# Supplementary material for: A modified shuffled frog leaping algorithm with inertia weight
Source: Sci Rep. 2024 Feb 20;14:4146. doi: 10.1038/s41598-024-51306-1 (PMC11224354; doi:10.1038/s41598-024-51306-1)
Supplement: Supplementary file 1 — Supplementary Information. [file 41598_2024_51306_MOESM1_ESM.zip › data/F1/SFLA_B_19.xls]

## Sheet: Sheet1
-7.67348	-27.0021	21.2833	13.1611	-26.8658	-21.0841	-8.68097	-12.1969	-21.799	-34.1912	-31.537	10.7394	0.630004	-29.9739	2.35922	-19.8523	-27.9034	-18.547	8.22339	-24.7869	5.33312	-13.9805	7.35871	12.6533	25.5782	4.43575	18.0497	-29.2169	19.8409	17.5861	11656.3
-9.77821	10.3442	-0.0851911	6.07199	1.91497	10.1662	-3.6401	0.96188	12.9622	-13.6463	1.76971	-7.71521	-4.84384	-5.01307	0.0450554	7.14453	4.60441	4.17778	-17.0316	-1.50793	-6.54185	-5.0371	10.817	-12.1766	7.33181	-2.1151	-4.82217	10.3537	-11.752	0.603208	1868.82
-3.6761	-9.28922	-5.18669	8.8018	2.96464	-1.31326	0.198097	-3.20582	4.76855	2.50918	1.70675	4.72227	0.111883	-1.4537	2.3757	10.1544	-0.644641	-0.588685	0.0300675	5.05123	1.072	1.89727	2.32434	2.50936	4.89825	-2.73834	3.82848	4.03088	3.23415	-0.745575	506.274
-0.885185	-0.439271	0.960756	1.24516	1.50955	0.199311	-0.792366	-0.55119	2.36835	2.97662	0.544505	-2.41344	1.07144	-0.989675	1.77347	3.76317	0.333354	4.44705	1.09378	0.758585	-3.44005	-2.06908	2.1422	-2.85669	0.0171612	1.21839	1.51197	1.51767	-1.6206	-2.36483	111.542
-0.136262	-1.93989	-1.98435	2.8907	0.550447	-0.495585	-1.25118	0.338282	1.24311	-0.0367079	1.32897	-0.858443	0.0274801	0.459137	1.18123	2.56711	-0.232457	0.0236446	0.922201	-0.1267	0.268418	-0.206055	0.466051	-2.38823	1.45972	0.850683	1.54269	0.661114	0.604443	0.4272	43.7264
-0.27853	-0.943017	-0.597401	1.91869	1.06976	0.776021	-0.788701	-0.611289	1.44212	0.220517	0.924984	-0.261144	0.271128	0.0755255	0.449852	1.87977	-0.208676	-0.28194	0.607352	0.0834294	-0.48785	-1.38034	-0.469482	-0.932402	0.691796	0.719493	0.989917	1.15065	-0.381841	-0.332708	21.9034
-0.262549	-0.400572	-1.49208	1.79564	0.152555	-0.113651	-0.0698587	-0.0337745	0.896753	0.330825	0.741434	-0.0862506	0.275873	-0.342893	0.968214	1.30335	-0.840051	-0.155471	0.531665	0.073298	-0.173166	-1.4342	0.0309656	-0.596863	0.807403	-0.199064	0.957092	0.773034	-0.1857	-0.101873	15.7349
-0.38114	-1.19048	-0.686823	1.67636	0.724383	0.255266	-0.422557	-0.141278	1.2187	0.519418	0.801963	-0.0967973	0.11711	-0.32762	0.798549	0.994542	-0.255229	0.012234	0.238418	0.254987	-0.0621776	-1.2411	-0.086147	-0.822683	0.533799	0.359065	0.657299	0.473728	-0.333313	-0.2103	13.4294
-0.305958	-0.899753	-0.610681	1.35903	0.498606	0.268306	-0.346735	-0.147176	1.08736	0.223537	0.639901	-0.236594	0.0386146	-0.173007	0.901499	1.38254	-0.541918	-0.18164	0.414221	0.118759	-0.223576	-1.09033	-0.0488326	-0.705817	0.729853	0.0987782	0.81802	0.737367	-0.171704	-0.246294	12.136
-0.308872	-0.661807	-0.808114	1.01175	0.578045	0.247517	-0.332537	-0.16134	1.07408	0.162762	0.805507	-0.186616	0.0446472	-0.320991	0.851844	1.14498	-0.445477	0.0292641	0.386091	0.196292	-0.301482	-1.12545	0.109975	-0.694197	0.8632	0.0556488	0.72975	0.709428	-0.165044	-0.26666	10.8684
-0.26722	-0.664165	-0.677775	0.968514	0.602146	0.174772	-0.309538	-0.206311	1.10435	0.281656	0.797345	-0.213955	0.123918	-0.231944	0.759488	1.22398	-0.539204	-0.139095	0.46049	0.145033	-0.321747	-0.75917	-0.0152232	-0.739295	0.766312	0.195943	0.70478	0.640675	-0.243377	-0.210861	9.97229
-0.293167	-0.709431	-0.741236	0.996868	0.514277	0.230807	-0.31353	-0.195989	1.07443	0.272869	0.737041	-0.174032	0.0418124	-0.244441	0.334641	1.16499	-0.525643	-0.0793711	0.398124	0.226486	-0.300498	-0.835494	-0.00852091	-0.710975	0.768874	0.112928	0.571824	0.663011	-0.239902	-0.214631	9.18034
-0.27326	-0.626511	-0.767341	0.973361	0.551896	0.196065	-0.300094	-0.165914	1.08595	0.228315	0.744141	-0.186312	0.0598768	-0.245473	0.447519	1.1633	-0.507079	-0.0582036	0.403169	0.205154	-0.23691	-0.842051	-0.0124715	-0.416847	0.77805	0.120595	0.618682	0.666097	-0.215829	-0.211906	8.84337
-0.281398	-0.686646	-0.758336	0.960659	0.524886	0.185881	-0.283274	-0.176673	0.883738	0.26098	0.73927	-0.192783	0.0915324	-0.23943	0.488248	1.1383	-0.52	-0.0643195	0.410368	0.197164	-0.240364	-0.826138	-0.0220747	-0.472694	0.770408	0.13186	0.630534	0.648589	-0.225909	-0.247282	8.49009
-0.248161	-0.678226	-0.737967	1.01228	0.541239	0.187593	-0.281938	0.113518	0.840681	0.209803	0.768952	-0.182892	0.0792785	-0.113893	-0.0937024	1.13581	-0.50961	-0.0620617	0.400869	0.165631	-0.233317	-0.838554	-0.0127074	-0.40676	0.625773	0.121516	0.604227	0.618596	-0.229536	-0.223612	7.83669
-0.259983	-0.445772	-0.738507	0.993219	0.540747	0.186204	-0.276333	0.0897851	0.847117	0.224263	0.771261	-0.184104	0.0830718	-0.165326	0.078272	1.13475	-0.510149	-0.0691183	0.403322	0.172618	-0.237134	-0.832822	-0.0137118	-0.422969	0.652357	0.119764	0.610185	0.622557	-0.229271	-0.228027	7.62513
-0.267734	-0.309766	-0.74067	1.00808	0.53679	0.18402	-0.273397	-0.045976	0.855319	0.216122	0.766363	-0.183658	0.0841499	-0.114281	0.103201	1.13756	-0.50789	-0.0690135	0.404093	0.169366	-0.234388	-0.791644	-0.0268446	-0.407999	0.677196	0.117891	0.615128	0.63344	-0.225324	-0.224928	7.51247
-0.270291	-0.19315	-0.737261	1.00331	0.537096	0.187434	-0.274898	0.037505	0.850501	0.218694	0.761952	-0.189107	0.086207	-0.177308	0.0854704	1.13636	-0.510476	-0.0718219	0.404508	0.173196	-0.238819	-0.810783	-0.0168139	-0.416408	0.652209	0.118786	0.613186	0.630302	-0.22681	-0.226295	7.449
-0.272117	-0.240595	-0.736981	1.0072	0.535415	0.187508	-0.278725	-0.00996261	0.851823	0.223092	0.765661	-0.187732	0.0834155	-0.156507	0.100719	1.13375	-0.509539	-0.0755416	0.404467	0.170694	-0.239863	-0.801565	-0.0228289	-0.389244	0.645943	0.117901	0.614029	0.613689	-0.227639	-0.221203	7.40868
-0.271729	-0.196344	-0.737037	1.00643	0.535691	0.186698	-0.264359	-0.0174503	0.85577	0.222949	0.759484	-0.187197	0.0830825	-0.158009	0.0838735	1.13279	-0.509899	-0.0717775	0.405099	0.171772	-0.240197	-0.795998	-0.0207457	-0.397926	0.652898	0.118201	0.616765	0.615545	-0.227199	-0.222607	7.38611
-0.271847	-0.204954	-0.738299	1.00547	0.536423	0.1871	-0.269748	-0.0213153	0.854255	0.222677	0.764157	-0.201465	0.0857173	-0.151266	0.0836562	1.13503	-0.510278	-0.0712505	0.404912	0.177907	-0.240003	-0.711434	-0.0161676	-0.402967	0.626364	0.122435	0.608719	0.620993	-0.226321	-0.224094	7.2497
-0.267271	-0.2149	-0.736279	0.957311	0.547717	0.156719	-0.277971	-0.0273443	0.850528	0.221979	0.762529	-0.191912	0.0842743	-0.106386	0.0805717	0.891348	-0.495296	-0.0817954	0.355494	0.172775	-0.239562	-0.755116	-0.0186983	-0.328645	0.603734	0.136247	0.630062	0.61988	-0.0946476	-0.22408	6.55674
-0.205828	-0.218648	-0.738293	0.901345	0.519763	0.186619	-0.268539	-0.0207767	0.854034	0.224543	0.756227	-0.187623	0.0856317	-0.0192109	0.0765836	0.968675	-0.508264	-0.0934524	0.201605	0.177525	-0.239763	-0.749912	-0.0184813	-0.389209	0.633389	0.142737	0.619089	0.619984	-0.19545	-0.223676	6.55231
-0.198172	-0.211515	-0.736769	0.929919	0.531272	0.177296	-0.275874	-0.0190581	0.853371	0.223798	0.761318	-0.198197	0.084316	-0.0250531	0.0820523	0.894231	-0.508029	-0.0875758	0.260286	0.173309	-0.239576	-0.737513	-0.0188088	-0.360447	0.636877	0.130403	0.623558	0.620856	-0.166417	-0.223657	6.46284
-0.191043	-0.212776	-0.737075	0.903038	0.526258	0.185391	-0.271006	-0.0201794	0.854007	0.223937	0.759155	-0.197736	0.08899	-0.0310493	0.0810553	0.899349	-0.507797	-0.0881549	0.205309	0.175952	-0.239592	-0.741768	-0.0184678	-0.362978	0.636724	0.141911	0.622347	0.620575	-0.177444	-0.223711	6.40285
-0.269711	-0.211569	-0.735228	0.440666	0.584987	0.166326	-0.26764	-0.023993	0.798265	0.213627	0.760517	-0.191521	0.0853164	-0.0491869	0.0795113	0.915355	-0.492632	0.0282767	0.128442	0.175947	-0.239754	-0.746315	-0.0165838	-0.363561	0.616769	0.13443	0.624643	0.620993	-0.102139	-0.224326	5.71906
-0.269378	-0.208646	-0.734602	0.0922468	0.544871	0.188237	-0.271266	-0.0221436	0.809721	0.213272	0.759474	-0.190796	0.0855781	-0.0493195	0.0802714	0.912924	-0.498633	0.0132504	0.0536358	0.175352	-0.239905	-0.745135	-0.0156555	-0.364209	0.627243	0.13439	0.619294	0.621271	-0.134001	-0.223968	5.51183
-0.225246	-0.2193	-0.0553686	0.345102	0.673599	0.182456	-0.2711	-0.0234368	0.821928	0.209442	0.756721	-0.190326	0.0849583	-0.043771	0.0798142	0.906212	-0.50272	-0.00106823	0.0819944	0.171746	-0.240639	-0.745968	-0.0154863	-0.221821	0.631923	0.145265	0.44755	0.61764	-0.15061	-0.215101	4.97099
-0.23761	-0.215476	-0.107551	0.195145	0.567491	0.186508	-0.270452	-0.0232299	0.818695	0.21044	0.755904	-0.191069	0.0849581	-0.0410158	0.0798112	0.910442	-0.500655	-0.0197843	0.134253	0.172237	-0.24028	-0.744295	-0.0159253	-0.258782	0.620784	0.136992	0.373083	0.618799	-0.148801	-0.14217	4.69594
-0.233835	-0.213461	-0.0966803	0.209034	0.543119	0.180044	-0.271222	-0.023442	0.815207	0.211314	0.754936	-0.191076	0.0851521	-0.0409417	0.0799502	0.907859	-0.500653	-0.0129654	0.0934427	0.168103	-0.240662	-0.745384	-0.0165861	-0.287248	0.625847	0.139468	0.406097	0.616847	-0.144363	-0.112134	4.68405
-0.225802	-0.221478	-0.0974583	0.206697	0.54466	0.187033	-0.271154	-0.0143734	0.814195	0.209953	0.753569	-0.158215	0.0850894	-0.0448729	0.079755	0.908678	-0.498732	-0.0202523	0.0824687	0.167447	-0.24053	-0.745201	-0.0168131	-0.224283	0.627107	0.139054	0.371061	0.616485	-0.151405	-0.157527	4.62466
-0.230582	-0.254752	-0.0779789	0.201462	0.484028	0.188652	-0.270418	-0.0233668	0.812785	0.201386	0.751688	-0.184925	0.0847733	-0.0430422	0.0855746	0.906465	-0.14146	-0.0264915	0.0854899	0.160976	-0.2427	-0.745683	-0.0139462	-0.25406	0.627053	0.138027	0.430524	0.624893	-0.150343	-0.154915	4.41504
-0.231562	-0.273836	-0.0237927	0.214513	0.525705	0.183952	-0.270829	-0.0121442	0.81274	0.205472	0.753147	-0.187259	0.0508744	-0.0419913	0.0832129	0.375043	-0.355691	-0.0242431	0.0823159	0.141114	-0.241348	-0.745627	-0.0156327	-0.253843	0.629981	0.138117	0.404751	0.62075	-0.149154	-0.158348	3.86099
-0.225894	-0.246917	-0.0307658	0.222714	0.491467	0.183188	-0.271292	-0.0119541	0.812835	0.207166	0.754419	-0.188573	0.0470823	-0.0438202	0.0817393	-0.0582485	-0.246539	-0.0245919	0.0846015	0.145123	-0.242355	-0.745913	-0.0156232	-0.244213	0.62832	0.138531	0.386534	0.617883	-0.149699	-0.159	3.59139
-0.230018	-0.231755	-0.0513723	0.21376	0.502896	0.184227	-0.271194	-0.00940761	0.813565	0.206168	0.753366	-0.181063	0.0801264	-0.0444548	0.0820509	0.105839	-0.271845	-0.0237386	0.0829192	0.153885	-0.241774	-0.745713	-0.0161947	-0.130181	0.627852	0.138653	0.388367	0.616662	-0.148914	-0.150871	3.57273
-0.227658	-0.233696	-0.0440671	0.219791	0.497796	0.183912	-0.271257	-0.0136868	0.812514	0.205496	0.754181	-0.181623	0.0558712	-0.0432339	0.0823498	0.0620869	-0.210091	-0.0242754	0.0832126	0.146855	-0.241816	-0.745819	-0.0158177	-0.157931	0.62764	0.13857	0.387097	0.617164	-0.148816	-0.148044	3.53296
-0.227331	-0.233786	-0.043963	0.217202	0.498288	0.183941	-0.271256	-0.0123989	0.812616	0.206244	0.753095	-0.181265	0.0667247	-0.0435687	0.0823267	0.0503305	-0.212687	-0.0241964	0.0833595	0.147354	-0.241862	-0.745833	-0.015833	-0.137795	0.627644	0.138532	0.390494	0.617103	-0.148825	-0.149436	3.52925
-0.227967	-0.234915	-0.0453806	0.213074	0.499541	0.183956	-0.271305	-0.0114507	0.812936	0.207571	0.753153	-0.181103	0.0694454	-0.0432664	0.0819267	0.0465593	-0.218415	-0.0234011	0.08315	0.152666	-0.241989	-0.745784	-0.015898	-0.1199	0.627957	0.13872	0.386396	0.614596	-0.149184	-0.146598	3.5235
-0.224706	-0.232514	-0.0441897	0.219485	0.504933	0.183969	-0.271185	-0.0106817	0.812937	0.20579	0.753648	-0.177652	0.0670566	-0.043187	0.0819118	0.0219446	-0.0814275	-0.0242373	0.0832349	0.149437	-0.234724	-0.745807	-0.0156555	-0.134513	0.627829	0.138656	0.145196	0.610423	-0.149036	-0.148581	3.35097
-0.223785	-0.0758837	-0.0447568	0.206031	0.500835	0.182978	-0.220175	-0.000487035	0.811707	0.208526	0.75012	-0.176602	0.0574301	-0.0437808	0.0819428	0.0678187	-0.207875	-0.0124817	0.05814	0.14941	-0.237302	-0.745875	-0.01657	-0.128517	0.627943	0.146594	0.198037	0.588287	-0.156751	-0.148406	3.29203
-0.218357	-0.0691041	-0.0446529	0.213155	0.496578	0.150135	-0.228914	-0.00157746	0.773873	0.207659	0.756971	-0.173119	0.0636701	-0.0531548	0.0819269	0.0602417	-0.172135	-0.0156141	0.0636049	0.166835	-0.233483	-0.746066	-0.00571645	-0.136414	0.627842	0.143566	0.18312	0.317966	-0.157344	-0.148462	2.97137
-0.215934	-0.0781592	-0.0437467	0.213027	0.498275	0.158707	-0.204516	0.00963074	0.718002	0.210171	0.749143	-0.174417	0.0602319	-0.0450122	0.07969	0.0645045	-0.159503	0.0516513	0.0126339	0.152965	-0.229995	-0.747174	-0.0178124	-0.125968	0.52983	0.133184	0.178841	0.261108	-0.164574	-0.176808	2.7189
-0.216454	-0.0984819	-0.0140309	0.210117	0.498096	0.173341	-0.20075	0.00522604	0.766507	0.211662	0.747357	-0.17403	0.0592995	-0.050071	0.0668113	0.0926639	-0.172236	-0.0282828	-0.00187732	0.155531	-0.227237	-0.745736	-0.0149356	-0.123903	0.332773	0.153632	0.259851	0.228372	-0.178778	-0.150934	2.64636
-0.132927	-0.103931	-0.0287067	0.208196	0.461108	0.135733	-0.204134	0.00492351	0.72129	0.206642	0.749928	-0.174818	0.0357069	-0.050844	0.0729577	0.0763909	-0.168762	-0.0161299	0.0171814	0.167071	-0.227582	-0.716762	-0.0154205	-0.0586571	0.398968	0.162593	0.240588	0.279676	-0.172984	-0.155009	2.51815
-0.0691897	-0.119703	-0.0251981	0.209919	0.496708	0.173724	-0.201242	0.00601125	0.742883	0.218372	0.749117	-0.174988	0.0621943	-0.0499968	0.0736509	0.0701421	-0.16279	-0.00262734	0.0235187	0.157811	-0.22897	-0.31056	-0.0193705	-0.132862	0.435031	0.15336	0.217021	0.239772	-0.166811	-0.161895	2.17958
-0.0769224	-0.118186	-0.0307451	0.221589	0.497752	0.157202	-0.200667	0.00797024	0.738909	0.211192	0.586892	-0.175021	0.0534348	-0.049718	0.0711268	0.0706776	-0.139267	-0.00333256	0.0202308	0.161547	-0.228933	-0.426716	-0.00339301	-0.118034	0.401806	0.152568	0.230746	0.249122	-0.167649	-0.16621	2.01389
-0.115394	-0.120559	-0.0226478	0.150359	-0.00645751	0.113361	-0.202007	0.00723652	0.748146	0.210353	0.607627	-0.174976	0.0543561	-0.0484743	0.0718434	0.0763417	-0.15415	-0.00476584	0.0196785	0.16414	-0.230135	-0.287898	-0.0129335	-0.112415	0.391807	0.155107	0.250101	0.252973	-0.169882	-0.161623	1.68368
-0.14971	-0.103011	-0.0260555	0.159221	0.194212	0.130406	-0.201856	0.00810384	0.749146	0.211787	0.598025	-0.174907	0.0562993	-0.0488519	0.0720338	0.0761404	-0.168007	0.000257024	0.0143407	0.159938	-0.230518	-0.0905036	-0.0122008	-0.11173	0.360316	0.15544	0.238279	0.25342	-0.170716	-0.162831	1.62405
-0.140148	-0.119487	-0.0254602	0.133949	0.0620984	0.131416	-0.201273	0.00271699	0.748951	0.195702	0.590344	-0.165288	0.0525854	-0.0516824	0.0734882	0.0748071	-0.152766	0.00144137	0.0209067	0.160862	-0.232269	-0.169808	-0.00973601	-0.111814	0.357736	0.156903	0.242247	0.250263	-0.171098	-0.163928	1.58073
-0.159126	-0.107133	-0.0266434	0.163324	0.0861254	0.11728	-0.201411	0.00692396	0.744436	0.208587	0.570038	-0.173753	0.0528936	-0.0487653	0.0725874	0.0750171	-0.165376	0.00196766	0.0171079	0.157166	-0.230765	-0.0938661	-0.0114183	-0.115393	0.346781	0.154508	0.247758	0.252944	-0.170759	-0.163881	1.54824
-0.147245	-0.109698	-0.0270983	0.148601	0.0966155	0.12508	-0.201548	0.00679387	0.744282	0.205278	0.567724	-0.170879	0.0535135	-0.0491143	0.0724611	0.0748701	-0.162823	0.000223065	0.0174407	0.16046	-0.230942	-0.106281	-0.0127327	-0.1118	0.348408	0.15614	0.241574	0.252105	-0.170799	-0.163003	1.53919
-0.165154	-0.0339084	-0.0284263	0.174272	0.108466	0.0933764	-0.211582	-0.00918757	0.724086	0.146592	0.153342	-0.172193	0.0541539	-0.046521	0.073211	0.071977	-0.161681	-0.00243511	0.0303753	0.106933	-0.229411	-0.137465	-0.0125073	-0.108611	0.349407	0.15875	0.243343	0.176274	-0.169831	-0.161015	1.15386
-0.148075	-0.0899058	-0.0299946	0.16898	0.0853609	0.108481	-0.202558	0.00655955	0.70772	0.158525	-0.0647344	-0.172116	0.0534048	-0.0434471	0.073386	0.0731988	-0.161148	-0.00251685	0.093383	0.04802	-0.212806	-0.139928	-0.0127704	-0.0887157	0.35899	0.160403	0.242132	0.0848768	-0.167188	-0.162525	1.07959
-0.124516	-0.0951831	-0.0300492	0.169418	0.0848518	0.108612	-0.202816	0.00423367	0.712639	0.147674	-0.0267486	-0.17233	0.0535725	-0.0488652	0.0733971	0.0706264	-0.162542	-0.00252044	0.058191	0.0540621	-0.222493	-0.125535	-0.0126331	-0.102125	0.356449	0.157216	0.242248	0.126107	-0.16506	-0.160875	1.0781
-0.141036	-0.0692187	-0.0296894	0.169447	0.0856467	0.107498	-0.203947	0.00486681	0.710146	0.159439	0.0475558	-0.171979	0.0536624	-0.0449982	0.0734023	0.0725704	-0.161454	-0.00226563	0.0728148	0.0554133	-0.21347	-0.128172	-0.0124579	-0.103535	0.354095	0.15806	0.242289	0.10161	-0.167394	-0.162714	1.07312
-0.125736	-0.0614162	-0.0305183	0.16966	0.0628766	0.107842	-0.205305	0.00520973	0.712024	0.157736	0.0168644	-0.170732	0.0538947	-0.051722	0.0730454	0.0731568	-0.161932	0.0220413	0.0598191	0.0555495	-0.214154	-0.129499	-0.0126076	-0.0976003	0.353344	0.0899699	0.242236	0.115611	-0.167307	-0.147335	1.045
-0.133532	-0.0707001	-0.0295641	0.110243	0.0856474	0.10791	-0.204329	0.00630237	0.709502	0.159206	-0.0113821	-0.172098	0.0536992	-0.04745	0.0733664	0.0731259	-0.162146	0.00326602	0.0657632	0.0595854	-0.210406	-0.126458	-0.0126287	-0.0880858	0.355211	0.104174	0.242151	0.105037	-0.167024	-0.162797	1.03443
-0.132178	-0.0616364	-0.0302475	0.105196	0.0795205	0.107925	-0.204708	0.00527141	0.710802	0.158616	-0.0059515	-0.17147	0.0539837	-0.0552301	0.073168	0.0729036	-0.161807	0.00745308	0.0601431	0.0567899	-0.206497	-0.131246	-0.0125892	-0.0886177	0.354163	0.0680032	0.242258	0.104964	-0.166802	-0.154717	1.02211
-0.12976	-0.0662366	-0.0299315	0.101954	0.0770923	0.108835	-0.204537	0.00530502	0.709872	0.158718	-0.00353552	-0.172004	0.0539405	-0.050603	0.0732223	0.072974	-0.161815	0.0104712	0.0597252	0.0581959	-0.208125	-0.12955	-0.0126187	-0.0904795	0.354587	0.0784504	0.24219	0.10789	-0.166586	-0.150273	1.02124
-0.125372	-0.0661287	-0.030155	0.103828	0.0688393	0.108564	-0.204349	0.00514923	0.70989	0.159009	-0.00822073	-0.17202	0.0539441	-0.0488286	0.0732387	0.072902	-0.161768	0.0105038	0.0594979	0.0579383	-0.208328	-0.130439	-0.0125395	-0.0906193	0.35468	0.0794784	0.242166	0.108295	-0.166507	-0.152064	1.02024
-0.124099	-0.0666351	-0.0303042	0.105502	0.0767497	0.108202	-0.205066	0.00624752	0.709848	0.155542	-0.00582655	-0.171702	0.0539226	-0.0492093	0.073213	0.0729276	-0.161093	0.00878419	0.0595285	0.0591394	-0.20762	-0.130054	-0.012098	-0.0852634	0.354606	0.0736445	0.242105	0.107452	-0.16644	-0.15277	1.01806
-0.117572	-0.0345016	-0.034279	0.105452	0.0716003	0.108456	-0.204562	0.00553267	0.58204	0.15858	0.0295807	-0.173658	0.0540139	-0.0533432	0.102426	0.072749	-0.161789	0.011147	0.0612362	0.104869	-0.208517	-0.13093	-0.0162915	-0.0945682	0.149018	0.0764254	0.242191	0.11017	-0.166672	-0.152893	0.763447
-0.120168	-0.0241891	-0.0352824	0.105291	0.0731102	0.108504	-0.204477	0.00552573	0.216593	0.15854	0.00157713	-0.172486	0.0540268	-0.0505778	0.083187	0.0729187	-0.161922	0.0105873	0.050402	0.054241	-0.207338	-0.129526	-0.0149416	-0.0941131	0.233398	0.0755054	0.242138	0.108498	-0.166646	-0.154065	0.488576
-0.11969	-0.0640907	-0.0495392	0.105174	0.0714077	0.108521	-0.201898	0.00540657	0.18442	0.159385	-0.00689398	-0.171637	0.0544256	-0.0489037	0.0762567	0.0729936	-0.162075	0.012083	-0.0197502	0.00181125	-0.205821	-0.130035	-0.0131403	-0.0908277	0.187225	0.0776139	0.237651	0.108464	-0.166737	-0.159131	0.45198
-0.119687	-0.0589146	-0.0482312	0.105184	0.0716198	0.108484	-0.203364	0.00542499	0.166007	0.160167	0.00889879	-0.171889	0.0544149	-0.0504994	0.0783934	0.0729727	-0.161881	0.0119715	0.0137441	0.0547223	-0.198941	-0.130164	-0.013852	-0.0925318	0.197466	0.0766888	0.238301	0.108535	-0.166729	-0.159636	0.450818
-0.119644	-0.0614501	-0.0456638	0.105178	0.072477	0.108447	-0.202697	0.00540194	0.152548	0.159491	0.000189801	-0.171425	0.0542529	-0.0504152	0.0781888	0.0730383	-0.161986	0.0115881	-0.00375196	0.0110029	-0.205094	-0.130058	-0.0135592	-0.0911902	0.189832	0.0771942	0.239242	0.10861	-0.166707	-0.155388	0.441347
-0.119643	-0.0566926	-0.0425715	0.105165	0.0723939	0.108445	-0.203106	0.00548646	0.15933	0.159919	0.00549792	-0.171571	0.0542521	-0.0504426	0.0788957	0.0729856	-0.161886	0.0135408	0.00864824	0.0230587	-0.196087	-0.130253	-0.0136376	-0.091414	0.188479	0.0770522	0.240015	0.108525	-0.166706	-0.157539	0.440561
-0.119691	-0.0585893	-0.046527	0.105151	0.0725918	0.108454	-0.202562	0.00543522	0.15299	0.159745	0.0018486	-0.171456	0.0542756	-0.0501526	0.0790137	0.0730141	-0.162033	0.0115312	-0.00309699	0.0190897	-0.201744	-0.130135	-0.0134367	-0.0911837	0.184044	0.0769654	0.239308	0.108543	-0.166696	-0.157079	0.438633
-0.119685	-0.061225	-0.0441427	0.10517	0.0730547	0.106722	-0.200772	-0.0100133	0.155742	0.159924	0.00853639	-0.17232	0.0543459	-0.0497578	0.0637412	0.0736536	-0.162823	0.0113431	0.00420491	0.0287683	-0.201428	-0.106665	-0.0135632	-0.091188	0.18169	0.0813384	0.235896	0.112537	-0.167059	-0.142517	0.426827
-0.1197	-0.0588396	-0.0448164	0.105209	0.0729218	0.108099	-0.200775	-0.00627965	0.155975	0.16148	-0.00507973	-0.17226	0.0506832	-0.0497952	0.0663683	0.0717386	-0.152886	0.0117978	0.00397036	0.02404	-0.202097	-0.120609	-0.0135784	-0.0912174	0.183942	0.0790709	0.238002	0.0961713	-0.0951167	-0.146154	0.407315
-0.119697	-0.0590226	-0.0421982	0.105711	0.0720466	0.107728	-0.201789	0.00317032	0.15803	0.162328	-0.0184552	-0.171783	0.0202481	-0.0501079	0.0743581	0.070383	-0.142527	0.0127045	0.00424561	0.0292052	-0.199879	-0.10583	-0.0135463	-0.0911426	0.184817	0.0783753	0.238717	0.100199	-0.0842429	-0.149919	0.400756
-0.119702	-0.0580437	-0.0425957	0.105671	0.0722513	0.107805	-0.201615	-0.000404688	0.156698	0.162337	-0.0110465	-0.170976	0.0257877	-0.0500778	0.072936	0.0715129	-0.133808	0.0127898	0.00430064	0.0234445	-0.199905	-0.110431	-0.013569	-0.0910901	0.184984	0.0782425	0.238439	0.103843	-0.0870932	-0.14872	0.398993
-0.0721531	-0.0535401	-0.0408816	0.106116	0.0721815	0.107893	-0.202125	-0.000219302	0.156175	0.161707	-0.0109898	-0.167063	0.0301591	-0.0453361	0.0742317	0.0528431	-0.127655	0.0144449	0.00751296	0.0299089	-0.0462657	-0.0989902	-0.0134343	-0.0919384	0.183936	0.0704218	0.245841	0.102863	-0.095548	-0.150422	0.348143
-0.0638402	-0.0515212	-0.0407931	0.106338	0.0721292	0.107867	-0.202723	0.00231565	0.157315	0.162347	0.0169227	-0.167016	0.0399098	-0.0490386	0.0751611	0.044822	-0.121872	0.0130439	0.0102832	0.0300307	-0.052693	-0.0962791	-0.0135084	-0.0916414	0.183905	0.0732336	0.250493	0.0995119	-0.0822764	-0.1502	0.346404
-0.0574117	-0.0546007	-0.0418192	0.106087	0.0650731	0.1079	-0.201912	0.000779042	0.151597	0.161923	-0.00819187	-0.168363	0.0313592	-0.0424394	0.0739762	0.0547571	-0.12969	0.0136617	0.00383293	0.0293195	-0.067922	-0.0998469	-0.0283908	-0.091156	0.182009	0.0712869	0.242449	0.102444	-0.0792984	-0.116103	0.333628
-0.0749554	-0.0567413	-0.0420389	0.10594	0.0651243	0.0872862	-0.201739	0.000653808	0.15109	0.161766	-0.00896719	-0.169349	0.0318838	-0.0418549	0.0738381	0.0607175	-0.12657	0.0134416	0.00314484	0.0278114	-0.068632	-0.100983	-0.028451	-0.0913026	0.183189	0.0725375	0.242007	0.101426	-0.0792791	-0.117027	0.332744
-0.0860421	-0.0556456	-0.0424679	0.105601	0.0677422	0.100368	-0.202904	0.000256858	0.151312	0.161816	-0.00829369	-0.121278	0.0311719	-0.042648	0.0740063	0.0573521	-0.127325	0.0135613	0.00394343	0.0275379	-0.0398228	-0.0802871	-0.00561981	-0.0910767	0.182811	0.0720649	-0.00968144	0.10157	-0.0688812	-0.116344	0.255533
-0.0741767	-0.0552578	-0.039586	0.105783	0.066891	0.103237	-0.202576	0.00107957	0.151497	0.161836	-0.00865499	-0.124321	0.0320004	0.0025591	0.0742144	0.0543172	-0.130678	0.0135049	0.00455769	0.0285523	-0.0431203	-0.0851163	-0.00478845	-0.0891832	0.132656	0.0726719	0.0474774	0.101697	-0.0769177	-0.116676	0.241826
-0.0671238	-0.0546308	-0.0388739	0.104515	0.0671888	0.0949492	-0.202494	0.000810609	0.151378	0.161867	-0.00902441	-0.0616728	0.0323544	-0.0363495	0.0741813	0.0552198	-0.126932	0.013496	0.00422852	0.0293159	-0.048178	-0.0826501	-0.0185319	-0.0901176	0.115446	0.0722284	0.0249437	0.101341	-0.0775096	-0.115532	0.221961
-0.0679577	-0.0547298	-0.0388506	0.10461	0.0671863	0.098552	-0.202535	0.000798411	0.151515	0.161886	-0.00903822	-0.0489059	0.0321461	-0.015218	0.0741807	0.055233	-0.127009	0.0134963	0.0042494	0.0292024	-0.0474365	-0.0826244	-0.0137834	-0.0898278	0.115521	0.0722511	0.0252221	0.101217	-0.0753735	-0.115536	0.219766
-0.0684587	-0.0533523	-0.0398657	0.10491	0.0678071	0.0991754	-0.202661	0.000761045	0.151561	0.16171	-0.00853598	-0.0611041	0.0320296	-0.016397	0.0742629	0.0552517	-0.124227	0.0135595	0.00414623	0.0291835	-0.0496399	-0.0664336	-0.00476401	-0.0897273	0.117693	0.0721424	0.0357038	0.10136	-0.0726686	-0.115055	0.218983
-0.0685362	-0.0538521	-0.0393699	0.104801	0.0673141	0.0992056	-0.202598	0.0007317	0.151507	0.161813	-0.00833725	-0.055356	0.0319955	-0.0150881	0.0741772	0.0557657	-0.118218	0.0135151	0.00413086	0.0290581	-0.0445491	-0.0663115	-0.00113942	-0.0896086	0.113151	0.0720026	0.0455896	0.10158	-0.0735219	-0.11534	0.216211
-0.0690029	-0.0538926	-0.040148	0.0312739	0.0678522	0.09973	-0.192471	0.000752587	0.14777	0.16387	-0.00781399	-0.067081	0.0272208	-0.0121615	0.0446113	0.0553156	-0.123941	0.0135583	0.00419316	0.0297083	-0.0480351	-0.0689108	-0.00577986	-0.0894849	0.100402	0.0722702	0.0404144	0.101367	-0.0738349	-0.104868	0.196244
-0.0695282	-0.0538437	-0.0397405	0.0514765	0.0677838	0.0995597	-0.193366	0.0072409	0.149917	0.120366	-0.00798216	-0.0593181	0.0288488	-0.0125702	0.0553563	0.0553941	-0.120302	0.0128856	0.00418632	0.0289905	-0.0476571	-0.0688557	-0.00579284	-0.0893665	0.108148	0.072193	0.040322	0.101478	-0.0698495	-0.106912	0.18725
-0.0687906	-0.0537628	-0.0399239	0.0380632	0.0678259	0.0996615	-0.193158	0.000922654	0.150059	0.12364	-0.00789494	-0.0666239	0.0285284	-0.0136274	0.0425338	0.0553479	-0.122549	0.0135086	0.00419165	0.0288737	-0.0475456	-0.0690859	-0.00609075	-0.0895506	0.100673	0.0722594	0.0402494	0.101476	-0.0732528	-0.099192	0.184307
-0.0689612	-0.0539464	-0.0398865	0.0394792	0.0677565	0.0995282	-0.193313	0.000995333	0.149851	0.123839	-0.00803259	-0.0639001	0.0287245	-0.0137666	0.0430319	0.0553686	-0.120604	0.0135212	0.00418614	0.029361	-0.0472846	-0.0691577	-0.00559594	-0.0895349	0.100888	0.0722169	0.040343	0.101486	-0.0713008	-0.0994177	0.183517
-0.0688364	-0.0538584	-0.0385619	0.0346517	0.0649243	0.0987518	-0.204923	0.00162194	0.124558	0.0508678	-0.00800173	-0.056586	0.030672	-0.0133196	0.044792	0.0538297	-0.124145	0.0313508	0.00414821	0.0264868	-0.0475291	-0.0691997	-0.00567388	-0.0895449	0.103365	0.07225	0.038659	0.105759	-0.054979	-0.0669184	0.161977
-0.0688345	-0.0538593	-0.037607	0.0362973	0.0649376	0.0987615	-0.197916	0.00161035	0.125339	0.0609426	-0.00800145	-0.057748	0.0306498	-0.0133511	0.0445373	0.0538212	-0.123904	0.0259895	0.00414819	0.0274379	-0.0475302	-0.0691116	-0.00588817	-0.0895622	0.103361	0.0722493	0.0387419	0.105108	-0.0571889	-0.0739132	0.161411
-0.0688596	-0.0538738	-0.0378965	0.0371726	0.0652179	0.098867	-0.197175	0.00179357	0.125089	0.0677345	-0.0080714	-0.0599369	0.0306994	-0.0133986	0.0437959	0.0540719	-0.122988	0.0264747	0.00431687	0.0271794	-0.0475938	-0.068858	-0.00626313	-0.0896278	0.103356	0.0394204	0.039356	0.106142	-0.0587016	-0.06671	0.157838
-0.0688477	-0.053907	-0.0382172	0.0369439	0.0664353	0.0988436	-0.195731	0.0015634	0.12261	0.0626591	-0.00815334	-0.058172	0.031119	-0.0134455	0.0435765	0.0539861	-0.122863	0.0247468	0.00419605	0.0267759	-0.0475394	-0.0690905	-0.00582182	-0.0898459	0.103394	0.0456681	0.0388271	0.105143	-0.0507142	-0.0697742	0.155701
-0.0693548	-0.0405293	-0.0383564	0.0383429	0.0658105	0.0991026	-0.195769	0.00181596	0.124309	0.0593354	-0.00823347	-0.058837	0.0308376	-0.0134419	0.041829	0.0539663	-0.122953	0.0213158	0.00429153	0.0277746	-0.0475604	-0.0687824	-0.00641302	-0.0874977	0.0342081	0.0511154	0.0393066	0.104673	-0.056404	-0.0740758	0.146177
-0.068959	-0.0269795	-0.0382262	0.0384793	0.0653388	0.099185	-0.196267	0.00166154	0.124655	0.0588872	-5.51279e-05	-0.0590673	0.0299248	-0.0133686	0.0424228	0.0540424	-0.122556	0.0183995	0.00428997	0.0275383	-0.0475125	-0.0688828	-0.0058956	-0.08927	0.020941	0.0495433	0.039368	0.1048	-0.0541172	-0.0730516	0.144178
-0.0689777	-0.0371957	-0.0382973	0.0394494	0.0572852	0.0991487	-0.188515	0.00169555	0.124672	0.0594496	-0.00803065	-0.0592523	0.0306313	-0.0132101	0.0428674	0.054064	-0.122387	0.0203332	0.00420165	0.0273466	-0.0241286	-0.0688802	-0.00597162	-0.0895552	0.0328689	0.0434124	0.0392829	0.104773	-0.053937	-0.0753758	0.139959
-0.0684182	-0.036326	-0.0381852	0.0378424	0.062448	0.0990734	-0.191009	0.00168539	0.124492	0.0588349	-0.00786392	-0.0586631	0.0305858	-0.0131222	0.0425441	0.0539713	-0.122352	0.0191999	0.00423175	0.0276246	-0.0151596	-0.0686176	-0.0060595	-0.0210406	0.031707	0.0461467	0.0392447	0.104715	-0.0546251	-0.0734958	0.13295
-0.0672045	-0.0335543	-0.038153	0.0352505	0.0573597	0.0967898	-0.189429	0.00136227	0.124659	0.0577076	-0.00798315	-0.0591585	0.0306204	-0.0144524	0.0427939	0.0539496	-0.122324	0.0168934	0.00409033	0.0276624	-0.0318527	-0.068681	-0.00623675	-0.00199331	0.0289374	0.0452218	0.03914	0.104728	-0.0548135	-0.0726486	0.130676
-0.0674217	-0.0348593	-0.0381705	0.0359256	0.055427	0.0979606	-0.189003	0.00148545	0.109621	0.058497	-0.00780446	-0.0591173	0.0306162	-0.013708	0.0427423	0.0539938	-0.12202	0.0174388	0.00418909	0.0275206	-0.0229947	-0.0687245	-0.00610251	-0.0154794	0.0314077	0.044848	0.0391818	0.104793	-0.0546121	-0.0735744	0.12717
-0.0676742	-0.0353242	-0.0385674	0.0338292	0.0587852	0.0600118	-0.141618	0.00451415	0.107645	0.0571693	-0.0076606	-0.0594521	0.0303263	-0.0217219	0.04278	0.0540963	-0.102574	0.020704	0.00152958	0.048176	-0.0237403	-0.0682487	-0.00615905	-0.0209707	0.0201486	0.0473497	0.0381894	0.108174	-0.0543204	-0.0731958	0.103278
-0.0678861	-0.0353406	-0.0385537	0.03396	0.05878	0.0613802	-0.142677	0.00441726	0.104947	0.0572195	-0.00766442	-0.0594521	0.0303276	-0.0217172	0.0427818	0.0540862	-0.103693	0.0205445	0.0020309	0.0440685	-0.0237721	-0.0683233	-0.00615081	-0.0210125	0.020439	0.0473302	0.0382018	0.108169	-0.0543343	-0.0732555	0.103094
-0.0677137	-0.0357146	-0.0385378	0.0342016	0.0587661	0.0613989	-0.142949	0.00299135	0.103938	0.0577741	-0.00760645	-0.0593821	0.0304697	-0.0181992	0.0427912	0.05406	-0.10639	0.0201549	0.00082834	0.0338572	-0.0238014	-0.0684483	-0.00608388	-0.0218146	0.0233735	0.0469286	0.0388216	0.106333	-0.0544194	-0.0732994	0.102454
-0.0675954	-0.0368389	-0.0383584	0.0345378	0.0586895	0.0668606	-0.143794	0.00420109	0.101767	0.0409691	-0.00556797	-0.0596596	0.0304772	-0.0189161	0.034484	0.0271573	-0.107002	0.0199289	-0.00655317	0.0345705	-0.0217881	-0.0684619	-0.00655449	-0.0239879	0.0254434	0.0469452	0.0388095	0.00377949	-0.0545205	-0.0733127	0.0876219
-0.0674914	-0.0428709	-0.0383954	0.0382428	0.0586306	0.0636287	-0.137119	0.00388443	0.101115	0.0409746	-0.00545852	-0.0603909	0.0305727	-0.0179725	-0.00587079	0.00585974	-0.107136	0.0218562	-0.0149359	0.0295197	-0.0215703	-0.068454	-0.0067903	-0.0242758	0.0252196	0.0467903	0.0386304	0.0105416	-0.0573131	-0.073331	0.084467
-0.0675722	-0.0364504	-0.0384206	0.0377831	0.0586576	0.064026	-0.138681	0.00372759	0.101127	0.0426456	-0.0058512	-0.0603216	0.0305628	-0.0180907	0.000511107	0.00951411	-0.107237	0.0214519	-0.00750841	0.0303827	-0.0218239	-0.0684397	-0.00670802	-0.0242539	0.0251813	0.0467109	0.0376782	0.0126195	-0.0554485	-0.0733568	0.0842385
-0.0675715	-0.0353984	-0.0384657	0.0364914	0.0586914	0.0641186	-0.138795	0.00372979	0.101288	0.0431128	-0.00573786	-0.0598445	0.0305306	-0.0182522	0.000452616	0.0146685	-0.107237	0.0209638	-0.00649957	0.0306922	-0.0218487	-0.0684402	-0.00669568	-0.02381	0.0249684	0.0467752	0.0337223	0.0102859	-0.0552374	-0.0733291	0.0838563
-0.067595	-0.0354377	-0.03841	0.0365359	0.0586953	0.0640949	-0.138272	0.0037097	0.101293	0.0433652	-0.00573253	-0.0600365	0.0305271	-0.0183954	-0.00215333	0.0132742	-0.106882	0.0208888	-0.00596274	0.030597	-0.0224385	-0.0684395	-0.00667924	-0.0240311	0.0248875	0.046818	0.0338082	0.0106612	-0.0556191	-0.0733292	0.0837305
-0.0675771	-0.0357471	-0.0384146	0.0368006	0.0586554	0.0641352	-0.138093	0.00377734	0.10129	0.0419606	-0.00545898	-0.059948	0.0305403	-0.0183182	-0.000634648	0.0129273	-0.106991	0.0211183	-0.0069064	0.030641	-0.0220828	-0.0684333	-0.00667712	-0.0240679	0.025045	0.0467969	0.033713	0.0105753	-0.0558088	-0.073329	0.0836235
-0.0675117	-0.035876	-0.0383922	0.0374657	0.0532655	0.0633891	-0.13806	-0.0167059	0.0895823	0.0273359	-0.00777584	-0.0599256	0.030492	-0.00839744	-0.00114336	0.0285422	-0.106922	0.0209118	-0.00482384	0.032655	-0.0224903	-0.0470159	-0.00844649	-0.0240313	0.0246751	0.0470921	0.0340995	0.0130871	-0.00801035	-0.0733695	0.0750897
-0.0675129	-0.035876	-0.0383919	0.0374656	0.053611	0.063413	-0.138068	-0.0166766	0.0896503	0.0278162	-0.0076525	-0.0599357	0.0304926	-0.00859354	-0.00124656	0.0224691	-0.106918	0.0209125	-0.00490631	0.0326621	-0.0224873	-0.0473403	-0.00851198	-0.0240042	0.0246751	0.0470882	0.0341018	0.0130866	-0.011009	-0.0733686	0.0749504
-0.0675566	-0.0360392	-0.038359	0.0370612	0.0544455	0.0640717	-0.138071	-0.00621136	0.0934162	0.033239	-0.00311824	-0.0599218	0.0305187	-0.016764	-0.00103206	0.0252133	-0.0999824	0.0206999	-0.00652081	0.0325289	-0.0221833	-0.0522106	-0.00845472	-0.0240744	0.0248023	0.028994	0.0338131	0.0121357	-0.0099365	-0.0733602	0.0737818
-0.067554	-0.0360246	-0.0383589	0.0371004	0.0541896	0.0637526	-0.138114	-0.00432939	0.0915785	0.0323455	-0.00499308	-0.0599226	0.0305253	-0.0114477	-0.0011622	0.0250917	-0.0993093	0.0208774	-0.00552745	0.0313597	-0.0222608	-0.0526127	-0.00831745	-0.0240538	0.0247633	0.032286	0.0341356	0.0124459	-0.00951695	-0.0733481	0.0732163
-0.066404	-0.0367938	-0.0390789	0.0370894	0.0544849	0.0637282	-0.138087	-0.00660126	0.0121438	0.0300028	-0.00581858	-0.0600386	0.0302358	-0.0105729	0.000121247	0.0256265	-0.102556	0.0206165	-0.00541541	0.0321879	-0.0199221	-0.0488557	-0.00889225	-0.0168018	0.0247633	0.0369414	0.0339335	0.00550542	-0.00810433	-0.0681167	0.0641948
-0.0672772	-0.036336	-0.038356	0.0372163	0.0550072	0.065101	-0.138151	-0.0102495	0.0101884	0.0302989	-0.00330631	-0.0575585	0.0304384	-0.0114204	-0.000244071	0.0182111	-0.100304	0.0208025	-0.00929284	-0.0106935	-0.0174757	-0.0489699	-0.00937288	-0.0148837	0.0247628	0.0352122	0.0223809	0.000462807	-0.0154151	-0.0686614	0.0619053
-0.0669368	-0.0362035	-0.0384127	0.0371999	0.0548956	0.0646397	-0.137945	-0.00741011	0.014201	0.0153644	-0.00485167	-0.0588441	0.0267267	-0.0114047	-0.00043339	0.0159075	-0.101195	0.0206853	-0.00557552	0.00258682	-0.0163133	-0.0494821	-0.00879188	-0.0184077	0.0245466	0.036586	0.0241061	0.00600901	-0.0107278	-0.0709303	0.0614891
-0.0666385	-0.036202	-0.0389997	0.0374697	0.0552255	0.0638065	-0.137917	-0.00775507	0.0206363	0.0190348	-0.00477009	-0.0588348	0.0208265	-0.011788	-0.000488847	0.0176698	-0.101026	0.0223855	-0.00598079	0.00644128	-0.0149047	-0.0494628	-0.00894322	-0.0174009	0.02461	0.0189268	0.0269153	0.00446321	-0.00974565	-0.0693821	0.0604893
-0.0667739	-0.0362293	-0.0385829	0.0375271	0.0550204	0.0641073	-0.137516	-0.00795139	0.0102594	0.0203648	-0.00472269	-0.0586543	0.0209233	-0.0113395	-0.000570481	0.0160202	-0.100907	0.0209406	-0.00665488	0.00499283	-0.0173442	-0.049373	-0.00894048	-0.0176858	0.0245444	0.0236102	0.0243107	0.00428648	-0.0115071	-0.070081	0.0602193
-0.066682	-0.0362108	-0.0386933	0.0373556	0.0549144	0.0639638	-0.137373	-0.00768442	0.0122371	0.0192634	-0.00464444	-0.0586675	0.0205743	-0.0111127	-0.000512346	0.0181404	-0.101089	0.021184	-0.00619306	0.00570467	-0.0163028	-0.0494137	-0.00901148	-0.0167355	0.0246656	0.0206009	0.0255768	0.00360154	-0.0103211	-0.0694183	0.0599809
-0.0670012	-0.0353081	-0.0386558	0.0372695	0.0550053	0.0642453	-0.122072	-0.00753851	0.014579	0.0182082	-0.00471662	-0.0585372	0.0209768	-0.0125552	-0.00012461	0.0173119	-0.100996	0.0208224	-0.00652603	0.00331898	-0.0165508	-0.0493564	-0.00909092	-0.0163946	0.0241696	0.0224203	0.0258747	0.00375345	-0.0106517	-0.0696523	0.056105
-0.0669445	-0.0357597	-0.0386317	0.0373262	0.055004	0.064245	-0.122187	-0.00757165	0.0145168	0.0183345	-0.00455999	-0.0584931	0.0209561	-0.0121582	-0.000174348	0.0173589	-0.101	0.02074	-0.00654056	0.00346278	-0.0164815	-0.0493608	-0.00902086	-0.0164078	0.0241776	0.0209468	0.0259138	0.00400911	-0.0107124	-0.0697074	0.0560927
-0.0669243	-0.0344716	-0.0386552	0.0372874	0.055005	0.0642232	-0.122084	-0.00754137	0.0141633	0.018305	-0.00470271	-0.0585379	0.0213243	-0.0125593	-0.000201702	0.0176236	-0.101089	0.0208271	-0.00644483	0.00417393	-0.0166482	-0.0492986	-0.00908477	-0.016964	0.0242474	0.0215603	0.0259065	0.0032421	-0.0106435	-0.0696276	0.0560562
-0.0669414	-0.0345683	-0.0386406	0.0373122	0.0549992	0.064194	-0.121925	-0.00758881	0.0138325	0.0184698	-0.00471506	-0.0585482	0.0211191	-0.0124813	7.93351e-05	0.0175981	-0.101064	0.0208499	-0.0064935	0.00409652	-0.0165607	-0.0493287	-0.00908138	-0.0167878	0.0242451	0.0210493	0.0257918	0.00365327	-0.0105696	-0.0696308	0.0559736
-0.0668357	-0.0162739	-0.038657	0.0372879	0.0549984	0.0624938	-0.122168	-0.00756309	0.0136675	0.0182962	-0.00474992	-0.0585348	0.0211521	-0.012074	-0.000207151	0.0168211	-0.101032	0.020893	-0.00684769	0.00409019	-0.018286	-0.0494684	-0.00957947	-0.0165005	0.0219687	0.0206998	0.02474	0.00383143	-0.0108425	-0.0696347	0.0547332
-0.0669403	-0.0189572	-0.0385816	0.0334353	0.0549983	0.0634996	-0.122149	-0.00773442	0.0137407	0.0184047	-0.00475029	-0.0585557	0.0191221	-0.0125534	-0.000225313	0.0173267	-0.101032	0.0208797	-0.00657911	0.00368858	-0.0168016	-0.0493431	-0.00945142	-0.0165517	0.0242653	0.0209507	0.0254677	0.00376875	-0.0107324	-0.0696326	0.0547216
-0.0668832	-0.0173773	-0.0386198	0.0304402	0.0550028	0.062768	-0.122161	-0.00785936	0.0133994	0.0183921	-0.00475044	-0.0585425	0.0202763	-0.0123073	-0.000216118	0.0173954	-0.100713	0.0208806	-0.00655696	0.00390744	-0.0175836	-0.0493972	-0.00952304	-0.0164676	0.022925	0.0207228	0.0256031	0.00376134	-0.0105507	-0.0678361	0.0540627
-0.0667526	-0.0190627	-0.0380529	0.0178023	0.0550054	0.0629007	-0.122212	-0.00762231	0.0132626	0.0187606	-0.00474431	-0.0579207	0.0100101	-0.0123772	-0.000323617	0.0171079	-0.100382	0.0208784	-0.00677087	0.00414456	-0.0175752	-0.0494515	-0.00964369	-0.0163722	0.0234183	0.020764	0.0247068	0.00343316	-0.0107151	-0.0689192	0.0531688
-0.0665279	-0.0191902	-0.0370672	0.023715	0.0549297	0.0630709	-0.0167771	-0.00778058	0.013518	0.0167768	-0.0047432	-0.0580901	0.0183577	-0.0124183	-0.000206617	0.0171371	-0.0927654	0.0208656	-0.0062295	0.00411949	-0.0179387	-0.0494433	-0.00973487	-0.0164665	0.0230038	0.0210668	0.0253855	0.00362207	-0.0107156	-0.069427	0.0375083
-0.0667406	-0.0134263	-0.0387001	0.0234055	0.0548904	0.0607064	-0.037329	-0.00774465	0.0133391	0.0172406	-0.00474296	-0.0579966	0.0173317	-0.0128312	-0.000297965	0.0171438	-0.0692222	0.0206508	-0.00651545	0.00424639	-0.0175255	-0.0494414	-0.00960616	-0.0164388	0.0231216	0.020857	0.0254808	0.00194202	-0.0106441	-0.0692	0.0343694
-0.0610068	-0.00756411	-0.03896	0.0144225	0.0527231	0.0623227	-0.030088	-0.0078147	0.011378	0.0179535	-0.00501032	-0.0580005	0.018548	-0.0138302	-0.000310537	0.0172355	-0.0348855	0.0194121	-0.0055234	0.00409389	-0.0175589	-0.0494357	-0.00955522	-0.0163922	0.0230341	0.0209141	0.0262831	-0.0137529	-0.0107625	-0.0693184	0.0293306
-0.0621783	-0.0108741	-0.0388326	0.0163112	0.0530992	0.061932	-0.0211734	-0.00776968	0.0119619	0.0178535	-0.00485436	-0.0580715	0.0184075	-0.0134098	-0.000287674	0.0172313	-0.0355563	0.0203706	-0.00598974	0.00406913	-0.0172715	-0.0494376	-0.00959106	-0.0164007	0.0230408	0.0209364	0.0258177	-0.0080649	-0.0107289	-0.0692235	0.0290384
-0.0616775	-0.0158578	-0.038802	0.0156189	0.0527501	0.0363396	-0.0302831	-0.0078743	0.0116754	0.0179412	-0.00485416	-0.0574011	0.0185223	-8.10537e-05	0.00595942	-0.012325	-0.0390818	0.0194149	-0.00558339	0.00405731	-0.0178426	-0.0486284	-0.00958396	-0.0167825	0.00230783	0.0208779	0.025401	-0.0118197	-0.00875013	-0.0323787	0.0225541
-0.0617453	-0.0125131	-0.0386755	0.0154178	0.0531954	0.0251444	-0.0283035	-0.00781581	0.0124873	0.0177424	-0.00495852	-0.0577418	0.0185539	-0.00501499	0.000375509	-0.00988724	-0.0387068	0.0197224	-0.00590468	0.00406821	-0.0174036	-0.0451516	-0.00956872	-0.0191485	0.0118098	0.0209055	0.0259848	-0.00915711	-0.00958935	-0.0374009	0.0218882
-0.0614676	-0.0124807	-0.0386896	0.0151484	0.0535761	0.023971	-0.0277854	-0.00782791	0.0134931	0.0172935	-0.00482951	-0.0573034	0.0185239	-0.00467232	0.00426692	-0.00413747	-0.0384613	0.0198453	-0.00588589	0.0036576	-0.017649	-0.0457944	-0.0095836	-0.0206798	0.00519225	0.0209027	0.0259645	-0.00811815	-0.00936577	-0.0323666	0.0213156
-0.0618174	-0.0126795	-0.0387588	0.0155093	0.0527887	0.0241651	-0.0273148	-0.00788139	0.0154343	0.0174149	-0.00488678	-0.0575938	0.018439	-0.0090127	0.00193336	-0.00697579	-0.03844	0.0196489	-0.00584585	0.00406019	-0.0175906	-0.0437096	-0.00958607	-0.0195026	0.00519622	0.0208748	0.0256468	-0.00769741	-0.00103019	-0.0311553	0.0210179
-0.0616479	-0.0128597	-0.0387599	0.0154729	0.0524762	0.0236559	-0.0283286	-0.0078735	0.0144091	0.0175711	-0.00488277	-0.0574873	0.018537	-0.00590114	0.00134617	-0.0043574	-0.0384291	0.0196158	-0.0058277	0.0039887	-0.017517	-0.0463468	-0.00952965	-0.0187671	0.00434334	0.0209118	0.023106	-0.00833724	-0.00847193	-0.0287912	0.0208993
-0.0616035	-0.0128947	-0.0386787	0.0154476	0.0529142	0.0230686	-0.0275223	-0.00782538	0.0145975	0.0174284	-0.0045956	-0.0575914	0.0185439	-0.00691703	0.00271476	-0.0047227	-0.0384566	0.0162428	-0.00577903	0.00403478	-0.0177311	-0.0449433	-0.00958319	-0.0189468	0.00571937	0.020908	0.0240225	-0.00815491	-0.00726228	-0.0290438	0.0207101
-0.0541308	-0.0152728	-0.0393424	0.0152825	0.0407562	0.0241318	-0.0279533	-0.00772692	0.0142118	0.0174825	-0.00453305	-0.0575144	0.0187131	0.00489877	0.00130771	-0.00441438	-0.0385252	0.0197196	-0.00788217	0.00401473	-0.0177329	-0.0450141	-0.00956406	-0.0188819	0.00627778	0.0209409	0.0235091	-0.00958726	-0.00859514	-0.0292605	0.0190533
-0.0558442	-0.0121594	-0.0392574	0.0153405	0.0405015	0.0261826	-0.0277848	-0.00773434	0.014724	0.017493	-0.00472812	-0.0204354	0.0202914	8.15171e-05	0.00140586	-0.00877318	-0.0384817	0.0175264	-0.00735458	0.00402427	-0.017737	-0.045108	-0.00956657	-0.0185969	0.00566913	0.0209471	0.0239257	-0.00876425	-0.00819175	-0.0226737	0.0160004
-0.0544805	-0.0109867	-0.0390124	0.0151992	0.0407412	0.0241685	-0.0278744	-0.00778869	0.011266	0.0175098	-0.00463284	-0.0221142	0.0200126	-0.00161027	0.00164886	-0.00560358	-0.038005	0.0176547	-0.00741861	0.00384934	-0.0171566	-0.0454074	-0.00427391	-0.018573	0.0056233	0.0210421	0.0240107	-0.009068	-0.00760775	-0.0269888	0.0157694
-0.0549473	-0.0146231	-0.0168682	0.0146713	0.0367082	0.022772	-0.0270664	-0.00764631	0.0041333	0.0175176	-0.00475679	-0.0150769	0.0178435	-0.000407515	0.00175104	-0.00458039	-0.038612	0.0206303	-0.00744621	0.00370164	-0.0173185	-0.0450507	0.00132434	-0.0161474	0.00563924	0.0211565	0.0244923	-0.00964564	-0.00792387	-0.0286553	0.0139403
-0.0490074	-0.0105567	-0.0188493	0.0119694	0.041241	0.0231795	-0.0275137	-0.00785534	0.0103189	0.0172399	-0.00477158	-0.0200088	0.0189434	-0.000972378	0.00135969	-0.00577227	-0.0384526	0.0176018	-0.00739436	0.0037815	-0.0175364	-0.0453512	-0.00518914	-0.0177166	0.00494735	0.0210013	0.0243796	-0.00910907	-0.00770182	-0.0248022	0.0136701
-0.0472713	-0.00942837	-0.0204042	0.0129493	0.0389763	0.0161716	-0.0268771	-0.00766916	0.00673396	0.0175021	-0.00476974	-0.0196923	0.0183972	-0.000236401	0.00188185	-0.00553379	-0.0385036	0.0192838	-0.00692607	0.0036435	-0.0173669	-0.0452385	-0.0011302	-0.0173634	0.00492767	0.0210207	0.0241328	-0.00954612	-0.00783893	-0.0280388	0.0131581
-0.0457458	-0.0106809	-0.0233574	0.0125941	0.038488	0.0170079	-0.0271999	-0.00778722	0.00755243	0.017512	-0.00470495	-0.0196993	0.0188054	-0.00116743	0.00198346	-0.00525983	-0.037863	0.0176285	-0.0068205	0.00358402	-0.0175178	-0.0451378	-0.00469611	-0.0114821	0.00399663	0.0209724	0.0242763	-0.00925446	-0.00787352	-0.0245007	0.0127375
-0.0465921	-0.0105231	-0.0230122	0.0111746	0.0400515	0.0139753	-0.027321	-0.00763906	0.00725884	0.0175055	-0.00452162	-0.0199751	0.0187664	-0.00104984	0.00184267	-0.00611048	-0.0375539	0.0178588	-0.00662635	0.00365135	-0.0179895	-0.0157624	-0.00363093	-0.00926164	0.00460787	0.0209743	0.0239958	-0.00926646	-0.00782931	-0.0256992	0.0110149
-0.0471376	-0.0105428	-0.0221205	0.0114325	0.0379297	0.016285	-0.0274453	-0.0076854	0.00847228	0.0174944	-0.00467415	-0.0185696	0.0184694	-0.00197096	0.00174461	-0.00586978	-0.0378866	0.0177428	-0.00681117	0.00369011	-0.0177121	-0.0165777	-0.00417384	-0.0117898	0.00472085	0.0210381	0.024099	-0.009282	-0.00785036	-0.0252406	0.010982
-0.0464408	-0.0102224	-0.0228551	0.0118208	0.0386264	0.0154774	-0.0274596	-0.0081022	0.00665978	0.0174934	-0.00451524	-0.0111536	0.0185185	-0.0015	0.00172337	-0.00596145	-0.0378189	0.0178094	-0.00691245	0.00362455	-0.0176557	-0.0156978	-0.00429289	-0.0105761	0.00477514	0.0209978	0.0241778	-0.00931717	-0.00783224	-0.0260701	0.0107263
-0.0463208	-0.0104633	-0.0218382	0.0116976	0.038327	0.0153491	-0.0273081	-0.00833878	0.00726144	0.0175003	-0.00459503	-0.0116578	0.0184452	-0.00180915	0.0017588	-0.00593802	-0.0369911	0.0177747	-0.00683355	0.00363731	-0.0176668	-0.0162884	-0.00419042	-0.0103546	0.00473444	0.0210025	0.0240769	-0.00929692	-0.00784965	-0.025847	0.0105923
-0.0463456	-0.0103887	-0.0216723	0.0116552	0.0390604	0.0154198	-0.0273132	-0.00839386	0.00735779	0.0174969	-0.00463796	-0.0106739	0.00603009	-0.00128302	0.00174773	-0.00587308	-0.0370255	0.0178501	-0.00692096	0.00364363	-0.0177181	-0.0172021	-0.00397832	-0.010468	0.00465353	0.0210016	0.0241122	-0.00923852	-0.00784658	-0.0257079	0.0103505
-0.0463644	-0.0103699	-0.0218651	0.011728	0.0383613	0.0154048	-0.027335	-0.00845113	0.00726776	0.0174944	-0.00478704	-0.00900305	0.0063202	-0.00175189	0.00176273	-0.0059108	-0.0372953	0.0178523	-0.00692913	0.00365246	-0.0175651	-0.0154776	-0.00420128	-0.010178	0.00465262	0.0210045	0.024145	-0.00923366	-0.00784827	-0.02571	0.0102382
-0.0462647	-0.0103908	-0.0216245	0.0117043	0.0386481	0.0153775	-0.0255949	-0.00851876	0.00220625	0.0174968	-0.00482888	-0.00846793	0.00591849	-0.00163967	0.00171723	-0.00591789	-0.0373517	0.0178554	-0.00692592	0.00364693	-0.01764	-0.0164021	-0.00410679	-0.0102903	0.00466419	0.0209989	0.0241527	-0.00929193	-0.00784621	-0.0260904	0.0101454
-0.0463754	-0.010306	-0.021658	0.0121236	0.0384668	0.0154053	-0.0229067	-0.00873673	0.00513363	0.0174925	-0.00482148	-0.00972758	0.00579927	-0.00158431	0.00170551	-0.00593391	-0.0175974	0.0179342	-0.00688477	0.00365046	-0.0175934	-0.0165672	-0.00417727	-0.0101808	0.00461814	0.0210024	0.0241479	-0.00932419	-0.00784777	-0.025977	0.00898149
-0.0463262	-0.0103227	-0.0188952	0.0119753	0.0384373	0.0153779	-0.0224118	-0.00870082	0.00542852	0.0174932	-0.00486608	-0.00937075	0.00620218	-0.00160163	0.00171698	-0.00591289	-0.0210174	0.01788	-0.00386572	0.00367193	-0.00514692	-0.0158407	-0.00415914	-0.0102382	0.00466139	0.0210081	0.0241451	-0.00929766	-0.00784705	-0.0261667	0.00863908
-0.0463898	-0.0104761	-0.0171503	0.00727053	0.0392622	0.0155628	-0.0235745	-0.00851842	0.00734213	0.0174341	-0.00544341	-0.00686173	0.00582439	-0.000963263	0.00218503	-0.00618346	-0.0248688	0.0178343	-0.00724941	0.00528899	-0.0117316	-0.00800252	-0.00378677	0.00605598	0.00461688	0.0149623	0.0240183	-0.00939318	-0.00156207	-0.0224289	0.00821876
-0.046453	-0.0106215	-0.0135408	0.00865244	0.0391471	0.0154203	-0.0215099	-0.00800748	0.00749834	0.0173874	-0.00511142	-0.0083838	0.00639081	-0.00115391	0.00219021	-0.00609335	-0.0246024	0.0178258	-0.00678593	0.00392436	-0.00815483	-0.00719165	-0.00399838	-0.00876264	0.00464031	0.013901	0.0235854	-0.00947199	-0.00476786	-0.0235707	0.00799961
-0.0419683	-0.0103666	-0.0149229	0.00873663	0.0389262	0.0152024	-0.0205431	-0.00791233	0.00591732	0.0173784	-0.00495856	-0.00876027	0.00617774	-0.00129769	0.00205193	-0.00623017	-0.0240925	0.0178559	-0.00703375	0.00370873	-0.0105997	-0.00666933	-0.00397017	-0.00805199	0.00471554	0.0096341	0.0237279	-0.00948621	-0.00302202	-0.0246121	0.00750291
-0.0431692	0.000386622	-0.0157186	0.00844965	0.0348802	0.0152748	-0.0227059	-0.00829293	0.00607808	0.017393	-0.00509978	-0.00894717	0.00619552	-0.00130842	0.00194441	-0.00621077	-0.0231664	0.0178113	-0.00611256	0.00394988	-0.00891788	-0.0087247	-0.00356751	-0.00644975	0.00465464	0.0118428	0.0236385	-0.00942382	-0.00283908	-0.0241929	0.00726417
-0.0425095	-0.00830975	-0.0158497	0.00849555	0.0245693	0.0152823	-0.0203209	-0.00805284	0.00659008	0.0173835	-0.000101571	-0.00898634	0.00620406	-0.00112183	0.00196426	-0.00495841	-0.0233514	0.0178258	-0.00676598	0.00409302	-0.00895436	-0.00860195	-0.00374809	-0.00710893	0.00468934	0.0101899	0.0236807	-0.00923589	-0.00363592	-0.0241024	0.00651944
-0.0421077	-0.0030468	-0.0152743	0.0087769	0.0245328	0.0152436	-0.0202842	-0.0078713	0.00624315	0.017387	0.000536493	-0.00889717	0.00620367	-0.00126848	0.00197818	-0.00503136	-0.0232241	0.0177975	-0.00698276	0.00382032	-0.00969621	-0.00953643	-0.00371036	-0.00719778	0.00466227	0.0114299	0.0235864	-0.00945406	-0.00200763	-0.0242962	0.00645277
-0.0419584	-0.00443416	-0.01503	0.00831863	0.0256131	0.0152546	-0.0199827	-0.00781285	0.00599818	0.0173993	-0.00137327	-0.00690424	0.00621173	-0.00122805	0.00198815	-0.00513325	-0.0217063	0.0178054	-0.00686842	0.00392343	-0.0113637	-0.00905708	-0.0037864	-0.00707861	0.00465852	0.0117385	0.023646	-0.00944502	-0.00231058	-0.0238791	0.00639278
-0.0421473	-0.00759637	-0.0150984	0.00862058	0.025387	0.0152499	-0.020913	-0.00782597	0.00600841	0.0174158	-0.000653538	-0.00736277	0.00627191	-0.00158223	0.00196025	-0.00501554	-0.0216683	0.0124216	-0.00677911	0.00387949	-0.009613	-0.00906939	-0.00383036	-0.00724137	0.00452505	0.0115977	0.0225402	-0.00944521	-0.00251596	-0.0237875	0.00622794
-0.0421687	-0.00764433	-0.0151461	0.00848668	0.0138871	0.0152362	-0.0213435	-0.00785502	0.00616688	0.0173829	-0.0015145	-0.00793728	0.00623048	-0.0016252	0.00201825	-0.00505445	-0.0224984	0.0143866	-0.00675151	0.00390881	-0.00961105	-0.00919571	-0.00379604	-0.00694239	0.00464898	0.0113518	0.0227747	-0.00947553	-0.0026256	-0.0232517	0.0058769
-0.0421704	-0.00538195	-0.0151914	0.00851714	0.0144664	0.0152591	-0.0209611	-0.00787048	0.00613002	0.0173915	-0.000861122	-0.00799723	0.00622065	-0.00128438	0.00218465	-0.0050191	-0.0218093	0.0137362	-0.00679621	0.00389824	-0.00972631	-0.009094	-0.00378391	-0.00700591	0.00457999	0.0114941	0.022643	-0.00948096	-0.00234137	-0.0232963	0.0057994
-0.0422607	-0.00311593	-0.0152994	0.00854346	0.0139416	0.0152302	-0.0208023	-0.0078177	0.0061961	0.0173831	-0.000514826	-0.00782364	0.00623342	-0.00157227	0.00190895	-0.00499975	-0.02223	0.012938	-0.00683808	0.00394883	-0.00570685	-0.00910148	-0.00379149	-0.00701878	0.00467119	0.0114816	0.0224541	-0.00944583	-0.00224682	-0.022899	0.00567436
-0.0422168	-0.00472437	-0.0151951	0.00851442	0.0138753	0.0152553	-0.020798	-0.00781388	0.0061212	0.0174147	-0.000712944	-0.00725853	0.0043786	-0.00144048	0.001994	-0.00503598	-0.0220865	0.0131197	-0.00681894	0.00390374	-0.00444642	-0.0090995	-0.00378962	-0.0070311	0.00463077	0.0114915	0.0225586	-0.00938088	-0.00235714	-0.0228338	0.00563672
-0.0422345	-0.00336732	-0.0151949	0.00854843	0.0155493	0.00894206	-0.020843	-0.00777294	0.00612547	0.017431	-0.0011578	-0.00767729	0.00435728	-0.00143407	0.00229551	-0.00514078	-0.0216895	0.0129904	-0.00679832	0.00390104	-0.00313461	-0.00908086	-0.00311372	-0.00708658	0.00468118	0.0115251	0.0228079	-0.00946113	-0.00219943	-0.0221123	0.0054811
-0.0186494	-0.00329581	-0.0151623	0.00382029	0.0143138	0.0105724	-0.0178708	-0.00783013	0.0043863	0.0149882	0.00116199	-0.00751906	0.00135815	-0.00277942	0.00197386	-0.00366014	-0.0118045	0.0127818	-0.00678794	0.00388666	-0.00557807	-0.00917852	-0.00613457	-0.00700837	0.0040204	0.011401	0.0236306	-0.0089099	-0.00303625	-0.0245951	0.00359321
-0.0129204	-0.00351665	-0.0151913	0.00600834	0.0149982	0.0114387	-0.0167643	-0.00782273	0.00525809	0.0169685	-0.000650909	-0.00746822	0.00409213	-0.00151044	0.00209336	-0.00452209	-0.00319545	0.0129416	-0.006807	0.00389417	-0.00676886	-0.00919191	-0.00368821	-0.00704393	0.00463519	0.0114652	0.0229427	-0.00912823	-0.0031778	-0.0228985	0.00328963
-0.013517	-0.00344398	-0.0151918	0.00570896	0.0147276	0.0113644	-0.0150164	-0.00782512	0.00411504	0.0160906	0.000478238	-0.00747881	0.00293688	-0.00209565	0.00208405	-0.00419746	-0.00457154	0.0129035	-0.00680001	0.00390151	-0.00666856	-0.0091917	-0.00422204	-0.00701417	0.00425009	0.0114518	0.0230353	-0.00908643	-0.00309536	-0.023222	0.00321379
-0.0134001	-0.00344592	-0.0151863	0.00585372	0.0147956	0.0115537	-0.0150985	-0.00782441	0.00117195	0.0155981	-0.000644486	-0.00746756	0.00366052	-0.00164462	0.00206103	-0.00435408	-0.00563241	0.012951	-0.00680094	0.00389371	-0.00546562	-0.00917551	-0.004446	-0.00702949	0.00446739	0.0114691	0.0234495	-0.00916444	-0.00294557	-0.0229103	0.00320111
-0.0135712	-0.00342158	-0.0151849	0.00550213	0.0147187	0.011352	-0.0153459	-0.00812071	0.000741437	0.0136498	-4.5151e-05	-0.00744979	0.00397371	-0.00242794	0.00203701	-0.00422052	-0.00487484	0.0128923	-0.00680004	0.00390676	-0.0033398	-0.00917863	-0.00423746	-0.00702149	0.00439201	0.0114472	0.0231282	-0.00908071	-0.00304754	-0.0232396	0.00312091
-0.0135215	-0.00393255	-0.0151834	0.00554971	0.00141958	0.011372	-0.015849	-0.00624403	0.00213003	0.0147005	-0.000298446	-0.00729822	0.00365922	-0.00230142	0.00206497	-0.00429273	-0.00447897	0.0129085	-0.00673061	0.00387111	-0.00401063	-0.00917829	-0.00423191	-0.00569447	0.0043886	0.00403365	0.0231598	-0.0091519	-0.00362164	-0.0230935	0.00279625
-0.0135105	-0.00385324	-0.0151889	0.00568348	0.00307591	0.0113913	-0.0141796	-0.00594532	0.00294288	0.0131395	-0.00034745	-0.00731668	0.00368011	-0.00211409	0.00206469	-0.00422686	-0.00467479	0.0129079	-0.00674198	0.00364869	-0.00408367	-0.00918096	-0.00423946	-0.00586468	0.00437516	0.00571968	0.02307	-0.00915438	-0.0036497	-0.0231063	0.0027268
-0.0135256	-0.00384818	-0.0151884	0.00569131	0.0031785	0.0114057	-0.0142295	-0.0048699	0.00294304	0.0130628	-0.000342663	-0.00732164	0.00368432	-0.0021141	0.00206727	-0.00422137	-0.00467188	0.0129093	-0.00671274	0.00365745	-0.00408396	-0.00918167	-0.00426302	-0.00610953	0.00437765	0.00595959	0.0230744	-0.00915859	-0.00359099	-0.0230954	0.00272106
-0.0135354	-0.00364024	-0.0152044	0.00556624	0.00306498	0.0114233	-0.0138292	-0.00233841	0.00316795	0.0131007	-0.000306142	-0.00727617	0.00385296	-0.00218575	0.00207969	-0.00421414	-0.00456787	0.012919	-0.00660157	0.00345464	-0.00344932	-0.00918509	-0.00431752	-0.00608118	0.0043888	0.00427153	0.023148	-0.00918134	-0.00372781	-0.0230076	0.00266767
-0.0135319	-0.00364122	-0.0152029	0.00571036	0.0041178	0.0114282	-0.014161	-0.00252239	0.00333415	0.0128434	-0.000319341	-0.00737037	0.00387108	-0.00209346	0.0020886	-0.00419582	-0.00469823	0.0129124	-0.0069058	0.00352432	-0.00387824	-0.00918405	-0.00427362	-0.00611451	0.00437766	0.00550956	0.0231316	-0.00917502	-0.00398444	-0.0147291	0.00239194
-0.0135259	-0.00369403	-0.0151983	0.00593223	0.00411772	0.0114248	-0.0144287	-0.0034684	0.00324122	0.0128468	-0.000319422	-0.0073768	0.00385331	-0.00210319	0.00208858	-0.00401909	-0.00465753	0.0129125	-0.00678594	0.00355679	-0.00376335	-0.00918526	-0.00427522	-0.00605666	0.00435184	0.0052724	0.023131	-0.00916543	-0.00391073	-0.0108202	0.0022991
-0.013527	-0.00370381	-0.0152188	0.0059729	0.00435659	0.0114168	-0.0142944	-0.00305406	0.00330034	0.0129175	-0.000518044	-0.00732777	0.00385572	-0.00215281	0.00207897	-0.00416555	-0.00464639	0.0120758	-0.00688652	0.00356622	-0.00374272	-0.00918491	-0.004291	-0.00594204	0.00434646	0.00513446	0.0231418	-0.00917153	-0.00393634	-0.00133824	0.00216171
-0.0135308	-0.00367475	-0.0152163	0.00591391	0.00397996	0.0114178	-0.0141621	-0.00323523	0.00336147	0.0129912	-0.000395424	-0.00732417	0.00385952	-0.00213228	0.00208132	-0.00418855	-0.00465105	0.0120875	-0.00678603	0.00356716	-0.0037115	-0.00918458	-0.00429409	-0.00590351	0.00433744	0.00512486	0.0231437	-0.00916874	-0.00399713	-0.0020442	0.00215839
-0.013526	-0.00367582	-0.0152113	0.00587738	0.00430613	0.011417	-0.0140544	-0.00294601	0.00338008	0.0129436	-0.000494773	-0.00732296	0.00385862	-0.00214848	0.00207856	-0.00418325	-0.00464851	0.0120856	-0.00681415	0.00355536	-0.00370596	-0.00918477	-0.00429507	-0.00590635	0.00436811	0.00504664	0.0231409	-0.00917031	-0.00392107	-0.00269156	0.00215658
-0.0135286	-0.00367369	-0.0150969	0.00592993	0.0040452	0.0114163	-0.0141207	-0.00298448	0.00337829	0.0129285	-0.000425715	-0.00732381	0.00385982	-0.00213896	0.0020758	-0.00417438	-0.00464796	0.0121247	-0.00685198	0.00356927	-0.00372637	-0.00918493	-0.00429524	-0.00591915	0.00435194	0.0050919	0.0231415	-0.00916932	-0.0039486	-0.00196462	0.00215215
-0.0135397	-0.0037521	-0.0148136	0.00593415	0.00410757	0.0110164	-0.0141737	-0.00352322	0.00334479	0.0129288	-0.000463479	-0.00732849	0.00385764	-0.000387325	0.00206799	-0.00419829	-0.004667	0.0121335	-0.00683318	0.00314112	-0.00372826	-0.00946803	-0.00144713	-0.00585505	0.00435979	0.00510072	0.0231325	-0.0090871	-0.00392299	-0.00176012	0.00211948
-0.0131374	-0.00369852	-0.0148318	0.00594538	0.00413977	0.0111622	-0.0141858	-0.00344869	0.00338219	0.0129296	-0.000448582	-0.0073258	0.0038574	-0.00080841	0.00206774	-0.00420762	-0.00466266	0.012135	-0.00683186	0.00331103	-0.00371341	-0.00929312	-0.00219352	-0.00578238	0.00435973	0.00510521	0.0231377	-0.00909264	-0.00392526	-0.00184961	0.00211342
-0.0130388	-0.00370052	-0.0148897	0.00593875	0.0041436	0.0111766	-0.014135	-0.00335481	0.00338132	0.0129376	-0.000453612	-0.0073261	0.00385781	-0.00118369	0.00207262	-0.00418967	-0.00468815	0.0121488	-0.00684051	0.0033547	-0.00370943	-0.00912888	-0.00230731	-0.00574181	0.00419649	0.00510675	0.0231357	-0.00912336	-0.00392296	-0.00187744	0.00210875
-0.013064	-0.00371024	-0.00695293	0.00577569	0.00413247	0.011215	-0.0141396	-0.00308063	0.00340201	0.0129317	-0.000456916	-0.0073278	0.00385328	-0.00124565	0.00170353	-0.00419063	-0.00473962	0.000823376	-0.00679544	0.00340154	-0.00361309	-0.00930031	-0.00225455	-0.0063573	0.00435433	0.00516069	0.0227483	-0.00914197	-0.00394827	-0.00201901	0.00178024
-0.0130942	-0.00370784	-0.00301458	0.00580417	0.00413074	0.0112178	-0.0141396	-0.00320113	0.00338025	0.0129314	-0.000458984	-0.00732662	0.00385694	-0.0012446	0.00196733	-0.00418334	-0.00470991	0.00267898	-0.00683227	0.00338724	-0.00368635	-0.00944811	-0.00244572	-0.00606098	0.00431336	0.00514655	0.0230846	-0.00911802	-0.00394754	-0.00197029	0.00176507
-0.013087	-0.00370176	-0.00496062	0.00583769	0.00413547	0.0112094	-0.0120954	-0.00315886	0.00338693	0.0129323	-0.000459117	-0.00732595	0.00385853	-0.00111382	0.00200581	-0.00417985	-0.00469882	0.00237679	-0.00682218	0.00341	-0.00367941	-0.00928931	-0.00238164	-0.00617955	0.00432717	0.00517002	0.0229827	-0.00912138	-0.00394346	-0.00196206	0.00171875
-0.0130968	-0.00370158	-0.00232654	0.0058774	0.00413644	0.011202	-0.011149	-0.00320602	0.00338396	0.012931	-0.000463746	-0.00732665	0.00385794	-0.001159	0.00189098	-0.00418027	-0.00471113	0.0034719	-0.00682038	0.00340095	-0.00367994	-0.00932079	-0.00237745	-0.00598194	0.0043215	0.00514791	0.0229096	-0.00912586	-0.00394633	-0.00197097	0.00167915
-0.01318	-0.0037044	-0.0022859	0.00587363	0.00395608	0.0112072	-0.0112474	-0.00321256	0.00403956	0.0129319	-0.000463668	-0.0072017	0.00407464	-0.00276126	0.00181692	-0.00398198	-0.00471109	0.0036028	-0.00656501	0.0033469	-0.00288763	-0.00279807	-0.00216365	-0.00599307	0.00431754	0.00517869	0.0212221	-0.00912908	-0.00393958	-0.0020245	0.00152929
-0.0131301	-0.00359966	-0.0025816	0.00588211	0.00406339	0.0112282	-0.0056204	-0.00320722	0.00390952	0.0129309	-0.000463351	-0.00729967	0.00329875	-0.00122624	0.00195904	-0.00411537	-0.00471816	0.00378944	-0.00661228	0.00326742	-0.00351039	-0.0063362	-0.00237953	-0.00608165	0.00432128	0.00517488	0.0213637	-0.00812156	-0.0039316	-0.00217338	0.00145437
-0.0132512	-0.00370075	-0.00253173	0.00587106	0.00385543	0.0112095	-0.00653554	-0.00319498	0.0039738	0.0129331	-0.000462768	-0.00728242	0.00365983	-0.00144377	0.00189492	-0.0038681	-0.00471709	0.0040557	-0.00678403	0.00328321	-0.00299121	-0.00339249	-0.00232364	-0.00603901	0.00432182	0.00516402	0.0216935	-0.00663326	-0.00393587	-0.00245256	0.00143323
-0.0132374	-0.00362713	-0.00266903	0.00586667	0.00379326	0.0112167	-0.00554531	-0.00319688	0.00372734	0.00521926	-0.000460358	-0.00729361	0.00380903	-0.00153511	0.00190663	-0.00391185	-0.00471611	0.00365539	-0.00667676	0.00334715	-0.00299017	-0.00367429	-0.00235616	-0.00604799	0.00432854	0.00381806	0.0216146	-0.00690415	-0.00393065	-0.00244524	0.00126701
-0.0132834	-0.00368483	-0.00272486	0.00587024	0.00391273	0.0112176	-0.00526562	-0.00320044	0.00367714	0.00335798	-0.000461755	-0.00727373	0.003723	-0.00174497	0.0019047	-0.00378482	-0.00472122	0.00376795	-0.00661163	0.00334305	-0.00318965	-0.00485946	-0.00226162	-0.00605164	0.00432441	0.00195176	0.0213564	-0.00719087	-0.00393231	-0.00248001	0.00124263
-0.0132671	-0.00365894	-0.00280213	0.00586705	0.00392674	0.011221	-0.00455166	-0.00320089	0.00379475	0.00160631	-0.000341321	-0.00727292	0.003724	-0.00161468	0.00189043	-0.00390645	-0.00471159	0.00392848	-0.00656388	0.0033476	-0.00318534	-0.00481412	-0.00231961	-0.00604675	0.0043243	0.00243075	0.0214245	-0.00674705	-0.00393543	-0.00223743	0.00122609
-0.0132599	-0.00366836	-0.0028593	0.00586492	0.00393558	0.0112204	-0.00453437	-0.00320072	0.00384356	0.000636112	-0.000326186	-0.00725615	0.00377271	-0.00164623	0.00187834	-0.00391507	-0.00471135	0.00390913	-0.00655288	0.00334285	-0.00321379	-0.00484359	-0.002301	-0.00605552	0.00432461	0.00288854	0.0213665	-0.00599979	-0.00393535	-0.00226717	0.00121533
-0.0132657	-0.00366325	-0.00283526	0.00586979	0.00386989	0.0112208	-0.00462038	-0.0032006	0.00378142	0.00100202	-0.000363707	-0.0072569	0.00296835	-0.00167366	0.00188556	-0.00392194	-0.00471296	0.00383285	-0.00656382	0.00333962	-0.00321616	-0.00470597	-0.00230563	-0.00605172	0.00432456	0.00307372	0.0213752	-0.00611606	-0.00393484	-0.00227285	0.00121168
-0.0132594	-0.00366505	-0.00282349	0.00586711	0.0038864	0.0112206	-0.00462531	-0.00320076	0.00379833	0.00095369	-0.000370891	-0.00726017	0.00301345	-0.00164789	0.00188439	-0.00393191	-0.00471232	0.00387383	-0.00655705	0.0033439	-0.00319441	-0.0048089	-0.00229892	-0.00605163	0.00432454	0.00283437	0.0213705	-0.00614371	-0.00299858	-0.00227649	0.00120525
-0.0100082	-0.00366538	-0.00278818	0.0058433	0.0039277	0.00881588	-0.00461504	-0.0032006	0.00393804	0.00104576	-0.000369371	-0.00736697	0.00320136	-0.00165615	0.0018901	-0.00393246	-0.00480888	0.00371737	-0.00656057	0.00334457	-0.00320005	-0.00504075	-0.00220773	-0.00605359	0.00432447	0.00263001	0.0213733	-0.00626204	-0.00325678	-0.00226781	0.00108899
-0.0106139	-0.00366552	-0.00281344	0.0058566	0.00392759	0.00421118	-0.00463505	-0.00320074	0.00387709	0.000827818	-0.000364492	-0.00729768	0.00318586	-0.00165071	0.00188927	-0.00393115	-0.00477149	0.00377714	-0.00657029	0.00334324	-0.00320119	-0.00488301	-0.00221346	-0.00605342	0.00432447	0.00265235	0.0213758	-0.006242	-0.00315298	-0.00226121	0.00103789
-0.0113227	-0.00340865	-0.00289001	0.00575744	0.00369347	0.00455899	-0.00485444	-0.00319002	0.00330286	0.000863542	-0.000334101	-0.00728176	0.0031815	-0.00165082	0.00188405	-0.00385219	-0.00474295	0.00379794	-0.00331057	0.0033461	-0.00285013	-0.0019815	-0.00227618	-0.00599165	0.00432683	0.00276107	0.021349	-0.00621451	-0.00266562	-0.00216754	0.000990272
-0.0107791	-0.0034186	-0.00294278	0.0057804	0.00386222	0.00364514	-0.00443027	-0.00318419	0.00377287	0.000926278	-0.000330963	-0.0072905	0.0032164	-0.00165026	0.00188849	-0.0039157	-0.00486547	0.00380028	-0.00363259	0.00334643	-0.002745	-0.00221369	-0.00225244	-0.00602161	0.00433003	0.00262818	0.0213687	-0.00623906	-0.00317262	-0.00222257	0.000980727
-0.011021	-0.00326912	-0.00294927	0.00461228	0.00371601	0.00432446	-0.00429229	-0.00319125	0.00355706	0.00095561	2.40214e-05	-0.0072895	0.00319257	-0.00165091	0.00189156	-0.00391741	-0.00475992	0.00380643	-0.00396951	0.00334626	-0.00272758	-0.00321674	-0.00228021	-0.00517442	0.00376175	0.00270855	0.0213622	-0.00619614	-0.00340812	-0.00221949	0.000968409
-0.0110878	-0.00341172	-0.00292008	0.00548493	0.00377334	0.00155119	-0.00423586	-0.00319495	0.00367115	0.000868214	-0.000288273	-0.00728378	0.00320764	-0.00165071	0.00188962	-0.00390546	-0.00478888	0.00379864	-0.00409993	0.00334943	-0.00276558	-0.00241411	-0.00226858	-0.00538489	0.00432713	0.00267085	0.0213628	-0.00507783	-0.00319738	-0.00219994	0.000953274
-0.0111186	-0.00337049	-0.00292722	0.0048603	0.00379131	0.00244139	-0.00420624	-0.00319467	0.00359887	0.000889127	-0.000230458	-0.007282	0.00320426	-0.0016508	0.00188855	-0.0039041	-0.0047667	0.00380077	-0.00393597	0.00334902	-0.00278846	-0.00264835	-0.00226769	-0.00532888	0.00382487	0.00270855	0.0213674	-0.00503509	-0.00312646	-0.00221191	0.000944788
-0.0110274	-0.00336768	-0.00287289	0.00483967	0.00377644	0.00219006	-0.00425583	-0.00304526	0.00371059	0.000877387	-0.000134425	-0.00728737	0.00320787	-0.00176561	0.00188762	-0.00389362	-0.00483904	0.00379819	-0.00295314	0.00335171	-0.0026196	-0.00265255	-0.002278	-0.00523708	0.00404751	0.00269208	0.0213597	-0.00505765	-0.0032492	-0.00220616	0.000936038
-0.0110763	-0.00339833	-0.00285813	0.00483502	0.00378149	0.00240216	-0.00422289	-0.00319594	0.00364261	0.000875125	-0.00013566	-0.00728512	0.00320729	-0.00176764	0.00190984	-0.00389873	-0.00252579	0.00380196	-0.00291835	0.00334445	-0.0027641	-0.00254259	-0.0022769	-0.00541877	0.00393779	0.00270631	0.0213607	-0.00483656	-0.00318187	-0.00220918	0.000919975
-0.00791762	-0.00336027	-0.00284772	0.00489882	0.00375945	0.002354	-0.00468891	-0.00322551	0.00244546	0.000875906	-0.000147875	-0.00738018	0.0032092	-0.00170392	-0.00131735	-0.00302982	-0.00447109	0.00380147	-0.00340844	0.00332903	-0.00272452	-0.0025274	-0.00227398	-0.00551317	0.00258001	0.00267737	0.0210793	-0.00493882	-0.00324715	-0.00221076	0.000848009
-0.00810959	-0.00335928	-0.00284747	0.00484647	0.00376368	0.0023094	-0.00424324	-0.00317688	0.00276766	0.000963808	-0.000157398	-0.00664249	0.00314659	-0.00170692	0.000498617	-0.0029113	-0.00439087	0.00380145	-0.00332342	0.0033369	-0.0027256	-0.00251902	-0.00227469	-0.00538631	0.00320823	0.00265892	0.0209126	-0.005002	-0.00324795	-0.00221791	0.000829578
-0.00876392	-0.00337107	-0.00283633	0.0048735	0.00377649	0.00218632	-0.00430796	-0.00318954	0.00270246	0.00093847	-0.000158375	-0.00702235	0.00304353	-0.00172249	0.000483296	-0.00311745	-0.00416221	0.00385172	-0.00329115	0.00335757	-0.00272758	-0.00281343	-0.00227145	-0.00540702	0.00155401	0.00267882	0.0205195	-0.0020362	-0.00323801	-0.00221968	0.00080166
-0.00870806	-0.00334292	-0.0028301	0.00487243	0.00375757	0.00233329	-0.00435246	-0.00317894	0.00255836	0.000927674	-0.00014378	-0.00560801	0.00309829	-0.00173079	-0.000214471	-0.00283615	-0.00398198	0.00385642	-0.00331636	0.00334111	-0.00269025	-0.00274	-0.00227392	-0.00544598	0.0021201	0.00266504	0.0205496	-0.002891	-0.00323511	-0.00221347	0.000787
-0.00863523	-0.00334484	-0.00280475	0.00487546	0.00375991	0.00264946	-0.00423678	-0.00318009	0.00237287	0.000935543	-9.35275e-05	-0.00623606	0.00307829	-0.00168034	0.000123751	-0.00230112	-0.00442986	0.00383434	-0.00334071	0.0038843	-0.0027113	-0.00269771	-0.00227286	-0.00537921	0.00234745	0.00267695	0.0182846	-0.00307175	-0.0032388	-0.00222198	0.000710793
-0.00598501	-0.00335617	-0.00283445	0.00439233	0.00376299	0.00269528	-0.00427233	-0.00318309	0.00185673	0.00137752	-0.000148988	-0.00589632	0.00303571	-0.00156688	-0.000149898	-0.00304535	-0.00413312	0.00381807	-0.00330544	0.00445912	-0.00270974	-0.00275493	-0.00230116	-0.00541623	0.00178723	0.00267918	0.0184338	-0.00189469	-0.00331688	-0.00202005	0.000666206
-0.0066475	-0.00334696	-0.00285319	0.00450988	0.00374374	0.00238686	-0.00423321	-0.00317369	0.00147768	0.00102142	-0.000142093	-0.00511709	0.00307469	-0.00157206	-0.000327147	-0.00309872	-0.00415211	0.0038162	-0.00328723	0.0033526	-0.00271049	-0.00282936	-0.00227443	-0.0052272	0.00177043	0.00255275	0.0182819	-0.00291986	-0.00324774	-0.00184582	0.000650699
-0.00662324	-0.00288332	-0.00284053	0.00469708	0.00373081	0.00235043	-0.00417758	-0.00317031	0.00209341	0.000984696	-0.000135591	-0.00453284	0.00304598	-0.00144734	-0.000142111	-0.00280609	-0.00416365	0.00332302	-0.00326876	0.0028914	-0.00270747	-0.00281263	-0.00227543	-0.00525299	0.0013876	0.00154578	0.0183546	-0.00285833	-0.00325153	-0.00195074	0.000633634
-0.00397389	-0.00323412	-0.00284189	0.00464683	0.00375166	0.00239463	-0.00415015	-0.00317513	0.00189095	0.00102386	-0.000134915	-0.00509754	0.00305477	-0.00160295	-0.000163123	-0.00272054	-0.00420555	0.00329269	-0.00317794	0.00343049	-0.00267303	-0.00264066	-0.00229159	-0.00504891	0.00166096	0.00136821	0.0183044	-0.00270482	-0.00321427	-0.00196877	0.000609453
-0.00430714	-0.00335331	-0.00241614	0.00483253	0.00375348	0.00254831	-0.00407395	-0.00389175	0.00218577	0.000378072	0.000451367	-0.00536795	0.00209552	-0.0021116	-0.000124046	-0.00278023	-0.00319828	0.00353572	-0.00216115	0.00342685	-0.00171082	-0.00226496	-0.00226197	-0.00415467	0.00163106	0.00150853	0.0183912	-0.00232231	-0.00322216	-0.00199637	0.000594359
-0.00401251	-0.0021317	-0.00236662	0.00471099	0.00372368	0.00255962	-0.00402395	-0.00338405	0.00205064	0.000453418	-7.44005e-05	-0.00519747	0.00235042	-0.00176609	-0.00013151	-0.00272013	-0.00333649	0.00318608	-0.00185397	0.00325708	-0.00168552	-0.0023909	-0.00226934	-0.00475691	0.00167191	0.00129599	0.0183742	-0.00189235	-0.00323333	-0.00194096	0.000575545
-0.00407033	-0.00329291	-0.00275407	0.00469294	0.00366737	0.00247119	-0.00278131	-0.00352493	0.00201206	0.000777949	-0.000129842	-0.00521283	0.00250973	-0.00179948	-0.000140364	-0.00291641	-0.00368353	0.00331576	-0.000688273	0.00341641	-0.00208851	-0.00247666	-0.00221113	-0.00193878	0.00167487	0.00129498	0.0183201	-0.00109518	-0.00322084	-0.00186038	0.000557636
-0.00383585	-0.00320096	-0.00247404	0.004753	0.00365717	0.00244486	-0.00231193	-0.00341408	0.0020313	0.000401621	-5.03014e-05	-0.00511914	0.00226984	-0.00169313	-0.000154888	-0.00283416	-0.00325111	0.00327295	-0.00113721	0.00301887	-0.00185884	-0.00259545	-0.00226332	-0.00280335	0.0016645	0.0013099	0.018354	-0.00130433	-0.00322462	-0.00193313	0.000548652
-0.00394755	-0.00291903	-0.00265164	0.00382921	0.00361901	0.0024944	-0.00255713	-0.00343272	0.00208287	0.000742871	-9.72643e-05	-0.00517581	0.00216264	-0.00172161	-0.000150417	-0.0028464	-0.00308928	0.00328556	-0.000933744	0.00314426	-0.00176625	-0.0024667	-0.00223703	-0.00249325	0.00168986	0.0013578	0.0183217	-0.00110236	-0.00322384	-0.00192977	0.000538133
-0.00394755	-0.00291903	-0.00265164	0.00382921	0.00361901	0.0024944	-0.00255713	-0.00343272	0.00208287	0.000742871	-9.72643e-05	-0.00517581	0.00216264	-0.00172161	-0.000150417	-0.0028464	-0.00308928	0.00328556	-0.000933744	0.00314426	-0.00176625	-0.0024667	-0.00223703	-0.00249325	0.00168986	0.0013578	0.0183217	-0.00110236	-0.00322384	-0.00192977	0.000538133
-0.00397371	-0.0030398	-0.00262964	0.00383655	0.00359534	0.00225938	-0.00254699	-0.00344711	0.00193538	0.000608766	-9.75914e-05	-0.00498787	0.00224607	-0.00170593	-0.000146467	-0.00285976	-0.00309481	0.00329584	-0.00100351	0.00310968	-0.00179441	-0.00242742	-0.00165254	-0.00254089	0.00160382	0.00133848	0.0183291	-0.00117759	-0.0032078	-0.00192804	0.000533355
-0.00399124	-0.00294268	-0.0026148	0.0037738	0.00369863	0.00238265	-0.00208614	-0.00345667	0.0018903	0.000699418	-9.31601e-05	-0.00505976	0.00230561	-0.00170499	-0.000145183	-0.00286648	-0.00310077	0.00330452	-0.00103536	0.00294865	-0.0018024	-0.00246327	-0.00165891	-0.00253105	0.0016598	0.00125572	0.0183266	-0.00108868	-0.00321055	-0.00192782	0.00053164
-0.000841514	-0.00290665	-0.00252412	0.00260207	0.00358542	0.0022851	-0.0024235	-0.00344513	0.00194658	0.000673447	-9.57324e-05	-0.00522911	0.00225404	-0.00138402	-0.000142516	-0.00287148	-0.00312057	0.00328507	-0.000543104	0.00294373	-0.00180221	-0.00244116	-0.00168678	-0.00243241	0.00166531	0.00132611	0.018275	-3.38463e-05	-0.00320974	-0.00157013	0.00050371
-0.000894765	-0.00247094	-0.00246025	0.0026841	0.00363443	0.00233661	-0.00247132	-0.00344859	0.00193962	0.000647963	-9.59017e-05	-0.00509081	0.0022159	-0.00141861	-0.00014378	-0.00287075	-0.00312597	0.0032928	-0.000751733	0.00297492	-0.00180404	-0.00244005	-0.00165968	-0.00247336	0.00166329	0.00132574	0.0182818	-0.000347714	-0.00320732	-0.00163508	0.000502063
-0.000894765	-0.00247094	-0.00246025	0.0026841	0.00363443	0.00233661	-0.00247132	-0.00344859	0.00193962	0.000647963	-9.59017e-05	-0.00509081	0.0022159	-0.00141861	-0.00014378	-0.00287075	-0.00312597	0.0032928	-0.000751733	0.00297492	-0.00180404	-0.00244005	-0.00165968	-0.00247336	0.00166329	0.00132574	0.0182818	-0.000347714	-0.00320732	-0.00163508	0.000502063
-0.000970293	-0.0026108	-0.00244947	0.00265988	0.00361611	0.00229577	-0.00239727	-0.00344975	0.00196696	0.000671525	-0.000108072	-0.00511806	0.00189816	-0.00139263	-0.000143317	-0.00287101	-0.00312406	0.00328829	-0.000650744	0.00296504	-0.00179977	-0.00244095	-0.00166224	-0.0024704	0.00168611	0.00132221	0.0182773	-0.000118265	-0.00320664	-0.00172515	0.000500934
-0.00107459	-0.00255087	-0.00243046	0.00264619	0.00362369	0.00230686	-0.00240868	-0.00344889	0.00193865	0.000669811	-0.000148895	-0.00510602	0.0016967	-0.00139873	-0.000142281	-0.00286977	-0.0031251	0.00328899	-0.000761901	0.00297666	-0.00180426	-0.00244038	-0.00167186	-0.00247354	0.00166103	0.00132165	0.0182808	-0.000180154	-0.0032074	-0.00167177	0.000500069
-0.00100989	-0.000914539	-0.00253731	0.00264356	0.0013592	0.0024923	-0.00239818	-0.00346179	0.00191634	0.000660611	-0.000164097	-0.0031809	0.00170946	-0.00139685	-2.89007e-05	-0.00288593	-0.00309965	0.00328863	-0.000238961	0.00296371	-0.00210925	-0.0024397	-0.00171443	-0.00236887	0.00181106	0.00132012	0.0182143	-0.000876514	-0.00320553	-0.000589816	0.000464925
-0.00101846	-0.000638758	-0.00285568	0.00263764	0.00117206	0.00256373	-0.00242212	-0.0034571	0.00193221	0.000658924	-0.000168612	-0.00329081	0.00168621	-0.00139553	-6.74178e-05	-0.00288228	-0.00308007	0.00328905	-0.000401321	0.00296601	-0.00207451	-0.0024395	-0.00174978	-0.00231231	0.00187412	0.00132025	0.0181389	-0.000461795	-0.00320615	-0.00116045	0.000464492
-0.00103146	-0.0011967	-0.00245572	0.00263905	0.00130044	0.00249797	-0.00240341	-0.00345836	0.00189136	0.000660931	-0.000149621	-0.00320704	0.00171927	-0.00140427	-9.05437e-05	-0.00288491	-0.00309587	0.00328881	-0.000358604	0.0029684	-0.00190199	-0.00243953	-0.00169832	-0.00234178	0.00183503	0.00132002	0.0181644	-0.000691387	-0.00320599	-0.000805818	0.000462479
-0.00100993	-0.000659182	-0.00251879	0.0026552	0.000993017	0.0026122	-0.0023992	-0.00346191	0.00192845	0.000659772	-0.000198802	-0.00317162	0.0016986	-0.00139727	2.36354e-05	-0.00288767	-0.00307557	0.00328853	-0.000313222	0.00296804	-0.00209004	-0.00243956	-0.00175142	-0.00229547	0.00173071	0.00131899	0.0181467	-0.000901731	-0.00320441	-0.000641481	0.000461199
-0.00102305	-0.000738723	-0.00253252	0.00265152	0.00117429	0.00247092	-0.00239934	-0.00345886	0.00192008	0.000660134	-0.000176548	-0.00320674	0.00170765	-0.00139975	-1.99974e-05	-0.00288572	-0.00308024	0.00328861	-0.000341479	0.00296792	-0.00200777	-0.00243946	-0.00172806	-0.00230371	0.00173586	0.00132009	0.0181511	-0.000611113	-0.00320527	-0.000638269	0.000460659
-0.00103254	-0.000869309	-0.0024775	0.00264393	0.00120302	0.00246874	-0.00240025	-0.00249481	0.00190693	0.000665882	-0.000168506	-0.00322663	0.00171728	-0.00139045	-3.74855e-05	-0.00288313	-0.00308718	0.00328886	-0.000344327	0.00296705	-0.00199476	-0.00243934	-0.00173439	-0.00228966	0.000205794	0.00132395	0.0181623	-0.000571105	-0.00319409	-0.000701528	0.000452325
-0.00103388	-0.000805485	-0.00245621	0.00264808	0.0012529	0.00246071	-0.00239741	-0.00222103	0.00190656	0.0006937	-0.000170935	-0.00329445	0.00171064	-0.0013516	-5.66742e-05	-0.00288485	-0.00309107	0.00328884	-0.000335633	0.00296578	-0.00167453	-0.00243945	-0.001732	-0.00228756	0.00108613	0.00132554	0.0181618	-0.000640662	-0.0031446	-0.000680013	0.000450964
-0.00102673	-0.000826588	-0.00245895	0.0026491	0.00116257	0.00245501	-0.0023987	-0.00227723	0.00191031	0.000667961	-0.000174251	-0.00324482	0.00171184	-0.00139309	-3.86118e-05	-0.00288492	-0.00308869	0.00328865	-0.000334162	0.00296682	-0.00176849	-0.00244222	-0.00173751	-0.00223856	0.000564106	0.00132279	0.0181608	-0.000634328	-0.00316447	-0.000684414	0.000450127
-0.00103309	-0.000818642	-0.00243988	0.00264902	0.00118235	0.00245556	-0.00239851	-0.0022437	0.00190631	0.000669496	-0.000171885	-0.00326668	0.00171184	-0.00138992	-3.88347e-05	-0.00288427	-0.00308905	0.00328899	-0.000322255	0.00296649	-0.00179817	-0.00244117	-0.00173554	-0.00223618	0.000549935	0.00133152	0.018161	-0.000622262	-0.00315849	-0.000689631	0.000450095
-0.00103087	-0.000813906	-0.00244951	0.00264779	0.00125099	0.00245711	-0.00239976	-0.00229514	0.00190932	0.00067749	-0.000171269	-0.00328054	0.00173554	-0.00137724	-4.27354e-05	-0.00288506	-0.00309008	0.00328891	-0.000328155	0.00296239	-0.00173429	-0.00243945	-0.00173546	-0.0022412	0.000571784	0.00132634	0.0181591	-0.000640313	-0.000770795	-0.000711543	0.000441087
-0.00103367	-0.00104569	-0.00186962	0.00129009	0.00122549	0.00238187	-0.00239917	-0.00228721	0.00115859	0.000661546	-0.000446078	-0.00327162	0.00173412	-0.00134267	-4.0083e-05	-0.00228132	-0.00308967	0.00328874	-0.000336578	0.00294528	-0.00179731	-0.00243955	-0.00169397	-0.00225026	0.000583528	0.00132264	0.0178914	-0.000625727	-0.00155039	-0.000700777	0.000419924
-0.00103351	-0.00104011	-0.00199028	0.0012841	0.00122558	0.00238291	-0.00239917	-0.00228836	0.00121878	0.000662531	-0.000415531	-0.00327268	0.00173452	-0.0013482	2.89688e-05	-0.00235567	-0.00308957	0.0032884	-0.00033653	0.00294524	-0.00140923	-0.00243959	-0.00169394	-0.00224981	0.000576434	0.00132425	0.0178932	-0.000625053	-0.00157295	-0.000700817	0.000419742
-0.00103351	-0.00104011	-0.00199028	0.0012841	0.00122558	0.00238291	-0.00239917	-0.00228836	0.00121878	0.000662531	-0.000415531	-0.00327268	0.00173452	-0.0013482	2.89688e-05	-0.00235567	-0.00308957	0.0032884	-0.00033653	0.00294524	-0.00140923	-0.00243959	-0.00169394	-0.00224981	0.000576434	0.00132425	0.0178932	-0.000625053	-0.00157295	-0.000700817	0.000419742
-0.00103119	-0.00098275	-0.00188055	0.000602327	0.00122342	0.00238514	-0.00239923	-0.00229493	0.00121145	0.000635321	-0.000529166	-0.00327084	0.00173114	-0.0013626	-1.3317e-05	-0.00231882	-0.00308965	0.00328863	-0.000335638	0.00294644	-0.00156126	-0.0024397	-0.00169978	-0.0022503	0.000583223	0.00132318	0.017893	-0.000624502	-0.00148096	-0.000704159	0.000418046
-0.00103359	-0.00100305	-0.00188651	0.000479227	0.00121837	0.0023879	-0.00239914	-0.00229478	0.00117916	0.000638028	-0.000437895	-0.00327245	0.00173571	-0.00134726	8.00104e-06	-0.00233743	-0.00308966	0.00328854	-0.000336223	0.00294741	-0.00153724	-0.00243982	-0.00167483	-0.00224901	0.000588844	0.00132329	0.0178717	-0.000624927	-0.00164281	-0.000701	0.000417475
-0.00103351	-0.000994286	-0.00186397	0.000685244	0.00122707	0.00238199	-0.00240117	-0.00229199	0.00111767	0.000658969	-0.000463347	-0.00327041	0.00173306	-0.00135434	-1.74875e-06	-0.00234721	-0.00251106	0.00330033	-0.000336139	0.00294727	-0.00147422	-0.00244924	-0.00165065	-0.00224731	0.000601826	0.00131968	0.0177165	-0.000624437	-0.00135695	-8.00918e-05	0.000407299
-0.00103351	-0.000994286	-0.00186397	0.000685244	0.00122707	0.00238199	-0.00240117	-0.00229199	0.00111767	0.000658969	-0.000463347	-0.00327041	0.00173306	-0.00135434	-1.74875e-06	-0.00234721	-0.00251106	0.00330033	-0.000336139	0.00294727	-0.00147422	-0.00244924	-0.00165065	-0.00224731	0.000601826	0.00131968	0.0177165	-0.000624437	-0.00135695	-8.00918e-05	0.000407299
-0.0010334	-0.000978224	-0.00187718	0.000663337	0.00122481	0.00238435	-0.00240059	-0.00229223	0.00117258	0.00065583	-0.000468479	-0.00327051	0.00173326	-0.00134169	-2.17172e-06	-0.00233837	-0.00205088	0.00330756	-0.000336135	0.00294742	-0.00148542	-0.00244722	-0.00165819	-0.00224843	0.000604951	0.00132051	0.0177293	-0.000624623	-0.00140749	-0.000271441	0.000406013
-0.00103344	-0.000990908	-0.00187709	0.00065538	0.00122559	0.00238349	-0.00240099	-0.0022923	0.00113179	0.000655741	-0.000474481	-0.00327068	0.0017339	-0.00134123	-3.10086e-06	-0.0023413	-0.00208974	0.00330389	-0.000336134	0.00294741	-0.00148342	-0.00244822	-0.00165208	-0.00224835	0.000591796	0.00132013	0.017725	-0.000624628	-0.00137142	-3.90955e-05	0.000405728
-0.00103341	-0.000472497	-0.00193633	0.000657345	0.00123393	0.00238538	-0.00240983	-0.00234741	0.00100768	0.000647103	-0.000467476	-0.00327162	0.00176282	-0.00134685	0.000247324	-0.00233554	-0.00163984	0.00331191	-0.000336127	0.00294724	-0.00148876	-0.00244498	-0.00166173	-0.00225428	0.000600042	0.00134318	0.0168881	-0.000625485	-0.00134054	2.02183e-05	0.000374851
-0.00103337	-0.000187818	-0.00192901	0.000651376	0.00123559	0.00238515	-0.00240242	-0.00229882	0.00108304	0.000653679	-0.000464648	-0.00327223	0.00180455	-0.00134125	0.00020585	-0.0023406	-0.00152252	0.00330816	-0.000336112	0.00294689	-0.00148703	-0.00244639	-0.00165309	-0.00225881	0.00060197	0.00132656	0.016764	-0.0006398	-0.00137695	-0.000143334	0.00037019
-0.00103337	-0.000187818	-0.00192901	0.000651376	0.00123559	0.00238515	-0.00240242	-0.00229882	0.00108304	0.000653679	-0.000464648	-0.00327223	0.00180455	-0.00134125	0.00020585	-0.0023406	-0.00152252	0.00330816	-0.000336112	0.00294689	-0.00148703	-0.00244639	-0.00165309	-0.00225881	0.00060197	0.00132656	0.016764	-0.0006398	-0.00137695	-0.000143334	0.00037019
-0.00103337	0.000102413	-0.00192853	0.000626386	0.00123653	0.00238513	-0.00240264	-0.00230154	0.0010821	0.000652303	-0.000465211	-0.00327218	0.00180751	-0.00134326	0.000175138	-0.00234083	-0.00154019	0.0033073	-0.000336116	0.00294691	-0.0014902	-0.00244649	-0.00165331	-0.0022624	0.000601838	0.00132919	0.016759	-0.000639007	-0.00137669	-9.90844e-05	0.00037005
-0.00115226	-0.000120071	-0.00183387	0.000653437	0.00123588	0.0023854	-0.00204104	-0.00230318	0.00113793	0.000654502	-0.000465517	-0.00322124	0.00178619	-0.0013503	0.000219077	-0.00234114	-0.00153017	0.00330874	-0.00033326	0.00225088	-0.00114398	-0.0024465	-0.00165391	-0.00230225	0.000601204	0.00125624	0.0167722	-0.000651786	-0.00137797	-0.00012959	0.000364061
-0.00104162	-1.81662e-05	-0.00191477	0.000647542	0.00125563	0.00237536	-0.00218696	-0.00231305	0.00107155	0.000651737	-0.00046629	-0.00326102	0.00141639	-0.00136503	0.00020187	-0.00232882	-0.00156219	0.00331532	-0.000350962	0.00108701	-0.00142149	-0.00247206	-0.00164162	-0.00185917	0.000600546	0.00132177	0.0167645	-0.00077287	-0.00137635	-8.37345e-05	0.000358957
-0.00104247	8.92533e-06	-0.00187626	0.000644967	0.0013028	0.00237056	-0.00219517	-0.00233666	0.00106656	0.00065091	-0.000465233	-0.00324447	0.0014954	-0.00135713	0.000166574	-0.00230808	-0.00155035	0.00331353	-0.000301871	0.000875891	-0.00139573	-0.00247658	-0.00166897	-0.00177966	0.000600968	0.00131063	0.0167662	-0.000644771	-0.00137535	-9.9296e-05	0.000358134
-0.00104813	-4.0703e-05	-0.00188124	0.000645586	0.00126591	0.00237307	-0.00220163	-0.0023163	0.00109524	0.000651847	-0.000465348	-0.00322473	0.00136139	-0.00136244	0.000203133	-0.00231351	-0.00154975	0.00332063	-0.00031139	0.00101937	-0.00127909	-0.00247279	-0.00165287	-0.0017839	0.000600798	0.000971764	0.0167683	-0.000645707	-0.0013772	-0.000103862	0.000356879
-0.00104813	-4.0703e-05	-0.00188124	0.000645586	0.00126591	0.00237307	-0.00220163	-0.0023163	0.00109524	0.000651847	-0.000465348	-0.00322473	0.00136139	-0.00136244	0.000203133	-0.00231351	-0.00154975	0.00332063	-0.00031139	0.00101937	-0.00127909	-0.00247279	-0.00165287	-0.0017839	0.000600798	0.000971764	0.0167683	-0.000645707	-0.0013772	-0.000103862	0.000356879
-0.00104915	-3.25386e-05	-0.00188556	0.000644271	0.00127552	0.00237071	-0.00220453	-0.00232018	0.00108749	0.00065185	-0.000465445	-0.0032386	0.00119443	-0.00136134	0.000199558	-0.00229972	-0.00155249	0.00332141	-0.000322782	0.00101506	-0.00131364	-0.00247455	-0.00165557	-0.00174511	0.000600836	0.00102671	0.0167683	-0.000646328	-0.00137621	-0.000100518	0.000356608
-0.0010517	-2.39125e-05	-0.00188928	0.000641973	0.00127159	0.00237085	-0.00219217	-0.00231781	0.00109554	0.000651864	-0.00046541	-0.00324218	0.00121635	-0.00136913	0.000199217	-0.00231292	-0.00154984	0.00332068	-0.000322665	0.000943822	-0.0012947	-0.00247064	-0.00165577	-0.00171293	0.000601862	0.000273975	0.016767	-0.00064953	-0.0013758	-0.000155682	0.00035539
-0.00105276	-2.8275e-05	-0.00188774	0.000642143	0.00127571	0.0023708	-0.00219352	-0.00231777	0.00109376	0.000651865	-0.000465451	-0.00324046	0.00122066	-0.00136823	0.000199234	-0.00231159	-0.0015499	0.00331972	-0.000321558	0.000900625	-0.00129988	-0.00247235	-0.00165499	-0.00170005	0.000601229	0.000326078	0.0167674	-0.00065267	-0.00137579	-0.000120957	0.000355315
-0.00105273	-2.90733e-05	-0.00188774	0.000642218	0.00127453	0.0023708	-0.00219351	-0.00231501	0.00109498	0.000651863	-0.00046545	-0.00323922	0.00122486	-0.00136772	0.000199337	-0.00231108	-0.0015499	0.00331972	-0.000321465	0.000901752	-0.00129988	-0.00247224	-0.00165499	-0.00170165	0.000602508	0.000327487	0.0167674	-0.000652702	-0.00137579	-0.000121456	0.00035531
-0.00105227	-3.18801e-05	-0.00188716	0.000642929	0.00127209	0.00237092	-0.00219548	-0.00231621	0.00109459	0.0006517	-0.000465435	-0.00323535	0.00122387	-0.00136485	0.000200194	-0.00231144	-0.00154981	0.00332009	-0.000323516	0.00090385	-0.00129214	-0.00247126	-0.00165519	-0.0017073	0.000601798	0.000346513	0.016766	-0.000651494	-0.00137585	-0.00014182	0.000355254
-0.0010526	-3.15692e-05	-0.00188671	0.000642838	0.00127287	0.00237081	-0.00219248	-0.00231634	0.00109487	0.000651707	-0.000465436	-0.0032357	0.00122432	-0.0013646	0.00020006	-0.00231126	-0.00154979	0.00331997	-0.000322934	0.000903017	-0.00129344	-0.00247128	-0.00165523	-0.00170506	0.000602183	0.000336176	0.0167664	-0.000653931	-0.00137586	-0.000141151	0.000355246
-0.00105255	-3.30284e-05	-0.00188628	0.000643079	0.00127254	0.00237081	-0.00219251	-0.00231566	0.00109459	0.000651675	-0.000465434	-0.00323597	0.00122512	-0.00136527	0.000199805	-0.0023103	-0.00154995	0.00331995	-0.000322927	0.000906488	-0.00129298	-0.00247122	-0.00165525	-0.00170421	0.00060238	0.000331271	0.0167661	-0.000652341	-0.00137585	-0.000142086	0.00035523
-0.00105288	-3.25754e-05	-0.00226435	0.000642894	0.00122885	0.00237075	-0.00219164	-0.00231634	0.000993215	0.000127584	-0.00077701	-0.00339202	0.0012805	-0.00142224	0.000162937	-0.00231567	-0.0015479	0.00358328	-0.000321494	0.000906414	-0.00129488	-0.00247123	-0.00165574	-0.00170377	0.000602523	0.000324717	0.0069928	-0.000654943	-0.00137862	-0.000140883	0.000127419
-0.00105719	-4.32784e-05	-0.00221155	0.000643605	0.00122876	0.000668056	-0.0022053	-0.00232047	0.00100245	0.000362065	-0.000795117	-0.00324537	0.00123572	-0.00158314	0.000187769	-0.00231245	-0.00154862	0.00355774	-0.00032965	0.000901879	-0.000739081	-0.00246879	-0.00165865	-0.00170317	0.000602833	0.000327012	0.00166443	-0.000698117	-0.0013769	-0.000144256	7.4261e-05
-0.00110005	-8.71595e-05	-0.00204773	0.000644222	0.00116579	0.000380938	-0.00219217	-0.00231902	0.00106427	0.000482948	-0.000579693	-0.00324526	0.0012294	-0.00154668	0.000191104	-0.00231058	-0.00154737	0.00334792	-0.000321776	0.000918852	-0.000778934	-0.0024681	-0.00165693	-0.00170572	0.000603909	0.000339895	0.00171728	-0.000666958	-0.00137905	-7.03457e-05	7.1711e-05
-0.00107002	-4.61094e-05	-0.00197795	0.000644062	0.00120277	0.000809833	-0.0021922	-0.00231825	0.00101429	0.000158774	-0.000617997	-0.00326225	0.00124446	-0.00153785	0.00019491	-0.00231125	-0.00154295	0.00334349	-0.000321301	0.000911984	-0.00100633	-0.00246933	-0.00165715	-0.00170436	0.000602601	0.00032509	0.000754276	-0.000671214	-0.00137715	-0.000110485	6.97813e-05
-0.0011086	-5.60494e-05	-0.0019694	0.000644392	0.0011059	0.000432146	-0.0021919	-0.00231858	0.00110842	0.00035124	-0.0005432	-0.00324415	0.00123532	-0.0014842	0.000193366	-0.00231128	-0.00154761	0.00335253	-0.00032199	0.000917101	-0.000979439	-0.00246751	-0.00165629	-0.00170467	0.000603346	0.000334346	0.000651296	-0.000668464	-0.00137647	-0.000131002	6.89308e-05
-0.00110949	-5.54064e-05	-0.00200685	0.000643134	0.00118603	0.000341648	-0.00219211	-0.00231828	0.00106596	0.000232547	-0.000591515	-0.00324834	0.0012372	-0.00148753	0.000195058	-0.00216457	-0.00154523	0.00335345	-0.000322253	0.00091752	-0.00103246	-0.00246487	-0.00165681	-0.00170476	0.000602783	0.000334777	0.000670709	-0.000669436	-0.0013787	-8.37382e-05	6.85901e-05
-0.00110695	-9.64742e-05	-0.00194509	0.000643476	0.00117016	0.000449256	-0.00219203	-0.00235779	0.00108768	0.000264859	-0.000599839	-0.00299458	0.00127734	-0.00131791	0.000193742	-0.00218338	-0.00156285	0.00334334	-0.000299938	0.000931711	-0.00104374	-0.00246806	-0.00166084	-0.000754279	0.000607761	0.000345845	0.000474431	-0.000680056	-0.00137947	-9.35835e-05	6.42958e-05
-0.0011055	-7.85606e-05	-0.0012985	0.000639971	0.00113957	0.000479543	-0.0021968	-0.00233671	0.00109917	0.000221178	-0.000594161	-0.00306623	0.000780074	-0.00136489	0.000225968	-0.00220537	-0.00155732	0.00332397	-0.000334663	0.000933747	-0.00111232	-0.00241876	-0.00166003	-0.000912613	0.000603871	0.000334414	0.000666367	-0.000675978	-0.00134778	-9.87916e-05	6.18746e-05
-0.00111087	-0.000109031	-0.00156255	0.000664683	0.00117661	0.000392691	-0.00117004	-0.00242325	0.00109003	0.000274676	-0.000583823	-0.00294278	0.00118819	-0.00133782	0.000206611	-0.00218489	-0.00159749	0.00334908	-0.000338462	0.000929804	-0.00103105	-0.002462	-0.00170026	-0.000497548	0.000600719	0.000340499	0.000603024	-0.000673467	-0.00117433	-9.78503e-05	5.88844e-05
-0.00111094	-8.25657e-05	-0.00144261	0.000648465	0.00109672	0.000449127	-0.00152405	-0.00234968	0.00110161	0.000247475	-0.000581037	-0.00294067	0.00114253	-0.00105277	0.00019619	-0.00221228	-0.0015903	0.00331501	-0.000243592	0.000926646	-0.00105588	-0.00239626	-0.00168375	-0.000549828	0.000597322	0.000350083	0.000612866	-0.000674826	-0.000958196	-0.000108495	5.72681e-05
-0.00111277	-8.73086e-05	-0.00146673	0.000653539	0.00114357	0.000445195	-0.00120396	-0.00234803	0.00109661	0.00025286	-0.000581713	-0.00285013	0.00095627	-0.000801104	0.000201028	-0.00223228	-0.00159573	0.00332092	-0.00025859	0.000572438	-0.00103901	-0.00244971	-0.00170458	-0.000564306	0.000601005	0.000346466	0.000631929	-0.00067431	-0.00100425	-9.81816e-05	5.52283e-05
-0.00124735	-8.98077e-05	-0.00148783	0.00065135	0.00114382	0.00042911	-0.00121863	-0.00235085	0.00109255	0.00025208	-0.000582447	-0.00283517	0.000993576	-0.00107742	0.00028647	-0.00223164	-0.001592	0.00135599	-0.000260536	0.000792656	-0.00102064	-0.00243735	-0.00169922	-0.000503118	0.000591855	0.000344636	0.000637347	-0.00067226	-0.00105209	-6.76526e-05	4.71817e-05
-0.00111147	-9.0654e-05	-0.00149478	0.000653449	0.00113917	0.000409564	-0.00102061	-0.00235096	0.00109407	0.000250249	-0.000583855	-0.00268977	0.00125184	-0.00103307	0.000239794	-0.00220558	-0.00159227	0.0010778	-0.000291525	0.000833652	-0.00103103	-0.00243022	-0.00169098	-0.000492751	0.000595883	0.000347949	0.000643912	-0.000596453	-0.00110435	-9.53764e-05	4.53542e-05
-0.0011283	-9.1616e-05	-0.00114962	0.000655411	0.00111863	0.000421843	-0.00116921	-0.00235371	0.00109388	0.000252722	-0.000580345	-0.00268246	0.00105105	-0.000936493	0.000207733	-0.00221146	-0.00154509	0.00123739	-0.000269381	0.000820873	-0.00104561	-0.00237579	-0.00167882	-0.000521132	0.000507286	0.000286866	0.000605482	-0.000656231	-0.000930518	-6.31271e-05	4.35765e-05
-0.00112993	-9.1677e-05	-0.00117006	0.000655393	0.00112187	0.000421739	-0.00117156	-0.00235372	0.00109393	0.000252689	-0.00058042	-0.00268247	0.00105257	-0.000953558	0.000212118	-0.00221109	-0.0015454	0.0011819	-0.000272594	0.000816085	-0.00104033	-0.00237619	-0.0016803	-0.000519958	0.000508728	0.000289606	0.000606188	-0.000655332	-0.000896277	-6.38243e-05	4.34716e-05
-0.0011276	-9.13321e-05	-0.0011771	0.000655023	0.00112083	0.000397804	-0.00117177	-0.00235348	0.00109388	0.000251933	-0.000580496	-0.00268169	0.00105867	-0.000947921	0.000213604	-0.00220887	-0.00154742	0.00118735	-0.000269546	0.000819057	-0.00102052	-0.00237486	-0.00168073	-0.000522174	0.000509116	0.000293385	0.000606472	-0.000654013	-0.000901322	-6.40408e-05	4.34375e-05
-0.00112519	-9.17086e-05	-0.00121747	0.000655229	0.00112046	0.000292222	-0.00122432	-0.00235248	0.00109476	0.000251826	-0.000581727	-0.00269234	0.00108765	-0.000943316	0.000203043	-0.00220383	-0.0015585	0.00116451	-0.000250761	0.000822691	-0.00100763	-0.00232107	-0.000651576	-0.000562336	-3.39363e-05	0.000306669	0.000634336	-0.000648441	-0.000895927	-7.26796e-05	4.07741e-05
-0.00112824	-9.0745e-05	-0.00117001	0.00065052	0.00112053	0.000394836	-0.00117614	-0.00235389	0.0010941	0.000252042	-0.000580893	-0.00268138	0.00107119	-0.000944	0.00019127	-0.00220976	-0.00140997	0.00118417	-0.000253285	0.000820237	-0.00101782	-0.00236301	-0.000670944	-0.000526871	-7.7748e-05	0.000312814	0.000619631	-0.000650475	-0.000918448	-6.53128e-05	4.03883e-05
-0.00112727	-8.71281e-05	-0.0011589	0.000655102	0.00112008	0.000399639	-0.00119538	-0.00203888	0.00109448	0.00025192	-0.000580722	-0.00269163	0.00106999	-0.000854844	0.000143285	-0.00221271	-0.00155333	0.00118148	-0.000265265	0.000820002	-0.001017	-0.00236108	-0.000375046	-0.000547768	0.000423155	0.00029678	0.000591612	-0.000646202	-0.000902378	-6.93216e-05	3.91415e-05
-0.0011269	-8.87017e-05	-0.0011516	0.000655215	0.000850418	0.000309837	-0.00114807	-0.00235401	0.000492334	0.000222355	-0.000580585	-0.000674518	0.00107402	-0.000629563	0.000230326	-0.00220133	-0.00152781	0.00119092	-0.000234377	0.000849751	-0.000939132	-0.00235628	-0.000537017	-0.00072628	0.000204391	0.000294249	0.000550256	-0.000648349	-0.00096603	-7.57533e-05	3.18144e-05
-0.00112661	-8.85471e-05	-0.00115339	0.00065496	0.00104163	0.000361595	-0.00117963	-0.00203483	0.000673246	0.000247525	-0.000580816	-0.00091265	0.00107398	-0.000635814	0.000194146	-0.00221192	-0.00151664	0.0011808	-0.00025828	0.000557878	-0.000974223	-0.00235874	-0.000551641	-0.00061425	0.000229592	0.000296593	0.000582238	-0.00064715	-0.000971678	-6.52134e-05	3.10707e-05
-0.00112698	-8.6892e-05	-0.00115281	0.000655843	0.000986573	0.000294341	-0.00116668	-0.00204084	0.000717039	0.000239636	-0.000580819	-0.000770523	0.00107376	-0.000657822	0.000208145	-0.00221143	-0.00151046	0.00117697	-0.000252705	0.00054034	-0.000976252	-0.00235615	-0.000418494	-0.000569095	0.000220179	0.000294786	0.000576784	-0.000647787	-0.000946722	-6.66835e-05	3.04594e-05
-0.00112651	-8.43368e-05	-0.00115459	0.000656225	0.000986381	0.00025491	-0.00116579	-0.002061	0.000687196	0.000236859	-0.000580569	-0.000482521	0.00107333	-0.00064674	0.000195805	-0.00221137	-0.00149839	0.00118082	-0.000252948	0.000550271	-0.000985337	-0.00235579	-0.000501114	-0.000566849	0.000216356	0.000295561	0.000580862	-0.000647645	-0.000943865	-6.83531e-05	3.01675e-05
-0.00112677	-8.43847e-05	-0.00115311	0.000655919	0.00102317	0.00029673	-0.00118164	-0.00203162	0.000721638	8.10595e-05	-0.000753617	-0.000749216	0.0010737	-0.000668373	0.000202572	-0.00083714	-0.00151085	0.00118006	-0.000254412	0.000589053	-0.000983169	-0.000585599	-0.000464303	-0.000575672	0.000207572	0.000294676	0.000580067	-0.000647442	-0.000939148	-6.68939e-05	2.14088e-05
-0.00112663	-8.25056e-05	-0.00115346	0.000656058	0.00101744	0.000292023	-0.00117998	-0.00203578	0.000722055	9.99157e-05	-0.000710651	-0.000613596	0.00107357	-0.000669087	0.000203224	-0.00087142	-0.00151034	0.00118016	-0.000254214	0.000570588	-0.000985449	-0.000732426	-0.00046636	-0.000571265	0.000212775	0.000294279	0.000580396	-0.000647405	-0.000939993	-6.75091e-05	2.13995e-05
-0.00112677	-8.41647e-05	-0.00115441	0.000656211	0.000989017	0.000298045	-0.00117638	-0.00203164	0.000723509	0.000125279	-0.000689398	-0.000594052	0.00107352	-0.000669289	0.000201465	-0.000865168	-0.00151076	0.00117976	-0.000253869	0.000586933	-0.000984075	-0.000610948	-0.00049429	-0.000565281	0.000237931	0.000295296	0.00057931	-0.000647512	-0.00093972	-6.69815e-05	2.11502e-05
-0.00112675	-8.35197e-05	-0.0011535	0.000647248	0.000988293	0.000305883	-0.00117427	-0.00203959	0.000690025	0.000155207	-0.000687294	-0.00057096	0.00107337	-0.000670733	0.000202821	-0.000967135	-0.00150839	0.00104206	-0.000253976	0.000574461	-0.00098567	-0.000680684	-0.000475148	-0.000571586	0.00022456	0.000293783	0.000580172	-0.000647673	-0.000937752	-6.69764e-05	2.10319e-05
-0.000857372	-8.36186e-05	-0.00116574	0.000654827	0.000563586	0.000299287	-0.00117342	-0.00205847	0.000712843	0.000204786	-0.000666492	-0.000587587	0.00107316	-0.000669249	0.000200644	-0.000788394	-0.00150323	0.00103149	-0.000253198	0.000572561	-0.000986423	-0.000696298	-0.000492354	-0.000575262	0.00022558	0.000291486	0.000579787	-0.000648153	-0.000939144	-6.71134e-05	1.96776e-05
-0.000857372	-8.36186e-05	-0.00116574	0.000654827	0.000563586	0.000299287	-0.00117342	-0.00205847	0.000712843	0.000204786	-0.000666492	-0.000587587	0.00107316	-0.000669249	0.000200644	-0.000788394	-0.00150323	0.00103149	-0.000253198	0.000572561	-0.000986423	-0.000696298	-0.000492354	-0.000575262	0.00022558	0.000291486	0.000579787	-0.000648153	-0.000939144	-6.71134e-05	1.96776e-05
-0.000857372	-8.36186e-05	-0.00116574	0.000654827	0.000563586	0.000299287	-0.00117342	-0.00205847	0.000712843	0.000204786	-0.000666492	-0.000587587	0.00107316	-0.000669249	0.000200644	-0.000788394	-0.00150323	0.00103149	-0.000253198	0.000572561	-0.000986423	-0.000696298	-0.000492354	-0.000575262	0.00022558	0.000291486	0.000579787	-0.000648153	-0.000939144	-6.71134e-05	1.96776e-05
-0.000870088	-8.3618e-05	-0.00116368	0.000654358	0.000574435	0.00029937	-0.00117383	-0.00205633	0.00071252	0.000183632	-0.000666923	-0.000590854	0.00107325	-0.000667907	0.00020102	-0.000793076	-0.00150373	0.00103565	-0.000253214	0.000570954	-0.000986359	-0.000668757	-0.000483385	-0.000574675	0.000225628	0.000291581	0.000580098	-0.000648048	-0.000939159	-6.70985e-05	1.96619e-05
-0.000868014	-8.36117e-05	-0.0011629	0.000654193	0.000585083	0.0002992	-0.00117405	-0.00205011	0.000712919	0.000184578	-0.000668447	-0.000593292	0.00104137	-0.000668137	0.000200867	-0.000797503	-0.00150379	0.00103667	-0.000253256	0.000571096	-0.000986409	-0.000669257	-0.000488891	-0.000570746	0.000225686	0.000291529	0.000580076	-0.000648108	-0.00093914	-6.70983e-05	1.95932e-05
-0.000874573	-8.31827e-05	-0.00116344	0.000654564	0.000590605	0.000312645	-0.00117346	-0.00205003	0.000711362	0.000187845	-0.000669482	-0.000589696	0.00105341	-0.000672911	0.000202571	-0.000750281	-0.00151941	0.000505384	-0.000112515	0.000576172	-0.000986362	-0.000682751	-2.8779e-05	-0.000572454	0.000164734	0.000290522	0.000579949	-0.000648112	-0.000941155	-6.7153e-05	1.85182e-05
-0.000743615	-9.09317e-05	-0.00116374	0.000654444	0.000581916	0.000303454	-0.00117373	-0.00204945	0.000713207	0.000183389	-0.000668551	-0.000591524	0.001057	-0.000669496	0.000199883	-0.000778589	-0.000275294	0.000512894	-0.000220281	0.000573292	-0.000986381	-0.000675441	-0.000120074	-0.000571348	0.000222402	0.000290443	0.000580346	-0.000648176	-0.000939199	-6.69725e-05	1.61666e-05
-0.000743615	-9.09317e-05	-0.00116374	0.000654444	0.000581916	0.000303454	-0.00117373	-0.00204945	0.000713207	0.000183389	-0.000668551	-0.000591524	0.001057	-0.000669496	0.000199883	-0.000778589	-0.000275294	0.000512894	-0.000220281	0.000573292	-0.000986381	-0.000675441	-0.000120074	-0.000571348	0.000222402	0.000290443	0.000580346	-0.000648176	-0.000939199	-6.69725e-05	1.61666e-05
-0.000748644	-9.20566e-05	-0.00116249	0.000654483	0.000584815	0.000302824	-0.00117358	-0.00204989	0.000713092	0.000183454	-0.00066904	-0.000590651	0.00105759	-0.000669163	0.000195072	-0.000772899	-0.000191556	0.000460692	-0.000231863	0.000574216	-0.000986417	-0.000676445	-0.000139152	-0.000570243	0.000221885	0.000285126	0.000581594	-0.000648133	-0.00094014	-6.66674e-05	1.60868e-05
-0.000705373	-9.56022e-05	-0.00116276	0.000654367	0.000581875	0.000303436	-0.00117359	-0.00205015	0.000713245	0.000181263	-0.000668306	-0.000591552	0.00105601	-0.00067258	0.000198026	-0.000742057	-0.000244788	0.00047885	-0.000230131	0.000573743	-0.000986394	-0.000677755	-0.000143421	-0.00057089	0.00021457	0.000285836	0.000580559	-0.000650235	-0.000923219	-6.68549e-05	1.59881e-05
-0.000743255	-9.73722e-05	-0.00116324	0.000651434	0.000598758	0.000309497	-0.00117355	-0.000646842	0.000713381	0.00018216	-0.00066885	-0.000593554	0.00105635	-0.000669969	0.000197144	-0.000739877	-0.000250737	0.000508296	-0.000205647	0.000573986	-0.000986701	-0.000693694	-0.000148525	-0.000571248	0.000220666	0.000287715	0.000394238	-0.000648042	-0.000831314	-6.70181e-05	1.19807e-05
-0.000812057	-9.62238e-05	-0.00116256	0.000500784	0.00060231	0.000316981	-0.00117355	-0.000536561	0.00071782	0.000182134	-0.000669022	-0.0005956	0.000678848	-0.000669664	0.000197109	-0.000741075	-0.000242575	0.000501656	-0.000221579	0.000573789	-0.000986595	-0.000685352	-0.000143639	-0.000571271	0.000215711	0.000288156	0.000580427	-0.000648513	-0.000787448	-6.6908e-05	1.1238e-05
-0.000797545	-9.45535e-05	-0.00116277	0.000618662	0.000608466	0.000310803	-0.0011736	-0.000431129	0.000505771	0.000181791	-0.000668225	-0.000586967	0.000594929	-0.000669411	0.000196949	-0.00074112	-0.000248782	0.000506991	-0.000213453	0.000573703	-0.000986782	-0.000688051	-0.000140916	-0.000571548	0.000216215	0.000289995	0.000580221	-0.000649045	-0.000644265	-6.90074e-05	1.06757e-05
-0.000776443	-9.43555e-05	-0.000583763	0.000647576	0.000604164	0.000310611	-0.00117375	-0.000484854	0.000426866	0.000181721	-0.000668554	-0.000586301	0.000660735	-0.000669257	0.000195429	-0.000738386	-0.000246672	0.00050391	-0.000236702	0.000574028	-0.000986789	-0.000685045	-0.00014268	-0.000571483	0.000217025	0.000293947	0.000574546	-0.000649125	-0.000727095	-6.86505e-05	9.82864e-06
-0.00077391	-0.000101698	-0.00063444	0.000604506	0.000600854	0.000311757	-0.00117375	-0.000469255	0.00044439	0.000181983	-0.000668749	-0.000589785	0.000570099	-0.000656536	0.000196747	-0.000739378	-0.000248938	0.000500098	-0.000238531	0.000573889	-0.000987749	-0.000692419	-0.000141865	-0.000570824	0.00021629	0.000291835	0.000487454	-0.000645897	-0.000704766	-6.87709e-05	9.58799e-06
-0.000755743	-0.000102524	-0.000669264	0.000611571	0.000603239	0.00031046	-0.00117361	-0.000442501	0.000293877	0.000181935	-0.000670538	-0.00058979	0.000623892	-0.000664348	0.00019644	-0.000743662	-0.000250731	0.000517223	-0.000146694	0.000573919	-0.000987539	-0.000681092	-0.000145398	-0.000200515	0.000206666	0.000291361	7.18634e-05	-0.000648018	-0.000703514	-6.83552e-05	9.01024e-06
-0.000619659	-0.000216661	-0.000644161	0.000620334	0.000601418	0.000310069	-0.00117338	-0.000439312	0.000357571	0.000181933	-0.000679494	-0.000589071	0.000628423	-0.000661012	0.000196462	-0.000742099	-0.000360848	0.000512213	-0.00015608	0.000573747	-0.000987579	-0.000654059	-0.000149101	-7.14908e-05	0.000193575	0.000292736	-9.94327e-05	-0.000648103	-0.000705698	-6.82555e-05	8.8815e-06
-0.000617607	-0.000203749	-0.000618404	0.00061767	0.000601178	0.000310724	-0.00117368	-0.000449184	0.000349336	0.000181958	-0.000672025	-0.000588487	0.000632583	-0.00066105	0.000196432	-0.000741923	-0.000266476	0.000516064	-0.000159135	0.000573794	-0.000987623	-0.000668127	-0.000147102	-0.000101116	0.000195898	0.000292433	5.50069e-05	-0.000647998	-0.000700152	-6.8854e-05	8.79074e-06
-0.000651089	-0.000124463	-0.000620004	0.000614963	0.0006025	0.000310876	-0.00117363	-0.000443829	0.000329342	0.000175898	-0.000672306	-0.000589015	0.000630015	-0.000663221	0.000196071	-0.00074266	-0.000278767	0.000517069	-0.000185162	0.000573965	-0.000987746	-0.000655218	-0.000144477	-3.27787e-05	0.000197474	0.000292093	1.86712e-05	-0.000647928	-0.000693368	-6.84749e-05	8.76677e-06
-0.000643592	-0.000148266	-0.000624267	0.000612051	0.000601806	0.000256419	-0.00116464	-0.000446276	0.000340311	0.000191448	-0.000673845	-0.000588853	0.00063005	-0.000664544	0.000196458	-0.000742468	-0.000223891	0.000499553	-0.000172811	0.00057385	-0.000984119	-0.000666763	-0.000146764	-0.000124154	0.000204836	0.000292342	6.82216e-05	-0.000648731	-0.000698096	-6.85839e-05	8.71952e-06
-0.000645947	-0.000145487	-0.000617439	0.000163383	0.000601926	0.000247321	-0.00117283	-0.000445203	0.000327926	0.000179389	-0.000673061	-0.000588668	0.000627769	-0.000660164	0.00019632	-0.000743006	-0.000267357	0.000516262	-0.000191022	0.000573931	-0.000986895	-0.000662113	-0.000144744	-5.74782e-05	0.000202849	0.000292278	5.59093e-05	-0.000561144	-0.000695999	-6.84585e-05	8.27751e-06
-0.000643001	-0.000132606	-0.0004281	0.000364732	0.00060235	0.000268877	-0.00117281	-0.000443886	0.000335048	0.000181925	-0.000640833	-0.000594554	0.000617513	-0.000660247	0.000212122	-0.000755949	-0.000262242	0.000515347	-0.000168828	0.000573952	-0.000985923	-0.0006371	-0.000145772	-0.000151696	0.000203881	0.000289709	5.45559e-05	-0.00028702	-0.00069517	-6.85139e-05	7.91149e-06
-0.00064485	-0.000132254	-0.00030746	0.000316261	0.000602561	0.00028738	-0.00117191	-0.000444588	0.000332289	0.000181804	-0.000629035	-0.00059106	0.000618287	-0.000661127	0.000201313	-0.000752975	-0.000230578	0.000515726	-0.000170042	0.000573941	-0.000985191	-0.000658909	-0.000145784	-9.79051e-05	0.000203373	0.000291062	5.46295e-05	-0.000309521	-0.000697246	-6.85595e-05	7.78872e-06
-0.000645413	-0.000136422	-0.000325944	0.000239652	0.000541735	0.000262748	-0.00117833	-0.000443184	0.000334897	0.000180126	-0.000642279	-0.000598487	0.00029454	-0.000661648	0.00023458	-0.00075783	-0.00025327	0.00051488	-0.000177412	0.00057163	-0.000985429	-0.000270111	-0.000221776	-9.11537e-05	0.000203284	0.000289596	3.64676e-05	-0.000441379	-0.000697711	-5.46905e-05	7.21554e-06
-0.000646569	-0.000137824	-0.000353809	0.000293189	0.000562619	0.000284816	-0.0011788	-0.000451862	0.00033163	0.000180193	-0.000652328	-0.000598066	0.000236129	-0.000661551	0.000223132	-0.000656323	-0.000258024	0.000514439	-0.00017659	0.000350264	-0.00098458	-0.000340981	-0.000178105	-0.000100397	0.000202046	0.000287191	3.8852e-05	-0.000393371	-0.000696905	-5.78769e-05	6.92034e-06
-0.000646414	-0.000135934	-0.00033101	0.000289642	0.000560884	0.00029039	-0.00117694	-0.00045418	0.000332166	0.000180704	-0.000645636	-0.000594665	0.000259437	-0.000661437	0.00022904	-0.000593671	-0.000257113	0.000514048	-0.000174124	0.0004225	-0.000985584	-0.000277224	-0.000189424	-0.000107433	0.000203066	0.000289624	4.58133e-05	-0.000406733	-0.000697024	-6.39656e-05	6.86075e-06
-0.000645638	-0.000136886	-0.000346612	0.000258073	0.000579624	0.000281504	-0.00117339	-0.000454148	0.000334174	0.000180833	-0.000643115	-0.000595824	0.00018975	-0.000661399	0.000224455	-0.00062226	-0.000257386	0.000514548	-0.00017407	0.000380901	-0.0009856	-0.000253584	-0.000184401	-0.000109407	0.000201781	0.000289612	5.06219e-05	-0.000390003	-0.000696858	-6.50039e-05	6.80182e-06
-0.000634006	-0.000137529	-0.000349971	0.000242376	0.000596774	0.000295601	-0.00117593	-0.000457408	0.000330972	0.000184036	-0.000647926	-0.00059895	0.000183536	-0.000660998	0.000219434	-0.000615665	-0.000258755	0.000510405	-0.000174264	0.000376754	-0.000985508	2.34549e-05	-0.00018271	-0.000104091	0.000195101	0.00015063	5.67377e-05	-0.000400142	-0.000682543	-6.15526e-05	6.66694e-06
-0.000641216	-0.000137164	-0.000348944	0.000188536	0.000568647	0.000295664	-0.00117551	-0.000454095	0.000331609	0.000183355	-0.000644937	-0.000590264	0.000175382	-0.000661292	0.00022159	-0.000618282	-0.000257653	0.000512451	-0.00017597	0.000389348	-0.000985433	-5.59854e-05	-0.000186045	-0.000104241	0.000198727	0.000161118	5.47037e-05	-0.000402218	-0.000685858	-6.36171e-05	6.62938e-06
-0.000641979	-0.000137426	-0.000343831	0.000192929	0.000573647	0.000292293	-0.00117601	-0.000353207	0.000332752	0.000183045	-0.000645498	-0.000587862	0.000195124	-0.000661276	0.000222136	-0.000621093	-0.000257534	0.000510552	-0.000175662	0.00038591	-0.000985325	-8.59752e-05	-0.00018196	-0.000104411	0.000200517	0.000178159	5.32978e-05	-0.000399553	-0.000688119	-6.41252e-05	6.56675e-06
-0.000639759	-0.000137271	-0.000339456	0.000187748	0.00057593	0.000291481	-0.00117583	-0.000377074	0.000332362	0.000183269	-0.000645728	-0.000587632	0.000186759	-0.000661275	0.000222444	-0.000618702	-0.000258699	0.000511661	-0.000176178	6.94904e-05	-0.000985451	-9.70684e-05	-0.000182448	-0.000108233	0.000199762	0.000180124	4.48699e-05	-0.000400971	-0.00069023	-6.46951e-05	6.43667e-06
-0.00063867	-0.000137135	-0.000334283	0.000209633	0.000575555	0.000291756	-0.00117586	-0.000376473	0.000170071	0.00018296	-0.000644815	-0.000584568	0.000191115	-0.000254778	0.00022258	-0.000618653	-0.000258388	0.000511149	-0.000177331	0.000236377	-0.000985388	-9.44709e-05	-0.000183458	-0.000105118	0.000199609	0.000192053	3.14062e-05	-0.000399221	-0.000689386	-6.34849e-05	6.03312e-06
-0.000638308	-0.000136965	-0.00026384	0.000201908	0.000575931	0.000291346	-0.0010182	-0.000370814	0.000233175	0.000169805	-0.000644851	-0.000289816	0.000191821	-0.000520715	0.000223037	-0.000618733	-0.000280159	0.000511541	-0.000177635	0.000245724	-0.000985371	-8.39833e-05	-0.000184239	-0.000105549	0.000201254	0.000186286	3.14925e-05	-0.000401953	-0.000693058	-6.37275e-05	5.62828e-06
-0.000417888	-0.000138027	-0.000328918	0.000202507	0.000577921	0.0002886	-0.000268881	-0.000382074	0.000266516	0.000153243	-0.00064503	-0.000427484	0.000193618	-0.000265183	0.000223268	-0.000617883	-0.000272275	0.000500961	-0.000177298	0.000159558	-0.000985447	-7.88644e-05	-0.000179039	-0.000105788	0.000201541	0.000187634	3.05928e-05	-0.000401243	-0.000691481	-6.31481e-05	4.33365e-06
-0.000312186	-0.000136537	-0.000336535	0.00019926	0.000576934	0.000288651	-0.000289963	-0.00038207	0.000265999	0.00018293	-0.000644942	-0.000396026	0.000195062	-0.000404604	0.000222692	-0.000618311	-0.000262969	0.000498756	-0.000177263	0.00014228	-0.000985419	-7.77843e-05	-0.000170029	-0.000103115	0.000203765	0.000187579	2.55587e-05	-0.000400102	-0.00069016	-6.33388e-05	4.32994e-06
-0.00036959	-0.000137125	-0.000229599	0.000204168	0.00057765	0.00028576	-0.000256134	-0.00038878	0.000284991	0.000175196	-0.000645003	-0.000319909	0.000192726	-0.00028802	0.000222938	-0.000618067	-0.000273615	0.000510215	-0.000176547	0.000225286	-0.000985403	-7.65556e-05	-0.000187674	-0.000104714	0.000218794	0.000181375	3.1952e-05	-0.00040119	-0.000409483	-5.88066e-05	3.91803e-06
-0.000369564	-0.000137541	-0.0002319	0.000204153	0.000576819	0.000285805	-0.000256166	-0.000388657	0.000283888	0.000175146	-0.000644998	-0.00032195	0.000192565	-0.000288577	0.000222921	-0.000618165	-0.000273543	0.000508657	-0.000176533	0.000213905	-0.000985434	-7.66767e-05	-0.000185827	-0.000104713	0.000218528	0.000182957	2.66514e-05	-0.000401211	-0.000411556	-6.06095e-05	3.91404e-06
-0.000374769	-0.000137392	-0.000264969	0.000201792	0.000576984	0.000285073	-0.000277787	-0.000387466	0.000225859	0.000172422	-0.000645143	-0.000282553	0.000193126	-0.000279542	0.000222845	-0.000618392	-0.000269944	0.0005057	-0.000176142	0.000197125	-0.00098552	-7.35114e-05	-0.000182847	-0.000105703	0.000228267	0.000182956	2.45987e-05	-0.000401286	-0.000331514	-6.24585e-05	3.81679e-06
-0.000372419	-0.000137334	-0.000261927	0.000200211	0.000573878	0.000286151	-0.000296822	-0.000244624	0.000239148	0.000166664	-0.000644896	-0.000327248	0.000193116	-0.000255937	0.00022272	-0.000617898	-0.000271605	0.000504473	-0.000162086	0.000204548	-0.000988808	-7.57246e-05	-0.000181869	-0.000105606	0.000222472	0.000184879	2.99153e-05	-0.000400651	-0.000331122	-6.01226e-05	3.74998e-06
-0.000370361	-0.000137456	-0.000262637	0.000197975	0.000563538	0.000286392	-0.000293611	-0.000252843	0.000231481	0.000170793	-0.000644637	-0.000328725	0.000193071	-0.00028074	0.000222854	-0.000618346	-0.000270205	0.000504495	-0.000175113	0.00020538	-0.000987401	-7.6197e-05	-0.000180702	-0.000105013	0.000220596	0.000183737	2.92086e-05	-0.000401111	-0.000310593	-4.91762e-05	3.73631e-06
-0.000374424	-0.00013732	-0.000157945	0.000196819	0.00056926	0.000281268	-0.000284682	-0.000281441	0.000231203	0.00016625	-0.000644746	-0.000298205	0.000193036	-0.00025778	0.000222826	-0.00061804	-0.000271019	0.000504992	-0.000167312	0.00020201	-0.000987642	-7.34192e-05	-0.000182033	-0.000105336	0.000224564	0.000182303	2.70798e-05	-0.000400913	-0.000304718	-6.05389e-05	3.67119e-06
-0.000372843	-0.00013737	-0.000160895	0.00019978	0.000568421	0.000284802	-0.000286169	-0.000281455	4.92395e-05	0.000169653	-0.000645408	-0.000312052	0.000193067	-0.000258077	0.000222793	-0.000618169	-0.000271302	0.000504853	-0.000168123	0.00020124	-0.000986833	-7.14329e-05	-0.000182723	-0.000105053	0.000223053	0.000184614	2.73932e-05	-0.000401022	-0.000291511	-5.9691e-05	3.62434e-06
-0.000371872	-0.000123689	-0.000120687	0.000197503	0.000540481	0.000280205	-0.000286425	-0.000273118	0.000169071	0.000144613	-0.000645402	-0.000306094	0.000192812	-0.000257674	0.000222827	-0.000618052	-0.000270949	0.000487829	-0.000166976	0.000202118	-0.00092685	-7.43541e-05	-0.000182262	-0.000105205	0.000222589	0.00018081	2.66813e-05	-0.000402239	-0.000308447	3.56499e-05	3.45952e-06
-0.000372059	-0.00011787	-0.000144714	0.000197507	0.000534576	0.000280333	-0.000287263	-0.000267828	0.000230511	8.921e-05	-0.000645219	-0.000306185	0.000192689	-0.000263721	0.000222827	-0.000368052	-0.000270773	0.000496426	-0.000166301	0.000202307	-0.000942208	-7.47079e-05	-0.000182101	-0.00010529	0.000224098	0.000181481	2.66921e-05	-0.000403493	-0.000308563	9.62825e-06	3.26173e-06
-0.000371781	-0.000131054	-0.000160958	0.000197041	0.00054044	0.000286165	-0.000285733	-0.00026645	0.000131264	0.000129435	-0.000643835	-0.000310307	0.000193095	-0.000268091	0.000222825	-0.000319681	-0.000187376	0.000491071	-0.00016715	0.000203157	-0.00093842	-7.40101e-05	-0.000181713	-0.000105299	0.000228447	0.000182795	2.67227e-05	-0.000401167	-0.000305947	-9.44545e-06	3.16917e-06
-0.000360871	-0.000123506	-0.000141289	0.000179791	0.000543654	0.000283129	-0.000286458	-0.000268032	0.000175092	0.000132024	-0.000644655	-0.000297459	0.000199137	-0.000261142	0.000180787	-0.000397665	-0.00026239	0.00036417	-0.000167873	0.00020162	-0.0005081	7.57446e-05	-0.000181338	-0.000105489	0.000223815	0.000182757	1.83014e-05	-0.000398807	-0.000305742	-1.73834e-05	2.49308e-06
-0.000370232	-0.000127571	-0.000147579	0.000169364	0.000545111	0.000283843	-0.000286258	-0.000270195	0.000167239	0.000127544	-0.00046359	-0.000297871	0.000194411	-0.000264054	0.000221664	-0.000405772	-0.000232036	0.000399413	-0.000171675	0.000192408	-0.000502513	-6.68938e-06	-0.000181698	-0.000105359	0.000232846	0.000182757	7.15945e-06	-0.000400479	-0.000306575	6.22665e-06	2.32428e-06
-0.00036727	-0.000123677	-0.000152192	0.000179163	0.000543349	0.000283124	-0.000286131	-0.000270285	0.000186282	0.000117487	-0.000485002	-0.000297132	0.000204971	-0.000262625	0.000221414	-0.000391853	-0.000216612	0.000439186	-0.000171826	0.000196682	-0.000387928	-1.91012e-05	-0.000181698	-0.000105458	0.000229078	0.000182674	8.36919e-07	-0.000400267	-0.000305403	-4.93797e-07	2.26367e-06
-0.000349112	-0.000124847	-0.000159247	0.00018304	0.000542577	0.00023065	-0.000286358	-0.000275164	0.000178864	0.000124506	-0.000473491	-0.000285397	0.000196212	-0.000264288	0.00022247	-0.000392931	-0.000234685	0.000404174	-0.000167175	0.000198408	-0.000393731	5.38609e-06	-0.000181416	-0.000105597	0.00022716	0.000183001	1.04305e-05	-0.000290065	-0.000306335	-6.37772e-06	2.11509e-06
-0.000365494	-0.00012248	-0.000149445	0.000181974	0.000496713	0.000255459	-0.000193952	-0.000272098	0.000123885	0.000152942	-0.000494489	-0.000288465	0.000176874	-0.000241569	0.000205817	-0.00038703	-0.000227879	0.000414279	-0.000178214	0.000198407	-0.000360345	1.50445e-05	-0.000181512	-0.000105373	0.000227075	0.000182857	1.90219e-05	-0.000369257	-0.000306218	3.98523e-06	2.06024e-06
-0.000365044	-0.000124092	-0.000151974	0.000182238	0.000499933	0.00025943	-0.000233758	-0.000192739	0.000143721	0.000141297	-0.000489196	-0.000281847	0.000189991	-0.000246243	0.000207004	-0.000388579	-0.000232865	0.000419965	-0.000175518	0.000198287	-0.000377215	7.67746e-06	-0.000181507	-0.000105493	0.000227929	0.000182963	1.01288e-05	-0.000320881	-0.000306403	4.44797e-06	2.03348e-06
-0.000357991	-0.000124532	-0.00014893	0.000183381	0.000513776	0.000248524	-0.000226714	-0.0002128	0.000132982	0.000136856	-0.000341279	-0.000286548	0.000175297	-0.000239613	0.000203009	-0.000388755	-0.000195943	0.000414875	-0.000162642	1.77853e-05	-0.000359392	1.69478e-05	-0.000166193	-0.00010553	0.000229271	0.000180676	2.18022e-05	-0.0003216	-0.000302428	-2.47048e-06	1.82344e-06
-0.000357418	-0.000125509	-0.000150844	0.000182432	0.000513965	0.000272039	-0.000221526	-0.000222818	0.000147435	0.000142256	-0.000314336	-0.000285831	0.00019013	-0.000241811	0.000204502	-0.00038749	-0.000223485	0.000415405	-0.000159911	7.52926e-05	-0.000352162	1.05398e-05	-0.000181705	-0.000105514	0.000228832	0.000165509	7.81023e-05	-0.000335937	-0.000167628	5.58423e-08	1.79433e-06
-0.000357963	-0.000125458	-0.00015017	0.000182545	0.000501877	0.000257194	-0.000103264	-0.000227045	0.000147844	0.000142098	-0.000327994	-0.000286752	0.000178235	-0.00024412	0.000203926	-0.000388301	-0.000216261	0.000413915	-0.000163473	9.42652e-05	-0.00035727	1.35427e-05	-0.000177444	-0.000105519	0.000228855	0.000174653	8.26894e-05	-0.000324911	-0.000192577	-1.11701e-06	1.7521e-06
-0.000358832	-0.000125285	-0.000150524	0.000182195	0.000508221	0.000265124	-9.88069e-05	-0.000216532	0.000147278	0.000140949	-0.000319621	-0.000285942	0.000180977	-0.000241767	0.0002043	-0.00038907	-0.000209526	0.00041327	-0.000163148	7.37647e-05	-0.00035883	1.05237e-05	-0.000173771	-0.00010568	0.000228746	0.000172329	2.82691e-05	-0.000325824	-0.000186162	-1.4965e-06	1.73596e-06
-0.000246577	-0.00012466	-0.000151062	0.000182291	0.000508571	0.000263354	-0.000120442	-0.00022722	0.00014816	0.000141845	-0.000327564	-0.000286981	0.000180995	-0.000243953	0.000204365	-0.000389421	-0.00019837	0.000411306	-0.000163081	6.95293e-05	-0.000358652	1.21224e-05	-0.000178284	-0.000100955	0.000228823	4.12764e-05	3.13838e-05	-0.000339236	-0.00016881	-5.95548e-07	1.65327e-06
-0.000316462	-0.000100382	-0.000145163	0.000182104	0.000281337	0.000263608	-0.000120028	-0.00023276	0.000147037	0.000140459	-0.000321581	-0.000287048	0.000181074	-0.000243976	0.000211146	-0.000389521	-0.000204146	0.000410723	-0.000162663	7.13785e-05	-0.000358928	1.25364e-05	-0.000178093	-0.000105319	0.000228838	3.1436e-05	4.2976e-05	-0.000203111	-0.000179582	-3.4943e-07	1.43989e-06
-0.000310145	-0.000101509	-0.000144732	0.000182106	0.0002843	0.000262458	-0.000121906	-0.000232515	0.000145529	0.000140931	-0.000321569	-0.00028705	0.000181046	-0.000244039	0.00020972	-0.000389521	-0.000201715	0.00041079	-0.000162643	7.31029e-05	-0.000358999	1.24966e-05	-0.000178561	-0.000104307	0.000228785	3.49756e-05	4.23245e-05	-0.000208334	-0.00017955	-5.00632e-07	1.43816e-06
-0.00028358	-0.00010226	-0.000147237	0.000182149	0.000278994	0.000260562	-0.000120251	-0.000234647	0.000146514	0.000140788	-0.000319034	-0.000286656	0.000181082	-0.00024386	0.000213178	-0.000389302	-0.000205562	0.000411925	-0.000161922	7.57187e-05	-0.000359459	1.24298e-05	-0.000191032	-0.000104991	0.000228867	5.59411e-05	3.9444e-05	-0.00021482	-0.000180819	-5.97179e-07	1.43216e-06
-0.000292512	-0.000110535	-0.000140487	0.000182151	0.00025628	0.000260201	-0.000118874	-0.00023151	0.000146431	0.000140627	-0.000319023	-0.000286558	0.000181094	-0.000243853	0.000209062	-0.000389384	-0.000206082	0.00041125	-0.000162335	7.33669e-05	-0.000359415	1.20999e-05	-0.000181539	-0.000104603	0.000228812	5.56727e-05	3.80767e-05	-0.000199243	-0.000180639	-3.89465e-07	1.41029e-06
-0.000281894	-0.000105028	-0.00014407	0.000182374	0.000198388	0.000262085	-8.01989e-05	-0.0002381	0.000101179	7.1918e-05	-0.000319612	-0.000286873	0.000180994	-0.000244061	0.000209223	-0.000389508	-0.000217248	0.000410925	-0.000159099	7.27132e-05	-0.000359637	1.22819e-05	-0.000186214	-9.74436e-05	5.80209e-05	7.59359e-05	3.95888e-05	-0.000124396	-0.000181136	3.4077e-06	1.28267e-06
-0.000287524	-0.000106741	-0.000143519	0.000182241	0.000195999	0.000262164	-0.000109223	-0.000239695	8.79055e-05	0.000125184	-0.000319603	-0.000286887	0.000181025	-0.000243993	0.000208239	-0.000389477	-0.00018508	0.000410638	-0.000159599	7.28897e-05	-0.000335812	1.223e-05	-0.000167472	-8.9792e-05	6.97928e-05	7.69017e-05	3.87498e-05	-9.82392e-05	-0.000181149	6.07812e-06	1.25709e-06
-0.000281837	-0.00010641	-0.000143559	0.000182317	0.00016939	0.000261841	-0.000106793	-0.000217114	8.97532e-05	0.00010318	-0.000319722	-0.000286855	0.000179729	-0.000244208	0.000209494	-0.000389511	-0.000208323	0.000411076	-0.000160842	7.23142e-05	-0.000304736	1.22765e-05	-0.000186871	-9.21601e-05	0.000101409	7.62165e-05	3.84681e-05	-8.90205e-05	-0.000178149	-2.15209e-06	1.22831e-06
-0.000285248	-0.000107491	-0.000142804	0.000181939	0.000203817	0.000263861	-0.000114909	-0.000147529	9.57791e-05	0.000139419	-0.000321268	-0.00028689	0.000180788	-0.000241012	0.000208867	-0.000232661	-0.00017267	0.000410993	-0.0001605	7.29587e-05	-0.000169331	1.23132e-05	-0.000183215	-8.97206e-05	5.32625e-05	7.57266e-05	3.81219e-05	-7.12681e-05	-0.000171974	-1.4687e-05	1.04036e-06
-0.000284167	-0.000107728	-0.00014287	0.000181945	0.000184798	0.000261653	-0.00011484	-0.000202679	9.6455e-05	0.000125521	-0.000320299	-0.000210488	0.000180631	-0.0002346	0.000208542	-0.000223071	-0.000183093	0.000410916	-0.000160398	7.29015e-05	-0.000188658	1.24511e-05	-0.000180363	-9.20328e-05	8.61506e-05	7.70726e-05	5.37053e-05	-4.02493e-05	-0.000174854	-9.73246e-06	1.01432e-06
-0.000284692	-0.000107227	-0.000142458	0.000182047	0.000197863	0.000261969	-0.000113557	-0.000142385	9.77778e-05	0.000130132	-0.00032076	-0.000221462	0.000180636	-0.000228831	0.00020888	-0.000248629	-0.000172827	0.00032827	-0.000165154	6.88908e-05	-0.000207427	1.10259e-05	-0.000184469	-9.29829e-05	6.78063e-05	7.3176e-05	4.48399e-05	-6.28614e-05	-0.000172225	-1.13107e-05	9.56975e-07
-0.000285321	-0.000107136	-0.00014294	0.000182003	0.000189388	0.0002312	-0.000108783	-0.000172562	9.84917e-05	0.000123966	-0.000320158	-0.000220247	0.000180826	-0.000224282	0.000208831	-0.000230395	-0.000173769	0.000268638	-0.000164802	6.86686e-05	-0.00019459	6.38812e-06	-0.00018056	-9.21264e-05	7.34987e-05	7.55483e-05	4.57351e-05	-7.74386e-05	-0.00017184	-9.82664e-06	8.95202e-07
-0.000284861	-0.000107153	-0.000142889	0.000181957	0.000109676	0.000181465	-0.000107548	-0.000162394	9.83838e-05	0.000117363	-0.000320065	-0.000264206	0.000180746	-0.000222769	0.000208834	-0.000224654	-0.000168841	0.000272726	-0.000165744	6.62461e-05	-0.00017345	1.02654e-05	-0.000180256	-9.15637e-05	6.44553e-05	7.53828e-05	4.66234e-05	-7.59398e-05	-0.000173883	-1.22876e-05	8.55103e-07
-0.000284582	-0.000107312	-0.000142983	0.000126919	0.000158441	0.000241752	-0.000108692	-0.00015342	9.94739e-05	0.000120056	-0.000319979	-0.000233528	0.000180843	-0.000225926	0.000209066	-0.000219655	-0.000132542	0.000269259	-0.000165563	6.9435e-05	-0.000183127	8.1444e-06	-0.000151961	-9.20032e-05	6.48455e-05	7.48489e-05	4.45758e-05	-7.52645e-05	-0.000172747	-1.10463e-05	8.3977e-07
-0.000285172	-0.00010746	-0.00014201	0.00013212	0.00018197	0.000198874	-0.000107531	-0.000176178	0.000100151	0.000120448	-0.000320121	-0.000233425	0.00018077	-0.000230796	0.000194535	-6.99634e-05	-0.000121452	0.000237166	-0.000167576	6.18468e-05	-0.000189604	5.55893e-06	-0.000167433	-9.32768e-05	6.58466e-05	7.47091e-05	4.49787e-05	-7.84591e-05	-0.000171746	-4.15809e-05	7.80887e-07
-0.000283062	-0.000105386	-0.000142507	9.51521e-05	0.000130813	0.000205026	-0.0001067	-0.000170616	9.94268e-05	0.000123676	-0.000320417	-7.01403e-05	0.000179847	-0.000227583	0.000209084	-0.000174713	-0.00010685	0.000264174	-0.000166703	7.12533e-05	-0.0001794	8.52833e-06	-0.000106648	-9.16652e-05	5.41914e-05	7.41086e-05	4.28333e-05	-7.54615e-05	-0.000173298	-1.01844e-05	7.23582e-07
-0.0002706	-0.000106917	-0.000140485	0.000101141	8.15296e-05	0.000204918	-0.000109746	-0.000169839	0.000100015	0.000121665	-0.000321365	-0.000138431	0.000180053	-0.000170621	0.000200755	-0.000147033	-0.000137844	0.000257153	-0.000167076	6.628e-05	-0.000186694	7.69962e-06	-0.000130041	-9.21399e-05	6.45971e-05	7.24043e-05	3.65949e-05	-7.60399e-05	-0.000173111	-2.00856e-05	6.99503e-07
-0.000271994	-0.000106536	-0.000114068	9.4342e-05	8.93703e-05	0.000200882	-0.000109545	-0.000169782	9.97001e-05	0.000120897	-0.000323297	-0.000116456	0.000179137	-0.000196743	0.000134366	-0.000147549	-0.000145468	0.000260029	-0.000140704	6.69184e-05	-0.000173946	7.7701e-06	-0.000122898	-8.99126e-05	6.44112e-05	7.25403e-05	3.82805e-05	-7.47674e-05	-0.000184217	-1.4721e-05	6.66848e-07
-0.000268422	-0.000106644	-0.000129212	9.00038e-05	9.35811e-05	0.000203282	-0.000110513	-0.000171147	9.97966e-05	0.00012136	-0.000321484	-9.69005e-05	0.000179205	-0.000189091	6.86053e-05	-0.000120198	-0.000148144	0.000256584	-0.000154613	6.6548e-05	-0.000177418	8.20173e-06	-0.000117002	-9.04242e-05	6.44313e-05	7.19011e-05	3.18228e-05	-7.53037e-05	-0.000173403	-1.48411e-05	6.40078e-07
-0.000270327	-0.000106707	-0.000125135	9.0237e-05	8.95728e-05	0.000205495	-0.000109025	-0.000171342	9.97047e-05	0.000121648	-0.000191685	-0.000119042	0.000179381	-0.000188318	7.74807e-05	-0.000133494	-0.000133047	0.000258125	-0.000146452	6.65006e-05	-0.000176756	7.85871e-06	-0.000111745	-9.07191e-05	6.33772e-05	7.14932e-05	1.24726e-05	-7.31612e-05	-0.000173802	-1.81408e-05	5.74273e-07
-0.000268938	-0.000104504	-0.000118024	9.72092e-05	8.64727e-05	0.00019837	-0.000107005	-0.000171405	9.97067e-05	0.000120145	-0.000109372	-0.000110849	0.000179851	-0.000189804	0.000120863	-0.000137832	-0.000133299	0.000258523	-0.000150312	6.66535e-05	-0.000183777	8.17526e-06	-9.69746e-05	-8.74732e-05	6.34676e-05	7.19388e-05	2.44743e-05	-7.52828e-05	-0.000139009	-1.58431e-05	5.42468e-07
-0.000266214	-9.92046e-05	-0.000113293	9.2816e-05	8.77863e-05	0.000200209	-0.000110784	-0.000164853	9.93695e-05	0.000121422	-0.000139058	-0.000111421	0.000179179	-0.000187792	0.000115042	-0.000135431	-0.000137215	0.000257081	-0.000142803	6.62295e-05	-0.00017715	8.51477e-06	-9.17311e-05	-8.98914e-05	6.45355e-05	7.03621e-05	1.71124e-05	-7.48457e-05	-0.000124005	-1.66308e-05	5.3303e-07
-0.000269809	-9.49438e-05	-0.000118574	9.1737e-05	8.95108e-05	0.000202161	-0.000109714	-0.000159402	9.85173e-05	0.00012088	-0.000154618	-0.000111665	0.000179676	-0.0001861	0.000114627	-0.000142363	-0.00013878	0.000244092	-0.000133879	6.60132e-05	-0.000180267	7.98571e-06	-6.75743e-05	-9.04718e-05	6.42098e-05	7.18874e-05	2.2985e-05	-7.21527e-05	-0.000106125	-1.86715e-05	5.247e-07
-0.000269504	-9.9714e-05	-0.000118062	9.29455e-05	8.92378e-05	0.000201291	-0.000109	-0.000160814	9.88179e-05	0.000120588	-0.000130245	-0.000112376	0.000179456	-0.000186877	0.000115196	-0.000141598	-0.000132608	0.000246477	-0.000133286	6.56446e-05	-0.000182071	8.14205e-06	-7.16655e-05	-8.99269e-05	6.41102e-05	7.07445e-05	1.8246e-05	-7.28007e-05	-0.000102268	-1.8269e-05	5.18112e-07
-0.000173062	-9.53971e-05	-0.000118679	9.29262e-05	8.98736e-05	0.000200789	-0.000108877	-0.000161123	9.91685e-05	0.00012074	-0.000135497	-0.00011246	0.00017754	-0.000186968	3.28001e-05	-0.000142285	-0.000135379	0.000222414	-0.000134743	6.57316e-05	-0.000179519	6.1652e-06	-7.45491e-05	-8.98271e-05	6.41862e-05	7.04586e-05	2.0212e-05	-7.35366e-05	-9.96536e-05	-1.66991e-05	4.52471e-07
-0.000168796	-9.52878e-05	-0.000118684	9.34755e-05	8.98529e-05	0.000200774	-0.0001092	-0.000160651	9.86792e-05	0.000120512	-0.000133768	-0.000112444	0.000179477	-0.000186705	3.89215e-05	-0.000141099	-0.000132746	0.000191595	-0.000135284	6.53167e-05	-0.000180105	6.76759e-06	-7.88701e-05	-8.90981e-05	6.42001e-05	7.10092e-05	2.12176e-05	-7.33486e-05	-8.95335e-05	-1.77304e-05	4.36671e-07
-0.000120795	-9.60727e-05	-0.000118916	9.26933e-05	8.91207e-05	0.0002011	-0.000109011	-0.000160124	9.88315e-05	0.000121224	-0.000134737	-0.00011215	0.000179243	-0.000185635	4.84561e-05	-0.000140531	-0.000115191	0.000166348	-0.000134814	6.45174e-05	-0.000181392	-9.70375e-06	-7.36067e-05	-8.81815e-05	6.41205e-05	7.1398e-05	2.00993e-05	-7.2596e-05	-0.000100053	-1.77742e-05	4.11021e-07
-0.000120766	-9.11875e-05	-0.000118678	9.3142e-05	8.87739e-05	0.000201387	-0.000109519	-0.000160796	9.88199e-05	0.000120237	-0.000134668	-0.000112583	0.000178071	-0.000186224	6.28425e-05	-0.000141187	-0.000119973	0.000174481	-0.0001355	6.28922e-05	-0.000160621	1.12501e-06	-7.45299e-05	-8.87813e-05	6.39968e-05	7.08549e-05	2.04742e-05	-7.27599e-05	-0.000103342	-1.82252e-05	4.09482e-07
-0.000130565	-9.43871e-05	-0.000118752	9.30623e-05	8.94568e-05	0.000201136	-0.000109453	-0.000160754	9.88164e-05	0.000120728	-0.000135105	-0.000112407	0.000179145	-0.000186576	5.57797e-05	-0.000140477	-0.0001154	0.000171658	-0.000135404	6.40279e-05	-0.000154601	-5.463e-06	-7.38035e-05	-8.82518e-05	6.39137e-05	4.93956e-05	2.25507e-05	-7.27571e-05	-9.90707e-05	-1.77782e-05	4.04818e-07
-0.000120828	-9.43749e-05	-0.000118826	9.27039e-05	8.88437e-05	0.000201145	-0.000109188	-0.000160367	9.88555e-05	0.00012047	-0.000135084	-0.000112481	0.00017881	-0.000186277	5.07462e-05	-0.000140742	-0.000116239	0.000167203	-0.000134974	6.45283e-05	-6.81101e-05	-8.18238e-06	-7.36179e-05	-8.80915e-05	6.17781e-05	7.11047e-05	2.10497e-05	-7.2919e-05	-9.92941e-05	-1.84247e-05	3.8302e-07
-0.000123846	-9.32243e-05	-0.000118613	9.31085e-05	9.01364e-05	0.000201187	-0.000109307	-0.00011388	9.01387e-05	0.000120718	-0.000134787	-0.000112343	0.000177419	-6.96911e-05	5.93966e-05	-0.000139402	-0.000115399	0.000165376	-0.000132947	6.41875e-05	-0.00012389	-4.85942e-06	-7.82317e-05	-8.84054e-05	6.326e-05	7.08735e-05	2.1716e-05	-5.59953e-05	-9.79904e-05	-2.3789e-05	3.47635e-07
-0.000126036	-8.03509e-05	-0.000116212	9.30357e-05	8.92739e-05	0.000201186	-0.000108532	-5.48998e-05	9.83527e-05	0.000121065	-0.000148889	-0.000110942	0.000151043	-8.80471e-05	4.57738e-05	-0.000139809	-0.000118272	0.00016264	-0.000133381	6.3231e-05	-0.000110171	-4.26988e-06	-8.02847e-05	-7.99911e-05	6.37042e-05	6.60445e-05	2.19628e-05	-7.16558e-05	-9.92786e-05	-2.39208e-05	3.3045e-07
-0.000124289	-9.02904e-05	-0.000117856	9.30973e-05	8.91821e-05	0.000201442	-0.00010683	-0.000121724	9.87007e-05	0.0001203	-0.000130526	-0.000101098	0.000139652	-7.24891e-05	5.61452e-05	-0.000139527	-0.0001144	0.000163787	-0.000132957	6.34953e-05	-0.000104008	-3.58335e-06	-7.71805e-05	-8.87591e-05	6.36115e-05	7.04699e-05	2.14695e-05	-7.25e-05	-8.14268e-05	-2.31057e-05	3.2795e-07
-0.000125308	-9.36468e-05	-0.000116506	9.38265e-05	8.93138e-05	0.000212638	-5.80492e-05	-0.000106329	9.63736e-05	8.2662e-05	-0.000134559	-3.94675e-05	0.000131458	-4.76781e-05	5.43587e-05	-0.000140139	-0.000114797	0.000105642	-0.000133857	6.38652e-05	-0.000108448	-3.25972e-06	-7.76919e-05	-8.80363e-05	6.74153e-05	7.00571e-05	2.18197e-05	-7.2549e-05	-8.24237e-05	-2.45468e-05	2.87131e-07
-0.00012612	-9.1626e-05	-7.47431e-05	9.31443e-05	8.92093e-05	0.000204481	-7.20716e-05	-0.000117965	9.8278e-05	7.80942e-05	-0.000131059	-7.20767e-06	0.000123585	-6.05838e-05	5.38208e-05	-0.000140317	-0.000114195	7.32667e-05	-0.000133063	6.37876e-05	-0.000109487	-2.76465e-06	-7.57e-05	-8.82681e-05	6.48221e-05	7.05299e-05	2.16405e-05	-7.09306e-05	-8.34183e-05	-2.39174e-05	2.69866e-07
-0.000122258	-8.91831e-05	-5.88582e-05	9.32255e-05	8.93592e-05	0.000203388	-7.23846e-05	-0.000119573	9.1322e-05	8.29665e-05	-0.000132311	-2.7987e-05	0.00012822	-6.12406e-05	5.20958e-05	-0.000140229	-0.000114325	8.22932e-05	-0.000133279	6.37145e-05	-9.51804e-05	-2.88675e-06	-7.61329e-05	-8.81673e-05	6.49333e-05	7.04467e-05	2.15481e-05	-7.17188e-05	-8.60761e-05	-2.40243e-05	2.67102e-07
-0.000126202	-8.57177e-05	-5.05834e-05	9.30706e-05	8.93547e-05	0.000204483	-6.5427e-05	-0.000111135	9.53511e-05	7.18801e-05	-0.000131057	-8.98034e-06	0.000127737	-4.74405e-05	5.30864e-05	-0.000140365	-0.000113474	7.34236e-05	-0.000133486	6.38176e-05	-0.0001058	-2.71751e-06	-7.54275e-05	-8.8385e-05	6.86845e-05	7.02433e-05	2.15866e-05	-7.10776e-05	-8.33753e-05	-2.34225e-05	2.61058e-07
-0.000123913	-8.32063e-05	-5.82726e-05	9.31985e-05	8.87104e-05	0.000205227	-7.61347e-05	-0.000109134	5.51042e-05	7.27362e-05	-0.00013168	-2.6589e-05	0.000127125	-5.73623e-05	5.28705e-05	-0.000140329	-0.000111526	8.30312e-05	-0.00013321	6.46505e-05	-0.000106088	-2.94854e-06	-7.66694e-05	-8.84638e-05	6.57381e-05	6.99782e-05	2.15692e-05	-7.00567e-05	-3.69201e-05	-2.48856e-05	2.53165e-07
-0.000125092	-8.65486e-05	-6.03978e-05	9.39741e-05	8.76945e-05	0.00020458	-7.09632e-05	-0.000114135	8.12155e-05	7.45242e-05	-0.000131463	-1.46807e-05	0.000126569	-5.34046e-05	5.15981e-05	-5.02988e-05	-0.000110688	7.75514e-05	-0.000133369	6.382e-05	-0.000104395	-1.84513e-06	-7.64208e-05	-8.83337e-05	6.61667e-05	7.00523e-05	2.15405e-05	-6.96906e-05	-6.92901e-05	-2.39354e-05	2.41587e-07
-0.000124596	-8.5247e-05	-5.48892e-05	9.38439e-05	8.64684e-05	0.000199521	-7.29278e-05	-0.000108316	5.56351e-05	7.57283e-05	-0.000131301	-1.47414e-05	0.000126731	-5.27242e-05	5.21186e-05	-6.71643e-05	-0.000110595	7.99351e-05	-0.000133246	6.41827e-05	-0.00010622	-2.20159e-06	-7.63893e-05	-8.84049e-05	6.41154e-05	7.18006e-05	2.1447e-05	-6.88205e-05	-3.06445e-05	-2.3856e-05	2.32706e-07
-8.81762e-05	-8.09661e-05	-5.62405e-05	9.34043e-05	8.7346e-05	0.000202946	-7.18056e-05	-0.000110843	5.91093e-05	8.50043e-05	-0.000131307	-1.925e-05	0.000127473	-2.63515e-05	5.02809e-05	-7.51657e-05	-0.000110047	8.0375e-05	-0.000133276	6.46334e-05	-0.000105788	-2.05899e-06	-7.63487e-05	-8.846e-05	6.59895e-05	7.11062e-05	2.15499e-05	-6.8955e-05	-3.94261e-05	-2.39969e-05	2.2805e-07
-8.79099e-05	-8.18092e-05	-5.6543e-05	9.34938e-05	8.46539e-05	0.000200552	-7.3666e-05	-0.000109426	6.29827e-05	7.78481e-05	-0.000131325	-1.90484e-05	0.000127439	-3.02153e-05	4.79991e-05	-7.22014e-05	-0.000108798	8.20456e-05	-0.000133208	6.43435e-05	-0.000106183	-2.73062e-06	-7.62873e-05	-8.83456e-05	6.53826e-05	7.20678e-05	2.20183e-05	-6.75735e-05	-2.71872e-05	-2.38768e-05	2.24643e-07
-9.57206e-05	-7.8883e-05	-5.72373e-05	9.3732e-05	8.80164e-05	0.000202714	-7.19318e-05	-0.000107343	6.08455e-05	7.62128e-05	-0.000131215	-1.61225e-05	0.000127432	-5.2419e-05	4.10374e-05	-5.63135e-05	-0.000109821	7.95588e-05	-0.000133479	6.24456e-05	-0.00010415	-2.70282e-06	-7.63924e-05	-8.84938e-05	6.5762e-05	2.78446e-05	2.20041e-05	-6.83109e-05	-3.32357e-05	-3.01229e-05	2.20703e-07
-9.13767e-05	-8.12922e-05	-5.63899e-05	9.32575e-05	0.000104739	0.00014513	-7.16661e-05	-0.000109569	6.1035e-05	7.68441e-05	-0.000131793	-1.81587e-05	0.000126884	-4.01942e-05	4.72202e-05	-7.08954e-05	-0.000110007	8.10997e-05	-0.000133309	5.68412e-05	-8.57848e-05	-2.74165e-06	-7.63998e-05	-8.84334e-05	2.78071e-05	4.65101e-05	2.1976e-05	-6.83181e-05	-3.62978e-05	-2.39367e-05	1.98992e-07
-8.99191e-05	-8.152e-05	-5.63091e-05	9.34337e-05	8.83239e-05	0.000147701	-6.88447e-05	-0.000108942	6.05352e-05	6.06299e-05	-0.000131622	-1.87585e-05	6.42889e-05	-4.31641e-05	4.88644e-05	-6.49332e-05	-0.000109728	8.07872e-05	-0.000133381	5.81561e-05	-0.00010054	-2.78689e-06	-7.64216e-05	-8.84118e-05	3.71941e-05	5.90802e-05	2.18976e-05	-6.8438e-05	-3.81385e-05	-2.53735e-05	1.86121e-07
-9.23062e-05	-8.21963e-05	-5.5536e-05	9.46574e-05	8.91005e-05	0.000166031	-7.09518e-05	-0.000103271	5.41671e-05	6.68919e-05	-0.000107445	-1.72434e-05	6.99358e-05	-4.33881e-05	4.46609e-05	-6.48822e-05	-0.000108794	8.16705e-05	-0.000133414	6.07213e-05	-9.0067e-05	-2.78707e-06	-7.58018e-05	-4.93771e-05	5.10769e-05	3.86489e-05	1.15462e-05	-6.84114e-05	-3.61128e-05	-2.69935e-05	1.77999e-07
-8.86918e-05	-8.10526e-05	-5.38878e-05	9.436e-05	9.10969e-05	0.00012594	-3.74135e-05	-0.000104115	5.90762e-05	7.28163e-05	-0.000108901	-1.62173e-05	8.77776e-05	-4.15221e-05	4.38392e-05	-6.48409e-05	-0.000109744	7.95169e-05	-0.000132935	6.17023e-05	-6.60109e-05	-2.8945e-06	-7.61833e-05	-6.82794e-05	5.2508e-05	5.34047e-05	1.6883e-05	-6.83869e-05	-3.83223e-05	-2.64649e-05	1.6653e-07
-9.49047e-05	-7.18126e-05	-5.49069e-05	9.43153e-05	9.34931e-05	0.000115602	-3.69665e-05	-9.94055e-05	5.70188e-05	7.0008e-05	-0.000109874	-4.01586e-06	7.65691e-05	-4.34823e-05	4.38471e-05	-6.45823e-05	-0.000111179	7.93872e-05	-0.000133174	6.18409e-05	-8.7113e-05	-2.76407e-06	-7.59868e-05	-5.68596e-05	5.16968e-05	4.1623e-05	1.88384e-05	-6.83704e-05	-3.65345e-05	-2.90189e-05	1.61952e-07
-9.13315e-05	-7.58612e-05	-5.46049e-05	9.44674e-05	9.2263e-05	0.000120154	-3.24098e-05	-0.000100782	5.67348e-05	7.19291e-05	-0.000112383	-3.44972e-06	7.19903e-05	-4.31219e-05	4.44458e-05	-6.47328e-05	-0.000112064	7.72853e-05	-0.000133108	6.09322e-05	-8.14504e-05	-2.82242e-06	-7.59655e-05	-4.60663e-05	5.02337e-05	4.32105e-05	1.75991e-05	-6.83628e-05	-3.65484e-05	-2.90589e-05	1.60452e-07
-9.20685e-05	-7.66982e-05	-5.49787e-05	9.44676e-05	9.16289e-05	0.000107345	-2.61332e-05	-0.000100411	5.73315e-05	7.06582e-05	-0.00011218	-8.1672e-06	7.52874e-05	-4.37238e-05	4.43675e-05	-6.47625e-05	-0.000110257	7.78633e-05	-0.000133157	6.1715e-05	-8.14772e-05	-2.75332e-06	-7.59689e-05	-5.16076e-05	5.08122e-05	4.28646e-05	1.68659e-05	-6.83636e-05	-3.58266e-05	-2.84057e-05	1.5797e-07
-9.25549e-05	-7.0791e-05	-5.49399e-05	9.44478e-05	9.1612e-05	7.81154e-05	-2.84396e-05	-0.000100685	4.65915e-05	7.08436e-05	-0.000111887	-6.47535e-06	7.65194e-05	-4.35553e-05	4.43734e-05	-6.46698e-05	-2.07974e-05	7.88383e-05	-0.000132742	5.99481e-05	-8.36856e-05	-2.76146e-06	-7.60256e-05	-5.75032e-05	5.02907e-05	4.31104e-05	1.71441e-05	-6.83177e-05	-3.44063e-05	-2.86203e-05	1.39922e-07
-9.40225e-05	-6.83174e-05	-5.50485e-05	9.38997e-05	9.15339e-05	8.53011e-05	-3.14981e-05	-0.000100466	5.06634e-05	7.06208e-05	-0.000102203	-1.98593e-06	7.58912e-05	-4.37215e-05	4.43638e-05	-6.46796e-05	-4.30872e-05	7.87749e-05	-0.000132972	4.16975e-05	-8.34045e-05	-2.76175e-06	-7.62013e-05	-5.83346e-05	5.10634e-05	3.03602e-05	1.40606e-05	-6.83631e-05	-3.60251e-05	-2.89594e-05	1.38114e-07
-9.48279e-05	-7.29097e-05	-5.50636e-05	9.39438e-05	9.15295e-05	8.27485e-05	-2.88687e-05	-0.000100794	5.06464e-05	7.08201e-05	-9.91655e-05	-4.94822e-06	7.49438e-05	-4.40367e-05	4.43853e-05	-6.47083e-05	-2.33405e-05	7.88688e-05	-0.000132605	4.27227e-05	-8.3509e-05	-2.74137e-06	-7.62873e-05	-5.14974e-05	5.02793e-05	3.38125e-05	1.6469e-05	-6.83454e-05	-3.44948e-05	-2.86652e-05	1.35788e-07
-9.39663e-05	-7.09862e-05	-5.50228e-05	9.35414e-05	9.1585e-05	8.2005e-05	-2.93575e-05	-0.000100955	4.96704e-05	7.09477e-05	-9.97956e-05	-2.23075e-06	7.53651e-05	-4.37167e-05	4.43797e-05	-6.46878e-05	-2.47262e-05	7.87666e-05	-0.000132796	4.13282e-05	-8.35116e-05	-2.73818e-06	-7.67354e-05	-5.14173e-05	5.06488e-05	2.57474e-05	1.64077e-05	-6.83484e-05	-3.52535e-05	-2.85205e-05	1.3492e-07
-9.43616e-05	-7.25244e-05	-5.50497e-05	9.36932e-05	9.15799e-05	8.45251e-05	-2.86997e-05	-0.000100876	5.20551e-05	7.10409e-05	-9.80532e-05	-2.30333e-06	7.46303e-05	-4.38353e-05	4.43831e-05	-6.35125e-05	-2.58439e-05	7.87258e-05	-0.000133185	3.99999e-05	-8.28197e-05	-2.74758e-06	-5.57259e-05	-5.33816e-05	5.06934e-05	2.44119e-05	1.64448e-05	-6.83359e-05	-3.52706e-05	-2.85464e-05	1.32565e-07
-9.34067e-05	-9.64819e-06	-5.8299e-05	9.29957e-05	9.15477e-05	8.74592e-05	-2.88563e-05	-0.000100665	5.0769e-05	6.91284e-05	-9.78961e-05	-2.44445e-06	7.49717e-05	-4.40587e-05	4.41399e-05	-6.45175e-05	-2.38763e-05	7.86447e-05	-0.000132933	3.84699e-05	-8.45815e-05	-2.743e-06	-6.37542e-05	-5.11831e-05	5.13224e-05	2.23021e-05	1.65529e-05	-6.47779e-05	-3.53969e-05	-2.85234e-05	1.279e-07
-9.44066e-05	-3.96519e-05	-5.54798e-05	9.37505e-05	9.15809e-05	8.29912e-05	-2.87098e-05	-0.000100786	5.10249e-05	7.05726e-05	-9.62198e-05	-2.70796e-06	7.50195e-05	-4.38819e-05	4.43404e-05	-4.66289e-05	-2.588e-05	7.87036e-05	-0.000133029	4.00429e-05	-8.41256e-05	-2.7611e-06	-6.08657e-05	-5.27095e-05	5.08353e-05	2.36056e-05	1.65481e-05	-6.81513e-05	-3.44374e-05	-2.86884e-05	1.26953e-07
-9.37074e-05	-2.83266e-05	-5.62898e-05	6.86778e-05	3.44685e-05	8.41521e-05	-2.86458e-05	-0.000100752	5.85017e-05	7.01537e-05	-9.61316e-05	-2.67704e-06	6.98487e-05	-4.40455e-05	4.43485e-05	-4.24955e-05	-2.6171e-05	7.87047e-05	-0.000133025	3.92478e-05	-8.39201e-05	-1.27733e-05	-6.13725e-05	-4.90849e-05	5.1086e-05	2.43147e-05	1.65899e-05	-6.72212e-05	-3.39106e-05	-2.85917e-05	1.14353e-07
-9.38793e-05	-2.62254e-05	-5.63943e-05	6.67124e-05	2.44348e-05	8.41925e-05	-2.86397e-05	-0.000100791	5.11889e-05	7.00539e-05	-9.64086e-05	-2.85525e-06	7.22389e-05	-4.4027e-05	4.42853e-05	-3.04103e-05	-2.68044e-05	7.87214e-05	-0.000133142	4.05965e-05	-8.38434e-05	-1.58038e-05	-5.96277e-05	-5.17239e-05	5.0926e-05	2.38421e-05	1.65329e-05	-6.75325e-05	-3.44933e-05	-2.86712e-05	1.12478e-07
-9.38217e-05	-2.96828e-05	-5.60958e-05	6.55198e-05	2.13462e-05	8.42064e-05	-2.86598e-05	-0.000100798	5.13781e-05	6.94943e-05	-9.66673e-05	-2.71939e-06	7.26363e-05	-4.39967e-05	4.42928e-05	-3.41771e-05	-2.64197e-05	7.86977e-05	-0.000133106	3.99129e-05	-8.37512e-05	-9.72046e-06	-5.89067e-05	-5.16662e-05	5.09631e-05	2.43829e-05	1.65515e-05	-6.74164e-05	-3.39935e-05	-2.86195e-05	1.12249e-07
-9.38635e-05	-2.6936e-05	-5.61499e-05	6.35221e-05	2.09275e-05	8.41874e-05	-2.86412e-05	-0.000100786	5.28816e-05	6.33608e-05	-9.61243e-05	-2.75526e-06	7.04549e-05	-4.51791e-05	4.41682e-05	-3.52135e-05	-2.60554e-05	7.87107e-05	-0.000133124	3.94547e-05	-8.38107e-05	-1.05143e-05	-6.06107e-05	-5.10694e-05	5.0964e-05	2.31272e-05	1.65261e-05	-6.72998e-05	-3.43687e-05	-2.86598e-05	1.10988e-07
-9.3902e-05	-2.77374e-05	-5.6148e-05	6.38236e-05	1.56987e-05	8.42193e-05	-2.8641e-05	-0.00010079	5.21573e-05	6.37447e-05	-9.61415e-05	-2.76905e-06	7.09784e-05	-4.48271e-05	4.42956e-05	-3.43033e-05	-2.60915e-05	7.87074e-05	-0.000133116	3.94881e-05	-8.38193e-05	-1.16849e-05	-6.0282e-05	-5.13221e-05	5.09806e-05	2.36319e-05	1.65278e-05	-6.73122e-05	-3.43447e-05	-2.8678e-05	1.10901e-07
-9.39021e-05	-2.78386e-05	-5.6116e-05	6.30091e-05	1.57364e-05	8.42807e-05	-2.86407e-05	-0.000100791	5.24409e-05	6.40661e-05	-9.61236e-05	-2.7846e-06	7.08632e-05	-4.42106e-05	4.42689e-05	-3.22683e-05	-2.6106e-05	7.87067e-05	-0.000133119	3.96959e-05	-8.38231e-05	-1.17241e-05	-6.01272e-05	-5.12326e-05	5.09719e-05	2.36321e-05	1.6534e-05	-6.74826e-05	-3.43493e-05	-2.86751e-05	1.10684e-07
-9.39009e-05	-2.75876e-05	-5.6103e-05	6.25922e-05	1.65098e-05	8.42827e-05	-2.86415e-05	-0.000100796	5.22902e-05	6.41369e-05	-9.61126e-05	-2.77884e-06	7.0819e-05	-4.42983e-05	4.42596e-05	-3.2749e-05	-2.61216e-05	7.87064e-05	-0.000133119	3.95904e-05	-8.38297e-05	-1.14578e-05	-5.99963e-05	-5.1153e-05	5.09705e-05	2.35656e-05	1.65374e-05	-6.749e-05	-3.43352e-05	-2.86701e-05	1.10625e-07
-9.39112e-05	-2.74806e-05	-2.8013e-05	6.2805e-05	1.69105e-05	8.43553e-05	-2.90189e-05	-0.000100793	5.22442e-05	6.45781e-05	-9.61153e-05	-2.80246e-06	7.11605e-05	-4.43646e-05	1.26501e-05	-3.26967e-05	-2.62595e-05	7.81017e-05	-0.000133115	4.01047e-05	-8.37995e-05	-1.06826e-05	-5.97599e-05	-5.11931e-05	5.09867e-05	2.36413e-05	1.65402e-05	-6.74943e-05	-3.42077e-05	-2.86656e-05	1.06539e-07
-9.3919e-05	-2.77767e-05	-1.35277e-05	6.28817e-05	1.74414e-05	8.43449e-05	-3.00681e-05	-0.000100368	5.27679e-05	6.44242e-05	-9.60981e-05	-2.52389e-06	7.10242e-05	-4.43113e-05	1.63391e-05	-3.22958e-05	-2.61292e-05	7.78378e-05	-0.000133141	3.97831e-05	-8.37293e-05	-8.05943e-06	-5.98277e-05	-5.10965e-05	5.09998e-05	2.36489e-05	1.65374e-05	-6.74795e-05	-3.43252e-05	-2.86599e-05	1.05923e-07
-9.2129e-05	-2.23435e-05	-2.32229e-05	6.26286e-05	1.70992e-05	8.43924e-05	-3.25959e-05	-0.00010089	2.07504e-05	6.422e-05	-9.61007e-05	-2.7002e-06	7.08213e-05	-4.44153e-05	1.95005e-05	-3.26277e-05	-2.64739e-05	7.84054e-05	-0.000133118	3.72273e-05	-8.37957e-05	-1.62022e-05	-5.52695e-05	-5.11482e-05	5.06728e-05	2.36355e-05	1.65469e-05	-6.74666e-05	-3.43267e-05	-2.86059e-05	1.03193e-07
-9.55084e-05	-2.77322e-05	-2.8367e-05	6.31203e-05	1.72118e-05	6.80133e-05	-2.98638e-05	-3.58059e-05	3.89931e-05	6.44255e-05	-9.59016e-05	-2.77515e-06	7.04775e-05	-4.43678e-05	1.596e-05	-3.28076e-05	-2.65451e-05	7.81562e-05	-0.00013389	3.79652e-05	-8.37283e-05	-1.69742e-06	-5.65145e-05	-5.11526e-05	4.62508e-05	2.36335e-05	1.65634e-05	-6.74895e-05	-2.74516e-05	-2.85142e-05	9.30165e-08
-9.57039e-05	-2.76574e-05	-1.80347e-05	6.36019e-05	1.7171e-05	7.44499e-05	-2.99559e-05	-5.25857e-05	3.59191e-05	6.44383e-05	-9.58255e-05	-2.80879e-06	7.05851e-05	-4.41832e-05	1.41154e-05	-3.27854e-05	-2.64391e-05	7.83228e-05	-0.000119419	4.03312e-05	-8.37568e-05	-7.68161e-06	-5.74595e-05	-5.11744e-05	4.73734e-05	2.36133e-05	1.65695e-05	-6.80804e-05	-2.41826e-05	-2.85633e-05	9.14637e-08
-9.50091e-05	-2.76269e-05	-2.21972e-05	6.41836e-05	1.73905e-05	8.2866e-05	-2.9447e-05	-4.83736e-05	3.71789e-05	6.43913e-05	-9.58817e-05	-2.65301e-06	7.07412e-05	-3.84514e-05	1.68071e-05	-3.267e-05	-2.60824e-05	7.58003e-05	-2.36674e-05	3.92162e-05	-8.37697e-05	-8.58237e-06	-5.49877e-05	-5.15341e-05	4.95918e-05	2.36261e-05	1.65533e-05	-6.7479e-05	-2.62947e-05	-2.86102e-05	7.79895e-08
-9.4778e-05	-2.76273e-05	-2.54377e-05	6.34342e-05	1.73236e-05	7.32515e-05	-2.93371e-05	-4.5911e-05	3.56208e-05	6.44203e-05	-9.59627e-05	-2.78648e-06	7.0765e-05	-3.74055e-05	1.52975e-05	-3.27648e-05	-2.52163e-05	7.81191e-05	-7.02152e-06	3.96179e-05	-8.37771e-05	-5.57429e-06	-5.73189e-05	-5.12068e-05	4.78875e-05	2.36072e-05	1.65551e-05	-6.76418e-05	-2.67124e-05	-2.856e-05	7.59451e-08
-9.47587e-05	-2.76291e-05	-2.28596e-05	6.34527e-05	4.4814e-06	3.64215e-05	-2.74005e-05	-4.51184e-05	3.47793e-05	6.43898e-05	-9.5963e-05	1.2248e-05	7.06765e-05	-3.80374e-05	1.20431e-05	-3.27687e-05	-2.55681e-05	7.64309e-05	-2.38234e-05	1.94091e-05	-8.37056e-05	-6.66456e-06	-5.3904e-05	-5.14747e-05	5.08765e-05	1.6534e-05	2.06999e-05	-6.77919e-05	-2.65005e-05	-2.85795e-05	7.02509e-08
-9.47483e-05	-2.76062e-05	-2.40369e-05	6.39301e-05	1.5675e-05	3.65437e-05	-2.40466e-05	-4.52423e-05	3.43952e-05	6.47251e-05	-9.59647e-05	-2.05531e-06	7.06853e-05	-3.86714e-05	1.25654e-05	-3.27527e-05	-2.57152e-05	7.31439e-05	-2.801e-05	1.54435e-05	-8.37582e-05	-7.28075e-06	-5.62401e-05	-5.13981e-05	4.91177e-05	1.94641e-05	1.71919e-05	-6.77066e-05	-2.76618e-05	-2.85546e-05	7.0078e-08
-9.47833e-05	-2.76128e-05	-2.40127e-05	6.36474e-05	1.60472e-05	3.33853e-05	-2.61402e-05	-4.60599e-05	3.39803e-05	6.44588e-05	-9.59663e-05	1.09741e-06	7.06909e-05	-3.76797e-05	1.35097e-05	-3.27759e-05	-2.55289e-05	7.38016e-05	-2.39832e-05	1.80952e-05	-8.37605e-05	-6.92415e-06	-5.59894e-05	-5.135e-05	4.81062e-05	2.03474e-05	1.68022e-05	-6.76662e-05	-2.6923e-05	-2.85606e-05	6.97112e-08
-9.47824e-05	-2.76271e-05	-2.26383e-05	6.35852e-05	5.96525e-06	3.4403e-05	-2.50574e-05	-4.70457e-05	3.3553e-05	6.40814e-05	-9.59649e-05	6.38132e-06	7.06635e-05	-3.80847e-05	1.23294e-05	-3.27521e-05	-2.55168e-05	7.20355e-05	-2.31741e-05	1.28846e-05	-8.37409e-05	-6.17962e-06	-5.40411e-05	-5.16964e-05	4.87338e-05	1.68564e-05	1.825e-05	-6.77103e-05	-2.6863e-05	-2.85633e-05	6.88149e-08
-9.48286e-05	-2.76175e-05	-2.25007e-05	6.35809e-05	1.0295e-05	3.53491e-05	-2.56458e-05	-4.65667e-05	3.37227e-05	6.4424e-05	-3.41808e-06	4.86754e-06	7.06483e-05	-3.8137e-05	1.24814e-05	-3.27278e-05	-2.58093e-05	6.6508e-05	-2.28791e-05	1.44162e-05	-8.37379e-05	-6.5432e-06	-5.43904e-05	-4.20989e-05	4.99653e-05	1.72087e-05	1.81752e-05	-6.77004e-05	-2.71753e-05	-2.85718e-05	5.83486e-08
-9.48283e-05	-2.76186e-05	-2.26517e-05	6.35807e-05	1.02251e-05	3.50832e-05	-2.55806e-05	-3.9101e-05	3.3548e-05	6.4424e-05	-3.51766e-06	4.8915e-06	7.06492e-05	-3.80771e-05	1.27605e-05	-3.27082e-05	-2.5851e-05	6.89333e-05	-2.31712e-05	1.48989e-05	-8.37381e-05	-6.52665e-06	-5.43497e-05	-4.28145e-05	5.00043e-05	1.51502e-05	1.80926e-05	-6.77005e-05	-2.70558e-05	-2.85737e-05	5.80252e-08
-9.4839e-05	-2.76141e-05	-2.25641e-05	6.35918e-05	3.28742e-06	3.45958e-05	-2.60092e-05	-1.4108e-05	3.33351e-05	6.44076e-05	1.14363e-07	5.6897e-06	7.06021e-05	-3.81546e-05	1.35712e-05	-3.26755e-05	-2.77161e-05	6.45138e-05	-2.49222e-05	1.31274e-05	-8.37369e-05	-6.30744e-06	-5.43299e-05	-3.62075e-05	4.99083e-05	1.77927e-05	1.80713e-05	-6.77051e-05	-2.70143e-05	-2.87576e-05	5.56903e-08
-9.48365e-05	-2.76177e-05	-2.26521e-05	6.36004e-05	5.95736e-06	3.40823e-05	-2.58368e-05	-1.46182e-05	3.35562e-05	6.44035e-05	-1.92092e-06	5.23232e-06	7.06261e-05	-3.81466e-05	1.26649e-05	-3.26884e-05	-2.75793e-05	6.47292e-05	-2.30471e-05	1.41725e-05	-8.37375e-05	-6.39619e-06	-5.4343e-05	-3.6288e-05	4.98672e-05	1.77747e-05	1.81139e-05	-6.77035e-05	-2.70361e-05	-2.8666e-05	5.56428e-08
-9.27541e-05	-2.76141e-05	-2.25552e-05	6.36015e-05	3.9731e-06	3.43719e-05	-2.59253e-05	-1.91749e-05	3.33841e-05	6.44093e-05	-2.67077e-06	4.99536e-06	6.97404e-05	-3.81636e-05	1.32504e-05	-3.26859e-05	-2.68011e-05	6.48101e-05	-2.4464e-05	1.33069e-05	-8.37368e-05	-6.34469e-06	-5.43332e-05	-3.69923e-05	4.9739e-05	1.74018e-05	1.79974e-05	-6.77037e-05	-2.70296e-05	-2.87067e-05	5.53221e-08
-9.4247e-05	-2.4838e-06	-1.80654e-05	6.21045e-05	4.81287e-06	3.33754e-05	-1.87738e-05	-1.51138e-05	3.35502e-05	6.44103e-05	-3.11795e-06	5.27864e-06	7.00723e-05	-3.81567e-05	1.30954e-05	-3.19859e-05	-2.69336e-05	6.51949e-05	-2.36226e-05	1.38911e-05	-8.37372e-05	-6.43455e-06	-5.43503e-05	-3.69547e-05	4.88806e-05	1.61957e-05	1.80476e-05	-6.77117e-05	-2.70487e-05	-2.86993e-05	5.38797e-08
-9.4247e-05	-2.4838e-06	-1.80654e-05	6.21045e-05	4.81287e-06	3.33754e-05	-1.87738e-05	-1.51138e-05	3.35502e-05	6.44103e-05	-3.11795e-06	5.27864e-06	7.00723e-05	-3.81567e-05	1.30954e-05	-3.19859e-05	-2.69336e-05	6.51949e-05	-2.36226e-05	1.38911e-05	-8.37372e-05	-6.43455e-06	-5.43503e-05	-3.69547e-05	4.88806e-05	1.61957e-05	1.80476e-05	-6.77117e-05	-2.70487e-05	-2.86993e-05	5.38797e-08
-9.34115e-05	-2.1748e-05	-1.7738e-05	6.26403e-05	4.92207e-06	3.12913e-05	-2.3719e-05	-1.6569e-05	3.36004e-05	6.44113e-05	-3.87459e-06	5.3089e-06	6.97694e-05	-3.81466e-05	1.31254e-05	-3.26741e-05	-2.66749e-05	6.59004e-05	-2.35958e-05	1.38341e-05	-6.36356e-05	-6.35869e-06	-5.43666e-05	-3.72717e-05	4.96595e-05	1.67817e-05	1.80357e-05	-6.77292e-05	-2.70132e-05	-2.86969e-05	5.16123e-08
-9.3549e-05	-1.57335e-05	-2.14387e-05	6.33743e-05	5.38827e-06	2.8816e-05	-2.38964e-05	-1.63782e-05	3.34985e-05	6.438e-05	-3.61231e-06	5.36178e-06	3.12204e-05	-3.81526e-05	1.29481e-05	-3.25728e-05	-2.67251e-05	6.59686e-05	-2.36953e-05	1.38864e-05	-6.96769e-05	-6.38994e-06	-5.4313e-05	-3.70967e-05	4.97128e-05	1.63488e-05	1.80242e-05	-6.77101e-05	-2.7031e-05	-2.87e-05	4.8386e-08
-9.34058e-05	-1.55638e-05	-7.4282e-06	6.3066e-05	5.23221e-06	2.3474e-05	-2.43962e-05	-1.6443e-05	2.53436e-05	6.59e-05	1.87739e-06	6.03702e-06	5.36487e-05	-3.8173e-05	1.29125e-05	-3.25643e-05	-2.68745e-05	6.52079e-05	-2.37616e-05	1.37884e-05	-6.46842e-05	-5.63637e-06	-5.42457e-05	-3.69884e-05	2.32164e-05	1.42716e-05	1.80258e-05	-6.59565e-05	-2.69668e-05	-2.86555e-05	4.62527e-08
-9.33645e-05	-1.84718e-05	-1.16686e-05	6.30714e-05	5.18932e-06	2.756e-05	-2.44901e-05	-1.65726e-05	2.90604e-05	6.50988e-05	-1.02223e-06	6.64177e-06	2.52145e-05	-3.81656e-05	1.30394e-05	-3.26019e-05	-2.67798e-05	6.52087e-05	-2.37649e-05	1.37778e-05	-6.70209e-05	-5.74608e-06	-5.42624e-05	-3.70305e-05	3.3104e-05	1.60071e-05	1.80346e-05	-6.75328e-05	-2.6871e-05	-2.86821e-05	4.56332e-08
-9.34937e-05	-1.41172e-05	-1.11232e-05	6.30209e-05	5.14569e-06	2.90892e-05	-2.41066e-05	-1.65183e-05	2.71833e-05	6.49007e-05	-1.33929e-06	6.20761e-06	1.25262e-05	-3.80899e-05	1.30078e-05	-3.25298e-05	-2.67822e-05	6.52792e-05	-2.38304e-05	1.37974e-05	-6.73609e-05	-5.95676e-06	-5.42583e-05	-3.70376e-05	3.04407e-05	1.60181e-05	1.80363e-05	-6.72728e-05	-2.69563e-05	-2.86864e-05	4.47982e-08
-9.34559e-05	-1.54099e-05	-7.29259e-06	3.04852e-05	5.35574e-06	2.85785e-05	-2.37963e-05	-1.65004e-05	3.13795e-05	6.55839e-05	-1.22449e-06	6.12141e-06	1.87452e-05	-3.81705e-05	1.30225e-05	-3.25306e-05	-2.67802e-05	6.52472e-05	-2.32142e-05	1.37829e-05	-6.6889e-05	-5.42306e-06	-5.41688e-05	-3.71326e-05	2.83649e-05	1.52833e-05	1.70999e-05	-6.68721e-05	-2.69033e-05	-2.86793e-05	4.18676e-08
-9.34615e-05	-1.54716e-05	-7.6424e-06	3.31615e-05	5.29083e-06	2.84531e-05	-2.39502e-05	-1.65092e-05	3.00214e-05	6.58122e-05	1.36061e-06	6.20594e-06	1.8652e-05	-3.81711e-05	1.30037e-05	-3.25377e-05	-2.678e-05	6.52684e-05	-2.36995e-05	1.3784e-05	-6.51224e-05	-5.27175e-06	-5.41777e-05	-3.6986e-05	2.54254e-05	1.4899e-05	1.79687e-05	-6.68489e-05	-2.69725e-05	-2.86761e-05	4.16325e-08
-9.34653e-05	-1.59425e-05	-8.68389e-06	3.42654e-05	5.19859e-06	2.65546e-05	-2.40527e-05	-1.62971e-05	2.93683e-05	6.56653e-05	4.87291e-07	5.80065e-06	1.7621e-05	-3.81701e-05	1.29837e-05	-3.25415e-05	-2.67787e-05	6.4808e-05	-2.3252e-05	1.3792e-05	-6.49214e-05	-4.62632e-06	-5.37571e-05	-3.70262e-05	2.69805e-05	1.55806e-05	-1.86514e-06	-2.70825e-05	-2.69183e-05	-2.86987e-05	3.74199e-08
-9.35093e-05	-1.58848e-05	-8.52249e-06	3.23726e-05	5.22857e-06	2.70229e-05	-2.40792e-05	-1.54625e-05	2.97222e-05	6.54458e-05	4.55349e-07	7.07012e-06	1.96049e-05	-3.81697e-05	1.29887e-05	-3.25223e-05	-2.67631e-05	6.50225e-05	-2.18362e-05	1.36978e-05	-6.51835e-05	-5.34307e-06	-5.41356e-05	-3.72376e-05	2.68344e-05	1.57572e-05	4.50373e-06	-2.90453e-05	-2.69232e-05	-1.36165e-05	3.69238e-08
-9.35117e-05	-1.58044e-05	-8.57133e-06	3.26655e-05	5.23778e-06	2.67226e-05	-2.37785e-05	-1.57679e-05	2.94601e-05	6.54631e-05	3.22079e-07	5.45266e-06	1.83746e-05	-3.81652e-05	1.26371e-05	-3.18228e-05	-2.67768e-05	6.50112e-05	-1.85788e-05	1.37893e-05	-6.58642e-05	-5.1697e-06	-5.38403e-05	-3.72044e-05	2.69399e-05	1.58255e-05	5.19021e-06	-2.95507e-05	-2.68675e-05	-9.73744e-06	3.66596e-08
-9.34857e-05	-1.5957e-05	-8.78342e-06	3.29706e-05	5.24067e-06	2.66948e-05	-2.37887e-05	-1.42874e-05	2.95448e-05	6.54195e-05	-3.92326e-08	6.66642e-06	1.86011e-05	-3.81678e-05	1.19183e-05	-3.21425e-05	-2.67803e-05	6.50329e-05	-1.94489e-05	1.3788e-05	-6.60106e-05	-5.1169e-06	-5.3875e-05	-3.72099e-05	2.68372e-05	1.57819e-05	6.19403e-06	-2.56068e-05	-2.68162e-05	-1.26404e-05	3.65713e-08
-9.34943e-05	-1.58753e-05	-8.41482e-06	3.28077e-05	5.2566e-06	2.67661e-05	-2.37375e-05	-1.42723e-05	2.94936e-05	6.54272e-05	-9.57073e-09	6.55749e-06	1.88697e-05	-3.81672e-05	1.20707e-05	-3.21677e-05	-2.67816e-05	6.50223e-05	-1.63389e-05	1.37267e-05	-6.57353e-05	-5.15295e-06	-5.39574e-05	-3.71955e-05	2.70983e-05	1.58243e-05	6.4638e-06	-2.36706e-06	-2.69123e-05	-1.22264e-05	3.57874e-08
-9.34971e-05	-1.59201e-05	-8.81046e-06	3.31462e-05	5.41075e-06	2.68775e-05	-2.38004e-05	-1.43953e-05	2.94327e-05	6.56779e-05	-6.53918e-08	6.71822e-06	1.88882e-05	-3.81497e-05	1.19113e-05	-3.21592e-05	-2.67771e-05	2.03677e-05	-1.59344e-05	1.36618e-05	-6.58136e-05	-5.09027e-06	-5.38749e-05	-3.71992e-05	2.71298e-05	1.58338e-05	5.98807e-06	-7.83262e-06	-2.68529e-05	-1.17053e-05	3.20681e-08
-9.3497e-05	-1.59645e-05	-8.80611e-06	3.29327e-05	5.37519e-06	2.68769e-05	-2.38162e-05	-1.43799e-05	2.9434e-05	6.56534e-05	-2.13356e-08	6.74935e-06	1.88101e-05	-3.81479e-05	1.19121e-05	-3.2149e-05	-2.67771e-05	2.03964e-05	-1.59252e-05	1.36562e-05	-6.5838e-05	-5.08539e-06	-5.38791e-05	-3.72135e-05	2.71341e-05	1.58381e-05	5.9961e-06	-7.83263e-06	-2.6842e-05	-1.18349e-05	3.20571e-08
-9.34957e-05	-1.59034e-05	-8.81743e-06	3.19486e-05	5.31343e-06	2.56474e-05	-2.37946e-05	-1.44755e-05	2.95041e-05	6.54911e-05	-1.51824e-09	6.51022e-06	1.88541e-05	-3.81625e-05	1.18378e-05	-3.21983e-05	-2.67814e-05	2.17537e-05	-1.74534e-05	1.36728e-05	-6.55052e-05	-5.10316e-06	-5.39396e-05	-3.7289e-05	2.69291e-05	1.57943e-05	5.10469e-06	-8.45513e-06	-2.68578e-05	-1.23273e-05	3.19897e-08
-9.32735e-05	-1.5939e-05	-9.35855e-06	3.30171e-05	5.57258e-06	2.60409e-05	-2.11234e-05	-1.4416e-05	2.9442e-05	6.55551e-05	-3.57817e-08	7.31592e-06	1.88733e-05	-3.81529e-05	1.19133e-05	-3.22163e-05	-2.67778e-05	2.29949e-05	-1.60788e-05	1.3662e-05	-6.21529e-06	-5.05726e-06	-5.35883e-05	-3.72236e-05	2.6967e-05	1.5829e-05	5.93672e-06	-7.77393e-06	-2.68938e-05	-1.21488e-05	2.76612e-08
-9.34719e-05	-1.59349e-05	-1.05897e-05	3.26795e-05	5.37021e-06	2.62597e-05	-1.75433e-05	-1.4647e-05	2.94952e-05	6.56419e-05	-4.1763e-08	7.04091e-06	1.88549e-05	-3.81558e-05	1.17493e-05	-3.23141e-05	-2.67815e-05	2.13525e-05	-1.65969e-05	1.36662e-05	-1.0141e-05	-5.05109e-06	-5.35379e-05	-3.72618e-05	2.35553e-05	1.58189e-05	5.70253e-06	-9.62612e-06	-2.68624e-05	-1.24518e-05	2.74592e-08
-9.34455e-05	-1.59298e-05	-1.05485e-05	3.26547e-05	5.47193e-06	2.58507e-05	-1.66342e-05	-1.46174e-05	2.9473e-05	6.55566e-05	-7.74489e-08	7.02514e-06	1.88609e-05	-3.81563e-05	1.1843e-05	-3.23354e-05	-2.67807e-05	2.17264e-05	-1.64466e-05	1.36691e-05	1.80107e-06	-5.05086e-06	-5.35624e-05	-3.72473e-05	2.40663e-05	1.5821e-05	5.72744e-06	-9.34874e-06	-2.68585e-05	-1.23809e-05	2.73211e-08
-9.34068e-05	-1.5929e-05	-9.67928e-06	3.27877e-05	5.70314e-06	2.58491e-05	-1.68431e-05	-1.46192e-05	2.94648e-05	6.54698e-05	-1.03414e-07	7.65314e-06	1.88659e-05	-3.81559e-05	1.18621e-05	-3.23128e-05	-2.67801e-05	2.17916e-05	-1.63831e-05	1.36724e-05	-3.05331e-06	-5.06989e-06	-5.3604e-05	-3.7238e-05	2.3908e-05	1.5822e-05	5.74096e-06	-8.47827e-06	-2.68636e-05	-1.23155e-05	2.72976e-08
-9.3361e-05	-1.59306e-05	-9.97356e-06	3.25805e-05	5.49411e-06	2.59008e-05	-1.65263e-05	-1.46816e-05	2.94625e-05	6.54212e-05	-7.96866e-08	7.64234e-06	1.8864e-05	-3.8156e-05	1.18487e-05	-3.22997e-05	-2.67804e-05	2.21109e-05	-1.64381e-05	1.36697e-05	-2.00936e-06	-5.06328e-06	-5.35892e-05	-3.72475e-05	2.33666e-05	1.58206e-05	5.74099e-06	-8.90995e-06	-2.68686e-05	-1.2319e-05	2.72568e-08
-9.23107e-05	-1.59437e-05	-1.02376e-05	3.25644e-05	5.47339e-06	2.59437e-05	-1.65288e-05	-1.46178e-05	2.94624e-05	2.35222e-05	-2.1059e-07	7.65186e-06	1.82865e-05	-3.8159e-05	1.18475e-05	-3.23159e-05	-9.54883e-06	2.21386e-05	-1.64399e-05	1.41501e-05	-9.20174e-08	-6.64622e-06	-5.36338e-05	-3.72696e-05	2.41722e-05	1.58678e-05	5.72189e-06	-9.1329e-06	-2.68659e-05	-1.23416e-05	2.27736e-08
-9.23236e-05	-1.58917e-05	-1.00764e-05	3.25414e-05	5.50252e-06	2.59089e-05	-1.66611e-05	-1.45742e-05	2.83943e-05	3.15868e-05	-1.92765e-07	7.81116e-06	1.84195e-05	-3.81546e-05	1.18644e-05	-1.02236e-05	-1.92109e-05	2.18908e-05	-1.64396e-05	1.39066e-05	-2.028e-08	-5.83823e-06	-4.74701e-05	-3.72782e-05	2.39192e-05	1.40271e-05	5.64673e-06	-8.91481e-06	-2.68088e-05	-1.23421e-05	2.17739e-08
-9.28568e-05	-1.58987e-05	-1.01217e-05	3.25851e-05	5.52254e-06	2.5724e-05	-1.65964e-05	-1.46212e-05	2.88849e-05	2.95746e-05	-1.45784e-07	7.49895e-06	1.84341e-05	-3.81563e-05	1.185e-05	-1.40201e-05	-1.83755e-05	2.20052e-05	-1.64505e-05	1.399e-05	8.89643e-07	-5.7872e-06	-2.59309e-05	-3.7269e-05	2.40088e-05	1.55194e-05	5.71896e-06	-8.99522e-06	-2.61187e-05	-1.22394e-05	2.02656e-08
-9.28496e-05	-1.59099e-05	-1.01626e-05	3.25672e-05	5.48434e-06	2.58677e-05	-1.66029e-05	-1.46258e-05	2.80955e-05	3.03169e-05	-1.54013e-07	7.56846e-06	1.82687e-05	-3.81568e-05	1.18499e-05	-9.79984e-06	-1.46407e-05	2.19627e-05	-1.64433e-05	1.40511e-05	3.4798e-07	-6.27039e-06	-2.73806e-05	-3.727e-05	2.39778e-05	1.56315e-05	5.70182e-06	-8.95927e-06	-2.64784e-05	-1.22449e-05	2.01446e-08
-9.27803e-05	-1.58917e-05	-1.01612e-05	3.49763e-05	5.49214e-06	2.48626e-05	-1.65803e-05	-1.46122e-05	2.85555e-05	2.95274e-05	-3.38536e-07	7.5934e-06	1.82815e-05	-3.81018e-05	1.18493e-05	-1.09355e-05	-1.37651e-05	2.21303e-05	-1.64488e-05	1.40016e-05	2.14007e-06	-2.37428e-06	-2.69691e-05	-3.72675e-05	2.39787e-05	1.47773e-05	5.70129e-06	-8.97776e-06	-1.80279e-05	-1.24109e-05	1.97728e-08
-9.28199e-05	-1.58196e-05	-1.0148e-05	3.26281e-05	5.50024e-06	2.45615e-05	-1.65835e-05	-1.46305e-05	2.84181e-05	2.93688e-05	-1.6524e-07	7.60355e-06	1.83058e-05	-3.79985e-05	1.18511e-05	-9.9024e-06	-1.45463e-05	2.21268e-05	-1.64419e-05	1.39556e-05	8.42797e-10	-5.50623e-06	-2.35299e-05	-3.63716e-05	2.39682e-05	1.51514e-05	5.7104e-06	-8.96504e-06	-2.12399e-05	-1.2232e-05	1.94923e-08
-9.27789e-05	-1.58467e-05	-1.014e-05	3.26996e-05	5.49961e-06	2.48563e-05	-1.66125e-05	-1.46264e-05	2.83198e-05	2.91625e-05	-1.94713e-07	7.59696e-06	1.82359e-05	-3.80862e-05	1.18495e-05	-1.07028e-05	-1.46553e-05	2.20916e-05	-1.64438e-05	1.39534e-05	5.19847e-07	-5.52644e-06	-2.36302e-05	-3.57732e-05	2.39593e-05	1.52866e-05	5.71188e-06	-8.95593e-06	-2.0862e-05	-1.23069e-05	1.94615e-08
-9.30505e-05	-1.58887e-05	-1.01403e-05	1.56423e-05	5.49471e-06	2.48398e-05	-1.66164e-05	-1.5291e-05	2.83761e-05	2.9315e-05	-2.38715e-07	5.46414e-06	1.83005e-05	-3.52308e-05	1.18378e-05	-1.05091e-05	-1.46525e-05	2.22476e-05	-1.68179e-05	1.39555e-05	2.04079e-07	-5.59618e-06	-2.45399e-05	-3.63285e-05	2.39633e-05	9.00395e-06	5.71881e-06	-8.96213e-06	-2.09754e-05	-1.22585e-05	1.84358e-08
-9.29065e-05	-1.58663e-05	-1.01284e-05	1.86772e-06	5.49704e-06	2.47231e-05	-1.66077e-05	-1.46529e-05	2.83583e-05	2.88196e-05	-2.25001e-07	6.15762e-06	1.82022e-05	-3.65957e-05	1.18493e-05	-1.05265e-05	-1.45845e-05	2.2314e-05	-1.64561e-05	1.39887e-05	8.66262e-08	-5.40532e-06	-2.42178e-05	-3.61346e-05	2.39603e-05	1.30961e-05	5.71056e-06	-8.95696e-06	-2.0436e-05	-1.22612e-05	1.82409e-08
-9.28581e-05	-1.58819e-05	-1.01333e-05	4.3718e-06	5.4946e-06	2.47603e-05	-1.66126e-05	-1.48359e-05	2.84201e-05	2.90041e-05	-2.35096e-07	5.97943e-06	1.82114e-05	-3.60602e-05	1.18419e-05	-1.07658e-05	-1.45806e-05	2.22463e-05	-1.71135e-05	1.39786e-05	8.12411e-07	-5.54555e-06	-2.43158e-05	-3.62076e-05	2.39628e-05	1.03192e-05	5.73e-06	-8.9527e-06	-1.96534e-05	-1.22749e-05	1.81689e-08
-9.28739e-05	-1.59047e-05	-1.01326e-05	4.69255e-06	5.49529e-06	2.47853e-05	-1.66091e-05	-1.46876e-05	2.84065e-05	2.88746e-05	-2.30517e-07	6.21122e-06	1.82114e-05	-3.60642e-05	1.18442e-05	-1.07137e-05	-1.45963e-05	2.20181e-05	-1.69385e-05	1.3977e-05	4.79295e-07	-5.55214e-06	-2.43044e-05	-3.60723e-05	2.39628e-05	1.05824e-05	5.72781e-06	-8.95341e-06	-1.97013e-05	-1.22722e-05	1.8147e-08
-9.28695e-05	-1.58983e-05	-1.01262e-05	4.57627e-06	5.49664e-06	2.47388e-05	-1.66064e-05	-1.45366e-05	2.838e-05	2.87531e-05	-2.23504e-07	7.03723e-06	1.82377e-05	-3.58545e-05	1.18457e-05	-1.08503e-05	-1.47178e-05	2.21823e-05	-1.66576e-05	1.38748e-05	2.53613e-07	-5.46666e-06	-2.43127e-05	-3.60824e-05	2.39605e-05	1.04032e-05	5.72511e-06	-8.95519e-06	-1.99551e-05	-1.22585e-05	1.81337e-08
-9.28737e-05	-1.60838e-05	-1.01328e-05	5.01825e-06	5.55459e-06	2.48171e-05	-1.65828e-05	-1.47378e-05	2.83964e-05	2.89018e-05	-2.26517e-07	6.98524e-06	1.57893e-05	-1.7443e-05	1.18362e-05	-1.08164e-05	-1.46478e-05	1.59575e-05	-1.53658e-05	1.3968e-05	1.30814e-06	-5.46704e-06	-2.4266e-05	-3.60114e-05	2.39587e-05	1.06354e-05	5.70789e-06	-8.95734e-06	-2.15967e-05	-1.17164e-05	1.68735e-08
-9.2892e-05	-1.61118e-05	-1.01333e-05	4.62148e-06	5.49935e-06	2.50975e-05	-1.65916e-05	-1.47638e-05	2.83714e-05	2.88666e-05	-2.24641e-07	7.91171e-06	1.54709e-05	-1.87608e-05	1.18506e-05	-1.07318e-05	-1.46332e-05	7.02146e-06	-1.4292e-05	1.39053e-05	7.97366e-07	-5.48141e-06	-9.63344e-06	-3.56062e-05	2.39661e-05	1.06343e-05	5.68952e-06	-8.95727e-06	-2.10683e-05	-1.20834e-05	1.6156e-08
-8.32373e-05	-1.97802e-05	-2.23101e-06	4.63192e-06	5.33738e-06	2.51716e-05	-1.65195e-05	-1.46219e-05	2.8276e-05	2.88297e-05	2.62245e-06	7.65226e-06	1.49151e-05	-2.24587e-05	1.17928e-05	-1.08688e-05	-1.26229e-05	1.61815e-05	-1.61619e-05	1.40572e-05	5.17693e-07	-7.17219e-06	-1.65273e-05	-2.28491e-05	2.40774e-05	1.07004e-05	5.64e-06	-8.95785e-06	-1.9459e-05	-1.20032e-05	1.4231e-08
-7.0801e-05	-1.71698e-05	-7.77705e-06	4.70558e-06	5.52267e-06	2.55431e-05	-1.65462e-05	-1.5026e-05	2.83318e-05	2.88388e-05	1.05068e-06	8.8224e-06	1.49196e-05	-1.63011e-05	1.17909e-05	-1.07941e-05	-1.43977e-05	1.12753e-05	-1.53803e-05	1.39737e-05	8.72213e-07	-5.68069e-06	-1.64199e-05	-2.82499e-05	2.41502e-05	1.06486e-05	5.67773e-06	-8.95639e-06	-2.10629e-05	-1.19229e-05	1.22917e-08
-6.97797e-05	-1.60986e-05	-9.16367e-06	4.70624e-06	5.54745e-06	2.45961e-05	-1.65677e-05	-1.50391e-05	8.46154e-06	2.88268e-05	2.7864e-07	9.01366e-06	1.54834e-05	-1.63607e-05	1.18492e-05	-1.07537e-05	-1.42928e-05	1.02767e-05	-1.52683e-05	1.40513e-05	6.44258e-07	-4.77298e-06	-1.39966e-05	-3.4119e-05	2.41515e-05	1.06699e-05	5.67558e-06	-8.96712e-06	8.73016e-07	-1.19249e-05	1.11946e-08
-6.98467e-05	-1.61039e-05	-7.90097e-06	4.70498e-06	5.53044e-06	2.45974e-05	-1.65679e-05	-1.50448e-05	1.19629e-05	2.88271e-05	2.41641e-07	9.0777e-06	1.54834e-05	-1.64198e-05	1.18492e-05	-1.07533e-05	-1.42974e-05	1.0276e-05	-1.52715e-05	1.40433e-05	6.66342e-07	-4.78324e-06	-1.33295e-05	-3.22051e-05	2.41489e-05	1.06699e-05	5.67969e-06	-8.96709e-06	8.17702e-07	-1.19383e-05	1.11124e-08
-6.99034e-05	-1.61837e-05	-8.58008e-06	4.72443e-06	5.50982e-06	2.46992e-05	-1.6574e-05	-1.5002e-05	1.40651e-05	2.88296e-05	9.38974e-08	9.70008e-06	1.53781e-05	-1.70066e-05	1.18388e-05	-1.07633e-05	-1.43192e-05	1.03944e-05	-1.52632e-05	1.39701e-05	5.45386e-07	-5.11922e-06	-1.41107e-05	-2.86492e-05	2.40962e-05	1.06624e-05	5.71289e-06	-8.96347e-06	-4.02532e-06	-1.19579e-05	1.10434e-08
-6.97818e-05	-1.6209e-05	-8.52636e-06	4.70506e-06	5.47954e-06	2.4732e-05	-1.65743e-05	-1.50961e-05	1.243e-05	2.88242e-05	1.40423e-07	9.22426e-06	1.53754e-05	-1.68335e-05	1.18423e-05	-1.07681e-05	-1.42916e-05	1.05259e-05	-1.53343e-05	1.39681e-05	5.15061e-07	-4.97563e-06	-1.42395e-05	-2.78694e-05	2.40666e-05	1.06553e-05	5.67139e-06	-8.96692e-06	-7.04626e-06	-1.19333e-05	1.09649e-08
-6.99662e-05	-1.63053e-05	-8.74437e-06	4.68641e-06	5.53829e-06	2.48203e-05	-1.66042e-05	-1.50819e-05	1.10187e-05	2.88585e-05	4.83507e-07	9.09506e-06	1.54328e-05	-7.54993e-06	1.18524e-05	-1.0754e-05	-1.41361e-05	1.06219e-05	-1.54314e-05	1.40082e-05	6.60973e-07	-5.18971e-06	-1.41451e-05	-2.84556e-05	2.41322e-05	1.06521e-05	5.67689e-06	-9.1418e-06	-4.99159e-06	-1.19444e-05	1.07613e-08
-6.99797e-05	-1.62981e-05	-7.85734e-06	4.69533e-06	5.47934e-06	2.48209e-05	-1.66843e-05	-1.50903e-05	1.02507e-05	2.88477e-05	4.33569e-07	9.1099e-06	1.54325e-05	-8.47941e-06	1.18532e-05	-1.07543e-05	-1.41675e-05	1.05987e-05	-1.54607e-05	1.40151e-05	6.40488e-07	-5.11141e-06	-1.42382e-05	-2.7534e-05	2.4108e-05	1.06535e-05	5.67862e-06	-9.13314e-06	-5.07198e-06	-1.19423e-05	1.07e-08
-7.0011e-05	-1.62292e-05	-7.82871e-06	4.70604e-06	5.45613e-06	2.47897e-05	-1.66266e-05	-1.50653e-05	9.76778e-06	2.88383e-05	4.14391e-07	9.1043e-06	1.53009e-05	-8.26311e-06	1.18399e-05	-1.07544e-05	-1.41495e-05	1.0515e-05	-1.53128e-05	1.40203e-05	5.93355e-07	-5.13839e-06	-1.44036e-05	-2.79821e-05	2.41007e-05	1.06426e-05	5.13893e-06	-9.08387e-06	-5.21338e-06	-1.19485e-05	1.06964e-08
-6.99931e-05	-1.62219e-05	-8.23323e-06	4.71976e-06	5.18495e-06	2.48189e-05	-1.66953e-05	-1.50874e-05	9.29902e-06	2.88485e-05	2.9861e-07	9.14405e-06	1.51898e-05	-7.68712e-06	1.18525e-05	-1.07536e-05	-1.40842e-05	1.06063e-05	-1.53421e-05	1.40262e-05	6.27158e-07	-5.1685e-06	-1.42764e-05	-2.78703e-05	2.41164e-05	1.0656e-05	5.38482e-06	-9.10296e-06	-5.00153e-06	-1.1938e-05	1.0675e-08
-7.00141e-05	-1.6047e-05	-8.18428e-06	4.71135e-06	5.28568e-06	2.48162e-05	-1.65473e-05	-1.50758e-05	9.52615e-06	2.88507e-05	4.16715e-07	9.16086e-06	1.49984e-05	-7.97601e-06	1.10663e-05	-1.0753e-05	-1.41998e-05	1.05991e-05	-1.53398e-05	1.4009e-05	6.40229e-07	-5.08757e-06	-1.42441e-05	-2.79147e-05	2.41147e-05	1.0651e-05	5.67525e-06	-2.00525e-06	-4.85704e-06	-1.19531e-05	1.0579e-08
-1.72018e-05	-1.61686e-05	-5.42689e-07	5.15064e-06	5.45399e-06	2.48063e-05	-1.66703e-05	-1.51005e-05	1.02512e-05	1.6322e-05	4.51323e-07	9.11808e-06	1.52535e-05	-8.19269e-06	1.10504e-05	-1.07541e-05	-1.3691e-05	1.05986e-05	-1.01996e-05	1.40028e-05	6.56042e-07	-5.52082e-07	-1.45831e-05	-2.79484e-05	2.40804e-05	1.00314e-05	5.51295e-06	-3.52036e-06	-5.24003e-06	-1.19284e-05	5.21499e-09
-1.11328e-05	-1.62015e-05	-5.56838e-06	6.89834e-06	5.3879e-06	2.48031e-05	-1.67603e-05	-1.5116e-05	9.95333e-06	1.33752e-05	2.94709e-07	2.06393e-06	1.54695e-05	-8.15426e-06	1.11621e-05	-1.07425e-05	-1.2106e-05	1.05694e-05	-1.2997e-05	1.31682e-05	6.4278e-07	-3.53156e-06	-1.45131e-05	-2.38927e-05	2.4035e-05	8.29023e-06	5.48206e-06	-4.80954e-06	-5.27882e-06	-1.1881e-05	4.71033e-09
-4.01997e-06	-1.61862e-05	-2.80745e-07	5.47666e-06	5.34465e-06	2.47992e-05	-1.66993e-05	-1.51517e-05	1.01818e-05	1.10582e-05	2.30904e-07	8.06238e-06	1.56292e-05	-8.4111e-06	1.10495e-05	-1.07508e-05	-9.68298e-06	1.05943e-05	-1.07618e-05	1.39675e-05	6.50686e-07	-3.24835e-06	-1.44275e-05	-2.02834e-05	2.40795e-05	1.01178e-05	5.53845e-06	-4.61667e-06	-6.66258e-06	-1.192e-05	4.37203e-09
-4.48031e-06	-1.61833e-05	6.55958e-07	5.79966e-06	5.34982e-06	2.47991e-05	-1.67052e-05	-1.51489e-05	1.01822e-05	1.26795e-05	2.23206e-07	6.80976e-06	1.56677e-05	-8.36768e-06	1.10783e-05	-1.07485e-05	-1.02399e-05	1.05627e-05	-1.06559e-05	1.04197e-05	6.54368e-07	-3.22664e-06	-1.44886e-05	-2.04335e-05	2.40353e-05	9.90793e-06	5.52635e-06	-4.8682e-06	-6.33644e-06	-1.19199e-05	4.322e-09
-3.72235e-06	-1.61944e-05	2.31638e-08	6.2488e-06	5.38974e-06	2.22576e-05	-1.67355e-05	-1.51339e-05	1.04625e-05	1.24448e-05	2.06413e-07	5.82594e-06	1.57778e-05	-8.31582e-06	1.12226e-05	-1.07455e-05	-1.01979e-05	1.04551e-05	-1.15761e-05	1.1582e-05	6.50095e-07	-3.25805e-06	-1.44691e-05	-2.07602e-05	2.40111e-05	9.70171e-06	5.51168e-06	-4.84118e-06	-5.58982e-06	-1.19161e-05	4.23709e-09
-4.811e-06	-1.61921e-05	3.62512e-07	5.7579e-06	5.37069e-06	2.15512e-05	-1.67247e-05	-1.51385e-05	1.01242e-05	1.20365e-05	1.76161e-07	7.37774e-06	1.56702e-05	-8.35722e-06	1.10956e-05	-1.07482e-05	-1.01993e-05	1.05618e-05	-1.09594e-05	1.0643e-05	6.52367e-07	-3.1405e-06	-1.44443e-05	-2.0596e-05	2.40395e-05	9.86357e-06	5.52248e-06	-4.73181e-06	-6.4659e-06	-1.19189e-05	4.1807e-09
-5.67428e-06	-1.15383e-05	-2.64632e-06	5.75678e-06	5.37029e-06	2.20204e-05	-1.66662e-05	-1.5312e-05	4.11547e-06	1.02846e-05	1.8965e-06	6.31606e-06	7.99983e-06	-8.37159e-06	9.79349e-06	-1.08087e-05	-1.02253e-05	1.08168e-05	-1.08742e-05	1.17286e-05	6.96549e-07	-3.29818e-06	-1.44718e-05	-2.0993e-05	2.4821e-05	1.00241e-05	5.50252e-06	-5.00622e-06	-6.44807e-06	-1.19147e-05	3.83877e-09
-5.53306e-06	-1.2378e-05	-1.61834e-06	5.72626e-06	5.36929e-06	2.19513e-05	-1.66733e-05	-1.52032e-05	4.62649e-06	1.06927e-05	1.45529e-06	6.22858e-06	8.609e-06	-8.29848e-06	1.02302e-05	-1.07787e-05	-1.02548e-05	1.07932e-05	-1.0901e-05	1.17379e-05	6.79074e-07	-3.27551e-06	-1.44785e-05	-2.09454e-05	2.42832e-05	7.90047e-06	5.506e-06	-4.93305e-06	-6.39428e-06	-1.19159e-05	3.80694e-09
-5.48963e-06	-1.272e-05	-1.63514e-06	5.74288e-06	5.36915e-06	2.18509e-05	-1.66797e-05	-1.522e-05	4.81273e-06	1.0471e-05	1.45527e-06	6.22917e-06	8.62204e-06	-8.29859e-06	1.02312e-05	-1.07786e-05	-1.02546e-05	1.0755e-05	-1.09237e-05	1.17129e-05	6.76249e-07	-3.27518e-06	-1.4478e-05	-2.08883e-05	2.42839e-05	7.90612e-06	5.50722e-06	-4.91743e-06	-6.39368e-06	-1.19159e-05	3.80558e-09
-5.5145e-06	-1.21172e-05	-2.28376e-06	5.75231e-06	5.36954e-06	2.19274e-05	-1.66799e-05	-1.52259e-05	4.43223e-06	1.03259e-05	8.33309e-07	6.18953e-06	8.70443e-06	-8.34069e-06	9.94191e-06	-1.07866e-05	-1.02579e-05	1.07642e-05	-1.09075e-05	1.16643e-05	6.82283e-07	-3.26686e-06	-1.44751e-05	-2.09314e-05	2.43847e-05	8.59635e-06	5.50547e-06	-4.9407e-06	-6.39643e-06	-1.1916e-05	3.80208e-09
-5.47402e-06	-7.7825e-06	-1.49628e-06	5.743e-06	5.36819e-06	2.19208e-05	-1.66817e-05	-1.52518e-05	4.89529e-06	1.08381e-05	1.34329e-06	6.39637e-06	8.70423e-06	-8.40693e-06	1.0257e-05	-8.92567e-06	-1.05911e-05	1.07287e-05	-1.09376e-05	1.16942e-05	6.65178e-07	-3.336e-06	-1.44865e-05	-2.09358e-05	2.43588e-05	8.31533e-06	5.4975e-06	-4.90469e-06	-6.2641e-06	-1.19279e-05	3.70314e-09
-5.40164e-06	-8.97016e-06	-1.67714e-06	5.73735e-06	5.36934e-06	2.01196e-05	-1.66928e-05	-1.52398e-05	5.00161e-06	1.04588e-05	1.3342e-06	6.21379e-06	8.7022e-06	-8.3923e-06	1.02319e-05	-1.05549e-05	-1.02893e-05	1.07093e-05	-1.09171e-05	1.17512e-05	6.77298e-07	-3.26463e-06	-1.44821e-05	-2.09428e-05	2.43452e-05	8.42319e-06	5.58146e-06	-4.88232e-06	-6.26547e-06	-1.19167e-05	3.66413e-09
-5.49141e-06	-9.38555e-06	-6.62304e-07	5.74165e-06	5.38774e-06	2.16823e-05	-1.66922e-05	-1.51861e-05	4.83384e-06	1.03599e-05	6.57794e-08	6.1996e-06	8.49222e-06	-8.33631e-06	1.01843e-05	-9.50421e-06	-1.03023e-05	6.6826e-07	-1.09078e-05	1.1762e-05	-2.26929e-06	-3.26684e-06	-1.44808e-05	-2.09249e-05	1.74252e-05	8.47662e-06	5.50719e-06	-4.91277e-06	-6.29471e-06	-1.18934e-05	3.30314e-09
-5.43145e-06	-5.95193e-06	-4.53949e-07	5.73798e-06	5.37617e-06	2.0695e-05	-1.6771e-05	-1.52301e-05	4.99697e-06	1.04042e-05	1.00555e-06	6.18283e-06	8.62915e-06	-8.33727e-06	1.01911e-05	-9.51558e-06	-1.02981e-05	5.54827e-06	-1.09123e-05	1.17461e-05	-8.92096e-07	-3.26537e-06	-1.44818e-05	-2.09401e-05	1.72036e-05	8.41086e-06	5.56222e-06	-4.9057e-06	-6.30859e-06	-1.18251e-05	3.23419e-09
-5.4704e-06	-6.80809e-06	-8.48049e-07	5.7462e-06	4.63199e-06	2.09901e-05	-1.68459e-05	-1.51578e-05	3.78075e-06	1.04332e-05	5.17493e-07	6.21866e-06	8.57798e-06	-8.35027e-06	1.02044e-05	-9.60854e-06	-1.03583e-05	3.14359e-06	-1.09151e-05	1.1769e-05	-1.64237e-06	-3.27399e-06	-1.44907e-05	-2.07636e-05	1.83832e-05	6.86676e-06	5.61061e-06	-4.91343e-06	-6.3208e-06	-6.60936e-06	3.14114e-09
-5.48589e-06	-6.88205e-06	-8.77475e-07	5.75614e-06	4.68212e-06	2.08735e-05	-1.68902e-05	-1.51906e-05	3.04115e-06	1.04592e-05	-3.35724e-08	6.2534e-06	8.53913e-06	-8.34484e-06	1.01997e-05	-9.6324e-06	-1.03103e-05	2.61738e-06	-1.09161e-05	1.1762e-05	-1.11998e-06	-3.2725e-06	-1.45235e-05	-2.05527e-05	1.77308e-05	7.31893e-06	5.57357e-06	-4.90784e-06	-6.3283e-06	-3.77547e-06	3.07551e-09
-5.47549e-06	-6.97858e-06	-7.49808e-07	5.75984e-06	5.13671e-06	2.08884e-05	-1.67988e-05	-1.51471e-05	4.18534e-06	1.04607e-05	3.17934e-07	6.24722e-06	8.55642e-06	-8.34552e-06	1.01938e-05	-9.65796e-06	-1.03844e-05	1.88431e-06	-1.09121e-05	1.17644e-05	-1.67458e-06	-3.28578e-06	-1.4564e-05	-2.06933e-05	1.78437e-05	5.24194e-06	5.56624e-06	-4.90616e-06	-6.33525e-06	-2.1447e-06	3.06134e-09
-5.47335e-06	-6.65209e-06	-7.4819e-07	5.75498e-06	5.23355e-06	2.08793e-05	-1.6813e-05	-1.5157e-05	3.30651e-06	1.04635e-05	3.60575e-07	6.21577e-06	8.54448e-06	-8.3426e-06	1.01945e-05	-9.607e-06	-1.03466e-05	2.30372e-06	-1.09132e-05	1.1763e-05	-6.96451e-07	-3.27981e-06	-1.45226e-05	-2.06732e-05	1.76474e-05	5.69779e-06	5.56466e-06	-4.90542e-06	-6.32671e-06	-3.25147e-06	3.05052e-09
-5.4705e-06	-6.91855e-06	-6.71665e-07	3.25406e-06	5.06416e-06	2.08697e-05	-1.68133e-05	-1.51588e-05	3.38545e-06	1.04472e-05	3.58109e-07	6.26249e-06	8.53832e-06	-8.34491e-06	1.01948e-05	-9.62239e-06	-1.03215e-05	2.57756e-06	-1.09128e-05	1.17643e-05	-1.31073e-06	-3.28165e-06	-1.45489e-05	-2.05611e-05	1.75337e-05	5.08293e-06	5.0386e-06	-4.90648e-06	-6.33997e-06	-3.19178e-06	3.01221e-09
-5.46452e-06	-6.93759e-06	-7.0343e-07	1.37791e-06	5.07811e-06	2.08341e-05	-1.67972e-05	-1.51655e-05	3.49785e-06	1.04612e-05	4.76046e-07	6.24137e-06	8.54138e-06	-2.68709e-06	1.01974e-05	-9.62462e-06	-1.03433e-05	2.90414e-06	-1.0912e-05	1.17641e-05	-1.35538e-06	-3.28597e-06	-1.45251e-05	-2.07099e-05	1.75489e-05	5.5932e-06	5.14402e-06	-4.90691e-06	-4.88286e-06	-3.05271e-06	2.93836e-09
-5.45835e-06	-6.95524e-06	-6.97624e-07	1.23848e-06	5.0904e-06	2.08387e-05	-1.67979e-05	-1.51609e-05	3.49125e-06	1.04939e-05	4.66846e-07	6.24063e-06	8.54362e-06	-2.90189e-06	1.01976e-05	-9.62602e-06	-1.03425e-05	2.74912e-06	-1.09119e-05	1.17641e-05	-1.35452e-06	-3.28572e-06	-1.45266e-05	-2.06527e-05	1.759e-05	5.20677e-06	5.22082e-06	-4.91474e-06	-4.94279e-06	-3.14582e-06	2.93635e-09
-5.41658e-06	-6.92075e-06	-6.87846e-07	2.88074e-06	5.12602e-06	2.08317e-05	-1.68025e-05	-1.51598e-05	3.62112e-06	1.04919e-05	3.64666e-07	6.25863e-06	3.3944e-06	-2.46339e-06	9.97918e-06	-9.63242e-06	-1.03301e-05	2.54016e-06	-1.09116e-05	1.1764e-05	-1.30517e-06	-3.27729e-06	-1.45313e-05	-2.06717e-05	1.76103e-05	5.23956e-06	3.14629e-06	-4.90709e-06	-5.89342e-06	-3.16985e-06	2.86872e-09
-5.42923e-06	-6.88271e-06	-7.31925e-07	2.28526e-06	5.1165e-06	2.08221e-05	-1.68053e-05	-1.51573e-05	3.5114e-06	1.04688e-05	3.75927e-07	6.23884e-06	3.77977e-06	-2.92172e-06	9.9353e-06	-9.63111e-06	-1.03376e-05	2.5817e-06	-1.09123e-05	1.1764e-05	-1.27993e-06	-3.27876e-06	-1.45328e-05	-2.02609e-05	1.75982e-05	5.02875e-06	4.20782e-06	-4.91617e-06	-5.41128e-06	-3.25625e-06	2.85163e-09
-5.43217e-06	-6.90858e-06	-6.99902e-07	2.16704e-06	5.09857e-06	2.08241e-05	-1.6805e-05	-1.51601e-05	3.5631e-06	1.04622e-05	3.76256e-07	6.24143e-06	2.84318e-06	-3.11089e-06	1.01526e-05	-9.63279e-06	-1.03395e-05	2.56592e-06	-1.09118e-05	1.1764e-05	-1.31968e-06	-3.28374e-06	-1.45304e-05	-2.0218e-05	1.75687e-05	5.00338e-06	2.66023e-06	-4.9107e-06	-5.51145e-06	-3.27891e-06	2.83856e-09
-5.03303e-06	-6.88963e-06	-7.08651e-07	2.12211e-06	5.11877e-06	1.92551e-05	-1.6801e-05	-8.90293e-06	3.5129e-06	1.04779e-05	3.46444e-07	6.33023e-06	3.86518e-06	-2.41307e-06	9.97408e-06	-9.63401e-06	-1.02673e-05	2.44633e-06	-1.06315e-05	8.1238e-06	-1.31924e-06	-3.26953e-06	-1.43561e-05	-4.41272e-06	1.68339e-05	5.02301e-06	3.23035e-06	-5.00059e-06	-5.73737e-06	-3.32355e-06	2.12812e-09
-5.12877e-06	-6.82922e-06	-7.10729e-07	2.71068e-06	5.10854e-06	1.72964e-05	-1.68023e-05	-2.65552e-06	3.50653e-06	1.04855e-05	3.51619e-07	6.30252e-06	3.79931e-06	-2.49072e-06	1.00214e-05	-9.63324e-06	-1.02864e-05	2.4447e-06	-1.06708e-05	8.48294e-06	-1.30991e-06	-3.27094e-06	-1.44551e-05	-7.93255e-06	1.69197e-05	5.02875e-06	3.53623e-06	-5.04881e-06	-5.70854e-06	-3.30054e-06	2.04632e-09
-5.36657e-06	-6.60658e-06	-7.14997e-07	2.56238e-06	5.11053e-06	1.62511e-05	-1.68021e-05	-5.23846e-06	3.6409e-06	1.0477e-05	3.58066e-07	6.31475e-06	3.9091e-06	-2.54745e-06	1.00007e-05	-9.63293e-06	-1.03164e-05	2.45597e-06	-1.07446e-05	8.63431e-06	-1.3203e-06	-3.26804e-06	-1.44868e-05	-5.74936e-06	1.67771e-05	5.01036e-06	3.13539e-06	-5.26635e-06	-5.64642e-06	-3.29342e-06	2.00177e-09
-5.31234e-06	-6.62039e-06	-7.13571e-07	2.35768e-06	5.11055e-06	1.63897e-05	-1.68022e-05	-5.02583e-06	3.60358e-06	1.0477e-05	3.60413e-07	6.30876e-06	3.89709e-06	-2.6206e-06	9.99687e-06	-9.63284e-06	-1.0312e-05	2.45761e-06	-1.07595e-05	8.61473e-06	-1.3196e-06	-3.26877e-06	-1.44843e-05	-3.63072e-06	1.68037e-05	5.01712e-06	3.15936e-06	-5.2611e-06	-5.65775e-06	-3.3035e-06	1.98378e-09
-5.20853e-06	-6.73971e-06	-7.1345e-07	2.44724e-06	5.11127e-06	1.63076e-05	-1.68026e-05	-3.79132e-06	3.55666e-06	1.04782e-05	3.62592e-07	6.31178e-06	3.96819e-06	-2.52453e-06	1.00373e-05	-9.63268e-06	-1.02978e-05	2.45437e-06	-1.0728e-05	8.77209e-06	-1.31797e-06	-3.27214e-06	-1.44651e-05	-3.33159e-06	1.70524e-05	5.02054e-06	3.21424e-06	-5.08617e-06	-5.69756e-06	-3.30922e-06	1.97838e-09
-5.51336e-06	-6.69054e-06	-1.06515e-06	2.41335e-06	5.11116e-06	1.60962e-05	-1.68025e-05	-5.02143e-06	3.55792e-06	4.71755e-06	3.61323e-07	6.31349e-06	3.94642e-06	-2.53366e-06	1.01006e-05	-9.63177e-06	-9.3522e-06	2.45061e-06	-1.07345e-05	8.74234e-06	-1.28804e-06	-3.26992e-06	-1.44628e-05	-3.37518e-06	1.69654e-05	5.02198e-06	2.98999e-06	-5.10493e-06	-5.6774e-06	-3.30565e-06	1.87581e-09
-5.70641e-06	-6.71753e-06	-1.11144e-06	2.41253e-06	5.11135e-06	1.61525e-05	-1.67228e-05	-4.46071e-06	3.56903e-06	3.87578e-06	3.60268e-07	6.32486e-06	3.96353e-06	-2.53998e-06	1.01666e-05	-9.63157e-06	-9.27912e-06	2.4542e-06	-1.07445e-05	8.55166e-06	-1.23314e-06	-3.31005e-06	-1.44594e-05	-3.6066e-06	1.69193e-05	5.02298e-06	3.12413e-06	-5.11844e-06	-5.6696e-06	-3.30117e-06	1.86326e-09
-5.40018e-06	-6.6982e-06	-1.12495e-06	2.42848e-06	5.11119e-06	1.62098e-05	-1.66778e-05	-4.69527e-06	3.56012e-06	5.04606e-06	3.48408e-07	6.31848e-06	3.96572e-06	-2.54233e-06	1.01052e-05	-9.63243e-06	-9.58039e-06	2.44487e-06	-1.07368e-05	8.51139e-06	-1.29412e-06	-3.2953e-06	-1.44592e-05	-4.33554e-06	1.04158e-05	5.02074e-06	3.00065e-06	-5.12813e-06	-5.66834e-06	-2.3887e-06	1.69825e-09
-5.42328e-06	-6.69143e-06	-1.10203e-06	2.47684e-06	5.11118e-06	1.45969e-05	-1.66933e-05	-4.61559e-06	3.56203e-06	5.38396e-06	1.82141e-07	6.21557e-06	4.03558e-06	-2.24303e-06	1.00895e-05	-9.63238e-06	-9.53013e-06	2.41765e-06	-1.07158e-05	8.48698e-06	-1.29133e-06	-3.32151e-06	-1.44564e-05	-3.76815e-06	1.13313e-05	4.93726e-06	3.06266e-06	-5.12351e-06	-5.66896e-06	-3.3519e-06	1.66813e-09
-5.43981e-06	-6.69302e-06	-1.2431e-06	2.44094e-06	5.28295e-06	1.55274e-05	-1.67465e-05	-4.58801e-06	3.56271e-06	5.31557e-06	-4.24129e-09	6.1757e-06	3.98192e-06	-2.54554e-06	7.08854e-06	-7.20208e-06	-9.56479e-06	2.34437e-06	-1.07353e-05	8.51456e-06	-1.30133e-06	-3.05368e-06	-1.44668e-05	-3.94443e-06	1.13516e-05	4.63983e-06	2.99458e-06	-5.13376e-06	-5.66568e-06	-3.30839e-06	1.60528e-09
-5.42587e-06	-6.20242e-06	-1.20642e-06	2.46172e-06	5.23366e-06	1.52805e-05	-1.53567e-05	-4.58772e-06	3.56289e-06	5.54153e-06	5.11257e-08	6.2084e-06	4.35367e-06	-2.51773e-06	3.49787e-06	-7.9693e-06	-9.62182e-06	2.31832e-06	-1.07347e-05	9.01133e-06	-1.31399e-06	-3.14844e-06	-1.44633e-05	-4.08884e-06	1.0974e-05	4.24673e-06	3.03126e-06	-5.13207e-06	-5.66694e-06	-3.26513e-06	1.52488e-09
-5.44507e-06	-6.60645e-06	-1.1347e-06	2.45938e-06	5.1997e-06	1.48462e-05	-1.53983e-05	-4.57897e-06	3.56234e-06	5.21372e-06	-6.92009e-08	6.24985e-06	3.97564e-06	-2.50804e-06	1.22455e-06	-8.00453e-06	-9.60791e-06	2.3681e-06	-1.07345e-05	8.54681e-06	-1.2918e-06	-3.22464e-06	-1.44632e-05	-4.00491e-06	1.10018e-05	4.95948e-06	3.03052e-06	-5.12332e-06	-5.66584e-06	-3.19448e-06	1.49962e-09
-5.43798e-06	-6.63077e-06	-1.16837e-06	2.45649e-06	5.14301e-06	1.49485e-05	-1.52735e-05	-4.56003e-06	3.56303e-06	5.27393e-06	-8.65975e-08	6.21279e-06	4.19175e-06	-2.45891e-06	2.23485e-06	-7.94127e-06	-9.60068e-06	2.31159e-06	-1.0733e-05	8.599e-06	-1.30452e-06	-3.20129e-06	-1.44625e-05	-3.99287e-06	1.09146e-05	4.66166e-06	3.02639e-06	-5.12366e-06	-5.66588e-06	-3.17388e-06	1.49787e-09
-6.18753e-06	-6.6436e-06	-1.08952e-06	2.45924e-06	5.13508e-06	1.49812e-05	-8.1014e-06	-4.55047e-06	3.56397e-06	5.19703e-06	1.11654e-07	4.87519e-06	4.02052e-06	-2.49936e-06	2.81658e-06	-5.2598e-06	-9.52657e-06	2.35296e-06	-1.07202e-05	8.58605e-06	-1.29433e-06	-3.23036e-06	-1.45264e-05	-3.96972e-06	1.05669e-05	4.92231e-06	3.02928e-06	-5.41963e-06	-3.02862e-06	-3.37892e-06	1.26715e-09
-6.18753e-06	-6.6436e-06	-1.08952e-06	2.45924e-06	5.13508e-06	1.49812e-05	-8.1014e-06	-4.55047e-06	3.56397e-06	5.19703e-06	1.11654e-07	4.87519e-06	4.02052e-06	-2.49936e-06	2.81658e-06	-5.2598e-06	-9.52657e-06	2.35296e-06	-1.07202e-05	8.58605e-06	-1.29433e-06	-3.23036e-06	-1.45264e-05	-3.96972e-06	1.05669e-05	4.92231e-06	3.02928e-06	-5.41963e-06	-3.02862e-06	-3.37892e-06	1.26715e-09
-5.78703e-06	-6.64553e-06	-1.07397e-06	2.45917e-06	5.13324e-06	1.49549e-05	-8.19569e-06	-4.56331e-06	3.56396e-06	5.23448e-06	9.39937e-08	5.04228e-06	4.01737e-06	-2.50302e-06	2.77987e-06	-4.75774e-06	-9.5866e-06	2.34666e-06	-1.07191e-05	8.60431e-06	-1.29755e-06	-3.21756e-06	-1.45393e-05	-3.98683e-06	1.06687e-05	4.76977e-06	3.04104e-06	-5.37325e-06	-3.22962e-06	-3.3044e-06	1.26286e-09
-5.898e-06	-6.65828e-06	-1.07411e-06	2.43731e-06	5.12309e-06	1.48989e-05	-8.33877e-06	-4.39901e-06	3.56404e-06	5.26417e-06	7.27422e-08	4.82774e-06	4.0172e-06	-2.49925e-06	2.82772e-06	-4.78773e-06	-9.56013e-06	2.35351e-06	-1.07212e-05	8.61782e-06	-1.31279e-06	-3.22114e-06	-1.45332e-05	-3.99889e-06	1.05941e-05	4.8534e-06	3.02955e-06	-5.32725e-06	-3.25603e-06	-3.3441e-06	1.26093e-09
-5.78127e-06	-6.6517e-06	-1.02676e-06	2.45908e-06	5.1407e-06	1.49774e-05	-8.45852e-06	-4.3916e-06	3.5647e-06	5.20951e-06	6.37848e-08	4.5405e-06	4.01191e-06	-2.5009e-06	2.85194e-06	-4.46403e-06	-9.55448e-06	2.35283e-06	-1.0717e-05	8.59645e-06	-1.30477e-06	-3.22409e-06	-1.45583e-05	-4.04483e-06	1.05628e-05	4.84973e-06	3.02866e-06	-5.27894e-06	-2.66437e-06	-3.35503e-06	1.25369e-09
-5.80584e-06	-6.65242e-06	-1.03636e-06	2.45603e-06	5.10901e-06	1.78802e-06	-8.44691e-06	-4.4091e-06	3.56469e-06	5.2203e-06	7.87727e-08	4.52729e-06	4.01544e-06	-2.50085e-06	2.86823e-06	-4.47586e-06	-9.55685e-06	2.35225e-06	-1.0719e-05	8.60013e-06	-1.20315e-06	-3.22426e-06	-1.45487e-05	-4.00925e-06	1.05438e-05	4.86401e-06	3.02868e-06	-5.28988e-06	-2.91093e-06	-3.33814e-06	1.03317e-09
-5.81184e-06	-6.63716e-06	-1.04362e-06	2.45403e-06	5.14081e-06	-1.71773e-08	-8.46049e-06	-4.48883e-06	3.56619e-06	5.20998e-06	7.13806e-08	4.49318e-06	4.01645e-06	-2.44071e-06	2.87312e-06	-4.63933e-06	-9.55258e-06	2.35277e-06	-1.07196e-05	8.60028e-06	-1.29794e-06	-3.22536e-06	-1.45493e-05	-4.00478e-06	1.03888e-05	4.87173e-06	3.02815e-06	-5.31506e-06	-2.88205e-06	-3.34585e-06	1.02907e-09
-5.78523e-06	-6.64653e-06	-1.02825e-06	2.45466e-06	5.13349e-06	5.95525e-07	-8.45497e-06	-4.46993e-06	3.56608e-06	5.21564e-06	7.02092e-08	4.49477e-06	4.01588e-06	-2.44936e-06	2.91315e-06	-4.53116e-06	-9.5541e-06	2.35294e-06	-1.07174e-05	8.60052e-06	-1.29098e-06	-3.22543e-06	-1.45556e-05	-4.00688e-06	1.03917e-05	4.86564e-06	3.02826e-06	-5.30724e-06	-2.86699e-06	-3.34486e-06	1.02822e-09
-5.7765e-06	-6.63774e-06	-1.03281e-06	2.45615e-06	5.13804e-06	4.18681e-07	-8.39733e-06	-4.48363e-06	3.56901e-06	5.21957e-06	7.1805e-08	4.52829e-06	4.02195e-06	-2.41812e-06	2.85115e-06	-4.61465e-06	-9.55103e-06	2.35193e-06	-1.07196e-05	8.59973e-06	-1.21147e-06	-3.22486e-06	-1.4552e-05	-4.00349e-06	1.04038e-05	4.87112e-06	3.02855e-06	-5.31506e-06	-2.8579e-06	-3.34314e-06	1.02767e-09
-5.7897e-06	-6.64481e-06	-1.00697e-06	2.45053e-06	5.13028e-06	6.20881e-07	-6.12223e-06	-4.44179e-06	3.56636e-06	5.2102e-06	1.34427e-07	4.42435e-06	3.8893e-06	-2.37419e-06	2.85838e-06	-4.55224e-06	-9.54305e-06	2.35255e-06	-1.07777e-05	8.65008e-06	-1.21256e-06	-3.22413e-06	-1.39172e-05	-4.04371e-06	1.04346e-05	4.86498e-06	3.08493e-06	-5.34275e-06	-2.77276e-06	-3.34429e-06	9.76701e-10
-5.79423e-06	-6.64351e-06	-1.00758e-06	2.45117e-06	5.13768e-06	6.17133e-07	-6.93722e-06	-4.43345e-06	3.5657e-06	5.21198e-06	1.02936e-07	4.47121e-06	3.91506e-06	-2.37953e-06	2.8606e-06	-4.55955e-06	-9.54571e-06	2.3525e-06	-3.33347e-06	8.63946e-06	-1.224e-06	-3.22467e-06	-1.40886e-05	-4.00535e-06	1.03905e-05	4.8649e-06	3.0739e-06	-5.31537e-06	-2.20271e-06	-3.34156e-06	8.83316e-10
-5.79396e-06	-6.64103e-06	-1.01359e-06	2.45336e-06	5.16264e-06	6.7347e-07	-7.01411e-06	-4.28467e-06	3.56597e-06	5.2066e-06	7.0997e-08	4.49232e-06	3.91354e-06	-2.4017e-06	2.86391e-06	-4.55393e-06	-9.54988e-06	2.35258e-06	-1.81201e-06	8.65649e-06	-1.22265e-06	-3.22513e-06	-1.39824e-05	-4.04191e-06	1.0209e-05	4.88509e-06	3.07431e-06	-5.33116e-06	-2.53721e-06	-3.31356e-06	8.7149e-10
-5.78627e-06	-6.64564e-06	-1.01332e-06	2.45354e-06	5.14928e-06	6.89449e-07	-6.67393e-06	-4.17231e-06	3.5328e-06	5.20825e-06	3.6106e-08	4.49538e-06	3.93948e-06	-2.4115e-06	2.86504e-06	-4.53495e-06	-9.55521e-06	2.35299e-06	-3.0219e-06	8.63359e-06	-1.23431e-06	-3.22469e-06	-1.41098e-05	-3.97539e-06	1.00647e-05	4.94518e-06	3.06067e-06	-5.23709e-06	-1.92339e-06	-3.10056e-06	8.66741e-10
-5.7865e-06	-6.64663e-06	-1.01551e-06	2.45396e-06	5.15582e-06	6.49293e-07	-6.64362e-06	-4.22244e-06	3.53479e-06	5.20682e-06	3.54094e-08	4.49014e-06	3.95767e-06	-2.40579e-06	2.86478e-06	-4.5022e-06	-9.56067e-06	2.3539e-06	-2.17445e-06	8.62799e-06	-1.23882e-06	-3.22486e-06	-1.40929e-05	-3.90273e-06	1.00132e-05	4.98157e-06	3.06406e-06	-5.255e-06	-2.12067e-06	-3.17355e-06	8.61925e-10
-5.7932e-06	-6.64348e-06	-9.69267e-07	2.40412e-06	5.16166e-06	7.84229e-07	-6.87591e-06	-4.25724e-06	3.56262e-06	5.20907e-06	-6.12467e-07	4.00351e-06	3.94821e-06	-2.41723e-06	2.86247e-06	-4.52958e-06	-9.55211e-06	2.35818e-06	-1.3818e-06	7.86652e-06	-1.22896e-06	-3.22491e-06	-1.40404e-05	-3.91174e-06	1.01463e-05	4.90946e-06	3.06895e-06	-5.32822e-06	-2.30796e-06	-3.24733e-06	8.49117e-10
-5.78508e-06	-6.64486e-06	-1.003e-06	2.42922e-06	5.16532e-06	7.18074e-07	-6.81633e-06	-4.24598e-06	3.55663e-06	5.20674e-06	-3.19119e-07	4.14309e-06	3.95178e-06	-2.41242e-06	2.86359e-06	-4.5334e-06	-9.55404e-06	2.35657e-06	-1.68692e-06	8.06117e-06	-1.22964e-06	-3.22483e-06	-1.40527e-05	-3.91308e-06	1.008e-05	4.91426e-06	3.06352e-06	-4.81397e-06	-2.12691e-06	-3.23062e-06	8.46068e-10
-5.78848e-06	-6.64429e-06	-1.00493e-06	2.43672e-06	5.16022e-06	7.29945e-07	-6.70795e-06	-4.24845e-06	3.55127e-06	5.20705e-06	-9.08306e-08	4.11696e-06	3.95089e-06	-2.40868e-06	2.86409e-06	-4.52296e-06	-9.55432e-06	2.35543e-06	-1.84827e-06	7.99375e-06	-1.23172e-06	-3.22488e-06	-1.40565e-05	-3.92176e-06	1.00518e-05	4.92694e-06	3.0656e-06	-4.8487e-06	-2.12982e-06	-3.21071e-06	8.43659e-10
-5.78724e-06	-5.57394e-06	-1.06603e-06	2.4269e-06	5.16107e-06	6.76438e-07	-6.39637e-06	-4.24723e-06	3.54885e-06	5.20775e-06	-1.28107e-07	4.11094e-06	3.95178e-06	-2.50741e-06	2.83478e-06	-4.54676e-06	-9.47937e-06	2.35552e-06	-1.6708e-06	7.91919e-06	-1.2304e-06	-3.21298e-06	-1.4007e-05	-3.75175e-06	1.00339e-05	4.92074e-06	3.06288e-06	-2.87006e-06	-2.14549e-06	-3.20397e-06	8.05279e-10
-3.86787e-06	-6.50463e-06	-1.12086e-06	2.42324e-06	5.13422e-06	-2.74892e-07	-5.29446e-06	-4.24617e-06	3.48748e-06	5.20882e-06	-1.19582e-07	4.12544e-06	3.95191e-06	-2.22292e-06	2.84077e-06	-4.53292e-06	-9.50921e-06	2.19715e-06	-1.53267e-06	7.92565e-06	-1.20479e-06	-3.21931e-06	-1.20963e-05	-3.76072e-06	1.00716e-05	4.91941e-06	3.0085e-06	-3.18818e-06	-2.14739e-06	-3.32048e-06	7.35587e-10
-9.03703e-07	-6.1395e-06	-1.08447e-06	2.42769e-06	5.05407e-06	-1.31533e-07	-5.64794e-06	-4.24094e-06	3.47859e-06	5.20842e-06	-2.02288e-07	4.11501e-06	3.95203e-06	-2.33501e-06	2.80008e-06	-4.53498e-06	-9.48807e-06	2.31416e-06	-1.50294e-06	7.94475e-06	-1.21918e-06	-3.2301e-06	-1.22871e-05	-3.74302e-06	1.00732e-05	4.92032e-06	3.01858e-06	-3.57476e-06	-2.1532e-06	-3.5017e-06	7.28833e-10
-9.08815e-07	-6.05275e-06	-1.06392e-06	2.45978e-06	4.94029e-06	4.99469e-08	-5.56426e-06	-4.2413e-06	3.45499e-06	5.20868e-06	-2.30395e-07	4.11523e-06	3.95187e-06	-2.40525e-06	2.87476e-06	-4.54312e-06	-9.51284e-06	2.32953e-06	-1.4146e-06	7.86782e-06	-1.22101e-06	-3.2269e-06	-1.23971e-05	-3.8092e-06	3.36261e-06	4.92018e-06	3.02997e-06	-3.8084e-06	-2.14394e-06	-3.64748e-06	6.41392e-10
-1.12424e-06	-6.05838e-06	-1.05791e-06	2.43311e-06	4.97829e-06	1.70053e-08	-5.42473e-06	-4.23999e-06	3.47631e-06	5.2093e-06	-2.50909e-07	4.1782e-06	3.9518e-06	-2.35492e-06	2.8262e-06	-4.54549e-06	-9.51985e-06	2.31256e-06	-1.43174e-06	6.87984e-06	-1.22411e-06	-3.22935e-06	-1.24301e-05	-3.82707e-06	3.47049e-06	4.9192e-06	3.03321e-06	-3.50791e-06	-2.15388e-06	-3.58268e-06	6.25412e-10
-1.35451e-06	-6.0796e-06	-1.06595e-06	2.43575e-06	4.82798e-06	1.6809e-07	-5.56438e-06	-4.24209e-06	2.37243e-06	5.21261e-06	-2.35127e-07	4.13211e-06	3.95175e-06	-2.36832e-06	2.82209e-06	-4.53563e-06	-9.5195e-06	2.30921e-06	-1.59647e-06	6.97426e-06	-1.22223e-06	-3.2338e-06	-1.23623e-05	-3.79197e-06	1.38587e-06	4.90876e-06	3.03014e-06	-3.8447e-06	-2.15632e-06	-3.55857e-06	6.11445e-10
-1.47844e-06	-6.06349e-06	-1.06715e-06	2.43643e-06	4.88241e-06	9.54773e-08	-5.52395e-06	-4.24169e-06	2.07686e-06	5.2077e-06	-2.30162e-07	4.12896e-06	3.95179e-06	-2.39119e-06	2.84095e-06	-4.54145e-06	-9.51447e-06	2.31667e-06	-1.51252e-06	6.73641e-06	-1.22282e-06	-3.22747e-06	-1.24225e-05	-3.8027e-06	1.27539e-06	4.91129e-06	3.03172e-06	-3.7123e-06	-2.14946e-06	-3.5142e-06	6.06885e-10
-1.09759e-06	-6.08662e-06	-1.06571e-06	1.35586e-06	4.85867e-06	1.31709e-07	-3.67314e-06	-4.18339e-06	2.79645e-06	5.20844e-06	-2.45224e-07	4.12555e-06	3.95179e-06	-2.39534e-06	2.81746e-06	-4.54007e-06	-9.51389e-06	2.3145e-06	-1.5244e-06	6.74344e-06	-1.22234e-06	-3.23045e-06	-1.24186e-05	-3.80312e-06	1.23842e-06	4.91798e-06	3.03038e-06	-3.63533e-06	-2.15081e-06	-3.54041e-06	5.87338e-10
-1.1609e-06	-6.08673e-06	-1.0695e-06	2.27354e-06	2.63128e-06	1.49491e-07	-4.51308e-06	-4.22522e-06	2.96109e-06	5.24977e-06	-2.36755e-07	4.11277e-06	3.95189e-06	-2.38938e-06	2.81963e-06	-4.54168e-06	-9.5151e-06	2.3159e-06	-1.51828e-06	6.66977e-06	-1.22102e-06	-3.23059e-06	-1.24095e-05	-3.79993e-06	1.21767e-06	4.91478e-06	3.03029e-06	-8.40017e-07	-2.15129e-06	-3.55879e-06	5.68952e-10
-1.28945e-06	-6.08155e-06	-1.06744e-06	2.0024e-06	1.15307e-06	2.04327e-07	-3.78024e-06	-4.20848e-06	5.39869e-07	5.25285e-06	-1.76083e-07	4.12438e-06	3.96777e-06	-2.38328e-06	2.57661e-06	-4.53693e-06	-8.79405e-06	2.3109e-06	-1.49509e-06	6.68024e-06	-9.42393e-07	-2.63674e-06	-1.24048e-05	-3.79611e-06	1.46904e-06	4.90073e-06	3.03082e-06	-1.44203e-06	-2.1494e-06	-3.89122e-06	5.33609e-10
-1.41831e-06	-6.08698e-06	-1.06711e-06	1.99229e-06	3.69643e-06	1.60815e-07	-3.01714e-06	-4.19419e-06	1.90732e-06	5.2575e-06	-1.3758e-07	4.11748e-06	1.12595e-06	-2.39027e-06	2.7265e-06	-4.5399e-06	-9.32576e-06	2.28431e-06	-1.50131e-06	6.73507e-06	-1.04622e-06	-2.4026e-06	-1.16679e-05	-3.79738e-06	1.23823e-06	4.90942e-06	3.03209e-06	-1.95223e-06	-2.14719e-06	-3.63047e-06	5.21492e-10
-1.3475e-06	-6.08348e-06	-1.06681e-06	2.04569e-06	1.96109e-06	1.75793e-07	-3.32106e-06	-4.20252e-06	8.012e-07	5.25033e-06	-1.79277e-07	4.10352e-06	2.23256e-06	-2.38722e-06	2.62518e-06	-4.53505e-06	-9.1183e-06	2.30679e-06	-1.51182e-06	6.7176e-06	-1.05404e-06	-2.61413e-06	-1.15556e-05	-3.79898e-06	1.38295e-06	4.91117e-06	3.03114e-06	-1.38693e-06	-2.14651e-06	-3.69678e-06	5.07138e-10
-1.34889e-06	-6.08297e-06	-1.06754e-06	1.8486e-06	2.3968e-06	1.82017e-07	-2.05559e-06	-4.19558e-06	1.51357e-06	5.26268e-06	-1.82995e-07	4.10766e-06	2.3322e-06	-2.39061e-06	2.55227e-06	-4.53407e-06	-9.02111e-06	2.30132e-06	-1.50852e-06	6.72116e-06	-1.03903e-06	-2.86141e-06	-1.15697e-05	-3.79847e-06	1.34443e-06	4.91115e-06	3.00868e-06	-1.20542e-06	-2.14423e-06	-3.63356e-06	5.02017e-10
-1.34512e-06	-6.07995e-06	-1.06729e-06	1.97254e-06	2.0941e-06	1.82782e-07	-1.1261e-06	-4.19583e-06	1.57932e-06	5.24491e-06	-1.54298e-07	4.10866e-06	1.97802e-06	-2.39181e-06	2.58262e-06	-4.53527e-06	-9.03453e-06	2.30421e-06	-1.50863e-06	6.6901e-06	-1.05827e-06	-2.59809e-06	-1.15706e-05	-3.79752e-06	1.43392e-06	4.90854e-06	3.03178e-06	-1.35162e-06	-2.14573e-06	-3.69618e-06	4.96446e-10
-1.34872e-06	-5.65118e-07	-1.06715e-06	2.0137e-06	2.13195e-06	1.81472e-07	-1.26488e-06	-4.19929e-06	1.36717e-06	5.26022e-06	-1.78752e-07	4.11299e-06	1.95918e-06	-2.38775e-06	2.60533e-06	-4.53414e-06	-9.10985e-06	2.30673e-06	-1.50594e-06	6.68596e-06	-1.04617e-06	-2.63814e-06	-1.15846e-05	-3.79833e-06	1.40767e-06	4.90412e-06	3.03095e-06	-1.34689e-06	-2.14264e-06	-3.67867e-06	4.61639e-10
-1.32949e-06	-9.54239e-07	-1.06714e-06	1.97834e-06	1.83847e-06	1.6618e-07	-1.72709e-06	-4.2023e-06	1.11876e-06	5.25957e-06	-1.74482e-07	4.10964e-06	2.02843e-06	-2.38732e-06	2.61842e-06	-4.5337e-06	-9.06436e-06	2.30684e-06	-1.50619e-06	6.71239e-06	-9.93185e-07	-2.66098e-06	-1.1612e-05	-3.7985e-06	1.42336e-06	4.90664e-06	2.32446e-06	-1.36978e-06	-2.1467e-06	-3.70559e-06	4.58703e-10
-1.27612e-06	-1.19217e-06	-1.06811e-06	1.96716e-06	1.94018e-06	1.55467e-07	-1.55169e-06	-4.19879e-06	1.08288e-06	5.25928e-06	-1.73825e-07	4.11223e-06	1.97008e-06	-2.3877e-06	2.6013e-06	-4.53324e-06	-9.06972e-06	2.307e-06	-1.50609e-06	6.6695e-06	-1.0587e-06	-2.65119e-06	-1.15918e-05	-3.79871e-06	1.42175e-06	4.90672e-06	2.10572e-06	-1.37822e-06	-2.14596e-06	-3.68637e-06	4.56466e-10
-1.30593e-06	-8.70419e-07	-1.06778e-06	1.97535e-06	1.97381e-06	1.59602e-07	-1.67543e-06	-4.19842e-06	1.18141e-06	5.52617e-07	-1.71394e-07	4.11187e-06	1.94737e-06	-2.38417e-06	2.5887e-06	-4.53341e-06	-9.0758e-06	2.3068e-06	-1.50557e-06	6.6739e-06	-1.04486e-06	-2.54419e-06	-1.15915e-05	-3.79909e-06	1.42388e-06	4.90835e-06	2.42652e-06	-1.3685e-06	-2.1451e-06	-3.67825e-06	4.301e-10
-1.28706e-06	-8.75499e-07	-1.06776e-06	1.97286e-06	1.95887e-06	1.59406e-07	-1.65642e-06	-4.19802e-06	1.18111e-06	7.15543e-07	-1.56705e-07	4.11187e-06	1.9497e-06	-2.38441e-06	2.58932e-06	-4.53343e-06	-9.07561e-06	2.30675e-06	-1.50568e-06	6.67334e-06	-1.04542e-06	-2.54608e-06	-1.15925e-05	-3.79882e-06	1.42368e-06	4.90765e-06	2.39548e-06	-1.3696e-06	-2.14516e-06	-3.67827e-06	4.30005e-10
-1.13983e-06	-8.69446e-07	-1.06768e-06	1.97407e-06	1.97045e-06	1.64654e-07	-1.67053e-06	-4.19904e-06	1.18719e-06	7.23393e-07	-1.71904e-07	4.11191e-06	1.94827e-06	-2.38437e-06	2.5901e-06	-4.53337e-06	-9.06287e-06	2.30671e-06	-1.50582e-06	6.67507e-06	-1.04557e-06	-2.56003e-06	-1.15923e-05	-3.79894e-06	1.42183e-06	4.90794e-06	2.32701e-06	-1.36837e-06	-2.1451e-06	-3.67976e-06	4.29316e-10
-1.0905e-06	-9.37182e-07	-1.067e-06	1.97568e-06	1.93918e-06	1.6628e-07	-1.57213e-06	-4.19937e-06	1.26818e-06	8.38082e-07	-1.71598e-07	4.09951e-06	1.964e-06	-2.37744e-06	2.59936e-06	-4.53337e-06	-9.06188e-06	2.30498e-06	-1.50597e-06	6.67254e-06	-1.0463e-06	-2.64941e-06	-1.1594e-05	-3.7989e-06	1.01628e-06	4.90781e-06	2.22499e-06	-1.36788e-06	-2.14596e-06	-3.68107e-06	4.28251e-10
-8.70047e-07	-9.8732e-07	-1.06647e-06	1.97891e-06	1.94177e-06	1.66962e-07	-1.61658e-06	-4.19879e-06	1.22932e-06	7.41622e-07	-1.71218e-07	4.10773e-06	1.96583e-06	-2.3837e-06	2.59753e-06	-4.53334e-06	-9.06177e-06	2.32383e-06	-1.51701e-06	6.67303e-06	-1.04581e-06	-2.60089e-06	-1.15938e-05	-3.7989e-06	1.13602e-06	4.90754e-06	2.22507e-06	-1.20207e-06	-2.1453e-06	-3.68029e-06	4.27607e-10
-7.25195e-07	-9.82463e-07	-1.07064e-06	1.98924e-06	1.94416e-06	1.61532e-07	-1.66173e-06	-4.19842e-06	1.97175e-06	7.88734e-07	-1.59752e-07	4.10857e-06	-1.57957e-07	-2.32873e-06	2.55776e-06	-3.46747e-06	-9.05217e-06	2.4308e-06	-1.54349e-06	6.6712e-06	-1.06834e-06	-2.61873e-06	-9.76738e-06	-3.79887e-06	1.34835e-06	4.90745e-06	2.99164e-06	-7.4564e-07	-2.12239e-06	-3.68037e-06	3.82244e-10
-9.51324e-07	-9.62145e-07	-1.06721e-06	1.73875e-06	1.93993e-06	1.67428e-07	-1.55411e-06	-4.19867e-06	1.36099e-06	7.96373e-07	-5.21288e-07	4.10687e-06	1.51035e-06	-1.35161e-06	2.59147e-06	-4.12997e-06	-3.8312e-06	2.35138e-06	-1.51021e-06	6.67324e-06	-1.04754e-06	-2.61344e-06	-1.02186e-05	-3.79887e-06	1.33203e-06	4.90584e-06	2.38975e-06	-1.06472e-06	-2.14433e-06	-3.67802e-06	3.21944e-10
-1.01058e-06	-9.39988e-07	-1.06574e-06	1.75854e-06	1.93722e-06	1.65623e-07	-1.60745e-06	-4.1988e-06	1.52601e-06	8.14016e-07	-3.53736e-07	4.10895e-06	9.67738e-07	-7.21151e-07	2.58692e-06	-3.80648e-06	-3.62231e-06	2.31394e-06	-1.51037e-06	6.67554e-06	-1.0458e-06	-2.6166e-06	-1.03842e-05	-3.79887e-06	1.32663e-06	4.90454e-06	2.50716e-06	-1.32129e-06	-2.13124e-06	-3.67854e-06	3.20209e-10
-8.6568e-07	-9.61112e-07	-1.04999e-06	1.80935e-06	1.94266e-06	1.62907e-07	-1.58524e-06	-4.1986e-06	1.36498e-06	7.48712e-07	-6.37887e-07	4.10849e-06	1.04013e-06	-1.40083e-06	2.58998e-06	-3.87031e-06	-3.01861e-06	2.363e-06	-1.50636e-06	6.67311e-06	-1.05456e-06	-2.61616e-06	-1.01276e-05	-3.79927e-06	1.23292e-06	4.90498e-06	2.34052e-06	-1.06239e-06	-2.14036e-06	-3.67935e-06	3.11193e-10
-9.2418e-07	-9.66688e-07	-1.06351e-06	1.59055e-06	1.93968e-06	1.6606e-07	-1.58537e-06	-4.19861e-06	1.39395e-06	7.94045e-07	-5.11288e-07	4.10714e-06	1.16353e-06	-1.25305e-06	2.60243e-06	-3.8506e-06	-2.8554e-06	2.3599e-06	-1.51571e-06	6.67345e-06	-1.05618e-06	-2.61722e-06	-1.01033e-05	-3.79961e-06	1.27104e-06	4.90206e-06	2.42592e-06	-1.05569e-06	-2.13855e-06	-3.67719e-06	3.09383e-10
-9.18781e-07	-9.57716e-07	-1.06224e-06	1.76896e-06	1.94096e-06	1.6463e-07	-1.60406e-06	-4.2062e-06	1.38915e-06	7.83788e-07	-4.85987e-07	4.10832e-06	1.32972e-06	-1.12952e-06	2.58831e-06	-3.87167e-06	-2.74553e-06	2.34246e-06	-1.51232e-06	6.6737e-06	-1.0513e-06	-2.61479e-06	-1.01303e-05	-3.80382e-06	1.24694e-06	4.3466e-06	2.39627e-06	-1.1325e-06	-2.13748e-06	-3.6791e-06	3.04931e-10
-9.34261e-07	-9.65742e-07	-1.05637e-06	1.6319e-06	1.93924e-06	1.65372e-07	-1.32845e-06	-3.0992e-06	1.33662e-06	7.93443e-07	-5.4824e-07	4.10763e-06	1.14996e-06	-1.26748e-06	2.63985e-06	-3.99965e-06	-2.73463e-06	2.34942e-06	-1.5174e-06	6.22033e-06	-1.05302e-06	-2.61647e-06	-1.00565e-05	-3.79951e-06	1.24523e-06	4.56682e-06	2.39124e-06	-1.20343e-06	-2.12738e-06	-3.64258e-06	2.91111e-10
-2.47202e-08	-9.53846e-07	-1.06078e-06	1.57554e-06	1.93797e-06	1.51454e-07	-1.60393e-06	-3.64708e-06	1.37144e-06	7.93796e-07	-9.70705e-07	4.11187e-06	1.20707e-06	-1.30436e-06	2.63296e-06	-3.91896e-06	-2.8605e-06	2.35186e-06	-1.5209e-06	4.49408e-06	7.65669e-08	-2.61519e-06	-1.00348e-05	-2.64402e-06	1.24293e-06	4.49331e-06	2.44505e-06	-5.66271e-07	-2.13844e-06	-3.67788e-06	2.66871e-10
-7.19309e-07	-9.5499e-07	-1.06838e-06	1.58212e-06	1.93883e-06	1.52356e-07	-1.60522e-06	-3.68388e-06	1.37264e-06	1.00524e-06	-9.80338e-07	2.64059e-06	1.13927e-06	-1.29359e-06	2.62119e-06	-3.91273e-06	-2.85268e-06	2.35121e-06	-1.52055e-06	4.86195e-06	-2.21647e-07	-2.61412e-06	-1.01178e-05	-2.89831e-06	1.24573e-06	4.37262e-06	2.4414e-06	-7.83828e-07	-2.13893e-06	-3.6651e-06	2.63508e-10
-4.68685e-08	-9.5488e-07	-1.06613e-06	1.60461e-06	1.94104e-06	1.54829e-07	-1.56263e-06	-3.56668e-06	1.37354e-06	8.0415e-07	-8.87071e-07	6.16936e-07	1.16039e-06	-1.30956e-06	2.61895e-06	-3.9193e-06	-2.83337e-06	2.34489e-06	-1.52048e-06	4.82834e-06	-2.46377e-07	-2.61605e-06	-1.00568e-05	-2.90175e-06	1.24728e-06	4.42159e-06	2.43737e-06	-7.26369e-07	-2.13933e-06	-3.66222e-06	2.53741e-10
-7.79736e-08	-9.56868e-07	-9.75405e-07	1.64908e-06	1.93711e-06	1.50996e-07	-1.59378e-06	-3.56247e-06	1.3732e-06	8.15932e-07	-9.13681e-07	9.32157e-07	1.15999e-06	-1.32509e-06	2.62398e-06	-3.90741e-06	-2.83456e-06	2.34907e-06	-1.52034e-06	4.35406e-06	-1.74914e-07	-2.61312e-06	-1.00459e-05	-2.91045e-06	1.24806e-06	4.42055e-06	2.43016e-06	-7.70078e-07	-2.1282e-06	-3.6678e-06	2.49761e-10
7.10029e-08	-9.56607e-07	-1.03375e-06	1.61975e-06	1.91918e-06	1.57159e-07	-7.99048e-07	-3.57579e-06	1.37156e-06	8.08102e-07	-9.51389e-07	1.3241e-06	1.1751e-06	-1.31441e-06	2.62665e-06	-3.87273e-06	-2.82447e-06	2.3475e-06	-1.52248e-06	4.33213e-06	-7.04115e-08	-2.61566e-06	-1.00138e-05	-2.69419e-06	1.24862e-06	4.5091e-06	2.43181e-06	-7.48869e-07	-2.14574e-06	-3.66592e-06	2.47308e-10
-9.99847e-08	-9.52598e-07	-1.06441e-06	1.61689e-06	1.94131e-06	2.50719e-07	-8.59726e-07	-3.58073e-06	1.37287e-06	7.51343e-07	-9.61912e-07	8.94436e-07	1.1712e-06	-8.90942e-07	2.654e-06	-3.8637e-06	-2.82648e-06	2.34978e-06	-1.52063e-06	4.45357e-06	-2.01511e-07	-2.63087e-06	-9.93028e-06	-2.80215e-06	1.17948e-06	4.44156e-06	2.43101e-06	-7.80743e-07	-2.13997e-06	-3.6704e-06	2.4514e-10
3.64941e-10	-9.55971e-07	-1.04856e-06	1.61519e-06	1.94046e-06	1.62205e-07	-1.00456e-06	-3.56975e-06	1.37206e-06	7.88219e-07	-9.95933e-07	8.98229e-07	1.16914e-06	-1.07683e-06	2.63636e-06	-3.88371e-06	-2.83696e-06	2.34798e-06	-1.52229e-06	4.34794e-06	-4.1179e-08	-2.61822e-06	-9.8708e-06	-2.78948e-06	1.2167e-06	4.50073e-06	2.4289e-06	-7.84628e-07	-2.14134e-06	-3.67031e-06	2.44191e-10
7.26871e-07	-9.55195e-07	-1.03828e-06	1.61543e-06	1.93207e-06	1.61455e-07	-1.07173e-06	-3.57882e-06	1.41805e-06	6.41386e-07	-9.46621e-07	8.8181e-07	1.17368e-06	-9.55164e-07	2.40598e-06	-3.88968e-06	-2.82279e-06	2.34872e-06	-1.52082e-06	2.03929e-06	2.2184e-08	-2.61905e-06	-9.89158e-06	-2.83304e-06	1.19553e-06	4.46762e-06	2.44043e-06	-7.76803e-07	-2.14024e-06	-3.6718e-06	2.28844e-10
3.24725e-07	-9.54091e-07	-1.04414e-06	1.61654e-06	1.96404e-06	1.74184e-07	-9.39051e-07	-3.56547e-06	1.39844e-06	7.12174e-07	-9.54587e-07	9.74717e-07	1.1619e-06	-9.49165e-07	2.42775e-06	-3.88954e-06	-2.82367e-06	2.34939e-06	-1.52215e-06	2.19763e-06	-2.61511e-08	-2.61954e-06	-9.89542e-06	-2.81613e-06	1.19149e-06	4.46994e-06	2.43122e-06	-7.72017e-07	-1.03088e-06	-3.6711e-06	2.25597e-10
2.95427e-07	-9.54737e-07	-1.04492e-06	1.61604e-06	1.96237e-06	1.71086e-07	-9.44778e-07	-3.55906e-06	1.39135e-06	7.14411e-07	-9.66008e-07	9.75683e-07	1.16399e-06	-9.54457e-07	2.43316e-06	-3.88824e-06	-2.82487e-06	2.34953e-06	-1.52203e-06	2.26474e-06	1.96575e-10	-2.61954e-06	-9.89616e-06	-2.76724e-06	1.19051e-06	4.47323e-06	2.42996e-06	-7.72528e-07	-9.7726e-07	-3.67109e-06	2.25538e-10
3.40481e-07	-9.54196e-07	-1.04366e-06	1.61564e-06	1.9567e-06	1.71513e-07	-9.6221e-07	-3.55542e-06	1.38889e-06	7.32087e-07	-9.60905e-07	9.33813e-07	1.16361e-06	-9.70769e-07	2.44338e-06	-3.88672e-06	-2.82534e-06	2.35014e-06	-1.52213e-06	2.22266e-06	-1.89292e-08	-2.6185e-06	-9.90109e-06	-2.80411e-06	1.17525e-06	4.47204e-06	2.43053e-06	-7.71158e-07	-5.34737e-07	-3.67091e-06	2.24943e-10
3.02135e-07	-9.54482e-07	-1.04376e-06	1.61442e-06	1.95107e-06	1.68811e-07	-9.83916e-07	-3.55574e-06	1.39139e-06	7.12481e-07	-9.61155e-07	9.27195e-07	1.16405e-06	-9.69381e-07	2.41922e-06	-3.88646e-06	-2.82685e-06	2.35029e-06	-1.52192e-06	2.21843e-06	-4.91941e-09	-2.61874e-06	-9.89824e-06	-2.80242e-06	1.18325e-06	4.4723e-06	2.43239e-06	-7.73948e-07	-5.77956e-07	-3.67075e-06	2.24788e-10
2.40085e-07	-9.54437e-07	-1.04383e-06	1.61448e-06	1.95158e-06	1.70053e-07	-9.78853e-07	-3.02672e-06	1.38927e-06	7.12318e-07	-9.59522e-07	9.37921e-07	1.16326e-06	-9.04409e-07	2.41903e-06	-3.88591e-06	-2.82701e-06	2.3496e-06	-1.52182e-06	2.28587e-06	-4.41327e-08	-2.61873e-06	-9.89667e-06	-2.8054e-06	1.18951e-06	4.47436e-06	2.43196e-06	-7.32752e-07	-6.83927e-07	-3.67061e-06	2.21538e-10
2.57519e-07	-9.54228e-07	-1.0433e-06	1.61551e-06	1.95587e-06	2.20802e-07	-9.92227e-07	-3.2546e-06	1.38933e-06	7.28026e-07	-9.60601e-07	9.4113e-07	1.16502e-06	-9.50148e-07	2.4317e-06	-3.8858e-06	-2.84173e-06	2.34991e-06	-1.52237e-06	1.85474e-06	-1.59524e-08	-2.62036e-06	-9.8904e-06	-2.80275e-06	5.34355e-07	4.47233e-06	2.42805e-06	-7.10415e-07	-5.99714e-07	-5.66932e-08	2.06615e-10
2.57519e-07	-9.54228e-07	-1.0433e-06	1.61551e-06	1.95587e-06	2.20802e-07	-9.92227e-07	-3.2546e-06	1.38933e-06	7.28026e-07	-9.60601e-07	9.4113e-07	1.16502e-06	-9.50148e-07	2.4317e-06	-3.8858e-06	-2.84173e-06	2.34991e-06	-1.52237e-06	1.85474e-06	-1.59524e-08	-2.62036e-06	-9.8904e-06	-2.80275e-06	5.34355e-07	4.47233e-06	2.42805e-06	-7.10415e-07	-5.99714e-07	-5.66932e-08	2.06615e-10
2.33719e-07	-9.55838e-07	-1.04389e-06	1.61388e-06	1.95555e-06	2.13076e-07	-9.91776e-07	-3.07333e-06	1.39024e-06	7.27831e-07	-9.60652e-07	9.38865e-07	1.16475e-06	-9.16828e-07	2.42107e-06	-3.88604e-06	-2.84051e-06	2.34975e-06	-1.52223e-06	1.90263e-06	-1.8635e-08	-2.61912e-06	-9.89248e-06	-2.8033e-06	6.17654e-07	4.47311e-06	2.42947e-06	-7.232e-07	-6.37846e-07	-2.4768e-07	2.05779e-10
2.34287e-07	-9.54691e-07	-1.04373e-06	1.60419e-06	1.95521e-06	2.12677e-07	-9.91912e-07	-3.0722e-06	1.38976e-06	7.26589e-07	-9.60642e-07	9.38867e-07	1.1648e-06	-9.37911e-07	2.43022e-06	-3.8861e-06	-2.83928e-06	2.34984e-06	-1.52227e-06	1.87315e-06	-1.82391e-08	-2.61952e-06	-9.89168e-06	-2.80289e-06	6.32811e-07	4.47303e-06	2.4292e-06	-7.2032e-07	-6.30682e-07	-3.68419e-07	2.05762e-10
2.36779e-07	-9.55287e-07	-1.04376e-06	1.61181e-06	1.95554e-06	2.11053e-07	-9.89252e-07	-3.07965e-06	1.39044e-06	7.2615e-07	-9.59701e-07	9.3876e-07	1.16481e-06	-9.22314e-07	2.42441e-06	-3.88615e-06	-2.8396e-06	2.34973e-06	-1.52259e-06	1.85215e-06	-2.14707e-08	-2.61932e-06	-9.89201e-06	-2.80383e-06	6.50262e-07	4.47288e-06	2.42332e-06	-7.26504e-07	-6.33013e-07	-2.11165e-08	2.05577e-10
2.46287e-07	-9.55217e-07	-1.04366e-06	1.61207e-06	1.95469e-06	2.11282e-07	-9.91186e-07	-2.94505e-06	1.38982e-06	7.23341e-07	-9.67569e-07	9.38562e-07	1.16461e-06	-9.25652e-07	2.42226e-06	-3.88609e-06	-2.84089e-06	2.3498e-06	-1.52852e-06	1.54876e-06	-2.16911e-08	-2.52019e-06	-9.90008e-06	-2.80363e-06	6.42633e-07	4.47199e-06	2.42898e-06	-7.19346e-07	-6.88739e-07	-1.47692e-07	2.03513e-10
2.45355e-07	-9.55826e-07	-1.04375e-06	1.61333e-06	1.95474e-06	-3.47222e-08	-9.9035e-07	-2.99449e-06	1.38998e-06	7.2616e-07	-9.67278e-07	9.38844e-07	1.16505e-06	-9.27107e-07	2.42273e-06	-3.88609e-06	-2.84082e-06	2.34983e-06	-1.52482e-06	1.53197e-06	-1.93516e-08	-2.5438e-06	-9.87143e-06	-2.80337e-06	6.483e-07	4.4725e-06	2.42733e-06	-7.31299e-07	-7.60682e-07	-7.69877e-08	2.03375e-10
2.46031e-07	-9.55231e-07	-1.0437e-06	1.61199e-06	1.95481e-06	2.02886e-07	-9.91051e-07	-2.95559e-06	1.38972e-06	7.24532e-07	-9.76406e-07	9.38539e-07	1.16468e-06	-9.26664e-07	2.42228e-06	-3.88615e-06	-2.84064e-06	2.3498e-06	-1.52775e-06	1.56352e-06	-2.13428e-08	-2.53354e-06	-9.87409e-06	-2.80352e-06	6.4221e-07	4.47078e-06	2.42897e-06	-7.19554e-07	-6.42433e-07	-1.35663e-07	2.03111e-10
2.46308e-07	-9.55636e-07	-1.0437e-06	1.61145e-06	1.95487e-06	2.01885e-07	-9.91053e-07	-2.95599e-06	1.38868e-06	7.24761e-07	-9.68508e-07	9.38534e-07	1.16468e-06	-9.26373e-07	2.42247e-06	-3.88615e-06	-2.84068e-06	2.3498e-06	-1.5274e-06	1.56673e-06	-2.1234e-08	-2.53363e-06	-9.87422e-06	-2.8035e-06	6.4214e-07	4.47087e-06	2.42841e-06	-7.19573e-07	-6.49523e-07	-6.14458e-08	2.031e-10
2.44483e-07	-9.41291e-07	-1.04375e-06	1.61097e-06	6.46354e-07	-1.06489e-07	-9.90947e-07	-2.96328e-06	9.3189e-07	6.07532e-07	-4.34562e-08	9.40783e-07	1.16474e-06	-9.26508e-07	2.42314e-06	-3.88611e-06	-2.84026e-06	2.367e-06	-1.52527e-06	1.61293e-06	2.44151e-08	-2.53416e-06	-9.8732e-06	-2.80344e-06	6.19747e-07	4.47208e-06	2.42744e-06	-7.20349e-07	-6.30919e-07	-6.56019e-08	1.97693e-10
2.4449e-07	-9.42615e-07	-1.04375e-06	1.61101e-06	6.63099e-07	6.08559e-08	-9.9026e-07	-2.96324e-06	9.62215e-07	6.09189e-07	-5.09165e-08	9.36742e-07	1.16491e-06	-9.26511e-07	2.41113e-06	-3.88554e-06	-2.84029e-06	2.36519e-06	-1.52511e-06	1.61269e-06	2.41895e-08	-2.53507e-06	-9.87344e-06	-2.80345e-06	6.21328e-07	4.47208e-06	2.42742e-06	-7.20342e-07	-6.04806e-07	-6.30626e-08	1.97667e-10
2.44833e-07	-9.46183e-07	-1.03134e-06	1.61094e-06	8.36803e-07	8.17399e-08	-9.90918e-07	-2.96308e-06	9.83319e-07	6.09105e-07	-1.33795e-07	9.44074e-07	1.17978e-06	-9.26621e-07	2.26946e-06	-3.84123e-06	-2.84047e-06	2.36233e-06	-1.52522e-06	1.6266e-06	2.41671e-08	-2.53528e-06	-9.87313e-06	-2.80344e-06	6.30569e-07	4.47291e-06	2.42623e-06	-7.20586e-07	-5.28895e-07	-6.79493e-08	1.96968e-10
2.44494e-07	-9.47657e-07	-1.04282e-06	1.61112e-06	7.33362e-07	-7.72594e-08	-9.9091e-07	-2.96229e-06	9.83513e-07	6.17814e-07	-2.29444e-07	9.41637e-07	1.17001e-06	-9.26696e-07	2.29809e-06	-3.79536e-06	-2.84034e-06	2.3618e-06	-1.52528e-06	1.61955e-06	1.58636e-08	-2.53645e-06	-9.87283e-06	-2.80345e-06	6.33687e-07	4.47213e-06	2.42603e-06	-7.21377e-07	-4.51863e-07	-6.81786e-08	1.96521e-10
2.44564e-07	-9.45788e-07	-1.04167e-06	1.61112e-06	7.0638e-07	-5.13054e-08	-9.907e-07	-2.96273e-06	9.82977e-07	6.32523e-07	-2.62555e-07	9.41442e-07	1.16779e-06	-9.26691e-07	2.30885e-06	-3.79708e-06	-2.84031e-06	2.36131e-06	-1.52526e-06	1.61414e-06	1.37407e-08	-2.5343e-06	-9.87268e-06	-2.80348e-06	6.27907e-07	4.47275e-06	2.42638e-06	-7.21452e-07	-3.79015e-07	-6.68628e-08	1.96472e-10
2.44977e-07	-9.47392e-07	-1.04597e-06	1.6111e-06	7.21779e-07	-7.0821e-08	-9.89465e-07	-2.96231e-06	9.80775e-07	6.21549e-07	-2.32201e-07	9.41111e-07	1.17001e-06	-9.28079e-07	2.29872e-06	-3.80821e-06	-2.84031e-06	2.18007e-06	-9.50645e-08	1.61203e-06	-1.02977e-08	-2.5176e-06	-9.87291e-06	-2.80329e-06	6.3628e-07	4.45584e-06	2.42622e-06	-7.21076e-07	-4.92057e-07	-8.10703e-08	1.93246e-10
2.44977e-07	-9.47392e-07	-1.04597e-06	1.6111e-06	7.21779e-07	-7.0821e-08	-9.89465e-07	-2.96231e-06	9.80775e-07	6.21549e-07	-2.32201e-07	9.41111e-07	1.17001e-06	-9.28079e-07	2.29872e-06	-3.80821e-06	-2.84031e-06	2.18007e-06	-9.50645e-08	1.61203e-06	-1.02977e-08	-2.5176e-06	-9.87291e-06	-2.80329e-06	6.3628e-07	4.45584e-06	2.42622e-06	-7.21076e-07	-4.92057e-07	-8.10703e-08	1.93246e-10
2.44977e-07	-9.47392e-07	-1.04597e-06	1.6111e-06	7.21779e-07	-7.0821e-08	-9.89465e-07	-2.96231e-06	9.80775e-07	6.21549e-07	-2.32201e-07	9.41111e-07	1.17001e-06	-9.28079e-07	2.29872e-06	-3.80821e-06	-2.84031e-06	2.18007e-06	-9.50645e-08	1.61203e-06	-1.02977e-08	-2.5176e-06	-9.87291e-06	-2.80329e-06	6.3628e-07	4.45584e-06	2.42622e-06	-7.21076e-07	-4.92057e-07	-8.10703e-08	1.93246e-10
2.44977e-07	-9.47392e-07	-1.04597e-06	1.6111e-06	7.21779e-07	-7.0821e-08	-9.89465e-07	-2.96231e-06	9.80775e-07	6.21549e-07	-2.32201e-07	9.41111e-07	1.17001e-06	-9.28079e-07	2.29872e-06	-3.80821e-06	-2.84031e-06	2.18007e-06	-9.50645e-08	1.61203e-06	-1.02977e-08	-2.5176e-06	-9.87291e-06	-2.80329e-06	6.3628e-07	4.45584e-06	2.42622e-06	-7.21076e-07	-4.92057e-07	-8.10703e-08	1.93246e-10
2.44928e-07	-9.47355e-07	-1.04485e-06	1.61107e-06	7.21564e-07	-6.5083e-08	-9.89103e-07	-2.96232e-06	9.81327e-07	6.22305e-07	-2.31112e-07	9.41201e-07	1.17e-06	-9.27892e-07	2.29567e-06	-3.80795e-06	-2.84032e-06	2.18104e-06	-1.06647e-07	1.61219e-06	-5.86481e-09	-2.51842e-06	-9.8729e-06	-2.8033e-06	6.36011e-07	4.45625e-06	2.42622e-06	-7.21105e-07	-4.83062e-07	-7.85091e-08	1.93232e-10
2.44956e-07	-9.46676e-07	-1.0471e-06	1.61109e-06	7.20031e-07	-7.45811e-08	-9.88826e-07	-2.96233e-06	9.81004e-07	6.22081e-07	-1.86807e-07	9.7089e-07	1.16998e-06	-9.28007e-07	-2.14719e-08	-1.80338e-06	-2.84026e-06	2.18196e-06	-1.51443e-07	1.61234e-06	-7.99461e-09	-2.51871e-06	-9.87286e-06	-2.81064e-06	6.35496e-07	4.45557e-06	2.4262e-06	-8.58197e-07	-4.80281e-07	-7.44212e-08	1.77018e-10
2.44956e-07	-9.46676e-07	-1.0471e-06	1.61109e-06	7.20031e-07	-7.45811e-08	-9.88826e-07	-2.96233e-06	9.81004e-07	6.22081e-07	-1.86807e-07	9.7089e-07	1.16998e-06	-9.28007e-07	-2.14719e-08	-1.80338e-06	-2.84026e-06	2.18196e-06	-1.51443e-07	1.61234e-06	-7.99461e-09	-2.51871e-06	-9.87286e-06	-2.81064e-06	6.35496e-07	4.45557e-06	2.4262e-06	-8.58197e-07	-4.80281e-07	-7.44212e-08	1.77018e-10
-2.31167e-08	-9.47024e-07	-1.04518e-06	1.61008e-06	7.14622e-07	-7.34904e-08	-9.89491e-07	-2.9624e-06	9.80601e-07	6.22161e-07	-1.77053e-07	9.54204e-07	1.16997e-06	-1.02161e-06	7.95758e-07	-2.96144e-06	-2.82003e-06	2.18151e-06	-1.50359e-07	1.1035e-06	-6.17792e-09	-2.51848e-06	-8.36209e-06	-1.69002e-06	6.35959e-07	4.49885e-06	2.38761e-06	-8.2939e-07	-4.80963e-07	-8.31018e-08	1.49306e-10
-1.07057e-08	-9.47055e-07	-1.07215e-06	1.60934e-06	7.11944e-07	-7.33342e-08	-9.92796e-07	-2.96299e-06	1.06021e-06	6.0867e-07	-1.90152e-07	1.02759e-06	1.16999e-06	-9.70127e-07	1.44772e-06	-2.52736e-06	-2.83391e-06	2.18166e-06	-1.25602e-07	1.31652e-06	6.52875e-09	-2.51859e-06	-8.41865e-06	-7.22068e-07	6.35949e-07	3.3408e-06	2.39856e-06	-7.82876e-07	-4.76923e-07	-8.29104e-08	1.38738e-10
-1.56361e-08	-9.47072e-07	-1.08058e-06	1.60935e-06	7.12313e-07	-7.26091e-08	-9.92614e-07	-2.96289e-06	1.04841e-06	6.09312e-07	-1.86933e-07	1.01803e-06	1.16998e-06	-9.68303e-07	1.33442e-06	-1.97295e-06	-2.83094e-06	2.1816e-06	-1.25047e-07	1.32826e-06	3.41616e-09	-2.5185e-06	-8.4474e-06	-7.33449e-07	6.35932e-07	3.42339e-06	2.39819e-06	-7.68176e-07	-4.77278e-07	-8.2234e-08	1.36946e-10
-2.48516e-07	-9.46627e-07	-1.0934e-06	1.60962e-06	7.11949e-07	-7.30712e-08	-9.97461e-07	-2.96288e-06	9.84659e-07	6.16256e-07	-1.95257e-07	1.11365e-06	1.16609e-06	-9.66293e-07	7.21875e-07	-1.86833e-06	-2.83395e-06	2.18163e-06	-1.23842e-07	1.07303e-06	-7.07984e-10	-2.51845e-06	-8.42814e-06	-1.10113e-06	6.35741e-07	3.33898e-06	2.4091e-06	-7.78182e-07	-4.79308e-07	-8.03241e-08	1.34708e-10
-2.2657e-07	-9.46932e-07	-1.09323e-06	1.6096e-06	7.15578e-07	-7.23483e-08	-9.93269e-07	-2.9628e-06	9.95564e-07	6.10186e-07	-1.91754e-07	1.06938e-06	1.16998e-06	-9.63647e-07	9.16553e-07	-1.79194e-06	-2.83377e-06	2.18187e-06	-1.25576e-07	1.21752e-06	2.35049e-08	-2.51846e-06	-8.33613e-06	-1.08668e-06	6.35931e-07	3.43441e-06	2.41779e-06	-7.8436e-07	-4.78501e-07	-8.034e-08	1.34108e-10
-7.0754e-08	-9.46853e-07	-1.08739e-06	1.60991e-06	7.21308e-07	-7.26892e-08	-9.92675e-07	-2.96298e-06	9.94758e-07	5.94907e-07	-1.93778e-07	1.06186e-06	1.16972e-06	-9.6887e-07	9.37646e-07	-1.82135e-06	-2.83222e-06	2.18083e-06	-1.2731e-07	1.12089e-06	5.91025e-09	-2.51844e-06	-8.30538e-06	-8.72019e-07	6.39914e-07	3.4339e-06	2.40759e-06	-7.92125e-07	-4.78716e-07	-8.07044e-08	1.32971e-10
-1.10598e-07	-9.46773e-07	-1.0958e-06	1.70853e-06	7.15227e-07	-7.23548e-08	-9.94658e-07	-2.96232e-06	9.92591e-07	6.09114e-07	-1.91228e-07	7.30285e-07	1.16759e-06	-9.66223e-07	1.02046e-06	-1.82971e-06	-2.83576e-06	2.08151e-06	-1.26378e-07	1.16141e-06	2.22031e-08	-2.51845e-06	-8.30734e-06	-9.91914e-07	6.36088e-07	3.40815e-06	2.05552e-06	-7.86311e-07	-4.79274e-07	-8.08604e-08	1.311e-10
5.41613e-08	-9.46144e-07	-1.01446e-06	1.61527e-06	7.12943e-07	-7.24217e-08	-9.95465e-07	-2.57108e-06	9.99782e-07	2.59626e-07	2.09147e-06	1.02079e-06	1.19233e-06	-1.28917e-06	9.208e-07	-1.81732e-06	-2.8327e-06	2.11065e-06	-1.25047e-07	7.40673e-07	1.51663e-08	-1.36029e-06	-6.17882e-06	-8.91853e-07	6.59981e-07	3.39512e-06	2.38433e-06	-7.85779e-07	-4.78751e-07	-1.34925e-07	9.87482e-11
2.95539e-08	-9.46007e-07	-1.02083e-06	1.62352e-06	7.13376e-07	-6.66895e-08	-9.95213e-07	-2.70964e-06	9.98505e-07	2.70387e-07	3.70672e-07	9.63098e-07	1.18604e-06	-1.17037e-06	9.19815e-07	-1.81941e-06	-2.83096e-06	2.11777e-06	-1.25496e-07	7.74207e-07	1.45339e-08	-1.54499e-06	-6.36256e-06	-8.96502e-07	6.61555e-07	3.39442e-06	2.17084e-06	-7.85438e-07	-4.78715e-07	-1.31128e-07	9.68105e-11
-1.36459e-07	-9.44681e-07	-1.01936e-06	1.64477e-06	7.14246e-07	-7.12648e-08	-9.95087e-07	-2.33733e-06	1.00071e-06	5.73659e-07	4.72763e-07	1.0017e-06	1.18352e-06	-9.86813e-07	9.51046e-07	-1.84072e-06	-2.82971e-06	2.16775e-06	-1.25144e-07	1.13208e-06	1.66945e-08	-1.47972e-06	-6.3476e-06	-9.82169e-07	6.52541e-07	3.39596e-06	2.2847e-06	-7.83053e-07	-4.77282e-07	-1.00645e-07	9.63281e-11
-1.52059e-07	-9.46413e-07	-1.07182e-06	1.62163e-06	7.13741e-07	-6.98139e-08	-1.00018e-06	-2.14471e-06	9.99697e-07	4.30355e-07	6.26713e-07	1.01013e-06	1.17245e-06	-1.12178e-06	9.2136e-07	-1.80524e-06	-2.832e-06	2.13831e-06	-1.25318e-07	8.14868e-07	1.69725e-08	-1.65076e-06	-6.28265e-06	-9.02059e-07	6.54119e-07	3.39471e-06	2.32039e-06	-7.85761e-07	-4.78388e-07	-1.081e-07	9.46273e-11
-1.06471e-07	-9.46047e-07	-1.04494e-06	1.62562e-06	7.13827e-07	-6.82196e-08	-9.4402e-07	-2.33102e-06	9.99189e-07	4.44281e-07	2.96672e-07	9.91539e-07	1.20092e-06	-8.36387e-07	9.29694e-07	-1.81449e-06	-2.83099e-06	2.14288e-06	-1.25417e-07	8.64354e-07	1.46402e-08	-1.56046e-06	-6.27627e-06	-9.19955e-07	6.57854e-07	3.39565e-06	2.23094e-06	-7.81407e-07	-2.28034e-07	-1.06886e-07	9.37021e-11
-8.99657e-08	-9.4627e-07	-1.04041e-06	1.62461e-06	7.13916e-07	-6.93618e-08	-9.05702e-07	-2.24418e-06	9.99361e-07	4.00702e-07	4.74861e-07	9.94514e-07	1.1783e-06	-8.74719e-07	9.27087e-07	-1.82837e-06	-2.83111e-06	2.14756e-06	-1.25316e-07	8.91096e-07	1.65185e-08	-1.52645e-06	-6.2559e-06	-9.33789e-07	6.55698e-07	3.39577e-06	2.23701e-06	-7.81561e-07	-1.47368e-07	-1.1266e-07	9.31125e-11
-9.607e-08	-9.4615e-07	-1.03173e-06	1.6245e-06	7.13763e-07	-6.90809e-08	-9.46566e-07	-2.19945e-06	9.99456e-07	4.5557e-07	4.79928e-07	9.9042e-07	1.18007e-06	-8.89516e-07	9.26586e-07	-1.82454e-06	-2.83129e-06	2.14016e-06	-1.25341e-07	8.35708e-07	1.63277e-08	-1.49961e-06	-6.24839e-06	-9.20877e-07	6.56448e-07	3.39556e-06	2.24468e-06	-7.83492e-07	-3.70746e-07	-1.12898e-07	9.28582e-11
-9.55327e-08	-9.4585e-07	-1.04163e-06	1.62555e-06	7.13838e-07	-6.92512e-08	-9.35713e-07	-2.18266e-06	9.9942e-07	4.07824e-07	5.05921e-07	9.33132e-07	1.18852e-06	-8.76727e-07	9.30203e-07	-1.82364e-06	-2.8309e-06	2.14287e-06	-1.24911e-07	8.61234e-07	1.44764e-08	-1.50257e-06	-6.24592e-06	-9.33677e-07	6.57158e-07	3.39744e-06	2.22485e-06	-7.83063e-07	-2.11784e-07	-1.09864e-07	9.2548e-11
-9.9457e-08	-9.61255e-07	-1.25946e-06	1.62388e-06	7.139e-07	-6.91451e-08	-9.53399e-07	-2.23905e-06	9.99344e-07	4.11579e-07	4.75177e-07	3.42284e-07	1.18208e-06	-8.5464e-07	9.16905e-07	-1.82378e-06	-2.79778e-06	2.14184e-06	-6.85313e-07	8.68843e-07	1.63204e-08	-1.47344e-06	-6.24973e-06	-9.18545e-07	6.62872e-07	3.09838e-06	2.24424e-06	-1.93403e-07	-2.2298e-07	-1.15921e-07	9.02899e-11
-9.14199e-08	-9.4612e-07	-1.21878e-06	1.65229e-06	7.14242e-07	-6.8843e-08	-9.55506e-07	-1.95976e-06	9.50937e-07	3.56332e-07	4.6852e-07	9.56742e-07	7.51276e-07	-8.62152e-07	6.51359e-07	-1.80135e-06	-2.83085e-06	2.12517e-06	-5.15619e-08	8.71154e-07	8.03221e-07	-1.48161e-06	-4.33307e-06	-9.3011e-07	6.55378e-07	3.31975e-06	2.26163e-06	-7.60352e-07	-2.19184e-07	-1.11594e-07	7.0507e-11
-9.28508e-08	-9.50079e-07	-1.16019e-06	1.69786e-06	7.13958e-07	-6.85879e-08	-9.48337e-07	-1.70628e-06	7.43259e-07	3.68421e-07	4.44158e-07	9.75656e-07	1.03335e-06	-8.22735e-07	4.82878e-07	-1.7458e-06	-2.83105e-06	2.12612e-06	3.60225e-07	8.65648e-07	7.45077e-07	-1.49638e-06	-4.3744e-06	-9.3073e-07	6.54179e-07	3.39356e-06	2.25935e-06	-6.74918e-07	-1.66094e-07	-1.11241e-07	7.00829e-11
-9.35527e-08	-9.31583e-07	-1.12734e-06	1.66493e-06	6.65972e-07	-6.89507e-08	-9.47841e-07	-1.93467e-06	8.86392e-07	3.95672e-07	4.7475e-07	9.57096e-07	1.10185e-06	-8.33056e-07	5.46032e-07	-1.7819e-06	-2.82589e-06	2.12638e-06	5.3637e-07	8.68012e-07	1.81787e-07	-1.4897e-06	-4.20624e-06	-9.1625e-07	6.53716e-07	3.2029e-06	2.2496e-06	-6.13977e-07	-1.84467e-07	-1.06525e-07	6.79756e-11
-9.39424e-08	-9.48942e-07	-1.15922e-06	1.65783e-06	5.54793e-07	-6.88899e-08	-9.4237e-07	-1.76921e-06	7.93296e-07	3.74039e-07	4.84219e-07	9.6727e-07	1.01409e-06	-8.5478e-07	5.77372e-07	-1.76651e-06	-2.83258e-06	2.13281e-06	2.12994e-07	8.66748e-07	1.66567e-07	-1.49278e-06	-4.23126e-06	-9.29878e-07	6.34854e-07	3.18553e-06	2.25331e-06	-6.95339e-07	-1.94535e-07	-1.10743e-07	6.70395e-11
-9.35745e-08	-9.47844e-07	-1.16559e-06	1.66682e-06	5.70138e-07	-6.87907e-08	-9.50101e-07	-1.83467e-06	8.62336e-07	3.69558e-07	4.82537e-07	9.66537e-07	9.37189e-07	-8.48494e-07	4.08272e-07	-1.752e-06	-2.82989e-06	2.13349e-06	1.79314e-07	8.69047e-07	1.77378e-07	-1.48994e-06	-4.17204e-06	-9.26859e-07	5.13266e-07	3.19429e-06	2.25257e-06	-6.49866e-07	-1.93764e-07	-1.06521e-07	6.64003e-11
-9.35965e-08	-9.48215e-07	-1.16208e-06	1.66237e-06	5.83127e-07	-6.88386e-08	-9.48726e-07	-1.78134e-06	8.33612e-07	3.75382e-07	4.75576e-07	9.66042e-07	9.60309e-07	-8.46049e-07	4.48658e-07	-1.75949e-06	-2.83099e-06	2.13305e-06	2.07473e-07	8.29468e-07	1.85169e-07	-1.48914e-06	-4.18725e-06	-9.19535e-07	5.47051e-07	3.17565e-06	2.24863e-06	-6.79403e-07	-1.91169e-07	-1.08333e-07	6.62463e-11
-9.35787e-08	-9.48206e-07	-1.16147e-06	1.65305e-06	5.8712e-07	-6.87855e-08	-9.49531e-07	-1.77685e-06	8.7592e-07	3.76562e-07	4.77359e-07	9.65381e-07	9.48991e-07	-7.77782e-07	3.8213e-07	-1.76255e-06	-2.83123e-06	2.13443e-06	2.00348e-07	8.54649e-07	1.40114e-07	-1.49037e-06	-4.18096e-06	-9.12414e-07	5.41005e-07	3.169e-06	2.2423e-06	-6.61497e-07	-1.87597e-07	-1.05776e-07	6.59678e-11
1.94799e-07	-9.46809e-07	-1.16268e-06	1.64661e-06	5.79941e-07	-6.87603e-08	-9.37283e-07	-1.75661e-06	7.62342e-07	3.75143e-07	5.35934e-07	9.65062e-07	9.53553e-07	-8.22597e-07	4.20732e-07	-1.76228e-06	-2.83186e-06	2.13467e-06	1.9088e-07	8.56001e-07	1.56083e-07	-1.4895e-06	-4.18589e-06	-9.21215e-07	5.01626e-07	3.17351e-06	2.06336e-06	-6.70932e-07	-1.88728e-07	-1.06236e-07	6.51479e-11
-3.80412e-08	-9.46354e-07	-1.15465e-06	1.65308e-06	5.83271e-07	-6.87397e-08	-9.41152e-07	-1.76374e-06	7.73704e-07	3.75872e-07	5.14107e-07	9.50341e-07	9.52455e-07	-7.7325e-07	4.45574e-07	-1.76321e-06	-2.83185e-06	2.13489e-06	2.02291e-07	5.3402e-07	1.76948e-07	-1.45322e-06	-4.18125e-06	-9.21958e-07	5.33447e-07	3.18143e-06	2.10866e-06	-6.85834e-07	-1.88409e-07	-1.06945e-07	6.47733e-11
-3.47617e-08	-9.46093e-07	-1.15189e-06	1.68199e-06	5.80697e-07	-1.53149e-07	-1.05294e-06	-1.76651e-06	7.61295e-07	3.77553e-07	4.9819e-07	9.63832e-07	1.0104e-06	-7.81626e-07	2.89329e-07	-1.76282e-06	-2.19406e-06	2.13942e-06	1.92877e-07	2.93928e-07	1.98218e-07	-1.49034e-06	-4.18212e-06	-9.19274e-07	5.32027e-07	3.18404e-06	1.99874e-06	-6.75116e-07	-1.88042e-07	-1.06372e-07	6.13933e-11
-1.88008e-08	-9.46258e-07	-1.15272e-06	8.25145e-07	5.80292e-07	-1.33917e-07	-9.82238e-07	-1.76707e-06	7.61687e-07	3.7716e-07	4.99893e-07	9.64868e-07	9.5566e-07	-7.5298e-07	3.6459e-07	-1.762e-06	-2.40909e-06	2.13507e-06	1.97913e-07	4.29192e-07	2.12466e-07	-1.28499e-06	-4.18164e-06	-9.21621e-07	5.33031e-07	3.18512e-06	2.05001e-06	-6.78059e-07	-1.88018e-07	-1.06325e-07	5.9724e-11
-4.00456e-08	-9.46437e-07	-1.15696e-06	6.68963e-07	5.81977e-07	1.36566e-08	-9.77883e-07	-1.76667e-06	7.65264e-07	3.76514e-07	5.04074e-07	9.64676e-07	9.8395e-07	-7.47184e-07	3.17903e-07	-1.76319e-06	-2.23667e-06	2.13388e-06	1.98561e-07	3.97758e-07	1.86467e-07	-1.11595e-06	-4.18262e-06	-9.19726e-07	5.31383e-07	3.18405e-06	2.08833e-06	-6.78251e-07	-1.88545e-07	-1.06996e-07	5.84109e-11
-1.33646e-08	-9.47059e-07	-1.15727e-06	6.55743e-07	5.82725e-07	4.50531e-08	-9.72322e-07	-1.76709e-06	7.74189e-07	3.75185e-07	4.96983e-07	8.5478e-07	8.93357e-07	-7.64435e-07	3.72181e-07	-1.76413e-06	-2.27591e-06	2.13472e-06	1.98366e-07	3.98876e-07	1.87845e-07	-1.16903e-06	-4.18177e-06	-9.18117e-07	5.36911e-07	3.18378e-06	2.04795e-06	-6.74015e-07	-1.88683e-07	-1.06636e-07	5.82143e-11
-3.03631e-08	-9.46673e-07	-1.16662e-06	6.70903e-07	5.82884e-07	-2.89442e-08	-9.76454e-07	-1.77101e-06	7.73709e-07	3.76939e-07	4.97628e-07	9.13855e-07	9.45489e-07	-7.57498e-07	3.45493e-07	-1.763e-06	-2.14676e-06	2.13501e-06	1.96388e-07	5.43546e-07	1.87638e-07	-1.14088e-06	-4.1877e-06	-9.19374e-07	5.3165e-07	2.66576e-06	2.05578e-06	-6.76904e-07	-1.88363e-07	-4.22481e-07	5.51647e-11
-1.91587e-08	-9.48405e-07	-1.11637e-06	6.96397e-07	5.82055e-07	-5.00185e-09	-9.52253e-07	-1.7686e-06	7.66116e-07	3.75142e-07	4.70122e-07	9.19001e-07	9.43726e-07	-4.74574e-07	3.56166e-07	-1.76561e-06	-6.22457e-07	2.13485e-06	1.98546e-07	4.49612e-07	1.84504e-07	-1.20962e-06	-4.18392e-06	-9.30182e-07	4.64708e-07	2.83087e-06	2.0562e-06	-6.94038e-07	-1.92709e-07	-1.25595e-07	5.12045e-11
-1.4341e-08	-9.4789e-07	-6.94405e-07	6.95985e-07	5.81526e-07	2.08619e-08	-9.50895e-07	-1.7678e-06	7.56057e-07	3.73364e-07	4.75484e-07	9.23895e-07	9.44374e-07	-5.14034e-07	3.59827e-07	-1.78513e-06	-1.9989e-07	2.13487e-06	1.98073e-07	4.14493e-07	1.81833e-07	-1.11556e-06	-4.18136e-06	-9.30629e-07	-3.64227e-08	2.77521e-06	2.05497e-06	-7.23231e-07	-3.3671e-07	-1.18296e-07	4.95087e-11
-2.30961e-08	-9.4788e-07	-8.13847e-07	7.26659e-07	5.8189e-07	-6.25158e-08	-9.59054e-07	-1.76896e-06	7.51959e-07	3.74006e-07	4.79387e-07	9.15869e-07	9.43505e-07	-5.53849e-07	3.58136e-07	-1.7766e-06	-6.77495e-07	3.8158e-07	1.99745e-07	4.24029e-07	1.55104e-07	-1.1047e-06	-4.18331e-06	-9.24159e-07	1.44361e-07	2.79907e-06	2.03883e-06	-7.09304e-07	-2.67255e-07	-1.81134e-07	4.57791e-11
-2.1613e-08	-9.4852e-07	-7.98951e-07	6.91609e-07	5.8207e-07	-1.38995e-08	-9.53623e-07	-1.76898e-06	7.50732e-07	3.74591e-07	4.78793e-07	9.19238e-07	9.42319e-07	-5.46896e-07	3.59977e-07	-1.78016e-06	-5.36753e-07	5.72737e-07	1.99261e-07	4.21556e-07	1.58522e-07	-1.01712e-06	-4.18281e-06	-9.24536e-07	2.1061e-07	2.80471e-06	2.04613e-06	-7.09224e-07	-2.36372e-07	-1.49486e-07	4.55807e-11
-1.98824e-08	-9.47697e-07	-7.85125e-07	7.12926e-07	5.81966e-07	-2.92591e-08	-9.53791e-07	-1.76895e-06	7.51274e-07	3.73612e-07	4.77992e-07	9.26407e-07	9.43452e-07	-5.29027e-07	3.57188e-07	-1.77554e-06	-4.20549e-07	4.35613e-07	1.99116e-07	4.27203e-07	1.61028e-07	-1.00667e-06	-4.18296e-06	-9.24319e-07	1.74375e-07	2.80572e-06	2.04634e-06	-7.09309e-07	-2.50768e-07	-1.62422e-07	4.53044e-11
-1.98824e-08	-9.47697e-07	-7.85125e-07	7.12926e-07	5.81966e-07	-2.92591e-08	-9.53791e-07	-1.76895e-06	7.51274e-07	3.73612e-07	4.77992e-07	9.26407e-07	9.43452e-07	-5.29027e-07	3.57188e-07	-1.77554e-06	-4.20549e-07	4.35613e-07	1.99116e-07	4.27203e-07	1.61028e-07	-1.00667e-06	-4.18296e-06	-9.24319e-07	1.74375e-07	2.80572e-06	2.04634e-06	-7.09309e-07	-2.50768e-07	-1.62422e-07	4.53044e-11
-1.98926e-08	-9.47993e-07	-7.93199e-07	7.08879e-07	5.82027e-07	-3.51654e-08	-9.53771e-07	-1.76895e-06	7.51378e-07	3.7381e-07	4.7792e-07	9.24174e-07	9.43415e-07	-5.28779e-07	3.57781e-07	-1.77579e-06	-3.75766e-07	4.37632e-07	1.9919e-07	4.25944e-07	1.60971e-07	-1.00914e-06	-4.18293e-06	-9.24836e-07	1.81763e-07	2.79645e-06	2.04697e-06	-7.08712e-07	-2.5624e-07	-1.62524e-07	4.52354e-11
-1.99352e-08	-9.47795e-07	-7.92355e-07	7.11515e-07	5.8201e-07	-3.55417e-08	-9.53806e-07	-1.7689e-06	7.52139e-07	3.73826e-07	4.78386e-07	9.24934e-07	9.43342e-07	-5.33805e-07	3.57715e-07	-1.77633e-06	-3.75514e-07	4.235e-07	1.99162e-07	4.2071e-07	1.6191e-07	-9.9089e-07	-4.18289e-06	-9.24739e-07	1.7648e-07	2.79575e-06	2.04601e-06	-7.08759e-07	-2.55911e-07	-1.59365e-07	4.51831e-11
-2.15986e-08	-9.47874e-07	-7.93718e-07	7.09926e-07	5.81989e-07	-3.29206e-08	-9.54105e-07	-1.76884e-06	7.52049e-07	3.73936e-07	4.78326e-07	9.24079e-07	9.4148e-07	-5.31995e-07	3.58556e-07	-1.77723e-06	-4.83687e-07	4.41884e-07	1.99277e-07	4.21958e-07	1.56382e-07	-1.00168e-06	-1.70948e-06	-9.2461e-07	-3.3083e-07	2.79623e-06	2.04841e-06	-7.08293e-07	-2.56188e-07	-1.56666e-07	3.08247e-11
-2.13333e-08	-9.47762e-07	-7.94148e-07	7.09701e-07	5.81999e-07	-3.35888e-08	-9.54275e-07	-1.76887e-06	7.52545e-07	3.73837e-07	4.78415e-07	9.23835e-07	9.42016e-07	-5.30248e-07	3.5853e-07	-1.77729e-06	-4.88929e-07	4.41393e-07	1.9942e-07	4.22957e-07	1.59253e-07	-9.94261e-07	-1.69733e-06	-9.24844e-07	5.13456e-09	2.79592e-06	2.04782e-06	-7.08037e-07	-2.56174e-07	-1.56707e-07	3.06617e-11
-2.13333e-08	-9.47762e-07	-7.94148e-07	7.09701e-07	5.81999e-07	-3.35888e-08	-9.54275e-07	-1.76887e-06	7.52545e-07	3.73837e-07	4.78415e-07	9.23835e-07	9.42016e-07	-5.30248e-07	3.5853e-07	-1.77729e-06	-4.88929e-07	4.41393e-07	1.9942e-07	4.22957e-07	1.59253e-07	-9.94261e-07	-1.69733e-06	-9.24844e-07	5.13456e-09	2.79592e-06	2.04782e-06	-7.08037e-07	-2.56174e-07	-1.56707e-07	3.06617e-11
-2.08911e-08	-9.47772e-07	-7.93941e-07	7.09806e-07	5.81999e-07	-3.35446e-08	-9.54258e-07	-1.76886e-06	7.52415e-07	3.73838e-07	4.78426e-07	9.24106e-07	9.42063e-07	-5.29891e-07	3.58298e-07	-1.77698e-06	-3.99145e-07	4.40535e-07	1.99353e-07	4.22088e-07	1.59441e-07	-9.94309e-07	-1.70374e-06	-9.25126e-07	-5.28126e-08	2.79595e-06	2.04754e-06	-7.08465e-07	-2.55941e-07	-1.57032e-07	3.06038e-11
-6.93663e-08	-9.50797e-07	-7.95003e-07	-1.24011e-07	5.81995e-07	-3.38098e-08	-9.57006e-07	-1.76923e-06	1.1516e-07	3.81852e-07	4.32743e-07	9.18601e-07	9.42131e-07	-5.78243e-07	3.57529e-07	-1.77729e-06	-4.88804e-07	4.40934e-07	1.99701e-07	3.89741e-07	1.07879e-07	-9.98696e-07	-1.70026e-06	-9.24844e-07	5.07468e-09	2.79433e-06	8.9578e-07	-7.08029e-07	-2.28051e-07	-1.56307e-07	2.62097e-11
-3.74031e-08	-9.49214e-07	-7.94313e-07	1.58881e-07	5.81995e-07	-3.37697e-08	-9.56389e-07	-1.76914e-06	-5.20308e-08	3.80561e-07	4.36001e-07	9.19168e-07	9.42021e-07	-5.59015e-07	3.57917e-07	-1.77718e-06	-4.39843e-07	4.40906e-07	1.99588e-07	3.98252e-07	1.43945e-07	-9.98418e-07	-1.6976e-06	-9.25015e-07	-1.21981e-08	2.79556e-06	8.83333e-07	-7.08083e-07	-2.33515e-07	-1.56368e-07	2.61291e-11
-3.93451e-08	-9.49199e-07	-7.94566e-07	3.51342e-08	5.81996e-07	-3.37753e-08	-9.5582e-07	-1.76906e-06	-5.39783e-08	3.7842e-07	4.44603e-07	9.21018e-07	9.42054e-07	-5.33189e-07	3.57915e-07	-1.77717e-06	-4.40143e-07	4.40837e-07	1.99613e-07	3.99272e-07	1.31822e-07	-9.97567e-07	-1.70461e-06	-9.24943e-07	-2.20999e-08	2.79521e-06	8.9468e-07	-7.08163e-07	-2.37274e-07	-1.56339e-07	2.61258e-11
-4.16856e-08	-9.49555e-07	-7.94227e-07	-1.02002e-08	5.81996e-07	-3.37712e-08	-9.56301e-07	-1.76913e-06	-3.61371e-08	3.8054e-07	4.37451e-07	9.19434e-07	9.42046e-07	-5.67097e-07	3.57893e-07	-1.77718e-06	-4.33015e-07	4.40428e-07	1.99605e-07	3.97857e-07	1.24017e-07	-9.96957e-07	-1.69801e-06	-9.24862e-07	-1.54878e-08	2.7947e-06	8.86704e-07	-7.08144e-07	-2.33557e-07	-1.56371e-07	2.61016e-11
-4.65716e-08	-9.5556e-07	-7.94624e-07	2.23135e-08	5.81998e-07	3.14241e-08	-9.56198e-07	-1.7692e-06	-7.34187e-09	3.80498e-07	4.37486e-07	9.19461e-07	9.39964e-07	-5.62694e-07	2.07794e-07	-1.77707e-06	-4.43352e-07	4.40575e-07	1.99593e-07	3.97077e-07	1.26685e-07	-9.99512e-07	-1.69837e-06	-9.24919e-07	-1.16604e-08	2.79498e-06	8.82557e-07	-7.08455e-07	-2.33377e-07	-1.50491e-07	2.60274e-11
-4.9218e-08	-9.51116e-07	-7.9445e-07	2.61342e-08	5.81998e-07	2.18014e-08	-9.5619e-07	-1.7691e-06	-3.53681e-08	3.79765e-07	4.37756e-07	9.19166e-07	9.39124e-07	-5.50204e-07	2.32155e-07	-1.77718e-06	-4.40961e-07	4.4063e-07	1.99596e-07	3.9688e-07	1.2606e-07	-9.98645e-07	-1.69902e-06	-9.24897e-07	-1.56153e-08	2.79476e-06	8.86558e-07	-7.08261e-07	-2.33645e-07	-1.50643e-07	2.60181e-11
-4.71914e-08	-9.52277e-07	-7.94802e-07	2.00607e-08	5.81999e-07	-1.06573e-08	-9.56143e-07	-1.77162e-06	-2.7831e-08	3.79731e-07	4.41186e-07	9.19421e-07	9.39718e-07	-5.56216e-07	2.45436e-07	-1.77715e-06	-4.40105e-07	4.4059e-07	1.99584e-07	3.97755e-07	1.26801e-07	-7.92994e-07	-1.69911e-06	-9.24898e-07	-1.39922e-08	2.79476e-06	8.85648e-07	-7.08271e-07	-2.34189e-07	-1.51563e-07	2.56767e-11
-4.44743e-08	-6.99493e-07	-7.94972e-07	2.30993e-08	5.81996e-07	9.03664e-10	-9.5621e-07	-1.76923e-06	-1.87098e-08	3.79593e-07	4.39227e-07	9.19539e-07	9.40547e-07	-5.5433e-07	2.28339e-07	-1.7879e-06	-4.44517e-07	4.40529e-07	2.00668e-07	3.96686e-07	1.29268e-07	-8.31607e-07	-1.69898e-06	-9.2489e-07	-1.40825e-08	2.7949e-06	8.87625e-07	-7.08256e-07	-2.33793e-07	-1.54113e-07	2.53496e-11
-4.79822e-08	-7.53228e-07	-7.94629e-07	1.97479e-08	5.82027e-07	-5.10969e-09	-9.56178e-07	-1.77083e-06	-2.32844e-08	3.8065e-07	3.87242e-07	9.19274e-07	9.40184e-07	-5.54907e-07	2.53648e-07	-1.78052e-06	-3.93607e-07	4.40557e-07	1.99941e-07	1.78228e-07	1.0591e-07	-8.46826e-07	-1.69892e-06	-9.249e-07	-1.58911e-08	2.79489e-06	8.86513e-07	-7.082e-07	-2.3399e-07	-1.53191e-07	2.52255e-11
-4.70046e-08	-7.41816e-07	-7.95174e-07	2.02928e-08	5.82003e-07	-3.30101e-09	-9.56204e-07	-1.77202e-06	-2.32871e-08	3.8051e-07	4.36126e-07	9.19476e-07	9.39871e-07	-5.54392e-07	2.45419e-07	-4.41665e-07	-3.77309e-07	4.40553e-07	2.07861e-07	2.94115e-07	1.18916e-07	-8.38989e-07	-1.69903e-06	-9.28749e-07	-1.44968e-08	2.80487e-06	8.86325e-07	-7.08138e-07	-2.33749e-07	-1.64341e-07	2.2375e-11
-4.6799e-08	-7.47381e-07	-7.94896e-07	1.80731e-08	5.82549e-07	4.93755e-09	-9.56198e-07	-1.77062e-06	-2.60037e-08	3.80394e-07	3.85159e-07	9.15863e-07	9.1841e-07	-5.53323e-07	2.52303e-07	-1.47474e-07	-3.78705e-07	4.72151e-07	2.00492e-07	3.16115e-07	6.38871e-08	-8.03758e-07	-1.69907e-06	-9.30097e-07	-1.51081e-08	2.80004e-06	8.8609e-07	-7.08242e-07	-2.33824e-07	-1.53682e-07	2.20633e-11
-4.70916e-08	-7.49505e-07	-7.95021e-07	2.1237e-08	5.83472e-07	-2.7438e-09	-9.56193e-07	-1.77171e-06	-2.46452e-08	3.80393e-07	4.21697e-07	9.19381e-07	9.4028e-07	-5.54648e-07	2.49666e-07	-4.69599e-07	-3.22881e-07	4.40532e-07	2.00737e-07	2.80276e-07	1.00597e-07	-8.41988e-07	-7.24723e-07	-9.28187e-07	-1.48329e-08	2.80676e-06	8.85618e-07	-7.08228e-07	-2.33756e-07	-1.66241e-07	2.00025e-11
-4.78383e-08	-7.48795e-07	-7.94908e-07	2.28848e-08	5.82674e-07	-3.65659e-08	-9.56241e-07	-1.77481e-06	-2.47494e-08	3.80449e-07	4.10363e-07	9.1937e-07	9.40265e-07	-5.5418e-07	2.53001e-07	-3.52497e-07	-2.89102e-07	4.40538e-07	2.01078e-07	1.7187e-07	9.50247e-08	-8.26934e-07	-7.3148e-07	-9.29382e-07	-1.45805e-08	2.8057e-06	8.86462e-07	-7.08216e-07	-2.33793e-07	-1.54454e-07	1.98164e-11
-4.73643e-08	-7.50824e-07	-7.95005e-07	2.25853e-08	5.82713e-07	1.90956e-08	-3.095e-07	-1.77273e-06	-2.46972e-08	3.84916e-07	4.04949e-07	9.19272e-07	9.18793e-07	-5.54403e-07	2.52789e-07	-3.46425e-07	-2.72222e-07	4.43243e-07	2.01204e-07	3.02075e-07	9.44348e-08	-8.22112e-07	-8.25763e-07	-9.28421e-07	-1.44395e-08	2.80098e-06	8.86347e-07	-7.07962e-07	-2.33819e-07	-1.58101e-07	1.91132e-11
-4.73773e-08	-7.48416e-07	-7.94782e-07	1.75304e-08	5.8257e-07	-9.62117e-09	-3.7448e-07	-1.77241e-06	-2.45442e-08	3.80466e-07	3.58732e-07	9.1898e-07	9.17071e-07	-5.54516e-07	2.54083e-07	-2.75852e-07	-2.7649e-07	4.42096e-07	2.00942e-07	3.51269e-07	9.23573e-08	-8.23001e-07	-7.96439e-07	-9.292e-07	-1.47607e-08	2.80059e-06	8.86089e-07	-7.08208e-07	-2.33816e-07	-1.61765e-07	1.90536e-11
-4.75151e-08	-7.49554e-07	-7.94555e-07	1.94757e-08	5.82725e-07	-1.00871e-08	-4.21777e-07	-1.77071e-06	-2.29717e-08	4.08348e-07	3.70444e-07	9.19287e-07	9.3872e-07	-5.54161e-07	2.61951e-07	-3.04778e-07	-2.83035e-07	4.52074e-07	2.03974e-07	3.46413e-07	9.53221e-08	-8.21322e-07	-1.76644e-07	-9.58743e-07	-3.2145e-09	1.67043e-06	8.87172e-07	-7.14045e-07	-2.56024e-07	-1.58622e-07	1.36063e-11
-4.46031e-08	-7.65351e-07	-7.94666e-07	1.82667e-08	5.82755e-07	-4.20317e-09	-3.94158e-07	-1.77102e-06	-2.35184e-08	3.93466e-07	3.80984e-07	9.19202e-07	2.14981e-07	-5.54242e-07	2.56624e-07	-3.02344e-07	-2.8315e-07	4.42692e-07	2.03915e-07	3.25831e-07	9.6979e-08	-8.26061e-07	-2.37723e-07	-9.5198e-07	-4.28287e-09	1.70997e-06	8.86594e-07	-7.10739e-07	-2.46812e-07	-1.60509e-07	1.28875e-11
-4.43875e-08	-7.57349e-07	-7.94598e-07	1.86955e-08	5.8275e-07	2.27331e-08	-3.96384e-07	-1.77245e-06	-2.30273e-08	4.05161e-07	3.88699e-07	9.19176e-07	4.12136e-07	-5.54174e-07	2.6308e-07	-3.06023e-07	-2.8239e-07	4.45731e-07	2.02758e-07	3.22358e-07	9.70697e-08	-8.24451e-07	-3.19047e-07	-9.48101e-07	-6.82734e-09	1.58972e-06	8.86675e-07	-7.10687e-07	-2.45538e-07	-1.61165e-07	1.26646e-11
-4.48919e-08	-7.59952e-07	-7.94356e-07	1.91001e-08	5.82696e-07	3.42011e-09	-3.64519e-07	-1.77121e-06	-1.67752e-08	4.07689e-07	3.8933e-07	9.19191e-07	4.1093e-07	-5.51567e-07	2.59794e-07	-3.10982e-07	-2.81975e-07	4.69297e-07	2.0341e-07	3.24455e-07	9.54598e-08	-8.22682e-07	-1.70451e-07	-9.58168e-07	-5.45261e-09	1.48303e-06	8.87692e-07	-7.10783e-07	-2.5086e-07	-1.60421e-07	1.22815e-11
-4.62542e-08	-7.57763e-07	-7.93578e-07	1.91069e-08	5.82684e-07	3.28473e-09	-3.67746e-07	-1.77111e-06	-1.68888e-08	4.05171e-07	3.89135e-07	9.19194e-07	3.87353e-07	-5.51726e-07	2.60961e-07	-3.10526e-07	-2.82075e-07	4.6876e-07	2.03773e-07	3.28495e-07	9.54479e-08	-8.23394e-07	-1.82937e-07	-9.56499e-07	-4.94741e-09	1.48417e-06	8.87722e-07	-7.10824e-07	-2.51025e-07	-1.60425e-07	1.22669e-11
-4.51006e-08	-7.54887e-07	-7.94109e-07	1.92133e-08	5.82633e-07	1.48181e-09	-3.81363e-07	-1.77158e-06	-1.9029e-08	4.01188e-07	3.88441e-07	9.19142e-07	3.84832e-07	-5.52782e-07	2.66464e-07	-3.07235e-07	-2.81816e-07	4.67106e-07	2.03048e-07	3.24735e-07	9.56066e-08	-8.24438e-07	-1.7973e-07	-9.48542e-07	-5.73142e-09	1.48485e-06	8.8808e-07	-7.11161e-07	-2.47608e-07	-1.60238e-07	1.22537e-11
-4.53818e-08	-7.55862e-07	-7.94121e-07	1.90996e-08	5.82639e-07	8.77454e-10	-3.67072e-07	-1.77157e-06	-1.98811e-08	4.0119e-07	3.86384e-07	9.19175e-07	3.64492e-07	-5.52918e-07	2.64197e-07	-3.07918e-07	-2.81865e-07	4.56337e-07	2.03115e-07	3.24883e-07	9.5584e-08	-8.2347e-07	-2.02461e-07	-9.5246e-07	-5.94415e-09	1.48532e-06	8.87633e-07	-7.11621e-07	-2.48972e-07	-1.60568e-07	1.22339e-11
-4.564e-08	-7.54711e-07	-7.93813e-07	1.91507e-08	5.56393e-07	7.59148e-10	-3.71301e-07	-1.77145e-06	-1.94264e-08	4.00903e-07	3.86521e-07	9.19179e-07	3.64704e-07	-5.52484e-07	2.6555e-07	-3.09054e-07	-2.8187e-07	4.59401e-07	2.0315e-07	3.27463e-07	9.56463e-08	-8.23048e-07	-1.92644e-07	-9.51281e-07	-9.54618e-09	1.48705e-06	8.87531e-07	-7.11509e-07	-2.49183e-07	-1.60358e-07	1.22081e-11
-4.8465e-08	-7.56313e-07	-7.93911e-07	1.94064e-08	5.6654e-07	5.586e-10	-3.70112e-07	-1.77145e-06	-1.93771e-08	4.01956e-07	3.87549e-07	9.19163e-07	3.68077e-07	-5.52562e-07	2.64768e-07	-3.08866e-07	-2.8187e-07	4.56739e-07	2.03453e-07	3.25391e-07	9.58528e-08	-8.23517e-07	-1.75519e-07	-9.53289e-07	-7.37754e-09	1.37414e-06	8.87531e-07	-7.11391e-07	-2.48721e-07	-1.60389e-07	1.18963e-11
-4.54129e-08	-7.55066e-07	-7.93728e-07	1.91525e-08	5.64525e-07	9.3519e-10	-3.75136e-07	-1.7598e-06	-1.93223e-08	3.04186e-07	3.87447e-07	5.82742e-07	3.63379e-07	-5.47745e-07	2.64937e-07	-3.08705e-07	-2.81819e-07	4.62497e-07	2.03584e-07	3.25195e-07	9.56298e-08	-2.47773e-07	-1.8463e-07	-9.5313e-07	-1.1095e-08	1.46148e-06	8.8766e-07	-6.8744e-07	-2.48922e-07	-1.60477e-07	1.08769e-11
-4.54366e-08	-7.54316e-07	-7.8778e-07	1.91635e-08	5.62487e-07	6.92787e-10	-3.72075e-07	-1.76105e-06	-1.91957e-08	2.73873e-07	3.88917e-07	1.7201e-07	3.61356e-07	-5.54227e-07	2.64737e-07	-3.09856e-07	-2.81847e-07	4.6271e-07	2.03842e-07	3.25781e-07	9.56262e-08	-1.73138e-07	-1.87746e-07	-9.54104e-07	-1.02975e-08	1.46392e-06	8.87566e-07	-6.44452e-07	-2.48898e-07	-1.60341e-07	1.0468e-11
-4.55593e-08	-7.55042e-07	-7.89679e-07	1.91583e-08	5.62324e-07	7.90757e-10	-3.75701e-07	-1.76459e-06	-1.92665e-08	3.01508e-07	3.89484e-07	7.94725e-08	3.65125e-07	-5.50653e-07	2.64681e-07	-3.08714e-07	-2.81844e-07	4.62304e-07	2.03842e-07	3.29105e-07	9.57878e-08	-2.34786e-07	-1.8624e-07	-9.54777e-07	-1.09498e-08	1.4054e-06	8.88619e-07	-6.66359e-07	-2.48906e-07	-1.60557e-07	1.03687e-11
-4.64792e-08	-7.54748e-07	-7.88905e-07	1.91838e-08	5.64298e-07	9.07475e-10	-3.74459e-07	-1.76058e-06	-1.92603e-08	2.77739e-07	3.88363e-07	1.66114e-07	3.62045e-07	-5.51087e-07	2.64906e-07	-3.17046e-07	-2.81843e-07	4.6179e-07	2.03817e-07	3.248e-07	9.56554e-08	-2.08393e-07	-1.84605e-07	-9.55461e-07	-1.27721e-08	1.40182e-06	8.87688e-07	-6.52649e-07	-2.48676e-07	-1.60308e-07	1.03202e-11
-4.5742e-08	-7.54799e-07	-7.91739e-07	1.9168e-08	5.63913e-07	8.93673e-10	-3.75584e-07	-1.76115e-06	-1.92393e-08	2.82746e-07	3.8906e-07	1.14866e-07	3.63369e-07	-5.49623e-07	2.64615e-07	-3.14634e-07	-2.81841e-07	4.60851e-07	2.0389e-07	3.26566e-07	9.56627e-08	-1.42723e-07	-1.85041e-07	-9.56669e-07	-1.06896e-08	1.40306e-06	8.87911e-07	-6.59813e-07	-2.48941e-07	-1.60354e-07	1.03069e-11
-4.6025e-08	-7.54903e-07	-7.89984e-07	-2.87668e-09	5.6379e-07	8.93116e-10	-3.75144e-07	-1.76106e-06	-1.94316e-08	2.7782e-07	3.88755e-07	1.22293e-07	3.62344e-07	-5.49484e-07	2.64726e-07	-9.48447e-08	-2.81799e-07	4.60837e-07	2.03868e-07	3.27201e-07	9.56587e-08	-1.68387e-07	-1.84869e-07	-9.55609e-07	-1.16977e-08	1.40255e-06	8.87833e-07	-6.63527e-07	-2.48758e-07	-1.60258e-07	1.02206e-11
-4.60007e-08	-7.5363e-07	-4.88523e-07	8.00773e-09	5.63811e-07	8.61144e-10	-3.75537e-07	-1.7617e-06	-2.05175e-08	2.74902e-07	3.88974e-07	1.32999e-07	3.63353e-07	-5.1985e-07	2.64756e-07	-2.08591e-07	-2.81841e-07	4.60927e-07	2.03877e-07	3.26253e-07	9.56484e-08	-1.85017e-07	-1.85157e-07	-9.55465e-07	-1.20456e-08	1.40249e-06	8.87821e-07	-6.56158e-07	-2.48671e-07	-1.60327e-07	9.83608e-12
-4.59258e-08	-7.53335e-07	-4.92925e-07	1.52415e-08	5.63672e-07	8.8467e-10	-3.75024e-07	-1.7614e-06	-2.04571e-08	2.77277e-07	3.88838e-07	1.20032e-07	3.62638e-07	-5.19611e-07	2.64659e-07	-1.42961e-07	-2.81796e-07	4.60952e-07	2.03947e-07	3.25969e-07	9.56628e-08	-1.8895e-07	-1.85185e-07	-9.55307e-07	-1.19093e-08	1.40233e-06	8.87929e-07	-6.62629e-07	-2.48585e-07	-1.60324e-07	9.82179e-12
-4.55223e-08	-7.53887e-07	-4.9766e-07	1.5123e-09	5.63751e-07	8.78229e-10	-3.7524e-07	-1.76119e-06	-2.06573e-08	2.7616e-07	3.88611e-07	1.16519e-07	2.91881e-07	-5.33344e-07	2.64755e-07	-1.51238e-07	-2.81804e-07	4.60956e-07	1.85342e-07	3.26024e-07	9.56563e-08	-1.64174e-07	-1.85181e-07	-9.55364e-07	-1.17221e-08	1.40262e-06	8.85747e-07	-6.59069e-07	-2.48757e-07	-1.60353e-07	9.77206e-12
-4.53598e-08	-7.54007e-07	-4.79191e-07	7.17597e-09	5.63768e-07	8.82686e-10	-3.7492e-07	-1.76117e-06	-2.17215e-08	2.77001e-07	3.88821e-07	1.22842e-07	2.8554e-07	-5.26032e-07	2.65298e-07	-1.7518e-07	-2.81797e-07	4.60945e-07	1.95528e-07	3.25919e-07	9.56563e-08	-1.82982e-07	-1.85275e-07	-9.55306e-07	-1.20945e-08	1.4025e-06	8.87892e-07	-6.61481e-07	-2.48513e-07	-1.60367e-07	9.76961e-12
-4.64424e-08	-7.54038e-07	-3.63798e-07	1.10367e-08	5.63674e-07	8.89644e-10	-3.74987e-07	-1.76105e-06	-2.14727e-08	2.77163e-07	3.88803e-07	1.20406e-07	2.89909e-07	-5.27682e-07	2.82434e-07	-1.6224e-07	-2.81766e-07	4.60967e-07	1.98269e-07	3.25898e-07	9.56655e-08	-1.82654e-07	-1.84836e-07	-1.21531e-07	-1.23584e-08	1.40255e-06	8.87775e-07	-6.57361e-07	-2.48478e-07	-1.60381e-07	8.77825e-12
-4.56217e-08	-7.5415e-07	-1.44718e-07	9.48689e-09	5.63222e-07	8.95505e-10	-3.75042e-07	-1.76003e-06	-2.80803e-08	2.76039e-07	3.8881e-07	1.20234e-07	3.10874e-07	-5.30231e-07	2.86114e-07	-1.55504e-07	-2.82215e-07	4.60991e-07	1.88246e-07	3.25586e-07	9.57548e-08	-1.80017e-07	-1.84916e-07	-2.23119e-07	-1.18814e-08	1.40267e-06	8.87241e-07	-6.55285e-07	-2.4814e-07	-1.59526e-07	8.70427e-12
-4.58591e-08	-7.53904e-07	-1.96987e-07	8.58263e-09	5.62573e-07	8.91849e-10	-3.74881e-07	-1.76073e-06	-2.18692e-08	2.77779e-07	3.88676e-07	1.21703e-07	3.07299e-07	-5.25925e-07	2.70438e-07	-1.6925e-07	-2.81767e-07	4.60984e-07	1.94227e-07	3.26092e-07	9.5667e-08	-1.76346e-07	-1.84899e-07	-1.61623e-07	-1.23107e-08	1.40272e-06	8.87688e-07	-6.51327e-07	-1.84157e-07	-1.60368e-07	8.65905e-12
-4.58803e-08	-7.53915e-07	-1.6489e-07	8.86247e-09	5.62839e-07	8.90923e-10	-3.74851e-07	-1.76039e-06	-2.27454e-08	2.77519e-07	3.88671e-07	1.21352e-07	3.00314e-07	-5.27044e-07	2.73319e-07	-1.66279e-07	-2.8177e-07	4.60984e-07	1.94401e-07	3.25862e-07	9.56767e-08	-1.76437e-07	-1.84952e-07	-1.7793e-07	-1.23265e-08	1.40274e-06	8.87723e-07	-6.51836e-07	-1.0366e-07	-1.60331e-07	8.62691e-12
-4.62515e-08	-7.53914e-07	-1.2929e-07	8.70226e-09	5.62271e-07	8.95587e-10	-3.75047e-07	-1.76068e-06	-2.41816e-08	2.78394e-07	3.88714e-07	1.20926e-07	2.97221e-07	-5.27683e-07	2.76653e-07	-1.6004e-07	-2.8193e-07	4.60985e-07	1.94707e-07	3.25828e-07	9.56819e-08	-1.76742e-07	-1.84945e-07	-1.58759e-07	-1.22988e-08	1.40269e-06	8.87652e-07	-6.50485e-07	-1.34911e-07	-1.60194e-07	8.61535e-12
-4.62194e-08	-7.53076e-07	-1.41074e-07	-1.16515e-08	5.61095e-07	1.63562e-09	-3.18498e-07	-1.76066e-06	-2.33318e-08	2.78178e-07	3.88723e-07	-1.07935e-07	2.99399e-07	-5.2819e-07	2.84352e-07	-1.61231e-07	-2.81947e-07	4.70897e-07	1.91303e-07	3.29441e-07	9.5696e-08	-3.79303e-08	-1.8481e-07	-1.90547e-07	-1.14256e-08	5.20606e-07	8.87406e-07	-6.53732e-07	-2.20502e-07	-1.60098e-07	6.90935e-12
-4.5655e-08	-7.4509e-07	-1.53417e-07	-8.48975e-09	5.62775e-07	2.96374e-09	-3.58512e-07	-1.76071e-06	-4.10128e-08	2.77551e-07	3.56223e-07	5.65109e-08	2.89258e-07	-5.27174e-07	2.85253e-07	-1.6346e-07	-2.7877e-07	4.65117e-07	1.85491e-07	3.28867e-07	1.15053e-07	-6.89092e-08	-1.83583e-07	-1.1904e-07	-1.19165e-08	4.11456e-07	8.40722e-07	-6.55646e-07	-9.23701e-08	-1.60215e-07	6.64746e-12
-4.62162e-08	-7.43498e-07	-1.49994e-07	1.05961e-09	5.62873e-07	2.87221e-09	-3.6013e-07	-1.76052e-06	-2.4579e-08	2.77523e-07	3.40039e-07	1.1523e-07	2.99181e-07	-5.27125e-07	2.869e-07	-1.64094e-07	-2.72237e-07	4.58142e-07	1.74849e-07	3.26856e-07	1.76493e-07	-6.5098e-08	-1.80912e-07	-1.36564e-07	-1.16008e-08	3.18695e-07	8.10841e-07	-6.63207e-07	-1.56631e-07	-1.60263e-07	6.56394e-12
-4.61903e-08	-7.44275e-07	-1.46113e-07	-3.45856e-09	5.62456e-07	1.93049e-09	-3.51191e-07	-1.76056e-06	-2.40971e-08	2.79052e-07	3.57205e-07	-1.19454e-09	2.99804e-07	-3.26351e-07	2.84866e-07	-1.63834e-07	-2.74946e-07	4.61162e-07	1.85381e-07	3.28623e-07	1.44789e-07	-8.50854e-08	-1.82969e-07	-1.72763e-07	-1.18489e-08	3.48072e-07	8.17125e-07	-6.58906e-07	-1.56829e-07	-1.60228e-07	6.42271e-12
-4.62299e-08	-7.45637e-07	-1.46342e-07	-1.34781e-09	5.62605e-07	2.71469e-09	-3.5331e-07	-1.76072e-06	-2.59131e-08	1.17192e-07	3.5791e-07	-1.80454e-09	2.99028e-07	-3.42081e-07	2.86238e-07	-1.63933e-07	-2.77404e-07	4.63119e-07	1.85203e-07	3.34277e-07	1.1923e-07	-7.11918e-08	-1.82698e-07	-1.69149e-07	-1.16606e-08	3.26467e-07	8.13962e-07	-6.56191e-07	-1.46126e-07	-1.60243e-07	6.34441e-12
-4.63423e-08	-7.466e-07	-1.46038e-07	-2.3373e-09	5.62555e-07	3.07915e-09	-3.58395e-07	-1.45155e-06	-2.5251e-08	2.23788e-07	3.53132e-07	4.64762e-08	2.9958e-07	-3.87628e-07	2.86547e-07	-1.45921e-07	-2.75703e-07	4.61837e-07	1.84483e-07	3.30397e-07	1.35063e-07	-8.44352e-08	-1.8256e-07	-1.55472e-07	-1.15956e-08	2.95926e-07	8.22074e-07	-6.59828e-07	-1.50162e-07	-1.60254e-07	5.4163e-12
-4.61695e-08	-7.46511e-07	-1.45904e-07	-4.88896e-09	5.62617e-07	2.80766e-09	-3.56094e-07	-1.36438e-06	-2.46086e-08	2.60392e-07	3.61899e-07	2.384e-08	2.99292e-07	-4.05173e-07	2.86172e-07	-1.61189e-07	-2.76514e-07	4.62848e-07	1.83921e-07	3.30572e-07	1.3116e-07	-8.20899e-08	-1.82609e-07	-1.62808e-07	-1.19579e-08	3.18013e-07	8.22282e-07	-6.58819e-07	-1.44661e-07	-1.60254e-07	5.22284e-12
-4.63245e-08	-6.21028e-07	-1.47212e-07	1.11961e-08	5.62576e-07	2.64567e-09	-3.5661e-07	-1.40351e-06	-2.48245e-08	2.1965e-07	3.56054e-07	2.65916e-08	2.99053e-07	-3.88658e-07	2.85905e-07	-1.52777e-07	-2.7608e-07	4.62774e-07	1.83441e-07	3.15468e-07	1.33998e-07	-7.60415e-08	-1.82308e-07	-1.62468e-07	-1.19038e-08	3.11755e-07	8.18989e-07	-6.53259e-07	-1.51127e-07	-1.60285e-07	5.09533e-12
-4.62718e-08	-5.80492e-07	-1.48033e-07	1.59758e-08	5.62614e-07	2.64874e-09	-3.57304e-07	-1.36709e-06	-2.469e-08	1.83895e-07	3.54579e-07	2.20501e-08	2.99447e-07	-3.84451e-07	2.86428e-07	-1.62218e-07	-2.76075e-07	4.63701e-07	1.83045e-07	2.78586e-07	1.35422e-07	-7.97106e-08	-1.82342e-07	-1.6087e-07	-1.18698e-08	3.225e-07	8.19675e-07	-6.46575e-07	-1.50591e-07	-1.6026e-07	4.90951e-12
-4.63172e-08	-5.99816e-07	-1.47132e-07	1.00997e-08	5.60289e-07	2.67566e-09	-3.89761e-07	-1.37926e-06	-2.46756e-08	1.77942e-07	3.52505e-07	3.31674e-08	2.99322e-07	-4.01755e-07	2.87959e-07	-1.63417e-07	-2.76273e-07	3.14606e-07	6.96718e-08	2.81575e-07	1.37765e-07	-8.38005e-08	-1.82112e-07	-1.61289e-07	-1.17993e-08	2.73296e-07	8.16868e-07	-5.61945e-07	-1.49117e-07	-1.6043e-07	4.72062e-12
-4.6414e-08	-5.51596e-07	-1.47064e-07	1.18318e-08	5.62612e-07	2.59994e-09	-3.86609e-07	-1.32582e-06	-2.46951e-08	2.03747e-07	3.54482e-07	1.29861e-07	2.992e-07	-3.99611e-07	3.93887e-07	-1.59616e-07	-2.76211e-07	2.65271e-07	7.95436e-08	2.55624e-07	1.66789e-07	-1.14461e-07	-1.82875e-07	-1.58583e-07	-1.16971e-08	2.32338e-07	8.16486e-07	-5.13499e-07	-1.51739e-07	-1.60799e-07	4.51764e-12
-4.64138e-08	-5.52399e-07	-1.47079e-07	1.16663e-08	5.62474e-07	2.60175e-09	-3.8624e-07	-1.32688e-06	-2.47089e-08	2.03485e-07	3.53887e-07	1.2906e-07	2.99202e-07	-3.99322e-07	3.72373e-07	-1.59743e-07	-2.76207e-07	2.86867e-07	8.06456e-08	2.57366e-07	1.64801e-07	-1.14353e-07	-1.8276e-07	-1.58669e-07	-1.16919e-08	2.33073e-07	8.16634e-07	-5.1389e-07	-1.51625e-07	-1.60701e-07	4.5167e-12
-4.62959e-08	-5.8533e-07	-1.48959e-07	1.04785e-08	5.61533e-07	2.70765e-09	-3.77812e-07	-1.25461e-06	-2.47034e-08	2.00614e-07	3.51273e-07	7.81315e-08	2.99385e-07	-3.96017e-07	3.32137e-07	-6.62487e-08	-2.76185e-07	2.9088e-07	8.31276e-08	2.76456e-07	1.55276e-07	-1.0136e-07	-1.82629e-07	-1.61422e-07	-1.17247e-08	2.73073e-07	8.16949e-07	-5.43775e-07	-1.50462e-07	-1.34841e-07	4.34733e-12
-4.63643e-08	-5.64057e-07	-1.47272e-07	1.08642e-08	5.61473e-07	5.44196e-09	-3.75135e-07	-1.25635e-06	-2.47011e-08	1.98934e-07	3.51954e-07	8.26416e-08	2.99236e-07	-3.9778e-07	3.32428e-07	-8.74213e-08	-2.76199e-07	2.83087e-07	7.72105e-08	2.63625e-07	1.54067e-07	-1.07033e-07	-1.82096e-07	-1.59237e-07	-1.17668e-08	2.51646e-07	8.16922e-07	-5.35924e-07	-1.49324e-07	-1.48254e-07	4.30126e-12
-4.63389e-08	-5.77036e-07	-1.48168e-07	1.10334e-08	5.61591e-07	2.64627e-09	-3.75823e-07	-1.25363e-06	-2.47189e-08	1.99297e-07	3.41475e-07	7.91217e-08	2.99327e-07	-3.97974e-07	3.22413e-07	-5.69902e-08	-2.76193e-07	2.84836e-07	8.22714e-08	2.66367e-07	1.4896e-07	-1.02148e-07	-1.82502e-07	-1.59851e-07	-1.17138e-08	2.46095e-07	8.16883e-07	-5.3439e-07	-1.4978e-07	-1.24095e-07	4.28181e-12
-4.63151e-08	-5.52224e-07	-1.48013e-07	1.17883e-08	5.62149e-07	2.62712e-09	-3.77091e-07	-1.2553e-06	-2.47253e-08	1.9771e-07	3.44704e-07	7.57872e-08	2.99314e-07	-3.97875e-07	3.32599e-07	-5.29164e-08	-2.76159e-07	2.84978e-07	7.37909e-08	2.64131e-07	1.51247e-07	-1.04213e-07	-1.82642e-07	-1.60263e-07	-1.17015e-08	2.48996e-07	2.02704e-07	-5.37128e-07	-1.49794e-07	-1.33831e-07	3.64627e-12
-4.63221e-08	-5.58436e-07	-1.4798e-07	1.14869e-08	5.6202e-07	2.35108e-09	-3.77822e-07	-1.25466e-06	-2.47176e-08	1.98887e-07	3.4071e-07	7.6144e-08	2.99294e-07	-3.97387e-07	3.30934e-07	-3.86545e-08	-2.72484e-07	2.85441e-07	7.50588e-08	2.64025e-07	1.51657e-07	-1.21943e-07	-1.82676e-07	-1.61238e-07	-4.3228e-10	2.51546e-07	2.81363e-07	-3.30706e-07	-1.49765e-07	-1.33262e-07	3.50968e-12
-4.63376e-08	-5.50808e-07	-1.48202e-07	1.14272e-08	5.62128e-07	2.42062e-09	-3.80559e-07	-1.25515e-06	-2.47258e-08	1.99148e-07	3.46081e-07	7.45543e-08	2.99311e-07	-3.97416e-07	3.36329e-07	-2.44083e-08	-2.68788e-07	2.85321e-07	7.85824e-08	2.64106e-07	1.53667e-07	-1.04503e-07	-1.8273e-07	-1.60496e-07	-7.87407e-09	2.55545e-07	2.15595e-07	-2.93595e-07	-1.50365e-07	-1.41642e-07	3.45468e-12
-4.07592e-08	-5.5223e-07	-1.48163e-07	1.16962e-08	5.62097e-07	3.68009e-09	-3.79912e-07	-1.25499e-06	-2.39678e-08	1.98223e-07	8.11495e-08	7.57136e-08	3.1978e-07	-3.97654e-07	1.37861e-07	-2.04116e-08	-2.7326e-07	2.85554e-07	7.52327e-08	2.64716e-07	1.53549e-07	-1.04734e-07	-1.82697e-07	-1.60531e-07	-7.59376e-09	2.58104e-07	2.50768e-07	-3.23744e-07	-1.50189e-07	-1.4371e-07	3.29923e-12
-4.31944e-08	-5.51464e-07	-1.48233e-07	1.15913e-08	5.62053e-07	3.59701e-09	-3.80005e-07	-1.25513e-06	-2.4073e-08	1.98218e-07	7.52721e-08	7.64139e-08	3.0912e-07	-3.97383e-07	1.43719e-07	-2.94494e-08	-2.73165e-07	2.84783e-07	7.52508e-08	2.64263e-07	1.52488e-07	-1.05511e-07	-1.82683e-07	-1.60653e-07	-7.7687e-09	2.55278e-07	2.5779e-07	-3.11121e-07	-1.50269e-07	-1.35515e-07	3.28434e-12
-4.32807e-08	-5.51799e-07	-1.48172e-07	1.15711e-08	5.62062e-07	3.04097e-09	-3.79695e-07	-1.25514e-06	-2.42123e-08	1.98353e-07	8.83542e-08	7.68864e-08	3.08733e-07	-3.97365e-07	1.53186e-07	-2.93381e-08	-2.73097e-07	2.85003e-07	7.53185e-08	2.64233e-07	1.52667e-07	-1.05622e-07	-1.82682e-07	-1.60702e-07	-7.77174e-09	2.55117e-07	2.3964e-07	-3.12349e-07	-1.50246e-07	-1.33091e-07	3.28048e-12
-5.47717e-08	-5.11973e-07	-1.49128e-07	1.06792e-08	5.62062e-07	3.63591e-09	-3.80117e-07	-1.25499e-06	-2.4206e-08	4.46883e-08	9.35861e-08	7.65441e-08	3.06491e-07	-2.35487e-08	1.74173e-07	-2.78719e-08	-2.72354e-07	2.84622e-07	7.61216e-08	2.61802e-07	1.52828e-07	-1.05454e-07	-1.82677e-07	-1.60669e-07	-3.32116e-08	2.54485e-07	2.45679e-07	-3.19066e-07	-1.31405e-07	-8.11576e-08	3.04075e-12
-6.20618e-08	-4.92477e-07	-1.60345e-07	1.0134e-08	5.62119e-07	3.40518e-09	-3.79959e-07	-1.25508e-06	-2.41941e-08	2.04736e-08	8.63271e-08	7.64411e-08	3.05435e-07	-6.72662e-08	1.58483e-07	-2.83767e-08	-2.73029e-07	2.84758e-07	7.56544e-08	2.60364e-07	1.52941e-07	-1.06601e-07	-1.82689e-07	-1.69438e-07	-1.37232e-08	2.54944e-07	2.43274e-07	-3.20248e-07	-3.74446e-08	-6.09035e-08	3.00384e-12
-6.20618e-08	-4.92477e-07	-1.60345e-07	1.0134e-08	5.62119e-07	3.40518e-09	-3.79959e-07	-1.25508e-06	-2.41941e-08	2.04736e-08	8.63271e-08	7.64411e-08	3.05435e-07	-6.72662e-08	1.58483e-07	-2.83767e-08	-2.73029e-07	2.84758e-07	7.56544e-08	2.60364e-07	1.52941e-07	-1.06601e-07	-1.82689e-07	-1.69438e-07	-1.37232e-08	2.54944e-07	2.43274e-07	-3.20248e-07	-3.74446e-08	-6.09035e-08	3.00384e-12
-5.90574e-08	-4.93159e-07	-1.51293e-07	1.10114e-08	5.62111e-07	3.35069e-09	-3.80208e-07	-1.25507e-06	-2.42339e-08	2.30421e-08	8.92763e-08	7.64542e-08	3.06258e-07	-5.5189e-08	1.62047e-07	-2.71738e-08	-2.71328e-07	2.84648e-07	7.58642e-08	2.60426e-07	1.52941e-07	-1.06476e-07	-1.82703e-07	-1.65271e-07	-2.52313e-08	2.54872e-07	2.38921e-07	-3.12046e-07	-5.07571e-08	-6.26202e-08	2.99442e-12
-7.28114e-08	-4.78542e-07	-1.5189e-07	1.07475e-08	5.621e-07	3.3611e-09	-3.80105e-07	-1.25509e-06	-2.42621e-08	-5.87658e-09	8.69729e-08	7.64303e-08	3.05619e-07	-4.37685e-08	1.59412e-07	-2.6817e-08	-2.72201e-07	2.84556e-07	7.5803e-08	2.60817e-07	1.5297e-07	-1.06579e-07	-1.82696e-07	-1.67712e-07	-2.00104e-08	2.54828e-07	2.43524e-07	-3.15946e-07	-2.17e-08	-2.55907e-08	2.97936e-12
-6.66145e-08	-4.90075e-07	-1.52763e-07	1.0521e-08	5.62104e-07	3.35953e-09	-3.80149e-07	-1.25065e-06	-2.4214e-08	1.40474e-08	8.93766e-08	7.67114e-08	3.05428e-07	-3.78038e-08	1.59832e-07	-2.66508e-08	-2.7214e-07	2.84646e-07	7.56961e-08	2.60898e-07	1.51887e-07	-1.066e-07	-1.82661e-07	-1.66143e-07	-2.04417e-08	2.54786e-07	2.4214e-07	-3.13921e-07	-2.3985e-08	-3.18459e-08	2.97669e-12
-7.16733e-08	-4.82907e-07	-1.52155e-07	1.07394e-08	3.78874e-07	1.15003e-08	-2.03551e-07	-1.2542e-06	-2.41009e-08	1.40763e-08	8.78577e-08	4.96126e-08	3.05598e-07	5.3986e-08	1.60245e-07	-2.68757e-08	-2.72185e-07	2.84617e-07	7.59238e-08	2.60726e-07	1.86762e-07	-1.06499e-07	-1.7902e-07	-1.66347e-07	-2.0437e-08	2.54319e-07	2.4269e-07	-3.15458e-07	-3.16714e-08	-3.5323e-08	2.71393e-12
-7.23124e-08	-4.8326e-07	-1.5225e-07	1.07271e-08	3.86716e-07	8.4393e-09	-1.89349e-07	-1.25354e-06	-2.38257e-08	1.29683e-08	8.74003e-08	2.38687e-08	3.05553e-07	1.19124e-07	1.60178e-07	-2.6862e-08	-2.72202e-07	2.84614e-07	7.59796e-08	1.41301e-07	1.83258e-07	-1.06484e-07	-1.78824e-07	-1.6661e-07	-2.05098e-08	2.5452e-07	2.42557e-07	-3.15464e-07	-7.03244e-08	-6.902e-09	2.67582e-12
-7.19039e-08	-4.38383e-07	-1.52594e-07	8.26721e-09	3.92906e-07	4.61311e-08	-2.34333e-07	-1.25233e-06	-2.42133e-08	7.32181e-09	8.71507e-08	6.36641e-08	3.05576e-07	-2.41824e-08	1.6536e-07	-2.69178e-08	-2.72154e-07	2.84587e-07	7.56824e-08	1.97852e-07	1.57397e-07	-1.06482e-07	-1.81065e-07	-1.66568e-07	-1.85093e-08	2.54609e-07	2.42495e-07	-3.15006e-07	-3.00711e-08	-3.51998e-08	2.65668e-12
-7.16834e-08	-4.18807e-07	-1.52732e-07	5.38832e-09	3.97989e-07	2.25501e-08	-2.44843e-07	-1.25271e-06	-2.41847e-08	6.20914e-09	8.72688e-08	6.73748e-08	3.05576e-07	1.22608e-08	1.63607e-07	-2.68986e-08	-2.72439e-07	2.84585e-07	7.57571e-08	1.82634e-07	1.6113e-07	-1.06497e-07	-1.80894e-07	-1.66685e-07	-1.59713e-08	2.54603e-07	2.42772e-07	-3.15335e-07	-2.69203e-08	-3.65007e-08	2.64345e-12
-7.12558e-08	-4.28679e-07	-1.52916e-07	-8.82239e-10	3.92958e-07	1.01481e-08	-2.33395e-07	-1.18974e-06	-1.16847e-07	8.42806e-09	8.74017e-08	5.73411e-08	2.14114e-07	1.61927e-08	1.62143e-07	-2.68146e-08	-2.72174e-07	2.95279e-07	7.55717e-08	2.03953e-07	1.0206e-07	-1.06488e-07	-1.80517e-07	-1.63668e-07	-1.81529e-08	2.393e-07	2.42715e-07	-2.98466e-07	-2.81872e-08	-1.91119e-08	2.43092e-12
-7.15149e-08	-4.24909e-07	-1.5238e-07	3.04471e-09	3.95532e-07	1.14818e-08	-2.28102e-07	-1.19729e-06	-7.16478e-08	8.41067e-09	8.73901e-08	6.35012e-08	2.34276e-07	9.47754e-09	1.62735e-07	-2.68319e-08	-1.66881e-07	2.91587e-07	7.5694e-08	1.69949e-07	1.35094e-07	-1.06486e-07	-1.80743e-07	-1.58575e-07	-1.86375e-08	2.30321e-07	2.42738e-07	-3.00802e-07	-2.86853e-08	-1.98146e-08	2.38895e-12
-7.16492e-08	-4.25366e-07	-1.48906e-07	1.28514e-09	3.94302e-07	1.67883e-08	-2.26637e-07	-1.1992e-06	-2.73891e-08	8.19662e-09	8.7451e-08	1.05614e-07	2.79705e-07	1.68362e-08	1.62248e-07	-2.68682e-08	-1.35843e-07	2.84662e-07	7.57366e-08	1.78867e-07	1.26175e-07	-1.06484e-07	-1.80807e-07	-1.35174e-07	-1.79088e-08	1.31288e-07	2.42773e-07	-3.11314e-07	-2.89816e-08	-2.17143e-08	2.3688e-12
-7.14605e-08	-4.27811e-07	-1.5122e-07	2.17159e-09	3.94141e-07	1.57603e-08	-2.31238e-07	-1.19708e-06	-4.70231e-08	8.04092e-09	8.73931e-08	6.16815e-08	2.4519e-07	1.61149e-08	1.62249e-07	-2.68314e-08	-8.84387e-08	2.87832e-07	7.57365e-08	1.82549e-07	1.26762e-07	-1.06486e-07	-1.8063e-07	-1.6189e-07	-1.83133e-08	1.51988e-07	2.42755e-07	-3.06246e-07	-2.99075e-08	-2.39823e-08	2.3478e-12
-7.14022e-08	-1.1059e-07	-1.51722e-07	-5.13855e-10	3.94871e-07	1.59944e-08	-2.27106e-07	-1.19518e-06	-5.10877e-08	6.61737e-09	8.74315e-08	4.36057e-08	2.22789e-07	1.90116e-08	1.62288e-07	-2.66516e-08	-1.26115e-07	2.88203e-07	7.56826e-08	1.58486e-07	1.24436e-07	-1.06553e-07	-1.80647e-07	-1.58567e-07	-1.84574e-08	1.99539e-07	2.38875e-07	-3.07859e-07	-3.22876e-08	-2.36874e-08	2.17383e-12
-7.14711e-08	-1.17404e-07	-1.53239e-07	-2.57952e-08	3.94642e-07	1.70178e-08	-2.22851e-07	-1.19477e-06	-5.63667e-08	5.65214e-10	8.74427e-08	4.43575e-08	2.19756e-07	1.75032e-08	1.62208e-07	-2.64929e-08	-1.46894e-07	2.93432e-07	7.56806e-08	1.72588e-07	1.17142e-07	-1.06545e-07	-1.80628e-07	-1.48692e-07	-1.82839e-08	1.64294e-07	2.31741e-07	-3.04068e-07	-2.92717e-08	-2.14303e-08	2.16243e-12
-7.13646e-08	-1.61235e-07	-1.51823e-07	-1.62911e-08	3.40801e-07	1.7489e-08	-2.32388e-07	-1.1656e-06	-5.32505e-08	-4.29878e-09	8.75814e-08	5.31171e-08	2.2514e-07	1.96146e-08	1.58849e-07	-2.10086e-08	-1.29554e-07	2.90461e-07	7.55648e-08	8.67235e-08	1.18678e-07	-1.06671e-07	-1.80955e-07	-1.52336e-07	-1.90674e-08	1.80455e-07	2.39623e-07	-2.9345e-07	-2.99148e-08	-2.28994e-08	2.04726e-12
-7.13465e-08	-1.59923e-07	-1.51912e-07	-1.50801e-08	3.44714e-07	1.89403e-08	-2.32139e-07	-1.16013e-06	-5.29669e-08	-4.72593e-09	8.77004e-08	5.31069e-08	2.25285e-07	1.97423e-08	1.6047e-07	-2.14669e-08	-1.31185e-07	2.93667e-07	7.5655e-08	7.83186e-08	1.19476e-07	-1.06677e-07	-1.80856e-07	-1.5243e-07	-1.90848e-08	1.80046e-07	2.39792e-07	-2.96364e-07	-2.98679e-08	-2.29106e-08	2.04008e-12
-6.96569e-08	-1.3928e-07	-1.51665e-07	-3.83101e-09	3.52007e-07	1.64343e-08	-2.29e-07	-1.158e-06	-5.1939e-08	9.57879e-09	8.76528e-08	5.17805e-08	2.1809e-07	1.99648e-08	1.59577e-07	-2.3228e-08	-1.36701e-07	3.01721e-07	7.55147e-08	8.83472e-08	1.22727e-07	-1.06675e-07	-1.80439e-07	-1.48967e-07	-1.83842e-08	1.16874e-07	1.61685e-07	-2.98015e-07	-3.00661e-08	-2.33401e-08	1.9868e-12
-7.13137e-08	-1.49922e-07	-1.51943e-07	-9.85722e-09	3.50511e-07	1.52572e-08	-2.27589e-07	-1.16135e-06	-5.17229e-08	-6.535e-09	8.75872e-08	5.35875e-08	2.14921e-07	1.99098e-08	1.5533e-07	-2.22958e-08	-1.36226e-07	2.9881e-07	7.51113e-08	5.91933e-08	1.21099e-07	-1.06638e-07	-1.80131e-07	-1.14385e-07	-1.86115e-08	9.75729e-08	1.74094e-07	-2.91315e-07	-3.24016e-08	-2.3369e-08	1.97404e-12
-7.11152e-08	-1.44166e-07	-1.5224e-07	-8.49343e-09	3.5235e-07	1.65819e-08	-2.27651e-07	-1.1587e-06	-5.14201e-08	-2.07272e-09	8.7702e-08	5.25444e-08	2.16319e-07	1.906e-08	1.53704e-07	-2.29018e-08	-1.32914e-07	2.99983e-07	7.5778e-08	7.52476e-08	1.22365e-07	-1.06638e-07	-1.80161e-07	-1.18162e-07	-1.83917e-08	7.87362e-08	1.78062e-07	-2.79004e-07	-3.14005e-08	-2.34086e-08	1.96178e-12
-7.11101e-08	-1.45306e-07	-1.52376e-07	-8.16158e-09	3.52618e-07	1.61045e-08	-2.27433e-07	-1.15849e-06	-5.15671e-08	-1.2235e-09	8.78567e-08	5.32192e-08	2.15595e-07	1.92057e-08	1.55042e-07	-2.33043e-08	-1.02969e-07	3.00946e-07	7.58295e-08	7.08889e-08	1.22007e-07	-1.06626e-07	-1.77435e-07	-1.17575e-07	-1.86348e-08	8.29344e-08	1.7565e-07	-2.84116e-07	-3.42843e-08	-2.35333e-08	1.95655e-12
-7.09727e-08	-1.44417e-07	-1.52082e-07	-7.22841e-09	3.56521e-07	1.59772e-08	-2.27596e-07	-1.15886e-06	-5.20727e-08	-2.69041e-09	8.77502e-08	5.25853e-08	2.15992e-07	1.91471e-08	1.55605e-07	-2.2884e-08	-9.86862e-08	3.01958e-07	7.56303e-08	6.72217e-08	1.21935e-07	-1.06641e-07	-1.79165e-07	-1.18342e-07	-1.85631e-08	4.24016e-08	1.74958e-07	-2.79312e-07	-3.4164e-08	-2.35064e-08	1.95211e-12
-7.77271e-08	-8.99717e-08	-1.52033e-07	-8.73586e-09	3.53531e-07	1.64762e-08	-2.275e-07	-1.15824e-06	-5.19006e-08	-2.22747e-09	8.76788e-08	5.31814e-08	2.14627e-07	1.90385e-08	1.55293e-07	-2.19456e-08	-9.97861e-08	3.02117e-07	7.56084e-08	6.76697e-08	1.22067e-07	-9.7627e-08	-1.79073e-07	-1.18931e-07	-1.46115e-08	8.03477e-08	1.76661e-07	-2.69038e-07	-3.43916e-08	-2.35838e-08	1.93426e-12
-7.16225e-08	-1.02359e-07	-1.52255e-07	-7.74049e-09	3.55941e-07	1.61153e-08	-2.27454e-07	-1.1586e-06	-5.17111e-08	-3.03253e-09	8.85342e-08	5.28588e-08	1.82252e-07	1.92053e-08	1.55593e-07	-2.23889e-08	-9.41257e-08	3.01555e-07	7.5644e-08	7.1112e-08	1.21883e-07	-9.66979e-08	-1.79317e-07	-1.18036e-07	-1.74812e-08	7.01202e-08	1.76703e-07	-2.74422e-07	-3.37149e-08	-2.35596e-08	1.92581e-12
-7.20147e-08	-1.16882e-07	-1.52183e-07	-8.42298e-09	3.54055e-07	1.61023e-08	-2.27475e-07	-1.1585e-06	-4.28819e-08	-7.35869e-10	9.51575e-08	4.7896e-08	4.87122e-08	1.91329e-08	1.55445e-07	-2.20284e-08	-9.94418e-08	2.49517e-07	7.54045e-08	-7.30441e-09	1.21921e-07	-1.01019e-07	-1.79653e-07	-1.19086e-07	-1.00349e-08	6.5347e-08	1.75901e-07	-2.73048e-07	-3.37454e-08	-2.35555e-08	1.86311e-12
-7.31481e-08	-1.07524e-07	-1.5225e-07	-8.29367e-09	3.54663e-07	1.61971e-08	-2.26346e-07	-1.15854e-06	-5.16042e-08	-1.50974e-09	8.83008e-08	5.08214e-08	8.35416e-08	1.88891e-08	1.26253e-07	-2.11704e-08	-9.84664e-08	2.78503e-07	7.53897e-08	-1.61244e-09	1.21741e-07	-1.01486e-07	-1.79582e-07	-1.18906e-07	-9.89873e-09	6.54542e-08	1.03292e-07	-9.19184e-08	-3.39485e-08	-2.35039e-08	1.78608e-12
-7.42526e-08	-1.07252e-07	-1.52239e-07	-7.8474e-09	3.54334e-07	1.6195e-08	-2.24306e-07	-1.15854e-06	-5.11454e-08	-1.5824e-09	9.31655e-08	5.13604e-08	1.11529e-07	1.84419e-08	1.09948e-07	-2.11156e-08	-9.91745e-08	2.56937e-07	7.55249e-08	2.99577e-08	1.21744e-07	-1.01121e-07	-1.79065e-07	-1.17288e-07	-3.74812e-09	6.50463e-08	9.48614e-08	-7.55784e-08	-3.3785e-08	-2.35566e-08	1.77182e-12
-7.36001e-08	-1.07505e-07	-1.5224e-07	-7.93454e-09	3.54516e-07	1.61047e-08	-2.2582e-07	-1.15854e-06	-5.09274e-08	-2.301e-09	9.29786e-08	4.95262e-08	5.50564e-08	1.77736e-08	1.24065e-07	-2.14613e-08	-9.93095e-08	2.25277e-07	7.52821e-08	2.58245e-08	1.21899e-07	-9.92132e-08	-1.79146e-07	-1.16702e-07	-7.63392e-09	6.49205e-08	1.00014e-07	-9.21746e-08	-3.37926e-08	-2.35103e-08	1.7541e-12
-7.38753e-08	-1.06991e-07	-1.52243e-07	-8.01672e-09	3.54536e-07	1.60736e-08	-2.25958e-07	-1.15855e-06	-5.1474e-08	-1.68299e-09	8.94655e-08	5.11446e-08	6.41183e-08	1.76347e-08	1.28595e-07	-2.10647e-08	-9.95044e-08	2.27126e-07	7.52479e-08	2.50435e-08	1.2197e-07	-9.74823e-08	-1.79143e-07	-1.17412e-07	-7.10071e-09	6.47319e-08	6.08602e-08	-7.63671e-08	-3.38442e-08	-2.34592e-08	1.74757e-12
-7.38525e-08	-1.07692e-07	-1.52245e-07	-7.82863e-09	3.54162e-07	1.61195e-08	-1.51453e-07	-1.1585e-06	-5.14055e-08	-1.99888e-09	9.27193e-08	5.10679e-08	8.52282e-08	1.78207e-08	1.28949e-07	-2.12237e-08	-9.89879e-08	2.26999e-07	7.53492e-08	1.70117e-08	1.21868e-07	-9.96617e-08	-1.78991e-07	-1.17675e-07	-6.9366e-09	6.43982e-08	6.04909e-08	-7.83457e-08	-3.41651e-08	-2.35153e-08	1.72323e-12
-7.38913e-08	-1.08451e-07	-1.52239e-07	-7.76956e-09	3.54066e-07	1.59481e-08	-1.58194e-07	-1.15851e-06	-5.13237e-08	-2.06858e-09	9.33253e-08	4.77119e-08	7.23729e-08	1.79302e-08	1.2529e-07	-2.11705e-08	-9.89489e-08	2.27013e-07	7.5326e-08	1.73229e-08	1.21846e-07	-9.78683e-08	-1.79069e-07	-1.17236e-07	-6.93023e-09	6.52129e-08	6.84194e-08	-7.17409e-08	-3.39447e-08	-2.354e-08	1.72196e-12
-7.3791e-08	-1.08079e-07	-1.52244e-07	-7.81351e-09	3.54275e-07	1.60385e-08	-1.56313e-07	-1.15849e-06	-5.13915e-08	-2.20293e-09	9.31886e-08	5.03602e-08	7.29702e-08	1.7844e-08	1.28897e-07	-2.13268e-08	-9.89152e-08	2.27672e-07	7.53132e-08	1.81973e-08	1.21863e-07	-9.8414e-08	-1.79094e-07	-1.1754e-07	-7.98767e-09	6.34821e-08	6.41657e-08	-5.85623e-08	-3.40434e-08	-2.35094e-08	1.72065e-12
-7.45685e-08	-1.08926e-07	-1.36931e-07	-4.61493e-09	3.54552e-07	1.67808e-08	-1.49134e-07	-1.15851e-06	-5.15261e-08	-2.00777e-09	9.31422e-08	5.11407e-08	7.47111e-08	5.83633e-09	1.27803e-07	-2.11598e-08	-9.91699e-08	2.27526e-07	7.54481e-08	1.69564e-08	1.18729e-07	-5.46241e-09	-1.79049e-07	-1.17565e-07	-8.01593e-09	6.44381e-08	4.7031e-08	-6.40895e-08	-2.6876e-08	-2.3762e-08	1.70234e-12
-7.38734e-08	-1.08118e-07	-1.47156e-07	-6.69415e-09	3.54451e-07	1.62562e-08	-1.52878e-07	-1.15851e-06	-5.13632e-08	-2.00097e-09	7.5066e-08	5.08302e-08	7.60183e-08	1.17524e-08	1.27745e-07	-2.12602e-08	-5.97327e-08	2.27376e-07	7.53231e-08	1.69124e-08	1.21247e-07	-1.89792e-08	-1.79074e-07	-1.17525e-07	-7.76828e-09	6.44434e-08	5.31387e-08	-6.73869e-08	-3.19769e-08	-2.35431e-08	1.69914e-12
-7.17372e-08	-1.21629e-07	-9.38087e-08	-4.76422e-09	2.52473e-07	-9.48746e-09	-1.51573e-07	-1.12713e-06	-5.14261e-08	-1.98533e-09	9.4344e-08	5.10026e-08	7.57035e-08	1.31932e-08	1.28191e-07	-2.11969e-08	-9.763e-08	2.27544e-07	7.53895e-08	1.71926e-08	1.18833e-07	-2.46996e-08	-1.79081e-07	-1.13776e-07	-7.86678e-09	6.4425e-08	5.08061e-08	-6.4663e-08	-3.19916e-08	-2.39878e-08	1.56253e-12
-5.35603e-08	-1.09541e-07	-1.22154e-07	-6.52139e-09	1.18626e-07	-1.00572e-08	-1.12968e-07	-1.12466e-06	-5.13661e-08	-1.07893e-09	9.6045e-08	4.04283e-08	7.48162e-08	1.45047e-08	1.27933e-07	-9.78627e-09	-7.62742e-08	2.2742e-07	7.48441e-08	1.71485e-08	1.20746e-07	-1.41102e-08	-1.79078e-07	-1.15866e-07	-7.65852e-09	6.44562e-08	5.60382e-08	-6.63147e-08	-2.45897e-08	-2.37539e-08	1.49403e-12
2.39856e-08	-1.09896e-07	-1.2958e-07	-6.07615e-09	1.3582e-07	-9.11908e-09	-1.43508e-07	-1.10643e-06	-5.13624e-08	-4.78372e-10	9.57079e-08	3.69721e-08	7.56049e-08	1.40651e-08	1.28023e-07	-5.72622e-09	-5.42353e-08	2.27424e-07	7.50058e-08	1.71764e-08	1.20067e-07	-7.53464e-09	-1.79069e-07	-1.16118e-07	-7.61043e-09	6.44432e-08	5.59329e-08	-6.85876e-08	-2.54439e-08	-2.37163e-08	1.46216e-12
-2.45596e-08	-1.11885e-07	-1.24155e-07	-6.10823e-09	1.40921e-07	1.18438e-09	-8.79493e-08	-1.10826e-06	-5.13725e-08	4.68297e-10	9.29271e-08	4.41207e-08	7.50426e-08	1.45974e-08	1.28052e-07	-1.5166e-08	-6.14462e-08	2.27369e-07	7.52017e-08	1.67512e-08	1.20402e-07	-1.53956e-08	-1.79072e-07	-1.16716e-07	-7.4987e-09	6.4465e-08	5.60372e-08	-6.72137e-08	-2.86439e-08	-2.39181e-08	1.45519e-12
-2.4652e-08	-1.10582e-07	-7.51382e-08	-6.34247e-09	1.3568e-07	-1.24254e-09	-9.65254e-08	-1.10774e-06	-5.13636e-08	5.41569e-10	8.5562e-08	4.38663e-08	7.53352e-08	1.42247e-08	1.25481e-07	-1.16566e-08	-6.06376e-08	2.27394e-07	7.57837e-08	1.7464e-08	1.12645e-07	-1.72036e-08	-1.79073e-07	-1.15747e-07	-7.53434e-09	6.35683e-08	5.64457e-08	-6.7313e-08	-2.41527e-08	-2.35983e-08	1.43982e-12
-3.62547e-08	-1.09597e-07	-1.2673e-07	-1.53763e-08	1.36582e-07	-6.08499e-09	-1.07667e-07	-1.03747e-06	-5.137e-08	-4.24087e-09	8.75314e-08	4.01387e-08	7.51883e-08	1.46585e-08	1.28093e-07	-1.75344e-08	-6.77088e-08	2.27384e-07	7.52215e-08	1.72999e-08	1.20164e-07	-1.87791e-08	-1.79074e-07	-1.14089e-07	4.11397e-10	6.43697e-08	5.58845e-08	-6.74423e-08	-2.73298e-08	-2.41643e-08	1.30603e-12
-1.92247e-08	-1.09709e-07	-7.84861e-08	-6.61837e-09	1.35956e-07	-3.90933e-09	-1.04502e-07	-1.02762e-06	-5.13321e-08	-7.81787e-10	9.04244e-08	4.73924e-08	7.53581e-08	1.46989e-08	1.27508e-07	-9.52194e-09	-6.37454e-08	2.27425e-07	7.68174e-08	1.70618e-08	1.1828e-07	-1.94295e-08	-1.04282e-07	-1.15893e-07	1.02897e-09	6.47165e-08	5.59453e-08	-6.75401e-08	-2.9014e-08	-2.40443e-08	1.25328e-12
-2.13762e-08	-1.10706e-07	-8.74763e-08	-1.34827e-08	1.39166e-07	-4.69437e-09	-1.0344e-07	-1.02942e-06	-5.13607e-08	-4.43439e-10	8.92261e-08	4.2303e-08	7.52226e-08	1.41958e-08	1.27477e-07	-1.18595e-08	-6.35859e-08	1.8771e-07	7.5618e-08	1.46397e-08	1.19642e-07	-1.78663e-08	-1.28571e-07	-9.83862e-08	9.77414e-09	6.44356e-08	5.8576e-08	-6.7604e-08	-2.78984e-08	-2.39376e-08	1.24465e-12
-1.77077e-08	-1.10197e-07	-9.07916e-08	-1.2827e-08	1.38205e-07	-2.64693e-09	-1.10288e-07	-1.02523e-06	-5.11712e-08	-1.40606e-09	6.20451e-08	4.27532e-08	7.52673e-08	1.44519e-08	1.27523e-07	-1.20001e-08	-6.35396e-08	2.0789e-07	7.59758e-08	1.60639e-08	1.1688e-07	-1.73069e-08	-9.82678e-08	-1.01086e-07	3.18617e-09	6.76713e-08	5.76669e-08	-6.73937e-08	-2.82986e-08	-2.38804e-08	1.23476e-12
-1.73642e-08	-1.10162e-07	-9.04611e-08	-8.66037e-09	1.36666e-07	-2.26236e-09	-1.13617e-07	-1.02574e-06	-5.09218e-08	-2.84149e-09	8.93995e-08	4.24496e-08	7.52884e-08	1.44348e-08	1.27168e-07	-1.30772e-08	-6.31919e-08	1.9556e-07	7.61773e-08	1.66324e-08	1.18366e-07	-1.70252e-08	-1.05131e-07	-1.01295e-07	4.0518e-09	6.5837e-08	5.75813e-08	-3.33297e-08	-2.95361e-08	-2.38664e-08	1.23319e-12
-1.91158e-08	-1.10187e-07	-8.91142e-08	-1.51143e-08	1.37986e-07	-2.16034e-09	-8.12493e-08	-1.02511e-06	-4.97906e-08	-1.69427e-09	6.74523e-08	4.25018e-08	7.52834e-08	2.41191e-08	1.27472e-07	-1.26415e-08	-6.32663e-08	1.98153e-07	7.59664e-08	1.62579e-08	1.18623e-07	-1.73825e-08	-1.06849e-07	-1.02232e-07	3.85617e-09	6.526e-08	4.60444e-08	-6.20641e-08	-2.94228e-08	-2.38719e-08	1.2259e-12
-1.93212e-08	-1.10213e-07	-8.80383e-08	-1.43948e-08	1.37783e-07	-2.71064e-09	-7.93626e-08	-1.02538e-06	-4.54132e-08	-2.31582e-09	7.20897e-08	4.23531e-08	7.52791e-08	2.0381e-08	1.27516e-07	-1.26397e-08	-6.33118e-08	1.14803e-08	7.59988e-08	1.6275e-08	1.18253e-07	-1.69654e-08	-1.05728e-07	-1.02499e-07	3.45285e-09	6.59695e-08	5.12146e-08	-5.36115e-08	-2.91017e-08	-2.38813e-08	1.18615e-12
-1.95035e-08	-1.10212e-07	-8.75026e-08	-1.39376e-08	1.38158e-07	-2.70235e-09	-7.97589e-08	-1.02532e-06	-4.84335e-08	-1.85795e-09	6.51452e-08	4.24523e-08	7.5275e-08	2.19524e-08	1.27506e-07	-1.22799e-08	-6.33399e-08	1.51536e-08	7.59522e-08	1.6243e-08	1.18325e-07	-1.70545e-08	-1.06065e-07	-1.02339e-07	3.64286e-09	6.60751e-08	5.15822e-08	-5.36396e-08	-2.88293e-08	-2.38846e-08	1.18568e-12
-1.86826e-08	-1.10291e-07	-8.7517e-08	-1.38882e-08	1.3308e-07	-2.0256e-09	-6.93219e-08	-1.02528e-06	-4.88237e-08	-1.62881e-09	6.39986e-08	4.25381e-08	7.52628e-08	1.92224e-08	1.27492e-07	-1.20945e-08	-6.32528e-08	1.52123e-08	7.59725e-08	1.47515e-08	1.18495e-07	-1.68707e-08	-1.06897e-07	-1.00658e-07	3.55931e-09	6.55813e-08	5.31838e-08	-5.42699e-08	-2.88826e-08	-2.39968e-08	1.18241e-12
-1.87814e-08	-1.10346e-07	-8.74795e-08	-1.42644e-08	1.27756e-07	-2.08849e-09	-6.70957e-08	-1.02536e-06	-4.90847e-08	-1.94523e-09	6.4831e-08	4.24666e-08	7.52649e-08	2.07049e-08	1.27475e-07	-1.21874e-08	-6.33139e-08	2.34105e-08	7.59954e-08	1.42308e-08	1.18377e-07	-1.69416e-08	-1.05307e-07	-1.0103e-07	3.49925e-09	6.55577e-08	5.30722e-08	-5.42928e-08	-2.91657e-08	-2.39641e-08	1.18112e-12
-1.88425e-08	-5.17439e-08	-8.75384e-08	-1.3991e-08	1.29974e-07	-2.33317e-09	-6.95309e-08	-1.02538e-06	-4.86304e-08	-1.76478e-09	6.38628e-08	4.25151e-08	7.52589e-08	1.91242e-08	1.2745e-07	-1.22822e-08	-6.32565e-08	2.2663e-08	7.59925e-08	1.45603e-08	1.18471e-07	-1.6919e-08	-1.06033e-07	-1.01001e-07	3.28077e-09	6.5596e-08	5.41385e-08	-5.5274e-08	-2.91428e-08	-2.34807e-08	1.17268e-12
-1.89017e-08	-1.17791e-08	-8.75047e-08	-1.38957e-08	1.3123e-07	-2.34742e-09	-6.95011e-08	-1.02525e-06	-4.85267e-08	-1.84624e-09	6.53594e-08	4.24754e-08	7.52621e-08	1.9275e-08	1.27466e-07	-1.2249e-08	-6.32706e-08	1.97865e-08	7.59944e-08	1.45742e-08	1.18402e-07	-1.69341e-08	-1.06109e-07	-1.00985e-07	3.28342e-09	6.56833e-08	5.20706e-08	-5.49926e-08	-2.90988e-08	-2.36018e-08	1.17003e-12
-1.8877e-08	-3.14464e-08	-8.74326e-08	-1.39378e-08	9.83116e-08	-2.30357e-09	-7.01824e-08	-1.02532e-06	-4.89831e-08	-3.02716e-09	6.37018e-08	4.24696e-08	7.52672e-08	1.9344e-08	1.27417e-07	-1.22463e-08	-6.32781e-08	2.15389e-08	7.60016e-08	1.46452e-08	1.18374e-07	-1.47848e-08	-1.06129e-07	-1.00878e-07	3.21027e-09	6.57444e-08	5.24255e-08	-5.50364e-08	-2.87645e-08	-2.37184e-08	1.16338e-12
-1.89091e-08	-4.51793e-08	-7.91673e-08	-1.40875e-08	1.08901e-07	-1.42188e-09	-6.77369e-08	-1.02531e-06	-4.88682e-08	-1.91403e-09	6.4159e-08	4.24868e-08	5.76435e-08	2.01512e-08	1.27464e-07	-1.20532e-08	-6.3274e-08	2.02853e-08	7.60073e-08	1.47092e-08	1.18366e-07	-1.73874e-08	-1.06181e-07	-2.02207e-08	2.97843e-09	6.57485e-08	5.25899e-08	-5.48841e-08	-2.90701e-08	-2.38035e-08	1.15293e-12
-1.92792e-08	-2.86251e-08	-7.37817e-08	-1.38744e-08	1.2025e-07	-2.18311e-09	-7.05421e-08	-3.78019e-07	-4.84165e-08	-2.01311e-09	6.40241e-08	4.24971e-08	6.4018e-08	1.96363e-08	1.27769e-07	-1.22054e-08	-6.32727e-08	1.91873e-08	7.60253e-08	1.46213e-08	1.18418e-07	-1.87085e-08	-1.06251e-07	-3.15112e-08	3.25372e-09	6.57659e-08	5.27632e-08	-5.48459e-08	-2.88884e-08	-2.34993e-08	2.46913e-13
-1.92792e-08	-2.86251e-08	-7.37817e-08	-1.38744e-08	1.2025e-07	-2.18311e-09	-7.05421e-08	-3.78019e-07	-4.84165e-08	-2.01311e-09	6.40241e-08	4.24971e-08	6.4018e-08	1.96363e-08	1.27769e-07	-1.22054e-08	-6.32727e-08	1.91873e-08	7.60253e-08	1.46213e-08	1.18418e-07	-1.87085e-08	-1.06251e-07	-3.15112e-08	3.25372e-09	6.57659e-08	5.27632e-08	-5.48459e-08	-2.88884e-08	-2.34993e-08	2.46913e-13
-1.92792e-08	-2.86251e-08	-7.37817e-08	-1.38744e-08	1.2025e-07	-2.18311e-09	-7.05421e-08	-3.78019e-07	-4.84165e-08	-2.01311e-09	6.40241e-08	4.24971e-08	6.4018e-08	1.96363e-08	1.27769e-07	-1.22054e-08	-6.32727e-08	1.91873e-08	7.60253e-08	1.46213e-08	1.18418e-07	-1.87085e-08	-1.06251e-07	-3.15112e-08	3.25372e-09	6.57659e-08	5.27632e-08	-5.48459e-08	-2.88884e-08	-2.34993e-08	2.46913e-13
-1.92986e-08	-2.78709e-08	-7.47635e-08	-1.38726e-08	1.18493e-07	-2.18425e-09	-6.9879e-08	-3.65736e-07	-4.85483e-08	-2.00747e-09	6.41096e-08	4.24967e-08	6.33074e-08	1.96125e-08	1.27628e-07	-1.21002e-08	-6.32735e-08	1.93914e-08	7.6043e-08	1.45767e-08	1.1842e-07	-1.8499e-08	-1.06242e-07	-7.42065e-08	3.2027e-09	6.56451e-08	5.282e-08	-5.48768e-08	-2.87293e-08	-2.36866e-08	2.41769e-13
-2.02979e-08	-2.68254e-08	-7.40603e-08	-1.38827e-08	1.17658e-07	-2.04997e-09	-6.96625e-08	-3.66803e-07	-4.89249e-08	-2.1394e-09	6.40612e-08	4.24692e-08	6.22821e-08	1.95319e-08	1.27619e-07	-1.21495e-08	-6.32181e-08	1.64328e-08	7.3301e-08	1.46248e-08	4.20842e-08	-1.84278e-08	-1.06197e-07	-5.87136e-08	3.2215e-09	6.51113e-08	5.2755e-08	-5.48462e-08	-2.86471e-08	-2.18145e-08	2.27081e-13
-1.93271e-08	-3.14417e-08	-7.4387e-08	-1.38621e-08	1.18308e-07	-2.21103e-09	-7.00839e-08	-2.08287e-07	-4.89514e-08	-2.06558e-09	6.41376e-08	4.24703e-08	6.24836e-08	2.46323e-08	1.27641e-07	-1.21702e-08	-6.30077e-08	1.78372e-08	7.58817e-08	1.4615e-08	6.99228e-08	-1.85133e-08	-1.06161e-07	-4.68465e-08	3.25962e-09	6.57917e-08	5.27931e-08	-5.48769e-08	-2.86382e-08	-2.48191e-08	1.39184e-13
-1.95599e-08	-3.35664e-08	-7.51397e-08	-1.38633e-08	1.18746e-07	-2.09643e-09	-6.99013e-08	-2.04285e-07	-4.90924e-08	-2.0837e-09	6.40712e-08	4.24372e-08	6.18222e-08	2.25257e-08	1.276e-07	-1.21706e-08	-6.317e-08	1.70833e-08	7.55966e-08	1.46238e-08	7.6114e-08	-1.85173e-08	-7.00847e-08	-6.15327e-08	3.25056e-09	6.57791e-08	5.27859e-08	-5.48656e-08	-2.86503e-08	-2.42978e-08	1.33741e-13
-2.58776e-08	-2.97125e-08	-7.44946e-08	-1.51851e-08	1.18951e-07	-2.05392e-09	-6.98762e-08	-1.98678e-07	-4.90524e-08	-2.11891e-09	6.28074e-08	4.24791e-08	6.18305e-08	2.20991e-08	1.27633e-07	-1.21608e-08	-5.54666e-08	1.70915e-08	7.47504e-08	1.69996e-08	5.90007e-08	-2.16931e-08	-8.91646e-08	-5.47641e-08	3.23936e-09	6.55197e-08	5.27847e-08	-5.48688e-08	-2.86912e-08	-2.6198e-08	1.30507e-13
-2.19497e-08	-3.27686e-08	-7.465e-08	-1.43597e-08	1.1921e-07	-2.12126e-09	-7.00023e-08	-1.97323e-07	-4.87956e-08	-2.09072e-09	6.36905e-08	4.24425e-08	6.2143e-08	2.27176e-08	1.27638e-07	-1.21678e-08	-5.58348e-08	1.71385e-08	7.5164e-08	1.61304e-08	6.97352e-08	-1.88696e-08	-7.19454e-08	-4.85717e-08	3.2465e-09	6.57274e-08	5.27805e-08	-5.48697e-08	-2.86457e-08	-2.4863e-08	1.28088e-13
-2.22067e-08	-3.21324e-08	-7.51289e-08	-1.45037e-08	1.1894e-07	-2.14868e-09	-7.00992e-08	-1.99315e-07	-4.87151e-08	-1.9779e-09	6.30015e-08	4.25e-08	5.67701e-08	2.19813e-08	1.27638e-07	-1.18627e-08	-4.82404e-08	1.73184e-08	7.52233e-08	1.60434e-08	7.09498e-09	-1.90175e-08	-7.79433e-08	-4.98373e-08	3.2465e-09	6.57005e-08	5.27766e-08	-5.37831e-08	-2.86599e-08	-2.47949e-08	1.23418e-13
-2.39089e-08	-3.20982e-08	-7.49669e-08	-1.48456e-08	1.18992e-07	-2.16138e-09	-7.00556e-08	-1.99168e-07	-4.87427e-08	-2.06918e-09	6.2607e-08	4.2483e-08	5.74477e-08	2.258e-08	1.27642e-07	-1.18663e-08	-4.95744e-08	1.73772e-08	7.52046e-08	1.58016e-08	1.63002e-08	-1.96377e-08	-7.1457e-08	-4.87e-08	3.24845e-09	6.56675e-08	5.27787e-08	-5.41739e-08	-2.86606e-08	-2.56246e-08	1.22845e-13
-2.24431e-08	-3.16959e-08	-7.43343e-08	-1.47358e-08	1.18969e-07	-2.14575e-09	-7.00822e-08	-1.97909e-07	-4.8832e-08	-1.98254e-09	6.23677e-08	4.24792e-08	5.82432e-08	2.21285e-08	1.2764e-07	-1.19576e-08	-3.75942e-08	1.72827e-08	7.53036e-08	1.57803e-08	1.86537e-08	-1.92083e-08	-7.21754e-08	-4.78838e-08	3.24657e-09	6.55883e-08	5.27802e-08	-5.40376e-08	-2.86553e-08	-2.49333e-08	1.212e-13
-2.35717e-08	-3.18783e-08	-7.47509e-08	-1.46706e-08	1.19123e-07	-2.1381e-09	-7.00414e-08	-1.92094e-07	-4.88435e-08	-2.02374e-09	6.18885e-08	4.23023e-08	5.83107e-08	2.14725e-08	1.28069e-07	-1.15009e-08	-3.22472e-08	-2.83391e-09	7.53162e-08	1.58433e-08	1.96588e-08	-1.91812e-08	-7.35193e-08	-4.31322e-08	7.03874e-09	6.58136e-08	5.26542e-08	-5.40845e-08	-2.87885e-08	-2.49579e-08	1.18302e-13
-2.26829e-08	-3.18611e-08	-7.46504e-08	-1.46208e-08	1.19033e-07	-2.14507e-09	-7.00146e-08	-1.918e-07	-4.88423e-08	-2.00686e-09	6.19671e-08	4.24093e-08	5.77001e-08	1.98341e-08	1.2803e-07	-1.16583e-08	-3.14339e-08	3.93596e-09	7.53191e-08	1.5705e-08	1.62046e-08	-1.91543e-08	-7.55977e-08	-4.4734e-08	4.8507e-09	6.56718e-08	5.26675e-08	-5.37426e-08	-2.88441e-08	-2.48795e-08	1.18176e-13
-2.27519e-08	-3.22994e-08	-7.46412e-08	-1.4599e-08	1.1909e-07	-2.13782e-09	-7.00264e-08	-1.92404e-07	-4.88458e-08	-2.04091e-09	6.2457e-08	4.23902e-08	5.87168e-08	2.40938e-08	5.3196e-08	-1.12309e-08	-3.18509e-08	3.23368e-09	7.53079e-08	1.16013e-08	1.84415e-08	-1.92102e-08	-7.43625e-08	-4.40256e-08	4.55986e-09	6.60239e-08	5.31608e-08	-5.40165e-08	-2.87512e-08	-2.48556e-08	1.05103e-13
-2.28705e-08	-3.18329e-08	-7.47432e-08	-1.4602e-08	1.19294e-07	-2.1378e-09	-7.00468e-08	-1.91338e-07	-4.88534e-08	-2.08622e-09	6.35054e-08	4.23253e-08	5.90691e-08	2.30032e-08	3.193e-08	-1.14418e-08	-3.41509e-08	3.11803e-09	7.53047e-08	1.57622e-08	1.63723e-08	-1.91404e-08	-7.4473e-08	-4.31065e-08	6.11226e-09	6.58478e-08	5.2961e-08	-5.39047e-08	-2.87981e-08	-5.22057e-09	1.02547e-13
-2.28539e-08	-3.186e-08	-7.46494e-08	-1.43936e-08	1.19123e-07	-2.1373e-09	-7.00347e-08	-1.91415e-07	-4.88535e-08	-2.00122e-09	2.38414e-08	4.23433e-08	4.19152e-08	2.59509e-08	3.88575e-08	-1.14347e-08	-3.26391e-08	4.19955e-09	7.53105e-08	1.54807e-08	1.593e-08	-1.91486e-08	-7.44495e-08	-4.40222e-08	5.90698e-09	6.58745e-08	5.30813e-08	-5.39096e-08	-2.88129e-08	-1.44985e-08	9.81137e-14
-2.28896e-08	-3.18666e-08	-7.47267e-08	-1.45016e-08	1.19125e-07	-2.13604e-09	-7.00386e-08	-1.91566e-07	-4.88532e-08	-2.00796e-09	2.54107e-08	4.23352e-08	3.43995e-08	2.46475e-08	4.04619e-08	-1.14277e-08	-3.26537e-08	3.85496e-09	7.53089e-08	1.54074e-08	1.60888e-08	-1.91507e-08	-7.44327e-08	-4.41467e-08	5.98803e-09	6.58604e-08	5.30457e-08	-5.35499e-08	-2.88139e-08	-1.39928e-08	9.77049e-14
-2.28992e-08	-3.18935e-08	-7.47241e-08	-1.45194e-08	1.19146e-07	-2.08508e-09	-7.00396e-08	-1.91617e-07	-4.88534e-08	-2.03004e-09	2.91322e-08	4.23219e-08	2.85064e-08	2.27928e-08	4.31982e-08	-1.13192e-08	-3.24918e-08	4.12969e-09	7.531e-08	1.23347e-08	1.63137e-08	-1.91514e-08	-7.43694e-08	-4.41588e-08	5.53933e-09	6.58596e-08	5.29919e-08	-5.02043e-08	-2.88398e-08	-1.92776e-08	9.74263e-14
-2.28733e-08	-3.19159e-08	-4.96293e-08	-1.45264e-08	1.19137e-07	-2.09597e-09	-7.00454e-08	-1.91602e-07	-4.88398e-08	-2.02525e-09	2.76406e-08	4.09924e-08	3.12801e-08	2.26779e-08	4.7342e-08	-2.1269e-09	-2.87726e-08	3.9795e-09	7.53072e-08	1.29902e-08	1.61652e-08	-1.91531e-08	-7.45409e-08	1.0997e-09	5.81413e-09	6.5856e-08	5.34201e-08	-5.13509e-08	-2.88309e-08	-1.39753e-08	9.23611e-14
-2.28625e-08	-3.18954e-08	-5.06516e-08	-1.44998e-08	1.19173e-07	-2.1191e-09	-7.00416e-08	-1.91573e-07	-4.88377e-08	-2.02179e-09	2.42468e-08	4.13083e-08	3.22076e-08	2.31309e-08	4.26842e-08	-3.04836e-09	-1.41743e-08	3.98356e-09	7.53086e-08	1.38939e-08	1.66075e-08	-1.91543e-08	-7.45256e-08	-4.45282e-09	5.88214e-09	6.58617e-08	5.36086e-08	-5.26448e-08	-2.88322e-08	-1.49091e-08	9.15847e-14
-2.28671e-08	-3.1892e-08	-4.92757e-08	-1.45072e-08	1.19173e-07	-2.12059e-09	-7.00438e-08	-1.91547e-07	-4.88192e-08	-2.02121e-09	2.41165e-08	4.14591e-08	2.89589e-08	2.34252e-08	4.35794e-08	-5.85776e-09	-1.36107e-08	3.93455e-09	7.53085e-08	1.39131e-08	1.64302e-08	-1.91544e-08	-7.44893e-08	-5.62138e-09	5.86159e-09	6.58554e-08	5.34294e-08	-5.29772e-08	-2.88372e-08	-1.41312e-08	9.13372e-14
-2.36112e-08	-2.54631e-08	-3.90775e-08	-1.45281e-08	1.19194e-07	-2.12569e-09	-7.00412e-08	-1.9155e-07	-4.88085e-08	-2.03154e-09	2.4953e-08	4.13929e-08	3.18517e-08	2.30055e-08	4.37226e-08	8.56528e-10	-1.59448e-08	3.87858e-09	7.53079e-08	1.31465e-08	1.65823e-08	-2.06706e-08	-5.31946e-08	-3.32947e-09	6.00318e-09	6.5858e-08	5.3576e-08	-5.22566e-08	-2.88376e-08	-1.45185e-08	8.76047e-14
-2.36112e-08	-2.54631e-08	-3.90775e-08	-1.45281e-08	1.19194e-07	-2.12569e-09	-7.00412e-08	-1.9155e-07	-4.88085e-08	-2.03154e-09	2.4953e-08	4.13929e-08	3.18517e-08	2.30055e-08	4.37226e-08	8.56528e-10	-1.59448e-08	3.87858e-09	7.53079e-08	1.31465e-08	1.65823e-08	-2.06706e-08	-5.31946e-08	-3.32947e-09	6.00318e-09	6.5858e-08	5.3576e-08	-5.22566e-08	-2.88376e-08	-1.45185e-08	8.76047e-14
-2.3653e-08	-2.71111e-08	-3.93904e-08	-1.36885e-08	1.1919e-07	-2.11769e-09	-7.00414e-08	-1.91799e-07	-4.88117e-08	-2.02994e-09	2.54411e-08	4.13585e-08	3.1911e-08	2.30218e-08	2.93209e-08	-1.38747e-09	-1.52795e-08	3.88377e-09	7.53071e-08	1.30461e-08	1.6581e-08	-2.00444e-08	-5.5451e-08	-3.94095e-09	5.99183e-09	6.58585e-08	5.35549e-08	-5.21455e-08	-2.88375e-08	-1.45185e-08	8.69512e-14
-2.34405e-08	-2.66209e-08	-3.96059e-08	-1.42848e-08	1.19189e-07	-2.01262e-09	-7.00416e-08	-1.91562e-07	-4.88114e-08	-2.02995e-09	2.53617e-08	4.13731e-08	3.17966e-08	2.30251e-08	2.97556e-08	-1.26797e-09	-1.53529e-08	3.88603e-09	7.53076e-08	1.31259e-08	1.65824e-08	-2.00698e-08	-5.4136e-08	-4.11152e-09	5.9782e-09	6.58583e-08	5.35449e-08	-5.21322e-08	-2.88375e-08	-1.4746e-08	8.6739e-14
-2.34405e-08	-2.66209e-08	-3.96059e-08	-1.42848e-08	1.19189e-07	-2.01262e-09	-7.00416e-08	-1.91562e-07	-4.88114e-08	-2.02995e-09	2.53617e-08	4.13731e-08	3.17966e-08	2.30251e-08	2.97556e-08	-1.26797e-09	-1.53529e-08	3.88603e-09	7.53076e-08	1.31259e-08	1.65824e-08	-2.00698e-08	-5.4136e-08	-4.11152e-09	5.9782e-09	6.58583e-08	5.35449e-08	-5.21322e-08	-2.88375e-08	-1.4746e-08	8.6739e-14
-2.3478e-08	-2.66067e-08	-3.93817e-08	-1.44327e-08	9.81187e-08	-2.19309e-09	-7.00434e-08	-1.91608e-07	-4.88115e-08	-2.03045e-09	2.5055e-08	4.1397e-08	3.17183e-08	2.35654e-08	4.13501e-08	3.03505e-10	1.36502e-08	3.89459e-09	7.51787e-08	1.31819e-08	1.65897e-08	-2.01671e-08	-5.37315e-08	-4.12326e-09	5.97639e-09	4.17852e-08	5.38554e-08	-5.20821e-08	-2.88373e-08	-5.25796e-09	8.01368e-14
-2.35067e-08	-2.61652e-08	-3.96195e-08	-1.26396e-08	7.51463e-08	-2.1336e-09	-7.00413e-08	-1.91636e-07	-4.88114e-08	-2.02901e-09	2.44314e-08	2.74453e-08	2.22159e-08	2.31826e-08	3.23247e-08	-4.35117e-10	-9.51198e-09	3.92389e-09	7.53058e-08	1.32165e-08	1.66049e-08	-2.01161e-08	-5.40297e-08	-4.13754e-09	5.94771e-09	4.90435e-08	5.35387e-08	-5.21707e-08	-2.20366e-08	-9.08145e-09	7.42262e-14
-2.35498e-08	-2.29641e-08	-3.95442e-08	3.92511e-09	6.81705e-08	-2.12309e-09	-7.00308e-08	-1.91672e-07	-4.88044e-08	-2.02908e-09	1.39497e-08	2.81427e-08	9.72339e-09	2.30369e-08	3.07463e-08	-1.727e-10	-1.52734e-08	4.6266e-09	7.53075e-08	1.35044e-08	1.67581e-08	-2.01455e-08	-5.41723e-08	-4.07197e-09	5.94628e-09	4.00798e-08	5.39566e-08	-5.20976e-08	4.98406e-10	-1.38627e-08	7.11044e-14
-2.35356e-08	-2.51899e-08	-3.95411e-08	-6.55445e-09	6.91979e-08	-2.12134e-09	-7.00373e-08	-1.91653e-07	-4.87518e-08	-2.02993e-09	1.53159e-08	3.14607e-08	1.12827e-08	2.30856e-08	3.1711e-08	-2.59209e-10	-1.16964e-08	4.2133e-09	7.52937e-08	1.32508e-08	1.67502e-08	-2.02058e-08	-5.42076e-08	-4.11459e-09	5.94977e-09	2.9808e-08	5.37286e-08	-5.20677e-08	-1.48593e-08	-1.3814e-08	7.10718e-14
-2.35403e-08	-2.51637e-08	-3.95261e-08	-4.46425e-09	6.90302e-08	-2.13382e-09	-7.00371e-08	-1.91655e-07	-4.839e-08	-2.02941e-09	1.55625e-08	2.89616e-08	1.11554e-08	2.30921e-08	3.12579e-08	-2.53944e-10	-1.20164e-08	4.42406e-09	7.52977e-08	1.33268e-08	1.67486e-08	-2.02015e-08	-5.41806e-08	-4.09771e-09	5.95417e-09	3.2117e-08	5.38858e-08	-5.2094e-08	-4.21222e-09	-1.36051e-08	7.0777e-14
-2.35364e-08	-2.31331e-08	-3.95374e-08	1.3195e-09	6.89413e-08	-2.13841e-09	-7.00351e-08	-1.9165e-07	-4.83482e-08	-2.03501e-09	1.60596e-08	2.94767e-08	8.20646e-09	2.30636e-08	3.11343e-08	-2.33866e-10	-1.26765e-08	4.47775e-09	7.52966e-08	1.34481e-08	1.6753e-08	-2.01491e-08	-5.41718e-08	-4.04523e-09	5.95009e-09	2.69891e-08	5.38806e-08	-5.20984e-08	-3.24579e-09	-1.28382e-08	7.03087e-14
-2.35386e-08	-2.39359e-08	-3.95759e-08	-2.85087e-09	6.96557e-08	-2.08151e-09	-7.00372e-08	-3.72814e-08	-4.87672e-08	-6.16353e-09	1.62375e-08	2.97351e-08	9.48609e-09	2.30966e-08	3.14477e-08	-2.61927e-10	-1.1494e-08	4.38042e-09	7.53042e-08	1.3419e-08	1.67171e-08	-2.01614e-08	-5.48076e-08	-4.10236e-09	5.92996e-09	3.36958e-08	5.38656e-08	-5.20479e-08	-4.251e-09	-1.16551e-08	3.5673e-14
-2.35262e-08	-2.34903e-08	-3.95927e-08	-3.02431e-09	5.41522e-08	-2.01355e-09	-7.00361e-08	-2.41867e-08	-4.86291e-08	-5.9023e-09	1.51088e-08	2.96555e-08	8.97932e-09	2.31088e-08	3.13265e-08	-2.3318e-10	-1.28229e-08	4.44804e-09	7.5312e-08	1.33924e-08	1.66839e-08	-2.03125e-08	-6.41687e-08	-4.1002e-09	5.82067e-09	3.10576e-08	5.38263e-08	-4.9746e-08	-3.35714e-09	-8.39018e-09	3.35249e-14
-2.35333e-08	-2.37857e-08	-3.95964e-08	-2.78195e-09	6.18718e-08	-1.80659e-09	-7.00453e-08	-1.70938e-08	-4.87727e-08	-2.63708e-09	1.5647e-08	3.06579e-08	8.871e-09	2.30924e-08	1.77675e-08	-2.45506e-10	-1.16868e-08	4.48269e-09	7.53044e-08	1.34121e-08	1.67068e-08	-2.02091e-08	-5.51443e-08	-4.09077e-09	5.95572e-09	2.9654e-08	5.38814e-08	-5.20796e-08	-2.29291e-09	-1.25993e-08	3.26701e-14
-2.3536e-08	-2.37291e-08	-3.95929e-08	-2.23816e-09	6.19643e-08	-2.03258e-09	-7.0042e-08	-1.18772e-08	-4.87108e-08	-3.33776e-09	1.58286e-08	2.9814e-08	8.79455e-09	2.30934e-08	1.51147e-08	-2.41266e-10	-1.2508e-08	4.49572e-09	7.53059e-08	1.3414e-08	1.67232e-08	-2.01775e-08	-5.42039e-08	-4.09077e-09	5.91756e-09	3.13894e-08	5.38694e-08	-5.16276e-08	-3.26423e-09	-1.08771e-08	3.23285e-14
-2.35342e-08	-2.37253e-08	-3.96004e-08	-3.0014e-09	6.06136e-08	-2.00096e-09	-7.00402e-08	-6.78023e-09	-4.86992e-08	-3.68666e-09	1.5738e-08	3.0073e-08	8.73799e-09	2.30939e-08	1.31185e-08	-2.38526e-10	-1.24626e-08	4.43529e-09	7.53055e-08	1.34133e-08	1.6717e-08	-2.01873e-08	-5.45671e-08	-4.0944e-09	5.92749e-09	3.00419e-08	5.38744e-08	-5.1767e-08	-3.07385e-09	-1.11165e-08	3.20028e-14
-2.3535e-08	-2.37264e-08	-3.95943e-08	-4.00702e-09	6.09969e-08	-2.13256e-09	-7.00179e-08	-1.15242e-08	-4.81586e-08	-3.53136e-09	1.5734e-08	2.98836e-08	8.86267e-09	2.30921e-08	1.3968e-08	-2.38232e-10	-1.2366e-08	4.45833e-09	7.53012e-08	1.3404e-08	1.67194e-08	-2.01903e-08	-5.46099e-08	-4.09405e-09	5.91976e-09	3.08051e-08	5.36039e-08	-4.92724e-08	-3.05295e-09	-2.87799e-09	3.1752e-14
-2.35349e-08	-2.37222e-08	-3.95824e-08	-3.79483e-09	6.06181e-08	-2.01434e-09	-7.00233e-08	-1.43205e-08	-4.82755e-08	-3.70979e-09	1.57828e-08	2.98923e-08	8.88768e-09	2.30927e-08	1.44208e-08	-2.38615e-10	-1.25731e-08	4.43221e-09	7.5304e-08	1.34061e-08	1.67181e-08	-2.0187e-08	-5.47671e-08	-4.09687e-09	5.91929e-09	2.90906e-08	5.37084e-08	-4.78578e-08	-3.10096e-09	-4.72446e-10	3.15894e-14
-2.35352e-08	-2.37241e-08	-3.95835e-08	-3.32043e-09	6.04302e-08	-2.01327e-09	-7.00332e-08	-1.147e-08	-4.82485e-08	-3.6819e-09	1.57831e-08	2.98985e-08	8.86914e-09	2.30929e-08	1.3706e-08	-2.38378e-10	-1.25561e-08	4.43535e-09	7.5304e-08	1.34061e-08	1.67181e-08	-2.01871e-08	-5.4726e-08	-4.09554e-09	5.92058e-09	2.93696e-08	5.37406e-08	-4.80734e-08	-3.09094e-09	-3.68628e-09	3.15174e-14
-2.3536e-08	-2.37224e-08	-3.957e-08	-3.58286e-09	6.06499e-08	-2.0587e-09	-7.00245e-08	-1.2335e-08	-8.28998e-09	-3.6091e-09	1.57677e-08	2.86605e-08	8.87121e-09	2.36015e-08	1.42176e-08	-2.38893e-10	1.09943e-09	4.44694e-09	7.54705e-08	1.33986e-08	1.67331e-08	-2.02077e-08	-5.46996e-08	-4.09411e-09	5.91879e-09	2.95444e-08	5.29016e-08	-4.82508e-08	-3.07974e-09	-4.52539e-09	2.90813e-14
-2.35357e-08	-2.37227e-08	-3.95792e-08	-3.7253e-09	6.06147e-08	-2.02653e-09	-7.00229e-08	-1.19917e-08	-1.67833e-09	-3.61633e-09	1.56983e-08	2.80906e-08	8.86608e-09	2.35054e-08	1.40177e-08	-2.38786e-10	-3.38651e-10	4.44229e-09	7.55506e-08	1.33995e-08	1.67412e-08	-2.01968e-08	-5.47022e-08	-4.09441e-09	5.91315e-09	2.96586e-08	5.32375e-08	-4.80968e-08	-3.08657e-09	-4.27173e-09	2.89959e-14
-2.35356e-08	-2.37221e-08	-3.95792e-08	-3.71928e-09	6.06152e-08	-2.02598e-09	-7.00248e-08	-1.19933e-08	-1.79175e-09	-3.62347e-09	1.57227e-08	2.81058e-08	8.86623e-09	2.35058e-08	1.39472e-08	-2.38804e-10	-1.66884e-10	4.44211e-09	7.54647e-08	1.34001e-08	1.67411e-08	-2.02008e-08	-5.47003e-08	-4.09444e-09	5.91562e-09	2.96579e-08	5.31866e-08	-4.8092e-08	-3.08373e-09	-4.29099e-09	2.89775e-14
-2.35354e-08	-2.3721e-08	-3.95798e-08	-3.62013e-09	6.0468e-08	-2.05088e-09	-7.00235e-08	-1.18718e-08	-3.47883e-09	-3.5743e-09	1.5749e-08	2.7943e-08	8.86473e-09	2.3257e-08	1.38846e-08	-2.39108e-10	-1.84297e-09	4.44464e-09	7.54054e-08	1.34051e-08	1.67312e-08	-2.01943e-08	-5.47057e-08	-4.09418e-09	5.86263e-09	2.96389e-08	5.31764e-08	-4.82457e-08	-3.07343e-09	-3.90715e-09	2.89461e-14
-2.35353e-08	-2.37184e-08	-3.95788e-08	-3.63434e-09	6.04935e-08	-2.04309e-09	-7.00227e-08	-1.16886e-08	-3.62845e-09	-3.58722e-09	1.5732e-08	2.80544e-08	8.8681e-09	2.33026e-08	1.40421e-08	-2.39003e-10	-2.11656e-09	4.44375e-09	7.54425e-08	1.34473e-08	1.67333e-08	-2.01964e-08	-4.6152e-08	-4.09444e-09	5.8765e-09	2.9623e-08	5.32633e-08	-4.81837e-08	-3.07555e-09	-4.00849e-09	2.81066e-14
-2.35353e-08	-2.37184e-08	-3.95788e-08	-3.63434e-09	6.04935e-08	-2.04309e-09	-7.00227e-08	-1.16886e-08	-3.62845e-09	-3.58722e-09	1.5732e-08	2.80544e-08	8.8681e-09	2.33026e-08	1.40421e-08	-2.39003e-10	-2.11656e-09	4.44375e-09	7.54425e-08	1.34473e-08	1.67333e-08	-2.01964e-08	-4.6152e-08	-4.09444e-09	5.8765e-09	2.9623e-08	5.32633e-08	-4.81837e-08	-3.07555e-09	-4.00849e-09	2.81066e-14
-2.35355e-08	-2.37203e-08	-3.95792e-08	-3.6265e-09	6.04707e-08	-2.04466e-09	-7.00222e-08	-1.19047e-08	-2.7703e-09	-3.59752e-09	1.57369e-08	2.85164e-08	8.95309e-09	2.32815e-08	1.39329e-08	-2.39009e-10	-1.56301e-09	4.53899e-09	7.54729e-08	1.15106e-08	1.67329e-08	-2.0197e-08	-4.10202e-08	-4.09422e-09	5.86974e-09	2.96408e-08	5.32434e-08	-4.82306e-08	-2.74105e-09	-3.85183e-09	2.76352e-14
-2.35348e-08	-5.66312e-09	-3.95787e-08	-3.61848e-09	6.05095e-08	-2.04484e-09	-7.00227e-08	-1.18492e-08	-3.06073e-09	-3.59124e-09	1.57442e-08	2.82786e-08	8.85965e-09	2.32834e-08	1.39357e-08	-2.39053e-10	-1.66019e-09	4.52544e-09	7.54488e-08	1.32121e-08	1.67322e-08	-2.01963e-08	-4.15279e-08	-4.09424e-09	5.8743e-09	2.96395e-08	5.3241e-08	-4.82117e-08	-2.80299e-09	-3.89279e-09	2.71739e-14
-2.35351e-08	-8.72808e-09	-3.9578e-08	-3.61829e-09	6.04925e-08	-1.93329e-09	-7.0023e-08	-1.18224e-08	-3.2971e-09	-3.59553e-09	1.5587e-08	7.70239e-09	8.78201e-09	2.32845e-08	1.39438e-08	-2.38854e-10	-1.69426e-09	4.51842e-09	7.23962e-08	7.38006e-09	1.6729e-08	-2.22582e-08	-4.19313e-08	6.90407e-12	5.86995e-09	2.96441e-08	5.32385e-08	-4.82117e-08	-2.84849e-09	-3.84071e-09	2.60028e-14
-2.35387e-08	-8.80324e-09	-2.60903e-08	-3.62134e-09	6.15604e-08	-2.01708e-09	-7.00227e-08	-1.16928e-08	-3.15327e-09	-3.59571e-09	1.57341e-08	2.18108e-08	8.81992e-09	2.32964e-08	1.39616e-08	-2.39001e-10	-1.70181e-09	4.47698e-09	1.81761e-08	1.32662e-08	1.67335e-08	-2.03067e-08	-4.19508e-08	-3.76793e-09	5.86827e-09	2.96415e-08	5.28317e-08	-4.81688e-08	-2.45208e-09	-3.8922e-09	2.07621e-14
-2.35764e-08	-1.05093e-08	-1.90538e-08	-3.62214e-09	6.11309e-08	-2.02101e-09	-7.00053e-08	-1.18074e-08	-3.02122e-09	-3.59603e-09	1.56979e-08	2.05381e-08	8.83797e-09	2.32843e-08	1.39457e-08	-2.3901e-10	-1.7537e-09	4.51158e-09	1.59774e-08	1.15868e-08	1.67311e-08	-2.11316e-08	-4.25309e-08	-3.29912e-09	5.87866e-09	2.96403e-08	5.31026e-08	-4.81543e-08	-2.7968e-09	-3.7995e-09	2.03621e-14
-2.35605e-08	-1.13141e-08	-2.00422e-08	-3.80354e-09	6.0935e-08	-2.00912e-09	-7.00074e-08	-1.1704e-08	-6.00266e-09	-3.59406e-09	1.56817e-08	1.83776e-08	8.83047e-09	2.32861e-08	1.39157e-08	-2.39e-10	-1.67004e-09	4.45881e-09	1.79438e-08	1.17055e-08	1.67315e-08	-2.0529e-08	-4.19673e-08	-2.74951e-09	5.87207e-09	2.96421e-08	3.81424e-08	-4.83199e-08	-2.64885e-09	-3.82403e-09	1.89772e-14
-2.35779e-08	-1.09226e-08	-2.39871e-08	-3.69818e-09	6.09056e-08	-2.03286e-09	-7.0014e-08	-7.41795e-09	-3.80889e-09	-3.59154e-09	1.56807e-08	1.80272e-08	8.81996e-09	2.32876e-08	1.39338e-08	-2.40615e-10	-1.69056e-09	4.563e-09	1.69386e-08	1.24617e-08	1.67325e-08	-2.03795e-08	-4.22004e-08	-2.68935e-09	5.87341e-09	1.55646e-08	3.72615e-08	-4.81799e-08	-2.67931e-09	-3.86628e-09	1.83054e-14
-2.35772e-08	-1.15382e-08	-2.13827e-08	-3.69033e-09	6.09104e-08	-2.04435e-09	-7.00086e-08	-9.97176e-09	-5.11292e-09	-3.59332e-09	1.56804e-08	1.65108e-08	8.84724e-09	2.32879e-08	1.39203e-08	-2.39362e-10	-1.67163e-09	4.46708e-09	1.31017e-08	1.14743e-08	1.67326e-08	-2.04271e-08	-4.2149e-08	-2.68746e-09	5.87153e-09	1.73125e-08	3.76102e-08	-4.82899e-08	-2.53622e-09	-3.86825e-09	1.81558e-14
-2.35718e-08	-1.1498e-08	-2.28259e-08	-3.68584e-09	6.09207e-08	-2.03546e-09	-7.00097e-08	-7.87622e-09	-6.04352e-09	-3.5934e-09	1.56822e-08	1.61428e-08	8.83874e-09	2.32886e-08	1.39231e-08	-2.3959e-10	-1.67487e-09	4.46615e-09	1.44339e-08	1.17783e-08	1.67326e-08	-2.04228e-08	-4.20942e-08	-2.73974e-09	5.873e-09	1.82429e-08	3.4045e-08	-4.82562e-08	-2.58784e-09	-3.86793e-09	1.79946e-14
-2.35728e-08	-1.07893e-08	-2.22111e-08	-3.66784e-09	6.0907e-08	-2.04345e-09	-7.00091e-08	-7.03096e-09	-5.1613e-09	-3.5933e-09	1.56879e-08	1.57899e-08	7.55259e-09	2.3288e-08	1.29646e-08	-2.39591e-10	-1.6831e-09	4.45725e-09	1.36533e-08	1.16118e-08	1.67325e-08	-2.05285e-08	-4.21551e-08	-2.93341e-09	5.87256e-09	1.8748e-08	3.46494e-08	-4.82567e-08	-2.63355e-09	-3.87138e-09	1.79141e-14
-2.35714e-08	-1.1002e-08	-1.19562e-08	-3.66351e-09	6.09257e-08	-1.97361e-09	-6.99958e-08	-8.81772e-09	-4.36361e-09	-3.51692e-09	1.58583e-08	1.53385e-08	6.22506e-09	2.32881e-08	1.26931e-08	-1.60008e-11	-1.68198e-09	4.49568e-09	1.33994e-08	1.16121e-08	1.67253e-08	-2.04922e-08	-4.21713e-08	-2.88467e-09	5.87274e-09	1.83093e-08	3.4777e-08	-4.82368e-08	-2.41613e-09	-3.8511e-09	1.75368e-14
-2.35699e-08	-1.08446e-08	-1.12007e-08	-3.67137e-09	6.09266e-08	-2.03476e-09	-7.00074e-08	-8.06894e-09	-4.22172e-09	-3.55185e-09	1.56892e-08	1.54073e-08	5.183e-09	2.3288e-08	1.18482e-08	1.79569e-10	-1.67789e-09	4.47049e-09	1.27002e-08	9.12201e-09	1.67054e-08	-2.04517e-08	-4.2167e-08	-2.87155e-09	5.87244e-09	1.85962e-08	3.45216e-08	-4.82323e-08	-2.6101e-09	-3.86145e-09	1.73891e-14
-2.20596e-08	-1.07877e-08	-1.19969e-08	-3.66485e-09	6.0904e-08	-1.95162e-09	-6.99941e-08	-8.48411e-09	-4.54832e-09	-3.5233e-09	1.5902e-08	1.41725e-08	5.81381e-09	2.32811e-08	1.28836e-08	1.90505e-10	-1.67858e-09	4.47481e-09	7.97272e-09	9.81401e-09	1.66732e-08	-8.68704e-09	-4.21936e-08	-2.87511e-09	5.87272e-09	1.86077e-08	3.44108e-08	-4.8229e-08	-6.99226e-10	-3.8496e-09	1.69042e-14
-2.28167e-08	-1.07989e-08	-1.27262e-08	-3.64719e-09	6.09103e-08	-1.93846e-09	-6.99954e-08	-7.79851e-09	-4.50749e-09	-3.4223e-09	1.59007e-08	1.41547e-08	5.44437e-09	2.32837e-08	1.25112e-08	8.30815e-10	-1.65843e-09	4.47891e-09	7.92081e-09	8.5475e-09	1.53577e-08	-8.10854e-09	-4.20012e-08	-2.89153e-09	5.8727e-09	1.79647e-08	3.44781e-08	-4.82292e-08	-1.16521e-09	-3.84441e-09	1.68215e-14
-2.32024e-08	-1.07737e-08	-1.23221e-08	-3.62929e-09	6.09045e-08	-1.94777e-09	-6.99536e-08	-8.18997e-09	-4.50869e-09	-3.44985e-09	1.58768e-08	1.50029e-08	6.41193e-09	2.32784e-08	1.24185e-08	1.16544e-09	-1.41387e-09	4.47763e-09	5.85235e-09	9.78372e-09	1.4599e-08	-5.11118e-09	-4.19833e-08	-2.90489e-09	5.87265e-09	1.79896e-08	3.46296e-08	-4.82258e-08	-1.80304e-09	-3.84144e-09	1.68045e-14
-2.24738e-08	-1.0748e-08	-1.21774e-08	-3.70403e-09	4.41231e-08	-2.03343e-09	-6.99885e-08	-8.28447e-09	-7.44637e-10	-8.0981e-09	1.58218e-08	1.41072e-08	5.7924e-09	2.42598e-08	1.26654e-08	3.75249e-10	-1.65345e-09	4.47779e-09	6.80931e-09	1.0713e-08	1.59302e-08	-7.94707e-09	-4.21131e-08	-2.8791e-09	5.873e-09	1.81188e-08	3.45034e-08	-4.82325e-08	-1.03951e-09	-3.85572e-09	1.5177e-14
-2.2928e-08	-1.07794e-08	-1.16744e-08	-3.66742e-09	4.4469e-08	-2.00122e-09	-6.99841e-08	-8.19531e-09	-3.99643e-09	-4.99361e-09	1.58446e-08	1.46873e-08	5.85689e-09	2.33887e-08	1.26131e-08	9.25211e-10	-1.56814e-09	4.48221e-09	6.40286e-09	9.86439e-09	1.50945e-08	-7.29767e-09	-4.20279e-08	-2.91716e-09	5.87268e-09	1.83902e-08	3.45354e-08	-4.82279e-08	-1.75158e-09	-3.8504e-09	1.5113e-14
-2.26758e-08	-1.07458e-08	-5.06871e-09	-3.68827e-09	4.44719e-08	-1.98626e-09	-6.99891e-08	-8.17263e-09	-1.57786e-09	-5.8198e-09	1.46669e-08	1.43387e-08	5.8543e-09	2.37095e-08	1.25224e-08	6.80314e-10	-1.61399e-09	4.48039e-09	6.29937e-09	1.00027e-08	1.57421e-08	-7.48167e-09	-4.19155e-08	-2.88644e-09	5.87442e-09	4.02314e-09	3.45284e-08	-4.82306e-08	-1.35346e-09	-3.85197e-09	1.46439e-14
-2.29242e-08	-1.07539e-08	-1.3915e-10	-3.76559e-09	4.48032e-08	-2.01751e-09	-6.99815e-08	-8.17194e-09	-2.33873e-09	-5.15575e-09	1.38742e-08	1.30974e-08	5.86546e-09	2.35636e-08	1.26299e-08	6.97701e-10	-1.54099e-09	4.48116e-09	6.671e-09	1.02277e-08	1.58212e-08	-7.23851e-09	-4.19789e-08	-2.88103e-09	5.87265e-09	4.71393e-09	3.45165e-08	-4.82304e-08	-1.15783e-09	-3.85062e-09	1.46119e-14
-2.29203e-08	-1.07473e-08	-3.39115e-10	-3.74828e-09	4.46257e-08	-2.01761e-09	-6.99911e-08	-8.15745e-09	-2.34916e-09	-5.52063e-09	1.31354e-08	1.37739e-08	5.80454e-09	2.37905e-08	1.26216e-08	8.05232e-10	-1.59104e-09	4.47002e-09	6.58195e-09	9.96769e-09	1.56562e-08	-7.22881e-09	-4.19863e-08	-2.87515e-09	5.87282e-09	3.79664e-09	3.45169e-08	-4.82311e-08	-1.27055e-09	-3.85124e-09	1.45904e-14
-2.29105e-08	-1.07565e-08	3.94122e-10	-3.7441e-09	4.47124e-08	-2.01042e-09	-6.99905e-08	-8.12465e-09	-2.55103e-09	-5.40678e-09	1.31384e-08	1.27265e-08	5.81413e-09	2.3677e-08	1.26292e-08	7.94179e-10	-1.57898e-09	4.45611e-09	6.4713e-09	1.01829e-08	1.56368e-08	-7.15842e-09	-4.19655e-08	-2.86783e-09	5.87265e-09	2.33317e-09	3.45272e-08	-4.82308e-08	-1.2602e-09	-3.85029e-09	1.45552e-14
-2.2884e-08	-1.07525e-08	2.37182e-12	-3.75381e-09	4.46819e-08	-2.00993e-09	-6.99904e-08	-8.11427e-09	-2.08849e-09	-5.29423e-09	1.31473e-08	1.27572e-08	5.81472e-09	2.36701e-08	1.2627e-08	7.42702e-10	-1.58164e-09	4.46146e-09	6.46849e-09	1.02021e-08	1.56388e-08	-7.13287e-09	-4.19646e-08	-2.87424e-09	5.87304e-09	2.81937e-09	3.45379e-08	-4.82306e-08	-1.26096e-09	-3.85063e-09	1.45514e-14
-2.28375e-08	-1.07519e-08	1.177e-11	-3.7591e-09	4.46834e-08	-2.01019e-09	-6.99904e-08	-8.11893e-09	-2.21338e-09	-5.30146e-09	1.3147e-08	1.27793e-08	5.81377e-09	2.36742e-08	1.26268e-08	7.48996e-10	-1.58139e-09	4.46081e-09	6.47079e-09	1.01857e-08	1.56421e-08	-7.13644e-09	-4.19647e-08	-2.87195e-09	5.87299e-09	2.77025e-09	3.45377e-08	-4.82306e-08	-1.26127e-09	-3.85057e-09	1.45505e-14
-2.28303e-08	-1.07537e-08	-1.56802e-10	-3.77149e-09	4.4662e-08	-2.01096e-09	-6.99881e-08	-8.13079e-09	-2.37746e-09	-2.04851e-09	1.32177e-08	1.28203e-08	5.8233e-09	2.36786e-08	1.26192e-08	7.82206e-10	-1.58051e-09	4.46046e-09	6.46127e-09	1.01727e-08	1.56621e-08	-7.17878e-09	-4.1965e-08	-2.87178e-09	5.8729e-09	2.60077e-09	3.4523e-08	-4.82308e-08	-1.25409e-09	-3.85075e-09	1.45271e-14
-2.28127e-08	-1.07532e-08	-1.20949e-10	-3.77756e-09	4.46829e-08	-2.01058e-09	-6.99892e-08	-8.13113e-09	-2.28424e-09	-1.28232e-09	1.31704e-08	1.28089e-08	5.81774e-09	2.36783e-08	1.26192e-08	7.76145e-10	-1.57985e-09	4.46234e-09	6.48172e-09	1.01372e-08	1.56445e-08	-7.16134e-09	-4.19528e-08	-2.873e-09	5.87284e-09	2.70783e-09	3.45271e-08	-4.82308e-08	-1.25684e-09	-3.85069e-09	1.45224e-14
-2.28223e-08	-1.07534e-08	-6.27384e-11	-3.77299e-09	4.46877e-08	-2.0109e-09	-7.01285e-08	-8.12445e-09	-2.25783e-09	-1.28324e-09	1.3177e-08	1.28045e-08	5.82939e-09	2.36545e-08	1.26199e-08	7.58728e-10	-1.58036e-09	4.46244e-09	6.47718e-09	1.01657e-08	1.56576e-08	-7.14763e-09	-4.1962e-08	-2.87217e-09	5.87292e-09	2.67799e-09	3.45575e-08	-7.51156e-09	-1.26057e-09	-3.85076e-09	1.22752e-14
-2.2828e-08	-1.07532e-08	-2.49624e-10	-3.77887e-09	4.46906e-08	-2.01091e-09	-7.00353e-08	-8.12951e-09	-2.30042e-09	-1.40773e-09	1.31771e-08	1.28272e-08	5.82313e-09	2.36621e-08	1.26206e-08	7.62105e-10	-1.58049e-09	4.46287e-09	6.48386e-09	1.01403e-08	1.56574e-08	-7.17113e-09	-4.19625e-08	-2.87208e-09	5.8729e-09	2.62937e-09	3.45965e-08	-3.26797e-09	-1.26207e-09	-3.85074e-09	1.22209e-14
-2.28213e-08	-1.07534e-08	-1.05934e-10	-3.77484e-09	4.46889e-08	-2.01081e-09	-7.00116e-08	-8.1276e-09	-2.27291e-09	-1.47333e-09	1.31797e-08	1.28115e-08	5.82561e-09	2.36602e-08	1.262e-08	7.5919e-10	-1.58068e-09	4.46298e-09	6.4731e-09	1.01483e-08	1.56575e-08	-7.16866e-09	-4.19615e-08	-2.87216e-09	5.87291e-09	2.65774e-09	3.45795e-08	-2.21415e-09	-1.26127e-09	-3.85074e-09	1.22098e-14
-2.28208e-08	-1.07532e-08	-2.13688e-10	-3.77398e-09	4.46866e-08	-2.01106e-09	-7.00255e-08	-8.12564e-09	-2.29015e-09	-1.4306e-09	1.31787e-08	1.28192e-08	5.82706e-09	2.3657e-08	1.26201e-08	7.6373e-10	-1.58013e-09	4.46153e-09	6.47523e-09	1.01407e-08	1.56532e-08	-7.16663e-09	-4.19625e-08	-2.87173e-09	5.8729e-09	2.64806e-09	3.45578e-08	-2.49691e-10	-1.26149e-09	-3.85076e-09	1.22049e-14
-2.28217e-08	-1.07534e-08	-1.62936e-10	-3.77623e-09	4.4687e-08	-2.01388e-09	-7.00055e-08	-8.12733e-09	-2.26412e-09	-1.5967e-09	1.31824e-08	1.2815e-08	5.82548e-09	2.36578e-08	1.262e-08	7.6389e-10	-1.58864e-09	4.46189e-09	6.47476e-09	1.01501e-08	1.56551e-08	-7.16844e-09	-4.19618e-08	-2.87197e-09	5.87291e-09	2.66309e-09	3.45554e-08	-1.03004e-09	-1.26125e-09	-3.85101e-09	1.22037e-14
-2.28212e-08	-1.07533e-08	-2.01862e-10	-3.77485e-09	4.46835e-08	-2.01151e-09	-7.00125e-08	-8.12621e-09	-2.26964e-09	-1.52963e-09	1.31774e-08	1.28181e-08	5.8253e-09	2.36585e-08	1.26198e-08	7.65353e-10	-1.58039e-09	4.46202e-09	6.47414e-09	1.01445e-08	1.56543e-08	-7.16629e-09	-4.19627e-08	-2.87193e-09	5.8729e-09	2.62286e-09	3.45355e-08	-9.30702e-10	-1.26095e-09	-3.85088e-09	1.22022e-14
-2.2821e-08	-1.07533e-08	-2.10184e-10	-3.77449e-09	4.46844e-08	-2.01206e-09	-7.00102e-08	-8.12661e-09	-2.26176e-09	-1.49843e-09	1.3179e-08	1.28185e-08	5.82516e-09	2.36601e-08	1.262e-08	7.6427e-10	-1.58098e-09	4.4619e-09	6.47477e-09	1.01482e-08	1.56546e-08	-7.16619e-09	-4.19625e-08	-2.87191e-09	5.8729e-09	2.64984e-09	3.4538e-08	-7.51682e-10	-1.26152e-09	-3.8508e-09	1.22021e-14
-2.28203e-08	-1.07695e-08	-1.9349e-10	-3.78868e-09	4.46903e-08	-2.00682e-09	-8.37077e-09	-4.02964e-09	-2.27517e-09	-2.96825e-09	1.01012e-08	1.13785e-08	5.82263e-09	2.29416e-08	1.47968e-08	7.68306e-10	-1.53641e-09	4.46134e-09	6.47403e-09	1.08283e-08	9.72028e-09	-7.25056e-09	-4.04027e-08	-2.878e-09	7.10343e-09	2.71421e-09	3.24934e-08	-7.80172e-10	-1.23685e-09	-3.85108e-09	6.86371e-15
-2.28203e-08	-1.07695e-08	-1.9349e-10	-3.78868e-09	4.46903e-08	-2.00682e-09	-8.37077e-09	-4.02964e-09	-2.27517e-09	-2.96825e-09	1.01012e-08	1.13785e-08	5.82263e-09	2.29416e-08	1.47968e-08	7.68306e-10	-1.53641e-09	4.46134e-09	6.47403e-09	1.08283e-08	9.72028e-09	-7.25056e-09	-4.04027e-08	-2.878e-09	7.10343e-09	2.71421e-09	3.24934e-08	-7.80172e-10	-1.23685e-09	-3.85108e-09	6.86371e-15
-2.28205e-08	-9.26249e-09	-2e-10	-3.7873e-09	4.46996e-08	-2.01841e-09	-1.23539e-08	-5.82579e-09	-2.27391e-09	-2.81314e-09	1.01727e-08	1.17652e-08	5.83527e-09	2.2935e-08	1.26155e-08	7.67742e-10	-1.56874e-09	4.45444e-09	6.47402e-09	1.15219e-08	1.0242e-08	-7.32033e-09	-4.04759e-08	-2.96766e-09	6.71927e-09	2.71284e-09	3.01196e-08	-9.93613e-10	-1.0825e-09	-3.85099e-09	6.76368e-15
-2.28208e-08	-8.5962e-09	-1.66845e-10	-3.79596e-09	4.46927e-08	-2.45924e-09	-1.20082e-08	-4.79253e-09	-2.27417e-09	-2.50274e-09	1.05454e-08	1.16089e-08	5.8344e-09	2.30305e-08	1.26983e-08	7.67497e-10	-1.74226e-09	4.45254e-09	6.4741e-09	1.08181e-08	9.60754e-09	-7.31822e-09	-4.07809e-08	-3.00777e-09	6.72639e-09	2.69319e-09	2.98374e-08	-7.71251e-10	-9.82861e-10	-3.8499e-09	6.7224e-15
-2.28195e-08	-9.40435e-09	-1.7611e-10	-3.78606e-09	2.50594e-08	-2.02308e-09	-1.26938e-08	-5.13921e-09	-2.25629e-09	-2.77294e-09	1.0254e-08	1.18154e-08	5.83137e-09	2.29641e-08	1.26985e-08	7.3807e-10	-1.57011e-09	4.45835e-09	6.48441e-09	1.14576e-08	1.03959e-08	-7.34773e-09	-4.05808e-08	-2.66332e-09	6.72377e-09	2.7002e-09	3.02391e-08	-9.22308e-10	-1.19848e-09	-3.8502e-09	5.41946e-15
-2.28196e-08	-9.36433e-09	-1.74876e-10	-3.78931e-09	2.51644e-08	-2.15301e-09	-1.22431e-08	-5.13525e-09	-2.25662e-09	-2.69833e-09	1.0247e-08	1.17553e-08	5.82906e-09	2.29644e-08	1.27879e-08	7.54313e-10	-1.57441e-09	4.45834e-09	6.48441e-09	1.14461e-08	1.02448e-08	-7.32781e-09	-4.05714e-08	-2.73249e-09	6.72727e-09	2.70099e-09	3.02888e-08	-8.81994e-10	-1.15299e-09	-3.85017e-09	5.41242e-15
-2.282e-08	-8.59423e-09	-1.6886e-10	-3.7883e-09	2.53769e-08	-2.05242e-09	-1.11215e-08	-5.23e-09	-2.26505e-09	-2.63676e-09	1.02202e-08	1.17313e-08	5.82759e-09	2.29817e-08	1.2838e-08	7.53829e-10	-1.57e-09	4.45754e-09	6.47655e-09	1.1341e-08	9.95596e-09	-7.31168e-09	-4.05076e-08	-2.85373e-09	6.76782e-09	2.70842e-09	3.04569e-08	-8.62136e-10	-1.16028e-09	-3.84988e-09	5.38206e-15
-2.28227e-08	-8.23906e-09	-1.65606e-10	-3.74253e-09	2.54761e-08	-2.08268e-09	-1.16451e-08	-5.18466e-09	-2.27037e-09	-2.5549e-09	1.02508e-08	1.17012e-08	5.82876e-09	2.30052e-08	1.31588e-08	7.59468e-10	-1.58697e-09	4.44712e-09	6.46494e-09	1.14989e-08	1.00019e-08	-7.29727e-09	-4.03709e-08	-2.83846e-09	6.79122e-09	2.70748e-09	4.45315e-09	-8.32183e-10	-1.14193e-09	-3.92112e-09	4.4874e-15
-2.28244e-08	-9.08744e-09	-1.7142e-10	-3.88037e-09	2.6113e-08	-2.06894e-09	-1.12458e-08	-5.00783e-09	-2.2675e-09	-2.68829e-09	6.76914e-09	9.63827e-09	5.82828e-09	2.29776e-08	1.13741e-08	7.51866e-10	-1.60526e-09	4.45751e-09	6.47342e-09	1.11456e-08	1.00498e-08	-7.34551e-09	-4.05223e-08	-2.8126e-09	6.71536e-09	2.72346e-09	9.8575e-09	-8.66986e-10	-1.1536e-09	-3.85754e-09	4.45945e-15
-2.28297e-08	-8.83285e-09	-1.72271e-10	-3.80553e-09	2.60277e-08	-2.06626e-09	-1.07748e-08	-4.93056e-09	-2.26796e-09	-2.60564e-09	2.10108e-09	9.74527e-09	5.82994e-09	2.29844e-08	1.04439e-08	7.57118e-10	-1.58344e-09	4.45441e-09	6.48046e-09	1.11583e-08	1.00298e-08	-7.39588e-09	-4.05451e-08	-2.85667e-09	6.66088e-09	2.71556e-09	6.33476e-09	-8.55067e-10	-1.1573e-09	-3.85391e-09	4.32409e-15
-2.28269e-08	-8.86961e-09	-1.71097e-10	-3.7938e-09	2.61284e-08	-2.06447e-09	-1.05541e-08	-4.99812e-09	-2.26804e-09	-2.64141e-09	3.94335e-09	8.1142e-09	5.82864e-09	2.29816e-08	1.03216e-08	7.5414e-10	-1.57627e-09	4.45225e-09	6.47565e-09	1.13511e-08	9.90883e-09	-7.39332e-09	-4.05187e-08	-2.86718e-09	6.68107e-09	2.7174e-09	4.83934e-09	-8.61738e-10	-1.15283e-09	-3.86071e-09	4.28856e-15
-1.20938e-08	-8.79011e-09	-1.70347e-10	-3.79616e-09	2.62791e-08	-2.06054e-09	-1.07921e-08	-5.03874e-09	-2.26666e-09	-2.60211e-09	4.88431e-09	8.81114e-09	5.82842e-09	2.29906e-08	1.04921e-08	7.55032e-10	-1.58823e-09	4.45354e-09	6.47946e-09	1.13595e-08	1.00219e-08	-7.38846e-09	-4.05139e-08	-2.85473e-09	6.68648e-09	2.71163e-09	4.09594e-09	-8.54551e-10	-1.14998e-09	-3.87572e-09	3.9451e-15
-1.24043e-08	-8.83275e-09	-5.62449e-10	-3.73454e-09	2.61245e-08	-2.06257e-09	-1.07816e-08	-5.0228e-09	-2.26756e-09	-2.62002e-09	3.76817e-09	8.24383e-09	5.83434e-09	2.29822e-08	1.06338e-08	7.53074e-10	-1.5885e-09	4.45294e-09	6.47459e-09	1.13292e-08	1.00218e-08	-7.38843e-09	-4.05024e-08	-2.85142e-09	6.666e-09	2.71466e-09	4.26071e-09	-8.53265e-10	-1.1526e-09	-3.86717e-09	3.92759e-15
-1.1765e-08	-8.78376e-09	-1.69632e-10	-3.79608e-09	2.61186e-08	-2.05684e-09	-1.07398e-08	-5.01923e-09	-2.2674e-09	-2.61803e-09	3.91304e-09	8.15209e-09	5.82877e-09	2.2986e-08	1.08078e-08	7.54096e-10	-1.58485e-09	4.4533e-09	6.47782e-09	1.13116e-08	9.97511e-09	-7.38779e-09	-4.05085e-08	-2.84481e-09	6.68118e-09	2.71236e-09	4.65538e-09	-8.56491e-10	-1.15016e-09	-3.87448e-09	3.91654e-15
-1.22416e-08	-8.80749e-09	-2.04058e-10	-3.78124e-09	2.61146e-08	-2.05785e-09	-1.08364e-08	-5.00373e-09	-2.26698e-09	-2.61797e-09	3.58875e-09	7.50895e-09	5.8351e-09	2.29814e-08	1.05041e-08	7.53528e-10	-1.58623e-09	4.45306e-09	6.4766e-09	1.12163e-08	9.99604e-09	-7.38607e-09	-4.05113e-08	-2.85635e-09	6.66337e-09	2.71843e-09	4.56032e-09	-8.58267e-10	-1.15304e-09	-3.87104e-09	3.90833e-15
-1.204e-08	-8.80198e-09	-2.04899e-10	-3.76401e-09	2.61219e-08	-2.0604e-09	-1.07781e-08	-5.01062e-09	-2.26725e-09	-2.71014e-09	3.17292e-09	8.12688e-09	5.83189e-09	2.29832e-08	1.06337e-08	7.53698e-10	-1.59339e-09	7.74301e-10	6.47716e-09	1.1268e-08	9.97273e-09	-6.88664e-09	-3.9758e-08	-2.85361e-09	6.65844e-09	2.73497e-09	4.54176e-09	-8.56791e-10	-1.15108e-09	-3.88534e-09	3.82637e-15
-1.06658e-08	-8.78339e-09	-2.1225e-10	-3.76691e-09	2.61263e-08	-2.06026e-09	-1.07355e-08	-5.01497e-09	-2.26734e-09	-2.63042e-09	3.75155e-09	8.09606e-09	5.83088e-09	2.29845e-08	1.07417e-08	6.8813e-10	-1.58238e-09	1.25756e-09	6.47794e-09	1.12794e-08	9.97996e-09	-7.38106e-09	-4.31448e-09	-2.85431e-09	6.67506e-09	2.71933e-09	4.56694e-09	-4.52334e-10	-1.15079e-09	-3.88186e-09	2.24572e-15
-1.03136e-08	-8.63972e-09	-1.89856e-10	-3.76994e-09	2.61487e-08	-2.05733e-09	-1.07759e-08	-5.0225e-09	-2.26775e-09	-2.62046e-09	3.67446e-09	8.13943e-09	5.81897e-09	2.29846e-08	1.10069e-08	6.1611e-10	-1.58206e-09	1.98411e-09	6.47946e-09	1.13142e-08	9.99777e-09	-7.38302e-09	-2.56644e-09	-2.8563e-09	6.67814e-09	2.71509e-09	4.59294e-09	-2.33498e-10	-1.1503e-09	-3.86893e-09	2.2351e-15
-1.03532e-08	-8.64251e-09	-1.90292e-10	-3.77e-09	2.61478e-08	-2.05792e-09	-1.07705e-08	-5.02248e-09	-2.26775e-09	-2.62349e-09	3.67068e-09	7.9528e-09	5.81998e-09	2.29838e-08	1.10004e-08	6.22715e-10	-1.58235e-09	2.3285e-09	6.47942e-09	1.13089e-08	9.99686e-09	-7.37691e-09	-2.75222e-09	-2.856e-09	6.67667e-09	2.7151e-09	4.59268e-09	-2.73653e-10	-1.15031e-09	-3.87177e-09	2.23489e-15
-1.01817e-08	-8.71673e-09	-1.94099e-10	-3.76639e-09	2.61453e-08	-2.05754e-09	-1.07494e-08	-5.01861e-09	-2.26739e-09	-2.62917e-09	3.76312e-09	8.10648e-09	5.82405e-09	2.29845e-08	1.08239e-08	6.20422e-10	-1.57817e-09	1.51539e-09	6.48125e-09	1.12814e-08	9.98232e-09	-7.3553e-09	-2.71283e-09	-2.85491e-09	6.67566e-09	2.71735e-09	4.5669e-09	-3.82575e-10	-1.1506e-09	-3.87603e-09	2.22672e-15
-1.02671e-08	-8.6675e-09	-1.95777e-10	-3.76961e-09	2.6141e-08	-2.05757e-09	-1.0772e-08	-5.01856e-09	-2.26786e-09	-2.62465e-09	3.72937e-09	8.09692e-09	5.82524e-09	2.29845e-08	1.08036e-08	6.75634e-10	-1.58245e-09	2.12456e-09	6.47831e-09	1.13006e-08	9.99086e-09	-7.2331e-09	-2.13015e-09	-2.85485e-09	6.67472e-09	2.717e-09	4.49434e-09	-3.90468e-10	-1.15067e-09	-3.8728e-09	2.22461e-15
-1.02581e-08	-8.69495e-09	-1.93864e-10	-3.76882e-09	2.61399e-08	-2.05813e-09	-1.07744e-08	-5.01803e-09	-2.26762e-09	-2.62772e-09	3.5854e-09	8.01521e-09	5.82326e-09	2.29844e-08	1.08062e-08	6.51326e-10	-1.5818e-09	1.93329e-09	6.47866e-09	1.12972e-08	9.99019e-09	-7.24877e-09	-2.28817e-09	-2.85477e-09	6.6742e-09	2.71663e-09	4.51941e-09	-3.73441e-10	-1.15075e-09	-3.87193e-09	2.22279e-15
-1.02565e-08	-6.32694e-09	-1.95985e-10	-3.76843e-09	2.6144e-08	-2.05809e-09	-1.07659e-08	-5.01854e-09	-2.26773e-09	-2.63223e-09	3.68761e-09	8.07662e-09	5.82501e-09	2.29847e-08	1.08337e-08	6.51265e-10	-1.58104e-09	2.03733e-09	6.47863e-09	1.12935e-08	9.99058e-09	-7.28554e-09	-2.414e-09	-2.85501e-09	6.67554e-09	2.71238e-09	4.56498e-09	-4.16841e-10	-1.15306e-09	-3.87427e-09	2.19153e-15
-1.03303e-08	-8.44347e-09	-1.9768e-10	-2.25381e-09	2.61433e-08	-2.05791e-09	-1.07739e-08	-5.01799e-09	-2.29584e-09	-2.52138e-09	3.66758e-09	6.96557e-09	5.80023e-09	2.29845e-08	1.08165e-08	6.5828e-10	-8.72658e-10	1.86552e-09	1.75929e-09	1.12921e-08	1.00331e-08	-7.24913e-09	-2.28543e-09	-2.62755e-09	6.67373e-09	2.70474e-09	4.53701e-09	-3.84839e-10	-1.1509e-09	-3.874e-09	2.15416e-15
-1.02767e-08	-6.07958e-09	-1.9634e-10	-3.24039e-09	2.61423e-08	-2.05927e-09	-1.07721e-08	-5.01853e-09	-2.2715e-09	-2.6394e-09	3.66403e-09	7.45359e-09	5.81966e-09	2.29845e-08	1.03932e-08	6.52874e-10	-1.43452e-09	1.88935e-09	2.16086e-09	1.12951e-08	1.00187e-08	-7.24989e-09	-2.33699e-09	-2.82516e-09	6.67436e-09	2.71483e-09	4.5465e-09	-3.91671e-10	-1.14729e-09	-3.87363e-09	2.12702e-15
-1.02721e-08	-6.84312e-09	-2.193e-10	-2.91244e-09	2.61406e-08	-2.06428e-09	-1.07753e-08	-5.01813e-09	-3.38528e-09	-2.64444e-09	3.62993e-09	7.75531e-09	5.81299e-09	2.21269e-08	1.05024e-08	6.45216e-10	-1.47358e-09	1.8978e-09	1.88565e-09	1.12961e-08	2.13144e-09	-7.25195e-09	-2.35116e-09	-2.77457e-09	6.6748e-09	2.70948e-09	4.53331e-09	-3.87483e-10	-1.1505e-09	-3.87365e-09	2.01185e-15
-1.02645e-08	-5.86796e-09	-2.2054e-10	-2.58259e-09	2.61379e-08	-2.01696e-09	-1.07737e-08	-5.0182e-09	-2.93553e-09	-2.62641e-09	3.6146e-09	7.75777e-09	5.81455e-09	1.94289e-08	1.05717e-08	6.49672e-10	-1.4518e-09	1.85804e-09	2.91016e-09	1.12706e-08	4.25605e-09	-7.25228e-09	-2.33021e-09	-2.82089e-09	6.67413e-09	2.71368e-09	4.53946e-09	-3.82598e-10	-1.14977e-09	-3.87432e-09	1.90141e-15
-1.02815e-08	-5.98019e-09	-2.27905e-10	-2.78925e-09	2.61401e-08	-2.03086e-09	-1.07729e-08	-5.01827e-09	-2.84546e-09	-2.62139e-09	3.62506e-09	7.6799e-09	5.81491e-09	1.97163e-08	1.05709e-08	6.48667e-10	-1.41533e-09	1.94624e-09	2.74569e-09	1.08504e-08	3.22732e-09	-7.25235e-09	-2.33068e-09	-2.80251e-09	6.67409e-09	2.70363e-09	4.53936e-09	-3.9045e-10	-1.14187e-09	-3.87937e-09	1.89609e-15
-1.02768e-08	-5.9497e-09	-2.21349e-10	-2.81392e-09	2.6141e-08	-2.02733e-09	-1.0773e-08	-5.01829e-09	-2.97545e-09	-2.62188e-09	3.61004e-09	7.72592e-09	5.81138e-09	1.9542e-08	1.05932e-08	6.49144e-10	-1.42249e-09	1.90777e-09	2.54931e-09	1.09129e-08	3.65396e-09	-7.25296e-09	-2.33155e-09	-2.80337e-09	6.6743e-09	2.70986e-09	4.53694e-09	-3.84796e-10	-1.14554e-09	-3.87802e-09	1.89391e-15
-1.02726e-08	-5.88586e-09	-2.18929e-10	-2.74434e-09	2.61419e-08	-2.02392e-09	-1.07725e-08	-5.01824e-09	-3.14617e-09	-2.62357e-09	3.625e-09	7.63322e-09	5.81132e-09	1.95125e-08	1.06849e-08	6.49239e-10	-1.41967e-09	1.83621e-09	2.55602e-09	3.07095e-09	3.53309e-09	-7.25411e-09	-2.33138e-09	-2.79622e-09	6.67431e-09	2.71099e-09	4.53938e-09	-3.85406e-10	-1.15477e-09	-3.88442e-09	1.78254e-15
-1.02838e-08	-6.00309e-09	-2.15187e-10	-2.71677e-09	2.61414e-08	-2.01642e-09	-1.07734e-08	-5.01822e-09	-2.8992e-09	-2.61218e-09	3.63204e-09	7.69453e-09	5.81106e-09	1.94844e-08	1.07582e-08	6.50012e-10	-1.35453e-09	1.87917e-09	2.30066e-09	1.99799e-09	3.13953e-09	-7.25238e-09	-2.33809e-09	-2.77322e-09	6.67493e-09	2.71134e-09	4.53324e-09	-3.78953e-10	-1.48452e-09	-3.88041e-09	1.77523e-15
-1.02768e-08	-5.94334e-09	-2.1562e-10	-2.73107e-09	2.61416e-08	-2.01815e-09	-1.07733e-08	-5.01824e-09	-2.97972e-09	-2.61437e-09	3.62835e-09	7.68683e-09	5.81145e-09	1.94929e-08	1.0681e-08	6.49907e-10	-1.36443e-09	1.86516e-09	2.36967e-09	2.03856e-09	3.18064e-09	-7.25864e-09	-2.33529e-09	-2.78105e-09	6.67486e-09	2.71143e-09	4.53717e-09	-3.79152e-10	-1.36687e-09	-3.87973e-09	1.77402e-15
-1.02797e-08	-5.95827e-09	-2.15388e-10	-2.73009e-09	2.61415e-08	-2.01658e-09	-1.07731e-08	-5.01823e-09	-2.93861e-09	-2.6153e-09	3.62917e-09	7.64636e-09	5.81121e-09	1.95015e-08	1.06959e-08	6.49906e-10	-1.37405e-09	1.86794e-09	2.40168e-09	1.15574e-09	3.18267e-09	-7.25837e-09	-2.3352e-09	-2.79144e-09	6.67474e-09	2.71168e-09	4.53903e-09	-3.78987e-10	-1.40481e-09	-3.87944e-09	1.77159e-15
-1.02793e-08	-5.94233e-09	-2.15771e-10	-2.72345e-09	2.61409e-08	-2.01672e-09	-1.07729e-08	-5.01824e-09	-2.92454e-09	-2.61552e-09	3.62952e-09	7.63889e-09	5.81098e-09	1.94954e-08	1.06793e-08	6.49454e-10	-1.36596e-09	1.86979e-09	2.41366e-09	1.10235e-09	3.22036e-09	-7.26825e-09	-2.33395e-09	-2.78089e-09	6.67468e-09	2.71183e-09	4.53897e-09	-3.79306e-10	-1.35365e-09	-3.88007e-09	1.77064e-15
-1.02797e-08	-5.94155e-09	-2.17206e-10	-2.72196e-09	1.61794e-09	-2.01566e-09	-1.0773e-08	-5.01824e-09	-2.91777e-09	3.84069e-10	3.62934e-09	7.63616e-09	6.05391e-09	1.94945e-08	1.06711e-08	6.49601e-10	-1.36952e-09	1.86986e-09	2.41184e-09	1.41945e-09	3.22606e-09	-6.86682e-09	-2.33438e-09	-2.79058e-09	6.67466e-09	2.71148e-09	4.5611e-09	-3.79324e-10	-1.35987e-09	-3.879e-09	1.08122e-15
-1.02795e-08	-5.93725e-09	-2.27785e-10	-2.72184e-09	4.3736e-09	-2.01526e-09	-1.07771e-08	-5.01822e-09	-2.92089e-09	-1.56984e-09	3.63021e-09	7.64022e-09	5.85232e-09	1.9493e-08	8.99315e-09	6.37707e-10	-1.37459e-09	1.86924e-09	2.40201e-09	1.38172e-09	3.22296e-09	-6.8914e-09	-2.3342e-09	-2.78356e-09	6.67359e-09	2.26742e-09	4.18314e-09	-3.79244e-10	-1.31854e-09	-3.87948e-09	1.0592e-15
-1.02796e-08	-5.95213e-09	-2.25157e-10	-2.72361e-09	4.35627e-09	-2.01606e-09	-1.07735e-08	-5.00941e-09	-2.91688e-09	-1.83904e-09	3.67795e-09	7.6342e-09	5.90385e-09	1.94994e-08	6.32569e-09	6.23433e-10	-1.36747e-09	1.87117e-09	2.40344e-09	1.38905e-09	3.22583e-09	-5.32552e-09	-2.33468e-09	-2.78705e-09	6.67414e-09	1.36304e-09	4.42248e-09	-3.79301e-10	-1.33672e-09	-3.87939e-09	9.99957e-16
-1.02799e-08	-5.94543e-09	-2.26645e-10	-2.72578e-09	4.31131e-09	-2.01722e-09	-1.07755e-08	-5.0147e-09	-2.92116e-09	-1.54005e-09	3.64636e-09	7.63465e-09	5.89456e-09	5.04117e-09	6.98905e-09	6.2797e-10	-1.37047e-09	1.86845e-09	2.39759e-09	1.54262e-09	3.22215e-09	-6.72493e-09	-2.33456e-09	-2.78546e-09	6.67431e-09	1.7967e-09	3.61613e-09	-3.79364e-10	-1.32662e-09	-3.87949e-09	6.64429e-16
-1.02795e-08	-5.93844e-09	-2.24813e-10	-2.72633e-09	3.61651e-09	-2.01618e-09	-1.0774e-08	-5.01633e-09	-2.79819e-09	-1.48341e-09	3.64537e-09	7.63628e-09	5.93273e-09	4.89407e-09	6.83135e-09	6.10263e-10	-1.36836e-09	1.86943e-09	2.3998e-09	1.14599e-09	3.22031e-09	-5.3472e-09	-2.33418e-09	-2.78689e-09	6.67428e-09	2.11676e-09	3.65767e-09	-3.79075e-10	-1.31916e-09	-3.87954e-09	6.38582e-16
-1.02796e-08	-4.05001e-09	-2.25043e-10	-2.72115e-09	3.85295e-09	-2.01583e-09	-1.0785e-08	-5.01047e-09	-2.86963e-09	-1.46022e-09	3.65683e-09	7.63707e-09	5.84306e-09	5.90211e-09	6.83022e-09	6.14244e-10	-1.36728e-09	1.87035e-09	2.40641e-09	1.38813e-09	3.22124e-09	-5.69567e-09	-2.38621e-09	-2.78557e-09	2.09698e-09	2.03372e-09	3.74582e-09	-3.81454e-10	-1.33541e-09	-3.87935e-09	5.96826e-16
-1.02797e-08	-4.22452e-09	-2.21444e-10	-2.72133e-09	4.12546e-09	-2.01275e-09	-1.07802e-08	-5.01529e-09	-2.78745e-09	-1.24022e-09	3.65038e-09	7.63851e-09	5.7747e-09	3.28814e-09	6.9547e-09	8.68663e-10	-1.36964e-09	1.86944e-09	2.40486e-09	1.34291e-09	3.22218e-09	-5.67847e-09	-1.76558e-09	-2.78555e-09	2.95535e-09	2.00378e-09	3.73076e-09	-3.80659e-10	-1.32948e-09	-3.87938e-09	5.77763e-16
-1.02798e-08	-4.27103e-09	-2.21947e-10	-2.72188e-09	4.08448e-09	-2.0145e-09	-1.07817e-08	-5.01475e-09	-2.81206e-09	-1.15733e-09	3.65057e-09	7.63871e-09	5.78641e-09	2.55368e-09	6.85819e-09	7.37338e-10	-1.36844e-09	1.8698e-09	2.40515e-09	1.3493e-09	3.22041e-09	-5.71495e-09	-2.11087e-09	-2.78543e-09	2.31645e-09	2.00876e-09	3.64821e-09	-3.80829e-10	-1.33207e-09	-3.87937e-09	5.69912e-16
-1.02787e-08	-4.68848e-09	-2.25759e-10	-2.72384e-09	3.85345e-09	-2.01652e-09	-1.07877e-08	-5.01365e-09	-2.85761e-09	-9.93758e-10	3.64962e-09	7.63745e-09	5.76425e-09	2.13808e-09	6.82603e-09	6.15904e-10	-1.366e-09	1.87011e-09	2.40402e-09	1.35926e-09	1.97808e-09	-5.70446e-09	-2.36398e-09	-2.79332e-09	2.44447e-09	2.00227e-09	3.78608e-09	-3.8036e-10	-1.33396e-09	-3.87939e-09	5.65234e-16
-1.02793e-08	-4.40818e-09	-2.20894e-10	-3.81996e-09	3.61343e-09	-2.01557e-09	-1.04107e-08	-5.0146e-09	-2.7875e-09	-1.32009e-09	3.27527e-09	7.63906e-09	5.80788e-09	2.92961e-09	2.61497e-09	6.66823e-10	-1.33552e-09	1.7543e-09	2.40433e-09	1.33358e-09	2.07884e-09	-5.63342e-09	-2.15769e-09	-2.51895e-09	1.9267e-09	2.10942e-09	3.82195e-09	-3.79213e-10	-1.33405e-09	-2.40186e-09	5.08517e-16
-1.02815e-08	-4.41341e-09	-2.22779e-10	-2.81329e-09	3.97286e-09	-2.00852e-09	-1.06353e-08	-3.56311e-09	-2.83778e-09	-1.15433e-09	3.60129e-09	2.2554e-09	5.78312e-09	2.36231e-09	3.84761e-09	6.55171e-10	-5.04219e-10	1.46367e-09	2.40496e-09	1.35533e-09	2.608e-09	-5.70956e-09	-2.18215e-09	-2.71864e-09	2.07774e-09	2.04645e-09	3.82747e-09	-2.68109e-10	-1.33421e-09	-2.82892e-09	4.55056e-16
-1.02803e-08	-4.40028e-09	-2.23147e-10	-2.87411e-09	3.34953e-09	-2.0067e-09	-1.06782e-08	-3.51473e-09	-2.81926e-09	-1.22936e-09	3.51657e-09	1.94897e-09	5.78317e-09	2.29215e-09	4.43911e-09	6.59345e-10	-4.56266e-10	9.47179e-10	2.40484e-09	1.35098e-09	2.33444e-09	-5.67785e-09	-2.25274e-09	-2.74008e-09	2.3596e-09	2.02363e-09	3.75783e-09	-2.73527e-10	-1.33465e-09	-2.66568e-09	4.51176e-16
-6.05482e-09	-3.3907e-09	-1.76036e-10	-3.06295e-09	3.82449e-09	-2.02068e-09	-1.06279e-08	-3.63417e-09	-2.83319e-09	-1.11777e-09	3.07113e-09	2.94735e-09	7.81082e-10	2.2929e-09	4.3838e-09	7.18717e-10	-1.07507e-09	1.29836e-09	2.39799e-09	1.34741e-09	2.22469e-09	-5.63594e-09	-2.23002e-09	-2.71408e-09	2.30987e-09	1.92577e-09	4.67979e-09	-3.34742e-10	-1.33404e-09	-3.05213e-09	3.57049e-16
-6.85467e-09	-1.68813e-09	-2.00225e-10	-2.99395e-09	3.82596e-09	-2.01855e-09	-1.06666e-08	-3.66531e-09	-2.83167e-09	-1.19154e-09	3.14388e-09	2.63921e-09	2.56343e-09	2.35644e-09	4.4435e-09	6.90471e-10	-5.44766e-10	1.31468e-09	2.31969e-09	1.34636e-09	2.20809e-09	-5.63361e-09	-1.8484e-09	-2.49169e-09	2.31898e-09	1.94599e-09	3.94762e-09	-5.86617e-10	-1.33415e-09	-3.23909e-09	3.56217e-16
-6.40342e-09	-2.43759e-09	-2.09621e-10	-3.00419e-09	3.30593e-09	-2.01736e-09	-1.06304e-08	-3.51577e-09	-2.83091e-09	-1.13509e-09	2.92776e-09	3.07955e-09	2.73737e-09	2.34419e-09	4.15859e-09	6.77122e-10	-6.38187e-10	1.31249e-09	2.3636e-09	1.34737e-09	2.25708e-09	-5.66629e-09	-2.13739e-09	-2.67536e-09	2.26355e-09	1.96073e-09	4.10638e-09	-4.63739e-10	-1.33432e-09	-3.16423e-09	3.50775e-16
-6.50752e-09	-2.13004e-09	-2.04252e-10	-2.99055e-09	3.50174e-09	-2.01642e-09	-1.06515e-08	-3.6108e-09	-2.82983e-09	-1.16822e-09	2.85757e-09	3.02359e-09	1.77423e-09	2.3577e-09	4.35548e-09	6.84799e-10	-7.39601e-10	1.42365e-09	2.35628e-09	1.34714e-09	2.23408e-09	-5.64972e-09	-1.96076e-09	-2.56692e-09	2.27997e-09	1.95313e-09	3.96132e-09	-5.28323e-10	-1.33419e-09	-3.10032e-09	3.47178e-16
-6.56128e-09	-2.306e-09	-1.98887e-10	-2.91233e-09	3.54036e-09	-2.01738e-09	-3.88465e-09	-3.65653e-09	-2.83113e-09	-1.21598e-09	2.83738e-09	2.97404e-09	2.45942e-09	2.3444e-09	4.17853e-09	6.8357e-10	-6.99078e-10	1.39947e-09	2.37225e-09	1.34734e-09	2.23606e-09	-5.66234e-09	-2.17316e-09	-2.61497e-09	2.26584e-09	1.94099e-09	4.04612e-09	-4.23131e-10	-1.33386e-09	-3.18165e-09	2.53683e-16
-6.45646e-09	-2.30672e-09	-2.12598e-10	-2.94096e-09	3.41271e-09	-2.01707e-09	-1.28146e-09	-2.94756e-09	-2.83133e-09	-1.14866e-09	2.9803e-09	2.92387e-09	2.23353e-09	2.35302e-09	4.32772e-09	6.81531e-10	-7.75217e-10	1.23945e-09	2.37064e-09	1.3525e-09	2.23286e-09	-5.66392e-09	-2.13804e-09	-2.63798e-09	2.26742e-09	1.96021e-09	4.1224e-09	-4.79183e-10	-1.33324e-09	-3.10271e-09	2.34027e-16
-6.45987e-09	-2.24974e-09	-2.08616e-10	-2.95195e-09	2.88727e-09	-2.01736e-09	-1.72153e-09	-2.86969e-09	-2.83078e-09	-1.15427e-09	2.99782e-09	2.94732e-09	2.20423e-09	2.36798e-09	4.32076e-09	6.81456e-10	-7.78361e-10	1.15346e-09	2.32448e-09	1.47361e-09	2.23472e-09	-5.65333e-09	-2.11146e-09	-2.6491e-09	2.27193e-09	1.93513e-09	4.06154e-09	-4.67494e-10	-1.33394e-09	-3.11214e-09	2.30799e-16
-6.44146e-09	-2.14968e-09	-2.04996e-10	-2.95432e-09	3.08079e-09	-2.01758e-09	-1.72432e-09	-2.40234e-09	-2.83059e-09	-1.1512e-09	2.86779e-09	2.99824e-09	2.21034e-09	2.3548e-09	4.34002e-09	6.82773e-10	-7.2642e-10	1.34785e-09	2.36413e-09	1.45324e-09	2.23718e-09	-5.65736e-09	-2.11588e-09	-2.64189e-09	1.45236e-09	1.95173e-09	4.09698e-09	-4.50609e-10	-1.33411e-09	-3.07503e-09	2.26129e-16
-6.40308e-09	-2.14595e-09	-2.09296e-10	-2.97483e-09	2.97162e-09	-2.01755e-09	-1.92957e-09	-2.64869e-09	-2.82691e-09	-1.14915e-09	2.89185e-09	6.97847e-10	2.19935e-09	2.35796e-09	4.33793e-09	6.84028e-10	-7.24889e-10	1.76919e-09	2.06268e-09	1.26909e-09	1.52717e-09	-5.65957e-09	3.58077e-10	-2.63416e-09	1.7989e-09	1.94629e-09	4.08803e-09	-4.6614e-10	-1.33537e-09	-3.07968e-09	2.12154e-16
-6.43983e-09	-2.14241e-09	-2.08742e-10	-2.96102e-09	2.96154e-09	-2.00417e-09	-1.64428e-09	-2.71372e-09	-2.8276e-09	-1.15298e-09	2.90796e-09	1.08399e-09	2.12636e-09	2.35645e-09	4.33645e-09	6.80591e-10	-7.37406e-10	1.34543e-09	2.17123e-09	1.29664e-09	1.64685e-09	-5.65893e-09	-7.79168e-10	-2.63769e-09	1.66389e-09	1.55199e-09	4.07409e-09	-4.67642e-10	-1.07305e-09	-3.07917e-09	2.09703e-16
-6.43983e-09	-2.14241e-09	-2.08742e-10	-2.96102e-09	2.96154e-09	-2.00417e-09	-1.64428e-09	-2.71372e-09	-2.8276e-09	-1.15298e-09	2.90796e-09	1.08399e-09	2.12636e-09	2.35645e-09	4.33645e-09	6.80591e-10	-7.37406e-10	1.34543e-09	2.17123e-09	1.29664e-09	1.64685e-09	-5.65893e-09	-7.79168e-10	-2.63769e-09	1.66389e-09	1.55199e-09	4.07409e-09	-4.67642e-10	-1.07305e-09	-3.07917e-09	2.09703e-16
-6.41952e-09	-2.15577e-09	-2.09091e-10	-2.96232e-09	2.98232e-09	-2.01736e-09	-1.71728e-09	-2.65101e-09	-2.82516e-09	-1.15185e-09	2.91318e-09	8.40219e-10	2.11137e-09	2.35734e-09	4.30653e-09	6.83196e-10	-7.32587e-10	1.35361e-09	2.08065e-09	1.3528e-09	1.65095e-09	-5.65926e-09	-6.43949e-10	-2.63632e-09	1.55657e-09	1.85654e-09	4.06476e-09	-4.61118e-10	-8.52753e-10	-3.0797e-09	2.08608e-16
-6.42989e-09	-2.14761e-09	-2.08581e-10	-2.9631e-09	2.96479e-09	-2.02542e-09	-1.6869e-09	-2.64467e-09	-2.82637e-09	-1.15113e-09	2.90274e-09	8.54772e-10	2.13973e-09	2.35681e-09	4.32919e-09	6.80838e-10	-7.29795e-10	1.38881e-09	2.14364e-09	1.34772e-09	1.67501e-09	-5.65907e-09	-3.97528e-10	-2.63612e-09	1.69361e-09	1.68454e-09	3.71339e-09	-4.60322e-10	-8.46777e-10	-3.07941e-09	2.06038e-16
-6.41284e-09	-2.14644e-09	-2.09004e-10	-2.96333e-09	2.98175e-09	-2.01483e-09	-1.6923e-09	-5.32314e-10	-2.82533e-09	-1.15186e-09	2.90629e-09	9.9479e-10	2.13757e-09	2.3565e-09	2.41376e-09	6.81785e-10	-7.33288e-10	1.38297e-09	2.10161e-09	1.33332e-09	1.62075e-09	-5.65901e-09	-4.50973e-10	-2.6353e-09	1.72722e-09	1.81229e-09	4.06785e-09	-4.63558e-10	-6.27403e-10	-3.07658e-09	1.89146e-16
-6.41437e-09	-2.15259e-09	-2.08884e-10	-2.96375e-09	2.97463e-09	-2.01277e-09	-1.70626e-09	-9.08606e-10	-2.82594e-09	-1.15164e-09	2.9069e-09	8.31145e-10	2.13173e-09	2.35652e-09	2.39573e-09	3.3571e-10	-7.31465e-10	1.40632e-09	2.09388e-09	1.33471e-09	1.43262e-09	-5.65922e-09	-4.08677e-10	-2.63594e-09	1.71664e-09	1.75783e-09	3.87721e-09	-4.65107e-10	-7.6744e-10	-3.0801e-09	1.86879e-16
-6.41778e-09	-2.15189e-09	-2.07383e-10	-2.96315e-09	3.00718e-09	-2.02026e-09	-1.69747e-09	-3.51047e-10	-2.82596e-09	-1.15193e-09	2.90681e-09	8.07866e-10	2.13231e-09	2.35654e-09	2.56911e-09	4.07135e-10	-7.31564e-10	1.40403e-09	2.12659e-09	1.3372e-09	1.5648e-09	-5.65601e-09	-4.18785e-10	-2.6349e-09	1.68734e-09	1.77077e-09	3.55639e-09	-4.64979e-10	-7.1965e-10	-3.07873e-09	1.8527e-16
-5.86292e-09	-2.15208e-09	-2.01842e-10	-2.30511e-09	2.97866e-09	-2.01903e-09	-1.69808e-09	-7.91823e-10	-2.8377e-09	-1.1504e-09	2.90519e-09	8.05807e-10	2.1522e-09	2.35635e-09	2.3789e-09	2.78439e-10	-7.30876e-10	1.3968e-09	2.09279e-09	1.33534e-09	1.34068e-09	-5.65888e-09	-3.71961e-10	-2.63396e-09	1.70102e-09	1.72062e-09	3.78336e-09	-1.22808e-09	-7.57891e-10	-3.07751e-09	1.76471e-16
-5.91979e-09	-2.15057e-09	-2.05881e-10	-2.30598e-09	2.9755e-09	-2.01501e-09	-1.70361e-09	-5.57775e-10	-2.83586e-09	-1.13929e-09	2.90586e-09	8.33591e-10	2.16311e-09	2.35636e-09	2.46528e-09	4.34897e-10	-7.28836e-10	1.39575e-09	2.10354e-09	1.33566e-09	1.22945e-09	-5.65909e-09	-4.02552e-10	-2.63426e-09	1.70081e-09	1.75337e-09	3.68245e-09	-6.25864e-10	-7.6941e-10	-3.07924e-09	1.75453e-16
-5.96739e-09	-2.15223e-09	-2.05614e-10	-2.53046e-09	2.97585e-09	-2.01832e-09	-1.70112e-09	-5.46726e-10	-2.83293e-09	-7.80366e-10	2.90711e-09	8.33964e-10	2.10141e-09	2.35643e-09	2.47673e-09	2.33942e-11	-7.29764e-10	1.36836e-09	2.10203e-09	1.33823e-09	1.26583e-09	-4.68006e-09	-4.35747e-10	-2.63469e-09	1.6891e-09	1.58636e-09	3.6666e-09	-6.21641e-10	-7.56943e-10	-3.08043e-09	1.65207e-16
-5.90806e-09	-2.15013e-09	-2.13168e-10	-2.46998e-09	2.98025e-09	-2.01801e-09	-1.7019e-09	-4.90149e-10	-2.8333e-09	-7.56994e-11	2.90645e-09	8.19768e-10	2.13286e-09	2.35642e-09	2.45305e-09	2.74617e-10	-7.02175e-10	1.39229e-09	2.09261e-09	1.33004e-09	1.3872e-09	-4.63951e-09	-3.87496e-10	-2.63498e-09	1.69944e-09	8.60039e-10	3.75665e-09	-8.41981e-10	-7.6306e-10	-3.08057e-09	1.62757e-16
-5.93386e-09	-2.1313e-09	-2.11654e-10	-2.47767e-09	2.98012e-09	-1.67037e-09	-1.70176e-09	-5.35846e-10	-1.77203e-09	-4.76565e-10	2.90094e-09	8.19478e-10	2.13916e-09	2.35772e-09	2.4463e-09	3.91534e-10	-7.22321e-10	1.38905e-09	2.09634e-09	1.33188e-09	1.35227e-09	-4.70941e-09	-3.78613e-10	-2.6343e-09	1.69846e-09	1.10495e-09	3.60098e-09	-7.59402e-10	-7.66267e-10	-3.08014e-09	1.56952e-16
-5.91351e-09	-2.15349e-09	-2.14123e-10	-2.47075e-09	2.98063e-09	-1.69416e-09	-1.70173e-09	-5.23178e-10	-1.74374e-09	-4.18352e-10	1.55686e-09	8.26199e-10	2.0978e-09	2.35644e-09	2.46502e-09	2.46219e-10	-7.22503e-10	1.38262e-09	2.09762e-09	1.33285e-09	1.35044e-09	-4.63304e-09	-3.785e-10	-2.6347e-09	1.69796e-09	9.21267e-10	3.73171e-09	-7.09873e-10	-7.66462e-10	-3.08014e-09	1.50314e-16
-1.06811e-09	-2.1581e-09	-2.11478e-10	-7.29416e-10	2.95116e-09	-1.48194e-09	-1.53651e-09	-5.42641e-10	-1.61955e-09	-8.43431e-10	2.62008e-09	8.23559e-10	2.18136e-09	2.16891e-09	2.46413e-09	2.65532e-10	-7.27729e-10	1.37706e-09	2.09692e-09	1.35233e-09	1.33279e-09	-4.29225e-09	-3.55336e-10	-2.62917e-09	1.69724e-09	1.15606e-09	3.58124e-09	-2.43039e-10	-4.58378e-10	-3.08009e-09	1.09107e-16
-3.16617e-10	-2.15721e-09	-2.11932e-10	-2.45134e-09	2.94709e-09	-1.32002e-09	-1.36813e-09	-5.4736e-10	-1.77898e-09	-1.2227e-09	2.10691e-09	8.25582e-10	2.15599e-09	2.18378e-09	2.45698e-09	2.47652e-10	-7.26389e-10	1.37902e-09	2.09841e-09	1.36991e-09	1.33895e-09	-4.31777e-09	-3.79692e-10	-2.63098e-09	1.69583e-09	9.81794e-10	1.59274e-09	1.15865e-10	-4.60813e-10	-3.08032e-09	1.01005e-16
-5.47632e-10	-2.15515e-09	-2.10432e-10	-1.2702e-09	2.95707e-09	-1.5187e-09	-1.52327e-09	-5.30885e-10	-1.59166e-09	-5.93098e-10	1.7178e-09	8.24826e-10	2.15635e-09	2.10729e-09	2.46052e-09	2.67302e-10	-7.2478e-10	1.37773e-09	2.10319e-09	1.34941e-09	1.33554e-09	-4.39884e-09	-3.77491e-10	-2.63248e-09	1.69541e-09	9.55383e-10	1.41507e-09	-2.0281e-10	-6.10203e-10	-3.08015e-09	9.45516e-17
-1.49177e-09	-5.99454e-10	-2.12546e-10	-1.40915e-09	2.95717e-09	-1.46286e-09	-1.56764e-09	-5.35083e-10	-1.7281e-09	-9.0156e-10	1.83975e-09	8.24693e-10	2.15458e-09	2.11767e-09	2.46014e-09	2.67888e-10	-7.25032e-10	1.39984e-09	2.10682e-09	1.44351e-09	1.33303e-09	-4.23686e-09	-4.4553e-10	-2.63198e-09	1.69689e-09	1.00214e-09	1.52792e-09	-2.52439e-10	2.65071e-10	-3.08021e-09	9.30603e-17
-9.02192e-10	-1.19249e-09	-2.11925e-10	-1.20096e-09	2.96049e-09	-1.48645e-09	-1.52494e-09	-5.3735e-10	-1.64743e-09	-7.719e-10	1.4671e-09	8.24884e-10	2.15698e-09	2.21331e-09	2.46009e-09	2.6064e-10	-7.24766e-10	1.37979e-09	2.10479e-09	1.39975e-09	1.33652e-09	-4.02866e-09	-3.80411e-10	-2.6324e-09	1.69714e-09	9.57676e-10	1.43644e-09	-2.7744e-10	-4.18848e-10	-3.08016e-09	8.86351e-17
-9.22122e-10	-8.12613e-10	-2.11984e-10	-1.4516e-09	2.95754e-09	-1.44817e-09	-1.53469e-09	-5.37877e-10	-1.62833e-09	-7.64426e-10	1.59497e-09	8.24578e-10	2.15603e-09	2.12343e-09	2.45928e-09	2.64793e-10	-7.23578e-10	1.38167e-09	2.10639e-09	1.38459e-09	1.33512e-09	-3.88122e-09	-3.92844e-10	-2.63319e-09	1.69638e-09	9.59648e-10	1.48051e-09	-3.19782e-10	-3.89649e-10	-3.07987e-09	8.73381e-17
-3.18523e-10	-8.64705e-10	-2.10869e-10	-1.43964e-09	2.95813e-09	-1.45463e-09	-1.56076e-09	-5.39051e-10	-1.65888e-09	-7.03971e-10	1.6859e-09	8.26167e-10	2.15223e-09	2.19055e-09	2.1649e-09	2.62129e-10	-7.24837e-10	1.38184e-09	2.1157e-09	1.38096e-09	1.3369e-09	-3.94087e-09	-3.99343e-10	-2.63269e-09	1.44877e-09	9.55333e-10	1.48628e-09	-2.82994e-10	-3.11689e-10	-3.03717e-09	8.53663e-17
-9.65948e-10	-8.79861e-10	-2.11691e-10	-1.45412e-09	2.95988e-09	-1.4674e-09	-1.55956e-09	-5.38905e-10	-1.62738e-09	-7.34576e-10	1.4758e-09	8.24487e-10	2.15262e-09	2.15261e-09	2.4065e-09	2.62983e-10	-7.23525e-10	1.38222e-09	2.10693e-09	1.38763e-09	1.33636e-09	-1.82796e-09	-4.06971e-10	-2.63281e-09	1.64485e-09	9.63567e-10	1.5236e-09	-2.6949e-10	-2.95334e-10	-3.06686e-09	7.5221e-17
-5.55156e-10	-8.29496e-10	-2.11329e-10	-1.43514e-09	2.95862e-09	-1.45846e-09	-1.54963e-09	-5.40271e-10	-1.61385e-09	-7.48349e-10	1.64623e-09	8.24999e-10	2.1557e-09	2.16234e-09	2.37134e-09	2.62964e-10	-7.23684e-10	1.38188e-09	2.10787e-09	1.39098e-09	1.33572e-09	-1.83728e-09	-3.99368e-10	-2.63287e-09	1.54112e-09	9.56046e-10	1.48706e-09	-3.16201e-10	-3.96441e-10	-3.0536e-09	7.43892e-17
-5.15609e-10	-9.02127e-10	-2.11237e-10	-1.37153e-09	2.96008e-09	-1.46235e-09	-1.55942e-09	-5.38084e-10	-1.61522e-09	-7.42406e-10	1.51376e-09	8.24966e-10	2.16166e-09	2.17274e-09	2.31883e-09	2.66536e-10	-7.23803e-10	1.38055e-09	2.11046e-09	1.399e-09	1.33603e-09	-1.79745e-09	-4.20742e-10	-2.6341e-09	1.53897e-09	9.74648e-10	1.49011e-09	-2.83476e-10	-3.29251e-10	-3.06419e-09	7.36902e-17
-7.44859e-10	-9.44054e-10	-2.12892e-10	-1.42242e-09	2.95919e-09	-1.47019e-09	-1.54389e-09	-5.38827e-10	-1.27412e-09	-7.51986e-10	1.50731e-09	4.33139e-10	2.0123e-10	2.10314e-09	2.36598e-09	2.6226e-10	-7.23403e-10	1.37617e-09	2.10648e-09	1.39056e-09	1.33001e-09	-1.88857e-09	-2.42698e-10	-2.6332e-09	1.57358e-09	9.63464e-10	1.45925e-09	-5.38987e-10	-3.39666e-10	-3.06586e-09	6.83413e-17
-6.58e-10	-9.43862e-10	-2.12843e-10	-1.42257e-09	2.95906e-09	-1.47063e-09	-1.55273e-09	-5.38984e-10	-1.28292e-09	-7.40632e-10	1.50595e-09	4.51038e-10	3.79114e-10	2.10524e-09	2.33268e-09	2.69188e-10	-7.23419e-10	1.37649e-09	2.09311e-09	1.39094e-09	1.44227e-09	-1.8535e-09	-2.73491e-10	-2.63316e-09	1.57052e-09	9.67464e-10	1.46014e-09	-3.929e-10	-3.3814e-10	-3.06538e-09	6.82261e-17
-7.50286e-10	-9.24323e-10	-2.1248e-10	-1.4042e-09	2.95902e-09	-1.45971e-09	-1.54325e-09	-5.38763e-10	-1.28003e-09	-7.50678e-10	1.50936e-09	4.47715e-10	3.50795e-10	2.10406e-09	2.33893e-09	2.62939e-10	-7.23403e-10	1.37968e-09	2.10701e-09	1.3901e-09	1.32984e-09	-1.84886e-09	-2.90966e-10	-2.63312e-09	1.45055e-09	9.66275e-10	1.46523e-09	-4.9927e-10	-3.22653e-10	-3.06533e-09	6.77008e-17
-1.62636e-10	-9.03573e-10	-2.12145e-10	-1.42017e-09	2.95917e-09	-1.46535e-09	-1.54781e-09	-5.35475e-10	-1.34469e-09	-7.48239e-10	1.49397e-09	4.93458e-10	4.85401e-10	2.10765e-09	1.5377e-10	2.63147e-10	-7.23412e-10	1.37907e-09	2.10753e-09	1.39024e-09	1.33188e-09	-1.85718e-09	-2.39766e-10	-2.63362e-09	1.35017e-09	9.65771e-10	1.46958e-09	-5.13987e-10	-3.32541e-10	-3.06068e-09	6.17793e-17
-1.62835e-10	-9.03765e-10	-2.12145e-10	-1.42002e-09	2.95916e-09	-1.46535e-09	-1.54761e-09	-5.35495e-10	-1.34466e-09	-7.48245e-10	1.49407e-09	4.91593e-10	4.7997e-10	2.10756e-09	1.61191e-10	2.63144e-10	-7.23413e-10	1.37907e-09	2.10752e-09	1.39023e-09	1.33188e-09	-1.8564e-09	-2.41796e-10	-2.63362e-09	1.35032e-09	9.65781e-10	1.46959e-09	-5.09414e-10	-3.31864e-10	-3.06068e-09	6.1767e-17
-1.27224e-10	-9.09275e-10	-2.12264e-10	-1.41464e-09	2.95914e-09	-1.46406e-09	-1.54557e-09	-5.37941e-10	-1.34732e-09	-7.48277e-10	1.49823e-09	4.81608e-10	4.49299e-10	2.10651e-09	2.56773e-10	2.6314e-10	-7.23432e-10	1.37907e-09	2.10762e-09	1.39039e-09	1.33148e-09	-1.85511e-09	-2.4409e-10	-2.63364e-09	1.35591e-09	9.66013e-10	1.47007e-09	-4.31826e-10	-3.31508e-10	-3.06168e-09	6.1707e-17
-1.50629e-10	-9.08316e-10	-2.12276e-10	-1.41507e-09	2.95915e-09	-1.46456e-09	-1.54589e-09	-5.36818e-10	-1.33804e-09	-7.48231e-10	1.49811e-09	4.82446e-10	4.38066e-10	2.10789e-09	2.16647e-10	2.63135e-10	-7.23432e-10	1.37907e-09	2.10762e-09	1.39036e-09	1.33187e-09	-1.85588e-09	-2.45026e-10	-2.63363e-09	1.3612e-09	9.65983e-10	1.46989e-09	-4.39165e-10	-3.24865e-10	-3.06138e-09	6.16848e-17
-5.83751e-11	-9.09103e-10	-2.12241e-10	-1.41565e-09	2.95916e-09	-1.46422e-09	-1.54611e-09	-5.36544e-10	-1.33273e-09	-7.48251e-10	1.49502e-09	4.87406e-10	4.71152e-10	2.10724e-09	2.3051e-10	2.63244e-10	-7.23431e-10	1.37903e-09	2.10721e-09	1.39032e-09	1.33179e-09	-1.85534e-09	-2.44087e-10	-2.63352e-09	1.35532e-09	9.66256e-10	1.46906e-09	-4.41278e-10	-3.3024e-10	-3.06157e-09	6.16665e-17
-1.06149e-10	-8.81109e-10	-3.0318e-10	-5.58221e-10	2.86928e-09	-1.46493e-09	-8.78402e-10	-5.37307e-10	-1.34073e-09	-7.48167e-10	1.49527e-09	4.82961e-10	4.70568e-10	2.10728e-09	2.24612e-10	2.63151e-10	-7.23364e-10	1.379e-09	2.10743e-09	1.39061e-09	1.33345e-09	-1.85307e-09	-2.44434e-10	-2.62234e-09	1.3698e-09	9.65934e-10	1.46783e-09	-4.49509e-10	-2.96579e-10	-1.28212e-09	5.00845e-17
-1.01204e-10	-8.77684e-10	-2.41309e-10	-4.57137e-10	2.81477e-09	-5.99734e-10	-1.33313e-09	-5.36991e-10	-1.34379e-09	-7.48115e-10	1.49393e-09	4.86664e-10	4.65463e-10	2.10719e-09	2.13783e-10	2.63155e-10	-7.21744e-10	1.37903e-09	2.10728e-09	1.39046e-09	1.33211e-09	-1.85188e-09	-2.44555e-10	-2.63175e-09	1.35691e-09	9.65956e-10	1.46945e-09	-4.4706e-10	-3.21829e-10	-1.02686e-09	4.828e-17
-1.08975e-10	-8.50314e-10	-2.28248e-10	-6.42379e-10	2.83359e-09	-3.37857e-10	-1.1107e-09	-2.13029e-10	-1.35065e-09	-7.48028e-10	1.49455e-09	4.86631e-10	4.50968e-10	2.10702e-09	2.24038e-10	-9.23259e-11	-7.22942e-10	1.37907e-09	2.10732e-09	1.39065e-09	1.33253e-09	-1.85299e-09	-2.45481e-10	-2.62723e-09	1.36472e-09	9.66005e-10	1.47044e-09	-4.42263e-10	-3.23472e-10	-1.04041e-09	4.74895e-17
-1.09936e-10	-8.58965e-10	-2.68817e-10	-4.66098e-10	2.84404e-09	-5.98633e-10	-8.1089e-10	-3.89013e-10	-1.35634e-09	-7.48104e-10	1.49518e-09	4.85827e-10	4.58211e-10	2.10732e-09	2.24427e-10	1.34974e-10	-7.22663e-10	1.37907e-09	2.10735e-09	1.39061e-09	1.33245e-09	-1.8532e-09	-2.44663e-10	-2.62855e-09	1.3641e-09	9.65995e-10	1.46974e-09	-4.42017e-10	-3.20096e-10	-9.4354e-10	4.70053e-17
-1.07252e-10	-8.52087e-10	-3.08799e-10	-4.73971e-10	2.83242e-09	-5.50978e-10	-6.87568e-10	-4.21627e-10	-1.34712e-09	-7.48079e-10	1.49453e-09	4.85219e-10	4.64548e-10	2.10737e-09	2.25748e-10	2.60746e-10	-7.2209e-10	1.37905e-09	2.10735e-09	1.39044e-09	1.33253e-09	-1.85289e-09	-2.44797e-10	-2.62899e-09	1.36089e-09	9.66008e-10	1.46997e-09	-4.45219e-10	-3.2178e-10	-6.15977e-10	4.62584e-17
-1.12866e-10	-8.52214e-10	-3.01702e-10	-4.07371e-10	2.83669e-09	-5.53661e-10	-6.91403e-10	-4.25065e-10	-1.34713e-09	-7.48081e-10	1.49472e-09	4.85604e-10	4.65964e-10	2.10727e-09	2.23427e-10	2.60436e-10	-7.22101e-10	1.37905e-09	2.10735e-09	1.39044e-09	1.33259e-09	-1.85294e-09	-2.44799e-10	-2.62884e-09	1.36148e-09	9.66005e-10	1.46996e-09	-4.4476e-10	-3.21625e-10	-6.27003e-10	4.62472e-17
-1.09519e-10	-8.54711e-10	-2.8489e-10	-4.13809e-10	2.83571e-09	-5.56801e-10	-7.22311e-10	-4.46937e-10	-1.35222e-09	-7.44399e-10	1.49468e-09	4.85488e-10	4.64825e-10	2.11275e-09	2.24637e-10	1.61858e-10	-7.22303e-10	1.37898e-09	2.10734e-09	1.39034e-09	1.33244e-09	-1.85293e-09	-2.44809e-10	-2.6293e-09	1.36196e-09	8.17881e-10	1.46977e-09	-4.4514e-10	-3.21716e-10	-5.07632e-10	4.58991e-17
-1.09208e-10	-8.55512e-10	-2.94588e-10	-4.2911e-10	2.83607e-09	-4.82563e-10	-7.14921e-10	-4.18986e-10	-1.35016e-09	-7.45692e-10	1.49484e-09	4.85653e-10	4.6165e-10	2.10779e-09	2.25029e-10	1.60154e-10	-7.22548e-10	1.37896e-09	2.10737e-09	1.3904e-09	1.3325e-09	-1.85292e-09	-2.44872e-10	-2.62859e-09	1.36264e-09	7.3104e-10	1.46961e-09	-4.47588e-10	-3.21211e-10	-6.2623e-10	4.57819e-17
-1.10296e-10	-8.54445e-10	-2.91953e-10	-4.29256e-10	2.83472e-09	-5.21302e-10	-7.2599e-10	-4.12934e-10	-1.3507e-09	-7.47356e-10	3.48987e-10	4.85564e-10	4.62663e-10	2.10839e-09	2.25061e-10	1.60368e-10	-7.22402e-10	1.37882e-09	2.10736e-09	1.39036e-09	1.3325e-09	-1.85271e-09	-2.4484e-10	-2.62863e-09	1.36234e-09	7.28485e-10	1.46973e-09	-4.45188e-10	-3.21987e-10	-6.06713e-10	4.36845e-17
-1.09778e-10	-8.55151e-10	-2.90982e-10	-4.54138e-10	2.8348e-09	-5.15424e-10	-7.16593e-10	-3.81699e-10	-1.34962e-09	-7.45757e-10	1.65008e-10	4.8489e-10	4.62802e-10	2.10803e-09	2.25122e-10	1.67578e-10	-7.22452e-10	1.37882e-09	2.10736e-09	1.39039e-09	1.3325e-09	-1.85275e-09	-2.44831e-10	-2.62868e-09	1.36227e-09	7.53344e-10	1.4695e-09	-4.45066e-10	-3.22283e-10	-6.16667e-10	4.36122e-17
-1.09466e-10	-8.54753e-10	-2.90596e-10	-4.43325e-10	2.83463e-09	-5.10117e-10	-7.21091e-10	-3.9865e-10	-1.34994e-09	-7.46132e-10	2.44533e-10	4.85409e-10	4.62933e-10	2.10836e-09	2.24753e-10	1.62288e-10	-7.22492e-10	1.37881e-09	2.10736e-09	1.39042e-09	1.33251e-09	-1.85275e-09	-2.44843e-10	-2.62872e-09	1.36204e-09	7.24381e-10	1.46952e-09	-4.44953e-10	-3.22773e-10	-5.9185e-10	4.35761e-17
-1.09519e-10	-8.56069e-10	-2.91057e-10	-4.4693e-10	2.83469e-09	-5.06713e-10	-7.18706e-10	-3.97117e-10	-1.34981e-09	-7.46305e-10	8.56485e-11	4.85386e-10	4.62924e-10	2.10834e-09	2.24779e-10	1.64766e-10	-7.22478e-10	1.37878e-09	2.10736e-09	1.39041e-09	1.3325e-09	-1.85275e-09	-2.44852e-10	-2.6287e-09	1.36214e-09	7.30927e-10	1.46956e-09	-4.45034e-10	-3.22389e-10	-5.9801e-10	4.35391e-17
-1.09607e-10	-8.55865e-10	-2.57454e-10	-4.4004e-10	2.82652e-09	-4.68121e-10	-7.18609e-10	-3.9806e-10	-1.34815e-09	-7.46489e-10	1.84043e-10	4.85393e-10	4.60978e-10	2.10824e-09	2.40279e-10	1.6389e-10	-7.22569e-10	1.37881e-09	2.09398e-09	1.39039e-09	1.33251e-09	-1.84926e-09	-2.4389e-10	-2.62864e-09	1.36226e-09	7.37959e-10	1.46933e-09	-4.45087e-10	-3.41947e-10	-6.0853e-10	4.34239e-17
-1.09548e-10	-8.55401e-10	-2.81467e-10	-6.3356e-10	2.83373e-09	-4.90773e-10	-7.19716e-10	-3.99307e-10	-1.34943e-09	-7.46562e-10	1.30184e-10	4.86288e-10	4.63602e-10	5.09657e-10	2.32637e-10	1.62357e-10	-7.22469e-10	1.37879e-09	2.08719e-09	1.42022e-09	1.34004e-09	-1.83639e-09	-2.44668e-10	-2.62975e-09	1.36175e-09	7.35026e-10	1.46945e-09	-4.4495e-10	-3.32251e-10	-6.09922e-10	3.95337e-17
-1.09549e-10	-8.51581e-10	-2.69832e-10	-4.72341e-10	2.83203e-09	-5.05224e-10	-7.20056e-10	-4.0294e-10	-1.33718e-09	-7.46191e-10	1.09441e-10	4.86642e-10	4.52822e-10	6.30697e-10	2.28925e-10	1.62584e-10	-7.22469e-10	1.38182e-09	2.08908e-09	1.41945e-09	1.33472e-09	-1.85139e-09	-2.44859e-10	-2.40675e-09	1.36196e-09	7.28449e-10	1.46951e-09	-4.44978e-10	-3.23926e-10	-6.03863e-10	3.83496e-17
-1.09506e-10	-8.51959e-10	-2.90107e-10	-4.73434e-10	2.83427e-09	-5.05024e-10	-7.19242e-10	-3.99324e-10	-1.32849e-09	-7.46597e-10	1.25381e-10	4.8621e-10	4.53992e-10	1.00572e-09	2.25734e-10	1.61885e-10	-7.22496e-10	1.42176e-09	1.68319e-09	1.39851e-09	1.33287e-09	-1.88234e-09	-2.44683e-10	-2.36203e-09	1.36205e-09	6.26282e-10	1.46973e-09	-4.45269e-10	-3.22911e-10	-6.04084e-10	3.72463e-17
-1.09547e-10	-8.47979e-10	-2.88843e-10	-4.6203e-10	2.83411e-09	-5.04876e-10	-7.20321e-10	-3.99744e-10	-1.32349e-09	-7.46431e-10	1.19559e-10	4.87145e-10	4.60445e-10	9.87011e-10	2.25544e-10	1.62714e-10	-7.2248e-10	1.38988e-09	1.74791e-09	1.39834e-09	1.33157e-09	-1.85847e-09	-2.44779e-10	-2.26438e-09	1.36051e-09	5.14881e-10	1.46949e-09	-4.45e-10	-3.24402e-10	-6.04985e-10	3.6641e-17
-1.09595e-10	-8.50787e-10	-2.88834e-10	-4.83839e-10	2.83423e-09	-5.04683e-10	-7.18206e-10	-3.5038e-10	-1.31289e-09	-7.44201e-10	1.2174e-10	4.86993e-10	4.54606e-10	6.13695e-10	2.27065e-10	1.6239e-10	-7.2419e-10	1.38944e-09	1.68391e-09	1.39874e-09	1.33437e-09	-1.85571e-09	-2.43803e-10	-2.26082e-09	1.35748e-09	-1.78841e-10	1.46981e-09	-4.44996e-10	-3.2303e-10	-6.03813e-10	3.55142e-17
-1.09558e-10	-8.48852e-10	-2.87809e-10	-4.69839e-10	2.83395e-09	-5.05202e-10	-7.18558e-10	-3.96893e-10	-1.31246e-09	-7.46012e-10	1.18534e-10	4.88303e-10	3.06753e-10	6.70395e-10	2.26429e-10	1.62358e-10	-7.20574e-10	1.38667e-09	1.72068e-09	1.39886e-09	1.3337e-09	-1.85605e-09	-2.44527e-10	-1.85071e-09	1.35474e-09	2.17789e-10	1.47016e-09	-4.43789e-10	-3.23857e-10	-6.04685e-10	3.3929e-17
-1.09583e-10	-8.50077e-10	-2.88247e-10	-4.76479e-10	2.83425e-09	-5.05186e-10	-7.18376e-10	-3.76427e-10	-1.2989e-09	-7.44008e-10	1.20915e-10	4.88712e-10	4.51674e-10	6.57149e-10	1.99006e-10	1.62483e-10	-7.22985e-10	1.38906e-09	1.68095e-09	1.39673e-09	1.3336e-09	-1.8571e-09	-2.44714e-10	-1.78317e-09	1.3581e-09	3.05113e-10	1.47039e-09	-4.4498e-10	-3.23326e-10	-6.04344e-10	3.36496e-17
-1.09572e-10	-8.49385e-10	-2.86737e-10	-4.71246e-10	2.83321e-09	-4.78411e-10	-7.19248e-10	-3.97619e-10	-1.28813e-09	-7.44958e-10	1.24707e-10	4.94757e-10	3.41166e-10	6.52675e-10	2.23295e-10	1.62338e-10	-7.24132e-10	1.38955e-09	1.68779e-09	1.39778e-09	1.33377e-09	-1.856e-09	-2.44487e-10	-1.79075e-09	1.35632e-09	-6.2553e-11	1.47133e-09	-4.49463e-10	-3.24892e-10	-6.05214e-10	3.34924e-17
-1.09572e-10	-8.43777e-10	-2.88463e-10	-4.72243e-10	2.83382e-09	-3.43079e-10	-7.1903e-10	-3.8091e-10	-1.30492e-09	-7.45515e-10	1.20603e-10	4.97002e-10	4.32315e-10	6.69197e-10	2.23845e-10	1.62424e-10	-7.22885e-10	1.38776e-09	1.68142e-09	1.39798e-09	1.33372e-09	-1.85568e-09	-2.44567e-10	-1.75475e-09	1.35711e-09	8.81453e-11	1.47021e-09	-4.4478e-10	-3.24098e-10	-6.04647e-10	3.33426e-17
-1.09559e-10	-8.1091e-10	-1.05032e-10	-3.666e-10	2.83357e-09	-3.74432e-10	-7.18586e-10	-3.90914e-10	-1.29582e-09	-7.43136e-10	1.21827e-10	5.00975e-10	3.79835e-10	7.06391e-10	2.23143e-10	1.62438e-10	-7.15783e-10	1.38915e-09	1.68531e-09	1.39774e-09	1.33364e-09	-1.85609e-09	-2.44401e-10	-1.75517e-09	1.3572e-09	1.86512e-10	1.47056e-09	-4.45217e-10	-3.24285e-10	-6.04562e-10	3.31784e-17
-1.09594e-10	-8.24121e-10	-2.54058e-10	-4.04855e-10	2.28069e-09	-4.01561e-10	-7.18431e-10	-4.04386e-10	-1.30024e-09	-7.45008e-10	1.21721e-10	5.00368e-10	4.34219e-10	6.65704e-10	2.48295e-10	1.74416e-10	-7.17562e-10	1.38943e-09	1.68233e-09	1.39791e-09	1.01319e-09	-1.85605e-09	-2.44945e-10	-1.77544e-09	1.35954e-09	1.80634e-10	1.47117e-09	-4.57959e-10	-3.24464e-10	-6.04803e-10	2.98363e-17
-1.09592e-10	-8.23201e-10	-2.15508e-10	-3.96309e-10	2.26625e-09	-3.97359e-10	-7.18325e-10	-3.99289e-10	-1.29904e-09	-7.44345e-10	1.2125e-10	4.99122e-10	4.09754e-10	6.68352e-10	2.4734e-10	1.7187e-10	-7.17024e-10	1.38937e-09	1.68245e-09	1.39785e-09	1.06204e-09	-1.85605e-09	-2.71108e-10	-1.77315e-09	1.35799e-09	1.55299e-10	1.47117e-09	-4.51558e-10	-3.25016e-10	-6.04816e-10	2.98005e-17
-1.09567e-10	-8.24222e-10	-1.47012e-10	-2.33452e-10	2.24062e-09	-3.89865e-10	-7.18776e-10	-3.91639e-10	-1.29844e-09	-7.43852e-10	1.22235e-10	4.98421e-10	4.2792e-10	6.65676e-10	2.22733e-10	1.62574e-10	-7.08594e-10	1.38865e-09	1.68356e-09	1.39769e-09	1.04029e-09	-1.85659e-09	-2.93235e-10	-1.77216e-09	1.3619e-09	1.90888e-10	1.47089e-09	-4.51915e-10	-3.24507e-10	-6.0476e-10	2.95188e-17
-1.03314e-10	-8.27632e-10	-1.26022e-10	-2.64881e-10	2.2461e-09	-3.94927e-10	-7.1778e-10	-3.91592e-10	-1.29806e-09	-7.44002e-10	1.22407e-10	3.49913e-10	4.23818e-10	6.69896e-10	2.34626e-10	1.65543e-10	-7.05248e-10	1.38896e-09	1.68379e-09	1.39766e-09	1.03379e-09	-1.8564e-09	-2.57033e-10	-1.77505e-09	1.36693e-09	1.82145e-10	1.4711e-09	-4.5202e-10	-3.25389e-10	-6.0476e-10	2.94267e-17
-1.0627e-10	-8.2323e-10	-1.40856e-10	-2.58441e-10	2.24652e-09	-3.93755e-10	-7.18303e-10	-3.91484e-10	-1.29853e-09	-7.43954e-10	1.22306e-10	3.77725e-10	4.04435e-10	6.67091e-10	2.27294e-10	1.65159e-10	-7.09078e-10	1.38881e-09	1.68368e-09	1.39771e-09	1.03685e-09	-1.8564e-09	-2.66757e-10	-1.77429e-09	1.36073e-09	1.82011e-10	1.47093e-09	-4.5206e-10	-3.24945e-10	-6.04756e-10	2.94161e-17
-1.07133e-10	-8.22874e-10	-1.33179e-10	-2.3574e-10	2.24486e-09	-3.92425e-10	-7.1835e-10	-3.91562e-10	-1.29837e-09	-7.43923e-10	1.222e-10	3.92188e-10	4.16491e-10	6.69701e-10	2.34687e-10	1.64822e-10	-7.08794e-10	1.38887e-09	1.68342e-09	1.38145e-09	1.04248e-09	-1.85644e-09	-2.79823e-10	-1.77311e-09	1.36514e-09	1.78275e-10	1.47096e-09	-4.5213e-10	-3.2497e-10	-6.0472e-10	2.94006e-17
-1.15798e-10	-8.22791e-10	-1.41845e-10	-2.48585e-10	2.24643e-09	-3.92962e-10	-7.1812e-10	-3.97833e-10	-1.29828e-09	-7.44008e-10	1.22227e-10	3.79236e-10	4.19036e-10	6.71257e-10	2.40072e-10	1.65099e-10	-7.09093e-10	1.37887e-09	1.68363e-09	1.3887e-09	1.0418e-09	-1.76399e-09	-2.71647e-10	-1.77198e-09	1.36233e-09	1.82405e-10	1.47856e-09	-4.45088e-10	-3.24892e-10	-6.04733e-10	2.90787e-17
-1.1164e-10	-8.228e-10	-1.34724e-10	-2.10114e-10	2.24477e-09	-3.93406e-10	-6.32659e-10	-3.92679e-10	-1.29822e-09	-7.42054e-10	1.22219e-10	3.74001e-10	4.11115e-10	6.69746e-10	2.30784e-10	1.65031e-10	-7.08438e-10	1.39227e-09	1.1128e-09	1.39407e-09	1.02871e-09	-1.84174e-09	-2.74492e-10	-1.77335e-09	1.36298e-09	1.79612e-10	1.47241e-09	-4.50239e-10	-3.25018e-10	-6.04738e-10	2.76133e-17
-1.11056e-10	-6.19468e-10	-1.3079e-10	-2.46368e-10	2.24495e-09	-3.93587e-10	-6.94942e-10	-3.98177e-10	-1.29741e-09	-7.42502e-10	1.22249e-10	3.7828e-10	4.17258e-10	6.69141e-10	2.3564e-10	1.65217e-10	-7.08186e-10	1.39127e-09	1.21054e-09	1.38775e-09	1.03771e-09	-1.80866e-09	-2.70144e-10	-1.77319e-09	1.36378e-09	1.7798e-10	1.4787e-09	-4.51658e-10	-3.2487e-10	-6.04737e-10	2.75544e-17
-1.23405e-10	-6.21582e-10	-1.36763e-10	-2.21816e-10	2.24493e-09	-3.9348e-10	-6.75749e-10	-3.94522e-10	-1.29781e-09	-7.41506e-10	1.22243e-10	3.72641e-10	4.12638e-10	6.68991e-10	2.35085e-10	1.65144e-10	-7.08517e-10	1.39122e-09	1.09475e-09	1.38608e-09	1.02668e-09	-1.81126e-09	-2.70846e-10	-1.77302e-09	1.36314e-09	1.78177e-10	1.47893e-09	-4.48021e-10	-3.24917e-10	-6.04737e-10	2.72226e-17
-1.23481e-10	-6.49116e-10	-1.37391e-10	-2.23471e-10	2.24498e-09	-3.93385e-10	-6.95022e-10	-3.95173e-10	-1.29778e-09	-7.4089e-10	1.22257e-10	3.73728e-10	3.76041e-10	6.68997e-10	2.34845e-10	1.65104e-10	-7.08442e-10	1.39009e-09	1.13844e-09	1.38741e-09	1.03116e-09	-1.74872e-09	-7.46e-11	-1.77303e-09	1.36329e-09	1.78395e-10	1.47534e-09	-4.50051e-10	-3.24986e-10	-6.04741e-10	2.7065e-17
-1.20916e-10	-6.18707e-10	-1.36054e-10	-2.22216e-10	2.24528e-09	-3.93437e-10	-6.81861e-10	-3.95417e-10	-1.29795e-09	-7.41256e-10	1.22238e-10	3.72793e-10	4.12321e-10	6.69299e-10	2.34107e-10	1.65058e-10	-7.08558e-10	1.38476e-09	1.11465e-09	1.38676e-09	1.03112e-09	-1.74048e-09	-9.26111e-11	-1.77309e-09	1.36317e-09	1.78173e-10	1.47786e-09	-4.48875e-10	-3.24892e-10	-6.04738e-10	2.69476e-17
-1.19793e-10	-5.24194e-10	-1.36696e-10	-2.2456e-10	2.24511e-09	-3.93426e-10	-6.85868e-10	-3.95274e-10	-1.29793e-09	-7.41322e-10	1.22246e-10	3.66209e-10	4.12022e-10	6.69047e-10	2.35159e-10	1.65131e-10	-7.08507e-10	1.39035e-09	1.11748e-09	1.38603e-09	1.02959e-09	-1.74085e-09	-7.7813e-11	-1.77303e-09	1.36333e-09	1.78212e-10	1.4764e-09	-4.48637e-10	-3.24926e-10	-6.04738e-10	2.68513e-17
-1.19131e-10	-4.99489e-10	-1.36555e-10	-2.26986e-10	2.24508e-09	-3.93425e-10	-6.82228e-10	-3.95007e-10	-1.29786e-09	-7.41059e-10	1.22243e-10	3.6423e-10	3.97244e-10	6.69027e-10	2.35155e-10	1.65125e-10	-7.08485e-10	1.39013e-09	1.12609e-09	1.38696e-09	1.03005e-09	-1.73729e-09	-5.38164e-11	-1.77305e-09	1.36329e-09	1.78245e-10	1.47698e-09	-4.49249e-10	-3.24926e-10	-6.04739e-10	2.68165e-17
-1.19369e-10	-5.17131e-10	-1.36608e-10	-2.3545e-10	2.2451e-09	-3.9341e-10	-6.86679e-10	-3.94799e-10	-1.29788e-09	-7.41166e-10	1.22081e-10	3.65776e-10	4.06801e-10	6.69046e-10	2.35092e-10	1.65123e-10	-7.08491e-10	1.38982e-09	1.12673e-09	1.38743e-09	1.03029e-09	-1.74248e-09	-2.64547e-11	-6.72398e-10	1.36326e-09	1.76201e-10	1.47704e-09	-4.4912e-10	-3.24954e-10	-6.0475e-10	2.41794e-17
-1.22327e-10	-5.2586e-10	-1.3643e-10	-2.48356e-10	2.24521e-09	-3.93418e-10	-6.86772e-10	-3.9454e-10	-1.29789e-09	-7.40737e-10	1.22158e-10	3.69311e-10	4.0555e-10	6.69058e-10	2.34948e-10	1.6511e-10	-7.08513e-10	1.38946e-09	1.12253e-09	1.38771e-09	1.04505e-09	-1.74124e-09	-6.80714e-11	-3.60338e-10	1.36326e-09	1.7256e-10	1.47729e-09	-4.48907e-10	-3.25079e-10	-6.05132e-10	2.38949e-17
-1.19958e-10	-5.21886e-10	-1.36576e-10	-2.52582e-10	2.24513e-09	-3.93412e-10	-6.86276e-10	-3.94795e-10	-1.29789e-09	-7.41032e-10	1.22033e-10	3.70139e-10	4.0784e-10	6.69031e-10	2.34792e-10	1.6508e-10	-7.085e-10	1.38972e-09	1.11612e-09	1.38733e-09	1.03736e-09	-1.74247e-09	-6.66432e-11	-3.14817e-10	1.36326e-09	1.71455e-10	1.47684e-09	-4.48838e-10	-3.25087e-10	-6.04781e-10	2.38347e-17
-1.20091e-10	-5.28463e-10	-1.36452e-10	-2.52195e-10	2.25109e-09	-3.93402e-10	-6.85768e-10	-3.94052e-10	-1.29695e-09	-7.41028e-10	1.21546e-10	2.49914e-10	4.10167e-10	6.69714e-10	2.34961e-10	1.64261e-10	-7.08507e-10	1.38982e-09	1.12145e-09	1.34779e-09	1.0516e-09	-1.7405e-09	-9.43915e-11	-1.51434e-10	1.36319e-09	1.7124e-10	1.4769e-09	-4.48859e-10	-3.25219e-10	-6.05064e-10	2.3648e-17
-1.203e-10	-5.2491e-10	-1.3654e-10	-2.4626e-10	2.2469e-09	-3.9341e-10	-6.85996e-10	-3.94526e-10	-1.29736e-09	-7.40993e-10	1.21909e-10	2.58878e-10	4.08246e-10	6.69516e-10	2.34905e-10	1.64776e-10	-7.08505e-10	1.38977e-09	1.12161e-09	1.31737e-09	1.04169e-09	-1.74136e-09	-6.8043e-11	-2.67178e-10	1.36327e-09	1.72629e-10	1.4769e-09	-4.48896e-10	-3.25181e-10	-6.0499e-10	2.35734e-17
-1.1986e-10	-5.26736e-10	-1.36438e-10	-2.51054e-10	2.24826e-09	-3.93404e-10	-6.85414e-10	-3.94634e-10	-1.28738e-09	-7.41099e-10	1.2186e-10	2.1159e-10	4.09085e-10	6.69447e-10	2.34958e-10	1.64317e-10	-7.08505e-10	1.38978e-09	1.12131e-09	1.31874e-09	1.04012e-09	-1.74092e-09	-7.32154e-11	-2.02118e-10	1.36318e-09	1.72532e-10	1.47699e-09	-4.48951e-10	-3.25153e-10	-6.04956e-10	2.35039e-17
-1.19947e-10	-5.26409e-10	-1.36444e-10	-2.5108e-10	2.24826e-09	-3.93395e-10	-6.85846e-10	-3.94609e-10	-1.2896e-09	-7.41119e-10	1.21708e-10	2.6158e-10	4.09321e-10	6.71211e-10	2.34941e-10	1.6468e-10	-7.08505e-10	1.38971e-09	1.12126e-09	1.32499e-09	1.04433e-09	-1.35092e-10	-8.35988e-11	-2.00333e-10	1.36322e-09	1.73445e-10	1.47694e-09	-4.48897e-10	-3.25152e-10	-6.05018e-10	2.05498e-17
-1.2121e-10	-5.26596e-10	-1.36444e-10	-2.51388e-10	2.24859e-09	-3.93351e-10	-4.90407e-10	-3.94426e-10	-1.2849e-09	-7.41061e-10	1.22264e-10	2.65684e-10	4.08919e-10	6.7029e-10	2.3487e-10	1.64671e-10	-7.14326e-10	1.39018e-09	1.12152e-09	1.33433e-09	2.62993e-10	-5.49706e-10	-7.67593e-11	-1.99633e-10	1.36842e-09	1.71995e-10	1.47694e-09	-4.48969e-10	-3.18041e-10	-6.09001e-10	1.96205e-17
-1.20057e-10	-5.27187e-10	-1.36433e-10	-2.51082e-10	2.24836e-09	-3.93335e-10	-6.85911e-10	-3.94513e-10	-1.28599e-09	-7.41118e-10	1.21736e-10	2.54051e-10	4.0901e-10	6.70145e-10	2.34952e-10	1.64838e-10	-7.08572e-10	1.38991e-09	1.12137e-09	1.33302e-09	3.76437e-10	-2.3121e-10	-8.06337e-11	-2.00973e-10	1.36322e-09	1.72572e-10	1.47693e-09	-4.48911e-10	-2.71754e-10	-6.05174e-10	1.96126e-17
-1.2268e-10	-5.268e-10	-1.36432e-10	-2.5226e-10	2.2482e-09	-3.93269e-10	-6.84644e-10	-3.94363e-10	-1.28573e-09	-7.36738e-10	1.21836e-10	2.57583e-10	4.0918e-10	6.70166e-10	2.34952e-10	1.6485e-10	-7.12235e-10	1.40368e-09	3.51071e-10	1.33307e-09	2.85163e-10	-2.43299e-10	-7.88431e-11	-2.0566e-10	1.36326e-09	1.72913e-10	1.47696e-09	-4.48834e-10	-3.18329e-10	-6.05691e-10	1.84905e-17
-1.20994e-10	-5.29683e-10	-1.36464e-10	-2.51844e-10	2.24834e-09	-3.93201e-10	-6.42835e-10	-3.94453e-10	-1.28677e-09	-7.41033e-10	1.21908e-10	2.56538e-10	4.08937e-10	6.76184e-10	2.34919e-10	1.65297e-10	-7.10881e-10	1.3932e-09	4.69298e-10	1.33165e-09	4.1027e-10	-3.54115e-10	-7.97624e-11	-2.04381e-10	1.10637e-09	1.72415e-10	1.47694e-09	-4.48907e-10	-2.85703e-10	-6.06411e-10	1.8016e-17
-8.73838e-11	-5.2847e-10	-1.36621e-10	-2.51101e-10	1.31422e-09	-3.93312e-10	-6.2541e-10	-3.94523e-10	-1.28807e-09	-7.39847e-10	1.28305e-10	2.59237e-10	4.09068e-10	6.74388e-10	2.34996e-10	1.64907e-10	-7.10863e-10	1.39749e-09	4.72553e-10	1.33095e-09	3.70289e-10	-3.53217e-10	-7.05033e-11	-2.01898e-10	1.18841e-09	1.72584e-10	1.48737e-09	-4.48905e-10	-2.98648e-10	-6.06535e-10	1.48656e-17
-1.03385e-10	-5.28063e-10	-1.36558e-10	-2.51404e-10	1.337e-09	-3.93286e-10	-5.84711e-10	-3.93059e-10	-1.28687e-09	-7.40818e-10	1.23218e-10	2.59873e-10	4.09043e-10	6.8246e-10	2.34867e-10	1.65128e-10	-7.11574e-10	1.39157e-09	5.77516e-10	1.33006e-09	4.35214e-10	-3.49865e-10	-7.94352e-11	-2.05981e-10	1.08919e-09	1.72438e-10	1.47712e-09	-4.48907e-10	-3.12765e-10	-1.71883e-11	1.44166e-17
-1.20615e-10	-4.82383e-10	-1.36543e-10	-2.51436e-10	1.49594e-09	-3.93251e-10	-5.92232e-10	-3.92986e-10	-1.28723e-09	-7.89969e-10	1.23833e-10	2.59401e-10	4.09116e-10	6.80474e-10	2.34863e-10	1.64631e-10	-7.12119e-10	8.79657e-10	5.59976e-10	1.33009e-09	4.36011e-10	-3.44224e-10	-7.9107e-11	-2.04993e-10	1.04911e-09	1.72459e-10	8.89581e-10	-4.48899e-10	-3.11347e-10	-5.25388e-10	1.25198e-17
-1.17826e-10	-5.0759e-10	-1.36592e-10	-2.51407e-10	1.44817e-09	-3.93269e-10	-5.91677e-10	-3.93784e-10	-1.28725e-09	-7.65087e-10	1.24636e-10	2.58471e-10	4.09115e-10	6.80131e-10	2.34874e-10	1.65056e-10	-7.11905e-10	8.93296e-10	5.76778e-10	1.33019e-09	4.36297e-10	-3.49183e-10	-7.91044e-11	-2.04937e-10	1.05082e-09	1.72467e-10	9.79229e-10	-4.489e-10	-3.03583e-10	-3.85832e-10	1.24503e-17
-1.10984e-10	-5.18179e-10	-1.36586e-10	-2.51445e-10	1.40265e-09	-3.93281e-10	-5.92641e-10	-3.93274e-10	-1.28697e-09	-7.43055e-10	1.25148e-10	2.51287e-10	3.98672e-10	6.77189e-10	2.34892e-10	1.64938e-10	-7.11506e-10	1.02202e-09	5.68282e-10	1.33002e-09	4.32545e-10	-3.56808e-10	-7.67099e-11	-2.0454e-10	1.05695e-09	1.72455e-10	4.35229e-10	-1.6811e-10	-2.38793e-10	-2.51491e-10	1.14675e-17
-1.11202e-10	-5.09882e-10	-1.36568e-10	-2.514e-10	1.41201e-09	-3.93281e-10	-5.94874e-10	-3.93427e-10	-1.28705e-09	-7.50175e-10	1.2505e-10	2.52511e-10	4.00261e-10	6.78204e-10	2.3489e-10	1.64307e-10	-7.1159e-10	8.78707e-10	5.73288e-10	1.33036e-09	4.34884e-10	-3.57503e-10	-7.79266e-11	-2.04459e-10	1.0591e-09	1.72414e-10	3.38852e-10	-2.72859e-10	-2.48495e-10	-2.14945e-10	1.12028e-17
-1.13548e-10	-5.04957e-10	-1.36558e-10	-2.51521e-10	1.42333e-09	-3.93246e-10	-5.94414e-10	-3.93518e-10	-1.28709e-09	-6.61013e-10	1.24935e-10	2.53621e-10	4.02601e-10	6.78249e-10	2.31772e-10	1.64526e-10	-7.1169e-10	8.84114e-10	5.67663e-10	1.33022e-09	4.33061e-10	-3.5949e-10	-7.73367e-11	-2.04496e-10	1.05078e-09	1.7321e-10	3.5561e-10	-3.25086e-10	-2.56643e-10	-3.0662e-10	1.11855e-17
-1.13689e-10	-5.03824e-10	-1.3656e-10	-2.51366e-10	1.41135e-09	-3.93277e-10	-5.95304e-10	-3.93579e-10	-1.28709e-09	-6.85619e-10	1.24767e-10	2.52987e-10	4.03099e-10	6.7832e-10	2.32467e-10	1.64538e-10	-7.11598e-10	8.50325e-10	5.68756e-10	1.33038e-09	4.3488e-10	-3.57361e-10	-7.76702e-11	-2.04481e-10	1.0571e-09	1.72636e-10	3.67737e-10	-2.36395e-10	-2.61968e-10	-2.98265e-10	1.10979e-17
-1.15899e-10	-5.0565e-10	-1.36556e-10	-2.51458e-10	1.41199e-09	-3.93258e-10	-5.94408e-10	-3.93502e-10	-1.28711e-09	-6.29002e-10	1.25153e-10	2.53326e-10	4.00335e-10	6.77624e-10	2.32834e-10	1.64256e-10	-7.11696e-10	8.68767e-10	5.68246e-10	1.33027e-09	4.32733e-10	-3.57577e-10	-7.77094e-11	-2.0451e-10	1.05313e-09	1.73147e-10	3.39943e-10	-2.53773e-10	-2.58424e-10	-2.79356e-10	1.10209e-17
-1.18801e-10	-5.06273e-10	-1.25936e-10	-2.5122e-10	1.34017e-09	-4.28108e-10	-5.94503e-10	-3.93443e-10	-1.28628e-09	-3.1838e-10	1.23567e-10	2.54704e-10	3.98337e-10	6.78351e-10	2.40916e-10	1.64521e-10	-7.11637e-10	8.54941e-10	-3.77154e-11	1.33032e-09	4.3302e-10	-3.585e-10	-7.77091e-11	-2.04459e-10	1.06001e-09	1.75605e-10	4.02662e-10	-2.89505e-10	-1.07673e-10	-2.57319e-10	1.02275e-17
-1.17178e-10	-5.06424e-10	-1.2986e-10	-2.51295e-10	1.35747e-09	-4.12337e-10	-5.94271e-10	-3.93445e-10	-1.28665e-09	-3.71115e-10	1.24077e-10	2.39677e-10	4.01878e-10	6.78389e-10	2.43916e-10	1.64613e-10	-7.1014e-10	6.3488e-10	-2.29975e-11	1.32244e-09	4.31711e-10	-3.58501e-10	-7.7742e-11	-2.04483e-10	1.05958e-09	1.75273e-10	3.94144e-10	-3.00866e-10	-2.52169e-10	-2.61571e-10	9.99607e-18
-1.17445e-10	-5.03713e-10	-1.41193e-10	-2.51467e-10	1.36261e-09	-3.92608e-10	-5.94294e-10	-3.93482e-10	-1.28578e-09	-3.53811e-10	1.23768e-10	2.24874e-10	4.01104e-10	6.7828e-10	2.39324e-10	1.79607e-10	-6.52595e-10	5.31751e-10	1.39792e-10	1.30239e-09	4.28176e-10	-3.58346e-10	-7.78068e-11	-2.07591e-10	1.06167e-09	1.76325e-10	3.94333e-10	-3.04569e-10	-2.50926e-10	-2.6567e-10	9.74967e-18
-1.1643e-10	-5.05214e-10	-1.61427e-10	-2.51472e-10	1.36211e-09	-3.96058e-10	-5.94292e-10	-3.9348e-10	-1.28691e-09	-3.16697e-10	1.22245e-10	2.28128e-10	4.08429e-10	6.78244e-10	2.39949e-10	1.79167e-10	-6.46147e-10	5.60415e-10	1.41147e-10	1.30709e-09	3.48457e-10	-3.58091e-10	-7.78373e-11	-2.06841e-10	1.06042e-09	1.76893e-10	3.64937e-10	-2.90951e-10	-2.53017e-10	-2.71189e-10	9.68787e-18
-1.1732e-10	-5.04788e-10	-1.48795e-10	-2.51459e-10	1.35864e-09	-3.93463e-10	-5.94298e-10	-3.93475e-10	-1.2867e-09	-3.06135e-10	1.22135e-10	2.12683e-10	4.08932e-10	6.78242e-10	2.40731e-10	1.82403e-10	-6.56956e-10	5.53144e-10	1.15041e-10	1.30394e-09	3.34911e-10	-3.5817e-10	-7.78215e-11	-2.07236e-10	1.05999e-09	1.77951e-10	3.89773e-10	-2.90068e-10	-2.49129e-10	-2.6725e-10	9.65592e-18
-1.16924e-10	-5.04119e-10	-1.59658e-10	-2.51441e-10	1.36337e-09	-3.92998e-10	-5.94316e-10	-3.93481e-10	-1.28685e-09	-3.25435e-10	1.22436e-10	2.17592e-10	4.06075e-10	6.78247e-10	2.40366e-10	1.86102e-10	-6.45864e-10	5.09259e-10	1.44381e-10	1.30113e-09	3.45197e-10	-3.58247e-10	-7.7806e-11	-2.08412e-10	1.05885e-09	1.76731e-10	3.87701e-10	-2.92151e-10	-2.4528e-10	-2.63653e-10	9.6243e-18
-1.15522e-10	-5.04528e-10	-1.5487e-10	-2.51442e-10	1.36173e-09	-3.67221e-10	-5.9429e-10	-3.93449e-10	-1.28682e-09	-3.26241e-10	1.22418e-10	2.10302e-10	4.06534e-10	6.78156e-10	2.4025e-10	1.81365e-10	-6.49214e-10	5.10549e-10	1.41207e-10	1.30289e-09	3.55629e-10	-3.58175e-10	-8.94853e-11	-2.07869e-10	1.05494e-09	1.77895e-10	3.84339e-10	-2.93494e-10	-2.3886e-10	-2.49045e-10	9.59264e-18
-1.16378e-10	-3.7105e-10	-1.55739e-10	-2.63753e-10	1.36239e-09	-3.63434e-10	-5.93163e-10	-3.93476e-10	-1.1415e-09	-3.26287e-10	1.22693e-10	2.12804e-10	4.07961e-10	6.78211e-10	2.40158e-10	1.83872e-10	-6.49896e-10	5.20845e-10	1.14519e-10	1.30037e-09	3.53994e-10	-3.58192e-10	-1.21127e-10	4.23338e-13	1.05755e-09	1.77111e-10	3.82773e-10	-2.92319e-10	-2.40708e-10	-2.63266e-10	9.10261e-18
-1.15904e-10	-2.54332e-10	-1.57044e-10	-2.70986e-10	1.36165e-09	-3.60367e-10	-5.91479e-10	-3.93683e-10	-1.13419e-09	-3.29639e-10	1.22346e-10	2.10261e-10	4.06647e-10	6.78125e-10	2.40211e-10	1.85125e-10	-6.48896e-10	5.20614e-10	1.41838e-10	1.30136e-09	3.55021e-10	-3.58173e-10	-1.53781e-10	-9.29455e-13	1.05708e-09	1.79842e-10	3.8363e-10	-2.93073e-10	-2.33499e-10	-2.62907e-10	9.02662e-18
-1.1611e-10	-2.5894e-10	-1.57002e-10	-2.64642e-10	1.3615e-09	-3.67559e-10	-5.91546e-10	-3.9366e-10	-1.135e-09	-3.26963e-10	1.22335e-10	2.11696e-10	4.06649e-10	6.78127e-10	2.40163e-10	1.83424e-10	-6.49024e-10	5.22315e-10	1.36963e-10	1.30149e-09	3.47244e-10	-3.58175e-10	-1.35253e-10	-1.85961e-13	1.0564e-09	1.7958e-10	3.82467e-10	-2.92001e-10	-2.35289e-10	-2.58959e-10	9.01638e-18
-1.1611e-10	-2.59504e-10	-1.56965e-10	-2.64284e-10	1.36153e-09	-3.66691e-10	-5.91752e-10	-3.93651e-10	-1.13621e-09	-3.27214e-10	1.22341e-10	2.11163e-10	4.06655e-10	6.78126e-10	2.40165e-10	1.8358e-10	-6.49026e-10	5.20336e-10	1.3494e-10	1.30149e-09	3.48437e-10	-3.58175e-10	-1.29102e-10	-5.68045e-12	1.05641e-09	1.79318e-10	3.82623e-10	-2.92034e-10	-2.35472e-10	-2.59827e-10	9.01615e-18
-1.16224e-10	-2.64546e-10	-1.56439e-10	-2.64629e-10	1.36166e-09	-3.62978e-10	-5.91675e-10	-3.93584e-10	-1.13564e-09	-3.28272e-10	1.22453e-10	2.11107e-10	4.07039e-10	6.78148e-10	2.40183e-10	1.84075e-10	-6.49324e-10	5.1932e-10	1.20057e-10	1.30144e-09	3.50393e-10	-3.58179e-10	-1.10453e-10	-1.33851e-11	1.05611e-09	1.78594e-10	3.83638e-10	-2.9227e-10	-2.35546e-10	-2.6213e-10	9.00997e-18
-1.16161e-10	-5.56552e-11	-1.56407e-10	-2.61319e-10	1.36173e-09	-3.64757e-10	-5.91821e-10	-3.93623e-10	-1.13657e-09	-3.27539e-10	1.2242e-10	2.10844e-10	4.06845e-10	6.78171e-10	2.40206e-10	1.84002e-10	-6.49284e-10	5.19239e-10	1.24196e-10	1.30156e-09	3.50364e-10	-3.58088e-10	-1.18495e-10	-4.10944e-13	1.05519e-09	1.79244e-10	3.83352e-10	-2.92438e-10	-2.35583e-10	-2.61136e-10	8.94482e-18
-1.16195e-10	-6.26928e-11	-1.21543e-10	-2.52811e-10	1.36183e-09	-3.63297e-10	-5.91949e-10	-3.93619e-10	-1.13605e-09	-3.27233e-10	1.22533e-10	2.10581e-10	4.06853e-10	6.78171e-10	2.402e-10	1.84129e-10	-6.49221e-10	5.19684e-10	1.25508e-10	1.30171e-09	3.50179e-10	-3.58107e-10	-1.19117e-10	-6.88734e-12	1.05631e-09	1.79319e-10	3.83396e-10	-2.92503e-10	-2.36044e-10	-2.60905e-10	8.93326e-18
-1.16195e-10	-2.33622e-11	-9.83529e-11	-2.57385e-10	1.36175e-09	-3.63523e-10	-5.91947e-10	-3.9362e-10	-1.1365e-09	-3.27836e-10	1.22195e-10	2.10946e-10	4.06886e-10	6.78206e-10	2.40185e-10	1.84006e-10	-6.49268e-10	5.1964e-10	1.23122e-10	1.30152e-09	3.5007e-10	-3.58085e-10	-1.20136e-10	-4.29563e-12	1.05613e-09	1.79262e-10	3.83346e-10	-2.92438e-10	-2.35505e-10	-2.61001e-10	8.92694e-18
-1.16376e-10	-4.41264e-11	-1.00126e-10	-2.57762e-10	1.36178e-09	-3.6337e-10	-5.91944e-10	-3.9362e-10	-1.13598e-09	-3.27672e-10	8.60735e-11	2.10956e-10	4.06886e-10	6.78197e-10	2.40185e-10	1.83967e-10	-6.49266e-10	5.1964e-10	1.23123e-10	1.30152e-09	3.49936e-10	-3.58089e-10	-1.20165e-10	-6.05572e-12	1.05614e-09	1.79264e-10	3.8336e-10	-2.92438e-10	-2.35576e-10	-2.60166e-10	8.91961e-18
-1.1684e-10	-5.27236e-11	-1.01199e-10	-2.56962e-10	1.36186e-09	-3.63573e-10	-5.91928e-10	-1.58046e-10	-1.13624e-09	-3.27542e-10	1.18968e-10	2.10734e-10	4.06874e-10	6.78641e-10	2.40083e-10	1.84141e-10	-6.4932e-10	5.19962e-10	1.26921e-10	1.30149e-09	3.50185e-10	-3.58127e-10	-1.22363e-10	-3.84938e-12	1.05619e-09	1.79297e-10	3.82677e-10	-2.92445e-10	-2.37773e-10	-2.60484e-10	8.80134e-18
-1.16322e-10	-4.19585e-11	-1.10328e-10	-1.62963e-10	1.36152e-09	-3.63343e-10	-5.91924e-10	-2.42703e-10	-1.10697e-09	-3.27652e-10	7.26331e-11	2.11536e-10	4.069e-10	6.78268e-10	2.40195e-10	1.84068e-10	-6.49307e-10	5.19581e-10	1.24399e-10	1.30152e-09	3.50234e-10	-3.58039e-10	-1.21263e-10	-5.20257e-12	1.05619e-09	1.78416e-10	2.90147e-10	-2.92765e-10	-2.35884e-10	-2.60425e-10	8.65634e-18
-1.16322e-10	-4.19585e-11	-1.10328e-10	-1.62963e-10	1.36152e-09	-3.63343e-10	-5.91924e-10	-2.42703e-10	-1.10697e-09	-3.27652e-10	7.26331e-11	2.11536e-10	4.069e-10	6.78268e-10	2.40195e-10	1.84068e-10	-6.49307e-10	5.19581e-10	1.24399e-10	1.30152e-09	3.50234e-10	-3.58039e-10	-1.21263e-10	-5.20257e-12	1.05619e-09	1.78416e-10	2.90147e-10	-2.92765e-10	-2.35884e-10	-2.60425e-10	8.65634e-18
-1.16373e-10	-6.55339e-11	-1.07695e-10	-1.23936e-10	1.3608e-09	-3.63553e-10	-5.91955e-10	-2.20514e-10	-3.92997e-10	-3.27615e-10	8.77354e-11	2.1121e-10	4.0737e-10	6.7825e-10	2.39109e-10	1.83507e-10	-6.49292e-10	5.19796e-10	1.25225e-10	1.30152e-09	3.50032e-10	-3.58076e-10	-1.21387e-10	-4.23884e-12	1.05618e-09	1.78695e-10	3.41896e-10	-2.92683e-10	-2.47883e-10	-2.60493e-10	7.60489e-18
-1.16468e-10	-5.30443e-11	-1.02554e-10	-1.17759e-10	1.3616e-09	-3.63528e-10	-5.91946e-10	-2.14014e-10	-1.51979e-10	-3.27629e-10	8.7001e-11	2.11163e-10	4.07047e-10	6.78254e-10	2.39301e-10	1.83745e-10	-6.49289e-10	5.19692e-10	1.24898e-10	1.30152e-09	3.50119e-10	-3.58078e-10	-1.21086e-10	-4.66332e-12	1.05616e-09	1.78944e-10	3.47075e-10	-2.92727e-10	-2.4398e-10	-2.60536e-10	7.47017e-18
-1.16362e-10	-4.79855e-11	-1.01773e-10	-9.10859e-11	1.36156e-09	-3.63525e-10	-5.91942e-10	-2.01806e-10	-6.58709e-11	-3.27618e-10	8.51644e-11	2.11287e-10	4.07332e-10	6.78238e-10	2.39208e-10	1.83404e-10	-6.49302e-10	5.19648e-10	1.24625e-10	1.30152e-09	3.50131e-10	-3.58089e-10	-1.21183e-10	-4.65518e-12	1.05616e-09	1.78892e-10	3.1753e-10	-2.92731e-10	-2.38958e-10	-2.60523e-10	7.41757e-18
-1.16362e-10	-4.79855e-11	-1.01773e-10	-9.10859e-11	1.36156e-09	-3.63525e-10	-5.91942e-10	-2.01806e-10	-6.58709e-11	-3.27618e-10	8.51644e-11	2.11287e-10	4.07332e-10	6.78238e-10	2.39208e-10	1.83404e-10	-6.49302e-10	5.19648e-10	1.24625e-10	1.30152e-09	3.50131e-10	-3.58089e-10	-1.21183e-10	-4.65518e-12	1.05616e-09	1.78892e-10	3.1753e-10	-2.92731e-10	-2.38958e-10	-2.60523e-10	7.41757e-18
-1.16377e-10	-4.87063e-11	-1.06921e-10	-9.32042e-11	1.36173e-09	-3.63493e-10	-5.9194e-10	-1.9733e-10	-9.07745e-11	-3.27604e-10	8.59892e-11	2.11196e-10	4.06995e-10	6.78287e-10	2.39819e-10	1.84034e-10	-6.49305e-10	5.19703e-10	1.24901e-10	1.30152e-09	3.50117e-10	-3.58087e-10	-1.21012e-10	-4.53426e-12	1.05614e-09	1.78811e-10	3.0735e-10	-2.92751e-10	-2.3814e-10	-2.60564e-10	7.41537e-18
-1.16367e-10	-4.9381e-11	-1.02765e-10	-9.08622e-11	1.36161e-09	-3.63498e-10	-5.91942e-10	-1.99928e-10	-6.60416e-11	-3.27612e-10	8.55067e-11	2.11238e-10	4.07176e-10	6.78254e-10	2.39431e-10	1.83535e-10	-6.49306e-10	5.19695e-10	1.24668e-10	1.30152e-09	3.50124e-10	-3.58088e-10	-1.21093e-10	-4.57337e-12	1.05616e-09	1.78832e-10	3.10266e-10	-2.92744e-10	-2.38739e-10	-2.60562e-10	7.41273e-18
-1.16366e-10	-4.92021e-11	-1.03849e-10	-9.29788e-11	1.36168e-09	-3.63507e-10	-5.91942e-10	-1.98783e-10	-5.5262e-11	-3.2761e-10	8.48959e-11	2.11233e-10	4.07148e-10	6.78269e-10	2.39311e-10	1.83198e-10	-6.49303e-10	5.19695e-10	1.24648e-10	1.30152e-09	3.5012e-10	-3.58088e-10	-1.21072e-10	-4.56757e-12	1.05615e-09	1.78835e-10	3.08836e-10	-2.92735e-10	-2.39223e-10	-2.60554e-10	7.41076e-18
-1.16372e-10	-4.90824e-11	-1.038e-10	-9.35382e-11	1.36161e-09	-3.63512e-10	-5.91942e-10	-1.98643e-10	-5.60888e-11	-3.27611e-10	8.52077e-11	2.11226e-10	4.07218e-10	6.78264e-10	2.39324e-10	1.83303e-10	-6.49303e-10	5.19689e-10	1.2467e-10	1.30152e-09	3.50119e-10	-3.58089e-10	-1.21073e-10	-4.57647e-12	1.05615e-09	1.78849e-10	3.08774e-10	-2.92751e-10	-2.32821e-10	-2.60552e-10	7.4078e-18
-1.16366e-10	-4.90015e-11	-1.03912e-10	-9.34579e-11	1.36167e-09	-3.63511e-10	-5.91934e-10	-2.00192e-10	-3.94508e-11	-3.27624e-10	8.56238e-11	2.11236e-10	4.07198e-10	4.5668e-10	2.39367e-10	1.83246e-10	-6.49303e-10	5.197e-10	1.24626e-10	1.30152e-09	3.50117e-10	-3.5809e-10	-1.21068e-10	-4.59247e-12	1.06069e-09	1.7885e-10	3.08615e-10	-2.92737e-10	-2.39382e-10	-2.60551e-10	7.16816e-18
-1.16363e-10	-4.90833e-11	-1.03548e-10	-9.34065e-11	1.36166e-09	-3.63067e-10	-5.7765e-10	-2.00028e-10	-5.02924e-11	-3.27593e-10	8.55211e-11	8.88248e-11	4.07198e-10	5.26658e-10	2.38103e-10	1.8332e-10	-6.49303e-10	5.19693e-10	1.24645e-10	1.30152e-09	2.39212e-11	-3.50016e-10	-1.2107e-10	-4.60563e-12	1.05913e-09	1.78851e-10	3.09041e-10	-2.92314e-10	-2.39487e-10	-2.6055e-10	7.05244e-18
-1.16378e-10	-4.8582e-11	-1.02338e-10	-9.32753e-11	1.36166e-09	-3.63061e-10	-5.67147e-10	-1.99719e-10	-5.33455e-11	-3.27568e-10	8.54234e-11	6.79914e-11	4.07188e-10	4.64472e-10	2.38571e-10	1.83301e-10	-6.49303e-10	5.19535e-10	1.24638e-10	1.30152e-09	5.95983e-11	-3.50687e-10	-1.21066e-10	-4.59454e-12	1.05664e-09	1.78845e-10	3.09112e-10	-2.9248e-10	-2.37906e-10	-2.60526e-10	6.97294e-18
-1.16387e-10	-4.89066e-11	-1.03482e-10	-9.33868e-11	1.36175e-09	-3.62977e-10	-5.68779e-10	-1.99964e-10	-5.59148e-11	-3.27588e-10	8.55159e-11	8.63587e-11	4.07194e-10	4.5296e-10	2.38219e-10	1.83326e-10	-6.49303e-10	5.19678e-10	1.24639e-10	1.30152e-09	8.4484e-11	-3.50243e-10	-1.21071e-10	-4.59453e-12	1.05684e-09	1.78844e-10	3.09138e-10	-2.92254e-10	-2.36093e-10	-2.50463e-10	6.96553e-18
-1.16115e-10	-4.89613e-11	-8.68142e-11	-9.33487e-11	1.36168e-09	-2.42422e-10	-5.66282e-10	-1.99784e-10	-5.41038e-11	-2.77202e-10	8.56452e-11	9.55932e-11	4.07726e-10	4.56495e-10	2.36578e-10	1.83325e-10	-6.49302e-10	5.19684e-10	1.24459e-10	1.1799e-09	7.35409e-11	-3.493e-10	-1.21069e-10	-4.66597e-12	1.05714e-09	1.77217e-10	3.92761e-10	-2.92671e-10	-2.37623e-10	-2.60299e-10	6.62059e-18
-1.16126e-10	-4.89613e-11	-8.72007e-11	-9.33425e-11	1.36168e-09	-2.4272e-10	-5.66257e-10	-1.99786e-10	-5.41051e-11	-2.77501e-10	8.56452e-11	9.35772e-11	4.07723e-10	4.56511e-10	2.36578e-10	1.83325e-10	-6.49302e-10	5.19684e-10	1.24461e-10	1.18078e-09	7.35357e-11	-3.49306e-10	-1.21069e-10	-4.66304e-12	1.05717e-09	1.77231e-10	3.88642e-10	-2.9267e-10	-2.37623e-10	-2.60299e-10	6.6195e-18
-1.15448e-10	-4.79323e-11	-9.91443e-11	-6.69623e-11	1.35582e-09	-3.30762e-10	5.16393e-12	-2.00915e-10	-5.46375e-11	-9.93058e-11	8.60553e-11	8.86086e-11	4.07438e-10	4.57658e-10	2.36143e-10	1.8331e-10	-6.49301e-10	5.19611e-10	1.24786e-10	1.20529e-09	7.15827e-11	-3.48568e-10	-1.21097e-10	-4.62079e-12	1.05718e-09	1.78142e-10	3.57249e-10	-2.92266e-10	-2.37554e-10	-2.57754e-10	6.29737e-18
-1.15616e-10	-4.81221e-11	-9.90396e-11	-7.56222e-11	1.35585e-09	-3.2476e-10	-3.84212e-11	-2.00898e-10	-5.45706e-11	-1.07557e-10	8.60522e-11	8.94917e-11	4.07451e-10	4.57677e-10	2.36192e-10	1.83312e-10	-6.49302e-10	5.19619e-10	1.24779e-10	1.19905e-09	7.17074e-11	-3.48845e-10	-1.21093e-10	-4.61975e-12	1.05712e-09	1.77963e-10	3.4721e-10	-2.92287e-10	-2.37548e-10	-2.58631e-10	6.27656e-18
-1.15593e-10	-4.83938e-11	-1.05285e-10	-7.13208e-11	1.36122e-09	-2.92843e-10	-1.15835e-10	-2.00127e-10	-5.43473e-11	-1.54753e-10	8.61671e-11	8.22273e-11	4.07315e-10	4.58796e-10	2.36284e-10	1.83309e-10	-6.49307e-10	5.19613e-10	1.24687e-10	1.20586e-09	7.36161e-11	-2.19056e-10	-1.21225e-10	-4.60787e-12	1.05724e-09	1.78129e-10	3.20004e-10	-2.92288e-10	-2.37884e-10	-2.60103e-10	6.22188e-18
-1.15458e-10	-4.81367e-11	-1.0821e-10	-6.58542e-11	1.35859e-09	-3.02028e-10	-1.03197e-10	-2.00679e-10	-5.43456e-11	-1.87117e-10	8.64274e-11	8.16048e-11	4.07293e-10	4.58371e-10	2.36327e-10	1.83307e-10	-6.49227e-10	5.19537e-10	1.24671e-10	1.20114e-09	7.32249e-11	-2.27671e-10	-1.21208e-10	-4.61573e-12	1.05722e-09	1.78028e-10	3.27831e-10	-2.92236e-10	-2.37433e-10	-1.91187e-10	6.19394e-18
-1.15912e-10	-4.72236e-11	-1.08025e-10	-6.83205e-11	1.35899e-09	-2.99273e-10	-9.24065e-11	-2.00732e-10	-5.43839e-11	-1.51316e-10	8.64589e-11	3.94318e-12	4.06913e-10	4.58052e-10	2.36298e-10	1.83307e-10	-6.49264e-10	1.64994e-10	1.24642e-10	1.20901e-09	7.30411e-11	-2.35182e-10	-1.20965e-10	-8.82987e-12	1.05717e-09	1.77567e-10	3.29669e-10	-2.92287e-10	-2.36767e-10	-1.6559e-10	5.9435e-18
-1.1591e-10	-4.56438e-11	-1.07812e-10	-6.85376e-11	1.35882e-09	-2.99701e-10	-9.10072e-11	-2.00744e-10	-5.43839e-11	-1.50345e-10	8.63794e-11	5.60278e-13	4.06886e-10	4.58051e-10	2.36261e-10	1.83308e-10	-6.49264e-10	1.66083e-10	1.24642e-10	1.20814e-09	7.30374e-11	-2.34936e-10	-1.20991e-10	-1.3426e-11	1.05717e-09	1.76514e-10	3.30305e-10	-2.92285e-10	-2.36776e-10	-1.65679e-10	5.94085e-18
-1.16984e-10	-4.48811e-11	-1.03834e-10	-6.28726e-11	1.359e-09	-3.06967e-10	-8.99056e-11	-2.00698e-10	-5.42217e-11	-1.51925e-10	8.63502e-11	1.66918e-11	4.04628e-10	4.58146e-10	2.3614e-10	1.83798e-10	-6.49249e-10	1.77042e-10	1.25112e-10	1.20565e-09	7.28023e-11	-2.05595e-10	-1.2053e-10	-7.16449e-12	1.05722e-09	1.75394e-10	3.32395e-10	-2.91752e-10	-6.87276e-11	-1.83306e-10	5.88351e-18
-1.15993e-10	-4.58832e-11	-9.50901e-11	-7.22289e-11	1.35886e-09	-3.05454e-10	-9.77996e-11	-2.02436e-10	-5.32293e-11	-1.24439e-10	8.63946e-11	3.88575e-11	4.06323e-10	1.06901e-11	2.35862e-10	1.83623e-10	-6.49247e-10	1.97762e-10	1.24684e-10	1.20735e-09	6.75901e-11	-2.17948e-10	-1.21553e-10	-6.57226e-12	1.04658e-09	1.76319e-10	3.31651e-10	-2.81964e-10	-1.33741e-10	-1.11909e-10	5.6491e-18
-1.15931e-10	-4.63955e-11	-9.39389e-11	-6.4462e-11	1.3588e-09	-3.06999e-10	-9.44258e-11	-2.07444e-10	-5.36095e-11	-1.30641e-10	8.63005e-11	5.04987e-11	4.05179e-10	2.43393e-11	2.3604e-10	1.8359e-10	-6.49235e-10	1.95492e-10	1.24771e-10	1.20885e-09	6.56567e-11	-2.06019e-10	-1.21558e-10	-7.45642e-12	1.04553e-09	1.76237e-10	3.32399e-10	-2.92038e-10	-7.34455e-11	-1.17676e-10	5.64264e-18
-1.16057e-10	-4.51025e-11	-9.83223e-11	-6.63736e-11	1.3588e-09	-3.04481e-10	-9.16988e-11	-2.0281e-10	-5.35971e-11	-1.33424e-10	8.63796e-11	3.06289e-11	4.06173e-10	7.92245e-11	2.36081e-10	1.8369e-10	-6.49243e-10	1.88908e-10	1.24724e-10	1.20767e-09	6.87553e-11	-2.13079e-10	-1.22247e-10	-7.45516e-12	1.04647e-09	1.76303e-10	3.31245e-10	-2.75637e-10	-1.04015e-10	-1.07555e-10	5.63861e-18
-1.14597e-10	-4.497e-11	-9.80871e-11	-5.55404e-11	1.35878e-09	-3.05001e-10	-9.31355e-11	-2.05952e-10	-5.36209e-11	-1.32859e-10	8.64169e-11	3.68213e-11	3.73652e-10	6.28046e-11	2.36024e-10	1.88319e-10	-6.49245e-10	1.89433e-10	1.24737e-10	1.20797e-09	7.10851e-11	-2.12991e-10	-1.22631e-10	-7.46087e-12	1.04426e-09	1.75806e-10	3.31415e-10	-2.7686e-10	-1.05472e-10	-1.08367e-10	5.61074e-18
-4.94268e-11	-4.40161e-11	-9.61655e-11	-6.84447e-11	1.35883e-09	-3.05151e-10	-9.41046e-11	-2.06568e-10	-5.37663e-11	-1.10204e-10	5.02706e-11	3.27456e-11	4.05998e-10	7.87546e-11	2.39201e-10	1.8403e-10	-6.30825e-10	1.89808e-10	1.24426e-10	1.2082e-09	3.64796e-11	-2.08474e-10	-1.22396e-10	-7.71339e-12	1.04701e-09	1.76738e-10	1.4984e-10	-2.78574e-10	-1.02975e-10	-1.02865e-10	5.50787e-18
-3.88725e-11	-4.44177e-11	-9.76106e-11	-4.90787e-11	1.35885e-09	-3.06048e-10	-9.42576e-11	-1.87961e-10	-5.30289e-11	-1.1905e-10	3.05237e-11	3.18115e-11	3.98256e-10	7.22936e-11	2.06908e-10	1.84184e-10	-6.34223e-10	1.89238e-10	1.24505e-10	1.19541e-09	-2.09691e-11	-2.08816e-10	-1.22208e-10	-7.98716e-12	1.04657e-09	1.76537e-10	1.70577e-10	-2.79161e-10	-9.44905e-11	-1.06691e-10	5.45467e-18
-3.7749e-11	-4.46906e-11	-9.61671e-11	-4.98214e-11	1.35882e-09	-3.05414e-10	-9.45124e-11	-2.01127e-10	-5.4117e-11	-1.22364e-10	5.73681e-12	3.19284e-11	3.96236e-10	7.4343e-11	1.89411e-10	1.85196e-10	-6.34857e-10	1.90193e-10	1.24506e-10	1.19329e-09	-2.56255e-11	-2.09315e-10	-1.22211e-10	-8.22256e-12	1.04586e-09	1.76453e-10	1.42023e-10	-2.81113e-10	-1.0342e-10	-1.05053e-10	5.43988e-18
-4.28272e-11	-4.48711e-11	-9.70529e-11	-5.57726e-11	1.35881e-09	-3.05408e-10	-9.37069e-11	-1.92669e-10	-5.05992e-11	-1.20576e-10	3.67266e-11	3.28857e-11	3.91305e-10	6.6308e-11	1.62604e-10	1.84459e-10	-6.39204e-10	1.90018e-10	1.24525e-10	1.18796e-09	-1.20049e-11	-2.1011e-10	-1.22088e-10	-8.93952e-12	1.04588e-09	1.76437e-10	1.59466e-10	-2.79767e-10	-9.85602e-11	-1.0844e-10	5.42031e-18
-4.27984e-11	-4.47376e-11	-9.67662e-11	-5.8293e-11	1.3588e-09	-3.05441e-10	-9.40202e-11	-1.92325e-10	-5.08055e-11	-1.24912e-10	3.63205e-11	3.41922e-11	3.88617e-10	6.77565e-11	1.63998e-10	1.85508e-10	-6.36918e-10	1.90203e-10	1.24481e-10	1.18585e-09	-4.61247e-12	-2.09455e-10	-1.22052e-10	-8.497e-12	1.04593e-09	1.76356e-10	1.53023e-10	-2.80263e-10	-1.0222e-10	-1.08179e-10	5.41128e-18
-4.84081e-11	-4.47799e-11	-9.65536e-11	-5.61655e-11	1.3588e-09	-3.0545e-10	-9.39398e-11	-1.92942e-10	-5.17561e-11	-1.22527e-10	3.43409e-11	3.26323e-11	3.91415e-10	6.74505e-11	1.47927e-10	1.84837e-10	-6.35616e-10	1.90043e-10	1.24519e-10	1.18686e-09	-2.23343e-12	-2.09615e-10	-1.22112e-10	-8.60156e-12	1.04596e-09	1.76357e-10	1.54394e-10	-2.80072e-10	-1.00082e-10	-1.08098e-10	5.40856e-18
-4.68512e-11	-4.47339e-11	-9.66461e-11	-5.80272e-11	1.35881e-09	-3.05602e-10	-9.40391e-11	-1.91441e-10	-4.89668e-11	-1.23794e-10	2.51935e-11	3.29319e-11	3.8958e-10	6.90604e-11	1.34015e-10	1.8486e-10	-6.37997e-10	1.89966e-10	1.24518e-10	1.18634e-09	-1.51868e-12	-2.09336e-10	-1.22114e-10	-8.7031e-12	1.04599e-09	1.76365e-10	1.52014e-10	-2.80359e-10	-1.00369e-10	-1.08407e-10	5.40387e-18
-4.87337e-11	-2.37768e-11	-9.66134e-11	-5.76879e-11	2.72446e-10	-3.05588e-10	-9.39983e-11	-1.91453e-10	-5.07526e-11	-1.2269e-10	2.562e-11	3.24982e-11	3.91075e-10	6.80164e-11	1.60887e-10	1.84774e-10	-6.38663e-10	1.89844e-10	1.2449e-10	1.18659e-09	3.92526e-12	-2.09446e-10	-1.22177e-10	-8.32792e-12	1.04595e-09	1.7637e-10	1.49276e-10	-2.7971e-10	-9.89096e-11	-1.08115e-10	3.63903e-18
-4.75787e-11	-2.93129e-11	-9.65368e-11	-5.63487e-11	2.4108e-10	-4.59014e-11	-9.37294e-11	-1.91607e-10	-5.09993e-11	-1.38489e-10	2.98996e-11	3.25016e-11	3.91372e-10	6.78329e-11	2.24373e-10	1.85204e-10	-6.38687e-10	1.89882e-10	1.24483e-10	1.18652e-09	7.42292e-12	-2.09392e-10	-1.22197e-10	-8.29159e-12	1.04586e-09	1.76369e-10	1.53731e-10	-2.79878e-10	-1.00469e-10	-1.00815e-10	3.56083e-18
-4.94603e-11	-1.57051e-11	-9.65469e-11	-5.61046e-11	2.43184e-10	-7.11694e-11	-9.39152e-11	-1.91322e-10	-5.08232e-11	-1.28169e-10	2.89513e-11	3.29623e-11	3.91408e-10	6.85661e-11	2.15974e-10	1.85091e-10	-6.38489e-10	1.8988e-10	1.24468e-10	1.18651e-09	7.47169e-12	-2.09415e-10	-1.22157e-10	-6.50585e-12	1.04573e-09	1.7637e-10	1.56433e-10	-2.7984e-10	-1.00332e-10	-1.04471e-10	3.55884e-18
-4.74636e-11	-2.01273e-11	-9.65829e-11	-5.61041e-11	1.97712e-10	-1.12637e-10	-9.39671e-11	-1.91445e-10	-5.04596e-11	-1.2705e-10	2.88485e-11	3.25845e-11	3.90965e-10	6.82266e-11	1.77365e-10	1.84999e-10	-6.38353e-10	1.89454e-10	1.24407e-10	1.18653e-09	2.54008e-12	-2.09412e-10	-1.22328e-10	-5.32709e-12	1.04577e-09	1.76394e-10	1.52566e-10	-2.79862e-10	-1.00088e-10	-1.05956e-10	3.52933e-18
-4.75558e-11	-1.84114e-11	-9.65865e-11	-5.543e-11	2.1294e-10	-9.80797e-11	-9.39549e-11	-1.90863e-10	-5.03333e-11	-1.25633e-10	2.94865e-11	3.28393e-11	3.90207e-10	6.89676e-11	1.61228e-10	1.85036e-10	-6.3831e-10	1.8859e-10	1.24335e-10	1.18652e-09	3.92675e-12	-2.09418e-10	-1.22379e-10	-6.31701e-12	1.04584e-09	1.76382e-10	1.52681e-10	-2.79902e-10	-1.00134e-10	-1.0678e-10	3.52591e-18
-4.80003e-11	-7.02461e-12	-9.65887e-11	-5.54421e-11	2.1314e-10	-9.23016e-11	-9.39514e-11	-1.90908e-10	-5.04266e-11	-6.89575e-11	2.94634e-11	3.28335e-11	3.90608e-10	6.85271e-11	1.65458e-10	1.85066e-10	-6.38435e-10	1.89017e-10	1.24345e-10	1.18646e-09	4.54549e-12	-2.0942e-10	-1.22289e-10	-6.67937e-12	1.04585e-09	1.76377e-10	1.53266e-10	-2.79886e-10	-1.00153e-10	-1.04535e-10	3.51518e-18
-4.82974e-11	-5.28935e-12	-9.6586e-11	-5.58126e-11	2.06793e-10	-9.45669e-11	-9.40441e-11	-1.91188e-10	-5.0542e-11	-6.94064e-11	2.91718e-11	3.28297e-11	3.90776e-10	6.83222e-11	1.70417e-10	1.85022e-10	-6.38399e-10	1.89162e-10	3.66931e-11	1.18651e-09	3.97501e-12	-2.09437e-10	-1.22296e-10	-6.42756e-12	1.04583e-09	1.76376e-10	1.53456e-10	-2.79918e-10	-1.00119e-10	-1.04774e-10	3.501e-18
-4.73887e-11	-9.22066e-12	-9.65852e-11	-5.52328e-11	1.96345e-10	-9.86691e-11	-9.47965e-11	-1.91115e-10	-5.05414e-11	-6.96531e-11	2.91416e-11	3.27824e-11	3.90748e-10	6.8165e-11	1.66165e-10	1.85042e-10	-6.38418e-10	1.89127e-10	2.98301e-11	1.18654e-09	4.2985e-12	-2.09467e-10	-1.22257e-10	-6.32167e-12	1.04584e-09	1.76374e-10	1.5272e-10	-2.79899e-10	-1.0009e-10	-1.04955e-10	3.49559e-18
-4.81226e-11	-1.11011e-11	-9.65871e-11	-5.81512e-11	2.03716e-10	-9.49173e-11	-9.34668e-11	-1.78901e-10	-5.07093e-11	-6.19614e-11	2.93845e-11	3.28069e-11	3.90624e-10	6.83861e-11	1.79255e-10	1.8504e-10	-6.32812e-11	1.89223e-10	8.1446e-11	1.1865e-09	4.27757e-12	-2.19623e-10	-1.19179e-10	-3.33008e-12	1.04586e-09	1.7638e-10	1.53226e-10	-2.79899e-10	-1.00071e-10	-1.049e-10	3.10285e-18
-4.77645e-11	-1.36759e-11	-9.65868e-11	-5.6709e-11	2.04016e-10	-9.32471e-11	-9.35065e-11	-1.78651e-10	-5.06882e-11	-4.54753e-11	2.95083e-11	3.28576e-11	3.90681e-10	6.8124e-11	1.80601e-10	1.85039e-10	-8.10635e-11	1.8939e-10	6.54178e-11	1.18648e-09	4.41957e-12	-2.17352e-10	-1.18943e-10	-5.60031e-12	1.04586e-09	1.76394e-10	1.53237e-10	-2.79903e-10	-1.00071e-10	-1.03388e-10	3.10007e-18
-4.61441e-11	-8.97506e-12	-9.65909e-11	-5.69894e-11	2.03744e-10	-9.54642e-11	-9.24121e-11	-1.82716e-10	-5.07805e-11	-6.14669e-11	4.13755e-11	2.75317e-11	3.90047e-10	6.74373e-11	1.7687e-10	1.85059e-10	-1.06972e-10	1.89497e-10	2.75556e-11	5.10788e-10	6.54779e-11	-2.09837e-10	-1.21692e-10	-3.22208e-12	1.05554e-09	1.76384e-10	1.52318e-10	-2.88913e-10	-1.00059e-10	1.98644e-12	1.9725e-18
-4.69347e-11	-1.03921e-11	-9.65865e-11	-5.62416e-11	2.05514e-10	-9.36786e-11	-9.33196e-11	-1.86606e-10	-4.94519e-11	-6.59905e-11	4.25387e-11	3.04021e-11	3.90565e-10	6.81705e-11	1.74112e-10	1.85054e-10	-8.68752e-11	1.89081e-10	2.47643e-11	3.61655e-10	2.80191e-11	-2.13099e-10	-1.19366e-10	-4.5827e-12	1.04598e-09	1.76376e-10	1.52571e-10	-2.80102e-10	-1.00075e-10	-6.19129e-11	1.81656e-18
-4.69233e-11	-1.03949e-11	-9.65866e-11	-5.62517e-11	2.05112e-10	-9.3647e-11	-9.33193e-11	-1.85181e-10	-4.95041e-11	-6.59891e-11	4.1535e-11	3.04074e-11	3.90553e-10	6.79347e-11	1.74118e-10	1.85054e-10	-8.68978e-11	1.88984e-10	2.85878e-11	3.6515e-10	2.87069e-11	-2.12507e-10	-1.19464e-10	-4.44679e-12	1.04607e-09	1.76376e-10	1.51934e-10	-2.80208e-10	-1.00075e-10	-3.97241e-11	1.81606e-18
-4.64489e-11	-1.03998e-11	-9.65866e-11	-5.65016e-11	2.04479e-10	-9.36968e-11	-9.31885e-11	-1.83209e-10	-4.94932e-11	-6.55668e-11	4.2878e-11	3.04867e-11	3.90426e-10	6.78871e-11	1.7518e-10	1.85056e-10	-8.67405e-11	1.89085e-10	2.85175e-11	3.65246e-10	5.18043e-11	-2.113e-10	-1.19503e-10	-4.34132e-12	1.04617e-09	1.76394e-10	1.4952e-10	-2.80275e-10	-1.0007e-10	-2.81129e-11	1.81554e-18
-4.69045e-11	-1.04339e-11	-9.65866e-11	-5.62976e-11	2.05153e-10	-9.43005e-11	-9.32794e-11	-1.85716e-10	-5.03787e-11	-6.5832e-11	4.11292e-11	2.99266e-11	3.89973e-10	6.5774e-11	1.75795e-10	1.85055e-10	-8.58396e-11	1.89092e-10	1.29328e-11	3.64045e-10	3.82179e-11	-2.09014e-10	-1.19869e-10	-4.42807e-12	1.04682e-09	1.76376e-10	1.47409e-10	-2.80447e-10	-1.00067e-10	-3.10303e-11	1.81364e-18
-4.63162e-11	-1.02872e-11	-9.65869e-11	-5.63194e-11	2.04448e-10	-9.44489e-11	-9.30932e-11	-1.79584e-10	-4.97247e-11	-6.4006e-11	4.19023e-11	3.01578e-11	3.90252e-10	6.59296e-11	1.74863e-10	1.85056e-10	-8.42766e-11	1.89132e-10	2.10373e-11	3.63216e-10	3.75675e-11	-2.07956e-10	-1.20216e-10	-4.27734e-12	1.04712e-09	1.76378e-10	1.48189e-10	-2.80356e-10	-1.00065e-10	-1.64391e-11	1.80987e-18
-4.64791e-11	-1.02154e-11	-9.65868e-11	-5.63172e-11	2.0472e-10	-9.43926e-11	-9.31251e-11	-1.81375e-10	-4.96593e-11	-6.38856e-11	4.16397e-11	3.01221e-11	3.90149e-10	6.65094e-11	1.74924e-10	1.85054e-10	-8.48671e-11	1.89108e-10	1.66195e-11	3.59276e-10	4.08007e-11	-2.08369e-10	-1.20005e-10	-4.22594e-12	1.04673e-09	1.76375e-10	1.51036e-10	-2.80493e-10	-1.00071e-10	-7.78957e-12	1.80796e-18
-4.66457e-11	-1.03525e-11	-9.66188e-11	-5.56952e-11	2.05344e-10	-9.21877e-11	-9.32348e-11	-1.81582e-10	-4.96483e-11	-6.30287e-11	4.08251e-11	3.04753e-11	1.50517e-10	6.68348e-11	1.75057e-10	1.8506e-10	-8.54827e-11	1.8912e-10	2.06302e-11	3.60465e-10	4.72378e-11	-2.08073e-10	-1.20004e-10	-4.15306e-12	1.04669e-09	1.76376e-10	1.50621e-10	-2.80423e-10	-1.00067e-10	-1.30663e-11	1.67965e-18
-4.62927e-11	-1.03695e-11	-9.664e-11	-5.63139e-11	2.05157e-10	-9.42476e-11	-9.32348e-11	-1.81423e-10	-4.9717e-11	-6.3732e-11	4.18598e-11	3.03727e-11	1.08609e-11	6.63477e-11	1.74784e-10	1.53348e-10	-8.30425e-11	1.89095e-10	1.79198e-11	3.60914e-10	4.36658e-11	-2.09053e-10	-1.20077e-10	-4.16015e-12	1.04683e-09	1.76378e-10	1.4982e-10	-2.80419e-10	-1.00069e-10	-2.48991e-11	1.64709e-18
-4.63777e-11	-1.02003e-11	-1.05116e-10	-5.63937e-11	2.04797e-10	-9.39363e-11	-9.3201e-11	-1.81296e-10	-4.96835e-11	-6.34448e-11	4.17399e-11	2.98219e-11	1.43224e-10	6.41463e-11	1.75005e-10	1.74116e-10	-8.4928e-11	1.88409e-10	1.66184e-11	3.60608e-10	4.13634e-11	-2.09198e-10	-1.20037e-10	-4.23813e-12	1.04685e-09	1.76378e-10	1.48779e-10	-1.8629e-10	-1.00067e-10	-1.66792e-11	1.63057e-18
-4.63151e-11	-1.02424e-11	-9.69195e-11	-5.63703e-11	2.04939e-10	-9.40827e-11	-9.32168e-11	-1.81553e-10	-4.97194e-11	-6.36476e-11	4.1766e-11	3.03098e-11	4.24177e-11	6.46648e-11	1.74875e-10	1.62053e-10	-8.46134e-11	1.88049e-10	1.6937e-11	3.60658e-10	4.24411e-11	-2.08905e-10	-1.20086e-10	-4.44172e-12	1.04679e-09	1.7638e-10	1.49318e-10	-2.04561e-10	-1.00066e-10	-2.05432e-11	1.61355e-18
-4.63384e-11	-1.06847e-11	-9.30249e-11	-5.61515e-11	1.99075e-10	-9.40036e-11	-9.25667e-11	-6.5306e-11	-4.97011e-11	-6.30294e-11	4.18306e-11	1.59427e-10	9.24764e-11	6.50637e-11	1.74875e-10	1.65578e-10	-8.33156e-11	1.88215e-10	1.79378e-11	3.60828e-10	4.15955e-11	-2.08894e-10	-1.20064e-10	-4.22061e-12	8.6625e-10	1.76384e-10	1.49383e-10	-2.21481e-10	-1.00066e-10	-1.69737e-11	1.27562e-18
-4.62953e-11	-1.0757e-11	-9.84815e-11	-5.61427e-11	1.93861e-10	-9.41081e-11	-8.64919e-11	-2.79948e-11	-4.97027e-11	-6.21887e-11	4.21018e-11	8.05827e-11	9.03748e-11	6.64785e-11	1.74934e-10	1.64939e-10	-8.29235e-11	1.88821e-10	1.7372e-11	3.60851e-10	4.42793e-11	-2.09011e-10	-1.2004e-10	-4.26156e-12	8.66633e-10	1.76406e-10	1.24994e-10	-2.14737e-10	-1.00069e-10	-1.56423e-11	1.24209e-18
-4.62953e-11	-1.07283e-11	-9.82888e-11	-5.61783e-11	1.95853e-10	-9.41164e-11	-8.94529e-11	-5.67125e-11	-4.96982e-11	-6.30562e-11	4.19845e-11	5.70878e-11	6.73538e-11	6.63177e-11	1.74889e-10	1.6101e-10	-8.33934e-11	1.88783e-10	1.73503e-11	3.60826e-10	4.3542e-11	-2.09007e-10	-1.2004e-10	-4.2166e-12	8.61995e-10	1.76389e-10	1.36815e-10	-2.17193e-10	-1.00067e-10	-1.55886e-11	1.23382e-18
-4.62896e-11	-1.06969e-11	-9.83881e-11	-5.61761e-11	1.95461e-10	-9.40891e-11	-8.91527e-11	-5.02866e-11	-4.96995e-11	-6.25598e-11	4.20607e-11	5.68082e-11	8.25089e-11	6.6262e-11	1.74902e-10	1.59319e-10	-8.31607e-11	1.88762e-10	1.73568e-11	3.60757e-10	4.37049e-11	-2.09008e-10	-1.20041e-10	-4.2615e-12	8.62014e-10	1.76414e-10	1.35026e-10	-2.165e-10	-1.00067e-10	-1.56662e-11	1.23375e-18
-4.62966e-11	-1.04894e-11	-9.83613e-11	-5.6183e-11	1.96771e-10	-9.41299e-11	-9.14883e-11	-3.24816e-11	-4.97004e-11	-6.26494e-11	4.20722e-11	5.54556e-11	7.51766e-11	6.63866e-11	1.74908e-10	1.58143e-10	-8.33914e-11	1.88804e-10	1.74288e-11	3.60841e-10	4.37455e-11	-2.09003e-10	-1.20044e-10	-4.23269e-12	8.62314e-10	1.76396e-10	1.31303e-10	-2.16115e-10	-1.00067e-10	-1.67174e-11	1.23107e-18
-4.62859e-11	-1.07028e-11	-9.82828e-11	-5.61635e-11	1.69808e-10	-9.41133e-11	-8.94424e-11	-4.8141e-11	-4.97012e-11	-6.26982e-11	4.2074e-11	5.33437e-11	6.72855e-11	6.67108e-11	1.74407e-10	1.5984e-10	-8.32188e-11	1.88789e-10	1.73936e-11	3.60838e-10	4.37671e-11	-2.09004e-10	-1.20041e-10	-4.24126e-12	8.63457e-10	1.76395e-10	1.29033e-10	-2.15962e-10	-1.00067e-10	-1.6468e-11	1.22239e-18
-4.62858e-11	-1.06148e-11	-9.82103e-11	-5.61739e-11	1.79641e-10	-9.41898e-11	-8.97349e-11	-2.68794e-11	-4.97026e-11	-6.26832e-11	4.25616e-11	5.63278e-11	7.32691e-11	6.6533e-11	1.74256e-11	1.61232e-10	-8.29948e-11	1.88586e-10	1.61626e-11	3.60834e-10	4.55491e-11	-2.0993e-10	-1.20047e-10	-4.26729e-12	8.63427e-10	1.74129e-10	1.29189e-10	-2.15693e-10	-1.00037e-10	-1.56407e-11	1.19523e-18
-4.6095e-11	-1.0646e-11	-9.8394e-11	-5.6321e-11	1.81364e-10	-9.41158e-11	-8.95137e-11	-2.8421e-11	-5.17945e-11	-6.27185e-11	4.19842e-11	5.37021e-11	6.84081e-11	6.64487e-11	4.50921e-11	1.61592e-10	-8.32395e-11	1.80215e-10	1.69175e-11	3.60838e-10	4.59672e-11	-2.09141e-10	-1.20086e-10	-3.44831e-12	8.62424e-10	1.7045e-10	9.57368e-11	-2.15774e-10	-1.00043e-10	-1.63231e-11	1.18318e-18
-4.63525e-11	-1.06045e-11	-9.81904e-11	-5.66706e-11	1.82141e-10	-9.43691e-11	-8.94296e-11	-2.90781e-11	-5.10443e-11	-6.26474e-11	4.01717e-11	5.65084e-11	7.08838e-11	6.64974e-11	3.55206e-11	1.61462e-10	-8.31643e-11	1.28751e-10	1.64383e-11	3.60833e-10	4.56362e-11	-2.09358e-10	-1.2447e-10	-3.80025e-12	8.63056e-10	1.71241e-10	1.19889e-10	-2.15572e-10	-1.00041e-10	-1.61746e-11	1.17484e-18
-4.62884e-11	-1.0599e-11	-6.88317e-11	-5.64574e-11	1.76552e-10	-9.41665e-11	-8.96006e-11	-3.0158e-11	-5.00641e-11	-6.26444e-11	4.0032e-11	5.57313e-11	6.47495e-11	6.67224e-11	3.10776e-11	1.61359e-10	-8.31942e-11	1.47448e-10	1.25482e-11	3.60835e-10	4.86261e-11	-2.09341e-10	-1.20537e-10	-4.18401e-12	8.63119e-10	1.71623e-10	1.12011e-10	-2.15561e-10	-5.50439e-11	-1.61555e-11	1.16243e-18
-4.62788e-11	-1.06343e-11	-4.90921e-11	-5.64538e-11	1.75305e-10	-9.41677e-11	-8.95565e-11	-2.71039e-11	-5.01832e-11	-6.26728e-11	4.14521e-11	5.50116e-11	7.24234e-11	6.73677e-11	3.3712e-11	5.71667e-11	-8.31894e-11	1.46596e-10	1.54224e-11	3.56565e-10	4.74409e-11	-2.09197e-10	-1.2067e-10	-3.86377e-12	8.62979e-10	1.71996e-10	1.0058e-10	-2.15613e-10	-5.86208e-11	-1.63068e-11	1.13259e-18
-4.64994e-11	-1.06203e-11	-7.12256e-11	-5.72005e-11	1.74994e-10	-9.41673e-11	-8.94801e-11	-2.84712e-11	-5.00334e-11	-6.28244e-11	4.06264e-11	5.55132e-11	7.22892e-11	6.6916e-11	3.46587e-11	2.8481e-11	-8.32566e-11	1.43138e-10	1.57242e-11	3.49844e-10	5.10358e-11	-2.09559e-10	-1.24186e-10	-4.02787e-12	8.62933e-10	1.07197e-10	1.25295e-10	-2.16032e-10	-5.99887e-11	-1.59206e-11	1.11621e-18
-4.647e-11	-1.04293e-11	-5.89137e-11	-5.71017e-11	1.29095e-10	-9.42182e-11	-8.95692e-11	-2.84706e-11	-5.00672e-11	-6.27131e-11	4.02714e-11	5.54457e-11	7.2506e-11	6.69252e-11	3.42883e-11	4.03846e-11	-6.18429e-11	1.40736e-10	1.579e-11	3.5748e-10	4.975e-11	-2.09571e-10	-1.21681e-10	-4.12913e-12	8.62943e-10	1.26247e-10	1.10152e-10	-2.15831e-10	-2.01437e-11	-1.62242e-11	1.09994e-18
-4.70278e-11	-1.03759e-11	-5.60037e-11	-5.7125e-11	1.05212e-10	-9.41702e-11	-8.96272e-11	-2.71163e-11	-4.9893e-11	-6.2709e-11	4.09878e-11	5.54067e-11	7.35764e-11	6.67651e-11	3.44614e-11	5.33905e-11	-6.26252e-11	1.40915e-10	1.57328e-11	3.55083e-10	4.78112e-11	-2.09373e-10	-1.22152e-10	-3.96088e-12	8.62936e-10	1.16608e-10	1.07729e-10	-2.16295e-10	-7.80403e-12	-1.61412e-11	1.09064e-18
-4.65307e-11	-1.04591e-11	-6.61223e-11	-5.72567e-11	6.6199e-11	-9.42243e-11	-8.95687e-11	-2.92466e-11	-4.99934e-11	-6.27629e-11	3.95487e-11	5.53909e-11	7.17792e-11	6.53692e-11	3.42395e-11	4.76419e-11	-7.55724e-11	1.42678e-10	1.52778e-11	3.50461e-10	4.94505e-11	-2.09913e-10	-1.21892e-10	-4.11905e-12	8.6296e-10	1.10428e-10	1.11027e-10	-2.15839e-10	-1.56461e-11	-1.60695e-11	1.08282e-18
-4.66681e-11	-1.04216e-11	-6.64111e-11	-5.6843e-11	6.80391e-11	-9.42118e-11	-8.9604e-11	-2.92119e-11	-4.99281e-11	-6.27312e-11	4.04376e-11	5.5364e-11	7.22023e-11	6.56241e-11	3.56978e-11	4.93985e-11	-6.78236e-11	1.4188e-10	1.50247e-11	3.50017e-10	4.92846e-11	-2.09551e-10	-1.21606e-10	-4.1172e-12	8.62958e-10	1.10422e-10	1.10637e-10	-2.15893e-10	-2.2237e-11	-1.61023e-11	1.08178e-18
-4.65875e-11	-1.04574e-11	-6.77566e-11	-5.71591e-11	7.44986e-11	-9.42069e-11	-4.71964e-11	-2.8905e-11	-4.99606e-11	-6.27317e-11	3.99128e-11	5.5362e-11	7.19852e-11	3.94823e-11	3.452e-11	4.72451e-11	-7.05429e-11	1.41775e-10	1.52106e-11	3.50603e-10	4.90752e-11	-2.09589e-10	-1.21518e-10	-4.09612e-12	8.6295e-10	1.12595e-10	1.10533e-10	-2.16213e-10	-1.8589e-11	-1.6089e-11	1.07516e-18
-4.66098e-11	-1.0457e-11	-6.80751e-11	-5.70221e-11	6.62386e-11	-9.42117e-11	-4.89439e-11	-2.88947e-11	-4.99602e-11	-6.27052e-11	4.00302e-11	5.53604e-11	7.21098e-11	4.19118e-11	3.48871e-11	4.66042e-11	-6.97105e-11	1.4177e-10	1.52029e-11	3.50628e-10	4.90473e-11	-2.09557e-10	-1.215e-10	-4.09541e-12	8.62952e-10	1.12434e-10	1.10892e-10	-2.16184e-10	-1.85953e-11	-1.60937e-11	1.07429e-18
-4.27659e-11	-1.04506e-11	-7.00831e-11	-5.99228e-11	6.50775e-11	-9.41523e-11	-5.01653e-11	-2.87738e-11	-4.42973e-11	-6.27288e-11	4.00648e-11	5.59314e-11	7.16661e-11	6.36463e-11	2.02164e-11	4.82146e-11	-6.84216e-11	1.42018e-10	1.4436e-11	3.47509e-10	4.906e-11	-2.09433e-10	-1.21096e-10	-4.35274e-12	8.62959e-10	1.11509e-10	1.11196e-10	-2.15714e-10	-1.51506e-11	-1.66141e-11	1.07274e-18
-4.69209e-11	-1.05024e-11	-6.90653e-11	-5.70641e-11	6.41413e-11	-9.42149e-11	-4.87038e-11	-2.12578e-11	-4.99563e-11	-6.27053e-11	3.96481e-11	5.52535e-11	7.21999e-11	4.83219e-11	3.47869e-11	4.90145e-11	-6.55732e-11	1.42077e-10	1.51199e-11	3.5164e-10	4.89775e-11	-2.09515e-10	-3.81182e-11	-6.97857e-12	8.62954e-10	-1.8938e-12	8.77281e-11	-2.1477e-10	-1.69773e-11	-1.61051e-11	1.04359e-18
-4.65711e-11	-1.05721e-11	-6.86028e-11	-5.73076e-11	6.84182e-11	-9.421e-11	-5.0181e-11	-2.16579e-11	-4.96052e-11	-6.27032e-11	3.94341e-11	5.52155e-11	7.21673e-11	4.19283e-11	3.16568e-11	4.95496e-11	-6.81994e-11	1.41812e-10	1.51429e-11	3.50457e-10	4.90749e-11	-2.09512e-10	-2.54961e-11	-8.65543e-12	8.62954e-10	-4.38369e-12	6.76226e-11	-2.15163e-10	-2.14688e-11	-1.61174e-11	1.03937e-18
-4.65107e-11	-1.05681e-11	-6.86269e-11	-5.71028e-11	6.47906e-11	-9.42114e-11	-5.08552e-11	-2.47425e-11	-4.97077e-11	-6.27037e-11	3.96149e-11	5.52219e-11	7.2152e-11	4.333e-11	3.22104e-11	4.83701e-11	-6.81737e-11	1.41868e-10	1.5146e-11	3.49266e-10	4.9054e-11	-2.09515e-10	-3.17912e-11	-7.10483e-12	8.62955e-10	1.52812e-11	7.0205e-11	-2.15195e-10	-1.95775e-11	-1.61261e-11	1.03916e-18
-4.67182e-11	-1.05241e-11	-6.86662e-11	-5.73302e-11	6.55667e-11	-9.42103e-11	-5.01216e-11	-2.19089e-11	-4.96642e-11	-6.27016e-11	3.97348e-11	5.53916e-11	7.21774e-11	4.31841e-11	3.32786e-11	4.95129e-11	-6.82137e-11	1.41909e-10	1.50864e-11	3.49154e-10	4.90539e-11	-2.09511e-10	-3.12108e-11	-7.57963e-12	8.62954e-10	-1.02966e-11	6.93002e-11	-2.15124e-10	-1.93583e-11	-1.61325e-11	1.03891e-18
-4.65597e-11	-1.05246e-11	-6.85413e-11	-5.73757e-11	6.57631e-11	-9.42083e-11	-5.01058e-11	-2.26008e-11	-4.97026e-11	-6.2704e-11	3.96939e-11	5.52756e-11	7.21611e-11	4.36373e-11	3.29017e-11	4.954e-11	-6.71725e-11	1.41858e-10	1.51068e-11	3.49141e-10	4.9044e-11	-2.09509e-10	-2.83794e-11	-8.5362e-12	8.62954e-10	-5.09504e-12	6.96704e-11	-2.14831e-10	-1.86012e-11	-1.61156e-11	1.03844e-18
-4.45082e-11	-1.05301e-11	-6.86136e-11	-5.73978e-11	4.46837e-11	-9.42173e-11	-4.99542e-11	-2.41204e-11	-4.87954e-11	-6.27036e-11	3.92429e-11	5.59312e-11	7.2158e-11	4.34721e-11	3.23824e-11	4.88673e-11	-6.68812e-11	1.41787e-10	1.50757e-11	3.49293e-10	4.9043e-11	-9.07265e-11	-2.40437e-11	-7.89526e-12	8.62957e-10	1.19802e-11	7.25521e-11	-2.14801e-10	-1.98663e-11	-1.36813e-11	1.00047e-18
-4.38078e-11	-1.05376e-11	-6.89963e-11	-5.71785e-11	-2.21793e-12	-9.42235e-11	-5.0181e-11	-2.42602e-11	-4.88144e-11	-6.27036e-11	3.9009e-11	5.58522e-11	7.21567e-11	4.33675e-11	3.34409e-11	4.91788e-11	-6.6808e-11	1.41857e-10	1.51186e-11	3.49437e-10	4.9046e-11	-8.83674e-11	-2.33208e-11	-7.88201e-12	8.62954e-10	5.4306e-12	3.93121e-11	-2.15009e-10	-1.95373e-11	-1.6111e-11	9.94507e-19
-4.23143e-11	-1.05312e-11	-6.92974e-11	-5.72888e-11	1.99809e-11	-9.4218e-11	-5.055e-11	-2.93003e-11	-4.88387e-11	-6.27026e-11	3.92226e-11	5.54917e-11	7.21388e-11	4.38484e-11	3.3699e-11	4.89497e-11	-6.79666e-11	1.41806e-10	1.50974e-11	3.49283e-10	4.90497e-11	-6.31751e-11	-2.44008e-11	-7.9464e-12	8.62954e-10	-1.20383e-12	2.81291e-11	-2.15111e-10	-1.95549e-11	-1.60996e-11	9.90676e-19
-4.4015e-11	-1.05322e-11	-6.88268e-11	-5.73039e-11	6.47995e-13	-9.42216e-11	-5.03367e-11	-2.7673e-11	-4.89234e-11	-6.2704e-11	3.91877e-11	5.56456e-11	7.21424e-11	4.3628e-11	3.35642e-11	4.90355e-11	-6.71997e-11	1.41826e-10	1.5108e-11	3.4932e-10	4.905e-11	-6.33362e-11	-2.45527e-11	-7.91164e-12	8.62954e-10	1.94982e-12	3.14418e-11	-2.15099e-10	-1.95143e-11	-1.60822e-11	9.90399e-19
-4.3797e-11	-1.05319e-11	-6.87205e-11	-5.72769e-11	7.47833e-12	-9.42177e-11	-5.02377e-11	-2.45661e-11	-4.91394e-11	-6.27033e-11	3.91783e-11	5.55808e-11	7.21426e-11	4.36694e-11	3.32559e-11	4.90875e-11	-6.76452e-11	1.41821e-10	1.51085e-11	3.49321e-10	4.90496e-11	-6.34142e-11	-2.51044e-11	-7.92835e-12	8.62954e-10	-2.80786e-13	3.10937e-11	-2.14954e-10	-1.95976e-11	-1.57935e-11	9.90249e-19
-4.27012e-11	-1.05318e-11	-6.89574e-11	-5.72652e-11	8.37188e-12	-9.42174e-11	-5.03644e-11	-2.50401e-11	-4.9042e-11	-6.27032e-11	3.91705e-11	5.561e-11	7.21433e-11	4.35026e-11	3.32097e-11	4.90042e-11	-6.74905e-11	1.4183e-10	1.51083e-11	3.49323e-10	4.90486e-11	-6.37056e-11	-2.3292e-11	-7.97631e-12	8.62954e-10	8.20446e-14	3.16789e-11	-2.14951e-10	-1.95688e-11	-1.59987e-11	9.90177e-19
[truncated: 1,935 more rows]
