# Supplementary material for: A modified shuffled frog leaping algorithm with inertia weight
Source: Sci Rep. 2024 Feb 20;14:4146. doi: 10.1038/s41598-024-51306-1 (PMC11224354; doi:10.1038/s41598-024-51306-1)
Supplement: Supplementary file 1 — Supplementary Information. [file 41598_2024_51306_MOESM1_ESM.zip › data/F1/SFLA_B_2.xls]

## Sheet: Sheet1
7.77952	-2.42457	32.6793	11.9582	15.3083	12.6473	9.71121	-5.65798	-34.8846	30.2721	12.2785	9.67368	24.1328	-16.7766	-13.5964	-1.7695	2.0052	21.8292	3.90432	34.8921	-28.8996	10.8863	10.0953	3.91307	1.8518	15.8037	-15.1994	-33.3328	30.16	-0.574221	10516.9
9.83903	7.52052	4.75573	-0.74588	0.970392	3.27083	-1.59586	11.7976	8.26288	-3.96919	-2.46956	5.78714	4.00999	-1.30106	-3.41434	-13.1029	-4.72292	-14.7673	-0.581372	-7.85616	4.86345	4.88449	4.10586	7.9821	-5.83579	-6.50017	-0.792042	-9.25398	13.3949	-1.63126	1429.82
4.18241	0.541597	0.066141	3.69134	-0.245845	4.38411	-1.64907	2.31334	1.16822	-2.92405	-2.3751	-4.20981	-2.98105	-5.90689	-0.0526317	-1.74004	-0.641965	-3.21592	2.18059	-4.93222	-0.0895408	-4.6597	-1.46724	-1.41763	5.10359	6.08019	-3.16224	0.244235	-0.943334	4.96968	303.237
1.61387	-0.734049	-0.0436571	0.807462	-1.20637	-0.628074	-6.69143	0.0283371	-1.92916	1.97101	1.45172	-2.527	0.939705	0.117697	1.61295	-1.49309	-0.344166	1.1656	2.02318	0.117376	2.72272	-1.53143	-0.101245	1.40354	0.499107	1.82299	0.116278	-0.396534	3.65395	-1.70672	109.581
2.38267	-0.730007	-1.20773	0.543411	0.613352	2.04245	-2.38523	0.927446	0.284854	-0.679277	-0.261505	-0.402839	-0.0898589	-0.69879	-0.422386	-1.97777	0.0299221	-3.00987	0.621729	0.0422176	2.89793	1.38868	0.479917	0.416431	1.20751	-0.0361662	-0.66292	-1.16	1.66759	-0.248977	50.6868
0.800998	-1.26935	0.177486	0.547141	-0.421902	1.53099	-2.72011	0.408431	0.329961	0.37622	-0.20818	0.180499	-0.276629	-1.52535	-0.666603	-0.989648	0.510291	-0.240731	-0.096183	-1.91893	2.15414	-0.668314	0.0343955	-0.891436	1.47916	0.776569	-1.37981	-0.786406	-0.259933	-0.0275239	32.0991
1.61649	-0.435623	-0.891541	0.714771	-0.307264	1.28204	-1.91798	0.63219	0.640378	-1.05341	0.247625	-0.24708	-0.0648486	-0.714222	-0.413706	-1.02443	0.406837	-0.764701	0.650214	-1.31836	1.55011	-0.569273	0.163602	-0.519146	0.834466	0.700934	-1.70163	-1.02696	0.361222	-0.396853	24.6621
1.28756	-0.34395	-0.608213	0.524176	-0.348826	1.20829	-2.1338	0.578001	0.287286	-0.661155	0.292187	0.109538	0.0312552	-0.711365	-0.135565	-0.666862	0.503296	-1.07529	0.463074	-1.5222	1.367	-0.513068	0.0803633	-0.417909	0.996437	0.126718	-1.68691	-0.725489	0.566834	-0.397926	21.5915
0.753813	-0.563815	-0.609033	0.400437	-0.371641	1.11179	-2.11952	0.61586	0.243395	-0.774033	0.213093	-0.102699	0.0303769	-0.924586	0.00464463	-0.520255	0.34437	-0.38346	0.505952	-1.59822	1.42537	-0.446821	0.318639	-0.290348	1.03697	0.566276	-1.32149	-0.813196	0.38851	-0.321571	19.0551
0.73245	-0.410334	-0.617537	0.394581	-0.279756	1.14799	-2.10468	0.592136	0.270558	-0.630865	0.208661	-0.143756	0.0753823	-0.842983	-0.231463	-0.595594	0.300458	-0.228431	0.525967	-1.5331	1.43649	-0.465355	0.144374	-0.384834	1.09158	0.667919	-1.18086	-0.625843	0.535861	-0.113048	18.0205
0.705289	-0.367273	-0.558688	0.247813	-0.326179	1.16303	-2.002	0.570979	0.271187	-0.594832	0.166779	-0.154124	0.0380419	-0.8249	-0.111123	-0.534535	0.358624	-0.503652	0.502077	-1.41878	1.49387	-0.475432	0.169226	-0.405059	0.853418	0.664195	-1.26511	-0.686593	0.54277	-0.301286	17.1823
0.796587	-0.409719	-0.532347	0.478405	-0.32826	0.43016	-1.96467	0.586862	0.362195	-0.262734	0.212805	-0.149131	0.00179448	-0.807381	-0.128453	-0.576864	0.293903	-0.42377	0.519938	-1.47111	1.48405	-0.479163	0.164485	-0.36602	0.501352	0.64489	-1.18714	-0.69446	0.476018	-0.322267	15.2635
0.888918	-0.436425	-0.558096	0.401566	-0.255643	0.670598	-1.86784	0.310571	0.276905	-0.469496	0.22741	-0.100796	0.033006	-0.822207	-0.123615	-0.568832	0.274107	-0.414491	0.529969	-1.38274	1.49808	-0.442029	0.177765	-0.365926	0.341704	0.585567	-1.15797	-0.378355	0.507483	-0.309651	14.2707
0.868009	-0.423229	-0.571415	0.436751	-0.284099	0.451832	-1.80544	0.330302	0.294238	-0.368065	0.222068	-0.137918	0.0258885	-0.789106	-0.167644	-0.587977	0.285148	-0.401748	0.516037	-1.37212	1.50012	-0.351085	0.12842	-0.362088	0.408659	0.518302	-1.13118	-0.324403	0.460413	-0.266742	13.4075
0.843955	-0.419992	-0.565565	0.435807	-0.250303	0.544949	-1.83924	0.451099	0.283873	-0.417295	0.245668	-0.178349	0.00131606	-0.778888	-0.149717	-0.579504	0.254206	-0.404356	0.517923	-1.36852	1.25419	-0.358566	0.161156	-0.320115	0.287151	0.463934	-1.0759	-0.487672	0.478429	-0.264203	12.8472
0.711231	-0.278003	-0.677034	0.416396	-0.272691	0.468816	-1.82841	0.363985	0.326106	-0.254253	0.11398	-0.130062	-0.187984	-0.771184	-0.230328	-0.584951	0.234949	-0.371862	0.493036	-0.401344	0.965705	-0.365267	0.0426578	-0.352501	0.266227	0.38203	-1.06288	-0.399481	0.337677	-0.420297	9.79732
0.640932	-0.385399	-0.613398	0.422012	-0.28732	0.374628	-1.82224	0.426385	0.301999	-0.0725578	0.133521	-0.170727	-0.296857	-0.783239	-0.139134	-0.59216	0.24088	-0.377106	0.513915	-0.257214	1.07854	-0.360865	0.110956	-0.338449	0.322232	0.393386	-1.11536	-0.269327	0.230343	-0.334496	9.7449
0.683671	-0.164915	-0.616882	0.419563	-0.277516	0.383547	-1.81629	0.411935	0.317723	-0.112941	0.151837	-0.156146	-0.147744	-0.771278	-0.144453	-0.584623	0.231651	-0.38613	0.473254	-0.398078	0.849042	-0.378355	0.086061	-0.353297	0.290151	0.369316	-1.0999	-0.385753	0.106234	-0.32165	9.15976
0.69145	-0.244078	-0.625206	0.42066	-0.275332	0.376559	-1.80977	0.397953	0.332905	-0.189669	0.153545	-0.155488	-0.086639	-0.77662	-0.142359	-0.227741	0.22078	-0.373306	0.488901	-0.408415	0.926648	-0.390669	0.0876597	-0.307934	0.306168	0.323798	-1.02885	-0.372234	0.114814	-0.25214	8.81422
0.678337	-0.279876	-0.615955	0.420125	-0.268155	0.369661	-1.80421	0.407224	0.327586	-0.17449	0.146206	-0.156868	-0.133266	-0.761234	-0.141903	-0.248166	0.226556	-0.37651	0.488595	-0.376093	0.911901	-0.39019	0.111038	-0.315565	0.303847	0.361254	-1.03372	-0.369479	0.0886697	-0.269006	8.76377
0.686473	-0.275003	-0.568094	0.420446	-0.259842	0.379915	-1.81072	0.405412	0.332084	-0.19532	0.13426	-0.156065	-0.132983	-0.78516	-0.143234	-0.142395	0.219259	-0.380414	0.493271	-0.171607	0.897792	-0.386924	0.0713384	-0.328565	0.310184	0.340777	-1.05772	-0.323323	0.105545	-0.253169	8.6123
0.678546	-0.266748	-0.59038	0.42016	-0.264456	0.369689	-1.81089	0.121693	0.327625	-0.178124	0.140363	-0.153373	-0.120153	-0.773166	-0.141266	-0.188267	0.220027	-0.377291	0.489582	-0.264136	0.90482	-0.387012	0.0811294	-0.322234	0.301971	0.3402	-1.05288	-0.343147	0.116905	-0.254068	8.49787
0.682898	-0.268376	-0.577245	0.387698	-0.239351	0.370283	-1.80954	0.111422	0.328684	-0.180842	0.143418	-0.15599	-0.121833	-0.773594	-0.141982	-0.211261	0.220671	-0.377553	0.487613	-0.226928	0.905751	-0.387719	0.0820037	-0.32121	0.302001	0.336071	-0.927266	-0.348794	0.100567	-0.247765	8.18512
0.676703	-0.278841	-0.596731	0.374596	-0.215245	0.372089	-1.51576	0.207156	0.348989	-0.180285	0.133518	-0.155617	-0.122763	-0.772439	-0.141871	-0.204127	0.223207	-0.376044	0.490351	-0.253185	0.908563	-0.376087	0.0621413	-0.321987	0.302395	0.332881	-0.917462	-0.348545	0.125886	-0.249596	7.24105
0.661352	-0.219242	-0.433	0.361253	-0.16825	0.222964	-1.52302	0.190439	0.325455	-0.188416	0.138448	-0.155789	-0.129643	-0.776892	-0.143544	-0.194628	0.219871	-0.366299	0.484094	-0.235123	0.911027	-0.378903	0.0420548	-0.11151	0.300057	0.338763	-0.982481	-0.323404	0.115249	-0.246619	6.90968
0.667684	-0.23992	-0.374494	0.392776	-0.228746	0.235395	-1.49508	0.167075	0.335423	-0.191034	0.139868	-0.154984	-0.1273	-0.775011	-0.146106	-0.183057	0.23063	-0.371211	0.486765	-0.233263	0.914665	-0.382605	-0.0356019	-0.1034	0.298286	0.332299	-0.978778	-0.318079	0.110942	-0.244669	6.84112
0.657934	-0.261152	-0.428513	0.373719	-0.222207	0.285947	-1.46169	0.164042	0.341626	-0.187237	0.139732	-0.155158	-0.129718	-0.775543	-0.144394	-0.197541	0.232245	-0.360975	0.48507	-0.23522	0.910022	-0.382956	-0.00993718	-0.182987	0.302049	0.333863	-0.961727	-0.316668	0.11268	-0.244361	6.77604
0.667488	-0.228499	-0.424432	0.365968	-0.226041	0.145122	-1.47152	0.172301	0.340875	-0.188784	0.139169	-0.155369	-0.123458	-0.776445	-0.143573	-0.193928	0.225398	-0.36733	0.486897	-0.228687	0.909039	-0.382904	0.0122382	-0.167153	0.300794	0.334071	-0.952131	-0.321598	0.115702	-0.241543	6.71067
0.662203	-0.211181	-0.428144	0.306544	-0.210281	0.127515	-1.47026	0.174913	0.343053	-0.188215	0.139459	-0.15532	-0.12745	-0.776549	-0.137505	-0.192722	0.227876	-0.367607	0.485014	-0.237776	0.908442	-0.383997	0.00504443	-0.14467	0.301033	0.335546	-0.95028	-0.321667	0.117156	-0.244003	6.64063
0.363995	-0.220306	-0.395549	0.34249	-0.178751	0.184699	-1.46077	0.308851	0.31834	-0.203279	0.208944	-0.21031	-0.196942	-0.774566	-0.0612485	-0.191451	0.229693	-0.360925	0.487079	-0.233174	0.909825	-0.383134	-0.0154653	-0.0316072	0.231289	0.332418	-0.679356	-0.317955	0.113233	-0.261284	5.91796
0.246293	-0.239456	-0.420677	0.350028	-0.210056	0.19379	-1.46661	0.196629	0.311089	-0.195408	0.146549	-0.140011	-0.120829	-0.763908	-0.106241	-0.193012	0.222132	-0.323184	0.424856	-0.251419	0.90849	-0.382011	-0.0135537	-0.139615	0.235962	0.330741	-0.821721	-0.310976	0.110083	-0.24674	5.90999
0.40338	-0.22651	-0.407628	0.357269	-0.133327	0.162518	-1.44385	0.209198	0.297337	-0.191667	0.178413	-0.126553	-0.14736	-0.762604	-0.106557	-0.19238	0.241757	-0.334529	0.422329	-0.244755	0.909106	-0.381362	-0.0140267	-0.118914	0.176157	0.332085	-0.742412	-0.313007	0.101353	-0.2508	5.76363
0.0932425	-0.292708	-0.413105	0.343683	-0.201392	0.190633	-0.583565	0.119628	0.31579	-0.192232	0.143243	-0.136773	-0.135717	-0.773443	-0.10572	-0.195711	0.224754	-0.279778	0.403337	-0.246324	0.909222	-0.355881	-0.0102591	-0.125097	0.265434	0.335412	-0.758961	-0.306136	0.177047	-0.244427	3.92194
0.142646	-0.273125	-0.407082	0.34422	-0.173794	0.180035	-0.488751	0.178163	0.309782	-0.193332	0.141254	-0.148713	-0.141492	-0.771704	-0.101477	-0.193874	0.230213	-0.317241	0.439442	-0.242584	0.909446	-0.191208	-0.00958716	-0.102223	0.220378	0.332335	-0.76145	-0.315166	0.196459	-0.226652	3.75914
0.142647	-0.273077	-0.407158	0.343162	-0.173863	0.180005	-0.48974	0.17785	0.309079	-0.19333	0.141255	-0.146856	-0.140389	-0.7717	-0.100777	-0.193867	0.236966	-0.314743	0.437106	-0.242445	0.909452	-0.193921	-0.00958878	-0.103576	0.22161	0.332338	-0.761076	-0.31486	0.198147	-0.226503	3.75904
0.142909	-0.274017	-0.406891	0.344427	-0.156883	0.1798	-0.504893	0.117487	0.316841	-0.193631	0.141494	-0.139388	-0.137453	-0.771826	-0.101023	-0.19308	0.241049	-0.317098	0.423826	-0.242508	0.909387	-0.218304	-0.00991403	-0.110415	0.222233	0.33243	-0.758766	-0.31491	0.191053	-0.150344	3.72271
0.137383	-0.269569	-0.408413	0.345494	-0.172825	0.182728	-0.53781	0.165697	0.311614	-0.206257	0.145162	-0.143989	-0.139198	-0.767981	-0.0397918	-0.196938	0.24007	-0.2937	0.415765	-0.244761	0.756161	-0.213115	-0.0200247	-0.112559	0.0840715	0.333018	-0.760221	-0.314121	0.169139	-0.198178	3.45804
0.121372	-0.264674	-0.405933	0.347025	-0.16484	0.183645	-0.518982	0.142331	0.312044	-0.19704	0.153684	-0.143669	-0.136369	-0.768688	-0.0972888	-0.196112	0.234644	-0.30654	0.404238	-0.244433	0.672393	-0.2149	-0.0170257	-0.114412	0.218108	0.331088	-0.760092	-0.314548	0.159041	-0.201839	3.34211
0.111503	-0.261579	-0.406993	0.348668	-0.168063	0.183208	-0.518433	0.162348	0.31262	-0.199988	0.149279	-0.127113	-0.140122	-0.769412	-0.0642861	-0.201568	0.237569	-0.305604	0.412228	-0.243813	0.678931	-0.216214	-0.0156185	-0.112251	0.0751333	0.331819	-0.709057	-0.31401	0.172911	-0.183307	3.23793
0.118816	-0.268704	-0.408415	0.348925	-0.171842	-0.000783058	-0.522877	0.163	0.312078	-0.200844	0.185671	-0.145464	-0.13732	-0.769688	-0.0959252	-0.205283	0.249862	-0.304653	0.398169	-0.244592	0.593679	-0.226335	-0.013897	-0.113435	0.147299	0.225021	-0.271611	-0.314303	0.155186	-0.209193	2.66344
0.118816	-0.268704	-0.408415	0.348925	-0.171842	-0.000783058	-0.522877	0.163	0.312078	-0.200844	0.185671	-0.145464	-0.13732	-0.769688	-0.0959252	-0.205283	0.249862	-0.304653	0.398169	-0.244592	0.593679	-0.226335	-0.013897	-0.113435	0.147299	0.225021	-0.271611	-0.314303	0.155186	-0.209193	2.66344
0.119069	-0.268619	-0.410241	0.344704	-0.173007	-0.0156553	-0.522714	0.162518	0.311693	-0.200836	0.18709	-0.132719	-0.135965	-0.770152	-0.0958228	-0.205265	0.256951	-0.304639	0.398303	-0.24459	0.591083	-0.226299	-0.0135955	-0.11326	0.147705	0.226787	-0.27345	-0.314636	0.140997	-0.208195	2.65746
0.121836	-0.269769	-0.41404	0.219813	-0.171792	-0.00452114	-0.524036	0.159602	0.311448	-0.200907	0.179109	-0.143644	-0.136721	-0.651622	-0.0908122	-0.204433	0.169331	-0.303796	0.399608	-0.24442	0.599573	-0.22438	-0.00971881	-0.113214	0.146878	0.229573	-0.298495	-0.314633	0.131454	-0.200205	2.40328
0.121076	-0.27243	-0.416057	0.273991	-0.173166	0.00555254	-0.529429	0.158775	0.310572	-0.200758	0.178765	-0.141694	-0.135035	-0.439737	-0.091926	-0.204308	0.226957	-0.303606	0.400376	-0.244356	0.602316	-0.234225	-0.0122249	-0.113089	0.162427	0.248356	-0.304004	-0.151323	0.133796	-0.198178	2.178
0.120601	-0.280776	-0.425142	0.183925	-0.174576	0.00849768	-0.529197	0.159991	0.309078	-0.201117	0.177473	-0.1419	-0.136602	-0.427956	-0.0914063	-0.20532	0.187308	-0.303841	0.400023	-0.244348	0.602769	-0.229936	-0.000514057	-0.112901	0.151836	0.235792	-0.290378	-0.110155	0.128222	-0.202987	2.0929
0.120373	-0.278165	-0.419616	0.212823	-0.172427	0.00889062	-0.53512	0.159227	0.309649	-0.200833	0.177683	-0.142348	-0.131782	-0.404552	-0.0916395	-0.204487	0.16747	-0.30389	0.400149	-0.244303	0.602587	-0.227885	-0.00345552	-0.11316	0.153435	0.254368	-0.29455	-0.10267	0.135405	-0.201946	2.08677
0.121077	-0.275244	-0.422568	0.197279	-0.172964	0.00709179	-0.527068	0.159062	0.309644	-0.200957	0.178462	-0.142152	-0.132427	-0.407829	-0.092386	-0.204869	0.185514	-0.303808	0.400068	-0.244214	0.602192	-0.229097	-0.00659136	-0.113058	0.153949	0.248978	-0.293848	-0.0219691	0.125446	-0.201884	2.06703
0.12073	-0.275876	-0.42255	0.207725	-0.173016	0.00921728	-0.525623	0.15857	0.309755	-0.201019	0.179791	-0.142431	-0.135302	-0.387823	-0.0921793	-0.204751	0.185596	-0.303437	0.399539	-0.244024	0.603349	-0.229164	-0.00532052	-0.112978	0.151563	0.241938	-0.294965	-0.0486311	0.128504	-0.202033	2.05517
0.120866	-0.278007	-0.418996	0.174349	-0.175501	0.00597404	-0.527091	0.159329	0.309727	-0.200886	0.181956	-0.141564	-0.133297	-0.38712	-0.0920108	-0.204837	0.157438	-0.303824	0.400354	-0.250217	-0.00573156	-0.229464	-0.00398868	-0.112899	0.15365	0.242501	-0.296343	-0.0870862	0.1309	-0.20124	1.68027
0.120865	-0.2763	-0.417168	0.176864	-0.175047	0.00604679	-0.527305	0.159773	0.232413	-0.200907	0.181902	-0.140423	-0.133386	-0.401391	-0.0920112	-0.204626	0.160671	-0.303868	0.400353	-0.249663	0.00013304	-0.227826	-0.00457491	-0.113409	0.153724	0.242686	-0.296503	-0.083368	0.130438	-0.201415	1.64747
0.120829	-0.275225	-0.419014	0.184104	-0.174295	0.00696921	-0.527029	0.16173	0.166798	-0.201033	0.18025	-0.139586	-0.133584	-0.3907	-0.0921521	-0.204829	0.164958	-0.304277	0.40051	-0.248636	0.0755496	-0.21902	-0.00526905	-0.116871	0.153787	0.24227	-0.295625	-0.087828	0.129369	-0.201332	1.61942
0.115952	-0.275896	-0.418258	0.185562	-0.173871	-0.00518162	-0.526446	0.160754	0.170356	-0.201103	0.180142	-0.140652	-0.133782	-0.390443	-0.0921494	-0.203988	0.0686	-0.304123	0.401226	-0.248608	0.0870669	-0.21729	-0.00479335	-0.115953	0.153691	0.240616	-0.294998	-0.0854503	0.12911	-0.201285	1.5956
0.129082	-0.277104	-0.419404	0.185817	-0.151671	0.000426996	-0.467847	0.161154	0.178672	-0.200954	0.180236	-0.140236	-0.141125	-0.397452	-0.10264	-0.141126	0.151623	-0.304214	0.400914	-0.253379	0.101379	-0.221985	0.00194398	-0.116443	0.148461	0.192128	-0.295291	-0.0860639	0.122834	-0.201272	1.52727
0.120948	-0.275916	-0.418963	0.18575	-0.134844	0.00287078	-0.491567	0.161887	0.184345	-0.201304	0.0354491	-0.139654	-0.143775	-0.392056	-0.0944129	-0.154434	0.124394	-0.303951	0.40082	-0.248502	0.107317	-0.218591	-0.00425364	-0.11471	0.127106	0.219725	-0.198199	-0.082612	0.127312	-0.201957	1.45952
0.12375	-0.277126	-0.407927	0.172594	-0.162171	0.00171103	-0.479034	0.161536	0.0588547	-0.201645	0.17982	-0.139579	-0.0661007	-0.24041	-0.0975325	-0.172316	0.120203	-0.229038	0.400874	-0.248621	0.103788	-0.220682	-0.00280826	-0.115629	0.150639	0.213016	-0.192352	-0.0881932	0.126284	-0.201664	1.29922
0.118848	-0.276988	-0.417995	0.185213	-0.0830683	0.0026465	-0.489112	0.161503	0.168523	-0.202336	0.0747092	-0.139503	-0.131754	-0.293055	-0.0924027	-0.177314	0.123664	-0.101922	0.400797	-0.251404	0.104689	-0.208597	-0.00261133	-0.119032	0.124443	0.206566	-0.208952	-0.0908466	0.119761	-0.193629	1.28977
0.121687	-0.272712	-0.407578	0.174955	-0.142393	0.00339315	-0.483621	0.161672	0.170914	-0.201767	0.0797129	-0.14027	-0.0846293	-0.238469	-0.0929111	-0.17527	0.120856	-0.0397468	0.40049	-0.246404	0.0994837	-0.218384	-0.00287339	-0.120212	0.146933	0.211787	-0.204524	-0.0879956	0.123029	-0.204513	1.24788
0.121476	-0.265724	-0.412156	0.17169	-0.136765	-0.00737933	-0.486745	0.161175	0.159131	-0.206114	0.106753	-0.14061	-0.108542	-0.234137	-0.0859287	-0.174382	0.122898	-0.105224	0.352289	-0.245998	0.0921751	-0.216195	-0.00274719	-0.117444	0.144895	0.21028	-0.194009	-0.0898751	0.120402	-0.20281	1.21613
0.107795	-0.266286	-0.0782594	0.177577	-0.137014	0.00290349	-0.490507	0.159857	0.145541	-0.201909	0.108648	-0.114172	-0.1001	-0.223765	-0.0911054	-0.166713	0.121518	-0.107161	0.380117	-0.23314	0.0954537	-0.218261	-0.00641611	-0.118113	0.127362	0.213012	-0.210014	-0.090161	0.12162	-0.197	1.05136
0.117654	-0.266207	-0.123144	0.176779	-0.134827	0.00275138	-0.486775	0.116807	0.148782	-0.131109	0.088129	-0.137233	-0.101986	-0.222395	-0.0931557	-0.173469	0.122218	-0.0182192	0.37818	-0.238782	0.0927018	-0.217575	-0.00139633	-0.11824	0.134415	0.210608	-0.198263	-0.0911405	0.12213	-0.200021	1.01464
0.119909	-0.262616	-0.169811	0.17884	-0.139162	0.00226479	-0.485972	0.155103	0.148367	-0.112298	0.0835185	-0.138474	-0.106527	-0.223789	-0.0858538	-0.175823	0.122378	-0.0492841	0.209964	-0.241139	0.0923411	-0.218882	-0.00276572	-0.11778	0.144961	0.208445	-0.203931	-0.0901605	0.122722	-0.148854	0.925602
0.116736	-0.263105	-0.149455	0.176513	-0.138421	0.00072574	-0.486333	0.133977	0.148399	-0.131633	0.0906796	-0.127632	-0.105545	-0.22336	-0.086048	-0.174188	0.122325	-0.0617972	0.215493	-0.240625	0.0924158	-0.217166	-0.00259934	-0.117968	0.14316	0.20977	-0.203244	-0.0911428	0.121596	-0.155812	0.918534
0.115141	-0.264743	-0.143045	0.0676445	-0.138098	0.000338674	-0.487373	0.138138	0.149528	-0.135005	0.0914752	-0.132809	-0.105924	-0.217579	-0.0854196	-0.174124	0.122268	-0.0609613	0.0430609	-0.239548	0.0944624	-0.217988	-0.0128731	-0.0376839	0.121554	0.209689	-0.200153	-0.0913033	0.121928	-0.146575	0.82626
0.115142	-0.264733	-0.14365	0.067791	-0.138085	0.000361121	-0.487361	0.133969	0.149528	-0.132984	0.091624	-0.132813	-0.105926	-0.217586	-0.0854276	-0.174204	0.122269	-0.0609646	0.048827	-0.239548	0.0942544	-0.217989	-0.0114419	-0.046232	0.121896	0.209689	-0.200155	-0.0913034	0.121928	-0.146628	0.826092
0.115515	-0.267209	-0.144177	0.110243	-0.137564	-0.00136991	-0.348392	0.135877	0.148853	-0.129702	0.088801	-0.134015	-0.105813	-0.218916	-0.0844077	-0.173823	0.122255	-0.062299	0.0882519	-0.239975	0.0939032	-0.219492	-0.00719285	-0.0665047	0.0860474	0.19513	-0.202674	-0.0912569	0.121907	-0.148003	0.715059
0.114492	-0.264516	-0.144744	0.0974058	-0.138716	0.000323028	-0.34235	0.134258	0.149378	-0.12624	0.0904494	-0.13207	-0.105979	-0.21944	-0.0852278	-0.174031	0.122219	-0.0626663	0.0687484	-0.241407	0.0935364	-0.217429	-0.0135459	-0.0355496	0.0429778	0.206977	-0.201906	-0.0913214	0.122145	-0.147646	0.698648
0.0898815	-0.264742	-0.148542	0.10753	-0.139917	0.000271471	-0.348781	0.130733	0.145107	-0.129254	0.0877893	-0.132752	-0.10597	-0.219269	-0.0844452	-0.162505	0.0823579	-0.0626315	0.0834014	-0.241728	0.0933631	-0.218157	-0.0137668	-0.0526088	0.0160622	0.195542	-0.202513	-0.0913247	0.122144	-0.147881	0.686046
0.0966867	-0.264634	-0.148308	0.103286	-0.139187	0.000259314	-0.346805	0.133071	0.148401	-0.128028	0.0879951	-0.132658	-0.106185	-0.219888	-0.0846122	-0.165002	0.0880488	-0.063467	0.0778166	-0.242	0.0933576	-0.218309	-0.0119648	-0.0542859	0.0242997	0.106824	-0.202173	-0.0914099	0.122564	-0.14815	0.661229
0.107359	-0.263231	-0.147293	0.104309	-0.126421	0.00852027	-0.337733	0.132424	0.0769287	-0.129852	0.0759401	-0.132819	-0.105513	-0.214786	-0.0849466	-0.171074	0.113545	-0.0623303	0.0741689	-0.176929	0.0786429	-0.21993	-0.0124072	-0.0149513	0.0272572	0.133393	-0.202041	-0.0969027	0.122066	-0.148327	0.615145
0.111317	-0.258393	-0.147927	0.108652	-0.126791	0.011579	-0.332833	0.132566	0.079819	-0.126308	0.0858942	-0.132564	-0.10551	-0.217511	-0.0854399	-0.175263	0.113107	-0.0627802	0.0753829	-0.130327	0.0917844	-0.216525	-0.011655	-0.0230255	0.0401632	0.108409	-0.20191	-0.0948104	0.122229	-0.148002	0.596487
0.111002	-0.260032	-0.147829	0.105705	-0.129748	0.00932108	-0.33345	0.132564	0.0824835	-0.127558	0.0805939	-0.132827	-0.105389	-0.212153	-0.0853252	-0.174403	0.111517	-0.0626719	0.0765762	-0.12669	0.0913951	-0.218118	-0.0118216	-0.0255992	0.0259374	0.108804	-0.202874	-0.0944807	0.122134	-0.148115	0.594125
0.109501	-0.260557	-0.144676	0.106074	-0.125369	-0.0336401	-0.331801	0.0753333	0.0986198	-0.126748	0.0811812	-0.132042	-0.106332	-0.214345	-0.0853523	-0.170906	0.112629	-0.0602853	0.077725	-0.128416	0.092088	-0.218871	-0.0115388	0.000457249	0.0305638	0.104671	-0.198946	-0.0318734	0.136729	-0.148399	0.576812
0.0560626	-0.260836	-0.148168	0.104689	-0.117978	0.00548068	-0.333841	0.0983111	0.0882201	-0.127198	0.0822094	-0.132602	-0.105401	-0.213103	-0.0841681	-0.169478	0.106869	-0.0585443	0.0772085	-0.127718	0.0904506	-0.218567	-0.012709	-0.018192	0.0200698	0.106874	-0.0784061	-0.0842978	0.11051	-0.145002	0.531672
-0.00175324	-0.261061	-0.136311	0.104763	-0.126839	0.0134004	-0.33282	0.0796456	0.0929652	-0.127986	0.0553335	-0.0918098	-0.0387054	-0.212618	-0.0867159	-0.171937	0.106928	-0.0564293	0.0776925	-0.123225	0.0916684	-0.217956	-0.013166	-0.0162392	0.0152526	0.121131	-0.109021	-0.0690395	0.11401	-0.145327	0.509251
0.00631656	-0.260075	-0.0504706	0.104387	-0.120149	0.00615737	-0.335725	0.0959203	0.0992249	-0.12761	0.056113	-0.104442	-0.0451623	-0.212571	-0.0861337	-0.171401	0.108354	-0.0582944	0.0765706	-0.125584	0.0916404	-0.21799	-0.0148283	-0.0168386	-0.0276986	0.111981	-0.0761411	-0.0581789	0.10875	-0.138207	0.48833
0.0168994	-0.260149	-0.0653209	0.104545	-0.123384	0.00809195	-0.33678	0.060741	0.0974485	-0.127198	0.0645163	-0.104391	-0.00982418	-0.212988	-0.0870808	-0.171753	0.107442	-0.0441015	0.0779629	-0.125049	0.0928651	-0.217441	-0.0124639	-0.0151603	-0.00164004	0.116204	-0.0839439	-0.062299	0.106535	-0.142918	0.486539
0.0173897	-0.260087	-0.0534918	0.104435	-0.121476	0.00728091	-0.336146	0.0688146	0.097845	-0.127332	0.0595288	-0.103828	-0.0139857	-0.212871	-0.0870246	-0.171076	0.107265	-0.0485493	0.0776097	-0.125359	0.092917	-0.217566	-0.0128251	-0.0139255	-0.00373969	0.115676	-0.0839601	-0.0632871	0.106886	-0.142379	0.484789
0.0155711	-0.260113	-0.0623305	0.104346	-0.123917	0.00949493	-0.336392	0.0673827	0.0378223	-0.12744	0.0622009	-0.102181	-0.0168854	-0.212776	-0.0872624	-0.172555	0.106752	-0.0498098	0.0774475	-0.125	0.0925247	-0.104068	-0.00061278	-0.0158014	-0.0077083	0.120854	-0.0833758	-0.0625139	0.107209	-0.141885	0.443041
0.0203971	-0.260112	-0.0604583	0.104534	-0.12285	0.0130338	-0.336125	0.0751723	0.0210063	-0.127519	0.0562563	-0.102579	-0.0126802	-0.212747	-0.0877811	-0.171192	0.106623	-0.0500379	0.0773187	-0.124563	0.0920422	-0.105567	-0.0117121	-0.0169806	-0.00838848	0.117423	-0.0841243	-0.0631085	0.107857	-0.142549	0.441653
0.0192851	-0.260128	-0.0598924	0.10452	-0.0986473	0.0117002	-0.335903	0.0669602	0.0447424	-0.127476	0.0590676	-0.0666109	-0.0157276	-0.212716	-0.0874039	-0.171574	0.106717	-0.0504785	0.0774596	-0.124815	0.0923959	-0.114803	-0.0102883	-0.0153252	-0.00839857	0.118424	-0.0839222	-0.062996	0.108223	-0.142258	0.433112
0.0185556	-0.26013	-0.0599407	0.104502	-0.0993919	0.0116971	-0.335972	0.066049	0.0438199	-0.127464	0.0590688	-0.0639558	-0.0157124	-0.212647	-0.0872032	-0.171565	0.106731	-0.050579	0.0774577	-0.124863	0.0923987	-0.11514	-0.00986444	-0.0153236	-0.0080561	0.118193	-0.0836988	-0.0628391	0.108208	-0.142167	0.432607
0.0144104	-0.259784	-0.0591763	0.0922627	-0.10792	0.0101675	-0.335426	0.0620457	0.0460386	-0.127986	0.061928	-0.0799548	-0.0157082	-0.212681	-0.00342742	-0.172906	0.107043	-0.049201	0.0774368	-0.125006	0.0918867	-0.110571	-0.00173694	-0.0116212	-0.0130071	0.0740101	-0.0817892	-0.0627638	0.0287019	-0.141873	0.405472
0.0150261	-0.259773	-0.0595051	0.0866286	-0.10725	0.00983822	-0.335513	0.0637115	0.0449506	-0.127779	0.0673257	-0.0708618	-0.0149387	-0.212639	-0.00547838	-0.172642	0.107021	-0.0495642	0.0774728	-0.124984	0.0922124	-0.112679	-0.00323699	-0.0120366	-0.0105004	0.0621386	-0.082847	-0.0629196	0.0358196	-0.142183	0.403337
0.0148523	-0.259772	-0.0593798	0.0880908	-0.107771	0.00994509	-0.335545	0.06557	0.0445193	-0.127328	0.0655286	-0.0694408	-0.0150857	-0.212674	-0.0107467	-0.172532	0.107014	-0.0495964	0.0774641	-0.124919	0.0922155	-0.112544	-0.00378651	-0.0113364	-0.00980966	0.0626261	-0.0828505	-0.0628724	0.00244486	-0.142143	0.402119
0.014744	-0.259885	-0.0593495	0.0771896	-0.109184	0.00981803	-0.336169	0.0629399	0.0452544	-0.127556	0.0666046	-0.0690209	-0.0150828	-0.212612	-0.004917	-0.172576	0.106693	-0.0495579	0.0774661	-0.0493045	0.0922002	-0.112084	-0.0043804	-0.0124067	-0.00875558	0.0717459	-0.0823448	-0.0628016	0.0353235	-0.142118	0.389885
0.0134343	-0.262153	-0.0594676	0.0856871	-0.1027	0.01002	-0.208569	0.0515394	0.0452631	-0.127253	0.0666019	-0.0711261	-0.0158573	-0.212652	-0.00862156	-0.172249	0.106967	-0.0478033	-0.00606825	-0.0743567	0.0922498	-0.112615	-0.0039429	-0.0124683	-0.00944791	0.067345	-0.0822059	-0.062521	0.0296107	-0.138801	0.315631
0.0106527	-0.261308	-0.0600128	0.083203	-0.101006	0.00970351	-0.201115	0.0641329	0.0453007	-0.0562203	0.0668684	-0.06185	-0.0156061	-0.21265	-0.00795104	-0.169749	0.106639	-0.0497739	0.0288725	-0.103525	0.0925752	-0.113053	-0.00370654	-0.0123242	-0.00766598	0.0670015	-0.0824834	-0.0618196	0.0318195	-0.142176	0.304944
0.0139066	-0.2621	-0.0660719	0.0821977	-0.101045	0.00882856	-0.202761	0.0625668	0.0448775	-0.0373562	0.0639526	-0.0719207	-0.0126918	-0.2146	-0.00927734	-0.171895	0.106203	-0.0524268	0.0495824	-0.078201	0.0931906	-0.112705	-0.00361394	-0.012153	-0.00777948	0.0663508	-0.0826245	-0.0620257	0.0341741	-0.122357	0.299272
0.0130694	-0.261212	-0.0604116	0.0796802	-0.0993057	0.00903447	-0.198501	0.0636587	0.0448798	-0.0579303	0.0649602	-0.0689294	-0.0155084	-0.213441	-0.00875218	-0.172638	0.106374	-0.0517735	0.0334861	-0.06858	0.0933319	-0.114392	-0.0044195	-0.0124253	-0.00672034	0.0664498	-0.0824631	-0.0609968	0.0292273	-0.113115	0.29224
0.0132323	-0.261414	-0.0626117	0.0811169	-0.0998092	0.00893524	-0.196215	0.0632117	0.0445291	-0.0517525	0.0648662	-0.0631177	-0.0144509	-0.213829	-0.00824055	-0.172197	0.106277	-0.0476858	0.0305849	-0.0744362	0.0931293	-0.113303	-0.0042228	-0.0123435	-0.00722905	0.0675036	-0.079729	-0.059993	0.0308613	-0.117451	0.291092
0.0128211	-0.261133	-0.0605515	0.0806343	-0.102083	0.009025	-0.198852	0.0629417	0.0445908	-0.0254675	0.0650508	-0.0632849	-0.0148411	-0.213212	-0.00837201	-0.17204	0.106366	-0.0496135	0.0282491	-0.0648424	0.0930631	-0.113321	-0.00402424	-0.0123695	-0.0075093	0.0673594	-0.0793995	-0.0612094	0.0308824	-0.119711	0.289129
0.0121715	-0.261198	-0.0608454	0.0812586	-0.101199	0.00847658	-0.200758	0.0631449	0.0442126	-0.0432569	0.0649483	-0.063557	-0.0145033	-0.214142	-0.00802162	-0.0970356	0.0213976	-0.0481688	0.0341546	-0.0640794	0.0846576	-0.113205	-0.00409768	-0.0123659	-0.00825321	0.061668	-0.0803892	-0.0608969	0.0305665	-0.117707	0.257947
0.0112671	-0.254353	-0.062205	0.0812967	-0.101549	0.00883163	-0.199803	0.062643	0.0452549	-0.0550874	0.0650182	-0.0648454	-0.0141773	-0.21525	-0.00808111	-0.0947522	0.0154909	-0.0475204	0.0366655	-0.0670474	0.0651528	-0.112981	-0.0041025	-0.0123382	-0.00758785	0.0539738	-0.0801073	-0.0608357	0.0278549	-0.117526	0.251822
0.0124751	-0.255806	-0.0602315	0.0812544	-0.101589	0.0118053	-0.140546	0.0598737	0.0450292	-0.0508493	0.0649649	-0.0656026	-0.0142178	-0.214535	-0.00800934	-0.0968355	0.0164602	-0.0473382	0.0363555	-0.0671914	0.0689411	-0.10489	-0.00423783	-0.0121212	-0.0072363	0.0589121	-0.0800992	-0.0444896	0.0211858	-0.118869	0.229191
0.0124999	-0.25719	-0.0603743	0.0812214	-0.101509	0.0116574	-0.0408929	0.0593452	0.0450821	-0.0456281	0.0650122	-0.065538	-0.0140906	-0.214302	-0.00796379	-0.0601094	0.04602	-0.047797	0.0354123	-0.0655311	0.0733642	-0.108019	-0.00225271	-0.0139256	-0.00748307	0.0588612	-0.0802664	-0.0542753	0.0247801	-0.11791	0.209242
0.0125025	-0.256911	-0.0605082	0.0812311	-0.101534	0.0126345	-0.0459508	0.0621616	0.0448469	-0.0385775	0.0649699	-0.06418	-0.0143973	-0.21513	-0.00766848	-0.0364462	0.0388423	-0.0477004	0.0357377	-0.0645562	0.0764595	-0.108013	-0.00075828	-0.0133996	-0.00799792	0.0614508	-0.0803339	-0.0577815	0.0272278	-0.117688	0.207724
0.0127588	-0.256968	-0.0604489	0.0812453	-0.101525	0.0112667	-0.0610248	0.0593307	0.0453677	-0.0388046	0.0649675	-0.0649168	-0.00467005	-0.214877	-0.00990288	-0.0348313	0.0408586	-0.0479486	0.0353029	-0.0652591	0.0750562	-0.108238	0.00428928	-0.0135584	-0.00769128	0.0559395	-0.0806796	-0.0559097	0.0270438	-0.0421904	0.195992
0.0124218	-0.25735	-0.0626889	0.0812267	-0.101519	0.00729312	-0.0335432	0.0605961	0.0451326	-0.0242609	0.0650879	-0.0650663	-0.0124989	-0.214627	-0.0159278	-0.0463288	0.0397373	-0.0485784	0.0349411	-0.0652942	0.0754654	-0.10419	0.00216844	-0.0148509	-0.00403981	0.0557234	-0.0803407	-0.0555843	0.0252347	-0.0212224	0.191736
0.0125466	-0.257105	-0.0610471	0.08123	-0.101407	0.00930229	-0.0429749	0.0599415	0.0459475	-0.0318473	0.0650894	-0.0650072	-0.0130559	-0.214625	-0.0113066	-0.0453733	0.0399917	-0.0482451	0.0349302	-0.0651866	0.0750256	-0.10644	0.0037045	-0.0151302	-0.00508306	0.0421781	-0.0803307	-0.0556038	0.025117	-0.0116622	0.191118
0.0125359	-0.257061	-0.0611075	0.0812309	-0.101492	0.00957353	-0.0370314	0.0596969	0.0453747	-0.0287677	0.0650191	-0.0651008	-0.011717	-0.214625	-0.0120693	-0.0428195	0.039797	-0.04847	0.0349651	-0.0653873	0.0751743	-0.1065	0.00108382	-0.0140668	-0.006667	0.0460303	-0.080393	-0.0554843	0.0253173	-0.0127729	0.190562
0.012565	-0.25714	-0.0612893	0.0812348	-0.101489	0.00887126	-0.0354397	0.0600982	0.0453804	-0.0288989	0.06504	-0.0651286	-0.00966665	-0.214601	-0.0146261	-0.0417923	0.0399806	-0.0483614	0.0349653	-0.0649902	0.0751826	-0.105901	0.00234614	-0.0152947	-0.00600729	0.0457571	-0.0804064	-0.0554905	0.0252746	-0.00751775	0.190215
0.0123896	-0.237192	-0.0612353	0.0782567	-0.101681	0.00868819	-0.0368441	0.0597166	0.0449776	-0.0289867	0.0650329	-0.0639181	-0.0100786	-0.214688	-0.013561	-0.043402	0.0406039	-0.0100898	0.0350211	-0.0651681	0.0753061	-0.106286	0.00177473	-0.014851	-0.00469039	-0.00670495	-0.0805115	-0.0554201	0.0250506	-0.0110695	0.175849
0.0125436	-0.224213	-0.0612495	0.0734913	-0.0824329	0.00889313	-0.0382637	0.057072	0.0456403	-0.0315473	0.0650436	-0.0636142	-0.0102291	-0.214876	-0.0128707	-0.0428991	0.039754	-0.0397525	0.0349731	-0.0665072	0.0751991	-0.106227	0.00186322	-0.0151614	-0.0049176	0.0205966	-0.080696	-0.0557686	0.0251013	-0.013859	0.167687
0.00663466	-0.225544	-0.054368	0.0248191	-0.0786238	0.00862719	-0.0375732	0.0594552	0.0458377	0.0133148	0.065033	-0.0641027	-0.00785602	-0.139179	-0.0149222	-0.0424988	0.0399965	-0.0756421	0.0349942	-0.0656442	0.0726696	-0.106158	0.000240962	-0.0151302	-0.00579187	0.00967424	-0.0810582	-0.0533202	0.0250006	-0.00123848	0.137569
0.0107459	-0.126635	-0.0612353	0.073199	-0.0912491	0.00862852	-0.036439	0.0597367	0.0435069	-0.0405628	0.0649936	-0.0609176	-0.00662745	-0.118027	-0.0123722	-0.0430588	0.0317017	-0.0492053	0.0358358	-0.0652154	0.0798469	-0.106028	0.000896189	-0.0166545	-0.00646349	-0.00841558	-0.0807506	-0.0560636	0.0248915	0.000987409	0.103268
0.0110175	-0.149462	-0.0599032	0.0410834	-0.0739792	0.00864941	-0.0369906	0.0606263	0.0453329	-0.0308903	0.0649143	-0.0637033	-0.00636028	-0.106552	-0.0119563	-0.0424119	0.038189	-0.0354828	0.0351834	-0.0658265	0.0752783	-0.106105	0.00076745	-0.0150898	-0.00522125	0.0198935	-0.0807429	-0.0562787	0.0248256	0.0124777	0.0992684
0.00585877	-0.121528	-0.0559852	0.026778	-0.076285	0.00866085	-0.0371126	0.0612727	0.0453751	-0.00125465	0.0650634	-0.0639055	-0.00652865	-0.113252	-0.0138506	-0.0423475	0.0387758	-0.0335028	0.0349347	-0.0661026	0.0733792	-0.10611	0.000315523	-0.016317	-0.00527631	0.0136437	-0.080997	-0.0556752	0.0254732	0.014723	0.0907785
0.00639143	-0.123903	-0.0573063	0.0284155	-0.0711572	0.00866818	-0.0370854	0.0608306	0.0453663	-0.00532994	0.0648038	-0.0637932	-0.00662245	-0.11234	-0.0119875	-0.0424007	0.0376135	-0.0340834	0.0349902	-0.0657392	0.0738857	-0.106101	0.00045787	-0.0161982	-0.00537937	0.0142626	-0.0809305	-0.055472	0.0246992	0.0107492	0.090346
0.00622811	-0.123508	-0.0564225	0.0309242	-0.0703584	0.00866767	-0.037051	0.0607421	0.045346	-0.0039102	0.0648253	-0.063738	-0.00660056	-0.112445	-0.0124813	-0.0423912	0.0377432	-0.0340247	0.0349893	-0.0657471	0.0736905	-0.106096	0.00041648	-0.0162225	-0.00539147	0.0120638	-0.0809795	-0.0555297	0.0248127	0.0111522	0.0901323
0.00782927	-0.119604	-0.0572044	0.0316581	-0.0647792	0.00866133	-0.0369024	0.0606579	0.0452083	-0.0096893	0.0648228	-0.0629281	-0.00672531	-0.112214	-0.0125045	-0.0424988	0.0374192	-0.0345905	0.035079	-0.0655954	0.0740519	-0.106091	0.000584166	-0.0161855	-0.00543415	0.0150412	-0.0808932	-0.0552897	0.0249466	0.00978523	0.0885587
0.00920626	-0.120052	-0.0576062	0.0367356	-0.0629147	0.00880024	-0.0141561	0.0602888	0.0181962	-0.0105244	0.0647565	-0.0624727	-0.000989357	-0.111774	-0.00655871	-0.0341088	0.0372757	-0.0343678	0.0353072	-0.0676658	0.0754032	-0.022475	0.00800237	-0.0198776	-0.00586339	0.014208	-0.0329707	-0.0561742	0.0253276	0.00985199	0.0695382
0.00835839	-0.120144	-0.0569077	0.0323458	-0.0625114	0.00913844	-0.0233676	0.0605778	0.0252001	-0.0106571	0.0648004	-0.0627344	-0.00279759	-0.112194	-0.00821761	-0.0317794	0.0380039	-0.0331798	0.0352193	-0.0658349	0.0765184	-0.00404599	0.00999632	-0.0189169	-0.00677807	0.0141456	-0.0298028	-0.056239	0.0251559	0.0108352	0.0690485
0.00855602	-0.0683335	-0.0574631	0.0341512	-0.0645009	0.00904288	-0.0208832	0.0605135	0.0292887	-0.009991	0.0647991	-0.0627891	-0.00395381	-0.112191	-0.00758547	-0.0352767	0.0305975	-0.0339861	0.0352515	-0.0664811	0.0770338	-0.0207603	0.0166872	-0.019292	-0.00597887	0.014012	-0.0285799	-0.0562806	0.0251501	0.0106659	0.0602868
0.00830271	-0.0885912	-0.0567311	0.0331144	-0.0631471	0.00894059	-0.0186252	0.00505972	0.0155071	-0.00954191	0.0648139	-0.0520493	-0.00218351	-0.102629	-0.00813941	-0.0337765	0.0378489	-0.0312511	0.0330917	-0.0699841	0.077883	-0.0131907	0.0154293	-0.0183753	-0.00653509	0.0139868	-0.0269723	-0.0571029	0.0261136	0.0122431	0.0559343
0.00831174	-0.0837814	-0.0568039	0.0332692	-0.0634929	0.0089666	-0.0190347	0.0106054	0.0155304	-0.00969349	0.0648157	-0.0534357	-0.00242354	-0.102714	-0.00813282	-0.0343776	0.0377972	-0.0317615	0.0337752	-0.0694901	0.0775417	-0.0144947	0.015489	-0.0184114	-0.00658181	0.014002	-0.0288322	-0.0569995	0.0258779	0.0118716	0.0555431
0.00824142	-0.0722135	-0.0570557	0.0331074	-0.0624438	0.00896388	-0.0191492	0.0153247	0.0170592	-0.00949343	0.0648238	-0.0535737	-0.00295822	-0.105385	-0.00789027	-0.0339642	0.0376892	-0.0329718	0.0345493	-0.0688622	0.0772299	-0.0144688	0.0139263	-0.018366	-0.00621215	0.0141189	-0.0271215	-0.0569113	0.0259244	0.011573	0.0541661
0.00816554	-0.0699841	-0.0569789	0.0330682	-0.0571192	0.00895656	-0.019336	0.023074	0.0260686	-0.0199684	0.0647764	-0.0571631	-0.00283073	-0.0265744	-0.00802638	-0.034161	0.0344185	-0.0326532	0.0338741	-0.0675548	0.077362	-0.0148238	0.012916	-0.0171937	-0.00766465	0.0141532	-0.0273651	-0.060014	0.0258792	0.0121255	0.0440966
0.00835859	-0.0730672	-0.0578864	0.0331627	-0.0563968	0.00895739	-0.0154763	0.0162399	0.0211961	-0.0141356	0.0628158	-0.0550253	-0.00242226	-0.0263273	-0.00804289	-0.0341969	0.0187495	-0.032999	0.0343234	-0.0684762	0.0773766	-0.0125231	0.00952515	-0.0179598	-0.00764859	0.0140269	-0.0277797	-0.0619765	0.0259746	0.0115375	0.0427198
0.00550177	-0.0730988	-0.0557283	0.0328459	-0.0587133	0.00897298	-0.0145883	0.0192946	0.02006	-0.0109642	0.0441874	-0.0553104	-0.00316317	-0.0165849	-0.00808749	-0.0342826	0.0281801	-0.032953	0.0349406	-0.0687991	0.0635381	-0.0120295	0.0122479	-0.0180803	-0.00647621	0.0140401	-0.0276683	-0.0591849	0.0259793	0.0121028	0.038553
0.00570278	-0.0732309	-0.0557614	0.0329627	-0.0585411	0.00872405	-0.0149123	0.0188877	0.0201481	-0.0132191	0.0511175	-0.0557896	-0.00315145	-0.0204948	-0.00808007	-0.0341759	0.0279051	-0.0293184	0.0350664	-0.0687587	0.0572252	-0.0120193	0.0118612	-0.0185515	-0.00674049	0.00515806	-0.0276207	-0.058933	0.0259243	0.0123617	0.0382755
0.00674076	-0.0733781	-0.0563612	0.0327275	-0.0575458	0.00608266	-0.0170539	0.0185834	0.022311	-0.0123451	0.0382472	-0.0551795	-0.00180198	-0.0338893	-0.00804526	-0.0342464	0.0185911	-0.0315825	0.0305463	-0.0685973	0.0528457	-0.0112904	0.0138995	-0.01845	-0.0063923	0.0131858	-0.0274443	-0.0590962	0.0258877	0.0122738	0.0369258
0.00565189	-0.0735068	-0.0476788	0.0326559	-0.0591738	0.00420635	-0.0172825	0.0114146	0.020399	-0.0116391	0.0365455	-0.0555188	-0.00284072	-0.0250887	-0.00758599	-0.0342255	0.0265965	-0.0326941	0.0299259	-0.0542235	0.0552042	-0.0120089	0.0136158	-0.0182161	-0.00644114	0.0141286	-0.0283529	-0.0589721	0.0259974	0.0122903	0.0342296
0.00713881	-0.0724612	-0.0506092	0.0327624	-0.0595424	0.0067936	-0.0167116	0.0181385	0.011168	-0.0113417	0.0417927	-0.0557409	-0.00295033	-0.0154648	-0.00691662	-0.0341313	0.0235763	-0.0311957	0.0329139	-0.0530813	0.0494767	-0.0115862	0.0129697	-0.0181613	-0.00660316	0.00919336	-0.0292536	-0.0590488	0.0261017	0.012467	0.0335212
0.00733246	-0.0728839	-0.0462031	0.0327134	-0.0595626	0.00608011	-0.0167093	0.0175866	0.0151634	-0.0114824	0.0200531	-0.0550144	-0.000852391	-0.0214435	-0.00755525	-0.0340976	0.0239064	-0.0313561	0.0316656	-0.0553467	0.049748	-0.0114148	0.0125579	-0.0181726	-0.00686723	0.0106134	-0.027872	-0.0589012	0.024999	0.012749	0.0321219
0.00557142	-0.0730415	-0.0471657	0.0327688	-0.0592589	0.00709198	-0.0107301	0.0184022	0.0155269	-0.0115886	0.0216578	-0.0490446	-0.00139155	-0.0173978	-0.00734322	-0.0343419	0.0250832	-0.0319457	0.0204815	-0.0573492	0.0505718	-0.0116886	0.0133027	-0.018718	-0.00653517	0.0122979	-0.0232306	-0.0589629	0.0258827	0.011167	0.0310523
0.00748397	-0.0730329	-0.0469365	0.0327676	-0.0585645	0.00511814	-0.0146474	0.0122496	0.0152219	-0.0114894	0.019761	-0.0520527	-0.00137127	-0.0199227	-0.00773543	-0.0340161	0.0251623	-0.0316451	0.022304	-0.0493732	0.046271	-0.0113836	0.0130575	-0.00680429	-0.00644247	0.0111778	-0.0247233	-0.0585867	0.025936	0.0122563	0.0296567
0.00761958	-0.0728461	-0.0481551	0.0326414	-0.059582	0.00613837	-0.0136287	0.0137862	0.0158466	-0.0115602	0.0267059	-0.0428839	-0.000277665	-0.0184799	-0.00783265	-0.0171898	0.0275807	-0.0318654	0.0233245	-0.0458567	0.0480677	-0.011305	0.0131598	-0.00477601	-0.00642731	0.0106829	-0.0196618	-0.0583052	0.0259224	0.0100906	0.0281205
0.00726113	-0.0726881	-0.0368445	0.0340401	-0.0594674	0.00611664	-0.0131822	0.0122337	0.0138461	-0.0114589	0.0178271	-0.0447279	-0.000462361	-0.0183786	-0.0077682	-0.0261696	0.0270517	-0.029887	0.0225114	-0.0480782	0.0500664	-0.0130102	0.011948	-0.00697351	-0.00649504	0.0114536	-0.0230345	-0.0585196	0.0248721	0.0119364	0.0276745
0.00695699	-0.0726801	-0.0393446	0.0314923	-0.0591788	0.00611383	-0.013574	0.010765	0.0151623	-0.011371	0.0231784	-0.0459179	-3.11674e-05	-0.0187119	-0.00767715	-0.0215817	0.0224174	-0.0303638	0.0237929	-0.0480169	0.048424	-0.0112215	0.0113536	-0.00622818	-0.00667158	0.0100801	-0.022628	-0.012928	0.0138722	0.00795649	0.0236057
0.00695699	-0.0726801	-0.0393446	0.0314923	-0.0591788	0.00611383	-0.013574	0.010765	0.0151623	-0.011371	0.0231784	-0.0459179	-3.11674e-05	-0.0187119	-0.00767715	-0.0215817	0.0224174	-0.0303638	0.0237929	-0.0480169	0.048424	-0.0112215	0.0113536	-0.00622818	-0.00667158	0.0100801	-0.022628	-0.012928	0.0138722	0.00795649	0.0236057
0.00757833	-0.0467886	-0.0181899	0.0281194	-0.059115	0.00642654	-0.0138297	0.0126099	0.0141941	-0.0114064	0.0215532	-0.0459769	-0.00530549	-0.0189252	-0.00773191	-0.022974	0.0252902	-0.0310084	0.0243495	-0.0481645	0.0486733	-0.0108085	0.0123442	-0.00770547	-0.0116083	0.010592	-0.0222744	-0.0204468	0.0242387	0.00949858	0.0201886
0.0075239	-0.044585	-0.0384817	0.0266215	-0.0268863	0.00621107	-0.0136257	0.0124271	0.0157515	-0.0109144	0.0203251	-0.0453942	0.000474418	-0.0188566	-0.00782115	-0.0239285	0.0251672	-0.0305415	0.0241689	-0.0476833	0.048768	-0.0111972	0.0122902	-0.00635945	-0.00419044	0.00958969	-0.0224138	-0.0228283	0.012888	0.00828538	0.017653
0.00727921	-0.0443037	-0.0242048	0.0271852	-0.0266639	0.00612755	-0.0138655	0.0125935	0.0154963	-0.010913	0.0223626	-0.0452493	0.000127088	-0.0188116	-0.0081347	-0.0245467	0.0253208	-0.0296732	0.0244585	-0.0484935	0.0487978	-0.0122872	0.0122093	-0.00656598	-0.00733362	0.00940115	-0.022282	-0.0191387	0.0121046	0.00975328	0.0168119
0.0072801	-0.0499934	-0.0182351	0.0278473	-0.0156134	0.00664189	-0.0135072	0.0124506	0.0151343	-0.0115682	0.0203578	-0.0452411	0.000571914	-0.0188043	-0.00893817	-0.0237625	0.0248003	-0.0301084	0.0241951	-0.0481581	0.0448844	-0.0113747	0.0119667	0.00180727	-0.00875963	0.0107599	-0.0222401	-0.0168514	0.0197313	0.00839508	0.0162558
0.00770731	-0.0478177	-0.020377	0.0275805	-0.019088	0.00633591	-0.0137814	0.0124719	0.0149753	-0.0111874	0.0214852	-0.0453175	-0.000612042	-0.0188381	-0.00823683	-0.0238376	0.0250752	-0.0297213	0.0243648	-0.0373335	0.0464873	-0.0113618	0.0128503	-0.00199888	-0.00816759	0.0101008	-0.0220827	-0.019186	0.0160935	0.0087021	0.0154459
0.00770521	-0.0314389	-0.0212083	0.0271941	-0.0234595	0.00653627	-0.0137616	0.0123764	0.0148193	-0.0113045	0.0213378	-0.0456383	7.29122e-05	-0.0189176	-0.008017	-0.020642	0.024861	-0.0301635	0.024426	-0.0425893	0.0255469	-0.0112348	0.0125283	-0.00338414	-0.00819125	0.00952513	-0.022059	-0.0184762	0.018042	0.00881382	0.0131812
0.007595	-0.0255164	-0.0204288	0.0269225	-0.0232815	0.00706183	-0.0138358	0.0124149	0.0148985	-0.0113316	0.0216505	-0.0457819	-0.000169804	-0.0189536	-0.00930042	-0.0191844	0.0247788	-0.0298967	0.0247062	-0.0384131	0.0244439	-0.0113144	0.0128825	-0.00248691	-0.00856466	0.00945943	-0.0220787	-0.0186153	0.0181493	0.00904142	0.0124167
0.00759886	-0.0252622	-0.0207971	0.0271122	-0.0219312	0.00666633	-0.013835	0.012417	0.0148737	-0.011315	0.0216504	-0.0454939	-0.000172912	-0.0189306	-0.00878406	-0.0210779	0.0248798	-0.0305462	0.0244562	-0.033804	0.026121	-0.011249	0.0121532	-0.00288627	-0.0083184	0.00972664	-0.0220983	-0.01852	0.0182951	0.00886804	0.0121683
0.00765342	-0.0186051	-0.020301	0.027062	-0.0226468	0.00603592	-0.013192	0.00961777	0.0151324	-0.0112875	0.00966307	-0.036433	-0.000334337	-0.0189347	-0.00873023	-0.0247194	0.0171973	-0.0309262	0.0245622	-0.0351289	0.0287891	-0.0155581	0.012032	0.000378559	-0.00887567	0.00859103	-0.0231745	-0.0190627	0.0172724	-0.00279457	0.0108525
0.00764617	-0.0107672	-7.88519e-05	0.0269908	-0.0136976	0.00595024	-0.0161465	0.00545985	0.0148126	-0.0111882	0.0215843	-0.0455577	-0.000541936	-0.0182359	-0.00912169	-0.0157526	0.0144948	-0.0314128	0.0248282	-0.0346949	0.0246978	-0.00948745	0.00475577	-0.0030385	-0.00907022	0.00978161	-0.0241599	-0.0200266	0.0156014	0.00896397	0.010202
0.00766359	-0.0124453	-0.0116709	0.0270309	-0.0193832	0.00635091	-0.0140598	0.00925408	0.0147098	-0.0112434	0.0178674	-0.0204735	-0.000376255	-0.0180409	-0.00894641	-0.0182338	0.0175606	-0.0275664	0.0246375	-0.0316225	0.0249715	-0.0114282	0.0107575	-0.0027561	-0.00876465	0.00968948	-0.023301	-0.0194255	0.0175563	0.00772622	0.00861086
0.00762256	-0.0141598	-0.00984098	0.0270139	-0.00812526	0.00640046	-0.0143753	0.0098905	0.0148878	-0.00938291	0.0185297	-0.0218049	-0.000246504	-0.018746	-0.00900782	-0.0183612	0.0192983	-0.0276278	0.0247727	-0.0282461	0.0241323	-0.0103128	0.0100412	-0.00239624	-0.00886659	0.00974782	-0.0230573	-0.0197896	0.0174494	0.00810083	0.00820443
0.007629	-0.0129725	-0.00984402	0.0269988	-0.00934185	0.00632994	-0.0141773	0.00972067	0.0151927	-0.0111621	0.0173391	-0.020176	-0.000117456	-0.0187325	-0.00910158	-0.0165809	0.0148971	-0.0295376	0.0246418	-0.0282617	0.0247027	-0.0108403	0.0103014	-0.00235398	-0.00889309	0.00975882	-0.0226198	-0.0193159	0.01754	0.00654338	0.00799624
0.00647623	-0.011802	-0.0115957	0.0270531	-0.010955	0.0063514	-0.0142877	0.00946884	0.0145066	-0.0101352	0.015765	-0.0173912	-0.000438509	-0.0186972	-0.00889081	-0.0188376	0.0192943	-0.0252407	0.0246356	-0.0294257	0.0244394	-0.0106801	0.00943982	-0.00318203	-0.00875186	0.00968784	-0.0228521	-0.0192386	0.0171235	0.00698676	0.0078471
0.0077228	-0.0123696	-0.010579	0.0270969	-0.0127074	0.0066199	-0.0141635	0.0097811	0.0143351	-0.0104797	0.0177531	-0.0191315	-0.000367205	-0.0186531	-0.00896944	-0.0190469	0.0188749	-0.0101284	0.0246945	-0.00306313	0.0215759	-0.0110861	0.00965912	-0.00234595	-0.00881143	0.00920744	-0.0173644	-0.0167849	0.0159982	0.00755233	0.00617213
0.00764183	-0.0120431	-0.0108685	0.0267318	-0.0120277	0.00654771	-0.014225	0.0097049	0.0140205	-0.0103427	0.0161602	-0.0177283	-0.000359048	-0.0185883	-0.00896617	-0.019086	0.0185771	-0.00718659	0.0246554	-0.00749705	0.0229428	-0.0110271	0.0094632	-0.00241541	-0.00996926	0.00951617	-0.0193407	-0.0133423	0.0165957	0.00692134	0.00605909
0.00750866	-0.0113915	-0.010978	0.0259363	-0.0123044	0.00646226	-0.0141673	0.00950279	0.0142858	-0.00999899	0.0165024	-0.016809	-0.000354438	-0.0186571	-0.00887004	-0.0186048	0.0175739	-0.00733402	0.024664	-0.00436291	0.0229698	-0.011296	0.00948163	-0.00239164	-0.00901906	0.00932667	-0.0174764	-0.0113321	0.0164611	0.00730866	0.00576285
0.00750866	-0.0113915	-0.010978	0.0259363	-0.0123044	0.00646226	-0.0141673	0.00950279	0.0142858	-0.00999899	0.0165024	-0.016809	-0.000354438	-0.0186571	-0.00887004	-0.0186048	0.0175739	-0.00733402	0.024664	-0.00436291	0.0229698	-0.011296	0.00948163	-0.00239164	-0.00901906	0.00932667	-0.0174764	-0.0113321	0.0164611	0.00730866	0.00576285
0.00759102	-0.0117408	-0.0105294	0.0258657	-0.0123022	0.00647252	-0.0141619	0.00957821	0.014332	-0.00546477	0.0166366	-0.0175766	-0.000339706	-0.0186535	-0.00886356	-0.0186705	0.017821	-0.00758683	0.0246697	-0.00574376	0.0227518	-0.0112949	0.00950457	-0.00243259	-0.00898517	0.00942495	-0.0163812	-0.0115394	0.0169016	0.00735595	0.00572616
0.00757352	-0.0115253	-0.00951997	0.0258688	-0.0122959	0.00650672	-0.0141753	0.00794838	0.0143313	-0.00552062	0.0165912	-0.0170061	-0.00035921	-0.0186934	-0.00905669	-0.0186257	0.0179797	-0.00753911	0.0246721	-0.00581258	0.0225305	-0.0110568	0.00945411	-0.00242661	-0.0089826	0.00940046	-0.0157725	-0.0114602	0.0169389	0.00731239	0.00562383
0.00753907	-0.0108085	-0.0105255	0.0258018	-0.0123051	0.0065113	-0.0141719	0.00938283	0.00684979	-0.00652684	0.0166113	-0.0176052	-0.00038209	-0.0186493	-0.00300582	-0.0187398	0.0178782	-0.00738909	0.0246711	-0.00680884	0.0225504	-0.0113599	0.00949167	-0.00243185	-0.00885901	0.00897278	-0.0157324	-0.0118968	0.0166746	0.00726666	0.00545814
0.0076477	-0.0114096	-0.0105595	0.0193997	-0.0123073	0.00649423	-0.0141929	0.00878204	0.00937368	-0.00688002	0.016553	-0.0171393	0.000244795	-0.0186555	-0.00517416	-0.0183154	0.0179056	-0.00752801	0.0246811	0.00552519	0.0226276	-0.0113078	0.00954215	-0.00301068	-0.00889806	0.0093348	-0.0158234	-0.0118002	0.0167101	0.00727685	0.00520707
0.00760631	-0.0112183	-0.0101409	0.0207086	-0.0123052	0.00629067	-0.014167	0.00931174	0.00903681	-0.00651152	0.0165568	-0.0146932	-0.000388032	-0.0182392	-0.00674918	-0.0185749	0.0178637	-0.00386293	0.0246803	-0.00626041	0.0226142	-0.0113432	0.00949685	-0.00243307	-0.00940345	0.00928048	-0.0163067	-0.0103306	0.0166091	0.00384242	0.00508761
0.00763689	-0.0111933	-0.0102528	0.0193163	-0.0122975	0.00631334	-0.0141699	0.00914875	0.00851289	-0.00646693	0.0165664	-0.0148642	-0.000415535	-0.0181991	-0.00587501	-0.0185172	0.0178684	-0.00288258	0.0246817	-0.00624542	0.0225917	-0.0113909	0.00950249	-0.00242123	-0.00931114	0.00926028	-0.015728	-0.010825	0.0166647	0.00361751	0.00499576
0.00762057	-0.0110585	-0.0102995	0.0194821	-0.0123039	0.00645657	-0.0141471	0.00868134	0.00789174	-0.00662561	0.0164803	-0.0150967	-0.00040676	-0.0182299	-0.00578324	-0.0185343	0.0178302	-0.00317255	0.0246779	-0.00636916	0.0225914	-0.0112848	0.00950214	-0.00245691	-0.00905884	0.00926334	-0.0155819	-0.0106097	0.0167006	0.00417351	0.00498087
0.00763778	-0.0111916	-0.0103349	0.0194792	-0.0123012	0.00633138	-0.0145419	0.00929725	0.00809497	-0.00668249	0.0166144	-0.0151495	-0.000394024	-0.0181913	-0.00577104	-0.0185222	0.0178492	-0.00292513	0.0246826	-0.00617215	0.0225954	-0.0114134	0.00950098	-0.00243764	-0.00917549	0.00580569	-0.0156672	-0.0102748	0.00348133	0.00420938	0.00469261
0.00765161	-0.0111619	-0.010264	0.0196299	-0.0123055	0.00636255	-0.0141402	0.00905515	0.00804803	-0.00660341	0.0164994	-0.0143014	-0.000333105	-0.0182667	-0.00576812	-0.00347323	0.0178353	-0.00367359	0.0246788	-0.00626777	0.022596	-0.0113466	0.00946747	-0.00244466	-0.00920233	0.00721712	-0.0155856	-0.0104589	0.00660627	0.00360146	0.00437246
0.00765144	-0.0111502	-0.0102506	0.019634	-0.0123056	0.00636439	-0.0141478	0.00907777	0.00802316	-0.00661852	0.0164095	-0.013969	-0.000334634	-0.018266	-0.00586982	-0.00370444	0.0178396	-0.00368787	0.0246789	-0.00631472	0.0225941	-0.0113462	0.00948378	-0.00244526	-0.00922713	0.00736463	-0.0155893	-0.0105132	0.00674391	0.00375924	0.00437093
0.00765659	-0.0111441	-0.0103048	0.0198956	-0.0123053	0.00634818	-0.0143074	0.00906876	0.00801609	-0.00665887	0.016471	-0.0138558	-0.000356998	-0.0182925	-0.00574375	-0.00375718	0.017835	-0.00382573	0.0246778	-0.00630517	0.0225953	-0.011356	0.00947764	-0.00244225	-0.00918649	0.00600286	-0.015627	-0.0103833	0.00464691	0.00359009	0.00434092
0.00772209	-0.0111455	-0.01028	0.0198462	-0.012306	0.00664381	-0.0115847	0.00905524	0.00556658	-0.00664319	0.0165573	-0.0139979	-0.000359632	-0.018276	-0.00578352	-0.00522414	0.0178413	-0.00375672	0.0246783	-0.00661855	0.0225902	-0.0113591	0.00945562	-0.00259757	-0.00932245	0.00530495	-0.00851704	-0.0103487	0.0051253	0.00276774	0.00408463
0.00772209	-0.0111455	-0.01028	0.0198462	-0.012306	0.00664381	-0.0115847	0.00905524	0.00556658	-0.00664319	0.0165573	-0.0139979	-0.000359632	-0.018276	-0.00578352	-0.00522414	0.0178413	-0.00375672	0.0246783	-0.00661855	0.0225902	-0.0113591	0.00945562	-0.00259757	-0.00932245	0.00530495	-0.00851704	-0.0103487	0.0051253	0.00276774	0.00408463
0.00771177	-0.0111432	-0.0102795	0.0198256	-0.0122739	0.00649099	-0.0121734	0.00905531	0.00548198	-0.00473959	0.0165484	-0.0136031	-0.000355383	-0.0182768	-0.00578592	-0.00494074	0.01784	-0.00381696	0.0246782	-0.00640862	0.022588	-0.0113588	0.00945272	-0.00255219	-0.00943241	0.00571676	-0.00516622	-0.0103614	0.0051506	0.00300579	0.00401809
0.0076916	-0.0111429	-0.0102802	0.0198122	-0.0123009	0.00656233	-0.0119487	0.00903276	0.00584233	-0.00546616	0.0165402	-0.0138079	-0.000345957	-0.0182786	-0.00579151	-0.00521077	0.0178391	-0.0037891	0.0205058	-0.00644749	0.0225904	-0.0113614	0.00945895	-0.00253312	-0.00928791	0.0055637	-0.00593708	-0.0103647	0.00507698	0.00291659	0.00384756
0.00768866	-0.0113343	-0.0103594	0.019802	-0.0123059	0.00663236	-0.0119146	0.00905036	0.0056445	-0.00656821	0.0165445	-0.0138019	-0.000318468	-0.018298	-0.00584876	-0.00518021	0.00969689	-0.00367458	0.0207505	-0.00651121	0.0225258	-0.0112644	0.00946646	-0.00255189	-0.00938132	0.00542964	-0.00694732	-0.0103862	0.00505049	0.00293476	0.00366016
0.00769503	-0.0113575	-0.0103335	0.0198053	-0.0123053	0.0066704	-0.011952	0.00905147	0.00573522	-0.00653448	0.0165301	-0.0138266	-0.000328315	-0.0183052	-0.00579993	-0.00523493	0.0110326	-0.00366033	2.0676e-05	-0.00652221	0.0225859	-0.0113143	0.00946944	-0.0025326	-0.0093727	0.00455506	-0.00603391	-0.010396	0.00505583	0.00293186	0.00324329
0.00769029	-0.011546	-0.0103591	0.0198009	-0.0122892	0.00663556	-0.0121161	0.00904906	0.00573039	-0.00656234	0.0165378	-0.0137416	-0.00103932	-0.0182938	-0.00578061	-0.00514095	0.00969489	-0.00367739	0.00201403	-0.00650395	0.0225114	-0.0113146	0.00946892	-0.00253361	-0.00919862	0.00519963	-0.00674946	-0.0103763	0.0050527	0.00295522	0.00323327
0.00769203	-0.0113734	-0.0103274	0.0198046	-0.0122945	0.00664383	-0.0119618	0.00883123	0.00572331	-0.00630474	0.016537	-0.0137762	-0.000509294	-0.0182943	-0.0057888	-0.00516618	0.0100065	-0.00370577	0.00215956	-0.00650691	0.0225133	-0.0113136	0.00946729	-0.00249324	-0.00925762	0.0052312	-0.00630497	-0.0103776	0.00505979	0.00294705	0.00322103
0.00769205	-0.0113679	-0.0103463	0.0198024	-0.012303	0.00664793	-0.0120178	0.00883203	0.00571772	-0.00626429	0.0165384	-0.0137649	-0.000436911	-0.0182962	-0.00579589	-0.00521048	0.00978077	-0.00369699	0.0026395	-0.00651138	0.0225455	-0.0113082	0.00946805	-0.00253227	-0.00932557	0.00497005	-0.00627212	-0.0103778	0.00505915	0.00294852	0.0032201
0.00765715	-0.0113735	-0.010292	0.00360714	-0.0122376	0.00665504	-0.0120066	0.00758425	0.00583706	-0.00357228	0.0165564	-0.0112087	-0.000416315	-0.0184383	-0.00701488	-0.00523307	0.0101352	-0.00387505	0.00257771	-0.00111385	0.0225384	-0.0112811	0.00946478	-0.00254696	-0.00931683	0.00704936	-0.0048332	-0.0107065	0.00477467	0.00358268	0.00273302
0.00766235	-0.0113805	-0.0103254	0.00595188	-0.0122802	0.00664716	-0.011999	0.00829123	0.00574325	-0.00553585	0.0165557	-0.00753007	-0.000237523	-0.0183192	-0.00615753	-0.00521096	0.00982763	-0.00386885	0.0027995	-0.00372715	0.0225477	-0.0112873	0.00946505	-0.00253818	-0.00931435	0.00553689	-0.00615999	-0.0104034	0.00462666	0.00310262	0.00269285
0.0076775	-0.0113555	-0.0103276	0.00299231	-0.0122613	0.00664201	-0.0119892	0.00785016	0.00574065	-0.00476365	0.0165471	-0.00862115	-0.000321328	-0.0184225	-0.00591791	-0.00519783	0.00997868	-0.00374567	0.00260275	-0.000404132	0.0225463	-0.0113056	0.00946596	-0.00253033	-0.00930351	0.00550727	-0.00533015	-0.0103341	0.00404914	0.0036946	0.00264347
0.00766261	-0.0114015	-0.0103264	0.00316237	-0.0122694	0.00664781	-0.0120418	0.00816799	0.00136268	-0.0048711	0.0165559	-0.00778535	-0.000348687	-0.018404	-0.00622288	-0.00522688	0.00987759	-0.00409492	0.00273183	-0.00214889	0.0225454	-0.0113012	0.00946526	-0.00257025	-0.00931344	0.00554599	-0.00535183	-0.0104058	0.00465868	0.00331298	0.00262269
0.00766917	-0.0113867	-0.0103279	0.00333089	-0.0122718	0.00663911	-0.0119703	0.00787986	0.00379219	-0.00475093	0.0165579	-0.00824854	-0.000300846	-0.0183954	-0.00600857	-0.00520553	0.00994357	-0.00404139	0.00274201	-0.00148033	0.0225466	-0.0112923	0.00946596	-0.00253789	-0.00930464	0.00554231	-0.00512423	-0.00612441	0.00402756	0.00362038	0.00255434
0.00766606	-0.0113787	-0.0103261	0.00305054	-0.0122691	0.00664476	-0.0119539	0.00800846	0.00311619	-0.00431074	0.0165544	-0.0082633	-0.00025973	-0.018351	-0.00617659	-0.00521347	0.00995348	-0.00381769	0.00273179	-0.00146525	0.0225461	-0.0112875	0.00946589	-0.00256398	-0.00930969	0.00557477	-0.00504518	-0.00535711	0.00417502	0.00353742	0.00253569
0.00748451	-0.011406	-0.0103261	0.00305424	-0.0122721	0.00664927	-0.0119588	0.00803664	0.00282312	-0.00454431	0.0165665	-0.00819348	2.34992e-05	-0.0183658	-0.00608712	-0.00521297	0.00964756	-0.00388282	0.00267332	-0.0014506	0.0217807	-0.0112072	0.00946701	-0.00263873	-0.00931203	0.00553775	-0.00423018	-0.00721415	0.00413037	0.00352308	0.00250701
0.00737693	-0.0113968	-0.0103242	0.00307628	-0.0122701	0.0066502	-0.0119518	0.00801662	0.00293192	-0.00463492	0.0165587	-0.00810242	-0.00018112	-0.0183669	-0.00609926	-0.00521483	0.0095984	-0.00382568	0.00270433	-0.00138638	0.0219499	-0.0112674	0.00946595	-0.00260976	-0.00931015	0.005516	-0.00324748	-0.00631472	0.00411235	0.00351151	0.00249188
0.00759783	-0.011429	-0.0103236	0.00286991	-0.0122623	0.00665244	-0.011967	0.00806489	0.00303051	-0.00352855	0.0165574	-0.00812589	-9.05143e-05	-0.0183705	-0.00608635	-0.00522138	0.00958687	-0.0038456	0.00272488	-0.00121589	0.0220213	-0.0112703	0.00946636	-0.00256198	-0.00469657	0.0055512	-0.00345164	-0.00612018	0.00414116	0.00352645	0.0024252
0.00629513	-0.0119404	-0.010327	0.00273861	-0.0122479	0.00668384	-0.0119175	0.00805329	0.00308414	-0.00414115	0.0165712	-0.0081236	0.000325323	-0.0183773	-0.0059194	-0.00521771	0.00494225	-0.00413851	0.00273533	-0.00137575	0.020702	-0.0112621	0.0091885	0.000326332	-0.00408661	0.00552982	-0.00359771	-0.00587239	0.00449793	0.00358803	0.00228395
0.00672962	-0.0118068	-0.0103264	0.00293319	-0.0122497	0.00451232	-0.0119171	0.00805258	0.00308108	-0.00425725	0.0165706	-0.00812465	0.000336886	-0.0183743	-0.00600473	-0.00521872	0.00333545	-0.00400672	0.00241142	-0.00136606	0.020713	-0.0112625	0.00933001	-0.00057085	-0.00403484	0.00553136	-0.00360429	-0.00607877	0.00437381	0.00356591	0.00225321
0.00765724	-0.00981934	-0.0103262	0.00291277	-0.012276	0.00409021	-0.0119045	0.00805506	0.00299956	-0.00431607	0.0165684	-0.00317156	-0.000458396	-0.0183721	-0.00607184	-0.00521803	0.00235359	-0.00403169	0.00263992	-0.00137742	0.0212405	-0.0112672	0.00916222	-0.00111536	-0.0041276	0.00552653	-0.00371296	-0.00604112	0.00434374	0.00354633	0.0021815
0.00790023	-0.00965605	-0.0103178	0.0015544	-0.01226	0.00586597	-0.0119026	0.00804987	0.00293893	-0.00418857	0.0154996	-0.00629561	0.00113691	-0.0183715	-0.00600661	-0.00527425	0.00274383	-0.00422136	0.00264744	-0.00138285	0.0208909	-0.0112165	0.00923514	0.000840117	-0.00403658	0.0032457	-0.00323516	-0.00601384	0.00430155	0.0035422	0.00215148
0.00742042	-0.00998192	-0.0103266	0.00207263	-0.012252	0.00515126	-0.0120817	0.00729961	0.0029912	-0.00424725	0.0160439	-0.00590629	0.000390442	-0.0183714	-0.00607355	-0.00515449	0.00169778	-0.00414784	0.0025905	-0.00138262	0.0210365	-0.0112608	0.0073383	0.000162276	-0.00403111	0.00474073	-0.00342931	-0.00587546	0.0043457	0.00354561	0.00213032
0.0065673	-0.00962008	-0.0103223	0.00139941	-0.0122614	0.00562021	-0.0119001	0.00801092	0.00297044	-0.00406293	0.015728	-0.00608578	-6.50505e-05	-0.0183708	-0.00601848	-0.00355791	0.00196046	-0.00411188	0.00248035	-0.00134897	0.0209126	-0.0111789	0.00268409	0.000490093	-0.00406555	0.00389773	-0.00324623	-0.00585465	0.00435445	0.00358843	0.00203486
0.00722564	-0.00981806	-0.0103208	0.00194687	-0.0106389	0.00573889	-0.0112082	0.0079653	0.00297875	-0.00408166	0.0137232	-0.00553662	0.00155122	-0.0180665	-0.00603171	-0.0039715	0.00179548	-0.00414142	0.00248107	-0.00104967	0.020991	-0.0112004	0.00693587	-0.000191837	-0.00407731	0.00411537	-0.00330887	-0.00307021	0.00436619	0.0035486	0.00194702
0.0076836	-0.00966061	-0.0103537	0.00104405	-0.0108047	0.00580361	-0.0113526	0.00777022	0.00295868	-0.0040898	0.0101997	-0.0057821	0.000717389	-0.0182916	-0.0060265	-0.00387924	0.00267669	-0.00402599	0.00230862	-0.00110758	0.0209911	-0.0112667	0.00328114	-1.08934e-05	-0.00407004	0.00399899	-0.00323615	-0.00451086	0.00431165	0.00363989	0.00185322
0.0054167	-0.00974943	-0.0103445	0.00178803	-0.0106309	0.00570079	-0.0113118	0.00777499	0.00297068	-0.00390944	0.00634016	-0.00581144	0.00075495	-0.0178615	-0.00603016	-0.00308345	0.00139314	-0.00377972	0.00238654	-0.000877511	0.0209975	-0.011298	0.00456541	4.2427e-05	-0.0040766	0.00391818	-0.00327692	-0.00431762	0.0043322	0.00366784	0.00173772
0.00509798	-0.00973927	-0.0103514	0.00161694	-0.00700588	0.00565282	-0.0114095	0.00759296	0.00294388	-0.00391256	0.00679945	-0.00576605	0.00105531	-0.0179138	-0.00603687	-0.00331903	0.0016954	-0.00388256	0.00230855	-0.00090333	0.0209711	-0.0112475	0.00441071	5.8675e-05	-0.00314962	0.00397537	-0.00314871	-0.00326298	0.00433471	0.00359076	0.00166022
0.00437217	-0.00974627	-0.0100163	0.00139356	-0.0068583	0.00569791	-0.0113856	0.00765459	0.00292072	-0.00349155	0.00635002	-0.00583383	0.00135433	-0.0179919	-0.00603409	-0.00364976	0.00178615	-0.00403968	0.00226125	-0.000292268	0.0209765	-0.0112571	0.00397439	6.32934e-05	-0.00287674	0.00303698	-0.00319774	-0.00370825	0.0043555	0.00366051	0.00163554
0.00387468	-0.00971372	-0.00951539	0.00151938	-0.00589765	0.00571717	-0.0114923	0.00767583	0.00267981	-0.00382897	0.00632914	-0.00576631	0.000881491	-0.0179409	-0.00603273	-0.00329534	0.00146374	-0.00384099	0.00227022	-0.000714233	0.020986	-0.0112624	0.00423127	2.1188e-05	-0.0033866	0.00347865	-0.00321663	-0.0036052	0.00434168	0.00364652	0.00161252
0.00325673	-0.00971972	-0.0094119	0.00154649	-0.00567913	0.00568271	-0.0115094	0.00766115	0.00256183	-0.00379359	0.00618398	-0.00575466	0.000960995	-0.0179448	-0.00603415	-0.00327126	0.00184006	-0.00385841	0.00228671	-0.000598488	0.0208461	-0.0112642	0.00435537	1.94182e-05	-0.00362732	0.00351372	-0.00322941	-0.00356059	0.00434428	0.00365268	0.00159922
0.00318053	-0.00969981	-0.00938269	0.00159554	-0.0058263	0.00568681	-0.0115107	0.00766435	0.00258456	-0.00380312	0.00627613	-0.00573782	0.000929683	-0.0178806	-0.00603355	-0.00328668	0.00178689	-0.00387857	0.00225397	-0.000645859	0.0208644	-0.0112684	0.00435865	4.10412e-05	-0.00365787	0.00300732	-0.00322642	-0.00356367	0.00434444	0.00365296	0.00159634
0.00311811	-0.00967873	-0.00955642	0.00165687	-0.00584174	0.00583754	-0.0115275	0.0040557	0.00202691	-0.00383609	0.00639783	-0.00576192	0.000988653	-0.00326598	-0.00605774	-0.00331092	0.00177299	-0.00387559	0.00227443	-0.00115129	0.0203106	-0.0112582	0.00427247	0.000588018	-0.00346721	0.0030138	-0.0031659	-0.00399648	0.00433842	0.00408292	0.00123239
0.00304891	-0.00964951	-0.00952354	0.00161573	-0.00583646	0.00576895	-0.00654585	0.00463939	0.00251033	-0.00382797	0.00619053	-0.00575849	0.000974501	-0.00809159	-0.00605189	-0.00277893	0.00176413	-0.00387233	0.00182607	-0.000824762	0.0152143	-0.0112549	0.00433873	8.37702e-05	-0.00383004	0.00337009	-0.00312465	-0.00335486	0.00444932	0.00376331	0.00101075
0.00315149	-0.00965841	-0.00951546	0.00164473	-0.00583545	0.00573395	-0.00622119	0.00316765	0.00291933	-0.00383039	0.00654663	-0.00575855	0.00100231	-0.00815356	-0.00603665	-0.00312681	0.00195271	-0.00389153	0.000977914	-0.000999725	0.0107066	-0.0112782	0.00437369	0.000178341	-0.00351542	0.00335175	-0.00318092	-0.00193775	0.00444578	0.00392202	0.000879567
0.00298308	-0.00959154	-0.00950813	0.00162656	-0.00578979	0.00576528	-0.00435471	0.00329469	0.00263294	-0.00382578	0.00650482	-0.00576147	0.0010111	-0.00653431	-0.00603981	-0.0032057	0.00176343	-0.00387592	0.0021371	-0.000972315	0.0122688	-0.0112406	0.00436165	0.000207081	-0.00369071	0.00314236	-0.00319956	-0.00282715	0.00438958	0.00387118	0.000873643
0.00345423	-0.00859201	-0.00925747	0.00169186	-0.00143018	0.00559086	-0.00400582	0.00437321	0.00264627	-0.00255777	0.00639625	-0.00576884	0.000969657	-0.00730163	-0.00604426	-0.00276944	0.00155833	-0.00382026	0.0019659	-0.000956742	0.0115792	-0.011151	0.0043499	4.77556e-06	-0.00363155	0.00337628	-0.00318862	-0.00230144	0.00454106	0.00376144	0.000802955
0.00332666	-0.00870883	-0.00937348	0.00167984	-0.00223476	0.0054766	-0.00422552	0.00429462	0.00274298	-0.00316043	0.00638501	-0.00576723	0.000985528	-0.0061105	-0.00604441	-0.00289393	0.00160934	-0.00387758	0.00208644	-0.000973363	0.0113478	-0.011214	0.00434882	6.76582e-05	-0.00367045	0.00338502	-0.00320346	-0.00248634	0.0045396	0.00381504	0.000796548
0.00327872	-0.00896606	-0.00934784	0.00168603	-0.00197573	0.00537136	-0.00430211	0.00106853	0.00287997	-0.00250521	0.00640579	-0.00576684	0.000993593	-0.00576648	-0.00604321	-0.0029759	0.00158546	-0.00383194	0.00205231	-0.000972401	0.0111376	-0.0112248	0.004347	2.43204e-05	-0.00368079	0.00339224	-0.00320887	-0.00230127	0.00456289	0.00380461	0.000769485
0.00332742	-0.00877166	-0.00921372	0.00169002	-0.00248659	0.0053668	-0.00431204	0.00378273	0.0029486	-0.00255537	0.00642572	-0.00576632	0.000988664	-0.00598911	-0.00604267	-0.00283833	0.00157528	-0.00197394	0.00194484	-0.000974273	0.0104131	-0.0112515	0.00434291	-1.94603e-06	-0.00369377	0.00337509	-0.0032081	-0.00209102	0.00454792	0.00380709	0.00075471
0.00333365	-0.00876633	-0.00917921	0.00167403	-0.00230714	0.00183017	-0.00434423	0.00319641	0.00151085	-0.000448182	0.00637855	-0.00107415	0.000975811	-0.00638342	-0.00603854	-0.000624318	0.00159723	-0.00118769	0.00188497	-0.000969736	0.0111485	-0.0112668	0.00370285	-0.000203002	-0.00370616	0.00338923	-0.00320755	-0.000696545	0.00449861	0.00380491	0.00067981
0.00330777	-0.0086203	-0.00924657	0.00168186	-0.00244331	0.0013408	-0.00436542	0.00341987	0.00106839	-0.000923263	0.00582867	-0.00161941	0.00099172	-0.00634397	-0.00603818	-0.000863999	0.00159788	-0.00155495	0.00188822	-0.000971982	0.0109532	-0.0112923	0.00396707	-0.000103235	-0.00370471	0.00338673	-0.00320752	-0.000878618	0.00449984	0.00369974	0.000672035
0.00332338	-0.00853383	-0.00924001	0.00171404	-0.00242859	0.00162178	-0.00429637	0.00342198	0.00137303	-0.00120098	0.00325153	-0.00173608	0.000983384	-0.0063584	-0.00603944	-0.000943035	0.00159632	-0.00121247	0.00190302	-0.000935821	0.0108466	-0.0112741	0.00394526	-0.000103202	-0.00370453	0.00337773	-0.00320167	-0.00105216	0.00451465	0.00377374	0.000646518
0.00330851	-0.00690232	-0.00603893	0.00174381	-0.00250636	0.00254868	-0.00434728	0.00254768	-1.59604e-05	-0.00138608	0.00221597	-0.00209115	0.000985675	-0.00632126	-0.00567487	-0.00132347	0.00323244	-0.00143711	0.00216711	0.000472805	0.0108951	-0.0112405	0.00403209	-0.000135185	-0.00367679	0.00338455	-0.00328483	-0.000851777	0.00452415	0.00335989	0.000569365
0.00331388	-0.00717596	-0.00332792	0.00177156	-0.00243664	0.0016726	-0.00433572	0.00147843	0.000582099	-0.00118129	0.00260422	-0.00162931	0.000987621	-0.00631721	-0.00569236	-0.00117177	0.00262426	-0.00158906	0.0024002	6.12229e-05	0.0108877	-0.0112468	0.00401541	-0.000128964	-0.00368948	0.00338421	-0.0033586	-0.000821573	0.00451626	0.00354947	0.000538602
0.00330888	-0.00727829	-0.00298636	0.00178805	-0.00231736	0.00203882	-0.00435398	0.000808739	0.000275455	-0.00118569	0.00249499	-0.00257997	0.000987208	-0.00629799	-0.00487076	-0.0012493	0.00307585	-0.0016236	0.00228197	0.000601793	0.0108188	-0.0111956	0.00399285	-0.000129752	-0.00368383	0.00338413	-0.00323816	-0.000350983	0.0045152	0.00338687	0.000528966
0.00330851	-0.00709004	-0.00328155	0.00180554	-0.00232768	0.00197068	-0.00435129	0.000959007	0.000308682	-0.00108361	0.00253523	-0.00195735	0.000987415	-0.00630561	-0.00511287	-0.00122635	0.00253941	-0.00160632	0.00224511	0.000538513	0.0108275	-0.011204	0.00396866	-0.00012733	-0.00368308	0.00338421	-0.00338034	-0.000749379	0.00451651	0.00340407	0.00052619
0.00329977	-0.00709479	-0.00321105	0.00179429	-0.00231612	0.0019583	-0.00433509	0.000991878	0.000409607	-0.00112384	0.0025688	-0.00201664	0.000986483	-0.006312	-0.00500577	-0.00121045	0.00262561	-0.00159361	0.00225725	0.000295871	0.0108328	-0.011201	0.00397471	-0.000127432	-0.00368722	0.00338407	-0.00331638	-0.000491933	0.00451682	0.00341528	0.000524761
0.00330136	-0.0071127	-0.00301841	0.00179252	-0.00229999	0.00203722	-0.00434088	0.00094382	0.000447374	-0.00112521	0.00263345	-0.00200612	0.000986929	-0.00630317	-0.00496253	-0.0011948	0.00230825	-0.00161207	0.00215499	0.00040465	0.0108436	-0.0111785	0.00396894	-0.000126643	-0.00368131	0.00338393	-0.00330707	-0.000558385	0.00451649	0.00347342	0.000521932
0.00330203	-0.00711285	-0.00302	0.00179767	-0.00230541	0.00204042	-0.00434048	0.000944708	0.000387281	-0.00114319	0.00258858	-0.00200915	0.000986929	-0.00630207	-0.00496506	-0.0012001	0.00233257	-0.00160517	0.00215643	0.000404882	0.0108414	-0.0111866	0.00396898	-0.000126643	-0.00368188	0.00338403	-0.0032982	-0.00056015	0.00451678	0.003446	0.000521786
0.00330559	-0.00710347	-0.00307152	0.00179348	-0.000163728	0.00200197	-0.00434162	0.000959653	0.000444967	-0.00113228	0.00260103	-0.0020339	0.000986946	-0.00630488	-0.00497907	-0.0012016	0.00235881	-0.0015792	0.00218225	0.000357603	0.0108404	-0.0111833	0.00397347	-0.000104375	-0.00368264	0.00338393	-0.00330485	-0.000582276	0.00451696	0.0034639	0.000517187
0.00330644	-0.0071056	-0.00297395	0.00178429	-0.000543415	0.00202557	-0.00433731	0.000968571	0.000448448	-0.00114612	0.00259784	-0.00204174	0.000972519	-0.00630498	-0.00497687	-0.00120239	0.00234307	-0.00160192	0.00218243	0.000418342	0.0108427	-0.0111815	0.00397456	-0.000232765	-0.00368358	0.00338363	-0.00330865	-0.000575509	0.00433696	0.00344583	0.000515359
0.00331376	-0.0071032	-0.00293521	0.00179249	-0.000748471	0.00202554	-0.00434129	0.000155661	0.00051535	-0.00115186	0.00259776	-0.00202942	0.000963224	-0.00629062	-0.00502135	-0.00121007	0.00235178	-0.00159612	0.00218466	0.000385272	0.00655645	-0.011185	0.00397144	-0.000154983	-0.00368294	0.00339328	-0.00330454	-0.000561657	0.00445637	0.00345673	0.000441445
0.00330681	-0.00373557	-0.00307467	0.00179071	-0.000888408	0.00202315	-0.00433622	0.000872765	0.000454834	-0.00117594	0.00259501	-0.00203776	0.000976948	-0.00630197	-0.00497192	-0.0012067	0.00235361	-0.0015943	0.00219769	0.00040474	0.0071731	-0.0111823	0.00397009	-2.2991e-05	-0.00371192	0.00338448	-0.00330436	-0.000575339	0.00447522	0.00344817	0.000415053
0.00330838	-0.00326469	-0.00307771	0.00179237	-0.00103618	0.00203742	-0.00433877	0.000902618	0.000464109	-0.00119201	0.00259493	-0.00203678	0.000979542	-0.00630505	-0.00501851	-0.00115978	0.00236512	-0.00159402	0.00210102	0.000390026	0.00695261	-0.0109415	0.0039715	-0.000185816	-0.00369625	0.00336929	-0.00334413	-0.000575659	0.00445006	0.00357965	0.000404624
0.00330735	-0.00333588	-0.00306156	0.00180078	-0.0013362	0.00205873	-0.00433664	0.000888357	0.000458852	-0.00123338	0.00259568	-0.00203319	0.000977175	-0.00630354	-0.00500366	-0.000926313	0.00235687	-0.0016009	0.00216289	0.000401096	0.00714246	-0.0106188	0.00397601	-0.000172971	-0.00369364	0.00323185	-0.00329959	-0.000573937	0.00443132	0.00353481	0.000399494
0.0033061	-0.00375765	-0.00306262	0.00191988	-0.0014199	0.00204126	-0.00431927	0.000854988	0.000470228	-0.00121199	0.0025954	-0.00203538	0.000974487	-0.00630429	-0.00206985	-0.000850773	0.00235385	-0.0016984	0.00216756	0.000792681	0.00727561	-0.0106049	0.00375384	-0.000131036	-0.00370363	0.00330367	-0.00329335	-0.000503176	0.000547314	0.0035009	0.000363501
0.00330666	-0.00356471	-0.00304569	0.00186678	-0.00125059	0.00203651	-0.00433189	0.000857179	0.00045921	-0.0012276	0.0025945	-0.0020408	0.000977569	-0.00630407	-0.00310541	-0.00102471	0.00235852	-0.00164828	0.00216477	0.000485929	0.00716587	-0.00437662	0.00382616	-0.000198303	-0.00369731	0.00331256	-0.00329097	-0.000540136	0.00215445	0.00349774	0.000276645
0.00330568	-0.0036468	-0.00219755	0.00172911	-0.00133904	0.00204044	-0.00432606	0.000843133	0.000473306	-0.00123405	0.00134771	-0.00203676	0.000979974	-0.00630845	-0.00312977	-0.000944256	0.00235147	-0.00167523	0.00216344	0.000654134	0.00712332	-0.00306245	0.00395152	-0.000137269	-0.00370541	0.00330574	-0.00329887	-0.000558025	0.00195556	0.00351272	0.000257797
0.00330719	-0.00350822	-0.00252134	0.00178599	-0.00139591	0.00204222	-0.00432306	0.00085135	0.000472202	-0.00124078	0.0022083	-0.00206554	0.000978189	-0.00631029	-0.00259448	-0.000931363	0.00235291	-0.00158896	0.00216482	0.000648267	0.0071044	-0.00238799	0.00387876	-0.00023469	-0.00370316	0.00330037	-0.00329553	-0.000553864	0.00183349	0.0035114	0.000253513
0.00330775	-0.00348275	-0.00255804	0.00176819	-0.00139367	0.00208628	-0.00432107	0.0008716	0.000436638	-0.00123848	0.00207958	-0.00205711	0.000978651	-0.00631273	-0.00302464	-0.000936693	0.00235288	-0.00156079	0.00216391	0.000646923	0.0070864	-0.00235045	0.00151447	-0.000192813	-0.00370427	0.00329794	-0.00329333	-0.000559963	0.00181095	0.00351065	0.000242089
0.00330564	-0.00354423	-0.00248643	0.000874955	-0.00137203	0.00207895	-0.00432161	0.000879345	0.00029623	-0.00123746	0.00214071	-0.00206001	0.000978423	-0.00630948	-0.00295548	-0.00084396	0.00234917	-0.00154558	0.00216455	0.000614256	0.00712134	-0.00229979	0.00132552	-0.000181407	-0.00370541	0.00318929	-0.0033192	-0.00059126	0.00164775	0.0035145	0.000237848
0.0033057	-0.00352519	-0.00250342	0.000935168	-0.00135841	0.00210424	-0.00432151	0.000938792	0.000342781	-0.00123678	0.00212809	-0.0020599	0.000977995	-0.00630945	-0.00293063	-0.000851038	0.00235184	-0.00154641	0.00216462	0.000614937	0.00141601	-0.0023303	0.001572	-0.000192529	-0.00370475	0.0032492	-0.00331513	-0.000595403	0.0016789	0.00351591	0.000190561
0.00200044	-0.00355203	-0.00243749	0.00158393	-0.00137263	0.00208027	-0.00432275	0.000895655	0.000113874	-0.00123713	0.00210351	-0.00206323	0.000979649	-0.00629887	-0.00291325	-0.000815775	0.00234843	-0.00155274	0.00202548	0.000606654	0.00156106	-0.00253564	0.0015535	-0.000185547	-0.00370325	0.00328223	-0.00330102	-0.00033841	0.00165902	0.00351308	0.000185085
0.0019518	-0.0035795	-0.0025058	0.0016943	-0.00136463	0.0020941	-0.00432169	0.000956533	-0.000180346	-0.00123657	0.00211163	-0.00205568	0.000975497	-0.00631728	-0.00289752	-0.000828886	0.00235117	-0.00154977	0.00191641	0.000625009	0.00113701	-0.00244557	0.00158604	-0.00019028	-0.00370427	0.00328799	-0.00330885	-0.000647543	0.00162873	0.00351281	0.000184512
0.00186054	-0.00357412	-0.0024201	0.00154801	-0.00136435	0.00208692	-0.00432263	0.000931915	8.12046e-05	-0.00111497	0.00210923	-0.00205423	0.000983866	-0.00630215	-0.00243354	-0.000822684	0.00193038	-0.00154334	0.00200495	0.000619996	0.00123296	-0.00246689	0.00161135	-0.000200261	-0.00370358	0.00307287	-0.00330661	-0.000536266	0.00162948	0.00353233	0.00017773
0.00226802	-0.00196821	-0.00247393	0.00166844	-0.00136701	0.00209735	-0.00432653	0.000919029	0.000377966	-0.00117375	0.00208813	-0.00192346	0.000949663	-0.00627804	-0.00132607	-0.000817221	0.00178782	-0.00154305	0.00187336	0.000719729	0.00133178	-0.00246943	0.00163552	-0.000334008	-0.00367046	0.00296958	-0.00330891	-0.000557846	0.00167314	0.00353317	0.000165172
0.00216709	-0.00216471	-0.00248066	0.00154041	-0.00136761	0.0020919	-0.00432941	0.000935183	0.000285333	-0.00116429	0.00207646	-0.00200686	0.000959752	-0.00629889	-1.06689e-05	-0.000805944	0.00169509	-0.00154697	0.00198656	0.000398766	0.00129496	-0.0024524	0.00159265	-0.000349054	-0.00366763	0.00305132	-0.00331278	-0.000132182	0.00166096	0.00352	0.000163421
0.00204351	-0.00217014	-0.00247086	0.00155027	-0.00136712	0.00209236	-0.00432751	0.000934619	0.000305282	-0.00118388	0.00207644	-0.00197989	0.000964689	-0.00629247	-0.000479825	-0.000806509	0.0017446	-0.00154503	0.00199596	0.000474899	0.00130854	-0.00246302	0.00159157	-0.000306192	-0.00366975	0.00298395	-0.00331115	-0.000310195	0.00165797	0.00352686	0.000163039
0.00196574	-0.00215658	-0.00247823	0.00155757	-0.00136724	0.00208807	-0.00432722	0.000942205	0.000359013	-0.00115463	0.00208358	-0.00200402	0.000959032	-0.00629431	-8.33856e-05	-0.000807553	0.00165163	-0.00154661	0.00197465	0.000405607	0.00128215	-0.00246305	0.0015948	-0.0003482	-0.00366931	0.0030271	-0.00331218	-0.000183798	0.00166152	0.00353217	0.000162368
0.00163913	-0.00207295	-0.0024692	0.00156928	-0.00137897	0.00208703	-0.00432649	0.000934463	0.000276559	-0.00120328	0.00207775	-4.82701e-05	0.000963387	-0.00629383	-0.000524264	-0.000806965	0.0016807	-0.00134017	0.00197258	0.000728066	0.00130472	-0.00223539	0.0015919	-0.000241317	-0.0036734	0.00300414	-0.00331314	-0.000711223	0.00156685	0.00353177	0.000155966
0.00182873	-0.0020469	-0.00246389	0.00161885	-0.00138728	0.00208594	-0.00391845	0.000936569	0.00026369	-0.00123159	0.00207772	-0.000387441	0.000962269	-0.00629402	-0.000496923	-0.000627145	0.00167471	-0.00156327	0.00192941	0.000659294	0.00120163	-0.00233317	0.00159166	-0.000248007	-0.00368866	0.00302097	-0.00339347	-0.000596861	0.00157812	0.00353043	0.000154414
0.00172702	-0.00212694	-0.00246437	0.0015865	-0.00137445	0.00208617	-0.00426861	0.000802679	0.000270645	-0.00117935	0.00122939	-0.000304039	0.000962753	-0.00629344	-0.000579258	-0.000684962	0.00167564	-0.00140884	0.00196655	0.00075097	0.00129919	-0.00224366	0.00159074	-0.000239998	-0.000732899	0.00302117	-0.00332154	-0.000566725	0.00156317	0.00366392	0.00014103
0.00172482	-0.00217029	-0.00246552	0.00158412	-0.00136693	0.00204477	-0.00411575	0.000573291	0.000263143	-0.00112687	0.00202949	-0.000428252	0.000987088	-0.00629363	-0.000498095	-0.00056731	0.00167564	-0.00155137	0.00194717	0.000777749	0.00127575	-0.00166983	0.00159387	-0.000257397	-0.0014598	0.00205227	-0.00261301	-0.00056277	0.00155187	0.00364422	0.000132196
0.00175864	-0.00216297	-0.00246481	0.00159019	-0.00136395	0.00207123	-0.004145	0.000748936	0.000272243	-0.001104	0.0016103	-0.000451549	0.00112881	-0.00294726	-0.000427966	-0.000641626	0.0016544	-0.000925493	0.000583595	0.000606825	0.00127554	-0.00232921	0.00159156	-0.000250225	-0.00178459	0.00268131	-0.00318661	-0.000532741	0.00154887	0.0031456	0.000101969
0.0017383	-0.00216581	-0.00246691	0.0015919	-0.00137833	0.00218433	-0.00408593	0.000637568	0.000278465	-0.00112837	0.0018983	-0.000422688	0.00102138	-0.00285103	-0.000268908	-0.000752723	0.00165305	-0.00146663	0.00064488	0.000656527	0.00127269	-0.00150376	0.00159392	-0.000238221	-0.00206402	0.00148645	-0.0028925	-0.000523326	0.00153256	0.00211146	8.9174e-05
0.00173477	-0.00220618	-0.00246439	0.00158792	-0.00136975	0.00209671	-0.00412357	0.000649492	0.000272984	-0.00115066	0.00168884	-0.000440517	0.00105644	-0.00238024	-0.000196059	-0.000720538	0.00165758	-0.00148484	-2.15866e-05	0.000759696	0.00127561	-0.00172622	0.00159418	-0.000237241	-0.00134878	0.00150563	-0.00258105	-0.000548796	0.00153662	0.00293127	8.66908e-05
0.00173553	-0.00221947	-0.00246586	0.00158921	-0.00136907	0.00207176	-0.00409589	0.000653297	0.000275468	-0.00113395	0.00179643	-0.000445583	0.00104251	-0.00211973	-0.00025928	-0.000702525	0.00166168	-0.00146511	0.000621872	0.000718518	0.00127503	-0.0018481	0.00159363	-0.00024086	-0.00159393	0.00172521	-0.00262563	-0.000529457	0.00152995	0.00155463	8.17405e-05
0.00171466	-0.00218962	-0.000891572	0.00158673	-0.00138897	0.00141765	-0.00410236	0.000655586	0.000265539	-0.00113844	0.00172452	-0.000430514	0.00104211	-0.00224797	-0.000312017	-0.000707169	0.00165949	-0.00142791	0.000878299	0.000713386	0.0012718	-0.00173509	0.00149627	-0.000240119	-0.001762	0.00128577	-0.00273928	-0.000494139	0.00153764	0.00184975	7.47972e-05
0.00173369	-0.00217682	-0.00105063	0.00158869	-0.00139688	0.00120949	-0.00409903	0.000668115	0.000270926	-0.0011374	0.00173619	-0.000405965	0.00103086	-0.00218378	-0.000309333	-0.000697645	0.0016571	-0.00142282	0.000580593	0.000721182	0.00127649	-0.00175773	0.0015426	-0.000240409	-0.00153321	0.00144478	-0.00271621	-0.000468991	0.00153834	0.00156224	7.26218e-05
0.00173074	-0.00217302	-0.00093705	0.00158842	-0.00138464	0.00110435	-0.00410124	0.000660803	0.000272543	-0.00113581	0.00171685	-0.000397655	0.00103719	-0.0022228	-0.000307341	-0.00069747	0.00109508	-0.0013412	0.000614496	0.000694448	0.0012736	-0.00179261	0.00155146	-0.000240656	-0.00157805	0.0015113	-0.00271787	-0.000497055	0.00153728	0.00172228	7.14758e-05
0.00173264	-0.00218429	-0.000646476	0.00158838	-0.00139795	0.00115909	-0.00409696	0.000652162	0.000273993	-0.0011425	0.00174664	-0.000427873	0.00103961	-0.00220658	-0.000305176	-0.000683747	0.00108048	-0.00138388	0.000575933	0.000723683	0.00127374	-0.00177748	0.00153686	-0.00023971	-0.00159117	0.00133296	-0.00270952	-0.000517829	0.00153582	0.00177072	7.08985e-05
0.00173145	-0.00218257	-0.000772762	0.00158846	-0.00138767	0.00119971	-0.00410458	0.00065875	0.000242221	-0.000542419	0.00172927	-0.000406823	0.00103695	-0.00214926	-0.000306928	-0.000692971	0.00117923	-0.00133706	0.000589509	0.000708128	0.00127386	-0.00176182	0.0015319	-0.000240287	-0.00158627	0.00148175	-0.00269705	-0.000501823	0.00153734	0.0016485	6.97834e-05
0.0017288	-0.00131982	-0.000813824	0.00158874	-0.00139225	0.00116353	-0.00410866	0.00066369	0.000257747	-0.0011059	0.00172909	-0.000399112	0.00103603	-0.00220862	-0.000302898	-0.000693894	0.00108175	-0.00134045	0.000599251	0.000711938	0.00127376	-0.00176943	0.00149309	-0.000240386	-0.00162408	0.00142428	-0.00270042	-0.000489948	0.00153706	0.00164043	6.76194e-05
0.00172934	-0.00141323	-0.00067517	0.00158827	-0.00140694	0.00115699	-0.00410205	0.000658465	0.000197312	-0.000690955	0.00173226	-0.000397075	0.00103884	-0.002194	-0.000311945	-0.000692755	0.00103421	-0.00133437	0.000605456	0.000710824	0.00127397	-0.00176592	0.00152282	-0.000240317	-0.00161734	0.00139283	-0.00269804	-0.000501035	0.00153704	0.001679	6.67975e-05
0.00173007	-0.00152438	-0.000871046	0.00158869	-0.00102395	0.00119184	-0.004106	0.000829776	0.000239014	-0.000610756	0.000515495	-0.000448873	0.00103887	-0.000115628	-0.000459865	-0.000725945	0.00108393	-0.00132866	0.000589019	0.000708821	0.00129725	-0.00176965	0.00147048	-0.00024158	-0.0016108	0.00138799	-0.00269368	-0.000383228	0.00153186	0.0017019	5.93365e-05
0.00173007	-0.00148844	-0.000870779	0.00158869	-0.00103593	0.00119012	-0.00410601	0.000829379	0.000239052	-0.000628734	0.000533632	-0.000447746	0.0010372	-0.000134888	-0.000459524	-0.000725914	0.00108392	-0.00132868	0.00058877	0.000708814	0.00129635	-0.00176987	0.00147256	-0.000241561	-0.00161037	0.00138867	-0.00269435	-0.000400366	0.0015323	0.00170132	5.93103e-05
0.00173038	-0.00151938	-0.000634256	0.00158833	-0.00101573	0.00118769	-0.00400445	0.000785134	0.000223328	-0.000637959	0.00057855	-0.000430105	0.000948475	-0.000184662	-0.000475367	-0.00073073	0.00108875	-0.00133684	0.000564441	0.00070911	0.00129788	-0.00177076	0.00142548	-0.00020271	-0.00158539	0.00141407	-0.00269368	-0.000401278	0.0015336	0.00169461	5.78331e-05
0.00172962	-0.00152834	-0.000862251	0.00158866	-0.00104423	0.00118426	-0.00351398	0.000714229	0.000223117	-0.000648054	0.000583649	-0.00044008	0.000870656	-0.000281903	-0.00044661	-0.000725602	0.00108426	-0.0013295	0.000585754	0.000700245	0.00130484	-0.00177496	0.00146768	-0.000192019	-0.00159206	0.00139436	-0.00269423	-0.000397511	0.00153201	0.0016886	5.44283e-05
0.00172982	-0.00151776	-0.000653872	0.00158863	-0.00104091	0.00117701	-0.00353605	0.000726503	0.000223939	-0.000654545	0.000591057	-0.000363528	0.000830741	-0.00025865	-0.000452255	-0.000727688	0.00107939	-0.00133249	0.000576606	0.000698437	0.00131767	-0.00177324	0.00145683	-0.000211805	-0.00159148	0.00141117	-0.00269666	-0.0004006	0.00153343	0.00169049	5.41732e-05
0.00172803	-0.00148136	-0.000806046	0.00159075	-0.000979505	0.00118882	-0.00134211	0.000727455	0.000225063	-0.000651537	0.000640852	-0.000428607	0.000953285	-0.00030053	-0.00042347	-0.000715805	0.00106929	-0.000597517	0.000582484	0.0006998	0.00129361	-0.00177547	0.00145824	-0.000199786	-0.00159694	0.00139373	-0.00269373	-0.000375307	0.00153194	0.00168885	4.22345e-05
0.00172464	-0.00150049	-0.000722226	0.00158922	-0.000981845	0.00118609	-0.00139621	0.000725057	0.000223343	-0.000669772	0.000613904	-0.000372171	0.00086551	-0.00032521	-0.000425028	-0.000705772	0.000856113	-0.00071294	0.000581638	0.00070315	0.00130111	-0.00182003	0.0014625	-0.000224035	-0.00159668	0.00140838	-0.002697	-0.000372997	0.00153213	0.00169632	4.21057e-05
0.00172464	-0.00150049	-0.000722226	0.00158922	-0.000981845	0.00118609	-0.00139621	0.000725057	0.000223343	-0.000669772	0.000613904	-0.000372171	0.00086551	-0.00032521	-0.000425028	-0.000705772	0.000856113	-0.00071294	0.000581638	0.00070315	0.00130111	-0.00182003	0.0014625	-0.000224035	-0.00159668	0.00140838	-0.002697	-0.000372997	0.00153213	0.00169632	4.21057e-05
0.00172775	-0.00148086	-0.000769034	0.00159128	-0.000968478	0.00118614	-0.0013797	0.000733948	0.000224716	-0.000660119	0.000611593	-0.000402225	0.000871511	-0.000307197	-0.000401653	-0.000707531	0.000858448	-0.000606044	0.000579877	0.000703829	0.00129648	-0.00182474	0.00146471	-0.0002071	-0.00159588	0.0013957	-0.00269364	-0.00036214	0.00152914	0.00169044	4.18389e-05
0.00172468	-0.00149191	-0.000764891	0.00159029	-0.000970618	0.00118556	-0.00139677	0.000730509	0.000224643	-0.00066057	0.000615773	-0.000406171	0.000885413	-0.000328688	-0.000417619	-0.000709014	0.000825346	-0.000661206	0.000580535	0.000406938	0.00129621	-0.00179815	0.00146168	-0.000212472	-0.0015965	0.00139948	-0.00269472	-0.000368436	0.00153148	0.0016913	4.15735e-05
0.00169897	-0.00148799	-0.000747811	0.00159077	-0.000962674	0.00118462	-0.00139207	0.000728852	0.000224662	-0.000658224	0.000626957	-0.000405036	0.000872848	-0.000315289	-0.000430463	-0.000710801	0.000925458	-0.000665384	0.000577813	0.000439899	0.00129714	-0.00180105	0.00027951	-0.000217375	-0.00159627	0.00129239	-0.00269466	-0.000375475	0.00153181	0.00169107	3.92872e-05
0.00168559	-0.00148526	-0.000761727	0.00159062	-0.000964779	0.00118585	-0.00139866	0.000730787	0.000224753	-0.000659318	0.000620073	-0.00041474	0.000872278	-0.000335414	-0.00042282	-0.000707783	0.000783933	-0.000648038	0.000566287	0.000568468	0.00129576	-0.00180545	0.000126284	-0.000217513	-0.00159632	0.00123309	-0.00269454	-0.000368314	0.00153165	0.00168939	3.89248e-05
0.00171476	-0.00148552	-0.000760874	0.00159063	-0.000968765	0.00118626	-0.00139247	0.000730381	0.000224757	-0.000658778	0.000618772	-0.00041054	0.000873868	-0.000327292	-0.000419387	-0.00070722	0.000541101	-0.000642088	0.000575902	0.000584781	0.00129626	-0.00180274	-3.62197e-05	-0.000212504	-0.00159616	0.00123554	-0.00269457	-0.000375084	0.00153151	0.00169052	3.86915e-05
0.00170851	-0.00148646	-0.000756959	0.00159064	-0.000968214	0.00118577	-0.00139304	0.000730321	0.000224714	-0.000658548	0.000619721	-0.000409929	0.000874297	-0.000325209	-0.000420747	-0.000707786	0.000561785	-0.000644352	0.000575871	0.000543878	0.00129623	-0.00180373	3.59985e-05	-0.000213792	-0.00159618	0.00124909	-0.00269453	-0.000372477	0.00153111	0.00169059	3.8682e-05
0.00170695	-0.00148595	-0.000761924	0.00157354	-0.000965266	0.00118601	-0.0013945	0.000730015	0.000224724	-0.000658931	0.000620159	-0.000408778	0.000875049	-0.000323366	-0.000424088	-0.000707398	0.000550044	-0.000645838	0.000575998	0.00053594	0.00129646	-0.00180309	6.59032e-05	-0.000213696	-0.00159621	0.00125499	-0.00269453	-0.000369928	0.0015314	0.0016906	3.86253e-05
0.0017105	-0.00148596	-0.000760477	0.00159431	-0.000968916	0.00118711	-0.00139313	0.000730286	0.000231044	-0.000658958	0.000619457	-0.00024113	0.000874198	-0.000327841	-0.000420737	-0.000707373	0.000543225	-0.000645859	0.000575646	0.000542375	0.00115965	-0.00180685	3.89386e-05	-0.000213747	-0.00159718	0.00125417	-0.00269432	-0.000372855	0.00152968	0.00168837	3.8262e-05
0.00131997	-0.00148667	0.000476064	0.000675922	-0.000959711	0.00118596	-0.00139297	0.000721238	0.000260376	-0.000659358	0.000619953	-0.000386489	0.000600957	-0.000323074	-0.000419333	-0.000715708	0.000515293	-0.000633322	0.000560937	0.000555095	0.00124333	-0.00181	3.94543e-05	-0.000212967	-0.00160374	0.00125715	-0.00075871	-0.00040922	0.00152005	0.0012108	2.64444e-05
0.00082352	-0.00148642	0.000465321	0.000337784	-0.000960634	0.0011859	-0.00114719	0.000722974	0.000253943	-0.000659327	0.000620042	-0.000375988	0.000624152	-0.000325435	-0.000419981	-0.00072148	0.000498221	-0.000640279	0.000561493	0.00054815	0.00124105	-0.00180978	3.90717e-05	-0.000212949	-0.0016027	0.00125682	-0.0010079	-0.000403473	0.00152014	0.00122799	2.48856e-05
0.000849293	-0.00148664	0.000257725	0.000340145	-0.000961525	0.00118586	-0.00121077	0.000722749	0.000256312	-0.00065934	0.000620046	-0.000378423	0.00061462	-0.000324968	-0.000420047	-0.00071974	0.000505297	-0.00063593	0.00056056	0.000550443	0.00123254	-0.00180977	3.80417e-05	-0.000207019	-0.00159208	0.0012556	-0.000946142	-0.000401894	0.00152109	0.00123584	2.47632e-05
0.00098493	-0.00148784	1.32893e-05	0.000415039	-0.000958233	0.00118607	-0.00101982	0.000719419	0.000242574	-0.000659274	0.000618495	-0.000376188	0.000652876	-0.00032428	-0.000421075	-0.000702621	0.00050359	-0.000641645	0.000558506	0.000547452	0.00121563	-0.00180854	3.36032e-05	-0.000208687	-0.00122282	0.00125615	-0.00107378	-0.000398203	0.00152133	0.00127178	2.38455e-05
0.00098074	-0.000147344	-5.54074e-05	0.000590238	-0.000959593	0.00118809	-0.00101745	0.000541017	0.000238293	-0.000659498	0.000659041	-0.000384066	0.000658001	-0.000334653	-0.000423009	-0.000417539	0.000531888	-0.000641303	0.000561123	0.000543982	0.00121507	-0.00180828	3.63041e-05	-0.000205008	-0.000774065	0.00125673	-0.00108585	-0.00038524	0.00133838	0.00131113	2.0078e-05
0.000933892	-0.00019532	-3.45519e-05	0.000556643	-0.000960494	0.00118815	-0.00101994	0.000582633	0.000240475	-0.000659476	0.000646272	-0.00038314	0.000657272	-0.000384613	-0.000422863	-0.000464455	0.000526766	-0.000641126	0.000561566	0.000544676	0.00121513	-0.00180754	3.63454e-05	-0.000206296	-0.000811532	0.0012565	-0.00104393	-0.00038605	0.00135111	0.00130712	2.00655e-05
0.000970226	-0.000271075	-6.30432e-05	0.000492218	-0.00095653	0.00119642	-0.0010787	0.000535239	0.000241354	-0.00065946	0.000696824	-0.000383284	0.000650789	-0.00042044	-0.000422601	-0.000439262	0.000503267	-0.000641002	0.000568579	0.000549698	0.00121702	-0.00180794	3.54466e-05	-0.000207504	-0.000812128	0.00126003	-0.00107042	-0.000388265	0.00119582	0.00130495	1.99153e-05
0.000964604	-0.000278259	-8.29555e-05	0.000480805	-0.000956856	0.00120133	-0.0010672	0.000534749	0.000243579	-0.000659432	0.000659033	-0.000380859	0.000654929	-0.000370056	-0.000425099	-0.00039875	0.000505238	-0.000640701	0.0005657	0.00054779	0.00121825	-0.00180817	3.46884e-05	-0.000207796	-0.000797844	0.00125853	-0.00106216	-0.000387293	0.00116956	0.00130602	1.96648e-05
0.000950134	-0.000261014	-8.3467e-05	0.000510669	-0.000957627	0.00119823	-0.0010592	0.000541094	0.000243148	-0.000659437	0.000667547	-0.000380223	0.000548006	-0.000387538	-0.00041208	-0.000408857	0.000516357	-0.000498131	0.000567114	0.000546702	0.00121784	-0.00180807	3.45553e-05	-0.000206839	-0.000827681	0.00125834	-0.0010618	-0.000387756	0.00120063	0.00100364	1.88043e-05
0.000950335	-0.000232142	-6.0253e-05	0.000501509	-0.000925923	0.00119348	-0.00106447	0.000543423	0.000243992	-0.000659423	0.000670959	-0.000379781	0.00052573	-0.000370335	-0.000405905	-0.000420588	0.000514701	-0.000380193	0.00056526	0.000546814	0.00121541	-0.00180825	3.76731e-05	-0.000206578	-0.000820934	0.00125815	-0.00107027	-0.000386775	0.0012242	0.000992786	1.86216e-05
0.000314692	-0.000253229	-7.85097e-05	0.000489388	-0.000909056	0.00119516	-0.00105833	0.000549855	0.000243788	-0.000654748	0.000690942	-0.000381669	0.00065697	-0.000375479	-0.000410225	-0.000399526	0.000424667	-0.000365465	0.00056417	0.000541277	0.00121629	-0.00164338	1.89219e-05	-0.00020311	-0.000832836	0.001206	-0.00107183	-0.000387295	0.00120677	0.00101754	1.71831e-05
0.000114258	-0.000254919	-7.56979e-05	0.000493301	-0.00065282	0.0011966	-0.00105584	0.000606073	0.000244068	-0.000658798	0.00067993	-0.000381553	0.000653743	-0.000347755	-0.000409772	-0.000390688	0.000442394	-0.000404448	0.000560075	0.000544471	0.00121631	-0.00153659	3.13664e-05	-0.000203362	-0.000818732	0.00122153	-0.00107915	-0.000387276	0.00119236	0.00101847	1.64259e-05
0.000191456	-0.000261938	-7.56601e-05	0.000498014	-0.000604203	0.00119726	-0.00105063	0.000626565	0.000244303	-0.000659101	0.000694548	-0.000381796	0.000641805	-0.000338718	-0.000417449	-0.00042146	0.000458481	-0.000359148	0.000562107	0.000537717	0.00119615	-0.0014673	3.06409e-05	-0.00021866	-0.000818243	0.00120558	-0.00107792	-0.000386659	0.00119389	0.00101862	1.61288e-05
0.000140572	-0.000259267	-7.72649e-05	0.000495911	-0.00061225	0.000778342	-0.00107343	0.000604129	0.000244657	-0.000715227	0.000692095	-0.000381981	0.000661751	-0.00033765	-0.00026171	-0.000199819	0.000381836	-0.00014389	0.000562418	0.000551444	0.00112014	-0.00150179	0.000236199	-0.000205255	-0.000779562	0.000818861	-0.00108116	-0.000391059	0.00120653	0.00101384	1.4172e-05
0.000140572	-0.000259267	-7.72649e-05	0.000495911	-0.00061225	0.000778342	-0.00107343	0.000604129	0.000244657	-0.000715227	0.000692095	-0.000381981	0.000661751	-0.00033765	-0.00026171	-0.000199819	0.000381836	-0.00014389	0.000562418	0.000551444	0.00112014	-0.00150179	0.000236199	-0.000205255	-0.000779562	0.000818861	-0.00108116	-0.000391059	0.00120653	0.00101384	1.4172e-05
5.37342e-06	-0.000259057	-7.68852e-05	0.000544891	-0.000593991	0.000805319	-0.00106598	0.000598396	0.000122234	-0.000689991	0.000666489	-0.00038311	0.000579416	-0.000289216	-0.000183552	-0.000286443	0.000403681	-0.000248208	0.000494464	0.000242026	0.00116698	-0.00145641	0.000164691	-7.14921e-05	-0.000806811	0.000923004	-0.00108152	-0.000389859	0.00120316	0.00101978	1.38378e-05
5.39007e-05	-0.000259357	-7.65169e-05	0.000505552	-0.000585472	0.000885875	-0.00106291	0.000595049	0.00018778	-0.000689458	0.000664582	-0.000383303	0.000596049	-0.000298484	-0.000209892	-0.000233447	0.000439879	-0.000226789	0.000481157	0.000273879	0.00114237	-0.00143235	0.000218116	-0.000153455	-0.000789174	0.000848252	-0.00108258	-0.000388633	0.00119523	0.00101798	1.36946e-05
8.84044e-05	-0.000259632	-7.61603e-05	0.000514596	-0.000600343	0.0008819	-0.000494259	0.000590603	0.000199449	-0.00026571	0.000659226	-0.00037725	0.000615252	-0.000310135	-0.00023889	-0.000263696	0.000444168	-0.000175566	0.000514165	0.000254592	0.00115459	-0.00143199	0.000209889	9.73276e-05	-0.000731503	0.000858147	-0.00108147	-0.000389183	0.00119763	0.00101806	1.24235e-05
0.00011599	-0.000259239	-7.62774e-05	0.000523262	-0.000596251	0.000837524	-0.000318712	0.000593767	0.000174016	-0.000308449	0.000666338	-0.000381655	0.000581535	-0.000295685	-0.000228709	-0.000275137	0.000424747	-0.000207876	0.000500639	0.000245633	0.0011338	-0.00144747	0.000188318	-3.02432e-05	-0.00079051	0.000903127	-0.00108114	-0.000391508	0.00120099	0.00101778	1.23327e-05
0.00011218	-0.000259735	-7.64483e-05	0.00051397	-0.000597817	0.000862911	-0.000423613	0.000580159	0.000177263	-0.000386172	0.000663421	-0.00037892	0.000588384	-0.000289889	-0.000209412	-0.000261712	0.000433313	-0.000218952	0.000496052	0.000280257	0.00114966	-0.00143854	0.000200283	1.38983e-05	-0.000787064	0.000873625	-0.000382956	-0.000387044	0.00121336	0.00101881	1.1456e-05
0.000121164	-0.000255021	-7.6018e-05	0.000515195	-0.000595408	0.000847959	-0.000446093	0.000578105	0.000180496	-0.000398755	0.000663479	-0.000381837	0.00059478	-0.000297487	-0.000207617	-0.000268006	0.000431107	-0.000140519	0.000268729	0.000279045	0.00112451	-0.0014396	0.000190608	-4.50146e-06	-0.000776404	0.000818477	-0.000503872	-0.000315067	0.00120312	0.00101797	1.11311e-05
0.000122398	-0.000251922	5.82854e-06	0.000515284	-0.000590696	0.000214867	-0.000428257	0.000580695	0.000182637	-0.000311614	0.000664809	-0.00037961	0.000596756	-0.000290703	-0.000206537	-0.000263139	0.000436068	-0.000195952	0.000337949	0.000274623	0.00052705	-0.00144346	0.000188823	-1.05311e-05	-0.000787161	0.000822444	-0.000437881	-0.000346372	0.00120654	0.00101895	9.44581e-06
0.000125292	-0.000255756	6.92125e-05	0.000513902	-0.000535127	2.77172e-05	-0.000433726	0.000572461	0.000184677	-0.000431176	0.000667101	-0.000381097	0.00059071	-0.000304489	-0.000208139	-0.000268991	0.000437013	-0.000188255	0.00039124	0.000280071	-0.000123316	-0.00144325	0.00016536	-3.6663e-06	-0.000787982	0.000809062	-0.000333065	-0.000311715	0.00120463	0.00101961	9.07837e-06
0.000126152	-0.000251118	4.523e-05	0.000515414	-0.000564244	0.000127995	-0.000439069	0.000567063	0.000173617	-0.000437722	0.000665342	-0.000380923	0.000483949	-0.00029626	-0.000213185	-0.000273069	0.000433932	-0.000186542	0.000399851	0.000272819	0.000335383	-0.00127219	0.000169714	-2.05528e-06	-0.00077151	0.000827711	-0.000403213	-0.000305885	0.00120024	0.000880575	8.41692e-06
0.000127276	-0.000251043	0.000117838	0.000515775	-0.000551833	4.69436e-05	-0.000433921	0.000567305	0.000172314	-0.000437532	0.000666282	-0.000381	0.000356544	-0.000292823	-0.000210762	-0.000278839	0.000441023	-0.000186962	0.000387782	0.000273422	0.000108673	-0.001247	0.000164748	3.5867e-06	-0.000786958	0.000843732	-0.000439615	-0.000295717	0.00120244	0.000913961	8.26288e-06
0.000125706	-0.000251179	4.22785e-05	0.000515644	-0.000563932	0.000151535	-0.000436335	0.00056978	0.000174834	-0.000396432	0.000665899	-0.000381065	0.00042427	-0.000294057	-0.000215279	-0.000276449	0.000440775	-0.000188481	0.000376307	0.000275442	8.3363e-05	-0.00123754	0.000178545	7.47854e-06	-0.000773002	0.000826667	-0.000441834	-0.000309952	0.00117177	0.000854305	8.06094e-06
0.000125228	-0.000251888	8.19721e-05	0.000516041	-0.000564937	0.000163154	-0.000431813	0.000569714	0.000171707	-0.000410417	0.000665806	-0.000381033	0.000434088	-0.000293468	-0.000214589	-0.000274703	0.000437412	-0.000187806	0.000376696	0.000274514	0.00018327	-0.00126951	0.000180282	-1.33826e-06	-0.000397141	0.00083297	-0.000440479	-0.000315337	0.00115118	0.000872796	7.74504e-06
0.000125199	-0.000251878	7.83603e-05	0.000520811	-0.000561076	0.000157791	-0.000432821	0.00056937	0.000175053	-0.000395606	0.000665787	-0.000380381	0.000418945	-0.000293309	-0.000211061	-0.000275639	0.00043954	-0.000188471	0.000367538	0.000274818	0.000178673	-0.0012374	0.000176505	2.42386e-06	-0.000432086	0.000289741	-0.000439761	-0.000325845	0.00117059	0.000875529	7.10553e-06
0.000125262	-0.00025185	7.76946e-05	0.000518271	-0.000240867	0.000142039	-0.000431555	0.000586043	0.000173856	-0.000409374	0.000665865	-0.000380854	0.000415561	-0.000294602	-0.000212445	-0.000274938	0.000439601	-0.000188589	0.000372433	0.000274228	0.000163689	-0.00124099	0.000174609	3.66558e-07	-0.000535086	0.000368934	-0.00043559	-0.000312512	0.00116069	0.000879787	6.99918e-06
0.000125203	-0.000251965	7.58659e-05	0.000516738	-0.00023252	0.000146425	-0.000433333	0.000585809	0.000174378	-0.000412718	0.000664547	-0.00038076	0.000414447	-0.000297837	-0.000211078	-0.000274518	0.000439004	-0.000188565	0.000372217	0.000274622	0.000144468	-0.00123056	0.000174892	3.44681e-06	-0.000480285	0.000407602	-0.000239303	-0.000316624	0.00116409	0.000880685	6.81916e-06
0.000125095	-0.000251812	7.47797e-05	0.000516661	-0.000309174	0.000147817	-0.000432898	0.000574451	0.000100366	-0.000412226	0.000664952	-0.000380668	0.000416674	-0.000295324	-0.000209306	-0.000275066	0.000438149	-0.000188582	0.000377296	0.000274622	0.000164917	-0.00123965	0.000175599	4.59671e-06	-0.000489323	0.000255935	-0.000289334	-0.00031438	0.00116972	0.000679855	6.49183e-06
0.000117497	-0.000251839	7.80776e-05	0.000517197	-0.000216821	0.000145367	-0.000442785	0.000581612	0.00016861	-0.000413627	0.000665004	-0.000329999	0.000414595	-0.000294561	-0.000207471	-0.00026909	0.000437843	-0.000188345	0.000251061	0.000262448	0.000152223	-0.00124041	0.00011627	-7.72142e-06	-0.000470822	0.000299772	-0.000304633	-0.000315847	0.0011748	0.000661031	6.33371e-06
0.000122724	-0.000251764	7.66583e-05	0.000517026	-0.000251075	0.000143678	-0.000435027	0.000581425	0.000149775	-0.000412287	0.000664885	-0.000268713	0.000416674	-0.000295089	-0.000209768	-0.000267249	0.000437625	-0.00018848	0.000195533	0.000273174	0.000157293	-0.00123821	0.000151824	-7.01373e-06	-0.000468668	0.000277313	-0.000289441	-0.000316151	0.00117448	0.000683234	6.29284e-06
0.000111172	-0.000250903	7.67431e-05	0.000517001	-0.000244946	0.00013234	-0.00043791	0.000575515	0.000157903	-0.000410377	0.000664979	-0.000212795	0.000414208	-0.000294394	-0.00021077	-0.000265356	0.000437164	-0.000188418	0.000212613	0.000253756	0.000152531	-0.00123789	0.000110347	7.14083e-07	-0.000467159	0.000291551	-0.000308736	-0.000308699	0.00117703	0.000667084	6.23117e-06
0.000117852	-0.000251625	7.69669e-05	0.000517028	-0.000243599	0.000135357	-0.000440771	0.00050756	0.000155973	-0.000411708	0.000664907	-0.000254487	0.000414679	-0.000294698	-0.000209718	-0.000266878	0.000437277	-0.000188417	0.000228658	0.000252241	0.000173553	-0.00123769	0.000142068	2.25141e-06	-0.000473681	0.000277801	-0.000298453	-0.000308316	0.00117869	0.00063802	6.16158e-06
0.000115547	-0.000254175	7.6543e-05	0.000517075	-0.000241806	0.000136163	-0.000437209	0.000529738	0.000154127	-0.000411613	0.000665005	-0.000250291	0.000414893	-0.00029497	-0.000209337	-0.000266338	0.000437618	-0.000188419	0.000199288	0.000257683	0.000157628	-0.00123964	0.000139459	8.44522e-07	-0.000472092	0.000276488	-0.000300652	-0.000311854	0.0010458	0.000651194	5.89078e-06
0.000115648	-0.000253387	7.65432e-05	0.000517078	-0.000242546	0.000135837	-0.000437373	0.000529357	0.000154416	-0.000411521	0.000665005	-0.000248384	0.000414839	-0.000295059	-0.00020934	-0.000266334	0.000437616	-0.000188419	0.00019942	0.000257527	0.000157605	-0.00123971	0.000139191	1.11055e-06	-0.00047203	0.000276697	-0.000300678	-0.000311713	0.00104607	0.000651191	5.89009e-06
0.000115097	-0.000258414	7.68139e-05	0.000517645	-0.000243066	0.000130865	-0.000410561	0.000544234	0.000155894	-0.000411581	0.000665004	-0.000246748	0.00041419	-0.000290136	-0.000208361	-0.000260092	0.000440522	-0.000188413	0.000189283	0.000255723	0.000156502	-0.00123256	0.000103273	1.47492e-06	-0.000470871	0.000278744	-0.00030095	-0.000310752	0.00104279	0.000651527	5.84207e-06
0.000115649	-0.000263905	7.67038e-05	0.000517288	-0.000242421	0.000132444	-0.000391729	0.000528433	0.000156297	-0.000411483	0.000664994	-0.000241451	0.000414047	-0.000291277	-0.000209171	-0.000250471	0.00044026	-0.000188414	0.00019361	0.000255657	0.00016054	-0.0012337	0.000126388	1.54598e-06	-0.000470317	0.000279385	-0.000301411	-0.000310402	0.00104177	0.000648847	5.81121e-06
0.000115812	-0.000265863	7.66469e-05	0.00051725	-0.000242019	0.000133736	-0.000391684	0.000533148	0.00015577	-0.000411102	0.000664998	-0.000234275	0.000414248	-0.000292001	-0.000209146	-0.000261054	0.000439791	-0.000126945	0.000185356	0.000256429	0.000155553	-0.00123474	0.000125331	1.22674e-06	-0.000470919	0.000278845	-0.000301195	-0.000311162	0.00104262	0.000651649	5.80367e-06
0.00011585	-0.000261229	7.67029e-05	0.000517284	-0.000242691	0.000132238	-0.000394185	0.000532874	0.000156162	-0.000411374	0.00066499	-0.000240847	0.000414164	-0.000291751	-0.000209254	-0.000256577	0.000440284	-0.000108445	0.000189661	0.000255429	0.000158808	-0.00123324	0.000125375	1.42792e-06	-0.000469792	0.000280078	-0.000301596	-0.000310732	0.00104049	0.000649911	5.79126e-06
0.0001264	-0.000265963	7.64626e-05	0.000517265	-0.000242527	0.000132978	-0.000397666	0.000239664	0.000158688	-0.000247303	0.000663679	-0.000180193	0.000416609	-0.000290992	-0.000208305	-0.000253271	0.000439769	-0.000117795	0.000185654	0.000234638	0.000156813	-0.00123449	0.000124131	1.3118e-06	-0.000470495	0.000280026	-0.000301487	-0.000311022	0.00104045	0.000652104	5.4332e-06
0.000132117	-0.000247592	7.54769e-05	0.000189552	-0.000240781	0.000131487	-0.000396529	0.000317195	0.000151299	-0.000332437	0.000664404	-0.000179777	0.00041634	-0.000278668	-0.000176111	-0.000121492	0.000385393	-6.91915e-05	0.000206003	0.00025478	0.000171265	-0.00123562	0.000120898	1.28395e-06	-0.000462749	0.000279818	-0.00030579	-0.000299643	0.00101328	0.00059451	5.04471e-06
0.000124849	-0.000229669	7.58757e-05	0.000186857	-0.000242251	0.000132234	-0.00039807	0.000317376	0.000134536	-0.000275176	0.000663958	-0.000184543	0.000416061	-0.000221432	-0.000173564	-0.000104688	0.000410695	-3.54264e-06	0.000188873	0.000243168	0.000157589	-0.001234	0.000125337	1.30269e-06	-0.000458381	0.000279882	-0.000305263	-0.000305387	0.00101484	0.000651891	5.03286e-06
0.000140848	-0.000199055	7.58151e-05	0.000217159	-0.000241364	0.000132233	-0.000396944	0.000317178	0.000131998	-0.000301251	0.000664451	-0.000185105	0.000416174	-0.000246429	-0.000170969	-0.000118867	0.000380841	-6.19063e-05	0.000196617	0.000244065	0.000157918	-0.00123421	0.00012138	1.28941e-06	-0.000466321	0.000279767	-0.000305309	-0.000307107	0.00101465	0.000605847	4.99737e-06
0.000136999	-0.000211439	7.58368e-05	0.000188905	-0.000241931	0.000132013	-0.000396813	0.000299472	0.000136403	6.04208e-06	0.000664068	-0.000192791	0.000416238	-0.000265563	-0.000170605	-0.000115469	0.000380373	-3.64556e-05	0.00019438	0.000246218	0.000149027	-0.00123545	0.000122385	1.07754e-05	-0.000463502	0.000280224	-0.000307262	-0.00030581	0.00101283	0.000612481	4.90134e-06
0.000133604	-0.000219164	7.23599e-05	0.000191625	-0.000241916	0.000131523	-0.000435081	0.000310231	0.000159653	-0.000145497	0.000318829	-0.000191109	0.000415989	-0.000250379	-0.00017943	4.15625e-05	0.000389606	-6.00415e-05	0.000197122	0.000236331	0.000127227	-0.00121503	0.000123048	-1.37423e-05	-0.000463084	0.000279899	-0.00030758	-0.000274366	0.00100383	0.000611995	4.5265e-06
0.000132846	-0.000215232	7.29015e-05	0.000201892	-0.000241745	0.000132005	-0.000424136	0.000313752	0.000172229	-0.000184421	0.000343629	-0.00019085	0.000415908	-0.000207478	-0.000180627	3.86366e-05	0.000388895	-3.66109e-05	0.000193137	0.00023922	8.92631e-05	-0.00121352	0.000123179	-1.77754e-05	-0.000463859	0.000280016	-0.000307978	-0.00027591	0.00100378	0.000612592	4.52316e-06
0.000133249	-0.000216704	7.3749e-05	0.000198116	-0.000241781	0.000132012	-0.000410579	0.00030838	0.000158946	-0.000127008	0.000326116	-0.000189575	0.000415874	-0.000241303	-0.000174435	3.20682e-05	0.000388427	-4.88702e-05	0.000194712	0.000236001	0.000126724	-0.00121237	0.000123085	-1.86414e-05	-0.000463908	0.000279946	-0.000308067	-0.000277726	0.00100722	0.000612723	4.49909e-06
0.000132944	-0.000213227	7.44084e-05	0.000199496	-0.000241818	0.000131965	-0.000411534	0.000309482	0.000143982	-8.32952e-05	0.000325938	-0.000185441	0.000415909	-0.000207967	-0.000176897	-1.4147e-05	0.000386567	-3.99418e-05	0.000193884	0.000244501	0.000108322	-0.00121723	0.000122971	-3.12899e-06	-0.0004626	0.000279927	-0.000306975	-0.000284731	0.00100644	0.000612585	4.47829e-06
0.000133169	-0.000214211	7.46984e-05	0.00018561	-0.000241822	0.000131908	-0.00041179	0.000311682	0.000146616	-6.84198e-05	0.000325349	-0.000189278	0.000417109	-0.00022599	-0.000175119	-9.55588e-06	0.000390342	-4.02286e-05	0.00019458	0.000246979	0.000116455	-0.00121728	0.000123039	-9.66009e-06	-0.000169171	0.000279944	-0.00030779	-0.000279744	0.00100596	0.000609751	4.29705e-06
0.000131903	-0.000209145	7.44384e-05	0.00019101	-0.000241528	0.000131932	-0.000410127	0.000311593	0.00014563	-7.28002e-05	0.000327094	-9.72762e-05	0.000416363	-0.000217965	-0.000175762	-5.59671e-06	0.000388458	-4.29503e-05	0.000196217	0.000243651	0.000106065	-0.00120718	0.000122762	-8.13923e-06	-0.000183175	0.000260188	-0.000307252	-0.000283732	0.00100553	0.000611723	4.23469e-06
0.00013181	-0.00020992	7.45747e-05	0.000189457	-0.00024158	0.000131913	-0.00041045	0.000312606	0.000144839	-9.37706e-05	0.00032483	-0.000144526	0.000416363	-0.000218996	-0.000175358	-5.0381e-06	0.000200361	-4.30749e-05	0.000195837	0.000243488	0.000106571	-0.00121121	0.000122844	-9.72489e-06	-0.000240166	0.000248642	-0.000182227	-0.000283604	0.00100627	0.00061262	4.10733e-06
0.000127606	-0.000208127	7.45484e-05	0.000113265	-0.000233707	0.000145755	-0.000411436	0.00032014	0.0001389	-9.08306e-05	0.000329984	-0.000128813	0.000416765	-0.000217567	-0.000175842	-6.48935e-06	0.000219486	-4.37803e-05	0.000195978	0.000244966	0.000105091	-0.000853358	0.00012297	-8.64038e-06	-0.000232221	0.000264043	-0.000297951	-0.000282978	0.00100574	0.000612314	3.41254e-06
0.000121038	-0.000208059	7.42334e-05	4.61106e-05	-0.000241298	0.000136406	-0.00041202	0.000245814	0.000140426	-9.697e-05	0.000326879	-0.000142274	0.000416937	-0.000218525	-0.000176028	-5.41505e-06	0.000219989	-4.31183e-05	0.000195989	0.000244308	0.00010511	-0.000840382	0.000122851	-8.56122e-06	-0.000237822	0.000286319	-0.00019904	-0.000283528	0.00100614	0.000612151	3.3078e-06
0.000125736	-0.000208108	5.83105e-05	3.72505e-05	-0.000235584	0.000140151	-0.000410662	0.000252501	0.000123146	-0.000102337	0.000328057	-0.000138881	0.000416951	-0.000218222	-0.000175904	-6.9388e-06	0.0002323	-4.1898e-05	0.000193187	0.000244381	0.000105996	-0.000807317	0.000122502	-8.64723e-06	-0.000230623	0.000305939	-0.000228753	-0.000282528	0.00100587	0.000612252	3.27286e-06
0.000122824	-0.000208926	5.97416e-05	7.03337e-05	-0.000239678	0.000140762	-0.000413884	0.000240563	0.000138431	-9.76591e-05	0.000328392	-0.00013746	0.000417903	-0.000217814	-0.000176289	-8.77902e-06	0.000218185	-4.3016e-05	0.000194682	0.000244244	0.000105188	-0.000798473	0.000122255	-8.492e-06	-0.000232805	0.000271	-0.000204019	-0.00028334	0.00100581	0.000612126	3.22891e-06
0.000123546	-0.000208969	6.22436e-05	6.6631e-05	-0.000238961	0.000140743	-0.000412123	0.000241556	0.000135673	-9.75555e-05	0.000328319	-0.000132903	0.000417872	-0.000217872	-0.00017624	-8.73714e-06	0.000218355	-4.30084e-05	0.000194805	0.000244244	0.000105208	-0.000799364	0.000122357	-8.46546e-06	-0.000232609	0.000271394	-0.000206074	-0.000283306	0.00100584	0.000612098	3.22804e-06
0.000123102	-0.000209473	5.8633e-05	6.27434e-05	-0.000238135	0.00014018	-0.000412674	0.000243031	0.000136277	-9.99082e-05	0.000328117	-0.000135439	0.000417679	-0.000163985	-0.000176207	-8.75475e-06	0.000220602	-4.29401e-05	0.000194399	0.000244272	0.000105194	-0.000800662	0.000122011	-8.46733e-06	-0.000231181	0.000277915	-0.000210447	-0.000283348	0.00100582	0.000612113	3.21582e-06
0.000123071	-0.000188027	5.64172e-05	4.93829e-05	-0.000238427	0.000141298	-0.000413319	0.000249868	0.000134253	-9.83223e-05	0.000270164	-0.000136892	0.000417629	6.05752e-06	-0.000176021	-8.6651e-06	0.000220171	-4.29635e-05	0.000194517	0.000244261	0.000105597	-0.000800611	0.000122279	-8.49837e-06	-0.000230297	0.000277272	-0.000207156	-0.000283092	0.00100585	0.000612135	3.14551e-06
0.000123573	-0.000207118	5.77016e-05	6.5479e-05	-0.000237889	0.000141356	-0.000413204	0.000260902	0.000136997	-9.90932e-05	0.000282213	-0.000129052	0.000430769	-3.98524e-05	-0.000175952	-8.46234e-06	0.000221113	-4.2743e-05	0.000193347	0.000244392	0.000105567	-0.000534317	0.00010802	-8.5062e-06	-0.000229449	0.00028209	-0.000207011	-0.000286695	0.00100229	0.0006121	2.81695e-06
0.000122739	-0.000203751	5.9799e-05	6.45411e-05	-0.000238511	0.000148941	-0.000413171	0.000243397	0.000141179	-0.000102821	0.00032295	-0.000114316	0.000426223	-0.000148886	-0.000176026	-8.28092e-06	0.000219165	-4.28981e-05	0.000103728	0.000243629	0.000102737	-0.000435255	0.000120803	-8.51474e-06	-0.000231105	0.000282129	-0.000203438	-0.000282989	0.00100386	0.000612103	2.72764e-06
0.000122966	-0.000201539	5.88372e-05	6.60751e-05	-0.000238239	0.000144313	-0.000412964	0.000244582	0.000145456	-0.000100413	0.000313989	-0.000107236	0.000422381	-0.000102643	-0.000175924	-8.15066e-06	0.00021947	-4.28384e-05	8.60115e-05	0.000243602	9.13924e-05	-0.000450676	0.000119805	-8.54593e-06	-0.000218044	0.000283041	-0.000207344	-0.000284101	0.00100436	0.000594977	2.68952e-06
0.000106908	-0.000202467	5.9069e-05	6.44031e-05	-0.000238434	0.000146275	-0.000412957	0.000243667	0.000139144	-0.000103026	0.000318475	-0.000110218	0.000422525	-9.9267e-05	-0.000175917	-8.34252e-06	0.000220001	-4.28633e-05	0.000100079	0.000243687	9.73896e-05	-0.000440355	0.000121214	-8.54642e-06	-0.000223319	0.000282822	-0.000206422	-0.00028351	0.00100391	0.000596922	2.68597e-06
0.000122952	-0.00020442	5.32569e-05	5.99033e-05	-0.000238589	0.000142681	-0.00041204	0.000244176	0.00012895	-0.000101241	0.000318521	-0.000104892	0.000422217	-0.000120543	-0.000175975	-8.99711e-06	0.000219269	-7.67981e-07	9.51564e-05	0.000243285	9.34419e-05	-0.000447063	6.51792e-05	-2.29521e-05	-0.000221303	0.000281792	-0.000205876	-0.00023874	0.00100453	0.000602025	2.66216e-06
0.000110139	-0.000201989	5.86938e-05	6.45586e-05	-0.000238278	0.000143455	-0.000265184	0.000244358	0.000150408	-0.000101031	0.000310291	-0.00010984	0.000422835	-0.000111721	-0.000175853	-8.15242e-06	0.000202725	-2.99565e-05	0.000117026	0.000247445	8.27228e-05	-0.00044748	8.28112e-05	-8.32014e-06	-0.000182567	0.000281353	-0.000206505	-0.000274891	0.00100457	0.000601139	2.56353e-06
0.000118246	-0.000202302	5.81043e-05	6.51865e-05	-0.000238674	0.000143039	-0.000287925	0.000129205	0.00013356	-0.000102458	0.000248278	-0.000114546	0.00042415	-0.000112705	-0.000143088	-9.05326e-06	0.000193656	-6.61897e-05	0.000118828	0.000245221	4.94501e-05	-0.00045574	8.77596e-05	-9.06857e-06	-0.00018308	0.000280106	-0.000206539	-0.000256079	0.000974136	0.000604189	2.42408e-06
0.000116928	-0.00020293	5.78288e-05	6.25451e-05	-0.000238611	0.000143455	-0.000348946	8.49557e-05	0.000107857	-0.000117061	0.000269354	-0.000111769	0.00035215	-0.000106916	-0.000134638	-1.05729e-05	0.000187116	-3.98902e-05	0.000112235	0.000244059	3.10483e-05	-0.000446535	7.36262e-05	-8.79899e-06	-0.000191588	0.000281449	-0.000206059	-0.000250143	0.000977714	0.000601342	2.38577e-06
0.000111425	-0.000202287	5.47388e-05	5.97203e-05	-0.000238018	0.000143079	-0.000347582	9.85964e-05	0.00013222	-0.000106374	0.000286394	-0.000111569	0.000330204	-0.000108294	-0.000128266	-1.10815e-05	0.00020343	-3.76177e-05	0.000116434	0.000234506	6.08773e-05	-0.000380533	9.49259e-05	9.42333e-07	-0.000199709	0.000265018	-0.000204076	-0.000242268	0.000986634	0.00022216	2.03029e-06
0.000111425	-0.000202287	5.47388e-05	5.97203e-05	-0.000238018	0.000143079	-0.000347582	9.85964e-05	0.00013222	-0.000106374	0.000286394	-0.000111569	0.000330204	-0.000108294	-0.000128266	-1.10815e-05	0.00020343	-3.76177e-05	0.000116434	0.000234506	6.08773e-05	-0.000380533	9.49259e-05	9.42333e-07	-0.000199709	0.000265018	-0.000204076	-0.000242268	0.000986634	0.00022216	2.03029e-06
0.000111791	-0.000202418	5.48969e-05	6.0319e-05	-0.000238056	0.000143158	-0.000327086	9.8266e-05	0.000130148	-0.000106402	0.000286257	-0.000111541	0.00032929	-0.000108018	-0.000131694	-1.09879e-05	0.000202075	-4.05837e-05	0.000118161	0.000233874	5.58593e-05	-0.000383026	9.48078e-05	5.02388e-07	-0.000199859	0.000258939	-0.000204072	-0.000241759	0.000983049	0.000240029	2.01518e-06
0.000112361	-0.000202347	5.55118e-05	6.00151e-05	-0.000238135	0.000143186	-0.000309698	0.000108551	0.000132729	-0.000106648	0.000279661	-0.000111671	0.000328376	-0.000107314	-0.000133451	-1.07095e-05	0.00020171	-4.31027e-05	0.000117304	0.000233633	4.92445e-05	-0.000384508	8.47269e-05	-1.36617e-06	-0.000199763	0.000267071	-0.00020417	-0.000239816	0.000984938	0.00024987	2.01341e-06
0.000111232	-0.000199096	5.59473e-05	6.0244e-05	-0.000192913	0.000142078	-0.000327747	9.96825e-05	0.000133119	-0.000106768	0.000288027	-0.000115791	0.000333853	-0.000107875	-0.000131625	-1.03207e-05	0.000200382	-3.93275e-05	0.00010933	0.000234617	5.30446e-05	-0.000386068	8.86432e-05	1.20178e-05	-0.000131622	0.000268282	-0.000204143	-0.000240018	0.000190134	0.000246464	1.05358e-06
0.000111435	-7.53569e-05	5.51439e-05	6.0234e-05	-0.00019821	0.000141885	-0.000321223	0.000102344	0.000132229	-0.000106591	0.000284658	-0.000139711	0.00033368	-0.000107806	-0.000128532	-1.05921e-05	0.000202001	-4.0468e-05	0.000117255	0.000234872	5.13821e-05	-0.000384819	9.05127e-05	9.99532e-06	-0.000184096	0.000266511	-0.000198526	-0.000239633	6.81075e-05	0.000233336	9.9805e-07
4.31368e-05	-2.00769e-05	5.50305e-05	4.74146e-05	-0.00021379	0.000141551	-0.00031988	9.05464e-05	0.000119031	-0.000114811	0.00028918	-0.000126744	0.000335962	-0.000107943	-0.000116771	-9.46999e-06	8.3022e-05	-3.93423e-05	0.000117531	0.000235128	5.0553e-05	-0.000383272	9.43698e-05	1.89173e-05	-0.000192691	9.12582e-05	-0.000158069	-0.000239723	0.000128636	0.000223302	8.79669e-07
4.31368e-05	-2.00769e-05	5.50305e-05	4.74146e-05	-0.00021379	0.000141551	-0.00031988	9.05464e-05	0.000119031	-0.000114811	0.00028918	-0.000126744	0.000335962	-0.000107943	-0.000116771	-9.46999e-06	8.3022e-05	-3.93423e-05	0.000117531	0.000235128	5.0553e-05	-0.000383272	9.43698e-05	1.89173e-05	-0.000192691	9.12582e-05	-0.000158069	-0.000239723	0.000128636	0.000223302	8.79669e-07
6.76909e-05	-3.89856e-05	5.51206e-05	5.10026e-05	-0.00020164	0.000141957	-0.000320537	9.29654e-05	0.000121603	-0.000111183	0.00028899	-0.0001255	0.000335032	-0.000107887	-0.000120884	-1.01389e-05	0.00010476	-3.99097e-05	0.000116874	0.000235124	5.1153e-05	-0.000383635	9.22905e-05	1.82976e-05	-0.000177954	9.96159e-05	-0.000161101	-0.00023986	4.65263e-05	0.000225685	8.67286e-07
5.51284e-05	-3.88253e-05	5.51956e-05	4.92413e-05	-0.000194926	0.000142152	-0.000320096	9.2778e-05	0.000121611	-0.000112234	0.00028883	-0.00012492	0.000334831	-0.000107378	-0.000118197	-9.82913e-06	9.59749e-05	-3.9827e-05	0.000116612	0.000235101	5.04447e-05	-0.00038401	9.34368e-05	1.65487e-05	-0.000179702	0.000106294	-0.000163595	-0.000239785	7.51018e-05	0.000213198	8.61039e-07
5.66035e-05	-1.82086e-05	5.51473e-05	5.09896e-05	-0.000195704	0.000142025	-0.000319794	9.23514e-05	5.84125e-05	-0.000112407	0.000289203	-0.000126399	0.000335312	-0.000107417	-0.000118716	-9.87576e-06	0.000102153	-3.9545e-05	0.000116132	0.000235131	5.08561e-05	-0.000383821	9.34559e-05	1.71105e-05	-0.000171882	0.000104831	-0.0001627	-0.000239957	5.90415e-05	0.000225566	8.50924e-07
5.78329e-05	1.12906e-06	5.51381e-05	4.97199e-05	-0.000197378	0.00014174	-0.000319585	1.0581e-05	1.20637e-05	-0.000112088	0.000288785	-0.000127676	0.000323712	-0.000108028	-0.000119707	-7.28083e-06	8.86811e-05	-3.96521e-05	0.000116268	0.000235143	5.11753e-05	-0.000383796	9.45036e-05	1.54827e-05	-0.000176223	0.000107523	-0.000161233	-0.000239783	5.51967e-05	0.000224278	8.30194e-07
3.25017e-05	-3.06141e-05	5.51397e-05	5.01987e-05	-0.000194341	0.000141965	-0.000319625	1.41512e-05	6.40406e-05	-0.000111631	0.000288967	-9.34327e-05	0.000332345	-0.000107834	-0.000119208	-8.98151e-06	9.81216e-05	-3.96812e-05	0.000117211	0.000215563	5.10858e-05	-0.000383963	9.41315e-05	1.12134e-05	-0.000180164	0.000104534	-0.000162575	-0.000239761	5.44406e-05	0.000225715	8.24649e-07
3.89804e-05	-1.35647e-05	5.43707e-05	5.01665e-05	-0.000197633	0.000141884	-0.000319585	-1.42621e-05	1.3028e-05	-0.000111219	0.000270125	-9.6593e-05	0.000328563	-0.000107849	-0.000122283	-3.30877e-06	9.27696e-05	-3.96233e-05	0.000116578	0.000215775	5.07297e-05	-0.000383821	9.42248e-05	1.262e-05	-0.000176875	0.000106254	-0.000162821	-0.000239504	5.55279e-05	0.000225834	8.07877e-07
4.17401e-05	-1.73436e-05	5.4915e-05	5.01467e-05	-0.000195215	0.000141988	-0.000319644	4.63738e-05	2.86587e-05	-0.00011167	0.000251766	-0.000103713	0.000331571	-0.000107783	-0.000119574	-4.96612e-06	9.73944e-05	-3.96737e-05	0.000116722	0.000218755	5.08548e-05	-0.000384022	9.40918e-05	1.37901e-05	-0.000177209	0.000106059	-0.000162258	-0.000239627	5.90125e-05	0.000221888	8.04235e-07
3.81306e-05	-1.97497e-05	5.49245e-05	5.00854e-05	-0.000195239	0.000141976	-0.000319659	2.13598e-05	4.73484e-05	-0.000111541	0.000256385	-0.000102157	0.000323571	-0.000107776	-0.000120549	-6.10089e-06	9.63445e-05	-3.96497e-05	0.00011684	0.000218975	2.15797e-05	-0.00038393	9.41051e-05	1.10277e-05	-0.000178058	9.50825e-05	-0.00016228	-0.000239676	5.6929e-05	0.000223217	7.96912e-07
3.71617e-05	-2.20644e-05	5.49151e-05	5.00263e-05	-0.000195192	0.000141975	-0.000319977	2.54376e-05	3.21182e-05	-3.75309e-05	0.000253199	-0.00010044	0.000323528	-0.0001078	-0.000121125	-5.5484e-06	9.56605e-05	-4.15175e-05	0.000116847	0.000219632	1.02632e-05	-0.000383921	9.32304e-05	1.1059e-05	-0.000177365	9.07629e-05	-0.000162518	-0.000239638	6.09858e-05	0.000223706	7.82685e-07
3.90544e-05	-1.7527e-05	3.49947e-05	5.05087e-05	-0.000196264	0.000138536	-0.000321962	2.64838e-05	3.23132e-05	-6.67676e-05	0.000256681	-0.000100369	0.000321002	-0.000105606	-9.87426e-05	-4.29074e-06	9.65784e-05	-4.05912e-05	0.000116926	0.000218593	2.99579e-05	-0.000383721	9.49491e-05	1.22752e-05	-0.000177738	0.00010082	-0.000163026	-0.000223715	6.50539e-05	0.000220035	7.73869e-07
3.83206e-05	-1.64526e-05	6.83964e-06	5.12665e-05	-0.000195985	0.000135583	-0.00032057	2.02765e-05	3.33869e-05	-5.8588e-05	0.000256236	-0.000101606	0.000321135	-0.000105114	-9.16843e-05	-5.30021e-06	9.74822e-05	-4.12706e-05	0.000116916	0.000218054	2.62935e-05	-0.000383799	9.45709e-05	1.25346e-05	-0.00017763	9.81187e-05	-0.000163666	-0.000217663	6.44065e-05	0.000222175	7.65892e-07
3.89e-05	-1.77025e-05	1.4405e-05	5.03572e-05	-0.00019556	0.000136103	-0.000320918	2.39509e-05	3.39361e-05	-4.77933e-05	0.000257019	-0.000101501	0.000319852	-0.000105531	-0.000100187	-3.90557e-06	9.86332e-05	-4.10346e-05	0.000116869	0.000218839	2.31235e-05	-0.000383869	9.4351e-05	1.24268e-05	-0.00017763	9.51857e-05	-0.000103869	-0.000224309	5.94596e-05	0.00022159	7.52453e-07
3.77999e-05	-1.77915e-05	2.69433e-05	5.12607e-05	-0.000195738	0.000136203	-0.00032141	2.20575e-05	3.35276e-05	-4.83795e-05	0.000257286	-0.000100818	0.000321209	-0.000106296	-9.55341e-05	-5.30282e-06	9.69742e-05	-4.29986e-05	0.000116884	0.000216861	1.97385e-05	-0.000383777	9.44219e-05	1.20677e-05	-0.000171322	9.97245e-05	-0.000107597	-0.000219227	6.13896e-05	0.000222305	7.5001e-07
3.83504e-05	-1.72238e-05	1.49755e-05	5.09974e-05	-0.000195711	0.000135367	-0.000320667	2.65596e-05	3.3904e-05	-4.98133e-05	0.000235056	-0.000100924	0.000320752	-0.000105638	-9.686e-05	-4.71043e-06	9.75089e-05	-4.27223e-05	0.000116867	0.000217195	2.0122e-05	-0.000383858	9.44309e-05	1.21192e-05	-0.000176059	9.83652e-05	-9.91063e-05	-0.000218921	6.22077e-05	0.000222404	7.38e-07
3.81918e-05	-1.55275e-05	2.31734e-05	5.12768e-05	-0.000195667	0.000134801	-0.000320866	2.34823e-05	3.55515e-05	-5.20771e-05	0.000222093	-0.000101214	0.000320859	-0.000104007	-9.76171e-05	6.22878e-07	9.88451e-05	-4.26914e-05	8.33624e-05	0.00021683	2.19809e-05	-0.000384086	5.69788e-05	1.20027e-05	-0.000177442	9.71421e-05	-0.000107788	-0.000220474	6.26378e-05	0.000222557	7.2323e-07
3.8471e-05	-1.81279e-05	1.88913e-05	5.1004e-05	-0.000150396	0.000135404	-0.00032078	2.46276e-05	3.49361e-05	-4.98984e-05	0.000221934	-0.000102043	0.000321156	-0.000104517	-9.68765e-05	-1.44509e-06	5.62436e-05	-4.28924e-05	0.00011541	0.000216933	1.91601e-05	-0.000383539	6.18932e-05	1.18467e-05	-0.000176316	9.80996e-05	-0.000106293	-0.000220227	5.83326e-05	0.000222274	7.06197e-07
3.83246e-05	-1.76579e-05	2.34877e-05	5.09509e-05	-0.00014565	0.000135002	-0.000320782	2.4066e-05	3.49095e-05	-5.08087e-05	0.00021771	-0.000101373	0.000321958	-0.000104494	-9.81144e-05	-2.68914e-06	7.25875e-05	-4.24463e-05	0.000107125	0.000217233	1.95815e-05	-0.000383596	6.47007e-05	1.20764e-05	-0.000176546	8.35537e-05	-9.41736e-05	-0.000220498	6.21322e-05	0.000222428	7.00102e-07
3.9216e-05	-1.8091e-05	2.37445e-05	5.06773e-05	-0.000141473	0.000136239	-0.000320787	2.46825e-05	3.46476e-05	-5.01675e-05	0.000222263	-9.96721e-05	0.000321086	-0.000104145	-9.7484e-05	-3.61972e-06	7.43351e-05	-4.24336e-05	0.000107245	0.000217251	2.04412e-05	-0.000383756	5.51407e-05	1.2067e-05	-0.000175902	7.95577e-05	-0.000105045	-7.62523e-05	6.08006e-05	0.000222391	6.5777e-07
3.85183e-05	-1.78259e-05	2.40925e-05	5.11006e-05	-0.000150308	0.000135804	-0.000320278	2.54195e-05	3.44077e-05	-5.0358e-05	0.000217834	-0.000100697	0.000154191	-6.53459e-05	-9.76064e-05	-3.15104e-06	5.52326e-05	-4.28541e-05	0.000107587	0.00021661	1.98718e-05	-0.000383722	7.07202e-05	1.21804e-05	-0.00017603	7.24828e-05	-9.9584e-05	-0.000125222	6.21498e-05	0.000222519	5.79529e-07
4.05041e-05	-1.77299e-05	2.47633e-05	5.09988e-05	-0.000144863	0.000128595	-0.000319986	2.77444e-05	3.45275e-05	-5.03429e-05	0.000217881	-9.99504e-05	2.88648e-05	-8.07457e-05	-9.86373e-05	2.58599e-05	6.01246e-05	-4.26388e-05	0.000110962	0.000216611	2.03792e-05	-0.000383706	7.09582e-05	1.26653e-05	-0.000176151	8.31051e-05	-0.000102042	-0.000108789	6.1738e-05	0.000223106	5.56069e-07
3.98702e-05	-1.78162e-05	2.40242e-05	5.09754e-05	-0.0001486	0.000132469	-0.000294451	2.82742e-05	3.45175e-05	-5.05789e-05	0.000219171	-9.9764e-05	6.63088e-05	-8.59521e-05	-9.82228e-05	1.61863e-06	6.12442e-05	-4.28491e-05	0.000109896	0.000216324	2.02757e-05	-0.000383757	7.28291e-05	1.20334e-05	-0.000175901	7.30135e-05	-0.000100806	-0.000110439	6.14769e-05	0.000222736	5.44997e-07
4.02957e-05	-1.77613e-05	2.41727e-05	4.81963e-05	-0.0001452	0.00013221	-0.000297831	2.6576e-05	3.52317e-05	-5.04918e-05	0.000218521	-9.98175e-05	7.95377e-05	-8.97091e-05	-9.79902e-05	8.77857e-06	6.5213e-05	-4.27373e-05	0.000108471	4.93751e-05	2.04793e-05	-0.000383751	6.84501e-05	1.23882e-05	-0.00017603	7.73292e-05	-0.000101191	-0.000107787	6.15637e-05	0.000222704	5.03395e-07
4.01987e-05	-1.76568e-05	2.4165e-05	5.0967e-05	-0.000145889	0.000131484	-0.000287048	2.61829e-05	3.55179e-05	-5.05555e-05	0.000218791	-9.91277e-05	5.78839e-05	-8.88954e-05	-9.81404e-05	8.47473e-06	6.33512e-05	-4.27869e-05	0.000112978	5.62315e-05	1.80551e-05	-0.00038375	7.18754e-05	1.07981e-05	-0.000176044	7.34937e-05	-0.000101134	-0.00011174	6.16766e-05	0.000222737	4.96397e-07
4.01236e-05	-1.76299e-05	2.40166e-05	3.97747e-05	-0.000128101	0.00013147	-0.000288888	2.64811e-05	3.48536e-05	-5.05085e-05	0.00021881	-8.11838e-05	6.15844e-05	-8.9174e-05	-9.82772e-05	4.52081e-06	6.21844e-05	-4.27707e-05	0.000110846	6.17153e-05	1.98757e-05	-0.00038373	7.07794e-05	1.16358e-05	-0.000176979	7.52623e-05	-0.000101313	-0.000108996	5.96746e-05	0.00022293	4.8856e-07
4.00866e-05	-1.76422e-05	2.41217e-05	4.16084e-05	-0.000119677	0.000132204	-0.000291015	2.68707e-05	3.51496e-05	-5.05324e-05	0.000218752	-6.95112e-05	6.57344e-05	-8.94435e-05	-9.86647e-05	2.74413e-06	6.21803e-05	-4.27708e-05	0.000109998	5.78136e-05	2.00136e-05	-0.000383768	6.84244e-05	1.15563e-05	-0.000176859	7.35259e-05	-0.000101092	-0.000108606	6.04956e-05	0.000223089	4.85741e-07
4.04622e-05	-2.77688e-05	1.74781e-05	4.31437e-05	-0.0001263	0.000132457	-0.000286346	3.25369e-05	3.55947e-05	-4.9268e-05	0.000113206	-9.95431e-05	6.25324e-05	-8.87838e-05	-9.81316e-05	3.67247e-06	6.23536e-05	-4.28438e-05	0.000108902	5.83382e-05	7.4471e-06	-0.000383779	6.81743e-05	1.1143e-05	-0.000177231	7.43975e-05	-0.000100994	-0.00010902	6.82235e-05	0.000222728	4.55373e-07
4.03917e-05	-2.35518e-05	1.91046e-05	4.24223e-05	-0.000124762	0.000132334	-0.000285709	2.77559e-05	3.53097e-05	-4.96785e-05	0.000119215	-8.6184e-05	6.27504e-05	-8.8869e-05	-9.82075e-05	3.84647e-06	6.20693e-05	-4.27668e-05	0.000109126	4.87692e-05	1.92546e-05	-0.000383769	6.92745e-05	1.15982e-05	-0.000177327	7.44979e-05	-0.000101321	-0.000109113	6.365e-05	0.000222824	4.52098e-07
4.04568e-05	-2.1929e-05	2.2365e-05	4.31924e-05	-0.000126017	8.04474e-05	-0.000286282	2.72354e-05	3.51873e-05	-4.99363e-05	0.000125311	-9.3752e-05	6.41291e-05	-8.85832e-05	-9.81153e-05	4.33507e-06	6.19555e-05	-4.2835e-05	0.000109291	4.45325e-05	1.80598e-05	-0.000379174	6.90883e-05	1.15701e-05	-0.000177004	7.45657e-05	-0.000101184	-0.000108456	6.34646e-05	0.000222789	4.40524e-07
4.03529e-05	-2.11889e-05	1.99533e-05	4.32394e-05	-4.40727e-05	0.000104561	-0.000286881	2.701e-05	3.53669e-05	-4.98664e-05	0.00012695	-8.99529e-05	6.27533e-05	-8.86371e-05	-9.80783e-05	4.0883e-06	6.23525e-05	-4.30312e-05	0.000109358	2.15595e-05	1.37108e-05	-0.000378012	6.86851e-05	1.139e-05	-0.000176905	7.43935e-05	-0.000101205	-0.000108919	6.31678e-05	0.000222901	4.28329e-07
3.92219e-05	-1.93347e-05	2.10262e-05	2.82488e-05	-0.000113029	0.000107388	-0.000287635	1.86497e-05	3.20842e-05	-4.99134e-05	0.000124281	-8.75729e-05	6.31025e-05	-4.57991e-05	-4.50228e-05	4.15015e-06	6.2091e-05	-4.31424e-05	0.000109191	4.726e-05	2.08595e-05	-0.000142427	6.8788e-05	1.0904e-05	-0.00017673	5.28595e-05	-0.000101349	-0.000109181	6.5275e-05	0.000222921	3.0092e-07
4.01722e-05	-2.10854e-05	2.1564e-05	2.15346e-05	-9.74275e-05	0.000105115	-0.000288646	8.80394e-06	2.56872e-05	-4.99685e-05	0.000119354	-8.82955e-05	6.32201e-05	-8.97444e-05	-7.21546e-05	4.16799e-06	6.19112e-05	-4.3e-05	0.000109361	3.95866e-05	1.57404e-05	-3.65836e-05	6.8826e-05	1.12063e-05	-0.000176791	4.42431e-05	-0.000101365	-0.000109087	6.50228e-05	0.000222876	2.84341e-07
3.99431e-05	-1.93054e-05	2.12888e-05	2.06544e-05	-0.000104356	0.000117418	-0.00023434	1.19527e-05	3.13739e-05	-4.99486e-05	0.000124395	-8.71548e-05	1.9675e-05	-8.51404e-05	-5.9863e-05	2.84134e-06	6.21615e-05	-4.307e-05	0.000108971	3.95996e-05	2.20872e-05	-5.28261e-05	6.8407e-05	1.10347e-05	-0.000176761	4.47478e-05	-0.00010141	-0.000109063	6.44685e-05	0.000222934	2.56883e-07
4.02897e-05	-1.95821e-05	2.15087e-05	1.76905e-05	-0.000102233	0.000110053	-0.000234452	1.31323e-05	3.3065e-05	-4.98933e-05	0.00012493	-8.59599e-05	1.10507e-05	-8.99393e-05	-6.22585e-05	1.30265e-06	6.21744e-05	-4.31756e-05	0.000109007	5.00892e-05	1.67998e-05	-5.24825e-05	6.82942e-05	1.09131e-05	-0.000176803	4.1435e-05	-0.000101439	-0.000109185	6.42404e-05	0.000222873	2.56082e-07
4.02303e-05	-1.94651e-05	2.18983e-05	1.66338e-05	-9.92419e-05	0.000103209	-0.00023658	1.29517e-05	3.31881e-05	-4.99573e-05	0.000124168	-8.69527e-05	2.07248e-05	-7.33072e-05	-6.01787e-05	2.30671e-06	6.20694e-05	-4.31743e-05	0.000108985	4.58129e-05	1.67706e-05	-6.67634e-05	6.86141e-05	1.10359e-05	-0.000176707	4.41723e-05	-0.000101411	-0.000109173	6.49129e-05	0.000222881	2.53929e-07
4.00924e-05	-1.88645e-05	2.16564e-05	2.09051e-05	-9.25693e-05	0.00010368	-0.000235802	1.23898e-05	3.16072e-05	-4.96048e-05	0.000123424	-8.70801e-05	2.13889e-05	-6.71817e-05	-6.02961e-05	2.51379e-06	6.20987e-05	-4.32934e-05	0.00010651	4.67963e-05	1.82581e-05	-5.89463e-05	6.84905e-05	1.10061e-05	-0.000176753	4.77649e-05	-0.000101514	-0.000109143	6.50563e-05	0.0002229	2.50375e-07
4.02019e-05	-1.9162e-05	2.18004e-05	1.93421e-05	-8.18537e-05	0.000106903	-0.00024108	1.13504e-05	3.20837e-05	-5.16569e-05	0.000115917	-8.70297e-05	2.47035e-05	-7.01829e-05	-3.15476e-05	2.77584e-06	6.20964e-05	-4.33865e-05	9.76047e-05	5.24574e-05	3.14901e-06	-6.55299e-05	6.45342e-05	3.43517e-05	-0.000176028	4.3868e-05	-0.00010155	-0.000109129	6.59224e-05	2.67638e-05	1.98317e-07
4.00384e-05	-1.83544e-05	2.16509e-05	1.9353e-05	-9.29656e-05	0.000104185	-0.000189244	1.19854e-05	3.1799e-05	-4.80544e-05	0.00012276	-8.68113e-05	2.24559e-05	-6.66883e-05	-5.73711e-05	2.60457e-06	1.1654e-05	-4.34399e-05	0.000105868	4.64763e-05	2.05869e-05	-6.67148e-05	6.50374e-05	1.56112e-05	-0.000176602	2.11462e-05	-0.000101416	-0.00010915	6.53682e-05	0.000115085	1.88505e-07
4.01151e-05	-1.77946e-05	2.16895e-05	2.03787e-05	-9.56674e-05	0.000102581	-0.000187388	1.18057e-05	3.20626e-05	-4.81745e-05	0.000122306	-8.67919e-05	2.04044e-05	-6.7339e-05	-5.72515e-05	2.58667e-06	-6.83442e-06	-4.34417e-05	0.000106617	4.61571e-05	1.5226e-05	-6.53273e-05	6.52096e-05	1.26116e-05	-0.000176578	3.04853e-05	-0.000101476	-0.000109151	6.50263e-05	6.5506e-05	1.78999e-07
3.94825e-05	-1.82421e-05	2.17959e-05	2.06211e-05	-9.00553e-05	0.000102971	-0.00019044	1.18101e-05	3.1369e-05	-4.96468e-05	0.00012193	-8.67376e-05	2.00203e-05	-6.69797e-05	-4.74625e-05	2.6353e-06	1.23468e-05	-4.28742e-05	0.000101517	4.69885e-05	1.0505e-05	-6.70704e-05	6.46909e-05	1.43001e-05	-0.000176573	2.16972e-05	-0.000101478	-0.000109148	5.52574e-05	6.52973e-05	1.75577e-07
3.99281e-05	-1.8044e-05	2.17294e-05	2.02587e-05	-8.93807e-05	0.000104426	-0.00018789	1.18281e-05	3.20462e-05	-4.91424e-05	0.000122407	-8.67705e-05	1.98843e-05	-6.75197e-05	-4.56599e-05	2.60731e-06	9.1199e-06	-4.31513e-05	0.000103994	4.6737e-05	1.34407e-05	-6.62519e-05	6.48878e-05	1.64139e-05	-0.000176594	2.7356e-05	-0.000101465	-0.000109148	6.26251e-05	4.76024e-05	1.74463e-07
4.00085e-05	-1.79112e-05	2.17204e-05	2.0016e-05	-8.91472e-05	0.000103784	-0.000185755	1.1822e-05	3.18316e-05	-4.91581e-05	0.000121741	-8.6737e-05	1.94364e-05	-6.75791e-05	-4.41394e-05	2.37291e-06	1.24558e-05	-3.79068e-05	0.000103779	1.81071e-05	1.27967e-05	-6.51594e-05	6.50616e-05	1.74364e-05	-0.000176581	2.34187e-05	-0.000101465	-0.000109147	5.83622e-05	5.50125e-05	1.70836e-07
3.98914e-05	-1.80606e-05	2.17721e-05	2.03946e-05	-8.86018e-05	0.000104181	-0.000187212	1.17922e-05	3.17597e-05	-4.91314e-05	0.000121648	-2.41532e-05	2.01649e-05	-6.79768e-05	-3.94679e-05	2.42839e-06	1.23044e-05	-4.28449e-05	0.000103082	2.9898e-05	1.33157e-05	-6.54123e-05	6.50494e-05	1.74656e-05	-0.000176499	2.20718e-05	-0.000101467	-0.000109141	5.18939e-05	5.5171e-05	1.64177e-07
3.911e-05	-1.79828e-05	2.17533e-05	1.71199e-05	-8.7848e-05	0.000103844	-0.000185791	1.17984e-05	2.93123e-05	-4.91465e-05	0.000121945	-2.97978e-05	2.01305e-05	-6.76532e-05	-3.84259e-05	3.47126e-06	1.15674e-05	1.12904e-05	0.000103054	2.75711e-06	1.26928e-05	-6.566e-05	6.50374e-05	1.75357e-05	-0.000176539	2.32022e-05	-0.000100926	-0.000109141	5.27909e-05	5.42875e-05	1.60716e-07
3.95704e-05	-1.7975e-05	2.17441e-05	1.72102e-05	-8.76307e-05	0.000103923	-0.00018638	1.17941e-05	3.16568e-05	-4.92623e-05	0.000121993	-2.2491e-05	2.00713e-05	-6.76625e-05	-3.8403e-05	2.59409e-06	1.17084e-05	-3.37213e-05	0.000103147	6.88546e-06	1.2976e-05	-6.56326e-05	6.50996e-05	1.74619e-05	-0.000165263	2.26502e-05	-0.00010115	-0.000109142	5.14865e-05	5.4428e-05	1.57854e-07
3.94603e-05	-1.74323e-05	2.15161e-05	1.71047e-05	-8.82982e-05	0.000102606	-0.000186043	1.1797e-05	3.13434e-05	-4.90463e-05	0.000122001	-2.83313e-05	2.01185e-05	-6.45204e-05	-4.06638e-05	2.56249e-06	2.03912e-05	-2.77886e-05	0.000102749	8.28921e-06	4.01002e-06	-6.5365e-05	6.52359e-05	1.73492e-05	-0.000164974	2.32231e-05	-0.000101078	-0.000109144	4.01681e-05	5.46571e-05	1.5614e-07
3.94548e-05	-1.781e-05	2.15609e-05	1.67545e-05	-8.83772e-05	0.000102957	-0.000186121	1.18009e-05	3.12793e-05	-4.91074e-05	0.000121957	-2.58307e-05	2.00874e-05	-6.51574e-05	-4.07197e-05	2.68009e-06	1.82719e-05	-1.46967e-05	0.000102977	1.27344e-05	4.4634e-06	-6.53486e-05	6.51915e-05	1.72919e-05	-0.000165427	2.32774e-05	-0.000101107	-0.000109143	4.15027e-05	5.39446e-05	1.55886e-07
3.9517e-05	-1.77077e-05	2.16793e-05	1.62884e-05	-8.83543e-05	0.000102738	-0.000186194	1.1809e-05	3.13738e-05	-4.91611e-05	0.00012194	-2.55954e-05	2.01017e-05	-6.35448e-05	-4.05629e-05	2.65267e-06	1.468e-05	-1.41023e-05	0.000102879	1.36185e-05	1.22645e-05	-6.54041e-05	6.51742e-05	1.73447e-05	-0.00016476	2.29708e-05	-0.000100885	-0.000109144	4.07546e-05	5.47413e-05	1.55382e-07
3.91561e-05	-1.76157e-05	2.048e-05	1.51317e-05	-8.83806e-05	0.000103124	-0.000186917	1.19412e-05	2.84535e-05	-4.9146e-05	0.000121959	-2.72026e-05	2.01e-05	-6.47139e-05	-4.04763e-05	2.66538e-06	1.64496e-05	-1.30333e-05	0.000102971	1.20841e-05	7.67493e-06	-6.54196e-05	6.23363e-05	1.72818e-05	-7.25836e-05	2.33095e-05	-9.38026e-05	-0.00010951	4.19389e-05	5.39196e-05	1.32076e-07
3.8952e-05	-1.7563e-05	1.99338e-05	1.57592e-05	-8.83947e-05	0.000103073	-0.000186643	1.20268e-05	3.10681e-05	-4.90725e-05	0.00012197	-2.66768e-05	2.01069e-05	-6.49873e-05	-4.05721e-05	2.62302e-06	1.73439e-05	-1.19596e-05	0.000102975	1.0893e-05	7.75156e-06	-6.54572e-05	6.04401e-05	1.72445e-05	-7.02786e-05	2.34426e-05	-7.36882e-05	-0.000109713	4.17995e-05	5.42442e-05	1.28238e-07
3.91502e-05	-1.75993e-05	1.91862e-05	1.57867e-05	-8.83809e-05	0.000103205	-0.000186654	1.63409e-05	3.01788e-05	-4.9076e-05	0.000121972	-2.66134e-05	2.00548e-05	-6.46261e-05	-4.06085e-05	2.67204e-06	1.70436e-05	-1.36294e-05	0.000102975	1.23174e-05	8.79686e-06	-6.54594e-05	6.13224e-05	1.73382e-05	-7.3894e-05	2.33966e-05	-2.54474e-05	-0.00010931	4.20406e-05	5.4093e-05	1.24121e-07
3.92715e-05	-1.78139e-05	1.70896e-05	1.57847e-05	-8.83828e-05	0.000102756	-0.000185926	1.49537e-05	2.97244e-05	-4.91183e-05	0.000121972	-2.61714e-05	2.02199e-05	-6.47053e-05	-4.05604e-05	2.70378e-06	1.6252e-05	-7.32577e-06	0.000103023	1.10481e-05	8.97704e-06	-1.60684e-05	6.39173e-05	1.93092e-05	-7.09672e-05	2.29314e-05	-2.57836e-05	-0.000109117	3.91731e-05	5.43403e-05	1.19141e-07
3.92493e-05	-1.772e-05	1.83851e-05	1.56481e-05	-8.83998e-05	0.000103127	-0.000181963	1.4225e-05	2.83817e-05	-4.91197e-05	0.000121947	-2.6403e-05	2.25321e-05	-6.48581e-05	-4.05496e-05	2.70552e-06	1.61638e-05	-8.38974e-06	0.000103	1.1643e-05	9.08399e-06	-1.50926e-05	6.29754e-05	1.92183e-05	-7.10676e-05	2.30784e-05	-3.24088e-05	-0.00010918	3.95475e-05	5.48255e-05	1.18198e-07
3.92863e-05	-1.77211e-05	1.72768e-05	1.56973e-05	-8.84072e-05	0.00010296	-0.000182304	1.41822e-05	2.86678e-05	-4.91191e-05	0.000121967	-2.63614e-05	2.04593e-05	-6.47692e-05	-4.0551e-05	2.66529e-06	1.55336e-05	-8.90988e-06	0.000102996	1.15963e-05	9.11551e-06	-1.36631e-05	6.32479e-05	1.92111e-05	-7.1138e-05	2.30054e-05	-3.17023e-05	-0.0001092	3.94823e-05	5.47282e-05	1.18101e-07
3.92596e-05	-1.78918e-05	2.42236e-05	1.5729e-05	-8.8409e-05	0.000102958	-0.000183199	1.45616e-05	2.87655e-05	-4.98125e-05	0.000110475	-2.63378e-05	2.1502e-05	-6.47952e-05	-4.53234e-05	1.91115e-06	8.81354e-06	-6.36561e-06	8.17568e-05	1.18339e-05	9.14526e-06	-1.48797e-05	6.59551e-05	1.9092e-05	-5.42363e-05	2.08613e-05	-3.29133e-05	-6.0411e-05	3.9496e-05	6.13944e-05	1.03213e-07
3.92596e-05	-1.78918e-05	2.42236e-05	1.5729e-05	-8.8409e-05	0.000102958	-0.000183199	1.45616e-05	2.87655e-05	-4.98125e-05	0.000110475	-2.63378e-05	2.1502e-05	-6.47952e-05	-4.53234e-05	1.91115e-06	8.81354e-06	-6.36561e-06	8.17568e-05	1.18339e-05	9.14526e-06	-1.48797e-05	6.59551e-05	1.9092e-05	-5.42363e-05	2.08613e-05	-3.29133e-05	-6.0411e-05	3.9496e-05	6.13944e-05	1.03213e-07
3.92597e-05	-1.7877e-05	2.42176e-05	1.57347e-05	-8.84084e-05	0.000102963	-0.000183335	1.44928e-05	2.86231e-05	-4.96842e-05	0.000110882	-2.63438e-05	2.14838e-05	-6.47888e-05	-4.17619e-05	1.9958e-06	9.31941e-06	-6.51348e-06	8.2371e-05	1.1843e-05	9.14331e-06	-1.36476e-05	6.55477e-05	1.90927e-05	-5.44284e-05	2.0975e-05	-3.20158e-05	-6.3079e-05	3.94879e-05	6.02941e-05	1.03204e-07
3.92591e-05	-1.78725e-05	2.42002e-05	1.57276e-05	-8.84537e-05	0.000102957	-0.000183272	1.45446e-05	2.87054e-05	-4.97794e-05	0.000110943	-2.63355e-05	2.15165e-05	-6.47846e-05	-4.35906e-05	1.92332e-06	9.32667e-06	-6.38288e-06	8.30438e-05	1.18342e-05	9.14348e-06	-1.42056e-05	6.5515e-05	1.91691e-05	-4.96955e-05	2.10372e-05	-3.28557e-05	-6.11555e-05	3.94916e-05	5.96692e-05	1.02747e-07
3.92688e-05	-1.78314e-05	2.20225e-05	1.57156e-05	-8.89223e-05	9.54258e-05	-0.000183411	1.46363e-05	2.9123e-05	-4.96506e-05	0.000111296	-2.63583e-05	2.15135e-05	-6.47795e-05	-4.39557e-05	2.02452e-06	1.00274e-05	-6.68682e-06	8.28493e-05	1.26098e-05	9.13052e-06	-1.41736e-05	6.45726e-05	1.94567e-05	-5.10923e-05	2.1413e-05	-3.27114e-05	-6.44356e-05	3.96487e-05	3.97657e-05	9.98943e-08
3.9263e-05	-1.78401e-05	2.11083e-05	1.57132e-05	-9.04371e-05	0.000100908	-2.49353e-05	1.5177e-05	2.92114e-05	-4.94958e-05	0.000110977	-2.69836e-05	2.15496e-05	-6.47667e-05	-4.49978e-05	1.68033e-06	1.0055e-05	-6.54504e-06	8.29205e-05	1.19687e-05	9.13673e-06	-1.48311e-05	6.50726e-05	1.94634e-05	-5.07835e-05	2.11585e-05	-3.26439e-05	-6.2968e-05	3.96274e-05	4.25794e-05	6.83199e-08
3.9342e-05	-1.78084e-05	2.05362e-05	1.57209e-05	-9.02266e-05	0.000100946	-2.71918e-05	1.50061e-05	2.91237e-05	-4.95486e-05	0.000104723	-2.68801e-05	2.15534e-05	-6.47602e-05	-4.40257e-05	2.04021e-06	9.91307e-06	-6.69041e-06	8.27375e-05	1.21176e-05	9.12809e-06	-1.44367e-05	6.48666e-05	1.93855e-05	-5.08995e-05	4.54683e-07	-3.24672e-05	-6.41301e-05	3.96368e-05	4.31854e-05	6.66273e-08
3.92736e-05	-1.77658e-05	2.03779e-05	1.572e-05	-8.93267e-05	9.95968e-05	-2.8996e-05	1.47359e-05	2.90689e-05	-4.96013e-05	0.000105459	-2.66297e-05	2.15404e-05	-6.4766e-05	-4.41053e-05	2.04083e-06	9.91353e-06	-6.50125e-06	8.27922e-05	1.21136e-05	9.1291e-06	-1.36234e-05	6.48873e-05	1.94159e-05	-5.1055e-05	9.84579e-06	-3.22485e-05	-6.40845e-05	3.95712e-05	4.31981e-05	6.65016e-08
3.92749e-05	-1.78018e-05	2.03984e-05	1.57198e-05	-8.93544e-05	9.94565e-05	-2.93751e-05	1.47374e-05	2.90638e-05	-4.9591e-05	0.000105498	-2.66297e-05	2.15472e-05	-6.47666e-05	-4.41196e-05	2.04859e-06	9.91358e-06	-6.50248e-06	8.27741e-05	1.21139e-05	9.12971e-06	-1.36403e-05	6.48978e-05	1.94165e-05	-5.10515e-05	9.79633e-06	-3.22493e-05	-6.4103e-05	3.95681e-05	4.30671e-05	6.65e-08
3.92778e-05	-1.78039e-05	1.9781e-05	1.57166e-05	-8.93821e-05	9.86005e-05	-2.88364e-05	1.47976e-05	2.9045e-05	-4.95723e-05	0.000104862	-2.66675e-05	2.15408e-05	-6.47675e-05	-4.42056e-05	2.05151e-06	9.90639e-06	-6.53769e-06	8.27579e-05	1.20908e-05	9.12834e-06	-1.37051e-05	6.48972e-05	1.94134e-05	-5.09929e-05	6.97198e-06	-3.21274e-05	-6.41303e-05	3.95449e-05	4.16711e-05	6.59748e-08
3.92986e-05	-1.77922e-05	1.97377e-05	1.57176e-05	-8.94608e-05	9.82684e-05	-2.14391e-05	1.48523e-05	2.90859e-05	-4.95597e-05	0.000105435	-2.68547e-05	2.1547e-05	-6.47712e-05	-4.43331e-05	2.06601e-06	9.90118e-06	-6.6348e-06	8.27595e-05	1.20927e-05	9.12987e-06	-1.38995e-05	6.48684e-05	1.9427e-05	-5.09436e-05	6.04386e-06	-3.20105e-05	-6.39605e-05	3.95793e-05	4.27178e-05	6.57448e-08
3.93023e-05	-1.78108e-05	1.9235e-05	1.57181e-05	-8.97063e-05	9.52862e-05	-2.33082e-05	1.48434e-05	2.90696e-05	-4.95447e-05	0.000105194	-2.68048e-05	2.14346e-05	-6.47682e-05	-4.43869e-05	2.06476e-06	9.88174e-06	-6.56442e-06	8.27589e-05	1.21006e-05	9.12927e-06	-1.39298e-05	6.48709e-05	1.94626e-05	-5.10236e-05	1.17975e-06	-3.20329e-05	-6.3966e-05	3.93995e-05	4.19054e-05	6.51136e-08
3.91139e-05	-1.78866e-05	1.98322e-05	1.56998e-05	-6.68211e-05	9.78228e-05	-2.02596e-05	-5.26571e-06	2.90651e-05	-4.95597e-05	0.000104452	-2.68608e-05	2.09699e-05	-6.46757e-05	-4.22757e-05	2.63775e-06	9.57045e-06	-6.63216e-06	8.21395e-05	1.46049e-05	9.12931e-06	-1.38658e-05	6.48589e-05	1.94199e-05	-5.09837e-05	-7.26804e-07	-3.22242e-05	-6.42245e-05	3.96519e-05	4.25945e-05	6.14165e-08
3.91826e-05	-1.82962e-05	1.94243e-05	1.56738e-05	-6.4613e-05	9.67593e-05	-2.10355e-05	-5.85015e-06	2.90782e-05	-4.95596e-05	0.000104566	-2.68438e-05	2.12485e-05	-6.46804e-05	-4.27579e-05	2.73462e-06	9.70282e-06	-6.77887e-06	8.17969e-05	1.71842e-05	9.12763e-06	-1.37193e-05	6.48591e-05	1.9427e-05	-5.09478e-05	8.93323e-08	-3.24329e-05	-6.41072e-05	3.9688e-05	4.25956e-05	6.10627e-08
3.88747e-05	-1.78548e-05	1.92939e-05	1.51277e-05	-6.5888e-05	9.59042e-05	-1.82448e-05	4.86362e-06	2.90635e-05	-4.80429e-05	0.000104813	-2.6835e-05	2.13863e-05	-6.4703e-05	-4.37557e-05	2.38754e-06	8.38788e-06	-6.86503e-06	8.27199e-05	1.32606e-05	7.93881e-06	-1.37877e-05	6.4873e-05	1.95802e-05	-5.13581e-05	6.29593e-07	-3.20245e-05	-6.37327e-05	3.95648e-05	4.25224e-05	6.08293e-08
3.8947e-05	-1.79045e-05	1.95538e-05	1.55527e-05	-6.41002e-05	9.6229e-05	-1.98792e-05	3.49977e-06	2.90775e-05	-4.89425e-05	4.95464e-05	-2.68467e-05	2.10383e-05	-6.47136e-05	-4.27137e-05	2.47943e-06	9.17769e-06	-3.41718e-06	8.22951e-05	1.593e-05	8.81964e-06	-1.36684e-05	6.48677e-05	1.95061e-05	-5.10702e-05	1.34581e-06	-3.21331e-05	-6.42631e-05	3.98275e-05	4.27176e-05	5.22738e-08
3.89991e-05	-1.82536e-05	1.94793e-05	1.56522e-05	-6.57442e-05	9.64424e-05	-2.01162e-05	1.65966e-06	2.90807e-05	-4.88568e-05	4.23143e-05	-2.68426e-05	2.11793e-05	-6.4713e-05	-4.31826e-05	2.39471e-06	9.40582e-06	-1.93854e-06	8.24814e-05	1.63169e-05	9.11752e-06	-1.36535e-05	6.4861e-05	1.94664e-05	-5.08298e-05	6.01353e-07	-3.21009e-05	-6.39803e-05	4.0114e-05	4.26727e-05	5.19151e-08
3.89991e-05	-1.82366e-05	1.94799e-05	1.5652e-05	-6.57247e-05	9.64295e-05	-2.00314e-05	2.48254e-06	2.90804e-05	-4.89282e-05	4.23166e-05	-2.68426e-05	2.11624e-05	-6.47133e-05	-4.30984e-05	2.39619e-06	9.33675e-06	-1.94044e-06	8.24796e-05	1.62445e-05	9.04856e-06	-1.3654e-05	6.4861e-05	1.94749e-05	-5.08705e-05	6.45325e-07	-3.21046e-05	-6.39948e-05	3.99301e-05	4.26722e-05	5.18953e-08
3.89626e-05	-1.81203e-05	1.94605e-05	1.55452e-05	-6.47875e-05	9.59601e-05	-1.90618e-05	1.31115e-06	2.90759e-05	-4.31277e-05	4.60757e-05	-2.68443e-05	2.11539e-05	-6.47172e-05	-4.3045e-05	2.48393e-06	8.72228e-06	-3.17744e-06	8.21445e-05	1.54159e-05	8.3422e-06	-1.36813e-05	6.48645e-05	1.95057e-05	-5.09534e-05	1.06499e-06	-3.21127e-05	-6.41074e-05	3.98296e-05	4.26796e-05	5.1344e-08
3.8975e-05	-1.81001e-05	1.94464e-05	1.55575e-05	-6.48295e-05	9.61689e-05	-1.92555e-05	1.86017e-06	2.90769e-05	-4.33102e-05	4.41501e-05	-2.68414e-05	2.12381e-05	-6.4708e-05	-4.30602e-05	2.52038e-06	9.06622e-06	-1.96727e-06	8.22506e-05	1.5057e-05	8.67536e-06	-1.36807e-05	6.4862e-05	1.95014e-05	-5.08398e-05	1.16408e-06	-3.21149e-05	-6.40955e-05	3.99227e-05	4.26892e-05	5.12516e-08
3.9158e-05	-1.24158e-06	1.82156e-05	1.55879e-05	-6.48674e-05	9.60221e-05	-1.92196e-05	-1.33613e-06	2.90769e-05	-4.46129e-05	4.43808e-05	-2.68455e-05	2.11301e-05	-6.47148e-05	-1.79321e-05	2.48277e-06	8.73704e-06	-2.47451e-06	8.20235e-05	1.55341e-05	8.59804e-06	-1.36732e-05	4.57468e-05	1.95376e-05	-5.10112e-05	1.00124e-06	-3.21048e-05	-6.40636e-05	3.99628e-05	4.26936e-05	4.7342e-08
3.9158e-05	-1.24158e-06	1.82156e-05	1.55879e-05	-6.48674e-05	9.60221e-05	-1.92196e-05	-1.33613e-06	2.90769e-05	-4.46129e-05	4.43808e-05	-2.68455e-05	2.11301e-05	-6.47148e-05	-1.79321e-05	2.48277e-06	8.73704e-06	-2.47451e-06	8.20235e-05	1.55341e-05	8.59804e-06	-1.36732e-05	4.57468e-05	1.95376e-05	-5.10112e-05	1.00124e-06	-3.21048e-05	-6.40636e-05	3.99628e-05	4.26936e-05	4.7342e-08
3.91514e-05	3.09937e-06	1.86017e-05	1.5581e-05	-6.48788e-05	9.60777e-05	-1.92475e-05	-7.55984e-07	2.90769e-05	-4.4577e-05	4.41897e-05	-2.68446e-05	2.11362e-05	-6.47145e-05	-1.88677e-05	2.49059e-06	8.77238e-06	-1.83192e-06	8.20359e-05	1.54549e-05	8.63884e-06	-1.3674e-05	4.3887e-05	1.95423e-05	-5.09914e-05	1.01315e-06	-3.2108e-05	-6.40641e-05	3.99719e-05	4.26928e-05	4.72206e-08
3.91474e-05	1.49385e-06	1.85522e-05	1.55808e-05	-6.49111e-05	9.61018e-05	-1.92921e-05	-1.92434e-07	2.90771e-05	-4.44875e-05	4.30224e-05	-2.68437e-05	2.1157e-05	-6.47154e-05	-1.98385e-05	2.48546e-06	8.80576e-06	-2.59716e-06	8.20592e-05	1.53348e-05	8.61976e-06	-1.3679e-05	4.39068e-05	1.95904e-05	-4.9542e-05	1.0177e-06	-3.21066e-05	-6.40449e-05	3.99433e-05	4.29983e-05	4.7033e-08
3.74807e-05	3.70878e-06	1.87197e-05	1.5584e-05	-6.48036e-05	9.29081e-05	-1.92776e-05	1.09569e-07	2.91852e-05	-4.45906e-05	2.6946e-06	-2.68519e-05	2.11398e-05	-6.47157e-05	-9.16125e-06	2.2986e-06	8.7674e-06	-2.94056e-06	8.22727e-05	1.54617e-05	8.47935e-06	-1.32065e-05	4.44751e-05	1.7276e-05	-5.04996e-05	9.8972e-07	-3.21066e-05	-6.39009e-05	4.04141e-05	4.26945e-05	4.42452e-08
3.70005e-05	3.22614e-06	1.8556e-05	1.55842e-05	-6.45022e-05	9.44118e-05	-1.92732e-05	-3.68262e-08	2.91043e-05	-4.45453e-05	9.73528e-06	-2.68567e-05	2.11374e-05	-6.47164e-05	-1.67191e-05	2.40426e-06	9.37544e-06	-2.83093e-06	8.21232e-05	1.54413e-05	8.58089e-06	-1.3092e-05	4.37431e-05	1.78424e-05	-5.07534e-05	9.72714e-07	-3.21065e-05	-2.68971e-05	4.06909e-05	4.26998e-05	4.13455e-08
3.83711e-05	3.45706e-06	1.86015e-05	1.55819e-05	-6.48472e-05	9.48916e-05	-1.92719e-05	1.12648e-08	2.91006e-05	-4.4577e-05	1.0435e-05	-2.68608e-05	2.11451e-05	-6.47161e-05	-1.29583e-05	2.94939e-06	8.82498e-06	-2.78804e-06	8.21928e-05	1.5439e-05	8.58618e-06	-1.31137e-05	2.5947e-05	1.91312e-05	-5.03656e-05	9.98182e-07	-3.21107e-05	-3.16896e-05	4.03305e-05	4.27161e-05	4.05192e-08
3.85702e-05	3.3412e-06	1.86278e-05	1.55837e-05	-6.44338e-05	9.44809e-05	-1.92747e-05	3.23844e-08	2.91045e-05	-4.45234e-05	8.91648e-06	-2.68537e-05	2.11429e-05	-6.47157e-05	-1.35378e-05	2.41649e-06	8.76382e-06	-2.78269e-06	8.21771e-05	1.54656e-05	8.58351e-06	-1.31624e-05	2.83203e-05	1.83402e-05	-5.05612e-05	9.82519e-07	-3.21075e-05	-2.15607e-05	4.07725e-05	4.27165e-05	3.99952e-08
3.8204e-05	3.53444e-06	1.86976e-05	1.56335e-05	-6.43817e-05	9.39684e-05	-1.92774e-05	2.76089e-08	2.91293e-05	-4.47253e-05	1.43728e-05	-2.68583e-05	2.11377e-05	-6.47208e-05	-1.31718e-05	2.46048e-06	9.07193e-06	-2.77032e-06	8.22536e-05	1.54735e-05	7.2135e-06	-1.31079e-05	3.20021e-05	1.80674e-05	-3.75561e-05	9.81374e-07	-3.19626e-05	-2.29861e-05	4.08236e-05	4.27218e-05	3.91273e-08
3.53659e-05	3.40317e-06	1.88459e-05	1.65237e-05	-6.41227e-05	9.38916e-05	-1.92764e-05	2.65346e-07	3.13335e-05	-4.44469e-05	4.24248e-06	-2.69799e-05	1.79805e-05	-6.48726e-05	-1.32065e-05	2.48439e-06	7.04628e-06	-2.82219e-06	5.09939e-05	1.54791e-05	8.34644e-06	-1.31762e-05	3.08324e-05	1.78854e-05	-4.66469e-05	1.11419e-06	-3.19699e-05	-1.1009e-05	4.07254e-05	4.27205e-05	3.48205e-08
3.19539e-05	3.35837e-06	7.95339e-06	1.64413e-05	-6.40324e-05	9.40318e-05	-1.92802e-05	1.83715e-07	2.91214e-05	-4.45592e-05	8.87007e-06	-2.69462e-05	1.89687e-05	-5.91226e-05	-1.34888e-05	2.44825e-06	8.75178e-06	-2.56473e-06	4.98875e-05	1.54459e-05	8.17856e-06	-1.31453e-05	3.32368e-05	1.79755e-05	-4.52705e-05	1.02248e-06	-3.20254e-05	-1.68952e-05	4.07762e-05	4.27156e-05	3.36882e-08
6.13932e-06	3.42495e-06	1.57676e-05	1.8015e-05	-6.44376e-05	9.39639e-05	-1.92914e-05	1.15171e-07	3.08545e-05	-4.45756e-05	6.02784e-06	-2.69103e-05	2.06484e-05	-5.91054e-05	-1.48113e-05	2.53353e-06	8.88403e-06	-3.37737e-06	5.32702e-05	1.54888e-05	8.34158e-06	-1.31998e-05	3.20928e-05	1.80228e-05	-4.1217e-05	9.97158e-07	-3.19386e-05	-2.13117e-05	4.07506e-05	4.27198e-05	3.32475e-08
1.08907e-05	3.36387e-06	1.50859e-05	1.66226e-05	-6.43293e-05	9.39712e-05	-1.93575e-05	1.97309e-07	2.95953e-05	-4.45448e-05	7.55666e-06	-2.67323e-05	1.42526e-05	-5.88796e-05	-1.47491e-05	2.48531e-06	8.78152e-06	-3.05393e-06	5.39496e-05	1.54543e-05	8.28394e-06	-1.30731e-05	3.2452e-05	1.80244e-05	-3.96335e-05	1.0334e-06	-3.19854e-05	-1.83565e-05	4.07668e-05	4.27158e-05	3.27747e-08
1.70605e-05	3.37732e-06	1.1777e-05	1.70927e-05	-6.42479e-05	9.39892e-05	-1.93225e-05	1.93497e-07	3.00444e-05	-4.45611e-05	7.92984e-06	-2.69373e-05	1.64057e-05	-5.3567e-05	-1.47091e-05	2.48471e-06	8.76556e-06	-2.62551e-06	5.25354e-05	1.54578e-05	8.29331e-06	-1.30285e-05	3.20913e-05	1.80293e-05	-4.23774e-05	9.99961e-07	-3.20046e-05	-1.69742e-05	4.07614e-05	4.27093e-05	3.23774e-08
1.40257e-05	-4.75018e-06	1.20093e-05	1.81986e-05	-6.42755e-05	9.38852e-05	-1.31496e-05	1.52144e-07	2.86202e-05	-4.45638e-05	7.70798e-06	-2.72111e-05	1.19755e-05	-5.48526e-05	-1.22644e-05	2.50251e-06	8.63445e-06	-2.51726e-06	5.35462e-05	1.55754e-05	8.28722e-06	-1.30874e-05	2.32127e-05	1.80235e-05	-2.82421e-05	1.15828e-06	-3.19709e-05	-1.77653e-05	4.07582e-05	4.27118e-05	3.06438e-08
1.33958e-05	5.45342e-07	1.20814e-05	1.76401e-05	-6.42848e-05	9.39511e-05	-1.54873e-05	2.29902e-07	2.86739e-05	-4.45606e-05	7.54505e-06	-2.68723e-05	1.33167e-05	-5.60216e-05	-1.04518e-05	2.87542e-06	8.72703e-06	-2.48304e-06	5.31036e-05	1.55542e-05	8.29895e-06	-1.1929e-05	2.0624e-05	1.80348e-05	-2.30385e-05	1.07258e-06	-3.19831e-05	-1.80328e-05	4.0712e-05	4.18379e-05	3.02502e-08
1.17526e-05	3.37566e-06	1.2867e-05	2.19885e-05	-6.20293e-05	9.03293e-05	-1.91226e-05	1.03007e-07	2.74718e-05	-4.53989e-05	7.98733e-06	-2.67633e-05	1.57005e-05	-5.42573e-05	-1.37288e-05	2.66255e-06	8.72228e-06	-2.69807e-06	1.14462e-06	1.55616e-05	8.26471e-06	-1.30963e-05	2.23264e-05	1.80633e-05	-2.28525e-05	-3.65743e-06	-3.18151e-05	-1.62636e-05	4.08789e-05	4.2579e-05	2.68408e-08
5.91612e-06	2.27806e-06	1.26614e-05	2.57704e-05	-3.30139e-05	7.88694e-05	-1.85861e-05	1.00358e-07	2.69709e-05	-4.62067e-05	7.64686e-06	-2.69333e-05	1.45553e-05	-5.49955e-05	1.11834e-05	2.63903e-06	8.7783e-06	-2.71323e-06	1.48511e-05	1.53563e-05	8.21576e-06	-1.30547e-05	2.2196e-05	1.80426e-05	-2.57091e-05	-1.10752e-06	-3.1618e-05	-1.65657e-05	4.15825e-05	4.26137e-05	2.26134e-08
5.85258e-06	2.20586e-06	1.26997e-05	2.06581e-05	-3.34055e-05	7.89911e-05	-1.85836e-05	1.10565e-07	2.78285e-05	-4.57325e-05	7.62371e-06	-2.68536e-05	1.46115e-05	-5.52703e-05	-9.98847e-08	2.63645e-06	8.76705e-06	-2.68942e-06	1.49478e-05	1.53775e-05	8.21993e-06	-1.30324e-05	2.18379e-05	1.8049e-05	-2.61258e-05	-1.10941e-06	-3.16929e-05	-1.68659e-05	4.13686e-05	4.26182e-05	2.23328e-08
4.85192e-06	2.07124e-06	1.26288e-05	2.33875e-05	-2.64891e-05	8.01811e-05	-1.85425e-05	4.38012e-06	2.76914e-05	-4.49477e-05	7.70821e-06	-2.69034e-05	1.52591e-05	-5.46207e-05	8.5796e-06	2.59111e-06	8.75677e-06	-2.66627e-06	1.5647e-05	1.52324e-05	8.25365e-06	-1.30442e-05	2.22517e-05	1.80565e-05	-2.38026e-05	-2.43905e-06	-3.17088e-05	-1.6647e-05	4.10992e-05	4.26163e-05	2.20753e-08
6.82772e-06	2.23354e-06	1.26914e-05	2.04167e-05	-2.82416e-05	7.96678e-05	-1.85686e-05	8.9636e-07	2.71492e-05	-4.52045e-05	7.67714e-06	-2.6921e-05	1.45531e-05	-5.50141e-05	5.55156e-06	2.62932e-06	8.75754e-06	-2.67547e-06	1.0817e-05	1.53726e-05	8.23091e-06	-1.30534e-05	2.20941e-05	1.80576e-05	-2.41109e-05	-1.89209e-06	-3.18177e-05	-1.66578e-05	4.11978e-05	4.26214e-05	2.18381e-08
7.39442e-06	2.07876e-06	1.27351e-05	2.13455e-05	-2.97882e-05	7.9612e-05	-1.86482e-05	-3.27229e-07	2.73761e-05	-3.53783e-05	7.68091e-06	-2.69058e-05	1.49256e-05	-5.48702e-05	-7.85126e-08	2.62379e-06	8.75021e-06	-2.72518e-06	1.30963e-05	1.53714e-05	9.19867e-06	-1.3034e-05	2.2282e-05	1.80668e-05	-2.47055e-05	-2.70973e-06	-3.17802e-05	-1.68442e-05	3.00435e-05	4.19099e-05	2.04141e-08
7.11159e-06	2.17672e-06	1.27452e-05	2.08761e-05	-2.92172e-05	7.96468e-05	-1.86573e-05	-3.22873e-06	2.77235e-05	-2.17088e-05	7.67782e-06	-2.69015e-05	1.47592e-05	-5.50013e-05	8.64527e-07	2.60004e-06	8.73678e-06	-2.6967e-06	1.23207e-05	1.53545e-05	1.59851e-05	-1.30329e-05	2.20128e-05	1.81085e-05	-2.44454e-05	-2.30858e-06	-3.17604e-05	-1.68107e-05	2.76833e-05	4.11959e-05	1.95491e-08
7.17841e-06	2.16866e-06	1.2748e-05	2.10482e-05	-2.74546e-05	7.96156e-05	-1.8695e-05	-1.93797e-06	2.75118e-05	-2.23421e-05	7.66929e-06	-2.69018e-05	1.47866e-05	-5.50084e-05	8.92367e-07	2.62547e-06	8.726e-06	-2.69658e-06	1.23633e-05	1.53799e-05	1.13706e-05	-1.15836e-05	2.19688e-05	1.80641e-05	-2.46901e-05	-2.35997e-06	-3.17494e-05	-1.39466e-05	2.79011e-05	4.13123e-05	1.92464e-08
7.16613e-06	2.16794e-06	1.2746e-05	2.10485e-05	-2.74548e-05	7.96151e-05	-1.86821e-05	-1.8805e-06	2.74937e-05	-2.23688e-05	7.66929e-06	-2.69018e-05	1.47798e-05	-5.50084e-05	9.44699e-07	2.62842e-06	8.72545e-06	-2.69663e-06	1.23638e-05	1.53798e-05	1.13703e-05	-1.14832e-05	2.19689e-05	1.8064e-05	-2.4689e-05	-2.34899e-06	-3.17496e-05	-1.39539e-05	2.79397e-05	4.13193e-05	1.9246e-08
6.70717e-06	2.18009e-06	1.27447e-05	2.12071e-05	-2.73569e-05	7.96011e-05	-1.86028e-05	-2.25836e-07	2.7399e-05	-2.30583e-05	7.66897e-06	-2.69018e-05	1.47021e-05	-5.50094e-05	1.02271e-06	2.6414e-06	8.68517e-06	-2.69647e-06	1.23487e-05	1.53779e-05	9.03017e-06	-1.133e-05	2.19511e-05	1.80636e-05	-2.4707e-05	-2.23279e-06	-3.17602e-05	-1.2598e-05	2.84451e-05	4.14359e-05	1.92065e-08
6.27621e-06	2.17277e-06	1.27395e-05	2.11808e-05	-2.73915e-05	7.96906e-05	-1.86232e-05	-7.2697e-07	2.73946e-05	-2.33823e-05	7.66786e-06	-6.06815e-06	1.47329e-05	-5.50002e-05	9.77392e-07	2.6397e-06	8.68654e-06	-2.69561e-06	1.23973e-05	1.53773e-05	9.56169e-06	-1.1396e-05	2.19689e-05	1.80669e-05	-2.46847e-05	-2.08701e-06	-3.17588e-05	-1.26844e-05	2.84638e-05	4.14664e-05	1.85622e-08
8.10185e-06	2.17684e-06	1.27284e-05	1.60998e-05	-2.73986e-05	7.44656e-05	-1.86332e-05	-8.59613e-08	2.74419e-05	-2.30749e-05	7.6401e-06	-7.49636e-06	1.47473e-05	-4.41864e-05	9.26264e-07	2.61058e-06	8.68034e-06	-2.84898e-06	1.13507e-05	1.53676e-05	9.61734e-06	-1.37255e-05	2.19641e-05	1.80583e-05	-2.45485e-05	-2.05078e-06	-3.02772e-05	-1.25319e-05	2.84913e-05	4.14506e-05	1.64606e-08
8.10185e-06	2.17684e-06	1.27284e-05	1.60998e-05	-2.73986e-05	7.44656e-05	-1.86332e-05	-8.59613e-08	2.74419e-05	-2.30749e-05	7.6401e-06	-7.49636e-06	1.47473e-05	-4.41864e-05	9.26264e-07	2.61058e-06	8.68034e-06	-2.84898e-06	1.13507e-05	1.53676e-05	9.61734e-06	-1.37255e-05	2.19641e-05	1.80583e-05	-2.45485e-05	-2.05078e-06	-3.02772e-05	-1.25319e-05	2.84913e-05	4.14506e-05	1.64606e-08
9.0452e-06	2.19184e-06	1.2512e-05	1.71247e-05	-2.66992e-05	7.55578e-05	-1.85021e-05	-1.16615e-06	2.6419e-05	-5.24457e-06	7.46801e-06	-1.01026e-05	1.47358e-05	-4.40105e-05	8.81819e-07	2.59403e-06	8.67593e-06	-3.0096e-06	1.14512e-05	1.49433e-05	9.54192e-06	-1.32974e-05	2.19596e-05	1.80958e-05	-2.4528e-05	-2.13017e-06	-3.02151e-05	-7.52274e-06	2.85568e-05	4.14517e-05	1.59726e-08
7.84035e-06	2.18458e-06	1.25416e-05	1.69999e-05	-2.69538e-05	7.53396e-05	-1.82958e-05	-3.84047e-07	2.6431e-05	-8.09414e-06	6.92176e-06	-9.74113e-06	1.47373e-05	-4.38764e-05	8.42712e-07	2.60111e-06	8.67553e-06	-3.00474e-06	1.14857e-05	1.50113e-05	9.52673e-06	-1.32601e-05	2.1937e-05	1.80802e-05	-2.45515e-05	-2.12768e-06	-3.00281e-05	-7.93693e-06	2.8679e-05	4.1452e-05	1.59357e-08
8.72222e-06	2.19934e-06	1.24779e-05	1.62516e-05	-2.12962e-05	7.53122e-05	-1.87902e-05	-4.85792e-07	2.69113e-05	-9.88267e-06	7.14173e-06	-9.71406e-06	1.47359e-05	-4.43252e-05	9.7296e-07	2.64293e-06	8.66896e-06	-3.32021e-06	1.23138e-05	1.50664e-05	9.98839e-06	-1.32329e-05	1.35156e-05	1.80532e-05	-2.45377e-05	-2.10304e-06	-2.99976e-05	-9.82888e-06	2.54005e-05	4.1479e-05	1.53535e-08
7.60467e-06	2.18716e-06	1.03554e-05	1.64092e-05	-1.81251e-05	7.52199e-05	-1.89435e-05	-6.46828e-07	2.50394e-05	-1.13199e-05	7.00901e-06	-1.03063e-05	1.46052e-05	-4.4325e-05	1.00325e-06	2.13945e-06	8.65454e-06	-3.16508e-06	1.1654e-05	1.51048e-05	2.58175e-06	-1.17482e-05	1.59051e-05	1.77707e-05	-2.47077e-05	-2.11971e-06	-3.02408e-05	-8.43295e-06	2.70523e-05	4.14472e-05	1.50916e-08
6.31948e-06	2.20171e-06	1.11903e-05	1.69844e-05	-2.00542e-05	7.51361e-05	-1.8602e-05	-9.38365e-07	2.51548e-05	-9.82262e-06	7.30396e-06	-9.98381e-06	1.46667e-05	-4.40993e-05	1.0057e-06	2.35951e-06	8.6389e-06	-3.13993e-06	1.22914e-05	1.50986e-05	6.20356e-06	-1.25607e-05	1.51333e-05	1.7604e-05	-2.4677e-05	-2.11588e-06	-3.01348e-05	-6.87389e-06	2.51595e-05	4.14526e-05	1.50205e-08
5.296e-06	2.18286e-06	1.13299e-05	1.67891e-05	-2.0218e-05	7.51059e-05	-1.86028e-05	-8.31342e-07	2.49572e-05	-1.04169e-05	7.15012e-06	-8.47298e-06	1.46585e-05	-4.42892e-05	9.10138e-07	2.33116e-06	8.65894e-06	-3.26139e-06	1.20681e-05	2.28779e-06	5.35711e-06	-1.25919e-05	9.22018e-06	1.74659e-05	-2.46303e-05	-2.09554e-06	-3.02488e-05	-7.81424e-06	2.54764e-05	4.21098e-05	1.46996e-08
6.75254e-06	2.19873e-06	1.15167e-05	1.6409e-05	-2.0395e-05	7.51574e-05	-1.87023e-05	-8.77982e-07	2.51768e-05	-9.5412e-06	7.12477e-06	-8.70281e-06	1.46582e-05	-4.42589e-05	1.00338e-06	2.2139e-06	8.63187e-06	-3.18554e-06	1.19789e-05	5.88e-06	4.04508e-06	-1.23809e-05	9.98325e-06	1.7322e-05	-2.46841e-05	-2.10613e-06	-3.01386e-05	-8.05603e-06	2.50586e-05	4.15252e-05	1.46698e-08
6.22467e-06	2.18794e-06	1.13598e-05	1.66573e-05	-2.10651e-05	7.42728e-05	-1.87232e-05	-8.81414e-07	2.49872e-05	-1.00378e-05	7.20879e-06	-8.76302e-06	1.6452e-05	-4.4208e-05	9.93832e-07	2.52491e-06	8.65487e-06	-3.1648e-06	1.2067e-05	5.82388e-06	3.63437e-06	-1.24387e-05	1.11169e-05	1.7482e-05	-2.46563e-05	-2.1103e-06	-1.85491e-05	-7.3584e-06	2.52686e-05	4.15361e-05	1.40838e-08
6.13409e-06	2.19283e-06	8.70038e-06	1.67647e-05	-2.05129e-05	7.50851e-05	-1.87855e-05	-6.27044e-07	2.47923e-05	-1.00984e-05	7.18783e-06	-8.66896e-06	1.59141e-05	-4.42662e-05	9.92232e-07	2.36468e-06	8.65308e-06	-2.57278e-06	1.20373e-05	5.74352e-06	3.55882e-06	-1.24034e-05	1.08998e-05	1.74563e-05	-2.46675e-05	-2.10865e-06	-2.03225e-05	-6.03921e-06	2.52795e-05	8.65604e-06	1.24996e-08
6.28777e-06	2.17901e-06	1.13812e-05	1.68629e-05	-2.05063e-05	7.41123e-05	-1.88035e-05	7.68211e-08	2.51054e-05	-1.02538e-05	7.16368e-06	-7.77744e-06	1.48777e-05	-4.42693e-05	9.41096e-07	1.76884e-06	8.65656e-06	-1.22459e-06	1.21157e-05	5.76674e-06	3.69263e-07	-6.27945e-06	1.04925e-05	1.76081e-05	-2.46685e-05	-2.11027e-06	-2.11154e-05	-6.27481e-06	2.54364e-05	2.38834e-06	1.22244e-08
6.38879e-06	2.25509e-06	1.12991e-05	1.69093e-05	-2.0629e-05	7.44289e-05	-1.00328e-05	9.80996e-07	2.50188e-05	-1.01578e-05	7.1749e-06	-8.56436e-06	1.5154e-05	-4.41504e-05	1.00577e-06	2.16117e-06	8.66023e-06	-1.85693e-06	1.20247e-05	6.47428e-06	2.96634e-06	-7.47874e-06	1.06915e-05	1.75069e-05	-2.46796e-05	-2.113e-06	-1.90821e-05	-5.16178e-06	2.52929e-05	8.33851e-06	1.20289e-08
6.46832e-06	2.20075e-06	9.72801e-06	1.66717e-05	-2.04117e-05	7.45135e-05	-1.08895e-05	1.85111e-07	2.49883e-05	-1.01541e-05	7.18562e-06	-8.38156e-06	1.49027e-05	-4.41344e-05	1.04528e-06	2.27504e-06	8.65766e-06	-2.25812e-06	1.2057e-05	5.85879e-06	2.78531e-06	-8.01482e-06	1.05279e-05	1.75984e-05	-2.49022e-05	-2.1116e-06	-2.02654e-05	-5.49478e-06	2.00623e-05	8.12002e-06	1.18186e-08
6.41589e-06	2.21742e-06	1.01123e-05	1.66848e-05	-2.04334e-05	7.44597e-05	-1.12024e-05	3.62236e-07	2.50202e-05	-1.01423e-05	7.17441e-06	-7.7302e-06	1.48946e-05	-4.41598e-05	1.04011e-06	2.26442e-06	8.65191e-06	-2.09061e-06	1.20531e-05	6.30845e-06	2.47271e-06	-6.5662e-06	1.06994e-05	1.75592e-05	-2.46968e-05	-2.11583e-06	-1.9897e-05	-5.46258e-06	2.09233e-05	6.7607e-06	1.17923e-08
6.34866e-06	2.20121e-06	1.01679e-05	1.67583e-05	-2.04046e-05	7.44024e-05	-1.16565e-05	7.69753e-07	2.50164e-05	-1.01464e-05	7.18571e-06	-8.34537e-06	1.49669e-05	-4.4174e-05	1.02534e-06	2.17847e-06	8.65059e-06	-2.0474e-06	1.20614e-05	6.20557e-06	2.51535e-06	-6.38703e-06	1.05742e-05	1.76216e-05	-2.47394e-05	-2.11353e-06	-2.00383e-05	-4.83028e-06	2.00026e-05	5.1215e-06	1.17493e-08
6.39605e-06	2.20332e-06	9.99317e-06	1.67656e-05	-2.03837e-05	7.44072e-05	-1.13479e-05	7.26139e-07	2.50085e-05	-1.01359e-05	7.1823e-06	-8.00741e-06	1.49647e-05	-4.41598e-05	1.04396e-06	2.20029e-06	8.65328e-06	-1.98384e-06	1.20608e-05	6.23185e-06	2.46811e-06	-6.16276e-06	1.07012e-05	1.76181e-05	-2.47322e-05	-2.11391e-06	-2.00559e-05	-4.89206e-06	2.00843e-05	5.56015e-06	1.17405e-08
6.38864e-06	2.20647e-06	1.03928e-05	1.67615e-05	-2.03581e-05	7.44115e-05	-1.15548e-05	1.95513e-07	2.52729e-05	-1.01346e-05	7.18117e-06	-8.22918e-06	1.49364e-05	-4.41691e-05	1.03645e-06	2.21779e-06	8.65252e-06	-2.06146e-06	4.90127e-06	6.26583e-06	2.34407e-06	-6.19815e-06	1.06192e-05	1.53974e-05	-2.47331e-05	-2.1133e-06	-2.00143e-05	-5.09275e-06	1.97252e-05	6.85905e-06	1.15754e-08
4.6106e-06	2.9677e-06	1.00032e-05	1.6596e-05	-7.90203e-06	7.44087e-05	3.51731e-06	7.00077e-07	2.49946e-05	-1.01469e-05	7.16905e-06	-8.09863e-06	1.55533e-05	-2.87417e-05	1.08692e-06	1.94898e-06	8.6528e-06	-2.01039e-06	1.66213e-05	6.23383e-06	2.44219e-06	-6.1656e-06	1.06747e-05	1.76847e-05	-2.47328e-05	-2.11412e-06	-7.33422e-06	-5.05841e-06	2.00704e-05	5.87042e-06	9.93272e-09
5.06486e-06	2.4827e-06	1.01094e-05	1.66449e-05	-1.06008e-05	7.44109e-05	2.96526e-06	6.61598e-07	1.93083e-05	-1.01397e-05	7.16598e-06	-8.18303e-06	1.53417e-05	-3.0475e-05	1.05668e-06	2.01689e-06	8.65316e-06	-1.99929e-06	1.196e-05	6.24129e-06	2.43709e-06	-6.12474e-06	1.05947e-05	1.69282e-05	-2.47456e-05	-2.11522e-06	-1.1726e-05	-5.04005e-06	2.00598e-05	5.87816e-06	9.75268e-09
5.25343e-06	2.33064e-06	1.00834e-05	1.6699e-05	-9.28175e-06	7.44172e-05	-2.4419e-06	5.99184e-07	1.89167e-05	-1.01389e-05	7.15929e-06	-8.17115e-06	1.51518e-05	-3.04063e-05	1.06029e-06	1.44521e-06	8.65198e-06	-2.05946e-06	1.08046e-05	6.2452e-06	2.42808e-06	-6.20096e-06	1.06447e-05	1.70619e-05	-2.47406e-05	-2.1143e-06	-9.9842e-06	-5.01122e-06	2.00544e-05	5.89247e-06	9.64182e-09
4.62317e-06	2.56831e-06	1.01373e-05	1.66554e-05	-8.23479e-06	7.44119e-05	2.103e-06	6.44522e-07	1.79271e-05	-1.01343e-05	7.13976e-06	-8.23159e-06	1.52707e-05	-3.05685e-05	1.06673e-06	1.77973e-06	8.65299e-06	-2.03056e-06	9.85003e-06	6.245e-06	2.44442e-06	-6.32817e-06	1.06261e-05	1.72685e-05	-2.47446e-05	-2.11529e-06	-8.04565e-06	-5.04459e-06	2.0048e-05	5.89494e-06	9.54845e-09
5.05565e-06	2.65912e-06	1.01798e-05	1.59051e-05	-9.48611e-06	7.44145e-05	3.1034e-07	6.00585e-07	1.76602e-05	-1.0134e-05	8.08575e-06	-8.15753e-06	1.52598e-05	-3.08292e-05	-4.08177e-07	1.56551e-06	8.65241e-06	-2.01694e-06	1.10656e-05	6.04271e-06	2.4266e-06	-2.11959e-06	1.0644e-05	1.72643e-05	-1.80199e-05	-2.11611e-06	-7.243e-06	-5.03789e-06	2.01902e-05	5.93927e-06	9.25919e-09
5.07027e-06	2.62476e-06	6.32738e-06	1.43915e-05	-1.03028e-05	7.44383e-05	-4.74703e-07	6.03713e-07	1.57887e-05	-1.01344e-05	7.83384e-06	-8.15092e-06	1.51924e-05	-3.09343e-05	-1.56674e-07	1.66656e-06	8.65231e-06	-2.01821e-06	1.07571e-05	6.12589e-06	2.43512e-06	-4.79774e-06	1.06395e-05	1.71153e-05	-1.89711e-05	-2.12745e-06	-9.03796e-06	-5.04384e-06	2.01044e-05	5.9004e-06	9.17569e-09
4.92098e-06	2.85596e-06	3.61802e-06	1.48875e-05	-8.97638e-06	7.44218e-05	-5.37778e-07	6.2416e-07	1.70675e-05	-1.01353e-05	7.50406e-06	-8.17988e-06	1.53126e-05	-3.06571e-05	2.48489e-07	1.68388e-06	8.65239e-06	-2.03299e-06	1.03685e-05	6.06304e-06	2.43176e-06	-2.83112e-06	1.06344e-05	1.71725e-05	-1.92721e-05	-2.11581e-06	-9.03758e-06	-5.0504e-06	2.01382e-05	5.95382e-06	9.15067e-09
4.98599e-06	2.7358e-06	4.46446e-06	1.47632e-05	-9.18739e-06	7.44261e-05	1.9204e-07	5.97613e-07	1.67273e-05	-1.01241e-05	7.43113e-06	-8.16706e-06	1.53007e-05	-3.06472e-05	-5.99069e-07	1.66058e-06	8.65213e-06	-2.02884e-06	9.24688e-06	6.09484e-06	2.43394e-06	-2.85497e-06	1.0683e-05	1.71572e-05	-1.91181e-05	-2.11805e-06	-8.48306e-06	-5.04765e-06	2.01952e-05	5.93355e-06	9.10965e-09
5.00007e-06	2.80747e-06	4.70606e-06	1.47694e-05	-9.01161e-06	7.44258e-05	-5.92439e-08	6.03933e-07	1.65736e-05	-1.01345e-05	7.39576e-06	-8.17032e-06	1.52649e-05	-3.06322e-05	-3.35193e-07	1.63998e-06	8.65229e-06	-1.98982e-06	9.34329e-06	6.08213e-06	2.43221e-06	-3.13279e-06	1.06388e-05	1.717e-05	-1.8698e-05	-2.11755e-06	-8.45157e-06	-5.04794e-06	2.01639e-05	5.93297e-06	9.08656e-09
4.99097e-06	3.63945e-06	5.1336e-06	1.50467e-05	-8.96266e-06	7.44232e-05	-4.29743e-07	6.02523e-07	1.65529e-05	-1.01257e-05	7.45519e-06	-8.16837e-06	4.4803e-06	-3.05028e-05	-1.54322e-06	1.64233e-06	8.65223e-06	-1.57725e-06	9.27248e-06	6.07775e-06	2.43089e-06	-3.4449e-06	1.06522e-05	1.72746e-05	-1.87717e-05	-2.08582e-06	-8.6307e-06	-4.9968e-06	1.93622e-05	5.93871e-06	8.86128e-09
4.97819e-06	3.36144e-06	4.7088e-06	1.50095e-05	-8.97172e-06	7.44152e-05	-2.67957e-07	5.99504e-07	1.65678e-05	-1.0133e-05	7.44363e-06	-8.1705e-06	5.83416e-06	-3.05746e-05	-1.17634e-06	1.64263e-06	8.65224e-06	-1.71564e-06	6.38692e-06	6.08992e-06	2.43099e-06	-3.26178e-06	1.06534e-05	1.71875e-05	-1.8825e-05	-2.09437e-06	-8.61322e-06	-4.74264e-06	1.96953e-05	5.93457e-06	8.83405e-09
4.98555e-06	3.36663e-06	4.86611e-06	1.50464e-05	-8.94684e-06	7.44221e-05	-2.85529e-07	6.00972e-07	1.65558e-05	-1.0133e-05	7.46206e-06	-8.16875e-06	5.1219e-06	-3.05116e-05	-1.27028e-06	1.64234e-06	8.65223e-06	-1.76556e-06	6.49552e-06	6.08046e-06	2.43099e-06	-3.32694e-06	1.06535e-05	1.72362e-05	-1.87992e-05	-2.08955e-06	-8.62331e-06	-5.01324e-06	1.96393e-05	5.93788e-06	8.82902e-09
4.85311e-06	3.21254e-06	5.14019e-06	1.50083e-05	-8.98247e-06	7.43673e-05	-3.37377e-07	6.00331e-07	1.65603e-05	-1.0083e-05	7.48832e-06	-8.16444e-06	5.96181e-06	-3.05222e-05	-1.01166e-06	1.63587e-06	8.65267e-06	-1.83587e-06	7.11291e-06	6.14326e-06	2.43061e-06	-3.3e-06	1.06561e-05	1.72155e-05	-6.23158e-07	-2.09948e-06	-8.53863e-06	-3.79368e-06	1.96212e-05	5.93621e-06	8.47231e-09
4.98748e-06	3.19932e-06	4.9451e-06	1.36366e-05	-8.97027e-06	7.41028e-05	-1.54028e-07	6.00189e-07	1.22482e-05	-9.04052e-06	3.09274e-06	-8.42291e-06	5.92063e-06	-3.05517e-05	-1.05631e-06	1.75714e-06	8.68185e-06	-2.02859e-06	7.39043e-06	3.9988e-06	2.39737e-06	-3.31109e-06	1.08968e-05	1.72229e-05	-1.02185e-05	-2.08646e-06	-8.57797e-06	-4.54972e-06	1.79729e-05	5.94822e-06	8.24616e-09
4.94165e-06	3.18288e-06	4.76534e-06	1.46313e-05	-8.99074e-06	7.44081e-05	-3.3598e-07	5.99605e-07	1.12115e-05	-1.00951e-05	7.48427e-06	-8.15397e-06	5.83033e-06	-3.05275e-05	-1.03838e-06	1.93768e-06	8.76525e-06	-1.78283e-06	7.60012e-06	6.20339e-06	2.40102e-06	-3.29611e-06	1.06566e-05	1.72209e-05	-2.85283e-06	-1.9859e-06	-8.56048e-06	-4.46254e-06	1.70957e-05	5.94156e-06	8.24592e-09
4.96479e-06	3.72057e-06	4.71091e-06	1.46477e-05	-8.33574e-06	4.38652e-05	-3.58178e-07	5.56398e-07	1.24628e-05	-8.24626e-06	7.46747e-06	-8.1683e-06	6.94773e-06	-3.05789e-05	-1.07297e-06	1.57865e-06	8.67246e-06	-1.82739e-06	7.45907e-06	6.27103e-06	2.46784e-06	-3.29005e-06	1.0697e-05	1.16712e-05	-6.77111e-06	-2.07794e-06	-8.56608e-06	-4.59719e-06	1.85653e-05	5.9842e-06	4.56833e-09
5.00663e-06	3.38712e-06	1.86553e-06	1.30909e-05	-8.9762e-06	4.29827e-05	-3.19533e-07	5.48253e-07	1.23119e-05	-2.23814e-06	7.46257e-06	-8.16179e-06	7.80065e-06	-3.05469e-05	-1.05041e-06	1.71618e-06	8.67692e-06	-1.78225e-06	7.53093e-06	6.20418e-06	2.60042e-06	-3.29878e-06	1.07619e-05	1.72169e-05	-7.2474e-06	-2.04173e-06	-8.58672e-06	-4.57157e-06	1.77124e-05	5.94218e-06	4.5207e-09
4.97791e-06	3.46569e-06	4.70981e-06	1.28637e-05	-8.55909e-06	4.41193e-05	-2.82171e-07	5.03974e-07	1.07248e-05	-1.39746e-07	7.46078e-06	-8.17226e-06	8.32219e-06	-3.0492e-05	-1.08712e-06	1.57093e-06	8.68159e-06	-1.80556e-06	7.48187e-06	6.2356e-06	2.72693e-06	-3.36084e-06	8.07755e-06	1.30401e-05	-6.97591e-06	-2.07353e-06	-8.5658e-06	-4.55466e-06	1.83332e-05	5.96126e-06	4.43095e-09
4.97505e-06	3.58993e-06	4.38726e-06	1.17475e-05	-5.36332e-06	4.3613e-05	-3.53299e-07	5.32069e-07	9.60549e-06	-2.01735e-06	7.45828e-06	-8.15643e-06	7.34152e-06	-3.05036e-05	-1.08112e-06	1.55091e-06	8.65283e-06	-1.80569e-06	7.39587e-06	5.97383e-06	2.49912e-06	-3.33943e-06	9.36331e-06	1.42808e-05	-7.19781e-06	-2.06319e-06	-8.55998e-06	-4.62913e-06	1.82669e-05	5.96021e-06	4.33008e-09
4.97207e-06	3.55268e-06	3.88e-06	1.18137e-05	-6.84848e-06	4.33012e-05	-3.19334e-07	5.40884e-07	1.08237e-05	-2.85306e-06	7.42583e-06	-8.15885e-06	7.53628e-06	-3.03761e-05	-1.05895e-06	1.58068e-06	8.62581e-06	-1.79251e-06	7.57094e-06	6.1827e-06	2.53242e-06	-3.35571e-06	9.12439e-06	1.29882e-05	-7.21299e-06	-2.06316e-06	-8.56802e-06	-4.61859e-06	1.82221e-05	5.95621e-06	4.30571e-09
4.9722e-06	3.50952e-06	3.77482e-06	1.19805e-05	-5.56627e-06	4.32352e-05	-3.13075e-07	2.55579e-07	9.25257e-07	-2.22772e-06	7.4602e-06	-8.15866e-06	7.31093e-06	-3.02513e-05	-1.05357e-06	1.6667e-06	8.64908e-06	-1.80165e-06	7.44796e-06	2.27753e-06	2.8624e-06	-3.35246e-06	8.82196e-06	1.42401e-05	-7.17929e-06	-1.87008e-06	-8.4511e-06	-4.57477e-06	1.80917e-05	5.9568e-06	4.1447e-09
4.91186e-06	3.453e-06	4.12054e-06	1.19502e-05	-6.30832e-06	4.31443e-05	-3.27406e-07	1.16696e-07	7.71028e-07	-2.66383e-06	6.93225e-06	-6.26371e-06	7.34951e-06	-3.03505e-05	-1.06886e-06	1.8503e-06	8.6215e-06	-1.79801e-06	3.7356e-06	4.6793e-06	2.98284e-06	-3.34249e-06	1.07956e-05	1.35083e-05	-4.20286e-06	-2.05412e-06	-8.44328e-06	-4.47171e-06	1.80581e-05	5.96337e-06	4.07923e-09
4.97479e-06	3.45474e-06	3.52498e-06	1.22118e-05	-5.94698e-06	4.31759e-05	-3.22502e-07	3.12455e-07	3.12352e-06	-2.82067e-06	5.04208e-06	-6.45538e-06	7.44218e-06	-3.0319e-05	-1.05805e-06	1.71761e-06	8.64631e-06	-1.79728e-06	4.21195e-06	2.45969e-06	2.8852e-06	-3.34687e-06	9.50202e-06	1.36862e-05	-4.84204e-06	-2.37444e-06	-8.29995e-06	-4.52239e-06	1.79422e-05	5.95937e-06	4.03623e-09
4.95781e-06	3.45771e-06	3.59578e-06	1.19168e-05	-5.99154e-06	4.3206e-05	-3.25451e-07	1.15288e-07	2.84333e-06	-2.78825e-06	5.14804e-06	-5.51598e-06	7.33938e-06	-3.02976e-05	-1.05816e-06	1.71161e-06	8.63867e-06	-1.79843e-06	5.22157e-06	2.18482e-06	2.88468e-06	-3.348e-06	9.54948e-06	1.36842e-05	-5.06023e-06	-2.27368e-06	-8.34379e-06	-4.5154e-06	1.79437e-05	5.95938e-06	4.02905e-09
4.99851e-06	3.49081e-06	3.69798e-06	1.18828e-05	-6.1241e-06	4.32164e-05	-3.20576e-07	8.05748e-07	3.2244e-06	-2.80809e-06	5.51376e-06	-7.24412e-06	7.4319e-06	-3.03354e-05	-1.0622e-06	1.66771e-06	8.64019e-06	-1.8004e-06	3.61651e-06	2.41611e-06	2.84073e-06	-3.34867e-06	8.8637e-06	1.36132e-05	-5.00321e-06	-2.29515e-06	-8.39211e-06	-4.49931e-06	1.60197e-05	5.93291e-06	3.97128e-09
5.20953e-06	3.48803e-06	3.70072e-06	1.18853e-05	-6.09293e-06	4.32157e-05	-3.2134e-07	8.72868e-07	3.07634e-06	-2.88225e-06	5.43911e-06	-7.20159e-06	7.42239e-06	-3.03105e-05	-1.05933e-06	1.66793e-06	8.6377e-06	-1.79803e-06	3.70026e-06	2.57223e-06	2.86233e-06	-3.3476e-06	9.0334e-06	1.36016e-05	-5.01511e-06	-2.33929e-06	-8.37053e-06	-4.50063e-06	1.5618e-05	4.64828e-06	3.94742e-09
5.02395e-06	3.48006e-06	3.70702e-06	1.19499e-05	-6.00061e-06	4.3208e-05	-3.48285e-07	8.83921e-07	2.67068e-06	-2.89958e-06	5.30455e-06	-6.57484e-06	7.41348e-06	-3.03141e-05	-1.06121e-06	1.68521e-06	3.21388e-06	-1.78219e-06	4.25389e-06	2.6129e-06	2.84613e-06	-3.34727e-06	9.42636e-06	1.36409e-05	-5.27562e-06	-2.31668e-06	-8.36327e-06	-4.51904e-06	1.56447e-05	4.74929e-06	3.88605e-09
5.07313e-06	3.48208e-06	3.7371e-06	1.12789e-05	-6.00136e-06	4.32045e-05	-3.56167e-07	3.87689e-07	2.94796e-06	-2.87439e-06	5.27335e-06	-6.43414e-06	7.41668e-06	-3.03157e-05	-1.09985e-06	1.69881e-06	2.31877e-06	-1.72733e-06	4.32476e-06	2.48644e-06	2.83978e-06	-3.3426e-06	9.31871e-06	1.35936e-05	-5.13551e-06	-2.32656e-06	-8.35675e-06	-4.51265e-06	1.58275e-05	5.08967e-06	3.86878e-09
4.97551e-06	3.48368e-06	3.7326e-06	1.11753e-05	-6.00051e-06	4.32014e-05	-4.10338e-07	4.96412e-07	2.69229e-06	-2.85066e-06	5.28729e-06	-6.35285e-06	7.41721e-06	-3.03139e-05	-1.06225e-06	1.68954e-06	3.04934e-06	-1.77679e-06	4.27562e-06	2.43958e-06	2.85657e-06	-3.34754e-06	9.21982e-06	1.36102e-05	-5.24249e-06	-2.31496e-06	-8.36733e-06	-4.5167e-06	1.5852e-05	4.50962e-06	3.86128e-09
5.02192e-06	3.48492e-06	3.72537e-06	1.12876e-05	-6.0169e-06	4.32007e-05	-4.42951e-07	4.92091e-07	2.77083e-06	-2.85264e-06	5.33172e-06	-6.37159e-06	7.41592e-06	-3.03135e-05	-6.71955e-07	1.73026e-06	3.03109e-06	-1.0187e-06	4.38774e-06	2.50331e-06	2.84749e-06	-3.34674e-06	9.20912e-06	8.43599e-06	-5.24539e-06	-2.30764e-06	-8.45265e-06	-4.51887e-06	1.57872e-05	4.51569e-06	3.74915e-09
4.94403e-06	3.48213e-06	3.73605e-06	9.81334e-06	-6.02997e-06	4.32384e-05	-4.19523e-07	8.70652e-07	2.8652e-06	-2.88322e-06	5.32751e-06	-6.18471e-06	7.41789e-06	-3.03208e-05	-1.03794e-06	1.76474e-06	2.15635e-06	-1.56917e-06	4.34775e-06	2.49785e-06	2.90256e-06	-3.35138e-06	9.23349e-06	6.78216e-06	-5.25175e-06	-3.02328e-06	-8.44296e-06	-4.53062e-06	1.5829e-05	4.54369e-06	3.69831e-09
4.97814e-06	3.49896e-06	3.73772e-06	9.86355e-06	-6.0314e-06	4.32473e-05	-4.11716e-07	7.95558e-07	2.83554e-06	-2.85492e-06	5.33011e-06	-6.18641e-06	7.41775e-06	-3.03197e-05	-9.89988e-07	1.75863e-06	2.49981e-06	-7.68628e-07	4.32447e-06	2.49721e-06	2.89456e-06	-3.34954e-06	9.23606e-06	6.10701e-06	-5.25416e-06	-2.70989e-06	-8.4603e-06	-4.53029e-06	1.58269e-05	4.71227e-06	3.69077e-09
4.9486e-06	3.48935e-06	3.73604e-06	9.8833e-06	-6.03045e-06	4.32277e-05	-4.12319e-07	7.95748e-07	2.86582e-06	-2.87035e-06	5.32236e-06	-6.18645e-06	7.41773e-06	-3.03198e-05	-1.03437e-06	1.76443e-06	2.25746e-06	-1.28378e-06	4.34146e-06	2.49957e-06	2.90114e-06	-3.35084e-06	9.23374e-06	6.21228e-06	-5.25245e-06	-2.69741e-06	-8.45435e-06	-4.5305e-06	1.58271e-05	4.55292e-06	3.68909e-09
4.97218e-06	3.48747e-06	3.72012e-06	9.75797e-06	-6.03441e-06	4.32318e-05	-4.18181e-07	7.12103e-07	2.8113e-06	-2.85423e-06	5.33036e-06	-6.21289e-06	7.41677e-06	-3.03216e-05	-9.64603e-07	1.76482e-06	2.74704e-06	-8.21429e-07	4.32664e-06	2.51492e-06	2.87831e-06	-3.34989e-06	9.22857e-06	6.03961e-06	-5.25091e-06	-2.56666e-06	-8.45314e-06	-4.52529e-06	1.58035e-05	4.59796e-06	3.68494e-09
4.9826e-06	3.48899e-06	3.72868e-06	9.70198e-06	-6.03186e-06	4.32225e-05	-4.13178e-07	6.78643e-07	2.84804e-06	-2.85842e-06	5.3282e-06	-6.1962e-06	7.41714e-06	-3.03205e-05	-9.53089e-07	1.75837e-06	2.44672e-06	-1.12098e-06	4.33998e-06	2.50742e-06	2.88023e-06	-3.35062e-06	9.22772e-06	6.1056e-06	-5.25233e-06	-2.59412e-06	-8.47944e-06	-4.52958e-06	1.5811e-05	4.61535e-06	3.68398e-09
4.97172e-06	3.52822e-06	3.73249e-06	9.76004e-06	-6.03162e-06	4.32322e-05	-4.13494e-07	1.70387e-07	2.83953e-06	-2.85355e-06	5.3302e-06	-6.19575e-06	7.43132e-06	-3.03203e-05	-9.81013e-07	1.75336e-06	2.48552e-06	-9.53186e-07	3.95915e-06	2.50151e-06	2.88277e-06	-3.53932e-06	5.83505e-06	6.07316e-06	-5.32135e-06	-2.48252e-06	-8.46443e-06	-4.51641e-06	1.58194e-05	4.55968e-06	3.6319e-09
4.97172e-06	3.52822e-06	3.73249e-06	9.76004e-06	-6.03162e-06	4.32322e-05	-4.13494e-07	1.70387e-07	2.83953e-06	-2.85355e-06	5.3302e-06	-6.19575e-06	7.43132e-06	-3.03203e-05	-9.81013e-07	1.75336e-06	2.48552e-06	-9.53186e-07	3.95915e-06	2.50151e-06	2.88277e-06	-3.53932e-06	5.83505e-06	6.07316e-06	-5.32135e-06	-2.48252e-06	-8.46443e-06	-4.51641e-06	1.58194e-05	4.55968e-06	3.6319e-09
4.97667e-06	3.51778e-06	3.72814e-06	9.71617e-06	-6.03419e-06	4.30489e-05	-4.14096e-07	1.99122e-07	2.8483e-06	-2.83808e-06	5.33147e-06	-6.19806e-06	7.42655e-06	-3.03077e-05	-9.74461e-07	1.75433e-06	2.49341e-06	-9.91792e-07	4.12573e-06	2.50596e-06	2.88222e-06	-3.4654e-06	6.19079e-06	6.05992e-06	-5.1256e-06	-2.51994e-06	-8.46771e-06	-4.52796e-06	1.58191e-05	4.58539e-06	3.61799e-09
4.97051e-06	3.51503e-06	3.73017e-06	9.73573e-06	-6.03218e-06	1.14337e-05	-4.17309e-07	9.23888e-08	2.88416e-06	-2.80864e-06	5.33425e-06	8.5295e-07	7.43852e-06	-3.02516e-05	-9.70918e-07	1.75524e-06	2.76531e-06	-9.43555e-07	4.11697e-06	2.50434e-06	2.88244e-06	-3.47958e-06	-3.7784e-07	6.07337e-06	-5.45029e-06	-2.25983e-06	-8.47947e-06	-4.83471e-06	1.57919e-05	4.44804e-06	1.82142e-09
4.97492e-06	3.54187e-06	3.72932e-06	9.7229e-06	-6.00675e-06	3.34049e-06	-4.52318e-07	1.97017e-07	2.85731e-06	-2.70068e-06	5.33271e-06	7.7391e-07	7.42909e-06	-3.02775e-05	-9.65783e-07	1.75587e-06	2.6666e-06	-9.27471e-07	4.08513e-06	2.50302e-06	2.88208e-06	-3.47549e-06	2.09087e-06	6.09276e-06	-5.2977e-06	-2.54484e-06	-8.47773e-06	-4.66047e-06	1.58006e-05	4.50255e-06	1.70451e-09
4.96839e-06	3.57079e-06	3.73113e-06	8.29238e-06	-5.99624e-06	3.06394e-06	-4.29676e-07	6.92181e-08	2.87031e-06	-2.67883e-06	5.33144e-06	2.82705e-07	7.43578e-06	-3.02843e-05	-9.55913e-07	1.7578e-06	2.67083e-06	-9.08138e-07	4.04002e-06	2.50474e-06	2.88066e-06	-3.48606e-06	2.09803e-06	6.08487e-06	-5.41607e-06	-2.49213e-06	-8.47793e-06	-4.71883e-06	1.5789e-05	4.57196e-06	1.67832e-09
4.97086e-06	3.53051e-06	3.73066e-06	3.82744e-06	-6.02525e-06	3.25867e-06	-4.22933e-07	5.34692e-08	2.86052e-06	-2.7018e-06	5.33286e-06	-5.00337e-07	7.43821e-06	-3.02823e-05	-9.58984e-07	1.76549e-06	2.75621e-06	-9.15034e-07	4.05502e-06	2.50201e-06	2.88122e-06	-3.48471e-06	1.75018e-06	5.71432e-06	-5.42211e-06	-2.5492e-06	-8.46961e-06	-4.70439e-06	1.5787e-05	4.51208e-06	1.62005e-09
4.97057e-06	3.53503e-06	3.73061e-06	3.90759e-06	-6.02257e-06	2.03986e-06	-4.2555e-07	6.45322e-08	2.86107e-06	-2.69673e-06	5.33297e-06	-5.32712e-07	7.43758e-06	-3.02834e-05	-9.6054e-07	1.76501e-06	2.76184e-06	-9.26981e-07	4.0541e-06	2.50319e-06	2.88222e-06	-3.48464e-06	6.02166e-07	5.41098e-06	-5.40214e-06	-2.52494e-06	-8.46988e-06	-4.69996e-06	1.57876e-05	4.45426e-06	1.60738e-09
4.96347e-06	3.52115e-06	3.72839e-06	4.76148e-06	-6.0115e-06	2.70242e-06	-4.15739e-07	8.74711e-08	2.86623e-06	-2.70896e-06	5.33308e-06	-9.89852e-07	7.43758e-06	-3.02749e-05	-9.6183e-07	1.76251e-06	2.6744e-06	-9.191e-07	4.0556e-06	2.50263e-06	2.90169e-06	-3.4831e-06	8.04653e-07	3.41138e-06	-4.67646e-06	-2.48483e-06	-8.47455e-06	-4.69235e-06	1.57808e-05	4.44889e-06	1.59238e-09
4.96257e-06	3.53005e-06	3.73215e-06	4.15965e-06	-6.01639e-06	3.14901e-06	-4.17087e-07	8.7633e-08	2.86318e-06	-2.70528e-06	5.333e-06	-7.69606e-07	7.43596e-06	-3.02832e-05	-9.65107e-07	1.7608e-06	2.79023e-06	-9.20928e-07	4.05858e-06	2.50257e-06	2.89323e-06	-3.48432e-06	9.42102e-07	2.59826e-06	-4.40349e-06	-2.43256e-06	-8.47415e-06	-4.70584e-06	1.57851e-05	4.41669e-06	1.58302e-09
4.96639e-06	3.53344e-06	3.7297e-06	4.38898e-06	-6.01404e-06	2.47503e-06	-4.25099e-07	6.63174e-08	2.86435e-06	-2.70138e-06	5.33307e-06	-3.21005e-07	7.4361e-06	-3.02739e-05	-9.64408e-07	1.76049e-06	2.69432e-06	-9.23538e-07	4.05727e-06	2.50265e-06	2.89055e-06	-3.48446e-06	9.68546e-07	2.05313e-06	-4.64834e-06	-2.42512e-06	-8.47452e-06	-4.70655e-06	1.57879e-05	4.45802e-06	1.57976e-09
4.96641e-06	3.52808e-06	3.72936e-06	3.50072e-06	-6.01558e-06	2.446e-06	-4.21749e-07	6.81856e-08	2.86248e-06	-2.70698e-06	5.33317e-06	-4.43143e-07	7.43702e-06	-3.02741e-05	-9.62436e-07	1.73672e-06	2.65554e-06	-9.22957e-07	4.05844e-06	2.50276e-06	2.8913e-06	-3.48511e-06	1.01349e-06	2.33673e-06	-4.6599e-06	-2.45399e-06	-8.47388e-06	-4.70773e-06	1.57862e-05	4.45144e-06	1.57392e-09
4.95058e-06	3.50248e-06	3.63373e-06	2.96277e-06	-6.01633e-06	2.71033e-06	-2.42244e-07	2.01109e-07	2.98123e-06	-2.72164e-06	5.33107e-06	-4.24331e-07	7.43647e-06	-3.02727e-05	-9.63017e-07	1.76204e-06	2.72374e-06	-9.22883e-07	4.68156e-06	2.50081e-06	-1.89977e-07	-3.50571e-06	1.24306e-06	2.69697e-06	-4.83378e-06	-2.47372e-06	-6.30174e-06	-4.78175e-06	6.57782e-06	4.42798e-06	1.33559e-09
4.95058e-06	3.50248e-06	3.63373e-06	2.96277e-06	-6.01633e-06	2.71033e-06	-2.42244e-07	2.01109e-07	2.98123e-06	-2.72164e-06	5.33107e-06	-4.24331e-07	7.43647e-06	-3.02727e-05	-9.63017e-07	1.76204e-06	2.72374e-06	-9.22883e-07	4.68156e-06	2.50081e-06	-1.89977e-07	-3.50571e-06	1.24306e-06	2.69697e-06	-4.83378e-06	-2.47372e-06	-6.30174e-06	-4.78175e-06	6.57782e-06	4.42798e-06	1.33559e-09
4.95058e-06	3.50248e-06	3.63373e-06	2.96277e-06	-6.01633e-06	2.71033e-06	-2.42244e-07	2.01109e-07	2.98123e-06	-2.72164e-06	5.33107e-06	-4.24331e-07	7.43647e-06	-3.02727e-05	-9.63017e-07	1.76204e-06	2.72374e-06	-9.22883e-07	4.68156e-06	2.50081e-06	-1.89977e-07	-3.50571e-06	1.24306e-06	2.69697e-06	-4.83378e-06	-2.47372e-06	-6.30174e-06	-4.78175e-06	6.57782e-06	4.42798e-06	1.33559e-09
4.94428e-06	3.50603e-06	3.6271e-06	2.99407e-06	-6.01593e-06	2.65451e-06	-2.0125e-07	2.03703e-07	2.98202e-06	-2.72114e-06	5.33058e-06	-4.30737e-07	7.43646e-06	-3.02719e-05	-9.62974e-07	1.76203e-06	2.71588e-06	-9.23098e-07	4.27665e-06	2.50129e-06	9.47521e-09	-3.5031e-06	1.21631e-06	2.55205e-06	-4.77224e-06	-2.46795e-06	-6.26404e-06	-4.7837e-06	6.59269e-06	4.43273e-06	1.32994e-09
4.94428e-06	3.50603e-06	3.6271e-06	2.99407e-06	-6.01593e-06	2.65451e-06	-2.0125e-07	2.03703e-07	2.98202e-06	-2.72114e-06	5.33058e-06	-4.30737e-07	7.43646e-06	-3.02719e-05	-9.62974e-07	1.76203e-06	2.71588e-06	-9.23098e-07	4.27665e-06	2.50129e-06	9.47521e-09	-3.5031e-06	1.21631e-06	2.55205e-06	-4.77224e-06	-2.46795e-06	-6.26404e-06	-4.7837e-06	6.59269e-06	4.43273e-06	1.32994e-09
4.94477e-06	3.50629e-06	3.62781e-06	3.00596e-06	-6.01588e-06	2.57948e-06	-2.32918e-07	1.97316e-07	2.97195e-06	-2.72022e-06	5.33103e-06	-4.29857e-07	7.43636e-06	-3.02716e-05	-9.41449e-07	1.76204e-06	2.71771e-06	-9.2306e-07	4.28283e-06	2.5013e-06	2.60031e-07	-3.50313e-06	1.20792e-06	2.43821e-06	-4.76479e-06	-2.46914e-06	-6.27649e-06	-4.77242e-06	6.62401e-06	4.43347e-06	1.32946e-09
4.67632e-06	3.4759e-06	3.62785e-06	3.0196e-06	-6.01646e-06	2.59108e-06	-2.32523e-07	1.91623e-07	2.97689e-06	-2.72051e-06	5.3309e-06	-4.37956e-07	7.43622e-06	-3.02709e-05	-9.49495e-07	1.76181e-06	2.71766e-06	-9.6855e-07	4.28026e-06	2.50123e-06	1.28571e-07	-3.50302e-06	1.17971e-06	2.50494e-06	-4.77177e-06	-2.46999e-06	-6.28304e-06	-4.77445e-06	6.61603e-06	4.43574e-06	1.32718e-09
4.90946e-06	3.49504e-06	3.62957e-06	2.94858e-06	-6.01611e-06	2.6185e-06	-2.21277e-07	1.99014e-07	3.07191e-06	-2.72024e-06	5.33093e-06	-4.33437e-07	3.85633e-06	-3.0184e-05	-9.03797e-07	1.76185e-06	2.72008e-06	-9.2366e-07	4.30422e-06	2.50019e-06	1.45933e-07	-3.50326e-06	1.20123e-06	2.47862e-06	-4.76149e-06	-2.47426e-06	-6.28223e-06	-4.32021e-06	6.63051e-06	4.43471e-06	1.2801e-09
4.92217e-06	3.49465e-06	3.62943e-06	2.9685e-06	-5.98396e-06	2.66311e-06	-2.26362e-07	1.97817e-07	3.08692e-06	-2.72052e-06	5.47151e-06	-2.84139e-07	2.26108e-06	-2.99928e-05	-8.45144e-07	1.92161e-06	2.79472e-06	-9.39469e-07	4.27995e-06	2.53006e-06	-3.04858e-07	-3.50299e-06	1.21986e-06	2.46008e-06	-4.77598e-06	-2.47475e-06	-6.48971e-06	-2.5003e-06	6.62882e-06	1.03863e-06	1.23309e-09
4.92217e-06	3.49465e-06	3.62943e-06	2.9685e-06	-5.98396e-06	2.66311e-06	-2.26362e-07	1.97817e-07	3.08692e-06	-2.72052e-06	5.47151e-06	-2.84139e-07	2.26108e-06	-2.99928e-05	-8.45144e-07	1.92161e-06	2.79472e-06	-9.39469e-07	4.27995e-06	2.53006e-06	-3.04858e-07	-3.50299e-06	1.21986e-06	2.46008e-06	-4.77598e-06	-2.47475e-06	-6.48971e-06	-2.5003e-06	6.62882e-06	1.03863e-06	1.23309e-09
4.87141e-06	3.4852e-06	3.62755e-06	2.95879e-06	-5.99321e-06	2.65875e-06	-2.21166e-07	1.11093e-07	3.08142e-06	-2.72063e-06	5.45263e-06	-3.22314e-07	2.72163e-06	-2.9986e-05	-8.56264e-07	1.85515e-06	2.77986e-06	-9.41758e-07	4.29548e-06	2.57171e-06	-2.70302e-07	-3.50284e-06	1.21632e-06	2.46466e-06	-4.77397e-06	-2.47381e-06	-5.91934e-06	-2.62566e-06	6.62765e-06	1.26728e-06	1.22827e-09
4.90969e-06	3.49368e-06	3.62891e-06	2.59314e-06	-5.99102e-06	2.66231e-06	-2.24827e-07	1.79429e-07	3.09124e-06	-2.72052e-06	5.45815e-06	-3.14839e-07	2.36712e-06	-3.00015e-05	-8.69084e-07	1.8948e-06	2.77088e-06	-9.3279e-07	4.28628e-06	2.58914e-06	-1.33267e-07	-3.50274e-06	1.19439e-06	2.47206e-06	-4.77562e-06	-2.47304e-06	-5.91626e-06	-2.57368e-06	6.62801e-06	1.33852e-06	1.22587e-09
4.90988e-06	3.46826e-06	3.62861e-06	2.76735e-06	-5.98884e-06	2.66562e-06	-2.33371e-07	2.8685e-07	3.08978e-06	-2.72009e-06	5.4686e-06	-3.20277e-07	1.96049e-06	-2.99816e-05	-8.54679e-07	1.89365e-06	2.78292e-06	-9.40779e-07	4.28835e-06	2.56236e-06	-2.4225e-07	-3.50288e-06	1.23742e-06	2.45971e-06	-3.38572e-06	-2.47841e-06	-6.01221e-06	-2.62165e-06	6.62932e-06	1.55833e-06	1.21457e-09
4.97202e-06	3.47825e-06	3.62903e-06	2.86245e-06	-5.99274e-06	2.65923e-06	-3.29308e-07	6.79058e-07	3.1139e-06	-2.19869e-06	5.47172e-06	-3.16435e-07	1.85128e-06	-2.85362e-05	-8.1678e-07	1.74009e-06	2.94614e-06	-9.44834e-07	4.27988e-06	2.32464e-06	-3.69069e-07	-3.53933e-06	1.34306e-06	2.45525e-06	-3.32754e-06	-2.47876e-06	-6.08596e-06	-2.63274e-06	6.62791e-06	1.57176e-06	1.12912e-09
4.96724e-06	3.1032e-06	3.62915e-06	2.71184e-06	-5.90504e-06	2.64843e-06	-3.85872e-07	3.4108e-07	3.10662e-06	4.14739e-07	5.46533e-06	-3.1732e-07	1.53151e-06	-2.87624e-05	-8.40769e-07	5.78397e-07	2.93685e-06	-5.88744e-07	4.28104e-06	2.43184e-06	-2.35784e-07	-3.51487e-06	6.6124e-07	2.46076e-06	-3.57355e-06	-2.56629e-06	-6.04261e-06	-2.61337e-06	6.62804e-06	1.52588e-06	1.12851e-09
5.05866e-06	3.12639e-06	3.62902e-06	2.67205e-06	-5.94933e-06	2.65718e-06	-3.16282e-07	3.10035e-07	3.1152e-06	6.97937e-08	5.46621e-06	-3.17107e-07	1.4901e-06	-2.85373e-05	-8.25235e-07	9.33717e-07	2.90637e-06	-6.0438e-07	4.02885e-06	2.38902e-06	-3.02749e-07	-3.53006e-06	9.32377e-07	2.46133e-06	-3.55401e-06	-2.51195e-06	-6.00764e-06	-2.61217e-06	6.62852e-06	1.49785e-06	1.11443e-09
5.00869e-06	3.15581e-06	3.62895e-06	2.62062e-06	-5.95591e-06	2.65881e-06	-3.24629e-07	3.98002e-07	3.11374e-06	-3.96411e-07	5.46515e-06	-3.18181e-07	1.66567e-06	-2.83616e-05	-8.32147e-07	8.22325e-07	2.9311e-06	-8.23938e-07	4.27722e-06	2.42731e-06	-2.96782e-07	-3.57026e-06	6.88308e-07	2.46075e-06	-3.56131e-06	-2.51245e-06	-6.03973e-06	-2.60551e-06	6.62877e-06	1.49832e-06	1.1075e-09
4.95196e-06	3.03267e-06	3.55357e-06	2.77649e-06	-5.95494e-06	3.19231e-06	-3.46204e-07	3.60649e-07	3.14011e-06	1.60549e-06	5.48162e-06	-1.71514e-07	1.50507e-06	-1.97928e-05	-1.25128e-06	9.288e-07	2.91181e-06	-4.02121e-07	4.15577e-06	2.4221e-06	-2.37306e-07	-3.50504e-06	6.06e-07	2.44877e-06	-3.49387e-06	-2.53634e-06	-6.02807e-06	-2.62438e-06	6.48268e-06	1.54648e-06	6.95686e-10
4.97103e-06	3.04978e-06	3.55396e-06	2.76399e-06	-5.95629e-06	3.23014e-06	-3.48876e-07	3.64762e-07	3.13408e-06	8.27467e-07	5.49075e-06	-3.53323e-08	1.4921e-06	-1.98262e-05	-1.22493e-06	9.24364e-07	2.90453e-06	-4.56794e-07	3.90227e-06	2.41515e-06	-2.61403e-07	-3.51054e-06	7.12589e-07	2.4371e-06	-3.49345e-06	-2.55136e-06	-6.03837e-06	-2.62527e-06	6.49633e-06	1.54834e-06	6.93975e-10
4.97103e-06	3.04978e-06	3.55396e-06	2.76399e-06	-5.95629e-06	3.23014e-06	-3.48876e-07	3.64762e-07	3.13408e-06	8.27467e-07	5.49075e-06	-3.53323e-08	1.4921e-06	-1.98262e-05	-1.22493e-06	9.24364e-07	2.90453e-06	-4.56794e-07	3.90227e-06	2.41515e-06	-2.61403e-07	-3.51054e-06	7.12589e-07	2.4371e-06	-3.49345e-06	-2.55136e-06	-6.03837e-06	-2.62527e-06	6.49633e-06	1.54834e-06	6.93975e-10
4.94982e-06	3.08122e-06	3.53844e-06	2.7385e-06	-5.95234e-06	2.85864e-06	-3.53644e-07	3.6483e-07	3.11549e-06	9.29893e-07	5.48655e-06	-1.88702e-07	1.48546e-06	-1.99108e-05	-1.17983e-06	8.50037e-07	2.90648e-06	-4.10855e-07	3.88816e-06	2.384e-06	-2.59492e-07	-3.52035e-06	6.54842e-07	2.44052e-06	-3.4927e-06	-2.54795e-06	-5.68491e-06	-2.6252e-06	6.54609e-06	1.544e-06	6.90745e-10
4.92712e-06	3.07028e-06	3.58873e-06	2.74429e-06	-5.95336e-06	2.80306e-06	-3.48173e-07	3.55434e-07	3.12401e-06	9.80919e-07	5.48593e-06	-1.59072e-07	1.49375e-06	-1.98792e-05	-1.05849e-06	8.72815e-07	2.90972e-06	-5.08862e-07	3.90414e-06	2.39777e-06	-2.62574e-07	-3.51991e-06	6.79552e-07	2.44301e-06	-3.49179e-06	-2.54089e-06	-5.59505e-06	-2.6255e-06	6.51169e-06	1.52963e-06	6.87994e-10
4.93525e-06	3.07218e-06	3.58584e-06	2.74434e-06	-5.95336e-06	2.80909e-06	-3.48333e-07	3.55916e-07	3.12402e-06	7.75339e-07	5.48554e-06	-1.56455e-07	1.49369e-06	-1.98793e-05	-1.06527e-06	8.73051e-07	2.90965e-06	-5.05564e-07	3.90253e-06	2.39777e-06	-2.62439e-07	-3.51989e-06	6.79446e-07	2.44253e-06	-3.49296e-06	-2.54075e-06	-5.60316e-06	-2.62544e-06	6.52237e-06	1.52978e-06	6.8797e-10
4.9436e-06	3.07314e-06	3.56112e-06	2.74438e-06	-5.95361e-06	2.82684e-06	-3.48333e-07	3.58231e-07	3.12213e-06	8.16215e-07	5.48571e-06	-1.55507e-07	1.49361e-06	-1.98662e-05	-1.07197e-06	8.7417e-07	2.90962e-06	-5.03292e-07	3.90518e-06	2.40172e-06	-2.62054e-07	-3.51977e-06	6.78997e-07	2.4407e-06	-3.49474e-06	-2.54219e-06	-5.60552e-06	-2.62549e-06	6.50981e-06	1.53141e-06	6.87453e-10
4.21881e-06	3.06691e-06	3.54633e-06	2.74353e-06	-5.95261e-06	2.84418e-06	-3.48477e-07	3.57283e-07	3.12436e-06	8.12644e-07	5.48643e-06	-1.44807e-07	1.49374e-06	-1.98786e-05	-1.10524e-06	8.76417e-07	2.90999e-06	-4.88782e-07	3.89822e-06	2.40181e-06	-2.70941e-07	-3.51934e-06	6.75836e-07	2.44082e-06	-3.49401e-06	-2.54076e-06	-5.61765e-06	-2.62538e-06	6.52536e-06	1.54944e-06	6.81643e-10
4.84025e-06	3.08261e-06	1.61975e-06	2.74413e-06	-5.95308e-06	-1.34131e-07	-1.35756e-07	3.58617e-07	3.12455e-06	7.78544e-07	5.4898e-06	-1.41318e-07	-2.22859e-06	-1.13752e-05	-1.09349e-06	8.72515e-07	2.90963e-06	-5.56162e-07	3.89379e-06	2.39886e-06	-2.79478e-07	-3.5105e-06	6.78647e-07	2.44072e-06	-3.68817e-06	-2.32472e-06	-5.6522e-06	-2.62491e-06	5.422e-06	1.49624e-06	3.93525e-10
4.64503e-06	3.07938e-06	2.96603e-06	2.74472e-06	-5.95271e-06	6.87502e-07	-3.0368e-07	3.60215e-07	3.12398e-06	8.39524e-07	2.20366e-06	-1.33914e-07	6.28652e-07	-6.49242e-06	-1.09667e-06	8.78507e-07	2.90967e-06	-5.25533e-07	3.89642e-06	2.40064e-06	-2.74205e-07	-3.51277e-06	6.78409e-07	2.44105e-06	-3.50488e-06	-2.52933e-06	-5.61995e-06	-2.62498e-06	5.58295e-06	1.51457e-06	2.82519e-10
4.64472e-06	3.07994e-06	1.81028e-06	2.76437e-06	-5.95337e-06	7.83653e-07	-2.76785e-07	4.13862e-07	3.12399e-06	8.50537e-07	2.24614e-06	-1.14187e-07	-1.8244e-07	-6.75522e-06	-1.09978e-06	7.92853e-07	2.91054e-06	-5.29361e-07	3.89659e-06	2.40774e-06	-2.69816e-07	-3.40392e-06	6.78399e-07	2.44011e-06	-3.51136e-06	-2.49174e-06	-5.62231e-06	-2.62375e-06	5.8235e-06	1.51398e-06	2.82372e-10
4.63428e-06	3.07848e-06	2.58305e-06	2.74468e-06	-5.95274e-06	8.13758e-07	-2.6872e-07	3.61333e-07	3.12405e-06	8.18253e-07	2.72832e-06	-1.36326e-07	1.92008e-07	-3.49953e-06	-1.09701e-06	8.76492e-07	2.90942e-06	-5.35485e-07	3.89516e-06	2.40051e-06	-2.74255e-07	-3.51239e-06	6.77829e-07	2.44099e-06	-3.52757e-06	-2.51894e-06	-5.63599e-06	-2.62422e-06	5.75645e-06	1.51381e-06	2.5499e-10
4.67222e-06	3.07896e-06	2.03947e-06	2.73418e-06	-5.95585e-06	1.14848e-06	-2.25901e-07	3.64634e-07	3.12406e-06	8.31036e-07	3.26473e-06	-1.33618e-07	3.01173e-08	-3.70748e-06	-1.09749e-06	8.73571e-07	2.40367e-06	-5.31921e-07	3.89688e-06	1.68293e-06	-2.73506e-07	-3.47483e-06	6.7774e-07	2.44095e-06	-3.56712e-06	-2.51352e-06	-5.62778e-06	-2.62344e-06	5.71077e-06	1.32256e-06	2.51364e-10
4.6769e-06	3.07979e-06	2.17458e-06	2.74472e-06	-5.95332e-06	9.82789e-07	-2.78709e-07	3.80014e-07	3.12394e-06	8.48296e-07	2.79837e-06	-1.36005e-07	-2.73233e-08	-3.76739e-06	-1.09775e-06	8.67452e-07	2.38039e-06	-5.22479e-07	3.89659e-06	1.69218e-07	-2.72954e-07	-3.48006e-06	6.77973e-07	2.441e-06	-3.53672e-06	-2.5168e-06	-5.62799e-06	-2.62323e-06	5.66853e-06	1.49349e-06	2.46246e-10
4.66938e-06	3.08014e-06	1.44594e-06	2.74423e-06	-5.95335e-06	8.98917e-07	-2.51468e-07	3.68703e-07	3.12402e-06	8.44325e-07	2.77123e-06	-1.30933e-07	-3.24302e-07	-3.55923e-06	-1.09766e-06	8.67108e-07	2.56641e-06	-5.21454e-07	3.89668e-06	6.43691e-07	-2.7289e-07	-3.48799e-06	6.77983e-07	2.44092e-06	-3.54298e-06	-2.51177e-06	-5.62947e-06	-2.62386e-06	5.6894e-06	1.46808e-06	2.43338e-10
4.65847e-06	3.07922e-06	1.79712e-06	2.74388e-06	-5.95326e-06	9.65869e-07	-2.70142e-07	3.67938e-07	3.12401e-06	8.38536e-07	2.61286e-06	-1.32095e-07	-3.11402e-07	-3.46434e-06	-1.09743e-06	8.66472e-07	2.36021e-06	-5.23818e-07	3.8968e-06	8.30689e-07	-2.73648e-07	-3.48899e-06	6.77904e-07	2.44089e-06	-3.5379e-06	-2.50804e-06	-5.62829e-06	-2.6238e-06	5.67164e-06	1.48395e-06	2.42009e-10
4.66226e-06	3.07946e-06	1.86426e-06	2.79486e-06	-5.95424e-06	9.46713e-07	-2.31677e-07	3.70961e-07	2.5081e-06	8.42625e-07	2.73166e-06	-1.3228e-07	-1.04266e-07	-3.53217e-06	-1.09899e-06	8.66301e-07	2.21359e-06	-5.22134e-07	3.89518e-06	9.27858e-07	-4.7668e-07	-3.47684e-06	6.78003e-07	2.44086e-06	-3.54951e-06	-2.50726e-06	-5.62932e-06	-2.78171e-06	4.86853e-06	1.40909e-06	2.31912e-10
4.70744e-06	9.50231e-07	1.82946e-06	2.77539e-06	-2.62e-06	9.50338e-07	-2.29619e-07	3.26581e-07	1.20405e-06	8.2914e-07	2.61826e-06	-1.31428e-07	-1.79777e-07	-3.02287e-06	-1.09885e-06	8.67908e-07	2.25729e-06	-5.23411e-07	3.89538e-06	8.38636e-07	-4.00857e-07	-3.47268e-06	1.57343e-08	2.44088e-06	-3.54832e-06	-2.37603e-06	-5.62876e-06	-2.75597e-06	5.18184e-06	1.34914e-06	1.87791e-10
4.75075e-06	-3.68691e-08	1.47328e-06	2.74527e-06	-2.87664e-06	9.59467e-07	-2.30153e-07	3.65087e-07	1.40096e-06	8.02863e-07	2.46536e-06	-1.30795e-07	-1.51465e-07	-2.86499e-06	-1.09944e-06	8.67307e-07	2.28787e-06	-5.28494e-07	3.89674e-06	8.05794e-07	-3.23513e-07	-3.48167e-06	2.2506e-07	2.44089e-06	-3.54764e-06	-2.40472e-06	-5.62863e-06	-2.70432e-06	5.30151e-06	1.41147e-06	1.87599e-10
4.7101e-06	6.79945e-07	1.5721e-06	2.42036e-06	-2.83825e-06	9.59037e-07	-2.23671e-07	3.64747e-07	1.63955e-06	8.31066e-07	2.44331e-06	-1.2935e-07	-1.61338e-07	-3.20644e-06	-1.0988e-06	8.70839e-07	2.3481e-06	-5.2529e-07	3.41395e-06	7.87779e-07	-3.7155e-07	-3.47713e-06	1.2721e-07	2.4416e-06	-3.54629e-06	-1.6294e-06	-5.63351e-06	-2.69695e-06	5.02755e-06	1.36078e-06	1.79414e-10
4.71122e-06	3.92866e-07	1.52032e-06	1.97763e-06	-2.85087e-06	9.58422e-07	-2.1e-07	3.46136e-07	6.09869e-07	8.1269e-07	2.43295e-06	-1.29301e-07	-1.84202e-07	-3.09422e-06	-1.09888e-06	8.78659e-07	2.34117e-06	-5.25494e-07	3.58447e-06	8.29664e-07	-3.56116e-07	-3.47876e-06	2.65924e-07	2.44107e-06	-3.54654e-06	-1.94343e-06	-5.63194e-06	-2.70351e-06	5.0623e-06	1.36759e-06	1.7677e-10
4.69569e-06	4.70897e-07	1.55396e-06	2.0578e-06	-2.79342e-06	9.57529e-07	-2.07378e-07	3.56522e-07	9.40886e-07	8.20434e-07	2.4349e-06	-1.29458e-07	-1.68357e-07	-3.13885e-06	-1.09894e-06	8.70931e-07	2.33798e-06	-5.26102e-07	3.51485e-06	8.15456e-07	-3.67461e-07	-3.47751e-06	1.62056e-07	2.44168e-06	-3.54658e-06	-1.84948e-06	-5.63378e-06	-2.72295e-06	5.03453e-06	1.35937e-06	1.76487e-10
4.7047e-06	1.85035e-07	1.57684e-06	2.24701e-06	-3.92745e-07	9.57788e-07	-2.11643e-07	3.58298e-07	8.64849e-07	8.20601e-07	2.44195e-06	-1.29429e-07	-1.60131e-07	-3.13987e-06	-1.09158e-06	8.73145e-07	2.34535e-06	-5.25522e-07	3.50439e-06	8.04272e-07	-3.6234e-07	-3.4774e-06	2.26945e-07	2.44159e-06	-3.54559e-06	-1.82114e-06	-5.55089e-06	-2.69528e-06	4.52541e-06	1.36491e-06	1.63436e-10
4.7047e-06	1.85035e-07	1.57684e-06	2.24701e-06	-3.92745e-07	9.57788e-07	-2.11643e-07	3.58298e-07	8.64849e-07	8.20601e-07	2.44195e-06	-1.29429e-07	-1.60131e-07	-3.13987e-06	-1.09158e-06	8.73145e-07	2.34535e-06	-5.25522e-07	3.50439e-06	8.04272e-07	-3.6234e-07	-3.4774e-06	2.26945e-07	2.44159e-06	-3.54559e-06	-1.82114e-06	-5.55089e-06	-2.69528e-06	4.52541e-06	1.36491e-06	1.63436e-10
4.7083e-06	3.28777e-07	1.55422e-06	2.19329e-06	-5.74802e-07	9.57169e-07	-2.09911e-07	3.53339e-07	1.0339e-06	8.23531e-07	2.44297e-06	-1.29465e-07	-1.63307e-07	-3.17638e-06	-1.09232e-06	8.70323e-07	2.34444e-06	-5.25677e-07	3.51001e-06	8.17011e-07	-3.69071e-07	-3.47683e-06	2.04707e-07	2.44136e-06	-3.54541e-06	-1.80499e-06	-5.51484e-06	-2.68345e-06	4.39953e-06	1.36449e-06	1.62364e-10
4.70498e-06	2.50984e-07	1.55673e-06	2.21282e-06	-5.47714e-07	9.57584e-07	-2.12023e-07	3.56219e-07	9.49423e-07	8.24047e-07	2.43959e-06	-1.29448e-07	-1.61793e-07	-3.14068e-06	-1.09297e-06	8.71398e-07	2.3444e-06	-5.25782e-07	3.50467e-06	8.11387e-07	-3.6888e-07	-3.47695e-06	2.10869e-07	2.4414e-06	-3.54551e-06	-1.81055e-06	-5.51926e-06	-2.68245e-06	4.43082e-06	1.36593e-06	1.6225e-10
4.70606e-06	3.13404e-07	1.56876e-06	2.21243e-06	-6.26324e-07	9.58249e-07	-2.12127e-07	3.5749e-07	9.77198e-07	8.23087e-07	2.40936e-06	-1.13178e-07	-1.62298e-07	-3.08924e-06	-1.09238e-06	8.71232e-07	1.80824e-06	-5.57613e-07	3.47509e-06	8.10322e-07	-3.70065e-07	-3.47571e-06	-3.1918e-08	2.4415e-06	-3.54614e-06	-1.80451e-06	-5.56002e-06	-2.69313e-06	3.98943e-06	1.35348e-06	1.56295e-10
4.70583e-06	3.62178e-07	1.56716e-06	2.19507e-06	-5.25382e-07	9.57336e-07	-2.10498e-07	3.56662e-07	9.56647e-07	8.23201e-07	2.07693e-06	-1.28959e-07	-1.62189e-07	-3.08929e-06	-1.09243e-06	8.71323e-07	1.94223e-06	-5.35291e-07	3.48506e-06	8.14851e-07	-3.69258e-07	-3.47502e-06	-4.46891e-07	2.44031e-06	-3.54563e-06	-1.81272e-06	-5.545e-06	-2.68978e-06	4.09263e-06	1.36223e-06	1.5604e-10
4.70623e-06	2.44499e-07	1.56389e-06	2.2008e-06	-5.31177e-07	9.58826e-07	-2.11939e-07	3.5652e-07	9.88577e-07	8.22933e-07	2.04557e-06	1.49793e-08	-1.6196e-07	-3.10494e-06	-1.09298e-06	8.70154e-07	1.89943e-06	-5.4682e-07	3.47671e-06	8.10404e-07	-3.70175e-07	-3.4746e-06	7.01297e-08	2.44145e-06	-3.54565e-06	-1.80668e-06	-5.53301e-06	-2.69228e-06	4.03079e-06	1.36096e-06	1.54953e-10
4.70624e-06	2.92652e-07	1.56533e-06	2.20141e-06	-5.87627e-07	9.5819e-07	-2.11648e-07	3.56549e-07	9.7349e-07	8.22988e-07	2.08895e-06	-1.8066e-08	-1.62129e-07	-3.07046e-06	-1.09276e-06	8.70866e-07	1.587e-06	-5.49323e-07	3.4739e-06	8.12653e-07	-3.69642e-07	-3.47499e-06	-1.21643e-07	2.44091e-06	-3.54569e-06	-1.80735e-06	-5.54072e-06	-2.69086e-06	4.03836e-06	1.35618e-06	1.54022e-10
4.70728e-06	3.03404e-07	1.56565e-06	2.00255e-06	-5.63598e-07	9.57566e-07	-1.8676e-07	4.35894e-07	9.79038e-07	8.23178e-07	2.09776e-06	-6.58424e-08	-1.62407e-07	-3.0808e-06	-1.10058e-06	8.6978e-07	1.61351e-06	-5.45208e-07	3.48235e-06	8.12621e-07	-3.54749e-07	-3.47606e-06	-8.95521e-08	2.35546e-06	-3.56603e-06	-1.80653e-06	-5.54266e-06	-2.69018e-06	4.05233e-06	1.0424e-06	1.52597e-10
4.70687e-06	2.81757e-07	1.56534e-06	1.88698e-06	-5.63164e-07	9.57785e-07	-1.87999e-07	3.58258e-07	9.79164e-07	8.21823e-07	2.1065e-06	-6.7096e-08	-1.62428e-07	-3.09966e-06	-1.0961e-06	8.69221e-07	1.66525e-06	-5.44255e-07	3.47899e-06	8.12304e-07	-4.70964e-08	-3.47602e-06	1.69882e-08	2.34742e-06	-3.55218e-06	-1.80725e-06	-5.54472e-06	-2.69063e-06	4.04054e-06	9.72768e-07	1.51878e-10
2.37565e-06	2.88784e-07	1.56434e-06	1.97459e-06	-5.81678e-07	9.5414e-07	-2.28776e-07	3.63021e-07	9.748e-07	8.22719e-07	2.09045e-06	-4.27569e-08	-1.6703e-07	-3.09161e-06	-1.09343e-06	8.70142e-07	1.65915e-06	-5.42206e-07	3.47601e-06	8.12784e-07	-1.99301e-07	-3.47508e-06	-1.06892e-07	2.3996e-06	-3.537e-06	-1.80144e-06	-4.20416e-07	-2.69039e-06	4.0416e-06	1.09432e-06	1.05422e-10
4.95073e-07	2.86176e-07	1.56489e-06	1.56963e-06	-5.80604e-07	9.41228e-07	-2.74556e-07	3.69976e-07	9.7973e-07	8.24204e-07	2.09004e-06	-4.7704e-08	-1.62964e-07	-3.08628e-06	-1.09526e-06	8.70179e-07	1.67026e-06	-5.45303e-07	3.47674e-06	8.12551e-07	-6.0704e-07	-3.47564e-06	-9.00544e-08	2.36378e-06	-3.5443e-06	-1.79689e-06	-2.36163e-06	-2.68962e-06	4.04306e-06	1.13963e-06	1.0432e-10
1.40008e-06	2.81933e-07	1.56491e-06	1.97107e-06	-5.72922e-07	9.27068e-07	-2.37214e-07	3.63194e-07	9.76612e-07	8.22684e-07	2.0905e-06	-3.92531e-08	-1.59085e-07	-3.09027e-06	-1.0939e-06	8.69955e-07	1.66287e-06	-5.46787e-07	3.4761e-06	8.12813e-07	-2.37961e-07	-3.47511e-06	-1.06479e-07	2.38702e-06	-3.53695e-06	-1.74182e-06	-4.96226e-07	-2.6904e-06	4.04299e-06	1.07763e-06	1.01466e-10
1.08402e-06	2.87591e-07	1.56497e-06	1.73819e-06	-5.70458e-07	9.27979e-07	-2.34514e-07	3.74609e-07	9.78702e-07	8.23414e-07	2.09024e-06	-4.10659e-08	-1.60115e-07	-3.08825e-06	-1.09436e-06	8.70071e-07	1.66422e-06	-5.44718e-07	3.47687e-06	8.12625e-07	-3.00365e-07	-3.47529e-06	-9.54274e-08	2.36581e-06	-3.54494e-06	-1.07199e-06	-1.32282e-06	-2.69027e-06	4.04481e-06	1.152e-06	9.96143e-11
8.78161e-07	2.88508e-07	1.56492e-06	1.75042e-06	-5.72743e-07	9.30552e-07	-3.16469e-07	3.78273e-07	9.7746e-07	8.23039e-07	2.09002e-06	-4.12175e-08	-1.62181e-07	-3.08871e-06	-1.09434e-06	8.70015e-07	1.65836e-06	-5.44807e-07	3.47681e-06	8.12535e-07	-3.19004e-07	-3.47532e-06	-9.58341e-08	2.37377e-06	-3.53426e-06	-1.42165e-06	-9.41154e-07	-2.6902e-06	4.04457e-06	1.08998e-06	9.91289e-11
8.92446e-07	2.87974e-07	1.35178e-06	1.81468e-06	-5.72241e-07	9.28147e-07	-3.01984e-07	3.04974e-07	9.77676e-07	8.23047e-07	2.09019e-06	-4.14908e-08	-1.64952e-07	-3.08788e-06	-1.09446e-06	8.70024e-07	1.6578e-06	-5.44737e-07	2.99193e-06	8.12572e-07	-3.12718e-07	-3.47508e-06	-9.61792e-08	2.36601e-06	-3.5338e-06	-1.21122e-06	-8.71441e-07	-1.15102e-06	4.04459e-06	1.12562e-06	8.89967e-11
8.92446e-07	2.87974e-07	1.35178e-06	1.81468e-06	-5.72241e-07	9.28147e-07	-3.01984e-07	3.04974e-07	9.77676e-07	8.23047e-07	2.09019e-06	-4.14908e-08	-1.64952e-07	-3.08788e-06	-1.09446e-06	8.70024e-07	1.6578e-06	-5.44737e-07	2.99193e-06	8.12572e-07	-3.12718e-07	-3.47508e-06	-9.61792e-08	2.36601e-06	-3.5338e-06	-1.21122e-06	-8.71441e-07	-1.15102e-06	4.04459e-06	1.12562e-06	8.89967e-11
9.1629e-07	2.87928e-07	1.49603e-06	1.77646e-06	-5.73074e-07	9.34365e-07	-2.96333e-07	3.4727e-07	9.77715e-07	8.23127e-07	2.08899e-06	-4.12864e-08	-1.63904e-07	-9.55477e-07	-1.09437e-06	8.70022e-07	1.65971e-06	-4.49801e-07	3.18084e-06	8.12602e-07	-3.2093e-07	-2.69737e-06	-9.48802e-08	2.37482e-06	-3.53917e-06	-1.32166e-06	-8.66337e-07	-1.60524e-06	4.04382e-06	1.12464e-06	7.85994e-11
9.16397e-07	2.87971e-07	1.45822e-06	1.77587e-06	-5.73134e-07	9.3383e-07	-2.95766e-07	3.35905e-07	9.77679e-07	8.23125e-07	2.08922e-06	-4.1344e-08	-1.63888e-07	-9.61812e-07	-1.09436e-06	8.69931e-07	1.65968e-06	-4.73548e-07	3.18098e-06	8.12599e-07	-3.22851e-07	-2.73148e-06	-9.48967e-08	2.37479e-06	-3.53916e-06	-1.32347e-06	-8.83539e-07	-1.54705e-06	4.04386e-06	1.12811e-06	7.85582e-11
9.05161e-07	2.87917e-07	1.46573e-06	1.77442e-06	-5.69977e-07	9.33751e-07	-2.93858e-07	3.42637e-07	9.77753e-07	8.23127e-07	2.08918e-06	-4.13308e-08	-1.63294e-07	-9.30682e-07	-1.0876e-06	8.69898e-07	1.6597e-06	-4.85771e-07	3.09199e-06	8.12645e-07	-3.15937e-07	-2.72429e-06	-9.52375e-08	2.36933e-06	-3.53919e-06	-1.28592e-06	-8.82716e-07	-1.49621e-06	4.03614e-06	1.12626e-06	7.7544e-11
8.93153e-07	2.88968e-07	1.47064e-06	1.76549e-06	-5.70194e-07	9.33509e-07	-2.84146e-07	3.47483e-07	9.76725e-07	8.22504e-07	2.0894e-06	-4.12929e-08	-1.61578e-07	-9.48964e-07	-1.09013e-06	8.69919e-07	1.15483e-06	-5.0454e-07	3.11145e-06	8.12488e-07	-3.17609e-07	-2.80724e-06	-9.54458e-08	2.03061e-06	-3.54043e-06	-1.29051e-06	-8.98971e-07	-1.5431e-06	4.03708e-06	1.12591e-06	7.5427e-11
8.91474e-07	2.88468e-07	1.46568e-06	1.78541e-06	-5.71543e-07	9.33002e-07	-2.95481e-07	3.44555e-07	9.77538e-07	8.22932e-07	2.08965e-06	-4.14615e-08	-1.62778e-07	-8.70376e-07	-1.09096e-06	8.69968e-07	7.53662e-07	-4.91469e-07	3.12037e-06	8.1247e-07	-3.18665e-07	-2.79496e-06	-9.55413e-08	2.27477e-06	-3.53995e-06	-1.30269e-06	-9.11409e-07	-1.39142e-06	4.04172e-06	7.58467e-07	7.45584e-11
8.86487e-07	2.91066e-07	1.45765e-06	1.75291e-06	-5.71177e-07	9.32376e-07	-2.99251e-07	3.7127e-07	9.92453e-07	8.22775e-07	2.10364e-06	-4.13124e-08	-1.62818e-07	-8.63443e-07	-1.09307e-06	9.00169e-07	1.03394e-06	-4.89155e-07	3.1421e-06	8.1244e-07	-3.19002e-07	-2.08402e-06	-9.52231e-08	2.21843e-06	-3.5302e-06	-1.3264e-06	-7.8913e-07	-1.38526e-06	4.06816e-06	5.5358e-07	7.11934e-11
8.94777e-07	2.91038e-07	1.45266e-06	1.76238e-06	-5.70877e-07	9.32828e-07	-3.00672e-07	3.49045e-07	9.79226e-07	8.22819e-07	2.09526e-06	-4.13877e-08	-1.62455e-07	-8.8892e-07	-1.09098e-06	8.80827e-07	7.46075e-07	-4.79461e-07	3.13579e-06	8.09315e-07	-3.19603e-07	-2.10999e-06	-9.53384e-08	2.16159e-06	-3.53804e-06	-1.31067e-06	-7.92544e-07	-1.45527e-06	4.04135e-06	8.1009e-07	7.08009e-11
8.94999e-07	2.90152e-07	1.4528e-06	1.74865e-06	-5.69602e-07	8.09305e-07	-2.90799e-07	3.46941e-07	9.81194e-07	8.22745e-07	1.98593e-06	-3.9689e-08	-1.55812e-07	-8.55749e-07	-1.08923e-06	8.77683e-07	7.85113e-07	-4.81689e-07	3.13831e-06	8.12045e-07	-3.17887e-07	-2.14303e-06	-9.54102e-08	2.13771e-06	-3.53823e-06	-1.28051e-06	-6.40335e-07	-1.4498e-06	4.03907e-06	7.10277e-07	6.96552e-11
8.9389e-07	2.90379e-07	1.45625e-06	1.75581e-06	-5.69854e-07	8.54624e-07	-2.92059e-07	3.54312e-07	9.80948e-07	8.22919e-07	2.04315e-06	-4.02424e-08	-1.62384e-07	-8.85839e-07	-1.08977e-06	8.79399e-07	8.22201e-07	-4.83013e-07	3.13749e-06	8.10619e-07	-3.18965e-07	-2.11434e-06	-9.36078e-08	2.18107e-06	-3.5382e-06	-1.24017e-06	-7.40473e-07	-1.44629e-06	8.6188e-07	6.8007e-07	5.45909e-11
8.9222e-07	2.91697e-07	1.46033e-06	1.75687e-06	-5.7025e-07	8.35871e-07	-3.01745e-07	3.55587e-07	9.81281e-07	8.25989e-07	1.8875e-06	-3.8768e-08	-1.57526e-07	-8.67457e-07	-1.08918e-06	8.76792e-07	9.12627e-07	-4.87006e-07	3.00599e-06	8.10213e-07	-3.18459e-07	-2.13599e-06	-9.34726e-08	2.18029e-06	-3.53853e-06	-7.90544e-07	-7.99602e-07	-1.42587e-06	2.20756e-07	5.97894e-07	5.16969e-11
8.92928e-07	2.9152e-07	1.45824e-06	1.7571e-06	-5.70275e-07	5.79886e-07	-3.01715e-07	3.55419e-07	9.80633e-07	8.25987e-07	1.88988e-06	-3.86386e-08	-1.58258e-07	-8.70104e-07	-1.08912e-06	8.77048e-07	9.1281e-07	-4.86671e-07	3.0071e-06	8.10199e-07	-3.18461e-07	-2.13911e-06	-9.4614e-08	2.18053e-06	-3.53853e-06	-8.40793e-07	-8.05545e-07	-1.42632e-06	3.944e-07	5.9998e-07	5.15666e-11
8.93306e-07	2.91313e-07	1.45181e-06	1.75673e-06	-5.70314e-07	5.14558e-07	-2.99746e-07	3.53924e-07	9.8424e-07	8.23858e-07	1.83158e-06	-3.87331e-08	-1.59634e-07	-8.68087e-07	-1.08821e-06	8.76519e-07	8.98952e-07	-4.85785e-07	3.01944e-06	8.09449e-07	-3.18639e-07	-2.12106e-06	-9.55493e-08	2.19871e-06	-3.53882e-06	-8.12553e-07	-8.07307e-07	-1.43061e-06	2.53865e-07	6.20011e-07	5.1208e-11
8.92905e-07	2.91157e-07	1.45221e-06	1.75708e-06	-5.70301e-07	5.49498e-07	-3.00142e-07	3.54412e-07	9.84169e-07	8.24223e-07	1.83451e-06	-3.87551e-08	-1.59279e-07	-8.6922e-07	-1.08749e-06	8.76989e-07	8.99227e-07	-4.85862e-07	2.93046e-06	8.09469e-07	-3.18572e-07	-2.12701e-06	-9.44263e-08	2.19448e-06	-3.53869e-06	-8.37246e-07	-7.90502e-07	-1.43062e-06	3.60873e-07	6.19494e-07	5.08155e-11
8.93037e-07	2.91297e-07	1.45328e-06	1.7571e-06	-5.7029e-07	4.83507e-07	-2.99794e-07	3.54289e-07	9.8406e-07	8.24612e-07	1.85203e-06	-3.92917e-08	-1.592e-07	-8.69669e-07	-1.08861e-06	8.77659e-07	8.94629e-07	-4.86107e-07	2.92375e-06	8.09619e-07	-3.18576e-07	-2.12467e-06	-9.52421e-08	2.19512e-06	-3.53861e-06	-8.42472e-07	-7.90365e-07	-1.42858e-06	2.874e-07	6.19474e-07	5.07203e-11
8.93289e-07	2.91345e-07	1.4531e-06	1.75695e-06	-5.70276e-07	5.01248e-07	-3.00168e-07	3.54183e-07	9.84179e-07	8.24099e-07	1.84067e-06	-3.88374e-08	-1.59495e-07	-8.7226e-07	-1.08767e-06	8.77378e-07	8.95806e-07	-4.86065e-07	2.92481e-06	8.09592e-07	-3.18571e-07	-2.12595e-06	-9.49432e-08	2.19649e-06	-3.53879e-06	-8.23498e-07	-7.90051e-07	-1.42917e-06	2.88069e-07	6.19719e-07	5.0688e-11
8.93164e-07	2.91402e-07	1.45315e-06	1.75697e-06	-5.70294e-07	5.01387e-07	-3.00223e-07	3.54468e-07	9.83815e-07	8.24388e-07	1.8383e-06	-3.89102e-08	-1.59392e-07	-8.68895e-07	-1.08827e-06	8.7731e-07	8.96614e-07	-4.86116e-07	2.92578e-06	8.096e-07	-3.18567e-07	-2.1234e-06	-9.51066e-08	2.19681e-06	-3.53873e-06	-8.18267e-07	-7.93287e-07	-1.42905e-06	3.01373e-07	6.18421e-07	5.06745e-11
8.93053e-07	2.91413e-07	1.45319e-06	1.75777e-06	-5.70283e-07	5.17592e-07	-3.00452e-07	3.54355e-07	9.84212e-07	8.30891e-07	1.84114e-06	-3.86842e-08	-1.60125e-07	-8.70474e-07	-1.10038e-06	8.77196e-07	8.8831e-07	-4.86079e-07	2.75937e-06	8.10631e-07	-2.75647e-07	-2.1277e-06	-9.45787e-08	2.19943e-06	-3.5374e-06	-8.16187e-07	-7.90845e-07	-1.42925e-06	2.98883e-07	5.18992e-07	4.96593e-11
8.93052e-07	2.91398e-07	1.45318e-06	1.75783e-06	-5.70299e-07	5.12245e-07	-3.00375e-07	3.5437e-07	9.84202e-07	8.28326e-07	1.84106e-06	-3.87864e-08	-1.60267e-07	-8.69897e-07	-1.09611e-06	8.77209e-07	8.88389e-07	-4.86084e-07	2.76069e-06	8.10429e-07	-2.18855e-07	-2.12719e-06	-9.47339e-08	2.19914e-06	-3.53745e-06	-8.15877e-07	-7.90739e-07	-1.42936e-06	3.02497e-07	5.25019e-07	4.96232e-11
8.93139e-07	2.91079e-07	1.45406e-06	1.75921e-06	-5.70374e-07	4.80856e-07	-3.00348e-07	3.54341e-07	9.84045e-07	8.28183e-07	1.84002e-06	-3.84305e-08	-1.61342e-07	-8.68925e-07	-1.09212e-06	8.77384e-07	8.84716e-07	-4.85826e-07	2.79281e-06	8.11737e-07	-1.79682e-07	-2.1307e-06	-8.64283e-08	1.94714e-06	-3.53735e-06	-8.15364e-07	-7.89052e-07	-1.42977e-06	3.04014e-07	5.05139e-07	4.86894e-11
9.65565e-07	2.90268e-07	1.45321e-06	1.74634e-06	-5.70419e-07	4.7838e-07	-3.00441e-07	3.54356e-07	9.84096e-07	8.2982e-07	1.84032e-06	-4.16123e-08	-1.60702e-07	-8.64999e-07	-1.09509e-06	8.77329e-07	8.82573e-07	-4.84976e-07	2.77302e-06	8.12702e-07	-1.05359e-07	-2.1275e-06	-8.81336e-08	1.83149e-06	-3.53697e-06	-8.12094e-07	-7.89507e-07	-1.42973e-06	3.01764e-07	5.64049e-07	4.82467e-11
9.15083e-07	2.90713e-07	1.45331e-06	1.7569e-06	-5.70395e-07	4.88256e-07	-3.00342e-07	3.54412e-07	9.8406e-07	8.29504e-07	1.84068e-06	-3.94583e-08	-1.60755e-07	-8.6673e-07	-1.09533e-06	8.77337e-07	8.089e-07	-4.85903e-07	2.77407e-06	8.11715e-07	-1.69658e-07	-2.12764e-06	-9.20143e-08	1.85079e-06	-3.53739e-06	-8.13412e-07	-7.89144e-07	-1.42959e-06	3.02299e-07	5.26312e-07	4.81368e-11
9.04428e-07	2.90705e-07	1.45332e-06	1.75629e-06	-5.69435e-07	4.89452e-07	-3.00333e-07	3.54457e-07	9.8406e-07	8.29499e-07	1.84048e-06	-3.96149e-08	-1.60757e-07	-8.6706e-07	-1.09477e-06	8.77339e-07	8.09514e-07	-4.85792e-07	2.77448e-06	8.11854e-07	-1.69558e-07	-2.12802e-06	-8.99088e-08	1.85057e-06	-3.53741e-06	-8.13416e-07	-7.89112e-07	-1.42955e-06	3.02912e-07	5.37238e-07	4.81298e-11
8.98968e-07	2.90324e-07	1.4549e-06	1.75304e-06	-5.69625e-07	3.117e-07	-3.07404e-07	3.54368e-07	9.84283e-07	8.29452e-07	1.83588e-06	-4.03496e-08	-1.60767e-07	-8.66826e-07	-1.09415e-06	8.77252e-07	8.1973e-07	-4.81518e-07	2.77467e-06	8.11796e-07	-1.5387e-07	-2.13036e-06	-9.43699e-08	1.84259e-06	-3.53747e-06	-3.1772e-07	-7.89271e-07	-1.42723e-06	3.02216e-07	5.50845e-07	4.7394e-11
9.07043e-07	2.90726e-07	1.46567e-06	1.75418e-06	-5.69707e-07	3.46904e-07	-3.03517e-07	3.57933e-07	9.84224e-07	8.29328e-07	1.84036e-06	-4.01731e-08	-1.6084e-07	-8.67525e-07	-8.53089e-08	8.77343e-07	8.19705e-07	-4.84935e-07	2.77404e-06	8.13556e-07	-1.08956e-07	-2.12959e-06	-9.20704e-08	1.84178e-06	-3.53745e-06	-6.4977e-07	-7.89189e-07	-1.06562e-06	3.02681e-07	5.44208e-07	4.5692e-11
9.01395e-07	2.90774e-07	1.45538e-06	1.75373e-06	-5.69363e-07	4.02374e-07	-3.03025e-07	3.55912e-07	9.84218e-07	8.2906e-07	1.83777e-06	-3.97973e-08	-1.60967e-07	-8.67391e-07	-2.49836e-07	8.7733e-07	8.21802e-07	-4.85042e-07	2.77534e-06	8.14467e-07	-7.14763e-08	-2.12597e-06	-9.36578e-08	1.84884e-06	-3.53747e-06	-4.85561e-07	-7.88935e-07	-1.10986e-06	3.02403e-07	5.46851e-07	4.56633e-11
9.02266e-07	2.90445e-07	1.46242e-06	1.75354e-06	-5.70201e-07	3.83375e-07	-3.0221e-07	3.58079e-07	9.84217e-07	8.2944e-07	1.83865e-06	-3.96769e-08	-1.60772e-07	-8.67291e-07	-2.80846e-07	8.77304e-07	8.21639e-07	-4.83261e-07	2.77459e-06	8.12784e-07	-1.25057e-07	-2.12961e-06	-9.25969e-08	1.84529e-06	-3.54189e-06	-4.42369e-07	-7.89275e-07	-1.0164e-06	3.02776e-07	5.49896e-07	4.54921e-11
9.02254e-07	2.9054e-07	1.45821e-06	1.75364e-06	-5.69777e-07	3.93254e-07	-3.03549e-07	3.57107e-07	9.84229e-07	8.2922e-07	1.839e-06	-3.96826e-08	-1.60773e-07	-8.67329e-07	-2.13571e-07	8.77309e-07	8.21749e-07	-4.84263e-07	2.77453e-06	8.1329e-07	-1.17815e-07	-2.12888e-06	-9.32255e-08	1.84747e-06	-3.53864e-06	-4.24628e-07	-7.89228e-07	-1.02823e-06	3.02707e-07	5.43478e-07	4.54388e-11
9.01424e-07	2.90232e-07	1.45802e-06	1.75378e-06	-5.73134e-07	3.79691e-07	-3.03224e-07	3.58832e-07	9.84224e-07	8.29305e-07	1.83923e-06	-3.95671e-08	-1.59908e-07	-8.71422e-07	-2.58567e-07	8.77322e-07	8.22479e-07	-4.8441e-07	2.77517e-06	8.13508e-07	-8.38346e-08	-2.11348e-06	-9.27073e-08	1.84659e-06	-3.53888e-06	-4.07332e-07	-7.88774e-07	-1.03074e-06	2.16469e-07	5.44092e-07	4.53379e-11
8.27424e-07	2.90935e-07	1.37951e-06	1.75049e-06	-6.26936e-07	3.94357e-07	-3.03822e-07	3.58191e-07	9.84225e-07	8.2685e-07	1.85465e-06	-3.98075e-08	-1.606e-07	-9.60703e-07	-2.28685e-07	9.33543e-07	8.21853e-07	-4.84263e-07	2.63519e-06	8.11246e-07	-1.05651e-07	-2.12238e-06	-1.06946e-07	1.81398e-06	-2.34083e-06	-4.0916e-07	-7.83931e-07	-1.06784e-06	2.57932e-07	5.45198e-07	3.75674e-11
8.54563e-07	2.95335e-07	1.45816e-06	1.75237e-06	-5.71627e-07	3.94366e-07	-3.02628e-07	3.58588e-07	9.81768e-07	8.20596e-07	1.865e-06	-3.97797e-08	-1.60632e-07	-8.6635e-07	-2.21596e-07	8.78574e-07	8.21632e-07	-4.8441e-07	2.56726e-06	8.11624e-07	-1.0127e-07	-2.1278e-06	-9.49554e-08	1.84574e-06	-2.27749e-06	-4.21779e-07	-7.84885e-07	-1.04287e-06	2.79073e-07	5.43441e-07	3.69859e-11
8.0665e-07	2.93431e-07	1.00581e-06	1.75336e-06	-5.51536e-07	3.95724e-07	-3.03194e-07	3.58579e-07	9.81096e-07	8.25623e-07	1.84832e-06	-3.95673e-08	-1.60333e-07	-8.67773e-07	-2.2828e-07	8.83204e-07	8.22425e-07	-4.84617e-07	2.28468e-06	8.12129e-07	-1.00633e-07	-2.12828e-06	-9.59758e-08	1.84329e-06	-2.43718e-06	-4.22511e-07	-7.88164e-07	-1.04236e-06	2.93166e-07	5.43951e-07	3.5122e-11
7.9e-07	2.91461e-07	1.03668e-06	1.75335e-06	-5.45459e-07	3.9573e-07	-3.03221e-07	3.58522e-07	9.81235e-07	8.26156e-07	1.84919e-06	-3.95248e-08	-1.5781e-07	-8.68631e-07	-2.23157e-07	8.86693e-07	8.2238e-07	-4.84541e-07	2.29159e-06	8.12133e-07	-9.69697e-08	-2.12819e-06	-9.56802e-08	1.8395e-06	-2.42701e-06	-4.14803e-07	-7.88249e-07	-1.03979e-06	2.91154e-07	5.4445e-07	3.51142e-11
8.32719e-07	2.96055e-07	1.01098e-06	1.75322e-06	-5.59753e-07	3.95448e-07	-3.03124e-07	3.58406e-07	9.80745e-07	8.27089e-07	1.84265e-06	-3.95599e-08	-1.60143e-07	-8.72398e-07	-2.23189e-07	8.87833e-07	8.21847e-07	-4.84281e-07	2.28992e-06	8.12528e-07	-9.54361e-08	-2.1283e-06	-9.63756e-08	1.84333e-06	-2.40007e-06	-4.17761e-07	-7.88248e-07	-1.0421e-06	2.90183e-07	5.43168e-07	3.50158e-11
8.14925e-07	2.94539e-07	1.02264e-06	1.75326e-06	-5.5424e-07	3.95228e-07	-3.03161e-07	3.58434e-07	9.81433e-07	8.25528e-07	1.8453e-06	-3.95741e-08	-1.60032e-07	-8.70936e-07	-2.26557e-07	8.87228e-07	8.22105e-07	-4.84389e-07	2.26033e-06	8.12408e-07	-9.62464e-08	-2.12789e-06	-1.0337e-07	1.83852e-06	-2.40744e-06	-4.1904e-07	-7.88171e-07	-1.04145e-06	2.86434e-07	5.43616e-07	3.48907e-11
8.07373e-07	2.94889e-07	1.0243e-06	1.75324e-06	-5.54027e-07	3.95467e-07	-3.03163e-07	3.58428e-07	9.81343e-07	7.93249e-07	1.85352e-06	-3.95692e-08	-1.59846e-07	-8.50447e-07	-2.25044e-07	8.87269e-07	8.21902e-07	-3.67095e-07	2.26716e-06	8.1807e-07	-9.61094e-08	-2.12791e-06	-9.64252e-08	1.8417e-06	-2.40885e-06	-4.23548e-07	-7.88094e-07	-1.04775e-06	2.8535e-07	5.43081e-07	3.47968e-11
8.2101e-07	2.95099e-07	1.02588e-06	1.75324e-06	-5.55993e-07	3.95139e-07	-3.03185e-07	3.58441e-07	9.81146e-07	7.96325e-07	1.84891e-06	-3.95743e-08	-1.59912e-07	-8.21113e-07	-2.2446e-07	8.87324e-07	8.21837e-07	-3.96049e-07	2.25933e-06	8.14064e-07	-9.64852e-08	-2.12784e-06	-9.53949e-08	1.83946e-06	-2.40967e-06	-4.22548e-07	-7.87966e-07	-1.04451e-06	2.86282e-07	5.43169e-07	3.47306e-11
8.48584e-07	2.94781e-07	9.33337e-07	1.75313e-06	-5.61461e-07	3.95262e-07	-2.94983e-07	1.89927e-07	9.81442e-07	7.85256e-07	1.84869e-06	-3.55975e-08	-1.59911e-07	-8.56099e-07	-2.29781e-07	8.88728e-07	8.23844e-07	-3.95979e-07	2.11393e-06	8.17554e-07	-9.46544e-08	-1.522e-06	-9.48576e-08	1.83926e-06	-2.40305e-06	-4.22123e-07	-7.88031e-07	-1.04778e-06	2.9673e-07	5.44405e-07	3.16921e-11
3.40325e-07	2.953e-07	9.8342e-07	1.75924e-06	-5.55282e-07	3.95052e-07	-2.8356e-07	3.55448e-07	9.21543e-07	7.86259e-07	1.85014e-06	-3.83607e-08	-1.59867e-07	-8.55185e-07	-2.30206e-07	7.67605e-07	8.21875e-07	-4.02875e-07	1.8748e-06	8.18724e-07	-9.36271e-08	-1.57571e-06	-9.47033e-08	1.84433e-06	-2.40926e-06	-4.23671e-07	-7.88091e-07	-1.04673e-06	2.83376e-07	5.35797e-07	3.02206e-11
5.02071e-07	2.94908e-07	9.38857e-07	1.755e-06	-5.7528e-07	3.94952e-07	-2.94785e-07	3.01283e-07	9.78974e-07	7.92189e-07	1.84896e-06	-2.95477e-08	-1.59718e-07	-8.57322e-07	-2.87931e-07	7.4151e-07	8.22348e-07	-4.16584e-07	1.54024e-06	8.31795e-07	-9.39025e-08	-1.61696e-06	-9.38987e-08	1.85918e-06	-2.40873e-06	-4.19837e-07	-7.88043e-07	-1.04693e-06	2.88805e-07	3.45864e-07	2.9265e-11
6.17811e-07	2.95195e-07	9.4456e-07	5.13083e-07	-5.62123e-07	3.94913e-07	-2.56976e-07	2.88295e-07	9.22231e-07	7.84081e-07	1.84788e-06	-1.22012e-08	-1.55975e-07	-8.55234e-07	-2.61949e-07	7.52543e-07	8.21277e-07	-4.01761e-07	1.54839e-06	8.19437e-07	-9.39143e-08	-1.47212e-06	-9.67852e-08	1.87155e-06	-2.40568e-06	-3.80387e-07	-7.88075e-07	-1.04988e-06	2.87818e-07	3.09827e-07	2.59432e-11
5.36535e-07	2.95504e-07	9.53302e-07	2.42801e-07	-5.60902e-07	3.95e-07	-2.61711e-07	3.00942e-07	9.22942e-07	7.85568e-07	1.84854e-06	-1.28412e-08	-1.5052e-07	-8.53467e-07	-2.80077e-07	7.90358e-07	8.21407e-07	-3.89752e-07	1.5461e-06	8.23143e-07	-9.25487e-08	-1.55537e-06	-8.64354e-08	9.0675e-07	-2.40666e-06	-3.63705e-07	-7.87927e-07	-1.0484e-06	2.88685e-07	3.05559e-07	2.3286e-11
6.20831e-07	3.0048e-07	9.46243e-07	3.83215e-07	-5.62843e-07	3.95173e-07	-2.62428e-07	2.9775e-07	9.53369e-07	7.82843e-07	1.8485e-06	-1.96428e-08	-1.44524e-07	-8.54228e-07	-2.76632e-07	8.17293e-07	8.21947e-07	-4.08055e-07	1.56845e-06	8.26213e-07	-9.28871e-08	-1.53429e-06	-9.40309e-08	6.71034e-07	-2.40446e-06	-3.76936e-07	-7.88042e-07	-1.04949e-06	2.87864e-07	2.89806e-07	2.3202e-11
5.83276e-07	2.96007e-07	9.49325e-07	3.18069e-07	-5.59612e-07	3.95102e-07	-2.61184e-07	2.63668e-07	9.30611e-07	7.83994e-07	1.84853e-06	-1.65079e-08	-1.49183e-07	-8.53454e-07	-2.86106e-07	7.86592e-07	8.22018e-07	-3.97728e-07	1.57196e-06	8.19855e-07	-9.18654e-08	-1.54974e-06	-8.54283e-08	6.85791e-07	-2.40617e-06	-2.8251e-07	-7.87974e-07	-1.04903e-06	2.87828e-07	3.10496e-07	2.30214e-11
5.6554e-07	2.96096e-07	9.48314e-07	1.73069e-07	-5.6166e-07	3.96271e-07	-2.62418e-07	2.97425e-07	9.35544e-07	7.90428e-07	1.84846e-06	-1.90892e-08	-1.52759e-07	-8.55086e-07	-2.78473e-07	7.93626e-07	8.21865e-07	-4.02496e-07	1.56908e-06	8.22766e-07	-9.02574e-08	-1.54459e-06	-8.72653e-08	7.06858e-07	-2.4051e-06	-2.3365e-07	-7.08742e-07	-1.04946e-06	2.86956e-07	3.19129e-07	2.28502e-11
5.57579e-07	2.97301e-07	9.50236e-07	9.48153e-08	-5.60938e-07	3.98679e-07	-2.63091e-07	2.83668e-07	9.43293e-07	7.85475e-07	1.84845e-06	-2.09395e-08	-1.53038e-07	-8.56136e-07	-2.76379e-07	7.95746e-07	8.21902e-07	-4.05068e-07	1.57184e-06	8.21583e-07	-9.07041e-08	-1.54429e-06	-8.64144e-08	6.76198e-07	-2.40536e-06	-1.84522e-07	-7.02159e-07	-1.0498e-06	2.87352e-07	3.32596e-07	2.27756e-11
5.6981e-07	2.96492e-07	9.4851e-07	1.67367e-07	-4.19176e-07	3.9842e-07	-2.62197e-07	3.12977e-07	9.40628e-07	8.43053e-07	1.8485e-06	1.19503e-08	-1.50962e-07	-8.43351e-07	-2.75616e-07	7.93566e-07	8.19571e-07	-4.04563e-07	1.01086e-06	6.89052e-07	-9.08259e-08	-1.56944e-06	-2.04297e-07	6.94601e-07	-2.40484e-06	-1.96767e-07	-7.28036e-07	-1.04641e-06	2.88886e-07	3.38566e-07	2.12665e-11
5.67733e-07	2.96461e-07	9.48481e-07	1.50719e-07	-4.23693e-07	3.98306e-07	-2.62451e-07	3.05035e-07	9.40487e-07	8.42657e-07	1.84849e-06	3.73921e-10	-1.51116e-07	-8.46377e-07	-2.75763e-07	7.93398e-07	8.20661e-07	-4.04532e-07	1.02866e-06	6.91568e-07	-9.08304e-08	-1.55675e-06	-1.27937e-07	6.94719e-07	-2.40487e-06	-1.96196e-07	-7.27722e-07	-1.04647e-06	2.87972e-07	3.3329e-07	2.12337e-11
5.72124e-07	2.96039e-07	9.48764e-07	1.43417e-07	-5.10813e-07	3.98104e-07	-2.62301e-07	2.93365e-07	9.40504e-07	7.99549e-07	1.84847e-06	5.31229e-08	-1.51779e-07	-8.53332e-07	-2.77315e-07	7.90846e-07	8.20844e-07	-4.04132e-07	3.44527e-07	7.15378e-07	-9.0518e-08	-1.54202e-06	-7.66568e-08	6.85301e-07	-2.405e-06	-1.97071e-07	-7.22769e-07	-1.04896e-06	2.87291e-07	3.38326e-07	2.02787e-11
5.69348e-07	2.96353e-07	9.48648e-07	1.36673e-07	-4.53326e-07	3.98411e-07	-2.62018e-07	2.83112e-07	9.41237e-07	7.97098e-07	1.84846e-06	-1.52465e-09	-1.51814e-07	-8.52651e-07	-2.7788e-07	7.92759e-07	8.19911e-07	-4.04024e-07	3.01613e-07	7.04734e-07	-9.05708e-08	-1.55512e-06	-1.12052e-07	6.89546e-07	-2.40497e-06	-1.93017e-07	-7.1485e-07	-1.04869e-06	2.87601e-07	3.3263e-07	2.02004e-11
5.69464e-07	2.9623e-07	9.48801e-07	1.39501e-07	-4.67936e-07	3.98686e-07	-2.6206e-07	3.00362e-07	9.40975e-07	8.01292e-07	1.84847e-06	1.2966e-08	-1.51913e-07	-8.49313e-07	-2.7692e-07	7.93711e-07	8.20712e-07	-4.04058e-07	1.74914e-07	7.04958e-07	-9.05635e-08	-1.54421e-06	-9.62536e-08	6.83624e-07	-2.40498e-06	-2.03123e-07	-7.2108e-07	-1.04857e-06	2.87497e-07	3.33603e-07	2.01365e-11
5.69171e-07	2.9636e-07	9.48714e-07	1.55862e-07	-4.53479e-07	3.98281e-07	-2.62031e-07	2.973e-07	9.40348e-07	7.99747e-07	1.84847e-06	4.64934e-08	-1.51722e-07	-8.46604e-07	-2.77218e-07	7.92936e-07	8.20331e-07	-4.04632e-07	1.23285e-07	7.08571e-07	-9.05573e-08	-1.54969e-06	-1.01404e-07	6.84575e-07	-2.40497e-06	-1.97262e-07	-7.17297e-07	-1.04831e-06	2.87555e-07	3.33627e-07	2.01185e-11
5.68334e-07	2.96159e-07	9.48355e-07	1.49852e-07	-4.55336e-07	3.98325e-07	-2.61828e-07	3.05017e-07	9.40984e-07	8.00448e-07	1.84847e-06	2.74449e-08	-1.51315e-07	-8.96929e-08	-2.77127e-07	7.92925e-07	8.206e-07	-4.0388e-07	1.01849e-07	7.07265e-07	-9.14948e-08	-1.54832e-06	-1.03239e-07	6.85428e-07	-2.40513e-06	-2.01995e-07	-7.17751e-07	-1.04815e-06	2.87538e-07	3.33262e-07	1.94066e-11
5.6902e-07	3.09343e-07	9.48152e-07	1.46874e-07	-4.58977e-07	3.98381e-07	-2.62078e-07	2.95871e-07	9.40714e-07	8.0213e-07	1.84846e-06	1.62645e-07	-1.51921e-07	-5.56564e-07	-2.77118e-07	7.92818e-07	8.20579e-07	-4.04062e-07	1.36143e-07	7.11087e-07	-9.24179e-08	-9.30027e-07	-5.45496e-08	6.86707e-07	-2.40584e-06	-2.00561e-07	-7.17815e-07	-1.04826e-06	2.87509e-07	3.3564e-07	1.8222e-11
5.68381e-07	2.99242e-07	9.48443e-07	1.43382e-07	-4.59263e-07	3.98421e-07	-2.62027e-07	2.97729e-07	9.4081e-07	8.00136e-07	1.84846e-06	9.12407e-08	-1.51412e-07	-2.47663e-07	-2.77284e-07	7.92926e-07	8.20793e-07	-4.03315e-07	1.15817e-07	7.10295e-07	-9.1235e-08	-6.32249e-07	-8.2679e-08	6.86782e-07	-2.40587e-06	-2.00365e-07	-7.18542e-07	-1.04798e-06	2.8736e-07	3.34876e-07	1.74785e-11
5.6835e-07	2.97107e-07	9.48499e-07	1.49825e-07	-4.57707e-07	3.98379e-07	-2.61951e-07	3.0342e-07	9.40752e-07	8.04243e-07	1.84847e-06	6.96412e-08	-1.51394e-07	-1.63784e-07	-2.77088e-07	7.93048e-07	8.20612e-07	-4.03608e-07	1.18347e-07	7.07806e-07	-9.19505e-08	-6.23844e-07	-3.47746e-08	6.87151e-07	-2.40526e-06	-2.00988e-07	-7.17423e-07	-1.04826e-06	2.87462e-07	3.34114e-07	1.7427e-11
5.68421e-07	3.11226e-07	9.48187e-07	1.4582e-07	-4.57577e-07	3.98491e-07	-2.61992e-07	2.92597e-07	9.40787e-07	8.03301e-07	1.84847e-06	7.84629e-08	-1.51481e-07	-2.2292e-07	-2.77222e-07	7.9304e-07	8.20678e-07	-4.03729e-07	1.28256e-07	7.08963e-07	-9.39952e-08	-5.53279e-07	-6.67298e-08	6.86553e-07	-2.40584e-06	-2.00545e-07	-7.18413e-07	-1.04825e-06	2.8743e-07	3.34538e-07	1.73786e-11
5.6849e-07	3.31755e-07	9.48362e-07	1.49509e-07	-4.40703e-07	3.98609e-07	-2.61992e-07	2.91909e-07	9.39777e-07	8.16493e-07	1.73167e-06	4.18298e-08	-1.51453e-07	-1.74094e-07	-2.7715e-07	7.92345e-07	8.20661e-07	-4.03619e-07	1.21171e-07	7.12273e-07	-5.39353e-08	-6.03983e-07	-7.58998e-08	3.17897e-07	-2.40561e-06	-2.01062e-07	-7.18348e-07	-1.04827e-06	1.6558e-07	3.3459e-07	1.65847e-11
5.68502e-07	3.22079e-07	9.48407e-07	1.57025e-07	-4.32939e-07	3.98436e-07	-2.61988e-07	2.96693e-07	9.38265e-07	8.30138e-07	1.6768e-06	4.2968e-08	-1.51459e-07	-1.60449e-07	-2.77157e-07	7.88091e-07	8.20666e-07	-4.03577e-07	1.12555e-08	7.18473e-07	-1.37709e-08	-6.43814e-07	-7.43715e-08	2.42056e-08	-2.40524e-06	-2.00828e-07	-7.19185e-07	-1.0483e-06	2.19124e-07	3.34668e-07	1.63587e-11
5.2078e-07	3.21141e-07	9.46879e-07	1.51281e-07	-4.44127e-07	3.98437e-07	-2.61988e-07	2.9722e-07	9.39573e-07	8.29812e-07	1.69395e-06	5.11151e-08	-1.51458e-07	-1.60942e-07	-2.77052e-07	7.90882e-07	8.20659e-07	-4.03539e-07	1.05172e-07	6.8214e-07	-7.78674e-08	-6.37068e-07	-6.93146e-08	4.12818e-08	-2.40546e-06	-2.00942e-07	-7.19166e-07	-1.04823e-06	1.51494e-07	3.34666e-07	1.631e-11
3.79432e-07	3.15231e-07	9.47852e-07	1.53529e-07	-4.40799e-07	3.98439e-07	-2.61969e-07	2.97917e-07	9.39349e-07	8.1131e-07	1.69156e-06	4.88863e-08	-1.51459e-07	-1.64518e-07	-2.77123e-07	7.89313e-07	8.20663e-07	-4.03597e-07	8.2325e-08	7.12069e-07	-5.63276e-08	-6.34275e-07	-7.5142e-08	-3.3777e-08	-2.40561e-06	-2.0089e-07	-7.18852e-07	-1.04827e-06	1.95792e-07	3.34534e-07	1.61856e-11
3.55449e-07	3.09162e-07	9.48419e-07	1.51837e-07	-4.46734e-07	3.80936e-07	-2.61963e-07	2.966e-07	9.40886e-07	8.10804e-07	1.67491e-06	5.46649e-08	-7.35531e-08	-1.84669e-07	-2.77154e-07	7.90462e-07	8.20655e-07	-3.68292e-07	1.5749e-07	5.40392e-07	-7.18378e-08	-2.11255e-07	-7.14617e-08	1.46476e-07	-2.40546e-06	-1.95908e-07	-7.18102e-07	-1.04825e-06	2.1605e-07	3.34645e-07	1.5538e-11
3.85074e-07	3.10231e-07	9.48354e-07	1.51118e-07	-2.67088e-07	3.91688e-07	-2.61973e-07	2.96258e-07	9.40975e-07	8.11712e-07	1.67552e-06	5.55487e-08	1.23352e-07	-1.73368e-07	-2.77145e-07	7.90714e-07	8.2066e-07	-3.75493e-07	1.76881e-07	5.6861e-07	-5.2151e-08	-1.21145e-07	-7.12776e-08	1.5486e-07	-2.4055e-06	-1.97641e-07	-7.1833e-07	-1.04824e-06	1.94196e-07	3.3459e-07	1.54555e-11
3.68139e-07	3.14164e-07	9.48345e-07	1.51388e-07	-2.44364e-07	3.89796e-07	-2.62169e-07	2.96899e-07	9.40164e-07	8.14284e-07	1.657e-06	5.48939e-08	3.14468e-08	-1.74224e-07	-2.7715e-07	7.90977e-07	8.20659e-07	-3.85178e-07	1.13462e-07	5.65004e-07	-5.19168e-08	-1.70443e-07	-7.1519e-08	2.01835e-07	-2.4055e-06	-1.99042e-07	-7.18254e-07	-1.04826e-06	1.96823e-07	3.34588e-07	1.53775e-11
3.67521e-07	3.09297e-07	9.47676e-07	1.51659e-07	-2.70688e-07	3.86699e-07	-2.61975e-07	2.96952e-07	9.40546e-07	8.13395e-07	1.66576e-06	-1.84519e-07	-4.39551e-10	-1.81245e-07	-2.7708e-07	7.9135e-07	8.20658e-07	-3.46024e-07	1.24454e-07	5.84372e-07	-5.01201e-08	-1.45927e-07	-6.37872e-08	1.46172e-07	-1.1036e-06	-1.8916e-07	-7.18267e-07	-1.04773e-06	2.0124e-07	3.34623e-07	1.08416e-11
3.73638e-07	3.02544e-07	9.47636e-07	1.51899e-07	-2.61852e-07	3.88066e-07	-2.62001e-07	2.96484e-07	1.04621e-06	8.13396e-07	1.66616e-06	2.44267e-08	3.2507e-08	-1.76226e-07	-2.77039e-07	7.92779e-07	8.20658e-07	-3.1527e-07	1.18657e-07	5.77155e-07	-4.78991e-08	-1.45611e-07	-6.02673e-08	1.56848e-07	-7.76459e-07	9.35955e-09	-7.18285e-07	-1.04143e-06	1.95221e-07	3.34585e-07	1.03235e-11
3.6985e-07	3.11667e-07	9.47385e-07	1.51663e-07	-2.49264e-07	3.87769e-07	-2.60486e-07	2.96556e-07	5.6957e-07	8.13037e-07	1.66462e-06	-2.6265e-08	4.56418e-08	-1.7386e-07	-2.77026e-07	7.91201e-07	8.20669e-07	-3.53039e-07	1.22403e-07	5.69401e-07	-4.97952e-08	-1.26722e-07	-6.73596e-08	1.46172e-07	-8.80943e-07	8.14301e-08	-7.18146e-07	-1.03897e-06	1.96137e-07	3.3378e-07	9.72445e-12
3.68946e-07	3.09692e-07	9.47644e-07	1.51723e-07	-2.35717e-07	3.8747e-07	-2.61135e-07	2.96635e-07	2.76429e-07	8.12947e-07	1.66651e-06	-3.03542e-08	6.09037e-08	-1.74852e-07	-2.77082e-07	7.94245e-07	8.12288e-07	-3.34114e-07	1.20974e-07	5.76435e-07	-5.29207e-08	-1.34684e-07	-6.51606e-08	1.40803e-07	-8.25543e-07	5.94087e-08	-7.18184e-07	-1.04406e-06	1.97794e-07	3.34522e-07	9.37762e-12
3.68836e-07	3.06576e-07	9.47232e-07	1.51772e-07	-2.44735e-07	3.87807e-07	-2.61321e-07	2.96589e-07	2.45471e-07	8.13439e-07	1.6671e-06	-5.57272e-08	9.35732e-08	-1.77768e-07	-2.77088e-07	7.91926e-07	8.2067e-07	-3.425e-07	1.21019e-07	5.76242e-07	-4.93877e-08	-1.43299e-07	-6.35621e-08	1.40644e-07	-7.49007e-07	-8.82454e-08	-7.17996e-07	-1.04187e-06	1.97937e-07	3.34314e-07	9.27046e-12
3.68532e-07	3.09468e-07	9.47259e-07	1.08094e-07	-2.42804e-07	3.87199e-07	-2.79019e-07	2.96591e-07	2.79693e-07	8.13664e-07	1.6647e-06	-4.7132e-08	6.45601e-08	-1.73554e-07	-2.78612e-07	7.92817e-07	8.19676e-07	-3.3676e-07	1.2004e-07	5.75598e-07	-4.89441e-08	-1.2975e-07	-6.52491e-08	1.41722e-07	-7.85357e-07	2.11922e-09	-2.34648e-07	-1.0419e-06	1.9699e-07	3.34462e-07	8.8521e-12
3.67066e-07	3.07296e-07	9.47214e-07	1.38926e-07	-2.44632e-07	3.87386e-07	-2.70842e-07	2.96589e-07	2.73545e-07	8.13732e-07	1.66565e-06	-5.76256e-08	1.00746e-07	-1.75734e-07	-2.77343e-07	7.92123e-07	8.16503e-07	-3.45652e-07	1.21884e-07	5.76356e-07	-4.89952e-08	-1.29184e-07	-6.36241e-08	1.4206e-07	-7.68818e-07	-4.59506e-08	-2.26735e-07	-1.04158e-06	1.97313e-07	3.34341e-07	8.83374e-12
3.66757e-07	3.07823e-07	9.47212e-07	1.2077e-07	-2.43454e-07	3.8777e-07	-2.76673e-07	2.9659e-07	2.73677e-07	8.13788e-07	1.66533e-06	-4.43058e-08	8.44647e-08	-1.74679e-07	-2.78151e-07	7.92197e-07	8.17778e-07	-3.44266e-07	1.20681e-07	5.74803e-07	-4.89091e-08	-1.28364e-07	-6.63617e-08	1.44793e-07	-7.62487e-07	-2.31152e-08	-2.11975e-07	-1.04092e-06	1.97629e-07	3.34176e-07	8.80782e-12
3.67016e-07	3.0921e-07	9.47152e-07	1.25472e-07	-2.42716e-07	3.87623e-07	-2.74583e-07	2.96591e-07	2.7911e-07	8.14512e-07	1.66569e-06	-4.72683e-08	8.15155e-08	-1.74516e-07	-2.77721e-07	7.92062e-07	8.2047e-07	-3.45546e-07	1.20895e-07	5.74706e-07	-4.89035e-08	-1.28081e-07	-6.5826e-08	1.42227e-07	-7.60215e-07	-4.08616e-08	-9.69094e-08	-1.04092e-06	1.9741e-07	3.34228e-07	8.77938e-12
3.67706e-07	3.0932e-07	9.47235e-07	1.12925e-07	-2.42115e-07	3.87415e-07	-2.76069e-07	2.96591e-07	2.79785e-07	8.1391e-07	1.66551e-06	-4.62853e-08	6.5724e-08	-1.74754e-07	-2.77461e-07	7.92398e-07	8.20072e-07	-3.43566e-07	1.20844e-07	5.75268e-07	-4.90238e-08	-1.29776e-07	-6.58519e-08	1.42637e-07	-7.62018e-07	-4.70708e-09	-6.89987e-08	-1.04056e-06	1.9723e-07	3.34273e-07	8.7692e-12
3.69354e-07	3.10323e-07	9.47175e-07	1.20039e-07	-2.42355e-07	3.88146e-07	-2.37812e-08	2.96555e-07	2.68257e-07	8.14663e-07	1.65521e-06	-4.44376e-08	7.38846e-08	-1.74886e-07	-2.78045e-07	7.92152e-07	8.20261e-07	-3.4475e-07	1.20847e-07	5.74585e-07	-4.8903e-08	-1.28927e-07	-6.55383e-08	1.42572e-07	-7.61763e-07	-2.09717e-08	-1.0624e-07	-1.04157e-06	1.9727e-07	3.34252e-07	8.66794e-12
3.69523e-07	3.09443e-07	9.47194e-07	1.20017e-07	-2.42221e-07	3.92456e-07	-2.0191e-08	2.96357e-07	2.68453e-07	8.14706e-07	1.65522e-06	-4.58637e-08	7.38618e-08	-1.7489e-07	-2.78237e-07	7.92167e-07	8.20265e-07	-3.44512e-07	1.20832e-07	5.74467e-07	-4.89083e-08	-1.28908e-07	-6.55652e-08	1.42728e-07	-7.61905e-07	-9.92595e-09	-9.05319e-08	-1.04146e-06	1.97269e-07	3.34255e-07	8.66735e-12
3.68534e-07	3.09493e-07	9.4717e-07	1.17686e-07	-2.41771e-07	3.88227e-07	-3.91611e-08	2.96558e-07	2.72918e-07	8.14052e-07	1.6564e-06	-4.42008e-08	7.14594e-08	-1.75099e-07	-2.72349e-07	7.92307e-07	8.19687e-07	-3.32852e-07	1.20862e-07	5.74529e-07	-4.89181e-08	-1.28759e-07	-6.58124e-08	1.42732e-07	-7.63257e-07	-1.97914e-08	-1.01847e-07	-1.04112e-06	1.97278e-07	3.34251e-07	8.66066e-12
3.69546e-07	3.09762e-07	9.48393e-07	1.11762e-07	-2.42309e-07	3.88744e-07	-4.63994e-08	2.96563e-07	2.56764e-07	8.11941e-07	1.6553e-06	-4.47546e-08	7.13393e-08	-1.7035e-07	-2.76094e-07	7.92193e-07	8.18123e-07	-3.29052e-07	1.20978e-07	5.74667e-07	-4.88531e-08	-1.29103e-07	-5.82972e-08	1.42603e-07	-7.62485e-07	-1.90176e-08	-1.04557e-07	-1.04056e-06	2.06058e-07	3.34154e-07	8.64435e-12
2.28515e-07	1.24113e-07	9.47621e-07	1.17616e-07	-2.41446e-07	3.88685e-07	-5.40887e-08	2.96368e-07	2.66123e-07	8.13049e-07	1.65636e-06	-4.48423e-08	7.08655e-08	-1.73492e-07	-2.71705e-07	7.92214e-07	8.19167e-07	-3.36386e-07	1.20914e-07	4.79824e-07	-4.89625e-08	-1.28335e-07	-6.38446e-08	1.42835e-07	-7.62609e-07	-1.86379e-08	-1.01736e-07	-1.04106e-06	1.9835e-07	3.34225e-07	8.39304e-12
2.64619e-07	7.39101e-08	9.48097e-07	1.1769e-07	-2.41526e-07	3.88658e-07	-5.06252e-08	2.96501e-07	2.63513e-07	8.1167e-07	1.6593e-06	-4.65642e-08	7.04608e-08	-1.74317e-07	-2.72683e-07	7.92215e-07	8.18884e-07	-3.34782e-07	1.2089e-07	4.57066e-07	-4.89574e-08	-1.28542e-07	-6.13843e-08	1.42821e-07	-7.6281e-07	-1.50044e-08	-1.02491e-07	-1.04093e-06	1.98422e-07	3.34226e-07	8.38559e-12
1.77859e-07	1.27465e-07	9.4749e-07	1.17923e-07	-2.41537e-07	3.8854e-07	-4.92424e-08	2.95953e-07	2.11116e-07	8.12717e-07	1.65792e-06	-4.52928e-08	7.09557e-08	-1.73303e-07	-2.71516e-07	7.92218e-07	8.18661e-07	-3.34381e-07	1.20899e-07	4.91642e-07	-4.93839e-08	-1.2909e-07	-6.3004e-08	1.42858e-07	-7.63023e-07	-2.36673e-08	-1.02526e-07	-1.04098e-06	1.9767e-07	1.88266e-07	8.28432e-12
2.1521e-07	1.44533e-07	6.96256e-07	1.18022e-07	-2.41548e-07	3.85919e-07	-5.04849e-08	2.9594e-07	2.44719e-07	8.13764e-07	1.6569e-06	-7.49999e-08	7.07823e-08	-1.74188e-07	-2.73026e-07	7.92222e-07	8.19993e-07	-3.33916e-07	1.22906e-07	2.48253e-07	-4.89927e-08	-9.09105e-08	-6.49089e-08	1.51195e-07	-7.62761e-07	-1.63886e-08	-1.0256e-07	-1.04105e-06	1.97869e-07	2.91817e-07	7.77292e-12
1.69762e-07	1.32672e-07	8.86893e-07	1.19666e-07	-2.41619e-07	3.88277e-07	-5.34421e-08	2.96447e-07	2.31481e-07	8.12933e-07	1.65738e-06	-5.79525e-08	7.05298e-08	-1.72974e-07	-2.72075e-07	4.56628e-07	8.18353e-07	-3.33107e-07	1.20975e-07	4.53914e-07	-4.93977e-08	-1.21449e-07	-6.40989e-08	1.34057e-07	-5.06901e-07	-1.85501e-08	-9.88685e-08	-1.04083e-06	1.97999e-07	2.25758e-07	7.41051e-12
2.05723e-07	1.17667e-07	7.08113e-07	1.18719e-07	-2.41532e-07	3.87498e-07	-5.06406e-08	2.96439e-07	2.25367e-07	8.12948e-07	1.65754e-06	-8.50608e-08	7.06309e-08	-1.70602e-07	-2.72641e-07	5.32083e-07	8.1914e-07	-3.32976e-07	1.21496e-07	4.33436e-07	-4.91634e-08	-1.07156e-07	-6.70496e-08	1.1934e-07	-4.57074e-07	-1.8715e-08	-9.60212e-08	-1.04042e-06	1.98207e-07	2.57295e-07	7.15209e-12
9.47771e-09	1.38544e-07	7.86263e-07	1.27378e-07	-2.40927e-07	3.87276e-07	-5.30488e-08	2.98244e-07	1.86675e-07	7.40693e-07	1.65779e-06	-9.4019e-08	7.06684e-08	-1.71502e-07	-2.71901e-07	5.66989e-07	8.18889e-07	-3.32988e-07	1.21591e-07	3.31203e-07	-4.93889e-08	-1.07893e-07	-6.54118e-08	1.24186e-07	-4.30311e-07	-1.90414e-08	-9.27406e-08	-6.66665e-07	1.9815e-07	2.51675e-07	6.40481e-12
2.54412e-08	1.37282e-07	7.73735e-07	1.24818e-07	-2.39439e-07	3.87153e-07	-5.26859e-08	2.97347e-07	2.05042e-07	7.01327e-07	1.65827e-06	-9.58497e-08	7.05506e-08	-1.72078e-07	-2.71837e-07	4.97201e-07	8.18756e-07	-3.3304e-07	1.2164e-07	3.90773e-07	-4.94376e-08	-1.14314e-07	-6.58347e-08	1.24276e-07	-4.46824e-07	-1.86138e-08	-8.9608e-08	-6.99061e-07	1.98128e-07	2.57466e-07	6.36712e-12
3.21115e-08	1.40147e-07	7.60466e-07	1.2243e-07	-2.40379e-07	3.8707e-07	-5.27046e-08	2.97339e-07	1.99065e-07	7.11478e-07	1.65817e-06	-8.29944e-08	7.06221e-08	-1.71925e-07	-2.72241e-07	5.2808e-07	8.18743e-07	-3.33158e-07	1.21766e-07	3.41512e-07	-4.93971e-08	-1.07694e-07	-6.59778e-08	1.25747e-07	-4.47651e-07	-1.89287e-08	-8.66118e-08	-6.94831e-07	1.98127e-07	2.63744e-07	6.34938e-12
7.94875e-09	1.36801e-07	7.54785e-07	1.25573e-07	-2.40129e-07	3.87181e-07	-5.27555e-08	2.97661e-07	1.87494e-07	6.99626e-07	1.65812e-06	-9.49046e-08	7.05006e-08	-1.71309e-07	-2.72014e-07	5.10831e-07	8.18705e-07	-3.33034e-07	1.21781e-07	3.6006e-07	-4.93473e-08	-9.64309e-08	-6.57403e-08	1.25681e-07	-4.33456e-07	-1.89599e-08	-8.78396e-08	-6.63727e-07	1.98119e-07	2.57683e-07	6.25511e-12
1.37544e-08	1.36479e-07	1.80824e-07	1.23311e-07	-2.40227e-07	3.87589e-07	-5.2644e-08	2.97261e-07	1.90123e-07	7.13939e-07	1.49517e-06	-8.53791e-08	7.0576e-08	-1.70569e-07	-2.72012e-07	5.21621e-07	8.18718e-07	-3.33151e-07	1.21577e-07	3.5234e-07	-5.11018e-08	-1.03442e-07	-6.53297e-08	1.25095e-07	-4.37319e-07	-1.69843e-08	-1.00752e-07	-6.9295e-07	1.98129e-07	2.61039e-07	5.27732e-12
6.25384e-09	1.36318e-07	4.64847e-08	1.22901e-07	-2.39876e-07	3.88005e-07	-5.25905e-08	2.95544e-07	1.87938e-07	7.01949e-07	1.48989e-06	-8.85017e-09	7.05565e-08	-1.67911e-07	-2.72123e-07	5.30598e-07	8.1869e-07	-3.33059e-07	1.21274e-07	3.75176e-07	-5.12031e-08	-1.0249e-07	-6.55662e-08	1.25219e-07	-4.3372e-07	-1.7653e-08	-1.21708e-07	-6.72973e-07	1.98194e-07	2.59978e-07	5.2035e-12
4.98352e-09	1.36167e-07	1.07074e-07	1.22894e-07	-2.39766e-07	3.89359e-07	-5.26476e-08	2.95279e-07	1.87916e-07	7.03358e-07	1.48763e-06	1.42305e-08	7.05523e-08	-1.67261e-07	-2.72125e-07	5.24609e-07	8.18732e-07	-3.33226e-07	1.21246e-07	3.61845e-07	-5.46691e-08	-1.01743e-07	-6.59274e-08	1.25083e-07	-4.37137e-07	-1.83851e-08	-1.03702e-07	-6.71311e-07	1.98209e-07	2.59923e-07	5.18967e-12
1.30986e-08	1.36895e-07	5.36179e-08	1.26262e-07	-2.39918e-07	3.88282e-07	-5.26455e-08	2.96087e-07	1.89386e-07	7.07673e-07	1.49469e-06	-2.28086e-08	7.1799e-08	-1.67985e-07	-2.72081e-07	5.2672e-07	8.18822e-07	-3.24296e-07	1.2151e-07	3.66094e-07	-5.2155e-08	-9.36278e-08	-6.56606e-08	1.25164e-07	-2.22738e-07	-1.82926e-08	-1.10669e-07	-6.74833e-07	1.98194e-07	2.59854e-07	5.0729e-12
9.58674e-09	1.37139e-07	-2.75817e-09	1.2594e-07	-2.39781e-07	3.91367e-07	-5.2596e-08	2.95553e-07	1.88267e-07	7.03137e-07	1.49127e-06	-1.28399e-08	7.0819e-08	-1.70438e-07	-2.72108e-07	5.30543e-07	8.18794e-07	-2.95526e-07	1.21215e-07	3.6794e-07	-5.31195e-08	-9.7194e-08	-6.60618e-08	1.25312e-07	-2.36671e-07	-1.63619e-08	-1.13308e-07	-6.72805e-07	1.98123e-07	2.59932e-07	5.04781e-12
8.6637e-09	1.37127e-07	3.76522e-08	1.27531e-07	-2.39859e-07	3.8888e-07	-5.26283e-08	2.95686e-07	1.88562e-07	7.04084e-07	1.4922e-06	-2.23207e-08	7.17206e-08	-1.69321e-07	-2.72105e-07	5.26455e-07	8.1887e-07	-2.72886e-07	1.21384e-07	3.65572e-07	-4.93907e-08	-9.34754e-08	-6.58812e-08	1.25586e-07	-2.13743e-07	-1.90884e-08	-1.07884e-07	-6.74379e-07	1.98178e-07	2.60287e-07	5.02317e-12
1.13018e-08	1.37289e-07	5.01364e-08	1.31153e-07	-2.20242e-07	3.89142e-07	-5.25917e-08	2.9594e-07	1.83496e-07	7.03675e-07	1.49347e-06	-2.99046e-08	7.16096e-08	-1.69438e-07	-2.72901e-07	5.19901e-07	8.18989e-07	-2.65915e-07	1.21345e-07	3.67738e-07	-5.15504e-08	-9.46669e-08	-5.93271e-08	1.25421e-07	-2.23399e-07	-2.45922e-08	-1.14856e-07	-6.73845e-07	1.9809e-07	2.60153e-07	5.01472e-12
-3.18278e-09	1.37142e-07	3.52245e-08	1.27679e-07	-2.21679e-07	3.9135e-07	-5.25559e-08	2.98668e-07	1.23275e-07	7.03218e-07	1.49456e-06	-1.04137e-08	7.20833e-08	-1.69477e-07	-3.3085e-07	5.30137e-07	5.36657e-07	-2.73841e-07	1.21655e-07	3.66593e-07	-5.26813e-08	-9.64023e-08	-6.53434e-08	1.25937e-07	-2.22178e-07	-2.01669e-08	-1.17205e-07	-6.73637e-07	1.99472e-07	2.60142e-07	4.6677e-12
8.65289e-09	1.37303e-07	1.50116e-07	1.33636e-07	-2.2089e-07	3.90517e-07	-5.25691e-08	1.85668e-07	1.62028e-07	7.03287e-07	1.06564e-06	-1.76909e-08	7.18473e-08	-1.69406e-07	-6.33973e-08	5.46727e-07	6.77888e-07	-2.65051e-07	1.21095e-07	3.67649e-07	-8.59892e-08	-8.00058e-08	-6.6859e-08	1.26115e-07	-2.14218e-07	-1.85839e-08	-1.15665e-07	-6.73864e-07	1.9829e-07	2.60034e-07	3.62583e-12
-4.69147e-08	1.86901e-07	2.92861e-08	1.2633e-07	-2.29512e-07	3.92573e-07	-5.25221e-08	1.80225e-07	1.52035e-07	6.69379e-07	1.20783e-07	-1.70393e-08	9.86189e-08	-1.68245e-07	-2.541e-07	5.30018e-07	5.44789e-07	-2.82215e-07	1.21586e-07	3.56811e-07	-5.14166e-08	-9.93043e-08	-5.33058e-08	1.25208e-07	-1.81794e-07	-2.01353e-08	-1.09547e-07	-6.73424e-07	1.82406e-07	2.59111e-07	2.31449e-12
-3.53673e-08	1.86014e-07	4.47509e-08	1.26706e-07	-2.29549e-07	3.92102e-07	-5.25348e-08	1.79454e-07	1.51606e-07	6.71398e-07	1.53578e-07	-1.94353e-08	9.8623e-08	-1.68269e-07	-1.99581e-07	5.30018e-07	5.43347e-07	-2.82238e-07	1.21416e-07	3.57339e-07	-5.14397e-08	-9.7722e-08	-5.4115e-08	1.25197e-07	-1.81786e-07	-2.00721e-08	-1.09517e-07	-6.73432e-07	1.82422e-07	2.5891e-07	2.29921e-12
-2.9781e-08	1.47418e-07	5.81988e-08	1.29044e-07	-2.25713e-07	3.92549e-07	-5.25599e-08	1.8943e-07	1.41055e-07	6.80523e-07	3.67233e-08	-1.69301e-08	9.42403e-08	-1.68906e-07	-1.49111e-07	5.3047e-07	5.52196e-07	-2.76243e-07	1.21494e-07	3.58884e-07	-5.82174e-08	-9.19017e-08	-5.97899e-08	1.2502e-07	-1.90548e-07	-1.92633e-08	-1.10643e-07	-6.73548e-07	1.86505e-07	2.59104e-07	2.27237e-12
-2.9781e-08	1.47418e-07	5.81988e-08	1.29044e-07	-2.25713e-07	3.92549e-07	-5.25599e-08	1.8943e-07	1.41055e-07	6.80523e-07	3.67233e-08	-1.69301e-08	9.42403e-08	-1.68906e-07	-1.49111e-07	5.3047e-07	5.52196e-07	-2.76243e-07	1.21494e-07	3.58884e-07	-5.82174e-08	-9.19017e-08	-5.97899e-08	1.2502e-07	-1.90548e-07	-1.92633e-08	-1.10643e-07	-6.73548e-07	1.86505e-07	2.59104e-07	2.27237e-12
-1.66385e-08	1.46347e-07	4.84225e-08	1.29434e-07	-2.27456e-07	3.92516e-07	-5.25566e-08	1.92292e-07	1.50958e-07	6.68901e-07	3.2402e-08	-1.67498e-08	8.84851e-08	-1.68743e-07	-1.57608e-07	5.30745e-07	5.5299e-07	-2.75901e-07	1.21503e-07	3.57378e-07	-5.93783e-08	-8.95687e-08	-5.74647e-08	1.25176e-07	-1.90148e-07	-1.96983e-08	-1.1003e-07	-6.73521e-07	1.87308e-07	2.59309e-07	2.26024e-12
-3.4053e-08	1.54396e-07	5.31581e-08	1.2818e-07	-2.28853e-07	3.92549e-07	-5.24263e-08	1.934e-07	1.46987e-07	6.71682e-07	3.15287e-08	-1.69406e-08	9.16244e-08	-1.68603e-07	-1.7853e-07	5.30971e-07	3.82475e-07	-2.778e-07	1.22104e-07	3.58248e-07	-4.52927e-08	-9.35664e-08	-5.76549e-08	1.25157e-07	-1.86703e-07	-1.95219e-08	-1.10069e-07	-6.7857e-07	1.88914e-07	2.64467e-07	2.12549e-12
-2.18393e-08	1.55549e-07	4.53432e-08	1.28716e-07	-2.28575e-07	3.92432e-07	-5.2446e-08	1.90763e-07	1.46853e-07	6.70978e-07	3.56976e-08	-1.71862e-08	9.24923e-08	-1.68662e-07	-1.61011e-07	5.30758e-07	3.50642e-07	-2.77093e-07	1.21552e-07	3.57646e-07	-5.71769e-08	-9.20172e-08	-5.80632e-08	1.25219e-07	-1.88924e-07	-1.97882e-08	-1.10148e-07	-6.73814e-07	1.88039e-07	2.63384e-07	2.08684e-12
-2.20259e-08	1.55e-07	4.52816e-08	1.28669e-07	-2.22703e-07	3.92166e-07	-5.24484e-08	1.91664e-07	1.35986e-07	6.71051e-07	3.14658e-08	-1.72075e-08	9.25398e-08	-1.62413e-07	-1.60659e-07	5.30721e-07	3.58241e-07	-2.77961e-07	1.21614e-07	3.57642e-07	-5.7154e-08	-8.62163e-08	-5.80224e-08	1.25199e-07	-1.89088e-07	-1.97837e-08	-1.10269e-07	-6.73803e-07	1.887e-07	2.62052e-07	2.08313e-12
-2.70674e-08	1.58298e-07	2.6962e-08	1.28483e-07	-1.70361e-07	3.91805e-07	-5.24516e-08	1.91819e-07	1.45529e-07	6.70819e-07	3.39767e-08	-1.82987e-08	9.02529e-08	-1.66651e-07	-1.67012e-07	5.30646e-07	3.54826e-07	-2.7719e-07	1.21486e-07	3.57617e-07	-5.44348e-08	-8.84888e-08	-5.77113e-08	1.25571e-07	-1.88775e-07	-1.95491e-08	-1.09923e-07	-6.74281e-07	1.88273e-07	2.62269e-07	2.06543e-12
-2.53888e-08	1.56239e-07	3.79287e-08	1.2091e-07	-2.04664e-07	2.44004e-07	-5.24582e-08	1.91621e-07	1.43679e-07	2.52896e-07	3.22558e-08	-1.89962e-08	9.0643e-08	-1.53503e-07	-1.65297e-07	5.3095e-07	3.79592e-07	-2.78071e-07	1.21715e-07	3.57638e-07	-5.43863e-08	-8.49409e-08	-5.77059e-08	1.25247e-07	-1.8767e-07	-1.97286e-08	-1.10158e-07	-2.95666e-07	1.88093e-07	2.61855e-07	1.24145e-12
-2.62152e-08	1.56467e-07	3.7845e-08	1.23712e-07	-1.97938e-07	2.43131e-07	-5.2464e-08	1.91735e-07	1.44658e-07	2.84858e-07	3.31582e-08	-1.90169e-08	9.06236e-08	-1.62054e-07	-1.63347e-07	5.30825e-07	3.73852e-07	-2.77974e-07	1.19989e-07	3.57643e-07	-5.40577e-08	-8.6159e-08	-5.76763e-08	1.25319e-07	-1.88146e-07	-1.96967e-08	-1.10216e-07	-1.95474e-07	1.88221e-07	2.62265e-07	1.20525e-12
-2.4611e-08	1.55442e-07	3.74703e-08	1.26465e-07	-1.95174e-07	2.29411e-07	-5.23005e-08	1.91683e-07	1.42478e-07	1.85784e-07	3.22069e-08	-1.86083e-08	9.0771e-08	-1.62833e-07	-1.6427e-07	5.30748e-07	3.71993e-07	-2.71623e-07	3.19506e-08	3.57747e-07	-5.40829e-08	-8.52776e-08	-5.73344e-08	1.2537e-07	-1.88509e-07	-1.98807e-08	-1.10167e-07	-1.59341e-07	1.88174e-07	2.61793e-07	1.11976e-12
-2.50606e-08	1.56081e-07	3.7831e-08	1.2588e-07	-1.92654e-07	2.1955e-07	-5.23916e-08	1.91668e-07	1.42775e-07	1.56282e-07	3.23151e-08	-1.83767e-08	9.06113e-08	-1.64445e-07	-1.64543e-07	5.30755e-07	3.68684e-07	-1.8149e-07	1.1174e-07	3.57686e-07	-5.43297e-08	-8.552e-08	-5.75937e-08	1.25363e-07	-1.88524e-07	-1.97374e-08	-1.10252e-07	-1.89339e-07	1.88688e-07	2.61784e-07	1.08394e-12
-2.52583e-08	1.55764e-07	3.64466e-08	1.26036e-07	-1.90553e-07	2.40768e-07	-5.24298e-08	1.91771e-07	1.43227e-07	1.52727e-07	3.24895e-08	-1.88656e-08	9.07815e-08	-1.61839e-07	-1.64591e-07	5.30773e-07	3.70634e-07	-1.8498e-07	7.38584e-08	3.57693e-07	-5.38754e-08	-8.36606e-08	-5.75302e-08	1.25389e-07	-1.88559e-07	-1.97854e-08	-1.10186e-07	-1.69832e-07	1.88271e-07	2.61154e-07	1.07891e-12
-2.5206e-08	1.56058e-07	3.72832e-08	1.26259e-07	-1.92966e-07	2.25405e-07	-5.24267e-08	1.91736e-07	1.4318e-07	1.48526e-07	3.24104e-08	-1.8667e-08	9.04982e-08	-1.63259e-07	-1.24978e-07	5.30761e-07	3.69428e-07	-1.58199e-07	7.58728e-08	3.57678e-07	-5.41378e-08	-8.498e-08	-5.76126e-08	1.25363e-07	-1.88512e-07	-1.97921e-08	-1.1022e-07	-1.6863e-07	1.88656e-07	2.61303e-07	1.05077e-12
-2.58723e-08	1.55949e-07	3.61657e-08	1.26017e-07	-1.5066e-07	2.31297e-07	-5.2434e-08	1.91917e-07	1.42934e-07	1.42768e-07	3.24152e-08	-1.86685e-08	9.06325e-08	-1.62455e-07	-1.15653e-07	5.30145e-07	3.69856e-07	-1.71724e-07	9.73571e-08	3.57733e-07	-5.40145e-08	-8.55458e-08	-5.96132e-08	1.25859e-07	-1.88524e-07	-1.9776e-08	-1.10207e-07	-7.71848e-08	1.88494e-07	2.55322e-07	1.01732e-12
-2.53016e-08	1.55923e-07	3.69817e-08	1.26e-07	-9.49347e-08	2.32858e-07	-5.24208e-08	1.91979e-07	1.42144e-07	1.41977e-07	3.24661e-08	-1.86386e-08	9.07176e-08	-1.64444e-07	-1.19054e-07	5.30503e-07	3.70044e-07	-1.67511e-07	5.65083e-08	3.5773e-07	-5.40397e-08	-8.5151e-08	-5.76493e-08	1.25689e-07	-1.88531e-07	-2.02615e-08	-1.10206e-07	-9.16017e-08	1.88486e-07	2.59022e-07	1.00224e-12
-2.58883e-08	1.55971e-07	3.57687e-08	1.2599e-07	-4.96426e-08	2.28543e-07	-5.24329e-08	1.91964e-07	1.43062e-07	1.46642e-07	3.24218e-08	-1.86258e-08	9.05998e-08	-1.62278e-07	-1.13173e-07	5.30393e-07	3.6977e-07	-1.74082e-07	6.78354e-08	3.57727e-07	-5.40585e-08	-8.53986e-08	-5.82238e-08	1.25923e-07	-1.88524e-07	-1.98e-08	-1.10203e-07	-5.95803e-08	1.88473e-07	2.58753e-07	9.91651e-13
-2.55108e-08	1.55928e-07	-1.51365e-08	1.25377e-07	-8.07287e-08	2.32087e-07	-5.24212e-08	1.92004e-07	1.42134e-07	1.41238e-07	3.24553e-08	-1.86321e-08	9.05972e-08	-1.64495e-07	-1.20079e-07	5.30085e-07	3.70036e-07	-1.657e-07	5.93517e-08	3.5767e-07	-5.40371e-08	-8.52797e-08	-5.74042e-08	1.25726e-07	-1.88643e-07	-2.02152e-08	-1.10206e-07	-4.25074e-08	1.8848e-07	1.84675e-07	9.57839e-13
-2.55679e-08	1.55958e-07	9.69444e-09	1.25136e-07	-7.96737e-08	2.3032e-07	-5.24033e-08	1.92042e-07	1.41965e-07	1.41219e-07	3.2458e-08	-1.86357e-08	9.05856e-08	-1.64243e-07	-1.18716e-07	5.30354e-07	3.70017e-07	-1.65466e-07	5.87039e-08	3.5768e-07	-5.40381e-08	-8.52798e-08	-5.77654e-08	1.25738e-07	-1.88649e-07	-2.01401e-08	-1.10205e-07	-4.64918e-08	1.88483e-07	1.86233e-07	9.5732e-13
-2.61884e-08	1.55597e-07	-9.80896e-09	1.23274e-07	-7.34278e-08	2.29081e-07	-5.23937e-08	1.92017e-07	1.48962e-07	1.39903e-07	2.72308e-08	-1.85094e-08	9.04018e-08	-1.63016e-07	-1.17872e-07	3.48376e-07	3.6959e-07	-1.64654e-07	6.13002e-08	3.57691e-07	-5.40475e-08	-8.53126e-08	-5.80043e-08	1.25669e-07	-1.88687e-07	-2.01494e-08	-3.71335e-08	-6.00719e-08	1.88481e-07	2.06935e-07	7.94636e-13
-2.6019e-08	1.54759e-07	-1.8419e-08	1.24648e-07	-4.50755e-08	2.29721e-07	-5.24111e-08	1.9209e-07	1.45195e-07	1.42388e-07	-8.85882e-09	-1.69399e-08	9.05417e-08	-1.63708e-07	-1.25087e-07	3.35655e-07	3.69644e-07	-1.63696e-07	6.09512e-08	3.57696e-07	-5.4044e-08	-8.52941e-08	-6.01508e-08	1.25707e-07	-1.88589e-07	-2.0124e-08	7.61905e-09	-5.37037e-08	1.88476e-07	1.93333e-07	7.76508e-13
-2.62346e-08	1.54327e-07	-4.38705e-08	1.24869e-07	-9.9629e-09	2.29705e-07	-4.71053e-08	1.92149e-07	1.48969e-07	1.41962e-07	9.11472e-09	-1.68206e-08	9.04674e-08	-1.63649e-07	-1.23613e-07	3.33214e-07	3.69659e-07	-1.63461e-07	6.02625e-08	3.57637e-07	-5.40564e-08	-8.53204e-08	-5.90844e-08	1.25693e-07	-1.88666e-07	-2.03376e-08	8.31707e-09	-5.24546e-08	1.88476e-07	1.90173e-07	7.72926e-13
-2.61441e-08	1.5433e-07	-3.53938e-08	1.25148e-07	-1.06762e-08	2.29652e-07	-4.89753e-08	1.9211e-07	1.45769e-07	1.41962e-07	8.3704e-09	-1.69275e-08	9.04681e-08	-1.63655e-07	-1.23667e-07	3.34424e-07	3.69663e-07	-1.63482e-07	6.02633e-08	3.57649e-07	-5.40538e-08	-8.53128e-08	-5.91861e-08	1.25692e-07	-1.88666e-07	-2.01757e-08	8.08585e-09	-5.31226e-08	1.88476e-07	1.90652e-07	7.72617e-13
-2.62921e-08	1.54515e-07	-2.82329e-08	1.2475e-07	-1.58536e-08	2.29698e-07	-5.13832e-08	1.92133e-07	1.44107e-07	1.41564e-07	-1.04217e-09	-1.61453e-08	9.04819e-08	-1.63555e-07	-1.21189e-07	3.29858e-07	3.69623e-07	-1.63384e-07	5.98529e-08	3.57662e-07	-5.40473e-08	-8.53051e-08	-5.95261e-08	1.257e-07	-1.88728e-07	-2.02086e-08	4.28854e-09	-5.5363e-08	1.88477e-07	1.91016e-07	7.68476e-13
-2.62408e-08	1.54437e-07	-3.21908e-08	1.25012e-07	-1.9466e-08	8.10777e-08	-5.03821e-08	1.94563e-07	1.46738e-07	1.41468e-07	-3.21213e-09	-1.56654e-08	9.04526e-08	-1.63275e-07	-1.21509e-07	3.32397e-07	3.69501e-07	-1.62943e-07	5.86652e-08	3.57652e-07	-5.40553e-08	-8.53053e-08	-6.14622e-08	1.25676e-07	-1.88701e-07	-2.02726e-08	-2.51871e-09	-5.47712e-08	1.88476e-07	1.93725e-07	7.26729e-13
-2.66586e-08	1.54336e-07	-3.11498e-08	1.24797e-07	-2.05223e-08	1.27046e-07	-5.02367e-08	1.49756e-07	1.46242e-07	1.41738e-07	-1.75743e-09	-1.64699e-08	9.04394e-08	-1.63399e-07	-1.22054e-07	3.31542e-07	3.69602e-07	-7.66664e-08	5.94427e-08	3.45966e-07	-5.69127e-08	-8.7093e-08	-6.03095e-08	1.25664e-07	-1.88561e-07	-1.92083e-08	1.22451e-08	-5.42241e-08	1.89324e-07	1.9202e-07	6.91726e-13
-2.63438e-08	1.5445e-07	-3.08628e-08	1.24506e-07	-1.89993e-08	9.9283e-08	-5.04883e-08	1.4752e-07	1.45149e-07	1.41616e-07	-4.99014e-09	-1.57445e-08	9.04316e-08	-1.63396e-07	-1.21484e-07	3.30235e-07	3.69634e-07	-6.6074e-08	5.9579e-08	3.44253e-07	-6.39805e-08	-8.66495e-08	-6.01524e-08	1.25672e-07	-1.88698e-07	-1.9622e-08	2.2584e-10	-5.47649e-08	1.90284e-07	1.92942e-07	6.82112e-13
-2.62314e-08	5.59235e-08	-2.8705e-08	1.24968e-07	-1.862e-08	5.6031e-08	-5.13981e-08	1.43871e-07	1.45693e-07	1.41642e-07	-4.03434e-09	-1.66604e-08	9.04372e-08	-1.63494e-07	-1.22063e-07	3.30618e-07	3.69627e-07	-8.29194e-08	5.96356e-08	3.45231e-07	-7.58611e-08	-8.68738e-08	-5.96018e-08	1.25668e-07	-1.88602e-07	-1.95403e-08	5.01696e-09	-5.44048e-08	1.89054e-07	1.93033e-07	6.58611e-13
-2.40682e-08	1.03698e-07	-2.54893e-08	1.24695e-07	-1.9607e-08	8.33829e-08	-5.06441e-08	1.55077e-07	1.45819e-07	1.41565e-07	-4.10014e-09	-1.66364e-08	9.04382e-08	-6.89701e-08	-1.21901e-07	3.30035e-07	2.9834e-07	-7.34155e-08	5.95433e-08	3.45393e-07	-7.0652e-08	-8.82719e-08	-5.99063e-08	1.25672e-07	-1.88651e-07	-1.89999e-08	1.98884e-09	-5.44983e-08	1.90069e-07	1.93021e-07	6.01509e-13
-2.37172e-08	6.81236e-08	-2.4789e-08	1.24521e-07	-1.97906e-08	8.53428e-08	-5.06255e-08	1.48513e-07	1.46254e-07	1.41606e-07	-3.49003e-09	-1.60957e-08	9.04679e-08	-4.46624e-08	-1.21854e-07	3.29485e-07	3.05835e-07	-9.10519e-08	5.9516e-08	3.46328e-07	-6.8382e-08	-8.76218e-08	-6.00368e-08	1.25679e-07	-1.88865e-07	-1.85243e-08	3.09015e-09	-5.4391e-08	1.90203e-07	1.93429e-07	5.98556e-13
-1.48967e-08	6.95109e-08	-2.89242e-08	9.57276e-08	-2.00398e-08	8.95355e-08	-5.05528e-08	1.46969e-07	1.45825e-07	1.23845e-07	-4.75888e-09	-1.61816e-08	9.04605e-08	-8.81e-08	-1.21366e-07	3.30373e-07	3.14008e-07	-9.42546e-08	1.97718e-09	1.2501e-07	-7.06812e-08	-8.7751e-08	-6.01981e-08	1.27307e-07	-1.83318e-07	-1.85752e-08	2.20725e-09	-5.44751e-08	1.89565e-07	1.92614e-07	4.89937e-13
-6.56419e-09	1.00506e-07	-2.86677e-08	1.02424e-07	-1.98257e-08	7.68767e-08	-5.06106e-08	1.43842e-07	1.46126e-07	1.27089e-07	-4.15823e-09	-1.63601e-08	9.04902e-08	-7.25701e-08	-1.16792e-07	3.30039e-07	2.99609e-07	-8.21046e-08	-3.17661e-08	8.65019e-08	-6.97445e-08	-8.71902e-08	-6.012e-08	1.25708e-07	-1.58415e-07	-1.83335e-08	3.53892e-09	-5.44327e-08	1.89694e-07	1.92429e-07	4.63124e-13
-9.4281e-09	9.88915e-08	-2.86569e-08	1.02578e-07	-1.9825e-08	7.75429e-08	-5.0615e-08	1.45514e-07	1.46151e-07	1.27538e-07	-4.15773e-09	-1.63597e-08	9.04895e-08	-7.21466e-08	-1.17714e-07	3.30039e-07	3.00045e-07	-8.21619e-08	-1.45535e-08	8.40032e-08	-7.00218e-08	-8.72214e-08	-6.01212e-08	1.25713e-07	-1.58416e-07	-1.83689e-08	3.53908e-09	-5.44334e-08	1.89695e-07	1.92468e-07	4.62853e-13
-1.51732e-08	9.68994e-08	-2.86361e-08	1.08611e-07	-1.98e-08	7.71082e-08	-5.06581e-08	1.45895e-07	1.45856e-07	9.65928e-08	-3.97138e-09	-1.63951e-08	9.04849e-08	-7.35519e-08	-1.17414e-07	3.30068e-07	2.99662e-07	-8.24547e-08	-8.49137e-09	8.6225e-08	-7.27271e-08	-8.72235e-08	-6.01227e-08	1.25876e-07	-1.61153e-07	-1.83457e-08	3.5347e-09	-5.44026e-08	1.89699e-07	1.92814e-07	4.58543e-13
-1.07065e-08	9.5532e-08	-2.84048e-08	1.12472e-07	-1.98467e-08	5.73389e-08	-5.06391e-08	1.38686e-07	1.4621e-07	1.06372e-07	-3.81741e-09	-1.62976e-08	9.04915e-08	-7.44136e-08	-1.18884e-07	3.30253e-07	2.99573e-07	-8.50551e-08	1.03301e-08	6.45437e-08	-7.03316e-08	-8.7206e-08	-6.00189e-08	1.25769e-07	-1.59843e-07	-2.09425e-08	3.31848e-09	-5.44206e-08	1.89701e-07	1.933e-07	4.53611e-13
-1.80421e-08	9.56472e-08	-2.85082e-08	1.10009e-07	-1.97887e-08	7.56443e-08	-5.06367e-08	1.42356e-07	1.46021e-07	1.11701e-07	-3.99472e-09	-1.63553e-08	9.04888e-08	-5.81128e-08	-1.19259e-07	4.73898e-08	2.99763e-07	-8.39333e-08	2.9679e-09	7.42446e-08	-7.17655e-08	-8.72185e-08	-6.01149e-08	1.25783e-07	-1.61381e-07	-1.84647e-08	3.42221e-09	-5.44298e-08	1.89721e-07	1.92646e-07	3.5053e-13
-1.90244e-08	9.46913e-08	-2.83717e-08	1.09173e-07	-1.98106e-08	6.49649e-08	-5.06308e-08	1.40211e-07	1.46124e-07	1.11073e-07	-3.98677e-09	-1.63533e-08	9.0489e-08	-7.35823e-08	-1.19125e-07	5.67061e-08	2.99286e-07	-8.45406e-08	7.2401e-09	6.45627e-08	-7.0432e-08	-8.72589e-08	-5.97906e-08	1.25722e-07	-1.60406e-07	-1.87673e-08	3.46734e-09	-5.44275e-08	1.89678e-07	1.92912e-07	3.49015e-13
-1.68211e-08	9.46139e-08	-2.83031e-08	1.09484e-07	-1.93834e-08	7.30496e-08	-5.06435e-08	1.41684e-07	1.4606e-07	1.05822e-07	-5.24584e-09	-1.63624e-08	9.04839e-08	-6.76816e-08	-1.18932e-07	7.68114e-08	2.91078e-07	-8.46533e-08	1.23368e-09	6.73349e-08	-7.09511e-08	-8.73267e-08	-5.95027e-08	1.25777e-07	-1.59848e-07	-1.87044e-08	3.47097e-09	-5.41e-08	1.89733e-07	1.9307e-07	3.46577e-13
-1.38451e-08	9.5184e-08	-2.84598e-08	1.10301e-07	-1.88833e-08	7.17397e-08	-5.0659e-08	1.42107e-07	1.46011e-07	1.06339e-07	-4.06378e-09	-1.61665e-08	9.0623e-08	-5.83026e-08	-1.15151e-07	6.77034e-08	2.91135e-07	-8.39687e-08	5.54626e-09	7.04873e-08	-7.08241e-08	-8.72712e-08	-4.67895e-08	1.25748e-07	-1.60224e-07	-1.86572e-08	3.44676e-09	-5.4193e-08	1.89732e-07	1.92836e-07	3.42448e-13
-1.31312e-08	9.65179e-08	-2.83608e-08	5.75218e-08	-1.95666e-08	7.6362e-08	-5.07412e-08	1.41305e-07	1.46241e-07	1.07726e-07	-3.99726e-09	-1.3751e-08	9.11661e-08	-6.48233e-08	-1.07989e-07	8.01051e-08	2.92714e-07	-8.43885e-08	4.85022e-09	6.77233e-08	-7.07675e-08	-3.99688e-08	-5.69235e-08	1.25527e-07	-1.60095e-07	-1.92569e-08	1.45117e-08	-5.43607e-08	1.86092e-07	8.99715e-08	3.01053e-13
-1.22764e-08	9.65632e-08	-2.83305e-08	6.60878e-08	-1.95936e-08	7.33737e-08	-5.06452e-08	1.41578e-07	1.46273e-07	1.07835e-07	-4.69968e-09	-1.55922e-08	9.12428e-08	-5.5371e-08	-1.03746e-07	7.18215e-08	2.92161e-07	-8.42287e-08	5.53586e-09	6.82312e-08	-7.07656e-08	-5.25831e-08	-4.56823e-08	1.2555e-07	-1.30782e-07	-1.9221e-08	5.73042e-09	-5.4329e-08	1.88605e-07	7.81755e-08	2.88526e-13
-1.07578e-08	9.72398e-08	-2.83499e-08	6.85583e-08	-1.97487e-08	7.40216e-08	-5.08816e-08	1.41357e-07	1.46291e-07	1.07117e-07	-4.41697e-09	-1.50648e-08	9.3213e-08	-5.75828e-08	-1.10368e-07	7.75621e-08	2.91935e-07	-8.4349e-08	5.33631e-09	6.7626e-08	-7.07687e-08	-2.97989e-08	-5.38504e-08	1.25231e-07	-1.29803e-07	-2.09867e-08	5.38667e-09	-5.43754e-08	1.8558e-07	1.63581e-08	2.83242e-13
-1.10803e-08	9.78392e-08	-2.83621e-08	6.55965e-08	-1.9764e-08	7.40547e-08	-5.06967e-08	1.41484e-07	1.46259e-07	1.07717e-07	-4.76347e-09	-1.5122e-08	9.15547e-08	-5.73301e-08	-1.04443e-07	7.27141e-08	2.91606e-07	-8.43242e-08	4.43317e-09	6.82226e-08	-7.08121e-08	-3.74191e-08	-4.7801e-08	1.25283e-07	-1.27188e-07	-2.0064e-08	9.59925e-09	-5.43398e-08	1.8674e-07	4.21197e-08	2.8186e-13
-9.54602e-09	9.7219e-08	-2.83526e-08	5.96117e-08	-1.97344e-08	7.40873e-08	-5.08045e-08	1.41546e-07	1.46272e-07	1.07585e-07	-4.81621e-09	-1.53575e-08	9.22747e-08	-5.58468e-08	-1.05581e-07	7.52024e-08	2.9201e-07	-8.43138e-08	4.48583e-09	6.81391e-08	-7.07541e-08	-4.0608e-08	-4.85595e-08	1.25405e-07	-1.21785e-07	-2.01591e-08	7.60562e-09	-5.43694e-08	1.86526e-07	3.79075e-08	2.80322e-13
-1.05897e-08	9.77528e-08	-2.81947e-08	6.45438e-08	-1.97578e-08	7.40334e-08	-5.07782e-08	1.41296e-07	1.4639e-07	1.07548e-07	-4.66749e-09	-1.52486e-08	6.687e-09	-5.64154e-08	-1.06771e-07	7.50124e-08	2.91943e-07	-8.43512e-08	5.51328e-09	6.81513e-08	-7.07697e-08	-3.72383e-08	-4.91574e-08	1.25334e-07	-1.21791e-07	-2.09448e-08	8.52728e-09	-5.4332e-08	1.86691e-07	3.17364e-08	2.72246e-13
-9.76331e-09	9.75566e-08	-2.83327e-08	6.48445e-08	-1.98034e-08	7.36504e-08	-5.06757e-08	1.41495e-07	1.46277e-07	1.07577e-07	-5.10388e-09	-1.53279e-08	1.00417e-08	-5.59172e-08	-1.05607e-07	7.43398e-08	2.91847e-07	-8.4335e-08	5.50396e-09	6.82749e-08	-7.07621e-08	-3.97875e-08	-4.84037e-08	1.25395e-07	-1.18995e-07	-2.02591e-08	8.60241e-09	-4.34386e-08	1.86787e-07	3.9104e-08	2.70749e-13
-4.84908e-09	9.452e-08	-2.8403e-08	6.09726e-08	-1.97792e-08	7.40857e-08	-5.45345e-08	1.4145e-07	1.46552e-07	4.73937e-08	-4.64489e-09	-1.54045e-08	1.61773e-08	-5.61602e-08	-1.0626e-07	7.56663e-08	2.82263e-07	-8.4318e-08	5.45617e-09	6.81539e-08	-7.07658e-08	-3.85453e-08	-5.26496e-08	1.25374e-07	-1.21985e-07	-1.20649e-08	1.03823e-08	-4.94602e-08	1.86633e-07	3.33021e-08	2.5672e-13
-4.84908e-09	9.452e-08	-2.8403e-08	6.09726e-08	-1.97792e-08	7.40857e-08	-5.45345e-08	1.4145e-07	1.46552e-07	4.73937e-08	-4.64489e-09	-1.54045e-08	1.61773e-08	-5.61602e-08	-1.0626e-07	7.56663e-08	2.82263e-07	-8.4318e-08	5.45617e-09	6.81539e-08	-7.07658e-08	-3.85453e-08	-5.26496e-08	1.25374e-07	-1.21985e-07	-1.20649e-08	1.03823e-08	-4.94602e-08	1.86633e-07	3.33021e-08	2.5672e-13
-7.79454e-09	9.4823e-08	-2.83851e-08	6.08919e-08	-1.97842e-08	7.40776e-08	-5.23815e-08	1.41451e-07	1.46547e-07	4.74477e-08	-4.85138e-09	-1.54117e-08	1.59952e-08	-5.62693e-08	-1.06189e-07	7.56663e-08	2.82262e-07	-8.43172e-08	5.4542e-09	6.81473e-08	-7.07656e-08	-3.85426e-08	-5.1807e-08	1.25374e-07	-1.21641e-07	-1.55606e-08	9.46425e-09	-4.68154e-08	1.86633e-07	3.28435e-08	2.5619e-13
-6.40302e-09	9.48797e-08	-2.83559e-08	6.06765e-08	-1.97963e-08	7.39501e-08	-5.3118e-08	1.41492e-07	1.4649e-07	5.29216e-08	-4.76305e-09	-1.54149e-08	1.7408e-08	-5.62283e-08	-1.06184e-07	7.56656e-08	2.82248e-07	-8.43214e-08	5.4593e-09	6.81304e-08	-7.07661e-08	-3.81393e-08	-5.09708e-08	1.25369e-07	-1.2093e-07	-1.6395e-08	9.62892e-09	-3.95134e-08	1.86634e-07	3.42939e-08	2.55995e-13
-5.44332e-09	9.4818e-08	-2.83314e-08	6.11754e-08	-1.97827e-08	7.40498e-08	-5.28629e-08	1.41467e-07	1.46453e-07	5.00002e-08	-4.81317e-09	-1.54162e-08	1.38985e-08	-5.62169e-08	-1.06241e-07	7.56377e-08	2.82225e-07	-8.43202e-08	5.46588e-09	6.8119e-08	-7.07651e-08	-3.82954e-08	-5.11999e-08	1.25372e-07	-1.20835e-07	-1.45959e-08	9.98852e-09	-4.04534e-08	1.86631e-07	3.38719e-08	2.55592e-13
-6.25612e-09	9.50235e-08	-3.64929e-08	6.11775e-08	-2.8974e-08	6.57366e-08	-5.29044e-08	1.38293e-07	1.46485e-07	1.22571e-08	-4.78512e-09	-1.57548e-08	1.68674e-08	-5.62688e-08	-1.06279e-07	7.56429e-08	2.35675e-07	-8.43838e-08	5.35577e-09	6.83681e-08	-7.07651e-08	-3.39353e-08	-5.10726e-08	1.25372e-07	-1.20251e-07	-1.62176e-08	1.00065e-08	-4.05706e-08	1.8663e-07	3.43672e-08	2.27908e-13
9.79511e-09	9.48756e-08	-3.12633e-08	6.11408e-08	-2.03022e-08	6.97899e-08	-5.61615e-08	1.40756e-07	1.46475e-07	2.75969e-08	-4.77422e-09	-1.56033e-08	1.53383e-08	-5.62438e-08	-1.06262e-07	7.56177e-08	2.48022e-07	-8.43449e-08	5.40593e-09	6.76377e-08	-7.07654e-08	-3.65039e-08	-5.09653e-08	3.1183e-08	-1.20416e-07	-1.53607e-08	1.06237e-08	-4.06354e-08	1.86595e-07	3.36946e-08	2.20549e-13
7.49854e-09	9.46654e-08	-3.1325e-08	6.1153e-08	-2.42004e-08	6.74852e-08	-5.44893e-08	1.41572e-07	1.46493e-07	2.27627e-08	-4.76307e-09	-1.5621e-08	1.48365e-08	-5.62443e-08	-1.06311e-07	7.42532e-08	2.37927e-07	-8.43681e-08	2.06052e-08	5.96163e-08	-7.07598e-08	-2.4752e-08	-5.11112e-08	5.16342e-08	-1.19452e-07	-1.61539e-08	9.94464e-09	-4.07865e-08	1.87694e-07	3.39212e-08	2.1561e-13
-1.5466e-09	9.48986e-08	-3.19609e-08	6.11369e-08	-2.31871e-08	6.91991e-08	-5.30437e-08	1.39284e-07	1.46584e-07	2.4528e-08	-4.83711e-09	-1.55744e-08	1.64901e-08	-5.62415e-08	-1.06253e-07	7.49356e-08	2.37516e-07	-8.44207e-08	7.14408e-09	6.5696e-08	-7.07678e-08	-3.33381e-08	-5.09757e-08	2.0322e-08	-1.19919e-07	-1.62041e-08	9.99735e-09	-4.0825e-08	1.86904e-07	3.41498e-08	2.1355e-13
-8.15645e-10	9.47051e-08	-3.18067e-08	6.10873e-08	-2.43853e-08	7.02923e-08	-5.37342e-08	1.39535e-07	1.46516e-07	2.4047e-08	-4.7875e-09	-1.56143e-08	1.57344e-08	-5.61892e-08	-1.06469e-07	7.49385e-08	2.38098e-07	-8.43988e-08	6.13353e-09	6.13558e-08	-7.07604e-08	-2.73573e-08	-5.10526e-08	1.66084e-08	-1.18459e-07	-1.60331e-08	1.02036e-08	-4.08704e-08	1.86835e-07	3.3866e-08	2.12646e-13
-1.67806e-09	9.46086e-08	-3.21839e-08	6.10521e-08	-2.46586e-08	6.95691e-08	-5.39438e-08	1.39441e-07	1.4678e-07	2.14175e-08	-4.7896e-09	-1.55727e-08	1.58198e-08	-5.36864e-08	-1.00106e-07	7.50708e-08	2.38479e-07	-8.4414e-08	9.42532e-09	6.07646e-08	-7.07665e-08	-2.69373e-08	-5.1007e-08	2.37602e-08	-1.19522e-07	-1.59567e-08	1.10394e-08	-4.08418e-08	1.86717e-07	3.40925e-08	2.11611e-13
6.4562e-10	9.47087e-08	-3.16789e-08	6.11059e-08	-2.44653e-08	6.92515e-08	-5.41356e-08	1.39632e-07	1.46611e-07	1.8991e-08	-4.80282e-09	-1.51777e-08	2.0445e-08	-5.48396e-08	-1.01876e-07	7.4911e-08	2.38386e-07	-8.56247e-08	6.71764e-09	6.21117e-08	-7.07317e-08	-3.09456e-08	-5.10243e-08	2.14758e-08	-1.21496e-07	-1.60915e-08	1.06423e-08	-3.95605e-08	1.1315e-07	3.40154e-08	1.90801e-13
-1.30262e-09	9.27939e-08	-3.75045e-08	6.20149e-08	-2.42389e-08	6.89695e-08	-5.40524e-08	1.37876e-07	1.46064e-07	1.56217e-08	-4.85974e-09	-1.55019e-08	1.59847e-08	-5.48048e-08	-1.02263e-07	7.69727e-08	9.78247e-08	-7.52067e-08	9.59078e-09	6.13166e-08	-7.07664e-08	-2.71371e-08	-5.09977e-08	2.47367e-08	-1.18545e-07	-3.06049e-08	1.10609e-08	-4.04729e-08	1.03801e-08	3.41331e-08	1.28682e-13
-1.30262e-09	9.27939e-08	-3.75045e-08	6.20149e-08	-2.42389e-08	6.89695e-08	-5.40524e-08	1.37876e-07	1.46064e-07	1.56217e-08	-4.85974e-09	-1.55019e-08	1.59847e-08	-5.48048e-08	-1.02263e-07	7.69727e-08	9.78247e-08	-7.52067e-08	9.59078e-09	6.13166e-08	-7.07664e-08	-2.71371e-08	-5.09977e-08	2.47367e-08	-1.18545e-07	-3.06049e-08	1.10609e-08	-4.04729e-08	1.03801e-08	3.41331e-08	1.28682e-13
-1.01547e-09	9.29704e-08	-3.70273e-08	6.15789e-08	-2.43465e-08	6.90443e-08	-5.39653e-08	1.38951e-07	1.44128e-07	1.67174e-08	-5.34045e-09	-1.55418e-08	1.6042e-08	-5.47911e-08	-1.02057e-07	7.05656e-08	9.69653e-08	-7.7308e-08	1.01148e-08	6.05112e-08	-7.07668e-08	-2.69897e-08	-5.09914e-08	2.5641e-08	-1.17509e-07	-2.5762e-08	1.09085e-08	-4.06528e-08	2.07996e-09	3.41312e-08	1.26914e-13
-9.3875e-10	8.65327e-08	-3.68855e-08	6.15615e-08	-2.42871e-08	6.89315e-08	-5.3978e-08	1.38231e-07	1.44522e-07	1.68455e-08	-5.29383e-09	-1.55361e-08	1.6407e-08	-5.48815e-08	-1.02095e-07	7.06083e-08	9.82989e-08	-7.81311e-08	9.57028e-09	6.06299e-08	-7.07633e-08	-2.81081e-08	-5.0987e-08	2.38186e-08	-1.17638e-07	-2.41096e-08	1.09702e-08	-4.04126e-08	4.79871e-09	3.41289e-08	1.25992e-13
-1.00634e-09	8.69203e-08	-3.61189e-08	6.18302e-08	-2.42814e-08	6.90278e-08	-5.40069e-08	1.38083e-07	1.45277e-07	1.67109e-08	-5.14549e-09	-1.54822e-08	1.61931e-08	-5.46631e-08	-2.2404e-08	6.86743e-08	1.01343e-07	-7.61028e-08	9.34053e-09	6.08493e-08	-7.07654e-08	-2.77065e-08	-5.09978e-08	2.52146e-08	-1.17691e-07	-2.7039e-08	1.09771e-08	-4.06443e-08	6.4768e-09	3.41231e-08	1.16566e-13
-9.63361e-10	8.81094e-08	-3.59638e-08	3.39191e-08	-2.47885e-08	6.90034e-08	-5.39923e-08	8.47629e-08	1.44345e-07	1.70133e-08	-5.18102e-09	-1.55264e-08	1.62582e-08	-5.46493e-08	-4.69882e-08	6.96912e-08	1.005e-07	-7.70861e-08	8.94979e-09	6.09788e-08	-7.07678e-08	-2.72163e-08	-5.1083e-08	2.52777e-08	-1.17742e-07	-2.50186e-08	1.10361e-08	-4.06031e-08	2.82856e-09	3.413e-08	1.03663e-13
-9.77262e-10	8.59918e-08	-3.63406e-08	4.10419e-08	-2.48506e-08	6.89991e-08	-5.39888e-08	6.51147e-08	1.44419e-07	1.69618e-08	-5.19805e-09	-1.5509e-08	1.62467e-08	-5.46944e-08	-4.25274e-08	6.92215e-08	1.03375e-07	-7.73445e-08	9.18944e-09	6.08867e-08	-7.07684e-08	-2.72052e-08	-5.10345e-08	2.53209e-08	-1.17792e-07	-2.53453e-08	1.10467e-08	-4.06396e-08	-2.76497e-10	3.41241e-08	1.01111e-13
-9.77556e-10	8.79287e-08	-3.07655e-08	4.26439e-08	-2.30565e-08	6.90055e-08	-5.40063e-08	7.82432e-08	1.45291e-07	1.68398e-08	-5.17051e-09	-1.55058e-08	1.6263e-08	-5.46294e-08	-3.08508e-08	3.45016e-08	1.02067e-07	-7.37361e-08	9.09784e-09	6.08837e-08	-7.08519e-08	-2.7625e-08	-4.95818e-08	2.51655e-08	-1.17817e-07	-2.60815e-08	1.09698e-08	-4.0624e-08	8.8008e-10	3.41248e-08	9.78969e-14
-7.46349e-10	8.60792e-08	-3.59009e-08	3.97492e-08	-2.44907e-08	6.90041e-08	-3.50991e-08	7.00559e-08	1.44401e-07	1.69863e-08	-5.20463e-09	-1.54936e-08	1.62408e-08	-5.46847e-08	-2.35784e-08	4.60127e-08	1.0192e-07	-7.61357e-08	9.10071e-09	6.09639e-08	-7.07951e-08	-2.74173e-08	-5.08532e-08	2.50575e-08	-1.1786e-07	-2.56341e-08	1.1022e-08	-4.06011e-08	2.29022e-09	3.41234e-08	9.55637e-14
-9.21281e-10	8.75796e-08	-2.49876e-08	3.94651e-08	-2.42201e-08	6.90005e-08	-3.7522e-08	6.86327e-08	1.44365e-07	1.72726e-08	-5.1686e-09	-1.54972e-08	1.62563e-08	-5.46541e-08	-1.98308e-08	4.4582e-08	1.01988e-07	-7.5572e-08	9.15643e-09	6.09199e-08	-7.08515e-08	-2.74046e-08	-5.04199e-08	2.47807e-08	-1.17838e-07	-2.54587e-08	1.10013e-08	-4.06229e-08	2.2676e-09	3.41248e-08	9.46673e-14
-8.93031e-10	8.67543e-08	-3.19793e-08	3.95033e-08	-2.42007e-08	6.90049e-08	-4.00124e-08	6.95188e-08	1.44458e-07	1.6988e-08	-5.13759e-09	-1.54977e-08	1.62703e-08	-5.46655e-08	-2.05397e-08	4.25654e-08	1.01861e-07	-7.51891e-08	9.20559e-09	3.96654e-08	-7.07888e-08	-2.724e-08	-5.07952e-08	2.47947e-08	-1.17856e-07	-2.54912e-08	1.10125e-08	-4.06155e-08	2.44424e-09	3.41376e-08	9.29189e-14
-8.82553e-10	6.83447e-08	-3.01596e-08	3.87726e-08	-2.4358e-08	6.89861e-08	-4.10244e-08	7.0176e-08	1.3324e-07	1.69881e-08	-4.92184e-09	-1.54993e-08	1.62545e-08	-5.46002e-08	-2.16424e-08	-1.30377e-09	7.13078e-08	-7.58696e-08	9.17718e-09	4.59491e-08	-7.0821e-08	-2.73215e-08	-5.07489e-08	2.51606e-08	-1.16564e-07	-2.53522e-08	1.41049e-08	-3.89284e-08	1.99401e-09	3.41483e-08	8.01878e-14
-9.13736e-10	7.38868e-08	-2.49803e-08	3.83683e-08	-2.51477e-08	6.50471e-08	-4.44216e-08	7.13766e-08	1.36839e-07	1.698e-08	-4.54766e-09	-1.54932e-08	1.62139e-08	-5.4476e-08	-2.41462e-08	1.03585e-08	8.00969e-08	-7.50555e-08	9.17483e-09	4.76326e-08	-3.60266e-08	-2.73752e-08	-5.05629e-08	2.6643e-08	-1.1604e-07	-2.53055e-08	8.35709e-09	-3.87328e-08	2.23412e-09	3.41388e-08	7.92442e-14
-8.93255e-10	7.12048e-08	-2.47973e-08	3.882e-08	-2.51291e-08	6.53612e-08	-4.27994e-08	7.10456e-08	1.35791e-07	1.69748e-08	2.18637e-11	-1.54984e-08	1.62582e-08	-5.41354e-08	-2.33597e-08	6.36492e-09	7.53733e-08	-7.519e-08	9.23286e-09	4.59564e-08	-3.82036e-08	-2.73292e-08	-5.06029e-08	2.69566e-08	-1.15594e-07	-2.53354e-08	1.28258e-08	-3.88797e-08	2.09698e-09	3.41413e-08	7.75998e-14
-8.92326e-10	6.94298e-08	-1.36159e-08	3.87618e-08	-2.44976e-08	6.279e-08	-4.18511e-08	7.07443e-08	1.34277e-07	1.69905e-08	-1.51519e-09	-1.5498e-08	1.62699e-08	-5.39122e-08	-2.12668e-08	6.19689e-09	7.69503e-08	-7.5251e-08	9.18093e-09	5.05772e-08	-4.10648e-08	-2.7295e-08	-5.06546e-08	2.57829e-08	-1.15884e-07	-2.53104e-08	1.25985e-08	-3.84502e-08	2.19551e-09	3.41504e-08	7.67976e-14
-9.05097e-10	7.0398e-08	-2.20936e-08	3.86571e-08	-2.5341e-08	6.25399e-08	-4.12336e-08	7.09897e-08	1.35076e-07	1.70034e-08	-9.6955e-10	-1.54988e-08	1.61074e-08	-5.4221e-08	-2.32612e-08	5.53811e-09	7.50415e-08	-7.50227e-08	9.1666e-09	4.79791e-08	-4.0396e-08	-2.73451e-08	-5.05822e-08	2.60664e-08	-9.58521e-08	-2.53308e-08	4.923e-09	-3.88319e-08	2.1212e-09	3.41434e-08	7.25743e-14
-9.08331e-10	7.10092e-08	-2.10494e-08	3.86587e-08	-2.53353e-08	6.19254e-08	-4.21535e-08	7.0701e-08	1.35577e-07	1.75865e-08	-1.70861e-09	-1.54982e-08	1.58993e-08	-5.41172e-08	-2.29763e-08	8.10268e-09	7.44392e-08	-7.50094e-08	9.1444e-09	4.85697e-08	-3.81784e-08	-2.73501e-08	-5.05905e-08	2.63458e-08	-9.40136e-08	-2.53352e-08	8.3348e-09	-3.88322e-08	2.09725e-09	3.41426e-08	7.22388e-14
-9.01727e-10	7.05327e-08	-2.38303e-08	3.873e-08	-2.47119e-08	6.05676e-08	-4.20331e-08	2.84667e-08	1.35576e-07	1.71253e-08	-2.25316e-09	-1.75791e-08	1.59252e-08	-5.42548e-08	-2.30168e-08	7.67885e-09	7.48719e-08	-7.55926e-08	9.1593e-09	4.86532e-08	-3.76446e-08	-2.87915e-08	-5.06152e-08	2.56891e-08	-9.64078e-08	-2.53265e-08	8.8433e-09	-3.09309e-08	2.13392e-09	2.98378e-08	6.77785e-14
-9.04048e-10	7.01561e-08	-2.22637e-08	3.86973e-08	-2.32753e-08	5.8305e-08	-4.14042e-08	1.32216e-08	1.36048e-07	1.70947e-08	-1.64508e-09	-1.80253e-08	1.62261e-08	-5.45602e-08	-2.32175e-08	6.8001e-09	7.52883e-08	-7.532e-08	9.11937e-09	4.85166e-08	-3.73877e-08	-2.70462e-08	-5.05971e-08	2.61198e-08	-9.62248e-08	-2.53294e-08	1.02532e-08	-3.69516e-08	2.13024e-09	2.60365e-08	6.69043e-14
-8.61456e-10	7.05851e-08	-2.18639e-08	3.86901e-08	-1.71778e-08	5.94801e-08	-4.15907e-08	1.64432e-08	1.35538e-07	1.73137e-08	-2.03298e-09	-1.65613e-08	1.61187e-08	-5.42359e-08	-2.30813e-08	6.91579e-09	7.48218e-08	-7.51309e-08	9.0882e-09	4.86494e-08	-3.82396e-08	-2.73462e-08	-5.06096e-08	2.54878e-08	-9.53927e-08	-2.53027e-08	9.35291e-09	-3.36354e-08	2.11781e-09	2.95551e-08	6.64719e-14
-8.89979e-10	7.04671e-08	-2.20337e-08	3.86584e-08	-2.03449e-08	6.05322e-08	-4.15641e-08	1.40077e-08	1.35287e-07	1.725e-08	-1.92747e-09	-1.60934e-08	1.6136e-08	-5.41451e-08	-2.30833e-08	7.10418e-09	7.48231e-08	-7.51315e-08	9.11977e-09	4.85567e-08	-3.8242e-08	-2.72668e-08	-5.07198e-08	2.49384e-08	-9.53486e-08	-1.59002e-08	9.5626e-09	-3.61683e-08	2.11659e-09	2.8344e-08	6.62226e-14
-8.78252e-10	7.06391e-08	-2.19446e-08	3.86672e-08	-1.92298e-08	6.08044e-08	-4.15682e-08	1.48195e-08	1.35488e-07	1.72685e-08	-2.08147e-09	-1.62512e-08	1.61023e-08	-5.42297e-08	-2.30562e-08	6.95876e-09	7.50961e-08	-7.52376e-08	9.10923e-09	4.86314e-08	-1.33269e-08	-2.75711e-08	-5.071e-08	2.55981e-08	-9.52281e-08	-1.99629e-08	9.74117e-09	-3.48978e-08	2.11659e-09	2.40738e-08	6.4962e-14
-8.97543e-10	7.06773e-08	-2.19016e-08	3.86767e-08	-1.52484e-08	2.70436e-08	-4.15263e-08	1.4253e-08	1.35373e-07	1.69674e-08	-2.01892e-09	-1.70673e-08	1.61542e-08	-5.42851e-08	-1.24056e-08	7.03027e-09	7.50778e-08	-7.53177e-08	9.34808e-09	4.86827e-08	-2.12714e-08	-2.75965e-08	-5.06933e-08	2.54917e-08	-9.53021e-08	-2.00805e-08	9.54567e-09	-3.50231e-08	2.12438e-09	2.87297e-08	6.20171e-14
-8.60049e-10	7.0476e-08	-2.19608e-08	3.8659e-08	-1.16274e-08	2.10517e-08	-4.15882e-08	1.38158e-08	1.3533e-07	1.6771e-08	-1.96799e-09	-1.63776e-08	1.61315e-08	-5.41909e-08	-1.51758e-08	6.99553e-09	7.49797e-08	-7.53345e-08	9.32492e-09	4.88495e-08	-8.06393e-09	-2.76241e-08	-5.06914e-08	2.52636e-08	-9.51967e-08	-2.00961e-08	9.16253e-09	-3.4907e-08	2.13505e-09	2.83237e-08	6.11688e-14
-8.84899e-10	7.04686e-08	-2.18603e-08	3.86668e-08	-1.19438e-08	2.17565e-08	-4.1609e-08	1.44993e-08	1.35433e-07	1.65367e-08	-2.41721e-09	-1.64465e-08	1.61373e-08	-5.42287e-08	-1.58475e-08	7.5097e-09	7.50217e-08	-7.10374e-08	9.28256e-09	3.00215e-08	-1.51597e-08	-2.75969e-08	-5.06648e-08	2.53077e-08	-9.53536e-08	-1.92601e-08	9.30978e-09	-3.49577e-08	2.27893e-09	2.88187e-08	5.93663e-14
-8.72192e-10	7.05071e-08	-2.17262e-08	3.86701e-08	-1.21288e-08	2.67425e-08	-4.159e-08	1.45068e-08	1.35397e-07	1.6737e-08	-2.33003e-09	-1.6566e-08	1.61262e-08	-4.01579e-08	-1.33722e-08	7.73796e-09	7.50133e-08	-7.25903e-08	9.31845e-09	2.82861e-08	-1.3912e-08	-2.76967e-08	-5.06741e-08	2.52134e-08	-9.53364e-08	-1.88175e-08	9.34904e-09	-3.53916e-08	2.18496e-09	2.82514e-08	5.82791e-14
-7.42034e-10	7.05611e-08	-1.8371e-08	3.86699e-08	-1.23314e-08	2.49657e-08	-4.16496e-08	1.41817e-08	1.35405e-07	1.65589e-08	-2.46653e-09	-1.65885e-08	1.61259e-08	-3.41536e-08	-1.57227e-08	8.95209e-09	7.503e-08	-6.84678e-08	9.48379e-09	2.94757e-08	-1.50266e-08	-2.76911e-08	-5.06721e-08	2.53276e-08	-9.5349e-08	-1.94095e-08	9.24056e-09	-3.54615e-08	3.46778e-09	2.80558e-08	5.72552e-14
-7.42034e-10	7.05611e-08	-1.8371e-08	3.86699e-08	-1.23314e-08	2.49657e-08	-4.16496e-08	1.41817e-08	1.35405e-07	1.65589e-08	-2.46653e-09	-1.65885e-08	1.61259e-08	-3.41536e-08	-1.57227e-08	8.95209e-09	7.503e-08	-6.84678e-08	9.48379e-09	2.94757e-08	-1.50266e-08	-2.76911e-08	-5.06721e-08	2.53276e-08	-9.5349e-08	-1.94095e-08	9.24056e-09	-3.54615e-08	3.46778e-09	2.80558e-08	5.72552e-14
-7.5265e-10	7.052e-08	-1.94931e-08	3.86704e-08	-1.26865e-08	2.44507e-08	-4.16372e-08	1.41888e-08	1.35409e-07	1.6562e-08	-2.70101e-09	-1.6452e-08	1.61281e-08	-3.47312e-08	-1.56154e-08	7.69926e-09	7.50296e-08	-6.85432e-08	9.39224e-09	2.93138e-08	-1.49457e-08	-2.76829e-08	-5.06726e-08	2.5303e-08	-9.54145e-08	-1.72382e-08	9.29558e-09	-3.5355e-08	3.14455e-09	2.79856e-08	5.72033e-14
-7.78804e-10	7.06576e-08	-1.91059e-08	4.02966e-08	-1.26127e-08	2.49461e-08	-4.1889e-08	1.45352e-08	1.30022e-07	1.65453e-08	-2.44793e-09	-1.64641e-08	1.76734e-08	-3.60404e-08	-1.46767e-08	8.30632e-09	7.50346e-08	-7.01668e-08	9.40113e-09	2.6384e-08	-1.581e-08	-2.76893e-08	-4.66288e-08	2.53158e-08	-8.61138e-08	-1.86722e-08	9.13696e-09	-3.53414e-08	1.71929e-09	2.72381e-08	5.40929e-14
-7.90382e-10	7.06383e-08	-1.94166e-08	3.99638e-08	-1.25338e-08	2.3974e-08	-4.17071e-08	1.45242e-08	1.31202e-07	1.65886e-08	-2.44889e-09	-1.64261e-08	1.65718e-08	-3.64848e-08	-1.51088e-08	8.45743e-09	7.50324e-08	-4.11004e-08	9.39899e-09	2.73015e-08	-1.5487e-08	-2.7692e-08	-4.71781e-08	2.53098e-08	-8.9663e-08	-1.84349e-08	9.22706e-09	-3.5288e-08	2.9349e-09	2.78765e-08	5.18386e-14
-7.80092e-10	7.05775e-08	-1.93363e-08	4.003e-08	-1.25978e-08	2.39712e-08	-4.18501e-08	1.43734e-08	1.31927e-07	1.65517e-08	-2.44906e-09	-1.64974e-08	1.66196e-08	-3.61398e-08	-1.48848e-08	8.46015e-09	7.50529e-08	-2.7702e-08	9.39635e-09	2.69467e-08	-1.56531e-08	-2.76955e-08	-4.86913e-08	2.5311e-08	-8.87085e-08	-1.81602e-08	9.18864e-09	-3.53989e-08	2.47346e-09	2.74323e-08	5.10152e-14
-7.87269e-10	7.05409e-08	-1.93483e-08	3.90536e-08	-1.46017e-08	2.37775e-08	-4.18455e-08	1.44703e-08	1.33308e-07	1.65745e-08	-2.42327e-09	-1.59174e-08	1.68935e-08	-3.5872e-08	-1.48314e-08	8.48442e-09	7.50357e-08	-2.33673e-08	9.33518e-09	2.75845e-08	-1.56128e-08	-2.76406e-08	-4.96243e-08	2.53094e-08	-2.75384e-08	-1.81114e-08	5.78363e-09	-3.53595e-08	2.18809e-09	2.79608e-08	4.40764e-14
-7.89885e-10	7.05623e-08	-1.93123e-08	3.89374e-08	-1.25997e-08	2.35681e-08	-4.20265e-08	1.44343e-08	1.09471e-07	1.64198e-08	1.90902e-09	-1.63629e-08	1.66289e-08	-3.28268e-08	-1.49535e-08	8.52865e-09	5.67548e-08	-3.2899e-08	9.38806e-09	2.75646e-08	-1.55361e-08	-2.76809e-08	-4.95334e-08	2.51762e-08	-5.46982e-08	-8.48549e-09	8.3081e-09	-3.541e-08	2.42999e-09	2.60167e-08	3.80489e-14
-8.15767e-10	7.01311e-08	-1.94532e-08	3.89829e-08	-1.2763e-08	2.3513e-08	-4.10599e-08	1.44418e-08	1.09697e-07	1.63411e-08	1.07282e-09	-1.62869e-08	1.65922e-08	-8.02473e-09	-1.49209e-08	8.47732e-09	6.20947e-08	-3.02735e-08	9.3823e-09	2.73588e-08	-1.54976e-08	-2.76629e-08	-4.95208e-08	2.5285e-08	-4.22246e-08	-1.31346e-08	7.53346e-09	-3.53786e-08	2.58519e-09	2.75859e-08	3.63657e-14
-7.9081e-10	7.04847e-08	-1.94216e-08	3.93427e-08	-1.26721e-08	1.63705e-08	-1.78325e-08	1.44669e-08	1.06932e-07	1.6239e-08	1.83584e-09	-1.6352e-08	1.66169e-08	-1.99012e-08	-1.49437e-08	8.35046e-09	6.66735e-08	-3.28839e-08	9.38457e-09	2.70653e-08	-1.55475e-08	-2.76959e-08	-4.89379e-08	2.52376e-08	-3.99802e-08	-1.00979e-08	7.43198e-09	-3.53825e-08	2.56777e-09	2.54609e-08	3.4834e-14
-3.94703e-10	6.81912e-08	-1.93383e-08	3.92703e-08	-1.23503e-08	2.35722e-08	-2.22238e-08	1.44328e-08	1.0018e-07	1.64171e-08	4.03745e-09	-1.6367e-08	1.66655e-08	-2.62176e-08	-1.48973e-08	8.47474e-09	5.94607e-08	-3.44251e-08	1.33034e-08	2.70147e-08	-1.55763e-08	-1.90314e-08	-4.82219e-08	2.5516e-08	-4.79216e-08	-1.54323e-08	1.1323e-08	-3.53112e-08	2.54208e-09	2.75509e-08	3.37092e-14
-6.07055e-10	6.93892e-08	-1.92614e-08	3.92348e-08	-1.25123e-08	2.18503e-08	-2.26005e-08	1.33202e-08	1.04203e-07	1.63999e-08	2.54715e-09	-1.63301e-08	1.66295e-08	-2.08721e-08	-1.48683e-08	8.42166e-09	5.92401e-08	-3.25307e-08	5.32125e-09	2.71977e-08	-1.32875e-08	-1.18269e-08	-4.88426e-08	2.54436e-08	-4.1757e-08	-1.13085e-08	8.22371e-09	-3.52353e-08	2.55039e-09	2.64995e-08	3.30268e-14
-6.53061e-09	6.93777e-08	-1.93613e-08	3.91461e-08	-1.26176e-08	1.8217e-08	-2.52276e-08	1.43662e-08	1.05571e-07	1.64022e-08	1.94951e-09	-1.63433e-08	1.66274e-08	-2.17581e-08	-1.49332e-08	8.43062e-09	6.07114e-08	-3.13892e-08	1.07637e-08	2.71355e-08	-1.50114e-08	-1.53468e-08	-3.39388e-08	2.52093e-08	-2.29601e-08	-1.32224e-08	8.11541e-09	-3.52633e-08	2.55838e-09	2.65794e-08	3.13221e-14
-6.66486e-09	6.91637e-08	-1.93239e-08	3.92023e-08	-1.25968e-08	1.74952e-08	-2.42543e-08	1.40766e-08	1.03397e-07	1.63847e-08	2.01283e-09	-1.63408e-08	1.66247e-08	-2.02435e-08	-1.49299e-08	8.43548e-09	5.98893e-08	-3.10624e-08	9.94266e-09	2.70697e-08	-1.44983e-08	-2.14632e-08	-3.54597e-08	2.5288e-08	-1.05704e-08	-1.25059e-08	8.11049e-09	-3.52721e-08	2.57121e-09	2.62927e-08	3.0427e-14
-4.47305e-09	6.94526e-08	-1.89979e-08	3.91974e-08	-9.51986e-09	1.87638e-08	-2.41393e-08	1.42467e-08	1.05355e-07	1.62839e-08	4.96485e-09	-1.63379e-08	1.66223e-08	-2.20812e-08	-1.49428e-08	8.30288e-09	5.87161e-08	-3.12551e-08	9.61935e-09	1.85444e-08	-1.43823e-08	-1.15414e-08	-3.52363e-08	2.53435e-08	-9.46386e-09	-1.24033e-08	7.75984e-09	-3.52505e-08	2.55482e-09	2.65029e-08	3.00219e-14
-4.53074e-09	6.92073e-08	-1.87949e-08	3.92013e-08	-1.12828e-08	1.88975e-08	-2.47043e-08	1.42039e-08	1.03243e-07	1.62584e-08	7.43238e-09	-1.63182e-08	1.66217e-08	-2.05889e-08	-1.49352e-08	8.33436e-09	5.90536e-08	-3.17482e-08	9.69946e-09	2.17147e-08	-1.45384e-08	-1.09198e-08	-3.58651e-08	2.53256e-08	-1.2439e-08	-1.24844e-08	7.9557e-09	-3.52162e-08	2.55615e-09	2.6454e-08	2.9874e-14
-5.16524e-09	6.93612e-08	-1.75001e-08	3.9201e-08	-1.07537e-08	1.85243e-08	-2.14908e-08	1.41941e-08	1.03509e-07	1.63356e-08	3.54022e-09	-1.63321e-08	1.69168e-08	-2.1361e-08	-1.49344e-08	8.38253e-09	5.89609e-08	-3.14256e-08	9.81119e-09	2.08715e-08	-1.4723e-08	-1.37155e-08	-3.57303e-08	2.22205e-08	-1.22543e-08	-1.25942e-08	7.89316e-09	-3.5258e-08	2.51185e-09	2.02455e-08	2.93003e-14
-4.82157e-09	6.92801e-08	-1.50452e-08	3.91997e-08	-1.06595e-08	1.88667e-08	-1.92183e-08	1.4113e-08	1.03672e-07	1.63212e-08	6.2678e-09	-1.63311e-08	1.68853e-08	-2.06643e-08	-1.49343e-08	8.39077e-09	5.91403e-08	-3.1448e-08	9.86992e-09	2.27264e-08	-1.47792e-08	-1.27283e-08	-3.63306e-08	2.02632e-08	-1.21238e-08	-1.25042e-08	7.95091e-09	-3.52409e-08	2.50767e-09	2.14262e-08	2.92351e-14
-4.97502e-09	6.92489e-08	-1.75908e-08	3.81861e-08	-1.06353e-08	1.85195e-08	-2.11157e-08	1.41506e-08	1.03681e-07	4.2469e-09	3.73499e-09	-1.59453e-08	1.67818e-08	-2.15369e-08	-1.49338e-08	8.39283e-09	5.9058e-08	-3.13222e-08	1.0857e-08	2.1109e-08	-1.47026e-08	-1.35635e-08	-3.57705e-08	2.05811e-08	-1.14985e-08	-1.24617e-08	8.02071e-09	-3.5262e-08	2.53219e-09	2.28116e-08	2.90226e-14
-4.86511e-09	6.92978e-08	-1.633e-08	3.91855e-08	-1.0211e-08	9.15367e-09	-1.95854e-08	1.40401e-08	1.03906e-07	1.63003e-08	5.68144e-09	-1.633e-08	1.68164e-08	-2.08702e-08	-1.49353e-08	7.80098e-09	4.96722e-08	-1.73583e-08	9.79908e-09	9.93099e-09	-1.4754e-08	-1.32165e-08	-3.59507e-08	2.00447e-08	-1.22006e-08	-1.27068e-08	7.09871e-09	-3.52483e-08	2.34559e-09	2.0285e-08	2.68301e-14
-4.9721e-09	6.93138e-08	-1.74154e-08	3.91475e-08	-1.03762e-08	9.12375e-11	-2.07367e-08	1.41142e-08	1.03688e-07	1.30006e-08	4.67602e-09	-1.62965e-08	1.67904e-08	-2.11212e-08	-1.49326e-08	7.78103e-09	4.79876e-08	-1.6821e-08	9.81869e-09	1.54767e-08	-1.47453e-08	-1.3219e-08	-3.60806e-08	1.86699e-08	-1.19976e-08	-1.25917e-08	7.7131e-09	-3.52486e-08	2.3625e-09	2.04613e-08	2.66139e-14
-4.97605e-09	6.93125e-08	-1.67116e-08	3.91248e-08	-1.02992e-08	-2.36835e-09	-1.97735e-08	1.40804e-08	1.03864e-07	1.20399e-08	5.13218e-09	-1.63103e-08	1.68546e-08	-2.12526e-08	-1.49388e-08	7.88675e-09	4.74415e-08	-1.47929e-08	9.86142e-09	1.3583e-08	-1.47613e-08	-1.31378e-08	-3.59715e-08	1.83144e-08	-1.20037e-08	-1.25898e-08	7.25754e-09	-3.52484e-08	2.3896e-09	2.03015e-08	2.63729e-14
-4.97853e-09	6.93064e-08	-1.66365e-08	3.90297e-08	-1.0366e-08	2.66148e-09	-2.00132e-08	1.40988e-08	1.03894e-07	1.28582e-08	5.30542e-09	-1.63022e-08	1.68521e-08	-2.12849e-08	-1.49448e-08	7.86618e-09	4.82649e-08	-8.63653e-09	9.89523e-09	1.39538e-08	-1.47473e-08	-1.31267e-08	-3.5927e-08	1.79692e-08	-1.1986e-08	-1.26305e-08	6.76375e-09	-3.52364e-08	2.36785e-09	2.05209e-08	2.6335e-14
-5.21912e-09	6.93408e-08	-1.66671e-08	3.90865e-08	-1.02435e-08	2.08685e-09	-1.98282e-08	1.40569e-08	1.03884e-07	1.32073e-08	5.12577e-09	-1.63081e-08	1.68648e-08	-2.07709e-08	-1.49348e-08	7.85411e-09	4.76709e-08	-1.1136e-08	8.67879e-09	1.34622e-08	-1.47584e-08	-1.31213e-08	-3.54362e-08	1.81756e-08	-1.20074e-08	-1.26893e-08	6.95504e-09	-3.4367e-08	8.03589e-10	2.04272e-08	2.61819e-14
-4.97647e-09	6.93657e-08	-1.68507e-08	3.90657e-08	-1.03481e-08	2.04805e-09	-1.97556e-08	1.40718e-08	1.03842e-07	1.20177e-08	5.12764e-09	-1.63101e-08	1.68871e-08	-2.11037e-08	-1.49396e-08	7.88069e-09	4.79102e-08	-1.11268e-08	7.77064e-09	1.21643e-08	-1.47546e-08	-1.31106e-08	-3.5703e-08	1.78547e-08	-1.20214e-08	-1.26499e-08	7.23265e-09	-3.38221e-08	2.07696e-09	2.04595e-08	2.61162e-14
-5.06777e-09	6.93221e-08	-1.6765e-08	3.9085e-08	-1.03117e-08	5.40697e-10	-1.9869e-08	1.40802e-08	1.03875e-07	1.22574e-08	5.25503e-09	-1.6307e-08	1.68715e-08	-2.10566e-08	-1.49351e-08	7.84774e-09	4.73928e-08	-1.06774e-08	8.61735e-09	1.26803e-08	-1.47503e-08	-1.31415e-08	-3.56347e-08	1.19902e-09	-1.20149e-08	-1.26661e-08	6.65654e-09	-3.4023e-08	9.19128e-11	2.04227e-08	2.57664e-14
-5.07737e-09	6.93122e-08	-5.81875e-09	3.90809e-08	-1.03015e-08	8.44913e-10	-1.98639e-08	1.40728e-08	1.03867e-07	1.21383e-08	5.26574e-09	-1.63108e-08	1.68878e-08	-2.10181e-08	-1.50159e-08	7.84862e-09	4.73902e-08	-1.128e-08	8.67257e-09	1.27356e-08	-1.47512e-08	-1.31093e-08	-3.57813e-08	5.11486e-09	-1.20255e-08	-1.26676e-08	6.77445e-09	-3.40443e-08	-2.97778e-11	1.99695e-08	2.55493e-14
-5.04625e-09	6.93193e-08	-7.51852e-09	3.90931e-08	-1.03048e-08	7.87028e-10	-1.98532e-08	1.40718e-08	1.03867e-07	1.22051e-08	5.25741e-09	-1.63093e-08	1.68981e-08	-2.09991e-08	-1.4989e-08	7.85116e-09	4.72816e-08	-1.11154e-08	8.52069e-09	1.27376e-08	-1.47512e-08	-1.31113e-08	-3.57741e-08	3.72541e-09	-1.20238e-08	-1.26626e-08	6.7875e-09	-3.38345e-08	2.64479e-10	2.00281e-08	2.55322e-14
-4.98422e-09	6.93142e-08	-6.55947e-09	3.90878e-08	-1.02695e-08	5.9574e-10	-1.9854e-08	1.40761e-08	1.03858e-07	1.21791e-08	5.25372e-09	-1.63094e-08	1.69012e-08	-2.10702e-08	-1.50127e-08	7.84254e-09	4.71061e-08	-1.10562e-08	8.70256e-09	1.28477e-08	-1.47432e-08	-1.31212e-08	-3.5772e-08	4.15525e-09	-1.99799e-09	-1.26673e-08	6.80655e-09	-3.40304e-08	5.13624e-11	2.01403e-08	2.53861e-14
-4.93262e-09	6.93188e-08	-6.76361e-09	3.91066e-08	-1.02862e-08	5.45961e-10	-1.98647e-08	1.40849e-08	1.03626e-07	1.22726e-08	5.26288e-09	-1.63074e-08	1.69106e-08	-2.09335e-08	-1.49407e-08	7.84664e-09	4.72448e-08	-1.1265e-08	8.70374e-09	1.28265e-08	-1.42401e-08	-1.31354e-08	-3.5719e-08	3.7864e-09	-1.64212e-09	-1.26623e-08	6.81445e-09	-3.39982e-08	-3.80317e-10	2.03723e-08	2.53404e-14
-4.97826e-09	6.93169e-08	-6.31199e-09	3.91012e-08	-1.02871e-08	5.10629e-10	-1.98549e-08	1.40725e-08	1.03604e-07	1.22216e-08	5.22672e-09	-1.63058e-08	1.69095e-08	-2.09087e-08	-1.4963e-08	7.83376e-09	4.72722e-08	-1.12511e-08	8.65325e-09	1.28229e-08	-5.69432e-09	-1.3131e-08	-3.57606e-08	3.45981e-09	-2.38867e-09	-1.26656e-08	6.79163e-09	-3.39808e-08	-2.13227e-11	2.02994e-08	2.51566e-14
-4.97559e-09	6.9292e-08	-7.12844e-09	3.90994e-08	-1.02953e-08	5.60963e-10	-1.98554e-08	1.4091e-08	1.03345e-07	1.22819e-08	5.24427e-09	-1.63079e-08	1.69053e-08	-2.0974e-08	-1.49606e-08	7.74807e-09	4.72887e-08	-1.11615e-08	8.67406e-09	1.27271e-08	-3.9579e-09	-1.31295e-08	-3.5768e-08	4.41488e-09	-4.33962e-09	-1.2665e-08	6.84456e-09	-3.39797e-08	2.70583e-11	2.03458e-08	2.51185e-14
-5.81843e-09	6.93158e-08	-7.14908e-09	3.90995e-08	-1.02827e-08	6.194e-10	-1.9856e-08	1.40748e-08	5.20448e-09	1.22404e-08	5.25419e-09	-1.63256e-08	1.81771e-08	-2.09758e-08	-1.49669e-08	7.81485e-09	4.72632e-08	-1.11679e-08	8.77528e-09	1.27522e-08	-6.9189e-09	-1.31249e-08	-3.57563e-08	4.41775e-09	-3.03916e-09	-1.26657e-08	6.79683e-09	-3.39961e-08	2.69808e-10	2.00475e-08	1.45333e-14
-5.41641e-09	6.93138e-08	-6.94105e-09	3.90998e-08	-1.02846e-08	5.57588e-10	-1.98559e-08	1.40812e-08	6.37022e-09	1.20357e-08	5.25166e-09	-1.63165e-08	1.77023e-08	-2.09732e-08	-1.49663e-08	7.74817e-09	4.72721e-08	-1.11799e-08	8.74315e-09	1.27742e-08	-6.51367e-09	-1.31263e-08	-3.57584e-08	4.22904e-09	-3.08501e-09	-1.26653e-08	6.79761e-09	-3.40099e-08	2.36624e-10	2.01056e-08	1.45135e-14
-5.01638e-09	6.92928e-08	-6.93327e-09	3.90995e-08	-1.02843e-08	5.67908e-10	-1.98563e-08	1.40881e-08	1.04374e-08	1.21262e-08	5.24659e-09	-1.63116e-08	1.77199e-08	-2.09574e-08	-1.49593e-08	7.64556e-09	4.72431e-08	-1.11848e-08	8.71266e-09	1.00021e-08	-5.29008e-09	-1.31279e-08	-3.57636e-08	4.16023e-09	-3.12673e-09	-1.26653e-08	6.83088e-09	-3.3975e-08	1.40469e-10	2.01778e-08	1.44953e-14
-5.61427e-09	6.93112e-08	-6.71785e-09	3.90992e-08	-1.02847e-08	5.98789e-10	-1.98564e-08	1.40801e-08	4.80633e-09	1.10807e-08	5.24884e-09	-1.63174e-08	1.79667e-08	-2.09692e-08	-1.4963e-08	7.12285e-09	4.72581e-08	-1.11855e-08	8.73674e-09	8.88943e-09	-6.75367e-09	-1.31276e-08	-3.57501e-08	4.30096e-09	-3.29928e-09	-1.26657e-08	6.80119e-09	-3.40047e-08	1.34433e-10	2.01017e-08	1.43912e-14
-5.3049e-09	6.93125e-08	-6.96261e-09	3.90999e-08	-1.02836e-08	5.83291e-10	-1.98588e-08	1.40995e-08	4.47772e-09	9.83494e-09	5.24821e-09	-1.63141e-08	1.76649e-08	-2.0965e-08	-1.49635e-08	7.48644e-09	4.72576e-08	-1.11975e-08	8.72738e-09	8.97081e-09	-6.58775e-09	-1.31282e-08	-3.57546e-08	4.20519e-09	-3.23553e-09	-1.26654e-08	6.80966e-09	-3.40049e-08	1.33443e-10	2.01364e-08	1.43571e-14
-5.54414e-09	6.93111e-08	-6.81353e-09	3.90986e-08	-1.02826e-08	5.76074e-10	-1.98819e-08	1.40835e-08	5.47386e-09	1.04463e-08	5.24792e-09	-1.63139e-08	1.79546e-08	-2.09694e-08	-1.49655e-08	7.2071e-09	4.73215e-08	-1.11891e-08	8.73548e-09	4.02338e-09	-5.98267e-09	-1.31306e-08	-3.57509e-08	4.56311e-09	-3.48292e-09	-1.26656e-08	6.80298e-09	-3.38732e-08	1.3918e-10	2.0133e-08	1.43161e-14
-5.42503e-09	6.93132e-08	-6.64508e-09	3.90989e-08	-1.02841e-08	5.86556e-10	-1.98599e-08	1.40843e-08	4.55305e-09	1.00673e-08	5.24899e-09	-1.63131e-08	1.78883e-08	-2.09689e-08	-1.49639e-08	7.34061e-09	4.72693e-08	-1.11972e-08	8.72539e-09	5.35004e-09	-6.13522e-09	-1.31274e-08	-3.5754e-08	4.24363e-09	-3.33257e-09	-1.26654e-08	6.80427e-09	-3.39542e-08	1.50384e-10	2.01268e-08	1.43054e-14
-5.3696e-09	6.9312e-08	-6.99398e-09	3.90982e-08	-1.02411e-08	5.81929e-10	-1.98603e-08	1.409e-08	5.13457e-09	1.02957e-08	5.24858e-09	-1.42785e-08	1.78728e-08	-2.09475e-08	-1.49127e-08	7.21291e-09	4.71153e-08	-1.11945e-08	8.71022e-09	6.11061e-09	-6.19704e-09	-1.31302e-08	-3.5705e-08	4.3579e-09	-3.33347e-09	-6.17429e-10	6.80309e-09	-3.39528e-08	1.42148e-10	1.76509e-08	1.39903e-14
-5.31548e-09	6.93109e-08	-6.90431e-09	3.90986e-08	-1.02729e-08	5.80044e-10	-1.986e-08	1.40866e-08	5.06743e-09	1.04039e-08	5.24926e-09	-1.441e-08	1.78843e-08	-2.09644e-08	-1.49199e-08	7.22613e-09	4.71652e-08	-1.11995e-08	8.48755e-09	5.00144e-09	-6.10481e-09	-1.31277e-08	-3.5753e-08	4.26071e-09	-3.34076e-09	-3.55553e-09	6.80195e-09	-3.39214e-08	1.53016e-10	7.44352e-09	1.37399e-14
-5.34731e-09	6.93152e-08	-6.93193e-09	3.90986e-08	-1.0276e-08	5.89652e-10	-1.98621e-08	2.14e-09	5.15197e-09	1.04501e-08	5.24918e-09	-1.46237e-08	1.78961e-08	-1.86443e-08	-1.49155e-08	7.5641e-09	4.70942e-08	-1.12001e-08	8.56731e-09	6.20173e-09	-6.19953e-09	-1.28717e-08	-3.57622e-08	4.27981e-09	-3.31943e-09	-2.56211e-09	7.04276e-09	-3.39577e-08	1.47776e-10	1.21543e-08	1.35643e-14
-5.38317e-09	6.93128e-08	-6.90528e-09	3.90991e-08	-1.0271e-08	5.83125e-10	-1.98629e-08	4.97421e-09	5.11393e-09	1.04349e-08	5.24901e-09	-1.43853e-08	1.78707e-08	-1.84459e-08	-1.49207e-08	7.33972e-09	4.71172e-08	-1.11969e-08	8.63219e-09	5.97411e-09	-6.16095e-09	-1.08183e-08	-3.57599e-08	4.16132e-09	-3.34078e-09	-3.66201e-09	6.85486e-09	-3.39546e-08	1.54518e-10	8.24323e-09	1.34396e-14
-4.99726e-09	1.02861e-08	-6.87925e-09	3.91553e-08	-9.46713e-09	6.16064e-10	-2.7316e-09	7.33472e-09	5.08482e-09	1.05473e-08	5.23843e-09	-1.55164e-08	1.73888e-08	-2.16907e-08	-5.21323e-09	7.19017e-09	4.71539e-08	-9.75181e-09	8.51121e-09	5.60468e-09	-6.17416e-09	-1.21132e-08	-3.57488e-08	8.2372e-09	-4.05081e-09	-2.92387e-09	7.33242e-09	-3.39398e-08	-1.76542e-10	6.04041e-09	8.3398e-15
-2.25974e-09	4.7675e-09	-6.93364e-09	3.91017e-08	-9.66294e-09	5.97843e-10	-3.59997e-09	5.89806e-09	5.10396e-09	1.04769e-08	5.24471e-09	-1.56712e-08	1.77873e-08	-2.09815e-08	-8.27992e-09	7.34132e-09	4.71141e-08	-7.38945e-09	8.60677e-09	5.90433e-09	-6.15347e-09	-1.21645e-08	-3.57592e-08	8.71445e-09	-3.68718e-09	-2.68235e-09	7.25592e-09	-3.39628e-08	1.444e-10	6.95453e-09	8.23339e-15
-3.29828e-09	5.873e-09	-6.88632e-09	3.91319e-08	-9.69444e-09	5.96469e-10	-5.40379e-09	5.59327e-09	5.09975e-09	1.05246e-08	5.16846e-09	-1.45169e-08	1.70569e-08	-1.93511e-08	-8.52059e-09	7.31793e-09	4.71114e-08	-8.04447e-09	8.62181e-09	5.68725e-09	-6.15788e-09	-1.20311e-08	-3.57657e-08	7.67355e-09	-3.64317e-09	-3.07132e-09	7.25429e-09	-3.39523e-08	1.10133e-10	7.0236e-09	8.13374e-15
-3.41461e-09	6.34665e-09	-6.89022e-09	3.91518e-08	-9.62978e-09	5.10648e-10	-6.49866e-09	3.91404e-09	5.09873e-09	1.0505e-08	4.85985e-09	-1.47674e-08	1.71388e-08	-1.98859e-08	-4.24313e-09	7.32391e-09	4.71353e-08	-8.11527e-09	8.61763e-09	5.68816e-09	-6.15901e-09	-1.1896e-08	-3.57655e-08	5.25503e-09	-4.02235e-09	-3.19079e-09	7.23408e-09	-3.39575e-08	4.48077e-11	7.37847e-09	8.08841e-15
-3.4444e-09	6.5768e-09	-6.88872e-09	3.9145e-08	-9.61289e-09	5.40124e-10	-3.02708e-09	4.51184e-09	5.09806e-09	1.05231e-08	4.97653e-09	-1.47978e-08	1.71927e-08	-1.96026e-08	-5.45948e-09	7.3186e-09	4.71272e-08	-8.33251e-09	8.61277e-09	5.69664e-09	-6.15841e-09	-1.19576e-08	-3.57642e-08	5.62253e-09	-3.85768e-09	-3.10772e-09	7.235e-09	-3.3954e-08	1.05574e-11	7.2123e-09	8.07123e-15
-3.89583e-09	6.7313e-09	-6.88906e-09	3.91456e-08	-9.02122e-09	5.57921e-10	-3.52283e-09	4.55665e-09	5.09637e-09	1.05119e-08	5.01864e-09	-1.48213e-08	1.7277e-08	-1.96338e-08	-4.54273e-09	7.3266e-09	4.71283e-08	-8.0717e-09	8.61319e-09	5.74113e-09	-6.16173e-09	-1.19424e-08	-3.57624e-08	6.18007e-09	-3.97307e-09	-3.0858e-09	7.2114e-09	-3.39534e-08	-1.42223e-11	6.71016e-09	8.06109e-15
-3.69984e-09	6.56755e-09	-6.89312e-09	3.91555e-08	-3.62836e-09	5.53701e-10	-3.33907e-09	4.58348e-09	5.09734e-09	1.05131e-08	5.00841e-09	-1.47917e-08	1.72048e-08	-1.96407e-08	-4.46207e-09	7.31486e-09	4.71277e-08	-8.36672e-09	8.60542e-09	5.73383e-09	-6.1608e-09	-1.19775e-08	-3.57632e-08	5.6704e-09	-3.99765e-09	-3.1248e-09	7.22073e-09	-3.39546e-08	-5.67351e-12	6.95784e-09	7.98843e-15
-3.93952e-09	6.86616e-09	-6.891e-09	3.91508e-08	-5.59446e-09	5.57448e-10	-3.60308e-09	5.47278e-09	5.09552e-09	1.05166e-08	4.95959e-09	-1.47817e-08	1.72006e-08	-1.96518e-08	-4.65228e-09	7.32936e-09	3.67573e-08	-8.89423e-09	8.60878e-09	5.75343e-09	-6.16087e-09	-1.19656e-08	-3.5815e-08	5.84168e-09	-3.94238e-09	-3.08399e-09	7.20969e-09	-3.39545e-08	3.19957e-11	6.72579e-09	7.16513e-15
-3.77176e-09	6.92965e-09	-6.89195e-09	3.91552e-08	-7.82963e-09	5.6483e-10	-3.97855e-09	5.52262e-09	5.09619e-09	1.05136e-08	4.99027e-09	-1.36975e-08	1.72131e-08	-1.96451e-08	-4.5957e-09	7.32022e-09	3.57541e-08	-8.4164e-09	8.61157e-09	5.69733e-09	-6.16074e-09	-1.19634e-08	-3.5887e-08	5.85912e-09	-3.94027e-09	-2.99065e-09	7.2183e-09	-3.39548e-08	2.0938e-11	6.81195e-09	7.09178e-15
-3.78031e-09	6.89897e-09	-6.89148e-09	3.91543e-08	-7.68312e-09	5.58571e-10	-3.96198e-09	5.45009e-09	5.09608e-09	1.05147e-08	4.98965e-09	-1.32528e-08	1.72128e-08	-1.96468e-08	-4.60688e-09	7.32022e-09	3.58046e-08	-8.50886e-09	8.61137e-09	5.40301e-09	-6.16072e-09	-1.1964e-08	-3.58798e-08	5.85887e-09	-3.94e-09	-2.99178e-09	7.21457e-09	-3.39565e-08	1.80147e-11	6.81036e-09	7.07778e-15
-4.07122e-09	6.97576e-09	-6.88715e-09	3.91531e-08	-9.50838e-09	5.31955e-10	-3.86579e-09	5.3888e-09	5.09939e-09	1.0514e-08	5.28239e-09	-6.70422e-09	1.72048e-08	-1.96595e-08	-4.68118e-09	7.33003e-09	3.61679e-08	-8.48052e-09	8.60251e-09	4.85344e-09	-6.16101e-09	-1.19575e-08	-3.58292e-08	5.8217e-09	-3.94369e-09	-3.17985e-09	6.66356e-09	-3.26921e-08	1.88282e-10	6.84091e-09	6.90969e-15
-4.01384e-09	6.88625e-09	-6.88938e-09	3.9153e-08	-6.87231e-09	5.51213e-10	-3.75649e-09	5.25921e-09	5.09725e-09	1.05154e-08	5.012e-09	-8.16711e-09	1.72184e-08	-1.96667e-08	-4.69486e-09	7.32614e-09	3.60624e-08	-8.42353e-09	8.61037e-09	5.16485e-09	-6.16083e-09	-1.19318e-08	-3.58322e-08	5.80063e-09	-3.94594e-09	-3.04941e-09	7.06885e-09	-3.29655e-08	1.0162e-10	6.80008e-09	6.89859e-15
-3.81943e-09	6.92837e-09	-6.89193e-09	3.91533e-08	-6.46987e-09	5.52749e-10	-3.87271e-09	5.25388e-09	5.09607e-09	1.05144e-08	5.04917e-09	-8.22945e-09	1.72177e-08	-1.96587e-08	-4.70693e-09	3.27321e-09	3.60282e-08	-8.51782e-09	8.61189e-09	5.33199e-09	-6.161e-09	-1.19071e-08	-3.58401e-08	5.82661e-09	-3.94435e-09	-3.07229e-09	7.03581e-09	-3.3021e-08	6.86731e-11	6.80656e-09	6.85596e-15
-3.80181e-09	6.93003e-09	-6.89285e-09	3.91527e-08	-5.97978e-09	5.49815e-10	-3.85716e-09	5.38886e-09	5.09592e-09	1.05155e-08	5.02599e-09	-7.7406e-09	1.72166e-08	-1.96565e-08	-4.71388e-09	4.85451e-09	3.59551e-08	-8.52539e-09	8.61179e-09	5.33936e-09	-6.1609e-09	-1.19325e-08	-3.58347e-08	5.7878e-09	-3.94614e-09	-3.08261e-09	6.94194e-09	-3.29615e-08	4.09877e-11	6.81062e-09	6.8454e-15
-3.83315e-09	6.93494e-09	-6.89089e-09	3.91535e-08	-6.38297e-09	5.51853e-10	-3.85718e-09	5.3162e-09	5.11302e-09	1.08593e-08	5.04934e-09	-7.93813e-09	1.72187e-08	-1.96584e-08	-4.69846e-09	3.14499e-09	3.59958e-08	-8.53599e-09	8.4452e-09	5.32297e-09	-6.1609e-09	-1.18903e-08	-3.58389e-08	5.82272e-09	-3.94492e-09	-3.04535e-09	6.98014e-09	-1.18482e-09	4.38271e-11	6.80792e-09	5.76213e-15
-3.89506e-09	6.91893e-09	-6.89038e-09	3.91579e-08	-6.7064e-09	5.48389e-10	-3.97006e-09	5.31523e-09	5.29103e-09	1.06314e-08	5.04264e-09	-7.59153e-09	1.72168e-08	-1.96575e-08	-4.70829e-09	3.62204e-09	3.60402e-08	-8.4261e-09	8.52738e-09	5.33634e-09	-6.16082e-09	-1.14986e-08	-3.58267e-08	3.88401e-09	-3.94384e-09	-3.04378e-09	6.99048e-09	-2.15499e-09	4.07976e-11	6.8132e-09	5.74e-15
-3.88756e-09	6.93036e-09	-6.87149e-09	3.91251e-08	-6.66824e-09	5.49812e-10	-3.97977e-09	5.32218e-09	5.23107e-09	1.0665e-08	5.04108e-09	-7.59537e-09	1.72186e-08	-1.96581e-08	-4.70838e-09	3.61987e-09	3.6088e-08	-8.45902e-09	8.57588e-09	5.34474e-09	-6.16091e-09	-1.08207e-08	-3.58275e-08	3.92443e-09	-3.94392e-09	-3.05904e-09	6.97406e-09	-3.15883e-09	5.36511e-11	6.80734e-09	5.7324e-15
-3.86148e-09	6.92521e-09	-6.78509e-09	3.91105e-08	-6.4675e-09	5.50064e-10	-3.99992e-09	5.32015e-09	5.23919e-09	1.07726e-08	5.04511e-09	-7.76503e-09	1.72187e-08	-1.96563e-08	-4.70558e-09	3.36416e-09	3.60044e-08	-8.46142e-09	8.44922e-09	5.30916e-09	-6.16084e-09	-1.10395e-08	-3.58392e-08	4.13882e-09	-3.94436e-09	-3.04861e-09	6.85116e-09	-2.84421e-09	4.91115e-11	6.80862e-09	5.72567e-15
-3.85692e-09	6.92655e-09	-6.84758e-09	3.91275e-08	-6.51606e-09	5.49897e-10	-3.94077e-09	5.32028e-09	5.22602e-09	1.0752e-08	5.05049e-09	-7.64572e-09	1.72179e-08	-1.96566e-08	-4.70565e-09	3.48869e-09	3.60112e-08	-8.46176e-09	8.46588e-09	5.31337e-09	-6.161e-09	-1.10362e-08	-3.5836e-08	4.08853e-09	-3.94409e-09	-3.04981e-09	6.79693e-09	-1.37631e-09	5.36588e-11	6.80655e-09	5.71962e-15
-3.86242e-09	6.92745e-09	-6.76673e-09	3.91266e-08	-6.58964e-09	5.49691e-10	-3.95687e-09	5.32024e-09	5.23914e-09	1.06805e-08	5.05047e-09	-7.57602e-09	1.72175e-08	-1.96568e-08	-4.7047e-09	3.50342e-09	3.60083e-08	-8.47746e-09	8.48987e-09	5.31775e-09	-5.87764e-09	-1.10581e-08	-3.58373e-08	4.10494e-09	-3.94452e-09	-3.04975e-09	6.84975e-09	-1.42353e-09	4.83532e-11	6.8076e-09	5.7159e-15
-3.86901e-09	6.92643e-09	-6.80607e-09	3.9124e-08	-6.55009e-09	5.49652e-10	-3.95633e-09	5.30538e-09	2.43237e-09	1.06742e-08	5.04943e-09	-7.62175e-09	1.72177e-08	-1.96571e-08	-4.70593e-09	3.51238e-09	3.6014e-08	-8.47704e-09	8.49948e-09	5.31749e-09	-5.71386e-09	-1.11351e-08	-3.58381e-08	3.98535e-09	-3.94415e-09	-3.04565e-09	6.86481e-09	-1.532e-09	5.52542e-11	6.80846e-09	5.69467e-15
-3.90149e-09	6.92798e-09	-6.80998e-09	3.91247e-08	-6.56223e-09	5.56733e-10	-3.95171e-09	5.32146e-09	4.08941e-09	1.06952e-08	5.04914e-09	-7.60791e-09	1.72178e-08	-8.37115e-09	-4.70551e-09	3.42962e-09	3.60278e-08	-8.46339e-09	8.49962e-09	5.31634e-09	-6.04724e-09	-1.10614e-08	-3.58377e-08	4.05945e-09	-3.94416e-09	-3.05086e-09	6.80208e-09	-1.38166e-09	5.45927e-11	6.80605e-09	5.39181e-15
-3.86639e-09	6.9266e-09	-6.79162e-09	3.91202e-08	-6.62936e-09	5.54419e-10	-3.76243e-09	5.30542e-09	3.96592e-09	7.16746e-09	5.04967e-09	-6.90568e-09	1.7218e-08	-1.00237e-08	-4.70684e-09	2.6508e-09	3.60073e-08	-8.46977e-09	8.49907e-09	5.31493e-09	-5.88716e-09	-1.10696e-08	-3.58454e-08	4.03942e-09	-3.94417e-09	-3.05006e-09	6.87185e-09	-1.48045e-09	5.152e-11	6.80633e-09	5.34016e-15
-3.87153e-09	6.92678e-09	-6.79743e-09	3.87278e-08	-6.57578e-09	5.51012e-10	-3.95602e-09	5.30273e-09	2.84808e-09	5.44878e-09	5.0493e-09	-7.61941e-09	1.72177e-08	-9.77302e-09	-4.72243e-09	3.48009e-09	3.60368e-08	-8.46747e-09	8.50651e-09	5.31749e-09	-5.94003e-09	-1.1068e-08	-3.58376e-08	4.0834e-09	-3.94427e-09	-3.14489e-09	6.82967e-09	-1.36175e-09	5.52436e-11	6.80663e-09	5.29412e-15
-3.87023e-09	6.929e-09	-6.79185e-09	3.88172e-08	-6.57546e-09	5.45019e-10	-3.62786e-09	5.30632e-09	3.45325e-09	5.55284e-09	5.04965e-09	-7.54374e-09	1.72177e-08	-9.83105e-09	-4.71987e-09	3.47837e-09	3.60268e-08	-8.46723e-09	8.5032e-09	5.31483e-09	-5.956e-09	-2.3958e-09	-3.58381e-08	4.07558e-09	-3.94417e-09	-3.11838e-09	6.84165e-09	-1.38494e-09	5.40108e-11	6.80667e-09	5.18609e-15
-3.84507e-09	6.93985e-09	-6.79336e-09	3.86711e-08	-6.58855e-09	5.51516e-10	-3.79252e-09	5.30556e-09	3.18645e-09	5.74458e-09	5.04876e-09	-7.03612e-09	1.72179e-08	-1.00876e-08	-4.72631e-09	2.69363e-09	3.60144e-08	-8.46841e-09	8.50452e-09	5.31032e-09	-5.93696e-09	-3.21461e-09	-3.58381e-08	4.06703e-09	-3.94407e-09	-3.10393e-09	6.83674e-09	-1.4359e-09	5.4316e-11	6.80707e-09	5.17286e-15
-3.82956e-09	6.93284e-09	-6.79812e-09	2.25228e-08	-6.57896e-09	5.4965e-10	-3.90338e-09	5.3006e-09	3.49076e-09	5.88526e-09	4.98323e-09	-9.55045e-09	1.72185e-08	-9.81231e-09	-4.72237e-09	3.30295e-09	3.60207e-08	-8.6664e-09	8.50505e-09	5.46217e-09	-5.93837e-09	-3.64121e-09	-3.583e-08	4.0656e-09	-3.92979e-09	-3.49615e-09	6.84364e-09	-1.40546e-09	8.2446e-12	4.24872e-09	4.21011e-15
-3.84414e-09	6.93626e-09	-6.80701e-09	2.22025e-08	-6.5818e-09	5.50475e-10	-3.70601e-09	5.30477e-09	3.38892e-09	6.30297e-09	4.80985e-09	-7.53515e-09	1.72194e-08	-1.00647e-08	-4.73379e-09	2.84692e-09	3.60092e-08	-9.06856e-09	8.5044e-09	5.33392e-09	-5.97383e-09	-2.59235e-09	-3.5824e-08	4.06928e-09	-3.85565e-09	-3.88957e-09	6.83721e-09	-1.41357e-09	-8.33546e-11	5.8246e-09	4.1818e-15
-3.81021e-09	6.93398e-09	-6.79901e-09	2.16244e-08	-6.58198e-09	5.5156e-10	-3.81591e-09	5.30361e-09	3.32958e-09	6.47702e-09	4.90669e-09	-7.49681e-09	1.722e-08	-9.97338e-09	-4.73471e-09	2.97427e-09	3.60131e-08	-8.7285e-09	8.50451e-09	5.36086e-09	-5.96532e-09	-2.77459e-09	-3.58245e-08	4.04031e-09	-3.88881e-09	-3.50319e-09	6.12437e-09	-1.41685e-09	-6.79042e-11	4.82604e-09	4.13073e-15
-3.81629e-09	6.93395e-09	-6.79964e-09	2.1626e-08	-6.58215e-09	5.51567e-10	-3.81197e-09	5.30281e-09	3.32851e-09	6.45188e-09	4.91311e-09	-7.50073e-09	1.72198e-08	-9.97318e-09	-4.73472e-09	2.98343e-09	3.60128e-08	-8.72143e-09	8.50463e-09	5.34483e-09	-5.96326e-09	-2.68677e-09	-3.58268e-08	4.04002e-09	-3.90588e-09	-3.50897e-09	5.90158e-09	-1.41669e-09	-3.99301e-11	5.04038e-09	4.12961e-15
-3.81717e-09	6.93474e-09	-6.79934e-09	2.13073e-08	-6.58308e-09	5.51369e-10	-3.80186e-09	5.30285e-09	3.35426e-09	6.35671e-09	4.90683e-09	-7.63219e-09	1.72207e-08	-9.97221e-09	-4.73331e-09	3.17323e-09	3.60113e-08	-8.77011e-09	8.50459e-09	5.37749e-09	-5.9594e-09	-2.73799e-09	-3.58255e-08	4.02604e-09	-3.90508e-09	-3.53868e-09	6.02296e-09	-1.41405e-09	-4.73428e-11	5.01293e-09	4.12041e-15
-3.81127e-09	6.93419e-09	-6.79911e-09	2.13524e-08	-6.58271e-09	5.51722e-10	-3.8083e-09	5.3054e-09	3.37738e-09	6.35615e-09	4.91978e-09	-7.65072e-09	1.72196e-08	-9.97298e-09	-4.73164e-09	3.07493e-09	3.60126e-08	-8.73262e-09	8.50459e-09	5.35308e-09	-5.9601e-09	-2.75329e-09	-3.58248e-08	4.03032e-09	-3.88849e-09	-3.60722e-09	5.07554e-09	-1.4157e-09	-4.96599e-11	5.07747e-09	4.11201e-15
-3.8136e-09	6.93431e-09	-6.7899e-09	2.12867e-08	-6.56352e-09	5.51323e-10	-3.80475e-09	4.8841e-09	3.36087e-09	6.33134e-09	4.90266e-09	-7.5866e-09	1.72225e-08	-9.96934e-09	-4.7144e-09	3.11964e-09	3.6012e-08	-8.72511e-09	8.50473e-09	5.35561e-09	-5.96127e-09	-2.76898e-09	-3.58132e-08	4.00027e-09	-3.88349e-09	-3.70102e-09	5.25014e-09	-1.41538e-09	-5.68574e-11	5.02649e-09	4.10392e-15
-3.7899e-09	4.76722e-09	-6.80009e-09	2.04517e-08	-6.50227e-09	5.44598e-10	-3.81292e-09	5.30242e-09	3.38294e-09	6.17801e-09	4.90615e-09	-7.57623e-09	1.66606e-08	-9.94979e-09	-4.73116e-09	3.13494e-09	3.6014e-08	-8.75161e-09	8.5385e-09	5.34237e-09	-5.9534e-09	-2.72078e-09	-3.58189e-08	3.99528e-09	-3.89648e-09	-3.75833e-09	6.09066e-09	-1.41505e-09	-6.00977e-11	5.03902e-09	4.03735e-15
-3.81179e-09	4.59933e-09	-6.7999e-09	2.04697e-08	-6.48327e-09	5.45707e-10	-3.81117e-09	5.29665e-09	3.38186e-09	6.23843e-09	4.90991e-09	-7.65647e-09	1.62094e-08	-9.9439e-09	-4.73035e-09	3.12686e-09	3.60144e-08	-8.74063e-09	8.50516e-09	5.35964e-09	-6.05786e-09	-2.74353e-09	-3.58207e-08	3.98752e-09	-3.89602e-09	-3.76229e-09	5.88275e-09	-1.41593e-09	-5.4264e-11	5.03691e-09	4.02177e-15
-3.80457e-09	3.2441e-09	-6.79942e-09	1.90683e-08	-6.52354e-09	5.44097e-10	-3.80867e-09	5.28159e-09	3.38244e-09	6.24507e-09	4.90441e-09	-8.27416e-09	1.01712e-08	-9.95867e-09	-4.72915e-09	3.12036e-09	3.60133e-08	-8.80668e-09	8.52842e-09	5.3627e-09	-6.16295e-09	-2.36329e-09	-3.58206e-08	3.99903e-09	-3.89869e-09	-3.65154e-09	5.75754e-09	-1.42381e-09	-5.6817e-11	5.05017e-09	3.80567e-15
-3.79124e-09	3.54865e-09	-6.79919e-09	1.91343e-08	-6.51438e-09	5.45777e-10	-3.80909e-09	5.25113e-09	3.376e-09	6.25534e-09	3.29447e-09	-8.23718e-09	1.1222e-08	-9.96353e-09	-4.73024e-09	3.11469e-09	3.60133e-08	-7.87828e-09	8.58725e-09	5.36347e-09	-6.07954e-09	-2.662e-09	-3.58205e-08	3.87292e-09	-3.8944e-09	-3.62901e-09	5.78445e-09	-1.41968e-09	-5.6699e-11	5.03405e-09	3.80349e-15
-3.79964e-09	4.17105e-09	-6.7994e-09	1.91185e-08	-6.52298e-09	5.4874e-10	-3.81259e-09	5.20447e-09	3.37945e-09	6.24903e-09	2.49934e-09	-7.97401e-09	1.07767e-08	-9.96122e-09	-4.72962e-09	3.11489e-09	3.60127e-08	-7.9496e-09	8.56322e-09	5.36147e-09	-6.05762e-09	1.13293e-10	-3.58221e-08	3.96898e-09	-3.8816e-09	-3.62861e-09	5.7648e-09	-1.42043e-09	-5.89335e-11	5.05816e-09	3.78274e-15
-3.80407e-09	3.77909e-09	-6.79939e-09	1.91336e-08	-6.52721e-09	5.47021e-10	-3.81151e-09	5.26683e-09	3.37603e-09	6.24854e-09	3.03439e-09	-8.00393e-09	1.02005e-08	-9.95562e-09	-4.7295e-09	3.11434e-09	3.60131e-08	-8.11326e-09	8.54576e-09	5.36101e-09	-6.1159e-09	-1.01601e-09	-3.58209e-08	3.98888e-09	-3.89425e-09	-3.63941e-09	5.81268e-09	-1.42026e-09	-5.79612e-11	5.0572e-09	3.77701e-15
-3.79957e-09	3.62966e-09	-6.79942e-09	1.91624e-08	-6.52738e-09	5.47757e-10	-3.81169e-09	5.22772e-09	3.37785e-09	6.24897e-09	2.77172e-09	-7.95234e-09	1.03265e-08	-9.95813e-09	-4.729e-09	3.11623e-09	3.60128e-08	-8.04046e-09	8.55767e-09	5.36149e-09	-6.09163e-09	-7.1958e-10	-3.58214e-08	3.98344e-09	-3.89057e-09	-3.63492e-09	5.78322e-09	-1.4208e-09	-5.82592e-11	5.05487e-09	3.77465e-15
-3.79717e-09	3.66579e-09	-6.79937e-09	1.9165e-08	-6.52101e-09	5.47707e-10	-3.811e-09	5.21731e-09	3.38001e-09	6.24982e-09	2.43114e-09	-7.92812e-09	1.02372e-08	-9.95823e-09	-4.72951e-09	3.11779e-09	3.6013e-08	-8.04205e-09	8.55011e-09	5.36149e-09	-6.08654e-09	-4.0513e-10	-3.58217e-08	3.97769e-09	-3.89015e-09	-3.63323e-09	5.77304e-09	-1.42014e-09	-5.8921e-11	5.05357e-09	3.77017e-15
-3.80007e-09	3.62901e-09	-6.79465e-09	1.91598e-08	-6.52803e-09	5.45648e-10	-1.75253e-09	5.24556e-09	3.37879e-09	4.52679e-09	2.71452e-09	-7.94059e-09	1.02766e-08	-9.95953e-09	-4.72967e-09	3.11654e-09	3.6013e-08	-8.07595e-09	8.55207e-09	5.3615e-09	-6.0984e-09	-6.20889e-10	-3.58212e-08	3.98213e-09	-3.88808e-09	-3.63576e-09	5.79864e-09	-1.41939e-09	-5.79411e-11	5.05265e-09	3.74372e-15
-3.79934e-09	3.64295e-09	-6.79854e-09	1.91648e-08	-6.52095e-09	5.36362e-10	-7.74118e-10	5.22883e-09	3.37913e-09	4.61607e-09	2.63984e-09	-7.91734e-09	1.02746e-08	-9.95976e-09	-4.72933e-09	3.11732e-09	3.6013e-08	-8.08182e-09	8.5547e-09	5.36138e-09	-6.09035e-09	-6.44733e-10	-3.58211e-08	3.97994e-09	-3.88896e-09	-3.6343e-09	5.77818e-09	-1.40483e-09	-5.86504e-11	5.05492e-09	3.74112e-15
-3.79887e-09	4.01853e-09	-6.79542e-09	1.91618e-08	-5.81788e-09	5.30709e-10	-1.60263e-09	5.23203e-09	3.38681e-09	5.05547e-09	2.65739e-09	-7.90851e-09	4.22857e-09	-1.00533e-08	-5.30656e-09	3.1335e-09	3.60147e-08	-8.08557e-09	8.5555e-09	5.36117e-09	-9.65051e-10	-4.86071e-10	-3.58213e-08	3.98328e-09	-3.88932e-09	-2.12777e-09	5.77796e-09	-1.4109e-09	-5.81962e-11	5.05504e-09	3.61673e-15
-3.79807e-09	3.99951e-09	-2.56253e-09	1.91368e-08	-5.84879e-09	5.32535e-10	-1.61467e-09	5.23893e-09	3.38652e-09	4.89105e-09	2.65513e-09	-7.90692e-09	5.73739e-09	-9.9854e-09	-5.16596e-09	3.12779e-09	3.60143e-08	-8.08583e-09	8.56147e-09	5.36116e-09	-1.79338e-09	-4.72002e-10	-3.58213e-08	3.98327e-09	-3.88936e-09	-2.24945e-09	5.77745e-09	-1.41135e-09	-5.82082e-11	5.05641e-09	3.58986e-15
-3.79783e-09	3.9442e-09	-3.73643e-09	1.91092e-08	-5.80975e-09	5.36836e-10	-1.66756e-09	5.23245e-09	3.41915e-09	4.83543e-09	2.63087e-09	-7.91142e-09	4.79568e-09	-1.00484e-08	-5.16222e-09	3.12888e-09	3.60145e-08	-8.14395e-09	8.55665e-09	5.35996e-09	-1.57011e-09	-4.47885e-10	-3.58213e-08	3.98154e-09	-3.88933e-09	-2.29863e-09	5.78151e-09	-1.41052e-09	-5.84216e-11	5.05855e-09	3.58671e-15
-3.79862e-09	3.94311e-09	-2.78397e-09	1.91134e-08	-5.8437e-09	5.36406e-10	-1.71316e-09	5.23318e-09	3.39852e-09	4.90067e-09	2.62554e-09	-7.91127e-09	4.57493e-09	-1.0006e-08	-5.08653e-09	3.1264e-09	3.60148e-08	-8.0811e-09	8.55882e-09	5.36044e-09	-2.10841e-09	-4.0792e-10	-3.58213e-08	3.98188e-09	-3.88931e-09	-2.33618e-09	5.78036e-09	-1.41222e-09	-6.05011e-11	5.06143e-09	3.57916e-15
-3.79875e-09	3.91128e-09	-2.87577e-09	1.91649e-08	-5.79636e-09	5.40096e-10	-1.68282e-09	5.23471e-09	3.40059e-09	4.84256e-09	2.5902e-09	-7.91922e-09	4.53062e-09	-1.00418e-08	-4.8959e-09	3.12748e-09	3.60148e-08	-8.07911e-09	8.55764e-09	5.36127e-09	-2.12808e-09	-3.78792e-10	-3.58214e-08	3.98235e-09	-3.88935e-09	-2.05989e-09	5.77841e-09	-1.41326e-09	-6.15381e-11	5.05899e-09	3.57734e-15
-3.79844e-09	3.91649e-09	-2.87816e-09	1.9164e-08	-5.79686e-09	5.34176e-10	-1.65944e-09	5.23471e-09	3.40068e-09	4.84302e-09	2.59125e-09	-7.91579e-09	4.53403e-09	-1.00405e-08	-4.90469e-09	3.12672e-09	3.60148e-08	-8.08658e-09	8.55828e-09	5.36122e-09	-2.04963e-09	-3.84815e-10	-3.58214e-08	3.98243e-09	-3.88933e-09	-2.09895e-09	5.77838e-09	-1.41325e-09	-6.12703e-11	5.0591e-09	3.57729e-15
-3.79847e-09	3.90995e-09	-2.89306e-09	1.91372e-08	-5.81553e-09	5.39417e-10	-1.67652e-09	5.23389e-09	3.40351e-09	4.83158e-09	2.60323e-09	-7.91757e-09	4.53559e-09	-1.00388e-08	-4.92137e-09	3.12773e-09	3.60145e-08	-8.09016e-09	8.55792e-09	5.36082e-09	-2.04305e-09	-3.90122e-10	-3.58214e-08	3.98214e-09	-3.88931e-09	-1.95298e-09	5.7786e-09	-1.41312e-09	-5.9685e-11	5.05821e-09	3.57612e-15
-3.79812e-09	3.88945e-09	-2.89124e-09	1.91391e-08	-5.84073e-09	5.41402e-10	-1.67852e-09	5.23416e-09	3.40223e-09	4.81574e-09	2.52021e-09	-7.91541e-09	4.56111e-09	-1.00193e-08	-4.91412e-09	3.12736e-09	3.60144e-08	-8.08867e-09	8.55813e-09	5.36105e-09	-1.88805e-09	-4.06794e-10	-3.58214e-08	3.98205e-09	-3.88928e-09	-2.02734e-09	5.77891e-09	-1.4128e-09	-5.99475e-11	5.05876e-09	3.57516e-15
-3.798e-09	3.88919e-09	-2.88943e-09	1.91372e-08	-5.83517e-09	5.42785e-10	-1.67712e-09	5.23417e-09	3.40227e-09	4.82112e-09	2.51294e-09	-7.91334e-09	4.55784e-09	-1.00218e-08	-4.92694e-09	3.12773e-09	3.60145e-08	-8.08968e-09	8.55815e-09	5.36083e-09	-1.92535e-09	-4.16285e-10	-3.58214e-08	3.98204e-09	-3.88929e-09	-1.93154e-09	5.77895e-09	-1.41276e-09	-6.00489e-11	5.05863e-09	3.57492e-15
-3.79831e-09	3.89387e-09	-3.95599e-09	1.92036e-08	-5.81925e-09	2.51374e-10	-1.67007e-09	5.56494e-09	3.39616e-09	4.83586e-09	2.54847e-09	-7.91459e-09	4.57174e-09	-1.02944e-08	-4.94949e-09	3.12765e-09	3.60107e-08	-8.08878e-09	8.55815e-09	5.40019e-09	-1.9784e-09	-4.0189e-10	-1.92816e-08	-2.95752e-10	-3.8893e-09	-2.03029e-09	5.77898e-09	-1.42684e-09	-1.11782e-10	5.05888e-09	2.66775e-15
-3.79785e-09	3.89456e-09	-3.6081e-09	1.93251e-08	-5.82473e-09	-3.06616e-09	-1.67028e-09	5.25527e-09	3.31893e-09	4.83397e-09	2.51261e-09	-7.91443e-09	4.52995e-09	-1.01711e-08	-4.91916e-09	2.81913e-09	3.60132e-08	-8.08936e-09	3.36617e-09	5.4517e-09	-1.93143e-09	-4.25226e-10	-1.95896e-08	1.66084e-09	-3.88919e-09	-2.01902e-09	5.77828e-09	-1.44118e-09	-1.37996e-10	5.05868e-09	2.6234e-15
-3.62986e-09	3.89363e-09	-3.52366e-09	1.91882e-08	-5.82125e-09	-1.60183e-09	-1.67131e-09	5.28059e-09	3.38317e-09	4.82705e-09	2.53414e-09	-7.91457e-09	4.46767e-09	-1.02039e-08	-4.932e-09	3.08376e-09	3.60138e-08	-8.08873e-09	5.42439e-09	5.40971e-09	-1.29452e-09	-4.04766e-10	-1.82754e-08	1.13371e-09	-3.88899e-09	-2.00237e-09	5.72122e-09	-1.43411e-09	-9.73312e-11	5.01622e-09	2.57511e-15
-3.68082e-09	4.44955e-09	-3.20033e-09	1.49118e-08	-5.82169e-09	-2.92336e-09	-1.67134e-09	5.35816e-09	3.37869e-09	4.81375e-09	2.51518e-09	-7.91378e-09	4.59234e-09	-1.0145e-08	-4.92583e-09	3.02776e-09	3.60138e-08	-8.15971e-09	4.96493e-09	5.42143e-09	-1.22714e-09	-4.11395e-10	-1.85614e-08	2.46405e-10	-3.88916e-09	-1.96511e-09	5.76575e-09	-1.44e-09	-1.44583e-10	5.043e-09	2.44451e-15
-3.68082e-09	4.44955e-09	-3.20033e-09	1.49118e-08	-5.82169e-09	-2.92336e-09	-1.67134e-09	5.35816e-09	3.37869e-09	4.81375e-09	2.51518e-09	-7.91378e-09	4.59234e-09	-1.0145e-08	-4.92583e-09	3.02776e-09	3.60138e-08	-8.15971e-09	4.96493e-09	5.42143e-09	-1.22714e-09	-4.11395e-10	-1.85614e-08	2.46405e-10	-3.88916e-09	-1.96511e-09	5.76575e-09	-1.44e-09	-1.44583e-10	5.043e-09	2.44451e-15
-3.65208e-09	3.87154e-09	-3.19192e-09	1.49253e-08	-5.8219e-09	-1.41146e-09	-1.69033e-09	5.26952e-09	3.26346e-09	4.81526e-09	2.51863e-09	-7.91388e-09	4.51083e-09	-1.01703e-08	-4.86726e-09	3.02746e-09	3.60138e-08	-8.12563e-09	5.30407e-09	5.41927e-09	-1.43398e-09	-4.09076e-10	-1.8454e-08	5.20918e-10	-3.88901e-09	-1.97469e-09	5.70453e-09	-1.43549e-09	-1.01906e-10	5.00824e-09	2.42952e-15
-3.71176e-09	4.42135e-09	-3.3038e-09	1.43275e-08	-5.82166e-09	-1.86666e-09	-1.67173e-09	5.23481e-09	3.31642e-09	4.81735e-09	2.51035e-09	-7.90189e-09	4.50859e-09	-1.01324e-08	-4.89998e-09	3.07288e-09	3.60136e-08	-8.17964e-09	4.6732e-09	5.38331e-09	-1.46061e-09	-4.11121e-10	-1.85838e-08	6.88926e-10	-3.88903e-09	-1.97363e-09	5.70536e-09	-1.4314e-09	-9.87622e-11	5.04498e-09	2.41841e-15
-3.68259e-09	4.0995e-09	-3.28271e-09	1.43525e-08	-5.82183e-09	-1.77124e-09	-1.68051e-09	5.24445e-09	3.30692e-09	4.81854e-09	2.50877e-09	-7.88224e-09	4.53657e-09	-1.01771e-08	-4.89476e-09	3.05076e-09	3.60137e-08	-8.15762e-09	4.4674e-09	5.4143e-09	-1.54459e-09	-4.09437e-10	-1.85489e-08	6.21667e-10	-3.88906e-09	-1.97669e-09	5.77539e-09	-1.44076e-09	-9.90763e-11	5.02912e-09	2.41407e-15
-3.69583e-09	4.07338e-09	-3.23025e-09	1.44763e-08	-5.82195e-09	-1.69284e-09	-1.68694e-09	5.23572e-09	3.31194e-09	4.81931e-09	2.52099e-09	-5.29139e-09	4.52492e-09	-1.01586e-08	-4.86549e-09	3.049e-09	3.60135e-08	-8.15137e-09	4.77388e-09	5.4061e-09	-1.46415e-09	-4.10174e-10	-1.85453e-08	6.28925e-10	-2.60616e-09	-1.97376e-09	5.70737e-09	-1.75368e-09	-1.04538e-10	5.02556e-09	2.37614e-15
-3.52736e-09	4.00578e-09	-3.28351e-09	1.36707e-08	-5.82205e-09	-1.92253e-09	-1.67789e-09	4.90697e-09	4.02179e-09	4.81805e-09	2.51275e-09	-1.08341e-09	4.53911e-09	-1.01536e-08	-4.88662e-09	3.05129e-09	3.59481e-08	-8.15696e-09	4.79028e-09	5.37911e-09	-1.44614e-09	-4.03544e-10	-1.84979e-08	-1.39586e-09	-1.23768e-09	-1.97442e-09	5.58224e-09	-1.87366e-09	-9.27917e-11	5.01494e-09	2.31673e-15
-3.56364e-09	4.0386e-09	-3.26315e-09	1.37194e-08	-5.82196e-09	-1.86494e-09	-1.678e-09	4.9539e-09	3.79194e-09	4.81821e-09	2.51238e-09	-1.28788e-09	4.5439e-09	-1.01512e-08	-4.89025e-09	3.0584e-09	3.59594e-08	-8.15694e-09	4.80872e-09	5.38104e-09	-1.4022e-09	-4.03852e-10	-1.85015e-08	-6.9038e-10	-1.25325e-09	-1.97411e-09	5.58903e-09	-1.71862e-09	-9.59209e-11	5.01839e-09	2.31659e-15
-3.50597e-09	4.12195e-09	-3.28343e-09	1.36858e-08	-5.82231e-09	-1.97207e-09	-1.68047e-09	4.97045e-09	3.50382e-09	4.81801e-09	2.51043e-09	-3.21051e-10	4.54417e-09	-1.01553e-08	-4.78781e-09	3.05138e-09	3.59521e-08	-8.15726e-09	4.77238e-09	5.39005e-09	-1.38062e-09	-4.05481e-10	-1.8518e-08	-5.65158e-10	-1.01047e-09	-1.9741e-09	5.64096e-09	-1.85631e-09	-9.44053e-11	5.0245e-09	2.31226e-15
-3.52115e-09	4.06321e-09	-3.27639e-09	1.36584e-08	-5.82184e-09	-1.94715e-09	-1.68035e-09	4.85409e-09	3.66435e-09	4.81858e-09	2.51182e-09	-5.5576e-10	4.53978e-09	-1.01531e-08	-4.8078e-09	3.05337e-09	3.59597e-08	-8.15727e-09	4.77278e-09	5.38502e-09	-1.42028e-09	-4.03686e-10	-1.85029e-08	-6.85034e-10	-4.88188e-10	-1.97424e-09	5.59289e-09	-1.82126e-09	-9.52128e-11	5.01836e-09	2.31002e-15
-3.54054e-09	1.51846e-09	-3.27308e-09	1.36887e-08	-5.82226e-09	-1.92893e-09	-1.68178e-09	4.89513e-09	3.62069e-09	4.81817e-09	2.51122e-09	-6.30857e-10	4.54301e-09	-1.01545e-08	-4.84799e-09	3.05471e-09	3.59626e-08	-8.15928e-09	4.7815e-09	5.38821e-09	-1.3361e-09	-4.05381e-10	-1.85058e-08	-7.18987e-10	-7.10123e-10	-1.97428e-09	5.61655e-09	-1.83082e-09	-9.53083e-11	5.00282e-09	2.29801e-15
-3.51811e-09	1.60711e-09	-3.26856e-09	1.36606e-08	-5.82183e-09	-1.95176e-09	-1.6798e-09	4.85831e-09	3.54729e-09	4.8182e-09	2.51167e-09	-5.40691e-10	4.54083e-09	-1.01533e-08	-4.81039e-09	3.05174e-09	3.5964e-08	-8.158e-09	4.78427e-09	5.38957e-09	-1.39525e-09	-4.04574e-10	-1.85015e-08	-6.80198e-10	-7.817e-10	-1.97428e-09	5.58815e-09	-1.84081e-09	-9.40561e-11	5.0243e-09	2.2961e-15
-3.71176e-09	1.8829e-09	-3.2774e-09	1.2373e-08	-5.77265e-09	-1.93061e-09	-1.68038e-09	4.89781e-09	3.62887e-09	4.81853e-09	2.51164e-09	-7.26942e-10	4.54057e-09	-1.01534e-08	-4.83605e-09	3.05411e-09	3.59619e-08	-8.1584e-09	4.77479e-09	5.38035e-09	-1.37421e-09	-4.05634e-10	-1.85048e-08	-6.07877e-10	-3.45278e-10	-1.97432e-09	5.5919e-09	-1.78947e-09	-9.4925e-11	5.0244e-09	2.26482e-15
-3.59395e-09	1.76814e-09	-3.27585e-09	1.23957e-08	-5.79317e-09	-1.94161e-09	-1.68034e-09	4.86088e-09	3.57215e-09	4.81821e-09	2.51168e-09	-9.01427e-10	4.54172e-09	-1.01537e-08	-4.82989e-09	3.05399e-09	3.59601e-08	-8.15838e-09	4.77844e-09	5.38197e-09	-1.37285e-09	-4.04745e-10	-1.85052e-08	-6.46306e-10	-6.89618e-10	-1.97421e-09	5.59149e-09	-1.79094e-09	-9.48594e-11	5.02595e-09	2.2642e-15
-3.56358e-09	1.68949e-09	-3.27617e-09	1.2413e-08	-5.78199e-09	-1.93294e-09	-1.68043e-09	4.89058e-09	3.61485e-09	4.81836e-09	2.51163e-09	-7.35336e-10	4.54151e-09	-1.01537e-08	-4.82856e-09	3.05443e-09	3.59613e-08	-8.15785e-09	4.77605e-09	5.38202e-09	-1.37568e-09	-4.05372e-10	-1.85047e-08	-6.13624e-10	-3.61073e-10	-1.97429e-09	5.5956e-09	-1.80346e-09	-9.48387e-11	5.02151e-09	2.264e-15
-3.57027e-09	1.6495e-09	-3.27658e-09	1.24088e-08	-5.78615e-09	-1.93263e-09	-1.68044e-09	4.88861e-09	3.59141e-09	4.81837e-09	2.51156e-09	-7.44496e-10	4.54105e-09	-1.01536e-08	-4.83297e-09	3.05487e-09	3.59603e-08	-8.15824e-09	4.77633e-09	5.38172e-09	-1.36635e-09	-4.05265e-10	-1.85056e-08	-6.11701e-10	-5.60727e-10	-1.97424e-09	5.59458e-09	-1.79127e-09	-9.47979e-11	5.02403e-09	2.26381e-15
-3.60602e-09	1.79215e-09	-3.27637e-09	1.21675e-08	-5.86229e-09	-1.93117e-09	-1.68046e-09	4.88065e-09	3.59147e-09	2.5526e-09	2.51165e-09	-7.25659e-10	4.54589e-09	-1.01535e-08	-4.83014e-09	3.05447e-09	3.59771e-08	-8.15842e-09	4.7337e-09	5.44965e-09	-1.3757e-09	-4.18299e-10	-1.84934e-08	-6.13537e-10	-7.5014e-10	-1.97431e-09	5.59478e-09	-1.79433e-09	-9.48374e-11	5.02377e-09	2.2441e-15
-3.62329e-09	1.61485e-09	-2.64256e-09	1.21867e-08	-5.90665e-09	-1.93171e-09	-1.68043e-09	4.87159e-09	3.58997e-09	3.85165e-09	2.47262e-09	-1.20362e-09	4.59812e-09	-6.13176e-09	-4.86539e-09	3.05484e-09	3.59334e-08	-8.16116e-09	4.74127e-09	5.43219e-09	-1.37336e-09	-4.10972e-10	-1.8507e-08	-6.17258e-10	-4.24847e-10	-1.79685e-09	5.56739e-09	-1.79207e-09	-1.00679e-10	5.0218e-09	2.18104e-15
-3.60548e-09	1.6786e-09	-2.8774e-09	1.23517e-08	-5.94889e-09	-1.93108e-09	-1.68044e-09	4.87937e-09	3.58917e-09	3.22091e-09	2.45947e-09	-7.63641e-10	4.57458e-09	-6.60635e-09	-4.84144e-09	3.05459e-09	3.5811e-08	-8.16063e-09	4.76398e-09	5.43805e-09	-1.3741e-09	-4.09768e-10	-1.85044e-08	-6.17877e-10	-6.34799e-10	-1.95356e-09	5.58532e-09	-1.79416e-09	-9.72724e-11	5.02265e-09	2.17965e-15
-3.59552e-09	1.70132e-09	-2.60367e-09	1.22544e-08	-5.85719e-09	-1.92999e-09	-1.68043e-09	4.87492e-09	3.59121e-09	3.36902e-09	2.48568e-09	-1.01232e-09	4.58344e-09	-6.27852e-09	-4.83312e-09	3.0546e-09	3.58511e-08	-8.15854e-09	4.76655e-09	5.44628e-09	-1.37732e-09	-4.09645e-10	-1.85011e-08	-6.23495e-10	-4.33362e-10	-1.88885e-09	5.54688e-09	-1.79508e-09	-9.65319e-11	5.01592e-09	2.17386e-15
-3.59993e-09	1.68942e-09	-2.7601e-09	1.2266e-08	-5.85683e-09	-1.92935e-09	-1.68045e-09	4.8781e-09	3.59455e-09	3.10412e-09	2.49579e-09	-9.34813e-10	4.59352e-09	-6.4254e-09	-4.25551e-09	3.05467e-09	3.58471e-08	-8.16088e-09	4.75893e-09	5.42434e-09	-1.37477e-09	-4.08012e-10	-1.85016e-08	-6.18452e-10	-4.33096e-10	-1.86311e-09	5.56702e-09	-1.79341e-09	-9.84021e-11	5.01676e-09	2.1695e-15
-3.59702e-09	1.68007e-09	-2.66199e-09	1.22453e-08	-5.87475e-09	-1.92205e-09	-1.68045e-09	4.87307e-09	3.593e-09	3.48821e-09	4.07809e-09	-1.02373e-09	4.60173e-09	-6.32887e-09	-4.39682e-09	3.34221e-09	3.48518e-08	-7.95525e-09	4.86634e-09	5.42012e-09	-1.37626e-09	-4.09371e-10	-1.85027e-08	-6.22953e-10	-3.54161e-10	-1.88612e-09	5.56707e-09	-1.79433e-09	-9.89338e-11	5.01676e-09	2.11092e-15
-3.58333e-09	1.65577e-09	-2.50819e-09	1.22536e-08	-5.85648e-09	-1.92764e-09	-1.68035e-09	4.87656e-09	3.59225e-09	3.44223e-09	2.49522e-09	-7.55662e-10	4.57722e-09	-6.38642e-09	-1.6914e-09	3.38815e-09	3.47145e-08	-8.1638e-09	4.77146e-09	4.45408e-09	-1.42647e-09	-5.91938e-10	-1.85116e-08	-6.32266e-10	-4.17175e-10	-1.92591e-09	5.56508e-09	-1.79404e-09	-9.80941e-11	4.72529e-09	2.0645e-15
-3.59335e-09	1.6595e-09	-2.67167e-09	1.22626e-08	-5.86291e-09	-1.92718e-09	-1.68018e-09	4.8878e-09	3.59097e-09	3.43444e-09	2.60509e-09	-8.83038e-10	4.64158e-09	-6.44554e-09	-2.31464e-09	3.09637e-09	3.23378e-08	-8.01975e-09	4.75969e-09	4.35713e-09	-1.46316e-09	-6.23581e-10	-1.85128e-08	-6.58339e-10	-4.05625e-10	-1.88509e-09	5.61116e-09	-1.79401e-09	-2.28245e-10	4.87593e-09	1.90789e-15
-3.52423e-09	1.66843e-09	-2.64544e-09	1.22608e-08	-5.86034e-09	-1.92692e-09	-1.68019e-09	5.09029e-09	3.5916e-09	3.69092e-09	2.66406e-09	-9.28147e-10	4.64023e-09	-6.37341e-09	-2.60097e-09	3.34623e-09	3.21247e-08	-8.05416e-09	4.78207e-09	4.44054e-09	-1.46795e-09	-5.62496e-10	-1.85063e-08	-6.33452e-10	-4.01609e-10	-1.86746e-09	5.59891e-09	-1.79962e-09	-1.0223e-09	4.93693e-09	1.90238e-15
-3.62821e-09	1.66562e-09	-2.57007e-09	1.22718e-08	-5.86187e-09	-1.92979e-09	-1.81747e-09	4.96499e-09	3.53007e-09	3.5481e-09	2.76245e-09	-2.45404e-09	4.75729e-09	-6.39485e-09	-2.80588e-09	3.17902e-09	1.67872e-08	-8.05287e-09	4.77452e-09	4.89e-09	-1.38959e-09	-6.06944e-10	-1.86597e-08	-6.37622e-10	1.01789e-09	-1.89931e-09	5.55134e-09	-1.7955e-09	-2.45874e-10	4.93595e-09	1.16675e-15
-3.64749e-09	1.65552e-09	-2.6371e-09	1.23148e-08	-5.09661e-09	-1.92883e-09	-1.89292e-09	4.90755e-09	3.46405e-09	3.50572e-09	2.71567e-09	-2.38909e-09	4.66093e-09	-6.39365e-09	-2.2139e-09	3.13304e-09	1.5846e-08	-8.04283e-09	4.77723e-09	4.49395e-09	-1.39736e-09	-6.15903e-10	-1.87496e-08	-6.46734e-10	1.75637e-09	-1.89153e-09	5.58214e-09	-1.79343e-09	-1.56805e-10	4.92621e-09	1.12514e-15
-3.64749e-09	1.65552e-09	-2.6371e-09	1.23148e-08	-5.09661e-09	-1.92883e-09	-1.89292e-09	4.90755e-09	3.46405e-09	3.50572e-09	2.71567e-09	-2.38909e-09	4.66093e-09	-6.39365e-09	-2.2139e-09	3.13304e-09	1.5846e-08	-8.04283e-09	4.77723e-09	4.49395e-09	-1.39736e-09	-6.15903e-10	-1.87496e-08	-6.46734e-10	1.75637e-09	-1.89153e-09	5.58214e-09	-1.79343e-09	-1.56805e-10	4.92621e-09	1.12514e-15
-3.61912e-09	1.6576e-09	-2.6544e-09	1.22737e-08	-5.03772e-09	-1.92875e-09	-1.79712e-09	4.90432e-09	3.53339e-09	3.54813e-09	2.73451e-09	-1.48422e-09	4.66865e-09	-6.40546e-09	-2.24596e-09	3.16649e-09	1.59694e-08	-8.04145e-09	4.77878e-09	4.53074e-09	-1.41426e-09	-5.99522e-10	-1.86808e-08	-6.4236e-10	2.16953e-10	-1.89019e-09	5.5838e-09	-1.79126e-09	-2.52114e-10	4.92441e-09	1.11968e-15
-3.63183e-09	1.6574e-09	-2.6367e-09	1.22814e-08	-5.15103e-09	-1.92833e-09	-1.77181e-09	4.91447e-09	3.51293e-09	3.67941e-09	2.71345e-09	-1.99406e-09	4.66168e-09	-6.40821e-09	-2.24236e-09	3.16686e-09	1.6125e-08	-8.05346e-09	1.24021e-09	4.54833e-09	-1.40755e-09	-5.90519e-10	-1.86809e-08	-6.44318e-10	4.65388e-10	-1.89236e-09	5.58021e-09	-1.79353e-09	-2.59774e-10	4.91945e-09	1.10758e-15
-3.64232e-09	1.65837e-09	-2.63294e-09	1.22829e-08	-5.18545e-09	-1.9281e-09	-1.78916e-09	4.90366e-09	3.52789e-09	3.59006e-09	2.71002e-09	-1.59216e-09	4.65967e-09	-6.39857e-09	-2.26203e-09	3.15669e-09	1.58844e-08	-8.05361e-09	1.2318e-09	4.53728e-09	-1.39947e-09	-5.92239e-10	-1.8636e-08	-6.42507e-10	9.5388e-10	-1.89294e-09	5.57962e-09	-1.79316e-09	-2.37118e-10	4.91026e-09	1.09693e-15
-3.63332e-09	1.65859e-09	-2.6315e-09	1.01431e-08	-5.21732e-09	-1.92789e-09	-1.80507e-09	4.91638e-09	3.49238e-09	3.84746e-09	2.69615e-09	-1.99824e-09	4.66142e-09	-6.39992e-09	-2.23606e-09	3.53212e-09	1.58631e-08	-8.05119e-09	1.85275e-09	4.54046e-09	-1.40123e-09	-6.03171e-10	-1.87197e-08	-6.43171e-10	9.07485e-10	-1.89347e-09	5.5807e-09	-1.78868e-09	-2.32015e-10	4.91414e-09	1.05918e-15
-3.63205e-09	1.65836e-09	-2.63508e-09	1.06776e-08	-1.59599e-09	-1.92927e-09	-2.2653e-09	4.91133e-09	3.49968e-09	3.40628e-09	2.6966e-09	-1.97505e-09	4.65982e-09	-6.40531e-09	-2.22426e-09	3.38658e-09	1.58922e-08	-8.05036e-09	2.11355e-09	4.53556e-09	-1.40535e-09	-5.96985e-10	-1.86663e-08	-6.44487e-10	9.06869e-10	-1.89361e-09	5.58045e-09	-1.8972e-09	-2.32141e-10	4.91387e-09	1.04354e-15
-3.63173e-09	1.65824e-09	-2.5883e-09	1.10625e-08	-2.77614e-09	-1.88719e-09	-1.89834e-09	4.907e-09	4.0788e-09	3.56501e-09	2.70553e-09	-1.92598e-09	4.64663e-09	-6.38486e-09	-2.25348e-09	3.22165e-09	1.5895e-08	-8.05092e-09	1.72639e-09	5.2325e-09	-1.40368e-09	-4.20371e-10	-8.46467e-09	-7.84946e-10	7.28513e-10	-1.8954e-09	5.58013e-09	-1.81157e-09	-2.07816e-10	4.33018e-09	7.81737e-16
-3.63742e-09	1.6582e-09	-2.31738e-09	1.09781e-08	-3.76286e-09	-1.91267e-09	-1.87734e-09	4.90697e-09	4.3144e-09	3.41186e-09	2.70124e-09	-1.89071e-09	4.65797e-09	-6.39204e-09	-2.27286e-09	3.30114e-09	1.59171e-08	-8.04825e-09	1.97463e-09	5.28229e-09	-1.40228e-09	7.53091e-10	-4.45497e-09	-8.65286e-10	7.17687e-10	-1.89423e-09	5.5801e-09	-1.92917e-09	-2.13879e-10	4.64737e-09	7.40699e-16
-3.63271e-09	1.65803e-09	-1.93868e-09	1.09073e-08	-3.54848e-09	-1.89832e-09	-1.96512e-09	4.90858e-09	4.02878e-09	3.45982e-09	2.70467e-09	-1.96799e-09	4.64846e-09	-6.16946e-09	-2.40391e-09	3.32279e-09	1.59015e-08	-8.04909e-09	1.89146e-09	5.47602e-09	-1.39031e-09	-3.18867e-10	-3.25631e-09	-8.16044e-10	6.65796e-10	-1.8944e-09	5.58028e-09	-1.83685e-09	-2.20975e-10	4.39254e-09	7.21106e-16
-3.6324e-09	1.65815e-09	-2.07099e-09	1.06851e-08	-3.57494e-09	-1.8955e-09	-1.95926e-09	4.90964e-09	3.79997e-09	3.53118e-09	2.70445e-09	-1.9279e-09	4.64616e-09	-6.36469e-09	-2.26424e-09	3.28827e-09	1.59032e-08	-8.04974e-09	1.8852e-09	4.86051e-09	-1.404e-09	-3.52178e-10	-3.70697e-09	-7.67999e-10	6.62757e-10	-1.8951e-09	5.58042e-09	-1.84026e-09	-2.20559e-10	4.35257e-09	7.13561e-16
-1.20047e-09	1.65803e-09	-2.13416e-09	1.0811e-08	-3.35704e-09	-1.89676e-09	-1.96018e-09	4.9087e-09	3.78498e-09	3.44122e-09	2.70349e-09	-1.96834e-09	4.64708e-09	-6.35681e-09	-2.32761e-09	1.85585e-09	1.59094e-08	-8.04067e-09	1.8735e-09	4.95734e-09	-1.40478e-09	-1.47373e-10	-4.02519e-09	-7.74074e-10	6.91252e-10	-1.91126e-09	5.58031e-09	-1.86666e-09	-2.14799e-10	4.46339e-09	7.00011e-16
-1.91542e-09	1.65825e-09	-2.0486e-09	1.07732e-08	-3.55466e-09	-1.89964e-09	-1.94233e-09	4.90974e-09	3.69985e-09	3.46699e-09	9.8129e-10	-1.92441e-09	4.57823e-09	-6.35725e-09	-2.28864e-09	2.21495e-09	1.59057e-08	-8.03161e-09	1.73416e-09	5.08242e-09	-1.40287e-09	-3.3439e-10	-3.73809e-09	-7.80304e-10	6.85592e-10	-1.90206e-09	5.58032e-09	-1.85526e-09	-2.14503e-10	4.46773e-09	6.94369e-16
-9.44719e-10	1.72894e-09	-2.10221e-09	1.07855e-08	-3.47477e-09	-1.89866e-09	-1.94417e-09	4.91022e-09	3.77365e-09	3.48137e-09	1.66428e-09	-1.94158e-09	4.64284e-09	-6.33899e-09	-2.30925e-09	1.78328e-09	1.59049e-08	-7.81072e-09	1.84755e-09	4.9576e-09	-1.40098e-09	-2.30773e-10	-3.7769e-09	-7.85422e-10	6.87838e-10	-1.90528e-09	5.58035e-09	-1.85678e-09	-2.15772e-10	4.43623e-09	6.88629e-16
-1.72556e-09	1.69701e-09	-1.82702e-09	1.07653e-08	-3.4941e-09	-1.66312e-09	-2.02634e-09	4.91646e-09	2.85398e-09	3.43123e-09	1.55983e-09	-1.93396e-09	4.6445e-09	-6.34472e-09	-2.30607e-09	1.70687e-09	1.59092e-08	-7.93672e-09	1.87044e-09	4.96587e-09	-1.40146e-09	-2.19967e-10	-3.75393e-09	-7.91641e-10	6.95622e-10	-1.92374e-09	5.58032e-09	-1.85747e-09	-2.18507e-10	4.41537e-09	6.8379e-16
-1.5545e-09	1.69572e-09	-2.06517e-09	1.07615e-08	-3.45567e-09	-1.79962e-09	-1.94724e-09	4.9136e-09	3.29338e-09	3.46964e-09	1.53765e-09	-1.93951e-09	1.60079e-09	-6.34779e-09	-2.2981e-09	1.85233e-09	1.59107e-08	-7.84698e-09	1.84542e-09	4.92824e-09	-1.40202e-09	-2.24996e-10	-3.04262e-09	-7.84527e-10	6.72368e-10	-1.90942e-09	5.58036e-09	-1.87736e-09	-2.18446e-10	4.42411e-09	6.61753e-16
-1.92507e-09	1.6842e-09	-2.10093e-09	1.07617e-08	-3.4524e-09	-1.86649e-09	-1.94474e-09	4.91811e-09	2.69175e-09	3.46235e-09	9.93474e-10	-1.95873e-09	2.85087e-09	-6.34627e-09	-1.76331e-09	1.99275e-09	1.51912e-08	-1.66829e-09	1.84781e-09	4.95806e-09	-1.40467e-09	-2.3485e-10	-3.28069e-09	-8.33641e-10	6.87551e-10	-1.90915e-09	5.58009e-09	-1.86407e-09	-4.00903e-10	4.41662e-09	5.83118e-16
-1.84743e-09	1.68346e-09	-2.07258e-09	1.07613e-08	-3.45668e-09	-2.00826e-09	-1.94803e-09	4.91616e-09	2.89464e-09	3.46196e-09	1.20814e-09	-1.95393e-09	2.78531e-09	-6.3472e-09	-1.97353e-09	1.88494e-09	1.53382e-08	-1.20111e-09	1.8449e-09	3.92133e-09	-1.40309e-09	-2.41367e-10	-3.23303e-09	-8.04796e-10	6.8692e-10	-1.92451e-09	5.57976e-09	-1.8663e-09	-3.38137e-10	4.42172e-09	5.78498e-16
-1.8982e-09	1.68717e-09	-2.01946e-09	1.07612e-08	-3.45029e-09	-1.89844e-09	-1.94797e-09	4.9123e-09	2.93624e-09	3.45335e-09	1.19603e-09	-1.93159e-09	2.37382e-09	-6.3336e-09	-1.985e-09	1.7663e-09	1.53464e-08	-1.25867e-09	1.82657e-09	4.00241e-09	-1.40358e-09	-2.36031e-10	-3.17887e-09	-7.99765e-10	6.58744e-10	-1.92209e-09	5.5774e-09	-1.86323e-09	-3.29271e-10	4.41993e-09	5.75858e-16
-1.846e-09	1.68371e-09	-2.0678e-09	1.07605e-08	-3.45685e-09	-1.86376e-09	-1.94644e-09	4.91545e-09	2.89462e-09	3.40752e-09	1.20807e-09	-1.94932e-09	2.15547e-09	-6.34548e-09	-2.00503e-09	1.89873e-09	1.52821e-08	-1.70332e-09	1.84052e-09	4.01461e-09	-1.40326e-09	-2.37326e-10	-3.16098e-09	-8.0422e-10	6.5927e-10	-1.9261e-09	5.57899e-09	-1.86542e-09	-3.05881e-10	4.42039e-09	5.74462e-16
-1.85907e-09	1.68456e-09	-2.05697e-09	1.07614e-08	-3.45144e-09	-1.85753e-09	-1.94679e-09	4.91092e-09	2.91974e-09	3.34247e-09	1.24558e-09	-1.95113e-09	2.16501e-09	-6.34127e-09	-1.96908e-09	1.56631e-09	1.53228e-08	-1.43824e-09	1.82952e-09	4.18928e-09	-9.65411e-10	-2.36903e-10	-3.14548e-09	-8.06686e-10	5.88234e-10	-1.92511e-09	5.57849e-09	-1.83628e-10	-3.00245e-10	4.41748e-09	5.69985e-16
-1.84744e-09	1.68441e-09	-7.68728e-10	1.07621e-08	-3.45231e-09	-1.85407e-09	-1.94643e-09	4.91056e-09	1.7819e-09	3.15029e-09	1.23046e-09	-1.95262e-09	2.22626e-09	-6.33548e-09	-1.95487e-09	1.78426e-09	1.53132e-08	-1.33078e-09	1.83175e-09	4.14841e-09	-1.09471e-09	-2.36906e-10	-3.15134e-09	-8.00464e-10	5.7513e-10	-1.92724e-09	5.57789e-09	-9.69134e-10	-2.96593e-10	4.41969e-09	5.60824e-16
-1.8408e-09	1.07964e-09	-4.32793e-10	1.07624e-08	-3.45159e-09	-1.84836e-09	-1.94622e-09	4.90301e-09	1.71062e-09	3.34063e-09	1.21464e-09	-1.95459e-09	2.21124e-09	-6.33894e-09	-1.9748e-09	1.55582e-09	1.53057e-08	-1.26143e-09	1.83577e-09	4.20793e-09	-1.10612e-09	-2.40535e-10	-3.1313e-09	-8.00971e-10	5.93855e-10	-1.92678e-09	5.57762e-09	-6.14538e-10	-3.10801e-10	4.42031e-09	5.58352e-16
-1.85179e-09	1.30886e-09	-9.49205e-10	1.07623e-08	-3.45287e-09	-1.85073e-09	-1.94623e-09	4.91014e-09	1.89608e-09	3.25552e-09	1.21829e-09	-1.95285e-09	1.07959e-09	-6.33844e-09	-1.95435e-09	1.66264e-09	1.53029e-08	-1.25433e-09	1.83323e-09	4.24066e-09	-1.05177e-09	-2.36787e-10	-3.15662e-09	-8.01767e-10	5.87967e-10	-1.9267e-09	5.57773e-09	-3.17468e-10	-2.97519e-10	4.42008e-09	5.56293e-16
-1.84544e-09	1.19919e-09	-8.01331e-10	1.05095e-08	-3.36197e-09	-1.8486e-09	-1.91883e-09	4.90817e-09	1.72939e-09	3.3522e-09	1.23259e-09	-1.95459e-09	2.16043e-09	-6.36463e-09	-1.97272e-09	1.56743e-09	1.53081e-08	-1.30113e-09	1.83466e-09	2.24218e-09	-1.32185e-09	-2.36878e-10	-3.14073e-09	-5.69265e-10	8.7368e-10	-1.78989e-09	5.57925e-09	-6.34053e-10	-3.09373e-10	4.42011e-09	5.41066e-16
-1.84736e-09	1.23383e-09	-7.80688e-10	1.05883e-08	-3.39026e-09	-1.85004e-09	-1.54804e-09	4.90956e-09	1.74584e-09	3.30599e-09	1.22847e-09	-1.95435e-09	1.65465e-09	-6.35396e-09	-1.95542e-09	1.60185e-09	1.53071e-08	-1.24812e-09	1.83467e-09	2.47398e-09	-1.12278e-09	-2.38447e-10	-3.15284e-09	-7.32954e-10	6.93224e-10	-1.85421e-09	5.57833e-09	-5.45724e-10	-2.94612e-10	4.4201e-09	5.39986e-16
-1.84664e-09	1.23925e-09	-8.19461e-10	1.05423e-08	-3.37494e-09	-1.84949e-09	-1.91823e-09	4.90776e-09	1.74739e-09	3.29293e-09	1.22893e-09	-1.95555e-09	1.13695e-09	-6.35531e-09	-1.96361e-09	1.56626e-09	1.53079e-08	-1.26791e-09	1.83395e-09	2.51373e-09	-1.21214e-09	-2.37271e-10	-3.14983e-09	-5.78959e-10	7.95627e-10	-1.81103e-09	5.57879e-09	-6.25847e-10	-3.06246e-10	4.4202e-09	5.39019e-16
-1.84719e-09	1.27053e-09	-6.98379e-10	1.05587e-08	-3.40854e-09	-7.00266e-10	-1.89857e-09	4.90803e-09	1.76424e-09	3.31077e-09	1.23641e-09	-1.9546e-09	1.74888e-09	-6.35492e-09	-1.96604e-09	1.58315e-09	1.53077e-08	-1.28004e-09	1.83391e-09	2.09241e-09	-1.25414e-09	-2.37589e-10	-3.14402e-09	-6.21751e-10	7.30665e-10	-1.83119e-09	5.57606e-09	-6.15249e-10	-3.019e-10	4.42008e-09	5.36632e-16
-1.84822e-09	1.16779e-09	-7.5835e-10	1.05568e-08	-3.0581e-09	-1.27335e-09	-1.84811e-09	4.93494e-09	1.73846e-09	3.26932e-09	1.23844e-09	-1.77838e-09	-3.30219e-10	-6.34609e-09	-1.95991e-09	1.56231e-09	1.47963e-08	-1.2206e-09	1.83668e-09	2.2382e-09	-1.19398e-09	-2.37631e-10	-3.15186e-09	-6.24419e-10	6.94896e-10	-1.71648e-09	5.56988e-09	-6.10462e-10	-3.0172e-10	4.42035e-09	5.15681e-16
-1.84822e-09	1.16779e-09	-7.5835e-10	1.05568e-08	-3.0581e-09	-1.27335e-09	-1.84811e-09	4.93494e-09	1.73846e-09	3.26932e-09	1.23844e-09	-1.77838e-09	-3.30219e-10	-6.34609e-09	-1.95991e-09	1.56231e-09	1.47963e-08	-1.2206e-09	1.83668e-09	2.2382e-09	-1.19398e-09	-2.37631e-10	-3.15186e-09	-6.24419e-10	6.94896e-10	-1.71648e-09	5.56988e-09	-6.10462e-10	-3.0172e-10	4.42035e-09	5.15681e-16
-1.79711e-09	1.18813e-09	-7.83852e-10	1.0552e-08	-3.04289e-09	-1.22442e-09	-1.84239e-09	5.00679e-09	1.74506e-09	3.27781e-09	1.23118e-09	-1.25666e-09	5.46811e-10	-6.34884e-09	-1.96225e-09	1.58572e-09	1.47218e-08	-1.25115e-09	1.83845e-09	2.34819e-09	-1.20798e-09	8.04149e-11	-3.15176e-09	-6.19632e-10	-6.16425e-11	-1.81893e-09	5.4613e-09	-6.07682e-10	-3.04102e-10	4.42023e-09	5.11789e-16
-1.82698e-09	1.19493e-09	-7.78704e-10	1.05535e-08	-3.06638e-09	-1.29114e-09	-1.90318e-09	4.94284e-09	1.7385e-09	3.27469e-09	1.234e-09	-1.23392e-09	4.61229e-10	-6.34842e-09	-1.95995e-09	1.57763e-09	1.47046e-08	-1.24595e-09	1.83965e-09	2.30746e-09	-1.20971e-09	-9.59335e-11	-3.15048e-09	-6.37487e-10	1.44091e-10	-1.74708e-09	5.49824e-09	-6.10094e-10	-3.04195e-10	4.42028e-09	5.11106e-16
-1.80602e-09	1.1735e-09	-7.8663e-10	1.05515e-08	-2.97705e-09	-1.27705e-09	-1.8705e-09	4.94282e-09	1.75371e-09	3.27677e-09	1.2343e-09	-1.04767e-09	2.3005e-10	-6.34938e-09	-1.96109e-09	1.57187e-09	1.46816e-08	-1.24551e-09	1.8401e-09	2.26649e-09	-1.21235e-09	-1.7583e-10	-3.1501e-09	-6.31497e-10	1.14831e-10	-1.79658e-09	5.5084e-09	-6.01082e-10	-3.03586e-10	4.42027e-09	5.09156e-16
-1.94304e-09	1.17134e-09	-7.86105e-10	1.05497e-08	-3.06187e-09	-1.24652e-09	-1.87829e-09	4.94291e-09	1.73805e-09	3.27598e-09	1.23392e-09	-1.14954e-09	3.52861e-10	-6.34979e-09	-1.96121e-09	1.5843e-09	1.46995e-08	-1.24079e-09	1.8253e-09	2.31734e-09	-8.00517e-10	-1.20659e-10	-3.14948e-09	-6.32521e-10	3.89642e-10	-1.75679e-09	5.50649e-09	-6.03151e-10	-3.03564e-10	2.90269e-09	4.99081e-16
-1.85161e-09	1.17774e-09	-7.88206e-10	1.05526e-08	-3.01143e-09	-1.2779e-09	-1.85273e-09	4.95084e-09	1.74162e-09	3.26262e-09	1.23413e-09	-1.09035e-09	3.0938e-10	-6.34948e-09	-1.96161e-09	1.58206e-09	1.47024e-08	-1.24053e-09	1.83821e-09	2.30326e-09	-1.03623e-09	-1.16402e-10	-3.15094e-09	-6.36246e-10	2.73573e-10	-1.76629e-09	5.49152e-09	-6.44163e-10	-3.03608e-10	2.81196e-09	4.98162e-16
-2.01247e-09	1.16534e-09	-8.04586e-10	1.05858e-08	-3.02468e-09	-1.35778e-09	-2.05313e-09	4.94788e-09	1.74528e-09	2.61049e-09	1.23476e-09	-1.10982e-09	3.06067e-10	-6.46232e-09	-1.96088e-09	1.5426e-09	1.26216e-08	-1.24577e-09	2.10768e-09	2.29661e-09	-1.16603e-09	-1.43015e-10	-3.15028e-09	-5.80834e-10	3.64095e-10	-1.77632e-09	3.96934e-09	-6.66783e-10	-3.00394e-10	3.2404e-09	4.30796e-16
-1.98576e-09	1.16631e-09	-8.10576e-10	1.05673e-08	-3.02392e-09	-1.35269e-09	-1.99142e-09	4.94763e-09	1.74212e-09	2.19904e-09	1.23476e-09	-1.11272e-09	3.27405e-10	-6.46065e-09	-1.95926e-09	1.54831e-09	1.2682e-08	-1.2444e-09	1.92537e-09	2.29788e-09	-1.09466e-09	-1.42132e-10	-3.14869e-09	-5.8368e-10	3.97133e-10	-1.78078e-09	4.02122e-09	-6.99655e-10	-3.01308e-10	3.23234e-09	4.29133e-16
-1.97975e-09	1.16243e-09	-8.05874e-10	3.43282e-09	-3.01658e-09	-1.33562e-09	-1.99321e-09	4.94595e-09	1.74693e-09	1.70041e-09	1.23785e-09	-1.1057e-09	3.24441e-10	-6.46749e-09	-1.95976e-09	1.56441e-09	1.12356e-08	-1.24436e-09	2.0552e-09	2.30172e-09	-1.13537e-09	-1.40043e-10	-3.1503e-09	-5.87515e-10	4.25098e-10	-1.77124e-09	4.02317e-09	-1.02822e-09	-2.72069e-10	3.25381e-09	2.94053e-16
-1.97975e-09	1.16243e-09	-8.05874e-10	3.43282e-09	-3.01658e-09	-1.33562e-09	-1.99321e-09	4.94595e-09	1.74693e-09	1.70041e-09	1.23785e-09	-1.1057e-09	3.24441e-10	-6.46749e-09	-1.95976e-09	1.56441e-09	1.12356e-08	-1.24436e-09	2.0552e-09	2.30172e-09	-1.13537e-09	-1.40043e-10	-3.1503e-09	-5.87515e-10	4.25098e-10	-1.77124e-09	4.02317e-09	-1.02822e-09	-2.72069e-10	3.25381e-09	2.94053e-16
-1.99674e-09	1.16324e-09	-8.04078e-10	3.57273e-09	-3.02097e-09	-1.3321e-09	-1.9926e-09	4.94594e-09	1.74677e-09	1.7858e-09	1.23713e-09	-1.10128e-09	3.24908e-10	-6.49181e-09	-1.95958e-09	1.55816e-09	1.11657e-08	-1.24423e-09	2.05593e-09	2.2996e-09	-1.12308e-09	-1.42814e-10	-3.14962e-09	-5.85364e-10	4.35803e-10	-1.7753e-09	3.93186e-09	-9.95819e-10	-2.81799e-10	3.25322e-09	2.93321e-16
-1.9858e-09	1.16265e-09	-8.04162e-10	3.57545e-09	-3.01726e-09	-1.33249e-09	-1.99583e-09	4.94592e-09	1.74744e-09	1.62e-09	1.23695e-09	-1.11034e-09	3.24117e-10	-6.45551e-09	-1.95893e-09	1.5681e-09	1.11442e-08	-1.24415e-09	2.05581e-09	2.29928e-09	-1.11177e-09	-1.42696e-10	-3.14978e-09	-5.84587e-10	4.26486e-10	-1.77417e-09	3.92913e-09	-1.0077e-09	-2.72072e-10	3.25305e-09	2.91779e-16
-1.9858e-09	1.16265e-09	-8.04162e-10	3.57545e-09	-3.01726e-09	-1.33249e-09	-1.99583e-09	4.94592e-09	1.74744e-09	1.62e-09	1.23695e-09	-1.11034e-09	3.24117e-10	-6.45551e-09	-1.95893e-09	1.5681e-09	1.11442e-08	-1.24415e-09	2.05581e-09	2.29928e-09	-1.11177e-09	-1.42696e-10	-3.14978e-09	-5.84587e-10	4.26486e-10	-1.77417e-09	3.92913e-09	-1.0077e-09	-2.72072e-10	3.25305e-09	2.91779e-16
-1.98473e-09	1.16348e-09	-8.04829e-10	3.52241e-09	-3.01741e-09	-1.33231e-09	-1.99576e-09	4.94593e-09	1.74729e-09	1.64965e-09	1.23702e-09	-1.10727e-09	3.2493e-10	-6.4495e-09	-1.95898e-09	1.56779e-09	1.11481e-08	-1.24414e-09	2.05343e-09	2.29971e-09	-1.11624e-09	-1.42593e-10	-3.14974e-09	-5.84906e-10	4.27363e-10	-1.77412e-09	3.93674e-09	-1.00253e-09	-2.72592e-10	3.23859e-09	2.9146e-16
-1.98396e-09	1.16347e-09	-8.04086e-10	3.52273e-09	-3.01752e-09	-1.33223e-09	-1.99555e-09	4.94596e-09	1.74721e-09	1.6491e-09	1.237e-09	-1.107e-09	3.24049e-10	-6.44991e-09	-1.95918e-09	1.56773e-09	1.11475e-08	-1.24414e-09	2.04876e-09	2.29954e-09	-1.11898e-09	-1.42588e-10	-3.14972e-09	-5.84255e-10	4.23044e-10	-1.77383e-09	3.93931e-09	-9.91736e-10	-2.73801e-10	3.22438e-09	2.91335e-16
-1.98621e-09	1.16296e-09	-8.04687e-10	3.51279e-09	-3.01773e-09	-1.33269e-09	-1.99402e-09	4.94594e-09	1.74721e-09	1.63584e-09	1.23712e-09	-1.10341e-09	3.24162e-10	-6.23796e-09	-1.95919e-09	1.5674e-09	1.11522e-08	-1.24418e-09	2.05286e-09	2.29963e-09	-1.11648e-09	-1.23261e-10	-3.15131e-09	-5.85108e-10	4.28385e-10	-1.77392e-09	3.95858e-09	-9.95724e-10	-2.73083e-10	3.25499e-09	2.89013e-16
-1.98542e-09	1.16342e-09	-8.0455e-10	3.52507e-09	-3.01848e-09	-1.33256e-09	-1.99402e-09	4.94593e-09	1.74712e-09	1.62781e-09	1.23643e-09	-1.10635e-09	3.24032e-10	-6.21258e-09	-1.95904e-09	1.56748e-09	1.11492e-08	-1.24416e-09	2.04965e-09	2.29965e-09	-1.11906e-09	-1.40457e-10	-3.1498e-09	-5.84998e-10	4.26291e-10	-1.77145e-09	3.93958e-09	-9.99655e-10	-2.73046e-10	3.23829e-09	2.88424e-16
-1.98532e-09	1.16341e-09	-8.0456e-10	3.52214e-09	-3.01829e-09	-1.33255e-09	-1.99396e-09	4.94593e-09	1.74713e-09	1.62952e-09	1.23661e-09	-1.10467e-09	3.24051e-10	-6.21345e-09	-1.95904e-09	1.56747e-09	1.11491e-08	-1.24417e-09	2.04991e-09	2.29965e-09	-1.11906e-09	-1.40334e-10	-3.15023e-09	-5.84779e-10	4.26781e-10	-1.77147e-09	3.94e-09	-9.99714e-10	-2.72996e-10	3.23831e-09	2.8842e-16
-1.98546e-09	1.16336e-09	-8.04587e-10	3.51441e-09	-3.01813e-09	-1.3325e-09	-1.99405e-09	4.94594e-09	1.74713e-09	1.63169e-09	1.23658e-09	-1.10613e-09	3.24031e-10	-6.21334e-09	-1.95905e-09	1.56734e-09	1.11491e-08	-1.24416e-09	2.04983e-09	2.29964e-09	-1.11902e-09	-1.3244e-10	-3.14992e-09	-5.84877e-10	4.26813e-10	-1.77176e-09	3.94059e-09	-9.99379e-10	-2.73054e-10	3.23413e-09	2.88347e-16
-1.9854e-09	1.16341e-09	-8.04583e-10	3.52007e-09	-3.01829e-09	-1.33203e-09	-2.00553e-09	4.94593e-09	1.74714e-09	1.63155e-09	1.25413e-09	-1.10509e-09	3.24042e-10	-6.21602e-09	-1.95906e-09	1.56744e-09	1.1149e-08	-1.24408e-09	7.47111e-10	2.2996e-09	-1.11899e-09	-1.3842e-10	-3.14573e-09	-5.84752e-10	4.26587e-10	-1.7712e-09	3.93863e-09	-9.99795e-10	-2.73019e-10	3.23779e-09	2.84843e-16
-1.98558e-09	1.16574e-09	-8.9054e-10	3.52122e-09	-1.95129e-09	-1.33248e-09	-1.99754e-09	4.94574e-09	1.74682e-09	1.63525e-09	1.2312e-09	-1.10354e-09	3.24179e-10	-6.21895e-09	-1.94676e-09	1.56713e-09	1.115e-08	-1.24308e-09	1.27334e-09	2.0348e-09	-1.11869e-09	-1.18268e-10	-3.09395e-09	-5.84688e-10	4.26522e-10	-1.77225e-09	4.00104e-09	-9.97248e-10	-2.73051e-10	3.23776e-09	2.79705e-16
-1.98556e-09	1.22669e-09	-8.49534e-10	3.52001e-09	-1.96131e-09	-1.3324e-09	-2.00222e-09	4.91032e-09	1.74646e-09	1.45947e-09	1.2294e-09	-1.10404e-09	3.24017e-10	-6.2162e-09	-1.95626e-09	1.56715e-09	1.11508e-08	-1.24402e-09	9.91617e-10	1.97077e-09	-1.07796e-09	-1.21338e-10	-3.08164e-09	-5.85008e-10	4.26714e-10	-1.77261e-09	3.87798e-09	-9.99363e-10	-2.73076e-10	3.237e-09	2.76926e-16
-1.19682e-09	1.17633e-09	-8.4507e-10	3.51937e-09	-3.30177e-11	-1.33247e-09	-2.00417e-09	4.91049e-09	1.74686e-09	1.35728e-09	1.22607e-09	-1.10439e-09	3.2407e-10	-6.21771e-09	-1.95633e-09	1.56719e-09	1.11503e-08	-1.24374e-09	9.17334e-10	1.99198e-09	-1.08875e-09	-1.10966e-10	-3.11826e-09	-6.07629e-10	4.26624e-10	-1.77286e-09	-3.94967e-10	-9.9267e-10	-2.73867e-10	3.23821e-09	2.55491e-16
-1.74107e-09	1.18507e-09	-8.44529e-10	3.52424e-09	-4.83819e-10	-1.33244e-09	-2.00331e-09	4.10939e-09	1.74653e-09	1.34692e-09	1.2295e-09	-1.10377e-09	3.2406e-10	-6.21796e-09	-1.95799e-09	1.5672e-09	1.11518e-08	-1.24344e-09	1.13939e-09	2.00277e-09	-1.08517e-09	-1.17178e-10	-3.13489e-09	-5.90137e-10	4.26759e-10	-1.77249e-09	7.26679e-10	-9.95211e-10	-2.73449e-10	3.23788e-09	2.51117e-16
-1.67592e-09	1.186e-09	-8.42336e-10	3.52122e-09	-3.91095e-10	-1.33251e-09	-2.00402e-09	4.20451e-09	1.74672e-09	1.38181e-09	1.22803e-09	-1.10377e-09	3.24066e-10	-6.2176e-09	-7.80459e-10	1.56719e-09	1.11523e-08	-1.24367e-09	9.13274e-10	1.98305e-09	-1.0704e-09	-1.12124e-10	-3.11539e-09	-5.91956e-10	4.26642e-10	-1.77285e-09	9.44218e-10	-9.95095e-10	-2.55929e-10	3.23821e-09	2.48121e-16
-1.6921e-09	1.18394e-09	-8.30386e-10	3.52445e-09	-6.35012e-10	-1.33216e-09	-2.0043e-09	3.79488e-09	1.7466e-09	1.38506e-09	1.22719e-09	-1.1043e-09	3.24059e-10	-6.21787e-09	-9.77208e-10	1.56726e-09	1.11577e-08	-1.24377e-09	1.04362e-09	1.9841e-09	-1.07205e-09	-1.12508e-10	-3.12031e-09	-5.91967e-10	4.26665e-10	-1.77287e-09	3.86868e-10	-9.94958e-10	-2.68961e-10	3.23848e-09	2.45185e-16
-1.64174e-09	1.18148e-09	-8.35422e-10	3.52388e-09	-5.16114e-10	-1.33207e-09	-2.00357e-09	3.85558e-09	1.7466e-09	1.40471e-09	1.22753e-09	-1.10415e-09	3.24058e-10	-6.21784e-09	-9.7286e-10	1.56722e-09	1.11545e-08	-1.24374e-09	8.63588e-10	1.98451e-09	-1.07073e-09	-1.12666e-10	-3.12005e-09	-5.92635e-10	4.26652e-10	-1.77287e-09	5.23983e-10	-9.954e-10	-2.68968e-10	3.23837e-09	2.45094e-16
-1.54366e-09	1.19854e-09	-8.3896e-10	3.57257e-09	-5.94598e-10	-1.33886e-09	-2.00434e-09	3.82775e-09	1.74622e-09	1.38904e-09	1.22813e-09	-1.10382e-09	3.24064e-10	-6.21781e-09	-9.91094e-10	1.5672e-09	1.11534e-08	-1.24366e-09	1.00268e-09	1.98858e-09	-1.06912e-09	-1.12512e-10	-3.12006e-09	-5.32375e-10	4.24537e-10	-1.77285e-09	5.65624e-10	-9.9505e-10	-2.61156e-10	2.62248e-09	2.41669e-16
-1.6389e-09	1.1835e-09	-8.39814e-10	2.3748e-09	-5.89381e-10	-1.33381e-09	-2.00413e-09	3.96379e-09	1.74516e-09	1.37616e-09	1.22904e-09	-1.10374e-09	3.17685e-10	-6.21779e-09	-1.02549e-09	1.22482e-09	1.11545e-08	-1.19983e-09	4.82044e-10	1.19316e-09	-1.06937e-09	-1.12897e-10	-3.11538e-09	-5.70938e-10	4.25972e-10	-1.77269e-09	6.78145e-10	-9.95061e-10	-2.71475e-10	2.83622e-09	2.32866e-16
-1.62317e-09	1.18809e-09	-8.37516e-10	3.54936e-09	-5.66302e-10	-1.33235e-09	-2.21427e-09	3.9234e-09	1.7465e-09	1.38283e-09	1.22738e-09	-1.22967e-09	3.22421e-10	-6.21857e-09	-2.31465e-09	1.56713e-09	5.75808e-09	-1.24364e-09	9.95009e-10	1.55436e-09	-1.07241e-09	-1.12657e-10	-1.41013e-09	-5.72639e-10	4.30036e-10	-1.7932e-09	6.11866e-10	-9.9496e-10	-2.57179e-10	2.8611e-09	1.48911e-16
-1.62745e-09	1.18528e-09	-8.51241e-10	2.64146e-09	-5.50349e-10	-1.33307e-09	-2.17297e-09	3.75444e-09	1.74614e-09	1.38295e-09	1.29814e-09	-1.19134e-09	3.04815e-10	-6.21844e-09	-1.19364e-09	1.50236e-09	5.97597e-09	-1.42044e-09	6.46709e-10	1.50421e-09	-1.06709e-09	-1.12781e-10	-1.61341e-09	-5.94492e-10	4.30689e-10	-1.77551e-09	6.21473e-10	-9.95095e-10	-2.59275e-10	2.9819e-09	1.41355e-16
-1.63126e-09	1.18331e-09	-8.49839e-10	1.48894e-09	-5.61438e-10	-1.33342e-09	-2.13861e-09	3.64233e-09	1.74571e-09	1.38279e-09	1.23199e-09	-1.19163e-09	3.13574e-10	-6.21844e-09	-1.18891e-09	1.5361e-09	6.16765e-09	-1.21919e-09	7.82566e-10	1.4365e-09	-1.06994e-09	-1.1259e-10	-1.59751e-09	-5.57668e-10	4.29995e-10	-1.77456e-09	6.35976e-10	-9.95265e-10	-2.59985e-10	2.93558e-09	1.37008e-16
-1.63239e-09	1.18222e-09	-8.52913e-10	1.66874e-09	-5.7228e-10	-1.33393e-09	-2.14971e-09	3.63846e-09	1.74631e-09	1.38295e-09	1.23334e-09	-1.19278e-09	3.10875e-10	-6.21843e-09	-1.19223e-09	1.546e-09	5.97494e-09	-1.37017e-09	8.71915e-10	1.46371e-09	-1.07077e-09	-1.12529e-10	-1.84094e-09	-5.55604e-10	4.30049e-10	-1.77438e-09	6.44952e-10	-9.95296e-10	-2.5904e-10	2.8984e-09	1.36569e-16
-1.62763e-09	1.18364e-09	-8.49184e-10	1.7528e-09	-5.68867e-10	-1.333e-09	-2.11578e-09	3.65952e-09	1.74628e-09	1.38375e-09	1.23311e-09	-1.19088e-09	3.11531e-10	-6.21837e-09	-1.19905e-09	1.533e-09	6.05447e-09	-1.22826e-09	8.16194e-10	9.28016e-10	-1.06973e-09	-1.12627e-10	-1.74845e-09	-5.63899e-10	4.29945e-10	-1.77521e-09	6.44811e-10	-9.95229e-10	-2.67367e-10	2.92552e-09	1.35866e-16
-1.62812e-09	1.18399e-09	-8.13821e-10	1.51574e-09	-6.60435e-10	-1.3304e-09	-2.11969e-09	3.67329e-09	1.74611e-09	1.3831e-09	1.24353e-09	-1.19102e-09	3.05399e-10	-1.74205e-09	-1.32251e-09	1.5289e-09	6.08958e-09	-1.2445e-09	8.60677e-10	1.37266e-09	-1.06959e-09	-1.123e-10	-1.68641e-09	-5.79213e-10	4.30721e-10	-1.77712e-09	6.36157e-10	-9.95175e-10	-2.59622e-10	2.89927e-09	1.01151e-16
-1.6194e-09	1.18394e-09	-8.46886e-10	1.72832e-09	-5.71102e-10	-1.33316e-09	-2.09524e-09	3.67106e-09	1.74599e-09	1.38355e-09	1.23567e-09	-1.18595e-09	3.00674e-10	-5.61962e-10	-1.25097e-09	1.52202e-09	6.04044e-09	-1.25497e-09	8.44575e-10	1.17859e-09	-1.06947e-09	-1.12566e-10	-1.7711e-09	-5.52297e-10	4.30313e-10	-1.78234e-09	6.41671e-10	-9.95218e-10	-2.62466e-10	2.90827e-09	9.79359e-17
-1.61844e-09	1.19388e-09	-8.46734e-10	1.65207e-09	-5.24853e-10	-1.33531e-09	-2.08701e-09	3.68165e-09	1.74626e-09	1.38371e-09	1.2362e-09	-1.02216e-09	2.93471e-10	-6.86192e-10	-1.21355e-09	1.55115e-09	6.04217e-09	-1.28663e-09	8.41847e-10	1.07818e-09	-1.06941e-09	-1.14139e-10	-1.81716e-09	-5.64744e-10	4.29917e-10	-1.77722e-09	6.39328e-10	-9.67482e-10	-2.6731e-10	2.91285e-09	9.74889e-17
-1.62093e-09	1.19889e-09	-8.39783e-10	1.47004e-09	-5.04944e-10	-1.33899e-09	-2.09979e-09	3.66997e-09	1.74632e-09	1.38385e-09	1.23768e-09	-1.10499e-09	2.95522e-10	-6.81291e-10	-1.22591e-09	1.52941e-09	6.03898e-09	-1.2798e-09	8.4458e-10	1.12913e-09	-1.06952e-09	-1.12752e-10	-1.76766e-09	-5.63511e-10	4.301e-10	-1.77695e-09	6.40534e-10	-9.53439e-10	-2.63049e-10	2.90698e-09	9.68434e-17
-1.61797e-09	6.55657e-10	-8.45833e-10	1.46495e-09	-5.46126e-10	-1.33502e-09	-2.09572e-09	3.67033e-09	1.7464e-09	1.38367e-09	1.23692e-09	-1.10634e-09	2.94427e-10	-7.92008e-10	-1.23332e-09	7.14423e-10	6.04341e-09	-1.27043e-09	8.42774e-10	1.12795e-09	-1.0695e-09	-1.12605e-10	-1.77832e-09	-5.60907e-10	4.30042e-10	-1.77892e-09	6.40475e-10	-9.78993e-10	-2.64436e-10	2.90704e-09	9.43088e-17
-1.61847e-09	2.61588e-10	-8.4579e-10	1.50155e-09	-5.47967e-10	-1.3357e-09	-2.09782e-09	3.67044e-09	1.74639e-09	1.38362e-09	1.23716e-09	-1.06111e-09	2.85578e-10	-6.83343e-10	-1.22347e-09	9.7144e-10	6.03944e-09	-1.28329e-09	8.43679e-10	1.11332e-09	-1.06944e-09	-1.13185e-10	-1.76818e-09	-5.62046e-10	4.30108e-10	-1.77825e-09	6.42424e-10	-9.35896e-10	-2.64462e-10	2.90718e-09	9.40543e-17
-1.61848e-09	4.99406e-10	-8.45598e-10	1.42945e-09	-5.31142e-10	-1.32222e-09	-2.09603e-09	3.6699e-09	1.74962e-09	1.38413e-09	1.23812e-09	-1.10819e-09	2.8279e-10	-7.72566e-10	-1.22899e-09	7.05483e-10	6.04351e-09	-1.2795e-09	8.42005e-10	1.1368e-09	-1.06762e-09	-1.12379e-10	-6.11683e-10	-5.60671e-10	4.3084e-10	-1.77837e-09	1.20072e-10	-9.56678e-10	-1.8431e-10	2.90715e-09	9.07088e-17
-1.61862e-09	5.14039e-10	-8.45469e-10	1.20584e-09	-5.24533e-10	-1.32405e-09	-2.09667e-09	3.66926e-09	1.74869e-09	1.38408e-09	1.23812e-09	-1.09813e-09	2.84052e-10	-7.60194e-10	-1.22771e-09	7.22936e-10	6.04326e-09	-1.28138e-09	8.41863e-10	1.13614e-09	-1.06899e-09	-1.12385e-10	-8.18747e-10	-5.60675e-10	4.30652e-10	-1.77822e-09	1.74519e-10	-9.6205e-10	-2.10277e-10	2.90683e-09	9.04415e-17
-1.61913e-09	6.3126e-10	-8.44946e-10	1.40258e-09	-5.28883e-10	-1.33435e-09	-2.09083e-09	3.67002e-09	1.75023e-09	1.38166e-09	1.24074e-09	-9.33413e-10	3.1774e-10	-7.50714e-10	-1.22363e-09	7.75018e-10	6.04269e-09	-1.27605e-09	8.41875e-10	1.13928e-09	-1.06823e-09	-1.11282e-10	-7.75352e-10	-5.60089e-10	4.31735e-10	-1.79901e-09	1.58253e-10	-9.52738e-10	-2.45699e-10	1.13458e-09	8.36682e-17
-1.61869e-09	5.15848e-10	-8.45304e-10	1.24002e-09	-5.28515e-10	-1.33288e-09	-2.09115e-09	3.66967e-09	1.74923e-09	1.38206e-09	1.24028e-09	-9.36892e-10	3.2673e-10	-7.66023e-10	-1.22447e-09	7.47941e-10	6.04332e-09	-1.2782e-09	8.41961e-10	1.13214e-09	-1.06908e-09	-1.10457e-10	-7.59672e-10	-5.60529e-10	4.30854e-10	-1.81721e-09	1.85668e-10	-9.57859e-10	-2.57955e-10	6.93979e-10	8.23526e-17
-1.61888e-09	5.27953e-10	-8.45055e-10	1.06966e-09	-5.78937e-10	-1.33422e-09	-2.09595e-09	3.68914e-09	1.74975e-09	1.38291e-09	1.23785e-09	-1.03663e-09	3.14704e-10	-7.56829e-10	-1.21346e-09	7.9166e-10	6.04552e-09	-1.27795e-09	8.42052e-10	1.133e-09	-5.05408e-10	-1.12765e-10	-3.54415e-10	-5.60127e-10	4.32443e-10	-1.78538e-09	2.54155e-10	-9.60498e-10	-2.53624e-10	3.19953e-10	8.0638e-17
-1.61928e-09	5.32827e-10	-8.45304e-10	1.00332e-09	-5.58354e-10	-1.33504e-09	-2.09715e-09	3.67404e-09	1.74946e-09	1.37759e-09	1.23829e-09	-1.03067e-09	2.98746e-10	-7.44764e-10	-1.21437e-09	7.80589e-10	6.04448e-09	-1.27504e-09	8.42013e-10	1.13302e-09	-4.26659e-10	-1.12362e-10	-4.29188e-10	-5.60063e-10	4.31248e-10	-1.78335e-09	1.81476e-10	-9.59174e-10	-2.49934e-10	5.18648e-10	8.03972e-17
-1.61914e-09	5.56269e-10	-8.45243e-10	1.12842e-09	-5.80655e-10	-1.33657e-09	-2.09327e-09	3.6805e-09	1.74916e-09	1.38267e-09	1.23833e-09	-1.03761e-09	2.93324e-10	-7.51786e-10	-1.2171e-09	6.92441e-10	6.02292e-09	-9.16137e-10	8.41886e-10	1.13306e-09	-3.43766e-10	-1.12202e-10	-3.78599e-10	-5.59787e-10	4.31212e-10	-1.79287e-09	2.03155e-10	-8.56268e-10	-2.56657e-10	4.99053e-10	7.93485e-17
-1.61914e-09	5.56181e-10	-8.45246e-10	1.05368e-09	-5.77511e-10	-1.33515e-09	-2.09356e-09	3.67741e-09	1.74917e-09	1.38242e-09	1.23831e-09	-1.03253e-09	2.97615e-10	-7.52366e-10	-1.21719e-09	7.05264e-10	6.02347e-09	-9.18869e-10	8.41905e-10	1.133e-09	-4.26612e-10	-1.12149e-10	-3.77435e-10	-5.59897e-10	4.31317e-10	-1.79257e-09	2.02895e-10	-8.71285e-10	-2.56485e-10	5.16042e-10	7.92832e-17
-1.61927e-09	5.48379e-10	-8.45294e-10	1.04374e-09	-5.76613e-10	-1.33655e-09	-2.09417e-09	3.68118e-09	1.74933e-09	1.38159e-09	1.23831e-09	-1.03613e-09	3.01054e-10	-7.4946e-10	-1.21771e-09	7.15611e-10	6.02297e-09	-9.77255e-10	8.41962e-10	1.13348e-09	-4.17587e-10	-1.12213e-10	-2.78372e-10	-5.59949e-10	4.31262e-10	-1.79308e-09	1.9836e-10	-8.76477e-10	-2.5377e-10	4.44284e-10	7.92787e-17
-1.61855e-09	5.94127e-10	-8.4525e-10	1.04238e-09	-5.67279e-10	-1.1302e-09	-2.08843e-09	3.68381e-09	1.33177e-09	1.38167e-09	1.23835e-09	-1.03394e-09	2.99979e-10	-7.51047e-10	-1.21833e-09	7.21106e-10	6.02895e-09	-9.77419e-10	8.42175e-10	1.13225e-09	-4.73119e-10	-1.11737e-10	-3.61136e-10	-5.66291e-10	4.34212e-10	-1.79219e-09	2.09618e-10	-8.6436e-10	-2.54777e-10	4.10784e-10	7.76558e-17
-1.51794e-09	5.75442e-10	-8.4525e-10	1.04794e-09	-5.69661e-10	-5.13475e-10	-2.0864e-09	3.69651e-09	1.23567e-09	1.38177e-09	1.23839e-09	-1.03397e-09	3.04821e-10	-7.51617e-10	-1.21845e-09	7.14578e-10	6.02515e-09	-9.53908e-10	8.43887e-10	1.13234e-09	-4.23967e-10	-8.53038e-11	-3.1731e-10	-5.67583e-10	6.32221e-10	-1.80748e-09	3.01727e-10	-8.5818e-10	-2.55021e-10	4.81214e-10	7.63526e-17
-1.48709e-09	5.8201e-10	-8.45265e-10	1.05181e-09	-5.70871e-10	-5.5292e-10	-1.9582e-09	3.69828e-09	1.38635e-09	1.38183e-09	1.23838e-09	-1.03442e-09	3.00808e-10	-7.50847e-10	-1.21801e-09	7.16788e-10	6.02523e-09	-9.54723e-10	8.51149e-10	1.1326e-09	-4.09156e-10	-6.28099e-11	-3.26514e-10	-5.74879e-10	4.66018e-10	-1.81075e-09	2.228e-10	-8.64471e-10	-2.54491e-10	4.54908e-10	7.59962e-17
-1.51447e-09	5.96998e-10	-8.45255e-10	1.04883e-09	-5.67751e-10	-5.33704e-10	-1.94178e-09	3.69198e-09	1.26206e-09	1.38174e-09	1.23834e-09	-1.03384e-09	3.04223e-10	-7.50951e-10	-1.21888e-09	7.14249e-10	6.02622e-09	-9.59588e-10	8.57895e-10	1.1324e-09	-4.52482e-10	-7.33648e-11	-3.02515e-10	-5.79256e-10	5.38282e-10	-1.79577e-09	3.07656e-10	-8.62342e-10	-2.5416e-10	4.71805e-10	7.57611e-17
-1.52137e-09	5.91754e-10	-8.45349e-10	1.04863e-09	-5.08146e-10	-5.65459e-10	-2.02187e-09	3.70128e-09	1.2943e-09	1.3734e-09	1.01783e-09	-9.45566e-10	2.87492e-10	-7.27631e-10	-9.56835e-10	7.16174e-10	6.02587e-09	-9.7098e-10	8.58289e-10	1.13224e-09	-4.15068e-10	-7.11701e-11	-3.1321e-10	-5.81111e-10	5.36281e-10	-1.80574e-09	3.14025e-10	-8.57719e-10	-2.52808e-10	3.8279e-10	7.48551e-17
-1.4968e-09	1.8043e-10	-8.44144e-10	1.04956e-09	-5.69434e-10	-5.58847e-10	-1.97199e-09	2.25792e-09	1.26605e-09	1.3818e-09	1.23837e-09	-1.03392e-09	3.03833e-10	-7.50762e-10	-1.2197e-09	7.16766e-10	5.98099e-09	-9.36611e-10	8.67001e-10	1.12622e-09	-4.37649e-10	-7.64794e-11	-3.21034e-10	-5.72894e-10	4.93748e-10	-1.80157e-09	2.23037e-10	-8.68357e-10	-2.60345e-10	4.65003e-10	6.63583e-17
-1.4968e-09	1.8043e-10	-8.44144e-10	1.04956e-09	-5.69434e-10	-5.58847e-10	-1.97199e-09	2.25792e-09	1.26605e-09	1.3818e-09	1.23837e-09	-1.03392e-09	3.03833e-10	-7.50762e-10	-1.2197e-09	7.16766e-10	5.98099e-09	-9.36611e-10	8.67001e-10	1.12622e-09	-4.37649e-10	-7.64794e-11	-3.21034e-10	-5.72894e-10	4.93748e-10	-1.80157e-09	2.23037e-10	-8.68357e-10	-2.60345e-10	4.65003e-10	6.63583e-17
-1.50001e-09	1.95862e-10	-8.44442e-10	1.04933e-09	-5.66458e-10	-5.58545e-10	-1.96839e-09	2.2645e-09	1.27097e-09	1.38099e-09	1.09665e-09	-1.03388e-09	3.02942e-10	-7.50788e-10	-1.21942e-09	7.16587e-10	5.99936e-09	-9.568e-10	8.67617e-10	1.12871e-09	-4.324e-10	-6.3598e-11	-3.16296e-10	-5.73557e-10	5.13565e-10	-1.80161e-09	2.4715e-10	-8.68904e-10	-2.57597e-10	4.35279e-10	6.63239e-17
-1.49918e-09	2.93278e-10	-8.44929e-10	1.0487e-09	-5.62503e-10	-5.54778e-10	-1.96926e-09	2.27888e-09	1.27646e-09	1.38174e-09	1.11824e-09	-1.02902e-09	3.0145e-10	-7.44359e-10	-1.19621e-09	7.16652e-10	5.98669e-09	-9.49018e-10	8.65547e-10	1.12796e-09	-4.32875e-10	-7.41771e-11	-3.17593e-10	-5.74291e-10	2.4497e-10	-1.80543e-09	2.5897e-10	-8.70982e-10	-2.56394e-10	4.27497e-10	6.60599e-17
-6.41678e-10	2.88057e-10	-8.44822e-10	1.0486e-09	-5.62643e-10	-5.60181e-10	-1.97085e-09	2.28239e-09	1.27138e-09	1.38182e-09	3.24256e-10	-1.02695e-09	3.02918e-10	-7.42127e-10	-1.17827e-09	7.15189e-10	5.98373e-09	-9.46169e-10	8.57828e-10	1.12767e-09	-4.31963e-10	-7.56414e-11	-3.18737e-10	-5.73807e-10	4.24769e-10	-1.80379e-09	2.39374e-10	-8.70315e-10	-2.58167e-10	4.44947e-10	6.31043e-17
-3.09586e-10	2.80071e-10	-8.44813e-10	1.04866e-09	-5.64434e-10	-5.5981e-10	-1.97085e-09	2.28637e-09	1.27159e-09	1.38182e-09	3.47279e-10	-1.02854e-09	3.0282e-10	-7.43285e-10	-1.18948e-09	7.1549e-10	5.98206e-09	-9.4385e-10	8.55792e-10	1.12726e-09	-4.31122e-10	-7.52805e-11	-3.20854e-10	-5.73784e-10	3.38117e-10	-1.80315e-09	2.40899e-10	-8.69625e-10	-2.5791e-10	4.4807e-10	6.27571e-17
-7.87118e-10	2.95013e-10	-8.44718e-10	1.0493e-09	-5.63682e-10	-5.60771e-10	-1.96659e-09	2.23056e-09	4.6827e-10	1.38465e-09	1.12206e-09	-1.03126e-09	2.84482e-10	-7.46129e-10	-2.03523e-10	7.16576e-10	5.3858e-09	-9.78427e-10	1.06736e-09	1.1276e-09	-4.32801e-10	-7.40763e-11	-3.02404e-10	-5.73648e-10	3.85551e-10	-1.05762e-09	2.48941e-10	-8.54649e-10	-2.58666e-10	4.13668e-10	5.29337e-17
-5.62199e-10	2.94463e-10	-8.44733e-10	1.04917e-09	-5.64091e-10	-5.6057e-10	-1.96661e-09	3.77659e-10	9.51052e-10	1.38244e-09	9.77574e-10	-1.0298e-09	2.91584e-10	-7.47211e-10	-4.26908e-10	7.16338e-10	4.70475e-09	-1.0848e-09	1.07632e-09	1.12771e-09	-4.33025e-10	-7.45249e-11	-2.93078e-10	-5.74333e-10	3.86321e-10	-1.32929e-09	2.44442e-10	-7.31082e-10	-2.58488e-10	-2.50387e-10	4.20207e-17
-5.2744e-10	2.85709e-10	-8.44749e-10	1.04931e-09	-5.63599e-10	-5.60723e-10	-1.96681e-09	3.79245e-10	4.16103e-10	1.38212e-09	8.0259e-10	-1.03101e-09	2.80012e-10	-7.46359e-10	3.96843e-10	7.16342e-10	4.23411e-09	-1.25092e-09	1.13793e-09	1.1277e-09	-4.33276e-10	-7.44475e-11	-2.99635e-10	-5.74965e-10	4.00147e-10	-1.05798e-09	2.45476e-10	-7.59775e-10	-2.58445e-10	-5.14393e-10	3.68363e-17
-5.07575e-10	2.91073e-10	-8.44745e-10	1.04881e-09	-5.63086e-10	-5.60687e-10	-1.96778e-09	3.93723e-10	4.10148e-10	1.38193e-09	7.89184e-10	-1.03071e-09	2.83435e-10	-7.46712e-10	2.97661e-11	7.15985e-10	4.26218e-09	-1.20645e-09	1.1256e-09	1.12775e-09	-4.33161e-10	-7.44486e-11	-2.9668e-10	-5.75005e-10	3.97106e-10	-1.18537e-09	2.4546e-10	-7.60108e-10	-2.58443e-10	-1.77804e-10	3.68007e-17
-4.69695e-10	2.87152e-10	-8.44738e-10	1.04905e-09	-5.63536e-10	-5.60762e-10	-1.96716e-09	4.79833e-10	5.242e-10	1.382e-09	7.49076e-10	-1.03086e-09	2.81466e-10	-7.46033e-10	2.0071e-10	7.16315e-10	4.27061e-09	-1.14475e-09	1.13252e-09	1.12773e-09	-4.3318e-10	-7.44126e-11	-3.00615e-10	-5.74881e-10	3.88967e-10	-1.07845e-09	2.45522e-10	-7.63286e-10	-2.58395e-10	-3.45e-10	3.67068e-17
-5.39533e-10	2.89995e-10	-8.44746e-10	1.04908e-09	-5.63649e-10	-5.60771e-10	-1.96683e-09	4.93376e-10	5.36743e-10	1.38209e-09	7.54428e-10	-1.0307e-09	2.83958e-10	-7.46418e-10	7.35205e-11	7.16356e-10	4.23011e-09	-1.1304e-09	1.06333e-09	1.12776e-09	-4.33098e-10	-7.44137e-11	-2.9718e-10	-5.74679e-10	3.97989e-10	-1.02358e-09	2.46135e-10	-7.72682e-10	-2.58425e-10	-2.90646e-10	3.61203e-17
-5.39647e-10	2.89992e-10	-8.44746e-10	1.04909e-09	-5.63632e-10	-5.60764e-10	-1.96687e-09	4.57788e-10	5.32067e-10	1.3821e-09	7.50544e-10	-1.03072e-09	2.83596e-10	-7.46305e-10	9.33055e-11	7.1635e-10	4.23109e-09	-1.12076e-09	1.07158e-09	1.12776e-09	-4.33112e-10	-7.44311e-11	-2.97735e-10	-5.74811e-10	3.96802e-10	-1.02853e-09	2.45798e-10	-7.70246e-10	-2.5842e-10	-3.15564e-10	3.6104e-17
-5.31987e-10	2.89616e-10	-6.91628e-10	1.05042e-09	-5.63691e-10	-5.60738e-10	-1.96684e-09	4.62379e-10	5.06862e-10	1.38213e-09	7.53757e-10	-1.03034e-09	2.82466e-10	-7.46288e-10	1.0859e-10	7.16322e-10	4.22601e-09	-1.13667e-09	1.08364e-09	1.12782e-09	-4.17251e-10	-7.44305e-11	-2.97699e-10	-5.74763e-10	3.96907e-10	-1.04688e-09	2.45804e-10	-7.60985e-10	-2.31563e-10	-3.10371e-10	3.58606e-17
-5.29695e-10	2.91008e-10	-7.01597e-10	1.05542e-09	-5.63634e-10	-5.60744e-10	-1.96687e-09	4.63598e-10	5.06004e-10	1.37977e-09	7.64175e-10	-1.03068e-09	2.83255e-10	-3.89364e-10	1.04991e-10	7.16262e-10	4.22507e-09	-1.13968e-09	1.08306e-09	1.12774e-09	-4.27183e-10	-7.44077e-11	-2.98405e-10	-5.74782e-10	3.97831e-10	-1.05048e-09	2.45633e-10	-7.6336e-10	-2.30043e-10	-3.02897e-10	3.55008e-17
-5.276e-10	2.92817e-10	-7.03747e-10	1.05121e-09	-5.63704e-10	-5.60778e-10	-1.96689e-09	4.61505e-10	5.14975e-10	1.37795e-09	7.6866e-10	-1.04697e-09	2.83223e-10	-4.42308e-10	1.32912e-10	7.16098e-10	4.22671e-09	-1.13466e-09	1.0899e-09	9.58363e-10	-4.2602e-10	-7.44077e-11	-2.98403e-10	-5.74887e-10	3.98322e-10	-1.04559e-09	2.45747e-10	-3.69305e-10	-2.38527e-10	-2.86744e-10	3.47887e-17
-5.34856e-10	2.91424e-10	-6.79353e-10	6.43534e-10	-5.63566e-10	-5.6057e-10	-1.96686e-09	4.67539e-10	5.06982e-10	1.36454e-09	7.61033e-10	-1.02776e-09	2.83781e-10	-5.90901e-10	1.06431e-10	7.16074e-10	4.2276e-09	-1.13096e-09	1.0832e-09	8.64245e-10	-4.25927e-10	-7.44516e-11	-3.13807e-10	-5.75389e-10	4.48718e-10	-1.0503e-09	2.46858e-10	-3.65979e-10	-2.06924e-10	-3.00912e-10	3.39951e-17
-5.32555e-10	2.90281e-10	-6.47515e-10	1.05138e-09	-5.63576e-10	-5.59007e-10	-4.0371e-10	4.6333e-10	5.03342e-10	1.3736e-09	7.62825e-10	-1.04383e-09	2.83247e-10	-5.6659e-10	1.21838e-10	7.1464e-10	4.23021e-09	-1.13512e-09	9.91068e-10	8.73186e-10	-4.12514e-10	-7.4467e-11	-3.28169e-10	-5.74994e-10	4.02904e-10	-1.05029e-09	2.45737e-10	-3.91743e-10	-2.30018e-10	-2.98586e-10	3.0802e-17
-5.10837e-10	2.92839e-10	-6.68009e-10	7.36531e-10	-5.63643e-10	-5.5977e-10	-4.44707e-10	4.58896e-10	5.02819e-10	1.36617e-09	7.6446e-10	-1.04002e-09	2.83109e-10	-4.94011e-10	1.16265e-10	7.08887e-10	4.22831e-09	-1.13377e-09	1.0347e-09	9.5074e-10	-4.1776e-10	-7.44615e-11	-3.00422e-10	-5.77346e-10	4.02866e-10	-1.04588e-09	2.45605e-10	-3.63149e-10	-2.42177e-10	-2.99336e-10	3.03391e-17
-4.62847e-10	2.91213e-10	-6.43868e-10	7.99268e-10	-5.63445e-10	-5.58761e-10	-3.08042e-10	4.5443e-10	5.04185e-10	1.37153e-09	7.64092e-10	-1.02751e-09	2.83245e-10	-4.44409e-10	1.1352e-10	7.10095e-10	4.22952e-09	-1.13402e-09	1.02743e-09	8.9855e-10	-4.08661e-10	-7.44461e-11	-3.07331e-10	-5.75505e-10	4.08016e-10	-1.04865e-09	2.45958e-10	-3.95092e-10	-2.34891e-10	-2.99191e-10	3.01168e-17
-4.97276e-10	2.92791e-10	-6.48784e-10	7.13286e-10	-5.63814e-10	-5.64317e-10	-3.88613e-10	3.93585e-10	5.05057e-10	1.36829e-09	7.65163e-10	-1.02183e-09	2.83668e-10	-4.98205e-10	1.34719e-10	7.13365e-10	4.22878e-09	-1.13405e-09	9.48131e-10	9.09502e-10	-4.21211e-10	-7.44573e-11	-3.07949e-10	-5.76965e-10	4.07693e-10	-1.04627e-09	2.49031e-10	-4.23262e-10	-2.2547e-10	-2.98536e-10	2.99651e-17
-4.82681e-10	2.9326e-10	-6.507e-10	7.38753e-10	-5.63643e-10	-5.60649e-10	-2.80317e-10	4.48864e-10	5.0445e-10	1.36268e-09	7.65447e-10	-9.99226e-10	2.83346e-10	-5.06536e-10	1.15367e-10	7.12413e-10	4.22854e-09	-1.13578e-09	9.68908e-10	6.29678e-10	-4.15389e-10	-7.44671e-11	-3.08683e-10	-5.75957e-10	4.12576e-10	-1.04683e-09	2.46485e-10	-4.06247e-10	-2.30462e-10	-2.98604e-10	2.94987e-17
-4.95208e-10	2.92742e-10	-6.03085e-10	7.32598e-10	-5.63701e-10	-5.62383e-10	-3.67424e-10	3.40508e-10	2.89003e-10	1.36869e-09	7.64987e-10	-1.01247e-09	1.66502e-10	-5.01141e-10	1.167e-10	7.10365e-10	4.22879e-09	-1.13466e-09	9.76946e-10	6.24762e-10	-4.1582e-10	-5.6565e-11	-3.08562e-10	-5.76636e-10	4.15193e-10	-1.04638e-09	2.46212e-10	-4.03498e-10	-2.266e-10	-2.98799e-10	2.92306e-17
-4.90498e-10	2.93971e-10	-6.06383e-10	7.32426e-10	-5.63597e-10	-5.73702e-10	-3.83143e-10	3.67082e-10	2.98362e-10	1.35993e-09	7.6523e-10	-9.98275e-10	-6.86631e-12	-5.05192e-10	1.18285e-10	7.09251e-10	4.22832e-09	-1.13861e-09	9.92734e-10	4.45791e-10	-4.15288e-10	-5.63007e-11	-3.0835e-10	-5.78045e-10	4.16577e-10	-1.04642e-09	2.45695e-10	-3.96413e-10	-2.34194e-10	-2.98653e-10	2.90466e-17
-6.07881e-10	2.93169e-10	-4.07445e-10	7.43611e-10	-5.64064e-10	-5.71038e-10	-3.83805e-10	4.46458e-10	3.27207e-10	1.24357e-09	7.65164e-10	-1.00061e-09	1.41823e-10	-4.93888e-10	2.97283e-10	6.14703e-10	3.97205e-09	-1.14035e-09	1.00451e-09	5.01524e-10	-4.15304e-10	1.75982e-10	-3.09737e-10	-5.74213e-10	4.141e-10	-1.04643e-09	2.45339e-10	-3.9778e-10	-2.21565e-10	-5.34391e-10	2.69227e-17
-5.29158e-10	2.93048e-10	-3.69351e-10	7.30341e-10	-5.63332e-10	-5.59469e-10	-3.82618e-10	4.15009e-10	3.1816e-10	1.33665e-09	7.65149e-10	-1.00279e-09	1.58315e-10	-5.00868e-10	1.23494e-10	6.81902e-10	3.97475e-09	-1.13947e-09	9.86993e-10	5.07718e-10	-4.1512e-10	6.85604e-11	-3.09385e-10	-4.43299e-10	3.4047e-10	-1.04644e-09	2.45944e-10	-4.04689e-10	-2.26163e-10	-3.44843e-10	2.66233e-17
-5.8274e-10	2.93182e-10	-3.80221e-10	7.40976e-10	-5.6387e-10	-5.71674e-10	-3.77858e-10	1.30589e-10	3.16482e-10	1.30744e-09	7.65154e-10	-1.00268e-09	1.14629e-10	-4.98865e-10	1.7483e-10	6.17306e-10	3.98985e-09	-8.10773e-10	9.90195e-10	5.38568e-10	-4.15097e-10	5.53113e-11	-3.09435e-10	-5.39245e-10	4.13862e-10	-1.0466e-09	2.45836e-10	-4.00441e-10	-1.86569e-10	-3.6016e-10	2.60584e-17
-5.67948e-10	2.92559e-10	-4.02513e-10	7.39608e-10	-5.63833e-10	-5.66392e-10	-3.72398e-10	1.23116e-10	3.19605e-10	1.31952e-09	7.63619e-10	-1.00245e-09	1.41806e-10	-4.98789e-10	1.77436e-10	6.55553e-10	3.99305e-09	-7.70627e-10	9.86265e-10	5.18464e-10	-4.14916e-10	6.67655e-11	-3.09358e-10	-5.03462e-10	4.12349e-10	-7.327e-10	2.4682e-10	-3.99919e-10	-1.7043e-10	-3.71347e-10	2.54715e-17
-5.54817e-10	2.91561e-10	-3.84434e-10	7.36304e-10	-5.63759e-10	-5.67902e-10	-3.79177e-10	2.0335e-10	3.23197e-10	1.30572e-09	7.64762e-10	-1.00351e-09	1.39751e-10	-5.06607e-10	1.53461e-10	6.45575e-10	3.99769e-09	-7.96442e-10	2.03359e-10	5.18287e-10	-4.15074e-10	2.71762e-11	-3.13148e-10	-5.05781e-10	4.07032e-10	-5.27325e-10	2.47292e-10	-4.00293e-10	-2.12862e-10	-3.58332e-10	2.43176e-17
-5.37407e-10	2.92878e-10	-3.93364e-10	7.36707e-10	-5.63763e-10	-5.67982e-10	-3.77982e-10	3.36029e-10	3.18599e-10	1.31247e-09	7.64632e-10	-1.00316e-09	1.3266e-10	-5.30217e-10	1.54142e-10	6.46496e-10	3.99049e-09	-7.24359e-10	2.65703e-10	4.96113e-10	-4.14835e-10	2.40597e-11	-3.09596e-10	-4.80945e-10	4.11465e-10	-4.68528e-10	2.46206e-10	-4.01088e-10	-2.06095e-10	-3.73767e-10	2.41815e-17
-5.48385e-10	2.92706e-10	-3.90443e-10	7.37124e-10	-5.64005e-10	-5.6738e-10	-3.78554e-10	9.77372e-11	3.18592e-10	1.3096e-09	7.64472e-10	-1.00302e-09	1.43462e-10	-5.16528e-10	1.54442e-10	6.46066e-10	3.99207e-09	-7.38235e-10	2.7357e-10	4.52205e-10	-4.14905e-10	4.87306e-11	-3.08187e-10	-5.02769e-10	4.1125e-10	-4.64268e-10	2.46332e-10	-4.00832e-10	-2.01497e-10	-3.69914e-10	2.40774e-17
-5.32621e-10	2.92344e-10	-4.08216e-10	7.36287e-10	-5.63793e-10	-5.64195e-10	-3.78324e-10	1.6122e-10	3.25174e-10	1.30838e-09	7.64703e-10	-1.00288e-09	1.43722e-10	-5.06046e-10	1.6796e-10	6.48942e-10	3.9918e-09	-7.4789e-10	1.06273e-10	4.07689e-10	-4.1507e-10	4.73467e-11	-3.09388e-10	-4.85099e-10	4.0088e-10	-4.17622e-10	2.46531e-10	-4.00406e-10	-2.07954e-10	-3.62209e-10	2.39249e-17
-5.35365e-10	2.92589e-10	-4.03009e-10	7.363e-10	-5.63943e-10	-5.65013e-10	-3.7835e-10	1.89052e-10	3.23317e-10	1.30794e-09	7.64597e-10	-1.00305e-09	1.37485e-10	-5.0461e-10	1.59015e-10	6.45278e-10	3.9919e-09	-2.76031e-10	1.66787e-10	4.0987e-10	-4.15046e-10	4.67459e-11	-3.09388e-10	-4.92136e-10	4.02322e-10	-4.37319e-10	2.47007e-10	-4.00216e-10	-2.07275e-10	-3.6636e-10	2.34853e-17
-5.42332e-10	2.92524e-10	-4.06906e-10	7.36295e-10	-5.63843e-10	-5.64646e-10	-3.77823e-10	1.70309e-10	3.22897e-10	1.30804e-09	7.64639e-10	-1.00267e-09	1.36006e-10	-5.03296e-10	1.64539e-10	6.22403e-10	3.99189e-09	-1.74581e-10	1.54451e-10	4.22052e-10	-4.14538e-10	4.51606e-11	-3.09816e-10	-4.82375e-10	4.05077e-10	-4.22176e-10	2.46945e-10	-4.00381e-10	-2.06356e-10	-3.64087e-10	2.33964e-17
-5.36742e-10	2.92556e-10	-4.07881e-10	7.36357e-10	-5.63864e-10	-5.6359e-10	-3.78041e-10	1.74933e-10	3.22922e-10	1.30661e-09	7.63366e-10	-1.0027e-09	1.3644e-10	-5.04781e-10	1.78105e-10	6.20722e-10	3.99201e-09	-1.71195e-10	2.02009e-10	3.07941e-10	-1.8649e-10	4.34831e-11	-3.09753e-10	-4.84781e-10	4.03474e-10	-4.20905e-10	2.46398e-10	-4.00471e-10	-2.06037e-10	-3.65012e-10	2.31869e-17
-5.38765e-10	2.92485e-10	-4.06581e-10	7.36435e-10	-5.63897e-10	-5.62965e-10	-3.78135e-10	1.80737e-10	3.1957e-10	1.3068e-09	7.64476e-10	-1.00274e-09	1.33125e-10	-5.04863e-10	1.64436e-10	6.24769e-10	3.992e-09	-1.96643e-10	2.03591e-10	3.0695e-10	-1.23517e-10	4.44173e-11	-3.0966e-10	-4.85833e-10	4.05598e-10	-4.22305e-10	2.46632e-10	-4.00455e-10	-2.03788e-10	-3.63296e-10	2.31809e-17
-5.40679e-10	2.92543e-10	-4.07038e-10	7.35275e-10	-5.63043e-10	-5.61514e-10	-3.77929e-10	1.68993e-10	3.21977e-10	1.29664e-09	4.61141e-10	-1.00271e-09	1.3702e-10	-5.04621e-10	2.08195e-10	6.33524e-10	3.9915e-09	-2.01491e-10	1.56963e-10	3.52749e-10	-1.30405e-10	4.40877e-11	-3.09582e-10	-4.85033e-10	4.0426e-10	-4.22655e-10	2.46606e-10	-4.05682e-10	-2.06482e-10	-3.55243e-10	2.28171e-17
-5.38822e-10	2.92572e-10	-4.06896e-10	7.36297e-10	-5.6373e-10	-5.562e-10	-3.78045e-10	1.72548e-10	3.22088e-10	1.29926e-09	4.17108e-10	-1.00269e-09	1.36515e-10	-5.04631e-10	1.78353e-10	6.30873e-10	3.99199e-09	-1.98989e-10	1.74016e-10	3.47081e-10	-1.25195e-10	4.38152e-11	-3.09729e-10	-4.84621e-10	4.03823e-10	-4.22827e-10	2.47739e-10	-4.05562e-10	-2.03024e-10	-3.63053e-10	2.27732e-17
-5.38705e-10	2.9259e-10	-4.06464e-10	7.36498e-10	-5.63889e-10	-5.50779e-10	-3.78096e-10	1.7005e-10	3.21879e-10	1.30103e-09	4.20722e-10	-1.00271e-09	1.35531e-10	-5.04758e-10	1.65849e-10	6.26165e-10	3.99186e-09	-1.8607e-10	1.88054e-10	3.31896e-10	-1.34737e-10	4.37587e-11	-3.09589e-10	-4.84609e-10	4.03968e-10	-4.22509e-10	2.46722e-10	-4.02008e-10	-2.03606e-10	-3.62833e-10	2.27512e-17
-5.4024e-10	2.92583e-10	-4.02032e-10	7.36177e-10	-5.63508e-10	-5.55341e-10	-3.7244e-10	1.7026e-10	3.22011e-10	1.29694e-09	4.07635e-10	-1.00278e-09	1.36604e-10	-5.53331e-11	1.88215e-10	6.32098e-10	3.99171e-09	-1.90314e-10	1.6987e-10	3.60995e-10	-1.12591e-10	4.38524e-11	-3.10304e-10	-4.84974e-10	4.04168e-10	-4.22789e-10	2.47638e-10	-4.03831e-10	-2.04766e-10	-3.57295e-10	2.25002e-17
-5.38853e-10	2.93026e-10	-4.06017e-10	7.36038e-10	-5.63638e-10	-5.54535e-10	-3.77601e-10	6.80286e-11	3.22009e-10	1.29922e-09	3.90834e-10	-4.83079e-10	1.3838e-10	-4.60645e-10	1.82768e-10	6.30015e-10	3.99183e-09	-1.92774e-10	1.73602e-10	3.49945e-10	-1.46706e-10	4.39143e-11	-2.67891e-10	-4.75078e-10	3.4694e-10	-4.22399e-10	2.4706e-10	-4.03317e-10	-2.04136e-10	-3.51192e-10	2.18275e-17
-5.39286e-10	2.94981e-10	-4.0377e-10	7.36095e-10	-5.63627e-10	-5.55668e-10	-3.75903e-10	7.70379e-11	3.21901e-10	1.29753e-09	4.21345e-10	-1.88308e-10	1.39432e-10	-2.2053e-10	1.84859e-10	6.2885e-10	3.99182e-09	-1.89812e-10	1.77098e-10	3.46632e-10	-1.23951e-10	4.16679e-11	-2.70838e-10	-4.75122e-10	4.01253e-10	-4.22468e-10	2.47104e-10	-4.03477e-10	-2.02793e-10	-3.53884e-10	2.15224e-17
-8.26125e-11	2.93545e-10	-4.0248e-10	7.36099e-10	-5.63533e-10	-5.54005e-10	-3.76796e-10	1.01339e-10	3.21972e-10	1.29937e-09	4.16724e-10	-3.13518e-10	1.39644e-10	-2.9719e-10	1.83585e-10	6.29517e-10	3.98317e-09	-1.90459e-10	1.73844e-10	3.46027e-10	-1.44126e-10	4.24299e-11	-2.86723e-10	-3.77482e-10	3.5823e-10	-4.22513e-10	2.45503e-10	-4.0337e-10	-2.03768e-10	-3.4618e-10	2.11657e-17
-9.82523e-11	2.93357e-10	-3.89485e-10	7.36074e-10	-5.63487e-10	-5.54559e-10	-3.76642e-10	1.41385e-10	3.21978e-10	1.29814e-09	4.01199e-10	-2.59463e-10	1.37934e-10	-2.70427e-10	1.8368e-10	6.29384e-10	3.98814e-09	-1.89896e-10	1.74443e-10	3.4788e-10	-1.41673e-10	4.38846e-11	-2.77235e-10	-3.822e-10	3.22796e-10	-4.22407e-10	2.46536e-10	-4.03353e-10	-2.04632e-10	-3.44354e-10	2.11195e-17
-1.2313e-10	2.93194e-10	-4.02524e-10	7.36222e-10	-5.64694e-10	-5.54675e-10	-3.75799e-10	1.17836e-10	3.21798e-10	1.2256e-09	4.23154e-10	-2.8542e-10	1.38099e-10	-2.26659e-10	1.84565e-10	6.29267e-10	3.9852e-09	-1.9368e-10	1.73951e-10	3.48268e-10	-1.36382e-10	4.66726e-11	-2.79218e-10	-1.26496e-10	3.41786e-10	-4.13659e-10	2.46195e-10	-4.03535e-10	-2.03921e-10	-3.56745e-10	2.08194e-17
-1.25188e-10	2.93398e-10	-3.97439e-10	7.36025e-10	-5.70455e-10	-5.54034e-10	-3.71001e-10	1.23789e-10	3.21995e-10	1.1016e-09	4.42188e-10	-3.34823e-10	1.37725e-10	-2.50536e-10	1.83482e-10	6.2915e-10	3.98847e-09	-1.97213e-10	1.85061e-10	3.39993e-10	-1.38882e-10	4.33475e-11	-2.8061e-10	1.25034e-10	3.29517e-10	-3.18992e-10	2.46426e-10	-2.98777e-10	-2.04446e-10	-3.45425e-10	2.04565e-17
-1.42173e-10	2.9342e-10	-4.01572e-10	7.36084e-10	-5.65257e-10	-5.53885e-10	-3.73565e-10	1.21167e-10	3.21952e-10	1.10383e-09	4.40651e-10	-2.60056e-10	1.37759e-10	-2.51541e-10	1.83483e-10	6.29155e-10	3.98786e-09	-1.92987e-10	1.80215e-10	3.41615e-10	-1.3784e-10	4.34282e-11	-2.80811e-10	2.35706e-11	3.43835e-10	-3.31565e-10	2.46506e-10	-3.05304e-10	-2.04297e-10	-3.4576e-10	2.04188e-17
-1.42173e-10	2.9342e-10	-4.01572e-10	7.36084e-10	-5.65257e-10	-5.53885e-10	-3.73565e-10	1.21167e-10	3.21952e-10	1.10383e-09	4.40651e-10	-2.60056e-10	1.37759e-10	-2.51541e-10	1.83483e-10	6.29155e-10	3.98786e-09	-1.92987e-10	1.80215e-10	3.41615e-10	-1.3784e-10	4.34282e-11	-2.80811e-10	2.35706e-11	3.43835e-10	-3.31565e-10	2.46506e-10	-3.05304e-10	-2.04297e-10	-3.4576e-10	2.04188e-17
-1.25311e-10	2.93416e-10	-3.99052e-10	7.36101e-10	-5.66357e-10	-5.53838e-10	-3.73412e-10	1.19767e-10	3.21951e-10	1.10558e-09	4.27853e-10	-2.79971e-10	1.37723e-10	-2.27892e-10	1.83597e-10	6.29154e-10	3.98649e-09	-1.9322e-10	1.80732e-10	3.42537e-10	-1.38407e-10	4.3752e-11	-2.80933e-10	1.01156e-11	3.4457e-10	-3.42542e-10	2.4647e-10	-3.11873e-10	-2.04271e-10	-3.47955e-10	2.04084e-17
-1.28494e-10	2.93456e-10	-3.99736e-10	7.36085e-10	-5.65346e-10	-5.53926e-10	-3.73577e-10	1.19977e-10	3.21871e-10	1.10439e-09	4.35783e-10	-2.681e-10	1.32479e-10	-2.02634e-10	1.83661e-10	6.29183e-10	3.98756e-09	-1.9335e-10	1.8045e-10	3.42289e-10	-1.38132e-10	4.35413e-11	-2.81563e-10	9.90555e-12	3.43067e-10	-3.35842e-10	2.46463e-10	-3.00393e-10	-2.04278e-10	-3.48113e-10	2.03904e-17
-1.2412e-10	2.68713e-10	-4.01041e-10	7.36098e-10	-5.65339e-10	-5.53863e-10	-3.73496e-10	1.19347e-10	3.21903e-10	1.10548e-09	4.34331e-10	-2.63774e-10	1.29288e-10	-2.08697e-10	1.83539e-10	6.29177e-10	3.9874e-09	-1.93275e-10	1.80057e-10	3.42297e-10	-1.40977e-10	4.37146e-11	-2.81662e-10	1.30388e-11	3.43046e-10	-3.36805e-10	2.59198e-10	-2.54465e-10	-2.84928e-11	-3.4834e-10	2.03169e-17
-1.23983e-10	2.89036e-10	-3.98954e-10	7.36093e-10	-5.65868e-10	-1.23466e-10	-3.73277e-10	1.18937e-10	3.21755e-10	1.10635e-09	4.32582e-10	-2.66776e-10	1.31283e-10	-2.20096e-10	1.836e-10	6.29167e-10	3.98717e-09	-1.93731e-10	1.7985e-10	3.4178e-10	-1.38051e-10	4.37489e-11	-2.82052e-10	3.52352e-13	3.40967e-10	-3.33427e-10	2.51319e-10	-2.7962e-10	-1.10666e-10	-3.47939e-10	2.00567e-17
-1.13545e-10	2.90097e-10	-3.99213e-10	7.36126e-10	-5.65871e-10	-2.04172e-10	-2.86592e-10	1.17959e-10	3.21892e-10	1.10619e-09	4.34665e-10	-2.67277e-10	1.31735e-10	-2.19527e-10	1.83565e-10	6.29169e-10	3.98697e-09	-1.93459e-10	1.79536e-10	3.43248e-10	-1.37041e-10	5.56651e-11	-2.8182e-10	6.46605e-12	3.40524e-10	-3.33538e-10	2.47775e-10	-3.03077e-10	-1.05301e-10	-3.48176e-10	2.00365e-17
-1.16603e-10	2.7971e-10	-3.99299e-10	7.36087e-10	-5.66035e-10	-1.38557e-10	-2.95864e-10	1.17642e-10	3.21805e-10	1.10631e-09	4.34687e-10	-2.66665e-10	1.29748e-10	-2.19459e-10	1.8481e-10	6.28667e-10	3.98717e-09	-1.93442e-10	1.79578e-10	3.42503e-10	-8.25825e-11	4.69585e-11	-2.82028e-10	6.11789e-12	3.41395e-10	-3.32918e-10	2.4797e-10	-2.82129e-10	-7.24849e-11	-3.48009e-10	1.9984e-17
-1.13738e-10	2.83097e-10	-3.99224e-10	7.32735e-10	-5.659e-10	-1.76589e-10	-3.25201e-10	1.1804e-10	3.21897e-10	1.10571e-09	4.34797e-10	-2.65398e-10	1.32629e-10	-2.18433e-10	1.83583e-10	6.29152e-10	2.24199e-09	-1.93439e-10	1.79731e-10	3.42464e-10	-1.37795e-10	4.4435e-11	-2.81828e-10	1.2701e-11	3.41168e-10	-3.33398e-10	2.48129e-10	-2.88926e-10	-6.9195e-11	-3.48183e-10	9.15369e-18
-1.13768e-10	2.83037e-10	-3.454e-10	7.32941e-10	-5.65897e-10	-1.76733e-10	-3.25099e-10	1.18042e-10	3.21897e-10	1.10576e-09	4.34779e-10	-2.65418e-10	1.32552e-10	-2.19216e-10	1.83746e-10	6.29111e-10	2.24545e-09	-1.93438e-10	1.79714e-10	3.42452e-10	-1.38177e-10	4.44703e-11	-2.81832e-10	1.26989e-11	3.41175e-10	-3.33181e-10	2.4817e-10	-2.8888e-10	-6.94343e-11	-3.48182e-10	9.1298e-18
-1.13768e-10	2.83037e-10	-3.454e-10	7.32941e-10	-5.65897e-10	-1.76733e-10	-3.25099e-10	1.18042e-10	3.21897e-10	1.10576e-09	4.34779e-10	-2.65418e-10	1.32552e-10	-2.19216e-10	1.83746e-10	6.29111e-10	2.24545e-09	-1.93438e-10	1.79714e-10	3.42452e-10	-1.38177e-10	4.44703e-11	-2.81832e-10	1.26989e-11	3.41175e-10	-3.33181e-10	2.4817e-10	-2.8888e-10	-6.94343e-11	-3.48182e-10	9.1298e-18
-1.14102e-10	2.87195e-10	-2.8212e-10	7.33278e-10	-5.65964e-10	-1.77194e-10	-3.2099e-10	1.18038e-10	3.21805e-10	1.10574e-09	4.34721e-10	-2.6615e-10	1.2854e-10	-2.19241e-10	1.83227e-10	6.29123e-10	2.24889e-09	-1.93451e-10	1.79722e-10	3.42335e-10	-1.37943e-10	4.46681e-11	-2.81848e-10	1.26496e-11	3.41222e-10	-3.30099e-10	2.48741e-10	-2.88917e-10	-7.14851e-11	-3.48209e-10	9.10363e-18
-1.14166e-10	2.8605e-10	-2.96434e-10	7.33451e-10	-5.65917e-10	-1.77412e-10	-3.20585e-10	1.18037e-10	3.2179e-10	1.09765e-09	4.34596e-10	-2.6617e-10	1.28876e-10	-2.19218e-10	1.83181e-10	6.29132e-10	2.24952e-09	-1.93451e-10	1.79707e-10	3.42347e-10	-1.37557e-10	4.49737e-11	-2.81385e-10	8.60396e-12	3.41196e-10	-3.31219e-10	2.48731e-10	-2.88479e-10	-7.70905e-11	-3.48253e-10	9.09715e-18
-1.14024e-10	2.8541e-10	-2.77807e-10	7.33525e-10	-5.65944e-10	-1.75699e-10	-3.21185e-10	1.18075e-10	3.21633e-10	1.10497e-09	4.34601e-10	-2.66135e-10	1.29091e-10	-2.18928e-10	1.83309e-10	6.29125e-10	2.24749e-09	-1.93445e-10	1.79724e-10	3.42353e-10	-1.36794e-10	4.47083e-11	-2.8095e-10	1.18669e-11	3.40166e-10	-3.24095e-10	2.48403e-10	-2.90167e-10	-7.41609e-11	-3.48404e-10	9.08755e-18
-1.15937e-10	2.82378e-10	-3.07553e-10	6.89354e-10	-5.65916e-10	-1.76401e-10	-3.26818e-10	1.17893e-10	3.50038e-10	1.10142e-09	4.37519e-10	-2.66069e-10	1.2903e-10	-1.48788e-10	1.39185e-10	6.30339e-10	2.24596e-09	-1.93958e-10	1.34135e-10	3.42776e-10	-1.40106e-10	4.44183e-11	-2.70589e-10	1.21241e-11	3.40451e-10	-3.36348e-10	2.30798e-10	-2.89069e-10	-7.5079e-11	-3.49566e-10	8.99454e-18
-1.14612e-10	3.32186e-10	-3.04789e-10	7.05785e-10	-5.65953e-10	-1.77191e-10	-3.22128e-10	1.17964e-10	3.29817e-10	7.27779e-10	4.19485e-10	-2.66137e-10	1.29179e-10	-1.58093e-10	1.48602e-10	6.29336e-10	2.24757e-09	-1.93775e-10	1.68966e-10	3.35504e-10	-1.36981e-10	4.48496e-11	-2.77899e-10	1.18941e-11	3.40784e-10	-3.34949e-10	2.4285e-10	-2.89031e-10	-7.42366e-11	-3.49335e-10	8.35571e-18
-1.14506e-10	3.11125e-10	-2.91584e-10	7.03514e-10	-5.65973e-10	-1.76548e-10	-3.22171e-10	1.18e-10	3.25961e-10	7.29569e-10	3.95283e-10	-2.662e-10	1.28892e-10	-1.73679e-10	1.70456e-10	6.29153e-10	2.24644e-09	-1.93459e-10	1.69623e-10	2.47216e-10	-1.37531e-10	4.48036e-11	-2.72638e-10	1.19458e-11	3.4068e-10	-3.40527e-10	2.39927e-10	-2.88952e-10	-7.34359e-11	-3.4899e-10	8.26583e-18
-1.14506e-10	3.11125e-10	-2.91584e-10	7.03514e-10	-5.65973e-10	-1.76548e-10	-3.22171e-10	1.18e-10	3.25961e-10	7.29569e-10	3.95283e-10	-2.662e-10	1.28892e-10	-1.73679e-10	1.70456e-10	6.29153e-10	2.24644e-09	-1.93459e-10	1.69623e-10	2.47216e-10	-1.37531e-10	4.48036e-11	-2.72638e-10	1.19458e-11	3.4068e-10	-3.40527e-10	2.39927e-10	-2.88952e-10	-7.34359e-11	-3.4899e-10	8.26583e-18
-1.14671e-10	3.0299e-10	-2.92999e-10	7.03622e-10	-5.66048e-10	-1.76644e-10	-3.22715e-10	1.17974e-10	3.25578e-10	7.34397e-10	3.99325e-10	-2.6616e-10	1.29567e-10	-1.73334e-10	1.64652e-10	6.29427e-10	2.24659e-09	-1.93522e-10	1.69117e-10	2.63187e-10	-1.37389e-10	4.48296e-11	-2.73747e-10	1.19002e-11	3.40777e-10	-2.50171e-10	2.41804e-10	-2.88995e-10	-7.37838e-11	-3.49188e-10	8.22786e-18
-1.14662e-10	3.02219e-10	-2.95452e-10	7.04428e-10	-5.66073e-10	-1.7661e-10	-3.22677e-10	1.18e-10	3.25731e-10	7.32341e-10	4.05401e-10	-2.65393e-10	1.29163e-10	-1.70913e-10	1.64147e-10	6.29667e-10	2.24637e-09	-1.93501e-10	1.69735e-10	2.61154e-10	-1.37474e-10	4.48297e-11	-2.74227e-10	1.1895e-11	3.29128e-10	-2.31318e-10	2.41199e-10	-2.8901e-10	-7.41502e-11	-3.49384e-10	8.2122e-18
-1.14449e-10	3.01631e-10	-2.92835e-10	6.18686e-10	-5.66016e-10	-1.76541e-10	-3.2286e-10	1.17392e-10	3.25559e-10	7.33963e-10	4.05699e-10	-2.66115e-10	1.29599e-10	-1.79908e-10	1.65035e-10	6.29299e-10	2.24673e-09	-1.93507e-10	1.6881e-10	2.55888e-10	-1.6843e-10	4.72625e-11	-2.73434e-10	1.1905e-11	3.23149e-10	-2.49982e-10	2.41689e-10	-2.8896e-10	-7.36613e-11	-3.49322e-10	8.1157e-18
-1.14495e-10	3.03012e-10	-2.93266e-10	6.21048e-10	-5.66013e-10	-1.76545e-10	-3.22539e-10	1.17571e-10	3.25617e-10	7.31674e-10	4.02689e-10	-2.66028e-10	1.29293e-10	-1.78319e-10	1.64936e-10	6.29285e-10	2.24673e-09	-1.93492e-10	1.69197e-10	2.55476e-10	-1.66111e-10	4.55442e-11	-2.73675e-10	1.18926e-11	3.28049e-10	-2.48299e-10	2.41688e-10	-2.88965e-10	-7.36641e-11	-3.49389e-10	8.11454e-18
-1.14405e-10	3.03436e-10	-2.9355e-10	6.36856e-10	-7.48501e-11	-1.76186e-10	-3.158e-10	1.15984e-10	3.25452e-10	7.40342e-10	4.04222e-10	-2.66089e-10	9.39657e-11	-2.31784e-10	1.63802e-10	6.29309e-10	2.21003e-09	-1.93498e-10	1.67209e-10	2.59509e-10	-1.54003e-10	4.78815e-11	-2.73461e-10	1.12445e-11	2.84633e-10	-2.41528e-10	2.4122e-10	-2.92371e-10	-7.37384e-11	-3.49291e-10	7.64872e-18
-1.14437e-10	3.03161e-10	-2.93396e-10	6.35441e-10	-1.75235e-10	-1.77319e-10	-2.26224e-10	1.15888e-10	3.25543e-10	7.35331e-10	4.04892e-10	-2.63346e-10	9.61119e-11	-2.04798e-10	1.65414e-10	6.30283e-10	2.20545e-09	-1.10214e-10	1.66944e-10	2.56053e-10	-1.52943e-10	4.61162e-11	-2.7388e-10	2.07452e-11	3.19447e-10	-2.44457e-10	2.35537e-10	-2.92251e-10	-7.2388e-11	-3.51617e-10	7.57954e-18
-1.14438e-10	3.03146e-10	-2.93551e-10	6.35428e-10	-1.67541e-10	-1.77161e-10	-2.22868e-10	1.15843e-10	3.25537e-10	7.34575e-10	4.04864e-10	-2.63135e-10	1.02823e-10	-2.06452e-10	1.65182e-10	6.2979e-10	2.20564e-09	-1.0708e-10	1.66963e-10	2.5629e-10	-1.52666e-10	4.65506e-11	-2.73846e-10	1.93216e-11	3.17617e-10	-2.44417e-10	2.36454e-10	-2.91996e-10	-7.24064e-11	-3.51537e-10	7.57464e-18
-1.14457e-10	3.03212e-10	-2.94323e-10	6.3535e-10	-1.28576e-10	-1.78113e-10	-1.85454e-10	1.15888e-10	3.25618e-10	7.3607e-10	4.04395e-10	-2.64383e-10	9.94965e-11	-2.18244e-10	1.65244e-10	6.30017e-10	2.20337e-09	-1.18882e-10	1.67398e-10	2.56446e-10	-1.51405e-10	4.66592e-11	-2.73686e-10	3.34925e-11	3.10958e-10	-2.42845e-10	2.38905e-10	-2.92028e-10	-7.2324e-11	-3.50071e-10	7.54411e-18
-1.14457e-10	3.03277e-10	-2.94221e-10	6.32907e-10	-1.21161e-10	-1.77178e-10	-1.87858e-10	1.16338e-10	3.25625e-10	7.34886e-10	4.04597e-10	-2.63931e-10	1.06189e-10	-2.02408e-10	1.653e-10	6.29956e-10	2.20496e-09	-1.14709e-10	1.67465e-10	2.55628e-10	-1.5141e-10	4.64681e-11	-2.73854e-10	2.86263e-11	3.11602e-10	-2.43479e-10	2.38757e-10	-2.91455e-10	-7.22413e-11	-3.5041e-10	7.53861e-18
-1.14458e-10	3.03093e-10	-2.93906e-10	6.36181e-10	-1.17503e-10	-1.77063e-10	-1.70706e-10	1.16197e-10	3.25611e-10	7.35583e-10	4.04349e-10	-2.64497e-10	1.06406e-10	-2.04915e-10	1.64919e-10	6.29845e-10	2.20398e-09	-1.29864e-10	1.67265e-10	2.56074e-10	-1.52778e-10	4.70341e-11	-2.73646e-10	2.37185e-11	3.0282e-10	-2.43723e-10	2.38397e-10	-2.90813e-10	-7.31719e-11	-3.50341e-10	7.53119e-18
-1.14473e-10	3.03223e-10	-2.94032e-10	6.35792e-10	-1.19916e-10	-1.77529e-10	-1.70058e-10	1.08804e-10	3.2559e-10	7.34479e-10	4.05439e-10	-2.64185e-10	1.07946e-10	-2.04111e-10	1.65044e-10	6.30056e-10	2.20474e-09	-1.19172e-10	1.67109e-10	1.25112e-10	-1.54598e-10	4.69071e-11	-2.73751e-10	2.46114e-11	3.08113e-10	-2.43207e-10	2.38869e-10	-2.91167e-10	-7.28944e-11	-3.0455e-10	7.45383e-18
-1.14497e-10	3.03056e-10	-2.9396e-10	6.34992e-10	-1.206e-10	-1.77301e-10	-1.73326e-10	1.12227e-10	3.25632e-10	7.341e-10	4.06612e-10	-2.64328e-10	1.06288e-10	-2.05161e-10	1.64928e-10	6.29896e-10	2.20441e-09	-1.19509e-10	1.67364e-10	1.33895e-10	-1.52552e-10	4.68137e-11	-2.73719e-10	2.71897e-11	3.09309e-10	-2.43348e-10	2.38978e-10	-1.5611e-10	-7.27455e-11	-3.28639e-10	7.41113e-18
-1.14357e-10	3.02381e-10	-2.93645e-10	6.35038e-10	-1.20632e-10	-1.92964e-10	-1.81693e-10	1.14965e-10	2.15454e-10	7.13832e-10	4.04986e-10	-2.50514e-10	1.06634e-10	-2.04278e-10	1.65101e-10	6.29992e-10	2.20429e-09	-1.20885e-10	1.58301e-10	1.20971e-10	-1.52123e-10	4.61403e-11	-2.73742e-10	2.45786e-11	3.06065e-10	-2.43514e-10	2.38723e-10	-1.77561e-10	-7.27654e-11	-3.28793e-10	7.32095e-18
-1.15498e-10	3.04597e-10	-1.12899e-10	6.34025e-10	-1.20138e-10	-1.89457e-10	-1.88493e-10	1.165e-10	1.80927e-10	7.33763e-10	4.05019e-10	-2.58398e-10	1.06679e-10	-2.04717e-10	1.6482e-10	6.29957e-10	2.14622e-09	-1.19174e-10	1.63972e-10	1.71986e-10	-1.50596e-10	9.31182e-12	-2.73739e-10	2.63345e-11	3.10473e-10	-2.43347e-10	2.38996e-10	-1.7205e-10	-7.27512e-11	-2.87094e-10	7.00492e-18
-1.14848e-10	3.04696e-10	-1.82994e-10	4.31053e-10	-1.24386e-10	-1.81593e-10	-1.78842e-10	1.15836e-10	2.12959e-10	7.6082e-10	4.04386e-10	-2.41525e-10	1.06946e-10	-2.21842e-10	1.65e-10	4.38941e-10	2.16197e-09	-1.21429e-10	1.67212e-10	1.28206e-10	-1.522e-10	1.80372e-11	-2.73713e-10	4.9811e-11	3.09111e-10	-2.43559e-10	2.38453e-10	-1.82778e-10	-6.30484e-11	-3.01437e-10	6.71988e-18
-1.14538e-10	3.04456e-10	-1.83526e-10	4.21408e-10	-1.19665e-10	-1.87026e-10	-1.77084e-10	1.1529e-10	2.29022e-10	7.26417e-10	4.04808e-10	-2.47503e-10	1.06709e-10	-2.24445e-10	1.64922e-10	4.33786e-10	2.16007e-09	-1.21584e-10	1.64751e-10	1.53609e-10	-1.51882e-10	2.31946e-11	-2.69557e-10	3.31379e-11	3.08761e-10	-2.43467e-10	2.3852e-10	-1.67847e-10	-6.37189e-11	-3.10878e-10	6.6626e-18
-1.14962e-10	2.15726e-10	-8.02438e-11	4.47625e-10	-1.21848e-10	-1.82268e-10	-1.69819e-10	1.15703e-10	2.53456e-10	7.34586e-10	4.05072e-10	-2.42052e-10	1.05715e-10	-2.14762e-10	1.64823e-10	4.18039e-10	2.16181e-09	-1.20062e-10	1.61823e-10	1.37619e-10	-1.09467e-10	9.97204e-12	-2.68666e-10	3.26174e-11	3.08414e-10	-2.45041e-10	2.38655e-10	-1.50846e-10	-5.62502e-11	-2.88675e-10	6.58225e-18
-1.14579e-10	2.21446e-10	-4.33752e-11	4.31467e-10	-1.21873e-10	-1.83537e-10	-1.57347e-10	1.1571e-10	2.44564e-10	7.30177e-10	4.04954e-10	-2.33007e-10	1.0666e-10	-1.64683e-10	1.66854e-10	4.53801e-10	2.15538e-09	-1.21555e-10	1.64501e-10	1.4033e-10	-1.31325e-10	5.07441e-11	-2.72132e-10	2.39978e-11	1.51811e-10	-2.43193e-10	2.38561e-10	-1.5994e-10	-5.89576e-11	-3.01463e-10	6.48111e-18
-1.14625e-10	2.72166e-10	-1.28444e-10	4.35199e-10	-1.18705e-10	-1.83272e-10	-1.86691e-10	1.04938e-10	2.62139e-10	7.28604e-10	3.79871e-10	-2.53734e-10	1.08072e-10	-1.96058e-10	1.65362e-10	4.44372e-10	8.82815e-10	-1.2108e-10	1.6194e-10	8.90912e-11	-9.80979e-11	1.54312e-11	-2.65682e-10	3.80064e-11	3.07899e-10	-2.43441e-10	2.38588e-10	-1.48272e-10	-5.92458e-11	-2.94675e-10	2.70324e-18
-1.14625e-10	2.72166e-10	-1.28444e-10	4.35199e-10	-1.18705e-10	-1.83272e-10	-1.86691e-10	1.04938e-10	2.62139e-10	7.28604e-10	3.79871e-10	-2.53734e-10	1.08072e-10	-1.96058e-10	1.65362e-10	4.44372e-10	8.82815e-10	-1.2108e-10	1.6194e-10	8.90912e-11	-9.80979e-11	1.54312e-11	-2.65682e-10	3.80064e-11	3.07899e-10	-2.43441e-10	2.38588e-10	-1.48272e-10	-5.92458e-11	-2.94675e-10	2.70324e-18
-1.14625e-10	2.72166e-10	-1.28444e-10	4.35199e-10	-1.18705e-10	-1.83272e-10	-1.86691e-10	1.04938e-10	2.62139e-10	7.28604e-10	3.79871e-10	-2.53734e-10	1.08072e-10	-1.96058e-10	1.65362e-10	4.44372e-10	8.82815e-10	-1.2108e-10	1.6194e-10	8.90912e-11	-9.80979e-11	1.54312e-11	-2.65682e-10	3.80064e-11	3.07899e-10	-2.43441e-10	2.38588e-10	-1.48272e-10	-5.92458e-11	-2.94675e-10	2.70324e-18
-1.14647e-10	2.64004e-10	-1.24002e-10	4.39107e-10	-1.18953e-10	-1.83178e-10	-1.91968e-10	1.07276e-10	2.5862e-10	7.27305e-10	3.83265e-10	-2.45702e-10	1.0799e-10	-2.04422e-10	1.66617e-10	4.49513e-10	8.89451e-10	-1.20495e-10	1.6486e-10	9.88594e-11	-9.01937e-11	9.49572e-12	-2.66059e-10	3.62129e-11	2.42052e-10	-2.4353e-10	2.18418e-10	-1.49201e-10	-6.0358e-11	-2.9835e-10	2.67693e-18
-1.14676e-10	2.65883e-10	-1.17829e-10	4.34852e-10	-1.19259e-10	-1.82989e-10	-1.92878e-10	1.05404e-10	2.59866e-10	7.30511e-10	3.82247e-10	-1.05546e-10	1.07924e-10	-2.04726e-10	1.6622e-10	4.47862e-10	8.9242e-10	-1.19234e-10	1.64492e-10	9.99728e-11	-8.7047e-11	1.09059e-11	-2.66277e-10	3.68253e-11	2.31207e-10	-2.43716e-10	2.28855e-10	-1.50131e-10	-6.03243e-11	-2.97019e-10	2.63031e-18
-1.14735e-10	2.6193e-10	-1.17869e-10	4.31421e-10	-1.16876e-10	-1.83172e-10	-1.93481e-10	9.57305e-11	2.59849e-10	7.29134e-10	3.79626e-10	-1.21691e-10	1.07746e-10	-2.01635e-10	1.66061e-10	4.46945e-10	8.89507e-10	-1.19961e-10	1.6399e-10	9.52804e-11	-9.53132e-11	1.91901e-12	-2.65766e-10	3.55588e-11	1.78057e-10	-2.43577e-10	2.24935e-10	-1.5219e-10	-6.00828e-11	-2.97219e-10	2.59259e-18
-1.14782e-10	2.6328e-10	-1.19008e-10	4.3519e-10	-1.16622e-10	-1.83277e-10	-1.96098e-10	5.19172e-11	2.59488e-10	6.29036e-11	3.82314e-10	-1.4016e-10	1.07568e-10	-2.00392e-10	1.66476e-10	4.4733e-10	8.91178e-10	-1.18358e-10	1.64457e-10	8.04583e-11	-9.6392e-11	8.98412e-12	-2.65913e-10	3.78776e-11	1.89716e-10	-2.43603e-10	2.2055e-10	-1.53467e-10	-6.00681e-11	-2.96327e-10	2.07322e-18
-1.14707e-10	2.64102e-10	-1.14769e-10	4.36526e-10	-1.16686e-10	-1.83279e-10	-1.98751e-10	2.54291e-11	2.60288e-10	5.52678e-11	3.80074e-10	-1.28616e-10	1.07311e-10	-2.04438e-10	1.66066e-10	4.47212e-10	8.89059e-10	-1.18719e-10	1.64609e-10	8.54284e-11	-9.70231e-11	8.82015e-12	-2.66023e-10	3.55765e-11	1.88942e-10	-2.43571e-10	2.16363e-10	-1.5216e-10	-6.02846e-11	-2.96562e-10	2.06369e-18
-1.14845e-10	2.64161e-10	-1.16235e-10	4.36475e-10	-1.16551e-10	-1.83248e-10	-1.97887e-10	-2.76394e-11	2.61462e-10	2.97697e-11	3.79349e-10	-1.16594e-10	1.07411e-10	-2.00452e-10	1.66155e-10	4.46888e-10	8.90135e-10	-1.18573e-10	1.64693e-10	9.27195e-11	-9.59595e-11	9.8864e-12	-2.66039e-10	4.05109e-11	1.47681e-10	-2.43601e-10	2.1813e-10	-1.52585e-10	-6.01418e-11	-2.96372e-10	2.04717e-18
-1.14897e-10	2.6468e-10	-1.13294e-10	4.36343e-10	-1.16539e-10	-1.83235e-10	-1.97484e-10	-8.45372e-12	2.64995e-10	4.91122e-11	3.79205e-10	-1.16587e-10	1.07254e-10	-2.00236e-10	1.65935e-10	4.47013e-10	8.89116e-10	-1.18113e-10	1.64649e-10	8.9399e-11	-9.59118e-11	7.87504e-12	-2.65939e-10	4.11961e-11	1.44985e-10	-2.43598e-10	2.17088e-10	-1.53226e-10	-5.8113e-11	-2.96228e-10	2.04505e-18
-1.14771e-10	2.64063e-10	-1.13808e-10	4.36413e-10	-1.1649e-10	-1.83244e-10	-1.97612e-10	-6.50941e-12	2.61896e-10	3.35906e-11	3.79699e-10	-1.041e-10	1.072e-10	-2.00678e-10	1.65909e-10	4.47037e-10	8.89685e-10	-1.18336e-10	1.64669e-10	8.84275e-11	-9.58187e-11	7.49546e-12	-2.65806e-10	3.96049e-11	1.4586e-10	-2.43611e-10	2.17751e-10	-1.52873e-10	-5.89894e-11	-2.96346e-10	2.04105e-18
-1.14767e-10	2.64508e-10	-1.13356e-10	4.36551e-10	-1.16425e-10	-1.83242e-10	-1.97571e-10	3.89378e-12	2.61407e-10	1.80399e-11	3.7958e-10	-1.04009e-10	1.07239e-10	-2.00827e-10	1.65978e-10	4.46922e-10	8.89709e-10	-1.18147e-10	1.64657e-10	8.8641e-11	-9.56518e-11	8.04621e-12	-2.6581e-10	3.8203e-11	1.4543e-10	-2.43609e-10	2.1751e-10	-1.52849e-10	-5.93963e-11	-2.96352e-10	2.03978e-18
-1.14769e-10	2.64601e-10	-1.13592e-10	4.36554e-10	-1.16497e-10	-1.83252e-10	-1.97506e-10	3.68306e-12	2.60756e-10	1.82992e-11	3.79763e-10	-1.03435e-10	1.07363e-10	-2.00943e-10	1.65994e-10	4.46964e-10	8.89564e-10	-1.1812e-10	1.64663e-10	8.89485e-11	-9.56432e-11	8.05327e-12	-2.65752e-10	3.81856e-11	1.46721e-10	-2.43608e-10	2.17527e-10	-1.52852e-10	-5.89366e-11	-2.96359e-10	2.03978e-18
-1.14775e-10	2.64262e-10	-1.13729e-10	4.36497e-10	-1.16436e-10	-1.83243e-10	-1.97491e-10	1.27089e-12	2.61232e-10	2.26144e-11	3.79634e-10	-1.02134e-10	1.07281e-10	-2.00843e-10	1.65963e-10	4.46947e-10	8.8943e-10	-1.18242e-10	1.62311e-10	8.88698e-11	-9.56344e-11	8.14048e-12	-2.65811e-10	3.8897e-11	1.47049e-10	-2.43608e-10	2.17522e-10	-1.52821e-10	-5.93568e-11	-2.96353e-10	2.03875e-18
-2.25118e-11	2.64281e-10	-1.13616e-10	4.36511e-10	-1.16471e-10	-1.83239e-10	-1.97486e-10	3.27699e-12	2.6127e-10	2.29515e-11	3.79787e-10	-1.02532e-10	1.07198e-10	-2.00994e-10	1.65975e-10	4.46945e-10	8.89625e-10	-1.18247e-10	1.62927e-10	8.93253e-11	-9.55634e-11	8.07684e-12	-2.65746e-10	3.84198e-11	1.47159e-10	-2.43608e-10	2.17233e-10	-1.52779e-10	-5.93937e-11	-2.96357e-10	2.02681e-18
-4.47142e-11	2.64604e-10	-1.12907e-10	4.36575e-10	-1.16511e-10	-1.83248e-10	-9.97043e-11	1.96384e-12	2.61134e-10	2.23135e-11	3.79796e-10	-1.03381e-10	1.07138e-10	-2.00936e-10	1.65992e-10	4.46912e-10	8.89641e-10	-1.18241e-10	1.63334e-10	8.91846e-11	-9.55353e-11	7.93685e-12	-2.65662e-10	3.03201e-11	1.46736e-10	-2.43608e-10	2.16517e-10	-1.52839e-10	-5.93859e-11	-2.96358e-10	1.99845e-18
-6.2988e-11	2.6468e-10	-1.12584e-10	4.36598e-10	-1.16519e-10	-1.8325e-10	-6.02329e-11	2.42055e-12	2.61096e-10	2.364e-11	3.79641e-10	-1.02207e-10	1.06746e-10	-2.00887e-10	1.65994e-10	4.46946e-10	8.89674e-10	-4.47073e-11	1.62827e-10	8.91316e-11	-9.55439e-11	6.93721e-12	-2.65787e-10	2.33433e-11	1.46535e-10	-2.43608e-10	2.16604e-10	-1.52779e-10	-5.93501e-11	-2.96373e-10	1.98125e-18
-7.83008e-11	2.6461e-10	-1.12799e-10	4.36567e-10	-1.16492e-10	-8.50018e-11	-8.5371e-11	2.46521e-12	2.61129e-10	2.36281e-11	3.79715e-10	-1.02567e-10	1.069e-10	-7.02318e-11	1.65946e-10	4.46989e-10	8.89667e-10	-1.01737e-10	1.62864e-10	8.90742e-11	-9.56167e-11	6.81021e-12	-2.65771e-10	3.22652e-11	1.46728e-10	-2.43191e-10	2.16596e-10	-1.52802e-10	-5.93096e-11	-2.9637e-10	1.93417e-18
-6.50282e-11	2.64658e-10	-1.12628e-10	4.36589e-10	-1.16507e-10	-1.77927e-11	-8.2471e-11	1.56409e-12	2.6117e-10	2.35709e-11	3.79662e-10	-1.02461e-10	1.06898e-10	-7.44581e-11	1.65988e-10	4.46963e-10	8.8967e-10	-6.30817e-11	1.62919e-10	8.9064e-11	-9.55929e-11	6.57086e-12	-2.65776e-10	2.32205e-11	1.46684e-10	-2.43554e-10	2.16623e-10	-1.52792e-10	-5.93642e-11	-2.9637e-10	1.91876e-18
-5.78254e-11	2.64619e-10	-1.12623e-10	4.3657e-10	-1.1651e-10	-1.61853e-11	-7.11443e-11	2.44062e-12	2.61183e-10	2.35009e-11	3.79697e-10	-1.02553e-10	1.06844e-10	-4.89731e-11	1.65961e-10	4.47038e-10	8.89657e-10	-6.00775e-11	1.63072e-10	8.91338e-11	-9.56744e-11	5.80058e-12	-2.65777e-10	2.69408e-11	1.46659e-10	-2.43469e-10	2.16634e-10	-1.52797e-10	-5.93464e-11	-2.96367e-10	1.91281e-18
-5.78254e-11	2.64619e-10	-1.12623e-10	4.3657e-10	-1.1651e-10	-1.61853e-11	-7.11443e-11	2.44062e-12	2.61183e-10	2.35009e-11	3.79697e-10	-1.02553e-10	1.06844e-10	-4.89731e-11	1.65961e-10	4.47038e-10	8.89657e-10	-6.00775e-11	1.63072e-10	8.91338e-11	-9.56744e-11	5.80058e-12	-2.65777e-10	2.69408e-11	1.46659e-10	-2.43469e-10	2.16634e-10	-1.52797e-10	-5.93464e-11	-2.96367e-10	1.91281e-18
-5.80134e-11	2.64624e-10	-1.12638e-10	4.36571e-10	-1.1651e-10	-1.55622e-11	-7.01257e-11	2.41431e-12	2.61178e-10	2.35072e-11	3.79695e-10	-1.02561e-10	1.06842e-10	-5.11148e-11	1.65954e-10	4.47035e-10	8.89661e-10	-5.91999e-11	1.6305e-10	8.91198e-11	-9.56692e-11	5.79552e-12	-2.6578e-10	2.62984e-11	1.46652e-10	-2.43444e-10	2.16632e-10	-1.52797e-10	-5.93469e-11	-2.96367e-10	1.91273e-18
-5.8383e-11	2.64623e-10	-1.12664e-10	4.37079e-10	-1.16509e-10	-1.51637e-11	-7.11855e-11	2.43706e-12	2.5202e-10	2.43449e-11	3.79696e-10	-1.02548e-10	1.06851e-10	-4.97053e-11	1.65962e-10	4.46938e-10	8.89657e-10	-6.04843e-11	1.63066e-10	8.91292e-11	-9.56714e-11	5.83398e-12	-2.65676e-10	1.98925e-11	1.46657e-10	-2.43513e-10	2.16633e-10	-1.52795e-10	-5.93472e-11	-2.96202e-10	1.90821e-18
-5.84935e-11	2.64627e-10	-1.12654e-10	4.36575e-10	-1.16516e-10	1.38339e-12	-6.92882e-11	2.37877e-12	2.61165e-10	2.35181e-11	3.79695e-10	-1.02568e-10	1.07214e-10	-5.2977e-11	1.6596e-10	4.4703e-10	8.82067e-10	-5.81014e-11	1.62996e-10	8.91363e-11	-9.56509e-11	5.94655e-12	-2.65781e-10	2.52646e-11	1.4666e-10	-2.43475e-10	2.16642e-10	-8.87459e-11	-6.1352e-11	-2.96367e-10	1.88384e-18
-5.79911e-11	2.64624e-10	-1.12641e-10	4.3658e-10	-1.09945e-10	-2.80829e-12	-7.06442e-11	2.41075e-12	2.60996e-10	2.3631e-11	3.79697e-10	-1.02551e-10	1.06845e-10	-5.16701e-11	1.65956e-10	4.47035e-10	3.74451e-11	-5.6875e-11	1.62996e-10	8.91365e-11	-9.56818e-11	5.85997e-12	-2.65773e-10	2.63119e-11	1.46659e-10	-2.4346e-10	2.1664e-10	-1.46181e-10	-5.94415e-11	-2.9637e-10	1.11872e-18
-1.20518e-11	2.74413e-10	-1.12639e-10	3.50456e-10	-9.98733e-11	-2.18464e-12	-7.01063e-11	2.41667e-12	2.5905e-10	2.36456e-11	3.80015e-10	-1.02552e-10	1.06842e-10	-5.29347e-11	1.65957e-10	4.47022e-10	1.58391e-10	-5.73586e-11	1.6326e-10	8.91362e-11	-9.56665e-11	5.92097e-12	-2.65775e-10	2.64579e-11	1.46656e-10	-2.43443e-10	2.1664e-10	-3.95039e-11	-5.94853e-11	-2.96369e-10	1.05418e-18
-5.31666e-11	2.64958e-10	-1.1264e-10	1.99958e-10	-8.88032e-11	-9.70433e-12	-7.06535e-11	2.42603e-12	2.5829e-10	2.3815e-11	3.80026e-10	-1.02551e-10	1.06852e-10	-5.20269e-11	1.65959e-10	4.47026e-10	3.72879e-11	-5.75043e-11	1.63025e-10	8.91354e-11	-9.56739e-11	5.90683e-12	-2.6577e-10	2.55596e-11	1.46653e-10	-2.43465e-10	2.16635e-10	-1.28497e-10	-5.93542e-11	-2.96364e-10	9.57668e-19
-4.9809e-11	2.40507e-10	-1.12727e-10	2.21101e-10	-9.45365e-11	-1.18995e-11	-7.06162e-11	2.42231e-12	2.58545e-10	2.43261e-11	3.80659e-10	-9.79034e-11	1.05875e-10	-5.22621e-11	1.65704e-10	4.47021e-10	9.49459e-11	-5.763e-11	1.63194e-10	8.88532e-11	-9.56662e-11	5.74753e-12	-2.6584e-10	2.54922e-11	1.45655e-10	-1.88302e-10	2.16635e-10	-1.19679e-10	-5.93705e-11	-2.96362e-10	9.3579e-19
-4.21451e-11	2.34373e-10	-1.13013e-10	2.21531e-10	-8.42227e-11	-1.51627e-11	-7.0589e-11	2.42342e-12	2.59577e-10	2.38588e-11	3.80038e-10	-8.48535e-11	1.06596e-10	-5.16851e-11	1.65944e-10	4.47025e-10	8.22097e-11	-5.78732e-11	1.63127e-10	8.90441e-11	-9.56681e-11	5.75595e-12	-2.67528e-10	2.55722e-11	1.46384e-10	-1.8286e-10	2.16635e-10	-1.23473e-10	-5.93479e-11	-2.96364e-10	9.26302e-19
-5.2162e-11	2.35028e-10	-1.13099e-10	2.10549e-10	-8.43848e-11	-1.22792e-11	-7.05399e-11	2.4254e-12	2.59847e-10	2.39368e-11	3.80034e-10	-8.21136e-11	1.06601e-10	-5.17257e-11	1.65875e-10	4.47026e-10	8.15981e-11	-5.77867e-11	1.63133e-10	8.90889e-11	-9.56673e-11	5.47151e-12	-2.66646e-10	2.54299e-11	1.43539e-10	-1.76059e-10	2.16633e-10	-1.1805e-10	-5.9359e-11	-2.96361e-10	9.17277e-19
-4.51525e-11	2.27636e-10	-1.12937e-10	2.11594e-10	-8.16593e-11	-1.21116e-11	-7.06468e-11	2.00469e-12	2.59232e-10	2.39827e-11	3.80196e-10	-8.71781e-11	1.06449e-10	-5.16768e-11	1.6586e-10	4.47025e-10	7.76194e-11	-5.77377e-11	1.63237e-10	8.90598e-11	-9.56673e-11	5.83092e-12	-2.68094e-10	2.54873e-11	1.45301e-10	-7.17134e-11	2.16633e-10	-1.19351e-10	-5.93671e-11	-2.96364e-10	8.88894e-19
-4.78003e-11	2.31753e-10	-1.1287e-10	1.11448e-10	-8.59979e-11	-1.20837e-11	-7.05806e-11	2.35844e-12	2.59672e-10	2.4678e-11	3.80168e-10	-9.13026e-11	1.05948e-10	-5.17445e-11	1.65194e-10	4.47088e-10	7.71213e-11	-5.76847e-11	1.6324e-10	8.95932e-11	-1.80588e-11	5.73822e-12	-2.67887e-10	2.54771e-11	1.44982e-10	-1.2074e-10	2.1664e-10	-1.14584e-10	-5.93815e-11	-2.96369e-10	8.59408e-19
-4.89768e-11	2.29933e-10	-1.13486e-10	1.02262e-10	-8.58606e-11	-1.24359e-11	-7.0584e-11	7.61489e-13	2.59785e-10	2.25961e-11	3.80197e-10	-9.35809e-11	1.06637e-10	-5.17268e-11	1.65677e-10	2.92203e-10	8.25941e-11	-5.77423e-11	1.63092e-10	8.96813e-11	-3.96345e-11	5.63981e-12	-2.67823e-10	2.54523e-11	1.45021e-10	-1.07085e-10	2.16287e-10	-1.20553e-10	-5.93626e-11	-2.96005e-10	7.4303e-19
-4.82869e-11	2.32489e-10	-1.13992e-10	1.00922e-10	-8.66105e-11	-1.22312e-11	-7.06012e-11	-1.18392e-11	2.59679e-10	1.17468e-11	3.8033e-10	-9.12878e-11	1.05955e-10	-5.17332e-11	1.65574e-10	2.7162e-10	7.74086e-11	-5.76766e-11	1.63255e-10	9.04038e-11	-7.206e-11	5.81981e-12	-2.67419e-10	2.54778e-11	1.45195e-10	-1.11784e-10	2.16547e-10	-1.12596e-10	-5.93681e-11	-2.96331e-10	7.34006e-19
-4.67542e-11	2.34354e-10	-1.13157e-10	1.24985e-10	-8.66528e-11	-1.26018e-11	-7.06176e-11	1.81848e-12	2.59397e-10	5.56287e-12	3.80319e-10	-8.88228e-11	1.06137e-10	-5.17497e-11	1.63031e-10	2.82487e-10	8.23873e-11	-5.77531e-11	1.63162e-10	8.99948e-11	-6.52304e-11	5.66476e-12	-2.68001e-10	2.54865e-11	1.44982e-10	-9.63245e-11	2.16604e-10	-1.13185e-10	-5.937e-11	-1.07883e-10	6.65157e-19
-4.57827e-11	9.267e-11	-1.14152e-10	1.30075e-10	-8.58923e-11	-1.23609e-11	-7.06308e-11	-1.37113e-12	2.57779e-10	1.80469e-11	3.80209e-10	-8.85438e-11	1.06472e-10	-5.17346e-11	1.66071e-10	2.96999e-10	7.67703e-11	-5.77987e-11	1.63207e-10	8.92655e-11	-7.24227e-11	2.83684e-12	-2.67682e-10	2.52995e-11	1.45072e-10	-1.01259e-10	2.16349e-10	-1.14528e-10	-5.93667e-11	-1.11057e-10	6.30598e-19
-4.6198e-11	1.2666e-10	-1.13446e-10	1.41439e-10	-8.54351e-11	-1.24489e-11	-7.06853e-11	5.52652e-13	2.56695e-10	1.41843e-11	3.80259e-10	-8.97866e-11	1.06183e-10	-5.1748e-11	1.65621e-10	1.48581e-10	7.73593e-11	-5.78319e-11	1.63152e-10	8.94369e-11	-7.25217e-11	6.5905e-12	-2.68436e-10	2.52423e-11	1.45001e-10	-1.05836e-10	2.16331e-10	-1.14527e-10	-5.97637e-11	-1.19611e-10	5.7768e-19
-4.61803e-11	1.29562e-10	-1.13673e-10	1.24774e-10	-8.44918e-11	-1.24106e-11	-7.09529e-11	-1.05589e-12	2.59089e-10	9.25274e-12	3.80244e-10	-8.94847e-11	1.0621e-10	-5.17457e-11	1.65797e-10	7.08944e-11	7.75554e-11	-5.78433e-11	1.63201e-10	8.93783e-11	-7.146e-11	7.9594e-12	-2.67822e-10	2.54671e-11	1.4503e-10	-9.98149e-11	2.16497e-10	-1.17841e-10	-6.53182e-11	-1.14227e-10	5.56615e-19
-4.61928e-11	1.21975e-10	-1.13438e-10	1.2702e-10	-8.48724e-11	-1.23183e-11	-7.15419e-11	-1.35603e-14	2.58326e-10	1.03546e-11	3.8023e-10	-8.97106e-11	1.06142e-10	-5.17436e-11	1.6588e-10	7.77124e-11	7.74148e-11	-5.79349e-11	1.6314e-10	8.93832e-11	-7.21354e-11	6.23981e-12	-2.68284e-10	2.51946e-11	1.45036e-10	-1.0081e-10	2.16468e-10	-1.156e-10	-6.30863e-11	-1.03335e-10	5.53334e-19
-4.62467e-11	1.195e-10	-1.13508e-10	1.20505e-10	-8.53351e-11	-1.23044e-11	-7.07406e-11	-1.81468e-13	2.58264e-10	1.10483e-11	3.80223e-10	-8.96461e-11	1.06205e-10	-5.17454e-11	1.65899e-10	6.91385e-11	7.71412e-11	-5.79082e-11	1.63154e-10	8.94167e-11	-7.04338e-11	5.81665e-12	-2.67984e-10	2.51962e-11	1.45006e-10	-1.01527e-10	2.16499e-10	-1.13377e-10	-6.34868e-11	-9.81797e-11	5.48044e-19
-4.61539e-11	9.93635e-11	-1.13546e-10	1.23976e-10	-8.49808e-11	-1.23999e-11	-7.09695e-11	-3.48125e-13	2.58318e-10	1.07486e-11	3.80233e-10	-8.95446e-11	1.06165e-10	-5.15517e-11	1.65808e-10	6.84227e-11	7.64646e-11	-5.78881e-11	1.63173e-10	8.95629e-11	-7.19677e-11	1.41529e-11	-2.68123e-10	2.52855e-11	1.45013e-10	-6.81083e-11	2.16509e-10	-1.133e-10	-6.1426e-11	-1.0554e-10	5.40266e-19
-4.61803e-11	1.07363e-10	-1.13543e-10	1.23438e-10	-8.49733e-11	-1.23543e-11	-7.08715e-11	1.86456e-11	2.58327e-10	1.0674e-11	3.36265e-10	-8.95541e-11	1.01574e-10	-2.54074e-11	1.65672e-10	7.1637e-11	7.4208e-11	-5.82173e-11	1.63151e-10	8.96213e-11	-7.21893e-11	1.65098e-11	-2.67762e-10	2.53925e-11	1.45245e-10	-6.86024e-11	1.12194e-10	-1.1369e-10	-6.16883e-11	-1.14617e-10	4.75644e-19
-4.61803e-11	1.07363e-10	-1.13543e-10	1.23438e-10	-8.49733e-11	-1.23543e-11	-7.08715e-11	1.86456e-11	2.58327e-10	1.0674e-11	3.36265e-10	-8.95541e-11	1.01574e-10	-2.54074e-11	1.65672e-10	7.1637e-11	7.4208e-11	-5.82173e-11	1.63151e-10	8.96213e-11	-7.21893e-11	1.65098e-11	-2.67762e-10	2.53925e-11	1.45245e-10	-6.86024e-11	1.12194e-10	-1.1369e-10	-6.16883e-11	-1.14617e-10	4.75644e-19
-4.62709e-11	5.77836e-11	-1.13534e-10	1.24722e-10	-8.44133e-11	-1.23631e-11	-7.09023e-11	2.39093e-11	2.45614e-10	1.02734e-11	3.45317e-10	-8.96e-11	8.50226e-11	-3.00725e-11	1.66773e-10	7.9575e-11	7.60617e-11	-5.78809e-11	1.63097e-10	8.94864e-11	-7.15729e-11	2.62836e-11	-2.67217e-10	2.53042e-11	1.44218e-10	-8.02915e-11	1.21001e-10	-1.14288e-10	-6.12643e-11	-5.58689e-11	4.60211e-19
[truncated: 1,929 more rows]
