# Supplementary material for: A modified shuffled frog leaping algorithm with inertia weight
Source: Sci Rep. 2024 Feb 20;14:4146. doi: 10.1038/s41598-024-51306-1 (PMC11224354; doi:10.1038/s41598-024-51306-1)
Supplement: Supplementary file 1 — Supplementary Information. [file 41598_2024_51306_MOESM1_ESM.zip › data/F1/SFLA_B_20.xls]

## Sheet: Sheet1
-41.556	-31.8561	23.3508	0.389927	29.5498	-26.784	1.9652	-14.7037	-37.7202	-1.55939	-14.6196	-16.7356	6.42765	1.17418	12.213	-9.92154	2.84374	1.79514	-12.3716	-10.9834	-0.562917	-2.65481	33.3571	-16.7369	3.02836	26.0647	-13.9322	-15.9505	-16.3756	-36.3383	11718
10.0132	-5.43191	8.29743	-2.82629	1.67612	7.50899	-1.66162	-5.42648	-1.21536	-4.02389	9.34956	0.0628001	-1.31088	-3.17606	-28.4897	10.1123	-9.11997	-0.867335	2.92435	-5.96749	-1.16868	8.87718	-1.04134	2.75276	-5.47808	-16.0722	8.07705	-3.9515	14.2688	-3.8605	2133.42
-10.1283	-4.35399	-3.12317	-0.381164	2.12082	-0.798644	-1.8208	-3.64865	0.929871	0.536924	-4.00408	-4.52561	3.78193	-4.90994	-2.73843	-0.388198	-3.00287	8.2644	-1.19581	2.71249	-1.13921	-0.882673	2.48921	0.0515794	1.83168	-3.86677	-1.10964	0.388064	4.47122	-1.36499	372.855
0.218274	-2.34598	2.42356	0.285905	0.973485	0.850214	-0.580803	1.76731	-0.489769	-0.249358	0.149168	2.13328	1.20488	2.56757	-2.97939	-2.10312	0.618481	-0.672352	-0.0453759	-0.936534	0.650424	1.8136	-2.27476	2.34799	2.03835	0.0241934	2.63553	1.65751	-0.929225	-0.0568003	73.6861
-0.397843	-1.40812	-0.967979	1.4109	0.538836	1.354	-1.22869	1.07563	-1.21934	-1.32727	-1.29547	0.707212	0.88375	0.896756	-1.6592	1.19646	0.425218	0.321975	-0.624904	-0.986621	-0.415793	0.510455	0.536229	0.654299	0.507854	0.471463	1.51703	-0.130582	0.846414	-1.47197	29.5347
0.386841	-0.692583	-0.198035	0.693669	0.531673	0.108787	-0.318956	0.912511	-0.989674	-0.196684	0.145618	-0.574798	0.312059	1.18639	0.514819	0.183562	-0.62213	0.140344	-0.219493	-0.134124	0.135437	0.576092	0.0163428	1.03974	0.591661	-0.583124	1.71306	-0.0180671	0.617825	-0.829236	12.1508
-0.207611	-0.66181	-0.224177	0.624003	0.410586	0.380769	-0.703497	0.166672	-0.168685	-0.386136	-0.0307105	-0.0826612	0.354349	0.671338	-0.44872	0.0345893	-0.493924	0.612986	0.00622618	-0.278156	0.0208829	0.617381	0.256503	0.454262	0.678428	0.406175	1.32325	0.27835	0.854793	-0.434453	7.44513
-0.44828	-0.517238	-0.106696	0.574859	0.477169	0.198096	-0.396094	0.311028	-0.229252	-0.508478	-0.210401	-0.19504	0.523681	0.729847	-0.61014	-0.00484713	-0.568516	0.314639	0.0168651	-0.218781	-0.0162826	0.493361	0.16483	0.699211	0.569831	0.33312	0.811127	0.211492	0.0195427	-0.418571	5.44754
-0.449743	-0.458442	-0.169739	0.585204	0.4559	0.199937	-0.483422	0.278826	-0.267195	-0.507747	-0.135233	-0.194593	0.507568	0.698395	-0.59508	0.00186927	-0.327407	0.458348	0.0088087	-0.215526	-0.0265564	0.493136	0.198469	0.723315	0.517698	0.332234	0.862986	0.202162	0.0453696	-0.420884	5.34131
-0.402048	-0.421351	-0.136187	0.662041	0.463456	0.318607	-0.45134	0.17496	-0.251402	-0.449587	-0.173184	-0.208641	0.464805	0.73	-0.410437	0.112825	-0.466754	0.348078	0.0364559	-0.0834748	-0.0531446	0.469458	0.179863	0.6323	0.340796	0.305571	0.965003	0.190746	0.0552956	-0.442632	4.99443
-0.307129	-0.388773	-0.09845	0.620811	0.47073	0.277361	-0.524592	0.147528	-0.313479	-0.405929	-0.170684	-0.196729	0.48532	0.730186	-0.488594	0.103635	-0.445459	0.418818	0.0395931	-0.0601092	-0.0722288	0.473428	0.238851	0.597686	0.277798	0.231805	0.870902	0.157926	0.189835	-0.469203	4.77826
-0.368705	-0.390457	-0.122468	0.593928	0.422271	0.228388	-0.495336	0.180742	-0.273269	-0.466128	-0.129541	-0.232623	0.446829	0.700122	-0.467063	0.120768	-0.306154	0.386628	0.0234811	-0.0895834	-0.0455349	0.473024	0.226074	0.59207	0.448309	0.243116	0.429945	0.179438	0.256691	-0.454345	4.07878
-0.360377	-0.246897	-0.143215	0.396858	0.34223	0.276612	-0.525671	0.18152	-0.266579	-0.466574	-0.16261	-0.215797	0.434652	0.619616	-0.496821	0.116291	-0.381822	0.402243	0.0280874	-0.0922195	-0.0576186	0.478488	0.230384	0.63967	0.368911	0.247275	0.292847	0.192584	0.192827	-0.477453	3.66335
-0.361994	-0.275878	-0.14487	0.4069	0.357016	0.265925	-0.527331	0.174697	-0.269302	-0.467603	-0.162545	-0.210011	0.434549	0.63554	-0.492464	0.117849	-0.292202	0.399655	0.0267764	-0.0918145	-0.0559374	0.478249	0.230105	0.637254	0.319476	0.243867	0.270825	0.189314	0.206067	-0.483962	3.60388
-0.362806	-0.281781	-0.142777	0.42447	0.342918	0.270544	-0.520195	0.175054	-0.268693	-0.467529	-0.163063	-0.210059	0.434666	0.639551	-0.484651	0.117407	-0.304894	0.399664	0.0267109	-0.0890101	-0.0548034	0.458048	0.230894	0.633258	0.324255	0.246343	0.273123	0.190247	0.206765	-0.483979	3.59382
-0.368163	-0.295592	-0.139979	0.188256	0.386914	0.26484	-0.502141	0.175268	-0.269348	-0.468397	-0.160155	0.00973428	0.440231	0.631302	-0.480648	0.116927	-0.306203	0.399344	0.0230823	-0.082878	-0.0522378	0.463131	0.234452	0.615384	0.362735	0.255587	0.167893	0.179223	0.216729	-0.472941	3.37476
-0.36665	-0.311955	-0.139659	0.167029	0.373279	0.271357	-0.503441	0.180159	-0.270104	-0.466714	-0.161775	-0.11018	0.330718	0.637586	-0.478288	0.113825	-0.310896	0.399843	0.0246038	-0.0892994	-0.0545561	0.458351	0.235396	0.618916	0.35633	0.254823	0.134637	0.178621	0.21495	-0.476519	3.29658
-0.367199	-0.291415	-0.137552	0.158452	0.376672	0.2737	-0.218093	0.187852	-0.207965	-0.468646	-0.161331	-0.115301	0.390115	0.516004	-0.390132	0.126344	-0.293153	0.416784	0.023662	-0.0975725	-0.0556592	0.255787	0.229956	0.612178	0.36113	0.250895	0.10887	0.182197	0.215911	-0.478247	2.73189
-0.366723	-0.290506	-0.137416	0.161809	0.368965	0.275218	-0.26283	0.187326	-0.237127	-0.467891	-0.161602	-0.118355	0.387301	0.522146	-0.391968	0.125088	-0.294966	0.417074	0.0235998	-0.0971907	-0.0558988	0.283191	0.241774	0.497332	0.36073	0.253078	0.106448	0.183091	0.218337	-0.478155	2.6626
-0.367286	-0.288272	-0.141137	0.14936	0.372397	0.278553	-0.253494	0.20043	-0.140854	-0.391702	-0.161887	-0.139865	0.340248	0.489622	-0.398174	0.129302	-0.302013	0.435305	0.0238899	-0.0882457	-0.0553013	0.244656	0.24342	0.599425	0.352567	0.258176	0.0575162	0.186232	0.218195	-0.473924	2.60243
-0.367912	-0.290127	-0.137253	0.169513	0.374964	0.275348	-0.261582	0.198873	-0.154798	-0.420335	-0.160713	-0.132039	0.348098	0.502257	-0.404177	0.139323	-0.301032	0.424363	0.0192245	-0.0994045	-0.0542079	0.276522	0.226542	0.555282	0.355535	0.22589	0.0656333	0.183982	0.218008	-0.299032	2.46416
-0.367463	-0.290792	-0.138395	0.164503	0.371667	0.292472	-0.256059	0.193046	-0.149147	-0.187608	-0.151379	-0.145056	0.351277	0.432714	-0.39769	0.138129	-0.300646	0.425424	0.0220195	-0.134447	-0.0528413	0.262655	0.233475	0.444179	0.355237	0.239597	0.0973772	0.210121	0.218575	-0.337954	2.19432
-0.367788	-0.291808	-0.141922	0.165712	0.368724	0.283738	-0.254413	0.17827	-0.139252	-0.212115	-0.144466	-0.15894	0.350738	0.389866	-0.394824	0.133423	-0.30093	0.426025	0.0185638	-0.126146	-0.0511736	0.268065	0.233097	0.45538	0.353263	0.260157	0.0796617	0.194292	0.218351	-0.347361	2.16962
-0.367681	-0.291488	-0.142885	0.165594	0.368796	0.279888	-0.25451	0.176182	-0.145076	-0.17665	-0.140784	-0.156978	0.352779	0.411	-0.395301	0.133753	-0.30093	0.425899	0.0187923	-0.120305	-0.0518522	0.265287	0.234135	0.443076	0.353054	0.245368	0.0850765	0.193374	0.218269	-0.351754	2.15423
-0.367693	-0.291101	-0.142458	0.165577	0.367343	0.285014	-0.254329	0.161358	-0.151761	-0.186352	-0.143183	-0.15514	0.355356	0.390127	-0.394534	0.133443	-0.300871	0.425606	0.0195527	-0.120604	-0.0520316	0.265332	0.23294	0.446334	0.35332	0.258911	0.0813155	0.189078	0.205507	-0.352651	2.14281
-0.367604	-0.291247	-0.140151	0.165549	0.369857	0.286134	-0.254641	0.167375	-0.146897	-0.169604	-0.140502	-0.150728	0.351715	0.393708	-0.394774	0.135224	-0.300928	0.42581	0.0215521	-0.126876	-0.0520666	0.264508	0.232578	0.44853	0.353634	0.249606	0.0864162	0.195556	0.196166	-0.352465	2.13634
-0.367922	-0.190369	0.0227718	0.164957	0.369391	0.29008	-0.24893	0.169686	-0.147832	-0.159377	-0.137894	-0.152654	0.353566	0.312258	-0.394516	0.13361	-0.287724	0.426906	-0.00987801	-0.129162	-0.051869	0.262199	0.230459	0.448467	0.357819	0.248149	0.0985699	0.194673	0.214662	-0.347512	2.00783
-0.37216	-0.200882	0.0108287	0.164403	0.368122	0.292948	-0.249874	0.0332796	-0.154907	-0.17142	-0.156086	-0.0495149	0.390812	0.283249	-0.395049	0.133593	-0.291396	0.426683	0.0544273	-0.0314036	-0.072613	0.259799	0.205638	0.280642	0.352338	0.250646	0.0188501	0.114962	0.180091	-0.351249	1.79903
-0.368486	-0.232936	-0.0111067	0.165987	0.368152	0.292801	-0.249418	0.129368	-0.152268	-0.167224	-0.145786	-0.105744	0.355111	0.292274	-0.395325	0.13362	-0.148179	0.426168	0.0298143	-0.112778	-0.0739955	0.260541	0.21597	0.279637	0.352914	0.249537	0.0270508	0.0995386	0.195033	-0.358367	1.76648
-0.369819	-0.21878	-0.00295128	0.165932	0.368364	0.290086	-0.234296	0.112665	-0.15077	-0.169621	-0.145239	-0.0831801	0.363271	0.257373	-0.395675	0.13353	-0.0984656	0.427056	0.0640511	-0.0722024	-0.0565324	0.261111	0.21925	0.297913	0.349694	0.250167	0.0027712	0.145293	0.187438	-0.353455	1.72735
-0.0216501	-0.227529	0.0119128	0.174621	0.200601	0.29051	-0.247095	0.11234	-0.149269	-0.169302	-0.150606	-0.0700709	0.356068	0.274641	-0.398839	0.133512	-0.0899699	0.426676	0.0459246	0.0236728	-0.0552228	0.261319	0.0995548	0.307236	0.348195	0.250522	-0.0493723	0.138564	0.188013	-0.351386	1.47175
-0.0581899	-0.22227	0.00455474	0.172194	0.200795	0.290485	-0.247007	0.117648	-0.150188	-0.169762	-0.148915	-0.0799226	0.357115	0.274763	-0.396378	0.133511	-0.0951519	0.426614	0.0442859	0.0333323	-0.0565035	0.26132	0.0826622	0.300873	0.348251	0.250497	-0.000107915	0.138138	0.182787	-0.35141	1.46289
-0.0428722	-0.225235	0.00803213	0.169976	0.202158	0.290727	-0.246605	0.10514	-0.150288	-0.169742	-0.14975	-0.0766991	0.359739	0.271187	-0.39659	0.131521	-0.09394	0.426634	0.0442774	0.0116389	-0.0578271	0.261587	0.0845838	0.301882	0.348578	0.250636	-0.0226202	0.137461	0.183033	-0.351495	1.45981
-0.0359713	-0.214982	0.00740283	0.170627	0.202723	0.290701	-0.245774	0.101341	-0.149665	-0.169762	-0.149401	-0.0746708	0.356858	0.266305	-0.396599	0.131436	-0.105356	0.426829	0.0479798	0.016234	-0.0581833	0.261765	0.0874706	0.304621	0.348756	0.250572	-0.024103	0.131432	0.186843	-0.351792	1.45405
-0.0547858	-0.236748	0.00780785	0.170644	0.1994	0.290628	-0.246017	0.11165	-0.149518	-0.169723	-0.149416	-0.0782725	0.358136	0.27301	-0.396067	0.132978	-0.10006	0.403871	0.0451338	0.015181	-0.0574382	0.261564	0.0879481	0.301446	0.349957	0.247936	-0.0120053	0.136575	0.152794	-0.288192	1.39726
-0.0314656	-0.232031	0.00635088	0.173373	0.193459	0.29062	-0.245269	0.0307379	-0.152422	-0.169613	-0.149115	-0.0757393	0.214305	0.271873	-0.396697	0.132735	-0.10698	0.41225	0.0444088	0.0100586	-0.0571715	0.264447	0.0898984	0.302412	0.349691	0.243029	-0.0198191	0.13649	0.176695	-0.333189	1.34153
-0.0409018	-0.222206	0.00638342	0.166205	0.180779	0.290621	-0.243246	0.0840858	-0.150307	-0.162904	-0.135424	-0.0789322	0.255105	0.263726	-0.398047	0.135246	-0.105343	0.419384	0.0445299	0.00654803	-0.0519987	0.262469	0.084189	0.30273	0.349255	0.102136	-0.0161231	0.135748	0.179384	-0.308254	1.28479
-0.0445998	-0.212253	0.00664651	0.155094	0.187614	0.289377	-0.244268	0.0824354	-0.147296	-0.161024	-0.0397609	-0.0847828	0.134184	0.262342	-0.398362	0.128771	-0.108885	0.421205	0.0442143	0.0150806	-0.0557388	0.26297	0.0911081	0.19743	0.348903	0.113004	-0.0314916	0.147468	0.175949	-0.303093	1.16609
-0.0448089	-0.206694	0.00827901	0.146798	0.179659	0.285768	-0.243888	0.0747358	-0.140522	-0.161218	-0.145762	-0.0733683	0.0084765	0.268032	-0.395673	0.129042	-0.107414	0.421439	0.0404457	0.0149543	-0.0564947	0.262774	0.0906315	0.177128	0.348999	0.122468	-0.0399653	0.138541	0.150595	-0.304801	1.13885
-0.0433803	-0.206049	0.00777121	0.146036	0.182596	0.256668	-0.243515	0.0748233	-0.1472	-0.158931	-0.0915787	-0.076978	0.0725951	0.263614	-0.396902	0.134433	-0.108732	0.419984	0.0415719	0.0133045	-0.0542218	0.262423	0.0933738	0.184071	0.349189	0.11089	-0.0234691	0.137965	0.162243	-0.305777	1.11961
-0.0411781	-0.19444	0.00718036	0.15102	0.189872	0.20333	-0.243932	0.049084	-0.148289	-0.131489	-0.116725	-0.0783375	0.041917	0.268716	-0.377204	0.111513	-0.0994249	0.371694	0.0457577	0.0144548	-0.0643777	0.262667	0.0888618	0.17986	0.348375	0.120174	-0.0294375	0.14544	0.152225	-0.311363	1.03107
-0.0412105	-0.179246	0.00449593	0.150854	0.185776	0.176964	-0.244948	0.0329792	-0.149238	-0.14138	-0.141725	-0.0749818	0.0270894	0.27139	-0.366077	0.118077	-0.0396312	0.367705	0.0597988	0.016301	-0.0844556	0.262899	0.0880028	0.191519	0.348539	0.110571	-0.0272936	0.150532	0.141396	-0.317969	1.01333
-0.0418222	-0.185779	0.00910434	0.148865	0.187181	0.193999	-0.244882	0.0496477	-0.0866215	-0.14606	-0.131617	-0.0786661	0.0426924	0.265616	-0.355485	0.12611	-0.0849406	0.370302	0.0441075	0.015169	-0.0969636	0.263112	0.0495654	0.177257	0.34876	0.112001	-0.0286977	0.145232	0.139109	-0.311826	0.992307
-0.0416205	-0.187285	0.0103929	0.15069	0.186313	0.161246	-0.244451	0.0570605	-0.0798854	-0.14384	-0.127553	-0.0780861	0.0453347	0.265207	-0.360153	0.126679	-0.0685351	0.369499	0.0402726	0.0153748	-0.0756845	0.263022	0.0250131	0.181009	0.348338	0.113896	-0.0239735	0.149424	0.140597	-0.315484	0.978831
-0.0414082	-0.190988	0.0170251	0.150878	0.188028	0.164708	-0.194833	0.0493585	-0.124878	-0.14445	-0.125147	-0.0772649	0.0440521	0.264599	-0.360882	0.131949	-0.0650488	0.364585	0.0443813	0.0156525	-0.0749689	0.262897	0.0385541	0.178635	0.332082	0.113964	-0.0247618	0.148266	0.13951	-0.315138	0.953954
-0.0411084	-0.189107	0.0673601	0.150808	0.187164	0.165932	-0.19152	0.0428054	-0.11352	-0.141933	-0.127894	-0.0745551	0.0434105	0.268476	-0.308712	0.119332	-0.0630817	0.34185	0.0501603	0.0162787	-0.0708897	0.261786	0.0400071	0.180592	0.306759	0.0983526	-0.0244492	0.147686	0.142398	-0.31565	0.88175
-0.0411084	-0.189107	0.0673601	0.150808	0.187164	0.165932	-0.19152	0.0428054	-0.11352	-0.141933	-0.127894	-0.0745551	0.0434105	0.268476	-0.308712	0.119332	-0.0630817	0.34185	0.0501603	0.0162787	-0.0708897	0.261786	0.0400071	0.180592	0.306759	0.0983526	-0.0244492	0.147686	0.142398	-0.31565	0.88175
-0.0414332	-0.188926	0.00920413	0.0810816	0.187326	0.165624	-0.203828	0.0468381	-0.0921011	-0.147878	-0.131058	-0.0804035	0.0430724	0.274759	-0.330728	0.12493	-0.0646667	0.351784	0.0420719	0.0203072	-0.0735252	0.235287	0.0363836	0.172849	0.299114	0.111899	-0.0240381	0.147983	0.106885	-0.31158	0.861716
-0.0396837	-0.131057	0.0337885	0.145391	0.186904	0.163936	-0.200495	0.0471205	-0.0967466	-0.144736	-0.065657	-0.0792437	0.050132	0.270787	-0.117517	0.120697	-0.0641815	0.238371	0.0477625	0.0153711	-0.0606974	0.251311	0.0459418	0.190473	0.294981	0.0884778	-0.00936064	0.148836	0.137568	-0.314772	0.694151
-0.0402386	-0.125796	0.0328767	0.140149	0.186729	0.165774	-0.20223	0.0429666	-0.0978823	-0.144246	-0.0789016	-0.0826108	0.0482504	0.270008	-0.0557502	0.120574	-0.063864	0.24812	0.0479258	0.015124	-0.0688815	0.251379	0.0470341	0.187635	0.298741	0.0957285	-0.0158617	0.148781	0.138416	-0.315043	0.692306
-0.0403929	-0.1314	0.0262269	0.116693	0.183957	0.165687	-0.203972	0.0432516	-0.0997642	-0.146526	-0.131469	-0.0975557	0.0382248	0.269646	-0.0415913	0.119784	-0.0645398	0.17328	0.0481232	0.00876644	-0.0712729	0.245098	0.0395276	0.178169	0.304345	0.105175	-0.0104679	0.147815	0.113647	-0.314467	0.658938
-0.0400446	-0.123843	0.0244159	0.123158	0.185953	0.16437	-0.202068	0.0442788	-0.0990123	-0.117777	-0.129521	-0.08433	0.0362101	0.269804	-0.0724188	-0.00526574	-0.0643342	0.180303	0.0467664	0.00952886	-0.071283	0.245288	0.0418883	0.182006	0.299501	0.101513	-0.00712213	0.148105	0.116204	-0.314229	0.637322
-0.0400119	-0.108891	0.0254406	0.125857	0.181866	0.165136	-0.203114	0.0445681	-0.0990767	-0.0593224	-0.105135	-0.0916804	0.0236594	0.269427	-0.0747764	0.0485471	-0.0643974	0.202466	0.0466793	0.0110962	-0.0706759	0.243968	0.0413576	0.179816	0.298912	0.0994208	-0.0121664	0.148118	0.12788	-0.314455	0.629982
-0.0400227	-0.122038	0.0247486	0.125144	0.183588	0.166176	-0.201755	0.0361291	-0.0978272	-0.108061	-0.107912	-0.0870107	0.0337898	0.208843	-0.0633031	0.0257488	-0.0667287	0.213324	0.0465168	0.00962337	-0.063407	-0.0253144	0.0360834	0.179832	0.286173	0.0990154	-0.0069954	0.148166	0.125691	-0.181453	0.478933
-0.0400367	-0.124244	0.0258461	0.124909	0.183303	0.165827	-0.20212	0.0393425	-0.0980125	-0.10283	-0.113584	-0.0899015	0.0237734	0.109008	-0.0640597	0.0435255	-0.0647514	0.215624	0.0465128	0.00891037	-0.0675632	0.0811405	0.0379553	0.181351	0.289016	0.100692	-0.00739877	0.148125	0.126155	-0.187839	0.461689
-0.0400294	-0.121217	0.0209716	0.125886	0.182698	0.167085	-0.201663	0.0356101	-0.0986755	-0.0764793	-0.106963	-0.0889799	0.0326987	0.0134125	-0.0689685	0.0171946	-0.0665492	0.207757	0.0460511	0.00744421	-0.0417546	0.0395319	0.0105956	0.181019	0.28662	0.0979896	-0.00408938	0.148111	0.120463	-0.206856	0.434022
-0.0400383	-0.12167	0.0232626	0.12519	0.182852	0.166546	-0.201729	0.036062	-0.0983045	-0.0764717	-0.106794	-0.0884009	0.0324731	-0.00934025	-0.064816	0.0228408	-0.0661013	0.203636	0.0463698	0.00888416	-0.0568848	0.00196302	0.0142343	0.17996	0.288052	0.0985554	-0.00438023	0.148146	0.122704	-0.197655	0.429055
-0.0400364	-0.121565	0.0221186	0.125673	0.18284	0.166582	-0.201778	0.0384691	-0.0983243	-0.0764726	-0.106936	-0.0887343	0.0322948	0.0195943	-0.065101	0.0231508	-0.0663007	0.20314	0.0460373	0.00803063	-0.0420469	0.0241404	0.0155534	0.180838	0.287856	0.0986362	-0.0053245	0.148129	0.121539	-0.188689	0.425141
-0.0400498	-0.122234	0.0229715	0.124974	0.182942	0.166472	-0.201804	0.038181	-0.0984454	-0.0799334	-0.107009	-0.088477	0.0317426	0.0190149	-0.0678356	0.0305546	-0.0660228	0.197679	0.046339	0.00818003	-0.0492513	0.0116698	0.0299273	0.180407	0.287919	0.0986006	-0.00556387	0.148127	0.121735	-0.184361	0.423374
-0.0400421	-0.121618	0.0229516	0.125465	0.182859	0.166454	-0.201804	0.0369664	-0.0983998	-0.077141	-0.106976	-0.0886226	0.0315277	0.021223	-0.0675547	0.0274082	-0.0659618	0.19858	0.0464298	0.00833437	-0.043097	0.013167	0.0167373	0.180402	0.288086	0.0985023	-0.00443571	0.148141	0.122293	-0.185776	0.422585
-0.0402103	-0.121803	0.0223219	0.0328949	0.182614	0.166494	-0.168151	0.0381575	-0.0984814	-0.0773201	-0.107018	-0.0886818	0.0315718	0.0197007	-0.0668722	0.0284488	-0.0662794	0.197737	0.0456976	0.00804629	-0.0432958	0.0117077	0.0280344	0.181127	0.284144	0.0991412	-0.00544832	0.148044	0.123591	-0.186361	0.394261
-0.0403202	-0.121797	0.0219982	0.0302616	0.182666	0.166497	-0.145842	0.0380381	-0.0984289	-0.0794499	-0.107016	-0.0852805	0.0315661	0.0193185	-0.0659191	0.0276582	-0.0662783	0.198081	0.0460774	0.00822825	-0.0448331	0.0154148	0.0260125	0.181011	0.284538	0.0991219	-0.00518465	0.147921	0.122699	-0.185769	0.386639
-0.0403202	-0.121797	0.0219982	0.0302616	0.182666	0.166497	-0.145842	0.0380381	-0.0984289	-0.0794499	-0.107016	-0.0852805	0.0315661	0.0193185	-0.0659191	0.0276582	-0.0662783	0.198081	0.0460774	0.00822825	-0.0448331	0.0154148	0.0260125	0.181011	0.284538	0.0991219	-0.00518465	0.147921	0.122699	-0.185769	0.386639
-0.0418044	-0.128612	0.0205046	0.0358671	0.176635	0.166566	-0.134219	0.037901	-0.0985615	-0.0789263	-0.105849	-0.0845087	0.0310662	0.0185486	-0.0631049	0.0263725	-0.0662594	0.20231	0.0432156	0.0114038	-0.0304473	0.016288	0.0197368	0.181004	0.150976	0.0961292	-0.0198114	0.147576	0.122378	-0.188764	0.325143
-0.0403709	-0.113336	0.0204269	0.0198414	0.179656	0.166924	-0.141797	0.0384168	-0.0984969	-0.0788171	-0.10705	-0.0621293	0.031757	0.0186411	-0.0634045	0.0259612	-0.0664018	0.198797	0.0407857	0.00841199	-0.0285574	0.0168385	0.0139668	0.181175	0.119413	0.0929306	-0.00739056	0.147896	0.122315	-0.18655	0.308659
-0.0406526	-0.129416	0.0194534	0.017492	0.175711	0.166784	-0.115716	0.0380275	-0.0985137	-0.0790312	-0.105212	-0.0635192	0.0326352	0.0191881	-0.0644819	0.0263796	-0.0662045	0.200004	0.0359996	0.00936686	-0.0331205	0.0103399	0.0155791	0.181506	0.057647	0.0895947	0.00754858	0.147917	0.122349	-0.195695	0.296667
-0.0409332	-0.114665	0.0185853	0.020896	0.175501	0.166731	-0.119038	0.0380274	-0.0985188	-0.0787927	-0.106694	-0.0551466	0.032706	0.0188	-0.0650661	0.0263285	-0.0663033	0.200035	0.0396377	0.00919948	-0.0305742	0.00943032	0.0137279	0.181062	0.0603093	0.0914712	-0.00669163	0.147996	0.122361	-0.192313	0.292481
-0.0406697	-0.113397	0.0207602	0.019637	0.177212	0.166819	-0.124936	0.0382801	-0.098507	-0.0788802	-0.106445	-0.062135	0.0323681	0.0189506	-0.0640219	0.0263906	-0.0661968	0.199394	0.0415384	0.00885128	-0.0274974	0.00935516	0.0100437	0.181068	0.042122	0.0897222	-0.00441372	0.147915	0.122349	-0.188739	0.290944
-0.0383082	-0.11434	0.0207853	0.0211059	0.176648	0.166826	-0.121875	0.0381904	-0.0985136	-0.0789347	-0.106372	-0.0597426	0.0325888	0.0188639	-0.0643757	0.0263396	-0.066762	0.183306	0.0416945	0.00904432	-0.0286098	0.0119634	0.0123568	0.181068	0.0543012	0.0908791	-0.0045622	0.147327	0.122348	-0.189593	0.285468
-0.0278779	-0.114419	0.0202677	0.0209137	0.176536	0.166859	-0.121801	0.0384383	-0.0985061	-0.0790462	-0.106312	-0.0623925	0.0325386	0.0189237	-0.064404	0.0263028	-0.0669015	0.181786	0.0408511	0.00880558	-0.0291148	0.017817	0.0101686	0.181104	0.0516525	0.0905896	-0.00287141	0.141589	0.122347	-0.18877	0.282309
-0.0368656	-0.114843	0.0197085	0.0239585	0.177205	0.166878	-0.122605	0.0384639	-0.0976702	-0.0790976	-0.106123	-0.062231	0.0326598	0.0194316	-0.064025	0.022766	-0.0303458	0.184553	0.0401651	0.00900647	-0.0289881	0.0150602	0.0112734	0.18061	0.0523675	0.0833151	-0.00382919	0.142543	0.1182	-0.188981	0.278456
-0.0387565	-0.115349	0.0195449	-0.00546094	0.177488	0.130205	-0.122652	0.0386307	-0.0970481	-0.0792212	-0.081416	-0.062187	0.031403	0.0202248	-0.063392	0.0214231	-0.0204624	0.185309	0.0364978	0.00859739	-0.0291019	0.017922	0.0102259	0.18078	0.0535206	0.0873958	-0.00312363	0.0377772	0.126552	-0.188801	0.245992
-0.0387565	-0.115349	0.0195449	-0.00546094	0.177488	0.130205	-0.122652	0.0386307	-0.0970481	-0.0792212	-0.081416	-0.062187	0.031403	0.0202248	-0.063392	0.0214231	-0.0204624	0.185309	0.0364978	0.00859739	-0.0291019	0.017922	0.0102259	0.18078	0.0535206	0.0873958	-0.00312363	0.0377772	0.126552	-0.188801	0.245992
-0.0368491	-0.116196	0.0191574	-0.0146473	0.176974	0.127406	-0.12229	0.0387694	-0.0973136	-0.0792422	-0.0829866	-0.0621023	0.0316455	0.0206617	-0.0626104	0.0222056	-0.0206124	0.184827	0.0349239	0.00864029	-0.0288454	0.0176122	0.0106429	0.180699	0.052991	0.087194	-0.00318581	0.0378007	0.123254	-0.188928	0.244309
-0.0361683	-0.116193	0.019154	-0.0078264	0.176981	0.127685	-0.122373	0.0387711	-0.0973289	-0.0792351	-0.0832333	-0.062084	0.0316436	0.0205578	-0.0627283	0.0222088	-0.0202694	0.184855	0.0359698	0.0087689	-0.0288953	0.0169025	0.0109603	0.180708	0.0531121	0.0855173	-0.00321207	0.0392236	0.120311	-0.188929	0.243427
-0.0366975	-0.115907	0.0192205	-0.00489961	0.177289	0.128122	-0.122553	0.0387403	-0.0973936	-0.0791779	-0.0806909	-0.0621186	0.0315024	0.0206016	-0.0633048	0.0224784	-0.0204852	0.184719	0.0353675	0.0086834	-0.0288882	0.0184802	0.0106896	0.180764	0.0532045	0.0867829	-0.00320993	0.0346839	0.119754	-0.188951	0.243047
-0.0364817	-0.117932	0.0191091	-0.0106763	0.177094	0.127947	-0.124287	0.0396292	-0.0956252	-0.0792357	-0.0765595	-0.0622001	0.0313503	0.0184971	-0.0629249	0.0220373	-0.0221264	0.167093	0.0139465	0.0087011	-0.0289273	0.0171152	0.0106514	0.180832	0.0539051	0.0774637	-0.00263607	0.0391156	0.120819	-0.1889	0.234738
-0.0324388	-0.0691229	0.0192454	-0.00916084	0.177084	0.128237	-0.123774	0.0388345	-0.096952	-0.0767132	-0.0800584	-0.0252392	0.0268941	0.0193663	-0.0629385	0.0221806	-0.0170669	0.173408	0.0365657	0.00872776	-0.0289328	0.017071	0.0139629	0.177622	0.0597288	0.0853291	-0.00432298	0.0394146	0.118661	-0.188909	0.225634
-0.0362064	-0.0607017	0.0192746	-0.0103424	0.176918	0.128851	-0.122696	0.0390742	-0.0970713	-0.0756875	-0.0865533	-0.0186488	0.0174046	0.0202929	-0.0629374	0.0210431	-0.0164177	0.149516	0.0318906	0.00894126	-0.0298274	0.0172122	0.0152792	0.178821	0.0569236	0.0860243	-0.0047409	0.039615	0.117026	-0.18891	0.2168
-0.0352602	-0.07624	0.018132	-0.0106639	0.177	0.128234	-0.00470359	0.0405109	-0.089954	-0.0601987	-0.0767342	-0.0265156	0.0296971	0.0190093	-0.0663871	0.00808606	-0.00327554	0.097343	0.0047291	0.00836305	-0.0425213	0.0167559	0.0021881	0.179646	0.0534191	0.0705935	-0.00928788	0.0404639	0.102625	-0.188439	0.180504
-0.0352602	-0.07624	0.018132	-0.0106639	0.177	0.128234	-0.00470359	0.0405109	-0.089954	-0.0601987	-0.0767342	-0.0265156	0.0296971	0.0190093	-0.0663871	0.00808606	-0.00327554	0.097343	0.0047291	0.00836305	-0.0425213	0.0167559	0.0021881	0.179646	0.0534191	0.0705935	-0.00928788	0.0404639	0.102625	-0.188439	0.180504
-0.0352638	-0.0790682	0.0181787	-0.00736527	0.176981	0.117718	-0.0105733	0.0407364	-0.0902334	-0.0598192	-0.0769314	-0.0248005	0.0294769	0.020922	-0.0637848	0.0086132	-0.0102936	0.101354	-0.00758423	0.00845072	-0.0438743	0.0167523	0.00171134	0.179791	0.0535103	0.060838	-0.00902601	0.0333691	0.104162	-0.18858	0.177747
-0.0354674	-0.0842005	0.0184011	-0.0103347	0.176999	0.103886	-0.0201037	0.0415071	-0.079132	-0.0566075	-0.0778291	-0.0232732	0.028488	0.022728	-0.0660342	0.0127852	-0.00192785	0.101665	0.0108935	0.00860056	-0.0470174	0.0165342	0.00504084	0.179692	0.0540073	0.0603376	-0.00954395	0.0235972	0.0971872	-0.188667	0.172535
-0.0353217	-0.080432	0.0183844	-0.00996815	0.177009	0.104694	-0.0236629	0.0407803	-0.0790922	-0.056561	-0.0774688	-0.0239902	0.02886	0.0225051	-0.0659416	0.0126854	-0.00575731	0.100934	0.00779235	0.00868852	-0.0440958	0.0166936	0.00567562	0.179695	0.0536936	0.0612992	-0.0109002	0.0283457	0.0961126	-0.18845	0.171767
-0.0353203	-0.0820589	0.0183197	-0.00936916	0.177	0.105742	-0.0200663	0.0409001	-0.0794234	-0.0588964	-0.077742	-0.0238536	0.0289431	0.0221216	-0.0659649	0.0110578	-0.00310251	0.0988338	0.00929265	0.00850873	-0.0427297	0.0166938	0.00548732	0.179684	0.0540011	0.0575013	-0.00999748	0.0276167	0.0968158	-0.188622	0.171575
-0.0358343	-0.0831903	0.0183496	-0.00743124	0.1771	0.104357	-0.0296223	0.0408783	-0.0802528	-0.0521137	-0.0613763	-0.023688	0.0280852	0.00933221	-0.065432	0.0114599	-0.00223609	0.0996251	0.00843314	0.00434449	-0.0434045	0.0152727	0.0051164	0.179715	0.0538611	0.0599902	-0.0109881	0.0228755	0.0964252	-0.18834	0.168548
-0.0208062	-0.0762284	0.0187278	-0.00950347	0.177013	0.103831	-0.0226865	0.0419014	-0.0799467	-0.0534001	-0.0706841	-0.0240548	0.0269176	0.0109761	-0.0634514	0.00984151	-0.0022299	0.100198	0.00807262	0.00816674	-0.0430483	0.0148551	0.00520087	0.179808	0.0541858	0.0588201	-0.00829468	0.024437	0.0567743	-0.188592	0.161316
-0.00844955	-0.0600569	0.0142301	-0.00969643	0.166211	0.108082	-0.0234105	0.0417375	-0.0856171	-0.0532915	-0.0733968	-0.0247547	0.0273942	0.0194549	-0.0636935	0.0103062	-0.00296088	0.10132	0.00866398	0.00630498	-0.0196719	0.0142549	0.0107527	0.179723	0.0465161	0.0596327	-0.00606414	0.0214369	0.0559656	-0.188476	0.155302
-0.0115607	-0.0610575	0.0147566	-0.00928827	0.166655	0.10711	-0.023429	0.0416576	-0.0804777	-0.0535701	-0.0720783	-0.0246998	0.0276684	0.017886	-0.0641796	0.0105016	-0.0032064	0.100903	0.00868249	0.00552076	-0.0209182	0.0144948	0.0074204	0.179731	0.0467662	0.059516	-0.00782026	0.0202518	0.0589151	-0.188499	0.15467
-0.0167366	-0.0671465	0.0177404	-0.00949084	0.0486562	0.106143	-0.0238849	0.041631	-0.0810629	-0.0530343	-0.0711759	-0.024543	0.0278298	0.0150048	-0.0636077	0.0100248	-0.00262083	0.101103	0.00867152	0.00593941	-0.0285006	0.0154137	0.0060261	0.179735	0.0549191	0.0597774	-0.00729538	0.0225781	0.0566538	-0.188515	0.130959
-0.0110347	-0.0616532	0.0158968	-0.00925775	0.0646824	0.105254	-0.024371	0.0416416	-0.0821613	-0.0532187	-0.0693597	-0.0245416	0.0281187	0.0151116	-0.0636581	0.010292	-0.00267436	0.101406	0.00861856	0.00566945	-0.025092	0.014935	0.00661308	0.179734	0.0482962	0.0596905	-0.00681282	0.0206056	0.0564662	-0.1885	0.130709
-0.0138997	-0.0623848	0.0157629	-0.00942556	0.057311	0.105777	-0.0239981	0.041608	-0.0819892	-0.0531752	-0.0700483	-0.0245334	0.02829	0.015042	-0.063647	0.0103017	-0.00272509	0.101371	0.00861465	0.00567469	-0.0266801	0.0150658	0.0069409	0.179735	0.0478869	0.0596928	-0.00697378	0.0213549	0.0566549	-0.188501	0.13023
-0.0129034	-0.0637017	0.0167724	-0.00477213	0.0594077	0.106086	-0.0242671	0.0438821	-0.0815546	-0.0532595	-0.0690994	-0.0243288	0.0290601	0.0191771	-0.0629375	0.0107379	-0.0023763	0.103053	0.00419634	0.00568531	-0.0218628	0.0150032	0.00637135	0.179737	0.0484999	0.0596821	-0.00720854	0.0183028	0.0182756	-0.1818	0.125381
-0.0147012	-0.0626884	0.0166877	-0.00645682	0.0582264	0.105788	-0.0242503	0.042111	-0.082196	-0.0532487	-0.0692322	-0.0242572	0.0282295	0.0157407	-0.0634148	0.00984553	-0.00255366	0.101343	0.00430438	0.00585533	-0.0251283	0.0149858	0.00738103	0.160866	0.0501693	0.0596072	-0.00701459	0.0199095	0.0288872	-0.183653	0.119742
-0.0135902	-0.0633583	0.0169814	-0.00555609	0.0598004	0.106026	-0.024219	0.0436362	-0.0818317	-0.0532392	-0.0695282	-0.0242223	0.0284444	0.0174485	-0.063316	0.010172	-0.00248812	0.10254	0.000688969	0.00577544	-0.0241265	0.0150148	0.00696791	0.161757	0.0498632	0.0346823	-0.00708834	0.0194458	0.0198929	-0.182723	0.117481
-0.0135727	-0.0636131	0.0170272	-0.00530171	0.0620394	0.106039	-0.024294	0.0432047	-0.0819023	-0.0532439	-0.069415	-0.0240476	0.0283542	0.0174301	-0.0632734	0.0100872	-0.00249034	0.101102	-0.000489893	0.00584456	-0.0238308	0.0149996	0.00688785	0.161228	0.0501938	0.032495	-0.00710521	0.0208897	0.0190653	-0.182175	0.116962
-0.013926	-0.0634583	0.0170021	-0.00337613	0.0550769	0.105937	-0.0242686	0.0429914	-0.0819303	-0.053243	-0.0693686	-0.0242933	0.0285434	0.0175011	-0.0633116	0.0100794	-0.00251193	0.10143	0.00161776	0.0059203	-0.0233805	0.0150187	0.00691998	0.161238	0.0497727	0.0326644	-0.00709412	0.0189681	0.023364	-0.182446	0.116332
-0.0137142	-0.0632272	0.016971	-0.00522063	0.0570965	0.105969	-0.0243628	0.0384367	-0.081965	-0.0532432	-0.0694335	-0.0241658	0.0284127	0.0168843	-0.0633759	0.0101144	-0.00251308	0.0797324	0.00512953	0.00373886	-0.0240318	0.0150083	0.007044	0.16207	0.0497097	0.0288575	-0.00711611	0.0201169	0.0207177	-0.182724	0.11233
-0.0135405	-0.0633119	0.0169978	-0.0045932	0.0568291	0.105999	-0.024379	0.0404342	-0.0819317	-0.0531948	-0.0694403	-0.0243373	0.0283464	0.0157999	-0.0639356	0.010083	-0.00250806	0.0718667	0.000914813	0.0017201	-0.023973	0.0150192	0.00699911	0.162222	0.0495597	0.0311357	-0.00709644	0.0198779	0.0210934	-0.182291	0.111282
-0.0170022	-0.0631735	0.016569	-0.00484043	0.0574485	0.105991	-0.024406	0.0378838	-0.0819369	-0.0532114	-0.0661974	-0.0216378	0.0284778	0.0158659	-0.0630079	0.0098317	-0.00237417	0.07238	0.00326015	0.00139148	-0.0163965	0.0150178	0.00703321	0.162477	0.0504961	0.0309021	-0.00687115	0.0199454	0.0227436	-0.182378	0.110596
-0.0149633	-0.0631767	0.0169234	-0.00490827	0.0571881	0.105989	-0.0246164	0.0255243	-0.0819435	-0.0487644	-0.0664617	-0.0219383	0.0284647	0.0161024	-0.0629129	0.00997009	-0.00245486	0.073145	0.00314771	0.00181361	-0.0185743	0.0150273	0.00705157	0.16242	0.0500141	0.0310747	-0.00702023	0.0200052	0.022103	-0.18247	0.109476
-0.0150896	-0.063133	0.0169236	-0.00483057	0.0560086	0.105985	-0.0244593	0.024835	-0.0819506	-0.0494928	-0.0669837	-0.0214087	0.0284823	0.0159041	-0.0621965	0.00971584	-0.00239996	0.0729931	0.00309015	0.0019877	-0.0190687	0.0154094	0.00698757	0.162363	0.0499488	0.0307641	-0.00702716	0.0199934	0.0225738	-0.182421	0.109282
-0.015852	-0.0631735	0.0168552	-0.0048251	0.0561907	0.105985	-0.0245084	0.0223543	-0.0819458	-0.0494819	-0.0669257	-0.0220709	0.0284811	0.0158558	-0.0621434	0.0095416	-0.00237063	0.0730612	0.0032338	0.00201049	-0.0187283	0.015167	0.00699481	0.162396	0.0499557	0.0306788	-0.00702612	0.0199955	0.0222337	-0.18243	0.109206
-0.0152382	-0.0621457	0.0165647	-0.00425543	0.0565499	0.106061	-0.0258765	0.0238865	-0.0825928	-0.0487325	-0.0673028	-0.0216248	0.0284857	0.015903	-0.0615987	0.00979949	-0.00224441	0.073137	0.00313178	0.00191967	-0.0190991	0.0197786	0.00636051	0.162493	0.0507313	0.0300966	-0.00597195	0.0199716	0.0232734	-0.13676	0.0949494
-0.0153218	-0.062023	0.0165437	0.00306265	0.0565492	0.106189	-0.0257777	0.0225679	-0.0825287	-0.0488354	-0.0696484	-0.02219	0.0284909	0.0158809	-0.0599251	0.00978189	-0.00169523	0.0731546	0.00310829	0.00191829	-0.0189897	0.0190151	0.00425393	0.162674	0.0510797	0.0302623	-0.00633537	0.0199722	0.0228295	-0.122914	0.0914662
-0.0153218	-0.062023	0.0165437	0.00306265	0.0565492	0.106189	-0.0257777	0.0225679	-0.0825287	-0.0488354	-0.0696484	-0.02219	0.0284909	0.0158809	-0.0599251	0.00978189	-0.00169523	0.0731546	0.00310829	0.00191829	-0.0189897	0.0190151	0.00425393	0.162674	0.0510797	0.0302623	-0.00633537	0.0199722	0.0228295	-0.122914	0.0914662
-0.0150529	-0.0626521	0.0165865	0.00289918	0.056665	0.106198	-0.0261306	0.0231137	-0.0826783	-0.0486223	-0.0677365	-0.0217954	0.0285134	0.0158834	-0.0604699	0.00969592	-0.0015084	0.0732142	0.00304632	0.00202001	-0.0196052	0.0192567	0.00111796	0.162491	0.0507698	0.0282349	-0.00666384	0.0199831	0.0229469	-0.121716	0.0909157
-0.00711002	-0.0630212	0.0321113	-0.00496242	0.0566162	0.0679684	-0.0256939	0.0259083	-0.084275	-0.00813292	-0.0679332	-0.0221137	0.0283186	0.0173465	-0.0609265	0.00975623	-0.003988	0.0717805	0.00485181	-0.0112831	-0.0192398	0.0194377	0.00368729	0.131826	0.0476076	0.0300503	-0.00653023	0.0200218	0.0221235	-0.131782	0.0763447
-0.0117655	-0.0639875	0.0195707	-1.80368e-05	0.0570735	0.0775448	-0.0268437	0.0273029	-0.0832898	-0.0402238	-0.0677293	-0.0220328	0.0106635	0.0166112	-0.0641251	0.00988078	-0.00184417	0.0715486	0.00476395	-0.00216559	-0.0196679	0.0173572	0.00377963	0.0696271	0.05006	0.0265455	-0.00677771	0.0199744	0.0180216	-0.125869	0.0641034
-0.0137898	-0.0642224	0.0231745	0.000166759	0.0571851	0.0679969	-0.0264368	0.028184	-0.0832191	-0.0157743	-0.0678229	-0.0221055	0.0142113	0.0226867	-0.0619445	0.00985414	-0.00207406	0.0711613	0.00357351	-0.00445246	-0.0198966	0.0182304	0.00406247	0.0711092	0.0485791	0.0283884	-0.00682721	0.0199397	0.0169186	-0.123955	0.0613155
-0.0118935	-0.0636524	0.0210011	0.00282295	0.0570919	0.0685136	-0.0266275	0.0262862	-0.0831693	-0.0151139	-0.0678365	-0.0219829	0.0148916	0.024323	-0.0637014	0.00990294	-0.00229817	0.0717954	0.00380028	-0.0017616	-0.0199499	0.0185468	0.00352256	0.0702866	0.0491707	0.0281962	-0.00676048	0.0198304	0.016976	-0.123397	0.0612342
-0.0132453	-0.064097	0.0228469	0.000102086	0.0571997	0.0696173	-0.0264147	0.0280814	-0.0832946	-0.0142434	-0.0678196	-0.0220867	0.0152251	0.0242013	-0.0415944	0.00994824	-0.0020143	0.0713123	0.00360571	-0.00426257	-0.0199204	0.0190496	0.00374587	0.0720879	0.0486996	0.0283807	-0.00680828	0.0198151	0.0169931	-0.124001	0.0596574
-0.013495	-0.0640972	0.0216641	-0.000419868	0.059335	0.0642699	-0.0262131	0.0288892	-0.0831604	-0.0129796	-0.065471	-0.0220468	0.0149076	0.0229742	-0.0374646	0.00986687	-0.00305642	0.0709591	0.00348633	-0.00468126	-0.0205415	0.0183823	0.0029112	0.0720815	0.049233	0.0283254	-0.00686699	0.0203149	0.0154374	-0.124052	0.0583968
-0.0120999	-0.0639861	0.0213393	0.00122542	0.0564099	0.0625823	-0.0264538	0.0260655	-0.0831654	-0.0134967	-0.0642034	-0.0219004	0.0159403	0.0227204	-0.0363803	0.00990196	-0.00227929	0.071669	0.00367816	-0.00410695	-0.0200125	0.0187004	-0.00414694	0.0732282	0.0479293	0.0283474	-0.00658286	0.0202847	0.0168181	-0.124149	0.0576207
-0.010833	-0.0639617	0.0173763	0.00014636	0.056587	0.063052	-0.0264924	0.0279198	-0.0832728	-0.0137889	-0.0640255	-0.0243524	0.0155851	0.0229656	-0.040544	0.00991811	-0.00162957	0.062632	0.00360217	-0.00405482	-0.0199624	0.0169766	-0.00318468	0.0721854	0.0507461	0.0282725	-0.00538942	0.0204851	0.0155948	-0.124107	0.05683
-0.0116822	-0.0629307	0.0139551	0.000500772	0.0572048	0.0619538	-0.0247954	0.0277101	-0.0821875	-0.0137187	-0.063571	-0.0220856	0.0162091	0.0245038	-0.0374204	0.00973848	-0.00865909	0.0196275	0.00378149	-0.0040823	-0.0195331	0.0161183	-0.00195855	0.0733075	0.0494786	0.0284984	-0.00758619	0.0165256	0.0122593	-0.101123	0.0470928
-0.0119524	-0.0636717	0.018437	0.000242518	0.0509674	0.0403075	-0.0252013	0.0276686	-0.0553556	-0.01267	-0.0638751	-0.0220127	0.0190596	0.0253546	-0.0385714	0.00986023	-0.00462188	0.0381839	0.00376194	-0.00374596	-0.0194541	0.0166267	-0.0017915	0.0643944	0.0493791	0.027622	-0.00672144	0.0194221	0.015402	-0.108733	0.0425365
-0.0118336	-0.0632007	0.0118083	0.000321459	0.0541893	0.0268548	-0.0246086	0.0277154	-0.0565233	-0.0139141	-0.0640504	-0.023324	0.0169624	0.024684	-0.0371524	0.00963572	-0.0208987	0.0358762	0.00388747	-0.00414424	-0.0191682	0.0163276	-0.00292455	0.0609388	0.0497827	0.0278128	-0.00676663	0.0182248	0.014885	-0.104007	0.0404915
-0.0116759	-0.0636437	0.0123202	-0.000690575	0.0510423	0.0294848	-0.0248678	0.0275425	-0.0483912	-0.0159514	-0.0639197	-0.023054	0.0167675	0.0253739	-0.0387674	0.00994672	-0.00886768	0.0269743	0.00333948	-0.00385545	-0.0193123	0.0162531	-0.00630488	0.0633237	0.049959	0.0277417	-0.00679358	0.0204826	0.0145115	-0.0991653	0.0382255
-0.0116441	-0.0635802	0.0120185	0.000142994	0.0522604	0.0256245	-0.0246289	0.027572	-0.041138	-0.01464	-0.0637131	-0.0222474	0.017439	0.0256743	-0.0380121	0.00990323	-0.00855107	0.0273707	0.00373605	-0.00508867	-0.0194506	0.0163754	-0.00374398	0.0616657	0.049833	0.0253243	-0.00672085	0.0181006	0.0142918	-0.103785	0.0378426
-0.0116483	-0.0281173	0.0146857	0.000116933	0.0505022	0.0260798	-0.0247783	0.0274546	-0.0461048	-0.0142506	-0.0637866	-0.0226176	0.0174879	0.0251276	-0.0380688	0.00981725	-0.0111697	0.0300198	0.00348162	-0.00412731	-0.0193234	0.0178068	-0.0037476	0.0635898	0.0497303	0.0268032	-0.00679779	0.0195813	0.0144874	-0.100598	0.0348865
-0.0116723	-0.0226606	0.0146005	5.51804e-05	0.0305481	0.0226177	-0.02461	0.0274518	-0.0448103	-0.0138862	-0.063803	-0.0225734	0.0175561	0.0257422	-0.0380565	0.0098561	-0.0102111	0.0276833	0.00359503	-0.00417473	-0.0193071	0.0181747	-0.0034832	0.0639157	0.049751	0.0250646	-0.00670996	0.0192793	0.0147361	-0.101828	0.032772
-0.0123395	-0.027633	0.014105	9.52106e-05	0.0345034	0.02419	-0.0250502	0.0275673	-0.0437687	-0.0136233	-0.0637957	-0.0225928	0.0174491	0.0249773	-0.0379155	0.00986049	-0.00862072	0.0298123	0.0030435	-0.00419947	-0.0167668	0.0177239	-0.00344005	0.0632784	0.048385	0.0207787	-0.00649129	0.018608	0.0105887	-0.101321	0.0325633
-0.0135565	-0.0217096	0.0134559	-6.04726e-05	0.0377953	0.0234489	-0.0262582	0.0279031	-0.042374	-0.00715378	-0.0638065	-0.0215459	0.017375	0.0240665	-0.0378043	0.0100885	-0.00784268	0.0272397	0.00222995	-0.0037803	-0.00147663	0.0182274	-0.00338353	0.0631452	0.0459406	0.0239818	-0.00731269	0.0177635	0.0111874	-0.101406	0.0316958
-0.0108126	-0.027816	0.0142801	0.000246014	0.0368526	0.0234789	-0.0243842	0.027626	-0.042125	-0.0116005	-0.0637027	-0.0222027	0.0176689	0.0248037	-0.0342086	0.00997446	-0.00807833	0.0287306	0.00262943	-0.00389481	-0.0144149	0.018453	-0.00339774	0.0632713	0.0198219	0.0237427	-0.00907437	0.0180412	0.00748367	-0.101442	0.0302059
-0.0124209	-0.0253154	0.0147812	0.00233561	0.0362107	0.024021	-0.0242571	0.0277712	-0.0426569	-0.013894	-0.0613728	-0.0194109	0.0175785	0.0250246	-0.0333179	0.0100897	-0.00832022	0.0289101	0.00216662	-0.00384847	-0.013092	0.0178877	-0.00338718	0.0633794	0.0171394	0.0236741	-0.00826525	0.0172158	0.00858763	-0.101174	0.0295433
-0.0109932	-0.0257294	0.0145771	0.00286602	0.0347536	0.0236485	-0.0245371	0.0277035	-0.0426706	-0.0117909	-0.0615196	-0.0194638	0.0175777	0.0250708	-0.0332987	0.0100319	-0.00831827	0.0285879	0.00249464	-0.00389093	-0.0116779	0.0178843	-0.0034047	0.0633819	0.0176317	0.0237137	-0.00823942	0.0173807	0.0108021	-0.101422	0.0294496
-0.0115688	-0.0254132	0.0142567	0.00190285	0.0348137	0.0236341	-0.0248414	0.0277204	-0.042689	-0.012217	-0.0618172	-0.0198532	0.0175512	0.0251163	-0.0329961	0.0101633	-0.0084195	0.0282819	0.00264734	-0.00369012	-0.00887216	0.0178527	-0.00341615	0.0633008	0.0178913	0.022611	-0.00798581	0.0175112	0.00733133	-0.101094	0.0292437
-0.0112917	-0.025483	0.0143265	0.00169354	0.034859	0.0234743	-0.0244197	0.0277127	-0.0427251	-0.0122965	-0.0622874	-0.0199377	0.0175427	0.0249262	-0.0327106	0.0102372	-0.008279	0.0280931	0.00243094	-0.00381628	-0.0107583	0.0178204	-0.00344287	0.062994	0.0161625	0.0236853	-0.00839795	0.0175853	0.00701895	-0.10086	0.0291888
-0.0112211	-0.0209679	0.00752044	0.00155536	0.0302542	0.00725933	-0.0242644	0.0270404	-0.0445212	-0.016204	-0.0622817	0.000437429	0.0175687	0.0251312	-0.0351378	0.00955269	-0.008297	0.0226075	0.00245703	-0.00605735	-0.0135464	0.0173937	-0.0038447	-0.0036891	0.0159512	0.0231623	-0.00890239	0.0181322	0.0130144	-0.0989598	0.023601
-0.0112189	-0.0212096	0.0075511	0.00154392	0.030301	0.00820774	-0.0243058	0.0270848	-0.0444254	-0.0161512	-0.0622624	0.000625684	0.0175683	0.025124	-0.0350439	0.00956987	-0.00829649	0.0226867	0.00245425	-0.00562633	-0.013374	0.017392	-0.00384421	-0.00200809	0.0159502	0.0231627	-0.00867217	0.0181572	0.0125967	-0.0989872	0.0235903
-0.0112804	-0.0211881	0.00874068	0.00156049	0.0313276	0.00707048	-0.0243114	0.027089	-0.043488	-0.0144792	-0.0622743	-0.00374813	0.0175679	0.0250165	-0.0339271	0.00961331	-0.00829707	0.0234718	0.00244645	-0.00552565	-0.0115335	0.0173743	-0.00376464	0.00610907	0.0160609	0.0233348	-0.00886242	0.0180206	0.00814973	-0.0991787	0.0234334
-0.0112422	-0.0210632	0.00857945	0.00159163	0.030838	0.00505253	-0.0242869	0.0270359	-0.0437752	-0.0148165	-0.0623521	-0.00158827	0.0175652	0.0250206	-0.0340762	0.00967186	-0.00830805	0.0232145	0.00245279	-0.0064329	-0.0120023	0.0173547	-0.00383233	0.0051046	0.0160915	0.0231422	-0.00887279	0.0180765	0.00748916	-0.0990764	0.0233724
-0.0112924	-0.0210285	0.00878635	0.00158745	0.0309235	0.00615658	-0.024289	0.0271095	-0.0436233	-0.014653	-0.0623245	-0.00221166	0.017567	0.0250681	-0.0340276	0.00965986	-0.00778158	0.0232352	0.0024504	-0.00573074	-0.0119162	0.0173728	-0.00376201	0.00494418	0.0160541	0.0223032	-0.00941367	0.0180787	0.00755338	-0.0990909	0.023332
-0.0113028	-0.0207686	0.00916315	0.00154724	0.030962	0.00624202	-0.024354	0.00681059	-0.0435258	-0.0144777	-0.0622323	-0.000243689	0.0175707	0.0250544	-0.0339645	0.00960138	-0.00664691	0.0239413	0.00245987	-0.00580587	-0.0120407	0.0169387	-0.00376353	0.00365756	0.0160053	0.0225037	-0.00902346	0.0180704	0.00826619	-0.0970432	0.0222146
-0.011303	-0.0207831	0.00886884	0.00155008	0.0309961	0.00634834	-0.0243526	0.00688701	-0.0435693	-0.0144783	-0.0622326	-0.000245692	0.0175634	0.0250545	-0.0339637	0.0096069	-0.00668953	0.0239402	0.00246011	-0.00580609	-0.0112525	0.0169399	-0.00376358	0.00373708	0.0160194	0.0226185	-0.00901107	0.0180495	0.00819568	-0.0970585	0.0222073
-0.0112926	-0.0171012	0.00907577	0.00157583	0.0310198	0.00418521	-0.0244318	0.0111203	-0.0435651	-0.0144556	-0.0622632	-0.000384025	0.0176176	0.0250166	-0.0340412	0.0096706	-0.00736474	0.0236533	0.00222715	-0.00576885	-0.010174	0.0169734	-0.00377291	0.0038475	0.015992	0.0226423	-0.00888724	0.0178759	0.00810894	-0.0968166	0.0220562
-0.0112864	-0.017706	0.00851221	0.0015639	0.03101	0.00578823	-0.0246317	0.00974669	-0.043605	-0.0144284	-0.0616596	-0.000506204	0.0149669	0.0250049	-0.0339292	0.0100643	-0.00737865	0.0235759	0.00232663	-0.00580983	-0.0105562	0.0117176	-0.00378731	0.00369571	0.0158321	0.0234165	-0.00877001	0.0177619	0.00780512	-0.0968682	0.021788
-0.0112586	-0.0174232	0.00697538	-0.0130233	0.0309075	0.00555077	-0.0245569	0.00817086	-0.0435492	-0.0144939	-0.0627293	0.000167313	0.0176996	0.0250005	-0.0339714	0.00958344	-0.00767088	0.0234491	0.00239433	-0.00575401	0.000466472	0.0153467	-0.00368119	0.00270811	0.015931	0.0242214	-0.00882035	0.0179352	0.00802911	-0.060155	0.0163575
-0.011292	-0.0173888	0.00704432	0.000761243	0.0309252	0.00498945	-0.0244774	0.00950615	-0.0435494	-0.0144861	-0.0625578	1.04053e-05	0.017688	0.0250006	-0.0339571	0.00966447	-0.0071126	0.0235719	0.00236735	-0.00585513	-0.00348847	0.0156422	-0.00368014	0.00272507	0.0158949	0.0228722	-0.00881942	0.0179748	0.00805419	-0.0608512	0.0162234
-0.0112767	-0.0174251	0.00746229	-0.00439126	0.0308876	0.00539033	-0.0245737	0.0084679	-0.0435647	-0.0144895	-0.0618572	-3.22274e-05	0.0175669	0.0250052	-0.0339482	0.00962948	-0.00744296	0.0235396	0.00240654	-0.00583425	-0.00147362	0.0141891	-0.00369064	0.00273154	0.0159269	0.0235745	-0.00862503	0.0179622	0.00804247	-0.0602798	0.0160564
-0.0112673	-0.017429	0.00746271	-0.00374075	0.0308657	0.00550874	-0.024588	0.00893963	-0.0435663	-0.0144881	-0.0618764	-3.68201e-05	0.016419	0.025005	-0.0339479	0.00959798	-0.00737206	0.0235397	0.00241021	-0.00582195	-0.00255871	0.0141384	-0.00369506	0.00301673	0.0159049	0.0235651	-0.00861473	0.0179691	0.00802495	-0.0603447	0.0160326
-0.011258	-0.0175209	0.00812035	-0.0029331	0.030822	0.00570231	-0.0246267	0.00953079	-0.0414378	-0.016793	-0.0618038	-0.000215416	0.0168545	0.0250071	-0.0308433	0.00989562	-0.00740983	0.0235192	0.00240229	-0.00580441	-0.00169383	0.0139667	-0.00369109	0.00281719	0.0158901	0.023992	-0.00877303	0.0179113	0.00800311	-0.0457638	0.0142169
-0.0112515	-0.0175337	0.00813086	-0.00292337	0.0308248	0.00570182	-0.0246297	0.00954447	-0.038576	-0.014604	-0.061806	-0.000210251	0.0168584	0.0250071	-0.000191616	0.00989986	-0.0074069	0.0235359	0.00240083	-0.00580454	-0.00171212	0.0139666	-0.0036892	0.00215459	0.0158922	0.0240853	-0.00876212	0.0179373	0.00801218	-0.0466245	0.0130518
-0.0112515	-0.0175337	0.00813086	-0.00292337	0.0308248	0.00570182	-0.0246297	0.00954447	-0.038576	-0.014604	-0.061806	-0.000210251	0.0168584	0.0250071	-0.000191616	0.00989986	-0.0074069	0.0235359	0.00240083	-0.00580454	-0.00171212	0.0139666	-0.0036892	0.00215459	0.0158922	0.0240853	-0.00876212	0.0179373	0.00801218	-0.0466245	0.0130518
-0.0112525	-0.017515	0.00803847	-0.00301453	0.0308287	0.00570126	-0.0246193	0.00953605	-0.0385936	-0.0146976	-0.061807	-0.000205868	0.016856	0.0250069	-0.00116448	0.00975814	-0.00740641	0.0235398	0.00240114	-0.00580663	-0.00171431	0.0139654	-0.00369177	0.00215583	0.0158924	0.0240317	-0.0087499	0.0179369	0.00801215	-0.0466404	0.0130514
-0.0112527	-0.0175257	0.00808381	-0.00306263	0.0308363	0.00568229	-0.0246292	0.00952265	-0.0388227	-0.0146007	-0.0618089	-0.000209595	0.0168535	0.0250074	-0.00109956	0.00991122	-0.00740603	0.0235381	0.00240122	-0.00580505	-0.00174306	0.0139639	-0.00362858	0.00223749	0.015875	0.0232683	-0.00875721	0.0179371	0.00801154	-0.0467463	0.0130444
-0.0153509	-0.0174057	0.00953814	-0.00295017	0.0301921	0.00569872	-0.0239156	0.0095655	-0.0396503	-0.0146986	-0.0199775	-0.000374835	0.0107249	0.0247732	-0.000409437	0.00991388	-0.00423655	0.0214648	0.000594046	-0.00960533	-0.00186409	0.0139179	-0.00349547	0.00220144	0.0159336	0.0240691	-0.00859532	0.0075321	0.00845509	-0.0424943	0.00888703
-0.0152029	-0.0174087	0.00919661	-0.00294942	0.0302058	0.00569857	-0.0239629	0.00956546	-0.0394084	-0.0146988	-0.0201104	-0.000370185	0.011287	0.0247793	-0.000733804	0.00991365	-0.00424115	0.0215408	0.000740639	-0.00939991	-0.00186927	0.0139184	-0.00351389	0.00220228	0.0159335	0.024049	-0.00862031	0.00757358	0.00845077	-0.0425458	0.0088827
-0.0139258	-0.017442	0.00944918	-0.00295628	0.0303366	0.00566276	-0.0240944	0.0095537	-0.0393165	-0.0144457	-0.0201375	-0.000356775	0.0112759	0.0248264	-0.00157089	0.00990416	-0.00433495	0.0218335	0.000833931	-0.0092735	-0.00184217	0.013923	-0.00355755	0.00220162	0.0159121	0.0240633	-0.00863647	0.00773566	0.00842605	-0.0426176	0.00887539
-0.0141689	-0.0174259	0.00944839	-0.00294903	0.0305184	0.00569753	-0.0239474	0.0095492	-0.0390803	-0.0146989	-0.0201518	-0.000240585	0.0114847	0.0247852	-0.000630401	0.0099046	-0.0051896	0.0215533	0.00158694	-0.00915131	-0.00183769	0.0139458	-0.00355418	0.00221238	0.0159326	0.0240281	-0.00865647	0.00766343	0.00845296	-0.0426205	0.00887102
-0.0136571	-0.0174376	0.00585269	-0.00295691	0.030301	0.000314659	-0.0241549	0.00969837	-0.0392169	-0.0145317	-0.0203824	-0.000326798	0.0113281	0.0248938	-0.00133646	0.00991195	-0.00518077	0.0217827	0.00095812	-0.00901817	-0.00152289	0.01267	-0.00549817	0.0021379	0.0165714	0.0145232	-0.00864387	0.00881012	0.00843264	-0.0416451	0.00836662
-0.0136571	-0.0174376	0.00585269	-0.00295691	0.030301	0.000314659	-0.0241549	0.00969837	-0.0392169	-0.0145317	-0.0203824	-0.000326798	0.0113281	0.0248938	-0.00133646	0.00991195	-0.00518077	0.0217827	0.00095812	-0.00901817	-0.00152289	0.01267	-0.00549817	0.0021379	0.0165714	0.0145232	-0.00864387	0.00881012	0.00843264	-0.0416451	0.00836662
-0.0138298	-0.0174353	0.00558065	-0.00295615	0.0303006	0.000541657	-0.0241525	0.00967081	-0.0391821	-0.0145322	-0.0205841	-0.000327093	0.011268	0.0248649	-0.00133102	0.00990638	-0.00500653	0.0217594	0.000877797	-0.00899611	-0.0017977	0.0132713	-0.00539045	0.00214264	0.0164176	0.0110746	-0.00865542	0.00871867	0.008405	-0.0416981	0.00829153
-0.0140293	-0.0174321	0.00571681	-0.00295478	0.0272885	0.00203225	-0.0241241	0.00962964	-0.0391817	-0.014562	-0.020517	-0.000330023	0.0112701	0.0248539	-0.00119132	0.00990349	-0.0050445	0.0217401	0.000895218	-0.00892342	-0.00172947	0.0134992	-0.00517578	0.00216022	0.016384	0.0120901	-0.00863741	0.00853281	0.00835435	-0.0417836	0.00815101
-0.0140153	-0.0173985	0.0058989	-0.0029728	0.0279307	0.00153599	-0.00372668	0.00922001	-0.0387131	-0.0145057	-0.0205298	-0.000247658	0.0113734	0.0118483	-0.00113243	0.00991357	-0.00501152	0.0217569	0.000908235	-0.00890496	-0.0016486	0.0134029	-0.00512956	0.00212133	0.0170239	0.0123137	-0.00861453	0.00856165	0.00786248	-0.0417412	0.00710897
-0.0137914	-0.0174378	0.00578285	-0.00298957	0.027851	0.00167624	-0.00408432	0.00966419	-0.0387435	-0.014524	-0.0205513	-0.000197546	0.0113827	0.00978463	-0.0011513	0.00990622	-0.00508463	0.0217548	0.000905401	-0.00889126	-0.00164753	0.0130513	-0.0051405	0.00211999	0.0165616	0.0123281	-0.00864144	0.0085622	0.0083875	-0.0417368	0.00705393
-0.0139009	-0.0174465	0.00577716	-0.00300496	0.028086	0.00174239	-0.0041414	0.00959987	-0.0382918	-0.0145174	-0.0205421	-5.84912e-05	0.0114411	0.0059327	-0.0011363	0.00991123	-0.0053332	0.021753	0.000900094	-0.00891472	-0.00162723	0.0131199	-0.0053185	0.00213685	0.016511	0.0123118	-0.00862933	0.00856984	0.0082621	-0.0417364	0.00697765
-0.0138758	-0.0174174	0.00591354	-0.00297936	0.028085	0.00157164	-0.00326213	0.00952562	-0.0381234	-0.0145247	-0.0205484	-0.00025126	0.0113972	0.00571215	-0.00119359	0.00991148	-0.00534175	0.0217515	0.000910884	-0.00889864	-0.00164683	0.0131448	-0.00530409	0.00212911	0.0166833	0.0120716	-0.00863481	0.00856432	0.00822244	-0.0417346	0.0069524
-0.0138647	-0.017414	0.00588154	-0.00297236	0.0279477	0.00168158	-0.00272662	0.0094371	-0.0382112	-0.0145233	-0.0205505	-0.000252716	0.0114104	0.00306152	-0.00119475	0.00990958	-0.00532038	0.0217077	0.000906739	-0.00890012	-0.00164211	0.0131603	-0.00529179	0.00203439	0.0164928	0.0122344	-0.00861823	0.00851526	0.00806262	-0.0417392	0.00691515
-0.0138633	-0.00468025	0.00583949	-0.00297447	0.028173	0.00149054	-0.00370176	0.00842598	-0.0381356	-0.0145216	-0.0205681	0.000154825	0.0114242	0.00381939	0.000529184	0.010134	-0.00526898	0.0215772	0.00090822	-0.0089022	-0.00163178	0.0131851	-0.00529303	0.00204724	0.0166214	0.0121647	-0.00855844	0.00856644	0.00817273	-0.0417687	0.00663846
-0.0139086	-0.0120087	0.00584014	-0.0029823	0.0281038	0.000558676	-0.00332017	0.00929833	-0.0330826	-0.0144962	-0.0205378	-5.75382e-05	0.0115133	0.00543792	-0.000597674	0.0102561	-0.000298133	0.021294	0.000949385	-0.00890821	-0.00163303	0.0133308	-0.00528358	0.00344716	0.0166528	0.0124982	-0.00857599	0.00861569	0.008422	-0.0417502	0.00641162
-0.013874	-0.00519179	0.00585548	-0.00297576	0.0280874	0.000774325	-0.00316393	0.0091368	-0.033304	-0.0145168	-0.0205501	8.97382e-06	0.0115216	0.0044775	0.000303307	0.0101022	-0.00107765	0.0215863	0.00091399	-0.008912	-0.00163638	0.013245	-0.00526367	0.00241368	0.0165412	0.0120947	-0.00857223	0.00858765	0.00820311	-0.0418093	0.00628418
-0.0138757	-0.00531442	0.00585563	-0.00297576	0.0280887	0.000781412	-0.00316355	0.00886443	-0.0333369	-0.0145164	-0.020546	9.01247e-06	0.0115331	0.00389551	0.00024796	0.0101024	-0.00109424	0.0215858	0.000914278	-0.00891236	-0.00163626	0.0132079	-0.00525895	0.00241726	0.0165797	0.0121937	-0.00853662	0.00858149	0.00820545	-0.0418037	0.00627962
-0.0138781	-0.0055285	0.00585356	-0.00297474	0.028076	0.000749894	-0.00312255	0.00861408	-0.0333982	-0.0145021	-0.0205488	-5.21612e-05	0.0115311	0.00147896	0.000216415	0.010092	-0.00125477	0.0214829	0.000918138	-0.00891456	-0.00163553	0.0132097	-0.00526571	0.00246883	0.016552	0.0121491	-0.00856605	0.00857577	0.00822257	-0.0417916	0.00626114
-0.0138781	-0.0055285	0.00585356	-0.00297474	0.028076	0.000749894	-0.00312255	0.00861408	-0.0333982	-0.0145021	-0.0205488	-5.21612e-05	0.0115311	0.00147896	0.000216415	0.010092	-0.00125477	0.0214829	0.000918138	-0.00891456	-0.00163553	0.0132097	-0.00526571	0.00246883	0.016552	0.0121491	-0.00856605	0.00857577	0.00822257	-0.0417916	0.00626114
-0.0138783	-0.00547139	0.0058571	-0.00298706	0.0280806	0.00080393	-0.0029361	0.00869702	-0.0333566	-0.0144902	-0.0205476	2.56457e-06	0.0115389	0.00157288	0.000215493	0.0101189	-0.00175996	0.0215147	0.000917445	-0.0089124	-0.00163614	0.0132194	-0.00526604	0.00239455	0.0164775	0.0121384	-0.00856288	0.00858297	0.0082302	-0.0417866	0.00625893
-0.0138791	-0.00552896	0.00587231	-0.00297427	0.0251351	0.000834335	-0.0032994	0.00835887	-0.0332378	-0.0144124	-0.0204337	-3.26728e-05	0.0113974	0.00444854	0.00019269	0.0100916	-0.0016345	0.0216003	0.000918572	-0.00899689	-0.00167163	0.0132198	-0.00547159	0.00253772	0.0162472	0.0122664	-0.00354419	0.00858368	0.00822179	-0.0417952	0.0060414
-0.0138828	-0.00543112	0.00588393	-0.00299665	0.0264465	0.00120237	-0.0031644	0.00854218	-0.033361	-0.0144817	-0.0203041	-1.34558e-05	0.01153	0.0022359	0.000128719	0.0100957	-0.00162729	0.0215035	0.000910179	-0.00892365	-0.00158394	0.0132123	-0.00527508	0.00249274	0.0061051	0.0122578	-0.00620304	0.00858246	0.00822167	-0.0417821	0.00589411
-0.0138803	-0.00547029	0.00586663	-0.00223938	0.0257788	0.00103101	-0.00315412	0.00848981	-0.0333118	-0.0144535	-0.0204488	-3.30801e-05	0.0114594	0.0032417	0.000114834	0.010095	-0.00158248	0.0215091	0.000931528	-0.00894386	-0.00162073	0.013283	-0.00536707	0.00247203	0.00949282	0.0122365	-0.00462079	0.00857343	0.00822078	-0.0408193	0.00581863
-0.0138811	-0.00545688	0.00506856	-0.0023284	0.0257956	0.000781329	-0.00339883	0.00834805	-0.0333114	-0.0144582	-0.0205263	-3.77285e-05	0.0114732	0.00287707	0.000116803	0.0100935	-0.00158415	0.0215029	0.000919118	-0.00894242	-0.000962282	0.0134177	-0.00534929	0.00246442	0.00911666	0.0122399	-0.00436604	0.00857726	0.00822005	-0.0408739	0.00580782
-0.0138728	-0.00535647	0.00584401	-0.00248491	0.0258798	0.00118003	-0.00318879	0.00830582	-0.0052597	-0.0144699	-0.0204304	-0.000169733	0.0114606	0.00250723	0.000137445	0.0101648	-0.00157616	0.0213841	0.00169122	-0.0089425	-0.00156721	0.0132165	-0.00534359	0.00237266	0.00909927	0.0122638	-0.00497122	0.00856959	0.00867185	-0.0406427	0.00471952
-0.0138783	-0.00545002	0.0056719	-0.00244104	0.0258448	0.00103695	-0.00315473	0.0084083	-0.00389052	-0.0144697	-0.0204416	-0.000210598	0.0114104	0.00261768	0.000138138	0.0101122	-0.00157789	0.0212164	0.00103539	-0.00892892	-0.00159006	0.0132418	-0.00535348	0.00244092	0.00843535	0.0122654	-0.00429705	0.00814506	0.00851805	-0.0406439	0.00466866
-0.0138791	-0.00546494	0.00578444	-0.0026	0.0258038	0.00099873	-0.00317033	0.00829929	-0.00454767	-0.0144601	-0.0204185	-0.000143218	0.0114092	0.00295581	0.000140901	0.0101172	-0.00158071	0.0212798	0.000981899	-0.00893839	-0.00159338	0.0132469	-0.00537147	0.00244411	0.00698283	0.0122705	-0.00470676	0.00745249	0.00839678	-0.0407043	0.00464987
-0.0138785	-0.00542912	0.00581174	-0.00260214	0.025779	0.00101172	-0.00316943	0.00831189	-0.00208954	-0.014463	-0.0204227	-0.000238797	0.0114003	0.0028296	0.000140515	0.0101369	-0.00158059	0.0213157	0.00141204	-0.00893683	-0.00158387	0.0132411	-0.00536127	0.00231238	0.00734696	0.0122706	-0.00499398	0.00722265	0.0085642	-0.0406799	0.00463928
-0.0138791	-0.00545124	0.0057555	-0.00261432	0.0257964	0.00100517	-0.00316505	0.00834474	-0.00043084	-0.0144625	-0.0204345	-0.000206085	0.0114164	0.00278024	0.000140352	0.0101278	-0.0015824	0.0212491	0.00115816	-0.00894245	-0.00159816	0.0132389	-0.00536389	0.00244248	0.00723555	0.0122638	-0.00472529	0.00751471	0.00842668	-0.0406618	0.00462988
-0.0141359	-0.0052629	0.00576455	-0.00266253	0.0258359	0.00112236	-0.00316441	0.00829042	-0.00203541	-0.0143906	-0.0204254	-0.00027681	0.0114209	0.0028028	0.000147262	0.0100675	-0.00141079	0.021288	0.000534398	-0.00892856	-0.00157183	0.0132229	-0.00460711	0.00236215	0.00612623	0.00767393	-0.00474052	0.00767316	0.00802289	-0.040721	0.00452314
-0.0138085	-0.00485388	0.00490132	-0.00260048	0.0047716	0.00101336	-0.00306719	0.00835961	-0.00203738	-0.0144144	-0.0204241	-0.000244544	0.0114149	0.00282717	0.000473163	0.00946579	-0.00146985	0.0209771	0.00170051	-0.00892631	-0.00143188	0.0132108	-0.00498594	0.00370654	0.00733587	0.00926902	-0.00464677	0.00754968	0.00800321	-0.0407076	0.00388478
-0.0139193	-0.00497668	0.00579715	-0.00265251	0.00840754	0.000996723	-0.00293454	0.0068947	-0.00214071	-0.01163	-0.0204358	-0.000240952	0.0114243	0.00280419	0.000732625	0.00209909	-0.00127005	0.0209369	0.00121188	-0.00864702	-0.00202544	0.0130966	-0.0052808	0.00264327	0.00737932	0.00932287	-0.00305018	0.00735069	0.00527341	-0.0406609	0.00370036
-0.014113	-0.00503188	0.00561212	-0.00264774	0.00873612	0.00100003	-0.00299364	0.00586671	-0.00203785	-0.0106315	-0.0204378	-0.000287362	0.0114196	0.00279894	0.00154011	0.00576946	-0.00149162	0.0209301	0.00127639	-0.00858531	-0.00244584	0.0127116	-0.00514145	0.0029152	0.00743664	0.0088595	-0.00228718	0.00740725	0.00579582	-0.0406723	0.00369243
-0.01394	-0.00505555	0.00547033	-0.00262805	0.00702726	0.00100843	-0.00280684	0.00699142	-0.00199701	-0.0104198	-0.0204349	-0.000244	0.011423	0.00279167	0.000735132	0.00365764	-0.00128797	0.0210819	0.00122605	-0.00872135	-0.00197923	0.0125482	-0.00521226	0.00289182	0.00737499	0.00919154	-0.00355598	0.0075047	0.00574641	-0.0406831	0.00366283
-0.0139908	-0.0049736	0.00567254	-0.00266598	0.00682423	0.000996906	-0.00212601	0.00696528	-0.0020626	-0.00936699	-0.0204323	-0.000280315	0.0114228	0.00281032	0.000773521	0.00311256	-0.0012913	0.0209272	0.00126107	-0.00875676	-0.00226388	0.0130294	-0.00515653	0.00271181	0.00746741	0.00887508	-0.00332865	0.00732983	0.00574735	-0.0406698	0.0036317
-0.0139589	-0.00503362	0.00538633	-0.00261862	0.00616977	0.00100494	-0.00196235	0.00672202	-0.00205673	-0.0101839	-0.0204324	-0.000259029	0.00875328	0.00291142	0.000945424	-0.000295972	-0.00163347	0.0209431	0.00134287	-0.00767862	-0.00198719	0.0129238	-0.0051938	0.00291249	0.00745871	0.00911957	-0.00288776	0.00757244	0.00603389	-0.0406609	0.00355842
-0.0140123	-0.00506716	0.00531927	-0.000548128	0.00658659	0.00107226	-0.00242968	0.00687275	-0.00125659	-0.0101429	-0.0203629	-0.000373559	0.00885374	0.00288428	0.00081176	0.00177955	-0.00143766	0.0210413	0.00125391	-0.00768164	-0.00196342	0.0127166	-0.00497478	0.00281656	0.00746627	0.00903723	-0.00240298	0.00746353	0.00505808	-0.0406669	0.00353997
-0.0139923	-0.00502105	0.00481236	-0.00137251	0.00683399	0.00100503	-0.00235729	0.00682255	-0.00185948	-0.00986666	-0.0202704	-0.000359478	0.00947561	0.0028316	0.000889225	0.00065817	-0.00116724	0.0209506	0.0012604	-0.00777805	-0.00207507	0.0113779	-0.00504054	0.00281432	0.00749717	0.0089369	-0.00291795	0.0074891	0.0052554	-0.0406606	0.00350776
-0.0139908	-0.00505773	0.00509016	-0.000591532	0.00677563	0.00109411	-0.00188713	0.00681206	-0.00161509	-0.0100319	-0.0204054	-0.000383226	0.00894339	0.00287065	0.000843174	0.00148756	-0.00130425	0.0210022	0.0012621	-0.00768623	-0.0019769	0.0127884	-0.00498565	0.00287554	0.00746621	0.00904115	-0.00264646	0.00749164	0.0050623	-0.036593	0.00322491
-0.0139863	-0.00503996	0.00530516	-0.000577689	0.00691553	0.00109627	-0.00145448	0.00685208	-0.00152203	-0.0100002	-0.0204104	-0.000355891	0.00894394	0.00288118	0.000859046	0.00283724	-0.00127261	0.0209708	0.00125538	-0.00783011	-0.0019767	0.0128037	-0.00501734	0.00284573	0.00748689	0.00563991	-0.00264118	0.00749195	0.00512837	-0.0366042	0.00318623
-0.0139877	-0.00504319	0.00527019	-0.000612171	0.00685559	0.00108854	-0.00161173	0.00722037	-0.00154065	-0.0100001	-0.0203967	-0.000436408	0.00900402	0.0028694	0.000868239	0.00203937	-0.00130962	0.0209809	0.00125809	-0.00769516	-0.00289743	0.0126213	-0.00501338	0.00283267	0.00746444	0.00676943	-0.00263515	0.00748882	0.00513867	-0.0355362	0.00312232
-0.0139891	-0.00337916	0.00564494	0.000667261	0.00686518	0.000960574	-0.00208305	0.00699716	-0.00147424	-0.00792815	-0.0203938	-0.000392319	0.00599032	0.00290644	0.00102348	0.00120194	-0.00132172	0.0211229	0.00122124	-0.00753911	-0.00203391	0.0131066	-0.00100805	0.00284142	0.00743154	0.00722426	-0.00262149	0.00744466	0.0051766	-0.0330216	0.00284689
-0.0139766	-0.00472702	0.00539531	0.0015881	0.00685307	0.00101021	-0.00189034	0.00709123	-0.00157442	-0.00941631	-0.0076874	-0.000352311	0.0088751	0.00288553	0.000949781	0.00108477	-0.00125028	0.0210261	0.0012757	-0.00770111	-0.00208229	0.0126113	-0.00281217	0.00276323	0.00742314	0.00627533	-0.00265843	0.0074703	0.00514518	-0.0342335	0.00262999
-0.0139945	-0.0045084	0.00565999	-0.000795612	0.00652074	0.0010294	-0.00197219	0.00747363	-0.00154496	-0.00919758	-0.0076302	-0.000148593	0.00634611	0.00289233	0.00092169	0.00148376	-0.00131121	0.0107671	0.00122175	-0.00782897	-0.00208997	0.0131421	-0.00377907	0.00283203	0.00744242	0.00595458	-0.00263764	0.00747852	0.00516065	-0.0334004	0.00222485
-0.0139949	-0.00426356	0.00529444	-0.000575995	0.00654363	0.00103758	-0.00197163	0.0048231	-0.00154099	-0.0093757	-0.00510709	-0.000355613	0.00753491	0.0028344	0.000924566	0.00178635	-0.00130104	0.00916394	0.00124202	-0.0077525	-0.00227184	0.0125887	-0.00448106	0.00281727	0.00748271	0.00583214	-0.0026333	0.00745746	0.00516976	-0.0335577	0.00214315
-0.0139964	-0.00428239	0.00474351	-0.000375027	0.00538307	0.00104277	-0.00192057	0.00552439	-0.00153754	-0.00958357	-0.00600396	0.000362018	0.0075346	0.00272785	0.00095595	0.00164571	-0.00101556	0.00297831	0.00123343	-0.00774221	-0.00225477	0.0126358	-0.0038762	0.00282264	0.00747847	0.00598786	-0.00264539	0.00747015	0.00515402	-0.0336398	0.00207126
-0.0139947	-0.00430397	0.0053725	-0.000503745	0.00602602	0.00102162	-0.00195642	0.00473262	-0.00154285	-0.00943634	-0.00644235	-6.92646e-05	0.0072743	0.002857	0.000931062	0.00164162	-0.00130961	0.00498013	0.00121428	-0.00788005	-0.00222979	0.0058731	-0.00415461	0.0028778	0.00749247	0.00589041	-0.00263056	0.00745406	0.00516743	-0.033772	0.00198031
-0.0139939	-0.00425676	0.00537012	-0.000536363	0.00611709	0.00102273	-0.00195855	0.00477724	-0.00154037	-0.0092584	-0.00368497	8.99735e-05	0.00735476	0.00285193	0.000937616	0.00157352	-0.00130549	0.00454077	0.00129835	-0.00777122	-0.00225594	0.00666497	-0.00394508	0.00301097	0.00749775	0.00592878	-0.00261171	0.00747176	0.00515838	-0.0336065	0.00194402
-0.0139945	-0.00433921	0.00434308	-0.000548268	0.00564871	0.00099168	-0.00195731	0.00518243	-0.000715898	-0.00933422	-0.00285138	-0.000372144	0.00724114	0.00284434	0.000942578	0.00160315	-0.00134761	0.00478221	0.00137453	-0.00375679	-0.0021493	0.00565736	-0.00384115	0.00288288	0.00749191	0.00595205	-0.00255558	0.00724376	0.00501996	-0.0336202	0.00186377
-0.0140085	-0.00433533	0.00311815	-0.00054426	0.00572429	0.000996904	-0.00196178	0.00497867	0.000219884	-0.00922299	-0.00308632	-0.00042099	0.00724904	0.00284416	0.000941909	0.00162658	-0.00134241	0.00477779	0.00130664	-0.00423895	-0.00210854	0.00585627	-0.0038805	0.00290264	0.00749475	0.00594748	-0.00267386	0.00691017	0.00510955	-0.0336344	0.00185679
-0.0140062	-0.0043433	0.00308551	-0.000560399	0.00585523	0.000935685	-0.00197631	0.00494324	5.21458e-05	-0.00927772	-0.00277417	-0.00052735	0.0071459	0.00284456	0.000940247	0.00162195	-0.00135302	0.00457914	0.00130175	-0.00314756	-0.00204746	0.0059155	-0.00375616	0.0028466	0.00749076	0.00593602	-0.00260273	0.00694942	0.00496178	-0.0336473	0.00184407
-0.0140105	-0.00233046	0.00321874	-0.000559563	0.00582195	0.000950859	-0.00198053	0.00497619	-0.000142604	-0.00928125	-0.00268448	-0.000611665	0.00726772	0.00284447	0.000939763	0.00161284	-0.00143629	0.00467927	0.00131118	-0.00343955	-0.00191651	0.00560024	-0.00379535	0.00286984	0.0074883	0.00592717	-0.00261088	0.00655487	0.00499016	-0.0336328	0.00182626
-0.0139982	-0.00180475	0.00321365	-0.000532226	0.0058194	0.000957892	-0.00195935	0.00496923	-0.000243848	-0.00925622	-0.0027497	-0.000795641	0.00728251	0.00284473	0.000938749	0.00161498	-0.00135132	0.00455111	0.00130416	-0.0033058	-0.00170252	0.00554885	-0.00379593	0.00287207	0.00748812	0.005884	-0.00257438	0.0067177	0.00499469	-0.0336475	0.00182274
-0.014004	-0.00184048	0.00313598	-0.000556596	0.00582727	0.000977854	-0.00201974	0.00497119	-0.000101696	-0.00929257	-0.00284563	-0.000474961	0.00719307	0.00283014	0.000965979	0.00161548	-0.00133469	0.00467075	0.00122449	-0.00334002	-0.00193122	0.00576215	-0.00330704	0.00289311	0.00679803	0.00592001	-0.00259489	0.00649727	0.00501346	-0.03363	0.00181014
-0.0140045	-0.00179335	0.00321421	-0.000546582	0.00578159	0.000969467	-0.00198562	0.00492341	-7.05593e-05	-0.00519738	-0.00269827	-0.000490981	0.00726785	0.00286247	0.00115938	0.00161973	-0.00134405	0.00465026	0.0012525	-0.00329174	-0.00181607	0.00572879	-0.00350492	0.00288057	0.00716979	0.00593186	-0.00259666	0.00651254	0.00503917	-0.0336384	0.00175726
-0.0140004	-0.00187878	0.0033068	-0.000548548	0.00471616	0.0009772	-0.00194342	0.00493714	-0.000285028	-0.00599645	-0.00275666	-0.000427419	0.00725745	0.00285289	0.00108091	0.00165398	-0.00134167	0.00457309	0.00127531	-0.00337522	-0.00185086	0.00569509	-0.0036504	0.00287972	0.00718737	0.00592873	-0.00256371	0.00356505	0.0050593	-0.0336321	0.00172667
-0.0140006	-0.00169534	0.00323838	-0.000528566	0.00406885	0.000972244	-0.00196569	0.00495225	-0.000294328	-0.00534698	-0.00278265	-0.000567662	0.00723458	0.00240796	0.00105549	0.00162211	-0.00135276	0.004635	0.00130253	-0.00330375	-0.00189227	0.00570523	-0.0037588	0.00288444	0.00709736	0.00553557	-0.00250314	0.00335748	0.00502644	-0.0336383	0.00170403
-0.0140533	-0.00183493	0.00325028	-0.000530276	0.00427127	0.000972998	-0.00196348	0.00494847	-0.000262033	-0.00573554	-0.00277511	-0.000557377	0.00724785	0.00248533	0.0011753	0.00163031	-0.0013504	0.00461114	0.000607945	-0.00330839	-0.00189149	0.00569268	-0.00369144	0.00288032	0.00570184	0.00549022	-0.00269476	0.00345231	0.00508845	-0.0336389	0.00169457
-0.0122646	-0.0018211	0.00325801	-0.00054694	0.00356706	0.000974492	-0.00195905	0.00494141	-0.000229459	-0.00546653	-0.00276964	-0.000559633	0.00724671	0.00273398	0.00118001	0.00181221	-0.0013197	0.00462243	0.00118529	-0.00333608	-0.00194296	0.0056931	-0.00338199	0.00289114	0.0068895	0.00570071	-0.00256965	0.00344781	0.00505891	-0.0336369	0.00165628
-0.0127147	-0.00184164	0.00326267	-0.000540774	0.0033779	-4.99855e-05	-0.00195529	0.00493241	-0.000354059	-0.005568	-0.00276841	-0.000547848	0.00723344	0.00200858	0.00116165	0.00166261	-0.00132513	0.00399275	-0.0010376	-0.00331399	-0.00189862	0.00568603	-0.00363566	0.00290157	0.00669178	0.00577183	0.00272571	0.00325859	0.0049763	-0.0137476	0.00071235
-0.0130714	-0.00176026	0.00324613	-0.000542759	0.00318431	0.000692452	-0.00195889	0.00493377	-0.000258292	-0.00557855	-0.00279123	-0.000551904	0.00724506	0.00250139	0.00119887	0.00164057	-0.00125115	0.00452542	-3.02686e-05	-0.00331502	-0.00104099	0.00568604	-0.00355595	0.00289607	0.00656711	0.00282715	0.00154774	0.00362154	0.00501446	-0.0125539	0.000662605
-0.0121799	-0.00181509	0.00325766	-0.00053839	0.00330853	0.000712932	-0.00186918	0.00493042	-0.000245499	-0.00553566	-0.00263323	-0.00055216	0.00720721	0.00245998	0.0011813	0.00173173	-0.00130761	0.00394802	-0.000988312	-0.00331574	-0.00190064	0.00568965	-0.00365576	0.00290223	0.00658417	0.0057022	0.000144986	0.00326994	0.00499797	-0.0120526	0.000646
-0.012195	-0.00159422	0.00325417	-0.000540001	0.00334427	0.000534029	-0.00195229	0.00493678	-0.000243288	-0.00556723	-0.00275526	-0.000551056	0.00723354	0.00242954	0.00118025	0.00167759	-0.0013001	0.00395407	-0.0015969	-0.00331583	-0.00187422	0.00569038	-0.00359238	0.00290074	0.00654617	0.00546016	0.000760635	0.00345843	0.00501417	-0.0117142	0.000638829
-0.0122098	-0.00177782	0.00325283	-0.000540618	0.00332903	0.000510446	-0.0019422	0.0049335	-0.000266507	-0.00556469	-0.00272555	-0.000550633	0.00718858	0.00239578	0.0011755	0.00166126	-0.00126528	0.00336741	-0.000597553	-0.00331612	-0.00172476	0.00568812	-0.00362365	0.00290283	0.0064632	0.00450819	0.000813505	0.00341717	0.00501797	-0.0120272	0.000628343
-0.0123565	-0.00179004	0.00324162	-0.000533819	0.00331828	0.000114268	-0.00191955	0.00492668	-0.00027826	-0.00555644	-0.00273769	-0.000552181	0.00595622	0.00237017	0.00117637	0.00160254	-0.00125959	0.00379756	-0.00081811	-0.00341096	-0.00171369	0.00567006	-0.00345431	0.00290528	0.00265263	0.00399232	0.000612025	0.00341958	0.00501058	-0.0119325	0.000575764
-0.0122674	-0.00174392	0.00282521	-0.000234413	0.00315871	1.39168e-05	-0.00187425	0.00491379	-0.000268019	-0.00552833	-0.00273569	-0.000560333	0.00533764	0.00165843	0.00118204	0.00134721	-0.00125	0.00388949	-0.000817558	-0.00332312	-0.00171629	0.00282527	-0.00360917	0.00300154	0.00336071	0.00420501	0.000700548	0.00342317	0.00500962	-0.0119861	0.0005434
-0.0088033	-0.00176683	0.00292203	-0.000524752	0.00266004	0.000147655	-0.00188023	0.0049207	-0.000326389	-0.00549764	-0.00387152	-0.000432469	0.00473115	0.00228295	0.00127185	0.00151646	-0.00126913	0.003833	-0.000901157	-0.00377383	-0.00151594	0.00533871	-0.00325841	0.00297277	0.00369054	0.00438817	0.000656455	0.00348193	0.00500499	-0.0119284	0.000495677
-0.00867855	-0.00174839	0.00258079	-0.000382343	0.00255368	0.000188238	-0.00189727	0.00490932	-0.000241954	-0.00553123	-0.00279282	-0.000466856	0.0045954	0.00220716	0.00130663	0.00137907	-0.00119212	0.00379535	-0.000986102	-0.00350299	-0.00104114	0.0029539	-0.00350795	0.0029185	0.00436045	0.00449843	0.000680424	0.00345648	0.00500365	-0.0119378	0.000466617
-0.00955194	-0.00173418	0.00257665	-0.00041408	0.00289254	0.000338562	-0.00185235	0.00488577	-0.000304041	-0.00558035	-0.00186953	-0.000543682	0.00492965	0.0018496	0.00122076	0.00120664	-0.00120423	0.003538	-0.000883554	-0.0031694	-0.00144747	0.00394597	-0.0034617	0.00295744	0.00398011	0.00306871	0.000648602	0.00346622	0.00379243	-0.00805575	0.000382693
-0.00946507	-0.00173429	0.00257442	-0.00040896	0.00287603	0.000342545	-0.001845	0.00490081	-0.000303276	-0.00558729	-0.00109231	-0.000543617	0.00493247	0.00183868	0.00121895	0.00130006	-0.00120241	0.00349928	-0.000870208	-0.00317681	-0.00145383	0.00400825	-0.00347966	0.00294535	0.00400578	0.00310819	0.000650135	0.00346726	0.00364654	-0.00824417	0.000381804
-0.00896419	-0.0017456	0.00245025	-0.000406995	0.00282714	0.000314711	-0.00184924	0.0049061	-0.000310936	-0.00554947	-0.0020393	-0.000530899	0.00498	0.00191902	0.00120309	0.001292	-0.00120431	0.00332322	-0.000837263	-0.00326568	-0.00151296	0.00361276	-0.0034999	0.00295694	0.00414507	0.00321009	0.000666259	0.00347286	0.00353685	-0.00811913	0.000370702
-0.00892854	-0.00173711	0.00248104	-0.000404929	0.00270925	0.000422104	-0.00183942	0.00488126	-0.000317358	-0.005631	-0.00137906	-0.000532009	0.00503214	0.00196753	0.00121457	0.00132064	-0.00119467	0.00345149	-0.000837003	-0.00326911	-0.00146181	0.00357469	-0.00352099	0.00295743	0.00394303	0.00353677	0.000665112	0.00345536	0.00342324	-0.00807903	0.000368405
-0.00899198	-0.00173727	0.00247039	-0.00039028	0.00280846	0.000411426	-0.00183978	0.00489559	-0.000313318	-0.00556184	-0.00151283	-0.000533313	0.00496164	0.00192812	0.00122329	0.00130639	-0.00119915	0.00348648	-0.00085281	-0.00324651	-0.0015056	0.00370514	-0.00351147	0.0029409	0.00396869	0.00353499	0.000659649	0.00345974	0.00346573	-0.00765526	0.000363782
-0.00909024	-0.00173266	0.00197388	-0.000404492	0.00282319	0.000429471	-0.00185829	0.0023975	0.000269581	-0.00557187	0.000516588	-0.000529973	0.00498154	0.00193677	0.00122219	0.0017677	-0.00120781	0.00344104	-0.000800794	-0.00321102	-0.00148812	0.00286659	-0.00349791	0.00305814	0.00220673	0.00357214	0.000628337	0.00346209	0.00328238	-0.0077917	0.000329668
-0.00903486	-0.00186184	0.00239738	-0.000393316	0.00282082	0.000450982	-0.00191107	0.00245845	0.00106857	-0.00556647	-0.000157327	-0.000313291	0.00499698	0.00185898	0.00121701	0.00166829	-0.00120113	0.00341715	-0.000884889	-0.00323232	-0.00147879	0.00286188	-0.00264605	0.00294381	0.00254939	0.00334874	0.000663109	0.00346163	0.00345585	-0.00782658	0.000327524
-0.00906798	-0.00174925	0.00184598	-0.000346604	0.00285636	0.00044633	-0.00188174	0.00255308	0.000409583	-0.00557389	0.000220157	-0.000460725	0.00468889	0.00190407	0.00122032	0.00156	-0.00121208	0.00344136	-0.000722764	-0.00322341	-0.00147531	0.00290306	-0.00281663	0.00308569	0.00270669	0.00310639	0.000641422	0.00346057	0.00323263	-0.00786903	0.000322282
-0.00904582	-0.00178783	0.00190776	-0.000336558	0.00284883	0.000428123	-0.00186523	0.0025464	0.000275458	-0.00557159	-0.000378116	-0.00040471	0.00386643	0.00191649	0.00122052	0.00168739	-0.00120261	0.00343403	-0.000735331	-0.00322948	-0.00124036	0.00292849	-0.0026882	0.00299065	0.00256024	0.00324132	0.000747557	0.00346088	0.00329973	-0.00781611	0.000313494
-0.00901736	-0.00178549	0.00206217	-0.000350679	0.00282826	0.000471857	-0.00177454	0.00267055	0.000182419	-0.0055693	-0.000324645	-0.00019274	0.00368436	0.00189925	0.00122074	0.00168796	-0.00120346	0.00343923	-0.0007337	-0.00321988	-0.000999543	0.00293572	-0.00267097	0.00305759	0.00259869	0.00330582	0.000799287	0.00344096	0.00332009	-0.00781711	0.000312667
-0.00903028	-0.00178318	0.00195734	-0.000335214	0.00281559	0.000423318	-0.00192244	0.00256807	9.56905e-06	-0.00556789	-0.000287649	-0.000255206	0.00387099	0.00190935	0.0011143	0.00162379	-0.00120301	0.00345043	-0.000560097	-0.00321754	-0.000741423	0.00296747	-0.00239766	0.00301986	0.00250779	0.00327029	0.000710812	0.0029938	0.0032537	-0.00781639	0.000307102
-0.00902301	-0.00178027	0.00193519	-0.000337152	0.00280887	0.000432865	-0.00187502	0.00251677	0.00015194	-0.00556762	-0.000416528	-0.000258477	0.00385	0.00190917	0.00111979	0.00165588	-0.00120373	0.00342385	-0.000632804	-0.00321861	-0.000757717	0.00296679	-0.00248624	0.00302262	0.00251392	0.00325741	0.000734765	0.00296694	0.00325147	-0.00781804	0.000306687
-0.00901859	-0.00178566	0.00194334	-0.000339297	0.000433994	0.000429712	-0.00186288	0.00260517	0.000202788	-0.00556698	-0.000475645	-0.000282739	0.00364986	0.00188187	0.00114762	0.00165611	-0.00119853	0.00344351	-0.000612327	-0.00321895	-0.000783503	0.002951	-0.00270329	0.00302285	0.00252158	0.003289	0.000718953	0.00289274	0.00328621	-0.00763795	0.000296303
-0.00902697	-0.00177206	0.00197315	-0.000342113	0.000191666	0.00044581	-0.00185951	0.00260443	0.000191539	-0.00556763	-0.000382233	-0.000287034	0.00350812	0.00184509	0.00115386	0.00167273	-0.00119774	0.00343494	-0.000633826	-0.00321997	-0.000778239	0.00281612	-0.00253945	0.0030373	0.00251854	0.00327795	0.000720458	0.00293968	0.00329808	-0.00767301	0.000294432
-0.00902275	-0.00164878	0.0015117	-0.000343278	0.000715066	0.000422317	9.0303e-05	0.00260126	0.000198042	-0.00556843	-0.000372309	-0.000182762	0.00345858	0.00189059	0.001152	0.00165935	-0.00119997	0.00342762	-0.00035784	-0.00323179	-0.000744483	0.00287954	-0.00253058	0.00302165	0.00250512	0.00327251	0.000724036	0.00289042	0.00326928	-0.00769191	0.00028869
-0.00902275	-0.00164878	0.0015117	-0.000343278	0.000715066	0.000422317	9.0303e-05	0.00260126	0.000198042	-0.00556843	-0.000372309	-0.000182762	0.00345858	0.00189059	0.001152	0.00165935	-0.00119997	0.00342762	-0.00035784	-0.00323179	-0.000744483	0.00287954	-0.00253058	0.00302165	0.00250512	0.00327251	0.000724036	0.00289042	0.00326928	-0.00769191	0.00028869
-0.00902262	-0.00149298	0.0013633	-0.000343869	0.00054739	0.000415416	-0.000224418	0.00261237	0.00017978	-0.00556931	-0.000402213	-0.000189601	0.0034989	0.00188745	0.00115528	0.0016573	-0.00119873	0.00342982	-0.000436734	-0.00324958	-0.000658359	0.00285879	-0.0025772	0.00301307	0.00253088	0.00327825	0.000704446	0.00285404	0.00326068	-0.00767043	0.000287633
-0.00902644	-0.00164321	0.0014454	-0.000240119	0.000502256	0.000418926	-0.000305918	0.00260071	0.000183676	-0.00558026	-0.000398117	-0.000115656	0.00348004	0.0018896	0.00113949	0.00165485	-0.0011473	0.00343139	-0.000439331	-0.0032372	-0.000728694	0.00289176	-0.00254791	0.0030142	0.00225667	0.00327794	0.000721685	0.000713863	0.00326254	-0.0076728	0.000279289
-0.00594179	-0.00161124	0.00145032	-0.000249665	0.000643197	0.000415285	0.000919311	0.00260821	0.00114255	-0.00527792	-0.000404023	-0.000134537	0.00348616	0.00153038	0.00114377	0.000961314	-0.000901615	0.00340815	-0.000537362	-0.00322863	-0.000688573	0.0028702	-0.00246902	0.00303505	0.00251563	0.00325654	0.000792552	0.00211255	0.00296655	-0.00767462	0.000231257
-0.00598553	-0.00160956	0.00147669	-0.000225859	0.000596302	0.000415532	0.00049566	0.00260884	0.000213101	-0.00530649	-0.000404032	-0.000134918	0.00348672	0.00151353	0.00111934	0.000955105	-0.000952961	0.00341629	-0.0005367	-0.00326042	-0.000693139	0.002873	-0.00247814	0.00293783	0.0024866	0.00326279	0.000791696	0.00195487	0.0030216	-0.0076768	0.000229573
-0.00605604	-0.00157418	0.00146475	-0.000227905	0.000502579	0.00041919	8.44632e-05	0.00261177	0.000728186	-0.00538434	-0.000404986	-0.000153963	0.00349339	0.00151729	0.00112974	-0.000164612	-0.000904392	0.00338684	-0.000777529	-0.00324497	-0.000726132	0.00288246	-0.00246248	0.00300274	0.00205638	0.00327084	0.000777445	0.00122782	0.00292387	-0.00767657	0.000225983
-0.00605604	-0.00157418	0.00146475	-0.000227905	0.000502579	0.00041919	8.44632e-05	0.00261177	0.000728186	-0.00538434	-0.000404986	-0.000153963	0.00349339	0.00151729	0.00112974	-0.000164612	-0.000904392	0.00338684	-0.000777529	-0.00324497	-0.000726132	0.00288246	-0.00246248	0.00300274	0.00205638	0.00327084	0.000777445	0.00122782	0.00292387	-0.00767657	0.000225983
-0.00605169	-0.00157929	0.0014654	-0.000250651	0.000523713	0.000418989	0.000164226	0.00261135	0.000579945	-0.00536193	-0.000404246	-0.000149202	0.00349304	0.00148402	0.00113302	4.38588e-05	-0.000923265	0.00338858	-0.000615358	-0.00324311	-0.000713708	0.00287919	-0.00246468	0.00299901	0.00212424	0.00326901	0.000781771	0.00124777	0.00293188	-0.00767641	0.000225574
-0.00516774	-0.00159334	0.00149349	-0.000236416	0.000545589	0.000418731	0.000202168	0.0026089	0.000578597	-0.0053384	-0.000429485	-0.000151048	0.00349173	0.00156577	0.00112548	0.00019494	-0.000460454	0.00292873	-0.00068773	-0.00324558	-0.000710438	0.00287859	-0.00246782	0.00297137	0.00211429	0.00327091	0.000871948	0.00123273	0.00291063	-0.00767882	0.000212231
-0.00517639	-0.00159213	0.001492	-0.000236011	0.000542828	0.000417663	0.000202385	0.00260896	0.000582841	-0.00533876	-0.000425679	-0.000149642	0.00349216	0.00156347	0.00112586	0.00021305	-0.00046972	0.00292959	-0.000686522	-0.00324448	-0.000709954	0.00287855	-0.00246529	0.00297169	0.00211526	0.00326678	0.00087213	0.0012332	0.00289567	-0.00768054	0.00021223
-0.00527631	-0.00158964	0.00147896	-0.000235877	0.000542231	0.000418847	0.000191195	0.00177765	0.000583866	-0.00534566	-0.000428102	-0.000150314	0.00349234	0.00154039	0.00113049	0.000238011	-0.000337606	0.00301517	-0.000671584	-0.00324431	-0.000710532	0.00287977	-0.00246715	0.0029794	0.00210411	0.00327465	0.000852031	0.00116624	0.0029177	-0.00767999	0.000209978
-0.00518694	-0.00159423	0.00105211	-0.000236381	0.000521525	0.000418726	0.000211066	0.00184972	0.000575316	-0.00534742	-0.000426546	-0.000150943	0.00349183	0.00155596	0.00112936	0.000179066	-0.000428131	0.00295971	-0.00068896	-0.00324457	-0.000715778	0.00288115	-0.00246877	0.00297504	0.00211102	0.00327325	0.000891523	0.00123739	0.00288564	-0.00767932	0.000208074
-0.00528381	-0.00159149	0.00131729	-0.000234026	0.000535418	0.000418603	0.000186333	0.00139785	0.000600897	-0.00535541	-0.000424339	-0.000252818	0.00348932	0.00152932	0.00113059	0.000147507	-0.000118377	0.00302607	-0.000633242	-0.00324477	-0.000714259	0.00287969	-0.000959901	0.00297767	0.00209332	0.00322467	0.00086377	0.00123505	0.00289177	-0.00767912	0.000202866
-0.00521603	-0.00159265	0.00129997	-0.000235067	0.000528231	0.000417528	0.000200131	0.00148315	0.00059231	-0.00535271	-0.000428468	-0.000152322	0.00349008	0.00153279	0.00113094	0.00015871	-0.000129974	0.00297901	-0.000668408	-0.00324464	-0.000716165	0.00287976	-0.00113575	0.0029801	0.002098	0.00325141	0.000878113	0.0012333	0.00287936	-0.00767897	0.000202591
-0.00520544	-0.00159132	0.00121896	-0.000234445	0.000534098	0.00041835	0.000188357	0.00144807	0.000590389	-0.00535446	-0.000425555	-0.000222683	0.00348955	0.00153006	0.00113008	0.000175325	-0.000129235	0.00299643	-0.00061493	-0.00324428	-0.00071506	0.00287994	-0.00105986	0.00297931	0.00210164	0.00324186	0.000866982	0.00122328	0.00289073	-0.00767915	0.000202042
-0.00521373	-0.00159148	0.0011853	-0.000229019	0.000531727	0.000418867	0.000195174	0.001492	0.000596229	-0.00535315	-0.000421799	-0.000189519	0.00338388	0.00153623	0.00113039	0.00016227	-0.00026001	0.00300499	-0.000593458	-0.00320159	-0.000717297	0.00287985	-0.00108788	0.00297961	0.00210044	0.00322954	0.000870536	0.00122021	0.0028845	-0.0076792	0.000201185
-0.00524409	-0.00159191	0.0011822	-0.000277318	0.000530679	0.000440196	0.000199782	0.00150342	0.000592238	-0.0053519	-0.000421768	-0.000220992	0.00344221	0.00156974	0.0011682	0.000208914	-0.000268186	0.00299987	-0.000608144	-0.0031901	-0.000400431	0.00287986	-0.00122894	0.00291678	0.00188196	0.00327036	0.00087958	0.0012496	0.00288747	-0.00387433	0.000157236
-0.0052219	-0.0016183	0.00120537	-0.000212581	0.000530258	0.000444839	0.000197442	0.00148051	0.000583326	-0.00535902	-0.000419033	-0.000195662	0.00264506	0.00153246	0.000984711	0.000210466	-0.000258917	0.00300504	-0.000593731	-0.00322744	-0.000603705	0.00288011	-0.00118897	0.00292206	0.00205664	0.0032564	0.000871825	0.00121978	0.00288526	-0.000800995	0.000138253
-0.00522118	-0.00163247	0.0012219	-0.000306799	0.000522073	0.000433645	0.000197375	0.00146012	0.000562808	-0.00537986	-0.000113926	-0.00021801	0.00244105	0.00153332	0.000743022	0.00019389	-0.000271628	0.00301013	-0.000590351	-0.00321273	-0.000671039	0.00200751	-0.00112872	0.00290195	0.00201714	0.00325606	0.000872857	0.00122344	0.00291091	-0.00210357	0.000136172
-0.00522568	-0.00161839	0.00120861	-0.000263522	0.000518192	0.000427658	0.000196893	0.00148809	0.000565233	-0.0053589	-0.000351122	-0.000206105	0.00222803	0.00155202	0.000694772	0.000205123	-0.000262479	0.00301371	-0.000592603	-0.00320944	-0.000642548	0.00224644	-0.00118168	0.00273266	0.002007	0.00325719	0.000873211	0.00123336	0.00291841	-0.000999104	0.000131825
-0.00522191	-0.00161914	0.00120583	-0.000254652	0.000523071	0.000430102	0.000196786	0.00148572	0.000571044	-0.00536143	-0.000130329	-0.000206143	0.00227816	0.00154522	0.00103357	0.00020415	-0.000259927	0.00301644	-0.000594667	-0.00321282	-0.000662548	0.00163937	-0.00116965	0.00281996	0.00204237	0.00325519	0.00087206	0.00123334	0.00291662	-0.000964964	0.000130708
-0.00522014	-0.00162254	0.00121031	-0.000165106	0.000499558	0.00041166	0.000288632	0.00112511	0.000572962	-0.00446643	-0.000206217	-0.000208531	0.00237615	0.00154156	0.000916923	0.000189756	-0.000255945	0.00301122	-0.000594811	-0.00320896	-0.000643668	0.00158757	-0.00117411	0.00277887	0.00203276	0.00325461	0.000871373	0.00123169	0.00291868	-0.000993831	0.000120732
-0.000853047	-0.00163029	0.00120454	-0.000203823	0.000510279	0.000425498	0.000360786	0.00111994	0.000582289	-0.00469419	-0.000323149	-0.000205297	0.00227172	0.00157874	0.000901431	0.00020106	-0.000257932	0.00301461	-0.000593292	-0.00321196	-0.000656816	0.00166745	-0.00106277	0.0028634	0.00203537	0.00325397	0.000870262	0.00121905	0.00290325	-0.000621284	9.58837e-05
-0.000879205	-0.00163147	0.00120455	-0.000161277	0.000509918	0.000421307	0.000591852	0.00103268	0.000582312	-0.00465034	-0.000315219	-0.000205693	0.00230356	0.00157969	0.000908844	0.00019212	-0.000258577	0.00301519	-0.000592823	-0.00321272	-0.000651946	0.00167665	-0.00106465	0.00285072	0.00203444	0.00325427	0.000870292	0.0012188	0.00290331	-0.000633047	9.56666e-05
-0.00165592	-0.00162981	0.00127943	-0.000200814	0.000409914	0.000419247	0.000302736	0.000909285	0.000586075	-0.00449985	-0.000298026	-0.000208755	0.00230139	0.000683132	0.000905101	1.32328e-05	-0.000217951	0.00301723	-0.000582274	-0.00319276	-0.000655145	0.00165084	-0.00113102	0.00279902	0.00104485	0.00325791	0.000869603	0.00122595	0.00269585	-0.00119012	9.02458e-05
-0.0012265	-0.00162991	0.00122236	-0.000184764	0.000486811	0.000416103	0.000326269	0.00112322	0.000587343	-0.00452891	-0.000286575	-0.000207219	0.00230366	0.00126143	0.000899912	0.000164254	-0.000253638	0.00301407	-0.000574949	-0.00313001	-0.000657951	0.00171074	-0.00109892	0.00281286	0.000878456	0.0032627	0.000868859	0.00122176	0.00275396	-0.000899547	8.99971e-05
-0.00128986	-0.00162951	0.00127147	-0.000190357	0.000487423	0.000416663	0.000358479	0.00099294	0.000584725	-0.00391406	-0.000290273	-0.000208153	0.00226614	0.00128126	0.000912798	0.000156135	0.000261521	0.00301688	-0.000590195	-0.00320117	-0.000641145	0.00158445	-0.00110484	0.00281544	0.000989662	0.00325579	0.000869604	0.00096454	0.00274943	-0.00092327	8.44342e-05
-0.00118661	-0.00161164	0.00126504	-0.000188679	0.000475478	0.000417845	0.000332612	0.00099732	0.000584008	-0.00402945	-0.000291098	-0.000207457	0.00226964	0.000934523	0.000911761	0.000131919	-6.94655e-06	0.00301645	-0.000588004	-0.00318903	-0.000648601	0.00160031	-0.00111605	0.00281611	0.000780072	0.00326108	0.000869271	0.000974937	0.00273915	-0.00102764	8.40065e-05
-0.0012863	-0.00163245	0.00126738	-0.000192699	0.000472908	0.000362432	0.000227775	0.000999271	0.00058528	-0.00394078	-0.000291366	-0.000188413	0.00219962	0.0012532	0.000859398	0.000143812	0.000146647	0.00301293	-0.000589247	-0.00319032	-0.00064689	0.000479191	-0.0011016	0.00281213	0.000832746	0.00326015	0.000869261	0.000889927	0.00269993	-0.000983188	8.10492e-05
-0.00123994	-0.00163165	0.00129597	-0.000190944	0.000474843	0.000379324	0.000264994	0.000997424	0.000585761	-0.00395777	-0.000291271	-0.000176555	0.00223068	0.00118241	0.000900705	0.000146998	0.000109984	0.00281035	-0.000619629	-0.00319129	-0.000673245	0.000507814	-0.00110226	0.00250971	0.000850218	0.00326016	0.000869128	0.00100542	0.00270507	-0.000993213	7.88049e-05
-0.00123994	-0.00163165	0.00129597	-0.000190944	0.000474843	0.000379324	0.000264994	0.000997424	0.000585761	-0.00395777	-0.000291271	-0.000176555	0.00223068	0.00118241	0.000900705	0.000146998	0.000109984	0.00281035	-0.000619629	-0.00319129	-0.000673245	0.000507814	-0.00110226	0.00250971	0.000850218	0.00326016	0.000869128	0.00100542	0.00270507	-0.000993213	7.88049e-05
-0.00123108	-0.00136628	0.00134606	-0.000209892	0.000473446	0.000403955	0.00028073	0.00100257	0.00058755	-0.00397159	-0.000291254	-9.75944e-05	0.00225321	0.00116641	0.000935569	-4.36325e-05	9.45014e-05	0.00289336	-0.000620402	-0.00319231	-0.000665995	0.000726954	-0.00107186	0.00251522	0.000851488	0.00295571	0.000866165	0.00101239	0.00271207	-0.000987133	7.72069e-05
-0.0012358	-0.00141729	0.00133456	-0.000203184	0.000477389	0.000394013	0.000223367	0.00100631	0.000586194	-0.00396826	-0.00029116	-0.000169166	0.00222875	0.00117613	0.000886137	-6.75042e-05	0.000120545	0.00284689	-0.000611698	-0.0031924	-0.000680716	0.000566614	-0.00105442	0.00254659	0.000848887	0.00296696	0.000866441	0.000951872	0.00270865	-0.000987035	7.6706e-05
-0.000525923	-0.00143173	0.00133499	-0.000220681	0.000476889	0.000432929	0.000201091	0.00100377	0.000587029	-0.00396922	-0.000291101	-0.000143607	0.00221248	0.00115604	0.000905637	3.04472e-05	8.78785e-05	0.00284901	-0.000612544	-0.0031921	-0.000664828	0.000578371	-0.000919714	0.00258253	0.000854254	0.00296748	0.000867315	0.00100189	0.00271079	-0.000983169	7.54653e-05
-0.000832259	-0.00141387	0.00132885	-0.000206818	0.000477493	0.000434268	0.000227781	0.00100307	0.000586364	-0.00396845	-0.000291108	-0.000151377	0.00231017	0.00117202	0.000906906	2.52797e-05	9.66725e-05	0.00286421	-0.000612068	-0.00319292	-0.000672445	0.000615016	-0.00105431	0.00253395	0.000802099	0.000804559	0.000778408	0.000963021	0.00271048	-0.000982434	6.79898e-05
-0.000695291	-0.00144485	0.00131805	-0.000136082	0.000477958	0.0004073	0.000209461	0.00100183	0.000586741	-0.00396868	-0.00029085	-0.000148474	0.00224805	0.00116712	0.000893702	2.32294e-05	8.76512e-05	0.00284646	-0.000610252	-0.00320984	-0.000662957	0.00063968	-0.00102711	0.00214627	0.000640821	0.00203489	0.000659698	0.000969188	0.0018686	-0.00107974	6.50642e-05
-0.000688688	-0.00143095	0.0013154	-0.000101251	0.000477829	0.00041016	0.000216642	0.00100111	0.000586477	-0.00397244	-0.000286797	-0.000144586	0.00222752	0.00116685	0.000901515	1.53919e-05	8.31152e-05	0.00284888	-0.000609691	-0.00319624	-0.000667779	0.000613601	-0.00101034	0.00204527	0.0006701	0.00164366	0.000632862	0.000972526	0.00134629	-0.00101232	6.11432e-05
-0.000714923	-0.00141923	0.00132715	-0.000190467	0.00047797	0.000411554	0.000190832	0.000875389	0.000586383	-0.00397457	-0.000285785	-0.000144376	0.00223162	0.00116488	0.000893033	2.58805e-05	9.05441e-05	0.00284823	-0.000611699	-0.00319966	-0.000662276	0.000637183	-0.0010149	0.0021372	0.00063579	0.00131493	0.000678588	0.000990855	0.00128323	-0.00100793	6.03153e-05
-0.00073063	-0.00142321	0.00133418	-0.000101306	0.000478018	0.000406391	0.000195997	0.000932835	0.000586572	-0.00397328	-0.000288101	-0.000117813	0.00231573	0.00116681	0.000897072	3.24647e-05	8.66969e-05	0.00284529	-0.000610896	-0.003201	-0.000666185	0.000604129	-0.00104323	0.000638421	0.00075489	0.00138608	0.000734297	0.000336872	0.00124226	-0.00102044	5.61654e-05
-0.000738417	-0.00142298	0.00133122	-0.000167637	0.000462221	0.000408093	0.000192584	0.00091673	0.0005869	-0.00398196	-0.000239197	-6.87409e-05	0.00227096	0.000836967	0.000896919	4.50638e-05	9.41766e-05	0.00188892	-0.000565061	-0.00280614	-0.000665667	0.000604185	-0.00112758	0.00115576	0.000683793	0.00143825	0.000724611	0.00042258	0.0011717	-0.00101114	4.93757e-05
-0.000766095	-0.00142336	0.00133018	-0.000151759	0.000446661	0.000410652	0.000195429	0.000897601	0.000589401	-0.00401169	-0.000272209	-0.000107102	0.0022127	0.000825843	0.000896614	3.39616e-05	0.000113681	0.0018059	-0.000515896	-0.00270549	-0.000666962	0.000474236	-0.00104018	0.0009854	0.00068702	0.00149557	0.00076778	0.000805766	0.00100087	-0.00100118	4.80613e-05
-0.00078561	-0.00142336	0.00132629	-0.000147328	0.000447312	0.00041343	0.000192698	0.000858356	0.000587775	-0.0040204	-0.000272365	-9.64101e-05	0.00221851	0.000940659	0.00089738	3.5237e-05	0.000100934	0.00175045	-0.000580231	-0.00266162	-0.000665016	0.000352247	-0.00107049	0.000908204	0.000693604	0.00144065	0.00077197	0.000777004	0.00107587	-0.00100047	4.77215e-05
-0.000775716	-0.00142355	0.00132893	-0.000150569	0.000448366	0.000412686	0.000193268	0.000870605	0.000590296	-0.00402153	-0.000269263	-6.95351e-05	0.00220083	0.000935766	0.000897374	3.9139e-05	0.000102371	0.00175868	-0.000552925	-0.00256448	-0.000659528	0.000563415	-0.00106947	0.000917975	0.000688248	0.00143427	0.000754345	0.000727776	0.00107174	-0.000999466	4.72099e-05
-0.000768936	-0.00142347	0.0013294	9.63405e-05	0.000450351	0.00038822	0.000194437	0.000860782	0.000570918	-0.00243353	-0.000263281	-9.03295e-05	0.00222012	0.000907032	0.000897622	3.55875e-05	0.000102749	0.0018225	-0.00043377	-0.000777331	-0.000663466	0.000451981	-0.00105734	0.000952895	0.000694839	0.0014206	0.000760919	0.000769369	0.00107158	-0.00115409	3.13574e-05
-0.000766462	-0.0014235	0.00132803	9.55855e-05	0.000446535	0.000384284	0.00019306	0.000862022	0.000550103	-0.0022743	-0.000258131	-9.14945e-05	0.00221916	0.000919271	0.000896878	3.56687e-05	0.000104922	0.00182749	-0.000298314	-0.000835185	-0.000663818	0.000462811	-0.00105771	0.000965664	0.000792976	0.00141794	0.000760489	0.000744589	0.00107313	-0.00107608	3.05646e-05
-0.000770764	-0.00142343	0.00132847	-6.22061e-05	0.000456426	0.000374813	0.000192973	0.000876918	0.000524217	-0.00229142	-0.000252759	-8.81527e-05	0.00221197	0.000898848	0.000872602	3.51831e-05	0.000105338	0.00181777	-0.000414314	-0.000794048	-0.000664074	0.000426762	-0.0010597	0.000966774	0.00079773	0.00142611	0.000752621	0.000728295	0.00108964	-0.00103474	3.04277e-05
-0.000768915	-0.00142339	0.00132857	0.000218865	0.000455398	0.000361699	0.000193326	0.000862029	0.000562682	-0.00223529	-0.000257354	-9.11744e-05	0.00221946	0.000909246	0.000880135	3.56579e-05	0.000104468	0.00175927	-0.000304059	-0.000825759	-0.000663413	0.000456517	-0.00105863	0.000956497	0.000789538	0.00140402	0.000759001	0.0007543	0.0010797	-0.00111865	3.01865e-05
-0.000747011	-0.000433483	0.00132883	8.53059e-05	0.000452072	0.000331154	0.00019316	0.000868806	0.000548968	-0.00228359	-0.000336095	-8.9351e-05	0.00221942	0.000909625	0.000859382	4.85141e-05	0.000105214	0.00179205	-0.000303498	-0.000791474	-0.000663746	0.000485967	-0.0010593	0.000963682	0.000782748	0.0014122	0.000727014	0.000748692	0.00106984	-0.00107581	2.8423e-05
-0.00075905	-0.000455797	0.00132957	7.08018e-05	0.00045162	0.000355171	0.000193303	0.000870378	0.000546161	-0.00229094	-0.000283836	-9.0015e-05	0.0022181	0.000909817	0.000851437	7.46981e-05	0.000104836	0.00179095	-0.000368448	-0.000756202	-0.000663868	0.00048867	-0.00104429	0.000959172	0.000772711	0.00141531	0.000750762	0.000741679	0.00107324	-0.000939552	2.816e-05
-0.000772901	-0.000580017	0.00134162	4.32826e-05	0.000460429	0.000351632	0.000196196	0.000863361	0.000556982	-0.00227492	-0.000260799	-9.1362e-05	0.00215763	0.000821755	0.000864098	-7.94766e-05	0.000109846	0.00179404	-0.000385767	-0.000745038	-0.000664663	0.000446484	-0.00105772	0.000968317	0.000781623	0.00108863	0.000755243	0.000744079	0.00103095	-0.000959257	2.70358e-05
-0.000772901	-0.000580017	0.00134162	4.32826e-05	0.000460429	0.000351632	0.000196196	0.000863361	0.000556982	-0.00227492	-0.000260799	-9.1362e-05	0.00215763	0.000821755	0.000864098	-7.94766e-05	0.000109846	0.00179404	-0.000385767	-0.000745038	-0.000664663	0.000446484	-0.00105772	0.000968317	0.000781623	0.00108863	0.000755243	0.000744079	0.00103095	-0.000959257	2.70358e-05
-0.000765958	-0.000564948	0.00133495	1.23208e-05	0.000457679	0.000348181	0.000195046	0.000865801	0.000552354	-0.00227477	-0.000285934	-9.13584e-05	0.00216197	0.000827964	0.000860992	-4.70141e-05	0.000108622	0.00179134	-0.000365704	-0.000749609	-0.000664598	0.000461007	-0.00105735	0.000965208	0.000781061	0.00110605	0.000749475	0.000743469	0.0010503	-0.000919408	2.69959e-05
-0.000767608	-0.000516721	0.00133411	3.43382e-05	0.000454574	0.000349092	0.00019602	0.0008659	0.000551584	-0.00227569	-0.000275057	-9.10414e-05	0.0021633	0.000847709	0.000862751	-4.39973e-05	0.000107891	0.0017856	-0.000365466	-0.000762768	-0.000664288	0.000460282	-0.0010535	0.000966162	0.000778418	0.00110992	0.00074929	0.00074536	0.00104139	-0.000919759	2.69629e-05
-0.000787338	-0.000537345	0.00134357	3.29533e-05	0.000456722	0.000349665	-0.000336143	0.000132769	0.000567403	-0.00209154	-0.000272653	-9.11956e-05	0.00202733	0.000833379	0.000865405	7.37266e-05	0.00012137	0.00178956	-0.00037297	-0.000734955	-0.000667702	0.000429311	-0.00105622	0.000966794	0.000775576	0.001094	0.000751848	0.000746195	0.00104119	-0.000841234	2.48036e-05
-0.000782843	-0.000532844	0.00134355	3.60962e-05	0.00045619	0.000350045	-0.000224267	0.000295583	0.00058164	-0.00195739	-0.00027095	-9.107e-05	0.00200102	0.000835954	0.000864695	-3.40353e-05	0.000120912	0.00178667	-0.000357784	-0.000705981	-0.000673925	0.000435109	-0.00105218	0.000966759	0.000724775	0.00109352	0.000750105	0.000746826	0.0010461	-0.000698601	2.38169e-05
-0.000792534	-0.000545369	0.00134036	3.44586e-05	0.000457589	0.000349719	-0.000155902	-4.12189e-07	0.000557654	-0.00191142	-0.000268643	-9.16874e-05	0.00200826	0.000828883	0.000864198	9.15426e-06	0.000118565	0.0017859	-0.000362668	-0.00072642	-0.000672101	0.000441362	-0.00105344	0.000966536	0.000727175	0.00109867	0.000726103	0.000751346	0.00104255	-0.000772636	2.36561e-05
-0.000777322	-0.000532977	0.0013413	0.000112611	0.000456884	0.000369164	-0.000144253	0.000195291	0.000570068	-0.00194061	-0.000272475	-9.11735e-05	0.00150937	0.0005764	0.000864652	-3.62702e-05	0.000131099	0.00178779	-0.000366453	-0.000720039	-0.000670255	0.000450372	-0.00105188	0.000966417	0.000713217	0.00109621	0.000745953	0.000746585	0.00104292	-0.000748779	2.16681e-05
-0.000781789	-0.000569844	0.00134121	4.80843e-05	0.000456509	0.000385557	-6.04595e-05	0.00021721	0.000568009	-0.00194969	-0.000246017	-9.10766e-05	0.001449	0.00057215	0.000864562	-2.36574e-05	0.000122395	0.00178742	-0.000358799	-0.000707895	-0.000671956	0.000439219	-0.00105211	0.000966652	0.000720279	0.00109517	0.000746383	0.000748687	0.00104374	-0.000722466	2.14854e-05
-0.000783192	-0.000560386	0.00134029	0.000110474	0.000457305	0.000411569	-0.000127332	0.000219541	0.00056615	-0.00194095	-0.000285909	-9.05909e-05	0.00143824	0.0004416	0.000864789	-2.39053e-05	0.000123726	0.00178804	-0.000364931	-0.0006481	-0.000673166	0.000441806	-0.00105246	0.000966673	0.000728521	0.00109519	0.000747109	0.000748986	0.00104266	-0.000683165	2.12279e-05
-0.000781548	-0.000558022	0.00134139	6.76443e-05	0.000457026	0.000369085	-0.000132265	0.000229302	0.000535686	-0.00196051	-0.000274282	-0.000160385	0.0012595	0.000485739	0.000864668	-2.5414e-05	0.000123896	0.00178819	-0.000361002	-0.000693969	-0.000673449	0.000394804	-0.00105264	0.000954266	0.000723096	0.00109485	0.000746367	0.000747521	0.000946048	-0.00071953	2.06465e-05
-0.00078666	-0.000598707	0.00134132	6.00007e-05	0.000457312	0.000397246	-0.000160272	0.000240844	0.000562194	-0.000172045	-0.000305116	-9.10074e-05	0.00124236	0.000328545	0.00086731	-2.82666e-05	0.00012786	0.00178803	-0.000375465	-0.000172977	-0.000674155	0.000410236	-0.00105182	0.000948528	0.000727345	0.000788202	0.0007472	0.000705088	0.000449567	-0.000702913	1.49971e-05
-0.00078666	-0.000598707	0.00134132	6.00007e-05	0.000457312	0.000397246	-0.000160272	0.000240844	0.000562194	-0.000172045	-0.000305116	-9.10074e-05	0.00124236	0.000328545	0.00086731	-2.82666e-05	0.00012786	0.00178803	-0.000375465	-0.000172977	-0.000674155	0.000410236	-0.00105182	0.000948528	0.000727345	0.000788202	0.0007472	0.000705088	0.000449567	-0.000702913	1.49971e-05
-0.00078666	-0.000598707	0.00134132	6.00007e-05	0.000457312	0.000397246	-0.000160272	0.000240844	0.000562194	-0.000172045	-0.000305116	-9.10074e-05	0.00124236	0.000328545	0.00086731	-2.82666e-05	0.00012786	0.00178803	-0.000375465	-0.000172977	-0.000674155	0.000410236	-0.00105182	0.000948528	0.000727345	0.000788202	0.0007472	0.000705088	0.000449567	-0.000702913	1.49971e-05
-0.000790391	-0.000588751	0.00134134	5.1455e-05	0.000457302	0.000400768	-0.000158326	0.000241574	0.000561451	-0.000200766	-0.000304136	-9.25541e-05	0.00124207	0.000346163	0.00086734	-2.81019e-05	0.000130178	0.00178807	-0.000374935	-0.000170607	-0.000672251	0.000412162	-0.00103942	0.000950442	0.000727246	0.000789626	0.000747207	0.00070499	0.000456375	-0.000700556	1.49947e-05
-0.00079553	-0.000608978	0.00134154	4.82021e-05	0.000457325	0.000399167	-0.000157239	0.000241632	0.000557535	-0.000215682	-0.000303974	-9.55564e-05	0.00101949	0.000336563	0.000867376	-2.81675e-05	0.00013086	0.00178944	-0.000374665	-0.000181854	-0.000673702	0.000418397	-0.00104955	0.00095198	0.000727488	0.000796619	0.000747128	0.000704391	0.000366357	-0.000700468	1.44945e-05
-0.000792745	-0.000610777	0.00134115	6.92447e-05	0.000457552	0.000397345	-0.000154812	0.000242776	0.000541894	-0.000239307	-0.000301046	-9.43795e-05	0.00109879	0.000336016	0.000867298	8.5404e-05	0.000130574	0.00178866	-0.000374181	-0.00019373	-0.000676276	0.000410696	-0.00105121	0.00095411	0.000480208	0.000290906	0.000747154	0.000704058	0.000420284	-0.000701844	1.3859e-05
-0.000788652	-0.000617008	0.00134123	7.45692e-05	0.000457365	0.000394879	-0.000157249	0.000241265	0.000541143	-0.000192565	-0.000302141	-9.40931e-05	0.00107749	0.00033977	0.000867293	-1.89178e-05	0.000131334	0.00178826	-0.000373456	-0.00018163	-0.000678258	0.000384066	-0.00104672	0.00095351	0.00050746	0.000341211	0.000747121	0.000703413	0.000369572	-0.000700748	1.37687e-05
-0.00079045	-0.000622109	0.00116483	7.81e-05	0.000457638	0.000395873	-0.000156026	0.000291896	0.000594072	-0.000197211	-0.000265967	-0.000197217	0.0011303	0.000330477	0.000868151	7.84361e-06	0.000132627	0.00174259	-0.000306939	-0.000195088	-0.000674695	0.000412319	-0.000842595	0.000952031	0.000389109	0.000369813	0.000729893	0.000701722	0.000402913	-0.000700547	1.28869e-05
-0.000790935	-0.000616894	0.00118877	7.57246e-05	0.000457411	0.00039723	-0.000153851	0.000227104	0.000561157	-0.000198217	-0.000293095	-0.000158557	0.00112655	0.000332541	0.00068413	8.9399e-06	0.000132116	0.00175455	-0.000328557	-0.000187722	-0.00067495	0.000412347	-0.000919841	0.000952668	0.00039009	0.000410071	0.000736724	0.000703411	0.000400998	-0.0007009	1.28086e-05
-0.000377671	-0.00061637	0.00122571	8.04831e-05	0.000457821	0.000396765	-0.000154718	0.000256601	0.000614931	-0.000180225	-0.000310091	-0.000166553	0.00110585	0.000334717	0.000726385	2.38709e-05	0.000132123	0.00175393	-0.000330709	-0.000187025	-0.000680281	0.000406241	-0.000298647	0.000953084	0.000304522	0.000342432	0.000740153	0.000699905	0.000408331	-0.00069973	1.16534e-05
-0.000476661	-0.000615618	0.00121813	7.28959e-05	0.000457586	0.00039706	-0.000154978	0.000253886	0.000597249	-0.000194338	-0.000282075	-0.000131865	0.00111154	0.000335052	0.000669262	4.94678e-05	0.000200683	0.00176915	-0.000292082	-0.000185935	-0.000676784	0.000396575	-0.000515254	0.000954956	0.000377181	0.000377018	0.000558818	0.000703201	0.000404862	-0.000350514	1.13012e-05
-0.000412397	-0.000616453	0.00122314	6.4587e-05	0.000457552	0.000399102	-0.000188431	0.000256015	0.000579691	-0.000193947	-0.00029168	-0.000199512	0.00111425	0.000335992	0.000695757	3.17621e-05	0.000180009	0.00149519	-0.000298834	-0.00016167	-0.00054605	0.000395241	-0.000394168	0.000956073	0.00039397	0.000379699	0.000495413	0.00070135	0.000189056	-0.000408572	1.00047e-05
-0.000450123	-0.000615139	0.0012211	7.35058e-05	0.000457627	0.000399725	-0.000148864	0.000240845	0.000591028	-0.000134811	-0.000296053	-0.000140397	0.00110407	0.000335455	0.000684219	3.67634e-05	0.000132995	0.00115675	-0.000236798	-0.000150856	-0.00062755	0.000217713	-0.000382165	0.000956092	0.000380778	0.000380684	0.000389718	0.000704227	0.000340603	-0.000319664	8.89461e-06
-0.000450123	-0.000615139	0.0012211	7.35058e-05	0.000457627	0.000399725	-0.000148864	0.000240845	0.000591028	-0.000134811	-0.000296053	-0.000140397	0.00110407	0.000335455	0.000684219	3.67634e-05	0.000132995	0.00115675	-0.000236798	-0.000150856	-0.00062755	0.000217713	-0.000382165	0.000956092	0.000380778	0.000380684	0.000389718	0.000704227	0.000340603	-0.000319664	8.89461e-06
-0.000435468	-0.000625315	0.00122011	7.0042e-05	0.000457595	0.000399343	-0.000161266	0.000242151	0.000592623	-0.000182999	-0.000288332	-0.000160178	0.00110716	0.000335639	0.000688807	2.97893e-05	0.000159391	0.00114699	-0.000264057	-0.000163986	-0.000620658	0.000201204	-0.000413627	0.000957537	0.000336146	0.000294572	0.000227139	0.000702243	0.000290015	-0.000320211	8.71744e-06
-0.000440563	-0.000218009	0.00121911	7.45441e-05	0.000404063	0.000401123	-0.000154555	0.000245819	0.00059429	-0.0001451	-0.000285389	-0.00016337	0.00110487	0.000335519	0.000688262	2.74395e-05	0.000159378	0.00113007	-0.000248152	-0.000120208	-0.000629188	0.000149116	-0.000415912	0.000958714	0.000351562	0.000199542	0.000247639	0.000702798	0.000315666	-0.000381297	8.28444e-06
-0.000440563	-0.000218009	0.00121911	7.45441e-05	0.000404063	0.000401123	-0.000154555	0.000245819	0.00059429	-0.0001451	-0.000285389	-0.00016337	0.00110487	0.000335519	0.000688262	2.74395e-05	0.000159378	0.00113007	-0.000248152	-0.000120208	-0.000629188	0.000149116	-0.000415912	0.000958714	0.000351562	0.000199542	0.000247639	0.000702798	0.000315666	-0.000381297	8.28444e-06
-0.000439674	-0.000197755	0.00121985	7.45749e-05	0.00040962	0.000401311	-0.000154916	0.000222283	0.00059451	-0.000141705	-0.000284323	-0.000162317	0.00110568	0.000335517	0.000686769	1.93743e-05	0.000160721	0.00112948	-0.000251232	-0.000120056	-0.000628709	0.000134947	-0.000416403	0.000958623	0.000351718	0.000235559	0.000196728	0.000702669	0.000311995	-0.000389502	8.26173e-06
-0.00043836	-0.000249341	0.00122006	7.27507e-05	0.000403666	0.000400418	-0.000156398	0.000209932	0.000597964	-0.00015263	-0.000283304	-0.000154003	0.00110543	0.000335512	0.000684715	2.25883e-05	0.000164706	0.00112797	-0.000230722	-0.00012717	-0.000627468	0.000144657	-0.00041621	0.000958278	0.000353633	0.000217703	0.000210088	0.000702833	0.000299919	-0.00037699	8.24633e-06
-0.000438819	-0.000255921	0.00122036	7.38003e-05	0.00041004	0.000226164	-4.84317e-05	0.000213075	0.000594818	-0.000147608	-0.000283726	-0.000143125	0.00110747	0.000335527	0.00068637	2.25948e-05	0.000160953	0.0010814	-0.000245302	-0.000119958	-0.000628201	0.000149897	-0.0004117	0.000957793	0.000352719	0.000190655	0.000209967	0.00058767	0.00031012	-0.000391076	7.88025e-06
-0.00043815	-0.000230736	0.00121923	7.01014e-05	0.0004118	0.000248136	-8.50814e-05	0.000213521	0.000594665	-0.000145926	-0.000276455	-0.000146482	0.00110756	0.000333448	0.000686676	2.37144e-05	0.000161542	0.00107553	-0.000245368	-0.000114916	-0.000625201	0.000155329	-0.000410809	0.000957995	0.000352718	0.000151412	0.000219735	0.000601258	0.000297573	-0.000386014	7.85586e-06
-0.000438129	-0.000243129	0.00121923	6.9414e-05	0.00041246	0.000290008	-0.000125878	0.000213523	0.000593017	-0.000147072	-0.000244018	-0.000169411	0.00110838	0.000265847	0.00068684	2.45955e-05	0.000161414	0.0010629	-0.000243085	-0.000123944	-0.000625869	0.000150096	-0.000413359	0.000958103	0.0003526	0.000176297	0.000211566	0.000554349	0.000227653	-0.00036486	7.71689e-06
-0.000437653	-0.000236303	0.00121945	7.30596e-05	0.00041658	0.000267848	-0.000121701	0.00021247	0.000615281	-5.83143e-05	-0.000240277	-0.000181709	0.000503742	0.000335531	7.87277e-05	2.45962e-05	0.000161363	0.00107522	-0.000242661	-0.000124548	-0.000625973	0.000151903	-0.000411933	0.000957729	0.000353036	0.000181639	0.000216735	0.000572242	0.000335911	-0.000378356	6.43732e-06
-0.000438211	-0.00024084	0.00083813	6.72964e-05	0.000416631	0.000260395	-0.000103299	0.00021468	0.000575343	-8.32718e-05	-0.000246198	-0.000150399	0.000696535	0.000329511	0.000307736	2.41834e-05	0.000161336	0.00106857	-0.000243467	-0.000120396	-0.000625941	0.000152437	-0.000408585	0.000626806	0.000352804	0.000179067	0.000216518	0.000566069	0.000298892	-0.000381275	5.34045e-06
-0.000438353	-0.000242648	0.00087468	6.09307e-05	0.000413549	0.000263281	-0.000105387	0.000213586	0.000588496	-8.94402e-05	-0.000255408	-0.000149468	0.000581532	0.000328781	0.000344733	2.39224e-05	0.000161468	0.00106661	-0.000243783	-0.000121632	-0.000625752	0.000153371	-0.000409498	0.000374613	0.000352605	0.000175803	0.000216989	0.000578668	0.000302558	-0.000379773	5.05847e-06
-0.000437842	-0.0002386	0.000842087	6.57049e-05	0.000415247	0.000271467	-9.31974e-05	0.00021378	0.000540459	-7.68132e-05	-0.000248318	-0.000148363	0.000677664	0.000333221	0.000289333	2.33373e-05	0.000160612	0.00107201	-0.000243614	-0.000117867	-0.000626013	0.000153579	-0.000408485	0.000351593	0.000352655	0.000175653	0.000213948	0.000402833	0.000300396	-0.000379059	4.85017e-06
-0.000437999	-0.000239786	0.000841612	6.45562e-05	0.000415058	0.000273672	-0.000101821	0.000213758	0.000496287	-6.81616e-05	-0.000255355	-0.000151134	0.000655623	0.000330613	0.000301292	2.33173e-05	0.000160689	0.00107206	-0.000243625	-0.000118456	-0.000626034	0.000153424	-0.000408688	0.000376652	0.000352613	0.000175991	0.000215288	0.000315302	0.000300423	-0.000380382	4.7434e-06
-0.000436954	-0.000239863	0.000824471	6.49227e-05	0.000414475	0.000274785	-0.000104261	0.000213451	0.000462222	-8.80488e-05	-0.000251785	-0.000151099	0.000654359	0.000330691	0.000309794	2.10259e-05	0.000158546	0.00107185	-0.000243513	-0.000119772	-0.000626021	0.000151811	-0.000408133	0.000394377	0.000352584	0.000175179	0.000214773	0.000215863	0.000301008	-0.000379772	4.645e-06
-0.000447661	-0.000239437	0.000819677	6.8318e-05	0.000414539	0.000274377	-0.000100347	0.000215964	0.000473816	-7.61983e-05	-0.000255977	-0.000150641	0.000636855	0.000330344	0.000337936	2.2904e-05	0.000260774	0.00101063	-0.000243539	-0.00011864	-0.000410534	0.00015356	-0.000409198	0.000415382	0.000345219	0.000176751	0.000211331	0.000284982	0.000301617	-0.000380362	4.39286e-06
-0.000436712	-0.000239693	0.000193282	6.39715e-05	0.000414746	0.000322398	-0.000101201	0.000213567	0.000468874	-7.82115e-05	-0.000253001	-0.000150628	0.000627727	0.000331601	0.000320796	2.22051e-05	0.000160411	0.00104367	-0.000245709	-0.000116377	-0.000626023	0.000153303	-0.000410331	0.000397078	0.000345882	0.000190184	0.000213438	0.000233712	0.000173939	-0.000383447	3.9051e-06
-0.000438182	-0.000239547	0.000160808	6.55372e-05	0.000414565	0.000303198	-0.00010079	0.000214989	0.000464443	-7.63764e-05	-0.000248055	-0.00015102	0.000635655	0.000325423	0.000324483	2.22018e-05	0.000166397	0.00103192	-0.000247414	-0.00011706	-0.000526936	0.000153273	-0.000408262	0.00040154	0.000350515	0.000187126	0.000211909	0.000242754	0.000225908	-0.000387352	3.78065e-06
-0.000436177	-0.000234312	0.000209465	6.44684e-05	0.000414649	0.000258948	-9.96786e-05	0.000214383	0.000390351	-7.53679e-05	-0.000238804	-0.000150613	0.000637329	0.000313845	0.000318544	2.50392e-05	0.0001605	0.00102954	-0.000245905	-0.000132495	-0.000540754	0.000153227	-0.000408538	0.000399813	0.000349489	0.000181847	0.00021381	0.000229739	0.000265114	-0.000381651	3.70865e-06
-0.000437176	-0.000224545	0.000181386	6.46309e-05	0.000415382	0.000270217	-0.000100796	0.00021445	0.000410499	-7.29631e-05	-0.000225358	-0.000150103	0.000635211	0.000321123	0.000323578	2.24124e-05	0.000163408	0.000941329	-0.000250729	-0.000126776	-0.000530282	7.30763e-05	-0.000408635	0.000397161	0.000349409	0.000183354	0.000214031	0.000241281	0.000249217	-0.000384522	3.51199e-06
-0.000432881	-0.000226585	0.000193623	6.41101e-05	0.000414768	0.000271614	-0.000100419	0.000210179	0.000428181	-7.15266e-05	-0.000226431	-0.000149684	0.000635486	0.00032392	0.000322931	2.22456e-05	0.00014833	0.000956028	-0.000248748	-0.000100376	-0.000519159	7.3786e-05	-0.000408478	0.000320955	0.000349061	0.000181823	0.000216531	2.21974e-05	0.000246904	-0.000386143	3.4212e-06
-0.000303102	-0.000221647	0.000195482	6.61465e-05	0.000414955	0.000274714	-9.76696e-05	0.000200761	0.000266135	-7.20905e-05	-0.00022741	-0.000149518	0.000635612	0.00032298	0.000322459	2.29645e-05	0.000162444	0.000964341	-2.10821e-05	-0.000110128	-0.000529819	7.99426e-05	-0.000385993	0.000299262	0.000350246	5.68308e-05	0.000214823	7.50209e-05	0.000252069	-0.000385372	3.1283e-06
-0.000303102	-0.000221647	0.000195482	6.61465e-05	0.000414955	0.000274714	-9.76696e-05	0.000200761	0.000266135	-7.20905e-05	-0.00022741	-0.000149518	0.000635612	0.00032298	0.000322459	2.29645e-05	0.000162444	0.000964341	-2.10821e-05	-0.000110128	-0.000529819	7.99426e-05	-0.000385993	0.000299262	0.000350246	5.68308e-05	0.000214823	7.50209e-05	0.000252069	-0.000385372	3.1283e-06
-0.000304875	-0.000222276	0.000194308	6.65963e-05	0.000415083	0.000274389	-9.7745e-05	0.000206529	0.000293882	-7.21692e-05	-0.00021327	-0.000149534	0.000630587	0.000322591	0.000323211	2.3435e-05	0.000161416	0.000966289	-9.6223e-05	-9.31858e-05	-0.000526435	8.68425e-05	-0.000391854	0.000190115	0.000349885	5.80212e-05	0.000213938	9.3952e-05	0.000253839	-0.000385407	3.09591e-06
-0.000310068	-0.000222162	0.000192185	6.81991e-05	0.000145076	0.000274418	-9.85906e-05	0.000204604	0.000304425	-7.2229e-05	-0.00022161	-0.000149414	0.000634458	0.000322552	0.000322003	2.41303e-05	0.000159856	0.000967716	-8.55356e-05	-0.000103937	-0.00052531	9.38519e-05	-0.000391283	0.000187364	0.000349965	5.37201e-05	0.000208187	8.30903e-05	0.000252956	-0.000384458	2.95571e-06
-0.000311365	-0.000215063	0.000179666	6.8288e-05	0.000147093	0.000274111	-9.85973e-05	0.000207203	0.000304202	-7.21392e-05	-0.000220788	-0.00014958	0.000635228	0.000322348	0.000322257	2.57472e-05	0.000159635	0.00096544	-8.5057e-05	-9.68382e-05	-0.000524053	9.2483e-05	-0.000393054	0.000183377	0.000349622	2.82836e-05	0.000195338	9.39815e-05	0.000253774	-0.000385359	2.93877e-06
-0.000307931	-0.000185937	0.000174287	6.67859e-05	0.00014375	0.000274246	-9.85584e-05	0.00020666	0.000312709	-7.22545e-05	-0.00022156	-0.000149163	0.000630207	0.000322571	0.00032238	2.59861e-05	0.000157337	0.000965121	-8.84213e-05	-8.93685e-05	-0.000524996	9.35337e-05	-0.000392775	0.000188187	0.000349819	5.58158e-05	0.000195522	9.65991e-05	0.000253378	-0.00038513	2.92434e-06
-0.000304951	-6.08941e-05	0.000180133	6.68349e-05	0.00012587	0.000274332	-7.90629e-05	0.000207434	0.000307885	-7.21635e-05	-0.000224056	-0.000147936	0.000633709	0.000322319	0.000322691	2.64863e-05	0.000159089	0.000964381	-9.66257e-05	-8.75474e-05	-0.000523849	7.074e-05	-0.000390258	0.000174134	0.000349648	4.01589e-05	0.000199863	8.44537e-05	0.000253817	-0.000385202	2.87453e-06
-0.000307492	-6.12893e-05	0.000180089	6.66436e-05	0.000128274	0.000274332	-6.58975e-05	0.000207435	0.000307922	-7.21728e-05	-0.00022341	-0.000147126	0.000634508	0.000322322	0.000322515	2.62427e-05	0.000159774	0.000963648	-8.91646e-05	-8.39399e-05	-0.000524259	8.63553e-05	-0.000390748	0.000175842	0.00034952	4.14357e-05	0.000196599	6.52513e-05	0.00025379	-0.000385228	2.8717e-06
-0.00030843	-3.25207e-05	0.000178442	6.54877e-05	0.000134107	0.000274317	-7.4675e-05	0.000207705	0.000311821	-7.22312e-05	-0.000225296	-0.00014246	0.000633993	0.000322183	0.000322686	2.6979e-05	0.000161404	0.000966025	-9.03724e-05	-8.02567e-05	-0.000235991	9.10283e-05	-0.000391164	0.000182822	0.000351801	3.89463e-05	0.000200607	6.03781e-05	0.000254816	-0.000385207	2.66513e-06
-0.000306361	-4.87087e-05	0.000179492	6.65275e-05	0.00013888	0.000274288	-8.17707e-05	0.000208159	0.000310717	-7.20992e-05	-0.000223871	-0.000146253	0.000633662	0.000322201	0.000322616	2.62577e-05	0.00016024	0.000965423	-7.08567e-05	-7.98701e-05	-0.000182717	9.1347e-05	-0.000391607	0.000177659	0.000349604	4.24066e-05	0.000198274	6.88367e-05	0.000255531	-0.000385242	2.63832e-06
-0.000305392	-4.69337e-05	0.000179348	7.18829e-05	0.000132077	0.000275793	-8.09733e-05	0.000207611	0.000120133	-7.21735e-05	-0.000223935	-0.0001459	0.000619585	0.000320589	0.000322461	2.62056e-05	0.0001596	0.000962907	1.25936e-05	-8.79299e-05	-0.000236668	8.93921e-05	-0.000391167	0.000168234	0.000349546	5.32425e-05	0.00020076	6.84272e-05	0.000274724	-0.000148237	2.43169e-06
-0.000306466	-5.21811e-05	0.000179694	7.21937e-05	0.000135506	0.000274573	-7.99367e-05	0.000208005	0.000116307	-7.21305e-05	-0.000224243	-0.000145997	0.000626351	0.000321167	0.000322458	2.63516e-05	0.000159799	0.000964982	-8.93407e-06	-8.57771e-05	-0.000218657	8.85681e-05	-0.000391201	0.000174568	0.00034935	5.2624e-05	0.00020104	6.22392e-05	0.000262692	-6.75041e-05	2.41402e-06
-0.000306561	-4.96164e-05	0.000179212	7.31044e-05	0.000132682	0.000275494	-7.72358e-05	0.000207666	0.000128565	-7.21473e-05	-0.000224059	-0.000145957	0.000619027	0.000320889	0.000322543	2.62669e-05	0.00015975	0.000963259	-1.43153e-06	-8.65266e-05	-0.00018742	8.81526e-05	-0.00039135	0.000170193	0.000349325	5.23834e-05	0.000200227	6.20914e-05	0.000270131	-6.33068e-05	2.39221e-06
-0.00030675	-4.96168e-05	0.000180854	7.26726e-05	0.00013271	0.000275452	-7.72786e-05	0.000207745	0.000129067	-7.21463e-05	-0.000224058	-0.000145875	0.000619672	0.000320933	0.000322529	2.62707e-05	0.00015975	0.000963269	6.89196e-06	-8.62789e-05	-0.000189193	8.83794e-05	-0.00039135	0.000170229	0.000349252	5.13298e-05	0.00020038	6.22325e-05	0.000264196	-6.4028e-05	2.39139e-06
-0.000306561	-4.97224e-05	0.000180117	7.11292e-05	0.000133466	0.000275409	-7.7376e-05	0.000207768	0.0001147	-7.21207e-05	-0.000224009	-0.000145961	0.000619667	0.000321009	0.000322495	2.6244e-05	0.00015994	0.000963429	-2.86372e-06	-8.53395e-05	-0.000191394	8.84005e-05	-0.000391381	0.000170824	0.000349364	5.30292e-05	0.000200461	6.3948e-05	0.000263374	-6.43185e-05	2.38886e-06
-0.000306702	-4.90532e-05	0.000180303	7.13731e-05	0.000133985	0.000275386	-7.7616e-05	0.000207762	0.000125306	-7.21328e-05	-0.000224267	-0.000146003	0.000618934	0.000321055	0.00029908	2.62715e-05	0.000159884	0.000963462	-4.54592e-06	-8.74361e-05	-0.000173915	8.87323e-05	-0.000391242	0.000172496	0.00034921	5.26866e-05	0.000200463	6.73245e-05	0.000266133	-7.31884e-05	2.37392e-06
-0.000306565	-4.94248e-05	0.000180024	7.09229e-05	0.000133712	0.000275573	-7.37396e-05	0.000207724	0.000122204	-7.2135e-05	-0.000225326	-0.00014601	0.000617092	0.000320911	0.000309985	3.14751e-05	0.000159862	0.000963484	-6.90492e-06	-8.10412e-05	-0.000185614	8.82358e-05	-0.000391325	0.000171855	0.000349194	5.18592e-05	0.000149456	6.42174e-05	0.000266496	-6.68829e-05	2.36133e-06
-0.000308419	-4.90026e-05	0.000179791	7.92665e-05	0.000133736	0.000274813	-7.62139e-05	0.000207759	0.000116716	-6.61352e-05	-0.000225272	-0.000145877	0.000375295	0.00032091	0.000320088	3.39353e-05	0.000159898	0.000963444	-5.65124e-06	-8.03086e-05	-0.000190168	0.00010359	-0.000391477	0.000170974	0.000349264	2.93161e-05	0.00016018	6.26823e-05	0.000268624	-6.60044e-05	2.13457e-06
-0.000312016	-5.26926e-05	0.00017935	7.66342e-05	0.000131219	0.000275581	-7.74396e-05	0.000207773	0.000122063	-6.9596e-05	-0.000148285	-0.000141442	0.000382606	0.000321005	0.000301043	2.90395e-05	5.19692e-05	0.000860119	-8.24571e-06	-8.75079e-05	-0.000177839	9.12484e-05	-0.000391836	0.000171062	0.000349304	-9.55174e-07	0.000167929	5.00892e-05	0.000277243	-6.73832e-05	1.89025e-06
-0.000312016	-5.26926e-05	0.00017935	7.66342e-05	0.000131219	0.000275581	-7.74396e-05	0.000207773	0.000122063	-6.9596e-05	-0.000148285	-0.000141442	0.000382606	0.000321005	0.000301043	2.90395e-05	5.19692e-05	0.000860119	-8.24571e-06	-8.75079e-05	-0.000177839	9.12484e-05	-0.000391836	0.000171062	0.000349304	-9.55174e-07	0.000167929	5.00892e-05	0.000277243	-6.73832e-05	1.89025e-06
-0.000309142	-5.38994e-05	0.00018009	7.64606e-05	0.000128676	0.000277993	-7.62348e-05	0.000195493	0.000121063	-7.098e-05	-0.000157956	-0.000142461	0.000457956	0.000321044	0.000301587	3.21109e-05	3.6994e-05	0.000409397	-6.5368e-06	-8.62589e-05	-0.000181534	9.89171e-05	-0.000391418	0.000187993	0.000349304	4.57334e-05	0.000162774	4.89305e-05	9.20025e-05	-6.73978e-05	1.31809e-06
-0.00031018	-5.39401e-05	0.000179719	7.60303e-05	0.000127588	0.000277782	-7.65077e-05	0.000187151	0.000121285	-7.05642e-05	-0.000157536	-0.000142663	0.000405463	0.000321036	0.000303545	3.19056e-05	4.27353e-05	0.00042129	-6.47031e-06	-8.60454e-05	-0.000181139	9.53822e-05	-0.000391496	0.000182313	0.00034929	4.25637e-05	0.000160587	4.89331e-05	0.000150952	-6.78503e-05	1.29156e-06
-0.000310073	-5.27671e-05	0.00017701	7.5074e-05	0.000122822	0.00027657	-7.57374e-05	0.000195253	0.000117076	-6.95422e-05	-0.000155293	-0.000143038	0.000388617	0.000321044	0.00030346	3.19714e-05	5.92839e-05	0.000399165	-7.92223e-06	-8.59269e-05	-0.000181076	9.16807e-05	-0.000391758	0.000176583	0.000349297	3.70599e-05	0.000149767	4.44991e-05	7.83296e-05	-6.75647e-05	1.23629e-06
-0.000310073	-5.27671e-05	0.00017701	7.5074e-05	0.000122822	0.00027657	-7.57374e-05	0.000195253	0.000117076	-6.95422e-05	-0.000155293	-0.000143038	0.000388617	0.000321044	0.00030346	3.19714e-05	5.92839e-05	0.000399165	-7.92223e-06	-8.59269e-05	-0.000181076	9.16807e-05	-0.000391758	0.000176583	0.000349297	3.70599e-05	0.000149767	4.44991e-05	7.83296e-05	-6.75647e-05	1.23629e-06
-0.000310073	-5.27671e-05	0.00017701	7.5074e-05	0.000122822	0.00027657	-7.57374e-05	0.000195253	0.000117076	-6.95422e-05	-0.000155293	-0.000143038	0.000388617	0.000321044	0.00030346	3.19714e-05	5.92839e-05	0.000399165	-7.92223e-06	-8.59269e-05	-0.000181076	9.16807e-05	-0.000391758	0.000176583	0.000349297	3.70599e-05	0.000149767	4.44991e-05	7.83296e-05	-6.75647e-05	1.23629e-06
-0.00030988	-5.28814e-05	0.00017774	7.53422e-05	0.000123538	0.000276658	-7.58743e-05	0.000191927	0.000118864	-7.05804e-05	-0.000160002	-0.000143163	0.000384046	0.000279558	0.000302907	2.68491e-05	5.61995e-05	0.000397239	-7.54299e-06	-8.60708e-05	-0.000180838	9.27458e-05	-0.000391673	0.000184194	0.000349292	3.70591e-05	0.000151254	4.91379e-05	9.75932e-05	-6.76507e-05	1.21364e-06
-0.000308179	-5.29189e-05	0.000178169	7.55531e-05	0.000122179	0.000276559	-7.59333e-05	0.000191749	0.000124282	-7.00258e-05	-0.000160758	-0.000143113	0.000387248	0.000283987	0.000303016	3.01822e-05	5.83574e-05	0.000345669	-7.65048e-06	-8.59402e-05	-0.000180926	9.26036e-05	-0.000391588	0.000170391	0.000349293	3.74651e-05	5.42804e-05	5.22423e-05	9.43441e-05	-6.7941e-05	1.15581e-06
-0.000306887	-5.29408e-05	0.000178806	7.68334e-05	0.00012348	0.00027682	-7.60762e-05	0.000191462	0.00012012	-7.04489e-05	-0.000159884	-0.000143239	0.000391762	0.000282433	0.000302845	2.72813e-05	5.68493e-05	0.00033628	-7.72837e-06	-8.60255e-05	-0.000180785	9.26001e-05	-0.000391633	0.000145001	0.000349285	3.72829e-05	3.43772e-05	5.75195e-05	0.000102122	-6.8036e-05	1.14273e-06
-0.000308345	-5.266e-05	0.000177932	7.54492e-05	0.00012318	0.000276573	-7.58642e-05	0.000192564	0.000119157	-5.15925e-05	-0.000160647	-0.0001432	0.000384935	0.000270577	0.000302832	3.1323e-05	5.81137e-05	0.000347372	-7.69403e-06	-8.59596e-05	-0.000180698	9.28402e-05	-0.00039149	0.00015646	0.000349305	3.80822e-05	2.08987e-05	5.08661e-05	9.75833e-05	-6.78156e-05	1.13807e-06
-0.000308476	-5.27956e-05	0.000177931	7.56511e-05	0.000123242	0.000276537	-7.58741e-05	0.000193101	0.000119133	-5.55285e-05	-0.000159959	-0.000143197	0.00038623	0.000269277	0.000302881	3.36483e-05	5.82835e-05	0.000347487	-7.70753e-06	-8.59688e-05	-0.000180875	9.26777e-05	-0.000391573	0.000137253	0.000349303	3.77941e-05	2.54084e-05	5.44808e-05	9.85259e-05	-6.77128e-05	1.13437e-06
-0.000308873	-5.29467e-05	0.000178083	7.61619e-05	0.000121674	0.000276555	-7.59658e-05	0.000192456	0.000120983	-4.84924e-05	-0.000162485	-0.000143068	0.000380802	0.000272089	0.000302867	-1.00348e-05	5.723e-05	0.000342905	-7.67906e-06	-8.59658e-05	-0.000180779	9.25916e-05	-0.000391582	0.000146249	0.000142148	3.75863e-05	5.27527e-05	5.45109e-05	9.91872e-05	-6.81295e-05	1.03069e-06
-0.000309292	-5.25181e-05	0.000178117	7.60886e-05	0.000123167	0.000276613	-7.14149e-05	0.000189962	0.00012036	-5.25304e-05	-0.000160435	-0.000143185	0.000384567	0.000149054	0.000302563	2.00947e-05	5.71152e-05	0.000161334	-5.51946e-06	-8.59067e-05	-0.000180974	9.30738e-05	-0.000391491	0.000146556	0.000200765	3.75151e-05	3.10754e-05	5.25719e-05	9.84382e-05	-6.7957e-05	9.06961e-07
-0.000307758	-5.2986e-05	0.000178166	7.60161e-05	0.000123096	0.000276636	-6.6886e-05	0.000190014	0.000120447	-6.26464e-05	-0.000160557	-0.000142697	0.000386044	0.000139798	0.000302606	2.76182e-05	5.73989e-05	2.90088e-05	-6.96371e-06	-8.59731e-05	-0.000180378	9.41032e-05	-0.000391506	0.000144313	0.000195609	3.75538e-05	2.90061e-05	5.35816e-05	9.84545e-05	-6.79416e-05	8.77549e-07
-0.000308989	-5.31092e-05	0.000178327	-1.63285e-05	0.000123146	0.000261196	-7.0931e-05	0.000190231	0.000119856	-5.95354e-05	-0.000160335	-0.000142492	0.000381609	0.000155894	0.000304194	3.02559e-06	5.71672e-05	9.82697e-05	-7.26442e-06	-8.59682e-05	-0.000118524	9.3583e-05	-0.000391533	0.000144576	0.000167811	3.75808e-05	3.57012e-05	5.35683e-05	9.84955e-05	-6.93377e-05	8.46962e-07
-0.000308873	-5.29746e-05	0.000178172	9.05461e-06	0.000121325	0.000268151	-6.80484e-05	0.000188276	0.000120359	-5.90607e-05	-0.000160426	-0.000142919	0.000384079	0.000149231	0.000303701	1.14372e-05	5.72285e-05	3.30191e-05	-7.22454e-06	-8.59586e-05	-0.00013493	9.35781e-05	-0.000391962	0.000145575	0.0001709	3.75794e-05	3.50053e-05	5.34808e-05	9.82195e-05	-6.90504e-05	8.45743e-07
-0.000308483	-5.30627e-05	0.000109187	-1.37574e-06	0.000123139	0.000265092	-6.71198e-05	0.000187175	0.000119971	-5.94057e-05	-0.00016026	-0.000142744	0.00038209	0.000152944	0.000303863	9.82916e-06	5.72123e-05	5.428e-05	-5.44757e-06	-8.58431e-05	-0.000116339	9.35693e-05	-0.000391585	0.000144348	0.000174769	3.75829e-05	3.29975e-05	5.35246e-05	9.84523e-05	-6.91411e-05	8.2114e-07
-0.000308871	-5.30744e-05	0.000104721	2.16494e-05	0.00012311	0.000267598	-6.68754e-05	0.000186521	0.00012004	-5.90851e-05	-0.000160384	-0.000142777	0.000352487	0.000152094	0.000303962	9.75442e-06	5.72015e-05	5.08556e-05	-5.78397e-06	-8.58796e-05	-0.000122618	9.37563e-05	-0.000391545	0.000144968	0.000177753	3.66045e-05	3.38365e-05	5.00026e-05	9.8349e-05	-6.89156e-05	8.01976e-07
-0.000308866	-5.30709e-05	0.000103511	1.74312e-05	0.000123033	0.000267164	-6.68328e-05	0.000185839	0.000120118	-5.90822e-05	-0.000160382	-0.000142727	0.000356933	0.000152577	0.000304046	9.86632e-06	5.72085e-05	6.23231e-05	-5.62518e-06	-8.58141e-05	-0.000119162	9.37399e-05	-0.000391563	0.000145486	8.80347e-05	3.23155e-05	3.37526e-05	5.36711e-05	9.88422e-05	-6.86655e-05	7.81311e-07
-0.000308741	-5.30051e-05	8.67783e-05	1.1395e-05	0.000120638	0.00028407	-6.76159e-05	0.000180413	0.000121809	-5.59176e-05	-0.000134742	-0.000142744	0.000332353	0.000152736	0.000305752	8.63606e-06	5.70563e-05	7.33561e-05	-5.97665e-07	-8.74014e-05	-0.000124008	9.34263e-05	-0.000233435	0.000145515	0.000104023	3.74658e-05	3.36764e-05	5.31639e-05	9.77532e-05	-6.76013e-05	6.68362e-07
-0.000308714	-5.27874e-05	8.92239e-05	5.32426e-06	0.000124454	0.000273368	-8.71492e-05	0.000182653	0.000120443	-5.7148e-05	-5.10997e-05	-0.000140277	0.000322116	0.000151622	0.000305476	9.63245e-06	5.57525e-05	7.65318e-05	-2.47488e-06	-5.90142e-05	-0.000118748	9.36119e-05	-0.000217547	0.000145565	9.25353e-05	3.74222e-05	3.37104e-05	5.26959e-05	9.86655e-05	-6.64299e-05	6.29333e-07
-0.000308786	-5.3273e-05	7.89245e-05	1.58445e-05	0.00012297	0.000270099	-7.00693e-05	0.000183047	0.00012175	-5.52287e-05	-0.000103303	-0.000142596	0.000327695	0.000153276	0.000304857	1.12459e-05	5.80905e-05	7.39695e-05	-3.31988e-06	-6.77114e-05	-0.000121581	9.19148e-05	-0.000127386	0.000147355	9.14431e-05	3.71381e-05	3.38005e-05	5.35011e-05	9.86597e-05	-6.54326e-05	6.06352e-07
-0.000308748	-5.29455e-05	7.70501e-05	8.56909e-06	0.000122578	0.000277566	-7.05164e-05	0.000183438	0.000120682	-5.7794e-05	-7.04728e-05	-0.000141452	0.000327051	0.000151957	0.000305603	1.00432e-05	5.65658e-05	7.59578e-05	-2.52664e-06	-7.68376e-05	-0.000123188	9.29492e-05	-0.000106768	0.000145919	0.000103628	3.61048e-05	3.38586e-05	5.28755e-05	9.86857e-05	-6.51984e-05	6.02617e-07
-0.000308764	-5.30083e-05	7.57033e-05	1.48472e-05	0.000122529	0.000272393	-7.24335e-05	0.000183055	0.000121163	-5.62308e-05	-7.21581e-05	-0.000142559	0.000328975	0.000152504	0.000305002	1.05971e-05	5.76198e-05	7.46989e-05	-2.89209e-06	-6.78515e-05	-0.000124139	9.2331e-05	-0.000106332	0.000146908	9.27589e-05	3.70224e-05	3.37477e-05	5.32992e-05	9.8766e-05	-6.34332e-05	5.98125e-07
-0.000308749	-5.49025e-05	7.28516e-05	1.07893e-05	0.000122824	0.000272774	-7.44772e-05	0.000185318	0.000121696	-5.74154e-05	-7.62233e-05	-0.000144209	0.000327454	0.000152773	0.000305208	1.04051e-05	5.82646e-05	7.41463e-05	-3.14215e-06	-7.35031e-05	-0.000111926	8.75245e-05	-0.00010913	0.000145862	8.98171e-05	3.69172e-05	3.5224e-05	4.19075e-05	9.10014e-05	-6.45164e-05	5.94232e-07
-0.00030875	-5.48494e-05	7.31806e-05	1.17122e-05	0.000122798	0.000272755	-7.44687e-05	0.000184031	0.000121417	-5.65151e-05	-7.5639e-05	-0.000143081	0.000328211	0.000152753	0.000305146	1.04279e-05	5.79652e-05	7.44258e-05	-2.9923e-06	-7.05543e-05	-0.000112006	8.84514e-05	-0.000108751	0.000145894	8.99082e-05	3.6919e-05	3.47844e-05	4.23305e-05	9.10432e-05	-6.45017e-05	5.93388e-07
-0.000248576	-5.44463e-05	6.49199e-05	1.10297e-05	0.000122804	0.000272754	-5.49257e-05	0.00018426	0.000120664	-5.70445e-05	-6.85851e-05	-0.000141123	0.00032747	0.000152665	0.000304934	8.38506e-06	5.84958e-05	4.39006e-05	-3.11182e-06	-7.41899e-05	-0.000119327	9.17103e-05	-0.000111698	0.00014632	9.59666e-05	3.69327e-05	3.31838e-05	4.36741e-05	9.50887e-05	-6.50716e-05	5.55823e-07
-0.000253252	-5.44385e-05	6.76782e-05	1.0678e-05	0.000122878	0.000272737	-5.37191e-05	0.000184251	0.000120122	-5.69036e-05	-7.54479e-05	-0.00014095	0.000329559	0.000152639	0.000226017	8.45155e-06	5.82168e-05	3.58856e-05	-3.2056e-06	-7.49374e-05	-0.000122076	9.15914e-05	-0.000111414	0.00014637	9.70959e-05	3.69182e-05	3.32118e-05	4.48107e-05	9.55061e-05	-6.50822e-05	5.19093e-07
-0.000264604	-5.33443e-05	7.27445e-05	9.98578e-06	0.000122592	0.000209168	-5.41467e-05	0.000183638	0.00012024	-5.6845e-05	-7.46284e-05	-0.000139301	0.000329142	0.000152615	0.000220815	8.74145e-06	5.79335e-05	4.49838e-05	-3.47876e-06	-8.69138e-05	-0.000120003	9.07076e-05	-0.00011719	0.000143243	9.67867e-05	3.69185e-05	3.34627e-05	5.77256e-05	9.67223e-05	-6.49738e-05	4.95398e-07
-0.000257255	-5.07401e-05	7.00622e-05	1.03253e-05	0.000122857	0.000200697	-5.07782e-05	0.000183856	0.000119935	-5.66756e-05	-7.5199e-05	-0.000140555	0.000330065	0.000152629	0.000217715	8.6293e-06	5.79846e-05	4.50895e-05	-3.38091e-06	-8.21098e-05	-0.000120664	9.09601e-05	-0.000112491	0.000144268	9.53197e-05	3.69423e-05	3.30154e-05	5.85612e-05	9.61425e-05	-6.49763e-05	4.8513e-07
-0.000257352	-5.48566e-05	6.98941e-05	1.03514e-05	9.39078e-05	0.000207024	-5.01125e-05	0.000144715	0.000119883	-5.66798e-05	-7.56188e-05	-0.000143683	0.000330318	3.80574e-05	0.000222919	9.53116e-06	5.75607e-05	4.28566e-05	-3.37553e-06	-7.75404e-05	-8.07772e-05	9.10659e-05	-0.000112296	0.00011702	9.60265e-05	3.6943e-05	3.31907e-05	5.83012e-05	9.54818e-05	-6.49796e-05	4.34374e-07
-0.000255635	-5.24566e-05	7.0464e-05	1.04851e-05	9.82916e-05	0.000188375	-5.15584e-05	0.000158846	0.000119948	-5.66139e-05	-7.53327e-05	-0.000140432	0.000323864	2.16012e-05	0.000230073	9.69355e-06	5.78173e-05	3.51973e-05	4.34105e-06	-7.96313e-05	-0.000119844	9.10005e-05	-0.000112316	9.0913e-05	9.67701e-05	3.69288e-05	3.30911e-05	5.69325e-05	9.53704e-05	-6.35499e-05	4.30248e-07
-0.000258002	-5.39842e-05	7.05788e-05	1.04557e-05	6.26623e-05	0.00019324	-5.39378e-05	0.000156978	0.000119957	-5.67658e-05	-7.49289e-05	-0.000142277	0.000319838	5.34378e-05	0.000221385	9.23842e-06	5.49209e-05	4.09773e-05	-2.64623e-06	-7.30407e-05	-9.27557e-05	9.12721e-05	-0.000113414	9.47747e-05	9.63086e-05	3.69157e-05	3.32444e-05	5.63502e-05	9.30486e-05	-6.49467e-05	4.17719e-07
-0.000257315	-5.29129e-05	7.0176e-05	1.03809e-05	7.56705e-05	0.000194436	-5.14279e-05	0.000149672	0.000108564	-5.66834e-05	-7.51027e-05	-9.58779e-05	0.000328225	4.64011e-05	0.00022567	9.6217e-06	5.28913e-05	4.04273e-05	-1.52781e-06	-6.46436e-05	-9.58081e-05	9.10421e-05	-0.000112437	0.000101398	9.63852e-05	3.69212e-05	3.31462e-05	5.69504e-05	9.54818e-05	-6.38603e-05	4.10552e-07
-0.000257421	-5.49317e-05	7.03334e-05	1.06804e-05	7.12213e-05	0.000153497	-5.18857e-05	0.000154217	0.000107926	-5.6825e-05	-7.50939e-05	-0.00013263	0.000324043	4.65629e-05	0.000224688	9.25691e-06	5.32833e-05	3.77465e-05	3.22688e-07	-7.46611e-05	-6.16428e-05	9.10419e-05	-0.000112912	9.81331e-05	9.63357e-05	3.69471e-05	3.31518e-05	5.74673e-05	9.46878e-05	-6.41898e-05	3.97741e-07
-0.000257553	-5.36062e-05	8.05804e-05	1.03659e-05	7.67015e-05	0.000165849	-5.23776e-05	0.000153941	0.000104076	-5.67525e-05	-7.56566e-05	-0.000104902	0.000138959	4.29454e-05	0.000224435	9.49616e-06	5.35443e-05	4.16104e-05	7.44032e-07	-7.3507e-05	-9.67533e-05	9.1084e-05	-0.000112773	9.82471e-05	9.63167e-05	3.69174e-05	3.31902e-05	5.71194e-05	9.39921e-05	-6.48504e-05	3.16109e-07
-0.000257475	-5.32359e-05	4.77452e-05	1.04985e-05	7.98327e-05	0.000169405	-5.19227e-05	0.000152066	0.000106061	-5.67674e-05	-7.57154e-05	-9.25147e-05	0.000125466	4.25471e-05	0.000225417	9.41523e-06	5.21544e-05	4.09958e-05	8.91536e-07	-7.23831e-05	-9.73554e-05	9.11033e-05	-0.000112277	9.84932e-05	9.62521e-05	3.69393e-05	3.31777e-05	5.69718e-05	8.73869e-05	-6.47803e-05	3.0616e-07
-0.000239961	-5.32238e-05	5.80372e-05	1.05515e-05	7.56388e-05	0.000172511	-5.25009e-05	0.000152224	0.000105736	-5.6809e-05	-7.56448e-05	-8.69849e-05	0.000131084	4.3546e-05	0.000224165	9.50383e-06	5.26401e-05	4.11041e-05	3.99836e-07	-7.2722e-05	-9.5933e-05	9.10575e-05	-0.000112642	9.98933e-05	9.64675e-05	3.69385e-05	3.31617e-05	5.71695e-05	9.46111e-05	-6.47318e-05	3.0051e-07
-0.000240795	-4.55058e-05	6.53553e-05	1.03561e-05	7.74283e-05	0.000170064	-5.2382e-05	0.000152737	1.65997e-05	-5.67215e-05	-7.55682e-05	-9.60566e-05	0.000131957	4.27528e-05	0.000224735	9.4252e-06	5.32802e-05	4.09817e-05	8.4108e-07	-7.32216e-05	-9.24387e-05	7.44585e-05	-0.000112501	9.93929e-05	9.63146e-05	3.69459e-05	3.29131e-05	5.6924e-05	8.95963e-05	-6.47441e-05	2.87375e-07
-0.000238646	-3.77133e-05	6.67135e-05	1.06135e-05	7.79046e-05	0.000171624	-5.26107e-05	0.000151903	2.66353e-05	-5.17308e-05	-7.56383e-05	-8.444e-05	0.000135277	4.30326e-05	0.000223595	9.46574e-06	5.27756e-05	4.16326e-05	8.43106e-07	-7.21911e-05	-8.97467e-05	7.23623e-05	-0.000112641	0.000100397	9.66763e-05	3.69449e-05	3.2036e-05	5.73887e-05	8.78355e-05	-6.47631e-05	2.83506e-07
-0.000203092	-4.40539e-05	5.79881e-05	1.08747e-05	7.85972e-05	0.000156763	-5.24505e-05	0.000153262	3.89654e-05	-4.82722e-05	-7.55765e-05	-8.99968e-05	0.000133247	4.34364e-05	0.000223892	9.3521e-06	5.28407e-05	4.12283e-05	7.32826e-07	-7.23846e-05	-9.16048e-05	8.02351e-05	-0.000112621	4.51908e-05	9.68338e-05	3.69414e-05	3.28543e-05	5.74568e-05	9.17104e-05	-6.47611e-05	2.5819e-07
-0.000196615	-4.6586e-05	5.55384e-05	1.05524e-05	8.46407e-05	0.000131933	-5.24916e-05	0.000153784	4.0988e-05	-5.39532e-05	-7.52117e-05	-8.82124e-05	0.000133003	5.07793e-05	0.000223651	1.2665e-06	5.26577e-05	4.12293e-05	8.57741e-07	-7.09054e-05	-9.28216e-05	6.93306e-05	-0.000112609	4.26433e-05	9.84863e-05	3.68567e-05	3.21043e-05	6.42215e-05	7.86059e-05	-6.47619e-05	2.47326e-07
-0.000187701	-4.02195e-05	5.68269e-05	1.05224e-05	8.14951e-05	0.000137919	-5.2513e-05	0.000153543	3.06378e-05	-4.94794e-05	-7.53287e-05	-8.83455e-05	0.000134622	4.67857e-05	0.000223811	3.47929e-06	5.28571e-05	4.13972e-05	7.00991e-07	-7.14581e-05	-8.81801e-05	7.403e-05	-0.000112622	2.92269e-05	9.74932e-05	3.69022e-05	3.23876e-05	6.16504e-05	7.92333e-05	-6.47641e-05	2.42064e-07
-0.000184681	-4.11667e-05	5.77918e-05	1.04908e-05	8.34226e-05	0.000134917	-5.24959e-05	0.000153399	3.57823e-05	-3.91984e-05	-7.53668e-05	-8.84392e-05	0.00013415	5.5449e-05	0.000223767	8.16031e-06	5.27182e-05	4.14046e-05	7.85872e-07	-7.13955e-05	-9.19978e-05	7.1837e-05	-0.000112582	3.86964e-05	9.71002e-05	3.68052e-05	3.83899e-05	5.85684e-05	7.90205e-05	-5.77779e-05	2.40886e-07
-0.000184902	-4.14304e-05	5.80264e-05	1.05741e-05	8.32616e-05	0.000134291	-5.25345e-05	0.000153723	3.32659e-05	-4.36738e-05	-7.54646e-05	-8.86441e-05	0.000134252	5.36087e-05	0.000223735	7.096e-06	5.4065e-05	4.13097e-05	6.88875e-07	-7.17786e-05	-8.84284e-05	7.19683e-05	-0.000112635	1.71858e-05	9.71227e-05	3.68529e-05	3.19387e-05	5.91989e-05	8.17107e-05	-5.75175e-05	2.39377e-07
-0.00018454	-4.21689e-05	5.79142e-05	1.05865e-05	8.31785e-05	0.000136001	-5.30397e-05	0.000153347	3.19255e-05	-4.67035e-05	-7.5496e-05	-8.88932e-05	0.000128438	3.09693e-05	0.000223853	4.29766e-06	1.52788e-05	4.13084e-05	2.29956e-06	-7.14945e-05	-9.08528e-05	7.2639e-05	-0.000112293	2.38906e-05	9.7249e-05	4.0367e-05	3.25438e-05	6.02564e-05	8.02642e-05	-3.63745e-05	2.32739e-07
-0.00018446	-4.28643e-05	5.75761e-05	1.05822e-05	8.30622e-05	0.000135144	-5.43781e-05	0.000153574	3.26307e-05	-4.56119e-05	-7.54825e-05	-8.85451e-05	0.000105323	3.18877e-05	0.000223784	4.61452e-06	2.09876e-05	4.13319e-05	9.68483e-07	-7.15472e-05	-9.04705e-05	7.22942e-05	-0.000112396	2.41994e-05	9.76178e-05	4.01031e-05	3.31645e-05	6.01326e-05	8.04838e-05	-1.11066e-05	2.26241e-07
-0.000184786	-4.30473e-05	5.74998e-05	1.05785e-05	8.30631e-05	0.000136309	-5.34572e-05	0.000153401	3.27184e-05	-4.75513e-05	-7.56655e-05	-8.89474e-05	0.000100867	2.79636e-05	0.000223819	3.60437e-06	2.53252e-05	4.13337e-05	2.99077e-06	-7.13935e-05	-8.99288e-05	7.29299e-05	-0.000112322	2.2424e-05	9.76163e-05	4.15786e-05	3.28198e-05	6.09025e-05	8.00378e-05	-1.26114e-05	2.25909e-07
-0.000184697	-4.23357e-05	5.75845e-05	1.05624e-05	8.26841e-05	0.000136189	-5.40232e-05	0.000153441	3.27995e-05	-4.59989e-05	-7.56349e-05	-8.87762e-05	0.000106116	3.15914e-05	0.000223912	3.97572e-06	2.33014e-05	4.13297e-05	2.37778e-06	-7.14719e-05	-9.03633e-05	7.35754e-05	-9.30905e-05	2.43747e-05	9.75496e-05	4.01075e-05	3.2993e-05	6.06869e-05	7.98455e-05	-1.83251e-05	2.23195e-07
-0.00018649	-4.27651e-05	5.67381e-05	1.05735e-05	8.34388e-05	0.000135789	-5.37895e-05	6.35186e-05	3.27536e-05	-4.69392e-05	-7.55882e-05	-8.87549e-05	0.00010611	3.12457e-05	0.000224669	4.18682e-06	2.63707e-05	4.01937e-05	1.84858e-06	-6.94458e-05	-9.00499e-05	7.30043e-05	-0.00010083	2.28822e-05	9.75727e-05	4.05865e-05	3.27962e-05	6.09863e-05	8.00038e-05	-1.19218e-05	2.05635e-07
-0.000185496	-4.26527e-05	5.64185e-05	1.05411e-05	8.32314e-05	6.00323e-05	-5.45267e-05	0.000101203	3.27002e-05	-5.82998e-06	-5.55503e-05	-8.87816e-05	0.000105296	3.00425e-05	0.000224058	3.97162e-06	2.34961e-05	4.13772e-05	2.20565e-06	-7.08473e-05	-9.02079e-05	7.3023e-05	-0.000102966	2.22498e-05	9.75672e-05	3.7935e-05	3.21004e-05	6.08237e-05	8.4971e-05	-1.24845e-05	1.92467e-07
-0.000186918	-4.25216e-05	5.71669e-05	1.06506e-05	8.36463e-05	6.3508e-05	-5.59533e-05	2.40859e-05	3.26035e-05	-2.32391e-05	-4.60266e-05	-8.87718e-05	0.000106871	3.21269e-05	0.000224149	3.84653e-06	2.58252e-05	4.06578e-05	2.17458e-06	-6.94321e-05	-8.99451e-05	2.64112e-05	-0.000104282	2.30373e-05	9.7557e-05	4.06322e-05	3.29569e-05	6.07904e-05	8.11315e-05	-1.71436e-05	1.79346e-07
-0.000125789	-4.25168e-05	5.66062e-05	1.10675e-05	8.31262e-05	7.39595e-05	-4.98078e-05	4.0212e-05	3.27724e-05	-3.44805e-05	-5.77405e-05	-8.87445e-05	9.7386e-05	3.76016e-05	0.00022407	6.70345e-06	2.33978e-05	4.15133e-05	2.2625e-06	-6.96895e-05	-4.42812e-05	4.38639e-05	-0.000104916	2.32104e-05	9.4645e-05	4.02582e-05	3.30109e-05	6.08754e-05	7.90687e-05	-2.2001e-05	1.56731e-07
-0.000136809	-4.25349e-05	5.67751e-05	1.11645e-05	8.3355e-05	7.61282e-05	-4.86903e-05	3.49556e-05	3.26659e-05	-2.36458e-05	-5.31118e-05	-8.87625e-05	5.00116e-05	3.87709e-05	0.000224079	6.49574e-06	2.37148e-05	4.11434e-05	2.13214e-06	-6.94426e-05	-7.06788e-05	3.7192e-05	-0.000103759	2.31855e-05	9.58759e-05	3.97089e-05	3.29318e-05	6.12157e-05	8.25087e-05	-1.51737e-05	1.54197e-07
-0.00013005	-4.25295e-05	5.63523e-05	1.11062e-05	8.31749e-05	6.4778e-05	-4.93575e-05	4.05787e-05	3.27407e-05	-2.87429e-05	-5.3062e-05	-8.87659e-05	6.04281e-05	4.11816e-05	0.000223984	6.04041e-06	2.36555e-05	4.11424e-05	2.1934e-06	-6.85488e-05	-5.66823e-05	3.10202e-05	-0.000104168	2.31333e-05	9.33016e-05	4.00244e-05	3.24243e-05	6.0884e-05	8.01264e-05	-1.76304e-05	1.49677e-07
-0.000135142	-4.23431e-05	5.6376e-05	1.13509e-05	8.31537e-05	6.66178e-05	-5.03287e-05	3.97667e-05	3.27422e-05	-3.28485e-05	-5.401e-05	-8.87519e-05	7.20964e-05	3.97245e-05	0.00016933	6.63751e-06	2.38295e-05	4.11976e-05	2.22366e-06	-6.90485e-05	-5.52731e-05	3.40035e-05	-0.000106649	2.30198e-05	9.12065e-05	4.01359e-05	3.27674e-05	6.09623e-05	7.97674e-05	-1.90944e-05	1.31868e-07
-0.000133142	-4.25048e-05	5.05845e-05	1.2147e-05	8.31752e-05	6.13734e-05	-5.05085e-05	3.76347e-05	3.27318e-05	-2.89491e-05	-5.22557e-05	-8.87603e-05	6.80297e-05	3.77432e-05	1.34295e-05	6.59275e-06	2.41026e-05	4.12396e-05	2.19311e-06	-6.85245e-05	-4.65734e-05	3.25313e-05	-0.0001044	2.31845e-05	9.24186e-05	3.9983e-05	3.16434e-05	6.08052e-05	7.95332e-05	-1.79901e-05	9.8821e-08
-0.000135881	-4.24992e-05	4.86026e-05	1.15666e-05	7.05245e-05	4.51836e-05	-4.96762e-05	3.66523e-05	3.27359e-05	-2.97677e-05	-5.18301e-05	-8.88022e-05	5.96902e-05	3.95512e-05	1.80614e-05	6.3082e-06	2.3764e-05	3.5323e-05	-5.73423e-07	-6.88089e-05	-5.023e-05	3.07347e-05	-0.000104283	2.29533e-05	9.37707e-05	3.99247e-05	3.04533e-05	6.07602e-05	7.93769e-05	-1.34603e-05	9.45202e-08
-0.000135842	-4.24997e-05	4.86041e-05	1.16475e-05	7.05684e-05	4.82869e-05	-4.96771e-05	3.66804e-05	3.27357e-05	-2.97557e-05	-5.18187e-05	-8.87977e-05	5.65093e-05	3.91957e-05	1.85384e-05	6.32032e-06	2.37359e-05	3.59721e-05	-9.45903e-08	-6.89983e-05	-5.00908e-05	3.07725e-05	-0.000104296	2.29482e-05	9.37156e-05	3.9938e-05	3.04691e-05	6.076e-05	7.93938e-05	-1.35225e-05	9.4485e-08
-0.000135227	-4.27773e-05	5.15352e-05	1.25398e-05	7.39346e-05	5.33797e-05	-4.99462e-05	3.66717e-05	3.27592e-05	-2.66e-05	-5.25454e-05	-8.87692e-05	4.93869e-05	3.91156e-05	2.61938e-05	7.62245e-06	2.38001e-05	3.67127e-05	5.16189e-07	-4.55627e-05	-4.83175e-05	3.14409e-05	-0.000104326	2.29561e-05	9.36443e-05	3.93919e-05	3.05237e-05	6.07567e-05	7.97012e-05	-1.36671e-05	9.24271e-08
-0.00013513	-4.27365e-05	4.91302e-05	1.42055e-05	7.34656e-05	5.74828e-05	-4.99195e-05	3.63124e-05	3.48567e-05	-1.58275e-05	-5.25207e-05	-1.70795e-05	5.28699e-05	3.88998e-05	2.78606e-05	7.59761e-06	2.37569e-05	3.76424e-05	7.07547e-07	-4.26483e-05	-4.55834e-05	3.11793e-05	-0.000104305	2.27128e-05	9.323e-05	3.94828e-05	3.05928e-05	6.08614e-05	7.96937e-05	-1.44504e-05	8.4569e-08
-3.9686e-05	-4.01595e-05	5.04185e-05	1.26641e-05	7.38881e-05	5.38802e-05	-4.96975e-05	3.80003e-05	3.58877e-05	-1.94854e-05	-5.22444e-05	-3.68892e-05	5.25979e-05	3.89023e-05	2.37292e-05	7.54769e-06	1.90169e-05	2.42045e-05	6.12872e-07	-4.10037e-05	-4.84466e-05	3.08322e-05	-0.000104678	2.28433e-05	9.38625e-05	3.97526e-05	2.91345e-05	6.02873e-05	7.9769e-05	-1.42754e-05	6.76712e-08
-4.24054e-05	-4.05096e-05	5.10239e-05	1.26048e-05	7.37065e-05	5.39089e-05	-4.93467e-05	3.85037e-05	3.76964e-05	-1.75208e-05	-5.24677e-05	-2.40821e-05	5.41665e-05	3.1371e-05	2.48146e-05	7.2098e-06	1.15798e-05	3.81449e-05	4.2434e-07	-3.64949e-05	-4.76718e-05	3.08223e-05	-0.000104572	2.28551e-05	9.37076e-05	3.96768e-05	2.85048e-05	4.7823e-05	7.97296e-05	-1.42363e-05	6.57205e-08
-2.74788e-05	-3.7453e-05	5.04831e-05	1.24148e-05	7.35522e-05	5.34787e-05	-4.9201e-05	3.66178e-05	3.82453e-05	-2.00635e-05	-5.2288e-05	-3.62558e-05	5.36892e-05	2.80823e-05	2.50303e-05	6.90401e-06	2.27735e-05	3.78622e-05	6.0677e-07	-3.03255e-05	-4.73201e-05	3.05234e-05	-0.000105002	2.28395e-05	9.36009e-05	3.97097e-05	2.65615e-05	4.37129e-05	7.96866e-05	-1.42643e-05	6.4249e-08
-2.98701e-05	-3.65576e-05	4.99543e-05	1.27599e-05	7.33779e-05	5.38576e-05	-4.90681e-05	3.69132e-05	3.81599e-05	-2.0915e-05	-3.14537e-05	-4.25279e-05	3.98936e-05	2.70191e-05	2.4456e-05	7.18024e-06	1.13556e-05	4.08294e-05	-3.42827e-06	-3.4476e-05	-4.78678e-05	2.82398e-05	-0.000105189	2.27878e-05	9.29901e-05	3.9778e-05	2.2676e-05	3.72498e-05	7.98332e-05	-1.42615e-05	6.0982e-08
-3.11284e-05	-3.23525e-05	4.97782e-05	1.19995e-05	7.07955e-05	4.37542e-05	-4.83504e-05	3.66996e-05	3.66868e-05	-2.12308e-05	-3.02925e-05	-4.32455e-05	4.66669e-05	2.97713e-05	2.40754e-05	7.04253e-06	1.59611e-05	3.53965e-05	-1.78778e-06	-3.38341e-05	-4.80031e-05	2.99654e-05	-0.000105015	2.26273e-05	9.32807e-05	3.97802e-05	2.34738e-05	3.65951e-05	7.97577e-05	-4.15619e-07	5.94599e-08
-3.10951e-05	-3.15443e-05	5.01392e-05	1.26593e-05	4.62901e-05	5.37594e-05	-4.87052e-05	3.67654e-05	3.83866e-05	-2.09377e-05	-3.01375e-05	-4.04279e-05	4.13509e-05	2.77924e-05	2.28504e-05	7.16709e-06	1.89827e-05	3.75544e-05	-2.95412e-06	-3.47063e-05	-4.78925e-05	2.15623e-05	-0.000105163	2.27521e-05	9.32978e-05	3.97633e-05	2.11099e-05	3.99637e-05	7.97043e-05	-1.40444e-05	5.71011e-08
-3.80672e-05	-3.30271e-05	5.00306e-05	1.26665e-05	5.16699e-05	5.36408e-05	-4.81493e-05	2.63744e-05	3.71745e-05	-2.09672e-05	-2.97994e-05	-3.95392e-05	4.21455e-05	2.97537e-05	2.13454e-05	7.09153e-06	1.65567e-05	3.78043e-05	-1.89704e-05	-3.36773e-05	-4.80269e-05	2.22687e-05	-4.53146e-05	2.24814e-05	9.33057e-05	3.97461e-05	2.22712e-05	3.81956e-05	7.99373e-05	-8.59043e-06	4.84679e-08
-3.18026e-05	-3.27949e-05	4.99729e-05	1.25369e-05	5.06175e-05	5.3018e-05	-5.71673e-06	2.67863e-05	3.74897e-05	-2.15736e-05	-3.18018e-05	-4.13354e-05	4.23879e-05	2.93845e-05	1.31108e-05	7.1301e-06	1.65665e-05	3.68099e-05	1.43694e-06	-3.40979e-05	-4.73294e-05	2.34105e-05	-3.04716e-05	2.26723e-05	9.32961e-05	4.00129e-05	2.2629e-05	3.8931e-05	7.98812e-05	-8.38952e-06	4.41475e-08
-3.1763e-05	-3.31577e-05	5.01234e-05	1.26537e-05	5.08511e-05	5.26721e-05	-4.38879e-05	2.97419e-05	1.86195e-05	-2.09034e-05	-3.19876e-05	-4.12796e-05	3.90741e-05	2.93858e-05	1.6898e-05	9.36641e-06	1.81826e-05	3.73383e-05	-3.81503e-06	-3.45153e-05	-4.71435e-05	2.30756e-05	-4.33303e-05	2.26942e-05	8.31172e-05	3.97631e-05	2.22763e-05	3.93061e-05	4.71794e-05	-6.84574e-06	4.01078e-08
-3.10215e-05	-3.42766e-05	5.00874e-05	1.26441e-05	5.10516e-05	5.2635e-05	-4.3971e-05	3.31135e-05	1.98511e-05	-2.05483e-05	-3.02473e-05	-4.01672e-05	4.07246e-05	2.94915e-05	1.78284e-05	1.03465e-05	1.77495e-05	3.76362e-05	-2.5491e-06	-3.43706e-05	-4.7653e-05	2.13805e-05	-4.36585e-05	2.27073e-05	6.74129e-05	3.9767e-05	2.2351e-05	3.90587e-05	3.39385e-05	-9.07379e-06	3.69645e-08
-3.09254e-05	-3.29147e-05	5.00311e-05	1.25424e-05	5.178e-05	5.30183e-05	-4.03101e-05	2.75349e-05	1.65962e-05	-2.08975e-05	-3.14654e-05	-4.07264e-05	3.85485e-05	2.93703e-05	1.48077e-05	8.65758e-06	1.68634e-05	3.78062e-05	-3.10746e-06	-3.50822e-05	-4.71692e-05	1.70523e-05	-4.42096e-05	2.26918e-05	6.43583e-05	3.98092e-05	2.24704e-05	3.92461e-05	3.85232e-05	-8.79832e-06	3.58517e-08
-3.08567e-05	-3.3559e-05	5.00339e-05	1.25041e-05	5.17537e-05	5.27659e-05	-3.83658e-05	2.75657e-05	1.85264e-05	-2.09219e-05	-3.05692e-05	-4.04945e-05	3.98128e-05	2.93706e-05	1.6098e-05	8.4318e-06	1.7619e-05	3.77461e-05	-3.83582e-06	-3.50749e-05	-2.95817e-05	1.834e-05	-3.99658e-05	2.26934e-05	6.50784e-05	3.9815e-05	2.24956e-05	3.94192e-05	3.52371e-05	-8.16327e-06	3.40582e-08
-3.07871e-05	-2.97629e-05	5.0071e-05	1.25197e-05	5.14529e-05	5.25526e-05	-4.05049e-05	2.75542e-05	1.79743e-05	-2.08628e-05	-3.06928e-05	-4.04808e-05	4.00033e-05	2.93734e-05	1.62175e-05	8.25273e-06	1.75864e-05	3.76698e-05	-3.90022e-06	-3.48412e-05	-3.00542e-05	2.03631e-05	-3.8893e-05	2.269e-05	6.55545e-05	3.97923e-05	2.2606e-05	3.93298e-05	3.53719e-05	-8.55309e-06	3.40057e-08
-3.08179e-05	-3.19592e-05	5.00581e-05	1.25447e-05	5.17702e-05	5.26852e-05	-3.9255e-05	2.74345e-05	9.98704e-06	-2.119e-05	-3.07421e-05	-3.8464e-05	4.00396e-05	2.94171e-05	1.62262e-05	8.40315e-06	1.75798e-05	3.77476e-05	-3.91573e-06	-3.48429e-05	-3.02537e-05	2.06396e-05	-4.04629e-05	2.26809e-05	5.9314e-05	3.97926e-05	2.26086e-05	3.95675e-05	3.65819e-05	-8.62051e-06	3.32067e-08
-3.08397e-05	-3.22912e-05	5.00402e-05	1.28083e-05	1.07413e-05	5.25901e-05	-3.85621e-05	2.80568e-05	1.15834e-05	-2.02534e-05	-3.07682e-05	-3.83679e-05	3.58102e-05	2.97181e-05	1.36826e-05	8.29897e-06	1.8738e-05	3.77932e-05	-3.91209e-06	-3.4936e-05	-3.05663e-05	2.04579e-05	-4.05027e-05	2.27724e-05	5.99694e-05	3.94772e-05	2.2592e-05	3.93819e-05	3.78265e-05	-8.5202e-06	3.04487e-08
-3.08223e-05	-3.19607e-05	5.00594e-05	1.26768e-05	1.57797e-05	5.25914e-05	-3.79841e-05	2.69465e-05	1.09886e-05	-2.06642e-05	-2.7821e-05	-3.82537e-05	3.5888e-05	2.9464e-05	1.53809e-05	8.32615e-06	1.80992e-05	3.78057e-05	-4.47548e-07	-3.49898e-05	-3.14015e-05	2.03355e-05	-4.06365e-05	2.27563e-05	5.98523e-05	3.96595e-05	2.25675e-05	3.95711e-05	3.70006e-05	-8.6268e-06	3.02929e-08
-3.08264e-05	-3.22175e-05	5.00452e-05	1.26102e-05	1.45327e-05	5.25732e-05	-3.67337e-05	1.09487e-05	1.12657e-05	-2.05132e-05	-2.76074e-05	-3.88507e-05	3.82884e-05	2.96461e-05	1.42379e-05	8.32576e-06	1.82821e-05	3.7795e-05	-3.85216e-06	-3.49507e-05	-3.05937e-05	2.04675e-05	-3.98653e-05	2.2722e-05	6.03047e-05	3.95641e-05	2.2588e-05	3.94721e-05	3.7251e-05	-8.53839e-06	2.97226e-08
-3.08265e-05	-2.06555e-05	5.00286e-05	1.26632e-05	1.58778e-05	5.24998e-05	-3.79258e-05	2.03341e-05	1.13974e-05	-1.20847e-05	-1.92037e-05	-3.86336e-05	3.68621e-05	2.9875e-05	1.4703e-05	8.35987e-06	1.15589e-05	3.7796e-05	-4.6994e-06	-3.51664e-05	-3.1094e-05	2.02654e-05	-4.02118e-05	2.27297e-05	6.0169e-05	3.9694e-05	2.25991e-05	3.94703e-05	3.41138e-05	-8.57096e-06	2.84088e-08
-1.39698e-05	-2.44453e-05	5.00372e-05	1.26241e-05	1.45159e-05	5.25063e-05	-3.78507e-05	1.64578e-05	1.14702e-05	-1.31146e-05	-7.74385e-06	-3.87914e-05	3.74454e-05	2.99919e-05	1.46206e-05	8.32878e-06	1.81238e-05	3.77936e-05	-6.56483e-06	-3.50401e-05	-3.09896e-05	2.02259e-05	-4.03066e-05	2.27299e-05	6.00646e-05	3.96293e-05	2.26007e-05	3.9464e-05	3.17091e-05	-8.5964e-06	2.74443e-08
-1.50045e-05	-2.72147e-05	5.00418e-05	1.26372e-05	9.66323e-06	5.21471e-05	-3.76606e-05	1.69414e-05	1.15878e-05	-1.4369e-05	-1.09895e-05	-3.86387e-05	3.78477e-05	1.72145e-05	1.51502e-05	8.37835e-06	1.4517e-05	3.77241e-05	-5.77447e-06	-3.49514e-05	-3.11748e-05	2.02088e-05	-4.03861e-05	2.27331e-05	6.01455e-05	3.93634e-05	2.08355e-05	4.04855e-05	2.28869e-05	-8.67285e-06	2.63867e-08
-1.63195e-05	-2.59158e-05	5.00418e-05	1.26262e-05	1.24766e-05	5.25743e-05	-3.80289e-05	1.48561e-05	1.14881e-05	-1.36e-05	-1.57418e-05	-3.87424e-05	3.76896e-05	1.83052e-05	1.47426e-05	8.32737e-06	1.20538e-05	3.77816e-05	-4.59595e-06	-3.49135e-05	-3.1266e-05	2.02472e-05	-3.80866e-05	2.27388e-05	6.02178e-05	2.84644e-05	2.12052e-05	3.98927e-05	2.10144e-05	-6.90803e-06	2.54309e-08
-1.62474e-05	-2.63174e-05	5.00318e-05	1.25269e-05	1.35298e-05	5.2398e-05	-2.15973e-05	1.5731e-05	1.13813e-05	-1.3491e-05	-8.67204e-06	-3.87292e-05	-4.83288e-06	2.49926e-05	1.47062e-05	8.74841e-06	1.25349e-05	3.78073e-05	-4.97895e-06	-3.48964e-05	-3.17966e-05	2.02531e-05	-3.17185e-05	2.20957e-05	6.01919e-05	2.85995e-05	2.25469e-05	3.98872e-05	3.14211e-05	-6.66247e-06	2.34033e-08
-1.63528e-05	-2.67422e-05	5.00146e-05	1.25628e-05	1.31728e-05	4.80626e-05	-1.42637e-05	1.62951e-05	1.14576e-05	-1.41508e-05	-1.41732e-05	-3.86951e-05	1.55601e-05	2.46079e-05	1.47157e-05	8.60142e-06	1.13458e-05	3.79076e-05	-4.03234e-06	-3.48213e-05	-3.1504e-05	2.02555e-05	-3.38504e-05	2.26985e-05	6.12351e-05	2.64254e-05	2.21351e-05	4.00602e-05	2.61782e-05	-7.33013e-06	2.29025e-08
-1.76177e-05	-2.6245e-05	5.0034e-05	1.25608e-05	1.24746e-05	5.10173e-05	-2.29912e-05	1.61273e-05	1.14754e-05	-1.38595e-05	-5.08838e-07	-3.86602e-05	1.65292e-05	2.44403e-05	1.47201e-05	8.52764e-06	1.08542e-05	4.86407e-06	-4.85615e-06	-3.48121e-05	-3.15749e-05	2.02408e-05	-3.39914e-05	2.16923e-05	6.02619e-05	2.8309e-05	2.22154e-05	4.004e-05	2.75946e-05	-7.19894e-06	2.19385e-08
-1.70608e-05	-2.58128e-05	5.00337e-05	1.25932e-05	1.31243e-05	5.08537e-05	-1.69069e-05	1.61811e-05	1.14334e-05	-1.47395e-05	-8.08162e-06	-1.51959e-05	1.73109e-05	2.39975e-05	1.47251e-05	8.49408e-06	1.09419e-05	2.37991e-05	-4.45682e-06	-3.48478e-05	-3.15912e-05	2.02531e-05	-3.50502e-05	2.17883e-05	6.02933e-05	2.10295e-05	2.19925e-05	3.98359e-05	2.81874e-05	-7.34531e-06	2.07625e-08
-1.65954e-05	-2.60841e-05	5.00298e-05	1.25768e-05	1.29747e-05	5.09826e-05	-1.61128e-05	1.61707e-05	1.14403e-05	-1.39348e-05	-9.44396e-06	-2.28679e-05	1.51511e-05	2.37275e-05	1.47769e-05	8.50534e-06	1.07725e-05	1.59889e-05	-4.60841e-06	-3.48308e-05	-3.15394e-05	2.02453e-05	-3.4723e-05	2.20723e-05	6.02993e-05	1.30978e-05	2.21058e-05	3.99515e-05	2.79346e-05	-7.25344e-06	2.0355e-08
-1.68257e-05	-2.60822e-05	5.08938e-05	1.25707e-05	1.30237e-05	5.11369e-05	-1.65173e-05	1.29104e-05	1.1481e-05	-1.39353e-05	-9.69185e-06	-2.11066e-05	1.80995e-05	2.37704e-05	1.48122e-05	8.67025e-06	1.08935e-05	1.39707e-05	-4.52033e-06	-3.48456e-05	-1.97977e-05	1.97744e-05	-3.42594e-05	2.18206e-05	6.02709e-05	1.60043e-05	2.21044e-05	3.98939e-05	2.79452e-05	-7.06434e-06	1.97693e-08
-1.69114e-05	-2.6147e-05	5.00305e-05	1.25811e-05	1.28454e-05	4.642e-05	-1.68721e-05	1.47622e-05	1.14522e-05	-1.40449e-05	-7.60225e-06	-1.94071e-05	1.58004e-05	2.39457e-05	1.45395e-05	8.49621e-06	1.10342e-05	1.57851e-05	-4.48836e-06	-3.48338e-05	-1.03017e-05	1.99847e-05	-3.40186e-05	2.18696e-05	6.02994e-05	1.72223e-05	2.21011e-05	3.99411e-05	2.57573e-05	-7.25317e-06	1.88008e-08
-1.62801e-05	-2.60199e-05	5.00581e-05	1.25653e-05	1.27266e-05	4.31289e-05	-1.68845e-05	1.34497e-05	1.1792e-05	-1.39609e-05	-8.67401e-06	-1.98334e-05	1.47151e-05	2.39247e-05	1.00747e-05	7.99799e-06	1.31324e-05	1.47806e-05	-4.6678e-06	-2.14639e-05	-1.54924e-05	1.94802e-05	-3.4064e-05	2.1869e-05	6.03996e-05	1.6667e-05	2.2098e-05	4.00544e-05	2.82321e-05	-7.39162e-06	1.78526e-08
-1.65504e-05	-2.60888e-05	5.005e-05	1.25662e-05	1.28397e-05	4.51264e-05	-1.64702e-05	1.44148e-05	1.1783e-05	-1.40268e-05	-8.34351e-06	-1.93494e-05	1.60079e-05	2.3121e-05	1.23707e-05	8.45963e-06	1.11605e-05	1.53121e-05	-4.55379e-06	-1.97806e-05	-9.53599e-06	1.98705e-05	-3.42077e-05	2.12021e-05	6.03203e-05	1.03922e-05	2.20831e-05	3.99169e-05	2.72777e-05	-7.27223e-06	1.75938e-08
-1.67081e-05	-2.60843e-05	5.00786e-05	1.2554e-05	1.27535e-05	4.45031e-05	-1.64905e-05	1.48424e-05	1.16684e-05	-1.39979e-05	-8.17298e-06	-2.0066e-05	1.55606e-05	2.12898e-05	9.70233e-06	8.34204e-06	1.12911e-05	1.51105e-05	-4.47982e-06	-1.98592e-05	-1.46242e-05	1.9465e-05	-2.26637e-05	2.16921e-05	6.03095e-05	1.24077e-05	2.20763e-05	3.98101e-05	2.78686e-05	-7.49371e-06	1.69645e-08
-1.73192e-06	-2.62e-05	5.00607e-05	1.26017e-05	1.27798e-05	2.51195e-05	-1.65173e-05	1.4426e-05	1.16387e-05	-1.40264e-05	-8.3977e-06	-1.75693e-05	1.60725e-05	2.29781e-05	1.1192e-05	8.35187e-06	1.20094e-05	1.49724e-05	-4.49821e-06	-2.21063e-05	-1.22288e-05	1.96865e-05	-2.76511e-05	2.15558e-05	6.03458e-05	1.1352e-05	2.20684e-05	3.97259e-05	2.76235e-05	-7.32913e-06	1.56184e-08
-6.382e-06	-2.61063e-05	5.00151e-05	1.32072e-05	1.26612e-05	3.18254e-05	-1.62942e-05	1.41312e-05	1.15968e-05	-1.32682e-05	-8.45676e-06	-6.17717e-06	1.57771e-05	2.04244e-05	8.71388e-06	8.32217e-06	1.26607e-05	1.51478e-05	-4.58249e-06	-2.21599e-05	-1.41061e-05	1.97606e-05	-2.51319e-05	2.18189e-05	6.0344e-05	1.12828e-05	2.19446e-05	3.95249e-05	2.77909e-05	-7.45473e-06	1.55074e-08
-1.0363e-05	-2.60946e-05	5.0012e-05	1.31818e-05	1.26172e-05	2.80046e-05	-1.64186e-05	1.44341e-05	1.15658e-05	-1.36983e-05	-8.44986e-06	-2.94189e-06	1.59856e-05	2.00853e-05	9.18394e-06	8.36978e-06	1.20179e-05	1.51501e-05	-4.57764e-06	-2.17709e-05	-1.31288e-05	1.97229e-05	-2.45451e-05	2.19603e-05	6.03404e-05	1.10574e-05	2.19855e-05	3.95771e-05	2.77677e-05	-7.65007e-06	1.52569e-08
-7.55321e-06	-2.61313e-05	5.0074e-05	1.27708e-05	1.26247e-05	2.79995e-05	-1.64444e-05	1.44185e-05	1.13922e-05	-1.38348e-05	-8.44513e-06	-6.52328e-06	1.60147e-05	1.93016e-05	9.3628e-06	8.33226e-06	1.2263e-05	1.51325e-05	-4.64687e-06	-2.23485e-05	-1.33005e-05	1.97029e-05	-2.36997e-05	3.06179e-06	6.03265e-05	1.11488e-05	2.19555e-05	3.97183e-05	2.77082e-05	-7.71209e-06	1.47402e-08
-9.04493e-06	-2.62053e-05	5.00526e-05	1.30696e-05	1.2612e-05	2.77261e-05	-1.64102e-05	1.45277e-05	1.15183e-05	-1.37555e-05	-8.45171e-06	-4.43594e-06	1.59811e-05	1.98777e-05	9.53389e-06	8.37381e-06	1.25701e-05	1.50571e-05	-4.62074e-06	-2.24667e-05	-1.31373e-05	1.97238e-05	-2.22469e-05	5.62628e-06	6.03333e-05	1.10891e-05	2.19879e-05	3.95533e-05	2.77315e-05	-7.59093e-06	1.4714e-08
-8.32984e-06	-2.61672e-05	4.96314e-05	1.29166e-05	6.01641e-06	2.70497e-05	-1.64405e-05	1.45235e-05	1.14524e-05	-1.30972e-05	-8.21677e-06	-6.36726e-06	1.56214e-05	2.00575e-05	9.20508e-06	7.95084e-06	1.2749e-05	1.5001e-05	-4.63502e-06	-2.24502e-05	-1.32202e-05	1.97497e-05	-2.28194e-05	7.0529e-06	6.02558e-05	1.02916e-05	2.20069e-05	3.78058e-05	2.79443e-05	-7.14736e-06	1.43689e-08
-8.02647e-06	-2.61485e-05	4.97354e-05	1.28644e-05	9.15284e-06	2.67637e-05	-1.35391e-05	1.45254e-05	1.13858e-05	-1.37201e-05	-8.34479e-06	-8.47521e-06	1.59249e-05	1.96073e-05	9.19172e-06	8.33147e-06	1.31862e-05	8.85066e-07	-4.6192e-06	-2.22584e-05	-1.33454e-05	1.97166e-05	-2.29282e-05	6.53111e-06	6.03273e-05	1.01968e-05	9.8488e-06	3.82604e-05	2.76795e-05	-7.45204e-06	1.37855e-08
-7.43397e-06	-2.6149e-05	4.97443e-05	1.28492e-05	6.1086e-06	2.75707e-05	-1.44845e-05	1.44973e-05	1.18672e-05	-1.36592e-05	-8.41685e-06	-7.99981e-06	1.59648e-05	1.7304e-05	9.20625e-06	8.44397e-06	1.31926e-05	7.36656e-06	-4.61832e-06	-2.22945e-05	-1.33663e-05	1.97176e-05	-2.23901e-05	7.91052e-06	3.987e-05	1.03784e-05	1.20457e-05	3.96038e-05	2.76908e-05	-7.57419e-06	1.18817e-08
-7.3572e-06	-2.61526e-05	4.97731e-05	1.2872e-05	7.34032e-06	2.07322e-05	-1.44523e-05	1.45182e-05	1.15497e-05	-1.38241e-05	-8.32347e-06	-7.96182e-06	1.5845e-05	1.06487e-05	9.16027e-06	8.87837e-06	1.30023e-05	5.08475e-06	-4.62045e-06	-2.2345e-05	-1.36535e-05	1.97163e-05	-2.24178e-05	7.12887e-06	4.12142e-05	1.03375e-05	1.08391e-05	3.95782e-05	2.77487e-05	-7.50361e-06	1.14286e-08
-8.56283e-06	-2.61401e-05	4.94467e-05	1.28666e-05	7.82894e-06	2.06888e-05	-1.42872e-05	1.45418e-05	6.85808e-06	-1.37069e-05	-8.33649e-06	-7.9028e-06	1.59709e-05	1.01703e-05	9.30072e-06	8.75138e-06	1.31478e-05	4.60775e-06	-4.62529e-06	-2.23181e-05	-1.35597e-05	1.97134e-05	-2.24479e-05	7.38231e-06	4.1038e-05	1.05561e-05	1.13222e-05	3.9423e-05	2.77548e-05	-7.52364e-06	1.13098e-08
-7.72773e-06	-2.6121e-05	4.87098e-05	1.28487e-05	7.47549e-06	2.06774e-05	-1.44897e-05	1.45234e-05	9.35841e-06	-1.38244e-05	-8.32601e-06	-8.12447e-06	1.59914e-05	1.2397e-06	9.37473e-06	8.52809e-06	1.31395e-05	4.58811e-06	-4.6234e-06	-2.23423e-05	-1.35446e-05	1.97149e-05	-2.24021e-05	7.34949e-06	4.0065e-05	1.03511e-05	1.18715e-05	3.94015e-05	2.77413e-05	-7.54072e-06	1.10904e-08
-7.76943e-06	-2.6042e-05	4.96497e-05	1.28651e-05	7.93392e-06	1.73322e-05	-1.45781e-05	1.44265e-05	9.51953e-06	-1.37859e-05	-8.30505e-06	-7.86652e-06	1.61416e-05	1.30633e-05	9.28607e-06	8.53036e-06	1.32608e-05	5.25558e-06	-4.59031e-06	-8.92825e-06	-1.16066e-05	1.97151e-05	-2.24137e-05	7.38863e-06	3.99714e-05	1.09108e-05	1.2048e-05	3.94297e-05	2.77341e-05	-7.48053e-06	1.07812e-08
-7.78023e-06	-2.61028e-05	4.93152e-05	1.28759e-05	7.62538e-06	2.03954e-05	-1.43319e-05	1.43397e-05	9.47074e-06	-1.36385e-05	-8.30708e-06	-7.9583e-06	1.62341e-05	1.18116e-05	8.53883e-06	7.84535e-06	1.33637e-05	4.56674e-06	-4.56311e-06	-1.17643e-05	-1.27841e-05	1.97243e-05	-2.23355e-05	7.3714e-06	4.01104e-05	1.08648e-05	1.18699e-05	9.61204e-06	2.77339e-05	-7.0167e-06	9.41331e-09
-7.81275e-06	-2.61042e-05	4.9596e-05	1.28765e-05	7.7606e-06	1.80151e-05	-1.44122e-05	1.44297e-05	9.49912e-06	-1.22797e-05	-8.29403e-06	-7.91774e-06	1.62046e-05	1.21839e-05	8.11837e-06	2.78757e-06	1.3347e-05	4.64307e-06	-4.23578e-06	-1.42589e-05	-1.22606e-05	1.97244e-05	-2.24385e-05	7.38881e-06	4.02427e-05	1.08954e-05	1.12451e-05	1.11343e-05	2.77393e-05	-7.03009e-06	9.35187e-09
-7.77057e-06	-2.61052e-05	4.92006e-05	1.28717e-05	7.84542e-06	2.01079e-05	-1.4447e-05	1.44012e-05	9.16455e-06	-1.30441e-05	-8.30085e-06	-7.91214e-06	1.61734e-05	9.49546e-06	8.18474e-06	6.51009e-06	1.31992e-05	4.4834e-06	-4.39456e-06	-1.33865e-05	-1.23432e-05	1.97227e-05	-1.14766e-05	7.33807e-06	4.02343e-05	1.09223e-05	1.15709e-05	9.61856e-06	2.7748e-05	-6.86267e-06	8.95826e-09
-7.68192e-06	-2.60923e-05	4.93537e-05	1.28808e-05	7.73309e-06	1.99738e-05	-1.45849e-05	1.43679e-05	5.17568e-06	-1.2707e-05	-5.20796e-06	-8.54041e-06	1.61442e-05	1.09965e-05	8.35287e-06	4.82312e-06	1.32856e-05	4.58791e-06	-4.34264e-06	-1.17353e-05	-1.26563e-05	1.97181e-05	-1.12423e-05	7.36616e-06	4.02177e-05	1.0798e-05	6.63691e-06	1.22942e-05	2.56751e-05	-6.79682e-06	8.70077e-09
-7.68192e-06	-2.60923e-05	4.93537e-05	1.28808e-05	7.73309e-06	1.99738e-05	-1.45849e-05	1.43679e-05	5.17568e-06	-1.2707e-05	-5.20796e-06	-8.54041e-06	1.61442e-05	1.09965e-05	8.35287e-06	4.82312e-06	1.32856e-05	4.58791e-06	-4.34264e-06	-1.17353e-05	-1.26563e-05	1.97181e-05	-1.12423e-05	7.36616e-06	4.02177e-05	1.0798e-05	6.63691e-06	1.22942e-05	2.56751e-05	-6.79682e-06	8.70077e-09
-7.71557e-06	-2.61005e-05	4.9315e-05	1.2876e-05	7.74538e-06	1.93677e-05	-1.4699e-05	1.44081e-05	6.24477e-06	-1.26841e-05	-5.36587e-06	-8.77047e-06	1.61417e-05	1.00934e-05	8.4435e-06	4.71051e-06	1.32891e-05	4.56916e-06	-4.3607e-06	-1.15201e-05	-1.26301e-05	1.97191e-05	-1.20983e-05	7.34175e-06	4.02308e-05	1.07802e-05	6.68288e-06	1.16348e-05	2.57812e-05	-6.90789e-06	8.68378e-09
-7.76095e-06	-2.61044e-05	4.93509e-05	1.288e-05	7.90555e-06	1.95372e-05	-1.46096e-05	3.29915e-06	5.49457e-06	-6.19757e-06	-5.96041e-06	-8.50007e-06	1.44044e-05	1.15121e-05	8.2397e-06	5.06647e-06	1.45308e-05	4.80317e-06	2.78469e-06	-1.02719e-05	-9.42908e-06	1.97178e-05	-1.12814e-05	7.34575e-06	3.677e-05	1.06579e-05	7.21462e-06	1.36513e-05	2.67018e-05	-7.01029e-06	8.09414e-09
-7.7382e-06	-2.61069e-05	4.93385e-05	1.28855e-05	7.85749e-06	1.65141e-05	-1.46339e-05	6.04275e-06	5.88751e-06	-7.39459e-06	-5.49355e-06	-8.78929e-06	1.49596e-05	1.10655e-05	8.34708e-06	4.81158e-06	1.36856e-05	4.73802e-06	5.20388e-08	-1.0689e-05	-1.08275e-05	1.94773e-05	-1.14163e-05	7.34569e-06	3.81966e-05	1.07135e-05	7.01072e-06	1.24575e-05	2.57673e-05	-6.93695e-06	8.05779e-09
-7.75259e-06	-2.61103e-05	4.93335e-05	1.28807e-05	7.81554e-06	1.41577e-05	-1.46257e-05	5.08239e-06	5.56128e-06	-7.84906e-06	-5.64398e-06	-8.61974e-06	1.50738e-05	1.11479e-05	8.3082e-06	4.93622e-06	1.38246e-05	4.67113e-06	3.99208e-08	-1.06735e-05	-9.64747e-06	1.92934e-05	-1.14497e-05	7.35002e-06	3.74037e-05	1.07171e-05	7.11489e-06	1.24741e-05	2.63666e-05	-6.98287e-06	7.92777e-09
-7.74671e-06	-2.6109e-05	4.93323e-05	1.24387e-05	7.82708e-06	1.09895e-05	-1.46108e-05	6.13777e-06	5.65356e-06	-8.35069e-06	-5.73016e-06	-8.55015e-06	1.53267e-05	1.08541e-05	8.31887e-06	4.94974e-06	1.40982e-05	4.66654e-06	-5.91092e-08	-1.05864e-05	-2.88449e-08	1.96605e-05	-1.14236e-05	7.34647e-06	3.73417e-05	1.0705e-05	7.01485e-06	1.29002e-05	2.00323e-06	-6.9908e-06	7.09845e-09
-7.74343e-06	-2.61144e-05	4.91724e-05	1.26941e-05	7.813e-06	1.29838e-05	-1.4609e-05	5.79694e-06	5.60517e-06	-7.8041e-06	-5.77989e-06	-8.57193e-06	1.08398e-05	1.09359e-05	8.29236e-06	4.93432e-06	-1.31148e-06	4.59829e-06	6.92929e-08	-9.97072e-06	-8.32573e-06	1.53244e-05	-1.07486e-05	7.3143e-06	2.48559e-05	1.07018e-05	7.0231e-06	1.22823e-05	1.51183e-05	-7.13194e-06	6.13447e-09
-7.74242e-06	-2.61148e-05	4.92559e-05	1.2786e-05	7.80167e-06	1.29764e-05	-1.46076e-05	5.94202e-06	5.63133e-06	-7.7475e-06	-5.80344e-06	-8.57713e-06	1.13281e-05	8.91139e-06	8.23316e-06	4.95286e-06	-9.68634e-07	4.12843e-06	6.39667e-08	-1.00306e-05	-7.85538e-06	1.57518e-05	-1.04498e-05	7.3022e-06	2.67251e-05	1.07042e-05	7.04133e-06	1.35478e-05	5.94317e-06	-7.24592e-06	6.04924e-09
-7.74384e-06	-2.61153e-05	4.91861e-05	1.26754e-05	7.78724e-06	1.27638e-05	-1.4608e-05	5.85726e-06	5.6049e-06	-7.82296e-06	-5.78584e-06	-8.70343e-06	8.51788e-06	1.09304e-05	8.29233e-06	4.9691e-06	2.3408e-06	4.44696e-06	-1.09525e-07	-1.01693e-05	-6.33148e-06	1.61022e-05	-7.36401e-06	7.31236e-06	2.50942e-05	1.07073e-05	7.02092e-06	1.22906e-05	1.30533e-05	-7.2004e-06	5.98319e-09
-7.7327e-06	-2.61209e-05	4.64932e-05	1.27201e-05	7.79496e-06	1.30862e-05	-1.46088e-05	6.13386e-06	5.69166e-06	-7.89097e-06	-5.75139e-06	-8.63212e-06	1.30513e-05	8.97083e-06	8.17189e-06	4.95076e-06	1.89206e-06	4.29593e-06	4.02092e-08	-1.03042e-05	-6.67767e-06	1.51799e-05	-9.21427e-06	7.3225e-06	2.51934e-05	1.07061e-05	7.18697e-06	1.24005e-05	7.54769e-06	-7.18289e-06	5.69799e-09
-7.72591e-06	-2.61377e-05	4.49385e-05	1.26889e-05	7.82694e-06	1.27446e-05	-1.46085e-05	6.07199e-06	5.61942e-06	-7.95895e-06	-5.71577e-06	-4.41028e-06	1.07025e-05	1.07075e-05	8.27368e-06	4.98318e-06	1.61096e-06	4.46029e-06	1.47471e-08	-1.01525e-05	-6.39297e-06	1.53804e-05	-8.42281e-06	7.31023e-06	2.55752e-05	1.07076e-05	7.11284e-06	1.19927e-05	9.31734e-06	-7.23538e-06	5.49653e-09
-7.73591e-06	-2.61272e-05	4.51027e-05	6.95295e-06	7.82906e-06	1.27267e-05	-2.85558e-06	6.04253e-06	5.63908e-06	-7.95359e-06	4.92981e-07	-7.35824e-06	3.13001e-06	1.22554e-05	8.28301e-06	5.02592e-06	5.20294e-06	4.22675e-06	-2.89435e-07	-1.01244e-05	-6.4352e-06	1.61365e-05	-9.09241e-06	7.33047e-06	2.55699e-05	1.01793e-05	3.67517e-06	1.1787e-05	1.05025e-05	-7.2404e-06	5.15464e-09
-7.73589e-06	-2.6129e-05	4.51e-05	7.20622e-06	7.82982e-06	1.26965e-05	-3.90372e-06	5.86894e-06	5.63879e-06	-7.95285e-06	-3.93439e-07	-6.77169e-06	3.31903e-06	1.2173e-05	8.26792e-06	5.0076e-06	4.3462e-06	4.39601e-06	-2.01385e-07	-1.01305e-05	-6.39695e-06	1.60653e-05	-8.96326e-06	7.32877e-06	2.55664e-05	1.02347e-05	4.23826e-06	1.18571e-05	1.03788e-05	-7.19279e-06	5.14473e-09
-7.73687e-06	-2.61294e-05	4.52679e-05	8.11747e-06	7.83056e-06	1.23264e-05	-4.81961e-06	5.90963e-06	5.64868e-06	-7.94899e-06	-1.04055e-06	-5.01159e-06	3.84704e-06	1.07007e-05	8.24135e-06	5.01846e-06	3.41377e-06	4.36255e-06	-1.75314e-07	-1.00638e-05	-6.36735e-06	1.56101e-05	-8.95445e-06	7.3109e-06	2.5607e-05	1.0425e-05	5.11791e-06	1.1977e-05	9.98605e-06	-7.20352e-06	5.10829e-09
-4.34964e-06	-2.61688e-05	4.53285e-05	8.92336e-06	7.82443e-06	1.20157e-05	-5.47512e-06	5.49976e-06	4.46693e-06	-6.37092e-06	-1.43787e-06	-5.46359e-06	5.34944e-06	1.08411e-05	8.25673e-06	5.03374e-06	5.30057e-06	4.28726e-06	-2.4864e-07	-1.00806e-05	-7.02924e-06	-8.26666e-07	-8.90589e-06	7.31471e-06	2.5719e-05	1.03696e-05	5.09215e-06	1.15682e-05	1.00021e-05	-5.73142e-06	4.82867e-09
-4.25472e-06	-2.61629e-05	4.53057e-05	8.52709e-06	7.82864e-06	1.24118e-05	-5.01114e-06	5.71553e-06	5.06382e-06	-6.68112e-06	-1.59373e-06	-5.43992e-06	4.64357e-06	1.06636e-05	8.25715e-06	5.03998e-06	4.12074e-06	4.28714e-06	-2.11893e-07	-1.00956e-05	-7.13374e-06	2.49876e-06	-8.88012e-06	7.31379e-06	2.55954e-05	1.04102e-05	4.56505e-06	1.15529e-05	1.00632e-05	-6.20738e-06	4.81672e-09
-4.91036e-06	-2.61297e-05	4.53217e-05	8.5564e-06	7.8291e-06	1.215e-05	-5.47865e-06	5.60202e-06	4.66399e-06	-6.15237e-06	-1.33447e-06	-5.73762e-06	4.98974e-06	1.08382e-05	8.25906e-06	5.01092e-06	4.70171e-06	4.25153e-06	-2.13925e-07	-1.00797e-05	-6.81968e-06	1.04644e-06	-4.73905e-06	7.3154e-06	2.56461e-05	1.03713e-05	4.88432e-06	1.1594e-05	1.00316e-05	-5.85826e-06	4.75837e-09
-5.34914e-06	-2.61418e-05	4.52039e-05	8.5057e-06	7.83047e-06	1.20642e-05	-4.53314e-06	5.40857e-06	5.1058e-06	-6.80382e-06	-1.26485e-06	-5.48889e-06	5.1109e-06	1.09081e-05	3.14311e-06	5.00456e-06	3.93743e-06	4.3256e-06	-2.31426e-07	-1.73524e-06	-7.33983e-06	3.27685e-06	-6.48882e-06	7.31971e-06	2.55488e-05	1.03693e-05	5.08372e-06	1.1656e-05	9.44355e-06	-6.07113e-06	4.61411e-09
-5.36424e-06	-2.61409e-05	4.52053e-05	8.4777e-06	7.83183e-06	1.21022e-05	-4.57131e-06	5.42356e-06	4.96284e-06	-6.7676e-06	-1.25505e-06	-5.64208e-06	5.08359e-06	1.082e-05	3.51135e-06	5.00543e-06	3.88814e-06	4.30713e-06	-2.28192e-07	-2.34689e-06	-7.23179e-06	2.74767e-06	-6.09938e-06	7.31895e-06	2.55755e-05	1.03758e-05	5.06338e-06	1.1656e-05	9.54366e-06	-6.07332e-06	4.61084e-09
-5.21862e-06	-2.61385e-05	4.52395e-05	8.53764e-06	7.82878e-06	1.21088e-05	-4.55252e-06	5.44728e-06	4.98906e-06	-6.72275e-06	-1.17222e-06	-5.62032e-06	4.97184e-06	1.08568e-05	3.62453e-06	5.00656e-06	4.05149e-06	4.0343e-06	-2.272e-07	-1.68254e-06	-6.69812e-06	2.88613e-06	-5.93244e-06	7.30705e-06	2.55573e-05	1.03741e-05	5.04238e-06	1.16344e-05	9.55938e-06	-6.04758e-06	4.599e-09
-5.24389e-06	-2.61412e-05	4.52345e-05	8.41457e-06	7.83218e-06	1.2137e-05	-4.8087e-06	5.48768e-06	4.92294e-06	-6.75157e-06	-1.24576e-06	-5.56608e-06	4.91875e-06	1.07975e-05	3.55296e-06	5.00961e-06	3.98378e-06	3.94136e-06	-2.2563e-07	-1.48713e-06	-6.86486e-06	2.29618e-06	-5.66484e-06	7.30463e-06	2.55626e-05	1.03798e-05	5.00652e-06	1.16751e-05	9.56139e-06	-6.06497e-06	4.59284e-09
-5.23342e-06	-2.61407e-05	4.52373e-05	5.20111e-06	7.83254e-06	1.22299e-05	-4.56208e-06	5.45771e-06	4.9524e-06	-6.82579e-06	-1.25852e-06	-5.65349e-06	5.60976e-06	1.08672e-05	3.73657e-06	5.00013e-06	3.97702e-06	4.05598e-06	-2.22457e-07	-1.88007e-06	-6.77916e-06	2.53659e-06	-5.87925e-06	7.30338e-06	2.55619e-05	1.0386e-05	5.00603e-06	1.1649e-05	6.07592e-06	-6.10868e-06	4.51132e-09
-5.03792e-06	-2.61044e-05	4.52354e-05	3.98253e-06	7.83288e-06	1.21474e-05	-4.66977e-06	5.45442e-06	4.95291e-06	-3.80095e-06	-1.23101e-06	-5.65539e-06	5.11521e-06	1.08627e-05	3.656e-06	2.50049e-06	3.99773e-06	2.19553e-06	-2.23725e-07	-1.99072e-06	-6.78261e-06	2.37538e-06	-5.79021e-06	7.37163e-06	2.29757e-05	1.03726e-05	5.02325e-06	1.14989e-05	8.66237e-06	-6.0894e-06	4.33503e-09
-4.74967e-06	-2.57416e-05	4.39997e-05	4.0197e-06	7.83159e-06	1.2156e-05	-4.65382e-06	5.59544e-06	5.00384e-06	-4.40862e-06	-4.67301e-07	-5.61258e-06	1.27937e-06	1.08597e-05	3.61178e-06	2.81618e-06	4.01013e-06	2.09472e-06	-2.29655e-07	-1.57157e-06	-6.77471e-06	2.62767e-06	-5.96245e-06	7.40563e-06	2.31027e-05	1.04119e-05	5.41326e-06	1.11875e-05	8.58175e-06	-6.04141e-06	4.18907e-09
-4.56443e-06	-2.57504e-05	4.37422e-05	3.90707e-06	7.832e-06	1.21719e-05	-4.67507e-06	5.79695e-06	4.97245e-06	-5.6408e-06	-9.10765e-07	-5.64769e-06	1.79743e-06	1.08705e-05	3.24176e-06	1.55828e-06	3.99259e-06	-1.966e-08	-2.1299e-07	-1.57958e-06	-6.77403e-06	2.33057e-06	-5.97916e-06	7.39744e-06	2.18723e-05	1.04033e-05	5.34312e-06	1.11876e-05	8.3937e-06	-6.06912e-06	4.10902e-09
-4.75051e-06	-2.58398e-05	1.43664e-05	3.51761e-06	7.82541e-06	1.21689e-05	-4.24957e-06	5.97869e-06	4.80215e-06	-5.27809e-06	-1.00611e-06	-5.64189e-06	2.85978e-06	1.08698e-05	6.69775e-06	1.97089e-06	4.00412e-06	4.47091e-07	-2.29045e-07	-1.69042e-06	-6.8244e-06	2.404e-06	-5.93332e-06	7.35087e-06	2.2346e-05	1.04567e-05	5.27029e-06	1.12171e-05	6.94571e-06	-6.04902e-06	2.43885e-09
-4.78975e-06	-2.56489e-05	1.36037e-05	3.23085e-06	7.83095e-06	1.22685e-05	-4.42171e-06	3.85208e-06	4.86451e-06	-5.41065e-06	-7.71065e-07	-3.90068e-06	3.19813e-06	1.0871e-05	4.7772e-06	3.02718e-06	4.00638e-06	5.46802e-07	-2.17543e-07	-1.65503e-06	-6.81539e-06	2.38374e-06	-5.90952e-06	7.34732e-06	2.24559e-05	1.04928e-05	5.25502e-06	1.12627e-05	7.82645e-06	-6.07775e-06	2.37888e-09
-4.72744e-06	-2.53207e-05	1.36883e-05	3.3228e-06	7.83001e-06	1.22229e-05	-4.52249e-06	5.22153e-06	4.88895e-06	-5.42505e-06	-8.28155e-07	-4.20664e-06	3.62789e-06	1.08711e-05	5.02396e-06	2.94997e-06	4.00972e-06	5.9059e-07	-2.2416e-07	-1.63943e-06	-6.81315e-06	2.37966e-06	-5.72981e-06	7.3478e-06	2.22634e-05	1.0481e-05	5.18429e-06	1.12576e-05	7.56224e-06	-6.07633e-06	2.36862e-09
-4.62256e-06	-2.53472e-05	1.33948e-05	3.72152e-06	7.82976e-06	1.22833e-05	-4.44031e-06	4.64018e-06	4.85432e-06	-4.98944e-06	-8.42863e-07	-3.65314e-06	2.37069e-06	1.08676e-05	4.90839e-06	2.18801e-06	4.01209e-06	6.53413e-07	-2.26664e-07	-1.58776e-06	-6.80174e-06	2.37701e-06	-5.8008e-06	7.33675e-06	2.23339e-05	1.0475e-05	5.30772e-06	1.12496e-05	7.87494e-06	-6.06599e-06	2.34622e-09
-4.63202e-06	-2.56067e-05	1.35841e-05	3.29206e-06	7.83018e-06	1.15385e-05	-4.29136e-06	4.51564e-06	4.93276e-06	-5.32119e-06	-8.6304e-07	-4.16287e-06	2.68655e-06	1.08681e-05	4.60019e-06	2.24487e-06	4.00509e-06	6.3937e-07	-6.05679e-07	-1.29413e-06	-6.80887e-06	2.37832e-06	-5.88498e-06	7.14248e-06	2.23493e-05	1.03768e-05	5.28378e-06	1.12504e-05	6.53194e-06	-6.07229e-06	2.32539e-09
-4.70536e-06	-2.546e-05	1.36109e-05	3.4647e-06	7.80802e-06	1.17554e-05	-4.479e-06	4.49253e-06	4.86673e-06	1.03597e-06	-8.39998e-07	-5.11371e-06	3.18525e-06	1.08704e-05	4.94279e-06	2.52649e-06	4.03588e-06	6.73803e-07	-2.90352e-07	-1.6378e-06	-6.8152e-06	2.38934e-06	-5.86803e-06	7.17598e-06	2.07383e-05	1.0447e-05	5.26005e-06	1.12118e-05	6.3073e-06	-6.08223e-06	2.24471e-09
-4.71945e-06	-2.17342e-05	1.35884e-05	3.44722e-06	7.82976e-06	1.19745e-05	-4.39081e-06	4.1828e-06	4.86321e-06	-3.7715e-06	-1.02599e-06	-4.34882e-06	3.03259e-06	1.08721e-05	4.64666e-06	2.30169e-06	3.92455e-06	-8.59224e-07	-4.39863e-07	-1.5569e-06	-6.79944e-06	2.3825e-06	-5.86211e-06	7.19823e-06	2.19098e-05	1.04109e-05	5.26878e-06	1.11608e-05	7.31895e-06	-6.08498e-06	2.13296e-09
-4.71355e-06	-2.30828e-05	9.60124e-06	3.50063e-06	7.05984e-06	1.18726e-05	-4.48543e-06	4.13406e-06	4.87469e-06	-3.30364e-06	-4.45962e-06	-4.58716e-06	2.93907e-06	4.8057e-06	4.68663e-06	2.41627e-06	3.99588e-06	-3.03892e-07	-3.70218e-07	-1.57912e-06	-6.80135e-06	2.39333e-06	-4.91948e-06	7.08163e-06	1.96099e-05	1.02668e-05	3.86389e-06	1.11406e-05	7.12032e-06	-6.08441e-06	1.88437e-09
-4.71309e-06	-2.16342e-05	8.57187e-06	3.49437e-06	7.01934e-06	1.1844e-05	-4.45146e-06	4.04236e-06	4.85452e-06	-3.45763e-06	-3.52879e-06	-4.46859e-06	2.93314e-06	3.4198e-06	4.77023e-06	2.82017e-06	3.99015e-06	5.22448e-07	-1.5143e-07	-1.56696e-06	-6.78787e-06	2.39474e-06	-2.91524e-06	7.09191e-06	2.07926e-05	1.00367e-05	4.86809e-06	1.04957e-05	7.29805e-06	-6.08235e-06	1.80705e-09
-4.71233e-06	-2.1509e-05	9.40713e-06	3.48531e-06	7.65024e-06	1.11612e-05	-4.42281e-06	3.90733e-06	4.79253e-06	-3.22342e-06	-2.34907e-06	-4.5465e-06	2.95727e-06	5.202e-06	4.76248e-06	2.52991e-06	4.00569e-06	4.56649e-07	1.46378e-07	-1.5603e-06	-6.80333e-06	2.40684e-06	-2.73411e-06	7.2923e-06	2.04188e-05	9.99771e-06	4.2857e-06	1.01623e-05	7.27827e-06	-6.08228e-06	1.78778e-09
-4.71275e-06	-2.15584e-05	8.25978e-06	3.47566e-06	4.59549e-06	1.15276e-05	-4.46638e-06	3.89635e-06	4.83e-06	-2.84573e-06	-1.80948e-06	-4.53937e-06	2.9191e-06	6.01911e-06	4.77698e-06	2.47944e-06	3.96462e-06	3.14963e-07	-3.50303e-07	-1.54238e-06	-6.78103e-06	2.39856e-06	-2.59164e-06	7.12501e-06	2.00906e-05	9.97936e-06	4.74621e-06	1.03977e-05	7.20665e-06	-6.08367e-06	1.73578e-09
-4.71377e-06	-2.16074e-05	7.91114e-06	3.48435e-06	5.09141e-06	1.09892e-05	-4.45719e-06	3.87932e-06	4.83803e-06	-2.92865e-06	-1.98297e-06	-4.50172e-06	2.96652e-06	4.90432e-06	4.77017e-06	2.46366e-06	3.96533e-06	3.37969e-07	-3.05931e-07	-1.55231e-06	-6.78404e-06	2.39585e-06	-3.07579e-06	7.12511e-06	2.02241e-05	1.00708e-05	4.46291e-06	1.04387e-05	7.22514e-06	-6.0863e-06	1.72218e-09
-4.71356e-06	-2.16167e-05	7.87034e-06	3.49467e-06	5.68649e-06	1.11805e-05	-4.45344e-06	3.98646e-06	4.83714e-06	-3.2217e-06	-1.82017e-06	-4.5326e-06	2.9278e-06	5.30758e-06	4.76485e-06	2.47392e-06	3.97381e-06	3.34352e-07	-8.3221e-08	-1.57695e-06	-6.78663e-06	2.7137e-06	-2.83434e-06	7.13295e-06	2.0216e-05	8.97703e-06	4.11045e-06	9.15435e-06	7.21408e-06	-6.08472e-06	1.68969e-09
-4.71419e-06	-2.11857e-05	7.79736e-06	3.50331e-06	5.552e-06	1.10371e-05	-1.97346e-06	3.96029e-06	4.83525e-06	-3.01059e-06	-2.07488e-06	-4.51154e-06	2.47037e-06	4.56503e-06	4.76829e-06	2.50079e-06	3.9715e-06	3.59032e-07	-1.57802e-07	-1.57572e-06	-6.78501e-06	2.43645e-06	-2.90417e-06	7.14171e-06	2.02328e-05	9.3262e-06	4.26128e-06	9.58527e-06	7.22383e-06	-6.08606e-06	1.65481e-09
-4.71254e-06	-2.13996e-05	7.84612e-06	3.50878e-06	5.24934e-06	8.11854e-06	-4.27591e-06	4.00395e-06	4.82784e-06	-2.94277e-06	-2.00312e-06	-4.53107e-06	2.91588e-06	5.51699e-06	4.76691e-06	2.52776e-06	3.97615e-06	3.72544e-07	-1.82119e-07	-1.51857e-06	-6.68245e-06	2.41163e-06	-3.12223e-06	7.14499e-06	1.95172e-06	8.93734e-06	4.81852e-06	9.72245e-06	5.54493e-06	-6.39554e-06	1.20901e-09
-4.7103e-06	-1.11383e-05	7.9931e-06	3.51683e-06	4.95151e-06	8.53871e-06	-2.91782e-06	3.99407e-06	4.82454e-06	-2.94221e-06	-1.97632e-06	-4.53342e-06	2.93292e-06	5.36652e-06	3.82967e-06	2.52247e-06	3.97449e-06	3.72383e-07	-1.53827e-07	-1.5497e-06	-6.71095e-06	2.46694e-06	-3.09203e-06	7.14205e-06	1.57643e-06	9.2019e-06	4.98944e-06	9.63304e-06	6.22978e-06	-6.23279e-06	8.71782e-10
-4.70937e-06	-5.90847e-06	8.07931e-06	3.51146e-06	5.2384e-06	7.3321e-06	-4.07915e-06	3.92806e-06	4.82857e-06	-2.57836e-06	-2.00248e-06	-4.51916e-06	2.91766e-06	5.37451e-06	3.36106e-06	2.53062e-06	3.97536e-06	3.73137e-07	-1.97997e-07	-1.51849e-06	-6.7438e-06	2.54138e-06	-2.99703e-06	7.1448e-06	6.24541e-06	8.2666e-06	4.72622e-06	9.7686e-06	6.05739e-06	-6.31105e-06	7.89339e-10
-4.71029e-06	-5.22352e-06	8.18445e-06	3.53058e-06	5.10737e-06	7.85601e-06	-3.45924e-06	3.90468e-06	4.82717e-06	-2.49733e-06	-1.97796e-06	-4.52643e-06	2.88474e-06	5.39725e-06	2.64165e-06	2.54705e-06	3.97524e-06	3.76084e-07	-1.71749e-07	-1.52913e-06	-6.62703e-06	2.63383e-06	-3.01256e-06	7.14257e-06	3.69222e-06	8.60948e-06	4.55454e-06	9.66171e-06	6.1553e-06	-6.31403e-06	7.57655e-10
-4.7086e-06	-5.24619e-06	8.14222e-06	3.52001e-06	5.0977e-06	7.60924e-06	-3.76761e-06	3.94514e-06	4.82796e-06	-2.69256e-06	-2.0001e-06	-4.52255e-06	2.92026e-06	5.36583e-06	2.86464e-06	2.54087e-06	3.97538e-06	3.74837e-07	-1.83357e-07	-1.51409e-06	-6.67413e-06	2.51266e-06	-3.0361e-06	7.14395e-06	4.56286e-06	7.5672e-06	4.57378e-06	9.77582e-06	6.15938e-06	-6.31563e-06	7.50796e-10
1.6134e-07	-5.21111e-06	8.18112e-06	3.52372e-06	4.73787e-06	7.06778e-06	-3.64028e-06	3.95696e-06	4.8319e-06	-2.73714e-06	-1.983e-06	-4.51322e-06	2.91537e-06	5.36314e-06	2.84629e-06	2.54718e-06	3.97533e-06	3.75927e-07	-1.82396e-07	-1.51466e-06	-6.68807e-06	2.53929e-06	-2.96761e-06	7.14721e-06	4.56941e-06	7.98574e-06	4.58425e-06	9.7683e-06	6.13413e-06	-6.44794e-06	7.24462e-10
-1.43885e-06	-5.19223e-06	8.18345e-06	3.52988e-06	4.62583e-06	6.05584e-06	-3.61051e-06	3.92152e-06	4.83633e-06	-2.45743e-06	-1.97831e-06	-4.36686e-06	2.899e-06	5.36708e-06	2.70103e-06	2.54226e-06	3.97534e-06	3.76212e-07	-1.81722e-07	-1.52407e-06	-6.66981e-06	2.55565e-06	-2.97712e-06	7.14665e-06	4.4119e-06	8.0951e-06	4.60592e-06	9.72766e-06	6.14957e-06	-6.41939e-06	7.07444e-10
-1.01603e-06	-5.27188e-06	8.17952e-06	3.52648e-06	4.76166e-06	6.39511e-06	-3.4976e-06	3.38704e-06	4.83357e-06	-2.6097e-06	-1.9885e-06	-4.47943e-06	2.91596e-06	5.383e-06	2.62714e-06	2.54119e-06	3.97531e-06	3.77802e-07	-1.83068e-07	-1.5243e-06	-6.65193e-06	2.56838e-06	-2.98256e-06	7.14504e-06	3.94212e-06	7.74841e-06	4.6143e-06	9.73593e-06	6.10851e-06	-6.39523e-06	6.9944e-10
-1.44255e-06	-5.33989e-06	5.56276e-06	3.52713e-06	4.70204e-06	6.58465e-06	-3.59888e-06	3.92589e-06	4.83066e-06	-2.64051e-06	-1.9866e-06	-3.81839e-06	2.91006e-06	5.36714e-06	2.6628e-06	2.53782e-06	3.97433e-06	3.62386e-07	-1.79988e-07	-1.52085e-06	-6.67666e-06	2.54214e-06	-2.96507e-06	7.14459e-06	3.67651e-06	7.74968e-06	4.60834e-06	9.7461e-06	6.12787e-06	-6.37917e-06	6.64643e-10
-1.65614e-06	-5.34435e-06	4.35878e-06	3.53046e-06	4.68436e-06	6.36124e-06	-3.58428e-06	3.55625e-06	4.8323e-06	-2.54505e-06	-1.98393e-06	-2.82316e-06	2.90646e-06	5.37307e-06	2.66399e-06	2.5309e-06	3.51602e-06	3.64136e-07	-1.81065e-07	-1.52154e-06	-6.66066e-06	2.54162e-06	-2.96928e-06	7.14563e-06	4.12465e-06	7.84407e-06	4.60499e-06	9.73713e-06	6.1227e-06	-6.39558e-06	6.41719e-10
-1.63995e-06	-5.41891e-06	4.55763e-06	3.52757e-06	4.75088e-06	6.30919e-06	-3.60534e-06	3.88435e-06	4.83177e-06	-2.5441e-06	-1.98318e-06	-2.61619e-06	2.90266e-06	5.36355e-06	2.65059e-06	2.55234e-06	3.42859e-06	3.30055e-07	6.57429e-10	-1.53163e-06	-6.66991e-06	2.54614e-06	-2.9815e-06	7.14595e-06	2.03505e-06	7.81563e-06	4.59889e-06	9.74447e-06	6.12291e-06	-6.36378e-06	6.31514e-10
-1.70489e-06	-5.47937e-06	4.75804e-06	3.52772e-06	4.88672e-06	6.36067e-06	-3.46302e-06	3.90992e-06	4.77684e-06	-2.56713e-06	-1.99112e-06	-2.93715e-06	2.8849e-06	5.36922e-06	2.0884e-06	2.54076e-06	2.30269e-06	2.85615e-07	-1.5774e-07	-1.52713e-06	-6.67289e-06	1.31132e-06	-2.95343e-06	7.14539e-06	3.47159e-06	6.37911e-06	4.50166e-06	9.73723e-06	6.12019e-06	-6.01204e-06	6.04792e-10
-1.53654e-06	-5.38491e-06	4.35456e-06	3.52718e-06	4.91613e-06	6.33449e-06	-3.18295e-06	3.80471e-06	4.83198e-06	-2.55855e-06	-1.99128e-06	-3.38404e-06	2.90168e-06	5.36561e-06	2.53054e-06	2.53729e-06	2.76271e-06	3.33014e-07	-6.36982e-08	-1.52338e-06	-6.67132e-06	8.60602e-08	-2.97265e-06	7.14556e-06	3.17865e-06	5.55818e-06	4.5849e-06	9.73555e-06	6.12491e-06	-5.61717e-06	5.87369e-10
-1.61916e-06	-5.41085e-06	4.28966e-06	3.52731e-06	4.86454e-06	6.36276e-06	-2.92752e-06	3.83872e-06	4.82781e-06	-2.55328e-06	-1.99389e-06	-3.29871e-06	2.90241e-06	5.36871e-06	2.3936e-06	2.54343e-06	2.69126e-06	3.25946e-07	-3.4842e-08	-1.52172e-06	-6.67008e-06	2.38244e-07	-2.96287e-06	7.1456e-06	2.94353e-06	5.62014e-06	4.57647e-06	9.73726e-06	6.12369e-06	-5.72305e-06	5.84638e-10
-1.59899e-06	-5.39283e-06	4.28073e-06	3.52733e-06	4.8762e-06	6.3451e-06	-2.98728e-06	3.83662e-06	4.81899e-06	-2.17675e-06	-1.98995e-06	-3.23147e-06	2.89963e-06	5.36599e-06	2.45283e-06	2.54241e-06	2.48647e-06	3.29355e-07	-2.36449e-08	-1.10936e-06	-6.67115e-06	2.35901e-07	-2.94978e-06	7.14567e-06	2.89511e-06	5.75059e-06	4.58655e-06	9.73662e-06	6.12407e-06	-5.7257e-06	5.81553e-10
-1.57527e-06	-5.40468e-06	3.81495e-06	3.52732e-06	4.87734e-06	6.36757e-06	-3.16286e-06	3.84028e-06	4.81523e-06	-2.285e-06	-1.98983e-06	-3.08068e-06	1.88815e-06	5.36772e-06	2.41188e-06	2.54361e-06	2.61248e-06	3.38308e-07	-3.15336e-08	-1.46748e-06	-6.67026e-06	4.56447e-07	-2.96207e-06	7.14555e-06	2.68931e-06	5.73444e-06	4.39804e-06	9.73089e-06	6.12517e-06	-2.69743e-06	5.46866e-10
-1.57516e-06	-5.39656e-06	3.94673e-06	3.52758e-06	4.87895e-06	6.37206e-06	-3.14706e-06	3.83822e-06	4.81554e-06	-2.354e-06	-1.98902e-06	-3.0813e-06	1.45298e-06	5.36757e-06	2.4036e-06	2.54517e-06	2.62119e-06	3.42184e-07	-3.53159e-08	-1.42139e-06	-6.67094e-06	4.31325e-07	-2.96326e-06	7.14523e-06	2.75404e-06	5.71146e-06	4.48281e-06	9.68558e-06	6.12663e-06	-1.86938e-06	5.427e-10
-1.59244e-06	-5.40083e-06	3.46658e-06	3.52749e-06	4.8698e-06	6.36624e-06	-3.12804e-06	3.83559e-06	4.81425e-06	-2.45416e-06	-1.99096e-06	-3.11706e-06	1.8326e-06	5.36654e-06	2.46978e-06	2.54376e-06	2.63917e-06	3.46176e-07	-3.12846e-08	-1.65173e-06	-6.09723e-06	1.1759e-07	-2.96144e-06	7.14541e-06	2.87671e-06	5.69503e-06	4.40463e-06	9.70651e-06	6.12571e-06	-1.47431e-06	5.33369e-10
-1.58056e-06	-5.40246e-06	3.21714e-06	3.52744e-06	4.86344e-06	6.36976e-06	-3.12372e-06	3.83605e-06	4.81488e-06	-2.37978e-06	-1.98977e-06	-3.07066e-06	1.71034e-06	5.36724e-06	2.46674e-06	2.54391e-06	2.63065e-06	3.42216e-07	-3.29928e-08	-1.45768e-06	-6.22048e-06	4.50667e-07	-2.96018e-06	7.14554e-06	2.72505e-06	5.71164e-06	4.37255e-06	9.70151e-06	6.12686e-06	-1.60065e-06	5.30971e-10
-1.58494e-06	-5.39391e-06	3.23674e-06	3.52737e-06	4.85375e-06	6.35854e-06	-3.12676e-06	3.83501e-06	4.81255e-06	-2.39748e-06	-1.99131e-06	-3.08534e-06	1.8061e-06	3.12776e-06	2.45636e-06	2.54925e-06	2.602e-06	3.33814e-07	-3.33553e-08	-1.5729e-06	-6.17776e-06	2.84496e-07	-2.96136e-06	7.14557e-06	2.78466e-06	5.72003e-06	4.38722e-06	9.7015e-06	6.12635e-06	-1.35203e-06	5.11601e-10
-1.589e-06	-5.3901e-06	3.47654e-06	3.52771e-06	4.85163e-06	6.36247e-06	-3.13102e-06	3.83675e-06	4.81253e-06	-8.30369e-07	-1.98979e-06	-2.98793e-06	1.71008e-06	3.15232e-06	2.45239e-06	2.54992e-06	2.59571e-06	3.05172e-07	-4.5733e-08	-1.57401e-06	-6.17694e-06	2.63151e-07	-2.96161e-06	7.14557e-06	2.77352e-06	5.7244e-06	4.32204e-06	9.70687e-06	6.12645e-06	-1.44288e-06	5.07111e-10
-1.58724e-06	-5.3943e-06	3.42053e-06	3.52744e-06	4.88357e-06	6.3632e-06	-3.13001e-06	3.83594e-06	4.81297e-06	-1.49414e-06	-1.99014e-06	-3.04499e-06	1.73486e-06	3.24285e-06	2.45276e-06	2.5536e-06	2.61325e-06	3.33457e-07	-3.78366e-08	-1.53013e-06	-6.17676e-06	4.05675e-07	-2.96151e-06	5.88728e-06	2.76601e-06	5.72077e-06	4.36925e-06	9.70764e-06	6.12618e-06	-1.46335e-06	4.93712e-10
-1.58758e-06	-5.39831e-06	3.37463e-06	3.52725e-06	4.93384e-06	6.36218e-06	-3.16176e-06	3.81112e-06	4.81323e-06	-1.69477e-06	-1.99041e-06	-3.06004e-06	1.70317e-06	3.49845e-06	2.56854e-06	2.61058e-06	2.61097e-06	3.24514e-07	-4.7222e-08	-1.54728e-06	-6.14469e-06	3.98831e-07	-2.96451e-06	5.11223e-06	1.77874e-06	5.72647e-06	4.51681e-06	9.70696e-06	2.27691e-06	-1.56761e-06	4.53134e-10
-1.54281e-06	-5.39605e-06	3.39341e-06	3.52974e-06	2.07387e-06	6.36419e-06	-3.15293e-06	3.82259e-06	4.81314e-06	-1.49476e-06	-1.99074e-06	-3.0587e-06	1.70474e-06	3.34755e-06	2.58497e-06	2.56771e-06	2.60817e-06	3.28806e-07	-4.63911e-08	-1.25649e-06	-6.15812e-06	3.85652e-07	-2.96371e-06	5.67203e-06	2.77253e-06	5.72487e-06	4.38754e-06	9.70686e-06	1.91678e-06	-1.49089e-06	4.38285e-10
-1.5881e-06	-5.39432e-06	3.38659e-06	3.54007e-06	1.53798e-06	6.3664e-06	-3.1559e-06	3.83139e-06	4.8122e-06	-1.4031e-06	-1.99038e-06	-3.06093e-06	1.716e-06	3.31581e-06	2.48801e-06	2.56857e-06	2.60767e-06	3.27269e-07	-4.32626e-08	-2.29254e-07	-6.19548e-06	3.56904e-07	-2.96366e-06	5.81298e-06	2.77103e-06	5.73508e-06	3.78338e-06	9.70806e-06	1.67298e-06	-1.27756e-06	4.29949e-10
-1.58804e-06	-5.40016e-06	3.33909e-06	3.53571e-06	1.73795e-06	6.36455e-06	-3.14942e-06	3.8295e-06	4.81214e-06	-1.51497e-06	-1.99044e-06	-3.05773e-06	1.71861e-06	3.20127e-06	2.56557e-06	2.59145e-06	2.26768e-06	3.27229e-07	-4.33955e-08	-6.04324e-07	-6.18246e-06	3.68505e-07	-2.96356e-06	5.58211e-06	2.74263e-06	5.7281e-06	3.79924e-06	9.70803e-06	1.84635e-06	-1.34095e-06	4.26847e-10
-1.58696e-06	-5.39779e-06	3.34029e-06	3.53562e-06	1.58403e-06	6.36442e-06	-3.13074e-06	3.83384e-06	4.81228e-06	-1.40092e-06	-1.99053e-06	-3.0481e-06	1.71487e-06	3.22651e-06	2.53214e-06	2.5714e-06	1.68245e-06	3.53937e-07	-4.36585e-08	-7.13343e-07	-6.17434e-06	3.67514e-07	-2.96324e-06	5.61967e-06	2.66333e-06	5.72761e-06	4.03342e-06	9.70917e-06	1.76853e-06	-1.30039e-06	4.24916e-10
-1.5871e-06	-5.39543e-06	1.54868e-06	3.53963e-06	1.73767e-06	5.10595e-06	-3.08462e-06	1.68986e-06	5.03402e-06	-1.39888e-06	-2.19241e-06	-3.05868e-06	1.71979e-06	3.17451e-06	2.52706e-06	2.5764e-06	2.35264e-06	3.29461e-07	-4.30545e-08	-5.07268e-07	-6.19661e-06	3.60252e-07	-2.99079e-06	5.8704e-06	1.23453e-06	4.50267e-06	3.90218e-06	9.73677e-06	1.64698e-06	-1.28166e-06	3.79559e-10
-1.58455e-06	-5.39534e-06	1.67969e-06	3.54102e-06	1.79784e-06	5.30458e-06	-1.00843e-06	1.11754e-06	4.8421e-06	-1.39221e-06	-2.06048e-06	-3.0577e-06	9.63196e-07	3.21611e-06	2.50368e-06	2.56963e-06	2.36274e-06	3.32306e-07	-1.16309e-07	-5.55422e-07	-6.18236e-06	3.64274e-07	-3.12161e-06	5.65441e-06	2.37443e-06	4.60207e-06	3.8485e-06	9.77402e-06	1.81239e-06	-1.3356e-06	3.72053e-10
-1.58446e-06	-5.39489e-06	2.06233e-06	3.53845e-06	1.77205e-06	5.31782e-06	-8.0186e-07	1.29578e-06	4.83204e-06	-1.4443e-06	-2.0365e-06	-3.05723e-06	8.33506e-07	3.196e-06	2.52973e-06	2.57259e-06	2.06918e-06	3.07003e-07	-4.42046e-07	-5.26703e-07	-5.57572e-06	3.61759e-07	-3.07081e-06	5.70909e-06	2.25944e-06	4.46448e-06	3.91255e-06	9.74977e-06	1.76335e-06	-1.31674e-06	3.63324e-10
-1.58487e-06	-5.395e-06	1.8946e-06	3.5385e-06	1.78721e-06	5.32869e-06	-9.93657e-07	1.42031e-06	4.84599e-06	-1.42684e-06	-2.04721e-06	-3.05712e-06	9.61113e-07	3.21203e-06	2.52908e-06	2.46584e-06	2.1378e-06	3.15744e-07	-3.95036e-07	-5.3105e-07	-5.58977e-06	3.62025e-07	-3.06519e-06	5.73955e-06	1.97064e-06	4.45095e-06	3.91844e-06	9.74782e-06	1.76339e-06	-1.31778e-06	3.62833e-10
-7.96904e-07	-5.39555e-06	1.86992e-06	3.53544e-06	1.77688e-06	5.1797e-06	-8.5023e-07	1.45862e-06	4.83969e-06	-1.41569e-06	-2.02995e-06	-3.05822e-06	1.33969e-06	3.20668e-06	2.51438e-06	2.45467e-06	2.22063e-06	3.26885e-07	-2.0362e-07	-5.37126e-07	-5.54621e-06	3.62513e-07	-3.09284e-06	5.6918e-06	2.07851e-06	4.51179e-06	3.87626e-06	9.75079e-06	1.7979e-06	-1.32191e-06	3.59887e-10
-1.58701e-06	-5.39822e-06	1.87603e-06	3.5372e-06	1.79589e-06	5.11497e-06	-3.37679e-07	1.47844e-06	4.82683e-06	-1.38624e-06	-2.05387e-06	-3.05736e-06	1.3414e-06	2.40947e-06	2.50924e-06	2.56941e-06	2.19517e-06	3.69687e-07	-2.18841e-07	-5.37351e-07	-5.64108e-06	3.62403e-07	-3.16895e-06	4.56804e-07	2.0433e-06	4.51184e-06	3.86025e-06	9.74686e-06	1.90141e-06	-1.32638e-06	3.25973e-10
-1.59648e-06	-5.39515e-06	1.73286e-06	3.53747e-06	1.78705e-06	5.17644e-06	-6.7644e-07	1.47566e-06	4.8619e-06	-1.42007e-06	-2.07336e-06	-3.05752e-06	1.21056e-06	2.64547e-06	2.5186e-06	2.26726e-06	2.23701e-06	3.59102e-07	-1.95089e-07	-5.37178e-07	-5.32361e-06	3.62709e-07	-3.08411e-06	1.00308e-06	2.0098e-06	4.49011e-06	3.8858e-06	9.74784e-06	1.7877e-06	-1.32529e-06	3.22769e-10
-1.53202e-06	-5.3448e-06	1.85972e-06	3.53344e-06	1.77917e-06	5.13494e-06	-8.51858e-07	1.36378e-06	4.86223e-06	-1.42571e-06	-2.07051e-06	-3.05838e-06	1.6949e-07	2.61456e-06	2.47699e-06	2.27949e-06	3.79081e-07	3.31328e-07	-2.45219e-07	-5.37608e-07	-5.70407e-06	4.04453e-07	-3.10358e-06	1.24795e-06	2.07363e-06	4.41434e-06	3.51105e-06	9.74335e-06	1.78897e-06	-1.34789e-06	3.17043e-10
-1.52491e-06	-5.37907e-06	1.83948e-06	3.33349e-06	1.78164e-06	5.12619e-06	-8.15354e-07	1.41759e-06	4.86011e-06	-1.42112e-06	-2.06497e-06	-3.05786e-06	4.77286e-07	2.67952e-06	2.47399e-06	2.26358e-06	6.82243e-08	3.46313e-07	-2.01325e-07	-5.37448e-07	-5.50861e-06	3.78639e-07	-3.09779e-06	1.19563e-06	2.06236e-06	4.46654e-06	3.64475e-06	9.74574e-06	1.79492e-06	-1.33105e-06	3.15217e-10
-1.47665e-06	-5.36837e-06	1.85578e-06	3.36045e-06	1.78791e-06	5.14115e-06	-6.8373e-07	1.40956e-06	4.85758e-06	-1.41876e-06	-2.06212e-06	-3.05777e-06	4.48073e-07	2.53976e-06	2.49362e-06	2.18852e-06	6.95154e-07	3.40974e-07	-2.22776e-07	-5.37475e-07	-5.5174e-06	3.83512e-07	-3.10191e-06	1.23783e-06	2.06638e-06	4.43665e-06	3.55605e-06	9.74472e-06	1.80681e-06	-1.33654e-06	3.1398e-10
-1.49733e-06	-4.7025e-06	2.12479e-06	3.37791e-06	1.79642e-06	5.13855e-06	-7.4932e-07	1.46045e-06	4.85825e-06	-1.08817e-06	-2.0654e-06	-3.05772e-06	5.90965e-07	2.65521e-06	2.49615e-06	2.21248e-06	7.52599e-07	3.41888e-07	-1.7258e-07	-5.3735e-07	-5.43781e-06	4.68414e-07	-2.99874e-06	1.21443e-06	1.94161e-06	3.91073e-06	3.64488e-06	9.74436e-06	1.79962e-06	-1.33157e-06	3.03105e-10
-1.52439e-06	-4.46668e-06	1.98101e-06	3.36622e-06	1.52873e-06	5.13505e-06	-7.11357e-07	1.4308e-06	4.87605e-06	-5.69828e-07	-2.06457e-06	-3.05769e-06	6.84473e-07	2.84827e-06	2.49443e-06	2.22298e-06	8.07952e-07	3.42375e-07	-1.55742e-07	-5.37402e-07	-5.4583e-06	6.54157e-07	-3.04278e-06	1.23401e-06	1.92872e-06	3.81367e-06	3.6204e-06	9.74442e-06	1.79914e-06	-1.33343e-06	2.99673e-10
-1.52366e-06	-4.21e-06	1.29498e-06	3.32435e-06	1.77862e-06	5.12792e-06	-6.46826e-07	1.43592e-06	5.62502e-07	-1.39981e-06	-2.07685e-06	-3.06903e-06	6.6658e-07	2.60687e-06	3.16733e-06	2.05445e-06	7.11646e-07	2.98165e-07	3.58727e-07	-5.37283e-07	-5.45435e-06	3.72483e-07	-1.1198e-06	1.14293e-06	2.06753e-06	4.32992e-06	5.3185e-07	9.74464e-06	1.72799e-06	-1.33049e-06	2.58696e-10
-1.51887e-06	-4.25615e-06	1.37688e-06	3.33806e-06	1.78541e-06	5.12765e-06	-6.69313e-07	1.4366e-06	1.59746e-06	-1.18645e-06	-2.0699e-06	-3.05777e-06	6.62022e-07	2.62991e-06	2.57162e-06	2.17547e-06	6.83412e-07	3.19169e-07	-9.99859e-08	-5.3755e-07	-5.46467e-06	4.48823e-07	-1.78707e-06	1.1608e-06	2.00688e-06	4.07534e-06	-9.78829e-08	9.74481e-06	1.80077e-06	-1.33451e-06	2.57851e-10
-1.52716e-06	-4.18596e-06	1.45758e-06	3.34232e-06	1.78161e-06	5.12793e-06	-6.89984e-07	1.4366e-06	1.27994e-06	-1.23613e-06	-2.07198e-06	-3.06405e-06	6.68074e-07	2.61828e-06	2.62273e-06	2.10422e-06	6.83909e-07	3.0423e-07	2.04249e-07	-5.37463e-07	-5.45563e-06	3.81913e-07	-1.63782e-06	1.16476e-06	1.98318e-06	3.9634e-06	8.15201e-07	9.74465e-06	1.77563e-06	-1.33151e-06	2.55646e-10
-1.52821e-06	-4.32268e-06	1.34255e-06	2.63757e-06	1.08794e-06	4.66894e-06	-6.75587e-07	1.43355e-06	1.33607e-06	-1.22381e-06	-2.06924e-06	-3.02205e-06	6.66739e-07	2.61713e-06	2.75457e-06	2.14313e-06	7.06631e-07	2.94877e-07	3.00993e-07	-5.37556e-07	-5.45523e-06	3.94107e-07	-1.47134e-06	1.18176e-06	1.93129e-06	4.13729e-06	4.30806e-07	9.75382e-06	1.76822e-06	-1.33088e-06	2.46956e-10
-1.57656e-06	-4.3481e-06	1.42794e-06	2.61794e-06	1.77579e-06	2.32289e-06	-6.68156e-07	1.43456e-06	1.29568e-06	-1.1271e-06	-2.06963e-06	-3.04157e-06	6.64899e-07	2.51015e-06	2.70367e-06	2.12814e-06	3.19539e-08	2.90831e-07	2.20552e-07	-9.97548e-07	-4.73324e-06	4.08887e-07	-1.81779e-06	1.16696e-06	1.46847e-06	3.98852e-06	1.09477e-06	9.74574e-06	5.69095e-07	-1.27129e-06	2.20952e-10
-1.90949e-06	-4.3164e-06	1.40545e-06	3.2456e-06	1.58431e-06	2.33092e-06	-6.7597e-07	1.42876e-06	1.23248e-06	-1.13919e-06	-2.06912e-06	-2.99663e-06	6.65108e-07	1.77966e-06	2.73219e-06	2.12748e-06	9.12603e-08	3.14217e-07	1.77111e-07	-1.01467e-06	-4.56613e-06	3.96152e-07	-1.76421e-06	1.18622e-06	1.51697e-06	3.99214e-06	7.05949e-07	9.75409e-06	4.06997e-07	-1.44563e-07	2.17666e-10
-1.58399e-06	-4.31191e-06	1.41911e-06	3.06298e-06	1.62784e-06	2.48209e-06	-6.72858e-07	1.3949e-06	1.24585e-06	-1.16113e-06	-2.07059e-06	-2.60195e-06	6.65474e-07	1.98395e-06	2.75932e-06	2.12689e-06	1.73646e-07	3.48336e-07	2.37156e-07	-1.37215e-06	-3.68768e-06	4.30704e-07	-1.62921e-06	1.18435e-06	1.7253e-06	3.81299e-06	7.49536e-07	9.73689e-06	3.84074e-08	-2.59401e-07	2.07066e-10
-1.77556e-06	-4.30512e-06	1.42175e-06	3.08287e-06	1.67723e-06	2.29429e-06	-6.71795e-07	1.40641e-06	1.27453e-06	-1.23862e-06	-2.06859e-06	-1.08546e-06	6.69683e-07	6.21401e-07	2.69977e-06	2.07863e-06	3.53357e-08	3.23851e-07	7.52642e-07	-1.14635e-06	-1.15435e-06	5.8184e-07	-1.68595e-06	1.15211e-06	1.519e-06	3.87737e-06	9.11283e-07	9.74666e-06	6.81887e-07	-5.34209e-07	1.86525e-10
-1.69204e-06	-4.28985e-06	1.42066e-06	3.0756e-06	1.67195e-06	2.20409e-06	-6.71403e-07	1.409e-06	1.27494e-06	-1.2165e-06	-2.0686e-06	-1.08754e-06	6.69301e-07	6.56445e-07	2.70545e-06	2.08952e-06	-6.93828e-08	3.20747e-07	4.95154e-07	-1.21665e-06	-1.28053e-06	5.34113e-07	-1.7045e-06	1.15315e-06	1.52592e-06	3.84956e-06	8.55802e-07	9.74605e-06	6.78231e-07	-5.00848e-07	1.85534e-10
-1.66595e-06	-4.29084e-06	1.42017e-06	1.51257e-06	1.6061e-06	2.20889e-06	-6.72038e-07	1.41496e-06	1.26236e-06	-1.20636e-06	-2.06902e-06	-1.20437e-06	6.69155e-07	7.05592e-07	2.70388e-06	2.11714e-06	-8.54765e-08	3.27313e-07	4.5748e-07	-1.19747e-06	-1.2696e-06	4.67664e-07	-1.6845e-06	1.15318e-06	1.5205e-06	3.85514e-06	8.28203e-07	9.74459e-06	6.68739e-07	-4.44374e-07	1.7814e-10
-1.64362e-06	-4.30856e-06	1.42304e-06	2.24767e-06	1.6464e-06	1.82613e-06	-6.71284e-07	1.41443e-06	1.26656e-06	-1.15274e-06	-2.06812e-06	-1.44729e-06	2.72363e-07	8.658e-07	2.73742e-06	2.1043e-06	-1.38412e-06	3.37552e-07	6.43368e-07	-9.05819e-07	-1.74745e-06	5.91153e-07	-1.58005e-06	-1.90587e-07	6.60206e-07	3.82572e-06	7.99884e-07	7.96492e-06	7.29122e-07	2.24675e-07	1.47823e-10
-1.64462e-06	-4.30858e-06	1.42056e-06	1.97275e-06	1.66547e-06	1.85695e-06	-6.71346e-07	1.41453e-06	1.26188e-06	-1.16807e-06	-2.06815e-06	-1.35179e-06	4.86753e-07	8.54615e-07	2.7302e-06	2.10137e-06	-1.14455e-06	3.34083e-07	5.44709e-07	-9.2086e-07	-1.58962e-06	5.76168e-07	-1.63234e-06	1.33937e-07	1.09802e-06	3.82762e-06	7.86931e-07	7.96762e-06	7.06367e-07	-4.06815e-07	1.46481e-10
-1.65942e-06	-4.30835e-06	1.42297e-06	1.66038e-06	1.65723e-06	1.98043e-06	-6.71578e-07	1.41536e-06	1.26935e-06	-1.16478e-06	-2.06826e-06	-1.38647e-06	4.12208e-07	8.89353e-07	2.72147e-06	2.10599e-06	-4.04631e-07	3.34875e-07	3.81677e-07	-9.20495e-07	-1.67629e-06	5.66899e-07	-1.5677e-06	5.01875e-07	8.30622e-07	3.8275e-06	1.90306e-07	7.98644e-06	7.40751e-07	-1.76045e-07	1.44039e-10
-1.65524e-06	-4.3083e-06	1.42281e-06	1.69626e-06	1.66616e-06	1.79655e-06	-6.71855e-07	1.41546e-06	1.26836e-06	-1.16007e-06	-2.06845e-06	-1.37336e-06	3.81383e-07	8.89236e-07	2.72215e-06	2.10598e-06	-4.23866e-07	3.35285e-07	4.57698e-07	-9.34705e-07	-1.68388e-06	5.66227e-07	-1.56695e-06	5.17834e-07	8.08535e-07	3.82675e-06	4.15973e-07	7.98669e-06	7.42332e-07	-1.41377e-07	1.43646e-10
-1.65491e-06	-4.30764e-06	1.42269e-06	1.69656e-06	1.66225e-06	1.79594e-06	-6.71689e-07	1.41499e-06	1.2683e-06	-1.16103e-06	-2.06835e-06	-1.3773e-06	3.92006e-07	8.94396e-07	2.72228e-06	2.1057e-06	-4.47993e-07	3.34408e-07	4.91779e-07	-9.2566e-07	-1.67798e-06	5.61175e-07	-1.56254e-06	3.44475e-07	8.08421e-07	3.82611e-06	4.56053e-07	7.9876e-06	7.37839e-07	-1.10825e-07	1.4353e-10
-1.65711e-06	-4.30839e-06	1.4266e-06	1.69605e-06	1.65684e-06	8.35738e-07	-6.65477e-07	1.24445e-06	1.26896e-06	-1.16481e-06	-2.06841e-06	-1.48897e-06	3.97187e-07	8.95402e-07	2.66248e-06	2.10545e-06	-3.16575e-07	3.34384e-07	4.13944e-07	-9.27427e-07	-1.67383e-06	5.58262e-07	-1.56463e-06	5.78423e-07	8.25394e-07	3.82636e-06	4.868e-07	6.44728e-06	6.70407e-07	-1.4331e-07	1.18335e-10
-1.65568e-06	-4.30852e-06	1.42356e-06	1.67876e-06	1.66168e-06	4.96935e-07	-6.66729e-07	1.2687e-06	1.26844e-06	-1.16523e-06	-2.06747e-06	-1.53651e-06	4.87163e-07	8.86806e-07	2.70484e-06	1.07256e-06	-4.28246e-07	3.34884e-07	4.81513e-07	-9.25762e-07	-1.67268e-06	5.91867e-07	-1.56357e-06	4.34073e-07	8.35923e-07	3.82488e-06	4.46584e-07	6.62841e-06	6.70456e-07	-1.29973e-07	1.174e-10
-1.65614e-06	-4.30879e-06	1.42489e-06	1.63792e-06	1.65721e-06	4.98271e-07	-6.68806e-07	1.09917e-06	1.26873e-06	-1.16195e-06	-2.06838e-06	-1.59119e-06	4.01976e-07	8.93468e-07	2.68891e-06	1.47803e-06	-2.91533e-07	3.3489e-07	4.52198e-07	-9.26957e-07	-1.67542e-06	5.60779e-07	-1.5542e-06	4.08657e-07	8.32481e-07	3.82574e-06	4.84429e-07	6.4728e-06	5.10111e-07	-1.4397e-07	1.15523e-10
-1.65592e-06	-4.30907e-06	1.42512e-06	1.64353e-06	1.65895e-06	4.66189e-07	-6.65974e-07	1.08995e-06	1.26883e-06	-1.16153e-06	-2.0684e-06	-1.59461e-06	4.00833e-07	8.92045e-07	2.66997e-06	1.49847e-06	-2.53134e-07	3.34802e-07	4.54189e-07	-9.26149e-07	-1.67562e-06	5.60521e-07	-1.55743e-06	4.11113e-07	8.31981e-07	3.82569e-06	4.76748e-07	6.39943e-06	4.95355e-07	-1.37456e-07	1.14483e-10
-1.6448e-06	-4.31103e-06	1.42786e-06	1.67245e-06	1.65868e-06	3.4774e-07	-6.66252e-07	1.12221e-06	1.26865e-06	-1.16366e-06	-2.06808e-06	-1.50141e-06	4.35757e-07	9.09767e-07	1.69786e-06	1.54641e-06	-3.38011e-07	3.34683e-07	4.63843e-07	-9.28013e-07	-1.67804e-06	5.63045e-07	-1.56428e-06	-1.71835e-07	8.41098e-07	3.85068e-06	-3.99557e-07	6.18635e-06	5.76026e-07	-1.37429e-07	1.07716e-10
-1.6471e-06	-4.31101e-06	1.43187e-06	1.67246e-06	1.65792e-06	4.3046e-07	-6.66774e-07	1.1242e-06	1.26867e-06	-1.16319e-06	-2.06815e-06	-1.53154e-06	4.22775e-07	9.0914e-07	1.74747e-06	1.33382e-06	-3.23596e-07	3.34782e-07	4.58977e-07	-9.27945e-07	-1.67555e-06	5.64377e-07	-1.56282e-06	2.44658e-08	8.41104e-07	3.84402e-06	-3.81894e-07	6.17571e-06	5.38146e-07	-1.39161e-07	1.07147e-10
-1.6471e-06	-4.31101e-06	1.43187e-06	1.67246e-06	1.65792e-06	4.3046e-07	-6.66774e-07	1.1242e-06	1.26867e-06	-1.16319e-06	-2.06815e-06	-1.53154e-06	4.22775e-07	9.0914e-07	1.74747e-06	1.33382e-06	-3.23596e-07	3.34782e-07	4.58977e-07	-9.27945e-07	-1.67555e-06	5.64377e-07	-1.56282e-06	2.44658e-08	8.41104e-07	3.84402e-06	-3.81894e-07	6.17571e-06	5.38146e-07	-1.39161e-07	1.07147e-10
-1.64901e-06	-4.31084e-06	1.43103e-06	1.67044e-06	1.65809e-06	4.12274e-07	-6.6683e-07	1.1228e-06	1.26869e-06	-1.16307e-06	-2.06815e-06	-1.52767e-06	4.16406e-07	9.06969e-07	1.76485e-06	1.38428e-06	-3.09194e-07	3.34806e-07	4.58592e-07	-9.2816e-07	-1.67577e-06	5.64778e-07	-1.5627e-06	3.74882e-08	8.4018e-07	3.83908e-06	-4.24629e-08	6.12545e-06	5.24636e-07	-1.37369e-07	1.06477e-10
-1.63634e-06	-4.31006e-06	1.42957e-06	1.55451e-06	1.65794e-06	3.92307e-07	-6.68589e-07	1.11995e-06	1.26869e-06	-1.15941e-06	-2.07223e-06	-1.5344e-06	4.1607e-07	9.06021e-07	1.78283e-06	1.38463e-06	-2.74951e-07	3.34785e-07	1.50849e-07	-9.28098e-07	-1.67569e-06	3.4135e-07	-1.5638e-06	1.88339e-08	8.41622e-07	3.84305e-06	-1.15599e-07	6.13637e-06	5.49447e-07	-1.34225e-07	1.05918e-10
-1.62272e-06	-4.31057e-06	1.43122e-06	1.60933e-06	1.65797e-06	4.06808e-07	-6.70263e-07	1.13647e-06	1.28246e-06	-1.16067e-06	-2.06758e-06	-1.53026e-06	4.099e-07	9.05609e-07	1.78959e-06	1.41734e-06	-2.52375e-07	3.3478e-07	3.35051e-07	-9.28204e-07	-1.66865e-06	8.57736e-08	-1.58149e-06	3.05452e-08	8.38833e-07	3.84184e-06	-9.26459e-08	5.36961e-06	5.47666e-07	-1.32761e-07	9.73815e-11
-1.64624e-06	-4.31053e-06	1.43134e-06	1.6302e-06	1.6579e-06	4.02857e-07	-6.70934e-07	1.18599e-06	1.28675e-06	-1.14956e-06	-2.06816e-06	-1.53048e-06	4.04133e-07	9.064e-07	1.7743e-06	1.38904e-06	-2.40623e-07	3.34794e-07	1.69311e-07	-9.28191e-07	-1.65912e-06	2.84058e-07	-1.56655e-06	-5.51039e-09	8.41098e-07	3.84234e-06	-8.48337e-08	4.6322e-06	4.14646e-07	-1.29869e-07	8.98959e-11
-1.64624e-06	-4.31053e-06	1.43134e-06	1.6302e-06	1.6579e-06	4.02857e-07	-6.70934e-07	1.18599e-06	1.28675e-06	-1.14956e-06	-2.06816e-06	-1.53048e-06	4.04133e-07	9.064e-07	1.7743e-06	1.38904e-06	-2.40623e-07	3.34794e-07	1.69311e-07	-9.28191e-07	-1.65912e-06	2.84058e-07	-1.56655e-06	-5.51039e-09	8.41098e-07	3.84234e-06	-8.48337e-08	4.6322e-06	4.14646e-07	-1.29869e-07	8.98959e-11
-1.64624e-06	-4.31053e-06	1.43134e-06	1.6302e-06	1.6579e-06	4.02857e-07	-6.70934e-07	1.18599e-06	1.28675e-06	-1.14956e-06	-2.06816e-06	-1.53048e-06	4.04133e-07	9.064e-07	1.7743e-06	1.38904e-06	-2.40623e-07	3.34794e-07	1.69311e-07	-9.28191e-07	-1.65912e-06	2.84058e-07	-1.56655e-06	-5.51039e-09	8.41098e-07	3.84234e-06	-8.48337e-08	4.6322e-06	4.14646e-07	-1.29869e-07	8.98959e-11
-1.64622e-06	-4.31052e-06	1.43044e-06	1.62663e-06	1.65789e-06	4.01869e-07	-6.71286e-07	1.18742e-06	1.28617e-06	-1.14867e-06	-2.0682e-06	-1.5305e-06	4.04746e-07	9.064e-07	1.77494e-06	1.38937e-06	-2.4073e-07	3.34794e-07	1.55495e-07	-9.28207e-07	-1.65898e-06	2.75011e-07	-1.56657e-06	-3.45561e-09	8.41023e-07	3.84231e-06	-8.60158e-08	4.6333e-06	4.2223e-07	-1.30094e-07	8.98917e-11
-1.6438e-06	-4.31053e-06	1.42883e-06	1.6041e-06	1.6579e-06	4.00727e-07	-6.70801e-07	1.17607e-06	1.2874e-06	-1.14468e-06	-2.07069e-06	-1.53031e-06	4.06681e-07	9.06302e-07	1.77512e-06	1.28805e-06	-2.52464e-07	2.65223e-07	1.9364e-07	-9.28185e-07	-1.65991e-06	2.28378e-07	-1.56771e-06	2.88181e-09	8.37833e-07	3.84169e-06	-9.42547e-08	4.64439e-06	4.25514e-07	-6.45115e-08	8.95572e-11
-1.21772e-07	-4.31072e-06	1.43022e-06	1.61292e-06	1.62795e-06	4.91759e-07	-6.70972e-07	1.17118e-06	1.23957e-06	-1.14585e-06	-2.19759e-06	-1.52923e-06	4.09217e-07	1.01626e-06	1.77515e-06	1.32408e-06	-2.48797e-07	3.31333e-07	1.78979e-07	-9.10732e-07	-1.65268e-06	2.65013e-07	-1.56457e-06	-3.50616e-11	8.39957e-07	3.7922e-06	-9.01578e-08	4.64204e-06	4.24145e-07	-9.01527e-08	8.71938e-11
-6.5497e-07	-4.31062e-06	1.43001e-06	1.60696e-06	1.65055e-06	4.7874e-07	-6.70893e-07	1.17312e-06	1.27026e-06	-1.14629e-06	-2.08144e-06	-1.53044e-06	4.06743e-07	9.34302e-07	1.77506e-06	1.29967e-06	-2.49407e-07	3.28326e-07	1.81751e-07	-9.26687e-07	-1.65825e-06	2.62719e-07	-1.56559e-06	-7.15018e-10	8.39901e-07	3.79996e-06	-9.43832e-08	4.64003e-06	4.28624e-07	-1.16631e-07	8.71108e-11
-1.3713e-06	-4.31061e-06	1.43462e-06	1.45799e-06	1.65594e-06	4.05422e-07	-6.70953e-07	1.17051e-06	1.10905e-06	-1.13973e-06	-2.07953e-06	-1.53102e-06	4.1571e-07	9.22213e-07	1.77378e-06	1.29775e-06	-2.5206e-07	3.5917e-07	1.82184e-07	-9.12329e-07	-1.6464e-06	2.81749e-07	-1.57147e-06	1.13674e-09	8.40101e-07	3.8271e-06	-6.22788e-08	3.78861e-06	3.99837e-07	-8.85493e-08	8.06189e-11
-7.959e-07	-4.31062e-06	1.43405e-06	1.3813e-06	1.65893e-06	4.02215e-07	-6.69557e-07	1.17234e-06	8.14216e-07	-1.14435e-06	-2.07127e-06	-1.49183e-06	4.2098e-07	9.09348e-07	1.77317e-06	1.31682e-06	-2.5158e-07	3.21988e-07	1.82099e-07	-9.05028e-07	-1.65618e-06	2.71735e-07	-1.57202e-06	5.25462e-10	8.39914e-07	3.82087e-06	-7.73428e-08	3.86604e-06	3.93591e-07	-2.36867e-08	7.90057e-11
-8.4319e-07	-4.25279e-06	1.23143e-06	1.37013e-06	1.65925e-06	4.04465e-07	-6.66313e-07	1.17252e-06	8.54689e-07	-1.05757e-06	-2.06881e-06	-1.38664e-06	4.15715e-07	9.37998e-07	6.03486e-07	1.23261e-06	-2.71709e-07	3.21297e-07	1.86483e-07	-8.95063e-07	-1.59397e-06	2.45474e-07	-1.57204e-06	4.67287e-09	8.40572e-07	3.82429e-06	-5.85505e-08	3.97915e-06	4.04238e-07	-7.84507e-08	7.53379e-11
-8.90024e-07	-4.32654e-06	1.36637e-06	1.3483e-06	1.65904e-06	4.08654e-07	-6.60451e-07	1.15658e-06	1.05025e-06	-1.13536e-06	-2.07996e-06	-1.09086e-06	3.87485e-07	4.83171e-07	4.66449e-07	1.27119e-06	-2.5252e-07	3.21781e-07	6.67733e-08	-9.08457e-07	-1.1438e-06	-1.32601e-06	-1.56792e-06	1.6056e-09	8.16492e-07	3.79833e-06	-2.34654e-08	3.19838e-06	3.96555e-07	-8.25941e-08	7.00249e-11
-9.50884e-07	-4.31989e-06	1.25278e-06	1.32606e-06	1.65883e-06	4.07236e-07	-6.50415e-07	1.14639e-06	9.93856e-07	-1.13445e-06	-2.07848e-06	-1.10199e-06	1.49119e-07	6.68499e-07	5.22512e-07	1.27005e-06	-2.54814e-07	3.19673e-07	1.26802e-07	-9.06607e-07	-1.21297e-06	-2.94301e-07	-1.54779e-06	1.82511e-09	8.27085e-07	3.79937e-06	-3.6039e-08	3.19841e-06	4.0173e-07	-8.28544e-08	6.81902e-11
-9.82711e-07	-4.29315e-06	9.95053e-07	1.35704e-06	1.65859e-06	4.05834e-07	-6.58646e-07	1.15284e-06	9.04314e-07	-1.09741e-06	-2.07726e-06	-1.09419e-06	2.80083e-07	5.58771e-07	5.51629e-07	1.25059e-06	-2.63703e-07	3.21947e-07	1.03542e-07	-9.05036e-07	-1.06287e-06	-1.03936e-07	-1.57309e-06	2.85449e-09	8.24533e-07	3.79869e-06	-3.51026e-08	3.26395e-06	3.99447e-07	-8.12238e-08	6.72491e-11
-1.02469e-06	-1.03126e-06	1.15966e-06	1.31756e-06	1.678e-06	4.06572e-07	-6.50421e-07	1.11192e-06	9.65027e-07	-7.11948e-07	-2.07597e-06	-1.16889e-06	2.41292e-07	7.14995e-07	5.21574e-07	1.25732e-06	-2.58674e-07	3.19687e-07	1.50362e-07	-8.99534e-07	-1.22935e-06	-8.26272e-08	-1.57166e-06	2.41263e-09	8.33245e-07	3.80272e-06	-3.5447e-08	3.28215e-06	4.01228e-07	-7.94661e-08	5.04562e-11
-1.05461e-06	-5.62237e-07	1.11375e-06	1.28218e-06	1.66057e-06	3.89918e-07	-6.55605e-07	1.14154e-06	9.72935e-07	-7.78836e-08	-2.07773e-06	-1.19525e-06	1.90008e-07	7.48759e-07	5.19481e-07	1.25424e-06	-2.56354e-07	3.20119e-07	1.74413e-07	-8.50685e-07	-1.21658e-06	-3.27279e-08	-1.56524e-06	3.22171e-09	8.29993e-07	3.8023e-06	-3.84938e-08	3.30126e-06	3.98825e-07	-8.14244e-08	4.91584e-11
-9.98513e-07	-3.82442e-07	1.16099e-06	1.30218e-06	1.67476e-06	3.62378e-07	-6.54167e-07	1.13698e-06	9.69703e-07	3.33406e-08	-2.07593e-06	-1.12857e-06	1.18891e-07	7.39366e-07	5.65542e-07	1.24799e-06	-2.55723e-07	3.20884e-07	1.64101e-07	-8.44779e-07	-1.17992e-06	-1.38217e-07	-1.55874e-06	2.82231e-09	8.31182e-07	3.80195e-06	-3.97454e-08	3.23801e-06	3.99353e-07	-7.90392e-08	4.8354e-11
-9.75164e-07	-3.99995e-07	1.14318e-06	1.28436e-06	1.66671e-06	3.75116e-07	-6.55047e-07	1.13589e-06	9.67275e-07	-3.32686e-08	-2.07593e-06	-1.12913e-06	1.49445e-07	6.12031e-07	5.63362e-07	1.23278e-06	-2.56175e-07	3.20827e-07	1.69818e-07	-8.34159e-07	-1.20357e-06	-1.36934e-07	-1.56343e-06	2.73329e-09	8.30436e-07	3.80247e-06	-4.00386e-08	3.2428e-06	3.99499e-07	-8.17229e-08	4.80975e-11
-9.77131e-07	-4.07097e-07	1.13021e-06	1.30152e-06	1.66961e-06	3.80122e-07	-6.54777e-07	1.0999e-06	9.64431e-07	-5.38495e-08	-2.07648e-06	-1.133e-06	1.58208e-07	5.98798e-07	5.58962e-07	1.23453e-06	-2.56443e-07	3.21025e-07	1.65758e-07	-8.39752e-07	-1.14864e-06	-6.67245e-08	-1.56428e-06	2.72195e-09	8.2663e-07	3.80244e-06	-3.93565e-08	3.25777e-06	3.99345e-07	-7.97361e-08	4.80056e-11
-9.86904e-07	-3.36356e-07	1.1156e-06	1.29591e-06	1.67005e-06	3.79963e-07	-6.54843e-07	1.09689e-06	9.55288e-07	-7.86039e-08	-2.07609e-06	-1.13668e-06	1.74518e-07	5.72686e-07	5.48622e-07	1.23479e-06	-2.56724e-07	3.20949e-07	1.65336e-07	-8.03887e-07	-1.18226e-06	-8.86105e-08	-1.5637e-06	2.7414e-09	8.26701e-07	3.80247e-06	-3.93361e-08	3.25901e-06	3.99417e-07	-7.97744e-08	4.79056e-11
-9.78749e-07	-3.44495e-07	1.10147e-06	1.29383e-06	1.66865e-06	3.75822e-07	-6.55199e-07	1.10448e-06	9.56928e-07	-1.01521e-07	-2.07609e-06	-1.13727e-06	1.74765e-07	5.83369e-07	5.55014e-07	1.2369e-06	-2.56661e-07	3.20885e-07	1.65775e-07	-7.93509e-07	-1.16431e-06	-7.32735e-08	-1.56508e-06	2.74469e-09	8.27512e-07	3.80226e-06	-3.91757e-08	3.25183e-06	3.99395e-07	-8.01537e-08	4.77973e-11
-9.7746e-07	-1.65833e-07	1.11755e-06	1.29292e-06	1.66858e-06	3.77213e-07	-6.55356e-07	1.10452e-06	9.62014e-07	-5.90074e-08	-2.07619e-06	-1.14059e-06	1.67976e-07	5.95793e-07	5.52232e-07	1.23884e-06	-2.56805e-07	3.21824e-07	1.65462e-07	-8.3363e-08	-1.16625e-06	-6.61355e-08	-1.5648e-06	2.7756e-09	8.2702e-07	3.80229e-06	-3.89639e-08	3.25462e-06	3.99221e-07	-8.01069e-08	4.7161e-11
-9.78888e-07	-2.08566e-07	1.11967e-06	1.29354e-06	1.66886e-06	3.7702e-07	-6.55224e-07	1.10546e-06	9.64657e-07	-1.0627e-07	-2.07626e-06	-1.13807e-06	1.70628e-07	5.99211e-07	2.29834e-07	1.23748e-06	-2.5661e-07	3.21763e-07	1.63948e-07	-2.45936e-07	-1.15688e-06	-6.48456e-08	-1.56497e-06	2.9911e-09	8.26752e-07	3.80155e-06	-3.88285e-08	3.25526e-06	3.99026e-07	-7.91468e-08	4.6975e-11
-9.79223e-07	-1.96124e-07	1.1189e-06	1.29475e-06	1.66912e-06	3.77444e-07	-6.55225e-07	1.10827e-06	9.60436e-07	-8.47238e-08	-2.07625e-06	-1.13847e-06	1.69498e-07	6.01388e-07	2.56848e-07	1.23696e-06	-2.56645e-07	3.20175e-07	1.65456e-07	-1.86569e-07	-1.16073e-06	-7.31169e-08	-1.56473e-06	2.99566e-09	8.27223e-07	3.80196e-06	-3.90235e-08	3.24151e-06	3.99615e-07	-7.97464e-08	4.68805e-11
-9.79267e-07	-1.92766e-07	1.11785e-06	1.29447e-06	1.66903e-06	3.772e-07	-6.55165e-07	1.10717e-06	9.61014e-07	-8.89892e-08	-2.07629e-06	-1.13868e-06	1.70377e-07	6.01295e-07	1.29564e-07	1.2375e-06	-2.56603e-07	3.20239e-07	1.64626e-07	-2.09666e-07	-1.16214e-06	-6.9787e-08	-1.5649e-06	2.9748e-09	8.27115e-07	3.80195e-06	-3.8889e-08	3.24399e-06	3.99495e-07	-7.94403e-08	4.68559e-11
-9.79455e-07	-1.94272e-07	1.11664e-06	1.29496e-06	1.66897e-06	3.77181e-07	-6.55138e-07	1.10611e-06	9.60285e-07	-8.67379e-08	-2.07622e-06	-1.13867e-06	1.70602e-07	6.01323e-07	1.52489e-07	1.23758e-06	-2.56607e-07	3.20491e-07	1.64798e-07	-2.04616e-07	-1.16011e-06	-7.21522e-08	-1.56479e-06	2.87452e-09	8.27128e-07	3.80204e-06	-3.89861e-08	3.24391e-06	3.99334e-07	-7.95532e-08	4.68509e-11
-9.79236e-07	-2.08132e-07	9.00043e-07	1.29535e-06	1.66909e-06	3.77542e-07	-6.55104e-07	1.10623e-06	9.61592e-07	-9.35599e-08	-2.07627e-06	-1.13862e-06	1.69719e-07	6.00191e-07	1.28231e-07	1.23762e-06	-2.56597e-07	3.20575e-07	1.64677e-07	-1.99772e-07	-1.16155e-06	-7.15817e-08	-1.56535e-06	2.91229e-09	8.27011e-07	3.80191e-06	-3.89572e-08	3.24424e-06	3.99294e-07	-7.96307e-08	4.64207e-11
-9.76109e-07	-3.12083e-07	1.00056e-06	1.29458e-06	1.61878e-06	3.76808e-07	-6.31307e-07	1.1055e-06	9.62609e-07	-8.98045e-08	-2.07673e-06	-1.13813e-06	1.70837e-07	6.14168e-07	1.85935e-07	1.23737e-06	-4.11887e-07	3.20471e-07	1.64954e-07	-1.93292e-07	-9.17138e-07	-7.19838e-08	-7.56632e-07	2.94347e-09	8.27118e-07	3.80188e-06	-3.89868e-08	3.27097e-06	3.99921e-07	-6.80063e-08	4.43847e-11
-9.79111e-07	-2.15693e-07	9.40614e-07	1.29537e-06	1.66887e-06	3.77146e-07	-5.45142e-07	1.10695e-06	9.63101e-07	-8.42575e-08	-2.07614e-06	-1.13826e-06	1.70736e-07	5.93902e-07	1.87133e-07	1.2376e-06	-3.01492e-07	3.20424e-07	1.6486e-07	-1.9066e-07	-6.42841e-07	-7.03418e-08	-7.78868e-07	7.55433e-09	8.27071e-07	3.8019e-06	-3.89534e-08	3.25374e-06	3.99802e-07	-7.76346e-08	4.36817e-11
-9.78801e-07	-2.1617e-07	9.64519e-07	1.29497e-06	1.65516e-06	3.77049e-07	-3.77142e-07	1.10072e-06	9.62893e-07	-8.23447e-08	-2.07562e-06	-1.1382e-06	1.70246e-07	5.93454e-07	1.84484e-07	1.23757e-06	-3.30023e-07	3.20457e-07	1.64845e-07	-1.89553e-07	-6.80431e-07	-6.06429e-08	-4.06826e-07	5.52497e-09	8.27088e-07	3.80177e-06	-3.89518e-08	3.25398e-06	3.9864e-07	-7.71046e-08	4.31313e-11
-9.78786e-07	-2.18612e-07	8.87971e-07	1.29455e-06	1.54167e-06	3.76928e-07	-4.83567e-07	1.09773e-06	9.61967e-07	-8.18951e-08	-2.07625e-06	-1.13765e-06	1.70354e-07	5.99564e-07	1.67262e-07	1.23738e-06	-3.05197e-07	3.20405e-07	1.64826e-07	-1.87829e-07	-7.01515e-07	-5.92726e-08	-5.06696e-07	8.87798e-09	8.27156e-07	3.80163e-06	-3.89039e-08	3.25165e-06	3.99356e-07	-7.64121e-08	4.27999e-11
-9.78331e-07	-2.09825e-07	8.66713e-07	1.29707e-06	1.52197e-06	3.86558e-07	-4.56354e-07	1.09688e-06	9.62068e-07	-8.87544e-08	-2.07688e-06	-1.13356e-06	1.56172e-07	5.99328e-07	1.72679e-07	1.2374e-06	-2.98343e-07	9.40942e-08	1.67544e-07	-1.91297e-07	-6.4243e-07	-6.03906e-08	-5.33743e-07	1.24368e-08	8.2742e-07	2.80781e-06	1.07016e-07	3.2532e-06	4.06169e-07	-7.63285e-08	3.59863e-11
-9.78386e-07	-2.11541e-07	8.69481e-07	1.29701e-06	1.52736e-06	3.86574e-07	-4.39952e-07	1.09707e-06	9.6209e-07	-8.85209e-08	-2.07669e-06	-1.13536e-06	1.57762e-07	5.99325e-07	1.72696e-07	1.2374e-06	-2.98341e-07	1.4373e-07	1.67211e-07	-1.90921e-07	-6.03198e-07	-5.80465e-08	-5.43255e-07	1.25325e-08	8.27341e-07	2.80907e-06	1.06077e-07	3.25327e-06	4.08293e-07	-7.61874e-08	3.59792e-11
-9.78628e-07	-2.19387e-07	8.89892e-07	1.2955e-06	1.42302e-06	4.11981e-07	-4.2552e-07	1.09756e-06	7.60111e-07	-8.77171e-08	-1.76873e-06	-1.13714e-06	1.58227e-07	5.98966e-07	1.47756e-07	1.23724e-06	-3.06816e-07	1.21164e-07	1.66675e-07	-1.87595e-07	-6.46104e-07	-5.76191e-08	-5.89586e-07	1.80298e-08	8.24973e-07	2.87482e-06	6.19432e-08	3.25569e-06	5.73492e-07	-7.60921e-08	3.48236e-11
-9.78621e-07	-2.19925e-07	8.90069e-07	1.29553e-06	1.42323e-06	4.11545e-07	-4.2724e-07	1.09743e-06	7.74647e-07	-8.77299e-08	-1.79507e-06	-1.13707e-06	1.58259e-07	5.98938e-07	1.49097e-07	1.2372e-06	-3.04567e-07	1.147e-07	1.66623e-07	-1.87548e-07	-6.43649e-07	-5.87506e-08	-5.75384e-07	1.76069e-08	8.24771e-07	2.861e-06	6.44412e-08	3.25565e-06	5.08225e-07	-7.60849e-08	3.47692e-11
-9.78693e-07	-2.15874e-07	9.16746e-07	1.29466e-06	1.39271e-06	3.92474e-07	-4.24997e-07	9.28188e-07	7.29712e-07	-8.72267e-08	-1.90127e-06	-1.1367e-06	1.60535e-07	5.99915e-07	1.75033e-07	1.2384e-06	-3.45402e-07	1.65308e-07	1.64895e-07	-1.84244e-07	-6.38074e-07	-5.99665e-08	-5.96477e-07	1.57026e-08	8.14361e-07	2.65158e-06	8.99633e-08	3.25512e-06	4.92725e-07	-1.50276e-07	3.35916e-11
-9.78607e-07	-2.17257e-07	8.96349e-07	1.29643e-06	1.39566e-06	3.93817e-07	-4.15946e-07	7.27202e-07	8.07686e-07	-9.00127e-08	-1.84991e-06	-1.13666e-06	1.59758e-07	5.99406e-07	1.56142e-07	6.6682e-07	-3.13116e-07	1.56062e-07	1.70097e-07	-1.87902e-07	-6.45245e-07	-5.67053e-08	-5.81522e-07	1.63175e-08	8.22174e-07	2.72851e-06	6.26984e-08	3.25454e-06	4.80407e-07	-8.42606e-08	3.24215e-11
-9.79734e-07	-2.1794e-07	8.47785e-07	1.29855e-06	1.39725e-06	3.96202e-07	-4.34465e-07	7.75283e-07	7.6252e-07	-8.92666e-08	-1.8398e-06	-1.13647e-06	1.59036e-07	5.9991e-07	1.5733e-07	6.72099e-07	-3.18934e-07	1.67224e-07	1.67336e-07	-1.87325e-07	-6.37636e-07	-4.01913e-08	-5.86172e-07	1.62622e-08	8.16749e-07	2.71002e-06	7.34359e-08	3.25757e-06	4.53505e-07	-9.03217e-08	3.2226e-11
-9.85299e-07	-2.18163e-07	8.94285e-07	1.29876e-06	1.39129e-06	3.95274e-07	-4.30082e-07	7.14255e-07	7.83595e-07	-8.75036e-08	-1.84959e-06	-1.13648e-06	1.59301e-07	5.99638e-07	1.6149e-07	6.6745e-07	-3.17711e-07	1.61769e-07	2.96871e-08	-1.87047e-07	-6.38997e-07	-4.67038e-08	-5.83922e-07	1.72039e-08	8.17592e-07	2.69372e-06	7.53329e-08	3.25572e-06	3.70377e-07	-9.6308e-08	3.20739e-11
-9.79331e-07	-2.17392e-07	8.60654e-07	1.29698e-06	1.3758e-06	3.93873e-07	-4.25234e-07	7.8343e-07	7.96811e-07	-9.59452e-08	-3.03356e-07	-8.38158e-07	1.58938e-07	5.73074e-07	1.56205e-07	6.93413e-07	-3.14643e-07	1.62515e-07	1.66211e-07	-1.87488e-07	-6.41354e-07	-5.0635e-08	-5.84439e-07	1.56317e-08	8.19292e-07	2.68486e-06	6.48544e-08	3.25775e-06	4.60583e-07	-9.07772e-08	2.82305e-11
-9.71255e-07	-2.18225e-07	8.53707e-07	9.12801e-07	7.39517e-07	3.94325e-07	-4.18889e-07	7.73182e-07	8.089e-07	-9.16913e-08	-5.65138e-07	-1.02478e-06	1.58653e-07	5.67922e-07	1.5638e-07	6.94726e-07	-3.35968e-07	1.61291e-07	1.65925e-07	-1.88081e-07	-6.44703e-07	-4.08565e-08	-5.8534e-07	1.40416e-08	8.37436e-07	2.70064e-06	6.21164e-08	3.25833e-06	4.65091e-07	-9.59475e-08	2.67185e-11
-9.93814e-07	-2.17604e-07	8.66823e-07	9.99135e-07	8.14641e-07	3.94365e-07	-4.15461e-07	8.04683e-07	7.95285e-07	-8.59827e-08	-6.13112e-07	-1.00418e-06	1.59386e-07	5.85768e-07	1.5573e-07	6.93369e-07	-4.59665e-07	1.62343e-07	1.4188e-07	-1.88755e-07	-6.8724e-07	-3.1262e-08	-5.85814e-07	-1.67908e-08	8.38236e-07	2.70172e-06	6.3145e-08	1.09963e-06	4.60796e-07	-9.75948e-08	1.78688e-11
-1.00872e-06	-2.17522e-07	8.60508e-07	9.23521e-07	8.9823e-07	3.94434e-07	-4.21495e-07	7.49091e-07	8.06931e-07	-9.15448e-08	-4.98696e-07	-9.19523e-07	1.5942e-07	6.02011e-07	1.58887e-07	6.94323e-07	-5.89016e-07	1.61843e-07	1.50009e-07	-1.87692e-07	-7.13051e-07	-4.32986e-08	-5.86673e-07	-1.26525e-07	8.23137e-07	2.69872e-06	4.33995e-08	4.08642e-07	4.66473e-07	-9.63586e-08	1.66661e-11
-9.80874e-07	-2.16757e-07	8.59761e-07	1.01376e-06	9.0236e-07	3.94334e-07	-3.58571e-07	7.42814e-07	8.07098e-07	-9.17911e-08	-4.55627e-07	-9.16694e-07	1.59351e-07	5.99947e-07	1.57246e-07	6.91547e-07	-5.35999e-07	1.62375e-07	1.42065e-07	-1.87704e-07	-6.68874e-07	-4.24072e-08	-5.86246e-07	-4.74285e-08	8.27101e-07	2.57797e-06	5.84414e-08	7.9234e-07	4.65836e-07	-9.61396e-08	1.63738e-11
-9.94937e-07	-2.17495e-07	8.67297e-07	1.00023e-06	9.05134e-07	3.94447e-07	-3.96926e-07	7.61783e-07	6.62575e-07	-9.22908e-08	-5.39983e-07	-9.38012e-07	1.5908e-07	5.87662e-07	1.58898e-07	6.91174e-07	-4.58921e-07	1.63407e-07	1.49338e-07	-1.82699e-07	-6.95426e-07	-4.29837e-08	-5.8651e-07	-1.0611e-07	8.25361e-07	2.56833e-06	5.14861e-08	4.01898e-07	4.65172e-07	-9.61406e-08	1.57962e-11
-9.88561e-07	-1.89011e-07	8.67148e-07	2.88211e-07	8.99006e-07	3.94363e-07	-2.86954e-07	7.56766e-07	6.96533e-07	-9.23379e-08	-4.85808e-07	-9.31285e-07	1.59133e-07	5.9216e-07	1.58451e-07	6.90972e-07	-4.91684e-07	1.64101e-07	1.48761e-07	-1.8631e-07	-6.65898e-07	-4.06175e-08	-5.85097e-07	-1.39501e-08	8.27712e-07	2.58307e-06	5.87798e-08	5.30434e-07	4.65117e-07	-9.57398e-08	1.49231e-11
-9.89248e-07	-2.07574e-07	8.65908e-07	5.19307e-07	9.12127e-07	3.94549e-07	-3.57422e-07	7.54581e-07	7.31082e-07	-9.22253e-08	-4.86293e-07	-9.31718e-07	1.59163e-07	5.91107e-07	1.57522e-07	6.91485e-07	-4.50401e-07	1.61801e-07	1.49616e-07	-1.8591e-07	-6.78469e-07	-4.35919e-08	-5.85188e-07	-7.66488e-08	8.26556e-07	2.06483e-06	6.01685e-08	4.43548e-07	4.64343e-07	-9.60649e-08	1.27197e-11
-9.87519e-07	-2.04959e-07	6.8019e-08	3.94004e-07	9.04709e-07	3.94545e-07	-2.81734e-07	7.53643e-07	7.0203e-07	-9.2526e-08	-4.77247e-07	-9.23802e-07	1.59118e-07	5.8979e-07	1.566e-07	6.92523e-07	-4.57693e-07	1.62628e-07	1.4956e-07	-1.86445e-07	-6.701e-07	-4.36573e-08	-5.85372e-07	-7.95388e-08	8.266e-07	2.12657e-06	8.30898e-08	5.38723e-07	4.61312e-07	-9.56079e-08	1.20761e-11
-9.90324e-07	-2.0488e-07	2.12202e-07	4.05365e-07	9.04824e-07	3.94471e-07	-3.33812e-07	7.54103e-07	7.03724e-07	-9.27649e-08	-4.88226e-07	-9.21361e-07	1.58849e-07	5.90326e-07	1.57719e-07	6.90832e-07	-4.5584e-07	1.55195e-07	1.49482e-07	-1.85641e-07	-6.75865e-07	-4.30117e-08	-5.85832e-07	-9.5091e-08	8.26507e-07	1.97922e-06	6.21191e-08	4.76925e-07	4.64079e-07	-9.56089e-08	1.15092e-11
-9.89575e-07	-2.09697e-07	7.37809e-08	3.73456e-07	9.01997e-07	3.94448e-07	-3.55345e-07	7.53201e-07	6.98699e-07	-9.25848e-08	-4.93362e-07	-9.20752e-07	1.59068e-07	5.90349e-07	1.56483e-07	6.9291e-07	-4.62199e-07	1.56003e-07	1.49636e-07	-1.85265e-07	-6.79271e-07	-4.29227e-08	-5.85775e-07	-9.66988e-08	8.26924e-07	1.94102e-06	6.10042e-08	4.68004e-07	4.6212e-07	-9.57651e-08	1.13045e-11
-9.88657e-07	-2.09608e-07	2.23544e-07	3.8696e-07	9.03955e-07	3.94298e-07	-3.65288e-07	7.53544e-07	6.9923e-07	-9.24105e-08	-4.91529e-07	-8.99613e-07	1.59075e-07	5.91133e-07	1.5758e-07	3.99487e-07	-4.49822e-07	1.56002e-07	1.49759e-07	-1.85432e-07	-6.78745e-07	-4.29365e-08	-5.85937e-07	-1.13325e-07	8.23827e-07	1.97354e-06	5.99417e-08	4.7382e-07	4.57726e-07	-9.56964e-08	1.1125e-11
-9.89167e-07	-2.119e-07	2.2928e-07	3.9102e-07	9.01128e-07	3.94208e-07	-3.68554e-07	7.52785e-07	6.98668e-07	-9.26328e-08	-4.88066e-07	-9.06437e-07	1.59074e-07	5.90776e-07	1.57341e-07	4.47695e-07	-4.52713e-07	1.56814e-07	1.49518e-07	-1.85497e-07	-6.76854e-07	-4.2966e-08	-5.85801e-07	-1.12846e-07	8.25555e-07	1.9449e-06	6.02306e-08	4.7125e-07	4.63139e-07	-9.56827e-08	1.10706e-11
-9.89117e-07	-2.12052e-07	2.54833e-07	3.94987e-07	1.66293e-07	3.94183e-07	-3.57777e-07	7.53441e-07	6.89495e-07	-9.25559e-08	-4.88865e-07	-9.09037e-07	1.5904e-07	5.90933e-07	1.57284e-07	4.47746e-07	-4.57586e-07	1.56433e-07	1.4975e-07	-1.85521e-07	-6.75355e-07	-4.29515e-08	-5.85882e-07	-1.0915e-07	8.23565e-07	1.95194e-06	5.99077e-08	4.69653e-07	4.61286e-07	-9.56791e-08	1.03103e-11
-9.88672e-07	-2.10309e-07	2.52978e-07	3.9163e-07	3.83589e-07	3.94094e-07	-2.41047e-07	7.53241e-07	6.98299e-07	-9.25338e-08	-4.88504e-07	-4.28135e-07	1.58992e-07	5.90992e-07	1.57343e-07	4.57513e-07	-4.52239e-07	1.56526e-07	1.49669e-07	-1.85391e-07	-6.79919e-07	-4.29399e-08	-5.85829e-07	-1.07097e-07	8.23075e-07	1.94873e-06	6.00122e-08	4.71779e-07	4.6184e-07	-9.56937e-08	9.72198e-12
-9.88767e-07	-2.10715e-07	2.52017e-07	3.82758e-07	4.94682e-07	3.94013e-07	-3.00582e-07	7.53855e-07	6.98491e-07	-7.30082e-08	-4.8636e-07	-5.95652e-07	1.5902e-07	5.34069e-07	1.58365e-07	4.69224e-07	-4.54742e-07	1.63823e-07	1.4988e-07	-1.85356e-07	-6.77895e-07	-4.29358e-08	-5.85841e-07	-1.08548e-07	8.35093e-07	7.71195e-07	7.48154e-08	4.6953e-07	4.68169e-07	-1.26267e-07	6.79115e-12
-9.88818e-07	-2.1187e-07	2.56153e-07	4.10311e-07	3.8764e-07	3.94264e-07	-3.14064e-07	7.56578e-07	1.32523e-07	-1.5218e-08	-4.89066e-07	-2.78596e-07	1.59032e-07	5.05466e-07	1.57887e-07	4.50237e-07	-4.5543e-07	2.1797e-07	1.49922e-07	-1.85557e-07	-6.79709e-07	-4.26733e-08	-5.85855e-07	-1.0889e-07	8.81307e-07	7.858e-07	6.17944e-08	4.64107e-07	4.60937e-07	-1.30261e-07	6.04997e-12
-9.90363e-07	-2.11538e-07	2.53998e-07	3.99235e-07	3.10237e-07	3.94099e-07	-2.70108e-07	7.55054e-07	3.7842e-07	-3.74142e-08	-4.88426e-07	-4.59392e-07	1.59027e-07	4.78961e-07	1.58197e-07	4.56778e-07	-4.54054e-07	1.6632e-07	1.4988e-07	-1.8547e-07	-6.79383e-07	-4.28795e-08	-5.85853e-07	-1.07445e-07	8.50464e-07	5.76143e-07	6.79044e-08	4.67081e-07	4.63411e-07	-1.14278e-07	5.84134e-12
-9.88959e-07	-2.11287e-07	2.50395e-07	3.76535e-07	3.28114e-07	3.94283e-07	-3.01172e-07	7.55222e-07	2.32209e-07	-5.91074e-08	-4.88182e-07	-3.5177e-07	1.59027e-07	5.03601e-07	1.58012e-07	4.54052e-07	-4.53679e-07	1.80296e-07	1.4987e-07	-1.8549e-07	-6.79099e-07	-4.27684e-08	-5.85855e-07	-1.07966e-07	8.61307e-07	5.22567e-07	6.41413e-08	4.67329e-07	4.62785e-07	-1.25356e-07	5.66126e-12
-4.74508e-07	-2.13074e-07	2.50627e-07	3.30199e-07	3.9143e-07	3.94026e-07	-2.92488e-07	7.5559e-07	1.86749e-07	-2.03783e-08	-4.8929e-07	-3.88459e-07	1.58893e-07	1.85381e-07	1.58775e-07	4.54531e-07	-4.54352e-07	1.95757e-07	1.49833e-07	-1.85404e-07	-6.78549e-07	-4.27901e-08	-5.85824e-07	-1.07506e-07	8.53831e-07	6.16962e-07	6.451e-08	4.65787e-07	4.61795e-07	-1.12225e-07	4.79958e-12
-3.75203e-07	-2.17042e-07	2.54529e-07	2.67606e-07	3.00072e-07	3.94063e-07	-2.95758e-07	7.55333e-07	2.02865e-07	-2.88491e-08	-4.88613e-07	-3.8536e-07	1.58756e-07	3.74936e-07	1.5907e-07	4.55176e-07	-4.54029e-07	1.90365e-07	1.49824e-07	-1.85411e-07	-6.78988e-07	-4.27766e-08	-5.85713e-07	-1.07811e-07	8.53759e-07	5.79284e-07	6.4704e-08	4.6559e-07	4.63337e-07	-1.13509e-07	4.68486e-12
-2.22882e-07	-2.13617e-07	2.55508e-07	2.75375e-07	3.74615e-07	3.93979e-07	-2.91435e-07	7.55375e-07	1.86394e-07	-7.65515e-09	-4.89077e-07	-3.74478e-07	1.58899e-07	2.95548e-07	1.5905e-07	4.54467e-07	-4.54377e-07	1.88541e-07	1.49842e-07	-1.85383e-07	-6.78779e-07	-4.2796e-08	-5.85791e-07	-1.08007e-07	8.57054e-07	5.7869e-07	6.51078e-08	4.65343e-07	4.62523e-07	-1.15108e-07	4.57977e-12
-9.87668e-08	-2.13169e-07	2.51761e-07	2.72709e-07	3.49398e-07	3.93996e-07	-2.90343e-07	7.55362e-07	2.07735e-07	-2.32794e-08	-4.89317e-07	-3.78174e-07	1.58811e-07	2.75286e-07	1.58458e-07	4.54118e-07	-4.54273e-07	1.84679e-07	1.49876e-07	-1.85353e-07	-6.78827e-07	-4.2774e-08	-5.85795e-07	-1.07659e-07	8.55187e-07	5.81556e-07	6.5503e-08	4.65744e-07	4.62713e-07	-1.15519e-07	4.51649e-12
-2.59925e-07	-2.16348e-07	2.3364e-07	2.81282e-07	3.45221e-07	3.93967e-07	-2.78767e-07	7.55893e-07	2.02004e-07	-2.42404e-08	-4.89058e-07	-3.84824e-07	1.74351e-07	2.40657e-07	1.58681e-07	4.54296e-07	-4.54239e-07	1.87904e-07	1.49827e-07	-1.854e-07	-6.78789e-07	-4.28201e-08	-5.8578e-07	-1.07697e-07	8.55587e-07	3.61389e-07	6.52551e-08	4.65572e-07	4.60507e-07	-1.17921e-07	4.34549e-12
-1.67047e-07	-2.17035e-07	1.13545e-07	2.81028e-07	3.56131e-07	3.9413e-07	-2.82153e-07	7.55835e-07	2.0257e-07	-2.48014e-08	-4.89236e-07	-3.79667e-07	1.6194e-07	2.55885e-07	1.58637e-07	4.54429e-07	-4.5434e-07	1.90339e-07	1.4947e-07	-1.85397e-07	-6.78715e-07	-4.28922e-08	-5.85783e-07	-1.07709e-07	8.55911e-07	1.06005e-07	6.48806e-08	4.64633e-07	4.60368e-07	-1.18501e-07	4.15496e-12
-2.15791e-07	-2.18005e-07	2.00344e-07	2.79756e-07	3.61331e-07	3.94092e-07	-2.7817e-07	6.95623e-07	2.08206e-07	-2.02995e-08	-4.89389e-07	-3.77007e-07	1.6459e-07	1.64909e-07	1.63297e-07	4.47754e-07	-4.49876e-07	1.91546e-07	1.49597e-07	-1.854e-07	-6.78735e-07	-4.2861e-08	-5.77539e-07	-1.07731e-07	6.42051e-07	2.13765e-07	6.49414e-08	4.65971e-07	4.6169e-07	-1.15907e-07	3.77583e-12
-2.13832e-07	-2.14905e-07	1.85666e-07	2.79919e-07	3.64586e-07	3.94054e-07	-2.79591e-07	6.92071e-07	2.1271e-07	-2.38568e-08	-4.89344e-07	-3.76627e-07	1.6268e-07	9.59426e-08	1.60048e-07	4.52115e-07	-4.50769e-07	1.91465e-07	1.49597e-07	-1.85385e-07	-6.78737e-07	-4.28203e-08	-5.76713e-07	-1.07734e-07	6.53729e-07	1.6253e-07	6.48277e-08	4.65885e-07	4.61335e-07	-1.17563e-07	3.74788e-12
-1.98101e-07	-2.16436e-07	1.45705e-07	2.81735e-07	3.63413e-07	3.9417e-07	-2.79401e-07	7.03646e-07	2.05793e-07	-2.0713e-08	-4.89374e-07	-3.74021e-07	1.63035e-07	4.2675e-08	1.60591e-07	4.47873e-07	-4.5041e-07	1.91198e-07	1.49612e-07	-1.85287e-07	-6.78727e-07	-4.27424e-08	-5.80352e-07	-1.07697e-07	6.47707e-07	1.70433e-07	6.49816e-08	4.66297e-07	4.6132e-07	-1.15836e-07	3.72776e-12
-1.80295e-07	-2.15937e-07	1.56901e-07	2.82693e-07	3.60328e-07	3.94215e-07	-2.7971e-07	6.99462e-07	2.05192e-07	-1.75488e-08	-4.89773e-07	-3.73478e-07	1.61725e-07	4.75903e-08	1.60698e-07	4.46589e-07	-4.4941e-07	1.91219e-07	1.49666e-07	-1.85271e-07	-6.78724e-07	-4.27087e-08	-5.69478e-07	-1.07686e-07	6.32204e-07	1.89232e-07	6.50392e-08	4.66349e-07	4.61871e-07	-1.16028e-07	3.6895e-12
-5.52386e-08	-2.15684e-07	1.79566e-07	2.82525e-07	3.61637e-07	2.17473e-07	-2.79648e-07	7.07245e-07	2.18127e-07	-2.2447e-08	-4.86819e-07	-3.748e-07	1.62699e-07	5.4787e-08	1.61864e-07	4.45184e-07	-4.56034e-07	1.91306e-07	1.49574e-07	-1.85274e-07	-6.78393e-07	-4.26989e-08	-5.74926e-07	-1.07292e-07	6.27104e-07	1.88246e-07	6.49734e-08	4.67502e-07	4.61417e-07	-1.15832e-07	3.58067e-12
-1.68937e-07	-1.86813e-07	1.55475e-07	2.82122e-07	3.64248e-07	2.9903e-07	-2.80738e-07	5.83953e-07	2.06594e-07	-2.21467e-08	-4.87427e-07	-3.76113e-07	1.61891e-07	6.49923e-08	1.6821e-07	4.46008e-07	-4.48703e-07	1.91065e-07	1.49864e-07	-1.85334e-07	-6.78814e-07	-4.1708e-08	-5.71936e-07	-3.58618e-08	6.30572e-07	1.932e-07	6.49699e-08	3.85544e-07	4.52372e-07	-1.15912e-07	3.38045e-12
-1.15685e-07	-2.07516e-07	1.59702e-07	2.82771e-07	3.62937e-07	2.86483e-07	-2.81582e-07	5.64886e-07	2.07375e-07	1.6443e-08	-4.86999e-07	-3.77e-07	1.62236e-07	6.84263e-08	1.74969e-07	4.47469e-07	-4.52276e-07	1.91062e-07	1.49731e-07	-1.85327e-07	-6.78945e-07	-3.14317e-08	-5.75656e-07	-2.57299e-08	6.22248e-07	2.00309e-07	6.49387e-08	3.6312e-07	4.48656e-07	-1.15905e-07	3.32844e-12
-1.379e-07	-2.01938e-07	2.03269e-07	2.82395e-07	3.63563e-07	2.87693e-07	-2.80726e-07	2.26446e-07	2.09971e-07	8.43042e-09	-4.86654e-07	-3.76296e-07	1.62406e-07	-6.32628e-09	1.675e-07	4.47829e-07	-4.50509e-07	1.9106e-07	1.49868e-07	-1.85314e-07	-6.788e-07	-4.09859e-08	-5.7551e-07	-8.11655e-08	6.29913e-07	2.07215e-07	6.48415e-08	3.53095e-07	4.1839e-07	-1.16002e-07	3.05713e-12
-1.48243e-07	-2.01655e-07	1.6976e-07	2.78752e-07	3.62945e-07	2.67042e-07	-2.81123e-07	3.46573e-07	2.10584e-07	9.2748e-09	-4.86341e-07	-3.76181e-07	1.62238e-07	5.60326e-08	1.68341e-07	4.46091e-07	-4.50402e-07	1.91142e-07	1.49695e-07	-1.97856e-07	-6.77876e-07	-4.08461e-08	-3.90085e-07	-2.09551e-08	6.28408e-07	2.52983e-07	6.49678e-08	4.02286e-07	3.36756e-07	-1.1595e-07	2.91716e-12
-1.43241e-07	-2.04276e-07	1.78494e-07	2.56731e-07	3.63163e-07	2.68434e-07	-2.80942e-07	3.29101e-07	2.1189e-07	7.05028e-09	-4.86589e-07	-3.76107e-07	1.62264e-07	5.09444e-08	1.67345e-07	4.46568e-07	-4.50995e-07	1.91107e-07	1.49746e-07	-1.87407e-07	-6.78096e-07	-4.04389e-08	-2.92687e-07	-4.75307e-08	6.28947e-07	2.36626e-07	6.49716e-08	3.69347e-07	3.45638e-07	-1.15983e-07	2.80268e-12
-1.42779e-07	-1.97742e-07	1.66416e-07	2.41777e-07	3.63169e-07	2.66968e-07	-2.82892e-07	3.4201e-07	2.11399e-07	3.98311e-09	-4.85765e-07	-3.47262e-07	1.6226e-07	6.30493e-08	1.69971e-07	1.44652e-07	-4.5136e-07	1.91111e-07	1.49915e-07	-2.02092e-07	-6.77927e-07	-4.07159e-08	-3.6289e-07	-4.80661e-08	6.23483e-07	2.57984e-07	6.48699e-08	3.81598e-07	2.42839e-07	-1.15903e-07	2.60351e-12
-1.43796e-07	-2.01714e-07	1.78291e-07	2.47359e-07	3.1622e-07	2.66716e-07	-2.32779e-07	2.98377e-07	2.23805e-07	3.60061e-09	-4.85995e-07	-3.654e-07	1.62234e-07	5.98999e-08	1.67274e-07	2.6965e-07	-4.52359e-07	1.91116e-07	1.49527e-07	-1.98731e-07	-6.7884e-07	-4.10406e-08	-2.6137e-07	-3.77555e-08	6.24463e-07	2.30227e-07	6.49491e-08	3.88368e-07	2.63907e-07	-1.15474e-07	2.53534e-12
-1.39794e-07	-1.97724e-07	1.62271e-07	1.75917e-07	3.38154e-07	2.65622e-07	-2.50636e-07	3.45372e-07	2.18665e-07	3.26507e-09	-1.95055e-07	-3.62917e-07	1.62491e-07	6.02477e-08	1.61388e-07	2.94855e-07	-4.51522e-07	1.91132e-07	1.49848e-07	-2.02583e-07	-6.78592e-07	-4.01784e-08	-2.87322e-07	-3.48036e-08	6.24415e-07	2.37003e-07	7.4024e-08	2.82271e-07	2.36387e-07	-1.15591e-07	2.29374e-12
-1.36821e-07	-1.98278e-07	1.7222e-07	1.95381e-07	2.83697e-07	2.66072e-07	-1.98691e-07	3.26066e-07	2.14479e-07	2.0486e-09	-1.46269e-07	-3.61709e-07	1.62267e-07	5.93271e-08	1.64677e-07	2.45335e-07	-4.5138e-07	1.91177e-07	1.50046e-07	-2.05632e-07	-6.78436e-07	-4.06167e-08	-3.31607e-07	-3.84321e-08	6.247e-07	2.26255e-07	6.71673e-08	3.00718e-07	2.77884e-07	-1.14452e-07	2.24349e-12
-1.36533e-07	-1.42221e-07	6.1506e-08	1.75841e-07	2.31779e-07	2.65842e-07	-2.19495e-07	3.36542e-07	2.14813e-07	2.70414e-09	-1.10479e-07	-3.55366e-07	1.6225e-07	5.90807e-08	1.63561e-07	3.01588e-07	-4.46289e-07	1.91121e-07	1.50305e-07	-1.9927e-07	-6.78457e-07	-4.04591e-08	-3.1905e-07	-3.36684e-08	6.24826e-07	2.15162e-07	6.3288e-08	3.27427e-07	2.58299e-07	-1.0727e-07	2.18058e-12
-6.23266e-08	-1.90668e-07	1.19446e-07	2.10381e-07	2.88702e-07	2.64393e-07	-2.17406e-07	2.82579e-07	2.14983e-07	2.80142e-09	-7.20132e-08	-3.51503e-07	1.62351e-07	5.40763e-08	1.35153e-07	2.43435e-07	-4.48642e-07	1.70627e-07	1.53988e-07	-1.99773e-07	-4.34411e-07	-4.5878e-08	-8.01659e-08	-5.3157e-08	5.5794e-07	2.14975e-07	6.68456e-08	3.31716e-07	2.57663e-07	-1.09314e-07	1.70535e-12
-8.46672e-08	-1.90038e-07	1.01555e-07	1.99759e-07	2.65286e-07	2.63402e-07	-2.08337e-07	2.93731e-07	2.15008e-07	2.80556e-09	-1.36473e-07	-3.44847e-07	1.62521e-07	1.14556e-08	1.4599e-07	2.42142e-07	-4.49707e-07	1.86115e-07	1.51751e-07	-2.00304e-07	-4.12926e-07	-4.78664e-08	-6.32849e-08	-4.69889e-08	5.78235e-07	2.1527e-07	5.9673e-08	3.22566e-07	2.62244e-07	-1.0967e-07	1.70135e-12
-6.37539e-08	-1.84505e-07	1.13677e-07	2.04039e-07	2.16716e-07	2.61796e-07	-2.10602e-07	2.98234e-07	2.1495e-07	2.81613e-09	-1.50293e-07	-3.4602e-07	1.62433e-07	1.12337e-08	1.27636e-07	2.46887e-07	-4.4892e-07	1.89248e-07	1.5311e-07	-2.01351e-07	-3.73898e-07	-7.66966e-08	-6.69713e-08	-3.5568e-08	5.82196e-07	2.19363e-07	6.36452e-08	3.15609e-07	2.68021e-07	-1.09584e-07	1.66108e-12
-8.20908e-08	-1.80799e-07	9.91594e-08	1.92491e-07	2.26072e-07	2.63647e-07	-2.09289e-07	2.99631e-07	2.14847e-07	2.8656e-09	-1.39668e-07	-3.49746e-07	1.62335e-07	2.52737e-08	1.25827e-07	2.46507e-07	-4.16227e-07	1.75065e-07	1.48545e-07	-2.00667e-07	-3.7825e-07	-4.80284e-08	-8.06973e-08	-3.93925e-08	5.80367e-07	2.17886e-07	2.28345e-08	3.13916e-07	2.64256e-07	-1.07902e-07	1.61661e-12
-8.91785e-08	-1.83165e-07	1.06543e-07	1.89062e-07	1.95683e-07	2.63037e-07	-2.11406e-07	2.95371e-07	2.14936e-07	3.19881e-09	-1.29369e-07	-3.46935e-07	1.62401e-07	3.22588e-08	1.30107e-07	2.45172e-07	-4.15809e-07	1.83786e-07	1.48668e-07	-2.00912e-07	-3.61387e-07	-5.31879e-08	-7.15406e-08	-4.02938e-08	5.81894e-07	2.1723e-07	5.16712e-08	3.06951e-07	2.62676e-07	-1.08116e-07	1.58845e-12
-7.92524e-08	-1.82448e-07	1.07386e-07	1.86219e-07	2.06957e-07	2.62741e-07	-2.11549e-07	2.97185e-07	2.14911e-07	4.156e-09	-1.4967e-07	-3.46822e-07	1.62443e-07	2.48077e-08	1.39687e-07	2.44935e-07	-4.23702e-07	1.81305e-07	1.56513e-07	-2.01475e-07	-3.30287e-07	-5.61373e-08	-8.11979e-08	-3.83814e-08	5.8224e-07	1.76096e-07	5.71567e-08	3.07535e-07	2.64718e-07	-1.08349e-07	1.57358e-12
-1.03533e-07	-9.89631e-08	1.08317e-07	1.90806e-07	2.01408e-07	2.62924e-07	-2.03139e-07	2.98908e-07	1.79168e-07	3.66522e-09	-1.37477e-07	-3.46964e-07	1.60373e-07	3.20436e-08	1.14413e-07	2.45803e-07	-4.30597e-07	6.13032e-08	1.45912e-07	-2.04109e-07	-3.63898e-07	-5.12e-08	-6.05845e-08	-3.80339e-08	5.81589e-07	1.40353e-07	4.50445e-08	3.09488e-07	2.65555e-07	-1.08125e-07	1.51086e-12
-9.01512e-08	-1.15313e-07	1.1095e-07	1.89907e-07	1.87438e-07	2.63145e-07	-1.96499e-07	2.99651e-07	1.98395e-07	2.63192e-09	-1.26026e-07	-2.49527e-07	1.61208e-07	3.32177e-08	1.25408e-07	2.4527e-07	-4.31071e-07	7.13643e-08	1.45324e-07	-2.05464e-07	-3.54387e-07	-5.00495e-08	-5.84805e-08	-3.86284e-08	5.8073e-07	1.79671e-07	3.85552e-08	3.05643e-07	2.62253e-07	-1.08018e-07	1.4552e-12
-9.00045e-08	-1.42904e-07	1.07771e-07	1.9064e-07	1.98954e-07	2.63092e-07	-1.90518e-07	2.97477e-07	1.76404e-07	4.16507e-09	-1.28948e-07	-1.50815e-07	1.61796e-07	3.68586e-08	1.15494e-07	2.45052e-07	-4.30781e-07	3.40781e-08	1.49134e-07	-2.03211e-07	-3.55128e-07	-4.86576e-08	-6.18991e-08	-3.94164e-08	5.79677e-07	1.56307e-07	3.45803e-08	3.13101e-07	2.67763e-07	-1.07749e-07	1.40863e-12
-9.08528e-08	-1.5685e-07	1.07339e-07	1.91552e-07	1.96229e-07	2.63129e-07	-1.92481e-07	3.01209e-07	1.81884e-07	3.3892e-09	-1.32001e-07	-1.75971e-07	1.6136e-07	3.24314e-08	1.21916e-07	2.45306e-07	-4.27106e-07	5.75029e-08	1.46676e-07	-2.03218e-07	-3.49609e-07	-4.93367e-08	-6.18549e-08	-3.9063e-08	5.80407e-07	1.52741e-07	4.07436e-08	1.61323e-07	2.65972e-07	-1.07985e-07	1.34904e-12
-9.09561e-08	-1.07725e-07	1.09077e-07	1.90028e-07	1.96045e-07	2.62979e-07	-1.55114e-07	2.98806e-07	1.80966e-07	2.7562e-09	-1.2873e-07	-1.24783e-07	1.61725e-07	3.38047e-08	1.20834e-07	2.45166e-07	-4.27172e-07	6.19561e-08	1.44593e-07	-2.02956e-07	-3.46624e-07	-4.29908e-08	-6.35252e-08	-3.895e-08	5.7953e-07	1.49641e-07	4.53936e-08	6.47529e-08	2.65778e-07	-1.07838e-07	1.27846e-12
-9.12222e-08	-1.08453e-07	1.10704e-07	1.90307e-07	1.96536e-07	2.63081e-07	-1.68014e-07	6.0193e-08	1.82843e-07	3.20542e-09	-1.30644e-07	-1.78942e-07	1.62312e-07	3.31523e-08	1.17141e-07	2.45101e-07	-4.26841e-07	6.91915e-08	1.30128e-07	-2.03016e-07	-3.4449e-07	-4.77001e-08	-5.90428e-08	-3.92515e-08	5.79786e-07	1.34826e-07	4.39478e-08	8.43258e-08	2.65652e-07	-1.07987e-07	1.20873e-12
-9.44209e-08	-1.73728e-08	1.10761e-07	1.87663e-07	1.96211e-07	2.61162e-07	-1.59044e-07	6.27643e-08	1.57277e-07	2.81661e-09	-1.30789e-07	-1.68065e-07	1.60901e-07	2.45035e-08	1.15761e-07	2.45716e-07	-4.27283e-07	6.84312e-08	1.42221e-07	-2.03135e-07	-3.46494e-07	-4.78451e-08	-6.06245e-08	-3.4533e-08	5.79943e-07	1.5362e-07	4.36049e-08	9.03128e-08	2.65775e-07	-1.02379e-07	1.19007e-12
-9.1134e-08	-6.83859e-08	1.09911e-07	1.8993e-07	1.95999e-07	2.61178e-07	-1.60274e-07	4.19903e-08	1.64863e-07	2.97254e-09	-1.291e-07	-1.58428e-07	1.45591e-07	3.26992e-08	1.16117e-07	2.46158e-07	-4.27231e-07	6.3924e-08	1.45121e-07	-2.02996e-07	-3.46025e-07	-4.49924e-08	-6.12225e-08	-1.01465e-08	5.80032e-07	1.5566e-07	4.33527e-08	5.37305e-08	2.65501e-07	-1.05153e-07	1.18198e-12
-9.11763e-08	-4.3977e-08	1.10349e-07	1.90055e-07	1.96213e-07	2.58434e-07	-1.59419e-07	7.74527e-08	1.71977e-07	2.97685e-09	-1.30608e-07	-1.62122e-07	1.38162e-07	3.04695e-08	1.10062e-07	2.45569e-07	-4.27164e-07	6.43784e-08	1.41243e-07	-2.03025e-07	-3.46522e-07	-4.62056e-08	-6.08276e-08	-1.95531e-08	5.79925e-07	1.4458e-07	4.33813e-08	6.27132e-08	2.65919e-07	-1.05518e-07	1.17956e-12
-9.11745e-08	-5.5878e-08	1.10476e-07	1.90008e-07	1.96178e-07	2.60767e-07	-1.61283e-07	5.3099e-08	1.67162e-07	3.01502e-09	-1.2969e-07	-1.48785e-07	1.22362e-07	3.16495e-08	1.14214e-07	2.45357e-07	-4.26986e-07	6.70633e-08	1.42368e-07	-2.03053e-07	-3.4624e-07	-4.23925e-08	-5.98299e-08	-2.36423e-08	5.79856e-07	1.44417e-07	4.40172e-08	7.42548e-08	2.66048e-07	-1.05978e-07	1.17187e-12
-9.11258e-08	-5.19698e-08	1.10039e-07	1.89974e-07	1.96175e-07	2.62057e-07	-1.61382e-07	5.62618e-08	1.68144e-07	2.94965e-09	-1.30124e-07	-1.55787e-07	1.35071e-07	3.20463e-08	1.14421e-07	2.39809e-07	-7.07705e-08	6.55325e-08	1.4062e-07	-2.03006e-07	-3.4638e-07	-4.29238e-08	-5.97042e-08	-2.93989e-08	5.77771e-07	1.43955e-07	4.3853e-08	6.55959e-08	2.65961e-07	-1.06281e-07	9.94264e-13
-9.12845e-08	-4.93425e-08	1.10178e-07	1.78097e-07	1.96314e-07	2.58797e-07	-1.61475e-07	3.36488e-08	1.70073e-07	3.00078e-09	-1.30538e-07	-1.57494e-07	1.35983e-07	3.14474e-08	1.12929e-07	1.76207e-07	-1.8657e-07	6.52215e-08	1.41494e-07	-2.03045e-07	-3.46375e-07	-3.59411e-08	-6.00163e-08	-2.76203e-08	1.31962e-07	1.43684e-07	4.37316e-08	7.57345e-08	2.67237e-07	-1.05653e-07	6.75635e-13
-9.12724e-08	-4.97311e-08	1.10191e-07	1.78707e-07	1.96318e-07	2.58957e-07	-1.61468e-07	3.33575e-08	1.70093e-07	2.97141e-09	-1.30351e-07	-1.57496e-07	1.35847e-07	3.14349e-08	1.13075e-07	1.80999e-07	-1.62504e-07	6.51998e-08	1.40552e-07	-2.03577e-07	-3.46376e-07	-3.59525e-08	-6.00165e-08	-2.7621e-08	1.34939e-07	1.43902e-07	4.29534e-08	7.53213e-08	2.67222e-07	-1.0562e-07	6.69881e-13
-9.13047e-08	-5.26702e-08	1.10175e-07	1.86406e-07	1.9633e-07	2.57808e-07	-1.25905e-07	3.29425e-08	1.70044e-07	2.97404e-09	-1.30321e-07	-1.21464e-07	1.32645e-07	3.11242e-08	1.13763e-07	1.94136e-07	-1.63189e-07	6.5568e-08	1.4046e-07	-2.03104e-07	-3.46377e-07	-3.70005e-08	-5.99789e-08	-2.9022e-08	1.50086e-07	1.37728e-07	4.3382e-08	7.41131e-08	2.6671e-07	-1.05453e-07	6.58619e-13
-9.13554e-08	-5.60294e-08	1.10003e-07	1.81948e-07	2.0413e-07	2.57306e-07	-1.41744e-07	3.80336e-08	1.7308e-07	2.9518e-09	-1.31114e-07	-8.17573e-08	1.34481e-07	2.97702e-08	1.1997e-08	1.89003e-07	5.25528e-09	6.56358e-08	1.40289e-07	-2.01365e-07	-3.3964e-07	-3.84602e-08	-6.01507e-08	-2.84509e-08	1.55059e-07	1.44567e-07	4.37546e-08	7.51125e-08	2.66862e-07	-1.05674e-07	6.1549e-13
-9.12906e-08	-5.36105e-08	1.10027e-07	1.81157e-07	2.00869e-07	2.55511e-07	-1.2484e-07	3.76907e-08	1.71543e-07	3.04251e-09	-1.30737e-07	-8.51424e-08	1.33945e-07	2.32767e-08	4.89786e-08	1.94837e-07	-4.34282e-08	6.11127e-08	1.21436e-07	-2.02467e-07	-3.42506e-07	-3.94051e-08	-6.00764e-08	-2.84966e-08	1.63692e-07	1.4258e-07	4.37831e-08	6.23116e-08	2.6749e-07	-1.01082e-07	6.1073e-13
-9.13818e-08	-5.54482e-08	1.10186e-07	1.8171e-07	1.97399e-07	2.56435e-07	-1.2229e-07	3.70122e-08	1.72352e-07	2.95799e-09	-1.30778e-07	-6.51709e-08	1.34792e-07	3.03806e-08	5.11129e-08	1.91326e-07	-4.271e-08	3.22699e-08	1.40396e-07	-2.02596e-07	-3.42223e-07	-3.97555e-08	-6.02231e-08	-2.821e-08	1.53928e-07	1.44276e-07	4.36725e-08	3.94053e-08	2.67525e-07	-1.06124e-07	6.04551e-13
-9.13656e-08	-5.41606e-08	1.09993e-07	1.83813e-07	1.96596e-07	2.56016e-07	-4.1571e-08	3.62454e-08	1.70252e-07	2.95975e-09	-1.30377e-07	-7.0412e-08	1.33809e-07	2.73729e-08	4.47394e-08	1.92007e-07	-4.46427e-08	5.88277e-08	1.39188e-07	-2.00107e-07	-3.41434e-07	-3.97472e-08	-6.84796e-08	-2.83647e-08	1.54081e-07	1.4359e-07	4.31481e-08	5.16074e-08	1.52625e-07	-1.05666e-07	5.4474e-13
-9.13629e-08	-5.41279e-08	1.09907e-07	1.83798e-07	1.96455e-07	2.5447e-07	-5.21544e-08	3.75159e-08	1.71102e-07	2.95945e-09	-1.30491e-07	-7.03912e-08	1.3369e-07	2.8515e-08	4.54283e-08	1.92068e-07	-4.2826e-08	4.87728e-08	1.38578e-07	-2.00243e-07	-3.4192e-07	-3.96025e-08	-6.6004e-08	-2.84044e-08	1.50409e-07	1.43563e-07	4.32236e-08	5.16156e-08	1.54604e-07	-1.0541e-07	5.43457e-13
-9.1356e-08	-5.36769e-08	1.09437e-07	1.84573e-07	1.96892e-07	2.55246e-07	-5.35409e-08	3.65044e-08	1.7025e-07	2.96236e-09	-1.3038e-07	-7.33708e-08	1.32633e-07	2.7508e-08	4.24422e-08	1.70059e-07	-4.43373e-08	5.92315e-08	1.37578e-07	-2.0017e-07	-3.41496e-07	-3.96975e-08	-6.67948e-08	-2.83488e-08	1.52838e-07	1.43331e-07	4.33065e-08	5.79979e-08	1.59391e-07	-1.06954e-07	5.39751e-13
-9.13549e-08	-5.38176e-08	1.08102e-07	1.85069e-07	1.9666e-07	2.5549e-07	-4.95992e-08	3.66698e-08	1.70166e-07	9.36663e-09	-1.3046e-07	-7.10907e-08	1.0893e-07	2.85598e-08	4.61047e-08	1.71834e-07	-4.40935e-08	5.87269e-08	1.36856e-07	-2.00383e-07	-3.41584e-07	-4.18152e-08	-6.44197e-08	-2.84399e-08	4.5343e-08	1.44672e-07	4.30468e-08	5.97353e-08	1.24141e-07	-1.03246e-07	5.02526e-13
-9.1367e-08	-5.3819e-08	1.07676e-07	1.85069e-07	1.96669e-07	2.5549e-07	-4.9705e-08	3.66697e-08	1.70166e-07	2.98408e-08	-1.16763e-07	-7.23892e-08	1.10505e-07	2.85553e-08	4.60738e-08	1.71835e-07	-4.41084e-08	5.86806e-08	1.36919e-07	-2.00382e-07	-3.41601e-07	-4.15451e-08	-6.44233e-08	-2.84399e-08	4.58502e-08	1.447e-07	4.32301e-08	5.97359e-08	1.2629e-07	-1.03465e-07	5.01053e-13
-9.13717e-08	-5.38784e-08	1.0701e-07	1.84965e-07	1.9675e-07	2.55281e-07	-4.5374e-08	3.555e-08	1.70388e-07	2.18335e-08	-1.01301e-07	-7.16984e-08	1.12131e-07	2.7913e-08	4.36515e-08	1.52782e-07	-4.46333e-08	5.85866e-08	1.36508e-07	-2.0113e-07	-3.41588e-07	-4.09255e-08	-6.55971e-08	-2.85684e-08	2.93074e-08	1.45685e-07	4.32288e-08	5.53818e-08	1.27833e-07	-1.04082e-07	4.8981e-13
-9.13822e-08	-5.38211e-08	1.07167e-07	1.8464e-07	1.96845e-07	2.55527e-07	-5.40282e-08	3.60961e-08	1.70257e-07	1.12736e-08	-1.24323e-07	-7.34801e-08	1.11927e-07	2.76798e-08	4.43205e-08	1.59122e-07	-4.49771e-08	5.83573e-08	1.37479e-07	-2.00557e-07	-1.80503e-07	-4.28995e-08	-6.59406e-08	-2.85353e-08	2.39698e-08	1.45703e-07	4.38047e-08	5.11975e-08	1.256e-07	-1.02823e-07	4.12464e-13
-9.13632e-08	-5.37711e-08	1.04776e-07	1.84753e-07	1.97046e-07	2.55553e-07	-5.05803e-08	3.60871e-08	1.60443e-07	6.9643e-09	-1.17726e-07	-7.44387e-08	1.13592e-07	2.6152e-08	4.49719e-08	1.59072e-07	-4.41303e-08	5.84356e-08	1.37453e-07	-2.00568e-07	-1.08269e-07	-4.69828e-08	-6.61269e-08	-2.86058e-08	-1.47875e-08	1.45118e-07	4.80473e-08	5.37778e-08	1.28999e-07	-1.03618e-07	3.8791e-13
-9.13635e-08	-5.37908e-08	1.07184e-07	1.84782e-07	1.96866e-07	2.55505e-07	-5.11632e-08	3.59341e-08	1.27643e-07	8.05946e-09	-1.18999e-07	-7.27484e-08	1.01617e-07	2.58124e-08	4.4196e-08	1.61578e-07	-4.435e-08	5.86675e-08	1.37861e-07	-2.00568e-07	-6.24975e-08	-4.28103e-08	-6.61155e-08	-2.85875e-08	2.8333e-08	1.45338e-07	3.67231e-08	5.51261e-08	1.24694e-07	-1.03646e-07	3.67859e-13
-9.13655e-08	-5.37917e-08	1.07138e-07	1.84756e-07	1.96908e-07	2.55513e-07	-5.11343e-08	3.59538e-08	1.30926e-07	8.0943e-09	-1.19223e-07	-7.27988e-08	9.15578e-08	2.40694e-08	4.43948e-08	1.61104e-07	-4.43048e-08	5.85095e-08	1.37643e-07	-2.00576e-07	-7.24773e-08	-4.56899e-08	-6.61133e-08	-2.8585e-08	7.015e-09	1.45258e-07	4.1929e-08	5.39049e-08	1.25502e-07	-1.03596e-07	3.67817e-13
-9.13683e-08	-5.378e-08	1.06154e-07	1.84752e-07	1.96901e-07	2.55524e-07	-5.12859e-08	3.61321e-08	1.19727e-07	8.57269e-09	-1.23441e-07	-7.39585e-08	8.7604e-08	2.22434e-08	4.44382e-08	1.61629e-07	-4.45095e-08	5.85495e-08	1.38571e-07	-2.00631e-07	-6.52336e-08	-4.59852e-08	-6.60909e-08	-2.85629e-08	1.00375e-08	1.4531e-07	3.95521e-08	5.40693e-08	1.257e-07	-1.03484e-07	3.64655e-13
-9.13675e-08	-5.37929e-08	1.06005e-07	1.84704e-07	1.96931e-07	2.55522e-07	-5.1366e-08	3.61304e-08	1.19666e-07	8.41344e-09	-1.19957e-07	-7.40605e-08	7.8812e-08	2.17704e-08	4.43901e-08	1.61955e-07	-4.4579e-08	5.85306e-08	1.38962e-07	-2.0062e-07	-6.43895e-08	-4.51923e-08	-6.60968e-08	-2.85459e-08	6.15838e-09	1.45314e-07	3.99563e-08	5.40185e-08	1.26391e-07	-1.03425e-07	3.62447e-13
-9.13676e-08	-5.37986e-08	1.05536e-07	1.84846e-07	1.95655e-07	2.55353e-07	-5.12267e-08	3.60825e-08	1.23747e-07	7.67232e-09	-1.09599e-07	-7.58952e-08	8.06149e-08	2.29339e-08	2.85419e-08	2.34343e-08	-4.46135e-08	5.83937e-08	1.07125e-07	-2.0249e-07	-6.9377e-08	-4.47687e-08	-6.60787e-08	-2.85944e-08	7.64377e-09	1.45315e-07	3.9157e-08	5.27582e-08	1.2558e-07	-1.03454e-07	3.27337e-13
-9.13676e-08	-5.37986e-08	1.05536e-07	1.84846e-07	1.95655e-07	2.55353e-07	-5.12267e-08	3.60825e-08	1.23747e-07	7.67232e-09	-1.09599e-07	-7.58952e-08	8.06149e-08	2.29339e-08	2.85419e-08	2.34343e-08	-4.46135e-08	5.83937e-08	1.07125e-07	-2.0249e-07	-6.9377e-08	-4.47687e-08	-6.60787e-08	-2.85944e-08	7.64377e-09	1.45315e-07	3.9157e-08	5.27582e-08	1.2558e-07	-1.03454e-07	3.27337e-13
-9.1367e-08	-5.38003e-08	1.05728e-07	1.85496e-07	1.95499e-07	2.55487e-07	-5.12679e-08	3.60788e-08	1.23261e-07	7.46227e-09	-9.96635e-08	-7.49402e-08	8.23416e-08	2.3306e-08	2.21314e-08	5.05958e-08	-4.45376e-08	5.84838e-08	1.09151e-07	-2.01663e-07	-5.97636e-08	-4.37147e-08	-6.60828e-08	-2.85857e-08	8.23667e-09	1.4532e-07	3.99295e-08	5.30905e-08	1.25256e-07	-1.03405e-07	3.26056e-13
-9.13668e-08	-5.37959e-08	1.05646e-07	1.84975e-07	1.95595e-07	2.55409e-07	-5.12212e-08	3.60932e-08	1.22972e-07	7.67688e-09	-1.05965e-07	-7.4888e-08	8.12751e-08	2.21244e-08	2.42223e-08	3.90403e-08	-4.25954e-08	5.84195e-08	1.09513e-07	-2.02255e-07	-1.78743e-08	-4.46589e-08	-6.60843e-08	-2.8587e-08	7.7273e-09	1.45329e-07	3.90381e-08	5.31529e-08	1.25496e-07	-1.03444e-07	3.22865e-13
-9.13672e-08	-5.3797e-08	2.32594e-08	1.85072e-07	1.95305e-07	2.55399e-07	-5.12037e-08	3.60879e-08	1.23318e-07	7.76578e-09	-1.07036e-07	-7.41473e-08	8.19343e-08	2.3735e-08	2.28025e-08	4.11151e-08	-4.41657e-08	5.84367e-08	1.09955e-07	-2.01738e-07	-2.83672e-08	-4.4427e-08	-6.60926e-08	-2.8592e-08	7.73839e-09	1.45326e-07	3.92026e-08	2.9205e-08	1.25434e-07	-1.03439e-07	3.11161e-13
-9.13663e-08	-5.37957e-08	1.22003e-08	1.8503e-07	1.95372e-07	2.55388e-07	-5.11998e-08	3.60886e-08	1.23412e-07	7.67693e-09	-1.07504e-07	-7.4593e-08	8.19862e-08	2.27078e-08	2.12511e-08	3.61177e-08	-4.3887e-08	5.93364e-08	1.109e-07	-2.01856e-07	-1.74883e-08	-4.4572e-08	-6.61604e-08	-2.8592e-08	7.54289e-09	1.45501e-07	3.93233e-08	6.43667e-09	1.22801e-07	-1.03386e-07	3.0891e-13
-9.13663e-08	-5.37956e-08	1.33886e-08	1.84996e-07	1.9539e-07	2.55389e-07	-5.11999e-08	3.60889e-08	1.23415e-07	7.67753e-09	-1.07518e-07	-7.45485e-08	8.19299e-08	2.2716e-08	2.1016e-08	3.61232e-08	-4.39091e-08	5.94754e-08	1.10719e-07	-2.01906e-07	-1.76896e-08	-4.45727e-08	-6.61602e-08	-2.85922e-08	7.55388e-09	1.45482e-07	3.92539e-08	6.51459e-09	1.22771e-07	-1.03394e-07	3.08905e-13
-9.13656e-08	-5.37956e-08	1.16246e-08	1.84989e-07	1.95393e-07	2.55408e-07	-5.1209e-08	3.60892e-08	1.23431e-07	7.69846e-09	-1.06175e-07	-7.44978e-08	8.15516e-08	2.29238e-08	2.20147e-08	3.5612e-08	-4.40295e-08	5.90252e-08	1.10687e-07	-2.0192e-07	-2.1479e-08	-4.43841e-08	-6.61522e-08	-2.85934e-08	7.54434e-09	1.45464e-07	3.85587e-08	1.12216e-08	1.2255e-07	-1.03415e-07	3.08594e-13
-9.13658e-08	-5.37955e-08	9.76361e-09	1.85015e-07	1.95388e-07	2.55401e-07	-5.12014e-08	3.60897e-08	1.23481e-07	7.74024e-09	-1.04624e-07	-7.43272e-08	8.20919e-08	2.22957e-08	2.12547e-08	3.64157e-08	-4.39456e-08	5.88138e-08	1.10763e-07	-2.01946e-07	-2.32462e-08	-4.44489e-08	-6.61512e-08	-2.85932e-08	7.53274e-09	1.4547e-07	3.88786e-08	1.12799e-08	1.22347e-07	-1.03396e-07	3.08357e-13
-9.13657e-08	-5.37956e-08	7.16523e-09	1.84999e-07	1.95385e-07	2.554e-07	-5.1204e-08	3.60894e-08	1.23464e-07	7.73487e-09	-1.05035e-07	-7.45045e-08	8.20263e-08	2.26404e-08	2.15833e-08	3.63068e-08	-4.39033e-08	5.8893e-08	1.10661e-07	-2.01938e-07	-2.13529e-08	-4.41609e-08	-6.61443e-08	-2.85934e-08	7.54866e-09	1.45448e-07	3.89448e-08	1.09086e-08	1.22095e-07	-1.03402e-07	3.08224e-13
-9.13642e-08	-5.37956e-08	6.32288e-09	1.8503e-07	1.95399e-07	2.55398e-07	-5.12036e-08	3.61052e-08	1.23444e-07	7.69463e-09	-1.05166e-07	-7.44836e-08	8.20307e-08	2.19289e-08	2.21022e-08	3.59334e-08	-4.38055e-08	5.87896e-08	1.1067e-07	-1.84802e-07	-2.2339e-08	-4.43902e-08	-6.61426e-08	-2.85939e-08	7.54804e-09	1.45425e-07	3.89782e-08	-2.34361e-09	1.22299e-07	-1.02923e-07	3.01464e-13
-9.13633e-08	-5.37956e-08	7.78234e-09	1.85059e-07	1.95407e-07	6.47589e-08	-5.11974e-08	3.61086e-08	1.23433e-07	7.6884e-09	-1.05061e-07	-7.44624e-08	8.20158e-08	2.15027e-08	2.20419e-08	3.6142e-08	-4.39249e-08	4.97847e-08	1.10734e-07	-1.87838e-07	-2.27174e-08	-4.43258e-08	-6.61436e-08	-2.85939e-08	7.54288e-09	1.45431e-07	3.89033e-08	7.12769e-10	1.222e-07	-1.03346e-07	2.4067e-13
-9.13621e-08	-5.37966e-08	7.61369e-09	1.8501e-07	1.95406e-07	1.25166e-08	-5.07591e-08	3.60997e-08	1.2327e-07	7.61107e-09	-1.05146e-07	-7.44848e-08	8.20138e-08	2.20838e-08	2.20367e-08	3.6134e-08	-4.39231e-08	5.12593e-08	1.10732e-07	-1.87997e-07	-2.20909e-08	-4.44126e-08	-6.61442e-08	-2.86025e-08	7.54862e-09	1.45432e-07	3.37419e-08	5.9291e-09	1.22264e-07	-1.02668e-07	2.36295e-13
-9.1356e-08	-5.37958e-08	8.80652e-09	1.85002e-07	1.94792e-07	1.86662e-08	-5.07874e-08	3.61122e-08	1.23173e-07	7.53679e-09	-1.05108e-07	-6.89559e-08	8.2024e-08	2.21417e-08	2.17097e-08	3.61731e-08	-4.49333e-08	5.17533e-08	1.1073e-07	-1.90054e-07	-1.84657e-08	-4.48092e-08	-6.61502e-08	-2.85969e-08	7.56228e-09	1.45432e-07	2.90307e-08	4.28782e-09	1.22079e-07	-1.0391e-07	2.36139e-13
-9.13577e-08	-5.37959e-08	8.71482e-09	1.85011e-07	1.94909e-07	2.0525e-08	-5.08681e-08	3.61001e-08	1.22452e-07	7.60946e-09	-1.05135e-07	-7.16425e-08	8.20248e-08	2.18493e-08	2.1987e-08	3.61374e-08	-4.41071e-08	4.67578e-08	1.10722e-07	-1.88687e-07	-6.69673e-09	-4.51675e-08	-6.61437e-08	-2.85962e-08	7.55182e-09	1.45431e-07	3.21319e-08	1.14314e-09	1.22233e-07	-1.03206e-07	2.35185e-13
-9.13587e-08	-5.37961e-08	8.08647e-09	1.85013e-07	1.95016e-07	1.99569e-08	-5.07789e-08	3.61018e-08	1.22051e-07	7.56893e-09	-1.05121e-07	-6.98166e-08	8.20179e-08	2.18912e-08	2.18903e-08	3.61274e-08	-4.40581e-08	4.61275e-08	1.10723e-07	-1.87929e-07	-9.93858e-09	-4.53974e-08	-6.6144e-08	-2.85985e-08	7.55242e-09	1.45434e-07	3.24569e-08	1.37095e-09	1.22245e-07	-1.03588e-07	2.34652e-13
-9.13862e-08	-5.37986e-08	7.54642e-09	1.84998e-07	1.95178e-07	2.09463e-08	-5.08915e-08	3.61475e-08	1.21403e-07	7.53879e-09	-1.05117e-07	-7.10522e-08	8.2014e-08	2.1934e-08	2.20122e-08	3.61495e-08	-4.41712e-08	4.68695e-08	1.10975e-07	-1.8197e-07	-6.90397e-09	-4.54736e-08	-6.64658e-08	-2.86903e-08	7.53802e-09	1.45485e-07	3.10503e-08	3.49777e-09	1.22212e-07	-9.63162e-08	2.31193e-13
-9.13588e-08	-4.28967e-08	8.19267e-09	1.85e-07	1.95021e-07	1.80314e-08	-5.07845e-08	2.30083e-08	1.22137e-07	7.54422e-09	-1.05091e-07	-7.04645e-08	8.20103e-08	2.19386e-08	2.19527e-08	3.49074e-08	-4.40552e-08	4.71408e-08	1.10683e-07	-6.90335e-08	-1.78531e-08	-4.53013e-08	-7.26239e-08	-2.85973e-08	7.50565e-09	1.45419e-07	3.31147e-08	3.46006e-09	1.22215e-07	-1.03807e-07	2.03503e-13
-9.13642e-08	-4.93541e-08	8.00547e-09	1.84998e-07	1.95082e-07	1.12023e-08	-5.08375e-08	2.33824e-08	1.21954e-07	7.35593e-09	-1.05111e-07	-6.82783e-08	8.20155e-08	2.22441e-08	2.19848e-08	3.57967e-08	-3.51859e-08	4.64782e-08	1.10682e-07	-7.78305e-08	-1.38377e-08	-4.55242e-08	-6.79532e-08	-2.85977e-08	7.43798e-09	1.4543e-07	3.31536e-08	2.69126e-09	1.20509e-07	-1.03083e-07	2.02874e-13
-9.13644e-08	-1.92701e-08	7.96391e-09	1.84993e-07	1.95046e-07	1.98149e-08	-5.08486e-08	2.42119e-08	1.21623e-07	7.46036e-09	-1.04981e-07	-7.07478e-08	8.20085e-08	2.19654e-08	2.19601e-08	3.50129e-08	-4.12868e-08	4.45367e-08	1.10676e-07	-7.0789e-08	-1.63343e-08	-4.53654e-08	-7.09267e-08	-2.86319e-08	7.4722e-09	1.4535e-07	3.30895e-08	2.14524e-09	1.22057e-07	-9.98186e-08	2.0067e-13
-9.1413e-08	-2.89991e-08	8.08789e-09	1.85015e-07	1.95081e-07	1.91045e-08	-5.08197e-08	2.46307e-08	1.21592e-07	6.73013e-09	-1.05086e-07	-3.40225e-08	8.24143e-08	2.19751e-08	2.09247e-08	3.56546e-08	-4.3151e-08	4.63793e-08	1.10963e-07	-7.54169e-08	-1.48325e-08	-4.53048e-08	-6.95915e-08	-2.86167e-08	7.55634e-09	1.45504e-07	3.30781e-08	2.91964e-09	1.21097e-07	-9.89336e-08	1.9785e-13
-9.14573e-08	-2.47115e-08	8.042e-09	1.85014e-07	1.95065e-07	1.89026e-08	-5.08049e-08	2.59188e-08	1.21728e-07	7.31873e-09	-1.05048e-07	-3.85028e-08	8.22979e-08	2.19759e-08	2.15869e-08	3.55766e-08	-3.96618e-08	4.68589e-08	1.10836e-07	-7.40702e-08	-1.71204e-08	-4.52559e-08	-6.78329e-08	-2.86186e-08	7.46734e-09	1.45405e-07	3.32214e-08	2.94778e-09	1.20659e-07	-9.8232e-08	1.97127e-13
-9.15972e-08	-3.17109e-08	8.04855e-09	1.85011e-07	9.85446e-08	1.86833e-08	-5.50432e-08	2.6298e-08	1.21763e-07	7.21728e-09	-1.05055e-07	-4.22913e-08	8.17625e-08	2.19833e-08	2.1706e-08	3.56499e-08	-3.82027e-08	4.55235e-08	1.10801e-07	-7.44323e-08	-1.56212e-08	-4.53491e-08	-6.73607e-08	-2.8595e-08	7.56871e-09	1.45615e-07	4.12514e-08	2.99102e-09	1.20561e-07	-9.94632e-08	1.70489e-13
-9.14871e-08	-3.2417e-08	8.04142e-09	1.8482e-07	1.08023e-07	1.74391e-08	-5.1161e-08	2.42338e-08	1.2177e-07	7.16854e-09	-8.79169e-08	-4.2808e-08	8.19763e-08	2.1961e-08	2.11731e-08	3.5684e-08	-4.06967e-08	4.51349e-08	1.11123e-07	-7.4586e-08	-1.59768e-08	-4.53252e-08	-6.60307e-08	-2.85854e-08	7.55274e-09	1.45621e-07	3.69316e-08	2.73677e-09	1.20909e-07	-1.00072e-07	1.68546e-13
-9.15745e-08	-2.94508e-08	8.04004e-09	1.84816e-07	1.18651e-07	1.77808e-08	-5.17302e-08	2.46615e-08	1.19548e-07	6.69736e-09	-9.5181e-08	-4.13111e-08	8.21487e-08	2.19712e-08	1.94136e-08	3.55918e-08	-4.04906e-08	4.51784e-08	1.11154e-07	-7.54146e-08	-1.61911e-08	-4.53168e-08	-6.74845e-08	-2.86076e-08	7.53134e-09	1.09661e-07	3.43155e-08	2.75476e-09	1.20933e-07	-9.98606e-08	1.62406e-13
-9.159e-08	-3.0733e-08	8.03406e-09	1.85004e-07	1.03225e-07	1.73934e-08	-5.23167e-08	2.44464e-08	1.20845e-07	3.9972e-09	-8.7043e-08	-3.95804e-08	8.22506e-08	2.19715e-08	2.05639e-08	3.56054e-08	-4.30187e-08	4.49997e-08	1.11138e-07	-7.65755e-08	-1.58998e-08	-4.53251e-08	-6.60209e-08	-2.86065e-08	7.56311e-09	1.0358e-07	3.52684e-08	2.77473e-09	1.21153e-07	-9.998e-08	1.56905e-13
-8.22556e-08	-3.10777e-08	-5.84253e-09	1.8713e-07	8.1036e-08	1.74012e-08	-5.21391e-08	2.44895e-08	1.20746e-07	5.70908e-09	-9.14845e-08	-3.99479e-08	8.22392e-08	2.19413e-08	2.02816e-08	3.52019e-08	-4.28897e-08	4.41779e-08	1.11061e-07	-7.72887e-08	-1.59753e-08	-4.53201e-08	-6.66664e-08	-2.8597e-08	7.60193e-09	1.07689e-07	3.4601e-08	2.63206e-09	1.21145e-07	-9.99188e-08	1.53634e-13
-8.39156e-08	-3.13687e-08	6.73705e-09	1.8594e-07	8.08482e-08	1.7859e-08	-5.23061e-08	2.44751e-08	1.20709e-07	6.63572e-09	-9.15148e-08	-3.6086e-08	8.2175e-08	2.19423e-08	1.99479e-08	3.97802e-08	-4.32523e-08	3.76362e-08	9.85439e-08	-7.69033e-08	-1.62492e-08	-4.53138e-08	-6.63129e-08	-2.85995e-08	7.62597e-09	1.09248e-07	3.49363e-08	-4.19811e-09	1.20516e-07	-9.01946e-08	1.48677e-13
-8.73546e-08	-3.11732e-08	5.1436e-10	1.82206e-07	3.34214e-08	1.74194e-08	-5.21085e-08	2.45699e-08	1.20024e-07	6.74301e-09	-2.63619e-08	-3.93482e-08	8.20155e-08	2.19545e-08	2.0085e-08	3.58515e-08	-4.25971e-08	5.78683e-08	1.08021e-07	-7.63093e-08	-1.58864e-08	-4.52256e-08	-6.63101e-08	-2.85988e-08	7.60795e-09	6.56938e-08	3.49109e-08	2.05396e-09	1.20977e-07	-9.35438e-08	1.31283e-13
-8.37956e-08	-3.07493e-08	2.92729e-09	1.82443e-07	6.22802e-08	1.75686e-08	-5.23964e-08	2.46962e-08	1.20073e-07	6.67757e-09	-1.0544e-08	-3.98237e-08	8.21326e-08	2.19495e-08	2.01302e-08	3.51369e-08	-4.18009e-08	4.71541e-08	1.0674e-07	-7.64383e-08	-1.59586e-08	-4.52915e-08	-6.62991e-08	-2.85944e-08	7.60046e-09	4.4457e-08	3.48486e-08	2.52703e-09	1.20858e-07	-9.91602e-08	1.30251e-13
-8.44943e-08	-3.07058e-08	1.69942e-09	1.82107e-07	4.23671e-08	1.7522e-08	-5.23802e-08	2.45649e-08	1.1985e-07	6.66671e-09	-7.51473e-09	-3.93616e-08	8.20613e-08	2.19635e-08	2.02274e-08	3.58839e-08	-4.08167e-08	4.80777e-08	1.05554e-07	-7.64576e-08	-1.58786e-08	-4.52641e-08	-6.63232e-08	-2.87531e-08	7.60258e-09	4.68822e-08	3.49885e-08	1.81476e-09	1.20924e-07	-9.8069e-08	1.27839e-13
-8.52665e-08	-3.07235e-08	2.0753e-09	1.82855e-07	2.58273e-08	1.75855e-08	-5.23673e-08	2.45901e-08	1.1995e-07	6.5037e-09	-8.05156e-09	-3.8331e-08	8.20731e-08	2.1953e-08	2.01106e-08	3.62465e-08	-4.08813e-08	4.39551e-08	1.03935e-07	-7.64807e-08	-1.59305e-08	-4.51884e-08	-6.63503e-08	-2.86702e-08	7.60141e-09	4.67164e-08	3.49953e-08	1.07371e-09	1.20992e-07	-9.6029e-08	1.25981e-13
-8.52512e-08	-3.0753e-08	2.14122e-09	1.82556e-07	2.1239e-08	1.75643e-08	-5.23255e-08	2.45993e-08	1.19852e-07	6.49362e-09	-7.31765e-09	-3.87084e-08	8.20728e-08	2.19541e-08	2.01575e-08	3.58398e-08	-4.17427e-08	4.45165e-08	1.04353e-07	-7.62077e-08	-1.59447e-08	-4.52457e-08	-6.62627e-08	-2.87289e-08	7.60043e-09	4.44236e-08	3.49895e-08	1.54009e-09	1.20948e-07	-9.60637e-08	1.25568e-13
-8.52512e-08	-3.0753e-08	2.14122e-09	1.82556e-07	2.1239e-08	1.75643e-08	-5.23255e-08	2.45993e-08	1.19852e-07	6.49362e-09	-7.31765e-09	-3.87084e-08	8.20728e-08	2.19541e-08	2.01575e-08	3.58398e-08	-4.17427e-08	4.45165e-08	1.04353e-07	-7.62077e-08	-1.59447e-08	-4.52457e-08	-6.62627e-08	-2.87289e-08	7.60043e-09	4.44236e-08	3.49895e-08	1.54009e-09	1.20948e-07	-9.60637e-08	1.25568e-13
-8.53745e-08	-3.07663e-08	3.50771e-10	1.82588e-07	2.37327e-08	1.89626e-08	-5.23302e-08	2.45783e-08	4.70061e-08	8.51895e-09	-8.0281e-09	-3.85172e-08	8.2076e-08	2.1882e-08	1.99478e-08	3.59487e-08	-4.16641e-08	4.46711e-08	1.06035e-07	-7.62901e-08	-1.59365e-08	-4.53209e-08	-6.62705e-08	-2.87174e-08	1.82607e-08	4.60921e-08	3.49978e-08	1.55288e-09	1.20994e-07	-5.76222e-08	1.08539e-13
-8.53745e-08	-3.07663e-08	3.50771e-10	1.82588e-07	2.37327e-08	1.89626e-08	-5.23302e-08	2.45783e-08	4.70061e-08	8.51895e-09	-8.0281e-09	-3.85172e-08	8.2076e-08	2.1882e-08	1.99478e-08	3.59487e-08	-4.16641e-08	4.46711e-08	1.06035e-07	-7.62901e-08	-1.59365e-08	-4.53209e-08	-6.62705e-08	-2.87174e-08	1.82607e-08	4.60921e-08	3.49978e-08	1.55288e-09	1.20994e-07	-5.76222e-08	1.08539e-13
-8.52575e-08	-3.07574e-08	-1.40732e-08	1.8236e-07	2.17716e-08	1.87913e-08	-5.22233e-08	2.72626e-08	6.23456e-08	-1.38504e-09	-7.91526e-09	-3.85278e-08	8.20873e-08	2.1912e-08	1.99987e-08	3.62961e-08	-4.1609e-08	4.47603e-08	1.05295e-07	-7.62962e-08	-1.59395e-08	-4.47099e-08	-6.62757e-08	-2.09209e-08	1.16613e-08	4.6095e-08	3.49879e-08	1.49915e-09	4.43102e-08	-5.60226e-08	9.66527e-14
-8.53206e-08	-3.07194e-08	-4.67255e-09	1.82502e-07	2.34799e-08	2.21719e-08	-5.21953e-08	2.57911e-08	4.91571e-08	4.82501e-09	-7.97968e-09	-3.85347e-08	8.21114e-08	2.19065e-08	1.99878e-08	3.59897e-08	-4.1623e-08	4.48173e-08	1.05616e-07	-7.62954e-08	-1.59377e-08	-4.51809e-08	-6.6274e-08	-1.8172e-08	1.48573e-08	4.60563e-08	3.49817e-08	1.51225e-09	4.67517e-08	-6.06361e-08	9.60547e-14
-8.52702e-08	-3.04978e-08	-1.04811e-08	1.82426e-07	2.2275e-08	2.25461e-08	-5.21991e-08	2.94854e-08	5.86271e-08	2.0917e-09	-7.78354e-09	-3.85163e-08	8.20974e-08	2.19023e-08	2.00876e-08	3.62162e-08	-4.16184e-08	4.49076e-08	1.05454e-07	-7.63051e-08	-1.594e-08	-4.4981e-08	-6.62856e-08	-1.28264e-08	1.26355e-08	4.62805e-08	3.49863e-08	1.52128e-09	3.35194e-08	-5.19724e-08	9.49892e-14
-8.52947e-08	-3.05824e-08	-7.41241e-09	1.82363e-07	2.29246e-08	2.13671e-08	-5.2177e-08	2.87089e-08	5.23122e-08	1.09826e-09	-7.9915e-09	-3.8522e-08	8.20934e-08	2.18847e-08	2.00603e-08	3.61438e-08	-4.16096e-08	4.47814e-08	1.056e-07	-7.62961e-08	-1.57825e-08	-4.50259e-08	-6.62747e-08	-7.7311e-09	1.22518e-08	4.59495e-08	3.49567e-08	1.52498e-09	4.07023e-08	-5.27761e-08	9.46285e-14
-8.52909e-08	-3.01805e-08	-8.02434e-09	1.8236e-07	2.21103e-08	2.13872e-08	-5.03209e-08	2.40971e-08	5.41341e-08	1.89527e-09	-7.87784e-09	-3.85116e-08	8.20977e-08	2.18959e-08	1.97038e-08	3.65061e-08	-2.77898e-08	4.47558e-08	1.05525e-07	-7.6246e-08	-1.59216e-08	-4.50319e-08	-6.62452e-08	-1.90315e-08	1.30626e-08	4.61412e-08	3.49857e-08	1.53498e-09	4.24783e-08	-5.1978e-08	9.37723e-14
-4.17249e-08	-3.04694e-08	-7.31339e-09	1.8238e-07	2.40794e-08	2.20816e-08	-5.21735e-08	2.8817e-08	5.54883e-08	8.52905e-09	-7.76628e-09	-3.84976e-08	8.20966e-08	2.19053e-08	2.00524e-08	8.64666e-10	-1.23764e-08	4.4712e-08	1.0552e-07	-7.6319e-08	-1.59299e-08	-4.51111e-08	-6.55214e-08	-4.86376e-09	1.06627e-08	4.62767e-08	3.34002e-08	1.52129e-09	3.45903e-08	-5.3073e-08	8.6025e-14
-4.17249e-08	-3.04694e-08	-7.31339e-09	1.8238e-07	2.40794e-08	2.20816e-08	-5.21735e-08	2.8817e-08	5.54883e-08	8.52905e-09	-7.76628e-09	-3.84976e-08	8.20966e-08	2.19053e-08	2.00524e-08	8.64666e-10	-1.23764e-08	4.4712e-08	1.0552e-07	-7.6319e-08	-1.59299e-08	-4.51111e-08	-6.55214e-08	-4.86376e-09	1.06627e-08	4.62767e-08	3.34002e-08	1.52129e-09	3.45903e-08	-5.3073e-08	8.6025e-14
-4.44258e-08	-3.04328e-08	-7.68235e-09	1.82373e-07	2.35906e-08	2.17217e-08	-5.15589e-08	2.67897e-08	5.50273e-08	7.03043e-09	-7.81991e-09	-3.84996e-08	8.20977e-08	2.19029e-08	2.00439e-08	9.6118e-09	-1.73863e-08	4.47187e-08	1.05517e-07	-7.63083e-08	-1.5913e-08	-4.50947e-08	-6.60476e-08	-6.18676e-09	1.0918e-08	4.62643e-08	3.39398e-08	1.53621e-09	3.59622e-08	-4.78483e-08	8.59006e-14
-4.5858e-08	-3.04151e-08	-7.41668e-09	1.82374e-07	2.34922e-08	2.14861e-08	-5.19226e-08	2.87445e-08	5.52035e-08	5.42974e-09	-7.80483e-09	-1.37128e-08	8.20876e-08	2.19035e-08	1.99782e-08	9.64458e-09	-1.99528e-08	4.47139e-08	1.05492e-07	-7.63065e-08	-1.61301e-08	-4.50808e-08	-6.57864e-08	-7.85701e-09	1.11569e-08	4.62382e-08	2.80251e-08	1.5386e-09	3.53017e-08	-4.61239e-08	8.43699e-14
-4.94493e-08	-3.0442e-08	-7.58466e-09	1.49144e-07	2.36693e-08	2.17771e-08	-5.17574e-08	2.87728e-08	5.52929e-08	4.47373e-09	-7.80961e-09	-2.90271e-08	8.20961e-08	2.19361e-08	2.00104e-08	1.11961e-08	-1.78285e-08	4.52928e-08	1.05495e-07	-7.63102e-08	-1.60426e-08	-4.50843e-08	-6.58448e-08	-4.96767e-09	1.11842e-08	4.64494e-08	2.67975e-08	1.47501e-09	3.60309e-08	-4.83466e-08	7.45527e-14
-4.62309e-08	-3.04489e-08	-7.42067e-09	1.50562e-07	2.37652e-08	2.17705e-08	-5.17441e-08	2.87337e-08	5.53455e-08	5.16107e-09	-7.80345e-09	-1.88125e-08	8.20957e-08	2.1925e-08	2.00098e-08	8.37934e-09	-1.79312e-08	4.49868e-08	1.05497e-07	-7.63117e-08	-1.5989e-08	-4.50903e-08	-6.58779e-08	-6.57077e-09	1.1254e-08	4.62618e-08	2.42407e-08	1.48408e-09	3.63073e-08	-4.80034e-08	7.39753e-14
-4.65585e-08	-3.04427e-08	-9.98436e-09	1.50221e-07	2.36105e-08	2.17471e-08	-5.18452e-08	2.85604e-08	5.53161e-08	5.04343e-09	-7.79985e-09	-2.33304e-08	8.20245e-08	2.19087e-08	2.00124e-08	9.63738e-09	-1.73686e-08	4.52876e-08	9.5143e-08	-7.63094e-08	-1.6144e-08	-4.50653e-08	-6.58512e-08	-5.9037e-09	1.11831e-08	4.72256e-08	2.83832e-08	1.49676e-09	3.59126e-08	-4.73496e-08	7.2272e-14
-4.69604e-08	-3.04442e-08	-9.25526e-09	1.50598e-07	2.36654e-08	2.1763e-08	-5.17221e-08	2.87158e-08	5.18478e-08	5.3665e-09	-7.80135e-09	-2.02212e-08	8.20592e-08	2.19213e-08	2.00119e-08	9.21948e-09	-1.73497e-08	4.50487e-08	9.6503e-08	-7.63067e-08	-1.62366e-08	-4.5084e-08	-6.58294e-08	-6.27896e-09	1.12272e-08	4.66918e-08	2.68935e-08	1.40218e-09	3.5913e-08	-4.83533e-08	7.21118e-14
-4.51059e-08	-3.30133e-08	-7.95897e-09	1.50649e-07	2.36974e-08	2.17487e-08	-5.17842e-08	2.86442e-08	5.54243e-08	5.5014e-09	-7.78674e-09	-2.02701e-08	8.21678e-08	2.18427e-08	2.18206e-08	9.83911e-09	-1.74992e-08	4.51057e-08	5.10386e-08	-7.63085e-08	-1.60957e-08	-4.50533e-08	-6.58356e-08	-6.41203e-09	1.12011e-08	4.64073e-08	2.72137e-08	1.54802e-09	3.59204e-08	-4.78588e-08	6.58307e-14
-4.65527e-08	-3.0526e-08	-8.84435e-09	1.50594e-07	2.37432e-08	2.17604e-08	-5.17607e-08	2.86141e-08	5.36015e-08	5.54193e-09	-7.79864e-09	-2.10083e-08	8.21159e-08	2.19177e-08	2.48103e-08	9.00529e-09	-1.72388e-08	4.52802e-08	2.03447e-08	-7.63069e-08	-1.6235e-08	-4.5031e-08	-6.58518e-08	-6.51971e-09	1.12283e-08	4.65571e-08	2.69051e-08	1.44239e-09	3.59016e-08	-4.80697e-08	6.35908e-14
-4.40231e-08	-3.14001e-08	-9.12493e-09	1.506e-07	2.40948e-08	2.17675e-08	-5.17468e-08	2.86499e-08	5.44421e-08	5.50825e-09	-7.79209e-09	-2.14638e-08	8.21459e-08	2.18659e-08	2.3158e-08	9.17408e-09	-1.73204e-08	4.5286e-08	1.89949e-08	-7.63055e-08	-1.61213e-08	-4.47805e-08	-6.58465e-08	-6.26607e-09	1.11848e-08	4.6646e-08	2.7143e-08	1.48049e-09	3.59226e-08	-4.81512e-08	6.3426e-14
-4.15215e-08	-3.1703e-08	-8.3197e-09	1.50589e-07	2.39007e-08	2.17535e-08	-5.223e-08	2.86254e-08	5.48595e-08	5.55884e-09	-7.75399e-09	-2.20438e-08	7.97033e-08	2.17746e-08	2.37077e-08	9.36785e-09	-1.69866e-08	4.53177e-08	2.25771e-08	-7.58831e-08	-1.62437e-08	-2.04551e-08	-6.56979e-08	-6.42968e-09	1.11992e-08	4.65477e-08	2.60772e-08	1.48535e-09	3.5938e-08	-4.80427e-08	6.13542e-14
-3.82329e-08	-3.15439e-08	-8.35245e-09	1.50672e-07	2.39407e-08	2.17523e-08	-5.19727e-08	2.86383e-08	5.43402e-08	5.50661e-09	-7.79379e-09	-2.175e-08	7.92324e-08	2.18572e-08	2.30695e-08	9.43793e-09	-1.70973e-08	4.52158e-08	2.2251e-08	-7.61892e-08	-1.6156e-08	-2.22104e-08	-6.55417e-08	-6.36764e-09	1.11991e-08	4.65507e-08	2.70447e-08	1.67506e-09	3.59227e-08	-4.80792e-08	6.1046e-14
-3.87841e-08	-3.16524e-08	-8.22823e-09	1.50695e-07	2.39594e-08	2.17591e-08	-5.18053e-08	6.69167e-09	5.40342e-08	5.52409e-09	-7.79337e-09	-2.21228e-08	7.98308e-08	2.19619e-08	2.42598e-08	9.45396e-09	-1.68657e-08	3.23583e-08	2.28586e-08	-7.6248e-08	-1.63825e-08	-1.90541e-08	-6.54987e-08	-6.38194e-09	1.11899e-08	4.67408e-08	2.72288e-08	1.59149e-09	3.58942e-08	-4.80755e-08	5.93761e-14
-3.89356e-08	-3.16599e-08	-8.26635e-09	1.50696e-07	2.39609e-08	2.17592e-08	-5.1843e-08	5.62988e-09	5.41187e-08	5.52276e-09	-7.79345e-09	-2.20222e-08	8.00706e-08	2.19504e-08	2.37324e-08	9.43915e-09	-1.68695e-08	3.26362e-08	2.25428e-08	-7.62298e-08	-1.63803e-08	-2.00611e-08	-6.55773e-08	-6.38321e-09	1.11913e-08	4.66846e-08	2.72097e-08	1.59029e-09	3.38404e-08	-4.80743e-08	5.92981e-14
-3.99878e-08	-3.16091e-08	-8.33032e-09	1.48892e-07	2.39633e-08	2.20387e-08	-5.19112e-08	8.71178e-09	5.44384e-08	5.50237e-09	-7.78013e-09	-2.19213e-08	7.98998e-08	2.19191e-08	2.24636e-08	9.43038e-09	-1.69303e-08	3.25477e-08	5.76094e-09	-7.61118e-08	-1.54939e-08	-2.355e-08	-6.34062e-08	-6.41939e-09	1.1197e-08	4.66123e-08	2.72699e-08	1.55462e-09	3.50867e-08	-4.89643e-08	5.83609e-14
-3.91994e-08	-3.16667e-08	-8.29375e-09	1.4881e-07	2.39402e-08	2.18071e-08	-5.19124e-08	4.71935e-09	5.41464e-08	5.55156e-09	-7.78148e-09	-2.19788e-08	7.96065e-08	2.19704e-08	2.17391e-08	9.42082e-09	-1.69497e-08	3.13583e-08	1.52011e-08	-7.61103e-08	-1.61531e-08	-2.24318e-08	-6.40462e-08	-6.39285e-09	1.11963e-08	4.67218e-08	2.73149e-08	1.58062e-09	3.42118e-08	-4.812e-08	5.81501e-14
-3.97034e-08	-3.16541e-08	-8.30773e-09	1.49214e-07	2.39542e-08	2.19562e-08	-5.19386e-08	7.45299e-09	5.43521e-08	5.52236e-09	-7.78529e-09	-2.18852e-08	7.98417e-08	2.1966e-08	1.19418e-08	9.44048e-09	-1.6922e-08	3.20281e-08	7.81948e-09	-7.6085e-08	-1.6084e-08	-2.23539e-08	-6.43088e-08	-6.40346e-09	1.11953e-08	4.68129e-08	2.70842e-08	1.56704e-09	3.4383e-08	-4.82074e-08	5.79906e-14
-3.95582e-08	-3.17071e-08	-8.2574e-09	1.48981e-07	2.39592e-08	2.18638e-08	-5.19528e-08	8.07813e-09	5.43556e-08	5.51698e-09	-7.78273e-09	-2.18554e-08	7.97165e-08	2.1979e-08	1.19161e-08	9.42385e-09	-1.69634e-08	3.18062e-08	9.83106e-09	-7.61125e-08	-1.59015e-08	-2.27365e-08	-6.42405e-08	-6.40164e-09	1.11964e-08	4.6722e-08	2.71035e-08	1.56989e-09	3.38475e-08	-4.56269e-08	5.76416e-14
-3.96921e-08	-3.16677e-08	-8.32448e-09	1.49116e-07	2.39601e-08	2.18717e-08	-5.19377e-08	6.87563e-09	5.43928e-08	5.59934e-09	-7.78265e-09	-2.44007e-08	7.96613e-08	2.19872e-08	1.40548e-08	9.42126e-09	-1.68885e-08	3.17454e-08	9.94081e-09	-7.60298e-08	-1.58986e-08	-1.4473e-08	-6.39922e-08	-6.39938e-09	1.11964e-08	3.66558e-08	2.71398e-08	1.65197e-09	3.35435e-08	-4.82485e-08	5.68739e-14
-3.96921e-08	-3.16677e-08	-8.32448e-09	1.49116e-07	2.39601e-08	2.18717e-08	-5.19377e-08	6.87563e-09	5.43928e-08	5.59934e-09	-7.78265e-09	-2.44007e-08	7.96613e-08	2.19872e-08	1.40548e-08	9.42126e-09	-1.68885e-08	3.17454e-08	9.94081e-09	-7.60298e-08	-1.58986e-08	-1.4473e-08	-6.39922e-08	-6.39938e-09	1.11964e-08	3.66558e-08	2.71398e-08	1.65197e-09	3.35435e-08	-4.82485e-08	5.68739e-14
-3.97069e-08	-3.16833e-08	-8.31892e-09	1.4901e-07	2.39599e-08	2.18693e-08	-5.19445e-08	7.04575e-09	5.43752e-08	5.5626e-09	-7.78196e-09	-2.26065e-08	7.96816e-08	2.19743e-08	1.3564e-08	9.41981e-09	-1.42583e-08	3.18745e-08	9.71598e-09	-7.6074e-08	-1.59092e-08	-1.59067e-08	-6.39531e-08	-6.40007e-09	1.11961e-08	3.79194e-08	2.71721e-08	1.5875e-09	3.35529e-08	-4.72221e-08	5.67156e-14
-3.97982e-08	-3.16901e-08	-1.20641e-10	1.18023e-07	2.39592e-08	2.1866e-08	-2.32705e-08	7.19533e-09	5.43653e-08	5.59266e-09	-7.78167e-09	-2.35138e-08	-1.71449e-08	2.19785e-08	1.4124e-08	9.41614e-09	-1.50584e-08	3.18279e-08	8.9513e-09	-7.60628e-08	-1.59426e-08	-1.73479e-08	-6.39889e-08	-6.40312e-09	1.11964e-08	3.81414e-08	2.71321e-08	2.5646e-09	3.37239e-08	-4.81525e-08	4.04035e-14
-3.98058e-08	-3.16933e-08	-3.88015e-09	1.15585e-07	2.39582e-08	2.18793e-08	-2.85778e-08	6.96351e-09	5.44012e-08	5.59701e-09	-7.77354e-09	-2.60024e-08	8.09843e-09	2.19714e-08	1.39066e-08	9.40931e-09	-1.34581e-08	3.18664e-08	9.76673e-09	-7.61987e-08	-1.5882e-08	-1.69234e-08	-6.39066e-08	-6.39944e-09	1.11966e-08	3.79568e-08	2.7161e-08	2.51905e-09	3.36625e-08	-4.74108e-08	3.98923e-14
-3.98256e-08	-3.16847e-08	5.81324e-09	1.13475e-07	2.38492e-08	2.18779e-08	-1.70336e-08	7.06068e-09	5.44038e-08	5.59207e-09	-7.77517e-09	-2.61877e-08	2.89798e-09	2.19718e-08	1.40676e-08	9.4074e-09	-1.37507e-08	3.1834e-08	9.68433e-09	-7.6233e-08	-1.58956e-08	-1.65525e-08	-6.3953e-08	-6.40055e-09	1.11965e-08	3.80405e-08	2.71569e-08	2.52045e-09	3.37197e-08	-4.76724e-08	3.88939e-14
-3.97358e-08	-3.16883e-08	2.6064e-09	1.13016e-07	2.39595e-08	2.187e-08	-1.75719e-08	7.24122e-09	5.44031e-08	5.59367e-09	-7.77423e-09	-2.49037e-08	1.4605e-09	2.19692e-08	1.40532e-08	9.40949e-09	-1.47812e-08	3.18348e-08	9.1643e-09	-7.61647e-08	-1.5912e-08	-1.67348e-08	-6.39583e-08	-6.40144e-09	1.11965e-08	3.81161e-08	2.71568e-08	2.81099e-09	3.37227e-08	-4.7746e-08	3.87408e-14
-3.97358e-08	-3.16883e-08	2.6064e-09	1.13016e-07	2.39595e-08	2.187e-08	-1.75719e-08	7.24122e-09	5.44031e-08	5.59367e-09	-7.77423e-09	-2.49037e-08	1.4605e-09	2.19692e-08	1.40532e-08	9.40949e-09	-1.47812e-08	3.18348e-08	9.1643e-09	-7.61647e-08	-1.5912e-08	-1.67348e-08	-6.39583e-08	-6.40144e-09	1.11965e-08	3.81161e-08	2.71568e-08	2.81099e-09	3.37227e-08	-4.7746e-08	3.87408e-14
-3.97273e-08	-3.16869e-08	1.55815e-09	1.13064e-07	2.3914e-08	2.18717e-08	-1.77124e-08	7.18197e-09	5.44027e-08	5.5937e-09	-7.77434e-09	-2.4588e-08	1.87655e-09	2.19709e-08	1.40086e-08	9.40981e-09	-1.43681e-08	3.17907e-08	9.20274e-09	-7.61635e-08	-1.58976e-08	-1.67506e-08	-6.3971e-08	-6.40158e-09	1.11976e-08	3.80321e-08	2.71563e-08	2.7677e-09	3.37169e-08	-4.77775e-08	3.87165e-14
-3.98166e-08	-3.16873e-08	2.88248e-09	1.13224e-07	2.17138e-08	2.18849e-08	-1.77891e-08	7.17895e-09	5.44039e-08	5.59562e-09	-7.7749e-09	-2.49706e-08	2.03985e-09	2.19699e-08	3.19127e-09	9.40888e-09	-1.41548e-08	3.18425e-08	9.31355e-09	-7.62175e-08	-1.59081e-08	-1.65862e-08	-6.39447e-08	-6.40167e-09	1.11965e-08	3.60438e-08	2.71566e-08	2.65712e-09	3.37167e-08	-4.77068e-08	3.83466e-14
-3.981e-08	-3.16805e-08	2.62315e-09	1.13214e-07	2.17159e-08	2.18795e-08	-1.77603e-08	7.18006e-09	5.44039e-08	5.59575e-09	-7.7749e-09	-2.49662e-08	2.08845e-09	2.197e-08	3.66602e-09	9.40899e-09	-1.41623e-08	3.18422e-08	9.31364e-09	-7.61968e-08	-1.59077e-08	-1.66061e-08	-6.39451e-08	-6.40168e-09	1.11966e-08	3.60912e-08	2.71566e-08	2.6635e-09	3.37167e-08	-4.77102e-08	3.83455e-14
-3.97123e-08	-3.16852e-08	2.8714e-09	1.13192e-07	2.1905e-08	2.18772e-08	-1.77738e-08	7.19103e-09	5.44039e-08	5.59568e-09	-7.77489e-09	-2.46862e-08	2.19313e-09	2.19701e-08	3.99087e-09	9.40944e-09	-1.41336e-08	3.18345e-08	9.30524e-09	-7.61844e-08	-1.59078e-08	-1.66626e-08	-6.39477e-08	-6.40179e-09	1.11965e-08	3.61865e-08	2.71565e-08	2.66278e-09	3.37122e-08	-4.77381e-08	3.83403e-14
-3.97355e-08	-3.16851e-08	2.80156e-09	1.13133e-07	2.19187e-08	2.18787e-08	-1.72727e-08	7.17847e-09	5.44038e-08	5.59663e-09	-7.77488e-09	-2.47764e-08	2.1999e-09	2.19703e-08	4.32167e-09	9.40923e-09	-1.41652e-08	3.1828e-08	9.30622e-09	-7.61828e-08	-1.59073e-08	-1.66586e-08	-6.39465e-08	-6.4014e-09	1.11968e-08	3.62078e-08	2.71566e-08	2.66734e-09	3.37159e-08	-4.77145e-08	3.83182e-14
-3.9733e-08	-3.17122e-08	2.82473e-09	1.07258e-07	2.20223e-08	1.74863e-08	-1.74777e-08	7.60849e-09	5.4404e-08	4.78132e-09	-7.77489e-09	-2.55343e-08	2.18967e-09	2.19642e-08	4.30742e-09	9.40938e-09	-1.41407e-08	3.1815e-08	9.26966e-09	-7.619e-08	-1.59076e-08	-1.66622e-08	-6.39477e-08	-6.40175e-09	1.11966e-08	3.62169e-08	2.67748e-08	2.66611e-09	3.37123e-08	-4.7718e-08	3.68787e-14
-3.97649e-08	-1.81933e-08	2.80534e-09	1.08082e-07	2.19964e-08	1.45047e-08	-1.7407e-08	7.44738e-09	5.4404e-08	3.23414e-09	-7.77484e-09	-2.65041e-08	2.41339e-09	2.1967e-08	4.05531e-09	9.40942e-09	-1.41677e-08	3.18136e-08	9.28477e-09	-7.61989e-08	-1.59066e-08	-1.66018e-08	-6.39463e-08	-6.40166e-09	1.11966e-08	3.60709e-08	2.56617e-08	2.66717e-09	3.37159e-08	-4.77172e-08	3.6251e-14
-3.97598e-08	-9.13566e-09	2.78764e-09	1.07846e-07	2.1956e-08	1.80555e-08	-1.74037e-08	7.79418e-09	5.44038e-08	4.85047e-09	-7.77488e-09	-2.5341e-08	2.27987e-09	2.1954e-08	4.4196e-09	9.40933e-09	-1.41655e-08	3.18225e-08	9.28381e-09	-7.61977e-08	-1.59074e-08	-1.65775e-08	-6.39467e-08	-6.40164e-09	1.11966e-08	3.61843e-08	2.6365e-08	2.6665e-09	3.37159e-08	-4.7718e-08	3.60701e-14
-3.97623e-08	-1.25153e-08	2.80156e-09	1.08087e-07	2.19819e-08	1.50458e-08	-1.74053e-08	7.33217e-09	5.4404e-08	3.41511e-09	-7.77485e-09	-2.57627e-08	2.37691e-09	2.19672e-08	4.12261e-09	9.40941e-09	-1.41678e-08	3.18139e-08	9.28671e-09	-7.61984e-08	-1.59067e-08	-1.65996e-08	-6.39465e-08	-6.40166e-09	1.11966e-08	3.61115e-08	2.57015e-08	2.66698e-09	3.37159e-08	-4.77184e-08	3.60589e-14
-3.97629e-08	-1.22562e-08	2.79247e-09	1.07835e-07	2.19717e-08	1.80813e-08	-1.74127e-08	7.61107e-09	5.44039e-08	4.14727e-09	-7.77494e-09	-2.53577e-08	2.38725e-09	2.19573e-08	4.40019e-09	9.40727e-09	-1.41636e-08	9.03752e-09	9.28403e-09	-7.61978e-08	-1.58631e-08	-1.66043e-08	-6.39319e-08	-6.40172e-09	1.11966e-08	3.61833e-08	2.65539e-08	2.66669e-09	3.3714e-08	-4.77057e-08	3.52038e-14
-3.97557e-08	-1.24131e-08	2.79672e-09	1.07805e-07	2.19759e-08	1.60989e-08	-1.74474e-08	7.52575e-09	5.4404e-08	3.40024e-09	-7.77491e-09	-2.53548e-08	2.3356e-09	2.19593e-08	4.27364e-09	9.40805e-09	-1.41532e-08	1.14481e-08	9.28571e-09	-7.61971e-08	-1.58888e-08	-1.66051e-08	-6.39411e-08	-6.40169e-09	1.11966e-08	3.58618e-08	2.64215e-08	2.66655e-09	3.3715e-08	-4.77151e-08	3.5148e-14
-3.97645e-08	-1.09465e-08	2.79592e-09	1.07739e-07	2.19734e-08	1.67276e-08	-1.74159e-08	7.49034e-09	5.44039e-08	3.97951e-09	-7.77489e-09	-2.54124e-08	2.35063e-09	2.19577e-08	4.32074e-09	9.4088e-09	-1.04751e-08	1.26954e-08	9.28529e-09	-7.6197e-08	-1.5897e-08	-1.66009e-08	-6.39393e-08	-6.40061e-09	1.11966e-08	3.59403e-08	2.63538e-08	2.66618e-09	3.37146e-08	-4.77124e-08	3.50678e-14
-3.96964e-08	-1.1861e-08	2.79604e-09	1.07712e-07	2.19813e-08	1.66975e-08	-1.74335e-08	7.45445e-09	5.44039e-08	3.74955e-09	-7.77463e-09	-2.53573e-08	2.28548e-09	2.19609e-08	4.15903e-09	8.46744e-09	-9.99303e-09	1.20043e-08	9.28511e-09	-7.61972e-08	-1.60589e-08	-1.66081e-08	-6.39395e-08	-6.40096e-09	1.11967e-08	3.59601e-08	2.64419e-08	2.66659e-09	3.37149e-08	-4.77143e-08	3.50388e-14
-3.97567e-08	-1.17839e-08	2.7947e-09	1.07738e-07	2.19762e-08	1.68259e-08	-1.74278e-08	7.50797e-09	5.44089e-08	3.86116e-09	-7.77485e-09	-2.535e-08	2.34492e-09	2.19591e-08	4.27728e-09	9.18151e-09	-1.08397e-08	1.15405e-08	9.28554e-09	-7.61901e-08	-1.58976e-08	-1.66113e-08	-6.39442e-08	-6.40136e-09	1.11966e-08	3.58039e-08	2.39143e-08	2.66636e-09	3.37153e-08	-4.77151e-08	3.49296e-14
-3.97579e-08	-1.15497e-08	2.79639e-09	1.90977e-08	2.19788e-08	1.67889e-08	-2.15559e-08	7.45748e-09	5.43274e-08	3.79806e-09	-7.77481e-09	-2.53804e-08	2.3349e-09	2.19593e-08	4.27658e-09	9.36694e-09	-1.04663e-08	1.17685e-08	9.28526e-09	-7.61918e-08	-1.58975e-08	-1.69327e-08	-6.3959e-08	-6.40404e-09	1.11866e-08	3.5937e-08	2.55769e-08	2.66649e-09	3.37147e-08	-4.77049e-08	2.3937e-14
-3.97485e-08	-1.16728e-08	2.78104e-09	2.87325e-08	2.19781e-08	1.68126e-08	-1.4995e-08	7.47798e-09	3.72726e-08	3.84205e-09	-7.77444e-09	-2.53792e-08	2.42041e-09	2.196e-08	4.26353e-09	8.73104e-09	-1.0251e-08	1.14856e-08	9.28525e-09	-7.61961e-08	-1.59316e-08	-1.65985e-08	-6.39578e-08	-6.05216e-09	1.1093e-08	3.58992e-08	2.54681e-08	2.66959e-09	3.37153e-08	-4.77098e-08	2.25531e-14
-3.95134e-08	-1.22057e-08	2.79532e-09	2.38535e-08	2.19974e-08	1.68318e-08	-1.89249e-08	7.39294e-09	2.64619e-08	4.16732e-09	-7.77468e-09	-2.5388e-08	2.69163e-09	2.19589e-08	4.27607e-09	8.91954e-09	-1.04379e-08	1.14238e-08	9.28516e-09	-7.61951e-08	-1.5924e-08	-1.68373e-08	-6.39392e-08	-6.36425e-09	1.11878e-08	2.94319e-08	2.59193e-08	2.66667e-09	3.3715e-08	-4.76919e-08	2.13557e-14
-3.9539e-08	-1.21745e-08	2.79532e-09	2.36177e-08	2.19984e-08	1.68198e-08	-1.83547e-08	7.42664e-09	2.70304e-08	4.12346e-09	-7.77484e-09	-2.53877e-08	2.66836e-09	2.19591e-08	4.27602e-09	8.95948e-09	-1.04324e-08	1.1377e-08	9.28517e-09	-7.61943e-08	-1.59283e-08	-1.6842e-08	-6.39398e-08	-6.35747e-09	1.11888e-08	3.0233e-08	1.69896e-08	2.66666e-09	3.3715e-08	-4.76919e-08	2.10189e-14
-3.96701e-08	-1.19382e-08	2.79488e-09	2.50518e-08	2.19952e-08	1.68065e-08	-1.84056e-08	7.39851e-09	2.19821e-08	3.94575e-09	-7.77464e-09	-2.53876e-08	2.65468e-09	2.19592e-08	4.2729e-09	8.83561e-09	-1.02516e-08	1.14938e-08	9.28517e-09	-7.6194e-08	-1.59233e-08	-1.68372e-08	-6.39419e-08	-6.38233e-09	1.11386e-08	3.23021e-08	9.16647e-09	2.66701e-09	3.3715e-08	-4.76969e-08	2.07663e-14
-3.95677e-08	-1.20097e-08	2.80115e-09	2.3785e-08	2.19882e-08	1.68215e-08	-1.83223e-08	7.3848e-09	2.21721e-08	4.12401e-09	-7.77371e-09	-2.53874e-08	2.58462e-09	2.19591e-08	4.26794e-09	8.91027e-09	-1.03491e-08	1.14217e-08	9.28515e-09	-7.61948e-08	-1.59192e-08	-1.69665e-08	-6.39426e-08	-6.32586e-09	1.11577e-08	3.05061e-08	1.39771e-08	2.66697e-09	3.3715e-08	-4.76956e-08	2.07087e-14
-3.97027e-08	-1.20223e-08	2.85115e-09	2.37539e-08	2.1988e-08	1.68242e-08	-1.84432e-08	7.42732e-09	2.38144e-08	4.12863e-09	-7.77439e-09	-2.53875e-08	2.46434e-09	2.19591e-08	4.26921e-09	8.78858e-09	-1.0321e-08	1.14259e-08	9.28482e-09	-7.6194e-08	-1.59211e-08	-1.68604e-08	-6.39399e-08	-6.33039e-09	1.1182e-08	3.22602e-08	6.10481e-09	2.65657e-09	3.37366e-08	-2.77167e-08	1.92393e-14
-3.96827e-08	-1.20135e-08	3.06399e-09	2.40064e-08	2.19879e-08	1.68129e-08	-1.81019e-08	7.40566e-09	2.32935e-08	3.92486e-09	-7.77458e-09	-2.53877e-08	2.49979e-09	2.19592e-08	4.2729e-09	8.87013e-09	-1.02822e-08	1.14067e-08	9.28504e-09	-7.61938e-08	-1.59234e-08	-1.691e-08	-6.39418e-08	-6.3092e-09	1.11865e-08	3.07863e-08	1.0983e-08	2.63469e-09	3.37368e-08	-2.81358e-08	1.92275e-14
-3.96654e-08	-1.2033e-08	2.82842e-09	2.39329e-08	2.19916e-08	1.68173e-08	-1.82928e-08	7.41556e-09	2.29674e-08	3.95878e-09	-7.77384e-09	-2.53873e-08	2.63424e-09	2.0628e-08	4.27169e-09	8.84612e-09	-1.03082e-08	1.14229e-08	9.28396e-09	-7.61942e-08	-1.59277e-08	-1.68842e-08	-6.39455e-08	-6.65661e-09	1.1189e-08	3.12342e-08	1.11363e-08	2.66168e-09	2.04923e-08	-2.85511e-08	1.84996e-14
-3.98483e-08	-1.20266e-08	2.63046e-09	2.3755e-08	2.19894e-08	1.68209e-08	-1.81781e-08	7.38499e-09	2.27958e-08	3.94147e-09	-8.63072e-09	-2.53605e-08	2.60729e-09	1.99532e-08	2.24589e-09	9.57967e-09	-1.19191e-08	1.14173e-08	9.28454e-09	-7.61043e-08	-1.58794e-08	-1.6919e-08	-6.22045e-08	-7.15924e-09	1.43193e-09	3.13243e-08	1.09159e-08	2.65908e-09	2.19418e-08	-2.95598e-08	1.8284e-14
-3.97301e-08	-1.20402e-08	2.68144e-09	2.3925e-08	2.19907e-08	1.68199e-08	-1.82291e-08	7.39969e-09	2.27408e-08	3.95378e-09	-7.85021e-09	-2.53825e-08	2.60108e-09	2.00053e-08	2.86937e-09	9.27052e-09	-1.06066e-08	1.14205e-08	9.28424e-09	-7.61769e-08	-1.59014e-08	-1.68571e-08	-6.24734e-08	-7.04385e-09	7.85955e-10	3.13685e-08	1.07993e-08	2.66403e-09	2.11643e-08	-2.92058e-08	1.82273e-14
-3.96633e-08	-1.2034e-08	2.8473e-09	2.40909e-08	2.19675e-08	1.68177e-08	-1.82121e-08	7.40514e-09	2.28738e-08	3.97119e-09	-6.49192e-09	-2.5415e-08	2.56186e-09	2.05994e-08	3.53181e-09	8.91038e-09	-1.0995e-08	1.14106e-08	9.28382e-09	-7.61795e-08	-1.59411e-08	-1.68659e-08	-4.89136e-08	-6.62279e-09	7.45357e-09	3.11609e-08	1.07883e-08	2.65857e-09	2.02923e-08	-2.93285e-08	1.67457e-14
-3.96877e-08	-1.20323e-08	2.82583e-09	2.39736e-08	2.19989e-08	1.68173e-08	-1.82184e-08	7.39451e-09	2.28104e-08	3.97125e-09	-7.81279e-09	-2.54194e-08	2.55221e-09	2.03325e-08	3.01072e-09	8.93624e-09	-1.03421e-08	1.14128e-08	9.27696e-09	-7.61798e-08	-1.59327e-08	-1.68425e-08	-4.71647e-08	-6.75423e-09	7.90132e-09	3.18245e-08	1.0418e-08	2.66145e-09	1.93046e-08	-2.98845e-08	1.6599e-14
-3.97183e-08	-1.20322e-08	2.77734e-09	2.39638e-08	2.19802e-08	1.68195e-08	-1.82504e-08	7.39604e-09	2.29231e-08	3.97008e-09	-6.80576e-09	-2.54064e-08	2.56992e-09	2.02881e-08	3.43194e-09	9.00446e-09	-1.05464e-08	1.14183e-08	9.28342e-09	-7.61777e-08	-1.59251e-08	-1.68549e-08	-4.74925e-08	-6.72816e-09	3.48809e-09	3.14272e-08	1.04378e-08	2.66115e-09	2.03123e-08	-2.93237e-08	1.65599e-14
-2.31209e-08	-1.20845e-08	2.75154e-09	2.39264e-08	2.20304e-08	1.68193e-08	-1.93656e-08	7.40033e-09	2.27721e-08	4.13187e-09	-6.88673e-09	-2.53996e-08	2.57274e-09	1.99813e-08	2.40681e-09	9.03792e-09	-1.04204e-08	1.1417e-08	9.26674e-09	-7.61774e-08	-1.59046e-08	-1.68879e-08	-4.80604e-08	-6.72096e-09	7.45597e-09	3.15303e-08	1.04084e-08	2.65886e-09	2.01688e-08	-2.93269e-08	1.56332e-14
-2.27113e-08	-1.20414e-08	2.77719e-09	2.40064e-08	2.22004e-08	1.68186e-08	-1.82462e-08	7.39624e-09	2.28664e-08	3.9911e-09	-6.82437e-09	-2.54066e-08	2.56229e-09	2.01055e-08	3.377e-09	9.03917e-09	-1.05307e-08	1.14162e-08	9.28228e-09	-7.61792e-08	-1.5902e-08	-1.68651e-08	-4.77567e-08	-6.73132e-09	5.39167e-09	3.14465e-08	1.04215e-08	2.66101e-09	1.97669e-08	-2.92255e-08	1.55154e-14
-2.23833e-08	-1.20418e-08	2.79087e-09	2.39406e-08	2.203e-08	1.6818e-08	-1.83846e-08	7.39498e-09	2.28311e-08	3.97628e-09	-6.6078e-09	-2.54033e-08	2.57477e-09	2.00283e-08	3.48168e-09	9.03747e-09	-1.05114e-08	1.14143e-08	9.28033e-09	-7.61801e-08	-1.58923e-08	-1.68692e-08	-4.74509e-08	-6.73664e-09	5.97945e-09	3.14329e-08	1.02607e-08	2.66132e-09	2.02318e-08	-2.93526e-08	1.54869e-14
-2.28044e-08	-1.20475e-08	2.76133e-09	2.39451e-08	2.20446e-08	1.68184e-08	-1.81799e-08	7.39432e-09	2.28374e-08	3.95644e-09	-6.98004e-09	-2.5403e-08	2.57313e-09	1.74343e-08	3.38657e-09	9.02569e-09	-1.05237e-08	1.14145e-08	9.28006e-09	-7.61804e-08	-1.58338e-08	-1.68689e-08	-4.77079e-08	-6.73364e-09	6.14652e-09	3.14505e-08	1.04184e-08	2.66054e-09	2.02053e-08	-2.93525e-08	1.54345e-14
-2.31416e-08	-1.20445e-08	2.77711e-09	2.39461e-08	2.21977e-08	1.67464e-08	-1.87871e-08	7.29546e-09	2.28386e-08	3.68409e-09	-6.75717e-09	-1.63406e-08	2.57003e-09	1.79323e-08	3.44917e-09	9.03547e-09	-1.05534e-08	1.16429e-08	9.27756e-09	-7.60267e-08	-1.59105e-08	-1.68719e-08	-4.76276e-08	-6.7271e-09	5.90353e-09	3.14826e-08	1.0336e-08	2.66196e-09	2.01505e-08	-2.93522e-08	1.50827e-14
-2.285e-08	-1.22289e-08	2.73075e-09	2.54281e-08	2.22361e-08	1.66179e-08	-1.87493e-08	7.32755e-09	2.28343e-08	3.23635e-09	-6.82955e-09	-1.90245e-08	2.56304e-09	1.77915e-08	3.14509e-09	9.03011e-09	-1.05209e-08	1.20623e-08	9.27916e-09	-5.80548e-08	-1.5897e-08	-1.72159e-08	-4.76598e-08	-6.73751e-09	6.22155e-09	2.67347e-08	1.04869e-08	2.62325e-09	2.00272e-08	-2.92376e-08	1.25614e-14
-2.24069e-08	-1.2092e-08	2.7749e-09	2.41494e-08	2.21506e-08	1.67356e-08	-1.86332e-08	7.38173e-09	2.28326e-08	3.39242e-09	-6.84243e-09	-2.13686e-08	2.56164e-09	1.79757e-08	3.18767e-09	9.02245e-09	-1.0505e-08	1.17885e-08	9.27448e-09	-6.2175e-08	-1.58921e-08	-1.72525e-08	-1.25423e-08	-6.73622e-09	5.93258e-09	3.02152e-08	1.04212e-08	2.62563e-09	2.00464e-08	-2.92986e-08	1.1147e-14
-2.1045e-08	-1.22482e-08	2.81813e-09	2.42735e-08	2.21361e-08	1.66257e-08	-1.90022e-08	7.377e-09	1.73344e-08	2.11314e-09	-6.89249e-09	-2.10849e-08	2.56879e-09	1.65161e-08	3.14251e-09	9.0238e-09	-1.04402e-08	1.20268e-08	9.2578e-09	-2.75376e-08	-1.59123e-08	-1.70555e-08	-2.33045e-08	-6.7903e-09	6.40966e-09	2.96715e-08	9.6459e-09	2.54266e-09	2.00567e-08	-2.73887e-08	7.94406e-15
-7.21456e-09	-1.23099e-08	2.75939e-09	2.59004e-08	2.21478e-08	1.36678e-08	-1.88771e-08	7.37987e-09	5.89266e-09	2.54266e-09	-6.80949e-09	-2.2243e-08	1.98568e-09	1.5575e-08	3.18867e-09	9.14038e-09	-9.94973e-09	1.22707e-08	9.2419e-09	-9.94195e-09	-1.59027e-08	-1.7214e-08	-2.14266e-08	-6.70801e-09	6.3383e-09	2.73852e-08	7.84011e-09	2.30552e-09	2.00367e-08	-1.99132e-08	6.03477e-15
-9.6386e-09	-1.23097e-08	2.76372e-09	2.58662e-08	2.2142e-08	1.39452e-08	-1.89328e-08	7.33395e-09	6.08468e-09	2.79333e-09	-6.81485e-09	-2.19291e-08	2.09587e-09	1.34289e-08	3.17686e-09	8.82794e-09	-9.84433e-09	1.25433e-08	9.19367e-09	-1.43919e-08	-1.59006e-08	-1.72449e-08	-1.74388e-08	-6.70329e-09	6.26971e-09	2.72254e-08	6.79356e-09	2.32663e-09	2.00521e-08	-2.14728e-08	6.00343e-15
-1.07769e-08	-1.02955e-08	2.76815e-09	2.56346e-08	2.21637e-08	1.45183e-08	-1.88717e-08	7.36382e-09	8.37002e-09	2.32545e-09	-6.8799e-09	-2.10935e-08	2.15216e-09	1.10674e-08	3.19398e-09	8.93604e-09	-9.3014e-09	1.23028e-08	9.20167e-09	-1.38245e-08	-1.58852e-08	-1.72437e-08	-1.20218e-08	-6.67851e-09	6.2126e-09	2.76969e-08	7.17415e-09	2.38333e-09	2.00538e-08	-2.04352e-08	5.71931e-15
-8.68139e-09	-1.21294e-08	2.76357e-09	2.50795e-08	2.21366e-08	1.4047e-08	-1.89429e-08	7.30459e-09	6.31366e-09	2.62917e-09	-6.81611e-09	-2.22153e-08	2.01781e-09	8.69865e-09	3.19025e-09	7.97944e-09	-9.35436e-09	1.24728e-08	9.23181e-09	-1.32067e-08	-1.59001e-08	-1.72427e-08	-1.22107e-08	-6.70036e-09	6.35382e-09	2.72752e-08	6.9898e-09	2.33011e-09	2.00515e-08	-1.992e-08	5.5833e-15
-1.00679e-08	-1.19348e-08	2.82155e-09	2.54563e-08	2.2127e-08	1.48354e-08	-1.87592e-08	4.13034e-09	8.07149e-09	2.37705e-09	-6.82285e-09	-2.13909e-08	2.23391e-09	1.13786e-08	2.71332e-09	6.52197e-09	-9.28892e-09	1.23841e-08	9.15751e-09	-1.1814e-08	-1.54282e-08	-1.72819e-08	-1.0644e-08	-6.74544e-09	6.26446e-09	2.73335e-08	6.30946e-09	2.33536e-09	2.00064e-08	-2.03456e-08	5.54213e-15
-9.58532e-09	-1.14948e-08	2.74428e-09	2.51646e-08	2.2139e-08	5.45165e-09	-1.88407e-08	5.65197e-09	7.36042e-09	2.39743e-09	-6.83032e-09	-2.15304e-08	2.14887e-09	1.04119e-08	3.21972e-09	7.00414e-09	-9.45106e-09	1.23373e-08	9.15754e-09	-1.11114e-08	-1.50625e-08	-1.73528e-08	-6.9461e-09	-7.00351e-09	6.29695e-09	2.76037e-08	6.04444e-09	2.46387e-09	2.00251e-08	-2.07431e-08	5.2638e-15
-9.47295e-09	-1.14974e-08	2.75453e-09	2.52358e-08	2.21387e-08	6.98352e-09	-1.88476e-08	5.77612e-09	7.3508e-09	2.4503e-09	-6.83574e-09	-2.14988e-08	2.14713e-09	1.01462e-08	3.12023e-09	7.07652e-09	-9.45818e-09	1.23429e-08	9.16727e-09	-1.11462e-08	-1.51436e-08	-1.73497e-08	-7.4721e-09	-6.99206e-09	6.29705e-09	2.71778e-08	6.13243e-09	2.42889e-09	1.74596e-08	-2.06752e-08	5.16941e-15
-9.48534e-09	-1.15062e-08	2.74472e-09	2.50854e-08	2.21143e-08	7.14644e-09	-1.88421e-08	4.91107e-09	7.3701e-09	2.39168e-09	-6.82902e-09	-2.15057e-08	2.21731e-09	1.0207e-08	3.05725e-09	6.65961e-09	-9.37187e-09	1.24224e-08	9.11978e-09	-1.12171e-08	-1.54736e-08	-1.72903e-08	-7.40221e-09	-6.80101e-09	6.29745e-09	2.73395e-08	6.54753e-09	2.40652e-09	1.32301e-08	-2.02983e-08	5.0238e-15
-9.49152e-09	-1.16474e-08	2.98951e-09	2.46289e-08	2.22197e-08	5.56698e-09	-1.88448e-08	4.59812e-09	6.60444e-09	2.51791e-09	-6.83311e-09	-2.15856e-08	2.27685e-09	1.02738e-08	3.08064e-09	6.52886e-09	-9.43052e-09	1.24708e-08	9.15392e-09	-1.14571e-08	-1.55422e-08	-1.7289e-08	-7.53933e-09	-6.81143e-09	6.29155e-09	2.75239e-08	6.36645e-09	2.47415e-09	1.33638e-08	-2.03958e-08	5.00928e-15
-9.54903e-09	-1.15745e-08	2.76551e-09	2.49116e-08	2.2123e-08	5.65732e-09	-1.8842e-08	4.52767e-09	3.63398e-09	2.53883e-09	-6.84469e-09	-2.15902e-08	2.1999e-09	1.02579e-08	3.11498e-09	6.64002e-09	-9.38614e-09	1.24479e-08	9.14115e-09	-1.12897e-08	-1.53916e-08	-5.34132e-09	-7.8256e-09	-6.81037e-09	6.34233e-09	2.74487e-08	6.52411e-09	2.44626e-09	1.31299e-08	-2.03696e-08	4.70347e-15
-9.50589e-09	-1.15765e-08	2.78557e-09	2.4854e-08	2.21307e-08	5.90569e-09	-1.8846e-08	4.81391e-09	4.63785e-09	2.60321e-09	-6.84292e-09	-2.16313e-08	2.20022e-09	1.02145e-08	3.0889e-09	6.6944e-09	-9.39053e-09	1.24478e-08	8.34827e-09	-1.13531e-08	-1.5396e-08	-4.73371e-09	-7.81365e-09	-6.70882e-09	6.256e-09	2.74452e-08	6.50011e-09	2.41389e-09	1.30447e-08	-2.03771e-08	4.69247e-15
-9.47168e-09	-1.15883e-08	2.78689e-09	2.49611e-08	2.21439e-08	6.51146e-09	-1.88441e-08	4.1187e-09	5.43229e-09	2.62836e-09	-6.83856e-09	-2.16522e-08	2.20271e-09	1.02482e-08	3.07576e-09	6.60122e-09	-9.39511e-09	1.2451e-08	5.5209e-09	-1.14176e-08	-1.53825e-08	-4.33333e-09	-7.83581e-09	-6.27555e-09	3.344e-09	2.74586e-08	6.40659e-09	2.41604e-09	1.21003e-08	-2.0367e-08	4.60814e-15
-9.51282e-09	-1.15708e-08	2.79204e-09	2.49304e-08	2.21277e-08	5.97041e-09	-1.88442e-08	4.70589e-09	5.74973e-09	2.51912e-09	-3.07528e-09	-2.15942e-08	2.20943e-09	1.02281e-08	3.06794e-09	6.71568e-09	-9.3941e-09	1.25405e-08	4.19878e-09	-1.13283e-08	-1.54135e-08	-6.12944e-09	-1.60834e-09	-6.38259e-09	5.18861e-09	2.74144e-08	6.46551e-09	2.42505e-09	1.24069e-08	-2.03757e-08	4.54061e-15
-9.51848e-09	-1.15817e-08	2.00419e-09	2.49483e-08	2.2135e-08	6.03418e-09	-1.8844e-08	4.36438e-09	5.20335e-09	2.58824e-09	-3.3933e-09	-2.1631e-08	2.21165e-09	1.02215e-08	3.06914e-09	6.6404e-09	-9.39431e-09	1.251e-08	5.35419e-09	-1.13576e-08	-9.05018e-09	-5.89104e-09	-3.21924e-09	-6.32117e-09	5.42965e-09	2.74238e-08	6.45724e-09	2.45193e-09	1.24881e-08	-2.03806e-08	4.39768e-15
-9.50871e-09	-1.15852e-08	1.5773e-09	2.49217e-08	2.21331e-08	5.9637e-09	-1.88439e-08	4.55438e-09	5.31226e-09	2.54557e-09	-4.84529e-09	-2.16253e-08	2.21212e-09	1.02058e-08	3.06637e-09	6.66312e-09	-9.40247e-09	1.25075e-08	5.59326e-09	-1.13702e-08	-6.98939e-09	-5.5449e-09	-2.16152e-09	-6.45457e-09	5.16183e-09	2.68817e-08	6.4512e-09	2.4437e-09	1.227e-08	-2.03739e-08	4.33202e-15
-9.50037e-09	-1.15832e-08	2.23628e-09	2.49342e-08	2.21392e-08	6.04878e-09	-1.88453e-08	4.32622e-09	5.65927e-09	2.54361e-09	-4.15953e-09	-2.16279e-08	2.20899e-09	1.0207e-08	3.07401e-09	6.59976e-09	-9.39757e-09	1.25044e-08	5.18304e-09	-1.13682e-08	-8.43296e-09	-5.38088e-09	-3.09588e-09	-6.39065e-09	5.07365e-09	2.73152e-08	6.45176e-09	2.43662e-09	1.23614e-08	-1.7107e-08	4.25352e-15
-9.50347e-09	-1.18231e-08	1.92331e-09	2.48661e-08	1.83034e-08	5.14792e-09	-1.88436e-08	4.6022e-09	4.46781e-09	2.57394e-09	-4.9987e-09	-2.16254e-08	2.21437e-09	1.03119e-08	1.97824e-09	6.66552e-09	-9.38144e-09	1.27038e-08	5.46927e-09	-1.13616e-08	-8.07856e-09	-5.42612e-09	-2.25858e-09	-6.23077e-09	3.44766e-09	2.73899e-08	6.45362e-09	2.44528e-09	1.2555e-08	-1.83679e-08	4.12047e-15
-9.51206e-09	-1.16066e-08	1.54981e-09	2.49294e-08	1.83851e-08	5.91634e-09	-1.88437e-08	4.58733e-09	5.23542e-09	2.55059e-09	-5.09825e-09	-2.16258e-08	2.21073e-09	1.02455e-08	2.77515e-09	6.63012e-09	-9.395e-09	6.01434e-09	5.14671e-09	-1.13653e-08	-8.71561e-09	-5.40091e-09	-2.87881e-09	-6.22796e-09	3.96036e-09	2.72332e-08	6.45588e-09	2.44716e-09	1.24283e-08	-1.79141e-08	3.99999e-15
-9.50825e-09	-1.16018e-08	1.42568e-09	5.59843e-09	1.93812e-08	5.68605e-09	-1.88427e-08	4.54845e-09	5.26117e-09	2.55618e-09	-3.79685e-09	-2.16257e-08	2.20918e-09	1.02477e-08	2.99209e-09	6.64944e-09	-9.39261e-09	5.74799e-09	5.1267e-09	-1.13662e-08	-8.18963e-09	-5.38812e-09	-3.12783e-09	-6.29649e-09	4.44155e-09	2.71355e-08	6.45327e-09	2.47818e-09	1.23768e-08	-1.81746e-08	3.43106e-15
-9.50952e-09	-1.16142e-08	1.90364e-09	2.80112e-09	1.8897e-08	2.45351e-09	-1.88422e-08	4.49479e-09	5.23061e-09	2.55845e-09	-4.81873e-09	-2.1623e-08	2.20742e-09	1.02463e-08	2.64715e-09	6.65539e-09	-9.39264e-09	6.60075e-09	5.18188e-09	-8.33771e-09	-8.07983e-09	-5.4231e-09	-2.83178e-09	-6.3205e-09	4.69083e-09	2.72146e-08	6.45254e-09	2.3998e-09	1.24053e-08	-1.81008e-08	3.32336e-15
-9.50272e-09	-1.16178e-08	1.88854e-09	3.68935e-09	1.8905e-08	2.75511e-09	-1.88399e-08	4.49661e-09	5.21902e-09	2.55839e-09	-4.84332e-09	-2.1623e-08	2.20647e-09	1.02478e-08	2.60898e-09	6.65557e-09	-9.39266e-09	6.60058e-09	5.18084e-09	-7.86607e-09	-8.08034e-09	-5.4236e-09	-2.81301e-09	-6.32061e-09	4.69239e-09	2.72121e-08	6.45251e-09	2.40566e-09	1.24057e-08	-1.81113e-08	3.32332e-15
-9.50812e-09	-1.16424e-08	1.83666e-09	3.52484e-09	1.91945e-08	2.30774e-09	-1.88423e-08	4.50028e-09	5.13364e-09	2.55788e-09	-4.53995e-09	-2.16231e-08	2.19975e-09	1.02509e-08	1.90877e-09	6.6512e-09	-9.39062e-09	6.22286e-09	5.12235e-09	-8.04248e-09	-8.09314e-09	-5.41684e-09	-2.76285e-09	-6.32809e-09	4.4343e-09	2.7198e-08	6.45219e-09	2.49271e-09	1.24088e-08	-1.81501e-08	3.32064e-15
-9.49882e-09	-1.16327e-08	1.84677e-09	3.39098e-09	1.90441e-08	2.08427e-09	-1.88405e-08	4.5081e-09	5.14609e-09	2.55627e-09	-4.46325e-09	-2.16237e-08	2.2017e-09	1.02442e-08	2.15302e-09	6.64638e-09	-9.39276e-09	4.98066e-09	5.20317e-09	-8.24691e-09	-8.0568e-09	-5.42973e-09	-2.78655e-09	-6.32256e-09	4.42781e-09	2.71994e-08	6.45168e-09	2.43952e-09	1.24213e-08	-1.81078e-08	3.30131e-15
-9.49909e-09	-1.1626e-08	1.72972e-09	3.26949e-09	1.90267e-08	2.85771e-09	-1.88412e-08	4.51011e-09	5.18686e-09	2.55621e-09	-4.46491e-09	-2.16224e-08	2.20499e-09	1.02464e-08	2.32403e-09	6.56505e-09	-9.39194e-09	5.21929e-09	2.1313e-09	-8.42868e-09	-8.06346e-09	-5.42991e-09	-2.81525e-09	-6.323e-09	4.29868e-09	1.12234e-08	6.44974e-09	3.05641e-09	1.24144e-08	-1.8109e-08	2.67473e-15
-8.15215e-09	-1.16212e-08	1.2958e-09	3.39978e-09	1.90174e-08	2.87537e-09	-1.88401e-08	4.50431e-09	5.13695e-09	2.55648e-09	-4.39291e-09	-2.16224e-08	2.20298e-09	1.02478e-08	2.36128e-09	6.26147e-09	-9.39192e-09	5.34333e-09	-1.64098e-09	-8.2525e-09	-8.13722e-09	-5.42854e-09	-2.80854e-09	-6.32238e-09	4.47299e-09	1.1748e-08	6.44972e-09	2.87501e-09	1.24099e-08	-1.81052e-08	2.65511e-15
-8.15215e-09	-1.16212e-08	1.2958e-09	3.39978e-09	1.90174e-08	2.87537e-09	-1.88401e-08	4.50431e-09	5.13695e-09	2.55648e-09	-4.39291e-09	-2.16224e-08	2.20298e-09	1.02478e-08	2.36128e-09	6.26147e-09	-9.39192e-09	5.34333e-09	-1.64098e-09	-8.2525e-09	-8.13722e-09	-5.42854e-09	-2.80854e-09	-6.32238e-09	4.47299e-09	1.1748e-08	6.44972e-09	2.87501e-09	1.24099e-08	-1.81052e-08	2.65511e-15
-6.52688e-09	-1.16243e-08	1.22965e-09	3.41847e-09	1.90204e-08	2.87764e-09	-1.88401e-08	4.50385e-09	5.13825e-09	2.55657e-09	-4.39259e-09	-2.1621e-08	2.2018e-09	1.02478e-08	2.34992e-09	6.29174e-09	-9.39177e-09	5.35687e-09	-3.20275e-10	-8.25227e-09	-8.29043e-09	-5.42713e-09	-2.80692e-09	-6.32281e-09	4.46978e-09	1.19931e-08	6.45196e-09	2.90438e-09	1.24105e-08	-1.81151e-08	2.63809e-15
-6.63647e-09	-1.16238e-08	1.36554e-09	3.43255e-09	1.90317e-08	2.88635e-09	-1.87112e-08	4.50674e-09	5.14183e-09	2.55649e-09	-4.40922e-09	-2.1576e-08	2.20283e-09	1.0247e-08	2.37358e-09	6.39079e-09	-9.39186e-09	5.30393e-09	2.05553e-10	-8.2809e-09	-8.13845e-09	-5.42827e-09	-2.80618e-09	-6.38658e-09	4.3865e-09	1.17556e-08	6.4516e-09	2.91583e-09	1.24107e-08	-1.81112e-08	2.62695e-15
-6.93623e-09	-7.53511e-09	1.39701e-09	2.66543e-09	1.90231e-08	2.87666e-09	-1.87295e-08	4.51798e-09	5.14974e-09	2.55647e-09	-4.44053e-09	-2.15914e-08	2.21908e-09	1.02476e-08	2.35154e-09	6.35698e-09	-9.3918e-09	5.30069e-09	1.89986e-10	-8.27715e-09	-8.16356e-09	-5.42952e-09	-2.80063e-09	-6.30535e-09	4.40904e-09	1.18858e-08	6.45034e-09	2.96603e-09	1.24121e-08	-1.81096e-08	2.55186e-15
-6.88e-09	-9.16605e-09	1.37473e-09	3.31894e-09	1.9031e-08	2.8592e-09	-1.873e-08	4.508e-09	5.14377e-09	2.55648e-09	-4.50812e-09	-2.15819e-08	2.50037e-09	3.03852e-09	2.35229e-09	2.93949e-09	-9.39188e-09	5.33596e-09	-3.48515e-10	-8.28568e-09	-8.15625e-09	-5.562e-09	-2.79881e-09	-5.97014e-09	4.23545e-09	1.17803e-08	6.44241e-09	2.93773e-09	1.24109e-08	-1.81098e-08	2.44973e-15
-6.89172e-09	-7.6087e-09	1.35976e-09	3.39214e-09	1.9028e-08	2.86671e-09	-1.87482e-08	4.50593e-09	5.14442e-09	2.55644e-09	-4.56158e-09	-2.1563e-08	2.65285e-09	3.12856e-09	2.35249e-09	3.64894e-10	-9.39188e-09	5.33369e-09	8.6564e-11	-8.27303e-09	-8.15216e-09	-5.56385e-09	-2.80187e-09	-5.90702e-09	4.14348e-09	1.18085e-08	6.44487e-09	2.95763e-09	1.24111e-08	-1.81102e-08	2.41626e-15
-6.88424e-09	-7.65691e-09	1.3613e-09	3.05567e-09	1.90279e-08	2.86673e-09	-1.87421e-08	4.50622e-09	5.14467e-09	2.55644e-09	-4.55646e-09	-2.15697e-08	2.62322e-09	3.18138e-09	2.35245e-09	2.14584e-10	-9.39188e-09	5.33724e-09	8.59823e-11	-8.27321e-09	-8.15213e-09	-5.55462e-09	-2.80188e-09	-6.01221e-09	4.16252e-09	1.18031e-08	6.44507e-09	2.95833e-09	1.24111e-08	-1.81101e-08	2.41606e-15
-6.83654e-09	-7.66862e-09	1.3586e-09	3.29409e-09	1.90264e-08	2.86367e-09	-1.87369e-08	2.24337e-09	5.14223e-09	4.55596e-10	-4.56069e-09	-2.15532e-08	2.38928e-09	3.57186e-09	2.34195e-09	6.57955e-10	-9.39379e-09	5.17549e-09	6.09898e-11	-8.27732e-09	-8.15145e-09	-5.56158e-09	-2.77621e-09	-5.93644e-09	4.25987e-09	1.179e-08	6.40227e-09	2.9501e-09	1.24109e-08	-1.81093e-08	2.39362e-15
-6.87758e-09	-7.77535e-09	1.35931e-09	3.29014e-09	1.90264e-08	-1.14016e-09	-1.87308e-08	3.70581e-09	5.14278e-09	2.06755e-09	-4.5179e-09	-2.15578e-08	2.51679e-09	3.75074e-09	2.34399e-09	7.91669e-10	-9.39107e-09	5.28926e-09	-1.17686e-11	-8.27604e-09	-8.11701e-09	-5.5392e-09	-2.68468e-09	-6.00328e-09	4.19973e-09	8.11995e-09	5.71106e-09	2.93823e-09	1.24116e-08	-1.81097e-08	2.32201e-15
-6.84909e-09	-7.82123e-09	1.30084e-09	3.33124e-09	1.90577e-08	1.30115e-09	-1.25168e-08	3.3357e-09	5.18003e-09	1.47958e-09	-6.24513e-09	-2.15464e-08	2.5087e-09	3.32842e-09	-2.69703e-10	1.79244e-09	-9.46332e-09	-1.36243e-09	2.35349e-10	-8.2304e-09	-8.77439e-09	-5.56052e-09	-2.63685e-09	-5.95455e-09	4.22649e-09	5.13274e-09	6.25386e-09	2.93995e-09	1.15035e-08	-1.81088e-08	2.06823e-15
-6.77965e-09	-7.8007e-09	1.30588e-09	3.30106e-09	1.80208e-08	2.80625e-09	-1.4277e-08	2.7071e-09	5.98066e-09	1.33303e-09	-5.06028e-09	-2.15542e-08	2.54211e-09	3.52874e-09	2.23117e-10	1.39196e-09	-9.05725e-09	2.23845e-09	1.29348e-10	-5.46814e-09	-8.29247e-09	-5.83833e-09	-2.69545e-09	-5.96628e-09	4.21642e-09	8.08538e-09	6.14653e-09	2.94426e-09	8.86432e-09	-1.81081e-08	2.01059e-15
-6.77791e-09	-7.78665e-09	1.30949e-09	3.32273e-09	1.80283e-08	2.56703e-09	-1.32591e-08	2.89014e-09	5.85441e-09	1.33907e-09	-4.91642e-09	-2.15441e-08	2.5341e-09	3.49222e-09	-2.90018e-10	1.13361e-09	-9.04465e-09	1.84241e-09	1.45341e-10	-5.32378e-09	-8.53479e-09	-5.69716e-09	-2.68622e-09	-5.96367e-09	4.22928e-09	6.54161e-09	6.36676e-09	2.94489e-09	8.24159e-09	-1.8109e-08	1.94686e-15
-6.80122e-09	-7.79564e-09	1.30975e-09	3.3235e-09	1.80719e-08	2.59084e-09	-1.33224e-08	2.85929e-09	5.71235e-09	1.31364e-09	-4.90055e-09	-2.15447e-08	2.53103e-09	3.48733e-09	-9.68635e-13	1.18427e-09	-9.1192e-09	1.84395e-09	1.56085e-10	-5.13351e-09	-8.49721e-09	-5.69268e-09	-2.66864e-09	-5.96649e-09	4.229e-09	6.25019e-09	6.29264e-09	2.94424e-09	8.36375e-09	-1.8109e-08	1.94464e-15
-6.81772e-09	-7.78792e-09	1.31389e-09	3.32972e-09	1.79233e-08	2.45724e-09	-1.32675e-08	2.78305e-09	5.41124e-09	1.32151e-09	-4.93114e-09	-2.15461e-08	2.50274e-09	3.4756e-09	1.47699e-10	1.28289e-09	-9.04715e-09	1.42197e-09	1.58897e-10	-5.26705e-09	-8.39823e-09	-5.68021e-09	-2.67663e-09	-5.99718e-09	4.2316e-09	6.48352e-09	6.24262e-09	2.94327e-09	8.3838e-09	-1.81091e-08	1.93396e-15
-6.8232e-09	-7.79583e-09	1.31342e-09	3.32427e-09	1.80864e-08	2.39111e-09	-1.33354e-08	2.81026e-09	5.65586e-09	1.41725e-09	-4.95536e-09	-2.15468e-08	2.46497e-09	3.49858e-09	1.13903e-10	1.01775e-09	-9.10042e-09	1.43842e-09	1.76206e-10	-5.12134e-09	-5.20746e-09	-5.69177e-09	-2.67628e-09	-5.97386e-09	4.20863e-09	6.3003e-09	6.34563e-09	2.94444e-09	7.85082e-09	-1.81091e-08	1.89028e-15
-6.8232e-09	-7.79583e-09	1.31342e-09	3.32427e-09	1.80864e-08	2.39111e-09	-1.33354e-08	2.81026e-09	5.65586e-09	1.41725e-09	-4.95536e-09	-2.15468e-08	2.46497e-09	3.49858e-09	1.13903e-10	1.01775e-09	-9.10042e-09	1.43842e-09	1.76206e-10	-5.12134e-09	-5.20746e-09	-5.69177e-09	-2.67628e-09	-5.97386e-09	4.20863e-09	6.3003e-09	6.34563e-09	2.94444e-09	7.85082e-09	-1.81091e-08	1.89028e-15
-6.81964e-09	-7.93909e-09	9.52015e-10	3.32738e-09	6.01072e-09	2.29051e-09	-1.33584e-08	2.74984e-09	5.54193e-09	1.4811e-09	-4.94296e-09	-2.15463e-08	2.49234e-09	3.49868e-09	6.51552e-11	1.09123e-09	-9.0969e-09	8.99627e-10	1.40564e-10	-4.94267e-09	-6.52067e-09	-5.72797e-09	-2.67099e-09	-5.97648e-09	4.21924e-09	6.35391e-09	6.32875e-09	2.91543e-09	8.12765e-09	-1.81092e-08	1.61705e-15
-6.82058e-09	-7.8376e-09	1.30136e-09	3.32481e-09	1.88151e-09	2.38456e-09	-1.33259e-08	2.84688e-09	5.50191e-09	8.60115e-10	-4.94905e-09	-2.15454e-08	2.43184e-09	3.50134e-09	-2.40705e-13	1.10433e-09	-9.0893e-09	1.22101e-09	1.61702e-10	-5.15331e-09	-6.00324e-09	-5.37055e-09	-2.67279e-09	-5.97618e-09	4.21149e-09	6.48313e-09	6.35065e-09	2.93856e-09	7.94185e-09	-1.81095e-08	1.5729e-15
-6.81555e-09	-7.99667e-09	1.30688e-09	3.32687e-09	7.68609e-10	2.30528e-09	-1.33518e-08	2.80288e-09	4.31743e-09	9.38225e-10	-4.95843e-09	-2.15462e-08	2.46119e-09	3.50226e-09	1.00425e-11	1.07653e-09	-9.09321e-09	1.25819e-09	1.49228e-10	-5.27361e-09	-5.59904e-09	-5.51194e-09	-2.67135e-09	-5.97312e-09	4.21092e-09	6.38903e-09	6.34075e-09	2.93474e-09	8.08204e-09	-1.81108e-08	1.56037e-15
-6.81573e-09	-7.90247e-09	1.29747e-09	3.32675e-09	1.73472e-09	2.26358e-09	-1.33359e-08	2.80214e-09	4.38488e-09	1.06538e-09	-4.95719e-09	-2.15458e-08	2.45874e-09	3.50205e-09	1.29046e-11	1.08355e-09	-9.09087e-09	1.23838e-09	1.59178e-10	-5.22652e-09	-5.58368e-09	-4.9053e-09	-2.67086e-09	-5.978e-09	4.20848e-09	6.35513e-09	6.34344e-09	2.93513e-09	8.08809e-09	-1.81099e-08	1.5541e-15
-6.81499e-09	-7.86448e-09	9.80421e-10	3.32728e-09	1.23452e-09	2.28343e-09	-1.33404e-08	2.82297e-09	4.49588e-09	9.92142e-10	-4.95323e-09	-2.15459e-08	2.45232e-09	3.50174e-09	2.52606e-12	1.09617e-09	-9.09181e-09	1.24403e-09	1.57166e-10	-5.25165e-09	-5.60816e-09	-4.89597e-09	-2.67329e-09	-5.97977e-09	4.21477e-09	6.39388e-09	6.34767e-09	2.92967e-09	7.96007e-09	-1.81093e-08	1.5514e-15
-6.81641e-09	-7.88068e-09	1.03688e-09	3.32691e-09	1.40021e-09	2.27738e-09	-1.33051e-08	2.80902e-09	4.35696e-09	1.01586e-09	-4.9544e-09	-2.15458e-08	2.46491e-09	3.5048e-09	2.34844e-11	1.08902e-09	-9.09386e-09	1.25317e-09	1.52646e-10	-5.26184e-09	-5.77929e-09	-4.85064e-09	-2.67156e-09	-5.97908e-09	4.21278e-09	6.38429e-09	6.34536e-09	2.93434e-09	7.70481e-09	-1.81093e-08	1.54759e-15
-7.94348e-09	-7.89106e-09	1.18381e-09	3.32709e-09	1.12503e-09	2.28736e-09	-1.33376e-08	2.34915e-09	4.62116e-09	1.02534e-09	-4.95394e-09	-1.04035e-08	2.46476e-09	3.5021e-09	-1.15718e-11	1.09474e-09	-9.09518e-09	1.23722e-09	1.55657e-10	-3.88952e-09	-5.66773e-09	-4.67668e-09	-2.5356e-09	-5.97975e-09	4.21452e-09	6.39119e-09	6.33406e-09	2.93319e-09	7.97808e-09	-1.81096e-08	1.19699e-15
-7.08228e-09	-7.29681e-09	1.15355e-09	3.32829e-09	1.25733e-09	2.28908e-09	-1.33359e-08	2.76085e-09	4.48295e-09	1.01846e-09	-4.95482e-09	-7.23467e-09	1.87704e-09	3.50202e-09	3.34817e-12	1.09187e-09	-9.0921e-09	1.23878e-09	1.51008e-10	-5.06271e-09	-5.69836e-09	-4.75617e-09	-2.62791e-09	-5.97852e-09	4.21291e-09	6.37685e-09	6.34129e-09	2.9325e-09	3.30177e-09	-1.81071e-08	1.07669e-15
-6.94743e-09	-6.6392e-09	1.14056e-09	3.32786e-09	1.21533e-09	2.28691e-09	-1.335e-08	2.64882e-09	4.50661e-09	9.39572e-10	-4.95392e-09	-2.28091e-09	2.03671e-09	3.50315e-09	-1.0873e-11	1.09446e-09	-9.09326e-09	1.24562e-09	1.42463e-10	-4.9404e-09	-5.76133e-09	-5.03127e-09	-2.65513e-09	-5.97704e-09	4.2132e-09	6.37868e-09	6.12155e-09	2.93349e-09	-3.45178e-10	-1.81074e-08	1.00768e-15
-6.94358e-09	-6.364e-09	1.13241e-09	3.32788e-09	1.06264e-09	2.2866e-09	-1.33509e-08	2.66844e-09	4.48958e-09	9.81018e-10	-4.95391e-09	-2.5819e-09	2.1232e-09	3.50299e-09	-1.09092e-11	1.0921e-09	-9.09298e-09	1.24722e-09	1.42762e-10	-4.82639e-09	-5.72937e-09	-5.03005e-09	-2.66111e-09	-5.97712e-09	4.2132e-09	6.37778e-09	6.24329e-09	2.9338e-09	1.85709e-11	-1.81077e-08	1.00548e-15
-6.90954e-09	-6.23208e-09	1.14448e-09	3.328e-09	9.95514e-10	2.28698e-09	-1.33637e-08	2.70768e-09	4.48017e-09	9.99268e-10	-4.96268e-09	-1.59372e-09	1.99999e-09	3.50225e-09	-1.30029e-11	1.09345e-09	-9.09268e-09	1.246e-09	1.45676e-10	-4.76661e-09	-5.73939e-09	-4.94844e-09	-2.64201e-09	-5.97686e-09	4.21178e-09	6.37105e-09	6.20176e-09	2.93349e-09	1.14415e-09	-1.81076e-08	9.98498e-16
-7.00443e-09	-6.60054e-09	1.06248e-09	3.32879e-09	1.22889e-09	2.28827e-09	-1.33721e-08	2.67618e-09	4.11565e-09	9.96483e-10	-5.00702e-09	-1.92876e-09	2.03446e-09	3.50226e-09	-1.61907e-11	1.09122e-09	-9.09333e-09	1.24898e-09	1.41185e-10	-4.85004e-09	-5.73659e-09	-4.9873e-09	-2.64387e-09	-5.97681e-09	2.78134e-09	6.3667e-09	6.25311e-09	2.9391e-09	8.92681e-10	-1.81072e-08	9.94839e-16
-6.97775e-09	-1.12715e-09	1.12896e-09	3.32816e-09	1.05989e-09	2.28416e-09	-1.33874e-08	2.68655e-09	4.25193e-09	9.87029e-10	-4.95801e-09	-2.19647e-09	2.06181e-09	3.50305e-09	-1.2011e-11	1.0909e-09	-9.09505e-09	1.24939e-09	1.42732e-10	-4.58747e-09	-5.74208e-09	-4.97787e-09	-2.67256e-09	-5.97067e-09	2.72917e-09	6.36838e-09	6.24886e-09	2.93449e-09	1.22927e-09	-1.81071e-08	9.52194e-16
-6.99584e-09	-6.75439e-10	1.1318e-09	3.32806e-09	1.08252e-09	2.28535e-09	-1.33803e-08	2.70364e-09	4.21076e-09	9.88803e-10	-4.88734e-09	-2.02529e-09	2.06309e-09	3.50532e-09	-9.61681e-12	1.09111e-09	-9.09358e-09	1.24767e-09	1.45841e-10	-4.64197e-09	-5.74199e-09	-5.01292e-09	-2.62833e-09	-5.97738e-09	2.70652e-09	6.36936e-09	6.24626e-09	2.9338e-09	1.09327e-09	-1.80475e-08	9.47903e-16
-6.95775e-09	-6.70609e-10	1.13247e-09	3.32824e-09	1.07844e-09	2.28553e-09	-1.3371e-08	2.68849e-09	4.00107e-09	9.95064e-10	-4.92944e-09	-2.17441e-09	2.04443e-09	3.50205e-09	-1.43704e-11	1.09163e-09	-9.09388e-09	1.21437e-09	1.43263e-10	-4.72792e-09	-5.74017e-09	-4.98754e-09	-2.5659e-09	-5.97853e-09	2.53112e-09	6.35108e-09	6.21483e-09	2.93401e-09	9.42839e-10	-1.80888e-08	9.46049e-16
-6.98594e-09	-6.33378e-10	1.12912e-09	3.32853e-09	1.03238e-09	2.28606e-09	-1.33527e-08	1.36794e-09	3.89639e-09	9.93086e-10	-4.9299e-09	-2.0095e-09	2.04975e-09	3.50308e-09	-1.23305e-11	1.09129e-09	-9.09321e-09	1.24927e-09	1.2501e-10	-4.66441e-09	-5.74292e-09	-4.9837e-09	-2.63637e-09	-5.96489e-09	2.48322e-09	6.36777e-09	6.22065e-09	2.93087e-09	1.12453e-09	-1.81046e-08	9.39602e-16
-7.04513e-09	-1.00707e-09	1.13103e-09	1.24197e-09	1.04757e-09	2.28595e-09	-1.33672e-08	2.38919e-09	3.51519e-09	9.94028e-10	-4.9423e-09	-2.06634e-09	2.04773e-09	3.51081e-09	-9.01565e-12	1.0915e-09	-9.09186e-09	1.3432e-09	1.33226e-10	-4.7232e-09	-5.74211e-09	-4.98068e-09	-2.62789e-09	-1.9153e-09	1.98836e-09	6.3678e-09	6.18547e-09	2.88918e-09	-6.41265e-11	-1.81043e-08	8.97958e-16
-7.03588e-09	-8.63566e-10	1.13336e-09	3.16805e-09	9.91365e-10	2.28503e-09	-1.3367e-08	2.57861e-09	3.20549e-09	9.40881e-10	-4.93711e-09	-2.05901e-09	2.05081e-09	3.50539e-09	-8.92854e-12	1.09007e-09	-9.09341e-09	1.29839e-09	1.31508e-10	-4.70794e-09	-5.71547e-09	-3.67615e-09	-2.68137e-09	-2.71612e-09	2.24058e-09	6.36562e-09	6.15362e-09	2.87783e-09	9.92433e-10	-1.08187e-08	6.87581e-16
-7.00738e-09	-8.63259e-10	1.12957e-09	3.1621e-09	8.73291e-10	2.28508e-09	-1.33651e-08	2.51842e-09	3.21075e-09	9.44276e-10	-4.9367e-09	-2.06847e-09	2.05175e-09	3.50537e-09	-9.20627e-12	1.09022e-09	-9.09364e-09	1.28147e-09	1.31461e-10	-4.70929e-09	-5.71927e-09	-2.16422e-09	-2.65707e-09	-2.85662e-09	2.27123e-09	6.36628e-09	6.17527e-09	2.8788e-09	8.7211e-10	-1.08874e-08	6.80164e-16
-6.99115e-09	-8.44438e-10	1.13693e-09	2.52082e-09	9.45664e-10	2.28576e-09	-1.33645e-08	2.2589e-09	3.75699e-09	9.54503e-10	-4.93869e-09	-2.0638e-09	2.05302e-09	3.5091e-09	-7.23696e-12	1.08743e-09	-9.09394e-09	1.28245e-09	1.34006e-10	-4.71115e-09	-5.73352e-09	-2.06549e-09	-2.66746e-09	-2.14162e-09	2.29841e-09	6.36761e-09	6.15618e-09	2.91557e-09	9.80681e-10	-9.97196e-09	6.56484e-16
-6.99949e-09	-8.70071e-10	1.13561e-09	2.18995e-09	8.33798e-10	2.28577e-09	-1.33645e-08	2.37446e-09	3.72146e-09	9.58849e-10	-4.93597e-09	-2.06698e-09	2.05356e-09	3.50899e-09	-5.75516e-12	1.08844e-09	-9.09398e-09	1.27723e-09	1.32306e-10	-4.71004e-09	-5.73424e-09	-1.44676e-09	-2.6545e-09	-2.23486e-09	2.23987e-09	6.36747e-09	6.15585e-09	2.91699e-09	8.58425e-10	-1.00311e-08	6.53998e-16
-6.99702e-09	-8.7584e-10	1.13321e-09	1.57051e-09	9.55563e-10	2.28565e-09	-1.33656e-08	2.28407e-09	3.69918e-09	9.58706e-10	-4.93586e-09	-2.06406e-09	2.05145e-09	3.50808e-09	-6.15437e-12	1.08828e-09	-9.09391e-09	1.28329e-09	1.3297e-10	-4.70805e-09	-5.72823e-09	-1.81425e-09	-2.66436e-09	-2.25256e-09	2.29578e-09	6.3674e-09	6.15228e-09	2.9101e-09	9.47093e-10	-1.00639e-08	6.53514e-16
-7.54058e-09	-8.6238e-10	8.69375e-10	1.9965e-09	8.88042e-10	2.28581e-09	-4.36581e-09	2.42558e-09	4.97603e-09	9.77279e-10	-4.93753e-09	-2.06657e-09	2.05327e-09	5.07863e-09	-1.10188e-11	1.29124e-09	-9.0938e-09	1.27251e-09	1.68639e-10	-4.71228e-09	-5.74381e-09	-1.52781e-09	-2.66703e-09	-2.28681e-09	2.28251e-09	6.36628e-09	6.15538e-09	2.91161e-09	8.57197e-10	-9.95689e-09	5.25544e-16
-6.99907e-09	-8.82638e-10	1.1343e-09	1.94646e-09	9.304e-10	2.28531e-09	-2.87381e-10	2.32723e-09	3.69443e-09	9.65943e-10	-4.93554e-09	-2.06713e-09	2.05229e-09	3.50779e-09	-3.81549e-12	1.08368e-09	-9.10184e-09	1.27391e-09	1.32581e-10	-4.71193e-09	-5.72452e-09	-1.49507e-09	-2.65686e-09	-2.34384e-09	2.28006e-09	6.36701e-09	6.02394e-09	2.90889e-09	7.91279e-10	-1.00501e-08	4.73695e-16
-6.66335e-09	-8.80326e-10	1.13437e-09	1.938e-09	9.34159e-10	2.28532e-09	-1.1545e-09	2.33119e-09	3.70178e-09	9.64172e-10	-4.93563e-09	-2.0669e-09	2.05217e-09	3.5079e-09	-5.68334e-12	1.08477e-09	-9.10208e-09	1.27738e-09	1.33253e-10	-4.71515e-09	-5.7262e-09	-1.65762e-09	-2.65778e-09	-2.31424e-09	2.27149e-09	6.36675e-09	6.07304e-09	2.90909e-09	7.74809e-10	-1.00379e-08	4.71126e-16
-7.01032e-09	-8.83386e-10	1.15159e-09	1.85241e-09	9.324e-10	1.21624e-09	-3.64339e-10	2.34108e-09	3.69377e-09	1.06276e-09	-4.93581e-09	-2.11764e-09	2.05234e-09	3.50778e-09	9.78409e-11	1.08372e-09	-9.09865e-09	1.27702e-09	1.33059e-10	-4.71216e-09	-5.7245e-09	-1.49619e-09	-2.64415e-09	-2.33814e-09	2.28054e-09	6.3669e-09	6.04144e-09	2.90745e-09	7.92594e-10	-1.00455e-08	4.70302e-16
-6.68088e-09	-8.76755e-10	1.15071e-09	1.84846e-09	9.41985e-10	1.22818e-09	-1.21846e-09	2.35469e-09	3.68779e-09	9.60932e-10	-4.93631e-09	-2.10789e-09	2.05224e-09	3.50781e-09	-3.68284e-12	1.10408e-09	-9.09823e-09	1.27803e-09	1.33407e-10	-4.71216e-09	-5.72538e-09	-1.46794e-09	-2.65488e-09	-2.33723e-09	2.27665e-09	6.36685e-09	6.05655e-09	2.91377e-09	7.98173e-10	-1.00417e-08	4.67082e-16
-6.68496e-09	-8.79924e-10	1.13855e-09	1.87803e-09	9.42695e-10	1.97161e-09	-8.94343e-10	2.34915e-09	3.69463e-09	1.00761e-09	-4.93673e-09	-2.07241e-09	2.14199e-09	3.50798e-09	4.60677e-11	1.09109e-09	-9.09796e-09	1.27676e-09	2.96748e-10	4.32538e-11	-5.72525e-09	-1.48545e-09	-2.65828e-09	-2.08796e-09	2.27631e-09	6.34374e-09	5.35573e-09	2.90933e-09	7.99474e-10	-1.00311e-08	4.37538e-16
-5.03995e-09	-7.83675e-10	1.15636e-09	1.84746e-09	9.41333e-10	1.79116e-09	-1.14849e-09	2.32231e-09	3.69461e-09	9.86844e-10	-4.9361e-09	-2.07247e-09	2.06074e-09	3.50796e-09	4.10195e-11	1.09518e-09	-9.09704e-09	1.27716e-09	1.49871e-10	-8.75938e-10	-5.72569e-09	-1.49859e-09	-2.67722e-09	-2.2373e-09	2.27791e-09	6.35735e-09	5.50776e-09	2.90975e-09	8.01989e-10	-1.00186e-08	4.20411e-16
-4.97044e-09	-8.19558e-10	1.1544e-09	1.85205e-09	9.40748e-10	1.77021e-09	-1.12619e-09	2.3139e-09	3.69409e-09	9.81624e-10	-4.9361e-09	-2.0719e-09	2.06803e-09	3.50794e-09	4.01346e-11	1.09815e-09	-9.09721e-09	1.27724e-09	1.50755e-10	-1.03091e-09	-5.73027e-09	-1.50305e-09	-2.67728e-09	-2.22983e-09	2.27789e-09	6.35847e-09	5.52864e-09	2.90997e-09	8.02293e-10	-1.00223e-08	4.20292e-16
-4.94001e-09	-6.62177e-10	9.94755e-10	1.85933e-09	9.38705e-10	1.76084e-09	-1.14783e-09	1.69533e-09	3.69248e-09	9.66629e-10	-4.78199e-09	-2.07777e-09	2.05964e-09	3.6333e-09	3.81601e-11	1.066e-09	-9.02686e-09	1.27393e-09	1.74627e-10	-1.19007e-09	-5.72678e-09	-1.49018e-09	-2.65231e-09	-1.89364e-09	1.57246e-09	6.36515e-09	5.64206e-09	2.91139e-09	8.09065e-10	-9.98599e-09	4.11659e-16
-4.94001e-09	-6.62177e-10	9.94755e-10	1.85933e-09	9.38705e-10	1.76084e-09	-1.14783e-09	1.69533e-09	3.69248e-09	9.66629e-10	-4.78199e-09	-2.07777e-09	2.05964e-09	3.6333e-09	3.81601e-11	1.066e-09	-9.02686e-09	1.27393e-09	1.74627e-10	-1.19007e-09	-5.72678e-09	-1.49018e-09	-2.65231e-09	-1.89364e-09	1.57246e-09	6.36515e-09	5.64206e-09	2.91139e-09	8.09065e-10	-9.98599e-09	4.11659e-16
-4.9538e-09	-5.65517e-10	1.02874e-09	1.85978e-09	9.39232e-10	1.7485e-09	-1.08117e-09	1.49872e-09	3.69314e-09	9.80148e-10	-4.81641e-09	-2.07585e-09	1.59334e-09	3.54409e-09	3.4281e-11	1.08599e-09	-9.0632e-09	1.27532e-09	1.91199e-10	-5.6572e-10	-5.72774e-09	-1.49571e-09	-2.65372e-09	-2.03513e-09	1.7739e-09	6.36055e-09	5.62089e-09	2.9114e-09	8.08618e-10	-1.0002e-08	4.09839e-16
-4.85458e-09	-6.47718e-10	1.06231e-09	1.85789e-09	9.39498e-10	1.73063e-09	-1.06098e-09	1.53598e-09	3.69304e-09	9.69785e-10	-4.84992e-09	-2.07756e-09	1.33718e-09	3.55987e-09	3.57703e-11	1.08988e-09	-9.0504e-09	1.27426e-09	1.89593e-10	-5.91195e-10	-5.72797e-09	-1.48703e-09	-2.6673e-09	-2.05916e-09	1.76034e-09	6.36133e-09	5.64997e-09	2.91141e-09	8.08206e-10	-1.00012e-08	4.08932e-16
-4.84358e-09	-5.64101e-10	1.03891e-09	1.85684e-09	9.38899e-10	1.54354e-09	-8.94324e-10	1.6588e-09	3.69292e-09	9.76469e-10	-1.30391e-09	-2.07872e-09	1.5995e-09	3.428e-09	3.50169e-11	1.08642e-09	-9.05306e-09	1.27305e-09	1.83267e-10	-9.3256e-10	-5.72798e-09	-1.48232e-09	-2.66603e-09	-2.08099e-09	1.68564e-09	6.35969e-09	5.63291e-09	2.90529e-09	8.08997e-10	-9.76327e-09	3.81585e-16
-4.85549e-09	-6.05393e-10	6.74364e-10	1.85708e-09	9.39082e-10	1.48046e-09	-8.80345e-10	1.65026e-09	3.69367e-09	9.11234e-10	-6.93525e-10	-2.08884e-09	1.57275e-09	3.41024e-09	2.86904e-11	1.08242e-09	-8.65998e-09	1.271e-09	1.87256e-10	-9.35433e-10	-5.72796e-09	-1.49005e-09	-2.66084e-09	-2.06681e-09	1.69638e-09	6.36067e-09	5.69328e-09	1.8008e-09	8.09211e-10	-9.93473e-09	3.7126e-16
-4.92014e-09	-5.7977e-10	6.75478e-10	1.90174e-09	9.4041e-10	1.59838e-09	-9.36868e-10	1.63922e-09	3.69473e-09	9.71736e-10	-1.07353e-09	-2.07738e-09	1.52711e-09	3.34992e-09	-6.81912e-11	3.02604e-10	-8.56889e-09	1.28721e-09	2.34132e-10	-7.89669e-10	-5.69554e-09	-1.48601e-09	-2.66305e-09	-2.03931e-09	1.75019e-09	6.47651e-09	5.61861e-09	8.63329e-10	1.18082e-09	-9.82144e-09	3.66171e-16
-4.89693e-09	-6.09126e-10	6.97304e-10	1.85983e-09	9.39577e-10	1.62464e-09	-9.83608e-10	1.67131e-09	3.69371e-09	9.65448e-10	-8.92281e-10	-2.07993e-09	1.54365e-09	2.90255e-09	2.89325e-11	1.1062e-09	-8.33571e-09	1.27276e-09	1.90577e-10	-7.96522e-10	-5.7174e-09	-1.4875e-09	-2.66364e-09	-2.06376e-09	1.75499e-09	6.38497e-09	5.63078e-09	1.65329e-09	8.59178e-10	-9.83657e-09	3.61123e-16
-4.89079e-09	-6.09161e-10	7.38287e-10	1.86055e-09	9.05652e-10	1.6248e-09	-9.28346e-10	1.3085e-09	3.69416e-09	9.99943e-10	-1.03799e-09	-2.0817e-09	1.53393e-09	3.3198e-09	1.4582e-11	9.56472e-10	-8.0834e-09	1.27449e-09	1.92029e-10	-7.50951e-10	-5.70456e-09	-1.48654e-09	-2.66393e-09	-2.03682e-09	1.73846e-09	6.39709e-09	5.63218e-09	8.4561e-10	7.98095e-10	-9.90461e-09	3.57362e-16
-4.88832e-09	-6.0708e-10	6.64088e-10	1.86227e-09	9.3982e-10	1.60956e-09	-9.23485e-10	1.71482e-09	3.69393e-09	9.70479e-10	-8.03902e-10	-2.07936e-09	1.5449e-09	3.3954e-09	4.16854e-10	1.17568e-09	-8.21819e-09	1.27708e-09	1.90815e-10	-6.27652e-10	-5.71435e-09	-1.48598e-09	-2.66243e-09	1.60666e-11	1.74024e-09	2.73227e-09	5.62761e-09	1.2241e-09	5.36296e-10	-9.83707e-09	3.22737e-16
-4.88907e-09	-6.06693e-10	6.64673e-10	1.86193e-09	9.39784e-10	1.61117e-09	-9.26266e-10	1.70346e-09	3.69394e-09	9.72967e-10	-8.03962e-10	-2.07936e-09	1.54482e-09	3.38865e-09	3.99794e-10	1.17531e-09	-8.20487e-09	1.27702e-09	1.90818e-10	-6.2771e-10	-5.71438e-09	-1.48598e-09	-2.66244e-09	-1.67893e-10	1.74063e-09	2.73996e-09	5.62766e-09	1.15352e-09	5.87732e-10	-9.83563e-09	3.22375e-16
-4.88546e-09	-6.0443e-10	6.95633e-10	1.86061e-09	9.28081e-10	1.61941e-09	-9.27508e-10	1.51364e-09	3.69373e-09	9.75747e-10	-8.18352e-10	-2.08006e-09	1.17231e-09	2.99288e-09	2.83169e-10	1.07666e-09	-8.21849e-09	1.27471e-09	1.92762e-10	-3.25833e-10	-5.7203e-09	-1.48529e-09	-2.66259e-09	-1.67314e-11	1.74133e-09	2.89843e-09	5.62902e-09	1.21764e-09	6.90139e-10	-9.84422e-09	3.19293e-16
-4.88705e-09	-6.069e-10	6.68102e-10	1.86081e-09	9.28353e-10	1.61613e-09	-9.39725e-10	1.48881e-09	3.69374e-09	9.73497e-10	-8.91963e-10	-2.0796e-09	1.29964e-09	3.19236e-09	2.45614e-10	9.835e-10	-8.12302e-09	1.27559e-09	1.90625e-10	-5.0494e-10	-5.71778e-09	-1.48559e-09	-2.66252e-09	-1.22189e-10	1.7402e-09	2.68493e-09	5.62954e-09	1.18495e-09	6.89902e-10	-9.84575e-09	3.18007e-16
-4.88701e-09	-6.06374e-10	6.77576e-10	1.86247e-09	9.26608e-10	1.61876e-09	-9.39796e-10	1.51785e-09	3.69377e-09	9.76766e-10	-8.87033e-10	-2.07971e-09	1.30517e-09	3.02093e-09	2.64503e-10	9.97747e-10	-8.15975e-09	1.27494e-09	1.91595e-10	-4.47288e-10	-5.71925e-09	-1.48532e-09	-2.66237e-09	1.44765e-11	1.74175e-09	2.71391e-09	5.62846e-09	1.19869e-09	6.59797e-10	-9.84057e-09	3.17685e-16
-4.88689e-09	-6.06623e-10	6.73305e-10	1.8598e-09	9.28086e-10	1.61496e-09	-9.36854e-10	1.57418e-09	3.69381e-09	9.78634e-10	-8.87783e-10	-2.07856e-09	1.2201e-09	2.99635e-09	2.47696e-10	1.05814e-09	-8.19816e-09	1.27547e-09	1.90888e-10	-4.66993e-10	-5.71646e-09	-1.48551e-09	-2.66223e-09	-1.19279e-11	1.77713e-09	5.48083e-10	5.6294e-09	1.18988e-09	6.93592e-10	-9.82634e-09	3.11011e-16
-4.88665e-09	-6.06738e-10	6.74119e-10	1.86123e-09	9.31695e-10	1.61499e-09	-9.35639e-10	1.5296e-09	3.69294e-09	9.78845e-10	-8.63195e-10	-2.07978e-09	1.25745e-09	1.37676e-09	2.67396e-10	1.00416e-09	-8.16939e-09	1.27542e-09	1.89069e-10	-3.57506e-10	-5.71806e-09	-1.49294e-09	-2.66244e-09	-1.18821e-10	1.76801e-09	1.65072e-09	5.62913e-09	1.19523e-09	6.963e-10	-9.75689e-09	3.04286e-16
-4.8867e-09	-6.06106e-10	6.79695e-10	1.86166e-09	9.25625e-10	1.61668e-09	-9.37706e-10	1.53417e-09	3.69374e-09	9.83349e-10	-8.62704e-10	-2.07979e-09	1.24444e-09	9.85879e-10	2.70607e-10	1.0161e-09	-8.15367e-09	1.27519e-09	1.87091e-10	-3.79492e-10	-5.71756e-09	-1.48928e-09	-2.66106e-09	-1.01565e-10	1.76185e-09	5.46416e-10	5.63071e-09	1.20441e-09	6.84773e-10	-9.77845e-09	3.01118e-16
-2.64836e-09	-6.06324e-10	6.66497e-10	1.85694e-09	9.33187e-10	1.61575e-09	-9.33479e-10	1.51879e-09	3.69304e-09	9.82827e-10	-9.11775e-10	-2.07989e-09	5.74273e-10	1.2777e-09	2.72612e-10	1.05363e-09	-8.157e-09	1.27529e-09	3.18165e-10	-3.78724e-10	-5.71782e-09	-1.48181e-09	-2.66231e-09	-1.50306e-10	1.7964e-09	1.09503e-09	5.62916e-09	1.19352e-09	6.79724e-10	-9.81747e-09	2.85632e-16
-2.67408e-09	-6.06351e-10	6.67644e-10	1.85914e-09	9.31945e-10	1.61574e-09	-9.35718e-10	1.52275e-09	3.69308e-09	9.81662e-10	-8.70641e-10	-2.07976e-09	8.8466e-10	1.21485e-09	2.66642e-10	1.02573e-09	-8.1565e-09	1.27532e-09	2.17222e-10	-4.22329e-10	-5.71796e-09	-1.48804e-09	-2.66224e-09	-1.45714e-10	1.77093e-09	8.7276e-10	5.62965e-09	1.19776e-09	6.82892e-10	-9.77864e-09	2.84674e-16
-2.74199e-09	-6.06358e-10	6.68389e-10	1.85923e-09	9.3188e-10	1.6157e-09	-9.34871e-10	1.52359e-09	3.69337e-09	9.81597e-10	-8.70763e-10	-2.07978e-09	7.79254e-10	1.11894e-09	2.70501e-10	1.02547e-09	-8.15614e-09	1.27551e-09	2.22721e-10	-4.22069e-10	-5.71782e-09	-1.48705e-09	-2.66222e-09	-1.41315e-10	1.77043e-09	8.79678e-10	5.62976e-09	1.19792e-09	6.82286e-10	-9.76776e-09	2.84438e-16
-2.74566e-09	-6.04987e-10	6.72637e-10	1.85883e-09	9.17124e-10	1.61578e-09	-9.34711e-10	1.52285e-09	3.69322e-09	9.81259e-10	-8.71624e-10	-2.07979e-09	8.23139e-10	1.25751e-09	2.69517e-10	1.03492e-09	-8.15925e-09	1.2753e-09	2.55566e-10	-4.07328e-10	-5.71791e-09	-1.48975e-09	-3.99661e-10	-1.37815e-10	1.77357e-09	7.9552e-10	5.62928e-09	1.19717e-09	6.82896e-10	-9.77937e-09	2.78074e-16
-2.76699e-09	-6.05134e-10	6.72173e-10	1.29905e-09	9.11654e-10	6.78825e-10	-9.34101e-10	1.52176e-09	3.687e-09	9.80219e-10	-8.74529e-10	-2.05511e-09	8.25639e-10	1.21664e-09	2.6918e-10	1.03557e-09	-8.15929e-09	1.27534e-09	2.55243e-10	-4.03243e-10	-5.71795e-09	-1.48978e-09	-7.55843e-10	-1.30715e-10	1.77044e-09	9.0283e-10	5.62967e-09	1.21022e-09	6.84459e-10	-9.77968e-09	2.74641e-16
-2.75982e-09	-6.05371e-10	6.71887e-10	1.34306e-09	9.16667e-10	7.36224e-10	-9.34112e-10	1.38371e-09	3.68786e-09	9.80732e-10	-8.74663e-10	-2.05684e-09	8.19044e-10	1.20029e-09	2.69455e-10	1.03557e-09	-8.15774e-09	1.27533e-09	2.52172e-10	-4.07266e-10	-5.71794e-09	-1.48944e-09	-7.52629e-10	-1.30699e-10	1.77138e-09	8.78378e-10	5.6296e-09	1.20773e-09	6.84338e-10	-9.77906e-09	2.74282e-16
-2.70397e-09	-6.0528e-10	6.71755e-10	1.36881e-09	7.71993e-10	8.64632e-10	-9.34311e-10	2.99006e-10	3.69057e-09	9.80542e-10	-8.5452e-10	-2.06391e-09	8.38954e-10	1.12316e-09	2.7018e-10	1.03477e-09	-8.15608e-09	1.27533e-09	2.49952e-10	-4.08392e-10	-5.71784e-09	-1.48777e-09	-8.2306e-10	-1.3069e-10	1.77387e-09	7.37758e-10	5.62959e-09	1.20222e-09	6.84144e-10	-9.77871e-09	2.71888e-16
-2.708e-09	-6.05429e-10	6.71816e-10	1.37207e-09	6.72293e-10	8.49737e-10	-9.41275e-10	3.56512e-10	3.68865e-09	9.80551e-10	-8.70992e-10	-2.06433e-09	8.33249e-10	9.62544e-10	2.70699e-10	1.03516e-09	-8.1562e-09	1.27532e-09	2.47014e-10	-4.08364e-10	-5.71788e-09	-1.48861e-09	-8.74494e-10	-1.3131e-10	1.77167e-09	8.52941e-10	5.62956e-09	1.20245e-09	6.83993e-10	-9.7787e-09	2.71739e-16
-2.72108e-09	-6.05569e-10	6.71319e-10	1.03315e-09	8.48298e-10	8.21895e-10	-9.35085e-10	3.90954e-10	3.69091e-09	9.79876e-10	-6.30797e-10	-2.0618e-09	8.29002e-10	1.15564e-09	2.7086e-10	1.03414e-09	-8.15684e-09	1.28773e-09	2.49026e-10	-4.08667e-10	-5.71787e-09	-1.48804e-09	-8.17282e-10	-1.30777e-10	1.77165e-09	8.36346e-10	5.62962e-09	1.20314e-09	6.83231e-10	-9.77754e-09	2.71169e-16
-2.73279e-09	-6.05555e-10	6.71189e-10	1.04184e-09	7.83002e-10	8.1147e-10	-9.36747e-10	5.12941e-10	3.69095e-09	9.79263e-10	-6.76991e-10	-2.06211e-09	8.28777e-10	1.03934e-09	2.70754e-10	1.02213e-09	-8.15784e-09	1.27683e-09	2.32255e-10	-4.0804e-10	-5.7179e-09	-1.48827e-09	-7.88339e-10	-1.30701e-10	1.7719e-09	8.54793e-10	5.62959e-09	1.20283e-09	6.82821e-10	-9.77717e-09	2.70978e-16
-2.72795e-09	-6.05642e-10	6.63026e-10	1.15458e-09	7.56624e-10	8.0778e-10	-9.35686e-10	5.09453e-10	3.69079e-09	9.76463e-10	-6.93905e-10	-2.06373e-09	8.31981e-10	1.0629e-09	2.67925e-10	1.02659e-09	-8.16028e-09	1.2824e-09	2.42137e-10	-4.08033e-10	-3.94046e-09	-1.27581e-09	-7.95343e-10	-1.2023e-10	1.77197e-09	7.9797e-10	5.63033e-09	1.20367e-09	7.02756e-10	-9.77755e-09	2.53487e-16
-2.72435e-09	-6.05173e-10	6.49066e-10	1.10247e-09	6.74561e-10	8.00993e-10	-9.37722e-10	4.31815e-10	3.68221e-09	9.74163e-10	-7.3216e-10	-2.06283e-09	4.10056e-10	1.11845e-09	2.68825e-10	1.02197e-09	-8.15694e-09	1.28305e-09	2.41085e-10	-4.08275e-10	-1.01656e-10	-1.48281e-09	-8.02813e-10	-1.31143e-10	1.76614e-09	8.32712e-10	5.6296e-09	1.20379e-09	7.89793e-10	-9.77808e-09	2.37888e-16
-2.72193e-09	-6.05182e-10	6.4715e-10	1.13258e-09	7.45081e-10	8.04239e-10	-9.37334e-10	4.33109e-10	3.68592e-09	9.71442e-10	-7.3431e-10	-2.06252e-09	3.87767e-10	8.33811e-10	2.6189e-10	1.02316e-09	-8.15687e-09	1.28386e-09	2.40647e-10	-4.08277e-10	-3.52741e-10	-1.484e-09	-8.05572e-10	-1.27249e-10	1.76624e-09	8.31504e-10	5.62962e-09	1.20362e-09	7.95032e-10	-9.77806e-09	2.37623e-16
-2.71283e-09	-6.05672e-10	6.47641e-10	1.11352e-09	7.60858e-10	8.00841e-10	-9.37639e-10	4.56318e-10	3.68812e-09	9.69559e-10	-7.20307e-10	-2.06216e-09	4.49518e-10	1.07314e-09	2.33456e-10	1.0282e-09	-8.13253e-09	1.29419e-09	2.41243e-10	-4.08215e-10	-3.55984e-10	-1.47915e-09	-8.08805e-10	5.74794e-12	1.77039e-09	8.12199e-10	5.61257e-09	1.20489e-09	7.20609e-10	-9.77774e-09	2.37349e-16
-2.71517e-09	-6.05275e-10	6.50747e-10	1.12154e-09	7.52468e-10	8.16907e-10	-9.23793e-10	4.66399e-10	3.68717e-09	9.68969e-10	-7.2876e-10	-2.06442e-09	5.21653e-10	1.00621e-09	2.59689e-10	1.02566e-09	-8.14909e-09	4.54268e-10	2.38289e-10	-4.08223e-10	-5.32372e-10	-1.4337e-09	-8.07643e-10	-7.91241e-11	1.64731e-09	8.14201e-10	5.62216e-09	1.20388e-09	7.77599e-10	-9.77825e-09	2.35944e-16
-2.71116e-09	-6.0538e-10	6.42738e-10	1.11531e-09	7.34095e-10	8.07567e-10	-9.25139e-10	4.57908e-10	3.68725e-09	9.70638e-10	-7.31687e-10	-2.06475e-09	4.67343e-10	1.01669e-09	2.52856e-10	1.02568e-09	-8.13899e-09	3.94796e-10	2.24749e-10	-4.08233e-10	-4.27356e-10	-1.46361e-09	-8.07637e-10	-9.09718e-11	1.62765e-09	8.12503e-10	5.61897e-09	1.20379e-09	7.65412e-10	-9.77829e-09	2.35469e-16
-2.7107e-09	-6.04982e-10	6.47013e-10	1.12583e-09	7.17307e-10	8.09909e-10	-9.35082e-10	4.56963e-10	2.83268e-09	9.67591e-10	-7.30951e-10	-2.06298e-09	4.7909e-10	1.06911e-09	2.5619e-10	1.02826e-09	-8.14793e-09	8.14322e-10	2.26018e-10	-5.06864e-10	-3.41352e-10	-1.45657e-09	-7.74809e-10	-7.76394e-11	1.69349e-09	8.22433e-10	5.61264e-09	1.20371e-09	7.73067e-10	-9.77804e-09	2.30807e-16
-2.70746e-09	-6.08722e-10	3.34154e-10	1.11749e-09	7.30123e-10	8.16288e-10	-9.31965e-10	4.59694e-10	2.98986e-09	9.54657e-10	-7.33748e-10	-2.06638e-09	4.52893e-10	1.03504e-09	2.51078e-10	1.02613e-09	-8.14715e-09	1.69559e-10	2.24049e-10	-4.46448e-10	-5.25997e-10	-1.46221e-09	-8.07266e-10	-6.5873e-11	1.62053e-09	7.3693e-10	5.62185e-09	1.20324e-09	7.79768e-10	-9.77813e-09	2.30559e-16
-2.70856e-09	-6.05626e-10	6.30589e-10	1.12097e-09	7.19892e-10	8.089e-10	-9.31106e-10	4.61174e-10	2.96077e-09	9.67539e-10	-7.31556e-10	-2.0645e-09	4.83195e-10	1.03831e-09	2.48461e-10	1.02652e-09	-8.14563e-09	4.35399e-10	2.26171e-10	-4.63429e-10	-4.26631e-10	-9.33923e-10	-7.8668e-10	-9.25443e-11	1.63649e-09	7.62684e-10	5.61683e-09	1.20349e-09	7.92932e-10	-9.77824e-09	2.29524e-16
-2.7086e-09	-6.06526e-10	5.27992e-10	1.11984e-09	7.24462e-10	8.11176e-10	-9.28005e-10	4.58607e-10	2.91751e-09	9.62457e-10	-7.32702e-10	-2.06436e-09	4.81259e-10	1.03877e-09	2.51748e-10	1.02716e-09	-8.14589e-09	2.47698e-10	2.29226e-10	-4.51837e-10	-4.14046e-10	-1.01933e-09	-7.97331e-10	-7.96183e-11	1.64451e-09	7.61e-10	5.61958e-09	1.19041e-09	7.76227e-10	-9.77813e-09	2.29178e-16
-2.70881e-09	-6.06082e-10	5.58243e-10	1.11831e-09	7.22992e-10	8.10913e-10	-9.28469e-10	4.68686e-10	2.92409e-09	9.64323e-10	-7.32692e-10	-2.06547e-09	4.78512e-10	1.03878e-09	2.49095e-10	1.0266e-09	-1.87372e-10	3.8523e-10	2.25885e-10	-4.38529e-10	-4.36757e-10	-1.20938e-09	-7.89728e-10	-7.46711e-11	1.63683e-09	7.70756e-10	5.61595e-09	1.12274e-09	7.75279e-10	-9.77832e-09	1.63235e-16
-2.70917e-09	-6.06372e-10	5.39572e-10	1.1196e-09	7.2235e-10	8.10631e-10	-8.27423e-10	4.54004e-10	2.92348e-09	9.58224e-10	-7.32413e-10	-2.06468e-09	5.01566e-10	1.0469e-09	2.50752e-10	1.02705e-09	-2.9741e-10	2.77434e-10	2.2758e-10	-4.46274e-10	-4.36517e-10	-1.04579e-09	-7.91822e-10	-8.25949e-11	1.64135e-09	7.91776e-10	5.61694e-09	1.18545e-09	7.76036e-10	-9.77825e-09	1.62878e-16
-2.70935e-09	-6.06236e-10	5.29167e-10	1.11957e-09	7.24177e-10	8.11808e-10	-7.59217e-10	4.47618e-10	2.92372e-09	9.52768e-10	-7.32812e-10	-2.06463e-09	5.02082e-10	1.04596e-09	2.5103e-10	1.02712e-09	-1.48144e-10	2.83948e-10	2.28281e-10	-4.49169e-10	-4.15575e-10	-1.04098e-09	-7.89962e-10	-8.27249e-11	1.64145e-09	7.94915e-10	5.61727e-09	1.19099e-09	7.76235e-10	-9.77821e-09	1.6268e-16
-2.7093e-09	-6.06219e-10	5.3178e-10	1.11956e-09	7.23476e-10	8.11719e-10	-7.65162e-10	4.49261e-10	2.92402e-09	9.5269e-10	-7.32753e-10	-2.06466e-09	5.0028e-10	1.04108e-09	2.50672e-10	1.02711e-09	-1.50827e-10	2.85888e-10	2.2786e-10	-4.47615e-10	-4.1628e-10	-1.03827e-09	-7.90152e-10	-8.25165e-11	1.64119e-09	7.94829e-10	5.61716e-09	1.18993e-09	7.76168e-10	-9.77821e-09	1.62672e-16
-2.70936e-09	-6.06134e-10	5.27768e-10	1.11963e-09	7.24029e-10	8.11796e-10	-7.75758e-10	4.30907e-10	2.92383e-09	9.53867e-10	-7.32869e-10	-2.06467e-09	5.02584e-10	1.04595e-09	2.51001e-10	1.02703e-09	-1.61175e-10	2.91478e-10	2.28055e-10	-4.49316e-10	-4.1665e-10	-1.04547e-09	-7.90316e-10	-8.2365e-11	1.64213e-09	7.91954e-10	5.61663e-09	1.1633e-09	7.76233e-10	-9.77823e-09	1.62637e-16
-2.70966e-09	-6.0621e-10	5.27996e-10	1.11962e-09	7.24014e-10	1.04111e-09	-7.81678e-10	4.30052e-10	2.93548e-09	9.52929e-10	-7.30023e-10	-2.06517e-09	4.96521e-10	1.0419e-09	2.51004e-10	1.11569e-09	-9.26266e-11	4.44096e-10	2.2813e-10	-4.48484e-10	-4.09144e-10	-1.03846e-09	-7.76539e-10	-8.19061e-11	1.65007e-09	7.94871e-10	4.58549e-10	1.18403e-09	7.7596e-10	-9.77902e-09	1.32122e-16
-2.32531e-09	-6.06178e-10	5.24878e-10	1.12314e-09	6.72965e-10	1.84352e-10	-7.92999e-10	3.60292e-10	2.92593e-09	8.68017e-10	-7.67973e-10	-1.92642e-09	4.97739e-10	1.04221e-09	-7.9482e-11	1.1145e-09	-1.29326e-10	4.31737e-10	2.26949e-10	-4.47857e-10	-4.06128e-10	-1.03252e-09	-7.72448e-10	-8.23884e-11	1.66107e-09	3.5654e-10	2.43024e-10	1.18881e-09	7.74124e-10	-9.77943e-09	1.2764e-16
-2.32531e-09	-6.06178e-10	5.24878e-10	1.12314e-09	6.72965e-10	1.84352e-10	-7.92999e-10	3.60292e-10	2.92593e-09	8.68017e-10	-7.67973e-10	-1.92642e-09	4.97739e-10	1.04221e-09	-7.9482e-11	1.1145e-09	-1.29326e-10	4.31737e-10	2.26949e-10	-4.47857e-10	-4.06128e-10	-1.03252e-09	-7.72448e-10	-8.23884e-11	1.66107e-09	3.5654e-10	2.43024e-10	1.18881e-09	7.74124e-10	-9.77943e-09	1.2764e-16
-2.13715e-09	-6.06192e-10	5.30996e-10	1.12048e-09	7.05015e-10	4.28168e-10	-7.84264e-10	3.90609e-10	2.92556e-09	8.98874e-10	-7.53661e-10	-2.0127e-09	4.99763e-10	1.0433e-09	1.94915e-10	1.0487e-09	-1.43148e-10	3.45598e-10	2.27315e-10	-4.48214e-10	-4.1315e-10	-7.53801e-10	-7.8753e-10	-8.23051e-11	1.6496e-09	4.14477e-10	4.09812e-10	1.17626e-09	7.76114e-10	-9.77894e-09	1.26815e-16
-1.95064e-09	-6.06187e-10	5.26079e-10	1.1211e-09	6.84774e-10	2.30431e-10	-7.85309e-10	3.96725e-10	2.92854e-09	8.70369e-10	-7.61457e-10	-1.93448e-09	5.00313e-10	1.04228e-09	8.17195e-11	1.07448e-09	-1.38243e-10	4.26617e-10	2.27284e-10	-4.48562e-10	-4.06045e-10	-9.38383e-10	-7.73648e-10	-8.25847e-11	1.64698e-09	4.46731e-10	4.11386e-10	1.18034e-09	7.744e-10	-9.77917e-09	1.25967e-16
-1.95952e-09	-6.24838e-10	7.14955e-10	1.11936e-09	6.87576e-10	3.66229e-10	-7.90924e-10	4.01217e-10	2.94136e-09	8.8211e-10	6.17599e-11	-1.07683e-09	4.99677e-10	1.04253e-09	8.73982e-11	1.07067e-09	-1.44794e-10	4.07039e-10	2.24696e-10	-4.49606e-10	-4.06876e-10	-9.50176e-10	-8.03926e-10	-8.28555e-11	1.64715e-09	5.0565e-10	4.45213e-10	8.79079e-10	7.74648e-10	-9.77909e-09	1.22803e-16
-1.96416e-09	-6.35884e-10	6.00055e-10	1.12012e-09	6.90056e-10	3.08311e-10	-7.90384e-10	4.04527e-10	2.93218e-09	8.83612e-10	5.85072e-11	-1.25705e-09	5.00229e-10	9.89518e-10	8.5635e-11	1.0745e-09	-1.47346e-10	4.08034e-10	2.25916e-10	-4.48753e-10	-4.09357e-10	-8.84049e-10	-7.9923e-10	-8.25927e-11	1.64851e-09	4.46575e-10	3.18123e-10	6.07066e-10	7.74939e-10	-9.77908e-09	1.22243e-16
-1.96539e-09	-6.13377e-10	5.37259e-10	1.12254e-09	6.90655e-10	3.34702e-10	-7.89058e-10	3.98457e-10	2.93034e-09	8.79604e-10	-2.52065e-10	-1.18505e-09	4.99912e-10	1.00209e-09	8.96368e-11	1.07364e-09	-1.49331e-10	4.03792e-10	2.25681e-10	-4.48165e-10	-4.08009e-10	-8.12597e-10	-7.92856e-10	-8.25937e-11	1.65339e-09	4.51376e-10	3.44923e-10	6.403e-10	7.74824e-10	-9.77907e-09	1.21998e-16
-1.97084e-09	-6.0678e-10	5.68095e-10	1.12035e-09	6.02689e-10	3.5543e-10	-7.86583e-10	4.00508e-10	2.9313e-09	8.76404e-10	-1.42596e-10	-1.17912e-09	4.99974e-10	8.99952e-10	8.49901e-11	1.07562e-09	-1.45817e-10	3.96342e-10	2.19712e-10	-4.48565e-10	-4.10169e-10	-8.77475e-10	-7.94279e-10	-8.26419e-11	1.65142e-09	4.35177e-10	3.57978e-10	6.12739e-10	7.74657e-10	-9.77902e-09	1.21748e-16
-1.92237e-09	-3.47311e-10	5.76079e-10	1.12096e-09	6.08632e-10	3.4394e-10	-7.88158e-10	4.01522e-10	2.93275e-09	8.80577e-10	-7.3103e-12	-1.18005e-09	5.13727e-10	9.38737e-10	8.55603e-11	1.07329e-09	-1.47571e-10	4.01652e-10	2.10568e-10	-4.48821e-10	-4.09467e-10	-8.65847e-10	-7.95245e-10	-8.26319e-11	1.64959e-09	4.44149e-10	3.64656e-10	6.38844e-10	7.80153e-10	-9.77904e-09	1.21432e-16
-1.89964e-09	-4.13223e-10	5.74243e-10	1.12077e-09	6.03553e-10	3.47073e-10	-7.87622e-10	4.01161e-10	2.93207e-09	8.77612e-10	-6.33597e-11	-1.18592e-09	5.01827e-10	8.87369e-10	8.56915e-11	1.07187e-09	-1.45026e-10	3.99599e-10	2.04109e-10	-4.48351e-10	-4.09909e-10	-8.84581e-10	-7.98178e-10	-8.26456e-11	1.6499e-09	4.54775e-10	3.53745e-10	5.63651e-10	8.05191e-10	-9.76472e-09	1.20992e-16
-1.88135e-09	-3.46759e-10	5.61845e-10	1.12087e-09	6.21933e-10	3.51425e-10	-7.87582e-10	4.00432e-10	2.93243e-09	8.79836e-10	-4.06829e-11	-1.18426e-09	5.11197e-10	6.43948e-10	8.40536e-11	1.07324e-09	-1.45787e-10	4.00364e-10	2.1112e-10	-4.48494e-10	-2.93112e-11	-8.66859e-10	-7.95732e-10	-8.26054e-11	1.65022e-09	4.50614e-10	3.72512e-10	6.09916e-10	7.88559e-10	-9.77288e-09	1.20522e-16
-1.89442e-09	-4.33191e-10	5.57973e-10	9.98585e-10	6.17466e-10	3.49534e-10	-7.83384e-10	3.99997e-10	2.93266e-09	8.80277e-10	-5.75144e-11	-1.1887e-09	4.11227e-10	7.0571e-10	3.45802e-10	1.07318e-09	-1.48159e-10	3.99259e-10	2.16966e-10	-4.48649e-10	-5.22262e-11	-8.71632e-10	-6.30923e-11	-8.26067e-11	1.65125e-09	4.44401e-10	3.62665e-10	6.22991e-10	7.80591e-10	-9.39119e-09	1.12543e-16
-1.89276e-09	-4.21253e-10	5.62307e-10	1.02273e-09	6.15748e-10	3.51138e-10	-7.84392e-10	4.00475e-10	2.93243e-09	8.80024e-10	-5.78055e-11	-1.18604e-09	4.13672e-10	7.18672e-10	2.01854e-10	1.07391e-09	-1.48156e-10	3.99362e-10	2.16784e-10	-4.48634e-10	-1.89143e-10	-8.73397e-10	-1.76839e-10	-8.26243e-11	1.65053e-09	4.45615e-10	3.6032e-10	6.18781e-10	6.3815e-10	-9.3915e-09	1.12375e-16
-1.89252e-09	-4.15801e-10	5.6066e-10	1.03639e-09	6.21833e-10	3.49149e-10	-7.84931e-10	4.00422e-10	2.93242e-09	8.8006e-10	-5.93922e-11	-1.18769e-09	2.92421e-10	7.09066e-10	1.99145e-10	1.07358e-09	-1.47425e-10	3.99981e-10	2.16631e-10	-4.48625e-10	-1.25431e-10	-8.68248e-10	-2.20772e-10	-8.26257e-11	1.65251e-09	4.46378e-10	3.62534e-10	6.31695e-10	3.73816e-10	-9.39832e-09	1.1218e-16
-1.89052e-09	-3.9611e-10	5.64765e-10	9.78989e-10	6.23463e-10	3.49769e-10	-7.84124e-10	4.00936e-10	2.93286e-09	8.79964e-10	-2.37871e-11	-1.18823e-09	1.6977e-10	7.55311e-10	2.47226e-10	1.0735e-09	-1.48472e-10	3.99427e-10	2.22501e-10	-4.48593e-10	-7.74177e-11	-8.71867e-10	6.04462e-11	-8.25902e-11	1.65273e-09	4.48205e-10	3.60953e-10	6.5512e-10	2.94331e-10	-9.39338e-09	1.11919e-16
-1.88941e-09	-3.99241e-10	5.64139e-10	9.84305e-10	6.22583e-10	3.498e-10	-7.83974e-10	4.00766e-10	2.93284e-09	8.79998e-10	-2.49345e-11	-1.18813e-09	2.41719e-10	7.31128e-10	2.46743e-10	1.07352e-09	-1.48423e-10	3.99392e-10	2.22352e-10	-4.48598e-10	-8.63886e-11	-8.71745e-10	1.45855e-11	-8.26045e-11	1.65274e-09	4.4768e-10	3.61303e-10	6.34999e-10	3.0615e-10	-9.39409e-09	1.11911e-16
-1.8904e-09	-3.90212e-10	5.65929e-10	9.84584e-10	6.16306e-10	3.50495e-10	-7.83804e-10	4.00842e-10	2.93264e-09	8.79912e-10	-3.47505e-11	-1.18806e-09	1.43296e-10	7.18612e-10	2.07034e-10	1.07336e-09	-1.48787e-10	3.9952e-10	2.19316e-10	-4.48608e-10	-8.90806e-11	-8.6917e-10	2.42056e-11	-8.25852e-11	1.65295e-09	4.48082e-10	3.61259e-10	6.39402e-10	3.02274e-10	-9.39483e-09	1.11841e-16
-7.85077e-11	-4.0089e-10	5.65033e-10	9.87569e-10	6.23372e-10	3.52507e-10	-7.84492e-10	4.00772e-10	2.93276e-09	8.80008e-10	-2.67602e-11	-1.18789e-09	1.31093e-10	7.32533e-10	2.26358e-10	1.0736e-09	-1.48474e-10	3.99549e-10	2.20574e-10	-4.48602e-10	-1.01709e-10	-8.70887e-10	-2.90538e-11	-8.14362e-11	1.65261e-09	4.47897e-10	3.61406e-10	6.37745e-10	3.01205e-10	-9.39456e-09	1.08321e-16
-3.01219e-10	-4.0138e-10	5.642e-10	9.99079e-10	6.16596e-10	3.50399e-10	-7.84228e-10	3.4111e-10	2.92102e-09	8.79939e-10	-3.01981e-11	-1.18803e-09	9.19424e-11	7.33371e-10	2.116e-10	1.07403e-09	-1.4848e-10	3.99507e-10	2.2047e-10	-4.49573e-10	-5.44875e-11	-8.69753e-10	-3.90328e-11	-8.04067e-11	1.65068e-09	4.48163e-10	3.61236e-10	6.47303e-10	2.97384e-10	-9.39455e-09	1.08287e-16
-1.29344e-10	-4.0207e-10	5.64389e-10	9.92625e-10	6.16534e-10	3.50622e-10	-7.84149e-10	2.12366e-10	2.93236e-09	8.79967e-10	-3.16742e-11	-1.18782e-09	6.00669e-11	7.37977e-10	2.11009e-10	1.07352e-09	-1.4864e-10	3.99513e-10	2.20714e-10	-4.4859e-10	-1.64701e-11	-8.69415e-10	-6.73509e-11	-8.10108e-11	1.65065e-09	4.48145e-10	3.61353e-10	6.47863e-10	2.80417e-10	-9.39504e-09	1.08195e-16
-9.032e-11	-3.99886e-10	5.64616e-10	9.88089e-10	6.19554e-10	3.50294e-10	-7.84324e-10	2.73004e-10	2.92364e-09	8.79935e-10	-3.06108e-11	-1.18793e-09	9.45193e-11	7.31855e-10	2.03175e-10	1.07356e-09	-1.48476e-10	3.99509e-10	2.20559e-10	-4.48605e-10	-6.53887e-11	-8.69746e-10	-4.24654e-11	-8.20172e-11	1.65214e-09	4.48069e-10	3.61366e-10	6.416e-10	2.9325e-10	-9.3948e-09	1.08154e-16
-8.41917e-11	-4.0188e-10	5.64593e-10	9.89686e-10	6.17897e-10	3.5028e-10	-7.8396e-10	2.51476e-10	2.92811e-09	8.79968e-10	-2.89254e-11	-1.18784e-09	9.68559e-11	7.34957e-10	2.14066e-10	1.0737e-09	-1.48735e-10	3.99515e-10	2.20582e-10	-4.48666e-10	-6.05115e-11	-8.49918e-10	-4.92848e-11	-8.12478e-11	1.65178e-09	1.67979e-10	3.61346e-10	6.44573e-10	2.84793e-10	-9.39514e-09	1.07977e-16
-1.02123e-10	-4.01476e-10	5.64593e-10	9.8964e-10	6.1782e-10	3.50529e-10	-7.83998e-10	2.51991e-10	2.92565e-09	8.79967e-10	-2.98214e-11	-1.18784e-09	9.41389e-11	7.34168e-10	2.13443e-10	1.07375e-09	-1.48723e-10	3.99515e-10	2.20583e-10	-4.48672e-10	-6.30542e-11	-8.52927e-10	-4.84847e-11	-8.11554e-11	1.65178e-09	1.82197e-10	3.61347e-10	6.44288e-10	2.84945e-10	-9.39513e-09	1.07974e-16
-1.78124e-10	-4.00472e-10	5.42393e-10	9.89431e-10	6.16677e-10	3.50567e-10	-7.8404e-10	2.52408e-10	2.92201e-09	8.79942e-10	-2.98935e-11	-1.18788e-09	9.65516e-11	7.33734e-10	2.0969e-10	1.07406e-09	-1.48681e-10	3.99512e-10	2.2058e-10	-4.48914e-10	-7.66307e-11	-6.0462e-10	-4.35091e-11	-8.11041e-11	1.65189e-09	1.9846e-10	3.61354e-10	6.45382e-10	2.85521e-10	-9.39494e-09	1.0759e-16
-1.50079e-10	-4.69713e-10	5.59565e-10	9.89102e-10	6.15722e-10	3.4947e-10	-7.84111e-10	2.52822e-10	2.92403e-09	8.79869e-10	-2.99406e-11	-1.18883e-09	9.21632e-11	7.33121e-10	2.12183e-10	1.0741e-09	-1.48717e-10	3.99505e-10	1.74601e-10	-4.50497e-10	-7.14935e-11	-6.97317e-10	-4.68373e-11	-8.11125e-11	1.65181e-09	2.18176e-10	3.61358e-10	6.4471e-10	2.87581e-10	-9.00832e-09	1.00668e-16
-1.6518e-10	-4.76597e-10	4.89257e-10	9.88999e-10	6.15773e-10	3.49048e-10	-7.84179e-10	2.53731e-10	2.89424e-09	8.79604e-10	-3.00364e-11	-1.18031e-09	7.76053e-11	7.32418e-10	1.36797e-10	1.0749e-09	-1.48671e-10	3.99499e-10	1.33293e-10	-4.54687e-10	-8.34715e-11	-7.75828e-10	-5.76733e-11	-1.06784e-10	1.65179e-09	1.53095e-10	3.61423e-10	6.45312e-10	2.8423e-10	-8.99657e-09	1.00261e-16
-1.3726e-10	-4.25347e-10	5.55498e-10	9.8941e-10	6.15703e-10	3.49379e-10	-7.84105e-10	2.58429e-10	2.54153e-09	8.79852e-10	-2.99232e-11	-1.185e-09	9.38416e-11	7.32552e-10	1.60016e-10	1.07432e-09	-1.4857e-10	3.99508e-10	2.10537e-10	-4.57528e-10	-7.26022e-11	-8.44114e-10	-4.70893e-11	-9.73368e-11	1.65181e-09	5.79234e-11	3.61358e-10	6.44722e-10	2.84821e-10	-9.02335e-09	9.89787e-17
-1.59225e-10	-4.83188e-10	5.12093e-10	9.89189e-10	6.15623e-10	3.4956e-10	-7.84205e-10	2.53302e-10	1.62904e-09	8.03888e-10	-3.52858e-11	-1.15511e-09	8.54175e-11	7.31924e-10	1.1619e-10	1.07416e-09	-1.48707e-10	4.01233e-10	1.6498e-10	-4.54924e-10	-7.76008e-11	-1.11455e-10	-5.49202e-11	-8.66006e-11	1.64009e-09	1.0631e-10	3.61385e-10	6.45736e-10	2.88475e-10	-9.03296e-09	9.43984e-17
-1.54934e-10	-4.79835e-10	5.14967e-10	9.89189e-10	6.1566e-10	3.49578e-10	-7.84219e-10	2.5336e-10	1.63438e-09	8.18508e-10	-3.26006e-11	-1.15587e-09	8.5428e-11	7.3215e-10	1.16835e-10	1.07421e-09	-1.48718e-10	4.00976e-10	1.72685e-10	-4.55008e-10	-7.68883e-11	-1.67962e-10	-5.38589e-11	-8.86869e-11	1.64331e-09	7.98338e-11	3.61377e-10	6.44791e-10	2.8809e-10	-9.02848e-09	9.43819e-17
-1.6159e-10	-4.25682e-10	5.34154e-10	9.89167e-10	6.15732e-10	3.49717e-10	-7.84487e-10	2.54089e-10	1.61943e-09	7.77899e-10	-4.31588e-11	-1.11329e-09	8.28419e-11	7.32763e-10	1.87686e-10	1.07443e-09	-1.48708e-10	4.10127e-10	1.85207e-10	-4.57249e-10	-7.49789e-11	-8.14436e-11	-5.89414e-11	-9.1553e-11	1.64763e-09	9.22867e-11	3.61359e-10	6.45336e-10	2.89385e-10	-9.02353e-09	9.40908e-17
-1.6159e-10	-4.25682e-10	5.34154e-10	9.89167e-10	6.15732e-10	3.49717e-10	-7.84487e-10	2.54089e-10	1.61943e-09	7.77899e-10	-4.31588e-11	-1.11329e-09	8.28419e-11	7.32763e-10	1.87686e-10	1.07443e-09	-1.48708e-10	4.10127e-10	1.85207e-10	-4.57249e-10	-7.49789e-11	-8.14436e-11	-5.89414e-11	-9.1553e-11	1.64763e-09	9.22867e-11	3.61359e-10	6.45336e-10	2.89385e-10	-9.02353e-09	9.40908e-17
-1.57313e-10	-4.35277e-10	5.28481e-10	9.89164e-10	6.15299e-10	3.4962e-10	-7.84272e-10	2.53967e-10	1.60278e-09	7.10002e-10	-4.10199e-11	-1.12578e-09	8.10006e-11	7.32727e-10	1.46514e-10	1.07303e-09	-1.48694e-10	4.06921e-10	1.77114e-10	-4.57271e-10	-7.54394e-11	-9.18102e-11	-5.84838e-11	-9.2337e-11	1.64637e-09	1.06132e-10	3.61383e-10	6.45468e-10	2.90543e-10	-9.02603e-09	9.39877e-17
-1.57142e-10	-4.5834e-10	5.23759e-10	9.89135e-10	6.15643e-10	7.19537e-10	-7.84173e-10	2.4778e-10	1.59466e-09	7.49025e-10	-3.76079e-11	-1.17884e-09	8.14002e-11	7.55107e-10	8.5649e-11	9.84699e-10	-1.48588e-10	1.13975e-10	1.724e-10	-4.57556e-10	-7.54749e-11	-1.4428e-10	-3.48705e-10	-7.30465e-11	1.64801e-09	1.07981e-10	3.66219e-10	6.52056e-10	2.93559e-10	-2.23038e-09	1.78846e-17
-1.57154e-10	-4.50284e-10	5.28854e-10	9.89144e-10	6.15641e-10	6.245e-10	-7.84535e-10	2.50137e-10	1.59679e-09	7.50401e-10	-3.77168e-11	-1.16252e-09	8.18156e-11	7.47385e-10	1.0074e-10	9.88583e-10	-1.4868e-10	1.84865e-10	1.72677e-10	-4.56927e-10	-7.55022e-11	-1.33907e-10	-3.31194e-10	-7.83378e-11	1.64798e-09	1.07814e-10	3.65591e-10	6.51261e-10	2.9288e-10	-2.25804e-09	1.78552e-17
-1.57249e-10	-4.50281e-10	5.28659e-10	9.89144e-10	6.15547e-10	5.48534e-10	-7.84478e-10	2.50148e-10	1.59679e-09	7.49698e-10	-3.81328e-11	-1.16237e-09	8.18155e-11	7.46265e-10	1.01532e-10	9.90021e-10	-1.4868e-10	1.85904e-10	1.7329e-10	-4.56945e-10	-7.55021e-11	-1.34061e-10	-3.30667e-10	-8.36227e-11	1.64798e-09	1.07779e-10	3.6556e-10	6.51114e-10	2.92894e-10	-2.26401e-09	1.77936e-17
-1.57527e-10	-4.4256e-10	5.25077e-10	9.89138e-10	6.15626e-10	4.41996e-10	-7.84272e-10	2.50189e-10	1.59853e-09	7.47752e-10	-3.87294e-11	-1.175e-09	8.0824e-11	7.55966e-10	9.78666e-11	1.01165e-09	-1.48593e-10	1.58252e-10	1.74473e-10	-4.56851e-10	-7.55271e-11	-1.39982e-10	-1.07161e-10	-7.84705e-11	1.64874e-09	1.06677e-10	3.6542e-10	6.49808e-10	2.92838e-10	-2.25795e-09	1.76332e-17
-1.57609e-10	-4.43893e-10	5.25689e-10	9.89148e-10	6.15633e-10	4.43237e-10	-7.84306e-10	2.50508e-10	1.59914e-09	7.49349e-10	-3.86943e-11	-1.16815e-09	8.07093e-11	7.52898e-10	9.07721e-11	1.00776e-09	-1.48607e-10	2.17278e-10	1.74563e-10	-4.57034e-10	-7.55796e-11	-1.37599e-10	-1.02789e-10	-7.82471e-11	1.63229e-09	1.06243e-10	3.64579e-10	6.50143e-10	2.9264e-10	-2.2602e-09	1.75874e-17
-1.57699e-10	-4.44982e-10	5.27106e-10	9.89147e-10	6.15642e-10	4.30086e-10	-7.84282e-10	2.5036e-10	1.60135e-09	7.51939e-10	-3.84272e-11	-1.14624e-09	8.03781e-11	7.5121e-10	9.42861e-11	1.00658e-09	-1.4864e-10	1.91304e-10	1.74858e-10	-4.57025e-10	-7.56255e-11	-1.38723e-10	-1.59377e-10	-8.24123e-11	1.62546e-09	1.06533e-10	3.63996e-10	6.49836e-10	2.92122e-10	-2.26668e-09	1.75456e-17
-1.59712e-10	-4.43559e-10	5.2563e-10	9.89142e-10	6.15643e-10	4.42833e-10	-7.84314e-10	2.50294e-10	1.59868e-09	7.48079e-10	-3.83373e-11	-1.15957e-09	8.09268e-11	7.50993e-10	9.55465e-11	1.01639e-09	-1.48767e-10	1.85722e-10	1.74784e-10	-4.56982e-10	-7.55772e-11	-1.3843e-10	-1.21791e-10	-8.00698e-11	1.02555e-10	1.06316e-10	1.67194e-10	6.49643e-10	3.05981e-10	-2.2695e-09	1.48622e-17
-1.59301e-10	-4.43564e-10	5.25632e-10	9.89143e-10	6.15637e-10	4.433e-10	-7.84301e-10	2.50114e-10	1.59868e-09	7.48071e-10	-3.83251e-11	-1.15932e-09	8.09153e-11	7.51184e-10	9.53501e-11	1.01638e-09	-1.4876e-10	1.85498e-10	1.74764e-10	-4.56984e-10	-7.55715e-11	-1.37134e-10	-1.24264e-10	-8.00483e-11	1.70586e-10	1.06377e-10	1.7201e-10	6.49783e-10	3.06841e-10	-2.26185e-09	1.48485e-17
-1.58368e-10	-4.44544e-10	5.25737e-10	9.89575e-10	6.15639e-10	4.4845e-10	-7.84295e-10	2.50299e-10	1.64238e-09	7.4826e-10	-3.83213e-11	-1.15846e-09	8.11182e-11	3.07449e-10	9.1896e-11	1.01324e-09	-1.48747e-10	1.8275e-10	1.74617e-10	-4.57022e-10	-7.55911e-11	-1.37502e-10	-1.23252e-10	-7.95113e-11	2.59807e-10	1.06302e-10	2.50174e-10	6.49342e-10	3.68863e-10	-2.0057e-09	1.35362e-17
-1.58804e-10	-4.43593e-10	5.25729e-10	9.89206e-10	6.15584e-10	4.4777e-10	-7.84429e-10	2.9675e-10	1.619e-09	7.48715e-10	-3.8776e-11	-1.16175e-09	8.11255e-11	4.36882e-10	9.16201e-11	7.84051e-10	-1.48805e-10	1.84487e-10	1.7462e-10	-4.57034e-10	-7.55313e-11	-1.37381e-10	-1.37008e-10	-7.91406e-11	3.23533e-10	1.06377e-10	2.35592e-10	6.49443e-10	3.25325e-10	-2.03781e-09	1.33102e-17
-1.58625e-10	-4.41931e-10	5.25678e-10	9.77973e-10	6.15588e-10	4.63005e-10	-7.85352e-10	2.53863e-10	1.49054e-09	7.48312e-10	-3.97667e-11	-1.16109e-09	8.05953e-11	4.78053e-10	6.88759e-11	8.22102e-10	-1.48784e-10	1.83675e-10	1.74638e-10	-4.57032e-10	-7.50308e-11	-1.36396e-10	-1.32874e-10	-7.93315e-11	2.79052e-10	1.06304e-10	2.30645e-10	6.49284e-10	3.18333e-10	-2.04389e-09	1.2961e-17
-1.5917e-10	-4.30853e-10	5.25759e-10	9.89339e-10	6.15619e-10	4.469e-10	-7.85218e-10	2.60746e-10	1.47222e-09	7.48769e-10	-4.11703e-11	-1.16064e-09	7.9553e-11	3.87376e-10	9.05967e-11	8.32086e-10	-1.48811e-10	1.85591e-10	1.74627e-10	-4.57014e-10	-7.53887e-11	-1.37133e-10	-1.29651e-10	-7.91435e-11	2.87464e-10	1.06312e-10	2.37907e-10	6.49493e-10	3.33433e-10	-2.03221e-09	1.28202e-17
-1.58996e-10	-4.34645e-10	5.23923e-10	9.88331e-10	6.15584e-10	4.55745e-10	-7.83884e-10	2.63196e-10	1.49688e-09	7.48523e-10	-4.0037e-11	-1.15805e-09	8.61147e-11	3.38316e-10	9.21782e-11	8.59803e-10	-1.48563e-10	2.04474e-10	1.74527e-10	-4.57019e-10	-7.12096e-11	-1.3657e-10	-1.39743e-10	-5.61409e-11	3.03823e-10	1.06447e-10	2.29698e-10	6.4942e-10	3.46159e-10	-1.91111e-09	1.24491e-17
-1.58007e-10	-4.28787e-10	5.22865e-10	9.89629e-10	6.12697e-10	4.53375e-10	-7.82933e-10	2.58267e-10	1.48145e-09	7.49366e-10	-4.20921e-11	-1.1599e-09	8.62048e-11	2.78728e-10	8.86514e-11	8.08507e-10	-1.49117e-10	1.88576e-10	1.74632e-10	-4.5702e-10	-7.51081e-11	-1.36738e-10	-1.39337e-10	-6.79308e-11	2.46349e-10	1.06405e-10	2.33976e-10	6.49468e-10	3.21414e-10	-1.93158e-09	1.23007e-17
-1.5813e-10	-4.31642e-10	5.24597e-10	4.53108e-10	6.15148e-10	4.52426e-10	-7.86228e-10	2.59862e-10	1.48628e-09	7.49255e-10	-4.18592e-11	-1.15916e-09	8.23903e-11	2.89406e-10	8.82732e-11	8.24313e-10	-1.48832e-10	1.88063e-10	1.74523e-10	-4.57635e-10	-7.52921e-11	-1.36813e-10	-1.35811e-10	-7.16667e-11	2.53441e-10	1.06644e-10	2.32396e-10	6.49435e-10	3.15109e-10	-1.92724e-09	1.15646e-17
-1.58287e-10	-4.29632e-10	5.2405e-10	4.09951e-10	6.10676e-10	4.50781e-10	-5.25755e-10	2.61896e-10	1.49406e-09	7.49304e-10	-4.14449e-11	-1.15938e-09	8.19364e-11	3.10267e-10	8.88827e-11	8.29192e-10	-1.48896e-10	1.8788e-10	1.67808e-10	-4.57379e-10	-7.47896e-11	-1.36826e-10	-1.37059e-10	-7.07576e-11	2.6019e-10	1.06703e-10	2.33241e-10	6.49422e-10	3.22842e-10	-1.9371e-09	1.12662e-17
-1.5765e-10	-4.28564e-10	5.24676e-10	3.66108e-10	5.83866e-10	4.46872e-11	-5.62505e-10	1.94144e-10	1.49822e-09	6.70793e-10	-4.13409e-11	-1.15452e-09	8.29312e-11	3.22129e-10	8.91652e-11	8.24689e-10	-1.4889e-10	1.81345e-10	1.74829e-10	-4.57631e-10	-5.16866e-11	-1.50982e-10	-1.32496e-10	-4.83643e-11	2.60371e-10	1.10859e-10	2.36895e-10	5.77784e-10	3.13099e-10	-1.93987e-09	1.08144e-17
-1.5765e-10	-4.28564e-10	5.24676e-10	3.66108e-10	5.83866e-10	4.46872e-11	-5.62505e-10	1.94144e-10	1.49822e-09	6.70793e-10	-4.13409e-11	-1.15452e-09	8.29312e-11	3.22129e-10	8.91652e-11	8.24689e-10	-1.4889e-10	1.81345e-10	1.74829e-10	-4.57631e-10	-5.16866e-11	-1.50982e-10	-1.32496e-10	-4.83643e-11	2.60371e-10	1.10859e-10	2.36895e-10	5.77784e-10	3.13099e-10	-1.93987e-09	1.08144e-17
-1.34902e-10	-4.29073e-10	5.24196e-10	3.95486e-10	5.87064e-10	2.16967e-10	-7.78031e-11	2.40712e-10	1.42026e-09	6.91023e-10	-3.99791e-11	-1.1556e-09	8.2046e-11	3.28435e-10	8.63233e-11	8.32984e-10	-1.45206e-10	1.85647e-10	1.70358e-10	-4.5777e-10	-6.21227e-11	-1.8859e-10	-1.33654e-10	-4.78944e-11	2.54512e-10	1.16036e-10	2.37273e-10	5.76007e-10	3.10133e-10	-1.89864e-09	1.02578e-17
-1.40669e-10	-4.29071e-10	5.24445e-10	4.05776e-10	5.91835e-10	1.42201e-10	-7.29609e-11	2.20813e-10	1.40316e-09	6.6778e-10	-3.91375e-11	-1.15602e-09	8.20284e-11	3.24217e-10	8.84661e-11	8.2751e-10	-1.48479e-10	1.85144e-10	1.72207e-10	-4.57908e-10	-5.5015e-11	-2.05315e-10	-1.3266e-10	-4.99233e-11	2.5842e-10	1.15528e-10	2.35849e-10	5.80596e-10	3.10854e-10	-1.90308e-09	1.01774e-17
-1.44798e-10	-4.29002e-10	5.24517e-10	4.12713e-10	5.95869e-10	1.36551e-10	-6.93148e-11	1.96852e-10	1.40389e-09	6.71079e-10	-3.91634e-11	-1.15609e-09	8.21023e-11	3.27006e-10	8.83929e-11	8.27765e-10	-1.48454e-10	1.8507e-10	1.71731e-10	-4.57855e-10	-5.54761e-11	-1.98967e-10	-1.32702e-10	-4.81265e-11	2.58374e-10	1.15018e-10	2.35832e-10	5.5083e-10	3.10939e-10	-1.90329e-09	1.015e-17
-1.44798e-10	-4.29002e-10	5.24517e-10	4.12713e-10	5.95869e-10	1.36551e-10	-6.93148e-11	1.96852e-10	1.40389e-09	6.71079e-10	-3.91634e-11	-1.15609e-09	8.21023e-11	3.27006e-10	8.83929e-11	8.27765e-10	-1.48454e-10	1.8507e-10	1.71731e-10	-4.57855e-10	-5.54761e-11	-1.98967e-10	-1.32702e-10	-4.81265e-11	2.58374e-10	1.15018e-10	2.35832e-10	5.5083e-10	3.10939e-10	-1.90329e-09	1.015e-17
-1.46086e-10	-4.28965e-10	5.24525e-10	4.03331e-10	5.95323e-10	1.31695e-10	-8.16919e-11	2.01653e-10	1.40258e-09	6.73348e-10	-4.20926e-11	-1.15634e-09	8.19859e-11	3.29087e-10	8.77771e-11	8.30098e-10	-1.48214e-10	1.8538e-10	1.71487e-10	-4.57924e-10	-5.80419e-11	-1.98397e-10	-1.33006e-10	-4.72428e-11	2.57963e-10	1.15811e-10	2.35547e-10	5.52316e-10	3.10791e-10	-1.90198e-09	1.01463e-17
-1.436e-10	-4.28967e-10	5.24554e-10	4.03077e-10	5.9401e-10	1.31876e-10	-7.91255e-11	2.02167e-10	1.40541e-09	6.7355e-10	-4.38518e-11	-9.81981e-10	8.19784e-11	3.27451e-10	8.80295e-11	8.28416e-10	-1.48008e-10	1.44722e-10	2.27203e-10	-4.57901e-10	-5.79019e-11	-1.97281e-10	-1.32939e-10	-4.78653e-11	2.58474e-10	1.1487e-10	2.35644e-10	5.57069e-10	3.11115e-10	-1.90284e-09	9.79248e-18
-1.42877e-10	-4.28991e-10	5.24536e-10	4.0576e-10	1.3227e-12	1.23987e-10	-7.87662e-11	2.026e-10	1.40572e-09	6.72087e-10	-4.0474e-11	-1.02826e-09	8.19944e-11	3.26628e-10	8.82866e-11	8.29142e-10	-1.47547e-10	1.66518e-10	1.99199e-10	-4.57882e-10	-5.60627e-11	-1.95367e-10	-1.32889e-10	-4.69929e-11	2.58103e-10	1.1574e-10	2.35666e-10	1.58765e-10	3.10924e-10	-1.90325e-09	9.24203e-18
-1.45853e-10	-4.28986e-10	5.24765e-10	3.71267e-10	3.04164e-10	6.86525e-11	-7.87369e-11	2.04667e-10	6.52594e-10	6.7509e-10	-4.08041e-11	-1.04018e-09	8.19158e-11	3.22234e-10	8.80407e-11	8.47867e-10	-1.47885e-10	1.5835e-10	1.99033e-10	-4.57328e-10	-5.57116e-11	-1.99381e-10	-1.32954e-10	-4.43746e-11	2.58142e-10	1.09211e-10	2.35661e-10	3.91707e-10	3.10932e-10	-1.90341e-09	7.93167e-18
-1.42149e-10	-4.28978e-10	5.24575e-10	3.66389e-10	1.99349e-10	1.24894e-10	-7.86719e-11	2.20145e-10	3.75421e-10	6.86796e-10	-4.10401e-11	-1.0115e-09	8.19737e-11	3.26246e-10	8.79801e-11	8.49306e-10	-1.47921e-10	1.70881e-10	1.85724e-10	-4.57148e-10	-5.60748e-11	-1.94571e-10	-1.32949e-10	-4.76968e-11	2.57944e-10	1.0644e-10	2.35706e-10	2.53225e-10	3.10948e-10	-1.90364e-09	7.4769e-18
-1.43563e-10	-4.28988e-10	5.2458e-10	3.77762e-10	1.78845e-10	1.15935e-10	-7.71174e-11	2.13363e-10	3.74057e-10	6.75402e-10	-4.05573e-11	-1.00555e-09	8.19474e-11	3.24443e-10	8.7996e-11	8.38607e-10	-1.48059e-10	1.75508e-10	1.886e-10	-4.57356e-10	-5.61079e-11	-1.97221e-10	-1.32917e-10	-4.55372e-11	2.58154e-10	1.08585e-10	2.35664e-10	3.14206e-10	3.1094e-10	-1.90307e-09	7.4616e-18
-1.44543e-10	-4.28982e-10	5.2456e-10	3.63759e-10	1.40686e-10	1.20665e-10	-7.86042e-11	2.11935e-10	3.99595e-10	6.81507e-10	-4.08488e-11	-1.01699e-09	8.1982e-11	1.96566e-10	9.24346e-11	8.43414e-10	-1.47953e-10	1.72196e-10	1.48775e-10	-4.57561e-10	-5.60761e-11	-1.95315e-10	-1.32935e-10	-4.67721e-11	2.58217e-10	1.13438e-10	2.35698e-10	2.59035e-10	3.10937e-10	-1.90334e-09	7.38893e-18
-1.44176e-10	-4.2898e-10	5.24592e-10	3.86113e-10	1.38004e-10	1.23924e-10	-7.89714e-11	2.14926e-10	3.7319e-10	6.78039e-10	-4.08016e-11	-9.99501e-10	8.19809e-11	1.51389e-10	9.21169e-11	8.41544e-10	-1.47882e-10	1.74185e-10	1.06806e-10	-4.57524e-10	-5.6223e-11	-1.94829e-10	-1.32953e-10	-4.72407e-11	2.58233e-10	1.12191e-10	2.35688e-10	2.12046e-10	3.10922e-10	-1.90338e-09	7.2952e-18
-1.44711e-10	-4.28973e-10	5.24499e-10	3.7206e-10	1.16005e-10	1.25065e-10	-8.15985e-11	2.1548e-10	4.28779e-10	6.78222e-10	-4.10268e-11	-1.04118e-10	8.19793e-11	1.66162e-10	9.50964e-11	8.38356e-10	-1.49161e-10	1.7579e-10	1.11381e-10	-4.57444e-10	-5.57036e-11	-1.9459e-10	-1.2686e-10	-4.71358e-11	2.40836e-10	1.12568e-10	2.35689e-10	2.12e-10	3.11469e-10	-1.90336e-09	6.32832e-18
-1.44064e-10	-4.28978e-10	5.24796e-10	3.72498e-10	1.21282e-10	1.21844e-10	-9.00437e-11	2.21532e-10	3.89657e-10	6.78365e-10	-4.23362e-11	-2.57604e-10	8.19696e-11	1.54263e-10	9.31553e-11	8.40975e-10	-1.4878e-10	1.73505e-10	1.25317e-10	-4.5748e-10	-5.62186e-11	-1.9483e-10	-1.30279e-10	-4.72943e-11	2.56535e-10	1.12531e-10	2.35693e-10	2.2638e-10	3.10811e-10	-1.8643e-09	6.22732e-18
-1.44141e-10	-4.28923e-10	5.24649e-10	2.78369e-10	1.28415e-10	1.22219e-10	-9.75943e-11	2.17001e-10	4.10661e-10	6.7966e-10	-4.21718e-11	-2.40528e-10	8.70524e-11	1.5571e-10	9.4297e-11	8.40466e-10	-1.49206e-10	1.7464e-10	1.34884e-10	-4.57483e-10	-5.56808e-11	-1.94462e-10	-1.30423e-10	-4.73056e-11	2.51878e-10	1.12959e-10	2.35694e-10	2.26152e-10	2.74836e-11	-1.86755e-09	6.09466e-18
-1.44207e-10	-4.28935e-10	5.24945e-10	2.44221e-10	1.35295e-10	1.21722e-10	-9.66656e-11	2.17028e-10	3.79586e-10	6.79624e-10	-4.30304e-11	-2.53704e-10	8.29665e-11	1.47763e-10	9.30779e-11	8.40582e-10	-1.48776e-10	1.75394e-10	1.4019e-10	-4.57495e-10	-5.47534e-11	-1.9463e-10	-1.29597e-10	-4.7353e-11	2.52478e-10	1.12911e-10	2.35657e-10	2.24513e-10	1.30406e-10	-1.85413e-09	6.02473e-18
-1.44403e-10	-4.28937e-10	5.24779e-10	2.09103e-10	1.31914e-10	1.21392e-10	-9.48153e-11	2.15924e-10	4.12455e-10	6.79439e-10	-4.29345e-11	-2.58647e-10	8.76717e-11	1.50542e-10	9.22648e-11	8.40491e-10	-1.48724e-10	1.74822e-10	1.32009e-10	-4.57486e-10	-5.30344e-11	-1.94622e-10	-1.29767e-10	-4.73074e-11	2.52762e-10	1.12118e-10	2.35572e-10	2.36314e-10	1.01605e-10	-1.85022e-09	6.01811e-18
-1.44229e-10	-4.28937e-10	5.25005e-10	5.24138e-11	1.26719e-10	1.2158e-10	-9.63143e-11	2.16311e-10	4.10131e-10	6.79222e-10	-4.41648e-11	-2.32697e-10	8.64157e-11	1.51962e-10	9.32816e-11	8.40473e-10	-1.49159e-10	1.75168e-10	1.36136e-10	-4.57047e-10	-5.3185e-11	-1.94593e-10	-1.2966e-10	-4.73207e-11	2.60288e-10	1.12105e-10	2.35648e-10	2.30083e-10	1.24721e-10	-1.85376e-09	5.98225e-18
-1.43735e-10	-4.32932e-10	5.24965e-10	1.01676e-10	1.31501e-10	1.22338e-10	-9.56724e-11	2.1658e-10	4.12e-10	6.79438e-10	-4.26918e-11	-2.39549e-10	8.61787e-11	9.26599e-11	7.14446e-11	4.74863e-10	-1.48811e-10	1.76696e-10	1.38284e-10	-4.57465e-10	-5.35831e-11	-1.94567e-10	-1.29967e-10	-4.73264e-11	2.51539e-10	1.12296e-10	2.35641e-10	1.31644e-10	1.1799e-10	-1.85264e-09	5.45608e-18
-1.43735e-10	-4.32932e-10	5.24965e-10	1.01676e-10	1.31501e-10	1.22338e-10	-9.56724e-11	2.1658e-10	4.12e-10	6.79438e-10	-4.26918e-11	-2.39549e-10	8.61787e-11	9.26599e-11	7.14446e-11	4.74863e-10	-1.48811e-10	1.76696e-10	1.38284e-10	-4.57465e-10	-5.35831e-11	-1.94567e-10	-1.29967e-10	-4.73264e-11	2.51539e-10	1.12296e-10	2.35641e-10	1.31644e-10	1.1799e-10	-1.85264e-09	5.45608e-18
-1.43578e-10	-4.36288e-10	5.24913e-10	1.20744e-10	1.31839e-10	1.21777e-10	-9.58669e-11	2.16678e-10	4.1342e-10	6.79433e-10	-4.28278e-11	-2.41925e-10	8.55804e-11	7.52897e-11	7.4983e-11	4.69317e-10	-1.48811e-10	1.80788e-10	1.37766e-10	-4.57457e-10	-5.32734e-11	-1.94585e-10	-1.29853e-10	-4.73328e-11	2.51526e-10	1.11968e-10	2.35618e-10	1.17863e-10	1.15912e-10	-1.85232e-09	5.45383e-18
-1.43628e-10	-4.32238e-10	5.24927e-10	9.97999e-11	1.17925e-10	1.21704e-10	-9.60465e-11	2.16573e-10	4.12322e-10	6.7941e-10	-4.27926e-11	-2.41223e-10	8.55958e-11	6.17944e-11	7.8657e-11	4.66541e-10	-1.48858e-10	1.81637e-10	1.37072e-10	-4.57338e-10	-5.32626e-11	-1.94571e-10	-1.29989e-10	-4.73279e-11	2.52084e-10	1.12242e-10	2.35517e-10	1.3069e-10	1.15564e-10	-1.85279e-09	5.44223e-18
-1.43625e-10	-4.32315e-10	5.24915e-10	1.07708e-10	1.16681e-10	1.22133e-10	-9.60419e-11	2.16669e-10	4.11642e-10	6.79407e-10	-4.28104e-11	-2.40984e-10	8.63151e-11	7.86782e-11	7.51215e-11	4.68617e-10	-1.48863e-10	1.58437e-10	1.3714e-10	-4.57324e-10	-5.37556e-11	-1.94572e-10	-1.30059e-10	-4.7328e-11	2.51624e-10	1.12419e-10	2.35449e-10	1.11232e-10	1.17274e-10	-1.85251e-09	5.4336e-18
-1.43596e-10	-4.32959e-10	5.24948e-10	1.0572e-10	1.21025e-10	1.22116e-10	-9.52524e-11	2.16658e-10	4.11446e-10	6.79424e-10	-4.27975e-11	-2.40526e-10	8.61184e-11	8.04163e-11	7.59468e-11	4.70632e-10	-1.48836e-10	1.41115e-10	1.36987e-10	-4.57307e-10	-5.35365e-11	-1.94574e-10	-1.30083e-10	-4.73237e-11	2.51859e-10	1.12291e-10	2.35548e-10	8.43233e-11	1.13758e-10	-1.85281e-09	5.42646e-18
-1.43645e-10	-4.33544e-10	5.24928e-10	1.06188e-10	1.18101e-10	1.22165e-10	-9.62808e-11	2.16686e-10	4.11674e-10	6.79426e-10	-4.2802e-11	-2.40884e-10	8.60906e-11	7.26225e-11	7.43921e-11	4.66336e-10	-1.48832e-10	1.48294e-10	1.37406e-10	-4.57387e-10	-5.35424e-11	-1.9457e-10	-1.29925e-10	-4.73259e-11	2.51736e-10	1.12253e-10	2.35583e-10	6.25356e-11	1.1484e-10	-1.8526e-09	5.41993e-18
-1.43656e-10	-4.33299e-10	5.2506e-10	1.15782e-10	9.97321e-11	1.22084e-10	-9.59065e-11	1.26751e-10	4.11151e-10	6.78923e-10	-4.27992e-11	-2.41149e-10	8.60656e-11	7.57589e-11	7.55047e-11	4.69457e-10	-1.48836e-10	1.44873e-10	1.37176e-10	-4.57354e-10	-5.33847e-11	-1.94572e-10	-1.30043e-10	-4.73277e-11	2.52023e-10	1.12274e-10	2.35517e-10	8.1102e-11	1.14982e-10	-1.85272e-09	5.39173e-18
-1.43646e-10	-4.33182e-10	5.2499e-10	1.08468e-10	7.51077e-11	1.22057e-10	-9.58444e-11	1.22559e-10	4.11509e-10	6.79315e-10	-4.27999e-11	-2.40895e-10	8.60178e-11	7.37293e-11	7.5584e-11	4.68453e-10	-1.48842e-10	1.46268e-10	1.37275e-10	-4.57364e-10	-5.34685e-11	-1.94572e-10	-1.30012e-10	-4.73266e-11	2.52465e-10	1.12279e-10	2.35534e-10	8.37868e-11	1.15424e-10	-1.85271e-09	5.38519e-18
-1.43653e-10	-4.33303e-10	5.18984e-10	1.09505e-10	9.68105e-11	1.2208e-10	-9.39403e-11	1.35523e-10	4.1114e-10	6.78973e-10	-4.28027e-11	-2.40736e-10	8.60353e-11	7.54645e-11	7.55093e-11	4.6814e-10	-1.4884e-10	1.4427e-10	1.37262e-10	-4.57347e-10	-5.34831e-11	-1.94573e-10	-1.30034e-10	-4.73274e-11	2.52024e-10	6.74718e-11	2.35526e-10	8.7431e-11	1.14889e-10	-1.85275e-09	5.37688e-18
-1.43637e-10	-4.33278e-10	5.18541e-10	1.1375e-10	8.63296e-11	1.22064e-10	-9.48661e-11	1.30755e-10	4.11182e-10	6.79196e-10	-4.28029e-11	-2.4085e-10	8.59623e-11	7.55596e-11	7.55068e-11	4.67791e-10	-1.48839e-10	1.45999e-10	1.37266e-10	-4.57352e-10	-5.35067e-11	-1.94573e-10	-1.30031e-10	-4.73269e-11	2.51842e-10	4.84515e-11	2.35527e-10	8.87377e-11	1.14857e-10	-1.85275e-09	5.37283e-18
-1.4365e-10	-4.33293e-10	5.20668e-10	1.10125e-10	7.41982e-11	1.22083e-10	-9.47912e-11	1.13735e-10	4.11173e-10	6.79229e-10	-4.28026e-11	-2.40908e-10	8.59816e-11	7.43261e-11	7.55114e-11	4.67999e-10	-1.48841e-10	1.44803e-10	1.37277e-10	-4.57357e-10	-5.34903e-11	-1.94573e-10	-1.30032e-10	-4.73268e-11	2.51975e-10	6.4221e-11	2.35534e-10	8.96216e-11	1.14865e-10	-1.85271e-09	5.36974e-18
-1.43641e-10	-4.33293e-10	5.20064e-10	1.11741e-10	8.21775e-11	1.22078e-10	-9.48652e-11	1.17106e-10	4.11212e-10	6.79178e-10	-4.28101e-11	-2.40879e-10	8.5974e-11	7.46322e-11	7.54741e-11	4.67936e-10	-1.34264e-10	1.45614e-10	1.37266e-10	-4.57357e-10	-5.34953e-11	-1.94573e-10	-1.30031e-10	-4.73269e-11	2.51911e-10	6.28642e-11	2.35462e-10	8.60733e-11	1.13332e-10	-1.85274e-09	5.36641e-18
-1.43639e-10	-4.33289e-10	5.20153e-10	1.11785e-10	8.00767e-11	1.06893e-10	-9.4802e-11	1.17161e-10	4.11194e-10	3.35471e-11	-4.28597e-11	-2.40865e-10	8.59762e-11	7.4647e-11	7.57966e-11	4.67907e-10	-1.38972e-10	1.45425e-10	1.37243e-10	-4.57357e-10	-5.34796e-11	-1.94573e-10	-1.30543e-10	-4.73269e-11	2.51956e-10	5.9077e-11	2.35485e-10	8.34251e-11	1.14365e-10	-1.85268e-09	4.90304e-18
-1.43871e-10	-4.33155e-10	5.20866e-10	1.05435e-10	7.61599e-11	1.21941e-10	-9.98018e-11	1.1815e-10	4.11256e-10	7.9393e-11	-4.28259e-11	-1.82921e-10	8.59852e-11	7.4579e-11	7.5105e-11	4.67892e-10	-1.44685e-10	1.44917e-10	1.37256e-10	-4.57357e-10	-5.34956e-11	-1.94573e-10	-1.30134e-10	-4.73067e-11	2.51871e-10	8.37921e-12	2.35508e-10	8.54186e-11	1.14427e-10	-1.85271e-09	4.88531e-18
-1.43669e-10	-4.33123e-10	3.21623e-10	9.75426e-11	7.40311e-11	1.16788e-10	-9.60132e-11	1.18749e-10	4.11209e-10	1.19185e-10	-4.28451e-11	-1.27544e-10	8.59804e-11	7.46825e-11	7.53064e-11	4.66926e-10	-1.42789e-10	1.45126e-10	1.37242e-10	-4.57318e-10	-5.35345e-11	-1.94573e-10	-1.30283e-10	-4.73238e-11	2.42598e-10	3.52497e-11	2.35517e-10	8.53557e-11	1.14722e-10	-1.8528e-09	4.69992e-18
-1.43692e-10	-4.33157e-10	3.14228e-10	9.6512e-11	7.48038e-11	1.20345e-10	-9.50951e-11	1.25877e-10	4.11246e-10	4.33935e-11	-4.28291e-11	-1.42592e-10	8.59686e-11	7.44666e-11	7.54965e-11	4.67164e-10	-1.45648e-10	1.44827e-10	1.37249e-10	-4.57355e-10	-5.34954e-11	-1.94573e-10	-1.30437e-10	-4.73239e-11	2.49997e-10	4.90152e-11	2.35525e-10	8.57057e-11	1.14498e-10	-1.8527e-09	4.69485e-18
-1.43675e-10	-4.33172e-10	2.67456e-10	9.28237e-11	7.52841e-11	1.18397e-10	-9.60986e-11	1.30742e-10	4.11203e-10	5.60411e-11	-4.28277e-11	-1.27391e-10	8.5974e-11	7.45323e-11	7.55135e-11	4.66524e-10	-1.44173e-10	1.45019e-10	1.3725e-10	-4.57353e-10	-5.35147e-11	-1.94573e-10	-1.31415e-10	-4.73223e-11	2.44879e-10	3.92632e-11	2.35525e-10	8.51482e-11	1.14561e-10	-1.8527e-09	4.66095e-18
-1.43675e-10	-4.33172e-10	2.67456e-10	9.28237e-11	7.52841e-11	1.18397e-10	-9.60986e-11	1.30742e-10	4.11203e-10	5.60411e-11	-4.28277e-11	-1.27391e-10	8.5974e-11	7.45323e-11	7.55135e-11	4.66524e-10	-1.44173e-10	1.45019e-10	1.3725e-10	-4.57353e-10	-5.35147e-11	-1.94573e-10	-1.31415e-10	-4.73223e-11	2.44879e-10	3.92632e-11	2.35525e-10	8.51482e-11	1.14561e-10	-1.8527e-09	4.66095e-18
-1.43674e-10	-4.33172e-10	2.72481e-10	9.06096e-11	7.64043e-11	1.18589e-10	-9.60639e-11	1.31095e-10	4.11217e-10	5.81179e-11	-4.28368e-11	-1.27971e-10	3.30995e-11	7.45666e-11	7.55256e-11	4.66508e-10	-1.44809e-10	1.44742e-10	1.37244e-10	-4.57348e-10	-5.35127e-11	-1.94573e-10	-1.31487e-10	-4.7324e-11	2.44544e-10	4.05057e-11	2.3552e-10	8.48522e-11	1.14487e-10	-1.8528e-09	4.65801e-18
-1.43674e-10	-4.33169e-10	2.69632e-10	9.01377e-11	7.60636e-11	1.19113e-10	-9.57666e-11	1.31309e-10	3.9014e-11	5.85095e-11	-4.29511e-11	-1.27297e-10	4.80676e-11	7.45565e-11	7.55064e-11	4.66549e-10	-1.44761e-10	1.44872e-10	1.37262e-10	-4.57345e-10	-5.35802e-11	-1.94572e-10	-1.31422e-10	-4.73293e-11	2.458e-10	4.1044e-11	2.35607e-10	8.46917e-11	1.14554e-10	-1.85271e-09	4.49037e-18
-1.43676e-10	-4.33161e-10	2.6929e-10	9.08996e-11	7.64505e-11	1.18382e-10	-9.60304e-11	1.31825e-10	2.20425e-11	5.99961e-11	-4.28765e-11	-1.27525e-10	6.12175e-11	7.4552e-11	6.883e-11	4.66534e-10	-1.44565e-10	1.4495e-10	1.37262e-10	-4.57348e-10	-5.36247e-11	-1.94587e-10	-1.31496e-10	-4.73151e-11	2.45298e-10	4.05682e-11	2.35582e-10	8.49702e-11	1.1455e-10	-1.85272e-09	4.48983e-18
-1.43678e-10	-4.33161e-10	1.76234e-10	9.20004e-11	7.6459e-11	1.18777e-10	-9.59398e-11	1.3087e-10	6.12343e-11	5.90784e-11	-4.28415e-11	-1.26988e-10	5.40803e-11	7.458e-11	7.29032e-11	4.66525e-10	-1.44733e-10	1.44942e-10	1.37259e-10	-4.57664e-10	-5.35105e-11	-1.94578e-10	-1.31322e-10	-4.73185e-11	2.45284e-10	4.14929e-11	2.3558e-10	8.4863e-11	1.14525e-10	-1.85271e-09	4.45142e-18
-1.43673e-10	-4.33162e-10	1.72257e-10	9.09891e-11	7.64711e-11	1.18716e-10	-9.59685e-11	1.30787e-10	5.10883e-11	5.96798e-11	-4.28476e-11	-1.28961e-10	6.11337e-11	7.45677e-11	7.14818e-11	4.66541e-10	-1.44544e-10	1.44916e-10	1.37259e-10	-4.57368e-10	-5.3573e-11	-1.94577e-10	-1.31553e-10	-4.73171e-11	2.45311e-10	4.15418e-11	2.35581e-10	8.48753e-11	1.14549e-10	-1.85272e-09	4.44967e-18
-1.43674e-10	-4.33162e-10	1.5443e-10	9.14874e-11	7.6326e-11	1.18646e-10	-9.58894e-11	1.31425e-10	5.63296e-11	5.86644e-11	-4.28588e-11	-1.27016e-10	5.64025e-11	7.45656e-11	7.19477e-11	4.66511e-10	-1.44641e-10	1.44903e-10	1.37257e-10	-4.57455e-10	-5.35691e-11	-1.94578e-10	-1.3146e-10	-4.73206e-11	2.45133e-10	4.12918e-11	2.35574e-10	8.47588e-11	1.14541e-10	-1.85272e-09	4.44344e-18
-1.43675e-10	-4.33317e-10	1.62004e-10	9.10116e-11	7.54871e-11	1.18588e-10	-9.59495e-11	1.31359e-10	4.98497e-11	5.96037e-11	-4.29316e-11	-1.27424e-10	5.65169e-11	6.96743e-11	7.28015e-11	4.67316e-10	-1.44544e-10	1.4832e-10	1.37252e-10	-4.57459e-10	-5.35554e-11	-1.94581e-10	-1.31423e-10	-4.7318e-11	1.38009e-10	4.19175e-11	2.35589e-10	8.47109e-11	1.14546e-10	-1.85273e-09	4.40547e-18
-1.4382e-10	-4.33187e-10	1.58261e-10	9.11903e-11	7.56008e-11	1.18689e-10	-9.59416e-11	1.31352e-10	5.55567e-11	5.93578e-11	-4.28998e-11	-1.27456e-10	5.6611e-11	7.08964e-11	7.30148e-11	2.01351e-10	-1.44516e-10	1.50445e-10	1.37253e-10	-4.57433e-10	-5.35098e-11	-1.94719e-10	-1.31465e-10	-4.73185e-11	1.55936e-10	4.13371e-11	2.35588e-10	8.48161e-11	1.1836e-10	-1.85259e-09	4.23348e-18
-1.43713e-10	-4.33218e-10	1.60529e-10	9.11496e-11	7.57094e-11	1.18836e-10	-9.50092e-11	1.31268e-10	5.50928e-11	5.94398e-11	-4.29183e-11	-1.27383e-10	5.84151e-11	6.74041e-11	7.29642e-11	6.59926e-11	-1.44389e-10	1.49813e-10	1.3724e-10	-4.57414e-10	-5.34967e-11	-1.95488e-10	-1.31434e-10	-4.73189e-11	1.47936e-10	4.18378e-11	2.35589e-10	8.48285e-11	1.52674e-10	-1.85265e-09	4.20468e-18
-1.437e-10	-4.33214e-10	1.58243e-10	9.11686e-11	7.58374e-11	1.18675e-10	-9.57801e-11	1.31417e-10	5.49922e-11	5.94873e-11	-4.29151e-11	-1.26857e-10	5.65691e-11	7.06661e-11	7.17397e-11	2.46769e-10	-1.45096e-10	1.52094e-10	1.37271e-10	-4.57439e-10	-5.34921e-11	-1.94749e-10	-1.31471e-10	-4.73177e-11	1.64961e-10	4.1663e-11	2.35587e-10	8.48356e-11	1.19893e-10	-3.17112e-10	9.25861e-19
-1.4371e-10	-4.33227e-10	1.58256e-10	9.11611e-11	7.58341e-11	1.18681e-10	-9.56828e-11	1.31409e-10	5.50356e-11	5.94687e-11	-4.29089e-11	-1.26724e-10	5.65688e-11	7.07137e-11	7.19215e-11	2.4202e-10	-1.46026e-10	1.52856e-10	1.37261e-10	-4.5743e-10	-5.34934e-11	-1.94739e-10	-1.31467e-10	-4.73177e-11	1.62989e-10	4.16684e-11	2.35589e-10	8.4825e-11	1.19862e-10	-2.52069e-12	8.22816e-19
-1.36797e-10	-4.33221e-10	1.58744e-10	9.11618e-11	7.58661e-11	1.1867e-10	-9.26164e-11	1.31064e-10	5.40882e-11	6.30807e-11	-4.29208e-11	-1.26707e-10	5.63016e-11	7.26129e-11	7.21454e-11	1.95059e-10	-1.4506e-10	1.32096e-10	1.37317e-10	-4.56114e-10	-5.39918e-11	-1.94978e-10	-1.11999e-10	-4.73147e-11	1.57646e-10	4.17357e-11	2.35589e-10	8.48162e-11	1.19396e-10	-1.16866e-10	8.00299e-19
-1.42712e-10	-4.33223e-10	1.58476e-10	9.11453e-11	7.58644e-11	1.18681e-10	-9.50072e-11	1.31407e-10	5.49929e-11	5.95605e-11	-4.29192e-11	-1.26771e-10	5.65306e-11	7.13152e-11	7.19611e-11	1.81083e-10	-1.45901e-10	1.46125e-10	1.37268e-10	-4.57398e-10	-5.35069e-11	-1.94743e-10	-1.06021e-10	-4.73147e-11	1.62358e-10	4.16751e-11	2.35588e-10	8.48241e-11	1.20002e-10	-8.89182e-11	7.96405e-19
-1.36561e-10	-4.33188e-10	1.58544e-10	9.11755e-11	7.58564e-11	1.18695e-10	-9.40262e-11	1.29915e-10	5.44955e-11	6.05077e-11	-4.29197e-11	-1.26922e-10	5.65296e-11	7.37229e-11	7.20779e-11	1.85259e-10	-1.45814e-10	1.49473e-10	1.37447e-10	-4.56602e-10	-5.34898e-11	-1.947e-10	-6.96104e-11	-4.73141e-11	1.62071e-10	4.17429e-11	2.35588e-10	8.4826e-11	1.2039e-10	-9.59801e-11	7.91287e-19
-1.38835e-10	-4.33166e-10	1.58848e-10	9.11722e-11	7.58441e-11	1.18688e-10	-9.36884e-11	1.28919e-10	5.49825e-11	6.28377e-11	-4.29287e-11	-1.27097e-10	5.65139e-11	7.2004e-11	7.20882e-11	1.74262e-10	-1.45813e-10	1.42409e-10	1.37288e-10	-4.55614e-10	-5.36863e-11	-1.94772e-10	-9.36463e-11	-4.73148e-11	1.56715e-10	4.17448e-11	2.35587e-10	8.48169e-11	1.20156e-10	-8.28796e-11	7.84705e-19
-1.35301e-10	-4.33163e-10	1.58759e-10	1.08665e-10	7.5855e-11	1.18688e-10	-9.40478e-11	1.21399e-10	5.45553e-11	6.26515e-11	-4.29306e-11	-1.16725e-10	5.64914e-11	7.22604e-11	7.21585e-11	1.77791e-10	-1.45711e-10	1.39902e-10	1.37358e-10	-4.5566e-10	-5.47985e-11	-1.49667e-10	-1.01554e-10	-4.73141e-11	1.55945e-10	4.17386e-11	2.35588e-10	8.48173e-11	1.19736e-10	-9.28314e-11	7.70935e-19
-1.35791e-10	-4.33146e-10	1.59247e-10	9.29218e-11	7.58592e-11	1.18685e-10	-9.39695e-11	1.19003e-10	5.4825e-11	6.32289e-11	-4.2945e-11	-1.09244e-10	5.63443e-11	7.25565e-11	7.21545e-11	1.79027e-10	-1.45724e-10	1.3447e-10	1.37505e-10	-4.56314e-10	-5.59392e-11	-1.30206e-10	-9.96755e-11	-4.73152e-11	1.56421e-10	4.1724e-11	2.35588e-10	8.48165e-11	1.202e-10	-9.12942e-11	7.59751e-19
-1.34403e-10	-4.33165e-10	1.58673e-10	9.78154e-11	7.5859e-11	1.18685e-10	-9.40516e-11	1.30364e-10	5.45837e-11	6.50455e-11	-4.29307e-11	-1.1639e-10	5.6477e-11	7.26472e-11	7.21537e-11	1.819e-10	-1.2142e-10	1.36083e-10	1.3735e-10	-2.42726e-11	-5.40812e-11	-1.31961e-10	-9.25546e-11	-4.7315e-11	1.56607e-10	4.17418e-11	2.35588e-10	8.48174e-11	1.20174e-10	-9.65876e-11	5.52077e-19
-1.34376e-10	-4.33165e-10	1.5869e-10	9.78156e-11	7.5859e-11	1.18684e-10	-9.38902e-11	1.12331e-10	5.45867e-11	6.50285e-11	-4.29313e-11	-1.16607e-10	5.64763e-11	7.26324e-11	7.21542e-11	1.81788e-10	-1.21588e-10	1.36078e-10	1.37352e-10	-5.23958e-11	-5.43783e-11	-1.32885e-10	-9.31825e-11	-4.7315e-11	1.56607e-10	4.1742e-11	2.35588e-10	8.48172e-11	1.20171e-10	-9.62195e-11	5.50192e-19
-1.34495e-10	-4.33165e-10	1.58678e-10	9.53126e-11	7.58555e-11	1.18685e-10	-9.33695e-11	8.4631e-11	5.4678e-11	6.49066e-11	-4.2929e-11	-1.20687e-10	5.6471e-11	7.26212e-11	7.21479e-11	1.80431e-10	-1.23005e-10	1.36601e-10	1.37345e-10	-4.79688e-11	-5.41361e-11	-1.32344e-10	-9.51238e-11	-4.73147e-11	1.56682e-10	4.17388e-11	2.35533e-10	8.48174e-11	1.20165e-10	-9.46707e-11	5.4459e-19
-1.34282e-10	-4.33168e-10	1.58667e-10	9.59177e-11	7.58579e-11	1.18684e-10	-8.72975e-11	4.88665e-11	5.46047e-11	6.47264e-11	-4.2929e-11	-1.18478e-10	5.6467e-11	7.26112e-11	7.21481e-11	1.81057e-10	-1.2619e-10	1.37222e-10	1.3735e-10	-4.65585e-11	-5.41049e-11	-1.34698e-10	-9.60253e-11	-4.73128e-11	1.56644e-10	4.17378e-11	2.35473e-10	8.48173e-11	1.2018e-10	-9.32086e-11	5.39759e-19
-1.33959e-10	-4.33169e-10	1.58685e-10	9.75224e-11	7.58579e-11	1.18685e-10	-9.09056e-11	5.33282e-11	5.46692e-11	6.49389e-11	-4.27953e-11	-1.11913e-10	5.64727e-11	7.25841e-11	7.21524e-11	1.80946e-10	-1.25232e-10	1.36584e-10	1.37362e-10	-5.88023e-11	-5.41652e-11	-8.42894e-11	-9.45146e-11	-4.73105e-11	1.56676e-10	4.17307e-11	2.3558e-10	8.49871e-11	1.20146e-10	-9.16509e-11	5.28906e-19
-1.33964e-10	-4.33169e-10	1.58686e-10	9.72655e-11	7.58579e-11	1.18685e-10	-8.97058e-11	5.33442e-11	5.46688e-11	6.49145e-11	-4.28015e-11	-1.12141e-10	5.64726e-11	7.26011e-11	7.21525e-11	1.80932e-10	-1.24934e-10	1.36554e-10	1.3737e-10	-5.80115e-11	-5.41663e-11	-8.434e-11	-9.45912e-11	-4.73106e-11	1.56674e-10	4.17309e-11	2.3558e-10	8.49748e-11	1.20146e-10	-9.16517e-11	5.28535e-19
-1.34007e-10	-4.33168e-10	1.58688e-10	9.57399e-11	7.58576e-11	1.18684e-10	-8.9824e-11	5.87063e-11	5.46352e-11	6.49811e-11	-4.29158e-11	-1.08727e-10	5.64978e-11	7.25586e-11	7.21544e-11	1.80758e-10	-1.2656e-10	1.36745e-10	1.37362e-10	-4.89146e-11	-5.40215e-11	-1.01326e-10	-7.647e-11	-4.73139e-11	1.56662e-10	4.17506e-11	2.35542e-10	8.12564e-11	1.20164e-10	-9.23033e-11	5.2708e-19
-1.3403e-10	-4.33168e-10	1.58686e-10	9.67493e-11	7.58763e-11	1.18685e-10	-9.00223e-11	5.56379e-11	5.46247e-11	6.7079e-11	-4.28417e-11	-1.10448e-10	5.64827e-11	7.25999e-11	7.21516e-11	1.80994e-10	-1.18552e-10	1.37032e-10	1.37373e-10	-5.40848e-11	-5.38365e-11	-8.59903e-11	-8.48148e-11	-4.73138e-11	1.56672e-10	4.17836e-11	2.35499e-10	8.3335e-11	1.20156e-10	-9.23741e-11	5.25147e-19
-1.34067e-10	-4.33169e-10	1.58761e-10	9.0292e-11	7.59741e-11	1.18687e-10	-9.02954e-11	5.48568e-11	5.46412e-11	6.46985e-11	-4.28566e-11	-1.10644e-10	5.64845e-11	4.52324e-11	7.21734e-11	1.80952e-10	-1.20645e-10	1.36867e-10	1.3736e-10	-5.28256e-11	-5.40389e-11	-8.80561e-11	-8.30951e-11	-4.73132e-11	1.56673e-10	4.17487e-11	2.35542e-10	8.38034e-11	1.20154e-10	-9.21759e-11	5.20917e-19
-1.34089e-10	-4.33173e-10	1.58931e-10	9.54092e-11	7.58813e-11	3.12028e-11	-9.01184e-11	5.51897e-11	5.46385e-11	6.52737e-11	-2.79859e-11	-1.10685e-10	5.64851e-11	4.81745e-11	7.21642e-11	1.8102e-10	-1.20944e-10	1.36887e-10	1.37373e-10	-4.91144e-11	-5.42119e-11	-9.07478e-11	-8.20958e-11	-4.76129e-11	1.56682e-10	4.1747e-11	2.35533e-10	8.35864e-11	1.20154e-10	-9.22151e-11	5.08172e-19
-1.34023e-10	-4.33168e-10	1.58832e-10	9.29292e-11	7.59113e-11	4.60424e-11	-8.99444e-11	5.40874e-11	5.46277e-11	6.56894e-11	-4.28597e-11	-1.11374e-10	5.65632e-11	5.28297e-11	7.21556e-11	1.81062e-10	-6.8587e-11	1.36939e-10	1.37365e-10	-4.82537e-11	-5.39606e-11	-8.89835e-11	-8.375e-11	-4.73714e-11	1.56856e-10	4.17529e-11	2.35539e-10	8.31807e-11	1.20159e-10	-9.21286e-11	5.00291e-19
-1.34071e-10	-4.33169e-10	1.58929e-10	5.88912e-11	7.80374e-11	6.41465e-11	-9.01178e-11	5.45663e-11	5.46157e-11	6.55176e-11	-4.46676e-11	-1.07042e-10	5.65514e-11	4.88541e-11	7.2214e-11	1.43002e-10	-8.04353e-11	1.36639e-10	1.37368e-10	-5.00578e-11	-5.43101e-11	-8.91149e-11	-8.29369e-11	-4.63156e-11	1.56748e-10	4.17558e-11	2.35529e-10	8.36371e-11	1.16394e-10	-9.22908e-11	4.84896e-19
-1.34042e-10	-3.99824e-10	1.58911e-10	8.13897e-11	7.72775e-11	4.98069e-11	-9.01099e-11	5.46231e-11	5.3427e-11	6.54193e-11	-3.70544e-11	-1.08252e-10	5.65616e-11	4.81588e-11	7.22128e-11	1.2617e-10	-8.00216e-11	1.36626e-10	1.38865e-10	-4.99267e-11	-5.28611e-11	-8.98452e-11	-8.34998e-11	-4.68271e-11	1.56791e-10	4.17574e-11	2.35598e-10	8.34886e-11	1.18408e-10	-9.23056e-11	4.5436e-19
-1.17872e-10	-3.73711e-10	1.58946e-10	5.70791e-11	7.96749e-11	5.93838e-11	-9.01074e-11	5.47536e-11	5.26991e-11	6.54071e-11	-4.36077e-11	-1.08187e-10	5.48616e-11	5.05405e-11	7.24288e-11	1.48949e-10	-8.25343e-11	1.36524e-10	1.38006e-10	-5.05129e-11	-5.8976e-11	-9.0108e-11	-8.47066e-11	-4.69678e-11	1.56765e-10	4.17575e-11	2.17827e-10	8.34784e-11	1.11736e-10	-9.22764e-11	4.26488e-19
-9.8098e-11	-3.66278e-10	1.59014e-10	6.18491e-11	8.20896e-11	5.67053e-11	-9.01001e-11	5.48245e-11	3.90655e-11	6.5392e-11	-4.37832e-11	-1.05654e-10	5.42983e-11	4.90495e-11	7.24442e-11	1.53376e-10	-8.93055e-11	1.35496e-10	1.38753e-10	-5.09319e-11	-5.59321e-11	-9.58968e-11	-9.0567e-11	-4.65001e-11	1.5663e-10	4.17577e-11	1.91317e-10	8.35354e-11	1.12614e-10	-9.22893e-11	4.08906e-19
-1.05551e-10	-3.72537e-10	1.58954e-10	6.16986e-11	8.05052e-11	3.94857e-11	-8.79781e-11	5.47543e-11	4.33079e-11	6.54272e-11	-4.36397e-11	-1.0948e-10	5.48519e-11	4.95932e-11	7.22924e-11	1.52363e-10	-8.40696e-11	1.35768e-10	9.01765e-11	-5.08327e-11	-5.34416e-11	-9.24976e-11	-8.76581e-11	-4.66507e-11	1.56739e-10	4.1754e-11	2.01121e-10	8.3479e-11	1.12645e-10	-8.64971e-11	4.0312e-19
-1.04198e-10	-3.679e-10	1.58968e-10	6.32815e-11	7.97041e-11	3.84633e-11	-8.9262e-11	5.47798e-11	4.8216e-11	6.5457e-11	-4.32661e-11	-1.0827e-10	5.49124e-11	4.93705e-11	7.22311e-11	1.51342e-10	-8.572e-11	1.36007e-10	9.68223e-11	-5.05763e-11	-5.45161e-11	-9.30784e-11	-8.45992e-11	-4.66558e-11	1.56676e-10	4.17275e-11	1.9992e-10	8.35063e-11	1.13393e-10	-8.8831e-11	4.00788e-19
-1.05924e-10	-1.75807e-10	1.58988e-10	6.23433e-11	8.22431e-11	3.55157e-11	-8.98284e-11	5.47637e-11	4.34383e-11	6.54265e-11	-4.3282e-11	-1.0848e-10	5.49225e-11	4.99117e-11	7.22831e-11	1.50955e-10	-8.5425e-11	1.35881e-10	9.68003e-11	-5.05803e-11	-5.31891e-11	-9.29076e-11	-8.2005e-11	-4.67714e-11	1.56709e-10	4.17308e-11	1.99767e-10	8.34966e-11	1.14367e-10	-8.85392e-11	2.95874e-19
-1.08899e-10	-1.38012e-10	1.58966e-10	6.29404e-11	9.60828e-11	3.99882e-11	-9.13384e-11	5.47488e-11	4.46784e-11	6.54428e-11	-4.32937e-11	-1.0784e-10	4.04573e-11	4.94413e-11	7.23262e-11	1.50201e-10	-8.58101e-11	1.35922e-10	1.06062e-10	-5.05332e-11	-5.24598e-11	-9.03231e-11	-4.90639e-11	-4.66134e-11	1.56453e-10	4.15936e-11	1.9889e-10	8.35063e-11	1.16074e-10	-8.75991e-11	2.82981e-19
-1.06736e-10	-1.32624e-10	1.58963e-10	5.20195e-11	8.85881e-11	3.51673e-11	-9.29332e-11	5.47787e-11	4.05936e-11	6.54418e-11	-4.33514e-11	-1.07863e-10	5.46451e-11	4.95348e-11	7.23016e-11	1.50121e-10	-8.54884e-11	1.35857e-10	1.06251e-10	-5.04827e-11	-5.36201e-11	-9.1768e-11	-5.84127e-11	-4.67562e-11	1.46902e-10	4.29746e-11	2.0093e-10	8.34996e-11	1.16083e-10	-8.61497e-11	2.78493e-19
-1.06078e-10	-1.37249e-10	1.58994e-10	4.13906e-11	8.05995e-11	3.48473e-11	-9.04454e-11	5.47863e-11	4.39606e-11	6.54427e-11	-4.34323e-11	-6.35118e-11	4.47996e-11	4.94609e-11	7.22919e-11	1.50146e-10	-8.50588e-11	1.35915e-10	1.10198e-10	-5.04657e-11	-5.3326e-11	-9.14957e-11	-6.82687e-11	-4.66091e-11	1.33561e-10	4.64144e-11	2.0115e-10	8.35003e-11	1.08514e-10	-8.84279e-11	2.65801e-19
-1.06472e-10	-1.33052e-10	1.59133e-10	4.16932e-11	8.51905e-11	3.87363e-11	-9.1007e-11	5.47819e-11	4.4185e-11	6.54345e-11	-4.26178e-11	-8.23207e-11	-7.94763e-12	4.92566e-11	7.28148e-11	1.5037e-10	-8.51771e-11	1.35855e-10	1.02992e-10	-5.04818e-11	-5.60894e-11	-9.14687e-11	-5.74136e-11	-4.66627e-11	6.57046e-11	4.2028e-11	2.01037e-10	8.92889e-11	1.11346e-10	-7.12384e-11	2.4917e-19
-1.06098e-10	-1.27508e-10	1.58965e-10	4.66957e-11	8.72268e-11	3.74863e-11	-9.08756e-11	5.47506e-11	4.73412e-11	6.55723e-11	-4.32889e-11	-8.88657e-11	2.11675e-11	5.37529e-11	7.26428e-11	1.49552e-10	-8.51011e-11	1.35786e-10	8.85404e-11	-5.04658e-11	-5.35146e-11	-9.13237e-11	-6.35819e-11	-4.66588e-11	5.79832e-11	4.27548e-11	2.01441e-10	8.51159e-11	2.86454e-11	-8.63645e-11	2.3731e-19
-1.07059e-10	-1.27866e-10	1.58847e-10	4.58723e-11	8.31162e-11	3.74077e-11	-9.09487e-11	5.47705e-11	4.66575e-11	6.55819e-11	-4.32878e-11	-7.39458e-11	1.29824e-11	4.92645e-11	7.26544e-11	1.48583e-10	-8.55708e-11	1.35735e-10	7.48758e-11	-5.027e-11	-5.36538e-11	-8.94299e-11	-6.40641e-11	-4.66674e-11	8.42399e-11	4.30723e-11	2.00871e-10	8.52332e-11	4.90958e-11	-8.24139e-11	2.35304e-19
-1.06196e-10	-1.29667e-10	1.59797e-10	4.29493e-11	8.4798e-11	3.69652e-11	-9.09165e-11	5.47318e-11	4.38333e-11	6.55569e-11	-4.29211e-11	-7.45503e-11	2.01415e-11	4.94655e-11	7.24196e-11	1.47959e-10	-8.52661e-11	1.35774e-10	7.64368e-11	-5.04721e-11	-5.37843e-11	-9.13767e-11	-6.1187e-11	-4.66692e-11	5.99421e-11	4.28432e-11	2.00335e-10	8.53468e-11	3.46536e-11	-7.51278e-11	2.29849e-19
-1.06196e-10	-1.29667e-10	1.59797e-10	4.29493e-11	8.4798e-11	3.69652e-11	-9.09165e-11	5.47318e-11	4.38333e-11	6.55569e-11	-4.29211e-11	-7.45503e-11	2.01415e-11	4.94655e-11	7.24196e-11	1.47959e-10	-8.52661e-11	1.35774e-10	7.64368e-11	-5.04721e-11	-5.37843e-11	-9.13767e-11	-6.1187e-11	-4.66692e-11	5.99421e-11	4.28432e-11	2.00335e-10	8.53468e-11	3.46536e-11	-7.51278e-11	2.29849e-19
-1.06219e-10	-1.2988e-10	1.59596e-10	4.36795e-11	8.47374e-11	3.70878e-11	-9.09471e-11	5.47044e-11	3.06338e-11	6.55597e-11	-4.29505e-11	-7.52489e-11	2.02241e-11	4.94817e-11	7.23573e-11	1.47947e-10	-8.52127e-11	1.35656e-10	7.23727e-11	-5.0472e-11	-5.39622e-11	-9.1322e-11	-6.11513e-11	-4.67281e-11	6.10331e-11	4.29228e-11	2.00462e-10	8.54333e-11	3.76167e-11	-7.64107e-11	2.29003e-19
-1.06262e-10	-1.30546e-10	1.59493e-10	4.40023e-11	8.45797e-11	3.75177e-11	-9.11067e-11	5.47151e-11	3.25891e-11	6.56147e-11	-4.30267e-11	-7.41117e-11	2.26955e-11	4.95233e-11	7.24548e-11	1.47205e-10	-8.518e-11	1.35679e-10	6.9885e-11	-5.04667e-11	-5.39286e-11	-9.12174e-11	-6.15501e-11	-4.67547e-11	6.11158e-11	4.22834e-11	2.00452e-10	8.55603e-11	4.25273e-11	-4.21975e-11	2.25074e-19
-1.08967e-10	-1.30708e-10	1.59342e-10	4.47923e-11	8.46499e-11	3.73502e-11	-9.10574e-11	5.47491e-11	3.4412e-11	6.56126e-11	-4.29055e-11	-7.27798e-11	2.13433e-11	4.956e-11	7.2421e-11	1.48536e-10	-8.46233e-11	1.35656e-10	7.11054e-11	-5.03842e-11	-5.38175e-11	-9.11358e-11	-6.15443e-11	-6.23185e-12	6.31106e-11	4.28067e-11	7.32283e-11	8.75135e-11	3.7013e-11	-4.85255e-11	1.89798e-19
-1.07293e-10	-1.31066e-10	9.89851e-11	4.1311e-11	8.45947e-11	3.83547e-11	-9.10117e-11	5.47322e-11	2.00262e-11	5.56212e-11	-4.29703e-11	-7.38472e-11	1.01284e-11	1.65387e-11	5.61498e-11	1.48472e-10	-8.50695e-11	1.35704e-10	7.05047e-11	-5.22843e-11	-5.38936e-11	-9.12069e-11	-6.16976e-11	-1.84329e-11	6.3775e-11	4.2651e-11	1.08387e-10	8.66096e-11	3.828e-11	-4.43016e-11	1.73758e-19
-1.07355e-10	-1.31164e-10	4.90217e-11	4.28502e-11	8.46457e-11	3.79293e-11	-9.10026e-11	5.47509e-11	1.52988e-11	5.75712e-11	-4.29876e-11	-7.37483e-11	1.39543e-11	3.43975e-11	6.82276e-11	1.43023e-10	-8.41323e-11	1.35973e-10	7.13693e-11	-3.25051e-11	-5.38732e-11	-9.12019e-11	-6.15753e-11	-2.14003e-11	6.32534e-11	4.21942e-11	1.03738e-10	8.62339e-11	3.81238e-11	-5.21923e-11	1.65518e-19
-1.07478e-10	-1.21112e-10	4.98318e-11	4.36906e-11	8.46175e-11	3.77546e-11	-9.10035e-11	5.47807e-11	1.69486e-11	5.73531e-11	-4.29558e-11	-7.35164e-11	1.6362e-11	3.79006e-11	6.29461e-11	1.46755e-10	-8.12728e-11	1.35827e-10	7.08617e-11	-3.49283e-11	-5.39102e-11	-9.12079e-11	-6.15092e-11	-1.69252e-11	6.40484e-11	4.19999e-11	9.26876e-11	8.60406e-11	3.79167e-11	-5.04818e-11	1.60947e-19
-1.07198e-10	-1.13961e-10	5.48775e-11	4.34506e-11	8.47478e-11	3.76542e-11	-8.6617e-11	5.47512e-11	1.34029e-11	5.14533e-11	-4.29715e-11	-7.35391e-11	1.78781e-11	4.22361e-11	6.00697e-11	1.41884e-10	-7.4002e-11	1.35737e-10	7.09469e-11	-3.17391e-11	-5.3884e-11	-9.12377e-11	-6.10598e-11	-1.89122e-11	6.40212e-11	4.16387e-11	9.60079e-11	8.61011e-11	3.77855e-11	-5.39714e-11	1.56462e-19
-1.07104e-10	-1.17711e-10	5.21491e-11	4.3117e-11	8.48046e-11	3.76764e-11	-9.01734e-11	5.47683e-11	1.6124e-11	6.04748e-11	-4.29594e-11	-7.36128e-11	1.70748e-11	3.98519e-11	6.75832e-11	1.39979e-10	-8.27932e-11	1.11958e-10	7.1194e-11	-3.46009e-11	-5.38959e-11	-9.12328e-11	-5.74171e-11	-1.93501e-11	6.41499e-11	4.20597e-11	9.46177e-11	8.59326e-11	3.84135e-11	-5.36603e-11	1.54001e-19
-1.07229e-10	-1.17164e-10	4.5393e-11	3.65896e-11	8.46154e-11	3.78642e-11	-8.75276e-11	5.47628e-11	1.5585e-11	5.81839e-11	-4.2699e-11	-4.7694e-11	1.50155e-11	3.24184e-11	6.22408e-11	1.41441e-10	-7.98887e-11	1.19591e-10	7.11205e-11	-3.2575e-11	-5.38886e-11	-9.12818e-11	-5.90341e-11	-2.01813e-11	6.40032e-11	4.20705e-11	8.96609e-11	8.60017e-11	3.78232e-11	-5.35729e-11	1.48295e-19
-1.07179e-10	-6.36235e-11	4.57978e-11	4.32158e-11	8.47242e-11	3.86153e-11	-8.91194e-11	5.47609e-11	1.57714e-11	3.25271e-11	-4.28845e-11	-5.91736e-11	1.64266e-11	3.48389e-11	6.20853e-11	1.42278e-10	-7.67805e-11	1.22664e-10	7.11586e-11	-3.50386e-11	-5.39209e-11	-9.12711e-11	-5.94761e-11	-1.83508e-11	6.40482e-11	4.20089e-11	2.93907e-11	8.61558e-11	3.78893e-11	-5.1415e-11	1.31917e-19
-1.07173e-10	-3.37556e-11	4.9996e-11	4.31268e-11	8.47041e-11	3.79201e-11	-8.92565e-11	5.48073e-11	1.57425e-11	4.44331e-11	-4.29516e-11	-6.23594e-11	1.72462e-11	3.5574e-11	6.23253e-11	1.41212e-10	-7.98132e-11	1.15987e-10	6.38461e-11	-3.46209e-11	-5.39053e-11	-5.47427e-11	-5.49691e-11	-1.89695e-11	6.4018e-11	1.75126e-11	3.96583e-11	8.58723e-11	3.79431e-11	-5.11849e-11	1.21706e-19
-1.07173e-10	-3.37556e-11	4.9996e-11	4.31268e-11	8.47041e-11	3.79201e-11	-8.92565e-11	5.48073e-11	1.57425e-11	4.44331e-11	-4.29516e-11	-6.23594e-11	1.72462e-11	3.5574e-11	6.23253e-11	1.41212e-10	-7.98132e-11	1.15987e-10	6.38461e-11	-3.46209e-11	-5.39053e-11	-5.47427e-11	-5.49691e-11	-1.89695e-11	6.4018e-11	1.75126e-11	3.96583e-11	8.58723e-11	3.79431e-11	-5.11849e-11	1.21706e-19
-1.07183e-10	-4.06885e-11	4.84357e-11	4.31644e-11	5.1519e-11	3.78165e-11	-8.93921e-11	5.4804e-11	1.56638e-11	6.85071e-12	-4.28498e-11	-4.65164e-11	1.73182e-11	3.76468e-11	6.27294e-11	1.40973e-10	-7.91756e-11	1.18255e-10	7.10463e-11	-3.40137e-11	-5.39109e-11	-6.68693e-11	-5.43065e-11	-1.9476e-11	6.40317e-11	1.37369e-11	3.63931e-11	8.60504e-11	3.79226e-11	-5.23857e-11	1.16613e-19
-1.07162e-10	-2.93319e-11	5.01948e-11	4.29462e-11	5.36328e-11	3.7833e-11	-8.92598e-11	5.48062e-11	1.57736e-11	2.87535e-12	-4.29811e-11	-5.41751e-11	1.7174e-11	3.67471e-11	6.213e-11	1.41133e-10	-7.94785e-11	1.15852e-10	6.88683e-11	-3.42672e-11	-5.38821e-11	-6.01365e-11	-5.68782e-11	-1.92158e-11	6.40266e-11	1.71044e-11	3.28487e-11	8.60373e-11	3.79357e-11	-5.20879e-11	1.15255e-19
-1.07169e-10	-3.10344e-11	4.9328e-11	4.3094e-11	5.50273e-11	3.7908e-11	-8.92488e-11	5.47901e-11	1.57252e-11	2.25708e-11	-4.28249e-11	-5.1249e-11	1.70226e-11	3.65638e-11	6.23293e-11	1.4114e-10	-7.94629e-11	1.15365e-10	6.98566e-11	-3.35702e-11	-5.38922e-11	-6.09134e-11	-5.49623e-11	-1.95294e-11	4.79974e-11	2.05682e-11	3.37427e-11	8.6054e-11	3.79275e-11	-5.19804e-11	1.13879e-19
-1.07182e-10	-3.36564e-11	4.82498e-11	4.30778e-11	4.45217e-11	3.78832e-11	-8.9246e-11	5.47852e-11	5.60969e-12	1.68845e-11	-4.28864e-11	-5.13522e-11	1.7243e-11	3.70458e-11	6.2457e-11	1.16677e-10	-6.58263e-11	1.13821e-10	6.92298e-11	-3.41207e-11	-5.4126e-11	-6.14459e-11	-5.56129e-11	-1.94733e-11	5.89458e-11	1.80133e-11	3.12732e-11	8.60478e-11	3.79302e-11	-5.23281e-11	1.04946e-19
-1.07183e-10	-2.94873e-11	2.96529e-11	4.30296e-11	5.32497e-11	3.78775e-11	-8.93034e-11	5.47906e-11	1.48071e-11	1.6823e-11	-2.57902e-11	-5.16465e-11	1.72452e-11	3.6868e-11	6.24224e-11	4.17936e-11	-7.88115e-11	1.15477e-10	6.91358e-11	-3.40211e-11	-5.38834e-11	-6.163e-11	-5.54794e-11	-2.10498e-11	5.36544e-11	1.88088e-11	3.22621e-11	9.01214e-11	3.79305e-11	-5.20612e-11	9.37211e-20
-1.07191e-10	-2.67287e-11	4.78348e-11	4.2964e-11	3.79766e-11	3.7991e-11	-8.91888e-11	5.47674e-11	4.12207e-12	2.54311e-11	-2.49598e-11	-4.98753e-11	1.72654e-11	3.70761e-11	6.24575e-11	4.45669e-11	-6.89763e-11	1.08138e-10	6.82029e-11	-3.41489e-11	-5.87625e-11	-6.19379e-11	-5.57676e-11	-2.02052e-11	5.5017e-11	1.82158e-11	3.15982e-11	9.30329e-11	3.79305e-11	-5.2228e-11	9.17679e-20
-1.04283e-10	-2.83641e-11	3.55074e-11	4.30195e-11	3.88724e-11	3.78957e-11	-8.92338e-11	5.47915e-11	1.08092e-11	1.2037e-11	-4.10786e-11	-4.52538e-11	1.63299e-11	3.69135e-11	6.20695e-11	4.23604e-11	-6.8378e-11	1.12616e-10	6.85845e-11	-3.3846e-11	-5.24705e-11	-6.17401e-11	-5.57007e-11	-2.08845e-11	5.00361e-11	1.85526e-11	3.26138e-11	8.70486e-11	3.79304e-11	-5.15688e-11	8.88742e-20
-8.83732e-11	-2.98432e-11	4.8922e-11	4.30051e-11	4.44507e-11	3.78966e-11	-8.9254e-11	5.47924e-11	1.09239e-11	1.24462e-11	-3.39256e-11	-4.77756e-11	1.69558e-11	3.68595e-11	6.15018e-11	4.1248e-11	-7.21451e-11	1.12089e-10	6.84424e-11	-3.40305e-11	-3.27918e-11	-6.18929e-11	-5.54854e-11	-1.98447e-11	3.79186e-11	1.7563e-11	2.73057e-11	8.87741e-11	3.7936e-11	-5.08651e-11	8.45504e-20
-8.92303e-11	-2.89062e-11	4.83034e-11	4.27986e-11	4.29547e-11	3.79049e-11	-8.92437e-11	5.4791e-11	9.51979e-12	1.38768e-11	-3.40134e-11	-4.76389e-11	1.67047e-11	3.68596e-11	6.19358e-11	3.26493e-11	-7.19075e-11	6.30425e-11	6.87309e-11	-3.40159e-11	-3.68363e-11	-6.18641e-11	-5.53334e-11	-1.99353e-11	4.00551e-11	1.79101e-11	2.93105e-11	8.83681e-11	3.79873e-11	-5.15548e-11	7.58237e-20
-9.27234e-11	-2.91387e-11	3.43422e-11	4.28787e-11	4.31335e-11	3.76492e-11	-8.93159e-11	5.47949e-11	9.70818e-12	1.50509e-11	-3.54566e-11	-4.69241e-11	1.67305e-11	3.6935e-11	6.20078e-11	3.85947e-11	-6.65206e-11	4.38796e-11	6.8461e-11	-3.40029e-11	-4.09976e-11	-6.19758e-11	-5.54366e-11	-2.01248e-11	4.56212e-11	1.80919e-11	2.73723e-11	8.79136e-11	3.79953e-11	-5.18457e-11	7.36927e-20
-9.26833e-11	-2.91411e-11	3.6508e-11	4.25362e-11	4.31762e-11	3.76532e-11	-8.9291e-11	5.47941e-11	9.65726e-12	1.52861e-11	-3.54135e-11	-4.694e-11	1.67583e-11	3.69409e-11	6.20111e-11	3.59702e-11	-6.65867e-11	4.41683e-11	6.85751e-11	-3.39843e-11	-4.11264e-11	-6.18689e-11	-5.54165e-11	-2.01246e-11	4.54475e-11	1.80377e-11	2.7332e-11	8.78998e-11	3.79893e-11	-5.17898e-11	7.36348e-20
-8.96828e-11	-2.91226e-11	3.50893e-11	4.23056e-11	4.33088e-11	3.78713e-11	-8.92735e-11	5.47926e-11	9.75683e-12	1.47765e-11	-3.5916e-11	-4.73145e-11	1.68778e-11	3.69172e-11	6.20171e-11	2.66729e-11	-6.68243e-11	4.46213e-11	6.84932e-11	-3.40021e-11	-4.22459e-11	-6.19236e-11	-5.52701e-11	-2.0132e-11	4.76155e-11	1.78055e-11	2.66698e-11	8.81105e-11	3.80001e-11	-5.18161e-11	7.28128e-20
-8.98341e-11	-2.9126e-11	3.74515e-11	4.20667e-11	4.30055e-11	3.77451e-11	-8.92832e-11	5.47904e-11	9.64172e-12	1.48169e-11	-1.94035e-11	-4.72538e-11	1.67793e-11	3.69257e-11	6.21863e-11	3.06128e-11	-6.74038e-11	4.46606e-11	6.85094e-11	-3.39911e-11	-4.14288e-11	-6.19267e-11	-5.52127e-11	-2.01045e-11	4.39622e-11	1.787e-11	2.73345e-11	8.8009e-11	3.79824e-11	-5.18065e-11	7.19716e-20
-8.96549e-11	-2.91171e-11	3.77807e-11	1.40968e-11	4.3008e-11	3.30002e-11	-8.92891e-11	5.47909e-11	1.03002e-11	1.48503e-11	-2.03886e-11	-4.72637e-11	1.68129e-11	3.70481e-11	6.20443e-11	3.07374e-11	-6.73995e-11	4.49729e-11	6.85114e-11	-3.39962e-11	-4.12763e-11	-6.19081e-11	-5.5276e-11	-2.01125e-11	4.45848e-11	1.79534e-11	2.75497e-11	8.79708e-11	3.79976e-11	-4.88877e-11	6.99038e-20
-9.06116e-11	-2.90954e-11	3.69803e-11	2.15977e-11	4.29739e-11	3.52429e-11	-8.91443e-11	5.47851e-11	1.09714e-11	1.48107e-11	-2.65797e-11	-1.5375e-11	1.68184e-11	3.69055e-11	6.21306e-11	2.97736e-11	-6.75388e-11	4.47682e-11	6.85352e-11	-3.39993e-11	-4.1465e-11	-6.22653e-11	-3.54146e-11	-2.0139e-11	4.57279e-11	7.54391e-12	2.75362e-11	8.58661e-11	3.80576e-11	-4.96323e-11	6.64678e-20
-9.25379e-11	-2.91281e-11	3.71786e-11	1.57305e-11	4.31897e-11	3.53343e-11	-8.17803e-11	5.47792e-11	9.84073e-12	1.46929e-11	-2.83661e-11	-3.19065e-12	1.68263e-11	3.68739e-11	6.21225e-11	2.83725e-11	-6.71997e-11	4.49179e-11	6.85134e-11	-3.40018e-11	-4.13922e-11	-6.19221e-11	-3.92315e-11	-2.01316e-11	4.53795e-11	5.76778e-12	2.72847e-11	8.5778e-11	3.80662e-11	-4.91435e-11	6.52133e-20
-9.09634e-11	-2.9107e-11	3.72495e-11	1.73523e-11	4.31282e-11	3.5848e-11	-8.3825e-11	5.47815e-11	1.02172e-11	1.47806e-11	-2.15783e-11	-1.4886e-11	1.68198e-11	3.69057e-11	6.21439e-11	2.90917e-11	-6.7243e-11	4.51156e-11	6.85365e-11	-3.40012e-11	-2.08128e-11	-6.19508e-11	-3.96604e-11	-2.01377e-11	4.53678e-11	7.36276e-12	2.73179e-11	8.6558e-11	3.80334e-11	-4.93714e-11	6.42411e-20
-9.13928e-11	-2.90663e-11	3.71986e-11	2.15076e-11	4.31553e-11	3.49199e-11	-8.38655e-11	5.47845e-11	1.03407e-11	1.48392e-11	-2.1877e-11	-9.45838e-12	1.68133e-11	3.69023e-11	6.20895e-11	2.96726e-11	-6.73258e-11	4.48938e-11	6.85252e-11	-3.4002e-11	-1.78899e-11	-6.21454e-11	-3.27122e-11	-2.01363e-11	4.5525e-11	9.43315e-12	2.73791e-11	8.34893e-11	3.80504e-11	-4.9223e-11	6.32456e-20
-9.1187e-11	-2.90897e-11	3.7385e-11	1.97593e-11	4.31596e-11	3.50971e-11	-8.33386e-11	5.4785e-11	1.0254e-11	1.47709e-11	-2.30696e-11	-1.04001e-11	1.68189e-11	3.69083e-11	6.21144e-11	2.95439e-11	-6.73195e-11	4.49518e-11	2.91173e-11	-3.40013e-11	-1.70974e-11	-6.20175e-11	-2.39361e-11	-2.01458e-11	4.54404e-11	1.04402e-11	2.73812e-11	8.61163e-11	3.80413e-11	-4.91336e-11	5.9205e-20
-9.11584e-11	-2.9148e-11	3.72995e-11	1.81278e-11	4.31216e-11	3.46343e-11	-8.37053e-11	5.47852e-11	1.04245e-11	1.4767e-11	-2.3193e-11	-1.15757e-11	1.73328e-11	3.68691e-11	6.21026e-11	2.94345e-11	-6.73756e-11	4.49115e-11	2.59155e-11	-3.40055e-11	-7.90788e-12	-6.20911e-11	-8.43964e-12	-2.01313e-11	4.57705e-11	8.92671e-12	2.73529e-11	6.70597e-11	3.80534e-11	-4.87796e-11	5.5354e-20
-9.12889e-11	-2.93132e-11	3.73539e-11	1.90481e-11	4.31186e-11	3.43447e-11	-8.37902e-11	5.47872e-11	1.0137e-11	1.47695e-11	-2.30293e-11	-1.12957e-11	1.69813e-11	3.6881e-11	6.21253e-11	2.95208e-11	-6.73788e-11	4.48895e-11	2.62646e-11	-3.40101e-11	-1.14062e-11	-6.2087e-11	-4.22084e-12	-1.72038e-11	4.56843e-11	9.1232e-12	2.74217e-11	5.12456e-11	3.80544e-11	-4.89779e-11	5.34662e-20
-9.15141e-11	-2.41954e-11	3.72754e-11	1.89405e-11	4.31268e-11	3.46499e-11	-8.40317e-11	5.47132e-11	1.01981e-11	1.47656e-11	-2.3401e-11	-1.06882e-11	1.68119e-11	3.68602e-11	6.21185e-11	2.94928e-11	-6.73747e-11	4.49193e-11	2.6924e-11	-3.40093e-11	-1.17915e-11	-6.20748e-11	-1.73881e-11	-1.82779e-11	1.12732e-11	9.22615e-12	2.74034e-11	5.37178e-11	2.45085e-11	-4.91465e-11	5.11097e-20
-9.14506e-11	-2.44239e-11	3.72918e-11	1.79809e-11	4.31316e-11	3.45802e-11	-8.38159e-11	5.47156e-11	1.01869e-11	1.47656e-11	-2.32643e-11	-1.11033e-11	1.68072e-11	3.6873e-11	6.21179e-11	2.94835e-11	-6.73652e-11	4.49153e-11	2.51896e-11	-3.40113e-11	-1.17893e-11	-6.20728e-11	-1.59631e-11	-1.81143e-11	1.74256e-11	9.02023e-12	2.74134e-11	5.28552e-11	1.38569e-11	-4.9106e-11	5.05604e-20
-9.14909e-11	-2.72857e-11	3.73002e-11	1.8038e-11	4.31321e-11	3.47336e-11	-8.38496e-11	5.47652e-11	1.01906e-11	1.4762e-11	-2.32513e-11	-1.10002e-11	1.67018e-11	3.687e-11	6.2116e-11	2.88916e-11	-6.73668e-11	1.42645e-11	2.5848e-11	-3.40123e-11	-1.14978e-11	-6.20764e-11	-1.37071e-11	-1.78801e-11	1.48671e-11	9.2272e-12	2.74031e-11	5.41112e-11	1.48425e-11	-4.89678e-11	4.89067e-20
-9.13102e-11	-2.54804e-11	3.73296e-11	1.87989e-11	4.31295e-11	3.46482e-11	-8.37617e-11	5.47976e-11	1.01887e-11	1.47595e-11	-2.26471e-11	-1.09254e-11	1.65773e-11	3.68832e-11	6.21141e-11	2.9152e-11	-6.73672e-11	1.0089e-11	2.5715e-11	-3.40207e-11	-1.17791e-11	-6.20782e-11	-8.6701e-12	-1.80727e-11	1.46035e-11	9.65876e-12	2.73921e-11	5.4006e-11	2.22119e-11	-4.86464e-11	4.87967e-20
-9.1409e-11	-2.54108e-11	3.72991e-11	1.83347e-11	4.31301e-11	3.46727e-11	-8.38055e-11	5.47796e-11	1.01936e-11	1.47636e-11	-2.06093e-11	-1.09942e-11	1.66937e-11	3.6877e-11	6.21173e-11	2.92917e-11	-6.73657e-11	1.15587e-11	2.51355e-11	-3.40178e-11	-1.19092e-11	-6.20744e-11	-1.18398e-11	-1.82447e-11	1.4894e-11	9.3163e-12	2.74009e-11	5.38962e-11	1.55515e-11	-4.88871e-11	4.85628e-20
-9.13886e-11	-2.57431e-11	2.52709e-11	1.8764e-11	4.31986e-11	3.46841e-11	-8.37808e-11	5.47778e-11	1.01931e-11	1.47626e-11	-2.1481e-11	-1.09334e-11	1.66139e-11	3.68683e-11	6.22237e-11	2.90059e-11	-6.73489e-11	1.322e-11	2.37322e-11	-3.4685e-11	-1.18569e-11	-6.20766e-11	-9.8895e-12	-1.82869e-11	1.49939e-11	9.40735e-12	2.73944e-11	5.4146e-11	1.78053e-11	-4.33883e-11	4.74438e-20
-9.13807e-11	-2.57516e-11	2.43787e-11	1.86727e-11	4.31784e-11	3.46825e-11	-8.37745e-11	5.47259e-11	1.0193e-11	1.47596e-11	-2.11378e-11	-1.10039e-11	1.66179e-11	3.68392e-11	6.23097e-11	2.90609e-11	-6.73393e-11	1.39531e-11	2.31968e-11	-3.45794e-11	-1.19155e-11	-6.20737e-11	-1.14161e-11	-1.82897e-11	1.49869e-11	9.32241e-12	2.74127e-11	5.39726e-11	1.66887e-11	-4.31028e-11	4.73223e-20
-9.13807e-11	-2.57516e-11	2.43787e-11	1.86727e-11	4.31784e-11	3.46825e-11	-8.37745e-11	5.47259e-11	1.0193e-11	1.47596e-11	-2.11378e-11	-1.10039e-11	1.66179e-11	3.68392e-11	6.23097e-11	2.90609e-11	-6.73393e-11	1.39531e-11	2.31968e-11	-3.45794e-11	-1.19155e-11	-6.20737e-11	-1.14161e-11	-1.82897e-11	1.49869e-11	9.32241e-12	2.74127e-11	5.39726e-11	1.66887e-11	-4.31028e-11	4.73223e-20
-9.13773e-11	-2.60853e-11	2.5873e-11	1.87617e-11	4.32177e-11	3.46878e-11	-8.37768e-11	5.47606e-11	1.0211e-11	1.47595e-11	-2.15766e-11	-1.09498e-11	1.66125e-11	3.68373e-11	5.96573e-11	2.85637e-11	-6.7269e-11	4.77745e-12	2.33084e-11	-3.49074e-11	-1.19245e-11	-6.20739e-11	-1.18763e-11	-1.83203e-11	1.50003e-11	9.50633e-12	2.74043e-11	5.35122e-11	1.64151e-11	-1.31808e-11	4.52103e-20
-9.1373e-11	-2.42123e-11	2.58012e-11	1.86831e-11	4.32048e-11	3.46903e-11	-8.37784e-11	5.47535e-11	9.82331e-12	1.47599e-11	-2.15076e-11	-1.09598e-11	1.66149e-11	3.68444e-11	2.21866e-11	2.87133e-11	-6.72712e-11	9.53527e-12	2.38345e-11	-3.4757e-11	-1.19195e-11	-6.20884e-11	-1.17604e-11	-1.82716e-11	1.36249e-11	9.50058e-12	2.74035e-11	5.40188e-11	1.66459e-11	-2.7753e-11	4.2738e-20
-9.13736e-11	-2.49506e-11	2.57535e-11	1.86928e-11	4.32112e-11	3.46899e-11	-8.37779e-11	5.47553e-11	1.00866e-11	1.47598e-11	-2.15086e-11	-1.09591e-11	1.66146e-11	3.68404e-11	2.45277e-11	2.87321e-11	-6.72758e-11	9.35308e-12	2.37219e-11	-3.48103e-11	-1.19202e-11	-6.20848e-11	-1.17602e-11	-1.82742e-11	1.40725e-11	9.47809e-12	2.74038e-11	5.36557e-11	1.66237e-11	-1.73838e-11	4.23877e-20
-9.13779e-11	-2.51875e-11	2.56566e-11	1.87182e-11	4.31935e-11	3.46874e-11	-5.06396e-11	5.4755e-11	1.00153e-11	1.47599e-11	-2.15026e-11	-1.09579e-11	1.66177e-11	3.68432e-11	2.70472e-11	2.87426e-11	-6.72826e-11	7.29732e-12	2.37278e-11	-3.48149e-11	-1.18507e-11	-6.21022e-11	-1.13809e-11	-1.8319e-11	1.43923e-11	9.47819e-12	2.74041e-11	5.37489e-11	1.66821e-11	-2.09919e-11	3.81896e-20
-9.13762e-11	-2.47315e-11	2.55385e-11	1.87039e-11	4.3204e-11	3.46869e-11	-4.47035e-11	5.47507e-11	1.00788e-11	1.47599e-11	-2.14559e-11	-1.09621e-11	1.66197e-11	3.68438e-11	2.37183e-11	2.87245e-11	-6.72938e-11	8.93341e-12	2.36584e-11	-3.47956e-11	-1.17754e-11	-6.21221e-11	-1.13218e-11	-1.8839e-11	1.42024e-11	9.44127e-12	2.74037e-11	5.37331e-11	1.66253e-11	-1.94782e-11	3.73949e-20
-9.14295e-11	-2.49406e-11	2.54037e-11	1.87207e-11	4.31967e-11	3.4699e-11	-4.69033e-11	5.47557e-11	1.00316e-11	1.476e-11	-1.20778e-11	-1.09566e-11	1.66283e-11	3.68291e-11	2.4037e-11	2.88297e-11	-6.73287e-11	8.32498e-12	2.30974e-11	-3.47818e-11	-1.18971e-11	-6.21558e-11	-1.13635e-11	-1.71431e-11	1.44374e-11	9.46005e-12	2.74053e-11	4.65896e-11	1.68619e-11	-1.84115e-11	3.6488e-20
-2.76917e-11	-2.4957e-11	2.5403e-11	1.87105e-11	4.32006e-11	3.74136e-11	-4.74678e-11	5.47561e-11	1.00372e-11	1.47516e-11	-1.83072e-11	-1.07571e-11	1.6621e-11	3.68065e-11	2.59137e-11	2.8883e-11	-6.72935e-11	8.99768e-12	2.34807e-11	-2.11666e-11	-1.18452e-11	-6.26216e-11	-1.15439e-11	-1.78815e-11	1.46547e-11	9.51736e-12	2.74041e-11	5.20153e-11	1.65995e-11	-1.77019e-11	2.92829e-20
-2.125e-11	-2.50033e-11	2.53804e-11	1.87165e-11	4.31962e-11	3.73057e-11	-4.7731e-11	5.47577e-11	1.00714e-11	1.47545e-11	-1.42686e-11	-1.08309e-11	1.66229e-11	3.67982e-11	2.64753e-11	2.87418e-11	-6.73394e-11	9.05565e-12	2.33263e-11	-2.65621e-11	-1.18464e-11	-6.22935e-11	-1.1474e-11	-1.78262e-11	1.90697e-11	9.4911e-12	2.74043e-11	4.4066e-11	1.31074e-11	-1.83761e-11	2.83955e-20
-2.01955e-11	-2.51077e-11	2.53921e-11	1.87205e-11	4.32386e-11	3.51764e-11	-4.72951e-11	5.47586e-11	1.00778e-11	1.47442e-11	-5.55424e-12	-1.09857e-11	1.66238e-11	3.67984e-11	2.71912e-11	2.80159e-11	-6.72933e-11	8.91848e-12	2.31485e-11	-2.45757e-11	-1.18378e-11	-6.22703e-11	-1.14151e-11	-1.76421e-11	1.60493e-11	9.46825e-12	2.68229e-11	4.74796e-11	1.17e-11	-1.89761e-11	2.8026e-20
-2.06572e-11	-2.51161e-11	2.54073e-11	1.87205e-11	4.32105e-11	3.59511e-11	-4.74738e-11	5.47589e-11	1.00673e-11	1.47464e-11	-6.31583e-12	-1.10432e-11	1.66237e-11	3.67915e-11	2.68695e-11	2.82735e-11	-6.73089e-11	9.1152e-12	2.32284e-11	-2.53572e-11	-1.18405e-11	-6.21793e-11	-1.14145e-11	-1.7529e-11	1.63858e-11	9.39194e-12	2.7066e-11	4.582e-11	1.28618e-11	-1.62947e-11	2.79572e-20
-1.91461e-11	-2.51064e-11	2.5317e-11	1.87191e-11	4.32214e-11	3.5059e-11	-4.71684e-11	5.47605e-11	1.00508e-11	1.47289e-11	-5.38556e-12	-1.10577e-11	1.66252e-11	3.67896e-11	2.65458e-11	2.77333e-11	-6.72637e-11	9.09046e-12	2.31914e-11	-2.50623e-11	-1.18327e-11	-6.23101e-11	-1.13963e-11	-1.7744e-11	1.65709e-11	9.20489e-12	2.70143e-11	4.62481e-11	1.24853e-11	-1.79249e-11	2.78274e-20
-2.13252e-11	-2.50688e-11	2.53948e-11	1.87255e-11	4.32337e-11	6.74409e-13	-4.70293e-11	5.43831e-11	1.00472e-11	1.16885e-11	-6.65791e-12	-1.10512e-11	1.66268e-11	3.68007e-11	1.54147e-11	2.80158e-11	-6.73213e-11	9.01473e-12	2.32781e-11	-2.53697e-11	-1.18561e-11	-6.22395e-11	-1.1378e-11	-1.79656e-11	1.67407e-11	8.92528e-12	2.63961e-11	4.57807e-11	1.145e-11	-1.83999e-11	2.60626e-20
-2.13252e-11	-2.50688e-11	2.53948e-11	1.87255e-11	4.32337e-11	6.74409e-13	-4.70293e-11	5.43831e-11	1.00472e-11	1.16885e-11	-6.65791e-12	-1.10512e-11	1.66268e-11	3.68007e-11	1.54147e-11	2.80158e-11	-6.73213e-11	9.01473e-12	2.32781e-11	-2.53697e-11	-1.18561e-11	-6.22395e-11	-1.1378e-11	-1.79656e-11	1.67407e-11	8.92528e-12	2.63961e-11	4.57807e-11	1.145e-11	-1.83999e-11	2.60626e-20
-2.13252e-11	-2.50688e-11	2.53948e-11	1.87255e-11	4.32337e-11	6.74409e-13	-4.70293e-11	5.43831e-11	1.00472e-11	1.16885e-11	-6.65791e-12	-1.10512e-11	1.66268e-11	3.68007e-11	1.54147e-11	2.80158e-11	-6.73213e-11	9.01473e-12	2.32781e-11	-2.53697e-11	-1.18561e-11	-6.22395e-11	-1.1378e-11	-1.79656e-11	1.67407e-11	8.92528e-12	2.63961e-11	4.57807e-11	1.145e-11	-1.83999e-11	2.60626e-20
-1.85555e-11	-2.50825e-11	2.53962e-11	1.87235e-11	4.32585e-11	3.987e-12	-4.69242e-11	5.43928e-11	1.00425e-11	1.17304e-11	-6.65468e-12	-1.10644e-11	1.6623e-11	3.67968e-11	1.63868e-11	2.80663e-11	-6.7275e-11	9.01929e-12	2.33954e-11	-2.53536e-11	-1.18551e-11	-6.22378e-11	-1.13838e-11	-1.77395e-11	1.67082e-11	8.55673e-12	2.65113e-11	4.60965e-11	1.19081e-11	-1.71613e-11	2.59806e-20
-1.87035e-11	-2.50819e-11	2.53962e-11	1.87241e-11	4.32607e-11	2.86641e-12	-4.69203e-11	5.44243e-11	1.00446e-11	1.19571e-11	-6.4999e-12	-1.10557e-11	1.66196e-11	3.67981e-11	1.56827e-11	2.80138e-11	-6.72983e-11	9.01824e-12	2.33969e-11	-2.52877e-11	-1.18558e-11	-6.22386e-11	-1.13853e-11	-1.77195e-11	1.67106e-11	9.01047e-12	2.65612e-11	4.59555e-11	1.16545e-11	-1.72326e-11	2.59528e-20
-1.91255e-11	-2.50772e-11	2.53864e-11	1.8724e-11	4.32431e-11	2.88464e-12	-4.69277e-11	5.44099e-11	1.00464e-11	1.14188e-11	-6.6778e-12	-1.08183e-11	1.66221e-11	3.69063e-11	1.60422e-11	2.80442e-11	-6.72966e-11	9.01445e-12	4.58947e-12	-2.52001e-11	-1.18516e-11	-6.22377e-11	-1.08671e-11	-1.78075e-11	1.67254e-11	8.92311e-12	2.64445e-11	4.59221e-11	1.17253e-11	-1.72246e-11	2.54229e-20
-1.91501e-11	-2.5081e-11	2.45955e-11	1.78763e-11	4.32404e-11	3.69168e-12	-4.6942e-11	5.44456e-11	1.0049e-11	1.19244e-11	-6.60295e-12	-1.09603e-11	1.6623e-11	3.68187e-11	1.58758e-11	2.80541e-11	-3.46161e-12	9.02429e-12	1.4951e-11	-2.52191e-11	-1.18512e-11	-6.25381e-11	-1.06211e-11	-1.78413e-11	1.67219e-11	6.89513e-12	2.64858e-11	4.59716e-11	1.17337e-11	-1.7464e-11	2.10697e-20
-1.90178e-11	-2.50772e-11	2.464e-11	1.87147e-11	4.32394e-11	3.15977e-12	-4.69428e-11	5.44353e-11	1.00439e-11	1.18392e-11	-6.5853e-12	-1.06153e-11	1.6623e-11	3.69027e-11	1.58078e-11	2.80494e-11	-4.07552e-12	9.02304e-12	1.00388e-11	-2.52461e-11	-1.18525e-11	-6.23415e-11	-7.84571e-12	-1.77713e-11	1.67483e-11	8.45719e-12	2.65006e-11	4.59721e-11	1.19003e-11	-1.73021e-11	2.09155e-20
-1.9097e-11	-2.50874e-11	2.35309e-11	1.33392e-11	4.32457e-11	4.04441e-12	-4.68618e-11	5.44461e-11	1.00496e-11	1.14046e-11	-6.70717e-12	-1.07881e-11	1.66227e-11	3.68455e-11	5.98193e-12	2.80576e-11	1.19795e-12	9.02148e-12	1.49261e-11	-2.50522e-11	-1.18483e-11	-6.26952e-11	-1.0749e-11	-1.78496e-11	1.67363e-11	8.77001e-12	2.64502e-11	4.59506e-11	1.19551e-11	-1.60071e-11	2.06277e-20
[truncated: 1,924 more rows]
