# Supplementary material for: A modified shuffled frog leaping algorithm with inertia weight
Source: Sci Rep. 2024 Feb 20;14:4146. doi: 10.1038/s41598-024-51306-1 (PMC11224354; doi:10.1038/s41598-024-51306-1)
Supplement: Supplementary file 1 — Supplementary Information. [file 41598_2024_51306_MOESM1_ESM.zip › data/F1/SFLA_B_21.xls]

## Sheet: Sheet1
-0.594141	-0.364237	-3.98594	26.931	-33.9113	-26.9864	0.939563	25.54	-7.93302	28.9069	-13.7811	-2.23949	-20.7019	-26.2865	-25.7249	13.3536	-7.21161	4.01701	20.6107	7.33995	20.7369	-2.29125	4.93693	22.0926	-0.172433	13.0702	16.2354	-30.0195	-62.8236	-0.860216	13103.9
-8.67275	6.05401	-3.53693	8.38477	5.07129	2.45385	-0.127733	14.1187	0.349986	-6.0291	5.0465	8.0008	-13.3256	-5.79752	-7.98376	10.1129	-1.19025	-3.56358	-1.94719	5.92381	-1.94265	12.8445	-8.3788	1.08131	-10.9308	-0.678693	4.34533	-0.4878	-2.9958	6.3923	1410.95
1.83656	3.8217	-3.31977	1.40138	2.05002	1.29529	-1.30168	5.53008	-2.58552	3.809	-2.34137	-1.7072	-1.79835	-6.15003	5.15854	2.23708	-0.897946	4.0215	-8.02795	0.873825	0.438192	0.704929	-2.40103	-0.442637	-4.27478	-2.70086	-0.405703	-2.50918	-0.0160746	-1.18585	293.657
3.1178	-0.616892	0.319242	1.98421	1.81669	0.150878	0.617759	1.77052	-1.20746	2.78298	0.643369	0.730969	0.958139	-1.23678	2.56316	2.41254	0.859411	1.7438	-1.41676	0.589517	-0.78259	2.60835	0.446589	1.19878	0.418037	-0.875914	-0.033439	-0.929913	-0.809516	-3.47725	75.7099
0.0647576	1.10151	0.814578	2.0318	0.268446	-0.785008	-1.41082	0.679239	0.490358	1.29825	0.326762	2.69335	-0.357498	-1.98753	-0.796149	-0.451991	-0.913718	-0.457275	-0.673281	0.426728	-0.505254	0.52375	-0.548341	1.62026	-0.870772	0.321703	1.27544	-1.61932	0.537437	0.250958	33.9498
0.302092	0.305645	0.862566	1.40679	0.193155	-1.00504	0.0681288	1.61057	-0.375187	0.377946	-0.244007	1.15567	-0.370531	-1.18988	0.258646	-0.218767	-0.695889	-0.039901	-0.821159	-0.247124	-0.486995	1.15151	-0.347589	0.687172	-0.254304	-0.493551	0.928633	-1.32361	0.248326	-0.260859	16.33
0.336257	0.301768	0.862566	0.960741	0.488104	-1.38676	-0.107348	1.45406	-0.379929	0.377612	-0.163819	1.18858	-0.400606	-1.06972	0.2356	0.220733	-0.693414	-0.0430942	-0.846214	-0.240248	-0.485142	0.707809	-0.343075	0.755093	-0.253705	-0.481715	0.92866	-1.39277	-0.00219665	-0.109691	15.0852
0.602562	0.101738	0.736247	1.33386	0.321374	-0.956318	-0.000938473	1.32047	-0.32753	0.475954	-0.0210681	1.06959	-0.275632	-1.11187	-0.215026	0.0098205	-0.735791	0.0848344	-0.83394	-0.0264287	-0.42546	0.827551	-0.276399	0.627419	-0.101085	-0.275974	0.872879	-1.5555	-0.0415485	-0.136196	14.1618
0.465439	0.172517	0.832622	1.21773	0.456601	-0.988827	0.131446	1.34483	-0.132327	0.396144	-0.0620432	1.07503	-0.318796	-1.10644	-0.151607	-0.000895521	-0.729902	-0.116674	-0.752155	-0.0959615	-0.537232	0.856956	-0.221934	0.571558	-0.103896	-0.460875	0.865386	-1.3933	0.0854536	-0.138467	13.5775
0.515405	0.17335	0.728143	1.14113	0.424329	-0.985238	-0.0404005	1.20641	-0.209031	0.369623	0.0417675	1.0433	-0.234719	-1.15612	-0.0545265	-0.0218706	-0.733371	0.0477078	-0.668847	0.065552	-0.500436	0.834997	-0.232388	0.530672	-0.104344	-0.457908	0.97354	-1.41531	0.0467072	-0.128945	12.8669
0.537362	0.117345	0.708654	1.18097	0.391935	-1.00799	0.0372138	1.16502	-0.207103	0.361823	0.038185	1.04835	-0.264127	-1.1251	-0.0206744	-0.00868133	-0.657379	0.0255337	-0.57424	0.0176383	-0.475507	0.869828	-0.287398	0.197847	-0.077998	-0.437624	0.869102	-1.40927	-0.0155108	-0.0897439	12.1527
0.261322	0.153202	0.707111	1.20321	0.375548	-0.975237	0.0155318	1.18085	-0.202234	0.116059	0.0397526	0.974979	-0.152122	-1.05485	-0.0778496	0.00833751	-0.698429	0.000136521	-0.609388	-0.0169396	-0.380603	0.885335	-0.269263	0.354433	-0.0486349	-0.450713	0.877154	-1.39457	-0.0173086	-0.114634	11.5942
0.398734	0.13009	0.710736	1.16927	0.367326	-0.970617	0.046865	1.17918	-0.206095	0.176095	0.0341623	1.02884	-0.19284	-1.06238	-0.0612177	0.00979535	-0.677083	-0.0241795	-0.575041	-0.00898077	-0.418289	0.911292	-0.266131	0.365844	-0.0344009	-0.295823	0.8649	-0.753381	-0.0382616	-0.120506	10.241
0.349485	0.153986	0.733587	1.17143	0.418607	-0.833316	0.027181	1.18446	-0.19962	0.256737	0.0237726	0.815184	-0.207883	-1.07473	-0.0614963	0.0108596	-0.684448	0.0100436	-0.596032	-0.00438773	-0.3902	0.912644	-0.273774	0.329373	0.003251	-0.447778	0.881507	-0.798552	-0.0451885	-0.0986439	9.92207
0.312342	0.154664	0.727819	1.15825	0.398743	-0.822879	0.0207881	1.18509	-0.201889	0.226184	0.027006	0.844526	-0.176011	-1.07763	-0.0642305	0.0117597	-0.680117	0.00330168	-0.595203	-0.00522022	-0.401962	0.917349	-0.25263	0.343912	0.0444491	-0.440298	0.887503	-0.651049	-0.0448208	-0.11405	9.6606
0.33823	0.157461	0.727657	1.17978	0.301431	-0.754543	0.0516223	0.744127	-0.207853	0.225077	0.0219468	0.920184	-0.214558	-1.07201	-0.0580602	0.00369449	-0.674258	-0.0132963	-0.589002	-0.0132023	-0.42443	0.231054	-0.238632	0.21181	0.105131	-0.353721	0.871843	-0.765214	-0.0506838	0.0210439	8.03894
0.334122	0.157942	0.730442	1.17744	0.287389	0.0191153	0.0411227	0.227262	-0.204643	0.197838	0.0151449	0.585592	-0.250025	-0.894705	-0.062587	0.00714498	-0.671337	-0.0585477	-0.587901	0.0975226	-0.339113	0.296152	-0.268161	0.318319	0.189493	-0.386621	0.870855	-0.673115	-0.0487158	-0.0132932	6.06853
0.357482	0.153967	0.725003	1.18154	0.309177	0.0480774	0.041506	0.203095	-0.203752	0.208742	0.0179158	0.552436	-0.22997	-0.517925	-0.0656278	0.0128836	-0.674551	-0.0496736	-0.581371	0.047217	-0.315626	-0.0934686	-0.323415	0.296474	0.0279783	-0.376674	0.871574	-0.722713	-0.0512021	0.0237178	5.45661
0.322849	0.153596	0.726997	1.16163	0.281239	0.101999	0.0417891	0.275619	-0.204667	0.205665	0.0138263	0.525495	-0.230398	-0.581509	-0.0511504	0.00384126	-0.673957	-0.0601949	-0.583002	0.20957	-0.384393	0.0490661	-0.268211	0.303913	0.155764	-0.379755	0.871396	-0.633929	-0.051291	-0.0169916	5.41605
0.337326	0.153746	0.727019	1.16261	0.296773	0.0425124	0.041346	0.267458	-0.205747	0.211096	0.0173566	0.522021	-0.228739	-0.583148	-0.0626157	0.00589493	-0.674216	-0.0566641	-0.583938	0.103117	-0.355753	-0.00512549	-0.271901	0.302031	0.113361	-0.377684	0.871589	-0.648102	-0.0511982	0.022213	5.37625
0.326866	0.153685	0.726633	1.16916	0.296919	0.0628237	0.0412943	0.282346	-0.204459	0.208571	0.0150959	0.532051	-0.230062	-0.569987	-0.0520337	0.00952746	-0.67418	-0.0386041	-0.583779	0.100838	-0.339639	0.0420926	-0.27046	0.302063	0.0796267	-0.381271	0.874732	-0.634415	-0.051021	0.0167418	5.35888
0.335271	0.154103	0.726909	1.16582	0.299173	0.0390228	0.042712	0.250704	-0.204514	0.209737	0.0156071	0.543735	-0.229283	-0.567588	-0.0579688	0.00611052	-0.16214	-0.0509275	-0.583411	0.0902396	-0.345123	0.00473241	-0.27589	0.297293	0.0936236	-0.379103	0.872276	-0.6534	-0.0505846	0.0282863	4.9439
0.332967	0.154145	0.726751	1.16531	0.289146	0.0530333	0.0474334	0.251087	-0.204855	0.20898	0.0165935	0.53803	-0.229048	-0.561356	-0.0590358	0.00696135	-0.147879	-0.0432959	-0.583845	0.111955	-0.35562	-0.0298827	-0.274312	0.294349	0.113131	-0.378462	0.871962	-0.65251	-0.0587847	0.0240419	4.93151
0.354131	0.154386	0.726823	0.491321	0.291276	0.0144557	0.0435994	0.258908	-0.200514	0.209707	0.0171441	0.55933	-0.22886	-0.564806	-0.0590741	-0.0119118	-0.183891	-0.0516635	-0.583308	0.0928308	-0.344477	-0.00629916	-0.28019	0.297542	0.0873634	-0.385143	0.875529	-0.632062	-0.0184875	0.0120487	3.83884
0.342888	0.154124	0.726742	0.443894	0.293472	0.032445	0.0430337	0.252643	-0.200704	0.209436	0.0168678	0.545441	-0.228723	-0.561067	-0.0591582	0.00407087	-0.146699	-0.0520425	-0.583547	0.0922468	-0.343274	-0.00240635	-0.276718	0.298661	0.0870983	-0.379231	0.874111	-0.629457	-0.0326107	0.016997	3.74186
0.353673	0.154223	0.726716	0.382652	0.295021	0.0336546	0.044325	0.251391	-0.202862	0.209757	0.0163111	0.556074	-0.228817	-0.556757	-0.0581983	-0.0781098	-0.166722	-0.0509752	-0.583563	0.0941487	-0.340608	-0.0165713	-0.275308	0.296002	0.101848	-0.379345	0.872404	-0.625467	-0.040928	0.0181126	3.71128
0.354215	0.153384	0.726925	0.397689	0.293029	0.0358852	0.0436953	0.253255	-0.200087	0.200387	0.0164851	0.551603	-0.228825	-0.560129	-0.0585955	-0.0475523	-0.180483	-0.0520519	-0.583554	0.118865	-0.350515	-0.00823821	-0.276739	0.299022	0.00279017	-0.383011	0.872966	-0.603622	0.0108428	0.0137134	3.69761
0.352421	0.155115	0.726818	0.38956	0.293363	0.0324889	0.0434061	0.250626	-0.201902	0.2095	0.016644	0.545856	-0.228862	-0.560904	-0.058835	-0.0408211	-0.151757	-0.0521415	-0.583515	0.0955884	-0.343313	-0.00801185	-0.276847	0.298668	0.100459	-0.379966	0.874186	-0.613147	-0.027685	0.018259	3.68997
0.35371	0.154205	0.726971	0.391641	0.294767	0.0326543	0.0430143	0.248016	-0.202795	0.209684	0.0147126	0.547785	-0.224266	-0.539918	-0.0536803	-0.0709298	-0.169423	-0.0518227	-0.584419	0.114115	-0.341976	-0.0218684	-0.275396	0.12792	0.0990028	-0.379635	0.872607	-0.609445	-0.0407298	0.0178874	3.60153
0.351652	0.154366	0.726894	0.385615	0.294375	0.0337026	0.0428573	0.249916	-0.202572	0.209544	0.015277	0.546689	-0.227364	-0.543686	-0.0542619	-0.064627	-0.137246	-0.0515927	-0.584222	0.100334	-0.342486	-0.0117383	-0.276166	0.164164	0.0983279	-0.379343	0.873426	-0.611534	-0.0273551	0.0182149	3.60013
0.353038	0.154261	0.727663	0.389045	0.270504	0.0344515	0.0419642	0.249999	-0.202746	0.209823	0.0150641	0.547585	-0.225977	-0.544424	-0.056637	-0.0592694	-0.113028	-0.0518747	-0.584379	0.105771	-0.342124	-0.0187443	-0.275928	0.154203	0.0979081	-0.379743	0.87285	-0.609907	-0.036086	0.0261092	3.58239
0.351492	-0.0317598	0.706095	0.39342	0.294395	0.0307619	-0.148756	0.204031	-0.0159993	0.217112	0.0147902	0.544447	-0.196551	-0.564469	-0.0559246	-0.0465399	-0.134681	-0.051526	-0.212806	0.10966	-0.367601	-0.00569865	-0.195981	-0.155053	0.097745	-0.128098	0.871198	-0.614567	-0.0383363	0.0508262	3.07828
0.3519	-0.0123398	0.719503	0.39308	0.291705	0.0318134	-0.0356844	0.213425	-0.0370443	0.213217	0.0149188	0.544818	-0.206994	-0.557667	-0.0559097	-0.0475324	-0.122968	-0.0515366	-0.231822	0.106239	-0.359339	-0.00850978	-0.224116	0.00421876	0.0975656	-0.133421	0.871542	-0.613391	-0.0370631	0.0340896	3.06015
0.351913	0.0168193	0.504493	0.393187	0.281664	0.0326017	-0.10983	0.20875	-0.0457002	0.214483	0.0148479	0.544803	-0.202045	-0.556421	-0.0508039	-0.0478151	-0.125146	-0.0531878	-0.241332	0.10692	-0.361299	-0.00973948	-0.221737	-0.00394048	0.0961288	-0.18363	0.871892	-0.613487	-0.037511	0.0360231	2.81989
0.352076	0.0583456	0.511611	0.393156	0.258694	0.0321287	-0.0430539	0.219172	-0.0954945	0.224851	0.00437182	0.544981	-0.190544	-0.548186	-0.0510132	-0.0495359	-0.129909	-0.0524825	-0.271892	0.117604	-0.356663	-0.00924473	-0.219137	-0.0524978	0.100453	-0.19719	0.8726	-0.483595	-0.0368506	0.0338123	2.69232
0.349988	0.053459	0.513119	0.393517	0.264997	0.0330835	-0.0947482	0.208024	-0.112506	0.222975	-0.00165041	0.535349	-0.193718	-0.408491	-0.0494692	-0.0525421	-0.156233	-0.0533549	-0.276236	0.124617	-0.362103	-0.00877057	-0.216744	-0.0690147	0.10013	-0.225417	0.872503	-0.488405	-0.0356691	0.0437007	2.59149
0.351208	0.0623915	0.503092	0.393132	0.264595	0.035178	-0.0666149	0.21282	-0.0767923	0.219065	0.00661151	0.544314	-0.196088	-0.429886	-0.0501649	-0.0508126	-0.130532	-0.0535133	-0.251672	0.114046	-0.35339	-0.0093359	-0.220142	-0.0391343	0.0940904	-0.196701	0.871826	-0.484872	-0.0370182	0.0419568	2.5515
0.351459	0.0582724	0.493085	0.393452	0.2349	0.0333559	-0.0593744	0.215452	-0.0791392	0.218819	0.00349786	0.54344	-0.195318	-0.422583	-0.0522556	-0.0451704	-0.139153	-0.0537604	-0.263913	0.120025	-0.357358	-0.00578219	-0.219861	-0.038311	0.0977596	-0.198885	0.872137	-0.487792	-0.0364892	0.0397521	2.53652
0.342079	0.0603436	0.50105	0.393533	0.254569	0.0371592	-0.0707247	0.208515	0.0591072	0.174514	0.00628029	0.0936982	-0.192388	-0.438738	-0.0500446	-0.0203325	-0.132802	-0.0529504	-0.272729	0.115805	-0.358148	-0.00426191	-0.221089	-0.0474815	0.0961169	-0.194874	0.871914	-0.476278	-0.0365291	0.0282989	2.24051
0.342585	0.0600673	0.495517	0.393385	0.260618	0.0341545	-0.068431	0.212433	-0.0193976	0.193357	0.00307427	0.0795094	-0.192833	-0.428252	-0.0510867	-0.00991485	-0.128766	-0.0531869	-0.262591	0.122369	-0.358589	-0.00687566	-0.220417	-0.0376198	0.0963215	-0.194315	0.872036	-0.475743	-0.037143	0.030284	2.22563
0.34636	0.0629221	0.496774	0.393542	0.262513	0.0333498	-0.0662365	0.116915	-0.0372444	0.193048	0.00631692	0.141707	-0.191506	-0.430392	-0.0509205	-0.0151498	-0.12191	-0.0531966	-0.257206	0.115269	-0.276991	-0.00130529	-0.220469	-0.0321982	0.097363	-0.182747	0.872032	-0.475918	-0.0371423	0.0301474	2.15278
0.346854	0.0625669	0.0899451	0.393918	0.259101	0.0314784	-0.0693187	0.10142	-0.0226902	0.189007	0.0119843	0.0945246	-0.190085	-0.433679	-0.0431961	-0.138343	-0.124676	-0.0531806	-0.258285	0.127849	-0.278787	-0.00521296	-0.212472	-0.0323813	0.103008	-0.190797	0.872112	-0.475043	-0.0369113	0.0298493	1.92211
0.346706	0.0614469	0.126414	0.393748	0.259024	0.0336028	-0.069344	0.103143	-0.0268196	0.188379	0.00831124	0.0884438	-0.190536	-0.431494	-0.0464635	-0.0821339	-0.12561	-0.0532037	-0.259921	0.119116	-0.281457	-0.00549819	-0.214354	-0.033176	0.0983367	-0.191484	0.872032	-0.475202	-0.0369445	0.0299513	1.91567
0.245337	0.0614063	0.123173	0.366205	0.262836	0.0324809	-0.0589749	0.0841782	-0.0181724	0.188937	0.00949148	0.0899374	-0.17811	-0.422132	-0.00668607	-0.137049	-0.124926	-0.0525824	-0.252336	0.126581	-0.272231	-0.0102293	-0.214747	-0.0324348	0.102792	0.0591476	0.872163	-0.474416	-0.0363114	-0.0201967	1.78787
0.247588	0.0614287	0.124676	0.372733	0.262272	0.0328593	-0.0615506	0.0846906	-0.0227402	0.188064	0.00908889	0.0899503	-0.183564	-0.426709	-0.0233157	-0.100912	-0.123208	-0.0526335	-0.252445	0.122058	-0.273236	-0.00915181	-0.214808	-0.0324544	0.102162	0.0129705	0.872135	-0.474785	-0.0364379	-0.0196813	1.78781
0.247899	0.0616571	0.125143	0.371069	0.262039	0.0327545	-0.0626648	0.0875608	-0.0176182	0.188146	0.00922005	0.0901534	-0.181144	-0.426135	-0.0210576	-0.0949162	-0.123385	-0.052699	-0.253014	0.123946	-0.276648	-0.00955637	-0.214995	-0.0324631	0.101992	0.00411045	0.872139	-0.474802	-0.0364585	-0.00389576	1.78683
0.250725	0.0617446	0.137472	0.371833	0.261996	0.0329144	-0.0746735	0.0863305	-0.0207111	0.188565	0.00918439	0.0900342	-0.182055	-0.42543	-0.0182188	-0.104729	-0.124126	-0.0526508	-0.218352	0.122655	-0.275771	-0.00899012	-0.199027	-0.0323375	0.103932	-0.0143018	0.872125	-0.472572	-0.0141525	-0.0188151	1.76938
0.234865	0.0618787	0.140146	0.401458	0.181985	0.0355353	-0.000984581	0.0891606	-0.0103336	0.192091	0.00664257	0.0902026	-0.19038	-0.291586	-0.0162502	-0.0942532	0.266193	-0.056842	-0.228518	0.146791	-0.162829	-0.00486756	-0.207166	-0.0332105	0.103651	0.0125051	0.622962	-0.465296	-0.0355797	-0.0532378	1.29573
0.241636	0.0618705	0.137779	0.382721	0.188979	0.0350094	-0.0127715	0.0880933	-0.0123219	0.191934	0.00716778	0.090179	-0.187022	-0.309428	-0.0168483	-0.0966672	0.0658457	-0.0548768	-0.226134	0.144586	-0.201655	-0.00474481	-0.205502	-0.0331223	0.103626	0.00693403	0.640006	-0.46703	-0.0332811	-0.0490354	1.26349
0.241089	0.0618474	0.138176	0.399817	0.0644437	0.0365122	-0.0251768	0.0922668	-0.0138473	0.198772	0.00626239	0.0901951	-0.199965	-0.25238	-0.0171885	-0.0949295	-0.0141274	-0.0544352	-0.226411	0.145434	-0.0242555	-0.00679922	-0.207077	-0.0329851	0.104098	0.0490693	0.625686	-0.465767	-0.0351507	-0.117988	1.1734
0.240924	0.0609391	0.137942	0.394936	0.129869	0.0361866	-0.00938945	0.0915549	-0.0136262	0.198271	0.00695997	0.090183	-0.19928	-0.257111	-0.0168869	-0.0950678	-0.0117685	-0.055073	-0.225927	0.136224	-0.0835716	-0.00846776	-0.207021	-0.0329178	0.103545	0.0434737	0.633448	-0.437214	-0.0342518	-0.115157	1.16945
0.242104	0.0617054	0.130824	0.393986	0.0967081	0.0348069	-0.0269263	0.0902248	-0.0150697	0.19765	0.00672667	0.0901609	-0.194823	-0.262678	-0.0168183	-0.097003	-0.0012832	-0.0544801	-0.225935	0.13985	-0.0926518	-0.00710161	-0.206438	-0.0329473	0.103723	0.0207039	0.638829	-0.44386	-0.0308924	-0.0751344	1.16712
0.241485	0.0614683	0.13776	0.391227	0.0846217	0.0358019	-0.0221879	0.0912844	-0.0142819	0.197564	0.00778917	0.0901694	-0.19598	-0.268306	-0.0171616	-0.0948502	-0.00299819	-0.0547335	-0.226474	0.137275	-0.0667685	-0.00696753	-0.210216	-0.0329656	0.104385	0.0402711	0.633564	-0.429619	-0.0288509	-0.0664879	1.14518
0.242464	0.06155	0.101149	0.387217	0.0889774	0.0354457	-0.0270461	0.0905157	-0.0427032	0.197007	0.00779308	0.0900894	-0.191446	-0.264163	-0.0178175	-0.0958201	0.0155755	-0.0563424	-0.196196	0.142871	-0.065567	-0.00695338	-0.208205	-0.0328706	0.101816	0.0273229	0.636928	-0.431824	-0.0286442	-0.0769198	1.12669
0.241694	0.0615822	0.125217	0.39022	0.0891105	0.0357479	-0.0268115	0.0904545	0.04509	0.196374	0.00813886	0.100536	-0.195096	-0.260639	-0.0204218	-0.0962093	0.0109665	-0.0548406	-0.145834	0.140755	-0.0572584	-0.00686578	-0.208126	-0.0335113	0.0648453	0.0319123	0.635565	-0.0612538	-0.0157972	-0.067611	0.924428
0.241738	0.0615814	0.120632	0.390227	0.0898989	0.0356252	-0.0257901	0.0906291	-0.0107445	0.1964	0.00812113	0.0989561	-0.19513	-0.261096	-0.020233	-0.0960516	0.012198	-0.0551173	-0.150147	0.140666	-0.0534081	-0.00681909	-0.208123	-0.0330743	0.0675414	0.0323445	0.634987	-0.0717613	-0.0199594	-0.0701516	0.923828
0.241945	0.0615687	0.116205	0.390951	0.0489305	0.0353376	-0.02517	0.0909011	0.028332	0.197532	0.00782677	0.0912266	-0.193812	-0.261124	-0.0159519	-0.103031	0.00990723	-0.0557043	-0.158821	0.141256	-0.0578104	-0.00712369	-0.207709	-0.0331087	0.0820143	0.0327626	0.635012	-0.0484775	-0.0189751	-0.0718364	0.920959
0.241949	0.061604	0.120547	0.391015	0.0743841	0.0362456	-0.0252156	0.0861886	0.0178056	0.196817	-0.00400458	0.0941072	-0.194392	-0.262148	-0.0224375	-0.0869611	-0.0189545	-0.0552127	-0.149594	0.140892	-0.0640601	-0.00713456	-0.183022	-0.0332953	0.0764774	0.0195216	0.635213	-0.0670682	-0.0191606	-0.0716807	0.911297
0.241932	0.0585433	0.120569	0.134832	0.0670929	0.0356127	-0.0275303	0.0896373	0.0161659	0.196717	0.00694572	0.0928487	-0.194346	-0.262435	-0.000201485	-0.084661	0.0131687	-0.0555169	-0.154615	0.140839	-0.0614164	-0.00721593	-0.183753	-0.0332084	0.0788729	0.0188706	0.635005	-0.0596722	-0.0189514	-0.0713918	0.77519
0.243472	0.0588849	0.123025	0.0813196	0.0679202	0.0354444	-0.0255068	0.0904533	0.0233863	0.122104	0.0015354	0.0930631	-0.194233	-0.262114	0.00143298	-0.0884273	0.00857165	-0.0551865	-0.15539	0.141036	-0.0604079	-0.017823	-0.169287	-0.033292	0.0817422	0.0253423	0.63503	-0.0553602	-0.0178832	-0.0710132	0.737471
0.242037	0.0591864	0.122488	0.0815376	0.0714802	0.0366971	-0.027201	0.0904118	0.0225159	0.126929	0.00204538	0.0931083	-0.194255	-0.262003	0.00780061	-0.0886277	-0.012065	-0.0552375	-0.155849	0.140917	-0.060517	-0.00781106	-0.158506	-0.0332578	0.0816933	0.0178372	0.635009	-0.0552356	-0.0182473	-0.0709886	0.734643
0.243363	0.059547	0.120194	0.0814477	0.0602355	0.0362908	-0.037331	0.0898879	0.0218008	0.128945	0.00152234	0.0933539	-0.194771	-0.262086	-0.000203138	-0.0898234	0.00579007	-0.0551583	-0.15516	0.140852	-0.0604643	-0.0155794	-0.155293	-0.0333195	0.0801254	0.0270693	0.634976	-0.0561972	-0.0175982	-0.070761	0.73372
0.242897	0.0587157	0.121313	0.0905245	0.0664842	0.0362588	-0.0207779	0.0897377	0.0197906	0.116428	0.00276549	0.0934026	-0.195618	-0.26187	-0.0028818	-0.0851477	0.00485341	-0.0552042	-0.0651392	0.141047	-0.061124	-0.0116853	-0.155574	-0.0333605	0.0800135	0.0235682	0.635027	-0.0569278	-0.0176724	-0.0707855	0.711535
0.242897	0.0587157	0.121313	0.0905245	0.0664842	0.0362588	-0.0207779	0.0897377	0.0197906	0.116428	0.00276549	0.0934026	-0.195618	-0.26187	-0.0028818	-0.0851477	0.00485341	-0.0552042	-0.0651392	0.141047	-0.061124	-0.0116853	-0.155574	-0.0333605	0.0800135	0.0235682	0.635027	-0.0569278	-0.0176724	-0.0707855	0.711535
0.242437	0.0575686	0.122027	0.0905787	0.0603235	0.0360809	-0.0226515	0.0898216	0.0181547	0.116319	0.00388275	0.0933876	-0.195096	-0.261791	0.00495882	-0.0872398	0.00161472	-0.0551723	-0.0619259	0.140869	-0.0611994	-0.0117305	-0.154372	-0.0333374	0.0806663	0.0210354	0.634972	-0.0577023	-0.017411	-0.0707239	0.709859
0.242426	0.0571882	0.121806	0.0898696	0.0606347	0.0357614	-0.0212586	0.089783	0.0178062	0.117214	0.00391088	0.0933793	-0.194878	-0.261785	0.00139439	-0.08655	-0.000645015	-0.0551655	-0.0619224	0.140986	-0.0612059	-0.0122979	-0.153394	-0.0333217	0.079815	0.0216234	0.634974	-0.057856	-0.0173522	-0.0706613	0.70918
0.242396	0.0576231	0.12141	0.0899074	0.0606133	0.0361257	-0.0228834	0.0898077	0.0177903	0.117065	0.00368201	0.0935413	-0.194853	-0.261826	0.00100022	-0.0871375	0.00133169	-0.0509206	-0.0551843	0.141138	-0.0610278	-0.0119889	-0.154688	-0.0332784	0.0802771	0.0209409	0.63501	-0.0576067	-0.017292	-0.0706794	0.708564
0.170042	0.0568707	0.121776	0.0897781	0.0649077	0.0359337	-0.0215772	0.0898858	0.0181826	0.119859	0.0038602	0.0697763	-0.194921	-0.261865	0.000775409	-0.0867113	-0.00104581	-0.0445276	-0.0611703	0.106037	-0.0612145	-0.0121496	-0.153158	-0.0333051	0.081116	0.0141498	0.63296	-0.0578036	-0.0174577	-0.0707176	0.664251
0.172878	0.0570846	0.121646	0.0885412	0.0545238	0.0359554	-0.0774369	0.0895032	0.0191612	0.119887	0.00381431	0.0751243	-0.195956	-0.266302	0.000387729	-0.0866191	-0.00212602	-0.046021	-0.0612553	0.106429	-0.0613481	-0.00780021	-0.145664	-0.0902485	0.0796236	0.018864	0.574331	-0.0503898	-0.0172809	-0.0706644	0.606045
0.174295	0.0572131	0.121615	0.0886588	0.0527916	0.0360137	-0.041948	0.0894241	0.0182751	0.118389	0.00394103	0.076912	-0.193018	-0.26284	0.000422182	-0.0863833	-0.00863431	-0.0443525	-0.0607824	0.0858656	-0.0615564	-0.00176829	-0.145406	-0.0490029	0.0795131	0.0201211	0.572804	-0.0438488	-0.0172477	-0.0705226	0.586698
0.170526	0.057191	0.121699	0.0896961	0.0031928	0.0360398	-0.0288664	0.0896853	0.0180554	0.121978	0.00654039	0.0772527	-0.193844	-0.262687	0.00124176	-0.086697	-0.00400017	-0.0445858	-0.0602247	0.0819512	-0.0612649	-0.00721476	-0.142679	-0.0563675	0.0794851	0.0192605	0.567586	-0.0532013	-0.0211091	-0.0710552	0.577559
0.170769	0.0571855	0.0867508	0.0889916	0.0468908	0.0354404	-0.0289606	0.0896965	0.0185362	0.120043	0.00575282	0.0764522	-0.192821	-0.263288	-0.0119719	-0.0867689	-0.00331668	-0.0441256	-0.0602291	0.0838921	-0.0603943	-0.00590787	-0.145221	-0.0423629	0.0796929	0.0166746	0.552933	-0.0533383	-0.0186676	-0.0708403	0.554786
0.170898	0.0573051	0.0522997	0.0892851	0.0427605	0.0347159	-0.0299219	0.0896842	0.0186369	0.0637406	0.00506154	0.0768803	-0.192773	-0.262544	-0.0133533	-0.0865356	-0.00516505	-0.0449426	-0.0603092	0.0835766	-0.0612662	-0.00677685	-0.145035	-0.0467643	0.0796121	0.0165801	0.546689	-0.0527318	-0.0185104	-0.0706613	0.532562
0.205868	0.05073	0.0830582	0.0820879	0.0343639	0.0353159	-0.0283163	0.0896799	0.0322058	0.0757526	-0.0144626	0.0742794	-0.190398	-0.262999	-0.0102156	-0.0850719	-0.00362949	-0.0514647	-0.0609797	0.0837253	-0.138312	0.0150301	-0.145538	-0.0533389	0.0784675	0.0184424	0.343341	-0.0514814	-0.0189916	-0.0688514	0.384033
0.181571	0.0558765	0.068349	0.083606	0.0368221	0.0318457	-0.0293303	0.0896072	0.0255205	0.0556568	-0.00827265	0.0659576	-0.188579	-0.263144	0.00340502	-0.0851851	-0.00360075	-0.0577771	-0.065911	0.0851595	-0.0754697	0.00493307	-0.144045	-0.0540156	0.0764685	0.018025	0.356845	-0.0541223	-0.0230444	-0.0690136	0.365322
0.177458	0.0571866	0.0623777	0.0564217	0.0416905	0.0334435	-0.029451	0.0890768	0.0231977	0.0649861	0.00384329	0.0644669	-0.191437	-0.254188	3.21716e-05	-0.0858612	-0.00391989	-0.0503587	-0.0625389	0.0805105	-0.0602952	-0.00538868	-0.144947	-0.0530203	0.0772298	0.0180441	0.365453	-0.0530719	-0.021882	-0.0705261	0.359604
0.181793	0.0562401	0.0714185	0.0621563	0.0416551	0.0320495	-0.0296527	0.088511	0.022172	0.0721077	-0.00893285	0.0691923	-0.190031	-0.237612	-0.000495023	-0.0858696	-0.00346163	-0.0428836	-0.0635436	0.0841586	-0.070164	0.0014181	-0.145233	-0.05228	0.077748	0.0179369	0.358731	-0.0532636	-0.018862	-0.06881	0.35186
0.176694	0.0570564	0.0667135	0.0365475	0.041082	0.0331193	-0.0297894	0.0891929	0.0244972	0.0676561	0.00329381	0.0679098	-0.191218	-0.229857	-0.00399245	-0.085962	-0.00409776	-0.0507743	-0.0620677	0.0824388	-0.0618516	-0.00298645	-0.144988	-0.052047	0.0771026	0.0180447	0.364716	-0.0522156	-0.0198718	-0.0696213	0.346559
0.140822	0.0567964	0.0654662	0.0556143	0.0396157	0.0327289	-0.0287155	0.089575	0.0223634	0.0656463	-0.00340698	0.0679806	-0.18831	-0.235619	-0.000324745	-0.085763	-0.00374629	-0.0470497	-0.062631	0.0836319	-0.0669321	-0.00334025	-0.145339	-0.0523997	0.077092	0.0180394	0.361668	-0.0419065	-0.0189642	-0.0691348	0.335171
0.141955	0.0506859	0.0664601	0.0605728	0.0400946	0.0330297	-0.0290321	0.0891627	0.0246835	0.0677486	0.000361861	0.0668464	-0.188321	-0.233827	-0.00189137	-0.085878	-0.00392625	-0.0496966	-0.062632	0.0827768	-0.0645339	-0.000268555	-0.145126	-0.0525725	0.0763566	0.0124437	0.361095	-0.0500619	-0.0205642	-0.0507891	0.332617
0.15453	0.0568392	0.065398	0.0522185	0.0395462	0.0330377	-0.0293263	0.0894821	0.0249941	0.0644076	0.000699404	0.0674606	-0.18994	-0.0542378	-0.00239642	-0.0858675	-0.00380345	-0.0480578	-0.062597	0.0822826	-0.0646268	-0.000211221	-0.144545	-0.0521416	0.0763497	0.0178892	0.353916	-0.0371566	-0.019778	-0.0205027	0.275759
0.148517	0.0489948	0.0671236	0.0567719	0.0396726	0.0330216	-0.0297313	0.0893261	0.0249158	0.0456562	-0.000177427	0.0673544	-0.190176	-0.0653941	-0.00240918	-0.0858246	-0.0038432	-0.0473215	-0.062581	0.0819999	-0.0634813	0.00425739	-0.144871	-0.0520262	0.0748723	0.0162067	0.334588	-0.0406191	-0.0199036	-0.0250933	0.259901
0.148911	0.0502085	0.066926	0.0542123	0.0396923	0.0326819	-0.0295968	0.0893237	0.0244604	0.0475575	0.000237677	0.0672926	-0.189905	-0.0738309	-0.00250374	-0.085824	-0.00381262	-0.0480765	-0.0625761	0.0825331	-0.0542166	0.00220552	-0.145483	-0.0519837	0.0780083	0.0167545	0.32841	-0.0402006	-0.0199352	-0.0335896	0.257113
0.148303	0.0506629	0.0665054	0.0545953	0.0396677	0.0327947	-0.0295381	0.0893132	0.0244375	0.0472408	0.000244422	0.067468	-0.189934	-0.0578854	-0.00229759	-0.0858176	-0.00379946	-0.0478396	-0.0625949	0.0824304	-0.0615655	0.00333338	-0.145151	-0.0519783	0.0763111	0.0167773	0.330412	-0.0405116	-0.0200005	-0.0311451	0.256515
0.147286	0.0512129	0.066494	0.0599473	0.0395876	0.0321992	-0.0250104	0.00501615	0.0236373	0.0491551	4.40534e-05	0.0673366	-0.189665	-0.0663515	-0.000250154	-0.0849729	-0.00383326	-0.0570459	-0.0626697	0.0824528	-0.0482347	0.00218664	-0.126154	-0.0516543	0.0767309	0.0170371	0.329743	-0.0454778	0.0119528	-0.0364248	0.244046
0.148442	0.0505669	0.0664726	0.0548948	0.0395014	0.0235954	-0.0293448	0.0358945	0.0243409	0.0481685	0.00110767	0.0673552	-0.189866	-0.0608213	-0.000385188	-0.0857039	-0.00381828	-0.0487068	-0.0625943	0.0822762	-0.0516288	0.00345645	-0.118224	-0.0520465	0.0769914	0.0167612	0.330645	-0.0408572	-0.00880921	-0.0348672	0.24177
0.147816	0.0510628	0.0664912	0.0569205	0.0395385	0.0274401	-0.0285576	0.0256642	0.0229473	0.0476597	0.000957922	0.0673373	-0.189927	-0.0626935	-0.000467889	-0.0855164	-0.00382389	-0.0522044	-0.0625821	0.0822426	-0.0503547	0.00557822	-0.113709	-0.0501859	0.0765356	0.0172665	0.329921	-0.0442791	-0.000386384	-0.0331394	0.240056
0.147408	0.0509874	0.0664622	0.0576217	0.0395097	0.0253101	-0.0267039	0.0179383	0.023154	0.0494363	0.000633245	0.0673194	-0.189787	-0.0607456	0.00828786	-0.0854474	-0.00382447	-0.0515148	-0.0626503	0.0822722	-0.04875	0.00609951	-0.113963	-0.0499976	0.0763828	0.0171911	0.329592	-0.0415282	-0.00844577	-0.0340143	0.238871
0.147739	0.0510793	0.0664589	0.0576132	0.0394927	0.0239594	-0.0276079	0.0155175	0.0233241	0.0407783	0.000558039	0.0673248	-0.189811	-0.0611515	0.00344549	-0.0855968	-0.00382306	-0.0510348	-0.0626419	0.0823034	-0.0495275	0.00615207	-0.11493	-0.0503657	0.0763157	0.0171548	0.329934	-0.0419876	-0.00255748	-0.0344152	0.238637
0.15094	0.0509636	0.0662828	0.0570879	0.0396072	0.0089558	-0.015623	0.0242511	0.0234057	0.0415784	0.00697907	0.0666992	-0.0496639	-0.046496	-0.00887923	-0.0855374	-0.00426472	-0.0341649	-0.0754258	0.00270131	-0.0503402	0.00748692	-0.115438	-0.0213339	0.0763271	-0.0558116	0.301954	-0.04121	-0.000974533	-0.0554531	0.182456
0.14934	0.0509787	0.0656562	0.0570995	0.0395404	0.0203451	-0.0256656	0.0227519	0.023018	0.0426311	0.00668124	0.0668761	-0.0126412	-0.0488956	-0.00118328	-0.0855456	-0.00388317	-0.0362079	-0.0728171	0.0127467	-0.0502833	0.00801244	-0.115403	-0.0302679	0.0763664	-0.0245844	0.307584	-0.0414766	-0.00209007	-0.0457641	0.180841
0.149419	0.0509968	0.0662427	0.0570601	0.0395053	0.0159544	-0.0134653	0.0224343	0.023247	0.043128	0.0048711	0.066687	-0.0355163	-0.0469599	-0.00402192	-0.0855547	-0.00421793	-0.0382176	-0.0709529	0.0162824	-0.0502682	0.00729934	-0.115404	-0.0301786	0.0763466	-0.00551657	0.304073	-0.0415655	-0.00299795	-0.0418978	0.178143
0.149688	0.0509922	0.0661387	0.0571211	0.0395402	0.0113608	-0.0162158	0.023492	0.0234347	0.0436115	0.00516425	0.0666542	-0.0362397	-0.0480867	-0.00674995	-0.0855415	-0.00411388	-0.0374116	-0.0680319	0.015278	-0.0498354	0.00730007	-0.115466	-0.0154524	0.0762463	-0.0197096	0.302559	-0.0414569	-0.00217029	-0.0454964	0.176984
0.149851	0.0509805	0.0659004	0.0571193	0.0395331	0.0127818	-0.0135891	0.0230719	0.0232999	0.0430919	0.00561586	0.0666064	-0.019109	-0.048851	-0.00561161	-0.0855395	-0.00409805	-0.0377335	-0.0697764	0.0168583	-0.049949	0.0070936	-0.115424	-0.0181297	0.0761242	-0.0184621	0.303212	-0.041404	-0.0034296	-0.0430496	0.176514
0.149777	0.05104	0.0411345	0.0571056	0.0337942	0.01336	-0.0169766	0.0230309	0.0103553	0.0430434	0.00585468	0.06667	-0.0282015	-0.0490886	-0.0047021	-0.0857651	-0.00409138	-0.0373922	-0.0690087	0.0172317	-0.0497848	0.00732149	-0.115417	-0.0181233	0.0762611	-0.0168046	0.303369	-0.0412684	-0.00313152	-0.0427344	0.173478
0.149715	0.0517396	0.0439813	0.0571115	0.0330016	0.013377	-0.0164971	0.0231046	0.012114	0.043343	0.0071599	0.0666659	-0.024262	-0.0483513	-0.00407732	-0.085603	-0.00407038	-0.0374374	-0.0686904	0.0133792	-0.0497366	0.00711634	-0.115436	-0.0198946	0.0758015	-0.0185746	0.303093	-0.0411394	-0.0031239	-0.0428143	0.173206
0.149591	0.0505668	0.0431886	0.0568789	0.0379841	0.0111295	-0.0170334	0.0229991	0.00705489	0.0257252	0.0053168	0.0650191	-0.0227008	-0.0488568	-0.00449885	-0.0856242	-0.00414213	-0.0377583	-0.0690722	0.0184268	-0.0499119	0.00711053	-0.115467	-0.0171272	0.0762027	-0.0166352	0.302823	-0.0414146	-0.00372449	-0.0419947	0.171641
0.134952	0.0511861	0.0431522	0.0567661	0.0365972	0.0122477	-0.0169662	0.0230088	0.0101451	0.0161519	0.00575117	0.065688	-0.0281419	-0.0488538	-0.00401837	-0.0858774	-0.00406174	-0.037907	-0.0689273	0.0171294	-0.0495279	0.00718705	-0.115444	-0.0184979	0.0760338	-0.017239	0.303116	-0.0441254	-0.00605644	-0.0426382	0.167936
0.138832	0.0511757	0.0385902	0.0526508	0.0351381	0.015251	-0.0169593	0.0236237	0.0103807	0.0244137	0.00680759	0.0659368	-0.0252236	-0.0489133	-0.00449441	-0.0859209	-0.0090044	-0.0380055	-0.0690146	0.0178184	-0.0497409	0.0109191	-0.117291	-0.012606	0.0642194	-0.0172953	0.300515	-0.0332115	-0.0051234	-0.0426187	0.16479
0.139839	0.051111	0.0373406	0.051066	0.0361304	0.0196973	-0.0171085	0.0263746	0.0101372	0.0238685	0.00607689	0.0658408	-0.0219862	-0.0491595	-0.00452607	-0.0858819	-0.00804801	-0.0379836	-0.0689743	0.018728	-0.049715	0.0191201	-0.115983	-0.00995458	0.053867	-0.0173322	0.300199	-0.0293715	-0.00532629	-0.042666	0.163229
0.132948	0.0377263	0.0399731	0.0560938	0.0355056	0.0195862	-0.0169132	0.0251991	0.010035	0.0234729	0.00739733	0.0705401	-0.0281226	0.0249455	-0.00566568	-0.0562559	-0.00616008	-0.035145	-0.0689738	0.0171474	-0.0513166	0.0113088	-0.114718	-0.0149808	0.056728	-0.0171566	0.274057	-0.0377246	-0.00308551	-0.0391199	0.140754
0.133935	0.0470292	0.0389318	0.0550042	0.0355203	0.0176531	-0.0167154	0.023853	0.00811652	0.0228705	0.00715018	0.0660557	-0.033287	-0.00663655	-0.00497793	-0.0692931	-0.00745127	-0.0370539	-0.0689906	0.0172928	-0.0507008	0.0116701	-0.1144	-0.014473	0.0606895	-0.0172593	0.250711	-0.0332051	-0.00471448	-0.04175	0.130291
0.133618	0.0419278	0.0394819	0.0554737	0.035519	0.0180513	-0.0167333	0.0237114	0.00943023	0.0228221	0.00713124	0.066229	-0.0281729	0.0138759	-0.00507849	-0.0692889	-0.00726186	-0.0368117	-0.0689885	0.0174067	-0.0510189	0.0117807	-0.114547	-0.0128601	0.0605825	-0.017263	0.249977	-0.0310213	-0.00438247	-0.0410834	0.129162
0.1336	0.0436474	0.0393207	0.055054	0.0356477	0.017601	-0.016771	0.0238203	0.00941342	0.0221151	0.00708331	0.0666727	-0.0293784	0.0139233	-0.00563532	-0.0628791	-0.00693276	-0.0362323	-0.0688834	0.0172385	-0.0508407	0.0118209	-0.114537	-0.0132047	0.058983	-0.0164383	0.250959	-0.0322376	-0.00443513	-0.0408687	0.128755
0.06541	0.0392025	0.0392023	0.0550823	0.0354318	0.0166485	-0.016774	0.024317	0.00917892	0.0230148	0.007104	0.0669425	-0.0279538	0.0152513	-0.00706736	-0.0610337	-0.00681403	-0.0363239	-0.0697561	0.0165579	-0.0507621	0.0116649	-0.114731	-0.0149719	0.0604712	-0.0169636	0.252166	-0.0331607	-0.00415752	-0.0403119	0.115607
0.0338682	0.0392605	0.0392282	0.055033	0.0354134	0.0172691	-0.0167599	0.0241588	0.00926872	0.0227456	0.00706078	0.0673313	-0.0282871	0.0120364	-0.00881901	-0.060845	-0.0074233	-0.0364196	-0.0699249	0.0163044	-0.0508821	0.0118161	-0.114598	-0.0132964	0.0621652	-0.0158115	0.251246	-0.0321528	-0.00429767	-0.0403256	0.112077
0.0456362	0.0398789	0.0393379	0.0528974	0.0364275	0.0170356	-0.0167676	0.024259	0.00922762	0.0219707	0.00711864	0.0671896	-0.0306662	0.0126115	-0.00582356	-0.0572271	-0.00748391	-0.0362975	-0.0716553	0.0167242	-0.0508339	0.0117733	-0.114682	-0.0141019	0.0633944	-0.0168284	0.0189947	-0.0319814	-0.00388514	-0.0407799	0.0502716
0.042861	0.0385023	0.0393807	0.0545955	0.0365189	0.0165902	-0.0167734	0.0240105	0.00920069	0.0224542	0.00712975	0.0676017	-0.0328736	0.0077139	-0.0116792	-0.0558158	-0.00745777	-0.0363754	-0.0717355	0.0157979	-0.0508028	0.0117378	-0.114617	-0.0146899	0.0627466	-0.016825	0.015012	-0.0252799	-0.00425049	-0.0405815	0.0495149
0.0478281	0.0394169	0.0393403	0.0541241	0.0361923	0.0160727	-0.0167657	0.0240516	0.00908445	0.0218025	0.00712321	0.0674616	-0.0308188	0.0096156	-0.00871874	-0.056886	-0.00756645	-0.0363586	-0.0708068	0.0165882	-0.0313913	0.0118	-0.115396	-0.0142158	0.0611497	-0.0167757	0.0183454	-0.0273893	-0.00421889	-0.0405322	0.048339
0.0434869	0.0396642	0.0392868	0.0536575	0.037008	0.0163517	-0.0168001	0.0236723	0.00911677	0.0222255	0.00712709	0.0677246	-0.0311014	0.00918533	-0.00696371	-0.0561938	-0.00741869	-0.0363417	-0.0715304	0.0158219	-0.0138757	0.0118043	-0.114677	-0.0147272	0.061822	-0.0171804	0.0192351	-0.0253377	-0.00422092	-0.0406927	0.047084
0.0458053	0.0387008	0.0392879	0.0536243	0.0365919	0.016003	-0.0168189	0.0238864	0.00911516	0.0222522	0.00727096	0.0209621	-0.0317876	0.00919365	-0.00896374	-0.0573329	-0.00733784	-0.0363846	-0.0710681	0.016123	-0.0230227	0.0118319	-0.114777	-0.0144976	0.0579557	-0.0170079	0.0197823	-0.0210882	-0.00416944	-0.0404966	0.0428801
0.0427365	0.039065	0.0393161	0.0530907	0.0366418	0.0155974	-0.0167851	0.0236185	0.00938234	0.0189603	0.00741748	0.00282305	-0.0310541	0.00970204	-0.00794642	-0.0572277	-0.00753812	-0.0363611	-0.0713714	0.0158838	-0.0189476	0.0117416	-0.114703	-0.0146268	0.0609108	-0.0169097	0.0232996	-0.0184253	-0.00411624	-0.0405449	0.0421815
0.0437225	0.0391248	0.0392904	0.0531859	0.0366656	0.015724	-0.0161067	0.0238022	0.00922148	0.0184817	0.0074641	0.00665959	-0.0312088	0.00882787	-0.00841795	-0.0572512	-0.00746259	-0.03638	-0.0709895	0.0159532	-0.0203084	0.011759	-0.114715	-0.0144637	0.0594019	-0.0171814	0.0220559	-0.0192652	-0.00413907	-0.0405372	0.042094
0.0446926	0.0390586	0.0399616	0.0532724	0.0367532	0.0157287	-0.0166873	0.0235587	0.00928007	0.0198469	0.00663176	0.00610783	-0.0319946	0.00928148	-0.00809979	-0.0330375	-0.0073889	-0.0363708	-0.0712915	0.0159529	-0.0195794	0.0117698	-0.114743	-0.0145212	0.0587174	-0.0170503	0.0225159	-0.0199814	-0.00413842	-0.0405182	0.0401343
0.0442307	0.0386756	0.0406975	0.0539165	0.0366532	0.0159897	-0.0167655	0.0218726	0.00924305	0.0193723	0.00129093	0.00928847	-0.031723	0.00920426	-0.00825637	-0.00769547	-0.00746006	-0.0363717	-0.0711866	0.0159912	-0.0198742	0.0117619	-0.114794	-0.0144842	0.0590493	-0.0169432	0.0209636	-0.0192314	-0.0041354	-0.0405068	0.039005
0.0435028	0.0388627	0.0393843	0.0522278	0.020042	0.0159206	-0.0166706	0.023008	0.00922483	0.0187067	0.00762198	0.00803768	-0.0316749	0.0112333	-0.00849356	-0.0249213	-0.000209822	-0.0226431	-0.0713361	0.0147271	0.000459103	0.0110694	-0.114769	-0.0145975	0.0453657	-0.0169214	0.0206518	-0.0193728	-0.00341606	-0.0405091	0.0356497
0.0436215	0.0383206	0.040173	0.0522967	0.0317361	0.0182387	-0.0166408	0.0252706	0.00870461	0.0195307	0.00608519	0.00635774	-0.0311677	0.00936754	-0.0079148	-0.0262481	-0.00726749	-0.0248521	-0.0714827	0.0154425	-0.013871	0.0116078	-0.0741927	-0.0143459	0.0533021	-0.017674	0.0186187	-0.0189242	-0.00420924	-0.0405225	0.0298952
0.0439527	0.038941	0.0393105	0.0531033	0.0265565	0.0160179	-0.0165531	0.0246286	0.0091443	0.0195812	0.00497364	0.00770606	-0.031354	0.00970303	-0.00840585	-0.0264783	-0.0061326	-0.0238948	-0.071319	0.0155873	-0.0149739	0.0117144	-0.0714612	-0.0148609	0.0481238	-0.0171501	0.0180523	-0.0188917	-0.00438756	-0.040519	0.0286368
0.043672	0.0384768	0.0398286	0.0523344	0.02673	0.0167912	-0.0167324	0.0234729	0.00903477	0.0194489	0.00568601	0.00696168	-0.0251385	0.00992992	-0.00836568	-0.0247097	-0.00379144	-0.024199	-0.0714465	0.0154855	-0.0109413	0.0115407	-0.0716458	-0.0144782	0.0498135	-0.0172692	0.0194659	-0.0185016	-0.00395602	-0.0405157	0.0281901
0.0437585	0.0387887	0.0397313	0.052379	0.0267546	0.0163511	-0.0167013	0.0239357	0.00911442	0.0194514	0.00549564	0.00742306	-0.02599	0.00988231	-0.00838171	-0.0253418	-0.004142	-0.0243853	-0.071406	0.0155576	-0.0066878	0.0115421	-0.0716903	-0.0144853	0.0492699	-0.0172624	0.0187821	-0.0185062	-0.00422853	-0.0405176	0.0281691
0.0437585	0.0387887	0.0397313	0.052379	0.0267546	0.0163511	-0.0167013	0.0239357	0.00911442	0.0194514	0.00549564	0.00742306	-0.02599	0.00988231	-0.00838171	-0.0253418	-0.004142	-0.0243853	-0.071406	0.0155576	-0.0066878	0.0115421	-0.0716903	-0.0144853	0.0492699	-0.0172624	0.0187821	-0.0185062	-0.00422853	-0.0405176	0.0281691
0.0437035	0.0387216	0.0396614	0.0521977	0.0259054	0.0147423	-0.0167205	0.023615	0.00938534	0.0193239	0.00595635	0.00709964	-0.026759	0.0099238	-0.00831303	-0.0247471	-0.00438334	-0.0241099	-0.0714303	0.0155414	-0.00900886	0.0115541	-0.0717368	-0.0145072	0.0494423	-0.0172725	0.019438	-0.0183145	-0.00414588	-0.0405297	0.0281077
0.0439575	0.0386883	0.0397981	0.0522948	0.0261779	0.00660918	-0.0167166	0.0238192	0.00914105	0.00434762	0.00591959	0.00313038	-0.0260026	0.009922	-0.00836679	-0.0248205	-0.00410178	-0.02384	-0.0712548	0.0154913	-0.00860098	0.0115641	-0.0715945	-0.0144914	0.0493421	-0.0168927	0.0192907	-0.0185393	-0.00408937	-0.0403846	0.0274607
0.0439753	0.0385519	0.0396803	0.0272438	0.0261391	0.00990808	-0.0167703	0.0237631	0.00911503	0.0108209	0.00586176	0.00232288	-0.0264542	0.00994359	-0.00824699	-0.0251481	-0.00460075	-0.0240623	-0.0713551	0.0155153	-0.0081667	0.0114587	-0.0717116	-0.0158612	0.0494503	-0.0171023	0.0173329	-0.0182502	-0.00184085	-0.0404237	0.0256366
0.0437348	0.0386016	0.0396326	0.0322575	0.0259538	0.0108668	-0.0167266	0.023785	0.0095566	0.012594	0.00587959	0.00396816	-0.0262303	0.0098899	-0.00828774	-0.0249403	-0.00453441	-0.0241305	-0.0714115	0.0155136	-0.00783253	0.0115367	-0.0716935	-0.0146413	0.0333661	-0.0173488	0.0194498	-0.0183296	-0.00363054	-0.0405114	0.0247029
0.0438512	0.0386159	0.0396657	0.0328541	0.0262907	0.0102649	-0.016715	0.0237327	0.00947908	0.0130035	0.00595327	0.00241705	-0.0262125	0.00993544	-0.00825761	-0.0249094	-0.00468693	-0.0241482	-0.0713648	0.0155157	-0.0080702	0.00825558	-0.0716855	-0.0146408	0.0276671	-0.0171803	0.0186144	-0.0183466	-0.00400642	-0.0404839	0.0243047
0.0438019	0.0386317	0.0396945	0.0314373	0.0260774	0.00976338	-0.0167378	0.0200849	0.00924967	0.0143962	0.00590513	0.00222076	-0.0262553	0.00991518	-0.00809469	-0.0248752	-0.00450718	-0.0215382	-0.070813	0.0157421	-0.00796428	0.0115719	-0.0691579	-0.0148007	0.0293922	-0.0172783	0.0189352	-0.0183573	-0.00311305	-0.0404846	0.0236908
0.043807	0.0225033	0.0390746	0.0301087	0.0261344	0.00923911	-0.0166328	0.0167195	0.00494037	0.0129683	0.00525821	0.00320926	-0.0261718	0.0144191	-0.00920801	-0.0248551	-0.00459802	-0.0231211	-0.070703	0.0157069	-0.00844176	0.0117919	-0.0694723	-0.00459804	0.030825	-0.0172345	0.0185389	-0.0183708	-0.00290681	-0.040497	0.0224454
0.0438073	0.0226652	0.0393458	0.0301093	0.0261316	0.00930334	-0.0166358	0.0167698	0.00571797	0.0130489	0.00534305	0.00320231	-0.02619	0.0122915	-0.00886383	-0.0248553	-0.00459632	-0.0229465	-0.0706571	0.0156849	-0.00837667	0.0117573	-0.0694786	-0.00472941	0.0313423	-0.0172348	0.0185377	-0.0183694	-0.00291208	-0.0404957	0.022443
0.0438045	0.022724	0.0394092	0.0301554	0.0261264	0.00932268	-0.0166849	0.0167632	0.00578216	0.0130729	0.00570292	0.00321856	-0.0261877	0.0113858	-0.00864638	-0.0248584	-0.00457865	-0.0229429	-0.0706458	0.0156866	-0.00835152	0.0116703	-0.0695833	-0.00557692	0.0311755	-0.0172343	0.0182425	-0.0183668	-0.00291802	-0.0404942	0.0224324
0.0438019	0.0235645	0.0393323	0.0304563	0.0261174	0.00947704	-0.016693	0.0175792	0.00602604	0.0132041	0.0054448	0.00302366	-0.0261807	0.0103507	-0.00868587	-0.0248521	-0.00463163	-0.0229528	-0.0702408	0.0156274	-0.0084157	0.0117805	-0.069394	-0.00576495	0.030445	-0.0172375	0.0185442	-0.0183703	-0.0029595	-0.0404668	0.0223795
0.0438029	0.0229634	0.0393323	0.0302261	0.0261218	0.00944492	-0.0166917	0.0174988	0.00603199	0.013148	0.0054556	0.00302657	-0.0261863	0.0107839	-0.00867583	-0.0248525	-0.00461831	-0.0229435	-0.070245	0.015628	-0.00840864	0.0117801	-0.0694027	-0.00595377	0.0305702	-0.0172356	0.0183331	-0.0183691	-0.00295882	-0.0404733	0.0223461
0.0446416	0.00692481	0.0389307	0.030346	0.0267719	0.00950869	-0.0202954	0.0160441	0.00610441	0.0131454	0.00554291	0.00307915	-0.0250064	0.0111946	-0.00870748	-0.0248564	-0.00456994	-0.0224155	-0.0483201	0.0156622	-0.00824806	0.0116878	-0.0371543	-0.00309228	0.0368758	-0.0172476	0.0181527	-0.0176892	-0.00659883	-0.0404421	0.0163253
0.0441875	0.0155763	0.0391015	0.0303261	0.0263995	0.00948586	-0.0174369	0.0162213	0.00619111	0.0118885	0.00558851	0.00299823	-0.0244688	0.0111142	-0.00843535	-0.0248485	-0.00454854	-0.0234347	-0.0499952	0.0156519	-0.00832169	0.0117746	-0.00978933	-0.00191983	0.0331505	-0.0172781	0.0179639	-0.0131596	-0.0106932	-0.0403554	0.0148866
0.0440983	0.0219615	0.0371625	0.0303922	0.0192966	0.00949559	-0.0174141	0.01618	0.00624552	0.00952779	0.00567888	0.00274773	-0.0223934	0.00846865	-0.00843144	-0.0247053	-0.00452481	-0.0248556	-0.048915	0.0156455	-0.00834677	0.0118061	-0.0188071	-0.00548753	0.033795	-0.0172659	0.0180881	-0.0127884	-0.0119268	-0.0403905	0.0147567
0.0440734	0.0218904	0.0362767	0.0303871	0.0198282	0.00947225	-0.0175183	0.0158053	0.00619243	0.0101666	0.0056734	0.00268856	-0.0225578	0.00814601	-0.0084676	-0.0236149	-0.00483821	-0.0240103	-0.04975	0.01566	-0.00831724	0.0117782	-0.0183124	-0.00456859	0.0340073	-0.0172593	0.0180482	-0.0134959	-0.00701383	-0.0381171	0.014435
0.044083	0.015883	0.0331203	0.030372	0.0210464	0.00948126	-0.0175919	0.0160243	0.00580562	0.0110069	0.00562024	0.00276559	-0.0231851	0.00935514	-0.00849022	-0.0247128	-0.00465323	-0.023796	-0.0501293	0.0156487	-0.00832584	0.0117718	-0.0159032	-0.0043619	0.0338755	-0.0172619	0.0180629	-0.0138284	-0.00611999	-0.0370025	0.0140113
0.0440753	0.0126037	0.0267666	0.0303849	0.0205454	0.00954891	-0.0173503	0.0177505	0.00631518	0.0102119	0.00557063	0.00276619	-0.0228856	0.00922391	-0.00846722	-0.0241503	-0.004555	-0.0244342	-0.0506952	0.0156484	-0.00827964	0.0117557	-0.0165448	-0.00443354	0.0096623	-0.0173037	0.0180118	-0.0153384	-0.00687851	-0.0387873	0.0127542
0.0440654	0.012757	0.0276203	0.0304092	0.0199883	0.00955996	-0.0176723	0.016488	0.00625285	0.0101974	0.00561777	0.00271362	-0.0225453	0.00923983	-0.00711995	-0.0237145	-0.00460926	-0.0240829	-0.0194428	0.0156386	-0.00797968	0.0117675	-0.016264	-0.0045926	0.0214266	-0.0186391	0.017977	-0.0153435	-0.00735417	-0.0387405	0.0108875
0.0440181	0.0129637	0.0267819	0.0304052	0.0194961	0.00956744	-0.0170426	0.0170542	0.00617636	0.00932417	0.00551028	0.00270307	-0.0227087	0.00897414	-0.00818845	-0.0229222	-0.0045775	-0.0255022	-0.0236799	0.0156374	-0.00819943	0.0117039	-0.0160302	-0.00453105	0.00928583	-0.0173736	0.0179476	-0.0151536	-0.00718811	-0.0149238	0.00932427
0.0440181	0.0129637	0.0267819	0.0304052	0.0194961	0.00956744	-0.0170426	0.0170542	0.00617636	0.00932417	0.00551028	0.00270307	-0.0227087	0.00897414	-0.00818845	-0.0229222	-0.0045775	-0.0255022	-0.0236799	0.0156374	-0.00819943	0.0117039	-0.0160302	-0.00453105	0.00928583	-0.0173736	0.0179476	-0.0151536	-0.00718811	-0.0149238	0.00932427
0.0439445	0.0111247	0.0301747	0.0303148	0.0140033	0.00953108	-0.0174721	0.0157681	0.00604816	0.00941988	0.00562349	0.00259367	-0.0222845	0.00861897	-0.00459775	-0.0229794	-0.00341551	-0.0245797	-0.0254776	0.0156779	-0.00781044	0.0117727	-0.0140249	-0.00443155	0.0140055	-0.017434	0.0177121	-0.0142584	-0.0075075	-0.0124763	0.00916477
0.0440195	0.0131147	0.0284567	0.0303761	0.0164329	0.00952215	-0.0173456	0.0151117	0.00618352	0.00983137	0.00579383	0.00253416	0.00044992	0.0016767	-0.00265673	-0.0225655	-0.00390177	-0.0248708	-0.0229919	0.015676	-0.00807321	0.0114293	-0.0136051	-0.00461311	0.0112688	-0.0147946	0.0178579	-0.014718	-0.00683744	-0.0152123	0.00839618
0.0440489	0.0127128	0.0285903	0.0303954	0.0155213	0.00951617	-0.0174868	0.0152908	0.00616932	0.00965604	0.00567674	0.00254755	0.000589966	0.00364302	-0.000920332	-0.0228066	-0.00386423	-0.0247742	-0.0227846	0.0156676	-0.00809251	0.0115777	-0.0152105	-0.00456089	0.0116352	-0.0135605	0.0178374	-0.0147754	-0.00710107	-0.0124633	0.0083254
0.0440252	0.0125636	0.0279576	0.0303936	0.0150181	0.00960984	-0.0175041	0.015045	0.00611386	0.00951876	0.00573203	0.00254599	-0.00361571	0.00389508	-0.00265111	-0.0227756	-0.00414173	-0.0247708	-0.0211174	0.0156552	-0.00808727	0.0114823	-0.014533	-0.00455346	0.012853	-0.0146496	0.017605	-0.0148004	-0.00713034	-0.0132407	0.00825934
0.0440336	0.0127678	0.0280805	0.0303921	0.0156994	0.00960697	-0.01734	0.015416	0.00612642	0.00960495	0.0057032	0.00254527	-0.00258103	0.00389651	-0.00273896	-0.0228361	-0.00399241	-0.0247801	-0.021426	0.0145949	-0.00808561	0.0113165	-0.0145355	-0.00455798	0.0117354	-0.0148985	0.0176891	-0.0146277	-0.00729303	-0.0128499	0.00824333
0.0443074	0.0127682	0.0263806	0.0305075	0.0174121	0.00958553	-0.0173754	0.0144905	0.00614687	0.00954523	0.00622257	0.00255869	-0.00199319	0.00364181	-0.00269942	-0.0229529	-0.00399335	-0.0247817	-0.0213562	0.0102471	-0.00805122	0.0114745	-0.0127485	-0.00455927	0.0120717	-0.014539	0.00665975	-0.0135761	-0.00713611	-0.0129072	0.00775954
0.0442761	0.0127678	0.0258879	0.0305015	0.0128901	0.00961445	-0.00104541	0.0145779	0.00612899	0.0100397	0.005869	0.00256031	-0.00342485	0.00353726	-0.00282941	-0.0231643	-0.00407857	-0.0247813	-0.0212685	0.0100077	-0.00801184	0.0113999	-0.0126605	-0.00456509	0.0121559	-0.014527	0.0119616	-0.0146013	-0.00742599	-0.013024	0.00744268
0.0439211	0.012507	0.0265251	0.0305031	0.0144328	0.00954788	-0.00807433	0.0110862	0.00615155	0.00963321	0.00615912	0.00255417	-0.00253428	0.00318868	-0.00267208	-0.0229596	-0.00399078	-0.0247787	-0.0214184	0.0108595	-0.00804141	0.0114191	-0.013071	-0.00457691	0.0120184	-0.0144767	0.00731428	-0.0141248	-0.00718782	-0.012939	0.0073526
0.0442625	0.0127134	0.0261616	0.0144925	0.0133265	0.00922263	-0.00740755	0.0146401	0.00604765	0.00974427	0.00584101	0.00310353	-0.00294251	0.00320331	-0.00282499	-0.0230577	-0.00405404	-0.00676763	-0.0213473	0.0105101	-0.00796516	0.0113878	-0.0131472	-0.00456607	0.0119785	-0.0145329	0.0113123	-0.00864603	-0.00689839	-0.0130261	0.00607086
0.0441928	0.0126899	0.0263218	0.00130046	0.0133961	0.00959544	-0.0043457	0.0116139	0.001524	0.00972864	0.00575711	0.00610765	-0.00272798	0.00348444	-0.00286558	-0.0229862	-0.00403919	-0.00602186	-0.0213469	0.0104677	-0.0080268	0.0113808	-0.0132169	-0.00456898	0.0120666	-0.0145038	0.0113003	-0.00668198	-0.00703508	-0.0130426	0.00571271
0.0442001	0.0126762	0.0263153	0.00424345	0.0134198	0.00939747	-0.00436247	0.00966928	0.00203913	0.0097276	0.00584321	0.00486445	-0.00282469	0.00343424	-0.00284086	-0.023032	-0.00404582	-0.00750973	-0.0213332	0.0109155	-0.0078901	0.0113881	-0.0132464	-0.00456892	0.0119263	-0.0145058	0.0112361	-0.00744121	-0.00703497	-0.0130234	0.00570936
0.0442074	0.0126835	0.0263203	0.00196807	0.0134795	0.00943054	-0.00594942	0.0105098	0.00272021	0.0097257	0.00577668	0.00449387	-0.00273563	0.00339389	-0.0028171	-0.0229969	-0.00404068	-0.00600165	-0.021346	0.0105156	-0.00799663	0.011384	-0.0131969	-0.0045688	0.0119967	-0.0145012	0.0108168	-0.0069561	-0.00704252	-0.0130274	0.00568569
0.0442074	0.0126835	0.0263203	0.00196807	0.0134795	0.00943054	-0.00594942	0.0105098	0.00272021	0.0097257	0.00577668	0.00449387	-0.00273563	0.00339389	-0.0028171	-0.0229969	-0.00404068	-0.00600165	-0.021346	0.0105156	-0.00799663	0.011384	-0.0131969	-0.0045688	0.0119967	-0.0145012	0.0108168	-0.0069561	-0.00704252	-0.0130274	0.00568569
0.0442019	0.0129341	0.026319	0.00271492	0.00441854	0.00943229	-0.00575771	0.0108135	0.00212455	0.00972558	0.00578386	0.00509224	-0.00274975	0.00338924	-0.00281644	-0.0230001	-0.00404092	-0.00673585	-0.0204894	0.0105189	-0.00800548	0.0113845	-0.0134123	-0.00456876	0.011407	-0.0145167	0.0108533	-0.00696833	-0.00728026	-0.0130298	0.00551081
0.0313267	0.0126873	0.0263153	0.00289119	0.00962065	0.00827363	-0.0056138	0.0111414	0.00218799	0.00967849	0.00579532	0.00475698	-0.00226565	0.00340566	-0.00283292	-0.0233835	-0.00404511	-0.00676317	-0.0207098	0.0105452	-0.00799679	0.0112934	-0.0132871	-0.00252285	0.0119702	-0.0145228	0.0110381	-0.00727129	-0.00709615	-0.0105673	0.00455359
0.0319502	0.0127382	0.0263146	0.00293261	0.00986028	0.00889689	-0.00548362	0.0113168	0.00213826	0.00965149	0.00581511	0.00460559	-0.00173198	0.00338892	-0.00282437	-0.0234229	-0.00343764	-0.00306162	-0.0171945	0.0105668	-0.00797349	0.01134	-0.0132318	-0.00262991	0.0119207	-0.0145232	0.0109306	-0.00750407	-0.00711372	-0.00884868	0.00440289
0.0321859	0.0134117	0.0203722	0.00251238	0.00774001	0.00889243	-0.00520715	0.0108496	0.00229733	0.0097724	0.00574434	0.00459681	-0.00220762	0.00349048	-0.00282046	-0.0234136	-0.00402228	-0.00549151	-0.0195778	0.00836978	-0.00799459	0.0112275	-0.0132463	-0.00218142	0.0119237	-0.0145268	0.0109274	-0.00722844	-0.0070503	-0.00998302	0.00419317
0.0316082	0.0132143	0.0209324	0.00266617	0.00818212	0.00875357	-0.00562069	0.0107614	0.0023557	0.00978077	0.00581134	0.00463264	-0.00206435	0.00426926	-0.00284058	-0.0232962	-0.00399422	-0.0057471	-0.0175751	0.0105448	-0.007992	0.0113486	-0.0132405	-0.00379876	0.0119108	-0.0145237	0.0100614	-0.00740129	-0.00691494	-0.00995217	0.0041468
0.031454	0.0130625	0.0213103	0.00274834	0.00782009	0.00885232	-0.00558686	0.0112341	0.00216421	0.00969165	0.00580736	0.00461247	-0.00218024	0.00359031	-0.0029216	-0.0233471	-0.00400039	-0.00559197	-0.0176599	0.0105535	-0.0079948	0.0112952	-0.0132435	-0.0031004	0.0119702	-0.0145443	0.0053024	-0.00736289	-0.00695657	-0.00962858	0.00406876
0.0149734	0.00789702	0.0220957	0.00269708	0.00818251	0.00880969	-0.00580886	0.0114354	0.00218225	0.00968607	0.00582664	0.00461688	-0.000237136	0.00312042	-0.00295935	-0.0233799	-0.00397875	-0.00639378	-0.0178459	0.0101769	-0.00795785	0.0112968	-0.0132435	-0.00278796	0.0119256	-0.0146215	0.00708424	-0.00729579	-0.00677689	-0.00973998	0.00326323
0.0109936	0.00912342	0.0215334	0.00291927	0.00870659	0.00889261	-0.00591531	0.0112351	0.00215797	0.00971334	0.00561262	0.00450435	-0.00191773	0.0035437	-0.00284698	-0.0227665	-0.00399552	-0.00580207	-0.0178822	0.0103481	-0.007908	0.0105977	-0.0132486	-0.00228635	0.0121792	-0.0130871	0.00816141	-0.00740265	-0.00696188	-0.00998586	0.00310714
0.0172428	0.00750419	0.0153508	0.00386559	0.00838644	0.00911132	-0.00711114	0.0079014	0.00216284	0.00970623	0.00613692	0.00447943	-0.00180665	0.00359132	-0.00286053	-0.0222399	-0.00393037	-0.00576737	-0.00815586	0.0101995	-0.00800742	0.010638	-0.013249	-0.00257838	0.0117779	-0.0125103	0.00821197	-0.00768814	-0.00611875	-0.00997436	0.00268356
0.0126829	0.00994173	0.0145677	0.00308577	0.00873959	0.00888524	-0.00594488	0.00879696	0.00216999	0.00972184	0.00606164	0.00449568	-0.00156645	0.0035187	-0.00272919	-0.00620864	-0.00386914	-0.00602264	-0.01476	0.0101149	-0.00802565	0.0104677	-0.0132307	-0.00225225	0.0119239	-0.0128818	0.00815292	-0.0073338	-0.00619061	-0.00993928	0.0022575
0.0157256	0.008707	0.0146217	0.000832348	0.00844593	0.00905793	-0.00622251	0.011525	0.00211658	0.00970606	0.00576153	0.0046731	-0.00166767	0.00286053	-0.00235128	-0.00593689	-0.00397155	-0.00584288	-0.00884785	0.0103028	-0.00696933	0.00106183	-0.0102844	-0.00213322	0.011935	-0.0114212	0.0082706	-0.00389495	-0.0050213	-0.0107643	0.00195989
0.0151396	0.0085362	0.00704253	0.00166148	0.00861542	0.00871989	-0.00678573	0.0107859	0.00215884	0.00959526	0.00590857	0.00463611	-0.00164306	0.00322762	-0.00247271	-0.00761171	-0.00391962	-0.00592098	-0.0085742	0.0102534	-0.00790495	-0.00135702	-0.00817839	-0.00219552	0.0120224	-0.00931902	0.00810964	-0.00486622	-0.00514306	-0.0104682	0.00171935
0.0150655	0.00853217	0.00704352	0.00161609	0.00861335	0.00872268	-0.00671074	0.0105627	0.00216278	0.00959923	0.00590431	0.00462065	-0.00164718	0.00324719	-0.00247093	-0.00763793	-0.00391957	-0.00592385	-0.00862286	0.0102536	-0.00792206	0.00122144	-0.00848386	-0.00219431	0.0120215	-0.00941538	0.0081017	-0.00485967	-0.00512974	-0.0104686	0.00171892
0.0144712	0.00833118	0.0072715	0.00122978	0.0087485	0.00875958	-0.00710377	0.0103815	0.0021661	0.00963619	0.00594727	0.00463871	-0.00163165	0.00329168	-0.0023898	-0.00597134	-0.00392052	-0.00593502	-0.00873899	0.0102061	-0.00807744	0.00109666	-0.00830433	-0.00218289	0.0120205	-0.00976668	0.00815307	-0.00535017	-0.00524021	-0.0105277	0.00169859
0.014105	0.0083878	0.00765694	0.00104099	0.00876059	0.00875372	-0.00649648	0.0100561	0.00217202	0.00963281	0.00594262	0.00463597	-0.00164002	0.00335544	-0.00231739	-0.00680836	-0.00392067	-0.00593208	-0.00868651	0.0102184	-0.00819721	0.00125173	-0.00822483	-0.00214355	0.0120015	-0.0097424	0.00813287	-0.0049243	-0.00542266	-0.0105105	0.00168637
0.0141399	0.00559441	0.00739293	0.00143634	0.00871955	0.00876547	-0.00349168	0.0103519	0.00217604	0.00963397	0.00339787	0.00463213	-0.00163763	0.00332591	-0.0024092	-0.00674205	-0.00405327	-0.00595738	-0.00874407	0.010223	-0.00813224	0.000906837	-0.00829723	-0.00214397	0.0120308	-0.0097747	0.00805834	-0.00514713	-0.00534658	-0.0105744	0.00160113
0.014226	0.00646903	0.00713768	0.00138097	0.00873018	0.00869301	-0.0034097	0.0105269	0.00218404	0.00963322	0.00279059	0.00463081	-0.00163752	0.00334423	-0.00232278	-0.00601962	-0.00399593	-0.00596008	-0.00875965	0.0102192	-0.00794556	0.000409777	-0.0081071	-0.00210092	0.012015	-0.00968586	0.00788032	-0.00509523	-0.00533481	-0.0104591	0.00158379
0.0140858	0.00500518	0.00723638	0.00145064	0.00873317	0.00876143	-0.00342625	0.010576	0.00217813	0.00963707	0.000280828	0.00467648	-0.00163866	0.00335479	-0.00229029	-0.0059003	-0.0039632	-0.00593169	-0.00879804	0.0102137	-0.00806585	0.000202452	-0.0082725	-0.00214726	0.0120245	-0.00977466	0.00802742	-0.0052009	-0.00538102	-0.0105177	0.00157008
0.0129336	0.00580039	0.00714395	0.00144995	0.00874262	0.00874718	-0.00344068	0.0104122	0.00218005	0.0096268	0.00165986	0.00463708	-0.00173927	0.00337344	-0.0023361	-0.00248781	-0.00406572	-0.00591806	-0.00866257	0.0102156	-0.00813928	0.000719041	-0.00819355	-0.00225936	0.0120213	-0.00968578	0.00796809	-0.00294282	-0.00532807	-0.0105065	0.00149421
0.0132322	0.00585505	0.00719446	0.0010654	0.00874574	0.00874023	-0.00365613	0.0104284	0.0021802	0.00962832	0.00142917	0.00463596	-0.00169976	0.00336204	-0.00231753	-0.00260056	-0.00407448	-0.00588792	-0.00866588	0.0102143	-0.000638022	0.000753414	-0.00823431	-0.00238223	0.0118905	-0.00969694	0.00796832	-0.00325019	-0.00535579	-0.0104974	0.00143809
0.013214	0.00584424	0.00719021	0.00106718	0.00874609	0.00874058	-0.00363064	0.0104284	0.0021802	0.00962824	0.00143096	0.00463515	-0.00170639	0.00336268	-0.00231855	-0.00259918	-0.00406795	-0.00588795	-0.00866576	0.0102143	-0.000663991	0.000728284	-0.00822443	-0.00238169	0.0118983	-0.00969684	0.00796979	-0.00332731	-0.00535522	-0.0104973	0.00143776
0.0129759	0.00103778	0.00722817	0.00166466	0.00884166	0.000204479	0.00123897	0.0103531	0.00222659	0.00962769	0.00131111	0.00463759	-0.0017133	0.0033561	-0.00260987	-0.00330818	-0.000260679	-0.00590928	-0.00860625	0.0102161	-0.00373033	0.00064044	-0.00818874	-0.00250574	0.0116594	-0.00969279	0.0026297	-0.00341674	-0.00537422	-0.00965749	0.00123595
0.0128876	0.00079737	0.00724778	0.00160811	0.00882444	0.000584262	0.000422664	0.0103302	0.00223285	0.00962777	0.00131281	0.00463668	-0.00173541	0.00335826	-0.00254225	-0.00288346	-0.00139308	-0.00590987	-0.00856473	0.0102164	-0.0036558	0.000635548	-0.00819488	-0.00277694	0.0117079	-0.00969532	0.00175196	-0.00319949	-0.00537735	-0.0099032	0.00123152
0.0128174	0.00159703	0.0072344	0.00156193	0.00882974	0.000972907	2.14334e-05	0.0103512	0.00224666	0.00962768	0.0013341	0.00463861	-0.0017155	0.0033607	-0.00262697	-0.00325616	-0.00033314	-0.0059091	-0.00860678	0.0102162	-0.00335493	0.000644638	-0.00819237	-0.00251272	0.011662	-0.00969422	0.00203916	-0.00336526	-0.00537334	-0.00974899	0.0012284
0.0128781	0.00100153	0.00723489	0.00162817	0.00883453	0.000160518	0.000310329	0.0103443	0.00225667	0.00962772	0.00131835	0.0046372	-0.00172097	0.00335894	-0.00261909	-0.00301981	-0.000537524	-0.00590915	-0.00859344	0.0102163	-0.00279463	0.000645042	-0.00819128	-0.0026589	0.0116945	-0.00969365	0.00210134	-0.00325435	-0.00537472	-0.0097784	0.00122433
0.00461214	0.00166501	0.00725369	0.00161037	0.00884587	0.000457197	-0.00198562	0.0103702	0.00224974	0.00962935	0.00134408	0.00463218	-0.00172891	0.00335852	-0.00256457	-0.00295369	-0.00111966	-0.00590892	-0.00859048	0.0103881	-0.00238187	0.000645945	-0.00819545	-0.00263951	0.0116253	-0.00969413	0.00216688	-0.00329277	-0.00537695	-0.00988551	0.00108921
0.00268988	0.00156419	0.00724048	0.00158382	0.00883227	0.000263513	-0.000722081	0.0103491	0.00223927	0.0096281	0.00132102	0.00450361	-0.00172357	0.00335905	-0.00255072	-0.00296308	-0.00107903	-0.00590855	-0.00859791	0.0102647	-0.00268777	0.000635587	-0.00788695	-0.00254752	0.0116744	-0.00965524	0.00208278	-0.0032887	-0.00537039	-0.00983257	0.00106147
0.00322507	0.00143579	0.00723972	0.00159549	0.00883229	0.000404593	-0.000723764	0.0103503	0.00224116	0.00962833	0.00132087	0.00457813	-0.00172507	0.00335908	-0.00253427	-0.00295449	-0.0010134	-0.00590586	-0.0085938	0.0102491	-0.00271517	0.000636988	-0.00726255	-0.00257027	0.011671	-0.00968618	0.00205879	-0.00288511	-0.00537287	-0.00977226	0.00105198
0.00334533	0.00173151	0.00724927	0.00158409	0.00499225	0.000259939	-0.000133079	0.0103543	0.00224046	0.00962838	0.00132516	0.00452456	-0.00173117	0.00335979	-0.00315282	-0.0029719	-0.00102954	-0.00524499	-0.00860137	0.0102392	-0.00261502	0.000638104	-0.00677688	-0.00255779	0.0116462	-0.00968273	0.00204668	-0.00246869	-0.00537401	-0.00983238	0.000986819
0.00298188	0.00196194	0.00724532	0.00159617	0.00472738	1.14671e-05	-0.000768396	0.0103506	0.0022392	0.00962788	0.00132448	0.00463179	-0.00373998	0.00335981	-0.00234621	-0.00296781	-0.000986476	-0.00191291	-0.00860608	0.0102662	-0.00273089	0.000633598	-0.00588143	-0.00257808	0.0116537	-0.00960289	0.00208031	-0.00227554	-0.00537305	-0.00980817	0.000954154
0.0031759	0.0018462	0.00725028	0.00159388	0.00405111	4.56163e-05	-0.000526725	0.0103436	0.00223944	0.00962954	0.00132501	0.0046291	-0.00270129	0.00335975	-0.00292845	-0.00297384	-0.00093828	-0.000976962	-0.0086018	0.0102515	-0.00274183	0.000631957	-0.00439153	-0.00259697	0.0116463	-0.00960428	0.00208038	-0.00259073	-0.00537357	-0.00981689	0.000928245
0.00319674	0.00174625	0.0072501	0.00159024	0.0040596	8.04284e-05	-0.000506117	0.0103419	0.00223949	0.00962951	0.00132584	0.00462895	-0.0024278	0.00335928	-0.0029366	-0.00297374	-0.000934904	-0.00108331	-0.00860231	0.0102573	-0.00274619	0.000632296	-0.00449315	-0.00259931	0.0116468	-0.00962593	0.0020801	-0.00252642	-0.00537347	-0.009818	0.00092806
0.00317973	0.00184074	0.00724677	0.00158655	0.0026681	0.000111977	-0.00043197	0.0103166	0.0020118	0.00929374	0.00132153	0.00462741	-0.00205541	0.0033526	-0.00308196	-0.00297032	-0.000937111	-0.00136126	-0.00860232	0.0102529	-0.00275364	0.000632379	-0.00469365	-0.00262273	0.0116511	-0.00970271	0.00207631	-0.00251435	-0.00537374	-0.00982055	0.000914237
0.00314895	0.00183458	0.00724994	0.00158689	0.00253243	0.000101625	-0.000453721	0.0103185	0.0020816	0.00924648	0.00136355	0.00462868	-0.00170225	0.00335962	-0.00306267	-0.00297946	-0.000948976	-0.0014062	-0.00860174	0.0102485	-0.00275204	0.000633586	-0.00441975	-0.00261635	0.0116465	-0.00962374	0.00207128	-0.00257308	-0.00537431	-0.00981461	0.00090765
0.00312532	0.00182027	0.00725079	0.00158829	0.00287314	0.000105863	-0.000470765	0.0103187	0.00214989	0.0092784	0.00132256	0.000367651	-0.00174868	0.00335951	-0.0030151	-0.00297707	-0.000990999	-0.00126355	-0.00860159	0.0102485	-0.00275264	0.000632951	-0.00444188	-0.00264044	0.0115671	-0.00963444	0.00206955	-0.00267449	-0.00537396	-0.00981517	0.000887585
0.00312532	0.00182027	0.00725079	0.00158829	0.00287314	0.000105863	-0.000470765	0.0103187	0.00214989	0.0092784	0.00132256	0.000367651	-0.00174868	0.00335951	-0.0030151	-0.00297707	-0.000990999	-0.00126355	-0.00860159	0.0102485	-0.00275264	0.000632951	-0.00444188	-0.00264044	0.0115671	-0.00963444	0.00206955	-0.00267449	-0.00537396	-0.00981517	0.000887585
0.0031412	0.00183701	0.00725041	0.00158869	0.00270542	0.000135496	-0.000465367	0.0103012	0.00213423	0.0092151	0.00132231	0.00058095	-0.00185235	0.00335893	-0.00300801	-0.0029746	-0.00098906	-0.00126532	-0.00860165	0.0102455	-0.00275005	0.000633138	-0.0043465	-0.00263384	0.0115816	-0.00964889	0.00207278	-0.00259924	-0.00537379	-0.00981541	0.000885011
0.00318028	0.00183824	0.00725013	0.00158886	0.00275986	0.000107759	-0.000467912	0.010312	0.00211286	0.00922505	0.00132481	0.000716941	-0.00175901	0.00335902	-0.00301042	-0.00297411	-0.000982738	-0.00126121	-0.0086016	0.0102471	-0.0027507	0.000633548	-0.00437531	-0.00262533	0.0115721	-0.00964393	0.00207181	-0.00208222	-0.00537381	-0.00980896	0.000883077
0.00314097	0.0017927	0.0072634	0.00161028	0.00284016	0.000237145	-0.000462294	0.010308	0.00210876	0.00919853	0.00132645	0.000607205	-0.0016999	0.00335376	-0.0020497	-0.00296166	-0.000803335	-0.00126556	-0.00860306	0.0102465	-0.00270872	0.000628895	-0.00438569	-0.00263329	0.0115632	-0.00964686	0.00207152	-0.0021877	-0.0053719	-0.000346125	0.000781293
0.00314804	0.00126941	0.00725065	0.00171443	0.00200711	0.000152267	-0.00045578	0.0103063	0.00212262	0.00830618	0.00132423	0.000811303	-0.00181506	0.00335909	-0.00299545	-0.00300529	-0.000990767	-0.00126748	-0.00863188	0.0102422	-0.00275038	0.000611756	-0.00437404	-0.00263193	0.011575	-0.00691872	0.00217482	-0.00227381	-0.00537355	-0.00335131	0.000733859
0.00316001	0.00165967	0.00727247	0.0017146	0.00282898	0.00016285	-0.000468726	0.010304	0.0021248	0.00784598	0.00128347	0.000772054	-0.00160451	0.00335815	-0.00266672	-0.00303032	-0.000917374	-0.00126939	-0.008639	0.0102443	-0.00275078	0.000631916	-0.00439737	-0.00263302	0.0115857	-0.00429447	0.00209707	-0.00223984	-0.00537212	-0.00260507	0.000695452
0.00295134	0.00178518	0.00725718	0.00168552	0.00260298	0.000146271	-0.000467893	0.0103058	0.00212125	0.008387	0.00131486	0.00070656	-0.00165511	0.00334955	-0.00288329	-0.0030146	-0.000981512	-0.00127939	-0.0086107	0.0102433	-0.00275204	0.000627067	-0.00437555	-0.00261204	0.01158	-0.00270657	0.00208296	-0.0022752	-0.00537289	-0.00258266	0.00069114
0.00198227	0.00178655	0.00728192	0.00168317	0.00160465	0.000152753	-0.000467242	0.0103083	0.00211974	0.00825655	0.00139732	0.000502069	-0.00155065	0.00325267	-0.00278874	-0.0030217	-0.000964891	-0.00127805	-0.00862148	0.0102392	-0.00275513	0.000551235	-0.00436869	-0.00262301	0.0115847	-0.00284975	0.00208046	-0.00225804	-0.00537219	-0.00282537	0.000681012
0.00154513	0.00170151	0.00727273	0.00173522	0.00233365	9.96856e-05	-0.000466951	0.0103085	0.00212381	0.008088	0.0013096	0.000903537	-0.00153109	0.00332783	-0.00268218	-0.00301684	-0.000966411	-0.00128485	-0.00862775	0.0102424	-0.00275376	0.000606747	-0.0044403	-0.00261997	0.0115824	-0.00324838	0.0020907	-0.00230631	-0.00183737	-0.00223206	0.00065451
0.00151296	0.00171484	0.00726929	0.00171438	0.00186522	0.000129712	-0.000467201	0.0103113	0.00212163	0.00808495	0.00132613	0.00060958	-0.00155314	0.00332373	-0.00273594	-0.00301538	-0.00096481	-0.00128049	-0.00862578	0.0102413	-0.00275606	0.000600557	-0.00442091	-0.00262201	0.0115826	-0.00322159	0.00209069	-0.00230026	-0.00197219	-0.00229324	0.000652664
0.0013198	0.00168059	0.00726891	0.00171864	0.0024788	0.000142284	-0.000466563	0.0103088	0.00212104	0.00803696	0.00131255	0.000639463	-0.00153477	0.00241961	-0.0026796	-0.00298042	-0.000952856	-0.001278	-0.00862655	0.0102443	-0.00262301	0.000584579	-0.00283537	-0.00262506	0.0115869	-0.0032544	0.00207282	-0.0020857	-0.00273285	-0.00249846	0.000639767
0.00188418	0.00150136	0.00726521	0.00184259	0.00216515	0.000395038	-0.000467907	0.0103088	0.00211024	0.00805926	0.00132103	0.000715378	-0.00156747	0.000455659	-0.00270232	-0.00291038	-0.000955484	-0.0013668	-0.00862826	0.00947895	-0.00270579	0.00059904	-0.00293665	-0.00245321	0.0115853	-0.00322431	0.00202766	-0.00228026	-0.00223455	-0.0025004	0.000617988
0.00170011	0.0017001	0.00727429	0.00178586	0.00220831	0.000162766	-0.000511828	0.0103087	0.00210125	0.00807417	0.00132837	0.000714841	-0.00149137	-0.000114026	-0.00266954	-0.00301173	-0.000956789	-0.00142135	-0.00863167	0.00710246	-0.00276759	0.000596509	-0.00254236	-0.00253625	0.011587	-0.0031653	0.00209073	-0.00229732	-0.00209778	-0.00246063	0.000576816
0.00170011	0.0017001	0.00727429	0.00178586	0.00220831	0.000162766	-0.000511828	0.0103087	0.00210125	0.00807417	0.00132837	0.000714841	-0.00149137	-0.000114026	-0.00266954	-0.00301173	-0.000956789	-0.00142135	-0.00863167	0.00710246	-0.00276759	0.000596509	-0.00254236	-0.00253625	0.011587	-0.0031653	0.00209073	-0.00229732	-0.00209778	-0.00246063	0.000576816
0.00176411	0.00164456	0.00726591	0.00174365	0.00220704	0.000264097	-0.000512038	0.0103084	0.00210718	0.00806938	0.00132456	0.000703474	-0.00151633	0.000653283	-0.00269338	-0.00298365	-0.000955464	-0.00146738	-0.00863529	0.00704994	-0.00270822	0.000611295	-0.0024701	-0.00255609	0.0115869	-0.0031541	0.0020825	-0.00229568	-0.00212801	-0.00244317	0.000575793
0.00174012	0.00169334	0.0049665	0.00176218	0.00223428	0.000209803	-0.000759436	0.0103062	0.00210112	0.00806547	0.00132829	0.000703965	-0.00150803	0.00032452	-0.00269832	-0.00300601	-0.000955742	-0.00143477	-0.00863361	0.00707301	-0.00274039	0.000592311	-0.00257955	-0.00254942	0.0115883	-0.0031649	0.00208649	-0.00232493	-0.00201231	-0.00245619	0.00054862
0.00172558	0.00168728	0.00504376	0.0017675	0.00223025	0.000212705	-0.000531908	0.0103078	0.00211622	0.00806575	0.00132802	0.000707856	-0.00150473	5.58352e-05	-0.00269379	-0.00192759	-0.000955858	-0.00144367	-0.00863261	0.00707906	-0.00272778	0.000594137	-0.00257434	-0.00255152	0.0115881	-0.00316769	0.00208372	-0.00231194	-0.00204627	-0.00245595	0.000543769
0.00173256	0.00169909	0.00508997	0.0017724	0.00222007	0.000210421	-0.000631561	0.0103074	0.00210384	0.00806556	0.0013292	0.000706182	-0.00150606	0.000343649	-0.00269637	-0.00143907	-0.000954959	-0.00145052	-0.00863379	0.00709957	-0.00271385	0.000591886	-0.0025754	-0.00255978	0.0115878	-0.00317004	0.00208178	-0.00232221	-0.00204305	-0.00245538	0.000543143
0.0017231	0.00132397	0.00548149	0.00177486	0.00242962	0.000193401	-0.000589956	0.0103219	0.00211628	0.00806717	0.00132645	0.000707753	-0.00150176	0.000146696	-0.0026914	-0.00209829	-0.00186694	-0.00147575	-0.00698905	0.00657844	-0.00172946	-0.000162229	-0.00241853	-0.00255694	0.0115878	-0.00317447	0.00209585	-0.00228814	-0.00208571	-0.00232756	0.00051343
0.00173149	0.00140804	0.00257245	0.00173991	0.00229863	0.000200183	-0.000609619	0.0103153	0.00211065	0.00806291	0.00132728	0.000707798	-0.00145728	0.00023668	-0.00269793	-0.00157294	-0.00143112	-0.00145932	-0.00737647	0.00681058	-0.00193937	0.000410319	-0.00249361	-0.00255176	0.0115912	-0.00317826	0.00209003	-0.00232157	-0.00207179	-0.00242061	0.000496387
0.00171811	0.000878961	0.00233373	0.00177942	0.00240507	0.000200342	-0.00059059	0.0103182	0.00212094	0.00806477	0.00132533	0.000707837	-0.00150002	0.000287758	-0.00271091	-0.00180973	-0.00147796	-0.00149342	-0.0073282	0.0063371	-0.00138689	-6.83046e-05	-0.00247112	-0.00255237	0.0115905	-0.00312906	0.00208889	-0.00230528	-0.00206581	-0.00241533	0.000486462
0.00173393	0.00114016	0.00275324	0.00177131	0.00236269	0.000202755	-0.000416888	0.0103173	0.00205714	0.00806429	0.00132809	0.000708064	-0.00149964	0.000251841	-0.00270349	-0.00154327	-0.00129782	-0.00144474	-0.0061271	0.00654164	-0.00172762	1.29827e-05	-0.00251423	-0.00251193	0.0116135	-0.0031392	0.00201808	-0.00238434	-0.00206069	-0.00243463	0.000475183
0.00173382	0.00119111	0.00277755	0.00168512	0.00244646	0.000195192	-0.00041228	0.008217	0.0020342	0.00805774	0.00133186	0.000861711	-0.00152231	0.000217999	-0.00269015	-0.00133914	-0.00138555	-0.00142647	-0.00644216	-0.00013286	-0.0015309	4.14326e-05	-0.00250467	-0.00245469	0.0116148	-0.0031809	0.0018624	-0.00233788	-0.00205975	-0.00241072	0.000395797
0.00173217	0.00105666	0.00233808	0.00170249	0.00231279	0.000193496	-0.000552074	0.00746146	0.00210197	0.00804967	0.00133285	0.000903163	-0.00163559	0.000216359	-0.00267831	-0.00144302	-0.00111341	-0.00146004	-0.00562446	0.00115757	-0.00154372	2.09776e-05	-0.00249965	-0.0024724	0.0116121	-0.00330095	0.00188389	-0.0023175	-0.0020572	-0.00241326	0.000373434
0.00173091	0.000822983	0.00225978	0.00170939	0.00202453	0.000189751	-0.0005537	0.00742708	0.00210125	0.00804022	0.00133121	0.000790544	-0.00161974	0.000218179	-0.0026797	-0.00145274	-0.0011546	-0.0014453	-0.00566614	0.00179646	-0.00155887	2.00925e-05	-0.00249816	-0.00247967	0.0116136	-0.00324824	0.00189347	-0.00232058	-0.00204979	-0.0024162	0.000372737
0.00172338	0.000825611	0.00226451	0.00170905	0.00201924	0.00019004	-0.00055577	0.00753446	0.0020749	0.00799377	0.001332	0.000785246	-0.00164913	0.000218004	-0.0026817	-0.0014528	-0.00117682	-0.00142527	-0.00570808	0.00120032	-0.00154	1.54404e-05	-0.00249974	-0.0024917	0.0116131	-0.0033112	0.00188203	-0.00232055	-0.00205589	-0.00241939	0.000372661
0.001727	0.00108907	0.00228823	0.00170794	0.00197371	0.000192993	-0.000542765	0.00753997	0.0020184	0.00799433	0.001339	0.00081867	-0.00167248	0.000228819	-0.00268308	-0.00133212	-0.00118877	-0.00142649	-0.0058474	0.00119059	-0.00116813	6.9942e-06	-0.00249414	-0.00249517	0.0116143	-0.00256425	0.00187614	-0.0023194	-0.00205586	-0.00242815	0.000369027
0.00178012	0.00108493	0.00103304	0.00169818	0.00163897	0.000190325	-0.00055483	0.00758108	0.00206522	0.00694349	0.00133308	0.000825222	-0.00170842	0.000227065	-0.00268372	-0.00143188	-0.00115236	-0.00143472	-0.00569846	0.00102437	-0.00135374	9.37705e-06	-0.00292986	-0.00246645	0.0116127	-0.00284617	0.00194694	-0.00232907	-0.0020608	-0.00242016	0.000351641
0.00173647	0.00107578	0.00114843	0.00168327	0.0017338	0.000192027	-0.000555045	0.0075979	0.00206581	0.00715417	0.0013339	0.000846541	-0.00168901	0.000222797	-0.00232265	-0.00133318	-0.00117325	-0.00143644	-0.00569274	0.000835191	-0.0014049	7.34949e-06	-0.0025896	-0.00247023	0.0116128	-0.0027756	0.00189838	-0.00232494	-0.00206166	-0.00204182	0.00034874
0.0017297	0.00107843	0.00147259	0.00169726	0.00187474	0.000192921	-0.000573225	0.00757791	0.00147499	0.00721637	0.00133281	0.000852274	-0.00165901	0.000223181	-0.00137278	-0.00129735	-0.0011759	-0.00137903	-0.00571106	0.000974218	-0.00142562	-1.98948e-05	-0.00251187	-0.00249915	0.011609	-0.00256416	0.00190852	-0.00232516	-0.00206838	-0.00197658	0.000343649
0.00173345	0.00106819	0.00151386	0.00195872	0.0019285	0.000267333	-0.000555281	0.00756139	0.00155048	0.00712963	0.00133438	0.000852108	-0.00166859	0.000236153	-0.00229686	-0.00131989	-0.00116463	-0.00156479	-0.00573377	0.000947507	-0.00146492	-3.51369e-06	-0.00254665	-0.0024952	0.00751096	-0.00263622	0.00190129	-0.0023294	-0.00206578	-0.00236024	0.000271827
0.00171942	0.00105968	0.00162007	0.00169807	0.00185022	0.000354961	-0.000616019	0.00756171	0.00167323	0.00702166	0.00127882	0.000843544	-0.00166849	0.000247633	-0.00205464	-0.00130992	-0.00117647	-0.00143443	-0.00496387	0.000942352	-0.00149622	-9.72173e-06	-0.00253902	-0.00251156	0.00797571	-0.00261443	0.00190376	-0.00234386	-0.00206412	-0.00226669	0.000266855
0.00173105	0.00123321	0.00158376	0.00175129	0.00191458	0.000483391	-0.000574256	0.00756292	0.00142079	0.00643853	0.00122571	0.000849518	-0.00165817	0.000255592	-0.00219336	-0.00132557	-0.00116505	-0.00150983	-0.00560034	0.000963632	-0.00144866	8.98898e-05	-0.00256157	-0.00249186	0.00778692	-0.00261473	0.0019054	-0.00119677	-0.00206563	-0.00220107	0.000259054
0.00172372	0.00106403	0.00158413	0.00174961	0.00191458	0.000351447	-0.000575177	0.00756319	0.00149121	0.0066176	0.00126386	0.000847406	-0.00165707	0.0002535	-0.00192904	-0.00132537	-0.00117074	-0.00146986	-0.00534683	0.000974219	-0.00145141	2.16246e-05	-0.00255898	-0.0024985	0.00780196	-0.00264169	0.00190547	-0.00163927	-0.00206563	-0.00219382	0.000258829
0.0017296	0.00110779	0.0015838	0.00172772	0.00191067	0.000361543	-0.000583099	0.00756497	0.00151853	0.0065232	0.00126599	0.00084106	-0.00166023	0.000249385	-0.00201665	-0.00132713	-0.00116751	-0.00148564	-0.0052324	0.000976535	-0.00146762	4.03552e-05	-0.00255761	-0.00249245	0.00777138	-0.00263023	0.00190902	-0.00146386	-0.00206607	-0.0021977	0.000255886
0.00170843	0.00107412	0.0016212	0.00175204	0.00189377	0.000424475	-0.000576968	0.00566539	0.00157326	0.00655862	0.00125129	0.00077633	-0.00165915	0.000454572	-0.00205888	-0.00132614	-0.00116701	-0.00145127	-0.0052252	0.000962732	-0.00161803	8.89085e-05	-0.00254797	-0.00249341	0.00767274	-0.00262873	0.00193448	-0.00140347	-0.00206632	-0.00221016	0.000230263
0.00165767	0.00115945	0.0016057	0.00176414	0.00192173	0.00035789	0.000615881	0.00485343	0.00150559	0.00653902	0.00123167	0.000803058	-0.00126417	0.000138642	-0.00178645	-0.00132356	-0.00117018	-0.00141092	-0.00536496	0.00090856	-0.00148138	6.64311e-05	-0.00251728	-0.00249421	0.00732099	-0.00263002	0.00191127	-0.00135597	-0.002066	-0.00225756	0.000214382
0.00171848	0.00114989	0.00160648	0.00169929	0.001905	0.000403015	-0.000196497	0.00533604	0.0015051	0.00298007	0.00123711	0.00075066	0.000969376	0.00037431	-0.00193039	-0.00132431	-0.00116582	-0.00143669	-0.00518075	0.000965495	-0.00152808	6.72248e-05	-0.00252887	-0.00249459	0.00743209	-0.00261856	0.00184355	-0.00139032	-0.00206602	-0.00240866	0.000185495
0.00171861	0.00115577	0.00160798	0.0017356	0.00171507	0.000418294	-3.32812e-06	0.00516608	0.00152178	0.00303757	0.00124269	0.000782312	3.67859e-05	0.00032302	-0.00201192	-0.00132708	-0.00116589	-0.0014461	-0.00513658	0.000958629	-0.00166733	6.94022e-05	-0.0024469	-0.00249646	0.00745744	-0.00262062	0.00118511	-0.00141006	-0.00206612	-0.00234031	0.000180684
0.00172711	0.00116135	0.0016048	0.00175526	0.00161936	0.000374649	-1.59186e-05	0.00501753	0.00152357	0.00328088	0.00123722	0.000771476	-0.000224594	0.000351594	-0.00193803	-0.00132543	-0.00116542	-0.00141886	-0.00515473	0.000940841	-0.00157034	6.74341e-05	-0.00240501	-0.00249304	0.0071482	-0.00262375	0.00115234	-0.00137798	-0.00206624	-0.00227269	0.000174764
0.00172199	0.00115466	0.00160694	0.0017441	0.00165023	0.000375603	-3.99699e-05	0.00484855	0.00151736	0.00333834	0.00123481	0.0007649	-0.000332259	0.000346699	-0.00189336	-0.00132595	-0.00116546	-0.00140954	-0.00517911	0.000943336	-0.00155933	6.95878e-05	-0.00243478	-0.00249322	0.00718024	-0.00262443	0.00134883	-0.00137486	-0.00206615	-0.00226677	0.000174626
0.00172157	0.00115886	0.0016075	0.00174193	0.00165023	0.000379543	-1.81268e-05	0.00485707	0.00152303	0.00309499	0.00123979	0.000768329	-0.000188511	0.000343292	-0.00192968	-0.00132589	-0.00116581	-0.00141603	-0.00517494	0.000943912	-0.00157525	6.74608e-05	-0.00243859	-0.00249433	0.00719028	-0.00262252	0.00140023	-0.00138128	-0.00206614	-0.00227586	0.000173629
0.00172455	0.00115787	0.00158902	0.00174561	0.00164585	0.000377282	-3.55605e-05	0.00487454	0.0015199	0.0032158	0.00123482	0.000766845	-0.000303708	0.000348245	-0.0019066	-0.000268132	-0.00116552	-0.00141693	-0.0051739	0.000943394	-0.00157315	6.87818e-05	-0.00239484	-0.00249294	0.00697615	-0.00261381	0.00123975	-0.00137682	-0.0020669	-0.0022808	0.000169046
0.00172573	0.00115859	0.00158731	0.00174864	0.00165672	0.000377595	-4.21089e-05	0.00489007	0.00152171	0.0030976	0.00123749	0.000770374	-0.000212932	0.000342788	-0.00192782	-0.000825115	-0.00116554	-0.00142009	-0.00517179	0.000945364	-0.00157975	6.78325e-05	-0.00215848	-0.0024933	0.00696076	-0.00260034	0.00120598	-0.00138028	-0.00206604	-0.00228333	0.000167743
0.00172551	0.00114763	0.00146161	0.00174858	0.00165405	0.000374139	-4.80539e-05	0.00493961	0.00152203	0.00315578	0.00121928	0.000767695	-0.000267625	0.000339551	-0.00146779	-0.000292567	-0.0011656	-0.00142219	-0.00517378	0.000938211	-0.00157865	7.09061e-05	-0.00222681	-0.00250327	0.00697832	-0.0026024	0.00122967	-0.00138235	-0.00208631	-0.00228213	0.00016675
0.00172655	0.00115828	0.00156258	0.0017539	0.00173356	0.000128725	-5.58371e-05	0.00493096	0.00152125	0.00317198	0.00123845	0.000795519	0.000271689	0.000350355	-0.00188408	-0.000471094	-0.00116695	-0.00142015	-0.00517472	0.000618446	-0.00123483	9.26323e-06	-0.0022704	-0.00249296	0.00542496	-0.00260191	0.00122387	-0.00137829	-0.00206643	-0.00228016	0.00014819
0.00172664	0.0011588	0.00153325	0.00174898	0.00162393	0.000292499	-7.19e-05	0.00491846	0.00152666	0.00317237	0.00123295	0.000778478	-0.000475765	0.000346032	-0.00150441	-0.000466988	-0.00108071	-0.00141966	-0.00482001	0.000688385	-0.00139015	0.000100836	-0.00222195	-0.00249397	0.00562196	-0.00260321	0.00124271	-0.00137622	-0.00206703	-0.00228125	0.000145289
0.00172638	0.00113259	0.00157996	0.00174913	0.00145303	0.000354591	-7.73709e-05	0.00490664	0.00152716	0.0024489	0.00123473	0.000781021	9.90844e-05	0.00033519	-0.00159769	-0.000511	-0.000645899	-0.000821203	-0.0048889	0.000827856	-0.00154716	-0.000104451	-0.00220759	-0.00249489	0.00567363	-0.00260312	0.00125076	-0.00138278	-0.0020786	-0.00227966	0.000140678
0.00172623	0.00115006	0.00156866	0.0017505	0.00167323	0.00016349	-6.94559e-05	0.00492006	0.00152973	0.00246272	0.00123594	0.000784839	4.78543e-05	0.000333096	-0.0017368	-0.00046278	-0.00111587	-0.00102028	-0.00482738	0.000757899	-0.00134308	-5.31745e-05	-0.00221045	-0.00249438	0.00552378	-0.000967092	0.00123777	-0.0013791	-0.0020717	-0.00227821	0.000134201
0.00172658	0.00112694	0.0015798	0.0017525	0.00163154	0.000359938	-9.84097e-05	0.00479721	0.00152637	0.000539827	0.00123524	0.000783774	1.70478e-05	0.000322781	-0.00167688	-0.000523895	-0.000971447	-0.00116838	-0.0048246	0.000633728	-0.00148038	-0.000123906	-0.00211698	-0.00249436	0.00565275	-0.00107293	0.00123694	-0.00138104	-0.00207101	-0.00226941	0.000128464
0.00172634	0.00113312	0.00157968	0.00175204	0.00160449	0.000307946	-9.68392e-05	0.00480208	0.00152622	0.000571331	0.00123522	0.000783862	1.66503e-05	0.000323248	-0.0016759	-0.00051041	-0.000968073	-0.0011429	-0.00483509	0.000634711	-0.00148072	-0.000105287	-0.00212739	-0.0024946	0.00562432	-0.00107358	0.00123754	-0.00138089	-0.0020716	-0.00227229	0.000128193
0.00172639	0.00114368	0.00157867	0.00175497	0.00163084	0.000299223	-9.26399e-05	0.00483839	0.00152624	0.000706614	0.00123517	0.000787097	2.12663e-05	0.00032836	-0.00165708	-0.000485889	-0.000928559	-0.00108022	-0.00482969	0.000625275	-0.00146817	-8.72894e-05	-0.00215286	-0.00249438	0.00557013	-0.00103155	0.00123932	-0.00138052	-0.00207113	-0.00227029	0.000127834
0.00176327	0.00113655	0.00156219	0.00175601	0.00149304	0.000362508	-3.59011e-05	0.00481475	0.00152544	0.000641003	0.00123594	0.000788368	1.34407e-05	0.000312257	-0.0016863	-0.000503934	-0.000895169	-0.00119894	-0.00487305	0.000659389	-0.00149578	-7.62004e-05	-0.00215016	-0.00249063	0.00228848	-0.000997208	0.00128859	-0.00122649	-0.00100205	-0.00226924	9.85904e-05
0.00173605	0.00113423	0.00158252	0.00121512	0.0015723	0.000348895	0.00114805	0.00481195	0.00172549	0.000683596	0.00117733	0.000809267	1.38811e-05	0.000329986	-9.83537e-05	-0.000774121	-0.000855917	-0.00148329	-0.00489579	0.000643354	-0.00152325	-8.03691e-05	-0.00214664	-0.00247146	0.00147586	-0.000523394	0.00131149	-0.00136349	-0.00196384	-0.000759244	9.23744e-05
0.00172874	0.00113522	0.00130599	0.00123634	0.00156245	0.000349829	0.00027998	0.00478989	0.00169394	0.000673306	0.00121651	0.00079698	1.19064e-05	0.000330278	-0.000423824	-0.000580625	-0.000661353	-0.00133335	-0.00487479	0.000657626	-0.00148221	-7.81365e-05	-0.00215468	-0.00248291	0.00220367	-0.000787991	0.00131027	-0.00134509	-0.00114103	-0.000594919	8.92412e-05
0.00171956	0.00113771	0.00132758	0.000908817	0.00156763	0.000342427	0.000397755	0.0047779	0.00162571	0.000753436	0.00122543	0.000795656	1.50892e-05	0.000328505	-0.000402511	-0.00062348	-0.000555515	-0.00119294	-0.00485875	0.000646702	-0.00153401	-7.61321e-05	-0.00214173	-0.00248598	0.00210969	-0.000815046	0.00124192	-0.00131515	-0.00139273	-0.000614022	8.79924e-05
0.00172912	0.00113413	0.00128007	0.000553364	0.000954353	0.000345056	0.000404357	0.00480129	0.00158745	0.000717479	0.00121672	0.000794446	1.5949e-05	0.000328513	-0.000599571	-0.000651677	-0.000720631	-0.00128383	-0.00488799	0.000728841	-0.00150456	-8.54381e-05	-0.00214448	-0.00250199	0.00191262	-0.00073962	0.00130556	-0.00130355	-0.00139212	-0.000660969	8.62101e-05
0.00174808	0.00113518	0.00127828	0.00068471	0.00092248	0.000354742	0.00033813	0.00479619	0.00160756	0.000663805	0.00121749	0.000793967	1.77123e-05	0.000329877	-0.000543496	-0.000597026	-0.000783856	-0.00125866	-0.0048745	0.000681024	-0.00152029	-8.44953e-05	-0.00214433	-0.00105111	0.001935	-0.000781694	0.00129134	-0.00131759	-0.00132376	-0.000715232	8.09077e-05
0.00174344	0.00113579	0.0012937	0.00081852	0.0010263	0.000361415	0.000347198	0.00479318	0.00158934	0.000664991	0.00121453	0.000796233	1.53072e-05	0.000324932	-0.000542343	-0.000650289	-0.0007455	-0.00125919	-0.00487412	0.000667884	-0.00101432	-8.03334e-05	-0.00214394	-0.00121939	0.00192048	-0.000773918	0.0012967	-0.00131412	-0.00134277	-0.000728406	8.03446e-05
0.00171238	0.00113563	0.00124423	0.000835425	0.00130852	0.000337823	0.000321111	0.00477863	0.00147305	0.000693817	0.00121986	0.00079547	-4.46502e-05	0.000326781	-0.000550872	-0.000662122	-0.000631373	-0.00121656	-0.00487806	0.000697299	-0.00129243	-8.04854e-05	-0.00211652	-0.00099891	0.000550427	-0.000780761	0.00129612	-0.00130744	-0.00135098	-0.000798511	7.69348e-05
0.00171657	0.000800162	0.00123721	0.000796056	0.00125517	0.00033966	0.00034783	0.00478437	0.00149218	0.000632166	0.00121819	0.000794928	-1.59574e-05	0.000325721	-0.000558685	-0.000661366	-0.000650895	-0.00123649	-0.0048761	0.000690559	-0.000883584	-8.01411e-05	-0.00212359	-0.00100007	0.000631585	-0.000790461	0.00129645	-0.0013133	-0.00136064	-0.000779724	7.54426e-05
0.00171349	0.000727017	0.00122871	0.000792594	0.00123904	0.000337982	0.000335923	0.0047857	0.00146678	0.00068594	0.00122171	0.000795368	-4.17339e-05	0.000325619	-0.000533542	-0.000678142	-0.000673634	-0.00121817	-0.00487425	0.000697986	-0.000698284	-8.02659e-05	-0.00210927	-0.000903698	0.00062936	-0.00079768	0.00129617	-0.00130963	-0.00135783	-0.000784992	7.46977e-05
0.00171629	0.000643798	0.00126384	0.000765524	0.00122982	0.000355708	0.000341207	0.00456603	0.00150345	0.000699924	0.00122221	0.000802014	-2.81225e-05	0.000319705	-0.000547274	-0.000672793	-0.000595129	-0.00123682	-0.00487524	0.000677642	-0.000792583	-7.62573e-05	-0.0014203	-0.00103983	0.000802658	-0.000798202	0.00129476	-0.00131184	-0.00136232	-0.000776996	7.08718e-05
0.0017148	0.000610539	0.00126266	0.000768552	0.00122751	0.000353189	0.000334741	0.00457559	0.00148922	0.00068999	0.00122211	0.000802255	-2.7897e-05	0.000320743	-0.000548147	-0.000663553	-0.000627849	-0.00123402	-0.00487546	0.000680453	-0.000787978	-7.80251e-05	-0.00143632	-0.000981825	0.000742652	-0.000799095	0.0012957	-0.00131184	-0.00136478	-0.000777141	7.07139e-05
0.00171722	0.000651697	0.00126037	0.000754797	0.00121371	0.000353815	0.000339882	0.00460657	0.0014885	0.000697638	0.00122188	0.000769586	-3.07731e-05	0.000322133	-0.000545961	-0.000671945	-0.000616801	-0.00123464	-0.00481153	0.000680022	-0.000792386	-7.66082e-05	-0.00145244	-0.000260965	0.000825704	-0.000784496	0.00129506	-0.00135716	-0.00136194	-0.000776981	6.97123e-05
0.00171823	0.000647263	0.00125735	0.000775956	0.00121893	0.000348246	0.000329105	0.00457727	0.00148818	0.000694511	0.00122188	0.000730756	-2.78287e-05	0.00032238	-0.000542849	-0.000666501	-0.000639334	-0.00123145	-0.00481444	0.000670169	-0.000792764	-7.75582e-05	-0.00147636	-0.000107699	0.000708736	-0.000792236	0.00129599	-0.00132414	-0.00136325	-0.000777241	6.91931e-05
0.00171755	0.00064789	0.00125506	0.00076264	0.00122068	0.000349171	0.00033485	0.0045692	0.00148372	0.000695688	0.00122146	0.000741698	-2.5565e-05	0.000322577	-0.000546296	-0.000672599	-0.000622408	-0.00123084	-0.00480274	0.000675144	-0.000793886	-7.62404e-05	-0.0014841	-0.000181944	0.000763516	-0.000792367	0.00129542	-0.00132224	-0.00136157	-0.000780137	6.91073e-05
0.00171688	0.000626789	0.00125635	0.000766552	0.00122168	0.000356111	0.000336423	0.0045733	0.00148551	0.000695753	0.0012209	0.000725536	-2.38291e-05	0.000322278	-0.000544774	-0.000671369	-0.000616482	-0.00123064	-0.00480298	0.000675117	-0.000787599	-7.67271e-05	-0.0014766	-5.06697e-05	0.000716003	-0.000795884	0.00129572	-0.00133008	-0.00136191	-0.000778277	6.89965e-05
0.00171778	0.000636365	0.00126482	0.000770334	0.0012248	0.000381058	0.000339081	0.00455547	0.00148418	0.000694215	0.00102494	0.00073881	-2.26839e-05	0.000313849	-0.000543464	-0.000672458	-0.000621399	-0.00123108	-0.00480773	0.000676994	-0.000798185	-7.52159e-05	-0.00146038	-0.000160242	0.00070838	-0.000822593	0.00129416	-0.00131816	-0.00135912	-0.000389754	6.80546e-05
0.0017184	0.000635889	0.00125677	0.000768821	0.00122543	0.000361958	0.000337431	0.00456567	0.00057759	0.000596068	0.00103861	0.000748435	-2.36506e-05	0.000317321	-0.00054431	-0.000671857	-0.000625645	-0.00123094	-0.00084951	0.00070346	-0.000796351	-7.51109e-05	-0.00147523	-0.000247396	0.0007065	-0.000800574	0.00138961	-0.00132049	-0.00136168	-0.000451744	4.41699e-05
0.0017184	0.000635889	0.00125677	0.000768821	0.00122543	0.000361958	0.000337431	0.00456567	0.00057759	0.000596068	0.00103861	0.000748435	-2.36506e-05	0.000317321	-0.00054431	-0.000671857	-0.000625645	-0.00123094	-0.00084951	0.00070346	-0.000796351	-7.51109e-05	-0.00147523	-0.000247396	0.0007065	-0.000800574	0.00138961	-0.00132049	-0.00136168	-0.000451744	4.41699e-05
0.00172329	0.00063372	0.00125895	0.000768319	0.00122639	0.000336649	0.000336086	0.00456844	0.000493623	0.000456571	0.00113156	0.000769191	-2.45832e-05	0.000318638	-0.000543658	-0.00067166	-0.000621844	-0.00123046	-0.000570126	0.000684622	-0.000793995	-7.51502e-05	-0.00148142	-0.000137646	0.000722872	-0.000798419	0.00132887	-0.00132314	-0.00136182	-0.000676118	4.38529e-05
0.000501302	0.000645506	0.00125523	0.00073305	0.00122683	0.000348508	0.000336296	0.00456801	0.000590548	0.000467445	0.00112081	0.000765983	-3.86767e-05	0.000240804	-0.000543625	-0.000671914	-0.000621647	-0.00123036	-0.00068776	0.000690502	-0.000795052	-0.000122331	-0.00147627	-0.000124698	0.000719909	-0.000799864	0.00135513	-0.00133159	-0.00136179	-0.000503623	4.11717e-05
0.00151561	0.000615164	0.0012599	0.000760125	0.00122712	0.000125414	0.000341353	0.00342289	0.000511899	0.000485084	0.00109279	0.000288338	-2.25212e-05	0.000304257	-0.000544321	-0.000671577	-0.00073317	-0.00123102	-0.00101437	0.000712498	-0.000794725	-7.51327e-05	-0.00119661	-0.000215582	0.000711988	-0.000809924	0.00133332	-0.00132716	-0.00136024	-0.000525693	3.33437e-05
0.000632408	0.000618226	0.00125634	0.000758954	0.0012276	0.000168509	0.000337061	0.00350443	0.000525342	0.000486122	0.00110007	0.000511675	-3.14168e-05	0.000283344	-0.000544305	-0.000671501	-0.000644604	-0.0012308	-0.000652283	0.000707943	-0.000793919	-8.54184e-05	-0.00122466	-0.000152531	0.000712254	-0.000806019	0.00134315	-0.00132592	-0.0013612	-0.000509223	3.15283e-05
0.000700241	0.000589431	0.00125682	0.000757371	0.00122723	5.25357e-05	0.000338798	0.00347762	0.000518431	0.000487606	0.00109793	0.000372546	-2.954e-05	0.000291535	-0.000544263	-0.000671517	-0.00067565	-0.00123087	-0.000754273	0.000709339	-0.00079446	-8.29212e-05	-0.00123248	-0.000192359	0.000712798	-0.000808353	0.00134216	-0.00132618	-0.0013611	-0.000517053	3.14714e-05
0.000506517	0.000574324	0.0012569	0.000759652	0.0012302	5.01587e-05	0.000338305	0.00341166	0.000523942	0.00048793	0.00111283	0.000505837	-2.45836e-05	0.000289458	-0.000544268	-0.000671528	-0.000660724	-0.0012308	-0.000771551	0.000707041	-0.000793455	-8.24189e-05	-0.0012416	-0.000179191	0.000713085	-0.000806684	0.00133697	-0.00132632	-0.00136106	-0.000512195	3.09288e-05
0.000638354	0.000579161	0.00125784	0.000758818	0.0012836	0.000112658	0.000337818	0.00341347	0.000528185	0.000486447	0.0011167	0.000470923	-2.7039e-05	0.000296562	-0.000544512	-0.000669447	-0.000665703	-0.00123076	-0.000756097	0.000708873	-0.000794313	-5.58725e-05	-0.00123843	-0.000192807	0.000712579	-0.000806404	0.00133914	-0.00132657	-0.000890035	-0.000538031	3.01747e-05
0.000529591	0.000592101	0.00125695	0.000757865	0.0012248	0.000142612	0.000338231	0.00343231	0.000531608	0.000487519	0.00107111	0.000442289	-2.82125e-05	0.000290112	-0.000544376	-0.000671337	-0.000665413	-0.00123076	-0.000723317	0.00070754	-0.000794069	-8.31205e-05	-0.00124937	-0.0001768	0.000713051	-0.000809894	0.00134179	-0.00132623	-0.000905779	-0.000526783	2.99287e-05
0.000582381	0.00059086	0.001257	0.000758401	0.000327166	0.00013536	0.000338162	0.00343339	0.000531179	0.000486099	0.00110837	0.000495961	-2.87892e-05	0.00029138	-0.000544444	-0.000670481	-0.000659027	-0.00122431	-0.00071908	0.000707298	-0.000794083	-7.25361e-05	-0.00124289	-0.0001834	0.000712741	-0.000809491	0.00134172	-0.00132638	-0.000883074	-0.000532535	2.8647e-05
0.000533667	0.000590041	0.00125703	0.000797543	0.000683332	0.00014086	0.000338134	0.00342669	0.000530076	0.000485313	0.00110742	0.000486529	-2.88741e-05	0.000289679	-0.000489435	-0.000670814	-0.000660168	-0.00123125	-0.000738124	0.000799992	-0.000795522	-6.5073e-05	-0.00124939	-0.000179667	0.00071279	-0.000807092	0.00134122	-0.000622529	-0.000918594	-0.000533039	2.77871e-05
0.000558015	0.000589885	0.00125738	0.00075895	0.000523727	9.52361e-05	0.000338469	0.00342661	0.000537513	0.000453861	0.0010809	0.000484948	-2.85407e-05	0.00029049	-0.000478035	-0.0006709	-0.000660844	-0.000755096	-0.000726694	0.000735022	-0.00079431	-7.13065e-05	-0.00123294	-0.000184779	0.000712903	-0.000745507	0.00134264	-0.000887105	-0.000871867	-0.000532702	2.65813e-05
0.000576075	0.000612027	0.00125675	0.000508162	-0.000404528	0.00012829	0.00033898	0.000915204	0.000530585	0.000506275	0.00107556	0.000465877	-5.97544e-05	0.000286735	-0.000477958	-0.000671839	-0.000636144	-0.000481587	-0.000737227	0.000725654	-0.000794143	-0.000339457	-0.00124778	-0.000217914	0.000179401	-0.000809301	0.00134342	-0.00109159	-0.000904876	-0.000561617	1.52287e-05
0.000573676	0.00061049	0.00125681	0.00042986	-0.000187919	0.000130006	0.000338928	0.000811298	0.000530097	0.000490831	0.0010863	0.000471498	-4.75044e-05	0.000286805	-0.000479931	-0.000670715	-0.00063878	-0.000542087	-0.000733407	0.000757529	-0.000794274	-0.000315558	-0.00121064	-0.000206496	0.000377343	-0.000807312	0.0013434	-0.000908669	-0.000906741	-0.000554581	1.45871e-05
0.000577522	0.000595853	0.00125727	0.000434199	0.000285466	0.000129873	0.000339304	0.000986511	0.000533522	0.000461834	0.00109741	0.000474114	-4.23267e-05	0.000288064	-0.000451362	-0.000671632	-0.000623236	-0.00064268	-0.000732023	0.000735657	-0.000810154	-0.000158885	-0.00103944	-0.000208617	0.000176756	-0.000589307	0.00134199	-0.000854688	-0.00089182	-0.00055835	1.40123e-05
0.000572881	0.000603911	0.00125699	0.000430261	5.07621e-05	0.000131421	0.000322303	0.000949336	0.000531758	0.000491658	0.00108146	0.00047005	-3.97714e-05	0.000289189	-0.000465623	-0.000671354	-0.000638838	-0.000698152	-0.000730037	0.000739572	-0.000798217	-0.000191322	-0.000883192	-0.000192915	0.000383425	-0.000691208	0.00134242	-0.000851372	-0.00089574	-0.000548859	1.38725e-05
0.000573857	0.000597407	0.00125717	0.000462657	0.000166844	0.000132255	0.000333197	0.000854535	0.000533596	0.000479547	0.00108588	0.000471332	-4.16855e-05	0.000288199	-0.000465451	-0.000671084	-0.000631503	-0.000681331	-0.000730754	0.00073316	-0.000801174	-0.000169494	-0.00065743	-0.000196945	0.000390851	-0.000676526	0.00134198	-0.000854342	-0.00089439	-0.000546089	1.33507e-05
0.000539894	0.000601565	0.00125689	0.000154042	0.000124552	0.000130876	0.000330797	0.000928247	0.000558134	0.000488224	0.00108531	0.000471418	-4.00297e-05	0.000293195	-0.000434117	-0.000673818	-0.000623794	-0.000539795	-0.000730443	0.000771346	-0.000630099	-0.000212339	-0.000799899	-0.000194844	0.000277249	-0.000638462	0.00133143	-0.000872064	-0.00090372	-0.000546855	1.3003e-05
0.000555465	0.000600564	0.00125696	0.000189001	0.000114616	0.000131052	0.000337826	0.000904928	0.000545363	0.000486715	0.00108978	0.000471802	-4.01743e-05	0.000293588	-0.000442533	-0.000673633	-0.000628549	-0.00056319	-0.000730714	0.000760605	-0.000658701	-0.000195592	-0.000771942	-0.000197664	0.000281144	-0.000646894	0.0013305	-0.000483104	-0.000895207	-0.000547322	1.24641e-05
0.000564998	0.000599692	0.00125706	0.000266734	0.000149231	0.00013191	0.000329107	0.000737239	0.000541173	0.000483668	0.00108689	0.000471498	-3.99251e-05	0.000292108	-0.000453312	-0.000670026	-0.000630379	-0.00044554	-0.000730888	0.000753622	-0.000688416	-0.000192618	-0.000781323	-9.58376e-05	0.000312888	-0.000657735	0.00133292	-0.000458421	-0.00089445	-0.00054753	1.21394e-05
0.000557191	0.000601149	0.00125697	0.00021155	0.000138339	0.000141406	0.000326463	0.000797373	0.000541335	0.000485639	0.00108644	0.000471492	-4.6164e-05	0.000291758	-0.000386467	-0.000654787	-0.000624165	-0.000547611	-0.000730504	0.000747672	-0.000679694	-0.000200543	-0.000784799	-0.000115003	0.000299077	-0.000662122	0.000709189	-0.000401923	-0.000895429	-0.000546823	1.08816e-05
0.000556952	0.000601121	0.00125706	0.00021356	0.000135357	0.000138045	0.000327023	0.000796302	0.000542165	0.000172975	0.00108638	0.0004715	-4.31403e-05	0.000291812	-0.000394434	-0.000660168	-0.000625239	-0.00051448	-0.000727666	0.000748145	-0.000679576	-0.000196326	-0.000784374	-0.000160777	0.000303039	-0.000657624	0.000731821	-0.000376446	-0.000895586	-0.00054713	1.06699e-05
0.000560781	0.000603352	0.00125815	0.000215044	0.000137465	0.000133009	0.000328329	0.000591887	0.000539546	0.000358846	0.00104459	0.000469809	-4.21305e-05	0.000290023	-0.000326308	-0.000664599	-0.000555738	-0.000474893	-0.000730989	0.000750055	-0.000688144	-0.00019351	-0.000785626	-0.000170714	0.0003092	-0.00066021	0.000824345	-0.000368432	-0.000901998	-0.000547355	1.04168e-05
0.000561442	0.000224346	0.00125922	0.000218095	0.000130051	0.000113009	0.000328812	0.000621694	0.000545299	0.000445534	0.00108199	0.000169022	-4.16948e-05	0.000309122	-0.000347479	-0.00066331	-0.000605178	-0.000506926	-0.000732486	0.000747902	-0.000680047	-0.000195073	-0.000774966	-0.000163944	0.000310618	-0.000600219	0.000855074	-0.000331224	-8.83751e-05	-0.000547065	9.32797e-06
0.000562162	0.000110056	0.00125794	0.000216365	0.000132461	0.000100177	0.000328442	0.000617778	0.000538559	0.000380956	0.00107284	0.00031374	-4.35775e-05	0.00029434	-0.000327393	-0.000659996	-0.000572449	-0.000509504	-0.000725292	0.000748118	-0.000687025	-0.000194625	-0.000781241	-0.000171236	0.000302836	-0.000610138	0.000778279	-0.000339543	-0.000173641	-0.000546972	9.12726e-06
0.000562161	0.000112219	0.00125817	0.000216368	0.000132395	0.00010043	0.000328444	0.000617838	0.000538602	0.00038107	0.00107285	0.000297514	-4.33232e-05	0.000294405	-0.000330856	-0.000660002	-0.000572731	-0.000509408	-0.000725897	0.000748127	-0.000687026	-0.000194725	-0.000779941	-0.000171241	0.00030306	-0.000610283	0.000778759	-0.000339586	-0.000173166	-0.000546973	9.12101e-06
0.000560674	0.000181676	0.00125828	0.000213798	0.000133937	0.000104606	0.000328807	0.000623074	0.000537545	0.000363385	0.00103004	0.00029692	-4.32222e-05	0.000300438	-0.00031465	-0.00065997	-0.000563954	-0.000478611	-0.000724065	0.000748648	-0.000685563	-0.000194123	-0.000781188	-0.000173485	0.000305756	-0.000609279	0.000787408	-0.000321416	-0.000144654	-0.000547005	8.98645e-06
0.000559768	0.000198244	0.00125828	0.000210386	0.000133931	0.000104453	0.000328765	0.000622635	0.000538324	0.000364127	0.00102819	0.000292968	-4.2721e-05	0.000301325	-0.000315954	-0.000660041	-0.00056521	-0.000476391	-0.000724071	0.000748611	-0.000685752	-0.000194106	-0.000780584	-0.000173067	0.000305572	-0.000608476	0.00078685	-0.000321116	-0.000147768	-0.000547051	8.98355e-06
0.000559598	0.000184495	0.00125824	0.000215176	0.000133807	0.000105308	0.000328732	0.000620538	0.000538623	0.000366261	0.00103249	0.000291158	-4.17165e-05	0.000299472	-0.000325281	-0.000660284	-0.000571296	-0.000486693	-0.000724546	0.000748667	-0.000685692	-0.000194291	-0.000781005	-0.000212148	0.000306062	-0.00036448	0.000787964	-0.000224467	-0.000171014	-0.000547072	8.745e-06
0.000557738	0.000190105	0.00124498	0.000216521	0.000132295	0.000157924	0.000328664	0.000616009	0.000543535	0.000318638	0.0010366	0.000247836	0.000152101	0.000301273	-0.000327985	-0.000660118	-0.000518982	-0.000483026	-0.000715261	0.000747671	-0.000683581	-0.000175351	-0.000764007	-0.000182177	0.000256667	-0.000375234	0.000350087	-0.000274726	-0.000165915	-0.00054709	8.08389e-06
0.000558102	0.000189403	0.00124871	0.000206277	0.000145941	0.000138094	0.000329096	0.000616004	0.000540254	0.000325469	0.00103662	0.000274215	8.35758e-05	0.000296355	-0.000327407	-0.000660166	-0.000537498	-0.000484197	-0.000720933	0.00074799	-0.000679441	-0.000181534	-0.000162603	-0.000207655	0.000301606	-0.000430522	0.000492799	-0.000246296	-0.000161373	-0.000547117	7.73466e-06
0.000559751	0.000189535	0.00123519	0.000198207	0.000204843	0.00013517	0.000332284	0.000620436	0.000539542	0.000333697	0.00103709	0.000253188	9.75654e-05	0.000266673	-0.000328956	-0.000660292	-0.000457846	-0.000483172	-0.000718082	0.000748339	-0.000680131	-0.000181261	-0.000138314	-0.000176905	0.000277008	-0.000452663	0.000455115	-0.00026188	-0.000158495	-0.000355535	7.41022e-06
0.000558929	0.000189752	0.00123673	0.000200109	0.000136636	0.000135382	0.00033009	0.000617707	0.000540031	0.000322861	0.00103598	0.000253071	7.82838e-05	0.000294386	-0.000329014	-0.000660403	-0.000459273	-0.000486661	-0.000717749	0.000748313	-0.000683161	-0.000181587	-0.000157185	-0.000177432	0.000274774	-0.000386402	0.000453043	-0.000261147	-0.000159271	-0.000217035	7.26531e-06
0.000558929	0.000189752	0.00123673	0.000200109	0.000136636	0.000135382	0.00033009	0.000617707	0.000540031	0.000322861	0.00103598	0.000253071	7.82838e-05	0.000294386	-0.000329014	-0.000660403	-0.000459273	-0.000486661	-0.000717749	0.000748313	-0.000683161	-0.000181587	-0.000157185	-0.000177432	0.000274774	-0.000386402	0.000453043	-0.000261147	-0.000159271	-0.000217035	7.26531e-06
0.000558765	0.000189632	0.00123721	0.000206487	0.000145071	0.000135928	0.000330248	0.000617772	0.000540039	0.000323284	0.00103592	0.000253491	7.65602e-05	0.000292184	-0.000329221	-0.000660216	-0.000466045	-0.000485729	-0.000717891	0.000748309	-0.000682921	-0.0001822	-0.000164142	-0.00017922	0.000275775	-0.000399599	0.000358624	-0.00025974	-0.000159065	-0.000219586	7.21319e-06
0.00055831	0.000191944	0.00119315	0.000129939	0.000167172	0.000134577	0.00033021	0.000616236	9.35349e-05	0.000317988	0.00103571	0.000255939	8.18374e-05	0.000284195	-0.00032982	-0.000658807	-0.000472707	-0.000484663	-0.00071776	0.000749111	-0.000676923	-0.000182177	-0.000175724	-0.000182463	0.000278397	-0.000397966	0.000363427	-0.00026245	-0.000160533	-0.000247364	6.8163e-06
0.000558728	0.000190763	0.00119847	-5.07471e-05	0.000159117	0.000165936	0.000330228	0.00054791	0.000209136	0.000312111	0.00103578	0.00025361	7.77459e-05	0.000286153	-0.000330478	-0.000602021	-0.000465078	-0.000485311	-0.000717948	0.00073187	-0.000678306	-0.000182345	-0.000178298	-0.000180257	0.000274916	-0.000396175	0.000373437	-0.000260493	-0.000158655	-0.000232256	6.66698e-06
0.000558469	0.000191162	0.00120105	3.89132e-05	0.000162215	0.000148925	0.000330003	0.000568428	0.000163637	0.000297825	0.00103568	0.000251586	7.29001e-05	0.000282451	-0.000330403	-0.000615881	-0.000358749	-0.000484163	-0.0007179	0.00072952	-0.000676549	-0.000186445	-0.000180089	-0.000181667	0.000266613	-0.000382264	0.000374878	-0.000258047	-0.000159271	-0.000232827	6.57048e-06
0.000565278	0.000190555	0.00120849	-4.11166e-05	0.000169884	0.000143179	0.000327194	0.000365018	0.00019573	0.000301214	0.00101822	0.000251129	7.78797e-05	0.000282189	-0.000331057	-7.9836e-06	-0.000315542	-0.000484535	-0.000717814	0.000733509	-0.000678009	-0.000188888	-0.000177197	-0.000174873	0.000271273	-0.000268595	0.00037015	-0.000257492	-0.000159091	-0.000231244	5.90468e-06
0.000561796	0.00019051	0.00120847	-1.24551e-05	0.000163947	0.000144617	0.00032684	0.000368115	0.000197404	0.000301218	0.00101979	0.000241253	7.71818e-05	0.000284387	-0.000331189	-0.000100064	-0.000315645	-0.000484387	-0.000717862	0.000726778	-0.000677955	-0.000189352	-0.000177204	-0.000175446	0.000271455	-0.000248668	0.000370276	-0.000257	-0.000159215	-0.000232454	5.8905e-06
0.000562338	0.000190533	0.00120855	-1.24552e-05	0.000166572	0.000143474	0.000326857	0.000369401	0.000197479	0.000301244	0.00101991	0.00024495	7.73448e-05	0.00028426	-0.000331137	-9.84565e-05	-0.000316799	-0.00048447	-0.000717633	0.000724448	-0.000677956	-0.000188562	-0.000176906	-0.000175477	0.000269907	-0.000245271	0.000372177	-0.000257006	-0.000159218	-0.00023173	5.88977e-06
0.000563306	0.000190613	0.00120853	-4.77744e-06	0.000168324	0.000142713	0.000322533	0.000365235	0.000199846	0.000304117	0.00102371	0.000251063	7.79982e-05	0.000271277	-0.000331466	-6.36022e-05	-0.000326769	-0.000484418	-0.000714091	0.000727819	-0.000678359	-0.000188452	-0.000176509	-0.000175519	0.000254471	-0.000237419	0.000373944	-0.000257268	-0.000158036	-0.000230452	5.88133e-06
0.000561956	0.000181853	0.00120906	-9.98548e-06	0.000167474	0.000144044	0.000325094	0.000369934	0.000106126	0.000302569	0.00102404	0.0002487	7.75289e-05	0.000277314	-0.000331252	-5.57741e-05	-0.000323549	-0.000484428	-0.000717418	0.000725221	-0.000678152	-0.000187933	-0.000176816	-0.000176859	0.000254767	-0.000223771	0.000372666	-0.000257162	-0.000158611	-0.000230816	5.84737e-06
0.000562206	0.000184819	0.0009128	-4.68612e-06	0.000164561	0.00011934	0.000325662	0.000376004	0.000162384	0.000296618	0.00100949	0.000276113	7.34619e-05	0.000281465	-0.000331175	-8.59268e-05	-0.000326294	-0.000482774	-0.000526767	0.000722266	-0.000634316	-0.000203142	-0.000171175	-0.000178007	0.000251792	-0.000224211	0.000372322	-0.000257122	-0.000158526	-0.00022309	4.92017e-06
0.000562478	0.000181471	0.000939492	-2.83732e-06	0.000139155	0.000138875	0.000328503	0.000370518	0.00017375	0.000281944	0.000971364	0.000267088	7.35782e-05	0.000269728	-0.000330157	-8.08164e-05	-0.00032577	-0.000480877	-0.000495633	0.000730494	-0.000579297	-0.000199638	-0.000161128	-0.000178167	0.000249831	-0.000196381	0.000368849	-0.000257067	-0.000158289	-0.000228286	4.76416e-06
0.000562736	0.000159986	0.000974454	4.37834e-07	0.000154946	0.000128073	0.000326176	0.000388129	0.000174238	0.00028415	0.000946475	0.00027951	7.39676e-05	0.000273723	-0.000332533	-7.5659e-05	-0.000326928	-0.000482429	-0.000309312	0.000622416	-0.000607341	-0.000226997	-0.000162931	-0.000179873	0.000247915	-0.000201542	0.000371575	-0.000258229	-0.000157174	-0.000224037	4.55473e-06
0.000562275	0.000175639	0.000941797	2.02623e-06	9.71203e-05	0.000132021	0.000326707	0.000376323	0.000172225	0.000281607	0.000966969	0.000281108	7.50291e-05	0.000274608	-0.000320802	-7.69682e-05	-0.000326555	-0.000481249	-0.000252983	0.000600524	-0.000624605	-0.000209441	-0.000164407	-0.000176564	0.000254169	-0.000188135	0.000370484	-0.000256859	-0.000153899	-0.000223267	4.45393e-06
0.000369422	0.000171969	0.000957607	-1.98353e-06	0.000148611	0.000115748	0.00031037	0.000390719	0.000231317	0.000285741	0.000903044	0.000285058	7.54024e-05	0.00027035	-0.000325254	-9.54252e-05	-0.000326898	-0.000482523	-0.000303952	0.000587585	-0.000499565	-0.000220098	-0.000189289	-0.000175041	0.000251843	-0.000213595	0.000370367	-0.000256918	-0.000149135	-0.000226289	4.12059e-06
0.000386966	0.000171969	0.000957023	-1.98353e-06	0.000143762	0.000116732	0.000310461	0.000379602	0.000214163	0.00028561	0.000903904	0.000284109	7.53813e-05	0.000270371	-0.000325319	-9.51489e-05	-0.000326898	-0.000482169	-0.000287535	0.000581312	-0.000505376	-0.000216946	-0.000189288	-0.000174858	0.000251844	-0.000212345	0.000369735	-0.000256919	-0.000149167	-0.000227612	4.10297e-06
0.000424847	0.000170019	0.000956031	-3.19108e-07	0.000119372	0.000123859	0.000323446	0.000381493	0.000200233	0.000285026	0.000917961	0.000279069	7.47739e-05	0.000271092	-0.000327809	-8.81813e-05	-0.00032479	-0.000484462	-0.000212459	0.000145411	-0.00052467	-0.000217823	-0.000178933	-0.000174842	0.000252117	-0.000210509	0.000370153	-0.000256925	-0.000152012	-0.000226625	3.81648e-06
0.000418094	0.00016996	0.000954332	2.41325e-08	0.000120187	0.000124219	0.000318873	0.000378697	0.000219375	0.000283136	0.000918171	0.000279987	6.63353e-05	0.000237719	-0.000327154	-8.52308e-05	-0.000325046	-0.000483076	-0.000201974	0.000195863	-0.000535008	-0.000183099	-0.000175601	-0.000175143	0.000252131	-0.000199241	0.000370945	-0.000257186	-0.000152445	-0.000226492	3.79533e-06
0.000387163	0.000172239	0.000957684	-5.79231e-07	0.000130835	0.000125677	0.000321671	0.000381284	0.000198003	0.000283828	0.000914936	0.000282726	7.22893e-05	0.00023849	-0.000326751	-8.6907e-05	-0.000325878	-0.000483966	-0.000203417	0.000171414	-0.000530929	-0.000190857	-0.000180124	-0.000174901	0.000252303	-0.000203427	0.000370929	-0.000256555	-0.00015008	-0.0002266	3.76656e-06
0.000404293	0.000167475	0.000958404	-6.10522e-07	0.000130317	0.000129754	0.000318269	0.00037958	0.000206259	0.000285697	0.000411141	0.000281714	7.14491e-05	0.000279598	-0.000116698	-8.71736e-05	-0.000323918	-0.000482559	-0.000209673	1.4424e-05	-0.000532545	-0.000193373	-0.000191203	-0.000175777	0.000252821	-0.00020403	0.000370581	-0.000256965	-0.000142288	-0.000227396	3.01757e-06
0.000404293	0.000167475	0.000958404	-6.10522e-07	0.000130317	0.000129754	0.000318269	0.00037958	0.000206259	0.000285697	0.000411141	0.000281714	7.14491e-05	0.000279598	-0.000116698	-8.71736e-05	-0.000323918	-0.000482559	-0.000209673	1.4424e-05	-0.000532545	-0.000193373	-0.000191203	-0.000175777	0.000252821	-0.00020403	0.000370581	-0.000256965	-0.000142288	-0.000227396	3.01757e-06
0.000396587	0.000168517	0.000956192	-8.29786e-07	0.000126811	0.000129271	0.000190708	0.000379663	0.000210535	0.000286395	0.000430206	0.000281038	7.15829e-05	0.00025753	-0.000107735	-8.65169e-05	-0.000323278	-0.000482825	-0.000207548	7.31881e-05	-0.000528124	-0.000173266	-0.000185282	-0.000175597	0.000252891	-0.000203465	0.000370729	-0.000257031	-0.000148583	-0.000226997	2.93686e-06
0.000397076	0.000168054	0.000957231	-1.46659e-06	0.000123888	0.000128993	0.000186774	0.000379777	0.00021245	0.000285978	0.000377161	0.000280782	7.11204e-05	0.000253069	-0.000108527	-8.63242e-05	-0.000323467	-0.000483045	-0.000208043	4.94165e-05	-0.000528629	-0.000175144	-0.000185036	-0.000175616	0.000252913	-0.000203504	0.000370685	-0.000257086	-0.000147859	-0.000227	2.89081e-06
0.000397738	0.000166787	7.56257e-05	-3.94478e-06	0.000124785	0.000124032	0.000178147	0.000333469	0.000220255	0.000289076	0.000356367	0.000279605	7.23424e-05	0.000242724	-0.000134336	-8.72281e-05	-0.000332154	-0.000491929	-0.000170232	3.62938e-05	-3.714e-05	-0.000184165	-0.000185916	-0.000175868	0.000252902	-0.000203966	0.000371918	-0.000256865	-0.000147662	-0.000226111	1.6589e-06
0.000397738	0.000166787	7.56257e-05	-3.94478e-06	0.000124785	0.000124032	0.000178147	0.000333469	0.000220255	0.000289076	0.000356367	0.000279605	7.23424e-05	0.000242724	-0.000134336	-8.72281e-05	-0.000332154	-0.000491929	-0.000170232	3.62938e-05	-3.714e-05	-0.000184165	-0.000185916	-0.000175868	0.000252902	-0.000203966	0.000371918	-0.000256865	-0.000147662	-0.000226111	1.6589e-06
0.000400294	0.000167442	4.69652e-05	-3.40136e-06	0.000125485	0.000120804	7.73708e-05	0.000349105	0.000210587	0.00028967	0.00033929	0.000279797	7.18935e-05	0.000250538	-0.000141559	-8.69575e-05	-0.000336962	-0.000493317	-0.000118359	-2.09799e-05	-1.09817e-05	-0.000179299	-0.000184308	-0.000175841	0.000252898	-0.000203942	0.000374986	-0.000256698	-0.000146642	-0.000225251	1.6187e-06
0.000400237	0.000166281	5.57207e-05	-3.50281e-06	0.000124868	0.000120258	7.0685e-05	0.000335434	0.000216706	0.000290702	0.000337054	0.000279621	7.1963e-05	0.000248464	-0.000145423	-8.71763e-05	-0.000336228	-0.000494046	-0.000120802	-2.43667e-05	2.70692e-05	-0.000181224	-0.00018457	-0.000176035	0.000252894	-0.000203946	0.000375325	-0.000256712	-0.000141021	-0.000225358	1.61138e-06
0.00039998	0.000166955	7.53835e-05	-3.41139e-06	0.000125108	0.000121591	7.79412e-05	0.000340891	0.000213156	0.000287398	0.000334383	0.000279975	7.19207e-05	0.000245586	-0.000140365	-8.69927e-05	-0.000334755	-0.000495063	-0.000114354	-3.38799e-05	1.9444e-06	-0.000179653	-0.000184542	-0.000175899	0.000252901	-0.00020395	0.000374542	-0.000256772	-0.000144014	-0.000225373	1.60921e-06
0.000400166	0.000166576	6.76669e-05	-3.15868e-06	0.000125073	0.000121748	8.13187e-05	0.000340257	0.000214608	0.000288906	0.000337098	0.000279876	7.19182e-05	0.000245202	-0.000139983	-8.69982e-05	-0.000334519	-0.000490165	-0.00010811	-1.2156e-05	-1.82745e-05	-0.000180496	-0.000184969	-0.000175862	0.0002529	-0.000203925	0.000373696	-0.000256865	-0.000146022	-0.000225779	1.6048e-06
0.000400032	0.000166737	7.20318e-05	-3.37812e-06	0.000125096	0.000121487	7.97584e-05	0.000337883	9.20983e-05	0.000289363	0.00033829	0.000279836	7.19103e-05	0.000245215	-0.000140243	-8.70176e-05	-0.000335029	-0.000492442	-0.000119075	-1.08775e-05	-4.85058e-06	-0.000181203	-0.000184854	-0.000175924	0.000252897	-0.000203908	0.000373162	-0.00025676	-0.000138345	-0.000225659	1.56926e-06
0.000400332	0.000163608	6.73808e-05	-2.39651e-06	0.000120294	0.000141402	7.08837e-05	0.00034285	0.00016666	0.000166177	0.000336194	0.000283084	7.18597e-05	0.000245496	-0.00014234	-8.70269e-05	-0.000335208	-0.000493194	-0.00011964	-9.87292e-06	-8.14312e-06	-0.000180608	-0.000184827	-0.00017592	0.000252923	-0.000185205	0.000347439	-0.000259056	-0.000139934	-0.000225243	1.51466e-06
0.0004013	0.000150094	6.66591e-05	-9.10021e-07	0.000120618	0.000127856	6.29165e-05	0.00034385	0.000170145	0.000189409	0.000336644	0.000285455	7.19415e-05	0.000245023	-0.000144737	-8.7028e-05	-0.000334903	-0.000492364	-0.000115021	-6.69126e-06	-1.4808e-05	-0.000180563	-0.000184643	-0.000175908	0.000253781	-0.000145188	0.000306916	-0.000258428	-0.00014058	-0.000223828	1.47652e-06
0.000400567	0.000151719	6.55301e-05	-8.61446e-07	0.000122031	0.000140683	7.18745e-05	0.000339552	0.000129764	0.000161797	0.000336629	0.00028472	7.19339e-05	0.000244982	-0.000141988	-8.70356e-05	-0.00033486	-0.000492182	-0.000115151	-6.76921e-06	-8.01306e-06	-0.000180562	-0.000184667	-0.000175906	0.000253732	-0.000150745	0.00031653	-0.000257349	-0.000142333	-0.000224301	1.46273e-06
0.000400697	8.67389e-05	6.59198e-05	-2.95608e-06	0.000123375	0.00012896	7.03698e-05	0.000340215	9.92908e-05	0.000184185	0.000336396	0.000281613	7.21742e-05	0.000245341	-0.000143169	-8.70136e-05	-0.000334794	-0.000492124	-0.000115957	-6.29804e-06	-1.27021e-05	-0.000180675	-0.000184379	-0.000175927	0.000253166	-0.000164009	0.000234844	-0.000254838	-0.000126252	-0.000224908	1.39783e-06
0.000400337	0.000116351	6.07409e-05	-2.33855e-06	0.000115415	0.000130769	7.385e-05	0.000340951	0.00011769	0.000180432	0.000336094	0.000281554	7.23718e-05	0.000237326	-0.000145458	-8.70406e-05	-0.000334893	-0.000152721	-0.000117191	-5.7393e-06	-1.2472e-05	-0.00018063	-0.000184305	-0.000175929	0.000257655	-0.000161839	0.000280209	-0.000256275	-0.000137098	-0.000226091	1.21219e-06
0.000400389	0.000121996	5.66209e-05	-2.64423e-06	0.000120494	0.000132042	7.30714e-05	0.000340467	0.000112642	0.000180704	0.000337042	0.000285704	7.21042e-05	0.000244285	-0.000145596	-8.69857e-05	-0.000334857	-0.000158051	-0.000119318	1.64392e-05	-1.17418e-05	-0.000180674	-0.000186827	-0.000175991	0.000256781	-0.000163841	0.00023448	-0.000255392	-0.000134457	-0.000228045	1.19917e-06
0.000400496	0.00012339	5.23454e-05	-2.52022e-06	0.000121719	0.000128131	7.14518e-05	0.000341903	0.000109965	0.000176714	0.000336386	0.000281247	7.24723e-05	0.00024272	-0.000145201	-8.70148e-05	-0.000335296	-0.000168476	-0.000116314	-6.33679e-06	-1.19268e-05	-0.000180657	-0.000183006	-0.000175928	0.000255113	-0.000164299	0.00023466	-0.000256385	-0.000133108	-0.000225463	1.19302e-06
0.000400537	0.000105228	4.56395e-05	-3.04265e-06	0.000121018	0.000109743	7.34949e-05	0.000340496	0.000116881	0.000182337	0.000336489	0.000279106	7.25956e-05	0.000240283	-0.000143758	-8.74733e-05	-0.000334861	-0.000172179	-0.000116584	-6.71057e-06	-1.24239e-05	-0.000180676	-0.000180427	-0.00017594	0.000254321	-0.000162949	0.000242659	-0.000254323	-0.000132523	-0.000225669	1.18598e-06
0.000400635	2.08546e-05	4.85334e-05	-2.17927e-06	9.49131e-05	0.000119791	7.40041e-05	0.000340501	0.000108069	0.000180266	0.00033725	0.000276574	7.23443e-05	0.000245605	-0.000133429	-8.76653e-05	-0.000335089	-0.000162574	-0.000115677	-6.73264e-05	-1.28765e-05	-0.000180572	-0.000183668	-0.000175864	0.000255199	-0.000161099	0.000242426	-4.57521e-05	-0.0001323	-0.000224277	1.10734e-06
0.000400568	1.69077e-05	4.74759e-05	-1.78709e-06	0.0001095	0.000107611	7.33969e-05	0.000340663	0.000113911	0.000180079	0.00033635	0.000277239	7.21763e-05	0.000241604	-0.000123169	-8.74884e-05	-0.00033506	-0.000168021	-0.000116294	-4.06231e-05	-1.21336e-05	-0.000164378	-0.000182858	-0.000174976	0.000255258	-0.000161447	0.000241637	-0.00010315	-0.000133753	-0.000216881	1.10188e-06
0.000400627	4.3237e-05	5.08797e-05	-3.00289e-07	0.000116033	6.63186e-05	7.4206e-05	0.0003405	0.000110404	0.000180168	0.000336389	0.000279956	7.01217e-05	0.000239974	-0.000136313	-8.75527e-05	-0.000334965	-0.000164381	-0.000104207	-8.05285e-06	-1.04464e-05	-0.000178415	-0.000181564	-0.000166527	0.000256067	-0.000162153	0.000242877	-8.2865e-05	-0.000143133	-0.000159762	1.07572e-06
0.000399999	5.52959e-05	5.07701e-05	-8.54489e-06	0.000112346	9.34773e-05	7.38545e-05	0.000341686	0.000109898	0.000179757	0.00033652	0.00027988	8.09647e-05	0.00024163	-0.000135979	-8.74723e-05	-0.000335001	-0.000163129	-0.000109056	-1.35377e-05	-1.20906e-05	-0.000178754	-0.000181755	-0.000147539	0.000221294	-0.000162513	0.000242299	-7.43877e-05	-0.00014382	-0.000157588	1.05928e-06
0.00035829	4.20746e-05	5.10184e-05	-8.28292e-06	6.31521e-05	9.5119e-05	-5.6131e-05	0.000340716	0.000110514	0.000179086	0.000336968	0.000279965	4.66126e-05	0.000241303	-0.000135212	-8.74377e-05	-0.000334923	-0.000165971	-0.000110814	-1.4996e-05	-1.19416e-05	-0.000176667	-0.000177884	-0.000160281	0.000221098	-0.000161847	0.000243558	-6.92403e-05	-0.000141889	-0.000171549	1.01729e-06
0.000371796	4.502e-05	5.05094e-05	-9.25071e-06	9.53501e-05	9.91289e-05	5.06127e-05	0.000340726	0.000107869	0.000163521	0.000335824	0.000279246	3.17365e-05	0.000241142	-0.000132139	-8.83607e-05	-0.000335061	-0.000150349	-0.000111081	-1.42537e-05	-1.15063e-05	-0.000178092	-0.000179701	-0.000164777	0.000187694	-0.000160004	0.000232376	-8.59702e-05	-0.00014091	-0.00016715	1.00274e-06
0.000363846	4.5935e-05	5.10928e-05	-8.95205e-06	9.76428e-05	9.46375e-05	2.10884e-05	0.000341399	0.000110415	0.000179624	0.000336814	0.000279094	7.22716e-05	0.000241296	-0.000135813	-5.14179e-05	-7.37362e-05	-2.58756e-05	-0.000112512	-1.46835e-05	-1.14994e-05	-0.000188005	-0.000180356	-0.000157763	0.000212345	-9.35033e-05	0.000232259	-6.98775e-05	-0.000145167	-0.000162872	8.65139e-07
0.000362845	4.64353e-05	5.11072e-05	-8.00147e-06	9.16988e-05	9.77658e-05	2.894e-05	0.000341315	0.000109865	0.000156943	0.000336659	0.00027931	3.80067e-05	0.000240911	-0.000134487	-6.35619e-05	-3.29205e-05	-7.74812e-05	-0.000111893	-1.54725e-05	-1.15826e-05	-0.000179676	-0.0001807	-0.000158928	0.000201087	-0.000131932	0.000229824	-7.32193e-05	-0.000142743	-0.000163841	8.5487e-07
0.000363561	4.56558e-05	5.09998e-05	-7.74568e-06	9.20326e-05	8.02174e-05	2.78788e-05	0.000341091	0.000109922	0.000151282	0.000336644	0.0002792	4.49311e-05	0.000189956	-0.000134504	-8.20978e-05	-6.05336e-05	-7.05119e-05	-0.000112372	-1.60574e-05	-2.48025e-05	-0.000186295	-0.000180239	-0.000159963	0.000201413	-0.000137658	0.000232071	-7.15399e-05	-0.000142663	-0.000161368	8.37932e-07
0.000364307	4.66511e-05	5.08799e-05	-7.94158e-06	9.5644e-05	8.40296e-05	2.76778e-05	0.000341283	0.000110323	8.41084e-05	0.000336568	0.000279164	5.06974e-05	0.000210924	-0.00013494	-5.0803e-05	-3.40444e-05	-5.5364e-05	-0.00011248	-1.50615e-05	-2.05422e-05	-0.000182669	-0.000180316	-0.000160086	0.000198747	-0.000107021	0.000233778	-7.11092e-05	-0.000144816	-0.000161798	8.16149e-07
0.000363174	4.52031e-05	5.08681e-05	-7.95813e-06	9.36709e-05	8.52829e-05	2.69853e-05	0.00034115	0.000109831	7.23206e-05	0.00033662	0.00027935	4.86013e-05	0.000200726	-0.000134833	-1.56794e-05	-4.87292e-05	-4.9766e-05	-0.00011258	-1.40623e-05	-1.87377e-05	-0.0001859	-0.000180142	-0.000159886	0.000200537	-0.000111225	0.00023347	-7.00972e-05	-0.000143091	-0.000162429	8.08984e-07
0.000360001	4.50722e-05	1.5527e-05	-7.69751e-06	9.48592e-05	8.23908e-05	1.20547e-05	0.000341173	0.000110549	9.5595e-05	0.000310387	0.000282169	4.912e-05	6.50993e-05	-0.000135776	5.2424e-06	-4.88564e-05	-6.17763e-05	-0.00010724	-1.4127e-05	-1.83677e-05	-0.000186554	-0.000180308	-0.000159839	0.000200058	-0.000111305	0.000232052	-7.10304e-05	-0.000144244	-0.000163751	7.56724e-07
0.000355117	4.54473e-05	-3.68358e-06	-7.60494e-06	9.4146e-05	8.25457e-05	2.13206e-05	0.000341318	0.000110394	9.1069e-05	0.000315244	0.000280742	5.06463e-05	0.000113568	-0.000135233	-2.46557e-05	-4.01484e-05	-5.68507e-05	-0.000112371	-1.43569e-05	-2.26379e-05	-0.000185277	-0.000180347	-0.000159616	0.000200538	-0.000113435	8.36329e-05	-7.20393e-05	-0.000144748	-0.000165139	7.17918e-07
0.000359142	4.56967e-05	3.42225e-05	-7.84796e-06	9.50762e-05	8.34535e-05	2.54699e-05	0.000341183	0.000110279	8.69e-05	0.000319342	0.000267687	5.03865e-05	8.26682e-05	-0.000135597	-5.21161e-06	-3.80473e-05	-5.63305e-05	-0.000106919	-1.32224e-05	-1.94497e-05	-0.000186121	-0.000180081	-0.000159451	0.000199895	-0.000111415	7.79448e-05	-7.21922e-05	-0.000144547	-0.000162637	7.06602e-07
0.00036056	5.82699e-05	3.13809e-05	-8.01594e-06	9.44381e-05	8.20976e-05	2.15767e-05	0.000341346	0.000110585	7.80273e-05	0.000300876	0.000279657	5.0677e-05	7.94656e-05	-7.987e-05	-1.22002e-05	-4.08776e-05	-5.775e-05	-0.000109567	-1.43333e-05	-1.98626e-05	-0.000186423	-0.000180301	-0.000157591	0.000199556	-0.000110483	4.38019e-05	-7.40653e-05	-0.000121632	-0.000164875	6.80671e-07
0.000360539	5.30635e-05	3.18409e-05	-7.9599e-06	9.4426e-05	8.2047e-05	2.10178e-05	0.000341345	0.000110687	7.87733e-05	0.000304263	0.00027534	5.06768e-05	7.97371e-05	-8.4437e-05	-1.29031e-05	-4.08523e-05	-5.61968e-05	-0.00010968	-1.42988e-05	-2.00506e-05	-0.000186435	-0.000180284	-0.000157604	0.000199556	-0.000110502	4.1456e-05	-7.58775e-05	-0.000121677	-0.000164817	6.80596e-07
0.000360093	5.05516e-05	4.08588e-05	-8.54319e-06	9.452e-05	8.25203e-05	2.03751e-05	0.000341392	0.000110864	7.9115e-05	0.000299297	0.000273674	5.0297e-05	6.536e-05	-8.25495e-05	-1.20417e-05	-4.06466e-05	-5.76553e-05	-0.000109995	-1.45479e-05	-2.05892e-05	-0.000186128	-0.000180237	-0.000157224	0.000199563	-0.000111646	4.45578e-05	-7.43367e-05	-0.000117315	-0.000165024	6.73815e-07
0.000360063	5.0925e-05	3.41865e-05	-8.16151e-06	4.16863e-05	8.21992e-05	2.03211e-05	0.00034135	0.000110964	7.84883e-05	0.000270214	0.000274947	5.15942e-05	7.75732e-05	-7.09179e-05	-1.11824e-05	-4.08484e-05	-5.74564e-05	-0.000109252	-1.44472e-05	-2.04426e-05	-0.000186347	-0.000180254	-0.000157278	0.00019959	-0.000110827	4.63518e-05	-7.69255e-05	-0.000119818	-0.000164617	6.50945e-07
0.000360022	5.23216e-05	5.00524e-05	-8.08505e-06	2.82919e-05	8.19199e-05	2.14977e-05	0.00034139	0.000110947	7.8539e-05	0.000225864	0.000273376	5.03918e-05	7.7057e-05	-5.53106e-05	-1.31321e-05	-4.09127e-05	-5.69311e-05	-0.00010388	-1.42304e-05	-2.04122e-05	-0.000186244	-0.000180246	-0.000157358	0.000199539	-0.000111521	4.3021e-05	-7.64742e-05	-0.000120911	-0.000164556	6.25293e-07
0.000360046	5.2526e-05	4.53597e-05	-8.29005e-06	-1.69196e-05	8.19899e-05	2.16924e-05	0.000341382	0.000110931	7.89224e-05	0.000207662	0.000274371	5.50682e-05	7.65321e-05	-6.23809e-05	-1.22572e-05	-4.09204e-05	-5.69776e-05	-0.000105273	-1.44126e-05	-2.04269e-05	-0.000186325	-0.000180243	-0.000157686	0.000199562	-0.000110895	3.99415e-05	-7.71671e-05	-0.000119502	-0.00015578	6.15327e-07
0.000359998	5.19791e-05	4.64626e-05	-8.22211e-06	1.26377e-06	8.27184e-05	2.1053e-05	0.000335512	0.000110936	7.8997e-05	0.000215559	0.000274804	5.53759e-05	7.73503e-05	-5.9151e-05	-1.30659e-05	-4.09486e-05	2.17211e-06	-0.000105851	-1.44225e-05	-2.04878e-05	-0.000186227	-0.000180252	-0.000157462	0.000199555	-0.000112044	4.73079e-05	-7.69765e-05	-0.000121354	-8.81101e-05	5.96141e-07
0.000359999	5.19627e-05	4.57963e-05	-8.23618e-06	1.41353e-06	8.27114e-05	2.10945e-05	0.000335755	0.000110936	7.8978e-05	0.000215653	0.000274489	5.40028e-05	7.74497e-05	-5.98509e-05	-1.30393e-05	-4.09488e-05	1.16641e-06	-0.000105864	-1.43852e-05	-2.05562e-05	-0.000186228	-0.000180253	-0.000157461	0.000199556	-0.000111744	4.67155e-05	-7.69637e-05	-0.000120895	-8.91302e-05	5.96002e-07
0.000360006	5.18923e-05	4.46767e-05	-8.09531e-06	1.92138e-05	8.21266e-05	2.12416e-05	0.000336853	0.000110882	7.87379e-05	0.00021188	0.000274673	5.34525e-05	7.70594e-05	-6.23658e-05	-1.24393e-05	-4.09371e-05	-2.04784e-05	-9.30587e-05	-1.388e-05	-2.08914e-05	-0.000186257	-0.000180321	-0.000157494	0.000199554	-0.00011121	4.20034e-05	-7.72661e-05	-0.000119479	-9.09086e-05	5.92925e-07
0.000360001	5.2082e-05	4.4322e-05	-7.89158e-06	1.19919e-05	8.22239e-05	2.14905e-05	0.000336416	0.000110837	7.87255e-05	0.000215473	0.00027441	5.29815e-05	7.63675e-05	-5.93077e-05	-1.31449e-05	-4.09485e-05	-8.81223e-06	-8.87193e-05	-1.36213e-05	-2.0543e-05	-0.000186245	-0.000180253	-0.00015749	0.000199552	-0.000111486	4.36611e-05	-7.69575e-05	-0.000120087	-8.23532e-05	5.90919e-07
0.000337658	5.21554e-05	4.49424e-05	-1.39628e-05	2.73701e-05	8.93565e-05	2.11089e-05	0.000336377	8.85184e-05	9.30133e-05	0.000214592	0.000274389	5.32924e-05	3.62705e-05	-6.17677e-05	-1.32673e-05	-3.69928e-05	-5.53096e-07	-9.69205e-05	-1.44872e-05	-2.10107e-05	-8.61844e-05	-0.00018016	-0.000157427	0.000186638	-0.000111509	4.37462e-05	-9.8226e-06	-0.000116014	-7.68646e-05	5.31977e-07
0.000338579	5.21425e-05	4.5084e-05	-1.31602e-05	2.71869e-05	8.8034e-05	2.11074e-05	0.00033628	8.96886e-05	8.12118e-05	0.000214594	0.000274443	5.36784e-05	3.715e-05	-6.17597e-05	-1.32222e-05	-3.70065e-05	-1.4829e-06	-9.59883e-05	-1.39895e-05	-2.09759e-05	-9.41318e-05	-0.000180193	-0.000157453	0.000183303	-0.000111507	4.37527e-05	-1.54083e-05	-0.000119016	-7.90767e-05	5.31785e-07
0.000338612	5.21436e-05	4.50354e-05	-1.30808e-05	2.68444e-05	8.78694e-05	2.11274e-05	0.000336311	9.01219e-05	8.36788e-05	0.000214604	0.000274448	5.35884e-05	3.76308e-05	-6.16452e-05	-1.32294e-05	-3.71599e-05	-1.63394e-06	-9.52142e-05	-1.40698e-05	-2.0862e-05	-9.52331e-05	-0.000180192	-0.000153396	0.00018361	-0.000111638	4.37415e-05	-2.47369e-05	-0.000118623	-7.90581e-05	5.31507e-07
0.000339428	5.21268e-05	4.49813e-05	-1.20103e-05	2.49001e-05	8.78446e-05	2.12847e-05	0.000336339	9.06198e-05	8.57126e-05	0.000214453	0.000274431	5.33958e-05	4.2054e-05	-6.17156e-05	-1.32367e-05	-3.73343e-05	-3.00895e-06	-9.38815e-05	-1.40405e-05	-2.09567e-05	-9.5753e-05	-0.000180315	-0.000119463	0.000186606	-0.000111518	4.37288e-05	-2.70889e-05	-0.000116601	-7.92922e-05	5.24068e-07
0.000339655	5.21166e-05	4.49908e-05	-1.31399e-05	2.4226e-05	8.77264e-05	2.12686e-05	0.000336396	8.81747e-05	8.31094e-05	0.000214516	0.000106645	5.35108e-05	3.88112e-05	-6.11778e-05	-1.32328e-05	-3.7419e-05	-3.20288e-06	-9.52812e-05	-1.41677e-05	-2.10652e-05	-9.41165e-05	-0.000180266	-0.000124167	0.000184485	-0.000111612	4.35952e-05	-1.97896e-05	-0.000117803	-7.88169e-05	4.59314e-07
0.000339655	5.21166e-05	4.49908e-05	-1.31399e-05	2.4226e-05	8.77264e-05	2.12686e-05	0.000336396	8.81747e-05	8.31094e-05	0.000214516	0.000106645	5.35108e-05	3.88112e-05	-6.11778e-05	-1.32328e-05	-3.7419e-05	-3.20288e-06	-9.52812e-05	-1.41677e-05	-2.10652e-05	-9.41165e-05	-0.000180266	-0.000124167	0.000184485	-0.000111612	4.35952e-05	-1.97896e-05	-0.000117803	-7.88169e-05	4.59314e-07
0.000339532	5.21213e-05	4.42465e-05	-1.3094e-05	2.41624e-05	8.76379e-05	2.12725e-05	0.000336397	8.81016e-05	8.30995e-05	0.000214501	0.00010663	5.35106e-05	3.83591e-05	-6.11673e-05	-1.32329e-05	-3.74449e-05	-3.14632e-06	-9.52721e-05	-1.4167e-05	-2.13935e-05	-9.39848e-05	-0.000180436	-0.000124965	0.000184686	-0.000111592	4.35938e-05	-1.78904e-05	-0.000117803	-7.86604e-05	4.59308e-07
0.000339786	4.27001e-05	4.45184e-05	-1.29538e-05	2.43855e-05	8.77037e-05	2.12868e-05	0.000336408	8.99001e-05	8.56548e-05	0.000214512	0.000102904	5.35196e-05	3.96728e-05	-6.11965e-05	-1.32322e-05	-3.74175e-05	-3.18217e-06	-6.43524e-05	-1.41705e-05	-2.1204e-05	-9.41141e-05	-0.000180341	-0.000124434	0.000184722	-0.00011161	4.01102e-05	-1.78275e-05	-0.000117779	-7.83451e-05	4.53301e-07
0.000339894	4.66528e-05	4.47947e-05	-1.28738e-05	2.43836e-05	8.76503e-05	2.12823e-05	0.000336412	8.99249e-05	8.4162e-05	0.000214511	9.7785e-05	5.35e-05	4.03116e-05	-6.11814e-05	-1.32326e-05	-3.74596e-05	-3.19187e-06	-6.74768e-05	-1.41747e-05	-2.12286e-05	-9.38325e-05	-0.000180328	-0.000120217	0.000184735	-0.000111592	4.04307e-05	-1.92162e-05	-0.000117888	-7.84851e-05	4.51966e-07
0.000339488	4.65629e-05	4.4723e-05	-1.28951e-05	2.4329e-05	8.76738e-05	2.12865e-05	0.00033641	8.97159e-05	8.42383e-05	0.000214511	9.8649e-05	5.35034e-05	4.02004e-05	-6.1193e-05	-1.32317e-05	-3.74547e-05	-3.1739e-06	-6.75831e-05	-1.41695e-05	-2.12723e-05	-9.38929e-05	-0.000180327	-0.000119944	0.00018476	-0.000111601	4.09173e-05	-1.89221e-05	-0.000117837	-7.84146e-05	4.51792e-07
0.00033968	4.5285e-05	4.47331e-05	-1.2975e-05	2.42247e-05	8.76703e-05	2.12763e-05	0.000336408	8.98517e-05	8.42456e-05	0.000214508	9.82378e-05	5.35019e-05	4.00046e-05	-6.11996e-05	-1.32302e-05	-3.74376e-05	-3.23044e-06	-6.60384e-05	-1.41746e-05	-2.12204e-05	-9.40711e-05	-0.000180335	-0.000119961	0.00018472	-0.000111593	3.97892e-05	-1.8541e-05	-0.000117846	-7.85031e-05	4.51454e-07
0.000339758	4.49227e-05	4.46667e-05	-1.29024e-05	2.4334e-05	8.7793e-05	2.41768e-05	0.000336407	9.02271e-05	8.41706e-05	0.00021451	6.05444e-05	5.34023e-05	3.99718e-05	-6.11882e-05	-1.3229e-05	-3.74452e-05	-3.17868e-06	-6.55619e-05	-1.43604e-05	-2.11844e-05	-9.39661e-05	-0.000180325	-0.000120262	0.000184727	-0.000111619	4.05461e-05	-1.87238e-05	-0.0001178	-1.51312e-05	4.39802e-07
0.000339764	4.47789e-05	4.4682e-05	-9.44305e-06	2.42687e-05	8.77736e-05	2.10109e-05	0.000334578	5.97558e-05	8.42276e-05	0.000214402	5.89606e-05	5.51877e-05	3.99209e-05	-5.89369e-05	-1.32521e-05	-3.74596e-05	-3.20186e-06	-6.6015e-05	-1.43138e-05	-2.11828e-05	-9.39723e-05	-0.000180332	-0.000120444	0.000184765	-0.000111609	4.07252e-05	-1.85974e-05	-0.000112536	-2.82564e-05	4.32949e-07
0.000339812	3.88345e-05	4.47365e-05	-1.05291e-05	2.43203e-05	8.77598e-05	2.28125e-05	0.000335652	6.26817e-05	8.4167e-05	0.000214482	6.84928e-05	5.52846e-05	3.99781e-05	-5.16354e-05	-1.31848e-05	-4.19827e-05	-2.98763e-06	-6.56595e-05	-1.44302e-05	-2.11754e-05	-9.40123e-05	-0.000180338	-0.000120115	0.000155609	-0.000111606	4.07808e-05	-1.84471e-05	-0.00011577	-2.91362e-05	4.25221e-07
0.000338878	4.35297e-05	4.46983e-05	-1.09531e-05	2.39564e-05	8.77281e-05	2.17381e-05	0.000335231	6.25143e-05	8.4208e-05	0.00021443	6.92969e-05	4.88795e-05	3.99289e-05	-3.43048e-05	-1.32457e-05	-3.83374e-05	-3.10688e-06	-6.65015e-05	-1.42793e-05	-2.11746e-05	-9.40521e-05	-0.000180339	-0.000120311	0.000162186	-0.000111588	4.21163e-05	-1.84822e-05	-0.000111549	-3.10498e-05	4.23766e-07
0.000339261	4.39374e-05	4.47064e-05	-9.83324e-06	2.43046e-05	8.77259e-05	2.20487e-05	0.000335327	5.88912e-05	8.41653e-05	0.000214489	6.6948e-05	5.18438e-05	4.00341e-05	-2.1016e-05	-1.32289e-05	-3.88751e-05	-3.12602e-06	-6.65137e-05	-1.43416e-05	-2.10233e-05	-9.39971e-05	-0.000180337	-0.000120301	0.000158762	-0.000111597	4.19351e-05	-1.89513e-05	-0.00011165	-3.22105e-05	4.21989e-07
0.000340051	4.31303e-05	4.31986e-05	-6.95792e-06	3.01794e-05	8.77072e-05	2.22726e-05	6.84934e-05	5.57252e-05	8.41771e-05	0.000214123	6.75547e-05	5.05875e-05	4.03549e-05	-3.33131e-05	-1.32731e-05	-3.85341e-05	-3.13129e-06	-6.91801e-05	-1.43106e-05	-2.12804e-05	-9.40576e-05	-0.000180328	-0.000120334	0.000158979	-0.000111741	4.09038e-05	-1.86884e-05	-0.0001124	-3.24331e-05	3.15529e-07
0.000339853	4.3117e-05	4.3574e-05	-1.00225e-05	2.82215e-05	8.77127e-05	2.17907e-05	7.63969e-05	5.52906e-05	8.41724e-05	0.000214237	6.76001e-05	5.10609e-05	3.99595e-05	-2.83845e-05	-1.29918e-05	-3.91043e-05	-3.14214e-06	-6.72598e-05	-1.43048e-05	-2.12748e-05	-9.40575e-05	-0.000180104	-7.84327e-05	0.000158978	-0.000111727	4.08892e-05	-1.86903e-05	-0.00011167	-3.23887e-05	3.07401e-07
0.000340162	4.25918e-05	4.30638e-05	-7.21062e-06	2.74357e-05	8.74746e-05	2.21365e-05	8.546e-05	5.66065e-05	8.41632e-05	0.000214345	6.74355e-05	5.32624e-05	3.96805e-05	-2.86535e-05	-1.31883e-05	-3.87859e-05	-3.15309e-06	-6.70284e-05	-1.43066e-05	-2.1201e-05	-9.40977e-05	-3.93179e-05	-7.32952e-05	0.000159778	-0.000111692	4.08512e-05	-1.86464e-05	-0.000111083	-3.33663e-05	2.77722e-07
0.000340489	4.30992e-05	4.30997e-05	-8.32216e-06	2.71861e-05	8.7723e-05	2.19334e-05	8.2078e-05	5.64561e-05	8.41659e-05	0.000214484	6.73295e-05	5.35169e-05	3.91596e-05	-2.81888e-05	-1.28692e-05	-3.87597e-05	-3.19696e-06	-6.72088e-05	-1.43164e-05	-2.11262e-05	-9.41347e-05	-4.9203e-05	-5.08893e-05	0.000159557	-0.000111634	4.04738e-05	-1.86661e-05	-0.000112865	-3.42252e-05	2.75905e-07
0.000340335	3.69206e-05	4.34157e-05	-8.13794e-06	2.69417e-05	8.68845e-05	2.20569e-05	8.84157e-05	5.6256e-05	8.00156e-05	0.000214485	1.04407e-05	5.29583e-05	3.97086e-05	-2.94248e-05	-1.30716e-05	-3.90136e-05	-3.14436e-06	-6.81593e-05	-1.43128e-05	-2.13129e-05	-9.41521e-05	-5.10301e-05	-6.77775e-05	0.000159565	-0.000111407	4.06799e-05	-1.91353e-05	-0.00011198	-3.29579e-05	2.73237e-07
0.000340462	3.05683e-05	4.37626e-05	-8.00487e-06	2.6395e-05	8.74615e-05	2.20709e-05	8.27876e-05	5.64512e-05	8.13582e-05	0.000214451	2.44724e-05	5.31189e-05	3.94408e-05	-2.9119e-05	-1.30236e-05	-3.89367e-05	-3.15097e-06	-6.78729e-05	-1.43142e-05	-2.12349e-05	-9.41354e-05	-5.08393e-05	-6.08981e-05	0.000159547	-0.00011146	4.0655e-05	-1.88038e-05	-0.00011112	-3.40532e-05	2.71639e-07
0.000340289	4.13649e-05	4.30984e-05	-8.07075e-06	2.61225e-05	8.75574e-05	2.12959e-05	7.62444e-05	2.94722e-05	8.37764e-05	0.000214936	1.63967e-05	5.33213e-05	3.97802e-05	-2.62157e-05	-1.55426e-05	-3.60433e-05	-3.09509e-06	-6.72053e-05	-1.43129e-05	-2.12227e-05	-4.03573e-05	-4.99395e-05	-6.00782e-05	0.000159364	-0.000111593	3.99425e-05	-1.86098e-05	-0.000110971	-3.40737e-05	2.61234e-07
0.000340362	3.91171e-05	4.35306e-05	-7.63009e-06	2.63607e-05	8.75652e-05	2.16012e-05	8.1877e-05	2.81758e-05	8.37116e-05	0.000214442	1.11364e-05	5.34049e-05	4.30023e-05	-2.84863e-05	-1.58539e-05	-3.79231e-05	-2.97958e-06	-6.7272e-05	-1.42965e-05	-2.12343e-05	-1.97048e-05	-4.80137e-05	-5.92573e-05	0.000158961	-0.000111466	4.00844e-05	-1.85017e-05	-0.00011196	-3.44366e-05	2.60734e-07
0.000340224	3.86898e-05	4.35992e-05	-8.027e-06	2.68959e-05	8.74466e-05	2.14836e-05	7.67881e-05	2.18809e-05	8.33114e-05	0.000214478	1.35937e-05	5.35344e-05	4.04678e-05	-2.75961e-05	-1.52312e-05	-3.74965e-05	-2.61885e-06	-6.72214e-05	-1.43058e-05	-2.1239e-05	-1.26499e-05	-4.82538e-05	-5.9324e-05	0.000159046	-0.000111484	4.01902e-05	-1.85071e-05	-0.000111533	-3.4157e-05	2.58929e-07
0.000340254	3.80847e-05	4.34375e-05	-7.91029e-06	2.67673e-05	8.74116e-05	2.15535e-05	7.56164e-05	2.10887e-05	8.31055e-05	0.000214547	1.3149e-05	5.34059e-05	4.07602e-05	-2.7552e-05	-1.44243e-05	-3.78736e-05	-3.07398e-06	-6.73157e-05	-1.43049e-05	-2.12456e-05	-1.44078e-05	-4.84958e-05	-5.94462e-05	0.000159289	-0.000111468	4.02093e-05	-1.87084e-05	-0.000111473	-3.40132e-05	2.5882e-07
0.000340268	3.84113e-05	4.35249e-05	-7.95014e-06	2.67168e-05	8.7402e-05	2.15905e-05	7.68161e-05	2.08986e-05	8.31776e-05	0.000214525	1.38189e-05	5.35002e-05	4.0486e-05	-2.78088e-05	-1.39947e-05	-3.79513e-05	-2.80104e-06	-6.72637e-05	-1.48038e-05	-2.09386e-05	-1.62691e-05	-4.83858e-05	-2.07776e-05	0.000159328	-0.00011148	4.02038e-05	-1.87421e-05	-0.000111348	-3.39136e-05	2.5597e-07
0.000340321	3.8275e-05	3.54849e-05	2.68338e-06	2.68225e-05	8.74523e-05	2.12199e-05	4.39158e-05	2.08558e-05	8.31961e-05	0.000214306	1.33702e-05	5.34523e-05	4.02422e-05	-1.13835e-05	-1.44149e-05	-3.79113e-05	-1.80518e-06	-5.45345e-05	-1.43541e-05	-1.60303e-05	-1.3317e-05	-4.80091e-05	-5.78133e-05	4.4989e-05	-0.000111487	4.04201e-05	-1.72372e-05	-0.000111157	-3.24336e-05	2.28067e-07
0.000340308	3.80611e-05	3.04639e-05	6.98938e-06	2.68527e-05	8.74257e-05	2.11117e-05	4.54587e-05	2.06409e-05	8.30125e-05	0.000214506	1.34083e-05	5.34472e-05	4.04385e-05	-2.43832e-05	-1.4411e-05	-3.77695e-05	-1.63755e-06	-4.72684e-05	-1.43722e-05	-1.73321e-05	-1.5323e-05	-4.81905e-05	-4.80632e-05	2.36617e-05	-0.000111504	4.02754e-05	-1.68141e-05	-0.000111391	-3.32848e-05	2.25367e-07
0.000340279	3.80053e-05	2.44107e-05	1.97703e-05	2.6833e-05	8.74183e-05	2.08056e-05	3.72274e-05	2.02785e-05	8.31269e-05	0.000214518	1.37861e-05	5.34998e-05	4.049e-05	-2.60295e-05	-1.45369e-05	-3.79469e-05	-9.46071e-07	-3.21915e-05	-1.43597e-05	-1.84602e-05	-1.37708e-05	-4.79765e-05	-4.87735e-05	2.27214e-05	-0.000111479	4.02674e-05	-1.71461e-05	-0.000111244	-3.2976e-05	2.23538e-07
0.000340293	3.80689e-05	2.60849e-05	1.1809e-05	2.67976e-05	8.74369e-05	2.13876e-05	3.49791e-05	2.06771e-05	8.30498e-05	0.000214492	1.35931e-05	5.34922e-05	4.04424e-05	-2.60017e-05	-1.46224e-05	-3.79141e-05	-1.48139e-06	-3.98102e-05	-1.44928e-05	-1.75923e-05	-1.36642e-05	-4.80857e-05	-4.52031e-05	1.65752e-05	-0.000111479	4.03763e-05	-1.62989e-05	-0.000111368	-3.28823e-05	2.23185e-07
0.000340294	3.80527e-05	2.44375e-05	1.15468e-05	2.68325e-05	8.74523e-05	2.11401e-05	2.46505e-05	2.00562e-05	8.31213e-05	0.000214454	1.35143e-05	5.34897e-05	4.04397e-05	-2.51414e-05	-1.46196e-05	-3.79172e-05	-1.67836e-06	-3.6531e-05	-1.4395e-05	-1.80265e-05	-1.32205e-05	-4.7984e-05	-4.631e-05	2.17895e-05	-0.000111481	4.03313e-05	-1.5954e-05	-0.000111346	-3.34243e-05	2.22456e-07
0.000340295	3.80867e-05	1.6473e-05	1.23547e-05	2.68212e-05	7.76963e-05	2.25691e-05	3.41936e-05	2.02966e-05	8.55939e-05	0.000214465	9.42213e-06	5.34822e-05	4.04236e-05	-2.55588e-05	-1.45749e-05	-3.79284e-05	-1.43645e-06	-3.64839e-05	-1.4473e-05	-1.61372e-05	-1.34929e-05	-4.79323e-05	-4.63071e-05	1.88593e-05	-3.71747e-05	4.0336e-05	-1.69236e-05	-0.000111302	-3.32074e-05	2.103e-07
0.000340294	3.80657e-05	2.3777e-05	1.35394e-05	2.68229e-05	8.66949e-05	2.18002e-05	2.85815e-05	2.03262e-05	8.37918e-05	0.000214521	1.2851e-05	5.34818e-05	4.04283e-05	-2.55348e-05	-1.45735e-05	-3.7904e-05	-1.75783e-06	-3.66926e-05	-1.44612e-05	-1.782e-05	-1.33622e-05	-4.79938e-05	-4.71391e-05	1.93604e-05	-7.03666e-05	4.03301e-05	-1.66212e-05	-4.30954e-05	-3.3226e-05	2.04711e-07
0.000340301	3.80678e-05	2.26414e-05	1.19751e-05	2.68251e-05	8.13607e-05	2.1448e-05	3.00964e-05	2.02743e-05	8.39428e-05	0.000214502	1.23192e-05	5.34831e-05	4.043e-05	-2.54093e-05	-1.46016e-05	-3.7928e-05	-1.59783e-06	-3.65405e-05	-1.44658e-05	-1.71537e-05	-1.35028e-05	-4.80319e-05	-4.69644e-05	1.92803e-05	-5.18724e-05	4.03347e-05	-1.68701e-05	-3.77278e-05	-3.32292e-05	2.01065e-07
0.000278843	3.81206e-05	2.43527e-05	1.19706e-05	2.68366e-05	7.9131e-05	2.1665e-05	3.06228e-05	2.02983e-05	8.3635e-05	0.000214485	1.18164e-05	5.34836e-05	4.03943e-05	-2.54315e-05	-1.46164e-05	-3.79124e-05	-1.53795e-06	-3.84548e-05	-1.44747e-05	-1.74344e-05	-1.35419e-05	-4.79507e-05	-4.66519e-05	1.96599e-05	-5.29943e-05	4.03479e-05	-1.68647e-05	-3.96675e-05	-3.32255e-05	1.63111e-07
0.000272867	3.80526e-05	2.29872e-05	1.21241e-05	2.68304e-05	8.30823e-05	2.16251e-05	2.99261e-05	2.02922e-05	8.37626e-05	0.000214488	1.20713e-05	5.34822e-05	4.04276e-05	-2.54407e-05	-1.45829e-05	-3.78933e-05	-1.62644e-06	-3.89362e-05	-1.44605e-05	-1.74777e-05	-1.34732e-05	-4.79748e-05	-4.67156e-05	1.96763e-05	-4.95077e-05	4.03364e-05	-1.68112e-05	-3.5709e-05	-3.31676e-05	1.59757e-07
0.000276816	3.80969e-05	2.29512e-05	1.20664e-05	2.68318e-05	8.19477e-05	2.37342e-05	3.05307e-05	1.91989e-05	8.29718e-05	0.000165986	1.25523e-05	5.34864e-05	4.0427e-05	-2.54473e-05	-1.42622e-05	-3.78708e-05	-1.14287e-06	-4.57581e-05	-9.97635e-06	-1.76122e-05	-1.34756e-05	-4.81167e-05	-4.70224e-05	2.00671e-05	-5.47975e-05	4.03547e-05	-1.68284e-05	-5.69701e-05	-3.30677e-05	1.46293e-07
0.00027733	3.81052e-05	2.36981e-05	1.21533e-05	2.6947e-05	8.14402e-05	2.30473e-05	3.04733e-05	1.88201e-05	8.21749e-05	0.000159152	1.20849e-05	5.34905e-05	4.04276e-05	-2.54543e-05	-1.43442e-05	-3.78171e-05	-1.28539e-06	-4.07497e-05	-7.05226e-06	-1.7476e-05	-1.34818e-05	-4.81608e-05	-4.78769e-05	2.03557e-05	-5.25621e-05	4.01196e-05	-1.68255e-05	-4.73874e-05	-3.29004e-05	1.42462e-07
0.000275332	3.84726e-05	2.26028e-05	1.20606e-05	2.68894e-05	7.86177e-05	3.49698e-07	3.01809e-05	1.96917e-05	8.35532e-05	0.000168876	1.22999e-05	1.1015e-05	4.28422e-05	-2.54352e-05	-1.4418e-05	-3.78869e-05	-1.53318e-06	-4.05418e-05	-1.28386e-05	-1.74274e-05	-1.34866e-05	-4.81124e-05	-4.51867e-05	2.02277e-05	-5.07126e-05	4.04038e-05	-1.68188e-05	-4.43277e-05	-3.25036e-05	1.40616e-07
0.000274551	3.86777e-05	2.28101e-05	1.20675e-05	2.69008e-05	7.65684e-05	1.50068e-05	3.01812e-05	1.99874e-05	8.34577e-05	0.000164246	1.22264e-05	9.88551e-06	4.3569e-05	-2.54521e-05	-1.43555e-05	-3.78308e-05	-1.53044e-06	-4.05992e-05	-1.13493e-05	-1.74283e-05	-1.34805e-05	-4.80768e-05	-4.3651e-05	2.03152e-05	-5.12007e-05	4.03777e-05	-1.68197e-05	-4.51549e-05	-3.27732e-05	1.38577e-07
0.000274363	3.81937e-05	2.30428e-05	1.23785e-05	2.69105e-05	4.96971e-05	1.61677e-05	3.0253e-05	2.22538e-05	8.43746e-05	0.000163398	1.20897e-05	2.67735e-05	4.14046e-05	-2.54407e-05	-1.44863e-05	-3.78683e-05	-1.28376e-07	-4.0037e-05	-9.65216e-06	-8.61637e-06	-1.34805e-05	-4.80422e-05	-4.5654e-05	2.00927e-05	-5.18541e-05	4.12198e-05	-1.67889e-05	-4.64576e-05	-3.28985e-05	1.35629e-07
0.000274724	3.82173e-05	2.27399e-05	1.20821e-05	2.69001e-05	5.04773e-05	1.8496e-05	3.02328e-05	2.00821e-05	8.38882e-05	0.000159909	1.21346e-05	2.15411e-05	4.12576e-05	-2.54389e-05	-1.44796e-05	-3.79579e-05	-1.25476e-06	-3.99493e-05	-9.84617e-06	-1.73474e-05	-1.34858e-05	-4.80856e-05	-4.51708e-05	2.01056e-05	-5.17598e-05	4.10236e-05	-1.68179e-05	-4.5229e-05	-3.27934e-05	1.34447e-07
0.000274318	3.82871e-05	2.29306e-05	1.29005e-05	2.68999e-05	4.31247e-05	1.73052e-05	3.00876e-05	2.01143e-05	8.37842e-05	0.000161451	1.21226e-05	2.02776e-05	4.16712e-05	-2.53645e-05	-1.45154e-05	-3.783e-05	-5.8713e-07	-4.04694e-05	-9.64452e-06	-1.74482e-05	-1.34348e-05	-4.81276e-05	-4.49282e-05	2.01039e-05	-5.1671e-05	4.05662e-05	-1.74226e-05	-4.47716e-05	-3.30189e-05	1.33936e-07
0.000274262	3.82033e-05	2.29972e-05	1.27691e-05	2.69022e-05	4.34034e-05	1.58689e-05	2.99913e-05	1.99121e-05	5.47812e-05	0.000161498	1.21595e-05	2.00896e-05	4.17093e-05	-2.53982e-05	-1.44522e-05	-3.78743e-05	-1.12846e-06	-1.49454e-05	-9.48777e-06	-1.74463e-05	-1.33692e-05	-4.57576e-05	-4.49994e-05	1.97919e-05	-5.14368e-05	4.03776e-05	-1.74316e-05	-4.46093e-05	-3.33469e-05	1.28179e-07
0.000274307	3.82669e-05	1.96542e-05	1.26372e-05	2.69995e-05	4.26459e-05	1.57499e-05	3.01718e-05	2.01414e-05	8.25929e-05	7.014e-05	1.21445e-05	2.03715e-05	4.14795e-05	-2.39702e-05	-1.4402e-05	-3.78824e-05	9.99416e-07	-3.9054e-05	-8.40402e-06	-1.71866e-05	-1.34205e-05	-4.74879e-05	-4.51529e-05	2.06786e-05	-5.15185e-05	4.07068e-05	-1.74751e-05	-5.36194e-05	-3.30638e-05	1.12986e-07
0.000274432	3.82053e-05	2.28254e-05	1.34282e-05	2.69087e-05	4.48366e-05	1.54384e-05	3.01068e-05	2.004e-05	5.65996e-05	8.67033e-05	1.2153e-05	2.01282e-05	4.12768e-05	-2.53963e-05	-1.44564e-05	-3.75884e-05	-4.0732e-07	-2.08892e-05	-8.5424e-06	-1.72765e-05	-1.33964e-05	-4.68927e-05	-4.4992e-05	2.00642e-05	-5.16207e-05	4.00571e-05	-1.72492e-05	-4.49186e-05	-3.32923e-05	1.10305e-07
0.000274341	3.82819e-05	2.24905e-05	1.33522e-05	2.69294e-05	4.41914e-05	1.559e-05	3.00692e-05	2.04351e-05	5.69433e-05	6.65218e-05	1.2159e-05	1.98686e-05	4.14086e-05	-2.4783e-05	-1.44146e-05	-3.78027e-05	-6.72801e-07	-2.26488e-05	-9.11082e-06	-1.73055e-05	-1.34083e-05	-4.71679e-05	-4.50053e-05	1.99437e-05	-5.15048e-05	4.02675e-05	-1.73169e-05	-4.51871e-05	-3.31816e-05	1.07272e-07
0.000274331	3.82762e-05	2.2492e-05	1.3114e-05	2.69187e-05	4.22518e-05	1.59589e-05	3.00893e-05	2.01897e-05	5.88777e-05	6.4727e-05	1.21541e-05	2.0504e-05	4.13854e-05	-2.51085e-05	-1.44803e-05	-3.78709e-05	-7.49367e-07	-2.14575e-05	-8.90121e-06	-2.07538e-05	-1.33996e-05	-4.72152e-05	-4.50682e-05	2.00307e-05	-5.15072e-05	3.9599e-05	-1.7371e-05	-4.48929e-05	-3.31758e-05	1.0714e-07
0.000274342	3.82439e-05	2.23506e-05	1.32922e-05	2.69308e-05	2.85534e-05	1.57267e-05	3.01133e-05	2.02833e-05	5.98942e-05	6.68605e-05	1.21563e-05	1.99703e-05	4.13912e-05	-2.47965e-05	-1.44205e-05	-3.78309e-05	-5.66408e-07	-2.28153e-05	-8.84553e-06	-1.73793e-05	-1.34041e-05	-4.66404e-05	-4.50154e-05	2.00143e-05	-5.14911e-05	4.02521e-05	-1.73072e-05	-4.55241e-05	-3.31842e-05	1.06508e-07
0.000274362	3.82037e-05	2.23925e-05	1.33042e-05	2.69228e-05	2.61872e-05	1.58508e-05	2.61092e-05	2.02498e-05	5.88239e-05	6.83194e-05	1.26354e-05	2.02875e-05	4.15436e-05	-2.48378e-05	-1.44429e-05	-3.78393e-05	-3.73559e-07	-2.34172e-05	-8.86089e-06	-1.76e-05	-1.34046e-05	-4.72292e-05	-4.50002e-05	2.00132e-05	-5.15235e-05	1.62181e-05	-1.73422e-05	-4.58057e-05	-3.31304e-05	1.05035e-07
0.000274363	3.0026e-05	2.20934e-05	1.3387e-05	2.94824e-05	3.24598e-05	1.57879e-05	2.71966e-05	2.02791e-05	5.88805e-05	6.65573e-05	1.25457e-05	1.86627e-05	4.15331e-05	-2.4834e-05	-1.44502e-05	-3.78681e-05	-5.39712e-07	-2.2523e-05	-8.95773e-06	-1.84716e-05	-1.25877e-05	-4.74617e-05	-4.50084e-05	1.99458e-05	-4.18345e-05	2.64144e-05	-1.73423e-05	-1.63167e-05	-2.896e-05	1.02171e-07
0.00027437	3.56366e-05	2.13776e-05	1.33496e-05	2.77715e-05	2.67227e-05	1.57738e-05	2.91448e-05	2.02931e-05	5.87972e-05	2.99202e-05	1.28036e-05	1.85224e-05	4.15726e-05	-2.48869e-05	-1.44682e-05	-3.78428e-05	-5.52649e-07	-2.27792e-05	-9.0722e-06	-1.77739e-05	-1.30579e-05	-4.70803e-05	-4.50135e-05	1.99379e-05	-3.89051e-05	2.4089e-05	-1.73411e-05	-2.8055e-05	-3.24531e-05	9.89912e-08
0.000274362	3.78621e-05	7.04057e-06	1.34239e-05	2.7093e-05	1.21815e-05	1.57607e-05	2.989e-05	2.03003e-05	5.90082e-05	9.58313e-06	1.22117e-05	1.88442e-05	4.14589e-05	-2.49334e-05	-1.44744e-05	-3.78545e-05	-5.19673e-07	-2.25915e-05	-9.9341e-06	-1.79368e-05	-1.32919e-05	-3.41673e-05	-4.50212e-05	1.994e-05	-4.50414e-05	2.3863e-05	-1.73468e-05	-2.43778e-05	-3.12814e-05	9.66067e-08
0.00027436	3.553e-05	4.30739e-06	1.33605e-05	2.71485e-05	1.24395e-05	1.57213e-05	2.8136e-05	2.03154e-05	3.9528e-05	1.03723e-05	1.23569e-05	1.81313e-05	4.22972e-05	-2.48914e-05	-1.44941e-05	-3.78381e-05	-1.90331e-06	-2.28254e-05	-9.18502e-06	-1.86076e-05	-1.41395e-05	-2.57959e-05	-4.50194e-05	1.99463e-05	-4.59042e-05	2.73278e-05	-1.73326e-05	-2.03196e-05	-3.2512e-05	9.41478e-08
0.000274362	3.46639e-05	1.11603e-05	1.33356e-05	2.74975e-05	6.55873e-06	1.56687e-05	2.78471e-05	2.0298e-05	3.45287e-05	1.45045e-05	1.23154e-05	1.80558e-05	4.25142e-05	-2.4905e-05	-1.44978e-05	-3.78433e-05	-3.51472e-06	-2.15933e-05	-9.3309e-06	-1.89265e-05	-1.4103e-05	-2.52831e-05	-4.51146e-05	1.99306e-05	-4.42105e-05	2.58495e-05	-1.73382e-05	-1.97367e-05	-3.16915e-05	9.34728e-08
0.000274363	3.36869e-05	6.4702e-06	1.32935e-05	2.73451e-05	3.8037e-06	1.57525e-05	2.63446e-05	2.03083e-05	3.45901e-05	9.22263e-06	1.23116e-05	1.78929e-05	4.21611e-05	-2.49142e-05	-1.45064e-05	-3.78389e-05	-5.70577e-06	-1.87581e-05	-9.31633e-06	-1.88384e-05	-1.48107e-05	-2.86431e-05	-4.50594e-05	1.99284e-05	-4.29322e-05	2.54261e-05	-1.7341e-05	-2.17559e-05	-3.14877e-05	9.30876e-08
0.000274363	3.36909e-05	7.88622e-06	1.32974e-05	2.72852e-05	4.20461e-06	1.57509e-05	2.65589e-05	2.03063e-05	3.4785e-05	9.12747e-06	1.23069e-05	1.78979e-05	4.21537e-05	-2.4913e-05	-1.45022e-05	-3.78395e-05	-4.91966e-06	-1.90064e-05	-9.26393e-06	-1.86135e-05	-1.4718e-05	-2.67964e-05	-4.50514e-05	1.99316e-05	-4.33414e-05	2.5381e-05	-1.73338e-05	-2.1185e-05	-3.13133e-05	9.30138e-08
0.000274365	3.37843e-05	7.21547e-06	1.32943e-05	2.72566e-05	2.66109e-07	1.57449e-05	2.66519e-05	2.03057e-05	3.45965e-05	9.20513e-06	1.23005e-05	1.77628e-05	4.15348e-05	-2.49071e-05	-1.45026e-05	-3.78406e-05	-3.94371e-06	-1.92117e-05	-9.31831e-06	-1.86605e-05	-1.46265e-05	-2.75128e-05	-4.50645e-05	1.99332e-05	-4.36478e-05	2.50778e-05	-1.73406e-05	-2.07925e-05	-3.03476e-05	9.29028e-08
0.000222959	3.39648e-05	6.94103e-06	1.32205e-05	2.7375e-05	-5.3777e-06	1.70397e-05	2.66827e-05	2.02949e-05	4.52837e-05	9.21952e-06	1.23508e-05	1.22453e-05	4.19582e-05	-8.50295e-06	-1.53982e-05	-3.16054e-05	-4.18559e-06	-1.91001e-05	-9.19957e-06	-1.8881e-05	-1.52398e-05	-2.77062e-05	-5.62609e-05	1.99078e-05	-4.32129e-05	2.46243e-05	-1.72869e-05	-2.12805e-05	-3.08799e-05	6.83507e-08
0.000158291	3.37675e-05	6.73104e-06	1.30776e-05	2.73849e-05	-8.62191e-06	1.58698e-05	2.69971e-05	2.02987e-05	4.42625e-05	9.19701e-06	1.22364e-05	1.3818e-05	4.17507e-05	-2.51215e-05	-1.73564e-05	-3.22923e-05	-7.86279e-06	-1.95855e-05	-9.24682e-06	-1.88469e-05	-1.49395e-05	-2.75849e-05	-5.06619e-05	1.98962e-05	-4.36178e-05	1.54932e-05	-1.72712e-05	-2.13711e-05	-3.06608e-05	4.34026e-08
0.00015876	3.34274e-05	6.74262e-06	1.30782e-05	2.50658e-05	-7.46064e-06	1.58662e-05	2.69966e-05	2.02988e-05	4.41147e-05	9.19686e-06	1.22367e-05	1.38608e-05	4.17556e-05	-2.51238e-05	-1.71173e-05	-3.23014e-05	-7.54187e-06	-1.95666e-05	-9.23372e-06	-1.88465e-05	-1.49377e-05	-2.76411e-05	-5.02436e-05	1.9882e-05	-4.36064e-05	1.57607e-05	-1.69688e-05	-2.13878e-05	-3.06698e-05	4.33219e-08
0.000159253	3.10892e-05	6.80087e-06	8.4396e-06	2.44667e-05	-7.27104e-06	1.58684e-05	2.66826e-05	2.02991e-05	3.8014e-05	9.38948e-06	1.22755e-05	1.4969e-05	4.16944e-05	-2.53084e-05	-1.68536e-05	-3.5541e-05	-4.44406e-06	-1.95212e-05	-8.72942e-06	-1.87833e-05	-1.47162e-05	-2.79097e-05	-4.63946e-05	1.97929e-05	-4.35429e-05	1.60735e-05	-1.71475e-05	-2.11715e-05	-3.01487e-05	4.2482e-08
0.000159085	2.63653e-05	6.84355e-06	1.31172e-05	2.57775e-05	-2.66185e-06	1.58846e-05	2.69528e-05	2.03015e-05	3.93488e-05	9.35805e-06	1.23048e-05	1.41266e-05	4.17746e-05	-2.50426e-05	-1.68758e-05	-3.30512e-05	-4.49673e-06	-1.94277e-05	-9.23999e-06	-1.87798e-05	-1.48022e-05	-2.78534e-05	-4.75737e-05	1.98141e-05	-4.34819e-05	1.60131e-05	-1.72018e-05	-2.12121e-05	-3.06183e-05	4.23377e-08
0.000159256	2.68636e-05	6.87067e-06	1.20672e-05	2.574e-05	-3.97609e-06	1.58949e-05	2.69305e-05	2.03011e-05	3.82062e-05	9.36275e-06	1.22764e-05	1.43537e-05	4.17694e-05	-2.36217e-05	-1.68921e-05	-3.39803e-05	-4.59385e-06	-1.94757e-05	-9.21404e-06	-1.87881e-05	-1.47767e-05	-2.7806e-05	-4.75041e-05	1.98216e-05	-4.34757e-05	1.6058e-05	-1.71762e-05	-2.12757e-05	-3.06614e-05	4.23073e-08
0.000159308	2.75162e-05	6.98627e-06	1.22343e-05	2.50236e-05	-5.3839e-06	1.58738e-05	2.68776e-05	2.02759e-05	3.75534e-05	9.30618e-06	1.22902e-05	1.45684e-05	4.17572e-05	-2.28377e-05	-1.67843e-05	-3.38765e-05	-4.95621e-06	-1.95051e-05	-9.07771e-06	-1.87957e-05	-1.48083e-05	-2.78408e-05	-4.74053e-05	1.98259e-05	-4.34322e-05	1.61167e-05	-1.71433e-05	-2.12167e-05	-2.93526e-05	4.21573e-08
0.000159402	2.70527e-05	6.91062e-06	1.04521e-05	2.45455e-05	-5.12611e-06	1.58911e-05	2.68431e-05	2.02928e-05	3.81179e-05	9.17992e-06	1.2271e-05	1.47005e-05	4.17622e-05	-4.44611e-06	-1.66813e-05	-3.39008e-05	-5.12125e-06	-1.94434e-05	-9.05212e-06	-1.88051e-05	-1.47867e-05	-2.78019e-05	-4.76137e-05	1.98357e-05	-4.33699e-05	1.61564e-05	-1.70973e-05	-2.12267e-05	-2.97005e-05	4.16658e-08
0.000119125	-4.90715e-06	6.60724e-06	9.15909e-06	2.36503e-05	-6.40236e-06	1.59163e-05	2.69138e-05	1.88472e-05	3.67566e-05	9.63489e-06	1.77006e-05	1.4764e-05	4.30915e-05	-1.13227e-05	-1.63646e-05	-3.38437e-05	-5.22009e-06	-1.90502e-05	-9.06781e-06	-1.83069e-05	-1.47002e-05	-2.7896e-05	-4.70638e-05	1.97848e-05	-4.25063e-05	1.62247e-05	-1.71125e-05	-2.11831e-05	-2.86647e-05	2.96905e-08
0.000119332	-1.55303e-06	6.68157e-06	1.05928e-05	2.37642e-05	-6.40275e-06	1.59148e-05	2.69114e-05	1.91572e-05	3.45874e-05	9.61854e-06	1.43671e-05	1.48867e-05	4.26103e-05	-1.13191e-05	-1.63986e-05	-3.38942e-05	-5.21412e-06	-1.77785e-05	-9.06383e-06	-1.83553e-05	-1.47089e-05	-2.79582e-05	-4.71252e-05	1.97894e-05	-4.24766e-05	1.6228e-05	-1.71638e-05	-2.1126e-05	-2.85848e-05	2.94263e-08
0.000119481	-4.21091e-06	6.60243e-06	9.83841e-06	2.46316e-05	-6.59514e-06	1.59334e-05	2.68844e-05	1.62176e-05	3.35801e-05	9.41581e-06	1.62705e-05	1.55158e-05	4.62987e-05	-9.32148e-06	-1.62643e-05	-3.44218e-05	-4.98645e-06	-9.8632e-06	-9.06707e-06	-1.7762e-05	-1.45657e-05	-2.79782e-05	-4.74256e-05	1.97671e-05	-3.30248e-05	1.64418e-05	-1.7148e-05	-2.0715e-05	-2.79812e-05	2.87472e-08
0.000119757	-4.8802e-08	6.82323e-06	1.0606e-05	2.44165e-05	-6.2662e-06	1.59295e-05	2.68794e-05	1.88234e-05	2.79647e-05	9.36526e-06	1.57358e-05	1.47968e-05	4.34018e-05	-1.13387e-05	-1.6506e-05	-3.40273e-05	-5.08728e-06	-1.33664e-05	-9.06173e-06	-1.81493e-05	-1.4481e-05	-2.79077e-05	-4.71653e-05	1.86622e-05	-3.67679e-05	1.63209e-05	-1.71567e-05	-2.05581e-05	-2.81451e-05	2.85506e-08
0.000120151	-1.78283e-06	6.76587e-06	1.0042e-05	2.46727e-05	-6.31646e-06	1.59224e-05	2.68756e-05	1.70281e-05	1.9049e-05	9.3374e-06	1.59274e-05	1.49463e-05	4.37835e-05	-1.05392e-05	-1.64249e-05	-3.41142e-05	-5.08258e-06	-1.1978e-05	-9.06059e-06	-1.81194e-05	-1.45872e-05	-2.79646e-05	-4.72333e-05	1.93942e-05	-3.48495e-05	1.59157e-05	-1.71385e-05	-2.02243e-05	-2.81455e-05	2.80335e-08
0.000120141	4.14079e-07	6.7865e-06	1.00478e-05	2.4905e-05	-6.23149e-06	1.59228e-05	2.68756e-05	1.70273e-05	1.87674e-05	9.42803e-06	1.4553e-05	1.50028e-05	4.35761e-05	-1.03834e-05	-1.64398e-05	-3.41426e-05	-5.09021e-06	-1.16797e-05	-9.04275e-06	-1.80818e-05	-1.45857e-05	-2.79643e-05	-4.72599e-05	1.92267e-05	-3.42493e-05	1.61781e-05	-1.71391e-05	-2.01876e-05	-2.85637e-05	2.79475e-08
0.000120092	7.6963e-07	6.76359e-06	6.14874e-07	2.47729e-05	-6.53094e-06	1.59227e-05	2.68722e-05	1.69699e-05	2.03072e-05	9.43041e-06	1.44475e-05	1.49804e-05	4.3555e-05	-1.02884e-05	-1.63181e-05	-3.41298e-05	-5.07552e-06	-1.28989e-05	-9.05757e-06	-1.81092e-05	-1.45898e-05	-2.79782e-05	-4.72637e-05	1.81708e-05	-3.43208e-05	1.61143e-05	-1.71329e-05	-2.03638e-05	-2.82961e-05	2.78654e-08
0.000119944	2.63263e-07	6.73321e-06	2.83185e-06	2.47508e-05	-6.42939e-06	1.59228e-05	2.68733e-05	1.72821e-05	2.00355e-05	9.40478e-06	1.42277e-05	1.49677e-05	4.36324e-05	-1.01574e-05	-1.64417e-05	-3.41258e-05	-5.08501e-06	-1.20283e-05	-9.05175e-06	-1.81004e-05	-1.45891e-05	-2.79715e-05	-4.72394e-05	1.81917e-05	-3.44975e-05	1.61813e-05	-1.71374e-05	-1.96801e-05	-2.83471e-05	2.78009e-08
0.000119874	7.26889e-07	6.70102e-06	3.81798e-06	2.4751e-05	-6.46856e-06	5.06841e-06	2.70215e-05	1.73052e-05	2.00675e-05	9.40402e-06	1.44976e-05	1.49759e-05	4.36107e-05	-1.01334e-05	-1.64142e-05	-3.19297e-05	-5.07626e-06	-1.23476e-05	-9.05163e-06	-1.81101e-05	-1.45901e-05	-2.79718e-05	-4.72457e-05	1.81942e-05	-3.44905e-05	1.615e-05	-1.7145e-05	-2.00981e-05	-2.8403e-05	2.74604e-08
0.000119927	1.18994e-06	6.73673e-06	6.58808e-06	2.46958e-05	-6.21403e-06	1.59468e-05	2.68044e-05	1.74311e-05	2.01401e-05	9.3787e-06	1.53509e-05	1.49773e-05	4.35252e-05	-1.0133e-05	-1.60228e-05	-1.37463e-05	-5.08113e-06	-1.17104e-05	-9.05459e-06	-1.81219e-05	-1.45903e-05	-2.79308e-05	-4.72908e-05	1.86147e-05	-3.44801e-05	1.58898e-05	-1.71369e-05	-1.60967e-05	-2.83414e-05	2.67409e-08
0.00011994	7.83592e-07	5.98456e-06	5.47057e-06	2.47005e-05	-6.17311e-06	1.09038e-05	2.70459e-05	1.73553e-05	1.94774e-05	9.3843e-06	1.4725e-05	1.50849e-05	4.36906e-05	-1.01985e-05	-1.62655e-05	-6.94022e-06	-5.07476e-06	-1.20247e-05	-9.0513e-06	-1.81353e-05	-1.01207e-05	-2.4314e-05	-4.72688e-05	1.91932e-05	-3.45062e-05	1.60228e-05	-1.72044e-05	-1.68296e-05	-2.83627e-05	2.61977e-08
0.000119946	8.90548e-07	5.75934e-06	4.5848e-06	2.47298e-05	-6.31336e-06	8.5253e-06	2.70081e-05	1.74023e-05	1.99441e-05	9.39584e-06	1.48621e-05	1.50311e-05	4.35926e-05	-1.0169e-05	-1.63671e-05	-7.10843e-06	-5.07318e-06	-1.22005e-05	-9.0512e-06	-1.81194e-05	-3.69341e-06	-2.39993e-05	-4.72597e-05	1.87689e-05	-3.44351e-05	1.60558e-05	-1.72143e-05	-1.75482e-05	-2.83773e-05	2.60667e-08
0.000119958	6.95392e-07	5.75446e-06	4.52157e-06	2.47408e-05	-6.29238e-06	8.3782e-06	2.70145e-05	1.73661e-05	1.93217e-05	9.39334e-06	1.49502e-05	1.5027e-05	4.36646e-05	-1.01637e-05	-1.63151e-05	-6.90321e-06	-5.07078e-06	-1.22301e-05	-9.05271e-06	-1.81044e-05	-2.84863e-06	-2.33563e-05	-4.72695e-05	1.8588e-05	-3.44543e-05	1.60063e-05	-1.71894e-05	-1.67091e-05	-2.83585e-05	2.59725e-08
0.000119953	8.08871e-07	5.93882e-06	4.63877e-06	2.47102e-05	-5.93986e-06	1.00652e-05	2.70862e-05	1.74517e-05	1.92744e-05	9.31959e-06	1.15084e-05	1.50704e-05	4.36314e-05	-1.01795e-05	-7.50553e-07	-6.65269e-06	-5.94619e-06	-1.19315e-05	-9.04072e-06	-1.8119e-05	-6.30936e-06	-2.4563e-05	-2.6531e-05	1.91111e-05	-3.44444e-05	1.60483e-05	-1.73281e-05	-1.74633e-05	-2.83788e-05	2.42562e-08
0.000119953	7.70672e-07	5.94954e-06	4.58411e-06	2.4712e-05	-6.1587e-06	9.03689e-06	2.70073e-05	1.7499e-05	1.95033e-05	9.38181e-06	8.3831e-06	1.50417e-05	4.36381e-05	-1.01835e-05	-6.85626e-07	-7.22995e-06	-7.55919e-06	-1.21408e-05	-9.04097e-06	-1.8118e-05	-5.52773e-06	-2.37769e-05	-2.74248e-05	1.87497e-05	-3.44155e-05	1.60743e-05	-1.72797e-05	-1.72816e-05	-2.83728e-05	2.41965e-08
0.000119954	7.69286e-07	5.93542e-06	4.5862e-06	2.47058e-05	-5.97334e-06	9.56038e-06	2.70348e-05	1.74942e-05	1.95899e-05	9.32641e-06	7.1859e-06	1.50784e-05	4.36187e-05	-1.01873e-05	-1.44946e-06	-6.888e-06	-8.30218e-06	-1.19517e-05	-9.04252e-06	-1.81171e-05	-4.82528e-06	-2.38786e-05	-2.20936e-05	1.87714e-05	-3.44386e-05	1.60412e-05	-1.72495e-05	-1.73885e-05	-2.83676e-05	2.39297e-08
0.000119952	7.24074e-07	5.94206e-06	4.53228e-06	2.47092e-05	-6.05374e-06	9.12767e-06	2.70132e-05	1.75089e-05	1.95252e-05	9.3491e-06	7.27427e-06	1.50548e-05	4.36402e-05	-1.01835e-05	-9.95207e-07	-6.66121e-06	-6.80548e-06	-1.21341e-05	-9.04444e-06	-1.81178e-05	-5.31868e-06	-2.35817e-05	-2.22956e-05	1.87527e-05	-3.44306e-05	1.60454e-05	-1.72556e-05	-1.73267e-05	-2.83695e-05	2.38958e-08
0.000119953	7.7024e-07	5.93226e-06	4.5663e-06	2.47094e-05	-6.04255e-06	9.47687e-06	2.69833e-05	1.74565e-05	1.94041e-05	9.33374e-06	6.58505e-06	1.50688e-05	4.3635e-05	-5.7066e-06	-5.06666e-07	-6.86258e-06	-6.54528e-06	-1.14881e-05	-9.0587e-06	-1.81127e-05	-5.09716e-06	-2.38262e-05	-2.23585e-05	1.87596e-05	-3.44364e-05	1.60461e-05	-1.72724e-05	-1.73537e-05	-2.83708e-05	2.38113e-08
0.000119956	7.96188e-07	5.87865e-06	4.59047e-06	2.47101e-05	-6.07723e-06	9.42175e-06	2.6992e-05	1.74765e-05	1.94279e-05	9.33164e-06	6.25379e-06	1.50669e-05	4.36311e-05	-6.05145e-06	-9.54657e-07	-6.74904e-06	-6.40503e-06	-1.09316e-05	-9.0759e-06	-1.81127e-05	-5.23192e-06	-2.37137e-05	-2.22486e-05	1.87739e-05	-3.44441e-05	1.60447e-05	-1.72752e-05	-1.73558e-05	-2.83691e-05	2.37898e-08
0.000119956	7.90724e-07	5.89924e-06	4.58965e-06	2.47131e-05	-6.0832e-06	9.51193e-06	2.69927e-05	1.74686e-05	1.94292e-05	9.33466e-06	6.53882e-06	1.50634e-05	4.36353e-05	-5.7553e-06	-1.69302e-06	-6.76699e-06	-6.6758e-06	-1.03049e-05	-9.06166e-06	-1.811e-05	-5.06504e-06	-2.36797e-05	-2.21491e-05	1.87662e-05	-3.44437e-05	1.60436e-05	-1.72789e-05	-1.73537e-05	-2.83707e-05	2.37764e-08
0.000119956	7.82052e-07	5.89501e-06	4.58683e-06	2.45134e-05	-6.09313e-06	9.37191e-06	2.69911e-05	1.74619e-05	1.94582e-05	9.33811e-06	6.78447e-06	1.50638e-05	4.36344e-05	-5.71052e-06	-1.29695e-06	-6.77384e-06	-6.55873e-06	-9.69333e-06	-9.04523e-06	-1.80592e-05	-5.23299e-06	-2.37983e-05	-2.24248e-05	1.91522e-05	-3.42221e-05	1.60345e-05	-1.72777e-05	-1.7368e-05	-1.67583e-05	2.32457e-08
0.000119955	7.97113e-07	4.02069e-06	4.61851e-06	2.47018e-05	-6.09127e-06	1.03405e-05	-1.14051e-07	1.7472e-05	1.94343e-05	9.3386e-06	4.94817e-06	1.50651e-05	4.27006e-05	-5.77004e-06	-1.19644e-06	-5.90499e-06	-6.55039e-06	-9.96364e-06	-8.65381e-06	-1.79539e-05	-5.16619e-06	-2.37943e-05	-2.23547e-05	1.89311e-05	-3.43029e-05	1.60377e-05	-1.7275e-05	-1.74481e-05	-1.92911e-05	2.24954e-08
0.000119955	7.96863e-07	4.03943e-06	4.61568e-06	2.47013e-05	-6.09107e-06	1.01694e-05	2.08813e-07	1.74675e-05	1.94343e-05	9.33862e-06	5.05669e-06	1.50651e-05	4.27051e-05	-5.76886e-06	-1.19894e-06	-5.90591e-06	-6.55059e-06	-9.94246e-06	-8.67069e-06	-1.79539e-05	-5.16659e-06	-2.37966e-05	-2.23543e-05	1.89316e-05	-3.42951e-05	1.60374e-05	-1.72749e-05	-1.74349e-05	-1.92701e-05	2.24915e-08
0.000119956	7.95718e-07	4.46935e-06	4.59831e-06	2.46823e-05	-6.08698e-06	9.90099e-06	1.08198e-06	1.74574e-05	1.9435e-05	7.43574e-06	5.38096e-06	1.50656e-05	4.29104e-05	-5.67805e-06	-1.20351e-06	-5.96051e-06	-6.55601e-06	-9.93082e-06	-8.87222e-06	-1.79948e-05	-5.1298e-06	-2.37922e-05	-2.23576e-05	1.90112e-05	-3.43281e-05	1.60394e-05	-1.72739e-05	-1.74208e-05	-1.84497e-05	2.24566e-08
0.000119955	7.96065e-07	4.45961e-06	4.59685e-06	2.46806e-05	-6.09086e-06	9.65156e-06	1.10961e-06	1.74623e-05	1.9437e-05	7.776e-06	5.77602e-06	1.50663e-05	4.28095e-05	-5.76505e-06	-1.23356e-06	-6.05362e-06	-6.55606e-06	-9.91588e-06	-8.85988e-06	-1.80167e-05	-5.14668e-06	-2.37875e-05	-2.23543e-05	1.90589e-05	-3.43336e-05	1.60387e-05	-1.72755e-05	-1.74097e-05	-1.75618e-05	2.24249e-08
0.000119955	7.95846e-07	4.86453e-06	4.5731e-06	2.46215e-05	-6.08819e-06	9.73286e-06	3.0148e-06	1.74503e-05	1.94356e-05	4.01148e-06	5.62511e-06	1.5067e-05	4.29197e-05	-5.71624e-06	-1.30257e-06	-6.16284e-06	-5.56988e-06	-9.49627e-06	-8.7221e-06	-2.0029e-05	-5.14069e-06	-2.37957e-05	-2.22883e-05	1.91127e-05	-2.19879e-05	1.60555e-05	-1.6001e-05	-1.74053e-05	-1.81604e-05	2.17362e-08
0.000119955	-3.29149e-08	4.93338e-06	4.56688e-06	1.65778e-05	-6.08822e-06	9.71637e-06	2.82363e-06	1.483e-05	1.94361e-05	8.45476e-06	5.68327e-06	1.50648e-05	4.30284e-05	-4.89862e-06	-1.23484e-06	-6.29418e-06	-6.5663e-06	-9.95098e-06	-8.87202e-06	-1.81687e-05	-5.12788e-06	-2.38749e-05	-6.89203e-06	1.90779e-05	-2.57888e-05	1.61297e-05	-1.24813e-05	-1.72206e-05	-1.77953e-05	2.09467e-08
0.000119955	4.55886e-07	4.89589e-06	4.47041e-06	1.6656e-05	-6.08615e-06	9.66932e-06	2.28378e-06	1.40826e-05	1.94355e-05	6.45016e-06	5.7693e-06	1.50649e-05	4.29688e-05	-5.17796e-06	-1.22373e-06	-6.31332e-06	-6.29853e-06	-9.95895e-06	-8.83843e-06	-1.86783e-05	-5.12961e-06	-2.38662e-05	-6.71432e-06	1.90723e-05	-2.4985e-05	1.6143e-05	-1.01063e-05	-1.73216e-05	-1.78318e-05	2.08146e-08
0.000118114	4.65797e-07	4.80363e-06	4.58386e-06	1.69732e-05	-5.97386e-06	9.7495e-06	3.01026e-06	1.44441e-05	1.9468e-05	6.43234e-06	5.67537e-06	1.50661e-05	4.29588e-05	-5.0847e-06	-1.27095e-06	-6.27567e-06	-6.08411e-06	-9.88666e-06	-8.82844e-06	-1.90151e-05	-5.13025e-06	-2.32434e-05	-6.7495e-06	1.90293e-05	-2.55485e-05	1.60998e-05	-8.06909e-06	-1.73158e-05	-1.79905e-05	2.03726e-08
0.000118191	4.64278e-07	4.80378e-06	4.5756e-06	1.70776e-05	-6.08582e-06	9.74685e-06	2.86293e-06	1.40212e-05	1.9461e-05	5.97312e-06	5.69311e-06	1.50663e-05	4.29237e-05	-4.82153e-06	-1.25987e-06	-6.25076e-06	-6.14128e-06	-9.80563e-06	-8.53159e-06	-1.87699e-05	-5.1303e-06	-2.35052e-05	-9.37609e-06	1.90457e-05	-2.51212e-05	1.61017e-05	-5.33478e-06	-1.72877e-05	-1.78693e-05	2.03473e-08
0.000118144	4.70175e-07	4.82765e-06	4.56486e-06	1.71492e-05	-6.08568e-06	9.71913e-06	2.88839e-06	1.34115e-05	1.95903e-05	6.608e-06	5.67727e-06	1.50658e-05	4.29727e-05	-4.85454e-06	-1.25632e-06	-6.30411e-06	-6.29158e-06	-9.83402e-06	-8.75119e-06	-1.8813e-05	-5.1317e-06	-2.30456e-05	-7.61721e-06	1.90401e-05	-2.52082e-05	1.61029e-05	-2.54504e-06	-1.73274e-05	-1.78697e-05	2.02799e-08
0.000118255	1.03724e-06	4.8323e-06	4.55728e-06	1.23788e-05	-6.0853e-06	9.9862e-06	2.77683e-06	1.34827e-05	1.99747e-05	6.09243e-06	5.67036e-06	1.50777e-05	4.29552e-05	-5.14046e-06	-1.25251e-06	-6.25037e-06	-6.2633e-06	-9.80291e-06	-9.73531e-06	-1.88389e-05	-5.13232e-06	-2.30717e-05	-8.16571e-06	1.90567e-05	-2.41076e-05	1.61047e-05	-3.26416e-06	-1.72836e-05	-1.79243e-05	2.01615e-08
0.000118161	4.77621e-07	4.8412e-06	4.56897e-06	1.61528e-05	-6.08387e-06	9.70292e-06	2.91731e-06	1.38143e-05	1.96533e-05	6.43277e-06	5.67735e-06	1.50661e-05	4.29704e-05	-4.92931e-06	-1.25669e-06	-6.28088e-06	-6.29621e-06	-9.79918e-06	-8.74753e-06	-1.88079e-05	-5.13145e-06	-2.27917e-05	-7.37064e-06	1.89946e-05	-6.16445e-06	1.6102e-05	-1.04252e-06	-1.73153e-05	-1.78925e-05	1.96418e-08
0.000118202	1.39558e-06	4.70411e-06	4.25823e-06	1.11824e-05	-6.06197e-06	9.73715e-06	2.87896e-06	1.41765e-05	1.37349e-05	5.10245e-06	5.68311e-06	1.50686e-05	4.29462e-05	-5.10752e-06	3.56129e-07	-6.24132e-06	-6.26924e-06	-9.81073e-06	-8.94237e-06	-1.8854e-05	-4.35587e-06	-2.38586e-05	-6.9633e-06	1.81845e-05	-3.90887e-06	1.16742e-05	-2.57728e-06	-1.44028e-05	-1.7869e-05	1.90867e-08
0.000118202	1.39558e-06	4.70411e-06	4.25823e-06	1.11824e-05	-6.06197e-06	9.73715e-06	2.87896e-06	1.41765e-05	1.37349e-05	5.10245e-06	5.68311e-06	1.50686e-05	4.29462e-05	-5.10752e-06	3.56129e-07	-6.24132e-06	-6.26924e-06	-9.81073e-06	-8.94237e-06	-1.8854e-05	-4.35587e-06	-2.38586e-05	-6.9633e-06	1.81845e-05	-3.90887e-06	1.16742e-05	-2.57728e-06	-1.44028e-05	-1.7869e-05	1.90867e-08
0.00011819	1.18703e-06	4.8059e-06	4.47347e-06	9.47779e-06	-6.0655e-06	9.74206e-06	2.86288e-06	1.41207e-05	1.3274e-05	5.58377e-06	5.68609e-06	1.50684e-05	4.29489e-05	-5.00928e-06	-2.75014e-07	-6.26792e-06	-6.286e-06	-9.80844e-06	-8.81352e-06	-1.88493e-05	-4.79225e-06	-2.31242e-05	-6.97477e-06	1.82141e-05	-4.60221e-06	9.99308e-06	-2.31376e-06	-1.55693e-05	-1.78723e-05	1.90134e-08
0.000118199	1.20463e-06	4.81496e-06	4.28281e-06	1.10036e-05	-6.06412e-06	9.73647e-06	2.83058e-06	1.41497e-05	1.11811e-05	5.57386e-06	5.68356e-06	1.50687e-05	4.2946e-05	-5.04013e-06	-8.52716e-07	-6.24595e-06	-6.27753e-06	-9.80613e-06	-8.89555e-06	-1.88639e-05	-4.57633e-06	-2.31298e-05	-6.90764e-06	1.88777e-05	-4.69466e-06	9.12802e-06	-2.55199e-06	-1.53098e-05	-1.78611e-05	1.89956e-08
0.000118182	1.20839e-06	4.78322e-06	4.43458e-06	9.86408e-06	-6.06025e-06	9.72823e-06	2.8603e-06	1.41283e-05	1.13014e-05	5.60723e-06	5.68718e-06	1.50688e-05	4.29472e-05	-5.02456e-06	-5.84818e-07	-6.25278e-06	-6.28423e-06	-9.80483e-06	-8.88123e-06	-1.8864e-05	-4.91442e-06	-2.31204e-05	-6.94884e-06	1.83492e-05	-5.26727e-06	9.57765e-06	-2.44847e-06	-1.53599e-05	-1.78678e-05	1.89699e-08
6.67401e-05	1.24224e-06	4.80148e-06	4.39017e-06	9.79983e-06	-6.06419e-06	1.04848e-05	2.84548e-06	1.37123e-05	1.16343e-05	5.62406e-06	1.08725e-05	1.52721e-05	4.29469e-05	-5.02442e-06	-7.39994e-07	-6.26427e-06	-6.17197e-06	-9.75911e-06	-8.81805e-06	-1.88718e-05	-4.59922e-06	-2.31627e-05	-7.12909e-06	1.83728e-05	-6.05614e-06	9.55749e-06	-2.46894e-06	-1.54809e-05	-1.78654e-05	9.57112e-09
6.74068e-05	1.2261e-06	4.80287e-06	4.3968e-06	9.7638e-06	-6.06796e-06	9.94171e-06	2.85378e-06	1.41574e-05	1.13586e-05	5.67775e-06	6.35772e-06	1.51974e-05	4.31281e-05	-5.03132e-06	-7.56994e-07	-6.21059e-06	-6.1949e-06	-9.75728e-06	-8.87069e-06	-1.88619e-05	-4.66799e-06	-2.29816e-05	-7.02321e-06	1.81871e-05	-5.3993e-06	9.1885e-06	-2.46059e-06	-1.55025e-05	-1.78678e-05	9.56158e-09
6.52455e-05	1.21783e-06	4.80094e-06	4.39888e-06	9.71852e-06	-6.06301e-06	1.04293e-05	2.85133e-06	1.40091e-05	1.05123e-05	5.65772e-06	9.90837e-06	1.50965e-05	4.36684e-05	-5.02887e-06	-7.2312e-07	-5.4917e-06	-6.1896e-06	-9.80169e-06	-8.83316e-06	-1.88648e-05	-4.54281e-06	-2.28644e-05	-6.99775e-06	1.21095e-05	-5.89411e-06	9.47534e-06	-1.9198e-06	-1.55088e-05	-1.78663e-05	9.17197e-09
6.54471e-05	1.21717e-06	4.80145e-06	4.40085e-06	9.65585e-06	-6.06306e-06	1.04209e-05	2.85046e-06	1.405e-05	9.82401e-06	5.68214e-06	8.49212e-06	1.51409e-05	4.35219e-05	-5.02743e-06	-6.22084e-07	-5.65477e-06	-6.18735e-06	-9.7959e-06	-8.83771e-06	-1.88651e-05	-4.52438e-06	-2.28712e-05	-7.01085e-06	1.13688e-05	-5.81025e-06	9.45219e-06	-1.94224e-06	-1.55152e-05	-1.7866e-05	9.1303e-09
6.58113e-05	1.21998e-06	4.80133e-06	4.3955e-06	8.69485e-06	-6.06336e-06	1.01594e-05	2.84875e-06	1.39119e-05	9.72575e-06	5.65817e-06	7.0232e-06	1.51367e-05	4.33395e-05	-5.02853e-06	-7.49888e-07	-5.4546e-06	-6.19444e-06	-9.79206e-06	-8.85922e-06	-1.88666e-05	-4.53438e-06	-2.28945e-05	-7.02554e-06	1.0549e-05	-5.80395e-06	9.42794e-06	-2.21673e-06	-1.55993e-05	-1.78695e-05	9.09537e-09
6.56586e-05	1.22468e-06	4.8012e-06	4.39017e-06	8.84531e-06	-6.06317e-06	1.01858e-05	2.84988e-06	1.39912e-05	1.02851e-05	5.64189e-06	7.78334e-06	1.51641e-05	4.32699e-05	-5.02625e-06	-7.31635e-07	-5.56793e-06	-6.19607e-06	-9.79214e-06	-8.85124e-06	-1.88663e-05	-4.48048e-06	-2.29683e-05	-6.9983e-06	1.0128e-05	-5.64309e-06	9.43168e-06	-2.12186e-06	-1.55676e-05	-1.78668e-05	9.08934e-09
6.5673e-05	1.22565e-06	4.80073e-06	4.40453e-06	9.14019e-06	-6.06361e-06	1.01974e-05	3.27644e-06	1.4062e-05	1.0139e-05	5.66456e-06	7.33555e-06	1.51156e-05	4.32997e-05	-5.0255e-06	-7.39804e-07	-5.53959e-06	-6.19637e-06	-9.78913e-06	-8.86895e-06	-1.88655e-05	-4.4742e-06	-2.29052e-05	-7.00477e-06	1.02667e-05	-5.6646e-06	9.41272e-06	-2.15226e-06	-1.55885e-05	-1.16584e-05	8.91036e-09
6.58461e-05	1.21713e-06	4.75268e-06	4.39036e-06	7.53285e-06	-6.26266e-06	1.01347e-05	2.8503e-06	1.35174e-05	9.82412e-06	5.25773e-06	6.01266e-06	1.33316e-05	8.1128e-06	-5.05573e-06	-1.48924e-07	-5.5491e-06	-6.21382e-06	-1.19782e-05	-8.84812e-06	-1.8867e-05	-4.52428e-06	-2.29146e-05	-6.81734e-06	1.04606e-05	-5.7007e-06	7.97105e-06	-2.29982e-06	-1.55642e-05	-1.78675e-05	7.20941e-09
6.57654e-05	1.20615e-06	4.73738e-06	4.3907e-06	8.28139e-06	-6.45724e-06	1.02323e-05	3.08842e-06	1.37829e-05	9.75304e-06	5.33701e-06	6.21709e-06	1.34253e-05	6.54834e-06	-5.03863e-06	-4.68941e-07	-5.58914e-06	-6.2077e-06	-1.05548e-05	-8.85677e-06	-1.88665e-05	-4.51967e-06	-2.29106e-05	-6.91026e-06	9.44787e-06	-5.6836e-06	8.57337e-06	-2.24682e-06	-1.55664e-05	-8.30313e-06	6.91374e-09
6.41566e-05	7.17181e-07	4.75515e-06	4.48366e-06	8.64391e-06	-6.43491e-06	1.02296e-05	2.91028e-06	1.37141e-05	9.88825e-06	4.95592e-06	4.69888e-06	1.41547e-05	6.50056e-06	-5.04485e-06	-6.11953e-07	-5.98385e-06	-6.27941e-06	-1.00605e-05	-8.85167e-06	-1.88666e-05	-4.56539e-06	-2.30747e-05	-6.93213e-06	9.30861e-06	-5.71193e-06	8.92499e-06	-2.26007e-06	-1.55607e-05	-1.08352e-05	6.76515e-09
6.44567e-05	8.7512e-07	4.75362e-06	4.47968e-06	8.43993e-06	-6.42768e-06	1.01765e-05	3.16886e-06	1.37119e-05	9.92433e-06	5.13089e-06	4.99481e-06	1.41976e-05	6.88179e-06	-5.04429e-06	-5.05541e-07	-5.82004e-06	-6.30706e-06	-1.02366e-05	-8.85215e-06	-1.88665e-05	-4.55109e-06	-2.30013e-05	-6.93092e-06	8.83307e-06	-5.70168e-06	8.2867e-06	-2.2818e-06	-1.55621e-05	-8.36729e-06	6.74381e-09
6.43043e-05	8.73404e-07	4.76737e-06	4.42992e-06	8.24466e-06	-6.46689e-06	1.01885e-05	2.98445e-06	1.36838e-05	9.84148e-06	5.1361e-06	4.40235e-06	1.41569e-05	6.1894e-06	-5.03894e-06	-4.40636e-07	-5.82877e-06	-6.26039e-06	-1.01762e-05	-8.85703e-06	-1.88671e-05	-4.46826e-06	-2.3003e-05	-6.92564e-06	8.77748e-06	-5.77762e-06	8.70149e-06	-2.1955e-06	-1.55609e-05	-8.51213e-06	6.7086e-09
4.53997e-05	9.66283e-07	5.07009e-06	4.45871e-06	8.40269e-06	-6.39713e-06	1.02159e-05	2.9825e-06	1.36716e-05	1.09392e-05	3.11413e-06	5.21577e-06	1.40717e-05	5.76959e-06	-5.04854e-06	-5.24637e-07	-5.91234e-06	-6.41278e-06	-1.03418e-05	-8.84991e-06	-1.85143e-05	-4.15398e-06	-2.29497e-05	-6.80998e-06	8.65522e-06	-5.72646e-06	1.03826e-05	-2.42231e-06	-1.60805e-05	-9.98519e-06	4.7071e-09
4.28827e-05	8.88668e-07	5.46096e-06	4.43046e-06	8.29217e-06	-6.589e-06	1.02174e-05	2.97577e-06	1.36803e-05	1.07524e-05	2.8513e-06	5.17367e-06	1.41287e-05	5.73028e-06	-5.18629e-06	-4.81709e-07	-6.34629e-06	-6.57372e-06	-1.02843e-05	-8.85234e-06	-1.8408e-05	-4.16642e-06	-2.29605e-05	-6.76921e-06	8.67256e-06	-5.84713e-06	9.74669e-06	-3.29348e-06	-1.57463e-05	-8.64333e-06	4.44658e-09
4.43224e-05	9.21446e-07	4.89189e-06	4.43878e-06	8.24295e-06	-6.39965e-06	1.02174e-05	2.99182e-06	1.3688e-05	1.01692e-05	4.11165e-06	5.12692e-06	1.42116e-05	3.96189e-06	-5.10493e-06	-4.43448e-07	-6.00909e-06	-6.33983e-06	-7.89649e-06	-8.85419e-06	-1.87329e-05	-4.42831e-06	-2.29804e-05	-6.81906e-06	8.75845e-06	-5.85048e-06	1.00054e-05	-2.63547e-06	-4.99092e-06	-9.99364e-06	4.31405e-09
4.40179e-05	9.33445e-07	5.00602e-06	4.45287e-06	8.32176e-06	-6.48131e-06	1.02324e-05	2.97466e-06	1.36931e-05	1.01113e-05	4.06177e-06	5.12803e-06	2.45316e-08	6.06584e-06	-5.1497e-06	-4.4534e-07	-6.20593e-06	-6.43323e-06	-1.01962e-05	-8.85197e-06	-1.85864e-05	-4.23521e-06	-2.29833e-05	-6.84512e-06	8.78177e-06	-5.79932e-06	9.46045e-06	-2.46149e-06	-1.03603e-05	-9.40326e-06	4.20696e-09
4.34771e-05	9.38495e-07	4.96238e-06	4.44348e-06	8.32285e-06	-6.44165e-06	1.02187e-05	2.98111e-06	1.37017e-05	1.00057e-05	3.92918e-06	5.14653e-06	2.0501e-06	5.65948e-06	-5.14712e-06	-4.50015e-07	-6.24173e-06	-6.44153e-06	-1.01616e-05	-8.85317e-06	-1.85387e-05	-4.28447e-06	-2.29768e-05	-6.78874e-06	8.76645e-06	-5.81772e-06	9.59458e-06	-2.75323e-06	-5.55686e-06	-9.36552e-06	4.07936e-09
4.34993e-05	9.34752e-07	5.01536e-06	4.44131e-06	8.32073e-06	-6.45556e-06	1.02198e-05	2.98224e-06	1.37009e-05	1.00834e-05	3.90245e-06	5.13765e-06	2.18923e-06	5.60516e-06	-5.1472e-06	-4.50853e-07	-6.1604e-06	-6.44256e-06	-9.71203e-06	-8.85324e-06	-1.85463e-05	-4.29864e-06	-2.29781e-05	-6.79419e-06	8.76787e-06	-5.80888e-06	9.60242e-06	-2.7466e-06	-5.91425e-06	-9.32295e-06	4.07714e-09
4.35481e-05	9.26053e-07	4.99342e-06	4.44267e-06	8.31622e-06	-8.72921e-07	1.02064e-05	3.16761e-06	1.37011e-05	1.01462e-05	3.91715e-06	5.04139e-06	3.94404e-06	5.55938e-06	-5.14873e-06	-6.52901e-07	-6.1825e-06	-6.40639e-06	-9.61528e-06	-7.27483e-06	-1.86083e-05	-4.30835e-06	-2.29501e-05	-6.80833e-06	8.78583e-06	-5.81832e-06	9.30997e-06	-2.78624e-06	-6.26027e-06	-9.44181e-06	4.02726e-09
4.35938e-05	9.26671e-07	2.74646e-06	4.43733e-06	8.31745e-06	-2.1919e-06	1.02145e-05	3.00064e-06	1.37129e-05	1.01119e-05	3.89623e-06	5.0765e-06	3.51497e-06	5.62889e-06	-5.1401e-06	-5.19693e-07	-6.08532e-06	-6.42022e-06	-9.20827e-06	-7.26851e-06	-1.85902e-05	-4.41734e-06	-2.29379e-05	-6.80174e-06	8.77802e-06	-5.8139e-06	9.37647e-06	-2.77748e-06	-6.30375e-06	-9.36794e-06	4.00519e-09
4.35103e-05	9.47985e-07	4.7688e-06	4.44261e-06	8.313e-06	-2.55944e-06	4.22618e-06	3.05592e-06	1.37128e-05	1.01493e-05	3.87369e-06	5.07111e-06	3.04949e-06	5.65649e-06	-5.13595e-06	-5.15459e-07	-6.17848e-06	-6.41442e-06	-8.76026e-06	-7.58751e-06	-1.85607e-05	-4.24064e-06	-2.29956e-05	-6.82344e-06	8.77015e-06	-5.81099e-06	9.37702e-06	-2.75075e-06	-6.17322e-06	-9.38232e-06	3.92287e-09
4.3509e-05	9.71481e-07	3.76277e-06	4.44225e-06	8.2639e-06	-2.93419e-06	3.38768e-06	3.03275e-06	1.37122e-05	1.02081e-05	3.89515e-06	5.07771e-06	3.56457e-06	5.5744e-06	-5.13789e-06	-5.47784e-07	-6.1824e-06	-6.40908e-06	-8.75872e-06	-7.7449e-06	-1.85106e-05	-4.41739e-06	-2.29524e-05	-6.81975e-06	8.77158e-06	-5.81199e-06	9.34503e-06	-2.73984e-06	-6.28208e-06	-9.39733e-06	3.91392e-09
4.29199e-05	9.46715e-07	3.95564e-06	4.44242e-06	8.30458e-06	-2.25391e-06	3.92446e-06	3.00536e-06	1.37348e-05	1.0159e-05	3.8785e-06	5.59364e-06	3.75045e-06	5.60454e-06	-5.13665e-06	-5.61076e-07	-6.03943e-06	-6.41751e-06	-8.98335e-06	-7.49367e-06	-1.85411e-05	-4.51166e-06	-2.29532e-05	-6.81858e-06	4.64811e-06	-5.81113e-06	9.38862e-06	-2.72822e-06	-6.25834e-06	-9.36126e-06	3.81698e-09
4.33402e-05	9.41922e-07	3.99158e-06	4.43498e-06	8.30186e-06	-2.41801e-06	4.03155e-06	2.98001e-06	7.81676e-06	1.01617e-05	3.83817e-06	5.15042e-06	3.63684e-06	5.57746e-06	-5.13674e-06	-5.38915e-07	-6.0711e-06	-6.33094e-06	-9.01716e-06	-7.53956e-06	-1.85323e-05	-4.55291e-06	-2.29717e-05	-7.00397e-06	5.78853e-06	-5.81851e-06	9.34471e-06	-2.75002e-06	-6.25213e-06	-6.33769e-06	3.68892e-09
4.30316e-05	9.39019e-07	3.80243e-06	4.43771e-06	8.29903e-06	-2.64215e-06	4.19885e-06	3.00685e-06	7.29943e-06	1.01702e-05	3.84381e-06	5.23471e-06	3.59136e-06	5.58999e-06	-5.1365e-06	-6.9955e-07	-6.10956e-06	-6.34418e-06	-9.02824e-06	-7.48326e-06	-1.86038e-05	-4.75431e-06	-2.29591e-05	-6.95e-06	5.48163e-06	-5.82289e-06	9.37714e-06	-2.76017e-06	-6.21525e-06	-2.94795e-06	3.62522e-09
4.30264e-05	9.3916e-07	3.87468e-06	4.43874e-06	8.2991e-06	-2.61681e-06	4.00583e-06	3.00153e-06	7.50298e-06	1.01745e-05	3.85423e-06	5.28539e-06	3.58081e-06	5.5944e-06	-5.13829e-06	-6.49529e-07	-6.14511e-06	-6.37247e-06	-8.99976e-06	-7.48727e-06	-1.85779e-05	-4.76963e-06	-2.29706e-05	-6.92753e-06	3.75922e-06	-5.81935e-06	9.36427e-06	-2.75462e-06	-6.28608e-06	-3.8142e-06	3.61748e-09
4.30495e-05	9.39153e-07	3.74949e-06	4.43683e-06	8.29939e-06	-2.54988e-06	4.01819e-06	3.00324e-06	7.56208e-06	1.01751e-05	3.856e-06	5.26153e-06	3.53406e-06	5.59408e-06	-5.15659e-06	-5.93267e-07	-6.13825e-06	-6.36503e-06	-9.01175e-06	-7.49421e-06	-1.85715e-05	-4.67331e-06	-2.29726e-05	-6.92179e-06	3.9109e-06	-5.82044e-06	9.36262e-06	-2.75675e-06	-6.27232e-06	-3.49292e-06	3.61636e-09
4.30405e-05	9.06146e-07	3.82917e-06	4.42776e-06	8.29921e-06	-2.61335e-06	4.00137e-06	2.99437e-06	7.63055e-06	1.0173e-05	3.86121e-06	5.22854e-06	3.58515e-06	5.59226e-06	-5.1399e-06	-5.62019e-07	-6.13668e-06	-6.36126e-06	-8.999e-06	-7.49877e-06	-1.85739e-05	-4.75236e-06	-2.29652e-05	-5.601e-06	4.22646e-06	-5.82215e-06	9.37081e-06	-2.7563e-06	-6.27665e-06	-3.21104e-06	3.60164e-09
3.00943e-05	9.36465e-07	3.82203e-06	-1.10398e-06	8.29964e-06	-2.56884e-06	3.96055e-06	2.8468e-06	7.51693e-06	6.44633e-06	6.00473e-06	5.26683e-06	3.58696e-06	4.06909e-06	-5.13804e-06	-6.74942e-07	3.10384e-06	-6.29225e-06	-8.97975e-06	-7.49713e-06	2.45983e-06	-4.67877e-06	-2.28907e-05	-6.58263e-06	4.1254e-06	-5.8207e-06	9.35733e-06	-3.18404e-06	-6.26793e-06	-3.71744e-06	2.22281e-09
3.03999e-05	9.36113e-07	3.71312e-06	-9.74109e-07	8.2996e-06	-2.56887e-06	3.96048e-06	2.84807e-06	7.51635e-06	6.43422e-06	5.152e-06	5.26791e-06	3.58627e-06	4.07469e-06	-5.13814e-06	-6.75459e-07	1.05006e-06	-6.26082e-06	-8.98272e-06	-7.49905e-06	1.93208e-06	-4.69932e-06	-2.28835e-05	-6.58326e-06	4.12529e-06	-5.82051e-06	9.35399e-06	-3.17321e-06	-6.26828e-06	-3.66419e-06	2.21877e-09
2.96209e-05	9.36532e-07	2.92301e-06	-1.64591e-06	8.29966e-06	-2.56792e-06	3.96065e-06	2.80211e-06	7.51679e-06	6.86561e-06	5.50779e-06	5.26855e-06	3.58684e-06	4.13799e-06	-5.13873e-06	-6.5311e-07	1.54974e-06	-6.29645e-06	-8.98373e-06	-7.50752e-06	-3.84025e-06	-4.70064e-06	-2.28782e-05	-6.58271e-06	4.10431e-06	-5.82034e-06	9.35551e-06	-3.15234e-06	-6.26745e-06	-3.72546e-06	2.19114e-09
2.936e-05	9.35853e-07	3.5497e-06	-1.13003e-06	8.29526e-06	-2.56753e-06	3.95698e-06	2.82219e-06	7.51494e-06	6.33457e-06	5.35967e-06	5.26383e-06	3.58396e-06	4.23014e-06	-4.98915e-06	-6.72781e-07	6.36823e-07	-6.17271e-06	-8.98479e-06	-7.50296e-06	6.57132e-07	-4.7068e-06	-2.28817e-05	-6.56897e-06	4.1392e-06	-5.82059e-06	9.35283e-06	-3.14562e-06	-6.26891e-06	-3.64866e-06	2.15074e-09
2.92711e-05	9.35833e-07	3.42604e-06	-1.29669e-06	8.2956e-06	-2.56361e-06	3.96077e-06	2.83252e-06	7.52032e-06	7.06091e-06	5.36342e-06	5.25986e-06	3.56285e-06	4.2215e-06	-5.02663e-06	-9.6417e-07	1.01757e-06	-6.19596e-06	-8.98523e-06	-7.50293e-06	-1.06802e-06	-4.70367e-06	-2.28842e-05	-6.56484e-06	4.11706e-06	-1.7829e-06	9.35492e-06	-3.05408e-06	-6.26926e-06	-3.65573e-06	2.12589e-09
2.93583e-05	9.35712e-07	2.77413e-06	-2.0437e-06	8.28764e-06	-2.56925e-06	3.94929e-06	2.84303e-06	7.52337e-06	6.47271e-06	4.79009e-06	5.25157e-06	3.58201e-06	4.27153e-06	-4.93192e-06	-6.72735e-07	4.19833e-07	-6.1852e-06	-8.98625e-06	-7.50416e-06	-1.48876e-06	-4.70554e-06	-2.28741e-05	-6.54095e-06	4.13028e-06	-3.48291e-06	9.35388e-06	-3.05338e-06	-6.26931e-06	-3.64624e-06	2.12297e-09
2.91824e-05	9.35316e-07	3.27073e-06	-9.13902e-07	8.2861e-06	-2.55124e-06	3.95704e-06	2.84214e-06	7.52419e-06	6.42583e-06	4.99487e-06	5.2606e-06	3.58158e-06	4.24565e-06	-5.01318e-06	-8.522e-07	8.78506e-07	-6.1843e-06	-8.98743e-06	-7.50396e-06	-1.36196e-06	-4.70908e-06	-2.28859e-05	-6.52463e-06	4.12402e-06	-3.02085e-06	9.35491e-06	-3.04713e-06	-6.26887e-06	-3.65721e-06	2.11224e-09
1.1198e-05	1.05155e-06	3.16808e-06	-9.46992e-07	8.29085e-06	-2.64775e-06	3.9561e-06	2.85436e-06	7.52352e-06	6.60342e-06	5.08189e-06	5.26165e-06	3.97437e-06	1.10803e-06	-4.99422e-06	-7.87116e-07	8.46174e-07	-6.19012e-06	-9.03206e-06	-7.50425e-06	-1.41226e-06	-4.69769e-06	-2.28854e-05	-6.52542e-06	4.11865e-06	-3.17792e-06	9.35742e-06	-3.08543e-06	-6.2689e-06	-3.16972e-06	1.37408e-09
1.0946e-05	1.24171e-06	3.12385e-06	-1.00395e-06	8.28705e-06	-3.82439e-06	3.9548e-06	2.85277e-06	7.50951e-06	6.59879e-06	5.06678e-06	5.25857e-06	3.863e-06	5.52863e-07	-5.00044e-06	-7.13539e-07	7.10969e-07	-6.18782e-06	-9.05542e-06	-7.51106e-06	-1.27521e-06	-4.70289e-06	-2.28849e-05	-6.53467e-06	4.11827e-06	-3.33171e-06	9.355e-06	-3.07832e-06	-6.2689e-06	-2.82146e-06	1.37289e-09
1.24195e-05	9.49748e-07	3.16694e-06	-1.0975e-06	5.27072e-06	-2.74452e-06	3.95493e-06	2.85432e-06	7.51976e-06	6.79116e-06	5.03884e-06	5.25877e-06	3.85944e-06	-7.90764e-07	-5.00343e-06	-7.38429e-07	8.35147e-07	-6.19564e-06	-9.02801e-06	-7.50398e-06	-1.28776e-06	-4.69854e-06	-2.28854e-05	-6.49132e-06	4.12172e-06	-3.10942e-06	9.25717e-06	-3.09343e-06	-6.26892e-06	-3.01594e-06	1.35912e-09
1.07955e-05	1.04887e-06	3.09392e-06	-1.07349e-06	6.76884e-06	-2.90219e-06	3.95558e-06	2.85228e-06	7.51667e-06	6.67086e-06	5.05808e-06	5.2591e-06	3.76868e-06	7.55994e-07	-5.01521e-06	-7.39877e-07	8.15875e-07	-6.19208e-06	-9.01674e-06	-7.51207e-06	-1.33834e-06	-4.70047e-06	-2.28843e-05	-6.53022e-06	4.11805e-06	-3.04795e-06	9.35371e-06	-3.09166e-06	-6.26891e-06	-3.09057e-06	1.34022e-09
1.15439e-05	1.04955e-06	3.132e-06	-1.01987e-06	4.69783e-06	-3.01179e-06	3.9548e-06	2.85237e-06	7.52147e-06	6.63025e-06	5.04678e-06	5.36236e-06	3.83482e-06	3.1936e-07	-5.01672e-06	-7.42457e-07	7.39164e-07	-6.18891e-06	-9.09e-06	-7.51118e-06	-1.33974e-06	-4.7031e-06	-3.93626e-06	-6.51607e-06	4.11844e-06	-3.34057e-06	9.35593e-06	-3.08488e-06	-6.26895e-06	-3.01177e-06	8.28716e-10
1.17954e-05	1.05159e-06	3.44697e-08	-9.99147e-07	5.35934e-06	-2.82928e-06	3.93564e-06	2.64088e-06	7.52196e-06	6.64189e-06	5.04842e-06	5.32093e-06	3.77561e-06	7.87723e-07	-5.00995e-06	-7.56358e-07	7.52681e-07	-6.18563e-06	-9.03263e-06	-7.50829e-06	-1.34353e-06	-4.70073e-06	-4.85002e-06	-6.52398e-06	4.11979e-06	-3.19048e-06	5.80656e-06	-3.08362e-06	-6.26894e-06	-3.12136e-06	7.81666e-10
1.15822e-05	1.05472e-06	1.45116e-06	-1.01545e-06	5.21222e-06	-2.91858e-06	3.94211e-06	2.77361e-06	7.42772e-06	6.45821e-06	5.05315e-06	5.31885e-06	3.80679e-06	4.94121e-07	-5.00946e-06	-7.40382e-07	7.55413e-07	-6.1901e-06	-5.12487e-06	-7.51018e-06	-1.35917e-06	-4.69435e-06	-2.82227e-06	-6.52224e-06	4.11837e-06	-3.14607e-06	7.15306e-06	-3.08386e-06	-6.26891e-06	-3.07621e-06	7.20639e-10
1.12363e-05	1.04365e-06	1.32269e-06	-1.01207e-06	5.44326e-06	-2.93685e-06	3.94051e-06	2.77189e-06	3.41624e-06	6.35055e-06	5.06797e-06	5.33529e-06	3.78554e-06	6.94294e-07	-5.01299e-06	-6.89967e-07	7.74188e-07	-6.18944e-06	-5.97717e-06	-7.50027e-06	-1.32794e-06	-4.69909e-06	-2.76809e-06	-6.52708e-06	4.1205e-06	-3.15001e-06	6.43435e-06	-3.08143e-06	-6.25248e-06	-3.07369e-06	6.69489e-10
1.16231e-05	1.07022e-06	1.36062e-06	-1.00612e-06	6.75906e-07	-2.94779e-06	3.81897e-06	2.77497e-06	3.69098e-06	6.22931e-06	5.04364e-06	5.30862e-06	3.79171e-06	7.35159e-07	-5.00956e-06	-6.98493e-07	7.25425e-07	-6.18928e-06	-5.66092e-06	-7.51907e-06	-1.38789e-06	-4.65011e-06	-2.87451e-06	-6.52675e-06	4.24704e-06	-3.16055e-06	6.43938e-06	-3.08125e-06	-6.26128e-06	-3.0695e-06	6.46525e-10
1.12869e-05	1.0701e-06	1.52559e-06	-9.83179e-07	2.32828e-06	-2.95887e-06	3.75225e-06	2.64516e-06	3.75281e-06	6.11501e-06	5.05109e-06	5.32579e-06	3.80078e-06	7.29925e-07	-5.0095e-06	-6.7677e-07	7.60302e-07	-6.18955e-06	-5.66699e-06	-7.52548e-06	-1.35119e-06	-4.68514e-06	-3.11873e-06	-6.5312e-06	4.16143e-06	-3.16426e-06	6.43921e-06	-3.08217e-06	-6.25892e-06	-3.07557e-06	6.43694e-10
1.15331e-05	1.07073e-06	1.39955e-06	-1.01313e-06	9.64857e-07	-2.96171e-06	3.8735e-06	2.74843e-06	2.62241e-06	6.13011e-06	5.05991e-06	5.05389e-06	2.58143e-06	8.44838e-07	-5.00876e-06	-6.82347e-07	7.61486e-07	-6.18779e-06	-5.69334e-06	-7.52406e-06	-1.35225e-06	-4.69073e-06	-3.05525e-06	-6.58669e-06	4.13505e-06	-3.16237e-06	6.18814e-06	-3.20267e-06	-6.26257e-06	-2.82686e-06	6.25241e-10
1.14809e-05	1.07022e-06	1.41868e-06	-9.87912e-07	1.25194e-06	-2.94736e-06	3.83955e-06	2.75303e-06	2.87699e-06	6.12063e-06	5.0469e-06	5.13276e-06	2.52533e-06	8.43666e-07	-5.00811e-06	-6.97338e-07	7.6059e-07	-6.18765e-06	-5.62466e-06	-7.52402e-06	-1.37409e-06	-4.68407e-06	-2.98698e-06	-6.55005e-06	4.13397e-06	-3.1577e-06	6.08679e-06	-3.25549e-06	-6.25493e-06	-2.6752e-06	6.22489e-10
1.12305e-05	1.06939e-06	1.41179e-06	-9.73013e-07	1.04102e-06	-2.96014e-06	3.83594e-06	2.74181e-06	2.95506e-06	6.13506e-06	5.05236e-06	5.11658e-06	2.86894e-06	7.84196e-07	-5.0078e-06	-6.89494e-07	7.54344e-07	-6.18835e-06	-5.58337e-06	-7.51986e-06	-1.35468e-06	-4.67934e-06	-3.03207e-06	-6.55839e-06	4.14362e-06	-3.15905e-06	6.04409e-06	-3.14308e-06	-6.25986e-06	-2.63318e-06	6.16966e-10
1.12274e-05	1.06946e-06	1.40686e-06	-9.77401e-07	9.97206e-07	-2.95956e-06	3.85057e-06	2.7492e-06	2.88523e-06	6.14833e-06	5.05569e-06	5.08821e-06	2.82787e-06	8.14181e-07	-5.00848e-06	-6.83532e-07	7.60202e-07	-6.18844e-06	-5.58279e-06	-7.52016e-06	-1.35255e-06	-4.68262e-06	-2.99454e-06	-6.55269e-06	4.13754e-06	-3.15878e-06	6.00022e-06	-3.16973e-06	-6.2594e-06	-2.747e-06	6.16189e-10
9.93811e-06	1.06287e-06	1.18911e-06	-1.03023e-06	1.1347e-06	-2.97327e-06	3.85127e-06	2.74517e-06	2.93002e-06	6.143e-06	5.14309e-06	5.10427e-06	2.62225e-06	7.9674e-07	-5.00811e-06	-6.87036e-07	7.59973e-07	-6.18844e-06	-5.64172e-06	-7.52044e-06	-8.26004e-08	-4.95665e-06	-3.00891e-06	-6.55995e-06	4.14395e-06	-3.16246e-06	6.07557e-06	-3.16397e-06	-6.27528e-06	-2.64576e-06	5.91156e-10
1.0406e-05	1.06885e-06	1.39833e-06	-9.86465e-07	1.19912e-06	-2.94676e-06	3.83721e-06	2.74969e-06	2.9334e-06	6.14387e-06	5.05268e-06	5.10123e-06	2.71501e-06	7.86502e-07	-5.00807e-06	-6.69329e-07	7.34411e-07	-6.18872e-06	-5.61481e-06	-7.52197e-06	-1.17473e-06	-4.69044e-06	-3.05531e-06	-5.18019e-06	4.14444e-06	-3.1582e-06	4.91816e-06	-3.15898e-06	-6.25936e-06	-2.69819e-06	5.70457e-10
1.04981e-05	1.07853e-06	1.39319e-06	-2.257e-06	4.83881e-07	-2.96961e-06	3.85946e-06	2.54605e-06	2.77601e-06	5.97502e-06	3.89562e-06	5.10283e-06	2.70211e-06	8.05976e-07	-4.66962e-06	-6.79059e-07	7.78556e-07	-6.1893e-06	-5.60336e-06	-7.52232e-06	-1.21967e-06	-2.01324e-06	-2.76783e-06	-3.08146e-06	4.14085e-06	-3.15932e-06	5.51757e-06	-3.16761e-06	-5.6711e-06	-2.1604e-06	5.17706e-10
1.01692e-05	1.0739e-06	1.38468e-06	-1.07626e-06	6.98832e-07	-2.96803e-06	3.89229e-06	2.71732e-06	2.74206e-06	6.12829e-06	2.67122e-06	5.11003e-06	2.75884e-06	7.76864e-07	-3.17241e-06	-6.85732e-07	7.70579e-07	-5.75823e-06	-5.60892e-06	-7.52216e-06	-1.05136e-06	-1.71803e-06	-3.01193e-06	-4.17252e-06	4.14194e-06	-3.1574e-06	5.51382e-06	-3.16559e-06	-6.12186e-06	-2.27618e-06	4.99084e-10
1.03831e-05	9.21919e-07	1.38395e-06	-1.11637e-06	6.737e-07	-2.96084e-06	3.85233e-06	2.63516e-06	2.89374e-06	6.1226e-06	2.11942e-06	5.15898e-06	2.74368e-06	7.92618e-07	-3.45045e-06	-6.79968e-07	8.40013e-07	-5.3806e-06	-4.02464e-06	-7.52232e-06	-1.1577e-06	-1.95711e-06	-3.02298e-06	-3.01394e-06	4.15667e-06	-3.13158e-06	5.47322e-06	-3.3249e-06	-6.12233e-06	-2.38992e-06	4.77438e-10
1.03139e-05	1.02408e-06	1.37858e-06	-1.14026e-06	7.36319e-07	-2.96465e-06	3.85647e-06	2.56183e-06	2.84861e-06	6.19324e-06	2.60877e-06	4.39919e-06	2.74083e-06	7.92085e-07	-3.30125e-06	-7.72866e-07	8.21661e-07	-5.31951e-06	-4.36871e-06	-7.51722e-06	-1.09786e-06	-1.92511e-06	-3.02046e-06	-3.174e-06	4.1487e-06	-3.13806e-06	5.24057e-06	-3.28151e-06	-6.02453e-06	-2.5154e-06	4.70245e-10
1.02549e-05	1.02937e-06	1.36808e-06	-1.22133e-06	8.51898e-07	-2.96355e-06	3.83678e-06	2.65203e-06	2.82862e-06	6.04493e-06	3.09656e-06	4.96575e-06	2.72654e-06	7.99277e-07	-2.95299e-06	-6.72628e-07	8.4987e-07	-5.44422e-06	-4.3492e-06	-7.52858e-06	-7.07571e-07	-1.51423e-06	-3.19278e-06	-2.94168e-06	2.87453e-06	-3.1455e-06	5.27735e-06	-3.21338e-06	-5.76383e-06	-2.52377e-06	4.60405e-10
8.98725e-06	9.76846e-07	1.36172e-06	-1.18172e-06	8.41838e-07	-2.965e-06	3.83735e-06	2.57607e-06	2.92936e-06	6.0118e-06	2.50809e-06	5.09064e-06	2.73138e-06	7.3964e-07	-2.7794e-06	-6.72777e-07	8.4801e-07	-5.48901e-06	-4.29664e-06	-7.52132e-06	-1.06384e-06	-1.62448e-06	-3.652e-06	-2.67064e-06	3.34801e-06	-3.144e-06	5.35756e-06	-3.17745e-06	-5.69229e-06	-2.85054e-06	4.39491e-10
9.24357e-06	1.05215e-06	1.36794e-06	-1.22191e-06	8.19617e-07	-2.94526e-06	3.83765e-06	2.57077e-06	2.84505e-06	6.10472e-06	2.51329e-06	5.00458e-06	2.68634e-06	7.69759e-07	-2.77163e-06	-5.65928e-07	8.3532e-07	-5.51147e-06	-2.14233e-06	-7.52123e-06	-1.06965e-06	-1.60426e-06	-3.1355e-06	-2.7643e-06	3.14728e-06	-3.1352e-06	5.3231e-06	-3.20909e-06	-5.73233e-06	-2.6273e-06	4.24687e-10
8.37618e-06	5.68125e-07	1.36444e-06	-1.20476e-06	8.0233e-07	-2.93609e-06	4.16207e-06	2.60237e-06	2.89279e-06	5.61284e-06	2.71528e-06	5.09337e-06	2.71516e-06	7.77838e-07	-2.10916e-06	-1.2931e-07	8.40701e-07	-5.54e-06	-3.26091e-06	-3.07365e-06	-1.08442e-06	-1.77548e-06	-3.35634e-06	-2.80924e-06	3.02462e-06	-3.14508e-06	5.36153e-06	-3.21711e-06	-5.79155e-06	-2.528e-06	3.65818e-10
7.99304e-06	8.23176e-07	1.36625e-06	-1.19042e-06	8.16396e-07	-2.91912e-06	4.14868e-06	2.5956e-06	2.59484e-06	5.65907e-06	2.73186e-06	5.04806e-06	2.71348e-06	7.37634e-07	-1.72538e-06	-4.44153e-07	8.33134e-07	-5.52051e-06	-2.41461e-06	-3.41755e-06	-1.08385e-06	-1.69182e-06	-3.26007e-06	-2.88755e-06	3.09488e-06	-2.99785e-06	5.32287e-06	-3.22314e-06	-5.7692e-06	-2.60264e-06	3.52799e-10
7.96887e-06	7.75137e-07	1.3677e-06	-1.19689e-06	8.23106e-07	-2.90404e-06	4.11818e-06	2.59801e-06	2.58498e-06	5.61428e-06	2.66767e-06	5.05043e-06	2.7148e-06	7.40922e-07	-2.16834e-06	-2.51235e-07	8.32413e-07	-5.52459e-06	-2.18343e-06	-3.39633e-06	-1.08215e-06	-1.70291e-06	-3.22626e-06	-2.86594e-06	3.08374e-06	-3.02078e-06	5.33214e-06	-3.22324e-06	-5.76041e-06	-2.51525e-06	3.50911e-10
7.98425e-06	8.04333e-07	1.36669e-06	-1.20894e-06	8.10772e-07	-2.91778e-06	3.97377e-06	2.59236e-06	2.46006e-06	5.55129e-06	2.70994e-06	5.05173e-06	2.72341e-06	7.35243e-07	-1.9406e-06	-3.39619e-07	8.3463e-07	-5.51599e-06	-2.44655e-06	-2.79557e-06	-1.06795e-06	-1.70191e-06	-3.21559e-06	-2.85003e-06	3.08194e-06	-3.07069e-06	5.32314e-06	-3.22167e-06	-5.7677e-06	-2.58507e-06	3.45992e-10
8.0644e-06	7.8642e-07	1.3671e-06	-1.19851e-06	7.65408e-07	-2.92234e-06	3.99474e-06	2.59238e-06	2.47757e-06	5.62613e-06	2.66798e-06	4.82775e-06	2.72132e-06	7.28607e-07	-2.07613e-06	-3.56524e-07	8.35026e-07	-5.50346e-06	-1.92455e-06	-2.80168e-06	-1.08154e-06	-1.67947e-06	-3.22322e-06	-2.83452e-06	3.07448e-06	-3.0987e-06	5.31954e-06	-2.99066e-06	-5.7687e-06	-2.55607e-06	3.42414e-10
8.05021e-06	7.77398e-07	1.3668e-06	-1.19954e-06	8.12465e-07	-2.97878e-06	4.07566e-06	2.57192e-06	2.5356e-06	5.61509e-06	2.65813e-06	4.37342e-06	2.71951e-06	7.30989e-07	-2.03687e-06	-4.68669e-07	8.37631e-07	-5.50667e-06	-2.1112e-06	-2.82228e-06	-1.08275e-06	-1.69378e-06	-2.55909e-06	-2.8489e-06	3.08511e-06	-3.11048e-06	5.32192e-06	-3.17548e-06	-5.7686e-06	-2.55114e-06	3.37464e-10
8.0572e-06	7.76224e-07	1.36681e-06	-1.20253e-06	7.74335e-07	-2.96527e-06	3.99585e-06	2.56043e-06	2.53313e-06	1.52538e-06	2.65957e-06	4.61159e-06	2.71943e-06	7.28719e-07	-1.90104e-06	-3.93041e-07	8.35455e-07	-5.50565e-06	-2.05886e-06	-2.83885e-06	-1.08066e-06	-1.68617e-06	-2.58438e-06	-2.84479e-06	3.07911e-06	-3.10371e-06	5.3219e-06	-3.01017e-06	-5.76259e-06	-2.55714e-06	3.07864e-10
8.04402e-06	7.82969e-07	1.36021e-06	-1.19998e-06	7.79649e-07	-2.92753e-06	4.00681e-06	2.57874e-06	2.49686e-06	1.95012e-06	2.65663e-06	4.77431e-06	2.72038e-06	7.16353e-07	-2.0591e-06	-3.99557e-07	8.386e-07	-5.50857e-06	-2.20426e-06	-2.05148e-06	-1.06757e-06	-1.73606e-06	-2.7985e-06	-2.85112e-06	3.07629e-06	-2.72449e-06	5.32052e-06	-3.06045e-06	-5.76802e-06	-2.56619e-06	3.07339e-10
8.04987e-06	7.71431e-07	1.36007e-06	-1.18781e-06	7.75936e-07	-2.92465e-06	3.99274e-06	2.58455e-06	2.50405e-06	1.72186e-06	2.66458e-06	4.60265e-06	2.71962e-06	7.25272e-07	-1.95375e-06	-3.96727e-07	8.2593e-07	-5.5055e-06	-2.17816e-06	-2.68469e-06	-1.07771e-06	-1.68379e-06	-2.89114e-06	-2.86925e-06	3.07856e-06	-2.92399e-06	5.32075e-06	-2.72381e-07	-5.76452e-06	-1.88643e-06	2.96583e-10
8.05369e-06	7.73837e-07	1.36273e-06	-1.19588e-06	7.68344e-07	-2.93454e-06	4.00085e-06	2.57471e-06	2.50649e-06	1.03209e-06	2.66321e-06	4.64432e-06	2.24306e-06	7.27808e-07	-1.9577e-06	-4.0329e-07	8.24919e-07	-5.50656e-06	-2.22162e-06	-2.71875e-06	-1.07935e-06	-1.68659e-06	-2.71408e-06	-2.85482e-06	3.08193e-06	-2.82968e-06	5.31813e-06	-1.11676e-06	-5.76638e-06	-1.94131e-06	2.93063e-10
8.04978e-06	8.10357e-07	1.35956e-06	-1.19899e-06	7.72043e-07	-2.93059e-06	4.01726e-06	2.56276e-06	2.17843e-06	9.11815e-07	2.66824e-06	4.61946e-06	2.33945e-06	7.16913e-07	-1.95771e-06	-4.11127e-07	8.3264e-07	-5.54016e-06	-9.28319e-07	-2.41175e-06	-1.06463e-06	-1.70873e-06	-2.84129e-06	-2.85127e-06	3.05488e-06	-2.82746e-06	5.31942e-06	-8.8594e-07	-5.76433e-06	-1.71358e-06	2.85549e-10
8.04319e-06	7.85261e-07	1.94472e-06	-1.19419e-06	7.71287e-07	-2.93507e-06	4.05294e-06	1.83997e-06	2.32443e-06	1.11972e-06	2.6989e-06	4.62697e-06	2.17194e-06	7.11214e-07	-1.99544e-06	-4.18725e-07	8.25309e-07	-3.84901e-06	-1.73346e-06	-2.50339e-06	-1.09204e-06	-1.72151e-06	-2.75642e-06	-2.85585e-06	3.07884e-06	-2.88078e-06	5.3206e-06	-1.14828e-06	-5.76664e-06	-1.93418e-06	2.73347e-10
8.04586e-06	7.28969e-07	1.36158e-06	-1.19743e-06	7.72389e-07	-2.93057e-06	4.04034e-06	2.5722e-06	2.24417e-06	5.6204e-07	2.6703e-06	4.6187e-06	2.11052e-06	7.14233e-07	-1.98596e-06	-4.10021e-07	8.82723e-07	-4.41669e-06	-1.17401e-06	-2.41817e-06	-1.07925e-06	-1.70306e-06	-2.82943e-06	-2.85354e-06	3.07301e-06	-2.88278e-06	5.31035e-06	-1.19908e-06	-3.89773e-06	-1.9625e-06	2.57733e-10
8.04362e-06	6.87445e-07	1.35748e-06	-1.19616e-06	7.69806e-07	-2.93189e-06	4.03243e-06	2.56748e-06	2.27599e-06	9.41369e-07	2.67073e-06	4.61936e-06	2.27602e-06	7.20254e-07	-1.98934e-06	-4.10732e-07	8.76133e-07	-4.07374e-06	-1.20096e-06	-2.48783e-06	-1.06841e-06	-1.7055e-06	-2.74372e-06	-2.85478e-06	3.07009e-06	-2.83688e-06	5.31467e-06	-1.26801e-06	-2.60142e-06	-1.93223e-06	2.474e-10
8.04439e-06	7.83305e-07	1.36417e-06	-1.19895e-06	7.66836e-07	-2.23762e-06	4.04445e-06	2.57011e-06	2.20105e-06	6.80888e-07	2.68733e-06	4.62132e-06	2.23887e-06	7.17744e-07	-1.98599e-06	-4.02739e-07	8.59437e-07	-7.9662e-07	-9.98225e-07	-2.48938e-06	-1.07929e-06	-1.70796e-06	-2.77742e-06	-2.85524e-06	3.07059e-06	-2.84337e-06	5.30592e-06	-1.24773e-06	-3.00571e-06	-1.93879e-06	2.29234e-10
8.04511e-06	7.02903e-07	1.3804e-06	-1.19603e-06	7.65708e-07	-1.9766e-06	4.05169e-06	2.56866e-06	2.18369e-06	7.08341e-07	2.68592e-06	4.61377e-06	2.23932e-06	7.16923e-07	-1.98358e-06	-4.0211e-07	8.8123e-07	-1.55725e-06	-5.72578e-07	-2.49261e-06	-1.07911e-06	-1.70848e-06	-2.78528e-06	-2.67984e-06	2.56988e-06	-2.85477e-06	5.30059e-06	-1.2191e-06	-2.81444e-06	-1.94197e-06	2.24252e-10
8.04527e-06	7.07184e-07	7.31722e-08	-1.19504e-06	7.68171e-07	-2.03474e-06	4.05279e-06	2.5681e-06	2.21206e-06	7.26658e-07	2.67917e-06	4.60984e-06	1.17772e-06	7.04484e-07	-1.98479e-06	-4.0764e-07	6.19578e-07	-1.28176e-06	-3.37924e-07	-1.77545e-06	-1.33137e-06	-1.70511e-06	-2.78216e-06	-2.83725e-06	2.57419e-06	-2.86746e-06	5.30456e-06	-1.1872e-06	-3.03924e-06	-1.92339e-06	2.17346e-10
8.04448e-06	7.17151e-07	1.31536e-07	-1.19692e-06	7.66195e-07	-1.96269e-06	4.06e-06	2.56315e-06	2.20626e-06	7.15164e-07	2.68412e-06	4.60527e-06	7.11991e-07	7.03833e-07	-1.98333e-06	-4.06013e-07	5.20408e-07	-1.16971e-06	-3.94908e-07	-1.1434e-06	-1.39051e-06	-1.70619e-06	-2.78385e-06	-2.81675e-06	2.38235e-06	-2.86033e-06	5.3024e-06	-1.20791e-06	-3.00393e-06	-1.93399e-06	2.1289e-10
8.03627e-06	7.18086e-07	7.7654e-08	-1.19758e-06	7.67837e-07	-1.97524e-06	4.05972e-06	2.56339e-06	2.00002e-06	7.13156e-07	2.68405e-06	4.60427e-06	7.69194e-07	7.034e-07	-1.9834e-06	-4.06019e-07	5.37582e-07	-1.18568e-06	-4.02011e-07	-1.29037e-06	-1.3726e-06	-1.70606e-06	-2.78393e-06	-2.8174e-06	2.39073e-06	-2.86019e-06	5.30267e-06	-1.21563e-06	-3.00375e-06	-1.93295e-06	2.12434e-10
8.0334e-06	7.08072e-07	-6.10895e-07	-1.20082e-06	7.6996e-07	-1.91752e-06	4.04164e-06	2.56624e-06	1.51745e-06	7.18717e-07	2.68415e-06	4.60652e-06	7.50423e-07	7.03567e-07	-1.98252e-06	-4.06183e-07	6.56668e-07	-5.26232e-07	-4.49898e-07	-1.40725e-06	-1.26436e-06	-1.09689e-06	-2.79057e-06	-2.22037e-06	2.49435e-06	-2.86434e-06	5.31043e-06	-1.10067e-06	-3.03177e-06	-1.92871e-06	2.056e-10
8.03952e-06	7.14246e-07	6.52213e-08	-1.19189e-06	7.3825e-07	-1.85589e-06	4.04672e-06	2.56453e-06	1.86224e-06	7.20301e-07	7.66438e-07	4.60634e-06	8.47162e-07	7.05476e-07	-1.98228e-06	-4.04999e-07	1.72186e-07	-7.78624e-07	-6.60988e-07	-1.32939e-06	-1.22545e-06	-1.34798e-06	-2.79368e-06	-2.359e-06	2.47024e-06	-2.86253e-06	5.25651e-06	-1.06881e-06	-2.98379e-06	-1.9428e-06	1.99888e-10
8.03738e-06	7.15872e-07	-2.56597e-07	-1.19436e-06	7.31898e-07	-1.93887e-06	4.03413e-06	2.5663e-06	1.75886e-06	7.20826e-07	3.0733e-07	4.60847e-06	7.69522e-07	7.0414e-07	-1.98237e-06	-4.06242e-07	2.73003e-07	-8.5526e-07	-5.70257e-07	-1.3333e-06	-1.26753e-06	-1.46499e-06	-2.79284e-06	-2.09903e-06	2.49798e-06	-2.86263e-06	5.24488e-06	-1.07767e-06	-2.95545e-06	-1.93199e-06	1.98327e-10
4.57425e-06	7.13594e-07	-9.46792e-08	-1.19842e-06	7.5717e-07	-1.93737e-06	4.0425e-06	2.56521e-06	1.67359e-06	7.14877e-07	1.34796e-06	4.60753e-06	8.68267e-07	5.74798e-07	-1.98218e-06	-3.8455e-07	4.9594e-07	-8.27573e-07	-5.55837e-07	-1.22226e-06	-5.66436e-07	-1.2244e-06	-2.8859e-06	-2.25245e-06	2.19914e-06	-2.86221e-06	5.25473e-06	-1.09305e-06	-2.98172e-06	-1.93971e-06	1.54091e-10
2.75076e-06	7.13488e-07	2.30193e-08	-1.19789e-06	6.87207e-07	-1.86684e-06	4.03255e-06	2.56436e-06	1.6928e-06	7.2301e-07	8.1122e-07	4.6077e-06	9.13233e-07	-4.81191e-07	-1.98094e-06	-1.40799e-07	3.84576e-07	-1.0405e-06	-5.65731e-07	-1.29037e-06	-1.77964e-07	-1.5156e-06	-2.86392e-06	-2.20821e-06	2.0733e-06	-2.86183e-06	5.25989e-06	-1.12928e-06	-2.9462e-06	-1.93664e-06	1.39076e-10
2.75823e-06	7.13511e-07	2.15242e-08	-1.19796e-06	6.89095e-07	-1.86847e-06	4.03258e-06	2.56451e-06	1.63922e-06	7.22541e-07	8.1466e-07	4.6077e-06	9.04083e-07	-3.35984e-07	-1.98094e-06	-1.4105e-07	3.87866e-07	-1.0264e-06	-5.65722e-07	-1.29041e-06	-2.08267e-07	-1.44367e-06	-2.86378e-06	-2.20821e-06	2.08152e-06	-2.86184e-06	5.26041e-06	-1.12928e-06	-2.94919e-06	-1.93656e-06	1.38647e-10
2.77418e-06	7.13516e-07	2.062e-08	-1.19797e-06	6.91243e-07	-1.8683e-06	4.03272e-06	2.55696e-06	1.65201e-06	7.21908e-07	6.90118e-07	4.60769e-06	1.00261e-06	-3.95638e-07	-1.98043e-06	-1.43455e-07	3.93413e-07	-9.11784e-07	-5.64483e-07	-1.28392e-06	-1.88362e-07	-1.44986e-06	-2.8658e-06	-2.20858e-06	2.0775e-06	-2.86182e-06	5.26035e-06	-1.12117e-06	-2.95399e-06	-1.93631e-06	1.38563e-10
2.7847e-06	7.13675e-07	4.25164e-09	-1.19794e-06	6.95607e-07	-1.87378e-06	4.03422e-06	2.56426e-06	1.65513e-06	7.21663e-07	6.75536e-07	4.60741e-06	9.33424e-07	-3.28575e-07	-1.98077e-06	-1.64396e-07	4.05356e-07	-9.26122e-07	-5.62213e-07	-1.28161e-06	-1.55588e-07	-1.41392e-06	-2.86424e-06	-2.20867e-06	2.08443e-06	-2.86192e-06	5.26052e-06	-1.122e-06	-2.95645e-06	-1.93616e-06	1.38462e-10
2.7901e-06	7.13579e-07	-2.75881e-09	-1.19811e-06	6.94717e-07	-1.87057e-06	4.03384e-06	2.5592e-06	1.66647e-06	7.21478e-07	7.17606e-07	4.60753e-06	9.08036e-07	-2.26096e-07	-1.98101e-06	-1.6731e-07	4.01228e-07	-9.15388e-07	-5.6146e-07	-1.29021e-06	-1.0389e-07	-1.37088e-06	-2.86405e-06	-2.18675e-06	2.08066e-06	-2.86187e-06	5.26142e-06	-1.12318e-06	-2.95119e-06	-1.93662e-06	1.38179e-10
2.78714e-06	7.13537e-07	-9.57845e-09	-1.1979e-06	6.93474e-07	-1.87055e-06	4.03339e-06	2.56171e-06	1.66537e-06	7.21117e-07	7.34886e-07	4.60755e-06	9.23203e-07	-1.79854e-07	-1.98091e-06	-1.64617e-07	3.98448e-07	-8.79345e-07	-5.61919e-07	-1.28678e-06	-6.9723e-08	-1.39018e-06	-2.86384e-06	-2.20853e-06	2.08415e-06	-2.86191e-06	5.23658e-06	-1.12027e-06	-2.95299e-06	-1.93658e-06	1.38023e-10
2.78776e-06	7.13293e-07	6.19262e-09	-1.19597e-06	6.95956e-07	-1.87105e-06	4.03372e-06	2.56235e-06	1.66259e-06	7.21391e-07	7.33507e-07	2.48646e-06	5.19324e-07	-1.39954e-07	-1.98067e-06	-1.66082e-07	3.96879e-07	-9.37514e-07	-5.61799e-07	-1.29335e-06	-1.14156e-07	-1.40095e-06	-2.86249e-06	-2.20417e-06	2.08671e-06	-2.94861e-06	5.2478e-06	-1.123e-06	-2.95302e-06	-1.93694e-06	1.23151e-10
2.79623e-06	6.96284e-07	-2.63792e-10	-1.23352e-06	6.97557e-07	-1.86974e-06	3.0758e-06	2.56111e-06	1.66534e-06	7.23629e-07	4.33072e-08	3.05565e-06	9.19503e-07	-2.00205e-07	-1.97972e-06	-5.11745e-07	4.01091e-07	-9.20287e-07	-5.67074e-07	-1.28423e-06	-6.45434e-08	-1.39524e-06	-1.89306e-06	-2.26911e-06	2.08559e-06	-2.8584e-06	5.27853e-06	-1.11703e-06	-2.9487e-06	-1.99142e-06	1.15484e-10
2.79334e-06	6.54269e-07	-4.2289e-10	-1.21883e-06	6.96421e-07	-8.18097e-07	3.3541e-06	2.56164e-06	1.66427e-06	6.73974e-07	3.07016e-07	2.87686e-06	7.56038e-07	-9.38958e-08	-1.96701e-06	-4.78502e-07	3.99481e-07	-9.21574e-07	-5.61873e-07	-6.05546e-07	-7.7325e-08	-1.39613e-06	-2.56007e-06	-2.24423e-06	2.08669e-06	-2.88485e-06	2.55397e-06	-1.12133e-06	-3.01894e-06	-1.85248e-06	9.31951e-11
2.79163e-06	6.72849e-07	1.97499e-09	-1.20736e-06	7.04088e-07	-7.69882e-07	3.1046e-06	2.56157e-06	1.66182e-06	6.97902e-07	2.89289e-07	3.01887e-06	6.30569e-07	-1.30245e-07	-1.98008e-06	-2.07778e-07	4.00037e-07	-9.02646e-07	-5.64205e-07	-4.27015e-07	-8.00453e-08	-1.39276e-06	-1.36165e-06	-2.22142e-06	2.08612e-06	-2.91208e-06	2.49899e-06	-1.12188e-06	-2.98861e-06	-1.88887e-06	8.68625e-11
2.77362e-06	6.90359e-07	-2.29408e-09	-1.22236e-06	6.96392e-07	-4.70123e-07	3.08618e-06	2.56234e-06	8.63026e-07	6.61645e-07	3.31567e-07	2.78755e-06	8.74956e-07	-4.14294e-09	-1.9785e-06	-4.3067e-07	3.99135e-07	-1.04833e-06	-5.67045e-07	-1.10126e-06	-8.39164e-08	-1.3923e-06	-9.32349e-07	-2.23811e-06	2.08769e-06	-2.86332e-06	2.23586e-06	-1.1207e-06	-3.01716e-06	-1.8775e-06	8.24452e-11
2.71555e-06	6.85164e-07	-1.55452e-09	-1.21957e-06	7.00823e-07	-8.65534e-07	3.13611e-06	2.56183e-06	1.08278e-06	6.60823e-07	1.10763e-07	2.72168e-06	7.58045e-07	-4.11151e-08	-1.97692e-06	-3.637e-07	4.00296e-07	-9.95678e-07	-5.61463e-07	-7.83626e-07	-8.76075e-08	-1.39267e-06	-9.00879e-07	-2.25667e-06	2.08742e-06	-2.8798e-06	1.72615e-06	-1.12717e-06	-3.00608e-06	-1.90043e-06	8.00963e-11
2.75227e-06	6.96795e-07	-1.73256e-09	-1.21289e-06	7.67443e-07	-8.0294e-07	3.14831e-06	2.56186e-06	1.10953e-06	6.67617e-07	2.12518e-07	2.71763e-06	7.63342e-07	-9.81303e-08	-1.97532e-06	-3.9088e-07	4.06999e-07	-1.00458e-06	-5.63369e-07	-7.01664e-07	-8.80232e-08	-4.65452e-07	-8.63118e-07	-2.24553e-06	2.08705e-06	-2.65817e-06	1.71859e-06	-1.12742e-06	-3.00662e-06	-1.86759e-06	7.7165e-11
2.73668e-06	6.92781e-07	-2.58654e-09	-1.21541e-06	7.28268e-07	-7.76073e-07	3.08715e-06	2.56182e-06	9.90336e-07	6.70072e-07	2.25738e-07	2.55217e-06	7.47408e-07	-8.64719e-08	-1.97729e-06	-3.77413e-07	4.06476e-07	-9.87106e-07	-5.63147e-07	-7.49924e-07	-8.77343e-08	-6.02595e-07	-7.94579e-07	-2.25066e-06	2.08729e-06	-2.75316e-06	1.83149e-06	-1.1276e-06	-3.00362e-06	-1.8869e-06	7.65166e-11
2.73406e-06	6.95638e-07	2.89288e-09	-1.21502e-06	7.29111e-07	-7.68064e-07	1.53176e-06	2.56189e-06	1.14579e-06	6.78998e-07	1.77821e-07	2.66949e-06	7.62598e-07	-8.76733e-08	-1.97479e-06	-3.92481e-07	4.02253e-07	-6.56687e-07	-5.77445e-07	-6.94977e-07	-8.55379e-08	-8.47026e-07	-8.1357e-07	-2.23721e-06	2.09381e-06	-2.76749e-06	1.73704e-06	-1.12527e-06	-3.00005e-06	-1.88226e-06	6.97122e-11
2.74192e-06	6.96821e-07	-6.23402e-10	-1.2158e-06	7.20252e-07	-8.14971e-07	9.77033e-07	2.56187e-06	1.02134e-06	6.70594e-07	1.92074e-07	2.60195e-06	7.61202e-07	-1.02385e-07	-1.97861e-06	-3.93036e-07	4.07648e-07	-5.03979e-07	-5.65723e-07	-7.6813e-07	-8.70552e-08	-9.53066e-07	-7.85578e-07	-2.22178e-06	2.09548e-06	-2.73884e-06	1.7958e-06	-1.1263e-06	-3.00458e-06	-1.86576e-06	6.78356e-11
2.74691e-06	6.95041e-07	-6.49984e-09	-1.21732e-06	6.7244e-07	-8.17965e-07	1.45869e-06	2.56184e-06	1.04664e-06	6.73552e-07	2.00108e-07	2.62744e-06	7.5873e-07	-1.00131e-07	-1.97244e-06	-3.80263e-07	4.05505e-07	-5.48169e-07	-5.6489e-07	-7.5847e-07	-9.51948e-08	-8.37718e-07	-7.76338e-07	-2.24017e-06	2.08028e-06	-2.57256e-06	1.78371e-06	-1.07043e-06	-2.99982e-06	-1.46849e-06	6.65556e-11
2.44474e-06	6.80515e-07	-2.20594e-08	-1.21316e-06	6.6626e-07	-8.17236e-07	1.30112e-06	2.5708e-06	1.04609e-06	6.72104e-07	1.85678e-07	2.60679e-06	7.62397e-07	-9.79236e-08	-1.97352e-06	-3.81655e-07	4.04281e-07	-6.093e-07	-5.64937e-07	-7.53771e-07	-8.6964e-08	-8.93062e-07	-7.38842e-07	-2.23515e-06	2.08081e-06	-2.53354e-06	1.78636e-06	-1.09404e-06	-3.00385e-06	-1.57113e-06	6.473e-11
2.51613e-06	6.71374e-07	-1.84048e-08	-1.21414e-06	6.90434e-07	-8.17695e-07	1.12001e-06	2.5798e-06	1.03806e-06	6.72539e-07	1.85361e-07	2.56848e-06	7.61727e-07	-9.78115e-08	-1.54646e-06	-3.76661e-07	4.05345e-07	-6.97837e-07	-5.66179e-07	-7.56961e-07	-8.90558e-08	-8.89662e-07	-7.52417e-07	-2.236e-06	2.09046e-06	-2.50386e-06	1.79698e-06	-1.10214e-06	-3.00574e-06	-1.54945e-06	6.30243e-11
2.56604e-06	6.23413e-07	-1.44224e-08	-9.38642e-07	6.8949e-07	-8.154e-07	1.2233e-06	2.56853e-06	1.04214e-06	6.19187e-07	1.7195e-07	1.47026e-06	7.4573e-07	-9.88118e-08	-1.60843e-06	-3.76553e-07	3.0052e-07	-6.5038e-07	-5.67191e-07	-7.55571e-07	1.35827e-07	-8.60442e-07	-7.71576e-07	-2.2357e-06	2.14949e-06	-2.56824e-06	1.79069e-06	-1.09667e-06	-3.00183e-06	-1.53564e-06	5.87969e-11
2.62726e-06	6.17505e-07	-2.30754e-08	-1.14858e-06	5.61825e-07	-8.13329e-07	1.18926e-06	2.56672e-06	9.11765e-07	6.67933e-07	1.85391e-07	1.1193e-06	7.61201e-07	-9.92754e-08	-1.40774e-06	-3.78991e-07	4.04959e-07	-6.65655e-07	-5.65523e-07	-7.52453e-07	-8.73412e-08	-8.48466e-07	-7.59569e-07	-2.23717e-06	1.65683e-06	-2.5226e-06	1.78782e-06	-8.3737e-07	-3.00358e-06	-1.56136e-06	5.51304e-11
2.59327e-06	6.62377e-07	8.38396e-09	-7.00658e-07	6.71781e-07	-8.15303e-07	1.17191e-06	2.25821e-06	8.94773e-07	6.53799e-07	1.8306e-07	8.34782e-07	7.59624e-07	-5.01876e-08	-1.57572e-06	-3.75268e-07	3.24144e-07	-6.59059e-07	-5.64027e-07	-6.85184e-07	6.02099e-08	-8.81248e-07	-7.56722e-07	-2.23631e-06	1.18297e-06	-2.49012e-06	1.78885e-06	-1.05279e-06	-3.00107e-06	-1.57482e-06	5.14813e-11
2.58542e-06	6.62052e-07	-1.25784e-08	-7.41477e-07	6.74128e-07	-8.15329e-07	1.11163e-06	2.27294e-06	8.43525e-07	6.5366e-07	1.83053e-07	8.68265e-07	7.60817e-07	-7.55237e-08	-1.57137e-06	-3.75251e-07	3.34248e-07	-6.48639e-07	-5.64945e-07	-7.02097e-07	-7.39308e-10	-8.83661e-07	-7.54062e-07	-2.23587e-06	1.17788e-06	-2.49117e-06	1.78884e-06	-1.06074e-06	-3.0013e-06	-1.5756e-06	5.14166e-11
2.6047e-06	6.67214e-07	-2.31928e-08	-8.04654e-07	6.18115e-07	-8.15245e-07	1.18175e-06	2.34692e-06	8.69324e-07	6.55263e-07	1.84405e-07	4.89729e-07	7.62206e-07	-8.49248e-08	-1.42282e-06	-3.7517e-07	3.46703e-07	-6.59289e-07	-5.66052e-07	-7.33334e-07	-2.15944e-08	-8.74989e-07	-7.52195e-07	-2.23651e-06	1.23269e-06	-2.49469e-06	1.76707e-06	-9.23703e-07	-3.00219e-06	-1.5883e-06	5.10427e-11
2.58859e-06	6.57568e-07	-3.97927e-08	-8.22104e-07	6.23738e-07	-8.15506e-07	1.14428e-06	2.33525e-06	8.67877e-07	6.55515e-07	1.84409e-07	3.42774e-07	7.60701e-07	-7.17849e-08	-1.42106e-06	-3.75138e-07	3.52023e-07	-6.56154e-07	-5.63582e-07	-7.42879e-07	-3.21141e-08	-8.71857e-07	-7.53684e-07	-2.23599e-06	1.19743e-06	-2.49059e-06	1.47131e-06	-1.05661e-06	-3.00222e-06	-1.5825e-06	4.98944e-11
2.58874e-06	6.46064e-07	-3.9511e-08	-8.08435e-07	6.29433e-07	-8.15508e-07	1.15311e-06	2.34064e-06	8.70215e-07	6.55649e-07	1.8439e-07	3.19546e-07	7.56329e-07	-7.66824e-08	-1.4229e-06	-3.75163e-07	3.61748e-07	-4.94335e-07	-5.63133e-07	-7.34219e-07	-3.12348e-08	-8.7545e-07	-7.50836e-07	-2.23582e-06	1.20489e-06	-2.49071e-06	1.50499e-06	-1.04542e-06	-3.00281e-06	-1.58465e-06	4.98129e-11
2.59465e-06	6.55254e-07	-3.37124e-08	-7.92907e-07	6.52801e-07	-8.1536e-07	1.17956e-06	2.34938e-06	8.61725e-07	6.55511e-07	1.8391e-07	2.93017e-07	5.44262e-07	-7.569e-08	-1.41697e-06	-3.75385e-07	3.62514e-07	-4.95734e-07	-5.63461e-07	-7.01708e-07	-4.34461e-08	-4.9695e-07	-7.52494e-07	-2.23592e-06	1.18748e-06	-2.49308e-06	1.52405e-06	-1.03414e-06	-3.00175e-06	-1.57937e-06	4.906e-11
2.59055e-06	6.54225e-07	-3.60873e-08	-7.97136e-07	6.48884e-07	-8.17509e-07	8.36545e-07	2.33722e-06	8.49535e-07	6.54856e-07	1.84059e-07	3.42877e-07	6.58974e-07	-9.0797e-08	-1.44228e-06	-3.75437e-07	3.51964e-07	-5.26849e-07	-5.38799e-07	-7.20701e-07	-1.71728e-08	-6.74953e-07	-6.04872e-07	-2.236e-06	1.05919e-06	-2.50026e-06	1.48936e-06	-1.02201e-06	-3.00201e-06	-1.57681e-06	4.81599e-11
2.59194e-06	6.55557e-07	-3.42917e-08	-7.9783e-07	6.48593e-07	-8.17531e-07	8.68338e-07	2.33219e-06	8.62123e-07	6.55132e-07	1.84068e-07	3.00541e-07	6.16003e-07	-8.03435e-08	-1.42393e-06	-3.75539e-07	3.51127e-07	-6.16625e-07	-5.60007e-07	-7.20191e-07	-3.49688e-08	-6.67711e-07	-5.12093e-07	-2.23599e-06	1.04469e-06	-2.49516e-06	1.49894e-06	-1.02984e-06	-3.0021e-06	-1.57989e-06	4.80969e-11
2.59133e-06	6.56004e-07	-3.53279e-08	-8.0515e-07	6.48404e-07	-8.27521e-07	9.17088e-07	2.34259e-06	8.38416e-07	6.5513e-07	1.8405e-07	3.15895e-07	6.96579e-07	-1.18515e-07	-1.42632e-06	-3.75463e-07	3.40539e-07	-5.10026e-07	-5.52948e-07	-7.21164e-07	-2.26541e-08	-7.68481e-07	-5.4255e-07	-2.23747e-06	1.03932e-06	-2.50467e-06	4.43224e-07	-1.01936e-06	-3.00229e-06	-1.57685e-06	4.63522e-11
2.59081e-06	6.55659e-07	-3.46578e-08	-8.01177e-07	6.48292e-07	-8.35484e-07	8.62422e-07	2.34488e-06	8.31704e-07	6.55547e-07	1.84161e-07	3.24709e-07	6.68563e-07	-1.11322e-07	-1.44986e-06	-3.69388e-07	3.49121e-07	-4.17966e-07	-5.54268e-07	-7.19146e-07	-2.50325e-08	-4.74402e-07	-5.51094e-07	-2.23635e-06	7.95324e-07	-2.50425e-06	9.75855e-07	-1.02644e-06	-3.00223e-06	-8.53064e-07	4.44069e-11
2.59412e-06	3.62745e-07	-3.36462e-08	-7.96194e-07	6.48742e-07	-8.30438e-07	8.8518e-07	2.33583e-06	8.42763e-07	6.5523e-07	1.84323e-07	3.32879e-07	6.48049e-07	-1.09729e-07	-1.43434e-06	-3.72486e-07	3.50492e-07	-4.38564e-07	-5.50234e-07	-7.19966e-07	-2.7382e-08	-4.94316e-08	-5.61523e-07	-2.23613e-06	1.55504e-07	-2.502e-06	4.96904e-07	-1.0273e-06	-3.00229e-06	-1.0755e-06	4.29706e-11
2.59407e-06	3.66363e-07	-3.34395e-08	-7.98352e-07	6.48713e-07	-8.28149e-07	8.8509e-07	2.33581e-06	8.44488e-07	6.55211e-07	1.84309e-07	3.31829e-07	6.49222e-07	-1.02373e-07	-1.43437e-06	-3.7196e-07	3.4905e-07	-4.50091e-07	-5.50513e-07	-7.20176e-07	-2.74486e-08	-9.45751e-08	-5.59391e-07	-2.23624e-06	1.5925e-07	-2.50141e-06	5.25057e-07	-1.02695e-06	-3.00229e-06	-1.05348e-06	4.2968e-11
2.59298e-06	4.44274e-07	-3.29483e-08	-7.97923e-07	6.47716e-07	-8.29897e-07	8.8421e-07	2.33463e-06	8.45072e-07	6.5515e-07	1.858e-07	3.2544e-07	6.48707e-07	-1.02946e-07	-1.43484e-06	-3.72409e-07	3.49456e-07	-4.57031e-07	-5.50849e-07	-7.23043e-07	-2.70321e-08	-6.16383e-08	-5.60367e-07	-2.23693e-06	2.45163e-07	-2.50196e-06	4.84756e-07	-1.01668e-06	-3.00238e-06	-9.17288e-07	4.27358e-11
2.5932e-06	4.55788e-07	-3.34275e-08	-7.99075e-07	6.48002e-07	-8.30916e-07	8.83388e-07	2.33596e-06	8.44325e-07	6.55189e-07	1.84471e-07	3.29488e-07	6.55094e-07	-1.00792e-07	-1.43448e-06	-3.57081e-07	3.32421e-07	-4.52895e-07	-5.50618e-07	-7.21118e-07	-2.36286e-08	-3.56996e-08	-5.48705e-07	-2.23629e-06	1.95021e-07	-2.4829e-06	5.40117e-07	-1.01909e-06	-3.00232e-06	-9.35035e-07	4.26928e-11
2.6004e-06	5.07008e-07	-3.37562e-08	-7.99294e-07	6.4765e-07	-8.33225e-07	8.85293e-07	2.33454e-06	8.52085e-07	6.54181e-07	1.84278e-07	3.27789e-07	6.49986e-07	-9.77302e-08	-1.41472e-06	-3.71792e-07	2.07356e-07	-4.5331e-07	-5.50745e-07	-7.47318e-07	-2.73731e-08	-1.45837e-08	-5.49205e-07	-2.22991e-06	2.35663e-07	-3.63026e-07	5.30069e-07	-6.67845e-07	-2.96775e-06	-9.17115e-07	3.58221e-11
2.50692e-06	4.78652e-07	-3.27409e-08	-7.98443e-07	6.4787e-07	-8.43473e-07	8.84155e-07	2.33551e-06	8.44385e-07	6.55154e-07	1.78919e-07	3.29146e-07	6.50969e-07	-1.00333e-07	-1.42942e-06	-3.72295e-07	3.42848e-07	-4.52562e-07	-5.46938e-07	-7.31647e-07	-2.71322e-08	-4.81691e-08	-5.5386e-07	-2.23222e-06	2.34625e-07	-1.59059e-06	3.2598e-07	-9.48469e-07	-1.35075e-06	-6.21223e-07	3.06689e-11
2.59302e-06	4.79032e-07	-4.03761e-08	-7.97829e-07	6.4794e-07	-8.57256e-07	8.84987e-07	1.23626e-06	8.44569e-07	6.5156e-07	1.84556e-07	3.28548e-07	6.50281e-07	-9.89921e-08	-1.42046e-06	-3.65603e-07	3.31622e-07	-4.50541e-07	-5.49905e-07	-7.35215e-07	-2.35774e-08	-3.13755e-08	-5.49836e-07	-1.71314e-06	2.36936e-07	-1.00076e-06	4.95926e-07	-9.51145e-07	-1.35886e-06	-7.05911e-07	2.38692e-11
9.81204e-07	4.82883e-07	-3.47413e-08	-7.98295e-07	6.47926e-07	-8.50335e-07	8.85132e-07	1.55343e-06	8.44904e-07	6.53358e-07	1.84445e-07	3.29363e-07	6.5062e-07	-9.91129e-08	-1.42021e-06	-3.74926e-07	3.32697e-07	-4.52855e-07	-5.19137e-07	-7.43502e-07	-2.53667e-08	-2.34149e-08	-5.50347e-07	-1.70219e-06	2.38427e-07	-1.20862e-06	4.98189e-07	-8.94012e-07	-1.20634e-06	-4.52343e-07	1.86124e-11
6.07854e-07	4.87502e-07	-3.56708e-08	-7.9841e-07	6.4793e-07	-8.62316e-07	8.84822e-07	1.51054e-06	8.45873e-07	6.51996e-07	1.84378e-07	3.2914e-07	6.43301e-07	-9.83995e-08	-1.41751e-06	-3.74321e-07	3.09703e-07	-4.52416e-07	-5.50176e-07	-7.48028e-07	-2.58728e-08	-4.91555e-08	-5.5042e-07	-1.82926e-06	2.43119e-07	-7.39111e-07	4.99633e-07	-9.05016e-07	-1.10459e-06	-5.0093e-07	1.729e-11
2.84416e-07	4.85997e-07	-3.77342e-08	-7.98071e-07	6.48044e-07	-8.59441e-07	8.84914e-07	1.44446e-06	8.45576e-07	6.53088e-07	1.83348e-07	3.30686e-07	6.45419e-07	-9.79205e-08	-1.41709e-06	-3.72098e-07	3.15906e-07	-4.5234e-07	-5.3912e-07	-7.45373e-07	-2.54175e-08	-4.33647e-08	-5.5079e-07	-1.89871e-06	2.45117e-07	-7.55417e-07	4.96112e-07	-9.18875e-07	-1.06552e-06	-5.93972e-07	1.71118e-11
2.44968e-07	4.76096e-07	-3.55366e-08	-7.98005e-07	6.48025e-07	-8.59606e-07	8.85177e-07	1.41384e-06	8.45713e-07	6.52637e-07	1.84127e-07	3.28967e-07	6.48334e-07	-9.70821e-08	-1.41838e-06	-3.72855e-07	3.32542e-07	-4.52844e-07	-5.41111e-07	-7.46304e-07	-2.56267e-08	-4.32057e-08	-5.50407e-07	-1.73333e-06	2.41889e-07	-7.5277e-07	4.95849e-07	-9.27808e-07	-1.13383e-06	-4.01251e-07	1.63837e-11
3.04276e-07	4.80157e-07	-1.46663e-07	-7.97499e-07	6.48021e-07	-8.5098e-07	8.86272e-07	1.4641e-06	8.46195e-07	6.18775e-07	2.02954e-07	3.27173e-07	6.4726e-07	-8.87432e-08	-7.47407e-07	-3.88308e-07	3.22717e-07	-4.52901e-07	-5.55007e-07	-7.23259e-07	-3.55757e-08	1.02283e-07	-5.51278e-07	-1.73808e-06	2.40089e-07	-8.14952e-07	3.62002e-07	-9.22868e-07	-1.07182e-06	-4.70981e-07	1.49893e-11
2.58368e-07	4.25007e-07	-3.21933e-07	-7.97044e-07	6.51649e-07	-8.28491e-07	8.8768e-07	1.45965e-06	8.4604e-07	5.68005e-07	1.87308e-07	2.53822e-07	6.47825e-07	-8.10695e-08	-8.20651e-07	-4.83839e-07	3.23587e-07	-4.5282e-07	-6.05626e-07	-7.07172e-07	-4.38467e-08	1.05647e-07	-5.5057e-07	-1.61214e-06	2.41835e-07	-8.30749e-07	4.15233e-07	-9.21966e-07	-1.11643e-06	-4.74438e-07	1.48221e-11
2.62911e-07	4.64289e-07	-2.95108e-07	-7.97737e-07	6.48924e-07	-8.32498e-07	8.88159e-07	1.45797e-06	8.45979e-07	5.81218e-07	1.84261e-07	2.7618e-07	6.48128e-07	-6.52914e-08	-7.37797e-07	-4.41995e-07	3.24493e-07	-4.52673e-07	-5.88058e-07	-7.09803e-07	-4.08895e-08	1.33809e-07	-5.5059e-07	-1.61282e-06	2.41996e-07	-8.23119e-07	4.07714e-07	-9.23149e-07	-1.11427e-06	-4.57684e-07	1.46539e-11
2.73686e-07	4.49496e-07	-1.92259e-07	-7.97159e-07	6.48131e-07	-8.74792e-07	8.86643e-07	1.44959e-06	8.45248e-07	6.38888e-07	1.85524e-07	3.07864e-07	6.47603e-07	-5.79451e-08	-7.64985e-07	-4.30204e-07	3.16176e-07	-4.52839e-07	-4.70114e-07	-7.17877e-07	-1.27735e-08	8.92413e-08	-5.50738e-07	-1.65418e-06	-7.33041e-08	-8.11844e-07	3.99409e-07	-6.92513e-07	-1.10527e-06	-4.75572e-07	1.43075e-11
2.8254e-07	4.57081e-07	-1.65669e-07	-7.96401e-07	6.47074e-07	-8.48658e-07	8.85999e-07	1.44924e-06	5.74115e-07	6.09624e-07	1.85184e-07	3.07787e-07	6.49754e-07	-6.62896e-08	-8.08258e-07	-4.19251e-07	3.12213e-07	-4.52905e-07	-3.515e-07	-7.21907e-07	-2.15655e-08	7.81579e-08	-5.50613e-07	-1.64828e-06	1.36431e-07	-7.81399e-07	4.09767e-07	-7.86028e-07	-1.10561e-06	-4.68766e-07	1.38915e-11
2.82589e-07	4.65535e-07	-1.70896e-07	-7.96701e-07	6.45494e-07	-3.88775e-07	8.48469e-07	1.45047e-06	6.2288e-07	5.97715e-07	1.87251e-07	2.9459e-07	6.49379e-07	-6.40123e-08	-8.13849e-07	-4.16737e-07	3.01742e-07	-4.52803e-07	-4.92232e-07	-7.31935e-07	-3.41007e-08	9.74303e-08	-5.50732e-07	-1.63468e-06	1.19832e-07	-7.70127e-07	4.02603e-07	-7.75949e-07	-1.10269e-06	-4.65532e-07	1.33455e-11
2.7716e-07	4.60153e-07	-1.59762e-07	-7.96386e-07	6.4717e-07	-1.97868e-07	8.83097e-07	1.44913e-06	6.30051e-07	5.75765e-07	1.85831e-07	2.97744e-07	6.5095e-07	-5.84157e-08	-7.81968e-07	-4.17071e-07	3.05475e-07	-4.52846e-07	-4.20757e-07	-7.25592e-07	-2.82794e-08	9.80554e-08	-5.50714e-07	-1.63691e-06	1.52308e-07	-7.7209e-07	3.94286e-07	-7.52403e-07	-1.1078e-06	-4.62069e-07	1.3127e-11
-7.47824e-08	4.36137e-07	-2.31991e-07	-7.96591e-07	6.50604e-07	-3.51318e-07	8.84688e-07	8.01692e-07	5.56651e-07	6.09434e-07	1.85022e-07	2.81478e-07	6.53778e-07	-5.85296e-08	-8.08532e-07	-4.17283e-07	3.04691e-07	-4.52592e-07	-6.02792e-08	-7.24656e-07	-2.92355e-08	9.30062e-08	-5.5032e-07	-5.83239e-08	1.18096e-07	-7.87337e-07	3.95328e-07	-7.67013e-07	-1.10132e-06	-4.64754e-07	8.85924e-12
-7.47824e-08	4.36137e-07	-2.31991e-07	-7.96591e-07	6.50604e-07	-3.51318e-07	8.84688e-07	8.01692e-07	5.56651e-07	6.09434e-07	1.85022e-07	2.81478e-07	6.53778e-07	-5.85296e-08	-8.08532e-07	-4.17283e-07	3.04691e-07	-4.52592e-07	-6.02792e-08	-7.24656e-07	-2.92355e-08	9.30062e-08	-5.5032e-07	-5.83239e-08	1.18096e-07	-7.87337e-07	3.95328e-07	-7.67013e-07	-1.10132e-06	-4.64754e-07	8.85924e-12
-6.20448e-08	4.37339e-07	-2.19246e-07	-7.96657e-07	6.50097e-07	-3.18684e-07	8.84265e-07	8.08319e-07	5.57044e-07	6.07765e-07	1.85409e-07	2.81553e-07	6.53391e-07	-5.85956e-08	-8.05459e-07	-4.17692e-07	3.04857e-07	-4.52732e-07	-9.6124e-08	-7.24434e-07	-2.94279e-08	9.23248e-08	-5.5036e-07	-8.90727e-08	1.20557e-07	-7.86527e-07	3.95351e-07	-7.67152e-07	-1.10148e-06	-4.64609e-07	8.84351e-12
-3.93273e-08	4.40904e-07	-2.12459e-07	-7.96642e-07	6.49803e-07	-2.43007e-07	8.8378e-07	8.20333e-07	5.5778e-07	6.06168e-07	1.85215e-07	2.82322e-07	6.53339e-07	-5.83851e-08	-8.02915e-07	-4.17871e-07	3.05173e-07	-4.52653e-07	-1.2128e-07	-7.24618e-07	-2.89516e-08	9.42103e-08	-5.50367e-07	-1.10988e-07	1.12588e-07	-7.86543e-07	3.95864e-07	-7.68966e-07	-1.10151e-06	-4.64352e-07	8.82417e-12
-2.72021e-08	4.40982e-07	-2.12397e-07	-7.96641e-07	6.49678e-07	-2.50241e-07	8.83454e-07	8.20291e-07	5.5982e-07	6.05039e-07	1.85335e-07	2.82476e-07	6.53286e-07	-5.86173e-08	-7.96898e-07	-4.17801e-07	3.05248e-07	-4.5266e-07	-1.20645e-07	-7.24764e-07	-2.90735e-08	9.41267e-08	-5.50376e-07	-1.27994e-07	1.15532e-07	-7.86497e-07	3.95843e-07	-7.65491e-07	-1.10271e-06	-4.64581e-07	8.81977e-12
-2.78799e-08	4.39633e-07	-2.17128e-07	-7.96563e-07	6.50111e-07	-2.87113e-07	8.42983e-07	8.23666e-07	5.47024e-07	6.07606e-07	1.85049e-07	2.84521e-07	6.533e-07	-5.30991e-08	-8.04436e-07	-3.80527e-07	3.19706e-07	-4.58396e-07	-9.42684e-08	-6.7435e-07	-2.97528e-08	9.40963e-08	-5.41108e-07	-1.2795e-07	1.14614e-07	-7.87721e-07	3.95713e-07	-3.54413e-07	-1.11508e-06	-4.92741e-07	8.2719e-12
-3.22153e-08	4.39743e-07	-2.16181e-07	-7.96599e-07	6.49878e-07	-2.81085e-07	7.54155e-07	8.17707e-07	5.57774e-07	6.0474e-07	1.85151e-07	2.8436e-07	6.53306e-07	-5.56896e-08	-8.01453e-07	-3.72902e-07	3.23534e-07	-4.56024e-07	-1.02389e-07	-5.97391e-07	-2.92812e-08	9.33804e-08	-4.76416e-07	-1.24325e-07	1.15614e-07	-7.89716e-07	3.95441e-07	-2.96007e-08	-1.10767e-06	-4.96019e-07	7.81695e-12
-4.13741e-08	4.38937e-07	-2.1431e-07	-7.96491e-07	6.49852e-07	-2.82009e-07	7.92153e-07	8.20532e-07	5.58969e-07	6.10313e-07	1.84737e-07	2.8166e-07	6.5327e-07	-5.68921e-08	-7.98035e-07	-3.69924e-07	3.07741e-07	-4.55105e-07	-7.48255e-08	-5.60419e-07	-2.93494e-08	9.37387e-08	-4.89479e-07	-1.1513e-07	1.16323e-07	-7.89771e-07	3.95727e-07	-4.76881e-08	-1.13025e-06	-3.65359e-07	7.77048e-12
-3.49873e-08	4.39369e-07	-2.1547e-07	-7.96522e-07	6.49858e-07	-2.83739e-07	7.75046e-07	8.1788e-07	5.57966e-07	6.05772e-07	1.84964e-07	2.84809e-07	6.53326e-07	-5.35151e-08	-8.01494e-07	-3.80149e-07	3.26361e-07	-4.56289e-07	-6.26543e-08	-5.56221e-07	-2.92816e-08	9.36576e-08	-4.80261e-07	-1.21092e-07	1.16454e-07	-7.90375e-07	3.95704e-07	-9.80192e-08	-1.11401e-06	-3.67761e-07	7.72147e-12
-3.64997e-08	4.39332e-07	-2.15219e-07	-7.96481e-07	6.49851e-07	-2.79848e-07	7.7299e-07	8.19529e-07	5.58078e-07	6.06008e-07	1.84907e-07	2.83731e-07	6.53247e-07	-5.3853e-08	-8.01157e-07	-3.71252e-07	3.21274e-07	-4.55199e-07	-7.74917e-08	-5.71704e-07	-2.93174e-08	9.37829e-08	-4.83757e-07	-1.20197e-07	1.16437e-07	-7.90042e-07	3.9562e-07	-6.2114e-08	-1.11358e-06	-3.46016e-07	7.7068e-12
-3.68242e-08	4.39394e-07	-2.14421e-07	-7.96504e-07	5.43898e-07	-2.84258e-07	7.72414e-07	8.19311e-07	5.56778e-07	6.06679e-07	1.84931e-07	2.83192e-07	6.53286e-07	-5.40777e-08	-8.01171e-07	-3.74203e-07	3.24248e-07	-4.59974e-07	-7.23649e-08	-5.67935e-07	-2.93124e-08	9.33137e-08	-4.87428e-07	-1.19165e-07	1.16285e-07	-7.8938e-07	3.95626e-07	-7.36672e-08	-1.11213e-06	-3.71255e-07	7.60251e-12
-3.55424e-08	4.39241e-07	-2.14643e-07	-5.9715e-07	5.44014e-07	-2.81816e-07	7.7511e-07	8.19401e-07	5.58347e-07	6.07004e-07	1.84911e-07	2.83628e-07	6.53291e-07	-5.31326e-08	-8.00903e-07	-3.73258e-07	3.23779e-07	-3.92478e-07	-7.09957e-08	-5.60046e-07	-3.0427e-08	9.31172e-08	-4.9978e-07	-1.15748e-07	1.16348e-07	-7.89914e-07	3.95538e-07	-4.89735e-08	-1.11378e-06	-3.61788e-07	7.26775e-12
-3.45715e-08	4.39493e-07	-2.14896e-07	-5.81e-07	6.48063e-07	-2.82479e-07	7.75639e-07	5.79976e-07	5.58158e-07	6.07335e-07	1.84946e-07	2.83977e-07	6.5341e-07	-5.09299e-08	-8.00878e-07	-3.72333e-07	3.22107e-07	-4.06751e-07	-7.12142e-08	-5.59831e-07	-4.5257e-08	9.39801e-08	-4.98271e-07	-1.20102e-07	1.16399e-07	-6.923e-07	3.95291e-07	-6.46715e-08	-1.11352e-06	-3.56689e-07	6.90235e-12
-3.52109e-08	4.39416e-07	-2.14572e-07	-5.82193e-07	5.69815e-07	-2.83239e-07	7.74511e-07	5.60592e-07	5.58253e-07	6.06708e-07	1.84912e-07	2.83805e-07	6.53444e-07	-4.96847e-08	-8.0086e-07	-3.72987e-07	3.24924e-07	-4.06676e-07	-6.83974e-08	-5.58062e-07	-3.69e-08	9.90207e-08	-4.93619e-07	-1.18201e-07	1.16384e-07	-6.29341e-07	3.95307e-07	-6.14141e-08	-1.114e-06	-3.63136e-07	6.70118e-12
-3.60488e-08	4.40417e-07	-2.17031e-07	-6.23911e-07	6.20924e-07	-2.83097e-07	7.67865e-07	6.60612e-07	5.57908e-07	6.06807e-07	1.89027e-07	2.83756e-07	6.55289e-07	-5.12795e-08	-2.45719e-07	-3.70688e-07	3.21569e-07	-3.94326e-07	-6.88192e-08	-5.53199e-07	-4.49765e-08	9.52351e-08	-5.64687e-08	-1.18961e-07	1.16232e-07	-5.06274e-07	3.95142e-07	-6.2644e-08	-1.11405e-06	-3.62052e-07	5.94907e-12
-3.56666e-08	4.40355e-07	-2.17772e-07	-6.28985e-07	6.18292e-07	-2.834e-07	7.64169e-07	6.47441e-07	5.57784e-07	6.06742e-07	1.87416e-07	2.83829e-07	6.55685e-07	-5.04413e-08	-1.89199e-07	-3.70223e-07	3.19495e-07	-4.01347e-07	-6.77718e-08	-5.5567e-07	-4.02581e-08	1.02875e-07	-3.14036e-08	-1.19815e-07	1.16273e-07	-4.95379e-07	3.95206e-07	-6.21933e-08	-1.11399e-06	-3.63669e-07	5.90051e-12
-3.37513e-08	4.4033e-07	-2.16911e-07	-5.91887e-07	6.04449e-07	-2.83575e-07	7.68402e-07	6.21179e-07	5.57947e-07	6.06804e-07	1.87861e-07	2.3301e-07	6.54794e-07	-5.09139e-08	-2.596e-07	-3.70876e-07	3.23364e-07	-3.9617e-07	-6.87024e-08	-5.59355e-07	-4.4886e-08	9.59614e-08	-1.18537e-07	-1.19084e-07	1.16282e-07	-5.25479e-07	3.95112e-07	-6.19097e-08	-1.11404e-06	-3.62157e-07	5.86027e-12
-3.53117e-08	4.38129e-07	-2.1644e-07	-6.12766e-07	5.98329e-07	-2.83529e-07	7.69226e-07	6.09453e-07	5.57922e-07	6.06758e-07	1.86858e-07	2.62584e-07	6.16467e-07	-5.06801e-08	-2.39043e-07	-3.70902e-07	3.21748e-07	-4.09952e-07	-6.82608e-08	-5.57549e-07	-3.46055e-08	9.85614e-08	-1.29292e-07	-1.19818e-07	1.16425e-07	-1.96496e-07	3.95192e-07	-6.05908e-08	-1.11393e-06	-3.62786e-07	5.59122e-12
-3.30239e-08	4.39412e-07	-2.16518e-07	-6.11298e-07	5.97734e-07	-2.83117e-07	7.68437e-07	6.24084e-07	5.57532e-07	6.07137e-07	1.86701e-07	2.54837e-07	6.49955e-07	-4.98646e-08	-2.29947e-07	-3.70842e-07	3.22179e-07	-4.04157e-07	-6.80977e-08	-5.57464e-07	-3.66319e-08	9.86514e-08	-1.14146e-07	-1.2002e-07	1.16309e-07	-2.90236e-07	3.95342e-07	-6.19782e-08	-9.86958e-07	-3.62474e-07	5.41117e-12
-3.49427e-08	4.39983e-07	-2.1621e-07	-6.03145e-07	5.97582e-07	-2.83043e-07	7.68009e-07	1.11814e-07	5.57877e-07	6.06772e-07	1.86649e-07	2.38082e-07	6.27731e-07	-5.03039e-08	-2.28999e-07	-3.70666e-07	3.21741e-07	-4.10211e-07	-6.83287e-08	-5.58087e-07	-3.92271e-08	9.85118e-08	-1.32702e-07	-1.19936e-07	1.16432e-07	-2.32027e-07	3.95202e-07	-6.11114e-08	-1.06046e-06	-3.63129e-07	5.11713e-12
-3.54101e-08	4.35251e-07	-2.16364e-07	-6.05704e-07	6.02097e-07	-2.83325e-07	3.83632e-07	3.95961e-07	5.57706e-07	6.06709e-07	1.86757e-07	2.56726e-07	4.52093e-07	-5.04396e-08	-2.36523e-07	-3.70543e-07	3.22162e-07	-4.02548e-07	-6.7681e-08	-5.57873e-07	1.21228e-07	9.90393e-08	-1.03818e-07	-1.20235e-07	1.16071e-07	-2.40086e-07	3.68428e-07	-6.13458e-08	-1.00219e-06	-3.6221e-07	4.5088e-12
-3.34278e-08	4.33075e-07	-1.78444e-07	-5.91111e-07	5.9449e-07	-2.83284e-07	3.14479e-07	3.46135e-07	5.5776e-07	6.0642e-07	1.86771e-07	2.63204e-07	4.28572e-07	-5.04549e-08	-2.31535e-07	-3.71222e-07	3.13751e-07	-4.01259e-07	-6.78195e-08	-5.57912e-07	4.14615e-08	1.01332e-07	-1.17413e-07	-1.201e-07	1.15865e-07	-2.36378e-07	3.71887e-07	-6.11103e-08	-1e-06	-3.6235e-07	4.34108e-12
-3.38077e-08	4.39213e-07	-5.45119e-08	-5.99003e-07	5.9699e-07	-2.83293e-07	4.03973e-07	1.73503e-07	5.57646e-07	1.81969e-07	1.86771e-07	2.57957e-07	4.94251e-07	-4.91984e-08	-2.28312e-07	-3.61899e-07	3.12333e-07	-4.02153e-07	-6.77032e-08	-5.62053e-07	-3.34634e-08	9.99097e-08	-1.24286e-07	-1.20155e-07	1.18562e-07	-2.01987e-07	3.82647e-07	-6.09318e-08	-1.01394e-06	-3.62356e-07	4.04621e-12
-3.16356e-08	4.37449e-07	-1.91853e-07	-5.19007e-07	5.98074e-07	-2.83336e-07	3.29139e-07	2.15392e-07	5.57754e-07	2.13583e-07	1.86796e-07	2.54305e-07	4.53394e-07	-4.90217e-08	-2.31801e-07	-3.65558e-07	3.10969e-07	-4.06573e-07	-6.74062e-08	-5.6006e-07	7.32144e-08	1.00641e-07	-1.18327e-07	-1.20091e-07	1.16384e-07	-2.10579e-07	3.82354e-07	-6.09657e-08	-1.01251e-06	-3.62034e-07	3.93101e-12
-2.43972e-08	3.15754e-07	-1.83686e-07	-5.35605e-07	5.97923e-07	-2.83395e-07	2.79719e-07	2.86214e-07	5.58126e-07	8.18725e-08	1.86783e-07	2.5727e-07	4.31642e-07	-4.6223e-08	-2.28119e-07	-3.5721e-07	3.11182e-07	-4.01465e-07	-6.74172e-08	-5.608e-07	5.14724e-08	1.00786e-07	-1.16993e-07	-1.20117e-07	1.1723e-07	-2.23668e-07	3.85159e-07	-6.10507e-08	-9.94297e-07	-3.6212e-07	3.75984e-12
-2.59878e-08	2.18768e-07	-1.71785e-07	-5.72819e-07	6.04612e-07	-2.82629e-07	2.87729e-07	2.80947e-07	5.57954e-07	5.44905e-08	1.86759e-07	2.56687e-07	4.42899e-07	-4.87958e-08	-2.31469e-07	-3.6409e-07	3.10434e-07	-3.71154e-07	-6.79579e-08	-5.60882e-07	4.10324e-08	1.01678e-07	-1.11779e-07	-1.1942e-07	1.12806e-07	-2.21159e-07	2.05063e-07	-6.0949e-08	-9.91859e-07	-3.62118e-07	3.62747e-12
-2.96249e-08	2.71702e-07	-1.76097e-07	-5.6012e-07	5.98104e-07	-2.70396e-07	3.05395e-07	2.4282e-07	5.57932e-07	1.75197e-07	1.86775e-07	2.56306e-07	4.6112e-07	-4.77899e-08	-2.31778e-07	-3.33321e-07	3.11729e-07	-1.92318e-07	-6.78242e-08	-5.60329e-07	2.28166e-08	1.02261e-07	-1.13823e-07	-9.70449e-08	1.17448e-07	-2.1733e-07	1.71485e-07	-5.95987e-08	-9.87948e-07	-3.62123e-07	3.51206e-12
-2.92392e-08	2.59844e-07	-1.76404e-07	-5.54003e-07	5.98495e-07	-2.55338e-07	3.11746e-07	2.49083e-07	5.57986e-07	1.90157e-07	1.86762e-07	2.56451e-07	4.55104e-07	-4.4509e-08	-2.32671e-07	-2.88014e-07	3.12935e-07	-1.33318e-07	-6.7843e-08	-5.60044e-07	3.89177e-08	1.03439e-07	-1.09086e-07	-1.12737e-07	1.17054e-07	-2.18057e-07	1.90444e-07	-4.74074e-08	-9.86101e-07	-3.62113e-07	3.45744e-12
-2.75639e-08	2.57581e-07	-1.74789e-07	-2.46112e-07	6.00625e-07	-2.55163e-07	3.01225e-07	1.58537e-07	5.57907e-07	8.68877e-08	1.86789e-07	2.56455e-07	4.55273e-07	-4.61605e-08	-2.32299e-07	-3.22575e-07	3.18294e-07	-1.42294e-07	-6.78142e-08	-5.60437e-07	2.49263e-08	1.02793e-07	-1.11781e-07	-1.1078e-07	1.16321e-07	-2.17635e-07	2.12189e-07	-5.66875e-08	-9.90444e-07	-3.62273e-07	3.18441e-12
-2.88847e-08	2.4721e-07	-1.7252e-07	-2.51923e-07	5.98928e-07	-2.58528e-07	3.11143e-07	8.43531e-08	5.58155e-07	1.13925e-07	1.86778e-07	2.56543e-07	4.55586e-07	-4.73827e-08	-2.29548e-07	-3.06542e-07	3.22095e-07	-1.57981e-07	-6.78302e-08	-5.60413e-07	2.8562e-08	1.03673e-07	-1.06325e-07	-1.07457e-07	1.1708e-07	-2.15363e-07	1.70878e-07	-5.56155e-08	-9.92477e-07	-3.62145e-07	3.15666e-12
-2.23975e-08	2.50582e-07	-1.75223e-07	-2.19301e-07	5.9898e-07	-2.39186e-07	3.03246e-07	1.16807e-07	5.58122e-07	1.22428e-07	1.86772e-07	2.56455e-07	4.5621e-07	-4.72783e-08	-2.26859e-07	-3.07813e-07	3.27985e-07	-1.39892e-07	-6.78292e-08	-5.6018e-07	3.17648e-08	1.03217e-07	-1.064e-07	-1.10041e-07	1.17065e-07	-2.16301e-07	1.98173e-07	-5.17873e-08	-9.90426e-07	-3.62203e-07	3.14261e-12
-2.40478e-08	2.45303e-07	-1.71851e-07	-2.29311e-07	5.99539e-07	-2.43385e-07	3.06792e-07	9.37234e-08	5.57971e-07	1.15007e-07	1.86775e-07	2.5647e-07	4.55905e-07	-4.71846e-08	-2.31721e-07	-3.05507e-07	3.21489e-07	-1.408e-07	-6.78717e-08	-5.60396e-07	2.89288e-08	1.03626e-07	-1.09815e-07	-1.07957e-07	1.1691e-07	-2.14728e-07	1.99123e-07	-5.56004e-08	-9.9031e-07	-3.62246e-07	3.13836e-12
-2.34551e-08	2.49842e-07	-1.73046e-07	-2.24906e-07	5.99476e-07	-2.36857e-07	3.05759e-07	1.12307e-07	5.58026e-07	1.15645e-07	1.86777e-07	2.56488e-07	4.54875e-07	-4.69584e-08	-2.29402e-07	-3.04336e-07	3.14819e-07	-1.44972e-07	-6.78301e-08	-5.60297e-07	2.96923e-08	1.03266e-07	-1.08369e-07	-1.09318e-07	1.17056e-07	-2.15687e-07	1.81492e-07	-5.37223e-08	-9.90375e-07	-3.62234e-07	3.12688e-12
-2.60229e-08	2.46642e-07	-1.72576e-07	-2.23708e-07	5.99639e-07	-2.40429e-07	3.0546e-07	9.98447e-08	5.58049e-07	1.14085e-07	1.86778e-07	2.56497e-07	4.5545e-07	-4.69466e-08	-6.5555e-08	-3.07339e-07	3.18834e-07	-1.43391e-07	-6.78384e-08	-5.60384e-07	2.75095e-08	1.03404e-07	-1.08496e-07	-1.08586e-07	1.16955e-07	-2.15253e-07	1.82721e-07	-5.49075e-08	-9.90567e-07	-3.62268e-07	3.08022e-12
-2.50934e-08	2.47507e-07	-1.72035e-07	-2.27485e-07	5.98414e-07	-2.38495e-07	3.06458e-07	1.0459e-07	5.62958e-07	7.6014e-08	1.85902e-07	2.09931e-07	4.16857e-07	-4.61499e-08	-1.47994e-07	-3.0861e-07	3.13598e-07	-1.41597e-07	-7.07857e-08	-5.73689e-07	2.76541e-08	1.02995e-07	-1.09059e-07	-1.08247e-07	1.17079e-07	-2.15508e-07	1.88018e-07	-5.53467e-08	-9.8402e-07	-2.86551e-07	2.99392e-12
-2.45948e-08	2.49113e-07	-1.72578e-07	-2.27691e-07	5.98154e-07	-2.42134e-07	3.06694e-07	1.02218e-07	9.00149e-08	1.12399e-07	1.86021e-07	2.49376e-07	4.33366e-07	-4.6796e-08	-9.26621e-08	-3.07952e-07	3.36029e-07	-1.49309e-07	-6.80515e-08	-5.6036e-07	2.8839e-08	1.03341e-07	-1.08201e-07	-1.08497e-07	1.07051e-07	-1.72896e-07	9.68077e-08	-5.49762e-08	-8.09012e-07	-3.05686e-07	2.36668e-12
-2.45948e-08	2.49113e-07	-1.72578e-07	-2.27691e-07	5.98154e-07	-2.42134e-07	3.06694e-07	1.02218e-07	9.00149e-08	1.12399e-07	1.86021e-07	2.49376e-07	4.33366e-07	-4.6796e-08	-9.26621e-08	-3.07952e-07	3.36029e-07	-1.49309e-07	-6.80515e-08	-5.6036e-07	2.8839e-08	1.03341e-07	-1.08201e-07	-1.08497e-07	1.07051e-07	-1.72896e-07	9.68077e-08	-5.49762e-08	-8.09012e-07	-3.05686e-07	2.36668e-12
-2.45948e-08	2.49113e-07	-1.72578e-07	-2.27691e-07	5.98154e-07	-2.42134e-07	3.06694e-07	1.02218e-07	9.00149e-08	1.12399e-07	1.86021e-07	2.49376e-07	4.33366e-07	-4.6796e-08	-9.26621e-08	-3.07952e-07	3.36029e-07	-1.49309e-07	-6.80515e-08	-5.6036e-07	2.8839e-08	1.03341e-07	-1.08201e-07	-1.08497e-07	1.07051e-07	-1.72896e-07	9.68077e-08	-5.49762e-08	-8.09012e-07	-3.05686e-07	2.36668e-12
-2.45948e-08	2.49113e-07	-1.72578e-07	-2.27691e-07	5.98154e-07	-2.42134e-07	3.06694e-07	1.02218e-07	9.00149e-08	1.12399e-07	1.86021e-07	2.49376e-07	4.33366e-07	-4.6796e-08	-9.26621e-08	-3.07952e-07	3.36029e-07	-1.49309e-07	-6.80515e-08	-5.6036e-07	2.8839e-08	1.03341e-07	-1.08201e-07	-1.08497e-07	1.07051e-07	-1.72896e-07	9.68077e-08	-5.49762e-08	-8.09012e-07	-3.05686e-07	2.36668e-12
-2.46464e-08	2.48941e-07	-1.72499e-07	-2.277e-07	5.98147e-07	-2.41946e-07	3.06664e-07	1.02221e-07	8.37784e-08	1.11449e-07	1.86019e-07	2.49495e-07	4.34692e-07	-4.68053e-08	-9.37189e-08	-3.0798e-07	3.253e-07	-1.48883e-07	-6.85301e-08	-5.6038e-07	2.88185e-08	1.03281e-07	-1.08267e-07	-1.08505e-07	1.07319e-07	-1.68646e-07	1.01126e-07	-5.50011e-08	-8.09362e-07	-3.06125e-07	2.35976e-12
-2.46464e-08	2.48941e-07	-1.72499e-07	-2.277e-07	5.98147e-07	-2.41946e-07	3.06664e-07	1.02221e-07	8.37784e-08	1.11449e-07	1.86019e-07	2.49495e-07	4.34692e-07	-4.68053e-08	-9.37189e-08	-3.0798e-07	3.253e-07	-1.48883e-07	-6.85301e-08	-5.6038e-07	2.88185e-08	1.03281e-07	-1.08267e-07	-1.08505e-07	1.07319e-07	-1.68646e-07	1.01126e-07	-5.50011e-08	-8.09362e-07	-3.06125e-07	2.35976e-12
-2.46429e-08	2.48946e-07	-1.72493e-07	-2.27712e-07	6.04519e-07	-2.4201e-07	3.06673e-07	1.02406e-07	8.30944e-08	1.11379e-07	1.86077e-07	2.51728e-07	4.34628e-07	-4.68766e-08	-9.54795e-08	-3.0797e-07	3.1565e-07	-1.72908e-07	-6.85378e-08	-2.0876e-07	2.89994e-08	1.03288e-07	-1.08256e-07	-1.08496e-07	1.07458e-07	-1.6968e-07	1.00386e-07	-5.83062e-08	-8.09278e-07	-3.0653e-07	2.10062e-12
-2.46929e-08	2.48961e-07	-1.72558e-07	-2.27706e-07	5.99892e-07	-2.42134e-07	3.06655e-07	1.02391e-07	8.23238e-08	1.11857e-07	1.8602e-07	2.562e-07	4.35014e-07	-4.70931e-08	-9.5111e-08	-3.0796e-07	3.26282e-07	-1.51003e-07	-6.84851e-08	-2.15513e-07	2.86763e-08	1.03319e-07	-1.07844e-07	-1.08482e-07	1.0736e-07	-1.5547e-07	1.00434e-07	-5.53027e-08	-8.07606e-07	-3.06346e-07	2.09232e-12
-2.45905e-08	2.4897e-07	-1.72761e-07	-6.20286e-08	6.00958e-07	-2.42124e-07	3.06689e-07	9.67533e-08	8.34483e-08	1.11628e-07	1.86035e-07	2.55766e-07	4.35107e-07	-4.86938e-08	-9.49522e-08	-3.07958e-07	3.19585e-07	-1.5848e-07	-6.98247e-08	-2.33328e-07	2.69834e-08	1.03583e-07	-1.07826e-07	-1.0827e-07	1.05201e-07	-1.6711e-07	1.00738e-07	-5.67024e-08	-7.96007e-07	-3.06455e-07	2.03574e-12
-2.48287e-08	2.4906e-07	-1.77417e-07	-1.12761e-07	6.006e-07	-2.42115e-07	3.06718e-07	1.03628e-07	8.30914e-08	1.11766e-07	1.8609e-07	2.55188e-07	4.34989e-07	-5.12768e-08	-9.49807e-08	-3.07954e-07	3.21774e-07	-1.54178e-07	-6.88313e-08	-2.44701e-07	2.68838e-08	1.08078e-07	-1.07506e-07	-1.02886e-07	8.34691e-08	-1.54026e-07	1.01043e-07	-5.57907e-08	-7.06002e-07	-3.06358e-07	1.90862e-12
-2.48264e-08	2.49064e-07	-1.76676e-07	-1.2083e-07	6.01068e-07	-2.42093e-07	3.06667e-07	1.09521e-07	8.27171e-08	1.11687e-07	1.86057e-07	2.53858e-07	4.34908e-07	-5.06151e-08	-9.423e-08	-3.07958e-07	1.42114e-07	-1.56153e-07	-6.91243e-08	-2.44801e-07	2.6278e-08	1.04793e-07	-1.07588e-07	-1.04698e-07	9.44494e-08	-1.58915e-07	1.03234e-07	-5.59211e-08	-7.19707e-07	-3.06369e-07	1.85149e-12
-2.493e-08	6.48494e-08	-1.74596e-07	-1.47012e-07	6.00561e-07	-2.42097e-07	3.06567e-07	1.04645e-07	8.28842e-08	1.11687e-07	1.88297e-07	2.51754e-07	4.34988e-07	-4.98284e-08	-9.38468e-08	-3.07967e-07	1.61816e-07	-1.53189e-07	-6.60734e-08	-2.42828e-07	2.50763e-08	1.07758e-07	-1.07499e-07	-1.05126e-07	3.44371e-08	-1.47455e-07	1.05064e-07	-5.42877e-08	-7.26692e-07	-3.0628e-07	1.8013e-12
-2.47462e-08	1.16146e-07	-1.7449e-07	-1.47656e-07	6.00603e-07	-2.42398e-07	3.06554e-07	1.05338e-07	8.41458e-08	1.11991e-07	1.54429e-07	2.51523e-07	4.3513e-07	-5.06949e-08	-9.39132e-08	-3.08e-07	1.64354e-07	-1.52693e-07	-6.60743e-08	-2.42523e-07	2.66757e-08	1.08061e-07	-1.07365e-07	-1.04734e-07	5.4194e-08	-1.47931e-07	1.05584e-07	-5.63407e-08	-7.01157e-07	-2.06515e-07	1.71504e-12
-2.49045e-08	1.65415e-07	-1.74121e-07	-1.4712e-07	6.00345e-07	-2.42224e-07	6.7604e-08	1.05592e-07	8.46761e-08	1.11768e-07	1.46082e-07	2.49766e-07	1.48964e-07	-4.64231e-08	-4.30359e-08	-3.08543e-07	1.65695e-07	-1.23782e-07	8.54394e-08	-2.42052e-07	2.51452e-08	5.58222e-08	-1.15889e-07	-1.04234e-07	6.10486e-08	-1.46104e-07	1.04953e-07	-5.61437e-08	-6.9917e-07	-1.96382e-07	1.44289e-12
-2.49401e-08	1.66454e-07	-1.73816e-07	-1.36967e-07	2.46975e-07	-2.42228e-07	1.24066e-07	1.06168e-07	8.4252e-08	1.11742e-07	1.73517e-07	2.50845e-07	3.19985e-07	-8.33967e-08	1.02186e-08	-3.08494e-07	1.68064e-07	-1.37477e-07	5.48771e-08	-2.41817e-07	2.43269e-08	5.34889e-08	-1.14391e-07	-1.04956e-07	4.51569e-08	-1.44485e-07	1.0636e-07	-5.4653e-08	-7.02194e-07	-1.53745e-07	1.23098e-12
-2.49194e-08	1.54895e-07	-1.73854e-07	-1.27094e-07	3.15189e-07	-2.42258e-07	1.24573e-07	1.05893e-07	8.46713e-08	1.11796e-07	1.6615e-07	2.50241e-07	2.39305e-07	-6.40402e-08	-5.5345e-08	-3.08353e-07	1.73928e-07	-1.35084e-07	4.63791e-08	-2.43423e-07	2.44073e-08	6.11562e-08	-1.10687e-07	-1.04684e-07	5.64373e-08	-1.41402e-07	1.05826e-07	-5.49298e-08	-6.98174e-07	-1.65838e-07	1.21496e-12
-2.49231e-08	1.46234e-07	-1.74035e-07	-1.36267e-07	2.87026e-07	-2.42232e-07	1.25172e-07	1.05791e-07	8.42441e-08	1.11776e-07	1.64993e-07	2.50475e-07	1.99481e-07	-4.98937e-08	-9.22508e-09	-3.08378e-07	1.69187e-07	-1.34189e-07	5.2674e-08	-2.41865e-07	2.47314e-08	5.31768e-08	-1.13598e-07	-1.04683e-07	4.54359e-08	-1.46346e-07	1.06197e-07	-5.51e-08	-7.01514e-07	-1.53911e-07	1.17461e-12
-2.48263e-08	1.48937e-07	-1.74405e-07	-1.42417e-07	2.76371e-07	-2.42271e-07	1.20971e-07	1.05679e-07	8.41252e-08	1.12471e-07	1.65969e-07	2.35583e-07	1.94816e-07	-7.39776e-08	-2.46301e-08	-3.08393e-07	1.6712e-07	-1.2956e-07	3.56673e-08	-2.42197e-07	2.40328e-08	5.553e-08	-1.13612e-07	-1.04628e-07	5.25618e-08	-1.46433e-07	1.05601e-07	-5.51521e-08	-6.98434e-07	-1.65536e-07	1.16206e-12
-2.42856e-08	1.49689e-07	-1.73899e-07	-1.40786e-07	2.7477e-07	-2.42247e-07	1.29117e-07	2.50959e-09	8.37263e-08	1.12057e-07	1.58802e-07	2.33304e-07	2.06392e-07	-5.79212e-08	-3.30074e-08	-3.0828e-07	1.70958e-07	-1.23534e-07	2.78777e-08	-2.42734e-07	2.46506e-08	5.58416e-08	-1.13914e-07	-1.04549e-07	5.32061e-08	-1.42585e-07	1.06207e-07	-5.53039e-08	-6.99175e-07	-1.63191e-07	1.15001e-12
-7.68517e-09	1.4905e-07	-1.74083e-07	-1.41909e-07	2.76582e-07	-2.4226e-07	1.23203e-07	7.64544e-08	8.26118e-08	1.02707e-07	1.45347e-07	1.2222e-07	1.37421e-08	-5.97351e-08	-2.53639e-08	-3.12062e-07	1.66952e-07	-1.36522e-07	3.04977e-08	-2.42246e-07	2.53459e-08	5.70139e-08	-1.12315e-07	-1.04559e-07	5.49901e-08	-1.35049e-07	1.05556e-07	-5.52815e-08	-5.37617e-07	-1.70693e-07	8.71342e-13
-2.31891e-08	1.47564e-07	-1.74142e-07	-1.38208e-07	2.71401e-07	-2.43048e-07	1.29638e-07	4.13354e-08	8.23349e-08	1.06845e-07	1.61064e-07	1.33432e-07	1.6016e-07	-6.04503e-08	-2.24188e-08	-3.09989e-07	1.67622e-07	-1.21479e-07	2.96419e-08	-2.42389e-07	2.4303e-08	4.37958e-08	-1.13797e-07	-1.04515e-07	5.40854e-08	-1.42986e-07	1.05788e-07	-5.5254e-08	-4.2681e-07	-1.6503e-07	7.86711e-13
-1.25768e-08	1.4818e-07	-1.74162e-07	-1.36658e-07	2.71825e-07	-2.44815e-07	1.26328e-07	6.25856e-08	8.22e-08	1.05971e-07	1.43829e-07	1.34681e-07	1.06236e-07	-6.10436e-08	-2.19904e-08	-3.09416e-07	1.67979e-07	-1.20857e-07	3.02844e-08	-2.42307e-07	2.43617e-08	5.54323e-08	-1.07863e-07	-1.04553e-07	5.26613e-08	-1.42119e-07	1.05675e-07	-5.52263e-08	-3.94804e-07	-1.65775e-07	7.42094e-13
1.97364e-08	1.47763e-07	-1.74376e-07	-7.16419e-08	2.72716e-07	-2.42879e-07	1.26558e-07	7.64706e-08	7.9394e-08	1.05121e-07	1.49832e-07	1.03276e-07	7.41864e-09	-6.20159e-08	-2.34634e-08	-3.095e-07	1.67601e-07	-1.30389e-07	2.96787e-08	-2.42467e-07	2.43141e-08	5.45383e-08	-1.11116e-07	-1.04534e-07	5.42036e-08	-1.40362e-07	1.05804e-07	-5.52755e-08	-4.01425e-07	-1.65093e-07	7.20592e-13
1.75617e-08	1.47866e-07	-1.74241e-07	-7.50425e-08	2.73492e-07	-2.42958e-07	1.27053e-07	7.70387e-08	7.94195e-08	1.02469e-07	1.51496e-07	1.04079e-07	5.56004e-08	-6.19037e-08	-2.36684e-08	-2.53001e-07	1.67657e-07	-1.29183e-07	3.01259e-08	-2.42647e-07	2.43384e-08	5.35218e-08	-1.10869e-07	-1.0457e-07	5.42489e-08	-1.40209e-07	1.05781e-07	-4.00902e-08	-4.0579e-07	-1.65114e-07	6.94744e-13
6.98219e-09	1.47891e-07	-1.74255e-07	-8.4995e-08	2.73115e-07	-2.4357e-07	1.27629e-07	6.4356e-08	7.79028e-08	1.05077e-07	1.49507e-07	1.1366e-07	3.2122e-08	-3.55109e-08	-2.33654e-08	-2.53948e-07	1.6769e-07	-1.24988e-07	3.07033e-08	-2.42467e-07	2.44267e-08	5.27084e-08	-1.11573e-07	-1.04547e-07	5.41216e-08	-8.3875e-08	1.05782e-07	-4.18496e-08	-4.01692e-07	-1.65291e-07	6.75379e-13
8.04513e-09	3.56138e-08	-1.74241e-07	-8.49523e-08	2.73104e-07	-2.4338e-07	1.27289e-07	6.80574e-08	7.8584e-08	1.05646e-07	1.49996e-07	9.41754e-08	2.62628e-08	-1.57111e-08	-3.30592e-08	-2.57922e-07	1.67724e-07	-1.22059e-07	3.0538e-08	-2.42655e-07	2.44217e-08	5.30447e-08	-9.37203e-08	-1.04818e-07	5.42613e-08	-1.40215e-07	1.05688e-07	-4.68756e-08	-3.96845e-07	-1.64981e-07	6.57522e-13
8.24941e-09	4.55709e-08	-1.7423e-07	-8.14056e-08	2.732e-07	-2.43291e-07	1.2395e-07	6.90953e-08	7.69337e-08	1.00638e-07	1.48844e-07	1.0274e-07	4.6119e-08	-3.98336e-08	-3.16764e-08	-2.57688e-07	1.67908e-07	-1.26793e-07	3.04238e-08	-2.42526e-07	2.4383e-08	5.27404e-08	-1.05632e-07	-1.07e-07	5.43274e-08	-7.11596e-08	1.0284e-07	-3.70639e-08	-3.99149e-07	-1.65459e-07	6.4963e-13
7.4821e-09	7.11993e-08	-1.74208e-07	-8.62859e-08	2.73181e-07	-1.5749e-07	1.22468e-07	6.74373e-08	7.70214e-08	1.01508e-07	1.48716e-07	1.03607e-07	4.67296e-08	-2.04173e-08	-2.49183e-08	-2.5909e-07	1.6765e-07	-1.25914e-07	3.03397e-08	-2.42566e-07	2.43907e-08	5.30885e-08	-1.03029e-07	-1.06517e-07	5.40784e-08	-5.73159e-08	1.01617e-07	-4.67759e-08	-3.97419e-07	-1.64168e-07	6.14043e-13
7.20672e-09	7.2307e-08	-1.70618e-07	-8.60086e-08	2.73327e-07	-1.88463e-07	1.26743e-07	6.97053e-08	7.67914e-08	1.02406e-07	1.48776e-07	1.00879e-07	4.34453e-08	-3.68382e-08	-4.14911e-09	-2.57805e-07	1.68295e-07	-1.24263e-07	3.04726e-08	-2.42484e-07	2.43986e-08	5.27443e-08	-1.06995e-07	-1.07901e-07	5.4245e-08	-8.13312e-08	9.08964e-08	-3.87861e-08	-3.33999e-07	-1.63524e-07	5.78935e-13
7.41121e-09	6.49356e-08	-1.72441e-07	-8.70879e-08	2.73328e-07	-1.61879e-07	1.26726e-07	6.9696e-08	7.71153e-08	1.01901e-07	1.48878e-07	9.96308e-08	3.35472e-08	-3.75648e-08	-2.42478e-08	-2.57799e-07	1.68001e-07	-1.24362e-07	3.04506e-08	-2.42484e-07	2.44002e-08	5.25822e-08	-1.06465e-07	-1.07796e-07	5.42142e-08	-8.08265e-08	9.2749e-08	-4.28163e-08	-3.34272e-07	-1.63605e-07	5.69571e-13
8.14492e-09	6.40614e-08	-1.71261e-07	-8.80765e-08	2.73327e-07	-1.80894e-07	1.24541e-07	7.00914e-08	7.67336e-08	1.02441e-07	1.48798e-07	7.65578e-08	4.53876e-08	-3.68167e-08	-1.26055e-08	-2.57687e-07	1.68093e-07	-1.25306e-07	3.00529e-08	-2.42503e-07	2.43678e-08	5.25406e-08	-1.0471e-07	-1.07488e-07	5.41459e-08	-7.41583e-08	8.75427e-08	-4.45615e-08	-2.36117e-07	-1.63721e-07	5.13649e-13
6.22708e-09	6.44749e-08	-1.65577e-07	-8.79486e-08	2.71557e-07	-1.66477e-07	1.2305e-07	6.88522e-08	5.20276e-08	1.022e-07	9.39274e-08	9.48183e-08	4.07738e-08	-2.65257e-08	-1.55382e-08	-2.58759e-07	1.68108e-07	-1.23802e-07	3.248e-08	-2.3853e-07	1.46641e-08	3.35232e-08	-1.05007e-07	-1.07802e-07	5.41615e-08	-7.38265e-08	8.62171e-08	-4.21402e-08	-2.47025e-07	-1.64339e-07	4.92362e-13
6.42096e-09	6.61334e-08	-1.6341e-07	-8.84195e-08	2.72478e-07	-1.64411e-07	1.24021e-07	6.91154e-08	6.75481e-08	1.02152e-07	9.8229e-08	9.5067e-08	4.09823e-08	-1.68272e-08	-2.75218e-08	-1.16192e-07	1.68092e-07	-1.25978e-07	3.15593e-08	-2.38852e-07	1.67172e-08	4.67201e-08	-1.04982e-07	-1.0747e-07	5.41514e-08	-7.47464e-08	8.31077e-08	-4.34948e-08	-2.51844e-07	-1.64172e-07	4.45174e-13
4.91054e-09	6.57513e-08	-1.65578e-07	-8.87143e-08	2.59998e-07	-1.63965e-07	1.24128e-07	6.92741e-08	6.79566e-08	1.02018e-07	1.18698e-07	9.34741e-08	4.33987e-08	-3.12196e-08	-2.0301e-08	-1.15297e-07	1.68135e-07	-1.26337e-07	3.08383e-08	-2.38535e-07	2.30057e-08	4.72132e-08	-1.05172e-07	-1.117e-07	5.41631e-08	-7.56635e-08	8.21405e-08	-4.25966e-08	-2.50526e-07	-1.64161e-07	4.44049e-13
-1.53344e-08	5.72159e-08	-1.67091e-07	-8.42707e-08	2.16215e-07	-1.64148e-07	1.42845e-07	6.91898e-08	6.79764e-08	1.03123e-07	1.08284e-07	9.37896e-08	4.22816e-08	-3.00358e-08	-2.16118e-08	-3.66625e-08	1.68147e-07	-1.26041e-07	3.05965e-08	-2.38595e-07	1.90217e-08	7.08491e-08	-1.05024e-07	-1.07448e-07	5.4156e-08	-5.0202e-08	4.68575e-08	-4.34508e-08	-2.51764e-07	-1.64281e-07	4.07584e-13
-2.07464e-09	5.74017e-08	-1.67148e-07	-8.65872e-08	2.39676e-07	-9.02881e-08	1.24624e-07	6.91876e-08	6.88489e-08	1.02552e-07	1.09748e-07	9.30103e-08	4.27085e-08	-2.56195e-08	-2.21642e-08	-7.70249e-08	1.68125e-07	-1.25892e-07	3.119e-08	-2.38856e-07	2.0633e-08	5.4932e-08	-4.37088e-08	-1.08987e-07	5.41872e-08	-7.11981e-08	6.40402e-08	-4.34093e-08	-2.51371e-07	-1.64281e-07	3.93045e-13
-3.6463e-09	5.65459e-08	-1.63463e-07	-8.57761e-08	2.33999e-07	-9.05002e-08	1.28656e-07	6.91647e-08	6.71678e-08	1.02876e-07	1.09568e-07	9.30912e-08	4.28359e-08	-3.13994e-08	-2.28635e-08	-5.12169e-08	1.68179e-07	-1.26149e-07	3.08768e-08	-2.38881e-07	2.10707e-08	4.72309e-08	-3.88556e-08	-1.08467e-07	5.41452e-08	-6.6414e-08	6.45245e-08	-4.33758e-08	-2.52398e-07	-1.64314e-07	3.8556e-13
-3.10957e-10	5.65027e-08	-1.64904e-07	-8.65526e-08	2.20435e-07	-9.30777e-08	1.31062e-07	6.87114e-08	6.80386e-08	1.03473e-07	1.11547e-07	9.31018e-08	4.27743e-08	-2.97412e-08	-2.19717e-08	-5.43632e-08	1.68174e-07	-4.19702e-08	3.07474e-08	-2.38259e-07	2.11591e-08	4.73631e-08	-6.54597e-08	-1.08303e-07	5.41379e-08	-5.30888e-08	5.87248e-08	-4.32485e-08	-2.52093e-07	-1.6424e-07	3.67686e-13
-2.56463e-09	5.41266e-08	-1.66377e-07	-8.62217e-08	2.24763e-07	-8.63476e-08	1.29493e-07	6.91521e-08	6.87646e-08	1.03253e-07	1.10383e-07	9.32258e-08	4.27278e-08	-2.60248e-08	-2.24779e-08	-3.70917e-08	1.68141e-07	-3.97352e-08	3.02959e-08	-2.38617e-07	2.11103e-08	5.60311e-08	-4.74822e-08	-1.08259e-07	5.41366e-08	-6.14689e-08	6.04417e-08	-4.3451e-08	-2.52119e-07	-1.64255e-07	3.66286e-13
-1.65845e-09	5.60129e-08	-1.65538e-07	-8.67488e-08	2.21455e-07	-9.5993e-08	1.28957e-07	6.89183e-08	6.88602e-08	6.99867e-08	1.09779e-07	9.32042e-08	4.28456e-08	-2.69545e-08	-2.24603e-08	-5.32757e-08	1.68158e-07	-4.6001e-08	3.22253e-08	-2.3825e-07	2.23871e-08	5.34898e-08	-5.39183e-08	-1.08395e-07	5.41692e-08	-5.97469e-08	-2.86616e-08	-4.22426e-08	-2.5019e-07	-1.64201e-07	3.58869e-13
-1.57351e-09	5.60691e-08	-1.65826e-07	-8.66823e-08	2.21961e-07	-9.01772e-08	1.2857e-07	6.89223e-08	6.85038e-08	7.78795e-08	1.10744e-07	9.31934e-08	4.28013e-08	-2.70849e-08	-2.24254e-08	-4.90893e-08	1.68156e-07	-3.94305e-08	3.10353e-08	-2.38231e-07	2.20415e-08	4.99323e-08	-5.25711e-08	-1.08483e-07	5.43754e-08	-6.11997e-08	-8.36435e-10	-4.22344e-08	-2.50603e-07	-1.642e-07	3.57333e-13
-2.26067e-09	5.39715e-08	-1.65719e-07	-8.52629e-08	2.23453e-07	-9.36092e-08	1.38455e-07	6.8659e-08	6.84531e-08	7.73938e-08	9.40257e-08	9.30966e-08	4.28133e-08	-2.72364e-08	-2.23497e-08	-5.0852e-08	1.68157e-07	-4.92085e-08	3.09717e-08	-8.52497e-08	2.18629e-08	5.16606e-08	-3.09183e-08	-1.08417e-07	5.41847e-08	-6.27945e-08	5.13023e-08	-4.31279e-08	-2.51144e-07	-1.64398e-07	3.10325e-13
-1.82931e-09	5.49707e-08	-1.6565e-07	-8.67032e-08	2.23027e-07	-9.24136e-08	1.30443e-07	6.86912e-08	6.83431e-08	7.62979e-08	1.10694e-07	9.31696e-08	4.27902e-08	-2.73139e-08	-2.23513e-08	-5.02503e-08	1.68174e-07	-4.34056e-08	3.06734e-08	-7.49112e-08	2.14954e-08	5.25229e-08	-4.50266e-08	-1.08533e-07	5.41686e-08	-6.10537e-08	1.7236e-08	-4.32039e-08	-2.51392e-07	-1.64663e-07	3.07909e-13
-2.27337e-09	5.49212e-08	-1.66097e-07	-8.62551e-08	2.2294e-07	-8.6646e-08	1.30562e-07	5.78778e-08	6.82547e-08	8.08386e-08	9.80264e-08	6.48538e-08	4.29131e-08	-2.73635e-08	-2.2498e-08	-4.89817e-08	1.68151e-07	-4.38293e-08	2.44934e-08	-9.84106e-08	2.18559e-08	5.10235e-08	-4.42617e-08	-1.0851e-07	5.41708e-08	-6.26263e-08	3.27525e-08	-4.33291e-08	-2.51546e-07	-1.64244e-07	3.03513e-13
-1.76559e-09	5.47363e-08	-1.66122e-07	-8.62484e-08	2.22754e-07	-8.86246e-08	1.32343e-07	5.54167e-08	6.82623e-08	7.88934e-08	9.68835e-08	6.41258e-08	4.28856e-08	-2.7358e-08	-2.24341e-08	-4.85529e-08	1.68151e-07	-4.3474e-08	2.66205e-08	-8.22569e-08	2.18411e-08	5.09831e-08	-4.3175e-08	-1.08516e-07	5.41652e-08	-6.13888e-08	3.85678e-08	-4.32713e-08	-2.51625e-07	-1.64264e-07	3.0064e-13
-1.88495e-09	5.48062e-08	-1.65973e-07	-8.6145e-08	2.22885e-07	-8.92117e-08	1.30435e-07	6.08847e-08	6.82306e-08	7.77853e-08	8.77782e-08	6.62342e-08	4.28641e-08	-2.73386e-08	-2.24635e-08	-4.82829e-08	1.68159e-07	-4.32695e-08	2.15121e-08	-8.50859e-08	2.17428e-08	5.12548e-08	-4.43432e-08	-1.08481e-07	5.41684e-08	-6.20194e-08	2.95569e-08	-4.32191e-08	-2.51565e-07	-1.64416e-07	2.99076e-13
-1.89369e-09	5.47465e-08	-1.65834e-07	-8.61777e-08	2.22855e-07	-9.01548e-08	1.31102e-07	5.87473e-08	6.82763e-08	7.79673e-08	8.38461e-08	3.29843e-08	4.28573e-08	-2.73457e-08	-2.24513e-08	-4.84165e-08	1.68152e-07	-4.3309e-08	2.44434e-08	-8.71068e-08	2.17431e-08	5.13429e-08	-4.08862e-08	-1.08456e-07	5.41819e-08	-6.19137e-08	2.97511e-08	-4.3218e-08	-2.51481e-07	-1.64387e-07	2.95317e-13
-1.91487e-09	5.44561e-08	-1.65778e-07	-8.6181e-08	2.22779e-07	-9.03126e-08	1.31844e-07	3.68009e-08	6.83098e-08	7.73029e-08	8.68068e-08	2.19377e-08	4.27862e-08	-2.73718e-08	-2.24434e-08	-4.8166e-08	1.68156e-07	-4.3775e-08	2.69849e-08	-8.36663e-08	2.17138e-08	5.13869e-08	-4.19423e-08	-1.0847e-07	5.42211e-08	-6.18337e-08	3.54644e-08	-4.32058e-08	-2.5146e-07	-1.64333e-07	2.93148e-13
-1.92212e-09	5.43419e-08	-1.65588e-07	-8.61442e-08	2.22771e-07	-8.98987e-08	1.31517e-07	4.61049e-08	7.06685e-08	2.9896e-08	8.20232e-08	2.28256e-08	4.28349e-08	-2.73502e-08	-2.30716e-08	-1.10627e-08	1.57201e-07	-4.31691e-08	2.46186e-08	-8.40648e-08	2.16257e-08	5.14781e-08	-4.34882e-08	-1.10265e-07	5.41853e-08	-6.21311e-08	3.67061e-08	-4.32027e-08	-2.51419e-07	-1.64367e-07	2.82956e-13
-1.92207e-09	5.43725e-08	-1.65591e-07	-8.61688e-08	2.22782e-07	-8.99608e-08	1.31619e-07	4.61122e-08	7.01131e-08	3.3676e-08	8.37907e-08	2.16015e-08	4.27946e-08	-2.73534e-08	-2.30168e-08	-1.5079e-08	1.56245e-07	-4.30614e-08	2.46193e-08	-8.43988e-08	2.16319e-08	5.14244e-08	-4.29923e-08	-1.09096e-07	5.4196e-08	-6.20931e-08	3.35144e-08	-4.32021e-08	-2.51419e-07	-1.64364e-07	2.82723e-13
7.71964e-09	5.45447e-08	-1.65771e-07	-8.62152e-08	2.22807e-07	-8.98943e-08	1.31571e-07	4.24085e-08	6.16295e-08	5.49962e-08	8.51271e-08	2.51366e-08	4.28014e-08	-2.75671e-08	-2.25859e-08	-2.3631e-08	2.75915e-08	-4.27875e-08	2.49054e-08	-8.47729e-08	2.17157e-08	5.14533e-08	-4.2914e-08	-1.06757e-07	5.39416e-08	-4.5294e-08	3.37055e-08	-4.32113e-08	-2.51438e-07	-1.64396e-07	2.58111e-13
1.10858e-09	4.35885e-09	-1.65918e-07	-8.61769e-08	2.23335e-07	-8.9602e-08	1.31623e-07	4.52837e-08	6.65159e-08	3.94639e-08	8.62598e-08	2.97037e-08	4.28313e-08	-2.7264e-08	-2.25646e-08	-4.33521e-08	6.22455e-08	-4.27379e-08	2.45938e-08	-8.63839e-08	2.17225e-08	5.297e-08	-2.96128e-08	-1.08361e-07	5.3619e-08	-4.61301e-08	3.32226e-08	-4.31606e-08	-2.51271e-07	-1.25918e-07	2.48156e-13
1.50701e-09	4.07388e-08	-1.65764e-07	-8.63326e-08	2.22912e-07	-8.9903e-08	1.31753e-07	4.61269e-08	6.68761e-08	6.00362e-08	8.60912e-08	2.51333e-08	4.28278e-08	-2.70504e-08	-2.26842e-08	-3.46948e-08	3.08564e-08	-4.29332e-08	2.45993e-08	-8.48758e-08	2.17138e-08	5.29154e-08	-3.76857e-08	-1.08789e-07	5.40827e-08	-2.84549e-08	3.31198e-08	-4.31976e-08	-2.51291e-07	-1.20073e-07	2.4565e-13
4.26482e-09	1.42854e-08	-1.65915e-07	-8.62206e-08	2.24317e-07	-8.98409e-08	1.31933e-07	4.50486e-08	6.73991e-08	5.96014e-08	8.62589e-08	2.54874e-08	4.28813e-08	-2.72235e-08	-2.26441e-08	-3.6379e-08	1.28042e-08	-4.30161e-08	2.45542e-08	-8.52439e-08	2.17063e-08	5.20115e-08	-3.28109e-08	-1.08622e-07	5.42418e-08	-2.98055e-08	3.34087e-08	-4.31388e-08	-2.51188e-07	-1.11936e-07	2.41979e-13
-2.43529e-10	2.34341e-08	-1.6591e-07	-8.62709e-08	2.23459e-07	-8.97702e-08	1.31872e-07	4.5629e-08	6.71525e-08	4.82995e-08	8.60987e-08	2.80939e-08	4.28517e-08	-2.72758e-08	-2.26496e-08	-3.10342e-08	2.18691e-08	-4.29074e-08	2.45783e-08	-8.49878e-08	2.17125e-08	5.13404e-08	-2.30735e-08	-1.08592e-07	5.47008e-08	-3.32979e-08	3.35647e-08	-4.248e-08	-2.51342e-07	-1.11665e-07	2.40336e-13
4.68314e-10	2.31707e-08	-1.65874e-07	-8.6269e-08	2.2385e-07	-8.97509e-08	1.31906e-07	4.47126e-08	6.69557e-08	5.19927e-08	7.49651e-08	2.78453e-08	4.28666e-08	-2.69331e-08	-2.26451e-08	-3.25973e-08	2.34606e-08	-4.30178e-08	2.45746e-08	-8.50663e-08	2.17011e-08	5.19015e-08	-3.03233e-08	-1.08329e-07	5.4229e-08	-1.79521e-08	3.35209e-08	-4.2493e-08	-2.51262e-07	-1.13128e-07	2.38959e-13
8.99087e-11	2.40086e-08	-1.65885e-07	-8.62592e-08	2.23464e-07	-8.97943e-08	1.3186e-07	4.46988e-08	6.76309e-08	4.97419e-08	7.5586e-08	2.81805e-08	4.28652e-08	-2.00817e-08	-2.26474e-08	-3.12182e-08	2.30131e-08	-4.29383e-08	2.45888e-08	-8.50897e-08	2.1709e-08	5.19915e-08	-2.84272e-08	-1.08327e-07	5.42429e-08	-2.93852e-08	3.3517e-08	-4.2696e-08	-2.5124e-07	-1.12275e-07	2.38618e-13
7.4772e-10	2.02935e-08	-1.65936e-07	-8.62573e-08	2.23613e-07	-8.98033e-08	1.31856e-07	4.46465e-08	6.73048e-08	4.81303e-08	7.64423e-08	2.88617e-08	4.28711e-08	-2.54486e-08	-2.2629e-08	-1.70832e-08	2.46138e-08	-4.27394e-08	2.4572e-08	-8.51478e-08	2.17053e-08	5.17987e-08	-2.95943e-08	-1.08396e-07	5.4185e-08	-2.07118e-08	3.10857e-08	-4.24689e-08	-2.51261e-07	-1.11942e-07	2.37511e-13
1.89588e-09	2.04055e-08	-1.65971e-07	-8.62552e-08	2.23604e-07	-8.98073e-08	1.31878e-07	4.44806e-08	6.72983e-08	4.92849e-08	7.88831e-08	2.87359e-08	1.00796e-08	-2.51242e-08	-2.26157e-08	-2.02223e-08	2.51857e-08	-4.28735e-08	2.45837e-08	-8.50236e-08	2.08799e-08	5.17792e-08	-2.89943e-08	-1.08382e-07	5.52276e-08	-2.4067e-08	3.19113e-08	-4.24708e-08	-2.0584e-07	-1.11889e-07	2.15851e-13
1.65211e-09	2.13796e-08	-1.66055e-07	-8.71202e-08	2.11873e-07	-8.98363e-08	6.52309e-08	4.46766e-08	6.72228e-08	3.94891e-08	7.77506e-08	2.76361e-08	2.10593e-08	-2.5516e-08	-2.26453e-08	-2.33748e-08	2.34327e-08	-4.33554e-08	2.45785e-08	-8.51442e-08	2.16001e-08	5.18616e-08	-2.89401e-08	-1.08422e-07	5.47158e-08	-2.37429e-08	3.23148e-08	-4.25412e-08	-2.09753e-07	-1.12837e-07	1.99048e-13
1.9003e-09	2.14987e-08	-1.67205e-07	-8.65434e-08	2.10035e-07	-8.98161e-08	7.41079e-08	4.47528e-08	6.7253e-08	4.84848e-08	7.81155e-08	2.81447e-08	2.78776e-08	-2.546e-08	-2.26316e-08	-2.26403e-08	2.2636e-08	-4.24806e-08	2.45774e-08	-8.52605e-08	2.15885e-08	5.17939e-08	-2.90377e-08	-9.6406e-08	5.61392e-08	-2.3659e-08	3.26062e-08	-4.25316e-08	-2.10457e-07	-1.12657e-07	1.98851e-13
1.61816e-09	2.12619e-08	-1.66441e-07	-8.70618e-08	2.07919e-07	-8.98257e-08	4.57239e-08	4.48423e-08	6.72319e-08	4.84216e-08	7.79978e-08	2.79042e-08	3.06227e-08	-2.56121e-08	-2.26344e-08	-2.07908e-08	2.25299e-08	-4.32133e-08	2.45714e-08	-8.52027e-08	2.14134e-08	5.18013e-08	-2.91741e-08	-9.24756e-08	6.03854e-08	-2.21017e-08	3.29719e-08	-4.25304e-08	-2.10368e-07	-1.14037e-07	1.94476e-13
1.74429e-09	2.12885e-08	-1.66499e-07	-8.70128e-08	2.08093e-07	-8.98257e-08	5.12406e-08	4.4826e-08	6.72369e-08	4.53582e-08	7.79242e-08	2.79968e-08	2.90399e-08	-2.56032e-08	-2.26357e-08	-2.18705e-08	2.299e-08	-4.30542e-08	2.45723e-08	-8.52563e-08	2.14483e-08	5.18022e-08	-2.91408e-08	-9.24549e-08	5.72807e-08	-2.26127e-08	3.26537e-08	-4.25205e-08	-2.10124e-07	-1.13722e-07	1.94226e-13
1.91541e-09	2.14084e-08	-1.66566e-07	-8.6921e-08	2.08292e-07	-8.98281e-08	4.75625e-08	4.47431e-08	6.72621e-08	4.58447e-08	7.7686e-08	2.79133e-08	2.73678e-08	-2.55097e-08	-2.26366e-08	-2.31092e-08	2.33652e-08	-4.30403e-08	2.45752e-08	-8.52039e-08	2.14182e-08	5.18063e-08	-2.91018e-08	-9.15102e-08	5.59442e-08	-2.31148e-08	3.28247e-08	-4.25083e-08	-2.09956e-07	-1.13243e-07	1.93446e-13
1.97731e-09	2.13846e-08	-1.66079e-07	-8.69588e-08	2.08369e-07	-8.98229e-08	7.61407e-09	4.48023e-08	6.72333e-08	4.40759e-08	7.78912e-08	2.80661e-08	2.87668e-08	-2.38355e-08	-1.86111e-08	-2.24961e-08	2.32147e-08	-4.29698e-08	2.45731e-08	-8.52078e-08	2.13512e-08	5.18062e-08	-2.9144e-08	-9.09051e-08	5.79178e-08	-2.29919e-08	3.26058e-08	-4.2609e-08	-2.10074e-07	-1.1348e-07	1.90995e-13
1.94332e-09	2.15194e-08	-1.66648e-07	-8.67772e-08	2.08917e-07	-8.98295e-08	2.27201e-08	4.47656e-08	6.72587e-08	4.57288e-08	7.78084e-08	2.7957e-08	2.81115e-08	-2.51381e-08	-2.18066e-08	-2.24702e-08	2.33024e-08	-4.29483e-08	2.4573e-08	-8.52033e-08	2.13905e-08	5.1809e-08	-2.91692e-08	-3.23847e-08	5.67972e-08	-2.31552e-08	3.26833e-08	-4.25435e-08	-2.1e-07	-1.13226e-07	1.8471e-13
1.99094e-09	2.1449e-08	-1.66571e-07	-8.68521e-08	2.0865e-07	-6.59911e-08	3.11171e-08	4.16978e-08	6.72515e-08	4.2111e-08	7.78192e-08	2.75562e-08	1.64128e-08	-2.36909e-08	-1.64582e-08	-2.20992e-08	4.2131e-08	-4.28705e-08	2.45777e-08	-9.7398e-08	1.49706e-08	5.17646e-08	-2.91614e-08	-4.02314e-08	5.67368e-08	-2.29413e-08	3.33758e-08	-4.25579e-08	-3.80012e-08	-1.13318e-07	1.41083e-13
1.97675e-09	2.14479e-08	-1.66544e-07	-8.68495e-08	2.08563e-07	-6.88528e-08	2.16315e-08	4.19311e-08	6.72497e-08	4.51455e-08	7.78173e-08	2.77979e-08	2.48965e-08	-2.36972e-08	-1.65784e-08	-2.23982e-08	3.40848e-08	-4.28548e-08	2.45744e-08	-8.61151e-08	1.32897e-08	5.17973e-08	-2.91071e-08	-3.73093e-08	5.66306e-08	-2.30708e-08	3.32762e-08	-4.25577e-08	-5.69644e-08	-1.13363e-07	1.40427e-13
1.98264e-09	2.14563e-08	-1.66573e-07	-8.68213e-08	2.08816e-07	-6.65143e-08	-4.17349e-09	4.40059e-08	6.56137e-08	4.46014e-08	7.78281e-08	2.7838e-08	1.79676e-08	-2.31229e-08	-1.08765e-08	-2.23854e-08	3.50294e-08	-4.29228e-08	2.45749e-08	-9.26295e-08	1.66247e-08	5.17975e-08	-2.91177e-08	-3.43445e-08	5.64074e-08	-2.30412e-08	3.30353e-08	-4.25476e-08	-5.03616e-08	-1.13296e-07	1.39561e-13
1.97796e-09	2.14593e-08	-1.66602e-07	-8.68396e-08	2.08803e-07	-6.22404e-08	-3.60388e-11	4.38363e-08	6.2251e-08	4.53145e-08	7.78326e-08	2.78003e-08	1.5504e-08	-2.31731e-08	-9.91077e-09	-2.24222e-08	2.91787e-08	-4.29126e-08	2.45731e-08	-9.06347e-08	3.45667e-09	5.17857e-08	-2.91014e-08	-4.19391e-08	5.64153e-08	-2.29623e-08	3.30166e-08	-4.25457e-08	-4.41364e-08	-1.13296e-07	1.37499e-13
1.97654e-09	2.14511e-08	-1.66566e-07	-8.6828e-08	9.21027e-08	-6.7189e-08	-5.89514e-09	3.89502e-08	6.40715e-08	4.36556e-08	7.78339e-08	2.77779e-08	2.16005e-08	-2.33308e-08	-1.17928e-08	-2.23845e-08	3.65448e-08	-4.29076e-08	2.43935e-08	-8.92039e-08	7.53736e-09	2.79348e-08	-2.88911e-08	-3.80647e-08	5.64358e-08	-2.41042e-08	3.32022e-08	-4.60745e-08	-4.64198e-08	-1.13305e-07	1.01622e-13
1.97654e-09	2.14511e-08	-1.66566e-07	-8.6828e-08	9.21027e-08	-6.7189e-08	-5.89514e-09	3.89502e-08	6.40715e-08	4.36556e-08	7.78339e-08	2.77779e-08	2.16005e-08	-2.33308e-08	-1.17928e-08	-2.23845e-08	3.65448e-08	-4.29076e-08	2.43935e-08	-8.92039e-08	7.53736e-09	2.79348e-08	-2.88911e-08	-3.80647e-08	5.64358e-08	-2.41042e-08	3.32022e-08	-4.60745e-08	-4.64198e-08	-1.13305e-07	1.01622e-13
1.97176e-09	2.14558e-08	-1.66578e-07	-8.68284e-08	9.51249e-08	-6.77571e-08	1.19288e-09	4.00035e-08	6.38538e-08	4.40043e-08	7.78301e-08	2.7795e-08	2.10368e-08	-2.33004e-08	-1.2119e-08	-2.24038e-08	3.60411e-08	-4.29121e-08	2.44773e-08	-8.34222e-08	9.24165e-09	3.09781e-08	-2.90212e-08	-3.82513e-08	5.64453e-08	-2.37605e-08	3.3101e-08	-4.33203e-08	-4.68824e-08	-1.13301e-07	1.01278e-13
1.97512e-09	2.1452e-08	-1.66575e-07	-8.6829e-08	9.54167e-08	-6.72749e-08	-4.88913e-09	3.96448e-08	6.3856e-08	4.39421e-08	7.7832e-08	2.7799e-08	2.11014e-08	-2.33152e-08	-1.20317e-08	-2.23902e-08	3.30886e-08	-4.29097e-08	2.44953e-08	-8.2527e-08	8.78246e-09	3.12893e-08	-2.89827e-08	-3.82518e-08	5.64304e-08	-2.38822e-08	3.31506e-08	-4.40299e-08	-4.65709e-08	-1.13305e-07	1.00956e-13
1.97505e-09	2.14535e-08	-1.66572e-07	-8.68301e-08	9.49976e-08	-6.74209e-08	-2.0752e-09	3.97554e-08	6.39535e-08	4.39225e-08	7.78327e-08	2.77891e-08	2.0961e-08	-2.3324e-08	-1.19734e-08	-2.20389e-08	3.44941e-08	-4.29097e-08	2.44331e-08	-7.88545e-08	8.37298e-09	3.02985e-08	-2.89632e-08	-3.8169e-08	5.64352e-08	-2.37983e-08	3.31107e-08	-4.45782e-08	-4.65918e-08	-1.13305e-07	1.0034e-13
1.97573e-09	2.14571e-08	-1.66579e-07	-8.68292e-08	9.62553e-08	-2.59422e-08	-1.11692e-09	3.97837e-08	6.39931e-08	4.39953e-08	7.78303e-08	2.33249e-08	2.08466e-08	-2.33161e-08	-1.17887e-08	-2.04041e-08	3.39983e-08	-4.29188e-08	2.44605e-08	-7.97874e-08	9.08328e-09	3.17982e-08	-2.97415e-08	-3.82563e-08	5.64338e-08	-2.3712e-08	3.31481e-08	-4.39138e-08	-4.68165e-08	-1.13396e-07	9.66689e-14
1.97591e-09	2.14517e-08	-1.66579e-07	-2.06632e-08	9.55104e-08	-4.27174e-08	-6.27266e-10	3.95959e-08	6.39137e-08	4.3849e-08	7.78411e-08	2.77894e-08	8.04382e-09	-2.28457e-08	-1.18565e-08	-1.92537e-08	3.3989e-08	-4.29118e-08	2.44634e-08	-7.99716e-08	1.0638e-08	3.13206e-08	-2.90322e-08	-3.81563e-08	5.64548e-08	-2.37254e-08	3.31314e-08	-4.40461e-08	-4.67168e-08	-1.13305e-07	9.02837e-14
2.28133e-09	2.14543e-08	-1.58428e-07	-2.50781e-08	9.53994e-08	-2.54307e-08	-1.14395e-09	3.99793e-08	6.39377e-08	4.39367e-08	7.64898e-08	2.74653e-08	1.60587e-08	-2.31965e-08	-1.16839e-08	-1.74381e-08	3.41336e-08	-4.29395e-08	2.44605e-08	-8.04767e-08	9.45633e-09	3.16166e-08	-3.08073e-08	-3.82202e-08	5.53801e-08	-2.3715e-08	3.30668e-08	-4.41637e-08	-4.66832e-08	-1.13278e-07	8.66684e-14
2.70414e-09	2.14518e-08	-1.59749e-07	-3.08895e-08	9.56196e-08	-1.70544e-08	-2.4068e-09	3.99314e-08	6.41429e-08	4.39342e-08	7.5854e-08	1.14108e-08	2.09697e-08	-2.40617e-08	-1.18715e-08	-1.82582e-08	3.40428e-08	-4.29425e-08	2.44586e-08	-8.05655e-08	8.56603e-09	3.28892e-08	-2.9735e-08	-3.82737e-08	4.342e-08	-2.3701e-08	3.31158e-08	-4.40959e-08	-4.66931e-08	-1.13243e-07	8.54855e-14
2.49066e-09	2.14305e-08	-1.59057e-07	-3.47164e-08	9.5614e-08	-1.54042e-08	-2.77264e-09	3.99098e-08	6.39131e-08	4.09397e-08	7.44719e-08	1.18172e-08	2.02081e-08	-2.34295e-08	-1.16221e-08	-1.83695e-08	3.40753e-08	-4.29428e-08	2.44599e-08	-8.05332e-08	9.12811e-09	3.20906e-08	-2.99112e-08	-3.82459e-08	4.48835e-08	-2.37236e-08	3.30561e-08	-4.41226e-08	-4.66624e-08	-1.13257e-07	8.5007e-14
2.53544e-09	2.1452e-08	-1.59099e-07	-2.93511e-08	9.56439e-08	-1.51814e-08	-3.3689e-09	4.06716e-08	6.39183e-08	4.38475e-08	7.38442e-08	1.40977e-08	1.88314e-08	-2.34538e-08	-1.17363e-08	-1.58037e-08	3.41344e-08	-4.2937e-08	2.44635e-08	-8.04786e-08	9.01915e-09	3.30106e-08	-3.00193e-08	-3.82647e-08	4.67892e-08	-2.36875e-08	3.30434e-08	-4.4141e-08	-4.66652e-08	-2.18716e-08	7.27035e-14
2.6486e-09	1.80734e-08	-1.5936e-07	-3.03579e-08	9.62738e-08	-1.56903e-08	-1.97487e-09	4.04456e-08	6.40007e-08	4.21863e-08	7.32093e-08	1.29634e-08	1.85072e-08	-2.33198e-08	-1.3483e-08	-1.74044e-08	3.39271e-08	-4.2941e-08	2.44664e-08	-2.47919e-08	9.08895e-09	3.23548e-08	-2.9787e-08	-3.8373e-08	4.84135e-08	-2.37042e-08	3.35282e-08	-4.3088e-08	-4.6662e-08	-2.91705e-08	6.7192e-14
2.79252e-09	2.10388e-08	-1.59331e-07	-3.26002e-08	9.71516e-08	-1.75317e-08	-2.41976e-09	4.00111e-08	6.40011e-08	4.30319e-08	7.39286e-08	1.28632e-08	2.01286e-08	-2.3342e-08	-1.25075e-08	-1.77267e-08	3.3936e-08	-3.68262e-08	2.44629e-08	-2.21213e-08	9.05059e-09	3.23631e-08	-3.00672e-08	-3.84863e-08	4.70526e-08	-2.372e-08	3.32198e-08	-4.27345e-08	-4.66808e-08	-2.47237e-08	6.68584e-14
2.78449e-09	1.60367e-08	-6.81194e-08	-4.54442e-08	9.58562e-08	-1.70918e-08	-2.75086e-09	3.4812e-08	6.39604e-08	4.21023e-08	7.35142e-08	1.32713e-08	1.95771e-08	-2.06812e-08	-1.30892e-08	-1.74948e-08	3.41166e-08	-4.39206e-08	2.45921e-08	-3.27372e-08	8.39976e-09	3.23131e-08	-2.99501e-08	-3.77048e-08	4.67122e-08	-4.08309e-09	3.49389e-08	-3.60105e-08	-4.66654e-08	-3.80654e-08	4.69483e-14
2.76996e-09	1.50814e-08	-3.93324e-08	-3.51119e-08	9.65476e-08	-1.7422e-08	-2.54429e-09	3.64652e-08	6.40127e-08	4.18873e-08	7.35216e-08	1.25978e-08	1.83309e-08	-2.09067e-08	-1.29782e-08	-1.71718e-08	3.39399e-08	-4.56059e-08	2.45524e-08	-2.47849e-08	8.84748e-09	3.25113e-08	-2.99973e-08	-3.77102e-08	4.68307e-08	2.87774e-09	3.38402e-08	-3.56194e-08	-4.66768e-08	-4.13231e-08	4.30366e-14
2.75958e-09	1.84549e-08	-4.13227e-08	-3.50975e-08	9.63772e-08	-1.72849e-08	-2.56032e-09	3.74776e-08	6.4061e-08	4.18702e-08	7.35779e-08	1.25169e-08	1.93108e-08	-2.13473e-08	-1.29823e-08	-1.74008e-08	3.39641e-08	-4.29407e-08	2.45621e-08	-1.87878e-08	8.69092e-09	3.2489e-08	-2.99962e-08	-3.78194e-08	4.68734e-08	-4.71284e-09	3.41285e-08	-3.66831e-08	-4.66717e-08	-3.47689e-08	4.25451e-14
2.75958e-09	1.84549e-08	-4.13227e-08	-3.50975e-08	9.63772e-08	-1.72849e-08	-2.56032e-09	3.74776e-08	6.4061e-08	4.18702e-08	7.35779e-08	1.25169e-08	1.93108e-08	-2.13473e-08	-1.29823e-08	-1.74008e-08	3.39641e-08	-4.29407e-08	2.45621e-08	-1.87878e-08	8.69092e-09	3.2489e-08	-2.99962e-08	-3.78194e-08	4.68734e-08	-4.71284e-09	3.41285e-08	-3.66831e-08	-4.66717e-08	-3.47689e-08	4.25451e-14
2.75944e-09	1.77763e-08	-4.18116e-08	-3.48002e-08	9.62856e-08	-1.72647e-08	-2.57154e-09	3.73524e-08	6.40303e-08	4.20547e-08	7.35912e-08	1.26061e-08	1.94042e-08	-2.14059e-08	-1.28912e-08	-1.73075e-08	3.39508e-08	-4.03244e-08	2.45444e-08	-1.89774e-08	8.83347e-09	3.24641e-08	-2.99779e-08	-3.78393e-08	4.69052e-08	-6.48937e-09	3.38601e-08	-3.69625e-08	-4.66759e-08	-3.54901e-08	4.23941e-14
2.74247e-09	1.71062e-08	-4.2455e-08	-3.42172e-08	9.64351e-08	-1.72158e-08	-2.58387e-09	3.68003e-08	6.40099e-08	4.21115e-08	7.36118e-08	1.26855e-08	1.87646e-08	-2.12767e-08	-1.2837e-08	-1.73391e-08	3.3946e-08	-4.06289e-08	2.45579e-08	-1.80251e-08	8.78295e-09	3.24897e-08	-2.99915e-08	-3.77703e-08	4.6837e-08	-3.01259e-09	3.386e-08	-3.63703e-08	-4.66741e-08	-3.60157e-08	4.22885e-14
2.75653e-09	1.68223e-08	-4.14632e-08	-3.48673e-08	9.62542e-08	-1.72834e-08	-2.5639e-09	3.71673e-08	6.40298e-08	2.52102e-08	4.84873e-08	1.27513e-08	1.89426e-08	-2.13928e-08	-1.29509e-08	-1.73593e-08	3.39727e-08	-4.23635e-08	2.49344e-08	-1.81347e-08	1.26514e-08	3.21412e-08	-2.99492e-08	-3.78031e-08	4.68835e-08	-2.80432e-09	3.39196e-08	-1.78469e-10	-4.66802e-08	-3.61931e-08	3.69756e-14
2.75582e-09	1.68384e-08	-4.12057e-08	-3.48007e-08	9.62633e-08	-1.72804e-08	-2.56718e-09	3.71655e-08	6.40243e-08	2.52308e-08	4.98712e-08	1.27397e-08	1.89861e-08	-2.136e-08	-1.29507e-08	-1.73576e-08	3.39718e-08	-4.18233e-08	2.48688e-08	-1.00009e-08	1.24227e-08	3.21585e-08	-2.99813e-08	-3.78054e-08	4.68822e-08	-3.20387e-09	3.3919e-08	-5.99003e-10	-4.66759e-08	-3.61665e-08	3.68082e-14
2.75956e-09	1.77329e-08	-4.12654e-08	-3.48322e-08	8.56683e-08	-1.72781e-08	-2.5493e-09	3.07093e-08	6.4027e-08	2.99286e-08	5.33547e-08	1.26701e-08	1.9277e-08	-2.13879e-08	-1.29193e-08	-1.73517e-08	3.44106e-08	-4.16097e-08	2.25461e-08	-1.66632e-08	1.18589e-08	3.23212e-08	-2.66946e-08	-3.77935e-08	4.6897e-08	-3.17751e-09	3.38823e-08	-1.76439e-08	-4.66654e-08	-3.60236e-08	3.52966e-14
2.58442e-09	1.75812e-08	-4.11932e-08	-3.48353e-08	8.73333e-08	-1.72769e-08	-2.56265e-09	1.98678e-08	6.40463e-08	3.26663e-08	5.32142e-08	1.26697e-08	1.91091e-08	-2.13849e-08	-1.29184e-08	-1.73531e-08	3.46661e-08	-4.21397e-08	2.12428e-08	-1.72477e-08	9.62098e-09	3.23753e-08	-2.98989e-08	-3.78134e-08	4.68757e-08	-3.47456e-09	3.39588e-08	-1.04704e-08	-2.29041e-08	-3.59785e-08	3.34869e-14
2.75465e-09	1.84771e-08	-4.12091e-08	-3.47903e-08	8.75014e-08	-1.72699e-08	-2.59379e-09	2.01683e-08	6.4025e-08	3.05006e-08	5.22014e-08	1.26763e-08	1.9113e-08	-2.13766e-08	-1.29138e-08	-1.73493e-08	3.42053e-08	-4.19996e-08	1.9854e-08	-1.54168e-08	1.08853e-08	3.23148e-08	-2.99603e-08	-3.78087e-08	4.6885e-08	-3.25654e-09	3.39114e-08	-8.86601e-09	-1.3293e-08	-3.60164e-08	3.27979e-14
3.13719e-09	1.70584e-08	-4.11542e-08	-3.48027e-08	8.82458e-08	-1.72666e-08	-2.60438e-09	1.94595e-08	4.71769e-08	3.09339e-08	5.02637e-08	1.17677e-08	1.90922e-08	-1.96562e-08	-1.29146e-08	-1.74823e-08	3.44454e-08	-4.19702e-08	2.02207e-08	-1.44959e-08	1.13735e-08	3.23778e-08	-2.90252e-08	-3.83474e-08	4.68815e-08	1.09139e-09	3.13651e-08	3.68134e-09	-1.83277e-08	-3.59878e-08	3.06325e-14
2.76352e-09	1.74564e-08	-4.12401e-08	-3.47939e-08	8.24956e-08	-1.72676e-08	-2.57906e-09	1.95352e-08	5.06004e-08	3.06182e-08	5.29011e-08	1.19655e-08	1.91006e-08	-2.09841e-08	-1.29325e-08	-1.74107e-08	3.43106e-08	-4.1971e-08	2.16024e-08	-1.5045e-08	1.13789e-08	3.23755e-08	-2.9505e-08	-3.78388e-08	4.70292e-08	-1.3485e-10	3.1968e-08	-5.82974e-09	-1.38753e-08	-3.61191e-08	3.03074e-14
2.83444e-09	1.74719e-08	-4.11882e-08	-3.48098e-08	8.26212e-08	-1.72717e-08	-2.56766e-09	2.06922e-08	5.11345e-08	3.01473e-08	5.19174e-08	1.21981e-08	1.91059e-08	-2.01868e-08	-1.29219e-08	-1.86706e-08	3.41311e-08	-4.19595e-08	2.0851e-08	-1.47805e-08	1.14926e-08	3.23699e-08	-2.93755e-08	-3.79343e-08	4.6907e-08	-3.62467e-09	1.09972e-08	4.67268e-10	-1.37397e-08	-3.60661e-08	2.93214e-14
2.95498e-09	1.7447e-08	-4.11913e-08	-3.48217e-08	8.34173e-08	-1.72744e-08	-2.57454e-09	1.95207e-08	5.01282e-08	2.47525e-08	5.13754e-08	1.20968e-08	1.91183e-08	-2.05523e-08	-1.29249e-08	-1.78923e-08	3.4229e-08	-4.19495e-08	2.06775e-08	-1.4845e-08	1.15156e-08	3.23697e-08	-2.94335e-08	-3.79268e-08	4.69144e-08	-1.61023e-09	1.21315e-08	-2.59227e-10	-1.43055e-08	-3.60705e-08	2.89743e-14
2.87739e-09	1.73115e-08	-4.11902e-08	-3.48038e-08	3.10646e-08	-1.72728e-08	-2.57758e-09	1.99105e-08	5.07756e-08	2.26325e-08	5.13013e-08	1.22295e-08	5.06643e-09	-2.05096e-08	-1.29204e-08	-1.7557e-08	3.43375e-08	-4.19925e-08	2.07333e-08	-1.3994e-08	1.15386e-08	3.15047e-08	-2.93756e-08	-3.79918e-08	4.69133e-08	-9.57357e-10	7.82193e-09	-8.27956e-11	-1.42833e-08	-3.60247e-08	2.24405e-14
2.87739e-09	1.73115e-08	-4.11902e-08	-3.48038e-08	3.10646e-08	-1.72728e-08	-2.57758e-09	1.99105e-08	5.07756e-08	2.26325e-08	5.13013e-08	1.22295e-08	5.06643e-09	-2.05096e-08	-1.29204e-08	-1.7557e-08	3.43375e-08	-4.19925e-08	2.07333e-08	-1.3994e-08	1.15386e-08	3.15047e-08	-2.93756e-08	-3.79918e-08	4.69133e-08	-9.57357e-10	7.82193e-09	-8.27956e-11	-1.42833e-08	-3.60247e-08	2.24405e-14
2.87862e-09	1.73324e-08	-4.12494e-08	-3.47919e-08	3.85958e-08	-1.72746e-08	-2.53787e-09	1.98492e-08	5.08524e-08	2.27306e-08	5.14497e-08	1.21938e-08	9.43115e-09	-2.05256e-08	-1.2916e-08	-1.77577e-08	3.42466e-08	-4.19041e-08	2.07512e-08	-1.47918e-08	1.14681e-08	3.20423e-08	-2.93816e-08	-3.7979e-08	2.72049e-08	-2.83049e-09	9.67272e-09	-3.6341e-10	-1.42803e-08	-3.60022e-08	2.1684e-14
2.88136e-09	1.73201e-08	-4.11951e-08	-3.47983e-08	3.60422e-08	-1.72745e-08	-2.55876e-09	1.98425e-08	5.0785e-08	2.28893e-08	5.16e-08	1.21936e-08	1.00042e-08	-2.04919e-08	-1.27674e-08	-1.76664e-08	3.42757e-08	-4.18973e-08	2.07521e-08	-1.45772e-08	1.15153e-08	3.18821e-08	-2.93738e-08	-3.79869e-08	2.61505e-08	-2.16199e-09	9.06022e-09	-1.99989e-10	-1.44541e-08	-3.60076e-08	2.14277e-14
2.89264e-09	1.73381e-08	-4.12272e-08	-3.47983e-08	3.73718e-08	-1.72745e-08	-2.5461e-09	1.98401e-08	5.07818e-08	2.31248e-08	5.14854e-08	1.21644e-08	1.05105e-08	-2.04654e-08	-1.28844e-08	-1.76603e-08	3.43107e-08	-4.154e-08	2.07476e-08	-1.45928e-08	1.14676e-08	3.17503e-08	-2.93754e-08	-3.79855e-08	1.59034e-08	-2.65793e-09	9.32449e-09	-2.91727e-10	-1.42562e-08	-3.59982e-08	2.1072e-14
2.89478e-09	1.73477e-08	-4.13298e-08	-3.47963e-08	3.50095e-08	-1.72741e-08	-2.5512e-09	1.97563e-08	5.07414e-08	2.28491e-08	5.14618e-08	1.21649e-08	8.76908e-09	-2.04892e-08	-1.29121e-08	-1.76026e-08	3.42991e-08	-4.14045e-08	2.07781e-08	-1.45485e-08	1.15027e-08	3.17084e-08	-2.93764e-08	-3.79754e-08	1.70027e-08	-2.06828e-09	9.01126e-09	-3.31757e-10	-1.42771e-08	-3.60054e-08	2.08674e-14
2.83442e-09	1.73275e-08	-4.12637e-08	-3.47912e-08	2.30015e-08	-1.763e-08	-2.5549e-09	1.98316e-08	5.07657e-08	2.36665e-08	5.14939e-08	1.21312e-08	1.04255e-08	-2.0448e-08	-1.29813e-08	-1.76169e-08	3.3768e-08	-2.59442e-08	2.09595e-08	-1.45032e-08	1.16429e-08	3.18623e-08	-2.93851e-08	-3.79824e-08	1.70413e-08	-2.32461e-09	1.26497e-08	-2.72397e-10	-1.41747e-08	-3.60026e-08	1.92758e-14
2.86213e-09	1.74082e-08	-4.12549e-08	-3.47923e-08	2.92467e-08	-1.74756e-08	-3.95135e-09	1.33239e-08	5.07601e-08	2.36732e-08	5.14887e-08	1.21361e-08	1.06336e-08	-2.03549e-08	-1.24105e-08	-1.76438e-08	3.42264e-08	-3.07946e-08	2.09565e-08	-1.44995e-08	1.15844e-08	3.19149e-08	-2.93606e-08	-1.13812e-08	1.61358e-08	-2.42486e-09	8.04567e-09	-2.7337e-10	-1.4115e-08	-3.60029e-08	1.82457e-14
2.86762e-09	1.73486e-08	-4.12644e-08	-3.4795e-08	2.52219e-08	-1.7505e-08	-2.55829e-09	1.77874e-08	5.07496e-08	2.36426e-08	5.14949e-08	1.21338e-08	1.046e-08	-2.04367e-08	-1.27621e-08	-1.76528e-08	3.39537e-08	-2.74516e-08	2.09071e-08	-1.44988e-08	1.15714e-08	3.18469e-08	-2.9377e-08	-1.52845e-08	1.55367e-08	-2.22563e-09	8.01627e-09	-2.88381e-10	-1.41601e-08	-3.60028e-08	1.80291e-14
2.86923e-09	1.76082e-08	-3.96784e-08	-9.415e-09	2.89337e-08	-1.75237e-08	-3.81751e-09	1.76337e-08	5.07952e-08	5.24315e-09	5.14958e-08	1.21661e-08	1.00249e-08	-2.0419e-08	-1.27335e-08	-1.76733e-08	3.40437e-08	-2.93786e-08	2.07235e-08	-1.42823e-08	1.16054e-08	3.19253e-08	-2.91149e-08	-1.13754e-08	1.54946e-08	-2.27475e-09	5.05359e-09	-3.00873e-10	-1.40701e-08	-3.60036e-08	1.64021e-14
2.91789e-09	1.75128e-08	-2.01065e-08	-1.0642e-08	2.57234e-08	-1.74469e-08	-3.56027e-09	1.66413e-08	5.07133e-08	1.13055e-09	5.20914e-08	1.21654e-08	1.57661e-08	-2.04074e-08	-1.26825e-08	-1.66721e-08	3.26883e-08	-2.95041e-08	2.06747e-08	-1.38198e-08	1.15725e-08	2.60897e-08	-2.91914e-08	-9.4059e-09	1.44073e-08	-1.82721e-09	6.06104e-09	-1.78769e-10	-1.39672e-08	-3.60069e-08	1.46788e-14
2.91789e-09	1.75128e-08	-2.01065e-08	-1.0642e-08	2.57234e-08	-1.74469e-08	-3.56027e-09	1.66413e-08	5.07133e-08	1.13055e-09	5.20914e-08	1.21654e-08	1.57661e-08	-2.04074e-08	-1.26825e-08	-1.66721e-08	3.26883e-08	-2.95041e-08	2.06747e-08	-1.38198e-08	1.15725e-08	2.60897e-08	-2.91914e-08	-9.4059e-09	1.44073e-08	-1.82721e-09	6.06104e-09	-1.78769e-10	-1.39672e-08	-3.60069e-08	1.46788e-14
2.91723e-09	1.75435e-08	-2.0833e-08	-1.16326e-08	2.62254e-08	-1.74041e-08	-3.59009e-09	1.59178e-08	5.0636e-08	2.85854e-09	5.18206e-08	1.21621e-08	1.26343e-08	-2.03924e-08	-1.26085e-08	-1.62647e-08	3.28952e-08	-2.91242e-08	2.04781e-08	-1.39998e-08	1.15917e-08	2.61538e-08	-2.92693e-08	-8.86725e-09	1.44166e-08	-1.81929e-09	6.74641e-09	-2.72161e-10	-1.3963e-08	-3.60076e-08	1.45946e-14
2.91715e-09	1.75272e-08	-2.007e-08	-1.08131e-08	2.59856e-08	-1.74108e-08	-3.54623e-09	1.60723e-08	5.05775e-08	5.13677e-09	5.18553e-08	1.21639e-08	1.2548e-08	-2.04004e-08	-1.25448e-08	-1.63485e-08	3.31602e-08	-2.94393e-08	2.06015e-08	-1.39291e-08	1.15825e-08	2.60938e-08	-2.91734e-08	-8.53366e-09	1.4491e-08	-1.8028e-09	6.63429e-09	-2.58068e-10	-1.39581e-08	-3.60061e-08	1.45767e-14
2.91725e-09	1.75386e-08	-2.07025e-08	-1.09191e-08	2.61043e-08	-1.74076e-08	-3.55155e-09	1.60607e-08	5.05964e-08	3.52449e-09	5.17676e-08	1.21626e-08	1.19719e-08	-2.0396e-08	-1.25758e-08	-1.62926e-08	3.31981e-08	-2.92226e-08	2.07021e-08	-1.39798e-08	1.15903e-08	2.61427e-08	-2.92269e-08	-8.5783e-09	1.44496e-08	-1.8053e-09	6.64568e-09	-2.59857e-10	-1.39587e-08	-3.60062e-08	1.45753e-14
2.91626e-09	5.38311e-09	-2.05794e-08	-1.12226e-08	2.59859e-08	-1.74089e-08	-3.29132e-09	1.62061e-08	5.06418e-08	2.35183e-09	5.18638e-08	1.21614e-08	1.26119e-08	-2.03864e-08	-1.25004e-08	-1.62778e-08	3.2974e-08	-2.94879e-08	1.45494e-08	-1.4013e-08	1.15785e-08	2.62089e-08	-2.9215e-08	-9.12686e-09	1.44478e-08	-1.91007e-09	6.65324e-09	-1.19216e-10	-1.40351e-08	-3.60234e-08	1.41165e-14
3.47221e-09	8.68516e-09	-2.08123e-08	-1.12514e-08	2.61488e-08	-1.78725e-08	-2.22173e-09	1.59517e-08	2.6275e-08	3.00446e-09	5.1857e-08	1.18191e-08	1.23599e-08	-2.03921e-08	-1.17203e-08	-1.63079e-08	3.30283e-08	-2.98873e-08	1.339e-08	-1.40097e-08	1.15875e-08	2.61539e-08	-2.89879e-08	-7.98368e-09	1.47387e-08	-2.33712e-09	6.36722e-09	-7.52187e-11	-1.40615e-08	-3.60918e-08	1.22556e-14
3.00228e-09	9.38731e-09	-2.05906e-08	-1.07056e-08	2.62001e-08	-6.62909e-09	-2.75294e-09	1.63513e-08	1.98492e-08	3.22266e-09	5.15993e-08	1.12628e-08	1.20677e-08	-2.04859e-08	-1.26896e-08	-1.63752e-08	3.32413e-08	-2.16582e-08	1.73592e-08	-1.53611e-08	1.15918e-08	2.62506e-08	-2.87006e-08	-8.67112e-09	1.45742e-08	-4.56605e-09	6.53141e-09	-1.83824e-10	-1.3977e-08	-3.59447e-08	1.14263e-14
2.94063e-09	1.36325e-08	-2.06075e-08	-8.30286e-09	2.62465e-08	-7.13141e-09	-4.21232e-09	1.60599e-08	1.91015e-08	3.87009e-09	5.05341e-08	1.07703e-08	1.2609e-08	-2.04425e-08	-1.24849e-08	-1.69854e-08	3.29569e-08	-1.36486e-08	1.63248e-08	-1.69694e-08	1.15961e-08	2.64708e-08	-2.8006e-08	-8.60639e-09	1.44667e-08	-2.70862e-09	6.60548e-09	-1.77998e-10	-1.401e-08	-3.60125e-08	1.10482e-14
2.67364e-09	1.27134e-08	-2.05853e-08	-9.84827e-09	2.61788e-08	-1.08511e-08	-3.11889e-09	1.61974e-08	1.53034e-08	4.11197e-09	5.07759e-08	1.07221e-08	1.23578e-08	-2.05523e-08	-1.20727e-08	-1.6741e-08	3.31245e-08	-1.24923e-08	1.66847e-08	-1.47481e-08	1.16007e-08	2.57893e-08	-2.71474e-08	-8.33591e-09	1.43087e-08	-2.70028e-09	6.57211e-09	-2.03309e-10	-1.40452e-08	-3.60336e-08	1.08163e-14
1.87873e-09	1.22575e-08	-2.0536e-08	-9.25389e-09	2.61911e-08	-9.55475e-09	-3.12566e-09	1.61095e-08	1.4191e-08	3.70455e-09	5.01987e-08	1.07819e-08	1.23859e-08	-2.0435e-08	-1.24526e-08	-1.67507e-08	3.30036e-08	-1.78632e-08	1.69927e-08	-1.44203e-08	1.16247e-08	2.26949e-08	-2.64135e-08	-8.43829e-09	1.43878e-08	-2.89789e-09	6.58636e-09	-1.98857e-10	-1.40153e-08	-3.59624e-08	1.06383e-14
2.06781e-09	1.13422e-08	-2.05762e-08	-9.27982e-09	2.62308e-08	-1.93509e-10	-3.51428e-09	1.61594e-08	1.53176e-08	3.69054e-09	5.07689e-08	9.11224e-09	7.89377e-09	-2.05205e-08	-1.24336e-08	-1.66789e-08	3.15097e-08	-1.7767e-08	1.68548e-08	-1.49906e-08	1.16052e-08	2.24831e-08	-2.66324e-08	-8.38315e-09	1.36078e-08	-3.14626e-09	6.57325e-09	-1.79397e-10	-1.40469e-08	-1.07883e-08	9.21801e-15
2.06781e-09	1.13422e-08	-2.05762e-08	-9.27982e-09	2.62308e-08	-1.93509e-10	-3.51428e-09	1.61594e-08	1.53176e-08	3.69054e-09	5.07689e-08	9.11224e-09	7.89377e-09	-2.05205e-08	-1.24336e-08	-1.66789e-08	3.15097e-08	-1.7767e-08	1.68548e-08	-1.49906e-08	1.16052e-08	2.24831e-08	-2.66324e-08	-8.38315e-09	1.36078e-08	-3.14626e-09	6.57325e-09	-1.79397e-10	-1.40469e-08	-1.07883e-08	9.21801e-15
1.66419e-09	1.18957e-08	-2.05794e-08	-9.2146e-09	2.62117e-08	-4.71186e-10	-3.47658e-09	1.61293e-08	1.23141e-08	4.34704e-09	5.04271e-08	8.99049e-09	9.66922e-09	-2.05174e-08	-1.24222e-08	-1.66954e-08	3.15874e-08	-1.64168e-08	1.68389e-08	-1.47881e-08	1.15993e-08	2.27541e-08	-2.6451e-08	-8.38093e-09	1.38135e-08	-3.03845e-09	6.57653e-09	-1.86877e-10	-1.40581e-08	-1.06555e-08	9.10017e-15
1.68792e-09	1.20127e-08	-2.0577e-08	-9.20479e-09	2.62226e-08	-5.31807e-10	-3.48027e-09	1.61388e-08	1.23233e-08	3.95347e-09	5.05121e-08	8.23608e-09	8.57464e-09	-2.05201e-08	-1.2422e-08	-1.66944e-08	3.15711e-08	-1.67022e-08	1.68419e-08	-1.48262e-08	1.16006e-08	2.26515e-08	-2.64717e-08	-8.38323e-09	1.37328e-08	-3.04784e-09	6.57521e-09	-1.857e-10	-1.40565e-08	-1.13245e-08	9.09502e-15
1.55651e-09	1.19639e-08	-2.05763e-08	-9.16678e-09	2.62163e-08	-9.9836e-10	-3.48957e-09	1.61375e-08	1.24699e-08	4.00594e-09	5.04038e-08	7.47555e-09	8.26611e-09	-2.04959e-08	-1.24249e-08	-1.6694e-08	3.14909e-08	-1.66739e-08	1.68478e-08	-1.47939e-08	1.16079e-08	2.25205e-08	-2.64838e-08	-8.38833e-09	1.3706e-08	-3.01652e-09	6.57347e-09	-1.84947e-10	-1.40537e-08	-1.13438e-08	9.05578e-15
1.71636e-09	1.19487e-08	-2.05767e-08	-9.15805e-09	2.6224e-08	1.39785e-09	-3.87809e-09	1.6241e-08	1.28156e-08	4.14071e-09	5.04097e-08	7.32917e-09	8.67591e-09	-2.03753e-08	-1.24196e-08	-1.6688e-08	2.7636e-08	-1.66587e-08	1.68466e-08	-1.51957e-08	1.15772e-08	2.26096e-08	-2.6521e-08	-8.39721e-09	1.3753e-08	-2.86583e-09	6.57338e-09	-1.84673e-10	-1.40134e-08	-1.12284e-08	8.85898e-15
1.73353e-09	1.20384e-08	-2.05749e-08	-9.19985e-09	2.62277e-08	-1.22949e-09	-3.4685e-09	1.61352e-08	1.24535e-08	4.0051e-09	5.03492e-08	5.83811e-09	8.71588e-09	-2.04085e-08	-1.24227e-08	-1.66914e-08	5.44413e-09	-1.67168e-08	1.69053e-08	-1.47893e-08	1.16059e-08	2.25396e-08	-2.6433e-08	-8.29642e-09	1.37117e-08	-2.96791e-09	6.57304e-09	-1.82408e-10	-1.40549e-08	-1.10408e-08	8.06669e-15
1.83842e-09	1.19862e-08	-2.05749e-08	-9.19174e-09	2.62225e-08	-1.15836e-09	-3.47016e-09	1.61364e-08	1.24894e-08	4.02823e-09	5.037e-08	6.18328e-09	8.74643e-09	-2.04331e-08	-1.24231e-08	-1.66872e-08	5.87358e-09	-1.67329e-08	1.2486e-08	-1.48169e-08	1.1611e-08	2.25751e-08	-2.64299e-08	-8.34606e-09	1.37624e-08	-2.99969e-09	6.57238e-09	-1.8515e-10	-1.4055e-08	-1.12565e-08	7.95911e-15
1.75916e-09	9.87024e-09	-2.05708e-08	-9.19053e-09	2.63203e-08	-8.75359e-10	-3.46893e-09	1.61528e-08	1.25625e-08	4.01968e-09	5.03959e-08	6.03179e-09	8.85438e-09	-2.04327e-08	-1.2422e-08	-9.97872e-09	7.72348e-09	-1.67085e-08	1.43657e-08	-1.48469e-08	1.15274e-08	2.25457e-08	-2.22471e-08	-8.18797e-09	1.37431e-08	-3.19974e-09	6.72687e-09	-1.85866e-10	-1.40467e-08	-1.1014e-08	7.6063e-15
1.75113e-09	1.12883e-08	-2.05746e-08	-9.32171e-09	2.62649e-08	-1.13165e-09	-3.48594e-09	1.61401e-08	1.25684e-08	3.98915e-09	5.03653e-08	6.0294e-09	9.17811e-09	-2.03984e-08	-1.17895e-08	-7.84123e-09	6.42114e-09	-1.68101e-08	1.13041e-08	-1.48518e-08	1.15828e-08	2.25489e-08	-2.30533e-08	-8.12725e-09	1.37559e-08	-3.37019e-09	6.76847e-09	-1.8452e-10	-1.4048e-08	-1.11564e-08	7.53272e-15
1.77127e-09	1.00532e-08	-2.05739e-08	-9.20635e-09	2.62395e-08	-1.06765e-09	-3.50208e-09	1.61367e-08	1.25166e-08	4.05002e-09	5.03689e-08	6.09021e-09	8.94727e-09	-2.04325e-08	-1.2423e-08	-3.17478e-09	6.70028e-09	-1.67162e-08	1.09627e-08	-1.48591e-08	1.15758e-08	2.25892e-08	-2.33543e-08	-8.2581e-09	1.37302e-08	-3.01131e-09	6.69531e-09	-1.84779e-10	-1.4035e-08	-1.10293e-08	7.46796e-15
1.75388e-09	1.03297e-08	-2.05727e-08	-9.34206e-09	1.70237e-08	-1.01711e-09	-3.49573e-09	1.61364e-08	1.25475e-08	3.29224e-09	5.03596e-08	5.99358e-09	9.02285e-09	-2.04869e-08	-1.18259e-08	-3.42152e-09	7.20763e-09	-1.6725e-08	1.18853e-08	-1.48349e-08	1.15691e-08	2.25792e-08	-2.33946e-08	-8.26975e-09	1.37342e-08	-3.06995e-09	6.75583e-09	-1.8479e-10	-1.40428e-08	-1.09695e-08	7.09033e-15
1.57355e-09	1.04018e-08	-2.103e-08	-9.41831e-09	2.09006e-08	-1.74969e-10	-8.50875e-10	1.61487e-08	1.02384e-08	3.7651e-09	5.03659e-08	5.2747e-10	9.01905e-09	-2.54397e-09	-1.15757e-08	-4.43563e-09	7.18045e-09	-1.67316e-08	1.21156e-08	-9.86323e-09	1.15451e-08	2.26226e-08	-2.30039e-08	-8.16011e-09	1.37359e-08	-3.14992e-09	6.79358e-09	-1.7493e-10	-1.40476e-08	-8.16684e-09	6.56272e-15
8.76079e-10	1.0414e-08	-4.88821e-09	-9.35294e-09	1.9777e-08	-8.1969e-10	-7.16858e-10	1.61446e-08	1.17907e-08	3.45134e-09	5.03679e-08	3.86492e-09	9.02646e-09	-7.59727e-09	-1.17254e-08	-4.28744e-09	7.52561e-09	-1.67398e-08	1.22181e-08	-1.34852e-08	1.15704e-08	2.25775e-08	-2.30873e-08	-8.21351e-09	1.37039e-08	-3.17245e-09	6.78741e-09	-5.32901e-10	-1.40449e-08	-1.00894e-08	6.32677e-15
1.69637e-09	1.02168e-08	-8.72693e-09	-9.46823e-09	1.92599e-08	-5.19974e-10	-2.02845e-09	1.62318e-08	1.22014e-08	2.80434e-09	5.03659e-08	5.74407e-09	8.95406e-09	-8.86399e-09	-1.1571e-08	-4.00784e-09	7.23234e-09	-1.67723e-08	1.20315e-08	-1.13712e-08	1.15718e-08	2.25901e-08	-1.57783e-08	-6.54146e-09	1.37137e-08	-3.18916e-09	6.80493e-09	-3.05507e-10	-1.40461e-08	-1.01045e-08	6.03469e-15
1.62288e-09	1.02397e-08	-8.76254e-09	-9.38956e-09	1.94378e-08	-5.01711e-10	-2.07394e-09	1.61691e-08	1.13135e-08	3.53419e-09	5.03666e-08	3.27795e-09	4.95029e-09	-8.2639e-09	-1.15437e-08	-4.30977e-09	7.28604e-09	-1.67869e-08	1.19816e-08	-1.16629e-08	1.15577e-08	1.87145e-08	-1.96611e-08	-7.61088e-09	1.37338e-08	-3.18876e-09	6.79e-09	-4.4413e-10	-1.40462e-08	-9.96131e-09	5.93328e-15
1.66283e-09	1.0235e-08	-6.17802e-09	-9.28712e-09	1.92488e-08	-4.29283e-10	-2.41092e-09	1.6204e-08	1.17349e-08	3.44787e-09	5.03665e-08	4.58102e-09	5.22481e-09	-8.72941e-09	-1.15422e-08	-4.3645e-09	7.26871e-09	-1.67686e-08	1.20422e-08	-1.15934e-08	1.1529e-08	2.01316e-08	-1.84996e-08	-7.6943e-09	1.37257e-08	-3.19268e-09	6.78607e-09	-2.47911e-10	-1.40446e-08	-6.50819e-09	5.87155e-15
1.47595e-09	1.02518e-08	-6.7826e-09	-9.36819e-09	1.87843e-08	-4.82778e-10	-2.08074e-09	1.41428e-08	1.17524e-08	3.43606e-09	5.03666e-08	4.28977e-09	5.84308e-09	-7.62457e-09	-1.15776e-08	-4.23081e-09	7.24285e-09	-1.67788e-08	1.20494e-08	-1.17441e-08	1.11007e-08	1.9553e-08	-1.73272e-08	-7.42946e-09	1.37319e-08	-2.97724e-09	6.78607e-09	-2.83278e-10	-1.40445e-08	-7.98341e-09	5.73043e-15
1.5391e-09	1.02945e-08	-8.2801e-09	-9.377e-09	1.09924e-08	-5.09305e-10	-2.28394e-09	1.40483e-08	1.15627e-08	3.36259e-09	5.03754e-08	4.02901e-09	5.14365e-09	-7.52118e-09	-1.15409e-08	-4.38806e-09	7.36099e-09	-1.67601e-08	1.23186e-08	-1.16029e-08	1.13771e-08	1.27569e-08	-1.82117e-08	-8.3201e-09	1.35645e-08	-1.44868e-09	9.74521e-09	-2.81916e-10	-1.40463e-08	-1.02405e-08	5.42072e-15
1.35133e-09	1.02743e-08	-7.82458e-09	-9.37571e-09	1.2452e-08	-4.94642e-10	-2.17794e-09	1.33185e-08	1.16461e-08	3.40202e-09	5.0368e-08	4.06682e-09	5.34098e-09	-6.08948e-09	-1.15631e-08	-4.2821e-09	7.29356e-09	-1.67506e-08	1.20772e-08	-1.16866e-08	9.13615e-09	1.3197e-08	-1.82119e-08	-8.21085e-09	1.36592e-08	-2.1767e-09	7.56035e-09	-2.84335e-10	-1.39374e-08	-7.71851e-09	5.28758e-15
1.39269e-09	1.03559e-08	-7.71484e-09	-9.36811e-09	1.31371e-08	-4.61178e-10	-2.02597e-09	9.62688e-09	1.17053e-08	3.36899e-09	5.03693e-08	4.28066e-09	6.30508e-09	-7.88791e-09	-1.17744e-08	-4.28909e-09	7.25868e-09	-1.67551e-08	1.20764e-08	-1.16417e-08	7.64045e-09	1.57137e-08	-1.82103e-08	-7.64006e-09	1.37172e-08	-2.77782e-09	6.87644e-09	-2.84655e-10	-1.18667e-08	-8.75772e-09	5.25963e-15
1.4033e-09	1.02876e-08	-7.73788e-09	-9.36426e-09	1.19767e-08	-4.88936e-10	-2.16291e-09	9.91916e-09	1.17275e-08	3.39316e-09	5.03689e-08	4.23662e-09	5.87906e-09	-7.17548e-09	-1.16864e-08	-4.27617e-09	7.29157e-09	-1.67617e-08	1.20779e-08	-1.16969e-08	8.33186e-09	1.422e-08	-1.80981e-08	-7.47488e-09	1.3683e-08	-2.5291e-09	7.21431e-09	-2.81806e-10	-1.24617e-08	-8.78466e-09	5.19712e-15
2.82282e-10	1.02806e-08	-7.31961e-09	-9.35959e-09	1.24879e-08	-5.31659e-10	-2.22512e-09	1.16536e-08	1.0177e-08	3.39208e-09	5.03686e-08	4.20392e-09	5.79968e-09	-7.63826e-09	-1.20316e-08	-4.27056e-09	7.28585e-09	-1.67104e-08	3.27637e-09	-1.18457e-08	8.47985e-09	1.43245e-08	-1.80599e-08	-5.93724e-09	1.36831e-08	-2.39707e-09	6.96852e-09	-3.3898e-10	-9.16963e-09	-8.89914e-09	4.99547e-15
1.46518e-09	1.02818e-08	-7.5701e-09	-9.35842e-09	1.25449e-08	-4.72213e-10	7.89526e-10	1.20081e-08	9.32077e-09	3.44251e-09	5.03686e-08	4.15517e-09	6.08771e-09	-6.78914e-09	-1.15817e-08	-4.29202e-09	7.28279e-09	-1.67649e-08	2.60854e-09	-1.17371e-08	5.64318e-09	1.41975e-08	-1.80593e-08	-7.9335e-09	1.36852e-08	-2.09779e-09	7.01509e-09	-2.84992e-10	-7.88587e-09	-8.61018e-09	4.92232e-15
1.2557e-09	1.0289e-08	-6.65784e-09	-9.34711e-09	1.26587e-08	-5.37639e-10	-1.9365e-09	1.10021e-08	9.09655e-09	3.40125e-09	5.03693e-08	4.19412e-09	5.89992e-09	-7.04753e-09	-1.16899e-08	-4.27561e-09	7.28278e-09	-1.67131e-08	3.6067e-09	-1.17482e-08	2.77014e-09	1.4317e-08	-1.79549e-08	-7.53369e-09	1.36678e-08	-2.42793e-09	7.11643e-09	-3.31096e-10	-8.67409e-09	-6.32701e-09	4.84675e-15
1.36556e-09	1.02669e-08	-9.49931e-10	-9.35521e-09	1.26535e-08	-4.22393e-10	-1.37222e-09	1.08003e-08	8.63776e-09	4.3134e-09	5.0344e-08	4.15059e-09	6.03796e-09	-7.05865e-09	-1.16332e-08	-4.22087e-09	7.17239e-09	-1.67561e-08	3.69021e-09	-1.16415e-08	3.74115e-09	1.41377e-08	-1.80489e-08	-4.11491e-09	1.36739e-08	-2.42112e-09	7.05084e-09	-2.98876e-10	-9.56843e-09	-8.23171e-09	4.79877e-15
1.29088e-09	1.02703e-08	-3.60679e-09	-9.35547e-09	1.26467e-08	-4.57002e-10	-1.43999e-09	1.06475e-08	7.41317e-09	3.61583e-09	5.03571e-08	4.15693e-09	5.97319e-09	-7.01923e-09	-1.16477e-08	-4.30692e-09	7.18825e-09	-1.67177e-08	3.65578e-09	-1.17195e-08	2.60579e-09	1.41696e-08	-1.80044e-08	-5.21836e-09	1.36706e-08	-2.43147e-09	7.07022e-09	-2.9196e-10	-9.63665e-09	-7.94956e-09	4.78334e-15
1.31198e-09	1.02714e-08	-5.40465e-09	-9.35214e-09	1.24813e-08	-4.55392e-10	-1.08953e-09	1.07632e-08	8.09511e-09	4.18877e-09	2.75844e-08	4.14609e-09	5.89648e-09	-7.04071e-09	-1.16733e-08	-4.26911e-09	7.20926e-09	-1.67309e-08	3.98015e-09	-1.1743e-08	3.39709e-09	1.41827e-08	-1.80174e-08	-5.82168e-09	1.37092e-08	-2.3714e-09	7.11264e-09	-3.09574e-10	-8.9984e-09	-8.3036e-09	3.04794e-15
1.30281e-09	1.02692e-08	-3.90152e-09	-9.35163e-09	1.26249e-08	-4.51973e-10	-1.16477e-09	1.07121e-08	7.41534e-09	4.2427e-09	2.78425e-08	4.15567e-09	5.91221e-09	-7.04102e-09	-1.16753e-08	-4.27259e-09	7.21217e-09	-1.6731e-08	3.9798e-09	-1.17402e-08	2.9322e-09	1.41738e-08	-1.80205e-08	-5.48306e-09	1.37031e-08	-2.31596e-09	7.09198e-09	-3.09086e-10	-9.00065e-09	-8.42329e-09	3.03549e-15
1.28994e-09	1.02727e-08	-4.09073e-09	-9.3519e-09	1.2562e-08	-4.64309e-10	-1.22686e-09	1.07388e-08	7.87908e-09	4.32326e-09	2.58029e-08	4.16026e-09	5.85208e-09	-7.03751e-09	-1.16975e-08	-4.27694e-09	7.20292e-09	-1.67478e-08	4.04193e-09	-1.16455e-08	2.95664e-09	1.42006e-08	-1.80199e-08	-5.86907e-09	1.36959e-08	-2.36308e-09	7.09918e-09	-3.08797e-10	-9.03947e-09	-8.04028e-09	2.9329e-15
1.28216e-09	1.02716e-08	-4.68832e-09	-9.34983e-09	1.26414e-08	-4.55137e-10	-1.29014e-09	1.08287e-08	7.71396e-09	4.46732e-09	2.7705e-08	4.34466e-09	5.8965e-09	-6.68443e-09	-1.0708e-08	-4.04837e-09	7.22157e-09	-1.06349e-08	3.9517e-09	-1.10751e-08	2.94334e-09	8.06865e-09	-1.08531e-08	-7.79686e-09	1.3695e-08	-2.32997e-09	7.09959e-09	-7.9043e-11	-8.97433e-09	-8.20257e-09	2.51898e-15
1.29801e-09	1.02784e-08	-4.4404e-09	-9.36165e-09	1.2933e-08	-4.52845e-10	-1.25477e-09	1.06913e-08	7.72231e-09	3.15162e-09	2.32519e-08	4.16754e-09	5.91206e-09	-6.84479e-09	-9.5045e-09	-4.27363e-09	7.2661e-09	-7.708e-09	4.00591e-09	-1.1236e-08	1.18471e-09	1.11138e-08	-1.38818e-08	-6.01455e-09	9.8614e-09	-2.33355e-09	7.09877e-09	-2.99771e-10	-7.2239e-09	-8.75432e-09	2.20632e-15
1.29586e-09	1.02767e-08	-4.02216e-09	-9.35186e-09	1.271e-08	-4.54216e-10	-1.40461e-09	1.07393e-08	7.83549e-09	4.42675e-09	2.27084e-08	4.64694e-09	5.98914e-09	-6.49306e-09	-9.76362e-09	-4.21918e-09	7.3089e-09	-5.21799e-09	3.89186e-09	-1.1712e-08	8.52596e-10	8.97745e-09	-1.29348e-08	-6.83717e-09	6.15386e-09	-2.31473e-09	7.10246e-09	-2.62401e-10	-8.34121e-09	-8.46082e-09	2.06264e-15
1.30164e-09	1.02727e-08	-1.16643e-09	-9.353e-09	1.29903e-08	-4.53334e-10	-1.37168e-09	1.07359e-08	7.75171e-09	3.9306e-09	1.72943e-08	4.60776e-09	5.91821e-09	-6.55681e-09	-8.88351e-09	-4.2132e-09	7.26346e-09	-8.0293e-09	3.92802e-09	-1.13622e-08	4.77101e-10	9.38027e-09	-1.28503e-08	-6.66359e-09	7.76665e-09	-1.7615e-09	7.10111e-09	-3.39306e-10	-8.43277e-09	-6.19958e-09	1.83572e-15
1.30012e-09	1.02731e-08	-2.07152e-09	-9.35384e-09	1.29907e-08	-4.54943e-10	-1.34813e-09	1.0754e-08	7.76609e-09	4.04646e-09	1.73725e-08	4.5476e-09	5.91825e-09	-6.66259e-09	-7.93897e-09	-4.20554e-09	7.30607e-09	-7.6546e-09	3.91203e-09	-1.12026e-08	8.49662e-10	9.05132e-09	-1.14964e-08	-6.65386e-09	8.93859e-09	-2.24208e-09	7.10088e-09	-3.44441e-10	-8.58011e-09	-5.35377e-09	1.79435e-15
1.30044e-09	1.0272e-08	-1.74718e-09	-9.3559e-09	1.29447e-08	-4.68196e-10	-1.32918e-09	1.07577e-08	7.74566e-09	4.00255e-09	1.77373e-08	4.4569e-09	5.94511e-09	-6.63484e-09	-8.25637e-09	-4.20577e-09	7.32559e-09	-7.46689e-09	3.89806e-09	-1.12776e-08	-4.8881e-10	9.17085e-09	-9.50524e-09	-6.79381e-09	8.12454e-09	-2.23919e-09	7.1007e-09	-3.03377e-10	-8.63472e-09	-5.61927e-09	1.7591e-15
1.31011e-09	1.02719e-08	-1.59507e-09	-9.35709e-09	1.29278e-08	-4.54084e-10	-1.34473e-09	1.07522e-08	7.75342e-09	3.93083e-09	1.72185e-08	4.45857e-09	5.92141e-09	-6.60639e-09	-6.68898e-09	-4.20843e-09	7.27041e-09	-7.06479e-09	4.02091e-09	-1.14992e-08	-4.59302e-10	9.46576e-09	-1.04017e-08	-6.75881e-09	6.19754e-09	-1.83937e-09	7.10127e-09	-2.99494e-10	-8.67114e-09	-5.80844e-09	1.71126e-15
1.29957e-09	1.02725e-08	-2.0477e-09	-9.35475e-09	1.22562e-08	-4.3896e-10	-1.34847e-09	1.075e-08	7.74436e-09	4.08753e-09	1.75615e-08	4.50547e-09	5.92125e-09	-6.36323e-09	-6.46739e-09	-4.21342e-09	7.31136e-09	-6.79115e-09	3.91034e-09	-5.64005e-09	-4.82276e-10	9.30223e-09	-1.03538e-08	-6.85709e-09	7.50675e-09	-2.01872e-09	7.09831e-09	-2.47485e-10	-8.54723e-09	-6.38407e-09	1.61958e-15
1.30712e-09	1.02732e-08	-1.91064e-09	-9.35463e-09	4.29998e-09	-4.36705e-10	-1.33547e-09	1.07504e-08	7.71537e-09	4.16702e-09	1.77651e-08	4.47906e-09	5.92125e-09	-4.95268e-09	-6.74635e-09	-4.22373e-09	7.25455e-09	-6.8133e-09	3.9221e-09	-6.11333e-09	-1.56355e-10	9.31612e-09	-1.04175e-08	-6.78066e-09	7.06915e-09	-1.92727e-09	7.08486e-09	-2.63762e-10	-8.53609e-09	-6.47582e-09	1.48181e-15
9.80494e-10	1.02727e-08	-1.90879e-09	-9.26742e-09	2.52024e-09	-4.42108e-10	-1.30497e-09	1.07491e-08	7.6971e-09	4.12129e-09	1.29698e-08	4.52761e-09	5.71508e-09	-5.89465e-09	-6.59791e-09	-4.22104e-09	7.20631e-09	-6.927e-09	3.92756e-09	-7.12707e-09	-2.16616e-10	9.37004e-09	-1.02659e-08	-6.82126e-09	7.39835e-09	-1.95446e-09	7.10231e-09	-2.85494e-10	-8.57409e-09	-6.27882e-09	1.34143e-15
1.21483e-09	1.02633e-08	-1.87258e-09	-9.34318e-09	4.20723e-09	-4.21479e-10	-1.29128e-09	1.0752e-08	7.67105e-09	4.13549e-09	1.40352e-08	4.46621e-09	5.8824e-09	-5.93322e-09	-1.40684e-09	-4.15649e-09	7.2281e-09	-6.85785e-09	3.92728e-09	-6.32612e-09	-2.47923e-10	9.30098e-09	-1.02775e-08	-6.78651e-09	7.22646e-09	-1.92755e-09	3.31787e-09	-2.16211e-10	-8.55133e-09	-6.11232e-09	1.28516e-15
1.02538e-09	1.02725e-08	-1.91521e-09	-9.29378e-09	4.28293e-09	-4.29255e-10	-1.30958e-09	1.07512e-08	7.72774e-09	4.16071e-09	1.33912e-08	4.48211e-09	5.90409e-09	-5.97744e-09	-1.19103e-09	-4.21946e-09	7.2087e-09	-5.87904e-09	3.93282e-09	-5.24852e-09	-2.1852e-10	9.24412e-09	-1.03465e-08	-6.82026e-09	7.47784e-09	-1.9277e-09	3.78718e-09	-2.64038e-10	-8.59201e-09	-6.32042e-09	1.25513e-15
8.82003e-10	1.02721e-08	-1.89747e-09	-9.29291e-09	4.43106e-09	-4.38487e-10	-1.32244e-09	1.07512e-08	7.69297e-09	4.23909e-09	1.2157e-08	4.48732e-09	5.65601e-09	-5.53465e-09	-3.25084e-09	-4.20227e-09	7.21679e-09	-5.43007e-09	3.92655e-09	-6.09087e-09	-1.3617e-10	6.65016e-09	-1.02835e-08	-6.81103e-09	7.24467e-09	-1.93177e-09	4.35376e-09	-2.67682e-10	-8.59037e-09	-6.14441e-09	1.18661e-15
8.99996e-10	1.02711e-08	-1.84284e-09	-9.27935e-09	4.41998e-09	-4.33795e-10	-1.31634e-09	2.40546e-09	7.68544e-09	4.25322e-09	1.2655e-08	4.4904e-09	5.1973e-09	-5.74681e-09	-2.41071e-09	-3.96309e-09	7.20928e-09	-6.34039e-09	3.92588e-09	-6.31406e-09	-1.4485e-10	6.48987e-09	-1.02972e-08	-6.80942e-09	7.32155e-09	-1.95497e-09	4.84084e-09	-2.54201e-10	-8.58907e-09	-6.2218e-09	1.09748e-15
1.06905e-09	1.02692e-08	-1.86094e-09	-9.26495e-09	4.3568e-09	-4.37069e-10	-1.32024e-09	3.63592e-09	7.69075e-09	4.24766e-09	1.24459e-08	4.49364e-09	5.0813e-09	-5.62989e-09	-2.9927e-09	-3.99647e-09	7.21413e-09	-6.35808e-09	3.92469e-09	-6.45974e-09	-1.62703e-10	2.563e-09	-1.02982e-08	-6.80657e-09	7.24272e-09	-1.94169e-09	4.63549e-09	-2.58031e-10	-8.60997e-09	-6.20902e-09	1.06381e-15
9.85121e-10	1.02704e-08	-1.87408e-09	-9.24259e-09	4.06056e-09	-4.32423e-10	-1.31773e-09	3.17407e-09	7.6798e-09	4.23495e-09	1.24413e-08	4.4883e-09	5.62566e-09	-5.61461e-09	-2.23435e-09	-3.53717e-09	7.22497e-09	-6.07808e-09	3.90797e-09	-6.07345e-09	-1.80517e-10	3.01191e-09	-1.02451e-08	-6.80586e-09	7.32943e-09	-1.95211e-09	4.81189e-09	-2.58852e-10	-8.59638e-09	-6.20974e-09	1.0513e-15
9.46965e-10	1.0253e-08	-1.88922e-09	-9.26784e-09	4.46462e-09	-4.33063e-10	-1.41665e-09	2.14638e-09	7.6859e-09	4.26653e-09	1.25065e-08	4.49307e-09	5.40018e-09	-5.65509e-09	-2.66157e-09	-3.68355e-09	7.19461e-09	-6.20165e-09	3.84468e-09	-6.18407e-09	-5.81223e-10	3.13134e-09	-3.48663e-09	-6.80287e-09	7.20358e-09	-2.04776e-09	4.44107e-09	2.52271e-12	-8.59275e-09	-6.2057e-09	9.57866e-16
9.81866e-10	1.02606e-08	-1.87747e-09	-9.26469e-09	4.03385e-09	-4.34251e-10	-1.32871e-09	3.32775e-09	7.68268e-09	4.24086e-09	1.24585e-08	4.47718e-09	5.34881e-09	-5.63448e-09	-2.32948e-09	-3.60331e-09	7.08246e-09	-6.12239e-09	3.8964e-09	-6.10573e-09	-3.9217e-10	3.06886e-09	-1.67759e-09	-6.8046e-09	7.25392e-09	-1.98071e-09	4.68043e-09	8.09118e-11	-8.59299e-09	-6.20714e-09	9.45558e-16
9.73218e-10	1.02639e-08	-1.88219e-09	-9.26233e-09	4.17161e-09	-4.30195e-10	-1.37451e-09	3.27226e-09	7.68033e-09	4.24601e-09	1.24333e-08	4.35888e-09	5.2643e-09	-4.92645e-09	-2.44343e-09	-3.63213e-09	7.15705e-09	-6.17477e-09	3.87712e-09	-6.15061e-09	-2.16151e-10	3.19561e-09	-2.20569e-09	-6.80135e-09	7.24757e-09	-2.00746e-09	4.62041e-09	2.44706e-11	-6.845e-09	-6.20746e-09	9.14448e-16
9.34088e-10	2.30875e-09	-1.98397e-09	-9.26321e-09	2.60241e-09	1.46655e-10	-1.33546e-09	3.45831e-09	7.68241e-09	4.25408e-09	1.24953e-08	4.50228e-09	5.28816e-09	-6.08128e-10	-2.37836e-09	-3.63015e-09	7.18973e-09	-6.23897e-09	3.88756e-09	-6.25908e-09	-3.33067e-10	3.34759e-09	-2.82235e-09	-6.01007e-10	6.94145e-09	-1.98185e-09	4.54071e-09	3.2046e-11	-7.33049e-09	-5.71298e-09	7.40829e-16
9.78168e-10	1.91673e-09	-1.92755e-09	-9.26219e-09	2.81604e-09	2.1615e-10	-1.34545e-09	3.31017e-09	7.68046e-09	4.25085e-09	1.24587e-08	4.43625e-09	5.05353e-09	-1.58181e-09	-2.43563e-09	-3.64879e-09	7.18625e-09	-6.21301e-09	3.89589e-09	-6.15588e-09	-2.94203e-10	3.23205e-09	-2.37718e-09	5.89234e-11	7.24552e-09	-1.98606e-09	4.46018e-09	-2.73221e-11	-7.21734e-09	-5.80645e-09	7.35769e-16
9.41663e-10	2.43589e-09	-1.90057e-09	-9.26217e-09	1.23804e-09	3.99344e-10	-1.35531e-09	3.38397e-09	7.69321e-09	4.25451e-09	1.24717e-08	4.44561e-09	5.01514e-09	-1.26539e-09	-2.49197e-09	-3.68189e-09	7.18044e-09	-6.22154e-09	3.87746e-09	-6.20917e-09	-3.06646e-10	3.29648e-09	-2.77899e-09	-5.10722e-10	7.24818e-09	-1.98117e-09	4.45406e-09	1.71291e-12	-7.24576e-09	-5.2909e-09	7.29907e-16
8.84611e-10	2.14516e-09	-1.92185e-09	-9.26293e-09	1.24275e-09	1.40312e-10	-1.35444e-09	3.32106e-09	7.67966e-09	4.25357e-09	1.24734e-08	4.39017e-09	5.0385e-09	-6.65716e-10	-2.44614e-09	-3.69791e-09	7.18877e-09	-6.21586e-09	3.8748e-09	-6.17681e-09	-3.00983e-10	3.27155e-09	-2.5285e-09	-5.20876e-10	7.25856e-09	-1.98544e-09	4.46459e-09	-1.59849e-12	-7.16561e-09	-5.15428e-09	7.22138e-16
8.94809e-10	2.47054e-09	-1.9079e-09	-9.26292e-09	1.85422e-09	1.74199e-10	-1.35356e-09	3.30182e-09	2.15195e-09	4.10988e-09	1.24999e-08	3.65604e-09	4.98669e-09	-8.32951e-10	-2.78311e-09	-3.71529e-09	7.05624e-09	-6.26363e-09	3.87992e-09	-6.17179e-09	-4.05315e-10	3.25423e-09	-2.66385e-09	-8.20083e-10	7.21364e-09	-1.98469e-09	4.48967e-09	2.38782e-11	-7.3333e-09	-5.33077e-09	6.69814e-16
9.31948e-10	2.38634e-09	-1.91282e-09	-9.26328e-09	1.52293e-09	1.95844e-10	-1.35378e-09	3.32078e-09	2.6093e-09	4.0853e-09	1.2017e-08	3.71021e-09	4.91288e-09	-4.68424e-10	-2.51066e-09	-3.7225e-09	7.02878e-09	-6.25181e-09	3.88426e-09	-6.19566e-09	-3.9527e-10	3.26257e-09	-2.59951e-09	2.81778e-12	7.22423e-09	-1.98347e-09	4.48083e-09	9.11221e-11	-7.35013e-09	-5.50485e-09	6.57494e-16
8.91915e-10	2.44886e-09	-1.91175e-09	-9.26282e-09	1.38092e-09	2.09615e-10	-1.73197e-09	3.29279e-09	2.97274e-09	4.20252e-09	1.19033e-08	4.27235e-09	5.01094e-09	-6.97651e-10	-2.49488e-09	-3.71887e-09	7.11206e-09	-6.25383e-09	3.87632e-09	-3.42738e-09	-3.33116e-10	3.27143e-09	-2.58553e-09	-3.62374e-11	7.24135e-09	-2.03852e-09	4.42331e-09	4.12468e-11	-7.25954e-09	-5.40885e-09	6.36212e-16
9.05239e-10	2.47074e-09	-1.90021e-09	-3.57162e-09	1.44943e-09	1.9889e-10	-1.77622e-09	3.31321e-09	3.01612e-09	4.13126e-09	1.20793e-08	4.13172e-09	4.96171e-09	-9.5765e-10	-2.47935e-09	-3.71791e-09	7.11269e-09	-6.26586e-09	3.88048e-09	-3.33013e-09	-3.28528e-10	3.26205e-09	-2.58736e-09	-7.90149e-11	7.2309e-09	-2.04412e-09	4.45849e-09	4.51898e-11	-7.32015e-09	-5.31883e-09	5.65883e-16
9.06828e-10	2.37217e-09	-2.88767e-09	-4.08708e-09	1.6138e-09	3.3741e-10	-1.44335e-09	3.30443e-09	2.2598e-09	4.05142e-09	4.84498e-09	4.16987e-09	4.88909e-09	-6.40495e-10	-2.60276e-09	-3.71742e-09	7.13637e-09	-6.26051e-09	3.88124e-09	-3.88268e-09	-3.70297e-10	3.26496e-09	-2.59114e-09	6.33157e-10	7.22883e-09	3.03139e-10	4.47948e-09	3.6882e-11	-7.33818e-09	-5.31862e-09	4.47227e-16
8.9656e-10	2.45005e-09	-2.16829e-09	-3.77928e-09	1.43407e-09	2.50464e-10	-1.6577e-09	3.29424e-09	2.74421e-09	4.05184e-09	4.18024e-09	4.11459e-09	4.96203e-09	-7.44374e-10	-2.54637e-09	-3.71811e-09	7.10169e-09	-3.53354e-09	3.8816e-09	-3.7441e-09	-3.33251e-10	3.2635e-09	-2.58963e-09	-4.00786e-11	7.22954e-09	-1.75183e-09	4.45706e-09	4.91368e-11	-7.3443e-09	-5.36523e-09	4.12748e-16
8.99788e-10	2.44469e-09	-2.05782e-09	-3.05594e-09	1.43609e-09	2.23062e-10	-1.25952e-09	3.29936e-09	2.68694e-09	4.06318e-09	4.39589e-09	4.02703e-09	4.97837e-09	-7.5765e-10	-2.54183e-09	-3.71692e-09	7.11189e-09	-3.56693e-09	3.88139e-09	-3.95003e-09	-3.42333e-10	3.26382e-09	-2.59005e-09	-1.32748e-11	7.23476e-09	-1.7407e-09	4.45661e-09	4.90641e-11	-7.33585e-09	-5.3601e-09	4.09077e-16
8.99771e-10	2.40925e-09	-2.02823e-09	-3.10935e-09	1.44246e-09	2.30414e-10	-1.32949e-09	3.3036e-09	2.69889e-09	4.06475e-09	4.50979e-09	4.01893e-09	4.96651e-09	-7.50526e-10	-2.54938e-09	-3.7167e-09	7.09025e-09	-3.72603e-09	3.8814e-09	-4.14537e-09	-3.45383e-10	3.26358e-09	-2.59019e-09	-2.96925e-11	7.2352e-09	-1.27227e-09	4.45659e-09	4.90966e-11	-7.32962e-09	-5.1415e-09	4.08923e-16
8.99682e-10	2.41736e-09	-2.10335e-09	-3.17067e-09	1.44656e-09	2.59074e-10	-1.32484e-09	3.29988e-09	2.6604e-09	4.06196e-09	4.49753e-09	4.05175e-09	4.95578e-09	-7.50132e-10	-2.5578e-09	-3.71762e-09	7.10769e-09	-3.62825e-09	3.88146e-09	-3.9543e-09	-3.44003e-10	3.26333e-09	-2.3624e-09	3.83047e-11	7.23303e-09	-1.28057e-09	4.45619e-09	4.86369e-11	-7.33632e-09	-5.2446e-09	4.07521e-16
8.99716e-10	2.43072e-09	-2.0934e-09	-3.21372e-09	1.44483e-09	2.48943e-10	-1.38685e-09	3.29929e-09	2.65119e-09	4.06367e-09	4.48048e-09	4.0537e-09	4.95146e-09	-7.53706e-10	-2.55631e-09	-3.71739e-09	7.10153e-09	-3.78756e-09	3.88137e-09	-3.93732e-09	-3.49794e-10	3.2632e-09	-1.9026e-09	2.84509e-11	7.23289e-09	-1.00357e-09	4.45678e-09	4.79252e-11	-7.33634e-09	-4.95899e-09	4.03211e-16
9.00483e-10	2.42041e-09	-2.04969e-09	-3.30616e-09	1.44586e-09	2.51479e-10	-1.38372e-09	3.29983e-09	2.66851e-09	4.06405e-09	4.46717e-09	4.03079e-09	4.95364e-09	-7.40862e-10	-2.55664e-09	-3.71724e-09	1.59661e-09	-3.66133e-09	3.87322e-09	-3.92298e-09	-3.54615e-10	3.26326e-09	-1.87253e-09	3.68019e-11	7.23273e-09	-1.1672e-09	4.4563e-09	4.79337e-11	-7.33392e-09	-4.98881e-09	3.54879e-16
1.20918e-09	2.44988e-09	-2.07072e-09	-3.24662e-09	1.25908e-09	2.30914e-10	-1.3424e-09	3.27528e-09	2.65948e-09	4.17719e-09	5.23445e-09	3.96012e-09	2.06163e-09	-7.43349e-10	-2.5497e-09	-3.72497e-09	3.03407e-09	-3.70929e-09	3.70653e-09	-3.89038e-09	-3.47842e-10	3.26322e-09	-2.39376e-09	5.0242e-11	7.23285e-09	-1.07237e-09	4.45669e-09	4.54138e-11	-4.25345e-09	-5.04109e-09	3.14416e-16
9.89489e-10	2.53093e-09	-2.08533e-09	-3.3047e-09	1.43791e-09	2.42927e-10	-1.38389e-09	3.29299e-09	2.67734e-09	4.10125e-09	4.49772e-09	3.79978e-09	3.44647e-09	-7.51577e-10	-2.54699e-09	-3.72866e-09	1.02915e-09	-3.73835e-09	3.30056e-09	-3.89731e-09	-3.4642e-10	3.26312e-09	-2.22234e-09	2.87666e-11	7.20202e-09	-1.2127e-09	4.45867e-09	4.76186e-11	-4.96767e-09	-5.02085e-09	3.08962e-16
1.10147e-09	2.4816e-09	-2.06814e-09	-3.27258e-09	1.33437e-09	2.4193e-10	-1.38057e-09	3.28029e-09	2.66901e-09	3.58784e-09	4.88854e-09	3.84277e-09	3.12656e-09	-7.53062e-10	-2.53168e-09	-3.71963e-09	1.56155e-09	-3.7564e-09	3.40027e-09	-3.89805e-09	-3.47816e-10	3.26313e-09	-2.16889e-09	3.21742e-11	7.2256e-09	-1.14955e-09	4.45742e-09	5.80337e-11	-3.92968e-09	-5.0201e-09	2.98939e-16
9.52817e-10	2.52119e-09	-2.06769e-09	-3.28063e-09	1.398e-09	2.42028e-10	-1.38013e-09	3.30012e-09	2.68044e-09	3.6705e-09	4.59318e-09	3.92035e-09	3.02032e-09	-7.54275e-10	-2.54267e-09	-3.72786e-09	1.81554e-09	-3.75665e-09	3.2269e-09	-3.89905e-09	-3.48043e-10	3.26508e-09	-2.11231e-09	2.66345e-11	7.22911e-09	-1.11658e-09	4.45782e-09	5.2426e-11	-4.12441e-09	-5.0014e-09	2.97963e-16
6.63132e-10	2.45653e-09	-2.07127e-09	-3.26284e-09	1.39684e-09	2.41933e-10	-1.4812e-09	3.30391e-09	2.67518e-09	3.30293e-09	4.60577e-09	3.94655e-09	2.20092e-09	-7.51771e-10	-2.54419e-09	-3.72479e-09	1.90321e-09	-3.74426e-09	3.33025e-09	-3.89977e-09	-3.49982e-10	3.26412e-09	-2.10852e-09	2.43763e-11	7.21587e-09	-8.67248e-10	4.45404e-09	5.12719e-11	-4.24373e-09	-5.02686e-09	2.92245e-16
7.86624e-10	1.27859e-09	-2.0697e-09	-3.26982e-09	1.40437e-09	2.4415e-10	-1.51285e-09	3.29894e-09	2.67669e-09	3.54217e-09	4.63657e-09	3.94921e-09	2.16771e-09	-7.5268e-10	-2.54546e-09	-3.72331e-09	1.7817e-09	-3.74815e-09	3.37794e-09	-3.90294e-09	-2.91875e-10	7.40739e-10	-2.13404e-09	2.57968e-11	7.21563e-09	-1.08491e-09	4.45725e-09	8.34852e-11	-4.24869e-09	-5.05408e-09	2.80613e-16
8.7109e-10	1.59815e-09	-2.06939e-09	-3.27078e-09	1.34089e-09	-1.09912e-10	-1.4092e-09	3.30189e-09	2.67586e-09	3.46133e-09	4.61278e-09	3.94381e-09	2.63401e-09	-7.30852e-10	-2.54447e-09	-2.25749e-09	1.69627e-09	-3.74431e-09	3.35369e-09	-3.89787e-09	-1.20482e-10	1.88603e-09	-2.14504e-09	2.78725e-11	7.22097e-09	-1.01781e-09	4.45605e-09	7.11043e-11	-1.94282e-09	-5.0209e-09	2.61542e-16
8.77388e-10	1.18327e-09	-2.06913e-09	-3.27186e-09	1.29136e-09	4.81502e-11	-1.42634e-09	3.29623e-09	2.68059e-09	3.48498e-09	4.60734e-09	3.94633e-09	2.23962e-09	-7.2479e-10	-2.54311e-09	-2.1585e-09	1.55284e-09	-3.73852e-09	3.36427e-09	-3.88956e-09	-2.69042e-10	1.66236e-09	-2.14019e-09	2.84721e-11	7.21846e-09	-1.05126e-09	4.44991e-09	5.82603e-11	-2.39724e-09	-5.01553e-09	2.58696e-16
8.62683e-10	1.31922e-09	-2.0696e-09	-3.27097e-09	1.34498e-09	8.94351e-11	-1.41536e-09	3.29855e-09	2.6839e-09	3.43491e-09	4.60943e-09	3.9413e-09	2.41886e-09	-7.32346e-10	-2.54352e-09	-2.12411e-09	1.70151e-09	-3.74104e-09	3.35788e-09	-3.89608e-09	-2.57492e-10	1.6718e-09	-2.13641e-09	2.85367e-11	7.21903e-09	-1.01805e-09	4.12136e-09	5.72853e-11	-2.04336e-09	-5.01592e-09	2.55565e-16
8.79648e-10	1.32194e-09	-2.06918e-09	-1.49511e-09	1.34519e-09	3.77021e-11	-1.42265e-09	3.30435e-09	2.69421e-09	3.40435e-09	4.60643e-09	3.94011e-09	2.5697e-09	-7.30325e-10	-2.54369e-09	-1.95667e-09	1.68765e-09	-3.7431e-09	3.35897e-09	-3.89724e-09	-2.09194e-10	1.42132e-09	-2.13636e-09	2.8158e-11	7.22058e-09	-1.00776e-09	4.07559e-09	7.08838e-11	-2.12196e-09	-5.01788e-09	2.46228e-16
8.57274e-10	1.40103e-09	-2.06942e-09	-1.13453e-09	1.34482e-09	5.59158e-11	-1.43664e-09	3.31169e-09	2.68978e-09	3.33367e-09	4.60614e-09	3.94146e-09	2.38481e-09	-7.34465e-10	-2.54417e-09	-2.23902e-09	1.69001e-09	-3.74473e-09	3.35603e-09	-3.8969e-09	-1.77133e-10	1.44543e-09	-2.13698e-09	2.79798e-11	7.21938e-09	-1.01285e-09	4.13602e-09	4.89435e-11	-2.09718e-09	-5.01779e-09	2.4577e-16
8.61786e-10	1.55361e-09	-2.071e-09	-1.09636e-09	1.34326e-09	1.76998e-11	-1.43631e-09	3.30407e-09	2.69785e-09	3.37068e-09	4.61066e-09	3.93425e-09	2.40652e-09	-7.33197e-10	-2.54369e-09	-9.45923e-10	1.63707e-09	-3.74887e-09	3.35353e-09	-3.89332e-09	-1.51159e-10	1.419e-09	-2.13928e-09	2.80281e-11	7.22708e-09	-1.0204e-09	3.89391e-09	1.78505e-11	-2.26226e-09	-5.01876e-09	2.40995e-16
8.51689e-10	1.45498e-09	-2.0705e-09	-1.17497e-09	1.34343e-09	-7.19671e-12	-1.43569e-09	3.31361e-09	2.69745e-09	3.3791e-09	4.61007e-09	3.93584e-09	2.38e-09	-7.32783e-10	-2.54378e-09	-7.83954e-10	1.64874e-09	-3.74701e-09	3.35395e-09	-3.89632e-09	-1.51733e-10	1.43601e-09	-2.14173e-09	2.80613e-11	7.2266e-09	-1.01992e-09	3.89534e-09	3.40834e-11	-2.22315e-09	-5.01857e-09	2.4051e-16
8.59184e-10	1.41888e-09	-2.07e-09	-1.28893e-09	1.33976e-09	-1.03039e-11	-1.43661e-09	3.31516e-09	2.69352e-09	3.38987e-09	4.60766e-09	3.93921e-09	1.5703e-09	-7.36369e-10	-2.53142e-09	-1.09411e-09	1.65062e-09	-3.74702e-09	3.2577e-09	-3.89565e-09	-1.71776e-10	1.4985e-09	-2.18766e-09	3.16923e-11	7.22076e-09	-7.69892e-10	3.93035e-09	5.8e-11	-2.19779e-09	-5.01958e-09	2.37479e-16
8.57152e-10	1.51921e-09	-2.07089e-09	-1.18329e-09	1.34097e-09	-2.56392e-11	-1.43365e-09	3.33211e-09	2.68613e-09	2.9026e-09	4.6086e-09	3.93763e-09	2.19073e-09	-7.33691e-10	-2.54377e-09	-1.00306e-09	1.60914e-09	-3.74637e-09	3.324e-09	-3.89492e-09	-1.90042e-10	1.43819e-09	-9.18056e-11	2.8185e-11	7.2223e-09	-1.01983e-09	3.92531e-09	1.8284e-11	-2.20031e-09	-5.01805e-09	2.32478e-16
8.61338e-10	1.4816e-09	-2.06989e-09	-1.22755e-09	1.34186e-09	2.04741e-11	-1.43655e-09	1.88152e-09	2.70494e-09	3.25946e-09	4.60808e-09	3.92318e-09	1.93026e-09	-7.35485e-10	-2.54146e-09	-8.97663e-10	1.61465e-09	-3.78489e-09	1.72877e-09	-3.89542e-09	-1.90456e-10	1.43809e-09	-1.23799e-09	2.08453e-11	7.03645e-09	-8.96351e-10	3.90761e-09	3.9981e-11	-2.23152e-09	-5.01962e-09	2.16727e-16
8.67499e-10	1.47426e-09	-2.06977e-09	-1.23582e-09	1.34262e-09	5.36966e-11	-1.4373e-09	1.3911e-09	2.71687e-09	3.16825e-09	4.60731e-09	3.91036e-09	1.88613e-09	-7.35446e-10	-2.54156e-09	-9.18776e-10	1.63533e-09	-3.80116e-09	1.68924e-09	-3.89498e-09	-1.66035e-10	1.43673e-09	-1.11024e-09	-1.25431e-11	6.95755e-09	-9.32348e-10	3.94113e-09	3.63598e-11	-2.22467e-09	-5.0207e-09	2.13322e-16
8.35051e-10	1.48865e-09	-2.06047e-09	-1.13919e-09	1.31849e-09	2.17395e-11	-1.30828e-09	1.63343e-09	2.73258e-09	3.12836e-09	4.08127e-09	3.91837e-09	1.98277e-09	-7.36017e-10	-2.56175e-09	-9.69172e-10	1.627e-09	-3.74907e-09	1.1479e-09	-3.98993e-09	-1.66646e-10	1.43729e-09	-1.89221e-09	1.21532e-11	7.05945e-09	-9.42279e-10	2.08316e-09	4.4085e-11	-2.28658e-09	-5.01967e-09	2.00919e-16
8.3864e-10	1.48642e-09	-2.05676e-09	-1.15462e-09	1.33002e-09	6.62175e-11	-1.3822e-09	1.19052e-09	2.71968e-09	3.18979e-09	4.39794e-09	3.91816e-09	1.89337e-09	-7.35401e-10	-2.55281e-09	-9.48327e-10	1.63251e-09	-3.7604e-09	1.86282e-09	-2.86403e-09	-1.67494e-10	1.43946e-09	-1.49515e-09	-1.7089e-11	7.01947e-09	-9.07091e-10	2.23521e-09	4.0946e-11	-2.25391e-09	-5.01976e-09	1.9557e-16
8.50273e-10	1.48423e-09	-2.07646e-09	-1.10758e-09	1.31765e-09	5.41781e-11	-1.34636e-09	1.52993e-09	1.86681e-09	3.14968e-09	3.63856e-09	3.92222e-09	1.90461e-09	-7.35318e-10	-2.55328e-09	-9.57953e-10	1.50214e-09	-3.74104e-09	1.87403e-09	-3.20282e-09	-1.57886e-10	1.43862e-09	-1.35902e-09	-1.24751e-11	7.03769e-09	-9.22242e-10	2.20096e-09	7.28207e-11	-2.31322e-09	-5.01987e-09	1.87733e-16
8.48993e-10	1.48524e-09	-2.06791e-09	-1.1226e-09	1.33168e-09	5.8384e-11	-1.36758e-09	1.57893e-09	2.70188e-09	3.15629e-09	3.64987e-09	3.92118e-09	1.92838e-09	-7.29078e-10	-2.5445e-09	-9.45455e-10	1.48681e-09	-3.71412e-09	1.73982e-09	-3.10902e-09	-1.63202e-10	1.4383e-09	-1.51198e-09	-3.22867e-11	7.04668e-09	-9.1352e-10	2.76073e-09	7.50387e-11	-2.26605e-09	-3.01272e-09	1.77591e-16
8.44384e-10	1.48879e-09	-2.06601e-09	-1.18638e-09	1.33101e-09	5.80633e-11	-1.34723e-09	1.546e-09	8.29705e-10	3.14495e-09	3.5607e-09	3.91828e-09	1.18584e-09	-7.334e-10	-2.52859e-09	-9.7355e-10	1.55071e-09	-1.95423e-09	1.79282e-09	-3.20647e-09	-1.5967e-10	1.43826e-09	-1.51153e-09	8.8067e-12	7.03187e-09	-8.94914e-10	2.3235e-09	5.42815e-11	-2.25808e-09	-3.93324e-09	1.62799e-16
8.46048e-10	1.48911e-09	-2.06735e-09	-1.27136e-09	1.33254e-09	6.17796e-11	-1.35514e-09	1.51582e-09	1.23162e-09	2.36532e-09	3.48544e-09	3.48878e-09	1.30913e-09	-7.27178e-10	-2.49228e-09	-9.98755e-10	1.58126e-09	-2.17884e-09	1.7857e-09	-3.19126e-09	-1.59287e-10	1.43824e-09	-1.36621e-09	3.97866e-12	7.02732e-09	-8.81672e-10	2.3109e-09	5.32591e-11	-2.22648e-09	-3.64712e-09	1.53964e-16
8.45351e-10	1.48906e-09	-2.0674e-09	-1.2509e-09	1.33253e-09	6.15141e-11	-1.35413e-09	1.51049e-09	1.20019e-09	2.46811e-09	3.49747e-09	3.29428e-09	1.32969e-09	-7.27202e-10	-2.49896e-09	-9.95813e-10	1.5281e-09	-2.08763e-09	1.8006e-09	-3.18544e-09	-1.5954e-10	1.43823e-09	-1.37642e-09	2.31687e-13	7.02881e-09	-8.79946e-10	2.31448e-09	5.36976e-11	-2.22338e-09	-3.66017e-09	1.52765e-16
8.44258e-10	1.48885e-09	-2.06744e-09	-1.23101e-09	1.33278e-09	6.12702e-11	-1.35464e-09	1.50357e-09	9.53109e-10	2.46767e-09	3.62391e-09	2.91095e-09	1.35934e-09	-7.28415e-10	-2.47961e-09	-9.91177e-10	1.50555e-09	-2.14242e-09	1.79226e-09	-3.1321e-09	-1.61908e-10	1.43734e-09	-1.40734e-09	3.84344e-12	7.03069e-09	-8.90175e-10	2.3556e-09	5.61634e-11	-2.17633e-09	-3.64746e-09	1.50475e-16
8.45848e-10	1.48778e-09	-2.06746e-09	-1.24052e-09	1.33179e-09	6.14732e-11	-1.35336e-09	1.22447e-09	1.28104e-09	2.45308e-09	3.52164e-09	3.0033e-09	1.41008e-09	-7.28132e-10	-2.49028e-09	-9.89809e-10	1.47528e-09	-6.95539e-10	1.80041e-09	-3.13775e-09	-1.62011e-10	1.43767e-09	-1.42512e-09	6.91072e-12	7.03091e-09	-8.49591e-10	2.26265e-09	5.40333e-11	-2.20636e-09	-3.67845e-09	1.46179e-16
8.45904e-10	1.48752e-09	-2.06956e-09	-1.17772e-09	1.33407e-09	5.99703e-11	-1.35027e-09	9.43047e-10	1.17305e-09	2.60667e-09	3.58242e-09	2.50631e-09	1.31345e-09	-7.29575e-10	-2.45302e-09	-9.84195e-10	1.48494e-09	-6.60633e-10	1.78053e-09	-3.15697e-09	-1.6225e-10	1.43744e-09	-1.42096e-09	8.82592e-12	7.03176e-09	-8.1348e-10	2.27128e-09	5.47854e-11	-2.22187e-09	-3.68585e-09	1.43305e-16
8.46123e-10	1.48699e-09	-2.06841e-09	-1.1934e-09	1.33507e-09	6.07206e-11	-1.35101e-09	1.04731e-10	1.13315e-09	2.60495e-09	3.58878e-09	2.34854e-09	1.35382e-09	-7.30315e-10	-2.46535e-09	-9.84715e-10	1.4747e-09	-3.53772e-10	1.78948e-09	-3.16371e-09	-1.63837e-10	1.43781e-09	-1.42167e-09	8.13873e-12	7.03329e-09	-8.24202e-10	2.31465e-09	5.5397e-11	-2.20081e-09	-3.70803e-09	1.41857e-16
8.45946e-10	1.48678e-09	-2.06875e-09	-1.19729e-09	1.33466e-09	6.06545e-11	-1.35077e-09	2.88644e-10	1.13891e-09	2.60473e-09	3.582e-09	2.37391e-09	1.3254e-09	-7.29594e-10	-2.47071e-09	-9.84458e-10	1.47589e-09	-4.15059e-10	1.78705e-09	-3.16092e-09	-1.63658e-10	1.43781e-09	-1.42191e-09	7.83472e-12	7.03315e-09	-8.17034e-10	2.30426e-09	5.52272e-11	-2.2009e-09	-3.67021e-09	1.41654e-16
8.45569e-10	1.4874e-09	-2.06979e-09	-1.24858e-09	1.33585e-09	6.05257e-11	-1.08715e-09	6.68243e-10	1.14269e-09	2.61547e-09	3.58639e-09	2.47311e-09	1.35184e-09	-7.29311e-10	-2.46722e-09	-9.8446e-10	1.47219e-09	-3.51342e-10	1.78377e-09	-3.1465e-09	-1.63235e-10	1.12849e-09	-1.41336e-09	8.40105e-12	6.57111e-09	-8.07324e-10	2.29308e-09	5.5376e-11	-2.24025e-09	-3.65962e-09	1.34902e-16
8.45637e-10	1.48735e-09	-2.06982e-09	-1.28494e-09	1.33733e-09	6.07198e-11	-1.03865e-09	3.07314e-10	1.1626e-09	2.59279e-09	3.58387e-09	2.41646e-09	1.34161e-09	-7.29539e-10	-2.47187e-09	-9.8465e-10	1.47313e-09	-4.85577e-10	1.78755e-09	-3.14875e-09	-1.63472e-10	-7.5575e-11	-1.41902e-09	9.31368e-12	6.64674e-09	-8.24332e-10	2.29735e-09	5.56387e-11	-2.2397e-09	-3.68074e-09	1.34263e-16
8.45089e-10	1.48989e-09	-2.06296e-09	-1.26429e-09	1.33675e-09	6.03589e-11	-1.15552e-09	4.996e-10	1.14645e-09	2.59948e-09	3.5716e-09	2.41649e-09	1.33707e-09	-7.29371e-10	-2.44932e-09	-9.84519e-10	7.14554e-10	-4.49218e-10	9.71358e-10	-3.14975e-09	-1.62868e-10	6.82896e-10	-1.41559e-09	-4.49377e-11	6.68123e-09	-8.20653e-10	2.30583e-09	5.54833e-11	-2.24122e-09	-3.66708e-09	1.31298e-16
8.44835e-10	1.47474e-09	-1.93956e-09	-1.2654e-09	1.33648e-09	5.76437e-11	-1.07142e-09	3.91941e-10	1.15291e-09	2.46738e-09	3.58526e-09	2.45286e-09	1.34717e-09	-7.29524e-10	-2.36942e-09	-9.85648e-10	1.14109e-09	-5.29956e-10	8.52214e-10	-3.15062e-09	-1.627e-10	3.28701e-10	-1.42991e-09	-3.38032e-11	6.65172e-09	-8.18114e-10	2.30077e-09	5.5313e-11	-2.24995e-09	-3.67207e-09	1.29737e-16
8.44995e-10	1.48874e-09	-1.98753e-09	-1.25297e-09	1.33672e-09	5.89762e-11	-9.6545e-10	4.44777e-10	1.0077e-09	2.49515e-09	3.58394e-09	2.43404e-09	1.34748e-09	-7.2946e-10	-2.36683e-09	-9.95991e-10	9.73429e-10	-5.1235e-10	9.4651e-10	-3.1521e-09	-1.63005e-10	4.74499e-10	-1.41954e-09	-5.32037e-11	6.65337e-09	-8.17952e-10	2.29985e-09	5.53862e-11	-2.23597e-09	-3.66704e-09	1.2931e-16
8.44876e-10	1.48536e-09	-1.9943e-09	-1.25913e-09	1.33653e-09	5.97572e-11	-1.08709e-09	4.13865e-10	1.00903e-09	2.47103e-09	3.58344e-09	2.43852e-09	1.341e-09	-7.29139e-10	-2.34279e-09	-9.87097e-10	9.13171e-10	-4.87776e-10	8.13654e-10	-3.15223e-09	-1.6293e-10	4.35983e-10	-1.41731e-09	-2.14468e-11	6.65525e-09	-8.192e-10	2.30049e-09	5.53574e-11	-2.23436e-09	-3.67226e-09	1.28963e-16
8.45184e-10	1.49151e-09	-1.88358e-09	-1.26274e-09	1.3366e-09	5.9411e-11	-1.10305e-09	3.96153e-10	1.1072e-09	2.48917e-09	3.4886e-09	2.42825e-09	1.34673e-09	-7.37803e-10	-2.34602e-09	-9.89488e-10	9.27929e-10	-4.54256e-10	9.13053e-10	-3.15224e-09	-1.62846e-10	6.07173e-10	-1.38933e-09	1.45428e-10	6.6318e-09	-8.19252e-10	2.30185e-09	5.19401e-11	-2.23299e-09	-3.67202e-09	1.28182e-16
8.44854e-10	1.48815e-09	-1.93089e-09	-1.25463e-09	1.33655e-09	5.94879e-11	-1.10285e-09	4.57986e-10	1.04384e-09	2.4681e-09	3.5069e-09	2.42792e-09	1.34252e-09	-7.46289e-10	-2.35846e-09	-9.88297e-10	9.52263e-10	-4.91173e-10	8.54297e-10	-3.15222e-09	-1.63741e-10	5.13396e-10	-1.41143e-09	-2.09633e-11	6.63974e-09	-8.18433e-10	2.30078e-09	4.5591e-11	-2.23602e-09	-8.10494e-10	1.15525e-16
8.44429e-10	1.48825e-09	-1.914e-09	-1.25782e-09	1.33654e-09	5.9511e-11	-1.09687e-09	4.01481e-10	1.07971e-09	2.47083e-09	3.49766e-09	2.42731e-09	1.34457e-09	-7.71964e-10	-2.35038e-09	-9.88752e-10	9.42213e-10	-4.78767e-10	8.29009e-10	-3.15127e-09	-1.6338e-10	5.56556e-10	-1.39128e-09	7.60535e-11	6.6388e-09	-8.1887e-10	2.30188e-09	4.40698e-11	-2.2358e-09	-1.73227e-10	1.14716e-16
8.44973e-10	1.40119e-09	-1.89835e-09	-1.25923e-09	1.33649e-09	5.94113e-11	-1.09168e-09	4.07708e-10	1.07108e-09	2.49338e-09	3.52245e-09	2.42942e-09	1.3453e-09	-7.5547e-10	-2.3498e-09	-9.89905e-10	9.21738e-10	-4.81699e-10	8.41811e-10	-3.15264e-09	-1.5577e-10	4.72803e-10	-1.37925e-09	3.94258e-11	6.63778e-09	-8.18792e-10	2.30215e-09	4.70369e-11	-2.23427e-09	-1.65969e-10	1.14504e-16
8.44871e-10	1.41249e-09	-1.88503e-09	-1.25816e-09	1.33646e-09	5.94679e-11	-1.08696e-09	4.05798e-10	1.06704e-09	2.48367e-09	3.50491e-09	2.42829e-09	1.34501e-09	-7.51551e-10	-2.35416e-09	-9.90349e-10	9.28309e-10	-4.75695e-10	8.43231e-10	-3.15208e-09	-1.57838e-10	5.08027e-10	-1.38461e-09	4.64071e-11	6.6381e-09	-8.18813e-10	2.30206e-09	4.64834e-11	-2.23335e-09	-2.48631e-10	1.14389e-16
3.13796e-11	1.48757e-09	-1.8849e-09	-1.26004e-09	1.33643e-09	5.94443e-11	-1.0626e-09	4.06043e-10	1.06267e-09	2.54419e-09	3.04167e-09	2.42783e-09	1.34559e-09	-7.49277e-10	-2.34425e-09	-9.90774e-10	8.53301e-10	-4.87714e-10	8.43773e-10	-3.15207e-09	-1.62891e-10	4.83344e-10	-1.37897e-09	2.75781e-11	6.63876e-09	-8.19442e-10	2.30254e-09	5.08362e-11	-2.23474e-09	-1.08009e-10	1.10866e-16
3.36611e-10	1.48756e-09	-1.88534e-09	-1.25964e-09	1.33643e-09	5.94456e-11	-1.06385e-09	4.06026e-10	1.06524e-09	2.4958e-09	3.05039e-09	2.42807e-09	1.34553e-09	-7.49551e-10	-2.34429e-09	-9.90723e-10	8.61338e-10	-4.87704e-10	8.4377e-10	-3.15207e-09	-1.62839e-10	4.81751e-10	-1.37681e-09	3.18415e-11	6.63867e-09	-8.19432e-10	2.30254e-09	5.05582e-11	-2.23467e-09	-1.0937e-10	1.10803e-16
3.31346e-10	1.46354e-09	-1.88645e-09	-1.26244e-09	1.336e-09	5.9463e-11	-1.08529e-09	4.05442e-10	1.06398e-09	2.49596e-09	3.06672e-09	2.41574e-09	1.34539e-09	-7.52802e-10	-2.32364e-09	-9.90226e-10	8.89459e-10	-4.85555e-10	8.42079e-10	-3.15211e-09	-1.62022e-10	4.90146e-10	-1.07565e-09	4.26956e-11	6.63837e-09	-8.21462e-10	2.30228e-09	4.74118e-11	-2.23447e-09	-1.34194e-10	1.10047e-16
4.81276e-10	1.46397e-09	-1.89169e-09	-1.26032e-09	1.33617e-09	5.96036e-11	-1.07658e-09	4.05482e-10	1.06336e-09	2.49687e-09	3.09464e-09	6.48312e-10	1.34544e-09	-7.53058e-10	-2.34416e-09	-9.90489e-10	8.78905e-10	-4.85584e-10	8.39946e-10	-3.15209e-09	-1.62394e-10	4.94146e-10	-8.75995e-10	4.30243e-11	6.63788e-09	-8.23028e-10	2.30235e-09	4.81424e-11	-2.23465e-09	-2.10189e-10	1.04639e-16
3.14599e-10	1.46232e-09	-1.89186e-09	-1.25997e-09	1.33606e-09	5.95277e-11	-1.07858e-09	4.05876e-10	1.00007e-09	2.49945e-09	3.10021e-09	6.48161e-10	1.34549e-09	-7.54319e-10	-2.33693e-09	-9.90419e-10	8.83614e-10	-4.85352e-10	8.40466e-10	-3.15211e-09	-1.62526e-10	4.95257e-10	-9.34356e-10	3.96292e-11	6.63827e-09	-8.19951e-10	2.3023e-09	4.8532e-11	-2.23463e-09	-1.82196e-10	1.04494e-16
2.92723e-10	1.4647e-09	-1.88796e-09	-5.3763e-10	1.33601e-09	5.95348e-11	-1.07652e-09	4.05704e-10	8.18419e-10	2.50005e-09	3.08415e-09	6.42892e-10	1.34548e-09	-7.54381e-10	-2.33423e-09	-9.9036e-10	8.91047e-10	-4.85849e-10	8.4407e-10	-3.15208e-09	-1.62342e-10	4.93039e-10	-9.77199e-10	4.0634e-11	6.63821e-09	-8.2106e-10	2.30255e-09	4.83018e-11	-2.23453e-09	-1.71193e-10	1.02821e-16
2.88898e-10	1.4652e-09	-1.88778e-09	-6.07027e-10	1.33602e-09	5.95249e-11	-1.07484e-09	4.05549e-10	8.16368e-10	2.50087e-09	3.08756e-09	6.69584e-10	1.34548e-09	-7.54288e-10	-2.33009e-09	-9.90348e-10	8.81227e-10	-4.85974e-10	8.45416e-10	-3.15209e-09	-1.62227e-10	4.92227e-10	-8.02991e-10	4.03964e-11	6.63817e-09	-8.20207e-10	2.30249e-09	4.91036e-11	-2.23447e-09	-1.80619e-10	1.02608e-16
3.14533e-10	1.46592e-09	-1.88877e-09	-5.74859e-10	1.33606e-09	5.95199e-11	-1.07599e-09	4.05614e-10	8.24155e-10	2.50382e-09	3.08826e-09	6.66626e-10	1.34547e-09	-7.547e-10	-2.32349e-09	-9.90428e-10	8.86405e-10	-4.85977e-10	8.45604e-10	-3.15208e-09	-1.62459e-10	4.93981e-10	-7.83651e-10	3.96577e-11	6.63818e-09	-8.20478e-10	2.30246e-09	4.87499e-11	-2.23446e-09	-1.80691e-10	1.02572e-16
3.13617e-10	1.46551e-09	-1.88884e-09	-5.70025e-10	1.33603e-09	5.95301e-11	-1.07526e-09	4.05545e-10	8.24092e-10	2.50208e-09	3.08471e-09	6.2188e-10	1.34547e-09	-7.54424e-10	-2.32414e-09	-9.90431e-10	8.86125e-10	-4.85991e-10	8.45012e-10	-3.15209e-09	-1.62402e-10	4.93809e-10	-7.93107e-10	3.98402e-11	6.63813e-09	-8.20549e-10	2.3025e-09	4.87848e-11	-2.23445e-09	-1.83559e-10	1.02492e-16
3.13226e-10	1.46544e-09	-1.88883e-09	-5.59737e-10	1.33603e-09	5.95292e-11	-1.07527e-09	4.05575e-10	8.15241e-10	2.50229e-09	3.08478e-09	6.29617e-10	1.34547e-09	-7.54545e-10	-2.32397e-09	-9.90435e-10	8.85299e-10	-4.85908e-10	8.45017e-10	-3.15209e-09	-1.62395e-10	4.93754e-10	-7.93792e-10	3.98278e-11	6.63813e-09	-8.20511e-10	2.30249e-09	4.88875e-11	-2.23445e-09	-1.8279e-10	1.02475e-16
3.08264e-10	1.46509e-09	-1.8889e-09	-5.68253e-10	1.33603e-09	5.95271e-11	-1.07542e-09	4.0559e-10	7.98418e-10	2.50235e-09	3.08635e-09	6.14e-10	1.34547e-09	-7.54519e-10	-2.32479e-09	-9.90421e-10	8.8534e-10	-4.85966e-10	8.4473e-10	-3.15209e-09	-1.62392e-10	4.93658e-10	-7.81027e-10	3.99079e-11	6.63815e-09	-8.20549e-10	2.3025e-09	4.8727e-11	-2.23447e-09	-1.81232e-10	1.02428e-16
3.10827e-10	1.46503e-09	-1.88901e-09	-4.50654e-10	1.33604e-09	6.48309e-11	-1.07523e-09	4.05602e-10	8.04655e-10	2.50246e-09	3.0869e-09	6.187e-10	1.34547e-09	-7.54261e-10	-2.32392e-09	-9.90428e-10	8.86331e-10	-4.86014e-10	8.45313e-10	-3.1031e-09	-1.62428e-10	4.93488e-10	-7.96678e-10	3.98645e-11	6.63812e-09	-8.20545e-10	2.30251e-09	4.88459e-11	-2.23536e-09	-1.81379e-10	1.0205e-16
3.11654e-10	1.4649e-09	-1.88909e-09	-4.03922e-10	1.33582e-09	7.13952e-11	-1.07521e-09	4.05598e-10	8.10087e-10	2.5024e-09	3.08688e-09	6.14623e-10	1.34547e-09	-7.21393e-10	-2.32463e-09	-9.90417e-10	8.86129e-10	-4.86013e-10	8.45222e-10	-3.10461e-09	-1.62443e-10	4.93719e-10	-7.96775e-10	3.98744e-11	6.63811e-09	-8.20577e-10	2.30252e-09	4.88362e-11	-2.23725e-09	-1.79451e-10	1.01986e-16
3.10194e-10	1.46506e-09	-1.88864e-09	-5.19259e-10	1.33601e-09	2.13371e-10	-1.07527e-09	4.21348e-10	8.06771e-10	1.12776e-09	3.08766e-09	6.1967e-10	1.34818e-09	-7.48239e-10	-2.33317e-09	-9.90544e-10	8.85083e-10	-4.86988e-10	8.40709e-10	-3.1253e-09	-1.62985e-10	4.89827e-10	-7.87747e-10	3.98821e-11	3.38933e-09	-7.68825e-10	2.30251e-09	4.75499e-11	-2.2359e-09	-1.32323e-10	6.46688e-17
3.10208e-10	1.46494e-09	-1.88867e-09	-5.29221e-10	1.33601e-09	1.01839e-10	-1.07526e-09	4.26626e-10	8.07375e-10	3.24439e-10	3.08739e-09	6.17767e-10	1.34637e-09	-7.4999e-10	-2.33072e-09	-9.90555e-10	8.80016e-10	-4.87576e-10	8.42615e-10	-3.1215e-09	-1.62638e-10	4.92589e-10	-8.01353e-10	3.98889e-11	3.51899e-09	-8.0033e-10	2.30251e-09	4.77714e-11	-2.23613e-09	-1.51042e-10	6.44119e-17
3.10284e-10	1.46508e-09	-1.88869e-09	-5.20103e-10	1.33603e-09	1.73057e-10	-1.07529e-09	4.23101e-10	8.07364e-10	-2.73468e-10	3.08725e-09	6.20234e-10	1.346e-09	-7.54358e-10	-2.32956e-09	-9.90502e-10	8.82225e-10	-4.89272e-10	8.41585e-10	-3.12421e-09	-1.63126e-10	4.93564e-10	-7.92498e-10	3.98844e-11	3.41451e-09	-7.97955e-10	2.30251e-09	4.80713e-11	-2.23551e-09	-1.1692e-10	6.36589e-17
3.10313e-10	1.46506e-09	-1.88878e-09	-4.88891e-10	1.33602e-09	1.83628e-10	-1.07607e-09	4.20311e-10	8.03462e-10	3.2899e-10	3.08726e-09	6.18716e-10	1.34711e-09	-7.47799e-10	-1.38524e-09	-9.9048e-10	8.83106e-10	-4.88033e-10	8.4081e-10	-3.11698e-09	-1.63121e-10	4.89566e-10	-7.88991e-10	8.53076e-11	3.47753e-09	-7.85325e-10	2.30251e-09	4.78366e-11	-2.23584e-09	-1.35185e-10	6.05118e-17
3.10394e-10	1.46505e-09	-1.88873e-09	-5.27069e-10	1.33602e-09	1.86971e-10	-1.08635e-09	4.18832e-10	7.83443e-10	1.61007e-11	3.08711e-09	6.19281e-10	1.34708e-09	-7.50981e-10	-1.05837e-09	-9.90504e-10	8.82651e-10	-4.87993e-10	8.42242e-10	-3.12508e-09	-1.6292e-10	4.92082e-10	-7.92381e-10	4.92595e-11	3.38512e-09	-7.93922e-10	2.30251e-09	4.78286e-11	-2.23571e-09	-1.22277e-10	5.90692e-17
1.3047e-10	1.46504e-09	-1.88873e-09	-5.23969e-10	1.33603e-09	1.82128e-10	-1.0766e-09	5.05775e-10	7.83782e-10	2.92453e-10	3.11218e-09	6.19485e-10	1.34687e-09	-7.76525e-10	-1.14818e-09	-6.15332e-11	8.82574e-10	-4.95791e-10	8.4258e-10	-3.12422e-09	-1.72566e-10	4.89338e-10	-7.92255e-10	8.85831e-11	2.91723e-09	-7.91171e-10	2.30116e-09	4.79522e-11	-2.90895e-10	-1.29094e-10	5.06819e-17
1.3047e-10	1.46504e-09	-1.88873e-09	-5.23969e-10	1.33603e-09	1.82128e-10	-1.0766e-09	5.05775e-10	7.83782e-10	2.92453e-10	3.11218e-09	6.19485e-10	1.34687e-09	-7.76525e-10	-1.14818e-09	-6.15332e-11	8.82574e-10	-4.95791e-10	8.4258e-10	-3.12422e-09	-1.72566e-10	4.89338e-10	-7.92255e-10	8.85831e-11	2.91723e-09	-7.91171e-10	2.30116e-09	4.79522e-11	-2.90895e-10	-1.29094e-10	5.06819e-17
1.91915e-10	1.46504e-09	-1.88871e-09	-5.26024e-10	1.33603e-09	1.71326e-10	-1.07742e-09	5.24635e-10	7.87926e-10	3.2187e-10	3.11223e-09	6.19542e-10	1.34695e-09	-7.65246e-10	-1.18374e-09	-1.40768e-10	8.82862e-10	-4.96293e-10	8.42226e-10	-3.12206e-09	-2.11952e-10	4.90106e-10	-7.92115e-10	1.18319e-10	2.82448e-09	-7.89794e-10	2.30039e-09	4.79664e-11	-3.62703e-10	-1.30407e-10	5.03457e-17
2.06658e-10	1.46504e-09	-1.88874e-09	-5.26322e-10	1.33603e-09	1.78322e-10	-1.07708e-09	5.09768e-10	7.85775e-10	2.88911e-10	3.09618e-09	6.19639e-10	1.34717e-09	-7.66075e-10	-1.12129e-09	-1.82685e-10	8.82946e-10	-4.95828e-10	8.42046e-10	-3.12338e-09	-2.02828e-10	4.90603e-10	-7.87448e-10	1.01027e-10	2.85478e-09	-7.90134e-10	2.3006e-09	4.79609e-11	-4.08814e-10	-1.30425e-10	5.02891e-17
-1.20141e-10	1.465e-09	-1.8896e-09	-5.31506e-10	1.33604e-09	1.84381e-10	-1.07677e-09	5.00893e-10	7.85201e-10	1.98832e-10	3.12445e-09	6.19501e-10	1.34705e-09	-7.6431e-10	-1.15909e-09	-1.22465e-10	8.82916e-10	-4.9856e-10	8.50334e-10	-3.13338e-09	-1.92577e-10	5.13019e-10	-7.83228e-10	1.00491e-10	2.85654e-09	-7.62816e-10	2.207e-09	1.89447e-12	-4.35246e-10	-1.28684e-10	5.01139e-17
2.00376e-10	1.46503e-09	-1.88869e-09	-5.24556e-10	1.33605e-09	1.78707e-10	-1.12681e-09	5.12236e-10	7.87189e-10	2.52327e-10	1.26468e-09	5.34027e-10	1.3469e-09	-7.69925e-10	-1.15331e-09	-1.65525e-10	8.82723e-10	-4.87181e-10	8.42245e-10	-2.47247e-09	-2.19181e-10	4.90289e-10	-7.55226e-10	8.91405e-11	2.85226e-09	-7.90666e-10	2.30041e-09	4.79605e-11	-4.07717e-10	-1.30314e-10	3.86539e-17
2.02259e-10	1.46503e-09	-1.88868e-09	-5.25097e-10	1.33605e-09	1.79585e-10	-1.08744e-09	5.06806e-10	7.87816e-10	2.07156e-10	1.04916e-09	5.92586e-10	1.34693e-09	-7.71282e-10	-1.14838e-09	-1.74031e-10	8.82699e-10	-4.87809e-10	8.42241e-10	-1.64058e-09	-1.96445e-10	4.90314e-10	-7.69669e-10	9.27479e-11	2.85147e-09	-7.90211e-10	2.29366e-09	4.66849e-11	-3.70997e-10	-1.30444e-10	3.46314e-17
1.60629e-10	1.46503e-09	-1.88866e-09	-5.23805e-10	1.33606e-09	1.79601e-10	-1.08819e-09	5.03469e-10	7.87806e-10	2.19453e-10	1.0281e-09	5.3794e-10	1.34696e-09	-7.69707e-10	-1.15966e-09	-1.51749e-10	8.82713e-10	-4.93457e-10	8.42207e-10	-1.2225e-09	-2.43749e-10	4.90648e-10	-7.37645e-10	8.87153e-11	2.85315e-09	-7.89841e-10	2.29718e-09	4.75307e-11	-4.0975e-10	-1.30439e-10	3.33654e-17
1.83476e-10	1.46268e-09	-1.88868e-09	-5.25494e-10	1.33596e-09	1.79349e-10	-1.08734e-09	5.05988e-10	7.86765e-10	3.09128e-10	9.0672e-10	5.96881e-10	1.05856e-09	-7.68821e-10	-1.15868e-09	-1.60428e-10	8.82761e-10	-4.90217e-10	8.42268e-10	-1.38675e-09	-2.1005e-10	4.9035e-10	-7.51715e-10	8.82978e-11	2.84972e-09	-7.896e-10	2.29365e-09	4.60817e-11	-3.94178e-10	-1.33351e-10	3.29345e-17
1.81051e-10	1.46443e-09	-1.88871e-09	-5.2122e-10	1.33854e-09	1.78874e-10	-1.51935e-10	5.06452e-10	7.8756e-10	2.22186e-10	6.98798e-10	5.88747e-10	1.26422e-09	-7.70265e-10	-1.16042e-09	-1.76997e-10	4.42602e-10	-4.86444e-10	8.42415e-10	-1.33199e-09	-2.63518e-10	4.90822e-10	-7.52257e-10	8.57649e-11	2.85117e-09	-7.90077e-10	2.29125e-09	4.71488e-11	-4.02451e-10	-1.30802e-10	3.1178e-17
1.86069e-10	1.4647e-09	-1.89715e-09	-5.23266e-10	1.33854e-09	1.77574e-10	-3.76763e-10	5.06749e-10	7.87631e-10	2.32377e-10	6.36262e-10	5.78964e-10	1.32748e-09	-7.69068e-10	-1.15865e-09	-1.81228e-10	7.455e-10	-4.87218e-10	8.42352e-10	-1.29328e-09	-2.44146e-10	4.92262e-10	-7.55325e-10	8.92898e-11	8.63667e-10	-7.89519e-10	2.29078e-09	4.67506e-11	-3.98057e-10	-1.31187e-10	2.42687e-17
1.8578e-10	1.46478e-09	-1.89536e-09	-5.22722e-10	1.33672e-09	1.76406e-10	-5.39546e-10	5.06837e-10	7.87639e-10	2.36974e-10	8.04269e-10	5.70926e-10	1.28999e-09	-7.73223e-10	-1.15731e-09	-1.79834e-10	5.41302e-10	-4.89518e-10	8.42365e-10	-1.29085e-09	-2.10239e-10	4.91915e-10	-7.59023e-10	9.01068e-11	6.06169e-10	-7.89628e-10	2.29233e-09	4.67261e-11	-3.95908e-10	-1.30804e-10	2.38953e-17
1.84716e-10	1.4642e-09	-1.89316e-09	-5.16769e-10	1.3388e-09	1.77779e-10	-4.4912e-10	5.0667e-10	7.87362e-10	2.31173e-10	7.17489e-10	4.93176e-10	1.21606e-09	-6.75808e-10	-1.15798e-09	-1.78203e-10	6.82805e-10	-4.88861e-10	8.42373e-10	-1.32981e-09	-2.30293e-10	4.92261e-10	-7.52843e-10	8.80012e-11	5.60469e-10	-7.88888e-10	2.29364e-09	4.5906e-11	-3.96883e-10	-1.22598e-10	2.34761e-17
1.85456e-10	1.46425e-09	-1.89119e-09	-5.22245e-10	1.33821e-09	1.77788e-10	-4.5131e-10	5.06682e-10	7.87461e-10	2.34007e-10	7.17231e-10	5.30559e-10	1.19182e-09	-6.70173e-10	-1.15821e-09	-1.86745e-10	6.03106e-10	-4.86505e-10	8.42331e-10	-1.3254e-09	-2.26249e-10	4.92239e-10	-7.55171e-10	8.98876e-11	4.62573e-10	-7.89527e-10	2.29224e-09	4.66656e-11	-3.99122e-10	-1.29427e-10	2.32356e-17
1.85044e-10	1.46393e-09	-1.89314e-09	-5.17113e-10	1.33827e-09	1.77989e-10	-3.49849e-10	5.06536e-10	7.87512e-10	2.32522e-10	7.15371e-10	5.39931e-10	1.22287e-09	-6.86057e-10	-1.15783e-09	-1.78404e-10	5.55085e-10	-4.15292e-10	8.42141e-10	-1.32631e-09	-2.20918e-10	4.91824e-10	-7.57849e-10	9.03018e-11	4.79001e-10	-7.89246e-10	2.2915e-09	4.64978e-11	-3.97129e-10	-1.28156e-10	2.3148e-17
1.85648e-10	1.46412e-09	-1.83133e-09	-5.2203e-10	1.33778e-09	1.77743e-10	-2.69708e-10	5.07372e-10	7.87461e-10	2.32073e-10	7.14015e-10	5.39028e-10	1.21983e-09	-6.76144e-10	-1.15778e-09	-1.80612e-10	5.83704e-10	-4.41439e-10	8.42257e-10	-1.31956e-09	-2.25751e-10	4.92572e-10	-7.56613e-10	8.75881e-11	5.03166e-10	1.2377e-10	2.22049e-09	5.27254e-11	-4.02086e-10	-1.28733e-10	2.19884e-17
1.85258e-10	1.46422e-09	-1.84751e-09	-5.21327e-10	1.33983e-09	1.77756e-10	-4.05599e-10	5.06703e-10	7.87438e-10	2.11254e-10	7.14002e-10	5.45869e-10	1.22025e-09	-6.82845e-10	-1.15764e-09	-1.79212e-10	5.75736e-10	-4.4145e-10	8.42467e-10	-7.2251e-10	-2.30855e-10	5.0593e-10	-7.56791e-10	8.99971e-11	4.92097e-10	-2.45169e-10	2.28829e-09	4.75729e-11	-3.98014e-10	-1.28645e-10	2.12753e-17
1.85593e-10	1.46453e-09	-1.8049e-09	-5.21832e-10	1.33801e-09	1.77827e-10	-3.03614e-10	5.07184e-10	7.87462e-10	2.23909e-10	7.15774e-10	5.4482e-10	1.2192e-09	-6.74246e-10	-1.15807e-09	-1.83876e-10	5.62113e-10	-4.52653e-10	8.4294e-10	-6.72368e-10	-2.28409e-10	4.99573e-10	-7.56407e-10	8.75788e-11	5.00566e-10	-1.14462e-10	2.23598e-09	6.4371e-11	-4.0136e-10	-1.29538e-10	2.06863e-17
1.85366e-10	1.46487e-09	-1.82528e-09	-5.21463e-10	7.02893e-10	1.77868e-10	-2.66364e-10	4.71863e-10	7.87449e-10	2.61738e-10	7.16288e-10	5.51735e-10	1.21441e-09	-6.75433e-10	-1.15799e-09	-1.84364e-10	5.67356e-10	-4.39026e-10	8.42956e-10	-7.08457e-10	-2.29209e-10	5.02963e-10	-7.42247e-10	8.5302e-11	4.98533e-10	-3.32884e-10	2.25801e-09	5.53658e-11	-3.99847e-10	-1.28589e-10	1.96433e-17
1.85007e-10	1.46496e-09	-1.81215e-09	-5.21687e-10	8.8403e-10	1.77824e-10	-3.30215e-10	5.04649e-10	4.30865e-10	2.64692e-10	6.52364e-10	5.46283e-10	1.21665e-09	-6.80624e-10	-1.15808e-09	-1.82339e-10	5.70319e-10	-4.4398e-10	8.42426e-10	-7.23032e-10	-2.28411e-10	5.00579e-10	-7.5645e-10	-1.35765e-10	4.98308e-10	-3.02583e-10	8.63473e-11	7.06656e-11	-3.9981e-10	-1.2885e-10	1.43878e-17
1.8468e-10	1.46515e-09	-1.80219e-09	-5.21397e-10	1.23173e-10	1.77715e-10	-3.57327e-10	5.08268e-10	5.54881e-10	2.51092e-10	6.42308e-10	5.4096e-10	1.21791e-09	-6.78263e-10	-1.15791e-09	-1.82713e-10	5.72778e-10	-4.42326e-10	8.42653e-10	-6.81243e-10	-2.2863e-10	5.0384e-10	-7.56444e-10	-5.89742e-11	5.03735e-10	-2.76869e-10	5.74733e-10	6.61283e-11	-3.99472e-10	-1.28665e-10	1.39478e-17
1.84824e-10	1.46514e-09	-1.80406e-09	-5.21387e-10	3.60539e-10	1.77767e-10	-3.30048e-10	5.0393e-10	4.93479e-10	2.51606e-10	6.48029e-10	5.44688e-10	1.21844e-09	-6.78101e-10	-1.15803e-09	-1.82497e-10	5.67281e-10	-4.46313e-10	8.41867e-10	-7.2218e-10	-2.28406e-10	5.02759e-10	-7.5488e-10	-1.63215e-10	5.01011e-10	-2.74364e-10	2.07514e-10	7.16182e-11	-3.99753e-10	-1.29066e-10	1.37776e-17
1.85778e-10	1.46512e-09	-1.80405e-09	-5.21466e-10	3.10223e-10	1.77755e-10	-3.33357e-10	5.04631e-10	5.49108e-10	2.62059e-10	3.66941e-10	5.44193e-10	1.21775e-09	-6.7819e-10	-1.15799e-09	-1.82792e-10	5.69569e-10	-4.42814e-10	8.14407e-10	-6.29046e-10	-2.28248e-10	5.01199e-10	-7.41257e-10	-2.94603e-11	4.99188e-10	-2.63911e-10	3.96546e-10	6.37754e-11	-3.99491e-10	-1.29131e-10	1.34089e-17
1.84438e-10	1.46523e-09	-1.80491e-09	-5.21404e-10	3.44405e-10	1.77753e-10	-3.37006e-10	5.03913e-10	5.127e-10	2.59994e-10	4.239e-10	5.4496e-10	1.218e-09	-6.7821e-10	-1.15799e-09	-1.82995e-10	5.68868e-10	-4.43097e-10	7.65735e-10	-6.54985e-10	-2.17867e-10	5.02558e-10	-7.40948e-10	-4.69579e-11	4.46463e-10	-2.78327e-10	3.59711e-10	6.55899e-11	-3.99551e-10	-1.28969e-10	1.33265e-17
1.85483e-10	1.46503e-09	-1.80354e-09	-5.21427e-10	3.61693e-10	1.77759e-10	-3.37011e-10	5.04357e-10	5.0791e-10	2.53816e-10	3.72182e-10	5.44606e-10	1.21814e-09	-6.7794e-10	-1.15798e-09	-1.8314e-10	5.69368e-10	-4.43089e-10	7.55051e-10	-6.32357e-10	-2.28443e-10	5.01461e-10	-7.31712e-10	-8.19251e-11	4.67357e-10	-2.85062e-10	3.02603e-10	6.66189e-11	-3.99649e-10	-1.28707e-10	1.32194e-17
1.67668e-10	1.46524e-09	-1.79943e-09	-5.22386e-10	3.48895e-10	1.77748e-10	-3.37193e-10	5.04034e-10	2.25286e-10	2.62634e-10	4.02013e-10	5.44788e-10	1.2181e-09	-6.78231e-10	-1.15813e-09	-1.82847e-10	5.69432e-10	-4.42752e-10	7.84616e-10	-6.40915e-10	-2.27224e-10	5.02417e-10	-7.42937e-10	-5.03681e-11	3.07583e-10	-2.81271e-10	2.74971e-10	6.4366e-11	-3.99647e-10	-1.28389e-10	1.29384e-17
9.62865e-11	1.46521e-09	-1.80062e-09	-5.21967e-10	3.48771e-10	1.77756e-10	-3.34583e-10	5.04023e-10	2.29711e-10	2.59202e-10	3.94734e-10	5.44715e-10	1.21813e-09	-6.78237e-10	-1.15802e-09	-1.82913e-10	5.69137e-10	-4.43051e-10	7.81991e-10	-6.38399e-10	-2.27593e-10	5.02009e-10	-7.42636e-10	-5.02351e-11	3.21286e-10	-2.76086e-10	2.98067e-10	6.55792e-11	-3.99694e-10	-1.28662e-10	1.29268e-17
1.54326e-10	1.46382e-09	-1.80297e-09	-2.68425e-10	3.49002e-10	1.56373e-10	-3.36185e-10	5.04178e-10	4.71252e-10	2.69053e-10	3.12762e-10	5.44635e-10	1.04245e-09	-4.66187e-10	-1.15752e-09	-1.82925e-10	3.55997e-10	-4.51253e-10	6.24034e-10	-6.38256e-10	-2.52191e-10	4.57845e-10	-7.33293e-10	-5.51815e-11	3.23893e-10	-2.81849e-10	3.00521e-10	6.661e-11	-2.30212e-10	-1.27734e-10	1.16586e-17
1.62335e-10	1.463e-09	-1.80332e-09	-1.70107e-10	3.46241e-10	1.09381e-10	-3.37176e-10	5.04189e-10	4.9208e-10	2.64234e-10	2.66418e-10	5.44571e-10	1.18512e-09	-3.63099e-10	-1.10236e-09	-1.81972e-10	-7.94732e-12	-4.56512e-10	5.46787e-10	-6.40433e-10	-2.81188e-10	5.01467e-10	-7.27112e-10	-5.87414e-11	3.42277e-10	-2.78995e-10	3.00631e-10	6.66992e-11	-2.4677e-10	-1.27482e-10	1.15588e-17
1.4609e-10	1.46408e-09	-1.80238e-09	-1.19267e-10	3.39675e-10	1.27257e-10	-3.36149e-10	5.04151e-10	3.86809e-10	2.63376e-10	2.93824e-10	5.44583e-10	1.18191e-09	-3.74969e-10	-8.69638e-10	-1.81703e-10	3.66062e-11	-4.50597e-10	5.90723e-10	-6.41637e-10	-2.66352e-10	4.82093e-10	-7.31729e-10	-5.6159e-11	3.39034e-10	-2.78039e-10	2.96933e-10	6.67716e-11	-2.73974e-10	-1.27074e-10	1.10382e-17
1.59336e-10	1.46403e-09	-1.80282e-09	-1.52909e-10	3.41623e-10	1.35605e-10	-3.36089e-10	5.04203e-10	3.87322e-10	2.6366e-10	3.21372e-10	5.44611e-10	1.10736e-09	-3.72614e-10	-8.30629e-10	-1.73512e-10	9.44266e-11	-4.57656e-10	6.04424e-10	-6.19611e-10	-2.61695e-10	4.84128e-10	-7.33285e-10	-6.01252e-11	3.39555e-10	-2.78348e-10	2.98614e-10	6.69363e-11	-2.76204e-10	-1.27489e-10	1.08399e-17
1.50267e-10	1.46421e-09	-1.80277e-09	-1.7689e-10	3.39547e-10	1.30271e-10	-3.36379e-10	5.04137e-10	4.37108e-10	2.64589e-10	2.92197e-10	5.44596e-10	4.79199e-10	-4.07632e-10	-7.94483e-10	-1.74026e-10	1.14246e-10	-4.72733e-10	6.33777e-10	-6.37556e-10	-2.67825e-10	4.89333e-10	-7.31698e-10	-5.1883e-11	3.16393e-10	-2.78833e-10	3.02366e-10	6.70849e-11	-2.54298e-10	-1.26963e-10	9.89615e-18
1.53093e-10	1.46437e-09	-1.8029e-09	-1.48712e-10	3.39009e-10	1.28983e-10	-3.35591e-10	5.04113e-10	4.30148e-10	2.63855e-10	3.10237e-10	5.44613e-10	4.18903e-10	-4.10757e-10	-8.10262e-10	-1.77894e-10	9.72197e-11	-4.65018e-10	6.41821e-10	-6.35872e-10	-2.62025e-10	4.886e-10	-7.30271e-10	-5.33757e-11	3.24094e-10	-2.79756e-10	3.01817e-10	6.709e-11	-2.78505e-10	-1.27451e-10	9.87677e-18
1.54932e-10	1.46446e-09	-1.80282e-09	-1.73447e-10	3.39824e-10	1.2857e-10	-3.35932e-10	5.04135e-10	4.15669e-10	2.63383e-10	3.11156e-10	5.44609e-10	4.88779e-10	-2.85673e-10	-8.16955e-10	-1.77089e-10	1.35934e-10	-4.63928e-10	6.20418e-10	-6.36369e-10	-2.63288e-10	4.87846e-10	-7.31984e-10	-5.52798e-11	1.31309e-10	-2.79747e-10	3.00123e-10	6.70318e-11	-2.72691e-10	-1.27457e-10	9.75319e-18
1.54039e-10	1.4644e-09	-1.80281e-09	-1.73939e-10	3.39825e-10	1.28517e-10	-3.36061e-10	5.04137e-10	4.15745e-10	2.63963e-10	3.0851e-10	5.446e-10	4.85775e-10	-2.96077e-10	-8.09435e-10	-1.75879e-10	1.35331e-10	-4.65027e-10	6.18099e-10	-6.36375e-10	-2.64111e-10	4.87858e-10	-7.31819e-10	-5.40717e-11	1.39685e-10	-2.79734e-10	3.00309e-10	6.70329e-11	-2.70332e-10	-1.27399e-10	9.7413e-18
1.53932e-10	1.02359e-09	-1.80286e-09	-1.88886e-10	3.40987e-10	1.26157e-10	-3.20708e-10	5.04133e-10	2.20035e-10	1.32092e-10	3.11296e-10	5.76047e-10	4.76322e-10	-3.57183e-10	-8.17752e-10	-1.74596e-10	7.75628e-11	-4.64731e-10	6.1208e-10	-6.36279e-10	-2.81298e-10	4.88201e-10	-7.32546e-10	-5.51758e-11	1.48051e-10	-2.81353e-10	3.00809e-10	6.69685e-11	-2.7381e-10	-1.27486e-10	8.54075e-18
1.53932e-10	1.02359e-09	-1.80286e-09	-1.88886e-10	3.40987e-10	1.26157e-10	-3.20708e-10	5.04133e-10	2.20035e-10	1.32092e-10	3.11296e-10	5.76047e-10	4.76322e-10	-3.57183e-10	-8.17752e-10	-1.74596e-10	7.75628e-11	-4.64731e-10	6.1208e-10	-6.36279e-10	-2.81298e-10	4.88201e-10	-7.32546e-10	-5.51758e-11	1.48051e-10	-2.81353e-10	3.00809e-10	6.69685e-11	-2.7381e-10	-1.27486e-10	8.54075e-18
1.54106e-10	1.04599e-09	-1.80284e-09	-1.77975e-10	3.40579e-10	1.2613e-10	-3.2837e-10	5.04149e-10	1.33103e-10	1.77432e-10	3.11101e-10	5.49399e-10	4.82384e-10	-3.15578e-10	-8.10404e-10	-1.75218e-10	8.42992e-11	-4.64616e-10	3.06787e-10	-6.36216e-10	-2.71265e-10	4.88084e-10	-7.32561e-10	-5.44529e-11	1.71157e-10	-2.79624e-10	3.00351e-10	6.69877e-11	-2.73566e-10	-1.27386e-10	8.22774e-18
1.53899e-10	1.03813e-09	-1.80284e-09	-1.67325e-10	3.40607e-10	1.26155e-10	-3.27437e-10	5.04131e-10	1.64797e-10	1.82431e-10	3.09556e-10	5.58338e-10	4.76835e-10	-3.229e-10	-8.13586e-10	-1.75046e-10	9.39692e-11	-4.64513e-10	6.63635e-12	-6.35144e-10	-2.7271e-10	4.87795e-10	-7.35493e-10	-5.43925e-11	1.53583e-10	-2.79687e-10	3.00425e-10	6.70018e-11	-2.73817e-10	-1.27141e-10	8.13709e-18
1.54059e-10	1.04502e-09	-1.80283e-09	-1.78636e-10	3.40538e-10	1.25916e-10	-3.26496e-10	5.0407e-10	1.51989e-10	1.80813e-10	3.10626e-10	2.82929e-10	4.79629e-10	-3.3681e-10	-8.11809e-10	-1.74044e-10	9.03265e-11	-4.645e-10	1.24085e-10	-6.36057e-10	-2.72446e-10	4.88037e-10	-7.35546e-10	-5.44457e-11	1.47976e-10	-2.80129e-10	3.00576e-10	6.76135e-11	-2.7398e-10	-1.27276e-10	7.9424e-18
1.5396e-10	1.04195e-09	-1.80282e-09	-1.71199e-10	3.40908e-10	1.26213e-10	-3.27972e-10	5.04137e-10	1.69899e-10	1.69688e-10	3.09319e-10	2.5391e-10	4.77745e-10	-3.29865e-10	-8.13394e-10	-1.74959e-10	9.28566e-11	-4.64494e-10	8.2396e-11	-6.35944e-10	-2.72289e-10	4.87932e-10	-7.36729e-10	-5.45995e-11	1.51474e-10	-2.79811e-10	3.00517e-10	6.70075e-11	-2.73901e-10	-1.27272e-10	7.91058e-18
1.53986e-10	1.03792e-09	-1.80283e-09	-1.74482e-10	3.40328e-10	1.25955e-10	-3.26458e-10	5.04039e-10	1.56443e-10	1.67542e-10	3.11555e-10	2.46477e-10	4.79585e-10	-3.20083e-10	-8.12804e-10	-1.75017e-10	9.59013e-11	-4.64408e-10	9.50684e-11	-6.35831e-10	-2.7234e-10	4.8787e-10	-7.33933e-10	-5.47821e-11	1.50879e-10	-2.79908e-10	3.00416e-10	6.72365e-11	-2.73741e-10	-1.27298e-10	7.8871e-18
1.54726e-10	1.04195e-09	-1.80283e-09	-1.74513e-10	3.40517e-10	1.26919e-10	-3.26981e-10	5.03997e-10	1.58314e-10	1.72462e-10	3.10693e-10	2.56499e-10	4.79385e-10	-3.22664e-10	-8.12685e-10	-1.73162e-10	9.22876e-11	-4.64494e-10	9.8111e-11	-6.36031e-10	-2.7189e-10	3.53377e-10	-7.34857e-10	-5.44378e-11	1.50066e-10	-2.79954e-10	3.00433e-10	6.75697e-11	-2.73711e-10	-1.27246e-10	7.79178e-18
1.54038e-10	1.03935e-09	-1.80284e-09	-1.75501e-10	3.4094e-10	1.26513e-10	-3.26036e-10	5.04088e-10	1.60994e-10	1.68213e-10	3.10341e-10	2.53003e-10	4.77764e-10	-3.25763e-10	-8.12688e-10	-1.74908e-10	9.20982e-11	-4.65136e-10	7.12468e-11	-6.36106e-10	-2.7246e-10	3.53293e-10	-7.33792e-10	-5.42537e-11	1.52245e-10	-2.79943e-10	3.0054e-10	6.70933e-11	-2.73777e-10	-1.27353e-10	7.78015e-18
1.59058e-10	1.04051e-09	-1.74119e-09	-1.76544e-10	3.40388e-10	2.50829e-11	-3.26147e-10	5.04031e-10	1.57902e-10	1.60893e-10	3.09932e-10	2.79613e-10	4.79094e-10	-3.22808e-10	-8.1272e-10	-1.74831e-10	9.54984e-11	-4.64701e-10	1.22404e-10	-6.35585e-10	-2.72837e-10	3.38382e-10	-7.33627e-10	-4.94938e-11	1.47947e-10	-2.75207e-10	3.00462e-10	6.73397e-11	-2.74532e-10	-1.3412e-10	7.55707e-18
1.58918e-10	1.04049e-09	-1.7419e-09	-1.76544e-10	3.40395e-10	3.26417e-11	-3.26283e-10	5.03999e-10	1.5794e-10	1.61565e-10	3.09974e-10	2.73702e-10	4.79089e-10	-3.22831e-10	-8.12721e-10	-1.74831e-10	9.431e-11	-4.647e-10	1.21815e-10	-6.35588e-10	-2.72834e-10	3.38993e-10	-7.33681e-10	-4.97807e-11	1.47997e-10	-2.75267e-10	3.00462e-10	6.73412e-11	-2.74421e-10	-1.33833e-10	7.55704e-18
1.45168e-10	1.03743e-09	-1.74415e-09	-1.75935e-10	2.99874e-10	5.85293e-11	-3.26514e-10	5.03948e-10	1.58261e-10	1.62691e-10	3.1023e-10	2.6951e-10	4.788e-10	-3.2438e-10	-8.12586e-10	-1.74824e-10	9.43923e-11	-1.19087e-10	1.08596e-10	-6.35775e-10	-2.72432e-10	3.54495e-10	-7.34014e-10	-5.07623e-11	1.4996e-10	-2.76543e-10	3.00463e-10	6.74408e-11	-2.73728e-10	-1.31079e-10	7.33625e-18
1.04686e-10	1.00914e-09	-6.56302e-10	-1.75706e-10	3.33011e-10	7.46375e-11	-3.26837e-10	5.1245e-10	1.58511e-10	1.4897e-10	3.10215e-10	2.60552e-10	4.8196e-10	-3.28381e-10	-8.14598e-10	-1.71277e-10	9.36423e-11	-3.56568e-10	1.1104e-10	-3.19439e-10	-2.72101e-10	3.52419e-10	-7.3408e-10	-5.23461e-11	1.50382e-10	-2.79085e-10	3.0046e-10	6.90334e-11	-2.67122e-10	-1.29425e-10	4.49506e-18
1.04686e-10	1.00914e-09	-6.56302e-10	-1.75706e-10	3.33011e-10	7.46375e-11	-3.26837e-10	5.1245e-10	1.58511e-10	1.4897e-10	3.10215e-10	2.60552e-10	4.8196e-10	-3.28381e-10	-8.14598e-10	-1.71277e-10	9.36423e-11	-3.56568e-10	1.1104e-10	-3.19439e-10	-2.72101e-10	3.52419e-10	-7.3408e-10	-5.23461e-11	1.50382e-10	-2.79085e-10	3.0046e-10	6.90334e-11	-2.67122e-10	-1.29425e-10	4.49506e-18
1.25857e-10	9.37383e-10	-7.01822e-10	-1.7623e-10	3.31449e-10	8.76873e-11	-3.27162e-10	5.05538e-10	1.5894e-10	9.65715e-11	3.1021e-10	2.62836e-10	4.81423e-10	-3.31871e-10	-8.19656e-10	-1.72583e-10	9.38372e-11	-3.23864e-10	1.08535e-10	-2.9192e-10	-2.7229e-10	3.50753e-10	-7.34049e-10	-5.17822e-11	1.50369e-10	-2.77652e-10	2.99477e-10	6.87087e-11	-2.67493e-10	-1.44694e-10	4.37768e-18
1.14666e-10	9.43076e-10	-6.90483e-10	-1.7568e-10	3.2675e-10	8.34933e-11	-3.27751e-10	5.05591e-10	1.58887e-10	1.37905e-10	3.10226e-10	2.6275e-10	4.79923e-10	-3.30904e-10	-8.15968e-10	-1.89285e-10	9.38805e-11	-2.74955e-10	1.07831e-10	-3.17938e-10	-2.66528e-10	3.50614e-10	-7.33643e-10	-5.19572e-11	1.50838e-10	-2.78186e-10	2.99854e-10	6.84405e-11	-2.68144e-10	-1.39212e-10	4.35599e-18
1.1828e-10	9.47665e-10	-6.76756e-10	-1.75698e-10	3.27551e-10	7.56993e-11	-3.27513e-10	5.07756e-10	1.58815e-10	1.0786e-10	3.10221e-10	2.62137e-10	4.80442e-10	-3.30165e-10	-8.1462e-10	-1.81587e-10	9.38483e-11	-2.86798e-10	1.08672e-10	-2.78028e-10	-2.70358e-10	3.50123e-10	-7.33896e-10	-5.15334e-11	1.50556e-10	-2.7817e-10	2.99846e-10	6.84254e-11	-2.68221e-10	-1.37945e-10	4.31996e-18
1.18201e-10	9.46711e-10	-6.75474e-10	-1.75681e-10	3.25101e-10	6.9951e-11	-3.27555e-10	5.08178e-10	1.58853e-10	1.04398e-10	3.10219e-10	2.62287e-10	4.80679e-10	-3.30909e-10	-8.15533e-10	-1.77127e-10	9.38571e-11	-2.7512e-10	1.08579e-10	-2.79828e-10	-2.70875e-10	3.50076e-10	-7.33915e-10	-5.1532e-11	1.50543e-10	-2.78451e-10	2.99692e-10	6.84754e-11	-2.68414e-10	-1.37125e-10	4.30902e-18
1.17079e-10	9.45236e-10	-6.71815e-10	-1.75722e-10	3.2681e-10	7.33296e-11	-3.2755e-10	5.07468e-10	1.58845e-10	1.24515e-10	3.1022e-10	2.62109e-10	4.8035e-10	-3.30599e-10	-8.14906e-10	-1.82093e-10	9.38621e-11	-2.71575e-10	1.08698e-10	-2.81316e-10	-2.6858e-10	3.50714e-10	-7.33802e-10	-5.16562e-11	1.50626e-10	-2.78187e-10	2.99868e-10	6.8388e-11	-2.68579e-10	-1.38194e-10	4.30502e-18
1.17146e-10	9.42536e-10	-6.74954e-10	-1.75781e-10	3.26058e-10	7.34802e-11	-3.27544e-10	5.07181e-10	1.58838e-10	1.15983e-10	3.1022e-10	2.62086e-10	4.805e-10	-3.30594e-10	-8.14984e-10	-1.80009e-10	9.38585e-11	-2.71783e-10	1.08413e-10	-2.81546e-10	-2.69667e-10	3.50838e-10	-7.33925e-10	-5.15083e-11	1.50564e-10	-2.78283e-10	2.99799e-10	6.8423e-11	-2.68622e-10	-1.37141e-10	4.30161e-18
1.16087e-10	9.42573e-10	-6.74458e-10	-1.75715e-10	3.25828e-10	6.76514e-11	-3.27604e-10	5.07265e-10	1.58837e-10	1.14284e-10	3.1022e-10	2.62197e-10	4.80643e-10	-3.30515e-10	-8.15219e-10	-1.79127e-10	9.38584e-11	-2.70858e-10	1.08604e-10	-2.80765e-10	-2.69232e-10	3.50451e-10	-7.33859e-10	-5.15249e-11	1.50526e-10	-2.78223e-10	2.99807e-10	6.85376e-11	-2.68333e-10	-1.37853e-10	4.29823e-18
1.1706e-10	8.75699e-10	-6.96058e-10	-1.75775e-10	3.28163e-10	6.77797e-11	-3.27721e-10	5.07282e-10	1.5815e-10	1.11932e-10	3.10216e-10	2.61997e-10	4.81338e-10	-3.30387e-10	-8.15508e-10	-1.79498e-10	9.24113e-11	-2.7065e-10	1.01625e-10	-2.80962e-10	-2.69082e-10	3.50453e-10	-7.3578e-10	-5.14715e-11	1.50524e-10	-1.38691e-10	2.99838e-10	6.86635e-11	-2.68457e-10	-1.29692e-10	4.1492e-18
1.16589e-10	9.2033e-10	-3.98931e-10	-1.68278e-10	3.25509e-10	6.81661e-11	-3.27621e-10	5.07239e-10	1.58712e-10	1.12407e-10	3.10228e-10	2.62121e-10	4.80656e-10	-3.30572e-10	-4.80884e-10	-1.80244e-10	9.34882e-11	-2.71336e-10	1.88732e-10	-2.81749e-10	-2.69276e-10	3.50648e-10	-7.23742e-10	-3.91934e-11	1.5053e-10	-1.72606e-10	3.00217e-10	6.86293e-11	-2.73664e-10	-1.33425e-10	3.48827e-18
1.16408e-10	9.27536e-10	-2.41863e-10	-1.72168e-10	3.24977e-10	7.00269e-11	-3.27553e-10	5.07192e-10	1.48663e-10	1.16971e-10	3.10269e-10	2.62044e-10	4.80697e-10	-3.30227e-10	-4.49843e-10	-1.79041e-10	9.38567e-11	-2.71317e-10	1.25738e-10	-2.80785e-10	-2.68994e-10	3.50675e-10	-7.18065e-10	-4.62027e-11	1.50572e-10	-1.92549e-10	3.01116e-10	6.85291e-11	-2.69517e-10	-1.34917e-10	3.34843e-18
1.15685e-10	9.07445e-10	-1.64531e-10	-1.72001e-10	3.2593e-10	6.89854e-11	-3.27569e-10	5.07222e-10	1.54797e-10	1.14907e-10	3.10226e-10	2.61976e-10	4.83256e-10	-3.30545e-10	-4.66672e-10	-1.71018e-10	9.33381e-11	-2.71056e-10	1.17054e-10	-2.81833e-10	-2.69139e-10	3.50525e-10	-7.2796e-10	-5.05186e-11	1.50571e-10	-1.7703e-10	3.0043e-10	6.87071e-11	-2.69616e-10	-1.33689e-10	3.30357e-18
1.15928e-10	9.00742e-10	-1.11852e-10	-1.71168e-10	3.26175e-10	6.9047e-11	-3.27569e-10	5.07219e-10	1.52046e-10	1.15492e-10	3.10231e-10	2.61979e-10	4.81609e-10	-3.30366e-10	-4.53264e-10	-1.76453e-10	9.35656e-11	-2.71087e-10	1.10877e-10	-2.81756e-10	-2.69352e-10	3.50554e-10	-7.25851e-10	-4.71838e-11	1.50523e-10	-2.00286e-10	3.00435e-10	6.85813e-11	-2.69921e-10	-1.33554e-10	3.2682e-18
1.15756e-10	8.99941e-10	-1.28741e-10	-1.71719e-10	3.25953e-10	6.94607e-11	-3.2758e-10	5.07226e-10	1.53932e-10	1.14155e-10	3.10235e-10	2.61994e-10	4.82834e-10	-3.30494e-10	-4.54687e-10	-1.59902e-10	9.347e-11	-2.70994e-10	1.15966e-10	-2.81454e-10	-2.69127e-10	3.50591e-10	-7.26803e-10	-4.81259e-11	1.50524e-10	-1.74179e-10	3.00385e-10	6.86522e-11	-2.69845e-10	-1.33163e-10	3.26052e-18
1.16e-10	9.03006e-10	-1.23567e-10	-1.72644e-10	3.26267e-10	6.88211e-11	-3.27571e-10	5.07219e-10	1.54126e-10	1.14498e-10	3.10283e-10	2.61993e-10	4.81695e-10	-5.91744e-11	-4.57425e-10	-1.76207e-10	9.33413e-11	-2.72624e-10	1.10048e-10	-2.81754e-10	-2.69218e-10	3.50558e-10	-7.26454e-10	-4.81555e-11	1.50497e-10	-1.98144e-10	6.88606e-11	6.85866e-11	-2.69876e-10	-1.33042e-10	3.08915e-18
1.15928e-10	9.01772e-10	-1.3883e-10	-1.65064e-10	3.25998e-10	6.91145e-11	-1.01374e-10	4.96336e-10	1.54843e-10	1.14319e-10	3.10241e-10	2.6198e-10	4.82755e-10	-7.38005e-11	-4.55152e-10	-1.72671e-10	9.33386e-11	-2.71099e-10	1.12201e-10	-2.81613e-10	-2.69184e-10	3.50571e-10	-7.26834e-10	-4.87189e-11	1.50524e-10	-1.92402e-10	1.12082e-10	6.86374e-11	-2.69997e-10	-1.33081e-10	2.98592e-18
1.15908e-10	9.02438e-10	-1.2696e-10	-1.50801e-10	3.26151e-10	6.89725e-11	-1.42153e-11	4.1812e-10	1.54159e-10	1.13792e-10	3.10237e-10	2.6199e-10	4.82031e-10	-8.52559e-11	-4.57773e-10	-1.63437e-10	9.33194e-11	-2.71575e-10	1.112e-10	-2.81841e-10	-2.69172e-10	3.50579e-10	-7.26857e-10	-4.94336e-11	1.505e-10	-1.90338e-10	1.3399e-10	6.86323e-11	-2.70157e-10	-1.33162e-10	2.90298e-18
1.15908e-10	9.02438e-10	-1.26237e-10	-1.50802e-10	3.26151e-10	6.89728e-11	-1.42262e-11	4.18224e-10	1.54157e-10	1.13792e-10	3.10238e-10	2.6199e-10	4.82025e-10	-8.52466e-11	-4.57783e-10	-1.63506e-10	9.33193e-11	-2.71594e-10	1.11184e-10	-2.8184e-10	-2.69173e-10	3.50579e-10	-7.26859e-10	-4.94325e-11	1.505e-10	-1.90338e-10	1.33976e-10	6.86323e-11	-2.70155e-10	-1.33157e-10	2.90291e-18
1.15938e-10	9.01804e-10	-1.21475e-10	-1.64489e-10	3.26172e-10	6.90224e-11	-4.36439e-11	4.21474e-10	1.54151e-10	1.13992e-10	3.10249e-10	2.61996e-10	4.82003e-10	-6.40669e-11	-4.5785e-10	-1.6542e-10	9.33061e-11	-2.71658e-10	1.1092e-10	-2.81813e-10	-2.69184e-10	3.50576e-10	-7.26663e-10	-4.90698e-11	1.50502e-10	-1.89712e-10	1.18454e-10	6.86246e-11	-2.70067e-10	-1.33082e-10	2.90234e-18
1.15969e-10	9.02444e-10	-1.25214e-10	-1.57975e-10	3.26156e-10	6.90024e-11	-2.34184e-11	4.20359e-10	1.54233e-10	1.1381e-10	3.10241e-10	2.61988e-10	4.82029e-10	-3.84175e-11	-4.57676e-10	-1.64192e-10	9.33187e-11	-2.71538e-10	1.11118e-10	-2.81823e-10	-2.69171e-10	3.50579e-10	-7.26184e-10	-4.92934e-11	1.50499e-10	-1.89907e-10	1.1064e-10	6.86322e-11	-2.70126e-10	-1.33155e-10	2.89447e-18
1.15968e-10	9.0209e-10	-1.26815e-10	-1.58263e-10	3.26159e-10	6.90038e-11	-2.40598e-11	4.20816e-10	1.5342e-10	1.13893e-10	3.03478e-10	2.61988e-10	4.81988e-10	-3.31757e-11	-4.56981e-10	-1.64788e-10	9.33121e-11	-2.79244e-10	1.1102e-10	-2.81824e-10	-2.69175e-10	3.50573e-10	-7.26308e-10	-4.90398e-11	9.47876e-11	-1.91432e-10	9.98254e-11	6.87528e-11	-2.70147e-10	-1.33138e-10	2.87854e-18
1.15968e-10	9.0209e-10	-1.26815e-10	-1.58263e-10	3.26159e-10	6.90038e-11	-2.40598e-11	4.20816e-10	1.5342e-10	1.13893e-10	3.03478e-10	2.61988e-10	4.81988e-10	-3.31757e-11	-4.56981e-10	-1.64788e-10	9.33121e-11	-2.79244e-10	1.1102e-10	-2.81824e-10	-2.69175e-10	3.50573e-10	-7.26308e-10	-4.90398e-11	9.47876e-11	-1.91432e-10	9.98254e-11	6.87528e-11	-2.70147e-10	-1.33138e-10	2.87854e-18
1.16367e-10	2.09637e-10	-1.25807e-10	-1.57104e-10	3.26152e-10	6.89896e-11	-2.77433e-11	4.20236e-10	1.53313e-10	1.15574e-10	2.82973e-10	2.61988e-10	4.24357e-10	-3.07846e-11	-4.57574e-10	-1.65261e-10	9.33267e-11	-2.71552e-10	1.10983e-10	-2.83283e-10	-2.69181e-10	3.08082e-10	-6.8789e-10	-4.48226e-11	1.50037e-10	-1.90142e-10	9.51532e-11	6.86102e-11	-2.70137e-10	-1.33166e-10	1.97051e-18
1.17216e-10	2.19704e-10	-1.25424e-10	-1.55802e-10	3.2571e-10	6.94985e-11	-2.81484e-11	4.20558e-10	1.51347e-10	1.16165e-10	2.95088e-10	2.61977e-10	1.19156e-10	-1.92044e-11	-4.57394e-10	-1.57689e-10	9.33148e-11	-2.71749e-10	1.10991e-10	-2.8306e-10	-2.69182e-10	2.19978e-10	-5.98912e-10	-4.48847e-11	1.45943e-10	-1.90077e-10	9.9494e-11	6.86086e-11	-2.70141e-10	-1.33168e-10	1.65065e-18
1.18488e-10	2.24354e-10	-1.25429e-10	-1.56171e-10	3.25401e-10	6.94858e-11	-2.60163e-11	4.20471e-10	1.48604e-10	1.16172e-10	2.62634e-10	2.61981e-10	6.14149e-11	4.58914e-11	-4.57442e-10	-1.57082e-10	9.33148e-11	-2.71762e-10	1.10987e-10	-2.83358e-10	-2.69183e-10	1.20904e-10	-5.75626e-10	-4.34682e-11	1.45025e-10	-1.90116e-10	9.94471e-11	6.85981e-11	-2.7014e-10	-1.33164e-10	1.56364e-18
1.21413e-10	2.3173e-10	-1.25441e-10	-1.55985e-10	3.25397e-10	6.95214e-11	-2.57198e-11	4.20509e-10	1.49516e-10	1.16356e-10	2.21167e-10	2.61982e-10	1.24783e-10	-1.20286e-11	-4.57442e-10	-1.47298e-10	9.33148e-11	-2.7167e-10	1.10976e-10	-2.83164e-10	-2.69184e-10	1.23238e-10	-5.78728e-10	-4.30583e-11	1.46595e-10	-1.90028e-10	9.95372e-11	6.85872e-11	-2.70139e-10	-1.33157e-10	1.55918e-18
1.20965e-10	2.31309e-10	-1.25432e-10	-1.56159e-10	3.25401e-10	6.94185e-11	-2.5863e-11	4.20503e-10	1.49488e-10	1.16265e-10	2.27197e-10	2.61981e-10	8.40455e-11	3.78729e-11	-4.57441e-10	-1.51705e-10	9.33154e-11	-2.71691e-10	1.10984e-10	-2.83324e-10	-2.69184e-10	1.23346e-10	-5.81158e-10	-4.41579e-11	1.45766e-10	-1.90158e-10	9.9527e-11	6.86024e-11	-2.70139e-10	-1.33163e-10	1.55854e-18
1.19287e-10	2.32731e-10	-1.25648e-10	-1.56084e-10	3.25411e-10	6.93914e-11	-2.59129e-11	4.20519e-10	1.49228e-10	1.16052e-10	2.26748e-10	2.61982e-10	7.89898e-11	-1.3293e-11	-4.57443e-10	-1.51083e-10	9.33149e-11	-2.71712e-10	1.10986e-10	-2.82925e-10	-2.69184e-10	7.61957e-11	-5.79633e-10	-4.33914e-11	1.46015e-10	-1.90056e-10	9.95142e-11	6.85752e-11	-2.70141e-10	-1.33157e-10	1.54482e-18
1.1961e-10	2.16993e-10	-1.25546e-10	-1.56114e-10	3.25439e-10	6.94261e-11	-2.60142e-11	4.20497e-10	1.49072e-10	1.15961e-10	2.27657e-10	2.61982e-10	8.72189e-11	-6.13128e-12	-4.57433e-10	-1.53276e-10	9.33149e-11	-2.71729e-10	1.10988e-10	-2.8299e-10	-2.69183e-10	8.26681e-11	-5.80568e-10	-4.33243e-11	1.45876e-10	-1.90065e-10	9.94199e-11	6.85791e-11	-2.70139e-10	-1.33158e-10	1.54214e-18
1.19357e-10	2.16057e-10	-1.25575e-10	-1.56116e-10	3.25451e-10	6.94139e-11	-2.61214e-11	4.20505e-10	1.00389e-10	1.16026e-10	2.29298e-10	2.61986e-10	8.56897e-11	6.01531e-12	-4.57426e-10	-1.52525e-10	9.33121e-11	-2.71733e-10	1.10989e-10	-2.82988e-10	-2.69184e-10	7.77461e-11	-5.82714e-10	-4.33282e-11	1.46173e-10	-1.90071e-10	9.9393e-11	6.85814e-11	-2.70141e-10	-1.33159e-10	1.53161e-18
1.18619e-10	2.18134e-10	-1.13201e-10	-6.6021e-11	3.25418e-10	6.95313e-11	-2.68358e-11	4.20493e-10	1.17212e-10	1.16132e-10	2.35431e-10	2.62011e-10	-8.99743e-12	2.2129e-12	-4.57427e-10	-1.5312e-10	9.28799e-11	-2.01839e-10	1.09606e-10	-2.83188e-10	-2.68628e-10	7.97598e-11	-5.85503e-10	-6.19561e-11	1.46268e-10	-1.90077e-10	9.94705e-11	6.86223e-11	-2.7014e-10	-1.32304e-10	1.48052e-18
1.19086e-10	2.18804e-10	-1.19648e-10	-1.31797e-10	2.68283e-10	6.94275e-11	-2.66515e-11	4.20502e-10	1.25931e-10	1.16107e-10	2.28121e-10	2.61977e-10	4.69576e-11	1.94706e-12	-1.73934e-10	-1.52962e-10	8.80785e-11	-2.17199e-10	1.09989e-10	-2.83123e-10	-2.68946e-10	8.73501e-11	-5.82189e-10	-4.41871e-11	1.45714e-10	-1.90575e-10	9.92141e-11	6.8666e-11	-2.70145e-10	-1.32365e-10	1.2846e-18
1.19202e-10	2.16969e-10	-1.21932e-10	-1.37713e-10	2.71786e-10	6.95798e-11	-2.60911e-11	4.20443e-10	1.3002e-10	1.16171e-10	2.28306e-10	2.6194e-10	7.26976e-11	3.2515e-13	-1.65385e-10	-1.53325e-10	9.21124e-11	-1.59198e-10	1.11034e-10	-2.82877e-10	-2.68777e-10	7.63967e-11	-5.82715e-10	-5.18103e-11	1.46206e-10	-2.13417e-10	9.86583e-11	6.88604e-11	-2.69174e-10	-1.0953e-10	1.27091e-18
1.19299e-10	2.17802e-10	-1.22957e-10	-1.32833e-10	2.77146e-10	6.94798e-11	-2.58526e-11	4.20382e-10	1.0906e-10	1.04444e-10	2.2838e-10	2.6196e-10	7.8017e-11	-2.32069e-12	-1.37578e-10	-1.53238e-10	7.74736e-11	-1.93156e-10	1.10892e-10	-2.82535e-10	-2.68901e-10	8.06603e-11	-5.81533e-10	-4.38455e-11	1.46158e-10	-1.97124e-10	9.75739e-11	6.87103e-11	-2.65319e-10	-1.15886e-10	1.25818e-18
1.19179e-10	2.17532e-10	-1.228e-10	-1.30096e-10	2.76595e-10	6.94857e-11	-2.38341e-11	4.20175e-10	1.11274e-10	1.10279e-10	2.27819e-10	2.61982e-10	6.03865e-11	-6.25329e-13	-1.23671e-10	-1.53205e-10	8.26431e-11	-1.89251e-10	1.10737e-10	-2.82711e-10	-2.68868e-10	8.36704e-11	-1.579e-10	-4.5547e-11	1.48685e-10	-1.93763e-10	9.84377e-11	6.88613e-11	-2.59805e-10	-1.09879e-10	9.34256e-19
1.1918e-10	2.1418e-10	-1.20644e-10	-1.19904e-10	2.85375e-10	6.94961e-11	-1.95926e-11	4.20272e-10	1.15667e-10	1.11755e-10	2.28778e-10	1.45673e-10	6.13517e-11	-1.84098e-12	-1.39156e-10	-1.5326e-10	8.50438e-11	-1.52229e-10	1.10207e-10	-2.64494e-10	-2.68908e-10	7.79763e-11	-1.64504e-10	-4.87591e-11	1.48738e-10	-1.96231e-10	9.8707e-11	6.88279e-11	-2.66043e-10	-1.09118e-10	8.76473e-19
1.19176e-10	2.1436e-10	-1.21937e-10	-1.20361e-10	2.85566e-10	6.95201e-11	-1.96533e-11	4.20271e-10	1.15823e-10	1.11229e-10	2.28792e-10	1.4802e-10	6.1141e-11	-2.17984e-12	-1.38964e-10	-1.53252e-10	8.44847e-11	-1.63913e-10	1.10251e-10	-2.6496e-10	-2.6891e-10	8.25175e-11	-1.63124e-10	-4.85356e-11	1.13679e-10	-1.97057e-10	9.87348e-11	6.88082e-11	-2.66333e-10	-1.08422e-10	8.72863e-19
1.19168e-10	2.15201e-10	-1.21515e-10	-1.23566e-10	2.81086e-10	6.95138e-11	-2.15314e-11	4.20255e-10	1.19243e-10	1.10989e-10	2.28357e-10	1.09423e-10	6.00655e-11	-1.267e-12	-1.50668e-10	-1.5335e-10	8.43229e-11	-1.57835e-10	1.10518e-10	-2.75318e-10	-2.68898e-10	8.21858e-11	-1.23621e-10	-4.84809e-11	1.49585e-10	-1.96268e-10	9.87679e-11	6.88342e-11	-2.661e-10	-1.08793e-10	8.66716e-19
1.19178e-10	2.15081e-10	-1.21596e-10	-1.24185e-10	2.83023e-10	6.95169e-11	-2.09232e-11	4.20313e-10	1.17335e-10	1.08535e-10	2.28727e-10	1.35859e-10	6.28569e-11	-1.69817e-12	-1.24224e-10	-1.53281e-10	8.38162e-11	-1.57814e-10	1.10474e-10	-2.71247e-10	-2.68888e-10	8.15183e-11	-1.18558e-10	-4.80627e-11	1.29409e-10	-1.96364e-10	9.85928e-11	6.88242e-11	-2.64573e-10	-1.03959e-10	8.55498e-19
1.19178e-10	2.15439e-10	-1.21931e-10	-1.23924e-10	2.79638e-10	6.94977e-11	-2.17352e-11	4.20376e-10	1.19238e-10	1.0548e-10	2.28691e-10	1.36192e-10	5.96159e-11	-2.01324e-12	-1.26889e-10	-1.53324e-10	8.272e-11	-1.61293e-10	1.10509e-10	-2.6941e-10	-2.68904e-10	8.12806e-11	-1.15803e-10	-4.73677e-11	1.22293e-10	-1.96377e-10	9.86268e-11	6.88075e-11	-2.64428e-10	-1.00783e-10	8.50699e-19
1.19174e-10	2.1553e-10	-1.22104e-10	-1.23306e-10	2.81188e-10	6.95038e-11	-2.20952e-11	4.20756e-10	1.18312e-10	1.08307e-10	2.2883e-10	1.27593e-10	5.73486e-11	-1.40378e-12	-1.31924e-10	-1.53375e-10	8.40823e-11	-7.76704e-11	1.10443e-10	-2.67868e-10	-2.68877e-10	8.16305e-11	-1.21692e-10	-4.72129e-11	1.37213e-10	-1.96542e-10	9.85397e-11	7.0825e-11	-8.48326e-11	-1.01822e-10	7.73578e-19
1.19176e-10	2.15408e-10	-1.22047e-10	-1.24631e-10	2.8062e-10	6.94677e-11	-2.13344e-11	4.20489e-10	1.17235e-10	1.07841e-10	1.04252e-10	1.27958e-10	5.70048e-11	-1.2061e-12	-1.21839e-10	-1.53445e-10	8.35572e-11	-5.7818e-11	1.10424e-10	-2.70769e-10	-2.68864e-10	6.10509e-11	-1.23533e-10	-3.49882e-11	1.36366e-10	-1.96494e-10	9.82964e-11	7.02455e-11	-6.23642e-11	-1.04684e-10	7.21112e-19
1.19175e-10	2.15464e-10	-1.21998e-10	-1.2442e-10	2.72166e-10	6.94268e-11	-2.08254e-11	4.18381e-10	1.18045e-10	1.07841e-10	5.76824e-11	1.27976e-10	5.63486e-11	1.66561e-13	-1.18891e-10	-1.53456e-10	8.35108e-11	-4.66745e-11	1.10423e-10	-2.71078e-10	-2.66971e-10	6.76982e-11	-1.23278e-10	-3.099e-11	1.35685e-10	-1.96508e-10	9.83894e-11	7.02112e-11	-5.45844e-11	-1.03714e-10	7.03706e-19
1.19174e-10	2.15421e-10	-1.22015e-10	-1.2438e-10	2.6979e-10	6.94837e-11	-2.09396e-11	4.18562e-10	1.17998e-10	1.07883e-10	5.82265e-11	1.27942e-10	5.76245e-11	9.75495e-13	-1.19274e-10	-1.53413e-10	8.35872e-11	-4.69734e-11	1.10433e-10	-2.70714e-10	-2.66467e-10	7.09861e-11	-1.23567e-10	-3.70964e-11	1.36037e-10	-1.965e-10	9.83936e-11	6.99837e-11	-5.50495e-11	-1.04508e-10	7.03632e-19
1.19175e-10	2.15379e-10	-1.22e-10	-1.24293e-10	2.68375e-10	6.95372e-11	-2.10313e-11	4.1863e-10	1.17941e-10	1.08247e-10	6.81152e-11	1.27923e-10	5.63083e-11	1.0533e-12	-1.19312e-10	-1.53416e-10	8.35052e-11	-6.44727e-11	1.10449e-10	-2.70831e-10	-2.65501e-10	7.01557e-11	-1.23263e-10	-2.91823e-11	1.36032e-10	-1.96652e-10	3.68754e-11	6.94251e-11	-6.03836e-11	-1.05346e-10	6.97289e-19
1.19019e-10	2.15447e-10	-1.21865e-10	-1.24309e-10	2.70762e-10	6.94976e-11	-2.09635e-11	4.1873e-10	1.17766e-10	1.08208e-10	6.52479e-11	1.28057e-10	5.64487e-11	1.56088e-12	-1.1945e-10	-1.53424e-10	8.35713e-11	-5.16498e-11	1.10445e-10	-2.70668e-10	-2.66409e-10	7.09208e-11	-1.24039e-10	-2.78015e-11	1.34031e-10	-1.96532e-10	1.9079e-11	7.04613e-11	-5.29185e-11	-1.04182e-10	6.94878e-19
1.19167e-10	2.15438e-10	-1.2189e-10	-1.24226e-10	2.68429e-10	6.94845e-11	-2.09708e-11	4.18737e-10	1.17769e-10	1.0812e-10	6.32713e-11	1.28004e-10	5.65464e-11	1.57028e-12	-1.19628e-10	-1.53411e-10	8.35142e-11	-5.24713e-11	1.10437e-10	-2.70712e-10	-2.66513e-10	7.0257e-11	-1.2373e-10	-3.24269e-11	1.35805e-10	-1.96555e-10	1.96394e-11	6.9663e-11	-5.14661e-11	-1.04163e-10	6.93909e-19
1.19126e-10	1.45722e-10	-1.21896e-10	-1.24234e-10	2.67901e-10	6.94091e-11	-2.09647e-11	4.18646e-10	1.17836e-10	1.08108e-10	6.15156e-11	1.27998e-10	5.65702e-11	1.4302e-12	-1.19609e-10	-1.53406e-10	8.35683e-11	-5.4375e-11	1.10442e-10	-2.70748e-10	-2.66633e-10	7.12929e-11	-1.23735e-10	-2.98291e-11	1.3603e-10	-1.90094e-10	3.22593e-11	6.95618e-11	-5.34968e-11	-1.0404e-10	6.66818e-19
1.1916e-10	1.48829e-10	-1.21891e-10	-1.2425e-10	2.69291e-10	6.94871e-11	-2.09671e-11	4.18679e-10	1.17797e-10	1.07632e-10	6.24314e-11	1.28171e-10	5.65175e-11	1.82157e-12	-1.19817e-10	-1.53415e-10	8.4104e-11	-5.3734e-11	1.10441e-10	-2.70685e-10	-2.6644e-10	7.10801e-11	-1.25463e-10	-3.10132e-11	1.35939e-10	-1.94204e-10	2.96586e-11	6.97559e-11	-5.15101e-11	-7.45652e-11	6.64926e-19
1.19157e-10	1.48768e-10	-1.21903e-10	-1.24244e-10	2.68559e-10	6.94825e-11	-2.09595e-11	4.18716e-10	1.17789e-10	1.07082e-10	6.21771e-11	1.28116e-10	5.65459e-11	1.66547e-12	-1.19749e-10	-1.53415e-10	8.38429e-11	-5.43262e-11	1.10443e-10	-2.70711e-10	-2.66461e-10	7.1333e-11	-1.23926e-10	-3.06317e-11	1.35889e-10	-1.93918e-10	3.02e-11	6.9825e-11	-5.18909e-11	-5.08706e-11	6.61025e-19
1.19159e-10	1.55722e-10	-1.21911e-10	-1.24251e-10	2.68781e-10	6.94724e-11	-2.09544e-11	4.18693e-10	1.17811e-10	1.07007e-10	6.19751e-11	1.28164e-10	5.66035e-11	1.52051e-12	-1.19613e-10	-1.53414e-10	8.38257e-11	-5.3776e-11	1.10443e-10	-2.70729e-10	-2.66398e-10	7.12975e-11	-1.23964e-10	-3.06947e-11	1.35926e-10	-9.98533e-12	2.99139e-11	6.85359e-11	-5.27843e-11	-5.52868e-11	6.25988e-19
1.19154e-10	1.50062e-10	-1.21899e-10	-1.2427e-10	2.68803e-10	6.9464e-11	-2.09683e-11	4.18688e-10	1.17784e-10	1.07035e-10	6.19444e-11	1.28146e-10	5.66005e-11	1.5516e-12	-1.19677e-10	-1.53415e-10	8.39374e-11	-5.46234e-11	1.10443e-10	-2.70694e-10	-2.6637e-10	7.1255e-11	-1.23519e-10	-3.10448e-11	1.35875e-10	-2.37779e-11	3.04506e-11	6.70837e-11	-5.25873e-11	-5.67192e-11	6.24682e-19
1.19157e-10	1.50608e-10	-1.219e-10	-1.24273e-10	2.68629e-10	6.91599e-11	-2.09659e-11	4.18691e-10	1.17784e-10	1.07265e-10	6.23677e-11	1.28044e-10	5.65998e-11	1.62823e-12	-5.60027e-11	-8.82868e-11	8.3728e-11	-5.45467e-11	1.10449e-10	-2.70705e-10	-2.6643e-10	7.14254e-11	-1.2351e-10	-3.09054e-11	1.35897e-10	-3.65281e-11	3.04069e-11	6.95916e-11	-5.21339e-11	-5.81256e-11	5.991e-19
1.19158e-10	1.51182e-10	-1.21902e-10	-1.24265e-10	2.68743e-10	6.62745e-11	-2.09639e-11	4.18702e-10	1.1779e-10	1.07463e-10	6.2347e-11	1.28079e-10	5.65828e-11	1.58849e-12	-3.03959e-11	-9.82648e-11	8.29294e-11	-5.44962e-11	1.10445e-10	-2.70701e-10	-2.66417e-10	7.14648e-11	-1.24034e-10	-3.07677e-11	1.3588e-10	-4.04428e-11	2.98844e-11	6.90569e-11	-5.20456e-11	-5.60044e-11	5.98567e-19
1.19159e-10	1.50281e-10	-1.219e-10	-1.24275e-10	2.68608e-10	6.78091e-11	-2.09633e-11	4.18695e-10	1.17787e-10	1.07104e-10	6.21244e-11	1.28063e-10	5.65651e-11	1.61426e-12	-3.88904e-11	-9.02797e-11	8.23881e-11	-5.46022e-11	1.10448e-10	-2.707e-10	-2.66429e-10	7.15855e-11	-1.23719e-10	-3.07569e-11	1.35878e-10	-4.20473e-11	3.02468e-11	6.96244e-11	-5.22099e-11	-5.88194e-11	5.97837e-19
1.19159e-10	1.5021e-10	-1.21901e-10	-1.24268e-10	2.68624e-10	6.79516e-11	-2.09637e-11	4.18704e-10	1.17795e-10	1.07269e-10	6.21253e-11	1.28074e-10	5.65758e-11	1.59323e-12	-3.653e-11	-9.01199e-11	8.23847e-11	-5.45507e-11	1.10447e-10	-2.70702e-10	-2.66431e-10	7.14085e-11	-1.23846e-10	-3.08021e-11	1.35892e-10	-3.22766e-11	3.0226e-11	6.9442e-11	-5.21509e-11	-5.8211e-11	5.96862e-19
1.19159e-10	1.50756e-10	-1.22871e-10	-1.24174e-10	1.59898e-10	6.74904e-11	-2.0287e-11	4.1869e-10	1.17746e-10	1.07068e-10	6.23993e-11	1.28073e-10	2.27103e-11	1.61565e-12	-3.21323e-11	-9.33807e-11	8.24662e-11	-6.16771e-11	1.10448e-10	2.56875e-11	-2.66427e-10	7.17534e-11	-1.23745e-10	-3.07781e-11	1.35911e-10	-3.50463e-11	2.87468e-11	7.05501e-11	-5.18915e-11	-5.8597e-11	4.76658e-19
1.19156e-10	1.50681e-10	-1.23458e-10	-1.24169e-10	4.78581e-11	6.76211e-11	-2.05482e-11	4.18692e-10	1.17726e-10	1.07077e-10	6.22535e-11	1.28073e-10	4.74806e-11	1.60281e-12	-3.33239e-11	-9.28432e-11	8.24372e-11	-5.71812e-11	1.10448e-10	-2.85342e-11	-2.66428e-10	7.16641e-11	-1.23715e-10	-3.07821e-11	1.35976e-10	-3.47872e-11	2.90513e-11	6.98702e-11	-5.1396e-11	-5.82371e-11	4.54652e-19
1.19158e-10	1.50709e-10	-1.22558e-10	-1.24149e-10	3.56852e-11	6.75749e-11	-2.03667e-11	4.18694e-10	1.17741e-10	1.07082e-10	6.23006e-11	1.28068e-10	3.12811e-11	1.61734e-12	-3.40411e-11	-9.30971e-11	8.24557e-11	-5.66372e-11	1.10448e-10	-9.14714e-12	-2.66421e-10	7.16526e-11	-1.23745e-10	-3.07906e-11	1.35937e-10	-3.56137e-11	2.88845e-11	7.04814e-11	-5.15246e-11	-5.83897e-11	4.51602e-19
1.19158e-10	1.50847e-10	-1.24759e-10	-1.24085e-10	4.06862e-11	6.74975e-11	-2.03041e-11	8.24282e-11	1.17745e-10	1.07115e-10	6.21705e-11	1.28067e-10	4.60893e-11	1.65224e-12	-3.42722e-11	-9.25452e-11	8.24351e-11	-5.59866e-11	1.10448e-10	-1.95665e-11	-2.66427e-10	7.16202e-11	-1.23731e-10	-3.07815e-11	1.35941e-10	-3.24978e-11	2.89275e-11	7.01995e-11	-5.15026e-11	-5.82483e-11	2.8503e-19
1.19125e-10	1.50691e-10	-1.25052e-10	-1.24167e-10	4.02019e-11	6.75139e-11	-2.10276e-11	2.29015e-11	1.17734e-10	1.07112e-10	6.21346e-11	1.28069e-10	4.08484e-11	2.42292e-12	-3.40572e-11	-9.25086e-11	8.24206e-11	-5.77872e-11	1.10446e-10	-2.25687e-11	-2.66429e-10	7.16127e-11	-1.23755e-10	-3.07833e-11	1.35924e-10	-3.1798e-11	2.91662e-11	7.03323e-11	-5.17591e-11	-5.82604e-11	2.78657e-19
1.1913e-10	1.50786e-10	-1.24105e-10	-1.24156e-10	2.84329e-11	6.74955e-11	-2.09584e-11	2.09003e-11	1.17744e-10	1.07094e-10	6.22079e-11	1.28072e-10	3.63361e-11	1.68337e-12	-3.36261e-11	-9.28521e-11	8.24317e-11	-5.74256e-11	1.10447e-10	-2.19701e-11	-2.66429e-10	7.16202e-11	-1.2373e-10	-3.0785e-11	1.3594e-10	-3.31077e-11	2.9232e-11	7.013e-11	-5.16368e-11	-5.82835e-11	2.77222e-19
1.19134e-10	1.50799e-10	-1.23778e-10	-1.24157e-10	3.00824e-11	6.74964e-11	-2.08833e-11	1.86003e-11	1.17744e-10	1.07096e-10	6.21632e-11	1.28071e-10	3.66906e-11	2.28753e-12	-3.36247e-11	-9.2698e-11	8.243e-11	-5.75609e-11	1.10447e-10	-2.27584e-11	-2.66429e-10	7.16194e-11	-1.23733e-10	-3.07858e-11	1.35938e-10	-3.2334e-11	2.91714e-11	7.01804e-11	-5.17342e-11	-5.82814e-11	2.77157e-19
1.1964e-10	1.50695e-10	-1.23887e-10	-1.24141e-10	1.94219e-11	6.74968e-11	-2.06972e-11	3.45924e-11	7.91896e-11	1.07104e-10	6.21985e-11	1.2807e-10	3.64554e-11	2.47535e-12	-3.39346e-11	-9.23799e-11	8.24467e-11	-5.71369e-11	1.10449e-10	-2.24547e-11	-2.66427e-10	7.16187e-11	-1.23747e-10	-3.07867e-11	1.34811e-10	-3.21777e-11	2.91277e-11	7.02105e-11	-5.16876e-11	-5.82564e-11	2.69565e-19
1.19568e-10	1.50696e-10	-1.23878e-10	-1.24142e-10	2.05306e-11	6.74976e-11	-2.07299e-11	2.47462e-11	8.03129e-11	1.07102e-10	6.21753e-11	1.28071e-10	3.63504e-11	2.44525e-12	-3.38866e-11	-9.24781e-11	8.24452e-11	-5.72373e-11	1.10449e-10	-2.29231e-11	-2.66428e-10	7.16205e-11	-1.23747e-10	-3.07865e-11	1.35153e-10	-3.24316e-11	2.91383e-11	7.02091e-11	-5.16845e-11	-5.82585e-11	2.69333e-19
1.19444e-10	1.50641e-10	-1.23903e-10	-1.2418e-10	2.35171e-11	1.19765e-11	-2.08238e-11	3.12794e-11	8.17284e-11	1.06558e-10	6.2164e-11	1.2807e-10	3.57107e-11	2.16869e-12	-3.37813e-11	-9.25768e-11	7.94018e-11	-5.69951e-11	1.10448e-10	-2.56669e-11	-2.66428e-10	7.16186e-11	-1.23747e-10	-3.07861e-11	1.35136e-10	-3.16119e-11	2.91416e-11	7.02211e-11	-5.17443e-11	-5.86215e-11	2.65073e-19
1.19805e-10	1.50633e-10	-1.23992e-10	-1.24306e-10	2.2402e-11	3.58949e-11	-2.08455e-11	3.16189e-11	1.60315e-11	1.06791e-10	6.22068e-11	1.28071e-10	3.63036e-11	2.49755e-12	-3.39012e-11	-7.61987e-11	6.93498e-11	-5.69671e-11	1.10469e-10	-2.42443e-11	-2.66436e-10	7.16187e-11	-1.23748e-10	-3.07481e-11	1.3453e-10	-3.20893e-11	2.91199e-11	7.0221e-11	-5.14862e-11	-5.83395e-11	2.5549e-19
1.19788e-10	1.50603e-10	-1.2401e-10	-1.24443e-10	2.22973e-11	3.4914e-11	-2.08432e-11	3.13265e-11	8.79409e-12	1.06774e-10	6.2201e-11	1.28071e-10	3.69203e-11	2.47983e-12	-3.39043e-11	-7.01957e-11	7.0558e-11	-5.66254e-11	1.10533e-10	-2.41494e-11	-2.67572e-10	7.16186e-11	-1.23748e-10	-2.96022e-11	1.34239e-10	-3.20585e-11	2.91328e-11	7.0221e-11	-5.14693e-11	-5.83306e-11	2.55001e-19
1.19838e-10	1.50632e-10	-1.24032e-10	-1.24295e-10	2.39593e-11	2.35676e-11	-2.0823e-11	3.07293e-11	2.40375e-11	1.06843e-10	6.21884e-11	1.2807e-10	3.61993e-11	2.29858e-12	-3.39165e-11	-6.37286e-11	6.84622e-11	-5.70481e-11	1.10477e-10	-2.40931e-11	-2.66911e-10	7.16187e-11	-1.23748e-10	-3.07576e-11	1.34339e-10	-3.12117e-11	2.91501e-11	7.02135e-11	-5.1543e-11	-5.83459e-11	2.53401e-19
1.19707e-10	1.39894e-10	-1.28102e-10	-1.24341e-10	2.53288e-11	2.78659e-11	-2.07791e-11	3.06177e-11	3.8205e-11	1.06902e-10	6.2158e-11	1.2807e-10	3.58224e-11	2.37776e-12	-3.38548e-11	-6.99085e-11	6.93952e-11	-5.69298e-11	1.11657e-10	-2.38458e-11	-1.34902e-11	7.16184e-11	-1.23747e-10	-3.06617e-11	1.34494e-10	-3.12846e-11	2.99081e-11	7.01932e-11	-5.16205e-11	-5.83391e-11	1.82648e-19
1.19778e-10	1.09074e-10	-8.04351e-11	-1.24397e-10	2.468e-11	2.00879e-11	-2.09877e-11	3.06245e-11	3.07788e-11	1.06815e-10	6.22113e-11	1.28068e-10	3.6082e-11	2.41933e-12	-3.39305e-11	-7.23245e-11	7.12853e-11	-5.69896e-11	1.11106e-10	-2.41345e-11	-3.72483e-11	7.16186e-11	-1.23749e-10	-3.06707e-11	1.345e-10	-3.1887e-11	2.94005e-11	7.02044e-11	-5.1472e-11	-5.83186e-11	1.65876e-19
1.19777e-10	1.12093e-10	-6.40808e-11	-1.24388e-10	2.37647e-11	2.07428e-11	-2.07968e-11	3.01173e-11	2.94311e-11	1.068e-10	6.21968e-11	1.28069e-10	3.61312e-11	2.39001e-12	-3.33e-11	-7.02068e-11	7.09232e-11	-5.70133e-11	1.10767e-10	-2.41182e-11	-5.91619e-11	7.16173e-11	-1.23749e-10	-3.0638e-11	1.31241e-10	-3.17482e-11	2.9446e-11	7.01744e-11	-5.14921e-11	-5.83491e-11	1.64809e-19
1.19783e-10	5.52343e-11	-5.74378e-11	-1.24412e-10	2.41459e-11	2.56607e-11	-2.0797e-11	3.01114e-11	2.97677e-11	1.06799e-10	6.21604e-11	1.28069e-10	3.60758e-11	2.39868e-12	-3.25133e-11	-6.97274e-11	6.99868e-11	-5.69951e-11	1.1195e-10	-2.4191e-11	-2.95764e-11	7.16185e-11	-1.2375e-10	-3.06123e-11	1.34317e-10	-3.18032e-11	3.02936e-11	7.01311e-11	-5.14883e-11	-5.83304e-11	1.53003e-19
1.19804e-10	6.20791e-11	-2.49392e-11	-1.24443e-10	2.42343e-11	2.10918e-11	-2.08273e-11	3.00793e-11	2.95919e-11	1.06813e-10	6.2184e-11	1.28069e-10	3.6065e-11	2.39897e-12	-3.2773e-11	-6.93279e-11	7.07772e-11	-5.69996e-11	1.11033e-10	-2.42031e-11	-1.95239e-11	7.16116e-11	-1.23749e-10	-3.07322e-11	1.33092e-10	-3.1783e-11	2.94718e-11	7.01533e-11	-5.1503e-11	-5.83387e-11	1.49935e-19
1.19812e-10	6.19555e-11	-3.25412e-11	-1.24464e-10	2.42422e-11	2.11636e-11	-2.08372e-11	3.00361e-11	2.972e-11	1.06807e-10	6.21918e-11	1.28059e-10	3.61163e-11	2.39556e-12	-3.33291e-11	-6.89794e-11	7.00404e-11	-5.69993e-11	1.11047e-10	-2.41842e-11	-2.35672e-11	7.18168e-11	-1.23749e-10	-3.07029e-11	1.34105e-10	-3.17955e-11	2.9493e-11	7.01652e-11	-5.14694e-11	-4.03745e-11	1.4896e-19
1.19796e-10	6.45332e-11	-3.22207e-11	-1.24439e-10	2.41782e-11	2.14617e-11	-2.08344e-11	3.0007e-11	2.94224e-11	1.0681e-10	6.2199e-11	1.28072e-10	3.61028e-11	2.39812e-12	-3.29738e-11	-6.89469e-11	7.04837e-11	-5.69967e-11	1.11012e-10	-2.41922e-11	-2.32358e-11	7.16013e-11	-1.23749e-10	-3.07238e-11	1.32383e-10	-3.18056e-11	2.95791e-11	7.01544e-11	-5.15046e-11	-3.08527e-11	1.48102e-19
1.19805e-10	6.46879e-11	-4.09802e-11	-1.24425e-10	2.41784e-11	2.14337e-11	-2.09692e-11	3.00637e-11	1.91552e-11	1.06815e-10	6.17883e-11	1.27767e-10	3.60916e-11	2.37247e-12	-3.23687e-11	-6.90909e-11	7.02825e-11	-5.51432e-12	1.11072e-10	-2.41843e-11	-2.50451e-11	7.16432e-11	-1.23737e-10	-3.08558e-11	1.33429e-10	7.4107e-13	2.91281e-11	2.81232e-11	-5.10982e-11	-3.24345e-11	1.40155e-19
1.19805e-10	6.60193e-11	-3.32251e-11	-1.24451e-10	2.41776e-11	2.19173e-11	-2.08965e-11	3.00601e-11	2.39137e-11	1.06809e-10	6.19508e-11	1.27915e-10	3.60504e-11	2.39017e-12	-3.2941e-11	-6.89778e-11	7.00614e-11	-1.42974e-11	5.48918e-11	-2.419e-11	-2.48672e-11	7.16345e-11	-1.23747e-10	-3.07639e-11	1.33248e-10	-2.08822e-11	2.95948e-11	4.49778e-11	-4.9697e-11	-3.1722e-11	1.32324e-19
1.19804e-10	6.3757e-11	-3.52465e-11	-1.2454e-10	2.41746e-11	2.1585e-11	-2.0869e-11	3.00613e-11	2.45113e-11	1.0681e-10	6.20269e-11	1.27903e-10	3.37771e-11	2.3798e-12	-3.31677e-11	-6.91231e-11	2.05391e-11	-6.20206e-12	5.76616e-11	-2.41892e-11	-2.37599e-11	7.16618e-11	-1.23745e-10	-3.0765e-11	1.3317e-10	-2.03986e-11	2.94336e-11	4.72092e-11	-5.03347e-11	-3.0955e-11	1.27867e-19
1.19806e-10	6.41925e-11	-3.31508e-11	-1.24437e-10	2.41773e-11	2.15403e-11	-2.08955e-11	3.00722e-11	2.42634e-11	1.0681e-10	6.18752e-11	1.27879e-10	3.42774e-11	2.38574e-12	-3.31329e-11	-6.90652e-11	2.87308e-11	-1.25879e-11	5.06635e-11	-2.41933e-11	-2.31542e-11	7.16687e-11	-1.23744e-10	-3.07316e-11	1.32996e-10	-1.73332e-11	2.93043e-11	5.04233e-11	-4.73358e-11	-3.35295e-11	1.27494e-19
1.19807e-10	6.49685e-11	-3.51074e-11	-1.24468e-10	2.41794e-11	1.84238e-11	-2.08656e-11	3.00599e-11	2.61188e-11	1.06669e-10	6.2054e-11	1.27941e-10	3.42086e-11	2.3761e-12	-3.34085e-11	-6.2854e-11	1.49653e-11	-1.84257e-11	4.38836e-11	-2.45186e-11	-2.34172e-11	7.16766e-11	-1.23745e-10	-3.07526e-11	1.33038e-10	-2.0402e-11	2.94995e-11	5.10273e-11	-5.00478e-11	-3.22708e-11	1.26255e-19
1.19807e-10	6.45956e-11	-3.55378e-11	-1.24485e-10	2.43109e-11	2.05232e-11	-2.08788e-11	3.00161e-11	2.39089e-11	1.0681e-10	6.20747e-11	3.22416e-11	3.47233e-11	2.37876e-12	-3.32527e-11	-6.32113e-11	3.06621e-11	-8.58291e-12	4.28288e-11	-2.4192e-11	-2.34181e-11	7.16906e-11	-1.23743e-10	-3.07451e-11	1.33146e-10	-1.77455e-11	2.94349e-11	4.88787e-11	-4.99032e-11	-3.35869e-11	1.11116e-19
1.19811e-10	6.45419e-11	-3.41195e-11	-1.24487e-10	2.42507e-11	2.11711e-11	-2.0871e-11	2.95057e-11	2.68071e-11	1.06474e-10	6.1969e-11	3.838e-11	1.75495e-11	1.85112e-12	-3.33728e-11	-5.17938e-11	8.45549e-12	-1.15226e-11	4.59799e-11	-2.49148e-11	-2.28028e-11	7.16691e-11	-1.23698e-10	-3.09052e-11	1.33102e-10	-1.84568e-11	2.94159e-11	4.69231e-11	-5.01164e-11	-3.22505e-11	1.08528e-19
1.19809e-10	6.4969e-11	-3.45344e-11	-1.24481e-10	2.41972e-11	2.12229e-11	-2.08854e-11	2.9462e-11	2.63201e-11	1.06437e-10	6.10107e-11	3.56213e-11	1.42873e-11	1.87293e-12	-3.33098e-11	-5.20801e-11	9.55031e-12	-1.24262e-11	4.60724e-11	-2.51296e-11	-2.2863e-11	7.15237e-11	-1.23712e-10	-3.10587e-11	1.33094e-10	-1.84335e-11	2.9417e-11	4.79562e-11	-5.00867e-11	-3.22298e-11	1.0832e-19
1.19788e-10	6.47663e-11	-3.46648e-11	-1.24461e-10	2.42283e-11	2.07805e-11	-2.101e-11	2.97529e-11	2.59839e-11	1.06434e-10	4.92798e-11	4.14696e-11	1.68645e-11	1.95424e-12	-3.32509e-11	-5.12851e-11	1.33158e-11	-1.34255e-11	4.65157e-11	-2.59018e-11	-2.30677e-11	7.0763e-11	-1.23603e-10	-3.11477e-11	1.33077e-10	-1.84076e-11	2.94057e-11	4.8795e-11	-4.3287e-11	-3.22032e-11	1.06942e-19
1.19802e-10	6.51387e-11	-3.43595e-11	-1.24473e-10	2.42134e-11	2.03627e-11	-2.09139e-11	2.93501e-11	2.61217e-11	1.06545e-10	4.88294e-11	4.09292e-11	1.58875e-11	2.19164e-12	-3.32631e-11	-5.60309e-11	1.54604e-11	-1.34667e-11	4.51562e-11	-2.54448e-11	-2.31004e-11	6.74009e-11	-2.71484e-11	-3.11024e-11	1.32904e-10	-1.85229e-11	2.9396e-11	4.9581e-11	-4.95442e-11	-3.22492e-11	9.28777e-20
1.19835e-10	4.95684e-11	-3.45448e-11	-1.24472e-10	2.4197e-11	2.09241e-11	-2.0924e-11	2.9732e-11	2.56397e-11	1.06497e-10	5.18483e-11	3.75762e-11	1.86112e-11	2.0356e-12	-3.32772e-11	-5.59092e-11	1.5673e-11	-1.3107e-11	4.58201e-11	-2.51331e-11	-2.29111e-11	7.08608e-11	-1.85097e-11	-3.12152e-11	1.33044e-10	-1.85044e-11	2.94006e-11	4.89455e-11	-4.79314e-11	-3.21698e-11	9.11794e-20
1.19813e-10	5.13914e-11	-3.43186e-11	-1.24469e-10	2.42873e-11	2.07287e-11	-2.0947e-11	2.97409e-11	2.55072e-11	1.06487e-10	4.98884e-11	3.97747e-11	1.71959e-11	2.05447e-12	-3.32951e-11	-5.60973e-11	1.56204e-11	-1.30677e-11	4.52558e-11	-2.53564e-11	-2.30208e-11	7.00178e-11	-1.92845e-11	-3.11926e-11	1.33003e-10	-1.84149e-11	2.93899e-11	4.90456e-11	-4.32494e-11	-3.21414e-11	9.07105e-20
4.42598e-11	5.45272e-11	-3.45835e-11	-1.24469e-10	2.42158e-11	2.06891e-11	-2.09259e-11	2.98699e-11	2.56531e-11	1.06417e-10	5.08834e-11	4.04607e-11	1.79935e-11	2.09785e-12	-3.32761e-11	-5.60397e-11	1.66304e-11	-1.335e-11	4.5882e-11	-2.53409e-11	-2.32088e-11	6.95526e-11	-1.91537e-11	-3.11557e-11	1.33075e-10	-2.07427e-11	2.94025e-11	4.92471e-11	-4.26973e-11	-3.21322e-11	7.89505e-20
2.23578e-11	5.15143e-11	-3.44865e-11	-1.24465e-10	2.4351e-11	2.07697e-11	-2.09555e-11	2.97504e-11	2.39325e-11	1.06504e-10	5.04319e-11	3.96885e-11	1.72789e-11	2.04714e-12	-3.3289e-11	-5.59745e-11	1.42958e-11	-1.32814e-11	4.54089e-11	-2.55461e-11	-2.32373e-11	6.96725e-11	-1.53091e-11	-3.11771e-11	1.33001e-10	-1.93362e-11	2.94012e-11	4.90771e-11	-4.54826e-11	-3.21251e-11	7.68943e-20
1.85593e-12	5.17508e-11	-3.42979e-11	-1.24469e-10	2.42267e-11	2.0755e-11	-2.0935e-11	2.9805e-11	2.52124e-11	1.06485e-10	4.97176e-11	4.00448e-11	1.76246e-11	2.0803e-12	-3.32852e-11	-5.59192e-11	1.56437e-11	-1.33669e-11	4.56688e-11	-2.54785e-11	-2.29409e-11	6.96658e-11	-9.60878e-12	-3.11717e-11	1.33007e-10	-1.96809e-11	2.9398e-11	4.90712e-11	-4.37827e-11	-3.21741e-11	7.61991e-20
3.24209e-12	5.18902e-11	-3.40326e-11	-1.24469e-10	2.42313e-11	2.07918e-11	-2.09698e-11	2.98103e-11	2.37312e-11	1.06519e-10	4.88754e-11	3.96633e-11	1.74075e-11	2.04879e-12	-3.32855e-11	-5.56394e-11	1.5173e-11	-1.3471e-11	4.56957e-11	-2.54865e-11	-2.33138e-11	6.97443e-11	-1.30826e-11	-3.11553e-11	1.3301e-10	-1.90678e-11	2.93999e-11	4.90494e-11	-4.41143e-11	-3.21291e-11	7.60867e-20
4.08815e-12	5.08773e-11	-3.43311e-11	-1.24466e-10	2.42334e-11	2.07713e-11	-2.09381e-11	2.97955e-11	2.37242e-11	1.06474e-10	4.96731e-11	3.99244e-11	1.76002e-11	2.06732e-12	-3.3284e-11	-5.58832e-11	1.53985e-11	-1.34559e-11	4.56513e-11	-2.54695e-11	-2.31521e-11	6.94643e-11	-1.04916e-11	-3.11689e-11	1.33027e-10	-2.01931e-11	2.93955e-11	4.90731e-11	-4.35796e-11	-3.21737e-11	7.60305e-20
3.17713e-12	5.0873e-11	-3.42232e-11	-1.24466e-10	2.42345e-11	2.07684e-11	-2.09561e-11	2.98006e-11	2.39364e-11	1.0648e-10	4.93503e-11	3.98594e-11	1.75825e-11	2.06432e-12	-3.32865e-11	-5.57868e-11	1.52344e-11	-1.3427e-11	4.55702e-11	-2.54747e-11	-2.31689e-11	6.94872e-11	-1.18092e-11	-3.11679e-11	1.33014e-10	-1.94272e-11	2.93976e-11	4.90746e-11	-4.39494e-11	-3.21709e-11	7.5999e-20
2.30263e-12	5.08787e-11	-3.4203e-11	-1.24467e-10	2.42359e-11	2.07654e-11	-2.09511e-11	2.9805e-11	2.12e-11	1.06492e-10	4.94298e-11	3.98335e-11	1.75855e-11	2.06382e-12	-3.3286e-11	-5.57587e-11	1.52812e-11	-1.34334e-11	4.55973e-11	-2.54788e-11	-2.326e-11	6.94883e-11	-1.12429e-11	-3.11666e-11	1.33017e-10	-1.96696e-11	2.93975e-11	4.90721e-11	-4.39205e-11	-3.21481e-11	7.5877e-20
3.82349e-12	5.09886e-11	-3.41241e-11	-1.24466e-10	2.39063e-11	2.07726e-11	-2.09609e-11	2.98069e-11	2.38428e-11	1.06493e-10	4.91928e-11	3.99043e-11	1.75203e-11	2.04368e-12	-3.33976e-11	-4.60133e-11	1.5064e-11	-1.34376e-11	2.39031e-11	-2.54829e-11	-2.32177e-11	6.95647e-11	-1.19547e-11	-3.11618e-11	1.3299e-10	-1.92993e-11	2.93982e-11	4.90707e-11	-4.39736e-11	-3.21468e-11	7.34853e-20
3.2117e-12	5.11892e-11	-3.42082e-11	-1.1997e-10	2.41592e-11	1.46584e-11	-2.09544e-11	2.98058e-11	2.20789e-11	3.2468e-11	4.91665e-11	3.99903e-11	1.72144e-11	2.05677e-12	-3.33036e-11	-5.17441e-11	1.52347e-11	-1.36225e-11	3.48482e-11	-2.54802e-11	-2.32319e-11	6.94638e-11	-1.17302e-11	-3.11332e-11	1.33072e-10	-1.93403e-11	2.94052e-11	4.90446e-11	-4.40617e-11	-3.18336e-11	6.30253e-20
3.46741e-12	5.11476e-11	-3.42008e-11	-1.0551e-10	2.42703e-11	2.58317e-12	-2.09512e-11	2.98028e-11	2.31372e-11	1.48412e-11	4.88852e-11	3.9895e-11	1.67053e-11	2.05706e-12	-3.33107e-11	-4.8765e-11	1.52441e-11	-1.35306e-11	4.35767e-11	-2.54786e-11	-2.32261e-11	6.91097e-11	-1.2094e-11	-2.7832e-11	1.35317e-10	-1.94933e-11	2.94045e-11	4.65268e-11	-4.64793e-11	-3.15039e-11	5.94338e-20
3.66482e-12	5.16183e-11	-3.88864e-11	-6.89228e-11	2.4201e-11	7.28393e-12	-2.11778e-11	3.01224e-11	2.37961e-11	3.66024e-11	4.80902e-11	7.51041e-13	1.57335e-11	2.04849e-12	-3.38521e-11	-5.25676e-11	1.38072e-11	-1.45348e-11	3.60877e-11	-2.54821e-11	-2.32435e-11	6.92871e-11	-1.16816e-11	-2.98123e-11	1.33112e-10	-1.95014e-11	2.93085e-11	5.00124e-11	-4.42453e-11	-3.06732e-11	5.23928e-20
3.60602e-12	5.15255e-11	-3.90245e-11	-6.96548e-11	2.41969e-11	7.14217e-12	-2.11733e-11	2.99558e-11	2.3405e-11	2.77704e-11	4.81501e-11	-2.33559e-12	1.63651e-11	2.0503e-12	-3.39062e-11	-5.02275e-11	1.43959e-11	-1.42426e-11	3.59667e-11	-2.54811e-11	-2.32432e-11	6.92267e-11	-1.17141e-11	-2.95804e-11	1.33107e-10	-1.94769e-11	2.93792e-11	4.9547e-11	-4.44192e-11	-3.08548e-11	5.16499e-20
3.46983e-12	5.1409e-11	-3.79021e-11	-7.06691e-11	2.421e-11	8.54984e-12	-2.10109e-11	3.00293e-11	2.34586e-11	2.33277e-11	4.86957e-11	1.36154e-11	1.59271e-11	2.05372e-12	-1.98664e-11	-5.23209e-11	1.48078e-11	-1.47307e-11	3.59662e-11	-2.54628e-11	-2.32179e-11	6.91014e-11	-1.17239e-11	-2.86725e-11	1.33305e-10	-1.95605e-11	2.93552e-11	4.86399e-11	-4.45084e-11	-3.10212e-11	5.11047e-20
3.5038e-12	5.13509e-11	-3.64523e-11	-6.78592e-11	2.41688e-11	7.37007e-12	-2.10452e-11	2.99547e-11	2.34042e-11	2.30294e-11	4.85023e-11	1.00166e-11	1.63175e-11	2.054e-12	-2.58527e-11	-5.09655e-11	1.47022e-11	-1.49218e-11	3.64391e-11	-2.53624e-11	-2.32382e-11	6.92498e-11	-1.1731e-11	-2.90579e-11	1.33339e-10	-1.94764e-11	2.93683e-11	4.86041e-11	-4.4427e-11	-3.06245e-11	5.06511e-20
3.47016e-12	5.13313e-11	-3.66901e-11	-6.40814e-11	2.41924e-11	8.31828e-12	-2.10651e-11	2.9994e-11	2.3466e-11	2.23775e-11	4.82964e-11	9.70766e-12	1.62834e-11	2.0521e-12	-2.46164e-11	-5.11676e-11	1.45811e-11	-1.49199e-11	3.65313e-11	-2.54722e-11	-2.32275e-11	6.92349e-11	-1.1745e-11	-2.90709e-11	1.33252e-10	-1.94981e-11	2.93617e-11	4.91326e-11	-4.44265e-11	-3.10759e-11	5.01554e-20
3.48488e-12	5.13991e-11	-3.50333e-11	-6.7841e-11	2.41001e-11	7.09186e-12	-2.10147e-11	2.99603e-11	2.3355e-11	2.51913e-11	4.84179e-11	1.40812e-11	1.63802e-11	2.05547e-12	-2.39174e-11	-5.08213e-11	1.4734e-11	-1.48845e-11	3.64347e-11	-2.5448e-11	-2.32331e-11	6.92314e-11	-1.17548e-11	-2.92149e-11	1.16343e-11	-1.95135e-11	3.23319e-11	4.83843e-11	-4.45024e-11	-3.09717e-11	3.31845e-20
3.48829e-12	5.1414e-11	-2.5657e-11	-6.53989e-11	2.41491e-11	7.7463e-12	-2.10611e-11	2.99698e-11	2.33811e-11	2.40602e-11	4.84684e-11	1.22895e-11	1.63059e-11	2.05283e-12	-2.32126e-11	-5.07289e-11	1.41e-11	-1.47748e-11	3.64888e-11	-2.54606e-11	-2.32292e-11	6.9234e-11	-1.17461e-11	-2.90829e-11	2.3705e-11	-1.94996e-11	2.96401e-11	4.87473e-11	-4.44813e-11	-3.10398e-11	3.24365e-20
3.48149e-12	5.14027e-11	-1.6682e-11	-6.64135e-11	2.41325e-11	7.67457e-12	-2.10426e-11	2.99671e-11	2.33833e-11	2.45612e-11	4.84417e-11	1.1606e-11	1.63189e-11	2.05431e-12	-2.39166e-11	-5.07107e-11	1.39422e-11	-1.47987e-11	3.64506e-11	-2.5471e-11	-2.32322e-11	6.92158e-11	-1.17511e-11	-2.91371e-11	1.95023e-11	-1.94975e-11	2.95993e-11	4.88716e-11	-4.47275e-11	-3.10458e-11	3.20688e-20
3.48263e-12	5.14035e-11	-1.79808e-11	-6.38281e-11	2.41438e-11	7.77058e-12	-2.10516e-11	2.99872e-11	2.33851e-11	2.39838e-11	4.84427e-11	1.23751e-11	1.63503e-11	2.05252e-12	-2.36578e-11	-5.07315e-11	1.40202e-11	-1.47873e-11	3.64882e-11	-2.54679e-11	-2.32314e-11	6.92177e-11	-1.17455e-11	-2.91301e-11	1.80714e-11	-1.94979e-11	2.93877e-11	4.89876e-11	-4.46403e-11	-3.10503e-11	3.17039e-20
3.48263e-12	5.14035e-11	-1.79808e-11	-6.38281e-11	2.41438e-11	7.77058e-12	-2.10516e-11	2.99872e-11	2.33851e-11	2.39838e-11	4.84427e-11	1.23751e-11	1.63503e-11	2.05252e-12	-2.36578e-11	-5.07315e-11	1.40202e-11	-1.47873e-11	3.64882e-11	-2.54679e-11	-2.32314e-11	6.92177e-11	-1.17455e-11	-2.91301e-11	1.80714e-11	-1.94979e-11	2.93877e-11	4.89876e-11	-4.46403e-11	-3.10503e-11	3.17039e-20
3.48192e-12	5.14015e-11	-1.82833e-11	-6.38316e-11	2.41581e-11	7.78358e-12	-2.10504e-11	2.99737e-11	2.34069e-11	2.41921e-11	4.84451e-11	1.22307e-11	1.63819e-11	2.05826e-12	-2.34902e-11	-5.07668e-11	8.93743e-12	-1.47819e-11	3.64126e-11	-2.54634e-11	-2.32235e-11	6.92206e-11	-1.16738e-11	-2.91235e-11	1.64404e-11	-1.95007e-11	2.96055e-11	4.88238e-11	-4.4533e-11	-3.10628e-11	3.15269e-20
3.48281e-12	5.13991e-11	-1.88071e-11	-6.40913e-11	2.41463e-11	7.76998e-12	-2.10539e-11	2.99825e-11	2.32051e-11	2.40934e-11	2.99187e-11	1.21542e-11	1.63173e-11	2.13761e-12	-2.31464e-11	-5.07647e-11	1.22655e-11	-1.47849e-11	3.64929e-11	-2.59217e-11	-2.38046e-11	6.92191e-11	-1.17386e-11	-2.91201e-11	1.71132e-11	-2.0781e-11	1.988e-11	4.89571e-11	-4.45798e-11	-3.16156e-11	2.98665e-20
3.48321e-12	5.13958e-11	-1.81764e-11	-6.43384e-11	2.29391e-11	7.75075e-12	-2.10499e-11	1.92028e-11	2.28856e-11	2.42254e-11	3.1604e-11	1.22229e-11	1.62693e-11	2.08736e-12	-2.35662e-11	-5.08365e-11	1.00115e-11	-1.47826e-11	3.64747e-11	-2.55584e-11	-2.45457e-11	6.9209e-11	-1.16322e-11	-2.91235e-11	1.76543e-11	-2.05748e-11	2.51598e-11	4.89429e-11	-4.42782e-11	-3.13668e-11	2.95753e-20
3.48279e-12	5.13974e-11	-1.82071e-11	-6.41238e-11	2.04017e-11	7.74115e-12	-2.1052e-11	5.08751e-12	2.19677e-11	2.42306e-11	2.57687e-11	1.22673e-11	1.63176e-11	2.06123e-12	-2.35631e-11	-5.09721e-11	9.48219e-12	-1.47843e-11	3.65091e-11	-2.55564e-11	-2.44112e-11	6.88892e-11	-1.17161e-11	-2.9124e-11	1.72017e-11	-2.00483e-11	2.53031e-11	4.89299e-11	-4.43804e-11	-3.11317e-11	2.86432e-20
3.44135e-12	5.13972e-11	-1.9265e-11	-6.41828e-11	2.10087e-11	7.78931e-12	-2.07293e-11	1.45247e-11	2.21879e-11	2.45467e-11	3.31023e-11	1.22558e-11	1.68948e-11	3.45105e-12	-2.32352e-11	-5.08716e-11	8.66301e-12	-1.47777e-11	3.64962e-11	-2.56609e-11	-2.474e-11	5.07106e-11	-1.16311e-11	-2.91127e-11	1.81643e-11	-2.01165e-11	2.08623e-11	2.99134e-11	-4.44606e-11	-3.14733e-11	2.55351e-20
2.31939e-12	5.13966e-11	-1.86702e-11	-6.40944e-11	2.08588e-11	7.78422e-12	-2.05335e-11	1.27663e-11	2.21509e-11	2.39401e-11	2.91065e-11	1.22053e-11	1.85633e-11	3.65475e-12	-2.22306e-11	-5.08732e-11	8.53772e-12	-1.47787e-11	3.64937e-11	-2.5626e-11	-2.49397e-11	5.05783e-11	-1.30868e-11	-2.91172e-11	1.77825e-11	-2.02333e-11	2.14203e-11	2.37791e-11	-4.44867e-11	-3.12994e-11	2.48717e-20
3.35085e-12	5.13966e-11	-1.83911e-11	-6.41321e-11	1.92533e-11	7.78029e-12	-2.09984e-11	1.0747e-11	2.21732e-11	2.42629e-11	2.883e-11	1.22059e-11	1.70021e-11	3.26699e-12	-2.18442e-11	-5.08892e-11	9.80669e-12	-1.47823e-11	3.64966e-11	-2.55914e-11	-2.48249e-11	5.05865e-11	-1.16618e-11	-2.9118e-11	1.73849e-11	-1.99946e-11	2.2274e-11	3.04139e-11	-4.4388e-11	-1.48944e-11	2.42948e-20
3.13535e-12	5.1397e-11	-1.87469e-11	-6.41096e-11	1.97703e-11	7.88902e-12	-8.31272e-12	9.8762e-12	2.22031e-11	2.42094e-11	2.89721e-11	1.21496e-11	1.70715e-11	3.35274e-12	-2.18396e-11	-5.09066e-11	9.35347e-12	-1.47788e-11	3.6504e-11	-2.56126e-11	-2.45627e-11	5.15725e-11	-1.22379e-11	-1.66128e-11	1.76086e-11	-2.01766e-11	1.29164e-11	3.09356e-11	-4.44546e-11	-1.94603e-11	2.33491e-20
3.13658e-12	5.13963e-11	-1.86432e-11	-6.41003e-11	1.97045e-11	7.85551e-12	-1.45611e-11	1.17374e-11	2.22131e-11	2.40896e-11	2.8708e-11	1.21819e-11	1.71957e-11	3.38324e-12	-2.17742e-11	-5.09747e-11	9.42966e-12	-1.47809e-11	3.64958e-11	-2.66083e-11	-2.45765e-11	5.0509e-11	-1.20887e-11	-1.50179e-11	1.72755e-11	-2.01096e-11	1.2717e-11	2.85211e-11	-4.44318e-11	-1.45072e-11	2.30704e-20
2.98874e-12	5.13964e-11	-1.87961e-11	-6.41009e-11	1.98959e-11	7.89819e-12	-1.63116e-11	1.17907e-11	2.22742e-11	2.41086e-11	2.88151e-11	1.21996e-11	1.73464e-11	3.21975e-12	-2.17936e-11	-4.52468e-11	9.44854e-12	-1.48787e-11	3.65321e-11	-2.61585e-11	-2.4478e-11	4.8446e-11	-8.22498e-12	-1.13957e-11	1.55468e-11	-2.06461e-11	1.14852e-11	2.68045e-11	-4.44496e-11	-1.45378e-11	2.20447e-20
3.15599e-12	5.13962e-11	-1.86831e-11	-6.41255e-11	1.95647e-11	7.9657e-12	-1.3943e-11	1.48733e-11	2.22493e-11	2.40637e-11	2.88676e-11	1.21837e-11	1.57696e-11	3.11219e-12	-2.16787e-11	-4.15406e-11	9.19079e-12	-1.47906e-11	3.65387e-11	-2.57516e-11	-2.44821e-11	4.73846e-11	-4.48907e-12	-1.85384e-11	1.60559e-11	-2.26495e-11	1.07782e-11	2.80639e-11	-4.44476e-11	-1.5675e-11	2.18901e-20
3.0719e-12	5.13949e-11	-1.87838e-11	-6.41024e-11	1.97466e-11	7.89099e-12	-1.60836e-11	1.21418e-11	2.22741e-11	2.41544e-11	2.88043e-11	1.21977e-11	1.73182e-11	3.21318e-12	-2.16792e-11	-4.58168e-11	9.37357e-12	-1.48429e-11	3.67953e-11	-2.60571e-11	-8.26306e-12	4.72456e-11	-7.77087e-12	-1.32494e-11	1.61295e-11	-2.06488e-11	1.16958e-11	2.70666e-11	-4.44509e-11	-1.45688e-11	2.153e-20
3.09556e-12	5.14119e-11	-1.5503e-11	-6.41006e-11	2.14834e-11	7.89797e-12	-1.58645e-11	6.25312e-12	2.22755e-11	2.41372e-11	2.88363e-11	9.80495e-12	1.71081e-11	3.11115e-12	-6.22689e-12	-4.56444e-11	9.41205e-12	-1.48438e-11	3.65678e-11	-2.6044e-11	-1.37664e-11	4.80277e-11	-8.89538e-12	-1.20019e-11	1.58765e-11	1.41329e-11	9.32468e-12	2.68163e-11	-3.25943e-11	-1.49545e-11	1.98354e-20
3.08314e-12	5.14055e-11	-1.7152e-11	-6.41039e-11	2.0389e-11	7.91889e-12	-1.56159e-11	1.193e-11	2.22883e-11	2.41451e-11	2.88469e-11	1.13764e-11	1.69119e-11	3.13609e-12	-8.35589e-13	-4.21201e-11	9.38655e-12	-1.48457e-11	3.65668e-11	-2.59796e-11	-1.35042e-11	4.77018e-11	-7.9645e-12	-1.2605e-11	1.62652e-11	1.38921e-12	1.0114e-11	2.70838e-11	-3.4175e-11	-1.50596e-11	1.95299e-20
3.11333e-12	5.14015e-11	-1.65904e-11	-6.41036e-11	2.0342e-11	7.90636e-12	-1.50889e-11	9.50057e-12	2.22877e-11	2.41457e-11	2.88455e-11	9.75628e-12	1.6551e-11	3.1534e-12	-1.45729e-12	-4.35901e-11	9.40592e-12	-1.4848e-11	3.65322e-11	-2.59522e-11	-1.20668e-11	4.78648e-11	-8.31469e-12	-1.2343e-11	1.63895e-11	-1.36883e-12	8.69032e-12	2.69585e-11	-3.38992e-11	-1.48954e-11	1.94427e-20
3.08729e-12	5.14003e-11	-1.6248e-11	-6.41031e-11	2.02354e-11	7.90878e-12	-1.59238e-11	8.86737e-12	2.22832e-11	2.41461e-11	2.88355e-11	1.00246e-11	1.67523e-11	3.15611e-12	-1.90684e-12	-4.34235e-11	9.39744e-12	-1.48414e-11	3.65333e-11	-2.60098e-11	-1.14842e-11	4.78534e-11	-8.50618e-12	-1.2227e-11	1.62593e-11	8.48408e-13	9.36701e-12	2.59403e-11	-3.33312e-11	-1.49201e-11	1.93431e-20
3.10626e-12	5.14042e-11	-1.78835e-11	-1.80038e-11	2.0124e-11	7.91228e-12	-1.55331e-11	1.12722e-11	2.22801e-11	2.41415e-11	2.88388e-11	1.11188e-11	1.66976e-11	3.15108e-12	-5.26765e-12	-4.27417e-11	9.38045e-12	-1.48481e-11	3.67704e-11	-2.59614e-11	-1.29051e-11	3.54077e-11	-8.25298e-12	-1.31337e-11	1.63533e-11	9.40226e-13	9.32591e-12	2.71622e-11	-3.4566e-11	-1.49272e-11	1.48158e-20
3.10403e-12	5.14037e-11	-1.69719e-11	-1.64775e-11	2.0646e-11	7.90681e-12	-1.57152e-11	9.77732e-12	2.22777e-11	2.41467e-11	2.8854e-11	1.02134e-11	1.69384e-11	3.1686e-12	-6.33661e-12	-4.31566e-11	9.39494e-12	-1.48421e-11	3.66608e-11	-2.59835e-11	-1.1442e-11	3.59676e-11	-8.51455e-12	-1.32952e-11	1.63739e-11	7.89088e-13	9.15986e-12	2.55463e-11	-3.36124e-11	-1.49191e-11	1.46179e-20
3.1151e-12	5.14052e-11	-1.70455e-11	-9.16257e-12	2.03147e-11	7.90654e-12	-1.55018e-11	1.01399e-11	2.22713e-11	2.41456e-11	2.88524e-11	1.03371e-11	1.65141e-11	3.14066e-12	-5.52802e-12	-4.27602e-11	9.40456e-12	-1.48426e-11	3.66909e-11	-2.59794e-11	-1.18341e-11	3.61965e-11	-8.4354e-12	-1.29984e-11	1.64101e-11	8.59885e-13	9.25009e-12	2.62813e-11	-3.37214e-11	-1.49496e-11	1.44321e-20
3.10434e-12	5.14056e-11	-1.69232e-11	-1.01189e-11	2.06588e-11	7.90461e-12	-1.54872e-11	9.70494e-12	2.22779e-11	2.4157e-11	2.69973e-11	1.0514e-11	1.64891e-11	3.15086e-12	-4.75448e-12	-4.26273e-11	9.42302e-12	-1.48432e-11	3.66543e-11	-2.59856e-11	-1.16465e-11	3.60495e-11	-8.31587e-12	-1.29449e-11	1.63822e-11	1.20438e-12	9.23756e-12	2.65411e-11	-3.3707e-11	-1.49672e-11	1.43246e-20
3.10422e-12	5.14042e-11	-1.71901e-11	-5.79864e-12	2.05795e-11	7.90661e-12	-1.56198e-11	9.90876e-12	2.22795e-11	2.41226e-11	2.88456e-11	1.04066e-11	1.70194e-11	3.14944e-12	-4.65746e-12	2.00675e-13	9.39889e-12	-1.48438e-11	3.67113e-11	-2.5981e-11	-1.16071e-11	3.59555e-11	-8.45787e-12	-1.30691e-11	1.6372e-11	1.00087e-12	6.258e-12	2.63736e-11	-3.3587e-11	-1.49537e-11	1.2506e-20
3.10868e-12	5.14052e-11	-1.67281e-11	-7.56782e-12	2.05862e-11	7.90543e-12	-1.56343e-11	9.92277e-12	2.22782e-11	2.41442e-11	2.62884e-11	1.03817e-11	1.6564e-11	3.15597e-12	-4.38934e-12	-4.77314e-12	9.4011e-12	-1.4844e-11	3.67062e-11	-2.59839e-11	-1.20515e-11	3.57871e-11	-8.33701e-12	-1.30461e-11	1.63724e-11	1.15628e-12	7.58639e-12	2.63439e-11	-3.36811e-11	-1.496e-11	1.2399e-20
3.10477e-12	5.14049e-11	-1.67295e-11	-7.36227e-12	2.05451e-11	7.90622e-12	-1.55305e-11	1.00227e-11	2.22777e-11	2.41447e-11	2.72383e-11	1.04379e-11	1.66672e-11	3.14995e-12	-4.24797e-12	-3.19998e-12	9.40245e-12	-1.4844e-11	3.66808e-11	-2.59796e-11	-1.15572e-11	3.57674e-11	-8.40671e-12	-1.30723e-11	1.63912e-11	1.06463e-12	5.26268e-12	2.6392e-11	-3.37216e-11	-1.49562e-11	1.23971e-20
3.19828e-12	5.14042e-11	-1.68464e-11	-7.7231e-12	2.06527e-11	7.90817e-12	-1.5709e-11	9.98042e-12	2.22784e-11	2.41477e-11	2.62194e-11	1.04189e-11	1.66635e-11	3.15224e-12	-4.55795e-12	-3.6403e-12	9.40384e-12	-1.48445e-11	3.67629e-11	-3.31224e-12	-1.29924e-11	3.57256e-11	-8.35891e-12	-1.30866e-11	1.63825e-11	1.07724e-12	7.94207e-12	2.64612e-11	-3.36775e-11	-1.49642e-11	1.17771e-20
3.13741e-12	5.14044e-11	-1.68925e-11	-7.81223e-12	2.05818e-11	7.90516e-12	-1.56455e-11	9.96655e-12	2.22786e-11	1.14978e-11	2.63555e-11	1.04302e-11	1.66647e-11	3.15138e-12	-4.3573e-12	-3.61493e-12	9.38125e-12	-1.48405e-11	3.67031e-11	-8.24457e-12	-1.26063e-11	3.59438e-11	-8.3681e-12	-1.30441e-11	1.63768e-11	1.12217e-12	7.29423e-12	2.63926e-11	-3.36756e-11	-1.49622e-11	1.1372e-20
3.16307e-12	5.14043e-11	-1.68187e-11	-7.56051e-12	2.05986e-11	7.9391e-12	-1.56528e-11	9.97256e-12	2.22781e-11	1.71215e-11	2.66049e-11	1.04188e-11	1.66445e-11	3.15222e-12	-4.11028e-12	-3.35208e-12	9.40071e-12	-1.48435e-11	3.67274e-11	-8.4228e-12	-1.18978e-11	3.5665e-11	-8.38618e-12	-1.30527e-11	1.63787e-11	1.12603e-12	7.01726e-12	2.63859e-11	-1.42918e-11	-1.49613e-11	1.05711e-20
3.27023e-12	5.14043e-11	-1.68484e-11	-7.54417e-12	2.0593e-11	7.92607e-12	-1.56391e-11	9.97636e-12	2.22777e-11	1.38816e-11	2.63996e-11	1.04194e-11	1.66618e-11	3.15184e-12	-4.28234e-12	-3.44127e-12	9.38169e-12	-1.48441e-11	3.6703e-11	-1.054e-11	-1.22811e-11	3.60083e-11	-9.03364e-12	-1.30538e-11	1.63811e-11	1.12402e-12	7.25339e-12	2.64008e-11	-1.26278e-11	-1.49516e-11	1.05053e-20
3.16682e-12	5.12145e-11	-1.68493e-11	-7.52488e-12	2.06007e-11	7.95243e-12	-1.56499e-11	9.98003e-12	1.5991e-11	1.86215e-11	2.66171e-11	1.04229e-11	1.66404e-11	2.93824e-12	-4.20801e-12	-3.22447e-12	9.28142e-12	-1.48352e-11	3.67158e-11	-7.68196e-12	-1.23253e-11	3.57843e-11	-8.40901e-12	-1.30517e-11	1.63756e-11	-8.27395e-13	7.27809e-12	2.6327e-11	-1.13527e-11	-1.49425e-11	1.02927e-20
3.19093e-12	5.13042e-11	-1.67524e-11	-7.67582e-12	2.05997e-11	7.91878e-12	-1.56369e-11	9.97408e-12	1.71815e-11	1.61347e-11	2.65053e-11	1.04221e-11	1.66491e-11	3.12684e-12	-4.28022e-12	-3.49244e-12	9.30482e-12	-1.48404e-11	3.67144e-11	-7.52521e-12	-2.1994e-12	3.53559e-11	-8.46091e-12	-1.3024e-11	1.64159e-11	1.21074e-12	6.30784e-12	2.63273e-11	-1.26256e-11	-1.49177e-11	1.00904e-20
3.21544e-12	5.08632e-11	-1.68527e-11	-7.10809e-12	2.05932e-11	7.93621e-12	-1.56466e-11	9.87727e-12	9.74258e-12	1.56359e-11	2.64923e-11	1.04275e-11	1.6645e-11	3.37636e-12	-3.13384e-12	-3.52509e-12	9.35604e-12	-1.473e-11	3.672e-11	-8.97411e-12	-5.50133e-12	3.58757e-11	-8.4973e-12	-1.30452e-11	1.452e-11	-3.84818e-13	6.57538e-12	2.63217e-11	-1.12979e-11	-1.30739e-11	9.76078e-21
3.2197e-12	1.19491e-11	-1.67853e-11	-7.41821e-12	2.05946e-11	7.92586e-12	-1.56429e-11	9.93367e-12	8.19188e-12	1.56569e-11	2.65466e-11	1.04307e-11	1.6662e-11	3.36966e-12	-3.65042e-12	-3.4647e-12	9.33377e-12	-1.46769e-11	3.67146e-11	-8.2724e-12	-7.53211e-12	3.56206e-11	-8.47294e-12	-1.10385e-11	1.60061e-11	7.4217e-13	6.59657e-12	2.6348e-11	-1.08357e-11	-1.39716e-11	7.30555e-21
3.21637e-12	9.14473e-12	-1.6792e-11	-7.48562e-12	2.05954e-11	7.92578e-12	-1.56418e-11	9.96114e-12	8.46024e-12	1.55311e-11	2.65536e-11	1.04301e-11	1.68874e-11	3.32522e-12	-3.90432e-12	-3.4342e-12	9.27149e-12	-1.46887e-11	3.67145e-11	-8.2476e-12	-7.46634e-12	3.56409e-11	-8.45214e-12	-1.09952e-11	1.61768e-11	5.06396e-13	6.59275e-12	2.63413e-11	-1.08574e-11	-1.43509e-11	7.27196e-21
3.21038e-12	9.13895e-12	-1.67686e-11	-7.34391e-12	2.05944e-11	7.9284e-12	-1.56419e-11	9.93984e-12	8.86548e-12	1.57282e-11	2.65005e-11	1.04317e-11	1.6667e-11	3.45326e-12	-3.79017e-12	-3.4703e-12	9.31375e-12	-1.47342e-11	3.67165e-11	-7.9927e-12	-7.02079e-12	3.56393e-11	-8.46359e-12	-9.81386e-12	1.61923e-11	3.66548e-13	6.68303e-12	2.6331e-11	-1.08449e-11	-1.36733e-11	7.2207e-21
3.21507e-12	7.44299e-12	-1.67765e-11	-7.4884e-12	2.05962e-11	7.92645e-12	-1.56409e-11	9.93332e-12	9.18817e-12	1.57262e-11	2.65489e-11	1.04333e-11	1.67412e-11	3.30577e-12	-3.88681e-12	-3.47293e-12	9.31048e-12	-1.47618e-11	3.67157e-11	-8.25772e-12	-5.98806e-12	3.54374e-11	-8.46857e-12	-1.0175e-11	1.52451e-11	4.87035e-13	6.6182e-12	2.63225e-11	-1.08829e-11	-1.41066e-11	7.1719e-21
3.21354e-12	7.28635e-12	-1.67807e-11	-7.3922e-12	2.05956e-11	7.92771e-12	-1.56394e-11	9.94486e-12	8.64693e-12	1.5545e-11	2.65462e-11	1.04313e-11	1.67616e-11	3.21907e-12	-3.85768e-12	-3.47659e-12	9.32261e-12	-1.47681e-11	3.67165e-11	-8.22063e-12	-5.05744e-12	3.56407e-11	-8.46788e-12	-9.88849e-12	1.47643e-11	3.68766e-13	6.62395e-12	2.63179e-11	-1.09131e-11	-1.35673e-11	7.12219e-21
3.21683e-12	7.13814e-12	-1.67794e-11	-7.41378e-12	2.05964e-11	7.92666e-12	-1.56404e-11	6.12586e-12	9.29081e-12	1.56553e-11	2.6537e-11	1.04286e-11	1.6817e-11	3.2893e-12	-3.8652e-12	-3.47148e-12	9.31669e-12	-1.47605e-11	3.67159e-11	-7.91606e-12	-5.93125e-12	3.55614e-11	-8.46823e-12	-1.02178e-11	1.5129e-11	4.17988e-13	6.62065e-12	2.63241e-11	-1.09047e-11	-1.29311e-11	7.07528e-21
3.23309e-12	7.14916e-12	-1.67801e-11	-7.42405e-12	2.0596e-11	7.92729e-12	-1.5641e-11	6.5015e-12	9.12045e-12	1.56131e-11	2.65393e-11	1.04264e-11	1.67754e-11	3.26e-12	-3.84741e-12	-3.47456e-12	9.31518e-12	-1.4771e-11	3.67161e-11	-7.9047e-12	-5.47068e-12	3.55951e-11	-8.46756e-12	-9.9303e-12	1.5112e-11	4.31332e-13	4.08263e-12	2.6155e-11	-1.09208e-11	-1.29303e-11	7.02963e-21
3.24659e-12	7.34005e-12	-1.45254e-11	-1.76782e-12	2.05957e-11	8.23514e-12	-1.56402e-11	7.8233e-12	8.9011e-12	1.40565e-11	2.65538e-11	1.06478e-11	1.03056e-11	3.26311e-12	-3.84489e-12	-3.63584e-12	9.31786e-12	-1.47625e-11	3.5698e-11	-8.17767e-12	-5.63236e-12	3.56418e-11	-8.4685e-12	-1.00095e-11	1.51197e-11	4.00196e-13	6.61979e-12	2.42072e-11	-1.09127e-11	-1.32339e-11	6.58924e-21
3.24485e-12	7.35138e-12	-1.4535e-11	-1.84444e-12	2.05957e-11	8.18971e-12	-1.5641e-11	7.74962e-12	8.905e-12	1.46593e-11	2.65535e-11	1.0627e-11	1.03676e-11	3.26491e-12	-3.84367e-12	-3.6357e-12	9.31789e-12	-1.47623e-11	3.5721e-11	-8.18002e-12	-5.6318e-12	3.56403e-11	-8.4685e-12	-9.99395e-12	1.4515e-11	3.99621e-13	6.41835e-12	2.42108e-11	-1.09105e-11	-1.32548e-11	6.58768e-21
3.2409e-12	7.31847e-12	-1.51748e-11	-4.26956e-12	2.05958e-11	8.17056e-12	-1.56485e-11	7.61407e-12	8.9395e-12	1.44729e-11	2.65518e-11	1.05432e-11	1.04594e-11	3.26954e-12	-3.85295e-12	-3.58479e-12	9.31794e-12	-1.47164e-11	3.60796e-11	-8.05665e-12	-5.68909e-12	3.56251e-11	-8.46831e-12	-1.00473e-11	6.57611e-12	4.023e-13	6.5484e-12	2.45476e-11	-1.09095e-11	-1.32465e-11	6.48726e-21
3.23575e-12	7.32589e-12	-1.50458e-11	-3.92872e-12	2.05976e-11	8.08845e-12	-1.56416e-11	7.61955e-12	8.94112e-12	1.45086e-11	2.65517e-11	1.05728e-11	1.04635e-11	3.26955e-12	-3.85292e-12	-3.58632e-12	9.31793e-12	-1.4743e-11	3.60867e-11	-8.09167e-12	-5.72389e-12	3.56252e-11	-8.46832e-12	-1.00238e-11	6.58356e-12	3.96987e-13	6.52313e-12	2.43714e-11	-1.09125e-11	-1.32658e-11	6.47454e-21
3.23863e-12	7.33347e-12	-3.71608e-12	-3.31178e-12	1.9308e-11	8.14505e-12	-1.56425e-11	7.69649e-12	8.63895e-12	1.42064e-11	2.65426e-11	1.05915e-11	1.06326e-11	3.26558e-12	-3.82841e-12	-3.60885e-12	9.39372e-12	-1.476e-11	3.58859e-11	-8.14672e-12	-5.67053e-12	3.56352e-11	-8.46664e-12	-1.00122e-11	8.99646e-12	3.55527e-13	6.51055e-12	2.44421e-11	-1.09209e-11	-1.32698e-11	6.22709e-21
3.2563e-12	7.39069e-12	-5.08164e-12	-2.80567e-12	1.3637e-11	8.15377e-12	-1.56267e-11	7.6664e-12	9.73566e-12	1.44712e-11	2.65517e-11	1.06056e-11	1.06423e-11	3.26253e-12	-3.32207e-12	-3.70082e-12	9.54743e-12	-1.47554e-11	8.08478e-12	-8.16266e-12	-5.65617e-12	3.56506e-11	-8.48265e-12	-1.00037e-11	9.19163e-12	3.71885e-13	6.45463e-12	2.45887e-11	-1.09716e-11	-1.07417e-11	4.80715e-21
3.25165e-12	7.38806e-12	-5.12745e-12	-2.77885e-12	1.36572e-11	8.15339e-12	-1.56296e-11	7.66704e-12	9.73078e-12	1.42969e-11	2.65516e-11	1.06061e-11	1.05596e-11	3.26379e-12	-3.33632e-12	-3.69768e-12	9.4368e-12	-1.47554e-11	8.24781e-12	-8.16484e-12	-5.65743e-12	3.56493e-11	-8.47542e-12	-1.00037e-11	9.17419e-12	3.71834e-13	6.45384e-12	2.45893e-11	-1.09546e-11	-1.06891e-11	4.79986e-21
3.24879e-12	7.37724e-12	-4.751e-12	-2.89302e-12	1.32124e-11	8.14029e-12	-1.56284e-11	7.6848e-12	9.69699e-12	1.42383e-11	2.65515e-11	1.06025e-11	1.05725e-11	3.26624e-12	-3.38043e-12	-3.65874e-12	9.44015e-12	-1.47549e-11	8.49891e-12	-8.16885e-12	-5.65753e-12	3.56494e-11	-8.47843e-12	-1.00053e-11	9.01421e-12	3.70686e-13	6.47719e-12	2.45984e-11	-1.09381e-11	-1.0837e-11	4.78765e-21
3.2444e-12	7.36931e-12	-2.78011e-12	-3.01456e-12	1.29783e-11	8.1425e-12	-1.5637e-11	7.68481e-12	9.2531e-12	1.41631e-11	2.65494e-11	1.05905e-11	1.06615e-11	3.26697e-12	-3.60182e-12	-3.64849e-12	9.44602e-12	-1.47546e-11	8.77128e-12	-8.17097e-12	-5.66025e-12	3.56498e-11	-8.47402e-12	-1.00058e-11	8.99605e-12	3.6392e-13	6.4399e-12	2.45855e-11	-1.0921e-11	-9.80425e-12	4.74169e-21
3.24784e-12	7.36173e-12	-3.48287e-12	-2.98239e-12	1.30954e-11	8.13031e-12	-1.56327e-11	7.63959e-12	9.19757e-12	1.4201e-11	2.65497e-11	1.05967e-11	1.06372e-11	3.26615e-12	-3.55542e-12	-3.63484e-12	9.45959e-12	-1.47543e-11	8.92996e-12	-8.1577e-12	-5.65968e-12	3.56459e-11	-8.47499e-12	-3.3391e-12	8.91284e-12	3.5917e-13	6.44019e-12	2.45786e-11	-1.09425e-11	-1.01439e-11	4.66611e-21
[truncated: 1,932 more rows]
