# Supplementary material for: A modified shuffled frog leaping algorithm with inertia weight
Source: Sci Rep. 2024 Feb 20;14:4146. doi: 10.1038/s41598-024-51306-1 (PMC11224354; doi:10.1038/s41598-024-51306-1)
Supplement: Supplementary file 1 — Supplementary Information. [file 41598_2024_51306_MOESM1_ESM.zip › data/F1/SFLA_B_22.xls]

## Sheet: Sheet1
-3.90112	-12.4932	29.1195	-47.2348	15.2336	-34.7927	16.6762	21.3212	-1.90824	9.83145	-14.5634	0.701201	-10.3556	40.9844	23.7815	20.1632	12.638	-7.65651	34.0328	-20.9012	2.33609	-14.7224	-20.1203	-0.67187	31.9633	22.2381	1.19405	-6.90464	8.74401	8.93679	12660.1
2.81076	-8.98369	6.76246	8.5727	-6.07954	-7.59541	-6.33334	8.72478	1.05909	-10.0757	-1.63065	-0.128084	0.589558	8.56651	-2.08773	7.98578	-6.34353	-9.48326	-7.20498	-10.0207	8.76854	0.18268	14.5166	-8.79326	-2.39022	0.631944	-6.85903	8.67774	7.28259	-4.9453	1519.32
3.59463	-0.866572	1.94303	-2.71735	-5.363	-9.01032	-3.81758	1.33042	-0.693419	4.26325	0.840281	-2.45534	4.69946	0.93677	2.04912	-4.18839	-0.195116	-4.75618	-0.0707846	-8.51321	-1.37191	1.30222	-6.14892	-4.61763	-6.9957	-2.71735	-4.84039	3.65502	-0.49541	1.67083	475.216
0.394466	-1.39612	1.22273	-0.316922	0.130531	-2.2481	-2.9026	3.08204	1.10971	1.57273	0.498437	0.811743	1.34348	3.93607	1.01512	-1.5235	-2.47053	1.34729	-0.000109216	-4.18553	-1.08752	1.07298	0.972777	-0.890617	0.294475	-1.4476	0.346278	2.20629	-0.871015	0.174605	89.4265
1.43821	-0.799123	-0.464183	0.371913	-1.03464	-1.98951	1.02688	1.70107	0.447185	1.28464	3.29702	-0.684438	-0.163196	1.71518	-0.116512	0.00898308	-0.0229356	0.184471	-1.18317	-0.518917	-0.568439	0.850824	0.76663	-0.783654	0.439604	-1.33247	-0.977085	0.187974	0.157999	-0.25763	35.2115
1.94315	-0.0839539	-0.670601	-0.00820815	-0.926219	-1.6263	0.394647	2.00104	0.839661	1.19611	1.59834	0.088336	0.396993	0.921136	0.824516	0.237911	-0.0124768	-0.328376	-1.26793	-0.754037	-1.22945	0.0327999	1.49136	-0.31673	0.139884	-1.43085	-0.34544	0.12492	0.498706	-0.0346908	26.9091
2.10287	-0.103201	-0.363493	-0.0345588	-0.648926	-1.86173	-0.126058	1.55217	0.680558	0.805138	0.734689	0.348486	0.282248	0.678467	0.444379	-0.0703528	0.343459	-0.399055	-1.05536	-1.2189	-1.29545	0.387816	1.07214	-0.582547	-0.0852167	-1.93304	-0.0845032	0.596481	0.505754	-0.0614445	23.9539
2.16845	0.0408062	-0.566624	-0.0331913	-0.685395	-1.00593	-0.523348	1.53908	0.462545	0.632961	0.984096	0.295999	0.533873	0.672813	0.581189	0.00329054	0.418865	-0.535715	-0.911239	-0.93942	-1.37131	0.182076	1.12137	-0.232157	-0.101452	-1.46605	-0.279007	0.870015	0.152401	0.13856	20.3336
2.041	0.1271	-0.436301	-0.288569	-0.738622	-1.00922	-0.525262	1.34065	0.432931	0.556215	1.14324	0.440886	0.494939	0.411539	0.80525	-0.0142417	0.234521	-0.790968	-0.974566	-0.679298	-1.35374	0.348766	1.02728	-0.0747831	0.00156385	-1.3413	-0.2237	0.633242	0.0617913	0.0074152	18.5149
1.9369	0.115766	-0.526916	-0.150912	-0.70971	-1.06591	-0.267595	1.05184	0.47381	0.675127	1.16651	0.365956	0.333565	0.383595	0.72575	-0.0807499	0.179894	-0.617524	-1.05577	-0.762873	-1.10256	0.225655	0.957113	-0.239122	-0.0236602	-1.38381	-0.2419	0.757239	0.189508	0.239479	16.8406
1.72685	-0.0646716	0.105586	-0.0579268	-0.228493	-0.917909	-0.447637	1.11076	0.6094	0.444489	1.24614	0.395767	0.44677	0.322601	0.699683	-0.0397333	0.195679	-0.755193	-0.938323	-0.681174	-1.17165	0.244948	0.975575	-0.111487	0.0598701	-1.421	-0.238651	0.744361	0.0608475	0.185546	15.4249
1.74254	0.103761	-0.489651	-0.148008	-0.506572	-0.58075	-0.251172	1.11414	0.532627	0.529808	1.03551	0.386576	0.429514	0.254981	0.711112	0.00241555	0.175116	-0.685268	-1.04138	-0.711466	-1.14318	0.236227	0.953189	-0.104789	-0.00501231	-1.35745	-0.230518	0.78013	0.0628356	0.179402	14.6621
1.7622	0.179622	-0.229771	-0.186721	-0.520311	-0.580666	-0.320946	1.09281	0.531029	0.57996	1.0854	0.390407	0.434673	0.291151	0.688957	-0.0434094	0.159035	-0.701035	-1.03261	-0.733518	-1.15502	0.244011	0.803637	-0.124774	0.0195574	-1.27468	-0.241583	0.693234	0.0820071	0.211831	14.2213
1.76575	0.136555	-0.184223	-0.165228	-0.487028	-0.711775	-0.259982	1.13181	0.529952	0.523539	1.00259	0.381596	0.435124	0.292159	0.705993	-0.029538	0.173736	-0.705779	-0.784672	-0.68177	-1.1217	0.244093	0.806859	-0.142688	-0.0287283	-1.32353	-0.263986	0.727196	0.0398292	0.201192	13.761
1.76505	0.116117	-0.236339	-0.167682	-0.498519	-0.629124	-0.232052	1.10765	0.397561	0.570644	0.816524	0.388986	0.433763	0.222423	0.700891	-0.0386069	0.166698	-0.788822	-0.831158	-0.688961	-1.13371	0.323259	0.838034	-0.122412	-0.00316965	-1.2931	-0.243299	0.711079	0.053318	0.19719	13.3713
1.77891	0.0738523	-0.178706	-0.172426	-0.440078	-0.313283	-0.129272	1.12912	0.480243	0.575455	0.828061	0.387675	0.319166	-0.000948093	0.702791	-0.0367854	0.182527	-0.747204	-0.776099	-0.702058	-1.11183	0.305522	0.829506	-0.185197	0.0537652	-1.30699	-0.260064	0.717195	0.0739447	0.192064	12.8842
1.7713	0.0702939	-0.168779	-0.214074	-0.49727	-0.327453	-0.196341	1.10706	0.457174	0.566622	0.880323	0.38805	0.390323	0.0692107	0.698378	-0.0289958	0.177268	-0.733159	-0.781878	-0.678582	-1.1073	0.270308	0.831387	-0.138242	0.0325345	-1.29253	-0.256396	0.631837	0.0488174	0.191149	12.7626
1.64424	0.0799918	-0.171564	-0.198586	-0.503104	-0.365368	-0.120165	1.1173	0.472856	0.577849	0.838629	0.37602	0.356466	-0.0175842	0.696662	-0.0272577	0.197934	-0.741028	-0.830834	-0.693958	-1.1099	0.284367	0.843164	-0.142331	0.0220645	-0.924216	-0.252091	0.666918	0.0647951	0.195826	11.6535
1.73825	0.109326	-0.179717	-0.241033	-0.340699	-0.334478	-0.179804	1.12529	0.48485	0.567224	0.316987	0.383223	0.344408	0.0313304	0.668786	-0.0327844	0.182881	-0.737185	-0.784687	-0.69763	-1.11884	0.28407	0.842837	-0.154209	0.0746636	-0.861225	-0.24837	0.704692	0.0546844	0.184024	11.1109
1.70432	0.104228	-0.178052	-0.187506	-0.350946	-0.329199	-0.186098	1.04918	0.4471	0.457529	0.330091	0.385196	0.320218	0.0676398	0.566815	-0.155092	0.161472	-0.207169	-0.792231	-0.699077	-1.11229	0.2861	0.848076	-0.281593	0.045521	-0.913648	-0.253552	0.73206	0.0609476	0.21573	10.2586
1.69738	0.105139	-0.179956	-0.196715	-0.284287	-0.325197	-0.190175	1.10388	0.451915	0.484045	0.210716	0.367362	0.324681	0.0553304	0.629598	-0.112163	0.133715	-0.389614	-0.781664	-0.640546	-0.924213	0.283112	0.843967	-0.22417	0.0788245	-0.906269	-0.252517	0.66614	0.0672062	0.129567	9.78402
1.68671	0.107615	-0.17964	-0.209946	-0.330222	-0.275405	-0.204077	1.08637	0.453585	0.501056	0.259348	0.371091	0.297365	0.0587132	0.634483	-0.0670001	0.138592	-0.461595	-0.782219	-0.598298	-0.916301	0.285679	0.836849	-0.239653	0.0728215	-0.915292	-0.252557	0.656502	0.0710727	0.133161	9.74208
1.69903	0.104894	-0.172234	-0.181283	-0.247061	-0.322026	-0.18166	1.0915	0.449273	0.491764	0.282603	0.365898	0.313476	0.090904	0.634375	-0.0652814	0.148477	-0.379571	-0.781857	-0.565704	-0.865834	0.285964	0.841147	-0.225112	0.0646987	-0.906184	-0.251381	0.682015	0.0658716	0.167973	9.59333
1.59144	0.0978044	-0.168785	-0.19149	-0.479395	-0.30493	-0.226842	0.889761	0.444389	0.51433	0.270633	0.388773	0.344664	0.0676383	0.626331	-0.0777944	0.148826	-0.321772	-0.795718	-0.589058	-0.833247	0.285952	0.840586	-0.213721	0.0694884	-0.930362	-0.253321	0.673116	0.086002	0.172968	9.04058
0.74522	0.100492	-0.173698	-0.0737625	-0.337701	-0.334927	-0.264385	1.07598	0.478051	0.427064	0.255504	0.319602	0.321885	-0.301777	0.61948	-0.170327	0.153607	-0.441363	-0.789017	-0.205355	-0.829682	0.326033	0.87286	-0.210492	0.0253914	-0.370264	-0.23996	0.74693	0.0429604	0.168072	6.508
0.808072	0.0922816	-0.173868	-0.122128	-0.310746	-0.318835	-0.220457	0.98943	0.456879	0.441287	0.263632	0.350179	0.328295	-0.0837594	0.621762	-0.0710813	0.15025	-0.356032	-0.788488	-0.311101	-0.829232	0.305931	0.858976	-0.211638	0.0375964	-0.493877	-0.245311	0.696368	0.0635243	0.179264	6.29275
0.767516	0.0957675	-0.173846	-0.117161	-0.315583	-0.321595	-0.224067	1.02619	0.47405	0.445352	0.258877	0.340818	0.32551	-0.0621791	0.621042	-0.0960077	0.150386	-0.39263	-0.78887	-0.267917	-0.832438	0.305039	0.861973	-0.210336	0.0404762	-0.426929	-0.243663	0.701624	0.0525603	0.172337	6.27159
0.765245	0.0973936	-0.175307	-0.117961	-0.320184	-0.321227	-0.238529	1.00497	0.466127	0.440572	0.26018	0.330647	0.324811	0.00624523	0.618998	-0.0908238	0.148573	-0.135896	-0.78771	-0.300395	-0.834097	0.299474	0.352641	-0.218696	0.0496708	-0.431149	-0.242129	0.898369	0.0536246	0.174313	5.7938
0.766026	0.095427	-0.17454	-0.116906	-0.323501	-0.325799	-0.230266	0.999517	0.468814	0.440824	0.260155	0.331551	0.326146	0.000621022	0.6197	-0.0909787	0.148492	-0.169714	-0.788241	-0.292887	-0.834071	0.294792	0.393841	-0.212788	0.0439003	-0.430504	-0.242331	0.714131	0.0538585	0.174349	5.52348
0.766026	0.095427	-0.17454	-0.116906	-0.323501	-0.325799	-0.230266	0.999517	0.468814	0.440824	0.260155	0.331551	0.326146	0.000621022	0.6197	-0.0909787	0.148492	-0.169714	-0.788241	-0.292887	-0.834071	0.294792	0.393841	-0.212788	0.0439003	-0.430504	-0.242331	0.714131	0.0538585	0.174349	5.52348
0.766026	0.095427	-0.17454	-0.116906	-0.323501	-0.325799	-0.230266	0.999517	0.468814	0.440824	0.260155	0.331551	0.326146	0.000621022	0.6197	-0.0909787	0.148492	-0.169714	-0.788241	-0.292887	-0.834071	0.294792	0.393841	-0.212788	0.0439003	-0.430504	-0.242331	0.714131	0.0538585	0.174349	5.52348
0.768805	0.0955468	-0.174263	-0.116875	-0.32295	-0.323886	-0.231309	1.00051	0.465815	0.442993	0.260534	0.332788	0.163063	-0.0246212	0.61994	-0.0929456	0.148226	-0.185069	-0.788257	-0.291218	-0.83501	0.290475	0.411182	-0.211711	0.0423082	-0.429148	-0.242532	0.704028	0.0542242	0.168848	5.44972
0.76906	0.0950136	-0.174399	-0.122489	-0.318664	-0.324546	-0.229192	0.999495	0.467489	0.368988	0.252511	0.333693	0.197617	-0.0337133	0.628397	-0.0980193	0.148596	-0.19323	-0.687854	-0.291319	-0.834864	0.299734	0.418271	-0.211769	0.0444764	-0.432182	-0.242349	0.703989	0.0592939	0.185399	5.28383
0.769983	0.0927628	-0.172548	-0.118011	-0.316978	-0.324051	-0.230238	0.461188	0.452823	0.406446	0.259274	0.332051	0.19882	-0.0273044	0.650522	-0.0964015	0.14842	-0.189175	-0.788879	-0.225028	-0.833838	0.293794	0.418195	-0.212965	0.0439151	-0.428702	-0.236361	0.706941	0.0263606	0.165399	4.63886
0.769596	0.0940177	-0.167558	-0.110169	-0.318975	-0.324736	-0.230598	0.440057	0.45363	0.347003	0.20686	0.333133	0.159683	-0.0161498	0.643186	-0.0959137	0.14803	-0.203254	-0.788675	-0.283051	-0.834775	0.292208	0.418459	-0.21273	0.0440621	-0.454526	-0.218401	0.70803	0.0365563	0.167772	4.57894
0.759915	0.0973924	-0.172143	-0.119066	-0.322096	-0.323768	-0.229827	0.518927	0.142654	0.392008	0.257725	0.333444	0.204842	-0.0256095	0.621497	-0.0991149	0.149473	-0.195218	-0.772827	-0.282639	-0.807518	0.292126	0.41999	-0.212945	0.0418273	-0.42912	-0.236897	0.703874	0.0318622	0.165656	4.41444
0.765645	0.0783861	-0.171713	-0.11996	-0.362252	-0.324192	-0.0666164	0.508119	0.171511	0.415079	0.0510817	0.08162	0.204688	-0.0262851	0.638844	-0.0991743	0.149312	-0.197235	-0.615265	-0.251819	-0.786557	0.271453	0.416639	-0.213729	0.0467827	-0.43253	-0.227295	0.712843	0.0529224	0.164564	4.00045
0.765645	0.0783861	-0.171713	-0.11996	-0.362252	-0.324192	-0.0666164	0.508119	0.171511	0.415079	0.0510817	0.08162	0.204688	-0.0262851	0.638844	-0.0991743	0.149312	-0.197235	-0.615265	-0.251819	-0.786557	0.271453	0.416639	-0.213729	0.0467827	-0.43253	-0.227295	0.712843	0.0529224	0.164564	4.00045
0.765764	0.0826419	-0.171799	-0.119913	-0.333974	-0.323149	-0.0886105	0.495825	0.188384	0.401657	0.0600532	0.09963	0.194348	-0.0266771	0.638644	-0.0989355	0.148837	-0.187974	-0.63517	-0.253863	-0.796843	0.273839	0.391147	-0.213346	0.0446814	-0.433811	-0.228073	0.708981	0.047929	0.165637	3.98169
0.764916	0.0848788	-0.172089	-0.119518	-0.339858	-0.321042	-0.156866	0.478303	0.186293	0.351042	0.0654417	0.126022	0.195304	-0.0266237	0.636976	-0.0986065	0.149018	-0.191551	-0.626368	-0.256058	-0.79578	0.279442	0.399812	-0.213288	0.0466199	-0.43279	-0.227565	0.707536	0.0469586	0.165158	3.94542
0.765776	0.0856286	-0.171802	-0.119641	-0.342522	-0.322354	-0.158223	0.498632	0.198497	0.370835	0.0557517	0.111861	0.194453	-0.0258806	0.636826	-0.0988568	0.146223	-0.188394	-0.623471	-0.257346	-0.580972	0.269751	0.386098	-0.21336	0.0447717	-0.432468	-0.231011	0.709001	0.0483965	0.165469	3.67033
0.765349	0.0863414	-0.172098	-0.120583	-0.342478	-0.325307	-0.133429	0.492814	0.211439	0.362524	0.0624587	0.104413	0.190633	-0.0261285	0.638378	-0.0988793	0.149231	-0.195866	-0.623556	-0.256948	-0.548479	0.276008	0.392691	-0.213059	0.0461824	-0.433008	-0.229778	0.710335	0.0463273	0.165023	3.63489
0.765483	0.0819839	-0.171951	-0.142702	-0.341771	-0.32403	-0.131683	0.488754	0.14159	0.368127	0.052037	0.108769	-0.0195063	-0.0255564	0.637892	-0.0975863	0.146428	-0.183903	-0.620224	-0.268549	-0.196944	0.276722	0.394722	-0.213383	0.0461006	-0.432722	-0.229516	0.709038	0.0475288	0.168405	3.31237
0.765511	0.0850618	-0.172226	-0.1437	-0.344056	-0.322774	-0.127419	0.486772	0.121049	0.363936	0.0508277	0.107276	-0.0164712	-0.0247644	0.634897	-0.0966787	0.149052	-0.180715	-0.613568	-0.291412	-0.177509	0.274481	0.395085	-0.213217	0.0455982	-0.43295	-0.229272	0.70897	0.0464177	0.168267	3.29367
0.765402	0.0841993	-0.172353	-0.143313	-0.343258	-0.322696	-0.136701	0.488883	0.11702	0.367817	0.0523087	0.113301	0.0188195	-0.0248942	0.636032	-0.0974526	0.148794	-0.178908	-0.613565	-0.271101	-0.174938	0.276504	0.395929	-0.213265	0.0454807	-0.433045	-0.228101	0.708825	0.046689	0.168352	3.29038
0.765071	0.0850228	-0.172095	-0.134229	-0.343399	-0.322858	-0.132718	0.487551	0.123974	0.363647	0.0497103	0.107775	0.0256499	-0.0254772	0.636043	-0.09692	0.148406	-0.179868	-0.614474	-0.276729	-0.168887	0.276047	0.393328	-0.213226	0.0455778	-0.432949	-0.229453	0.708929	0.0467683	0.167867	3.28317
0.765261	0.0845004	-0.172111	-0.136649	-0.343156	-0.323065	-0.13272	0.488502	0.127895	0.364745	0.0538168	0.110137	-0.00976492	-0.0252037	0.635821	-0.0971305	0.1482	-0.179443	-0.613423	-0.268565	-0.167404	0.276195	0.394225	-0.213264	0.0457207	-0.433082	-0.229177	0.70891	0.0467342	0.167838	3.28115
0.765222	0.0837691	-0.172119	-0.134551	-0.342788	-0.32303	-0.132136	0.488311	0.127647	0.364811	0.0511254	0.1103	-0.00548372	-0.0252372	0.635413	-0.0970296	0.147474	-0.181158	-0.612068	-0.267793	-0.169426	0.276033	0.393437	-0.213263	0.0457015	-0.432922	-0.229324	0.708898	0.0470161	0.167899	3.27718
0.765382	0.0845393	-0.172113	-0.0188671	-0.280823	-0.240067	-0.129978	0.500856	0.126249	0.35799	0.0524287	0.106595	0.00989232	-0.027208	0.635308	-0.0977596	0.16313	-0.2068	-0.449559	-0.249548	-0.212809	0.275566	0.393479	-0.168079	0.0435157	-0.431444	-0.228503	0.533657	0.0783675	0.168071	2.79688
0.765411	0.0856453	-0.17214	-0.031977	-0.205987	-0.236649	-0.115919	0.494391	0.126338	0.354583	0.0523927	0.0628575	0.011338	-0.0403797	0.634876	-0.0980279	0.157466	-0.235307	-0.450156	-0.242569	-0.251009	0.274426	0.393601	-0.178668	0.0445333	-0.426281	-0.228611	0.365872	0.0603066	0.16807	2.61147
0.765411	0.0856453	-0.17214	-0.031977	-0.205987	-0.236649	-0.115919	0.494391	0.126338	0.354583	0.0523927	0.0628575	0.011338	-0.0403797	0.634876	-0.0980279	0.157466	-0.235307	-0.450156	-0.242569	-0.251009	0.274426	0.393601	-0.178668	0.0445333	-0.426281	-0.228611	0.365872	0.0603066	0.16807	2.61147
0.765392	0.0854353	-0.172141	-0.0351403	-0.18673	-0.230826	-0.118778	0.493912	0.126387	0.354115	0.0523452	0.0604749	0.00868075	-0.0347612	0.634863	-0.0978678	0.15577	-0.227539	-0.460313	-0.243986	-0.235166	0.275333	0.393595	-0.180295	0.0443684	-0.425101	-0.228614	0.364692	0.0596861	0.168066	2.59762
0.76537	0.0847688	-0.172134	-0.0390453	-0.196127	-0.233345	-0.123824	0.494447	0.126405	0.355221	0.0522474	0.0634799	0.00984444	-0.0333082	0.63499	-0.0978402	0.156608	-0.212911	-0.458127	-0.247189	-0.211691	0.275371	0.393548	-0.17719	0.0442059	-0.42552	-0.228605	0.3767	0.0587619	0.168065	2.59641
0.764535	0.0851508	-0.173062	-0.0432696	-0.191093	-0.233573	-0.11953	0.493924	0.107274	0.361755	0.0523694	0.0565253	-0.00232212	-0.0317528	0.553631	-0.0975796	0.157236	-0.166238	-0.458213	-0.257129	-0.0139814	0.279518	0.393563	-0.181825	0.0443678	-0.426962	-0.10398	0.386594	0.0603594	0.168228	2.40945
0.770184	0.110898	-0.171982	-0.0437727	-0.179033	-0.231656	-0.12135	0.493848	0.126637	0.357262	0.0822699	0.0562432	0.00896671	-0.0333205	0.47281	-0.0882119	0.0271495	-0.218596	-0.457237	-0.246514	-0.226951	0.185214	0.274129	-0.175925	0.0423761	-0.426614	-0.180392	0.367699	0.0472162	0.168023	2.25969
0.768307	0.147176	-0.171418	-0.0448671	-0.185383	-0.233532	-0.120507	0.493991	0.123385	0.357005	0.0555086	-0.0293553	0.0076512	-0.0323027	0.463419	-0.0264445	0.0867601	-0.199258	-0.45512	-0.250246	-0.0525005	0.196119	0.29172	-0.180587	0.0335219	-0.42653	-0.126878	0.368615	0.0524268	0.168106	2.19594
0.765687	0.104107	-0.172197	-0.0408013	-0.187883	-0.233144	-0.12075	0.344685	0.114797	0.358255	0.0558163	0.0227332	0.00578705	-0.0481411	0.455746	-0.0667971	0.098924	-0.210125	-0.45731	-0.249126	-0.0291389	0.212226	0.318392	-0.17874	0.0342116	-0.419218	-0.151206	0.370925	0.0544365	0.168076	2.08407
0.76562	0.0550534	-0.177799	-0.0409913	-0.188486	-0.233499	-0.117022	0.33918	0.1225	0.358575	0.0545955	0.00688924	0.00616974	-0.0698183	0.445268	-0.0660561	0.0937448	-0.203219	-0.459029	-0.248518	-0.0416359	0.200787	0.281442	-0.179204	0.0375737	-0.425705	-0.155033	0.370671	0.0522751	0.167599	2.04625
0.765624	0.0929699	-0.174251	-0.0403116	-0.186893	-0.233071	-0.1166	0.353016	0.114987	0.358895	0.0554737	0.005497	0.00590121	-0.063934	0.445598	-0.06831	0.0870399	-0.0522656	-0.361485	-0.249	-0.0222993	0.216578	0.294386	-0.173064	0.0334741	-0.421167	-0.156983	0.371674	0.0534834	0.16803	1.94614
0.765757	0.0703069	-0.173164	-0.0418541	-0.186926	-0.233138	-0.119628	0.351373	0.118022	0.359159	0.0554403	0.00741781	0.00602252	-0.059809	0.397238	-0.0618198	0.0836077	-0.207235	-0.372253	-0.248683	-0.0200959	0.201238	0.293001	-0.160572	0.0324592	-0.421746	-0.154412	0.371803	0.0523661	0.167995	1.93627
0.690832	0.0876171	-0.175018	-0.0412505	-0.187255	-0.233072	-0.112449	0.352034	0.117405	0.359163	0.0560419	0.00706388	0.00580145	-0.0597854	0.41297	-0.0661326	0.0869469	-0.106012	-0.359578	-0.248878	-0.0255307	0.197875	0.29353	-0.173225	0.03381	-0.421584	-0.155934	0.371669	0.0377996	0.167929	1.80468
0.667542	0.0833999	-0.193606	-0.0433718	-0.196345	-0.23313	-0.121416	0.351407	0.119714	0.35854	0.0552285	0.00520125	-0.021757	-0.0609006	0.436794	-0.065697	0.0854674	-0.0696818	-0.362735	-0.247284	-0.0264434	0.132061	0.292866	-0.172296	0.0350111	-0.420882	-0.155672	0.371792	-0.00600249	0.150618	1.77034
0.66658	0.0852195	-0.193535	-0.0448997	-0.193533	-0.231126	-0.143164	0.353442	0.116705	0.358022	0.0548045	0.00744295	0.0058012	-0.0624083	0.407084	-0.0649984	0.0904626	-0.0944	-0.357145	-0.248493	-0.0251479	0.123326	0.291605	-0.173545	0.0328779	-0.420747	-0.155817	0.372789	0.0311711	0.143456	1.74638
0.667604	0.0846535	-0.187496	-0.0441925	-0.193297	-0.231391	-0.127237	0.350993	0.117304	0.358504	0.0549326	0.00648114	-0.0194558	-0.061091	0.408301	-0.0652235	0.0873067	-0.0931793	-0.358545	-0.247843	-0.0267186	0.130797	0.287814	-0.172449	0.0331194	-0.420513	-0.155819	0.372115	0.0252277	0.151571	1.74165
0.667604	0.0846535	-0.187496	-0.0441925	-0.193297	-0.231391	-0.127237	0.350993	0.117304	0.358504	0.0549326	0.00648114	-0.0194558	-0.061091	0.408301	-0.0652235	0.0873067	-0.0931793	-0.358545	-0.247843	-0.0267186	0.130797	0.287814	-0.172449	0.0331194	-0.420513	-0.155819	0.372115	0.0252277	0.151571	1.74165
0.665867	0.0850652	-0.182539	-0.0441417	-0.189896	-0.231964	-0.132648	0.353241	0.117133	0.358279	0.0549567	0.00662887	-2.24253e-05	-0.0615754	0.408422	-0.0648909	0.0883132	-0.0946875	-0.358368	-0.248847	-0.0259594	0.128375	0.29213	-0.17377	0.0332326	-0.420948	-0.155827	0.372388	0.0122819	0.146166	1.74067
0.667339	0.0845363	-0.186392	-0.0439475	-0.192788	-0.231612	-0.129659	0.352059	0.116971	0.361105	0.0728891	0.00695352	-0.00389082	-0.0602444	0.408686	-0.0649552	0.0884845	-0.0945081	-0.0256107	-0.248254	-0.0265171	0.131284	0.291038	-0.172257	0.0333936	-0.421257	-0.155663	0.372157	0.018551	0.146169	1.61943
0.644401	0.0746113	-0.185	-0.0392528	-0.192196	-0.246338	-0.130044	0.352159	0.117087	0.357725	0.0561918	0.00664559	-0.0037996	-0.0327362	0.390925	-0.0623728	0.087752	-0.119208	-0.199873	-0.113448	-0.00162013	0.134915	0.30702	-0.172144	-0.00388859	-0.421532	-0.145065	0.304481	0.0200784	0.143469	1.52708
0.636131	0.0839522	-0.184422	-0.0440145	-0.191449	-0.233958	-0.129247	0.352323	0.117304	0.349486	0.0562342	0.00660502	-0.00373579	-0.0601788	0.394014	-0.0632421	0.0878215	-0.134861	-0.162471	-0.12842	-0.0169535	0.13367	0.321813	-0.172367	-0.00256953	-0.422098	-0.135357	0.285659	0.0207065	0.143725	1.50127
0.642593	0.0772078	-0.184882	-0.0433931	-0.191962	-0.234325	-0.130101	0.352181	0.11722	0.327912	0.0576358	0.00654712	-0.00417094	-0.054353	0.389988	-0.0636361	0.0883362	-0.108268	-0.147247	-0.152368	-0.00753224	0.13338	0.302402	-0.172453	0.00475631	-0.421905	-0.141098	0.292796	0.0206881	0.144336	1.47979
0.620297	0.0824003	-0.184968	-0.0444266	-0.192125	-0.234295	-0.129434	0.35175	0.117231	0.328863	0.0573894	0.00660764	-0.0046555	-0.0498673	0.375149	-0.0638895	0.0885051	-0.120306	-0.154069	-0.151649	-0.0174008	0.132873	0.302666	-0.172444	-0.00154277	-0.42196	-0.142453	0.29345	0.0205336	0.145766	1.44706
0.589441	0.0994204	-0.179129	-0.0437184	-0.191839	-0.234442	-0.134093	0.351963	0.116729	0.332502	0.0571676	0.0071241	-0.00635251	-0.0474776	0.131239	-0.0663549	0.0909685	-0.111116	-0.147697	-0.13902	0.0101705	0.119589	0.300962	-0.195108	-0.0215006	-0.421513	-0.149013	0.301235	0.0182491	0.186215	1.30728
0.590183	0.0809096	-0.180464	-0.0433364	-0.190683	-0.2351	-0.147358	0.352013	0.116144	0.330214	0.0584569	0.00703273	-0.00537613	-0.0393273	0.0393649	-0.0658862	0.0922339	-0.107967	-0.144544	-0.144544	0.00220229	0.130469	0.296248	-0.172885	-0.0021213	-0.421483	-0.145006	0.293667	0.0180297	0.165384	1.26926
0.590373	0.0808389	-0.180536	-0.0433292	-0.190695	-0.235089	-0.14621	0.35268	0.116139	0.329972	0.0584712	0.00787137	-0.00538371	-0.040828	0.0473604	-0.0667065	0.0923998	-0.108008	-0.144786	-0.14443	0.00211758	0.130433	0.29535	-0.173075	-0.00233505	-0.421605	-0.145059	0.293889	0.0180403	0.154484	1.26677
0.590373	0.0808389	-0.180536	-0.0433292	-0.190695	-0.235089	-0.14621	0.35268	0.116139	0.329972	0.0584712	0.00787137	-0.00538371	-0.040828	0.0473604	-0.0667065	0.0923998	-0.108008	-0.144786	-0.14443	0.00211758	0.130433	0.29535	-0.173075	-0.00233505	-0.421605	-0.145059	0.293889	0.0180403	0.154484	1.26677
0.397162	0.0831453	-0.179862	-0.0429175	-0.20903	-0.23515	-0.14028	0.352348	0.0928177	0.329876	0.058369	0.00707268	-0.00535639	-0.0411486	0.046982	-0.066731	0.0915417	-0.113841	-0.144496	-0.143535	0.00151214	0.0828708	0.295311	-0.174078	-0.00425567	-0.421556	-0.139378	0.296297	0.0182339	0.154036	1.06714
0.410245	0.0866744	-0.18326	-0.043061	-0.20125	-0.235372	-0.139804	0.352468	0.027028	0.329898	0.058384	0.00706266	-0.00536621	-0.0424804	0.033646	-0.0663198	0.0907727	-0.119296	-0.135476	-0.14195	-0.0019233	0.0665617	0.296208	-0.174669	-0.00486084	-0.421283	-0.134184	0.295135	0.0177018	0.153036	1.06132
0.403777	0.0832506	-0.180272	-0.0430836	-0.196832	-0.236002	-0.141334	0.352247	0.0542588	0.329648	0.0583103	0.00712527	-0.00536365	-0.041633	0.0472573	-0.0662718	0.0908749	-0.11309	-0.144521	-0.142597	0.00159276	0.0524028	0.295592	-0.174176	-0.00132165	-0.421359	-0.0877867	0.295923	0.0182375	0.153458	1.0457
0.372341	0.083196	-0.181234	-0.0430432	-0.203257	-0.235204	-0.141707	0.338962	0.0737656	0.330426	0.0693329	0.00256261	-0.0270787	-0.0413243	0.0451066	-0.0684006	0.0904186	-0.115401	-0.144612	-0.141686	-0.00340947	0.0382955	0.0215768	-0.174785	-0.00509245	-0.423089	-0.094744	0.296063	0.0178049	0.151756	0.934439
0.372341	0.083196	-0.181234	-0.0430432	-0.203257	-0.235204	-0.141707	0.338962	0.0737656	0.330426	0.0693329	0.00256261	-0.0270787	-0.0413243	0.0451066	-0.0684006	0.0904186	-0.115401	-0.144612	-0.141686	-0.00340947	0.0382955	0.0215768	-0.174785	-0.00509245	-0.423089	-0.094744	0.296063	0.0178049	0.151756	0.934439
0.372939	0.0834276	-0.180973	-0.0430647	-0.202353	-0.235327	-0.142322	0.339115	0.0563295	0.330359	0.0603564	0.00691411	-0.0208248	-0.041344	0.0453253	-0.0672756	0.0905805	-0.114162	-0.143777	-0.142706	-0.00107492	0.0417988	0.0472867	-0.17417	-0.00473853	-0.422087	-0.104139	0.295927	0.017818	0.152428	0.933697
0.369838	0.0834534	-0.18078	-0.0430537	-0.202899	-0.235318	-0.142484	0.334342	0.0739135	0.330276	0.0648703	0.00357298	-0.0272846	-0.041487	0.0443934	-0.0674782	0.090688	-0.11342	-0.144481	-0.142158	-0.00336336	0.0385908	0.0493825	-0.174679	-0.00337419	-0.422509	-0.0832627	0.296031	0.0177892	0.151773	0.927732
0.37013	0.0756086	-0.181566	-0.0402411	-0.203093	-0.235457	-0.142627	0.336691	0.0658981	0.0392952	0.0710921	0.00660459	-0.027758	-0.0427716	0.0441267	-0.0379982	0.0910469	-0.115948	-0.11466	-0.142256	-0.00224228	0.0124267	0.0527815	-0.101151	-0.027479	-0.421759	-0.097372	0.297828	0.0338863	0.152176	0.794082
0.196701	0.0675308	-0.179999	-0.038816	-0.0554143	-0.235818	-0.144282	0.338169	0.0605426	0.114314	0.0662428	0.00460292	-0.0265711	-0.041445	0.0444824	-0.0501799	0.0921524	-0.112304	-0.142618	-0.14313	0.00046758	0.0393642	0.0535452	-0.145672	-0.0170422	-0.422131	-0.0930828	0.298362	0.032405	0.142238	0.684096
0.179221	0.058224	-0.18074	-0.0424917	-0.101254	-0.236035	-0.143794	0.338257	0.0642875	0.123614	0.0671819	0.00655309	-0.0257039	-0.0419565	0.0446015	-0.0469604	0.0915372	-0.112219	-0.140352	-0.144363	-0.000856423	0.036799	0.0544668	-0.125775	0.0220276	-0.422152	-0.0942177	0.193576	0.0206832	0.13196	0.626168
0.150915	0.0734112	-0.178432	-0.0405189	-0.0962483	-0.236125	-0.143032	0.340816	0.0643043	0.132936	0.0658841	0.00756419	0.0175767	-0.0414969	0.0448555	-0.0490847	0.0906964	-0.112973	-0.141834	-0.145346	-0.00103796	0.0339169	0.0581923	-0.132572	0.0632215	-0.422355	-0.0935599	0.0998357	0.0291585	0.130041	0.59914
0.163707	0.0670433	-0.180161	-0.0407167	-0.0829293	-0.236385	-0.143288	0.339042	0.0640041	0.0888022	0.0665496	0.00596629	-0.00446735	-0.0416674	0.0445305	-0.0490389	0.0910089	-0.111692	-0.0929469	-0.145985	-0.00124666	0.0347058	0.0550002	-0.123708	0.0418786	-0.420755	-0.0944768	0.12535	0.0278831	0.131499	0.577978
0.136808	0.0660057	-0.17902	-0.0402477	-0.0935414	-0.236305	-0.143388	0.338366	0.0643958	0.101263	0.0663754	0.00756028	-0.0041791	-0.0417217	0.0443466	-0.0518222	0.0908691	-0.0885432	-0.093841	-0.151676	-0.000600948	0.0362724	0.0543888	-0.128293	0.0315443	-0.421582	-0.0940398	0.114314	0.0311546	0.134357	0.569959
0.137241	0.0668874	-0.179236	-0.0403357	-0.0915476	-0.236253	-0.14344	0.338857	0.0640114	0.091076	0.066366	0.00710281	-0.00769617	-0.0416604	0.044103	-0.0507833	0.0911099	-0.0948571	-0.0749481	-0.150115	-0.000733876	0.0348875	0.0565406	-0.131234	0.0297528	-0.421966	-0.0940489	0.108618	0.0301078	0.135852	0.565857
0.158388	0.0699346	-0.138569	-0.040638	-0.0869891	-0.236309	-0.0952931	0.332819	0.0635565	0.091347	0.0667563	0.00862455	-0.00795316	-0.0416897	0.0373485	-0.049312	0.0901901	-0.0828307	-0.0648366	-0.150973	0.00113185	0.0352328	0.0566629	-0.124479	0.038052	-0.415565	-0.0984765	0.109672	0.0212863	0.13732	0.533749
0.147444	0.0658776	-0.162449	-0.0404265	-0.0912344	-0.236332	-0.127207	0.303059	0.0637033	0.0904694	0.066671	0.00784374	-0.00794258	-0.0417098	0.0440399	-0.04476	0.0752034	-0.090858	-0.0715074	-0.150551	0.00210329	0.0365776	0.0564411	-0.125056	0.0290107	-0.420741	-0.0960984	0.0819406	0.0206553	0.135813	0.523344
0.149823	0.0688735	-0.16037	-0.0405327	-0.0905781	-0.236295	-0.103682	0.306622	0.0636501	0.0848048	0.0665982	0.00852401	-0.009179	-0.0416697	0.0439174	-0.0450404	0.0455615	-0.090768	-0.070051	-0.150653	0.0048565	0.036841	0.0561139	-0.117465	0.0344674	-0.418312	-0.096547	0.0873326	0.0192741	0.135523	0.512992
0.148596	0.0673693	-0.151578	-0.0404541	-0.0916621	-0.234046	-0.102723	0.3042	0.0637901	0.0814116	0.0666301	0.00452135	-0.00816058	-0.0416724	0.0438404	-0.0456632	0.0676731	-0.091447	-0.0667021	-0.149755	0.00323463	0.0365407	0.0562127	-0.124893	0.031783	-0.419222	-0.0979858	0.0916956	0.0191229	0.135535	0.511892
0.149872	0.0671573	-0.152233	-0.0403645	-0.0910467	-0.223642	-0.10931	0.304222	0.0411246	0.0914817	0.0667972	0.00865266	-0.00860348	-0.0416734	0.0439817	-0.0425504	0.0564795	-0.0911238	-0.0649259	-0.150034	0.00215824	0.0359274	0.0560103	-0.109662	0.0345373	-0.420776	-0.0994573	0.0902595	0.0156482	0.135782	0.504376
0.148946	0.0670417	-0.152878	-0.0393214	-0.0908883	-0.224976	-0.10603	0.304639	0.0511487	0.0961516	0.0690743	0.0082241	-0.00925654	-0.04168	0.0437867	-0.0431171	0.0669138	-0.0914411	-0.0665301	-0.150171	0.00270146	0.0353978	0.0561865	-0.117273	0.032509	-0.400878	-0.0988883	0.0902505	0.0156869	0.135648	0.493137
0.144269	0.0665019	-0.15272	-0.040253	-0.105002	-0.0826538	-0.106286	0.300519	0.057736	0.0905691	0.0533631	0.00396744	-0.00865677	-0.0408813	0.0384719	-0.0443588	0.0533713	-0.0907477	-0.0614891	-0.155774	0.00119522	0.0391209	0.0555291	-0.118377	0.0314508	-0.389002	-0.100147	0.0916705	0.0136906	0.136463	0.436551
0.176286	0.0661764	-0.15254	-0.0493889	-0.113241	-0.117792	-0.114993	0.30328	0.0585258	0.0924113	0.0264401	-0.00378847	-0.0079233	-0.0410676	0.0159813	-0.0442635	0.0524539	-0.090804	-0.0666531	-0.150394	0.000272827	0.0372485	0.0562801	-0.11855	0.0317282	-0.265396	-0.099333	0.0760914	0.0189772	0.136507	0.372467
0.189073	0.0663344	-0.152824	-0.0448764	-0.108217	-0.113152	-0.106452	0.294854	0.0563039	0.0925649	0.0573839	-0.0162891	-0.0086433	-0.0410037	0.0155331	-0.0437206	0.0532901	-0.090941	-0.0645141	-0.129736	-0.000496632	0.0358997	0.0567532	-0.117643	0.0322625	-0.269861	-0.099631	0.0761872	0.0186308	0.135575	0.366286
0.115141	0.0663911	-0.152786	-0.0476679	-0.106866	-0.107854	-0.107767	0.299103	0.0581169	0.076851	0.0430829	0.000339196	-0.00864509	-0.0507389	0.019738	-0.0440848	0.0561892	-0.0902582	-0.0663189	-0.120387	-0.000105213	0.0337592	0.0565469	-0.117359	0.034742	-0.279476	-0.0989117	0.0811191	0.0116448	0.135758	0.346082
0.0867269	0.0658737	-0.153007	-0.0442818	-0.106255	-0.094802	-0.112225	0.298341	0.0487412	0.0850886	0.0433561	-0.00858614	-0.00833186	-0.0448813	0.0267517	-0.0441329	0.0536447	-0.0902011	-0.0649671	-0.116505	0.000709018	0.0340055	0.0560577	-0.117354	0.0333452	-0.284083	-0.0993616	0.0787949	0.0173426	0.135747	0.338933
0.0935405	0.0656915	-0.152795	-0.0469598	-0.105858	-0.104514	-0.109012	0.138326	0.0538113	0.0789217	0.0467755	-0.00115928	-0.00835188	-0.0499612	0.0215084	-0.0442887	0.0555781	-0.0901871	-0.0688939	-0.122083	5.51896e-05	0.0335959	0.0560399	-0.11739	0.0328924	-0.281816	-0.0972103	0.0808324	0.0332476	0.135768	0.273014
0.0994287	0.0645026	-0.151872	-0.0447925	-0.105117	-0.105751	-0.105534	0.152976	0.0554527	0.0732719	0.034649	-0.00489001	-0.00841732	-0.0482067	0.0188942	-0.0440434	0.0553991	-0.0895869	-0.0582784	-0.0856202	0.00106108	0.0386541	0.0551555	-0.117788	0.0328499	-0.281548	-0.0964396	0.0775821	0.012015	0.13947	0.265747
0.107304	0.0434211	-0.152519	-0.0463795	-0.104894	-0.0996985	-0.110527	0.142736	0.0567262	0.0808568	0.0420589	-0.00227078	-0.00836778	-0.047777	0.0216192	-0.0270359	0.0545716	-0.0899717	-0.0619394	-0.0916913	0.000215012	0.0351071	0.0565937	-0.117705	0.0328901	-0.279637	-0.0947326	0.0792087	0.0307309	0.109852	0.256571
0.0968148	0.0530012	-0.152806	-0.0456292	-0.104873	-0.101331	-0.0995907	0.153237	0.057457	0.0787755	0.0452255	-0.00364378	-0.00719508	-0.0492064	0.0233178	-0.0371107	0.0554607	-0.0899371	-0.0625504	-0.0940564	-9.09825e-06	0.0348275	0.0564358	-0.117725	0.0329659	-0.279667	-0.0964085	0.0587664	0.0168394	0.086787	0.250284
0.103967	0.0152944	-0.152554	-0.0419596	-0.0883896	-0.0960055	-0.0418328	0.137212	0.0565458	0.0789842	0.0423163	-0.00382155	-0.00873306	-0.0476779	0.0360795	-0.0354576	0.0551432	-0.0898912	-0.0650253	-0.104891	9.56236e-06	0.0340367	0.0569789	-0.117657	0.0337631	-0.279743	-0.0958291	0.0576369	0.0168012	0.100859	0.236789
0.104413	0.0225559	-0.141808	-0.0447374	-0.0829329	-0.0985041	-0.0513395	0.140474	0.0557509	0.0799036	0.0430943	-0.00453688	-0.00799241	-0.0486722	0.0279733	-0.0409228	0.0541875	-0.0899428	-0.0642878	-0.0160687	0.00157674	0.0352438	0.0572521	-0.117855	0.037946	-0.279962	-0.0953259	0.0539511	0.0202556	0.101253	0.225039
0.104132	0.0045628	-0.145375	-0.0451886	-0.082434	-0.0988283	-0.0333528	0.14135	0.0551609	0.0780484	0.0425067	-0.00231965	-0.00890243	-0.0505633	0.0274847	-0.0403956	0.0493389	-0.089554	-0.0624215	-0.0329894	0.00588072	0.0358479	0.0569387	-0.118228	0.0422517	-0.279443	-0.0958555	0.0557599	0.0179902	0.0939162	0.222958
0.104056	0.0109362	-0.142431	-0.044855	-0.0821192	-0.0982692	-0.0352168	0.141628	0.0559415	0.0795782	0.04265	-0.00310616	-0.00920272	-0.0496743	0.0309426	-0.0333477	0.050985	-0.0896731	-0.0614598	-0.0251386	0.000823141	0.0349833	0.0570087	-0.118013	0.0416395	-0.279467	-0.0955289	0.0555011	0.0185219	0.0919201	0.221143
0.104188	0.0104396	-0.141312	-0.0447774	-0.0790846	-0.0978732	-0.0318268	0.141521	0.0556805	0.0787929	0.0425131	-0.00331623	-0.00797157	-0.0490228	0.0319484	-0.0356102	0.0518418	-0.0897332	-0.065408	-0.0234792	0.0010848	0.0362269	0.0570855	-0.117727	0.0375114	-0.279467	-0.0955822	0.0559395	0.0191606	0.0935151	0.220583
0.105157	0.00810032	-0.143356	-0.0479273	-0.0789628	-0.098409	-0.0268959	0.140736	0.0554721	0.0788573	0.0487146	-0.00176973	-0.00818136	-0.0473376	0.0301789	-0.0381845	0.0458785	-0.0897448	-0.0633417	-0.0209002	0.00122624	-0.0102139	0.0567852	-0.117626	0.0401921	-0.228643	-0.0956215	0.0557843	0.00696943	0.0947993	0.193728
0.105056	0.0083646	-0.141742	-0.0477559	-0.0788918	-0.0984309	-0.028277	0.134169	0.055514	0.0787999	0.0479158	-0.00172559	-0.00818422	-0.0436436	0.030199	-0.0370988	0.0460786	-0.089744	-0.0631463	-0.0236645	0.00123769	0.00172081	0.0567612	-0.117586	0.0394512	-0.230256	-0.0953082	0.0557421	0.0105448	0.0949507	0.191711
0.104671	0.0086035	-0.139694	-0.0475197	-0.0809465	-0.0575094	-0.0332477	0.140687	0.0556696	0.0772204	0.0453105	-0.00219704	-0.00822421	-0.0456207	0.0317397	-0.0375262	0.0516543	-0.0896781	-0.0634681	-0.0249693	0.00200813	-0.00626021	0.0555157	-0.107225	0.0388616	-0.23007	-0.0945679	0.0558024	0.00734018	0.0938656	0.184593
0.104801	0.0107291	-0.1027	-0.046191	-0.0808157	-0.0772403	-0.0337847	0.14219	0.0430568	0.0775646	0.0474457	0.0155417	-0.00828326	-0.0425568	0.0240928	-0.0388799	0.00689491	-0.0892625	-0.0619085	-0.023818	0.000226463	0.0117405	0.0567517	-0.115019	0.0386879	-0.233032	-0.0936803	0.0570262	0.0112802	0.0596384	0.172486
0.104753	0.0105622	-0.107959	-0.0469011	-0.0808334	-0.0684442	-0.0343686	0.141271	0.0502821	0.0775797	0.0463208	0.00591812	-0.00839331	-0.0399109	0.0278516	-0.0382743	0.0306963	-0.0893871	-0.0631177	-0.0240446	0.000307263	0.00329565	0.0558427	-0.113474	0.0386148	-0.232401	-0.0938781	0.0567446	0.010411	0.0400454	0.170675
0.104778	0.0106879	-0.105925	-0.0465712	-0.0808398	-0.070386	-0.0339406	0.141498	0.044726	0.0775247	0.0469432	0.0107957	-0.00832191	-0.0391881	0.0261502	-0.0382606	0.0170793	-0.0895309	-0.0624571	-0.0235948	0.000639037	0.00861683	0.0561559	-0.113897	0.0385859	-0.232986	-0.0938872	0.0571711	0.0105066	0.0440553	0.1701
0.104936	0.0103119	-0.105281	-0.0464341	-0.0811506	-0.0673803	-0.0336064	0.141295	0.0464458	0.077641	0.0464369	0.00779486	-0.00830203	-0.0342877	0.0254992	-0.0382967	0.0168022	-0.0890856	-0.0631884	-0.0238518	2.29424e-05	0.00783078	0.0558514	-0.0315191	0.038385	-0.232832	-0.0939429	0.0567859	0.010756	0.0463099	0.15729
0.104871	0.0104759	-0.106859	-0.0464258	-0.0817818	-0.0677802	-0.0340727	0.140741	0.0476777	0.077598	0.0461382	0.00575825	-0.00845076	-0.0371597	0.0262247	-0.0381719	0.0204342	-0.0401307	-0.0625777	-0.0239773	0.000228633	0.00822048	0.0560444	-0.0579063	0.0375477	-0.23287	-0.0939179	0.057261	0.010538	0.0497845	0.154395
0.105127	0.0099068	-0.107389	-0.0466963	-0.0814617	-0.0668583	-0.0337413	0.141295	0.0459886	0.077565	0.0462552	0.000317922	-0.00843511	-0.0369997	0.026947	-0.0382028	0.0213956	-0.0430042	-0.0629275	-0.0240527	0.000298196	0.00661925	0.0322541	-0.0222492	0.0363693	-0.233003	-0.0939575	0.0566923	0.0106615	0.0504588	0.149708
0.103586	0.010208	-0.108631	-0.0344114	-0.0818565	-0.0564202	-0.0339712	0.133968	0.0377999	0.0775748	0.0456467	0.00180017	-0.00864611	-0.0355353	0.0254155	-0.0420987	0.0187862	-0.042749	-0.0632737	-0.0238916	0.000436502	0.00645249	0.0534079	-0.027852	0.0382334	-0.233051	-0.0938958	0.0605854	0.010685	0.0441639	0.146844
0.0364474	0.0171728	-0.105979	-0.0358672	-0.0819524	-0.0642361	-0.033204	0.135922	0.0454942	0.0775178	0.0490678	-0.000783935	-0.00871791	-0.0220943	0.02561	-0.0422373	0.0200399	-0.0396986	-0.0714631	-0.024116	0.000345025	0.00789105	0.0291378	-0.0286949	0.0383205	-0.23233	-0.0938769	0.056635	0.0107708	0.0498037	0.137516
0.0269625	0.0112626	-0.108114	-0.0372912	-0.0819015	-0.0592156	-0.0340256	0.136005	0.042664	0.0775083	0.0466058	-0.000123829	-0.0105133	-0.0360355	0.0260455	-0.0439883	0.0186164	-0.0427251	-0.0637042	-0.0206406	0.000313437	0.00662727	0.0258797	-0.0301523	0.0321705	-0.232517	-0.0938472	0.052599	0.0107683	0.0460911	0.135017
0.00867912	0.0112735	-0.107763	-0.0400118	-0.0818525	-0.0602173	-0.0339559	0.136413	0.0426621	0.0775066	0.0459107	-0.000191626	-0.00875132	-0.0367174	0.025836	-0.0418696	0.0194215	-0.0409221	-0.0631934	-0.0227811	0.000423765	0.00668198	0.0219644	-0.0291231	0.0361438	-0.232596	-0.0940965	0.0537265	0.0107039	0.045901	0.134593
0.012019	0.00925868	-0.107826	-0.0380321	-0.0818818	-0.0598259	-0.0340549	0.136011	0.0417371	0.0774992	0.046151	0.00190055	-0.00879104	-0.0291006	0.0257756	-0.0409341	0.0192187	-0.0412873	-0.0633837	-0.0229096	-0.000456156	0.00681394	0.0245648	-0.0305436	0.0360325	-0.23262	-0.0941004	0.0539269	0.0112171	0.0463872	0.134042
0.022139	0.00911692	-0.105979	-0.0370339	-0.0819223	-0.0595359	-0.0379091	0.0736254	0.0426322	0.0548845	0.0462636	0.000357702	-0.010149	-0.0326451	0.0259488	-0.0423408	0.0191209	-0.0388598	-0.0636437	-0.022636	0.000526136	0.00620683	0.031159	-0.0309292	0.0350832	-0.232644	-0.0939785	0.055956	0.0107499	0.0464667	0.118892
0.0278113	0.00876404	-0.050398	-0.0370421	-0.0348278	-0.0602351	-0.0358913	0.0983218	0.0424573	0.0601229	0.0461368	0.00145846	-0.0131457	-0.0371124	0.0270686	-0.0409005	0.0188743	-0.0394933	-0.0635659	-0.021472	0.000250939	0.0104797	0.0246618	-0.037941	0.0323618	-0.232711	-0.0939534	0.0379842	0.0112837	0.0462399	0.108375
0.0167496	0.00758058	-0.048976	-0.0373817	-0.0304062	-0.0603755	-0.0378005	0.0836173	0.0425372	0.0526325	0.0460527	0.00281909	-0.0175739	-0.0325139	0.0377114	-0.0370561	0.0185833	-0.0403129	-0.0634819	-0.0222345	0.000252778	0.0432919	0.0237663	-0.0444085	0.0194084	-0.232702	-0.0920594	-0.00560265	0.013119	0.0461106	0.104232
0.016006	0.00852748	-0.0563333	-0.0375258	-0.0364583	-0.0602375	-0.0377733	0.084287	0.0424205	0.0549841	0.0461231	0.00141542	-0.0121526	-0.034718	0.0286412	-0.0395262	0.0186892	-0.0398771	-0.0635335	-0.0221724	0.000239374	0.0137966	0.0240956	-0.0415155	0.0212461	-0.232696	-0.0931442	0.0058645	0.0119591	0.0461884	0.103635
0.0162173	0.00759794	-0.0518886	-0.0375422	-0.0343459	-0.0603236	-0.0381066	0.0832322	0.042315	0.0548487	0.0460896	0.00163309	-0.0141514	-0.0337971	0.0338719	-0.0382849	0.0188186	-0.0398054	-0.063618	-0.02226	0.000207328	0.0134019	0.0241057	-0.0425371	0.0172658	-0.232685	-0.0924489	0.00217446	0.012191	0.0461551	0.102825
0.0181486	0.00767758	-0.0516451	-0.0372481	-0.0322304	-0.0601436	-0.0353483	0.0827852	0.0424759	0.0532136	0.0460731	0.00247493	-0.0133471	-0.0331998	0.0315276	-0.0379891	0.0187023	-0.0401445	-0.0635897	-0.0221317	0.000347359	0.0138955	0.0242562	-0.0405162	0.0199809	-0.232703	-0.0929659	0.00441878	0.0119465	0.0461834	0.10209
0.0173571	0.00744689	-0.004772	-0.0353243	-0.0320737	-0.0601661	-0.0358666	0.0811194	0.0423924	0.0538386	0.0461069	0.00260125	-0.0129846	-0.0340289	0.0304168	-0.0367655	0.034157	-0.0401022	-0.0633902	-0.0262518	0.000258807	0.0126484	0.0243223	0.00667677	0.0218676	-0.231808	-0.0927782	0.00303137	0.0124248	0.0461586	0.0979683
0.0177715	0.00761143	-0.0106152	-0.0373271	-0.0324423	-0.0601606	-0.0343623	0.0810755	0.0423734	0.0538276	0.0461055	0.00237725	-0.0132244	-0.0333532	0.030733	-0.0372923	0.0187932	-0.0400992	-0.0635006	-0.0223999	0.000231353	0.012741	0.0243502	0.00244986	0.0215492	-0.232007	-0.0927678	0.00475222	0.0120434	0.0461645	0.097205
0.0182699	0.00771154	-0.0176764	-0.0368747	-0.0331362	-0.0601405	-0.0355664	0.0813978	0.0421829	0.0346193	0.0446662	0.0065521	-0.0124022	-0.0343909	0.0190194	-0.0370771	0.0209573	-0.0401841	-0.0638779	-0.0252934	0.000225833	0.0123973	0.0240205	-0.0044598	0.0214097	-0.232067	-0.0929522	0.00359031	0.0125023	0.00601559	0.0934434
0.0182699	0.00771154	-0.0176764	-0.0368747	-0.0331362	-0.0601405	-0.0355664	0.0813978	0.0421829	0.0346193	0.0446662	0.0065521	-0.0124022	-0.0343909	0.0190194	-0.0370771	0.0209573	-0.0401841	-0.0638779	-0.0252934	0.000225833	0.0123973	0.0240205	-0.0044598	0.0214097	-0.232067	-0.0929522	0.00359031	0.0125023	0.00601559	0.0934434
0.0183126	0.00761772	-0.0187419	-0.036919	-0.0329697	-0.0601485	-0.0354602	0.0813732	0.0422579	0.0354305	0.0448129	0.00638944	-0.0125375	-0.0341718	0.0184331	-0.0371139	0.0199351	-0.0401792	-0.0638538	-0.0252145	0.000211945	0.0126487	0.0195612	-0.007561	0.0213293	-0.232103	-0.09295	0.00405572	0.0124795	0.00670428	0.0933319
0.0183866	0.00773403	-0.0211785	-0.0369097	-0.0328803	-0.0601479	-0.0353317	0.0812856	0.0423346	0.0356496	0.0454328	0.00458889	-0.0128897	-0.0339457	0.015015	-0.037217	0.0197191	-0.040197	-0.063789	-0.0231163	0.000222174	0.0128983	0.0193524	-0.00770974	0.0212429	-0.232135	-0.0929035	0.00372996	0.0123113	0.00869106	0.0932588
0.0183574	0.00766257	-0.0189925	-0.0369341	-0.0328939	-0.0601791	-0.0351712	0.07754	0.0421921	0.0357134	0.0450447	0.00559304	-0.0127809	-0.0340303	0.017828	-0.0372295	0.0201282	-0.0402394	-0.0638059	-0.0230811	-0.000846495	0.013028	0.021648	-0.00717683	0.0211233	-0.231579	-0.0929039	0.00393367	0.0122079	0.00880917	0.0924819
0.0183137	0.0142183	-0.0184735	-0.0370011	-0.0329769	-0.0602733	-0.0350896	0.077188	0.0415894	0.0363486	0.0453166	0.00353063	-0.0128337	-0.0341062	0.0172591	-0.037542	0.0207286	-0.0326303	-0.0644095	-0.0234758	-0.00120637	0.0100954	0.0215228	-0.0084364	0.0197201	-0.19877	-0.0929212	0.009773	0.0119939	-0.00015487	0.0779137
0.016052	0.00975918	-0.0190478	-0.0369681	-0.0313256	-0.0605036	-0.0269328	0.0791961	0.0250525	0.0356468	0.0453905	0.00448225	-0.0128248	-0.034141	0.0171893	-0.0372719	0.0205586	-0.035261	-0.0503787	-0.0242318	-0.000709131	-0.0100321	0.00738702	-0.00847135	0.0204404	-0.201664	-0.09289	0.00568281	0.0119896	0.00917755	0.0757089
0.0157724	0.0100149	-0.0194939	-0.0369709	-0.0288021	-0.0605277	-0.0241149	0.0790816	0.0156857	0.0356665	0.0453874	0.00432974	-0.0127914	-0.0341588	0.0170015	-0.0374532	0.0203149	-0.0342536	-0.0454277	-0.024139	-0.000621303	0.0077867	0.00997384	-0.00847416	0.020546	-0.201968	-0.0928659	0.00510752	0.0121069	0.00765561	0.0745768
0.0161018	0.010548	-0.0197707	-0.0369872	-0.0230475	-0.0606407	-0.024838	0.0790375	0.0261572	0.0358213	0.0445368	0.00454383	-0.0128093	-0.03419	0.017158	-0.0374324	0.019191	-0.0328878	-0.0421568	-0.0239892	-0.000492762	0.00718148	0.0177708	-0.00834723	0.0204661	-0.201083	-0.0928612	0.00668975	0.0121509	0.00564126	0.0741427
0.016878	0.012243	-0.0197252	-0.0190788	-0.0248641	-0.0604575	-0.0267043	0.0788537	0.0236237	0.0357737	0.044156	0.00441702	-0.0127586	-0.0341209	0.0156025	-0.0377483	0.0196953	-0.0289475	-0.045981	-0.0247068	-0.000630604	0.00148435	0.0113175	-0.00842301	0.0205729	-0.200596	-0.0931466	0.00525976	0.0121426	0.00707587	0.0729106
0.0157688	0.00980706	-0.0197018	-0.0148852	-0.0248419	-0.0604507	-0.0225045	0.078657	0.0271435	0.0356726	0.0450039	-0.00300344	-0.0127836	-0.0342256	0.0148339	-0.0386912	0.0197092	-0.033186	-0.0427149	-0.0238593	-0.000731937	0.00533149	0.0144294	-0.00846504	0.02089	-0.201591	-0.0608295	0.00665515	0.0120905	0.00680854	0.0682195
0.0173126	0.00991988	-0.0195605	-0.00593978	-0.025566	-0.0602215	-0.0227949	0.0471869	0.0284489	0.0356905	0.0448538	-0.00151836	-0.012767	-0.0342226	0.0164367	-0.0380334	0.0198927	-0.0328596	-0.0426445	-0.0241375	-0.00073066	0.00337558	0.00978381	-0.00844605	0.0213925	-0.201342	-0.0660617	0.00645336	0.0120999	0.00686276	0.0646418
0.0160978	0.0101425	-0.0194482	-0.0172327	-0.0249179	-0.0605008	-0.0229932	0.0468315	0.0252954	0.035727	0.0442398	0.00552837	-0.0127414	-0.0341924	0.0165519	-0.0377294	0.0198559	-0.0326501	-0.042974	-0.0241853	-0.00066055	0.00415278	0.0137884	-0.00842885	0.0208591	-0.201614	-0.0620962	0.00613969	0.0121439	0.00701971	0.0643177
0.0154048	0.00975278	-0.0194975	-0.00595287	-0.025323	-0.0601772	-0.022822	0.0512672	0.0244656	0.0356978	0.0444711	0.00293867	-0.0127641	-0.0330694	0.0163019	-0.0383431	0.021061	-0.0325129	-0.0416316	-0.0238897	0.0022068	0.00868813	0.0137684	-0.00845662	0.0210294	-0.158384	-0.066557	0.00626346	0.0120662	0.00703858	0.0493493
0.0158646	0.00932881	-0.0194737	-0.00232843	-0.0253636	-0.060364	-0.0229438	0.04914	0.0251884	0.0357398	0.0445232	0.00136456	-0.0127932	-0.0291506	0.0148826	-0.0388504	0.0204882	-0.0308096	-0.042083	-0.0220571	0.00510928	0.00603506	0.0142461	-0.00846997	0.0212131	-0.157262	-0.0640371	0.00636275	0.0120079	0.00684775	0.0480693
0.0158646	0.00932881	-0.0194737	-0.00232843	-0.0253636	-0.060364	-0.0229438	0.04914	0.0251884	0.0357398	0.0445232	0.00136456	-0.0127932	-0.0291506	0.0148826	-0.0388504	0.0204882	-0.0308096	-0.042083	-0.0220571	0.00510928	0.00603506	0.0142461	-0.00846997	0.0212131	-0.157262	-0.0640371	0.00636275	0.0120079	0.00684775	0.0480693
0.0155279	0.00952448	-0.0193676	-0.00761669	-0.0251915	-0.0604001	-0.0229723	0.0495852	0.0248401	0.0357271	0.0445636	0.001415	-0.0127941	-0.0288507	0.0140713	-0.0392113	0.0205152	-0.0309324	-0.0298495	-0.0249504	0.0207545	0.00670852	0.0143592	-0.00814399	0.0220512	-0.119438	-0.0641307	0.0063585	0.0121973	0.00681216	0.0373867
0.0148579	0.00952448	-0.0193957	-0.00749992	-0.025228	-0.0603699	-0.0229079	0.0496985	0.0248339	0.0357304	0.0445641	0.00141682	-0.012792	-0.0289639	0.014063	-0.0392175	0.020566	-0.0309413	-0.0299501	-0.0248268	0.018736	0.00669516	0.0143261	-0.00814511	0.0220302	-0.119709	-0.0639809	0.00638921	0.0120509	0.00700795	0.0373446
0.0152917	0.00952137	-0.019487	-0.00637914	-0.0252072	-0.060399	-0.0227779	0.0496227	0.0247351	0.0357308	0.0445612	0.00144274	-0.0127967	-0.0289119	0.0136181	-0.0390879	0.0205301	-0.0312746	-0.0307057	-0.0233147	0.0159184	0.00700718	0.0143879	-0.00818074	0.0219669	-0.119701	-0.0638513	0.0063878	0.0121757	0.00683176	0.037185
0.0145954	0.00954141	-0.0194138	-0.00676562	-0.0251733	-0.0447908	-0.0229718	0.0496432	0.0248143	0.0357576	0.0442805	0.00144142	-0.0132676	-0.0241031	0.0136898	-0.0392491	0.0203216	-0.0313523	-0.0313959	-0.0251694	0.0188116	0.00664028	0.0145969	-0.00822231	0.0212525	-0.120266	-0.0640071	0.00453671	0.0121657	0.00714728	0.0356269
0.0148375	0.00952889	-0.019389	-0.00681218	-0.0252358	-0.049279	-0.0228835	0.0169515	0.0249201	0.0348605	0.0454026	0.00147508	-0.0133008	-0.0273652	0.0135715	-0.0393252	-0.0017905	-0.0321401	-0.0313802	-0.0239727	0.0196445	0.00681893	0.0144054	-0.0081926	0.0129906	-0.051745	-0.0606372	0.00176393	0.0121675	0.00805944	0.0212077
0.0145653	0.0095376	-0.0193771	-0.00692346	-0.0251913	-0.0469379	-0.0229826	0.000317148	0.0254934	0.0353792	0.0440327	0.00143472	-0.0127295	-0.0238402	0.0136598	-0.0392055	-0.0122366	-0.031693	-0.0304494	-0.0223463	0.02197	0.00696175	0.0143879	-0.0079337	0.00181826	-0.0518295	-0.0622824	-0.00117053	0.0121738	0.00801123	0.0205535
0.0145822	0.0095368	-0.01938	-0.00687869	-0.0251904	-0.0468209	-0.0229658	0.00350075	0.0253852	0.0355139	0.0441102	0.00143109	-0.012758	-0.0240327	0.0136947	-0.0392388	-0.00414234	-0.0315951	-0.0304236	-0.0226556	0.0223346	0.00692573	0.0144008	-0.00797878	0.00484968	-0.0498135	-0.0625235	-0.00104273	0.0121711	0.00752236	0.0203059
0.0147325	0.00954253	-0.0193867	-0.00691547	-0.0251911	-0.0468689	-0.0233541	-0.00174602	0.0252534	0.0319032	0.0441893	0.0014708	-0.0128	-0.0242442	0.0136729	-0.0375915	-0.00465933	-0.0317152	-0.0305141	-0.022739	0.0221476	0.00692531	0.0144017	-0.00793957	0.00370942	-0.0506969	-0.0623733	-0.000914585	0.0121773	0.00773767	0.0200416
0.0147477	0.00976097	-0.0193162	-0.00687348	-0.0251882	-0.0476764	-0.0239061	-0.00302391	0.0238515	0.0283657	0.0445971	0.00164566	-0.0130015	-0.0213287	0.0136573	-0.0371157	-0.00257017	-0.0317059	-0.0305573	-0.0231038	0.0208641	0.00690098	0.0143131	-0.00883097	0.00680938	-0.051353	-0.0599255	-0.000531155	0.0121837	0.00799632	0.0195068
0.015063	0.00986571	-0.0193156	-0.0069069	-0.0251791	-0.0478291	-0.0234381	-0.000107173	0.024396	0.0278427	0.0443473	0.00179886	-0.0130167	-0.0207572	0.0136588	-0.0360362	-0.00578483	-0.0317451	-0.0305057	-0.0228376	0.0219464	0.00688991	0.0141753	-0.0097193	0.0051057	-0.0516962	-0.0577295	-9.99007e-05	0.0120634	0.00828796	0.0192051
0.0143659	0.00971738	-0.0192823	-0.00679917	-0.0251794	-0.0275078	-0.0242872	-0.0020862	0.0162695	0.0262375	0.03553	0.00146878	-0.0128168	-0.0223607	0.0140406	-0.0374889	-0.00395754	-0.0240652	-0.0304993	-0.0248319	0.0210904	0.00617629	0.014151	-0.0083666	0.00367496	-0.0515374	-0.0590432	-0.000353798	0.0107082	0.00786788	0.0164154
0.0138363	0.00967373	-0.0192256	-0.00770105	-0.0251907	-0.0223982	-0.0247009	0.000107572	0.0170123	0.0279605	0.041316	0.000906533	-0.0116638	-0.0227801	0.0149275	-0.024132	-0.00573956	-0.0243734	-0.0305039	-0.0239275	0.021448	0.00579265	0.0135104	-0.00917438	0.0049449	-0.0512776	-0.0577421	-0.000367867	0.0118973	0.00787674	0.0157816
0.0145216	0.00965442	-0.0191698	-0.0066963	-0.0251846	-0.0227736	-0.0243603	-1.86622e-05	0.00872205	0.0266873	0.0410193	0.00115051	-0.0123129	-0.0238384	0.0146647	-0.0263245	-0.00399995	-0.0100007	-0.0305017	-0.0244528	0.0214887	0.00391864	0.0140844	-0.00857039	-0.00205698	-0.0513913	-0.0584925	-0.000449955	0.0114491	0.00782038	0.0152152
0.0145018	0.0096596	-0.01917	-0.00671378	-0.0251849	-0.023019	-0.0240168	-8.10096e-05	0.0115134	0.0267011	0.038939	0.00124552	-0.012249	-0.0229929	0.0146635	-0.0263133	-0.00403198	-0.0136265	-0.0304987	-0.0244239	0.0212791	0.00437916	0.0140188	-0.0085541	-0.000354839	-0.0513467	-0.0584898	-0.000363948	0.0116962	0.00783482	0.0151329
0.0142748	0.00966941	-0.0192452	-0.0072626	-0.0153562	-0.0241299	-0.0245615	-0.00037406	0.0136089	0.0271933	0.0383089	0.000952888	-0.0123442	-0.0227267	0.0145685	-0.0253575	-0.00469394	-0.012157	-0.030504	-0.0249002	0.0211466	0.0048987	0.0137447	-0.0087038	0.00364368	-0.051325	-0.0583111	-0.000354793	0.011595	0.0078619	0.0147594
0.0144195	0.00966831	-0.0192282	-0.00694223	-0.0194014	-0.0109049	-0.0244848	-0.000138441	0.012345	0.0267872	0.0387692	0.00106817	-0.0149563	-0.0225161	0.0146107	-0.0237546	-0.0043409	-0.0108377	-0.0305062	-0.0245606	0.0210577	0.00373635	0.013879	-0.00864073	0.00262559	-0.0513092	-0.0583869	-0.000367619	0.0115613	0.00783724	0.0143353
0.0142136	0.00958179	-0.019296	-0.00698078	-0.0023593	-0.0133434	-0.0245172	-0.000892538	0.013092	0.0268903	0.0381849	0.000934394	-0.0130415	-0.02248	0.0147238	-0.0256306	-0.00475236	-0.0134866	-0.0305059	-0.0233651	0.0211674	0.00433809	0.01371	-0.00868453	0.00258192	-0.0513508	-0.0583816	-8.39113e-05	0.0101942	0.00785798	0.0140319
0.0133481	0.00961892	-0.0192014	-0.00696556	-0.00620731	-0.0110536	-0.0245367	-0.00042919	0.0122467	0.0270668	0.0382685	0.000936287	-0.0124407	-0.0224351	0.0150326	-0.0259981	-0.00474893	-0.0129924	-0.0305075	-0.0199876	0.021177	0.00368545	0.0138241	-0.00872179	0.00272836	-0.0488717	-0.0583809	1.70872e-05	0.00972949	0.00805422	0.0135733
0.0134614	0.00962541	-0.0192374	-0.0069801	-0.00525542	-0.0118967	-0.0245236	-0.00111687	0.00958534	0.0219621	0.0383013	0.000948959	-0.0133096	-0.0224887	0.0162255	-0.0259237	-0.00467399	-0.0128616	-0.0305064	-0.0153925	0.0211518	0.00384688	0.0137222	-0.00869079	0.00309189	-0.0487934	-0.0583429	-2.81893e-05	0.00993066	0.00806913	0.0131636
0.0134411	0.00958789	-0.0192326	-0.00696734	-0.00650526	-0.0113777	-0.0245196	-0.000967474	0.00857973	0.0265695	0.0149054	0.000947809	-0.0130713	-0.0224697	0.0153999	-0.0257887	-0.00460951	-0.0131181	-0.0305068	-0.0170028	0.0211734	0.00395825	0.0138104	-0.00868054	0.00290986	-0.0493786	-0.0583311	-9.48791e-05	0.00123457	0.0080027	0.0121035
0.0134981	0.00955341	-0.0192523	-0.00695977	-0.0055987	-0.0119935	-0.0245345	-0.00193541	0.00789251	0.0249873	0.0141179	0.00099179	-0.0134051	-0.022475	0.0153248	-0.0258106	-0.00466141	-0.012866	-0.030515	-0.0162894	0.0211717	0.00406422	0.0137848	-0.00868639	0.00321503	-0.0487985	-0.0583448	-6.79559e-05	0.00206213	0.00798392	0.011924
0.0132323	0.00991977	-0.0192383	-0.00697665	-0.00559486	-0.0118075	-0.0124872	-0.000997731	0.0105513	0.0265324	0.016349	0.000977656	-0.013083	-0.0224664	0.015705	-0.0245521	-0.00562031	-0.0131351	-0.0305068	-0.0161685	0.0211562	0.00395889	0.0117442	-0.00867559	0.0028424	-0.0488263	-0.0575037	-0.000105325	0.00574506	0.00923315	0.0115185
0.0134178	0.00979419	-0.0195569	-0.00697089	-0.00606129	-0.0117895	-0.0135667	-0.00104885	0.00879151	0.0256822	0.015779	0.000995019	-0.0133718	-0.0224441	0.0155069	-0.0256297	-0.00512812	-0.0130341	-0.0305312	-0.016529	0.0211683	0.00402484	0.0131012	-0.00866668	0.00296221	-0.0436796	-0.0574022	-7.39522e-05	0.005738	0.00875378	0.0110685
0.0134114	0.0096434	-0.0193773	-0.00696596	-0.00582128	-0.0118592	-0.0160141	-0.00104102	0.00922904	0.0246332	0.0166739	0.00100726	-0.0134111	-0.0224708	0.0154536	-0.0252924	-0.00496257	-0.0130367	-0.0305153	-0.0164438	0.0211704	0.00413807	0.0131515	-0.00866754	0.00300311	-0.0422726	-0.0575662	-7.51096e-05	0.00330429	0.00811594	0.0109595
0.013409	0.00977264	-0.0194482	-0.00696737	-0.00511615	-0.0117925	-0.0139668	-7.28144e-05	0.00824751	0.0251885	0.0166223	0.000999867	-0.0133122	-0.022453	0.0154708	-0.0255159	-0.00501364	-0.0130329	-0.0305115	-0.0164889	0.0108568	0.00353467	0.0146854	-0.00741039	0.00301902	-0.0422391	-0.0574957	-9.0753e-05	0.0042347	0.00838065	0.0105999
0.0134125	0.00980495	-0.0194192	-0.0069614	-0.00256395	-0.0118054	-0.0142109	-0.000693392	0.00766694	0.0251343	0.0163353	0.00100303	-0.013319	-0.0224589	0.0154738	-0.0254927	-0.00502123	-0.0130996	-0.030508	-0.0164773	0.0117127	0.00118768	0.0139713	-0.00811323	0.00308467	-0.042069	-0.0575165	-9.25902e-05	0.00335527	0.00849008	0.0105489
0.0144619	0.00977423	-0.0197374	-0.00696894	-0.00392859	-0.0117829	-0.0147989	-0.000569182	0.00868193	0.0249856	0.0162395	0.000179592	-0.0097439	-0.022603	0.0154751	-0.025508	-0.00510751	-0.013014	-0.0302867	-0.0165	0.012418	0.00102466	0.0131899	-0.00716236	0.00291218	-0.0361836	-0.0575268	-0.000147115	0.00442753	0.00846168	0.0100596
0.0148727	0.00977805	-0.0194788	-0.00704904	-0.0037355	-0.0117845	-0.0148311	-0.000425423	0.00782468	0.0249784	0.0124932	0.000483646	-0.00933975	-0.0224968	0.0154552	-0.0257124	-0.00538478	-0.013068	-0.0302511	-0.0164998	0.0111242	0.00121324	0.0141233	-0.00782464	0.00288541	-0.0359043	-0.0574972	-8.775e-05	0.0045435	0.00853692	0.00992363
0.0143852	0.00979463	-0.0196433	-0.00700787	-0.00365312	-0.00308706	-0.0144268	-0.00056104	0.00814877	0.0250061	0.0105627	0.000958198	-0.00828053	-0.0225273	0.015436	-0.0255737	-0.0051592	-0.013057	-0.0302398	-0.0164315	0.00854621	0.00225111	0.0121049	-0.00759204	0.00301219	-0.0353969	-0.0574704	-3.79484e-05	0.00412111	0.0084841	0.00955933
0.0143326	0.00979284	-0.0195729	-0.0069846	-0.00380361	-0.00417244	-0.0143722	-0.00058474	0.00642654	0.0250428	0.00952183	0.000897809	-0.00393989	-0.0226221	0.0154171	-0.0256114	-0.00515187	-0.0130581	-0.0302647	-0.0164698	0.00702314	0.00216158	0.0122683	-0.00762362	0.00301822	-0.0355726	-0.0574904	-2.87316e-05	0.00443094	0.00849565	0.00947118
0.0142061	0.009798	-0.0143204	-0.00801115	-0.00338751	-0.00393926	-0.0103267	-0.000228201	0.00836266	0.0244617	0.0096194	0.000725328	-0.00525495	-0.022615	0.00753118	-0.0255999	-0.00516077	-0.013007	-0.030275	-0.0115621	0.00883323	0.00186991	0.0130507	-0.00766775	0.00297819	-0.0363621	-0.0575177	-3.70309e-05	0.00442991	0.00985173	0.009026
0.0140773	0.00978268	-0.00620764	-0.00728786	-0.00409543	-0.00575664	-0.012656	-0.000238289	0.00802705	0.0242794	0.00927021	0.000739375	-0.00706253	-0.0225917	0.00381625	-0.0255558	-0.00514179	-0.0129527	-0.0302641	-0.0124777	0.0068221	0.00194727	0.0112322	-0.00773529	0.00299266	-0.0362918	-0.0575006	0.000232833	0.00434322	0.0104026	0.00882565
0.0143137	0.00973075	-0.00737736	-0.00726457	-0.00406418	-0.00562382	-0.0126633	-0.000169716	0.00805084	0.0243057	0.00887374	0.000730586	-0.0068091	-0.0226131	0.0054151	-0.0255667	-0.00516191	-0.0129508	-0.0302647	-0.0126632	0.00740288	0.0019159	0.0105775	-0.00766456	0.00299373	-0.0362547	-0.0575053	8.36477e-05	0.00434885	0.00913809	0.00882329
0.0143042	0.00976139	-0.00641833	-0.00737166	-0.00410657	-0.0050282	-0.0122124	-0.000315663	0.00803478	0.0243826	0.00883173	0.000637101	-0.00678521	-0.0226024	0.00491219	-0.0255397	-0.00518271	-0.0129394	-0.0302453	-0.0127426	0.00703802	0.00192327	0.00902969	-0.00768544	0.00299219	-0.0360713	-0.0574977	7.82043e-05	0.00437799	0.0089036	0.0087374
0.0116834	0.00992211	-0.00728508	-0.00730389	-0.00444103	-0.00550701	-0.0129477	-8.84219e-05	0.00639362	0.024156	0.00872514	0.000684249	-0.00627106	-0.0222307	0.00576313	-0.0255365	-0.00517652	-0.0129076	-0.0303842	-0.0127393	0.00537063	0.0020533	0.0104892	-0.00792375	0.00298563	-0.0361832	-0.00817866	0.000154046	0.00434661	0.00920553	0.00545236
0.0117388	0.00991746	-0.00729089	-0.00787852	-0.00518572	-0.00553014	-0.0126144	-8.27455e-05	0.00639737	0.0240607	0.00872378	0.000684349	-0.00611561	-0.0222749	0.00577633	-0.0255334	-0.00521625	-0.0129105	-0.0303943	-0.0127951	0.00545955	0.00202987	0.0103531	-0.00792743	0.00298566	-0.0351382	-0.0101383	2.73374e-05	0.00444676	0.00919304	0.00541935
0.0133079	0.00982057	-0.00692934	-0.00870441	-0.00567079	-0.00670264	-0.0120694	-0.000154863	0.00569141	0.0236194	0.00852078	0.00067566	-0.00566304	-0.0197742	0.00631689	-0.0254492	-0.00531968	-0.0126397	-0.0312322	-0.013162	0.00541585	0.0020817	0.0107184	-0.00849883	0.0029799	-0.0261895	-0.00442597	-1.41063e-05	0.00452302	0.00939595	0.00477471
0.0124812	0.00981024	-0.00714082	-0.0091164	-0.00543438	-0.00579384	-0.0123663	-7.85562e-06	0.00640453	0.0240846	0.00848662	0.000682849	-0.00567278	-0.0183613	0.0058541	-0.0215276	-0.00553671	-0.0125031	-0.0300318	-0.0129848	0.00624348	0.00202667	0.0105168	-0.00821475	0.00291237	-0.0259371	-0.010355	-3.3858e-05	0.00457238	0.00955542	0.00454207
0.012524	0.00931335	-0.00714089	-0.00898388	-0.00537322	-0.00584628	-0.012356	-8.82967e-06	0.00643136	0.024074	0.00848486	0.000682699	-0.00568343	-0.0184494	0.00585463	-0.0217791	-0.00553787	-0.0125053	-0.0301599	-0.0129927	0.00583623	0.0020288	0.0105168	-0.00821316	0.00291453	-0.0259913	-0.00982112	-2.88005e-05	0.00457829	0.0095562	0.00454017
0.012774	0.00980651	-0.00713901	-0.00901964	-0.00530325	-0.00586679	-0.0120402	-3.55889e-06	0.00671362	0.0240209	0.0078953	-2.24921e-05	-0.0057563	-0.0187435	0.00629785	-0.0221822	-0.00566601	-0.012753	-0.0302783	-0.0129827	0.00621662	0.0020285	0.0103056	-0.00808406	0.00278895	-0.0140271	-0.00165373	-1.00058e-05	0.00460123	0.00968186	0.00401631
0.0126273	0.00985124	-0.0070868	-0.00796902	-0.00523484	-0.00560904	-0.0123714	3.17023e-06	0.00665574	0.0240552	0.00239899	-0.00243746	-0.00577403	-0.0170301	0.00669054	-0.0220624	-0.00558729	-0.0126621	-0.0303441	-0.0130608	0.00670922	0.00201171	0.0103635	-0.00772313	0.00154268	-0.0115932	-0.00271735	0.000135512	0.00466103	0.00982006	0.00383301
0.0127996	0.0098396	-0.00704103	-0.00848241	-0.00548043	-0.00585572	-0.0125776	-2.25276e-05	0.00657354	0.0241128	0.006247	-0.00144145	-0.00579143	-0.0179968	0.00646165	-0.0214217	-0.00550324	-0.0112017	-0.0301694	-0.0130458	0.00630453	0.0020291	0.0102059	-0.00508132	0.0012754	-0.0120439	-0.00337029	8.95309e-05	0.00469476	0.00968656	0.00381241
0.0127145	0.00984431	-0.0070633	-0.00799576	-0.00546099	-0.00582854	-0.0125229	-2.43262e-05	0.00662196	0.0240883	0.00323258	-0.00179955	-0.0057582	-0.0174405	0.00653021	-0.0215595	-0.00555486	-0.0108893	-0.0302819	-0.0130172	0.0064341	0.00201999	0.0103071	-0.00650297	0.00143726	-0.0120163	-0.00440649	9.1571e-05	0.00467668	0.00973991	0.00378807
0.0113372	0.00983708	-0.00705823	-0.00839939	-0.0057081	-0.00557654	-0.0122871	-1.29339e-05	0.00660281	0.0240715	0.00515444	-0.00117226	-0.00577379	-0.017553	0.00654289	-0.0213552	-0.00557762	-0.0120157	-0.0302065	-0.00396745	0.00674869	0.002015	0.010765	-0.00697445	0.00136237	-0.0116481	-0.00376803	-0.000133282	0.00464882	0.00969797	0.0036368
0.0102089	0.00937855	-0.00676726	-0.00813048	-0.00540534	-0.00571335	-0.0124882	-6.58006e-06	0.00663926	0.0130314	0.00393246	-0.00461358	-0.00576022	-0.0183032	0.0065146	-0.0215303	-0.00558273	-0.0108311	-0.0266586	-0.00915631	0.00645567	0.00249867	0.0108281	-0.00687939	0.00170567	-0.0117735	-0.00337789	6.68701e-05	0.00461544	0.00971307	0.0030708
0.0103541	0.00824867	-0.00696158	-0.00829165	-0.00552038	-0.00573942	-0.0121325	0.000978246	0.00286967	0.0135626	0.00356781	-0.00231931	-0.00576927	-0.0181324	0.00651613	-0.0106417	-0.00557937	-0.0109397	-0.0233338	-0.0108584	0.00605153	0.00217416	0.00718531	-0.0075921	0.00134755	-0.00676755	-0.00252303	7.9645e-05	0.00481903	0.00972074	0.00236759
0.0114221	0.00635284	-0.0070272	-0.00843199	-0.00560225	-0.00570525	-0.0120964	0.000225263	0.00570999	0.0136878	0.00310478	-0.00126814	-0.0057653	-0.0177533	0.00651299	-0.0112005	-0.00151757	-0.0108718	-0.0220452	-0.00780099	0.00651065	0.00226921	0.002817	-0.00635126	0.00136264	-0.00485983	0.00100003	-0.000158366	0.00463314	0.00970063	0.00215434
0.0114221	0.00635284	-0.0070272	-0.00843199	-0.00560225	-0.00570525	-0.0120964	0.000225263	0.00570999	0.0136878	0.00310478	-0.00126814	-0.0057653	-0.0177533	0.00651299	-0.0112005	-0.00151757	-0.0108718	-0.0220452	-0.00780099	0.00651065	0.00226921	0.002817	-0.00635126	0.00136264	-0.00485983	0.00100003	-0.000158366	0.00463314	0.00970063	0.00215434
0.0108568	0.00566878	-0.00702737	-0.00824303	-0.00558585	-0.00569505	-0.0121047	0.000752276	0.0037175	0.0111938	0.00322581	-0.00153521	-0.00576501	-0.0174986	0.00650048	-0.0109346	-0.00203161	-0.0107793	-0.022926	-0.00852208	0.0062635	0.00242635	0.00077315	-0.00657556	0.00110198	-0.00534839	0.00174246	-0.000121832	0.0046318	0.00971682	0.00208745
0.0108662	0.00585785	-0.00702452	-0.00824874	-0.00558725	-0.0057018	-0.0120983	0.000737741	0.00396397	0.0113813	0.00329978	-0.00152347	-0.0057643	-0.0176516	0.00650039	-0.0109345	-0.00186722	-0.0107939	-0.0224899	-0.00853819	0.00632286	0.00233538	0.000742665	-0.00656553	0.00111233	-0.00479409	0.00184272	-0.000135854	0.00462491	0.00971169	0.00207662
0.0107999	0.00582887	-0.00704953	-0.00830107	-0.00558578	-0.00569702	-0.0120678	0.000777074	0.00413264	0.0113856	0.00315248	-0.00147113	-0.00576463	-0.0175991	0.00650155	-0.010138	-0.00196578	-0.0108281	-0.0223098	-0.00821394	0.00636655	0.00239628	0.000851305	-0.0065786	0.00113674	-0.00495745	0.00206291	-0.000128844	0.00463617	0.00971379	0.00204851
0.0108969	0.00590112	-0.00703597	-0.000380304	-0.0056824	-0.00570139	-0.011434	0.000731786	0.00516955	0.0118013	0.00313928	-0.0014998	-0.00579777	-0.0174878	0.00696339	-0.00864115	-0.00182361	-0.0112515	-0.0165221	-0.00819474	0.0063235	0.00241686	0.00110665	-0.00665649	0.00120778	-0.00530374	0.00219842	-0.00313555	0.00463025	0.00971089	0.00176139
0.0109127	0.00584433	-0.00702757	-0.00323975	-0.00561286	-0.00570583	-0.01051	0.000735124	0.00440972	0.0118113	0.00312809	-0.00154209	-0.00579783	-0.0175966	0.00666063	-0.00948616	-0.00163849	-0.0114935	-0.0163049	-0.0080163	0.00632608	0.00242617	0.00127852	-0.00665347	0.00117039	-0.00514134	0.00220717	-0.00133298	0.00464934	0.00971121	0.00174399
0.0109157	0.00583871	-0.00703268	-0.00242693	-0.0056647	-0.00570254	-0.0109276	0.000739488	0.00474794	0.0117789	0.00313568	-0.00150951	-0.00588405	-0.0176488	0.00670173	-0.00908552	-0.00191087	-0.0113209	-0.0160771	-0.00783906	0.00633736	0.00241197	0.00120324	-0.00665366	0.00118633	-0.00509665	0.00231575	-0.00146665	0.0046712	0.00971128	0.00173458
0.0109532	0.00592097	-0.00703638	-0.0024791	-0.00557749	-0.00570214	-0.00954554	0.000696007	0.0043303	0.0116561	0.00314907	-0.00152873	-0.00587939	-0.0176155	0.00686477	-0.00912279	-0.00184435	-0.0112505	-0.016467	-0.00771651	0.00633005	0.00241505	0.00115434	-0.00665647	0.00118384	-0.00515677	0.00220028	-0.00141562	0.00465577	0.00971164	0.00171106
0.0109443	0.00568124	-0.00694049	-0.00226957	-0.00559357	-0.00569715	-0.0104362	0.00209748	0.00460473	0.0117989	0.00315435	-0.00222457	-0.00595503	-0.0141438	0.00681727	-0.00929463	-0.00162246	-0.0113254	-0.016382	-0.0078741	0.00632886	0.00233103	0.00119697	-0.00663871	0.00117928	-0.00490933	0.00224236	-0.00115136	0.0046715	0.00526555	0.00155978
0.0109351	0.00544107	-0.00701589	-0.00224361	-0.00559758	-0.00570202	-0.0101185	0.00105039	0.0045517	0.0118011	0.00316858	-0.0015335	-0.00587627	-0.0145025	0.00680565	-0.00918958	-0.00186044	-0.0112236	-0.0162584	-0.00784664	0.006332	0.00228414	0.00115914	-0.00662835	0.00117852	-0.00498334	0.00224895	-0.00132004	0.00486061	0.00400551	0.00153738
0.0109262	0.00559862	-0.00703873	-0.00218961	-0.00562641	-0.0056836	-0.00995501	0.00156194	0.00478595	0.0117408	0.00315925	-0.00199921	-0.00587861	-0.0139373	0.00683887	-0.00915675	-0.00183705	-0.0112336	-0.0163387	-0.00790459	0.00632991	0.00223875	0.00116285	-0.00662728	0.00118281	-0.00500956	0.00226249	-0.00111056	0.00478899	0.00428823	0.00152825
0.0109323	0.00545652	-0.00701589	-0.00226207	-0.005604	-0.0056988	-0.00984819	0.00131195	0.00455604	0.0117541	0.00316251	-0.00173325	-0.00598641	-0.01405	0.0068385	-0.0092358	-0.00185859	-0.0112606	-0.0162934	-0.00790047	0.00633066	0.00211924	0.00116007	-0.00661619	0.00118259	-0.00497679	0.00227021	-0.00112524	0.00487103	0.00304768	0.00151688
0.010938	0.00553303	-0.00699941	-0.00229377	-0.00561774	-0.00100586	-0.00980981	0.00130903	0.00461784	0.0117578	0.00285468	-0.00190362	-0.00586652	-0.0142842	0.00683096	-0.00808322	-0.0019749	-0.0115185	-0.0158657	-0.00791091	0.00631345	0.00248602	0.00118598	-0.00661707	0.00118607	-0.00493784	0.00228102	-0.00117601	0.00479045	0.00219719	0.00145908
0.0109329	0.00553604	-0.00701857	-0.00225689	-0.00570819	-0.00310798	-0.00982478	0.00152437	0.00455395	0.0117593	0.000534634	-0.00190958	-0.00577811	-0.0141354	0.00587801	-0.00827273	-0.00195647	-0.0112819	-0.0160574	-0.00769944	0.00627194	0.00223976	0.00117725	-0.00662785	0.00118429	-0.0049682	0.00216102	-0.00109698	0.00481521	0.00225836	0.0014429
0.0109331	0.00555138	-0.0070031	-0.00225453	-0.00569469	-0.00260561	-0.00990121	0.00136855	0.00422182	0.0117497	0.00108937	-0.00187537	-0.00585327	-0.0141029	0.00649054	-0.00835812	-0.00202093	-0.0113018	-0.0159758	-0.00768131	0.00620491	0.00234633	0.00116237	-0.00662431	0.00118318	-0.0049729	0.00219786	-0.00109878	0.00298359	0.00235542	0.00143122
0.00844465	0.0054816	-0.00701859	-0.00227282	-0.0055459	-0.000628632	-0.00986624	0.00146302	0.00424399	0.0117585	0.00178915	-0.00201306	-0.00507077	-0.0141257	0.00566073	-0.00832034	-0.00190801	-0.0113916	-0.0159865	-0.00773692	0.00540108	0.00227428	0.00116359	-0.00621881	0.00116099	-0.00496313	0.00223455	-0.00099889	0.00478273	0.00281239	0.00136243
0.00863961	0.00546761	-0.00701537	-0.00226872	-0.00552505	0.00145797	-0.00986706	0.00144447	0.00423867	0.01176	0.00193736	-0.00207719	-0.00499842	-0.0141252	0.00569168	-0.0083258	-0.00187754	-0.0113882	-0.0159572	-0.00775437	0.00549942	0.00228612	0.00116143	-0.00622734	0.00114856	-0.00496523	0.00224085	-0.00101178	0.00382748	0.00278042	0.00135952
0.00843234	0.00543393	-0.00701702	-0.00226363	-0.00557187	-0.000446438	-0.00988505	0.00145651	0.00436684	0.0117547	0.00162788	-0.00196713	-0.00513368	-0.0141188	0.00576777	-0.00831804	-0.00180248	-0.0113611	-0.0159908	-0.00772992	0.00540963	0.00228086	0.00116566	-0.00620114	0.00114766	-0.00496144	0.00223474	-0.00101452	0.00377203	0.00289439	0.00135461
0.00839416	0.00547893	-0.00701343	-0.00226087	-0.00556632	-0.00028216	-0.00987321	0.00144504	0.00431133	0.011747	0.00152439	-0.00200419	-0.00502827	-0.0141137	0.00576294	-0.0083173	-0.00182127	-0.0113579	-0.0159937	-0.00774964	0.00548356	0.00230193	0.00116565	-0.00603682	0.0011443	-0.00495928	0.00223001	-0.00102162	0.0036398	0.00286993	0.00134995
0.00836163	0.00544575	-0.00701437	-0.00226354	-0.00555776	0.00024844	-0.00972958	0.00161892	0.00431247	0.0117517	0.00146529	-0.00197156	-0.00506451	-0.0141141	0.0057668	-0.00831916	-0.00179625	-0.0113583	-0.0159893	-0.00773146	0.00546431	0.00229719	0.00116499	-0.006229	0.00113802	-0.0049844	0.00225813	-0.00102258	0.00128511	0.00292158	0.00133762
0.00838199	0.00547084	-0.00701454	-0.00226305	-0.00553528	5.3202e-05	-0.00958789	0.00145294	0.0043199	0.0117507	0.001603	-0.00199002	-0.00238742	-0.0139125	0.00580244	-0.00831779	-0.00174501	-0.011369	-0.0159866	-0.0077368	0.00549122	0.00229808	0.00116805	-0.00623022	0.00114266	-0.00497462	0.00224609	-0.00102959	0.00303867	0.00288147	0.00131761
0.00773139	0.00546643	-0.00701466	-0.00205961	-0.00554316	0.000147017	-0.00970847	0.00132082	0.00432579	0.00220687	0.00163396	-0.00197411	-0.00240186	-0.0138272	0.00582827	-0.00831892	-0.00174563	-0.0113682	-0.0159878	-0.00773457	0.0024043	0.00225164	0.00116557	-0.00618441	0.00114379	-0.00498381	0.00211766	-0.00102463	0.00291703	0.00285684	0.00114666
0.00808511	0.00565798	-0.00701615	-0.00201637	-0.00554072	-0.00111367	-0.00994977	0.00137728	0.00217401	0.00695965	0.0015543	-0.00192094	-0.00171567	-0.00802956	0.00521794	-0.00832653	-0.0018121	-0.0106118	-0.0159991	-0.00773805	0.00447139	0.00233257	0.00118221	-0.00604949	0.00118561	-0.0050014	0.00145614	-0.00103007	0.00260111	0.00233661	0.00104375
0.00763096	0.00560448	-0.00659808	-0.00219213	-0.00459002	-0.000247514	-0.0102142	0.0015859	0.00408894	0.0066298	0.00113129	-0.00252231	-0.00336175	-0.00548019	0.00508727	-0.00424962	-0.00156704	-0.0100251	-0.0161416	-0.00773573	0.00519643	0.00271183	0.00123666	-0.00610952	0.00111169	-0.00499095	0.000967265	-0.00102775	0.00250181	0.00260074	0.000957269
0.00491514	0.00554519	-0.00658421	-0.002271	-0.00516072	0.000146999	-0.00973775	0.00163215	0.00368587	0.00602843	0.00132864	-0.00236045	-0.00252739	-0.00607746	0.00510239	-0.00325736	-0.00143991	-0.0106929	-0.0160302	-0.00768782	0.00368206	0.00264016	0.00118841	-0.00625601	0.00104076	-0.00478818	0.00212063	-0.00102349	0.00279643	0.00277831	0.000903444
0.00539636	0.0056261	-0.00668751	-0.00218678	-0.00526617	0.000126306	-0.00974342	0.00152043	0.00413264	0.00413392	0.0014927	-0.00240639	-0.00264849	-0.00595038	0.0048657	-0.00293262	-0.00159202	-0.00931845	-0.0160288	-0.00578207	0.0045426	0.00253031	0.00118093	-0.006246	0.00112938	-0.00481048	0.00159134	-0.00102734	0.00276987	0.0027153	0.000842373
0.0059266	0.00554861	-0.00678677	-0.00234317	-0.00526013	6.63822e-05	-0.00252214	0.00155136	0.00401586	0.00474007	0.0013792	-0.00248607	-0.00273463	-0.00530528	0.0049338	-0.00269244	-0.00170274	-0.010091	-0.016039	-0.00465192	0.00422502	0.0024521	0.00119743	-0.00617408	0.000327826	-0.00481705	0.00122532	-0.00103109	0.00261727	0.00275164	0.00075513
0.00347369	0.00554219	-0.00652694	-0.00223162	-0.00531536	3.59386e-05	-0.00393188	0.00152171	0.00386007	0.00480989	0.00136134	-0.00248253	-0.00264218	-0.00596271	0.00497998	-0.00318618	-0.00158681	-0.00520119	-0.0160367	-0.00553629	0.00418926	0.00269568	0.0011811	-0.00620598	0.000828888	-0.00455971	0.0014447	-0.000887328	0.00274874	0.00275235	0.000681536
0.00221637	0.00555807	-0.0067645	-0.00228606	-0.00470144	3.50685e-05	-0.00270912	0.00152721	0.00385886	0.00476774	0.00129011	-0.00242	-0.00273224	-0.00552134	0.00501395	-0.00336956	-0.00157752	-0.00367746	-0.0160392	-0.00485688	0.00433736	0.00273021	0.00118363	-0.00617077	0.000755445	-0.00479023	0.00152453	-0.000889895	0.00275321	0.0027188	0.000642361
0.00229653	0.00556018	-0.00406867	-0.00218572	-0.00507293	-1.62607e-05	-0.00355895	0.00153004	0.00389233	0.00454721	0.00128338	-0.0024622	-0.00264766	-0.00582699	0.00492751	-0.00312157	-0.00156434	-0.00399937	-0.0160281	-0.00496636	0.00447407	0.00274809	0.00118397	-0.00620032	0.000812664	-0.00471955	0.00128218	-0.000775269	0.00275987	0.00271634	0.000624385
0.00229326	0.00556061	-0.00427378	-0.0021996	-0.0050675	5.67558e-06	-0.00337996	0.00153387	0.00389425	0.00457339	0.00135012	-0.00254528	-0.00270127	-0.00584047	0.00495075	-0.00317201	-0.0015699	-0.00389773	-0.0160339	-0.00489906	0.00432901	0.00274643	0.00118271	-0.00618449	0.000782306	-0.00408342	0.00130125	-0.000824884	0.0027564	0.00269634	0.000618304
0.00242267	0.00554789	-0.00428322	-0.00227426	-0.00446454	4.18362e-06	-0.00307857	0.00153545	0.00389388	0.00459139	0.00128739	-0.00248268	-0.00268132	-0.00572038	0.00494397	-0.00308531	-0.00157332	-0.00411859	-0.0160456	-0.00501754	0.00433554	0.00280365	0.00118353	-0.00619852	0.000747577	-0.00399408	0.00125523	-0.000663277	0.00280307	0.00273122	0.000612271
0.00202227	0.00555566	-0.00435539	-0.00224941	-0.00449512	2.17481e-05	-0.00333442	0.00151799	0.00390172	0.00453285	0.00132285	-0.00235687	-0.00269058	-0.00577558	0.00492347	-0.00118937	-0.0015744	-0.00405291	-0.0160422	-0.00484036	0.00437295	0.00271103	0.00116002	-0.00619756	0.000730811	-0.00417796	0.00132162	-0.000798438	0.00278482	0.00273666	0.000603471
0.00200271	0.005546	-0.00439964	-0.00222638	-0.00166523	6.34117e-05	-0.00334145	0.00153135	0.00233367	0.00455894	0.0011034	-0.00285592	-0.00338541	-0.00572918	0.0049442	-0.00133832	-0.00157116	-0.00412408	-0.0161173	-0.00493473	0.00436584	0.00273002	0.00117587	-0.00500168	0.000787944	-0.00350842	0.00122081	-0.00079188	0.00278531	0.00270351	0.000568116
0.00211802	0.00554746	-0.00432504	-0.00220756	-0.000527169	0.000222877	-0.00330992	0.00152502	0.00307264	0.00458296	0.000927992	-0.00248198	-0.00292352	-0.00574177	0.00346618	-0.00108951	-0.00157183	-0.00397541	-0.0161201	-0.00484551	0.00437747	0.00274685	0.00116568	-0.00504462	0.000773491	-0.0038431	0.00125561	-0.000816079	0.00278521	0.00231997	0.000550505
0.00211745	0.00554752	-0.0043942	-0.00221746	-0.00137057	4.2375e-05	-0.0032396	0.00152653	0.00265903	0.00457601	0.000834786	-0.00251807	-0.00281391	-0.00570265	0.00220713	-0.00122605	-0.00157324	-0.0040702	-0.0160534	-0.00486769	0.00436376	0.00273313	0.00115638	-0.00475097	0.000784509	-0.00387905	0.00126512	-0.000793184	0.00308298	0.00269141	0.000541562
0.00209754	0.00554966	-0.00434017	-0.00221857	-0.00112266	0.000181805	-0.00322713	0.0015307	0.00277797	0.00455287	0.000512201	-0.00249972	-0.00224798	-0.0057665	0.00329722	-0.0012028	-0.00157299	-0.00210289	-0.016071	-0.00487046	0.00437991	0.00274733	0.00115621	-0.00487762	0.000779733	-0.00398005	0.00125674	-0.000793696	0.00277757	0.00251005	0.000532017
0.0021111	0.005549	-0.00433995	-0.00221683	-0.000958219	8.06325e-05	-0.00325166	0.00152564	0.00276842	0.00457025	0.000666096	-0.00251486	-0.00264247	-0.00573854	0.00272521	-0.0012663	-0.00156975	-0.00176151	-0.0160744	-0.00492521	0.00437591	0.002748	0.00115759	-0.00481632	0.000782923	-0.00390353	0.00125823	-0.000792424	0.00275851	0.00247299	0.000528321
0.00212286	0.00554854	-0.00436611	-0.00222283	-0.00101838	0.000133579	-0.00325966	0.00154656	0.0027439	0.00453534	0.000648469	-0.0025408	-0.00168313	-0.00573138	0.00295327	-0.00125703	-0.00140659	-0.00207714	-0.0160788	-0.00489607	0.00436295	0.00274669	0.00115739	-0.00252368	0.000785059	-0.003905	0.00125815	-0.000835385	0.00200044	0.00237655	0.000505204
0.00212199	0.00554858	-0.00436475	-0.00222279	-0.0010169	0.000133236	-0.00325993	0.00155064	0.00274118	0.00453533	0.000652057	-0.00253689	-0.00147939	-0.00573256	0.0029629	-0.00125798	-0.00140836	-0.00204582	-0.0160791	-0.00489635	0.00436009	0.00274595	0.00115734	-0.00254371	0.000784963	-0.00390498	0.0012582	-0.000834859	0.00204082	0.002378	0.000504728
0.00210799	0.00555259	-0.00435456	-0.00221925	-0.000893939	0.000136535	-0.00322856	0.00155617	0.0019401	0.00463276	0.000662169	-0.0025166	-0.00200047	-0.00583119	0.00284133	-0.0010859	-0.00143921	-0.00210099	-0.00717705	-0.00489712	0.00403038	0.00275188	0.00114238	-0.00290098	0.000812777	-0.00390389	0.00193161	-0.000819442	0.00205584	0.00241114	0.000297939
0.00210399	0.00555245	-0.00434611	-0.00216571	-0.000960983	0.00013625	-0.00249448	0.00155932	-0.000788944	0.00463927	0.000662031	-0.00218433	-0.0013025	-0.00587407	0.00256366	-0.000779936	-0.00145992	-0.00202794	-0.0058961	-0.00492608	0.00399128	0.00269063	0.00110741	-0.00286644	0.000803029	-0.00389783	0.00186533	-0.000816342	0.00222186	0.00247426	0.000268097
0.00210051	0.00555531	-0.00434639	-0.00216874	-0.00110908	0.000142731	-0.00218544	0.00155169	7.95438e-05	0.00467906	0.000642028	-0.00250583	-0.00113475	-0.00596744	0.00256304	-0.00121715	-0.00145176	-0.00208203	-0.00584747	-0.00496226	0.00357423	0.00262878	0.00111787	-0.00279956	0.000814659	-0.00390645	0.00222136	-0.000818332	0.00206919	0.00241481	0.000266516
0.00211083	0.00555942	-0.00435826	-0.00216484	-0.00106991	0.00013771	-0.00255491	0.00155318	0.000321216	0.00457851	0.000648601	-0.00235995	-0.00134746	-0.00588502	0.00256647	-0.00100107	-0.001385	-0.00221858	-0.00508996	-0.00490474	0.00386625	0.00265794	0.00103458	-0.00299018	0.000813273	-0.00389317	0.00164993	-0.00081829	0.00161058	0.00245924	0.000256922
0.00211263	0.00555308	-0.00435026	-0.00219546	-0.00104984	0.000139401	-0.00208612	0.00155685	9.60959e-05	0.0045983	0.000642919	-0.00248343	-0.00138915	-0.00595875	0.00271382	-0.00115958	-0.00139068	-0.00206044	-0.00454744	-0.0049206	0.00377236	0.00268909	0.00108965	-0.0028844	0.000805637	-0.00390414	0.00162475	-0.000824659	0.00194035	0.00244596	0.000251821
0.0021097	0.00555443	-0.00434999	-0.00218675	-0.00106017	0.00014247	-0.00213596	0.00155462	7.41227e-05	0.00460816	0.000654156	-0.00247771	-0.00131701	-0.00590515	0.0026764	-0.00111511	-0.00140506	-0.00204996	-0.00465467	-0.00491638	0.0034586	0.00268735	0.0010875	-0.0027906	0.000808923	-0.00390538	0.00177214	-0.000820873	0.00174911	0.00241894	0.000248748
0.00209556	0.00549903	-0.00435027	-0.0021644	-0.00105574	0.000142221	-0.00243835	0.00156354	-0.000317373	0.00461344	0.000655336	-0.00244767	-0.00131871	-0.00592362	0.00261847	-0.00100664	-0.0013913	-0.00201545	-0.00479277	-0.00493254	0.0035424	0.00234007	0.00108801	-0.00291703	0.000957845	-0.00225414	0.00181728	-0.000819968	0.00167086	0.00243695	0.000239988
0.00210104	0.00553501	-0.00434841	-0.00217028	-0.00104936	0.000136377	-0.00222553	0.00155544	-0.000250327	0.00460025	0.000661263	-0.00245297	-0.00136357	-0.00591194	0.00259841	-0.000961257	-0.00141056	-0.00200393	-0.00472234	-0.00492269	0.00356672	0.00255856	0.00109312	-0.00286214	0.000816787	-0.00233203	0.00175837	-0.000820397	0.00183829	0.00160011	0.00023633
0.00210129	0.00553498	-0.00434994	-0.00217276	-0.00104864	0.000140822	-0.00222993	0.00155821	-0.000264062	0.00460147	0.000659818	-0.00242624	-0.00134693	-0.00590576	0.00260521	-0.00102463	-0.00140001	-0.00204111	-0.00469053	-0.00491783	0.00356828	0.00256292	0.00109078	-0.00282346	0.000843654	-0.00211116	0.00176162	-0.000820486	0.00181967	0.00157537	0.000234822
0.00210129	0.00553498	-0.00434994	-0.00217276	-0.00104864	0.000140822	-0.00222993	0.00155821	-0.000264062	0.00460147	0.000659818	-0.00242624	-0.00134693	-0.00590576	0.00260521	-0.00102463	-0.00140001	-0.00204111	-0.00469053	-0.00491783	0.00356828	0.00256292	0.00109078	-0.00282346	0.000843654	-0.00211116	0.00176162	-0.000820486	0.00181967	0.00157537	0.000234822
0.00209635	0.00553624	-0.00230741	-0.00217237	-0.00104806	0.000141065	-0.00220869	0.00155831	-0.000257286	0.00459938	0.000662136	-0.00241917	-0.00134919	-0.00590703	0.00259929	-0.00120393	-0.00140475	-0.00201539	-0.00469465	-0.00492084	0.00354208	0.00261874	0.00109029	-0.00283323	0.000861805	-0.00218343	0.00176769	-0.000820467	0.00181332	0.00156624	0.000221902
0.00209567	0.00553708	-0.00220262	-0.00217119	-0.00104532	0.000141001	-0.00224302	0.00155858	-0.00026845	0.00460044	0.000659839	-0.00242873	-0.00134963	-0.00590561	0.00258722	-0.00114448	-0.00140674	-0.0019398	-0.00469071	-0.00491998	0.00354697	0.00256878	0.00108993	-0.00285063	0.000853736	-0.00218174	0.0017685	-0.000820525	0.00180452	0.00157503	0.000220932
0.00209061	0.0055359	-0.00257926	-0.0021678	-0.00104871	0.000213297	-0.00222465	0.00155834	-0.000267269	0.00460062	0.000993567	-0.00240801	-0.00134685	-0.00587492	0.00259798	-0.00152345	-0.00140728	-0.00199249	-0.00470064	-0.00315425	0.00353881	0.00259198	0.00107309	-0.00285004	0.000854961	-0.00218437	0.00101424	-0.000824377	0.00182089	0.00157778	0.000207841
0.00209415	0.00553534	-0.00240196	-0.00217004	-0.00104913	0.000155466	-0.00223172	0.00155841	-0.000267196	0.00459769	0.000760233	-0.0024209	-0.00134652	-0.00589297	0.00259768	-0.00124112	-0.00140578	-0.00197888	-0.00470226	-0.00293548	0.00353738	0.00255742	0.00106478	-0.00285523	0.000853589	-0.00217494	0.000600455	-0.000824569	0.00181993	0.00158686	0.000203805
0.00209374	0.0055391	-0.00245902	-0.00216996	-0.00104887	0.000181186	-0.00222297	0.00155826	-0.000270557	0.00252253	0.000767492	-0.00242064	-0.0013472	-0.00589695	0.00259829	-0.00128486	-0.00140693	0.000141758	-0.00468875	-0.00306123	0.00353949	0.00255887	0.00107562	-0.00285466	0.000858248	-0.00218017	0.000379585	-0.000824625	0.00181521	0.00159239	0.000186081
0.00209289	0.00553494	-0.00241888	-0.00217034	-0.00105053	0.000145317	-0.00221575	0.00155846	-0.000265417	0.00197954	0.000735871	-0.00242288	-0.00134764	-0.00589955	0.00258035	-0.00123008	-0.00140937	-6.30737e-05	-0.00467809	-0.00332984	0.00353942	0.00256166	0.00107332	-0.00285484	0.000852634	-0.00217618	0.000564588	-0.000823971	0.00181969	0.00161567	0.00018497
0.00209253	0.0055586	-0.00236411	-0.00217015	-0.000926057	0.000158563	-0.00206281	0.00155808	-0.00027008	0.00257222	0.000741364	-0.00238182	-0.00128652	-0.00507761	0.00245322	-0.00123485	-0.00140861	-0.000567073	-0.00465246	-0.00331329	0.00354502	0.00259975	0.00067646	-0.00285201	0.000686591	-0.00217958	0.000676985	-0.000805683	0.00183242	0.0012749	0.000175192
0.00209068	0.00555141	-0.00239445	-0.00217809	-0.000457067	6.99566e-05	-0.00202858	0.00155724	-0.000218089	0.00263483	0.00078635	-0.00232847	-0.0013136	-0.00505385	0.00177929	-0.00129118	-0.00136305	-0.000781496	-0.00392287	-0.00342711	0.00355504	0.00130763	0.00067624	-0.0028575	0.00086016	0.000141944	0.000753591	-0.000848859	0.00183099	0.00145772	0.00015765
0.00209062	0.00555213	-0.00239575	-0.00218133	-0.000547766	0.000122983	-0.0019852	0.00154347	-0.000162269	0.00045225	0.000736513	-0.00236827	-0.00120764	-0.00503964	0.00229689	-0.00113034	-0.00134052	-0.000683166	-0.00418217	-0.00337417	0.00355055	0.00159909	0.000793354	-0.00285113	0.000657611	-0.000962313	0.000673759	-0.000828178	0.00187823	0.00133917	0.000155006
0.00208455	0.0055541	-0.00239841	-0.00219162	-0.000613464	7.89256e-05	-0.00201753	0.00155437	-0.00021966	0.0011329	0.000760288	-0.00233889	-0.0013126	-0.00509326	0.00174903	-0.0012872	-0.00138229	-0.000736227	-0.00374745	-0.003376	0.00355193	0.00138734	0.000814053	-0.00285623	0.000833512	-0.000375159	0.000741748	-0.000821172	0.00183217	0.00150916	0.000151328
0.00208606	0.00525253	-0.00233298	-0.00216888	-0.000703712	4.68583e-05	-0.00201491	0.00144702	-0.000197357	0.000875141	0.000674593	-0.00240994	-0.00127695	-0.00509546	0.00195804	-0.00128161	-0.00139306	-0.000686061	-0.00384265	-0.00337316	0.00355269	0.00135402	0.000516042	-0.00285616	0.000807893	-0.000578637	0.000692635	-0.000834561	0.00183314	0.00143517	0.000147896
0.00208901	0.00521484	-0.00235842	-0.00210917	-0.000569617	6.50023e-05	-0.0020062	0.00141381	-0.000211702	0.000720471	0.000681357	-0.00236608	-0.0012772	-0.00502276	0.00164449	-0.00127775	-0.00139857	-0.00070566	-0.00381204	-0.00338226	0.00355808	0.00141522	0.000736731	-0.00285584	0.000825557	-0.000547586	0.000648162	-0.000832365	0.00185012	0.00140569	0.000145024
0.00208997	0.00528754	-0.00234723	-0.00215076	-0.000570752	1.65062e-05	-0.00201414	0.00145798	-0.000199879	0.000821103	0.000556086	-0.00231349	-0.00128206	-0.00501437	0.00170499	-0.00127461	-0.00139654	-0.000693842	-0.00375598	-0.00337214	0.00355802	0.00135736	0.000747667	-0.00285538	0.000806039	-0.000793954	0.00066824	-0.000848337	0.000748429	0.00139496	0.000142741
0.0020778	0.00528434	-0.00134034	-0.00216552	-0.000656599	1.67868e-05	-0.00201416	0.0014789	-0.000207817	0.000815702	0.000454627	-0.00232598	-0.00127673	-0.00488248	0.00175797	-0.00127614	0.000245194	-0.000693157	-0.00378538	-0.00337167	0.00356087	0.00139848	0.000729334	-0.00284548	0.000811145	-0.000686427	0.000639701	-0.0008411	0.00100744	0.00138308	0.000136592
0.00125242	0.00521425	-0.00177284	-0.00211849	-0.000666368	4.14485e-05	-0.00201312	0.000935128	-0.000206797	0.000711676	0.000566084	-0.00234345	-0.00127756	-0.00490771	0.00172643	-0.00130025	-0.00133776	-0.000625972	-0.000911523	-0.00323814	0.00323015	0.0013717	0.000696959	-0.00284275	0.000813255	-0.000673939	0.00068171	-0.000839619	0.000948695	0.0013991	0.000118034
0.00156602	0.00525736	-0.0019272	-0.00212805	-0.000603267	5.3396e-05	-0.00201028	0.00113068	-0.000207612	0.000665398	0.000553799	-0.00236316	-0.0012815	-0.00498765	0.00170532	-0.00124957	-0.000561257	-0.000574342	-0.00124789	-0.00298692	0.00309407	0.00137278	0.00071839	-0.00283436	0.000811404	-0.000612455	0.000621854	-0.000837214	0.000905189	0.00139335	0.0001174
0.00137685	0.00514466	-0.00186166	-0.00214008	-0.000693031	4.64022e-05	-0.00202031	0.000894574	-0.000208937	0.00070423	0.000584787	-0.00233293	-0.00127869	-0.00497646	0.00170146	-0.0012713	-0.000653001	-0.000876176	-0.00142663	-0.00323306	0.00224673	0.001373	0.000723966	-0.00283456	0.000811706	-0.000615788	0.000144637	-0.00083022	0.000908462	0.00139031	0.000112689
0.00127551	0.00512561	-0.00171662	-0.0021379	-0.000671601	4.896e-05	-0.00169973	0.000833902	-0.000208109	0.00072542	0.000615681	-0.0024427	0.00019388	-0.00462187	0.00185803	-0.00127014	-0.000520751	-0.000257755	-0.00152737	-0.00293508	0.00275279	0.00137073	0.000749282	-0.00283566	0.000707027	-0.000633128	0.000242054	-0.000829373	0.000922796	0.00139074	0.000106611
0.00137202	0.00514562	-0.00179534	-0.00213708	-0.000662361	4.68248e-05	-0.00175261	0.000880381	-0.000208993	0.000726481	0.000594637	-0.0023604	-0.000744735	-0.00471492	0.00179682	-0.00123635	-0.000598731	-0.000452398	-0.00114243	-0.00300878	0.00242837	0.00136872	0.000712486	-0.00282693	0.00077958	-0.000634161	0.000354322	-0.000830288	0.000952314	0.00139294	0.000106339
0.00128679	0.00515486	-0.00186285	-0.00213572	-0.000666092	4.54059e-05	-0.00160853	0.000846735	-0.000207035	0.000718405	0.000585821	-0.00239548	-0.000435641	-0.00466802	0.00177303	-0.00122214	-0.000657918	-0.000141134	-0.00107357	-0.00304658	0.00242466	0.00136851	0.000727069	-0.00282279	0.000773176	-0.000628267	0.00029193	-0.00082968	0.000925068	0.00139547	0.000104973
0.00128804	0.00515054	-0.00175376	-0.00213462	-0.000675057	3.95051e-05	-0.00168236	0.000855753	-0.0002028	0.000655101	0.00059337	-0.00241088	-0.000159423	-0.00463853	0.00179692	-0.00121261	-0.000708149	-0.00010516	-0.00129408	-0.00301092	0.00238146	0.00136435	0.000726927	-0.00205725	0.000754958	-0.00059974	0.000222157	-0.000829868	0.000921252	0.00139391	0.00010072
0.00131596	0.00515618	-0.00185282	-0.00213612	-0.000651651	4.17352e-05	-0.00168732	0.000850329	-0.000205308	0.000705389	0.000595433	-0.00218324	-0.000124793	-0.00463803	0.00177469	-0.00120327	-0.000665979	-0.00029118	-0.00121912	-0.0030222	0.00236688	0.00136502	0.000725861	-0.00215857	0.000755434	-0.000611125	0.00022458	-0.000830708	0.00093223	0.00139335	0.000100391
0.00129533	0.00515299	-0.00183147	-0.00213483	-0.000655327	3.99158e-05	-0.00164515	0.00085769	-0.000181063	0.000708855	0.000589715	-0.002186	-0.000127828	-0.00463514	0.00177941	-0.00123045	-0.000670472	-5.69858e-05	-0.00119458	-0.00302816	0.00240831	0.00136649	0.000723484	-0.00206587	0.000701493	-0.000350175	0.000168828	-0.000832175	0.000921577	0.00109908	9.876e-05
0.00130027	0.00272009	-0.0017646	-0.00215286	-0.000668949	4.14237e-05	-0.00160335	0.000863121	-0.000156196	0.000710322	0.000584965	-0.00226588	-0.000205257	-0.00464505	0.00178676	-0.00124777	-0.000670323	-0.000212133	-0.00123572	-0.00301377	0.00239814	0.00137116	0.000728838	-0.0021402	0.000749489	-0.000487501	0.000188905	-0.000829958	0.000927339	0.00111922	8.04601e-05
0.00132725	0.00297056	-0.00179253	-0.00214311	-0.000672788	3.09403e-05	-0.0016532	0.000811543	-0.000192804	0.000706994	0.000581037	-0.00221751	-0.000186011	-0.00464779	0.000996207	-0.00121955	-0.000676511	-0.000281507	-0.00117366	-0.00301424	0.00235565	0.0013673	0.000732911	-0.00218256	0.000744543	-0.000524129	0.000193385	-0.000829851	0.000924614	0.000989149	7.92532e-05
0.00132346	0.00300031	-0.00177703	-0.00218298	-0.000673466	3.79948e-05	-0.00165456	0.000804207	-0.000211259	0.000698414	0.000248083	-0.00235443	-0.000196201	-0.00464089	0.0012217	-0.000758538	-0.0006848	-0.000240376	-0.00115835	-0.00301354	0.00237981	0.00137671	0.000786461	-0.000860934	0.000741747	-0.000534016	0.00018595	-0.000885305	0.000923843	0.000799827	7.5313e-05
0.00111017	0.00293263	-0.00179143	-0.00215929	-0.000668906	3.99379e-05	-0.00165715	0.00079535	-2.16037e-05	0.000714409	0.000133492	-0.00232616	-0.00013791	-0.0045111	0.00132822	-0.00108584	-0.000679941	-0.000129262	-0.001192	-0.0030221	0.00238069	0.00134131	0.000753954	-0.00119651	0.000642599	-0.00053047	0.000176327	-0.000857417	0.000575179	0.000971444	7.40192e-05
0.00119796	0.00293817	-0.00178092	-0.00215272	-0.000671909	3.95797e-05	-0.00165345	0.000799602	-0.000196552	0.000697436	0.0004856	-0.000610527	-0.000197314	-0.00461102	0.00125047	-0.00105649	-0.000681709	-0.000267039	-0.00116544	-0.00301372	0.00237463	0.00128647	0.000784502	-0.00106604	0.000719133	-0.000525882	0.000181398	-0.000852805	0.00067525	0.00093463	6.972e-05
0.00127639	0.00290497	-0.00178426	-0.00215839	-0.000671725	3.87515e-05	-0.00165882	0.000799275	-0.000205794	0.000700082	0.000309849	-0.000808438	-0.000174585	-0.00454429	0.00124496	-0.000994798	-0.000680258	-0.000228761	-0.0011676	-0.00301443	0.00237233	0.0013531	0.000779195	-0.00103306	0.000742012	-0.000540914	0.000185148	-0.000837732	0.000651981	0.000884961	6.91419e-05
0.00126812	0.00289759	-0.00178196	-0.00215735	-0.000671555	3.88853e-05	-0.0016588	0.000821271	-0.00018735	0.000704717	0.00027661	-0.000696403	-0.000176121	-0.00453892	0.00123099	-0.000863013	-0.00068075	-0.000177134	-0.00117654	-0.00301635	0.00237572	0.00132561	0.000778819	-0.00103732	0.000729879	-0.00053767	0.000185419	-0.000851941	0.000816086	0.00091033	6.88365e-05
0.00122836	0.00286976	-0.00178217	-0.00215758	-0.00066547	3.77861e-05	-0.000867381	0.000789274	-0.000154316	0.000703269	0.000269414	-0.000774206	-0.00016917	-0.00454275	0.00126034	-0.000967651	-0.000681441	-0.000127701	-0.00117861	-0.00302925	0.00129593	0.00132314	0.000784284	-0.00112174	0.000731991	-0.000611175	0.000186456	-0.000849174	0.000784126	0.000946163	6.33006e-05
0.00128382	0.00286431	-0.000657604	-0.00215682	-0.000657068	3.8378e-05	-0.00108501	0.000795417	-0.000151134	0.000703737	0.000213922	-0.000773371	-0.000173347	-0.00454103	0.00124683	-0.00093819	-0.000680409	-4.56016e-05	-0.00117174	-0.00303904	0.00142975	0.00132208	0.000779487	-0.00111901	0.000737614	-0.000581205	0.000182701	-0.000840825	0.000811916	0.000939896	6.13182e-05
0.00126406	0.00289715	-0.000586089	-0.00215592	-0.000664016	3.78106e-05	-0.000250507	0.000787618	-0.000171486	0.000701408	0.000274896	-0.000654551	-0.000166635	-0.00449849	0.0012367	-0.000958642	-0.000680237	-0.000118268	-0.00117652	-0.0030249	0.00143312	0.0013281	0.000775784	-0.00112221	0.000730245	-0.000573181	0.000178823	-0.000843496	0.000774543	0.000945711	5.96356e-05
0.00127025	0.00288299	-0.00065139	-0.00215693	-0.00066849	3.78196e-05	-0.000201863	0.000798897	-0.000152332	0.000701814	0.000231818	-0.000754858	-0.000163084	-0.00442207	0.00123044	-0.000954548	-0.0006807	-8.56536e-05	-0.00117578	-0.00302918	0.00146909	0.00132765	0.00077585	-0.00112062	0.000732549	-0.000546752	0.000157041	-0.000845677	0.000777201	0.000952441	5.91691e-05
0.00126526	0.00288009	-0.000691433	-0.0021564	-0.000661307	3.76084e-05	3.28321e-05	0.000792202	-0.000144886	0.000701325	0.00027795	-0.000761996	-0.000159949	-0.00440399	0.00123929	-0.000956105	-0.000680523	-7.42173e-05	-0.00117428	-0.00303517	0.00128098	0.00132719	0.000779529	-0.00113467	0.000734788	-0.000541267	0.000146937	-0.000849252	0.000773792	0.000969574	5.86045e-05
0.00126322	0.00287823	-0.000662729	-0.00215658	-0.000666824	3.75625e-05	-6.83523e-05	0.000465261	-0.000154831	0.000706291	0.000280373	-0.000702425	-0.000166284	-0.0044099	0.00123579	-0.000949118	-0.000680508	-9.42211e-05	-0.0011753	-0.00302726	-0.000153209	0.00132506	0.000766121	-0.00112669	0.000735812	-0.000557841	0.000168974	-0.000846002	0.000770394	0.000964108	5.6408e-05
0.00126549	0.000929641	-0.000670024	-0.00202827	-0.000604999	3.76633e-05	-5.85308e-05	0.000820071	-0.000151129	0.00100821	0.000279103	-0.000786295	-0.00016411	-0.00440314	0.00122706	-0.000950848	-0.000619932	-8.71976e-05	-0.00117819	-0.00293414	0.00132535	0.0013269	0.000776782	-0.00112866	0.000842702	-0.000543968	0.000162941	-0.000846038	0.00077613	0.000966575	5.07004e-05
0.00126269	0.000851083	-0.000662916	-0.00211481	-0.000422253	3.79763e-05	-3.46865e-05	0.000808278	-0.000151263	0.000744843	0.00027829	-0.000826881	-0.000157544	-0.00440724	0.0012135	-0.000968781	-0.000583631	0.000267027	-0.00117508	-0.00229698	0.000909006	0.00132663	0.000776501	-0.00113069	0.000762415	-0.000548738	0.000158517	-0.000847811	0.000774286	0.000892202	4.58218e-05
0.0012627	0.000775485	-0.000661472	-0.00204986	-0.000542475	3.87449e-05	-1.87412e-05	0.000773026	-0.000151556	0.000789433	0.000278307	-0.000777544	-0.000157068	-0.00440438	0.00121038	-0.000994765	-0.000184012	0.000257788	-0.00118038	-0.00228831	0.000983382	0.00132681	0.000776929	-0.00112961	0.000766875	-0.000547128	0.000157172	-0.000847117	0.000774297	0.000956479	4.54162e-05
0.001263	0.000698417	-0.000666668	-0.00210056	-0.000560579	3.78839e-05	-3.87137e-05	0.000815064	-0.000149942	0.000780367	0.000281375	-0.000835761	-0.000157406	-0.00440432	0.00120434	-0.00101524	6.36209e-05	0.000329931	-0.00117733	-0.00231566	0.000563837	0.00132677	0.000777946	-0.0011294	0.000771435	-0.000547462	0.000158246	-0.000847669	0.00077418	0.000912341	4.51247e-05
0.0012634	0.000708644	-0.000663858	-0.00207574	-0.000546148	3.77781e-05	-4.6093e-05	0.000752248	-0.000149932	0.000843265	0.000278924	-0.000792782	-0.000159604	-0.00440517	0.00121039	-0.000989093	-0.000128258	9.76928e-05	-0.00117676	-0.00228581	0.000647579	0.00132667	0.000777058	-0.0011296	0.000760496	-0.000548321	0.000157659	-0.000847316	0.000774497	0.000922719	4.47977e-05
0.00126284	0.000724966	-0.000168475	-0.00191411	-0.000532638	-4.93563e-05	-3.64451e-05	0.000744601	-0.000150092	0.000793308	0.00024208	-0.000787025	-0.000158809	-0.00440626	0.00120833	-0.000976341	-6.40157e-05	6.04366e-05	-0.00117737	-0.0023375	0.000594408	0.00132684	0.0007769	-0.00112985	0.00076658	-0.000547849	0.000140453	-0.000847191	0.000774292	0.000929745	4.3779e-05
0.00126391	0.000727953	-0.000128219	-0.00191635	-0.000553843	-3.32099e-05	-3.82459e-05	0.00076367	-0.000150581	0.000818381	0.000202071	-0.000797055	-0.000158658	-0.00440546	0.00120742	-0.000981726	-0.000139435	0.000123544	-0.0011763	-0.00229974	0.000602552	0.00132684	0.000776867	-0.00112943	0.000762577	-0.000547522	0.000148392	-0.000847177	0.000770309	0.000915607	4.36948e-05
0.000943781	0.000698009	-0.000198402	-0.0019335	-0.000491868	-1.02132e-05	-3.61879e-05	0.000737031	-0.000153405	0.00079768	0.000249515	-0.000794384	-0.000155349	-0.00440621	0.00120806	-0.000982205	-6.05547e-05	5.59387e-05	-0.0012218	-0.00229045	0.000596651	0.00132697	0.000776576	-0.00113108	0.000767983	-0.000584839	0.000142623	-0.000848853	0.000393086	0.000927015	4.259e-05
0.000909567	0.000702724	-0.000191202	-0.0019269	-0.000541456	-3.12085e-05	-3.61991e-05	0.000706963	-0.000151735	0.000793754	0.000241306	-0.000810887	-0.000157625	-0.00440574	0.00120901	-0.000999982	-8.15222e-05	7.43404e-05	-0.00120667	-0.00229482	0.0005777	0.00132708	0.000776616	-0.00113094	0.000766769	-0.000558237	0.000142256	-0.000848721	0.000497304	0.00092551	4.25873e-05
0.00091258	0.000680195	-0.000188422	-0.00193157	-0.000491357	-4.01065e-05	-3.67303e-05	0.000716317	-0.000152905	0.000796077	0.000240072	-0.000805735	-0.000154295	-0.0044058	0.00120915	-0.000996943	-8.77522e-05	7.2271e-05	-0.00119897	-0.00229598	0.000578729	0.00132704	0.000776676	-0.001131	0.000766591	-0.000556477	0.000146552	-0.000848302	0.000480046	0.000929352	4.2507e-05
0.000930359	0.000677312	-0.000186203	-0.00193056	-0.000485827	-3.63771e-05	-3.61611e-05	0.000705276	-0.000153233	0.000798267	0.000246109	-0.000807061	-0.000154753	-0.00440582	0.00120915	-0.000994767	-7.8721e-05	7.6283e-05	-0.00119317	-0.00229651	0.00056845	0.00132698	0.000776604	-0.0011312	0.00076759	-0.000564842	0.000144034	-0.000848581	0.000433715	0.000927617	4.24556e-05
0.000930359	0.000677312	-0.000186203	-0.00193056	-0.000485827	-3.63771e-05	-3.61611e-05	0.000705276	-0.000153233	0.000798267	0.000246109	-0.000807061	-0.000154753	-0.00440582	0.00120915	-0.000994767	-7.8721e-05	7.6283e-05	-0.00119317	-0.00229651	0.00056845	0.00132698	0.000776604	-0.0011312	0.00076759	-0.000564842	0.000144034	-0.000848581	0.000433715	0.000927617	4.24556e-05
0.000914767	0.000680095	-0.000192392	-0.00193181	-0.000489658	-4.88344e-05	-3.64406e-05	0.000710463	-0.000152591	0.000796724	0.000243299	-0.000806477	-0.000154157	-0.004203	0.00120841	-0.00099251	-7.67978e-05	7.89127e-05	-0.00120298	-0.00229486	0.000573258	0.00132741	0.000776555	-0.00113119	0.000767252	-0.000566171	0.000144157	-0.000848648	0.000431529	0.000327459	3.9961e-05
0.000904782	0.000680626	-0.0001456	-0.00193095	-0.000480463	-4.22636e-05	-3.65283e-05	0.000709688	-0.000152864	0.000797575	0.000242519	-0.000805516	-0.000154574	-0.00417737	0.00120965	-0.00099343	-7.94078e-05	7.72659e-05	-0.000718567	-0.00229621	0.000570693	0.00131036	0.00077661	-0.00113098	0.000767209	-0.000548721	0.000143863	-0.000848591	0.000447472	0.000267885	3.86896e-05
0.000879456	0.000679131	-8.05517e-05	-0.00193141	-9.51331e-05	-4.27698e-05	-3.68367e-05	0.000708116	-0.000152961	0.000797571	0.000245609	-0.000806693	-0.000154608	-0.00421373	0.00121187	-0.000992756	-7.9021e-05	7.69671e-05	-0.000248428	-0.0022952	0.000573187	0.00130911	0.000776605	-0.00113111	0.000767024	-0.000422764	0.00014472	-0.000848651	0.000438086	0.000241481	3.81145e-05
0.000897629	0.000680065	-0.000137589	-0.0019322	-0.000399961	-4.74321e-05	-3.64249e-05	0.000709361	-0.000153151	0.000797601	0.000247268	-0.000807498	-0.000156017	-0.00418471	0.00121223	-0.000992324	-7.96016e-05	7.73272e-05	-0.000448189	-0.00170199	0.000571835	0.00132608	0.00077701	-0.00113111	0.000486994	-0.000538695	0.000144173	-0.000848819	0.000439482	0.000345721	3.57104e-05
0.000906939	0.00067344	-0.000142983	-0.00193075	-0.000284006	-4.94189e-05	-3.6365e-05	0.000708849	-0.000163086	0.000798159	0.000251718	-0.000861175	-0.000433378	-0.00418108	0.0012175	-0.000979215	-7.82279e-05	7.63843e-05	-0.000500075	-0.00128871	0.000571477	0.00132273	0.000781233	-0.00113114	0.000600628	-0.000492632	0.000144349	-0.000478262	0.000438979	0.000364447	3.42576e-05
0.00088732	0.000664791	-0.000128955	-0.00192522	-0.000320974	-4.68619e-05	-3.65415e-05	0.000708667	-0.00015788	0.000797885	0.000249139	-0.000874166	-0.000348481	-0.00418937	0.00121622	-0.000651791	-7.90421e-05	7.82846e-05	-0.000456927	-0.00135852	0.000408669	0.00131892	0.000779365	-0.00113113	0.000587372	-0.000494841	0.000144404	-0.000585442	0.000438861	0.000316539	3.37316e-05
0.000895107	0.000677517	-0.000131943	-0.00192966	-0.000370091	-4.48846e-05	-3.5264e-05	0.000708807	-0.000157393	0.000797862	0.000248084	-0.000826379	-0.000236798	-0.00419708	0.00121268	-0.000428766	-7.94356e-05	7.45767e-05	-0.000400505	-0.00133079	0.000436461	0.00131747	0.000780069	-0.00113079	0.000623146	-0.000491459	0.000144469	-0.000546311	0.000438142	0.000309663	3.33694e-05
0.000822757	0.000672063	-0.000132883	-0.00192757	-0.000337862	-4.55367e-05	-3.5357e-05	0.000708688	-0.000157288	0.000797988	0.00024886	-0.000838925	-0.000248283	-0.00419043	0.0012148	-0.000416616	-7.88455e-05	7.64746e-05	-0.000452738	-0.00131198	0.000466036	0.00131754	0.000780058	-0.00113104	0.000557171	-0.000478263	0.000144354	-0.000565503	0.000438763	0.00027832	3.31084e-05
0.000866891	0.000676496	-0.000157573	-0.0017907	-0.00036031	-4.58199e-05	-8.54413e-05	0.000772557	-0.00015917	0.000741847	0.00024863	-0.000829746	-0.000257804	-0.00419236	0.00121399	-0.000379456	-7.88512e-05	5.54843e-05	-0.000425811	-0.001272	0.000468513	0.00131536	0.000781549	-0.00112411	9.13909e-05	-0.00044405	0.000151573	-0.000564505	0.000436396	-4.00612e-05	3.21346e-05
0.000873625	0.000676405	-0.000150516	-0.001791	-0.000319836	-4.58222e-05	-8.18048e-05	0.000716227	-0.000158086	0.000743672	0.000248711	-0.000827798	-0.000270762	-0.00419203	0.00121403	-0.000397529	-7.88811e-05	6.07567e-05	-0.000420015	-0.00128123	0.000467012	0.00131537	0.000781521	-0.00112608	0.000108765	-0.000445952	0.000146344	-0.00056455	0.0004364	3.78658e-05	3.20764e-05
0.000873625	0.000676405	-0.000150516	-0.001791	-0.000319836	-4.58222e-05	-8.18048e-05	0.000716227	-0.000158086	0.000743672	0.000248711	-0.000827798	-0.000270762	-0.00419203	0.00121403	-0.000397529	-7.88811e-05	6.07567e-05	-0.000420015	-0.00128123	0.000467012	0.00131537	0.000781521	-0.00112608	0.000108765	-0.000445952	0.000146344	-0.00056455	0.0004364	3.78658e-05	3.20764e-05
0.000805524	0.000675575	-0.000141546	-0.00179423	-0.000324392	-4.58297e-05	-7.04224e-05	0.000722513	-0.000158854	0.000749018	0.000248735	-0.00082958	-0.000260468	-0.00419149	0.00121396	-0.000407805	-7.88793e-05	5.58619e-05	-0.000424087	-0.00128505	0.000465418	0.00131566	0.000781473	-0.00112688	0.000149152	-0.000451785	0.000149487	-0.000565429	0.000437081	-2.52917e-05	3.20204e-05
0.000821021	0.000666331	-0.000144337	-0.000357975	-0.000332348	-4.58681e-05	-7.7124e-05	0.000719084	-0.000158441	0.000737212	0.000248835	-0.000828395	-0.000264051	-0.00419341	0.00121424	-0.000403066	-7.37475e-05	6.12296e-05	-0.000422183	-0.00128094	0.000463491	0.00131593	0.000841422	-0.00112616	8.82288e-05	-0.000472992	0.000146185	-0.000565428	0.000437328	1.40232e-05	2.90256e-05
0.000818996	0.000673337	-0.000147456	-0.000111331	-0.000332161	-4.60743e-05	-6.80823e-05	0.000725246	-0.00015841	0.000746976	0.000248755	-0.000811696	-0.000262458	-0.00419144	0.00121395	-0.000403085	-7.88546e-05	6.44075e-05	-0.000423655	-0.00128085	0.000464495	0.00131597	0.000782384	-0.00112574	0.000138511	-0.000453133	0.00014732	-0.00056673	0.000435796	-8.10265e-07	2.87931e-05
0.000828367	0.000674934	-0.000146398	-0.00014405	-0.000327019	-5.39933e-05	-7.23581e-05	0.000718312	-0.000158376	0.000734859	0.000248761	-0.000676934	-0.000260556	-0.00419141	0.00121999	-0.000406257	-7.80604e-05	6.09602e-05	-0.000419126	-0.00127576	0.000466132	0.00131566	0.000783136	-0.00112894	0.000128002	-0.000450895	0.00014662	-0.000566791	0.000434158	2.20179e-05	2.85899e-05
0.000827628	0.000674788	-0.000148244	-6.47014e-05	-0.000328856	-4.61418e-05	-6.95301e-05	0.000719297	-0.000158397	0.0007461	0.000248751	-0.000692693	-0.000263812	-0.00419156	0.0012138	-0.000397272	-7.77817e-05	6.16758e-05	-0.000423	-0.00127727	0.000462211	0.0013158	0.000787712	-0.00112702	0.000136426	-0.000454018	0.000147077	-0.000567627	0.000331159	-1.0543e-05	2.85266e-05
0.000828392	0.000675619	-0.000106338	-7.95267e-05	-0.000327788	-0.000129808	-7.13149e-05	0.000720569	-0.000160927	8.12598e-05	0.000248667	-0.000689992	-0.000254948	-0.00419152	0.00120749	-0.000401051	-8.32312e-05	9.05489e-05	-0.000422644	-0.0012776	0.000460628	0.00131976	0.000788053	-0.00112724	0.000133154	-0.000423104	0.000146982	-0.000567182	0.000394508	6.84478e-05	2.80041e-05
0.000824813	0.000674613	-0.000148237	-3.79142e-05	-0.000327517	-4.63851e-05	-6.98689e-05	0.000721698	-0.000158414	0.000740277	0.000249625	-0.00070074	-8.92735e-05	-0.00399375	0.0012165	-0.000403961	-7.855e-05	6.32633e-05	-0.000435878	-0.0012778	0.000461231	0.00107138	0.000786029	-0.00112801	0.000134854	-0.000454739	0.000147419	-0.000567813	0.00029468	2.49458e-05	2.62619e-05
0.000825094	0.000674702	-0.00012459	-4.88821e-05	-0.000328127	-6.22742e-05	-6.97761e-05	0.000721061	-0.000159801	0.000267038	0.000248939	-0.000700652	-0.000131908	-0.00403032	0.00119677	-0.000403664	-9.90167e-05	6.17362e-05	-0.000435583	-0.00127751	0.000461061	0.00107467	0.000786795	-0.001128	0.000135052	-0.000451887	0.000146952	-0.000567026	0.000306485	2.63374e-05	2.60506e-05
0.000825159	0.000673697	-0.000130499	6.45363e-06	-0.000328102	-5.47719e-05	-6.97122e-05	0.000721199	-0.000159266	0.000373636	0.000249045	-0.000700264	-6.26983e-06	-0.00401494	0.00120022	-0.000403199	-0.000123226	9.39608e-05	-0.000445754	-0.00127766	0.00046202	0.00108305	0.000787228	-0.00112793	0.000134768	-0.000449521	0.000147038	-0.000567296	0.000294826	3.3019e-05	2.6013e-05
0.000824915	0.000674633	-0.000132365	-4.8195e-05	-0.000327573	-5.50959e-05	-6.98326e-05	0.0007217	-0.000158538	0.000367718	0.000249696	-0.000699495	-0.000136512	-0.00400032	0.00121103	-0.000402891	-9.10933e-05	6.25395e-05	-0.000441189	-0.00127776	0.000461235	0.0010775	0.000787178	-0.0011279	0.000134933	-0.000453014	0.000131317	-0.000567288	0.000294795	2.52671e-05	2.59087e-05
-0.000126106	0.000674627	-9.80183e-05	9.23488e-07	-0.000327927	-6.41937e-05	-8.85894e-05	0.000707514	-0.00015853	0.000363481	0.000249257	-0.000699518	-3.31182e-05	-0.00399113	0.00121247	-0.000403861	-0.000115326	9.34895e-05	-0.000443082	-0.00127211	0.000339523	0.00108974	0.000491261	-0.00112856	0.000141333	-0.000489124	9.70478e-05	-0.000569376	0.000296371	3.12053e-05	2.47088e-05
-1.7105e-05	0.000674575	-0.000102212	-2.82965e-05	-0.000328902	-6.46178e-05	-8.722e-05	0.000710527	-0.000158633	0.000339916	0.000249412	-0.000524162	-4.73601e-05	-0.00400025	0.00121013	-0.000403458	-9.82492e-05	8.83824e-05	-0.000441697	-0.00127275	0.000349918	0.0010908	0.000525195	-0.00112838	0.000139735	-0.000521887	0.000122799	-0.000571415	0.00030239	2.98078e-05	2.46201e-05
-3.09504e-05	0.000674563	-0.00010053	-2.71606e-05	-0.000329042	-6.66161e-05	-8.53632e-05	0.000712485	-0.000158892	0.000356725	0.00024938	-0.000516215	-3.12432e-05	-0.00398844	0.00121081	-0.000403721	-9.9281e-05	8.95874e-05	-0.000442748	-0.0012747	0.000354246	0.0010858	0.000488268	-0.00112838	0.000138027	-0.000500863	0.000118439	-0.000571794	0.000299136	3.18605e-05	2.44696e-05
2.70554e-05	0.000674885	-9.8183e-05	-2.27227e-05	-0.000329036	-6.79596e-05	-8.28121e-05	0.000712378	-0.000159717	0.000348886	0.000250052	-0.000462207	-4.35456e-05	-0.00399033	0.00121195	-0.000403615	-9.8668e-05	8.94547e-05	-0.000441692	-0.00127425	0.000366013	0.00108667	0.000503229	-0.00112838	0.00013839	-0.00049093	9.83809e-05	-0.000570627	0.000300872	2.94925e-05	2.4438e-05
2.93448e-05	0.000674701	-0.000101858	-1.52526e-05	-0.00032952	-7.08389e-05	-8.36324e-05	0.000712776	-0.000159192	0.000333367	0.000249412	-0.000432587	-3.77724e-05	-0.00398881	0.00121177	-0.000403618	-0.000100495	8.90425e-05	-0.000442453	-0.00127452	0.000357581	0.00108646	0.000503834	-0.00112834	0.000138744	-0.000493536	0.000108097	-0.000570043	0.000299282	2.99411e-05	2.43878e-05
2.83447e-05	0.000674652	-0.00010155	-2.04469e-05	-0.000329549	-6.81985e-05	-8.42066e-05	0.000712462	-0.000158958	0.000340548	0.000270176	-0.000288469	-3.83182e-05	-0.00399036	0.0012067	-0.000403668	-0.000101289	8.83947e-05	-0.000442436	-0.0012729	0.000356521	0.00108699	0.000501029	-0.00112817	0.000113308	-0.000488367	0.000106898	-0.000570337	0.000298595	3.06876e-05	2.42803e-05
2.85297e-05	0.000674626	-0.000101895	-2.03356e-05	-0.000330343	-7.58222e-05	-8.47287e-05	0.000712685	-0.000158878	0.000334801	0.000255856	-0.000196837	-3.90451e-05	-0.0039899	0.0012111	-0.000403667	-0.000103598	8.75094e-05	-0.000442831	-0.00127329	0.000360093	0.00108705	0.000500222	-0.00112826	2.77515e-05	-0.000483584	0.000106743	-0.000570159	0.000298226	3.03995e-05	2.422e-05
-5.5517e-05	0.000692888	-0.000108366	-1.8392e-05	-0.000320109	-6.6178e-05	-8.97089e-05	0.000710467	-0.000159421	0.000335459	0.000249072	-0.000314678	-4.12898e-05	-0.00273551	0.00121299	-0.000401548	0.000149033	8.86491e-05	-0.000442338	-0.00127432	0.000357864	0.00102586	0.00050445	-0.00116467	6.85215e-05	-0.000480554	0.00010235	-0.000577121	0.000299499	7.56483e-06	1.58411e-05
-2.72577e-05	0.000683806	-0.000120504	-1.5697e-05	-0.000326627	-5.62547e-05	-9.12023e-05	0.000708662	-0.000132266	0.000329788	0.000250915	-0.000215864	-3.99378e-05	-0.0027358	0.00123322	-0.000403154	7.46305e-05	8.83351e-05	-0.000442774	-0.00127419	0.000360338	0.00104244	0.000503286	-0.00114152	0.000106368	-0.00048021	0.000104607	-0.000577909	0.000301957	-1.82782e-05	1.57931e-05
-1.83787e-05	0.000676271	-0.000123558	-1.86418e-05	-0.000329464	-1.00771e-05	-8.93234e-05	0.000709256	-0.000158901	0.000331138	0.000250759	-0.000216944	-4.05852e-05	-0.0027262	0.0012326	-0.000403476	-0.000101697	8.8198e-05	-0.000442786	-0.00127413	0.000372983	0.0010264	0.000503116	-0.00115617	6.40386e-05	-0.000482011	0.000104707	-0.000573674	0.000305896	-3.23949e-05	1.57449e-05
-7.58693e-05	0.000680738	-0.00013166	-1.84522e-05	-0.000328523	-5.45893e-05	-8.764e-05	0.000701982	-0.000149112	0.000332668	0.000250911	-0.000204974	-4.08562e-05	-0.00271498	0.00122958	-0.000403204	-2.99804e-05	8.82135e-05	-0.000442772	-0.00127402	0.000375004	0.0010214	0.000503553	-0.00113858	6.57391e-05	-0.00048371	0.000105077	-0.000573916	0.000303397	-1.82571e-05	1.56161e-05
-4.47882e-05	0.000682624	-0.00011603	-1.72441e-05	-0.000328789	-3.9342e-05	-9.15341e-05	0.000704283	-0.000155027	0.000333956	0.000265816	-0.000242859	-6.48344e-05	-0.00266684	0.00122621	-0.000402881	5.81706e-05	8.73054e-05	-0.000442457	-0.00127491	0.000366202	0.00102153	0.00050376	-0.0011394	6.87308e-05	-0.000481301	0.000104051	-0.000575163	0.000303147	-2.29688e-05	1.53754e-05
-2.33262e-05	0.000681061	-0.000122184	-1.79096e-05	-0.000328368	-5.08154e-05	-9.75068e-05	0.000696707	-0.000156386	0.000338466	0.000270951	-0.00021859	-7.05509e-05	-0.00264708	0.00123257	-0.000434742	-4.22088e-05	8.75537e-05	-0.000442103	-0.00127457	0.000370717	0.00102346	0.000503455	-0.00115618	8.49344e-05	-0.00029879	0.000103022	-0.000391825	0.000306369	-2.29283e-05	1.5025e-05
-4.72307e-05	0.000681688	-0.000124298	-1.75891e-05	-0.00032835	-5.05135e-05	-9.43926e-05	0.000697399	-0.000153259	0.000338012	0.000269389	-0.000218838	-5.3972e-05	-0.00264897	0.00122681	-0.000407523	-2.86529e-05	8.76807e-05	-0.000442347	-0.00127439	0.000372133	0.00102327	0.000503546	-0.00115397	8.58244e-05	-0.000318266	0.000103379	-0.000406906	0.000304801	-2.20089e-05	1.50149e-05
-4.44271e-05	0.000682013	-0.000122599	-1.76627e-05	-0.000328351	-4.9927e-05	-9.45401e-05	0.000697529	-0.000153802	0.000336962	0.000266996	-0.000219773	-5.42439e-05	-0.00264914	0.00122667	-0.000407475	-2.51736e-05	8.76887e-05	-0.000442375	-0.00127439	0.000372059	0.00102318	0.000503569	-0.00115099	8.52577e-05	-0.000318334	0.000103405	-0.00041377	0.000304212	-2.20209e-05	1.5012e-05
-4.34136e-05	0.000681385	-0.000129802	-1.76495e-05	-0.000328327	-5.05819e-05	-9.54546e-05	0.000727589	-0.00015504	0.000336776	0.000268797	-0.000219492	-6.24074e-05	-0.00264938	0.00059172	-0.000412641	-6.13392e-05	8.60606e-05	-0.000442195	-0.0012744	0.00037317	0.00102347	0.000503534	-0.00115475	8.47727e-05	-0.000354278	0.000103269	-0.000406792	0.000302693	-2.00253e-05	1.3939e-05
-3.30075e-05	0.000681431	-0.000124239	-1.77205e-05	-0.000328172	-5.27816e-05	-9.5371e-05	0.000710283	-0.000154378	0.000337442	0.000268143	-0.000219376	-6.2042e-05	-0.00264926	0.000605138	-0.000406805	-4.49249e-05	8.74596e-05	-0.000442258	-0.00127422	0.000371948	0.00102438	0.000503542	-0.00115398	8.35134e-05	-0.000338139	0.000103459	-0.000411924	0.000301777	-2.08041e-05	1.39121e-05
-5.4372e-06	0.000677315	-0.000128179	-1.77088e-05	-0.000313802	-5.10872e-05	-9.53003e-05	0.000711393	-0.000121008	0.000335953	0.000265267	-0.000219557	-6.03758e-05	-0.00254197	0.000644605	-0.000409476	-4.32797e-05	8.18457e-05	-0.000395451	-0.00127433	0.000422376	0.00102362	0.000503565	-0.00115216	8.37063e-05	-0.000367292	0.000103479	-0.000401697	0.000303395	-1.86422e-05	1.33888e-05
1.02256e-06	0.000741916	-0.00012574	-1.76727e-05	-0.000315799	-5.15781e-05	-6.989e-05	0.00020258	-0.000133027	0.00034092	0.000265337	-0.000219464	-5.88513e-05	-0.00250339	0.000533923	-0.000407022	-3.56019e-05	8.26946e-05	-0.000406771	-0.00127437	0.000480217	0.00102021	0.0005032	-0.00115284	8.2351e-05	-0.000392001	0.000103426	-0.000417288	0.000303952	-1.46634e-05	1.27777e-05
-6.13752e-06	0.000679441	-0.000125917	-1.7766e-05	-0.000328267	-5.12317e-05	-7.87883e-05	0.000238172	-0.000151976	0.000338367	0.000262827	-0.000219626	-5.85282e-05	-0.00250806	0.000543061	-0.000407077	-3.77011e-05	8.61302e-05	-0.00041448	-0.00127437	0.000389991	0.00102232	0.00050339	-0.00115016	8.31053e-05	-0.00038725	0.000103385	-0.000411906	0.000303773	-1.22744e-05	1.26683e-05
2.32058e-05	0.000680892	-0.000125994	-1.77458e-05	-0.000323873	-5.1887e-05	-7.86403e-05	0.000358679	-0.000141412	0.000335687	0.000268845	-0.000217022	-6.11111e-05	-0.00252504	0.000608122	-0.000407209	-5.68153e-05	8.53047e-05	-0.000405991	-0.00127055	0.000417579	0.00102294	0.000503385	-0.000956046	8.30413e-05	-0.000321679	0.000103441	-0.000384369	0.000302987	-1.77483e-05	1.24288e-05
1.8131e-05	0.000679439	-0.000125475	-1.77624e-05	-0.000321145	-5.20235e-05	-8.51051e-05	0.00032537	-0.000149776	0.000329419	0.000267182	-0.000211009	-6.05381e-05	-0.00251976	0.000589848	-0.000407272	-3.85394e-05	8.55377e-05	-0.000415152	-0.00127196	0.000391095	0.00102362	0.000503493	-0.000902429	8.39134e-05	-0.000353129	0.000103386	-0.000393445	0.000303471	-1.57903e-05	1.22677e-05
1.28601e-05	0.000680471	-0.00012596	-1.7761e-05	-0.000323787	-5.18795e-05	-8.46312e-05	0.000311415	-0.000148472	0.000328603	0.000267129	-0.000212879	-5.9974e-05	-0.00251669	0.000591354	-0.000407369	-3.99179e-05	8.48836e-05	-0.000411737	-0.00127303	0.000391636	0.00102348	0.000503417	-0.000905993	8.3473e-05	-0.000315344	0.000104638	-0.0003953	0.000302849	-1.76833e-05	1.22305e-05
2.32598e-05	0.000676572	-0.000125663	-1.77445e-05	-0.00032328	-5.19072e-05	-8.38337e-05	0.000305267	-0.000146081	0.000322192	0.000266788	-0.000214006	-6.01915e-05	-0.00251683	0.000585963	-0.000407646	-3.93536e-05	8.58758e-05	-0.00041461	-0.00127283	0.0003908	0.00102338	0.000503467	-0.000907952	8.32977e-05	-0.000328902	0.000103389	-0.000392609	0.000303273	-1.87968e-05	1.22226e-05
1.61704e-05	0.000676661	-0.000154136	-2.4941e-05	-0.000323481	-5.18752e-05	-8.31974e-05	0.000292844	-0.000142865	0.000321059	0.000265531	-0.00021294	-5.99724e-05	-0.00251753	0.000583406	-0.000344175	-7.34052e-05	8.53428e-05	-0.000393942	-0.00127229	0.000393	0.00102339	0.000336496	-0.000910137	8.83721e-05	-0.000324775	0.00010385	-0.000402966	0.000302958	-1.77735e-05	1.20308e-05
1.86297e-05	0.000311549	-0.000129005	-2.45443e-05	-0.0003232	-4.25995e-05	-8.32621e-05	0.000313005	-0.000146382	0.000343165	0.000266652	-0.000214467	-5.92617e-05	-0.00250539	0.000584326	-0.000370999	-4.49189e-05	8.56109e-05	-0.000408261	-0.00127236	0.000397253	0.00102321	0.000466268	-0.000911537	8.33877e-05	-0.000326073	1.2902e-05	-0.00039416	0.000303278	-1.29834e-05	1.17506e-05
1.99534e-05	0.000281437	-0.000140871	-2.05286e-05	-0.000259863	-2.16026e-05	-8.34286e-05	0.000307756	-0.00014596	0.000324643	0.000266283	-0.000215102	-5.90303e-05	-0.00250541	0.00058335	-0.000350363	-5.00915e-05	8.56332e-05	-0.000407068	-0.00127232	0.000395627	0.00102318	0.000410538	-0.000911173	8.36642e-05	-0.000327262	3.09644e-05	-0.000396716	0.000303106	-1.12697e-05	1.1618e-05
1.84854e-05	0.000226373	-0.000150003	-2.26634e-05	-0.000264064	-3.88488e-05	-8.30253e-05	0.000300415	-0.000144238	0.000323103	0.000266192	-0.000214754	-5.84423e-05	-0.00250542	0.000582238	-0.000345448	-4.67314e-05	8.54659e-05	-0.000403096	-0.001272	0.000394709	0.00102324	0.00041013	-0.000910655	8.36212e-05	-0.000327134	8.00632e-05	-0.000395149	0.000303152	-1.39224e-05	1.15829e-05
1.70171e-05	0.000282825	-0.000164153	-7.72007e-05	-0.000291678	-3.97084e-05	-8.02291e-05	0.000302273	-7.33291e-05	0.000327146	0.000266257	-0.000214313	-5.87805e-05	-0.00248124	0.000561428	-0.000350203	-1.14417e-05	8.64973e-05	-0.000397323	-0.00127226	0.000395824	0.00102357	7.11427e-05	-0.000242503	8.38249e-05	-0.000327459	5.68469e-05	-0.000391447	0.000303168	-1.43801e-05	1.05399e-05
1.63237e-05	0.000251528	-0.000159382	-7.44428e-05	-0.000254019	-4.28145e-05	9.97357e-05	0.000302486	-5.18488e-05	0.000328942	0.00026652	-0.000214518	-5.87532e-05	-0.00248198	0.000573	-0.000350753	-4.50221e-06	9.17792e-05	-0.000402295	-0.00127215	0.000396246	0.00102309	4.00539e-05	-0.000145119	8.27663e-05	-0.000327993	6.51368e-05	-0.000398761	0.000303069	-1.38601e-05	1.049e-05
1.52026e-05	0.000259286	-0.000171538	-0.000111288	-0.000257592	-3.92555e-05	1.7445e-05	0.000300832	-5.97331e-05	0.0003292	0.000266207	-0.000216944	-5.81966e-05	-0.00247648	0.000568472	-0.000350645	3.92486e-05	9.6838e-05	-0.000402264	-0.00127165	0.000396087	0.00102297	2.31157e-05	-0.000180697	8.33405e-05	-0.000325753	6.12205e-05	-0.00039946	0.00030306	-1.33619e-05	1.04751e-05
1.6606e-05	0.00025786	-0.000161092	-8.01357e-05	-0.00025584	-3.87911e-05	6.07361e-05	0.0003021	-6.46055e-05	0.000329317	0.000266156	-0.000214287	-5.87401e-05	-0.00247631	0.000564696	-0.000350832	8.82397e-06	9.66578e-05	-0.000400702	-0.00127187	0.000395975	0.0010231	8.29492e-05	-0.000125898	8.25592e-05	-0.000327361	6.08405e-05	-0.000400846	0.000303042	-1.39246e-05	1.04522e-05
1.6669e-05	0.000248691	-0.000166754	-7.97837e-05	-0.000257638	-3.90691e-05	7.28772e-06	0.000301583	-6.23939e-05	0.000328363	0.00026619	-0.000215008	-5.83858e-05	-0.00247733	0.000567749	-0.000352211	2.25869e-05	9.34326e-05	-0.000401031	-0.00127183	0.000396002	0.00102303	6.79818e-05	-0.000110415	8.32926e-05	-0.000327407	5.89579e-05	-0.00039652	0.000303061	-1.37927e-05	1.04457e-05
1.66705e-05	0.000257359	-0.000162144	-8.49938e-05	-0.000254963	-4.02358e-05	1.94218e-05	0.000115133	-5.60583e-05	0.000328517	0.000266129	-0.000214757	-5.86836e-05	-0.00247804	0.000568083	-0.000351921	9.30027e-06	9.47865e-05	-0.000400216	-0.00127177	0.000395959	0.00102316	5.46146e-05	-0.000105752	8.30469e-05	-0.000326488	5.86203e-05	-0.000399581	0.000303072	-1.38059e-05	1.03721e-05
1.65923e-05	0.000250896	-0.000166492	-7.7639e-05	-0.000254457	-4.21116e-05	2.95931e-05	0.000302013	-5.89441e-05	0.000328842	0.000266086	-0.000215291	-5.90072e-05	-0.000418523	0.000566983	-0.000391267	2.00774e-05	9.71862e-05	-0.000395416	-0.001276	0.000396024	0.00102299	5.13599e-05	-0.000119932	8.3297e-05	-0.000326586	5.85051e-05	-0.000398502	0.000303141	0.000102232	4.53047e-06
1.67331e-05	0.000252867	-0.000237746	-8.32198e-05	-0.000254707	-7.92481e-05	3.37505e-05	0.000222112	-5.42669e-05	0.000327888	0.000213384	-0.00015677	-8.37619e-05	-0.000393798	0.000567454	-0.000396155	1.91596e-05	9.69964e-05	-0.000396353	-0.00117854	0.000394875	0.00102662	7.32168e-05	-0.000129647	8.56412e-05	-0.000326689	5.8664e-05	-0.00040107	0.000300931	4.61852e-06	4.22772e-06
-7.8769e-06	0.000249112	-4.00421e-05	-7.82016e-05	-0.000255881	-4.85338e-05	3.25948e-05	0.000256974	-1.43746e-05	0.00032847	0.000191037	-0.000201052	-6.83261e-05	-0.000218705	0.000554344	-0.000403084	-3.2332e-05	9.69331e-05	-0.000388531	-0.00120667	0.000395209	0.0010249	6.29349e-05	-0.000132527	8.97228e-05	-0.000327388	5.83703e-05	-0.000416878	0.000299078	5.78602e-06	4.13955e-06
6.78416e-06	0.00025035	-0.000120598	-8.1378e-05	-0.000255429	-7.60236e-05	3.24977e-05	0.000247046	-4.86208e-05	0.000328446	0.00020209	-0.000182678	-6.59809e-05	-0.000108304	0.000527475	-0.000377436	6.67227e-08	9.73197e-05	-0.000390905	-0.00116483	0.000394545	0.00102651	6.5206e-05	-0.000128208	8.48812e-05	-0.000327575	5.85295e-05	-0.000400096	0.000301683	7.51266e-06	3.95651e-06
6.61054e-06	0.000250568	-0.000116567	-8.04648e-05	-0.00025541	-7.44882e-05	3.29569e-05	0.000245169	-3.50975e-05	0.000328391	0.000201457	-0.000183038	-6.63234e-05	-9.52161e-05	0.000518737	-0.000376673	-1.04798e-05	9.72359e-05	-0.000389234	-0.00116725	0.00039493	0.00102563	6.36211e-05	-0.000126892	8.49942e-05	-0.000327726	5.85233e-05	-0.000402763	0.000301539	1.31807e-05	3.94542e-06
6.75676e-06	0.000251195	-0.000124363	-8.13325e-05	-0.000255686	-6.3964e-05	3.49145e-05	0.000215038	-4.48824e-05	0.000328415	0.000134445	-0.000185353	-6.93293e-05	-8.96959e-05	0.000530562	-0.000376365	-8.54728e-06	9.71948e-05	-0.000389749	-0.00117108	0.000394397	0.00102549	6.50145e-05	-0.000126775	8.58976e-05	-0.000327374	5.87287e-05	-0.000395003	0.000301347	1.03014e-05	3.92571e-06
4.19735e-06	0.000251091	-7.93474e-05	-8.0089e-05	-0.000255574	-6.64302e-05	3.45497e-05	0.000215399	-4.19469e-05	0.000328407	0.000134775	-0.000190292	-6.64584e-05	-0.000102587	0.000536498	-0.000376929	-1.31015e-05	9.8495e-05	-0.000389869	-0.00116706	0.000394642	0.00102543	6.3809e-05	-0.000127589	8.63732e-05	-0.00032746	5.86889e-05	-0.000392803	0.000301388	9.17521e-06	3.91677e-06
5.2058e-06	0.000250931	-8.87803e-05	-8.05232e-05	-0.000255504	-7.35212e-05	3.4478e-05	0.000218452	-3.93338e-05	0.000328443	0.000142515	-0.000187359	-6.72011e-05	-0.000107767	0.00052888	-0.00037702	-1.05815e-05	9.79574e-05	-0.000390082	-0.00116742	0.000394585	0.00102549	6.33394e-05	-0.000127371	8.73531e-05	-0.000327587	5.93108e-05	-0.000396988	0.000218583	1.15582e-05	3.87606e-06
8.24807e-06	0.0001935	-9.92497e-05	-8.03118e-05	-0.000255725	-7.71484e-05	3.52762e-05	0.000218251	-3.79815e-05	0.000328488	0.000143845	-0.00016771	-6.76242e-05	-0.000106236	0.000527996	-0.000377754	-1.16136e-05	9.89666e-05	-0.000390141	-0.00116927	0.00039459	0.0010255	6.42582e-05	-0.000127977	8.69463e-05	-0.000327342	5.88347e-05	-0.000394673	0.000240018	1.08168e-05	3.85838e-06
4.25055e-06	0.000217319	-7.80485e-05	-8.02327e-05	-0.000255675	-7.25303e-05	3.49032e-05	0.000220192	-4.126e-05	0.000330235	0.000149501	-0.000148832	-6.76448e-05	-9.55077e-05	0.000531355	-0.0002425	-1.17472e-05	9.79218e-05	-0.000390216	-0.00116783	0.000394498	0.00102552	6.38519e-05	-0.000127245	8.68486e-05	-0.000327873	5.85136e-05	-0.000395708	0.00023438	1.07801e-05	3.77374e-06
6.39027e-06	0.000222906	-7.93687e-05	-8.43607e-05	-0.000250609	-0.000114443	3.76445e-05	0.00021755	-0.0001222	0.000293627	0.000141366	-0.000148215	1.68519e-07	-9.70226e-05	0.000531663	-0.000269555	-2.88918e-05	9.81858e-05	-0.000154888	-0.000213826	0.000384797	0.00102543	6.27858e-05	-0.000128249	9.32369e-07	-0.000327813	5.30426e-05	-0.000396113	0.000237557	6.24972e-05	2.32331e-06
5.7565e-06	0.000208888	-8.31557e-05	-8.22458e-05	-0.000256461	-0.000116566	3.35801e-05	0.000218108	-0.00012071	0.000302528	0.000141056	-0.000154646	-6.48341e-05	-9.54053e-05	0.00052976	-0.000289259	-3.59621e-05	9.80449e-05	-0.000100513	-0.000170886	0.000369775	0.00102544	6.36873e-05	-0.00012791	-5.44195e-05	-0.000327969	5.74547e-05	-0.000395754	0.000240658	1.49029e-05	2.3004e-06
6.54844e-06	0.000200668	-9.23475e-05	-8.10244e-05	-0.000255996	-0.000104745	3.30574e-05	0.000217349	-0.00010166	0.000278445	0.000144325	-0.000155483	-3.67971e-05	-9.53455e-05	0.000529981	-0.000290422	-3.11381e-05	9.7996e-05	-0.000157795	-0.00013347	0.000388514	0.00102537	6.3533e-05	-0.000127919	-3.79288e-05	-0.000328449	5.768e-05	-0.000289654	0.000241189	2.33868e-05	2.22005e-06
6.63182e-06	0.00020531	-9.1128e-05	-8.11933e-05	-0.000255702	-0.000114559	3.28145e-05	0.000217631	-0.00010299	0.000289144	0.00014419	-0.000149273	-3.21049e-05	-9.5363e-05	0.000530221	-0.000298998	-3.75067e-05	9.78392e-05	-0.000135909	-0.000124594	0.000297412	0.00102538	6.33267e-05	-0.000128109	-3.58848e-05	-0.00032845	5.7392e-05	-0.000349565	0.000241775	1.66174e-05	2.20063e-06
6.2797e-06	0.000206204	-8.59469e-05	-8.3991e-05	-0.000255011	-0.000111626	3.4305e-05	0.000215429	-0.000119256	0.000286183	0.000141269	-0.000152509	-3.42461e-05	-9.54245e-05	0.000530503	-0.000297897	-3.02835e-05	9.76223e-05	-0.000164313	-0.000153353	0.000210817	0.00102543	6.35185e-05	-0.000127991	-9.99928e-06	-0.000328113	5.72544e-05	-0.000335817	0.00024105	2.08778e-05	2.16156e-06
6.14452e-06	0.000206043	-6.07737e-05	-8.30377e-05	-0.000254801	-0.000105103	3.2881e-05	0.000205322	-0.000118433	0.000284971	0.00014087	-0.000153449	-2.9561e-05	-9.54156e-05	0.000530256	-0.00029496	-4.32933e-05	9.77131e-05	-0.000147306	-0.000129856	0.000224196	0.00102543	6.3531e-05	-0.000127906	-1.43412e-05	-0.00032811	5.85622e-05	-0.000305281	0.000240214	1.73144e-05	2.1237e-06
6.14452e-06	0.000206043	-6.07737e-05	-8.30377e-05	-0.000254801	-0.000105103	3.2881e-05	0.000205322	-0.000118433	0.000284971	0.00014087	-0.000153449	-2.9561e-05	-9.54156e-05	0.000530256	-0.00029496	-4.32933e-05	9.77131e-05	-0.000147306	-0.000129856	0.000224196	0.00102543	6.3531e-05	-0.000127906	-1.43412e-05	-0.00032811	5.85622e-05	-0.000305281	0.000240214	1.73144e-05	2.1237e-06
6.21114e-06	0.00020591	-6.75831e-05	-8.28478e-05	-0.000255049	-0.000104826	3.32698e-05	0.000208771	-0.000105698	0.000282913	0.000142099	-0.00015361	-3.20268e-05	-9.53757e-05	0.000530396	-0.000295721	-3.3777e-05	9.77546e-05	-0.000149797	-0.000132448	0.000220448	0.00102548	6.34917e-05	-0.000105322	-2.22798e-05	-0.000328137	5.54801e-05	-0.000306302	0.000240869	1.87677e-05	2.11793e-06
6.21318e-06	0.000206044	-5.78059e-05	-8.29181e-05	-0.000254849	-0.000107905	1.48503e-05	0.000208488	-0.000107325	0.00028375	0.000141602	-0.000153273	-3.54675e-05	-9.47165e-05	0.000530378	-0.000295492	-3.3737e-05	9.82124e-05	-0.000149002	-4.93093e-05	0.000217859	0.00102548	5.87979e-05	-0.000116258	-2.01312e-05	-0.000328187	5.62846e-05	-0.000307935	0.000240125	1.85144e-05	2.10298e-06
6.02008e-06	0.000205989	-6.58953e-05	-8.27616e-05	-0.000255421	-0.000107259	2.48174e-05	0.000210234	-0.000102335	9.38721e-05	0.000141697	-0.000143013	-3.3758e-05	-9.53366e-05	0.000530376	-0.0002955	-3.47547e-05	9.782e-05	-0.000150598	-5.89136e-05	0.000219966	0.00102578	6.32876e-05	-0.000113533	-1.59467e-05	-0.000327339	5.61788e-05	-0.00030695	0.000240376	1.85923e-05	2.03121e-06
6.12977e-06	0.00020605	-5.9106e-05	-8.28321e-05	-0.000256051	-0.000106903	3.05602e-05	0.000209962	-9.65595e-05	6.87269e-05	0.000142038	-0.00014271	-3.34191e-05	-9.53804e-05	0.000530664	-0.000294536	-3.55881e-05	9.79545e-05	-0.000150188	-8.61522e-05	0.000220193	0.00102567	6.24556e-05	-0.000107701	-1.72703e-05	-0.000327182	5.64222e-05	-0.000306435	0.000240152	1.83323e-05	2.02728e-06
6.16845e-06	0.000205986	-6.78448e-05	-8.35946e-05	-0.000255372	-0.000107372	2.91411e-05	0.000208942	-0.000100604	3.93826e-05	8.92748e-05	-0.000147979	-3.32353e-05	-9.43053e-05	0.000530399	-0.000295097	-3.4911e-05	9.78217e-05	-0.000150868	-7.5535e-05	0.000220407	0.00102582	6.25268e-05	-0.000112047	-1.88111e-05	-0.000327727	5.63171e-05	-0.000306718	0.000240287	1.86184e-05	2.01495e-06
6.14923e-06	0.000206123	-6.18053e-05	-7.96999e-05	-0.00025547	-0.000107148	2.90456e-05	0.00020892	-8.21444e-05	0.000103143	0.000103528	-0.000144885	-3.35805e-05	-9.45379e-05	0.000157064	-0.000294758	-3.52065e-05	9.78597e-05	-0.000156161	-8.46513e-05	0.000220655	0.00102577	6.26048e-05	-0.000112561	-1.79841e-05	-0.000327372	5.65547e-05	-0.000306766	0.000240382	1.8492e-05	1.76743e-06
6.07966e-06	0.000205965	-6.65152e-05	-8.25849e-05	-0.000255366	-0.00010711	3.00845e-05	0.000209571	-6.71081e-05	4.53142e-05	0.000104985	-0.000145584	-3.34498e-05	-9.47961e-05	-1.32148e-05	-0.00029505	-3.50974e-05	9.78235e-05	-0.000151034	-7.38358e-05	0.000220395	0.00102575	6.24396e-05	-0.00011236	-1.83193e-05	-0.000327418	5.65767e-05	-0.000306381	0.00024031	1.86062e-05	1.73035e-06
5.48281e-06	0.000206015	-6.74673e-05	-8.24246e-05	-0.000255436	-0.000107067	3.02361e-05	0.000209686	-6.91064e-05	3.70082e-05	0.000106342	-0.000145773	-3.35222e-05	-9.48174e-05	-2.8773e-06	-0.000295023	-3.49374e-05	9.78074e-05	-0.000148906	-7.51844e-05	0.000220581	0.00102575	6.30351e-05	-0.000112248	-1.85315e-05	-0.00032722	5.66209e-05	-0.000306253	0.000240326	1.86193e-05	1.72979e-06
5.87318e-06	0.000205995	-6.70762e-05	-8.26608e-05	-0.000255509	-0.000107077	3.05059e-05	0.000209691	-6.39802e-05	3.90599e-05	0.000107481	-0.000145266	-3.34511e-05	-9.47913e-05	-7.93706e-06	-0.000294779	-3.49528e-05	9.77667e-05	-0.000144495	-7.37301e-05	0.00022044	0.00102574	6.29871e-05	-0.00011196	-1.83727e-05	-0.000326523	5.66177e-05	-0.000306453	0.000240334	1.86089e-05	1.72729e-06
5.97762e-06	0.000206544	-6.67063e-05	-8.13679e-05	-0.000255529	-0.000107074	3.07184e-05	0.000193963	-6.65324e-05	4.12809e-05	0.000108633	-0.000147116	-3.36265e-05	-9.48064e-05	2.35936e-05	-0.000294916	-3.47318e-05	9.77741e-05	-0.00014505	-7.4468e-05	0.000220476	0.00102317	6.26794e-05	-0.000112078	-1.82773e-05	-0.00032693	5.87174e-05	-0.00030646	0.000240363	1.85984e-05	1.71836e-06
1.12431e-05	0.000206233	-6.63616e-05	-8.22317e-05	-0.000255424	-0.000106735	3.02628e-05	0.000251509	-6.10051e-05	4.75794e-05	0.000108928	-0.000145777	-3.35345e-05	-0.000103323	1.55123e-05	-0.000295204	-3.49718e-05	9.78064e-05	-0.000148389	-7.39165e-05	0.000220477	0.000291816	6.27186e-05	-7.58784e-05	-1.82135e-05	-0.000326886	5.69229e-05	-0.000306378	0.000240392	1.86094e-05	7.77077e-07
1.10883e-05	0.000206233	-6.63645e-05	-8.22316e-05	-0.000255424	-0.000106735	3.02628e-05	0.000250416	-6.1058e-05	4.75908e-05	0.000108928	-0.000146012	-3.35352e-05	-0.000103306	1.5532e-05	-0.000295159	-3.4971e-05	9.78064e-05	-0.000148376	-7.39149e-05	0.000220477	0.000291848	6.27187e-05	-7.73655e-05	-1.82141e-05	-0.000326885	5.69439e-05	-0.000306375	0.000240394	1.86094e-05	7.76815e-07
1.04894e-05	0.000206209	-6.63751e-05	-8.21784e-05	-0.000255486	-0.000106784	3.0465e-05	0.0002181	-6.21695e-05	4.47831e-05	0.000108815	-0.000146003	-3.35372e-05	-0.00010204	1.86965e-05	-0.000295033	-3.49281e-05	9.7777e-05	-0.000147006	-7.35088e-05	0.000220478	0.0002955	6.27024e-05	-8.56869e-05	-1.82902e-05	-0.000326692	5.73424e-05	-0.000306312	0.000240385	1.86074e-05	7.6423e-07
7.91328e-06	0.000206297	-6.66304e-05	-8.17121e-05	-0.000254919	-0.000108642	2.92789e-05	0.000217559	-3.85501e-06	4.48933e-05	0.000100109	-0.000148099	-3.35509e-05	-9.99725e-05	1.92109e-05	-0.000183846	-3.01945e-05	6.20002e-05	-0.000143764	-7.23184e-05	0.000208633	0.000314881	6.42721e-05	-0.000117521	-1.82839e-05	-0.000326745	5.9131e-05	-0.000306257	0.000239463	1.84076e-05	7.1133e-07
8.65703e-06	0.0002063	-6.6516e-05	-8.19306e-05	-0.000254542	-0.000108271	2.93168e-05	0.000208577	6.96996e-06	4.67141e-05	0.000103629	-0.000146588	-3.35506e-05	-0.00010023	1.77131e-05	-0.000173367	-2.74606e-05	6.25784e-05	-0.000144359	-7.21629e-05	0.000204326	0.000318658	6.36583e-05	-0.000110116	-1.82517e-05	-0.000326779	5.90093e-05	-0.000306099	0.000238763	1.85571e-05	7.02485e-07
9.60823e-06	0.00020625	-6.65443e-05	-8.19051e-05	-0.000254392	-0.000107771	2.96673e-05	0.000205869	-5.78403e-06	4.5599e-05	0.000103473	-0.000147718	-3.35486e-05	-0.000100217	1.79691e-05	-0.000170628	-2.98636e-05	6.83358e-05	-0.000143771	-7.27841e-05	0.000206564	0.000306425	6.35017e-05	-0.000111003	-1.82668e-05	-0.000326772	5.89101e-05	-0.000306143	0.000238927	1.8584e-05	6.94792e-07
9.60823e-06	0.00020625	-6.65443e-05	-8.19051e-05	-0.000254392	-0.000107771	2.96673e-05	0.000205869	-5.78403e-06	4.5599e-05	0.000103473	-0.000147718	-3.35486e-05	-0.000100217	1.79691e-05	-0.000170628	-2.98636e-05	6.83358e-05	-0.000143771	-7.27841e-05	0.000206564	0.000306425	6.35017e-05	-0.000111003	-1.82668e-05	-0.000326772	5.89101e-05	-0.000306143	0.000238927	1.8584e-05	6.94792e-07
8.93347e-06	0.000199452	-6.65498e-05	-8.19445e-05	-0.000254588	-0.000107771	2.86885e-05	0.00020834	-1.04741e-05	4.56904e-05	0.000103382	-0.00014683	-3.3563e-05	-0.000100246	1.83e-05	-0.000175305	-3.06001e-05	3.91727e-05	-0.000143892	-7.27372e-05	0.000205956	0.000307542	6.37854e-05	-0.000106507	-1.82842e-05	-0.000326744	5.91323e-05	-0.000306139	0.000238953	1.84411e-05	6.90981e-07
8.99573e-06	0.000200841	-6.65612e-05	-8.20072e-05	-0.000254674	-0.000107656	2.89917e-05	0.000206614	-1.08842e-05	4.66173e-05	9.52315e-05	-0.00014882	-3.35592e-05	-0.000100294	1.81302e-05	-0.000175854	-3.10316e-05	4.97377e-05	-0.000144244	-7.27078e-05	0.000205512	0.000305071	6.33067e-05	-0.000103086	-1.82727e-05	-0.000326714	5.9698e-05	-0.000306199	0.000239176	4.18796e-06	6.88586e-07
8.97519e-06	0.000201844	-6.70276e-05	-8.19582e-05	-0.000254985	-0.00010767	2.9107e-05	0.000207341	-1.06872e-06	4.58232e-05	0.00010156	-0.000148164	-3.35422e-05	-0.000100248	1.81919e-05	-0.000163663	-3.09475e-05	-8.63336e-06	-0.000140954	-7.28874e-05	0.000204273	0.00029252	6.32054e-05	-0.000100676	-1.82755e-05	-0.000326772	5.98985e-05	-0.000306158	0.00023916	1.16477e-05	6.74545e-07
8.9461e-06	0.000201328	-6.70652e-05	-8.19694e-05	-0.00025502	-0.00010769	2.91597e-05	0.000207333	7.93826e-06	4.58292e-05	0.000100543	-0.000148157	-3.35274e-05	-0.000100255	1.82501e-05	-0.000160666	-3.07204e-05	5.57935e-06	-0.000141522	-7.28063e-05	0.00020519	0.000287974	6.33569e-05	-0.00010272	-1.82823e-05	-0.000326801	6.20061e-05	-0.000306158	0.000239227	8.89229e-06	6.71764e-07
8.9461e-06	0.000201328	-6.70652e-05	-8.19694e-05	-0.00025502	-0.00010769	2.91597e-05	0.000207333	7.93826e-06	4.58292e-05	0.000100543	-0.000148157	-3.35274e-05	-0.000100255	1.82501e-05	-0.000160666	-3.07204e-05	5.57935e-06	-0.000141522	-7.28063e-05	0.00020519	0.000287974	6.33569e-05	-0.00010272	-1.82823e-05	-0.000326801	6.20061e-05	-0.000306158	0.000239227	8.89229e-06	6.71764e-07
9.17685e-06	0.000201411	-3.39068e-05	-8.19893e-05	-0.000254844	-0.000107594	2.88914e-05	0.000207501	-3.25463e-06	4.59949e-05	0.000100346	-0.00014819	-3.35419e-05	-0.000100171	1.82423e-05	-0.000162423	-3.07171e-05	7.8466e-06	-0.000143345	-7.28138e-05	0.000204728	0.000289795	4.53652e-05	-0.000102023	-1.82526e-05	-0.000326792	6.0313e-05	-0.000306162	0.00023922	1.02917e-05	6.68012e-07
9.00982e-06	0.000201254	-3.44243e-05	-8.19709e-05	-0.000254925	-0.000107679	2.88796e-05	0.000207525	1.69106e-06	4.59808e-05	0.000100275	-0.000148155	-3.353e-05	-0.000100261	1.82598e-05	-0.000161814	-3.07028e-05	4.98178e-06	-0.000141661	-7.28127e-05	0.000205053	0.000288717	5.01742e-05	-0.000102075	-1.82531e-05	-0.00032677	6.07245e-05	-0.00030616	0.000239241	9.77578e-06	6.67329e-07
9.00982e-06	0.000201254	-3.44243e-05	-8.19709e-05	-0.000254925	-0.000107679	2.88796e-05	0.000207525	1.69106e-06	4.59808e-05	0.000100275	-0.000148155	-3.353e-05	-0.000100261	1.82598e-05	-0.000161814	-3.07028e-05	4.98178e-06	-0.000141661	-7.28127e-05	0.000205053	0.000288717	5.01742e-05	-0.000102075	-1.82531e-05	-0.00032677	6.07245e-05	-0.00030616	0.000239241	9.77578e-06	6.67329e-07
9.15017e-06	0.000203554	-3.53958e-05	-8.31688e-05	-0.000254909	-0.000107638	2.88753e-05	0.000207456	1.25528e-06	4.22116e-05	0.00010027	-0.00014813	-3.35322e-05	-0.000100249	1.57349e-05	-0.000124699	-3.04262e-05	5.77563e-06	-5.42946e-05	-7.28205e-05	0.000205026	0.000239459	5.09549e-05	-0.000102077	-1.83806e-05	-0.000329476	6.1011e-05	-0.000306169	0.00023972	1.05555e-05	6.16409e-07
9.15017e-06	0.000203554	-3.53958e-05	-8.31688e-05	-0.000254909	-0.000107638	2.88753e-05	0.000207456	1.25528e-06	4.22116e-05	0.00010027	-0.00014813	-3.35322e-05	-0.000100249	1.57349e-05	-0.000124699	-3.04262e-05	5.77563e-06	-5.42946e-05	-7.28205e-05	0.000205026	0.000239459	5.09549e-05	-0.000102077	-1.83806e-05	-0.000329476	6.1011e-05	-0.000306169	0.00023972	1.05555e-05	6.16409e-07
8.32761e-06	0.0002027	-3.50875e-05	-8.31841e-05	-0.000254921	-0.000107581	2.88157e-05	0.000207462	6.07705e-07	3.91297e-05	0.000100238	-0.000148135	-3.31568e-05	-0.000100297	1.69124e-05	-0.000122051	-3.0629e-05	5.27391e-06	-1.83916e-05	-7.28341e-05	0.000204996	0.000243419	4.89098e-05	-0.000101994	-1.848e-05	-0.000331681	6.07995e-05	-0.000306168	0.000239897	1.02157e-05	6.15724e-07
9.01359e-06	0.000203808	-3.55694e-05	-8.30885e-05	-0.000254921	-0.000107635	2.88302e-05	0.000207491	9.44321e-07	4.00105e-05	0.000100282	-0.000148145	-3.34488e-05	-0.000100271	1.6977e-05	-0.000115919	-3.04699e-05	5.66858e-06	-1.97162e-05	-7.28269e-05	0.000205006	0.00024253	5.00927e-05	-0.000101992	-1.84368e-05	-0.000330157	6.08429e-05	-0.000306167	0.000239807	1.02962e-05	6.13556e-07
8.77512e-06	0.000203546	-3.54013e-05	-8.31214e-05	-0.000254913	-0.000107621	2.87735e-05	0.000207489	9.41703e-07	4.17594e-05	0.000100277	-0.000148139	-3.32991e-05	-0.000100272	1.43882e-05	-0.000117284	-3.04958e-05	5.69498e-06	-1.97914e-05	-7.28369e-05	0.00020501	0.000241638	4.9969e-05	-0.000101979	-1.84239e-05	-0.000329437	6.09274e-05	-0.000306167	0.000239737	1.02986e-05	6.12858e-07
8.75929e-06	0.000203425	-3.54043e-05	-8.32803e-05	-0.000254916	-0.000107621	2.88144e-05	0.000207484	9.11769e-07	4.0126e-05	0.000100285	-0.000148139	-3.31194e-05	-0.000100268	1.32386e-05	-0.00011798	-3.05102e-05	5.6295e-06	-1.74028e-05	-7.285e-05	0.000205005	0.000240356	4.99703e-05	-0.000102026	-1.84267e-05	-0.000329065	6.08778e-05	-0.000306167	0.000239752	1.02914e-05	6.11881e-07
8.81943e-06	0.000203487	-3.52301e-05	-8.30821e-05	-0.000254913	-0.000107524	4.04354e-05	0.00020747	9.19314e-07	4.18588e-05	0.000100282	-0.000148135	-3.31069e-05	-0.000100272	1.3706e-05	-0.0001178	-2.85466e-05	5.66408e-06	-2.3754e-05	-7.28517e-05	0.000204941	0.000173635	3.04585e-05	-0.000102013	-2.38973e-05	-0.000311815	6.09086e-05	-0.000306168	0.0002398	1.01946e-05	5.72877e-07
8.81943e-06	0.000203487	-3.52301e-05	-8.30821e-05	-0.000254913	-0.000107524	4.04354e-05	0.00020747	9.19314e-07	4.18588e-05	0.000100282	-0.000148135	-3.31069e-05	-0.000100272	1.3706e-05	-0.0001178	-2.85466e-05	5.66408e-06	-2.3754e-05	-7.28517e-05	0.000204941	0.000173635	3.04585e-05	-0.000102013	-2.38973e-05	-0.000311815	6.09086e-05	-0.000306168	0.0002398	1.01946e-05	5.72877e-07
8.73203e-06	0.000203393	-3.57304e-05	-8.30627e-05	-0.000255103	-0.000107634	3.73346e-05	0.000207457	7.82436e-07	4.09184e-05	0.000100258	-0.000141923	-3.31399e-05	-0.000100279	4.47417e-06	-0.000117928	-2.99658e-05	5.63557e-06	-2.19737e-05	-7.28481e-05	0.000203494	0.000181778	2.16547e-05	-0.000105903	-4.0283e-05	-0.000300896	6.07949e-05	-0.000306062	0.000235957	1.05624e-05	5.65841e-07
8.61493e-06	0.000202454	-3.56631e-05	-8.28814e-05	-0.000254917	-0.000107598	3.2717e-05	0.000113293	8.19129e-07	4.18704e-05	0.000100038	-0.000145472	1.53597e-05	-0.000100274	1.3678e-05	-0.000117855	-2.99214e-05	5.61756e-06	-2.31158e-05	-7.28504e-05	0.000199025	0.000186234	3.03787e-05	-0.000101787	-2.33937e-05	-0.000301564	1.80886e-06	-0.000306199	0.000239779	9.28048e-06	5.32135e-07
8.71654e-06	0.000203175	-3.80693e-05	-8.24045e-05	-0.000254916	-0.000107623	4.0402e-05	0.000116663	7.10205e-07	4.13099e-05	0.000100197	-0.000148311	8.45826e-09	-0.000100279	1.28102e-05	-0.000118106	-2.96096e-05	5.60106e-06	-2.22941e-05	-7.28464e-05	0.000184597	0.000179481	2.53715e-05	-0.000100927	-2.46487e-05	-0.000303513	3.62841e-05	-0.000306173	0.000239767	1.00173e-05	5.2852e-07
8.71801e-06	0.000203328	-3.58007e-05	-8.27963e-05	-0.000254914	-0.000107605	3.42342e-05	0.000113486	8.39235e-07	4.16828e-05	0.000100142	-0.000144305	-9.42247e-06	-0.000100275	1.10063e-05	-0.000117903	-2.95742e-05	5.62272e-06	-2.2006e-05	-7.26388e-05	0.000189632	6.79267e-05	3.23132e-05	-0.000101657	-2.31521e-05	-0.000303857	3.79403e-05	-0.000306189	0.000239817	5.79311e-06	5.01145e-07
8.46302e-06	0.000203221	-3.63375e-05	-8.27733e-05	-0.000254844	-0.000107624	3.65873e-05	0.000106121	8.30099e-07	4.13853e-05	0.00010023	-1.93196e-05	-4.78062e-06	-0.000100261	1.28178e-05	-0.000117675	-2.96516e-05	5.6318e-06	-2.22306e-05	-7.27403e-05	0.000192827	7.60411e-05	2.75303e-05	-0.000101293	-2.71526e-05	-0.000303227	1.99132e-05	-0.000306184	0.000239896	7.55502e-06	4.80006e-07
8.63771e-06	0.000203273	-3.65358e-05	-8.26667e-05	-0.000254876	-0.000107615	3.59212e-05	0.000113355	8.21267e-07	4.09063e-05	0.00010027	-2.69308e-05	-5.6145e-06	-0.000100291	1.1962e-05	-0.000117922	-2.99764e-05	5.79062e-06	-2.23103e-05	-7.26305e-05	0.000188502	5.27597e-05	2.92278e-05	-0.000101398	-2.53001e-05	-0.000303729	1.96379e-05	-0.000306196	0.00023984	7.14399e-06	4.77602e-07
8.56058e-06	0.000203391	-3.66831e-05	-8.27704e-05	-0.000253918	-0.000107614	3.50968e-05	0.00010822	8.14712e-07	3.56121e-05	0.000100354	-3.25566e-05	-4.3332e-06	-0.000100277	1.30349e-05	-0.000105315	-3.00452e-05	5.75213e-06	-2.20434e-05	-7.27357e-05	0.00018885	6.47595e-05	3.01317e-05	-0.000101385	-2.47935e-05	-0.000303153	1.87592e-05	-0.000306211	0.000239864	3.51876e-06	4.74309e-07
8.08085e-06	0.000203437	-3.72086e-05	-8.27392e-05	-0.000254464	-0.000107614	3.52195e-05	9.95415e-05	8.26937e-07	2.75212e-05	0.000100302	-9.87296e-06	-5.15523e-06	-0.000100265	1.2791e-05	-0.000108683	-3.00756e-05	5.85477e-06	-2.2346e-05	-7.27144e-05	0.000188601	6.58545e-05	3.30033e-05	-0.00010137	-2.71231e-05	-0.000303423	2.08425e-05	-0.000306204	0.000239918	5.06206e-06	4.72716e-07
8.30782e-06	0.000203371	-3.67473e-05	-8.27656e-05	-0.000253483	-0.000107616	3.55312e-05	0.000102767	8.41716e-07	2.96109e-05	0.00010035	-1.81882e-05	-5.44954e-06	-0.000100269	1.28412e-05	-3.7129e-05	-3.02398e-05	5.70235e-06	-2.21648e-05	-7.27169e-05	0.000188572	6.08695e-05	3.20443e-05	-0.000101451	-2.56079e-05	-0.000303371	1.83375e-05	-0.000306215	0.000239922	5.90988e-06	4.61894e-07
8.359e-06	0.000203448	-3.71719e-05	-8.26462e-05	-0.000253998	-0.00010762	3.54975e-05	0.000101899	8.36325e-07	3.29882e-05	0.000100354	-1.54333e-05	-6.1953e-06	-0.000100281	1.25862e-05	-2.60953e-05	-3.07793e-05	6.22117e-06	-2.21358e-05	-7.27235e-05	0.000188811	6.03549e-05	3.06837e-05	-0.000100247	-2.54722e-05	-0.000303436	2.09401e-05	-0.000306194	0.000239913	5.22262e-06	4.61295e-07
8.25661e-06	0.000203658	-3.70008e-05	-8.2683e-05	-0.000254072	-0.000107617	3.54393e-05	0.000102353	7.24185e-07	3.39346e-05	0.000100367	-1.89572e-05	-5.68116e-06	-0.000100262	1.25538e-05	-2.10081e-05	-2.97642e-05	6.19646e-06	-2.21851e-05	-7.27248e-05	0.000186498	6.1776e-05	3.0555e-05	-0.000101388	-2.53864e-05	-0.000297047	1.96225e-05	-0.000306214	0.00023991	5.18103e-06	4.57018e-07
8.24852e-06	0.000203593	-3.66166e-05	-8.2654e-05	-0.00025393	-0.000107616	3.54538e-05	0.000103202	8.45891e-07	3.27453e-05	0.000100355	-1.80513e-05	-5.36386e-06	-0.000100276	1.27633e-05	-2.80656e-05	-3.08742e-05	6.21266e-06	-2.21732e-05	-1.30568e-05	0.000179717	6.26732e-05	2.72251e-05	-0.000101606	-2.59064e-05	-0.000300546	2.09858e-05	-0.000306551	0.000239916	4.02024e-06	4.52098e-07
9.0414e-06	0.000196961	-3.64539e-05	-8.61956e-05	-0.000134073	-0.000104309	3.57764e-05	0.000108035	2.31302e-05	3.28287e-05	3.32643e-05	-1.21556e-05	-4.76838e-06	-0.000100232	1.27049e-05	-2.9758e-05	-2.93647e-05	6.57414e-06	-2.22262e-05	-4.07201e-05	0.000181525	6.2642e-05	2.45929e-05	-0.000102902	-2.66922e-05	-0.00029985	2.27763e-05	-0.000306624	0.000238447	2.05032e-06	3.96572e-07
8.43533e-06	0.000200559	-3.66184e-05	-8.43404e-05	-6.64967e-05	-0.000108795	3.54306e-05	0.000105051	1.52726e-05	3.26533e-05	6.33404e-05	-1.84788e-05	-5.31025e-06	-6.04468e-05	1.27139e-05	-2.81184e-05	-3.09856e-05	6.38514e-06	-1.39509e-05	-5.64768e-05	0.000186712	6.22514e-05	2.78827e-05	-0.000102425	-2.64067e-05	-0.000299446	2.21222e-05	-0.000306277	0.000238883	4.43365e-06	3.8372e-07
8.46157e-06	0.00019954	-3.67429e-05	-8.38987e-05	-7.80743e-05	-0.000111755	3.55261e-05	0.000107927	2.00287e-05	3.28318e-05	2.47322e-05	-1.61105e-05	-5.23554e-06	-9.92154e-05	1.27201e-05	-2.84708e-05	-3.05422e-05	6.4401e-06	-2.33418e-05	-3.06515e-05	0.000183411	6.2482e-05	2.73974e-05	-0.000102824	-2.61734e-05	-0.000300995	2.11942e-05	-0.000289089	0.000238801	3.52042e-06	3.76634e-07
1.01775e-05	0.000200368	-3.67645e-05	-8.13082e-05	-8.17295e-05	-0.000108699	3.54954e-05	0.000106728	1.69387e-05	3.56968e-05	4.79057e-05	-1.81008e-05	-5.21471e-06	-2.07725e-05	1.27305e-05	-2.7264e-05	-3.03895e-05	6.37346e-06	-2.25302e-05	-3.49442e-05	0.000184098	5.96602e-05	2.84324e-05	-0.000102366	-2.75435e-05	-0.000299713	2.10587e-05	-0.000287734	0.000238932	4.27466e-06	3.67266e-07
8.91073e-06	0.000200247	-3.6755e-05	-8.17273e-05	-8.2996e-05	-0.000108461	3.55042e-05	0.000107367	9.28251e-06	3.48866e-05	4.26217e-05	-1.79052e-05	-5.28895e-06	-2.02857e-05	1.27425e-05	-2.71326e-05	-2.97631e-05	6.32963e-06	-2.25556e-05	-4.16936e-05	0.000183929	5.08165e-05	2.84643e-05	-0.000102387	-2.92055e-05	-0.000299339	2.1212e-05	-0.000287983	0.000238978	3.97e-06	3.66273e-07
8.9476e-06	0.000200515	-3.6688e-05	-8.32017e-05	-7.96354e-05	-0.000108183	3.55191e-05	0.00010594	8.05694e-06	3.44068e-05	3.83393e-05	-1.74333e-05	-5.2582e-06	-3.25319e-05	1.27231e-05	-2.69987e-05	-2.98827e-05	6.22995e-06	-2.24712e-05	-3.99142e-05	0.00018416	5.67604e-05	2.84026e-05	-0.000102357	-2.68037e-05	-0.000298966	2.1457e-05	-0.000287468	0.000238645	4.00398e-06	3.65699e-07
9.45145e-06	0.000200219	-3.66954e-05	-8.19154e-05	-8.24484e-05	-0.000108468	3.55221e-05	0.000106737	1.42336e-05	3.63924e-05	4.31473e-05	-1.54157e-05	-4.2459e-06	-2.92351e-05	1.27271e-05	-2.66126e-05	-2.96064e-05	6.35707e-06	-2.26676e-05	-3.55287e-05	0.000184087	4.21735e-05	3.67655e-05	-0.000102343	-2.86321e-05	-0.000299266	2.10906e-05	-0.000143709	0.000239035	3.9793e-06	3.03637e-07
9.38772e-06	0.000200347	-3.67269e-05	-8.20752e-05	-7.36794e-05	-0.000108417	3.55024e-05	0.000105802	1.12967e-05	3.60489e-05	4.61377e-05	-1.74753e-05	-4.37045e-06	-3.79249e-05	1.27293e-05	-2.6541e-05	-3.00056e-05	6.35023e-06	-2.29243e-05	-3.62228e-05	0.000184207	2.14059e-05	3.86501e-05	-0.000102381	-2.9998e-05	-0.000299724	2.06791e-05	-2.32626e-05	0.000239053	4.28288e-06	2.82147e-07
-1.15341e-05	0.000188293	-3.67472e-05	-8.12092e-05	-7.5816e-05	-0.000108751	3.54984e-05	0.000102195	1.34587e-05	3.82764e-05	4.29384e-05	-1.727e-05	-3.16279e-06	-2.79441e-05	1.27271e-05	-2.70636e-05	-2.68291e-05	6.14574e-06	-2.48093e-05	-3.83177e-05	0.000184179	4.51958e-05	3.45102e-05	-0.000102217	-2.8249e-05	-0.000299586	2.12112e-05	-7.81646e-06	0.000238713	4.05118e-06	2.76791e-07
-5.18248e-06	0.000189905	-3.67314e-05	-8.14147e-05	-7.5231e-05	-0.000108789	3.54989e-05	0.000102874	1.31718e-05	3.79584e-05	4.39301e-05	-1.7133e-05	-3.44254e-06	-2.87942e-05	1.27271e-05	-2.70179e-05	-2.72401e-05	6.1485e-06	-2.45766e-05	-3.78593e-05	0.000184177	2.98309e-05	3.37288e-05	-0.000102295	-2.86298e-05	-0.000299555	2.12024e-05	4.30205e-07	0.000238907	4.05987e-06	2.76302e-07
-2.10459e-06	0.000188827	-3.67373e-05	-8.15646e-05	-7.48633e-05	-0.00010858	3.55006e-05	0.000102932	1.32316e-05	3.69676e-05	4.39066e-05	-1.73558e-05	-3.566e-06	-2.84072e-05	1.27247e-05	-2.68146e-05	-2.88802e-05	6.25757e-06	-2.41136e-05	-3.68925e-05	0.000184191	2.80842e-05	3.62962e-05	-0.000102349	-2.93557e-05	-0.000299649	2.11471e-05	-1.28195e-05	0.000238856	4.37929e-06	2.76041e-07
-5.13036e-06	0.000189647	-3.67402e-05	-8.1398e-05	-7.60841e-05	-0.000108738	3.55147e-05	0.000102015	1.31757e-05	3.76103e-05	4.29305e-05	-1.69995e-05	-3.25983e-06	-3.03069e-05	1.27113e-05	-2.70175e-05	-2.73041e-05	6.16461e-06	-2.40272e-05	-3.8154e-05	0.000184144	3.39567e-05	3.53015e-05	-0.000105948	-2.84729e-05	-0.000148843	2.10732e-05	-8.22217e-06	0.000238846	4.17588e-06	2.09681e-07
-4.15148e-06	0.000189197	-3.67406e-05	-8.13866e-05	-7.58442e-05	-0.000108707	3.55081e-05	0.000102476	1.31654e-05	3.74105e-05	4.28015e-05	-1.71208e-05	-3.37629e-06	-2.98899e-05	1.27129e-05	-2.69459e-05	-2.7581e-05	6.19163e-06	-2.43255e-05	-3.79062e-05	0.000184167	3.19745e-05	3.52269e-05	-0.000106189	-2.85201e-05	-0.000145353	2.11062e-05	-8.00345e-06	0.000238857	4.10847e-06	2.08413e-07
-4.64872e-06	0.000189211	-3.67305e-05	-8.17335e-05	-7.5282e-05	-0.000108726	3.56549e-05	0.000101356	1.31476e-05	3.72587e-05	4.36577e-05	-1.70328e-05	-3.3657e-06	-3.12974e-05	1.27206e-05	-2.69046e-05	-2.76288e-05	6.18893e-06	-2.40248e-05	-3.75963e-05	0.00018417	2.62513e-05	3.57446e-05	-0.000109986	-2.85982e-05	-0.000129272	2.10257e-05	-7.14681e-06	0.000238811	3.93361e-06	2.04362e-07
-4.09241e-06	0.00018893	-3.67278e-05	-8.14293e-05	-7.52156e-05	-0.000108695	3.55305e-05	0.000101949	1.31541e-05	3.72162e-05	4.33227e-05	-1.71208e-05	-3.43127e-06	-3.0564e-05	1.27223e-05	-2.6821e-05	-2.78116e-05	6.19479e-06	-2.39137e-05	-3.78629e-05	0.000184166	2.78699e-05	3.53425e-05	-0.000105176	-2.87066e-05	-0.000124557	2.10936e-05	-6.4351e-06	0.000238834	4.09383e-06	2.0208e-07
-4.1625e-06	8.95996e-05	-3.67308e-05	-8.14896e-05	-7.53916e-05	-0.000108692	3.5532e-05	0.000101846	1.44716e-05	3.73429e-05	4.33874e-05	-1.7115e-05	-3.51447e-06	-3.0567e-05	1.27158e-05	-2.67123e-05	-2.77252e-05	6.19563e-06	-2.41393e-05	-3.77842e-05	0.000184151	2.80164e-05	3.51753e-05	-0.000105809	-2.86541e-05	-0.000124763	2.06053e-05	-7.11218e-06	0.000238837	4.47935e-06	1.74641e-07
-4.18821e-06	9.4852e-05	-3.67324e-05	-8.14615e-05	-7.53931e-05	-0.000108664	3.55286e-05	4.71574e-05	1.60931e-05	3.72567e-05	4.32304e-05	-1.71708e-05	-4.16232e-06	-3.03146e-05	1.27403e-05	-2.65519e-05	-2.61736e-05	6.18377e-06	-2.41213e-05	-3.79128e-05	0.000184149	2.80776e-05	3.45074e-05	-0.000106329	-2.8601e-05	-0.000127166	1.63748e-05	-7.43641e-06	0.000238833	2.80516e-05	1.68671e-07
-4.21409e-06	9.21321e-05	-3.67311e-05	-8.12656e-05	-1.18627e-05	-0.000108685	3.55289e-05	5.40717e-05	1.58781e-05	3.72482e-05	4.33153e-05	-1.72111e-05	-4.14809e-06	-4.69497e-05	1.35028e-05	-2.60042e-05	-2.79873e-05	5.68697e-06	-2.26794e-05	-3.78783e-05	0.000184163	2.84606e-05	2.71577e-05	-0.000106388	-2.85939e-05	-0.000130244	1.55972e-05	-7.50948e-06	0.000238824	2.1505e-05	1.64618e-07
-4.21999e-06	9.68764e-05	-3.6732e-05	-8.14748e-05	-2.14457e-05	-0.000108649	3.55217e-05	4.91907e-05	1.4036e-05	3.7292e-05	4.33042e-05	-1.71551e-05	-4.67805e-06	-3.06339e-05	1.30738e-05	-2.66226e-05	-2.60964e-05	6.18919e-06	-2.1739e-05	-3.78751e-05	0.000184148	2.83937e-05	2.83709e-05	-0.000107155	-2.85747e-05	-0.000127989	2.06219e-05	-7.21277e-06	0.000238843	7.08421e-06	1.63335e-07
-4.22805e-06	1.04704e-05	-3.67345e-05	-8.16464e-05	-4.75379e-05	-0.000108677	3.55264e-05	5.04047e-05	1.78901e-05	3.73279e-05	4.27649e-05	-1.36313e-05	-4.55068e-06	-3.29725e-05	1.28412e-05	-2.43103e-05	-2.49597e-05	6.12113e-06	-2.26636e-05	-3.78756e-05	0.000169257	2.84382e-05	3.33381e-05	-0.000103609	-2.83433e-05	-0.000126905	1.78921e-05	-7.07208e-06	0.000238832	1.00377e-05	1.4994e-07
-4.20641e-06	3.2761e-05	-3.67353e-05	-8.16903e-05	-3.14293e-05	-0.00010864	3.55239e-05	5.07954e-05	1.54897e-05	3.75989e-05	4.30646e-05	-1.54951e-05	-4.62868e-06	-3.18903e-05	1.32003e-05	-2.65837e-05	-2.66617e-05	6.02313e-06	-2.26521e-05	-3.80492e-05	0.000163685	2.84098e-05	2.98521e-05	-0.000103618	-2.91039e-05	-0.000127775	2.00943e-05	-7.10099e-06	0.000238828	1.01912e-05	1.4812e-07
-4.2059e-06	2.30071e-05	-3.67342e-05	-8.15479e-05	-2.93473e-05	-0.000108665	3.55248e-05	5.03865e-05	1.87106e-05	3.725e-05	4.30231e-05	-1.61225e-05	-4.50991e-06	-3.20854e-05	1.28831e-05	-2.46835e-05	-2.50152e-05	6.07957e-06	-2.26072e-05	-3.79295e-05	0.00016442	2.84675e-05	3.22318e-05	-0.000102984	-2.85468e-05	-0.000127038	1.8317e-05	-6.99249e-06	0.000238828	9.63969e-06	1.47261e-07
-4.23555e-06	1.97366e-05	-3.68384e-05	-8.16682e-05	-3.14089e-05	-0.000108254	3.55394e-05	2.94837e-05	2.09064e-05	3.70876e-05	4.30255e-05	-1.64021e-05	-5.32241e-06	-3.22746e-05	1.25843e-05	-2.44108e-05	-2.64814e-05	6.06068e-06	-1.93284e-05	-3.71468e-05	0.000165793	2.94971e-05	3.02167e-05	-0.000102339	-2.88335e-05	-0.000127191	1.94738e-05	-6.69417e-06	0.000229794	1.02382e-05	1.41607e-07
-4.2086e-06	2.27865e-05	-3.69483e-05	-8.15416e-05	-3.40048e-05	-0.000107757	3.55333e-05	3.15158e-05	1.96613e-05	3.71963e-05	4.29879e-05	-1.61945e-05	-4.51989e-06	-3.21721e-05	1.01353e-05	-2.53696e-05	-2.60471e-05	5.94864e-06	-1.7017e-05	-3.7581e-05	0.000164723	2.9515e-05	3.11225e-05	-0.00010405	-2.86688e-05	-0.00012687	1.94862e-05	-6.79321e-06	0.000228383	9.83616e-06	1.41072e-07
-4.21671e-06	2.33322e-05	-3.75502e-05	-8.16282e-05	-3.01279e-05	-0.000108286	3.55465e-05	3.80948e-05	2.12706e-05	3.73117e-05	4.2997e-05	-1.58249e-05	7.228e-06	-3.21829e-05	1.00729e-05	8.56569e-06	-2.61166e-05	5.90451e-06	-1.63631e-05	-3.51508e-05	0.000164213	2.88187e-05	3.02296e-05	-8.82189e-05	-2.89165e-05	-0.000101436	1.91651e-05	-6.74707e-06	0.000229847	9.62637e-06	1.32364e-07
-4.21922e-06	2.27846e-05	-4.03876e-05	-8.11429e-05	-3.34083e-05	-0.000107124	3.55531e-05	3.56474e-05	2.13734e-05	3.73353e-05	4.29854e-05	-1.56574e-05	1.26093e-06	-3.21186e-05	8.99844e-06	-7.62485e-06	-2.60982e-05	5.76384e-06	-1.28182e-05	-3.54345e-05	0.000164631	3.03186e-05	3.05866e-05	-8.97732e-05	-2.88494e-05	-9.80973e-05	1.9187e-05	-6.67498e-06	0.000228914	1.00218e-05	1.31516e-07
-4.2193e-06	2.31948e-05	-4.02908e-05	-8.12378e-05	-3.35198e-05	-0.000107292	3.55506e-05	3.51614e-05	2.11801e-05	3.73387e-05	4.29818e-05	-1.56803e-05	1.11521e-06	-3.2117e-05	9.66967e-06	-7.19732e-06	-2.60884e-05	5.76781e-06	-1.28237e-05	-3.54737e-05	0.000164425	3.00397e-05	3.05393e-05	-8.97888e-05	-2.88539e-05	-9.82535e-05	1.91882e-05	-6.67501e-06	0.000228931	9.96229e-06	1.31505e-07
-4.21696e-06	2.26998e-05	-3.96973e-05	-8.12428e-05	-3.13905e-05	-0.000107547	3.55516e-05	3.13097e-05	2.13706e-05	3.73622e-05	4.30065e-05	-1.59701e-05	1.34698e-06	-3.21057e-05	8.88665e-06	-1.82825e-06	-2.59138e-05	5.85038e-06	-1.34564e-05	-3.51045e-05	0.000164583	2.96598e-05	3.04135e-05	-8.98176e-05	-2.88384e-05	-9.88945e-05	1.91813e-05	-6.66853e-06	0.000229088	9.9093e-06	1.3126e-07
-4.22706e-06	2.32089e-05	-4.01745e-05	-8.88679e-05	-3.30603e-05	-0.000107365	3.34762e-05	3.67858e-05	2.13122e-05	3.73605e-05	4.2972e-05	-1.59464e-05	2.74025e-06	-3.20822e-05	9.09562e-06	1.08789e-06	-2.60946e-05	5.82213e-06	-1.2723e-05	-3.53102e-05	0.000164512	2.99404e-05	3.04342e-05	-8.91535e-05	-2.851e-05	-9.96554e-05	1.91802e-05	-5.94209e-06	0.000196076	1.00316e-05	1.18886e-07
-3.72953e-06	2.30262e-05	-3.89235e-05	-8.1335e-05	-3.13873e-05	-0.000107306	3.56093e-05	3.32074e-05	2.13521e-05	4.63167e-05	4.30053e-05	-1.59562e-05	3.84545e-06	-3.58255e-05	8.92932e-06	-1.71223e-06	-2.60271e-05	5.83035e-06	-1.3872e-05	-3.53646e-05	0.00016433	2.98113e-05	3.03798e-05	-8.83585e-05	-2.8839e-05	-9.90378e-05	1.91874e-05	-6.67527e-06	8.71123e-05	9.84081e-06	8.71471e-08
-3.66719e-06	2.30901e-05	-3.88158e-05	-8.16776e-05	-3.21142e-05	-0.000107451	3.54252e-05	3.32523e-05	2.1345e-05	4.20505e-05	4.30156e-05	-1.58932e-05	3.80127e-06	-4.18299e-05	9.34198e-06	5.62984e-07	-2.59734e-05	5.81945e-06	-1.37876e-05	-3.53859e-05	0.000164417	2.88619e-05	3.0446e-05	-8.91815e-05	-2.88364e-05	-9.92306e-05	1.23369e-05	-6.60203e-06	7.76063e-05	9.89641e-06	8.57324e-08
-4.06133e-06	2.30029e-05	-4.01271e-05	-7.48666e-05	-3.15103e-05	-0.000107386	3.56722e-05	3.346e-05	2.12888e-05	3.808e-05	4.30155e-05	-2.19298e-05	3.71457e-06	-3.66302e-05	1.17374e-05	2.18667e-07	-2.6009e-05	5.83438e-06	-1.37001e-05	-3.53097e-05	0.000163182	2.87601e-05	3.03449e-05	-5.2769e-05	-2.81653e-05	-9.89389e-05	1.91372e-05	-4.13822e-06	7.95058e-05	9.893e-06	7.90958e-08
-4.07078e-06	2.29909e-05	-3.9895e-05	-7.4865e-05	-3.14973e-05	-0.000107361	3.5662e-05	3.3453e-05	2.12977e-05	3.81497e-05	4.29946e-05	-1.96451e-05	3.58787e-06	-3.60376e-05	1.16173e-05	-2.35053e-07	-2.59758e-05	5.83698e-06	-1.36126e-05	-3.53087e-05	0.000163294	2.87805e-05	3.03533e-05	-5.28223e-05	-2.81819e-05	-9.8973e-05	1.91345e-05	-4.34318e-06	8.00765e-05	9.89115e-06	7.90715e-08
-2.17051e-06	2.30402e-05	-3.98705e-05	-7.46959e-05	-3.16899e-05	-0.000107371	3.40465e-05	3.41812e-05	2.13077e-05	3.95084e-05	4.30107e-05	-1.94318e-05	3.60299e-06	-3.51771e-05	1.31959e-05	-4.03788e-07	-2.60081e-05	5.84518e-06	-1.36545e-05	-3.55165e-05	0.00013421	9.72632e-06	3.03537e-05	-5.63726e-05	-2.85482e-05	-9.91146e-05	1.89713e-05	-3.75012e-06	8.23294e-05	1.01831e-05	7.04913e-08
-3.9828e-06	2.30202e-05	-3.96616e-05	-7.23738e-05	-3.16303e-05	-0.000107357	-1.51573e-06	3.37106e-05	2.12976e-05	3.8572e-05	4.30051e-05	-2.02641e-05	3.5756e-06	-3.57123e-05	1.21405e-05	-8.39551e-06	-2.60163e-05	5.86765e-06	-1.36363e-05	-3.69022e-05	0.000132769	8.89734e-06	3.03656e-05	-5.19696e-05	-2.83939e-05	-9.91943e-05	1.89425e-05	-2.87941e-06	8.32339e-05	1.11055e-05	6.83819e-08
-3.97384e-06	2.30202e-05	-3.9699e-05	-7.23891e-05	-3.165e-05	-0.000107357	4.42081e-07	3.37106e-05	2.1297e-05	3.85857e-05	4.30059e-05	-2.01341e-05	3.57657e-06	-3.57158e-05	1.21614e-05	-7.93661e-06	-2.60161e-05	5.86049e-06	-1.36364e-05	-3.68312e-05	0.000132812	8.91762e-06	3.03631e-05	-5.19767e-05	-2.84102e-05	-9.91726e-05	1.89417e-05	-2.88417e-06	8.32367e-05	1.09974e-05	6.83769e-08
-3.85476e-06	2.30204e-05	-3.96846e-05	-7.26768e-05	-3.16309e-05	-0.000107354	5.84453e-06	3.37044e-05	2.1301e-05	3.92595e-05	4.30078e-05	-2.02298e-05	3.59939e-06	-3.58095e-05	1.26938e-05	-3.95797e-06	-2.60154e-05	5.86992e-06	-1.36427e-05	-3.64102e-05	0.000133589	8.71696e-06	3.03589e-05	-4.87156e-05	-2.8392e-05	-9.91121e-05	1.89646e-05	-3.49335e-06	8.2258e-05	1.09006e-05	6.81494e-08
-2.7976e-06	2.30242e-05	-3.96844e-05	-7.25924e-05	-3.1645e-05	-0.000107357	4.09249e-06	3.37099e-05	2.12985e-05	3.87023e-05	4.30075e-05	-2.01561e-05	3.58818e-06	-3.57732e-05	1.21877e-05	-4.35616e-06	-2.60163e-05	5.8684e-06	-1.36365e-05	-3.67556e-05	0.000133287	6.78393e-06	3.03612e-05	-4.91979e-05	-2.83984e-05	-9.91304e-05	1.89597e-05	-3.06856e-06	8.26095e-05	1.10346e-05	6.80801e-08
-3.82193e-06	2.3016e-05	-3.97279e-05	-7.27002e-05	-3.16405e-05	-0.000107363	3.9569e-06	3.36542e-05	2.13004e-05	3.89162e-05	4.27446e-05	-1.98573e-05	3.59553e-06	-3.58806e-05	1.2644e-05	-5.87983e-06	-2.56618e-05	5.87148e-06	-1.36245e-05	-3.63363e-05	0.000133169	5.78027e-06	3.03594e-05	-4.87823e-05	-2.84006e-05	-9.92579e-05	1.89701e-05	-2.94104e-06	8.21169e-05	1.08545e-05	6.79247e-08
-3.79158e-06	2.30395e-05	-3.9757e-05	-7.26191e-05	-3.16359e-05	-0.00010736	3.4176e-06	3.36436e-05	2.13005e-05	3.92884e-05	4.31139e-05	-1.98975e-05	3.55703e-06	-3.58318e-05	1.26781e-05	-4.96073e-06	-2.59746e-05	5.88155e-06	-1.36032e-05	-3.63929e-05	0.000125949	5.52743e-06	3.0369e-05	-4.93933e-05	-2.83981e-05	-9.90092e-05	1.97597e-05	-3.28398e-06	8.2584e-05	1.0722e-05	6.62238e-08
3.53771e-07	2.31132e-05	-3.9699e-05	-6.59859e-05	-6.04956e-06	-0.000107358	3.37934e-06	3.40643e-05	2.16203e-05	3.92723e-05	4.3812e-05	-1.98662e-05	3.56292e-06	-3.57212e-05	1.28186e-05	-5.94723e-06	-2.59138e-05	5.77714e-06	-1.3541e-05	-3.63685e-05	0.000128491	5.99041e-06	2.07367e-05	-4.90789e-05	-2.83997e-05	-9.56546e-05	1.99273e-05	-3.28929e-06	8.26932e-05	1.08217e-05	6.3926e-08
4.36285e-07	2.3047e-05	-3.97207e-05	-6.6562e-05	-1.36762e-05	-0.000104659	7.47616e-06	3.39798e-05	2.14429e-05	3.89916e-05	4.29539e-05	-1.97894e-05	3.70774e-06	-3.57515e-05	1.27105e-05	-6.10313e-06	-2.5888e-05	4.1708e-06	-1.35371e-05	-3.63589e-05	0.000128178	5.72586e-06	1.83551e-05	-4.86861e-05	-2.84024e-05	-9.56698e-05	1.92074e-05	-3.1579e-06	8.26251e-05	1.08373e-05	6.32432e-08
4.05295e-06	2.30361e-05	-3.96636e-05	-6.58134e-05	-9.60487e-06	-0.000106469	6.56222e-06	3.38594e-05	2.31167e-05	3.90722e-05	4.3645e-05	-1.96884e-05	3.64646e-06	-3.57667e-05	1.2848e-05	-7.23544e-06	-2.58631e-05	5.10314e-06	-1.34767e-05	-3.63727e-05	0.000129282	5.95782e-06	2.43584e-05	-2.30703e-05	-2.67421e-05	-7.22456e-05	1.92936e-05	-3.12844e-06	8.25934e-05	1.08254e-05	5.82625e-08
2.94465e-06	2.31706e-05	-3.96579e-05	-6.60427e-05	-9.4913e-06	-0.000106327	6.63084e-06	3.38617e-05	2.29488e-05	2.84186e-05	4.35093e-05	-1.97624e-05	3.69483e-06	-3.5765e-05	1.29363e-05	-6.8778e-06	-2.59128e-05	5.50422e-06	-1.34858e-05	-2.78833e-05	0.000129413	6.06714e-06	2.36776e-05	-3.08651e-05	-2.69572e-05	-7.34059e-05	1.94607e-05	-3.17985e-06	8.26318e-05	1.08052e-05	5.75992e-08
1.91617e-06	2.30426e-05	-3.9607e-05	-6.61889e-05	-8.66504e-06	-0.000106144	4.98868e-06	3.38631e-05	2.27343e-05	2.94166e-05	4.29076e-05	-2.11969e-05	3.82478e-06	-3.57633e-05	1.29105e-05	-5.49515e-06	-2.589e-05	5.56717e-06	-1.35336e-05	-2.56885e-05	0.000128868	5.74721e-06	2.47901e-05	-2.83197e-05	-2.71885e-05	-7.43581e-05	1.94895e-05	-3.27916e-06	8.26084e-05	1.08182e-05	5.73617e-08
9.74766e-07	2.3058e-05	-3.96629e-05	-6.61264e-05	-9.32256e-06	-0.000106044	5.65006e-06	3.38776e-05	2.37034e-05	2.98949e-05	4.30873e-05	-1.98298e-05	3.70872e-06	-3.57653e-05	1.28395e-05	-6.6049e-06	-2.59302e-05	5.51409e-06	-1.35045e-05	-2.43383e-05	0.000129013	5.90754e-06	2.3713e-05	-2.45519e-05	-2.64325e-05	-7.35925e-05	1.95611e-05	-3.25558e-06	8.26372e-05	1.08196e-05	5.69726e-08
2.03189e-06	2.30554e-05	-3.96587e-05	-6.50076e-05	-9.82884e-06	-0.000105888	5.89628e-06	3.35621e-05	2.23789e-05	2.48812e-05	4.28803e-05	-2.01022e-05	-2.80519e-06	-3.59269e-05	1.28931e-05	-3.246e-06	-2.58702e-05	5.41117e-06	-1.35091e-05	-1.4939e-05	0.000129049	5.85956e-06	2.41599e-05	-2.8615e-05	-2.70177e-05	-7.33287e-05	1.69189e-05	-3.19846e-06	8.2614e-05	1.08e-05	5.61826e-08
1.60146e-06	2.30494e-05	-3.96293e-05	-6.52081e-05	-8.57254e-06	-0.000105996	5.8472e-06	3.37728e-05	2.23544e-05	2.43194e-05	4.24902e-05	-2.03869e-05	1.81471e-06	-3.58531e-05	1.28935e-05	-4.78396e-06	-2.58305e-05	5.50891e-06	-1.35099e-05	-1.2622e-05	0.000128992	5.83595e-06	2.39276e-05	-2.91065e-05	-2.68357e-05	-7.34466e-05	1.73791e-05	-3.22515e-06	8.26288e-05	1.07221e-05	5.61315e-08
1.97196e-06	2.30551e-05	-3.96091e-05	-6.51166e-05	-9.74574e-06	-0.000105989	5.8633e-06	3.36463e-05	2.24214e-05	2.3812e-05	4.27578e-05	-2.02394e-05	5.81976e-07	-3.57803e-05	1.28798e-05	-4.85188e-06	-2.5896e-05	5.53381e-06	-1.35093e-05	-1.09762e-05	0.000129026	5.83201e-06	2.39936e-05	-2.77458e-05	-2.69872e-05	-7.35359e-05	1.76314e-05	-3.22572e-06	8.26216e-05	1.07624e-05	5.60479e-08
1.71716e-06	2.30536e-05	-3.96422e-05	-6.54306e-05	-9.4388e-06	-0.000105821	5.81107e-06	3.3734e-05	2.24536e-05	2.4564e-05	4.2839e-05	-2.02484e-05	2.01522e-06	-3.57588e-05	1.3093e-05	-5.30868e-06	-2.39387e-05	5.54588e-06	-1.35095e-05	-1.04129e-05	0.000128991	4.0512e-06	2.3984e-05	-2.77158e-05	-2.68647e-05	-7.34284e-05	1.78094e-05	-3.22241e-06	8.26291e-05	1.07486e-05	5.59586e-08
1.64643e-06	2.35581e-05	-3.96356e-05	-6.2971e-05	-9.41061e-06	-0.000105844	8.23893e-06	3.37202e-05	2.24784e-05	2.51897e-05	4.28233e-05	-2.03478e-05	1.19543e-06	-2.57428e-05	1.29018e-05	-4.70948e-06	-6.27661e-06	5.50427e-06	-1.34674e-05	-7.31636e-06	0.000128995	5.28838e-06	2.40142e-05	-2.80751e-05	-2.68993e-05	-7.33993e-05	1.7776e-05	-3.21365e-06	8.26286e-05	1.07628e-05	5.45487e-08
1.64713e-06	2.31721e-05	-3.95994e-05	-6.38314e-05	-9.34794e-06	-0.000105874	7.51987e-06	3.36848e-05	2.24465e-05	2.54807e-05	4.26846e-05	-2.03134e-05	1.83353e-07	-3.061e-05	1.29079e-05	-4.711e-06	-2.69206e-06	5.49454e-06	-1.34873e-05	-9.22706e-06	0.000128993	5.12685e-06	2.40189e-05	-1.47882e-05	-2.44377e-05	-7.32812e-05	1.7733e-05	-3.21844e-06	8.26203e-05	8.95908e-06	5.41476e-08
1.67962e-06	2.32745e-05	-3.95535e-05	-6.4565e-05	-9.43645e-06	-0.000105872	6.31611e-06	2.51889e-05	2.24629e-05	2.54117e-05	4.26924e-05	-1.44045e-05	9.32644e-07	-2.85349e-05	1.29282e-05	-4.7638e-06	-3.55013e-06	5.51525e-06	-1.34768e-05	-8.97951e-06	0.000128992	5.10023e-06	2.40347e-05	-1.60364e-05	-2.70433e-05	-7.33615e-05	1.77794e-05	-3.2413e-06	8.26234e-05	1.07341e-05	5.36221e-08
1.67464e-06	2.33091e-05	-3.95907e-05	-6.33753e-05	-9.41905e-06	-0.000105885	1.07134e-05	2.78025e-05	2.24309e-05	2.53846e-05	4.26477e-05	-1.73212e-05	8.75307e-07	-2.826e-05	1.29282e-05	-2.92639e-06	-2.34073e-06	5.50642e-06	-1.34606e-05	-7.21244e-06	0.000128936	5.24682e-06	2.3993e-05	-1.44904e-05	-2.37654e-05	-7.33473e-05	1.7801e-05	-3.22141e-06	8.26228e-05	9.35532e-06	5.34523e-08
1.64266e-06	2.32398e-05	-3.9572e-05	-6.28389e-05	-9.4131e-06	-0.000105873	6.88386e-06	2.72755e-05	2.24488e-05	2.53431e-05	4.26591e-05	-1.67013e-05	7.59065e-07	-2.72831e-05	1.2917e-05	-3.38336e-06	-2.94156e-06	5.50773e-06	-1.34759e-05	-8.3418e-06	0.000128949	5.10683e-06	2.40227e-05	-1.44392e-05	-2.50909e-05	-7.33452e-05	1.77897e-05	-3.22978e-06	8.26241e-05	1.04244e-05	5.33156e-08
2.8059e-06	1.65401e-05	-4.07127e-05	-6.33839e-05	-9.49111e-06	-0.000105767	7.86543e-06	2.74658e-05	2.22206e-05	2.52682e-05	4.2729e-05	-1.71914e-05	8.39858e-07	-2.83852e-05	1.42818e-05	-2.89143e-06	-3.41387e-06	-3.44036e-06	-1.34713e-05	-8.63591e-06	0.000125349	5.50363e-06	2.40412e-05	-1.36777e-05	-2.45242e-05	-7.35482e-05	1.77587e-05	-3.24391e-06	8.25973e-05	1.03807e-05	5.23757e-08
5.14875e-06	2.26561e-05	-3.97583e-05	-3.92685e-05	-1.02503e-05	-9.31971e-05	7.26798e-06	2.40571e-05	2.19381e-05	2.56134e-05	4.33788e-05	-1.73807e-05	9.07957e-07	-2.82553e-05	1.29716e-05	-3.40703e-06	-3.23136e-06	5.49051e-06	-1.34727e-05	-6.21822e-06	4.86544e-05	-1.02051e-05	2.40227e-05	-1.39333e-05	-2.48342e-05	-7.34011e-05	1.96307e-05	-2.95765e-06	8.32725e-05	1.10554e-05	3.43436e-08
3.58933e-06	5.9935e-07	-4.00588e-05	-5.01581e-05	-1.02621e-05	-9.32044e-05	7.24064e-06	2.61168e-05	2.19768e-05	2.53815e-05	4.32156e-05	-1.65537e-05	7.83955e-07	-1.24737e-05	1.28876e-05	-3.44791e-06	-2.73724e-06	5.47575e-06	-1.35882e-05	-8.64345e-06	5.1219e-05	2.25674e-06	2.40191e-05	-1.42016e-05	-2.52738e-05	-7.33652e-05	1.87482e-05	-2.85768e-06	7.63802e-05	1.17e-05	3.33193e-08
4.23085e-06	1.64049e-05	-2.1972e-05	-4.13801e-05	-1.50509e-05	-7.82368e-05	7.35961e-06	2.6313e-05	2.21697e-05	2.50991e-05	4.28277e-05	-1.67634e-05	8.01683e-07	-1.94567e-05	1.35002e-05	-3.61031e-06	-1.09351e-05	4.81264e-06	-5.7907e-06	-8.30951e-06	6.6903e-05	-2.65934e-06	2.38841e-05	-1.40316e-05	-2.49565e-05	-7.27537e-05	6.06486e-06	-2.85483e-06	7.63251e-05	1.03833e-05	3.07773e-08
3.57197e-06	1.13126e-05	-3.43763e-05	-3.10051e-05	-1.12887e-05	-8.31314e-05	8.29103e-06	2.50734e-05	2.22041e-05	2.35941e-05	4.25182e-05	-1.68134e-05	8.66498e-07	-1.82878e-05	1.39851e-05	-3.336e-06	-5.40279e-06	5.5097e-06	-7.69903e-06	-8.19416e-06	5.03702e-05	3.04168e-06	2.43254e-05	-1.39788e-05	-2.49596e-05	-7.28757e-05	1.25166e-05	-3.24789e-06	7.08625e-05	1.04866e-05	2.84536e-08
3.81777e-06	9.96383e-06	-3.32741e-05	-3.73316e-05	-1.19771e-05	-8.08745e-05	7.34165e-06	2.71521e-05	2.44737e-05	2.57761e-05	4.23803e-05	-1.50955e-05	9.25319e-07	-1.84459e-05	1.31207e-05	-3.41179e-06	-4.98163e-06	5.66539e-06	-9.14405e-06	-7.91313e-06	4.93197e-05	-4.09055e-06	2.39752e-05	-1.4101e-05	-2.50328e-05	-7.25002e-05	1.21704e-05	-2.94694e-06	6.57023e-05	9.78752e-06	2.77804e-08
3.66096e-06	4.54075e-06	-2.72209e-05	-3.19049e-05	-1.13852e-05	-7.92405e-05	7.47888e-06	2.39916e-05	2.28299e-05	2.42425e-05	4.26871e-05	-1.65357e-05	9.30367e-07	-1.88435e-05	1.29711e-05	-3.33289e-06	-5.64874e-06	5.4484e-06	-8.90979e-06	-8.02055e-06	5.29724e-05	-3.13806e-06	2.39696e-05	-1.40269e-05	-2.50576e-05	-7.24618e-05	1.3495e-05	-2.95523e-06	6.74011e-05	9.4369e-06	2.70669e-08
3.71176e-06	9.01356e-06	-2.82039e-05	-2.47217e-05	-1.40218e-05	-7.91497e-05	7.44306e-06	2.47178e-05	2.28779e-05	2.43642e-05	4.26599e-05	-1.61535e-05	9.04988e-07	-1.89971e-05	1.29936e-05	-3.33207e-06	-4.75323e-06	5.16729e-06	-9.13953e-06	-7.91922e-06	6.81948e-06	-3.61871e-06	2.39777e-05	-1.39995e-05	-2.50535e-05	-7.27495e-05	1.1758e-05	-2.91035e-06	6.6516e-05	9.40022e-06	2.39744e-08
3.56021e-06	9.28545e-06	-2.80243e-05	-1.0897e-05	-1.42371e-05	-7.90596e-05	7.71818e-06	2.50103e-05	2.46206e-05	1.80583e-05	4.24604e-05	-1.65862e-05	7.55258e-07	-1.85364e-05	1.30792e-05	-3.42365e-06	-5.97083e-06	4.78555e-06	-8.30916e-06	-8.02347e-06	3.15704e-05	-3.98346e-06	2.39496e-05	-1.39937e-05	-2.50607e-05	-3.06393e-05	1.11826e-05	2.23824e-06	6.61743e-05	9.07278e-06	1.98106e-08
3.55674e-06	8.9413e-06	-2.75897e-05	-6.81768e-06	-1.63701e-05	-7.91788e-05	7.68565e-06	2.50428e-05	2.44464e-05	2.06843e-05	4.24601e-05	-1.64608e-05	8.39633e-07	-1.8362e-05	1.31494e-05	-3.18955e-06	-5.69872e-06	4.64613e-06	-8.83842e-06	-8.02009e-06	3.07288e-05	-3.31286e-06	2.39662e-05	-1.39992e-05	-2.50946e-05	-2.40366e-05	1.10907e-05	-2.58641e-06	6.58654e-05	9.23532e-06	1.94268e-08
3.51214e-06	9.92838e-06	-2.60543e-05	-1.68495e-05	-1.28307e-05	-7.92563e-05	7.6484e-06	2.51647e-05	2.36745e-05	1.53849e-05	1.06448e-05	-1.61999e-05	3.88929e-07	-1.88282e-05	1.299e-05	-3.3742e-06	-5.57494e-06	5.23454e-06	-8.63471e-06	-8.08578e-06	2.55476e-05	-3.08269e-06	2.39763e-05	-1.39997e-05	-2.50352e-05	-2.86868e-05	1.20831e-05	1.27308e-06	6.63889e-05	9.07677e-06	1.76379e-08
3.54916e-06	9.5055e-06	-2.38309e-05	-1.49617e-05	-1.30338e-05	-7.92553e-05	7.64969e-06	2.50959e-05	2.40419e-05	7.18287e-06	1.1697e-05	-1.62241e-05	8.39746e-07	-1.86175e-05	1.29733e-05	-3.24032e-06	-5.83758e-06	4.97216e-06	-8.40814e-06	-8.26521e-06	2.47414e-05	-3.22496e-06	2.39786e-05	-1.39978e-05	-2.50386e-05	-2.65517e-05	1.15512e-05	-1.5365e-06	6.66e-05	9.2579e-06	1.71703e-08
3.54554e-06	9.79913e-06	-2.5973e-05	-1.56668e-05	-1.28923e-05	-7.93806e-05	7.62889e-06	2.56119e-05	2.36558e-05	9.05984e-06	2.38629e-06	-1.60177e-05	8.2962e-07	-1.8697e-05	1.2965e-05	-3.32688e-06	-5.57505e-06	4.98609e-06	-8.42012e-06	-8.03502e-06	2.31279e-05	-3.10724e-06	2.39709e-05	-1.3994e-05	-2.50388e-05	-2.42284e-05	1.23774e-05	6.12845e-08	6.6554e-05	9.09936e-06	1.70294e-08
3.47628e-06	9.42827e-06	-2.36135e-05	-1.45776e-05	-1.28424e-05	-7.92848e-05	6.88714e-06	2.50977e-05	2.37124e-05	6.13125e-06	1.13347e-05	-1.62584e-05	-9.40709e-07	-1.86149e-05	1.29679e-05	1.27288e-06	-5.77423e-06	5.34958e-06	-8.44553e-06	-8.31114e-06	8.4183e-06	-3.16995e-06	2.39826e-05	-1.40073e-05	-1.7609e-05	-2.66989e-05	1.1758e-05	-2.60757e-07	6.66676e-05	9.21826e-06	1.62547e-08
3.49337e-06	9.44205e-06	-2.36152e-05	-1.45804e-05	-1.2898e-05	-7.9301e-05	6.94822e-06	2.5108e-05	2.37074e-05	6.37393e-06	7.74115e-06	-1.625e-05	2.29431e-07	-1.8662e-05	1.29772e-05	5.8574e-07	-5.74544e-06	5.18989e-06	-8.45043e-06	-8.28391e-06	1.03658e-05	-3.14446e-06	2.39818e-05	-1.40059e-05	-1.82674e-05	-2.62068e-05	1.17711e-05	-2.15995e-07	6.66636e-05	9.20228e-06	1.62255e-08
3.50979e-06	9.59526e-06	-2.39431e-05	-1.00533e-05	-1.29389e-05	-7.92586e-05	7.43061e-06	2.52476e-05	2.31586e-05	7.78781e-06	8.14422e-06	-1.61448e-05	-2.62012e-07	-1.86689e-05	1.31394e-05	-1.13482e-06	-5.73961e-06	5.01017e-06	-8.46914e-06	-8.22747e-06	1.44667e-05	-3.37197e-06	2.38254e-05	-1.40736e-05	-1.88332e-05	-1.99268e-05	1.18848e-05	-3.21109e-07	5.87727e-05	9.1842e-06	1.49827e-08
3.50979e-06	9.59526e-06	-2.39431e-05	-1.00533e-05	-1.29389e-05	-7.92586e-05	7.43061e-06	2.52476e-05	2.31586e-05	7.78781e-06	8.14422e-06	-1.61448e-05	-2.62012e-07	-1.86689e-05	1.31394e-05	-1.13482e-06	-5.73961e-06	5.01017e-06	-8.46914e-06	-8.22747e-06	1.44667e-05	-3.37197e-06	2.38254e-05	-1.40736e-05	-1.88332e-05	-1.99268e-05	1.18848e-05	-3.21109e-07	5.87727e-05	9.1842e-06	1.49827e-08
3.51755e-06	9.50015e-06	-2.43132e-05	-9.36916e-06	-1.29605e-05	-7.93071e-05	7.51631e-06	2.52487e-05	2.35294e-05	7.82492e-06	7.79563e-06	-1.61685e-05	-1.66819e-07	-1.8653e-05	1.30128e-05	-5.24982e-07	-5.71688e-06	4.22749e-06	-8.46211e-06	-8.3086e-06	1.23773e-05	-3.32096e-06	2.35996e-05	-1.40109e-05	-1.94354e-05	-1.95431e-05	1.18858e-05	-3.0345e-07	5.89203e-05	9.20662e-06	1.49538e-08
3.52097e-06	8.73762e-06	-2.42839e-05	-9.94073e-06	-1.29792e-05	-7.93004e-05	7.41546e-06	2.52793e-05	2.32667e-05	8.28343e-06	8.19158e-06	-1.40426e-05	-1.42371e-07	-1.86538e-05	1.31038e-05	-6.15557e-07	-5.73093e-06	5.00832e-06	-8.44017e-06	-8.59494e-06	1.34469e-05	-3.16794e-06	2.38146e-05	-1.40445e-05	-1.87783e-05	-2.02766e-05	1.18344e-05	-3.80329e-07	5.8589e-05	9.20581e-06	1.49023e-08
3.51732e-06	9.13818e-06	-2.43358e-05	-1.0439e-05	-1.29544e-05	-7.93146e-05	7.26906e-06	2.53023e-05	2.33905e-05	7.7886e-06	7.48014e-06	-1.42195e-05	3.37345e-07	-1.86598e-05	1.31049e-05	-9.06047e-07	-5.71591e-06	4.8774e-06	-8.44564e-06	-8.37813e-06	1.29244e-05	-3.1496e-06	2.36269e-05	-1.40375e-05	-1.87482e-05	-1.91274e-05	1.18717e-05	-3.6767e-07	5.84858e-05	9.22134e-06	1.48298e-08
3.51741e-06	8.94508e-06	-2.43158e-05	-9.77714e-06	-1.29622e-05	-7.93056e-05	7.32282e-06	2.53085e-05	2.32808e-05	7.84559e-06	7.29853e-06	-1.40572e-05	2.51817e-07	-1.86603e-05	1.31247e-05	-8.7504e-07	-5.7269e-06	4.84267e-06	-8.44917e-06	-7.32824e-06	1.30432e-05	-2.96457e-06	2.36816e-05	-1.40205e-05	-1.89573e-05	-1.72368e-05	1.18507e-05	-3.74351e-07	5.85777e-05	9.5468e-07	1.46535e-08
3.51737e-06	8.94965e-06	-2.43145e-05	-9.78159e-06	-1.29654e-05	-7.93054e-05	7.32434e-06	2.53091e-05	2.33161e-05	7.83552e-06	7.27247e-06	-1.40597e-05	2.03118e-07	-1.866e-05	1.31166e-05	-8.44448e-07	-5.72568e-06	4.76871e-06	-8.4495e-06	-7.76232e-06	1.30422e-05	-3.14522e-06	2.36801e-05	-1.40211e-05	-1.89573e-05	-1.72436e-05	1.18546e-05	-3.65553e-07	5.8492e-05	8.25004e-07	1.46515e-08
3.51773e-06	8.60972e-06	-2.42955e-05	-1.00856e-05	-1.29677e-05	-7.93065e-05	6.06215e-06	2.53362e-05	2.33232e-05	7.87158e-06	7.22988e-06	-1.41285e-05	2.79869e-08	-1.86608e-05	1.31087e-05	-9.29586e-07	-5.71767e-06	4.84288e-06	-8.44703e-06	-7.43658e-06	1.31396e-05	-3.02257e-06	2.36812e-05	-1.40212e-05	-1.89518e-05	-1.66978e-05	1.18619e-05	-3.72127e-07	5.85367e-05	1.87222e-06	1.46245e-08
4.81484e-06	9.09032e-06	-2.42556e-05	-6.5939e-06	-1.29657e-05	-7.82752e-05	7.19491e-06	2.55909e-05	2.42967e-05	7.8715e-06	7.31181e-06	-1.41093e-05	8.07152e-08	-1.85758e-05	1.31249e-05	-9.31627e-07	-3.66031e-06	2.85508e-06	-8.44873e-06	-7.42245e-06	1.36175e-05	-3.06917e-06	2.35376e-05	-1.40285e-05	-1.89695e-05	-1.70132e-05	1.18628e-05	-3.72593e-07	5.00635e-05	1.39858e-06	1.35546e-08
8.77628e-06	8.9255e-06	-2.42567e-05	-4.41103e-06	-1.32109e-05	-7.75358e-05	6.98484e-06	2.66951e-05	2.552e-05	7.79485e-06	7.38765e-06	-1.42328e-05	-3.99916e-07	-1.81717e-05	1.31282e-05	-8.98851e-07	2.9753e-06	5.0756e-07	-8.45146e-06	-7.74798e-06	1.46562e-05	-2.96924e-06	1.67635e-05	-1.40292e-05	-1.89648e-05	-1.69211e-05	1.18594e-05	-3.65125e-07	4.52696e-05	1.21102e-06	1.28646e-08
6.49407e-06	8.99238e-06	-1.04226e-05	-6.36157e-06	-1.30893e-05	-7.77579e-05	7.08917e-06	2.62401e-05	2.40886e-05	7.81644e-06	7.28082e-06	-1.41957e-05	1.00868e-07	-1.84104e-05	1.31186e-05	-9.05425e-07	3.36501e-06	2.03563e-06	-8.4496e-06	-7.66005e-06	1.29562e-05	-2.99078e-06	2.03792e-05	-1.40298e-05	-1.89702e-05	-1.70196e-05	1.18635e-05	-3.45697e-07	4.59255e-05	1.38706e-06	1.24723e-08
6.44662e-06	8.99849e-06	-1.1662e-05	-5.67991e-06	-1.31101e-05	-7.76722e-05	7.08464e-06	2.62591e-05	2.41192e-05	7.81621e-06	7.2865e-06	-1.41958e-05	9.66839e-08	-1.82493e-05	1.31199e-05	-9.03004e-07	3.33471e-06	1.89811e-06	-8.45005e-06	-7.65918e-06	1.31605e-05	-2.98623e-06	1.893e-05	-1.40302e-05	-1.89693e-05	-1.71481e-05	1.18641e-05	-3.08995e-07	4.59349e-05	1.28118e-06	1.24273e-08
6.9386e-06	8.96902e-06	-1.33941e-05	-6.05376e-06	-1.39983e-05	-7.35714e-05	7.06418e-06	2.59299e-05	2.48741e-05	7.81564e-06	6.73691e-06	-1.42069e-05	-1.74073e-07	-1.81655e-05	1.29746e-05	-9.07507e-07	2.40174e-06	1.5899e-06	-8.45164e-06	-7.64445e-06	1.29289e-05	-2.98783e-06	1.90107e-05	-1.40293e-05	-1.81971e-05	-1.70507e-05	1.32813e-05	-3.5875e-07	4.62645e-05	1.26581e-06	1.19147e-08
6.4755e-06	8.97234e-06	-1.25435e-05	-6.44207e-06	-1.33801e-05	-7.4456e-05	7.22473e-06	2.5775e-05	1.95371e-05	7.81774e-06	6.85912e-06	-1.42233e-05	-2.85829e-07	-1.82455e-05	1.30068e-05	-9.02693e-07	1.43389e-06	1.83417e-06	-8.45068e-06	-7.66192e-06	1.33297e-05	-2.98577e-06	1.8416e-05	-1.40291e-05	-1.84038e-05	-1.70816e-05	1.2782e-05	-3.31443e-07	4.64833e-05	1.25476e-06	1.177e-08
6.43678e-06	8.9707e-06	-9.08396e-06	-5.8648e-06	-1.32889e-05	-7.39311e-05	7.06175e-06	2.59606e-05	2.20725e-05	7.81837e-06	6.39823e-06	-1.42209e-05	-1.58402e-07	-1.8174e-05	1.3049e-05	-9.03269e-07	1.55559e-06	1.52005e-06	-8.45072e-06	-7.68695e-06	1.34145e-05	-2.98182e-06	1.85771e-05	-1.40289e-05	-1.86583e-05	-1.70837e-05	1.20809e-05	-3.54987e-07	4.57856e-05	1.15268e-06	1.16476e-08
6.08557e-06	8.97769e-06	-9.72923e-06	-6.1466e-06	-1.33547e-05	-7.38939e-05	7.51227e-06	2.59648e-05	2.0724e-05	7.81762e-06	6.57213e-06	-1.42294e-05	-2.33423e-07	-1.82017e-05	1.30319e-05	-9.02595e-07	1.37817e-06	1.57418e-06	-8.45171e-06	-7.66848e-06	2.38591e-06	-2.98678e-06	1.89028e-05	-1.40292e-05	-1.85186e-05	-1.70919e-05	1.23831e-05	-3.44388e-07	4.64196e-05	1.22653e-06	1.15058e-08
6.47582e-06	8.96246e-06	-1.03491e-05	-5.91908e-06	-1.32675e-05	-7.39195e-05	7.25821e-06	2.59454e-05	2.11432e-05	7.81043e-06	5.3515e-06	-1.42308e-05	-2.32201e-07	-1.81904e-05	1.31401e-05	-9.03082e-07	1.46794e-06	1.64642e-06	-8.44022e-06	-7.66988e-06	4.49527e-06	-2.98929e-06	1.86702e-05	-1.40295e-05	-1.86374e-05	-1.70977e-05	1.23105e-05	-3.46662e-07	4.35712e-05	1.21705e-06	1.12747e-08
6.71138e-06	7.66561e-06	-1.07708e-05	-6.04367e-06	-1.28875e-05	-2.77643e-06	7.15548e-06	2.59206e-05	2.06705e-05	7.16934e-06	5.97402e-06	-1.39561e-05	-8.95836e-07	-1.88127e-05	1.3063e-05	-9.31712e-07	1.13437e-06	1.65353e-06	-8.3039e-06	-7.67794e-06	-1.35386e-06	-2.97989e-06	1.86852e-05	-1.40433e-05	-1.84246e-05	-1.70969e-05	1.36242e-05	-4.14894e-07	4.52883e-05	1.1588e-06	5.9475e-09
6.35274e-06	8.57113e-06	-1.05336e-05	-5.79904e-06	-1.32867e-05	-5.09324e-06	7.24251e-06	1.93626e-05	2.09681e-05	7.63014e-06	5.8639e-06	-1.41571e-05	4.36343e-07	-1.74258e-05	1.30649e-05	-9.14779e-07	1.41937e-06	1.61622e-06	-8.43018e-06	-3.84202e-06	4.44471e-06	-2.99823e-06	1.86005e-05	-1.40328e-05	-1.81884e-05	-5.3092e-06	1.25912e-05	-3.80792e-07	4.47989e-05	1.01414e-06	5.28407e-09
6.35274e-06	8.57113e-06	-1.05336e-05	-5.79904e-06	-1.32867e-05	-5.09324e-06	7.24251e-06	1.93626e-05	2.09681e-05	7.63014e-06	5.8639e-06	-1.41571e-05	4.36343e-07	-1.74258e-05	1.30649e-05	-9.14779e-07	1.41937e-06	1.61622e-06	-8.43018e-06	-3.84202e-06	4.44471e-06	-2.99823e-06	1.86005e-05	-1.40328e-05	-1.81884e-05	-5.3092e-06	1.25912e-05	-3.80792e-07	4.47989e-05	1.01414e-06	5.28407e-09
6.35297e-06	8.57091e-06	-1.05346e-05	-5.79906e-06	-1.32862e-05	-5.13788e-06	7.24292e-06	1.93778e-05	2.09695e-05	7.62948e-06	5.86512e-06	-1.41571e-05	4.45979e-07	-1.7421e-05	1.30649e-05	-9.15071e-07	1.39601e-06	1.61556e-06	-8.42904e-06	-3.87179e-06	4.40401e-06	-2.99822e-06	1.86002e-05	-1.40329e-05	-1.81888e-05	-5.13401e-06	1.25873e-05	-3.87094e-07	4.48077e-05	1.01315e-06	5.28368e-09
6.4284e-06	8.6482e-06	-7.20908e-06	-5.80073e-06	-1.31382e-05	-6.95546e-06	7.23709e-06	1.91962e-05	2.07784e-05	7.78749e-06	5.62211e-06	-1.41688e-05	9.24698e-07	-1.75047e-05	1.3073e-05	-6.59679e-07	1.31554e-06	1.63709e-06	-8.34507e-06	-4.29224e-06	4.69757e-06	-2.99186e-06	1.85979e-05	-1.4034e-05	-1.81802e-05	-3.41922e-06	1.26426e-05	-4.3255e-07	4.47659e-05	9.53005e-07	5.22041e-09
6.44117e-06	8.41753e-06	-8.19338e-06	-5.75755e-06	-1.30845e-05	-6.09096e-06	7.24272e-06	8.07208e-06	2.08847e-05	7.57037e-06	5.61669e-06	-1.41672e-05	7.69512e-07	-1.74094e-05	1.30884e-05	-8.86362e-07	1.27229e-06	1.66829e-06	-8.32162e-06	-4.61462e-06	4.82108e-06	-2.99247e-06	1.84039e-05	-1.40342e-05	-1.81821e-05	-4.53759e-06	1.26062e-05	-5.53513e-07	4.45457e-05	1.07629e-06	4.89874e-09
6.48005e-06	8.48265e-06	-8.38196e-06	-5.78918e-06	-1.30333e-05	-6.54069e-06	6.5909e-06	1.70714e-05	2.0455e-05	6.57763e-06	5.63289e-06	-1.44261e-05	5.40346e-07	8.41852e-07	1.3244e-05	-8.92733e-07	3.69677e-06	1.60992e-06	-7.19113e-06	-4.47411e-06	4.60074e-06	-9.53051e-07	1.85861e-05	-1.4011e-05	-1.81337e-05	-5.6448e-06	6.68159e-06	-4.35921e-07	1.18144e-05	1.1952e-06	2.8423e-09
6.42814e-06	8.54494e-06	-9.29447e-06	-5.76962e-06	-1.30034e-05	-6.56247e-06	6.83114e-06	8.93624e-06	2.07748e-05	6.56164e-06	5.53815e-06	-1.47182e-05	9.2372e-07	2.20339e-08	1.32066e-05	-9.08178e-07	3.98963e-06	1.62318e-06	-8.33861e-06	-4.48686e-06	4.74267e-06	-5.13624e-07	1.84615e-05	-1.40214e-05	-1.81419e-05	-5.65191e-06	4.14905e-06	-4.88057e-07	1.236e-05	1.072e-06	2.67157e-09
6.42945e-06	8.52109e-06	-9.27653e-06	-5.78565e-06	-1.26607e-05	-6.5527e-06	5.54204e-06	1.06152e-05	2.03128e-05	6.40223e-06	5.54654e-06	-1.4531e-05	7.65867e-07	-1.23825e-06	1.32369e-05	-9.09027e-07	3.47777e-06	1.61567e-06	-8.37131e-06	-4.47602e-06	4.96306e-06	-4.49499e-09	1.85006e-05	-1.40243e-05	-1.8144e-05	-5.72944e-06	5.68124e-06	-4.83964e-07	9.64718e-06	1.14418e-06	2.6111e-09
6.44628e-06	8.49979e-06	-8.4444e-06	-5.78129e-06	-1.2026e-05	-6.52771e-06	6.08191e-06	9.5012e-06	2.04494e-05	6.46801e-06	5.54302e-06	-1.39536e-05	7.24613e-07	-2.65458e-06	6.08167e-06	-8.97525e-07	2.79971e-06	1.63307e-06	-5.14945e-06	-4.48628e-06	4.74882e-06	-1.12126e-06	1.85489e-05	-1.40208e-05	-1.81523e-05	-5.64645e-06	5.30543e-06	-4.52689e-07	1.24314e-05	1.0907e-06	2.43091e-09
6.4387e-06	8.52416e-06	-8.98624e-06	-5.78392e-06	-1.22874e-05	-6.51312e-06	5.8517e-06	9.82617e-06	2.04869e-05	6.53489e-06	5.56256e-06	-1.30441e-05	7.50131e-07	-3.64588e-08	-2.17358e-07	-9.07039e-07	3.29666e-06	1.61674e-06	-4.91877e-06	-4.55007e-06	4.86602e-06	-7.4538e-07	1.85363e-05	-1.40551e-05	-1.81446e-05	-5.66032e-06	5.19064e-06	-3.81609e-07	1.10143e-05	1.1223e-06	2.35215e-09
6.43598e-06	8.51751e-06	-7.86524e-06	-5.7841e-06	-1.24248e-05	-6.58196e-06	5.76807e-06	1.1043e-05	2.04906e-05	6.35556e-06	5.56154e-06	-1.29881e-05	7.72207e-07	-1.6547e-06	1.22266e-06	-9.00711e-07	2.7644e-06	1.61788e-06	-4.42046e-06	-4.50952e-06	4.94984e-06	-4.8008e-07	1.85104e-05	-1.40346e-05	-1.8151e-05	-5.56768e-06	5.176e-06	-3.55814e-07	1.04923e-05	1.13433e-06	2.34094e-09
6.43763e-06	8.52144e-06	-7.93557e-06	-5.7454e-06	-1.23442e-05	-6.52292e-06	5.93596e-06	1.03713e-05	2.04995e-05	6.35363e-06	5.56234e-06	-1.31442e-05	7.52988e-07	-1.16495e-06	1.45527e-06	-9.04763e-07	2.80302e-06	1.63187e-06	-4.28759e-06	-4.56174e-06	4.90224e-06	-7.34916e-07	1.85195e-05	-1.40457e-05	-1.81533e-05	-5.59348e-06	5.24752e-06	-3.68736e-07	1.0583e-05	1.13073e-06	2.33326e-09
6.43672e-06	8.51863e-06	-7.97249e-06	-5.62505e-06	-1.23481e-05	-6.57667e-06	5.88798e-06	1.01344e-05	2.04765e-05	6.35658e-06	5.59526e-06	-1.31306e-05	7.55284e-07	-1.27038e-06	9.88263e-07	-9.0306e-07	2.58963e-06	1.6287e-06	-4.14436e-06	-4.55793e-06	4.86312e-06	-6.8123e-07	1.85176e-05	-1.40338e-05	-1.81522e-05	-5.58296e-06	5.23238e-06	-3.69229e-07	1.06748e-05	1.12652e-06	2.32437e-09
6.43807e-06	8.55257e-06	-8.05337e-06	-5.43503e-06	-1.23926e-05	-3.89998e-06	5.86032e-06	3.1594e-06	2.03308e-05	6.36362e-06	5.49957e-06	-1.31706e-05	6.98525e-07	-1.03996e-06	1.3022e-06	-9.17785e-07	2.76334e-06	1.41601e-06	-2.69516e-06	-5.19512e-06	4.8684e-06	-6.84221e-07	1.85028e-05	-1.3825e-05	-1.815e-05	-5.59158e-06	4.70223e-06	-4.45286e-07	1.33011e-06	1.06336e-06	2.0712e-09
6.43807e-06	8.55257e-06	-8.05337e-06	-5.43503e-06	-1.23926e-05	-3.89998e-06	5.86032e-06	3.1594e-06	2.03308e-05	6.36362e-06	5.49957e-06	-1.31706e-05	6.98525e-07	-1.03996e-06	1.3022e-06	-9.17785e-07	2.76334e-06	1.41601e-06	-2.69516e-06	-5.19512e-06	4.8684e-06	-6.84221e-07	1.85028e-05	-1.3825e-05	-1.815e-05	-5.59158e-06	4.70223e-06	-4.45286e-07	1.33011e-06	1.06336e-06	2.0712e-09
6.43767e-06	8.54773e-06	-8.08712e-06	-5.46845e-06	-1.23861e-05	-3.66526e-06	5.87569e-06	3.09723e-06	2.03403e-05	6.36193e-06	5.48795e-06	-1.31705e-05	7.21329e-07	-1.04633e-06	1.32448e-06	-9.19428e-07	2.79281e-06	1.41334e-06	-3.0719e-06	-5.38201e-06	4.86898e-06	-6.76544e-07	1.84953e-05	-1.3625e-05	-1.81506e-05	-5.59734e-06	4.70171e-06	-4.45235e-07	1.57684e-06	1.06532e-06	2.06956e-09
6.43811e-06	8.54985e-06	-8.06206e-06	-5.41203e-06	-1.23921e-05	-3.88701e-06	5.89474e-06	2.64109e-06	2.03348e-05	6.36745e-06	5.5343e-06	-1.31728e-05	7.28741e-07	-1.04392e-06	1.37538e-06	-9.20108e-07	2.78869e-06	1.38934e-06	-2.90588e-06	-5.24008e-06	4.8688e-06	-6.81582e-07	1.85007e-05	-1.34788e-05	-1.8144e-05	-5.59496e-06	4.7158e-06	-4.31582e-07	1.73943e-06	1.07325e-06	2.06264e-09
6.43891e-06	8.54617e-06	-8.06808e-06	-5.4516e-06	-1.23924e-05	-4.10754e-06	5.88667e-06	2.75383e-06	2.03255e-05	6.37012e-06	5.53485e-06	-1.31725e-05	7.38724e-07	-1.09913e-06	1.43918e-06	-9.15439e-07	2.79165e-06	1.37851e-06	-2.88629e-06	-5.1805e-06	4.86569e-06	-6.81772e-07	1.84601e-05	-1.34642e-05	-1.81504e-05	-5.59124e-06	4.72361e-06	-4.38957e-07	1.08876e-06	1.07267e-06	2.06111e-09
6.43845e-06	8.55072e-06	-8.0999e-06	-5.4319e-06	-1.23908e-05	-3.88966e-06	5.88523e-06	2.91809e-06	1.97369e-05	6.36573e-06	5.51976e-06	-1.31718e-05	7.22966e-07	-1.05994e-06	1.38816e-06	-7.62951e-07	2.8002e-06	1.38206e-06	-2.8735e-06	-5.27597e-06	4.87188e-06	-8.76539e-07	1.84952e-05	-1.28188e-05	-1.81245e-05	-5.59377e-06	4.74363e-06	-4.35455e-07	1.42721e-06	1.0718e-06	2.02209e-09
6.44009e-06	8.5554e-06	-8.09925e-06	-5.43428e-06	-1.23893e-05	-3.7822e-06	5.88619e-06	2.9332e-06	1.97515e-05	6.36457e-06	5.51426e-06	-1.31716e-05	7.18304e-07	-1.06688e-06	1.37799e-06	-3.94054e-07	2.79951e-06	1.38878e-06	-2.85142e-06	-5.27266e-06	4.87603e-06	-1.24854e-06	1.84956e-05	-1.28564e-05	-1.81218e-05	-5.59533e-06	4.77341e-06	-4.12825e-07	7.64191e-07	1.07761e-06	2.0219e-09
6.44204e-06	8.55064e-06	-8.08782e-06	-5.43592e-06	-1.23979e-05	-3.8939e-06	5.90339e-06	2.93362e-06	1.99329e-05	6.34266e-06	5.55167e-06	-1.31656e-05	7.20275e-07	-1.09016e-06	1.38115e-06	-5.1876e-07	2.81269e-06	1.33158e-06	-2.88481e-06	-5.33163e-06	1.75326e-06	-1.043e-06	1.85386e-05	-1.30806e-05	-2.40407e-06	-5.59461e-06	4.76164e-06	-4.34283e-07	1.49807e-06	1.08184e-06	1.69622e-09
6.44935e-06	8.55052e-06	-8.09256e-06	-5.4344e-06	-1.23926e-05	-3.88668e-06	5.90292e-06	2.97917e-06	1.97454e-05	6.36528e-06	5.52838e-06	-1.31641e-05	7.2038e-07	-1.07419e-06	1.3857e-06	-7.29992e-07	2.80432e-06	1.33878e-06	-2.87171e-06	-5.27799e-06	2.10511e-06	-1.08912e-06	1.84954e-05	-1.29995e-05	-1.99389e-06	-5.59461e-06	4.74649e-06	-4.30439e-07	1.4063e-06	1.07664e-06	1.68408e-09
6.45854e-06	8.55036e-06	-8.09021e-06	-5.43459e-06	-1.23934e-05	-3.89191e-06	5.90548e-06	2.90199e-06	1.98021e-05	6.36203e-06	5.53001e-06	-1.31622e-05	7.20338e-07	-1.08901e-06	1.385e-06	-7.46305e-07	2.81102e-06	1.34687e-06	-2.87481e-06	-5.28656e-06	2.16813e-06	-9.57559e-07	1.84953e-05	-1.29433e-05	-9.77102e-07	-5.59392e-06	4.75498e-06	-4.3309e-07	1.38468e-06	1.07766e-06	1.68172e-09
6.4452e-06	8.55049e-06	-8.08721e-06	-5.43428e-06	-1.23934e-05	-3.88534e-06	5.90006e-06	2.95597e-06	1.97629e-05	6.36202e-06	5.54289e-06	-1.31681e-05	7.21039e-07	-1.0759e-06	1.38032e-06	-7.1975e-07	2.8042e-06	1.36364e-06	-2.87313e-06	-5.29169e-06	2.14142e-06	-1.07957e-06	1.84932e-05	-1.29527e-05	-9.7773e-07	-5.59449e-06	4.74879e-06	-4.28986e-07	1.39652e-06	1.07923e-06	1.68071e-09
6.4549e-06	8.55035e-06	-8.091e-06	-5.43521e-06	-1.23937e-05	-3.8872e-06	5.90343e-06	2.92703e-06	1.97592e-05	6.35977e-06	5.53811e-06	-1.31625e-05	7.20433e-07	-1.08043e-06	1.39189e-06	-6.77367e-07	2.81005e-06	1.34214e-06	-2.87497e-06	-5.29085e-06	1.83421e-06	-1.041e-06	1.84985e-05	-1.29606e-05	-4.25293e-07	-5.59444e-06	4.74723e-06	-4.29556e-07	1.35476e-06	1.0786e-06	1.67856e-09
6.44087e-06	8.5514e-06	-8.07e-06	-5.43438e-06	-1.23935e-05	-3.88561e-06	5.89814e-06	2.93877e-06	1.9763e-05	6.36194e-06	4.08695e-06	-1.3167e-05	7.20948e-07	-1.07683e-06	1.39373e-06	-8.17211e-07	2.84867e-06	1.36201e-06	-2.87318e-06	-5.29168e-06	1.96852e-06	-1.07675e-06	1.84949e-05	-1.29535e-05	-8.85774e-07	-5.59683e-06	4.75155e-06	-4.58343e-07	1.39521e-06	1.07918e-06	1.66593e-09
6.43636e-06	8.55149e-06	-8.07341e-06	-5.43505e-06	-1.2394e-05	-3.88814e-06	5.89839e-06	2.93083e-06	1.97633e-05	6.35686e-06	4.11315e-06	-1.31649e-05	7.20635e-07	-1.08021e-06	1.3922e-06	-1.01896e-06	2.85661e-06	1.34371e-06	-2.87396e-06	-5.29766e-06	1.84072e-06	-1.03503e-06	1.84968e-05	-1.29458e-05	-5.92557e-07	-5.59748e-06	4.7511e-06	-4.52157e-07	1.37927e-06	1.08217e-06	1.66528e-09
6.4418e-06	8.55681e-06	-8.07342e-06	-5.43487e-06	-1.23935e-05	-3.88744e-06	5.89824e-06	2.93728e-06	1.97617e-05	6.36009e-06	4.08266e-06	-1.31642e-05	7.2079e-07	-1.07939e-06	1.38838e-06	-9.22316e-07	2.81513e-06	1.3518e-06	-2.87384e-06	-5.29202e-06	1.92899e-06	-1.05198e-06	1.84961e-05	-1.29278e-05	-3.78657e-07	-5.59529e-06	4.75138e-06	-4.51251e-07	1.37609e-06	1.0792e-06	1.66433e-09
6.44279e-06	8.55279e-06	-8.07807e-06	-5.43482e-06	-1.23936e-05	-3.88786e-06	5.89926e-06	2.92749e-06	1.9763e-05	6.35927e-06	4.09312e-06	-1.31644e-05	7.20768e-07	-1.0799e-06	1.38878e-06	-8.67983e-07	2.82196e-06	1.35167e-06	-2.87383e-06	-5.29285e-06	1.90002e-06	-1.047e-06	1.84964e-05	-1.29285e-05	-3.2885e-07	-5.59578e-06	4.75139e-06	-4.43796e-07	1.37754e-06	1.07935e-06	1.66427e-09
6.44381e-06	8.55402e-06	-8.07596e-06	-5.43486e-06	-1.23936e-05	-3.88738e-06	5.89884e-06	2.92916e-06	1.97634e-05	6.35928e-06	4.08829e-06	-1.31647e-05	7.20725e-07	-1.08059e-06	1.38869e-06	-7.87055e-07	2.81628e-06	1.34979e-06	-2.87348e-06	-5.29279e-06	1.8813e-06	-1.05252e-06	1.84963e-05	-1.29302e-05	-3.92907e-07	-5.5957e-06	4.7504e-06	-4.46192e-07	1.37907e-06	1.07931e-06	1.6641e-09
6.44285e-06	8.55377e-06	-8.07599e-06	-5.43483e-06	-1.23935e-05	-3.88719e-06	5.89869e-06	2.93293e-06	1.97624e-05	6.3595e-06	4.08541e-06	-1.31644e-05	7.20784e-07	-1.0794e-06	1.38837e-06	-8.16571e-07	2.81715e-06	1.35176e-06	-2.87377e-06	-5.29231e-06	1.87858e-06	-1.04937e-06	1.84963e-05	-1.2929e-05	-4.10605e-07	-5.59547e-06	4.75063e-06	-4.48272e-07	1.3772e-06	1.07926e-06	1.66405e-09
6.44291e-06	8.55351e-06	-8.07546e-06	-5.43483e-06	-1.23935e-05	-3.88733e-06	5.89878e-06	2.89957e-06	1.97627e-05	6.35949e-06	4.09011e-06	-1.31644e-05	7.20934e-07	-1.07992e-06	1.38876e-06	-8.01949e-07	2.81631e-06	1.35144e-06	-2.87371e-06	-5.29258e-06	1.88314e-06	-1.05116e-06	1.84963e-05	-1.29294e-05	-3.38427e-07	-5.5955e-06	4.75068e-06	-4.46825e-07	1.3785e-06	1.07925e-06	1.66385e-09
6.44627e-06	8.55342e-06	-8.07516e-06	-5.30482e-06	-1.23935e-05	-3.63206e-06	5.90024e-06	2.90245e-06	1.97846e-05	6.36419e-06	4.09344e-06	-1.31647e-05	8.09298e-07	-1.07957e-06	1.38873e-06	-8.14875e-07	2.81703e-06	1.34937e-06	-1.99659e-06	-5.2929e-06	1.87904e-06	-9.38482e-07	1.84955e-05	-1.293e-05	-3.57884e-07	-5.59567e-06	4.75091e-06	-4.46988e-07	1.37837e-06	1.07664e-06	1.65721e-09
6.44396e-06	8.52793e-06	-4.78516e-06	-5.43637e-06	-1.05252e-05	-3.88301e-06	5.90716e-06	2.91909e-06	1.97915e-05	6.35748e-06	4.0918e-06	-1.33181e-05	8.48612e-07	-1.07984e-06	1.38891e-06	-8.08684e-07	2.50916e-06	1.34882e-06	-2.86845e-06	-5.29259e-06	1.89645e-06	-1.04777e-06	-1.41917e-06	-1.29296e-05	-2.65682e-07	-5.59485e-06	4.75076e-06	-4.46265e-07	1.37653e-06	1.64526e-06	1.24366e-09
6.4456e-06	8.52798e-06	-4.91619e-06	-5.43475e-06	-1.05548e-05	-3.87601e-06	5.90703e-06	2.91832e-06	1.97897e-05	6.35751e-06	4.09192e-06	-1.3274e-05	8.41923e-07	-1.0798e-06	1.38891e-06	-8.08887e-07	2.52928e-06	1.34916e-06	-2.86536e-06	-5.29261e-06	1.89638e-06	-1.04651e-06	-9.50436e-07	-1.29296e-05	-2.75067e-07	-5.59494e-06	4.75077e-06	-4.46454e-07	1.37664e-06	1.60536e-06	1.2431e-09
6.4442e-06	8.53559e-06	-5.14842e-06	-5.40585e-06	-1.05711e-05	-3.86737e-06	5.90518e-06	2.9156e-06	1.97823e-05	6.35916e-06	4.09128e-06	-1.32423e-05	8.36523e-07	-1.07977e-06	1.38874e-06	-8.09542e-07	2.47515e-06	1.34908e-06	-2.5966e-06	-5.29253e-06	1.88583e-06	-1.04078e-06	9.77539e-07	-1.29296e-05	-2.86636e-07	-5.59505e-06	4.75078e-06	-4.46006e-07	1.37668e-06	1.70208e-06	1.24293e-09
6.44414e-06	8.53426e-06	-4.9171e-06	-5.41763e-06	-1.05509e-05	-3.87004e-06	5.90439e-06	2.91811e-06	1.97851e-05	6.35837e-06	4.09171e-06	-1.32706e-05	8.30199e-07	-1.0798e-06	1.3888e-06	-8.09135e-07	2.56594e-06	1.34916e-06	-2.74582e-06	-5.29259e-06	1.89512e-06	-1.03379e-06	2.48547e-07	-1.29296e-05	-2.8637e-07	-5.59508e-06	4.75078e-06	-4.46351e-07	1.37698e-06	1.55843e-06	1.24107e-09
6.44436e-06	8.53298e-06	-4.86436e-06	-5.41357e-06	-1.05539e-05	-3.86943e-06	5.90444e-06	2.90955e-06	1.97855e-05	6.35845e-06	4.0917e-06	-1.32354e-05	7.96265e-07	-1.07978e-06	1.38882e-06	-8.09767e-07	2.61641e-06	1.34924e-06	-2.71337e-06	-5.29257e-06	1.89278e-06	-1.02821e-06	1.87612e-07	-1.29297e-05	-2.83672e-07	-5.59508e-06	4.75081e-06	-4.46307e-07	1.37692e-06	1.41816e-06	1.23914e-09
6.44712e-06	7.48246e-06	-4.92108e-06	-5.4137e-06	-1.01164e-05	-3.84501e-06	5.9049e-06	2.91616e-06	1.97851e-05	6.39859e-06	4.09171e-06	-1.32488e-05	8.04581e-07	-1.23018e-06	1.38411e-06	-8.10969e-07	2.57018e-06	1.36246e-06	-1.58813e-06	-5.25835e-06	1.89332e-06	-7.72789e-07	5.37009e-07	-1.29296e-05	-3.10385e-07	-5.80117e-06	4.75083e-06	-4.46366e-07	1.37683e-06	1.51945e-06	1.21198e-09
6.5014e-06	7.41214e-06	-4.9326e-06	-5.41479e-06	-1.01169e-05	-3.84002e-06	5.90487e-06	2.91702e-06	1.97817e-05	6.40782e-06	4.0941e-06	-1.3256e-05	8.12819e-07	-1.31671e-06	1.3869e-06	-8.12561e-07	2.60952e-06	1.35577e-06	-1.71806e-06	-5.2398e-06	1.89033e-06	-5.31851e-07	4.34159e-07	-1.29296e-05	-2.96427e-07	-5.66966e-06	4.75082e-06	-4.46348e-07	1.37693e-06	1.48113e-06	1.21053e-09
6.49228e-06	7.39728e-06	-4.92557e-06	-5.41553e-06	-1.01647e-05	-3.85523e-06	5.90479e-06	2.91594e-06	1.97843e-05	6.38999e-06	4.09219e-06	-1.32649e-05	8.17598e-07	-1.27412e-06	1.38679e-06	-8.12583e-07	2.60348e-06	1.35807e-06	-1.81739e-06	-5.28028e-06	1.89106e-06	-9.72866e-07	3.84637e-07	-1.26596e-05	-2.94145e-07	-5.65556e-06	4.75081e-06	-4.46332e-07	1.37689e-06	1.53731e-06	1.20568e-09
6.4877e-06	7.31674e-06	-4.94246e-06	-5.41677e-06	-1.01823e-05	-3.84582e-06	5.90502e-06	2.91612e-06	1.97848e-05	6.39079e-06	4.09311e-06	-1.32525e-05	8.11101e-07	-1.25593e-06	1.387e-06	-8.11387e-07	2.53422e-06	1.35775e-06	-1.84694e-06	-5.24129e-06	1.89132e-06	-9.20949e-07	4.75715e-07	-1.26737e-05	-2.92681e-07	-5.65877e-06	4.7508e-06	-4.46359e-07	1.37681e-06	1.52019e-06	1.20422e-09
6.46596e-06	7.40965e-06	-4.97229e-06	-5.41284e-06	-1.01651e-05	-3.8463e-06	5.90533e-06	2.91653e-06	1.97854e-05	6.39657e-06	4.0932e-06	-1.32597e-05	8.12075e-07	-1.16229e-06	1.38659e-06	-8.10529e-07	2.57355e-06	4.77777e-07	-1.86323e-06	-5.25339e-06	1.89079e-06	-8.4375e-07	4.41083e-07	-1.22934e-05	-2.91337e-07	-5.69832e-06	4.75081e-06	-4.46333e-07	1.37686e-06	1.50353e-06	1.19479e-09
6.51266e-06	7.37546e-06	-4.93349e-06	-5.41784e-06	-1.01584e-05	-3.85001e-06	5.9048e-06	1.68903e-06	1.97853e-05	3.02255e-06	4.09344e-06	-1.32599e-05	8.17744e-07	-1.19017e-06	1.38633e-06	-8.11557e-07	2.59512e-06	1.22706e-06	-1.90245e-06	2.33215e-07	1.89093e-06	-3.13714e-08	4.59164e-07	-1.24892e-05	-3.02837e-07	-5.47955e-06	4.75174e-06	-4.46335e-07	1.37742e-06	1.49459e-06	1.13279e-09
6.51317e-06	7.39704e-06	-4.92455e-06	-5.41533e-06	-1.01558e-05	-3.84885e-06	5.90478e-06	2.12902e-06	1.9785e-05	3.66799e-06	4.09338e-06	-1.32609e-05	8.28052e-07	-1.23638e-06	1.38632e-06	-8.11687e-07	2.58399e-06	1.16146e-06	-1.87527e-06	-1.75984e-06	1.89088e-06	4.27123e-08	4.55845e-07	-1.79052e-06	-3.02326e-07	-5.53198e-06	4.75118e-06	-4.46407e-07	1.37709e-06	1.49929e-06	9.89615e-10
6.49662e-06	7.38462e-06	-4.88121e-06	-5.41552e-06	-4.20623e-06	-3.84979e-06	5.90534e-06	2.52521e-06	1.9785e-05	5.26074e-06	4.0843e-06	-1.32615e-05	8.28179e-07	-1.21863e-06	1.38657e-06	-8.00073e-07	2.58829e-06	5.60186e-07	-1.8935e-06	-2.87261e-06	1.89008e-06	-6.31921e-07	4.46655e-07	-3.49121e-06	-3.22718e-07	-5.65384e-06	4.75128e-06	-4.22753e-07	1.37623e-06	1.49937e-06	9.34237e-10
6.47459e-06	7.30658e-06	-5.139e-06	-5.41999e-06	-5.44998e-06	-3.87598e-06	5.90512e-06	2.29393e-06	1.86146e-05	4.25934e-06	4.09011e-06	-1.12433e-05	8.48169e-07	-1.53415e-07	1.38769e-06	-8.05391e-07	2.58689e-06	9.61591e-07	-1.89235e-06	-3.14681e-06	1.58549e-06	-4.93345e-07	6.13033e-07	-5.32167e-06	-3.07621e-07	-5.62444e-06	4.75181e-06	-4.45545e-07	1.3739e-06	1.49902e-06	8.58248e-10
6.47023e-06	7.33425e-06	-4.83466e-06	-5.41752e-06	-5.78531e-06	-3.85152e-06	5.9051e-06	2.16173e-06	1.92312e-05	4.51859e-06	4.08967e-06	-9.07105e-06	8.51422e-07	-8.71133e-07	1.38735e-06	-8.0423e-07	2.58721e-06	5.87761e-07	-1.87877e-06	-4.02596e-06	1.49553e-06	-4.00078e-07	1.02248e-06	-4.24659e-06	-3.12121e-07	-5.63194e-06	4.73907e-06	-4.45851e-07	1.37386e-06	1.49808e-06	8.36405e-10
6.2131e-06	7.37726e-06	-4.93623e-06	-5.3841e-06	-5.37351e-06	-3.85086e-06	4.81923e-06	2.09001e-06	1.89699e-05	4.56536e-06	4.091e-06	-2.37918e-06	8.33497e-07	-1.0634e-06	1.38563e-06	-7.98983e-07	2.58905e-06	6.692e-07	-1.87913e-06	-2.58737e-06	1.09424e-06	-4.26567e-07	5.88044e-07	-3.86477e-06	-3.19264e-07	-5.64101e-06	4.74689e-06	-4.4152e-07	1.37938e-06	1.48695e-06	7.1796e-10
5.79821e-06	7.35988e-06	-4.89649e-06	-5.41667e-06	-5.70591e-06	-3.8535e-06	4.26775e-06	2.21598e-06	1.86476e-05	4.61717e-06	4.09136e-06	-3.10701e-07	8.31764e-07	-6.02264e-07	1.38683e-06	-8.02998e-07	2.59258e-06	6.75188e-07	-1.88393e-06	-2.05805e-06	9.39212e-07	-4.22617e-07	7.93671e-07	-3.84381e-06	-3.23304e-07	-5.62889e-06	4.75799e-06	-4.43477e-07	1.37599e-06	1.47264e-06	6.91256e-10
1.89498e-06	7.36396e-06	-4.81531e-06	-5.41467e-06	-5.36214e-06	-3.85498e-06	3.90495e-06	2.15654e-06	1.84224e-05	4.63455e-06	4.09042e-06	-2.15157e-06	8.31114e-07	-1.00698e-06	1.3873e-06	-8.02448e-07	2.58873e-06	6.40185e-07	-1.86855e-06	-2.99744e-06	1.32267e-06	-4.86908e-07	5.77513e-07	-4.00291e-06	-3.13654e-07	-5.6209e-06	4.74895e-06	-4.44318e-07	1.37627e-06	1.49631e-06	6.56841e-10
2.25363e-06	7.36711e-06	-4.84094e-06	-5.41713e-06	-5.2197e-06	-3.8541e-06	3.86747e-06	2.17512e-06	1.84323e-05	4.61605e-06	4.09086e-06	-1.99869e-06	8.27391e-07	-9.24591e-07	1.38653e-06	-8.02266e-07	2.58977e-06	6.51688e-07	-1.86968e-06	-2.70526e-06	1.17375e-06	-4.38331e-07	6.4507e-07	-3.94017e-06	-3.17285e-07	-5.62518e-06	4.75097e-06	-4.42987e-07	1.37561e-06	1.48989e-06	6.53892e-10
2.83601e-06	6.89472e-06	-4.8711e-06	-5.41573e-06	-5.31843e-06	-3.85556e-06	3.33855e-06	2.22063e-06	1.83326e-05	4.63284e-06	4.09093e-06	-1.92009e-06	9.16839e-07	-8.4721e-07	1.38682e-06	-8.02375e-07	2.58893e-06	6.63985e-07	-1.86718e-06	-2.61029e-06	1.38547e-06	-4.23345e-07	5.89296e-07	-3.94571e-06	-3.13611e-07	-5.57457e-06	4.75009e-06	-4.43664e-07	1.39159e-06	1.49312e-06	6.43519e-10
2.77846e-06	7.11078e-06	-4.84011e-06	-5.41236e-06	-5.27343e-06	-3.85571e-06	2.9253e-06	2.55857e-06	1.73242e-05	4.61736e-06	4.09172e-06	-1.93902e-06	8.26416e-07	-9.14853e-07	1.38656e-06	-8.0221e-07	2.576e-06	6.79654e-07	-1.86258e-06	-2.80732e-06	1.1301e-06	-4.34817e-07	5.97562e-07	-3.81588e-06	-3.11775e-07	-5.61917e-06	4.74805e-06	-4.43302e-07	1.37301e-06	1.49287e-06	6.08177e-10
2.95369e-06	7.1666e-06	-3.60406e-06	-5.38049e-06	-5.32122e-06	-3.85574e-06	2.96275e-06	2.44247e-06	1.7375e-05	4.61597e-06	4.09165e-06	-1.40244e-06	8.34911e-07	-9.15342e-07	1.38761e-06	-8.02047e-07	2.54652e-06	6.85262e-07	-1.86656e-06	-2.58485e-06	1.28513e-06	-4.30764e-07	9.35883e-07	-3.81769e-06	-3.02269e-07	-5.61868e-06	4.74789e-06	-4.43493e-07	1.37827e-06	1.49176e-06	5.9889e-10
2.35691e-06	7.1186e-06	-2.9653e-06	-5.40654e-06	-5.20911e-06	-3.86056e-06	3.52555e-06	2.70576e-06	1.71591e-05	4.6046e-06	4.08719e-06	-1.14675e-06	8.57473e-07	-8.41707e-07	1.38689e-06	-7.96227e-07	2.56179e-06	6.60773e-07	-1.86721e-06	-2.72436e-06	1.26784e-06	-4.44864e-07	5.68186e-07	-3.87568e-06	-3.09507e-07	-5.61787e-06	4.74803e-06	-4.43356e-07	1.33418e-06	1.49338e-06	5.87164e-10
2.51515e-06	7.05769e-06	-3.22837e-06	-5.4115e-06	-5.2371e-06	-3.86142e-06	3.08091e-06	2.50472e-06	1.71802e-05	4.60494e-06	2.90864e-06	-1.27969e-06	8.22209e-07	-8.48028e-07	1.38578e-06	-7.995e-07	2.57413e-06	6.70626e-07	-1.8653e-06	-2.7138e-06	1.3045e-06	-4.45313e-07	5.6701e-07	-3.50638e-06	-3.09125e-07	-5.59084e-06	4.74851e-06	-4.43513e-07	7.89713e-07	1.49316e-06	5.7375e-10
2.72369e-06	7.06559e-06	-2.16525e-06	-5.40779e-06	-5.26651e-06	-3.85683e-06	3.41493e-06	2.4454e-06	1.72344e-05	4.57052e-06	2.4292e-06	-1.28345e-06	8.45853e-07	-8.62829e-07	1.38691e-06	-8.80827e-07	2.21377e-06	6.8699e-07	-1.82202e-06	-2.74239e-06	1.15185e-06	-4.88593e-07	6.41083e-07	-3.78442e-06	-3.09545e-07	-5.47342e-06	4.7497e-06	-4.43615e-07	1.23784e-06	1.45135e-06	5.7011e-10
2.66562e-06	7.03671e-06	-2.3348e-06	-5.4087e-06	-5.30877e-06	-3.83983e-06	3.39137e-06	2.49242e-06	1.66306e-05	4.44673e-06	2.72005e-06	-1.26262e-06	8.49235e-07	-9.62828e-07	1.38765e-06	-9.38777e-07	2.52655e-06	6.91692e-07	-1.79444e-06	-2.69128e-06	9.52766e-07	-5.48694e-07	6.25538e-07	-3.82571e-06	-3.08809e-07	-5.45106e-06	4.7518e-06	-4.53317e-07	1.22238e-06	1.49105e-06	5.51638e-10
2.61488e-06	7.04022e-06	-2.00247e-06	-5.40835e-06	-5.29945e-06	-3.8426e-06	3.22626e-06	2.46452e-06	1.66543e-05	4.45879e-06	2.70668e-06	-1.27297e-06	8.43e-07	-8.90744e-07	1.38752e-06	-8.84136e-07	2.45656e-06	6.95051e-07	-1.81867e-06	-2.68933e-06	1.02126e-06	-5.25829e-07	5.93781e-07	-3.79343e-06	-3.07589e-07	-5.48627e-06	4.75278e-06	-4.51754e-07	1.04739e-06	1.48787e-06	5.48817e-10
2.6136e-06	7.06112e-06	-1.70852e-06	-9.28801e-07	-5.27913e-06	-3.84725e-06	3.30188e-06	2.4399e-06	1.67862e-05	4.5218e-06	1.36012e-06	-1.27176e-06	8.45118e-07	-9.01301e-07	1.38704e-06	-9.03912e-07	2.49278e-06	6.76264e-07	-1.79988e-06	-2.52877e-06	1.28403e-06	-4.89602e-07	6.16981e-07	-3.77425e-06	-1.9627e-07	-5.50542e-06	4.74941e-06	-4.44676e-07	1.1806e-06	1.46004e-06	5.19404e-10
2.64481e-06	7.04435e-06	-1.74949e-06	-1.07267e-06	-5.28312e-06	-3.84788e-06	3.2926e-06	2.42133e-06	1.66908e-05	4.513e-06	1.38068e-06	-1.27375e-06	8.4429e-07	-8.82282e-07	1.38748e-06	-9.13446e-07	2.50846e-06	6.62405e-07	-1.77947e-06	-2.69023e-06	1.2695e-06	-5.1988e-07	6.22081e-07	-3.77583e-06	-2.18882e-07	-5.49983e-06	4.74976e-06	-4.45553e-07	1.19796e-06	1.45671e-06	5.17254e-10
2.64072e-06	7.04766e-06	-1.54446e-06	-1.05035e-06	-5.2834e-06	-3.84649e-06	3.29701e-06	2.43406e-06	1.67047e-05	4.50625e-06	1.515e-06	-1.27253e-06	8.43143e-07	-8.81261e-07	1.38735e-06	-8.97341e-07	2.50052e-06	6.56573e-07	-1.76817e-06	-2.53288e-06	1.40837e-06	-5.19374e-07	6.22427e-07	-3.76394e-06	-2.23409e-07	-5.49074e-06	4.74992e-06	-4.45205e-07	1.16366e-06	1.46007e-06	5.166e-10
2.64152e-06	7.05084e-06	-1.60988e-06	-1.10941e-06	-5.28359e-06	-3.84806e-06	3.3017e-06	2.4423e-06	1.67083e-05	1.27489e-06	1.57625e-06	-1.27253e-06	-2.72327e-07	-9.23166e-07	1.3874e-06	-8.94486e-07	2.49835e-06	7.35657e-07	-1.54358e-06	-2.55874e-06	1.28567e-06	-5.15681e-07	6.18661e-07	-3.76744e-06	-2.3586e-07	-5.47753e-06	4.62866e-06	-4.18419e-07	1.14878e-06	1.48048e-06	4.9603e-10
2.64066e-06	7.04656e-06	-1.58631e-06	-1.01376e-06	-5.28097e-06	-3.8474e-06	3.28957e-06	2.42987e-06	1.67059e-05	1.09678e-06	1.54269e-06	-1.27245e-06	-1.72606e-07	-8.84699e-07	1.38858e-06	-8.99789e-07	2.50877e-06	6.85713e-07	-1.44407e-06	-2.60142e-06	1.35422e-06	-5.1081e-07	6.20025e-07	-3.77022e-06	-2.27587e-07	-5.46548e-06	4.66626e-06	-3.95611e-07	1.15427e-06	1.46533e-06	4.9507e-10
2.63852e-06	7.04866e-06	-1.6082e-06	-1.00609e-06	-5.2806e-06	-3.84847e-06	3.29827e-06	2.43533e-06	1.67071e-05	1.30324e-06	1.55832e-06	-1.27366e-06	2.246e-07	-8.91726e-07	1.38785e-06	-8.9608e-07	2.49976e-06	7.10937e-07	-1.44256e-06	-2.20765e-06	1.30304e-06	-5.15682e-07	6.29998e-07	-3.77047e-06	-2.31397e-07	-5.4631e-06	4.66881e-06	-4.2233e-07	8.53814e-07	1.47311e-06	4.93261e-10
2.63879e-06	7.04662e-06	-1.61829e-06	-1.07925e-06	-5.28144e-06	-3.84812e-06	3.29917e-06	2.4335e-06	1.67106e-05	1.24093e-06	1.56369e-06	-1.27393e-06	1.77552e-07	-8.88645e-07	1.38679e-06	-8.80062e-07	2.49558e-06	7.06525e-07	-8.97321e-07	-2.20276e-06	1.30389e-06	-5.16436e-07	6.27894e-07	-3.77167e-06	-1.99253e-07	-5.47361e-06	4.6556e-06	-4.2795e-07	9.6299e-07	1.47498e-06	4.92212e-10
2.63722e-06	7.04761e-06	-1.6105e-06	-1.03285e-06	-5.28117e-06	-3.84789e-06	1.12861e-06	1.69827e-06	1.67053e-05	1.36378e-06	1.56017e-06	-1.27404e-06	7.94867e-08	-8.8856e-07	1.38727e-06	-8.92421e-07	2.50119e-06	7.03304e-07	-1.18959e-06	-2.20441e-06	1.32067e-06	-5.15918e-07	6.26308e-07	-3.7698e-06	-1.99849e-07	-5.475e-06	4.65733e-06	-4.10402e-07	7.34088e-07	1.47454e-06	4.79868e-10
2.63739e-06	7.04941e-06	-1.6084e-06	-1.01156e-06	-4.98876e-06	-3.8485e-06	1.58481e-06	1.9756e-06	1.67081e-05	1.18917e-06	1.55828e-06	-6.98006e-07	8.07086e-08	-8.88195e-07	1.39644e-06	-8.41827e-07	2.49525e-06	6.95223e-07	-1.2282e-06	-2.19071e-06	1.31182e-06	-5.06037e-07	6.28321e-07	-3.76798e-06	-2.22588e-07	-5.48616e-06	4.66227e-06	-4.1697e-07	8.79607e-07	1.46848e-06	4.77894e-10
2.6027e-06	7.05126e-06	-1.54849e-06	-1.0479e-06	-5.03598e-06	-3.84954e-06	8.84247e-07	1.44154e-06	1.67089e-05	1.32163e-06	1.55646e-06	-8.90241e-07	6.56203e-08	-8.9595e-07	1.40623e-06	-8.07029e-07	2.49226e-06	7.02451e-07	-1.26572e-06	-2.20714e-06	4.32224e-07	-5.16036e-07	6.67796e-07	-3.76648e-06	-2.14819e-07	-5.42929e-06	4.65726e-06	-4.24178e-07	8.60016e-07	1.47106e-06	4.73174e-10
2.61202e-06	7.05141e-06	-1.56035e-06	-1.03127e-06	-2.15547e-06	-3.84961e-06	1.14867e-06	1.42063e-06	1.67063e-05	1.32313e-06	1.55583e-06	-8.33871e-07	6.74071e-08	-8.91066e-07	1.40053e-06	-6.67004e-07	2.49342e-06	7.01427e-07	-1.23773e-06	-2.20356e-06	8.82081e-07	-5.13226e-07	6.48742e-07	-3.76889e-06	-2.16179e-07	-5.43667e-06	4.65657e-06	-4.14802e-07	8.86975e-07	1.471e-06	4.53191e-10
2.51732e-06	6.22451e-06	-1.58482e-06	-1.04959e-06	-5.42054e-07	-2.73974e-06	1.13835e-06	1.68357e-06	1.67073e-05	1.33789e-06	1.55669e-06	-7.51694e-07	3.09732e-08	-9.00846e-07	1.39831e-06	-8.33902e-07	2.49476e-06	6.97873e-07	-1.12098e-06	-2.22701e-06	1.15991e-06	-5.15096e-07	1.0233e-06	-3.76925e-06	-2.18416e-07	-5.45111e-06	4.65443e-06	-4.22198e-07	7.91881e-07	1.47419e-06	4.32198e-10
2.60343e-06	1.07505e-06	-1.57505e-06	-1.0371e-06	-9.61762e-07	-3.24023e-06	1.19948e-06	1.53084e-06	1.67072e-05	1.32909e-06	1.55706e-06	-8.45813e-07	4.29755e-08	-8.92416e-07	1.40224e-06	-8.19055e-07	2.49291e-06	6.93577e-07	-1.22523e-06	-2.21606e-06	8.90045e-07	-5.15309e-07	9.31983e-07	-3.7786e-06	-2.19857e-07	-5.46304e-06	4.65583e-06	-4.22195e-07	8.29967e-07	1.47281e-06	3.98088e-10
2.57692e-06	1.19236e-06	-1.58139e-06	-1.04773e-06	-1.17002e-06	-3.03161e-06	1.18554e-06	1.51643e-06	1.67071e-05	1.32352e-06	1.56023e-06	-7.93786e-07	4.30565e-08	-8.93201e-07	1.40102e-06	-8.20674e-07	2.49394e-06	6.94541e-07	-1.19947e-06	-2.22079e-06	1.03286e-06	-5.14179e-07	8.22233e-07	-3.7772e-06	-2.18973e-07	-5.45326e-06	4.65595e-06	-4.2207e-07	8.44866e-07	1.47575e-06	3.97185e-10
2.59493e-06	1.88653e-06	-1.59588e-06	-7.98461e-07	-1.0389e-06	-3.26924e-06	1.18424e-06	1.39728e-06	1.6658e-05	1.32279e-06	1.55707e-06	-7.79093e-07	4.44335e-08	-8.92674e-07	1.40152e-06	-8.19082e-07	2.49398e-06	6.95831e-07	-1.17377e-06	-2.21708e-06	7.72413e-07	-5.18406e-07	7.71688e-07	-1.25414e-06	-1.97822e-07	-5.45115e-06	4.65187e-06	-4.24999e-07	8.35345e-07	1.46991e-06	3.84767e-10
2.59739e-06	1.04843e-06	-1.59404e-06	-7.43686e-07	-1.30399e-06	-2.42066e-06	1.19841e-06	1.53282e-06	1.66522e-05	1.35041e-06	1.55719e-06	-7.70026e-07	3.16752e-08	-8.91608e-07	1.40105e-06	-8.24365e-07	2.49408e-06	6.94404e-07	-1.1685e-06	-2.21873e-06	6.98975e-07	-5.15486e-07	7.88871e-07	-1.77941e-06	-1.96784e-07	-5.45505e-06	4.65331e-06	-4.25543e-07	8.2661e-07	1.46998e-06	3.79871e-10
2.58593e-06	1.32358e-06	-1.59372e-06	-5.85531e-07	-1.14185e-06	-9.1011e-07	1.21651e-06	1.47877e-06	1.667e-05	1.32614e-06	1.55746e-06	-7.65004e-07	3.32796e-08	-8.91584e-07	1.40128e-06	-8.17942e-07	2.49607e-06	6.93892e-07	-1.17649e-06	-2.2183e-06	6.996e-07	-5.15364e-07	8.11706e-07	-1.27033e-06	-2.16801e-07	-5.45676e-06	4.65357e-06	-4.26942e-07	8.23563e-07	1.47098e-06	3.73755e-10
2.58593e-06	1.32358e-06	-1.59372e-06	-5.85531e-07	-1.14185e-06	-9.1011e-07	1.21651e-06	1.47877e-06	1.667e-05	1.32614e-06	1.55746e-06	-7.65004e-07	3.32796e-08	-8.91584e-07	1.40128e-06	-8.17942e-07	2.49607e-06	6.93892e-07	-1.17649e-06	-2.2183e-06	6.996e-07	-5.15364e-07	8.11706e-07	-1.27033e-06	-2.16801e-07	-5.45676e-06	4.65357e-06	-4.26942e-07	8.23563e-07	1.47098e-06	3.73755e-10
2.58648e-06	1.25809e-06	-1.59398e-06	-6.30443e-07	-1.14119e-06	-8.78747e-07	1.21621e-06	1.48032e-06	1.66692e-05	1.32645e-06	1.55746e-06	-7.63587e-07	3.1434e-08	-8.91667e-07	1.4014e-06	-8.1615e-07	2.49566e-06	6.93985e-07	-1.17239e-06	-2.21854e-06	7.17355e-07	-5.16423e-07	7.97713e-07	-1.28279e-06	-2.12292e-07	-5.45826e-06	4.65338e-06	-4.26733e-07	8.2527e-07	1.47101e-06	3.73601e-10
2.58832e-06	1.24926e-06	-1.59419e-06	-6.06298e-07	-1.13902e-06	-9.83748e-07	1.20651e-06	1.49232e-06	1.66692e-05	1.32766e-06	1.55733e-06	-7.69796e-07	3.2389e-08	-8.91896e-07	1.4013e-06	-8.18002e-07	2.49778e-06	6.94186e-07	-1.17325e-06	-2.21755e-06	7.31605e-07	-5.16227e-07	7.82406e-07	-1.19671e-06	-2.14921e-07	-5.45502e-06	4.65314e-06	-4.26319e-07	8.24117e-07	1.47088e-06	3.73529e-10
2.58724e-06	1.28028e-06	-1.59396e-06	-6.90206e-07	-1.13994e-06	-5.34082e-07	1.43888e-06	1.4771e-06	1.07473e-05	1.42138e-06	1.55749e-06	-7.64809e-07	4.81164e-08	-8.90704e-07	1.40129e-06	-8.1625e-07	2.49582e-06	7.22514e-07	-1.44167e-06	-2.21794e-06	7.39341e-07	-5.15191e-07	8.02697e-07	-1.26379e-06	-2.11064e-07	-5.45361e-06	4.64816e-06	-4.27245e-07	8.25759e-07	1.26748e-06	2.11812e-10
2.58763e-06	1.23402e-06	-1.59404e-06	-6.70246e-07	-1.13969e-06	-9.5226e-07	1.392e-06	1.4807e-06	7.61179e-06	1.95244e-06	1.55748e-06	-7.60644e-07	4.5318e-08	-8.91875e-07	1.40132e-06	-8.17593e-07	2.49605e-06	6.26072e-07	-1.83808e-06	-2.21678e-06	7.16114e-07	-5.09625e-07	7.95612e-07	-1.2717e-06	-2.14454e-07	-5.45293e-06	4.64242e-06	-4.26617e-07	8.26815e-07	1.47101e-06	1.5803e-10
2.58757e-06	1.25228e-06	-1.59404e-06	-6.92644e-07	-1.13145e-06	-9.44623e-07	1.22612e-06	1.48243e-06	7.7152e-06	1.63414e-06	1.53646e-06	-7.58421e-07	7.54127e-08	-8.91611e-07	1.40204e-06	-8.17107e-07	2.49468e-06	6.63971e-07	-1.21819e-06	-2.21955e-06	7.02512e-07	-5.1284e-07	8.00158e-07	-1.269e-06	-2.12071e-07	-5.45306e-06	4.64787e-06	-4.04775e-07	8.17737e-07	1.2949e-06	1.55697e-10
2.58787e-06	1.25654e-06	-1.59393e-06	-7.03966e-07	-1.18184e-06	-8.397e-07	1.58905e-06	1.48068e-06	7.64349e-06	1.46294e-06	1.47146e-06	-7.42071e-07	8.21582e-08	-8.9093e-07	1.4025e-06	-8.17594e-07	2.42564e-06	7.28818e-07	-1.23408e-06	-2.22005e-06	7.25902e-07	-5.10848e-07	7.98285e-07	-1.25109e-06	-2.12921e-07	-5.45149e-06	4.65112e-06	-3.99034e-07	8.25787e-07	1.38589e-06	1.54862e-10
2.58781e-06	1.22543e-06	-1.59418e-06	-6.92106e-07	-1.13711e-06	-8.26268e-07	1.3668e-06	1.48183e-06	7.57591e-06	1.5364e-06	1.51606e-06	-7.54251e-07	6.64517e-08	-8.91532e-07	1.40294e-06	-8.16912e-07	2.37932e-06	6.90611e-07	-1.25967e-06	-2.21893e-06	7.1357e-07	-5.09784e-07	7.9793e-07	-1.25487e-06	-2.12499e-07	-5.45237e-06	4.6472e-06	-4.19089e-07	8.24459e-07	1.37166e-06	1.53051e-10
2.58782e-06	1.24675e-06	-1.59437e-06	-5.12961e-07	-1.05048e-06	-7.97139e-07	1.33938e-06	1.48283e-06	7.40192e-06	1.64714e-06	1.5294e-06	-7.51322e-07	7.26148e-08	-8.91378e-07	1.40397e-06	-8.16211e-07	2.30724e-06	6.85896e-07	-1.161e-06	-2.21954e-06	7.11688e-07	-5.13175e-07	8.07856e-07	-1.25432e-06	-2.12665e-07	-5.45313e-06	4.64563e-06	-4.12003e-07	8.24041e-07	1.36646e-06	1.49774e-10
2.58762e-06	1.25448e-06	-1.59448e-06	-6.84702e-07	-1.04998e-06	-8.31967e-07	1.40618e-06	1.49792e-06	7.51701e-06	1.64717e-06	1.54541e-06	-7.45559e-07	7.25963e-08	-8.90463e-07	1.4023e-06	-7.12659e-07	2.29192e-06	6.82305e-07	-1.1298e-06	-2.34303e-06	6.9839e-07	-5.13251e-07	7.97383e-07	-1.31113e-06	-2.12952e-07	-3.95571e-06	1.6573e-06	-4.22392e-07	8.24039e-07	1.38497e-06	1.19538e-10
2.58781e-06	1.24496e-06	-1.59673e-06	-4.74051e-07	-1.12557e-06	-8.13905e-07	1.41431e-06	4.86903e-07	7.51216e-06	1.54716e-06	1.53665e-06	-6.79751e-07	2.38499e-07	-8.90918e-07	1.39999e-06	-4.96558e-07	2.24301e-06	6.89456e-07	-1.11295e-06	-2.23981e-06	7.12666e-07	-5.11903e-07	8.06944e-07	-1.26257e-06	-2.09986e-07	-4.22137e-06	1.89958e-06	-4.16739e-07	8.21835e-07	1.38691e-06	1.18917e-10
2.58826e-06	1.24888e-06	-1.5929e-06	-4.13643e-07	-1.1009e-06	-6.54572e-07	1.39933e-06	1.26784e-06	7.49936e-06	1.5698e-06	1.47961e-06	-6.36131e-07	8.92213e-08	-8.91531e-07	1.40194e-06	-2.60981e-07	3.11818e-07	6.32556e-07	-1.20819e-06	-2.29928e-06	7.11491e-07	-5.1195e-07	8.08208e-07	-1.3202e-06	-3.15598e-07	-4.28996e-06	1.16814e-06	-4.07467e-07	8.20883e-07	1.37513e-06	1.13315e-10
2.58735e-06	1.24156e-06	-1.59711e-06	-5.99635e-07	-1.11313e-06	-6.81907e-07	1.38188e-06	1.50147e-06	7.40511e-06	1.59019e-06	1.42255e-06	-7.00121e-07	5.09243e-08	-8.91737e-07	1.40307e-06	-3.06122e-07	1.21279e-06	6.66787e-07	-1.25132e-06	-2.33127e-06	7.06501e-07	-5.14192e-07	8.0902e-07	-1.30681e-06	-2.66767e-07	-4.1357e-06	1.06223e-06	-4.22061e-07	8.23638e-07	1.38391e-06	1.1287e-10
2.58625e-06	1.24579e-06	-1.59959e-06	-5.04063e-07	-1.11773e-06	-7.0971e-07	1.37757e-06	9.7416e-07	7.41654e-06	1.58595e-06	1.45408e-06	-6.05812e-07	7.07299e-08	-8.9162e-07	1.40284e-06	-3.95789e-07	2.96016e-07	6.55141e-07	-1.23057e-06	-2.30638e-06	7.09174e-07	-5.12683e-07	8.10437e-07	-1.30893e-06	-2.79099e-07	-4.14889e-06	1.03717e-06	-4.18404e-07	8.23193e-07	1.37483e-06	1.10176e-10
2.37921e-06	8.75132e-07	-1.59552e-06	-4.06199e-07	-1.17012e-06	-6.78161e-07	1.37332e-06	1.24243e-06	7.43346e-06	1.60191e-06	1.5034e-06	-4.02983e-07	5.66877e-08	-8.92081e-07	1.40283e-06	-2.98473e-07	8.23748e-07	6.57015e-07	-1.22442e-06	-2.30247e-06	7.09543e-07	-5.2919e-07	8.18422e-07	-1.31345e-06	-2.93858e-07	-4.15019e-06	6.91484e-07	-3.99208e-07	8.2304e-07	1.37893e-06	1.09113e-10
2.44291e-06	8.56335e-07	-1.59635e-06	-4.47973e-07	-1.25205e-06	-7.20708e-07	1.38502e-06	1.21438e-06	7.41089e-06	1.35932e-06	1.50459e-06	-4.80257e-07	6.65341e-08	-8.91459e-07	1.40297e-06	-3.13912e-07	5.90306e-07	6.58561e-07	-1.18681e-06	-2.30636e-06	7.0992e-07	-5.15423e-07	8.22397e-07	-1.30717e-06	-2.59987e-07	-4.14104e-06	8.83075e-07	-4.04885e-07	8.22524e-07	1.37678e-06	1.08456e-10
2.58653e-06	1.06835e-06	-1.59726e-06	-4.49309e-07	-1.10343e-06	-6.61571e-07	1.38739e-06	1.29907e-06	1.24854e-06	1.39134e-06	1.47495e-06	-5.61997e-07	7.55737e-08	-8.9218e-07	1.40304e-06	-3.07955e-07	4.12865e-07	5.25439e-07	-1.21886e-06	-2.31166e-06	7.08819e-07	-5.13517e-07	8.0892e-07	-1.31169e-06	-2.75206e-07	-4.20681e-06	9.17133e-07	-4.08874e-07	8.22074e-07	1.37885e-06	5.64787e-11
2.49959e-06	9.63141e-07	-1.597e-06	-4.23862e-07	-1.15032e-06	-6.48924e-07	1.38457e-06	1.23013e-06	3.95495e-07	1.26653e-06	1.48278e-06	-5.16224e-07	6.93699e-08	-8.91929e-07	1.41003e-06	-3.16545e-07	6.38537e-07	5.82994e-07	-1.21913e-06	-2.31214e-06	7.09879e-07	-5.191e-07	8.16063e-07	-1.299e-06	-2.91477e-07	-4.16411e-06	9.0868e-07	-4.09193e-07	8.23962e-07	1.37822e-06	5.38976e-11
2.49834e-06	9.70342e-07	-1.59699e-06	-4.26268e-07	-1.14998e-06	-6.50687e-07	1.38433e-06	1.23724e-06	3.72926e-07	1.21928e-06	1.48306e-06	-5.23856e-07	6.94623e-08	-8.91869e-07	1.40883e-06	-3.16135e-07	6.3868e-07	4.42253e-07	-1.21935e-06	-2.31214e-06	7.09855e-07	-5.17932e-07	8.1515e-07	-1.30048e-06	-2.84502e-07	-4.15251e-06	9.0946e-07	-4.08688e-07	8.23745e-07	1.37798e-06	5.35528e-11
2.49834e-06	9.70342e-07	-1.59699e-06	-4.26268e-07	-1.14998e-06	-6.50687e-07	1.38433e-06	1.23724e-06	3.72926e-07	1.21928e-06	1.48306e-06	-5.23856e-07	6.94623e-08	-8.91869e-07	1.40883e-06	-3.16135e-07	6.3868e-07	4.42253e-07	-1.21935e-06	-2.31214e-06	7.09855e-07	-5.17932e-07	8.1515e-07	-1.30048e-06	-2.84502e-07	-4.15251e-06	9.0946e-07	-4.08688e-07	8.23745e-07	1.37798e-06	5.35528e-11
2.50922e-06	9.77745e-07	-1.59726e-06	-4.29022e-07	-1.14042e-06	-6.47861e-07	1.38438e-06	1.19486e-06	4.04162e-07	1.22485e-06	1.48247e-06	-5.43882e-07	6.91918e-08	-8.91874e-07	1.4039e-06	-3.15997e-07	6.23077e-07	2.33473e-07	-1.2193e-06	-2.31216e-06	7.09517e-07	-5.17548e-07	8.14884e-07	-1.30345e-06	-2.84509e-07	-4.15265e-06	8.97152e-07	-4.08395e-07	8.2294e-07	1.37802e-06	5.33632e-11
2.5057e-06	9.79614e-07	-1.59719e-06	-4.34152e-07	-1.13411e-06	-6.5073e-07	1.38448e-06	1.2075e-06	3.40582e-07	1.21929e-06	1.48238e-06	-5.37542e-07	6.93385e-08	-8.9192e-07	1.40723e-06	-3.11404e-07	6.12308e-07	2.30934e-07	-1.2192e-06	-2.31234e-06	7.09558e-07	-5.16323e-07	8.14521e-07	-1.30438e-06	-2.83958e-07	-4.15432e-06	9.00542e-07	-3.95526e-07	8.23779e-07	1.37799e-06	5.33093e-11
2.50537e-06	9.72542e-07	-1.5955e-06	-4.27298e-07	-1.13749e-06	-6.4711e-07	9.64181e-07	2.02715e-07	4.04347e-07	1.15902e-06	1.48309e-06	-5.38153e-07	6.97354e-08	-8.91208e-07	1.40608e-06	-3.10988e-07	6.2041e-07	2.82509e-07	-1.21783e-06	-2.3123e-06	7.09984e-07	-5.17665e-07	8.14035e-07	-1.30417e-06	-2.80164e-07	-4.15441e-06	9.1177e-07	-4.07134e-07	8.28214e-07	1.39311e-06	5.08947e-11
2.50154e-06	9.78467e-07	-1.59403e-06	-4.26385e-07	-1.13676e-06	-6.47185e-07	9.61544e-07	6.49282e-08	3.75074e-07	1.16243e-06	1.48276e-06	-5.34701e-07	6.95391e-08	-8.91615e-07	1.40583e-06	-3.12213e-07	6.19838e-07	3.0215e-07	-1.21256e-06	-2.31214e-06	7.10235e-07	-5.17219e-07	8.14217e-07	-1.30415e-06	-2.79412e-07	-4.15312e-06	9.08544e-07	-4.01928e-07	8.28386e-07	1.38764e-06	5.07805e-11
2.50348e-06	9.75412e-07	-1.59447e-06	-4.27589e-07	-1.13713e-06	-6.4625e-07	8.48129e-07	-4.63826e-08	3.87906e-07	1.15953e-06	1.48283e-06	-5.36795e-07	6.97209e-08	-8.91396e-07	1.40565e-06	-3.12253e-07	6.19966e-07	3.16375e-07	-1.19512e-06	-2.31238e-06	7.10462e-07	-5.17318e-07	8.14318e-07	-1.3046e-06	-2.79853e-07	-4.15281e-06	9.10812e-07	-4.03748e-07	8.28798e-07	1.38925e-06	5.05619e-11
2.50339e-06	9.75251e-07	-1.59445e-06	-4.27675e-07	-1.1371e-06	-6.46807e-07	8.49841e-07	-3.59898e-08	3.88471e-07	1.15962e-06	1.4828e-06	-5.36248e-07	6.97098e-08	-8.91324e-07	1.40564e-06	-3.12251e-07	6.19902e-07	3.11089e-07	-1.19535e-06	-2.31235e-06	7.10455e-07	-5.1737e-07	8.14318e-07	-1.30462e-06	-2.79683e-07	-4.15285e-06	9.10493e-07	-4.0271e-07	8.2853e-07	1.38901e-06	5.05585e-11
2.50195e-06	9.74578e-07	-1.59442e-06	-4.27573e-07	-1.13711e-06	-6.46824e-07	8.5839e-07	-3.48198e-08	3.88021e-07	1.16016e-06	1.48278e-06	-5.34515e-07	6.96801e-08	-8.9179e-07	1.40567e-06	-3.12384e-07	6.20088e-07	2.99418e-07	-1.19626e-06	-2.31094e-06	7.10159e-07	-5.17329e-07	8.14293e-07	-1.30435e-06	-2.80059e-07	-4.15283e-06	9.10354e-07	-4.0333e-07	8.28446e-07	1.38904e-06	5.05521e-11
2.50199e-06	9.7491e-07	-1.59438e-06	-4.27419e-07	-1.13723e-06	-6.46693e-07	8.49106e-07	-1.63872e-08	3.77266e-07	1.16146e-06	1.48282e-06	-5.36517e-07	6.96988e-08	-8.91414e-07	1.40542e-06	-3.12194e-07	6.19918e-07	3.01924e-07	-1.19952e-06	-2.31227e-06	7.10347e-07	-5.17299e-07	8.14273e-07	-1.30454e-06	-2.79456e-07	-4.15289e-06	9.1042e-07	-4.02817e-07	8.28447e-07	1.38829e-06	5.05453e-11
2.50221e-06	9.75271e-07	-1.59424e-06	-4.27073e-07	-1.13702e-06	-6.46712e-07	8.47862e-07	1.99566e-09	3.77316e-07	1.16158e-06	1.48278e-06	-5.36342e-07	6.97057e-08	-8.91573e-07	1.40565e-06	-3.12163e-07	6.19946e-07	3.0105e-07	-1.19645e-06	-2.31118e-06	7.10368e-07	-5.17276e-07	8.14229e-07	-1.30451e-06	-2.80643e-07	-4.15294e-06	9.09818e-07	-4.02998e-07	8.28357e-07	1.38833e-06	5.05315e-11
2.59027e-06	9.74847e-07	-1.59435e-06	-4.277e-07	-1.13681e-06	-6.46717e-07	8.9611e-07	-8.75748e-09	3.80256e-07	1.16324e-06	1.48253e-06	-5.36004e-07	6.10604e-08	-1.02114e-06	1.39939e-06	-3.12042e-07	6.20039e-07	3.01204e-07	-1.19939e-06	-2.31156e-06	7.14057e-07	-5.16654e-07	8.14506e-07	-1.30445e-06	-2.79742e-07	-2.02269e-06	9.10145e-07	-3.88484e-07	8.35821e-07	1.12457e-06	3.74943e-11
2.53647e-06	9.65645e-07	-1.59445e-06	-4.27881e-07	-1.13668e-06	-5.92109e-07	8.89409e-07	-5.48185e-09	3.82209e-07	1.16525e-06	1.48275e-06	-5.36495e-07	3.88593e-08	-9.874e-07	1.40229e-06	-3.11024e-07	6.19981e-07	3.01815e-07	-1.19821e-06	-2.31171e-06	7.14537e-07	-5.16552e-07	8.14311e-07	-1.3045e-06	-2.79823e-07	-1.41912e-06	9.10199e-07	-3.89446e-07	8.30529e-07	1.23318e-06	3.52353e-11
2.5542e-06	9.48364e-07	-1.5946e-06	-4.20893e-07	-1.13577e-06	-6.46563e-07	8.74076e-07	-3.80119e-09	3.81672e-07	1.14935e-06	1.37769e-06	-5.36049e-07	6.76808e-08	-9.11559e-07	1.39495e-06	-3.11957e-07	6.17434e-07	3.00802e-07	-1.19826e-06	-2.31155e-06	7.12474e-07	-5.22263e-07	7.66025e-07	-1.30452e-06	-2.79609e-07	-1.47948e-06	9.10088e-07	-3.93318e-07	8.31635e-07	1.21488e-06	3.48833e-11
2.48194e-06	9.5565e-07	-1.59441e-06	-4.24777e-07	-3.6163e-07	-6.46659e-07	9.04122e-07	-4.34735e-09	3.81582e-07	1.16265e-06	1.29313e-06	-5.36371e-07	4.91849e-08	-9.10519e-07	1.40299e-06	-3.1402e-07	6.19519e-07	3.0282e-07	-1.20239e-06	-2.30997e-06	7.12554e-07	-5.21643e-07	6.7657e-07	-1.30452e-06	-2.79689e-07	-1.5944e-06	9.09996e-07	-3.92536e-07	8.32332e-07	1.23895e-06	3.35449e-11
2.47423e-06	4.6072e-07	-1.58558e-06	-4.3062e-07	-3.20697e-07	-6.46579e-07	9.17846e-07	-2.09223e-09	3.81646e-07	1.1628e-06	1.34617e-06	-5.24492e-07	4.35775e-08	-9.05275e-07	1.39563e-06	-3.15537e-07	6.20641e-07	3.03256e-07	-1.21186e-06	-2.30827e-06	7.125e-07	-5.20835e-07	6.9952e-07	-1.3045e-06	-2.79164e-07	-1.5913e-06	9.09938e-07	-3.91922e-07	8.33977e-07	1.07448e-06	3.25364e-11
2.46407e-06	4.42421e-07	-1.59101e-06	-4.29946e-07	-3.62092e-07	-6.45402e-07	9.19379e-07	-2.16366e-09	3.81716e-07	1.16341e-06	1.37038e-06	-5.26155e-07	4.41496e-08	-9.13492e-07	1.4004e-06	-3.13559e-07	6.2012e-07	3.03344e-07	-1.20543e-06	-2.30498e-06	7.13306e-07	-5.20816e-07	7.02935e-07	-1.3041e-06	-2.77918e-07	-1.58827e-06	9.09925e-07	-3.88183e-07	8.32705e-07	1.02085e-06	3.24578e-11
2.46585e-06	5.10273e-07	-1.59667e-06	-4.25129e-07	-4.34727e-07	-6.46478e-07	9.12745e-07	6.52899e-10	2.20834e-07	1.16442e-06	1.37167e-06	-5.33997e-07	5.57501e-08	-9.18345e-07	1.3989e-06	-3.13941e-07	6.20555e-07	3.0256e-07	-1.20322e-06	-2.15612e-06	7.13175e-07	-5.19908e-07	6.63766e-07	-1.30183e-06	-2.78902e-07	-7.68663e-07	9.10317e-07	-3.89777e-07	8.33164e-07	1.04824e-06	2.99138e-11
2.46686e-06	4.50302e-07	-1.59752e-06	-4.28161e-07	-4.03532e-07	-6.46324e-07	9.21202e-07	-6.86718e-10	2.41784e-07	1.16322e-06	1.33458e-06	-5.31658e-07	5.14975e-08	-9.21229e-07	1.39867e-06	-3.14482e-07	6.20277e-07	3.03198e-07	-1.2027e-06	-2.12402e-06	7.1445e-07	-5.21243e-07	6.62509e-07	-1.30362e-06	-2.78871e-07	-4.42584e-07	9.11115e-07	-3.88515e-07	8.30679e-07	1.09929e-06	2.93429e-11
2.46503e-06	4.37975e-07	-1.5952e-06	-4.26788e-07	-4.00267e-07	-6.46097e-07	5.45699e-07	-1.67564e-09	2.9439e-07	1.16296e-06	1.32611e-06	-5.29262e-07	4.77794e-08	-9.20323e-07	1.39766e-06	-3.14651e-07	6.20317e-07	3.02717e-07	-1.20404e-06	-2.16281e-06	7.13766e-07	-5.21405e-07	6.79068e-07	-1.30344e-06	-2.78798e-07	-4.37302e-07	9.10827e-07	-3.89011e-07	8.31068e-07	1.10763e-06	2.89627e-11
2.46805e-06	4.31298e-07	-1.59763e-06	-4.24832e-07	-3.5189e-07	-6.17493e-07	4.16713e-07	5.90943e-10	2.8307e-07	1.16306e-06	1.33723e-06	-5.34212e-07	5.10555e-08	-9.22152e-07	1.39986e-06	-3.14473e-07	6.19289e-07	3.03149e-07	-1.0575e-06	-2.14462e-06	7.11771e-07	-4.92164e-07	5.9999e-07	-1.30999e-06	-2.78619e-07	-4.44882e-07	9.10375e-07	-2.96251e-07	8.32279e-07	1.14619e-06	2.83234e-11
2.46797e-06	4.41647e-07	-1.60079e-06	-4.52442e-07	-4.00213e-07	-6.31134e-07	3.23455e-07	-2.71574e-10	4.50275e-07	1.16716e-06	1.3351e-06	-5.30459e-07	5.05057e-08	-7.90514e-07	1.39929e-06	-3.14239e-07	6.20037e-07	3.02909e-07	-1.18352e-06	-1.31595e-06	7.12115e-07	-5.08627e-07	1.51265e-07	-1.30382e-06	-2.82634e-07	-4.00776e-07	9.20664e-07	-3.64699e-07	8.32037e-07	1.09966e-06	2.52493e-11
2.46691e-06	4.47436e-07	-1.59541e-06	-4.29006e-07	-3.77654e-07	-6.21803e-07	3.28344e-07	-6.73864e-10	3.78198e-07	7.95814e-07	1.33493e-06	-5.25814e-07	4.38134e-08	-8.96178e-07	1.399e-06	-3.13386e-07	6.19541e-07	3.02669e-07	-1.16121e-06	-1.41795e-06	7.16338e-07	-5.09548e-07	2.77048e-07	-1.30362e-06	-2.79831e-07	-4.99846e-07	9.13925e-07	-3.86778e-07	8.30866e-07	1.09174e-06	2.49263e-11
2.46751e-06	4.36739e-07	-1.60406e-06	-4.39327e-07	-3.77705e-07	-6.40446e-07	2.39469e-07	-7.17361e-10	4.53242e-07	8.00943e-07	1.33563e-06	-5.28519e-07	4.9672e-08	-6.63668e-07	1.39915e-06	-3.14167e-07	6.19967e-07	3.02487e-07	-1.21559e-06	-1.23783e-06	7.17826e-07	-5.17025e-07	2.00426e-07	-1.30374e-06	-2.83883e-07	-4.52228e-07	9.5238e-07	-3.7098e-07	8.31859e-07	1.06949e-06	2.42387e-11
2.46775e-06	3.80738e-07	-1.60109e-06	-4.36195e-07	-5.12806e-08	-6.14773e-07	2.5393e-07	-4.327e-10	3.44272e-07	6.40945e-07	1.34558e-06	-5.29944e-07	4.99121e-08	-6.82249e-07	1.39934e-06	-3.153e-07	6.23684e-07	2.95623e-07	-1.13737e-06	-1.28277e-06	7.14061e-07	-5.12936e-07	2.44841e-07	-1.30427e-06	-2.82548e-07	-4.64919e-07	4.36179e-07	-3.74992e-07	8.31952e-07	1.09124e-06	2.30391e-11
2.4672e-06	4.07706e-07	-1.60167e-06	-4.38166e-07	-1.1292e-07	-6.19767e-07	2.79358e-07	-4.51351e-10	3.14061e-07	6.88427e-07	1.36455e-06	-5.29988e-07	4.8315e-08	-7.80399e-07	1.3993e-06	-3.15225e-07	6.20737e-07	2.94101e-07	-4.23261e-07	-1.28785e-06	7.15225e-07	-4.9747e-07	2.94103e-07	-1.30588e-06	-2.81628e-07	-4.5432e-07	5.29504e-07	-3.37292e-07	8.31854e-07	1.08227e-06	2.22733e-11
2.47408e-06	4.26901e-07	-1.2214e-06	-3.85239e-07	-2.71954e-07	-6.16677e-07	2.57871e-07	-5.52274e-10	2.26666e-07	7.27313e-07	1.34536e-06	-5.29287e-07	4.74705e-08	-7.37384e-07	1.40171e-06	-3.14605e-07	6.18822e-07	2.9267e-07	-4.75179e-07	-1.31232e-06	7.15195e-07	-5.0734e-07	2.51682e-07	-1.30577e-06	-2.80959e-07	-4.50125e-07	3.26625e-07	-3.39817e-07	8.30098e-07	1.08704e-06	2.10728e-11
2.47102e-06	4.08317e-07	-1.33698e-06	-7.08125e-08	-2.89343e-07	-6.10108e-07	2.58541e-07	-5.33193e-10	2.97426e-07	7.24981e-07	1.34431e-06	-5.29807e-07	4.79824e-08	-6.26226e-07	1.40352e-06	-3.14453e-07	6.19216e-07	2.96717e-07	-4.18973e-07	-1.30684e-06	7.14953e-07	-5.08232e-07	2.50852e-07	-1.1522e-06	-2.81466e-07	-3.33069e-07	3.87008e-07	-3.40025e-07	8.30322e-07	1.0863e-06	2.0593e-11
2.46816e-06	4.052e-07	-1.18398e-06	-3.31107e-07	-2.25697e-07	-6.07278e-07	2.62631e-07	-4.91206e-10	2.65914e-07	6.93287e-07	1.33972e-06	-5.29501e-07	4.82356e-08	-6.73409e-07	1.4061e-06	-3.14833e-07	6.1944e-07	2.96443e-07	-3.23758e-07	-1.303e-06	7.14519e-07	-5.07592e-07	2.49872e-07	-1.24427e-06	-2.81264e-07	-3.11555e-07	5.06324e-07	-3.17226e-07	8.27911e-07	1.08647e-06	2.04668e-11
2.46909e-06	4.04396e-07	-1.24359e-06	-2.84931e-07	-1.3965e-07	-6.12821e-07	2.60829e-07	-5.12923e-10	2.31836e-07	7.06954e-07	-1.63815e-08	-5.29971e-07	4.80739e-08	-7.16705e-07	1.40296e-06	-3.16243e-07	6.00185e-07	2.97399e-07	-3.94926e-07	-1.30287e-06	7.16171e-07	-5.16047e-07	3.09928e-07	-1.07995e-06	-2.81394e-07	-3.73874e-07	5.02958e-07	-3.37631e-07	8.30901e-07	1.05534e-06	1.85034e-11
2.46838e-06	4.06072e-07	-1.24285e-06	-2.34175e-07	-1.68972e-07	-6.11799e-07	2.6088e-07	-5.02747e-10	2.4008e-07	6.96518e-07	1.61276e-07	-5.29701e-07	4.79142e-08	-6.8947e-07	1.40231e-06	-3.21636e-07	6.11729e-07	2.95126e-07	-3.54062e-07	-1.30171e-06	7.21603e-07	-5.14643e-07	2.65665e-07	-1.08433e-06	-2.81159e-07	-3.68051e-07	4.89584e-07	-3.33403e-07	8.30628e-07	1.04779e-06	1.83914e-11
2.46874e-06	4.05745e-07	-1.25068e-06	-2.39976e-07	-1.8558e-07	-5.91756e-07	2.60809e-07	-7.20515e-10	2.32277e-07	7.0148e-07	1.57674e-07	-5.29545e-07	4.80188e-08	-6.81955e-07	1.40311e-06	-3.18184e-07	6.10711e-07	2.94996e-07	-3.89304e-07	-1.30345e-06	7.14397e-07	-5.12318e-07	2.83864e-07	-1.07405e-06	-2.81182e-07	-3.60809e-07	4.58842e-07	-3.36627e-07	8.31203e-07	1.05277e-06	1.83722e-11
2.46896e-06	4.06067e-07	-1.23278e-06	-2.11925e-07	-1.629e-07	-6.09527e-07	2.6087e-07	-5.03683e-10	2.36591e-07	6.98945e-07	1.55063e-07	-5.29667e-07	4.811e-08	-5.11592e-07	1.40302e-06	-3.20441e-07	6.05454e-07	2.9503e-07	-3.68869e-07	-1.30205e-06	7.1666e-07	-5.23866e-07	2.65702e-07	-1.09066e-06	-2.81205e-07	-3.58071e-07	4.79025e-07	-3.34884e-07	8.32233e-07	1.05825e-06	1.81703e-11
2.46905e-06	4.0618e-07	-1.24458e-06	-2.14041e-07	-1.69738e-07	-6.04833e-07	2.60205e-07	-2.47669e-11	2.33843e-07	7.02834e-07	1.41304e-07	-5.29644e-07	4.79669e-08	-4.92172e-07	1.40302e-06	-3.20538e-07	6.05218e-07	2.94977e-07	-3.69341e-07	-1.30228e-06	7.16903e-07	-5.23225e-07	2.63373e-07	-1.07253e-06	-2.81114e-07	-3.56896e-07	4.70963e-07	-3.36741e-07	8.33364e-07	1.0497e-06	1.81142e-11
2.46896e-06	4.06162e-07	-1.24169e-06	-2.13648e-07	-1.70064e-07	-6.10564e-07	2.70393e-07	-1.83575e-11	2.37291e-07	7.02493e-07	1.31483e-07	-5.29686e-07	4.80826e-08	-4.93886e-07	1.40313e-06	-3.20686e-07	6.0621e-07	2.62199e-07	-2.31382e-07	-1.3024e-06	7.17245e-07	-5.18195e-07	2.64282e-07	-1.07364e-06	-2.82486e-07	-3.58324e-07	4.42874e-07	-3.36484e-07	8.33146e-07	1.0547e-06	1.80041e-11
2.47384e-06	4.06154e-07	-8.42269e-07	-2.17899e-07	-1.68817e-07	-6.0812e-07	2.66564e-07	-2.34155e-10	2.36349e-07	7.01414e-07	1.5274e-07	-5.29686e-07	4.82797e-08	-4.7347e-07	1.40304e-06	-3.20701e-07	6.06689e-07	2.93669e-07	-2.15033e-07	-1.30237e-06	7.16745e-07	-5.18633e-07	2.17412e-07	-1.08292e-06	-2.82828e-07	-2.22625e-07	4.63839e-07	-3.37125e-07	8.29971e-07	1.0561e-06	1.71227e-11
2.47292e-06	4.06236e-07	-2.49829e-07	-2.12422e-07	-1.69626e-07	-6.08322e-07	2.68499e-07	-2.12983e-10	2.3916e-07	7.01406e-07	1.69916e-07	-4.11606e-07	4.79462e-08	-4.51843e-07	1.40305e-06	-3.06695e-07	6.05286e-07	2.93651e-07	-2.41465e-07	-1.30213e-06	7.1594e-07	-5.19204e-07	2.31516e-07	-1.08677e-06	-2.82814e-07	-2.76868e-07	4.61052e-07	-3.35413e-07	8.28695e-07	1.05416e-06	1.63783e-11
2.47211e-06	3.69475e-07	-2.79742e-07	-2.16958e-07	-1.68557e-07	-6.06795e-07	2.64015e-07	-1.6562e-10	2.41767e-07	7.03999e-07	1.62023e-07	-2.81338e-07	4.72857e-08	-4.44474e-07	1.4032e-06	-3.10643e-07	6.0486e-07	2.93769e-07	-3.18434e-07	-1.30212e-06	7.12417e-07	-5.20935e-07	2.37609e-07	-1.08572e-06	-2.82564e-07	-2.6773e-07	4.60804e-07	-3.33595e-07	8.27592e-07	1.05336e-06	1.62971e-11
2.47318e-06	4.01787e-07	-4.09079e-07	-2.09604e-07	-1.71991e-07	-6.03487e-07	2.6545e-07	-2.71345e-10	2.38484e-07	7.01828e-07	1.59074e-07	-3.16959e-07	4.55428e-08	-4.57018e-07	2.45722e-07	-2.92132e-07	6.04835e-07	2.92553e-07	-2.92665e-07	-1.3194e-06	7.1444e-07	-5.19467e-07	2.46522e-07	-1.08025e-06	-2.82367e-07	-2.93808e-07	4.65767e-07	-3.31333e-07	8.28874e-07	1.05139e-06	1.45565e-11
2.46242e-06	3.96928e-07	-4.10631e-07	-1.36811e-07	-1.70151e-07	-5.81686e-07	2.657e-07	-3.07982e-08	2.40787e-07	7.02076e-07	1.54382e-07	-3.284e-07	2.99384e-08	-4.54646e-07	2.20432e-07	-2.95415e-07	6.05003e-07	2.91751e-07	-3.0613e-07	-1.30447e-06	7.14538e-07	-5.21068e-07	2.45704e-07	-1.02174e-06	-2.8218e-07	-3.15543e-07	4.63645e-07	-3.32493e-07	8.28254e-07	1.04106e-06	1.42807e-11
2.46629e-06	4.19399e-07	-3.4561e-07	-1.86418e-07	-1.72736e-07	-5.5587e-07	2.65612e-07	-1.66638e-08	2.40702e-07	7.02154e-07	1.56711e-07	-3.15455e-07	3.64177e-08	-4.50699e-07	2.15653e-07	-2.96998e-07	6.05256e-07	2.92763e-07	-2.97761e-07	-1.3059e-06	7.14971e-07	-5.21045e-07	2.41616e-07	-9.94385e-07	-2.80871e-07	-2.96534e-07	4.63031e-07	-3.30989e-07	8.28586e-07	1.0452e-06	1.41822e-11
2.47024e-06	4.1632e-07	-3.5744e-07	-8.04103e-08	-1.70098e-07	-5.52124e-07	2.66049e-07	-2.78608e-08	2.40957e-07	7.02021e-07	1.57978e-07	-3.35465e-07	3.68643e-08	-4.51225e-07	2.06079e-07	-2.98278e-07	6.04899e-07	2.92493e-07	-2.9209e-07	-1.30605e-06	7.1463e-07	-5.20321e-07	2.43268e-07	-9.86743e-07	-2.81364e-07	-3.05301e-07	4.63005e-07	-3.32391e-07	8.28945e-07	1.03799e-06	1.41584e-11
2.46715e-06	4.01128e-07	-3.65841e-07	-1.08576e-07	-1.73196e-07	-5.74479e-07	2.66082e-07	-4.27549e-08	2.40031e-07	7.0228e-07	1.57643e-07	-3.25443e-07	3.86081e-08	-4.54144e-07	1.96516e-07	-3.03869e-07	2.54795e-07	2.91186e-07	-2.98707e-07	-1.3029e-06	7.15122e-07	-5.20826e-07	2.41713e-07	-9.9941e-07	-2.81383e-07	-3.02423e-07	4.62739e-07	-3.31604e-07	8.28632e-07	1.04661e-06	1.38994e-11
2.46679e-06	4.05815e-07	-3.67247e-07	-1.31851e-07	-1.72628e-07	-5.72675e-07	2.63943e-07	-4.08729e-08	1.21778e-07	7.0214e-07	1.57853e-07	-3.22318e-07	3.84906e-08	-4.52023e-07	1.83117e-07	-3.0261e-07	1.43168e-07	2.89894e-07	-2.95421e-07	-1.30437e-06	7.15022e-07	-5.20391e-07	2.42424e-07	-9.87816e-07	-2.8113e-07	-3.04565e-07	4.6303e-07	-3.32303e-07	8.28602e-07	1.04477e-06	1.37832e-11
1.16049e-06	4.08674e-07	-3.6913e-07	-1.17768e-07	-1.72814e-07	-5.59938e-07	1.65348e-07	-3.28589e-08	1.66124e-07	7.0201e-07	1.58099e-07	-3.22767e-07	3.79082e-08	-4.55165e-07	1.69691e-07	-2.34278e-07	3.28865e-07	2.8739e-07	-2.95097e-07	-1.30556e-06	7.18245e-07	-5.79958e-07	2.41811e-07	-9.99111e-07	-2.80731e-07	-3.06953e-07	4.62912e-07	-3.31462e-07	8.28752e-07	1.03888e-06	9.13211e-12
1.1268e-06	4.08315e-07	-3.6158e-07	-1.20059e-07	-1.72788e-07	-5.52854e-07	6.10792e-08	-3.61746e-08	1.24011e-07	7.02144e-07	1.58525e-07	-3.26404e-07	3.85365e-08	-4.55767e-07	1.68125e-07	-2.9621e-07	1.8067e-07	2.9061e-07	-2.94157e-07	-1.30543e-06	7.166e-07	-6.36572e-07	2.41747e-07	-9.92877e-07	-2.80815e-07	-3.05964e-07	4.62838e-07	-3.31792e-07	8.28752e-07	1.03782e-06	9.01877e-12
1.10411e-06	4.0864e-07	-3.62201e-07	-1.25661e-07	-1.72998e-07	-5.49411e-07	4.30828e-08	-3.38709e-08	1.6451e-07	7.01972e-07	1.58294e-07	-3.23468e-07	3.84153e-08	-4.58555e-07	1.75371e-07	-2.75188e-07	2.48507e-07	2.82738e-07	-2.95183e-07	-1.30538e-06	7.17089e-07	-5.92247e-07	2.4196e-07	-9.96547e-07	-2.80805e-07	-3.1313e-07	4.63085e-07	-3.31431e-07	8.28729e-07	1.03414e-06	8.94247e-12
1.1049e-06	4.08046e-07	-3.65489e-07	-1.19548e-07	-1.72765e-07	-5.54927e-07	4.83914e-08	-3.77933e-08	1.95025e-07	7.02127e-07	1.58408e-07	-3.23572e-07	3.83367e-08	-4.59482e-07	1.81639e-07	-2.08349e-07	2.21713e-07	2.8868e-07	-2.95307e-07	-6.37071e-07	7.10483e-07	-5.85941e-07	2.41717e-07	-9.96264e-07	-2.81198e-07	-3.08627e-07	4.63075e-07	-3.31707e-07	8.28707e-07	1.03422e-06	7.60632e-12
1.1049e-06	4.08046e-07	-3.65489e-07	-1.19548e-07	-1.72765e-07	-5.54927e-07	4.83914e-08	-3.77933e-08	1.95025e-07	7.02127e-07	1.58408e-07	-3.23572e-07	3.83367e-08	-4.59482e-07	1.81639e-07	-2.08349e-07	2.21713e-07	2.8868e-07	-2.95307e-07	-6.37071e-07	7.10483e-07	-5.85941e-07	2.41717e-07	-9.96264e-07	-2.81198e-07	-3.08627e-07	4.63075e-07	-3.31707e-07	8.28707e-07	1.03422e-06	7.60632e-12
1.1049e-06	4.08046e-07	-3.65489e-07	-1.19548e-07	-1.72765e-07	-5.54927e-07	4.83914e-08	-3.77933e-08	1.95025e-07	7.02127e-07	1.58408e-07	-3.23572e-07	3.83367e-08	-4.59482e-07	1.81639e-07	-2.08349e-07	2.21713e-07	2.8868e-07	-2.95307e-07	-6.37071e-07	7.10483e-07	-5.85941e-07	2.41717e-07	-9.96264e-07	-2.81198e-07	-3.08627e-07	4.63075e-07	-3.31707e-07	8.28707e-07	1.03422e-06	7.60632e-12
1.10702e-06	4.08085e-07	-3.64621e-07	-1.20373e-07	-1.72391e-07	-5.55172e-07	5.86763e-08	-3.76298e-08	1.92596e-07	7.02121e-07	1.58426e-07	-3.23796e-07	3.83305e-08	-4.59691e-07	1.8029e-07	-2.12253e-07	2.22698e-07	2.88669e-07	-2.95245e-07	-6.31153e-07	7.11083e-07	-5.74579e-07	2.41767e-07	-9.96003e-07	-2.81233e-07	-3.08533e-07	4.63063e-07	-3.3168e-07	8.28709e-07	1.03514e-06	7.59431e-12
1.10939e-06	4.06925e-07	-3.64733e-07	-1.22201e-07	-1.72464e-07	-5.53886e-07	6.00271e-08	-3.72956e-08	1.8797e-07	7.02092e-07	1.58441e-07	-3.23926e-07	3.83305e-08	-4.60469e-07	1.79867e-07	-2.26072e-07	1.71761e-07	2.88541e-07	-2.95019e-07	-6.39065e-07	7.11535e-07	-5.74849e-07	2.41785e-07	-2.39485e-07	-2.97126e-07	-3.08431e-07	4.63032e-07	-3.31669e-07	8.28957e-07	1.03708e-06	6.67235e-12
1.11032e-06	4.07422e-07	-3.64395e-07	-1.20689e-07	-1.72449e-07	-5.54688e-07	6.04965e-08	-3.7309e-08	1.90721e-07	7.02107e-07	1.5843e-07	-3.2365e-07	3.83223e-08	-4.59888e-07	1.80425e-07	-2.13285e-07	1.70511e-07	2.86805e-07	-2.9512e-07	-6.33927e-07	7.11329e-07	-5.76246e-07	2.41762e-07	-2.82149e-07	-2.8668e-07	-3.0822e-07	4.32246e-07	-3.31682e-07	8.28776e-07	1.04011e-06	6.65795e-12
1.10992e-06	4.07571e-07	-3.64839e-07	-1.21608e-07	-1.72321e-07	-5.53805e-07	6.15746e-08	-3.72944e-08	1.89417e-07	7.02098e-07	1.58441e-07	-3.22456e-07	3.83894e-08	-4.60369e-07	1.80159e-07	-2.22342e-07	1.84382e-07	2.77163e-07	-2.94846e-07	-6.3826e-07	7.11939e-07	-5.74315e-07	2.41751e-07	-2.96083e-07	-2.91634e-07	-3.08159e-07	3.4087e-07	-3.3167e-07	8.29025e-07	1.03729e-06	6.59811e-12
1.11016e-06	4.07055e-07	-3.64569e-07	-1.21569e-07	-1.72481e-07	-5.54029e-07	6.45452e-08	-3.72553e-08	1.88346e-07	7.02097e-07	1.58444e-07	-3.22265e-07	3.84168e-08	-4.6045e-07	1.80172e-07	-2.22068e-07	1.54921e-07	2.21738e-07	-2.9463e-07	-6.36805e-07	7.11804e-07	-5.75287e-07	2.41768e-07	-2.25213e-07	-3.00235e-07	-3.0805e-07	3.63596e-07	-3.31675e-07	8.28934e-07	1.04284e-06	6.55492e-12
1.10979e-06	4.07209e-07	-3.63989e-07	-1.21236e-07	-1.72552e-07	-5.53221e-07	6.24266e-08	-3.71067e-08	1.89114e-07	7.02105e-07	1.58447e-07	-3.23038e-07	3.84027e-08	-4.6028e-07	1.80125e-07	-2.20633e-07	1.72611e-07	2.6201e-07	-2.94816e-07	-6.36543e-07	7.11744e-07	-5.22062e-07	2.41768e-07	-2.62509e-07	-2.92436e-07	-3.08206e-07	3.44126e-07	-3.31672e-07	8.29074e-07	1.04062e-06	6.5146e-12
7.31603e-07	4.07068e-07	-3.64602e-07	-1.21241e-07	-1.72503e-07	-5.5322e-07	6.20348e-08	-3.71513e-08	1.88837e-07	7.021e-07	1.23357e-07	-3.22898e-07	3.84024e-08	-4.60297e-07	1.80127e-07	-2.2128e-07	1.72401e-07	2.59256e-07	-2.94861e-07	-5.97435e-07	7.11763e-07	-5.41849e-07	2.41765e-07	-2.47654e-07	-2.93613e-07	-3.16694e-07	3.54898e-07	-3.3166e-07	8.2914e-07	1.04098e-06	5.78683e-12
8.02175e-07	4.07307e-07	-3.6507e-07	-1.21471e-07	-1.73827e-07	-4.65424e-07	6.18008e-08	-3.61648e-08	1.8925e-07	5.14088e-07	1.51291e-07	-3.22352e-07	4.66079e-08	-3.00838e-07	1.80119e-07	-2.19974e-07	-1.9502e-07	2.77322e-07	-2.94909e-07	-6.3519e-07	7.11456e-07	-5.31154e-07	2.3902e-07	-2.63058e-07	-3.51969e-07	-3.08094e-07	3.50861e-07	-3.31739e-07	8.28949e-07	1.04158e-06	5.55379e-12
8.50375e-07	4.07206e-07	-3.64803e-07	-1.21463e-07	-1.72455e-07	-3.88132e-07	6.15735e-08	-3.6541e-08	1.89281e-07	7.02357e-07	1.55828e-07	-3.22726e-07	4.66271e-08	-3.06871e-07	1.82867e-07	-2.20354e-07	1.65063e-07	2.63349e-07	-2.95151e-07	-9.10291e-08	7.11704e-07	-5.3898e-07	2.41705e-07	-2.65189e-07	-2.93757e-07	-3.08911e-07	3.52484e-07	-3.33091e-07	8.28804e-07	1.04129e-06	5.3641e-12
8.94357e-07	4.07125e-07	-3.64455e-07	-1.21329e-07	-1.70821e-07	-4.60424e-07	5.85245e-08	-3.72348e-08	1.89456e-07	7.02291e-07	1.53879e-07	-3.22538e-07	4.83016e-08	-2.15697e-07	1.81423e-07	-2.20669e-07	1.62156e-07	2.64676e-07	-2.95471e-07	-2.68425e-07	7.11729e-07	-5.34458e-07	2.41805e-07	-2.5352e-07	-2.94028e-07	-3.08329e-07	3.53788e-07	-3.31841e-07	4.0088e-07	1.04109e-06	4.97846e-12
8.61586e-07	4.12585e-07	-3.64722e-07	-1.21187e-07	-1.71301e-07	-4.43164e-07	5.90894e-08	-3.74125e-08	1.89465e-07	4.93412e-08	1.49481e-07	-3.22631e-07	4.71531e-08	-3.067e-07	1.82659e-07	-2.20765e-07	1.53421e-07	2.64545e-07	-2.96608e-07	-1.08886e-07	7.11836e-07	-5.41822e-07	2.39048e-07	-2.59784e-07	-2.95023e-07	-3.08181e-07	3.52758e-07	-3.3197e-07	5.09096e-07	1.04051e-06	4.51081e-12
8.62844e-07	4.10976e-07	-3.64912e-07	-1.20983e-07	-1.70584e-07	-4.54185e-07	5.98569e-08	-3.76567e-08	1.89435e-07	1.61136e-07	1.4823e-07	-3.22638e-07	4.42549e-08	-2.72994e-07	1.8211e-07	-2.20966e-07	1.36997e-07	2.67447e-07	-2.91752e-07	-1.78441e-07	7.11935e-07	-5.42215e-07	2.45371e-07	-2.56985e-07	-2.95817e-07	-3.07757e-07	3.53172e-07	-3.32003e-07	4.28977e-07	1.04091e-06	4.46701e-12
8.55055e-07	4.0931e-07	-3.64822e-07	-1.21349e-07	-1.71282e-07	-4.44995e-07	5.88836e-08	-3.73956e-08	1.89476e-07	1.22489e-07	1.50228e-07	-3.2262e-07	4.44028e-08	-2.97566e-07	1.82377e-07	-2.20777e-07	1.56963e-07	2.6442e-07	-2.95606e-07	-1.26637e-07	7.1182e-07	-5.44543e-07	2.00837e-07	-2.59468e-07	-2.94887e-07	-3.08455e-07	3.52314e-07	-3.2853e-07	3.89676e-07	1.04058e-06	4.38644e-12
8.67935e-07	4.11134e-07	-3.64782e-07	-1.21213e-07	-1.71345e-07	-4.30063e-07	5.82667e-08	-3.86786e-08	1.89445e-07	1.14687e-07	1.50199e-07	-3.22646e-07	4.50334e-08	-2.83941e-07	1.82822e-07	-2.20827e-07	1.48788e-07	2.65538e-07	-2.40765e-07	-1.41045e-07	7.11832e-07	-5.37908e-07	2.2903e-07	-2.59215e-07	-2.9518e-07	-3.05993e-07	3.52942e-07	-1.97501e-07	3.84517e-07	1.04073e-06	4.29136e-12
8.62966e-07	4.1092e-07	-3.64861e-07	-1.21415e-07	-1.71134e-07	-4.31502e-07	5.81071e-08	-3.95855e-08	1.89444e-07	8.51117e-08	1.49981e-07	-3.22604e-07	4.50403e-08	-2.84839e-07	1.82697e-07	-2.20827e-07	1.51328e-07	2.65546e-07	-2.37973e-07	-1.50168e-07	7.11819e-07	-5.39866e-07	2.22059e-07	-2.58628e-07	-2.94838e-07	-3.06626e-07	3.5276e-07	-1.8489e-07	4.03124e-07	1.04073e-06	4.289e-12
8.5758e-07	4.11649e-07	-3.62329e-07	-1.21307e-07	-1.70989e-07	-4.31377e-07	5.82668e-08	-3.86016e-08	1.89461e-07	1.06127e-07	1.48227e-07	-3.22629e-07	4.47495e-08	-2.83366e-07	1.82658e-07	-2.20807e-07	1.54503e-07	2.65086e-07	-2.52675e-07	-1.50183e-07	7.11826e-07	-5.40635e-07	2.25672e-07	-1.5691e-07	-2.95328e-07	-3.06789e-07	3.52704e-07	-1.44347e-07	3.9809e-07	1.04066e-06	4.23185e-12
8.6079e-07	4.10229e-07	-3.62766e-07	-1.21324e-07	-1.71283e-07	-2.34704e-07	5.84346e-08	-3.89372e-08	1.23521e-07	9.57828e-08	1.48195e-07	-3.2197e-07	4.46717e-08	-2.83369e-07	1.82696e-07	-2.22555e-07	1.54732e-07	2.64672e-07	-2.48149e-07	-1.4936e-07	7.11823e-07	-5.41084e-07	2.23785e-07	-6.86422e-08	-2.98877e-07	-3.06473e-07	3.52932e-07	-1.8881e-07	3.94913e-07	1.04061e-06	4.0746e-12
8.58736e-07	4.10321e-07	-3.63532e-07	-1.21363e-07	-1.71347e-07	-2.45122e-07	5.92491e-08	-3.93833e-08	1.26565e-07	9.68698e-08	1.48526e-07	-3.22009e-07	4.47117e-08	-1.49329e-07	1.82729e-07	-2.22761e-07	1.54145e-07	2.64727e-07	-2.41809e-07	-1.34465e-07	7.11584e-07	-5.38921e-07	2.31977e-07	-1.03521e-07	-2.98503e-07	-3.05686e-07	3.53157e-07	-1.59104e-07	3.97633e-07	1.04068e-06	4.01107e-12
8.56852e-07	4.0757e-07	-3.63453e-07	-1.214e-07	-1.71132e-07	-2.14211e-07	5.90599e-08	-4.50656e-08	1.04982e-07	9.47042e-08	1.48482e-07	-3.22615e-07	4.51064e-08	-1.3409e-07	1.82732e-07	-2.23949e-07	1.54016e-07	2.64051e-07	-2.44281e-07	-1.44797e-07	7.10696e-07	-5.37627e-07	2.28007e-07	-1.57602e-07	-2.95468e-07	-3.05954e-07	3.52946e-07	-1.43597e-07	4.00284e-07	1.04069e-06	3.99191e-12
4.2416e-07	4.10349e-07	-3.63766e-07	-1.20679e-07	-1.71255e-07	-1.14512e-07	5.92895e-08	-3.87217e-08	1.18508e-07	9.37298e-08	1.49849e-07	-3.14124e-07	-3.9551e-08	-2.12013e-07	2.1049e-07	-2.25513e-07	2.03286e-07	2.64931e-07	-2.25686e-07	-1.41522e-07	7.116e-07	-5.39954e-07	2.31088e-07	-1.49854e-07	-2.94469e-07	-3.07113e-07	3.42573e-07	-1.62221e-07	3.99563e-07	1.04328e-06	3.45733e-12
4.09554e-07	4.10175e-07	-3.63524e-07	-1.19954e-07	-1.70708e-07	-8.19069e-08	5.89052e-08	-3.87379e-08	8.90455e-08	9.56206e-08	1.48953e-07	-3.12535e-07	4.70399e-09	-1.81341e-07	1.9278e-07	-2.23961e-07	1.78381e-07	2.63743e-07	-2.29801e-07	-1.34487e-07	7.08902e-07	-5.10742e-07	2.30803e-07	-1.45914e-07	-3.00001e-07	-3.01013e-07	3.46483e-07	-1.5016e-07	4.00482e-07	1.04133e-06	3.35869e-12
3.86714e-07	4.09508e-07	-3.63818e-07	-1.19273e-07	-1.70278e-07	-1.75174e-08	4.30162e-08	-3.8462e-08	9.9888e-08	9.47255e-08	1.4817e-07	-3.19255e-07	3.66725e-08	-1.96009e-07	1.86492e-07	-2.24645e-07	1.79886e-07	2.64231e-07	-2.2919e-07	-1.34322e-07	7.09527e-07	-4.0376e-07	2.19018e-07	-1.46974e-07	-2.98218e-07	-3.07513e-07	3.41415e-07	-1.54852e-07	4.00287e-07	1.04107e-06	3.24116e-12
4.09628e-07	4.09658e-07	-3.61711e-07	-1.20749e-07	-1.70176e-07	-4.59782e-08	5.21739e-08	-3.52849e-08	1.02332e-07	8.72253e-08	1.48471e-07	-3.2063e-07	2.67805e-08	-1.79982e-07	1.88713e-07	-2.23828e-07	1.75517e-07	2.64554e-07	-2.28824e-07	-1.23056e-07	7.09459e-07	-3.2654e-07	2.23679e-07	-1.41871e-07	-2.98139e-07	-3.01252e-07	3.45343e-07	-1.55775e-07	3.99255e-07	1.0411e-06	3.19271e-12
3.95131e-07	4.09836e-07	-3.61829e-07	-1.20448e-07	-1.70103e-07	-3.534e-08	5.19507e-08	-3.72701e-08	1.00515e-07	9.22339e-08	1.4868e-07	-3.19795e-07	2.59996e-08	-1.84961e-07	1.89089e-07	-2.24693e-07	1.84463e-07	2.64603e-07	-2.28864e-07	-1.33716e-07	7.10234e-07	-3.25594e-07	2.26773e-07	-1.34338e-07	-2.96749e-07	-2.97711e-07	3.43359e-07	-1.55485e-07	3.99835e-07	1.0413e-06	3.18505e-12
4.20069e-07	4.09696e-07	-3.63036e-07	-2.95339e-08	-1.60191e-07	-3.74392e-08	5.34939e-08	-3.77361e-08	1.03991e-07	9.24524e-08	1.48577e-07	-3.20766e-07	1.93293e-08	-1.82935e-07	1.89765e-07	-2.24752e-07	1.81222e-07	2.68386e-07	-2.28552e-07	-1.22196e-07	7.10149e-07	-3.23349e-07	2.23607e-07	-1.40784e-07	-2.95918e-07	-3.00313e-07	3.45414e-07	-1.55498e-07	3.99704e-07	9.88387e-07	3.08166e-12
4.04983e-07	4.09738e-07	-3.63312e-07	9.41115e-09	-1.6439e-07	-3.66574e-08	5.23887e-08	-3.48688e-08	1.02036e-07	9.07526e-08	1.48538e-07	-3.19444e-07	2.14316e-08	-1.3386e-07	1.88393e-07	-2.24629e-07	1.8127e-07	2.67916e-07	-2.29392e-07	-1.29226e-07	7.10088e-07	-3.29763e-07	2.24354e-07	-1.38955e-07	-2.9212e-07	-2.98111e-07	3.4399e-07	-1.54808e-07	3.99737e-07	9.78574e-07	3.03386e-12
4.0394e-07	4.09666e-07	-3.62998e-07	-1.38599e-08	-1.68524e-07	-3.39118e-08	5.2506e-08	-3.67352e-08	1.02139e-07	9.01745e-08	1.48564e-07	-3.19643e-07	2.2568e-08	-1.374e-07	1.8912e-07	-2.24536e-07	1.78522e-07	2.66907e-07	-2.29721e-07	-1.26383e-07	7.10051e-07	-3.35704e-07	2.24461e-07	-1.39295e-07	-1.41298e-07	-2.99106e-07	3.43355e-07	-1.5437e-07	3.99464e-07	9.86744e-07	2.98788e-12
3.88999e-07	3.52019e-07	-3.61322e-07	-5.98282e-08	-1.69835e-07	-7.96861e-08	6.5573e-08	-3.82339e-08	1.02475e-07	9.10762e-08	1.48529e-07	-3.18882e-07	3.2093e-08	-1.36588e-07	1.90853e-07	-2.07062e-07	1.79491e-07	2.64782e-07	-2.31203e-07	-1.25986e-07	7.09967e-07	-3.3922e-07	2.25195e-07	-1.40546e-07	-1.81867e-07	-3.00762e-07	3.42916e-07	-1.54508e-07	4.01961e-07	2.14793e-07	2.02581e-12
3.88999e-07	3.52019e-07	-3.61322e-07	-5.98282e-08	-1.69835e-07	-7.96861e-08	6.5573e-08	-3.82339e-08	1.02475e-07	9.10762e-08	1.48529e-07	-3.18882e-07	3.2093e-08	-1.36588e-07	1.90853e-07	-2.07062e-07	1.79491e-07	2.64782e-07	-2.31203e-07	-1.25986e-07	7.09967e-07	-3.3922e-07	2.25195e-07	-1.40546e-07	-1.81867e-07	-3.00762e-07	3.42916e-07	-1.54508e-07	4.01961e-07	2.14793e-07	2.02581e-12
3.89208e-07	3.53911e-07	-3.62061e-07	-5.2663e-08	-1.69066e-07	-7.34981e-08	6.41846e-08	-3.73775e-08	1.0246e-07	9.06627e-08	1.48533e-07	-3.20031e-07	2.95197e-08	-1.41308e-07	1.90774e-07	-2.09389e-07	1.79427e-07	2.65879e-07	-2.30892e-07	-1.26344e-07	6.89645e-07	-3.37046e-07	2.25118e-07	-1.40163e-07	-1.838e-07	-3.00549e-07	3.43298e-07	-1.54495e-07	4.0076e-07	2.23615e-07	2.00252e-12
3.89208e-07	3.53911e-07	-3.62061e-07	-5.2663e-08	-1.69066e-07	-7.34981e-08	6.41846e-08	-3.73775e-08	1.0246e-07	9.06627e-08	1.48533e-07	-3.20031e-07	2.95197e-08	-1.41308e-07	1.90774e-07	-2.09389e-07	1.79427e-07	2.65879e-07	-2.30892e-07	-1.26344e-07	6.89645e-07	-3.37046e-07	2.25118e-07	-1.40163e-07	-1.838e-07	-3.00549e-07	3.43298e-07	-1.54495e-07	4.0076e-07	2.23615e-07	2.00252e-12
3.89208e-07	3.53911e-07	-3.62061e-07	-5.2663e-08	-1.69066e-07	-7.34981e-08	6.41846e-08	-3.73775e-08	1.0246e-07	9.06627e-08	1.48533e-07	-3.20031e-07	2.95197e-08	-1.41308e-07	1.90774e-07	-2.09389e-07	1.79427e-07	2.65879e-07	-2.30892e-07	-1.26344e-07	6.89645e-07	-3.37046e-07	2.25118e-07	-1.40163e-07	-1.838e-07	-3.00549e-07	3.43298e-07	-1.54495e-07	4.0076e-07	2.23615e-07	2.00252e-12
3.89794e-07	3.55368e-07	-3.61812e-07	-4.9239e-08	-1.69084e-07	-6.55729e-08	6.26216e-08	-3.74552e-08	1.02459e-07	9.08074e-08	1.48533e-07	-3.19716e-07	2.93512e-08	-1.38648e-07	1.90673e-07	-2.09019e-07	1.79332e-07	2.65898e-07	-2.30898e-07	-1.26254e-07	6.89713e-07	-3.37323e-07	2.25117e-07	-1.40184e-07	-1.82031e-07	-3.00202e-07	3.43163e-07	-1.54504e-07	4.01149e-07	2.24638e-07	2.00113e-12
3.89526e-07	3.53968e-07	-3.61952e-07	-4.8805e-08	-1.69044e-07	-7.19042e-08	6.41338e-08	-3.75363e-08	1.02464e-07	9.07108e-08	1.48532e-07	-3.19479e-07	2.98481e-08	-1.40551e-07	1.90693e-07	-2.08529e-07	1.79435e-07	2.6572e-07	-2.31009e-07	-1.26303e-07	6.89584e-07	-3.37499e-07	2.25108e-07	-1.40184e-07	-1.81767e-07	-3.00516e-07	3.43252e-07	-1.54493e-07	4.00933e-07	2.20867e-07	1.99948e-12
3.89526e-07	3.53968e-07	-3.61952e-07	-4.8805e-08	-1.69044e-07	-7.19042e-08	6.41338e-08	-3.75363e-08	1.02464e-07	9.07108e-08	1.48532e-07	-3.19479e-07	2.98481e-08	-1.40551e-07	1.90693e-07	-2.08529e-07	1.79435e-07	2.6572e-07	-2.31009e-07	-1.26303e-07	6.89584e-07	-3.37499e-07	2.25108e-07	-1.40184e-07	-1.81767e-07	-3.00516e-07	3.43252e-07	-1.54493e-07	4.00933e-07	2.20867e-07	1.99948e-12
3.89525e-07	3.54112e-07	-3.62017e-07	-4.87835e-08	-1.70888e-07	-7.05639e-08	6.24672e-08	-3.75596e-08	1.02535e-07	9.12371e-08	1.48535e-07	-3.19561e-07	2.95322e-08	-1.39688e-07	1.90661e-07	-2.09103e-07	1.79453e-07	2.65787e-07	-2.30923e-07	-1.26282e-07	6.89825e-07	-3.3754e-07	1.4702e-07	-1.4021e-07	-1.81523e-07	-3.00372e-07	3.43254e-07	-1.5449e-07	4.01011e-07	2.21303e-07	1.97137e-12
1.99852e-07	3.88242e-07	-3.61927e-07	-5.02974e-08	-1.72556e-07	-7.3513e-08	6.25561e-08	-6.95474e-09	1.0254e-07	9.10062e-08	1.48534e-07	-3.19931e-07	2.96275e-08	-1.35819e-07	1.90688e-07	-2.09098e-07	1.7892e-07	2.65833e-07	-2.30882e-07	-1.26297e-07	6.89635e-07	-3.3744e-07	1.47124e-07	-8.11871e-08	-1.81823e-07	-3.00321e-07	3.43188e-07	-1.54493e-07	4.06408e-07	2.20553e-07	1.8743e-12
2.50022e-07	3.54327e-07	-3.61757e-07	-4.90569e-08	-1.72645e-07	-7.1354e-08	6.27791e-08	-3.20189e-08	1.01327e-07	9.09094e-08	1.48533e-07	-9.45123e-08	2.96152e-08	-1.39746e-07	1.90689e-07	-2.09084e-07	1.73782e-07	2.65852e-07	-2.30829e-07	-1.26297e-07	6.89722e-07	-3.35118e-07	1.66733e-07	-1.39354e-07	-1.82914e-07	-3.00427e-07	3.43237e-07	-1.54495e-07	4.02875e-07	2.18485e-07	1.792e-12
2.47283e-07	2.59379e-07	-3.61005e-07	-5.04355e-08	-1.70936e-07	-7.09278e-08	6.31103e-08	-2.6123e-08	1.08798e-07	8.7069e-08	1.50169e-07	-1.71834e-07	2.95934e-08	-1.391e-07	1.90681e-07	-2.09039e-07	1.69956e-07	2.56542e-07	-2.23982e-07	-1.26292e-07	6.89784e-07	-3.36587e-07	1.64934e-07	-1.20873e-07	-1.90236e-07	-3.00289e-07	3.42738e-07	-1.54494e-07	4.05469e-07	2.19757e-07	1.74411e-12
2.5432e-07	3.24817e-07	-2.18209e-07	-5.18871e-08	-1.48164e-07	-7.12747e-08	6.32309e-08	-3.21828e-08	1.01734e-07	9.13355e-08	1.48469e-07	-1.46933e-07	3.08518e-08	-1.38596e-07	1.87897e-07	-2.09027e-07	1.75176e-07	2.6647e-07	-2.30504e-07	-1.25816e-07	6.89768e-07	-3.35022e-07	1.71245e-07	-1.26907e-07	-1.86263e-07	-3.00247e-07	3.40339e-07	-1.54494e-07	4.00634e-07	1.3701e-07	1.66197e-12
2.62986e-07	2.29422e-07	-1.99306e-07	-5.49973e-08	-1.54242e-07	-7.11812e-08	6.34438e-08	-2.70479e-08	1.06161e-07	9.86676e-08	1.50997e-07	-9.87274e-08	3.642e-08	-1.394e-07	1.88858e-07	-2.09075e-07	1.73841e-07	2.62328e-07	-2.28256e-07	-1.16212e-07	6.89716e-07	-3.36344e-07	1.6429e-07	-1.23757e-07	-1.9456e-07	-2.99839e-07	3.35273e-07	-1.54513e-07	4.0163e-07	2.00316e-07	1.61311e-12
2.59131e-07	2.40171e-07	-1.93747e-07	-5.1401e-08	-1.27111e-07	-7.13302e-08	6.298e-08	-2.88512e-08	1.03719e-07	9.11744e-08	1.31966e-07	-1.35438e-07	3.2596e-08	-1.39115e-07	1.88543e-07	-2.08967e-07	1.73001e-07	2.66786e-07	-2.30304e-07	-1.05032e-07	6.89795e-07	-3.35746e-07	1.64291e-07	-1.25683e-07	-1.88785e-07	-3.00301e-07	3.4237e-07	-1.54513e-07	4.03708e-07	1.63885e-07	1.59877e-12
2.56235e-07	2.532e-07	-8.79099e-08	-5.55397e-08	-1.10653e-07	-7.08331e-08	6.3125e-08	-1.75174e-08	1.04655e-07	8.5219e-08	1.14815e-07	-1.26438e-07	3.27976e-08	-1.39634e-07	1.47804e-07	-2.09312e-07	1.7451e-07	2.68904e-07	-2.29068e-07	-1.19807e-07	6.89764e-07	-3.3223e-07	1.64494e-07	-1.28085e-07	-1.91632e-07	-2.96102e-07	3.38717e-07	-1.54615e-07	4.01997e-07	1.66195e-07	1.54721e-12
2.51598e-07	2.36746e-07	-2.00603e-08	-5.2505e-08	-1.3979e-07	-7.1056e-08	6.3215e-08	-2.67726e-08	1.04166e-07	9.45022e-08	1.40864e-07	-6.3305e-08	3.35027e-08	-1.39308e-07	1.47432e-07	-2.10979e-07	1.75096e-07	2.66795e-07	-2.29214e-07	-1.19095e-07	6.89757e-07	-3.18672e-07	1.64884e-07	-1.28293e-07	-1.88751e-07	-2.92044e-07	3.37658e-07	-1.54635e-07	4.02446e-07	1.70837e-07	1.52173e-12
2.52316e-07	2.41165e-07	-5.75253e-08	-5.42876e-08	-1.34656e-07	-7.12613e-08	6.27029e-08	-2.78427e-08	1.04185e-07	7.61872e-08	1.39918e-07	-8.52055e-08	3.72565e-08	-1.39231e-07	1.46038e-07	-1.55417e-07	1.74583e-07	2.6756e-07	-2.2836e-07	-1.15968e-07	6.89773e-07	-3.28562e-07	1.64882e-07	-1.28214e-07	-1.89933e-07	-2.95317e-07	3.37876e-07	-1.54517e-07	3.98142e-07	1.64967e-07	1.50783e-12
2.51558e-07	2.4545e-07	-7.33457e-08	-5.31838e-08	-1.37637e-07	-6.75764e-08	6.30066e-08	-1.30822e-08	1.04448e-07	7.81694e-08	1.42118e-07	-8.98873e-08	4.21025e-08	-1.0406e-07	1.55857e-07	-1.65385e-07	1.74579e-07	2.6762e-07	-2.29141e-07	-1.18006e-07	1.5296e-07	-3.23819e-07	1.64461e-07	-1.02038e-07	-1.90037e-07	-2.88435e-07	3.3925e-07	-1.54725e-07	3.89852e-07	1.80774e-07	1.04618e-12
2.50923e-07	2.44043e-07	-7.45691e-08	-5.33294e-08	-1.33112e-07	-6.20371e-08	6.30002e-08	-1.9529e-08	8.80423e-08	7.24544e-08	1.41384e-07	-8.68467e-08	4.22768e-08	-1.32899e-07	1.57136e-07	-1.76303e-07	1.74709e-07	2.67496e-07	-2.29271e-07	-1.17938e-07	1.94764e-07	-3.24808e-07	1.64654e-07	-1.08256e-07	-1.89511e-07	-2.88767e-07	2.06681e-07	-1.548e-07	3.94186e-07	1.68538e-07	9.93183e-13
2.40162e-07	2.39417e-07	-7.17043e-08	-5.34944e-08	-1.3078e-07	-6.41927e-08	6.29195e-08	-2.3833e-08	1.04173e-07	8.82076e-08	1.42138e-07	-9.18632e-08	3.55811e-08	-1.10182e-07	1.60273e-07	-1.9101e-07	1.74823e-07	2.66463e-07	-2.29666e-07	-1.18697e-07	1.0249e-07	-3.22731e-07	1.64586e-07	-1.20885e-07	-1.89177e-07	-2.86862e-07	2.03898e-07	-1.55079e-07	3.9198e-07	1.69499e-07	9.62447e-13
2.48696e-07	2.4256e-07	-8.26791e-08	-5.35793e-08	-1.34305e-07	-6.57743e-08	6.32935e-08	-1.02193e-08	8.84001e-08	8.09169e-08	1.40094e-07	-9.86955e-08	4.02155e-08	-1.23743e-07	1.45452e-07	-1.76164e-07	1.60726e-07	7.76471e-08	-2.29404e-07	-1.17781e-07	1.64623e-07	-3.24644e-07	1.65923e-07	-1.18477e-07	-1.89551e-07	-2.83332e-07	1.87267e-07	-1.21444e-07	3.93681e-07	1.71176e-07	8.92446e-13
2.16285e-07	2.41263e-07	-7.97542e-08	-5.3388e-08	-1.35757e-07	-6.49294e-08	6.29982e-08	-5.87805e-09	9.34821e-08	8.11376e-08	1.39331e-07	-8.81176e-08	3.83234e-08	-1.28809e-07	1.5365e-07	-1.81779e-07	1.66676e-07	1.39478e-07	-2.29608e-07	-1.17404e-07	1.21266e-07	-3.24603e-07	1.6429e-07	-1.11429e-07	-1.89777e-07	-2.89103e-07	2.02621e-07	-6.5569e-08	3.96486e-07	1.77067e-07	8.84782e-13
2.23854e-07	2.41909e-07	-7.57279e-08	-5.35136e-08	-1.33318e-07	-6.48246e-08	6.30245e-08	-4.81176e-09	9.32349e-08	8.12069e-08	1.40609e-07	-8.6058e-08	4.0421e-08	-1.33838e-07	1.56714e-07	-1.45065e-07	1.60758e-07	1.254e-07	-2.29301e-07	-1.17728e-07	1.19701e-07	-3.24486e-07	1.65278e-07	-1.15395e-07	-1.89655e-07	-2.85656e-07	1.92591e-07	-7.99472e-08	3.95022e-07	1.75771e-07	8.67063e-13
2.21342e-07	2.41077e-07	-8.03719e-08	-5.35433e-08	-1.34558e-07	-6.54126e-08	6.30396e-08	-1.06943e-08	8.78279e-08	8.13439e-08	1.40292e-07	-8.706e-08	3.94545e-08	-1.27115e-07	1.55781e-07	-1.72765e-07	1.68577e-07	1.23152e-07	-2.29348e-07	-1.18177e-07	1.30911e-07	-2.97408e-07	1.64722e-07	-1.12775e-07	-1.89535e-07	-2.86566e-07	1.97884e-07	-7.19795e-08	1.33916e-07	1.75962e-07	7.23202e-13
2.28255e-07	2.42049e-07	-7.8728e-08	-5.36126e-08	-1.34117e-07	-6.523e-08	6.30042e-08	-1.23713e-08	8.70408e-08	8.17288e-08	1.40356e-07	-8.73237e-08	3.94317e-08	-1.29835e-07	1.55537e-07	-1.70265e-07	1.6349e-07	1.2174e-07	-2.2935e-07	-1.18044e-07	1.02637e-07	-2.76859e-07	1.64894e-07	-1.1077e-07	-1.89404e-07	-2.86649e-07	1.95524e-07	-7.53976e-08	1.64102e-07	1.75529e-07	7.13727e-13
2.25881e-07	2.41837e-07	-7.98933e-08	-5.35302e-08	-1.33669e-07	-6.52237e-08	6.30846e-08	-1.10965e-08	8.85554e-08	8.1802e-08	1.40221e-07	-8.85043e-08	3.97122e-08	-1.25464e-07	1.54942e-07	-1.71596e-07	1.67916e-07	1.11608e-07	-2.29363e-07	-1.17998e-07	1.13322e-07	-2.38728e-07	1.64878e-07	-1.13107e-07	-1.89563e-07	-2.86617e-07	1.99007e-07	-6.19277e-08	1.2287e-07	1.75308e-07	6.82126e-13
2.25739e-07	2.41678e-07	-7.94031e-08	-5.35423e-08	-1.33884e-07	-6.53611e-08	6.30665e-08	-1.10302e-08	8.85315e-08	8.14241e-08	1.40248e-07	-8.73867e-08	3.94472e-08	-1.25768e-07	1.54978e-07	-1.69944e-07	1.65658e-07	1.13377e-07	-2.29359e-07	-1.18031e-07	1.18244e-07	-2.37454e-07	1.64782e-07	-1.13268e-07	-1.89497e-07	-2.86642e-07	1.98151e-07	-6.42762e-08	9.27985e-08	1.76043e-07	6.75134e-13
2.26533e-07	2.41919e-07	-7.93443e-08	-5.35377e-08	-1.34099e-07	-6.53386e-08	6.2756e-08	-1.06272e-08	8.77966e-08	8.1323e-08	1.40228e-07	-8.73754e-08	3.94289e-08	-1.25946e-07	1.54594e-07	-1.67853e-07	1.65983e-07	1.17857e-07	-2.25727e-07	-1.18029e-07	8.51312e-08	-2.35046e-07	1.64751e-07	-1.13e-07	-1.89319e-07	-2.86677e-07	1.98121e-07	-6.67295e-08	8.60003e-08	1.76314e-07	6.6536e-13
2.2634e-07	2.41907e-07	-8.1041e-08	-5.35387e-08	-1.34095e-07	-6.53431e-08	6.31462e-08	-1.08349e-08	8.76915e-08	8.23774e-08	1.40239e-07	-8.72626e-08	3.92276e-08	-1.2644e-07	1.55088e-07	-1.6786e-07	1.65956e-07	1.17803e-07	-2.29125e-07	-1.1804e-07	5.05941e-08	-2.36027e-07	1.64752e-07	-1.13384e-07	-1.89407e-07	-2.86654e-07	1.98264e-07	-6.37031e-08	3.10557e-08	1.75757e-07	6.56437e-13
2.32732e-07	1.01739e-07	-7.84922e-08	-5.39971e-08	-1.33336e-07	-6.5184e-08	6.27385e-08	-1.08149e-08	8.81191e-08	8.14339e-08	1.40107e-07	-8.76225e-08	3.90192e-08	-1.26121e-07	1.54947e-07	-1.67121e-07	1.66105e-07	1.16491e-07	-2.28132e-07	-1.18329e-07	8.4548e-08	-2.07418e-07	1.64731e-07	-9.87641e-08	-1.53678e-07	-2.82732e-07	1.9787e-07	-6.41196e-08	5.24046e-08	8.507e-08	5.61813e-13
2.28007e-07	-1.80325e-09	-7.90987e-08	-5.37219e-08	-7.87127e-08	-6.52773e-08	6.20799e-08	-1.07725e-08	8.80116e-08	8.15475e-08	1.40112e-07	-8.79709e-08	3.91387e-08	-1.26319e-07	1.54844e-07	-1.66139e-07	1.66115e-07	1.17139e-07	-2.25186e-07	-1.19366e-07	8.24541e-08	-2.089e-07	1.64748e-07	-1.05087e-07	-1.69146e-07	-2.83108e-07	1.9758e-07	-6.26871e-08	7.28826e-08	9.22849e-08	5.46846e-13
2.30653e-07	2.19279e-08	-7.92767e-08	-5.37448e-08	-5.23352e-08	-6.52908e-08	6.17279e-08	-1.06631e-08	8.79737e-08	8.18916e-08	1.40144e-07	-8.83916e-08	3.89454e-08	-1.2629e-07	1.54986e-07	-1.66877e-07	1.65961e-07	1.18492e-07	-2.24642e-07	-1.18821e-07	7.46171e-08	-2.12126e-07	1.51769e-07	-9.29413e-08	-7.70675e-08	-2.84883e-07	1.98044e-07	-6.40693e-08	5.94668e-08	8.13063e-08	5.13988e-13
2.31435e-07	2.57659e-08	-7.96054e-08	-5.36946e-08	-5.34107e-08	-6.52951e-08	6.16835e-08	-1.84211e-09	8.80224e-08	8.14681e-08	1.40148e-07	-8.83982e-08	3.90143e-08	-1.26216e-07	1.5479e-07	-1.67309e-07	1.65901e-07	1.17987e-07	-2.24744e-07	-1.18846e-07	7.38374e-08	-2.16454e-07	1.46059e-07	-8.77614e-08	-7.71285e-08	-2.83708e-07	1.98111e-07	-6.41173e-08	6.04944e-08	8.14689e-08	5.13129e-13
2.31844e-07	3.03221e-08	-7.90244e-08	-5.37121e-08	-5.58257e-08	-6.52927e-08	6.13247e-08	-2.92441e-09	8.79868e-08	8.14579e-08	1.40149e-07	-8.82911e-08	3.89687e-08	-1.26262e-07	1.54804e-07	-1.67091e-07	1.65915e-07	1.1813e-07	-2.24292e-07	-1.18946e-07	7.19278e-08	-2.13535e-07	1.43471e-07	-8.86784e-08	-6.66781e-08	-2.83864e-07	1.98098e-07	-6.45011e-08	5.55459e-08	8.58745e-08	5.10152e-13
2.31508e-07	3.44383e-08	-7.94561e-08	-5.36752e-08	-6.50096e-08	-6.53114e-08	6.16261e-08	-4.15392e-09	8.79483e-08	8.16123e-08	1.40149e-07	-8.83462e-08	3.89913e-08	-1.26264e-07	1.54905e-07	-1.66826e-07	1.65835e-07	1.18424e-07	-2.25506e-07	-1.19053e-07	7.13002e-08	-2.13664e-07	1.31193e-07	-8.81125e-08	-7.13738e-08	-2.84281e-07	1.98125e-07	-6.4465e-08	5.76675e-08	8.29835e-08	5.09208e-13
2.31359e-07	3.58358e-08	-7.94203e-08	-5.36929e-08	-6.10225e-08	-6.5296e-08	6.16129e-08	-3.95792e-09	8.79502e-08	8.15358e-08	1.40146e-07	-8.8353e-08	3.90397e-08	-1.26247e-07	1.54857e-07	-1.66842e-07	1.65953e-07	1.18352e-07	-2.25142e-07	-1.18978e-07	7.27575e-08	-2.12836e-07	1.34819e-07	-8.26167e-08	-6.98862e-08	-2.84011e-07	1.98075e-07	-6.42486e-08	5.83334e-08	8.32596e-08	5.0814e-13
2.31434e-07	3.25022e-08	-7.93729e-08	-5.36994e-08	-6.25921e-08	-6.5404e-08	6.16619e-08	-3.17573e-09	8.79688e-08	8.18001e-08	1.40147e-07	-8.83603e-08	3.89939e-08	-1.26263e-07	1.54823e-07	-1.67121e-07	1.65896e-07	1.18217e-07	-2.24942e-07	-1.19038e-07	7.18648e-08	-2.1227e-07	1.34262e-07	-8.57184e-08	-7.0504e-08	-2.84075e-07	4.35344e-08	-6.43073e-08	5.67953e-08	8.42734e-08	4.70941e-13
2.32221e-07	3.52495e-08	-7.93681e-08	-5.35045e-08	-6.36667e-08	-6.53378e-08	6.15918e-08	1.73812e-08	8.79928e-08	8.15711e-08	1.45955e-07	-8.83691e-08	3.9001e-08	-1.24812e-07	1.54816e-07	-1.67069e-07	1.52626e-07	1.18172e-07	-2.24927e-07	-1.18995e-07	4.35702e-08	-1.36043e-07	1.34369e-07	-8.07687e-08	-7.19131e-08	-2.84001e-07	6.81239e-08	-6.42339e-08	5.80329e-08	8.33932e-08	4.4115e-13
2.31811e-07	3.57371e-08	-7.93931e-08	-5.36349e-08	-6.35421e-08	-6.54939e-08	6.1633e-08	-3.34432e-09	8.79443e-08	8.18122e-08	1.40175e-07	-8.83675e-08	3.89996e-08	-1.26002e-07	1.5483e-07	-1.67012e-07	1.5029e-07	1.10171e-07	-2.24973e-07	-1.19006e-07	6.73183e-08	-1.15855e-07	1.34374e-07	-8.63657e-08	-7.12368e-08	-2.84127e-07	5.22825e-08	-6.42235e-08	5.84257e-08	8.35696e-08	4.33506e-13
1.89246e-07	3.40936e-08	-7.94023e-08	-5.41962e-08	-6.35783e-08	-6.56782e-08	6.16211e-08	-3.26775e-10	8.80159e-08	8.17635e-08	1.40161e-07	-8.83636e-08	3.90001e-08	-1.26149e-07	1.54838e-07	-1.67112e-07	1.5327e-07	9.18958e-08	-2.24973e-07	-1.19019e-07	6.71992e-08	-1.25314e-07	1.34212e-07	-8.47574e-08	-7.13146e-08	-2.84108e-07	5.4299e-08	-6.42916e-08	5.78666e-08	8.40357e-08	4.15018e-13
1.91877e-07	3.46288e-08	-7.93841e-08	-5.38345e-08	-6.31265e-08	-6.56738e-08	6.16503e-08	-1.82566e-09	8.79515e-08	8.17816e-08	1.40161e-07	-8.83646e-08	3.89993e-08	-1.26095e-07	1.54836e-07	-1.67081e-07	1.52901e-07	9.4333e-08	-2.24941e-07	-1.19014e-07	6.51765e-08	-1.19723e-07	1.34493e-07	-8.44486e-08	-7.15739e-08	-2.84107e-07	5.41326e-08	-6.4223e-08	5.77469e-08	8.43657e-08	4.14695e-13
1.99096e-07	3.46557e-08	-7.93956e-08	-5.39504e-08	-6.36425e-08	-6.5624e-08	6.16313e-08	-3.80318e-10	8.80113e-08	8.17833e-08	1.40227e-07	-8.83899e-08	3.90032e-08	-1.25966e-07	1.5482e-07	-1.66861e-07	1.52407e-07	5.53686e-08	-2.24869e-07	-1.19019e-07	6.03405e-08	-6.37474e-08	1.34655e-07	-8.41317e-08	-7.27077e-08	-2.84104e-07	5.31762e-08	-5.91786e-08	5.80599e-08	8.38634e-08	3.99997e-13
1.89521e-07	3.42599e-08	-7.93955e-08	-5.39178e-08	-6.68985e-08	-6.52313e-08	6.16365e-08	-1.39352e-09	8.79907e-08	8.17895e-08	1.40177e-07	-8.83776e-08	3.90009e-08	-1.26121e-07	1.49794e-07	-1.65749e-07	1.52471e-07	6.37394e-08	-2.25578e-07	-1.1902e-07	6.61546e-08	-8.07032e-08	1.34553e-07	-8.32913e-08	-7.21134e-08	-2.84108e-07	5.18886e-08	-6.01145e-08	5.80215e-08	7.41651e-08	3.97449e-13
1.87156e-07	3.4468e-08	-7.94056e-08	-5.4094e-08	-6.54191e-08	-6.56129e-08	6.1639e-08	-8.13467e-10	8.80068e-08	8.17913e-08	1.40351e-07	-8.83764e-08	3.90008e-08	-1.26026e-07	1.4911e-07	-1.65917e-07	1.51453e-07	6.36745e-08	-2.26296e-07	-1.19019e-07	5.56966e-08	-5.98331e-08	1.3482e-07	-8.35161e-08	-7.35093e-08	-2.84106e-07	5.17577e-08	-3.43633e-08	5.79622e-08	8.41091e-08	3.91555e-13
5.28504e-08	3.45685e-08	-8.01389e-08	-5.40062e-08	-6.47532e-08	-6.52811e-08	6.16379e-08	-5.8331e-10	7.17221e-08	8.18157e-08	1.16763e-07	-8.83683e-08	3.89964e-08	-1.26149e-07	1.50773e-07	-1.65505e-07	1.52831e-07	7.28042e-08	-2.25099e-07	-1.19038e-07	5.48665e-08	-6.06902e-08	1.34843e-07	-8.41695e-08	-7.2438e-08	-2.84103e-07	5.2999e-08	-4.49518e-08	-6.94854e-09	8.35368e-08	3.49697e-13
2.73205e-08	3.45719e-08	-8.18297e-08	-5.40881e-08	-6.47731e-08	-6.55062e-08	6.13905e-08	-4.41177e-10	7.7044e-08	8.0212e-08	1.16103e-07	-8.83753e-08	3.89925e-08	-1.26366e-07	1.49703e-07	-1.66472e-07	1.52312e-07	6.57622e-08	-2.25407e-07	-1.18526e-07	5.47848e-08	-6.31635e-08	1.34959e-07	-8.39267e-08	-7.25206e-08	-2.84104e-07	5.171e-08	-4.45645e-08	9.85291e-09	8.16016e-08	3.47111e-13
4.56044e-08	3.4513e-08	-4.28025e-08	-5.40795e-08	-6.46943e-08	-6.55014e-08	6.15054e-08	-4.54962e-10	5.97354e-08	8.18211e-08	1.13575e-07	-8.8371e-08	3.89996e-08	-1.26149e-07	1.50946e-07	-1.66215e-07	1.52652e-07	6.95834e-08	-2.25382e-07	-1.19022e-07	5.00074e-08	-6.51373e-08	1.34918e-07	-8.39854e-08	-7.26163e-08	-2.84179e-07	5.25192e-08	-4.39584e-08	1.3646e-08	8.2945e-08	3.42e-13
4.05769e-08	3.4274e-08	-4.20287e-08	-5.41034e-08	-6.43603e-08	-6.54538e-08	6.11446e-08	-2.9463e-10	6.14059e-08	8.18224e-08	1.12504e-07	-8.83733e-08	3.90016e-08	-1.26167e-07	1.50959e-07	-1.65805e-07	1.52526e-07	6.72095e-08	-2.25309e-07	-1.1902e-07	5.03405e-08	-6.3831e-08	1.34944e-07	-8.38779e-08	-7.26722e-08	-2.84207e-07	5.23965e-08	-4.26559e-08	6.22741e-09	8.25513e-08	3.4037e-13
4.52722e-08	3.45117e-08	-4.46399e-08	-5.37916e-08	-6.49104e-08	-6.55024e-08	6.1487e-08	-4.95534e-10	6.96049e-08	8.18194e-08	1.02561e-07	-8.83633e-08	3.90012e-08	-1.2619e-07	1.50487e-07	-1.6601e-07	1.52557e-07	7.03569e-08	-2.25372e-07	-7.10434e-08	4.32838e-08	-6.47776e-08	1.34935e-07	-8.39571e-08	-7.25949e-08	-2.79513e-07	5.22648e-08	-4.41994e-08	-1.95588e-09	7.99577e-08	3.27797e-13
4.83597e-08	2.1972e-08	-4.28673e-08	-5.40187e-08	-6.46668e-08	-5.78205e-08	6.14516e-08	-4.31118e-10	5.66878e-08	8.18022e-08	8.49956e-08	-8.837e-08	3.89378e-08	-1.2617e-07	1.50813e-07	-1.65967e-07	1.52777e-07	6.77032e-08	-2.2532e-07	-8.05371e-08	4.79058e-08	-6.47671e-08	1.34856e-07	-8.39626e-08	-3.7783e-08	-2.83768e-07	5.23039e-08	-4.31446e-08	7.31123e-09	8.15885e-08	3.21706e-13
4.99618e-08	3.11685e-08	-5.018e-08	-5.38693e-08	-6.47523e-08	-4.87035e-08	6.12866e-08	7.20273e-09	3.25142e-08	4.78401e-08	7.22613e-08	-8.83692e-08	3.93297e-08	-1.26187e-07	6.50042e-08	-1.66008e-07	1.53191e-07	5.73852e-08	-2.28496e-07	-9.11629e-08	4.53595e-08	-6.03955e-08	1.34977e-07	-8.39867e-08	-5.78468e-08	-2.82547e-07	5.22809e-08	-4.36485e-08	2.82951e-09	8.15533e-08	2.97627e-13
4.87568e-08	2.06891e-08	-4.7038e-08	-5.40262e-08	-6.48245e-08	-4.78035e-08	6.12717e-08	1.3282e-09	4.85118e-08	4.80308e-08	7.21656e-08	-8.82127e-08	3.94508e-08	-1.26181e-07	8.07877e-08	-1.66071e-07	1.55717e-07	5.56843e-08	-2.23492e-07	-9.31127e-08	4.61602e-08	-6.12535e-08	1.34882e-07	-8.39856e-08	-3.119e-08	-1.86933e-07	5.22508e-08	-4.34098e-08	4.09959e-09	8.14948e-08	2.517e-13
4.99389e-08	3.04784e-08	-4.62862e-08	-5.39732e-08	-6.47796e-08	-5.42485e-08	6.12417e-08	5.69335e-09	3.09708e-08	7.40204e-08	7.6015e-08	-8.8369e-08	4.12932e-08	-1.26187e-07	7.75056e-08	-1.66254e-07	1.52957e-07	5.78955e-08	-2.28015e-07	-9.12414e-08	4.58991e-08	-6.28624e-08	1.34942e-07	-8.39804e-08	-5.45256e-08	-1.55886e-07	5.2249e-08	-4.37186e-08	3.33294e-09	8.12562e-08	2.47615e-13
4.85823e-08	2.50631e-08	-4.5921e-08	-5.40003e-08	-6.48459e-08	-5.20494e-08	6.12531e-08	3.89817e-09	3.53603e-08	6.02683e-08	6.74467e-08	-8.83615e-08	4.02943e-08	-1.26157e-07	9.65635e-08	-1.26549e-07	1.52959e-07	5.93108e-08	-2.26478e-07	-9.15057e-08	4.78909e-08	-6.35614e-08	1.34935e-07	-8.40028e-08	-2.55918e-08	-1.66542e-07	5.21463e-08	-4.3603e-08	4.25537e-09	8.13854e-08	2.36643e-13
4.80513e-08	2.11946e-08	-4.4604e-08	-6.29568e-08	-6.08979e-08	-5.30212e-08	6.13926e-08	3.75179e-09	4.98945e-08	5.43842e-08	7.33411e-08	-8.83174e-08	3.91722e-08	-1.23643e-07	9.24269e-08	-2.66942e-08	1.53863e-07	6.69563e-08	-2.26086e-07	-9.31329e-08	4.84541e-08	-6.28767e-08	1.3496e-07	-7.19411e-08	-3.16452e-08	-1.14176e-07	5.21905e-08	-4.35239e-08	5.40204e-09	8.12199e-08	2.06636e-13
4.86054e-08	2.1489e-08	-4.44029e-08	-6.34505e-08	-6.15302e-08	-5.31867e-08	6.14205e-08	3.533e-09	4.76276e-08	6.00385e-08	6.53115e-08	-8.83052e-08	3.99483e-08	-1.05087e-07	8.835e-08	-2.00872e-08	1.5315e-07	6.37717e-08	-2.2633e-07	-9.17347e-08	4.75999e-08	-2.89427e-08	1.27689e-07	-7.15109e-08	-3.20807e-08	-1.25424e-07	5.21804e-08	-4.35769e-08	5.89375e-09	8.13184e-08	1.9772e-13
4.8607e-08	2.17007e-08	-4.44206e-08	-6.2733e-08	-6.15406e-08	-5.31151e-08	6.13852e-08	3.3914e-09	4.76558e-08	5.94487e-08	6.6187e-08	-8.83062e-08	3.98608e-08	-1.05513e-07	8.84226e-08	-1.75557e-08	1.5315e-07	6.3596e-08	-2.26195e-07	-9.17411e-08	4.76226e-08	-2.95889e-08	1.277e-07	-7.12364e-08	-3.20794e-08	-1.25771e-07	5.21814e-08	-4.35748e-08	5.86342e-09	8.13225e-08	1.97685e-13
4.85536e-08	2.16128e-08	-4.46115e-08	-6.16514e-08	-6.14288e-08	-5.28791e-08	6.14148e-08	3.40537e-09	4.83875e-08	5.77291e-08	6.6078e-08	-8.83083e-08	3.9862e-08	-1.06348e-07	8.85222e-08	-2.13239e-08	1.53158e-07	6.38647e-08	-2.263e-07	-9.20344e-08	4.73835e-08	-3.67442e-08	1.27937e-07	-5.77926e-08	-3.26922e-08	-1.24532e-07	5.21744e-08	-4.35737e-08	5.73556e-09	8.13259e-08	1.96363e-13
4.84522e-08	1.21449e-08	-4.4265e-08	-6.03856e-08	-5.85847e-08	-5.29599e-08	6.1397e-08	3.44075e-09	4.85337e-08	5.74699e-08	6.73455e-08	-8.83222e-08	3.98239e-08	-1.10016e-07	8.52428e-08	-2.73383e-08	1.47827e-07	6.35451e-08	-2.25918e-07	-9.17637e-08	4.78321e-08	-3.10222e-08	1.29553e-07	-6.54757e-08	-3.22264e-08	-1.2454e-07	5.21871e-08	-4.56681e-08	5.76377e-09	3.84607e-09	1.88895e-13
4.8421e-08	1.68369e-08	-4.44793e-08	-5.8179e-08	-5.99992e-08	-5.29951e-08	6.13877e-08	3.16523e-09	4.83414e-08	5.75619e-08	6.85396e-08	-8.82598e-08	3.98054e-08	-1.04932e-07	8.72478e-08	-1.84671e-08	1.51231e-07	6.36368e-08	-2.26294e-07	-9.14472e-08	4.73227e-08	-3.13216e-08	1.27678e-07	-5.36301e-08	-3.20655e-08	-1.23288e-07	5.21776e-08	-4.36347e-08	5.75747e-09	1.45353e-09	1.86645e-13
4.82449e-08	1.59824e-08	-4.44784e-08	-5.7936e-08	-5.94587e-08	-5.30426e-08	6.13885e-08	3.18612e-09	4.84066e-08	5.75181e-08	6.80524e-08	-8.82618e-08	3.98066e-08	-1.05307e-07	8.71891e-08	-1.84479e-08	1.50592e-07	6.35153e-08	-2.26136e-07	-9.16667e-08	4.72151e-08	-2.59255e-08	1.28598e-07	-5.59028e-08	-3.22766e-08	-1.2358e-07	5.21605e-08	-4.38805e-08	5.76023e-09	-1.65207e-09	1.86547e-13
4.83268e-08	1.59902e-08	-4.44611e-08	-5.82059e-08	-5.93482e-08	-5.30362e-08	6.1388e-08	3.36674e-09	4.84028e-08	5.76635e-08	6.81515e-08	-8.82818e-08	3.98184e-08	-1.05162e-07	8.70638e-08	-1.89784e-08	1.48266e-07	6.35187e-08	-2.2619e-07	-9.15572e-08	4.74498e-08	-2.82247e-08	1.27955e-07	-5.64029e-08	-3.2182e-08	-1.23216e-07	5.21728e-08	-4.41948e-08	5.7986e-09	5.08055e-09	1.85879e-13
4.83836e-08	1.64614e-08	-4.44799e-08	-5.80718e-08	-5.95347e-08	-5.3029e-08	6.13902e-08	3.20077e-09	4.81414e-08	5.76677e-08	6.7976e-08	-8.82636e-08	3.98153e-08	-1.05318e-07	8.67526e-08	-1.89918e-08	1.49098e-07	6.34542e-08	-2.26178e-07	-9.16134e-08	4.73489e-08	-2.85029e-08	1.28245e-07	-5.61971e-08	-3.21705e-08	-1.21526e-07	5.21614e-08	-4.38939e-08	5.59946e-09	1.29017e-09	1.85666e-13
4.84247e-08	1.59602e-08	-4.33787e-08	-5.90513e-08	-5.94418e-08	-5.30582e-08	6.13163e-08	3.30793e-09	4.85622e-08	5.7715e-08	6.83268e-08	-8.80391e-08	3.98168e-08	-4.07119e-08	8.68881e-08	-1.85235e-08	1.48471e-07	5.32891e-08	-2.26173e-07	-9.15258e-08	4.75078e-08	-2.89312e-08	1.28188e-07	-5.76529e-08	-3.22327e-08	-1.22848e-07	5.21392e-08	-4.33559e-08	5.96293e-09	7.4068e-09	1.75416e-13
4.84039e-08	1.59465e-08	-4.44471e-08	-5.88191e-08	-5.84384e-08	-5.30267e-08	6.13119e-08	3.27394e-09	5.01124e-08	5.75698e-08	6.80339e-08	-8.80376e-08	3.98174e-08	-9.34865e-08	8.70425e-08	-1.95879e-08	1.49091e-07	4.23088e-08	-5.59491e-08	-9.17039e-08	4.74719e-08	-2.79738e-08	1.27969e-07	-5.61633e-08	-3.15545e-08	-1.22959e-07	5.20185e-08	-2.85196e-08	-1.80685e-08	8.53271e-09	1.32677e-13
4.84055e-08	1.56174e-08	-4.40869e-08	-5.87794e-08	-5.77527e-08	-5.30032e-08	6.14925e-08	3.30636e-09	4.91895e-08	5.75839e-08	6.77641e-08	-8.77944e-08	3.98152e-08	-5.17118e-08	8.68961e-08	-1.92258e-08	1.49207e-07	2.73325e-08	-2.08859e-08	-9.16617e-08	4.76554e-08	-2.82671e-08	1.28022e-07	-5.65973e-08	-3.2058e-08	-1.22383e-07	5.17702e-08	-4.06886e-08	-1.50384e-08	8.68333e-09	1.23291e-13
4.83806e-08	1.49621e-08	-4.39737e-08	-5.87775e-08	-5.81959e-08	-5.30145e-08	6.11895e-08	3.30239e-09	4.92921e-08	5.76404e-08	2.44426e-08	-8.74772e-08	3.95688e-08	-5.60312e-08	8.66499e-08	-1.8562e-08	1.4905e-07	3.69801e-08	-3.58258e-08	-9.1621e-08	4.78733e-08	-2.89981e-08	1.28061e-07	-5.67837e-08	-3.19845e-08	-1.22298e-07	5.08466e-08	-3.9764e-08	-3.3142e-09	7.87684e-09	1.20703e-13
4.83926e-08	1.50174e-08	-4.40098e-08	-5.87397e-08	-5.83757e-08	-5.29943e-08	6.12014e-08	3.30418e-09	4.92638e-08	5.76343e-08	2.64204e-08	-8.74804e-08	3.67188e-08	-5.49204e-08	8.66137e-08	-1.85901e-08	1.49047e-07	4.04981e-08	-3.75069e-08	-9.16232e-08	4.77891e-08	-2.89334e-08	1.28058e-07	-5.6757e-08	-3.19355e-08	-1.22479e-07	4.99147e-08	-3.83576e-08	-2.16427e-09	7.70041e-09	1.20684e-13
4.83948e-08	1.53835e-08	-4.40171e-08	-5.87281e-08	-5.83064e-08	-5.30161e-08	6.13251e-08	3.2653e-09	4.90819e-08	5.76159e-08	3.15592e-08	-8.76716e-08	3.81983e-08	-5.51967e-08	8.67711e-08	-1.90866e-08	1.40197e-07	3.08133e-08	-4.32481e-08	-9.16398e-08	4.77082e-08	-2.8755e-08	1.28054e-07	-5.66696e-08	-3.19419e-08	-1.22343e-07	5.02983e-08	-3.45761e-08	9.38944e-10	7.98798e-09	1.1812e-13
4.83745e-08	1.52333e-08	-4.41133e-08	-5.87617e-08	-5.84e-08	-5.30065e-08	6.12221e-08	3.48764e-09	4.9247e-08	5.75122e-08	3.20256e-08	-7.35918e-08	3.91834e-08	-5.53429e-08	8.65129e-08	-1.88003e-08	1.40846e-07	3.47796e-08	-3.87481e-08	-9.16352e-08	4.81078e-08	-2.69258e-08	1.28053e-07	-2.70676e-08	-3.19773e-08	-1.22391e-07	5.02822e-08	-3.71359e-08	-2.598e-09	7.67975e-09	1.13653e-13
4.83345e-08	1.54649e-08	-4.40836e-08	-5.87128e-08	-5.84031e-08	-5.29787e-08	6.12583e-08	3.19212e-09	4.89861e-08	5.75804e-08	3.23319e-08	-8.56627e-08	3.73937e-08	-5.652e-08	8.66328e-08	-1.88377e-08	1.39532e-07	8.36171e-09	-3.57288e-08	-9.16266e-08	4.77008e-08	-2.87533e-08	1.28271e-07	-3.95281e-08	-3.22254e-08	-5.66548e-08	5.07997e-08	-3.611e-08	-5.04249e-09	7.7098e-09	1.03045e-13
4.83968e-08	1.5449e-08	-4.39027e-08	-5.8712e-08	-5.83958e-08	-4.45033e-08	6.12455e-08	3.69537e-09	4.85412e-08	5.7499e-08	3.37987e-08	-7.2566e-08	3.83715e-08	-5.6426e-08	8.6508e-08	-1.88299e-08	5.76132e-08	2.02185e-08	-3.37859e-08	-9.16295e-08	4.76999e-08	-2.31654e-08	1.28184e-07	-2.8053e-08	-3.1998e-08	-7.96534e-08	4.96761e-08	-3.64956e-08	-3.86255e-09	7.65537e-09	8.62131e-14
4.83815e-08	1.53718e-08	-4.39926e-08	-5.83132e-08	-5.83925e-08	-4.78581e-08	6.12548e-08	3.47728e-09	4.64611e-08	5.73678e-08	3.22208e-08	-7.33504e-08	3.84105e-08	-5.63446e-08	8.65578e-08	-1.88174e-08	3.41821e-08	2.95048e-08	-3.61836e-08	-9.16316e-08	4.7836e-08	-2.37692e-08	1.28152e-07	-3.12601e-08	-3.20363e-08	-6.54995e-08	5.01394e-08	-3.71126e-08	-4.06659e-09	7.63082e-09	8.30224e-14
4.83817e-08	1.53616e-08	-4.39917e-08	-5.82893e-08	-5.83997e-08	-4.79303e-08	6.12567e-08	3.4751e-09	4.3494e-08	5.74276e-08	3.20116e-08	-7.36209e-08	3.81423e-08	-5.63413e-08	8.65642e-08	-1.8801e-08	3.58124e-08	2.89268e-08	-3.55136e-08	-9.16312e-08	4.77818e-08	-2.46099e-08	1.2815e-07	-3.20875e-08	-3.20439e-08	-6.55693e-08	5.02387e-08	-3.6894e-08	-4.04935e-09	7.62401e-09	8.28957e-14
4.83825e-08	1.53615e-08	-4.40044e-08	-5.85088e-08	-5.83911e-08	-4.56423e-08	6.12574e-08	3.4742e-09	4.57882e-08	5.74337e-08	3.16996e-08	-7.49197e-08	3.82886e-08	-5.61005e-08	8.65638e-08	-1.88149e-08	3.17286e-08	2.70721e-08	-1.83391e-08	-9.16314e-08	4.7777e-08	-2.38489e-08	1.28156e-07	-2.98232e-08	-3.20347e-08	-6.85675e-08	4.97258e-08	-3.70024e-08	-3.64842e-09	7.61822e-09	8.19453e-14
4.84157e-08	1.53236e-08	-4.3999e-08	-5.81748e-08	-5.83887e-08	-4.64844e-08	6.12665e-08	3.48244e-09	4.40997e-08	5.74623e-08	3.28591e-08	-7.42868e-08	3.84063e-08	-5.63504e-08	8.65693e-08	-1.88032e-08	3.09161e-08	2.84776e-08	-1.92461e-08	-9.16303e-08	4.78153e-08	-2.48572e-08	1.28151e-07	-3.09187e-08	-3.20611e-08	-6.51962e-08	4.94574e-08	-3.66445e-08	-3.64026e-09	7.61921e-09	8.15328e-14
4.83805e-08	1.53511e-08	-4.40007e-08	-5.82482e-08	-5.84984e-08	-6.61461e-09	6.12681e-08	3.5387e-09	4.31091e-08	5.74658e-08	3.22932e-08	-7.43487e-08	3.83035e-08	-5.63032e-08	8.66616e-08	-1.88171e-08	3.06148e-08	2.69978e-08	-1.73056e-08	-9.16326e-08	4.77789e-08	-2.46933e-08	1.28146e-07	-3.09092e-08	-3.20258e-08	-6.57391e-08	4.9891e-08	-3.68734e-08	-3.68965e-09	7.62509e-09	7.92696e-14
4.83887e-08	1.54225e-08	-4.40507e-08	-5.83456e-08	-5.84437e-08	-3.773e-08	6.11541e-08	3.69075e-09	4.13854e-08	5.7458e-08	3.25434e-08	-7.43647e-08	3.49739e-08	-5.34767e-08	8.66319e-08	-1.88836e-08	3.01989e-08	2.81863e-08	-2.2576e-08	-9.18823e-08	4.77842e-08	-2.51044e-08	3.52447e-08	-2.52431e-08	-3.20568e-08	-3.95466e-08	4.96419e-08	-3.68144e-08	-3.64679e-09	7.63268e-09	6.19988e-14
4.83171e-08	1.53887e-08	-4.35044e-08	-5.84217e-08	-5.84185e-08	-1.53673e-08	6.12647e-08	3.5241e-09	4.23499e-08	5.7461e-08	3.26359e-08	-7.40899e-08	3.39686e-08	-4.6399e-08	8.66304e-08	-1.89019e-08	3.16206e-08	2.67069e-08	-2.09883e-08	-9.17142e-08	4.77948e-08	-2.55466e-08	2.44693e-08	-2.17294e-08	-3.2043e-08	-4.03175e-08	4.9951e-08	-3.67893e-08	-3.62469e-09	7.65108e-09	5.92558e-14
4.82382e-08	1.58179e-08	-4.36976e-08	-5.84485e-08	-5.84012e-08	-7.99458e-09	6.11669e-08	3.55009e-09	3.76618e-08	5.74527e-08	3.27448e-08	-7.42781e-08	3.11941e-08	-3.79465e-08	8.66266e-08	-1.92546e-08	3.02549e-08	2.81253e-08	-2.32024e-08	-9.20639e-08	4.77849e-08	-2.50092e-08	1.11534e-08	-2.04171e-08	-3.2048e-08	-3.17388e-08	4.9972e-08	-3.68594e-08	-3.59399e-09	7.62994e-09	5.686e-14
4.82779e-08	1.57442e-08	-2.18922e-08	-5.84135e-08	-5.84134e-08	-1.2269e-08	6.12576e-08	3.57487e-09	3.79305e-08	5.74563e-08	3.271e-08	-7.42822e-08	2.9676e-08	-4.17234e-08	8.66319e-08	-1.89386e-08	3.11139e-08	2.78264e-08	-2.21374e-08	-9.25061e-08	4.77879e-08	-2.50428e-08	1.08881e-08	-2.19646e-08	-3.20729e-08	-3.23769e-08	4.99521e-08	-3.68615e-08	-3.57949e-09	7.62853e-09	5.59146e-14
4.83095e-08	1.55719e-08	-2.59403e-08	-5.83913e-08	-5.84267e-08	-1.17762e-08	6.12421e-08	3.54104e-09	3.96295e-08	5.74555e-08	3.27032e-08	-7.4278e-08	3.12939e-08	-4.04107e-08	8.66195e-08	-1.89951e-08	3.12409e-08	2.77231e-08	-2.17243e-08	-9.23006e-08	1.47107e-08	-2.5062e-08	1.72554e-08	-2.15616e-08	-3.20656e-08	-2.95175e-08	4.99433e-08	-3.68413e-08	-3.57781e-09	7.62933e-09	5.40739e-14
4.82937e-08	1.55302e-08	-2.68711e-08	-5.84632e-08	-5.84096e-08	-1.19408e-08	6.12461e-08	3.42804e-09	3.48553e-08	5.74625e-08	3.27167e-08	-5.85597e-08	2.95687e-08	-3.95514e-08	8.66026e-08	-1.91159e-08	3.22081e-08	2.77631e-08	-2.17224e-08	-9.25642e-08	2.3025e-08	-2.47876e-08	1.39489e-08	-2.24474e-08	-3.20631e-08	-3.17062e-08	5.02708e-08	-3.68641e-08	-3.59418e-09	7.47011e-09	5.20304e-14
7.62155e-09	1.55742e-08	-2.82289e-08	-5.87123e-08	-5.77985e-08	-1.27057e-08	6.12419e-08	3.54563e-09	3.7289e-08	5.74517e-08	3.27114e-08	-5.73843e-08	3.14576e-08	-4.08265e-08	8.6062e-08	-1.90007e-08	3.09809e-08	2.7589e-08	-2.15954e-08	-9.22803e-08	1.51805e-08	-2.57306e-08	1.25981e-08	-2.22789e-08	-3.2666e-08	-3.0876e-08	4.99469e-08	-3.68421e-08	-3.58413e-09	7.63004e-09	4.94822e-14
1.71229e-08	1.56259e-08	-2.70592e-08	-5.12711e-08	-5.8003e-08	-1.29506e-08	6.12458e-08	3.46981e-09	3.48928e-08	5.7458e-08	3.28569e-08	-5.92751e-08	3.05657e-08	-2.88941e-08	8.65088e-08	-1.90193e-08	3.20162e-08	2.75371e-08	-2.16921e-08	-9.23523e-08	2.09414e-08	-2.53139e-08	1.30487e-08	-2.24305e-08	-3.21099e-08	-3.10636e-08	5.00229e-08	-3.68567e-08	-3.59799e-09	7.62242e-09	4.83834e-14
1.38498e-08	1.56278e-08	-2.67055e-08	-5.56534e-08	-5.60663e-08	-1.28446e-08	6.12471e-08	3.51686e-09	3.48321e-08	5.74516e-08	2.00971e-08	-6.31981e-08	3.08107e-08	-2.47457e-08	8.64863e-08	-1.90517e-08	3.14039e-08	2.75815e-08	-2.17954e-08	-9.23471e-08	1.95333e-08	-2.51385e-08	1.39536e-08	-2.21072e-08	-3.20673e-08	-2.19955e-08	4.99832e-08	-3.68627e-08	-3.58762e-09	7.59072e-09	4.75216e-14
1.42372e-08	1.90232e-08	-2.65506e-08	-5.22037e-08	-5.69844e-08	-1.24055e-08	6.12733e-08	3.5001e-09	3.48996e-08	5.70422e-08	3.24563e-08	-6.05518e-08	3.02785e-08	-2.89292e-08	4.00268e-08	-1.89733e-08	3.14014e-08	2.68092e-08	-2.17458e-08	-9.23997e-08	1.90642e-08	-2.51148e-08	1.39678e-08	-2.22914e-08	-3.21683e-08	-2.7678e-08	4.43104e-08	-3.68555e-08	-3.46525e-09	7.5806e-09	4.16637e-14
1.50993e-08	1.82134e-08	-2.60988e-08	-5.33628e-08	-5.72017e-08	-1.25453e-08	6.12707e-08	3.47831e-09	3.55738e-08	5.67575e-08	2.28597e-08	-6.10972e-08	3.02371e-08	-3.36194e-08	4.43027e-08	-1.72778e-08	3.14531e-08	2.64654e-08	-2.15057e-08	-9.23834e-08	2.01362e-08	-2.52085e-08	1.41095e-08	-2.22337e-08	-3.22035e-08	-1.87893e-08	4.33128e-08	-3.68598e-08	-3.32244e-09	7.58283e-09	4.14468e-14
1.4345e-08	1.65948e-08	-2.60799e-08	-4.81714e-08	-5.69744e-08	-1.24015e-08	6.13285e-08	3.50891e-09	3.41623e-08	5.73124e-08	2.87482e-08	-6.07679e-08	3.01669e-08	-2.84576e-08	4.70292e-08	-1.82231e-08	3.13578e-08	2.51759e-08	-2.17602e-08	-9.2423e-08	1.88553e-08	-2.52192e-08	1.45602e-08	-2.22194e-08	-3.19859e-08	-2.4163e-08	4.30173e-08	-3.688e-08	-3.30673e-09	7.57012e-09	4.11056e-14
1.48606e-08	1.68041e-08	-2.62117e-08	-4.94591e-08	-5.71813e-08	-1.22919e-08	6.13294e-08	3.50784e-09	3.44602e-08	5.7185e-08	2.74668e-08	-6.03887e-08	3.01439e-08	-2.77758e-08	4.43294e-08	-1.75528e-08	3.14596e-08	2.59387e-08	-2.17173e-08	-9.23943e-08	1.92386e-08	-2.5219e-08	1.4394e-08	-2.21893e-08	-3.17892e-08	-2.39703e-08	4.05059e-08	-3.68686e-08	-3.03855e-09	7.57127e-09	4.06713e-14
1.52252e-08	1.69516e-08	-2.61954e-08	-5.14791e-08	-2.67839e-08	-1.22549e-08	6.12029e-08	3.50153e-09	3.52118e-08	5.7062e-08	2.60806e-08	-6.06415e-08	3.01941e-08	-3.46835e-08	4.44455e-08	-1.87271e-08	3.14587e-08	2.63852e-08	-2.17446e-08	-9.23773e-08	1.94357e-08	-2.52096e-08	1.42053e-08	-2.17169e-08	-3.15738e-08	-2.39583e-08	3.60128e-08	-3.68647e-08	-5.72666e-09	7.23702e-09	3.84662e-14
1.48884e-08	1.69842e-08	-2.61553e-08	-4.96883e-08	-3.25583e-08	-1.34512e-08	6.12698e-08	3.497e-09	3.48164e-08	5.70482e-08	2.71235e-08	-6.05132e-08	1.53582e-08	-2.81171e-08	4.41268e-08	-1.84069e-08	3.14383e-08	2.65124e-08	-2.17556e-08	-9.23628e-08	1.92757e-08	-2.48985e-08	1.41653e-08	-2.21365e-08	-2.75024e-08	-2.35338e-08	3.82559e-08	-3.68707e-08	-4.37225e-09	5.3383e-09	3.74054e-14
1.49723e-08	1.65987e-08	-8.6831e-09	-4.97995e-08	-3.47252e-08	-1.54042e-08	6.13131e-08	3.50183e-09	3.45158e-08	5.71103e-08	2.72404e-08	-6.04323e-08	1.16539e-08	-3.00282e-08	4.42532e-08	-1.72684e-08	3.14751e-08	2.64569e-08	-2.17695e-08	-8.84556e-08	1.92619e-08	-2.5193e-08	1.38097e-08	-2.21925e-08	-2.3227e-08	-2.38235e-08	3.8124e-08	-3.21047e-08	-2.88998e-09	6.24756e-09	3.57273e-14
1.50642e-08	1.67294e-08	-1.33134e-08	-4.99103e-08	-3.53095e-08	-1.4407e-08	6.1311e-08	3.4992e-09	3.49004e-08	5.71024e-08	2.66804e-08	-6.04539e-08	1.23665e-08	-2.93174e-08	4.40217e-08	-1.73843e-08	3.14553e-08	2.64181e-08	-2.17624e-08	-8.85765e-08	1.92927e-08	-2.35625e-08	1.31981e-08	-2.26667e-08	-2.47715e-08	-2.3109e-08	2.29795e-08	-3.37177e-08	-6.06943e-09	6.79496e-09	3.50162e-14
1.48771e-08	1.6782e-08	-1.40651e-08	-4.99288e-08	-3.70056e-08	-1.43673e-08	6.13215e-08	3.49816e-09	3.4245e-08	5.71019e-08	2.6666e-08	-6.04412e-08	1.38313e-08	-2.96163e-08	4.42896e-08	-1.76306e-08	3.14719e-08	2.64522e-08	-2.17611e-08	-5.78872e-08	1.9281e-08	-2.51073e-08	1.37095e-08	-2.21331e-08	-2.46002e-08	-2.3849e-08	2.89466e-08	-3.40734e-08	-3.48599e-09	5.94557e-09	3.10955e-14
1.49005e-08	1.68125e-08	-1.27591e-08	-4.98627e-08	-3.7099e-08	-1.42452e-08	6.13108e-08	3.5041e-09	3.46265e-08	5.70903e-08	2.69055e-08	-6.04582e-08	1.39065e-08	-2.91671e-08	4.42542e-08	-1.78625e-08	3.21188e-08	2.64566e-08	-2.17556e-08	-5.73906e-08	1.92819e-08	-2.22927e-08	1.39048e-08	-2.24358e-08	-2.56787e-08	-2.34925e-08	1.82782e-08	-3.3815e-08	-3.41169e-09	5.81802e-09	3.04617e-14
1.49148e-08	1.68302e-08	-1.35322e-08	-4.99647e-08	-3.69265e-08	-1.42291e-08	1.1935e-08	3.5209e-09	3.4554e-08	5.70913e-08	2.67706e-08	-6.04484e-08	1.35482e-08	-2.94414e-08	4.42341e-08	-1.77936e-08	3.14239e-08	2.64549e-08	-2.16143e-08	-6.2243e-08	1.92927e-08	-2.23024e-08	1.37581e-08	-2.31984e-08	-2.29577e-08	-2.36185e-08	1.41246e-08	-3.38158e-08	-3.29237e-09	5.73062e-09	2.71512e-14
1.66809e-08	1.6802e-08	-1.30719e-08	-4.99571e-08	-3.62683e-08	-1.41036e-08	1.17875e-08	3.50362e-09	3.46547e-08	5.6902e-08	2.53344e-08	-6.07767e-08	1.42079e-08	-2.94932e-08	4.42338e-08	-1.78333e-08	3.0807e-08	2.63741e-08	-2.09889e-08	-5.9951e-08	1.93001e-08	-2.3485e-08	1.2452e-08	-1.91617e-08	-2.05586e-08	-2.37465e-08	2.21994e-08	-3.35939e-08	-3.53863e-09	5.52652e-09	2.679e-14
1.49561e-08	5.92718e-09	-1.40604e-08	-4.99021e-08	-3.68639e-08	-1.43063e-08	8.69254e-09	3.77788e-09	3.46522e-08	5.70904e-08	2.64781e-08	-6.07917e-08	1.40106e-08	-2.93678e-08	4.42742e-08	-1.78476e-08	3.18669e-08	2.64454e-08	-2.16589e-08	-5.89643e-08	1.93071e-08	-2.30948e-08	8.18045e-09	-1.95288e-08	-2.46174e-08	-2.36019e-08	1.77922e-08	-3.37119e-08	-3.39755e-09	5.41764e-09	2.64667e-14
1.58121e-08	6.38514e-09	-1.33306e-08	-4.98921e-08	-3.65202e-08	-1.41223e-08	7.37183e-09	3.7e-09	3.464e-08	5.70896e-08	2.61313e-08	-6.05627e-08	1.39808e-08	-2.93683e-08	4.42985e-08	-1.78478e-08	3.09227e-08	2.63556e-08	-2.158e-08	-5.89339e-08	1.9298e-08	-2.33666e-08	9.56035e-09	-1.88295e-08	-2.39443e-08	-2.36288e-08	1.8512e-08	-3.37664e-08	-3.43453e-09	5.69258e-09	2.63204e-14
1.56071e-08	7.00505e-09	-1.34758e-08	-4.98962e-08	-3.66033e-08	-1.42216e-08	1.65051e-09	3.57996e-09	3.46251e-08	5.70719e-08	2.63425e-08	-6.05323e-08	1.39226e-08	-2.93889e-08	4.42776e-08	-1.78533e-08	3.12243e-08	2.64103e-08	-2.14736e-08	-5.80217e-08	1.92969e-08	-2.31853e-08	1.00762e-08	-1.93165e-08	-2.31906e-08	-2.36425e-08	1.82159e-08	-3.37444e-08	-3.41794e-09	5.61004e-09	2.61676e-14
1.53498e-08	8.11922e-09	-1.36054e-08	-4.99164e-08	-3.65874e-08	-1.42431e-08	4.46654e-09	3.53324e-09	1.1645e-09	5.70797e-08	2.64166e-08	-6.05637e-08	1.39379e-08	-2.93661e-08	4.42811e-08	-1.78384e-08	3.12401e-08	2.63665e-08	-2.1453e-08	-5.81147e-08	1.92802e-08	-2.30992e-08	9.92132e-09	-1.91419e-08	-2.32928e-08	-2.36494e-08	1.83291e-08	-3.37547e-08	-3.42191e-09	5.66732e-09	2.5013e-14
1.53928e-08	8.48689e-09	-1.35009e-08	-2.45255e-08	-3.6607e-08	-1.42209e-08	7.17691e-09	3.55119e-09	1.61741e-08	5.71077e-08	2.60914e-08	-6.05782e-08	1.39311e-08	-2.93458e-08	4.29371e-08	-1.78274e-08	3.12423e-08	2.64115e-08	-2.16933e-08	-5.82013e-08	1.92874e-08	-2.32529e-08	9.44503e-09	-1.95016e-08	-2.29264e-08	-2.36165e-08	1.82906e-08	-3.37415e-08	-3.42669e-09	5.65733e-09	2.33032e-14
1.54084e-08	8.40137e-09	-1.34769e-08	-2.60967e-08	-3.66045e-08	-1.421e-08	5.54646e-09	3.57819e-09	1.68928e-08	4.4607e-08	2.62502e-08	-6.05766e-08	1.3738e-08	-2.93531e-08	4.38619e-08	-1.78324e-08	3.11139e-08	2.63991e-08	-2.16374e-08	-3.97629e-08	1.9287e-08	-2.31877e-08	1.35731e-08	-1.92905e-08	-2.30371e-08	-2.33526e-08	1.8135e-08	-3.36483e-08	-3.42928e-09	5.65287e-09	2.04431e-14
1.48242e-08	8.86936e-09	-1.34e-08	-2.8676e-08	-3.66686e-08	-1.41995e-08	6.95057e-09	3.56857e-09	1.75485e-08	4.49243e-08	2.617e-08	-6.05692e-08	1.39098e-08	-2.93455e-08	4.36628e-08	-1.7556e-08	3.1348e-08	2.6398e-08	-2.16541e-08	-1.9473e-08	1.92916e-08	-2.08688e-08	1.33577e-08	-1.91554e-08	-2.31296e-08	-2.35901e-08	1.8295e-08	-3.35121e-08	-3.4215e-09	5.68131e-09	1.93304e-14
1.47298e-08	9.08707e-09	-1.34137e-08	-1.64971e-08	-3.66066e-08	-1.42246e-08	7.34351e-09	3.74917e-09	1.4108e-08	4.96602e-08	2.61479e-08	-5.19435e-08	1.39124e-08	-2.93314e-08	4.30885e-08	-1.68291e-08	3.13165e-08	2.63909e-08	-2.15495e-08	-1.8729e-08	1.92952e-08	-2.17527e-08	9.28434e-09	-1.95754e-08	-2.31239e-08	-2.3547e-08	1.80174e-08	-3.34787e-08	-3.42672e-09	5.94541e-09	1.79917e-14
1.40122e-08	8.87196e-09	-1.341e-08	-1.82186e-08	-3.66572e-08	-1.43316e-08	6.97099e-09	3.62596e-09	1.44292e-08	4.67811e-08	2.60172e-08	-4.71252e-08	1.39122e-08	-2.93313e-08	4.32512e-08	-1.717e-08	3.13247e-08	2.63775e-08	-2.1551e-08	-2.66107e-08	1.92925e-08	-2.24092e-08	1.01508e-08	-1.93298e-08	-2.31189e-08	-2.3477e-08	1.80405e-08	-3.349e-08	-3.42658e-09	6.00669e-09	1.76925e-14
1.37539e-08	8.78668e-09	-1.34208e-08	-1.86817e-08	-3.67068e-08	-1.44537e-08	6.84583e-09	3.61423e-09	1.34025e-08	4.8358e-08	2.60853e-08	-4.59543e-08	1.38928e-08	-2.93335e-08	4.3316e-08	-1.72888e-08	3.13063e-08	2.63746e-08	-2.15903e-08	-1.73659e-08	1.92909e-08	-2.25534e-08	1.11358e-08	-1.94091e-08	-2.31186e-08	-2.34854e-08	1.81276e-08	-3.34505e-08	-3.42653e-09	6.06358e-09	1.73578e-14
1.38872e-08	8.86114e-09	-1.33864e-08	-1.98331e-08	-3.66272e-08	-1.46521e-08	6.90015e-09	3.64204e-09	1.38524e-08	4.87409e-08	2.61266e-08	-4.55032e-08	1.39206e-08	-2.9396e-08	4.33408e-08	-1.74714e-08	3.12753e-08	2.63711e-08	-2.15644e-08	-1.83659e-08	1.25279e-08	-2.2078e-08	1.08424e-08	-1.95037e-08	-2.33822e-08	-2.34229e-08	1.3191e-08	-3.34646e-08	-3.42669e-09	6.11893e-09	1.708e-14
1.40551e-08	8.84773e-09	-1.34212e-08	-1.91705e-08	-3.66497e-08	-1.44857e-08	6.84079e-09	3.62816e-09	1.3283e-08	4.86661e-08	2.60794e-08	-9.24778e-09	1.39058e-08	-2.93443e-08	4.32656e-08	-1.74616e-08	3.12872e-08	2.63729e-08	-2.15773e-08	-1.93734e-08	1.53413e-08	-2.21938e-08	1.01452e-08	-1.93624e-08	-2.33005e-08	-2.34399e-08	1.65099e-08	-3.34402e-08	-3.42706e-09	6.03667e-09	1.52307e-14
1.39934e-08	8.85476e-09	-1.34094e-08	-1.84058e-08	-3.66783e-08	-1.46237e-08	6.95972e-09	3.61677e-09	1.31029e-08	4.82161e-08	2.60145e-08	-6.74118e-09	1.39021e-08	-2.9353e-08	4.32758e-08	-1.74031e-08	3.12897e-08	2.63711e-08	-2.15732e-08	-1.9169e-08	1.35595e-08	-2.25112e-08	1.091e-08	-1.93897e-08	-2.31956e-08	-2.34683e-08	8.59725e-09	-3.34201e-08	-3.427e-09	6.06436e-09	1.48838e-14
1.40243e-08	8.84109e-09	-1.34175e-08	-1.84271e-08	-3.66705e-08	-1.4599e-08	6.90421e-09	3.61681e-09	1.35275e-08	4.8225e-08	2.60865e-08	-6.04861e-09	1.39017e-08	-2.93412e-08	4.3263e-08	-1.73911e-08	3.12798e-08	2.63709e-08	-2.15723e-08	-1.96304e-08	1.35696e-08	-2.23385e-08	1.0528e-08	-1.94088e-08	-2.31938e-08	-2.34171e-08	6.23287e-09	-3.33527e-08	-3.42716e-09	6.26538e-09	1.48509e-14
1.40055e-08	8.82571e-09	-1.34095e-08	-1.81142e-08	-3.66743e-08	-1.45926e-08	6.88304e-09	3.61656e-09	1.33011e-08	4.8083e-08	2.60594e-08	-5.33056e-09	1.39062e-08	-2.93484e-08	4.32731e-08	-1.73623e-08	3.12875e-08	2.63675e-08	-2.15721e-08	-1.93692e-08	1.11867e-08	-2.22676e-08	1.06231e-08	-1.93934e-08	-2.32134e-08	-2.34321e-08	6.96383e-09	-3.34216e-08	-3.42693e-09	6.14261e-09	1.4753e-14
1.40055e-08	8.82571e-09	-1.34095e-08	-1.81142e-08	-3.66743e-08	-1.45926e-08	6.88304e-09	3.61656e-09	1.33011e-08	4.8083e-08	2.60594e-08	-5.33056e-09	1.39062e-08	-2.93484e-08	4.32731e-08	-1.73623e-08	3.12875e-08	2.63675e-08	-2.15721e-08	-1.93692e-08	1.11867e-08	-2.22676e-08	1.06231e-08	-1.93934e-08	-2.32134e-08	-2.34321e-08	6.96383e-09	-3.34216e-08	-3.42693e-09	6.14261e-09	1.4753e-14
-3.31402e-09	8.8443e-09	-1.34112e-08	-1.83173e-08	-3.6676e-08	-1.65887e-08	6.90914e-09	3.61616e-09	1.3319e-08	3.16403e-08	2.60722e-08	-5.98678e-09	1.40021e-08	-2.93518e-08	4.33127e-08	-1.73186e-08	3.12864e-08	2.54021e-08	-2.1583e-08	-1.91006e-08	1.32397e-08	-2.23057e-08	1.07237e-08	-1.93939e-08	-2.31873e-08	-2.34336e-08	6.31943e-09	-3.3413e-08	-3.42691e-09	6.13444e-09	1.33246e-14
9.5422e-09	8.83764e-09	-1.34114e-08	-1.821e-08	-3.66745e-08	-1.54566e-08	6.90113e-09	3.61986e-09	1.33707e-08	3.47968e-08	1.04461e-08	-5.83032e-09	1.58504e-08	-2.93496e-08	4.33332e-08	-1.73633e-08	3.12873e-08	2.63343e-08	-2.16115e-08	-1.94598e-08	1.23471e-08	-2.22889e-08	1.05945e-08	-1.3375e-08	-2.32154e-08	-2.33877e-08	8.03655e-09	-3.34092e-08	-3.42704e-09	6.1501e-09	1.29247e-14
1.21312e-08	8.83567e-09	-1.34723e-08	-1.83198e-08	-3.67176e-08	-1.57669e-08	6.89865e-09	3.61741e-09	1.33391e-08	2.92068e-08	1.74894e-08	-5.98904e-09	1.5985e-08	-2.93516e-08	2.71321e-08	-1.74318e-08	3.12876e-08	2.63449e-08	-2.15775e-08	-1.93752e-08	1.126e-08	-2.23049e-08	1.0579e-08	-1.06626e-08	-2.32305e-08	-2.3381e-08	7.92374e-09	-3.34118e-08	-3.42706e-09	6.15996e-09	1.16086e-14
6.688e-09	8.19855e-09	-1.36196e-08	-1.83116e-08	-3.67118e-08	-1.49345e-08	6.90919e-09	3.59117e-09	1.33085e-08	2.5667e-08	1.51959e-08	-6.28843e-09	1.49687e-08	-1.86864e-08	1.63972e-08	-1.6787e-08	3.12872e-08	2.3678e-08	-1.77619e-08	-1.93767e-08	1.09824e-08	-2.22956e-08	1.05354e-08	-1.1198e-08	-2.31607e-08	-2.34092e-08	7.73114e-09	-3.34123e-08	-3.42842e-09	6.14634e-09	9.88913e-15
6.57052e-09	8.20337e-09	-1.36663e-08	-1.832e-08	-3.67157e-08	-1.48768e-08	6.90663e-09	3.60366e-09	1.27106e-08	2.60045e-08	1.57644e-08	-6.1948e-09	1.49518e-08	-1.89447e-08	1.72883e-08	-1.62283e-08	3.12863e-08	2.40903e-08	-1.79255e-08	-1.93764e-08	4.15092e-09	-2.22947e-08	1.05148e-08	-1.12616e-08	-2.31765e-08	-2.34023e-08	8.19473e-09	-3.3412e-08	-3.42823e-09	6.14631e-09	9.85778e-15
7.37319e-09	8.47238e-09	-1.35914e-08	-1.8376e-08	-3.67394e-08	-1.50533e-08	6.90817e-09	3.88492e-09	1.30983e-08	2.67851e-08	1.47911e-08	-6.54111e-09	1.50329e-08	-1.88424e-08	1.73937e-08	-1.52399e-08	3.12843e-08	1.83252e-08	-1.76195e-08	-1.9314e-08	8.79681e-09	-2.22894e-08	1.05636e-08	-1.24534e-08	-2.32075e-08	-2.24324e-08	8.00185e-09	-3.34125e-08	-3.42729e-09	6.14646e-09	9.66477e-15
5.78687e-09	8.60104e-09	-1.36617e-08	-1.8328e-08	-3.67115e-08	-1.49508e-08	6.90707e-09	3.70633e-09	1.30972e-08	2.54488e-08	1.51953e-08	-6.3113e-09	1.52753e-08	-1.83625e-08	1.65847e-08	-1.42264e-08	3.12828e-08	2.17784e-08	-1.72827e-08	-1.92928e-08	1.08588e-08	-2.22932e-08	1.05477e-08	-1.07717e-08	-2.31949e-08	-2.17993e-08	8.05435e-09	-3.34125e-08	-3.42696e-09	6.14723e-09	9.6106e-15
6.25986e-09	8.56352e-09	-1.36258e-08	-1.83198e-08	-9.26551e-09	-1.5017e-08	6.90619e-09	3.6873e-09	1.31089e-08	2.60638e-08	1.41743e-08	-6.39308e-09	1.51081e-08	-1.71545e-08	1.51517e-08	-1.50051e-08	3.12851e-08	2.1133e-08	-1.82407e-08	-1.89779e-08	7.21512e-09	-2.23482e-08	1.05535e-08	-1.11717e-08	-2.32e-08	-2.30874e-08	8.03877e-09	-3.34126e-08	-3.42662e-09	6.15743e-09	8.28453e-15
5.41125e-09	8.15211e-09	-1.36305e-08	-1.83148e-08	-4.21396e-09	-1.50093e-08	6.9059e-09	3.77964e-09	1.25085e-08	2.6579e-08	1.46368e-08	-6.35453e-09	1.5017e-08	-1.65942e-08	1.64161e-08	-1.50689e-08	3.12946e-08	2.18269e-08	-1.79632e-08	-1.87975e-08	9.24575e-09	-2.23002e-08	1.05355e-08	-1.16501e-08	-1.61337e-08	-2.28386e-08	8.03023e-09	-3.34836e-08	-1.73688e-09	6.14974e-09	8.0066e-15
5.79693e-09	8.28688e-09	-1.35623e-08	-1.83342e-08	-9.32454e-09	-1.50154e-08	6.89746e-09	3.74636e-09	1.24607e-08	2.63025e-08	1.46483e-08	-6.35124e-09	1.50428e-08	-1.76478e-08	1.61532e-08	-1.54161e-08	3.12931e-08	2.14895e-08	-1.78839e-08	-1.89859e-08	8.70251e-09	-2.23838e-08	1.05339e-08	-1.15752e-08	-1.7382e-08	-2.26944e-08	8.0089e-09	-1.15714e-08	3.4178e-10	6.14835e-09	7.13089e-15
5.77094e-09	7.75488e-09	-1.34327e-08	-1.83248e-08	-4.57792e-09	-1.50201e-08	5.9632e-09	3.76905e-09	1.20238e-08	2.69168e-08	1.39235e-08	-6.35498e-09	1.50602e-08	-1.73491e-08	1.61708e-08	-1.50261e-08	3.13438e-08	1.35144e-08	-1.80079e-08	-1.86386e-08	9.35734e-09	-2.23397e-08	1.05454e-08	-1.13401e-08	-1.8348e-08	-2.23169e-08	8.04077e-09	-8.43567e-09	-1.63859e-09	6.14928e-09	6.6986e-15
5.77094e-09	7.75488e-09	-1.34327e-08	-1.83248e-08	-4.57792e-09	-1.50201e-08	5.9632e-09	3.76905e-09	1.20238e-08	2.69168e-08	1.39235e-08	-6.35498e-09	1.50602e-08	-1.73491e-08	1.61708e-08	-1.50261e-08	3.13438e-08	1.35144e-08	-1.80079e-08	-1.86386e-08	9.35734e-09	-2.23397e-08	1.05454e-08	-1.13401e-08	-1.8348e-08	-2.23169e-08	8.04077e-09	-8.43567e-09	-1.63859e-09	6.14928e-09	6.6986e-15
5.75645e-09	6.17603e-09	-1.3471e-08	-1.83376e-08	-6.79261e-09	-1.50086e-08	5.61857e-09	3.75082e-09	1.25934e-08	2.6698e-08	1.42399e-08	-6.36388e-09	1.50824e-08	-1.74294e-08	1.5972e-08	-1.50484e-08	3.13235e-08	1.26044e-08	-1.79613e-08	-1.87077e-08	9.06941e-09	-2.23599e-08	1.05454e-08	-1.13014e-08	-1.78096e-08	-2.20371e-08	8.03299e-09	-7.04174e-09	-1.34112e-09	6.14949e-09	6.62383e-15
5.76494e-09	6.80057e-09	-1.34737e-08	-1.83286e-08	-6.18586e-09	-1.50163e-08	5.9556e-09	3.75379e-09	1.21338e-08	2.68657e-08	1.43007e-08	-6.36279e-09	1.50761e-08	-1.73395e-08	1.61749e-08	-1.50406e-08	3.13446e-08	9.25279e-09	-1.79584e-08	-1.86939e-08	9.16598e-09	-2.23308e-08	1.05417e-08	-1.13569e-08	-1.75587e-08	-2.19905e-08	8.03534e-09	-6.0747e-09	-1.58423e-09	6.15015e-09	6.5366e-15
5.76274e-09	6.10683e-09	-1.34526e-08	-1.83259e-08	-7.20711e-09	-1.50161e-08	5.62619e-09	3.76157e-09	1.21433e-08	2.68182e-08	1.4124e-08	-6.361e-09	1.50669e-08	-1.74583e-08	1.61688e-08	-1.50198e-08	3.14172e-08	1.00609e-08	-1.79756e-08	-1.87185e-08	9.17965e-09	-2.23377e-08	1.0544e-08	-1.13456e-08	-1.09409e-08	-2.20256e-08	8.04116e-09	-6.12102e-09	-1.76451e-09	6.14989e-09	6.36879e-15
5.82545e-09	2.41901e-09	-1.34779e-08	-1.83314e-08	-6.52676e-09	-1.50931e-08	5.9705e-09	3.74517e-09	1.20908e-08	2.54604e-08	1.4247e-08	-5.58223e-09	1.50819e-08	-3.85655e-09	1.6116e-08	-1.49102e-08	3.13664e-08	9.71054e-09	-1.79654e-08	-1.86832e-08	6.61893e-09	-2.23394e-08	7.87301e-09	-1.13177e-08	-1.74987e-08	-1.82185e-08	7.96236e-09	-1.71122e-09	-1.68013e-09	6.16747e-09	5.8587e-15
5.81761e-09	5.84697e-09	-1.50307e-08	-1.8332e-08	-6.3156e-09	-8.5431e-09	6.16972e-09	3.76004e-09	1.20701e-08	1.93943e-08	1.42446e-08	-6.06231e-09	1.50818e-08	-1.45446e-09	1.60962e-08	-1.43372e-08	3.11725e-08	1.02978e-08	-1.79316e-08	-7.42502e-09	4.966e-09	-2.23416e-08	9.40734e-09	-1.13215e-08	-1.76857e-08	-1.80945e-08	8.21645e-09	-4.54676e-09	-1.66587e-09	7.03867e-09	5.22642e-15
5.79025e-09	6.96111e-09	-1.37641e-08	-1.83075e-08	-6.56009e-09	-6.21398e-09	4.15419e-09	3.74567e-09	1.21112e-08	1.98334e-08	1.42266e-08	-6.82562e-09	1.50802e-08	-5.42734e-10	1.61661e-08	-1.50063e-08	3.06082e-08	1.02502e-08	-1.80568e-08	-9.36296e-09	9.15793e-09	-2.23411e-08	4.73226e-09	-1.13215e-08	-1.67215e-08	-1.52329e-08	8.00973e-09	-2.12763e-09	-1.74249e-09	6.5665e-09	5.03849e-15
5.79028e-09	6.85652e-09	-1.39476e-08	-1.83158e-08	-6.4677e-09	-7.50784e-09	4.63612e-09	3.75059e-09	1.21093e-08	1.97343e-08	1.42377e-08	-6.94725e-09	1.50811e-08	-1.37844e-09	1.6128e-08	-1.47699e-08	3.07136e-08	1.0279e-08	-1.80508e-08	-9.38268e-09	5.5029e-09	-2.23413e-08	6.629e-09	-1.13254e-08	-1.59548e-08	-1.54418e-08	8.06032e-09	-2.50864e-09	-1.70535e-09	6.53486e-09	5.01331e-15
5.78531e-09	6.72317e-09	-1.37735e-08	-1.83162e-08	-6.48951e-09	-3.74116e-09	5.02814e-09	3.75192e-09	1.21024e-08	1.95306e-08	1.4267e-08	-6.71124e-09	1.50669e-08	-3.22968e-09	8.44363e-09	-1.24668e-08	3.0716e-08	1.02212e-08	-1.80468e-08	-8.18408e-09	8.68362e-09	-2.23415e-08	6.82244e-09	-1.13185e-08	-1.56612e-08	-1.61665e-08	8.06679e-09	-3.55875e-09	-1.66139e-09	6.66633e-09	4.76137e-15
5.79119e-09	6.64793e-09	-1.39079e-08	-1.8246e-08	-6.47742e-09	-4.09702e-09	4.62372e-09	3.71371e-09	1.21033e-08	1.90249e-08	1.42424e-08	-6.69887e-09	1.50583e-08	-2.88418e-09	4.78621e-09	-1.31912e-08	3.07218e-08	1.03259e-08	-1.8077e-08	-7.69614e-09	8.11443e-09	-2.2339e-08	6.50907e-09	-1.13129e-08	-1.60623e-08	-1.59336e-08	8.11439e-09	-2.80019e-09	-1.73335e-09	6.88187e-09	4.69375e-15
5.79979e-09	5.60725e-09	-1.38978e-08	-1.82892e-08	-6.48224e-09	-1.8659e-09	5.32226e-09	3.75277e-09	1.21002e-08	1.93608e-08	1.42568e-08	-6.647e-09	1.50389e-08	-2.12408e-09	4.96208e-09	-1.36199e-08	3.06509e-08	1.02677e-08	-1.80561e-08	-7.44488e-09	8.42086e-09	-1.28685e-08	7.39729e-09	-1.13154e-08	-1.61831e-08	-1.588e-08	8.04212e-09	-3.5736e-09	-1.69391e-09	6.6921e-09	4.37492e-15
3.52347e-09	-1.94401e-09	-1.39483e-08	-1.83428e-08	-6.00318e-09	-3.25746e-09	4.81371e-09	3.74854e-09	1.21383e-08	1.91336e-08	1.4254e-08	-6.68511e-09	1.49916e-08	-3.21856e-09	3.3529e-09	-1.45608e-08	3.07051e-08	8.57469e-09	-5.26084e-09	-8.11908e-09	8.87552e-09	-1.36962e-08	6.63571e-09	-1.13129e-08	-1.64814e-08	-1.60765e-08	6.31491e-09	-3.48811e-09	1.0146e-09	6.67424e-09	4.02676e-15
3.61867e-09	-5.98649e-10	-1.39405e-08	-1.83351e-08	-6.05078e-09	-3.1146e-09	4.91302e-09	3.74924e-09	1.21154e-08	1.91454e-08	1.42553e-08	-6.68494e-09	1.50172e-08	-2.69452e-09	3.35365e-09	-1.41277e-08	3.07109e-08	8.73299e-09	-6.57039e-09	-7.65962e-09	8.81276e-09	-1.40306e-08	6.67424e-09	-1.13135e-08	-1.62741e-08	-1.59234e-08	6.52417e-09	-3.52263e-09	-6.89969e-11	6.67371e-09	4.01957e-15
4.34035e-09	7.2133e-10	-1.39219e-08	-1.82864e-08	-6.29262e-09	-3.23447e-09	4.64834e-09	3.74997e-09	1.21398e-08	1.91415e-08	1.42558e-08	-6.67832e-09	1.50256e-08	-2.6396e-09	3.89965e-09	-1.38175e-08	3.07261e-08	7.06165e-09	-6.19536e-09	-7.54081e-09	9.49235e-09	-1.33353e-08	6.85473e-09	-1.13137e-08	-1.63949e-08	-1.59461e-08	7.0915e-09	-3.24401e-09	1.51039e-10	6.27119e-09	3.98913e-15
4.12765e-09	2.64922e-09	-1.39412e-08	-1.83061e-08	-6.36425e-09	-3.29966e-09	4.68773e-09	3.74931e-09	1.21955e-08	1.91645e-08	1.42581e-08	-6.6756e-09	1.5073e-08	-2.66016e-09	3.91721e-09	-1.37671e-08	3.07211e-08	7.85331e-09	-6.65629e-09	-5.35138e-09	9.22757e-09	-1.31906e-08	6.84991e-09	-8.40213e-09	-1.63548e-08	-1.59785e-08	6.56208e-09	-2.43076e-09	2.70948e-10	6.67883e-09	3.91546e-15
3.90756e-09	2.0328e-09	-1.39413e-08	-1.82955e-08	-6.31134e-09	-3.29786e-09	4.66213e-09	3.75093e-09	1.21593e-08	1.91581e-08	1.42597e-08	-6.67764e-09	1.50348e-08	-2.98238e-09	3.5019e-09	-1.38343e-08	3.07058e-08	6.85988e-09	-6.52007e-09	-3.4002e-09	9.15175e-09	-1.31907e-08	6.83278e-09	-9.0262e-09	-1.63338e-08	-1.59814e-08	6.68688e-09	-3.30513e-09	1.98278e-10	6.38159e-09	3.88488e-15
3.97565e-09	1.82095e-09	-6.56758e-09	-1.82976e-08	-6.33168e-09	-3.36957e-09	1.05258e-09	3.74988e-09	1.21654e-08	1.91306e-08	1.42614e-08	-6.67931e-09	1.51059e-08	-2.83662e-09	3.93258e-09	-1.38705e-08	3.07119e-08	7.50142e-09	-6.90778e-09	-5.04902e-09	9.17162e-09	-1.32154e-08	6.76691e-09	-8.53795e-09	-1.6277e-08	-1.59863e-08	6.57038e-09	-3.1909e-09	-1.324e-10	6.48394e-09	3.73581e-15
4.1349e-09	2.00483e-09	-6.53794e-09	-1.82909e-08	-6.33015e-09	-3.33385e-09	1.27422e-09	3.7504e-09	1.21877e-08	1.91558e-08	1.42596e-08	-6.67738e-09	1.50441e-08	-2.71529e-09	3.94515e-09	-1.38946e-08	3.07187e-08	7.31301e-09	-6.76746e-09	-4.41263e-09	7.1033e-09	-1.33475e-08	6.82649e-09	-8.95088e-09	-1.62893e-08	-1.59871e-08	6.5336e-09	-2.85548e-09	3.17731e-13	6.39943e-09	3.70147e-15
4.02028e-09	2.05455e-09	-7.10447e-09	-1.49333e-08	-6.32708e-09	-3.31869e-09	1.88009e-09	3.75012e-09	1.21694e-08	1.91523e-08	1.42645e-08	-6.6765e-09	1.51029e-08	-2.73509e-09	2.16314e-09	-1.40986e-08	3.06989e-08	7.41162e-09	-6.81523e-09	-4.52259e-09	8.63999e-09	-1.34537e-08	6.81666e-09	-8.71321e-09	-1.62865e-08	-1.5982e-08	5.77374e-09	-3.08967e-09	-2.824e-11	6.43818e-09	3.61179e-15
4.04948e-09	2.01996e-09	-6.23511e-09	-1.54709e-08	-6.32527e-09	-3.35676e-09	2.60322e-09	3.75037e-09	1.21736e-08	1.91495e-08	1.42631e-08	-6.67587e-09	1.50918e-08	-2.7489e-09	3.84658e-09	-1.39153e-08	3.07023e-08	7.38405e-09	-6.73363e-09	-4.30052e-09	7.25397e-09	-1.33208e-08	6.81595e-09	-8.7642e-09	-1.62908e-08	-1.59866e-08	6.41232e-09	-2.98173e-09	-1.03447e-12	6.42956e-09	3.60411e-15
4.07419e-09	1.9722e-09	-6.80628e-09	-1.58504e-08	-6.32745e-09	-3.32769e-09	2.97191e-09	3.74954e-09	1.21302e-08	7.66622e-09	1.42611e-08	-2.06186e-09	1.50858e-08	-2.32013e-09	3.10745e-09	-1.43705e-08	3.06966e-08	7.36732e-09	-6.81384e-09	-4.43016e-09	7.34786e-09	-1.33421e-08	6.82513e-09	-8.72496e-09	-1.62382e-08	-1.58613e-08	5.25076e-09	-2.80478e-09	1.78255e-10	6.38369e-09	3.26353e-15
4.03756e-09	2.05323e-09	-7.12666e-09	-1.59491e-08	-6.32209e-09	-3.33379e-09	2.84667e-09	3.74977e-09	1.21674e-08	9.32744e-09	1.42813e-08	-2.12313e-09	1.5064e-08	-2.60769e-09	2.57732e-09	-1.41181e-08	3.06943e-08	7.30844e-09	-6.7795e-09	-4.49154e-09	7.64209e-09	-1.33209e-08	6.82154e-09	-8.71915e-09	-1.4193e-08	-1.57765e-08	5.43884e-09	-2.85198e-09	1.07181e-10	6.43209e-09	3.23166e-15
4.04141e-09	2.00767e-09	-6.89072e-09	-1.5877e-08	-6.32422e-09	-3.33e-09	2.16206e-09	3.74994e-09	1.21458e-08	8.87664e-09	1.42653e-08	-3.49477e-09	1.50667e-08	-2.43621e-09	2.71828e-09	-1.40389e-08	3.06986e-08	7.33994e-09	-6.79868e-09	-4.52927e-09	7.38328e-09	-1.33823e-08	6.81494e-09	-8.72413e-09	-1.1959e-08	-1.58725e-08	5.74719e-09	-2.86483e-09	1.14131e-10	6.4129e-09	3.16569e-15
4.0625e-09	2.03734e-09	-6.98911e-09	-1.57931e-08	-6.34263e-09	-1.51124e-09	2.62072e-09	3.73882e-09	1.21523e-08	9.54222e-09	1.42674e-08	-4.09197e-09	1.50903e-08	-2.46585e-09	2.70521e-09	-1.41261e-08	3.07e-08	4.62182e-09	-6.76744e-09	-4.48139e-09	7.69245e-09	-1.33595e-08	6.54161e-09	-5.1726e-09	-1.17656e-08	-1.45615e-08	5.88761e-09	-2.88301e-09	-3.95796e-11	6.42554e-09	3.05364e-15
4.05985e-09	2.01069e-09	-7.01072e-09	-1.57764e-08	-6.39516e-09	1.62084e-10	2.35484e-09	3.73715e-09	1.21566e-08	9.23208e-09	1.4295e-08	-3.96343e-09	1.54106e-08	-2.52514e-09	2.47985e-09	-1.4195e-08	3.06986e-08	2.69697e-09	-6.75809e-09	-4.50981e-09	7.71359e-09	-1.33703e-08	6.56672e-09	-5.89176e-09	-1.23132e-08	-1.38038e-08	5.81032e-09	-2.87492e-09	2.58199e-11	6.4126e-09	3.04068e-15
4.06067e-09	2.00415e-09	-7.03942e-09	-1.5782e-08	-6.39225e-09	3.34158e-10	2.51197e-09	3.73707e-09	1.21553e-08	8.9714e-09	1.42934e-08	-4.15563e-09	1.53336e-08	-2.51722e-09	2.4915e-09	-1.42199e-08	3.06987e-08	2.56587e-09	-6.76643e-09	-4.50718e-09	7.82094e-09	-1.33634e-08	6.51071e-09	-5.71975e-09	-1.20382e-08	-1.36204e-08	5.96462e-09	-2.87972e-09	-1.88234e-11	6.41686e-09	3.02548e-15
4.05625e-09	1.64799e-09	-6.97479e-09	-1.57891e-08	-6.37866e-09	3.35849e-10	7.17139e-10	3.64422e-09	1.21345e-08	9.44866e-09	6.00665e-09	-4.83547e-09	1.53095e-08	-2.54962e-09	3.01497e-09	-1.41786e-08	2.8507e-08	5.09317e-09	-6.74655e-09	-4.51383e-09	7.68465e-09	-1.33637e-08	6.69813e-09	-6.482e-09	-1.15781e-08	-1.41254e-08	6.7767e-09	-2.88134e-09	-6.83281e-12	6.40162e-09	2.77649e-15
3.18021e-09	1.84638e-09	-6.98097e-09	-1.57842e-08	-6.3732e-09	-1.77161e-10	2.27633e-09	3.70758e-09	1.2149e-08	9.31414e-09	7.98989e-09	-4.14147e-09	8.89409e-09	-2.52363e-09	2.76289e-09	-1.42932e-08	2.92695e-08	5.00855e-09	-6.76047e-09	-4.50812e-09	7.68871e-09	-1.33623e-08	6.6296e-09	-4.83992e-09	-1.17718e-08	-1.38562e-08	5.87369e-09	-2.88011e-09	-5.40365e-12	6.40415e-09	2.65095e-15
2.41489e-09	1.89232e-09	-6.99204e-09	-1.57687e-08	-6.35592e-09	2.37643e-10	2.05094e-09	3.73373e-09	1.21186e-08	5.48262e-09	9.46308e-09	-4.4039e-09	8.19067e-09	-2.51928e-09	2.65069e-09	-1.33604e-08	2.9525e-08	4.18126e-09	-6.811e-09	-8.95724e-10	7.70536e-09	-3.82416e-09	6.61151e-09	-5.99008e-09	-1.2233e-08	-1.38582e-08	5.8976e-09	-2.87021e-09	1.11758e-11	6.40772e-09	2.42614e-15
3.4379e-09	2.04007e-09	-7.00991e-09	-1.57841e-08	-6.37873e-09	4.19572e-11	2.13407e-09	3.72362e-09	1.20866e-08	8.25219e-09	8.33332e-09	-4.06365e-09	9.40598e-09	-2.51933e-09	2.60744e-09	-1.40839e-08	1.95712e-08	4.44232e-09	-6.81365e-09	-4.49559e-09	7.69319e-09	-6.23125e-09	6.61101e-09	-5.91421e-09	-1.19081e-08	-1.42632e-08	5.9663e-09	-2.83696e-09	2.26649e-12	6.37393e-09	2.04909e-15
3.473e-09	1.95997e-09	-6.9911e-09	-1.57732e-08	-6.36473e-09	-8.68849e-11	1.97906e-09	3.71956e-09	1.21413e-08	7.41783e-09	8.26842e-09	-3.92208e-09	9.25633e-09	-2.52076e-09	2.65978e-09	-1.25755e-08	1.14887e-08	3.86504e-09	-6.79188e-09	-2.86783e-09	7.66616e-09	-6.33107e-09	6.62622e-09	-5.72328e-09	-1.19653e-08	-1.38853e-08	5.97505e-09	-2.84643e-09	3.37771e-12	6.38403e-09	1.71261e-15
3.33607e-09	2.04938e-09	-6.99159e-09	-1.57689e-08	-6.36567e-09	-5.6996e-11	2.07475e-09	3.7206e-09	1.2128e-08	7.67555e-09	8.87305e-09	-3.90136e-09	8.4761e-09	-2.51768e-09	2.63534e-09	-1.05142e-08	1.14378e-08	4.10005e-09	-6.8246e-09	-3.24046e-09	7.69164e-09	-5.51551e-09	6.62261e-09	-5.79178e-09	-1.20764e-08	-1.39958e-08	5.99887e-09	-2.85627e-09	2.16631e-12	6.37256e-09	1.66534e-15
3.19791e-09	2.0277e-09	-7.04645e-09	-1.58014e-08	-6.36585e-09	-9.74913e-11	2.12369e-09	3.7208e-09	1.21109e-08	7.4445e-09	8.6149e-09	-3.81558e-09	8.49129e-09	-2.51826e-09	2.63566e-09	-1.12365e-08	7.29204e-09	4.01936e-09	-6.82039e-09	-3.38455e-09	7.65963e-09	-5.10404e-09	6.62701e-09	-5.86022e-09	-1.20755e-08	-1.46724e-08	6.01415e-09	-2.85349e-09	6.09791e-12	6.37558e-09	1.61142e-15
3.13528e-09	2.03024e-09	-4.74175e-09	-1.5774e-08	-6.4131e-09	-8.63311e-11	2.05067e-09	3.72029e-09	1.2121e-08	7.20171e-09	9.0533e-09	-3.84247e-09	8.67434e-09	-2.51913e-09	2.64339e-09	-1.03494e-08	8.57928e-09	3.52723e-09	-6.81952e-09	-3.46817e-09	7.69139e-09	-4.55048e-09	6.62123e-09	-5.77192e-09	-1.20485e-08	-1.45119e-08	5.9949e-09	-2.84863e-09	8.89144e-12	6.37004e-09	1.57763e-15
3.19469e-09	2.05161e-09	-5.61443e-09	-1.5786e-08	-6.37932e-09	-1.01727e-10	2.06158e-09	3.72151e-09	1.21065e-08	7.33747e-09	8.87895e-09	-3.84964e-09	8.58146e-09	-2.52064e-09	2.63888e-09	-9.69288e-09	8.2645e-09	3.34344e-09	-6.82135e-09	-3.31323e-09	7.6836e-09	-4.85691e-09	6.6229e-09	-5.77428e-09	-1.20402e-08	-1.43382e-08	6.01532e-09	-2.85146e-09	4.42079e-11	6.37201e-09	1.5612e-15
3.10963e-09	2.04524e-09	-5.73257e-09	-1.57826e-08	-6.39227e-09	-9.86014e-11	2.10526e-09	3.27001e-09	1.21111e-08	7.28559e-09	2.48714e-09	-3.88056e-09	7.63041e-09	-2.52004e-09	2.63782e-09	-1.05615e-08	8.21075e-09	3.1941e-09	-6.82174e-09	-3.3199e-09	7.68108e-09	-4.80674e-09	6.62348e-09	-5.77887e-09	-1.20313e-08	-1.42123e-08	6.00711e-09	-2.85043e-09	1.40862e-11	6.37301e-09	1.48199e-15
3.11094e-09	1.5629e-09	-5.92565e-09	-1.58276e-08	-6.40432e-09	-1.00347e-10	2.09148e-09	3.47487e-09	1.21099e-08	7.24871e-09	1.87767e-09	-3.85137e-09	8.51459e-09	-2.47625e-09	2.64085e-09	-1.0185e-08	8.24179e-09	3.1905e-09	-6.71308e-09	-4.00766e-09	7.64269e-09	-4.77667e-09	4.31656e-09	-5.77727e-09	-1.20345e-08	-1.42682e-08	6.01532e-09	-1.79452e-09	6.55075e-10	6.3689e-09	1.46339e-15
3.13319e-09	1.89408e-09	-5.65454e-09	-1.57899e-08	-6.40576e-09	-9.73577e-11	2.09772e-09	3.50035e-09	1.20994e-08	7.31861e-09	2.5173e-09	-3.87489e-09	7.97213e-09	-2.51644e-09	2.63683e-09	-9.90418e-09	8.29093e-09	3.08771e-09	-6.78782e-09	-3.33339e-09	7.68083e-09	-3.68959e-09	3.93212e-09	-5.77751e-09	-1.20305e-08	-1.42798e-08	6.01072e-09	-2.50715e-09	2.60865e-10	6.37198e-09	1.43728e-15
3.12436e-09	1.77816e-09	-5.45191e-09	-1.57902e-08	-6.375e-09	-9.88437e-11	2.11734e-09	3.57276e-09	1.2117e-08	7.27088e-09	2.70706e-09	-3.85732e-09	8.05562e-09	-2.51066e-09	2.63964e-09	-1.02074e-08	8.24131e-09	3.55616e-09	-6.79321e-09	-3.3508e-09	7.63729e-09	-2.05451e-09	3.09088e-09	-5.77476e-09	-1.20314e-08	-1.42486e-08	6.01172e-09	-2.7151e-09	1.00292e-09	6.36362e-09	1.43031e-15
3.02063e-09	1.84113e-09	-5.53618e-09	-1.58065e-08	-6.32206e-09	-9.33994e-11	2.09582e-09	3.57956e-09	1.21042e-08	7.27816e-09	2.85728e-09	-3.87293e-09	8.0568e-09	-2.49118e-09	2.63848e-09	-1.01476e-08	8.18973e-09	3.33399e-09	-6.796e-09	-3.35267e-09	7.67743e-09	-2.65992e-09	4.11923e-09	-5.77576e-09	-1.1992e-08	-3.15598e-09	6.17066e-09	-2.48534e-09	4.5809e-10	6.3423e-09	1.24431e-15
3.12925e-09	1.94072e-09	-5.41236e-09	-1.57939e-08	-6.36769e-09	-2.44852e-10	2.0996e-09	3.52843e-09	1.20798e-08	7.27886e-09	2.81665e-09	-3.86726e-09	1.74212e-09	-2.49767e-09	2.63959e-09	-1.0154e-08	8.27645e-09	3.47486e-09	-6.79864e-09	-3.41302e-09	7.6835e-09	-3.20951e-09	3.07249e-09	-5.77507e-09	-1.20617e-08	-3.24625e-09	6.12505e-09	-2.57321e-09	8.16353e-11	6.34824e-09	1.18194e-15
3.12152e-09	1.91779e-09	-5.31566e-09	-1.58072e-08	-6.36533e-09	-1.93472e-10	2.10228e-09	3.52865e-09	1.20814e-08	7.2839e-09	2.823e-09	-3.91793e-09	1.81951e-09	-2.48129e-09	2.63958e-09	-1.01455e-08	8.26358e-09	3.48454e-09	-6.79992e-09	-3.37952e-09	7.72052e-09	-3.13515e-09	3.1862e-09	-5.77552e-09	-1.20948e-08	-2.26609e-09	6.11306e-09	-2.52372e-09	9.95191e-11	6.33824e-09	1.17705e-15
3.12465e-09	1.90657e-09	-5.26467e-09	-1.5806e-08	-6.36336e-09	-1.56121e-10	2.10223e-09	3.52875e-09	1.20816e-08	7.28586e-09	2.82695e-09	-3.91664e-09	1.84431e-09	-2.47942e-09	2.63858e-09	-1.00574e-08	8.25321e-09	3.47873e-09	-6.79949e-09	-3.37714e-09	7.71653e-09	-3.00181e-09	3.21102e-09	-5.77642e-09	-1.20958e-08	-2.24508e-09	6.08824e-09	-2.54031e-09	1.63302e-10	6.30703e-09	1.17314e-15
3.13107e-09	1.88697e-09	-5.0377e-09	-1.58047e-08	-6.21403e-09	-1.63718e-10	2.10638e-09	3.5286e-09	1.20793e-08	7.28613e-09	2.7615e-09	-3.92488e-09	2.88446e-09	-2.48421e-09	2.63597e-09	-1.01206e-08	8.26545e-09	3.4801e-09	-2.41414e-09	-3.39047e-09	7.72408e-09	-3.09421e-09	3.23115e-09	-5.77594e-09	-1.20521e-08	-2.42348e-09	6.09106e-09	-2.54521e-09	1.34656e-10	6.31903e-09	1.1354e-15
3.12525e-09	1.92489e-09	-4.72385e-09	-1.58072e-08	-6.30427e-09	-1.33977e-10	2.10107e-09	3.5296e-09	1.20854e-08	7.28065e-09	2.80053e-09	-3.89988e-09	2.52727e-09	-2.47495e-09	2.63753e-09	-1.01083e-08	8.25422e-09	3.4727e-09	-1.4279e-09	-3.38363e-09	7.69046e-09	-3.09163e-09	3.33321e-09	-5.77645e-09	-1.20916e-08	-1.94701e-09	6.06344e-09	-2.54451e-09	2.15631e-10	6.32501e-09	1.1262e-15
3.12677e-09	1.91128e-09	-4.9666e-09	-1.58046e-08	-6.28607e-09	-1.22339e-10	2.10186e-09	3.53027e-09	1.20683e-08	7.28064e-09	2.80035e-09	-3.901e-09	2.56188e-09	-2.47443e-09	2.63213e-09	-9.71832e-09	8.2544e-09	3.47092e-09	-1.37962e-09	-3.38144e-09	7.70787e-09	-3.06697e-09	3.28116e-09	-5.77634e-09	-1.20637e-08	-2.0822e-09	6.06565e-09	-2.55379e-09	2.06001e-10	6.31783e-09	1.11967e-15
3.12757e-09	1.92363e-09	-4.93129e-09	-1.58038e-08	-6.25338e-09	-1.47908e-10	7.49135e-10	3.53927e-09	1.20783e-08	7.28166e-09	2.84132e-09	-3.89254e-09	2.46281e-09	-2.48865e-09	2.63307e-09	-9.91723e-09	8.24996e-09	3.47427e-09	-1.68667e-09	-3.38551e-09	7.70471e-09	-3.06079e-09	3.29274e-09	-5.77621e-09	-1.20737e-08	-1.9799e-09	6.06892e-09	-2.54982e-09	1.9722e-10	5.76378e-09	1.11312e-15
3.12477e-09	1.92329e-09	-2.77573e-09	-1.58112e-08	-6.23828e-09	-8.41976e-11	9.95591e-10	3.58441e-09	1.2078e-08	2.30199e-09	2.78713e-09	-1.72995e-09	2.46586e-09	-2.47557e-09	2.63531e-09	-9.92219e-09	8.2552e-09	3.48468e-09	-1.33046e-09	-3.27759e-09	7.70645e-09	-3.07695e-09	3.22647e-09	-5.77646e-09	-1.20934e-08	-2.26932e-09	6.05127e-09	-2.54573e-09	1.94571e-10	5.91688e-09	1.03845e-15
3.12477e-09	1.92329e-09	-2.77573e-09	-1.58112e-08	-6.23828e-09	-8.41976e-11	9.95591e-10	3.58441e-09	1.2078e-08	2.30199e-09	2.78713e-09	-1.72995e-09	2.46586e-09	-2.47557e-09	2.63531e-09	-9.92219e-09	8.2552e-09	3.48468e-09	-1.33046e-09	-3.27759e-09	7.70645e-09	-3.07695e-09	3.22647e-09	-5.77646e-09	-1.20934e-08	-2.26932e-09	6.05127e-09	-2.54573e-09	1.94571e-10	5.91688e-09	1.03845e-15
3.12477e-09	1.92329e-09	-2.77573e-09	-1.58112e-08	-6.23828e-09	-8.41976e-11	9.95591e-10	3.58441e-09	1.2078e-08	2.30199e-09	2.78713e-09	-1.72995e-09	2.46586e-09	-2.47557e-09	2.63531e-09	-9.92219e-09	8.2552e-09	3.48468e-09	-1.33046e-09	-3.27759e-09	7.70645e-09	-3.07695e-09	3.22647e-09	-5.77646e-09	-1.20934e-08	-2.26932e-09	6.05127e-09	-2.54573e-09	1.94571e-10	5.91688e-09	1.03845e-15
3.12497e-09	1.9235e-09	-2.81981e-09	-1.58112e-08	-6.23837e-09	-8.4353e-11	9.99235e-10	3.58414e-09	1.20777e-08	2.30205e-09	2.78957e-09	-1.75188e-09	2.46641e-09	-2.47702e-09	2.63516e-09	-9.92219e-09	8.25518e-09	3.36318e-09	-1.33325e-09	-3.27761e-09	7.71107e-09	-3.07644e-09	3.22792e-09	-5.77647e-09	-1.20926e-08	-2.2674e-09	6.05143e-09	-2.54573e-09	1.94584e-10	5.93896e-09	1.03829e-15
3.12505e-09	1.93915e-09	-2.82793e-09	-1.58107e-08	-6.23987e-09	-8.80755e-11	9.62834e-10	3.58455e-09	1.20773e-08	2.35761e-09	2.78792e-09	-1.73621e-09	2.46544e-09	-2.4777e-09	2.63476e-09	-9.92286e-09	8.25519e-09	3.36906e-09	-1.3541e-09	-3.28954e-09	7.70666e-09	-3.07638e-09	3.23809e-09	-5.77645e-09	-1.20927e-08	-2.17769e-09	6.05408e-09	-2.54634e-09	1.94354e-10	5.90087e-09	1.03788e-15
3.12511e-09	1.938e-09	-2.84401e-09	-1.58105e-08	-6.23887e-09	-8.69716e-11	9.4419e-10	3.58249e-09	1.20777e-08	2.36898e-09	2.79123e-09	-1.76679e-09	2.47122e-09	-2.47706e-09	2.63481e-09	-9.8966e-09	8.25487e-09	3.25438e-09	-1.35404e-09	-3.29022e-09	7.70582e-09	-3.07533e-09	3.23822e-09	-5.77645e-09	-1.20915e-08	-2.18174e-09	6.0539e-09	-2.54624e-09	1.96075e-10	5.90526e-09	1.03686e-15
3.1253e-09	1.93194e-09	-2.83306e-09	-1.58106e-08	-6.2392e-09	-8.78801e-11	1.00894e-09	3.58304e-09	1.20776e-08	2.36094e-09	2.7849e-09	-1.80096e-09	2.46796e-09	-2.47685e-09	2.63498e-09	-9.90891e-09	8.25514e-09	3.30293e-09	-1.35238e-09	-3.28827e-09	7.72571e-09	-3.07545e-09	3.23822e-09	-5.77647e-09	-1.20911e-08	-2.18889e-09	5.73937e-09	-2.32459e-09	1.96642e-10	5.90271e-09	1.033e-15
3.12166e-09	1.94171e-09	-2.8583e-09	-1.07797e-08	-6.23815e-09	-8.91217e-11	1.00418e-09	3.58249e-09	1.20778e-08	2.33053e-09	2.7916e-09	-1.77404e-09	2.46747e-09	-2.47746e-09	2.63477e-09	-9.8995e-09	8.25498e-09	3.31798e-09	-1.36049e-09	-3.28718e-09	7.70653e-09	-3.07648e-09	3.23909e-09	-5.77647e-09	-1.20913e-08	-2.14562e-09	6.05478e-09	-2.54613e-09	1.95722e-10	5.91382e-09	9.03548e-16
3.12523e-09	1.93521e-09	-2.83866e-09	-2.36828e-09	-6.2632e-09	-8.78057e-11	9.6399e-10	3.583e-09	1.20775e-08	2.37426e-09	2.78987e-09	-1.77348e-09	2.46792e-09	-2.47682e-09	2.635e-09	-9.90522e-09	3.76384e-09	3.29502e-09	-1.36501e-09	-3.28852e-09	7.70465e-09	-3.07751e-09	3.2387e-09	-5.77449e-09	-1.2091e-08	-2.22066e-09	5.88058e-09	-2.53216e-09	1.96095e-10	5.90064e-09	7.37237e-16
3.1252e-09	1.93424e-09	-2.85149e-09	-1.29958e-09	-6.24863e-09	-8.86268e-11	9.78683e-10	3.58298e-09	1.20769e-08	2.35975e-09	2.7899e-09	-1.78217e-09	2.46906e-09	-2.47679e-09	2.63491e-09	-9.91167e-09	3.74062e-09	3.32299e-09	-1.36344e-09	-3.28839e-09	7.71912e-09	-3.07848e-09	3.23697e-09	-5.77735e-09	-1.20908e-08	-2.17823e-09	5.78313e-09	-2.46344e-09	1.9535e-10	5.90469e-09	7.31944e-16
3.12475e-09	1.93423e-09	-2.84815e-09	-9.01218e-10	-6.24992e-09	-9.15712e-11	9.79335e-10	3.58256e-09	1.2077e-08	2.35998e-09	2.77133e-09	-1.78242e-09	2.46842e-09	-2.46754e-09	2.63491e-09	-9.90857e-09	3.83382e-09	3.31454e-09	-1.38819e-09	-3.01217e-09	7.7133e-09	-3.07821e-09	3.23748e-09	-5.77713e-09	-1.20955e-08	-2.18284e-09	5.81278e-09	-2.47646e-09	1.95313e-10	5.90398e-09	7.30271e-16
3.12485e-09	1.93416e-09	-2.84586e-09	-1.40386e-09	-6.25588e-09	-8.98856e-11	9.81494e-10	3.58271e-09	1.20771e-08	2.36099e-09	2.77246e-09	-1.7811e-09	2.46788e-09	-2.47582e-09	2.63491e-09	-9.90832e-09	3.02117e-09	3.30603e-09	-1.36506e-09	-3.12434e-09	7.7158e-09	-3.07749e-09	3.23771e-09	-5.7771e-09	-1.20917e-08	-2.19016e-09	5.82384e-09	-2.48547e-09	1.95755e-10	5.90393e-09	7.26685e-16
3.17412e-09	1.93417e-09	-2.84982e-09	-1.7412e-09	-6.20778e-09	-9.0548e-11	9.77422e-10	3.58395e-09	1.20775e-08	2.35893e-09	2.77834e-09	-1.78307e-09	2.4693e-09	-2.4714e-09	2.63577e-09	-6.76753e-09	3.34634e-09	3.31369e-09	-1.39985e-09	-3.02851e-09	7.71459e-09	-3.07779e-09	3.23716e-09	-5.77717e-09	-1.20925e-08	-2.18469e-09	5.82015e-09	-2.47864e-09	1.95569e-10	5.90426e-09	6.76665e-16
3.1622e-09	1.93371e-09	-2.84979e-09	-1.738e-09	-6.22849e-09	-9.04828e-11	9.77437e-10	3.58395e-09	1.20775e-08	2.35896e-09	2.77853e-09	-1.78293e-09	2.46927e-09	-2.47141e-09	2.6355e-09	-6.77799e-09	3.31873e-09	3.31282e-09	-1.39909e-09	-3.0322e-09	7.67553e-09	-3.07777e-09	3.23716e-09	-5.77689e-09	-1.2074e-08	-2.1857e-09	5.82017e-09	-2.47962e-09	1.9556e-10	5.90425e-09	6.75762e-16
3.16368e-09	1.93194e-09	-2.8489e-09	-1.60978e-09	-6.24436e-09	-8.9683e-11	9.8278e-10	2.25546e-09	1.20775e-08	2.36158e-09	2.81126e-09	-1.7828e-09	2.46941e-09	-2.47249e-09	2.25473e-09	-7.02805e-09	3.06247e-09	3.30591e-09	-1.36577e-09	-3.09906e-09	7.69065e-09	-3.07753e-09	3.23728e-09	-5.7708e-09	-1.20663e-08	-2.322e-09	5.82822e-09	-2.48914e-09	1.94319e-10	5.90346e-09	6.68932e-16
3.17763e-09	1.93678e-09	-2.84936e-09	-1.58895e-09	-6.24178e-09	-8.99576e-11	9.81941e-10	1.60926e-09	1.20778e-08	2.36087e-09	2.81525e-09	-1.78278e-09	2.47066e-09	-2.47216e-09	2.38681e-09	-6.97773e-09	3.14305e-09	3.31145e-09	-1.36027e-09	-3.00506e-09	7.71134e-09	-3.07761e-09	3.23731e-09	-5.7676e-09	-1.20829e-08	-2.23163e-09	5.84932e-09	-2.49326e-09	1.95073e-10	5.90345e-09	6.66869e-16
3.22343e-09	1.94038e-09	-2.95205e-09	-1.73513e-09	-6.24155e-09	-8.9767e-11	9.8218e-10	1.98981e-09	1.20779e-08	2.36307e-09	2.79422e-09	-1.78264e-09	2.47041e-09	-2.47266e-09	7.34572e-10	-6.89382e-09	3.10255e-09	3.39108e-09	-1.27759e-09	-2.9864e-09	7.70686e-09	-3.07804e-09	3.22293e-09	-5.77206e-09	-1.10143e-08	-2.23017e-09	5.8316e-09	-2.49167e-09	1.94824e-10	5.9113e-09	6.38232e-16
3.19928e-09	1.93488e-09	-3.03559e-09	-1.69467e-09	-6.24129e-09	-8.97686e-11	9.84511e-10	2.05587e-09	1.20779e-08	2.36102e-09	2.79094e-09	-1.78192e-09	2.47079e-09	-2.47352e-09	6.52753e-10	-6.90654e-09	3.12257e-09	3.35496e-09	-1.28631e-09	-3.02827e-09	7.70103e-09	-3.07794e-09	3.08891e-09	-5.77445e-09	-1.09668e-08	-2.21648e-09	5.82995e-09	-2.4898e-09	1.9489e-10	5.91268e-09	6.36852e-16
3.22485e-09	1.93518e-09	-2.13609e-09	-1.72176e-09	-6.19128e-09	-8.98481e-11	9.82083e-10	1.67331e-09	1.20778e-08	2.36771e-09	2.76625e-09	-1.66701e-09	2.47162e-09	-2.504e-09	1.00063e-09	-6.91181e-09	3.1262e-09	3.35246e-09	-1.27817e-09	-2.98626e-09	7.70362e-09	-3.07767e-09	2.45611e-09	-5.77201e-09	-1.12245e-08	-2.15802e-09	5.36642e-09	-2.4887e-09	1.68969e-10	5.91119e-09	6.27179e-16
3.21184e-09	1.93522e-09	-2.50989e-09	-1.71595e-09	-6.2331e-09	-8.98313e-11	9.82208e-10	1.80755e-09	1.20778e-08	2.36513e-09	2.78174e-09	-1.70253e-09	2.47101e-09	-2.48939e-09	1.11068e-09	-6.91023e-09	3.13369e-09	3.36681e-09	-1.28685e-09	-2.99194e-09	7.70397e-09	-3.07797e-09	1.67309e-09	-5.77234e-09	-1.1033e-08	-2.17604e-09	5.44951e-09	-2.49028e-09	1.8472e-10	5.91099e-09	6.23831e-16
3.21427e-09	1.93481e-09	-2.42704e-09	-1.71645e-09	-6.22788e-09	-8.98177e-11	9.82316e-10	2.03832e-09	1.20779e-08	2.36272e-09	1.95625e-09	-1.71157e-09	2.47071e-09	-2.47929e-09	3.35725e-10	-6.91376e-09	3.13261e-09	3.3625e-09	-1.32709e-09	-2.98774e-09	7.70407e-09	-1.58509e-09	1.95918e-09	-5.77235e-09	-1.10063e-08	-2.19103e-09	5.44655e-09	-2.49127e-09	1.89943e-10	5.91702e-09	6.12895e-16
1.54181e-09	1.93469e-09	-2.49424e-09	-1.71699e-09	-6.23362e-09	-8.98231e-11	9.82345e-10	1.9979e-09	1.20779e-08	2.36216e-09	2.51625e-09	-1.7216e-09	2.47093e-09	-2.48919e-09	4.5573e-10	-6.91724e-09	3.12865e-09	2.62778e-09	-1.30467e-09	-2.99059e-09	7.70626e-09	-2.19839e-09	1.30986e-09	-5.77378e-09	-1.09925e-08	-2.19528e-09	5.31363e-09	-2.49065e-09	1.8785e-10	5.92257e-09	6.02036e-16
1.5729e-09	1.93476e-09	-2.46089e-09	-1.71637e-09	-6.24161e-09	-8.98261e-11	9.84926e-10	2.00111e-09	1.20779e-08	2.36183e-09	2.422e-09	-1.71956e-09	2.47113e-09	-2.49034e-09	3.28562e-10	-6.92795e-09	3.12865e-09	2.63056e-09	-1.28178e-09	-2.98945e-09	7.70592e-09	-2.0707e-09	1.43839e-09	-5.7742e-09	-1.1011e-08	-2.19632e-09	5.24262e-09	-2.49017e-09	1.88688e-10	5.92162e-09	6.01069e-16
1.81502e-09	1.93573e-09	-2.44129e-09	-1.71187e-09	-6.23101e-09	-8.98053e-11	9.7976e-10	1.97387e-09	1.20762e-08	2.38112e-09	2.39748e-09	-1.72112e-09	1.12375e-09	-2.48428e-09	4.82496e-10	-6.91129e-09	3.1332e-09	2.6915e-09	-1.29728e-09	-2.98966e-09	7.70598e-09	-1.46095e-09	1.63141e-09	-5.77389e-09	-1.1013e-08	-2.20198e-09	5.31112e-09	-2.48975e-09	1.8793e-10	5.9233e-09	5.96129e-16
1.65955e-09	1.93556e-09	-2.40789e-09	-1.71002e-09	-6.23175e-09	-8.98108e-11	9.8243e-10	1.97486e-09	1.20766e-08	2.37617e-09	2.34492e-09	-1.72131e-09	1.28598e-09	-2.48693e-09	6.34161e-10	-6.91285e-09	3.1335e-09	2.67092e-09	-1.28495e-09	-2.98973e-09	7.70568e-09	-1.5122e-09	1.61458e-09	-5.7736e-09	-1.1009e-08	-2.19963e-09	5.30011e-09	-2.49035e-09	1.87955e-10	5.92338e-09	5.9551e-16
1.80734e-09	1.93251e-09	-2.43467e-09	-1.71202e-09	-6.23205e-09	-8.97384e-11	9.90598e-10	1.97566e-09	1.18313e-08	2.37774e-09	2.31893e-09	-1.72096e-09	8.84837e-10	-2.48142e-09	4.79714e-10	-6.91165e-09	3.13082e-09	2.70719e-09	-1.30114e-09	-2.97913e-09	7.68717e-09	-1.61194e-09	1.57238e-09	-5.77361e-09	-1.10097e-08	-2.19799e-09	5.31115e-09	-2.49039e-09	1.88779e-10	5.92365e-09	5.89283e-16
1.6984e-09	1.92499e-09	-2.39859e-09	-1.71255e-09	-6.23778e-09	-1.42107e-09	9.70181e-10	2.7605e-09	4.40293e-09	2.37768e-09	2.25112e-09	-1.7192e-09	1.36711e-09	-2.48947e-09	6.16252e-10	-6.91806e-09	3.1362e-09	2.74206e-09	-1.29197e-09	-2.97266e-09	5.29329e-09	-4.76055e-11	1.70626e-09	-5.77557e-09	-1.10713e-08	-2.19472e-09	5.26824e-09	-2.89686e-09	1.87062e-10	5.92166e-09	4.44922e-16
1.6806e-09	1.90559e-09	-2.40163e-09	-1.71274e-09	-6.24334e-09	-8.86784e-10	9.62865e-10	2.54305e-09	4.31709e-09	2.3837e-09	2.31882e-09	-1.71968e-09	1.35795e-09	-2.4905e-09	6.32732e-10	-6.90805e-09	3.13475e-09	2.7402e-09	-1.29328e-09	-2.98523e-09	5.4774e-09	-9.08493e-10	1.57165e-09	-5.82367e-09	-1.10555e-08	-2.19591e-09	5.2832e-09	-2.87945e-09	1.84944e-10	5.91562e-09	4.44548e-16
1.69516e-09	1.90033e-09	-2.40191e-09	-1.71246e-09	-6.2394e-09	-9.82656e-10	9.7335e-10	2.20385e-09	4.46456e-09	2.37745e-09	2.31047e-09	-1.72002e-09	1.28662e-09	-2.48975e-09	6.09859e-10	-6.93678e-09	3.13446e-09	2.7351e-09	-1.2927e-09	-2.97233e-09	5.26307e-09	-6.629e-10	1.69341e-09	-5.78862e-09	-1.10703e-08	-2.19607e-09	5.2749e-09	-2.68653e-09	1.86117e-10	5.90368e-09	4.40743e-16
1.70839e-09	1.90643e-09	-2.39995e-09	-1.71252e-09	-6.241e-09	-9.34172e-10	9.71601e-10	2.5045e-09	4.20294e-09	2.37796e-09	2.31515e-09	-1.71947e-09	1.28507e-09	-2.49219e-09	6.1762e-10	-6.9311e-09	3.13552e-09	2.73553e-09	-1.29315e-09	-2.92261e-09	5.176e-09	-3.99297e-10	1.66776e-09	-5.79793e-09	-1.10523e-08	-2.19734e-09	5.27878e-09	-2.69468e-09	1.85791e-10	5.90402e-09	4.38081e-16
1.71266e-09	1.90875e-09	-2.4571e-09	-1.71254e-09	-5.26569e-09	-6.96942e-10	9.69873e-10	2.37206e-09	4.54409e-09	2.37824e-09	2.30243e-09	-1.71977e-09	1.2704e-09	-2.48722e-09	6.16881e-10	-6.93649e-09	3.13461e-09	2.73778e-09	-1.29295e-09	-2.94566e-09	5.30046e-09	-4.42221e-10	1.66218e-09	-1.19638e-09	-1.10368e-08	-2.19637e-09	5.2788e-09	-2.65063e-09	1.86349e-10	5.8982e-09	3.97691e-16
1.69768e-09	1.90195e-09	-2.46257e-09	-1.1727e-09	-5.2314e-09	-7.37463e-10	9.63868e-10	2.43873e-09	4.4023e-09	2.37962e-09	2.30743e-09	-1.72068e-09	1.25477e-09	-2.48389e-09	6.17047e-10	-6.93851e-09	3.13513e-09	2.77692e-09	-1.28422e-09	-2.96086e-09	5.22125e-09	-4.14643e-10	1.66702e-09	-2.58413e-09	-1.04504e-08	-2.19684e-09	5.2751e-09	-2.6404e-09	1.86151e-10	5.8052e-09	3.85739e-16
1.70448e-09	1.90527e-09	-2.41828e-09	-1.62573e-09	-4.75549e-09	-8.68088e-10	7.81224e-10	2.45562e-09	4.09735e-09	2.37214e-09	2.30542e-09	-1.71978e-09	1.27103e-09	-2.47448e-09	6.18775e-10	-6.93677e-09	3.14183e-09	2.74301e-09	-1.11285e-09	-2.94445e-09	4.30697e-09	-4.15753e-10	1.64743e-09	-2.24408e-09	-1.04534e-08	-2.19669e-09	5.27553e-09	-2.47039e-09	1.85993e-10	5.41087e-09	3.63085e-16
1.70571e-09	1.90508e-09	-2.48097e-09	-1.6114e-09	-4.78588e-09	-7.13903e-10	9.02775e-10	2.60519e-09	4.33368e-09	2.371e-09	2.29715e-09	-1.71975e-09	1.25061e-09	-2.4806e-09	6.08936e-10	-6.41701e-09	3.13461e-09	2.80908e-09	-1.29172e-09	-2.95863e-09	4.12446e-09	-4.64833e-10	1.64806e-09	-2.84286e-09	-1.01553e-08	-1.82087e-09	5.27497e-09	-2.33138e-09	1.85619e-10	5.5005e-09	3.5437e-16
1.70491e-09	1.90725e-09	-2.03281e-09	-1.57001e-09	-4.85315e-09	-7.61304e-10	9.42709e-10	2.43134e-09	4.36124e-09	2.37162e-09	2.31272e-09	-1.72014e-09	1.25712e-09	-1.39085e-09	6.18314e-10	-6.14542e-09	3.13841e-09	2.74275e-09	-1.2695e-09	-2.97791e-09	4.17609e-09	-4.37371e-10	1.64698e-09	-2.35268e-09	-1.02605e-08	-2.00855e-09	5.25537e-09	-2.28782e-09	1.85947e-10	5.73748e-09	3.47539e-16
1.6308e-09	1.88076e-09	-1.98947e-09	-1.49645e-09	-3.4985e-09	-7.66386e-10	9.57312e-10	2.45606e-09	4.3551e-09	2.3759e-09	2.30675e-09	-1.72036e-09	1.25738e-09	-2.37419e-09	8.22061e-10	-6.08973e-09	3.13413e-09	1.98265e-09	-1.1661e-09	-2.9663e-09	4.35359e-09	-4.31745e-10	1.64461e-09	-2.33511e-09	-1.02169e-08	-1.98522e-09	5.25796e-09	-2.39835e-09	3.3007e-11	5.62318e-09	3.34597e-16
1.67948e-09	1.86386e-09	-2.02986e-09	-1.50693e-09	-3.78777e-09	-7.61824e-10	9.96087e-10	2.49125e-09	4.34787e-09	2.3726e-09	2.2937e-09	-1.72006e-09	1.25237e-09	-1.41767e-09	6.19586e-10	-6.25644e-09	3.13385e-09	2.47442e-09	-1.20904e-09	-2.9709e-09	3.74944e-09	-4.38967e-10	1.6464e-09	-2.23176e-09	-1.02287e-08	-1.98092e-09	3.15972e-09	-2.34747e-09	5.01481e-11	5.66444e-09	3.14978e-16
1.67896e-09	1.88216e-09	-2.0778e-09	-1.50074e-09	-3.67071e-09	-7.48477e-10	9.93901e-10	2.50571e-09	4.35083e-09	2.38134e-09	2.27616e-09	-1.72009e-09	1.25389e-09	-1.07219e-09	6.1061e-10	-6.17908e-09	3.1328e-09	2.05328e-09	-1.26305e-09	-2.96766e-09	3.826e-09	-4.32581e-10	1.63876e-09	-2.17037e-09	-1.02259e-08	-2.04899e-09	3.41086e-09	-2.37785e-09	-6.23186e-12	5.65314e-09	3.12915e-16
1.67243e-09	1.87371e-09	-2.01761e-09	-1.5019e-09	-3.81875e-09	-7.57451e-10	9.64455e-10	2.29371e-09	4.34154e-09	2.37668e-09	2.25224e-09	-1.721e-09	1.25306e-09	-1.13576e-09	6.53857e-10	-6.15186e-09	3.13356e-09	1.5833e-09	-1.20916e-09	-2.94492e-09	3.80653e-09	-4.16607e-10	1.49226e-09	-2.247e-09	-1.02199e-08	-2.03318e-09	3.32849e-09	-2.34094e-09	8.09155e-12	5.64554e-09	3.09058e-16
1.6704e-09	1.83794e-09	-2.06811e-09	-1.50084e-09	-3.79516e-09	-7.66417e-10	9.67042e-10	2.45228e-09	4.46679e-09	2.14804e-09	2.27034e-09	-1.40089e-09	1.25417e-09	-1.54536e-09	6.5844e-10	-6.19467e-09	3.12906e-09	1.84661e-09	-1.27113e-09	-2.95794e-09	3.87431e-09	-4.29474e-10	1.62765e-09	-2.24181e-09	-6.07037e-10	-2.01386e-09	3.4468e-09	-2.36303e-09	1.69348e-11	5.63936e-09	2.09216e-16
1.6714e-09	1.79834e-09	-1.99493e-09	-1.49136e-09	-3.68945e-09	-7.58119e-10	9.69003e-10	2.42846e-09	4.44042e-09	1.9722e-09	2.27049e-09	-1.51429e-09	1.25263e-09	-1.07688e-09	6.53646e-10	-6.1887e-09	3.1284e-09	1.82566e-09	-1.2097e-09	-2.95788e-09	3.37122e-09	-4.23949e-10	1.61691e-09	-2.20625e-09	-1.44057e-09	-2.00899e-09	3.43603e-09	-2.36222e-09	-2.79469e-11	5.63247e-09	2.03348e-16
1.66988e-09	1.84284e-09	-2.02157e-09	-1.49338e-09	-3.72459e-09	-7.56835e-10	9.68426e-10	2.41887e-09	4.3895e-09	1.95376e-09	2.27015e-09	-1.32335e-09	1.25233e-09	-1.20154e-09	6.49965e-10	-6.20418e-09	3.132e-09	1.84757e-09	-1.21946e-09	-2.95444e-09	3.03889e-09	-4.22224e-10	1.60246e-09	-2.2156e-09	-1.74352e-09	-1.99604e-09	3.45363e-09	-2.36241e-09	-1.81095e-11	5.6312e-09	2.02224e-16
1.66515e-09	1.84942e-09	-2.01318e-09	-1.49686e-09	-3.73575e-09	-7.59345e-10	9.66434e-10	2.2888e-09	4.39163e-09	2.0591e-09	2.27212e-09	-1.29232e-09	1.26926e-09	-1.23625e-09	6.50904e-10	-6.2073e-09	3.13132e-09	1.63621e-09	-1.23073e-09	-2.95683e-09	2.87591e-09	-4.22509e-10	1.6166e-09	-2.21811e-09	-1.41097e-09	-2.01178e-09	3.48413e-09	-2.35494e-09	-1.92328e-11	5.62861e-09	1.99771e-16
1.66664e-09	1.84815e-09	-2.0275e-09	-1.50434e-09	-3.72586e-09	-7.5943e-10	9.57405e-10	2.29072e-09	4.39931e-09	2.05459e-09	2.27725e-09	-1.18672e-09	1.26218e-09	-1.28566e-09	6.54576e-10	-6.20611e-09	3.1314e-09	1.5948e-09	-1.2423e-09	-2.95594e-09	2.89805e-09	-4.2272e-10	1.61459e-09	-2.21734e-09	-1.19709e-09	-2.01085e-09	3.47872e-09	-2.35578e-09	-1.37791e-11	5.62913e-09	1.99095e-16
1.66482e-09	1.84877e-09	-2.02335e-09	-1.50433e-09	-3.73412e-09	-7.63404e-10	9.60708e-10	2.29191e-09	4.39886e-09	1.98273e-09	2.26724e-09	-1.24885e-09	1.26355e-09	-1.22482e-09	6.52498e-10	-6.20717e-09	3.13132e-09	1.52497e-09	-1.2384e-09	-2.957e-09	2.91012e-09	-4.22035e-10	1.59394e-09	-2.22497e-09	-1.19574e-09	-2.01163e-09	3.46831e-09	-2.35551e-09	-9.93009e-12	5.6291e-09	1.98568e-16
1.66697e-09	1.84241e-09	-2.0157e-09	-1.5026e-09	-3.73313e-09	-7.60583e-10	9.6652e-10	2.29101e-09	4.40119e-09	1.99578e-09	2.27165e-09	-1.0716e-09	1.26176e-09	-1.22641e-09	6.53824e-10	-6.19936e-09	3.13155e-09	1.62436e-09	-1.233e-09	-2.95739e-09	2.9222e-09	-4.23462e-10	1.5911e-09	-2.22275e-09	-1.22283e-09	-2.00983e-09	3.44954e-09	-2.35732e-09	-1.66865e-11	5.62897e-09	1.98389e-16
1.66661e-09	1.84493e-09	-2.01994e-09	-1.50213e-09	-3.7289e-09	-7.59816e-10	9.64616e-10	2.31703e-09	4.39938e-09	1.94127e-09	2.27058e-09	-1.11255e-09	1.26264e-09	-1.22684e-09	3.11349e-10	-6.20292e-09	3.13826e-09	1.59549e-09	-1.23689e-09	-2.95741e-09	2.91759e-09	-4.23467e-10	4.27708e-10	-2.22452e-09	-1.22454e-09	-2.01046e-09	3.45158e-09	-2.35681e-09	-1.87008e-11	5.62795e-09	1.95665e-16
1.66513e-09	1.84559e-09	-2.01767e-09	-1.50264e-09	-3.72692e-09	-7.55785e-10	9.65576e-10	2.32099e-09	4.40234e-09	1.9269e-09	2.2706e-09	-1.16764e-09	1.25712e-09	-1.22452e-09	1.18682e-10	-6.20344e-09	3.13884e-09	1.59879e-09	-1.2333e-09	-2.95647e-09	2.91143e-09	-4.23037e-10	1.20169e-10	-2.22355e-09	-1.20471e-09	-2.01053e-09	3.4502e-09	-2.35662e-09	-4.8172e-11	5.62856e-09	1.95396e-16
1.66669e-09	1.84491e-09	-2.01681e-09	-1.47442e-09	-3.72874e-09	-7.62061e-10	1.06628e-09	1.85255e-09	4.39133e-09	1.93856e-09	2.27083e-09	-1.14877e-09	1.26103e-09	-1.11481e-09	4.31277e-10	-6.17816e-09	3.15735e-09	1.59586e-09	-1.23576e-09	-2.95626e-09	2.91937e-09	-4.34616e-10	3.74022e-10	-8.9488e-10	-1.21211e-09	-2.00928e-09	3.38876e-09	-2.35651e-09	-7.64174e-10	5.62865e-09	1.89426e-16
1.66644e-09	1.84501e-09	-2.01775e-09	-1.48014e-09	-3.72864e-09	-7.60784e-10	1.06484e-09	1.91991e-09	4.3881e-09	1.9384e-09	2.27072e-09	-1.15413e-09	1.26106e-09	-1.12233e-09	3.55147e-10	-6.17972e-09	3.15368e-09	1.59745e-09	-1.23573e-09	-2.95629e-09	2.92101e-09	-4.31935e-10	3.47338e-10	-9.26721e-10	-1.2118e-09	-2.00926e-09	3.38902e-09	-2.35657e-09	-9.51606e-11	5.62865e-09	1.89109e-16
1.66612e-09	1.59668e-09	-1.37147e-09	-1.50229e-09	-3.72689e-09	-7.5848e-10	9.68964e-10	2.18938e-09	3.82112e-09	1.93847e-09	2.27047e-09	-1.19258e-09	1.26175e-09	-1.18524e-09	3.28233e-10	-6.19556e-09	3.13664e-09	1.59784e-09	-1.23399e-09	-3.16589e-09	2.9203e-09	-4.93065e-10	3.65901e-10	-1.75234e-09	-1.20837e-09	-2.00254e-09	3.44762e-09	-2.35672e-09	-3.98506e-11	5.62901e-09	1.86597e-16
1.66634e-09	1.81721e-09	-1.67007e-09	-1.30639e-09	-3.72947e-09	-7.58484e-10	1.00744e-09	2.04248e-09	3.92514e-09	1.9424e-09	2.27053e-09	-1.14403e-09	1.26106e-09	-1.17751e-09	3.71308e-10	-6.17532e-09	3.16838e-09	1.59086e-09	-1.23468e-09	-2.98848e-09	2.92066e-09	-4.57459e-10	3.27845e-10	-9.31904e-10	-1.20974e-09	-2.0056e-09	3.38086e-09	-2.35651e-09	-3.09038e-10	5.62913e-09	1.84131e-16
1.74237e-09	1.55095e-09	-1.63894e-09	-1.48882e-09	-3.72679e-09	-7.59869e-10	9.95829e-10	2.08835e-09	3.79499e-09	1.99829e-09	2.27109e-09	-8.35283e-10	1.24822e-09	-1.20196e-09	3.35131e-10	-5.93773e-09	2.18635e-09	1.48005e-09	-1.21998e-09	-3.01954e-09	2.91792e-09	-4.42988e-10	3.67282e-10	-9.17596e-10	-1.21515e-09	-2.00152e-09	3.41715e-09	-2.36126e-09	-1.40403e-10	5.62928e-09	1.74493e-16
1.74237e-09	1.55095e-09	-1.63894e-09	-1.48882e-09	-3.72679e-09	-7.59869e-10	9.95829e-10	2.08835e-09	3.79499e-09	1.99829e-09	2.27109e-09	-8.35283e-10	1.24822e-09	-1.20196e-09	3.35131e-10	-5.93773e-09	2.18635e-09	1.48005e-09	-1.21998e-09	-3.01954e-09	2.91792e-09	-4.42988e-10	3.67282e-10	-9.17596e-10	-1.21515e-09	-2.00152e-09	3.41715e-09	-2.36126e-09	-1.40403e-10	5.62928e-09	1.74493e-16
1.81458e-09	1.63517e-09	-1.69175e-09	-1.44337e-09	-3.72739e-09	-7.62045e-10	9.95005e-10	2.08066e-09	3.80711e-09	1.97395e-09	2.27337e-09	-4.71609e-10	1.23435e-09	-1.19995e-09	3.23314e-10	-5.88376e-09	2.37331e-09	1.54042e-09	-7.38901e-10	-3.02355e-09	2.91914e-09	-4.42694e-10	3.60561e-10	-9.33811e-10	-1.21303e-09	-2.00324e-09	3.39515e-09	-1.1977e-09	-2.19544e-10	5.62914e-09	1.69767e-16
1.78411e-09	1.5945e-09	-1.69431e-09	-1.45849e-09	-3.72808e-09	-7.74905e-10	1.00148e-09	2.07901e-09	3.79574e-09	1.93082e-09	2.27815e-09	-6.75028e-10	9.78046e-10	-1.19741e-09	3.34282e-10	-5.7952e-09	2.34425e-09	1.53434e-09	-5.41519e-10	-3.03759e-09	2.91917e-09	-4.4352e-10	3.57426e-10	-9.6812e-10	-1.21297e-09	-2.00243e-09	3.41492e-09	-1.17415e-09	-2.02695e-10	5.62911e-09	1.67818e-16
1.77513e-09	1.62182e-09	-1.66069e-09	-1.45748e-09	-3.72746e-09	-7.73416e-10	9.98e-10	2.05845e-09	3.80514e-09	1.96099e-09	2.27475e-09	-3.37894e-10	1.22192e-09	-1.19605e-09	3.22034e-10	-5.77898e-09	2.34692e-09	1.52407e-09	-9.02646e-10	-3.0176e-09	2.91921e-09	-3.94299e-10	3.5964e-10	-9.73334e-10	-1.21233e-09	-2.00248e-09	3.41734e-09	-1.02441e-09	-1.95239e-10	5.56721e-09	1.67171e-16
1.7795e-09	1.60579e-09	-1.67035e-09	-1.45196e-09	-3.72709e-09	-7.69767e-10	9.95884e-10	2.07472e-09	3.77839e-09	1.96236e-09	2.27644e-09	-3.51789e-10	1.08071e-09	-1.19619e-09	3.20239e-10	-5.77294e-09	2.35808e-09	1.52556e-09	-8.34899e-10	-3.02122e-09	2.91941e-09	-4.25586e-10	3.53946e-10	-9.77055e-10	-1.21275e-09	-2.00123e-09	3.41048e-09	-1.04685e-09	-1.85232e-10	5.58131e-09	1.6677e-16
1.77772e-09	1.62051e-09	-1.66835e-09	-1.45403e-09	-3.72731e-09	-7.72388e-10	9.95493e-10	2.0761e-09	3.77926e-09	1.96248e-09	2.27639e-09	-3.4519e-10	1.09913e-09	-1.19613e-09	3.203e-10	-5.77688e-09	2.33034e-09	1.52558e-09	-8.12198e-10	-3.02496e-09	2.91922e-09	-4.09467e-10	3.56226e-10	-9.7488e-10	-1.21272e-09	-2.00155e-09	3.4126e-09	-1.02948e-09	-1.89763e-10	5.57644e-09	1.66673e-16
1.77363e-09	1.62523e-09	-1.66186e-09	-1.46249e-09	-3.72755e-09	-7.72216e-10	9.97604e-10	2.06908e-09	3.78612e-09	1.94386e-09	2.27599e-09	-3.13541e-10	1.08226e-09	-1.24076e-09	3.25551e-10	-5.78215e-09	2.34323e-09	1.52957e-09	-7.47171e-10	-3.03693e-09	2.89911e-09	-4.31977e-10	3.58588e-10	-9.73197e-10	-1.21271e-09	-2.00066e-09	3.41347e-09	-1.07064e-09	-2.09111e-10	4.75524e-10	1.35917e-16
1.73673e-09	1.61773e-09	-1.67612e-09	-1.32286e-09	-3.72656e-09	-7.7399e-10	9.9651e-10	2.31118e-10	3.73949e-09	1.95427e-09	2.27602e-09	-1.39343e-11	1.01316e-09	-1.20116e-09	3.03184e-10	-5.79044e-09	2.3436e-09	1.50452e-09	-7.10131e-10	-3.0276e-09	2.91416e-09	-4.20116e-10	3.55123e-10	-9.82732e-10	-1.21255e-09	-2.00071e-09	3.41346e-09	-1.09277e-09	-2.08862e-10	1.54641e-09	1.32741e-16
1.75033e-09	1.61834e-09	-1.67245e-09	-1.33148e-09	-3.72651e-09	-7.70017e-10	9.96521e-10	3.33117e-10	3.73952e-09	1.95473e-09	2.27593e-09	-4.26261e-11	1.03903e-09	-1.20413e-09	3.14167e-10	-5.78289e-09	2.32806e-09	1.50977e-09	-7.23877e-10	-3.02989e-09	2.91408e-09	-4.20936e-10	3.57661e-10	-9.77334e-10	-1.21262e-09	-1.99782e-09	3.41241e-09	-1.09968e-09	-1.95648e-10	1.07316e-09	1.31554e-16
1.75677e-09	1.63354e-09	-1.66158e-09	-1.44767e-09	-3.68193e-09	-7.71732e-10	9.96729e-10	5.65038e-10	3.6706e-09	1.95109e-09	2.27585e-09	-2.71467e-10	1.04824e-09	-1.21735e-09	3.05614e-10	-5.78077e-09	2.34026e-09	1.52231e-09	-7.34646e-10	-3.03171e-09	2.90808e-09	-4.19846e-10	3.56985e-10	-9.74496e-10	-1.21289e-09	-1.99832e-09	3.41276e-09	-1.10633e-09	-2.02039e-10	8.3801e-10	1.31015e-16
1.75552e-09	1.62473e-09	-1.66625e-09	-1.41658e-09	-3.68335e-09	-7.71174e-10	9.96638e-10	5.39124e-10	3.68345e-09	1.95354e-09	2.27591e-09	-2.18252e-10	1.03979e-09	-1.21701e-09	3.02732e-10	-5.78127e-09	2.33616e-09	1.52397e-09	-7.36563e-10	-3.02964e-09	2.90544e-09	-4.21885e-10	3.56889e-10	-9.76429e-10	-1.2129e-09	-1.99858e-09	3.4122e-09	-1.10813e-09	-1.99499e-10	7.03004e-10	1.30711e-16
1.75835e-09	1.73191e-09	-1.65076e-09	-1.38851e-09	-3.73702e-09	-7.70574e-10	1.00275e-09	6.07476e-10	3.72256e-09	1.9524e-09	2.27517e-09	-1.76468e-10	1.05234e-09	-1.21413e-09	3.00698e-10	-3.74458e-09	2.33528e-09	1.52468e-09	-7.21206e-10	-1.85648e-09	2.92206e-09	-4.19094e-10	3.57488e-10	-9.76983e-10	-1.21279e-09	-1.99811e-09	3.48075e-09	-1.10813e-09	-1.97614e-10	6.57463e-10	1.07068e-16
1.7579e-09	1.68812e-09	-1.65777e-09	-1.3927e-09	-3.70533e-09	-7.70969e-10	1.00027e-09	6.09884e-10	3.7135e-09	1.95229e-09	2.27537e-09	-1.81082e-10	1.06011e-09	-1.21554e-09	2.90801e-10	-4.11468e-09	2.33659e-09	1.52487e-09	-7.24007e-10	-1.11685e-09	2.90701e-09	-4.20169e-10	3.57195e-10	-9.7693e-10	-1.21282e-09	-1.99823e-09	3.42536e-09	-1.10771e-09	-1.97727e-10	6.42376e-10	1.06894e-16
1.75858e-09	1.70343e-09	-1.64943e-09	-1.37376e-09	-3.72511e-09	-7.6986e-10	1.04602e-09	5.92893e-10	3.68858e-09	1.95179e-09	2.27522e-09	-2.06817e-10	1.04973e-09	-1.2125e-09	2.99258e-10	-3.7405e-09	2.3344e-09	1.52365e-09	-7.03596e-10	-6.82085e-10	2.92293e-09	-4.21977e-10	3.57391e-10	-9.75345e-10	-1.21279e-09	-1.99845e-09	3.459e-09	-1.07733e-09	-1.9743e-10	7.18608e-10	1.03481e-16
1.75779e-09	1.74176e-09	-1.64522e-09	-1.38912e-09	-3.73723e-09	-7.70729e-10	1.05541e-09	5.76415e-10	3.70041e-09	1.952e-09	2.27269e-09	-2.02454e-10	1.05264e-09	-1.00238e-09	2.96434e-10	-3.33074e-09	2.33657e-09	1.52351e-09	-7.11506e-10	-5.35843e-10	2.94692e-09	-4.20878e-10	3.57269e-10	-9.95784e-10	-1.21284e-09	-1.99821e-09	3.44026e-09	-1.08026e-09	-1.97913e-10	7.15522e-10	1.00343e-16
1.75791e-09	1.72127e-09	-1.65231e-09	-1.38435e-09	-3.72646e-09	-7.70678e-10	1.04417e-09	3.31773e-10	3.70026e-09	1.95159e-09	2.27416e-09	-2.0886e-10	1.05662e-09	-1.05702e-09	2.96937e-10	-3.27728e-09	2.33599e-09	1.52345e-09	-6.83559e-10	-8.52459e-10	2.9274e-09	-4.21626e-10	3.57295e-10	-9.76043e-10	-1.21282e-09	-1.99839e-09	3.44979e-09	-1.07275e-09	-1.97859e-10	5.75559e-10	9.98451e-17
1.75745e-09	1.747e-09	-1.64967e-09	-1.38447e-09	-3.72827e-09	-7.71158e-10	1.05665e-09	5.12729e-10	3.69505e-09	1.95184e-09	2.2738e-09	-1.88832e-10	1.054e-09	-9.4596e-10	2.97606e-10	-3.25572e-09	2.33662e-09	1.52322e-09	-7.03447e-10	-7.45119e-10	2.94504e-09	-4.21362e-10	3.57333e-10	-9.86612e-10	-1.21284e-09	-1.99816e-09	3.44578e-09	-1.06962e-09	-1.97925e-10	5.50547e-10	9.96211e-17
1.74672e-09	1.71737e-09	-1.64603e-09	-1.38774e-09	-3.72718e-09	-7.73643e-10	1.05643e-09	5.5405e-10	3.69794e-09	1.95159e-09	2.27332e-09	-2.37339e-10	1.05543e-09	-9.38382e-10	2.96655e-10	-2.75121e-09	2.33686e-09	1.49494e-09	-7.0502e-10	-7.94479e-10	2.93694e-09	-4.20368e-10	3.57342e-10	-9.79536e-10	-1.21205e-09	-1.9239e-09	3.44137e-09	-7.68082e-10	-1.99931e-10	5.28079e-10	9.55443e-17
1.65299e-09	1.67972e-09	-1.64555e-09	-1.38332e-09	-3.73021e-09	-7.724e-10	1.04458e-09	4.43742e-10	9.87079e-10	1.95073e-09	2.27369e-09	-1.88408e-10	1.05433e-09	-1.04251e-09	3.02309e-10	-3.05709e-09	2.33374e-09	1.50693e-09	-7.07311e-10	-6.78871e-10	2.9378e-09	-4.20354e-10	3.57621e-10	-9.80218e-10	-1.21169e-09	-1.97792e-09	3.43674e-09	-1.06722e-09	-1.98311e-10	6.60951e-10	8.49759e-17
1.69025e-09	1.43922e-09	-1.64861e-09	-1.38779e-09	-3.7299e-09	-8.53744e-10	1.04696e-09	5.30024e-10	1.15792e-09	1.94951e-09	2.2723e-09	-1.22656e-10	1.05703e-09	-9.5141e-10	2.99202e-10	-2.86041e-09	2.33874e-09	1.51452e-09	-6.98554e-10	-7.90093e-10	2.94007e-09	-4.04308e-10	3.57301e-10	-9.83182e-10	-1.20982e-09	-1.87865e-09	3.28014e-09	-1.06243e-09	-1.98483e-10	1.38534e-10	8.19211e-17
1.69769e-09	1.10888e-09	-1.64577e-09	-1.3869e-09	-2.87456e-09	-5.23455e-10	1.05645e-09	4.79581e-10	1.04828e-09	1.9498e-09	2.21717e-09	-1.66834e-10	1.05235e-09	-9.74238e-10	3.0536e-10	-2.92771e-09	2.3355e-09	1.50793e-09	-7.00131e-10	-6.98795e-10	2.96974e-09	-4.12636e-10	3.55497e-10	-9.85538e-10	-1.2075e-09	-1.98119e-09	3.35692e-09	-1.15945e-09	-1.99019e-10	2.84676e-10	7.61038e-17
1.69943e-09	1.26895e-09	-1.64713e-09	-1.38743e-09	-2.77035e-09	-6.15128e-10	1.05677e-09	4.60899e-10	1.24194e-09	1.94874e-09	2.24563e-09	-1.72006e-10	1.10093e-09	-9.72666e-10	2.60045e-10	-2.90119e-09	9.8927e-10	1.50842e-09	-6.99744e-10	-6.69411e-10	2.95448e-09	-3.95711e-10	3.56218e-10	-9.87121e-10	-1.16123e-09	-1.97476e-09	3.26427e-09	-1.12917e-09	-1.99024e-10	2.95048e-10	7.10577e-17
1.6852e-09	1.23827e-09	-1.64657e-09	-1.3874e-09	-2.61938e-09	-6.85533e-10	1.05593e-09	4.5508e-10	1.3411e-09	1.94909e-09	2.18571e-09	-1.59513e-10	1.05505e-09	-9.70712e-10	2.52268e-10	-2.92248e-09	1.60975e-09	1.50092e-09	-6.97083e-10	-3.73455e-10	1.39082e-09	-4.03627e-10	3.5364e-10	-9.7788e-10	-1.15772e-09	-1.97331e-09	3.29673e-09	-1.0488e-09	-1.99222e-10	1.94786e-10	6.46511e-17
1.50084e-09	1.26779e-09	-1.64711e-09	-1.38705e-09	-2.7217e-09	-7.43738e-10	1.0547e-09	4.61637e-10	1.32843e-09	1.94824e-09	2.10392e-09	-1.67595e-10	1.08294e-09	-9.64857e-10	2.64754e-10	-2.89887e-09	1.48628e-09	1.10356e-09	-6.9908e-10	-5.67947e-10	1.00635e-09	-3.98552e-10	3.54584e-10	-9.79299e-10	-1.12148e-09	-1.95054e-09	3.29738e-09	-1.02738e-09	-1.99243e-10	2.51347e-10	6.19631e-17
1.49909e-09	1.16376e-09	-1.64662e-09	-1.38541e-09	-2.63108e-09	-7.33882e-10	1.05485e-09	4.57472e-10	1.42525e-09	1.94871e-09	2.07938e-09	-1.61404e-10	1.06183e-09	-9.70152e-10	2.44377e-10	-2.90914e-09	1.32012e-09	1.23305e-09	-6.97705e-10	-4.62097e-10	1.13162e-09	-3.98724e-10	3.54573e-10	-9.80336e-10	-1.11146e-09	-1.95414e-09	3.32384e-09	-1.0437e-09	-1.99084e-10	2.4072e-10	6.15642e-17
1.51623e-09	1.23635e-09	-1.64693e-09	-1.38719e-09	-2.58515e-09	-7.10771e-10	1.05462e-09	4.61426e-10	1.33874e-09	1.94837e-09	2.12125e-09	-1.64925e-10	1.06732e-09	-9.68686e-10	2.54031e-10	-2.90786e-09	1.21228e-09	1.16036e-09	-6.98389e-10	-4.8568e-10	1.10796e-09	-3.99483e-10	3.54389e-10	-9.79233e-10	-1.14657e-09	-1.95516e-09	3.31195e-09	-1.03755e-09	-1.99185e-10	2.38953e-10	6.09814e-17
1.52338e-09	1.15173e-09	-1.64668e-09	-1.38029e-09	-2.58312e-09	-6.1003e-10	6.06332e-10	4.60868e-10	1.3962e-09	1.93522e-09	2.10521e-09	-1.63386e-10	1.16802e-09	-9.64999e-10	2.18984e-10	-2.92316e-09	5.42994e-10	1.19811e-09	-6.97027e-10	-5.12015e-10	1.05512e-09	-3.99602e-10	3.51389e-10	-9.79342e-10	-1.13269e-09	-1.95589e-09	3.30191e-09	-1.04375e-09	-1.99123e-10	2.34234e-10	5.89589e-17
1.53795e-09	1.16095e-09	-1.64699e-09	-1.3865e-09	-2.63977e-09	-7.06005e-10	9.80374e-10	4.60899e-10	1.36877e-09	1.94694e-09	2.10371e-09	-1.80232e-10	1.17476e-09	-9.67206e-10	2.38342e-10	-2.92177e-09	6.05639e-10	1.17699e-09	-6.98031e-10	-4.27975e-10	1.08635e-09	-3.8857e-10	3.53109e-10	-9.80314e-10	-1.11528e-09	-4.60612e-10	3.30883e-09	-1.04086e-09	-1.99312e-10	2.33556e-10	5.64411e-17
1.52296e-09	1.15726e-09	-1.64684e-09	-1.38295e-09	-2.62189e-09	-6.38839e-10	7.56315e-10	4.61423e-10	1.38991e-09	1.94423e-09	2.10919e-09	-1.62655e-10	1.11093e-09	-9.66406e-10	2.32208e-10	-2.92124e-09	8.05108e-10	1.18178e-09	-6.97869e-10	-4.83522e-10	1.0645e-09	-3.97674e-10	3.53668e-10	-9.79593e-10	-1.08436e-09	-6.73407e-10	3.3034e-09	-1.04029e-09	-1.9912e-10	2.34811e-10	5.61537e-17
1.51836e-09	1.17878e-09	-1.62061e-09	-1.38441e-09	-2.6305e-09	-6.25871e-10	7.02881e-10	4.61021e-10	1.37613e-09	1.9719e-09	2.10446e-09	-1.62641e-10	1.07761e-09	-9.65395e-10	2.36366e-10	-2.92086e-09	5.26185e-10	6.61486e-10	-6.9805e-10	-4.79495e-10	1.06365e-09	-3.984e-10	3.53098e-10	-6.65104e-10	-1.06992e-09	-9.37923e-10	3.30592e-09	-1.06407e-09	-1.99401e-10	2.24933e-10	5.46384e-17
1.52213e-09	1.18518e-09	-1.64401e-09	-1.38437e-09	-2.62885e-09	-5.87972e-10	7.45704e-10	4.61221e-10	1.38144e-09	1.95773e-09	2.11264e-09	-1.62534e-10	1.11294e-09	-7.48378e-10	2.3259e-10	-2.92325e-09	6.388e-10	5.61542e-10	-6.98037e-10	-4.84731e-10	1.06894e-09	-3.98552e-10	3.53085e-10	-7.60784e-10	-7.34362e-10	-8.21441e-10	3.30812e-09	-1.04986e-09	-1.99151e-10	2.33032e-10	5.37995e-17
1.52423e-09	1.18318e-09	-1.64111e-09	-1.38429e-09	-2.62759e-09	-6.66035e-10	7.22947e-10	4.61e-10	1.37918e-09	1.94257e-09	2.10985e-09	-1.62414e-10	1.10006e-09	-8.28197e-10	2.32998e-10	-2.2878e-09	6.64294e-10	8.29141e-10	-6.97699e-10	-4.85344e-10	1.06262e-09	-3.98138e-10	3.52591e-10	-7.82897e-10	-7.63038e-10	-7.54081e-10	3.30599e-09	1.31827e-11	-1.9923e-10	3.34067e-10	4.98616e-17
1.52467e-09	1.18794e-09	-1.64478e-09	-1.38403e-09	-2.62827e-09	-6.12338e-10	7.28179e-10	4.66619e-10	1.37858e-09	1.70458e-09	2.11327e-09	-1.09787e-10	1.10095e-09	-7.62762e-10	2.32943e-10	-1.81314e-09	6.57753e-10	9.10462e-10	-6.97413e-10	-4.85868e-10	1.04503e-09	-4.07717e-10	3.52606e-10	-8.08341e-10	-8.82481e-10	-8.84504e-10	3.24326e-09	-1.03969e-10	-1.99201e-10	4.35791e-10	4.71475e-17
1.52413e-09	1.18509e-09	-1.64416e-09	-1.38401e-09	-2.62858e-09	-6.26676e-10	7.29924e-10	4.64173e-10	1.37843e-09	1.72525e-09	2.11066e-09	-1.61128e-10	1.10245e-09	-7.69458e-10	2.32774e-10	-1.74172e-09	6.23913e-10	8.06935e-10	-6.97505e-10	-4.81535e-10	1.05176e-09	-4.01022e-10	3.52599e-10	-7.95232e-10	-9.07329e-10	-8.17197e-10	3.25667e-09	-2.6441e-10	-1.97474e-10	3.35774e-10	4.67503e-17
1.44968e-09	1.18406e-09	-1.64073e-09	-1.38429e-09	-2.62913e-09	-6.14932e-10	7.3037e-10	4.61622e-10	1.37859e-09	1.74238e-09	1.99656e-09	-1.44835e-10	1.10225e-09	-7.70419e-10	2.33805e-10	-1.73896e-09	6.19867e-10	5.88136e-10	-6.97785e-10	-4.76124e-10	1.06345e-09	-3.98436e-10	3.52636e-10	-7.68715e-10	-8.9062e-10	-7.06884e-10	3.29584e-09	-2.04275e-10	-1.99242e-10	3.68362e-10	4.58008e-17
9.361e-10	1.18144e-09	-1.64229e-09	-1.3841e-09	-2.6322e-09	-6.11095e-10	7.20609e-10	3.24716e-10	1.37885e-09	1.75332e-09	2.10837e-09	-1.55739e-10	7.86716e-10	-6.57653e-10	2.33482e-10	-1.90109e-09	6.51992e-10	6.83216e-10	-6.9751e-10	-4.73867e-10	1.06544e-09	-4.00711e-10	3.52654e-10	-7.7855e-10	-8.66814e-10	-7.44816e-10	3.12276e-09	-2.9075e-10	-1.98299e-10	3.86827e-10	4.39369e-17
9.37614e-10	1.18146e-09	-1.64229e-09	-1.38409e-09	-2.63113e-09	-6.09642e-10	7.20611e-10	3.25643e-10	1.37867e-09	1.7528e-09	2.10869e-09	-1.54784e-10	7.87607e-10	-6.58355e-10	2.33465e-10	-1.89885e-09	6.5108e-10	6.80515e-10	-6.97523e-10	-4.7387e-10	1.06544e-09	-4.00654e-10	3.52653e-10	-7.78665e-10	-8.66642e-10	-7.47889e-10	3.1238e-09	-2.90352e-10	-1.98395e-10	3.82785e-10	4.39283e-17
9.00659e-10	1.18207e-09	-1.64347e-09	-1.38409e-09	-2.63177e-09	-6.10474e-10	7.20808e-10	2.96173e-10	1.37881e-09	1.74557e-09	2.10787e-09	-1.43833e-10	7.57308e-10	-6.62486e-10	2.33368e-10	-1.87386e-09	6.4696e-10	6.82669e-10	-6.97487e-10	-4.77208e-10	1.06482e-09	-4.01292e-10	3.52402e-10	-7.76739e-10	-8.71616e-10	-7.96724e-10	3.08548e-09	-2.67092e-10	-1.98181e-10	3.62172e-10	4.34991e-17
9.7491e-10	1.01728e-09	-1.643e-09	-1.38408e-09	-2.63202e-09	-6.0918e-10	7.2038e-10	2.31709e-10	1.37873e-09	1.74647e-09	1.16657e-09	-1.46787e-10	9.35474e-10	-6.79652e-10	2.33364e-10	-1.64691e-09	5.35934e-10	6.46459e-10	-6.94608e-10	-4.40642e-10	1.06468e-09	-3.99696e-10	5.31456e-10	-7.80826e-10	-8.72158e-10	-8.14718e-10	3.11151e-09	-2.1929e-10	-1.9801e-10	2.96387e-10	3.97572e-17
9.7491e-10	1.01728e-09	-1.643e-09	-1.38408e-09	-2.63202e-09	-6.0918e-10	7.2038e-10	2.31709e-10	1.37873e-09	1.74647e-09	1.16657e-09	-1.46787e-10	9.35474e-10	-6.79652e-10	2.33364e-10	-1.64691e-09	5.35934e-10	6.46459e-10	-6.94608e-10	-4.40642e-10	1.06468e-09	-3.99696e-10	5.31456e-10	-7.80826e-10	-8.72158e-10	-8.14718e-10	3.11151e-09	-2.1929e-10	-1.9801e-10	2.96387e-10	3.97572e-17
9.7918e-10	1.03904e-09	-1.64297e-09	-1.38407e-09	-2.63196e-09	-6.09557e-10	7.19653e-10	2.39565e-10	1.37873e-09	1.74398e-09	8.10544e-10	-1.46496e-10	8.86258e-10	-6.91678e-10	2.33356e-10	-1.64423e-09	5.43521e-10	6.36614e-10	-6.94853e-10	-4.33366e-10	1.06484e-09	-4.00467e-10	5.12919e-10	-7.79109e-10	-8.75107e-10	-8.11823e-10	3.10977e-09	-2.24373e-10	-1.9802e-10	2.66094e-10	3.89616e-17
9.48975e-10	1.02718e-09	-1.64298e-09	-1.38407e-09	-2.63314e-09	-4.83068e-10	7.20296e-10	2.01234e-10	1.37871e-09	1.7425e-09	8.52739e-10	-1.46855e-10	8.75541e-10	-6.78626e-10	2.33373e-10	-1.65081e-09	5.23887e-10	6.39797e-10	-6.95146e-10	-4.42724e-10	1.06455e-09	-4.00209e-10	6.44081e-10	-7.78977e-10	-8.76545e-10	-8.10937e-10	3.10699e-09	-2.15469e-10	-1.97939e-10	2.81615e-10	3.89118e-17
9.71887e-10	1.03848e-09	-1.64313e-09	-1.36372e-09	-2.6324e-09	-6.06647e-10	7.25342e-10	2.26516e-10	1.39855e-09	1.74168e-09	6.81073e-10	-1.27118e-10	8.69506e-10	-6.84287e-10	2.33344e-10	-1.65248e-09	5.45378e-10	1.87121e-10	-6.95046e-10	-4.3786e-10	1.06478e-09	-4.00228e-10	5.29295e-10	-7.79318e-10	-8.75237e-10	-8.11806e-10	3.10287e-09	-2.25236e-10	-1.98e-10	2.79269e-10	3.83459e-17
9.6325e-10	1.028e-09	-1.64236e-09	-1.38114e-09	-2.63236e-09	-5.65568e-10	7.23519e-10	2.39904e-10	1.42457e-09	1.74046e-09	7.90233e-10	-1.42576e-10	8.69244e-10	-6.85199e-10	2.33346e-10	-1.52999e-09	5.39655e-10	3.86009e-10	-6.94888e-10	-4.26091e-10	7.17946e-10	-4.00779e-10	5.19765e-10	-7.78962e-10	-8.75842e-10	-8.1312e-10	3.10825e-09	-2.2588e-10	-1.78349e-10	2.78697e-10	3.76512e-17
9.62205e-10	1.03966e-09	-1.6428e-09	-1.37868e-09	-2.63233e-09	-5.24401e-10	7.20592e-10	2.40772e-10	-4.54456e-12	1.74299e-09	8.15225e-10	-1.27748e-10	8.72644e-10	-6.83329e-10	2.33327e-10	-1.54547e-09	5.48245e-10	4.37476e-10	-6.94972e-10	-4.2755e-10	9.91052e-10	-4.00542e-10	5.24586e-10	-6.89562e-10	-8.76575e-10	-7.73136e-10	3.10514e-09	-2.25228e-10	-1.67588e-10	2.78795e-10	3.59936e-17
9.63617e-10	1.03988e-09	-1.64257e-09	-1.37968e-09	-2.63177e-09	-5.1074e-10	7.20576e-10	2.25647e-10	2.59885e-10	1.74091e-09	7.57724e-10	-4.49711e-11	8.75125e-10	-6.82946e-10	2.33317e-10	-1.54385e-09	5.46798e-10	4.1149e-10	-6.95e-10	-4.20037e-10	2.72783e-10	-4.00352e-10	5.28827e-10	-6.56244e-10	-8.72201e-10	-7.70793e-10	3.10651e-09	-2.2774e-10	-1.70048e-10	2.79732e-10	3.49504e-17
4.66845e-10	1.03556e-09	-1.64284e-09	-1.37586e-09	-2.62878e-09	-5.39121e-10	7.21658e-10	2.377e-10	3.27574e-10	1.7456e-09	7.68992e-10	-9.9107e-11	8.77113e-10	-6.84304e-10	2.33344e-10	-1.55331e-09	5.50494e-10	5.16228e-10	-6.95029e-10	-4.38905e-10	1.69315e-11	-4.00331e-10	5.21822e-10	-7.25713e-10	-8.75837e-10	-6.9408e-10	3.10543e-09	-2.2278e-10	-1.70796e-10	2.95393e-10	3.43844e-17
5.0703e-10	1.03662e-09	-1.64007e-09	-1.37683e-09	-2.62856e-09	-5.32436e-10	7.21586e-10	2.46285e-10	4.50163e-10	1.73836e-09	7.88025e-10	-9.17987e-11	8.76594e-10	-6.60705e-10	2.33337e-10	-1.55185e-09	5.48462e-10	4.79311e-10	-6.95181e-10	-4.39346e-10	2.32687e-10	-4.00437e-10	5.23262e-10	-7.03863e-10	-8.75366e-10	-7.04018e-10	3.05959e-09	-2.27564e-10	-1.64945e-10	2.76911e-10	3.41821e-17
6.65407e-10	1.03673e-09	-1.64164e-09	-1.37629e-09	-2.6271e-09	-5.30987e-10	7.22325e-10	2.05521e-10	4.35512e-10	1.74076e-09	6.73508e-10	-1.09843e-10	8.76066e-10	-2.39537e-10	2.3673e-10	-1.55125e-09	5.45292e-10	4.88166e-10	-6.98347e-10	-4.34586e-10	2.30858e-10	-4.00348e-10	5.26421e-10	-6.62211e-10	-8.75915e-10	-7.58015e-10	3.06538e-09	-2.27047e-10	-1.68023e-10	2.39502e-10	3.38442e-17
5.9401e-10	1.03534e-09	-1.62715e-09	-1.37699e-09	-2.62936e-09	-5.24573e-10	7.20221e-10	2.29324e-10	4.06951e-10	1.7402e-09	5.73864e-10	-8.67097e-11	8.7587e-10	-3.43605e-10	2.5332e-10	-1.55142e-09	5.47206e-10	4.86153e-10	-6.9858e-10	-4.31998e-10	2.40751e-10	-4.00443e-10	5.28431e-10	-6.84186e-10	-8.75198e-10	-7.30304e-10	3.06378e-09	-2.27323e-10	-1.66303e-10	1.6975e-10	3.35858e-17
6.30528e-10	1.03694e-09	-1.63325e-09	-1.27282e-09	-2.62564e-09	-5.31638e-10	7.20439e-10	2.26321e-10	4.73935e-10	1.74032e-09	6.38168e-10	-9.65596e-11	8.79093e-10	-3.81693e-10	2.40931e-10	-1.54709e-09	3.76311e-10	4.69137e-10	-7.13211e-10	-4.26621e-10	1.95221e-10	-4.00368e-10	4.97674e-10	-6.81064e-10	-8.76007e-10	-7.46162e-10	3.06686e-09	-1.39673e-10	-1.67094e-10	2.00643e-10	3.3327e-17
6.02767e-10	1.03642e-09	-1.64095e-09	-1.28264e-09	-2.62631e-09	-4.50264e-10	7.20696e-10	2.27489e-10	4.52149e-10	1.74002e-09	5.93358e-10	-9.47258e-11	8.80666e-10	-3.66429e-10	2.47317e-10	-1.54798e-09	3.47218e-10	4.73137e-10	-7.23421e-10	-4.31248e-10	2.27969e-10	-4.00416e-10	5.06218e-10	-6.75321e-10	-8.75862e-10	-7.30192e-10	3.06544e-09	-2.2638e-10	-1.66337e-10	1.62701e-10	3.31882e-17
6.16095e-10	1.03635e-09	-1.63243e-09	-1.15972e-09	-2.62719e-09	-5.28741e-10	7.215e-10	2.26555e-10	3.32231e-10	1.73438e-09	5.89774e-10	-9.10867e-11	8.77089e-10	-3.51811e-10	2.35843e-10	-1.54583e-09	3.19427e-10	4.74592e-10	-7.30033e-10	-4.26639e-10	1.80968e-10	-4.00406e-10	5.08806e-10	-6.77168e-10	-8.63392e-10	-7.31072e-10	3.07572e-09	-2.27306e-10	-1.65986e-10	1.82434e-10	3.2835e-17
5.98012e-10	1.03614e-09	-1.63827e-09	-1.29275e-09	-4.41456e-10	-4.15482e-10	7.20563e-10	1.44466e-10	4.22645e-10	1.73984e-09	6.05739e-10	-9.27585e-11	8.77261e-10	-4.16621e-10	2.40303e-10	-1.54747e-09	3.30763e-10	4.61751e-10	-7.65121e-10	-4.2129e-10	1.99548e-10	-4.00387e-10	5.01582e-10	-6.82909e-10	-8.75166e-10	-7.32864e-10	3.06542e-09	-2.30048e-10	-1.65881e-10	1.92553e-10	2.64916e-17
5.97332e-10	1.0363e-09	-1.64099e-09	-1.27951e-09	-5.53068e-10	-3.81103e-10	7.20675e-10	2.01725e-10	4.26179e-10	1.72393e-09	6.14745e-10	-8.55893e-11	8.78621e-10	-3.69882e-10	2.41098e-10	-1.54755e-09	3.37436e-10	4.66349e-10	-7.29318e-10	-2.98974e-10	2.01784e-10	-3.01212e-10	5.02889e-10	-6.80033e-10	-8.74255e-10	-6.19963e-10	3.06555e-09	-2.26748e-10	-1.66428e-10	1.91486e-10	2.6134e-17
5.97332e-10	1.0363e-09	-1.64099e-09	-1.27951e-09	-5.53068e-10	-3.81103e-10	7.20675e-10	2.01725e-10	4.26179e-10	1.72393e-09	6.14745e-10	-8.55893e-11	8.78621e-10	-3.69882e-10	2.41098e-10	-1.54755e-09	3.37436e-10	4.66349e-10	-7.29318e-10	-2.98974e-10	2.01784e-10	-3.01212e-10	5.02889e-10	-6.80033e-10	-8.74255e-10	-6.19963e-10	3.06555e-09	-2.26748e-10	-1.66428e-10	1.91486e-10	2.6134e-17
5.98677e-10	1.03583e-09	-1.63741e-09	-1.27861e-09	-2.17137e-10	-3.64045e-10	7.20511e-10	6.16111e-11	4.1347e-10	1.73126e-09	6.15681e-10	-8.86476e-11	8.7734e-10	-3.79682e-10	2.45192e-10	-1.54854e-09	3.77903e-10	4.68439e-10	-7.31503e-10	-1.30899e-10	2.03255e-10	-3.68071e-10	5.03266e-10	-6.87162e-10	-8.73455e-10	-7.03864e-10	3.06648e-09	-2.26495e-10	-1.60087e-10	2.09843e-10	2.59764e-17
5.96392e-10	1.03597e-09	-1.63752e-09	-1.27238e-09	-2.79849e-10	-3.54774e-10	7.20497e-10	4.96919e-11	4.16023e-10	1.73155e-09	6.16189e-10	-8.81665e-11	8.77426e-10	-3.92938e-10	2.4574e-10	-1.5486e-09	3.66841e-10	4.6969e-10	-6.14683e-10	-1.72254e-10	2.04531e-10	-3.88381e-10	5.03857e-10	-6.85298e-10	-8.73367e-10	-6.81046e-10	3.06628e-09	-2.26471e-10	-1.63513e-10	1.94666e-10	2.58202e-17
5.96521e-10	1.03538e-09	-1.63823e-09	-1.27979e-09	-4.49078e-10	-3.55704e-10	7.20604e-10	6.70028e-11	4.18182e-10	1.72936e-09	6.20781e-10	-8.97498e-11	8.77482e-10	-3.81842e-10	2.44091e-10	-1.54805e-09	3.67444e-10	4.68744e-10	-6.47129e-10	-1.97516e-10	2.05878e-10	-3.4455e-10	5.03003e-10	-6.80298e-10	-5.3767e-10	-6.57338e-10	3.06624e-09	-2.26713e-10	-1.54628e-10	1.94865e-10	2.5458e-17
5.97211e-10	1.03447e-09	-1.63786e-09	-1.27652e-09	-3.93304e-10	-3.69647e-10	7.97506e-10	9.1938e-11	4.24996e-10	1.72638e-09	6.26689e-10	-8.72993e-11	8.7758e-10	-3.79593e-10	2.42854e-10	-1.54795e-09	3.49289e-10	4.68796e-10	-6.28855e-10	-2.0117e-10	2.05713e-10	-3.36472e-10	5.16638e-10	-6.80481e-10	-5.86454e-10	-6.49992e-10	2.82592e-09	-2.2667e-10	-1.62547e-10	1.91343e-10	2.41353e-17
5.94164e-10	1.03517e-09	-1.63302e-09	-1.27026e-09	-3.9775e-10	-3.67712e-10	7.41888e-10	1.09102e-10	4.17954e-10	1.72832e-09	6.20045e-10	-8.80034e-11	8.77724e-10	-3.81231e-10	2.4311e-10	-1.3434e-09	2.41767e-10	4.69834e-10	-6.35265e-10	-1.40168e-10	1.93183e-10	-3.47942e-10	5.15829e-10	-6.81956e-10	-6.50852e-10	-6.66277e-10	2.76788e-09	-2.20321e-10	-1.5709e-10	1.90151e-10	2.31242e-17
5.94342e-10	1.03548e-09	-1.63457e-09	-1.27726e-09	-3.97696e-10	-3.69131e-10	7.3855e-10	9.60399e-11	4.17865e-10	1.72631e-09	6.22103e-10	-8.8501e-11	8.77532e-10	-3.79611e-10	2.42848e-10	-1.24188e-09	3.11516e-10	4.69044e-10	-6.45765e-10	-1.61068e-10	2.0294e-10	-3.43302e-10	5.11399e-10	-6.81498e-10	-6.79308e-10	-6.59809e-10	2.70603e-09	-2.18996e-10	-1.58768e-10	1.93203e-10	2.26177e-17
5.94756e-10	1.03543e-09	-3.56508e-10	-1.27562e-09	-3.90584e-10	-3.68416e-10	7.41014e-10	1.01417e-10	4.18881e-10	1.72706e-09	6.18799e-10	-8.89455e-11	8.77571e-10	-3.80535e-10	2.4275e-10	-1.24177e-09	2.84808e-10	4.68517e-10	-5.80548e-10	-1.69475e-10	2.04345e-10	-3.46178e-10	5.12851e-10	-6.81398e-10	-6.84845e-10	-6.57959e-10	2.7513e-09	-2.17119e-10	-1.58331e-10	1.88972e-10	2.02275e-17
5.9383e-10	1.03439e-09	-5.60787e-10	-1.27332e-09	-3.79892e-10	-3.67886e-10	7.40655e-10	1.03436e-10	4.19108e-10	1.72681e-09	6.1866e-10	-8.86976e-11	8.7766e-10	-3.80971e-10	2.42872e-10	-1.26853e-09	2.8714e-10	4.68872e-10	-3.17371e-10	-1.39352e-10	2.02373e-10	-3.46766e-10	5.11267e-10	-6.81555e-10	-6.494e-10	-6.6018e-10	2.73132e-09	-2.20526e-10	-1.57491e-10	1.88551e-10	2.00653e-17
5.95524e-10	1.03442e-09	-2.88638e-10	-1.2735e-09	-3.88091e-10	-3.672e-10	7.53213e-10	1.06777e-10	4.18432e-10	1.72662e-09	6.19029e-10	-8.85442e-11	8.77519e-10	-3.80995e-10	2.41416e-10	-1.28078e-09	2.36296e-10	4.68045e-10	-4.06012e-10	-1.5335e-10	2.04857e-10	-3.48123e-10	5.07193e-10	-6.8196e-10	-6.52821e-10	-6.61114e-10	2.73368e-09	-2.1937e-10	-1.57612e-10	1.83204e-10	1.99467e-17
5.95579e-10	1.03469e-09	-2.19869e-10	-1.27386e-09	-3.81907e-10	-3.67819e-10	7.42243e-10	1.05702e-10	4.1935e-10	1.72694e-09	6.18723e-10	-8.8586e-11	8.77551e-10	-3.81084e-10	2.42762e-10	-1.27263e-09	2.81085e-10	4.67869e-10	-3.78973e-10	-1.59753e-10	2.0433e-10	-3.47861e-10	5.0848e-10	-6.81472e-10	-6.51149e-10	-6.60171e-10	2.73373e-09	-2.18702e-10	-1.57599e-10	1.82898e-10	1.98743e-17
5.94993e-10	1.0346e-09	-2.30357e-10	-1.274e-09	-3.73932e-10	-3.73682e-10	7.40879e-10	1.06546e-10	4.18956e-10	1.72705e-09	6.18848e-10	-8.85483e-11	8.78377e-10	-3.80909e-10	2.42557e-10	-1.27517e-09	2.87867e-10	4.68329e-10	-3.74337e-10	-1.57731e-10	1.90332e-10	-3.4719e-10	4.63151e-10	-6.82805e-10	-6.53569e-10	-6.60211e-10	2.73256e-09	-2.19393e-10	-1.5759e-10	1.84543e-10	1.98325e-17
5.94457e-10	5.85663e-10	-2.58572e-10	-1.27386e-09	6.30995e-11	-3.69536e-10	7.40391e-10	1.20893e-11	4.18843e-10	1.72691e-09	6.18803e-10	-9.10893e-11	8.77639e-10	-3.79243e-10	2.42759e-10	-1.27648e-09	3.0213e-10	4.82233e-10	-3.50273e-10	-1.50706e-10	2.11328e-10	-3.3713e-10	5.16153e-10	-6.81545e-10	-6.5153e-10	-6.59595e-10	2.7313e-09	-2.19811e-10	-1.50045e-10	1.8526e-10	1.90093e-17
5.94433e-10	6.07555e-10	-2.40095e-10	-1.27295e-09	5.29386e-11	-3.69505e-10	7.40552e-10	4.88752e-11	4.18736e-10	1.72691e-09	6.18868e-10	-9.1086e-11	8.77639e-10	-3.80085e-10	2.42748e-10	-1.276e-09	3.02026e-10	4.77434e-10	-3.56379e-10	-1.50999e-10	2.09773e-10	-2.71569e-10	5.10295e-10	-6.81544e-10	-6.5233e-10	-6.60224e-10	2.73134e-09	-2.19712e-10	-1.51233e-10	1.84311e-10	1.89797e-17
5.94433e-10	6.07555e-10	-2.40095e-10	-1.27295e-09	5.29386e-11	-3.69505e-10	7.40552e-10	4.88752e-11	4.18736e-10	1.72691e-09	6.18868e-10	-9.1086e-11	8.77639e-10	-3.80085e-10	2.42748e-10	-1.276e-09	3.02026e-10	4.77434e-10	-3.56379e-10	-1.50999e-10	2.09773e-10	-2.71569e-10	5.10295e-10	-6.81544e-10	-6.5233e-10	-6.60224e-10	2.73134e-09	-2.19712e-10	-1.51233e-10	1.84311e-10	1.89797e-17
5.94502e-10	6.05067e-10	-2.49905e-10	-1.27419e-09	1.51668e-11	-3.69821e-10	7.40857e-10	3.33813e-11	4.18832e-10	1.72691e-09	6.18847e-10	-9.0134e-11	8.77722e-10	-1.66059e-10	2.43885e-10	-1.27625e-09	2.91638e-10	4.77061e-10	-3.59417e-10	-1.5144e-10	2.09485e-10	-3.12905e-10	4.95531e-10	-6.81761e-10	-6.52982e-10	-6.60008e-10	2.73115e-09	-2.1929e-10	-1.54927e-10	1.84663e-10	1.88718e-17
5.94432e-10	6.06639e-10	-2.4885e-10	-1.27349e-09	-1.75648e-11	-3.69539e-10	7.40699e-10	5.11194e-11	4.1876e-10	1.72689e-09	6.1885e-10	-9.03543e-11	8.7768e-10	-8.80343e-11	2.42739e-10	-1.276e-09	2.96427e-10	4.74886e-10	-3.57955e-10	-1.51293e-10	2.08338e-10	-2.9765e-10	4.99181e-10	-6.81555e-10	-6.52946e-10	-6.60109e-10	2.73132e-09	-2.1952e-10	-1.53355e-10	1.84643e-10	1.88451e-17
5.94453e-10	6.08936e-10	-2.44979e-10	-1.27362e-09	-5.88373e-11	-3.6912e-10	7.40519e-10	4.06625e-11	4.18738e-10	1.72688e-09	2.15037e-10	-9.0286e-11	8.77746e-10	-1.62631e-10	2.43117e-10	-1.27595e-09	2.97656e-10	4.00202e-10	-3.59522e-10	-1.52e-10	2.07529e-10	-2.88074e-10	5.05353e-10	-6.81599e-10	-6.52954e-10	-6.6008e-10	2.73132e-09	-2.19225e-10	-1.53159e-10	1.84359e-10	1.84668e-17
5.33457e-10	6.09596e-10	-2.29052e-10	-1.27324e-09	-2.44518e-11	-3.69754e-10	7.38289e-10	4.93313e-11	4.18719e-10	1.72689e-09	-4.9186e-11	-9.02971e-11	8.77718e-10	-1.74728e-10	2.43115e-10	-1.27589e-09	2.9192e-10	4.36113e-10	-3.58502e-10	-1.52339e-10	2.08335e-10	-2.93415e-10	5.03836e-10	-6.81497e-10	-6.5293e-10	-6.60138e-10	2.73114e-09	-1.98338e-10	-1.53568e-10	1.84501e-10	1.83637e-17
5.83178e-10	6.1372e-10	-2.43403e-10	-1.27334e-09	-4.03459e-11	-3.6971e-10	7.39566e-10	4.17776e-11	4.19315e-10	1.72689e-09	3.13794e-10	-9.03215e-11	8.77707e-10	-1.77713e-10	2.42998e-10	-1.27598e-09	2.94463e-10	4.16573e-10	-3.58358e-10	-1.52063e-10	2.08372e-10	-2.9564e-10	5.0277e-10	-6.81453e-10	-6.5087e-10	-6.60121e-10	1.3436e-10	-2.18806e-10	-1.52917e-10	1.84504e-10	1.10806e-17
5.46124e-10	6.09907e-10	-2.42575e-10	-1.27324e-09	-2.78296e-11	-3.69983e-10	7.40289e-10	4.40638e-11	4.18799e-10	1.72689e-09	1.27585e-10	-9.03142e-11	8.77696e-10	-1.75146e-10	2.4308e-10	-1.27597e-09	2.95342e-10	4.25341e-10	-3.57415e-10	-1.52109e-10	2.0786e-10	-2.95148e-10	5.03417e-10	-6.81552e-10	-6.52544e-10	-6.60126e-10	1.63772e-10	-2.14878e-10	-1.53084e-10	1.84502e-10	1.09674e-17
5.37678e-10	6.0885e-10	-2.42322e-10	-1.27346e-09	-3.14682e-11	-3.69882e-10	7.40338e-10	4.26721e-11	4.18842e-10	1.72689e-09	1.29304e-10	-9.03549e-11	8.77705e-10	-1.79202e-10	2.43096e-10	-1.27598e-09	2.96206e-10	4.28572e-10	-3.58012e-10	-1.51971e-10	2.07658e-10	-2.96136e-10	5.03466e-10	-6.81569e-10	-6.52607e-10	-6.60217e-10	8.39753e-12	-2.15963e-10	-1.53045e-10	1.8454e-10	1.09376e-17
5.3751e-10	6.09321e-10	-2.42299e-10	-1.27346e-09	-2.76716e-11	-3.69874e-10	7.40293e-10	4.30754e-11	4.1886e-10	1.72689e-09	1.20017e-10	-9.03486e-11	8.77702e-10	-1.79542e-10	2.43111e-10	-1.27598e-09	2.96176e-10	4.27975e-10	-3.57878e-10	-1.51978e-10	2.07682e-10	-2.9608e-10	5.03665e-10	-6.81512e-10	-6.52574e-10	-6.6022e-10	3.43114e-11	-2.15958e-10	-1.53041e-10	1.84538e-10	1.09361e-17
5.38401e-10	6.09016e-10	-2.43462e-10	-1.27344e-09	-3.30166e-11	-3.69939e-10	7.40263e-10	4.29646e-11	4.18815e-10	1.72689e-09	1.29569e-10	-9.03406e-11	8.77704e-10	-1.61129e-10	2.43085e-10	-1.27598e-09	2.96148e-10	4.2731e-10	-3.57998e-10	-1.51973e-10	2.07704e-10	-2.95435e-10	5.03464e-10	-6.81568e-10	-6.52607e-10	-6.60202e-10	1.5946e-11	-2.15897e-10	-1.53071e-10	1.84539e-10	1.09316e-17
5.33942e-10	6.09182e-10	-2.40317e-10	-1.27348e-09	-2.86799e-11	-3.69879e-10	7.40121e-10	4.34411e-11	4.18901e-10	1.72689e-09	1.27289e-10	-9.03324e-11	8.777e-10	-1.57203e-10	2.43085e-10	-1.27598e-09	2.9557e-10	4.22582e-10	-3.57939e-10	-1.51951e-10	2.07848e-10	-2.95594e-10	5.0374e-10	-6.8155e-10	-6.52393e-10	-6.6015e-10	5.21722e-11	-2.15159e-10	-1.53061e-10	1.84553e-10	1.09212e-17
5.32953e-10	6.1008e-10	-2.43663e-10	-1.27343e-09	-2.75898e-11	-3.69901e-10	7.40046e-10	4.30722e-11	4.19553e-10	1.16874e-09	1.34356e-10	-9.03346e-11	8.77646e-10	-1.69504e-10	2.43087e-10	-1.2726e-09	2.95809e-10	4.25156e-10	-3.57892e-10	-1.51946e-10	2.07708e-10	-2.95603e-10	5.03543e-10	-6.81639e-10	-6.52353e-10	-6.60118e-10	4.85009e-11	-2.15671e-10	-1.53102e-10	1.84541e-10	9.30598e-18
2.8652e-10	6.09686e-10	-2.4256e-10	-1.27345e-09	-2.84988e-11	-3.54561e-10	7.40075e-10	5.24408e-11	4.17492e-10	1.22254e-09	1.32194e-10	-9.48878e-11	8.78201e-10	-1.62448e-10	2.43093e-10	-1.2756e-09	2.95592e-10	4.22802e-10	-3.57896e-10	-1.49795e-10	2.0766e-10	-2.95021e-10	5.03571e-10	-6.81556e-10	-6.54024e-10	-6.60187e-10	5.04621e-11	-2.15354e-10	-1.53965e-10	1.83735e-10	9.22546e-18
3.14533e-10	6.09735e-10	-2.43112e-10	-1.27354e-09	-2.87698e-11	-3.19571e-10	7.40129e-10	4.73391e-11	4.18042e-10	1.21273e-09	1.33543e-10	-9.07329e-11	8.79719e-10	-1.6744e-10	2.43245e-10	-1.2755e-09	2.95707e-10	4.23686e-10	-3.57861e-10	-1.43196e-10	2.07718e-10	-2.95642e-10	5.03823e-10	-6.81588e-10	-6.53854e-10	-6.60153e-10	5.92104e-11	-2.15588e-10	-1.53277e-10	1.84315e-10	9.19948e-18
3.10567e-10	6.09686e-10	-2.43226e-10	-1.27355e-09	-2.81614e-11	-3.3541e-10	7.40073e-10	4.82443e-11	4.18182e-10	1.19057e-09	1.33461e-10	-9.12242e-11	8.78961e-10	-1.66858e-10	2.43237e-10	-1.27449e-09	2.95702e-10	4.24564e-10	-3.57884e-10	-1.49906e-10	2.07703e-10	-2.95571e-10	5.03631e-10	-6.81596e-10	-6.53823e-10	-6.60145e-10	5.58852e-11	-2.15515e-10	-1.5322e-10	1.83505e-10	9.15194e-18
3.26571e-10	6.09814e-10	-7.31864e-11	-1.27349e-09	-2.83369e-11	-3.42436e-10	7.40109e-10	5.05286e-11	4.18959e-10	1.18265e-09	1.32956e-10	-9.13172e-11	8.78055e-10	-1.68029e-10	2.43158e-10	-1.27435e-09	2.95739e-10	4.23707e-10	-3.5787e-10	-1.49899e-10	2.07707e-10	-2.95423e-10	5.03652e-10	-6.81586e-10	-6.53881e-10	-6.60161e-10	5.27191e-11	-2.15467e-10	-1.53381e-10	1.83648e-10	9.09256e-18
3.25957e-10	6.09741e-10	-1.15435e-10	-1.27348e-09	-2.84125e-11	-3.20542e-10	7.40073e-10	5.18784e-11	4.18648e-10	1.18383e-09	1.33786e-10	-9.11868e-11	8.7886e-10	-1.67144e-10	2.43169e-10	-1.27455e-09	2.95729e-10	4.24435e-10	-3.5787e-10	-1.49365e-10	2.07708e-10	-2.95539e-10	5.03715e-10	-6.81587e-10	-6.53407e-10	-6.60161e-10	5.40622e-11	-2.15517e-10	-1.53877e-10	1.83971e-10	9.09035e-18
3.13993e-10	6.09742e-10	-1.13817e-10	-1.28268e-09	-2.84194e-11	-3.22929e-10	7.40088e-10	5.17856e-11	4.18733e-10	1.18808e-09	1.33322e-10	-9.10245e-11	8.39285e-10	-1.67246e-10	2.43241e-10	-1.27457e-09	2.95671e-10	3.97901e-10	-3.57866e-10	-1.2371e-10	2.04191e-10	-2.83016e-10	5.0382e-10	-6.81583e-10	-6.54076e-10	-6.60155e-10	5.63636e-11	-2.15509e-10	-1.54054e-10	1.83943e-10	9.01323e-18
3.22449e-10	5.95779e-10	-1.95045e-11	-1.27355e-09	-2.82908e-11	-3.15322e-10	7.40518e-10	5.27838e-11	4.14788e-10	1.18749e-09	1.3408e-10	-9.22668e-11	8.80912e-10	-1.66175e-10	2.43254e-10	-1.27421e-09	2.90189e-10	1.37018e-10	-3.56524e-10	-1.47676e-10	2.08611e-10	-2.96137e-10	5.03418e-10	-6.81654e-10	-4.34301e-10	-2.83602e-10	5.05149e-11	-2.15531e-10	-1.60675e-10	1.94056e-10	8.31042e-18
3.22449e-10	5.95779e-10	-1.95045e-11	-1.27355e-09	-2.82908e-11	-3.15322e-10	7.40518e-10	5.27838e-11	4.14788e-10	1.18749e-09	1.3408e-10	-9.22668e-11	8.80912e-10	-1.66175e-10	2.43254e-10	-1.27421e-09	2.90189e-10	1.37018e-10	-3.56524e-10	-1.47676e-10	2.08611e-10	-2.96137e-10	5.03418e-10	-6.81654e-10	-4.34301e-10	-2.83602e-10	5.05149e-11	-2.15531e-10	-1.60675e-10	1.94056e-10	8.31042e-18
3.21893e-10	5.96225e-10	-3.73095e-11	-1.27446e-09	-2.83604e-11	-3.16278e-10	7.40502e-10	5.19342e-11	4.15469e-10	1.18543e-09	1.3308e-10	-9.16486e-11	8.66892e-10	-1.57689e-10	2.43277e-10	-1.27457e-09	2.26131e-10	2.28129e-10	-3.57078e-10	-1.16749e-10	2.0811e-10	-2.94812e-10	5.03543e-10	-6.81642e-10	-4.41877e-10	-3.24901e-10	5.22612e-11	-2.15524e-10	-1.56956e-10	1.88659e-10	8.30361e-18
2.312e-10	6.00607e-10	-6.87516e-11	-1.27444e-09	-2.82963e-11	-3.21885e-10	7.4018e-10	5.17532e-11	4.15055e-10	1.18746e-09	1.30121e-10	-9.21747e-11	8.60798e-10	-1.66463e-10	2.4325e-10	-1.27425e-09	9.39268e-11	2.78445e-10	-3.57185e-10	-1.19498e-10	2.08444e-10	-2.9578e-10	5.03719e-10	-6.8164e-10	-4.59879e-10	-3.00561e-10	5.20236e-11	-2.20209e-10	-1.5795e-10	1.90177e-10	8.24904e-18
2.43496e-10	5.99703e-10	-3.60388e-11	-1.27451e-09	-2.83013e-11	-3.19076e-10	7.40352e-10	5.19574e-11	4.16496e-10	1.18734e-09	1.25234e-10	-9.19683e-11	8.62794e-10	-1.64836e-10	2.43249e-10	-1.27429e-09	1.41309e-10	1.78081e-10	-3.56937e-10	-1.17675e-10	2.08106e-10	-2.93828e-10	5.0356e-10	-6.81632e-10	-4.51332e-10	-3.13036e-10	5.1374e-11	-2.16393e-10	-1.57965e-10	1.89367e-10	8.21273e-18
2.44018e-10	2.72621e-10	-3.38328e-11	-1.2742e-09	-2.8322e-11	-3.18962e-10	7.40333e-10	5.23624e-11	4.16073e-10	1.188e-09	1.25634e-10	-9.20509e-11	8.62604e-10	-1.66473e-10	2.43143e-10	-1.27441e-09	1.04843e-10	1.99142e-10	-3.56944e-10	-1.2382e-10	2.07588e-10	-2.93973e-10	5.03608e-10	-6.8163e-10	-4.58744e-10	-3.17528e-10	5.21994e-11	-2.18123e-10	-1.56952e-10	1.89301e-10	7.9389e-18
2.26332e-10	3.41904e-10	-3.61968e-11	-1.27455e-09	-2.78204e-11	-3.19458e-10	5.6827e-10	5.21186e-11	4.16122e-10	1.18752e-09	1.40302e-10	-9.21142e-11	8.61693e-10	-1.64927e-10	2.44653e-10	-1.27435e-09	1.47646e-10	2.01844e-10	-3.57032e-10	-1.15815e-10	2.07733e-10	-2.94094e-10	5.04821e-10	-6.81632e-10	-4.54432e-10	-3.25506e-10	5.16671e-11	-2.16286e-10	-1.57632e-10	1.89706e-10	7.76275e-18
2.21665e-10	1.93539e-10	-5.01371e-11	-1.27458e-09	-2.75826e-11	-3.20185e-10	6.74939e-10	5.33609e-11	4.1589e-10	1.18762e-09	1.32557e-10	-9.22008e-11	4.70109e-10	-1.64626e-10	2.43811e-10	-1.27437e-09	1.33454e-10	2.04899e-10	-3.57027e-10	-1.24431e-10	2.07997e-10	-2.94532e-10	5.04522e-10	-6.81627e-10	-4.55742e-10	-3.1932e-10	5.17331e-11	-2.17749e-10	-1.03539e-10	1.89203e-10	7.27455e-18
2.16947e-10	1.86678e-10	-4.37016e-11	-1.27456e-09	-1.31046e-11	-3.19437e-10	6.26958e-10	5.14483e-11	4.15891e-10	1.18844e-09	1.37726e-10	-9.11935e-11	7.40505e-10	-1.65596e-10	2.63411e-10	-9.94787e-10	1.45847e-10	2.18343e-10	-3.55599e-10	-1.16382e-10	2.07307e-10	-2.94174e-10	5.04118e-10	-7.31465e-10	-4.57619e-10	-3.16542e-10	5.18163e-11	-2.18607e-10	-9.72054e-11	1.89828e-10	6.98685e-18
2.22374e-10	1.77094e-10	-4.75343e-11	-1.27455e-09	-3.93422e-12	-3.14832e-10	6.17737e-10	5.18311e-11	4.15875e-10	1.18787e-09	1.29424e-10	-9.10945e-11	5.50038e-10	-1.65764e-10	2.45377e-10	-9.47205e-10	1.36494e-10	2.14038e-10	-3.55928e-10	-1.18288e-10	2.07571e-10	-2.94098e-10	5.04016e-10	-6.98487e-10	-4.56177e-10	-3.18755e-10	5.18288e-11	-2.18567e-10	-1.45831e-10	1.89799e-10	6.5815e-18
2.27451e-10	1.96989e-10	-4.36226e-11	-1.27455e-09	-2.82913e-11	-2.22426e-10	5.93018e-10	5.28871e-11	4.15413e-10	1.18834e-09	1.32682e-10	-9.21525e-11	4.95606e-10	-1.65728e-10	2.4703e-10	-4.49457e-10	1.40093e-10	2.17032e-10	-3.56876e-10	-1.17543e-10	2.05785e-10	-2.95062e-10	5.03854e-10	-6.81631e-10	-4.57282e-10	-3.2045e-10	5.17892e-11	-2.17808e-10	-6.08145e-11	1.89797e-10	5.72606e-18
2.20786e-10	2.05217e-10	-4.74839e-11	-1.27419e-09	-5.23203e-11	-2.35322e-10	6.02749e-10	5.2071e-11	4.15461e-10	1.18787e-09	1.29773e-10	-9.30538e-11	5.35402e-10	-1.65365e-10	2.53132e-10	-3.48998e-10	1.38856e-10	2.1352e-10	-3.56305e-10	-1.14109e-10	2.01721e-10	-2.99403e-10	5.0395e-10	-6.90957e-10	-4.56717e-10	-3.20039e-10	5.17908e-11	-2.17597e-10	-6.75612e-11	1.89702e-10	5.71798e-18
2.21382e-10	1.92159e-10	-4.66827e-11	-1.27448e-09	-2.16652e-11	-2.44355e-10	6.1461e-10	5.239e-11	4.155e-10	1.18813e-09	1.29741e-10	-9.31076e-11	5.1939e-10	-1.6559e-10	2.48436e-10	-4.11374e-10	1.40135e-10	2.16039e-10	-1.28124e-10	-1.14719e-10	2.01852e-10	-2.98738e-10	5.02597e-10	-6.84539e-10	-4.57053e-10	-3.19367e-10	5.18133e-11	-2.17748e-10	-7.70852e-11	1.89674e-10	5.64099e-18
2.23802e-10	1.9846e-10	-4.59354e-11	-1.23249e-09	-3.40988e-11	-2.28446e-10	6.05288e-10	5.25164e-11	4.14358e-10	1.18811e-09	1.31149e-10	-9.2953e-11	5.1756e-10	-1.64702e-10	2.51072e-10	-4.34666e-10	1.38663e-10	2.12479e-10	-1.34555e-10	-7.48878e-11	2.02661e-10	-2.9574e-10	5.03323e-10	-6.85777e-10	-4.57065e-10	-3.19166e-10	5.17846e-11	-2.17874e-10	-7.12106e-11	1.89731e-10	5.53143e-18
2.24516e-10	1.94532e-10	-4.59738e-11	-1.23552e-09	-3.4576e-11	-2.34165e-10	6.08923e-10	5.25168e-11	4.15283e-10	1.18816e-09	1.31179e-10	-9.28947e-11	4.92703e-10	-1.65233e-10	2.49891e-10	-4.21063e-10	1.38745e-10	2.14151e-10	-1.58872e-10	-1.15154e-10	2.03464e-10	-2.96612e-10	5.02362e-10	-6.85426e-10	-4.57055e-10	-3.19139e-10	5.17933e-11	-2.17789e-10	-6.95052e-11	1.89728e-10	5.52311e-18
2.23604e-10	1.9455e-10	-4.60162e-11	-1.24027e-09	-2.91139e-11	-2.30992e-10	6.06168e-10	5.25372e-11	4.1512e-10	1.18817e-09	1.31182e-10	-9.29741e-11	1.71874e-10	-1.65271e-10	2.49103e-10	-4.0958e-10	1.3854e-10	2.12839e-10	-1.36125e-10	-1.0432e-10	2.03145e-10	-2.98295e-10	5.01825e-10	-6.86224e-10	-4.53277e-10	-3.19491e-10	5.17882e-11	-2.17807e-10	-6.65564e-11	1.89741e-10	5.29419e-18
2.23969e-10	1.93274e-10	-4.56114e-11	-1.24106e-09	-3.32272e-11	-2.32235e-10	6.07733e-10	5.19854e-11	4.14977e-10	1.18814e-09	1.31196e-10	-9.24418e-11	2.51139e-10	-1.65054e-10	2.49194e-10	-4.11886e-10	1.4874e-10	2.12376e-10	-1.57271e-10	-9.92618e-11	1.81787e-10	-2.96406e-10	1.37033e-10	-6.85299e-10	-4.5598e-10	-3.19474e-10	5.18034e-11	-2.17811e-10	-7.39788e-11	1.89711e-10	5.10132e-18
2.23874e-10	1.93064e-10	-4.56372e-11	-1.23768e-09	-3.34437e-11	-2.36249e-10	6.05812e-10	5.06289e-11	4.1514e-10	1.18873e-09	1.30987e-10	-9.28185e-11	2.41514e-10	-1.65195e-10	2.49159e-10	-3.99044e-10	1.4977e-10	2.123e-10	-1.73265e-10	-1.00961e-10	2.02622e-10	-2.97711e-10	2.57634e-10	-3.93843e-10	-4.55629e-10	-3.19445e-10	5.17794e-11	-2.20725e-10	-7.35308e-11	1.89717e-10	4.82729e-18
2.23794e-10	1.93988e-10	-4.59346e-11	-1.23855e-09	-3.58936e-11	-2.35589e-10	6.07396e-10	5.2294e-11	3.07e-10	1.19124e-09	1.31278e-10	-9.27776e-11	2.67896e-10	-1.65194e-10	2.49302e-10	-4.06385e-10	1.53036e-10	2.12793e-10	-1.61453e-10	-9.82311e-11	1.97026e-10	-2.96274e-10	1.88234e-10	-2.16863e-10	-4.55085e-10	-3.19318e-10	5.13527e-11	-2.20144e-10	-7.1182e-11	1.89701e-10	4.63249e-18
2.23836e-10	1.92683e-10	-4.58707e-11	-1.23931e-09	-3.39054e-11	-2.37705e-10	6.06663e-10	5.01623e-11	3.40389e-10	1.19125e-09	1.3084e-10	-9.26884e-11	2.036e-10	-1.64255e-10	2.49214e-10	-4.04492e-10	1.43786e-10	2.12742e-10	-1.58987e-10	-9.80833e-11	1.94363e-10	-2.9634e-10	1.55369e-10	-2.16721e-10	-4.55104e-10	-3.1921e-10	5.17357e-11	-2.22909e-10	-7.19099e-11	1.89543e-10	4.60824e-18
2.2379e-10	1.93799e-10	-4.58782e-11	-1.23956e-09	-3.43765e-11	-2.36256e-10	6.06601e-10	5.01853e-11	3.17007e-10	1.19021e-09	1.31259e-10	-9.26926e-11	2.09704e-10	-1.64909e-10	2.49203e-10	-4.03658e-10	1.50829e-10	2.12715e-10	-1.63374e-10	-9.9804e-11	1.94477e-10	-2.94046e-10	2.07955e-10	-7.02614e-11	-4.55195e-10	-3.19281e-10	5.17215e-11	-2.20251e-10	-7.19205e-11	1.89707e-10	4.57147e-18
2.23795e-10	1.9234e-10	-4.59365e-11	-1.22625e-09	-3.39343e-11	-2.34917e-10	5.78282e-10	3.21539e-11	3.24749e-10	1.18983e-09	1.31228e-10	-9.24182e-11	2.21782e-10	-1.65231e-10	2.49236e-10	-4.02391e-10	1.47241e-10	2.12596e-10	-1.65446e-10	-1.12215e-10	1.94479e-10	-2.94152e-10	1.79686e-10	-2.04215e-10	-4.54861e-10	-3.19314e-10	5.17799e-11	-2.23293e-10	-7.21524e-11	2.2198e-10	4.55316e-18
2.19912e-10	1.92759e-10	-4.47946e-11	-1.22932e-09	-3.41414e-11	-2.34912e-10	5.88556e-10	4.59787e-11	3.26889e-10	1.1897e-09	1.31287e-10	-9.27343e-11	2.14993e-10	-1.6506e-10	2.4923e-10	-4.062e-10	1.49843e-10	2.12515e-10	-1.59725e-10	-1.00681e-10	1.94579e-10	-2.93733e-10	1.79667e-10	-1.398e-10	-4.54994e-10	-4.28421e-11	5.1682e-11	-2.15992e-10	-7.21351e-11	2.00536e-10	4.4351e-18
2.23121e-10	1.92349e-10	-4.55372e-11	-1.23709e-09	-3.41881e-11	-2.34805e-10	1.42502e-10	4.92762e-11	3.29778e-10	1.18998e-09	1.51841e-10	-9.30928e-11	1.98962e-10	-1.64828e-10	2.49276e-10	-4.03859e-10	1.49361e-10	2.12517e-10	-1.30187e-10	-1.01262e-10	1.94303e-10	-2.76937e-10	1.90377e-10	-1.22833e-10	-4.54849e-10	-1.85873e-10	5.16991e-11	-2.15577e-10	-7.22606e-11	1.94517e-10	4.14091e-18
2.18691e-10	1.92329e-10	-4.41197e-11	-1.23128e-09	-3.41913e-11	-2.3497e-10	1.9584e-10	4.78416e-11	3.28201e-10	1.18983e-09	1.36853e-10	-9.36125e-11	2.09423e-10	-1.65027e-10	2.49213e-10	-4.05183e-10	1.50302e-10	2.12575e-10	-1.60784e-10	-1.01524e-10	1.94308e-10	-2.92799e-10	1.80216e-10	-1.35274e-10	-4.54952e-10	-6.52402e-11	5.17104e-11	-2.17745e-10	-7.24821e-11	1.97284e-10	4.13181e-18
2.19573e-10	1.92032e-10	-4.54755e-11	-7.13334e-10	-3.43645e-11	-2.35027e-10	2.38169e-10	4.87657e-11	3.30613e-10	1.18991e-09	1.41562e-10	-9.36458e-11	2.26597e-10	-1.64934e-10	2.49333e-10	-4.03686e-10	1.49737e-10	2.12759e-10	-1.32254e-10	-9.63165e-11	1.93569e-10	-2.79201e-10	1.83193e-10	-1.46181e-10	-4.54943e-10	-1.30156e-10	5.16971e-11	-2.17882e-10	-7.23946e-11	1.97508e-10	3.15232e-18
2.18489e-10	1.91615e-10	-4.53803e-11	-2.93609e-10	-3.43558e-11	-2.35057e-10	1.92339e-10	4.86831e-11	3.3146e-10	1.18997e-09	1.43831e-10	-9.33904e-11	2.10642e-10	-1.64917e-10	2.48026e-10	-4.03971e-10	1.49776e-10	2.12779e-10	-1.41955e-10	-7.66686e-11	1.94257e-10	-2.43829e-10	1.85166e-10	-8.57153e-11	-3.36902e-10	-1.83131e-10	5.16792e-11	-2.16713e-10	-7.24145e-11	1.97274e-10	2.59349e-18
2.18489e-10	1.91615e-10	-4.53803e-11	-2.93609e-10	-3.43558e-11	-2.35057e-10	1.92339e-10	4.86831e-11	3.3146e-10	1.18997e-09	1.43831e-10	-9.33904e-11	2.10642e-10	-1.64917e-10	2.48026e-10	-4.03971e-10	1.49776e-10	2.12779e-10	-1.41955e-10	-7.66686e-11	1.94257e-10	-2.43829e-10	1.85166e-10	-8.57153e-11	-3.36902e-10	-1.83131e-10	5.16792e-11	-2.16713e-10	-7.24145e-11	1.97274e-10	2.59349e-18
2.19127e-10	1.91715e-10	-4.52186e-11	-2.38329e-10	-3.43878e-11	-2.34898e-10	2.04178e-10	4.86923e-11	3.30876e-10	1.19e-09	1.42316e-10	-9.34719e-11	2.10719e-10	-1.64903e-10	2.49056e-10	-4.0364e-10	1.49787e-10	2.12908e-10	-1.4398e-10	-1.67926e-11	1.94249e-10	-2.35715e-10	1.83869e-10	-8.79493e-11	-3.45797e-10	-1.44834e-10	5.16825e-11	-2.16821e-10	-7.23961e-11	1.97121e-10	2.5531e-18
1.20206e-10	1.90924e-10	-4.45638e-11	-2.67679e-10	-1.05757e-11	-2.3353e-10	2.1433e-10	4.85317e-11	3.30182e-10	1.19002e-09	1.40921e-10	-8.68931e-11	2.14707e-10	-1.53595e-10	2.49618e-10	-4.03877e-10	1.49856e-10	2.12927e-10	-1.43948e-10	-6.29109e-11	1.94436e-10	-2.4674e-10	1.48864e-10	-1.93476e-11	-3.17618e-10	-1.55611e-10	5.16783e-11	-2.18179e-10	-7.24044e-11	1.9873e-10	2.50896e-18
1.71001e-10	1.91391e-10	-4.49282e-11	-1.66898e-10	-3.12091e-11	-2.33694e-10	2.05479e-10	4.85986e-11	3.30299e-10	1.19001e-09	1.41651e-10	-9.29552e-11	2.12543e-10	-1.56938e-10	2.49015e-10	-4.03737e-10	1.4981e-10	2.12903e-10	-1.44623e-10	-6.85705e-11	1.94374e-10	-2.4482e-10	1.41027e-10	-2.82209e-11	-3.25726e-10	-1.50542e-10	5.16846e-11	-2.1751e-10	-7.23307e-11	1.96778e-10	2.47913e-18
2.16333e-10	1.9148e-10	-4.48939e-11	-1.52218e-10	-3.43667e-11	-2.34275e-10	2.04329e-10	4.86063e-11	3.30617e-10	1.19001e-09	1.42112e-10	-9.34017e-11	2.11764e-10	-1.58931e-10	2.48886e-10	-3.24205e-10	1.49816e-10	2.13216e-10	-1.4508e-10	-6.43876e-11	1.94376e-10	-2.45659e-10	1.45243e-10	-6.39505e-12	-3.21116e-10	-1.49284e-10	5.16855e-11	-2.17226e-10	-7.23496e-11	1.96597e-10	2.43186e-18
1.51987e-10	1.91284e-10	-4.47948e-11	-1.74669e-10	-3.09166e-11	-2.3395e-10	2.05336e-10	4.86579e-11	3.30441e-10	1.19001e-09	1.41238e-10	-9.10853e-11	2.11922e-10	-1.585e-10	2.49134e-10	-3.26246e-10	1.49803e-10	2.1295e-10	-1.44284e-10	-6.20597e-11	1.94414e-10	-2.4479e-10	1.42059e-10	-3.50642e-11	-3.20459e-10	-1.50452e-10	5.16549e-11	-2.17675e-10	-7.2351e-11	1.97566e-10	2.41576e-18
1.63218e-10	1.94302e-10	-4.47038e-11	-1.88609e-10	-3.08411e-11	-2.38181e-10	2.03467e-10	4.86143e-11	3.30332e-10	-1.74542e-11	1.4309e-10	-9.09066e-11	2.12943e-10	-1.58192e-10	2.49089e-10	-3.40588e-10	1.49807e-10	2.08421e-10	-1.44443e-10	-6.28808e-11	1.94407e-10	-1.54385e-10	1.46447e-10	-2.2184e-11	-3.23222e-10	-1.50273e-10	5.16761e-11	-2.17268e-10	-7.22094e-11	1.97153e-10	9.85267e-19
1.64257e-10	1.92395e-10	-4.4748e-11	-1.88036e-10	-3.19105e-11	-2.3793e-10	2.03641e-10	4.86194e-11	3.30512e-10	1.0389e-10	1.42745e-10	-9.08937e-11	2.13517e-10	-1.58177e-10	2.49087e-10	-3.36975e-10	1.49808e-10	2.08519e-10	-1.44446e-10	-6.2497e-11	8.95791e-11	-1.65185e-10	1.45749e-10	-2.0383e-11	-3.22698e-10	-1.50019e-10	5.16718e-11	-2.1739e-10	-7.22299e-11	1.971e-10	9.6599e-19
1.67554e-10	1.93294e-10	-4.475e-11	-1.89387e-10	-3.13293e-11	-2.39443e-10	2.03328e-10	4.86238e-11	3.30661e-10	4.67983e-11	1.43528e-10	-9.18638e-11	2.13997e-10	-1.58309e-10	2.49087e-10	-3.38366e-10	1.49805e-10	2.08237e-10	-1.44445e-10	-6.25891e-11	9.03421e-11	-1.26596e-10	1.45829e-10	-2.18108e-11	-3.21637e-10	-1.49974e-10	5.15867e-11	-2.17397e-10	-7.21343e-11	1.97098e-10	9.49718e-19
1.59584e-10	1.94572e-10	-4.28822e-11	-1.82178e-10	-3.11002e-11	-2.13563e-10	2.0445e-10	4.86181e-11	3.3088e-10	7.08567e-11	1.41467e-10	-9.11537e-11	1.6407e-10	-1.59239e-10	2.47714e-10	-3.35165e-10	1.49808e-10	2.1139e-10	-1.32304e-10	-6.31681e-11	1.64025e-10	-1.62911e-10	1.45324e-10	-2.16834e-11	-2.72922e-10	-1.59626e-10	5.191e-11	-2.16308e-10	-7.3069e-11	1.97043e-10	9.15163e-19
1.63167e-10	1.96632e-10	-4.09393e-11	-1.81749e-10	-3.24076e-11	-2.08722e-10	2.06065e-10	4.85967e-11	3.30714e-10	1.0356e-10	1.42078e-10	-9.1311e-11	1.62956e-10	-1.68637e-10	1.84322e-10	-3.3604e-10	1.49817e-10	2.12091e-10	-1.47451e-10	-6.39153e-11	1.52011e-10	-1.72143e-10	1.45962e-10	-2.20797e-11	-2.73164e-10	-1.30017e-10	5.2949e-11	-2.16426e-10	-7.48077e-11	1.97031e-10	8.9332e-19
1.6001e-10	1.94069e-10	-3.82148e-11	-1.81736e-10	-3.17931e-11	-2.20883e-10	2.04211e-10	4.86235e-11	3.30563e-10	1.02884e-10	1.38858e-10	-9.1287e-11	1.15099e-10	-1.58908e-10	2.47918e-10	-3.3567e-10	7.31479e-11	2.11892e-10	-1.41539e-10	-6.19602e-11	1.09649e-10	-1.44377e-10	1.45723e-10	-2.09488e-11	-2.60681e-10	-1.42708e-10	5.19351e-11	-2.17254e-10	-7.23677e-11	1.97073e-10	8.62684e-19
1.61264e-10	1.89356e-10	-3.8745e-11	-1.81938e-10	-3.20505e-11	-2.235e-10	2.04399e-10	4.85984e-11	3.30706e-10	1.03253e-10	1.40712e-10	-9.12138e-11	1.08498e-10	-1.62498e-10	2.0674e-10	-3.36114e-10	6.45272e-11	2.11601e-10	-1.45513e-10	-6.25381e-11	1.32274e-10	-1.65135e-10	1.45759e-10	-2.20771e-11	-2.68872e-10	-1.35684e-10	5.23169e-11	-2.16649e-10	-7.2371e-11	1.97071e-10	8.58598e-19
1.61921e-10	1.94248e-10	-3.80419e-11	-1.82365e-10	-3.18362e-11	-2.22518e-10	1.82105e-10	4.86163e-11	3.30574e-10	8.87779e-11	1.39125e-10	-9.12742e-11	1.19769e-10	-4.38215e-11	2.33883e-10	-3.35885e-10	7.51949e-11	2.11584e-10	-1.41964e-10	-6.2854e-11	1.11569e-10	-1.50376e-10	1.45637e-10	-2.15848e-11	-2.62083e-10	-1.36411e-10	5.23027e-11	-2.16826e-10	-7.23701e-11	2.00425e-10	8.27056e-19
1.61164e-10	1.93887e-10	-3.8868e-11	-1.81886e-10	-3.19039e-11	-2.2166e-10	1.26807e-10	4.86065e-11	3.30623e-10	9.58596e-11	1.40918e-10	-9.12857e-11	1.14103e-10	-7.38477e-11	2.13565e-10	-3.35999e-10	7.617e-11	2.11291e-10	-1.16373e-10	-6.45235e-11	1.07771e-10	-1.51702e-10	1.45772e-10	-2.13912e-11	-2.6519e-10	-1.39216e-10	5.22342e-11	-2.1673e-10	-7.23918e-11	1.91576e-10	7.96259e-19
1.61083e-10	1.26511e-10	-3.95141e-11	-1.81457e-10	-3.18413e-11	-2.21009e-10	1.28126e-10	4.86218e-11	2.54985e-10	9.31404e-11	1.4074e-10	-9.12276e-11	1.20266e-10	-1.04588e-10	2.17092e-10	-3.36069e-10	7.49729e-11	2.11318e-10	-1.15272e-10	-6.27569e-11	1.08678e-10	-1.55755e-10	1.45721e-10	-2.19845e-11	-2.65975e-10	-1.38142e-10	5.37278e-11	-2.16714e-10	-6.93739e-11	1.97707e-10	7.41246e-19
1.61126e-10	9.5617e-11	-3.91375e-11	-1.81809e-10	-3.19585e-11	-2.21816e-10	1.4005e-10	4.86496e-11	2.57456e-10	9.60613e-11	1.40932e-10	-9.12602e-11	1.17994e-10	-1.01032e-10	2.18415e-10	-3.35947e-10	8.1948e-11	2.11218e-10	-1.16947e-10	-6.07539e-11	1.08496e-10	-1.52526e-10	1.45757e-10	-2.15217e-11	-2.64509e-10	-1.38677e-10	5.24757e-11	-2.16816e-10	-7.18747e-11	1.97674e-10	7.38932e-19
1.61066e-10	1.15697e-10	-3.91095e-11	-1.81938e-10	-3.18564e-11	-2.2093e-10	1.32922e-10	4.86357e-11	2.53125e-10	9.70539e-11	1.4056e-10	-9.1263e-11	1.15911e-10	-6.34604e-11	2.19324e-10	-3.35922e-10	8.51632e-11	2.11294e-10	-1.13022e-10	-6.27619e-11	1.1245e-10	-1.53038e-10	1.45749e-10	-2.21385e-11	-2.65107e-10	-1.38833e-10	5.22867e-11	-2.16794e-10	-7.20043e-11	1.94761e-10	7.32621e-19
1.61065e-10	1.03031e-10	-3.92835e-11	1.34215e-10	-3.17813e-11	-2.21439e-10	1.39659e-10	4.86432e-11	2.56166e-10	9.65805e-11	1.4482e-10	-9.11669e-11	1.19007e-10	-7.0623e-11	2.17925e-10	-3.36006e-10	8.44844e-11	2.11331e-10	-1.19221e-10	-4.52183e-11	1.06586e-10	-1.53445e-10	1.45748e-10	-2.21154e-11	-2.33179e-10	-1.40092e-10	5.22359e-11	-2.16755e-10	-7.18448e-11	1.95843e-10	7.03725e-19
1.61133e-10	1.03019e-10	-3.90414e-11	-1.81687e-10	-3.19352e-11	-2.21406e-10	1.34397e-10	4.86414e-11	2.52603e-10	9.30528e-11	1.40921e-10	-8.91108e-11	1.19733e-10	-7.50254e-11	2.16146e-10	-2.33511e-11	8.57877e-11	2.11252e-10	-1.18354e-10	-6.27952e-11	1.04752e-10	-1.54225e-10	1.45781e-10	-2.23124e-11	-2.65426e-10	-1.39359e-10	5.25687e-11	-2.16746e-10	-7.212e-11	1.9623e-10	6.18844e-19
1.61092e-10	1.01703e-10	-3.90757e-11	-1.8177e-10	-3.18696e-11	-2.21466e-10	1.31606e-10	5.14308e-11	2.51636e-10	9.68273e-11	-2.26165e-11	-9.23719e-11	1.21788e-10	-7.05047e-11	1.74516e-10	-4.02757e-12	9.51231e-11	2.11337e-10	-7.68212e-12	-6.13567e-11	1.07432e-10	-1.52219e-10	1.45751e-10	-2.31078e-11	-2.62283e-10	-1.39255e-10	5.10074e-11	-2.16977e-10	-7.1581e-11	1.96879e-10	5.6868e-19
1.61207e-10	5.68595e-11	-3.91338e-11	-1.62772e-10	-3.16748e-11	-2.21691e-10	1.32908e-10	5.03019e-11	2.54507e-10	9.5983e-11	3.68275e-11	-9.12315e-11	1.20308e-10	4.88781e-12	1.90549e-10	-4.47549e-11	9.2553e-11	2.11324e-10	-9.33766e-12	-6.17347e-11	1.01907e-10	-1.52395e-10	1.45593e-10	-2.28336e-11	-1.86622e-10	-1.394e-10	5.14499e-11	-2.16881e-10	-7.83579e-11	1.96593e-10	5.25251e-19
1.61235e-10	6.53344e-11	-3.90988e-11	-1.64492e-10	-3.17562e-11	-2.21755e-10	1.33512e-10	5.16782e-11	2.5115e-10	9.61116e-11	4.19811e-11	-9.10842e-11	1.20447e-10	-2.1651e-11	1.93442e-10	-5.86444e-11	9.3933e-11	2.11315e-10	-3.65282e-11	-6.10622e-11	1.05694e-10	-1.52258e-10	1.45683e-10	-2.37898e-11	-1.38233e-10	-1.39345e-10	5.14717e-11	-2.16815e-10	-7.5959e-11	1.96634e-10	5.15041e-19
1.61244e-10	5.91643e-11	-3.91482e-11	-1.46652e-10	-3.16957e-11	-2.21762e-10	1.32553e-10	5.04843e-11	2.50764e-10	9.59794e-11	1.45531e-11	-9.08655e-11	1.20621e-10	-5.21625e-12	1.88764e-10	-3.88696e-11	9.40268e-11	2.11321e-10	-1.07282e-12	-6.18826e-11	1.05432e-10	-1.52067e-10	1.44013e-10	-2.33413e-11	-1.63908e-10	-1.39383e-10	5.15456e-11	-2.1684e-10	-7.51792e-11	1.966e-10	5.0825e-19
1.61252e-10	5.99422e-11	-4.03046e-11	-1.40879e-10	-3.17123e-11	-2.21665e-10	1.33588e-10	5.07829e-11	2.51432e-10	9.6035e-11	2.48367e-11	-9.04785e-11	1.20528e-10	-8.14465e-12	1.92508e-10	-5.73689e-11	9.31602e-11	2.11326e-10	-2.78777e-11	-6.15355e-11	1.0588e-10	-1.52233e-10	2.56291e-11	-2.17329e-11	-1.56666e-10	-1.39383e-10	5.14713e-11	-2.14864e-10	-5.90321e-11	1.96629e-10	4.86171e-19
1.61773e-10	6.17507e-11	-4.14721e-11	-1.5333e-10	-3.17719e-11	-2.21703e-10	7.41381e-11	5.06149e-11	2.51575e-10	9.60703e-11	2.48033e-11	-8.72059e-11	1.20375e-10	-1.96512e-11	1.92156e-10	-5.16089e-11	9.29111e-11	2.11326e-10	-3.92053e-11	-6.15961e-11	1.02333e-10	-1.52296e-10	4.78978e-11	-2.33111e-11	-1.53091e-10	-1.39375e-10	4.71724e-11	-2.15367e-10	-6.87501e-11	1.96617e-10	4.78619e-19
1.62085e-10	6.06484e-11	-4.13371e-11	-1.46261e-10	-3.17325e-11	-2.21718e-10	7.1074e-11	5.0819e-11	2.51557e-10	9.60717e-11	2.73663e-11	-8.20514e-11	1.20419e-10	-1.20816e-11	1.93011e-10	-5.53284e-11	9.268e-11	2.11327e-10	-2.98216e-11	-6.13161e-11	1.04688e-10	-1.52396e-10	4.91732e-11	-2.32945e-11	-1.49308e-10	-1.39376e-10	3.90003e-11	-2.15021e-10	-6.78702e-11	1.96619e-10	4.73585e-19
1.61578e-10	6.22976e-11	-4.1964e-11	-1.50203e-10	-3.17485e-11	-2.21666e-10	6.75457e-11	5.07182e-11	2.5167e-10	9.60694e-11	3.12504e-11	-8.17013e-11	1.20432e-10	-1.74806e-11	1.9184e-10	-5.40855e-11	9.24035e-11	2.11324e-10	-3.07414e-11	-6.14617e-11	4.59195e-11	-1.52437e-10	4.52458e-11	-2.27785e-11	-1.49227e-10	-1.39376e-10	5.04056e-11	-2.15688e-10	-6.87508e-11	1.96594e-10	4.66308e-19
1.6142e-10	6.00384e-11	-4.14841e-11	-1.50326e-10	-3.17458e-11	-2.21688e-10	8.19823e-11	5.1001e-11	2.51601e-10	9.51418e-12	3.09076e-11	-8.48507e-11	1.20453e-10	-1.42872e-11	1.92376e-10	-5.31553e-11	9.27245e-11	2.1133e-10	-2.96434e-11	-6.13314e-11	6.51551e-11	-1.52397e-10	5.12607e-11	-2.28478e-11	-1.49855e-10	-1.32497e-10	5.07995e-11	-2.06756e-10	-6.65285e-11	1.96567e-10	4.56474e-19
2.14852e-11	6.18699e-11	-4.2105e-11	-1.51051e-10	-3.17563e-11	-2.21963e-10	7.90175e-11	5.07325e-11	2.50336e-10	4.84163e-11	5.28099e-11	-8.45667e-11	3.45911e-11	-1.52812e-11	1.92057e-10	-5.34238e-11	9.26332e-11	2.11392e-10	-2.86922e-11	-6.10108e-11	5.78731e-11	-1.55123e-10	4.66149e-11	-2.26492e-11	-1.4899e-10	-1.33983e-10	4.9353e-11	-2.1412e-10	-6.74087e-11	1.96497e-10	4.23593e-19
2.95207e-11	6.09849e-11	-4.18418e-11	-1.50309e-10	-3.18346e-11	-2.21728e-10	7.48579e-11	5.08186e-11	2.51005e-10	4.90899e-11	2.59519e-11	-8.49464e-11	2.36596e-11	-1.58656e-11	1.9231e-10	-5.37433e-11	9.3032e-11	2.11392e-10	-2.7927e-11	-6.12979e-11	5.8699e-11	-1.52451e-10	4.82177e-11	-2.20336e-11	-1.49054e-10	-1.27689e-10	4.96363e-11	-2.11123e-10	-6.82472e-11	1.96583e-10	4.17519e-19
3.5385e-11	6.10564e-11	-4.20238e-11	-1.4914e-10	-3.17745e-11	-2.21773e-10	7.94959e-11	5.08373e-11	2.50169e-10	4.12437e-11	3.28957e-11	-8.4553e-11	1.79465e-11	-1.50961e-11	1.92191e-10	-5.32789e-11	9.27279e-11	2.11366e-10	-2.97646e-11	-6.12428e-11	5.94083e-11	-1.53474e-10	4.854e-11	-2.24677e-11	-1.4889e-10	-1.25954e-10	4.96902e-11	-2.08903e-10	-6.77682e-11	1.96534e-10	4.16144e-19
2.66132e-11	6.10948e-11	-4.23406e-11	-1.49465e-10	-3.17753e-11	-2.21757e-10	7.42376e-11	5.09009e-11	2.50631e-10	4.01596e-11	3.179e-11	-8.46785e-11	8.07325e-12	-1.50815e-11	1.92201e-10	-5.32779e-11	9.27198e-11	2.11363e-10	-2.94033e-11	-6.01689e-11	6.10616e-11	-1.53972e-10	4.87432e-11	-2.26292e-11	-1.48823e-10	-1.25755e-10	4.95892e-11	-2.08403e-10	-6.78383e-11	1.96552e-10	4.14712e-19
3.31133e-11	6.11251e-11	-4.41018e-11	-1.49768e-10	-3.18117e-11	-2.0068e-12	7.6223e-11	5.08461e-11	2.50644e-10	4.27499e-11	3.13538e-11	-8.47845e-11	2.6175e-11	-1.44929e-11	1.92261e-10	-5.34656e-11	9.297e-11	2.1137e-10	-2.85834e-11	-6.07503e-11	5.9422e-11	-1.52944e-10	4.87377e-11	-2.22693e-11	-1.48798e-10	-1.26641e-10	4.9609e-11	-2.08955e-10	-6.78711e-11	1.66245e-10	3.56327e-19
2.64184e-11	6.12033e-11	-4.70949e-11	-1.01787e-10	-3.17988e-11	-1.99521e-11	7.68719e-11	5.08542e-11	2.50785e-10	4.22168e-11	3.02554e-11	-8.47826e-11	1.11448e-11	-1.48382e-11	1.92245e-10	-5.34181e-11	9.28571e-11	2.11365e-10	-2.88651e-11	-6.0561e-11	5.98189e-11	-1.5377e-10	4.86794e-11	-2.23533e-11	-1.48866e-10	-1.2674e-10	4.96019e-11	-2.08611e-10	-6.77944e-11	1.75175e-10	3.47238e-19
3.11697e-11	6.11762e-11	-4.47535e-11	-1.09837e-10	-3.17982e-11	-6.62528e-12	7.4751e-11	5.08596e-11	2.50663e-10	4.3616e-11	3.14137e-11	-8.46838e-11	1.93538e-11	-1.43628e-11	1.92301e-10	-5.34375e-11	9.28413e-11	2.11375e-10	-2.87712e-11	-6.10399e-11	5.91473e-11	-1.53168e-10	4.89955e-11	-2.2431e-11	-1.48924e-10	-1.26263e-10	4.86943e-11	-2.09128e-10	-6.78634e-11	1.6367e-10	3.44654e-19
3.19434e-11	6.11941e-11	-4.51926e-11	-7.01686e-11	-3.17987e-11	-3.02883e-11	7.67952e-11	5.08508e-11	1.26458e-10	4.19587e-11	3.10498e-11	-8.4713e-11	1.77237e-11	-1.48266e-11	1.92253e-10	-6.34535e-11	9.25439e-11	2.11326e-10	-2.87682e-11	-6.06532e-11	5.94197e-11	-1.53698e-10	4.88216e-11	-2.23409e-11	-1.48881e-10	-1.2632e-10	4.96422e-11	-2.08839e-10	-6.78461e-11	1.70905e-10	2.95335e-19
3.02066e-11	6.11756e-11	-4.63085e-11	-4.8066e-11	-3.17892e-11	-2.5535e-11	7.65559e-11	5.08578e-11	1.30598e-10	4.36042e-11	3.07651e-11	-8.47732e-11	1.80158e-11	-1.45819e-11	1.92258e-10	-5.82725e-11	9.2895e-11	2.1135e-10	-2.88961e-11	-6.03499e-11	5.96824e-11	-1.53285e-10	4.89207e-11	-2.23595e-11	-1.48848e-10	-1.26281e-10	4.9348e-11	-2.08794e-10	-6.78488e-11	1.73093e-10	2.9363e-19
2.84976e-11	6.11563e-11	-4.58517e-11	-5.32888e-11	-3.17885e-11	-2.10052e-11	7.63869e-11	5.0858e-11	1.20656e-10	4.27524e-11	3.11127e-11	-8.47574e-11	2.22924e-11	-1.46595e-11	1.92254e-10	-5.78427e-11	9.28255e-11	2.11276e-10	-2.885e-11	-6.07249e-11	5.94508e-11	-1.53345e-10	4.88779e-11	-2.23532e-11	-1.4888e-10	-1.2632e-10	4.96039e-11	-2.09035e-10	-6.78479e-11	1.71627e-10	2.90973e-19
3.06684e-11	6.11727e-11	-4.56963e-11	-3.56472e-11	-3.17909e-11	-2.05744e-11	7.65052e-11	5.08626e-11	1.10946e-10	4.28952e-11	3.06908e-11	-8.47654e-11	2.03736e-11	-1.49873e-11	1.92248e-10	-5.9379e-11	9.26771e-11	2.11349e-10	-2.88499e-11	-6.07119e-11	5.96946e-11	-1.53575e-10	4.89078e-11	-2.23557e-11	-1.48881e-10	-1.26383e-10	4.96102e-11	-2.0887e-10	-6.78353e-11	1.71293e-10	2.87301e-19
3.03161e-11	6.11507e-11	-4.59461e-11	-4.24499e-11	-3.17697e-11	-2.35781e-11	7.62094e-11	5.08522e-11	1.18566e-10	4.29739e-11	3.06705e-11	-8.46462e-11	8.83827e-12	-1.46919e-11	1.92265e-10	-6.10849e-11	9.30686e-11	1.43068e-10	-2.88335e-11	-6.06463e-11	5.94443e-11	-1.53425e-10	4.8946e-11	-2.2763e-11	-1.48883e-10	-1.2629e-10	4.95261e-11	-2.08754e-10	-6.78413e-11	1.74625e-10	2.66401e-19
3.12059e-11	6.11581e-11	-4.59387e-11	-4.65907e-11	-3.17672e-11	-1.98092e-11	7.62251e-11	5.08541e-11	1.16292e-10	4.31991e-11	3.05888e-11	-8.46823e-11	1.86709e-11	-1.47388e-11	1.92265e-10	-5.46802e-11	9.31493e-11	1.42895e-10	-2.88365e-11	-6.06779e-11	5.95433e-11	-1.5344e-10	4.89112e-11	-4.59619e-11	-1.48882e-10	-1.26214e-10	4.92747e-11	-2.08781e-10	-6.78457e-11	1.69652e-10	2.65513e-19
3.08475e-11	6.11679e-11	-7.35995e-12	-4.33362e-11	-3.17789e-11	-2.02602e-11	7.63107e-11	5.08576e-11	1.15226e-10	4.31187e-11	3.06207e-11	-8.43314e-11	1.50942e-11	-2.84772e-12	1.92206e-10	-5.81577e-11	9.2803e-11	1.49962e-10	-2.88387e-11	-6.06824e-11	5.9495e-11	-1.5343e-10	4.8908e-11	-2.3016e-11	-1.4889e-10	-1.26375e-10	4.95753e-11	-2.08966e-10	-6.78406e-11	1.70854e-10	2.63877e-19
3.09416e-11	3.67347e-11	-3.40842e-11	-3.95608e-11	-3.17856e-11	-2.28494e-11	7.63431e-11	5.08565e-11	1.14785e-10	4.31083e-11	3.07395e-11	-8.4665e-11	1.33994e-11	-1.23157e-11	1.92253e-10	-5.90264e-11	9.292e-11	1.48194e-10	-2.88446e-11	-6.0618e-11	5.95214e-11	-1.53427e-10	4.96139e-11	-2.47228e-11	-1.48643e-10	-1.26268e-10	3.57936e-11	-2.08804e-10	-6.78434e-11	1.70932e-10	2.60901e-19
3.05266e-11	4.93715e-11	-2.80858e-11	-3.71674e-11	-3.17791e-11	-2.11067e-11	7.63455e-11	5.08567e-11	1.14858e-10	4.30217e-11	3.06439e-11	-8.45734e-11	1.59496e-11	-1.39753e-11	1.92231e-10	-5.99528e-11	9.31106e-11	1.48869e-10	-2.88327e-11	-6.06259e-11	5.95521e-11	-1.53425e-10	4.89756e-11	-2.45956e-11	-1.48876e-10	-1.26294e-10	4.5255e-11	-2.08786e-10	-6.78426e-11	4.22825e-11	2.35114e-19
3.10515e-11	3.65206e-11	-2.73901e-11	-1.67066e-11	-3.17782e-11	-2.17913e-11	7.63153e-11	5.11029e-11	1.14723e-10	4.30024e-11	3.06767e-11	-7.45959e-11	1.41315e-11	-8.64351e-12	1.92233e-10	-5.87947e-11	9.01262e-11	1.46447e-10	-2.8826e-11	-6.0632e-11	6.05095e-11	-1.53423e-10	4.92066e-11	-1.36464e-11	-1.48838e-10	-1.26302e-10	4.44832e-11	-2.08835e-10	-6.71428e-11	3.46727e-11	2.28739e-19
3.07279e-11	4.43362e-11	-2.28957e-11	-2.84619e-11	-3.17813e-11	-2.16873e-11	7.63157e-11	5.11603e-11	1.15162e-10	4.30463e-11	3.06637e-11	-6.288e-11	1.47564e-11	-1.2296e-11	1.92233e-10	-5.78536e-11	8.31304e-11	1.47047e-10	-2.88464e-11	-6.06486e-11	6.06812e-11	-1.53421e-10	4.90144e-11	-1.63795e-11	-1.48817e-10	-1.26282e-10	4.38866e-11	-2.08834e-10	-6.66846e-11	4.55301e-11	2.27931e-19
3.08526e-11	3.89379e-11	-1.63536e-11	-1.88222e-11	-3.178e-11	-2.16945e-11	7.63192e-11	5.10421e-11	1.15093e-10	4.30176e-11	3.06736e-11	-5.63188e-11	1.50116e-11	-1.19753e-11	1.92228e-10	-5.80009e-11	8.55947e-11	1.47016e-10	-2.88338e-11	-6.06385e-11	6.03458e-11	-1.5342e-10	4.90442e-11	-2.00953e-11	-1.48844e-10	-1.26286e-10	4.38339e-11	-2.08841e-10	-6.65209e-11	4.31507e-11	2.26257e-19
3.08548e-11	3.80947e-11	-1.98839e-11	-1.81821e-11	-3.17785e-11	-2.15497e-11	7.63168e-11	5.1158e-11	1.15031e-10	4.29568e-11	3.0675e-11	-5.9529e-11	1.48493e-11	-1.09406e-11	1.92233e-10	-5.8083e-11	8.55906e-11	1.47345e-10	-2.88329e-11	-6.06444e-11	6.02409e-11	-1.53431e-10	4.91601e-11	-1.41795e-11	-1.48829e-10	-1.2629e-10	4.28323e-11	-2.0884e-10	-6.58983e-11	3.92077e-11	2.26036e-19
3.07834e-11	3.74621e-11	-2.37701e-11	-8.1104e-12	-3.17786e-11	-2.16564e-11	7.63227e-11	5.1417e-11	1.15111e-10	4.30663e-11	3.06725e-11	-5.99607e-11	1.48501e-11	-1.05832e-11	1.92234e-10	-5.79384e-11	8.44836e-11	6.95287e-11	-2.88314e-11	-6.06488e-11	6.01755e-11	-1.53422e-10	4.91575e-11	-1.7533e-11	-1.48844e-10	-1.26287e-10	4.29081e-11	-2.08837e-10	-6.52152e-11	4.69554e-11	2.09594e-19
3.07899e-11	4.0158e-11	-1.91574e-11	-2.00114e-11	-3.099e-11	-2.16042e-11	7.6336e-11	4.77959e-11	1.15054e-10	4.30398e-11	3.13077e-11	-5.5463e-11	1.52996e-11	-1.2036e-11	4.12387e-11	-5.66225e-11	8.67235e-11	1.41548e-10	-2.8836e-11	-6.06449e-11	5.96307e-11	-1.53424e-10	4.92051e-11	-1.73461e-11	-1.48835e-10	-1.26294e-10	4.35911e-11	-2.0884e-10	-6.63874e-11	4.26153e-11	1.89021e-19
3.0786e-11	3.97143e-11	-1.98283e-11	-1.83811e-11	-2.96798e-11	-2.16507e-11	7.636e-11	4.73025e-11	1.15079e-10	4.304e-11	3.09723e-11	-5.61556e-11	1.49684e-11	-1.15096e-11	4.87413e-11	-4.71877e-11	8.55574e-11	7.86885e-11	-2.8835e-11	-6.0647e-11	6.01702e-11	-1.53424e-10	4.91581e-11	-1.82639e-11	-1.48839e-10	-1.26287e-10	4.35619e-11	-2.08843e-10	-6.63042e-11	4.08722e-11	1.74454e-19
3.07679e-11	3.85287e-11	-2.0827e-11	-1.84289e-11	-3.17636e-11	-2.16579e-11	7.63239e-11	5.12022e-11	8.46908e-11	4.30468e-11	3.07209e-11	-5.91338e-11	1.48755e-11	-1.16436e-11	7.8708e-11	-5.31676e-11	8.50081e-11	8.61783e-11	-2.88333e-11	-6.06475e-11	6.0132e-11	-1.53423e-10	4.91389e-11	-1.70697e-11	-1.48841e-10	-1.26315e-10	4.91292e-11	-1.24098e-10	-6.61008e-11	4.30567e-11	1.47144e-19
3.07895e-11	3.90067e-11	-2.1494e-11	-1.91255e-11	-2.81358e-11	-2.16267e-11	7.63435e-11	4.83584e-11	7.98602e-11	4.30315e-11	3.09e-11	-5.65517e-11	1.51801e-11	-1.17016e-11	5.22518e-11	-3.92906e-11	8.61055e-11	9.13708e-11	-2.88672e-11	-6.06456e-11	5.97949e-11	-1.53448e-10	4.9167e-11	-1.68274e-11	-1.48839e-10	-1.26196e-10	4.37518e-11	-8.78772e-11	-6.61446e-11	4.29884e-11	1.33782e-19
3.07807e-11	3.89045e-11	-2.05764e-11	-1.50445e-11	-2.81743e-11	-2.16367e-11	7.63425e-11	4.88885e-11	6.35358e-11	4.30386e-11	3.15602e-11	-5.7072e-11	1.50743e-11	-1.15457e-11	6.81704e-11	-4.76647e-11	8.61292e-11	9.24237e-11	-2.8866e-11	-6.06447e-11	5.97891e-11	-1.53462e-10	4.94327e-11	-1.68096e-11	-3.8779e-11	-1.26206e-10	4.49858e-11	-8.53025e-11	-6.61648e-11	4.36888e-11	1.13354e-19
3.07581e-11	3.88595e-11	-2.08168e-11	-9.70842e-12	-2.68665e-11	-2.16376e-11	7.63465e-11	4.88649e-11	6.92108e-11	4.27762e-11	3.24113e-11	-5.75849e-11	1.49481e-11	-1.20459e-11	6.22691e-11	-4.65148e-11	8.60713e-11	9.24624e-11	-2.88516e-11	-6.05921e-11	5.90993e-11	-1.53467e-10	5.02982e-11	-1.68058e-11	-4.20391e-11	-1.02307e-10	4.43887e-11	-5.31914e-11	-6.61998e-11	4.30755e-11	1.03376e-19
3.07839e-11	3.90339e-11	-2.10051e-11	-1.10864e-11	-2.74685e-11	-2.16341e-11	7.63477e-11	4.86315e-11	6.66665e-11	4.30119e-11	3.11911e-11	-5.73957e-11	1.51022e-11	-1.21763e-11	5.9058e-11	-4.69797e-11	8.5902e-11	9.04833e-11	-2.816e-11	-6.02771e-11	6.18061e-11	-1.16766e-10	4.96736e-11	-1.69221e-11	-4.38197e-11	-1.17071e-10	3.74524e-11	-5.09343e-11	-6.6209e-11	4.30316e-11	9.51437e-20
3.07773e-11	3.90588e-11	-2.06809e-11	-9.41816e-12	-2.75172e-11	-2.16396e-11	7.63449e-11	4.84194e-11	6.72187e-11	4.29305e-11	3.13949e-11	-5.73663e-11	1.50682e-11	-1.23318e-11	6.07596e-11	-4.57219e-11	8.61392e-11	9.09436e-11	-2.88409e-11	-6.0595e-11	6.0138e-11	-1.25067e-10	4.98729e-11	-1.71028e-11	-2.49872e-11	-1.0922e-10	4.02732e-11	-4.17749e-11	-6.6212e-11	4.31506e-11	9.35858e-20
3.0775e-11	3.90908e-11	-2.09678e-11	-1.4661e-12	-2.79056e-11	-1.86234e-11	7.63464e-11	4.86225e-11	6.76283e-11	4.29261e-11	3.11093e-11	-5.72229e-11	1.50483e-11	-1.21151e-11	5.98229e-11	-4.69771e-11	8.59846e-11	9.10739e-11	-2.82759e-11	-6.03649e-11	5.59829e-11	-1.18807e-10	4.74926e-11	-1.69448e-11	-3.59052e-11	-1.95437e-11	4.29745e-11	-4.71427e-11	-6.62118e-11	4.30075e-11	8.09499e-20
3.0771e-11	3.91496e-11	-2.09412e-11	-7.90154e-12	-2.80463e-11	-2.10636e-11	7.63454e-11	4.84594e-11	6.784e-11	4.29308e-11	3.13414e-11	-5.71567e-11	1.5014e-11	-1.22548e-11	6.10092e-11	-4.67631e-11	8.60165e-11	9.1312e-11	-2.83271e-11	-6.03705e-11	5.21509e-11	-1.09432e-10	4.88728e-11	-1.69628e-11	-4.57593e-11	-2.16495e-11	3.85326e-11	-4.02989e-11	-6.62168e-11	4.30035e-11	7.88272e-20
3.07767e-11	3.90667e-11	-2.08815e-11	-8.417e-12	-2.78391e-11	-1.73603e-11	7.63468e-11	4.8605e-11	6.77552e-11	4.29442e-11	3.14499e-11	-5.72519e-11	1.50105e-11	-1.22974e-11	6.13217e-11	-4.6722e-11	8.60495e-11	9.09303e-11	-2.78985e-11	-6.02587e-11	4.63549e-11	-1.11159e-10	4.89261e-11	-1.69296e-11	-3.49341e-11	-2.34745e-11	3.82302e-11	-4.64661e-11	-6.62161e-11	4.31235e-11	7.81736e-20
3.08115e-11	3.50567e-12	-2.0877e-11	-8.66827e-12	-9.23115e-12	-2.11852e-11	7.63454e-11	4.68925e-11	6.6842e-11	4.29413e-11	2.99108e-11	-5.71705e-11	1.50018e-11	-2.84278e-12	6.08472e-11	-4.66991e-11	8.6018e-11	9.12604e-11	-2.80843e-11	-6.03945e-11	5.88283e-11	-1.11356e-10	4.87964e-11	-1.69723e-11	-3.74357e-11	-2.22308e-11	3.97547e-11	-4.17791e-11	-6.62267e-11	3.58384e-11	7.62112e-20
3.08029e-11	1.37263e-11	-2.08843e-11	-9.24152e-12	-1.57733e-11	-2.11734e-11	7.63452e-11	4.7081e-11	6.76368e-11	4.2122e-11	2.97749e-11	-5.7207e-11	1.5008e-11	-1.76653e-12	6.21588e-11	-4.67195e-11	8.60335e-11	8.17283e-11	-2.80739e-11	-6.04438e-11	5.8072e-11	-1.10584e-10	4.87969e-11	-1.69667e-11	-3.74406e-11	-1.51992e-11	3.8434e-11	-4.20683e-11	-6.62253e-11	3.91162e-11	7.47726e-20
3.07837e-11	2.81528e-11	-2.08955e-11	-1.03455e-11	-1.67681e-11	-2.06131e-11	7.63454e-11	4.78805e-11	6.69208e-11	4.18412e-11	3.03732e-11	-5.72136e-11	1.49974e-11	-7.87619e-12	6.14416e-11	-4.60951e-11	8.60374e-11	6.43818e-11	-2.79492e-11	-6.0387e-11	5.1534e-11	-1.09881e-10	5.00696e-11	-1.69648e-11	-3.65972e-11	-1.51697e-12	3.7947e-11	-4.30196e-11	-6.62204e-11	3.83977e-11	7.17143e-20
[truncated: 1,927 more rows]
