# Supplementary material for: A modified shuffled frog leaping algorithm with inertia weight
Source: Sci Rep. 2024 Feb 20;14:4146. doi: 10.1038/s41598-024-51306-1 (PMC11224354; doi:10.1038/s41598-024-51306-1)
Supplement: Supplementary file 1 — Supplementary Information. [file 41598_2024_51306_MOESM1_ESM.zip › data/F1/SFLA_B_23.xls]

## Sheet: Sheet1
-3.42581	-33.7499	6.11364	27.3638	9.8948	21.4075	-14.0899	-3.92345	18.9387	13.5626	-4.32523	5.22343	19.4122	-3.36227	34.452	7.58846	-0.362727	-12.4354	-11.1112	4.05712	1.88618	-2.54585	-37.905	-29.5997	13.0379	-3.24334	-8.55351	18.4766	-6.07695	24.5978	8783.02
4.54215	8.38296	-3.53357	9.45475	5.94966	-4.99312	2.96592	-6.14751	-15.5042	5.59788	9.50477	-1.09793	-7.32512	-12.2899	9.45238	-9.96502	-13.5476	7.71266	1.01597	0.855871	17.0785	1.4801	2.27178	6.00321	-1.53401	-0.365297	-1.27254	-3.72405	9.01546	6.89529	1782.97
-1.286	-3.2646	2.85179	6.23095	-3.46836	-1.67371	-4.96997	0.400568	2.06568	-5.2592	5.95106	-1.45399	-3.89243	0.485088	-5.40186	0.233621	0.997194	-2.98415	2.97527	-3.62667	1.86123	-1.33803	-7.81332	-0.217977	-1.91192	3.62421	-3.78912	-5.52014	-0.689889	-4.80723	396.497
-0.977641	-1.8125	-3.97949	1.3849	-2.63966	0.633223	-0.00125711	0.565398	1.01021	-1.29998	3.16612	1.23383	-2.50472	-1.63811	2.17974	-1.64139	2.68717	2.45063	1.14827	-1.2021	1.06074	0.331536	-2.01651	-0.600731	-2.4935	2.85718	2.24204	-0.288415	-0.00561025	-1.82994	104.835
0.077289	-0.948943	-1.68701	3.03216	-0.752348	-0.209374	0.631309	0.28928	0.569419	-2.06895	1.71913	-0.46146	-1.7061	-1.11273	2.08042	1.2809	1.22125	-2.48437	0.296876	-0.842395	1.15851	0.00672243	-1.04175	0.927623	-1.6312	2.34819	0.0359901	-0.735405	0.580367	-1.05716	53.8501
-0.278094	-1.92847	-1.97789	2.98855	-1.00264	0.337938	-0.0015671	-0.0679756	1.14552	-1.8034	1.4884	0.0136366	-0.913171	-0.36347	1.21266	1.3274	0.886938	-1.07485	-0.219349	-0.448119	0.416385	0.541364	-0.981007	0.271337	-1.71247	1.51227	-0.221396	-1.72554	-0.145985	-0.27602	40.7793
-0.000134293	-1.01522	-2.40397	2.21005	-0.899146	0.625295	-0.281224	0.204668	0.27395	-0.684667	1.7516	-0.423244	-0.467467	-0.356316	1.08556	-0.121461	0.425497	-0.949386	-0.410798	-0.620985	-0.00296182	-0.218763	-1.51031	0.473847	-1.00058	2.24886	0.542327	-0.927468	0.43375	-0.524972	30.211
0.0192009	-0.97655	-2.08272	1.97242	-0.735093	0.521099	-0.120401	-0.0545851	0.413543	-0.695648	1.67891	-0.0673501	-0.793583	-0.298301	1.14524	0.446274	0.31955	-0.927556	-0.0711687	-0.49298	0.0661364	0.184726	-1.02013	0.473147	-0.97721	2.04567	0.21879	-0.620891	0.258552	-0.426458	24.0546
-0.112432	-1.0177	-1.89521	2.22287	-0.780643	0.562639	-0.135547	-0.0761367	0.342233	-0.815295	1.04893	-0.0824342	-0.79259	-0.244153	1.11044	0.789008	0.441556	-0.882263	0.0191556	-0.547581	0.0805385	0.256202	-1.06597	0.497501	-1.01251	2.1239	-0.0560505	-0.537915	0.261245	-0.335489	23.7027
-0.0860153	-1.08035	-1.81353	1.97607	-0.844304	0.567153	-0.0998394	0.0263199	0.416309	-0.855244	1.22719	-0.0384814	-0.711556	-0.249446	1.14261	0.484585	0.49551	-1.07052	-0.112365	-0.608114	0.103196	0.238146	-1.18405	0.474289	-0.985689	2.02785	0.206839	-0.655643	0.136624	-0.421922	23.156
-0.110431	-1.00369	-1.96528	1.99628	-0.770455	0.565966	-0.131737	0.0178981	0.38861	-0.848691	1.29058	-0.0661483	-0.660439	-0.0989013	1.08479	0.47542	0.364214	-0.948057	-0.103619	-0.520442	0.129979	0.160541	-1.07512	0.472454	-0.97732	2.01798	0.26204	-0.63102	0.136912	-0.387319	22.5865
-0.114289	-0.972385	-1.88368	2.02225	-0.88549	0.569386	-0.0879601	-0.0815107	0.340283	-0.845788	0.664434	-0.0370382	-0.693057	-0.235209	1.1156	0.529653	0.424489	-0.970448	-0.114002	-0.521072	0.118392	0.230572	-1.11765	0.457444	-0.795828	2.03249	0.065958	-0.622672	0.141902	-0.419871	21.3387
-0.126099	-0.971868	-1.91631	2.03391	-0.863711	0.562318	-0.0970833	-0.0267164	0.374187	-0.902259	0.754803	-0.0346961	-0.618895	-0.238126	1.04658	0.534203	0.425839	-0.970384	-0.109286	-0.553445	0.103152	0.173384	-1.10223	0.475688	-0.874341	0.652912	0.0836628	-0.62141	0.177342	-0.399538	17.8853
-0.182512	-0.967056	-1.90602	2.03699	-0.868122	0.578442	-0.0975909	0.0108612	0.371101	-0.867742	0.731569	-0.0282137	-0.604862	-0.228662	1.01308	0.539844	0.427629	-0.95526	-0.0960481	-0.550177	0.0953254	0.180924	-1.10107	0.45015	-0.886992	0.451314	0.0946739	-0.608768	0.183349	-0.396371	17.4361
-0.139943	-0.605876	-1.90232	2.02297	-0.866799	0.460407	-0.0990913	-0.0580017	0.375355	-0.884248	0.721799	-0.0251178	-0.587799	-0.22023	1.02078	0.532233	0.421736	-0.959121	-0.102419	-0.550782	0.170225	0.171904	-1.10693	0.463993	-0.889521	-0.0375667	0.077011	-0.613771	0.196779	-0.36108	16.4932
-0.0764055	-0.422042	-1.6679	2.02843	-0.814442	0.523615	-0.130297	0.0396137	0.374058	-0.901349	0.70546	0.00640891	-0.713309	-0.222192	0.924557	0.547389	0.424286	-0.979605	-0.0865093	-0.639713	0.129538	0.180719	-1.07133	0.473196	-0.732089	0.189403	0.0778291	-0.612325	0.153836	-0.394264	15.3085
-0.0944714	-0.408853	-1.69195	2.0258	-0.825054	0.512009	-0.105899	0.0405919	0.370051	-0.896225	0.642889	-0.00886418	-0.622093	-0.222096	0.948706	0.54345	0.424313	-0.981508	-0.0922976	-0.586195	0.121995	0.176736	-1.08796	0.469293	-0.799647	0.141948	0.0836946	-0.613887	0.166035	-0.38364	15.2474
-0.105445	-0.527763	-1.68541	1.9681	-0.685893	0.522175	-0.133889	0.00260956	0.376124	-0.897918	0.569303	0.0116627	-0.69296	-0.220507	0.954777	0.546555	0.260368	-0.996493	-0.0868631	-0.577201	0.146067	0.178743	-1.0845	0.475731	-0.772269	0.226407	0.0889132	-0.613538	0.168558	-0.392169	14.8473
-0.097489	-0.376366	-1.70596	1.99893	-0.72607	0.524387	-0.125936	0.0470695	0.366042	-0.677828	0.558348	0.0347294	-0.667706	-0.226241	0.949771	0.546785	0.424328	-0.294957	-0.0925562	-0.581876	0.136754	0.182262	-1.096	0.509645	-0.747508	0.182766	0.0824013	-0.614663	0.159482	-0.386787	13.7607
-0.104475	-0.3119	-1.70113	2.02237	-0.698395	0.524061	-0.165288	0.0101243	0.373484	-0.733794	0.546079	0.00184382	-0.679689	-0.224872	0.946426	0.54091	0.361422	-0.218114	-0.0899261	-0.368759	0.136672	0.176566	-1.08626	0.493449	-0.750311	0.231708	0.0896976	-0.615742	0.019788	-0.389057	13.51
-0.102206	-0.2869	-1.52103	2.00934	-0.702524	0.516777	-0.171633	0.0363556	0.356485	-0.777268	0.567394	0.00571192	-0.664785	-0.225116	0.94647	0.553531	0.35781	-0.325813	-0.0916516	-0.498267	0.132514	0.180859	-1.08212	0.499116	-0.755933	0.23265	0.0836191	-0.612817	0.0839227	-0.403971	13.1227
-0.106085	-0.376042	-1.49295	2.0088	-0.693465	0.518915	-0.173008	0.0274009	0.371883	-0.763073	0.541507	-0.0189081	-0.666687	-0.226143	0.935374	0.537256	0.343549	-0.315806	-0.0913658	-0.496828	0.127407	0.175527	-1.06176	0.524499	-0.757645	0.243962	0.0862678	-0.580126	0.0625401	-0.391615	12.9283
-0.105506	-0.373755	-1.50553	2.01299	-0.662138	0.516238	-0.162016	0.0441586	0.323988	-0.650903	0.550174	-0.013554	-0.656223	-0.139379	0.935062	0.526213	0.355017	-0.327384	-0.0931938	-0.452655	0.130105	0.164076	-1.04113	0.241493	-0.760109	0.171585	0.0713011	-0.607637	0.0822623	-0.390953	12.4096
-0.106145	-0.38069	-1.51608	2.01176	-0.685123	0.517237	-0.17214	0.0444553	0.232003	-0.656293	0.546805	-0.0215829	-0.655296	-0.111225	0.93496	0.445961	0.362532	-0.331288	-0.09248	-0.443542	0.133568	0.175539	-1.04325	0.213545	-0.76007	0.196294	0.0715497	-0.604512	0.093777	-0.393799	12.349
-0.109117	-0.343394	-1.52441	2.01253	-0.682351	0.517331	-0.169123	0.0425713	0.302666	-0.656968	0.344372	-0.0213402	-0.660714	-0.147923	0.934268	0.458218	0.363812	-0.328949	-0.0930095	-0.43819	0.136883	0.170257	-1.04594	0.25306	-0.759344	0.184391	0.0742438	-0.599158	0.0866648	-0.392735	12.2349
-0.106485	-0.324999	-1.51284	2.01169	-0.628395	0.512129	-0.192567	0.0408897	0.30065	-0.576916	0.342237	-0.0140796	-0.595466	-0.162235	0.967468	0.435569	0.360419	-0.32061	-0.0918156	-0.455668	0.141311	0.171218	-1.04752	0.280771	-0.760356	0.173744	0.06231	-0.600936	0.0320639	-0.398366	12.0028
-0.105766	-0.320597	-1.5164	2.01269	-0.637258	0.514846	-0.19738	0.0430743	0.30543	-0.600912	0.342158	-0.0141685	-0.46728	-0.163501	0.950111	0.430353	0.363626	-0.310205	-0.0507047	-0.450362	0.151762	0.171775	-1.04673	0.285015	-0.761541	0.140133	-0.0258092	-0.600815	0.0644544	-0.411028	11.8786
0.0289093	-0.324875	-0.847649	2.01284	-0.585422	0.503021	-0.209326	0.0747871	0.289817	-0.637564	0.344826	-0.013551	-0.541	-0.151989	0.947031	0.439791	0.366779	-0.323312	-0.0482407	-0.402193	0.170322	0.144596	-0.342149	0.311826	-0.0242452	0.166671	-0.00994729	-0.600192	0.0639919	-0.390906	8.75018
0.0289093	-0.324875	-0.847649	2.01284	-0.585422	0.503021	-0.209326	0.0747871	0.289817	-0.637564	0.344826	-0.013551	-0.541	-0.151989	0.947031	0.439791	0.366779	-0.323312	-0.0482407	-0.402193	0.170322	0.144596	-0.342149	0.311826	-0.0242452	0.166671	-0.00994729	-0.600192	0.0639919	-0.390906	8.75018
0.0132773	-0.323034	-0.857856	2.01268	-0.586307	0.468262	-0.215212	0.0699702	0.293746	-0.636042	0.347512	-0.0137942	-0.532196	-0.136112	0.94581	0.444156	0.366348	-0.326125	-0.047167	-0.405068	0.156622	0.163634	-0.348896	0.309662	-0.0533933	0.168402	-0.00228694	-0.600262	0.0606346	-0.391043	8.73486
0.0302823	-0.324553	-0.86548	2.01312	-0.58448	0.414066	-0.220206	0.0584102	0.291064	-0.62045	0.346329	-0.0140022	-0.538319	-0.145714	0.955346	0.439247	0.366628	-0.318689	-0.0382107	-0.410759	0.168789	0.148486	-0.356535	0.293949	-0.151556	0.166961	0.00490012	-0.600475	0.058926	-0.392721	8.71874
-0.0231514	-0.323842	-0.880384	2.01296	-0.233115	0.481715	-0.210088	0.0770383	0.291595	-0.636919	0.056562	-0.0137653	-0.530874	-0.143834	0.947601	0.445566	0.366719	-0.330564	-0.0265258	-0.408318	0.157336	0.156033	-0.368244	0.304861	-0.0494599	0.170009	0.0123395	-0.570226	0.0619917	-0.156216	8.23575
0.00575169	-0.324437	-0.855866	2.01342	-0.181694	0.448207	-0.214738	0.0845574	0.290513	-0.628243	0.078675	-0.0139916	-0.532779	-0.141739	0.950888	0.447242	0.36835	-0.327564	-0.0185994	-0.410627	0.164528	0.155752	-0.362278	0.293852	-0.0687762	0.169812	0.00869242	-0.596765	0.0596777	-0.131573	8.16397
0.00801297	-0.324568	-0.846699	2.01385	-0.186215	0.45289	-0.21136	0.0834171	0.292265	-0.628324	0.109128	-0.0141732	-0.533707	-0.141645	0.950169	0.445238	0.367909	-0.326421	-0.0141651	-0.412854	0.165053	0.154741	-0.369898	0.295188	-0.0886612	0.169368	0.0160378	-0.580682	0.0615088	-0.0587328	8.13652
0.01073	-0.327388	-0.846661	2.01371	-0.200735	0.454569	-0.211236	0.0901667	0.292333	-0.611736	0.134487	-0.014185	-0.526902	-0.14134	0.950071	0.0527662	0.368206	-0.327179	-0.0115957	-0.414973	0.164676	0.155277	-0.348889	0.295639	-0.078707	0.171086	0.0129266	-0.579204	0.0686415	-0.0718806	7.91613
0.0156819	-0.326995	-0.844958	2.01376	-0.189904	0.451714	-0.211318	0.0863641	0.292607	-0.625551	0.131481	-0.0141924	-0.526306	-0.141458	0.950431	0.0164507	0.367652	-0.22165	-0.0126644	-0.414605	0.165021	0.158002	-0.360793	0.205061	-0.0905581	0.172195	0.0135494	-0.589292	0.0699901	-0.0662453	7.83895
0.00745261	-0.327321	-0.561697	2.01339	-0.201155	0.451111	-0.21028	0.0936892	0.292658	-0.617786	0.105848	-0.013949	-0.535104	-0.148152	0.950843	0.0691555	0.368324	-0.041814	-0.0217613	-0.412082	0.164954	0.15276	-0.359163	0.296094	-0.0818788	0.169851	0.0144458	-0.582172	0.0621693	-0.0821306	7.42948
0.00745261	-0.327321	-0.561697	2.01339	-0.201155	0.451111	-0.21028	0.0936892	0.292658	-0.617786	0.105848	-0.013949	-0.535104	-0.148152	0.950843	0.0691555	0.368324	-0.041814	-0.0217613	-0.412082	0.164954	0.15276	-0.359163	0.296094	-0.0818788	0.169851	0.0144458	-0.582172	0.0621693	-0.0821306	7.42948
0.00424593	-0.324042	-0.560812	2.01375	-0.200362	0.453274	-0.210543	0.0941097	0.292897	-0.618411	0.0984757	-0.0138891	-0.531445	-0.171341	0.951434	0.0636903	0.373929	-0.0641227	-0.0234015	-0.41432	0.165109	0.151844	-0.357222	0.248485	-0.0879428	0.172746	0.0143652	-0.582222	0.0627922	-0.0808697	7.41577
-0.016491	-0.326173	-0.55431	2.01306	-0.197679	0.451895	-0.211432	0.0898521	0.292994	-0.618813	0.108825	-0.013889	-0.525703	-0.182029	0.951052	0.0692387	0.0883854	-0.0755641	-0.0186344	-0.395074	0.164775	0.152861	-0.359202	0.264169	-0.0231307	0.173125	0.00717331	-0.583819	0.0647189	-0.0819481	7.26357
-0.016491	-0.326173	-0.55431	2.01306	-0.197679	0.451895	-0.211432	0.0898521	0.292994	-0.618813	0.108825	-0.013889	-0.525703	-0.182029	0.951052	0.0692387	0.0883854	-0.0755641	-0.0186344	-0.395074	0.164775	0.152861	-0.359202	0.264169	-0.0231307	0.173125	0.00717331	-0.583819	0.0647189	-0.0819481	7.26357
-0.0050289	-0.325854	-0.554723	2.0133	-0.198297	0.451988	-0.211084	0.0910757	0.292942	-0.618526	0.106506	-0.0138853	-0.525902	-0.149932	0.950897	0.0632538	0.0918092	-0.0712251	-0.0200109	-0.39988	0.16342	0.153485	-0.358314	0.259267	-0.0381843	0.174169	0.00829981	-0.583071	0.0644006	-0.0833031	7.25356
-0.00413578	-0.325906	-0.556941	2.0133	-0.197914	0.45188	-0.210973	0.0913556	0.292882	-0.618759	0.107598	-0.0133558	-0.527232	-0.104775	0.95095	0.0725336	0.0972933	-0.0649502	-0.0228004	-0.40119	0.165538	0.153069	-0.358931	0.245163	-0.0385212	0.174197	0.0106653	-0.583576	0.0656079	-0.0824806	7.24348
-0.00363812	-0.343658	-0.556301	1.84897	-0.196549	0.454101	-0.211193	0.0910174	0.292799	-0.556001	0.109559	-0.00866659	-0.425405	-0.127855	0.958742	0.0737994	0.0846518	-0.0640647	-0.0169307	-0.400119	0.164021	0.152611	-0.244678	0.252797	-0.0913156	0.182538	0.000998642	-0.596166	0.0658836	-0.0825815	6.42675
0.00172812	-0.34127	-0.556082	1.84574	-0.195254	0.460275	-0.211437	0.0939536	0.292771	-0.509273	0.113637	-0.00753221	-0.345005	-0.128436	0.967951	0.0750109	0.080423	-0.0698455	-0.0197184	-0.400163	0.158805	0.152738	-0.276193	0.245968	-0.0711391	0.17694	-0.0010849	-0.591835	0.0688937	-0.0827744	6.32751
-0.00171268	-0.339826	-0.557063	1.85257	-0.194117	0.458474	-0.20455	0.0914867	0.292772	-0.489138	0.110865	-0.00953503	-0.241468	-0.115989	0.956249	0.0726691	0.0830988	-0.0581418	-0.0151809	-0.396962	0.16216	0.153449	-0.264162	0.247625	-0.0710969	0.183847	-0.00522717	-0.602658	0.0661387	-0.082587	6.24703
-0.000702619	-0.335917	-0.556568	1.76554	-0.197134	0.458919	-0.208169	0.0908991	0.292765	-0.484141	0.109267	-0.0104582	-0.24672	-0.131707	0.958794	0.0698881	0.0838225	-0.0603817	-0.0145779	-0.400652	0.163359	0.151811	-0.272468	0.246602	-0.0706228	0.17948	-0.00104456	-0.594164	0.0661156	-0.0824768	5.93294
-0.00179993	-0.333924	-0.557053	1.75531	-0.195432	0.460773	-0.205374	0.090419	0.292796	-0.481188	0.109459	-0.00992714	-0.264388	-0.100661	0.959989	0.0714985	0.0834972	-0.0600447	-0.0147253	-0.399646	0.163458	0.152779	-0.273009	0.248591	-0.0993593	0.178395	-0.0027309	-0.589238	0.0660967	-0.0825663	5.89684
-0.000433149	-0.33416	-0.556701	1.75205	-0.194746	0.462249	-0.210534	0.0898048	0.292806	-0.454519	0.110769	-0.00976392	-0.266147	-0.108038	0.96036	0.0723101	0.0834237	-0.0598107	-0.0134072	-0.401037	0.164471	0.150684	-0.271356	0.238892	-0.0728852	0.177498	0.00276811	-0.591684	0.0663536	-0.0824846	5.8601
-0.00134137	-0.333656	-0.574871	0.487307	-0.194388	0.494855	-0.201167	0.0900241	0.292552	-0.464397	0.107922	-0.0109049	-0.281831	-0.106335	0.961237	0.0742553	0.082234	-0.029045	-0.0139998	-0.400248	0.163328	0.0225442	-0.268952	0.23948	0.0143146	0.183088	0.00162027	-0.591287	0.0774338	-0.0821899	3.06473
-0.0118065	-0.336196	-0.571894	0.363048	-0.195791	0.465384	-0.209032	0.11422	0.292671	-0.474062	0.10104	-0.0102792	-0.257096	-0.114244	0.959254	0.0725354	0.0811649	-0.048824	-0.0152161	-0.398051	0.163416	0.136453	-0.274095	0.185458	-0.0624666	0.19405	0.00622051	-0.575671	0.138019	-0.0793712	2.92981
-0.00591536	-0.335394	-0.560765	0.386309	-0.195435	0.431354	-0.208849	0.10297	0.29268	-0.465225	0.100682	-0.0103832	-0.269405	-0.113176	0.958909	0.0767018	0.0816462	-0.0422745	-0.0143866	-0.395504	0.1644	0.144186	-0.274138	0.198342	-0.0637569	0.180401	0.00724913	-0.580427	0.0229694	-0.080651	2.8858
-0.00527282	-0.33606	-0.563539	0.356517	-0.195434	0.436067	-0.208367	0.0961602	0.292259	-0.471239	0.101128	-0.0103965	-0.263277	-0.11211	0.958954	0.0753579	0.0814002	-0.0417788	-0.0150321	-0.392342	0.164702	0.12022	-0.27436	0.204137	-0.0288496	0.196901	0.00794404	-0.582069	0.0517741	-0.0776122	2.87186
-0.00973523	-0.336391	-0.390246	0.368687	-0.196315	0.445887	-0.206198	0.0936905	0.290303	-0.467528	0.0989565	-0.0102613	-0.262405	-0.105998	0.960977	0.0757208	0.0818794	-0.0328332	-0.0135332	-0.390305	0.164139	0.135389	-0.273411	0.209981	-0.0212396	0.200552	0.00887687	-0.565161	0.0879083	-0.0801402	2.71091
-0.0127641	-0.33564	-0.373689	0.335184	-0.196385	0.441435	-0.208212	0.0998739	0.291909	-0.467505	0.101325	-0.0103805	-0.253888	-0.107811	0.959451	0.0774629	0.0817498	-0.0174318	-0.0144153	-0.39263	0.163861	0.117994	-0.273834	0.211978	-0.0179846	0.189122	0.00956042	-0.579411	0.0611934	-0.079936	2.67242
-0.0127398	-0.335614	-0.361251	0.337557	-0.196969	0.430781	-0.208095	0.0978569	0.292223	-0.466759	0.100691	-0.0102357	-0.26325	-0.109603	0.961351	0.0768097	0.0817402	-0.0222224	-0.0140623	-0.392407	0.163586	0.124159	-0.273594	0.208697	-0.0257599	0.189641	0.00951624	-0.577298	0.0546278	-0.0800592	2.66073
-0.0102366	-0.335523	-0.364864	0.337005	-0.196206	0.431606	-0.207973	0.0989953	0.292209	-0.466811	0.0990501	-0.0103568	-0.259312	-0.108123	0.959871	0.0769311	0.081752	-0.0202493	-0.0140983	-0.39156	0.163487	0.12618	-0.273513	0.209822	-0.0223593	0.187185	0.0094466	-0.57591	0.0572336	-0.0800005	2.6557
-0.0107308	-0.335625	-0.363798	0.33741	-0.196801	0.431994	-0.208004	0.0974477	0.292042	-0.467093	0.100401	-0.0103114	-0.25785	-0.108761	0.960175	0.077029	0.0816749	-0.023147	-0.0140792	-0.392189	0.163824	0.12723	-0.273704	0.208582	-0.0263719	0.187903	0.00937556	-0.573331	0.0608454	-0.0801074	2.65448
-0.0108093	-0.335818	-0.377916	0.337581	-0.196312	0.442193	-0.207988	0.0806735	0.318119	-0.322484	0.0973337	0.0138432	-0.272068	-0.0556803	0.898516	0.0752862	0.0655373	-0.0196793	-0.0227046	-0.391804	0.163833	0.130304	-0.269112	0.208562	-0.0259865	0.188577	0.00936807	-0.575454	0.0574974	-0.0791768	2.45399
-0.00995981	-0.33561	-0.364733	0.345181	-0.196165	0.446609	-0.0203059	0.0976506	0.292808	-0.416173	0.0697896	-0.0468296	-0.261282	-0.105048	0.867851	0.0778295	0.0807764	-0.0181478	-0.0140513	-0.394542	0.160256	0.12783	-0.274184	0.203405	-0.0250779	0.149621	0.00943964	-0.279006	0.0580661	-0.0801105	2.14935
-0.00986958	-0.334049	-0.366941	0.344072	-0.192608	0.440958	-0.143182	0.0913009	0.296287	-0.434294	0.0838674	-0.0166831	-0.27429	-0.103142	0.833892	0.0759625	0.0757907	-0.0147476	-0.0149581	-0.353312	0.16231	0.129515	-0.270883	0.204456	-0.024954	0.180146	0.00947355	-0.148228	0.0559136	-0.0790357	2.04965
-0.0124079	-0.333843	-0.365629	0.338614	-0.196318	0.279852	-0.103868	0.0937965	0.29553	-0.41723	0.0734974	-0.0170925	-0.27742	-0.101476	0.669502	0.0867295	0.0666999	-0.0198088	-0.0197619	-0.386229	0.161347	0.128747	-0.273362	0.216668	-0.0256986	0.175916	0.00863982	-0.32653	0.0432948	-0.0728462	1.77069
-0.0109667	-0.333269	-0.365402	0.341177	-0.194211	0.274611	-0.104424	0.0942833	0.296213	-0.416577	0.06168	-0.0194873	-0.268937	-0.102302	0.711653	0.0771852	0.0643559	-0.0189697	-0.019164	-0.337842	0.162632	0.12828	-0.271722	0.2082	-0.0253428	0.183633	0.00875055	-0.181182	0.0352137	-0.0795582	1.70862
-0.01031	-0.328943	-0.366481	0.341747	-0.194147	0.208682	-0.14507	0.0944447	0.293277	-0.391651	0.0709983	-0.0185441	-0.272182	-0.100555	0.699434	0.0812578	0.0637474	-0.0151878	-0.0204129	-0.315315	0.163162	0.127177	-0.271293	0.207802	-0.0250817	0.178594	0.00914619	-0.173046	0.0332573	-0.0753918	1.62846
-0.0104891	-0.326639	-0.361594	0.342252	-0.191392	0.192411	-0.134365	0.0938297	0.293103	-0.379434	0.0706558	-0.0183166	-0.276841	-0.101001	0.704582	0.0786278	0.0655189	-0.0149238	-0.0120817	-0.326887	0.162696	0.128079	-0.214369	0.206116	-0.0236335	0.173092	0.00915561	-0.203598	0.037412	-0.0754903	1.60185
-0.000786126	-0.142098	-0.354433	0.341124	-0.173987	0.226799	-0.0271695	0.0955694	0.0650792	-0.157688	0.0523572	-0.0208715	-0.2613	-0.100629	0.71132	0.0778465	0.0662081	-0.0159748	-0.0149987	-0.320667	0.162809	0.127322	-0.211254	0.205665	0.0656443	0.200573	0.00946814	-0.199798	0.013827	-0.075905	1.30431
-0.000577069	-0.103938	-0.314189	0.341602	-0.183149	0.210462	-0.099293	0.097282	0.0943064	-0.212766	0.0565509	-0.0202983	-0.258292	-0.0946307	0.707695	0.0801634	0.0695455	-0.0169589	-0.014108	-0.31483	0.162908	0.127431	-0.224624	0.20743	0.028825	0.197535	0.00932464	-0.18289	0.018536	-0.075863	1.28426
0.00862219	-0.0261602	-0.323027	0.341608	-0.176886	0.216328	-0.0294734	0.0993485	0.0899539	-0.14183	0.0558532	-0.0233167	-0.249094	-0.09356	0.716696	0.0777475	0.0869638	-0.0173306	-0.014694	-0.286869	0.162708	0.123341	-0.226263	0.208613	0.0396183	0.18423	0.00949625	-0.182183	-0.0376159	-0.0758286	1.23573
0.00675125	-0.0165739	-0.323058	0.341539	-0.173008	0.215752	-0.0294326	0.0993691	0.0963409	-0.141344	0.0560378	-0.0231929	-0.249334	-0.0931968	0.71536	0.0779809	0.0864322	-0.0172408	-0.0148531	-0.288716	0.162707	0.123828	-0.226391	0.2086	0.038809	0.182581	0.0094905	-0.183412	-0.036607	-0.0757308	1.23374
0.00650271	-0.0134349	-0.325536	0.34091	-0.168079	0.218672	-0.0345967	0.097488	0.0859812	-0.131737	0.0540665	-0.0222002	-0.252998	-0.0952654	0.712846	0.0779169	0.0798671	-0.017395	-0.014686	-0.292697	0.162729	0.12559	-0.224351	0.208728	0.0230299	0.182197	0.00949349	-0.182521	-0.028057	-0.0758194	1.22704
0.00597646	-0.0159838	-0.315974	0.341217	-0.169789	0.217169	-0.0381892	0.0987185	0.088975	-0.136193	0.0551058	-0.022779	-0.251948	-0.0937545	0.712021	0.077935	0.0818588	-0.0171436	-0.0153562	-0.291024	0.162731	0.124876	-0.223946	0.208664	0.0272467	0.183587	0.00945901	-0.183205	-0.0273047	-0.0757742	1.22137
0.00558011	-0.0228957	-0.315207	0.341267	-0.169718	0.217627	-0.0274964	0.0999313	0.0908508	-0.0378371	0.0560738	-0.0223738	-0.252264	-0.0931538	0.711891	0.0779112	0.0830498	-0.0172764	-0.0156408	-0.290638	0.16271	0.124953	-0.217633	0.208611	0.0311898	0.184718	0.00946938	-0.183337	-0.0159971	-0.075857	1.20147
0.00581167	-0.0251405	-0.316779	0.340637	-0.169574	0.217604	-0.0322577	0.099672	0.0838698	-0.0486374	0.056069	-0.0240515	-0.252857	-0.0937731	0.711418	0.0363278	0.0825441	-0.0134244	-0.0172754	-0.291175	0.162788	0.123247	-0.221729	0.210002	0.0266129	0.184463	0.00950897	-0.183343	-0.0204191	-0.0581025	1.19668
-0.0164743	-0.0256566	-0.316217	0.340611	-0.170452	0.217933	-0.0284532	0.103896	0.0909465	-0.0704047	0.0576136	-0.0229972	-0.252418	-0.0938443	0.707958	0.0431575	0.0820957	-0.0164555	-0.0176325	-0.226682	0.162756	0.123255	-0.225984	0.0583232	0.0312529	0.184658	0.0177306	-0.183302	-0.0176664	-0.0546914	1.12491
0.00544038	-0.0203195	-0.314731	0.342566	-0.167593	0.113176	-0.0364708	0.127689	0.0843955	-0.0463282	0.0575383	-0.0187317	-0.0992861	-0.110708	0.711709	0.0420304	0.0820273	-0.0142845	-0.0174556	-0.209086	0.155586	0.0254225	-0.222418	0.209709	0.0267183	0.184321	0.0094444	-0.176351	-0.0109666	-0.0517472	1.05665
0.00538197	-0.0211816	-0.315838	0.340983	-0.16873	0.132413	-0.0332261	0.110236	0.0850414	-0.0502809	0.0555564	-0.0221184	-0.14684	-0.101314	0.711318	0.0419619	0.0816583	-0.0150124	-0.017511	-0.225161	0.160163	0.0651844	-0.224091	0.0754235	0.0270372	0.184489	0.0104522	-0.180098	-0.0151017	-0.058499	1.04332
0.00396509	-0.0239607	-0.315881	0.341831	-0.166626	0.130569	-0.0336914	0.110622	0.0860454	-0.0571825	0.0574397	-0.0202162	-0.141171	-0.101434	0.71113	0.0421556	0.0815618	-0.015457	-0.0174473	-0.22716	0.1598	0.0505353	-0.10466	0.0567676	0.00846834	0.183054	0.0115944	-0.178868	-0.0141669	-0.0597322	0.998028
0.00399334	-0.0228528	-0.315623	0.229833	-0.168406	0.141911	-0.0313997	0.0945624	0.0936252	-0.0495516	0.0531048	-0.0194098	-0.140504	-0.102539	0.71068	0.0456561	0.0809262	-0.0187193	-0.0349629	-0.218921	0.15979	0.0415556	-0.176505	0.0287644	0.0268474	0.183107	0.0108241	-0.179855	-0.0154497	-0.0584335	0.948887
0.00395732	-0.0231933	-0.315527	0.210985	-0.167786	0.114951	-0.0284115	0.087075	0.0937055	-0.0520403	0.0544949	-0.0202531	-0.1316	-0.102542	0.710768	0.0429337	0.0738001	-0.0173247	-0.0244704	-0.220296	0.16046	0.053544	-0.142983	0.074962	0.00421849	0.18249	0.0103645	-0.179396	-0.0146722	-0.0593367	0.923018
0.00213404	-0.0230697	-0.315522	0.208487	-0.167703	0.121089	-0.0321173	0.0586817	0.0936004	-0.0502446	0.0550836	-0.0201946	-0.128589	-0.102656	0.710584	0.0423033	0.0761917	-0.0168951	-0.0327501	-0.220566	0.160032	0.0596859	-0.134431	0.0451229	0.0113667	0.18353	0.0108845	-0.17971	-0.0139473	-0.0584577	0.914271
0.00351339	-0.0228239	-0.31564	0.193999	-0.167545	0.126102	-0.0315101	0.050727	0.0953663	-0.0513198	0.0535768	-0.0196155	-0.132423	-0.103235	0.710662	0.0433244	0.0786839	-0.016241	-0.0222267	-0.220285	0.160073	0.0567533	-0.128168	0.0494166	0.0141627	0.183777	0.0106138	-0.179266	-0.0146662	-0.0584593	0.908475
0.00294378	-0.0229099	-0.315572	0.199841	-0.0977852	0.130118	-0.0300391	0.0448179	0.0931439	-0.0508385	0.0549623	-0.0199655	-0.130365	-0.102507	0.7107	0.0442168	0.077283	-0.0175491	-0.0247338	-0.22035	0.159995	0.0563329	-0.129122	0.039616	0.0116938	0.183788	0.010957	-0.17929	-0.0080892	-0.058548	0.890825
0.0247245	-0.0228474	-0.31556	0.199102	-0.062031	0.123109	-0.0290996	0.0620998	0.0891331	-0.0509345	0.0482358	-0.0197509	-0.130585	-0.102653	0.710711	0.0431619	0.0774249	-0.017499	-0.0264242	-0.22022	0.16005	0.0552224	-0.135937	-0.00851042	0.0137984	0.183862	0.0109373	-0.179293	-0.0110048	-0.0587919	0.88443
0.0033996	-0.0223873	-0.315624	0.197484	-0.101186	0.127203	-0.0315404	0.0555762	0.0952464	-0.0484369	0.053486	-0.021269	-0.131031	-0.102448	0.437341	0.0440871	0.0895825	-0.0179728	-0.025921	-0.220328	0.159967	-0.0077327	-0.135123	0.0380853	0.0138719	0.182111	0.0570663	-0.17933	-0.0110734	-0.0576613	0.580383
0.0149654	-0.00166051	-0.315603	0.198766	0.000162567	0.129352	-0.0502801	0.0556155	0.0967632	-0.0411107	0.0546618	-0.0312324	-0.129809	-0.098147	0.403055	0.0436812	0.0886903	-0.0176962	-0.025786	-0.218357	0.159756	-0.0506071	-0.131274	0.0462302	0.0126441	0.179816	0.0586753	-0.179704	-0.0119847	-0.0564749	0.543094
0.0134342	-0.00797236	-0.306364	0.199209	0.00495121	0.130157	-0.0379541	0.0544194	0.0972666	-0.0392764	0.0542913	-0.0350827	-0.129076	-0.0991374	0.401477	0.0436607	0.0835616	-0.018045	-0.025868	-0.21673	0.159796	0.00360172	-0.131802	0.0422866	0.0125548	0.174763	0.0686252	-0.179484	-0.0081867	-0.0563744	0.53044
0.0132419	-0.00936583	-0.308172	0.19958	-0.0187224	0.129224	-0.0327601	0.053034	0.0950967	-0.0434778	0.0539752	-0.025899	-0.12885	-0.101341	0.395089	0.0435931	0.0810826	-0.0179452	-0.0258539	-0.218273	0.159041	-0.0331221	-0.131439	0.0379734	0.0126298	0.161002	0.0507747	-0.179673	-0.010972	-0.0564172	0.519948
0.0154693	-0.00902057	-0.308412	0.19894	-0.0147599	0.130627	-0.0470752	0.0532374	0.0984111	-0.0391756	0.0542761	-0.0240114	-0.128658	-0.100679	0.400698	0.043594	0.0826274	-0.0176214	-0.0257503	-0.217893	0.0866227	-0.0271083	-0.13165	0.0393214	0.0126674	0.157619	0.0549464	-0.179608	-0.00976561	-0.0565167	0.507204
0.0173581	-0.0049979	-0.13515	0.198481	-0.00195737	0.119394	-0.0135625	0.0528153	0.0998978	-0.0388372	0.0541505	-0.0212128	-0.126003	-0.0184206	0.142121	0.043647	0.0805052	-0.06176	-0.0278727	-0.216922	0.105448	-0.0298582	-0.131619	0.04263	0.0129697	0.167401	0.0550734	-0.179625	-0.0107506	-0.056124	0.284442
0.0172216	-0.00883888	-0.114444	0.198355	-0.00913567	0.0631351	0.0163192	0.0528251	0.0991697	-0.0392453	0.0540952	-0.0239942	-0.126617	0.0259118	0.0512341	0.0436395	0.0817157	-0.0406603	-0.0278335	-0.217446	0.102252	-0.0253997	-0.131773	0.0416473	0.0128236	0.16475	0.056438	-0.179628	-0.0108491	-0.0561867	0.248673
0.0172216	-0.00883888	-0.114444	0.198355	-0.00913567	0.0631351	0.0163192	0.0528251	0.0991697	-0.0392453	0.0540952	-0.0239942	-0.126617	0.0259118	0.0512341	0.0436395	0.0817157	-0.0406603	-0.0278335	-0.217446	0.102252	-0.0253997	-0.131773	0.0416473	0.0128236	0.16475	0.056438	-0.179628	-0.0108491	-0.0561867	0.248673
0.0167081	-0.00949591	-0.127206	0.197047	-0.00799365	0.0478683	0.00815753	0.0528458	0.0999277	-0.039597	0.0550226	-0.0240905	-0.126572	-0.00227628	0.0478563	0.0438068	0.0807927	-0.0474112	-0.0274616	-0.21149	0.103011	-0.0281636	-0.13156	0.0411323	0.0127296	0.161175	0.0540634	-0.17948	-0.0104697	-0.0562967	0.245205
0.0169117	-0.00916796	-0.121937	0.195695	-0.00935207	0.0515255	0.00267713	0.0528269	0.0997858	-0.0394131	0.0546355	-0.0242986	-0.126741	-0.0085923	0.0455776	0.0437046	0.077706	-0.051027	-0.0275603	-0.202146	0.105755	-0.0260905	-0.131699	0.0409116	0.0127459	0.1612	0.0548716	-0.179606	-0.0106338	-0.0562776	0.240131
0.0169314	-0.00910242	-0.121901	0.19653	-0.00958805	0.0589383	-0.00353116	0.0539629	0.0996532	-0.038956	0.0547134	-0.0227302	-0.126848	-0.00480215	0.036092	0.0409941	0.0517445	-0.0452617	-0.0277165	-0.205841	0.10232	-0.026414	-0.127243	0.0404376	0.0125812	0.160738	0.0550597	-0.179587	-0.0106565	-0.0564298	0.235833
0.00894802	-0.00548901	-0.122363	0.195994	-0.00558253	0.0374162	-0.00192235	0.0375478	0.0996511	-0.0097209	0.0545796	-0.0242299	-0.122697	0.00330595	0.0403257	0.0436048	0.0601754	-0.0459028	-0.0276183	-0.202602	0.103735	-0.027236	-0.130932	0.0412857	0.0399523	0.159773	0.0457369	-0.179561	-0.0105142	-0.056278	0.23115
0.0169617	-0.0091429	-0.0131986	0.151444	-0.00961318	0.0519571	-0.00350071	0.0457221	-0.00163231	-0.0345884	0.0546635	-0.0235518	-0.126557	0.00231393	0.0464439	0.0406754	0.0612715	-0.045992	-0.0277421	-0.20632	0.103175	-0.0264617	-0.127534	0.041002	0.013434	0.158718	0.0562005	-0.183212	-0.0104614	-0.0563726	0.196834
0.0168253	-0.00926016	-0.0231404	0.158106	-0.00966864	0.0450584	-0.00339984	0.0462355	0.00625743	-0.0346255	0.0547127	-0.0233322	-0.126459	0.00185798	0.0431915	0.0410805	0.0601331	-0.0460732	-0.027739	-0.206154	0.103114	-0.0267547	-0.128614	0.0408639	0.0126473	0.158707	0.0549524	-0.170971	-0.0104624	-0.0563709	0.193953
0.0141615	-0.00974053	-0.0169504	0.153317	-0.00869779	0.0478201	-0.00224887	0.0480442	0.0198004	-0.0330916	0.0547122	-0.023065	-0.112396	0.00240953	0.044679	0.0410568	0.054748	-0.0459725	-0.0276998	-0.204442	0.102186	-0.0267853	-0.128817	0.0413824	0.0149803	0.158439	0.0534486	-0.180799	-0.0104566	-0.0563652	0.191396
0.0155069	-0.0103884	-0.0340235	0.152893	-0.00889552	0.0489386	-0.00270285	0.0403225	0.0272615	-0.0322127	0.0547579	-0.0257326	-0.114805	-0.013267	0.0457674	0.0413867	0.0526207	-0.046504	-0.0263845	-0.205088	0.102805	-0.0265582	-0.129385	0.0409726	0.0152166	0.158697	0.0482617	-0.155951	-0.0105237	-0.056326	0.184326
0.0155321	-0.010104	-0.0300195	0.153233	-0.00938128	0.0459901	-0.0027466	0.044383	0.0226576	-0.0320752	0.0547523	-0.0246516	-0.113623	-0.011669	0.0447379	0.0413429	0.0549053	-0.0464386	-0.0272686	-0.205339	0.102814	-0.026559	-0.128545	0.0409037	0.0145403	0.158689	0.048696	-0.157015	-0.0105092	-0.0563549	0.184066
0.0159496	-0.00959943	-0.0308667	0.131934	-0.00871844	0.0433708	-0.00255523	0.0415048	0.0221915	-0.0339015	0.0547366	-0.024402	-0.114999	-0.00281369	0.0449162	0.0410171	0.0456936	-0.0469171	-0.0270747	-0.205197	0.0910985	-0.0265458	-0.128627	0.0411117	0.0145844	0.158282	0.0142563	-0.163725	-0.0103849	-0.0563714	0.174485
0.0183499	-0.0089436	-0.0289746	0.100941	-0.00971408	0.0456739	0.00101763	0.0413511	0.0215634	-0.0339257	0.0547181	-0.0244653	-0.112187	-0.00369942	0.043665	0.0414726	0.0537565	-0.046647	-0.0271577	-0.206926	0.0947329	-0.0265428	-0.129087	0.0411172	0.0156841	0.158797	0.0485775	-0.129073	-0.0112438	-0.0572936	0.161317
0.017811	-0.00862372	-0.0290618	0.115822	-0.00943196	0.0463755	-0.000825561	0.0407271	0.022104	-0.0338458	0.0548001	-0.0244995	-0.113846	-0.00370759	0.0447352	0.0413687	0.0517865	-0.0466157	-0.0269891	-0.205144	0.0919064	-0.025909	-0.127947	0.0411634	0.0152695	0.158114	0.0405597	-0.101277	-0.0113911	-0.056872	0.155824
0.0176151	-0.0090624	-0.0279585	0.0993936	-0.0157898	0.035325	-0.00143572	0.0407279	0.0222493	-0.0338159	0.0547759	-0.0237204	-0.112708	-0.00593518	0.0480013	0.0413844	0.0497311	-0.0466146	-0.0272035	-0.206201	0.0856018	-0.0260781	-0.129642	0.041352	0.0154805	0.157974	0.0419534	-0.108864	-0.0116401	-0.0569068	0.152778
0.017642	-0.00970165	-0.0278084	0.108498	-0.0114633	0.0461893	0.000383105	0.0412029	0.0218683	-0.0131383	-0.0344112	-0.0235748	-0.113129	0.000715442	0.0450077	0.0405901	0.0485896	-0.0469859	-0.0268313	-0.110115	0.0909356	-0.0262135	-0.107529	0.0456284	0.0138428	0.0654999	0.0489296	-0.11561	-0.0114738	-0.0571817	0.0994336
0.017871	-0.00867878	-0.0285505	0.114206	-0.0105626	0.0460789	-0.000203472	0.0415946	0.0221811	-0.0146189	-0.0279392	-0.0235158	-0.112711	0.0113154	0.0447468	0.0402905	0.047722	-0.0468577	-0.0236427	-0.0961861	0.0857026	-0.0260779	-0.109764	0.0494083	0.00449632	0.0442595	0.0601695	-0.100993	-0.0114295	-0.0572253	0.092717
0.0178886	-0.00931391	-0.0279033	0.110522	-0.0110955	0.0461278	-0.000537208	0.041355	0.0207067	-0.0187599	0.00674116	-0.0236606	-0.113234	-0.000670503	0.0325354	0.0394958	0.0461253	-0.046949	-0.0268953	-0.0980792	0.0854856	-0.0236251	-0.12093	0.0465059	0.00708297	0.0802131	0.0418236	-0.0397619	-0.0116288	-0.0571858	0.0867362
0.0181038	0.00795763	-0.0280396	0.10753	-0.0108133	0.0370458	0.00137383	0.033078	0.0213095	-0.0198966	-0.0136978	-0.0242584	-0.104247	0.00191029	0.0438697	0.0398058	0.0252326	-0.0428766	-0.0261536	-0.0851896	0.0837734	-0.0251737	-0.111323	0.0467323	0.00969194	0.0716511	0.0482545	-0.0548113	-0.0115999	-0.0574944	0.0779768
0.0181499	0.0100426	-0.0280742	0.107056	-0.0109201	0.0180973	0.00207573	0.0313822	0.0212304	-0.020972	-0.00906951	-0.0237975	-0.104742	0.000210134	0.0412748	0.0392082	0.0258161	-0.0462984	-0.026346	-0.0865996	0.0832307	-0.0240697	-0.115441	0.0470948	0.00802245	0.0631256	0.0488771	-0.0474904	-0.0113863	-0.059	0.0762251
0.0181668	0.00478141	-0.0280575	0.107604	-0.0112355	0.018842	0.00204278	0.0316471	0.0212739	-0.021376	-0.00866005	-0.0237469	-0.104278	-4.47889e-05	0.0414246	0.0394742	0.0317816	-0.0455365	-0.0263555	-0.0865534	0.0834266	-0.0238679	-0.113156	0.0467092	0.00893618	0.0637746	0.0487941	-0.047841	-0.0114616	-0.0588995	0.076105
0.018122	0.00334647	-0.0264674	0.108325	-0.0109016	0.0241495	0.000594178	0.0358859	0.0209561	-0.0199271	-0.00691363	-0.0237482	-0.104601	0.00198177	0.0390831	0.0394458	0.0312918	-0.0453383	-0.0264103	-0.0875567	0.0729267	-0.0214499	-0.112915	0.0463637	0.00802542	0.0607242	0.047827	-0.0436511	-0.011511	-0.0584848	0.0738153
0.0182695	0.0053156	-0.0261968	0.107605	-0.0108299	0.0210444	0.00220883	0.0359878	0.0211913	-0.0179977	-0.00690936	-0.0237356	-0.106325	0.00132963	0.039407	0.0394732	0.020136	-0.0454035	-0.0259884	-0.0527136	0.0765867	-0.0220533	-0.113994	0.0465095	0.00773306	0.0622705	0.0474628	-0.0387155	-0.0115193	-0.0583098	0.0689416
0.0185065	0.00546777	-0.0262831	0.107661	-0.0108746	0.00131063	0.00230929	0.0348362	0.0211789	-0.0195506	-0.00640343	-0.0237689	-0.105977	0.00152492	0.0403135	0.039392	0.0107027	-0.0452916	-0.0251149	-0.048568	0.0756532	-0.021114	-0.1129	0.0456173	0.00775306	0.0640869	0.0139751	-0.0364386	-0.0115034	-0.0581764	0.0651992
0.0185274	0.00544554	-0.0265987	0.107851	-0.0109873	0.0201863	0.00154882	0.0351618	0.0211372	-0.0201439	-0.00719235	-0.023776	-0.105341	0.00132608	0.0402909	0.0395206	0.0115053	-0.0452726	-0.0264028	-0.0611322	0.0701204	-0.019676	-0.0877322	0.043329	0.00765116	0.0630549	0.0259254	-0.0403583	-0.0115114	-0.0575984	0.0615126
0.018579	-0.00110109	-0.0309672	0.107685	-0.010178	0.0126391	0.00170717	0.0278535	0.0210889	-0.018289	-0.00544345	-0.0161623	-0.0623352	0.00133158	0.0409953	0.039467	0.0129358	-0.0454253	-0.0263274	-0.0525439	0.0736753	-0.0199965	-0.100154	0.0457794	0.00766953	0.0619926	0.00967979	-0.0373811	-0.0115531	-0.0585304	0.0547307
0.0183923	0.00577533	-0.0265941	0.107788	-0.0106656	0.0152988	0.00161242	0.0355087	0.0211318	-0.0189091	-0.00693285	-0.0235807	-0.0628111	0.00132583	0.0416629	0.039524	0.0139138	-0.0452773	-0.0259553	-0.0545913	0.0738231	-0.0197722	-0.0775603	0.0451743	0.0076779	0.0630275	0.0286054	-0.0387722	-0.0115118	-0.058149	0.052623
0.0183434	0.00604672	-0.0328785	0.107212	-0.0120702	0.0139986	0.00112459	0.0283848	0.00899446	-0.0189764	-0.00625602	-0.0185783	-0.0617555	0.000765236	0.0414398	0.0395177	0.013585	-0.0456664	-0.0260135	-0.0504282	0.0732497	-0.0193988	-0.0832008	0.0454209	0.00772253	0.0628021	0.0268121	-0.0383552	-0.0115243	-0.0579443	0.0519166
0.0181923	0.00544809	-0.031088	0.0615792	-0.0117293	0.0129218	0.00120109	0.0305908	0.0152416	-0.0190246	-0.00643543	-0.0202162	-0.0656404	-0.000476819	0.0409929	0.039373	0.0136121	-0.0453045	-0.0209701	-0.0514123	0.0736321	-0.01944	-0.0817017	0.0452456	0.0076758	0.0638936	0.0262213	-0.0384526	-0.0115134	-0.0576598	0.0445521
0.0167466	0.00633951	-0.0281774	0.065525	0.00942625	0.01468	0.00118677	0.0244099	0.0204314	-0.0179904	-0.00601185	-0.0284003	-0.0618903	0.000486875	0.0412466	0.038533	0.0139573	-0.0358671	-0.0235175	-0.0405765	0.0700121	0.00163746	-0.0435039	0.0463273	0.00759402	0.0300095	0.0249944	-0.0333718	-0.0114557	-0.0557597	0.0334713
0.0167389	0.00576473	-0.0294263	0.0479671	-0.0059235	0.0158045	0.000947403	0.0295288	0.019705	-0.016554	-0.00382107	-0.0289544	-0.0373864	0.000110641	0.0411479	0.0393025	0.0141053	-0.0456699	-0.021825	-0.0474443	0.0693895	-0.0186257	-0.0415045	0.0457327	0.00763294	0.0123904	0.0257766	-0.0334796	-0.0115087	-0.0576605	0.030231
0.0167715	0.00574884	-0.0293088	0.0501912	-0.00690451	0.0157461	0.000936161	0.0296768	0.0166559	-0.0166353	-0.00466052	-0.0261836	-0.0378317	4.82824e-05	0.0411378	0.0391363	0.0141636	-0.0453185	-0.0220323	-0.0453419	0.069389	-0.0185921	-0.0440422	0.0455616	0.00766043	0.00861849	0.0243856	-0.0330667	-0.0115139	-0.0577798	0.0300502
0.0168027	0.00577129	-0.0284707	0.0475415	-0.00582079	0.0151333	-0.00980975	0.0293165	0.0238912	-0.00964852	-0.00546304	-0.0251516	-0.0369489	-0.000180103	0.000239702	0.0393656	0.0156384	-0.04574	-0.0199629	-0.0455512	0.0707153	-0.0201377	-0.0381635	0.0455777	0.00792725	0.0197631	0.0252583	-0.0229294	-0.0115211	-0.0292575	0.0252023
0.0171347	0.00588895	-0.0288515	0.0492258	-0.00135009	0.0129847	-0.00311108	0.0282376	0.0194582	-0.0151713	-0.00547915	-0.0258759	-0.0430094	0.000779295	0.0230363	0.0378638	0.0137904	-0.0433444	-0.0212544	-0.0465153	0.0327004	-0.0195255	-0.0416203	0.0455237	0.00768476	0.021949	0.0254185	-0.0324578	-0.0115171	-0.0396635	0.0235703
0.0167833	0.00610579	-0.0288338	0.048209	-0.00481204	0.0104325	-0.0018003	0.0286886	0.0212384	-0.0113385	-0.00545919	-0.0260703	-0.0415574	0.00288208	0.00978533	0.0390059	0.0149773	-0.0447059	-0.021074	-0.0456228	0.0154325	-0.0131678	-0.0419078	0.0456369	0.0079273	0.0201449	0.0253091	-0.0229181	-0.011519	-0.0281398	0.0206324
0.016872	0.00620676	-0.0290557	0.0469367	-0.0037271	0.0100192	-0.000514434	0.0288952	0.0199034	-0.0137571	-0.00547169	-0.0259337	-0.0393827	0.00198128	0.0142148	0.034467	0.0141228	-0.0442475	-0.0211437	-0.0454336	0.0181978	-0.0144169	-0.0410679	0.0456427	0.00779135	0.0207702	0.0251954	-0.0233572	-0.0115529	-0.0323562	0.0203831
0.016958	0.00616902	-0.0289181	0.0476075	-0.00385038	0.00957856	-0.000980996	0.0288588	0.020485	-0.013277	-0.00548581	-0.0259312	-0.0403144	0.00315845	0.0100081	0.0346613	0.0145999	-0.0438767	-0.0210348	-0.0455484	0.0185114	-0.0143546	-0.0412549	0.0455944	0.0078925	0.0207523	0.0252454	-0.0228054	-0.0115336	-0.0314063	0.0203587
0.0168793	0.00612905	-0.0291421	0.0468664	-0.00395227	0.0097303	-0.00144199	0.02878	0.0210096	-0.0123388	-0.00546544	-0.0261829	-0.0404111	0.00222629	0.0113305	0.0346279	0.0143387	-0.0441363	-0.0211188	-0.0456966	0.0187205	-0.0144521	-0.0412621	0.0456154	0.00780367	0.0195877	0.0252215	-0.0223703	-0.0115352	-0.0287429	0.0201542
0.0171322	0.00687524	-0.0289408	0.020115	-0.00387956	0.00966153	-0.00194574	0.0288003	0.0207974	-0.0122548	-0.00543339	-0.0255493	-0.039808	0.00246531	0.0105115	0.0351051	0.0144565	-0.0443876	-0.0210752	-0.0452085	0.0189827	-0.0146348	-0.0412336	0.0455592	0.00784339	0.0200613	0.0251954	-0.0231649	-0.0115003	-0.0249036	0.0181287
0.0175064	0.00639149	-0.0289379	0.0199805	-0.00376869	0.00981588	-0.00191598	0.0288132	0.0204961	-0.0130724	-0.00543963	-0.0254746	-0.0397676	0.00245115	0.0105249	0.0351094	0.0140132	-0.0443143	-0.0210593	-0.0451916	0.0191217	-0.0149616	-0.0410902	0.0455321	0.0078471	0.0199521	0.0252886	-0.0231979	-0.0115128	-0.0217819	0.0179701
0.016851	0.00626336	-0.0289289	0.00680032	-0.00338121	0.00991075	-0.00156602	0.0287821	0.0207368	-0.0126435	-0.00543804	-0.0256919	-0.0395269	0.00270326	0.0114264	0.035159	0.0144123	-0.0441867	-0.0210803	-0.045361	0.0191135	-0.0147899	-0.0411093	0.0455864	0.00784139	0.0202362	0.0252309	-0.0231359	-0.0114648	-0.0198487	0.0175454
0.0168658	0.00635036	-0.0289305	0.00601202	-0.00382127	0.00980629	-0.00154008	0.0287639	0.0209145	-0.0125845	-0.00544487	-0.0259055	-0.0392474	0.00279292	0.0112085	0.0348996	0.0144596	-0.0441453	-0.0210961	-0.0454282	0.0190345	-0.0144101	-0.0411389	0.0456242	0.00784111	0.0201973	0.0251929	-0.0232334	-0.0115051	-0.0189608	0.017473
0.0168856	0.00648876	-0.0289359	0.00533988	-0.00381368	0.00977758	-0.00168182	0.0287455	0.0207514	-0.0125922	-0.0054371	-0.0258542	-0.039563	0.00274953	0.0112043	0.0350169	0.0144263	-0.0432522	-0.0210863	-0.0454073	0.019096	-0.0145041	-0.0411455	0.0456244	0.00783814	0.0202257	0.0252448	-0.0231757	-0.011483	-0.0182833	0.01739
0.017046	0.00648404	-0.0247664	0.00752733	-0.00380422	0.00974678	-0.00171343	0.0287545	0.0230194	-0.0125686	-0.00558445	-0.0258827	-0.0396389	0.00275708	0.0112301	0.0351671	0.0147235	-0.0438685	-0.0213761	-0.0454146	0.0190877	-0.0144647	-0.03709	0.0456987	0.00783871	0.0195609	0.0203395	-0.0232424	-0.0115505	-0.0188847	0.0168588
0.0174121	0.00640968	-0.0277908	0.00632487	-0.00413202	0.00972148	-0.00183089	0.0287684	0.0213257	-0.0126116	-0.00676583	-0.0257665	-0.0395321	0.00277575	0.0112532	0.0330543	0.0143478	-0.0369281	-0.0211985	-0.0398961	0.0191367	-0.0158919	-0.0370233	0.0455673	0.00789114	0.0202311	0.0246116	-0.0232721	-0.0115168	-0.0177908	0.0159569
0.0169733	0.00622335	-0.025857	0.00624241	-0.00379285	0.00974101	-0.00165409	0.0167305	0.0211723	-0.0125637	-0.00569671	-0.0258045	-0.0395449	0.00277715	0.0113111	0.0350548	0.0148112	-0.0388625	-0.0214527	-0.0453698	0.0194409	-0.0146287	-0.0225172	0.0353355	0.00784916	0.0201063	0.0236554	-0.0231004	-0.0115854	-0.0184313	0.0142879
0.017002	0.00553089	-0.0240035	0.00685014	-0.00379774	0.0094226	-0.0017036	0.0155867	0.021514	-0.0125999	-0.00696558	-0.025671	-0.0282561	0.00277316	0.0111623	0.0342714	0.0146876	-0.0212288	-0.0210768	-0.0452911	0.0195396	-0.0145808	-0.0281696	0.0411174	0.00782173	0.0200728	0.0228154	-0.0203809	-0.0115194	-0.018211	0.012831
0.0169876	0.00622398	-0.023065	0.00700111	-0.00378426	0.00963132	-0.00169223	0.00774049	0.0214992	-0.012584	-0.00567139	-0.0257851	-0.0268497	0.00276226	0.0110871	0.0351368	0.00991936	-0.0220875	-0.0210979	-0.0454004	0.0225683	-0.0145696	-0.0285519	0.0358708	0.00763031	0.0199511	0.0226779	-0.018363	-0.0115159	-0.0182	0.0121696
0.0125444	0.00603675	-0.0251332	0.00700889	-0.00380582	0.00961282	-0.00178151	0.00607862	0.0214621	-0.0126931	-0.00735782	-0.0257956	-0.0289404	0.00266504	0.0111536	0.0351849	0.014316	-0.022675	-0.0185773	-0.0452287	0.0208035	-0.0145882	-0.0166626	0.0361068	0.00777954	0.0205692	0.0223181	-0.0147808	-0.0113949	-0.0183022	0.0115717
0.014272	0.00619711	-0.024174	0.00703966	-0.00377609	0.00963302	-0.00172695	0.00996346	0.0214723	-0.0126217	-0.00656682	-0.025777	-0.0277599	0.00272719	0.0109465	0.0352486	0.0123236	-0.0193577	-0.0175258	-0.045142	0.0211076	-0.0146316	-0.0202545	0.0366614	0.00766684	0.0204676	0.0222983	-0.0129781	-0.0114568	-0.0182315	0.0114461
0.0144476	0.00608124	-0.0244345	0.00708426	-0.00374935	0.00964312	-0.00176124	0.0108032	0.0214958	-0.0127019	-0.00666307	-0.0257609	-0.0284855	0.00274386	0.0108782	0.0352683	0.0135408	-0.0180765	-0.015339	-0.045186	0.0209241	-0.0146305	-0.0146079	0.0359621	0.00769726	0.0201809	0.0227011	-0.0131656	-0.0113605	-0.0182563	0.0111956
0.0140935	0.00597812	-0.0242733	0.00697009	-0.0037637	0.00960857	-0.000506412	0.00924027	0.0214076	-0.0128558	-0.00694255	-0.0261408	-0.0283183	0.00271091	0.0103371	0.0348036	0.013218	-0.0197562	-0.0169914	-0.0159547	0.020609	-0.0145769	-0.0144697	0.0357277	0.00772312	0.020475	0.011823	0.00118928	-0.00634525	-0.017736	0.00875303
0.013967	0.00575403	-0.0240699	0.0080122	-0.00383406	0.00756092	-0.000511467	0.00904486	0.0214861	-0.0129278	-0.00655687	-0.0250366	-0.0290203	0.00273706	0.00525128	0.0348459	0.013512	-0.0197567	-0.0171558	-0.0169618	0.0206096	-0.0145799	-0.0149403	0.0347219	0.00768279	0.0203403	0.0142452	-0.00304925	-0.00753463	-0.0177845	0.00869488
0.0139092	0.00594423	-0.0146943	0.0077762	-0.00377595	0.00949274	-0.000369214	0.00815213	0.0214323	-0.0129975	-0.00651457	-0.0258758	-0.0279904	0.00272057	0.00406551	0.0349528	0.0135102	-0.0198383	-0.0175701	-0.0180336	0.0207005	-0.0145885	-0.0179394	0.035743	0.00770055	0.0202999	0.00472461	-0.00484472	-0.00791721	-0.0181756	0.00840646
0.0139251	0.00590086	-0.0149117	0.00739997	-0.00376355	0.00861821	-0.00038312	0.00810816	0.0214358	-0.0132048	-0.00623071	-0.0257328	-0.0284188	0.00273313	0.00603048	0.0348933	0.0135121	-0.0198274	-0.0173536	-0.0180925	0.0207807	-0.0145849	-0.0163874	0.0355713	0.00767962	0.0203777	0.00650884	-0.00330095	-0.0073541	-0.0179699	0.00835114
0.0140389	0.0063817	-0.0153595	0.00738676	-0.00359751	0.00938162	-0.000367736	0.00862403	0.0211351	-0.0129446	-0.00612058	-0.025727	-0.0171949	0.00267675	0.00508915	0.0314928	0.0134931	-0.00825732	-0.0173708	-0.0180098	0.0208324	-0.0138169	-0.0167386	0.0357422	0.00795172	0.020402	0.00818326	-0.00462401	-0.00961059	-0.0180877	0.00738415
0.0139291	0.00631307	-0.0147545	0.00747539	-0.00365817	0.00942669	-0.000104242	0.00873165	0.0207365	-0.0129885	-0.0064845	-0.0256832	-0.0166989	0.00273836	0.00530772	0.0329236	0.01358	-0.00423694	-0.0173715	-0.0187238	0.0206825	-0.012838	-0.0171969	0.0356717	0.0077683	0.0203026	0.00715309	-0.00422946	-0.00756764	-0.0180572	0.00732525
0.0115962	0.00638076	-0.0155183	0.0074497	0.000768929	0.0112066	6.32685e-06	0.00859669	0.0214368	-0.0129989	-0.00640041	-0.0252238	-0.0179554	0.0059035	0.00537801	0.00839394	0.0132198	-0.00232185	-0.0173601	-0.0194546	0.0206202	-0.0128595	-0.0171864	0.0356822	0.0078087	0.0189107	0.00761553	-0.00447261	-0.00741378	-0.018054	0.00633059
0.0115962	0.00638076	-0.0155183	0.0074497	0.000768929	0.0112066	6.32685e-06	0.00859669	0.0214368	-0.0129989	-0.00640041	-0.0252238	-0.0179554	0.0059035	0.00537801	0.00839394	0.0132198	-0.00232185	-0.0173601	-0.0194546	0.0206202	-0.0128595	-0.0171864	0.0356822	0.0078087	0.0189107	0.00761553	-0.00447261	-0.00741378	-0.018054	0.00633059
0.0117981	0.00642116	-0.0155308	0.00744873	-0.00182612	0.0100424	-0.000377522	0.00865426	0.0208581	-0.01299	-0.00639896	-0.0254135	-0.0184035	0.00530749	0.00507914	0.00889805	0.013152	-0.00285464	-0.0172401	-0.0188997	0.0208555	-0.0131198	-0.0171918	0.0356628	0.00785953	0.0189089	0.00721871	-0.00428252	-0.00759848	-0.0180495	0.00630207
0.0114826	0.00649128	-0.0140145	0.00648319	0.000691225	0.0103901	-9.96432e-05	0.00872306	0.020993	-0.013011	-0.000259497	-0.0253397	-0.00401433	0.00465128	0.00529318	0.0117685	0.013066	-0.00172648	-0.0169862	-0.0189977	0.0210847	-0.0130916	-0.016447	0.0356609	0.00759316	0.0192313	0.00657184	-0.00403421	-0.00793806	-0.018073	0.0059113
0.0114853	0.00651387	-0.0142737	0.0071665	-0.00123202	0.0102668	-0.000277586	0.00868833	0.0204281	-0.0129489	-0.00429315	-0.0251668	-0.0106813	0.00523913	0.00485392	0.0105158	0.0132344	0.000431171	-0.0170851	-0.018716	0.0208347	-0.0130643	-0.0169014	0.035657	0.00776368	0.0168549	0.00719572	-0.00416693	-0.00781397	-0.00431559	0.00559694
0.0115366	0.00657223	-0.0140991	0.00679567	-0.00084483	0.0105238	-0.00108398	0.00871641	0.0203905	-0.0129876	-0.00433819	-0.0249415	-0.0101413	0.00517935	0.0052157	0.0101074	0.0130982	0.000632438	-0.0168859	-0.018876	0.0208696	-0.0129939	-0.0167402	0.0356675	0.00798878	0.0125171	0.00718288	-0.00423563	-0.00780243	-0.00465563	0.00543702
0.0116846	0.00641974	-0.014767	0.00708364	-7.78125e-05	0.0103732	-5.39223e-05	0.00861051	0.020453	-0.0128544	-0.00312199	-0.0250616	-0.00950167	0.0050202	0.00493295	0.0102943	0.0131732	-0.00137183	-0.0170304	-0.0189314	0.0209202	-0.013053	-0.0169051	0.0137866	0.00785736	0.0118477	0.00725589	-0.00272311	-0.00779482	-0.00454293	0.00434622
0.0115317	0.00650168	-0.014673	0.00711849	-0.000163904	0.00788375	-0.000557064	0.00863286	0.0206553	-0.0129313	-0.00339834	-0.0246815	-0.00991743	0.0048514	0.00461928	0.0103536	0.0132375	-0.00128506	-0.0173195	-0.0178833	0.0204312	-0.0130822	-0.0054051	0.015108	0.00777808	0.011899	0.0070738	-0.00199904	-0.00772736	-0.00717895	0.00405333
0.011494	0.00650021	-0.0146039	0.00726316	-8.882e-05	0.00922397	-0.00036152	0.00865696	0.0206329	-0.0128152	-0.00342754	-0.0245427	-0.00975826	0.00504509	0.0048949	0.0102879	0.0132404	-0.000791051	-0.0170556	-0.0177179	0.0201073	-0.0130338	-0.00759779	0.00790654	0.00777289	0.0124638	0.00718118	-0.00373563	-0.0059931	-0.00692137	0.00389535
0.0114877	0.00650465	-0.0145928	0.00715422	-0.000204205	0.0103702	-0.000270899	0.00864085	0.0206051	-0.0128295	-0.00357581	-0.0245578	-0.00963901	0.00492632	0.00456259	0.0102685	0.0132519	-0.000258852	-0.0170052	-0.0169642	0.0198606	-0.0130357	-0.00750814	0.00507565	0.00784794	0.0120643	0.00716088	-0.00366192	-0.00631608	-0.00712969	0.00383091
0.0114917	0.00650273	-0.0146146	0.00722521	-0.000150601	0.00980936	-0.000328401	0.00873429	0.0205721	-0.0128733	-0.00351342	-0.0245416	-0.00949281	0.00329477	0.00469421	0.0102651	0.0132469	-0.00064848	-0.0170304	-0.0168134	0.0200469	-0.0117403	-0.00724157	0.0065487	0.00895355	0.00479801	0.00716444	-0.00363835	-0.00576345	-0.00690833	0.00367709
0.0114945	0.00649671	-0.014642	0.00723112	-0.000103767	0.0106909	-0.000302148	0.00871448	0.0205485	-0.0128249	-0.00350548	-0.0245449	-0.00964365	0.00127663	0.00401491	0.0102361	0.0132484	-0.000259795	-0.0171307	-0.0171173	0.0199654	-0.0114426	-0.00752729	0.00513638	0.00804395	0.00305128	0.00708881	-0.00329478	-0.00642687	-0.00703806	0.00364894
0.0115005	0.00650677	-0.014625	0.00723889	-6.60651e-05	0.0104427	-0.00032299	0.00869669	0.0205714	-0.0128362	-0.00352458	-0.0244993	-0.00958493	0.00273758	0.00426532	0.0102598	0.0132461	-0.000389234	-0.0171193	-0.0169448	0.019991	-0.0117591	-0.00739509	0.00538889	0.00806435	0.00264513	0.00706312	-0.00341622	-0.00553879	-0.00689698	0.00363838
0.0114943	0.00649925	-0.0146426	0.00722173	-6.36138e-05	0.0106201	-0.000301224	0.00901323	0.0206437	-0.012827	-0.00351677	-0.019949	-0.00958417	-0.000167123	0.00419656	0.0102149	0.0131435	-0.000270635	-0.0171949	-0.0171863	0.0199563	-0.0117662	-0.00774595	0.0051587	0.00821145	0.00314898	0.00700743	-0.00347464	-0.00635427	-0.00703522	0.00346546
0.0114939	0.00650329	-0.0146862	0.0072333	-7.95507e-05	0.0102771	-0.000313605	0.00874459	0.0205963	-0.0128327	-0.00355962	-0.0198827	-0.00955134	0.00133107	0.00419644	0.0102559	0.0131263	-0.000415565	-0.0171203	-0.0170642	0.0199486	-0.0119783	-0.0075446	0.00525116	0.00812477	0.00320119	0.00707743	-0.00345335	-0.00618323	-0.00702946	0.00344588
0.0111221	0.00664311	-0.0144981	0.0072291	-0.000117772	0.0104155	-0.000303654	0.00877716	0.0205601	-0.0128417	-0.00353182	-0.0199899	-0.00617425	0.00158122	0.00426834	0.0102526	0.0131494	-0.000370603	-0.0171	-0.0170959	0.0200015	-0.00420503	-0.00788379	0.00535758	0.00815697	0.00306382	0.00704809	-0.00315919	-0.00593076	-0.00599677	0.00325261
0.0113071	0.00649168	-0.0144968	0.00722905	-0.000106623	0.0104111	-0.000302231	0.00872172	0.0205944	-0.0128313	-0.00353626	-0.0194187	-0.00524501	0.00142472	0.00426785	0.0102526	0.0132083	6.1841e-05	-0.0171261	-0.016977	0.020209	-0.00548725	-0.00795687	0.00528985	0.00817684	0.00294844	0.00703784	-0.00322062	-0.00594518	-0.0056109	0.00323628
0.0114119	0.00651154	-0.0146489	0.0072263	-0.000106528	0.010312	-0.000305654	0.00492262	0.0205737	-0.0128351	-0.00353476	-0.0198461	-0.00572284	0.00151178	0.00429462	0.0102472	0.0131939	-0.000334895	-0.0171173	-0.0170805	0.0140479	-0.00680975	-0.00790917	0.00542869	0.00816582	0.00298285	0.0057468	-0.00328807	-0.00602891	-0.00684476	0.00302027
0.0112708	0.00644053	-0.011692	0.00722675	-0.000118674	0.0103505	-6.88479e-05	0.00612527	0.0205544	-0.0128364	-0.00353429	-0.0130754	-0.00546204	0.0014629	0.00428181	0.0103391	0.0131827	-0.000340241	-0.0171911	-0.0170979	0.0155795	-0.00598626	-0.00780234	0.00537451	0.00817481	0.00316268	0.00603699	-0.00324816	-0.00598233	-0.00658055	0.00276303
0.0111497	0.00638308	-0.0102754	0.00722996	-9.7002e-05	0.0103662	0.000126221	0.00359757	0.0205543	-0.0128314	-0.003532	-0.0113397	-0.00541983	0.00139554	0.00428466	0.0103307	0.0131801	-0.000331766	-0.0172159	-0.0171065	0.00803151	-0.00407896	-0.00766588	0.00531878	0.00820044	0.00340571	0.0065687	-0.00326479	-0.00597721	-0.00663112	0.00247133
0.0111497	0.00638308	-0.0102754	0.00722996	-9.7002e-05	0.0103662	0.000126221	0.00359757	0.0205543	-0.0128314	-0.003532	-0.0113397	-0.00541983	0.00139554	0.00428466	0.0103307	0.0131801	-0.000331766	-0.0172159	-0.0171065	0.00803151	-0.00407896	-0.00766588	0.00531878	0.00820044	0.00340571	0.0065687	-0.00326479	-0.00597721	-0.00663112	0.00247133
0.0112255	0.00627404	-0.00988228	0.00723085	-0.000101186	0.0104187	2.88811e-05	0.00486744	0.0205634	-0.0128359	-0.003533	-0.00933432	-0.00563488	0.0013602	0.00426898	0.0104182	0.0131847	-0.000321386	-0.0171784	-0.0171225	0.00766971	-0.00420392	-0.00770967	0.00534686	0.00818302	0.00323419	0.00502226	-0.00326467	-0.00597397	-0.00653773	0.00241364
0.0112657	0.00607517	-0.00981347	0.00722947	-0.000123918	0.00898524	7.80773e-05	0.00489587	0.0205577	-0.012721	-0.00353234	-0.00851852	-0.00553274	0.00135958	0.00427616	0.0103355	0.0131695	-0.000318374	-0.0172278	-0.0171052	0.00784308	-0.00450074	-0.00767105	0.0053451	0.00818954	0.00316004	0.00557574	-0.00334316	-0.00636923	-0.00663799	0.00238023
0.0111355	0.00612858	-0.00973343	0.00722988	-0.000109338	0.00909885	2.41064e-05	0.00503773	0.0205488	-0.0128022	-0.00353374	-0.009093	-0.00556313	0.0014108	0.00427586	0.0106741	0.0131791	-0.000321569	-0.0107239	-0.0171221	0.00702435	-0.00432341	-0.00768067	0.00486978	0.00769317	0.00309511	0.0059393	-0.00326642	-0.00600917	-0.00645958	0.00218847
0.011176	0.00619906	-0.00991389	0.00723067	-0.000102665	0.00994678	-8.12706e-06	0.00509702	0.0205452	-0.0128056	-0.00354756	-0.00874257	-0.00553242	0.00146411	0.00428706	0.0107987	0.0131756	-0.000327932	-0.00820565	-0.0171133	0.00715809	-0.00440036	-0.00769883	0.0033278	0.00801598	0.00227674	0.00642896	-0.00328908	-0.00602627	-0.00652807	0.00215704
0.0108838	0.00620193	-0.0100942	0.00723533	-9.48965e-05	0.00983309	1.05206e-05	0.00524792	0.0205136	-0.00594414	-0.00354681	-0.00871163	-0.00556282	0.00148599	0.00423327	0.00861697	0.0130995	-0.00032413	-0.0104241	-0.0170729	0.00716806	-0.00367791	-0.00652007	0.00379902	0.00795322	0.00317617	0.0063571	-0.00330887	-0.00606578	-0.0065017	0.00200281
0.0110304	0.00614009	-0.00988184	0.00704861	-0.000101064	0.00899395	-5.18814e-05	0.00534959	0.0205282	-0.00680383	-0.00353042	-0.00834799	-0.00556064	0.00151199	0.00426152	0.00705259	0.013174	-0.000322295	-0.00939942	-0.0170927	0.00714383	-0.00414027	-0.00704045	0.00444682	0.00773037	0.00312988	0.00634724	-0.00330433	-0.00585224	-0.00643488	0.00195529
0.0093654	0.00618422	-0.0100318	0.00720483	0.00080396	0.0084583	8.88495e-06	0.00505159	0.0205674	-0.00788591	-0.00351583	-0.00874385	-0.00567824	0.00144969	0.00457584	0.00867389	0.00869409	-0.000274142	-0.0103702	-0.00281497	0.00730576	-0.00387543	-0.00701187	0.00423579	0.00787541	0.00309008	0.00601232	-0.00324543	-0.00615172	-0.00642818	0.00160479
0.00965515	0.0061516	-0.00994958	0.00709159	0.000385204	0.00888268	1.68916e-05	0.00473461	0.0205567	-0.00768187	-0.00351958	-0.00854619	-0.00560101	0.00146476	0.00431023	0.00859898	0.00914157	-0.000277059	-0.00829074	-0.00494015	0.00726581	-0.00385594	-0.00686562	0.00407245	0.00779579	0.00313579	0.00564337	-0.00345781	-0.00611848	-0.00637453	0.00157552
0.0100575	0.00618514	-0.00963802	0.00688492	0.00119944	0.00886494	2.54984e-05	0.00533326	0.0206078	-0.00812255	-0.00365434	-0.00802101	-0.00575615	0.00142883	-0.000499468	0.00885498	0.00889454	-0.00030549	-0.00908446	-0.00406763	0.00726487	-0.00364706	-0.00699605	0.00416263	0.00744387	0.00311072	0.00494788	-0.00335398	-0.00604292	-0.00597215	0.00155399
0.000982933	0.00624272	-0.0099815	0.0058044	0.000387607	0.00840305	-4.97349e-06	0.00496215	0.0201528	-0.00735458	-0.00351597	-0.0084558	-0.00580196	0.00145472	0.00382546	0.00859705	0.0093106	-0.000341059	-0.00910319	-0.00468921	0.00725224	-0.00370381	-0.00691862	0.00423911	0.00817116	0.00276722	0.00506874	-0.00185443	-0.00587255	-0.00538928	0.00142795
0.00568719	0.00623546	-0.00994977	0.00518551	0.000417933	0.0025139	-2.6594e-06	0.00496868	0.0201162	-0.00689133	-0.00356736	-0.00858863	-0.00574227	0.00147741	0.00434309	0.0083745	0.00906195	-0.000350526	-0.00776132	-0.00439247	0.00727684	-0.00383645	-0.00687542	0.00421301	0.0086499	0.00267452	0.00520949	-0.00176094	-0.00607879	-0.00541188	0.00136401
0.00364586	0.00621984	-0.00996106	0.00561262	0.000519252	0.00313072	5.5773e-06	0.00499322	0.0203102	-0.00691322	-0.0035644	-0.00839344	-0.00570739	0.00159236	0.000701578	0.00855236	0.0082961	-0.000342245	-0.00763252	-0.00408585	0.00726926	-0.00385769	-0.00688338	0.00414349	0.00833785	0.00278423	0.003912	-0.00242105	-0.00606363	-0.00579291	0.00131483
0.00364586	0.00621984	-0.00996106	0.00561262	0.000519252	0.00313072	5.5773e-06	0.00499322	0.0203102	-0.00691322	-0.0035644	-0.00839344	-0.00570739	0.00159236	0.000701578	0.00855236	0.0082961	-0.000342245	-0.00763252	-0.00408585	0.00726926	-0.00385769	-0.00688338	0.00414349	0.00833785	0.00278423	0.003912	-0.00242105	-0.00606363	-0.00579291	0.00131483
0.00345743	0.00622026	-0.00994088	0.00599239	0.000550777	0.00382445	0.000364671	0.00496094	0.0149219	-0.00342729	-0.00356777	-0.00841362	-0.00544895	0.00158878	0.00166396	0.00852382	0.00831185	-0.000335145	-0.00792915	-0.0041471	0.00564143	-0.00384975	-0.00694274	0.00416593	0.0093733	0.00285012	0.00473812	-0.00299102	-0.00607355	-0.0057488	0.0011094
0.00382441	0.00622726	-0.00995123	0.0057606	0.000505161	0.0032741	0.000107135	0.00496295	0.0153173	-0.00339726	-0.0035789	-0.00846301	-0.00545038	0.00157411	0.00210817	0.00852339	0.00845138	-0.000331946	-0.00781294	-0.00423023	0.00564206	-0.00384341	-0.00693288	0.00416308	0.00871422	0.0027793	0.00486565	-0.00257689	-0.00604532	-0.00567588	0.00110631
0.00367955	0.006203	-0.00925981	0.00577127	0.00207533	0.00386027	0.000144767	0.00505995	0.0155628	-0.00115655	-0.00360858	-0.00884653	-0.00542566	0.00150127	0.00122174	0.00446151	0.00431571	-0.000339127	-0.00784947	-0.00534756	0.00320421	-0.00387471	-0.00310974	0.00118637	0.00890541	0.0028806	0.00458461	-0.00259074	-0.00603673	-0.00554529	0.000931648
0.00367158	0.00621267	-0.00936598	0.00577461	0.00156254	0.00382632	0.000113991	0.00504403	0.0155558	-0.00154512	-0.00360269	-0.00876621	-0.00545593	0.00150167	0.00121711	0.0048744	0.00399487	-0.000339826	-0.00787603	-0.00476984	0.00322605	-0.00386752	-0.00326006	0.00136503	0.00894885	0.00288002	0.00464242	-0.00259463	-0.00603973	-0.00556404	0.000929955
0.00366924	0.00620815	-0.00902308	0.00564496	0.000699959	0.00368617	0.00010046	0.0050025	0.0155312	-0.00254427	-0.00358627	-0.00856425	-0.00545112	0.00154637	-0.000346132	0.00351375	0.00302199	-0.000347179	-0.00783545	-0.0045845	0.00378211	-0.00313923	-0.00405468	0.00210547	0.00901534	0.00286776	0.00457937	-0.00263593	-0.00604123	-0.00554254	0.000904202
0.00368179	0.00620606	-0.0092783	0.00548935	0.000716569	0.00364673	0.000110128	0.00515337	0.0153259	-0.00234667	-0.00358642	-0.00858011	-0.00338222	0.000254137	0.00118086	0.00440446	0.0037065	-0.000345204	-0.00756424	-0.00350718	0.00404031	-0.00375623	-0.00416758	0.00184853	0.00895091	0.00338716	0.00454327	-0.00260535	-0.00101617	-0.00450161	0.000842752
0.00368377	0.00602621	-0.00891723	0.00507308	0.000711912	0.00338763	9.73487e-05	0.0050322	0.0153779	-0.00201121	-0.00358276	-0.00880931	-0.00387074	0.00103602	0.000482992	0.00354606	0.00340542	-0.0003456	-0.00783005	-0.00401911	0.00402363	-0.00366206	-0.00420239	0.00183357	0.0087543	0.00333796	0.00457243	-0.00262415	-0.00222025	-0.00529698	0.000840645
0.00368919	0.00598802	-0.00893621	0.00532631	0.000854838	0.00352168	0.000123322	0.00505884	0.0153355	-0.00148201	-0.00358392	-0.00867825	-0.00349937	0.000938447	0.000680442	0.00379334	0.00353797	-0.000347247	-0.00776782	-0.0038543	0.00393376	-0.0037104	-0.00405708	0.00130428	0.00869992	0.00318983	0.00460524	-0.00260779	-0.00144555	-0.00501364	0.000826273
0.00368256	0.00617947	-0.0089476	0.00524217	0.000733251	0.00312835	0.000120383	0.00508265	0.0153528	-0.00175084	-0.00358561	-0.00861467	-0.00318236	0.000427299	0.000784127	0.00353097	0.00361632	-0.0003439	-0.00769405	-0.00369546	0.00406237	-0.00371788	-0.00413654	0.00159014	0.00882622	0.00325408	0.00456259	-0.00261354	-0.00236786	-0.00466958	0.000824262
0.00367837	0.00607648	-0.00674407	0.00527299	0.000774765	0.00345021	0.000126903	0.0050795	0.0154131	-0.00172081	-0.00358324	-0.00862227	-0.00307385	0.000610168	0.000784707	0.00383107	0.00360406	-0.000385291	-0.00769855	-0.00387892	0.00407943	-0.00374158	-0.00411348	0.00143575	0.00881667	0.00317244	0.00457735	-0.00261387	-0.00169744	-0.00430208	0.000788931
0.00367944	0.00611776	-0.00713318	0.0052865	0.000801903	0.00322957	0.000128522	0.00509264	0.0153766	-0.00176704	-0.00358409	-0.00757783	-0.00253945	0.000583585	0.00082865	0.00359985	0.00363142	-0.000402463	-0.00770203	-0.00384058	0.00100524	-0.00374372	-0.00408629	0.00143434	0.00880826	0.00319512	0.00460349	-0.00261384	-0.00206538	-0.00441523	0.000757864
0.00368106	0.00607863	-0.00704572	0.00526995	0.000871934	0.00313011	0.000125905	0.00508696	0.0153306	-0.00168823	-0.00358438	-0.00732647	-0.00221992	0.000647754	0.000765604	0.00365912	0.00376934	-0.000393802	-0.00768785	-0.00377076	0.00177939	-0.00368812	-0.0040801	0.00140137	0.00879197	0.00319318	0.00463362	-0.00261355	-0.00212151	-0.00435753	0.000750441
0.003041	0.00608427	-0.00685712	0.005312	0.000850603	0.00326538	0.000127811	0.00508722	0.0153516	-0.00178375	-0.00358548	-0.00739596	-0.00269794	0.000660132	0.000797194	0.00370371	0.0036664	-0.000501259	-0.00768443	-0.00378816	0.00185384	-0.00373997	-0.00268081	0.0014509	0.00878752	0.00320145	0.00458466	-0.00261378	-0.00199584	-0.00443215	0.00074002
0.00294091	0.00609324	-0.0067616	0.00510511	0.000865289	0.00335497	0.00108795	0.00508821	0.0153952	-0.00175179	-0.00358721	-0.00774513	-0.00100938	0.000655566	0.000784297	0.00367005	0.00364522	-0.00063434	-0.00768952	-0.00380422	0.00202796	-0.00374425	-0.00311729	0.00143283	0.00463908	0.00319914	0.00458366	-0.00262097	-0.00217868	-0.0045326	0.000687224
0.00323302	0.00608703	-0.00685533	0.00368531	0.000889707	0.00330814	-7.68687e-05	0.00508713	0.015312	-0.00174282	-0.00358587	-0.00761858	-0.00179564	0.000643199	0.000778153	0.00368236	0.00311441	-0.000686959	-0.00768965	-0.00379805	0.00174178	-0.00373	-0.00289419	0.0014206	0.00507367	0.00320059	0.00460232	-0.00261944	-0.00203862	-0.00440951	0.000670599
0.00335545	0.00608916	-0.00695508	0.00289554	0.000966548	0.0033069	0.000671878	0.0050836	0.0153231	-0.00175377	-0.00350463	-0.00751434	-0.000821151	0.000641501	0.000780851	0.00367973	0.00324857	-0.000482959	-0.00769031	-0.00377881	0.00166551	-0.00372683	-0.00297968	0.00142337	0.00506062	0.00318512	0.0045927	-0.00262858	-0.00196455	-0.00446534	0.000664445
0.00319467	0.00609869	-0.00695155	0.00433742	0.000887841	0.00316274	0.0004434	0.00508529	0.0119055	-0.00177234	-0.00373881	-0.00763644	-0.00189351	0.000662341	0.000784962	0.00368815	0.00318602	-0.000470918	-0.00769221	-0.00343799	0.00067504	-0.00373409	-0.000683512	0.00142365	0.0049732	0.00311395	0.00375824	-0.00287816	-0.00210726	-0.00445603	0.000566194
0.00332278	0.00610218	-0.00691263	0.00388932	0.000912558	0.00311224	0.000506541	0.005085	0.0112384	-0.00175839	-0.00372188	-0.00754957	-0.000841122	0.000655164	0.000779292	0.00368726	0.00350751	-0.000496597	-0.00768178	-0.00374586	0.000239699	-0.00377781	-0.00139551	0.00142099	0.00488901	0.00312429	0.00431207	-0.00267992	-0.00206586	-0.00445227	0.00055082
0.00331092	0.00609493	-0.0068605	0.00385088	0.000932595	0.00248366	0.000456549	0.00508477	0.0113379	-0.00176074	-0.00372371	-0.00761125	-0.00115195	0.000652337	0.000787221	0.00368479	0.00341856	-0.000510159	-0.00768987	-0.00353693	0.000115258	-0.00373534	-0.00138085	0.00141758	0.00496329	0.00313984	0.00404635	-0.00275516	-0.00208489	-0.00444748	0.000546559
0.00326284	0.00609815	-0.00689965	0.0035596	0.000926938	0.0029057	0.000516901	0.00508534	0.0108208	-0.00175852	-0.00381814	-0.00755875	-0.000995242	0.00065198	0.000786969	0.0036945	0.00347225	-0.000479221	-0.00769803	-0.00359925	0.00012484	-0.00392022	-0.00157332	0.00142426	0.00494547	0.00315488	0.00316764	-0.00275894	-0.00206107	-0.00444513	0.000531572
0.00326666	0.00609699	-0.00689378	0.00357341	0.000927907	0.00254629	0.00049734	0.00508488	0.0109169	-0.00176065	-0.00375341	-0.00755525	-0.00108611	0.00065098	0.000785806	0.00369228	0.00345909	-0.000495769	-0.00769194	-0.00357697	0.00019801	-0.00374756	-0.0015614	0.00142067	0.00495212	0.00315008	0.00323028	-0.0027203	-0.00206001	-0.00444899	0.000529918
0.00319526	0.00609725	-0.00688623	0.00360879	0.000925498	0.00263899	0.000494901	0.00508348	0.0109279	-0.00137193	-0.00376881	-0.00755451	-0.000995258	0.000650102	0.000788755	0.00369357	0.00344475	-0.000458875	-0.00769313	-0.00360166	0.000126061	-0.00383628	-0.00094334	0.0014225	0.00463646	0.00315862	0.00317715	-0.00273811	-0.00206184	-0.00444525	0.000524946
0.00318714	0.00606119	-0.00689477	0.000719903	0.000910997	0.00261526	0.000432966	0.0052629	0.0109186	-0.00124589	-0.00377063	-0.00750623	-0.00131063	0.00051766	0.000797926	0.0036876	0.00341964	-0.000480135	-0.00766542	-0.0035981	8.76054e-05	-0.00175101	-0.0008492	0.00136572	0.00494233	0.00312552	0.00331075	-0.00273442	-0.00205588	-0.00443307	0.00050386
0.00322335	0.00609709	-0.00688159	0.00227197	0.00102538	0.00259506	0.000441147	0.00512413	0.0108876	-0.00147878	-0.00375301	-0.007548	-0.000730029	0.000625573	0.000793715	0.00368213	0.0034046	-0.000436392	-0.00407248	-0.00357641	0.000144288	-0.00259412	-0.000644354	0.00138946	0.00473242	0.00315185	0.0032276	-0.0027506	-0.00206008	-0.00444678	0.0004658
0.00321531	0.00608742	-0.00690091	0.00175822	0.00102869	0.00262019	0.000458534	0.00513385	0.0109106	-0.00149101	-0.00375566	-0.00754903	-0.000750484	0.000623341	0.000792628	0.00368222	0.00339996	-0.000352519	-0.00379802	-0.00358607	0.000155818	-0.00230422	-0.000883546	0.00137756	0.00471799	0.00310264	0.00324714	-0.00274848	-0.00205895	-0.00444496	0.000461057
0.00201895	0.00611618	-0.00689805	0.00208864	0.000953906	0.00266066	0.000436899	0.00515512	0.0109026	-0.00137832	-0.00362168	-0.00753705	-0.000721268	0.000623546	0.000806823	0.00368725	0.00313903	-0.000301842	-0.00388631	-0.00358328	0.000116299	-0.00226823	-0.000847364	0.0013613	0.00476422	0.00313384	0.00116573	-0.0027478	-0.00205199	-0.00442976	0.00044491
0.00267348	0.00611801	-0.00689535	0.00208032	0.00099017	0.00266804	0.000441596	0.00405754	0.0109365	-0.00147637	-0.00328374	-0.00753771	-0.000825513	0.00061637	0.000808245	0.00354184	0.00332891	-0.000312881	-0.00258751	-0.00356885	6.97241e-05	-0.00220171	-0.000843681	0.00136313	0.0047719	0.00295664	0.00208381	-0.00275489	-0.00203858	-0.00442914	0.000430105
0.00275778	0.00610422	-0.00688994	0.00189713	0.000997778	0.00265104	0.000432872	0.00337172	0.0109168	-0.00152269	-0.00350717	-0.00754205	-0.000775087	0.000617152	0.000805772	0.00331271	0.00333588	-0.000260036	-0.00383005	-0.0035468	9.38759e-05	-0.00199446	-0.000755713	0.00135693	0.00477973	0.00239113	0.00128091	-0.00274939	-0.00203711	-0.00441453	0.000425045
0.00294102	0.00610806	-6.96372e-05	0.00199179	0.000833167	0.0025883	0.00082204	0.00388526	0.0105573	-0.00147916	-0.00231099	-0.00752193	-0.000724815	0.000614914	0.000806018	0.00347752	0.00016111	-0.000527461	-0.00321274	-0.00356948	1.92305e-05	-0.00217546	-0.000770136	0.0016193	0.0047845	0.00240913	-0.000433732	-0.00103083	-0.00199651	-0.00366517	0.000340987
0.00275617	0.00610019	-0.00151533	0.00210023	0.000986665	0.00285504	0.000532434	0.00404088	0.00898494	-0.00145192	-0.00221712	-0.00791068	-0.000736095	0.000622092	0.000809588	0.00345498	0.00102309	0.000290565	-0.00327822	-0.0035126	0.000100322	-0.00214589	-0.000788762	0.00133979	0.00450294	0.00206586	-7.66504e-05	-0.00219969	-0.00206924	-0.00404445	0.000322382
0.00258732	0.00610738	-0.000785765	0.00200281	0.000912158	0.00263683	0.00106875	0.0038811	0.0089143	-0.00146128	-0.00314757	-0.00754235	-0.000733902	0.000642552	0.000806515	0.00346076	0.000929236	-0.000550146	-0.00337648	-0.00355592	5.04298e-05	-0.00204593	-0.000786775	0.00165989	0.00475179	0.00181399	0.000205449	-0.00104735	-0.00202201	-0.00331133	0.000309423
0.0027176	0.00611214	-0.000578994	0.00199546	0.000851189	0.00262216	0.000908966	0.00367269	0.00905557	-0.00145981	-0.00294628	-0.00755573	-0.000740813	0.000629465	0.000806307	0.00342756	0.000103656	-0.000357979	-0.00327917	-0.00355745	3.85909e-05	-0.00210051	-0.000781029	0.00166135	0.00469345	0.00206107	-0.000130875	-0.000989413	-0.00200828	-0.00323036	0.000307295
0.00268409	0.00610871	-0.00129576	0.001997	0.000877428	0.00263991	0.0010337	0.00375731	0.00875066	-0.00146605	-0.00285483	-0.00760109	-0.000741504	0.000627184	0.00080609	0.00346828	0.000510125	-0.000288643	-0.00313017	-0.00355731	0.000120578	-0.00212433	-0.00072646	0.00160148	0.00466471	0.00178232	0.000244905	-0.00133764	-0.00201574	-0.0029463	0.00030133
0.00268927	0.00610867	-0.00121125	0.00203435	0.000877412	0.0026735	0.001031	0.00374895	0.0087591	-0.00146527	-0.00288132	-0.00759847	-0.000741466	0.000625476	0.000807536	0.00345455	0.000550478	-0.000304757	-0.00309278	-0.00355702	0.000167425	-0.00212997	-0.000726196	0.00159386	0.00463328	0.00180751	0.000269511	-0.00129508	-0.00203195	-0.00295887	0.000301238
0.00269721	0.00613114	-0.000801212	0.0020286	0.000835532	0.00264955	0.000934466	0.00369112	0.00873764	-0.00146542	-0.00285457	-0.0075808	-0.000740715	0.0006344	0.000804775	0.00345218	0.000463556	-0.000189532	-0.0025899	-0.00355717	5.88615e-05	-0.00211546	-6.30937e-05	0.00158264	0.00463999	0.00202989	0.000359829	-0.00116834	-0.00202003	-0.00295581	0.000296027
0.00269479	0.00611858	-0.00100459	0.0020232	0.00086295	0.0026458	0.000989244	0.00370075	0.00875044	-0.00146665	-0.00272338	-0.0075787	-0.000740143	0.000629492	0.000805333	0.0034511	0.000470074	-0.00019947	-0.00270673	-0.00355746	9.63993e-05	-0.00211809	-0.000301364	0.00152842	0.00466417	0.00183266	0.000233725	-0.00116897	-0.00201063	-0.00294972	0.000295741
0.00269122	0.00611703	-0.00090165	0.00201886	0.00086523	0.00264343	0.00097026	0.00370293	0.00872703	-0.0014618	-0.00271817	-0.00758174	-0.00074077	0.000631684	0.000805553	0.00345291	0.000513998	-0.000240507	-0.00266836	-0.00355684	6.39301e-05	-0.00211189	-0.000310741	0.00157867	0.00464939	0.00189503	0.000310691	-0.00120383	-0.00201617	-0.00292131	0.000295126
0.00069718	0.00611775	-0.000924865	0.00195385	0.000852006	0.00264866	0.000974303	0.00369639	0.00862144	-0.00146311	-0.00272843	-0.00288511	-0.000740762	0.00063234	0.000804652	0.00345136	0.000541069	-0.000237065	-0.00268077	-0.00355672	6.41803e-05	-0.00211335	-0.000275295	0.00156696	0.00463424	0.0019212	0.000314159	-0.0012048	-0.00201379	-0.00292013	0.000237173
0.000284798	0.00612139	-0.000911254	0.00190203	0.000857339	0.0026465	0.00101693	0.00369686	0.00844314	-0.00146722	-0.00273217	-0.00147763	-0.000740762	0.000631597	0.000805241	0.00345105	0.000513863	-0.000214299	-0.00266636	-0.00355695	8.33805e-05	-0.0021152	-0.00135474	0.00156147	0.00462678	0.00191691	0.000343064	-0.00119296	-0.00201472	-0.00300609	0.000229578
0.000434783	0.00612231	-0.000957382	0.00123041	0.00085336	0.00264503	0.000974631	0.00366691	0.00856735	-0.00142031	-0.00269405	-0.000465751	-0.000741928	0.000632728	0.000805264	0.00345121	0.00051747	-0.000152784	-0.00266923	-0.00355715	9.96743e-05	-0.00211395	-0.00086384	0.00156391	0.00432065	0.00189379	0.000345087	-0.00121286	-0.00202623	-0.00296867	0.000223128
0.000214722	0.00612665	-0.000935445	0.00191605	0.000854125	0.00264602	0.000979968	0.00367313	0.00153315	-0.00142284	-0.0027219	-0.00103447	-0.000741375	0.000632019	0.000805096	0.00344991	0.000515159	-0.000230941	-0.00267726	-0.00357552	9.1319e-05	-0.00211468	-0.000659228	0.00158228	0.00450269	0.00191034	0.000318709	-0.00119978	-0.00201402	-0.00301674	0.000156975
0.000348318	0.00618311	-0.000902599	0.00123173	0.000852849	0.00264596	0.000976504	0.00366758	0.0014809	-0.00150008	-0.00273864	-0.000845638	-0.000737488	0.000628076	0.000810319	0.00345132	0.000514045	-0.000209113	-0.00268807	-0.00356612	9.03658e-05	-0.00211377	-0.000961108	0.001567	0.00427342	0.00189357	0.000323373	-0.00120918	-0.00201787	-0.00261806	0.000151429
0.000456455	0.00612219	-0.00085578	0.0013965	0.000855598	0.00264817	0.000975534	0.00365057	0.00097338	-0.00140742	-0.00273589	-0.000729111	-0.000741563	0.000631839	0.000804781	0.00345062	0.000516998	-0.0002394	-0.0026644	-0.00356607	9.13042e-05	-0.00211319	-0.000724152	0.0015828	0.00419561	0.00189796	0.000337294	-0.00120516	-0.00201405	-0.00300191	0.000150327
0.00041437	0.00612562	-0.000879208	0.00135422	0.000855327	0.00264706	0.000976523	0.00307919	0.0015246	-0.00142265	-0.00273167	-0.000712388	-0.000741254	0.000629158	0.000805207	0.00348266	0.000519575	-0.000268893	-0.00266961	-0.00356261	9.01258e-05	-0.00205965	-0.000771504	0.0015713	0.00412698	0.00189837	0.000334887	-0.00122304	-0.00201572	-0.00287721	0.000146577
0.000501727	0.00612514	-0.00087905	0.00131097	0.000855185	0.00264697	0.000971491	0.00332348	0.00128357	-0.00141535	-0.00273225	-0.000794133	-0.000741502	0.000625496	0.000805002	0.00345497	0.000520903	-0.00025532	-0.00267216	-0.00356324	9.2687e-05	-0.00189188	-0.000734717	0.00156867	0.00412981	0.00190686	0.000383143	-0.00121817	-0.00198584	-0.00282783	0.000146284
0.000524101	0.00612634	-0.000883397	0.00133905	0.000855288	0.00264759	0.000973005	0.00316544	0.00140234	-0.00141728	-0.00273169	-0.000776464	-0.000741419	0.000629283	0.000805087	0.00346421	0.000522507	-0.000289784	-0.00267194	-0.00356425	9.11168e-05	-0.00193785	-0.000736417	0.00157218	0.00411378	0.0018999	0.000375329	-0.00121648	-0.00201167	-0.00280434	0.000145765
0.000452365	0.00612463	-0.000889496	0.0013713	0.000853935	0.00263828	0.000973352	0.00316969	0.00135853	-0.00142618	-0.00272992	-0.000698786	-0.000741478	0.00063053	0.000811188	0.00345991	0.000521042	-0.000263259	-0.0011386	-0.00356256	-0.000224306	-0.00190463	-0.000738115	0.00157844	0.00413493	0.00190066	0.000363662	-0.00121876	-0.00201212	-0.00286001	0.000140068
0.000373074	0.00612561	-0.000887662	0.00135169	0.000854361	0.00264393	0.000974477	0.00321869	0.00135241	-0.00142548	-0.00273163	-0.000747072	-0.000741114	0.000628171	0.000807255	0.00346435	0.000517281	-0.000263951	-0.0014745	-0.0035622	5.04391e-05	-0.00192085	-0.000673634	0.00143452	0.00413627	0.00152572	0.000346521	-0.00121289	-0.00176824	-0.00280551	0.000138215
0.000483806	0.00613404	-0.000888956	0.00135519	0.000850203	0.00263786	0.000973391	0.00314969	0.00138241	-0.00141978	-0.00203308	-0.000669018	-0.000741381	0.000629412	0.000810266	0.00352446	0.00052014	-0.000269441	-0.00124901	-0.00356307	-5.97186e-05	-0.00195289	-0.000688631	0.00156283	0.00408833	0.00160712	0.000354742	-7.20026e-05	-0.00200353	-0.00283048	0.000134355
0.000452101	0.00612668	-0.000897668	0.00134635	0.000854235	0.00135076	0.000980434	0.00315577	0.00137317	-0.00142334	-0.0020869	-0.000714959	-0.000740461	0.000629352	0.000804584	0.00346172	0.000519599	-0.000242823	-0.00141021	-0.00356222	-4.3738e-05	-0.00194702	-0.000556308	0.00142073	0.0041184	0.00167053	0.000355901	-0.000844263	-0.0019221	-0.00278294	0.000129345
0.000374394	0.0061288	-0.000895296	0.00123251	0.000851648	0.000929594	0.000974556	0.00316222	0.00136597	-0.00142109	-0.00205884	-0.000708118	-0.000739573	0.000629622	0.000805509	0.00348961	0.000537486	-0.000263194	-0.00130074	-0.0035617	-6.68467e-05	-0.0019564	-0.000524212	0.00147838	0.00411327	0.00161914	0.000362172	-0.000867436	-0.00193893	-0.00280474	0.000128035
0.000448695	0.00613072	-0.00078045	0.00110214	0.000830341	0.000717279	0.000976751	0.00272332	0.00135783	-0.00143242	-0.00225259	-0.000737402	-0.000739757	0.000621001	0.000778803	0.00347698	0.000529372	-0.000259189	-0.00143757	-0.00356213	-0.0001229	-0.00195547	-0.000493018	0.00145389	0.00412243	0.00153723	0.00036618	-0.0008104	-0.00179824	-0.0028006	0.000124852
0.000435255	0.00613129	-0.000863084	0.0012532	0.000845224	0.00106853	0.000938317	0.00297566	0.00136477	-0.00141901	-0.00205682	-0.000722	-0.000739963	0.000628511	0.000805751	0.00348858	0.000560904	-0.000249918	-0.00137907	-0.0035616	-3.18086e-05	-0.00197186	-0.000604286	0.00146128	0.00254404	0.00157908	0.000355105	-0.000494448	-0.00202494	-0.00257424	0.000115496
0.000438981	0.0061333	-0.000845974	0.00122457	0.000847006	0.00103636	0.000944356	0.00280243	0.00136822	-0.00118316	-0.00212605	-0.000730771	-0.000742183	0.000628436	0.000808184	0.0034838	0.000593525	-0.000253208	-0.0013709	-0.00356236	-5.59355e-05	-0.00201693	-0.000628704	0.00146582	0.00102805	0.00154354	0.000356657	-0.000763638	-0.00199331	-0.00238748	0.000108048
0.0004425	0.00613269	-0.000856348	0.00122075	0.00084538	0.000907833	0.000947486	0.00280899	0.00136667	-0.00127186	-0.00216266	-0.000727973	-0.000741231	0.000626531	0.000801281	0.00348084	0.000600423	-0.000255904	-0.00138777	-0.0035622	-9.21964e-05	-0.00196826	-0.000563816	0.00146906	0.00116578	0.00155177	0.000356777	-0.000763892	-0.00189255	-0.00232772	0.000107627
0.000442129	0.00613203	-0.000852992	0.00123273	0.000845279	0.000877769	0.000949786	0.00285618	0.00136576	-0.00122681	-0.00214093	-0.00072574	-0.000740985	0.000618043	0.000797787	0.00348629	0.000556551	-0.000254341	-0.00138393	-0.00356213	-8.71321e-05	-0.00198217	-0.000569819	0.00145819	0.00106794	0.00155216	0.000359863	-0.000738302	-0.00185752	-0.00237907	0.000107492
0.000383638	0.00613314	-0.00085693	0.0012173	0.00085984	0.000945422	0.000942532	0.00282486	0.00136655	-0.00123233	-0.00211581	-0.000728593	-0.000740423	0.000624912	0.000803539	0.00348623	0.000569447	-0.000255676	-0.00137514	-0.00356229	-6.78134e-05	-0.000826239	-0.000566175	0.00146315	0.00107333	0.00156117	0.000357458	-0.000758096	-0.00188334	-0.00236872	0.000104181
0.000416541	0.00613325	-0.000851805	0.00121321	0.000838529	0.000936119	0.000927444	0.00282559	0.00136677	-0.00120178	-0.00160125	-0.000726862	-0.000737556	0.00062092	0.000802528	0.00348164	0.000567473	-0.000218081	-0.0013709	-0.00356216	-7.26821e-05	-0.00121095	-0.000580877	0.00146655	0.00101796	0.00154581	0.000358536	-0.000765497	-0.000802533	-0.00235452	9.97373e-05
0.000426092	0.00613281	-0.000855876	0.00119304	0.000848245	0.000884902	0.000934608	0.00283183	0.00126191	-0.00126429	-0.000402983	-0.000722434	-0.000739484	0.000625934	0.000802386	0.00346457	0.000578891	-0.00025369	-0.00135957	-0.00356174	-7.40256e-05	-0.00127186	-0.000529117	0.00146621	0.00103849	0.00155317	0.000357492	-0.00076434	-0.000665435	-0.00235729	9.69942e-05
0.000429887	0.00311827	-0.000852123	0.00115581	0.000853075	0.000920867	0.000900731	0.002832	0.0013558	-0.00121388	-0.00116344	-0.000721899	-0.00073765	0.000612552	0.000764545	0.00357784	0.000575588	-0.00025506	-0.00137417	-0.00356658	-7.23e-05	-0.00136077	-0.000577957	0.00148297	0.000998542	0.00155247	0.000357068	-0.000762157	-0.000842241	-0.00235347	7.16281e-05
0.000411792	0.00390354	-0.000802362	0.00115831	0.00085076	0.000922513	0.000910972	0.00282558	0.00135656	-0.00119148	-0.00134267	-0.000724998	-0.000857543	0.000624482	0.000766714	0.003443	0.000565531	-0.000250859	-0.00137362	-0.00205917	-7.10379e-05	-0.000747312	-0.000572521	0.00147128	0.00103233	0.00155126	0.000328881	-0.000759812	-0.000697855	-0.00235182	6.66783e-05
0.000437537	0.000683837	-0.00085305	0.0011731	0.000850452	0.000925842	0.00091215	0.00282559	0.00135985	-0.00121565	-0.00108201	-0.000725486	-0.000737438	0.000614105	0.000782031	0.00347275	0.000575953	-0.000254044	-0.00136609	-0.00116961	-7.04909e-05	-0.00134122	-0.000573341	0.00147299	0.00101573	0.00155001	0.000357544	-0.000763851	-0.000917748	-0.00235462	5.02407e-05
0.000431492	0.000478176	-0.000852825	0.00104436	0.000850415	0.000925441	0.000926624	0.00282427	0.0013643	-0.00121317	-0.00112609	-0.000725322	-0.000736699	0.000617145	0.000793988	0.00346898	0.000574977	-0.000254123	-0.00136889	-0.00136686	-7.03924e-05	-0.00131791	-0.000572918	0.00147268	0.00102022	0.00154404	0.000357809	-0.000763718	-0.000807749	-0.00235519	5.00745e-05
0.000428092	0.000921415	-0.000852573	0.00115977	0.000849902	0.000924684	0.000909905	0.00282461	0.00136066	-0.00119553	-0.00106126	-0.000724779	-0.000737131	0.000619863	0.00078404	0.00347176	0.000575298	-0.000253209	-0.00136942	-0.000963779	-6.87531e-05	-0.00133677	-0.000573423	0.001473	0.00102066	0.0015186	0.000357349	-0.000764498	-0.000832734	-0.00235634	4.98109e-05
0.00042886	0.000789278	-0.000852657	0.00105076	0.000850202	0.000919866	0.000913948	0.00282427	0.00136124	-0.000408032	-0.00111703	-0.000724904	-0.000736724	0.000618578	0.00081394	0.003472	0.000555108	-0.000254022	-0.00139402	-0.000909663	-5.68816e-05	0.000204401	-0.000573543	0.00147227	0.000865837	0.001539	0.000357545	-0.000715614	-0.000811805	-0.00235534	4.6104e-05
0.000431703	0.000810475	-0.000852151	0.00108409	0.000855015	0.000925494	0.000893165	0.00282463	0.00136155	-0.000615804	-0.00110394	-0.000312694	-0.000737392	0.000619649	0.000797835	0.0034554	0.000560136	-0.000254457	-0.00137882	-0.000820932	-6.46187e-05	-0.000290634	-0.000586151	0.00146899	0.000930868	0.00154429	0.000349071	-0.000712214	-0.000823413	-0.00235549	4.58125e-05
0.000432796	0.000738396	-0.000852473	0.00107328	0.000850596	0.000922998	0.00089683	0.00282456	0.00136187	-0.000567498	-0.00111116	-0.000598663	-0.000737109	0.00061801	0.000801665	0.00267649	0.000566074	-0.00025382	-0.00138038	-0.000863265	-6.27372e-05	-0.000215705	-0.000574239	0.00147103	0.00092771	0.00154239	0.000355814	-0.000741068	-0.000825247	-0.00235512	4.11931e-05
0.000432796	0.000738396	-0.000852473	0.00107328	0.000850596	0.000922998	0.00089683	0.00282456	0.00136187	-0.000567498	-0.00111116	-0.000598663	-0.000737109	0.00061801	0.000801665	0.00267649	0.000566074	-0.00025382	-0.00138038	-0.000863265	-6.27372e-05	-0.000215705	-0.000574239	0.00147103	0.00092771	0.00154239	0.000355814	-0.000741068	-0.000825247	-0.00235512	4.11931e-05
0.000430715	0.000767043	-0.00085259	0.00106928	0.000859899	0.000924594	0.000911735	0.00282456	0.00136151	-0.000538134	-0.0011013	-0.000283492	-0.000737767	0.000617653	0.000802228	0.00262815	0.000563384	-0.000257185	-0.00138319	-0.000930438	-6.23089e-05	-0.000186978	-0.000573074	0.00147173	0.000885279	0.00154157	0.000353893	-0.000724429	-0.000828529	-0.00235517	4.07001e-05
0.00043132	0.000767738	-0.000852741	0.00107645	0.00086535	0.000922608	0.000912146	0.00282454	0.00136186	-0.000586751	-0.00110981	-0.000521308	-0.000736985	0.000617813	0.000762234	0.00266706	0.000561605	-0.000254132	-0.000716175	-0.000902796	-6.21314e-05	-0.000231417	-0.000229012	0.00147046	0.000926895	0.0015533	0.000400029	-0.000739667	-0.000825461	-0.00235514	3.958e-05
0.000431307	0.000751283	-0.000852694	0.00106981	0.000861622	0.000922961	0.000911751	0.00282483	0.00136198	-0.000557612	-0.00110889	-0.000347999	-0.000737085	0.00061572	0.000796438	0.00266417	0.00056249	-0.000254098	-0.000583943	-0.00090337	-6.16276e-05	-0.000215405	-0.000479172	0.00147042	0.000910331	0.00154396	0.000373298	-0.000724908	-0.000826665	-0.00235514	3.92857e-05
0.000431124	0.000757989	-0.000852972	0.00107202	0.000865654	0.000922877	0.000912136	0.00282463	0.00136213	-0.000571021	-0.00111124	-0.000416451	-0.000736991	0.000617968	0.000641857	0.00265818	0.000562964	-0.000256408	-0.000587088	-0.000902123	-5.86245e-05	-0.000225983	-0.000347409	0.00146959	0.000907932	0.00154384	0.000385281	-0.000732139	-0.000826457	-0.00235516	3.90395e-05
0.000431341	0.000705362	-0.000852825	0.00107231	0.000867313	0.000923596	0.000912214	0.00273706	0.00136202	-0.000571403	-0.00110644	-0.000483285	2.07475e-05	0.000629885	0.000696753	0.00264907	0.000563073	-0.000257735	-0.000621183	-0.000910773	-6.2083e-05	-0.000203496	-0.000260867	0.00146984	0.000908362	0.00153835	0.000408487	-0.000665625	-0.00082592	-0.00229783	3.76656e-05
0.00043132	0.000713135	-0.00085281	0.00107232	0.000867348	0.000923593	0.000912204	0.00273859	0.00136202	-0.000571346	-0.00107982	-0.000482948	8.78702e-05	0.000629771	0.000695471	0.00264913	0.000563087	-0.000257829	-0.00062105	-0.000910635	-6.20826e-05	-0.000204106	-0.000260772	0.00146228	0.000908433	0.00154093	0.000408446	-0.000673607	-0.000825981	-0.00230008	3.76389e-05
0.000431316	0.000724127	-0.000853112	0.00107233	0.000866564	0.000923326	0.000911936	0.00274483	0.00136204	-0.000571846	-0.00110393	-0.000443649	-9.78764e-05	0.000625788	0.000689185	0.00265264	0.000563109	-0.000256908	-0.000615268	-0.000902233	-6.18462e-05	-0.000207321	-0.000253779	0.00142428	0.000910183	0.00154102	0.000404184	-0.000660187	-0.000826069	-0.00230295	3.75714e-05
0.000431256	0.000718345	-0.000852834	0.00107222	0.000867357	0.000923223	0.000911842	0.00274076	0.00136205	-0.000567478	-0.00106674	-0.000459585	-0.000102769	0.000626603	0.000681152	0.00265253	0.000563089	-0.000257082	-0.00060984	-0.000907109	-6.16089e-05	-0.000208459	-0.000233687	0.00141622	0.000909875	0.00154049	0.000405377	-0.000660299	-0.000826111	-0.00230767	3.74509e-05
0.000431308	0.000716508	-0.000852914	0.00107248	0.000866715	0.000923289	0.000911925	0.00269173	0.00136204	-0.000118424	-0.0010879	-0.000470236	-3.19938e-05	0.000627663	0.000688198	0.00265318	0.0005676	-0.000257741	-0.00059804	-0.000906718	-0.000102608	-0.000206826	-0.000255194	0.00142275	0.000909856	0.00154004	0.00040462	-0.00064534	-0.000825873	-0.00230449	3.6923e-05
0.000431336	0.000717725	-0.00075892	0.00109075	0.000864949	0.000923312	0.000911879	0.0027269	0.00136203	-0.000283509	-0.000612428	-0.000466933	-8.85273e-05	0.000625513	0.000680362	0.00265913	0.000569625	-0.00025703	-0.000605295	-0.00090666	-7.42548e-05	-0.000207415	-0.000243031	0.00141924	0.000910006	0.00154059	0.000404612	-0.000658832	-0.00082593	-0.00230478	3.62909e-05
0.000431309	0.000717254	-0.000756284	0.0010904	0.0008629	0.000923315	0.000911874	0.00270594	0.00136203	-0.000201094	-0.000608605	-0.000464643	-6.10279e-05	0.000625802	0.000682054	0.00265613	0.000567555	-0.000257086	-0.000607797	-0.000905569	-6.35802e-05	-0.000207115	-0.000247188	0.00141648	0.000909919	0.00154045	0.000405155	-0.000651268	-0.000826012	-0.00230151	3.60702e-05
0.000431608	0.000719822	-0.000782653	0.00107907	0.000864838	0.000923303	0.000911893	0.00271741	0.00135851	-0.000271089	-0.000655355	-0.000464213	-6.00362e-05	0.000626764	0.000687884	0.00265507	0.000568692	-0.000255902	-0.000436709	-0.000906135	-8.09989e-05	-0.000183446	-0.000245544	0.00141838	0.000219816	0.00153996	0.000359608	-0.000658368	-0.000825896	-0.00230319	3.52631e-05
0.000658756	0.000713972	-0.000533021	0.000879807	0.000699409	0.000923175	0.000892596	0.0027113	0.00107681	-0.000248696	-0.000581167	-0.000408233	-6.64297e-05	0.000626777	0.000346429	0.00265504	0.000567	-0.000264566	-0.000594784	-0.00090053	-8.72882e-05	-0.00021022	-0.000240489	0.00140636	0.000563366	0.00159769	0.000380809	-0.000653074	-0.000774564	-0.0022977	3.37481e-05
0.000503107	0.000714436	-1.49589e-05	0.000224451	0.000727262	0.00092324	0.000476387	0.00271884	0.0011333	-0.000345367	-0.000636155	-0.00040478	-8.24627e-05	0.000626618	0.000636117	0.00265555	0.000566633	-0.000274962	-0.000328957	-0.000898368	-9.48247e-05	-0.000208096	-0.000242911	0.00140756	0.00049666	0.00164285	0.000396663	-0.000653509	-0.000720837	-0.00229852	3.238e-05
0.000485096	0.0007138	-1.96926e-05	0.000271903	0.000666581	0.000922926	0.000591043	0.00271776	0.00113356	-0.000353999	-0.000632348	-0.000405987	-7.86002e-05	0.000626784	0.000506803	0.00264124	0.000567028	-0.000275333	-0.000399061	-0.000882479	-9.37935e-05	-0.000208699	-0.00024191	0.00140615	0.00047574	0.00155809	0.000389305	-0.000652564	-0.00071461	-0.00230004	3.19135e-05
0.0004835	0.000714157	-0.000140292	0.000264126	0.000669809	0.000923088	0.000556125	0.00271725	0.00113905	-0.000343843	-0.000631152	-0.000415775	-7.7334e-05	0.000626602	0.000518343	0.0026387	0.000567258	-0.000274861	-0.00040417	-0.000885782	-9.30108e-05	-0.000208387	-0.000241873	0.00140705	0.000414944	0.00156043	0.000386923	-0.00065256	-0.000723692	-0.00230019	3.18766e-05
0.000483382	0.000714326	-7.04664e-05	0.000131222	0.00068647	0.000922986	0.000567523	0.00271701	0.00113093	-0.000331693	-0.000630768	-0.000409281	-7.6216e-05	0.000626757	0.000516399	0.00263989	0.000567086	-0.000274936	-0.000403096	-0.000882628	-9.42445e-05	-0.000208139	-0.000240709	0.00140675	0.000388821	0.00156783	0.000388827	-0.000652768	-0.000712653	-0.00229969	3.1793e-05
0.000479291	0.000714585	-0.000117076	0.000166642	0.000704869	0.000923055	0.000551806	0.00271683	0.00112267	-0.000310885	-0.000626767	-0.000413255	-7.28494e-05	0.000626738	0.000536771	0.00263913	0.000566701	-0.000279657	-0.000426213	-0.000881266	-9.43657e-05	-0.00020812	-0.00024152	0.00140798	0.00038885	0.0015641	0.000385869	-0.000552734	-0.000700931	-0.00229984	3.16714e-05
0.000467986	0.0007133	-0.000122416	0.00012113	0.00067841	0.000902931	0.000566063	0.00271685	0.00114451	-0.0003373	-1.52983e-06	-0.000413903	-6.92882e-05	0.000626734	0.000522872	0.000452544	0.000567177	-0.000116718	-0.000414385	-0.000253805	-8.6159e-05	-0.000208014	-0.000241062	0.00140756	0.000403939	0.00157337	0.000392332	-0.0005998	-0.00071966	-0.0023059	2.38544e-05
0.000495636	0.000710377	-7.40095e-05	0.000134362	0.000677687	0.000917012	0.000567504	0.00271699	0.00113355	-0.000331871	-0.000229409	-0.000412466	-6.94412e-05	0.000626733	0.000528568	-0.000119476	0.000567429	-6.84753e-05	-0.000428303	-0.000285621	-9.32485e-05	-0.000208082	-0.000240957	0.0014075	0.000393808	0.00156667	0.000410289	-0.000593534	-0.000703891	-0.00230109	2.36907e-05
0.000499216	0.00071241	-0.000112921	0.000136622	0.000678916	0.000918035	0.000566713	0.00271234	0.0011335	-0.000329197	-0.000184954	-0.000411888	-7.14225e-05	0.000626727	0.000527709	0.000105898	0.00051063	-0.000135884	-0.000403252	-0.000316806	-8.92036e-05	-0.000208003	-0.000242737	0.00140773	0.00038734	0.00157092	0.000397902	-0.000586512	-0.000704025	-0.0023043	2.36141e-05
0.000493224	0.000713103	-0.000105249	0.000137727	0.000679727	0.000917559	0.000566772	0.00271623	0.00113384	-0.000326766	-0.000185777	-0.000381393	-7.1027e-05	0.000626735	0.000527244	7.56755e-05	0.00053014	-0.000135499	-0.000424081	-0.000350455	-8.939e-05	-0.000207786	-0.000241733	0.00140776	0.000387394	0.00156998	0.000399953	-0.000605003	-0.000575174	-0.00230344	2.35098e-05
0.000494481	0.000516503	-8.325e-05	0.000165907	0.000682636	0.000913947	0.000597678	0.00271425	0.00113618	-0.000340537	-0.000193318	-0.000412144	-5.46235e-05	0.000626195	0.000527279	0.000144855	0.000558908	-0.000167691	-0.000411096	-0.000316941	-2.99943e-05	-0.000206893	-0.000241701	0.00140773	0.00039034	0.00120049	0.000405232	-0.000537802	-0.000590671	-0.00229525	2.22374e-05
0.000492221	0.000591353	-0.000102791	0.000148494	0.000680797	0.00091577	0.000568193	0.00271557	0.000639494	-0.000331399	-0.000223248	-0.000410838	-5.80612e-05	0.000622891	0.000527358	5.31376e-05	0.000545779	-0.000149202	-0.000415603	-0.000343976	-5.47178e-05	-0.000211244	-0.000242637	0.00140686	0.000391208	0.00133296	0.000266303	-0.000577902	-0.000607121	-0.00230127	2.17297e-05
0.000500482	0.000218173	-0.000119383	0.000148461	0.000675594	0.000916165	0.000572076	0.00271332	0.000657574	-0.000335208	-0.000195469	-0.000423377	-5.28989e-05	0.000623425	0.000527617	0.000103548	0.000561447	-0.000144704	-3.67733e-06	-0.000347441	-7.78446e-05	-0.000210307	-0.000241206	0.00139897	0.000394396	0.00125087	0.000187688	-0.000585969	-0.000587182	-0.00229559	2.09981e-05
0.000507022	0.000189956	-0.000119635	0.000143761	0.000676435	0.000916253	0.000567682	0.00271003	0.000502541	-0.000342911	-0.000198057	-0.000421915	-5.08347e-05	0.000623621	0.000527575	0.000110492	0.000563098	-0.000148151	-5.51448e-05	-0.00034862	-8.4805e-05	-0.000209629	-0.000243409	0.00140307	0.000394544	0.00131144	7.73414e-05	-0.0005933	-0.000571686	-0.00229253	2.09198e-05
0.000496261	0.000306991	-0.00011964	0.000146876	0.000676779	0.000915986	0.000571102	0.00271307	0.000556188	-0.000339787	-0.00019836	-0.000413728	-5.37558e-05	0.00052338	0.000421745	0.000104219	0.000559236	-0.000145922	-0.000129212	-0.00034054	-7.51982e-05	-0.000209631	-0.000241677	0.00140345	0.000393231	0.00127202	0.000148116	-0.000586233	-0.000595379	-0.00229489	2.07649e-05
0.00049392	0.000313114	-0.000120063	0.000144688	0.00067733	0.000865672	0.000585545	0.00107424	0.000211795	-0.000336419	-0.000200682	-0.000721125	-6.46362e-05	0.000631511	0.000375171	-0.000102158	0.000551935	-0.000196878	-0.000196446	-0.000355985	-7.9228e-05	-0.00017473	-0.000242352	0.00139664	0.000740955	0.00129524	0.000389577	-0.000575651	-0.000614639	-0.00149575	1.22346e-05
0.0004952	0.000283352	-0.000119817	0.000145714	0.000677384	0.00088792	0.000577654	0.00088859	0.000374174	-0.000338206	-0.000204266	-0.000701058	-5.9578e-05	0.000484413	0.000377585	3.88346e-05	0.000553242	-0.000176461	-0.000128033	-0.000344589	-7.64964e-05	-0.000187973	-0.000241747	0.00139971	0.000493512	0.00130004	0.000587676	-0.000578382	-0.000611235	-0.00155054	1.1824e-05
0.000495613	0.000311181	-0.000118131	0.000145451	0.000677304	0.000870143	0.000577498	0.000965748	0.000310431	-0.000338387	-0.000202313	-0.000642811	-6.08181e-05	0.000586776	0.000427526	1.66191e-05	0.000552204	-0.000186016	-0.000140861	-0.00035083	-7.82982e-05	-0.000184267	-0.000242196	0.00140155	0.000503525	0.00129472	0.000311898	-0.000580694	-0.000612239	-0.00154854	1.17384e-05
0.000497729	0.000289152	-0.000119061	0.000145222	0.000677314	0.000897625	0.00057732	0.00093087	0.000325455	-0.000337567	-0.000201988	-0.000538292	-6.0428e-05	0.000522573	0.000382231	-3.75254e-05	0.000553724	-0.000168258	-0.000145335	-0.00034537	-7.91419e-05	-0.00018064	-0.000242197	0.00140083	0.000473437	0.00129434	0.000442526	-0.000580014	-0.000606184	-0.00152896	1.14777e-05
0.000453723	0.000308242	-0.00012016	0.000109678	0.000127579	0.000856843	0.000253327	0.000355356	0.000331542	-0.000337825	-0.000201739	-0.000622126	-5.99036e-05	0.000462741	0.000390963	5.93504e-05	0.000548045	-1.77143e-06	-0.000148379	-0.000349487	-7.7995e-05	-0.000183168	-0.000244284	0.00139952	0.000590266	0.00136103	9.35505e-05	-0.000581743	-0.000610981	-0.00153208	1.00652e-05
0.000490265	0.00030881	-0.00011936	0.000103332	0.000287976	0.000856274	0.000278978	0.000398939	0.000331245	-0.00033792	-0.000203067	-0.0006019	-6.02739e-05	0.000476347	0.000386745	-2.8632e-05	0.000546889	0.000121183	-0.0001584	-0.000347632	-7.80307e-05	-0.00018241	-0.000242023	0.00140038	0.000467137	0.00130772	0.000253291	-0.000581523	-0.000607848	-0.00150496	9.90588e-06
0.000489012	0.000308514	-0.000119484	0.000107282	0.000263027	0.000860444	0.000278071	0.000410669	0.000329646	-0.000337889	-0.000203148	-0.00060408	-6.02692e-05	0.000476287	0.000387962	-2.69543e-05	0.000547143	7.09828e-06	-0.000156007	-0.000347691	-7.80589e-05	-0.000182478	-0.00024226	0.00140021	0.000476469	0.0013128	0.000162167	-0.000581356	-0.000608505	-0.00150503	9.87977e-06
0.000473739	0.00030532	-0.000117994	0.000110245	0.000282706	0.000856868	0.000280542	0.000309211	0.000352028	-0.000337823	-0.000200352	-0.000606111	-5.68974e-05	0.00048397	0.000386289	-1.84915e-06	0.000547997	5.61906e-05	-0.000152512	-0.00029274	-7.80492e-05	-0.000183802	-0.0002423	0.00139988	0.000484597	0.00121434	0.000209172	-0.000581155	-0.000603239	-0.000805976	7.93954e-06
0.000485981	0.000308499	-0.000116291	0.000107134	0.000279456	0.000859835	0.000276422	0.000403288	0.000345682	-0.000337884	-0.00019287	-0.000612687	0.000216656	0.000477604	0.00038764	-1.42704e-07	0.000547675	9.94394e-05	-0.000155372	-0.000185462	-7.80256e-05	-0.000192031	-0.000242054	0.00140035	0.000477223	0.00116258	0.000248056	-0.00058113	-0.000597978	-0.000467198	7.46972e-06
0.000479459	0.000307941	-0.000117211	0.000107743	0.000238826	0.000859434	0.000289176	0.000360179	0.000344047	-0.000337825	-0.000197162	-0.000609511	-1.22512e-05	0.000477272	0.000387258	1.01928e-05	0.000547861	8.23539e-05	-0.000153457	-0.000204012	-7.80253e-05	-0.000188606	-0.000242754	0.00140028	0.000478133	0.00116815	0.000229958	-0.000581134	-0.000599338	-0.000490376	7.39691e-06
0.000479459	0.000307941	-0.000117211	0.000107743	0.000238826	0.000859434	0.000289176	0.000360179	0.000344047	-0.000337825	-0.000197162	-0.000609511	-1.22512e-05	0.000477272	0.000387258	1.01928e-05	0.000547861	8.23539e-05	-0.000153457	-0.000204012	-7.80253e-05	-0.000188606	-0.000242754	0.00140028	0.000478133	0.00116815	0.000229958	-0.000581134	-0.000599338	-0.000490376	7.39691e-06
0.000479993	0.000138759	-0.000118525	0.000108584	0.000254693	0.000857052	0.000282876	0.000370284	0.000343942	-0.000337858	-0.000196442	-0.000610818	9.86802e-05	0.000478196	0.000387539	1.27154e-07	0.000548308	7.95973e-05	-0.000153542	-6.47328e-05	-7.80188e-05	-0.000187467	-0.000242526	0.00140022	0.00047803	0.00116893	0.000233392	-0.000581164	-0.000601908	-0.000499342	7.31893e-06
0.000480015	0.000144076	-0.000118094	0.0001085	0.000246658	0.000858342	0.000283117	0.000363127	0.000344178	-0.000337847	-0.00019667	-0.000609478	5.04663e-05	0.000477907	0.000387505	2.97351e-06	0.000548163	7.92458e-05	-0.000153548	-9.8162e-05	-7.80236e-05	-0.000188301	-0.000242526	0.00140022	0.000478395	0.00116892	0.000233239	-0.000581161	-0.00060114	-0.000500447	7.31049e-06
0.000480015	0.000144076	-0.000118094	0.0001085	0.000246658	0.000858342	0.000283117	0.000363127	0.000344178	-0.000337847	-0.00019667	-0.000609478	5.04663e-05	0.000477907	0.000387505	2.97351e-06	0.000548163	7.92458e-05	-0.000153548	-9.8162e-05	-7.80236e-05	-0.000188301	-0.000242526	0.00140022	0.000478395	0.00116892	0.000233239	-0.000581161	-0.00060114	-0.000500447	7.31049e-06
0.000481132	0.000110804	-0.00011806	0.000108485	0.000258846	0.000857817	0.000282532	0.000362803	0.000344297	-0.000337851	-0.000196567	-0.000610185	5.78413e-05	0.000478538	0.000387476	2.75972e-06	0.000548058	8.22368e-05	-0.000153931	-7.83026e-05	-7.80315e-05	-0.000188324	-0.00024249	0.00140022	0.0004782	0.00117017	0.000233813	-0.000581172	-0.000600636	-0.000492447	7.30151e-06
0.00017259	0.000119436	-0.0001177	0.000108463	0.000256126	0.000858243	0.000282143	0.000364691	0.000344305	-0.00033788	-0.000196478	-0.00060932	3.90761e-05	0.000478279	0.000387454	2.36064e-06	0.00054798	8.05068e-05	-0.000153672	-9.04319e-05	-7.80754e-05	-0.000188034	-0.000242519	0.00140023	0.000478247	0.00116991	0.000233816	-0.000581142	-0.000600473	-0.000496286	7.10357e-06
0.00026443	5.59093e-05	-0.000117662	0.000108494	0.00025435	0.000867391	0.000282492	0.000355002	0.000344296	-0.000268733	-0.000200457	-0.000609491	0.000115427	0.00043901	0.000387452	2.4022e-06	0.000548126	7.57423e-05	-0.000153798	-9.46004e-05	-7.95022e-05	-0.00019401	-0.000242497	0.00140026	0.000478323	0.00117004	0.000233933	-0.000581318	-0.000600132	-0.000495346	7.07839e-06
0.000156911	9.50816e-05	-0.000117803	0.000108497	0.00025438	0.00086188	0.000282762	0.000363112	0.00034434	-0.000279469	-0.000197465	-0.000609875	6.17706e-05	0.000466259	0.00038748	2.22705e-06	0.000548116	7.81356e-05	-0.0001538	-8.83596e-05	-7.84889e-05	-0.000189595	-0.000242501	0.00140025	0.000478141	0.00116997	0.000233794	-0.000581178	-0.000600146	-0.000495571	7.05289e-06
0.000191895	9.7039e-05	-0.000117918	0.000108505	0.00025473	2.93648e-05	0.000248252	0.000358078	0.000339414	-0.000322478	-0.00019786	-0.000611679	5.78279e-05	0.000403976	0.000388717	6.57994e-06	0.000526559	8.03906e-05	-0.000153623	-7.45949e-05	-0.000133689	-2.8947e-05	-0.000241786	0.00140001	0.000478075	0.00117272	0.000233461	-0.000579269	-0.000497603	-0.000322886	5.97354e-06
0.000191895	9.7039e-05	-0.000117918	0.000108505	0.00025473	2.93648e-05	0.000248252	0.000358078	0.000339414	-0.000322478	-0.00019786	-0.000611679	5.78279e-05	0.000403976	0.000388717	6.57994e-06	0.000526559	8.03906e-05	-0.000153623	-7.45949e-05	-0.000133689	-2.8947e-05	-0.000241786	0.00140001	0.000478075	0.00117272	0.000233461	-0.000579269	-0.000497603	-0.000322886	5.97354e-06
0.000189043	9.93135e-05	-0.00011788	0.000108492	0.000253542	0.000121791	0.000259902	0.000358452	0.000321072	-0.000303603	-0.000197426	-0.000611927	7.43807e-05	0.000331212	0.000388555	6.19257e-06	0.000515793	7.93893e-05	-0.000153599	-7.73882e-05	-0.00020981	-7.64323e-07	-0.00023974	0.00140003	0.000478001	0.00117129	0.000227703	-0.000579629	-0.000532911	-0.000247143	5.91816e-06
0.000184704	9.35337e-05	-0.000117899	0.000108496	0.000254553	4.71246e-05	0.000253673	0.000358389	0.000309986	-0.000319822	-0.000196363	-0.000611547	5.95889e-05	0.000333624	0.000388534	6.57732e-06	0.000503229	7.99482e-05	-0.00015364	-7.67756e-05	-0.000132141	-2.43747e-06	-0.000238153	0.0014001	0.000478096	0.00117162	0.000233446	-0.000576856	-0.000530536	-0.000273845	5.87371e-06
0.00017538	8.83196e-05	-0.00011797	9.54668e-05	0.000254925	9.27612e-05	0.000267498	0.000390338	0.000338736	-0.000324808	-0.000199301	-0.00019306	5.92541e-05	0.000324647	0.000389251	7.65114e-06	0.000521178	8.43815e-05	-0.00015342	-7.90457e-05	-9.94031e-05	-6.10088e-05	-0.00023418	0.00137473	0.000478061	0.00114407	0.000226122	-0.000337725	-0.000561387	-0.000173653	5.23159e-06
0.000182395	9.03098e-05	-0.00011784	0.000101186	0.000257494	9.51902e-05	0.00025628	0.000366844	0.000336054	-0.000321314	-0.000198697	-0.000301241	5.97801e-05	0.000334679	0.000389008	7.0035e-06	0.000516098	8.32398e-05	-0.00016006	-7.98716e-05	-0.000108223	-1.95922e-05	-0.000238765	0.00138533	0.000159044	0.00115417	0.000227459	-0.000389661	-0.000535979	-0.000222282	5.14574e-06
0.000179155	8.97174e-05	-0.00011789	0.000102064	0.000255449	8.47959e-05	0.000263439	0.000374412	0.000337556	-0.000322514	-0.000199019	-0.000252566	6.01296e-05	0.000335093	0.000389066	7.30667e-06	0.000514626	8.32805e-05	-0.000164899	-7.90288e-05	-0.000107271	-3.41682e-05	-0.000237504	0.00138021	0.000186836	0.00114714	0.000226479	-0.00040748	-0.000542362	-0.000210329	5.12101e-06
0.000179123	8.90232e-05	-0.000118044	0.000100368	0.000233724	9.16537e-05	0.000264936	0.000375497	0.000333814	-0.000322238	-0.000198295	-0.000278939	5.99689e-05	0.000329872	0.000388977	7.33807e-06	0.000517012	8.36278e-05	-0.000158749	-7.85919e-05	-9.96919e-05	-3.71365e-05	-0.00023753	0.00117185	0.000267422	0.00114885	0.00022688	-0.000400211	-0.000544536	-0.000211911	4.62547e-06
0.000182093	8.98348e-05	-0.000118375	0.000101757	0.000251926	9.77974e-05	0.000264464	0.000370239	0.000335231	-0.000321863	-0.000198568	-0.000251256	5.98371e-05	0.000330745	0.000388995	7.17816e-06	0.000513363	8.27167e-05	-0.000158004	-7.90777e-05	-0.00010289	-2.55436e-05	-0.000237601	0.00116103	0.000199893	0.00114965	0.000227668	-0.00039803	-0.000534574	-0.00024485	4.56345e-06
0.000180717	8.97583e-05	-0.000118121	0.000101286	0.000252022	9.51292e-05	0.000260848	0.00036819	0.000334156	-0.000321194	-0.000198589	-0.000264255	5.99309e-05	0.000333016	0.000388995	7.11667e-06	0.000515874	8.2888e-05	-0.000159757	-7.90414e-05	-0.000104351	-2.68478e-05	-0.000237486	0.00116337	0.000178761	0.00115026	0.000226992	-0.000377008	-0.000534856	-0.000210644	4.53642e-06
0.000180728	8.9768e-05	-0.000118166	0.000101286	0.000252024	9.5111e-05	0.000260943	0.000368325	0.000334213	-0.000321206	-0.000198589	-0.000263083	5.99309e-05	0.000332868	0.000388994	7.11872e-06	0.000515844	8.286e-05	-0.000159756	-7.90414e-05	-0.000104349	-2.67885e-05	-0.000237479	0.00116345	0.000178788	0.00115025	0.000227013	-0.000377042	-0.000534854	-0.000211077	4.53625e-06
0.000180452	8.94904e-05	-0.000118122	0.000100929	0.000251416	9.52075e-05	0.000261249	0.000368752	0.000333793	-0.000321304	-0.000198589	-0.00026402	5.99178e-05	0.000332414	0.000388995	7.12773e-06	0.000515134	8.29808e-05	-0.000159166	-7.90635e-05	-0.000104479	-2.86224e-05	-0.000237465	0.00115848	0.000184263	0.00114986	0.000227268	-0.000379676	-0.000534948	-0.000218446	4.53033e-06
0.000180705	8.97161e-05	-0.000118153	0.000101444	0.000252857	9.57204e-05	0.000261824	0.000368439	0.000334477	-0.000321405	-0.000198613	-0.00026307	5.99305e-05	0.000331037	0.000374177	7.13342e-06	0.000514843	8.29142e-05	-0.000159447	-7.90287e-05	-0.000105057	-2.76134e-05	-0.00023747	0.00115915	0.000166772	0.00115019	0.000227196	-0.000378285	-0.000534964	-0.000211767	4.51135e-06
0.000180668	8.81759e-05	-0.0001181	0.000101043	0.000248724	9.53015e-05	0.000262864	0.000368557	0.000334099	-0.000321274	-0.000200952	-0.000262814	-2.96179e-05	0.000331684	0.000374563	7.05614e-06	0.000515236	8.29239e-05	-0.000159207	-7.93293e-05	-0.000105136	-2.77907e-05	-0.000237469	0.00116102	0.000183009	0.00114942	0.000227255	-0.00037943	-0.00016776	-0.000212916	4.25991e-06
0.000180673	8.15223e-05	-0.000118134	0.000100728	0.000251382	8.44655e-05	0.000263407	0.000369223	0.000333462	-0.000320947	-0.000198585	-0.000263312	5.99455e-05	6.54468e-05	0.000383244	6.8332e-06	0.000514826	7.34685e-05	-0.00017172	-7.98755e-05	-0.000116834	-2.77733e-05	-0.000237442	0.00116178	0.000217003	0.00114038	0.000227231	-0.000378214	-9.19335e-05	-0.000214811	4.14087e-06
0.000180631	8.07182e-05	-0.00011814	0.000100987	0.000251186	8.62475e-05	0.000263838	0.000368998	0.000332227	-0.000321008	-0.000198583	-0.000264704	5.99453e-05	6.34166e-05	0.000379807	6.94108e-06	0.000514953	6.98349e-05	-0.000169596	-7.93466e-05	-0.000116397	-2.77579e-05	-0.000237445	0.00116083	0.000182523	0.00113783	0.000227181	-0.000378494	-0.000173479	-0.000213519	4.13631e-06
0.000180666	8.06415e-05	-0.000118146	0.00010105	0.000250579	8.4203e-05	0.000262974	0.00036929	0.000332334	-0.000320937	-0.000198584	-0.000263443	5.99457e-05	7.47558e-05	0.000381627	6.87036e-06	0.000515017	7.25653e-05	-0.000165392	-7.96667e-05	-0.000112463	-2.7642e-05	-0.000237509	0.00116084	0.000195212	0.00113793	0.000227216	-0.000378143	-0.000135991	-0.000214039	4.12938e-06
0.000180629	8.29059e-05	-0.000118126	0.000100933	0.000250701	8.61651e-05	0.000262961	0.000369171	0.000333267	-0.000320993	-0.00019868	-0.000263542	5.28576e-05	7.2867e-05	0.000375885	6.92978e-06	0.000514959	7.28889e-05	-0.000168551	-7.96735e-05	-0.000116169	-2.76418e-05	-0.000237454	0.00116102	0.000183427	0.00113837	0.000227218	-0.000378418	-0.000123684	-0.000213598	4.12096e-06
0.000180638	8.25952e-05	-0.000118122	0.000120149	0.000251023	8.54217e-05	0.000263106	0.000368585	0.000332988	-0.000320455	-0.000198663	-0.000264609	5.50159e-05	7.45673e-05	0.000378164	7.03304e-06	0.000511151	7.21948e-05	-0.000167479	-7.95404e-05	-0.00011432	-2.89995e-05	-0.000237453	0.00116111	0.000185694	0.00113745	0.00019566	-0.000378326	-0.000123705	-0.000213546	4.10787e-06
0.00018196	8.27967e-05	-0.000108142	7.08758e-05	0.000251624	9.01631e-05	0.000258404	0.000369241	0.000333728	-0.000321007	-0.000198941	-0.000241265	-2.43422e-05	6.6483e-05	0.000377084	7.7245e-06	0.000514811	7.17119e-05	-0.000166315	-7.95866e-05	0.000131078	-2.74372e-05	-0.000237475	0.00116175	0.000188096	0.00079787	0.000230947	-0.000387282	-0.000135751	-0.000213342	3.4581e-06
0.000189506	8.26826e-05	-0.000110329	8.19174e-05	0.000250812	8.98072e-05	0.000259396	0.000369005	0.000333531	-0.000321013	-0.000199102	-0.00024286	-1.86566e-05	6.70134e-05	0.000336508	7.63883e-06	0.000514835	7.17873e-05	-0.000166121	-7.95885e-05	-2.35521e-05	-2.74503e-05	-0.000237461	0.00116167	0.000188159	0.000808037	0.000230568	-0.000386432	-0.000135664	-0.000205771	3.42998e-06
0.000184952	8.34715e-05	-8.83873e-05	7.44798e-05	0.000251934	8.90341e-05	0.000260971	0.000369031	0.000333731	-0.000321033	-0.000198825	-0.000252736	2.40492e-06	0.000139215	0.000361131	7.00671e-06	0.000514846	7.26583e-05	-0.000166417	-7.96391e-05	-1.93341e-05	-2.74853e-05	-0.000237463	0.00116334	0.000187311	0.000498032	0.000230313	-0.000381551	-0.000156555	-0.000174701	3.04997e-06
0.000184218	8.32969e-05	-0.000110615	7.32186e-05	0.000249701	8.87133e-05	0.000268689	0.00036869	0.000333719	-0.000321068	-0.000198878	-0.000265598	-1.28684e-05	0.000102516	0.000309576	7.1994e-06	0.000514848	7.3013e-05	-0.000166574	-7.94621e-05	-1.25182e-05	-2.76002e-05	-0.000234828	0.0011638	0.000187913	0.000504987	0.000229891	-0.000381957	-0.000164877	-0.000185312	3.03348e-06
0.000184415	8.33219e-05	-0.000106771	7.5272e-05	0.000221818	8.88201e-05	0.000264575	0.000368735	0.000333821	-0.000321047	-0.000198922	-0.000250768	-9.11604e-06	0.000119182	0.000319221	7.06603e-06	0.000514844	7.28659e-05	-0.000166489	-7.94479e-05	-1.34438e-05	-2.75243e-05	-0.000235984	0.00116359	0.000187903	0.000514012	0.000229906	-0.000381947	-0.00015468	-0.000184817	3.0256e-06
0.000185595	8.31566e-05	-0.000101794	7.54362e-05	0.000198425	8.81496e-05	0.000265419	0.000369081	0.000128063	-0.000321016	-0.000198915	-0.000256548	8.3955e-06	0.000117314	0.000335955	7.32103e-06	0.000513201	7.31778e-05	-0.000144119	-7.96656e-05	-1.45434e-05	-2.76597e-05	-0.000236989	0.00116157	0.000187588	0.00050919	0.000229512	-0.000381699	-0.000166618	-0.000176611	2.91682e-06
0.000185023	7.60656e-05	-0.000107223	9.23346e-05	0.000205476	8.74953e-05	0.000264135	0.000368831	0.000111733	-0.000321032	-0.000199003	-0.000110509	6.76765e-06	0.000102282	0.000338385	7.34179e-06	0.000514525	7.30383e-05	-0.000129524	-7.95728e-05	-8.13779e-06	-2.76085e-05	-0.000237011	0.00116268	0.000187566	0.00051345	0.00021387	-0.000381988	-0.00016039	-0.000179006	2.85838e-06
0.000188151	8.15743e-05	-0.0001049	8.53379e-05	0.000189805	8.75641e-05	0.000263006	0.00036897	0.000102612	-0.000321023	-0.000198962	-0.000112669	7.28545e-07	0.000104801	0.000332742	7.20568e-06	0.000514367	7.3464e-05	-0.000125935	-7.95887e-05	-7.66799e-06	-2.76244e-05	-0.000237007	0.0011598	0.000187723	0.000514553	0.000211585	-0.000382282	-0.000161973	-0.000174816	2.83896e-06
0.00018512	8.00039e-05	-0.000102804	7.90377e-05	0.000182909	8.0374e-05	0.000262842	0.000368844	8.43716e-05	-0.000321027	-0.000198951	-0.000127918	2.98712e-06	0.000103702	0.000333805	7.54139e-06	0.000513544	7.31481e-05	-0.000126743	-7.95872e-05	-8.43287e-06	-2.7563e-05	-0.000236944	0.00116188	0.000187563	0.000515727	0.000186881	-0.000382171	-0.000157954	-0.000178325	2.82821e-06
0.000185722	8.05348e-05	-0.00010347	8.17172e-05	0.000189581	7.65475e-05	0.00026305	0.000368853	9.48575e-05	-0.000321026	-0.000198979	-0.000127941	1.73522e-06	0.000102306	0.000331499	7.51412e-06	0.00051339	7.32703e-05	-0.000133952	-7.95736e-05	-7.57212e-06	-2.7585e-05	-0.00023696	0.00116109	0.00018767	0.000512529	0.000181606	-0.000382237	-0.000157779	-0.000178353	2.82585e-06
0.000185015	7.97321e-05	-0.000103476	8.25307e-05	0.000182735	8.6125e-05	0.000263038	0.000368543	6.3699e-05	-0.000321025	-0.000198942	-0.00011985	6.2937e-06	0.000104082	0.000332094	7.46225e-06	0.000513471	7.32611e-05	-1.31715e-06	-7.97214e-05	-8.45667e-06	-2.75802e-05	-0.000237563	0.00116149	0.000187593	0.000509574	0.000187546	-0.000382171	-0.000158595	-0.000177754	2.80073e-06
0.000187243	8.04881e-05	-0.000102623	8.21737e-05	0.000180718	0.00010577	0.000260986	0.000368754	6.69775e-05	-0.000321027	-0.000193832	-0.000113718	1.31484e-05	0.000103267	0.000332578	7.40541e-06	0.000514236	5.17505e-05	-1.44754e-06	-8.02202e-05	-8.2458e-06	-2.75774e-05	-0.000237252	0.00116084	0.000186936	0.000508223	0.000189687	-0.000382705	-0.000158552	-0.000177201	2.79674e-06
0.000186219	8.05025e-05	-0.000103053	8.18227e-05	0.000185502	8.79711e-05	0.000262066	0.000368706	6.95078e-05	-0.000321025	-0.000197366	-0.000112107	1.06907e-05	0.000103767	0.000332596	7.54741e-06	0.00051379	5.66142e-05	-3.86873e-05	-8.00953e-05	-7.78892e-06	-2.75768e-05	-0.000237091	0.00116024	0.000187505	0.000506109	0.000182464	-0.000382343	-0.00015745	-0.000177499	2.79158e-06
0.000186572	8.07785e-05	-0.000104309	8.19171e-05	0.00018254	8.57853e-05	0.000250994	0.000368463	4.77667e-05	-0.000321021	-0.000197326	-0.00011808	2.10854e-05	0.000103299	0.000332344	5.20397e-06	0.000470373	5.99199e-05	-3.11996e-05	-8.00103e-05	-1.04319e-05	-2.74845e-05	-0.00023753	0.00116088	0.000187186	0.000504554	8.79099e-05	-0.000382581	-0.000157908	-0.00017764	2.71553e-06
0.000186572	8.07785e-05	-0.000104309	8.19171e-05	0.00018254	8.57853e-05	0.000250994	0.000368463	4.77667e-05	-0.000321021	-0.000197326	-0.00011808	2.10854e-05	0.000103299	0.000332344	5.20397e-06	0.000470373	5.99199e-05	-3.11996e-05	-8.00103e-05	-1.04319e-05	-2.74845e-05	-0.00023753	0.00116088	0.000187186	0.000504554	8.79099e-05	-0.000382581	-0.000157908	-0.00017764	2.71553e-06
0.000186027	8.0719e-05	-0.000104576	8.18814e-05	0.000182301	8.6745e-05	0.000251392	0.000368304	5.96802e-06	-0.000321027	-0.000197427	-0.000118	2.02881e-05	0.000103358	0.000332287	6.06707e-06	0.000467909	6.15194e-05	-3.2847e-05	-7.99633e-05	-1.02635e-05	-2.7507e-05	-0.000237521	0.00116098	0.000187147	0.000503399	8.2145e-05	-0.000382612	-0.000158034	-0.000177819	2.70942e-06
0.000186027	8.0719e-05	-0.000104576	8.18814e-05	0.000182301	8.6745e-05	0.000251392	0.000368304	5.96802e-06	-0.000321027	-0.000197427	-0.000118	2.02881e-05	0.000103358	0.000332287	6.06707e-06	0.000467909	6.15194e-05	-3.2847e-05	-7.99633e-05	-1.02635e-05	-2.7507e-05	-0.000237521	0.00116098	0.000187147	0.000503399	8.2145e-05	-0.000382612	-0.000158034	-0.000177819	2.70942e-06
0.000186027	8.0719e-05	-0.000104576	8.18814e-05	0.000182301	8.6745e-05	0.000251392	0.000368304	5.96802e-06	-0.000321027	-0.000197427	-0.000118	2.02881e-05	0.000103358	0.000332287	6.06707e-06	0.000467909	6.15194e-05	-3.2847e-05	-7.99633e-05	-1.02635e-05	-2.7507e-05	-0.000237521	0.00116098	0.000187147	0.000503399	8.2145e-05	-0.000382612	-0.000158034	-0.000177819	2.70942e-06
0.000186246	8.07619e-05	-0.000104487	8.18819e-05	0.000182388	8.74194e-05	0.000251281	0.000368356	1.22313e-05	-0.000321024	-0.000197425	-0.000118432	2.0075e-05	0.000103347	0.000332316	6.07754e-06	0.000467913	6.08299e-05	-2.06956e-05	-7.99623e-05	-1.01574e-05	-2.75024e-05	-0.000237554	0.00116095	0.000187153	0.000503505	8.13987e-05	-0.000382574	-0.000157939	-0.000177703	2.70894e-06
0.000186283	8.07201e-05	-0.000104593	8.19048e-05	0.00018241	8.69943e-05	0.000251207	0.000368286	4.68894e-06	-0.000321025	-0.000197399	-0.000118183	2.03749e-05	0.000103356	0.000332312	6.03436e-06	0.00046754	6.1102e-05	-2.65883e-05	-7.99665e-05	-1.03123e-05	-2.75047e-05	-0.000237534	0.00116096	0.000187143	0.000503495	8.11706e-05	-0.000382588	-0.000157979	-0.000177766	2.70861e-06
0.000186213	8.08897e-05	-0.00010468	8.19006e-05	0.000182398	8.69581e-05	0.000251255	0.000368304	5.91717e-06	-0.00032239	-0.000200749	-0.000118179	2.05757e-05	0.000103343	0.000348148	5.8988e-06	0.000467561	6.11106e-05	-3.3363e-05	-6.86852e-05	-1.03365e-05	-3.60791e-05	-0.000237536	0.00116101	0.000187149	0.000178778	8.07945e-05	-0.000382589	-0.000157978	-0.000177736	2.49948e-06
0.000186155	8.08953e-05	-0.000104523	8.22105e-05	0.000182391	8.80173e-05	0.000243852	0.000368329	5.97476e-06	-0.000323614	-0.000202372	-0.000118225	2.03051e-05	0.000103336	0.000334611	6.70675e-06	0.000467859	6.15794e-05	-3.2059e-05	-7.67875e-05	-1.04421e-05	-3.62686e-05	-0.000237717	0.00116104	0.000187041	0.000131366	8.0998e-05	-0.000382629	-0.000157959	-0.000177742	2.47511e-06
0.000186168	8.07189e-05	-0.000103377	8.03484e-05	0.000180142	8.68536e-05	0.000250403	0.000373592	4.50744e-06	-0.000322618	-0.000206648	-0.000118257	1.97284e-05	0.000102651	0.000336603	5.76941e-06	0.000468103	4.80405e-05	-2.51071e-05	-7.53945e-05	-1.07505e-05	-3.56779e-05	-0.000240873	0.00114694	0.000118592	0.000132053	8.08278e-05	-0.000382634	-0.000157456	-0.000165774	2.42498e-06
0.000186186	8.07045e-05	-0.000103358	8.08969e-05	0.000173289	8.66238e-05	0.000250111	0.000373624	4.70736e-06	-0.000323487	-0.00019879	-0.00011826	1.96081e-05	0.000102283	0.000337387	5.77872e-06	0.000468012	5.39634e-05	-2.55613e-05	-7.58246e-05	-1.07394e-05	-3.5777e-05	-0.000238424	0.00114574	0.00012065	0.000109468	8.06186e-05	-0.000382739	-0.000157782	-0.000166843	2.41254e-06
0.000186172	8.02962e-05	-7.22289e-05	8.06898e-05	0.000162661	8.68601e-05	0.00025096	0.000371506	4.4852e-06	-0.00032383	-0.000205585	-0.000118249	1.93802e-05	9.89238e-05	0.000335647	5.4089e-06	0.000467932	5.27927e-05	-2.70011e-05	-7.59366e-05	-1.07386e-05	-3.30286e-05	-0.000239707	0.00114735	0.000108196	0.000118499	8.0819e-05	-0.000382752	-0.000156616	-0.000168332	2.40679e-06
0.00018617	8.03485e-05	-7.77264e-05	7.82313e-05	0.000165987	8.66388e-05	0.000250823	0.000371602	4.73362e-06	-0.000323707	-0.000205357	-0.000118248	1.96915e-05	9.94674e-05	0.00033627	5.41215e-06	0.000467977	5.24745e-05	-2.70665e-05	-7.5929e-05	-1.10467e-05	-3.29231e-05	-0.000240158	0.00114728	8.73759e-05	0.000114721	8.08309e-05	-0.000382752	-0.000156621	-0.000169135	2.40404e-06
0.000186848	0.000809571	-7.6321e-05	8.06695e-05	0.000135399	8.22631e-05	0.000250091	0.000396049	5.02863e-06	-0.000302855	-0.000206547	-0.000118255	1.88112e-05	0.000132076	0.000336538	5.3451e-06	0.00046804	5.26756e-05	-2.78025e-05	-7.18879e-05	-1.11827e-05	2.68707e-05	-0.000285858	0.000806779	0.000119998	0.00012141	8.09156e-05	-0.000342214	-0.00015703	-0.000154267	2.38911e-06
0.000176101	8.04243e-05	-8.4066e-05	8.03996e-05	0.000152285	8.65107e-05	0.000247573	3.74435e-05	5.2539e-06	-0.000308146	-0.000206808	-0.000101834	1.97295e-05	0.000100293	0.00033627	5.37023e-06	0.000463832	5.34807e-05	-2.72724e-05	-7.50734e-05	-8.37951e-06	-3.04016e-05	-0.000239642	0.00114666	8.92588e-05	0.000124061	8.08774e-05	-0.0003829	-0.000156796	-0.00016563	2.24222e-06
0.000186098	8.0379e-05	-8.48412e-05	7.98473e-05	0.0001622	8.58846e-05	0.000246271	0.000152698	5.09942e-06	-0.000315583	-0.000203968	-0.000107066	1.9697e-05	9.49404e-05	0.000129747	5.31838e-06	0.000467944	5.33643e-05	-2.74835e-05	-7.50247e-05	-1.08314e-05	-3.21247e-05	-0.000239912	0.00114663	9.32133e-05	0.000122094	8.12492e-05	-9.72782e-05	-0.000156784	-0.000165211	2.04447e-06
0.000179538	8.08147e-05	-8.3137e-05	7.98521e-05	0.000168031	8.64587e-05	0.000251138	9.63177e-05	5.31392e-06	-0.000312433	-0.000205124	-0.000127194	1.99086e-05	9.6068e-05	0.000143472	5.32872e-06	0.000468195	4.90172e-05	-2.70592e-05	-7.50131e-05	-9.39356e-06	-3.24826e-05	-0.00023983	0.001126	8.85378e-05	0.00012023	7.95455e-05	-0.000120945	-0.000156926	-0.000162132	1.99491e-06
0.000184135	9.12151e-05	-8.00358e-05	7.91896e-05	0.000158074	8.64192e-05	0.000199914	9.59384e-05	5.68849e-06	-0.000372011	-0.000201002	-0.000116355	1.96407e-05	9.74153e-05	0.000226689	5.11673e-06	0.000465078	5.23081e-05	-2.69647e-05	-7.40031e-05	-9.95732e-06	-3.21302e-05	-0.000239917	0.00085029	0.000160781	0.000120237	8.09438e-05	-0.000128813	-0.000156968	-0.000162064	1.51146e-06
0.000183452	8.1712e-05	-8.22236e-05	7.88615e-05	0.000161681	8.65682e-05	0.000249794	0.000119169	1.12477e-05	-0.000203997	-0.000194864	-0.000112398	1.94495e-05	9.81729e-05	0.000209283	4.69322e-06	0.000457294	5.21715e-05	-2.78234e-05	-7.04043e-05	-1.07355e-05	-3.23564e-05	-0.000239938	0.000874104	0.000114832	0.000120373	8.09797e-05	-0.00011862	-0.000156763	-0.000160934	1.44887e-06
0.000182999	7.89812e-05	-8.23125e-05	7.44173e-05	0.000161483	8.60232e-05	0.000189044	0.000106848	8.09946e-06	-0.000202121	-0.000200955	-0.000115402	1.94907e-05	9.86457e-05	0.000231908	4.93166e-06	0.000462688	5.11865e-05	-2.70617e-05	-7.42709e-05	4.40538e-06	-3.2306e-05	-0.000239775	0.000867551	5.82374e-05	0.000118518	7.98258e-05	-0.000122618	-0.000156795	-0.000167164	1.41673e-06
0.000182966	8.79792e-05	-7.79157e-05	7.76404e-05	0.000156458	8.62768e-05	0.000203961	8.91182e-05	1.86674e-05	-0.000221361	-0.000201764	-0.000114074	1.94739e-05	9.83947e-05	0.00017563	4.54799e-06	0.000462973	5.13526e-05	-2.9256e-05	-7.11014e-05	-1.02737e-05	-3.22568e-05	-0.000239914	0.00085016	0.000101974	0.000115681	8.03071e-05	-0.000119284	-0.0001567	-0.00016106	1.3781e-06
0.000105926	8.39069e-05	-7.89981e-05	7.80438e-05	0.000138809	8.64139e-05	0.000179334	8.7815e-05	1.49043e-05	-0.000179573	-0.000200916	-0.000113693	1.94856e-05	9.85391e-05	0.000183413	4.33446e-06	0.000461705	5.15644e-05	-2.82421e-05	-7.22127e-05	-7.04287e-06	-3.22623e-05	-0.000239889	0.000851064	0.000105366	0.000118308	7.84278e-05	-0.000123083	-0.000156811	-0.000161535	1.32858e-06
0.000123902	8.41879e-05	-7.93098e-05	7.81346e-05	0.000145844	8.64314e-05	0.000173174	9.93841e-05	1.01584e-05	-0.000187372	-0.000200459	-0.000114014	1.95021e-05	9.84764e-05	0.000168908	4.19651e-06	0.000461304	5.16303e-05	-2.84862e-05	-7.19804e-05	-7.93101e-06	-3.22297e-05	-0.000239893	0.000846474	0.000100687	0.000116473	8.02882e-05	-0.000121772	-0.000156679	-0.000161666	1.32275e-06
6.47761e-05	8.45915e-05	-7.81886e-05	7.79404e-05	0.000148881	8.6392e-05	0.000172902	9.40654e-05	1.18466e-05	-0.000199403	-0.000195547	-0.000109995	1.95395e-05	9.84573e-05	0.000132605	4.815e-06	0.000461539	5.45026e-05	-2.86321e-05	-7.20404e-05	-9.50462e-06	-3.21971e-05	-0.000239891	0.000846098	0.000100602	0.000119002	7.97829e-05	-0.000119371	-0.00015674	-0.000161497	1.30193e-06
0.000118738	8.45606e-05	-7.84807e-05	7.80047e-05	0.000148656	8.64153e-05	0.00016488	9.03448e-05	1.3431e-05	-0.000191317	-0.000200103	-0.000112276	1.9498e-05	9.63422e-05	0.000142796	4.317e-06	0.000414712	5.32702e-05	-2.8453e-05	-7.16409e-05	-8.61526e-06	-3.2143e-05	-0.000115037	0.000843302	9.98021e-05	0.000118393	7.97648e-05	-0.000119362	-0.000144804	-0.000164898	1.21692e-06
9.24531e-05	8.43475e-05	-8.00221e-05	7.84179e-05	0.000144625	8.67854e-05	0.000166672	9.41328e-05	1.23717e-05	-0.000191842	-0.000196736	-0.000104304	1.94843e-05	9.54e-05	0.000158983	4.62341e-06	0.000392335	5.23541e-05	-2.87957e-05	-7.19574e-05	-8.96189e-06	-3.21887e-05	-0.00019332	0.000840337	9.60086e-05	0.00011907	8.14993e-05	-0.000119948	-0.000132659	-0.000167607	1.21207e-06
7.41866e-05	8.42001e-05	-8.04286e-05	7.832e-05	0.000144287	8.64438e-05	5.57171e-05	9.33228e-05	6.52702e-06	-0.000190796	-0.000198701	-0.000106031	1.94982e-05	9.49729e-05	0.000137182	4.67646e-06	0.000397675	5.2159e-05	-2.87675e-05	-7.24372e-05	-7.92916e-06	-3.22014e-05	-0.000160092	0.000843531	0.000101803	0.000117561	8.00468e-05	-0.000119653	-0.000133626	-0.000170798	1.17786e-06
0.000104505	8.44287e-05	-7.94462e-05	8.13221e-05	0.000147864	7.72804e-05	0.000119019	9.30518e-05	1.03516e-05	-0.00019294	-0.000197365	-0.000110303	1.98454e-05	0.000104106	0.000111319	-9.54314e-07	0.000357527	5.23164e-05	-3.34538e-05	-7.27052e-05	-8.73472e-06	-3.2121e-05	-0.000138723	0.000840052	0.000102095	7.89289e-05	7.92158e-05	-0.000119723	-0.00013613	-0.000167381	1.14053e-06
7.38982e-05	8.44192e-05	-7.95598e-05	8.17696e-05	0.000147368	8.01852e-05	0.000102422	9.32273e-05	1.23164e-05	-0.000192662	-0.000197858	-0.000111992	2.01425e-05	0.000101452	0.000103429	-2.80736e-06	0.000293886	5.23685e-05	-3.23333e-05	-7.20977e-05	-8.11396e-06	-3.21398e-05	-0.000149631	0.000843043	0.000101086	8.34259e-05	7.90019e-05	-0.000119554	-0.000125003	-0.000168131	1.09447e-06
7.75812e-05	8.33732e-05	-7.90314e-05	7.75423e-05	0.000147314	8.49045e-05	4.78704e-05	9.2875e-05	1.24328e-05	-0.000192514	-0.000198905	-0.000110822	2.09534e-05	0.000110314	5.02098e-05	1.20898e-06	0.000283985	5.23325e-05	-2.89595e-05	-7.21356e-05	-7.92586e-06	-3.21806e-05	-0.000147909	0.000843611	0.000101471	0.000112507	7.97343e-05	-0.000119394	-0.000117962	-0.000169802	1.07965e-06
8.75681e-05	8.37762e-05	-7.94135e-05	7.88923e-05	0.000147518	7.77711e-05	7.66464e-05	9.02582e-05	1.20864e-05	-0.000192488	-0.000198149	-0.000102638	-1.85607e-06	0.000102351	9.66874e-05	1.94941e-06	0.000297173	5.26886e-05	-3.05525e-05	-7.10795e-05	-1.24369e-06	-3.21719e-05	-0.000146325	0.000267193	0.000100931	8.81995e-05	7.97078e-05	-0.00011953	-9.22604e-05	-0.000169011	4.42473e-07
8.44555e-05	8.24441e-05	-8.05041e-05	7.85455e-05	0.000147433	8.21864e-05	8.11672e-05	8.25482e-05	1.3834e-05	-0.000192533	-0.000198259	-0.000107165	-6.98185e-05	0.000111046	6.32392e-05	1.88567e-06	0.000294562	5.25276e-05	-2.75122e-05	-7.21274e-05	4.66294e-06	-3.21831e-05	-0.000144945	0.000166629	0.000101388	9.19641e-05	7.96996e-05	-0.000119199	3.67662e-05	-0.000169847	3.92547e-07
8.72644e-05	8.25834e-05	-7.94672e-05	7.65572e-05	0.000147388	8.36318e-05	8.19711e-05	8.91646e-05	1.30723e-05	-0.000192757	-0.000198105	-0.000109646	-1.90993e-05	0.000104597	6.50276e-05	6.42134e-07	0.000295764	5.25029e-05	-2.85643e-05	-7.11071e-05	4.69504e-06	-3.21686e-05	-0.000145487	0.000104835	0.000101145	9.4286e-05	7.95991e-05	-9.94465e-05	-9.7485e-06	-0.000169663	3.67672e-07
7.96975e-05	8.27439e-05	-7.9479e-05	7.47032e-05	0.000147436	8.3645e-05	8.95236e-05	8.76703e-05	1.29257e-05	-0.000192626	-0.000198279	-0.000107504	-1.97299e-05	0.000122958	4.0917e-05	1.01824e-06	0.000291674	5.24908e-05	-2.91654e-05	-7.12519e-05	-3.07167e-06	-3.21706e-05	-0.000145391	0.000149542	0.000101019	0.000105233	7.96706e-05	-7.21908e-05	-4.43779e-05	-6.60375e-05	3.52327e-07
7.96414e-05	8.32356e-05	-7.96691e-05	7.46094e-05	0.000147496	8.34407e-05	7.59914e-05	8.77566e-05	1.17684e-05	-0.000191865	-0.000182371	-0.000106269	1.59031e-05	0.000110133	5.85124e-05	1.54034e-06	0.000296329	5.22465e-05	-2.7277e-05	-6.96441e-05	1.19776e-06	-3.21756e-05	-0.000146181	0.000115551	0.000101433	8.30136e-05	7.96444e-05	-0.000100302	2.26177e-06	-0.000108534	3.4195e-07
8.04898e-05	8.2615e-05	-7.68329e-05	7.25151e-05	0.000116768	8.33895e-05	8.25399e-05	8.75598e-05	1.278e-05	-0.000192458	-0.000189393	-0.000104759	-1.03868e-05	0.000110503	4.86512e-05	5.48422e-07	0.000294755	5.25541e-05	-4.69808e-05	-7.0142e-05	3.80992e-06	-3.18841e-05	-0.00014576	0.000117407	0.000101037	8.67487e-05	7.96867e-05	-0.000102482	-2.5278e-05	-8.9312e-05	3.34301e-07
8.24941e-05	8.30232e-05	-7.97002e-05	7.45226e-05	4.09259e-05	8.33156e-05	5.78312e-05	8.81187e-05	1.2773e-05	-0.000192434	-0.000187342	-0.000105921	-9.42738e-06	0.000110323	5.36367e-05	1.30232e-06	0.000294562	5.24075e-05	-2.72151e-05	-7.003e-05	2.25144e-06	-3.21727e-05	-0.000145835	0.000123648	0.000101307	8.99641e-05	7.96515e-05	-9.06408e-05	-1.58092e-05	-8.74641e-05	3.1755e-07
8.12014e-05	8.30971e-05	-7.90608e-05	7.45493e-05	1.3838e-05	8.32279e-05	6.24982e-05	8.77611e-05	1.25945e-05	-0.000192362	-0.00018684	-0.000106137	-3.18766e-06	0.000110864	4.75291e-05	9.87545e-07	0.000294389	5.2445e-05	-2.45217e-05	-7.04324e-05	1.43098e-06	-3.23312e-05	-0.000145861	0.000119617	0.000101269	8.77105e-05	7.96638e-05	-9.31096e-05	-1.07351e-05	-8.36098e-05	3.13609e-07
8.22253e-05	8.31233e-05	-7.94614e-05	7.39584e-05	2.07206e-05	8.30948e-05	5.74491e-05	8.7952e-05	1.2578e-05	-0.000192352	-0.000186981	-0.00010484	-9.23813e-06	0.000110849	4.73464e-05	1.32293e-06	0.000294889	5.248e-05	-2.29737e-05	-7.05347e-05	2.95105e-06	-3.22202e-05	-0.000145908	0.000121923	0.000101193	8.89386e-05	2.31124e-05	-9.38103e-05	-1.89499e-05	-8.35742e-05	3.08798e-07
8.21847e-05	8.31176e-05	-7.94675e-05	7.40221e-05	2.07998e-05	8.31102e-05	5.76242e-05	8.78934e-05	1.25762e-05	-0.000192352	-0.000187129	-0.000105553	-7.8715e-06	0.000110549	4.73732e-05	1.32308e-06	0.00029467	5.24798e-05	-1.88399e-05	-7.05445e-05	2.77797e-06	-3.22045e-05	-0.000145905	0.000121779	0.000101193	8.91142e-05	2.39039e-05	-9.20087e-05	-1.86499e-05	-8.44857e-05	3.08471e-07
8.2713e-05	8.30847e-05	-7.94866e-05	7.43609e-05	3.64228e-05	5.56636e-05	5.91173e-05	8.61028e-05	1.26003e-05	-0.000187743	-0.000187948	-0.000105773	-6.06242e-06	0.000110961	4.7558e-05	1.27156e-06	0.000294248	5.25332e-05	-1.77274e-05	-6.99599e-05	1.69815e-06	-3.23125e-05	-0.000145863	0.000120191	0.000101188	9.02136e-05	1.77691e-05	-9.14929e-05	-1.48977e-05	-8.46596e-05	3.0323e-07
8.16261e-05	8.30866e-05	-7.95001e-05	7.41516e-05	2.24317e-05	4.66265e-05	5.64555e-05	7.15207e-05	1.26392e-05	-0.000184183	-0.000187363	-0.000105603	-6.00489e-06	0.000110908	4.69875e-05	1.34131e-06	0.000294574	5.24797e-05	-1.87517e-05	-7.03086e-05	3.24451e-06	-3.22939e-05	-0.000145924	0.000119373	0.000101207	8.95099e-05	2.55725e-05	-9.25005e-05	-1.56455e-05	-8.4164e-05	2.97465e-07
8.23584e-05	8.30789e-05	-7.95745e-05	7.43732e-05	2.70334e-05	6.37313e-05	5.57581e-05	6.74802e-05	1.28562e-05	-0.000185459	-0.000168795	-0.000105375	-5.14208e-06	0.000110851	4.7277e-05	5.93924e-06	0.00029426	5.25191e-05	-1.33952e-05	-7.05654e-05	-1.7284e-06	-3.46971e-05	-0.000145935	0.000121097	0.000101247	8.99042e-05	2.63104e-05	-8.00845e-05	-1.6079e-05	-8.54358e-05	2.91416e-07
8.21962e-05	8.2743e-05	-7.92013e-05	7.93994e-05	2.34661e-05	5.2983e-05	4.76823e-05	6.50677e-05	1.25315e-05	-0.000185589	-0.000116646	-0.000105365	-6.04777e-06	0.000110779	4.74973e-05	1.06176e-06	0.000281042	5.25093e-05	-2.01489e-05	-7.03453e-05	4.11858e-06	-3.80568e-05	-0.000144192	0.000119668	0.000100316	8.98703e-05	2.93245e-05	-8.89612e-05	-9.76259e-06	-8.56005e-05	2.67929e-07
8.2158e-05	8.29383e-05	-7.90239e-05	7.47711e-05	3.00447e-05	5.26095e-05	4.98569e-05	6.44167e-05	1.25191e-05	-0.000185466	-0.000116921	-0.000105419	-6.03487e-06	0.000110877	4.74219e-05	-4.14304e-06	0.000278278	5.25093e-05	-2.02381e-05	-7.03513e-05	6.47752e-06	-3.72251e-05	-0.000145575	0.000119629	0.000100092	8.98733e-05	2.92063e-05	-8.96987e-05	-1.25308e-05	-8.55603e-05	2.66662e-07
3.44384e-05	8.30388e-05	-7.32844e-05	7.52211e-05	2.74715e-05	5.49125e-05	3.94728e-05	6.38018e-05	4.80163e-06	-0.000184751	-0.000117426	-0.000105136	-6.09301e-06	0.000111034	4.7461e-05	-3.90687e-06	0.000284807	5.23486e-05	-1.87281e-05	-7.00212e-05	5.81013e-06	-3.73883e-05	-0.000145044	0.00010203	9.94572e-05	9.08902e-05	2.78335e-05	-9.04129e-05	-1.40197e-05	-8.56723e-05	2.58768e-07
4.60684e-05	8.29216e-05	-5.22279e-05	7.49318e-05	2.71552e-05	5.17836e-05	3.61245e-05	6.50464e-05	1.25287e-05	-0.000184393	-0.000123062	-0.000105328	-5.26024e-06	0.000110856	4.74374e-05	-2.09541e-06	0.000280912	5.24955e-05	-1.15495e-05	-7.01938e-05	3.93846e-06	-3.53265e-05	-0.000145258	0.000106018	0.000100378	8.98643e-05	2.84005e-05	-8.55359e-05	-1.33195e-05	-8.55509e-05	2.55365e-07
3.45019e-05	8.28733e-05	-4.70292e-05	7.6006e-05	2.63025e-05	5.32584e-05	2.78807e-05	6.54348e-05	1.24441e-05	-0.000184515	-0.000123222	-0.000105329	-5.53522e-06	0.000108806	4.0748e-05	-7.6297e-07	0.000281141	5.22201e-05	-1.36748e-05	-7.02052e-05	4.088e-06	-3.6788e-05	-0.00014519	0.000107787	9.94265e-05	9.00838e-05	2.86342e-05	-8.87144e-05	-1.28864e-05	-8.55706e-05	2.53773e-07
4.111e-05	8.3667e-05	-5.47792e-05	7.51208e-05	2.71893e-05	5.149e-05	3.51468e-05	6.48542e-05	1.43392e-05	-0.000182619	-0.000123436	-0.0001053	-4.27634e-06	0.000110941	3.95584e-05	-1.63605e-06	0.000280901	5.20787e-05	-1.38991e-05	-6.577e-05	4.06383e-06	-3.78369e-05	-0.000142123	0.000109078	4.77598e-05	8.98429e-05	2.91891e-05	-8.83803e-05	-1.29059e-05	-8.5525e-05	2.46118e-07
3.90775e-05	8.4223e-05	-5.38475e-05	7.54261e-05	2.67925e-05	4.99315e-05	3.60375e-05	6.47353e-05	2.33994e-05	-0.000183164	-0.000123136	-0.000105173	-4.38112e-06	0.000110115	3.85762e-05	-5.37933e-07	0.00028041	5.13292e-05	-1.31346e-05	-6.73695e-05	4.05212e-06	-3.72694e-05	-0.000144746	0.000108448	3.71489e-05	8.98126e-05	2.95347e-05	-8.87094e-05	-1.28977e-05	-8.55271e-05	2.45626e-07
3.71377e-05	8.39415e-05	-5.39233e-05	7.43795e-05	2.66076e-05	5.21466e-05	3.88789e-05	6.45444e-05	1.04604e-05	-0.000181902	-0.000121166	-0.000105151	-3.82951e-06	0.000109754	3.52122e-05	-1.94805e-06	0.000280518	5.00042e-05	-1.38483e-05	-6.78037e-05	4.02413e-06	-3.70485e-05	-0.000144555	0.00010799	4.02999e-05	8.99561e-05	3.17844e-05	-8.83414e-05	-1.31163e-05	-8.55338e-05	2.44156e-07
4.75598e-05	8.37869e-05	-5.4356e-05	7.45086e-05	2.81913e-05	5.14038e-05	3.7167e-05	6.45985e-05	1.35016e-05	-0.000182525	-0.000121223	-0.000107661	-5.64353e-06	0.000110504	3.72699e-05	-1.81366e-06	0.000245108	5.06603e-05	-1.3867e-05	-6.77292e-05	4.25e-06	-3.70187e-05	-0.000144149	0.000107868	4.50147e-05	2.94428e-05	2.97838e-05	-8.75151e-05	-1.29332e-05	-8.61406e-05	2.20452e-07
4.75598e-05	8.37869e-05	-5.4356e-05	7.45086e-05	2.81913e-05	5.14038e-05	3.7167e-05	6.45985e-05	1.35016e-05	-0.000182525	-0.000121223	-0.000107661	-5.64353e-06	0.000110504	3.72699e-05	-1.81366e-06	0.000245108	5.06603e-05	-1.3867e-05	-6.77292e-05	4.25e-06	-3.70187e-05	-0.000144149	0.000107868	4.50147e-05	2.94428e-05	2.97838e-05	-8.75151e-05	-1.29332e-05	-8.61406e-05	2.20452e-07
4.31992e-05	8.37574e-05	-5.35696e-05	7.4484e-05	2.7562e-05	5.09234e-05	3.71588e-05	6.45818e-05	1.58563e-05	-0.000182578	-0.000121847	-0.000105582	-1.2791e-05	0.000110216	3.82696e-05	-1.7018e-06	0.000246889	5.07732e-05	-1.40734e-05	-6.83338e-05	4.23632e-06	-3.71411e-05	-0.000144084	0.000107443	4.51445e-05	2.12145e-05	2.98813e-05	-8.75453e-05	-1.2928e-05	-8.59355e-05	2.20261e-07
4.13436e-05	8.37302e-05	-5.39712e-05	7.45363e-05	2.79219e-05	5.12908e-05	3.6954e-05	6.45911e-05	1.59682e-05	-0.000182558	-0.000121415	-0.000106585	-6.43273e-06	0.00011049	3.73085e-05	-1.80502e-06	0.00024609	5.06983e-05	-1.38383e-05	-6.77465e-05	4.22443e-06	-3.71243e-05	-0.000144056	0.000107748	4.21883e-05	2.49328e-05	2.99134e-05	-8.77199e-05	-1.29307e-05	-8.6057e-05	2.19699e-07
4.17217e-05	8.37686e-05	-5.40134e-05	7.45257e-05	2.7712e-05	5.09716e-05	3.71235e-05	6.45843e-05	1.58376e-05	-0.000182625	-0.000121701	-0.00010603	-7.488e-06	0.000110402	3.8317e-05	-1.75269e-06	0.000245609	5.07128e-05	-1.39534e-05	-6.79343e-05	4.22833e-06	-3.71267e-05	-0.000144062	0.000107537	4.28479e-05	2.60035e-05	2.99107e-05	-8.73747e-05	-1.29317e-05	-8.60463e-05	2.19549e-07
4.0301e-05	8.37445e-05	-5.09392e-05	7.45331e-05	3.60585e-05	5.12106e-05	3.70142e-05	6.46869e-05	1.52946e-05	-0.000168847	-0.000109063	-0.000112555	-8.53863e-06	0.000110478	3.7611e-05	-1.77148e-06	0.000245689	5.06147e-05	-1.42844e-05	-4.46777e-05	4.22304e-06	-3.71769e-05	-0.000145008	0.000107515	4.04737e-05	2.84351e-05	2.8994e-05	-8.76589e-05	-1.29293e-05	-8.58309e-05	2.10885e-07
4.07608e-05	8.36248e-05	-5.03993e-05	7.45668e-05	3.11952e-05	5.11444e-05	3.7064e-05	3.3968e-05	1.52399e-05	-0.000164562	-0.000111393	-0.000112463	-8.31611e-06	0.000110413	3.79125e-05	-1.849e-06	0.000245801	5.0635e-05	-1.43477e-05	-2.05225e-05	4.17305e-06	-3.70404e-05	-0.000144892	0.000104369	3.59992e-05	2.78567e-05	2.97686e-05	-8.7651e-05	-1.28953e-05	-8.60009e-05	2.0403e-07
4.1716e-05	2.15735e-05	-5.21421e-05	7.46571e-05	3.20257e-05	5.12183e-05	3.69022e-05	2.94331e-05	1.51058e-05	-0.000176729	-0.000111466	-5.28206e-05	-7.3678e-06	0.000109662	3.79884e-05	-1.77593e-06	0.00024576	5.06279e-05	-1.39566e-05	-4.89402e-05	4.22335e-06	-3.72106e-05	-0.000143947	0.000105775	4.14086e-05	2.71365e-05	2.98454e-05	-8.63366e-05	-1.25201e-05	-8.6064e-05	1.938e-07
4.15518e-05	3.59909e-05	-5.32622e-05	6.9577e-05	2.92919e-05	5.12127e-05	3.65563e-05	3.79626e-05	1.65881e-05	-0.000169994	-0.000111481	-4.79506e-05	-7.87997e-06	0.000109856	3.81908e-05	-1.77986e-06	0.00024528	5.06389e-05	-1.3993e-05	-4.34795e-05	5.43683e-06	-3.7361e-05	-0.000144026	0.000101217	4.09686e-05	3.25579e-05	2.97718e-05	-8.63468e-05	-1.19142e-05	-8.60481e-05	1.90304e-07
4.14913e-05	3.5288e-05	-5.43029e-05	4.4076e-05	2.99246e-05	5.1182e-05	3.63119e-05	3.61386e-05	1.7001e-05	-0.000171681	-0.000111449	-4.85945e-05	-8.05204e-06	0.000109902	3.84246e-05	-1.78825e-06	0.000240972	5.06285e-05	-1.39726e-05	-4.19756e-05	6.40524e-06	-3.72461e-05	-0.00014408	9.97197e-05	4.13796e-05	2.82125e-05	2.97958e-05	-8.57474e-05	-1.18447e-05	-8.60189e-05	1.85174e-07
4.09992e-05	4.53269e-05	-4.97691e-05	5.63536e-05	3.01232e-05	5.11929e-05	3.65183e-05	3.0879e-05	1.84918e-05	-9.02214e-05	-0.000111469	-4.87673e-05	-7.63247e-06	0.000109891	3.91005e-05	-1.80789e-06	0.000243806	5.06875e-05	-1.40727e-05	-4.42942e-05	1.56011e-05	-3.74411e-05	-0.000144202	0.000105624	4.14711e-05	2.96683e-05	2.97675e-05	-8.48433e-05	-1.17622e-05	-8.68685e-05	1.68291e-07
2.2847e-05	3.90781e-05	-5.21718e-05	5.55318e-05	3.00008e-05	5.10688e-05	3.6265e-05	2.71909e-05	1.72314e-05	-4.55645e-05	-0.000111557	-3.61833e-05	-1.08099e-05	9.55533e-05	4.68145e-05	-1.75107e-06	0.000242058	5.06804e-05	-1.40486e-05	-4.35094e-05	5.44751e-06	-3.73532e-05	-0.000143775	0.000102886	4.10372e-05	3.08728e-05	2.9755e-05	-8.54876e-05	-1.16659e-05	-8.60945e-05	1.55298e-07
1.94737e-05	3.68687e-05	-5.19934e-05	5.6304e-05	2.97335e-05	5.09966e-05	3.55805e-05	2.14621e-05	1.9251e-05	-6.39402e-05	-0.000110742	-5.27432e-05	-1.10414e-05	9.32074e-05	4.3572e-05	-1.76502e-06	0.000236807	5.06746e-05	-1.4011e-05	-4.08526e-05	5.66356e-06	-3.7577e-05	-0.000143626	0.000103088	4.07423e-05	3.0995e-05	2.9017e-05	-8.54909e-05	-9.87435e-06	-7.2104e-05	1.52317e-07
1.27012e-05	3.6572e-05	-5.18206e-05	5.56639e-05	2.99932e-05	4.78742e-05	3.6422e-05	2.18184e-05	1.92838e-05	-5.99029e-05	-0.000105643	-5.19404e-05	-1.14444e-05	9.37494e-05	3.77362e-05	-1.74243e-06	0.000236771	5.05431e-05	-1.40441e-05	-4.12217e-05	5.67223e-06	-3.75821e-05	-0.000143644	0.000102596	4.05886e-05	3.0898e-05	2.85519e-05	-8.55932e-05	-1.13917e-05	-7.28319e-05	1.49736e-07
2.29522e-05	3.64908e-05	-6.45718e-06	5.07753e-06	2.83857e-05	5.07645e-05	3.73388e-05	2.37857e-05	1.88581e-05	-6.4923e-05	-6.60765e-05	-4.50658e-05	-1.27539e-05	9.41474e-05	2.8723e-05	1.38153e-06	0.000237442	5.06081e-05	-1.41055e-05	-4.24972e-05	6.58323e-06	-3.73687e-05	-0.000143602	0.000103219	3.87898e-05	2.72592e-05	2.76961e-05	-8.1968e-05	-1.16764e-05	-7.8537e-05	1.37788e-07
1.52955e-05	3.69807e-05	-1.36357e-05	1.64567e-05	2.51278e-05	3.76972e-05	3.70152e-05	2.41125e-05	1.8947e-05	-6.28143e-05	-6.87191e-05	-4.40118e-05	-1.27153e-05	9.47633e-05	3.37183e-05	2.05053e-07	0.000237147	5.05222e-05	-1.41752e-05	-4.2599e-05	6.58711e-06	-3.73209e-05	-0.000143621	0.000103738	3.70169e-05	2.77338e-05	2.73399e-05	-8.13337e-05	-1.1534e-05	-7.52955e-05	1.36241e-07
2.24342e-05	3.77288e-05	-9.9097e-06	1.52244e-05	2.65159e-05	2.7747e-05	3.65496e-05	2.34062e-05	1.83536e-05	-5.7551e-05	-6.14286e-05	-4.60234e-05	-1.2336e-05	9.49658e-05	2.88618e-05	-1.75391e-07	0.000237474	5.05773e-05	-1.41721e-05	-4.249e-05	6.52474e-06	-3.73807e-05	-0.000143629	0.000103542	3.34511e-05	2.89821e-05	2.78343e-05	-8.25203e-05	-1.12466e-05	-7.21234e-05	1.33778e-07
2.24204e-05	3.7652e-05	-9.92308e-06	1.51041e-05	2.64529e-05	2.87952e-05	3.66324e-05	2.34443e-05	1.84145e-05	-5.76209e-05	-6.24442e-05	-4.49702e-05	-1.23361e-05	9.38671e-05	2.9449e-05	-2.02111e-07	0.000237473	5.05753e-05	-1.41737e-05	-4.24301e-05	6.50617e-06	-3.73843e-05	-0.00014363	0.000103524	3.35853e-05	2.9092e-05	2.77605e-05	-8.25157e-05	-1.10415e-05	-7.25313e-05	1.33755e-07
1.47796e-05	3.76343e-05	-1.2442e-05	1.36576e-05	2.89468e-05	2.39644e-05	3.67904e-05	2.27135e-05	1.86358e-05	-5.99331e-05	-6.40295e-05	-4.5379e-05	-1.23629e-05	9.1824e-05	3.48872e-05	-1.29513e-06	0.000236941	4.96919e-05	-1.43273e-05	-4.24057e-05	1.06655e-05	-5.75195e-06	-0.000143685	0.000103498	3.26992e-05	2.94029e-05	2.71387e-05	-8.32353e-05	2.85787e-06	-7.24074e-05	1.32126e-07
1.70015e-05	3.76727e-05	-1.3078e-05	1.45266e-05	2.83329e-05	2.73408e-05	2.17694e-05	2.31612e-05	1.8588e-05	-5.89163e-05	-6.3654e-05	-4.55555e-05	-1.23666e-05	9.3093e-05	3.46465e-05	-1.19865e-06	0.000237298	5.00987e-05	-1.42759e-05	-4.25292e-05	7.44379e-06	-6.87269e-06	-0.000143669	0.000103495	3.28048e-05	2.93016e-05	2.71254e-05	-8.27992e-05	-2.46796e-06	-7.23496e-05	1.3167e-07
1.83239e-05	3.7588e-05	-1.26376e-05	1.45723e-05	2.70644e-05	2.34098e-05	2.23111e-05	2.38703e-05	1.85599e-05	-5.97283e-05	-6.36142e-05	-1.50015e-05	-1.2379e-05	9.49903e-05	6.26063e-06	1.33836e-08	0.000237292	5.05834e-05	-1.42112e-05	-4.25022e-05	6.84969e-06	-3.74483e-05	-0.000143636	0.000103507	3.14146e-05	2.86957e-05	2.7287e-05	-8.28355e-05	-1.08988e-05	-7.23013e-05	1.303e-07
1.86622e-05	3.76812e-05	-1.30881e-05	1.47542e-05	2.74223e-05	2.58701e-05	1.79432e-05	2.36398e-05	1.8528e-05	-5.89911e-05	-6.29442e-05	-1.62993e-05	-1.23876e-05	9.24535e-05	7.28634e-06	-7.94286e-08	0.000237175	5.05153e-05	-1.42015e-05	-4.24886e-05	6.64562e-06	-1.90244e-05	-0.000143658	0.000103464	3.17868e-05	2.89506e-05	2.72344e-05	-8.27365e-05	-1.00832e-05	-7.27076e-05	1.28647e-07
1.76707e-05	3.75776e-05	-1.33593e-05	1.46416e-05	2.81837e-05	2.48099e-05	2.13925e-05	2.35205e-05	1.8589e-05	-5.92817e-05	-6.30038e-05	-1.36048e-05	-1.2378e-05	9.27533e-05	6.7304e-06	-1.56622e-07	0.000237059	5.05126e-05	-1.42495e-05	-4.24963e-05	7.34439e-06	-1.57135e-05	-0.000143657	0.000103472	3.04394e-05	2.91747e-05	2.7208e-05	-8.28983e-05	-7.41015e-06	-7.24673e-05	1.28453e-07
1.76707e-05	3.75776e-05	-1.33593e-05	1.46416e-05	2.81837e-05	2.48099e-05	2.13925e-05	2.35205e-05	1.8589e-05	-5.92817e-05	-6.30038e-05	-1.36048e-05	-1.2378e-05	9.27533e-05	6.7304e-06	-1.56622e-07	0.000237059	5.05126e-05	-1.42495e-05	-4.24963e-05	7.34439e-06	-1.57135e-05	-0.000143657	0.000103472	3.04394e-05	2.91747e-05	2.7208e-05	-8.28983e-05	-7.41015e-06	-7.24673e-05	1.28453e-07
1.79395e-05	3.76077e-05	-1.36024e-05	1.46539e-05	2.79268e-05	2.50178e-05	1.95121e-05	2.35049e-05	1.86102e-05	-5.9075e-05	-6.27644e-05	-1.34983e-05	-1.23784e-05	9.27696e-05	5.08961e-06	5.37606e-08	0.000237102	5.04929e-05	-1.42431e-05	-4.2499e-05	6.94644e-06	-1.59498e-05	-0.00014367	0.00010347	3.11518e-05	2.90361e-05	2.72283e-05	-8.28786e-05	-7.72643e-06	-7.2479e-05	1.2838e-07
-5.81482e-07	3.76154e-05	-1.34032e-05	1.45939e-05	2.78756e-05	2.45745e-05	1.96821e-05	2.24368e-05	1.85739e-05	-5.90222e-05	-6.26905e-05	-1.34011e-05	-1.23852e-05	9.27694e-05	5.9432e-06	-3.15091e-08	0.000237103	4.87531e-05	-1.4241e-05	-4.24995e-05	6.97974e-06	-1.64937e-05	-0.00014367	0.000103513	3.13815e-05	2.90158e-05	2.72492e-05	-8.29186e-05	-8.27751e-06	-7.24898e-05	1.27861e-07
9.31635e-06	3.79238e-05	-1.34387e-05	1.46576e-05	2.77255e-05	2.48069e-05	1.96025e-05	2.29542e-05	1.46111e-05	-5.90969e-05	-6.28804e-05	-1.35564e-05	-1.23875e-05	9.28104e-05	5.75032e-06	3.00189e-09	0.000237116	4.94228e-05	-1.42328e-05	-4.25171e-05	7.12828e-06	-1.6644e-05	-0.000143656	9.99585e-05	3.12021e-05	3.07909e-05	2.32994e-05	-8.29003e-05	-8.42622e-06	-7.24722e-05	1.27153e-07
6.98733e-06	3.76281e-05	-1.33886e-05	1.46512e-05	2.78476e-05	2.48171e-05	1.95731e-05	2.29134e-05	7.20091e-06	-5.91167e-05	-6.28765e-05	-1.37672e-05	-1.23852e-05	9.27821e-05	6.06946e-06	3.34895e-07	0.00023711	4.93113e-05	-1.07335e-05	-4.22578e-05	7.06503e-06	-1.53608e-05	-0.000143664	0.00010056	3.10909e-05	2.92053e-05	2.47504e-05	-8.28725e-05	-8.31351e-06	-7.25003e-05	1.26863e-07
6.8171e-06	3.78146e-05	-1.33935e-05	1.47717e-05	2.78479e-05	2.47351e-05	1.95335e-05	2.30503e-05	1.03442e-05	-5.91089e-05	-6.28031e-05	-1.3824e-05	-1.23871e-05	9.28783e-05	6.08955e-06	2.44228e-07	0.00023711	4.92883e-05	-1.21284e-05	-4.24985e-05	7.15688e-06	-1.45801e-05	-0.000143653	0.000100238	3.11147e-05	2.94165e-05	2.10943e-05	-8.28421e-05	-8.36204e-06	-7.25168e-05	1.26749e-07
6.50691e-06	3.78337e-05	-1.34346e-05	1.47669e-05	2.78555e-05	2.4765e-05	1.47448e-05	2.31211e-05	1.09199e-05	-5.90515e-05	-6.27848e-05	-1.23636e-05	-1.23876e-05	9.28721e-05	5.64821e-06	9.22347e-07	0.000237112	4.92812e-05	-1.11281e-05	-4.24939e-05	7.08397e-06	-1.46114e-05	-0.000143596	0.000100566	3.10001e-05	2.94423e-05	2.19307e-05	-8.28667e-05	-8.30624e-06	-7.2557e-05	1.26613e-07
6.22478e-06	3.77845e-05	-1.34226e-05	1.47011e-05	2.78169e-05	2.47666e-05	1.59411e-05	2.31046e-05	1.33428e-05	-2.06226e-05	-6.27084e-05	-1.12226e-05	-1.23869e-05	9.28274e-05	5.64138e-06	7.34919e-07	0.000237109	4.91875e-05	-1.09774e-05	-4.24984e-05	7.04709e-06	-1.53631e-05	-0.000143584	0.000100668	3.10564e-05	2.92336e-05	2.17912e-05	-8.28825e-05	-8.40307e-06	-7.2499e-05	1.23595e-07
6.90637e-06	3.78377e-05	-1.34091e-05	1.07921e-05	2.18489e-05	2.4789e-05	1.66081e-05	2.3067e-05	1.19857e-05	-3.00788e-05	-6.2819e-05	-1.22176e-05	-1.2389e-05	9.2854e-05	5.7887e-06	5.5041e-07	0.000237116	4.92757e-05	-1.13413e-05	-4.24791e-05	7.12642e-06	-1.32156e-05	-0.000141722	0.000100668	3.10777e-05	2.94683e-05	2.1512e-05	-8.28549e-05	-8.27156e-06	-7.00635e-05	1.22798e-07
7.12663e-06	3.77924e-05	-1.3415e-05	1.51697e-05	2.51518e-06	2.47863e-05	1.71862e-05	2.36475e-05	1.18167e-05	-2.74537e-05	-6.29696e-05	-1.22731e-05	-1.23887e-05	9.28434e-05	5.73571e-06	7.20642e-07	0.00023709	4.91311e-05	-1.1665e-05	-3.88666e-05	8.50163e-06	-8.78425e-06	-0.000143594	0.000100564	3.21418e-05	2.95229e-05	2.17996e-05	-8.284e-05	-8.33804e-06	-6.53889e-05	1.21922e-07
6.85533e-06	3.78026e-05	-1.342e-05	1.22376e-05	8.69289e-06	2.47738e-05	1.69427e-05	2.34188e-05	1.21291e-05	-2.90431e-05	-6.27027e-05	-1.16126e-05	-1.23884e-05	9.28429e-05	5.72973e-06	1.10859e-06	0.000237105	4.9173e-05	-1.09212e-05	-4.10178e-05	8.09868e-06	-1.27585e-05	-0.000143535	0.00010009	3.16956e-05	2.94499e-05	2.17534e-05	-8.28226e-05	-8.35284e-06	-1.35216e-05	1.1794e-07
6.93225e-06	3.78185e-05	-1.34262e-05	9.49875e-06	5.46069e-06	2.47686e-05	1.71752e-05	2.35175e-05	1.1936e-05	-2.71126e-05	-6.25806e-05	-1.18758e-05	-1.23888e-05	9.28266e-05	5.66439e-06	1.59791e-06	0.000237103	4.92038e-05	-1.04115e-05	-3.98758e-05	7.4541e-06	-1.03328e-05	-0.000143405	9.97673e-05	3.13882e-05	2.94709e-05	2.1817e-05	-8.28462e-05	-8.62219e-06	-5.66966e-06	1.17298e-07
6.92586e-06	3.78177e-05	-1.34246e-05	9.29638e-06	8.76884e-06	2.4769e-05	1.71108e-05	2.34122e-05	1.19682e-05	-2.71455e-05	-6.26118e-05	-1.19218e-05	-1.23882e-05	9.28264e-05	5.67482e-06	1.52158e-06	0.000237104	4.92009e-05	-1.06956e-05	-4.01338e-05	7.33215e-06	-1.0966e-05	-0.00014327	9.99255e-05	3.1324e-05	2.44834e-05	2.18199e-05	-8.28414e-05	-8.61884e-06	-7.16447e-06	1.17118e-07
7.0266e-06	3.78089e-05	-1.34283e-05	8.01658e-06	7.56448e-06	2.47672e-05	1.71632e-05	2.33798e-05	1.20553e-05	-2.78814e-05	-6.26055e-05	-1.18887e-05	-1.23882e-05	9.28259e-05	5.66711e-06	1.41792e-06	0.000237102	4.91918e-05	-1.04599e-05	-3.99304e-05	7.46769e-06	-1.07729e-05	-0.000143183	9.97532e-05	3.12945e-05	2.2912e-05	2.18264e-05	-8.28396e-05	-8.76629e-06	-7.27317e-06	1.16961e-07
6.95778e-06	3.8869e-05	-1.34211e-05	9.45414e-06	7.87869e-06	2.47667e-05	1.70543e-05	2.3125e-05	1.20503e-05	-2.59495e-05	-6.26535e-05	-1.18214e-05	-1.30256e-05	9.28572e-05	5.68762e-06	1.47122e-06	0.000237103	4.91915e-05	-1.02278e-05	-4.00121e-05	7.46276e-06	-1.15074e-05	-0.000104159	9.98575e-05	3.12536e-05	2.39629e-05	2.18296e-05	-8.28645e-05	-8.56683e-06	-9.32225e-06	1.07446e-07
6.27882e-06	3.83369e-05	-1.79546e-05	9.61027e-06	7.65605e-06	2.47653e-05	1.71175e-05	2.23717e-05	1.2253e-05	-2.54387e-05	-6.26287e-05	-1.18227e-05	-1.26574e-05	9.28821e-05	6.27033e-06	2.40817e-06	6.1803e-05	4.91824e-05	-1.04039e-05	-3.99793e-05	7.46017e-06	-1.7351e-05	-0.000131594	9.89322e-05	3.14464e-05	2.55081e-05	2.18184e-05	-3.82715e-05	-8.79626e-06	-7.07689e-06	5.61952e-08
6.56756e-06	4.02602e-05	-1.42529e-05	9.51694e-06	7.61946e-06	2.47657e-05	1.71235e-05	2.186e-05	1.24169e-05	-2.63519e-05	-6.26445e-05	-1.18914e-05	-1.32251e-05	9.28558e-05	6.48299e-06	1.59711e-06	5.04841e-05	4.91907e-05	-9.87731e-06	-3.99681e-05	7.45985e-06	-1.22452e-05	-0.00011941	9.94859e-05	3.14855e-05	2.49935e-05	2.1818e-05	-3.03551e-05	-8.65743e-06	-8.70937e-06	5.13456e-08
6.26328e-06	4.20311e-05	-1.426e-05	9.59014e-06	7.62962e-06	2.47639e-05	1.70638e-05	2.14552e-05	1.26022e-05	-2.52367e-05	-6.2639e-05	-1.18707e-05	-1.28434e-05	9.29976e-05	6.24931e-06	1.69138e-06	2.67286e-05	4.91907e-05	-1.00987e-05	-4.00088e-05	7.48342e-06	-1.41759e-05	-0.000116279	9.92381e-05	3.14203e-05	2.49272e-05	2.18239e-05	-4.85768e-05	-8.62023e-06	-8.26006e-06	5.02898e-08
6.54605e-06	4.07852e-05	-1.4252e-05	9.55861e-06	7.65374e-06	2.47654e-05	1.70674e-05	2.27596e-05	9.97393e-06	-2.57534e-05	-6.26423e-05	-1.18956e-05	-1.25088e-05	9.2893e-05	5.92244e-06	1.67908e-06	4.39532e-05	4.91798e-05	-1.12577e-05	-4.00411e-05	7.46625e-06	-1.44877e-05	-0.000117912	8.73244e-05	3.13821e-05	2.46648e-05	2.18199e-05	-3.57981e-05	-8.65828e-06	-7.89282e-06	4.84967e-08
6.44116e-06	4.20485e-05	-1.3862e-05	9.49745e-06	7.85353e-06	2.47673e-05	1.70434e-05	2.24985e-05	1.05748e-05	-2.42903e-05	-6.26491e-05	-1.5563e-05	-1.2983e-05	9.29511e-05	6.19011e-06	1.36861e-05	3.57574e-05	4.91908e-05	-1.11972e-05	-4.00884e-05	7.4732e-06	-1.51564e-05	-0.000109235	9.08918e-05	3.13647e-05	2.39164e-05	2.1819e-05	-3.4341e-05	-8.79202e-06	-7.68677e-06	4.67241e-08
6.3942e-06	3.47565e-05	-1.39668e-05	9.59836e-06	8.03798e-06	2.47422e-05	1.70317e-05	2.23476e-05	1.13877e-05	-2.54013e-05	-6.26468e-05	-1.19859e-05	-1.27442e-05	9.2926e-05	6.16909e-06	3.49095e-06	3.72204e-05	4.91875e-05	-1.14304e-05	-4.02254e-05	7.46006e-06	-1.34287e-05	-0.000111576	8.90704e-05	3.13647e-05	2.46976e-05	2.18182e-05	-3.37192e-05	-8.68898e-06	-7.97417e-06	4.62114e-08
6.62671e-06	2.84029e-05	-1.38686e-05	9.58926e-06	7.90751e-06	2.47479e-05	1.70424e-05	2.23103e-05	1.01025e-05	-2.49002e-05	-6.26476e-05	-1.2526e-05	-1.29114e-05	9.29142e-05	6.83565e-06	5.54527e-06	3.54498e-05	4.97877e-05	-1.21567e-05	-4.02926e-05	7.48547e-06	-1.42182e-05	-0.000111003	8.72906e-05	3.13663e-05	2.44387e-05	2.18175e-05	-2.46658e-05	-8.71952e-06	-8.36679e-06	4.47969e-08
6.74776e-06	2.81302e-05	-1.40472e-05	9.54658e-06	7.86334e-06	2.47689e-05	1.7003e-05	2.24195e-05	1.01574e-05	-2.49242e-05	-6.26496e-05	-1.2768e-05	-1.28268e-05	9.29172e-05	6.89059e-06	4.17014e-06	3.64339e-05	4.91784e-05	-1.16631e-05	-4.01791e-05	7.49721e-06	-1.42927e-05	-0.000111186	8.584e-05	3.13712e-05	2.43024e-05	2.18104e-05	-2.00972e-05	-8.65869e-06	-9.10663e-06	4.43677e-08
6.54907e-06	3.04795e-05	-1.40308e-05	9.5554e-06	7.84416e-06	2.52337e-05	1.66213e-05	2.23627e-05	1.00981e-05	-2.48023e-05	-6.26383e-05	-1.22948e-05	-1.22588e-05	9.25355e-05	6.68117e-06	4.28846e-06	3.58702e-05	2.20886e-05	-1.13126e-05	-4.02758e-05	7.65122e-06	-1.42664e-05	-0.000111186	8.52934e-05	3.13709e-05	1.48276e-05	2.09197e-05	-2.45853e-05	-8.67948e-06	-8.25802e-06	4.21162e-08
6.5912e-06	2.95968e-05	-1.45046e-05	8.10564e-06	7.6782e-06	2.43629e-05	1.69357e-05	2.24029e-05	9.85704e-06	-2.48927e-05	-6.25555e-05	-1.24836e-05	-1.21555e-05	6.27465e-05	6.6932e-06	4.81487e-06	3.5813e-05	3.07495e-05	-1.12922e-05	-4.036e-05	7.51382e-06	-1.42684e-05	-0.000111436	8.57523e-05	3.13706e-05	1.70652e-05	2.10422e-05	-2.54937e-05	-8.69643e-06	-8.26191e-06	3.81033e-08
6.57752e-06	2.92382e-05	-1.50681e-05	4.64205e-06	7.8088e-06	2.42038e-05	1.69817e-05	2.23451e-05	9.97459e-06	-2.49714e-05	-5.96774e-05	-1.26383e-05	-1.23364e-05	6.30226e-05	6.9424e-06	5.1786e-06	3.57991e-05	2.42131e-05	-1.17047e-05	-4.03435e-05	7.54061e-06	-1.4283e-05	-0.000111431	8.59865e-05	3.13709e-05	1.81312e-05	2.12129e-05	-2.26478e-05	-8.68353e-06	-8.71255e-06	3.73553e-08
6.55312e-06	2.98679e-05	-1.45362e-05	3.97784e-06	7.83366e-06	1.81591e-05	1.6921e-05	2.23231e-05	9.93081e-06	-2.49258e-05	-6.06921e-05	-1.26521e-05	-1.23148e-05	5.6527e-05	6.90085e-06	4.81517e-06	3.58899e-05	2.36327e-05	-1.13608e-05	-4.02096e-05	7.49898e-06	-1.42532e-05	-0.000111475	8.53531e-05	3.13715e-05	2.21596e-05	2.15688e-05	-2.07135e-05	-8.6804e-06	-8.49205e-06	3.63998e-08
6.35233e-06	2.95063e-05	-1.43441e-05	5.36436e-06	7.14924e-06	2.06177e-05	1.68115e-05	2.23756e-05	9.91076e-06	-2.48964e-05	-6.25348e-05	-1.20293e-05	-1.22219e-05	3.04605e-05	6.8654e-06	5.07139e-06	3.60578e-05	1.9773e-05	-1.14839e-05	-2.47132e-05	7.48784e-06	-1.38525e-05	-0.000111455	8.66049e-05	3.1365e-05	2.20129e-05	2.12387e-05	-2.24595e-05	-8.85873e-06	-8.47995e-06	3.35069e-08
4.33015e-06	2.9685e-05	-1.45703e-05	5.93598e-06	7.14815e-06	2.35936e-05	1.71919e-05	2.25146e-05	9.92495e-06	-2.49253e-05	-6.08655e-05	-1.22515e-05	-1.22499e-05	3.3526e-05	6.84937e-06	4.62317e-06	3.61345e-05	2.50564e-05	-1.12866e-05	-2.7616e-05	7.43921e-06	-1.2103e-05	-0.000107352	8.59077e-05	3.14304e-05	2.06587e-05	2.13051e-05	-2.27969e-05	-8.78622e-06	-8.55188e-06	3.29432e-08
6.03434e-06	2.98167e-05	-1.45876e-05	5.26949e-06	7.6911e-06	1.30423e-06	1.75439e-05	2.24791e-05	9.91867e-06	-2.49027e-05	-5.63142e-05	-1.2367e-05	-1.19933e-05	3.38386e-05	6.85683e-06	4.69875e-06	3.59064e-05	2.4247e-05	-1.12261e-05	-2.51839e-05	2.85023e-06	-1.25072e-05	-0.000110051	8.58214e-05	3.17413e-05	2.20251e-05	2.1195e-05	-2.26159e-05	-1.04755e-05	-6.76517e-06	3.23281e-08
5.75334e-06	2.97886e-05	-1.46846e-05	5.33177e-06	6.90369e-06	1.7091e-05	1.48912e-05	2.25371e-05	9.90643e-06	-2.62395e-05	-6.06042e-05	-1.1347e-05	-1.20562e-05	3.28395e-05	6.84318e-06	4.5208e-06	8.35329e-06	2.4415e-05	-1.13051e-05	-2.56293e-05	4.19867e-06	-1.19633e-05	-0.000102077	8.57837e-05	3.242e-05	2.22065e-05	2.13909e-05	-2.26329e-05	-8.86226e-06	-8.37643e-06	3.01658e-08
5.79843e-06	2.97403e-05	-1.46177e-05	5.64645e-06	7.32893e-06	6.76973e-06	1.6992e-05	2.24572e-05	9.92557e-06	-2.49752e-05	-6.1067e-05	-1.04145e-05	-1.22348e-05	3.36465e-05	6.83577e-06	4.62797e-06	1.83712e-05	2.30786e-05	-1.14232e-05	-2.58569e-05	7.01167e-06	-1.66572e-05	-0.000106661	6.95594e-05	3.1926e-05	2.18058e-05	2.12522e-05	-2.2713e-05	-8.22384e-06	-8.46609e-06	2.87786e-08
-7.44123e-08	2.96832e-05	-1.45707e-05	5.57898e-06	7.03463e-06	1.86667e-05	1.64423e-05	2.24536e-05	9.92478e-06	-2.52901e-05	-5.96195e-05	-8.95695e-06	-1.22269e-05	3.32614e-05	6.82808e-06	4.66849e-06	1.91742e-05	2.29938e-05	-1.16088e-05	-2.532e-05	9.99234e-06	-1.25882e-05	-0.000103566	5.87021e-05	3.18629e-05	2.17155e-05	2.13243e-05	-2.27e-05	-5.23593e-06	-8.23786e-06	2.66486e-08
2.36575e-06	2.97252e-05	-1.4602e-05	5.67766e-06	7.02379e-06	1.33017e-05	1.65806e-05	2.25135e-05	9.92414e-06	-2.53575e-05	-5.90028e-05	-1.06985e-05	-1.21513e-05	3.36714e-05	6.83329e-06	4.68293e-06	1.54705e-05	2.36891e-05	-1.14699e-05	-2.52905e-05	1.03419e-05	-1.38975e-05	-0.000103114	5.60733e-05	3.19587e-05	2.17542e-05	2.1402e-05	-2.27444e-05	-2.60893e-06	-7.92875e-06	2.6018e-08
7.55964e-06	2.99284e-05	-1.4613e-05	5.83236e-06	8.65768e-06	1.44001e-05	1.66336e-05	2.23995e-05	9.92574e-06	-7.43681e-06	-5.92767e-05	-8.6264e-06	-1.19732e-05	3.39376e-05	6.8202e-06	4.30628e-06	1.71894e-05	2.31294e-05	-1.14814e-05	-2.22017e-05	1.05281e-05	-1.41564e-05	-7.35942e-05	5.78455e-05	3.08741e-05	2.16225e-05	2.13489e-05	-2.2285e-05	-1.75845e-06	-8.02289e-06	2.03325e-08
6.46606e-06	2.98601e-05	-1.46108e-05	5.80856e-06	7.61148e-06	1.4786e-05	1.66315e-05	2.24268e-05	9.92546e-06	-1.24029e-06	-5.92788e-05	-8.43314e-06	-1.2016e-05	3.38733e-05	6.81755e-06	4.2811e-06	1.73413e-05	2.31357e-05	-1.14793e-05	-2.16947e-05	8.66986e-06	-1.41351e-05	-7.40778e-05	5.8068e-05	3.11528e-05	2.16782e-05	2.13626e-05	-2.24771e-05	-2.5444e-06	-7.95747e-06	2.03231e-08
5.66621e-06	2.98908e-05	-1.45863e-05	4.97433e-06	3.04497e-06	1.25703e-05	1.65227e-05	2.24046e-05	9.92587e-06	-1.00372e-05	-4.71571e-05	-8.75195e-06	-1.20454e-05	3.38642e-05	6.8196e-06	4.28769e-06	1.70206e-05	2.31406e-05	-1.1525e-05	-2.30116e-05	1.0205e-05	-1.65314e-05	-7.59808e-05	3.08773e-05	2.96581e-05	2.16338e-05	2.13482e-05	-2.26748e-05	-1.20868e-07	-8.00367e-06	1.69348e-08
5.66621e-06	2.98908e-05	-1.45863e-05	4.97433e-06	3.04497e-06	1.25703e-05	1.65227e-05	2.24046e-05	9.92587e-06	-1.00372e-05	-4.71571e-05	-8.75195e-06	-1.20454e-05	3.38642e-05	6.8196e-06	4.28769e-06	1.70206e-05	2.31406e-05	-1.1525e-05	-2.30116e-05	1.0205e-05	-1.65314e-05	-7.59808e-05	3.08773e-05	2.96581e-05	2.16338e-05	2.13482e-05	-2.26748e-05	-1.20868e-07	-8.00367e-06	1.69348e-08
5.80789e-06	2.98482e-05	-1.45898e-05	4.68105e-06	4.12746e-06	1.33936e-05	1.65065e-05	2.24064e-05	9.92596e-06	-6.52058e-06	-4.58581e-05	-8.71133e-06	-1.20784e-05	3.38035e-05	6.81925e-06	4.74379e-06	1.63503e-05	2.31703e-05	-1.15367e-05	-2.19517e-05	9.61181e-06	-1.46107e-05	-7.56621e-05	3.19169e-05	2.93314e-05	2.16415e-05	2.13498e-05	-2.25739e-05	2.30841e-06	-7.95698e-06	1.6639e-08
5.62642e-06	2.95789e-05	-9.68061e-06	5.55604e-06	5.16201e-06	1.34719e-05	1.65183e-05	2.24206e-05	9.92566e-06	-4.85646e-06	-4.60632e-05	-8.53454e-06	-1.20951e-05	3.25052e-05	6.81841e-06	4.60088e-06	1.63075e-05	2.31855e-05	-1.15468e-05	-2.24199e-05	9.40421e-06	-1.45041e-05	-7.56783e-05	3.14017e-05	2.97059e-05	2.16341e-05	2.13523e-05	-2.25013e-05	-2.97369e-07	-7.99718e-06	1.64304e-08
5.86036e-06	2.96848e-05	-1.10547e-05	5.43512e-06	5.09968e-06	1.35473e-05	1.65241e-05	1.81741e-05	1.0047e-05	-5.19409e-06	-4.61319e-05	-8.61943e-06	-1.20783e-05	3.32921e-05	7.09376e-06	4.61343e-06	1.6663e-05	2.31734e-05	-1.16925e-05	-2.25825e-05	9.07489e-06	-1.43605e-05	-7.56024e-05	3.17074e-05	2.87597e-05	2.16383e-05	2.13511e-05	-2.25081e-05	3.25565e-07	-7.98705e-06	1.63291e-08
5.6663e-06	2.96409e-05	-1.08376e-05	5.143e-06	5.19007e-06	1.32229e-05	1.65214e-05	1.78539e-05	9.9431e-06	-5.70369e-06	-4.56837e-05	-8.75064e-06	-1.20844e-05	3.31337e-05	6.86089e-06	4.58259e-06	1.63309e-05	2.31542e-05	-1.16195e-05	-2.25124e-05	9.18772e-06	-1.42997e-05	-7.53022e-05	3.2136e-05	2.91237e-05	2.16409e-05	2.13511e-05	-2.24863e-05	5.13752e-07	-7.98081e-06	1.62337e-08
5.54516e-06	1.60069e-05	-1.10897e-05	5.14873e-06	5.08401e-06	1.3399e-05	1.65195e-05	1.82586e-05	9.63355e-06	-5.23514e-06	-4.64453e-05	-8.57682e-06	-1.20791e-05	3.23996e-05	6.90488e-06	3.37364e-06	1.63509e-05	2.34041e-05	-1.15561e-05	-2.27783e-05	9.24552e-06	-1.47677e-05	-7.56013e-05	2.45995e-05	2.89137e-05	2.16394e-05	2.20054e-05	-2.2526e-05	2.48834e-06	-7.99767e-06	1.53116e-08
5.62515e-06	1.48518e-05	-1.13348e-05	5.21708e-06	5.33247e-06	1.33621e-05	1.65281e-05	1.78457e-05	7.45126e-06	-4.75699e-06	-4.59936e-05	-8.78866e-06	-1.20254e-05	3.28813e-05	7.07015e-06	4.32485e-06	1.08687e-05	2.41733e-05	-1.15828e-05	-2.25923e-05	9.40698e-06	-1.554e-05	-7.55794e-05	1.87584e-05	2.90531e-05	2.16341e-05	2.15611e-05	-2.25477e-05	3.05148e-06	-7.97249e-06	1.48713e-08
5.60544e-06	1.82665e-05	-1.13353e-05	5.22824e-06	5.48186e-06	1.33262e-05	1.65201e-05	1.80327e-05	8.45051e-06	-5.01972e-06	-4.61283e-05	-8.71178e-06	-1.20358e-05	3.1249e-05	6.98211e-06	3.81495e-06	1.20911e-05	1.10642e-05	-1.1594e-05	-2.28122e-05	9.37666e-06	-1.52869e-05	-7.55823e-05	2.17962e-05	2.90381e-05	2.16637e-05	2.18706e-05	-2.25406e-05	4.88275e-06	-7.97204e-06	1.46308e-08
5.59416e-06	1.62184e-05	-1.14781e-05	5.22929e-06	5.40168e-06	1.33542e-05	1.65374e-05	1.82095e-05	8.56171e-06	-4.79753e-06	-4.624e-05	-8.74584e-06	-1.20509e-05	3.14571e-05	7.00001e-06	3.71461e-06	1.19969e-05	1.38582e-05	-1.1591e-05	-2.27185e-05	9.37529e-06	-1.5424e-05	-7.55468e-05	1.81148e-05	2.91579e-05	2.07222e-05	2.16462e-05	-2.25453e-05	2.64471e-06	-7.60915e-06	1.44436e-08
5.57718e-06	1.63478e-05	-1.13013e-05	5.20406e-06	5.63414e-06	1.35374e-05	1.68408e-05	1.82432e-05	8.03264e-06	-5.01159e-06	-4.46035e-05	-8.56538e-06	1.2358e-06	3.12724e-05	7.03718e-06	3.84981e-06	1.4131e-05	1.65867e-05	-1.15156e-05	-2.27811e-05	9.40419e-06	-1.46872e-05	-5.38576e-05	2.00287e-05	2.89343e-05	2.16106e-05	2.1834e-05	-2.25785e-05	2.75031e-06	-5.30563e-06	1.15397e-08
5.67971e-06	1.71433e-05	-1.13053e-05	5.21175e-06	5.58328e-06	1.34414e-05	1.66231e-05	1.82197e-05	7.98682e-06	-2.89068e-06	-4.54899e-05	-8.64712e-06	-2.61629e-06	3.13045e-05	7.02418e-06	3.74833e-06	1.28988e-05	1.19611e-05	-1.15457e-05	-2.26482e-05	9.291e-06	-1.51902e-05	-5.50854e-05	1.67577e-05	2.90015e-05	2.16077e-05	2.17862e-05	-2.25394e-05	3.67522e-06	-6.22342e-06	1.14986e-08
5.60509e-06	1.69083e-05	-1.12438e-05	5.20559e-06	5.89962e-06	1.34932e-05	1.70625e-05	1.71236e-05	7.85291e-06	-4.74842e-06	-4.39809e-05	-8.69196e-06	4.02004e-06	3.13667e-05	7.01953e-06	3.31471e-06	1.36561e-05	1.56181e-05	-1.14371e-05	-2.27269e-05	9.36896e-06	-1.45782e-05	-5.1409e-05	1.88037e-05	2.89454e-05	2.16162e-05	2.17332e-05	-2.2617e-05	2.63725e-06	-6.26712e-06	1.11361e-08
5.60201e-06	1.66601e-05	-1.12988e-05	5.20802e-06	5.78798e-06	1.35137e-05	1.68716e-05	1.74778e-05	8.16419e-06	-4.75752e-06	-4.41579e-05	-8.6225e-06	-1.7403e-06	3.13633e-05	7.02401e-06	3.55824e-06	1.36938e-05	1.36177e-05	-1.15057e-05	-2.27405e-05	9.38122e-06	-1.48296e-05	-5.08994e-05	1.10004e-05	2.89644e-05	2.15736e-05	2.17611e-05	-2.25769e-05	3.05712e-06	-6.53026e-06	1.0814e-08
5.60077e-06	1.66576e-05	-1.13169e-05	5.20812e-06	5.78137e-06	1.35137e-05	1.68583e-05	1.70962e-05	8.15851e-06	-4.72683e-06	-4.41408e-05	-8.62773e-06	-1.70524e-06	3.13631e-05	7.02348e-06	3.48097e-06	1.36546e-05	1.28992e-05	-1.15064e-05	-2.27338e-05	9.37864e-06	-1.47686e-05	-5.1007e-05	1.11748e-05	2.89648e-05	2.15832e-05	2.17738e-05	-2.25774e-05	3.4531e-06	-6.45738e-06	1.07933e-08
5.60785e-06	1.66254e-05	-1.13205e-05	5.20818e-06	5.64844e-06	1.34842e-05	1.6884e-05	1.64647e-05	7.41664e-06	-4.72385e-06	-4.41364e-05	-8.63085e-06	-3.18376e-07	3.1357e-05	7.02588e-06	3.47355e-06	1.35943e-05	8.93125e-06	-1.15091e-05	-2.27472e-05	9.37134e-06	-1.46793e-05	-5.11665e-05	9.43244e-06	2.89777e-05	2.15867e-05	2.17649e-05	-2.25948e-05	3.16708e-06	-6.38967e-06	1.06432e-08
5.60753e-06	1.66212e-05	-1.13166e-05	5.20818e-06	5.64843e-06	1.34818e-05	1.68857e-05	1.64639e-05	7.41649e-06	-4.7233e-06	-4.41364e-05	-8.63084e-06	-3.17705e-07	3.1357e-05	7.02588e-06	3.47414e-06	1.35943e-05	8.93122e-06	-1.15091e-05	-2.27473e-05	9.37134e-06	-1.46793e-05	-5.11419e-05	9.29589e-06	2.89776e-05	2.15867e-05	2.17649e-05	-2.25976e-05	3.16561e-06	-6.64011e-06	1.06412e-08
5.61422e-06	1.68279e-05	-1.16368e-05	5.79587e-06	6.73011e-06	1.34875e-05	1.3448e-05	1.62042e-05	7.76078e-06	-4.72815e-06	-4.23407e-05	-8.63289e-06	-8.86236e-07	3.07783e-05	7.22702e-06	3.41359e-06	1.35741e-05	1.06773e-05	-1.14187e-05	-2.27329e-05	9.37034e-06	-1.47935e-05	-5.11577e-05	5.8704e-06	5.15098e-06	2.14529e-05	4.36521e-06	-2.30329e-05	3.01892e-06	-6.82646e-06	9.11185e-09
5.61422e-06	1.68279e-05	-1.16368e-05	5.79587e-06	6.73011e-06	1.34875e-05	1.3448e-05	1.62042e-05	7.76078e-06	-4.72815e-06	-4.23407e-05	-8.63289e-06	-8.86236e-07	3.07783e-05	7.22702e-06	3.41359e-06	1.35741e-05	1.06773e-05	-1.14187e-05	-2.27329e-05	9.37034e-06	-1.47935e-05	-5.11577e-05	5.8704e-06	5.15098e-06	2.14529e-05	4.36521e-06	-2.30329e-05	3.01892e-06	-6.82646e-06	9.11185e-09
5.61342e-06	1.68279e-05	-1.16269e-05	5.74121e-06	6.61323e-06	1.35818e-05	1.35623e-05	1.63192e-05	7.70455e-06	-4.7222e-06	-4.23321e-05	-8.6359e-06	-1.06376e-06	3.08141e-05	7.18371e-06	3.3647e-06	1.35734e-05	1.07157e-05	-1.13872e-05	-2.27331e-05	9.3713e-06	-1.47945e-05	-5.11692e-05	6.27121e-06	5.78287e-07	2.12657e-05	4.83711e-06	-2.30122e-05	3.02513e-06	-6.67452e-06	9.09217e-09
5.61325e-06	1.68436e-05	-1.15695e-05	5.77663e-06	6.34991e-06	1.36235e-05	1.35357e-05	1.63212e-05	7.73726e-06	-4.71412e-06	-4.23761e-05	-8.63682e-06	-1.05155e-06	3.08554e-05	7.16815e-06	3.36801e-06	1.35739e-05	1.08798e-05	-1.1342e-05	-2.2733e-05	9.37142e-06	-1.47962e-05	-5.1161e-05	6.43767e-06	1.93952e-06	2.10032e-05	2.87012e-06	-2.29977e-05	3.03816e-06	-6.60634e-06	9.07486e-09
5.61966e-06	1.68413e-05	-1.15734e-05	5.75637e-06	6.52288e-06	1.35836e-05	1.36194e-05	1.38319e-05	7.75928e-06	-4.71587e-06	-4.23226e-05	-8.65938e-06	-9.91562e-07	3.09415e-05	6.93481e-06	3.36553e-06	1.35775e-05	1.0807e-05	-1.13274e-05	-2.2659e-05	9.37216e-06	-1.47992e-05	-5.1172e-05	6.11122e-06	1.44217e-06	2.12786e-05	4.65897e-06	-2.29816e-05	3.05813e-06	-6.5228e-06	9.01484e-09
5.61793e-06	1.67484e-05	-1.16251e-05	5.66371e-06	5.58359e-06	1.36037e-05	1.35928e-05	1.27568e-05	7.76905e-06	-4.70044e-06	-4.2321e-05	-8.64889e-06	-1.72315e-06	3.05379e-05	6.76934e-06	3.33391e-06	1.35694e-05	1.07262e-05	-1.12917e-05	-2.26922e-05	9.56495e-06	-1.47943e-05	-5.1173e-05	5.8888e-06	1.78214e-06	2.11535e-05	9.32713e-07	-2.3038e-05	4.43006e-06	-6.68096e-06	8.93568e-09
5.64226e-06	1.67734e-05	-1.15913e-05	5.70718e-06	4.69116e-06	1.36026e-05	1.34863e-05	1.32514e-05	7.78022e-06	-4.7319e-06	-4.23515e-05	-8.64336e-06	-1.22064e-06	3.08225e-05	7.12299e-06	3.34213e-06	1.3558e-05	1.17749e-06	-1.13201e-05	-2.2717e-05	9.34372e-06	-1.47915e-05	-5.11718e-05	6.05821e-06	2.11932e-06	1.62018e-05	4.22278e-06	-2.30995e-05	4.34656e-06	-6.49128e-06	8.67953e-09
5.65541e-06	1.68147e-05	-1.09979e-05	5.7445e-06	4.39181e-06	1.20916e-05	1.35037e-05	1.4249e-05	7.75704e-06	-4.84609e-06	-4.23316e-05	-8.90267e-06	-1.21269e-06	3.09462e-05	5.14351e-06	3.35483e-06	1.34723e-05	5.41241e-06	-1.13029e-05	-2.27197e-05	9.47403e-06	-1.48217e-05	-4.92563e-05	6.10171e-06	2.59135e-06	1.81e-05	2.55328e-06	-9.56395e-06	3.71566e-06	-6.59864e-06	8.08854e-09
5.63403e-06	1.68006e-05	-1.15912e-05	5.73829e-06	4.77515e-06	1.36148e-05	1.3536e-05	1.29661e-05	7.7891e-06	-4.59401e-06	-4.23457e-05	-8.50522e-06	-1.2221e-06	3.08716e-05	3.03985e-06	3.37915e-06	1.28132e-05	3.34405e-06	-1.13284e-05	-2.2714e-05	9.39612e-06	-1.48084e-05	-4.8987e-05	5.9979e-06	2.61916e-06	1.70479e-05	3.91245e-06	-1.13024e-05	3.70384e-06	-6.63784e-06	8.0245e-09
5.63403e-06	1.68006e-05	-1.15912e-05	5.73829e-06	4.77515e-06	1.36148e-05	1.3536e-05	1.29661e-05	7.7891e-06	-4.59401e-06	-4.23457e-05	-8.50522e-06	-1.2221e-06	3.08716e-05	3.03985e-06	3.37915e-06	1.28132e-05	3.34405e-06	-1.13284e-05	-2.2714e-05	9.39612e-06	-1.48084e-05	-4.8987e-05	5.9979e-06	2.61916e-06	1.70479e-05	3.91245e-06	-1.13024e-05	3.70384e-06	-6.63784e-06	8.0245e-09
5.67385e-06	1.6808e-05	-9.70572e-06	4.92264e-06	5.51872e-06	1.28355e-05	1.35173e-05	1.38519e-05	6.64176e-06	-5.02802e-06	-4.23617e-05	-3.3907e-06	-1.23672e-06	3.08788e-05	4.73319e-06	3.41394e-06	1.30102e-05	4.2351e-06	-1.13257e-05	-2.27657e-05	9.38997e-06	-1.49254e-05	-4.57938e-05	6.01599e-06	2.5942e-06	1.54198e-05	4.78111e-06	-1.06957e-05	3.58096e-06	-6.60873e-06	7.58363e-09
5.65472e-06	1.68077e-05	-1.05087e-05	4.78307e-06	4.99991e-06	1.26255e-05	1.3521e-05	1.30046e-05	6.89209e-06	-4.76529e-06	-4.23435e-05	-2.44925e-06	-1.22909e-06	3.0878e-05	4.13755e-06	3.37736e-06	1.31078e-05	3.80096e-06	-1.13203e-05	-2.27691e-05	9.39675e-06	-1.50402e-05	-4.542e-05	6.00816e-06	2.65359e-06	1.58633e-05	5.01459e-06	-1.10332e-05	3.49158e-06	-6.6085e-06	7.54464e-09
5.6597e-06	1.6804e-05	-1.02871e-05	5.11211e-06	5.26015e-06	1.2618e-05	1.35076e-05	1.39458e-05	6.61319e-06	-5.04733e-06	-4.23399e-05	-2.823e-06	-1.22155e-06	3.08871e-05	5.37798e-06	3.40193e-06	1.30856e-05	3.76036e-06	-5.38067e-06	-2.27483e-05	9.39044e-06	-1.4993e-05	-4.56623e-05	6.02856e-06	2.62826e-06	1.53637e-05	4.74114e-06	-1.06882e-05	3.54924e-06	-6.60024e-06	7.47804e-09
5.6559e-06	1.66142e-05	-1.05068e-05	4.88567e-06	5.04308e-06	1.27131e-05	1.35065e-05	1.3521e-05	6.77355e-06	-4.86371e-06	-4.23492e-05	-3.33147e-06	-1.23266e-06	3.0879e-05	4.66527e-06	3.40154e-06	1.30896e-05	3.79925e-06	-6.29134e-06	-2.2763e-05	9.39354e-06	-1.50614e-05	-4.54217e-05	6.01582e-06	2.62833e-06	1.53258e-05	4.80667e-06	-1.06508e-05	3.52501e-06	-6.60763e-06	7.44936e-09
5.66155e-06	1.68028e-05	-1.03047e-05	4.90508e-06	5.22593e-06	1.26348e-05	1.34884e-05	1.36105e-05	6.68666e-06	-4.90465e-06	-4.23099e-05	-2.64301e-06	-1.24525e-06	3.08837e-05	4.99998e-06	3.4045e-06	1.30917e-05	3.69015e-06	-5.68552e-06	-2.27568e-05	9.39423e-06	-1.52203e-05	-4.55648e-05	6.02114e-06	2.62327e-06	7.51289e-06	5.352e-06	-1.09326e-05	3.49778e-06	-6.60158e-06	7.29142e-09
5.66092e-06	1.67927e-05	-1.02142e-05	4.98944e-06	5.20948e-06	1.26507e-05	1.34717e-05	1.35872e-05	6.66794e-06	-4.96393e-06	-4.23036e-05	-1.95836e-06	-1.23601e-06	3.08761e-05	5.11176e-06	3.41103e-06	1.3107e-05	3.67385e-06	-6.35765e-06	-2.27553e-05	9.41072e-06	-1.50359e-05	-4.55799e-05	5.75199e-06	2.631e-06	4.33955e-06	5.11612e-06	-1.06272e-05	3.5101e-06	-6.60646e-06	7.24129e-09
5.6601e-06	1.67973e-05	-1.03825e-05	4.86374e-06	5.1528e-06	1.25982e-05	1.34673e-05	1.35582e-05	6.58068e-06	-4.95247e-06	-4.23159e-05	-1.01729e-06	-1.23507e-06	3.0323e-05	4.76428e-06	3.40629e-06	1.31135e-05	3.72864e-06	-6.41887e-06	-2.27599e-05	9.49778e-06	-1.50113e-05	-4.56247e-05	5.78444e-06	2.63172e-06	6.05571e-06	5.53173e-06	-6.35413e-06	3.52416e-06	-6.60647e-06	7.15725e-09
5.66145e-06	1.6797e-05	-1.02439e-05	4.9384e-06	5.09997e-06	1.26421e-05	1.34849e-05	1.36328e-05	6.61614e-06	-4.94041e-06	-4.23259e-05	-1.85776e-06	-1.2395e-06	3.01717e-05	5.10598e-06	3.40702e-06	1.31003e-05	3.72242e-06	-6.28708e-06	-2.27555e-05	9.42384e-06	-1.50533e-05	-4.55468e-05	6.02441e-06	2.62787e-06	5.17274e-06	5.28142e-06	-7.49509e-06	3.52275e-06	-6.6042e-06	7.15249e-09
5.66016e-06	1.67995e-05	-8.65789e-06	4.9276e-06	5.12743e-06	1.25269e-05	1.34825e-05	1.35512e-05	6.60646e-06	-4.94557e-06	-4.23206e-05	-1.83803e-06	-1.08079e-06	3.05276e-05	4.97048e-06	3.40532e-06	1.3103e-05	3.70157e-06	-6.11051e-06	-2.27808e-05	9.42166e-06	-1.50632e-05	-4.29349e-05	5.92693e-06	2.62768e-06	6.10964e-06	5.17987e-06	-6.97632e-06	3.43394e-06	-7.25452e-06	6.91409e-09
5.66212e-06	1.68009e-05	-8.5236e-06	4.93676e-06	5.12579e-06	1.2373e-05	1.34829e-05	1.42991e-05	6.60132e-06	-4.97005e-06	-3.59091e-05	-1.7431e-06	-1.1143e-06	3.04198e-05	4.93342e-06	3.40198e-06	1.35037e-05	3.71736e-06	-5.22382e-06	-2.27684e-05	9.44831e-06	-1.50859e-05	-2.34487e-05	5.95176e-06	2.63098e-06	6.05855e-06	5.12576e-06	-7.16437e-06	3.51697e-06	-6.85228e-06	5.1248e-09
5.62646e-06	1.68019e-05	-8.75118e-06	4.90814e-06	5.11944e-06	1.23967e-05	1.34189e-05	1.38103e-05	6.62703e-06	-7.64368e-06	-3.13913e-05	-1.73198e-06	-1.1174e-06	3.03786e-05	4.96008e-06	3.59139e-06	1.31443e-05	3.70971e-06	-4.49666e-06	-2.08268e-05	9.44096e-06	-1.50856e-05	-2.16594e-05	5.94445e-06	2.62175e-06	5.94242e-06	5.15726e-06	-7.36531e-06	3.34878e-06	-6.54852e-06	4.65648e-09
5.65538e-06	1.68001e-05	-8.56071e-06	4.91661e-06	5.1255e-06	1.24286e-05	1.34757e-05	1.36864e-05	6.65348e-06	-5.65759e-06	-2.29475e-05	-2.01039e-06	-1.06496e-06	3.04415e-05	4.95278e-06	3.20996e-06	1.31792e-05	3.70927e-06	-5.54554e-06	-2.21952e-05	9.45614e-06	-1.50914e-05	-2.16723e-05	5.93466e-06	2.61249e-06	5.70987e-06	5.19443e-06	-7.34948e-06	3.35438e-06	-5.91603e-06	4.23048e-09
5.59518e-06	1.67894e-05	-8.5994e-06	4.91835e-06	5.13385e-06	1.24244e-05	1.35005e-05	1.36183e-05	6.63031e-06	-5.84249e-06	-1.79787e-05	-1.96246e-06	-1.12502e-06	3.04056e-05	4.91513e-06	3.34915e-06	1.33636e-05	3.71341e-06	-5.40115e-06	-2.08643e-05	9.48112e-06	-1.50853e-05	-2.07916e-05	5.9141e-06	2.58726e-06	5.65512e-06	5.23789e-06	-7.3983e-06	3.39406e-06	-6.31529e-06	3.93993e-09
5.59243e-06	1.68003e-05	-8.1637e-06	4.9113e-06	5.13179e-06	1.24139e-05	1.36343e-05	1.36641e-05	6.6236e-06	-5.18216e-06	-1.69992e-05	-1.90322e-06	-1.09273e-06	3.03392e-05	4.94955e-06	3.44634e-06	1.34768e-05	3.71625e-06	-5.38825e-06	-2.05896e-05	9.48618e-06	-1.50932e-05	-1.9908e-05	5.90023e-06	2.58776e-06	5.08016e-06	5.23592e-06	-7.37123e-06	3.39213e-06	-4.43434e-06	3.82145e-09
5.62585e-06	1.67988e-05	-8.17367e-06	4.91634e-06	5.13607e-06	1.24167e-05	1.3574e-05	1.37127e-05	6.62756e-06	-5.25356e-06	-1.3659e-05	-1.93358e-06	-1.08948e-06	3.03852e-05	4.95114e-06	3.40676e-06	1.34612e-05	3.71614e-06	-5.02579e-06	-2.10241e-05	9.4868e-06	-1.50753e-05	-1.98925e-05	5.87737e-06	2.59697e-06	5.38449e-06	5.23185e-06	-7.32355e-06	3.23898e-06	-5.46827e-06	3.74701e-09
5.62067e-06	1.67986e-05	-8.1212e-06	4.91055e-06	5.13138e-06	1.24166e-05	1.35753e-05	1.38489e-05	6.62928e-06	-5.51357e-06	-1.4587e-05	-1.91726e-06	-1.08584e-06	3.03719e-05	4.94781e-06	3.42762e-06	1.34529e-05	3.71595e-06	-5.18586e-06	-2.04735e-05	9.48642e-06	-1.25411e-05	-2.00616e-05	5.88542e-06	2.60607e-06	5.22303e-06	5.21091e-06	-7.30666e-06	3.30708e-06	-5.42704e-06	3.69133e-09
5.20699e-06	1.67989e-05	-8.02468e-06	4.90979e-06	5.13395e-06	1.24178e-05	1.3579e-05	1.37817e-05	6.62929e-06	-5.37106e-06	-1.40899e-05	-1.93329e-06	-1.09545e-06	3.03687e-05	4.94694e-06	3.39263e-06	1.34515e-05	3.71574e-06	-5.09551e-06	-2.07149e-05	9.49489e-06	-1.29868e-05	-1.94701e-05	5.89396e-06	2.59673e-06	5.22994e-06	5.22687e-06	-7.33289e-06	3.27754e-06	-5.3809e-06	3.66454e-09
4.05954e-06	1.67942e-05	-6.74967e-06	4.88177e-06	5.13109e-06	1.24188e-05	1.35201e-05	1.34536e-05	1.28166e-06	-5.54561e-06	-1.2524e-05	-1.31249e-06	-1.09141e-06	3.03759e-05	4.94583e-06	3.42256e-06	1.34587e-05	3.71719e-06	-5.10207e-06	-2.09025e-05	9.81289e-06	-1.3067e-05	-2.0031e-05	3.20419e-06	3.01664e-06	5.3329e-06	5.21755e-06	-7.30375e-06	3.3216e-06	-5.21533e-06	3.55608e-09
3.72162e-06	1.67937e-05	-7.52454e-06	4.70585e-06	5.13148e-06	1.24153e-05	1.34356e-05	1.34288e-05	3.1346e-06	-5.46889e-06	-1.26376e-05	-1.36396e-06	-1.08628e-06	3.03658e-05	4.91776e-06	3.4219e-06	1.02532e-05	3.71727e-06	-5.13462e-06	-2.07442e-05	9.69276e-06	-1.29681e-05	-2.00596e-05	5.2339e-06	2.72202e-06	5.19119e-06	5.20769e-06	-7.21527e-06	3.32326e-06	-5.23666e-06	3.49596e-09
3.80512e-06	1.6791e-05	-7.31496e-06	4.84031e-06	5.1326e-06	1.25072e-05	1.31942e-05	1.01886e-05	3.49519e-06	-5.41498e-06	-1.28765e-05	-1.44923e-06	-1.0908e-06	3.02503e-05	4.92094e-06	3.41847e-06	1.00435e-05	3.71707e-06	-5.276e-06	-2.08665e-05	9.66188e-06	-1.3088e-05	-2.00566e-05	4.37536e-06	2.68682e-06	5.18535e-06	5.2094e-06	-7.18902e-06	3.31148e-06	-5.36691e-06	3.41233e-09
4.18097e-06	1.67953e-05	-6.75764e-06	4.85458e-06	5.51749e-06	1.24556e-05	1.34674e-05	6.83493e-06	3.97122e-06	-5.39091e-06	-1.29403e-05	1.01978e-07	-1.08787e-06	7.01136e-06	4.98499e-06	3.42316e-06	1.2749e-05	3.71618e-06	-5.10971e-06	-2.08079e-05	9.82115e-06	-1.28125e-05	-2.00623e-05	4.84607e-06	2.64256e-06	5.23856e-06	5.22534e-06	-6.76489e-06	-1.18001e-06	-5.43718e-06	2.54214e-09
4.08651e-06	1.67947e-05	-7.24147e-06	4.79605e-06	5.72263e-06	1.25222e-05	1.33781e-05	5.54492e-06	3.14323e-06	-5.39636e-06	-1.30284e-05	-1.36495e-06	-1.0878e-06	7.02653e-06	4.96977e-06	3.42273e-06	1.14606e-05	3.71581e-06	-5.22668e-06	-2.08943e-05	9.67898e-06	-1.30069e-05	-2.00399e-05	4.26808e-06	2.55252e-06	5.20766e-06	5.23561e-06	-6.87024e-06	-8.09717e-07	-5.39678e-06	2.5008e-09
4.02013e-06	1.67904e-05	-6.52404e-06	4.82986e-06	5.56869e-06	9.95892e-06	1.28069e-05	6.03859e-06	4.11699e-06	-5.40116e-06	-1.32322e-05	-1.14213e-06	-1.07347e-06	9.01156e-06	4.96522e-06	3.40222e-06	1.15603e-05	3.71615e-06	-5.22421e-06	-2.08513e-05	9.75279e-06	-1.28903e-05	-1.98304e-05	4.83527e-06	2.63264e-06	5.20551e-06	5.26608e-06	-6.85946e-06	3.65242e-07	-5.40682e-06	2.46135e-09
3.71045e-06	1.6797e-05	-6.91257e-06	4.77347e-06	5.46322e-06	9.90554e-06	1.28182e-05	5.0149e-06	3.32355e-06	-5.37499e-06	-1.30368e-05	-1.31894e-06	-1.09479e-06	7.33638e-06	4.97092e-06	3.42278e-06	1.09857e-05	3.71608e-06	-5.19552e-06	-2.08724e-05	9.60652e-06	-1.2956e-05	-1.99911e-05	4.57647e-06	2.63607e-06	4.82978e-06	3.85277e-06	-6.84078e-06	-1.25736e-07	-5.39113e-06	2.38585e-09
3.768e-06	1.6759e-05	-6.52851e-06	4.94852e-06	5.66906e-06	1.01846e-05	1.28936e-05	6.13911e-06	3.79094e-06	-5.38126e-06	-9.30456e-06	-1.08938e-06	-1.08145e-06	8.17781e-06	4.95163e-06	3.43964e-06	1.10107e-05	3.67856e-06	-5.14077e-06	-2.08614e-05	9.8285e-06	-1.28378e-05	-1.27614e-05	4.66241e-06	2.53921e-06	5.01745e-06	3.49039e-06	-6.8337e-06	-1.31018e-07	-5.60578e-06	2.10179e-09
3.81198e-06	1.67612e-05	-5.65467e-06	4.84116e-06	5.6573e-06	9.95523e-06	1.2863e-05	6.28978e-06	3.79072e-06	-5.36218e-06	-9.30568e-06	-1.09801e-06	-1.06985e-06	8.34414e-06	4.95544e-06	3.43898e-06	1.10123e-05	3.67871e-06	-5.15242e-06	-2.08534e-05	9.82843e-06	-1.28382e-05	-1.30543e-05	4.66288e-06	2.53836e-06	5.02104e-06	3.37116e-06	-6.8289e-06	-1.70624e-07	-5.51001e-06	2.09492e-09
3.92171e-06	1.67866e-05	-4.58869e-06	4.79819e-06	5.52785e-06	9.83744e-06	1.27656e-05	6.14967e-06	3.75158e-06	-5.38322e-06	-8.31083e-06	-8.99009e-07	-1.07577e-06	8.113e-06	4.98211e-06	3.42291e-06	1.09826e-05	3.71574e-06	-5.19211e-06	-2.0848e-05	9.7044e-06	-1.28665e-05	-1.33992e-05	4.66916e-06	2.55239e-06	5.09863e-06	1.23443e-06	-6.70981e-06	-1.51646e-08	-5.44349e-06	2.05158e-09
3.91427e-06	1.67858e-05	-4.88033e-06	4.84455e-06	5.50364e-06	9.78508e-06	1.28554e-05	6.09682e-06	3.75224e-06	-5.3859e-06	-7.42504e-06	-1.01422e-06	-1.07637e-06	7.81831e-06	4.97778e-06	3.43023e-06	1.09631e-05	3.71021e-06	-5.18287e-06	-2.08574e-05	9.74225e-06	-1.26808e-05	-1.31865e-05	4.67842e-06	2.56201e-06	5.07967e-06	2.62458e-06	-6.74809e-06	-1.15257e-08	-5.4522e-06	2.03277e-09
3.84465e-06	1.6702e-05	-4.73132e-06	4.82024e-06	5.47601e-06	9.88447e-06	3.97509e-06	6.11574e-06	3.75584e-06	-5.38156e-06	-8.27688e-06	-9.51885e-07	-1.02362e-06	8.07116e-06	5.0462e-06	3.43915e-06	1.09304e-05	3.70505e-06	-5.21174e-06	-2.08588e-05	9.72429e-06	-1.26572e-05	-1.29522e-05	4.68919e-06	2.55091e-06	5.10637e-06	2.98759e-06	-6.78809e-06	-1.02048e-07	-5.4671e-06	1.89367e-09
3.88551e-06	1.56674e-05	-4.52356e-06	4.84093e-06	5.54655e-06	9.65977e-06	1.46005e-06	6.06735e-06	3.73765e-06	-5.38436e-06	-7.7707e-06	-1.06863e-06	-1.0741e-06	8.0338e-06	4.98959e-06	3.43041e-06	1.09389e-05	3.7085e-06	-5.20475e-06	-2.08607e-05	9.72753e-06	-1.24366e-05	-1.32891e-05	4.67706e-06	2.54613e-06	5.09186e-06	2.78751e-06	-6.78536e-06	-1.68696e-07	-5.46377e-06	1.83387e-09
3.86121e-06	1.04186e-05	-3.975e-06	3.58132e-06	5.50393e-06	9.72075e-06	5.61202e-06	6.05824e-06	3.7657e-06	-5.38092e-06	-7.88762e-06	-1.09784e-06	-1.0371e-06	8.23205e-06	5.12849e-06	3.46528e-06	1.09157e-05	3.70662e-06	-5.22961e-06	-2.08596e-05	9.72411e-06	-1.24483e-05	-1.30525e-05	4.72091e-06	2.55858e-06	5.05828e-06	2.91077e-06	-6.97568e-06	-9.36423e-08	-5.46589e-06	1.71546e-09
3.85551e-06	1.26338e-06	-3.89851e-06	4.75337e-06	5.50928e-06	9.80854e-06	4.15594e-06	6.04426e-06	3.98932e-06	-5.38138e-06	-6.14115e-06	-1.18342e-06	-1.03078e-06	7.56922e-06	5.13859e-06	3.43281e-06	1.09391e-05	3.72124e-06	-5.64068e-06	-2.08604e-05	9.59206e-06	-1.26e-05	-1.31426e-05	4.68396e-06	2.55115e-06	5.10023e-06	2.97735e-06	-6.94126e-06	-9.79891e-08	-5.46438e-06	1.58051e-09
3.94175e-06	1.43255e-06	-4.26934e-06	3.25463e-06	5.52203e-06	9.41771e-06	4.87821e-06	6.06488e-06	3.78964e-06	-5.38259e-06	-4.97559e-06	-1.1905e-06	-9.79791e-07	8.22195e-06	5.09206e-06	3.44511e-06	1.07625e-05	3.7564e-06	-5.35604e-06	-2.08568e-05	9.72873e-06	-1.26315e-05	-1.31805e-05	4.73499e-06	2.55702e-06	5.09142e-06	2.73872e-06	-6.86916e-06	-1.42526e-07	-5.46248e-06	1.56303e-09
3.89541e-06	1.06974e-06	-3.44481e-06	2.20868e-06	5.51053e-06	9.45566e-06	4.97126e-06	6.08539e-06	3.78138e-06	-5.38695e-06	-5.10905e-06	-1.20363e-06	-7.73174e-07	8.22579e-06	5.06858e-06	3.44299e-06	1.08208e-05	3.71559e-06	-5.33557e-06	-2.08508e-05	9.70002e-06	-1.25176e-05	-1.32592e-05	4.74049e-06	2.55431e-06	5.09406e-06	2.72166e-06	-6.88735e-06	-1.42844e-07	-5.45567e-06	1.55154e-09
3.87997e-06	1.86526e-06	-3.83487e-06	2.84079e-06	5.52585e-06	8.9289e-06	4.54645e-06	6.05335e-06	3.86033e-06	-5.38515e-06	-5.16363e-06	-1.19125e-06	-8.28118e-07	7.96353e-06	5.08276e-06	3.44118e-06	1.08655e-05	3.73526e-06	-5.34584e-06	-2.08564e-05	9.69725e-06	-1.25512e-05	-1.31528e-05	4.728e-06	2.55419e-06	5.09162e-06	2.75009e-06	-6.89005e-06	-1.32149e-07	-5.46135e-06	1.54247e-09
3.88853e-06	2.15875e-06	-4.00504e-06	2.57501e-06	5.52132e-06	8.82444e-06	4.51063e-06	6.05262e-06	3.88318e-06	-5.38523e-06	-4.76164e-06	-1.17427e-06	-8.08026e-07	8.00664e-06	5.08644e-06	3.44309e-06	1.08506e-05	3.72758e-06	-5.35665e-06	-2.0854e-05	9.61717e-06	-1.25542e-05	-1.31754e-05	4.73074e-06	2.55383e-06	5.09161e-06	2.74175e-06	-6.8845e-06	-1.32311e-07	-5.457e-06	1.53684e-09
3.88532e-06	2.16527e-06	-3.78972e-06	2.56061e-06	2.61427e-06	8.98183e-06	4.336e-06	6.05395e-06	2.47613e-06	-5.38174e-06	-5.10664e-06	-1.19781e-06	-8.43439e-07	8.19218e-06	5.08634e-06	3.43839e-06	1.08611e-05	3.67602e-06	-5.35106e-06	-2.08768e-05	9.70159e-06	-1.25715e-05	-1.31963e-05	4.72897e-06	2.49366e-06	5.09125e-06	2.7643e-06	-6.89235e-06	-1.30321e-07	-4.22519e-06	1.50156e-09
2.43456e-06	2.13932e-06	-2.67114e-06	2.79107e-06	2.93697e-06	8.05031e-06	4.37507e-06	6.03238e-06	3.64467e-06	-4.25702e-06	-4.88319e-06	-1.18446e-06	-8.85895e-07	8.0092e-06	5.06572e-06	3.43905e-06	1.08545e-05	3.72876e-06	-5.33635e-06	-2.08551e-05	9.65225e-06	-1.25523e-05	-1.31726e-05	5.11241e-06	2.55145e-06	5.05214e-06	2.7713e-06	-6.86272e-06	-1.38859e-07	-4.95377e-06	1.47035e-09
2.95077e-06	2.35045e-06	-3.45431e-06	2.70643e-06	2.26312e-06	8.39404e-06	4.18485e-06	6.05117e-06	3.37116e-06	-4.90835e-06	-4.93012e-06	-1.18884e-06	-8.61965e-07	8.04614e-06	5.08379e-06	3.44052e-06	1.08497e-05	3.70699e-06	-5.34626e-06	-2.08685e-05	9.67662e-06	-1.25435e-05	-1.32003e-05	4.74888e-06	2.41365e-06	5.09049e-06	2.75227e-06	-4.71179e-06	-1.34872e-07	-4.26439e-06	1.45057e-09
2.36277e-06	2.0669e-06	-4.3248e-06	2.76356e-06	1.94857e-06	8.37982e-06	4.4468e-06	5.56531e-06	2.02576e-06	-4.72168e-06	-4.91627e-06	-1.14147e-06	-7.91223e-07	4.27051e-06	5.03879e-06	3.35766e-06	8.37841e-06	3.7249e-06	-5.34304e-06	-2.08659e-05	9.65125e-06	-1.2557e-05	-1.30467e-05	4.9614e-06	2.54907e-06	5.06619e-06	2.75458e-06	-6.86247e-06	-1.36307e-07	-5.1888e-06	1.37581e-09
2.56566e-06	2.10463e-06	-5.05688e-06	1.42545e-06	2.29482e-06	8.45305e-06	4.4055e-06	4.9844e-06	2.26185e-06	-3.69673e-06	-4.90485e-06	-2.02554e-07	-6.26519e-07	4.80033e-06	4.85959e-06	3.15584e-06	7.84234e-06	3.67281e-06	-5.34033e-06	-2.0873e-05	9.30707e-06	-1.25573e-05	-1.31738e-05	4.96884e-06	2.5185e-06	5.07963e-06	2.75012e-06	-6.78372e-06	-1.39491e-07	-4.98114e-06	1.35178e-09
2.74586e-06	2.07542e-06	-3.91078e-06	2.28261e-06	2.34437e-06	8.42348e-06	4.40036e-06	4.98393e-06	2.4634e-06	-4.03277e-06	-4.88715e-06	-7.54123e-07	-6.65491e-07	5.49741e-06	4.97365e-06	3.05928e-06	8.14396e-06	3.67826e-06	-5.34049e-06	-2.08735e-05	9.39601e-06	-3.24894e-06	-1.31524e-05	4.8428e-06	2.5319e-06	5.06611e-06	2.69695e-06	-6.13439e-06	-1.38585e-07	-4.91744e-06	1.20509e-09
2.85191e-06	2.09072e-06	-3.88976e-06	2.50963e-06	2.33208e-06	8.34926e-06	4.37726e-06	5.29713e-06	2.2304e-06	-4.22333e-06	-4.88996e-06	-6.00776e-07	-6.31734e-07	4.91832e-06	4.86902e-06	3.29978e-06	8.46723e-06	3.69208e-06	-5.3428e-06	-2.08688e-05	9.52806e-06	-2.85542e-06	-1.3142e-05	4.88706e-06	2.52131e-06	5.07081e-06	2.67265e-06	-5.7048e-06	-1.38109e-07	-4.87302e-06	1.203e-09
2.70866e-06	2.07972e-06	-4.08043e-06	2.21487e-06	2.32899e-06	8.40397e-06	4.4048e-06	5.17204e-06	2.39878e-06	-2.35802e-06	-4.90212e-06	-7.33288e-07	-7.36076e-07	5.03628e-06	4.99192e-06	3.24963e-06	8.31031e-06	3.68582e-06	-5.3421e-06	-2.08741e-05	9.14291e-06	-2.80114e-06	-1.31539e-05	4.86193e-06	2.51816e-06	5.0653e-06	2.69606e-06	-6.32374e-06	-1.40796e-07	-4.94635e-06	1.19145e-09
2.69703e-06	2.08458e-06	-3.92092e-06	2.33679e-06	2.34423e-06	8.38584e-06	4.38274e-06	5.03497e-06	2.2839e-06	-2.23309e-06	-4.89122e-06	-8.03853e-07	-7.37859e-07	5.38234e-06	4.91793e-06	3.22807e-06	8.29891e-06	3.68539e-06	-5.34148e-06	-2.08702e-05	9.29825e-06	-2.58115e-06	-1.31463e-05	4.87349e-06	2.35041e-06	4.7875e-06	2.66905e-06	-6.11456e-06	-1.40138e-07	-4.89975e-06	1.18495e-09
2.7051e-06	2.09284e-06	-4.10959e-06	2.32718e-06	2.31019e-06	8.40209e-06	4.39004e-06	4.89983e-06	1.38634e-06	-3.64504e-06	-4.89065e-06	-8.48428e-07	-7.30793e-07	5.22955e-06	4.95633e-06	3.21879e-06	8.08233e-06	2.20648e-06	-5.34121e-06	-2.08688e-05	4.97466e-06	-2.50907e-06	-1.3156e-05	4.87578e-06	2.50781e-06	4.79694e-06	2.67296e-06	-6.04852e-06	-1.40454e-07	-4.91509e-06	1.1152e-09
2.69206e-06	2.09129e-06	-3.67511e-06	2.3993e-06	2.29989e-06	8.44971e-06	4.39379e-06	4.82808e-06	2.20395e-06	-3.51951e-06	-4.89018e-06	-7.61936e-07	-7.25486e-07	5.16985e-06	4.87361e-06	3.23701e-06	8.13313e-06	2.54927e-06	-5.34182e-06	-1.20203e-06	6.37265e-06	-2.71909e-06	-1.31406e-05	4.52701e-06	2.46215e-06	4.84022e-06	2.68678e-06	-6.05549e-06	-1.40655e-07	-4.94896e-06	6.95099e-10
2.69313e-06	2.09106e-06	-2.58144e-06	2.39155e-06	2.29619e-06	8.44324e-06	4.40159e-06	4.85769e-06	2.20206e-06	-3.46883e-06	-4.89053e-06	-7.70891e-07	-7.26832e-07	5.16961e-06	4.87491e-06	3.23701e-06	8.1361e-06	2.66277e-06	-5.34439e-06	-1.89421e-06	6.62914e-06	-2.72234e-06	-1.3139e-05	4.5239e-06	2.46064e-06	4.80323e-06	2.68842e-06	-6.06556e-06	-1.4083e-07	-4.94404e-06	6.93931e-10
2.68147e-06	2.08749e-06	-1.99068e-06	2.43421e-06	2.28924e-06	8.57341e-06	4.44119e-06	4.5624e-06	2.1755e-06	-3.42592e-06	-4.88799e-06	-7.43504e-07	-7.8325e-07	5.169e-06	4.6971e-06	3.23999e-06	8.19463e-06	1.39143e-06	-5.40541e-06	-7.02284e-07	6.14528e-06	-2.76969e-06	-1.31341e-05	3.80189e-06	2.35569e-06	4.77675e-06	2.68235e-06	-6.09282e-06	-1.42142e-07	-5.17492e-06	6.72207e-10
2.69159e-06	2.08981e-06	-2.24862e-06	2.4241e-06	2.29392e-06	7.21526e-06	4.40988e-06	4.81994e-06	2.17267e-06	-3.46066e-06	-4.86137e-06	-7.54899e-07	-7.4204e-07	5.1721e-06	4.82878e-06	3.23907e-06	8.15822e-06	1.81051e-06	-5.3777e-06	-2.08066e-06	6.21104e-06	-2.7755e-06	-1.31884e-05	3.92314e-06	2.32519e-06	4.7822e-06	2.68484e-06	-6.12664e-06	-1.41823e-07	-5.0284e-06	6.61568e-10
2.70665e-06	2.0872e-06	-2.02673e-06	2.42431e-06	1.92461e-06	8.36052e-06	4.4256e-06	4.61456e-06	2.19345e-06	-3.42265e-06	-4.88863e-06	-7.05834e-07	-7.84544e-07	5.18709e-06	4.72926e-06	3.24591e-06	8.1888e-06	1.86475e-06	-2.28413e-06	-1.50154e-06	6.25421e-06	-2.74565e-06	-1.02332e-05	4.14717e-06	2.37019e-06	4.72614e-06	3.1257e-06	-5.906e-06	-1.9831e-07	-5.07274e-06	5.8245e-10
2.70489e-06	2.08986e-06	-2.10408e-06	2.41189e-06	1.98639e-06	7.07535e-06	4.42337e-06	4.77366e-06	2.19975e-06	-3.42433e-06	-4.87846e-06	-7.32662e-07	-7.69877e-07	5.1906e-06	4.7871e-06	3.24431e-06	8.18263e-06	1.97967e-06	-3.87085e-06	-1.74036e-06	5.9971e-06	-2.72317e-06	-1.06167e-05	3.79964e-06	2.37662e-06	4.73867e-06	2.7365e-06	-5.98938e-06	-1.7532e-07	-5.00387e-06	5.7612e-10
2.70357e-06	2.08985e-06	-2.11597e-06	2.41199e-06	1.97582e-06	7.11939e-06	4.42419e-06	4.77614e-06	2.19003e-06	-3.42607e-06	-4.87901e-06	-7.34935e-07	-7.69804e-07	5.18911e-06	4.7409e-06	3.24424e-06	8.18706e-06	1.96456e-06	-3.91481e-06	-1.71753e-06	5.99726e-06	-2.72691e-06	-1.05676e-05	3.78292e-06	2.22516e-06	4.73909e-06	2.73575e-06	-5.99289e-06	-1.73622e-07	-5.02908e-06	5.75028e-10
2.70349e-06	2.08952e-06	-2.06544e-06	2.41899e-06	1.97634e-06	7.19428e-06	4.42394e-06	4.66554e-06	2.19843e-06	-3.42942e-06	-4.88212e-06	-7.27817e-07	-7.60772e-07	5.18612e-06	4.69883e-06	3.24294e-06	8.18574e-06	1.92606e-06	-2.6275e-06	-1.56317e-06	6.00614e-06	-2.72794e-06	-1.04421e-05	3.87788e-06	2.37295e-06	4.75043e-06	2.76255e-06	-5.99268e-06	-1.72875e-07	-5.02462e-06	5.64497e-10
2.35369e-06	2.08318e-06	-2.03765e-06	2.4213e-06	1.8282e-06	7.33507e-06	4.44453e-06	4.7881e-06	-3.71781e-07	-3.42655e-06	-4.88628e-06	-7.2188e-07	1.81607e-06	5.10997e-06	3.47006e-06	3.24004e-06	8.21274e-06	2.0544e-06	-3.75498e-07	-1.58052e-06	3.95732e-06	-2.72931e-06	-1.03599e-05	2.5919e-06	2.35887e-06	4.72658e-06	2.89545e-06	-5.97016e-06	-1.76125e-07	-5.31009e-06	5.19569e-10
1.692e-06	2.085e-06	-2.05167e-06	2.41471e-06	1.91898e-06	7.34877e-06	4.4325e-06	4.77499e-06	4.50277e-07	-3.42766e-06	-4.88516e-06	-7.2438e-07	5.03355e-07	5.12563e-06	3.83275e-06	3.28584e-06	8.20598e-06	2.0749e-06	-7.03285e-07	-1.5939e-06	4.59656e-06	-2.72992e-06	-1.03863e-05	3.49785e-06	2.36811e-06	3.97278e-06	2.85913e-06	-4.13907e-06	-1.73773e-07	-5.16807e-06	5.02544e-10
2.37523e-06	2.08443e-06	-2.15658e-06	2.37862e-06	1.9216e-06	7.35804e-06	4.43987e-06	4.72686e-06	6.00528e-07	-3.42719e-06	-4.88219e-06	-7.23609e-07	3.52686e-07	5.11341e-06	2.99893e-06	3.24394e-06	8.20333e-06	1.95897e-06	-7.92081e-08	-1.50912e-06	3.30078e-06	-2.73033e-06	-1.04365e-05	3.12738e-06	2.32421e-06	4.14935e-06	2.86714e-06	-2.76863e-06	-1.78016e-07	-5.20501e-06	4.78533e-10
2.20632e-06	2.08251e-06	-2.12487e-06	2.41602e-06	1.90956e-06	4.23398e-06	4.43429e-06	4.73171e-06	4.97707e-07	-3.42199e-06	-4.88401e-06	-7.25351e-07	7.10388e-07	5.13564e-06	3.25523e-06	3.25756e-06	8.20157e-06	1.99573e-06	-7.36074e-07	-1.58641e-06	2.81721e-06	-2.73124e-06	-1.04333e-05	3.28e-06	2.35436e-06	4.07512e-06	2.6987e-06	-3.43528e-06	-1.75853e-07	-5.13421e-06	4.44548e-10
2.25592e-06	2.08523e-06	-2.13906e-06	2.4413e-06	1.91679e-06	3.68044e-06	4.42501e-06	4.74147e-06	5.74909e-07	-3.42664e-06	-4.88367e-06	-7.586e-07	5.01943e-07	5.13617e-06	3.48155e-06	3.25766e-06	8.19778e-06	2.00868e-06	-9.45417e-07	-1.56416e-06	2.84746e-06	-1.9533e-06	-1.04396e-05	2.98634e-06	2.3447e-06	3.82243e-06	2.48026e-06	-3.07639e-06	-1.81165e-07	-5.13678e-06	4.31668e-10
2.18737e-06	2.08356e-06	-2.129e-06	2.4643e-06	1.91045e-06	2.94142e-06	4.41053e-06	4.74005e-06	5.67481e-07	-3.42624e-06	-4.88432e-06	-7.46414e-07	4.69135e-07	5.12997e-06	3.44235e-06	3.2528e-06	8.19674e-06	2.01565e-06	-1.35837e-07	-1.58133e-06	2.98685e-06	-1.99136e-06	-1.04394e-05	3.11471e-06	2.33304e-06	3.93476e-06	2.57587e-06	-3.41005e-06	-1.8071e-07	-5.14815e-06	4.30459e-10
2.26401e-06	2.06444e-06	-2.12419e-06	2.44756e-06	1.91069e-06	3.28593e-06	4.4235e-06	4.73522e-06	6.24371e-07	-3.42583e-06	-4.88048e-06	-6.70442e-07	4.87104e-07	5.13646e-06	3.09233e-06	3.268e-06	8.19478e-06	1.99814e-06	-5.91135e-07	-1.55526e-06	2.81032e-06	-1.11044e-06	-1.04402e-05	3.02047e-06	2.33401e-06	4.01557e-06	2.53939e-06	-3.15615e-06	-1.81882e-07	-5.13737e-06	4.2516e-10
2.28469e-06	2.02284e-06	-2.1151e-06	2.45008e-06	1.90811e-06	3.16586e-06	4.42168e-06	4.7376e-06	5.79197e-07	-3.42847e-06	-4.88337e-06	-6.93611e-07	4.90586e-07	5.13568e-06	1.68315e-06	3.25569e-06	8.19775e-06	-8.12522e-07	-9.22773e-08	-1.55383e-06	2.89543e-06	-1.8624e-06	-5.25265e-06	3.13067e-06	2.33784e-06	4.01289e-06	2.51978e-06	-3.28412e-06	-1.89815e-07	-5.18836e-06	3.37103e-10
2.28469e-06	2.02284e-06	-2.1151e-06	2.45008e-06	1.90811e-06	3.16586e-06	4.42168e-06	4.7376e-06	5.79197e-07	-3.42847e-06	-4.88337e-06	-6.93611e-07	4.90586e-07	5.13568e-06	1.68315e-06	3.25569e-06	8.19775e-06	-8.12522e-07	-9.22773e-08	-1.55383e-06	2.89543e-06	-1.8624e-06	-5.25265e-06	3.13067e-06	2.33784e-06	4.01289e-06	2.51978e-06	-3.28412e-06	-1.89815e-07	-5.18836e-06	3.37103e-10
2.27266e-06	2.03613e-06	-2.12357e-06	2.44713e-06	1.88629e-06	3.19628e-06	4.42177e-06	4.7371e-06	5.78953e-07	-3.42965e-06	-4.86681e-06	-6.97663e-07	4.83781e-07	5.13506e-06	3.75247e-07	3.25597e-06	8.19655e-06	1.90581e-07	-1.63578e-07	-1.54843e-06	2.84023e-06	-1.72574e-06	-5.33731e-06	3.09229e-06	2.33323e-06	4.01192e-06	2.56368e-06	-3.26091e-06	-1.85668e-07	-5.23619e-06	3.34126e-10
2.2741e-06	2.03293e-06	-2.12314e-06	2.44717e-06	1.88868e-06	3.19834e-06	4.42176e-06	4.7371e-06	5.76619e-07	-3.4297e-06	-4.8679e-06	-6.97615e-07	4.83794e-07	5.13504e-06	4.81808e-07	3.25599e-06	8.19655e-06	1.954e-07	-1.7081e-07	-1.54836e-06	2.84051e-06	-1.73189e-06	-5.34064e-06	3.09272e-06	2.33341e-06	3.99128e-06	2.56273e-06	-3.26563e-06	-1.85552e-07	-5.22949e-06	3.34097e-10
2.26194e-06	2.03615e-06	-2.11071e-06	2.45005e-06	1.88891e-06	3.22843e-06	4.42116e-06	4.7373e-06	5.78043e-07	-3.43091e-06	-4.87228e-06	-6.72374e-07	4.81474e-07	5.13457e-06	6.44527e-07	3.25685e-06	8.19709e-06	4.67275e-07	-1.7226e-07	-1.54875e-06	2.72606e-06	-1.73933e-06	-5.31769e-06	3.09777e-06	2.33363e-06	3.9819e-06	2.55651e-06	-3.26483e-06	-1.86855e-07	-5.17502e-06	3.33096e-10
2.32041e-06	2.03638e-06	-2.11524e-06	2.44778e-06	2.00835e-06	3.26696e-06	4.17866e-06	3.94918e-06	9.05911e-07	-3.43094e-06	-4.81788e-06	-6.87672e-07	4.79352e-07	5.13387e-06	1.79762e-07	3.27396e-06	8.19177e-06	3.03932e-07	-2.23696e-07	-1.54542e-06	2.83224e-06	-1.60224e-06	-5.3497e-06	3.09939e-06	2.33245e-06	3.9737e-06	2.53989e-06	-3.29055e-06	-1.87451e-07	-4.07538e-06	3.14979e-10
2.31327e-06	2.03437e-06	-2.11472e-06	2.4478e-06	1.99714e-06	2.98899e-06	4.32428e-06	3.96025e-06	9.0965e-07	-3.43095e-06	-4.81854e-06	-6.88051e-07	4.79269e-07	5.1338e-06	3.58473e-07	3.27348e-06	8.193e-06	2.95642e-07	-2.23632e-07	-1.54633e-06	2.79426e-06	-1.58597e-06	-5.34965e-06	3.10078e-06	2.33261e-06	3.97368e-06	2.5399e-06	-3.28983e-06	-1.87518e-07	-4.09384e-06	3.1449e-10
2.31822e-06	2.03305e-06	-2.11829e-06	2.44891e-06	1.94529e-06	2.50201e-06	4.22925e-06	3.96644e-06	6.69621e-07	-3.43107e-06	-4.8247e-06	-6.85431e-07	4.8004e-07	5.13386e-06	2.41751e-07	3.27344e-06	8.19487e-06	3.07927e-07	-1.96523e-07	-1.54654e-06	2.80899e-06	-1.19087e-06	-5.33706e-06	3.10207e-06	2.33338e-06	3.97484e-06	2.54296e-06	-3.28722e-06	-1.87449e-07	-4.23163e-06	3.10539e-10
2.32118e-06	2.03409e-06	-2.12018e-06	1.93385e-06	1.95136e-06	2.52948e-06	4.26779e-06	4.03279e-06	6.83432e-07	-3.43105e-06	-4.83065e-06	-6.85423e-07	4.80435e-07	5.13408e-06	2.54072e-07	3.27104e-06	8.19398e-06	3.01298e-07	-2.43339e-07	-1.54676e-06	2.79374e-06	-1.20884e-06	-5.33677e-06	3.10095e-06	2.3336e-06	3.97626e-06	2.54402e-06	-3.29145e-06	-1.84291e-07	-4.0956e-06	3.08259e-10
2.30681e-06	2.03493e-06	-2.10643e-06	2.50246e-06	1.92733e-06	2.53152e-06	4.25902e-06	3.98744e-06	7.58479e-07	-5.98821e-07	-3.16239e-06	-6.69765e-07	4.80708e-07	5.14129e-06	3.83745e-07	3.30945e-06	8.20778e-06	4.09476e-07	-2.01944e-07	-1.5465e-06	2.80547e-06	-1.30557e-06	-5.1307e-06	3.10113e-06	2.3336e-06	3.97616e-06	2.54226e-06	-3.37723e-06	-1.87489e-07	-4.16764e-06	2.85483e-10
2.31133e-06	2.03476e-06	-2.10651e-06	2.47877e-06	1.93765e-06	2.53095e-06	4.25591e-06	4.00838e-06	7.5733e-07	-6.79764e-07	-3.20814e-06	-6.75923e-07	4.80801e-07	5.14558e-06	3.9089e-07	3.30619e-06	8.20409e-06	5.25825e-07	-2.0199e-07	-1.54658e-06	2.80406e-06	-1.19098e-06	-5.14184e-06	3.10144e-06	2.3334e-06	3.97597e-06	2.54232e-06	-3.31087e-06	-1.87465e-07	-4.16895e-06	2.85429e-10
2.31203e-06	2.03447e-06	-2.10985e-06	2.38256e-06	1.94411e-06	2.48922e-06	4.27258e-06	3.99498e-06	7.52823e-07	-4.88708e-07	-3.22252e-06	-6.7432e-07	4.80698e-07	5.14616e-06	3.98524e-07	3.28096e-06	8.20252e-06	4.14937e-07	-2.02947e-07	-1.54789e-06	2.80449e-06	-1.24838e-06	-5.07254e-06	3.10181e-06	2.33346e-06	3.97654e-06	2.54326e-06	-3.32102e-06	-1.87246e-07	-4.17663e-06	2.83986e-10
2.30884e-06	2.03394e-06	-2.1079e-06	2.14001e-06	1.94388e-06	2.47869e-06	4.26938e-06	4.00195e-06	7.46667e-07	-3.02445e-07	-3.23269e-06	-6.70314e-07	4.8047e-07	5.14374e-06	3.81184e-07	3.27925e-06	8.20327e-06	4.27967e-07	-2.03803e-07	-1.54677e-06	2.8e-06	-1.2716e-06	-5.11305e-06	3.10154e-06	2.33362e-06	3.97627e-06	2.54359e-06	-3.30851e-06	-1.87365e-07	-4.16082e-06	2.82943e-10
2.30987e-06	2.03397e-06	-2.10969e-06	2.25252e-06	1.93945e-06	2.51158e-06	4.26474e-06	4.00621e-06	7.37363e-07	-7.85797e-07	-3.28265e-06	-6.73967e-07	4.80562e-07	2.79615e-06	3.8274e-07	3.28999e-06	4.35232e-06	3.85565e-07	-2.35475e-07	-1.54676e-06	2.79786e-06	-1.23392e-06	-5.17073e-06	3.13005e-06	2.33327e-06	3.97602e-06	2.53539e-06	-3.33107e-06	-1.87368e-07	-4.16879e-06	2.1833e-10
2.30977e-06	2.03346e-06	-2.10259e-06	2.25899e-06	1.94321e-06	2.51165e-06	4.26723e-06	4.00507e-06	7.40406e-07	-6.77476e-07	-3.27443e-06	-6.73452e-07	4.80902e-07	2.82058e-06	3.82613e-07	3.28989e-06	4.5078e-06	3.89705e-07	-2.25365e-07	-1.54679e-06	2.79831e-06	-1.23407e-06	-5.16829e-06	3.12699e-06	2.33334e-06	3.9759e-06	2.53956e-06	-3.32397e-06	-1.87367e-07	-3.78181e-06	2.16513e-10
2.31131e-06	2.03418e-06	-2.10458e-06	2.2649e-06	1.9408e-06	2.49144e-06	4.27129e-06	4.00359e-06	7.29781e-07	-3.53047e-07	-3.2371e-06	-6.71047e-07	4.80604e-07	2.38875e-06	3.82092e-07	3.2845e-06	4.96691e-06	4.51348e-07	-2.18229e-07	-1.54661e-06	2.79996e-06	-1.26752e-06	-3.84575e-06	3.10475e-06	2.32955e-06	3.97627e-06	2.5353e-06	-3.31469e-06	-1.8734e-07	-4.15976e-06	2.08923e-10
2.31243e-06	2.03405e-06	-2.09532e-06	2.25473e-06	1.94309e-06	2.50348e-06	4.27665e-06	4.00671e-06	7.3189e-07	-2.09843e-07	-3.27244e-06	-6.71929e-07	4.80549e-07	2.52989e-06	3.82081e-07	3.28632e-06	4.77935e-06	4.70629e-07	-1.87612e-07	-1.5467e-06	2.7961e-06	-1.26519e-06	-3.96088e-06	3.11524e-06	2.33254e-06	3.97613e-06	2.5354e-06	-3.32028e-06	-1.87306e-07	-3.04047e-06	2.00948e-10
2.31248e-06	2.03398e-06	-2.0964e-06	2.2486e-06	1.94413e-06	2.50656e-06	4.2892e-06	4.00505e-06	7.33219e-07	-4.18154e-07	-3.26755e-06	-6.72311e-07	4.80574e-07	2.28839e-06	3.82206e-07	3.28535e-06	4.29616e-06	4.94011e-07	-1.83727e-07	-1.54669e-06	2.79726e-06	-1.26209e-06	-4.09326e-06	3.11597e-06	2.33182e-06	3.97617e-06	2.52805e-06	-3.3227e-06	-1.8732e-07	-2.94346e-06	1.96071e-10
2.31288e-06	2.0339e-06	-2.06727e-06	2.24369e-06	1.99382e-06	2.50572e-06	4.27541e-06	4.00612e-06	7.30756e-07	-3.38392e-07	-3.27096e-06	-6.71891e-07	4.80772e-07	2.43312e-06	3.87639e-07	2.90399e-06	4.22042e-06	4.81992e-07	-1.90064e-07	-1.54671e-06	2.79427e-06	-1.2653e-06	-4.39869e-06	3.1119e-06	2.33184e-06	3.97603e-06	2.53149e-06	-3.32521e-06	-1.87323e-07	-2.5521e-06	1.94084e-10
2.31265e-06	2.03387e-06	-2.09655e-06	2.24662e-06	5.91808e-07	2.50468e-06	4.29373e-06	4.00556e-06	7.33194e-07	-3.25728e-07	-3.25933e-06	-6.71808e-07	4.87218e-07	2.44564e-06	3.82692e-07	2.96225e-06	4.27251e-06	4.61372e-07	-1.93779e-07	-1.5467e-06	2.79577e-06	-1.22076e-06	-4.42619e-06	2.90897e-06	2.33163e-06	3.97597e-06	2.53152e-06	-3.32503e-06	-1.87323e-07	-2.61381e-06	1.90724e-10
2.3127e-06	2.03379e-06	-2.08359e-06	2.24835e-06	7.67174e-07	2.50385e-06	3.51059e-06	4.00493e-06	7.31535e-07	-3.45333e-07	-3.26982e-06	-6.72051e-07	4.81736e-07	2.411e-06	3.81605e-07	3.11061e-06	4.32791e-06	4.75103e-07	-1.86353e-07	-1.46163e-06	2.79482e-06	-1.2645e-06	-4.12721e-06	3.05168e-06	2.33324e-06	3.97427e-06	2.31495e-06	-3.32318e-06	-1.87349e-07	-2.68627e-06	1.83544e-10
2.31321e-06	2.03543e-06	-2.08581e-06	2.24632e-06	1.08701e-06	2.50358e-06	3.65135e-06	4.0079e-06	7.31527e-07	-3.397e-07	-3.26691e-06	-6.72127e-07	4.8167e-07	2.4446e-06	4.13065e-07	2.64308e-06	4.31339e-06	4.78011e-07	-1.83119e-07	-1.5398e-06	8.23289e-07	-1.26218e-06	-4.13912e-06	3.0767e-06	2.33306e-06	3.97564e-06	2.47662e-06	-3.32347e-06	-1.87341e-07	-2.63715e-06	1.76401e-10
2.313e-06	2.03376e-06	-2.08753e-06	2.25089e-06	1.06016e-06	2.50284e-06	3.5667e-06	4.00605e-06	7.2865e-07	-3.43078e-07	-1.28316e-06	-6.72298e-07	4.82266e-07	2.45991e-06	4.3e-07	9.41708e-07	4.30324e-06	4.79426e-07	-1.84492e-07	-1.4189e-06	1.96565e-06	-1.27121e-06	-4.09966e-06	2.68978e-06	2.3335e-06	3.97567e-06	2.29246e-06	-3.3231e-06	-1.85992e-07	-2.84054e-06	1.61141e-10
2.31128e-06	2.03392e-06	-2.0856e-06	2.25791e-06	1.03614e-06	2.50323e-06	3.61992e-06	4.00775e-06	7.30472e-07	-3.42074e-07	-1.21462e-06	-6.72311e-07	4.82519e-07	2.44239e-06	4.10559e-07	1.16627e-06	4.29927e-06	4.95062e-07	-1.85869e-07	-1.38648e-06	1.0302e-06	-1.26249e-06	-4.15015e-06	2.7227e-06	2.33759e-06	3.9613e-06	2.39195e-06	-3.32334e-06	-1.87298e-07	-2.69672e-06	1.58944e-10
2.0976e-06	2.03465e-06	-2.08791e-06	2.25056e-06	1.07593e-06	2.50244e-06	3.56619e-06	4.02096e-06	7.33157e-07	-3.66499e-07	-4.53939e-07	-6.7228e-07	4.65847e-07	2.42579e-06	4.1656e-07	1.01598e-06	4.29813e-06	4.78797e-07	-2.12704e-07	-1.47084e-06	1.47004e-06	-1.26158e-06	-4.12195e-06	2.66174e-06	2.33439e-06	3.58449e-06	2.34818e-06	-3.32344e-06	-1.50894e-07	-2.69755e-06	1.53803e-10
2.27582e-06	2.00175e-06	-2.08652e-06	2.25051e-06	1.0716e-06	2.50303e-06	3.18742e-06	4.01171e-06	7.3082e-07	-3.67861e-07	-5.99761e-07	-6.53479e-07	4.73019e-07	2.42913e-06	4.09384e-07	1.03279e-06	4.29562e-06	5.15882e-07	-1.99776e-07	-6.65877e-07	1.51311e-06	-1.25937e-06	-4.13968e-06	2.78307e-06	2.33602e-06	3.77845e-06	2.33945e-06	-3.32312e-06	-1.8792e-07	-9.81598e-07	1.46295e-10
2.1536e-06	2.00455e-06	-2.08668e-06	2.25054e-06	1.06655e-06	2.50282e-06	3.22225e-06	4.00738e-06	7.37405e-07	-3.67303e-07	-6.30961e-07	-6.56916e-07	4.74567e-07	2.42872e-06	4.11685e-07	1.03723e-06	4.28322e-06	4.9353e-07	-1.97764e-07	-7.32918e-07	1.51547e-06	-1.25948e-06	-4.13605e-06	2.74186e-06	2.33588e-06	3.76295e-06	2.34048e-06	-3.32365e-06	-1.72896e-07	-1.24446e-06	1.46189e-10
2.02935e-06	2.03245e-06	-2.08749e-06	2.24932e-06	1.07907e-06	2.50296e-06	3.19514e-06	3.43394e-06	7.22488e-07	-3.73946e-07	-6.03548e-07	-6.69673e-07	4.75002e-07	2.42629e-06	4.12807e-07	1.07235e-06	4.29473e-06	4.85975e-07	-2.069e-07	-1.13304e-06	1.38625e-06	-1.26036e-06	-4.115e-06	2.76359e-06	2.33837e-06	3.66977e-06	2.351e-06	-3.34304e-06	-1.86588e-07	-1.12916e-06	1.4104e-10
1.98812e-06	2.02928e-06	-2.08703e-06	2.24072e-06	1.05807e-06	2.50298e-06	3.29996e-06	3.25157e-06	7.27039e-07	-3.71916e-07	-5.9723e-07	-6.63755e-07	4.6304e-07	2.42724e-06	4.16035e-07	9.76327e-07	4.29518e-06	4.8447e-07	-2.0183e-07	-9.45134e-07	1.41312e-06	-1.26103e-06	-4.12679e-06	2.74453e-06	2.34318e-06	3.66432e-06	2.40389e-06	-3.33169e-06	-1.87108e-07	-7.71619e-07	1.39185e-10
2.01483e-06	2.027e-06	-1.91562e-06	2.246e-06	1.08617e-06	2.50294e-06	3.26278e-06	3.47681e-06	7.26985e-07	-2.13614e-07	-6.38479e-07	-6.70579e-07	4.63005e-07	2.42661e-06	4.17424e-07	1.06056e-06	4.2944e-06	4.86113e-07	-1.9953e-07	-9.67338e-07	1.44684e-06	-1.25958e-06	-1.44028e-06	2.70312e-06	1.43001e-06	3.69406e-06	2.36823e-06	-3.33028e-06	-1.8484e-07	-1.27464e-06	1.22658e-10
1.9597e-06	2.02177e-06	-1.41743e-06	2.24535e-06	1.07222e-06	2.5031e-06	3.30055e-06	3.40935e-06	7.26325e-07	-3.84326e-07	-6.37382e-07	-6.66779e-07	4.56391e-07	2.42643e-06	4.27702e-07	1.05051e-06	4.29356e-06	4.84571e-07	-2.00683e-07	-9.57209e-07	1.44288e-06	-1.25913e-06	-2.04535e-06	2.74877e-06	1.03622e-06	3.69621e-06	2.3684e-06	-3.32758e-06	-1.7784e-07	-1.13985e-06	1.21601e-10
2.04637e-06	2.02169e-06	-1.95083e-06	2.28674e-06	1.11033e-06	1.17092e-06	3.27727e-06	3.39017e-06	7.34712e-07	-3.57428e-07	-7.40083e-07	-6.69384e-07	4.13074e-07	2.42687e-06	4.58504e-07	1.03396e-06	4.29406e-06	2.92468e-07	-2.00602e-07	-8.74529e-07	1.44308e-06	-1.2584e-06	-1.92881e-06	2.73979e-06	1.24761e-06	2.40196e-06	2.37713e-06	-3.33344e-06	-1.83849e-07	-1.08497e-06	1.10672e-10
2.03483e-06	2.02166e-06	-1.6339e-06	2.27486e-06	1.09053e-06	1.52756e-06	3.27722e-06	3.40855e-06	7.28202e-07	-3.72032e-07	-7.54381e-07	-6.68147e-07	4.45223e-07	2.4273e-06	4.48728e-07	1.03272e-06	2.58243e-06	3.98545e-07	-2.01517e-07	-8.97317e-07	1.423e-06	-1.25877e-06	-1.68126e-06	2.74272e-06	1.38298e-06	2.89215e-06	2.37143e-06	-3.3326e-06	-1.84029e-07	-1.22775e-06	1.01176e-10
2.01054e-06	2.02959e-06	-1.70101e-06	2.22185e-06	1.10365e-06	9.40733e-07	3.27933e-06	3.42169e-06	7.30382e-07	-3.63364e-07	-6.24048e-07	-6.71005e-07	4.57077e-07	2.4277e-06	4.38446e-07	1.03714e-06	2.32695e-06	-2.07668e-08	-2.00254e-07	-8.33979e-07	1.43142e-06	-1.25977e-06	-1.91683e-06	2.69697e-06	1.28418e-06	2.54704e-06	2.37293e-06	-3.33285e-06	-1.81864e-07	-1.1845e-06	9.64782e-11
2.00138e-06	2.02557e-06	-1.7192e-06	2.09932e-06	1.1447e-06	4.47894e-07	3.28067e-06	3.37987e-06	7.30379e-07	-3.3736e-07	-6.52205e-08	-6.72253e-07	4.19212e-07	2.42751e-06	4.4303e-07	1.03457e-06	2.27688e-06	1.96054e-07	-2.05206e-07	-8.97917e-07	1.43735e-06	-1.25636e-06	-1.97039e-06	2.73925e-06	1.29751e-06	1.86476e-06	2.35565e-06	-3.33113e-06	-1.77345e-07	-1.20038e-06	9.19872e-11
2.00056e-06	2.02758e-06	-1.7962e-06	2.12415e-06	1.12663e-06	7.23196e-07	3.28465e-06	3.40147e-06	7.32683e-07	-3.48132e-07	-3.61008e-07	-6.72865e-07	4.21925e-07	2.42745e-06	4.39333e-07	1.02974e-06	2.13332e-06	2.38163e-07	-2.00733e-07	-8.65771e-07	1.43423e-06	-1.25774e-06	-1.95214e-06	2.728e-06	1.26995e-06	1.89113e-07	2.37321e-06	-3.34199e-06	-1.82705e-07	-1.21226e-06	8.88097e-11
4.58531e-07	2.02811e-06	-1.78163e-06	2.10594e-06	1.11482e-06	1.26692e-06	3.28029e-06	2.46421e-06	7.33207e-07	-3.16734e-07	-3.73638e-07	-6.72765e-07	4.26207e-07	2.43162e-06	4.40089e-07	4.3877e-07	2.23535e-06	2.57945e-07	-2.078e-07	-8.89246e-07	1.43114e-06	-1.25642e-06	-1.93398e-06	2.71204e-06	1.28426e-06	1.00866e-06	2.3624e-06	-3.33943e-06	-1.79551e-07	-1.21494e-06	8.08512e-11
1.24228e-06	2.02835e-06	-1.80053e-06	2.00267e-06	1.12703e-06	5.46426e-07	3.27935e-06	2.35179e-06	7.34032e-07	-3.29492e-07	-1.42136e-07	-6.7304e-07	4.73566e-07	2.44086e-06	4.43667e-07	6.48601e-07	2.2002e-06	2.84226e-07	-2.02181e-07	-9.02179e-07	1.43385e-06	-1.25684e-06	-1.89611e-06	2.72666e-06	1.26123e-06	9.98635e-07	2.37085e-06	-3.33864e-06	-1.7535e-07	-1.21385e-06	7.99856e-11
5.08627e-07	2.02681e-06	-1.6747e-06	2.10721e-06	1.1863e-06	9.78673e-07	3.28028e-06	2.4158e-06	7.33142e-07	-3.11325e-07	-3.71879e-07	-6.72217e-07	4.30825e-07	2.46184e-06	4.43483e-07	6.93314e-07	2.1646e-06	2.90847e-07	-2.25926e-07	-8.92704e-07	1.43185e-06	-1.2566e-06	-1.90816e-06	2.70746e-06	1.28528e-06	8.81492e-07	2.33573e-06	-3.33997e-06	-1.79521e-07	-1.21176e-06	7.94806e-11
5.74958e-07	2.0273e-06	-1.7085e-06	9.79375e-07	1.17634e-06	8.87408e-07	3.27996e-06	2.42537e-06	7.33966e-07	-3.21372e-07	-3.63722e-07	-6.72812e-07	4.27631e-07	2.46212e-06	4.42271e-07	6.78187e-07	2.18203e-06	2.67595e-07	-2.31998e-07	-8.89237e-07	1.43178e-06	-1.25659e-06	-1.92426e-06	2.70622e-06	1.29145e-06	8.46245e-07	2.33382e-06	-3.35104e-06	-1.78576e-07	-1.21181e-06	7.61512e-11
6.60617e-07	2.02671e-06	-1.71587e-06	1.09884e-06	1.16553e-06	7.62805e-07	3.27961e-06	1.17304e-06	7.33323e-07	-3.19733e-07	-3.75974e-07	-6.72619e-07	4.37247e-07	2.44283e-06	4.42953e-07	7.35132e-07	1.94588e-06	2.70569e-07	-2.28169e-07	-8.90855e-07	1.43219e-06	-1.25639e-06	-1.91793e-06	2.70123e-06	1.29354e-06	8.7502e-07	2.3466e-06	-3.34764e-06	-1.78954e-07	-1.21394e-06	7.08648e-11
6.66043e-07	2.02755e-06	-1.71991e-06	9.42059e-07	1.15899e-06	7.58581e-07	3.27846e-06	8.33147e-07	7.33493e-07	-3.18913e-07	-3.33148e-07	-6.72837e-07	4.33252e-07	2.44358e-06	4.42929e-07	6.86478e-07	1.99926e-06	2.84077e-07	-2.24602e-07	-8.91302e-07	1.2418e-06	-1.26015e-06	-1.92099e-06	2.70897e-06	1.29277e-06	8.40318e-07	2.34229e-06	-3.34202e-06	-1.78665e-07	-1.21361e-06	6.94099e-11
6.92594e-07	2.02638e-06	-1.70692e-06	1.33688e-06	1.16467e-06	7.51589e-07	2.60876e-06	9.0135e-07	7.37265e-07	-3.20144e-07	-3.69356e-07	-6.72728e-07	6.7191e-07	2.4481e-06	4.43416e-07	6.83743e-07	2.22594e-06	2.7377e-07	-2.28026e-07	-8.90916e-07	1.42052e-06	-1.05505e-06	-1.91572e-06	2.67414e-06	1.28009e-06	7.47711e-07	2.35448e-06	-1.44827e-06	-1.79358e-07	-8.37835e-07	5.75703e-11
6.92594e-07	2.02638e-06	-1.70692e-06	1.33688e-06	1.16467e-06	7.51589e-07	2.60876e-06	9.0135e-07	7.37265e-07	-3.20144e-07	-3.69356e-07	-6.72728e-07	6.7191e-07	2.4481e-06	4.43416e-07	6.83743e-07	2.22594e-06	2.7377e-07	-2.28026e-07	-8.90916e-07	1.42052e-06	-1.05505e-06	-1.91572e-06	2.67414e-06	1.28009e-06	7.47711e-07	2.35448e-06	-1.44827e-06	-1.79358e-07	-8.37835e-07	5.75703e-11
6.99293e-07	2.02645e-06	-1.72093e-06	1.21881e-06	1.16155e-06	7.48372e-07	2.68793e-06	9.99654e-07	7.36554e-07	-3.19089e-07	-3.66664e-07	-6.7307e-07	4.62254e-07	2.44739e-06	4.4738e-07	6.97882e-07	2.11306e-06	2.73851e-07	-2.28418e-07	-8.91133e-07	1.23015e-06	-1.16581e-06	-1.41882e-06	2.68504e-06	1.28409e-06	7.6966e-07	2.34979e-06	-1.53244e-06	-1.80168e-07	-9.78493e-07	5.58807e-11
6.85147e-07	2.02653e-06	-1.71213e-06	1.25188e-06	1.16225e-06	7.6653e-07	2.68893e-06	1.00726e-06	7.35329e-07	-3.19801e-07	-3.58427e-07	-6.72744e-07	5.91226e-07	2.44636e-06	4.429e-07	6.24204e-07	2.09644e-06	2.77908e-07	-2.34159e-07	-8.91251e-07	1.1962e-06	-1.13688e-06	-8.70128e-07	2.67889e-06	1.28851e-06	7.68064e-07	2.35246e-06	-1.56789e-06	-1.79304e-07	-9.48966e-07	5.45559e-11
6.44886e-07	2.0261e-06	2.37241e-08	1.23529e-06	1.16178e-06	7.36003e-07	1.21428e-06	9.67224e-07	5.77588e-07	-3.20422e-07	-3.69284e-07	-6.72961e-07	5.91104e-07	2.44658e-06	4.63273e-07	6.74049e-07	2.18273e-06	2.74895e-07	-2.27272e-07	-8.91327e-07	1.31408e-06	-1.1319e-06	-1.05184e-06	2.68241e-06	1.23859e-06	7.63384e-07	2.36909e-06	-1.59857e-06	-1.78863e-07	-9.68581e-07	4.66293e-11
6.9001e-07	2.02644e-06	-3.66637e-07	1.2091e-06	1.16223e-06	7.3645e-07	1.37341e-06	9.73848e-07	6.53991e-08	-3.19943e-07	-3.71021e-07	-6.72775e-07	5.57599e-07	2.4464e-06	4.3682e-07	6.78108e-07	2.12569e-06	2.77646e-07	-2.26394e-07	-8.91927e-07	1.19831e-06	-1.1326e-06	-1.07182e-06	2.67999e-06	1.28654e-06	7.66388e-07	2.35413e-06	-1.58939e-06	-1.79217e-07	-1.01057e-06	4.64064e-11
6.74794e-07	2.02624e-06	-3.21284e-07	1.2351e-06	1.16185e-06	7.45793e-07	1.16745e-06	9.43358e-07	6.73221e-08	-3.19951e-07	-4.07807e-07	-6.7275e-07	5.72762e-07	2.44624e-06	4.36363e-07	6.77029e-07	2.12886e-06	2.77004e-07	-2.24113e-07	-8.9119e-07	1.24472e-06	-1.13537e-06	-1.01396e-06	2.68169e-06	1.24865e-06	7.8229e-07	2.36051e-06	-1.59858e-06	-1.74553e-07	-1.03358e-06	4.5944e-11
6.39957e-07	2.02621e-06	-3.01927e-07	1.21136e-06	1.16195e-06	7.53978e-07	1.21838e-06	9.45133e-07	-3.86636e-08	-3.20539e-07	-3.89215e-07	-6.72743e-07	5.78077e-07	2.44652e-06	4.38659e-07	6.76707e-07	2.12931e-06	2.76958e-07	-2.2357e-07	-8.91045e-07	1.21082e-06	-1.13243e-06	-1.00655e-06	2.6809e-06	1.22815e-06	7.74141e-07	2.36e-06	-1.59677e-06	-1.751e-07	-1.00534e-06	4.57201e-11
6.5167e-07	2.02625e-06	-3.05603e-07	1.19755e-06	1.16201e-06	7.48027e-07	1.20846e-06	9.47118e-07	-9.43396e-09	-3.20142e-07	-3.88754e-07	-6.72736e-07	5.78969e-07	2.44651e-06	4.38235e-07	6.72249e-07	2.12968e-06	2.76953e-07	-2.25445e-07	-8.91027e-07	1.21356e-06	-1.13118e-06	-1.00713e-06	2.68091e-06	1.23999e-06	7.72509e-07	2.36004e-06	-1.59611e-06	-1.76655e-07	-1.00343e-06	4.56967e-11
6.44386e-07	2.02628e-06	-8.62419e-08	1.19989e-06	1.16198e-06	7.48793e-07	1.15561e-06	9.45184e-07	3.63832e-08	-3.20148e-07	-3.85435e-07	-6.72743e-07	6.07756e-07	2.44659e-06	4.38849e-07	6.7345e-07	2.1294e-06	2.76961e-07	-2.23975e-07	-8.91336e-07	1.22578e-06	-1.13168e-06	-1.01198e-06	2.68091e-06	1.22846e-06	7.74513e-07	2.36241e-06	-1.59582e-06	-1.76026e-07	-1.00643e-06	4.5545e-11
6.55488e-07	2.02379e-06	-1.93702e-07	1.21475e-06	1.24275e-06	7.4668e-07	1.17303e-06	9.40791e-07	5.847e-08	-3.1983e-07	-3.83722e-07	-6.63748e-07	5.93476e-07	2.44781e-06	4.259e-07	6.65027e-07	1.24997e-06	2.7677e-07	-2.32209e-07	-8.91413e-07	1.21896e-06	-1.13505e-06	-1.00727e-06	2.68116e-06	1.23364e-06	7.6483e-07	2.40829e-06	-1.45124e-06	-1.74908e-07	-9.99025e-07	4.25691e-11
6.1223e-07	2.02471e-06	-1.28582e-07	1.21092e-06	1.16874e-06	7.38735e-07	1.17439e-06	9.44169e-07	5.59314e-08	-3.20063e-07	-3.86707e-07	-6.69564e-07	6.06153e-07	2.45121e-06	4.34532e-07	6.67805e-07	9.76203e-07	2.76938e-07	-2.3411e-07	-8.91371e-07	1.22344e-06	-1.13284e-06	-1.00457e-06	2.68105e-06	1.23031e-06	7.7205e-07	2.37441e-06	-1.58963e-06	-1.75785e-07	-1.00835e-06	4.2032e-11
5.13487e-07	2.02458e-06	-2.06447e-07	1.21133e-06	1.17082e-06	7.40164e-07	1.18336e-06	9.32975e-07	4.07841e-08	-3.19856e-07	-3.87444e-07	-6.56904e-07	6.01445e-07	2.45107e-06	4.28838e-07	6.67879e-07	1.05415e-06	2.77037e-07	-2.36899e-07	-8.91573e-07	1.21842e-06	-1.1333e-06	-1.00596e-06	2.681e-06	1.23064e-06	7.64187e-07	2.38448e-06	-1.41776e-06	-1.75681e-07	-1.00577e-06	4.15913e-11
5.2491e-07	2.02469e-06	-2.07408e-07	1.21214e-06	1.18231e-06	7.41854e-07	1.18057e-06	9.33909e-07	3.39034e-08	-3.20127e-07	-3.8737e-07	-6.51316e-07	6.05459e-07	2.45148e-06	4.27267e-07	6.61031e-07	1.03e-06	2.76966e-07	-2.36358e-07	-8.91582e-07	1.2211e-06	-1.1345e-06	-1.00587e-06	2.68119e-06	1.23171e-06	7.63028e-07	2.3844e-06	-1.41588e-06	-1.7525e-07	-9.81782e-07	4.15262e-11
5.00879e-07	2.02402e-06	-1.85149e-07	1.21215e-06	1.18849e-06	7.44296e-07	1.21922e-06	9.32923e-07	3.92886e-08	-3.30444e-07	-3.85383e-07	-5.9989e-07	5.95653e-07	2.46763e-06	4.25511e-07	6.62609e-07	1.07348e-06	3.02564e-07	-1.32082e-07	-8.91572e-07	1.20858e-06	-1.13259e-06	-1.00623e-06	2.68013e-06	1.23199e-06	5.86245e-07	2.38889e-06	-1.41329e-06	-1.71689e-07	-9.99145e-07	4.14464e-11
5.28133e-07	2.02473e-06	-1.73982e-07	1.21167e-06	1.18212e-06	7.42227e-07	1.18033e-06	9.30924e-07	3.46089e-08	-3.19296e-07	-3.89314e-07	-6.49032e-07	6.0052e-07	2.45273e-06	4.31054e-07	1.23707e-07	1.04159e-06	2.86959e-07	-1.58881e-07	-8.91571e-07	1.19989e-06	-1.13263e-06	-1.00531e-06	2.68088e-06	1.23119e-06	7.6498e-07	2.38305e-06	-1.41992e-06	-1.72838e-07	-9.84021e-07	4.10406e-11
5.47847e-07	2.02465e-06	-2.01213e-07	1.21252e-06	1.17847e-06	7.43158e-07	1.17916e-06	9.30573e-07	3.81898e-08	-3.18971e-07	-3.87768e-07	-6.17197e-07	6.01654e-07	2.45235e-06	4.23865e-07	8.66465e-08	1.0315e-06	2.87462e-07	-1.82452e-07	-8.91579e-07	1.17999e-06	-1.1329e-06	-1.00889e-06	2.67922e-06	1.23151e-06	7.64781e-07	2.38854e-06	-1.41847e-06	-1.72558e-07	-9.9009e-07	4.09806e-11
5.1974e-07	2.02466e-06	-1.82719e-07	1.21219e-06	1.17963e-06	7.42815e-07	1.17948e-06	9.27704e-07	3.90979e-08	-3.18653e-07	-3.88511e-07	-6.35866e-07	6.01617e-07	2.4531e-06	4.22383e-07	9.18942e-08	1.03747e-06	1.31389e-07	-1.78849e-07	-8.91571e-07	1.18567e-06	-1.13073e-06	-1.00791e-06	2.68009e-06	1.23133e-06	7.65431e-07	2.387e-06	-1.41655e-06	-1.69682e-07	-9.90128e-07	4.09113e-11
5.34537e-07	2.01069e-06	-1.95686e-07	1.21223e-06	1.17943e-06	7.4415e-07	1.17966e-06	9.30653e-07	3.78697e-08	-3.20341e-07	-3.63074e-07	-6.29197e-07	5.99775e-07	2.4531e-06	4.25249e-07	2.11819e-07	1.04268e-06	2.76489e-07	-1.66104e-07	-8.93789e-07	1.18406e-06	-1.13195e-06	-1.00805e-06	2.67964e-06	1.23122e-06	7.64752e-07	2.39187e-06	-8.19916e-07	-2.20177e-07	-9.89802e-07	3.96661e-11
5.25937e-07	2.02111e-06	-1.8989e-07	1.21216e-06	1.18006e-06	7.42877e-07	1.17958e-06	9.29565e-07	3.98682e-08	-3.19573e-07	-3.78306e-07	-6.33815e-07	6.08572e-07	2.45269e-06	4.2429e-07	1.53689e-07	1.03969e-06	2.04799e-07	-1.54726e-07	-8.93054e-07	1.18708e-06	-1.13118e-06	-1.00809e-06	2.655e-06	1.23099e-06	7.65488e-07	2.40132e-06	-5.83443e-07	-1.71211e-07	-9.90201e-07	3.92213e-11
5.28366e-07	2.01335e-06	-1.93285e-07	1.21216e-06	1.17994e-06	7.43861e-07	1.17935e-06	9.29697e-07	3.92738e-08	-3.19804e-07	-3.78044e-07	-6.27893e-07	6.19566e-07	2.45301e-06	4.23614e-07	1.50257e-07	1.0406e-06	1.87777e-07	-1.80289e-07	-8.9407e-07	1.18618e-06	-1.13187e-06	-1.00836e-06	2.64355e-06	1.23114e-06	7.65285e-07	2.39371e-06	-4.16339e-07	-1.88503e-07	-9.89734e-07	3.89473e-11
5.28063e-07	2.01429e-06	-1.92125e-07	1.21216e-06	1.17954e-06	7.44187e-07	1.17941e-06	9.30367e-07	3.9323e-08	-3.19453e-07	-3.74347e-07	-6.27662e-07	6.1226e-07	2.45299e-06	4.23782e-07	1.32889e-07	1.04037e-06	1.99855e-07	-1.75898e-07	-8.93468e-07	1.18574e-06	-1.13187e-06	-1.00838e-06	2.64596e-06	1.23092e-06	7.65486e-07	2.39378e-06	-4.11991e-07	-1.85763e-07	-9.89751e-07	3.89429e-11
5.38237e-07	2.01246e-06	-1.93295e-07	1.21222e-06	1.17965e-06	7.44022e-07	1.17942e-06	8.60458e-07	3.88772e-08	-3.19576e-07	-3.746e-07	-6.25966e-07	6.09943e-07	2.45296e-06	4.23871e-07	1.46185e-07	1.04067e-06	2.01641e-07	-1.76846e-07	-8.93292e-07	1.18021e-06	-1.13341e-06	-1.00815e-06	2.65356e-06	1.23112e-06	7.65366e-07	2.39433e-06	-4.14241e-07	-1.88095e-07	-9.89761e-07	3.8858e-11
5.28344e-07	7.6635e-07	-1.92549e-07	1.21245e-06	1.19364e-06	7.43782e-07	1.17914e-06	9.30044e-07	4.77378e-09	-3.19697e-07	-3.62391e-07	-6.27678e-07	6.08475e-07	2.40372e-06	4.23523e-07	1.51888e-07	1.04041e-06	1.91449e-07	-1.79085e-07	-5.35565e-07	1.22364e-06	-1.13185e-06	-1.00871e-06	2.65744e-06	1.23317e-06	7.65156e-07	2.40581e-06	-3.77152e-07	-2.41345e-07	-9.90353e-07	3.49563e-11
5.31607e-07	1.22124e-06	-1.93703e-07	1.21224e-06	1.17967e-06	7.43294e-07	1.18247e-06	9.18894e-07	1.43955e-07	-3.19643e-07	-3.75456e-07	-6.2791e-07	6.113e-07	2.44263e-06	4.23946e-07	1.47835e-07	1.04027e-06	2.01921e-07	-1.73763e-07	-7.50331e-07	8.58596e-07	-1.13218e-06	-1.00852e-06	2.65182e-06	1.23079e-06	7.63604e-07	1.87753e-06	-3.76356e-07	-1.89522e-07	-9.89781e-07	3.32323e-11
5.32158e-07	5.54296e-07	-1.92446e-07	1.20979e-06	1.17766e-06	7.43707e-07	1.17943e-06	9.03489e-07	1.22394e-07	-3.19571e-07	-3.70458e-07	-6.305e-07	6.11519e-07	6.02992e-07	3.91034e-07	1.53693e-07	1.0247e-06	1.98266e-07	-1.75588e-07	-6.80083e-07	1.15373e-06	-1.13253e-06	-1.01264e-06	2.65749e-06	1.23121e-06	7.63558e-07	2.06285e-06	-3.56907e-07	-2.1777e-07	-9.90078e-07	2.75977e-11
5.30665e-07	5.8097e-07	-1.92723e-07	1.20137e-06	1.19117e-06	7.4305e-07	1.17942e-06	9.23953e-07	4.71858e-08	-3.19548e-07	-3.68549e-07	-6.31446e-07	6.16806e-07	1.6357e-07	3.98313e-08	1.56221e-07	1.03642e-06	2.17691e-07	-1.77926e-07	-6.39124e-07	1.02442e-06	-1.13249e-06	-1.0104e-06	2.65599e-06	1.23091e-06	7.61427e-07	2.10829e-06	-3.83168e-07	-2.09047e-07	-9.89587e-07	2.70658e-11
5.30742e-07	6.73296e-07	-1.928e-07	1.20664e-06	1.17973e-06	7.42947e-07	1.18277e-06	9.19228e-07	1.58349e-07	-3.19482e-07	-3.72141e-07	-6.28408e-07	6.13484e-07	5.9281e-07	9.72521e-08	1.59295e-07	1.03552e-06	2.116e-07	-1.73839e-07	-6.78438e-07	7.13463e-07	-1.13283e-06	-1.00928e-06	2.65515e-06	1.23023e-06	7.56843e-07	2.01409e-06	-3.76954e-07	-1.97754e-07	-9.89164e-07	2.66098e-11
5.31852e-07	6.68163e-07	-1.92895e-07	1.20704e-06	1.18573e-06	7.43057e-07	1.18184e-06	9.17577e-07	1.29259e-07	-3.19493e-07	-3.69428e-07	-6.32679e-07	6.12529e-07	3.85119e-07	1.21122e-07	1.56023e-07	1.02749e-06	2.11492e-07	-1.75917e-07	-6.88916e-07	7.81737e-07	-1.13263e-06	-1.01222e-06	2.64966e-06	1.23117e-06	4.53469e-07	2.04266e-06	-3.78193e-07	-2.03411e-07	-9.90279e-07	2.62425e-11
5.31105e-07	6.33992e-07	-1.90436e-07	7.68793e-07	1.18657e-06	7.45894e-07	1.1825e-06	9.13038e-07	1.07161e-07	-2.65672e-07	-3.67623e-07	-6.30874e-07	6.14042e-07	4.91331e-07	1.13869e-07	1.56132e-07	1.02858e-06	2.11566e-07	-1.74648e-07	-6.73849e-07	8.26983e-07	-1.13736e-06	-1.01284e-06	2.64743e-06	1.23093e-06	4.13183e-07	2.03893e-06	-3.90382e-07	-2.11425e-07	-9.95888e-07	2.54101e-11
5.31446e-07	6.51559e-07	-1.9223e-07	9.25148e-07	1.18992e-06	7.43603e-07	1.18127e-06	9.15536e-07	1.20576e-07	-3.17035e-07	-3.68059e-07	-6.33135e-07	6.14808e-07	4.14841e-07	1.0438e-07	1.56898e-07	1.02692e-06	2.10134e-07	-1.74142e-07	-6.5434e-07	7.99613e-07	-1.13289e-06	-1.01109e-06	2.6556e-06	1.23127e-06	4.64424e-07	1.96828e-06	-3.75785e-07	-2.1262e-07	-6.00185e-07	2.47463e-11
5.31262e-07	6.35461e-07	-1.92192e-07	8.69115e-07	1.1896e-06	7.43668e-07	1.18201e-06	9.15681e-07	1.24432e-07	-2.92975e-07	-3.69398e-07	-6.33928e-07	6.14243e-07	4.08774e-07	1.28728e-07	1.57517e-07	1.02945e-06	2.10242e-07	-1.74065e-07	-6.57993e-07	7.83594e-07	-1.13417e-06	-1.01108e-06	2.6561e-06	1.23127e-06	4.5444e-07	1.97434e-06	-3.95133e-07	-2.11614e-07	-4.85214e-07	2.45092e-11
2.88367e-07	6.36906e-07	-1.902e-07	9.03227e-07	1.19105e-06	7.21699e-07	8.17231e-07	8.56189e-07	1.16905e-07	-3.05037e-07	-2.64471e-07	-6.33282e-07	6.12477e-07	3.99675e-07	1.33444e-07	1.56893e-07	1.02844e-06	2.0801e-07	-1.75422e-07	-6.45135e-07	7.92601e-07	-1.13445e-06	-1.01165e-06	2.65511e-06	1.23112e-06	4.6698e-07	2.00597e-06	-3.73337e-07	-2.0881e-07	-5.01109e-07	2.3564e-11
2.88367e-07	6.36906e-07	-1.902e-07	9.03227e-07	1.19105e-06	7.21699e-07	8.17231e-07	8.56189e-07	1.16905e-07	-3.05037e-07	-2.64471e-07	-6.33282e-07	6.12477e-07	3.99675e-07	1.33444e-07	1.56893e-07	1.02844e-06	2.0801e-07	-1.75422e-07	-6.45135e-07	7.92601e-07	-1.13445e-06	-1.01165e-06	2.65511e-06	1.23112e-06	4.6698e-07	2.00597e-06	-3.73337e-07	-2.0881e-07	-5.01109e-07	2.3564e-11
3.14042e-07	6.43165e-07	-1.90822e-07	8.84176e-07	1.19005e-06	4.98456e-07	8.56877e-07	8.61441e-07	1.20556e-07	-3.04937e-07	-2.94697e-07	-6.36073e-07	6.14645e-07	4.14031e-07	1.27438e-07	1.56839e-07	1.02865e-06	2.08368e-07	-1.75347e-07	-6.48676e-07	7.86149e-07	-1.13508e-06	-1.01159e-06	2.65354e-06	1.23116e-06	4.78271e-07	2.00212e-06	-3.74705e-07	-2.09269e-07	-4.90756e-07	2.33626e-11
3.02112e-07	6.38802e-07	-1.91215e-07	8.87612e-07	1.19116e-06	3.94844e-07	8.55012e-07	8.23161e-07	1.16248e-07	-3.05235e-07	-2.85748e-07	-6.3308e-07	6.15589e-07	4.10433e-07	1.32092e-07	1.56849e-07	1.02839e-06	2.09351e-07	-1.74968e-07	-6.48611e-07	7.88002e-07	-1.13479e-06	-1.01154e-06	2.65353e-06	1.2311e-06	4.77955e-07	1.9982e-06	-3.72096e-07	-2.08734e-07	-5.09174e-07	2.31897e-11
2.99403e-07	6.39302e-07	-1.96399e-07	8.91875e-07	1.19336e-06	4.14824e-07	8.48254e-07	8.1948e-07	1.1718e-07	-2.99547e-07	-5.86689e-08	-6.33974e-07	4.5255e-07	3.9655e-07	1.51615e-07	1.57596e-07	1.02813e-06	2.09448e-07	-3.73978e-08	-6.50656e-07	7.86166e-07	-1.13533e-06	-1.01145e-06	2.65315e-06	1.23115e-06	4.85255e-07	1.99195e-06	-3.73386e-07	-2.09e-07	-5.13058e-07	2.28987e-11
2.96533e-07	6.38731e-07	-1.94437e-07	8.91342e-07	1.19374e-06	3.57097e-07	8.56824e-07	7.98009e-07	1.12526e-07	-3.28345e-07	-4.86998e-09	-6.33287e-07	4.01171e-07	3.9964e-07	1.53634e-07	1.57636e-07	1.02837e-06	2.09886e-07	-1.34113e-07	-6.47969e-07	7.86451e-07	-1.13512e-06	-1.0115e-06	2.65326e-06	1.2311e-06	4.78791e-07	1.98708e-06	-3.66911e-07	-2.0869e-07	-5.1731e-07	2.27909e-11
3.022e-07	6.90903e-08	-1.94113e-07	8.94764e-07	1.18164e-06	3.47396e-07	8.53751e-07	8.17235e-07	1.16099e-07	-3.02421e-07	-1.36877e-07	-6.34003e-07	4.65472e-07	4.04466e-07	1.44459e-07	1.65977e-07	1.0283e-06	2.09053e-07	-1.02886e-07	-6.49314e-07	7.8602e-07	-1.13362e-06	-9.37257e-07	2.6553e-06	1.21702e-06	4.84813e-07	1.98938e-06	-3.64588e-07	-2.30672e-07	-5.09477e-07	2.22872e-11
3.022e-07	6.90903e-08	-1.94113e-07	8.94764e-07	1.18164e-06	3.47396e-07	8.53751e-07	8.17235e-07	1.16099e-07	-3.02421e-07	-1.36877e-07	-6.34003e-07	4.65472e-07	4.04466e-07	1.44459e-07	1.65977e-07	1.0283e-06	2.09053e-07	-1.02886e-07	-6.49314e-07	7.8602e-07	-1.13362e-06	-9.37257e-07	2.6553e-06	1.21702e-06	4.84813e-07	1.98938e-06	-3.64588e-07	-2.30672e-07	-5.09477e-07	2.22872e-11
2.97364e-07	8.87199e-08	-1.93733e-07	8.94054e-07	1.1848e-06	3.58806e-07	8.58251e-07	8.07861e-07	1.15537e-07	-3.03726e-07	-1.30799e-07	-6.33994e-07	4.3275e-07	4.03209e-07	1.51879e-07	1.65522e-07	1.02823e-06	2.09114e-07	-1.06165e-07	-6.46749e-07	7.85897e-07	-1.13496e-06	-9.38492e-07	2.65473e-06	1.22019e-06	4.82154e-07	1.98407e-06	-3.66624e-07	-2.24165e-07	-5.11293e-07	2.22485e-11
2.98301e-07	9.83545e-08	-1.93943e-07	8.92594e-07	1.18681e-06	3.50352e-07	8.47345e-07	8.04904e-07	1.14242e-07	-3.03638e-07	-7.87329e-08	-6.33942e-07	4.40181e-07	4.02592e-07	1.49186e-07	1.6511e-07	1.02824e-06	2.09151e-07	-1.17517e-07	-6.48463e-07	7.86041e-07	-1.1348e-06	-9.40576e-07	2.65415e-06	1.22217e-06	4.81671e-07	1.98204e-06	-3.66695e-07	-2.16713e-07	-5.12238e-07	2.2217e-11
2.98735e-07	1.32751e-07	-1.94055e-07	8.93686e-07	2.26214e-07	3.57906e-07	8.58077e-07	8.09394e-07	1.14429e-07	-3.01475e-07	-9.8586e-08	-6.33924e-07	4.19832e-07	4.02945e-07	1.50491e-07	1.65104e-07	1.0282e-06	2.09121e-07	-1.21543e-07	-6.47656e-07	7.86025e-07	-1.135e-06	-9.36817e-07	2.65482e-06	1.21924e-06	4.81598e-07	1.98224e-06	-3.67014e-07	-2.22129e-07	-5.10673e-07	2.08775e-11
2.98809e-07	1.21847e-07	-1.9394e-07	8.93036e-07	2.58158e-07	3.57849e-07	8.56644e-07	8.04444e-07	1.1486e-07	-3.02779e-07	-9.33409e-08	-6.33935e-07	4.36479e-07	4.02477e-07	1.50119e-07	1.64659e-07	1.02822e-06	2.09134e-07	-1.13384e-07	-6.48405e-07	7.86024e-07	-1.13482e-06	-9.40385e-07	2.6543e-06	1.20441e-06	4.83156e-07	1.98082e-06	-3.67482e-07	-2.18778e-07	-5.11289e-07	2.08541e-11
2.98931e-07	1.31596e-07	-1.93912e-07	8.92523e-07	2.04375e-07	3.55297e-07	8.54134e-07	8.06381e-07	1.14526e-07	-3.03107e-07	-8.53099e-08	-6.33954e-07	4.32835e-07	4.03366e-07	1.49949e-07	1.63044e-07	1.02826e-06	2.0913e-07	-1.17629e-07	-6.4873e-07	7.86001e-07	-1.13432e-06	-9.3962e-07	2.65439e-06	1.20493e-06	4.81584e-07	1.98281e-06	-3.67573e-07	-2.21581e-07	-5.11534e-07	2.0832e-11
2.99245e-07	1.23907e-07	-1.93922e-07	8.93191e-07	2.32091e-07	3.56302e-07	8.54592e-07	8.0727e-07	1.1483e-07	-3.02877e-07	-6.93642e-08	-6.33952e-07	4.26106e-07	4.03203e-07	1.50171e-07	1.63759e-07	1.02823e-06	2.09128e-07	-1.19632e-07	-6.48781e-07	7.86032e-07	-1.13459e-06	-9.39529e-07	2.65436e-06	1.20226e-06	4.82187e-07	1.98146e-06	-3.67409e-07	-2.18754e-07	-5.11144e-07	2.08262e-11
2.99253e-07	1.34472e-07	-1.93976e-07	8.92852e-07	7.02717e-08	3.58069e-07	8.54979e-07	8.03583e-07	1.14614e-07	-3.02672e-07	-9.12497e-08	-6.33926e-07	4.25573e-07	3.91309e-07	1.51266e-07	1.64398e-07	1.02821e-06	2.30667e-07	-1.19842e-07	-6.48022e-07	7.85167e-07	-1.13464e-06	-9.39343e-07	2.65327e-06	1.20515e-06	4.81947e-07	1.98246e-06	-3.67295e-07	-2.21476e-07	-5.10801e-07	2.07819e-11
2.9898e-07	1.32494e-07	-1.93967e-07	8.9312e-07	1.29023e-07	3.56711e-07	8.5519e-07	8.05468e-07	1.14741e-07	-3.0274e-07	-8.28157e-08	-6.3274e-07	4.2754e-07	4.01283e-07	1.50227e-07	1.63997e-07	1.02822e-06	2.11135e-07	-1.19249e-07	-6.48507e-07	7.85894e-07	-1.13453e-06	-9.39506e-07	2.65415e-06	1.09437e-07	4.82029e-07	1.98204e-06	-3.67484e-07	-2.20771e-07	-5.11174e-07	1.9358e-11
2.99193e-07	1.35088e-07	-1.93967e-07	8.50626e-07	1.85641e-07	3.56098e-07	8.55064e-07	8.03866e-07	1.14749e-07	-3.02953e-07	-8.86739e-08	-6.30852e-07	4.24933e-07	2.5792e-07	1.50112e-07	1.37718e-07	1.02823e-06	2.10625e-07	-1.19192e-07	-6.48719e-07	7.84901e-07	-1.13461e-06	-9.38938e-07	2.65435e-06	2.07442e-07	4.82032e-07	1.98268e-06	-3.9145e-07	-2.21241e-07	-5.10956e-07	1.92438e-11
2.99143e-07	1.30917e-07	-1.93962e-07	8.93031e-07	1.74991e-07	3.56411e-07	7.69656e-07	8.04396e-07	1.33992e-07	-3.02929e-07	-8.25679e-08	-6.22496e-07	4.27304e-07	2.77052e-07	1.49975e-07	1.5619e-07	1.02823e-06	2.1131e-07	-1.18224e-07	-6.48687e-07	7.88813e-07	-4.30434e-07	-9.4829e-07	2.36312e-06	4.06793e-07	4.80534e-07	1.98194e-06	-3.67362e-07	-2.20794e-07	-5.12182e-07	1.67474e-11
2.992e-07	1.29332e-07	-1.93971e-07	8.88311e-07	1.87238e-07	3.5568e-07	7.89794e-07	8.03537e-07	1.93281e-07	-3.02976e-07	-8.07373e-08	-5.55817e-07	4.25417e-07	2.0095e-07	1.47787e-07	1.53632e-07	1.02824e-06	2.11746e-07	-1.19351e-07	-6.48774e-07	8.05227e-07	-1.51447e-07	-1.14307e-06	2.25371e-06	2.92609e-07	4.23869e-07	1.98194e-06	-3.70974e-07	-2.19131e-07	-5.13896e-07	1.63129e-11
2.99204e-07	1.30161e-07	-1.93971e-07	8.47144e-07	1.85795e-07	3.55782e-07	7.92106e-07	8.03815e-07	1.77951e-07	-3.02921e-07	-8.08071e-08	-5.66005e-07	4.25613e-07	2.10204e-07	1.49055e-07	1.54802e-07	1.02824e-06	2.11769e-07	-1.19235e-07	-6.48699e-07	7.98973e-07	-2.22377e-07	-1.04583e-06	2.25664e-06	3.1402e-07	4.45212e-07	1.98191e-06	-3.72803e-07	-2.19399e-07	-5.13158e-07	1.61046e-11
2.99032e-07	1.30026e-07	-1.93971e-07	8.0113e-07	1.89294e-07	3.56075e-07	7.9477e-07	8.04074e-07	1.77286e-07	-3.02907e-07	-8.12101e-08	-5.59761e-07	4.25922e-07	2.16931e-07	1.48947e-07	1.56919e-07	1.02823e-06	2.1185e-07	-1.18954e-07	-6.48725e-07	7.94919e-07	-2.78798e-07	-9.78564e-07	2.27678e-06	2.09804e-07	3.7936e-07	1.98248e-06	-3.73817e-07	-2.19837e-07	-5.12712e-07	1.59021e-11
2.99061e-07	1.30957e-07	-1.94038e-07	8.47289e-07	1.86713e-07	3.19541e-07	7.83125e-07	8.03632e-07	1.48735e-07	-3.19578e-07	-6.98692e-08	-5.62725e-07	4.25612e-07	2.1179e-07	1.48684e-07	1.5756e-07	1.0272e-06	2.11267e-07	-1.18897e-07	-6.48718e-07	7.91613e-07	-3.08118e-07	-9.79522e-07	2.28305e-06	2.45716e-07	4.04141e-07	8.36271e-07	-3.73045e-07	-2.20195e-07	-5.16406e-07	1.27824e-11
2.99058e-07	1.30776e-07	-1.94032e-07	8.12892e-07	1.90663e-07	3.14321e-07	7.85914e-07	8.039e-07	1.46086e-07	-3.19081e-07	-6.4661e-08	-5.63315e-07	4.25607e-07	2.18968e-07	1.48718e-07	1.57693e-07	1.02558e-06	2.11297e-07	-1.18899e-07	-6.48709e-07	7.92668e-07	-3.09479e-07	-9.76341e-07	2.28376e-06	2.70755e-07	4.24162e-07	8.46435e-07	-3.72904e-07	-2.20123e-07	-5.1629e-07	1.27729e-11
2.9904e-07	1.31024e-07	-1.94002e-07	8.36087e-07	1.89793e-07	2.22948e-08	7.92089e-07	8.03982e-07	1.53581e-07	-3.13403e-07	-5.21472e-08	-5.64143e-07	4.25213e-07	2.1829e-07	1.48799e-07	1.57397e-07	1.02607e-06	2.10978e-07	-1.18912e-07	-6.48704e-07	7.92501e-07	-2.94582e-07	-9.82624e-07	2.27921e-06	2.51103e-07	3.98245e-07	8.62193e-07	-3.71865e-07	-2.20114e-07	-5.18601e-07	1.26999e-11
2.98982e-07	1.31296e-07	-1.93168e-07	8.10713e-07	1.90818e-07	1.70474e-07	7.84633e-07	5.44133e-07	1.42746e-07	-3.14917e-07	-5.42099e-08	-5.45472e-07	4.25425e-07	2.17834e-07	1.4886e-07	1.55114e-07	1.02508e-06	2.11149e-07	-1.18838e-07	-6.48704e-07	7.93121e-07	-3.58133e-07	-9.67445e-07	2.28254e-06	2.6966e-07	4.09448e-07	8.61742e-07	-3.73018e-07	-2.18608e-07	-5.40835e-07	1.2369e-11
2.99067e-07	1.30954e-07	-1.84919e-07	8.28336e-07	1.88498e-07	2.10024e-07	3.61966e-07	6.30896e-07	1.50613e-07	-3.11158e-07	-6.08222e-08	-5.54363e-07	4.25319e-07	2.1894e-07	1.48904e-07	1.56813e-07	1.0262e-06	1.83778e-07	-1.1943e-07	-6.4879e-07	7.92097e-07	-3.14061e-07	-9.70703e-07	2.28091e-06	2.37408e-07	4.06943e-07	8.55307e-07	-3.73215e-07	-2.19767e-07	-5.28093e-07	1.19546e-11
2.99068e-07	1.30874e-07	-1.91389e-07	8.14112e-07	1.89497e-07	1.74723e-07	2.54426e-07	6.42414e-07	1.45163e-07	-3.11886e-07	-6.0245e-08	-5.48921e-07	4.25228e-07	2.18024e-07	1.48916e-07	1.56373e-07	1.02519e-06	2.11166e-07	-1.19007e-07	-6.48742e-07	7.80732e-07	-3.07935e-07	-9.68625e-07	2.2821e-06	2.54206e-07	4.05909e-07	8.50402e-07	-3.7303e-07	-2.2e-07	-5.27004e-07	1.18472e-11
3.25448e-07	1.30873e-07	-1.80843e-07	8.19779e-07	1.89503e-07	1.77584e-07	3.62864e-07	6.0669e-07	1.46692e-07	-3.10672e-07	-6.001e-08	-5.06447e-07	4.25332e-07	2.20439e-07	1.48441e-07	1.56767e-07	8.72078e-07	2.03315e-07	-1.18975e-07	-6.48696e-07	7.89109e-07	-2.48072e-07	-9.70844e-07	2.28079e-06	2.46949e-07	4.06896e-07	8.47542e-07	-3.73121e-07	-2.35925e-07	-5.31882e-07	1.15375e-11
3.10222e-07	1.30933e-07	-1.86348e-07	7.94776e-07	1.89396e-07	1.90156e-07	3.3194e-07	6.1494e-07	1.48246e-07	-3.07057e-07	-6.00393e-08	-5.35616e-07	4.25067e-07	2.18346e-07	1.48801e-07	1.60295e-07	9.18709e-07	2.0447e-07	-1.13532e-07	-3.53316e-07	7.81483e-07	-2.93782e-07	-9.70979e-07	2.28157e-06	2.44841e-07	4.04916e-07	8.49173e-07	-3.73007e-07	-2.22548e-07	-5.29494e-07	1.13061e-11
3.21592e-07	1.30974e-07	-1.57457e-07	8.20608e-07	1.89673e-07	1.8854e-07	3.35486e-07	6.37427e-07	1.52287e-07	-3.07225e-07	-6.02886e-08	-4.76997e-07	4.23542e-07	2.17578e-07	1.15154e-07	1.72239e-07	8.51458e-07	2.11042e-07	-1.14714e-07	-3.78761e-07	7.8083e-07	-2.45482e-07	-9.68107e-07	2.2818e-06	2.34118e-07	4.05779e-07	8.51847e-07	-3.72813e-07	-2.54632e-07	-5.3002e-07	1.11973e-11
3.11404e-07	1.30949e-07	-1.6501e-07	8.07748e-07	2.03091e-07	1.81717e-07	3.35889e-07	6.23193e-07	1.49856e-07	-3.07633e-07	-6.02584e-08	-5.09783e-07	4.2409e-07	2.16617e-07	1.41497e-07	1.79579e-07	8.86448e-07	2.08163e-07	-1.17096e-07	-4.53356e-07	7.83357e-07	-2.59259e-07	-9.71077e-07	6.72779e-07	2.37887e-07	4.06269e-07	1.48701e-07	-3.73093e-07	-2.32016e-07	-5.28851e-07	5.87023e-12
3.16493e-07	1.29782e-07	-1.58648e-07	8.17961e-07	1.89564e-07	1.85733e-07	3.39338e-07	6.18617e-07	-4.19786e-08	-2.56272e-07	-2.79188e-09	-5.56024e-07	4.24341e-07	2.18111e-07	1.44531e-07	1.89493e-07	8.55575e-07	2.00434e-07	-9.68139e-08	-4.47736e-07	7.53447e-07	-2.50221e-07	-6.85846e-07	3.02569e-07	2.25695e-07	4.06652e-07	4.43686e-07	-3.73121e-07	-2.37222e-07	-5.28208e-07	5.10246e-12
3.16493e-07	1.29782e-07	-1.58648e-07	8.17961e-07	1.89564e-07	1.85733e-07	3.39338e-07	6.18617e-07	-4.19786e-08	-2.56272e-07	-2.79188e-09	-5.56024e-07	4.24341e-07	2.18111e-07	1.44531e-07	1.89493e-07	8.55575e-07	2.00434e-07	-9.68139e-08	-4.47736e-07	7.53447e-07	-2.50221e-07	-6.85846e-07	3.02569e-07	2.25695e-07	4.06652e-07	4.43686e-07	-3.73121e-07	-2.37222e-07	-5.28208e-07	5.10246e-12
3.17022e-07	1.30111e-07	-1.59527e-07	8.14226e-07	1.90198e-07	1.84239e-07	3.41033e-07	6.13713e-07	1.90326e-08	-2.62895e-07	-1.92561e-08	-5.4365e-07	4.24362e-07	2.14394e-07	1.45208e-07	1.80779e-07	8.56891e-07	2.01961e-07	-1.00958e-07	-4.37559e-07	7.65224e-07	-2.51687e-07	-7.06992e-07	3.08889e-07	2.28846e-07	4.06519e-07	3.47792e-07	-3.73133e-07	-2.30094e-07	-5.28523e-07	5.04509e-12
3.13913e-07	1.29826e-07	-1.52446e-07	8.19068e-07	1.91312e-07	1.85163e-07	3.42376e-07	6.16185e-07	-2.50046e-08	-2.59253e-07	-2.64664e-08	-5.45653e-07	4.24302e-07	2.17828e-07	1.44355e-07	1.87753e-07	8.5431e-07	2.02997e-07	-9.83337e-08	-4.46832e-07	7.5695e-07	-2.50529e-07	-6.93929e-07	3.12574e-07	2.26763e-07	4.0683e-07	2.72955e-07	-3.73109e-07	-2.35695e-07	-5.28299e-07	4.9878e-12
3.14349e-07	1.29974e-07	-1.54508e-07	8.18866e-07	1.91253e-07	1.85176e-07	3.46796e-07	6.16327e-07	-2.3963e-08	-2.59742e-07	-2.5567e-08	-5.45246e-07	4.24339e-07	2.17761e-07	1.4516e-07	1.87021e-07	8.54779e-07	2.02914e-07	-9.83559e-08	-4.46682e-07	7.57082e-07	-2.51648e-07	-6.91721e-07	3.03581e-07	2.26895e-07	4.06827e-07	2.75735e-07	-3.73111e-07	-2.35659e-07	-5.28288e-07	4.98565e-12
3.14516e-07	1.30069e-07	-1.57045e-07	8.17164e-07	1.90147e-07	1.85205e-07	3.43513e-07	6.15721e-07	-1.11042e-08	-2.63432e-07	-1.23144e-08	-5.41979e-07	4.24271e-07	2.17781e-07	1.45055e-07	1.8546e-07	8.61683e-07	2.02545e-07	-9.83614e-08	-4.15826e-07	7.55797e-07	-2.50178e-07	-6.9968e-07	2.6048e-07	2.2936e-07	4.06918e-07	3.03934e-07	-3.73113e-07	-2.34885e-07	-5.28406e-07	4.9636e-12
3.16878e-07	1.30023e-07	-1.57958e-07	8.18382e-07	1.9692e-07	1.85275e-07	3.41163e-07	6.13463e-07	-2.41904e-08	-7.85428e-08	-2.56347e-08	-5.3983e-07	1.47633e-07	2.17564e-07	1.56718e-07	1.76486e-07	8.12415e-07	2.02394e-07	-8.40846e-08	-4.43459e-07	7.4577e-07	-3.20846e-07	-5.67696e-07	3.09142e-07	2.27387e-07	4.06472e-07	2.66509e-07	-4.19154e-07	-2.33916e-07	-4.63068e-07	4.51598e-12
3.16237e-07	1.3005e-07	-1.57882e-07	8.18133e-07	1.95237e-07	1.85282e-07	3.41171e-07	6.14005e-07	-1.76084e-08	-1.55463e-07	-3.10709e-08	-5.40335e-07	1.89982e-07	2.17521e-07	1.53764e-07	1.76859e-07	8.14105e-07	2.0241e-07	-8.84659e-08	-4.33839e-07	7.46393e-07	-2.62472e-07	-5.71873e-07	3.11552e-07	2.27877e-07	4.06536e-07	2.93283e-07	-3.90792e-07	-2.34054e-07	-4.66701e-07	4.51117e-12
3.16589e-07	1.30024e-07	-1.58063e-07	8.18231e-07	1.96337e-07	1.85282e-07	3.41185e-07	6.136e-07	-1.8729e-08	-1.13838e-07	-2.65749e-08	-5.41278e-07	1.88181e-07	2.17553e-07	1.55367e-07	1.77043e-07	8.16895e-07	2.02427e-07	-8.73813e-08	-4.42368e-07	7.47524e-07	-2.9627e-07	-5.72104e-07	2.9994e-07	2.27741e-07	4.06612e-07	2.83416e-07	-3.92444e-07	-2.33974e-07	-3.39755e-07	4.4198e-12
3.16519e-07	1.30015e-07	-1.57087e-07	8.18245e-07	1.94609e-07	1.853e-07	3.41119e-07	6.13596e-07	-1.9043e-08	-8.61184e-08	-2.68654e-08	-5.41011e-07	1.92352e-07	2.17496e-07	1.54559e-07	1.77544e-07	8.16489e-07	2.02432e-07	-8.87959e-08	-4.39964e-07	7.48184e-07	-2.78728e-07	-5.83453e-07	3.02892e-07	2.27542e-07	4.06526e-07	2.8228e-07	-3.89742e-07	-2.34075e-07	-2.71626e-07	4.37317e-12
3.16406e-07	1.30009e-07	-1.57236e-07	8.18287e-07	1.95094e-07	1.85281e-07	3.4041e-07	6.13718e-07	-2.07506e-08	-1.10249e-07	-2.78941e-08	-5.40495e-07	1.90967e-07	2.17568e-07	1.5334e-07	1.77352e-07	8.1742e-07	2.02475e-07	-8.90292e-08	-4.40148e-07	7.47829e-07	-2.79752e-07	-5.74139e-07	3.02611e-07	2.27589e-07	4.06548e-07	2.79392e-07	-3.96632e-07	-2.34151e-07	-2.48347e-07	4.35903e-12
3.16489e-07	1.30024e-07	-1.57154e-07	8.19363e-07	1.94966e-07	1.86358e-07	3.4113e-07	6.13653e-07	-2.14075e-08	-1.09968e-07	-2.63624e-08	-3.58247e-07	1.90341e-07	2.17523e-07	1.54586e-07	1.77789e-07	8.17181e-07	2.02419e-07	-8.85062e-08	-3.44631e-07	7.48141e-07	-2.79038e-07	-5.81133e-07	2.99329e-07	2.27631e-07	4.06005e-07	2.84771e-07	-3.92948e-07	-2.34044e-07	-3.11841e-07	4.16388e-12
3.16337e-07	1.29616e-07	-1.57549e-07	8.19037e-07	1.95119e-07	1.86208e-07	3.45438e-07	5.46919e-07	-2.06073e-08	-1.13092e-07	-2.65652e-08	-3.76704e-07	1.90121e-07	1.71479e-07	1.54392e-07	1.77484e-07	8.17773e-07	2.02444e-07	-8.79495e-08	-3.65197e-07	7.48401e-07	-2.77329e-07	-5.77945e-07	3.00477e-07	2.2764e-07	4.06132e-07	2.82818e-07	-3.94711e-07	-2.30207e-07	-2.91239e-07	4.08294e-12
3.16493e-07	1.22255e-07	-1.57686e-07	8.29166e-07	1.94855e-07	1.87504e-07	3.44378e-07	5.41313e-07	-2.02031e-08	-1.08071e-07	-2.64509e-08	-3.15502e-07	1.89373e-07	6.14252e-08	1.54175e-07	1.77438e-07	8.17261e-07	2.02433e-07	-8.77932e-08	-3.39171e-07	7.48994e-07	-2.83533e-07	-5.77793e-07	3.01188e-07	2.27623e-07	4.04682e-07	2.8287e-07	-3.8776e-07	-2.15089e-07	-2.79728e-07	3.9875e-12
3.16594e-07	1.5041e-07	-1.57316e-07	3.03977e-07	1.94839e-07	1.90992e-07	3.43616e-07	4.75635e-07	-2.02929e-08	-3.70609e-08	-2.60112e-08	-3.50242e-07	1.86943e-07	1.37473e-07	1.53687e-07	1.77392e-07	8.14729e-07	2.02437e-07	-9.46433e-08	-3.41312e-07	7.47731e-07	-2.85571e-07	-5.78614e-07	3.02894e-07	2.27655e-07	2.64146e-07	2.81949e-07	-3.87477e-07	-2.1935e-07	-2.76803e-07	3.26619e-12
3.16375e-07	1.42227e-07	-1.57594e-07	3.32509e-07	1.94221e-07	1.95998e-07	3.44791e-07	4.01814e-07	-2.05332e-08	-9.7155e-08	-2.62075e-08	-3.27832e-07	1.88264e-07	1.33815e-07	1.53823e-07	1.77322e-07	8.16025e-07	2.02311e-07	-8.87099e-08	-3.50927e-07	7.48099e-07	-2.81705e-07	-5.77205e-07	3.01515e-07	2.29796e-07	9.61665e-08	2.82806e-07	-3.87297e-07	-2.10532e-07	-2.7779e-07	3.15312e-12
3.16497e-07	1.82638e-07	-1.58223e-07	3.3164e-07	1.94521e-07	1.90654e-07	3.44959e-07	4.12411e-07	-2.02458e-08	-4.26822e-08	-2.60604e-08	-2.01543e-07	1.87472e-07	1.13469e-07	1.53443e-07	1.77335e-07	8.16337e-07	2.02413e-07	-9.4733e-08	-3.4028e-07	7.47746e-07	-2.86047e-07	-5.77311e-07	3.02097e-07	2.28615e-07	1.30016e-07	2.82891e-07	-3.88983e-07	-2.04254e-07	-2.80832e-07	3.09709e-12
3.16487e-07	1.32868e-07	-1.58203e-07	3.26845e-07	1.93947e-07	1.90516e-07	3.44557e-07	4.07652e-07	-2.04638e-08	-7.71425e-08	-2.60367e-08	-1.82237e-07	1.88427e-07	1.22424e-07	1.53841e-07	1.773e-07	8.14958e-07	2.02371e-07	-9.08748e-08	-3.45998e-07	7.47632e-07	-2.84794e-07	-5.77402e-07	3.01913e-07	2.29293e-07	1.52678e-07	2.82805e-07	-3.88543e-07	-2.0855e-07	-2.78579e-07	3.07996e-12
3.16473e-07	1.46564e-07	-1.58075e-07	2.96006e-07	1.94095e-07	1.93627e-07	3.45156e-07	4.06134e-07	-2.03304e-08	-4.67472e-08	-2.60861e-08	-1.91424e-07	1.87893e-07	1.17344e-07	1.53788e-07	1.7732e-07	8.16072e-07	2.02427e-07	-9.34537e-08	-3.40052e-07	7.47819e-07	-2.84385e-07	-5.7743e-07	3.02138e-07	2.296e-07	1.35396e-07	2.82644e-07	-3.89002e-07	-2.06649e-07	-2.78925e-07	3.05647e-12
3.31328e-07	1.50558e-07	-1.63388e-07	3.13112e-07	1.68517e-07	1.94864e-07	2.80907e-08	4.13098e-07	-2.30448e-08	-5.59861e-08	8.03606e-09	-1.71558e-07	1.87877e-07	1.15721e-07	1.50694e-07	1.78995e-07	7.28154e-07	2.02421e-07	-8.85851e-08	-3.37843e-07	7.39857e-07	-2.85058e-07	-5.77333e-07	2.99734e-07	2.20724e-07	1.38864e-07	2.82878e-07	-4.12203e-07	-2.05569e-07	-2.80045e-07	2.81517e-12
3.27449e-07	1.47744e-07	-1.63053e-07	3.14153e-07	1.64825e-07	1.94842e-07	7.70429e-08	4.12334e-07	-2.2988e-08	-5.5841e-08	3.05857e-08	-1.71079e-07	1.87934e-07	1.15654e-07	1.48207e-07	1.79026e-07	7.28195e-07	2.02421e-07	-8.87992e-08	-3.38525e-07	7.40168e-07	-2.85072e-07	-5.77334e-07	2.99721e-07	2.20153e-07	1.39458e-07	2.82868e-07	-4.05987e-07	-2.05475e-07	-2.80036e-07	2.81136e-12
3.26996e-07	1.4884e-07	-1.62538e-07	3.1412e-07	1.65719e-07	1.94841e-07	8.34718e-08	4.12035e-07	-2.28019e-08	-5.56881e-08	9.08742e-09	-1.72151e-07	1.87936e-07	1.16398e-07	1.50717e-07	1.79005e-07	7.28463e-07	2.02421e-07	-8.90685e-08	-3.38878e-07	7.40363e-07	-2.85032e-07	-5.77347e-07	3.00007e-07	2.20219e-07	1.38778e-07	2.82866e-07	-3.99929e-07	-2.05483e-07	-2.80025e-07	2.80877e-12
3.23328e-07	1.4862e-07	-1.6088e-07	3.08393e-07	1.70991e-07	1.93837e-07	4.73343e-08	4.09657e-07	-2.20136e-08	-5.50042e-08	9.94562e-09	-1.76064e-07	1.88103e-07	1.19144e-07	1.51474e-07	1.78817e-07	7.2725e-07	2.02426e-07	-9.02637e-08	-3.39286e-07	7.41822e-07	-2.84923e-07	-5.7758e-07	3.01049e-07	2.19319e-07	1.34153e-07	2.82903e-07	-3.98249e-07	-2.05502e-07	-2.79582e-07	2.79757e-12
3.23488e-07	1.5135e-07	-1.61717e-07	3.1198e-07	1.66965e-07	1.94205e-07	5.3975e-08	4.10575e-07	-2.22128e-08	-5.50996e-08	1.38029e-08	-1.77996e-07	1.88115e-07	1.17329e-07	1.4927e-07	1.791e-07	7.27391e-07	2.02424e-07	-9.04611e-08	-3.38837e-07	7.41506e-07	-2.85018e-07	-8.54865e-08	3.00055e-07	2.2115e-07	1.37039e-07	2.8289e-07	-4.01339e-07	-2.05199e-07	-2.7958e-07	2.47756e-12
3.25818e-07	1.45393e-07	-1.61852e-07	3.12907e-07	1.65288e-07	1.95088e-07	6.06717e-08	4.08222e-07	-2.22867e-08	-5.61228e-08	1.60814e-08	-1.79782e-07	1.88129e-07	1.17139e-07	1.48598e-07	1.78959e-07	7.27451e-07	2.02374e-07	-9.72922e-08	-3.39276e-07	7.40934e-07	-2.86512e-07	-1.07208e-07	1.97967e-07	2.21425e-07	1.37818e-07	2.82877e-07	-3.99713e-07	-2.0522e-07	-2.79766e-07	2.43123e-12
3.24699e-07	1.48504e-07	-1.6189e-07	3.10695e-07	1.68761e-07	1.96115e-07	5.55102e-08	2.61544e-07	-2.23418e-08	-5.60764e-08	1.69899e-08	-1.95852e-07	1.88145e-07	1.18094e-07	1.48554e-07	1.78941e-07	7.28171e-07	2.00467e-07	-9.27541e-08	-3.39319e-07	7.41518e-07	-2.94278e-07	-1.21041e-07	2.37372e-07	2.21706e-07	1.37742e-07	2.825e-07	-3.85113e-07	-2.04995e-07	-2.79594e-07	2.35242e-12
3.25377e-07	1.46073e-07	-1.61572e-07	3.12196e-07	1.67875e-07	1.95138e-07	5.46666e-08	2.52589e-07	-2.22612e-08	-5.57482e-08	1.621e-08	-1.862e-07	1.88145e-07	1.17662e-07	1.48493e-07	1.78958e-07	7.27376e-07	1.98624e-07	-9.25464e-08	-3.39195e-07	7.41397e-07	-2.90768e-07	-1.02446e-07	2.35068e-07	2.21101e-07	1.38108e-07	2.82795e-07	-3.85382e-07	-2.05199e-07	-2.79626e-07	2.33455e-12
3.25779e-07	1.48553e-07	-1.61576e-07	3.1174e-07	1.68415e-07	1.95175e-07	5.48645e-08	2.58678e-07	-2.22772e-08	-5.58596e-08	1.62345e-08	-1.85893e-07	1.88137e-07	1.17529e-07	1.48556e-07	1.88714e-08	7.27976e-07	2.00292e-07	-9.16806e-08	-3.39215e-07	7.41366e-07	-2.87603e-07	-1.09459e-07	2.41805e-07	2.21123e-07	1.37629e-07	2.82689e-07	-3.85518e-07	-2.05444e-07	-2.80145e-07	2.31133e-12
1.40124e-07	1.46612e-07	-1.45244e-07	3.11881e-07	1.7808e-07	1.9573e-07	5.56632e-08	2.84905e-07	-2.22817e-08	-5.65999e-08	1.67619e-08	-1.8859e-07	2.02217e-07	1.13757e-07	3.09587e-08	6.98581e-08	7.27696e-07	1.9955e-07	-9.1942e-08	-3.39223e-07	7.42118e-07	-2.90196e-07	-1.2534e-07	2.37383e-07	2.21045e-07	1.38042e-07	2.8222e-07	-3.87405e-07	-5.36145e-08	-2.79893e-07	2.19177e-12
1.23938e-07	1.47596e-07	-1.49712e-07	3.1194e-07	1.70923e-07	1.95785e-07	5.48888e-08	2.69446e-07	-2.22924e-08	-5.70459e-08	1.65582e-08	-1.88003e-07	2.10283e-07	1.15532e-07	8.69933e-10	6.96726e-08	7.27767e-07	2.00191e-07	-9.16277e-08	-3.3927e-07	7.4159e-07	-2.89219e-07	-1.24826e-07	2.36562e-07	2.21046e-07	1.37958e-07	2.82291e-07	-3.87364e-07	-8.18721e-08	-2.79954e-07	2.1829e-12
1.08558e-07	1.47552e-07	-1.48581e-07	3.12043e-07	1.72357e-07	1.95744e-07	5.43328e-08	2.66669e-07	-2.22931e-08	-5.6967e-08	1.65534e-08	-1.86937e-07	1.90703e-07	1.14907e-07	4.45196e-08	6.86812e-08	7.27875e-07	1.99757e-07	-9.17085e-08	-3.39368e-07	7.41627e-07	-2.89375e-07	-1.20994e-07	2.34201e-07	2.21042e-07	1.38069e-07	2.82287e-07	-3.87e-07	-9.21709e-08	-2.80028e-07	2.17113e-12
1.05088e-07	1.47677e-07	-1.50846e-07	3.11968e-07	1.72646e-07	1.95708e-07	5.4684e-08	2.68733e-07	-2.2288e-08	-5.66742e-08	1.64903e-08	-1.87003e-07	1.94717e-07	1.14038e-07	2.03917e-08	6.91476e-08	7.27837e-07	1.99826e-07	-9.22295e-08	-3.39343e-07	7.41738e-07	-2.89113e-07	-1.19907e-07	2.34813e-07	2.21073e-07	1.37988e-07	2.80131e-07	-3.869e-07	-7.60525e-08	-2.79945e-07	2.16816e-12
1.09974e-07	1.47802e-07	-1.50638e-07	3.12199e-07	1.70556e-07	1.96091e-07	2.86183e-08	2.45563e-07	-2.22901e-08	-6.03877e-08	1.65162e-08	-1.85863e-07	2.01159e-07	1.02443e-07	7.66784e-09	-1.54828e-08	6.15247e-07	1.71734e-07	-9.26488e-08	-3.35224e-07	7.419e-07	-2.90127e-07	-1.21803e-07	2.35122e-07	7.08334e-08	1.37988e-07	2.79307e-07	-3.86642e-07	-6.32451e-08	-2.80352e-07	1.94083e-12
1.11773e-07	1.48015e-07	-1.49639e-07	3.19155e-07	1.69909e-07	1.97582e-07	3.36299e-08	2.40081e-07	-2.22912e-08	-5.77957e-08	1.65044e-08	-1.833e-07	1.93499e-07	4.877e-08	3.42862e-08	-1.07819e-07	5.64711e-07	1.7807e-07	-9.23703e-08	-3.34635e-07	7.41849e-07	-2.90097e-07	-1.21355e-07	2.35043e-07	3.694e-08	1.38012e-07	2.79367e-07	-3.86692e-07	-6.50679e-08	-2.83298e-07	1.88373e-12
1.11773e-07	1.48015e-07	-1.49639e-07	3.19155e-07	1.69909e-07	1.97582e-07	3.36299e-08	2.40081e-07	-2.22912e-08	-5.77957e-08	1.65044e-08	-1.833e-07	1.93499e-07	4.877e-08	3.42862e-08	-1.07819e-07	5.64711e-07	1.7807e-07	-9.23703e-08	-3.34635e-07	7.41849e-07	-2.90097e-07	-1.21355e-07	2.35043e-07	3.694e-08	1.38012e-07	2.79367e-07	-3.86692e-07	-6.50679e-08	-2.83298e-07	1.88373e-12
1.11739e-07	1.47971e-07	-1.49733e-07	3.1513e-07	1.70009e-07	1.97897e-07	3.9327e-08	2.42286e-07	-2.22908e-08	-5.79116e-08	1.65151e-08	-1.83341e-07	1.93432e-07	6.22407e-08	3.47061e-08	-1.24708e-08	5.65072e-07	1.81345e-07	-9.24882e-08	-3.35382e-07	7.41805e-07	-2.89857e-07	-1.21026e-07	2.35042e-07	4.22696e-08	1.38012e-07	2.7999e-07	-3.8672e-07	-7.0497e-08	-2.82052e-07	1.87553e-12
1.11667e-07	1.47983e-07	-1.49744e-07	3.16316e-07	1.70025e-07	1.98339e-07	3.79472e-08	2.41927e-07	-2.22908e-08	-5.79926e-08	1.65146e-08	-1.83433e-07	1.93451e-07	5.14759e-08	3.47075e-08	-8.63282e-09	5.6346e-07	1.80567e-07	-9.24511e-08	-3.34887e-07	7.41833e-07	-2.89946e-07	-1.20669e-07	2.35027e-07	3.89682e-08	1.38012e-07	2.79433e-07	-3.86708e-07	-7.00754e-08	-2.82824e-07	1.87226e-12
1.11274e-07	1.47996e-07	-1.49709e-07	3.17674e-07	1.69955e-07	1.97848e-07	3.75595e-08	2.41115e-07	-2.22912e-08	-5.88345e-08	1.65129e-08	-1.83405e-07	1.93752e-07	4.9768e-08	3.14739e-08	-3.25591e-08	5.6278e-07	1.7901e-07	-9.24166e-08	-3.34667e-07	7.41841e-07	-2.89968e-07	-1.20723e-07	2.35019e-07	3.8892e-08	1.38012e-07	2.79594e-07	-3.86698e-07	-6.55521e-08	-2.82791e-07	1.87119e-12
1.11381e-07	1.47985e-07	-1.49709e-07	3.16055e-07	1.70007e-07	1.9816e-07	3.87057e-08	2.41288e-07	-2.22911e-08	-5.82154e-08	1.65134e-08	-1.8364e-07	1.9377e-07	5.02987e-08	3.20215e-08	-2.61052e-08	5.62877e-07	1.79346e-07	-9.24093e-08	-3.34988e-07	7.41832e-07	-2.89945e-07	-1.20814e-07	2.34995e-07	4.26139e-08	1.38011e-07	2.79555e-07	-3.86709e-07	-6.59374e-08	-2.82536e-07	1.87085e-12
1.11227e-07	1.47983e-07	-1.49717e-07	3.16263e-07	1.7009e-07	1.9742e-07	3.79832e-08	2.41403e-07	-2.22919e-08	-5.81821e-08	1.65111e-08	-1.83499e-07	1.93683e-07	5.14161e-08	3.22201e-08	-2.4092e-08	5.63299e-07	1.79578e-07	-6.60636e-08	-3.34804e-07	7.41833e-07	-2.89942e-07	-1.20939e-07	2.35005e-07	4.20238e-08	1.38011e-07	2.79609e-07	-3.86719e-07	-6.60581e-08	-2.82436e-07	1.86686e-12
1.11462e-07	1.47667e-07	-1.49709e-07	3.1664e-07	1.70082e-07	1.97835e-07	3.81658e-08	2.41481e-07	-2.22942e-08	-5.8381e-08	1.0878e-09	-1.83359e-07	1.93911e-07	5.07878e-08	3.24204e-08	-1.59735e-08	5.26172e-07	1.79178e-07	-9.24244e-08	-3.34994e-07	7.41835e-07	-3.45865e-08	-1.2016e-07	2.35011e-07	4.08503e-08	1.38127e-07	2.79568e-07	-3.86706e-07	-6.60329e-08	-2.82592e-07	1.74733e-12
1.11399e-07	1.47508e-07	-1.49707e-07	3.16495e-07	1.70096e-07	1.97818e-07	3.16857e-08	2.41667e-07	-2.23042e-08	-5.83211e-08	6.82967e-09	-1.83503e-07	1.9384e-07	5.12326e-08	3.28329e-08	-1.70739e-08	5.3868e-07	1.79069e-07	-8.88988e-08	-3.34929e-07	7.41836e-07	-4.58236e-08	-1.205e-07	2.35009e-07	4.0421e-08	1.38098e-07	2.79564e-07	-3.86708e-07	-6.62386e-08	-1.9118e-07	1.71724e-12
1.06584e-07	1.12409e-07	-1.4972e-07	3.16514e-07	1.70079e-07	1.97841e-07	3.17018e-08	2.41559e-07	-2.23004e-08	-5.83272e-08	1.08688e-08	-1.83414e-07	1.93862e-07	5.17671e-08	3.25615e-08	-1.73043e-08	5.35254e-07	1.79197e-07	-8.97722e-08	-3.34981e-07	7.41764e-07	-9.4144e-08	-1.02079e-07	2.35012e-07	4.07482e-08	1.38628e-07	2.79596e-07	-3.86706e-07	-6.61879e-08	-1.07799e-07	1.6815e-12
1.07897e-07	1.21586e-07	-1.49714e-07	3.16359e-07	1.70077e-07	1.9784e-07	2.70649e-08	2.41529e-07	-2.22961e-08	-5.83346e-08	1.09941e-08	-1.83392e-07	1.93777e-07	5.14763e-08	3.26402e-08	-1.79227e-08	5.31714e-07	1.79187e-07	-8.96577e-08	-3.34931e-07	7.41714e-07	-7.38043e-08	-8.02667e-08	2.35014e-07	4.03112e-08	1.38412e-07	2.79587e-07	-3.86707e-07	-6.61492e-08	-9.25249e-08	1.66903e-12
1.07897e-07	1.21586e-07	-1.49714e-07	3.16359e-07	1.70077e-07	1.9784e-07	2.70649e-08	2.41529e-07	-2.22961e-08	-5.83346e-08	1.09941e-08	-1.83392e-07	1.93777e-07	5.14763e-08	3.26402e-08	-1.79227e-08	5.31714e-07	1.79187e-07	-8.96577e-08	-3.34931e-07	7.41714e-07	-7.38043e-08	-8.02667e-08	2.35014e-07	4.03112e-08	1.38412e-07	2.79587e-07	-3.86707e-07	-6.61492e-08	-9.25249e-08	1.66903e-12
1.08675e-07	1.24197e-07	-1.49639e-07	9.7834e-08	1.70077e-07	1.97847e-07	2.67843e-08	2.41512e-07	-2.24408e-08	-5.82728e-08	9.32055e-09	-1.83394e-07	1.93717e-07	5.13714e-08	3.26361e-08	-1.81225e-08	5.32785e-07	1.79115e-07	-8.86002e-08	-3.34933e-07	7.41727e-07	-7.30451e-08	-8.6206e-08	2.35014e-07	4.03478e-08	1.38362e-07	2.79586e-07	-3.86972e-07	-6.61859e-08	-9.38441e-08	1.5815e-12
1.08537e-07	1.19872e-07	-1.49524e-07	5.51367e-08	1.70077e-07	1.97848e-07	2.41496e-08	2.41531e-07	-2.25765e-08	-5.829e-08	7.78245e-09	-1.83408e-07	1.93516e-07	5.14147e-08	3.26464e-08	-1.84917e-08	5.32255e-07	1.79144e-07	-8.70668e-08	-3.34936e-07	7.41731e-07	-7.7112e-08	-8.59913e-08	2.35012e-07	4.04318e-08	1.38289e-07	2.79585e-07	-3.87543e-07	-6.6214e-08	-8.00722e-08	1.57144e-12
1.08615e-07	1.25885e-07	-1.3478e-07	6.66952e-08	1.70077e-07	1.97848e-07	2.50028e-08	2.41524e-07	-2.2607e-08	-5.82713e-08	7.82985e-09	-1.64148e-07	1.93869e-07	5.14101e-08	3.26565e-08	-1.84299e-08	5.32467e-07	1.79087e-07	-8.70017e-08	-3.34937e-07	7.41768e-07	-7.61305e-08	-8.93175e-08	2.35111e-07	4.04336e-08	1.3829e-07	2.79562e-07	-3.87477e-07	-6.61925e-08	-8.13663e-08	1.5645e-12
1.08596e-07	1.2781e-07	-1.4291e-07	7.85028e-08	1.33212e-07	1.95682e-07	2.77958e-08	2.41531e-07	-2.25761e-08	-5.82744e-08	7.95495e-09	-1.68369e-07	1.93474e-07	5.13944e-08	3.2646e-08	-1.84256e-08	5.32591e-07	1.78986e-07	-8.70182e-08	-3.35301e-07	7.42007e-07	-7.65874e-08	-3.87187e-08	2.35266e-07	4.04345e-08	1.38175e-07	2.79406e-07	-3.87446e-07	-6.61947e-08	-8.20246e-08	1.55265e-12
1.08588e-07	1.26168e-07	-1.43137e-07	6.37937e-08	1.25478e-07	1.94622e-07	4.02149e-08	2.4153e-07	-2.25228e-08	-5.82733e-08	7.9484e-09	-1.63419e-07	1.93652e-07	5.14007e-08	3.26392e-08	-1.84265e-08	5.3276e-07	1.78992e-07	-8.72301e-08	-3.35387e-07	7.42117e-07	-7.66219e-08	-2.37978e-08	2.35402e-07	4.04227e-08	1.35487e-07	2.79518e-07	-3.87331e-07	-6.61974e-08	-8.1993e-08	1.54587e-12
1.08504e-07	1.24863e-07	-1.40525e-07	4.82331e-08	1.28347e-07	1.95484e-07	3.14503e-08	2.4153e-07	-2.26842e-08	-5.80368e-08	7.92066e-09	-1.69637e-07	1.93564e-07	5.13979e-08	3.26459e-08	-1.84422e-08	5.32695e-07	1.79034e-07	-8.70597e-08	-3.34994e-07	7.41826e-07	-7.48151e-08	-3.40744e-08	2.35274e-07	4.04069e-08	1.3139e-07	2.79516e-07	-3.87386e-07	-6.62052e-08	-8.16543e-08	1.54387e-12
1.08501e-07	1.24362e-07	-1.40215e-07	6.24838e-08	1.40985e-07	1.9464e-07	2.92128e-08	2.41628e-07	-1.55993e-08	-6.276e-08	7.87145e-09	-1.66668e-07	1.94232e-07	5.14024e-08	3.26074e-08	-1.84528e-08	5.32757e-07	1.79003e-07	-8.71564e-08	-4.45062e-08	7.42014e-07	-7.53312e-08	-3.86877e-08	2.35448e-07	4.04194e-08	1.31915e-07	2.79468e-07	-3.87408e-07	-6.62053e-08	-8.23089e-08	1.43862e-12
1.08509e-07	1.1932e-07	-1.38838e-07	5.14401e-08	1.2631e-07	1.30204e-07	3.32914e-08	2.42256e-07	-2.0101e-08	-5.81832e-08	7.32793e-09	-1.65752e-07	1.93714e-07	5.14e-08	3.24618e-08	-2.05597e-08	5.32871e-07	1.78973e-07	-7.92572e-08	-8.824e-08	7.40299e-07	-7.56494e-08	-4.19549e-08	2.35468e-07	4.04205e-08	1.21441e-07	2.79353e-07	-3.87505e-07	-6.62086e-08	-8.23925e-08	1.41037e-12
1.08485e-07	6.63542e-08	-1.40056e-07	7.00962e-08	1.02503e-07	7.61593e-08	3.08134e-08	2.42489e-07	-2.11428e-08	-5.83378e-08	7.89776e-09	-1.64906e-07	1.93547e-07	5.14029e-08	3.2603e-08	-2.07138e-08	5.32791e-07	1.78985e-07	-6.21872e-08	-1.33126e-07	7.41691e-07	-7.56967e-08	-4.48719e-08	2.35372e-07	4.04103e-08	1.27756e-07	2.7933e-07	-3.87872e-07	-6.61999e-08	-8.23562e-08	1.39779e-12
1.08502e-07	1.01895e-07	-1.22952e-07	6.07857e-08	1.11056e-07	8.89096e-08	3.18377e-08	2.42777e-07	-2.06809e-08	-5.98223e-08	7.70761e-09	-1.65867e-07	1.94363e-07	5.14138e-08	3.25957e-08	-1.86828e-08	5.32748e-07	1.79007e-07	-7.85126e-08	-1.29867e-07	7.40111e-07	-7.53354e-08	-4.60043e-08	2.07174e-07	4.04198e-08	7.5137e-08	2.79398e-07	-3.87576e-07	-6.62072e-08	-8.21703e-08	1.37863e-12
2.18801e-08	9.34726e-08	-1.37079e-07	6.56011e-08	8.43575e-08	8.33756e-08	3.01266e-08	2.43208e-07	-2.17864e-08	-5.8578e-08	7.84259e-09	-1.65791e-07	1.04636e-07	5.14035e-08	3.21919e-08	-1.93475e-08	5.32753e-07	1.78997e-07	-7.10818e-08	-9.96211e-08	7.41183e-07	-7.59809e-08	-4.74202e-08	2.24232e-07	4.04177e-08	9.56116e-08	2.79172e-07	-3.87732e-07	-6.62042e-08	-8.51323e-08	1.34207e-12
2.66849e-08	9.15432e-08	-1.19555e-07	6.58063e-08	7.92266e-08	8.33825e-08	3.0651e-08	2.4313e-07	-2.21477e-08	-5.83091e-08	7.84706e-09	-1.65629e-07	5.51446e-08	5.14039e-08	3.25256e-08	-2.01823e-08	5.3275e-07	1.78998e-07	-6.87915e-08	-1.07036e-07	7.41481e-07	-7.55561e-08	-4.54403e-08	2.32918e-07	4.04145e-08	7.78765e-08	2.79333e-07	-3.87683e-07	-6.62042e-08	-8.25273e-08	1.33062e-12
2.67049e-08	9.17178e-08	-1.20136e-07	6.57611e-08	8.14069e-08	8.48071e-08	3.06581e-08	2.43136e-07	-2.19662e-08	-5.83559e-08	7.78467e-09	-1.65818e-07	5.97364e-08	5.14038e-08	3.23387e-08	-1.99944e-08	5.3275e-07	1.78998e-07	-6.87894e-08	-1.05076e-07	7.41474e-07	-7.55726e-08	-4.54543e-08	2.28806e-07	4.04145e-08	8.23239e-08	2.79333e-07	-3.87684e-07	-6.62049e-08	-8.29553e-08	1.33041e-12
4.8639e-08	8.27041e-08	-1.22198e-07	6.46657e-08	9.34502e-08	9.38594e-08	3.08342e-08	2.43184e-07	-2.21059e-08	-5.86518e-08	7.83796e-09	-1.66841e-07	8.16967e-08	5.14853e-08	3.51321e-08	-1.96949e-08	5.32808e-07	1.79e-07	-7.0398e-08	-1.02125e-07	3.24634e-07	-7.62103e-08	-4.68195e-08	2.23529e-07	4.06564e-08	9.81429e-08	2.79415e-07	-3.87252e-07	-6.62052e-08	-8.23989e-08	8.93883e-13
3.57762e-08	9.087e-08	-1.24849e-07	6.37851e-08	8.47293e-08	7.68007e-08	3.10828e-08	2.43152e-07	-2.11715e-08	-5.88045e-08	7.94216e-09	-1.79575e-07	1.03329e-07	5.15587e-08	4.15637e-08	-2.01964e-08	5.32748e-07	1.7901e-07	-6.97699e-08	-1.03965e-07	2.1574e-07	-7.59465e-08	-4.73382e-08	2.23931e-07	4.12606e-08	8.84994e-08	2.79858e-07	-3.85273e-07	-6.63155e-08	-8.2789e-08	8.37828e-13
3.82731e-08	8.92917e-08	-1.24367e-07	6.45909e-08	8.4164e-08	8.50599e-08	3.10384e-08	2.4314e-07	-2.13692e-08	-5.8686e-08	7.91607e-09	-1.73064e-07	9.59686e-08	5.15798e-08	4.10498e-08	-1.99387e-08	5.32776e-07	1.79007e-07	-6.97898e-08	-1.04469e-07	2.14388e-07	-7.60556e-08	-4.74759e-08	2.23846e-07	4.09034e-08	8.94621e-08	2.79732e-07	-3.87528e-07	-6.61947e-08	-8.27068e-08	8.36457e-13
3.98679e-08	8.95242e-08	-1.24004e-07	6.39578e-08	8.3459e-08	7.74011e-08	3.10807e-08	2.43125e-07	-2.11978e-08	-5.81037e-08	7.92914e-09	-1.74773e-07	8.71821e-08	5.15404e-08	3.91906e-08	-2.01459e-08	5.32751e-07	1.67349e-07	-7.0276e-08	-1.03845e-07	2.19853e-07	-7.59438e-08	-4.82584e-08	2.24021e-07	4.04099e-08	9.2199e-08	2.52909e-07	-3.86528e-07	-6.63636e-08	-8.27568e-08	8.17659e-13
4.09524e-08	8.94904e-08	-1.23295e-07	6.39638e-08	8.57175e-08	8.17446e-08	3.10854e-08	2.43127e-07	-2.1591e-08	-5.82258e-08	7.93621e-09	-1.69496e-07	7.94148e-08	5.15417e-08	3.8343e-08	-2.00868e-08	5.32765e-07	1.70543e-07	-7.04638e-08	-1.03666e-07	2.17721e-07	-7.60785e-08	-4.72061e-08	2.23121e-07	4.09807e-08	8.82868e-08	2.52086e-07	-3.86704e-07	-6.62439e-08	-8.27885e-08	8.14211e-13
4.09556e-08	8.99791e-08	-1.23257e-07	6.40854e-08	8.557e-08	7.90359e-08	3.10803e-08	2.43127e-07	-2.15863e-08	-5.82433e-08	7.9376e-09	-1.7112e-07	8.14544e-08	5.15393e-08	3.83333e-08	-2.0079e-08	5.32762e-07	1.69632e-07	-7.04518e-08	-1.03718e-07	2.18237e-07	-7.60641e-08	-4.7263e-08	2.21544e-07	4.09671e-08	8.83529e-08	2.52497e-07	-3.867e-07	-6.62417e-08	-8.28298e-08	8.14171e-13
4.09556e-08	8.99791e-08	-1.23257e-07	6.40854e-08	8.557e-08	7.90359e-08	3.10803e-08	2.43127e-07	-2.15863e-08	-5.82433e-08	7.9376e-09	-1.7112e-07	8.14544e-08	5.15393e-08	3.83333e-08	-2.0079e-08	5.32762e-07	1.69632e-07	-7.04518e-08	-1.03718e-07	2.18237e-07	-7.60641e-08	-4.7263e-08	2.21544e-07	4.09671e-08	8.83529e-08	2.52497e-07	-3.867e-07	-6.62417e-08	-8.28298e-08	8.14171e-13
4.03915e-08	8.97162e-08	-1.23165e-07	6.40408e-08	8.48905e-08	8.07851e-08	3.10647e-08	2.43128e-07	-2.14958e-08	-5.8336e-08	8.00937e-09	-1.69199e-07	8.01239e-08	5.15483e-08	3.82657e-08	-2.00587e-08	5.32765e-07	1.69947e-07	-7.01395e-08	-1.0383e-07	2.16956e-07	-7.60332e-08	-4.73258e-08	2.22333e-07	4.08981e-08	8.79611e-08	2.5318e-07	-3.86643e-07	-6.62601e-08	-8.28107e-08	8.13455e-13
4.01943e-08	8.95317e-08	-1.23387e-07	6.40427e-08	8.45252e-08	8.03592e-08	3.10718e-08	2.43125e-07	-2.14367e-08	-5.83528e-08	7.97555e-09	-1.70296e-08	8.15695e-08	5.16024e-08	4.36604e-08	-2.00659e-08	5.3272e-07	1.69838e-07	-7.03885e-08	-1.03803e-07	2.19299e-07	-5.76221e-08	-4.73732e-08	2.21848e-07	4.06418e-08	8.83525e-08	2.53632e-07	-3.8642e-07	-6.6249e-08	-8.28896e-08	7.84084e-13
4.04334e-08	8.96242e-08	-1.23312e-07	6.40314e-08	8.47718e-08	8.01495e-08	3.10308e-08	2.42958e-07	-2.1333e-08	-5.83322e-08	7.95505e-09	-2.44264e-09	8.20214e-08	5.1811e-08	3.85779e-08	-2.00579e-08	5.32725e-07	1.70431e-07	-7.03721e-08	-1.03997e-07	2.17549e-07	-5.86289e-08	-4.74002e-08	2.20331e-07	4.08949e-08	8.8409e-08	2.53081e-07	-3.86398e-07	-6.6176e-08	-8.28492e-08	7.82057e-13
4.04496e-08	8.963e-08	-1.23324e-07	6.4044e-08	8.4773e-08	8.01243e-08	3.10303e-08	2.42965e-07	-2.13366e-08	-5.83322e-08	7.95715e-09	-1.03369e-08	8.19424e-08	5.16432e-08	4.01278e-08	-2.00599e-08	5.32726e-07	1.70139e-07	-7.03719e-08	-1.0399e-07	2.17599e-07	-5.84662e-08	-4.74046e-08	2.20344e-07	4.08946e-08	8.79109e-08	2.53018e-07	-3.86406e-07	-6.62128e-08	-8.28493e-08	7.82057e-13
4.05319e-08	8.96596e-08	-1.23315e-07	6.40244e-08	8.45778e-08	7.99807e-08	3.1057e-08	2.42777e-07	-2.13675e-08	-5.83339e-08	7.9617e-09	-1.11727e-08	8.13015e-08	5.19114e-08	3.86691e-08	-2.00625e-08	5.32732e-07	1.69928e-07	-7.03132e-08	-1.03909e-07	2.17721e-07	-5.57858e-08	-4.741e-08	2.20889e-07	4.08324e-08	8.82767e-08	2.5315e-07	-3.86473e-07	-6.61863e-08	-8.28642e-08	7.8182e-13
4.04478e-08	8.96183e-08	-1.23321e-07	6.40314e-08	8.4703e-08	8.01278e-08	3.10441e-08	2.42955e-07	-2.13493e-08	-5.82375e-08	7.96578e-09	-8.18814e-09	8.1662e-08	5.17082e-08	3.92897e-08	-2.00583e-08	5.32733e-07	1.70013e-07	-7.03554e-08	-1.03978e-07	2.17619e-07	-5.54221e-08	-4.74098e-08	2.20729e-07	4.08725e-08	6.54713e-08	2.5307e-07	-3.86466e-07	-6.61917e-08	-8.28658e-08	7.78303e-13
4.04777e-08	8.96282e-08	-1.23323e-07	6.40282e-08	4.16553e-08	8.0062e-08	3.1047e-08	2.42924e-07	-2.12406e-08	-5.82747e-08	7.96052e-09	-1.07425e-08	8.12149e-08	5.18771e-08	3.93299e-08	-2.00622e-08	5.32738e-07	1.70028e-07	-7.03384e-08	-1.03938e-07	2.17679e-07	-5.48271e-08	-4.74073e-08	2.50655e-08	4.09175e-08	6.8701e-08	2.53111e-07	-3.8644e-07	-6.61835e-08	-8.28626e-08	7.2514e-13
4.04777e-08	8.96282e-08	-1.23323e-07	6.40282e-08	4.16553e-08	8.0062e-08	3.1047e-08	2.42924e-07	-2.12406e-08	-5.82747e-08	7.96052e-09	-1.07425e-08	8.12149e-08	5.18771e-08	3.93299e-08	-2.00622e-08	5.32738e-07	1.70028e-07	-7.03384e-08	-1.03938e-07	2.17679e-07	-5.48271e-08	-4.74073e-08	2.50655e-08	4.09175e-08	6.8701e-08	2.53111e-07	-3.8644e-07	-6.61835e-08	-8.28626e-08	7.2514e-13
4.04709e-08	8.96377e-08	-1.2333e-07	6.40269e-08	4.28032e-08	8.00255e-08	3.1054e-08	2.42866e-07	-2.09259e-08	-5.83188e-08	7.96216e-09	-1.07819e-08	6.16974e-08	5.1819e-08	3.91728e-08	-2.00623e-08	5.3274e-07	1.70044e-07	-7.04774e-08	-1.03952e-07	2.17722e-07	-5.44628e-08	-4.74082e-08	9.51362e-09	4.09167e-08	7.0234e-08	2.52728e-07	-3.86506e-07	-6.61902e-08	-8.28666e-08	7.21934e-13
4.04721e-08	8.59066e-08	-1.2333e-07	6.40273e-08	4.2787e-08	7.9987e-08	3.10544e-08	2.42873e-07	-2.10332e-08	-5.83047e-08	7.9618e-09	-1.08174e-08	6.23368e-08	5.17957e-08	3.91642e-08	-2.00623e-08	5.32739e-07	1.70041e-07	-7.04959e-08	-1.03948e-07	2.17716e-07	-5.39739e-08	-4.741e-08	1.459e-08	4.09072e-08	6.99071e-08	2.52729e-07	-3.86512e-07	-6.61884e-08	-8.2866e-08	7.21381e-13
4.04675e-08	8.85568e-08	-1.23332e-07	6.40277e-08	3.91918e-08	8.00592e-08	3.10522e-08	2.42875e-07	-2.12349e-08	-5.82563e-08	7.96177e-09	-1.0712e-08	6.36916e-08	5.16696e-08	3.91353e-08	-2.00622e-08	5.29784e-07	1.70028e-07	-7.04881e-08	-1.03938e-07	2.177e-07	-5.43704e-08	-4.73985e-08	1.28731e-08	4.09135e-08	7.08701e-08	2.52783e-07	-3.86498e-07	-6.61902e-08	-8.28677e-08	7.18711e-13
4.04836e-08	9.06049e-08	-1.23329e-07	6.4028e-08	4.08303e-08	8.00671e-08	-2.91759e-08	2.42882e-07	-2.13701e-08	-5.82026e-08	7.96236e-09	-1.06715e-08	6.35337e-08	5.17723e-08	4.38925e-08	2.32972e-08	4.25647e-07	1.70035e-07	-7.99461e-08	-1.04126e-07	2.177e-07	-5.39258e-08	-4.73889e-08	1.84989e-08	4.09135e-08	7.12572e-08	2.52769e-07	-3.8653e-07	-6.62506e-08	-8.87607e-08	6.22813e-13
4.04689e-08	9.35984e-08	-1.2333e-07	6.40299e-08	6.55147e-08	8.00952e-08	2.17253e-08	2.42889e-07	-2.11157e-08	-5.88291e-08	9.33536e-09	-1.0775e-08	6.2914e-08	5.17837e-08	4.82825e-08	-6.03646e-09	4.28865e-07	1.70032e-07	-6.81832e-08	-1.04145e-07	2.04144e-07	-5.42066e-08	-4.72959e-08	1.52297e-08	4.1701e-08	6.95351e-08	2.21497e-07	-3.86486e-07	-6.67509e-08	-8.87139e-08	6.05746e-13
4.04738e-08	8.28842e-08	-1.23332e-07	6.40317e-08	6.89211e-08	8.01582e-08	1.82028e-08	2.42888e-07	-2.11446e-08	-5.8231e-08	6.59331e-09	-1.07934e-08	5.40039e-08	5.17708e-08	4.54935e-08	-9.87826e-10	4.33585e-07	1.7593e-07	-3.06286e-08	-1.04304e-07	2.15713e-07	-5.40706e-08	-4.73061e-08	1.26437e-08	4.26766e-08	7.10878e-08	2.09217e-07	-3.2549e-07	-6.7806e-08	-8.45868e-08	5.60946e-13
4.04707e-08	8.17615e-08	-1.23335e-07	6.43932e-08	6.32339e-08	8.04584e-08	1.77237e-08	2.42864e-07	-2.1181e-08	-5.83264e-08	7.65255e-09	-1.07776e-08	-9.60518e-09	5.17803e-08	4.02902e-08	-7.18447e-10	4.40334e-07	1.81196e-07	-3.93589e-08	-1.04239e-07	2.08958e-07	-5.40855e-08	-4.68754e-08	1.48293e-08	4.55298e-08	7.09982e-08	2.2378e-07	-2.2554e-07	-6.70232e-08	-8.46378e-08	5.13735e-13
4.04759e-08	8.087e-08	-1.23331e-07	7.85951e-08	6.39447e-08	3.18328e-08	1.31726e-08	2.39313e-07	-2.11318e-08	-5.98532e-08	7.60059e-09	-1.08208e-08	5.05333e-08	5.1759e-08	-3.91967e-08	-1.49471e-09	3.52631e-07	1.85979e-07	-5.23261e-08	-7.56804e-08	2.14796e-07	-5.41576e-08	-4.70122e-08	1.44507e-08	4.23455e-08	7.10146e-08	1.93999e-07	-3.13064e-07	-6.73225e-08	-8.72287e-08	4.766e-13
4.04746e-08	8.01708e-08	-1.23335e-07	6.65874e-08	6.3487e-08	3.7851e-08	2.18091e-08	2.38596e-07	-2.11275e-08	-5.99588e-08	9.16541e-09	-1.08679e-08	5.35223e-08	5.17548e-08	-9.77705e-09	-2.20866e-09	3.46854e-07	1.78256e-07	-4.52983e-08	-8.59885e-08	2.1545e-07	-5.4182e-08	-4.69847e-08	1.44874e-08	4.25243e-08	7.09769e-08	1.91094e-07	-2.72909e-07	-6.73666e-08	-8.55256e-08	4.43461e-13
4.04741e-08	7.93714e-08	-1.23331e-07	7.0288e-08	6.13199e-08	5.65542e-08	1.47335e-08	2.42173e-07	-2.11602e-08	-5.98502e-08	7.78581e-09	-1.08169e-08	8.60853e-09	5.17691e-08	-3.40603e-09	-1.31905e-09	3.52659e-07	1.77188e-07	-4.33601e-08	-7.48835e-08	2.12643e-07	-5.41231e-08	-4.70579e-08	1.44283e-08	4.2905e-08	7.09731e-08	1.99595e-07	-2.47806e-07	-6.72965e-08	-8.5512e-08	4.34673e-13
4.04737e-08	7.95817e-08	-7.62718e-08	8.30905e-08	6.34985e-08	3.26958e-08	1.57714e-08	2.39743e-07	-2.11466e-08	-5.96855e-08	8.63592e-09	-1.08126e-08	6.75414e-09	5.17688e-08	5.69683e-09	-2.72797e-09	3.27255e-07	1.84554e-07	-4.75157e-08	-8.57608e-08	2.12755e-07	-5.40981e-08	-4.70019e-08	1.41592e-08	4.39388e-08	7.09643e-08	1.99663e-07	-2.51305e-07	-6.73079e-08	-8.62631e-08	4.13813e-13
4.0474e-08	7.97717e-08	-7.3286e-08	7.22122e-08	6.27303e-08	8.82783e-08	1.5734e-08	2.40349e-07	-2.11489e-08	-6.01922e-08	8.61116e-09	-1.07637e-08	1.80248e-08	5.17653e-08	5.45864e-09	-3.40232e-09	2.92211e-07	1.84709e-07	-4.69711e-08	-8.64952e-08	2.12873e-07	-5.40965e-08	-4.70072e-08	1.44371e-08	4.31903e-08	7.09315e-08	1.70007e-07	-2.41791e-07	-6.72352e-08	-8.60784e-08	3.8168e-13
4.00071e-08	7.90076e-08	-7.62325e-08	7.27248e-08	6.25193e-08	-2.61723e-08	1.66547e-08	1.10779e-07	-2.11473e-08	-5.96781e-08	2.38179e-08	-1.38505e-08	1.39209e-08	5.17563e-08	7.44713e-09	-3.17889e-09	2.46244e-07	1.78074e-07	-4.79871e-08	-8.88271e-08	2.04898e-07	-5.3914e-08	-4.701e-08	1.44561e-08	4.33104e-08	5.93816e-08	8.09746e-08	-2.41221e-07	-6.58192e-08	-8.04659e-08	2.74593e-13
4.01484e-08	7.86205e-08	-8.88381e-08	7.03388e-08	6.23321e-08	-1.8135e-09	1.58734e-08	8.3708e-08	-2.11487e-08	-5.93111e-08	1.0589e-08	-1.10732e-08	1.60373e-08	5.17277e-08	3.91076e-09	-3.20573e-09	2.57131e-07	1.78375e-07	-4.93776e-08	-8.64769e-08	1.08905e-07	-5.62363e-08	-4.70131e-08	1.03507e-08	4.3394e-08	6.31701e-08	1.28102e-07	-2.37641e-07	-6.70186e-08	-7.8039e-08	2.53467e-13
4.00946e-08	7.87079e-08	-5.92578e-08	7.06648e-08	6.23399e-08	7.46755e-09	1.63796e-08	8.41168e-08	-2.11469e-08	-5.8838e-08	1.40996e-08	-1.18581e-08	1.56155e-08	5.18598e-08	5.23888e-09	-3.19823e-09	2.55292e-07	1.78645e-07	-4.8139e-08	-8.89503e-08	1.33993e-07	-5.49324e-08	-4.70105e-08	1.24344e-08	4.34136e-08	5.83962e-08	8.06033e-08	-2.40249e-07	-6.68456e-08	-8.19658e-08	2.46165e-13
4.02832e-08	7.78694e-08	-7.41611e-08	7.07734e-08	6.24641e-08	-6.33689e-09	1.60784e-08	7.37907e-08	-2.11741e-08	-5.8985e-08	1.08372e-08	-1.14859e-08	2.50418e-08	5.17666e-08	4.60528e-09	-3.10385e-09	2.44326e-07	1.78336e-07	-4.87673e-08	-8.71009e-08	1.46057e-07	-5.45382e-08	-4.71032e-08	1.35451e-08	4.33738e-08	6.25077e-08	5.11257e-08	-2.41442e-07	-6.66967e-08	-8.1596e-08	2.41331e-13
4.01233e-08	7.85412e-08	-7.69254e-08	7.12846e-08	6.24452e-08	-1.85903e-08	1.59511e-08	7.48982e-08	-2.115e-08	-5.90228e-08	1.56969e-08	-1.12049e-08	1.80904e-08	5.17455e-08	4.92437e-09	-3.17085e-09	2.39412e-07	1.78542e-07	-4.86777e-08	-8.72425e-08	1.21426e-07	-5.52101e-08	-4.70274e-08	1.24097e-08	4.33779e-08	6.68023e-08	7.32914e-08	-2.40528e-07	-6.64256e-08	-7.89207e-08	2.35773e-13
3.99855e-08	7.8077e-08	-7.36963e-08	7.10122e-08	6.24822e-08	3.39041e-09	1.61149e-08	8.1259e-08	-3.77067e-08	-5.88317e-08	1.10427e-08	-1.14977e-08	1.65189e-08	5.19709e-08	4.06081e-09	-2.30466e-09	2.44196e-07	1.78749e-07	-3.62901e-08	-8.82419e-08	1.21979e-07	-5.46723e-08	-4.72305e-08	1.27045e-08	3.05311e-08	6.57814e-08	6.14314e-08	-2.4124e-07	-6.65761e-08	-4.46498e-08	2.31682e-13
3.99275e-08	7.64529e-08	-7.42637e-08	7.11529e-08	6.24081e-08	-8.22843e-09	1.60558e-08	2.553e-08	-2.46061e-08	-5.99886e-08	1.55139e-08	-1.15409e-08	1.68256e-08	5.17531e-08	4.4182e-09	-2.63459e-09	2.43832e-07	1.78608e-07	-4.03527e-08	-8.76364e-08	1.21266e-07	-5.80983e-08	-4.70831e-08	1.23311e-08	2.89861e-08	5.75624e-08	6.55971e-08	-2.40161e-07	-6.6532e-08	-6.02476e-08	2.25758e-13
3.99795e-08	7.80448e-08	-7.46952e-08	7.10565e-08	6.24391e-08	-1.48852e-08	1.60739e-08	3.45396e-08	-2.51418e-08	-5.92379e-08	1.25279e-08	-1.15017e-08	1.73921e-08	5.19027e-08	4.43038e-09	-1.8518e-09	2.43635e-07	1.77832e-07	-4.35733e-08	-8.77921e-08	1.24743e-07	-1.65841e-08	-4.71139e-08	1.26882e-08	3.48214e-08	5.28658e-08	6.34561e-08	-2.4045e-07	-6.65788e-08	-5.18908e-08	2.2312e-13
3.99679e-08	7.74101e-08	-7.48764e-08	7.10333e-08	6.2416e-08	-5.18551e-09	1.61116e-08	4.25896e-08	-2.48305e-08	-5.94274e-08	1.42735e-08	-1.15499e-08	1.72552e-08	5.18341e-08	4.26208e-09	-1.83359e-09	2.44027e-07	1.77346e-07	-4.28629e-08	-2.7274e-08	1.23184e-07	-3.52931e-08	-4.70955e-08	1.2654e-08	2.53092e-08	5.78289e-08	6.40792e-08	-2.40396e-07	-6.65736e-08	-4.96694e-08	2.16889e-13
4.0339e-08	7.7622e-08	-7.4514e-08	7.09409e-08	6.23972e-08	-9.70787e-09	1.33923e-08	3.65136e-08	-2.4777e-08	-5.9621e-08	1.46458e-08	-1.15198e-08	1.71557e-08	5.18492e-08	4.37401e-09	-2.64383e-09	2.43566e-07	1.77182e-07	-4.30374e-08	-2.33094e-08	1.05059e-07	-3.72455e-08	-4.70962e-08	1.2481e-08	2.68853e-08	5.18974e-08	6.40123e-08	-2.40402e-07	-6.64717e-08	-5.65728e-08	2.121e-13
5.39521e-08	7.80271e-08	-7.44711e-08	7.10486e-08	6.24385e-08	-9.70449e-09	1.47348e-08	2.63238e-08	-2.48717e-08	-5.92991e-08	1.1865e-08	-1.12507e-08	3.44696e-08	2.49557e-08	4.344e-09	-2.18093e-09	2.43505e-07	1.77518e-07	-4.4566e-08	-4.03579e-08	7.88275e-08	-2.85839e-08	-4.70943e-08	1.25284e-08	2.90029e-08	5.52035e-08	5.26147e-08	-2.40413e-07	-6.65125e-08	-4.9848e-08	2.05925e-13
4.27536e-08	7.79882e-08	-7.44701e-08	7.09739e-08	6.2414e-08	-9.38811e-09	1.34404e-08	3.70414e-08	-2.48028e-08	-5.94252e-08	1.3963e-08	-1.12726e-08	1.9517e-08	4.68186e-08	4.36952e-09	-2.63326e-09	2.4357e-07	1.78383e-07	-4.37826e-08	-2.95499e-08	8.58589e-08	-3.80775e-08	-4.7112e-08	1.25601e-08	3.04973e-08	5.2858e-08	6.04114e-08	-1.84901e-07	-6.63065e-08	-5.63189e-08	1.85363e-13
4.31536e-08	7.77783e-08	-7.45587e-08	7.09716e-08	6.24141e-08	-9.16921e-09	1.39838e-08	3.61382e-08	-2.48948e-08	-5.94471e-08	1.40428e-08	-1.12186e-08	2.0726e-08	4.23882e-08	4.3545e-09	-2.52564e-09	2.4352e-07	1.78262e-07	-4.38199e-08	-2.99254e-08	8.59384e-08	-3.61324e-08	-4.71132e-08	1.25609e-08	3.00694e-08	5.28431e-08	5.97677e-08	-1.86215e-07	-6.64127e-08	-5.5422e-08	1.85108e-13
4.18612e-08	7.81937e-08	-7.45222e-08	7.09625e-08	6.24362e-08	-8.9592e-09	1.4477e-08	3.53202e-08	-2.48222e-08	-3.66343e-08	1.32303e-08	-1.23476e-08	2.41323e-08	3.08277e-08	4.39086e-09	1.18735e-09	2.43618e-07	1.78128e-07	-3.43411e-08	-3.76143e-08	8.70188e-08	-3.21599e-08	-4.71181e-08	1.25666e-08	2.97179e-08	5.36335e-08	5.91604e-08	-3.55755e-08	-6.63338e-08	-5.31677e-08	1.48141e-13
4.18612e-08	7.81937e-08	-7.45222e-08	7.09625e-08	6.24362e-08	-8.9592e-09	1.4477e-08	3.53202e-08	-2.48222e-08	-3.66343e-08	1.32303e-08	-1.23476e-08	2.41323e-08	3.08277e-08	4.39086e-09	1.18735e-09	2.43618e-07	1.78128e-07	-3.43411e-08	-3.76143e-08	8.70188e-08	-3.21599e-08	-4.71181e-08	1.25666e-08	2.97179e-08	5.36335e-08	5.91604e-08	-3.55755e-08	-6.63338e-08	-5.31677e-08	1.48141e-13
4.193e-08	7.82092e-08	-7.45687e-08	7.09635e-08	6.24441e-08	-9.79617e-09	1.43335e-08	3.51083e-08	-2.50881e-08	-1.18262e-08	1.32304e-08	-1.22244e-08	2.42153e-08	2.97209e-08	4.38975e-09	7.79265e-09	2.43599e-07	1.78154e-07	-3.68306e-08	-3.53107e-08	8.60532e-08	-3.18267e-08	-4.71177e-08	1.25652e-08	2.9893e-08	5.35821e-08	5.78121e-08	-2.60639e-08	-6.63493e-08	-5.34812e-08	1.46075e-13
4.193e-08	7.82092e-08	-7.45687e-08	7.09635e-08	6.24441e-08	-9.79617e-09	1.43335e-08	3.51083e-08	-2.50881e-08	-1.18262e-08	1.32304e-08	-1.22244e-08	2.42153e-08	2.97209e-08	4.38975e-09	7.79265e-09	2.43599e-07	1.78154e-07	-3.68306e-08	-3.53107e-08	8.60532e-08	-3.18267e-08	-4.71177e-08	1.25652e-08	2.9893e-08	5.35821e-08	5.78121e-08	-2.60639e-08	-6.63493e-08	-5.34812e-08	1.46075e-13
4.22154e-08	7.82125e-08	-7.45732e-08	7.09668e-08	6.24309e-08	-9.68776e-09	1.42258e-08	3.40049e-08	-2.50575e-08	-7.18496e-09	1.32907e-08	-1.19384e-08	2.34075e-08	2.9883e-08	4.38438e-09	5.66465e-09	2.43562e-07	1.7802e-07	-3.70295e-08	-3.43587e-08	8.61444e-08	-3.22197e-08	-4.71166e-08	1.25636e-08	2.99614e-08	5.35053e-08	5.80528e-08	-2.64692e-08	-6.64193e-08	-5.35031e-08	1.45845e-13
4.22751e-08	7.81487e-08	-7.51176e-08	7.00512e-08	6.2441e-08	-9.74056e-09	1.33364e-08	3.39735e-08	-2.57919e-08	-1.34439e-08	1.32738e-08	-1.41993e-08	2.33212e-08	3.0851e-08	4.38654e-09	8.58178e-09	2.43586e-07	1.78074e-07	-3.74766e-08	-3.43847e-08	8.60272e-08	-3.22933e-08	-4.7117e-08	1.26712e-08	2.98928e-08	1.47271e-08	5.81856e-08	-2.57487e-08	-5.4369e-08	-5.13638e-08	1.41791e-13
3.80973e-08	7.8209e-08	-7.47905e-08	7.09053e-08	6.24361e-08	-9.64182e-09	1.32604e-08	3.43917e-08	-2.59644e-08	-9.078e-09	1.32651e-08	-1.15595e-08	2.36755e-08	3.07591e-08	4.21019e-09	7.39257e-09	2.16188e-07	1.77156e-07	-3.74823e-08	-3.43688e-08	8.56287e-08	-3.22599e-08	-4.71165e-08	1.22686e-08	2.8556e-08	3.73127e-08	5.82648e-08	-2.55649e-08	-5.9839e-08	-5.25032e-08	1.30229e-13
6.49763e-09	7.83377e-08	-7.45847e-08	7.05775e-08	6.24361e-08	-9.61628e-09	1.34769e-08	3.35204e-08	-2.51182e-08	-1.3324e-08	1.32951e-08	-3.51428e-09	2.3738e-08	3.25864e-08	-3.089e-09	7.8601e-09	2.03474e-07	1.62047e-07	-3.72759e-08	-3.45138e-08	7.21621e-08	-3.20838e-08	-4.7116e-08	-1.89133e-08	1.947e-08	4.63956e-08	5.82208e-08	-2.5367e-08	-6.29046e-08	-5.3463e-08	1.17149e-13
7.43442e-09	7.83308e-08	-7.45955e-08	7.05639e-08	6.24361e-08	-9.63231e-09	1.33782e-08	3.35652e-08	-2.52457e-08	-1.31682e-08	1.32942e-08	-3.68326e-09	2.35423e-08	3.25715e-08	-1.74658e-09	7.87266e-09	2.03827e-07	1.62238e-07	-3.72896e-08	-3.4451e-08	7.22467e-08	-3.21394e-08	-4.71162e-08	-1.76456e-08	2.25858e-08	3.82785e-08	5.82219e-08	-2.57945e-08	-6.27671e-08	-5.32837e-08	1.1675e-13
1.10955e-08	7.83671e-08	-7.46382e-08	7.05319e-08	6.24364e-08	-9.59223e-09	1.34852e-08	3.36403e-08	-2.59548e-08	-1.28416e-08	1.32769e-08	-5.17549e-09	2.36974e-08	3.16633e-08	4.09048e-10	7.75152e-09	2.05198e-07	1.58224e-07	-3.73246e-08	-3.45515e-08	7.10792e-08	-3.21134e-08	-4.71161e-08	-7.20198e-09	2.6899e-08	3.51375e-08	5.82548e-08	-2.53481e-08	-5.63373e-08	-5.26188e-08	1.148e-13
1.10955e-08	7.83671e-08	-7.46382e-08	7.05319e-08	6.24364e-08	-9.59223e-09	1.34852e-08	3.36403e-08	-2.59548e-08	-1.28416e-08	1.32769e-08	-5.17549e-09	2.36974e-08	3.16633e-08	4.09048e-10	7.75152e-09	2.05198e-07	1.58224e-07	-3.73246e-08	-3.45515e-08	7.10792e-08	-3.21134e-08	-4.71161e-08	-7.20198e-09	2.6899e-08	3.51375e-08	5.82548e-08	-2.53481e-08	-5.63373e-08	-5.26188e-08	1.148e-13
9.45784e-09	7.83558e-08	-7.46249e-08	7.05664e-08	6.24353e-08	-9.59992e-09	1.35195e-08	3.36101e-08	-2.5573e-08	-1.26984e-08	1.32764e-08	-5.15012e-09	2.37028e-08	3.20841e-08	-6.53129e-10	7.71524e-09	2.04524e-07	1.58428e-07	-3.73017e-08	-3.45496e-08	7.07589e-08	-3.21081e-08	-4.71144e-08	-1.29034e-08	2.17297e-08	3.64033e-08	5.8248e-08	-2.53501e-08	-5.72402e-08	-5.29792e-08	1.14604e-13
9.62928e-09	7.83493e-08	-7.45805e-08	5.15107e-08	5.99544e-08	-9.5963e-09	1.32848e-08	3.35895e-08	-2.55594e-08	-9.03682e-09	1.33997e-08	-5.55025e-09	2.94188e-08	3.1316e-08	3.6614e-10	3.80247e-09	1.92567e-07	1.5931e-07	-3.7351e-08	-3.45742e-08	7.14718e-08	-3.21188e-08	-4.70486e-08	-1.06659e-08	2.34557e-08	3.57134e-08	5.82508e-08	-2.53593e-08	-5.71007e-08	-5.19918e-08	1.07589e-13
1.07008e-08	7.84654e-08	-7.46405e-08	6.44424e-08	6.20109e-08	-9.65684e-09	1.34448e-08	3.44669e-08	-2.57575e-08	-4.88166e-09	1.44973e-08	-5.43488e-09	2.37155e-08	3.24403e-08	-1.11591e-10	7.09744e-09	1.26877e-07	2.89702e-08	-3.72877e-08	-3.45476e-08	8.74791e-08	-3.21224e-08	-4.71984e-08	-7.97929e-09	1.89842e-08	3.54942e-08	5.82526e-08	-2.53804e-08	-5.70603e-08	-5.26066e-08	6.60726e-14
9.39612e-09	7.83883e-08	-7.46402e-08	6.02155e-08	6.16792e-08	-1.0972e-08	1.3449e-08	3.51493e-08	-2.56882e-08	-8.05021e-09	1.39949e-08	-5.61524e-09	2.38063e-08	3.22737e-08	-2.83372e-11	6.67049e-09	1.27387e-07	4.45384e-08	-3.7303e-08	-3.39141e-08	7.35078e-08	-3.21081e-08	-4.69685e-08	-8.58482e-09	2.2567e-08	3.6065e-08	5.82512e-08	-2.53812e-08	-5.69361e-08	-5.28031e-08	6.47202e-14
9.449e-09	7.83566e-08	-7.47076e-08	5.36912e-08	6.21877e-08	-1.13011e-08	1.34259e-08	3.61179e-08	-2.56459e-08	-1.00088e-08	1.37662e-08	-5.58923e-09	2.54944e-08	3.22272e-08	-4.59572e-10	6.92984e-09	1.16337e-07	4.91393e-08	-3.73412e-08	-2.61206e-08	7.17372e-08	-3.21474e-08	-4.69646e-08	-7.91772e-09	2.4387e-08	3.62325e-08	5.82528e-08	-2.5374e-08	-5.72106e-08	-5.25329e-08	6.13393e-14
9.37372e-09	7.83731e-08	-4.77215e-08	5.4503e-08	6.20326e-08	-1.45189e-08	1.34948e-08	3.77482e-08	-2.56457e-08	-8.96234e-09	1.4175e-08	-5.82699e-09	2.40441e-08	3.22687e-08	-1.55972e-10	6.78933e-09	1.11684e-07	5.75587e-08	-3.75084e-08	-2.79002e-08	7.24365e-08	-3.21507e-08	-4.70483e-08	-8.29441e-09	2.3126e-08	3.62208e-08	5.82549e-08	-2.49997e-08	-5.71098e-08	-5.26873e-08	5.82199e-14
9.43729e-09	7.83668e-08	-5.25499e-08	5.30816e-08	6.21807e-08	-1.35465e-08	1.34391e-08	3.62177e-08	-2.56641e-08	-1.01228e-08	1.40322e-08	-5.63229e-09	2.43193e-08	3.22186e-08	-1.07169e-10	7.02517e-09	1.05329e-07	5.80962e-08	-3.74532e-08	-2.69331e-08	7.22598e-08	-3.21575e-08	-4.69423e-08	-8.17144e-09	2.39666e-08	3.62854e-08	5.82539e-08	-2.51761e-08	-5.70827e-08	-5.26276e-08	5.70904e-14
9.4374e-09	7.83649e-08	-5.40081e-08	5.23016e-08	6.20022e-08	-1.36297e-08	1.34721e-08	3.7255e-08	-2.5635e-08	-9.5178e-09	1.42017e-08	-5.64465e-09	2.41691e-08	3.22477e-08	2.29787e-11	7.12597e-09	1.06953e-07	5.39602e-08	-3.7464e-08	-2.97402e-08	7.25427e-08	-3.2146e-08	-4.69838e-08	-8.38416e-09	2.31604e-08	3.62663e-08	5.82538e-08	-2.00988e-08	-3.8641e-08	-5.26054e-08	5.52599e-14
9.35289e-09	7.83663e-08	-5.35953e-08	5.28663e-08	6.22511e-08	-1.38368e-08	1.34591e-08	3.66229e-08	-2.56246e-08	-1.00805e-08	1.41746e-08	-5.64475e-09	2.42935e-08	3.23885e-08	-3.86186e-11	6.99025e-09	1.00457e-07	5.8273e-08	-3.74276e-08	-2.84054e-08	7.22872e-08	-3.21453e-08	-4.75371e-08	-8.37856e-09	2.38293e-08	3.62277e-08	5.82523e-08	-2.46655e-08	-3.5867e-08	-5.25535e-08	5.43782e-14
1.04198e-08	7.24879e-08	-5.29824e-08	5.35095e-08	6.20579e-08	-1.2969e-08	1.38074e-08	3.58848e-08	-2.58085e-08	-9.10585e-09	1.74205e-08	-7.15846e-09	2.42051e-08	3.2276e-08	-1.28888e-10	7.01282e-09	2.58943e-08	5.73931e-08	-3.70008e-08	-2.92893e-08	7.27708e-08	-3.21493e-08	-4.69985e-08	-8.52088e-09	2.31173e-08	3.61776e-08	5.82643e-08	-2.41079e-08	-4.38231e-08	-5.25971e-08	4.46198e-14
9.97298e-09	1.82616e-08	-5.36581e-08	5.23675e-08	6.20773e-08	-1.36026e-08	1.35114e-08	3.67061e-08	-2.56395e-08	-9.46944e-09	1.57248e-08	-6.33831e-09	2.42471e-08	3.2273e-08	-1.27516e-10	7.05615e-09	3.893e-08	5.4927e-08	-3.55322e-08	-2.88082e-08	7.23869e-08	-3.21503e-08	-4.74462e-08	-8.43923e-09	2.32395e-08	3.61934e-08	5.82575e-08	-2.24653e-08	-4.27287e-08	-5.26143e-08	3.99003e-14
1.0283e-08	2.55157e-08	-5.4866e-08	5.30538e-08	6.20588e-08	-1.34226e-08	1.34141e-08	3.70086e-08	-2.57453e-08	-9.23767e-09	1.63705e-08	-6.12918e-09	2.41832e-08	3.22694e-08	-9.57702e-11	7.03725e-09	3.78859e-08	5.37312e-08	-3.73451e-08	-2.88534e-08	7.25828e-08	-3.21486e-08	-4.70756e-08	-8.4654e-09	2.32073e-08	3.61769e-08	5.82554e-08	-5.24084e-09	-3.89248e-08	-5.26119e-08	3.9583e-14
9.71894e-09	3.0381e-08	-5.40367e-08	5.34313e-08	6.20648e-08	-1.18332e-08	1.23734e-08	3.67913e-08	-2.53838e-08	-9.59742e-09	1.59083e-08	-6.42963e-09	2.41695e-08	3.22651e-08	7.31798e-12	6.50917e-09	3.48778e-08	5.47107e-08	-3.67016e-08	-2.89292e-08	5.60798e-08	-3.21491e-08	-3.89704e-08	-8.46139e-09	2.3265e-08	2.78779e-08	5.80708e-08	-2.43974e-08	-4.0269e-08	-5.26084e-08	3.68271e-14
9.81032e-09	1.84897e-08	-5.41801e-08	4.28533e-08	6.20495e-08	-8.26086e-09	1.29856e-08	3.66356e-08	-2.52159e-08	-9.57971e-09	1.6018e-08	-6.17413e-09	2.41709e-08	3.25387e-08	5.84929e-11	6.90072e-09	3.26954e-08	5.46334e-08	-3.67652e-08	-2.88813e-08	6.29923e-08	-3.21357e-08	-4.28922e-08	-8.45575e-09	2.30509e-08	3.07542e-08	5.82384e-08	-1.68534e-08	-4.01869e-08	-4.44793e-08	3.525e-14
1.0071e-08	8.28244e-09	-5.39849e-08	4.46036e-08	6.21566e-08	-1.15743e-08	1.37321e-08	3.64124e-08	-2.47908e-08	-9.98492e-09	1.5915e-08	-5.93233e-09	2.41646e-08	3.0923e-08	2.2521e-10	6.68837e-09	3.87462e-08	5.48273e-08	-3.70531e-08	-2.90623e-08	6.3675e-08	-3.21451e-08	-3.15164e-08	-8.38031e-09	2.30972e-08	3.14412e-08	4.31107e-08	-1.40754e-10	-3.90334e-08	-3.55753e-08	3.22194e-14
9.98751e-09	1.10593e-08	-5.40793e-08	4.44935e-08	6.21694e-08	-1.14096e-08	1.3404e-08	3.73438e-08	-2.48e-08	-9.94129e-09	1.5921e-08	-5.60029e-09	2.41693e-08	3.14211e-08	5.31219e-11	6.61417e-09	3.89216e-08	5.47823e-08	-3.69194e-08	-2.90495e-08	6.34692e-08	-1.87773e-08	-3.37957e-08	-8.3603e-09	1.83327e-08	3.17517e-08	4.3384e-08	-3.06678e-09	-3.9849e-08	-3.5477e-08	3.17079e-14
9.94533e-09	9.07216e-09	-5.42805e-08	4.37556e-08	6.21892e-08	-1.08111e-08	1.34565e-08	3.68616e-08	-2.09954e-08	-1.00763e-08	1.63497e-08	-5.85766e-09	2.41752e-08	3.07905e-08	-1.57444e-11	6.3652e-09	3.43981e-08	5.49544e-08	-3.69247e-08	-2.86849e-08	6.28963e-08	-2.16848e-08	-3.58801e-08	-8.10936e-09	2.31177e-08	3.38533e-08	3.46128e-08	-9.47692e-09	-3.92322e-08	-2.87583e-08	3.04867e-14
9.95521e-09	1.27962e-08	-5.4348e-08	4.35128e-08	6.21543e-08	-1.03836e-08	1.37018e-08	3.69625e-08	-2.47184e-08	-9.86233e-09	1.5524e-08	-3.78692e-09	2.41762e-08	2.74739e-08	-5.98719e-13	6.369e-09	3.65196e-08	5.48405e-08	-3.69809e-08	-2.86977e-08	6.18651e-08	-2.33447e-08	-3.74076e-08	-7.66459e-09	2.05708e-08	3.28381e-08	2.66576e-08	-1.27889e-08	-3.93247e-08	-3.26672e-08	3.03303e-14
1.00008e-08	1.45612e-08	-5.42758e-08	4.50718e-08	6.20922e-08	-1.07403e-08	1.35026e-08	3.6964e-08	-1.94956e-08	-1.01015e-08	1.55788e-08	-5.38459e-09	2.42004e-08	2.97749e-08	2.15167e-11	6.33944e-09	3.38685e-08	5.49154e-08	-3.69019e-08	-2.87109e-08	6.23608e-08	-2.28484e-08	-3.50025e-08	-7.97269e-09	2.10745e-08	3.2663e-08	2.85731e-08	-8.86843e-09	-3.93671e-08	-3.15233e-08	3.00731e-14
9.95037e-09	1.47752e-08	-5.42862e-08	3.85954e-08	5.21957e-08	-1.03895e-08	1.35627e-08	3.70148e-08	-2.26203e-08	-9.88298e-09	1.57094e-08	-4.25453e-09	2.4192e-08	3.08003e-08	3.0295e-11	6.25862e-09	3.59149e-08	5.48731e-08	-3.69992e-08	-2.82048e-08	6.20746e-08	-2.38189e-08	-3.66625e-08	-8.13809e-09	2.01141e-08	3.26278e-08	2.88677e-08	-9.37343e-09	-3.93177e-08	-3.22009e-08	2.88571e-14
9.96894e-09	1.47293e-08	-5.42768e-08	4.04392e-08	5.44676e-08	-1.07091e-08	1.35807e-08	3.69777e-08	-2.20347e-08	-9.94335e-09	1.57511e-08	-4.80713e-09	2.41858e-08	3.06913e-08	4.58531e-10	6.43056e-09	3.51718e-08	5.48737e-08	-3.6974e-08	-2.83389e-08	6.20869e-08	-2.38753e-08	-1.78411e-08	-8.11857e-09	2.06152e-08	3.14514e-08	2.81458e-08	-9.20938e-09	-3.92293e-08	-3.06571e-08	2.79522e-14
9.97188e-09	1.18515e-08	-5.4279e-08	4.00193e-08	5.47181e-08	-1.06957e-08	1.35648e-08	3.69757e-08	-2.2419e-08	-9.94057e-09	1.57e-08	-4.7309e-09	2.41874e-08	3.06366e-08	1.45473e-09	6.43278e-09	3.45651e-08	5.48578e-08	-3.70202e-08	-2.80699e-08	6.21608e-08	-2.29965e-08	-1.64322e-08	-8.08789e-09	2.00745e-08	3.12064e-08	2.7251e-08	-9.36558e-09	-3.93099e-08	-3.14424e-08	2.77166e-14
9.97334e-09	1.41084e-08	-5.41579e-08	3.96357e-08	5.42594e-08	-1.06495e-08	1.3412e-08	3.6968e-08	-2.21197e-08	-9.92285e-09	1.39319e-08	-4.90474e-09	2.41864e-08	3.06572e-08	4.04842e-10	6.39635e-09	3.50969e-08	5.48089e-08	-3.77869e-08	-2.83896e-08	4.50975e-08	-2.38299e-08	-1.64262e-08	-8.09519e-09	2.0375e-08	3.18559e-08	2.81437e-08	-9.41769e-09	-3.92389e-08	-3.13189e-08	2.60163e-14
1.00891e-08	1.54737e-08	-2.92324e-08	4.03658e-08	5.43092e-08	-1.07064e-08	1.35873e-08	3.69767e-08	-2.16168e-08	-9.92019e-09	1.42859e-08	-4.84043e-09	2.41848e-08	3.05155e-08	9.81426e-10	6.3982e-09	3.52423e-08	5.49341e-08	-3.78273e-08	-2.82632e-08	5.08865e-08	-2.30035e-08	-1.40529e-08	-8.09955e-09	1.99901e-08	3.15144e-08	2.47868e-08	-9.35958e-09	-3.92699e-08	-3.11336e-08	2.42697e-14
1.0314e-08	1.46171e-08	-2.79608e-08	3.98172e-08	5.37106e-08	-1.06509e-08	1.32572e-08	3.6974e-08	-2.21612e-08	-9.93094e-09	1.52868e-08	-4.7427e-09	2.41845e-08	3.06939e-08	1.15933e-09	6.39942e-09	3.50076e-08	5.48617e-08	-3.74465e-08	-2.82344e-08	4.68914e-08	-2.36124e-08	-1.65961e-08	-8.10728e-09	1.99602e-08	3.10142e-08	2.61144e-08	-9.321e-09	-3.92664e-08	-3.10487e-08	2.38108e-14
1.02642e-08	1.43029e-08	-2.94766e-08	3.98034e-08	5.36007e-08	-1.04511e-08	1.33319e-08	3.69748e-08	-2.20403e-08	-9.93065e-09	1.49879e-08	-4.81529e-09	2.41762e-08	3.05743e-08	1.32473e-09	6.3972e-09	3.51313e-08	5.41731e-08	-3.74972e-08	-2.82604e-08	4.60578e-08	-2.36659e-08	-1.64426e-08	-8.10173e-09	1.99263e-08	3.12298e-08	2.70422e-08	-9.35712e-09	-3.92571e-08	-3.11274e-08	2.37767e-14
1.02669e-08	1.4502e-08	-2.76056e-08	3.97492e-08	5.37335e-08	-1.05314e-08	1.32293e-08	3.69725e-08	-2.18706e-08	-9.92918e-09	1.51386e-08	-4.79098e-09	2.41822e-08	3.05994e-08	1.13599e-09	6.39663e-09	3.50769e-08	5.44624e-08	-3.76187e-08	-2.82426e-08	4.66537e-08	-2.35554e-08	-1.63538e-08	-8.10306e-09	1.80009e-08	3.12855e-08	2.64666e-08	-9.36614e-09	-3.92589e-08	-3.10921e-08	2.36632e-14
1.02692e-08	1.44727e-08	-3.08573e-08	3.98112e-08	5.37942e-08	-1.05077e-08	3.54911e-09	3.69745e-08	-3.62782e-09	-9.93149e-09	1.52287e-08	-4.79301e-09	2.41787e-08	3.06622e-08	1.17533e-09	6.40179e-09	3.41443e-08	5.45585e-08	-3.74577e-08	-2.82376e-08	4.63238e-08	-2.36442e-08	-6.64486e-10	-8.10583e-09	1.99454e-08	3.11816e-08	2.59353e-08	-9.34476e-09	-3.9271e-08	-3.11041e-08	2.29235e-14
1.02567e-08	1.48019e-08	-2.74005e-08	3.98586e-08	5.40038e-08	-1.05816e-08	1.01136e-08	3.69692e-08	-1.71451e-08	-9.92797e-09	1.51091e-08	-4.77853e-09	2.41775e-08	3.06044e-08	1.14793e-09	5.30308e-09	1.06992e-08	5.44388e-08	-3.73536e-08	-2.81937e-08	2.50439e-08	-2.35668e-08	-6.01732e-09	-8.10527e-09	1.94575e-08	3.11733e-08	2.55992e-08	-9.288e-09	-3.92615e-08	-3.10928e-08	2.05083e-14
1.02485e-08	1.47351e-08	-2.88168e-08	3.98692e-08	5.3877e-08	-1.05908e-08	6.35465e-09	3.69674e-08	-1.1727e-08	-9.919e-09	1.51155e-08	-4.7873e-09	2.41779e-08	3.06162e-08	1.12309e-09	1.49389e-09	1.34912e-08	5.44944e-08	-3.74949e-08	-2.82101e-08	2.26168e-08	-2.35914e-08	-9.56615e-09	-8.1041e-09	1.90421e-08	3.12196e-08	2.59049e-08	-9.3284e-09	-3.92655e-08	-3.11089e-08	2.03602e-14
1.02522e-08	1.47976e-08	-2.81334e-08	3.98603e-08	5.38525e-08	-1.05534e-08	9.25678e-09	3.69691e-08	-1.36717e-08	-9.91038e-09	1.50458e-08	-4.78543e-09	2.41786e-08	3.06177e-08	1.29761e-09	4.53465e-09	1.2705e-08	5.44003e-08	-3.74256e-08	-2.82234e-08	2.27468e-08	-2.35837e-08	-7.13555e-09	-8.10441e-09	1.91189e-08	3.11661e-08	2.57112e-08	-9.30803e-09	-3.92659e-08	-3.10912e-08	2.03483e-14
1.02431e-08	1.47661e-08	-2.86051e-08	3.98691e-08	5.38843e-08	-1.05694e-08	6.78525e-09	3.69667e-08	-1.17798e-08	-9.91747e-09	1.50847e-08	-4.78451e-09	2.41418e-08	3.0619e-08	1.20462e-09	3.6706e-09	1.19263e-08	5.44078e-08	-3.74072e-08	-2.821e-08	2.09536e-08	-2.35926e-08	-6.34685e-09	-8.11441e-09	1.92631e-08	3.12034e-08	2.59089e-08	-9.32567e-09	-3.92636e-08	-3.10973e-08	2.01924e-14
1.01915e-08	1.47305e-08	-2.78261e-08	3.98544e-08	5.39016e-08	-1.05684e-08	7.02265e-09	3.6968e-08	-1.50672e-08	-7.66398e-09	1.50724e-08	-1.56909e-09	2.42744e-08	3.06344e-08	1.09049e-09	-2.24848e-10	1.34666e-08	4.65788e-08	-3.74264e-08	-2.82093e-08	2.16259e-08	-2.35842e-08	-8.35444e-09	-6.28848e-09	1.92547e-08	2.75236e-08	2.57513e-08	-9.29954e-09	-3.90668e-08	-3.1099e-08	1.92128e-14
1.02242e-08	1.43832e-08	-2.81179e-08	3.98629e-08	2.00311e-08	-1.00244e-08	7.74608e-09	3.65947e-08	-1.2431e-08	-9.6527e-09	1.50226e-08	-3.21724e-09	2.34556e-08	2.83866e-08	1.14779e-09	1.72791e-09	1.22263e-08	5.00841e-08	-3.74393e-08	-2.82096e-08	2.32931e-08	-2.35868e-08	-7.77331e-09	-9.17729e-09	1.92979e-08	2.86696e-08	2.58647e-08	-9.27048e-09	-3.41173e-08	-3.10956e-08	1.66151e-14
1.02318e-08	1.46603e-08	-2.83382e-08	3.9863e-08	1.5102e-08	-9.60075e-09	9.08249e-09	3.62901e-08	-1.29374e-08	-9.38762e-09	1.51366e-08	-2.93257e-09	2.35455e-08	3.03089e-08	1.02475e-09	2.1791e-09	1.21722e-08	5.09965e-08	-3.74173e-08	-2.82109e-08	2.25988e-08	-1.82155e-08	-7.1888e-09	-1.00893e-08	1.93113e-08	2.99712e-08	2.47185e-08	-9.30959e-09	-1.57484e-08	-3.10996e-08	1.55282e-14
1.02339e-08	1.46721e-08	-2.82959e-08	3.98604e-08	1.65942e-08	-9.60566e-09	8.8165e-09	3.63077e-08	-1.29042e-08	-9.45881e-09	1.51199e-08	-3.06205e-09	2.35264e-08	3.01142e-08	1.02642e-09	2.09667e-09	1.24026e-08	4.94037e-08	-3.74193e-08	-2.82109e-08	2.25393e-08	-1.93842e-08	-7.20503e-09	-9.82877e-09	1.92686e-08	3.02338e-08	2.48073e-08	-9.30962e-09	-1.74031e-08	-3.10994e-08	1.55133e-14
1.28669e-08	1.46464e-08	-2.82434e-08	2.53791e-08	1.65399e-08	-1.00485e-08	8.93723e-09	3.65722e-08	-1.12718e-08	-9.2404e-09	1.51075e-08	-3.2055e-09	2.34072e-08	2.99569e-08	1.01857e-09	1.90816e-09	1.19071e-08	5.0684e-08	-3.74217e-08	-2.82075e-08	2.24501e-08	-2.21349e-08	-7.15884e-09	-8.68156e-09	1.92786e-08	2.98174e-08	2.52809e-08	-9.25944e-09	-1.77976e-08	-3.11246e-08	1.48131e-14
1.14822e-08	1.46445e-08	-2.82457e-08	3.05104e-08	1.43595e-08	-1.00257e-08	8.80445e-09	3.59299e-08	-1.11492e-08	-9.49038e-09	1.50521e-08	-3.13449e-09	2.37493e-08	2.97784e-08	1.08276e-09	1.86084e-09	1.06475e-08	4.42183e-08	-3.7427e-08	-2.80148e-08	6.08457e-09	-2.27085e-08	-7.54034e-09	-8.67958e-09	1.92711e-08	1.71188e-08	2.5785e-08	-9.14208e-09	-1.34766e-08	-3.1451e-08	1.31791e-14
1.63115e-08	1.46095e-08	-2.82145e-08	2.80533e-08	1.45933e-08	-9.98103e-09	8.19302e-09	3.57277e-08	-1.14546e-08	-9.47159e-09	1.50294e-08	-3.38976e-09	2.37259e-08	2.93382e-08	-1.75982e-10	1.95593e-09	9.52164e-09	4.09109e-08	-3.74256e-08	-1.70112e-08	3.13784e-09	-2.289e-08	-6.14175e-09	-8.77478e-09	1.92903e-08	1.68873e-08	2.6049e-08	-8.75516e-09	-2.01381e-08	-3.16885e-08	1.25297e-14
1.49126e-08	1.46209e-08	-2.80945e-08	2.87675e-08	1.69675e-08	-9.96688e-09	8.51624e-09	1.36905e-08	-1.12906e-08	-9.67457e-09	1.50758e-08	-3.32435e-09	2.3736e-08	2.96802e-08	9.67308e-10	1.89118e-09	1.01401e-08	4.07123e-08	-3.7427e-08	-2.05175e-08	6.30912e-09	-2.23164e-08	-6.16026e-09	-8.98838e-09	1.92815e-08	1.87499e-08	2.69897e-08	-9.0227e-09	-1.93132e-08	-3.1684e-08	1.17572e-14
1.18673e-08	1.4635e-08	-2.62615e-08	2.83139e-08	1.69244e-08	-9.96618e-09	8.52912e-09	2.18582e-08	-1.20453e-08	-9.39537e-09	1.50218e-08	-3.3879e-09	2.37901e-08	2.95464e-08	9.49854e-10	1.88874e-09	9.13507e-09	3.53393e-08	-3.74294e-08	-2.01911e-08	5.52087e-09	-2.26926e-08	-7.18837e-09	-8.6466e-09	1.92811e-08	1.57804e-08	2.60092e-08	-8.36912e-09	-1.90321e-08	-3.15979e-08	1.12373e-14
1.25075e-08	1.46295e-08	-2.64508e-08	2.86098e-08	1.65744e-08	-9.96543e-09	7.82467e-09	2.05653e-08	-1.19149e-08	-9.39648e-09	1.5065e-08	-3.33155e-09	2.37771e-08	2.96407e-08	9.36511e-10	1.8781e-09	1.01785e-08	3.99492e-08	-3.74291e-08	-1.93834e-08	4.97823e-09	-2.25501e-08	-7.12932e-09	-8.60373e-09	1.92723e-08	1.55846e-08	2.61226e-08	-8.63569e-09	-1.81191e-08	-2.0916e-08	1.09348e-14
1.29893e-08	1.46188e-08	-2.7054e-08	2.84203e-08	1.63211e-08	-9.96331e-09	7.52679e-09	1.92662e-08	-1.16435e-08	-9.48166e-09	1.50538e-08	-3.28897e-09	2.37381e-08	2.97177e-08	5.66615e-10	1.8331e-09	9.85277e-09	3.71901e-08	-3.74288e-08	-1.87186e-08	6.36038e-09	-2.2416e-08	-7.15829e-09	-8.65671e-09	1.92621e-08	1.46147e-08	2.6237e-08	-8.55775e-09	-1.85277e-08	-1.77112e-08	1.05326e-14
1.211e-08	1.46311e-08	-2.72051e-08	2.84323e-08	1.62275e-08	-9.96503e-09	7.42058e-09	1.84865e-08	-1.16804e-08	-9.47793e-09	1.50624e-08	-3.29784e-09	2.41598e-08	2.97602e-08	6.27795e-10	1.87357e-09	1.18382e-08	3.6583e-08	-3.7428e-08	-4.06167e-09	5.40089e-09	-2.2504e-08	-7.17021e-09	-8.61129e-09	1.92659e-08	1.52392e-08	2.61351e-08	-8.50743e-09	-1.66547e-08	-1.86891e-08	1.01484e-14
1.20768e-08	1.46278e-08	-2.69592e-08	2.83823e-08	1.63206e-08	-9.96613e-09	7.5495e-09	1.8416e-08	-1.16636e-08	-9.47742e-09	1.5056e-08	-3.30187e-09	2.39411e-08	2.97535e-08	6.20582e-10	1.87569e-09	1.18297e-08	3.67758e-08	-3.74281e-08	-1.87031e-09	4.94675e-09	-2.2489e-08	-7.17604e-09	-8.62604e-09	1.92733e-08	1.51909e-08	2.61184e-08	-8.50714e-09	-1.67601e-08	-1.91391e-08	1.01367e-14
1.22994e-08	1.46265e-08	-2.71726e-08	2.58904e-08	1.63535e-08	-9.96827e-09	7.35447e-09	1.92764e-08	-1.16537e-08	-9.47034e-09	1.50576e-08	-3.22238e-09	2.38688e-08	2.9685e-08	6.53868e-10	1.88136e-09	1.05975e-08	3.7116e-08	-3.74275e-08	-7.33697e-09	5.24017e-09	-2.24445e-08	-7.13804e-09	-8.69766e-09	1.92689e-08	1.52237e-08	2.61003e-08	-8.5216e-09	-1.73113e-08	-9.66794e-09	9.83625e-15
1.21748e-08	1.46265e-08	-2.69132e-08	2.50501e-08	1.63528e-08	-9.97264e-09	7.30662e-09	1.96063e-08	-1.16889e-08	-9.46692e-09	1.50613e-08	-3.10556e-09	2.38078e-08	2.97465e-08	6.99569e-10	1.87769e-09	1.07658e-08	3.72524e-08	-3.74276e-08	-5.97927e-09	4.53741e-09	-2.24346e-08	-7.14691e-09	-8.67197e-09	1.92666e-08	1.50422e-08	2.52759e-08	-8.52244e-09	-1.74307e-08	-7.50245e-09	9.69657e-15
1.22971e-08	1.46245e-08	-2.70668e-08	2.58285e-08	1.62226e-08	-9.98677e-09	7.81105e-09	1.91836e-08	-1.16964e-08	-9.14373e-09	1.50611e-08	-3.23349e-09	2.38179e-08	2.80104e-08	6.63212e-10	1.877e-09	8.13161e-09	3.58905e-08	-3.7414e-08	-4.19609e-09	4.44841e-09	-2.24219e-08	-7.20611e-09	-8.69072e-09	1.9266e-08	1.51495e-08	2.58426e-08	-8.55836e-09	-1.74481e-08	-8.95307e-09	9.51831e-15
1.22162e-08	1.46276e-08	-2.70192e-08	2.57144e-08	1.63401e-08	-9.99517e-09	7.56419e-09	1.92626e-08	-1.17001e-08	-9.29722e-09	1.50602e-08	-3.23541e-09	2.38848e-08	2.75821e-08	6.62796e-10	1.87777e-09	8.15955e-09	3.60375e-08	-3.74165e-08	-5.87263e-09	4.44734e-09	-2.24218e-08	-7.17577e-09	-8.68447e-09	1.92661e-08	1.50749e-08	2.58262e-08	-8.55353e-09	-1.74502e-08	-8.586e-09	9.51146e-15
1.22234e-08	1.46266e-08	-2.70938e-08	2.52627e-08	1.63056e-08	-1.00245e-08	7.46102e-09	1.93748e-08	-1.16963e-08	-9.30611e-09	1.50608e-08	-3.18747e-09	2.3823e-08	2.69967e-08	6.86715e-10	1.87692e-09	9.01034e-09	7.42149e-09	-3.74248e-08	-5.35505e-09	4.52207e-09	-2.24332e-08	-7.26336e-09	-8.69177e-09	1.93017e-08	1.50209e-08	2.56477e-08	-8.52847e-09	-1.75002e-08	-8.767e-09	8.22318e-15
1.2202e-08	1.46261e-08	-1.30391e-08	2.55717e-08	1.62516e-08	-1.00515e-08	6.74997e-09	1.92515e-08	-1.29978e-08	-9.26569e-09	1.50621e-08	-2.99103e-09	2.38721e-08	2.71503e-08	6.80429e-10	1.87662e-09	9.84352e-09	4.86557e-09	-3.74057e-08	-5.40259e-09	4.45584e-09	-2.24187e-08	-7.2366e-09	-8.63687e-09	1.92747e-08	6.0607e-09	2.56031e-08	-8.54854e-09	-1.77218e-08	-7.70199e-09	7.47827e-15
1.22187e-08	1.46321e-08	-8.15433e-09	2.55691e-08	8.58812e-09	-1.00338e-08	6.94213e-09	1.92368e-08	-1.3048e-08	-9.27409e-09	1.50618e-08	-3.19826e-09	2.38716e-08	2.69391e-08	8.10371e-10	1.877e-09	9.25373e-09	1.07292e-08	-3.74094e-08	-5.39412e-09	4.45148e-09	-2.24196e-08	-7.23312e-09	-8.63886e-09	1.92684e-08	9.41453e-09	2.57413e-08	-8.54344e-09	-1.76829e-08	-7.74929e-09	7.3164e-15
1.22461e-08	1.46295e-08	-1.07822e-08	2.55087e-08	1.03498e-08	-1.00105e-08	7.19889e-09	1.93633e-08	-1.23977e-08	-9.27978e-09	1.50612e-08	-3.13116e-09	2.38441e-08	2.71014e-08	7.44504e-10	1.87708e-09	9.16163e-09	6.42876e-09	-3.74082e-08	-5.41335e-09	3.01307e-09	-2.02211e-08	-7.22223e-09	-8.63657e-09	1.92663e-08	9.70951e-09	2.57485e-08	-8.54513e-09	-1.76625e-08	-5.05683e-09	7.18626e-15
1.22216e-08	1.46292e-08	-1.192e-08	2.55372e-08	1.17674e-08	-1.00105e-08	7.28477e-09	1.92838e-08	-1.26718e-08	-9.37119e-09	1.50618e-08	-3.18269e-09	1.05075e-08	2.7082e-08	7.39303e-10	1.87681e-09	9.27272e-09	6.76747e-09	-3.74063e-08	-5.37719e-09	3.30548e-09	-1.97144e-08	-7.20414e-09	-8.64279e-09	1.92595e-08	8.78801e-09	2.57732e-08	-8.54582e-09	-1.765e-08	-3.50672e-09	6.7499e-15
1.2235e-08	1.46318e-08	-1.27839e-08	2.55256e-08	6.77432e-09	-1.00028e-08	7.46971e-09	1.92544e-08	-1.25376e-08	-9.4903e-09	1.50621e-08	-3.16953e-09	1.10034e-08	2.70797e-08	7.33861e-10	1.87734e-09	9.262e-09	8.88349e-09	-3.74085e-08	-5.38169e-09	3.97878e-09	-1.40413e-08	-7.20067e-09	-8.64047e-09	1.9263e-08	9.0393e-09	2.54864e-08	-8.5459e-09	-1.76404e-08	-5.76329e-09	6.54618e-15
1.22276e-08	1.4634e-08	-1.10955e-08	2.55455e-08	1.00484e-08	-1.0012e-08	6.93138e-09	1.92854e-08	-1.25945e-08	-9.39292e-09	1.50637e-08	-3.13651e-09	7.83254e-09	2.71279e-08	7.00693e-10	1.87716e-09	9.28025e-09	6.82182e-09	-3.74078e-08	-5.40685e-09	3.71124e-09	-1.65821e-08	-7.19918e-09	-4.14347e-09	1.92625e-08	8.62957e-09	2.57752e-08	-8.54541e-09	-1.76442e-08	-3.49151e-09	6.4708e-15
1.22285e-08	1.46339e-08	-1.15551e-08	2.55351e-08	8.99606e-09	-1.00092e-08	6.86327e-09	1.92529e-08	-1.25569e-08	-9.42094e-09	1.50631e-08	-3.11576e-09	5.68998e-09	2.71456e-08	7.01573e-10	1.87702e-09	9.25579e-09	8.08913e-09	-3.74074e-08	-5.389e-09	3.70813e-09	-1.54364e-08	-7.19843e-09	-4.39203e-09	1.92634e-08	8.49928e-09	2.56359e-08	-8.5456e-09	-1.76465e-08	-4.55026e-09	6.41269e-15
1.22311e-08	1.38688e-08	-1.1802e-08	2.54537e-08	9.79705e-09	-9.97887e-09	6.90103e-09	1.92628e-08	-1.25837e-08	-9.46047e-09	1.50232e-08	-3.45201e-09	7.14878e-09	1.71172e-08	6.92223e-10	1.87518e-09	2.77646e-09	8.00751e-09	-3.74078e-08	-6.06976e-09	3.79131e-09	-1.50384e-08	-7.1895e-09	-3.75513e-09	1.91928e-08	8.52838e-09	2.6315e-08	-8.39824e-09	-1.79426e-08	-4.33261e-09	5.93607e-15
1.21844e-08	1.23959e-08	-1.18489e-08	2.55222e-08	9.18478e-09	-1.00082e-08	7.06342e-09	1.93021e-08	-1.26265e-08	-9.4504e-09	1.50676e-08	-3.14369e-09	8.2689e-09	1.80364e-08	7.06337e-10	1.87557e-09	4.5777e-09	7.46414e-09	-3.74079e-08	-5.37714e-09	3.69727e-09	-1.50521e-08	-7.18554e-09	-4.86305e-09	1.92002e-08	9.0355e-09	2.03038e-08	-8.49447e-09	-1.81523e-08	-4.04682e-09	5.68527e-15
1.09201e-08	1.2627e-08	-1.17579e-08	2.54481e-08	9.70279e-09	-9.98809e-09	6.91877e-09	1.92776e-08	-1.25862e-08	-9.46163e-09	1.5029e-08	-3.42263e-09	6.90166e-09	1.71579e-08	7.19917e-10	1.86879e-09	3.82998e-09	7.62541e-09	-3.74079e-08	-5.54953e-09	3.68711e-09	-1.54206e-08	-7.24934e-09	-4.14089e-09	1.91885e-08	6.03765e-09	2.17678e-08	-8.44507e-09	-1.79807e-08	-3.87705e-09	5.6217e-15
1.1686e-08	1.25871e-08	-1.17729e-08	8.02335e-09	9.58832e-09	-9.98844e-09	7.09411e-09	1.92739e-08	-1.25903e-08	-9.45439e-09	1.5045e-08	-3.46505e-09	7.79126e-09	1.70372e-08	5.72095e-10	1.9595e-09	3.12658e-09	7.66006e-09	-3.7408e-08	-5.58747e-09	3.70785e-09	-1.56776e-08	-7.21347e-09	-4.74629e-09	1.92022e-08	6.63463e-09	2.17876e-08	-8.46841e-09	-1.81691e-08	-3.92238e-09	5.09067e-15
1.20794e-08	1.27146e-08	-1.18015e-08	4.83399e-09	9.62037e-09	-9.99058e-09	7.02945e-09	1.92678e-08	-1.25962e-08	-9.46428e-09	1.41861e-08	-3.36427e-09	7.80052e-09	1.72784e-08	7.04662e-10	2.04941e-09	3.90668e-09	7.68997e-09	-3.74079e-08	-5.67481e-09	3.69593e-09	-1.52338e-08	-7.2293e-09	-4.65609e-09	1.91954e-08	6.69233e-09	2.13337e-08	-8.48716e-09	-1.81453e-08	-3.85413e-09	5.01826e-15
1.17388e-08	1.26302e-08	-1.18348e-08	4.64241e-09	9.38446e-09	-9.99326e-09	7.01981e-09	1.92731e-08	-1.25987e-08	-9.45903e-09	1.50446e-08	-3.36123e-09	7.38658e-09	1.66906e-08	7.38366e-10	1.87876e-09	3.79268e-09	7.77006e-09	-3.74087e-08	-2.35701e-09	3.71079e-09	-1.54073e-08	-7.19053e-09	-4.63392e-09	1.92176e-08	7.15072e-09	2.15483e-08	-8.45241e-09	-1.80625e-08	-3.94647e-09	4.99275e-15
1.18284e-08	1.27107e-08	-1.18129e-08	4.8251e-09	9.45274e-09	-9.99179e-09	7.05779e-09	1.92729e-08	-1.25965e-08	-9.45745e-09	1.45913e-08	-3.40635e-09	7.46324e-09	1.68137e-08	7.0964e-10	2.03212e-09	3.86215e-09	7.76442e-09	-3.74107e-08	-3.47492e-09	3.71181e-09	-1.53604e-08	-7.19468e-09	-4.56174e-09	1.92101e-08	6.08581e-09	2.14039e-08	-8.46638e-09	-1.80504e-08	-3.94452e-09	4.97678e-15
1.15885e-08	1.27111e-08	-1.18119e-08	5.24094e-09	9.38274e-09	-9.99413e-09	7.02529e-09	1.92724e-08	-1.25962e-08	-9.45941e-09	1.4145e-08	-3.4704e-09	7.56692e-09	1.69019e-08	7.31196e-10	1.98022e-09	3.50255e-09	7.72991e-09	-3.74138e-08	-3.5092e-09	3.71415e-09	-1.53598e-08	-7.20337e-09	-4.47982e-09	1.92199e-08	6.28432e-09	2.13977e-08	-8.46215e-09	-1.81067e-08	-3.96893e-09	4.96699e-15
1.18664e-08	1.0749e-08	-6.64715e-09	5.06658e-09	9.40792e-09	-9.98579e-09	7.02953e-09	1.92737e-08	-1.25941e-08	-9.36633e-09	1.45544e-08	-3.4037e-09	7.54315e-09	1.68473e-08	6.26889e-10	1.949e-09	3.32174e-09	7.73882e-09	-3.74117e-08	-3.35522e-09	3.71013e-09	-1.54417e-08	-7.19682e-09	-4.5403e-09	1.92263e-08	6.46972e-09	1.66345e-08	-8.45723e-09	-1.80757e-08	-3.89419e-09	4.65807e-15
1.18298e-08	1.23961e-08	-1.1797e-08	3.71982e-09	9.48177e-09	-1.01279e-08	7.10975e-09	1.91976e-08	-1.25941e-08	-9.05241e-09	1.44361e-08	-3.43289e-09	6.59242e-09	1.69085e-08	6.33076e-10	1.82082e-09	2.0177e-09	7.7311e-09	-3.7411e-08	-3.33976e-09	3.70816e-09	-1.37036e-08	-7.19495e-09	-4.52606e-09	1.92405e-08	6.73558e-09	8.8022e-09	-5.65066e-09	-1.79961e-08	-4.39646e-09	4.46854e-15
1.18588e-08	1.21904e-08	-1.11991e-08	5.05664e-09	6.0717e-09	-9.99466e-09	7.03064e-09	1.92255e-08	-1.25932e-08	-9.32881e-09	1.44235e-08	-3.38511e-09	7.23283e-09	6.38762e-09	6.01749e-10	1.61584e-09	3.04142e-09	7.72942e-09	-3.74095e-08	-3.52046e-09	3.70455e-09	-1.48441e-08	-7.19973e-09	-4.51332e-09	1.92295e-08	6.7487e-09	8.79672e-09	-8.44445e-09	-1.80477e-08	-2.56035e-09	4.24065e-15
1.17619e-08	1.17832e-08	-1.10795e-08	4.9523e-09	8.18178e-09	-9.96715e-09	7.03706e-09	1.92276e-08	-1.25891e-08	-9.14537e-09	1.27874e-08	-3.40307e-09	6.52125e-09	3.59611e-09	6.57995e-10	1.6735e-09	2.91766e-09	7.73074e-09	-3.74142e-08	-3.66544e-09	3.58917e-09	-1.41293e-08	-7.19315e-09	-4.51944e-09	1.92273e-08	7.12966e-09	8.32241e-09	-8.26797e-09	-1.80404e-08	-3.74748e-09	4.14975e-15
1.17168e-08	1.15716e-08	-1.05399e-08	4.72498e-09	8.27334e-09	-1.01329e-08	7.04421e-09	1.9235e-08	-1.25893e-08	-9.0618e-09	1.07225e-08	-3.40686e-09	4.51466e-09	5.13047e-09	6.86149e-10	1.65844e-09	2.71408e-09	7.73181e-09	-3.74131e-08	-3.57943e-09	3.63486e-09	-1.38564e-08	-7.19375e-09	-4.51295e-09	1.92206e-08	7.09359e-09	8.66056e-09	-7.99534e-09	-1.80465e-08	-3.78826e-09	4.06818e-15
8.79586e-09	1.19418e-08	-8.8639e-09	4.86198e-09	7.9844e-09	-9.99285e-09	7.02445e-09	1.92337e-08	-1.25913e-08	-9.08179e-09	1.2542e-08	-3.4037e-09	5.75408e-09	5.57814e-09	6.67408e-10	1.65975e-09	3.06771e-09	7.16517e-09	-3.73898e-08	-3.54155e-09	3.63118e-09	-1.09174e-10	-7.19338e-09	-4.51426e-09	1.9228e-08	6.48113e-09	7.78411e-09	-8.15371e-09	-1.82309e-08	-3.58197e-09	3.823e-15
6.91924e-09	1.18136e-08	-9.26969e-09	4.88452e-09	7.89447e-09	-9.99004e-09	7.04085e-09	1.92272e-08	-1.25897e-08	-9.14846e-09	1.25838e-08	-3.40926e-09	4.58849e-09	4.51042e-09	6.5692e-10	1.66331e-09	2.86536e-09	7.26104e-09	-3.74126e-08	-3.43144e-09	3.63209e-09	4.2286e-11	-7.18655e-09	-4.51807e-09	1.92289e-08	3.46267e-09	8.04904e-09	-8.16465e-09	-1.81519e-08	-3.6152e-09	3.74879e-15
7.18461e-09	1.17682e-08	-9.02709e-09	4.94042e-09	7.86971e-09	-1.01011e-08	7.03973e-09	1.92359e-08	-1.26314e-08	-9.02261e-09	1.23459e-08	-3.40826e-09	5.25145e-09	5.22302e-09	6.67499e-10	1.65331e-09	2.94079e-09	7.13054e-09	-3.74028e-08	-3.64587e-09	3.54989e-09	-5.46012e-09	-7.19145e-09	-4.52012e-09	1.88629e-08	5.76258e-09	8.18136e-09	-8.12474e-09	-1.40477e-08	-1.64199e-09	3.65089e-15
7.32108e-09	1.1745e-08	-9.24069e-09	4.88903e-09	7.8218e-09	-1.01027e-08	7.04154e-09	1.92315e-08	-1.27096e-08	-9.013e-09	1.23472e-08	-3.40372e-09	4.8066e-09	5.17371e-09	6.67605e-10	1.65267e-09	2.9196e-09	7.13494e-09	-3.7404e-08	-3.64959e-09	3.60152e-09	-4.45206e-09	-7.19167e-09	-4.51997e-09	1.8968e-08	5.7984e-09	7.68033e-09	-8.12797e-09	-1.4113e-08	-2.05983e-09	3.642e-15
7.78447e-09	1.17289e-08	-9.44812e-09	4.81261e-09	7.79012e-09	-1.00847e-08	7.03769e-09	1.92314e-08	-1.26276e-08	-8.968e-09	1.22558e-08	-3.40876e-09	4.66739e-09	5.13555e-09	6.68374e-10	1.67771e-09	2.92455e-09	7.26865e-09	-3.72939e-08	-3.60102e-09	3.58078e-09	-3.3314e-09	-7.19249e-09	-4.51903e-09	1.88749e-08	4.30097e-09	7.54586e-09	-8.18366e-09	-6.32514e-09	-3.04195e-09	3.45468e-15
7.3815e-09	1.17335e-08	-1.06061e-08	4.84236e-09	7.81169e-09	-1.03261e-09	7.03913e-09	1.92321e-08	-1.25992e-08	-9.04375e-09	1.22581e-08	-3.41037e-09	4.84758e-09	5.08291e-09	6.63045e-10	1.69464e-09	2.89889e-09	7.21886e-09	-3.72577e-08	-3.56431e-09	3.62475e-09	-2.16016e-09	-7.19364e-09	-4.62093e-09	1.45568e-08	4.34047e-09	7.76179e-09	-8.19208e-09	-9.19084e-09	-2.04691e-09	3.2637e-15
7.41199e-09	1.17627e-08	-1.10564e-08	4.84468e-09	7.78936e-09	7.18907e-10	7.03678e-09	1.92336e-08	-1.263e-08	-9.05863e-09	1.21759e-08	-3.41044e-09	4.90326e-09	5.29922e-09	6.66923e-10	1.68718e-09	2.92283e-09	7.24752e-09	-3.72718e-08	-3.5892e-09	3.62358e-09	-2.72868e-09	-7.1938e-09	-4.73177e-09	1.22673e-08	4.74527e-09	3.97169e-09	-8.22627e-09	-9.44953e-09	-2.24774e-09	3.18517e-15
7.39158e-09	1.17212e-08	-1.04101e-08	4.85443e-09	7.77272e-09	-5.02265e-09	7.0379e-09	1.17738e-08	-1.26213e-08	-8.69014e-09	1.22183e-08	-3.41398e-09	4.72653e-09	5.19056e-09	6.65482e-10	1.67719e-09	2.91351e-09	7.23222e-09	-3.73205e-08	-3.55932e-09	3.62088e-09	-2.64656e-09	-7.19269e-09	-4.61185e-09	1.39113e-08	4.46345e-09	5.62881e-09	-8.19219e-09	-6.35756e-09	-2.30288e-09	2.96342e-15
7.39354e-09	1.17463e-08	-9.66796e-09	4.83798e-09	7.81033e-09	-4.06437e-09	7.038e-09	3.22139e-09	-1.26301e-08	-8.41078e-09	1.22523e-08	-3.41092e-09	4.61895e-09	5.19069e-09	6.57732e-10	1.69672e-09	2.90414e-09	7.24576e-09	-3.73183e-08	-3.58782e-09	3.60228e-09	-2.50541e-09	-7.19288e-09	-4.54665e-09	1.40398e-08	4.55486e-09	5.00976e-09	-8.19128e-09	-6.12328e-09	-2.60327e-09	2.80301e-15
7.44481e-09	1.17474e-08	-9.68107e-09	4.83839e-09	7.79314e-09	-3.72434e-09	7.03801e-09	4.49511e-09	-1.26271e-08	-8.66303e-09	1.22467e-08	-3.41091e-09	4.56909e-09	3.58809e-09	6.48805e-10	1.67722e-09	2.61997e-09	3.04038e-09	-3.7334e-08	-3.58441e-09	3.60088e-09	-2.93919e-09	-7.10577e-09	-4.57913e-09	1.38375e-08	4.79571e-09	4.67276e-09	-8.21077e-09	-5.70562e-09	-2.74507e-09	2.74766e-15
7.46049e-09	1.17362e-08	-9.79335e-09	4.84542e-09	7.79541e-09	-1.94947e-09	7.03807e-09	5.88569e-09	-1.26252e-08	-8.58789e-09	1.22355e-08	-3.4117e-09	4.62008e-09	5.14457e-09	7.72527e-10	1.67924e-09	2.78969e-09	4.77543e-09	-3.73257e-08	-3.58766e-09	3.61633e-09	-2.86164e-09	-7.18583e-09	-4.62091e-09	8.68521e-09	3.46108e-09	4.69853e-09	-8.53203e-09	-6.27294e-09	-2.46234e-09	2.66587e-15
7.43685e-09	1.17411e-08	-9.86857e-09	4.84435e-09	5.18518e-09	-3.0124e-09	7.03817e-09	4.78793e-09	-1.26528e-08	-8.69184e-09	1.22429e-08	-3.42385e-09	4.65301e-09	3.6179e-09	6.79921e-10	1.67795e-09	2.81023e-09	1.22664e-09	-3.73286e-08	-3.58665e-09	3.60626e-09	-2.89067e-09	-7.15717e-09	-4.6168e-09	9.74848e-09	2.48727e-09	4.87699e-09	-8.46406e-09	-6.14257e-09	-2.51051e-09	2.60798e-15
7.43652e-09	1.17408e-08	-9.85465e-09	4.84359e-09	5.57216e-09	-2.85369e-09	7.03811e-09	3.54626e-09	-1.26472e-08	-8.64329e-09	1.22398e-08	-3.41945e-09	4.65218e-09	3.88973e-09	6.80011e-10	1.6785e-09	2.81059e-09	1.97927e-09	-3.73292e-08	-3.58683e-09	3.60624e-09	-2.8489e-09	-7.15692e-09	-4.61382e-09	9.47566e-09	2.62915e-09	4.8757e-09	-8.42069e-09	-6.14351e-09	-2.50552e-09	2.59843e-15
7.43661e-09	1.17414e-08	-9.87599e-09	4.84448e-09	5.2653e-09	-2.87311e-09	7.03808e-09	4.23603e-09	-1.26363e-08	-8.62118e-09	1.22395e-08	-3.41595e-09	4.64841e-09	2.31373e-09	6.80466e-10	1.67935e-09	2.81008e-09	1.7166e-09	-3.7328e-08	-3.58688e-09	3.60812e-09	-2.82995e-09	-7.17279e-09	-4.61469e-09	9.75572e-09	2.51843e-09	4.93443e-09	-8.41214e-09	-6.21348e-09	-2.49823e-09	2.59568e-15
7.44122e-09	1.17377e-08	-9.84773e-09	4.84378e-09	5.34963e-09	-2.84171e-09	7.0381e-09	4.12816e-09	-1.26433e-08	-8.61859e-09	1.22349e-08	-3.41785e-09	4.61784e-09	2.80625e-09	6.84322e-10	1.68024e-09	2.84279e-09	2.21168e-09	-3.73233e-08	-3.58644e-09	3.60815e-09	-2.82101e-09	-7.16568e-09	-4.62072e-09	9.14552e-09	2.42738e-09	4.88282e-09	-8.41203e-09	-6.32802e-09	-2.5135e-09	2.58789e-15
7.44045e-09	1.17406e-08	-9.90196e-09	4.84431e-09	5.41954e-09	-2.70843e-09	7.03802e-09	4.32452e-09	-1.26425e-08	-8.62013e-09	1.22366e-08	-3.41729e-09	4.64546e-09	2.49826e-09	6.8282e-10	1.67921e-09	2.83701e-09	1.88124e-09	-3.73263e-08	-3.58206e-09	3.60807e-09	-2.83515e-09	-7.17314e-09	-4.62596e-09	9.28411e-09	2.62101e-09	4.892e-09	-8.39132e-09	-2.40853e-09	-2.50663e-09	2.5574e-15
7.44054e-09	1.174e-08	-9.85959e-09	4.8294e-09	5.46318e-09	-2.78901e-09	5.29852e-09	4.00413e-09	-1.26422e-08	-8.63773e-09	1.22154e-08	-3.42085e-09	4.60925e-09	2.57088e-09	9.57388e-11	1.64435e-09	5.34075e-10	1.16943e-09	-3.72055e-08	-3.58359e-09	3.0636e-09	-2.82184e-09	-4.93734e-09	-4.64127e-09	9.10361e-09	2.63841e-09	4.89163e-09	-8.38338e-09	-5.52807e-09	-2.48418e-09	2.50417e-15
6.94784e-09	1.1739e-08	-9.87705e-09	4.8449e-09	5.46244e-09	-2.89139e-09	5.85306e-09	4.15927e-09	-1.26429e-08	-8.62783e-09	1.22178e-08	-3.41616e-09	4.65861e-09	2.61753e-09	1.20708e-09	1.67631e-09	1.81706e-09	1.76079e-09	-3.72337e-08	-3.58189e-09	3.50288e-09	-2.839e-09	-5.22013e-09	-4.69728e-09	9.03836e-09	2.77631e-09	4.88503e-09	-4.35831e-09	-3.67838e-09	-2.5004e-09	2.45217e-15
6.85846e-09	1.17396e-08	-9.86636e-09	4.832e-09	5.47387e-09	-2.77739e-09	5.5346e-09	4.09291e-09	-1.26413e-08	-8.63315e-09	1.2214e-08	-3.4199e-09	4.62995e-09	2.51534e-09	3.10547e-10	1.66016e-09	1.90549e-09	1.25167e-09	-3.72121e-08	-3.58397e-09	3.34937e-09	-2.82577e-09	-5.48024e-09	-4.65657e-09	9.16307e-09	2.65563e-09	4.89575e-09	-3.51725e-09	-4.65927e-09	-2.5004e-09	2.44546e-15
7.28962e-09	1.17398e-08	-3.33125e-09	4.83186e-09	5.48197e-09	-2.79934e-09	5.32031e-09	4.10839e-09	-1.26418e-08	-8.62332e-09	1.21638e-08	-3.42024e-09	4.64289e-09	2.5818e-09	3.97685e-10	1.67694e-09	2.5234e-09	1.91795e-09	-3.72398e-08	-3.58447e-09	3.57138e-09	-2.83589e-09	-5.40127e-09	-4.63323e-09	9.1711e-09	2.67749e-09	4.92466e-09	-2.83313e-09	-4.15875e-09	-2.49961e-09	2.36174e-15
7.42854e-09	1.17398e-08	-2.85632e-09	4.82159e-09	5.46929e-09	-2.77882e-09	5.36589e-09	4.07228e-09	-1.26383e-08	-8.6276e-09	1.21974e-08	-3.42046e-09	3.07896e-09	2.59857e-09	3.54208e-10	1.67735e-09	2.25186e-09	1.12406e-09	-3.72625e-08	-3.58409e-09	3.23722e-09	-2.8321e-09	-4.98247e-09	-4.64902e-09	9.08388e-09	2.66429e-09	4.90133e-09	-1.72485e-09	-3.58288e-09	-2.47846e-09	2.32944e-15
7.42848e-09	1.17394e-08	-2.85499e-09	4.82365e-09	5.47369e-09	-2.78136e-09	5.36592e-09	4.07426e-09	-1.26383e-08	-8.62689e-09	1.21724e-08	-3.42033e-09	3.1167e-09	2.5909e-09	3.61107e-10	1.67728e-09	2.24873e-09	1.13319e-09	-3.72596e-08	-3.58396e-09	3.29552e-09	-2.83224e-09	-4.97636e-09	-4.64768e-09	9.08415e-09	2.66449e-09	4.90177e-09	-1.78353e-09	-3.52834e-09	-2.47908e-09	2.32903e-15
7.35096e-09	1.13796e-08	-2.90367e-09	4.82895e-09	5.48023e-09	-2.8187e-09	5.31937e-09	3.58088e-09	-1.26391e-08	-8.63021e-09	1.21807e-08	-3.41858e-09	3.5074e-09	2.6331e-09	3.92518e-10	1.69441e-09	7.297e-10	1.35626e-09	-3.72548e-08	-3.58391e-09	3.41826e-09	-2.83282e-09	-5.32307e-09	-1.34569e-09	9.0838e-09	2.69001e-09	4.9024e-09	-2.44856e-09	-3.6945e-09	-2.49353e-09	2.30356e-15
7.2528e-09	1.11677e-08	-3.11275e-09	4.83156e-09	5.47854e-09	-2.79694e-09	5.30572e-09	3.7199e-09	-1.26392e-08	-8.62624e-09	1.21908e-08	-3.41947e-09	2.89214e-09	2.56882e-09	4.44034e-10	1.68517e-09	1.2183e-09	1.33431e-09	-3.72559e-08	-3.58392e-09	3.11766e-09	-2.83406e-09	-4.95243e-09	-1.66956e-09	9.10299e-09	2.67655e-09	4.90479e-09	-2.2296e-09	-3.80622e-09	-2.44377e-09	2.29135e-15
7.38329e-09	1.10254e-08	-2.78871e-09	4.82674e-09	5.47775e-09	-2.80474e-09	5.29351e-09	3.77325e-09	-1.26394e-08	-8.62658e-09	1.2195e-08	-3.41898e-09	2.67318e-09	2.59548e-09	4.23529e-10	1.69521e-09	2.97617e-10	1.29409e-09	-3.72572e-08	-3.58394e-09	3.26665e-09	-2.83339e-09	-5.00093e-09	-1.7662e-09	9.10593e-09	2.70049e-09	4.90548e-09	-2.46051e-09	-3.63933e-09	-2.42389e-09	2.28777e-15
7.39312e-09	1.11059e-08	-2.73323e-09	4.79364e-09	5.47999e-09	-2.79898e-09	5.27095e-09	3.86679e-09	-1.26394e-08	-8.62705e-09	1.21918e-08	-3.41903e-09	6.81982e-10	2.58888e-09	4.22799e-10	1.68939e-09	8.23963e-10	1.29919e-09	-3.72565e-08	-3.58398e-09	3.1206e-09	-2.83339e-09	-4.91061e-09	-1.52038e-09	9.09878e-09	2.682e-09	4.90602e-09	-2.45131e-09	-3.67894e-09	-2.47193e-09	2.28091e-15
7.18394e-09	6.87632e-09	-2.86889e-09	4.79925e-09	5.4791e-09	-2.80074e-09	5.294e-09	3.75985e-09	-1.26393e-08	-8.62694e-09	1.21893e-08	-3.39372e-09	1.67195e-09	2.60344e-09	4.17725e-10	1.68645e-09	7.94541e-10	1.59442e-09	-3.69219e-08	-3.58398e-09	3.18605e-09	-2.77543e-09	-4.9661e-09	-1.85379e-09	9.10379e-09	2.68006e-09	4.90589e-09	-2.43345e-09	-3.75319e-09	-2.2798e-09	2.18158e-15
7.28676e-09	8.1462e-09	-2.56804e-09	4.81946e-09	5.47849e-09	-2.80808e-09	5.30175e-09	3.74352e-09	-6.24006e-09	-8.62679e-09	1.2186e-08	-3.38702e-09	1.32924e-09	2.56547e-09	-3.25335e-10	1.68784e-09	7.78873e-10	1.29397e-09	-3.6513e-08	-3.56592e-09	3.20998e-09	-2.83526e-09	-4.99093e-09	-1.94289e-09	9.13038e-09	2.67792e-09	4.90642e-09	-1.90712e-09	-4.25765e-09	-2.44967e-09	2.05153e-15
7.07341e-09	6.07563e-09	-2.75544e-09	4.81777e-09	5.47796e-09	-2.80562e-09	5.30224e-09	3.78263e-09	-6.7313e-09	-8.62702e-09	1.2187e-08	-3.39388e-09	1.8575e-09	2.58974e-09	2.97876e-10	1.68783e-09	8.8033e-10	1.38557e-09	-3.66975e-08	-3.5776e-09	3.18553e-09	-2.82471e-09	-4.98541e-09	-1.77094e-09	9.10199e-09	2.67887e-09	4.90593e-09	-2.25455e-09	-3.79342e-09	-2.42595e-09	2.03869e-15
7.22434e-09	6.3923e-09	-2.6166e-09	4.81923e-09	5.47849e-09	-2.80095e-09	5.29695e-09	3.80571e-09	-7.47005e-09	-7.18031e-09	1.21874e-08	-3.38843e-09	1.45767e-09	2.57457e-09	1.05397e-10	1.68691e-09	7.84752e-10	1.85726e-09	-3.65717e-08	-3.57114e-09	3.20606e-09	-2.83472e-09	-4.98654e-09	-1.89217e-09	9.12112e-09	2.6778e-09	4.90632e-09	-2.22093e-09	-4.09699e-09	-2.44294e-09	2.0257e-15
7.25811e-09	6.30117e-09	-2.69845e-09	4.82347e-09	4.59292e-09	-2.80057e-09	5.29662e-09	3.77422e-09	-6.98917e-09	-5.42126e-09	1.21874e-08	-3.40222e-09	1.53841e-09	2.57221e-09	4.0066e-10	1.67366e-09	8.19676e-10	1.37559e-09	-3.65941e-08	-3.57271e-09	3.19754e-09	-2.83382e-09	-4.98306e-09	-1.86885e-09	9.11189e-09	2.71131e-09	4.89505e-09	-2.1949e-09	-3.90572e-09	-1.92668e-09	1.98362e-15
7.25713e-09	5.59584e-09	-2.6748e-09	4.82275e-09	4.63155e-09	-2.80073e-09	5.29688e-09	3.7754e-09	-7.00918e-09	-5.51825e-09	1.2188e-08	-3.40077e-09	1.54114e-09	2.57174e-09	4.00078e-10	1.67516e-09	8.18043e-10	1.37748e-09	-3.65967e-08	-3.57308e-09	3.19858e-09	-2.83255e-09	-4.98333e-09	-1.86844e-09	9.11209e-09	2.70595e-09	4.89782e-09	-2.19808e-09	-3.8681e-09	-1.94558e-09	1.9768e-15
7.25578e-09	5.6038e-09	-2.6788e-09	4.8227e-09	3.88768e-09	-2.80046e-09	5.29693e-09	3.77575e-09	-7.06448e-09	-5.53617e-09	1.21879e-08	-3.40077e-09	1.53769e-09	2.57184e-09	3.35993e-10	1.68177e-09	8.17772e-10	1.37954e-09	-3.66021e-08	-3.57482e-09	3.19869e-09	-2.83245e-09	-4.9837e-09	-1.87084e-09	9.11117e-09	2.70289e-09	4.89334e-09	-2.21132e-09	-3.86966e-09	-1.97784e-09	1.97204e-15
7.23342e-09	5.64392e-09	-2.68982e-09	4.8214e-09	4.40529e-09	-2.7988e-09	5.297e-09	3.77774e-09	-7.07338e-09	-6.01676e-09	1.21878e-08	-3.39933e-09	1.53053e-09	2.58982e-09	2.41075e-10	1.68032e-09	8.23739e-10	1.43116e-09	-3.62988e-08	-3.57379e-09	2.84903e-09	-2.82628e-09	-4.95379e-09	-1.88784e-09	9.1093e-09	2.59689e-09	4.88613e-09	-2.20638e-09	-3.87429e-09	-2.13584e-09	1.95784e-15
7.25003e-09	5.65242e-09	-2.69331e-09	4.82181e-09	4.35418e-09	-2.81288e-09	5.29681e-09	3.86132e-09	-7.06053e-09	-5.64126e-09	1.22429e-08	-3.40445e-09	1.53784e-09	2.57525e-09	2.75858e-10	1.68092e-09	8.00616e-10	1.38804e-09	-3.6344e-08	-3.57366e-09	3.19777e-09	-2.82746e-09	-3.08026e-09	-1.87003e-09	9.08757e-09	2.68897e-09	4.89165e-09	-2.20501e-09	-3.88578e-09	-2.0399e-09	1.9452e-15
4.08819e-09	5.61484e-09	-2.67465e-09	4.4616e-09	4.55767e-09	-1.41208e-09	5.41492e-09	3.85614e-09	-6.2838e-09	-5.55083e-09	1.2199e-08	-3.39899e-09	1.54503e-09	2.56165e-09	2.89181e-10	1.68356e-09	8.43114e-10	1.40591e-09	-3.62361e-08	-3.57441e-09	3.24631e-09	-3.47565e-09	-3.71639e-09	-1.88032e-09	8.46229e-09	2.62266e-09	5.19316e-09	-2.21482e-09	-4.51246e-09	-2.25514e-09	1.88909e-15
5.03429e-09	5.63536e-09	-2.70366e-09	4.38157e-09	4.36746e-09	-2.02921e-09	5.28714e-09	3.79948e-09	-4.30328e-09	-5.75057e-09	1.22001e-08	-2.9466e-09	1.49863e-09	2.51231e-09	2.55904e-10	1.68333e-09	8.29476e-10	1.39406e-09	-3.62996e-08	-3.57261e-09	3.23902e-09	-3.2318e-09	-4.31645e-09	-1.87786e-09	8.83339e-09	2.63285e-09	4.89587e-09	-2.21008e-09	-3.95548e-09	-2.1838e-09	1.88014e-15
5.74246e-09	5.63321e-09	-2.7224e-09	3.85931e-09	4.40278e-09	-2.52951e-09	5.22438e-09	3.8141e-09	-3.80736e-09	-5.80646e-09	1.21881e-08	-3.1964e-09	8.03675e-10	2.57151e-09	2.71272e-10	1.69603e-09	8.92663e-10	1.40541e-09	-3.63388e-08	-3.49874e-09	3.19614e-09	-2.92437e-09	-4.34917e-09	-1.89588e-09	5.656e-09	2.64368e-09	4.91285e-09	-2.21138e-09	-4.01933e-09	-2.19116e-09	1.83759e-15
5.74237e-09	5.63541e-09	-2.71188e-09	2.49703e-09	4.47571e-09	-1.93438e-09	5.32927e-09	3.80835e-09	-2.91615e-09	-5.80173e-09	1.21992e-08	-2.61895e-09	1.49197e-09	2.56584e-09	2.98704e-10	1.68381e-09	8.21982e-10	1.4075e-09	-3.63174e-08	-2.34048e-09	3.06646e-09	-2.9586e-09	-4.55499e-09	-1.87575e-09	5.35625e-09	2.61698e-09	4.89761e-09	-2.25715e-09	-3.956e-09	-2.08319e-09	1.8087e-15
4.79652e-09	1.82204e-09	-2.71007e-09	3.40778e-09	4.34935e-09	-2.39034e-09	4.93427e-09	3.75517e-09	-2.73732e-09	-5.73565e-09	1.21932e-08	-2.93782e-09	1.4903e-09	2.55898e-09	2.98442e-10	1.68434e-09	8.23047e-10	1.4044e-09	-3.62673e-08	-3.16336e-09	3.18088e-09	-3.08739e-09	-4.28647e-09	-1.87665e-09	6.02342e-09	2.57949e-09	4.94291e-09	-2.20986e-09	-4.18265e-09	-2.16517e-09	1.78171e-15
4.75139e-09	1.96574e-09	-2.71295e-09	3.65246e-09	4.42298e-09	-2.21487e-09	5.12254e-09	3.7537e-09	-2.50144e-09	-5.77718e-09	1.2193e-08	-2.89317e-09	1.48375e-09	2.56059e-09	2.87876e-10	1.68413e-09	8.23861e-10	1.41005e-09	-3.62708e-08	-3.01662e-09	3.16776e-09	-3.00222e-09	-4.45912e-09	-1.87679e-09	5.58313e-09	2.60178e-09	4.93461e-09	-2.22181e-09	-4.11061e-09	-2.11725e-09	1.77869e-15
4.84524e-09	2.34684e-09	-2.62676e-09	3.54093e-09	4.38035e-09	-2.25755e-09	4.9906e-09	3.76482e-09	-2.58916e-09	-5.66527e-09	1.21933e-08	-2.90991e-09	1.49798e-09	2.4205e-09	3.19016e-10	1.6839e-09	7.55069e-10	1.36558e-09	-3.62728e-08	-2.90704e-09	3.14785e-09	-3.02457e-09	-9.53016e-11	-1.87702e-09	5.63013e-09	2.58984e-09	4.9669e-09	-2.22158e-09	-4.14679e-09	-2.15154e-09	1.75779e-15
5.02488e-09	2.36793e-09	-2.71127e-09	3.54343e-09	4.33206e-09	-2.27064e-09	5.10436e-09	3.77482e-09	-2.57714e-09	-5.74344e-09	1.21948e-08	-2.6116e-09	1.48616e-09	2.03694e-09	3.05652e-10	1.68443e-09	8.30704e-10	1.40504e-09	-3.16295e-08	-2.83696e-09	3.13707e-09	-3.01658e-09	1.47855e-11	-1.8774e-09	5.63803e-09	2.65706e-09	4.92372e-09	-2.21813e-09	-4.12127e-09	-2.13617e-09	1.4426e-15
4.98084e-09	2.01938e-09	-2.60354e-09	3.28311e-09	4.35198e-09	-2.23856e-09	5.06041e-09	3.76313e-09	-2.71186e-09	-5.67812e-09	1.21962e-08	-2.93222e-09	1.49906e-09	2.11765e-09	3.06081e-10	1.68405e-09	6.43878e-10	1.28119e-09	-3.07723e-08	-2.84526e-09	-6.09213e-10	-3.02524e-09	-8.08667e-10	-1.87752e-09	2.52033e-09	2.7408e-09	4.93216e-09	-2.22341e-09	-4.18041e-09	-2.16403e-09	1.35285e-15
5.00214e-09	2.08873e-09	-2.68028e-09	3.29957e-09	4.31813e-09	-2.26004e-09	5.08246e-09	3.76476e-09	-2.65839e-09	-5.69487e-09	1.21956e-08	-2.92495e-09	1.49545e-09	2.08442e-09	3.83966e-10	1.68446e-09	7.30142e-10	1.36723e-09	-3.07359e-08	-2.92975e-09	3.3782e-10	-3.05347e-09	-8.45919e-10	-1.87753e-09	2.60967e-09	2.7121e-09	4.9318e-09	-2.23648e-09	-4.17404e-09	-2.14361e-09	1.35243e-15
4.97982e-09	2.04736e-09	-2.60686e-09	3.24099e-09	4.3438e-09	-2.37335e-09	5.05424e-09	3.76542e-09	-2.7094e-09	-5.69652e-09	1.21958e-08	-2.94194e-09	1.49582e-09	2.09133e-09	3.1081e-10	1.68432e-09	6.87802e-10	1.339e-09	-3.06625e-08	-2.97125e-09	-8.00377e-10	-3.03414e-09	8.59072e-11	-1.87775e-09	2.65297e-09	2.74394e-09	4.93098e-09	-2.25466e-09	-4.17987e-09	-2.15775e-09	1.348e-15
4.98101e-09	2.0643e-09	-2.6133e-09	3.23991e-09	4.34617e-09	-2.30804e-09	5.05877e-09	3.76324e-09	-2.69657e-09	-5.68986e-09	1.21921e-08	-2.93377e-09	1.49733e-09	2.12083e-09	3.72541e-10	1.68421e-09	6.84431e-10	1.32356e-09	-3.0683e-08	-2.96809e-09	-2.13508e-10	-3.02587e-09	3.31338e-10	-1.87752e-09	2.579e-09	2.73631e-09	4.90314e-09	-2.26083e-09	-4.17765e-09	-2.16094e-09	1.34771e-15
4.94507e-09	1.99696e-09	-2.59939e-09	3.27227e-09	4.2977e-09	-2.3263e-09	5.05381e-09	3.77738e-09	-2.7009e-09	-5.68446e-09	1.21531e-08	-2.92168e-09	1.50346e-09	2.0987e-09	3.17085e-10	1.45256e-09	6.96672e-10	1.33633e-09	-3.06396e-08	-2.95446e-09	-1.13876e-09	-6.78253e-10	-3.97039e-10	-1.8777e-09	2.69895e-09	2.73696e-09	3.11542e-09	-2.23675e-09	-4.17648e-09	-1.06907e-09	1.31761e-15
4.98475e-09	2.03055e-09	-2.6148e-09	3.28375e-09	4.29164e-09	-2.32187e-09	1.53685e-09	3.77079e-09	-2.69364e-09	-5.68914e-09	1.21574e-08	-2.91958e-09	1.50418e-09	2.6412e-10	3.15821e-10	1.54415e-09	6.90191e-10	1.32197e-09	-3.06695e-08	-2.9516e-09	-1.27003e-09	-1.11819e-09	2.48849e-10	-1.87747e-09	2.73667e-09	2.68367e-09	3.59381e-09	-2.23522e-09	-4.17493e-09	-1.61742e-09	1.2984e-15
4.96091e-09	2.03543e-09	-2.60802e-09	3.27776e-09	4.31118e-09	-2.32548e-09	1.00745e-09	3.7737e-09	-2.69999e-09	-5.69828e-09	1.21612e-08	-2.92149e-09	1.50647e-09	8.47553e-10	3.16413e-10	1.56346e-09	6.92723e-10	1.33355e-09	-3.06802e-08	-2.94129e-09	-8.76023e-10	-1.38715e-09	-5.66676e-10	-1.8777e-09	2.83546e-09	2.71916e-09	3.41089e-09	-2.12552e-09	-4.17213e-09	-1.4801e-09	1.29718e-15
4.95918e-09	2.02432e-09	-2.6163e-09	3.17708e-09	4.30609e-09	-2.32306e-09	9.18859e-10	3.77208e-09	-2.70137e-09	-5.69413e-09	1.2172e-08	-2.9216e-09	1.50349e-09	1.00806e-09	3.17768e-10	1.50451e-09	6.87964e-10	1.32018e-09	-3.06605e-08	-2.95456e-09	-8.33689e-10	-1.16647e-09	-3.03564e-10	-1.87772e-09	2.79659e-09	2.72679e-09	3.33263e-09	-1.91084e-09	-4.17452e-09	-1.3973e-09	1.29278e-15
4.95318e-09	2.02254e-09	-2.60926e-09	3.203e-09	2.79308e-09	-2.32039e-09	1.36428e-09	1.63932e-09	-2.70085e-09	-5.92129e-09	1.2172e-08	-2.9113e-09	1.50365e-09	3.63441e-10	3.16167e-10	1.51296e-09	1.06813e-09	1.33358e-09	-3.06685e-08	-2.94533e-09	-8.40022e-10	-1.16776e-09	-1.74829e-10	-1.87642e-09	2.8351e-09	2.77071e-09	3.53141e-09	-6.56572e-10	-4.1741e-09	-1.66825e-09	1.27379e-15
4.9465e-09	2.02701e-09	-2.61379e-09	3.2492e-09	3.03917e-09	-2.31074e-09	1.14875e-09	1.77863e-09	-2.70097e-09	-5.76776e-09	1.21719e-08	-2.75886e-09	1.51428e-09	7.86917e-10	3.169e-10	1.52136e-09	9.21382e-10	1.3263e-09	-3.06667e-08	-2.93688e-09	-1.00386e-09	-1.02015e-09	-2.30816e-10	-1.87756e-09	2.80314e-09	2.72942e-09	3.5625e-09	-1.16661e-09	-4.17421e-09	-1.52822e-09	1.2731e-15
4.95245e-09	2.02418e-09	-2.61112e-09	3.20909e-09	2.94657e-09	-2.32019e-09	1.42198e-09	2.09198e-09	-2.70116e-09	-5.73999e-09	1.21719e-08	-2.8854e-09	1.5042e-09	4.24976e-10	3.16002e-10	1.51135e-09	1.02925e-09	1.33263e-09	-3.06657e-08	-2.93633e-09	-9.22791e-10	-8.09337e-10	-2.91361e-10	-1.87645e-09	2.82855e-09	2.76359e-09	3.32691e-09	-8.52034e-10	-4.17391e-09	-1.52909e-09	1.2719e-15
4.95365e-09	2.02417e-09	-2.61222e-09	3.2163e-09	2.84408e-09	-2.31583e-09	1.20409e-09	1.85726e-09	-2.70071e-09	-5.74802e-09	1.21721e-08	-2.78649e-09	1.50976e-09	6.68302e-10	3.16534e-10	1.5194e-09	9.56051e-10	1.3288e-09	-3.06675e-08	-2.93658e-09	-8.93257e-10	-1.01066e-09	-2.38406e-10	-1.8766e-09	2.81626e-09	2.75263e-09	3.4207e-09	-8.61607e-10	-4.17417e-09	-1.54885e-09	1.27052e-15
4.96336e-09	2.02441e-09	-2.61291e-09	4.60073e-10	2.9114e-09	-2.31705e-09	1.34803e-09	2.15115e-09	-2.71344e-09	-5.77389e-09	7.94759e-09	-2.7442e-09	1.51529e-09	9.95679e-10	3.16406e-10	1.55983e-09	9.06479e-10	1.3267e-09	-3.06682e-08	-2.93975e-09	-8.96846e-10	-9.50424e-10	-2.62585e-10	-1.87674e-09	2.81143e-09	2.76175e-09	3.43932e-09	-9.52106e-10	-4.17368e-09	-1.52393e-09	1.17835e-15
4.96237e-09	2.02387e-09	-2.61328e-09	2.12593e-10	2.92646e-09	-2.31745e-09	1.28632e-09	2.0708e-09	-2.7093e-09	-5.75304e-09	7.87497e-09	-2.75427e-09	1.51053e-09	1.00301e-09	3.16371e-10	1.55135e-09	8.28265e-10	1.3272e-09	-3.0668e-08	-2.94011e-09	-9.00035e-10	-9.61022e-10	-2.65376e-10	-1.87672e-09	2.82295e-09	2.75863e-09	3.44713e-09	-9.22437e-10	-4.17374e-09	-1.52536e-09	1.17631e-15
4.96237e-09	2.02387e-09	-2.61328e-09	2.12593e-10	2.92646e-09	-2.31745e-09	1.28632e-09	2.0708e-09	-2.7093e-09	-5.75304e-09	7.87497e-09	-2.75427e-09	1.51053e-09	1.00301e-09	3.16371e-10	1.55135e-09	8.28265e-10	1.3272e-09	-3.0668e-08	-2.94011e-09	-9.00035e-10	-9.61022e-10	-2.65376e-10	-1.87672e-09	2.82295e-09	2.75863e-09	3.44713e-09	-9.22437e-10	-4.17374e-09	-1.52536e-09	1.17631e-15
4.95986e-09	2.02362e-09	-2.61316e-09	4.67151e-11	2.90737e-09	-2.31721e-09	1.26233e-09	2.06004e-09	-2.70837e-09	-5.75746e-09	7.8981e-09	-2.77221e-09	1.51188e-09	8.23119e-10	3.16383e-10	1.54214e-09	8.38577e-10	1.32757e-09	-3.06677e-08	-2.9404e-09	-9.01409e-10	-9.50565e-10	-2.63926e-10	-1.87674e-09	2.82259e-09	2.75898e-09	3.43912e-09	-9.15727e-10	-4.17377e-09	-1.52335e-09	1.17609e-15
4.95944e-09	2.02384e-09	-2.61295e-09	8.9628e-11	2.9155e-09	-2.31753e-09	1.28447e-09	2.01874e-09	-2.70481e-09	-5.75697e-09	7.90434e-09	-2.77512e-09	1.51273e-09	8.08727e-10	3.16417e-10	1.5398e-09	8.50147e-10	1.32734e-09	-3.06667e-08	-2.93991e-09	-2.86291e-10	-9.69223e-10	-2.59824e-10	-1.87683e-09	2.81913e-09	2.75529e-09	3.43175e-09	-9.41148e-10	-4.17381e-09	-1.52372e-09	1.17531e-15
4.95937e-09	2.02391e-09	-2.61298e-09	1.03361e-10	2.91511e-09	-2.31746e-09	1.28159e-09	2.03326e-09	-2.70603e-09	-5.75773e-09	7.88981e-09	-2.77368e-09	1.51193e-09	8.31104e-10	3.16419e-10	1.54082e-09	8.4889e-10	1.32738e-09	-3.06668e-08	-2.94004e-09	-3.31781e-10	-9.66883e-10	-2.60182e-10	-1.87682e-09	2.81994e-09	2.75564e-09	3.43435e-09	-9.31421e-10	-4.1738e-09	-1.52385e-09	1.17521e-15
1.85049e-09	1.33379e-09	-2.5816e-09	7.09197e-12	1.03199e-09	-2.3166e-09	1.21557e-09	2.03432e-09	-2.70132e-09	-5.75464e-09	6.26967e-09	-2.78662e-09	1.5102e-09	8.11249e-10	-1.2637e-10	1.49965e-09	1.092e-09	1.23103e-09	-3.06698e-08	-3.25028e-09	-7.76369e-10	-7.97054e-10	-2.5863e-10	-1.87603e-09	2.77745e-09	2.75758e-09	3.43018e-09	-9.34493e-10	-4.1727e-09	-1.50445e-09	1.12297e-15
1.98582e-09	1.36988e-09	-2.58403e-09	7.09503e-12	1.17424e-09	-2.31661e-09	1.2391e-09	2.03633e-09	-2.70146e-09	-5.75444e-09	6.2741e-09	-2.7861e-09	1.51033e-09	8.11951e-10	-1.26104e-10	1.4997e-09	9.94424e-10	1.23324e-09	-3.06698e-08	-3.09996e-09	-7.59276e-10	-8.3892e-10	-2.58668e-10	-1.87605e-09	2.77766e-09	2.75759e-09	3.43223e-09	-9.34907e-10	-4.17272e-09	-1.50835e-09	1.12295e-15
1.94098e-09	1.62513e-09	-1.6727e-09	1.45639e-12	1.55683e-09	-2.0812e-09	1.25173e-09	1.95928e-09	-2.7013e-09	-4.21524e-09	6.53845e-09	-2.78053e-09	1.51139e-09	8.28058e-10	2.46574e-11	1.51267e-09	9.11957e-10	1.28011e-09	-3.06606e-08	-3.16936e-09	-6.01454e-10	-8.41248e-10	-2.59759e-10	-1.87666e-09	2.79567e-09	2.75715e-09	3.43105e-09	-9.30076e-10	-4.1732e-09	-1.51072e-09	1.10717e-15
2.04898e-09	1.46291e-09	-1.51014e-09	3.91762e-12	1.71298e-09	-1.91764e-09	1.25272e-09	8.69078e-10	-2.70078e-09	-4.18646e-09	6.52896e-09	-2.77804e-09	1.51147e-09	8.29861e-10	4.6616e-11	1.50213e-09	9.78701e-10	1.28485e-09	-3.06582e-08	-3.14305e-09	-5.12232e-10	-8.96186e-10	-2.60033e-10	-1.87641e-09	2.79267e-09	2.75307e-09	3.4305e-09	-9.28354e-10	-4.17334e-09	-1.50989e-09	1.10273e-15
2.01248e-09	1.53568e-09	-1.31174e-09	1.50058e-11	1.3446e-09	-1.46806e-09	1.24018e-09	1.1615e-09	-2.70357e-09	-4.1877e-09	6.47821e-09	-2.78175e-09	1.51112e-09	8.21044e-10	3.90509e-12	1.51894e-09	9.72151e-10	1.27912e-09	-3.06657e-08	-3.09231e-09	-6.42875e-10	-9.66662e-10	-2.59984e-10	-1.87639e-09	2.79203e-09	2.73149e-09	3.43139e-09	-8.97219e-10	-4.17319e-09	-1.51175e-09	1.0998e-15
1.74544e-09	1.45262e-09	-1.91205e-09	6.2339e-13	1.36442e-09	-1.58751e-09	1.23934e-09	1.27787e-09	-2.70361e-09	-4.04278e-09	6.48833e-09	-2.78055e-09	1.51129e-09	8.20439e-10	3.14296e-11	1.51681e-09	9.66008e-10	1.28021e-09	-3.06548e-08	-3.14724e-09	-6.30097e-10	-9.19701e-10	-2.57101e-10	-1.87647e-09	2.79182e-09	2.7422e-09	3.43113e-09	-8.56145e-10	-2.52331e-09	-1.51186e-09	1.0886e-15
1.91843e-09	1.41746e-09	-1.51252e-09	7.11843e-12	1.32633e-09	-1.41857e-09	1.2261e-09	1.39458e-09	-2.70436e-09	-4.29575e-09	6.47129e-09	-2.77997e-09	1.51088e-09	8.1906e-10	3.97746e-11	1.51189e-09	9.72522e-10	1.27931e-09	-3.06592e-08	-3.00836e-09	-6.60447e-10	-9.11015e-10	-2.44649e-10	-1.87657e-09	2.79414e-09	2.74567e-09	3.4311e-09	-7.86947e-10	-1.23712e-09	-1.51079e-09	1.08383e-15
1.97071e-09	1.51864e-09	-1.48831e-09	8.01633e-12	1.44605e-09	-1.4797e-09	1.17586e-09	1.12938e-09	-2.70353e-09	-4.15892e-09	6.47591e-09	-2.78099e-09	1.51141e-09	8.21648e-10	2.98535e-11	1.51405e-09	9.58276e-10	1.27735e-09	-3.06576e-08	-3.00598e-09	-6.57269e-10	-9.52276e-10	-2.47161e-10	-1.87731e-09	2.7972e-09	2.74844e-09	3.43112e-09	-8.70208e-10	-1.30901e-09	-1.51227e-09	1.08318e-15
1.91486e-09	1.41587e-09	-1.78527e-09	9.97322e-12	1.44543e-09	-2.65631e-09	1.23886e-09	1.18198e-09	-7.0609e-10	-4.22864e-09	6.47423e-09	-2.77631e-09	1.50388e-09	8.21891e-10	1.02216e-11	1.51295e-09	9.66982e-10	1.27885e-09	-1.39795e-08	-3.06327e-09	-5.89176e-10	-9.65495e-10	-2.52954e-10	-1.87656e-09	2.79535e-09	2.7558e-09	3.48393e-09	-8.60822e-10	-1.41714e-09	-1.51096e-09	3.38989e-16
1.91601e-09	1.41991e-09	-1.78047e-09	8.84975e-12	1.45137e-09	-2.59256e-09	1.23885e-09	1.182e-09	-7.42713e-10	-4.22863e-09	6.47428e-09	-2.77727e-09	1.50394e-09	8.21915e-10	1.02515e-11	1.51299e-09	9.6661e-10	1.27885e-09	-1.39836e-08	-3.0638e-09	-5.90116e-10	-9.6526e-10	-2.53053e-10	-1.87655e-09	2.79535e-09	2.75505e-09	3.48361e-09	-8.59254e-10	-1.423e-09	-1.51098e-09	3.38855e-16
1.91601e-09	1.41991e-09	-1.78047e-09	8.84975e-12	1.45137e-09	-2.59256e-09	1.23885e-09	1.182e-09	-7.42713e-10	-4.22863e-09	6.47428e-09	-2.77727e-09	1.50394e-09	8.21915e-10	1.02515e-11	1.51299e-09	9.6661e-10	1.27885e-09	-1.39836e-08	-3.0638e-09	-5.90116e-10	-9.6526e-10	-2.53053e-10	-1.87655e-09	2.79535e-09	2.75505e-09	3.48361e-09	-8.59254e-10	-1.423e-09	-1.51098e-09	3.38855e-16
1.91449e-09	1.41609e-09	-1.78487e-09	9.90141e-12	1.44542e-09	-2.24222e-09	1.23872e-09	1.18195e-09	-7.09749e-10	-4.22864e-09	6.47423e-09	-2.77633e-09	1.50394e-09	8.2188e-10	1.02379e-11	1.51301e-09	9.66848e-10	1.27884e-09	-1.399e-08	-3.06323e-09	-5.89519e-10	-9.65499e-10	-2.5291e-10	-1.87656e-09	2.79536e-09	2.7557e-09	3.48336e-09	-8.60874e-10	-1.43414e-09	-1.51096e-09	3.37301e-16
1.91678e-09	1.41683e-09	-1.7378e-09	9.58677e-12	1.44446e-09	-2.24224e-09	1.22442e-09	1.1825e-09	-7.11518e-10	-4.22418e-09	6.47426e-09	-2.7765e-09	1.50437e-09	8.21924e-10	1.14014e-11	1.51308e-09	9.66701e-10	1.279e-09	-1.3991e-08	-3.05622e-09	-5.93269e-10	-9.62542e-10	-2.52926e-10	-1.87657e-09	2.79536e-09	2.752e-09	3.48207e-09	-8.57754e-10	-1.43271e-09	-1.51098e-09	3.37023e-16
1.91437e-09	1.47909e-09	-1.72462e-09	9.60941e-12	1.44633e-09	-2.31611e-09	1.23069e-09	1.19009e-09	-9.24611e-10	-2.33188e-09	6.43654e-09	-2.77854e-09	1.50505e-09	8.22193e-10	2.93889e-12	1.51296e-09	9.66798e-10	7.3958e-10	-1.40143e-08	-3.06273e-09	-5.96275e-10	-9.60812e-10	-2.52921e-10	-1.87642e-09	2.79546e-09	2.75414e-09	3.47495e-09	-8.60654e-10	-1.14319e-09	-1.51108e-09	3.23819e-16
1.91448e-09	1.44236e-09	-1.68847e-09	9.6455e-12	1.44299e-09	-2.20645e-09	1.22422e-09	1.18541e-09	-8.40326e-10	-4.19569e-10	6.38333e-09	-2.77769e-09	1.50506e-09	8.23119e-10	1.56556e-11	1.51314e-09	9.66736e-10	5.44135e-10	-1.40491e-08	-3.05712e-09	-5.9822e-10	-9.43259e-10	-2.52463e-10	-1.87555e-09	2.79537e-09	2.74786e-09	3.46578e-09	-8.55042e-10	5.07397e-10	-1.51182e-09	3.16463e-16
1.91571e-09	1.44097e-09	-1.69273e-09	9.6404e-12	1.44292e-09	-2.20823e-09	1.22488e-09	1.18631e-09	-8.23129e-10	-4.54573e-10	6.38834e-09	-2.77769e-09	1.50506e-09	8.23063e-10	1.56534e-11	1.51314e-09	9.66729e-10	5.78573e-10	-1.40423e-08	-3.05723e-09	-5.98245e-10	-9.43649e-10	-2.52654e-10	-1.87555e-09	2.79538e-09	2.74756e-09	3.46623e-09	-8.55232e-10	2.98543e-10	-1.51179e-09	3.16238e-16
1.91525e-09	1.44247e-09	-1.68984e-09	9.64356e-12	1.4444e-09	-2.20789e-09	1.22477e-09	1.18777e-09	-8.61433e-10	-5.07914e-10	6.38637e-09	-2.77779e-09	1.50508e-09	8.23089e-10	1.52768e-11	1.51312e-09	9.66581e-10	5.50939e-10	-1.4039e-08	-3.05871e-09	-5.98054e-10	-9.46916e-10	-2.52448e-10	-1.87572e-09	2.79537e-09	2.7491e-09	3.46602e-09	-8.55353e-10	1.43602e-10	-1.51181e-09	3.16156e-16
1.91501e-09	1.44212e-09	-1.68715e-09	9.58346e-12	1.44322e-09	-2.21197e-09	1.22525e-09	1.18577e-09	-8.23274e-10	-5.967e-10	6.38613e-09	-2.77771e-09	1.50506e-09	8.22715e-10	1.55998e-11	1.51314e-09	9.66735e-10	6.33039e-10	-1.40231e-08	-3.05697e-09	-5.9802e-10	-9.44923e-10	-2.52457e-10	-1.87565e-09	2.79537e-09	2.74815e-09	3.46701e-09	-8.5528e-10	3.48624e-11	-1.51175e-09	3.15805e-16
1.91524e-09	1.443e-09	-1.6961e-09	9.61495e-12	1.44332e-09	-2.20768e-09	1.22529e-09	1.18624e-09	-8.25258e-10	-5.33379e-10	6.38788e-09	-2.77771e-09	1.50505e-09	8.22838e-10	1.50005e-11	1.51314e-09	9.66722e-10	5.59162e-10	-1.40254e-08	-3.05691e-09	-5.97823e-10	-9.47302e-10	-2.52353e-10	-1.8757e-09	2.79538e-09	2.74871e-09	3.46709e-09	-8.55452e-10	1.05995e-10	-1.51177e-09	3.1577e-16
1.91558e-09	1.29443e-09	-1.69206e-09	9.63399e-12	1.40549e-09	-2.21094e-09	1.21931e-09	1.18648e-09	-8.42834e-10	-6.21427e-10	6.39037e-09	-2.39112e-09	1.2783e-09	8.22715e-10	1.50212e-11	1.42863e-09	9.66678e-10	5.78547e-10	-1.40301e-08	-2.3566e-09	-5.98036e-10	-9.47496e-10	-2.52475e-10	-1.87481e-09	2.94402e-09	2.74979e-09	1.55359e-09	-8.55539e-10	1.03785e-10	-1.50849e-09	3.0013e-16
1.91486e-09	1.35161e-09	-1.68824e-09	9.62202e-12	1.42459e-09	-2.212e-09	1.21831e-09	1.18609e-09	-8.38235e-10	-6.17206e-10	6.38673e-09	-2.39393e-09	5.83575e-10	7.43913e-10	1.44612e-11	1.30293e-09	9.66707e-10	5.77957e-10	-1.40274e-08	-9.02468e-10	-5.97942e-10	-9.45249e-10	-2.52406e-10	-1.87521e-09	2.89026e-09	2.7488e-09	2.00554e-09	-8.56119e-10	8.29146e-11	-1.50978e-09	2.94987e-16
1.91512e-09	1.31517e-09	-1.68794e-09	9.59829e-12	1.41824e-09	-2.21421e-09	1.21829e-09	1.18621e-09	-8.44164e-10	-6.15252e-10	6.38789e-09	-2.30555e-09	6.23881e-10	8.22664e-10	1.48959e-11	1.32101e-09	9.66708e-10	5.79585e-10	-1.4024e-08	7.08964e-11	-5.98019e-10	-9.45918e-10	-2.52435e-10	-1.87522e-09	2.93406e-09	2.74929e-09	1.66831e-09	-8.55469e-10	9.47162e-11	-1.51018e-09	2.92828e-16
1.91506e-09	1.31005e-09	-1.68912e-09	9.61439e-12	1.39952e-09	-2.21281e-09	1.22254e-09	1.1862e-09	-8.42643e-10	-6.20407e-10	6.38723e-09	-2.32541e-09	6.66971e-10	8.10279e-10	1.48665e-11	1.38125e-09	9.667e-10	5.79099e-10	-1.40276e-08	2.80019e-10	-5.97986e-10	-9.45888e-10	-2.52436e-10	-1.87518e-09	2.90178e-09	2.74919e-09	1.57202e-09	-8.55491e-10	8.40731e-11	-1.5096e-09	2.92723e-16
1.91524e-09	1.32752e-09	-1.68821e-09	9.61007e-12	1.41602e-09	-2.21389e-09	1.21984e-09	1.18621e-09	-8.41749e-10	-6.08857e-10	6.38774e-09	-2.32634e-09	6.63246e-10	8.21742e-10	1.48795e-11	1.32696e-09	9.66707e-10	5.80906e-10	-1.40249e-08	4.3727e-14	-5.97965e-10	-9.46402e-10	-2.52436e-10	-1.87519e-09	2.89867e-09	2.74937e-09	1.58091e-09	-8.55483e-10	9.27887e-11	-1.50988e-09	2.92535e-16
1.91521e-09	1.3012e-09	-1.68874e-09	9.61324e-12	1.4125e-09	-2.21342e-09	1.22013e-09	1.18626e-09	-8.42446e-10	-6.09588e-10	6.38774e-09	-2.32253e-09	6.04875e-10	8.16305e-10	1.48003e-11	1.3715e-09	9.66706e-10	5.79953e-10	-1.40254e-08	-3.8425e-11	-5.97966e-10	-9.46231e-10	-2.52436e-10	-1.87539e-09	2.87861e-09	2.74929e-09	1.5825e-09	-8.55509e-10	8.9967e-11	-1.50995e-09	2.92382e-16
1.91516e-09	1.31491e-09	-1.68858e-09	9.61335e-12	1.40751e-09	-2.21365e-09	1.21923e-09	1.18622e-09	-8.40796e-10	-6.13621e-10	6.38762e-09	-2.31685e-09	5.64213e-10	8.19794e-10	1.48326e-11	1.34143e-09	9.66703e-10	5.80976e-10	-1.40254e-08	-2.30983e-11	-5.9799e-10	-9.4602e-10	-2.52436e-10	-1.87526e-09	2.88619e-09	2.74926e-09	1.5893e-09	-8.55519e-10	9.24671e-11	-1.50975e-09	2.92318e-16
1.91465e-09	1.3045e-09	-1.6892e-09	9.61424e-12	1.41413e-09	-2.25903e-09	1.20217e-09	1.18877e-09	-8.46942e-10	1.92147e-10	6.39018e-09	-2.31907e-09	6.42019e-10	8.20175e-10	1.47403e-11	1.34519e-09	9.67865e-10	5.89222e-10	-1.40251e-08	-1.51831e-10	-3.47824e-10	-9.46052e-10	-2.52421e-10	-1.87525e-09	2.73352e-09	1.3464e-09	1.59927e-09	-8.55503e-10	9.12153e-11	-1.50982e-09	2.85513e-16
1.91465e-09	1.3045e-09	-1.6892e-09	9.61424e-12	1.41413e-09	-2.25903e-09	1.20217e-09	1.18877e-09	-8.46942e-10	1.92147e-10	6.39018e-09	-2.31907e-09	6.42019e-10	8.20175e-10	1.47403e-11	1.34519e-09	9.67865e-10	5.89222e-10	-1.40251e-08	-1.51831e-10	-3.47824e-10	-9.46052e-10	-2.52421e-10	-1.87525e-09	2.73352e-09	1.3464e-09	1.59927e-09	-8.55503e-10	9.12153e-11	-1.50982e-09	2.85513e-16
1.91501e-09	1.3117e-09	-1.68909e-09	9.26225e-12	1.41013e-09	-2.25251e-09	1.20597e-09	1.1883e-09	-8.45156e-10	1.20037e-10	6.38839e-09	-2.31814e-09	6.23656e-10	8.02689e-10	1.47728e-11	1.34151e-09	9.67416e-10	5.90682e-10	-1.40252e-08	-9.63256e-11	-3.83361e-10	-9.43544e-10	-2.5239e-10	-1.87526e-09	2.75323e-09	1.19885e-09	1.58814e-09	-8.55503e-10	9.16686e-11	-1.5099e-09	2.85094e-16
1.91478e-09	1.30274e-09	-1.68915e-09	9.55039e-12	1.41242e-09	-2.25768e-09	1.18914e-09	1.19226e-09	-8.4798e-10	-1.0056e-10	6.38991e-09	-2.31893e-09	6.39127e-10	7.00561e-10	1.4792e-11	1.34715e-09	9.67691e-10	5.9381e-10	-1.40251e-08	-1.11706e-10	-2.97628e-10	-9.45896e-10	-2.52367e-10	-1.87528e-09	2.73282e-09	1.08112e-09	1.58718e-09	-8.55501e-10	9.14067e-11	-1.50991e-09	2.84541e-16
1.91485e-09	1.30446e-09	-1.68914e-09	9.77017e-12	1.4124e-09	-2.26795e-09	1.1901e-09	1.19053e-09	-8.48043e-10	-9.38695e-11	6.38963e-09	-2.31886e-09	6.29539e-10	7.08817e-10	1.4788e-11	1.34776e-09	9.67159e-10	4.81748e-10	-1.40251e-08	-8.68604e-11	-3.13663e-10	-9.4528e-10	-2.52374e-10	-1.87529e-09	2.7333e-09	1.07318e-09	1.58826e-09	-8.55501e-10	9.08914e-11	-1.50987e-09	2.84457e-16
1.90801e-09	1.30333e-09	-1.68918e-09	2.66292e-11	1.38972e-09	-2.25714e-09	1.19608e-09	1.19139e-09	-9.06724e-10	-3.32947e-11	6.38872e-09	-2.2441e-09	6.32592e-10	6.93545e-10	5.45159e-11	1.3461e-09	8.67703e-10	5.9308e-10	-1.40251e-08	-1.13893e-10	-3.33348e-10	-9.43339e-10	-2.52395e-10	-1.87543e-09	2.74197e-09	1.10986e-09	1.57588e-09	-8.55503e-10	9.14241e-11	-1.50989e-09	2.84097e-16
1.91343e-09	8.914e-10	-1.68924e-09	4.17411e-12	1.41185e-09	-2.23205e-09	1.18991e-09	1.54078e-09	-8.55967e-10	-1.25556e-10	6.461e-09	-5.55473e-10	3.2811e-10	7.26937e-10	2.69691e-11	1.37441e-09	9.54493e-10	6.02766e-10	-1.40276e-08	-3.92071e-11	-3.73512e-10	-9.56032e-10	-1.12666e-10	-1.79771e-09	1.49478e-09	1.12819e-09	-7.27662e-10	-8.55493e-10	9.61749e-11	-1.51103e-09	2.7281e-16
1.91328e-09	9.35398e-10	-1.68921e-09	1.70625e-11	1.40431e-09	-2.23356e-09	1.19278e-09	1.33075e-09	-8.56452e-10	-1.2398e-10	6.43555e-09	-8.02286e-10	3.81018e-10	7.18866e-10	2.88738e-11	1.37178e-09	9.34972e-10	5.87615e-10	-1.40272e-08	-4.24894e-11	-3.59036e-10	-9.55313e-10	-1.85557e-10	-1.80203e-09	1.65217e-09	1.11445e-09	3.00887e-10	-8.44248e-10	9.50503e-11	-1.51092e-09	2.72271e-16
1.32411e-09	1.12048e-09	-1.68917e-09	2.49533e-11	1.40515e-09	-2.25286e-09	1.19218e-09	1.26589e-09	-8.58129e-10	-8.7328e-11	6.39245e-09	-1.55296e-09	3.55561e-10	7.01378e-10	2.26516e-11	1.35141e-09	9.22098e-10	5.23316e-10	-1.40256e-08	-7.00089e-11	-3.40311e-10	-9.5552e-10	-2.2528e-10	-1.82856e-09	1.51914e-09	1.10571e-09	1.74938e-10	-7.89239e-10	9.23794e-11	-1.5102e-09	2.71144e-16
6.43874e-10	1.07203e-09	-1.68918e-09	2.3792e-11	1.40739e-09	-2.24814e-09	1.19162e-09	1.25833e-09	-8.62792e-10	-1.19849e-10	6.39064e-09	-1.3742e-09	3.34515e-10	7.09911e-10	5.24792e-11	1.36184e-09	8.94142e-10	5.33848e-10	-1.40263e-08	-3.27624e-11	-3.3388e-10	-9.5352e-10	-1.85189e-10	-1.83293e-09	1.56313e-09	1.10442e-09	3.12502e-10	-7.81986e-10	9.3595e-11	-1.51037e-09	2.69316e-16
1.06379e-09	1.06514e-09	-1.68917e-09	2.06309e-11	1.40434e-09	-2.24149e-09	1.19259e-09	1.2552e-09	-8.68794e-10	-1.11823e-10	6.4097e-09	-1.08608e-09	4.20097e-10	7.08362e-10	4.64391e-11	1.35961e-09	9.21475e-10	5.69164e-10	-1.40264e-08	-2.58844e-11	-3.48812e-10	-9.3828e-10	-1.87288e-10	-1.82081e-09	1.56722e-09	1.10591e-09	2.7857e-10	-7.88477e-10	9.47628e-11	-7.57744e-10	2.67903e-16
9.18484e-10	9.81967e-10	-1.68917e-09	2.3689e-11	1.40463e-09	-2.27884e-09	1.1919e-09	1.2521e-09	-8.61865e-10	-9.98393e-11	6.40023e-09	-1.12638e-09	3.2669e-10	7.09467e-10	4.50884e-11	1.35588e-09	9.23571e-10	5.32865e-10	-1.40264e-08	-3.96127e-11	-3.41997e-10	-9.52793e-10	-1.76766e-10	-1.81297e-09	1.24504e-09	1.10186e-09	4.47689e-10	-7.21291e-10	9.29029e-11	-9.46898e-10	2.66863e-16
9.989e-10	1.02489e-09	-1.68917e-09	2.37198e-11	1.40439e-09	-2.24977e-09	1.25992e-09	1.2556e-09	-8.62835e-10	-1.09038e-10	5.28787e-09	-1.13056e-09	3.72495e-10	7.10922e-10	4.93649e-11	1.35327e-09	9.22195e-10	5.49568e-10	-1.40264e-08	-3.76049e-11	-3.42605e-10	-9.48689e-10	-1.46746e-10	-1.81999e-09	1.35713e-09	1.10805e-09	4.42169e-10	-2.74153e-10	9.41882e-11	-9.41574e-10	2.54056e-16
8.8282e-10	1.00652e-09	-1.68916e-09	2.61582e-11	1.40476e-09	-2.25241e-09	1.27736e-09	1.26163e-09	-8.631e-10	-1.06138e-10	5.21136e-09	-1.18128e-09	4.05394e-10	7.09285e-10	4.6333e-11	1.34858e-09	9.21871e-10	5.38743e-10	-1.40264e-08	-3.67119e-11	-3.43499e-10	-9.49434e-10	-1.14474e-10	-1.82427e-09	1.26491e-09	1.11015e-09	3.78571e-10	-3.35817e-10	9.43866e-11	-1.00972e-09	2.53074e-16
8.99035e-10	1.01657e-09	-1.68917e-09	2.548e-11	1.40459e-09	-2.25235e-09	1.252e-09	1.25979e-09	-8.63027e-10	-1.05815e-10	5.21664e-09	-1.14832e-09	3.83461e-10	7.10688e-10	4.6594e-11	1.35033e-09	9.21661e-10	5.43671e-10	-1.40264e-08	-4.12579e-11	-3.42679e-10	-9.49599e-10	-1.2451e-10	-1.82325e-09	1.29138e-09	1.11e-09	4.2555e-10	-3.0527e-10	9.43474e-11	-9.46036e-10	2.52986e-16
8.92856e-10	1.00857e-09	-1.68999e-09	2.46871e-11	1.4045e-09	-2.25172e-09	1.25931e-09	1.25837e-09	-8.62787e-10	-1.05853e-10	5.22749e-09	-1.16623e-09	3.94757e-10	7.0987e-10	4.6593e-11	1.34954e-09	9.2171e-10	5.37811e-10	-1.40111e-08	-3.96034e-11	-3.43152e-10	-9.49941e-10	-1.3357e-10	-1.8239e-09	1.28922e-09	1.10844e-09	3.90521e-10	-3.13303e-10	9.43165e-11	-9.65716e-10	2.52707e-16
9.0578e-10	1.01807e-09	-1.68964e-09	2.50339e-11	1.40461e-09	-2.25189e-09	1.25497e-09	1.26386e-09	-8.62546e-10	-1.06444e-10	5.22953e-09	-1.16765e-09	3.86924e-10	7.09895e-10	4.65514e-11	1.34979e-09	9.21599e-10	5.42662e-10	-1.40127e-08	-3.97932e-11	-3.42815e-10	-9.49395e-10	-1.26869e-10	-1.82293e-09	1.30536e-09	1.10668e-09	4.0914e-10	-3.06206e-10	9.44794e-11	-8.61712e-10	2.52674e-16
8.54733e-10	1.02832e-09	-1.68966e-09	1.51496e-11	1.40374e-09	-2.25206e-09	1.26334e-09	1.10571e-09	-8.62837e-10	-1.05512e-10	2.6661e-10	-1.16796e-09	3.88097e-10	7.44783e-10	4.68454e-11	1.35195e-09	9.21774e-10	-1.00802e-10	-1.40147e-08	-3.85808e-11	-3.42905e-10	-9.5032e-10	-1.34806e-10	-1.82347e-09	1.29634e-09	1.06977e-09	4.0019e-10	-3.00502e-10	9.4428e-11	-1.07578e-09	2.25109e-16
8.40085e-10	1.02207e-09	-1.6906e-09	2.47065e-11	1.40252e-09	-2.25163e-09	1.25886e-09	1.05562e-09	-8.63082e-10	-1.0569e-10	-3.2725e-11	-1.1614e-09	3.854e-10	7.24402e-10	4.65021e-11	1.35092e-09	9.21752e-10	1.58547e-10	-1.40144e-08	-3.41673e-11	-3.43044e-10	-9.49971e-10	-1.34155e-10	-1.72596e-09	1.29157e-09	9.88882e-10	3.83028e-10	-3.23525e-10	9.37259e-11	-1.04247e-09	2.2424e-16
8.59823e-10	1.02379e-09	-1.69053e-09	2.30849e-11	1.40324e-09	-2.2515e-09	1.26043e-09	1.07641e-09	-8.6292e-10	-1.05603e-10	4.58474e-10	-1.16148e-09	3.89212e-10	7.2106e-10	4.6569e-11	1.35079e-09	9.22506e-10	2.05092e-10	-1.39255e-08	-3.78966e-11	-3.43157e-10	-9.50232e-10	-1.3189e-10	-1.79239e-09	1.35387e-09	1.03797e-09	3.86054e-10	-3.24446e-10	8.68263e-11	-1.01469e-09	2.22513e-16
8.55023e-10	1.0238e-09	-1.69015e-09	2.71692e-11	1.40361e-09	-2.25163e-09	1.25928e-09	1.07237e-09	-8.62902e-10	-1.05797e-10	5.17786e-10	-1.15918e-09	3.88072e-10	7.28717e-10	4.66565e-11	1.35057e-09	9.22786e-10	1.73042e-10	-1.3935e-08	-3.94512e-11	-3.4305e-10	-9.5015e-10	-1.34202e-10	-1.03865e-09	1.31953e-09	1.00918e-09	3.93094e-10	-3.09276e-10	9.1695e-11	-1.0309e-09	2.20554e-16
8.44775e-10	1.02173e-09	-1.69022e-09	2.53457e-11	7.12396e-10	-2.25222e-09	1.26092e-09	1.09644e-09	-8.61456e-10	-1.05623e-10	9.51435e-10	-1.15822e-09	3.86785e-10	7.78792e-10	4.62554e-11	1.35118e-09	9.23425e-10	1.60945e-10	-1.38918e-08	-3.71639e-11	2.94443e-11	-9.50087e-10	-1.33689e-10	-1.31629e-09	1.30578e-09	9.09165e-10	3.96032e-10	-2.60816e-10	8.98119e-11	-1.03391e-09	2.18922e-16
8.57158e-10	1.02355e-09	-1.69027e-09	3.29793e-11	1.10437e-09	-2.25196e-09	1.26033e-09	1.08822e-09	-8.62521e-10	-1.05198e-10	9.63301e-10	-8.78883e-10	3.86797e-10	7.3297e-10	4.6371e-11	1.35133e-09	9.23857e-10	1.2695e-10	-1.37979e-08	-3.73035e-11	2.71992e-11	-7.06946e-10	-1.34477e-10	-1.27366e-09	1.32052e-09	9.22155e-10	3.9432e-10	-2.62958e-10	8.91605e-11	-1.03725e-09	2.15971e-16
8.52125e-10	1.02088e-09	-1.69022e-09	2.84111e-11	6.02094e-10	-2.2389e-09	1.03179e-09	3.97707e-10	-8.84985e-10	-1.04825e-10	6.12209e-10	-1.15596e-09	3.88689e-10	7.49005e-10	4.58812e-11	1.3517e-09	9.25478e-10	1.51086e-10	-1.38315e-08	-6.76246e-11	-8.17859e-12	-6.66089e-10	-1.29375e-10	-1.21302e-09	1.32513e-09	6.5298e-10	3.93722e-10	-2.92775e-10	8.87054e-11	-1.0458e-09	2.13922e-16
8.55203e-10	1.02151e-09	-1.69017e-09	3.02319e-11	6.67411e-10	-2.24535e-09	1.26232e-09	2.70366e-10	-8.91103e-10	-1.04718e-10	8.58231e-10	-1.02301e-09	3.8763e-10	7.3601e-10	1.3177e-11	1.35301e-09	9.24679e-10	1.27276e-10	-1.38118e-08	-4.758e-11	-7.68557e-11	-6.56234e-10	-1.33304e-10	-1.2498e-09	1.04191e-09	6.49843e-10	3.9558e-10	-2.80106e-10	9.07827e-11	-1.05389e-09	2.13414e-16
8.54736e-10	1.02161e-09	-1.69015e-09	2.94953e-11	6.33118e-10	-2.23257e-09	1.26254e-09	3.48719e-10	-8.77407e-10	-1.0433e-10	6.96502e-10	-9.76725e-10	3.87714e-10	7.47656e-10	4.56839e-11	1.35255e-09	9.24164e-10	1.63335e-10	-1.38069e-08	-5.41919e-11	-4.46423e-11	-4.43063e-10	-1.33735e-10	-1.19781e-09	1.31907e-09	7.3054e-10	3.96109e-10	-2.72309e-10	9.14058e-11	-1.05184e-09	2.13279e-16
8.51909e-10	1.02127e-09	-1.6902e-09	2.95701e-11	6.78217e-10	-2.2205e-09	1.11769e-09	3.69544e-10	-9.04493e-10	-1.04509e-10	7.15237e-10	-9.87138e-10	3.882e-10	7.5114e-10	4.2049e-11	1.35278e-09	9.24027e-10	1.57284e-10	-1.38124e-08	-4.79912e-11	-3.16208e-11	-6.1871e-10	-1.12946e-10	-1.1474e-09	1.1447e-09	6.85962e-10	3.94957e-10	-2.81332e-10	9.08353e-11	-1.05389e-09	2.12776e-16
8.47555e-10	1.02145e-09	-1.69018e-09	3.2738e-11	6.73142e-10	-2.21195e-09	1.19987e-09	3.35858e-10	-8.89888e-10	-1.04563e-10	7.47401e-10	-4.49359e-10	3.87932e-10	7.51808e-10	3.42079e-11	1.35313e-09	9.23941e-10	1.6204e-10	-1.3812e-08	-7.56327e-11	-3.55841e-11	-5.37054e-10	-1.285e-10	-1.21917e-09	1.08019e-09	7.02107e-10	3.95175e-10	-2.76834e-10	9.01079e-11	-1.05883e-09	2.121e-16
6.9832e-10	1.02517e-09	-1.69018e-09	3.13065e-11	6.77432e-10	-2.22155e-09	1.1647e-09	3.73436e-10	-8.86573e-10	-1.00639e-10	7.35861e-10	-4.2683e-10	3.87996e-10	7.5083e-10	2.73524e-11	1.35319e-09	9.24091e-10	1.60427e-10	-1.38116e-08	-5.79874e-11	-3.8845e-11	-5.66392e-10	-1.26821e-10	-1.18322e-09	1.0996e-09	7.01919e-10	3.95682e-10	-2.73147e-10	9.07222e-11	-1.05654e-09	2.11792e-16
6.85918e-10	1.02298e-09	-1.69017e-09	3.10603e-11	6.74563e-10	-2.22023e-09	1.1353e-09	3.66995e-10	-8.82802e-10	-9.64618e-11	7.32251e-10	-2.07631e-10	3.87913e-10	7.49427e-10	1.71853e-11	1.35309e-09	9.24616e-10	1.58638e-10	-1.38109e-08	-5.11858e-11	-6.69237e-11	-5.29076e-10	-1.30072e-10	-1.19971e-09	1.10262e-09	7.03821e-10	3.95449e-10	-2.57601e-10	9.12617e-11	-1.05545e-09	2.11515e-16
6.34936e-10	1.034e-09	-1.69017e-09	3.05462e-11	6.80197e-10	-2.22412e-09	1.14725e-09	3.69132e-10	-8.82774e-10	-8.52536e-11	7.27629e-10	-1.91706e-10	3.87855e-10	7.49843e-10	1.90741e-11	1.35304e-09	9.24606e-10	1.58575e-10	-1.38108e-08	-5.3578e-11	-5.89257e-11	-5.15689e-10	-1.29419e-10	-1.20679e-09	1.10088e-09	7.01828e-10	3.95445e-10	-2.41349e-10	9.14205e-11	-1.05506e-09	2.11494e-16
6.49195e-10	9.66375e-10	-1.69015e-09	3.08466e-11	6.74645e-10	-2.22165e-09	1.14623e-09	3.6908e-10	-8.84765e-10	-8.99039e-11	7.24688e-10	-2.30005e-10	3.87939e-10	7.50331e-10	2.4703e-11	1.35305e-09	9.24573e-10	1.59035e-10	-1.38109e-08	-5.48085e-11	-5.6064e-11	-5.07835e-10	-1.28962e-10	-1.20129e-09	1.09634e-09	7.07006e-10	3.93315e-10	-2.63212e-10	9.10745e-11	-1.05452e-09	2.11358e-16
6.4915e-10	9.90883e-10	-1.69019e-09	3.07408e-11	6.77336e-10	-2.22317e-09	3.71374e-10	3.62552e-10	-8.83913e-10	-9.76666e-11	7.22669e-10	-2.28774e-10	3.87935e-10	7.49994e-10	1.97477e-11	1.35974e-09	9.2462e-10	1.59028e-10	-1.38109e-08	-5.40806e-11	-5.96859e-11	-5.20649e-10	-1.296e-10	-1.2022e-09	1.09551e-09	7.04671e-10	3.95059e-10	-2.55165e-10	9.13283e-11	-1.05484e-09	2.10259e-16
-5.05349e-11	9.9601e-10	-2.05761e-10	2.74843e-11	6.77912e-10	-2.20496e-09	5.58314e-10	3.83385e-10	-8.84291e-10	-9.10538e-11	7.24259e-10	-2.25835e-10	3.87959e-10	7.50381e-10	2.45494e-11	1.35417e-09	9.24655e-10	1.67729e-10	-1.37301e-08	-5.58508e-11	-5.63353e-11	-5.16283e-10	-1.29092e-10	-1.20009e-09	1.09774e-09	7.05908e-10	3.94282e-10	-2.60381e-10	9.12786e-11	-1.05449e-09	2.04906e-16
4.60496e-11	9.92488e-10	-3.08678e-10	2.9547e-11	6.77139e-10	-2.01764e-09	6.37688e-10	3.66296e-10	-8.83906e-10	-9.09746e-11	7.24629e-10	-2.28717e-10	3.87957e-10	7.5038e-10	2.29485e-11	1.35308e-09	9.24652e-10	1.64293e-10	-1.37432e-08	-5.57033e-11	-5.67542e-11	-5.15871e-10	-1.28953e-10	-1.20028e-09	1.09907e-09	7.0592e-10	3.94875e-10	-2.58581e-10	9.13342e-11	-1.05447e-09	2.04602e-16
5.16023e-10	8.53888e-10	-6.29203e-10	2.46012e-11	6.77243e-10	-1.4033e-09	7.87245e-10	3.68318e-10	-8.84013e-10	-9.20779e-11	4.15871e-10	-2.28722e-10	3.87947e-10	7.53028e-10	2.25152e-11	1.3658e-09	9.24633e-10	1.62093e-10	-1.37558e-08	-5.47349e-11	-5.6611e-11	-5.63639e-10	-1.29175e-10	-1.20045e-09	1.09885e-09	7.05593e-10	3.94633e-10	-2.59811e-10	9.20444e-11	-1.05458e-09	2.03107e-16
2.61447e-10	9.71454e-10	-5.59997e-10	2.80776e-11	6.76462e-10	-1.49709e-09	6.73959e-10	3.76259e-10	-8.84119e-10	-9.2014e-11	4.61416e-10	-2.25861e-10	3.8795e-10	7.52694e-10	2.27422e-11	1.36433e-09	9.24618e-10	1.63477e-10	-1.37326e-08	-5.53597e-11	-5.64371e-11	-5.23831e-10	-1.29154e-10	-1.20019e-09	1.09775e-09	7.05649e-10	3.9463e-10	-2.58022e-10	9.13613e-11	-1.05455e-09	2.02503e-16
3.31494e-10	9.59931e-10	-4.44245e-10	2.72452e-11	6.76835e-10	-1.4485e-09	6.50547e-10	3.7561e-10	-8.84122e-10	-9.28851e-11	1.10232e-10	-2.27134e-10	3.87948e-10	7.52327e-10	2.31596e-11	1.36678e-09	9.24625e-10	1.65103e-10	-1.37381e-08	-5.55685e-11	-5.53516e-11	-5.22562e-10	-1.29088e-10	-1.19953e-09	1.09804e-09	7.05866e-10	3.94587e-10	-2.60261e-10	9.12985e-11	-1.05456e-09	2.02188e-16
3.06467e-10	9.28825e-10	-4.85729e-10	2.72161e-11	6.77025e-10	-1.46349e-09	6.65865e-10	3.72384e-10	-8.84123e-10	-8.76725e-11	1.48417e-10	-2.37921e-10	3.87949e-10	5.93579e-10	2.15517e-11	1.15797e-09	9.24621e-10	1.63593e-10	-1.37417e-08	-3.93174e-11	-5.60146e-11	-5.28273e-10	-1.29219e-10	-1.20553e-09	1.07828e-09	7.0571e-10	4.00497e-10	-2.49298e-10	9.12259e-11	-1.05169e-09	2.01556e-16
2.7344e-10	9.34609e-10	-5.1176e-10	2.60848e-11	6.85716e-10	-1.41167e-09	6.56535e-10	3.74135e-10	-8.84113e-10	-9.23146e-11	2.61919e-10	-2.27551e-10	3.87949e-10	7.35484e-10	2.18795e-11	1.1374e-09	9.24616e-10	1.64932e-10	-1.36794e-08	-5.04715e-11	-5.61155e-11	-5.30823e-10	-2.89963e-10	-1.20326e-09	1.08423e-09	7.05555e-10	3.95649e-10	-2.48869e-10	9.13013e-11	-1.05451e-09	1.99981e-16
2.56769e-10	9.37073e-10	-4.8486e-10	2.39528e-11	6.90678e-10	-1.42789e-09	6.57826e-10	3.74588e-10	-8.84102e-10	-9.01662e-11	1.92845e-10	-2.31541e-10	3.8795e-10	5.80038e-10	2.21983e-11	1.14841e-09	9.24624e-10	1.64911e-10	-1.36663e-08	-1.83733e-11	-5.5946e-11	-5.33028e-10	-1.72006e-10	-1.20219e-09	1.06773e-09	7.05605e-10	3.97905e-10	-2.4465e-10	9.12579e-11	-1.05146e-09	1.99338e-16
2.4814e-10	9.32899e-10	-4.50936e-10	-3.66693e-12	6.76961e-10	-1.43691e-09	6.50465e-10	4.13512e-10	-8.84554e-10	-9.17468e-11	1.44594e-10	-2.29917e-10	3.88006e-10	-1.16422e-09	2.20034e-11	1.14405e-09	9.24437e-10	1.65943e-10	-1.21046e-08	-4.3115e-11	-5.24572e-11	-5.43875e-10	-1.65602e-10	-7.50813e-10	1.08281e-09	7.05367e-10	3.67082e-10	-9.53692e-10	7.50155e-11	-1.51731e-09	1.6125e-16
2.40718e-10	8.19123e-10	-4.84846e-10	2.26393e-11	6.73206e-10	-1.43413e-09	6.52687e-10	4.20601e-10	-8.84313e-10	-9.05225e-11	1.57884e-10	-2.28274e-10	3.87985e-10	4.79907e-10	2.16333e-11	1.14524e-09	9.24488e-10	1.64736e-10	-9.678e-09	-4.3911e-11	-5.58254e-11	-6.05092e-10	-1.82792e-10	-1.51854e-10	1.02859e-09	7.05558e-10	3.78705e-10	-7.37525e-10	5.30332e-11	-1.2487e-09	1.05416e-16
2.40718e-10	8.19123e-10	-4.84846e-10	2.26393e-11	6.73206e-10	-1.43413e-09	6.52687e-10	4.20601e-10	-8.84313e-10	-9.05225e-11	1.57884e-10	-2.28274e-10	3.87985e-10	4.79907e-10	2.16333e-11	1.14524e-09	9.24488e-10	1.64736e-10	-9.678e-09	-4.3911e-11	-5.58254e-11	-6.05092e-10	-1.82792e-10	-1.51854e-10	1.02859e-09	7.05558e-10	3.78705e-10	-7.37525e-10	5.30332e-11	-1.2487e-09	1.05416e-16
2.40718e-10	8.19123e-10	-4.84846e-10	2.26393e-11	6.73206e-10	-1.43413e-09	6.52687e-10	4.20601e-10	-8.84313e-10	-9.05225e-11	1.57884e-10	-2.28274e-10	3.87985e-10	4.79907e-10	2.16333e-11	1.14524e-09	9.24488e-10	1.64736e-10	-9.678e-09	-4.3911e-11	-5.58254e-11	-6.05092e-10	-1.82792e-10	-1.51854e-10	1.02859e-09	7.05558e-10	3.78705e-10	-7.37525e-10	5.30332e-11	-1.2487e-09	1.05416e-16
2.43387e-10	8.6878e-10	-4.80084e-10	2.28891e-11	6.73913e-10	-1.42938e-09	6.55502e-10	4.12111e-10	-8.84451e-10	-9.06201e-11	1.23271e-10	-2.29519e-10	3.87986e-10	3.27442e-10	2.15996e-11	1.14863e-09	9.24497e-10	1.64792e-10	-9.66927e-09	-3.16563e-11	-5.58018e-11	-5.73053e-10	-1.95102e-10	-3.26102e-10	1.03468e-09	7.05508e-10	3.84266e-10	-6.83774e-10	5.68678e-11	-1.23757e-09	1.0515e-16
2.44625e-10	8.3353e-10	-4.79173e-10	2.31335e-11	6.73823e-10	-1.43323e-09	6.55973e-10	4.1489e-10	-8.84444e-10	-9.07945e-11	1.22217e-10	-2.2959e-10	3.87979e-10	1.68422e-12	2.17034e-11	1.14871e-09	9.24482e-10	1.64755e-10	-9.66868e-09	-3.98436e-11	-5.57889e-11	-5.71159e-10	-2.2693e-10	-2.52547e-10	1.03902e-09	7.05501e-10	3.84065e-10	-6.21587e-10	5.20748e-11	-1.28971e-09	1.05013e-16
2.42747e-10	8.29338e-10	-4.79006e-10	2.27863e-11	6.74356e-10	-1.43347e-09	6.54833e-10	4.14356e-10	-8.8434e-10	-9.07539e-11	1.25999e-10	-2.29181e-10	3.88379e-10	1.20557e-10	2.16507e-11	1.13027e-09	9.24478e-10	1.62731e-10	-9.6732e-09	-4.0411e-11	-5.57812e-11	-5.69902e-10	-2.22381e-10	-1.99534e-10	1.02051e-09	7.05509e-10	3.82472e-10	-5.92666e-10	5.64733e-11	-1.23927e-09	1.04835e-16
2.43194e-10	8.29202e-10	-4.7848e-10	2.19243e-11	6.74961e-10	-1.43039e-09	6.54568e-10	4.1338e-10	-8.30865e-10	-3.19558e-11	1.30029e-10	-2.2916e-10	3.8818e-10	2.27161e-10	-2.9241e-11	4.30232e-10	9.24479e-10	1.52718e-10	-9.67297e-09	-4.08562e-11	-5.56469e-11	-5.7144e-10	-2.17069e-10	-2.4907e-10	1.03272e-09	6.9647e-10	3.82404e-10	-6.34532e-10	5.40412e-11	-1.18725e-09	1.03624e-16
2.42832e-10	8.28066e-10	-4.78267e-10	1.36044e-11	6.74834e-10	-1.43213e-09	6.54801e-10	4.13416e-10	-7.77303e-10	-5.19164e-11	1.307e-10	-2.29297e-10	3.89599e-10	1.4058e-10	1.48459e-11	4.20336e-10	9.24483e-10	1.52879e-10	-9.67396e-09	-3.9863e-11	-5.56499e-11	-5.72984e-10	-2.09231e-10	-2.40718e-10	1.03092e-09	6.97593e-10	3.82437e-10	-6.15643e-10	4.76836e-11	-1.16625e-09	1.0344e-16
2.42728e-10	8.30992e-10	-1.14957e-10	2.23349e-11	6.74662e-10	-1.43134e-09	6.35424e-10	4.13176e-10	-7.93254e-10	-6.1492e-11	1.27264e-10	-2.29511e-10	3.88394e-10	1.9211e-10	-1.58559e-11	3.73859e-10	9.24478e-10	1.61244e-10	-9.67267e-09	-3.91289e-11	-5.55792e-11	-5.74578e-10	-2.12025e-10	-2.48403e-10	1.02847e-09	7.01137e-10	3.83049e-10	-6.0575e-10	5.33049e-11	-1.15705e-09	1.03158e-16
2.42735e-10	8.29345e-10	-1.17458e-10	2.2056e-11	6.74612e-10	-1.43133e-09	6.04947e-10	4.13174e-10	-7.94661e-10	-6.04852e-11	1.29082e-10	-2.29339e-10	3.88384e-10	1.89439e-10	-5.44935e-11	3.82179e-10	9.24477e-10	1.59764e-10	-9.673e-09	-3.92304e-11	-5.5584e-11	-5.73441e-10	-2.11916e-10	-2.47859e-10	1.02848e-09	7.01172e-10	3.82952e-10	-6.10945e-10	5.31697e-11	-1.16019e-09	1.03147e-16
2.42971e-10	8.30974e-10	-1.71735e-10	2.15695e-11	6.74674e-10	-1.43125e-09	6.25886e-10	4.13987e-10	-7.96534e-10	-6.11433e-11	1.29215e-10	-2.29395e-10	3.88419e-10	1.9235e-10	-2.06616e-11	3.82611e-10	9.24483e-10	1.67201e-10	-9.67207e-09	-3.90416e-11	-5.56082e-11	-5.05573e-10	-2.12857e-10	-2.46168e-10	1.02915e-09	7.01114e-10	3.82769e-10	-6.10115e-10	5.15663e-11	-1.16779e-09	1.03122e-16
2.42932e-10	8.2879e-10	-1.54421e-10	2.15317e-11	6.74832e-10	-1.4314e-09	6.30184e-10	4.12766e-10	-7.95478e-10	-3.25203e-10	1.28645e-10	-2.29385e-10	3.88528e-10	1.87881e-10	-2.60464e-11	3.7339e-10	9.24476e-10	1.66389e-10	-5.08258e-09	-3.91717e-11	1.70828e-10	-5.25086e-10	-2.12611e-10	-2.43981e-10	1.03013e-09	7.01123e-10	3.82748e-10	-6.3396e-10	5.15995e-11	-1.16144e-09	3.5555e-17
2.42759e-10	8.30318e-10	-1.57525e-10	2.22178e-11	6.72616e-10	-1.43143e-09	5.80471e-10	4.11858e-10	-7.88226e-10	-3.9337e-10	1.28947e-10	-1.96352e-10	3.88373e-10	1.8893e-10	-1.19732e-11	3.68458e-10	9.24478e-10	1.6061e-10	-4.55336e-09	-3.94521e-11	2.57726e-10	-5.61264e-10	-2.12697e-10	-2.47488e-10	1.02905e-09	7.01322e-10	3.82681e-10	-6.19245e-10	5.16924e-11	-1.15979e-09	3.04669e-17
2.42774e-10	8.30318e-10	-1.57816e-10	2.22114e-11	6.73017e-10	-1.43131e-09	5.82963e-10	4.12179e-10	-7.88888e-10	-3.44257e-10	1.28905e-10	-1.97377e-10	3.88374e-10	1.8904e-10	-1.359e-11	3.68894e-10	9.24478e-10	1.61185e-10	-4.55666e-09	-3.93803e-11	2.45254e-10	-5.60003e-10	-2.12697e-10	-2.47103e-10	1.02905e-09	7.0132e-10	3.82692e-10	-6.20124e-10	5.17161e-11	-1.16081e-09	3.04618e-17
2.42802e-10	8.30031e-10	-1.55179e-10	2.20951e-11	6.75105e-10	-1.43145e-09	6.34191e-10	4.12751e-10	-7.88217e-10	-4.12579e-10	1.29219e-10	-2.29459e-10	3.88456e-10	1.90338e-10	-1.83374e-11	3.67988e-10	9.24478e-10	1.61026e-10	-4.5401e-09	-3.93113e-11	2.36696e-10	-5.54298e-10	-2.12679e-10	-2.47097e-10	1.02902e-09	7.01297e-10	3.82682e-10	-6.20967e-10	5.17343e-11	-1.15987e-09	3.04285e-17
2.42366e-10	8.30427e-10	-1.44459e-10	2.21308e-11	6.73495e-10	-1.43141e-09	5.94281e-10	4.12833e-10	-7.89916e-10	-3.82737e-10	1.29023e-10	-2.05589e-10	3.8841e-10	1.89761e-10	-1.33434e-11	3.68203e-10	9.24442e-10	1.61268e-10	-4.53778e-09	-3.95187e-11	2.87701e-10	-5.60731e-10	-2.12686e-10	-2.47448e-10	1.02925e-09	7.01261e-10	3.82688e-10	-6.20835e-10	5.16144e-11	-1.16026e-09	3.03569e-17
2.41976e-10	8.30309e-10	-1.55104e-10	2.22143e-11	6.73097e-10	-1.43144e-09	5.83194e-10	4.1197e-10	-7.88743e-10	-3.6295e-10	1.29044e-10	-2.03645e-10	3.88386e-10	1.89219e-10	-1.67599e-11	3.70919e-10	9.24445e-10	1.60745e-10	-4.53578e-09	-3.94055e-11	3.00571e-10	-5.60571e-10	-2.12702e-10	-2.47432e-10	1.02911e-09	7.01325e-10	3.82686e-10	-6.22183e-10	5.17565e-11	-1.15978e-09	3.03195e-17
2.42551e-10	8.30228e-10	-1.54879e-10	2.21953e-11	6.73868e-10	-1.4314e-09	5.93413e-10	4.12165e-10	-7.88698e-10	-3.4711e-10	1.28983e-10	-2.11634e-10	3.88394e-10	1.89138e-10	-1.50044e-11	3.68879e-10	9.24468e-10	1.60988e-10	-4.53096e-09	-3.93952e-11	2.76534e-10	-5.58321e-10	-2.12692e-10	-2.4732e-10	1.0291e-09	7.01304e-10	3.82678e-10	-6.22291e-10	5.16676e-11	-1.16028e-09	3.02643e-17
2.42485e-10	8.30229e-10	-1.5488e-10	2.21671e-11	6.73784e-10	-1.43124e-09	5.92886e-10	4.12141e-10	-7.88697e-10	-3.47337e-10	1.28984e-10	-2.11548e-10	3.88394e-10	1.89118e-10	-1.50581e-11	3.69482e-10	9.24462e-10	1.60987e-10	-4.53097e-09	-3.95159e-11	2.76314e-10	-5.58295e-10	-2.12692e-10	-2.47318e-10	1.0291e-09	7.01304e-10	3.82678e-10	-6.22142e-10	5.16686e-11	-1.16028e-09	3.02634e-17
2.42495e-10	8.30248e-10	-1.54504e-10	2.21748e-11	6.73862e-10	-1.4314e-09	5.91295e-10	4.12121e-10	-7.88689e-10	-3.4871e-10	1.28988e-10	-2.07948e-10	3.88394e-10	1.89069e-10	-1.55084e-11	3.68923e-10	9.24459e-10	1.6104e-10	-4.5314e-09	-3.9427e-11	2.71018e-10	-5.57639e-10	-2.12692e-10	-2.47291e-10	1.0291e-09	7.01303e-10	3.8268e-10	-6.21757e-10	5.16937e-11	-1.16027e-09	3.02607e-17
2.42421e-10	8.30205e-10	-1.54129e-10	1.97953e-11	6.7392e-10	-1.43131e-09	5.90875e-10	4.1226e-10	-7.88603e-10	-3.53849e-10	1.29953e-10	-2.09082e-10	3.88398e-10	1.88136e-10	-1.67022e-11	3.69073e-10	9.24743e-10	1.61127e-10	-4.53148e-09	-3.94241e-11	2.80546e-10	-9.48407e-11	-2.16964e-10	-2.47396e-10	1.02835e-09	7.01303e-10	3.88161e-10	-6.18401e-10	5.23094e-11	-1.13452e-09	2.99098e-17
2.42204e-10	8.31175e-10	-1.54276e-10	1.66255e-11	6.53359e-10	-1.43115e-09	5.9001e-10	3.5795e-10	-7.88767e-10	-3.54625e-10	1.29501e-10	-2.07576e-10	3.76058e-10	1.88843e-10	-1.55081e-11	3.69225e-10	9.24448e-10	1.61207e-10	-4.53171e-09	-3.9411e-11	2.89974e-10	-2.03123e-10	-2.13418e-10	-2.46316e-10	8.4466e-10	7.01297e-10	3.83488e-10	-4.14115e-10	1.13408e-10	-4.7823e-10	2.82618e-17
2.42389e-10	9.17593e-10	-1.53885e-10	2.06116e-12	6.68928e-10	-1.43125e-09	5.90748e-10	1.50902e-10	-7.88679e-10	-3.54825e-10	1.29717e-10	-2.07151e-10	3.62329e-10	1.86501e-10	-1.45496e-11	3.68882e-10	9.2447e-10	1.61172e-10	-4.53221e-09	-3.94255e-11	2.89836e-10	-2.53338e-10	-1.68048e-10	-2.45329e-10	4.09696e-10	7.01289e-10	3.83695e-10	-4.31574e-10	1.68218e-10	-4.09894e-10	2.77512e-17
2.4237e-10	8.55431e-10	-1.53751e-10	1.2738e-12	6.67216e-10	-1.43129e-09	5.90699e-10	1.81403e-10	-7.88569e-10	-3.5474e-10	1.31921e-10	-2.08887e-10	3.61126e-10	1.88699e-10	-1.47688e-11	3.69006e-10	9.24506e-10	1.61229e-10	-4.532e-09	-3.96687e-11	2.92e-10	-2.42315e-10	-1.87657e-10	-2.46512e-10	3.8906e-10	7.01292e-10	3.84455e-10	-4.28719e-10	8.16768e-11	-2.12729e-10	2.74888e-17
2.42381e-10	8.5912e-10	-1.53949e-10	-5.05684e-12	6.70789e-10	-1.43127e-09	5.9051e-10	1.05239e-10	-7.88553e-10	-3.54382e-10	1.30269e-10	-2.08479e-10	3.49851e-10	1.8746e-10	-1.5337e-11	3.68994e-10	9.24559e-10	1.61165e-10	-4.53191e-09	-3.94236e-11	3.04132e-10	-2.31402e-10	-1.77617e-10	-2.46234e-10	2.48005e-10	7.01293e-10	3.8395e-10	-4.34484e-10	1.4326e-10	-2.26741e-10	2.74008e-17
2.42389e-10	8.45765e-10	-1.51072e-10	1.00112e-11	6.69499e-10	-1.43125e-09	5.90969e-10	1.96593e-10	-7.83249e-10	-4.91087e-11	1.2987e-10	-2.08122e-10	3.73401e-10	1.87849e-10	-1.51597e-11	3.67979e-10	9.24547e-10	2.43377e-10	-4.4158e-09	-6.94001e-11	2.92882e-10	-2.39318e-10	-1.88153e-10	-2.46523e-10	3.38858e-10	7.01297e-10	3.84239e-10	-4.51281e-10	1.37689e-10	-3.13185e-10	2.64003e-17
2.38311e-10	8.46935e-10	-1.57759e-10	6.95532e-12	6.69498e-10	-7.15029e-10	5.9079e-10	1.4101e-10	-7.83429e-10	-1.70296e-10	1.29984e-10	-2.08194e-10	3.67416e-10	1.87929e-10	-1.51422e-11	3.53774e-10	9.24546e-10	2.19314e-10	-4.44346e-09	-6.04961e-11	2.93588e-10	-1.415e-10	-1.86683e-10	-2.46154e-10	3.12414e-10	7.01298e-10	3.84332e-10	-4.41195e-10	1.42769e-10	-2.31138e-10	2.49842e-17
2.27786e-10	8.52889e-10	-1.74297e-10	3.20274e-12	6.69237e-10	-5.6859e-10	5.90617e-10	1.26866e-10	-7.82997e-10	-2.91402e-10	1.30549e-10	-2.08644e-10	3.59091e-10	1.87961e-10	-1.51772e-11	3.12669e-10	9.24544e-10	2.84331e-10	-4.42298e-09	-5.15982e-11	3.03821e-10	-4.69337e-11	-1.85254e-10	-2.4494e-10	2.96468e-10	7.013e-10	3.84248e-10	-4.30341e-10	1.28789e-10	-1.54311e-10	2.46094e-17
2.32288e-10	8.54251e-10	-1.55956e-10	4.64826e-12	6.62719e-10	-3.40081e-10	5.9139e-10	1.32901e-10	-7.85941e-10	-1.67132e-10	1.29914e-10	-2.08068e-10	3.67603e-10	1.8778e-10	-1.53176e-11	3.54822e-10	9.24529e-10	2.10071e-10	-4.43153e-09	-4.78575e-11	2.9896e-10	-1.15332e-10	-1.8915e-10	-2.46379e-10	2.84945e-10	7.0128e-10	4.21478e-10	-4.34748e-10	1.22693e-10	-2.51005e-10	2.44891e-17
2.28322e-10	8.53644e-10	-1.69914e-10	3.27723e-12	6.67025e-10	-3.92693e-10	5.90657e-10	1.32358e-10	-7.84413e-10	-2.01666e-10	1.30362e-10	-2.08447e-10	3.61736e-10	1.87959e-10	-1.52526e-11	3.22342e-10	9.24546e-10	1.96497e-10	-4.42939e-09	-4.88259e-11	2.99228e-10	-5.36348e-11	-1.86399e-10	-2.4408e-10	2.87543e-10	7.01272e-10	3.88924e-10	-4.30805e-10	1.32716e-10	-1.7022e-10	2.44219e-17
2.3191e-10	8.49832e-10	-1.68817e-10	3.43303e-12	6.66946e-10	-3.89305e-10	5.90658e-10	1.29852e-10	-7.8464e-10	-2.05437e-10	1.30387e-10	-2.08394e-10	3.61603e-10	1.87895e-10	-1.52058e-11	3.26199e-10	9.24517e-10	2.10348e-10	-4.42688e-09	-5.19565e-11	2.98265e-10	-6.23956e-11	-1.85629e-10	-2.45012e-10	2.90049e-10	7.01284e-10	3.89279e-10	-4.30742e-10	1.28924e-10	-1.6705e-10	2.44014e-17
2.31594e-10	8.51118e-10	-1.66354e-10	4.05877e-12	6.66469e-10	-3.8942e-10	5.90678e-10	1.30885e-10	-7.8469e-10	-1.98501e-10	1.30367e-10	-2.08345e-10	3.61678e-10	1.87909e-10	-1.51938e-11	3.25995e-10	9.24519e-10	2.14652e-10	-4.42752e-09	-5.1309e-11	2.98716e-10	-6.74248e-11	-1.86543e-10	-1.9836e-10	2.89981e-10	7.01284e-10	3.8672e-10	-4.31949e-10	1.25551e-10	-1.72211e-10	2.43875e-17
2.30932e-10	8.53193e-10	-1.67169e-10	3.0336e-12	6.68374e-10	-3.73775e-10	5.07329e-10	1.51852e-10	-7.84736e-10	-1.60044e-10	1.30053e-10	-2.17714e-10	3.61261e-10	1.87921e-10	-1.51492e-11	3.26405e-10	9.25299e-10	2.07676e-10	-4.42772e-09	-5.00833e-11	2.98232e-10	-8.03157e-11	2.41344e-11	-2.07868e-10	2.91089e-10	7.01315e-10	3.72689e-10	-4.31611e-10	1.26506e-10	-1.90844e-10	2.42543e-17
2.32765e-10	8.52041e-10	-1.65932e-10	3.77363e-12	6.66808e-10	-3.78749e-10	5.73828e-10	1.30982e-10	-7.84975e-10	-1.93333e-10	1.30368e-10	-2.0853e-10	3.60101e-10	1.87956e-10	-1.50789e-11	3.26189e-10	9.24565e-10	2.05909e-10	-4.09359e-09	-5.03831e-11	2.98131e-10	-6.89395e-11	-1.56462e-10	-2.2896e-10	2.09472e-10	7.01214e-10	2.79983e-10	-4.31761e-10	1.28416e-10	-1.92051e-10	2.14094e-17
2.31551e-10	8.52326e-10	-1.6534e-10	3.6581e-12	6.66044e-10	-3.70968e-10	5.84874e-10	1.24013e-10	-7.84801e-10	-1.9279e-10	1.30256e-10	-2.06726e-10	3.61742e-10	1.87911e-10	-1.49693e-11	3.25447e-10	7.82567e-10	2.04058e-10	-4.07324e-09	-4.95166e-11	2.98384e-10	-6.93531e-11	-1.47731e-10	-1.90163e-10	2.33373e-10	7.01253e-10	3.89526e-10	-4.31617e-10	1.27653e-10	-1.98773e-10	2.10709e-17
2.32311e-10	8.52337e-10	-1.6527e-10	3.79714e-12	6.66563e-10	-3.77712e-10	5.78673e-10	1.21686e-10	-7.85014e-10	-1.87647e-10	1.30325e-10	-2.01076e-10	3.51348e-10	1.87997e-10	9.53081e-11	3.2546e-10	7.07467e-10	2.10315e-10	-4.05619e-09	1.35884e-11	2.98751e-10	-6.62516e-11	-1.19639e-10	-2.2996e-10	1.18243e-10	7.01237e-10	1.82339e-10	-4.31609e-10	1.27684e-10	-2.5743e-10	2.06933e-17
2.31141e-10	1.93012e-10	-1.65738e-10	3.63462e-12	6.66791e-10	-3.72434e-10	5.79496e-10	1.28733e-10	-7.84843e-10	-2.19127e-10	1.30194e-10	-1.85619e-10	3.61399e-10	1.87914e-10	-1.7796e-12	3.25435e-10	8.99513e-10	2.02121e-10	-3.97527e-09	-4.85881e-11	2.98289e-10	-6.90347e-11	-1.63142e-10	-2.16194e-10	1.60377e-10	7.01225e-10	2.99895e-10	-4.31528e-10	1.28763e-10	-2.16855e-10	1.97205e-17
1.35104e-10	3.79408e-10	-1.65611e-10	3.66404e-12	6.6704e-10	-3.77925e-10	5.73647e-10	1.21941e-10	-7.85102e-10	-3.29202e-10	1.26864e-10	-1.81572e-10	3.60868e-10	1.87752e-10	2.7243e-11	3.25367e-10	7.678e-10	2.06537e-10	-3.89188e-09	-2.93689e-11	2.98648e-10	-6.79299e-11	-1.43403e-10	-2.22859e-10	1.10318e-10	7.01239e-10	3.31388e-10	-4.31634e-10	1.28568e-10	-2.40887e-10	1.89856e-17
1.95595e-10	2.47021e-10	-1.65538e-10	3.71314e-12	6.66853e-10	-3.76953e-10	5.7612e-10	1.23603e-10	-7.85228e-10	-2.73012e-10	1.28569e-10	-1.71596e-10	3.5909e-10	1.87862e-10	3.45053e-11	3.25329e-10	7.85499e-10	2.05484e-10	-3.89075e-09	-3.63846e-11	2.98691e-10	-6.70046e-11	-1.30784e-10	-2.18051e-10	3.14144e-11	7.01239e-10	2.83248e-10	-4.31637e-10	1.2857e-10	-2.4489e-10	1.88617e-17
1.81707e-10	3.82812e-10	-1.65798e-10	-1.45118e-12	2.09054e-10	-3.77001e-10	2.48647e-12	1.22191e-10	-7.85931e-10	-2.6562e-10	1.28987e-10	-1.92844e-10	3.59498e-10	1.97014e-10	4.65286e-11	3.24868e-10	7.99817e-10	2.0513e-10	-3.88387e-09	-3.05964e-11	-6.3443e-11	-6.68726e-11	-1.40608e-10	-2.20379e-10	1.13402e-10	7.01234e-10	3.3081e-10	-4.31532e-10	1.28516e-10	-2.41161e-10	1.81445e-17
1.83032e-10	2.62043e-10	-1.65521e-10	-3.44455e-12	2.55797e-10	-3.77112e-10	2.13783e-10	1.22347e-10	-7.85582e-10	-2.47284e-10	1.2936e-10	-1.94506e-10	3.60462e-10	1.98421e-10	4.72677e-11	3.24959e-10	7.95531e-10	2.04448e-10	-3.88024e-09	-2.99555e-11	2.4096e-11	-6.65446e-11	-1.43737e-10	-2.19941e-10	1.12747e-10	7.01236e-10	3.13621e-10	-4.31581e-10	1.28576e-10	-2.41308e-10	1.80776e-17
1.86516e-10	2.53719e-10	-1.65891e-10	-1.45928e-12	2.28649e-10	-3.7703e-10	9.04864e-11	1.2614e-10	-7.85823e-10	-2.47875e-10	1.29207e-10	-1.87577e-10	3.60398e-10	2.00549e-10	4.72599e-11	3.24844e-10	7.94082e-10	2.04954e-10	-3.88332e-09	-2.99187e-11	-9.40391e-12	-6.65334e-11	-1.39675e-10	-2.18869e-10	8.34975e-11	7.01236e-10	3.08561e-10	-4.31546e-10	1.28564e-10	-2.42136e-10	1.80348e-17
1.8775e-10	2.51846e-10	-1.65757e-10	1.99091e-12	2.5113e-10	-3.77191e-10	7.75605e-11	1.23329e-10	-7.8551e-10	-2.50002e-10	1.28988e-10	-1.86599e-10	3.56559e-10	1.95386e-10	4.00744e-11	3.24939e-10	7.39824e-10	2.05066e-10	-3.88266e-09	-3.2074e-11	5.82055e-11	-6.69239e-11	-1.40678e-10	-2.19662e-10	1.00323e-10	7.01235e-10	3.08811e-10	-4.31595e-10	1.28588e-10	-2.43693e-10	1.79569e-17
1.64835e-10	2.18532e-10	-1.65741e-10	3.21513e-12	2.65453e-10	-3.77372e-10	1.12927e-10	1.26905e-10	-6.96807e-10	-2.55546e-10	1.28929e-10	-1.87839e-10	3.58713e-10	1.86395e-10	4.23769e-11	3.25078e-10	7.20491e-10	2.0501e-10	-3.885e-09	-2.52316e-11	7.44091e-11	9.24408e-11	-1.39319e-10	-2.19634e-10	9.01081e-11	7.01251e-10	3.27979e-10	-4.31058e-10	1.28582e-10	-2.44665e-10	1.78242e-17
1.88944e-10	2.36444e-10	-1.63361e-10	2.01426e-12	2.66148e-10	-3.7702e-10	1.18745e-10	1.1392e-10	-7.85675e-10	-2.53593e-10	1.29132e-10	-1.89809e-10	2.87735e-10	1.98819e-10	5.47291e-12	3.24888e-10	7.77513e-10	2.05209e-10	-6.54771e-10	-3.24793e-11	4.58982e-11	-6.82584e-11	-1.39601e-10	-2.19575e-10	9.71829e-11	7.01235e-10	3.24713e-10	-4.31987e-10	1.28458e-10	-2.43272e-10	3.34035e-18
1.82229e-10	2.32941e-10	-1.64563e-10	1.85066e-12	2.45646e-10	-3.77092e-10	1.31073e-10	1.18026e-10	-1.09531e-10	-2.55312e-10	1.28976e-10	-1.91845e-10	3.2233e-10	1.93436e-10	-3.08239e-11	3.24986e-10	7.54034e-10	2.05139e-10	-6.8292e-10	-3.22009e-11	5.52938e-11	-6.82228e-11	-1.39029e-10	-2.19826e-10	1.0249e-10	7.01204e-10	3.21253e-10	-4.31315e-10	1.28296e-10	-2.43303e-10	2.74722e-18
1.8348e-10	2.31734e-10	-1.64762e-10	1.44487e-12	2.60708e-10	-3.77113e-10	1.4229e-10	1.23399e-10	-2.7188e-10	-2.52313e-10	1.29841e-10	-1.93618e-10	3.0804e-10	1.94179e-10	2.11244e-11	3.24914e-10	7.46691e-10	2.05626e-10	-2.52659e-10	-3.13942e-11	6.033e-11	-8.07086e-11	-1.38724e-10	-2.20068e-10	9.51536e-11	7.01205e-10	3.17257e-10	-4.0008e-10	1.75921e-10	-2.43051e-10	2.38467e-18
1.83042e-10	2.32993e-10	-1.64488e-10	1.936e-12	2.59316e-10	-3.77108e-10	1.34318e-10	1.18929e-10	-1.12571e-10	-2.54838e-10	1.29406e-10	-1.91252e-10	2.85085e-10	1.95444e-10	-3.04559e-11	3.25979e-10	7.54124e-10	2.05088e-10	-1.99858e-10	-3.21303e-11	6.10204e-11	-7.21745e-11	-1.38696e-10	-2.1993e-10	1.06115e-10	7.01217e-10	3.18359e-10	-4.24613e-10	1.29336e-10	-2.43511e-10	2.30301e-18
1.83911e-10	2.33057e-10	-1.64278e-10	1.52098e-12	2.60152e-10	-3.77081e-10	1.31812e-10	1.21082e-10	-1.45478e-10	-2.53678e-10	1.29298e-10	-1.91348e-10	3.0267e-10	1.95015e-10	-1.9787e-11	3.25436e-10	7.46597e-10	2.05358e-10	-1.56068e-10	-3.18379e-11	5.75987e-11	-7.35979e-11	-1.38885e-10	-2.20253e-10	1.01753e-10	7.01218e-10	3.21567e-10	-4.15993e-10	1.39098e-10	-2.46767e-10	2.29206e-18
1.83737e-10	2.33258e-10	-1.64264e-10	1.70187e-12	2.5377e-10	-3.77083e-10	1.38006e-10	1.20109e-10	-1.20069e-10	-2.54859e-10	1.29423e-10	-1.92565e-10	3.07198e-10	1.95765e-10	-1.80654e-11	3.24988e-10	7.53484e-10	2.05357e-10	-7.78288e-11	-3.17122e-11	5.84436e-11	-7.28674e-11	-1.39187e-10	-2.19966e-10	1.04571e-10	7.01217e-10	3.20982e-10	-3.71549e-10	1.35558e-10	-2.43407e-10	2.24185e-18
1.83706e-10	2.33017e-10	-1.64459e-10	1.75897e-12	2.54302e-10	-3.77096e-10	1.35592e-10	1.19819e-10	-1.22467e-10	-2.54352e-10	1.29433e-10	-1.91972e-10	5.00787e-11	1.95068e-10	-2.34904e-11	3.36592e-10	7.507e-10	1.62271e-10	-1.14604e-10	-3.197e-11	5.92844e-11	-7.26696e-11	-1.38867e-10	-2.19962e-10	1.01914e-10	7.01497e-10	3.21175e-10	-3.81675e-10	1.37288e-10	-2.43927e-10	2.15258e-18
1.83648e-10	2.32275e-10	-1.64443e-10	1.80858e-12	2.57286e-10	-3.77095e-10	1.3612e-10	1.21153e-10	-1.58258e-10	-2.53752e-10	1.29412e-10	-1.92093e-10	5.30186e-11	1.94227e-10	-2.66561e-11	3.28571e-10	7.52039e-10	1.2565e-10	-1.21694e-10	-3.17724e-11	5.93691e-11	-7.35158e-11	-1.39254e-10	-2.19964e-10	1.01557e-10	7.01232e-10	3.20599e-10	-3.77299e-10	1.38942e-10	-2.44739e-10	2.14887e-18
1.83693e-10	2.32922e-10	-1.64405e-10	1.82612e-12	2.56531e-10	-3.77089e-10	1.3578e-10	1.20014e-10	-1.34449e-10	-2.54609e-10	1.29383e-10	-1.9226e-10	7.58175e-11	1.94916e-10	-2.26558e-11	3.26759e-10	7.51791e-10	6.2878e-11	-8.63348e-11	-3.17628e-11	5.94525e-11	-7.28221e-11	-1.39068e-10	-2.19965e-10	1.03547e-10	7.01266e-10	3.21641e-10	-3.76997e-10	1.36513e-10	-2.43795e-10	2.12382e-18
1.83641e-10	2.32388e-10	-1.68335e-10	2.71927e-12	2.55423e-10	-3.77794e-10	1.36848e-10	1.19867e-10	-1.31146e-10	-2.54477e-10	1.29392e-10	-1.92002e-10	7.72424e-11	1.95123e-10	-2.46925e-11	3.28389e-10	7.5138e-10	9.5614e-11	-9.15173e-11	-3.18594e-11	5.9564e-11	-7.2624e-11	-3.4542e-11	-2.19966e-10	1.02864e-10	7.01253e-10	3.21318e-10	-3.77371e-10	1.38635e-10	-2.43888e-10	2.11339e-18
1.83705e-10	2.32951e-10	-1.64621e-10	1.99978e-12	2.56292e-10	-3.77101e-10	1.36011e-10	1.19925e-10	-1.31816e-10	-2.54399e-10	1.29394e-10	-1.92077e-10	6.9478e-11	1.9505e-10	-2.30989e-11	3.27899e-10	7.5146e-10	5.70852e-11	-8.18423e-11	-3.18578e-11	5.95003e-11	-7.2785e-11	-5.74054e-11	-2.19964e-10	1.02568e-10	7.0131e-10	3.21516e-10	-3.77732e-10	1.3786e-10	-2.4392e-10	2.10564e-18
1.69546e-10	2.18396e-10	-1.59068e-10	1.80221e-12	2.56059e-10	-3.77216e-10	1.35812e-10	1.19998e-10	-1.296e-10	-2.54417e-10	1.29385e-10	-1.92096e-10	7.33438e-11	1.95122e-10	-2.20431e-11	3.31017e-10	7.51662e-10	4.681e-11	-9.83267e-11	-3.1863e-11	5.94612e-11	-7.28864e-11	-5.88943e-11	-2.20006e-10	1.0257e-10	7.01288e-10	3.21367e-10	-3.73666e-10	1.36895e-10	-1.20644e-10	2.04824e-18
1.67352e-10	2.17329e-10	-1.63856e-10	2.17509e-12	2.56118e-10	-3.77162e-10	1.36023e-10	1.19918e-10	-1.32889e-10	-2.54251e-10	1.29382e-10	-1.9201e-10	7.50258e-11	1.9506e-10	-2.18142e-11	3.28682e-10	7.51507e-10	5.67791e-11	-9.63864e-11	-3.18814e-11	5.96265e-11	-7.28874e-11	-5.41672e-11	-2.19964e-10	1.0247e-10	7.01281e-10	3.21388e-10	-3.69382e-10	1.37157e-10	-1.18614e-10	2.04431e-18
1.71621e-10	2.23407e-10	-1.60148e-10	2.85036e-12	2.56095e-10	-3.77232e-10	1.3602e-10	1.19961e-10	-1.31249e-10	-2.54263e-10	1.29385e-10	-1.92104e-10	7.39741e-11	1.95458e-10	-2.21734e-11	3.28585e-10	7.51586e-10	5.91025e-11	-8.07716e-11	-3.18518e-11	5.95914e-11	-7.28513e-11	-6.05171e-11	-2.05936e-10	1.02583e-10	7.01272e-10	3.21395e-10	-3.68739e-10	1.37203e-10	-1.27677e-10	2.04099e-18
1.60223e-10	2.22776e-10	-1.63097e-10	4.71203e-12	2.56067e-10	-3.77221e-10	1.35715e-10	1.19937e-10	-1.28927e-10	-2.54437e-10	1.29387e-10	-1.92082e-10	7.54583e-11	1.95223e-10	-2.21451e-11	3.29555e-10	7.51575e-10	6.26546e-11	-9.26907e-11	-3.18784e-11	5.95581e-11	-7.28743e-11	-4.68888e-11	-1.96835e-10	1.0254e-10	7.01292e-10	3.21286e-10	-3.67982e-10	1.36662e-10	-1.31564e-10	2.03564e-18
1.6395e-10	2.19276e-10	-1.63769e-10	3.02566e-12	2.56861e-10	-3.77207e-10	1.35681e-10	1.19975e-10	-1.3355e-10	-2.01112e-10	1.29383e-10	-1.9213e-10	2.22547e-11	1.91886e-10	-2.30278e-11	2.79082e-10	8.44198e-11	5.88262e-11	-8.73977e-11	-2.9173e-11	6.36006e-11	-5.38705e-11	-6.02652e-11	-2.13603e-10	1.02435e-10	6.64489e-10	3.22368e-10	-3.71615e-10	1.36801e-10	-1.37256e-10	1.37742e-18
1.63944e-10	2.19473e-10	-1.61115e-10	3.05551e-12	2.5672e-10	-3.77199e-10	1.35701e-10	1.19972e-10	-1.33133e-10	-2.06656e-10	1.29386e-10	-1.92122e-10	2.27384e-11	1.9172e-10	-2.28693e-11	2.83165e-10	1.38138e-11	5.89521e-11	-8.48052e-11	-3.01078e-11	6.20982e-11	-6.34658e-11	-5.89431e-11	-2.1196e-10	1.02566e-10	6.66409e-10	3.22106e-10	-3.70713e-10	1.36844e-10	-1.32474e-10	1.37419e-18
1.64676e-10	2.19419e-10	-3.63917e-11	3.07581e-12	2.57142e-10	-3.77202e-10	1.3568e-10	1.19948e-10	-1.33375e-10	-2.08022e-10	1.29391e-10	-1.9213e-10	2.97772e-11	1.92925e-10	-2.28819e-11	2.86776e-10	4.00693e-11	5.86421e-11	-8.76496e-11	-3.01337e-11	6.27259e-11	-6.31137e-11	-5.99076e-11	-2.11416e-10	1.02665e-10	6.69779e-10	3.22173e-10	-3.68714e-10	1.36807e-10	-1.3316e-10	1.35856e-18
1.64424e-10	2.1954e-10	-5.21087e-11	3.09864e-12	2.57087e-10	-3.77205e-10	1.35687e-10	1.19966e-10	-1.33152e-10	-2.09454e-10	1.29392e-10	-1.92126e-10	3.38661e-11	1.92353e-10	-2.28556e-11	2.8221e-10	5.04849e-12	5.87357e-11	-8.56609e-11	-3.04922e-11	6.24955e-11	-6.05072e-11	-5.80367e-11	-2.11377e-10	1.02663e-10	6.67077e-10	3.22222e-10	-3.69618e-10	1.36774e-10	-1.32655e-10	1.35234e-18
1.64419e-10	2.19716e-10	-2.94165e-11	3.14149e-12	2.56766e-10	-3.77219e-10	1.35702e-10	1.19969e-10	-1.32954e-10	-2.25947e-11	1.29399e-10	-1.92123e-10	2.62803e-11	1.92324e-10	-2.28596e-11	2.82568e-10	3.55771e-11	5.84096e-11	-8.619e-11	-3.01624e-11	6.29237e-11	-5.93396e-11	-5.73845e-11	-2.09564e-10	1.03231e-10	6.68269e-10	3.188e-10	-3.70046e-10	1.36813e-10	-1.33476e-10	1.30715e-18
1.64393e-10	2.19646e-10	-1.55474e-11	3.1418e-12	2.5677e-10	-3.77215e-10	1.357e-10	1.19964e-10	-1.3329e-10	-3.43952e-11	1.294e-10	-1.92121e-10	2.54372e-11	1.92435e-10	-2.28699e-11	2.80998e-10	3.64919e-11	5.84788e-11	-8.61233e-11	-2.99787e-11	6.29286e-11	-5.95904e-11	-5.80328e-11	-2.0895e-10	1.02628e-10	6.67031e-10	3.22035e-10	-3.69165e-10	1.36796e-10	-1.33601e-10	1.30594e-18
1.64447e-10	2.19625e-10	-1.61306e-11	3.15833e-12	2.56796e-10	-3.77215e-10	1.35695e-10	1.19964e-10	-1.33007e-10	-2.90185e-11	1.29404e-10	-1.92123e-10	2.5372e-11	1.92354e-10	-2.28528e-11	2.80741e-10	3.58424e-11	5.86084e-11	-8.61988e-11	-3.01023e-11	6.21595e-11	-6.04908e-11	-5.78247e-11	-2.09038e-10	1.02969e-10	6.66952e-10	3.19213e-10	-3.6982e-10	1.36797e-10	-1.33298e-10	1.30395e-18
1.6437e-10	2.19575e-10	-2.11906e-11	3.16577e-12	2.56807e-10	-3.77257e-10	1.35699e-10	1.1998e-10	-1.33131e-10	-2.90574e-11	1.29411e-10	-1.92123e-10	2.54584e-11	1.92305e-10	-2.28595e-11	2.80871e-10	3.12688e-11	5.8506e-11	-8.64318e-11	-3.00412e-11	6.23678e-11	-6.0399e-11	-5.84934e-11	-2.09049e-10	1.03006e-10	6.66957e-10	3.19155e-10	-3.69805e-10	1.36833e-10	-1.32878e-10	1.30391e-18
1.64344e-10	2.19631e-10	-2.45904e-11	3.17597e-12	2.56865e-10	-3.77214e-10	1.35674e-10	1.19973e-10	-1.33119e-10	-3.70451e-11	1.28191e-10	-1.92123e-10	2.62916e-11	1.9221e-10	-2.28535e-11	2.80225e-10	2.87705e-11	6.72446e-11	-8.70308e-11	-9.34188e-12	6.29689e-11	-6.11406e-11	-5.86093e-11	-1.9974e-10	1.08965e-10	6.67181e-10	2.86549e-10	-3.69896e-10	1.36799e-10	-1.34388e-10	1.28281e-18
9.76707e-11	1.74054e-10	-2.74291e-11	3.15803e-12	2.56838e-10	-3.77186e-10	1.35694e-10	1.19972e-10	-1.33083e-10	-2.36535e-11	1.2807e-10	-1.92092e-10	1.3676e-11	1.92326e-10	-2.28554e-11	2.8047e-10	3.26554e-11	5.99194e-11	-8.66359e-11	-2.65368e-11	6.27599e-11	-6.10762e-11	-5.83813e-11	-2.04595e-10	1.10003e-10	6.67154e-10	2.89114e-10	-3.69526e-10	1.38635e-10	-1.32824e-10	1.24957e-18
1.12169e-10	1.8101e-10	-2.46515e-11	3.16159e-12	2.56831e-10	-3.77214e-10	1.35722e-10	1.19973e-10	-1.33109e-10	-2.77744e-11	1.28082e-10	-1.92148e-10	-1.00361e-11	1.79843e-10	-2.28835e-11	2.80505e-10	3.21385e-11	6.17957e-11	-8.62418e-11	-2.45435e-11	6.27639e-11	-6.10374e-11	-5.84319e-11	-2.05977e-10	1.07444e-10	6.67112e-10	1.80084e-10	-3.69374e-10	1.37807e-10	-1.33111e-10	1.19905e-18
1.12169e-10	1.8101e-10	-2.46515e-11	3.16159e-12	2.56831e-10	-3.77214e-10	1.35722e-10	1.19973e-10	-1.33109e-10	-2.77744e-11	1.28082e-10	-1.92148e-10	-1.00361e-11	1.79843e-10	-2.28835e-11	2.80505e-10	3.21385e-11	6.17957e-11	-8.62418e-11	-2.45435e-11	6.27639e-11	-6.10374e-11	-5.84319e-11	-2.05977e-10	1.07444e-10	6.67112e-10	1.80084e-10	-3.69374e-10	1.37807e-10	-1.33111e-10	1.19905e-18
1.02106e-10	1.8037e-10	-2.25069e-11	3.16256e-12	2.56844e-10	-3.77186e-10	1.3574e-10	1.19979e-10	-1.331e-10	-2.63961e-11	1.2809e-10	-1.92167e-10	1.55342e-11	1.84614e-10	-2.28783e-11	2.80636e-10	3.21554e-11	6.05844e-11	-8.64538e-11	-2.42793e-11	6.28324e-11	-6.10977e-11	-5.8398e-11	-2.04734e-10	1.09091e-10	6.67292e-10	1.7542e-10	-3.69519e-10	1.38388e-10	-1.34012e-10	1.19727e-18
1.10317e-10	1.84288e-10	-2.46489e-11	2.3372e-12	2.56833e-10	-3.77184e-10	1.35644e-10	1.19978e-10	-1.60429e-10	-3.25872e-11	1.28313e-10	-1.92182e-10	-1.25065e-11	1.77417e-10	-2.28876e-11	2.80569e-10	3.19817e-11	6.34102e-11	-8.63476e-11	-2.27448e-11	6.28288e-11	-6.10313e-11	-5.84841e-11	-2.05502e-10	9.5804e-11	6.67124e-10	1.09968e-10	-3.69559e-10	1.37489e-10	-1.33221e-10	1.18474e-18
1.09003e-10	1.83817e-10	-2.09959e-11	3.16173e-12	2.56887e-10	-3.77184e-10	1.35464e-10	1.20419e-10	-1.33121e-10	-3.44397e-11	1.28566e-10	-1.92083e-10	1.66845e-13	1.83634e-10	-2.29042e-11	2.80578e-10	3.21646e-11	6.4712e-11	-8.68307e-11	-2.10547e-11	6.0906e-11	-4.14999e-11	-5.85045e-11	-2.04497e-10	1.03277e-10	6.67121e-10	1.69977e-10	-7.64304e-11	1.37563e-10	-1.33835e-10	1.0637e-18
1.07099e-10	1.85201e-10	-2.14274e-11	3.06522e-12	2.57288e-10	-3.76398e-10	1.35304e-10	1.20006e-10	-1.33113e-10	-3.39782e-11	1.16068e-10	-1.92167e-10	2.45252e-12	1.79735e-10	-2.5023e-11	2.76502e-10	5.37599e-11	6.47731e-11	-8.66165e-11	-2.16115e-11	9.77529e-11	-5.94332e-11	-5.84969e-11	-2.04456e-10	1.01564e-10	4.33821e-10	1.7677e-10	-3.42998e-10	1.37811e-10	-1.33345e-10	9.23035e-19
1.08207e-10	1.853e-10	-2.17098e-11	8.8573e-13	2.56996e-10	-3.76729e-10	1.36236e-10	1.2015e-10	-1.33179e-10	-3.25733e-11	1.12639e-10	-1.92152e-10	3.29728e-12	1.81248e-10	-2.73943e-11	2.67676e-10	8.43804e-11	6.56076e-11	-8.69014e-11	-2.09779e-11	9.66736e-11	-3.75198e-11	-5.8177e-11	-2.04448e-10	1.04726e-10	3.95786e-10	1.85354e-10	-1.98479e-10	1.37626e-10	-1.31594e-10	8.14131e-19
1.06495e-10	1.84182e-10	-2.2093e-11	3.72907e-13	2.57173e-10	-3.76888e-10	1.34758e-10	1.20172e-10	-1.33199e-10	-3.26522e-11	1.23446e-10	-1.92143e-10	1.23409e-12	1.81242e-10	-3.14325e-11	2.76628e-10	8.35613e-11	6.5466e-11	-8.65712e-11	-2.09514e-11	7.08126e-11	-3.5316e-11	-5.84035e-11	-2.04544e-10	1.05403e-10	3.75248e-10	1.95175e-10	-1.05701e-10	1.37603e-10	-1.32068e-10	7.7614e-19
1.06358e-10	1.84453e-10	-2.1764e-11	2.41795e-12	2.57093e-10	-3.76961e-10	5.06239e-11	1.20651e-10	-1.33462e-10	-3.21799e-11	1.22238e-10	-2.04613e-10	2.71581e-12	1.21556e-10	-2.52984e-11	2.80146e-10	4.72682e-11	6.592e-11	-8.67698e-11	-2.10485e-11	1.05133e-10	-4.24116e-11	-5.84058e-11	-2.04498e-10	1.02831e-10	3.88278e-10	1.54679e-10	-1.31986e-10	1.37612e-10	-1.12599e-10	7.4762e-19
1.06765e-10	1.83836e-10	-2.20098e-11	2.49462e-12	2.57379e-10	-2.85754e-10	1.32715e-10	1.20296e-10	-1.33023e-10	-3.23295e-11	1.25752e-10	-1.93736e-10	-1.02704e-12	1.20819e-10	-2.42183e-11	2.67391e-10	3.60167e-11	6.49695e-11	-8.59305e-11	-2.12673e-11	8.13212e-11	-4.14371e-11	-5.47583e-11	-2.04505e-10	-3.82126e-12	3.96788e-10	1.43198e-10	-1.16977e-10	1.37633e-10	-1.22286e-10	6.76485e-19
1.1143e-10	1.84718e-10	-1.6827e-11	2.58662e-12	2.57083e-10	-3.76952e-10	4.40685e-11	-1.84675e-10	-1.33342e-10	-3.24848e-11	1.21239e-10	-5.26793e-11	1.05155e-12	1.25366e-10	-3.05502e-11	1.2606e-10	4.76044e-11	8.96209e-11	-8.74632e-11	-2.10466e-11	8.01379e-11	-4.12597e-11	-3.89908e-11	-1.6771e-10	1.04437e-10	3.54517e-10	1.66547e-10	-1.13568e-10	1.37678e-10	-1.03916e-10	6.23051e-19
1.06513e-10	1.84108e-10	-2.18667e-11	2.25122e-12	2.57312e-10	-3.04478e-10	1.00659e-10	1.20279e-10	-1.33369e-10	-3.24339e-11	1.23624e-10	-1.44363e-10	1.1901e-13	1.08183e-10	-2.60507e-11	4.57068e-11	4.8505e-11	6.50983e-11	-8.5829e-11	-2.11021e-11	8.09972e-11	-4.01678e-11	-5.59736e-11	-2.04412e-10	7.28889e-11	3.99023e-10	1.45147e-10	-1.20513e-10	1.37639e-10	-1.23767e-10	6.00554e-19
1.06726e-10	1.72578e-10	-2.15725e-11	2.25888e-12	2.57245e-10	-3.22948e-10	8.7744e-11	7.15017e-12	-1.33325e-10	-3.22779e-11	1.23718e-10	-1.35e-10	4.1369e-13	1.30269e-10	-2.60109e-11	8.45363e-11	4.86388e-11	6.51066e-11	-8.57663e-11	-2.11044e-11	8.02403e-11	-4.28576e-11	-5.39399e-11	-2.01327e-10	7.44051e-11	3.71244e-10	1.50625e-10	-1.14916e-10	1.37644e-10	-1.11732e-10	5.73811e-19
1.00301e-10	1.53949e-10	-2.21781e-11	2.40588e-12	2.57245e-10	-3.16997e-10	8.78413e-11	1.08479e-10	-1.33187e-10	-3.23948e-11	1.24562e-10	-1.26761e-10	5.20563e-13	1.27948e-10	-2.63767e-11	9.93662e-11	4.94887e-11	6.43852e-11	-8.54036e-11	-1.25778e-11	8.08015e-11	-4.05795e-11	-5.43482e-11	-2.04251e-10	6.88019e-11	2.0176e-10	1.40549e-10	-1.18351e-10	1.37848e-10	-1.18166e-10	4.76778e-19
1.06168e-10	1.36339e-10	-3.0434e-11	2.52396e-12	2.57195e-10	-7.70766e-11	9.47849e-11	1.15686e-10	-6.31035e-11	-3.24181e-11	1.17716e-10	-1.31332e-10	5.31289e-13	1.36774e-10	-3.43102e-11	1.00937e-10	4.96116e-11	6.48365e-11	-8.55071e-11	-7.43654e-12	8.11277e-11	-3.58082e-11	-5.01111e-11	-2.07868e-10	6.58057e-11	2.2403e-10	1.36868e-10	-1.16343e-10	1.37679e-10	-1.15131e-10	3.78076e-19
1.05941e-10	1.39522e-10	-3.0462e-11	2.605e-12	2.57187e-10	-8.83579e-11	9.38119e-11	1.17371e-10	-6.38704e-11	-3.24443e-11	1.16064e-10	-1.28977e-10	5.20078e-13	1.36981e-10	-3.15197e-11	9.90652e-11	4.96114e-11	6.49603e-11	-8.55051e-11	-5.66144e-12	8.11201e-11	-3.59584e-11	-4.98684e-11	-2.08316e-10	6.3932e-11	2.09265e-10	1.35451e-10	-1.16665e-10	1.39115e-10	-1.14622e-10	3.73071e-19
1.05325e-10	1.37218e-10	-3.09761e-11	2.561e-12	2.57184e-10	-7.96845e-11	9.13924e-11	1.1764e-10	-7.12578e-11	-3.24504e-11	6.40093e-11	-1.31775e-10	2.82862e-13	1.33321e-10	-2.94267e-11	9.79426e-11	4.93698e-11	6.46778e-11	-8.52221e-11	-1.45868e-12	7.73164e-11	-3.78357e-11	-5.0259e-11	-2.0821e-10	4.93071e-11	2.0492e-10	1.43968e-10	-1.18066e-10	1.37771e-10	-1.15569e-10	3.59998e-19
1.0412e-10	1.42183e-10	-2.76788e-11	2.32245e-12	2.57209e-10	-8.03361e-11	9.50092e-11	1.11096e-10	-6.57235e-11	-3.24547e-11	8.73537e-11	-1.29001e-10	3.82896e-13	1.33191e-10	-3.03152e-11	9.51239e-11	4.94504e-11	6.51277e-11	-8.54138e-11	-1.37918e-12	7.78131e-11	-3.61214e-11	-4.59876e-11	-2.05981e-10	5.77329e-11	2.00751e-10	9.00079e-11	-1.18257e-10	1.38071e-10	-1.15953e-10	3.47276e-19
9.84039e-11	1.42978e-10	-2.90791e-11	2.58474e-12	2.57206e-10	-7.10628e-11	9.48625e-11	1.1181e-10	-6.80875e-11	-3.24476e-11	8.12028e-11	-1.31077e-10	3.73032e-13	1.34502e-10	-3.07764e-11	9.30453e-11	4.93372e-11	6.47101e-11	-8.54428e-11	-1.66149e-12	7.82712e-11	-3.65048e-11	-4.76768e-11	-2.07493e-10	5.52809e-11	1.99588e-10	8.80692e-11	-1.18586e-10	1.37825e-10	-1.16249e-10	3.44773e-19
1.03983e-10	1.42389e-10	-2.8082e-11	2.56988e-12	2.57116e-10	-5.60058e-11	9.43793e-11	1.13654e-10	-6.947e-11	-3.24531e-11	8.97108e-11	-1.1713e-10	9.99726e-13	1.33284e-10	-3.08838e-11	9.34483e-11	4.93444e-11	6.48697e-11	-8.53368e-11	4.30437e-13	7.86527e-11	-3.68389e-11	-4.72184e-11	-2.07833e-10	5.62944e-11	1.98083e-10	7.11614e-11	-1.18305e-10	1.38025e-10	-1.12104e-10	3.38028e-19
1.03898e-10	1.41816e-10	-2.76495e-11	2.57909e-12	2.57181e-10	-7.52006e-11	9.46318e-11	1.13399e-10	-6.89425e-11	-3.2432e-11	7.76395e-11	-1.21875e-10	4.98713e-13	1.33065e-10	-1.52008e-11	9.38417e-11	4.93914e-11	6.53777e-11	-8.53647e-11	-1.08021e-12	7.82055e-11	-3.64276e-11	-4.68584e-11	-2.07988e-10	5.81401e-11	1.99173e-10	7.92108e-11	-1.18317e-10	8.55245e-11	-9.66224e-11	3.25593e-19
6.30099e-11	1.4259e-10	-3.07703e-11	2.56048e-12	2.51709e-10	-7.49494e-11	9.44902e-11	1.13336e-10	-6.91282e-11	-3.24543e-11	4.45386e-11	-1.21535e-10	7.22383e-13	1.33235e-10	-3.09938e-11	9.50079e-11	4.94023e-11	6.50872e-11	-8.53343e-11	-5.77786e-13	7.84229e-11	-3.65086e-11	-4.82386e-11	-2.07335e-10	5.7561e-11	1.9879e-10	8.61064e-11	-1.18174e-10	8.76008e-11	-1.09363e-10	3.1693e-19
5.11824e-11	1.42153e-10	-2.83984e-11	2.57547e-12	2.52416e-10	-7.24891e-11	9.42322e-11	1.1368e-10	-6.98807e-11	-3.24522e-11	1.61356e-11	-1.19234e-10	8.10817e-13	1.33348e-10	-3.05521e-11	9.39348e-11	4.93446e-11	6.48558e-11	-8.53607e-11	-8.48737e-13	7.81876e-11	-3.65082e-11	-4.83826e-11	-2.07689e-10	5.81885e-11	1.99688e-10	8.00124e-11	-1.1826e-10	5.05876e-11	-1.01118e-10	3.05647e-19
5.78246e-11	1.42309e-10	-2.87593e-11	4.49555e-12	2.51637e-10	-6.63223e-11	9.44676e-11	1.13795e-10	-6.91643e-11	-3.24675e-11	2.53015e-11	-1.2092e-10	1.01616e-12	1.33383e-10	-3.21366e-11	9.64757e-11	4.93612e-11	6.48891e-11	-8.53512e-11	-6.36139e-13	7.81025e-11	-3.64761e-11	-4.83798e-11	-2.07659e-10	5.88053e-11	1.99641e-10	7.79808e-11	-7.25329e-11	5.95795e-11	-1.04619e-10	2.99245e-19
4.88066e-11	1.42339e-10	-2.85641e-11	3.14703e-12	2.51312e-10	-7.28158e-11	9.43822e-11	1.13643e-10	-6.95644e-11	-3.24534e-11	1.66734e-11	-1.20563e-10	9.91755e-13	1.33374e-10	-3.03919e-11	9.56891e-11	4.93698e-11	6.48699e-11	-8.53539e-11	-7.2751e-13	7.82825e-11	-3.65052e-11	-4.826e-11	-2.07671e-10	5.86055e-11	1.99549e-10	7.95787e-11	-6.72788e-11	5.53577e-11	-1.04098e-10	2.97189e-19
5.72808e-11	1.15298e-10	-2.85493e-11	3.79716e-12	2.5173e-10	-3.96092e-11	9.43692e-11	1.0701e-10	-6.939e-11	-3.2402e-11	2.43813e-11	-1.20596e-10	1.5291e-12	1.33355e-10	-3.31993e-11	9.55855e-11	4.93776e-11	6.49224e-11	-8.53403e-11	-7.25246e-13	7.82883e-11	-3.65121e-11	-4.83408e-11	-2.0759e-10	5.82419e-11	1.99314e-10	7.9231e-11	-7.6184e-11	6.69262e-11	-1.00612e-10	2.88356e-19
5.54945e-11	1.30039e-10	-2.91258e-11	3.11664e-12	2.52594e-10	-5.7804e-11	9.43681e-11	1.03637e-10	-6.94255e-11	-3.23899e-11	2.42021e-11	-1.20262e-10	1.38683e-12	5.72087e-11	-3.27253e-11	4.60562e-11	4.93673e-11	6.5005e-11	-8.5356e-11	-7.29991e-13	7.82571e-11	-3.64283e-11	-4.76918e-11	-2.07568e-10	5.79782e-11	1.99547e-10	7.90824e-11	-7.33936e-11	6.52213e-11	-1.02358e-10	2.71335e-19
5.63652e-11	1.06292e-10	-2.9775e-11	3.36584e-12	2.51932e-10	-4.17747e-11	9.43844e-11	1.10469e-10	-6.95648e-11	-3.23278e-11	2.45424e-11	-1.20211e-10	1.61288e-12	6.64769e-11	-3.27589e-11	5.19473e-11	4.93744e-11	6.49643e-11	-8.53473e-11	-6.74648e-13	7.82807e-11	-3.23764e-11	-4.79451e-11	-2.07581e-10	5.80429e-11	1.99522e-10	7.91335e-11	-7.73725e-11	5.64226e-11	-1.02519e-10	2.66459e-19
5.72127e-11	1.06891e-10	-3.04792e-11	3.62758e-12	2.52963e-10	-5.34502e-11	9.43596e-11	1.08093e-10	-6.94629e-11	-3.2222e-11	2.47641e-11	-1.19976e-10	1.70515e-12	6.72911e-11	-3.26815e-11	3.78474e-11	4.93714e-11	6.49732e-11	-8.5359e-11	-6.84464e-13	7.82564e-11	-3.44947e-11	-3.49237e-11	-2.07579e-10	5.8077e-11	1.88859e-10	7.88742e-11	-7.41062e-11	6.06475e-11	-1.02077e-10	2.61398e-19
5.72169e-11	1.03961e-10	-3.04126e-11	3.756e-12	2.52898e-10	-5.30004e-11	9.43771e-11	1.09952e-10	-6.98004e-11	-3.23764e-11	2.51341e-11	-1.20111e-10	1.73054e-12	6.83735e-11	-3.38081e-11	4.13089e-11	4.93739e-11	6.49836e-11	-8.5357e-11	-1.06134e-12	2.07315e-11	-3.56284e-11	-3.94171e-11	-2.07597e-10	5.80026e-11	1.89946e-10	7.9297e-11	-7.50794e-11	5.93587e-11	-1.02042e-10	2.56891e-19
5.65757e-11	1.03516e-10	-3.03593e-11	3.65807e-12	2.5277e-10	-5.07888e-11	9.43719e-11	1.0874e-10	-6.95896e-11	-3.22064e-11	2.4336e-11	-1.20057e-10	1.72798e-12	5.28932e-11	-3.28202e-11	4.30441e-11	4.93727e-11	6.49776e-11	-8.53643e-11	-9.40593e-13	3.34859e-11	-3.51896e-11	-3.7245e-11	-2.07582e-10	5.80511e-11	1.91517e-10	7.90554e-11	-7.51641e-11	5.96291e-11	-1.02144e-10	2.55393e-19
5.74881e-11	9.90536e-11	-3.05155e-11	3.74322e-12	2.52747e-10	-5.01644e-11	9.43808e-11	1.09008e-10	-6.9554e-11	-3.20656e-11	2.7349e-11	-1.20136e-10	1.72715e-12	5.83319e-11	-3.30765e-11	4.35642e-11	4.93733e-11	6.49815e-11	-8.53581e-11	-7.76496e-13	1.55368e-11	-3.34643e-11	-4.11263e-11	-2.07587e-10	5.80601e-11	1.91098e-10	7.93202e-11	-7.53337e-11	5.93079e-11	-1.02093e-10	2.54582e-19
5.68579e-11	9.9955e-11	-3.03107e-11	3.72485e-12	2.52703e-10	-4.74383e-11	9.43719e-11	1.08898e-10	-1.01422e-11	-3.21813e-11	2.53024e-11	-1.2009e-10	1.70699e-12	5.50826e-11	-3.32403e-11	4.38185e-11	4.93734e-11	6.49833e-11	-8.5368e-11	-8.39004e-13	1.94682e-11	-3.38778e-11	-4.00441e-11	-2.07584e-10	5.80608e-11	1.92992e-10	7.91525e-11	-7.58576e-11	5.91035e-11	-1.02118e-10	2.50021e-19
5.6917e-11	1.0228e-10	-3.03229e-11	3.70599e-12	8.8204e-11	-4.87757e-11	9.43787e-11	1.09559e-10	-5.40343e-11	-3.23544e-11	2.6297e-11	-1.20088e-10	1.70241e-12	5.73249e-11	-3.28441e-11	4.48454e-11	2.31141e-11	6.31066e-11	-8.53665e-11	-9.64855e-13	2.122e-11	-3.52656e-11	-4.14545e-11	-2.07587e-10	5.8698e-11	1.91823e-10	7.92064e-11	-7.12963e-11	5.94628e-11	-1.02139e-10	1.95038e-19
5.68349e-11	1.02182e-10	-3.02996e-11	3.71553e-12	8.9404e-11	-4.87512e-11	9.43768e-11	1.0951e-10	-4.56236e-11	-3.22493e-11	2.59901e-11	-1.20081e-10	1.67498e-12	5.70693e-11	-3.29063e-11	4.46387e-11	2.79998e-11	6.3508e-11	-8.53783e-11	-9.44571e-13	2.0602e-11	-3.44408e-11	-4.09178e-11	-2.07586e-10	5.8442e-11	1.91873e-10	7.9216e-11	-7.3117e-11	5.94344e-11	-1.02136e-10	1.94724e-19
5.62029e-11	1.026e-10	-2.56437e-11	3.65496e-12	9.92358e-11	-4.93404e-11	9.43761e-11	1.09384e-10	-4.60211e-11	-4.67396e-11	2.57393e-11	-1.20104e-10	4.47202e-13	5.66552e-11	-3.27633e-11	4.43516e-11	2.39241e-11	5.4714e-11	-8.5371e-11	-8.89844e-13	2.42463e-11	-4.1536e-11	-4.17375e-11	-2.07581e-10	5.80189e-11	1.71841e-10	7.92351e-11	-7.16494e-11	5.94204e-11	-1.02018e-10	1.89396e-19
5.67096e-11	1.02119e-10	-2.98847e-11	3.70507e-12	9.5479e-11	-4.92688e-11	9.43761e-11	1.09074e-10	-2.5726e-11	-3.26126e-11	2.57059e-11	-1.20089e-10	1.59986e-12	5.74809e-11	-3.27717e-11	4.45816e-11	3.20591e-11	6.17791e-11	-8.53569e-11	-8.40467e-13	2.54336e-11	-3.5194e-11	-4.02346e-11	-2.07585e-10	5.82049e-11	1.72242e-10	7.92103e-11	-7.10152e-11	5.93927e-11	-1.0211e-10	1.87128e-19
1.79044e-11	1.02694e-10	-2.97209e-11	3.69943e-12	8.75391e-11	-4.90749e-11	9.43766e-11	1.0919e-10	-4.02397e-11	-3.27904e-11	2.60405e-11	-1.20091e-10	-7.63253e-13	5.75645e-11	-3.29038e-11	4.44798e-11	2.74812e-11	6.08547e-11	-8.53309e-11	-8.99235e-13	2.43247e-11	-3.75528e-11	-4.07625e-11	-2.07584e-10	5.83519e-11	1.72194e-10	7.92125e-11	-7.02137e-11	5.94004e-11	-1.02082e-10	1.83539e-19
2.81484e-11	1.02214e-10	-2.94781e-11	3.69501e-12	9.2086e-11	-4.91788e-11	9.43507e-11	1.09243e-10	-3.68415e-11	-3.44509e-11	2.5882e-11	-1.12808e-10	7.10397e-13	5.78708e-11	-3.28156e-11	4.43351e-11	2.84414e-11	6.02319e-11	-8.53068e-11	-8.97909e-13	2.46555e-11	-3.58339e-11	-4.10094e-11	-2.07583e-10	5.82633e-11	1.71256e-10	7.92142e-11	-6.97604e-11	5.94079e-11	-1.02016e-10	1.82369e-19
3.41279e-11	1.0221e-10	-2.92339e-11	7.90432e-12	9.22069e-11	-4.90886e-11	9.42972e-11	1.09214e-10	-3.51035e-11	-3.37643e-11	2.58048e-11	-5.60007e-11	7.61304e-13	5.78275e-11	-3.28418e-11	4.4318e-11	2.6921e-11	5.68786e-11	-8.53128e-11	-8.74953e-13	2.49731e-11	-3.62467e-11	-4.08826e-11	-2.0749e-10	5.8829e-11	1.71001e-10	7.92615e-11	-7.00005e-11	5.93823e-11	-9.35285e-11	1.7088e-19
3.8063e-11	7.78244e-11	-2.97149e-11	4.08281e-12	9.12734e-11	-4.91023e-11	9.43629e-11	1.09217e-10	-3.72853e-11	-3.42561e-11	2.32538e-11	-1.88366e-11	7.42528e-13	5.75787e-11	-3.28429e-11	4.44134e-11	2.81619e-11	5.50246e-11	-8.53255e-11	-1.4726e-12	2.47242e-11	-3.61869e-11	-4.19327e-11	-2.07533e-10	5.82596e-11	1.71454e-10	7.92343e-11	-6.99475e-11	5.93922e-11	-8.04229e-11	1.61615e-19
3.53364e-11	4.58958e-11	-2.93866e-11	6.22152e-12	9.15588e-11	-4.88281e-11	9.43538e-11	1.09213e-10	-3.72522e-11	-3.37898e-11	2.37411e-11	-2.66812e-11	7.64385e-13	3.67791e-11	-3.28505e-11	4.43877e-11	3.14781e-11	5.9188e-11	-8.53205e-11	-1.0566e-12	2.50856e-11	-3.62829e-11	-4.13832e-11	-2.07535e-10	5.96723e-11	1.71125e-10	7.93983e-11	-6.97354e-11	2.07698e-11	-9.00771e-11	1.55123e-19
3.37101e-11	3.682e-11	-2.88018e-11	4.52467e-12	9.12778e-11	-4.69959e-11	9.43526e-11	1.09213e-10	-3.68665e-11	-3.39317e-11	2.40043e-11	-3.7083e-11	7.15924e-13	2.90383e-11	-3.28602e-11	4.43681e-11	2.85985e-11	5.81522e-11	-8.53256e-11	-1.63252e-12	2.5166e-11	-3.66848e-11	-4.13437e-11	-2.0745e-10	5.91713e-11	1.71999e-10	7.94279e-11	-6.97265e-11	3.56213e-11	-8.35648e-11	1.5378e-19
3.44676e-11	1.5e-11	-2.8708e-11	5.04273e-12	9.14441e-11	-4.8379e-11	9.43467e-11	1.09222e-10	-3.72208e-11	-2.33238e-11	2.55743e-11	-2.53987e-11	7.68671e-13	3.30504e-11	-3.28755e-11	4.43383e-11	3.01201e-11	5.76769e-11	-8.53186e-11	-2.33354e-12	2.47237e-11	-3.63924e-11	-4.13212e-11	-2.0753e-10	6.0806e-11	1.71424e-10	7.95801e-11	-6.97494e-11	2.30484e-11	-8.50005e-11	1.51432e-19
3.41154e-11	2.24363e-11	-2.77275e-11	5.01696e-12	9.1367e-11	-4.78799e-11	9.43538e-11	1.09219e-10	-3.70962e-11	-3.32595e-11	2.49836e-11	-2.98699e-11	6.92626e-13	3.26823e-11	-3.28574e-11	4.44066e-11	3.0018e-11	5.81323e-11	-6.86595e-11	-2.84677e-12	2.48401e-11	-3.621e-11	-4.11777e-11	-2.0747e-10	5.97872e-11	1.71446e-10	7.95323e-11	-6.96736e-11	2.51292e-11	-8.54789e-11	1.49808e-19
3.46579e-11	1.92918e-11	-2.71938e-11	4.96938e-12	9.14003e-11	-4.76258e-11	9.43454e-11	1.0922e-10	-3.7315e-11	-2.94591e-11	2.52072e-11	-2.84528e-11	7.15906e-13	3.4134e-11	-2.55695e-11	4.51626e-11	2.91937e-11	5.54735e-11	-7.11109e-11	-2.5528e-12	2.47835e-11	-3.06274e-11	-4.12129e-11	-2.07483e-10	5.95857e-11	1.71458e-10	7.8436e-11	-6.96226e-11	2.69307e-11	-8.57184e-11	1.48668e-19
3.47331e-11	2.81953e-11	-2.67881e-11	4.74309e-12	9.09433e-11	-4.77157e-11	9.43488e-11	1.0922e-10	-3.76219e-11	-3.22878e-11	2.48301e-11	-3.05152e-11	8.60704e-13	3.24894e-11	-3.00287e-11	4.59483e-11	2.90296e-11	5.47045e-11	-7.47939e-11	-2.87661e-12	2.48148e-11	-3.33911e-11	-4.09946e-11	-5.24659e-11	5.98256e-11	1.7145e-10	7.94455e-11	-6.97425e-11	2.30579e-11	-8.57099e-11	1.09824e-19
3.48178e-11	2.51073e-11	-2.75307e-11	4.8829e-12	9.10153e-11	-4.77289e-11	9.43511e-11	1.09217e-10	-3.75623e-11	-3.01471e-11	2.49087e-11	-3.36992e-11	7.9147e-13	3.0334e-11	-2.63871e-11	4.46954e-11	2.80292e-11	5.57963e-11	-7.41148e-11	-2.41182e-12	2.48499e-11	-3.39304e-11	-4.0751e-11	-5.34449e-11	5.97806e-11	1.71443e-10	7.94605e-11	-6.97093e-11	2.50212e-11	-8.5369e-11	1.09445e-19
3.49322e-11	2.59418e-11	-2.67623e-11	4.69828e-12	9.09543e-11	-4.76621e-11	9.43466e-11	1.09218e-10	-3.79127e-11	-3.23921e-11	2.48683e-11	-3.18937e-11	8.27378e-13	2.82472e-11	-2.88372e-11	4.48453e-11	2.86551e-11	5.56319e-11	-7.06995e-11	-2.45849e-12	2.48429e-11	-3.40118e-11	-3.89226e-11	-4.32587e-11	5.99985e-11	1.71447e-10	7.95983e-11	-6.97346e-11	2.38477e-11	-8.54276e-11	1.07909e-19
3.48729e-11	2.53841e-11	-2.65161e-11	4.7925e-12	9.01589e-11	-4.79539e-11	9.4346e-11	1.09218e-10	-3.78727e-11	-3.26249e-11	2.43782e-11	-3.18435e-11	7.6828e-13	2.43358e-11	-2.87561e-11	4.51451e-11	2.86286e-11	5.5947e-11	-7.09042e-11	-2.52109e-12	2.48342e-11	-3.39633e-11	-3.89125e-11	-4.55908e-11	5.99237e-11	1.71448e-10	7.92891e-11	-6.97219e-11	2.35881e-11	-8.54278e-11	1.07743e-19
3.48903e-11	2.60875e-11	-2.74755e-11	4.81767e-12	9.03445e-11	-4.775e-11	9.43464e-11	1.09219e-10	-3.76842e-11	-3.16218e-11	1.87534e-11	-3.41905e-11	9.34128e-13	2.43475e-11	-2.82109e-11	4.55561e-11	2.90272e-11	5.54781e-11	-7.2474e-11	-2.52403e-12	2.4834e-11	-3.38747e-11	-3.96607e-11	-4.78376e-11	5.99964e-11	1.71444e-10	7.94887e-11	-6.97313e-11	2.35176e-11	-3.0081e-11	1.0179e-19
3.49046e-11	1.6412e-11	-2.43788e-11	4.8318e-12	4.04639e-11	-4.76886e-11	9.43488e-11	1.09221e-10	-3.79038e-11	-3.15234e-11	2.43213e-11	-3.22492e-11	8.87336e-13	2.78947e-11	-2.80665e-11	4.50289e-11	2.85844e-11	5.55156e-11	-7.19765e-11	-2.47839e-12	2.48386e-11	-3.44303e-11	-3.95895e-11	-4.27577e-11	1.08041e-11	1.68211e-10	7.9537e-11	-6.05651e-11	2.41123e-11	-5.6923e-11	9.10155e-20
3.48824e-11	1.71032e-11	-2.36009e-11	4.81832e-12	3.13507e-11	-4.77189e-11	9.4349e-11	1.0922e-10	-3.79024e-11	-3.16236e-11	2.36915e-11	-2.91819e-11	8.63672e-13	2.70838e-11	-2.8288e-11	4.49504e-11	2.87088e-11	5.54894e-11	-7.19945e-11	-2.50941e-12	2.48386e-11	-3.43838e-11	-3.97055e-11	-4.55006e-11	2.35243e-11	1.68937e-10	7.94313e-11	-3.82358e-11	2.49819e-11	-5.70974e-11	8.88721e-20
3.4903e-11	2.58852e-11	-2.02282e-11	4.79466e-12	3.20158e-11	-4.77339e-11	9.43483e-11	1.0922e-10	-3.79104e-11	-3.16629e-11	2.42901e-11	-2.79547e-11	8.54492e-13	2.89403e-11	-2.82458e-11	4.49856e-11	2.86693e-11	3.4653e-11	-7.14023e-11	-2.1075e-12	2.48364e-11	-3.44602e-11	-3.97444e-11	-4.25118e-11	2.21792e-11	1.692e-10	7.94989e-11	-3.18366e-11	2.52065e-11	-4.3318e-11	8.52083e-20
3.49008e-11	2.44872e-11	-1.85905e-11	4.80281e-12	3.15414e-11	-4.77381e-11	9.43487e-11	1.09219e-10	-3.79216e-11	-3.15615e-11	2.39403e-11	-2.84161e-11	8.5336e-13	2.75402e-11	-2.82497e-11	4.49966e-11	2.87302e-11	3.1148e-11	-7.12321e-11	-2.29179e-12	2.48097e-11	-3.45143e-11	-3.96677e-11	-4.22089e-11	2.04341e-11	1.68449e-10	7.95217e-11	-3.08973e-11	2.48983e-11	-4.77935e-11	8.46994e-20
3.4909e-11	2.5581e-11	-2.09811e-11	4.79994e-12	2.82017e-11	-4.77274e-11	9.43484e-11	1.09219e-10	-3.78927e-11	-3.16241e-11	2.42308e-11	-2.70909e-11	8.56946e-13	2.76995e-11	-2.82737e-11	4.50018e-11	2.86947e-11	3.64239e-11	-7.14647e-11	-2.17728e-12	2.48312e-11	-3.43989e-11	-2.35153e-11	-4.22971e-11	2.15853e-11	1.685e-10	7.95141e-11	-3.28244e-11	2.50036e-11	-4.29073e-11	8.37177e-20
3.49056e-11	2.48498e-11	-1.94412e-11	4.80157e-12	2.57594e-11	-4.77227e-11	9.43484e-11	1.09219e-10	-3.78744e-11	-3.16173e-11	2.41555e-11	-2.68887e-11	8.53899e-13	2.81896e-11	-2.81256e-11	4.50009e-11	2.87035e-11	3.24549e-11	-7.1483e-11	-2.21249e-12	2.48177e-11	-3.45482e-11	-2.06457e-11	-4.22104e-11	2.10118e-11	1.68649e-10	7.95273e-11	-2.9209e-11	2.50817e-11	-4.48592e-11	8.3073e-20
3.49005e-11	2.51495e-11	-1.95213e-11	4.81139e-12	2.94576e-11	-4.77291e-11	9.43482e-11	1.09221e-10	-3.78766e-11	-3.16476e-11	2.42478e-11	-2.72245e-11	8.52772e-13	2.84141e-11	-3.17684e-11	4.50114e-11	2.81009e-11	3.37141e-11	-6.29918e-11	-2.17198e-12	2.4825e-11	-3.44829e-11	-2.4434e-11	-4.21239e-11	2.10608e-11	1.67929e-10	7.95185e-11	-2.85602e-11	2.50054e-11	-4.43039e-11	8.22867e-20
3.4901e-11	2.43338e-11	-1.96243e-11	4.80968e-12	2.77543e-11	-4.84436e-11	9.43482e-11	1.09215e-10	-3.78202e-11	-3.16261e-11	2.42965e-11	-2.73063e-11	8.53856e-13	2.79705e-11	-3.13641e-11	2.22932e-11	2.83354e-11	3.19997e-11	-6.62711e-11	-2.22303e-12	2.2345e-11	-3.45219e-11	-2.42051e-11	-4.22567e-11	2.02036e-11	1.68432e-10	7.95275e-11	-2.51171e-11	2.50463e-11	-4.39935e-11	8.07776e-20
3.44621e-11	2.47534e-11	-1.96241e-11	4.79589e-12	2.75616e-11	-4.82134e-11	9.43446e-11	1.0921e-10	-3.78564e-11	-3.16241e-11	2.38353e-11	-2.7714e-11	8.54971e-13	2.80993e-11	-3.02221e-11	2.82122e-11	2.68414e-11	3.27444e-11	-6.53921e-11	-2.21941e-12	2.34409e-11	-3.30754e-11	-2.45109e-11	-4.2331e-11	2.10056e-11	1.68162e-10	5.46799e-11	-2.71932e-11	2.50986e-11	-4.39676e-11	7.75112e-20
3.38128e-11	2.51523e-11	-1.81622e-11	4.80396e-12	2.82706e-11	-4.77779e-11	9.43487e-11	1.09217e-10	-3.78381e-11	-3.16227e-11	2.41131e-11	-2.77368e-11	8.54574e-13	2.72041e-11	-2.9573e-11	2.67429e-11	2.47992e-11	3.22565e-11	-6.28731e-11	-2.20549e-12	2.42009e-11	-3.45055e-11	-2.49033e-11	-2.34444e-11	1.99035e-11	1.68176e-10	5.74624e-11	-2.74289e-11	2.50324e-11	-4.37285e-11	7.59858e-20
3.09971e-11	2.49959e-11	-1.90852e-11	4.78148e-12	2.78169e-11	-4.77849e-11	9.43477e-11	1.09228e-10	-3.78586e-11	-3.13986e-11	2.40594e-11	-2.76708e-11	8.53661e-13	1.80816e-11	-2.81391e-11	3.16348e-11	2.63027e-11	3.17662e-11	-6.35152e-11	-2.20628e-12	2.19983e-11	-3.43437e-11	-2.41685e-11	-1.42535e-11	2.04583e-11	1.68354e-10	5.48907e-11	-2.73122e-11	2.50383e-11	-4.34223e-11	7.49697e-20
3.27756e-11	2.45599e-11	-1.44222e-11	4.78717e-12	1.91586e-11	-4.78275e-11	9.43377e-11	1.09246e-10	-3.78245e-11	-3.01778e-11	2.41563e-11	-2.75736e-11	8.5363e-13	2.57492e-11	-3.02723e-11	2.53544e-11	2.50676e-11	3.19002e-11	-6.38134e-11	-2.19496e-12	2.23615e-11	-3.41797e-11	-2.48201e-11	-1.62792e-11	2.0684e-11	1.63761e-10	5.51506e-11	-2.72773e-11	2.50218e-11	-4.38482e-11	7.31575e-20
3.31162e-11	2.464e-11	-1.54034e-11	4.79703e-12	1.82416e-11	-4.78171e-11	9.43458e-11	1.09207e-10	-3.78336e-11	-3.0887e-11	2.41543e-11	-2.76313e-11	8.53327e-13	2.51409e-11	-2.98193e-11	2.64987e-11	2.47483e-11	3.2073e-11	-6.35634e-11	-2.20736e-12	2.28384e-11	-3.44407e-11	-2.41849e-11	-1.93706e-11	2.04917e-11	1.63737e-10	5.49333e-11	-2.73768e-11	2.50242e-11	-2.60082e-11	7.20209e-20
3.39789e-11	2.48938e-11	-1.36851e-11	4.80089e-12	1.84244e-11	-4.77953e-11	9.43448e-11	1.09179e-10	-3.7801e-11	-3.15732e-11	2.42445e-11	-2.7278e-11	8.53428e-13	2.53065e-11	-2.96654e-11	2.66814e-11	2.47279e-11	3.21203e-11	-6.38955e-11	-2.20464e-12	2.31644e-11	-3.43104e-11	-2.43507e-11	-1.93691e-11	2.05728e-11	1.63009e-10	5.44696e-11	-2.72815e-11	2.50259e-11	-2.74348e-11	7.19183e-20
3.30101e-11	2.48451e-11	-1.46787e-11	4.79145e-12	2.05636e-11	-4.78365e-11	9.43408e-11	1.09158e-10	-3.78138e-11	-3.15027e-11	2.41902e-11	-2.63441e-11	8.53404e-13	2.39089e-11	-2.98366e-11	2.5976e-11	2.48813e-11	3.19944e-11	-6.34993e-11	-2.20294e-12	2.31586e-11	-3.42581e-11	-2.43415e-11	-1.88507e-11	2.04658e-11	1.63199e-10	5.4929e-11	-2.73039e-11	2.50277e-11	-2.25129e-11	7.15973e-20
3.30374e-11	2.48175e-11	-1.46226e-11	4.79477e-12	2.00729e-11	-4.78519e-11	9.4343e-11	1.0919e-10	-3.78254e-11	-3.13939e-11	2.4173e-11	-2.45507e-11	8.5334e-13	2.33023e-11	-2.98272e-11	2.639e-11	2.48724e-11	3.2022e-11	-6.36334e-11	-2.17447e-12	1.60115e-11	-3.44001e-11	-2.43377e-11	-1.77141e-11	2.04261e-11	1.63432e-10	5.51838e-11	-2.73432e-11	2.50242e-11	-2.40557e-11	7.13619e-20
3.30123e-11	2.48499e-11	-1.58204e-11	4.79669e-12	1.95722e-11	-4.753e-11	9.43437e-11	1.09134e-10	-3.75729e-11	-3.13542e-11	2.41791e-11	-2.7075e-11	8.53409e-13	2.35883e-11	-2.98129e-11	2.6495e-11	2.50626e-11	3.13189e-11	-6.36064e-11	-2.19886e-12	1.77581e-11	-1.68884e-11	-2.43112e-11	-1.44688e-11	2.04284e-11	1.63599e-10	5.50257e-11	-2.73511e-11	2.49716e-11	-2.38425e-11	7.05047e-20
[truncated: 1,927 more rows]
