# Supplementary material for: A modified shuffled frog leaping algorithm with inertia weight
Source: Sci Rep. 2024 Feb 20;14:4146. doi: 10.1038/s41598-024-51306-1 (PMC11224354; doi:10.1038/s41598-024-51306-1)
Supplement: Supplementary file 1 — Supplementary Information. [file 41598_2024_51306_MOESM1_ESM.zip › data/F1/SFLA_B_24.xls]

## Sheet: Sheet1
-12.7346	5.03354	-31.5647	-14.9509	-30.0103	-11.5349	10.8707	-12.0742	-10.3857	6.99109	2.24554	-23.2572	-9.40638	-30.6893	16.4266	-19.6583	-30.2232	-14.2996	-13.601	-0.0269587	-28.8746	-4.60589	-9.02111	3.64013	-16.9541	-2.73298	12.9819	19.5788	-7.61863	29.1094	9098.94
-8.29896	-6.11276	9.64552	15.9362	-5.67141	-6.25683	-5.44723	-5.31902	-2.44204	7.33871	-6.44672	-0.945673	8.92869	-5.63324	14.5375	-2.05329	2.76694	-2.07485	-4.53629	14.9319	-6.5015	-8.16095	0.83712	-2.98187	-5.56214	-8.9905	7.09598	-5.02288	15.6047	-7.12672	1867.41
1.60747	0.0764726	0.38376	-0.971305	-1.22338	-0.443126	1.78594	-3.21172	-0.495913	1.40191	0.45456	-0.379162	4.62319	0.723745	-0.638258	-10.0869	0.0783838	-1.11997	-5.711	-2.02991	-5.87235	3.1394	-5.25865	-3.17594	7.97071	2.65375	-1.89594	0.648852	-0.242045	-2.48427	346.389
1.20704	-2.46856	-0.338533	0.678623	1.88304	2.5116	1.42788	-1.81119	1.23964	-0.722058	0.0988976	-2.68146	1.36864	-1.26175	-1.08918	-0.0062484	0.420651	0.0769538	-1.48778	-0.178474	-2.19036	2.44117	0.85621	-0.676004	0.0160285	0.0909602	-0.365633	-3.28535	4.39266	-3.66269	95.2304
0.973876	-2.44664	-0.124119	1.96585	0.232198	-1.11161	0.474559	-2.10271	1.06544	0.620301	0.286442	-0.11556	1.62418	-1.68205	0.357091	-0.385687	-0.939486	0.800562	-0.674701	-1.52346	-0.986829	-0.799244	-1.98949	0.761629	1.79019	-1.93362	0.865614	-1.37585	1.14446	-1.45213	47.5644
0.5522	-1.78652	-0.0472658	2.03048	0.362635	-0.370719	0.0912533	-1.35702	1.05357	1.30316	0.289231	0.492539	0.939211	-0.819053	-0.754368	-0.214303	0.951986	-0.626372	-0.725963	-0.574632	-1.12899	-0.0433369	-0.498823	0.828567	0.864345	-0.639227	-0.369386	-0.538473	1.60248	-0.626558	23.9532
0.699278	-1.86888	-0.0803423	1.86056	0.225455	-0.118632	-0.187338	-1.70062	0.880105	1.06639	0.270793	0.375338	1.15436	-0.89471	-0.508133	0.168652	0.428006	-0.422729	-0.500289	-0.589258	-1.09822	0.147481	-0.570006	0.61161	0.850725	-0.68406	0.306563	-0.340427	0.962886	-0.957355	21.119
0.830698	-2.00302	-0.231971	1.30305	-0.0939057	-0.0690674	-0.0565907	-1.34615	0.899733	1.10756	0.171899	0.280037	1.29215	-0.862609	0.114149	0.104241	0.0329906	0.280181	-0.537981	-0.45369	-1.07158	-0.329415	-0.607568	0.79533	0.509163	-0.675852	0.408411	-0.238907	0.826379	-0.88486	18.1038
0.976179	-1.89383	-0.0299652	1.39599	0.250392	-0.205967	-0.0703495	-1.2037	0.761175	0.836732	0.0306855	0.218773	1.17728	-0.868	0.099571	0.0133838	0.0751075	0.106148	-0.485363	-0.292337	-1.11537	-0.199553	-0.577091	0.814168	0.505694	-0.719597	0.383735	-0.481328	1.01073	-0.906456	17.1394
0.924142	-1.7275	-0.0327206	1.12839	0.208319	-0.119814	-0.161501	-1.35999	0.33574	0.78405	0.112493	0.107523	1.26714	-0.814039	-0.0192076	-0.161273	-0.092521	0.0449557	-0.0359405	-0.323697	-1.05751	-0.236929	-0.589727	0.772824	0.301909	-0.772104	0.519922	-0.26761	0.375755	-0.989129	14.4774
0.929622	-0.669797	0.0589965	1.3124	0.238292	-0.0779401	-0.147539	-0.770355	0.687226	0.777727	0.100336	0.201129	1.21392	-0.859078	-0.0329852	-0.0441968	-0.187465	0.0888356	-0.274389	-0.244959	-1.07142	-0.264623	-0.556004	0.790501	0.51828	-0.751718	0.465673	-0.320662	0.146381	-0.986164	11.5367
0.917399	-0.615671	0.0510791	1.29438	0.234226	-0.0710855	-0.189233	-0.921077	0.670427	0.737172	0.125066	0.186442	1.18923	-0.867191	-0.0125382	-0.100853	0.0146415	0.101533	-0.221849	-0.294598	-1.06998	-0.297558	-0.548781	0.746927	0.434835	-0.755326	0.465068	-0.300292	0.0694188	-0.842936	11.0831
0.938967	-0.362463	0.02339	1.20812	0.22814	-0.0611772	-0.168566	-0.919078	0.654441	0.725072	0.157158	0.0913758	1.2317	-0.898936	-0.0110073	-0.105274	0.0638357	0.0919976	-0.166616	-0.287554	-1.09479	-0.248414	-0.539092	0.779564	0.447207	-0.755504	0.460878	-0.290683	0.221706	-0.777361	10.7282
0.953316	-0.495512	0.020781	1.26778	0.228728	-0.0924591	-0.154439	-0.9089	0.629893	0.7108	0.13736	0.109936	1.22149	-0.622606	-0.0137882	-0.147058	0.0501596	0.0772669	-0.224482	-0.288779	-1.07437	-0.250331	-0.570235	0.783535	0.411388	-0.758029	0.463028	-0.303214	0.203426	-0.256671	9.96304
0.963559	-0.564949	0.0291746	1.25268	0.213066	-0.0827109	-0.144765	-0.836506	0.610601	0.706724	0.131197	0.121149	1.22175	-0.612969	-0.0154988	-0.136496	0.0360369	0.0944097	-0.233385	-0.292411	-1.08771	-0.24942	-0.560865	0.785132	0.437648	-0.607936	0.462251	-0.29591	0.213889	-0.163002	9.64324
0.959108	-0.498222	0.0199429	1.23579	0.221372	-0.0853587	-0.152192	-0.8114	0.598171	0.707226	0.138627	0.11377	1.22235	-0.602359	-0.00607177	-0.14149	0.0391332	0.105656	-0.230585	-0.288817	-1.08658	-0.256579	-0.558652	0.774702	0.420846	-0.64565	0.468806	-0.305826	0.206793	-0.156841	9.48335
0.950567	-0.497717	0.0455812	1.23941	0.220737	-0.0836746	-0.148155	-0.82104	0.574344	0.707651	0.137166	0.12819	1.22312	-0.587211	-0.0239468	-0.117213	0.0413701	0.100766	-0.243702	-0.285803	-1.08181	-0.261628	-0.5608	0.777993	0.433992	-0.650557	0.376688	-0.302814	0.20329	-0.207987	9.40357
0.952644	-0.46753	0.0338895	1.23042	0.21917	-0.0862783	-0.152381	-0.836181	0.577585	0.705985	0.135277	0.130798	1.22254	-0.626681	-0.0243545	-0.104804	0.0440951	0.0912406	-0.257691	-0.286004	-1.08098	-0.26115	-0.5605	0.778397	0.424038	-0.620543	0.368991	-0.305579	0.211709	-0.124447	9.35542
0.932918	-0.491121	0.0315205	1.20459	0.213899	-0.0795986	-0.153187	-0.853622	0.545753	0.674997	0.11311	0.124561	1.22486	-0.609842	-0.0404982	-0.205615	0.039773	0.0431726	-0.0949386	-0.286575	-1.07132	-0.300684	-0.0125586	0.777031	0.435016	-0.624087	0.388955	-0.301068	0.165917	-0.167101	8.87843
0.939034	-0.478801	0.0464487	1.21346	0.212263	-0.0788145	-0.151867	-0.847734	0.526257	0.691287	0.128611	0.125013	1.22301	-0.617415	-0.035364	-0.178109	0.0416843	0.0498607	-0.207254	-0.28665	-1.05733	-0.269166	-0.00551462	0.776377	0.431495	-0.621501	0.389179	-0.301477	0.171652	-0.160804	8.86822
0.932412	-0.474397	0.0627187	1.20025	0.215292	-0.0804913	-0.153005	-0.841991	0.545681	0.690746	0.129021	0.125172	1.22398	-0.615375	-0.0290192	-0.157969	0.0398511	0.0521931	-0.179933	-0.286423	-1.05746	-0.265197	-0.0934256	0.778167	0.432631	-0.623224	0.380505	-0.302119	0.18219	-0.147242	8.82204
0.937607	-0.454959	0.0777027	1.21563	0.215063	-0.0669531	-0.0295607	-0.844869	0.537959	0.697105	0.11844	0.125328	1.16639	-0.61044	-0.0280021	-0.161523	-0.0235497	0.0584674	-0.177726	-0.286438	-1.06416	-0.279795	-0.102642	0.775959	0.222231	-0.577638	0.273251	-0.302296	0.17476	-0.152749	8.44432
0.938758	-0.410485	0.0692311	1.22459	0.214657	-0.0310067	0.0361237	-0.843279	0.505431	0.707797	0.105479	0.125525	1.15902	-0.612342	-0.0322169	-0.17024	-0.00213716	0.0410635	-0.189224	-0.286079	-1.06519	-0.283317	-0.101103	0.777074	0.22167	-0.578426	0.235892	-0.30273	0.136745	-0.15259	8.36656
0.934545	-0.407864	0.091391	1.20708	0.214665	-0.0521483	0.052722	-0.840192	0.524601	0.715625	0.114361	0.12504	1.15447	-0.615574	-0.0307233	-0.17426	-0.0252973	0.0517603	-0.178414	-0.286112	-1.06212	-0.283021	-0.0677394	0.777253	0.207912	-0.586038	0.262555	-0.303175	0.170457	-0.148256	8.35418
0.93489	-0.41106	0.0766675	1.20722	0.214769	-0.0527922	0.0359657	-0.842414	0.515922	0.706345	0.114578	0.125226	1.15999	-0.611075	-0.0307875	-0.170612	-0.0163745	0.0501281	-0.181297	-0.285979	-1.06499	-0.279213	-0.0859172	0.776481	0.148582	-0.589019	0.18813	-0.302737	0.165945	-0.148512	8.29464
0.934156	-0.413797	0.0768633	1.20906	0.214408	-0.0436363	0.0330087	-0.824719	0.509463	0.70295	0.114636	0.122809	1.16225	-0.6129	-0.0314224	-0.169579	-0.00972749	0.0471673	-0.182859	-0.285506	-1.05313	-0.280537	-0.0873079	0.241265	0.204653	-0.587127	0.172124	-0.302674	0.163347	-0.15251	7.70753
0.923896	-0.42582	0.0806045	1.21098	0.214555	-0.0509481	0.0267212	-0.744097	0.50472	0.706192	0.115431	0.122122	1.16462	-0.612461	-0.0312352	-0.169599	-0.0165143	0.0552192	-0.183929	-0.284728	-1.06343	-0.280128	-0.084781	0.188761	0.177232	-0.58737	0.136945	-0.302589	0.161037	-0.151091	7.55967
0.807335	-0.416578	0.0664683	1.21044	0.214185	-0.0462722	0.0403819	-0.803083	0.519353	0.701159	0.111482	0.165924	1.16313	-0.612617	-0.0310819	-0.164522	-0.0130555	0.11782	-0.181045	-0.285808	-1.06529	-0.279993	-0.0875709	0.146059	0.208654	-0.399752	0.129033	-0.302712	0.174437	-0.143839	7.2805
0.812475	-0.42012	0.0691798	1.21045	0.214197	-0.0483652	0.0369708	-0.758609	0.517814	0.702599	0.113203	0.140483	1.1632	-0.612588	-0.0310878	-0.165567	-0.013519	0.116143	-0.181504	-0.285383	-1.06455	-0.280224	-0.0872525	0.149983	0.199995	-0.400814	0.130446	-0.302647	0.173377	-0.145333	7.21309
0.807923	-0.417099	0.0708577	1.20978	0.211863	-0.0471994	0.0391161	-0.763508	0.517013	0.686514	0.111159	0.139271	1.16355	-0.612607	-0.031043	-0.167655	-0.0118422	0.092574	-0.181281	-0.285531	-1.06439	-0.279963	-0.0911044	0.163692	0.187659	-0.419581	0.125343	-0.302886	0.17089	-0.144105	7.19364
0.81312	-0.419123	0.0724518	0.639286	0.0617949	-0.0494036	0.0373526	-0.752942	0.534787	0.690875	0.106802	0.079747	1.16342	-0.624419	0.0674827	-0.174653	-0.0246603	-0.00957167	-0.190001	-0.286325	-1.06126	-0.274435	-0.0907704	0.140289	0.20617	-0.408388	0.127392	-0.302434	0.118945	0.0549347	6.06734
0.746979	-0.415323	0.181518	0.839385	0.121756	-0.00595798	0.0399118	-0.528809	0.518147	0.695541	0.10907	0.17488	1.14985	-0.612716	0.0280698	-0.1679	-0.0137716	0.0893137	-0.181924	-0.278642	-1.06395	-0.279173	0.0422602	0.170976	0.199216	-0.405016	0.120689	-0.302905	0.157619	-0.122056	5.99499
0.795723	-0.418945	0.0736509	0.711514	0.149982	-0.00184238	0.0372824	-0.334224	0.268232	0.69211	0.108777	0.101209	1.16186	-0.614413	0.0310161	-0.170624	-0.0152024	0.0608882	-0.185565	-0.279904	-1.06091	-0.267828	-0.0277901	0.154506	0.202969	-0.409467	0.139273	-0.30314	0.149689	-0.0341762	5.46885
0.796162	-0.418921	0.0808095	0.715589	0.143006	-0.0350321	0.0374089	-0.337973	0.283934	0.692277	0.108589	0.105387	1.16316	-0.593983	0.0334984	-0.170584	-0.0158343	0.0467366	-0.187833	-0.282444	-1.05728	-0.268617	-0.0600037	0.156427	0.199013	-0.409878	0.132139	-0.303129	0.146173	-0.0351049	5.45911
0.798122	-0.418682	0.094709	0.714856	0.121906	-0.0396201	0.0373225	-0.416723	0.415162	0.691972	0.12066	0.115336	1.15541	-0.1278	0.0208242	-0.107427	-0.0167533	0.0494171	-0.187572	-0.281204	-1.05905	-0.269891	-0.0676449	0.162817	0.200707	-0.410186	0.129379	-0.30268	0.148638	-0.03431	5.24873
0.794322	-0.418349	0.0882631	0.707476	0.123587	-0.035025	0.036306	-0.422416	0.316433	0.692319	0.113896	0.108664	1.15886	-0.0967094	0.0212829	-0.133658	-0.016165	0.0433438	-0.187508	-0.281215	-1.05952	-0.273794	-0.0541882	0.159539	0.200631	-0.410191	0.13006	-0.302819	0.148907	-0.0300186	5.16788
0.762539	-0.418511	0.0909136	0.704481	0.121936	-0.0333675	0.0365378	-0.389906	0.332976	0.692276	0.108354	0.14395	1.15636	-0.142743	0.0212385	-0.145335	-0.017294	0.0451801	-0.17818	-0.0230224	-0.665862	-0.2336	-0.0534987	0.190355	0.200244	-0.410328	0.128779	-0.302852	0.154998	-0.0395228	4.34624
0.762439	-0.422105	0.0892731	0.705104	0.121397	-0.0310644	0.0367106	-0.390302	0.335411	0.692053	0.10989	0.146459	1.15554	-0.169456	0.0214834	-0.154969	-0.01682	0.0489673	-0.179601	0.0213238	-0.632505	-0.221075	-0.0522497	0.171735	0.200885	-0.410246	0.129262	-0.302864	0.147106	-0.0397629	4.30431
0.756934	-0.421375	0.0896297	0.704295	0.122783	-0.0289477	0.0388464	-0.383243	0.316815	0.690357	0.109802	0.143415	1.15818	-0.128651	0.0223256	-0.15866	-0.0170479	0.0446872	-0.182245	0.0180465	-0.598305	-0.243014	-0.0525884	0.173626	0.20092	-0.410168	0.130536	-0.302735	0.152023	-0.0328742	4.23932
0.749806	-0.42098	0.0893694	0.704103	0.124607	-0.0249798	0.0412757	-0.378549	0.326521	0.676504	0.109718	0.128404	1.15721	-0.131688	0.0244594	-0.150118	-0.0171094	0.0478707	-0.182624	0.0253649	-0.607237	-0.214005	-0.0525587	0.184277	0.200866	-0.410204	0.13024	-0.302783	0.148271	-0.0330605	4.20491
0.759277	-0.395668	0.0909211	0.319581	0.123982	-0.0273858	0.0407078	-0.381685	0.253418	0.673088	0.107088	0.0992361	1.15635	-0.143121	0.0952978	-0.143115	-0.0217092	0.0356702	-0.192018	0.0174274	-0.468867	-0.222811	-0.050522	0.191797	0.201969	-0.409499	0.124409	-0.346157	0.101902	-0.030995	3.63556
0.751659	-0.40644	0.08962	0.393259	0.123612	-0.028224	0.0436706	-0.393681	0.228405	0.667044	0.107048	0.12011	1.15687	-0.141903	0.0247488	-0.143748	-0.0174599	0.0456498	-0.161228	-0.0041552	-0.36656	-0.212349	-0.0561261	0.181957	0.201037	-0.408675	0.127984	-0.311571	0.129127	-0.0342161	3.55145
0.753884	-0.419635	0.08972	0.228331	0.123795	-0.0274149	0.0385978	-0.389631	0.227857	0.665445	0.109365	0.122443	1.15666	-0.143318	0.035782	-0.142329	-0.0170445	0.0477788	-0.179546	-0.0117894	-0.268773	-0.213591	-0.0547452	0.201319	0.200969	-0.409358	0.125861	-0.3036	0.118309	-0.0222145	3.40244
0.753673	-0.330424	0.0881741	0.252845	0.0219173	-0.0300086	0.0433918	-0.388572	0.210453	0.681022	0.107669	0.114757	1.15651	-0.146304	0.0212466	-0.151043	-0.0170676	0.0405067	-0.151592	-0.038609	-0.318233	-0.213643	-0.0635183	0.137901	0.202651	-0.403398	0.12691	-0.32086	0.0992336	-0.0291664	3.3481
0.754398	-0.364738	0.0897786	0.274978	0.0120702	-0.0298986	0.0427136	-0.382904	0.200445	0.602849	0.109579	0.127283	1.01612	-0.143154	0.032691	-0.148356	-0.0172963	0.0446276	-0.155835	-0.0116541	-0.28329	-0.21571	-0.0690819	0.184431	0.202866	-0.407093	0.127273	-0.309854	0.10334	-0.0461371	2.96737
0.753781	-0.39818	0.0899228	0.252974	0.084768	-0.031111	0.0420121	-0.380927	0.187492	0.617908	0.111043	0.163946	0.994	-0.143095	0.0328646	-0.148192	-0.0166505	0.0459527	-0.146685	-0.0188836	-0.30423	-0.211452	-0.0665229	0.175917	0.203421	-0.253847	0.127315	-0.271498	0.0973038	-0.0434606	2.84556
0.754158	-0.378466	0.089895	0.236071	0.0826758	-0.0116856	0.0388805	-0.291582	0.195078	0.640977	0.0806073	0.137079	0.53339	-0.143532	0.0237024	-0.149063	-0.0169488	0.0436857	-0.136598	-0.022023	-0.297745	-0.210798	-0.0382802	0.120907	0.206347	-0.235209	0.12678	-0.322401	0.0850133	-0.0434162	2.06893
0.754158	-0.378466	0.089895	0.236071	0.0826758	-0.0116856	0.0388805	-0.291582	0.195078	0.640977	0.0806073	0.137079	0.53339	-0.143532	0.0237024	-0.149063	-0.0169488	0.0436857	-0.136598	-0.022023	-0.297745	-0.210798	-0.0382802	0.120907	0.206347	-0.235209	0.12678	-0.322401	0.0850133	-0.0434162	2.06893
0.75383	-0.381028	0.0897588	0.234772	0.0692662	-0.021246	0.0403006	-0.230424	0.196009	0.63428	0.091788	0.148814	0.438077	-0.143256	0.0284492	-0.142113	-0.0170025	0.0473235	-0.1291	-0.0225371	-0.297949	-0.211818	-0.0220411	0.0555448	0.203255	-0.218128	0.126842	-0.318994	0.0772487	-0.0454787	1.91301
0.753933	-0.37349	0.0898315	0.232464	0.0820105	-0.0193774	0.0374371	-0.262234	0.194646	0.633419	0.0998593	0.136093	0.333296	-0.138056	0.0280804	-0.143375	-0.0170652	0.0475966	-0.133776	-0.0212452	-0.30281	-0.211101	-0.0371232	0.0351296	0.203722	-0.206191	0.126917	-0.315639	0.0981817	-0.0433521	1.83743
0.753918	-0.373501	0.0898139	0.232266	0.0820066	-0.0173893	0.037456	-0.262479	0.194068	0.633362	0.0997115	0.13624	0.334048	-0.138072	0.0280804	-0.143485	-0.0170708	0.0471153	-0.133683	-0.0214628	-0.302832	-0.211183	-0.029509	0.0309436	0.203731	-0.206992	0.126918	-0.315611	0.0990993	-0.0433572	1.83733
0.753936	-0.374695	0.089827	0.233074	0.0820043	-0.0174045	0.037543	-0.216078	0.191128	0.628813	0.0979316	0.138798	0.342184	-0.139618	0.0279287	-0.144554	-0.0172059	0.04775	-0.133254	-0.0216281	-0.302916	-0.211139	-0.0271696	0.0305519	0.203648	-0.211439	0.126917	-0.315323	0.0962804	-0.0447116	1.81718
0.752514	-0.364351	0.0899106	0.239609	0.0819996	-0.017286	0.0391686	-0.238722	0.188087	0.629767	0.0759222	0.144087	0.247722	-0.139288	0.0281467	-0.138823	-0.0152443	0.0445088	-0.133232	-0.0208077	-0.303581	-0.153723	-0.0145698	0.0288514	0.203777	-0.212878	0.126973	-0.309753	0.0985106	-0.0336136	1.73639
0.752338	-0.361127	0.0899821	0.237455	0.0813831	-0.0166489	0.0472674	-0.215469	0.188275	0.627846	0.0728574	0.141087	0.249153	-0.139479	0.0278622	-0.144641	-0.0170047	0.0405498	-0.133495	-0.0211433	-0.303423	-0.184454	-0.0177701	-0.00196364	0.203475	-0.217093	0.126949	-0.310974	0.0987525	-0.043668	1.73417
0.68496	-0.378288	0.00703194	0.214023	0.0553013	-0.0161904	0.00547646	-0.113934	0.12	0.60976	0.0634209	0.145264	0.257388	-0.136985	0.0265615	-0.141615	-0.0165771	0.0325838	-0.132871	-0.0419654	-0.302149	-0.122179	-0.00170533	0.0329376	0.205262	-0.205139	0.127149	-0.310199	0.0980472	-0.0707666	1.53085
0.68496	-0.378288	0.00703194	0.214023	0.0553013	-0.0161904	0.00547646	-0.113934	0.12	0.60976	0.0634209	0.145264	0.257388	-0.136985	0.0265615	-0.141615	-0.0165771	0.0325838	-0.132871	-0.0419654	-0.302149	-0.122179	-0.00170533	0.0329376	0.205262	-0.205139	0.127149	-0.310199	0.0980472	-0.0707666	1.53085
0.68496	-0.378288	0.00703194	0.214023	0.0553013	-0.0161904	0.00547646	-0.113934	0.12	0.60976	0.0634209	0.145264	0.257388	-0.136985	0.0265615	-0.141615	-0.0165771	0.0325838	-0.132871	-0.0419654	-0.302149	-0.122179	-0.00170533	0.0329376	0.205262	-0.205139	0.127149	-0.310199	0.0980472	-0.0707666	1.53085
0.674121	-0.373702	-0.00425927	0.205813	0.0566092	-0.0148856	-0.0114602	-0.119929	0.127892	0.612172	0.0627791	0.156409	0.256753	-0.137318	0.0269122	-0.145162	-0.0157489	0.0326936	-0.132707	-0.0483306	-0.301905	-0.117791	0.0282257	0.0328016	0.206795	-0.199663	0.127257	-0.310483	0.0983936	-0.0718234	1.51872
0.676934	-0.329631	-0.0145926	0.220575	0.0023409	-0.0160079	0.00527614	-0.120571	0.130848	0.61254	0.0642881	0.153577	0.256063	-0.137542	0.0160111	-0.144983	-0.0156336	0.0330587	-0.133457	-0.0479693	-0.302206	-0.169174	0.0206228	0.0270447	0.206641	-0.138284	0.127201	-0.241336	0.0904933	-0.0820513	1.45012
0.676896	-0.325096	-0.0101001	0.218213	0.0304527	-0.0159667	-0.0039955	-0.121373	0.128779	0.612525	0.0636852	0.153508	0.25631	-0.137493	0.0170624	-0.144136	-0.015701	0.0329821	-0.133201	-0.0505778	-0.302261	-0.141837	0.0139929	0.0278863	0.206696	-0.14998	0.127204	-0.251229	0.0911914	-0.0823632	1.44628
0.674951	-0.322279	-0.031275	0.207152	0.0544934	-0.0155393	0.0121293	-0.117301	0.128525	0.61157	0.0644809	0.152141	0.256697	-0.137601	0.0208203	-0.143268	-0.0160031	0.0324498	-0.132978	-0.0540003	-0.301057	-0.136592	0.0200644	0.0248698	0.203964	-0.0530298	0.127266	-0.259129	0.0964192	-0.0760629	1.41912
0.675784	-0.324534	-0.0273118	0.211906	0.0427789	-0.0162046	0.0180446	-0.118613	0.128616	0.611634	0.0646819	0.152324	0.256518	-0.13636	0.0204913	-0.1312	-0.0168316	0.032716	-0.133141	-0.0560449	-0.301878	-0.130982	0.0215376	0.026916	0.163134	-0.0782305	0.127225	-0.269024	0.0960031	-0.0753247	1.41208
0.675428	-0.332271	-0.0296934	0.218471	0.0295226	-0.0158945	0.0242046	-0.118393	0.129282	0.611711	0.0653408	0.151143	0.25649	-0.136983	0.02063	-0.131861	-0.0166749	0.0329769	-0.133199	-0.0515472	-0.301288	-0.135266	0.0196516	0.0248096	0.15565	-0.0437751	0.127224	-0.250827	0.096351	-0.073796	1.40314
0.676022	-0.327984	-0.0238451	0.213657	0.0400869	-0.0155236	0.0547588	-0.121228	0.132704	0.335487	0.0658304	0.152168	0.257702	-0.137185	0.0206888	-0.133291	-0.0168503	0.0322545	-0.133055	-0.0532104	-0.301296	-0.13241	0.0198206	0.0250408	0.165911	-0.0579753	0.130707	-0.253102	0.0976042	-0.0756191	1.14988
0.676009	-0.329925	-0.0290025	0.214876	0.0407971	-0.0140591	0.078266	-0.132719	0.136063	0.296108	0.0648081	0.151434	0.258003	-0.12875	0.0210527	-0.128104	-0.014684	0.0328193	-0.133037	-0.0526179	-0.301451	-0.137827	0.0190124	0.0253964	0.166194	-0.0481027	0.127442	-0.251326	0.0952207	-0.0742047	1.12832
0.675505	-0.329708	-0.0248854	0.214449	0.0417267	-0.0142156	0.0285648	-0.122825	0.133086	0.285599	0.0650135	0.15177	0.258546	-0.133813	0.0205265	-0.126366	-0.016419	0.0326754	-0.133058	-0.0530056	-0.301451	-0.138894	0.0190626	0.0247583	0.162555	-0.056282	0.127829	-0.253716	0.0967386	-0.0749804	1.11542
0.675733	-0.328303	-0.0279459	0.214008	0.0402027	-0.0153568	0.0393527	-0.125442	0.131564	0.262827	0.0648261	0.151833	0.258508	-0.134733	0.0214344	-0.124024	-0.0159619	0.0327682	-0.133079	-0.0530506	-0.3014	-0.136824	0.0191474	0.0251092	0.16721	-0.0530941	0.128383	-0.252298	0.096591	-0.0750374	1.10287
0.675838	-0.328628	-0.0271121	0.215261	0.0405259	-0.0149134	0.0398875	-0.123855	0.132215	0.276667	0.0650347	0.151633	0.257944	-0.134682	0.0211065	-0.128545	-0.0158582	0.0326258	-0.133071	-0.0531289	-0.30142	-0.137499	0.0192023	0.0258905	0.164721	-0.0523955	0.128371	-0.185502	0.096711	-0.0751792	1.08193
0.675756	-0.327989	-0.0262471	0.21408	0.0403632	-0.0143366	0.0413626	-0.125956	0.131437	0.270469	0.0648416	0.151699	0.258328	-0.135964	0.0211595	-0.127896	-0.0158566	0.0327051	-0.133067	-0.052869	-0.301414	-0.136862	0.0192268	0.0258002	0.164357	-0.0534219	0.128091	-0.186723	0.0963004	-0.074713	1.07826
0.675922	-0.328554	-0.0330341	0.217583	0.0413026	-0.0147656	0.0401869	-0.125556	0.111677	0.269903	0.0650405	0.154443	0.226145	-0.0747608	0.019839	-0.127343	-0.015513	0.0326849	-0.128458	-0.0530796	-0.301149	-0.136751	0.0192152	0.0285127	0.16078	-0.0533216	0.128553	-0.186296	0.09689	-0.0744164	1.04535
0.675437	-0.325516	-0.0326325	0.217161	0.0410065	-0.0146821	0.0415338	-0.12591	0.112584	0.267957	0.0650888	0.1576	0.224564	-0.0774217	0.0205477	-0.126587	-0.0153109	0.0306107	-0.116862	-0.0530725	-0.301031	-0.136736	0.0190662	0.0278346	0.143695	-0.0512614	0.128349	-0.19346	0.0968638	-0.0742004	1.03646
0.67775	-0.324832	-0.030781	0.151219	0.0307846	-0.0147754	0.0414442	-0.113024	0.101763	0.143557	0.0456318	0.152996	0.231004	-0.0601113	0.0203348	-0.0899687	0.0110379	0.0308175	-0.115576	-0.0530309	-0.300255	-0.136875	0.0178626	0.0280967	0.0862343	-0.0446113	0.128551	-0.193763	0.0911121	-0.0746367	0.930878
0.676226	-0.326275	-0.0269751	0.0588819	0.0265299	-0.0146493	0.0409499	-0.10198	0.0858042	0.158127	0.0640556	0.153057	0.232776	-0.0589812	0.0209202	-0.0692977	0.0169806	0.0316304	-0.119703	-0.0530369	-0.299008	-0.137047	0.0116765	0.0271024	0.0568036	-0.0498036	0.128469	-0.19548	0.0901584	-0.0748285	0.905367
0.676997	-0.320636	-0.0280284	0.0522652	0.0319086	-0.0138126	0.0411718	-0.0749357	0.0561003	0.149563	0.0627377	0.152971	0.226124	-0.0735124	0.0204772	-0.0816	0.0108537	0.0328973	-0.118543	-0.0530279	-0.299832	-0.136984	0.0149952	0.0270666	0.0810134	-0.0464598	0.128449	-0.194274	0.0874619	-0.0743006	0.893455
0.677482	-0.318306	-0.0278168	0.0488905	0.0313353	-0.0150054	0.0372903	-0.0768985	0.0650207	0.14596	0.0601327	0.153448	0.226461	-0.0705167	0.0207218	-0.0725964	0.00465107	0.030582	-0.118936	-0.0529999	-0.298439	-0.137084	0.0134671	0.0277485	0.0716965	-0.0448477	0.128455	-0.19411	0.0874664	-0.0744642	0.887873
0.677487	-0.313042	-0.0279656	0.0374047	0.0311658	-0.014706	0.0383697	-0.0693205	0.0479321	0.136015	0.0612768	0.152649	0.22675	-0.0655703	0.0206846	-0.0824473	0.0103302	0.0309838	-0.117953	-0.053075	-0.299272	-0.136997	0.0154912	0.027066	0.0738138	-0.0462098	0.128419	-0.194498	0.0878805	-0.0744479	0.879697
0.658748	-0.311612	-0.026039	0.0406551	0.0292166	-0.0136761	0.0364059	-0.0774254	0.0599479	0.13562	-0.0022724	0.153767	0.225887	-0.0707374	0.027327	-0.0820482	0.00953519	0.023843	-0.0191377	-0.0529685	-0.299406	-0.137276	0.00948452	0.0280513	0.0696688	-0.0457968	0.128402	-0.186926	0.0853296	-0.074998	0.835369
0.658756	-0.311724	-0.0261633	0.0404359	0.0301699	-0.0139007	0.0395028	-0.0682652	0.0598597	0.135006	0.012337	0.153628	0.226021	-0.0701766	0.0256651	-0.0816123	0.00954223	0.0244273	-0.0353271	-0.0529706	-0.299147	-0.137148	0.0107302	0.0276765	0.0701482	-0.0455784	0.128403	-0.187444	0.0855046	-0.074991	0.835145
0.659309	-0.311515	-0.0259695	0.0405556	0.0301245	-0.0136714	0.0377389	-0.0692474	0.0597247	0.135125	-0.00549565	0.153737	0.226068	-0.0700847	0.0299854	-0.0820235	0.00949033	0.0243118	-0.0133216	-0.0529696	-0.299185	-0.137289	0.00989966	0.0282841	0.07017	-0.0457904	0.128398	-0.187834	0.0853103	-0.0751409	0.835135
0.657812	-0.311899	-0.026194	0.0423564	0.0291934	-0.013568	0.0371815	-0.072679	0.0593472	0.13514	-0.00676547	0.154032	0.226207	-0.0700903	0.0295317	-0.0815859	0.00960719	0.0240694	-0.0138097	-0.0523983	-0.299723	-0.137111	0.0113476	0.0280267	0.0703035	-0.0462995	0.128389	-0.187918	0.0854671	-0.0752861	0.834357
0.657562	-0.293373	-0.0260869	0.0426317	0.0382056	-0.0063626	0.0405839	-0.073646	0.0593325	0.134995	0.0310711	0.155406	0.22575	-0.0698794	0.0290046	-0.130728	0.00972094	0.0240827	-0.0168337	-0.0464914	-0.281285	-0.143598	0.0112732	0.0279824	0.069931	-0.0463268	0.0166787	-0.127304	0.0925386	-0.07515	0.791665
0.657564	-0.293932	-0.0260938	0.0426305	0.0372855	-0.0072648	0.0401327	-0.0737234	0.0593166	0.135004	0.0247952	0.155326	0.225771	-0.0699094	0.0290055	-0.118646	0.0097142	0.0241135	-0.0168191	-0.0487187	-0.281677	-0.140497	0.0112349	0.0278736	0.0699381	-0.0463023	0.0318361	-0.134298	0.0892008	-0.0751485	0.790043
0.657734	-0.294908	-0.0262724	0.042706	0.0325876	-0.00801894	0.038716	-0.0747143	0.0593733	0.135032	0.0160088	0.155201	0.225919	-0.0698983	0.0288519	-0.104225	0.00967911	0.0243453	-0.0169374	-0.0474236	-0.281436	-0.143049	0.0105733	0.0279583	0.0700376	-0.0462217	0.0372985	-0.133508	0.0896599	-0.075153	0.787757
0.657726	-0.294911	-0.0260363	0.0426105	0.0333837	-0.0146516	0.0362869	-0.0786445	0.0588714	0.135053	0.0171844	0.154828	0.227654	-0.0697934	0.0289785	-0.107611	0.00953567	0.0243009	-0.0169694	-0.0290383	-0.281943	-0.0604938	0.0106526	0.0277923	0.0700257	-0.0462649	0.0457797	-0.133322	0.0907369	-0.0751569	0.772637
0.657712	-0.296093	-0.0260795	0.0423033	0.0325776	-0.0117669	0.0386658	-0.0746523	0.0593091	0.134899	0.0130542	0.154912	0.22659	-0.0697755	0.0289664	-0.089721	0.00945686	0.0242724	-0.0171851	-0.0350389	-0.284468	-0.0682059	0.0105687	0.0277275	0.0700041	-0.0462625	0.036465	-0.132572	0.0907603	-0.0751635	0.770466
0.493117	-0.294757	-0.026078	0.0418185	0.0399974	-0.0104518	0.0373828	-0.0755304	0.0593809	0.132219	0.0147889	0.169295	0.230911	-0.0698148	0.0292035	-0.113744	0.00963959	0.0242491	-0.0187217	-0.0364041	-0.283483	-0.0791593	0.0105329	0.0232599	0.0700818	-0.046222	0.0369839	-0.134297	0.086953	-0.0751696	0.592458
0.523066	-0.294764	-0.0259452	0.0423297	0.0341204	-0.0110804	0.0383405	-0.075521	0.0503318	0.136014	0.0144836	0.15995	0.218823	-0.069923	0.0300211	-0.0996374	0.00960276	0.0242436	-0.0182274	-0.0425316	-0.148673	-0.0747035	0.00985165	0.0231902	0.0700049	-0.0462208	0.0381599	-0.132996	0.0903636	-0.0747108	0.552906
0.488721	-0.295066	-0.0258381	0.0421578	0.024118	-0.00732942	0.0389163	-0.0757337	0.0482325	0.135388	0.0125913	0.157663	0.230188	-0.0704836	0.0310756	-0.103496	0.0290412	0.0235941	-0.017236	-0.044469	-0.0731002	-0.0748012	0.00967728	0.0237939	0.069663	-0.0459936	0.0379298	-0.134217	0.0788516	-0.0744709	0.505004
0.492437	-0.295063	-0.0258403	0.0421148	0.0259818	-0.00523294	0.0390615	-0.0754627	0.0467829	0.135784	0.0131304	0.157944	0.223688	-0.0705533	0.0313823	-0.102803	0.0145593	0.0236441	-0.0172325	-0.0377966	-0.0226274	-0.0751219	0.0101541	0.0260988	0.0697775	-0.0459154	0.0379501	-0.134293	0.0801497	-0.0745771	0.500106
0.490483	-0.295091	-0.025845	0.0421943	0.0249216	-0.00410931	0.0388635	-0.0787316	0.046139	0.135571	0.0129836	0.157853	0.222595	-0.0704113	0.0310246	-0.102734	0.0170731	0.0236416	-0.0169746	-0.041795	-0.0346998	-0.0737643	0.0102286	0.025604	0.0698259	-0.0451318	0.0379632	-0.134235	0.0820569	-0.0745648	0.499022
0.491212	-0.295064	-0.0258559	0.0421762	0.0249494	-0.00581053	0.0389389	-0.0778503	0.0473355	0.135621	0.013208	0.157752	0.221113	-0.0703951	0.0310544	-0.100966	0.0139191	0.0237334	-0.0170774	-0.0394571	-0.0316285	-0.0747838	0.0101648	0.02629	0.0698375	-0.0454078	0.0381372	-0.134217	0.0818939	-0.0745393	0.498395
0.491601	-0.296651	-0.0258492	0.0419287	0.0246964	-0.00772777	-0.00510421	-0.0777408	0.0466654	0.135418	0.0131853	0.107385	0.223552	-0.0703993	0.0310826	-0.102309	0.0163403	0.0236731	-0.0170971	-0.0417816	-0.0437256	-0.074504	0.0100936	0.025273	0.0697583	-0.0455177	0.0380309	-0.108457	0.0826796	-0.0745577	0.481035
0.491544	-0.297875	-0.0258455	0.0421157	0.0251252	-0.013382	0.00159848	-0.0774641	0.0460947	0.135555	0.0133715	0.0773723	0.222544	-0.0704258	0.0310581	-0.102143	0.0142596	0.0235463	-0.0170613	-0.0412582	-0.03557	-0.0744106	0.0101859	0.0257981	0.0698343	-0.0456997	0.0380764	-0.0618474	0.0829962	-0.0745717	0.467161
0.491544	-0.297875	-0.0258455	0.0421157	0.0251252	-0.013382	0.00159848	-0.0774641	0.0460947	0.135555	0.0133715	0.0773723	0.222544	-0.0704258	0.0310581	-0.102143	0.0142596	0.0235463	-0.0170613	-0.0412582	-0.03557	-0.0744106	0.0101859	0.0257981	0.0698343	-0.0456997	0.0380764	-0.0618474	0.0829962	-0.0745717	0.467161
0.491561	-0.297364	-0.0144191	0.0420957	0.0266996	-0.0142101	0.00899047	-0.0778284	0.0464387	0.116351	0.0132182	0.0851628	0.222626	-0.0701107	0.0309216	-0.105544	0.0156713	0.0234669	-0.0168103	-0.0414914	-0.0375186	-0.0739846	0.0101858	0.0242562	0.0651507	-0.0456531	0.0396073	-0.0661834	0.0827327	-0.037794	0.459711
0.491531	-0.297714	-0.018873	0.0421178	0.0254411	-0.0131807	0.00112209	-0.0775089	0.0463612	0.100801	0.0132214	0.0833443	0.222715	-0.0704165	0.0308104	-0.102624	0.015862	0.0234429	-0.0167732	-0.0412569	-0.0371973	-0.0743552	0.0101885	0.0252219	0.0694309	-0.0456409	0.0388539	-0.0718137	0.0828404	-0.029198	0.456392
0.412327	-0.29481	-0.0787556	0.119531	0.0262731	-0.012764	0.00753654	-0.082715	0.0569895	0.110271	0.0204848	0.0827213	0.154513	-0.0661888	0.0293374	-0.10338	0.0277549	0.0380262	-0.0163757	-0.0414644	-0.0358833	-0.0743306	0.0116931	0.0247702	0.0678761	-0.0452912	0.00232876	-0.070365	0.0893964	-0.0530665	0.381831
0.412247	-0.294801	-0.0315478	0.100777	0.0258589	-0.0080205	0.00522186	-0.081594	0.053028	0.108395	0.0152571	0.0829544	0.154888	-0.0685558	0.030639	-0.103292	0.0218166	0.0255371	-0.0167284	-0.0413517	-0.0357407	-0.0744054	0.0107267	0.0238567	0.0695521	-0.0447631	0.0186639	-0.0705604	0.0841034	-0.0470284	0.369467
0.414038	-0.295263	-0.033278	0.0715021	0.0258858	-0.00899178	0.00554962	-0.0793616	0.0542495	0.10897	0.0149409	0.082762	0.160376	-0.0686007	0.0304474	-0.102973	0.0205363	0.0266035	-0.0168184	-0.04137	-0.0360324	-0.0743748	0.0107275	0.0246873	0.0694625	-0.0448692	0.0183526	-0.0706269	0.0840921	-0.0432852	0.367542
0.41306	-0.294979	-0.0297908	0.0713124	0.0259989	-0.00865392	0.0048983	-0.0790115	0.0512187	0.109045	0.0152184	0.0831369	0.157833	-0.0683375	0.030492	-0.103124	0.0209518	0.0277915	-0.0167153	-0.0413642	-0.0359654	-0.0743785	0.0109078	0.0243505	0.069195	-0.0450128	0.0195269	-0.0700433	0.0845778	-0.045878	0.365524
0.413092	-0.295009	-0.0312437	0.0564501	0.0259448	-0.00907105	0.00529459	-0.080166	0.0516841	0.108376	0.0152697	0.0831355	0.158415	-0.0684715	0.0302985	-0.103169	0.021149	0.0278367	-0.0167162	-0.0413408	-0.0360218	-0.0743927	0.0108387	0.0243425	0.0692576	-0.0449096	0.0162885	-0.070167	0.0846993	-0.0450297	0.363911
0.414245	-0.290076	-0.0312233	0.0624001	0.0255543	-0.00981784	0.00532457	-0.0794458	-0.00260319	0.108543	0.0158302	0.083078	0.159101	-0.0683507	0.03032	-0.103035	0.0200105	0.0226705	-0.0167441	-0.0412917	-0.0360284	-0.0746044	0.0106508	0.0243949	0.0641441	-0.0454543	0.0174782	-0.0699751	0.0846352	-0.0405174	0.358821
0.413123	-0.126289	-0.0302648	0.0623717	0.0258972	-0.0134435	0.00515859	-0.0800353	0.0369876	0.10866	0.0154954	0.0836594	0.1573	-0.0696369	0.0283998	-0.103157	0.00147437	0.0195732	-0.0108472	-0.041114	-0.0348868	-0.0504509	0.0106657	0.0270976	0.0633122	-0.0450481	0.016542	-0.0704186	0.0847811	-0.0422076	0.287207
0.413385	-0.109821	-0.0299192	0.0615409	0.0256767	-0.034156	0.00519608	-0.0797137	-0.000647216	0.108337	0.0161794	0.0844246	0.158663	-0.0729686	0.0253347	-0.103054	0.00127203	0.0267743	0.0215938	-0.0412717	-0.0341396	-0.0272838	0.00908872	0.0267927	0.0634615	-0.0453355	0.0160411	-0.0719	0.0848006	-0.036919	0.282387
0.41311	-0.0910469	-0.0301173	0.0618305	0.0258325	-0.0201012	0.00519232	-0.0801255	0.0227269	0.108597	0.0157038	0.0838179	0.157456	-0.0751375	0.0275402	-0.103065	0.00208243	0.0241942	-0.00528524	-0.0411685	-0.0345125	-0.0260941	0.00904664	0.038217	0.0624084	-0.0451709	0.0165737	-0.0717609	0.084901	-0.039843	0.278481
0.413041	-0.0901277	-0.030168	0.061752	0.025782	-0.0329467	0.00519501	-0.0799156	0.0164027	0.108567	0.015931	0.0840292	0.157425	-0.0732653	0.0267038	-0.10305	0.00395289	0.0282985	-0.00363958	-0.0412998	-0.0345421	-0.0201746	0.00962107	0.0307823	0.063095	-0.0451737	0.0166749	-0.0717031	0.0850042	-0.0364662	0.277638
0.303029	-0.0934208	-0.0312031	0.0615781	0.0274063	-0.0316806	-0.00107906	-0.0791589	0.0157842	0.109523	0.0223635	0.0840784	0.157897	-0.0741221	0.02767	-0.103028	0.00457172	0.0255995	-0.00926763	-0.0387251	-0.0344863	-0.0269304	0.00953729	0.0305872	0.070428	-0.044568	0.016629	-0.0718256	0.0848563	-0.0392352	0.201286
0.200717	-0.0920851	-0.0313268	0.0616284	0.0258119	-0.023798	0.00159954	-0.0795615	0.0237514	0.115682	0.0238816	0.0839419	0.157512	-0.0734722	0.0274088	-0.10307	0.00859399	0.0277482	-0.00573655	-0.0412305	-0.0339947	-0.0271797	0.00997077	0.0299098	0.0630961	-0.045218	0.0161851	-0.0714345	0.0849762	-0.0369621	0.1497
0.200717	-0.0920851	-0.0313268	0.0616284	0.0258119	-0.023798	0.00159954	-0.0795615	0.0237514	0.115682	0.0238816	0.0839419	0.157512	-0.0734722	0.0274088	-0.10307	0.00859399	0.0277482	-0.00573655	-0.0412305	-0.0339947	-0.0271797	0.00997077	0.0299098	0.0630961	-0.045218	0.0161851	-0.0714345	0.0849762	-0.0369621	0.1497
0.198863	-0.092538	-0.0330025	0.0616258	0.026269	-0.030044	0.00273972	-0.0777928	0.0192768	0.110661	0.0257113	0.0838994	0.157602	-0.0734768	0.0272431	-0.103135	0.0068763	0.0274853	-0.00559124	-0.0319361	-0.0337574	-0.0170783	0.00988838	0.032319	0.0650721	-0.0442429	0.0166098	-0.071463	0.0850345	-0.0386711	0.147311
0.198885	-0.0921856	-0.0328924	0.0616267	0.0262676	-0.0300126	0.00273039	-0.077852	0.0199921	0.110671	0.0256996	0.0838995	0.157602	-0.0735484	0.0272503	-0.103134	0.00696116	0.027501	-0.00566648	-0.0320759	-0.0337998	-0.0173734	0.00988805	0.0317627	0.0646593	-0.0442505	0.0166116	-0.071463	0.0850345	-0.0386705	0.147232
0.19886	-0.0669597	-0.031826	0.0616527	0.0263301	-0.0262362	0.00210787	-0.0779394	0.0229354	0.111142	0.0267585	0.0838363	0.157552	-0.0734658	0.0272182	-0.103041	0.00857098	0.0274927	-0.00350527	-0.0225984	-0.0340327	-0.0180488	0.00975125	0.0327964	0.0654547	-0.0450598	0.0165118	-0.0714345	0.0850147	-0.038539	0.142915
0.199124	-0.0639155	-0.0321084	0.0616118	0.0262212	-0.0256215	0.000742992	-0.0783898	0.0216731	0.112833	0.0258252	0.0839191	0.157571	-0.0735978	0.0272986	-0.102961	0.00810799	0.0274827	-0.00492527	-0.00427071	-0.0341748	-0.0178285	0.00975713	0.032677	0.0642748	-0.0449184	0.0163982	-0.0713703	0.0850112	-0.0382586	0.142269
0.198816	-0.062765	-0.0323747	0.0616308	0.026376	-0.0267755	0.00126954	-0.07798	0.021116	0.111742	0.0256907	0.0839054	0.157596	-0.0735113	0.027253	-0.103009	0.00821401	0.0274846	-0.00459724	-0.00561226	-0.0339556	-0.0186473	0.00973555	0.0334688	0.0653604	-0.0448781	0.0165371	-0.0713943	0.0850234	-0.0384734	0.141992
0.198799	-0.0661111	-0.0324249	0.060493	0.0267823	-0.0278861	0.00110875	-0.0782754	0.0212288	0.111509	0.0171818	0.0838949	0.157575	-0.073679	0.0267797	-0.0987319	0.00834795	0.0206622	-0.0058281	-0.00408957	-0.00918458	-0.017322	0.0102808	0.0334363	0.0656189	-0.0451157	0.0164119	-0.0713921	0.0850191	-0.0384907	0.13974
0.198455	-0.0634408	-0.0320061	0.0616157	0.0264074	-0.022308	0.00144071	-0.0779698	0.0214139	0.0871988	0.0256778	0.0854305	0.158521	-0.0735636	0.0272619	-0.0177181	-0.00323534	0.0273875	-0.00527133	-0.00521437	-0.0339123	-0.0179152	0.00981344	0.0330428	0.0650506	-0.0449982	0.0141876	-0.0713624	0.0850281	-0.0368425	0.126736
0.198583	-0.0640362	-0.0324037	0.0615022	0.026561	-0.0227815	0.00102891	-0.0780177	0.0212973	0.0904908	0.0228026	0.0853182	0.158291	-0.0735709	0.0273695	-0.0143827	0.00671296	0.0226545	-0.00552576	-0.00586604	-0.022445	-0.0179555	0.0100785	0.0332491	0.0512813	-0.0449034	0.0152306	-0.0713512	0.0850244	-0.0376521	0.124819
0.198513	-0.0517624	-0.0314463	0.0611682	0.0238455	-0.0234222	0.00127692	-0.0781303	0.021461	0.0914115	0.0244402	0.0516936	0.159091	-0.0735994	0.0279756	-0.0301122	0.0032773	0.0247373	-0.00481764	-0.00704801	-0.0250161	-0.0182744	0.0103581	0.0331173	0.0531066	-0.0450384	0.0148371	-0.0709423	0.0856564	-0.0373652	0.120237
0.198513	-0.0517624	-0.0314463	0.0611682	0.0238455	-0.0234222	0.00127692	-0.0781303	0.021461	0.0914115	0.0244402	0.0516936	0.159091	-0.0735994	0.0279756	-0.0301122	0.0032773	0.0247373	-0.00481764	-0.00704801	-0.0250161	-0.0182744	0.0103581	0.0331173	0.0531066	-0.0450384	0.0148371	-0.0709423	0.0856564	-0.0373652	0.120237
0.198621	-0.0539959	-0.0307883	0.0616465	0.0233424	-0.0235906	0.00120619	-0.0780879	0.0214064	0.0902229	0.0244483	0.0425625	0.158412	-0.0735989	0.027455	-0.0183606	0.00169878	0.0247106	-0.00462945	-0.00671356	-0.0235903	-0.0194394	0.0101547	0.0331242	0.0551933	-0.0449889	0.0151001	-0.0711534	0.0864629	-0.0361989	0.118886
0.198617	-0.0539807	-0.031284	0.0615073	0.0235525	-0.0233003	0.00121903	-0.078082	0.0213908	0.0900837	0.0243689	0.0431949	0.158502	-0.0735972	0.0274648	-0.018332	0.00206496	0.0242247	-0.00471953	-0.00654285	-0.0240277	-0.0191543	0.0101417	0.0331838	0.053785	-0.0449759	0.0150434	-0.0711218	0.0860057	-0.0365257	0.118718
0.198618	-0.0539828	-0.0308792	0.0615408	0.023358	-0.0233736	0.00121866	-0.0780824	0.0214053	0.0901931	0.0244112	0.0429546	0.158447	-0.0735974	0.0274584	-0.0183345	0.00190377	0.0244859	-0.00470926	-0.00667446	-0.023671	-0.0192953	0.0101438	0.0331348	0.0538086	-0.0449804	0.0150466	-0.0711348	0.0860865	-0.0364851	0.118691
0.198599	-0.0537049	-0.0312423	0.0614258	0.0237349	-0.0234068	0.00119798	-0.0780673	0.0214134	0.0900536	0.0243022	0.0432607	0.15873	-0.0737237	0.0274849	-0.0185348	0.00234501	0.0204583	-0.00464024	-0.00645341	-0.0237728	-0.0190586	0.0101147	0.0334593	0.0539717	-0.0385471	0.0151086	-0.0709255	0.0854298	-0.00280223	0.116643
0.132941	-0.0537705	-0.0312525	0.0625192	0.0237452	-0.023365	0.00123294	-0.0319681	0.0612175	0.0901812	0.0244352	0.0438351	0.158618	-0.076055	0.0273538	-0.016946	0.00444151	0.023043	-0.00428484	-0.00648675	-0.0285105	-0.0191365	0.00982829	0.0331529	0.0398551	-0.0450031	0.0150585	-0.0711988	0.0858816	-0.0366939	0.0945792
0.099864	-0.0532307	-0.0310965	0.0614964	0.0236989	-0.02304	0.00169542	-0.0452643	0.0400731	0.0901854	0.0243646	0.0432886	0.084367	-0.0741893	0.0276771	-0.0184177	0.00405758	0.0165172	0.013719	-0.0133418	-0.0132673	-0.0236526	0.00996673	0.0331545	0.0557959	-0.0439902	0.01505	-0.0711617	0.0862018	-0.0315164	0.0679856
0.0804105	-0.0537924	-0.0308013	0.0617345	0.0237347	-0.0229907	0.00122205	-0.0476433	0.037991	0.0901178	0.0249396	0.0438872	0.0893384	-0.0737986	0.0274838	-0.0123287	0.0184496	0.021613	-0.00416583	-0.0112554	-0.0259297	-0.0192195	0.00919647	0.0332078	0.0501703	-0.044913	0.015062	-0.058118	0.0857948	-0.0329598	0.0636967
0.0636782	-0.0537358	-0.0308069	0.0620779	0.0238184	-0.0226328	0.00129396	-0.0471611	0.0370362	0.0901389	0.024922	0.043815	0.0900629	-0.0739639	0.0274723	-0.0140737	0.0163425	0.0206387	-0.00395577	-0.0111743	-0.0268222	-0.0196851	0.00927687	0.0331719	0.041418	-0.0449023	0.0150577	-0.0672228	0.0858442	-0.0301886	0.0615077
0.0549061	-0.0539095	-0.0304503	0.0617582	0.0236961	-0.0223881	0.00190845	-0.0398859	0.0318891	0.090068	0.0247298	0.0435509	0.0934265	-0.074517	0.0274476	-0.0126511	0.0155818	0.0167105	-0.00406903	-0.0113983	-0.0271709	-0.0192278	0.00952019	0.0332674	0.0349456	-0.0448778	0.0160231	-0.0616946	0.085824	-0.0359656	0.0590829
0.0534798	-0.0539181	-0.032415	0.0619119	0.02414	-0.0234516	0.00276112	-0.0400749	0.0278738	0.0900562	0.0234467	0.043485	0.0907875	-0.0374774	0.0266489	-0.0106765	0.0134231	0.020129	-0.0033167	-0.0123534	-0.0230558	-0.0196358	0.00943841	0.0331262	0.0281302	-0.0455289	0.0115084	-0.0695409	0.0866673	-0.0353722	0.0546437
0.0534226	-0.0538886	-0.0314759	0.0619917	0.0240526	-0.0229969	0.00236137	-0.0420627	0.0305604	0.0896307	0.0232295	0.0440269	0.0906223	-0.0379833	0.0269306	-0.0121522	0.0148273	0.0200428	-0.00333563	-0.010655	-0.0236545	-0.0194126	0.00942525	0.0317878	0.0299801	-0.0448579	0.00898739	-0.0655338	0.0861487	-0.0355276	0.0541997
0.0462572	-0.0540263	-0.0328297	0.0620629	0.0242271	-0.0228825	0.00434342	-0.0394682	0.0248636	0.0894227	0.0234727	0.0438355	0.0924027	-0.0332132	0.0268575	-0.0106959	0.0141567	0.0185389	-0.00307928	-0.0107098	-0.0227739	-0.0195699	0.00942387	0.0330889	0.030783	-0.0450407	0.0128416	-0.0655978	0.0862852	-0.0353067	0.0531292
0.0464989	-0.0540112	-0.0322144	0.0620817	0.0241475	-0.0231879	0.00310159	-0.0375145	0.0255131	0.0894888	0.0234532	0.0437558	0.0915166	-0.0329425	0.0268058	-0.0103301	0.0144927	0.0173393	-0.00320568	-0.0109672	-0.0230242	-0.0195101	0.0094382	0.0330801	0.0303092	-0.0454234	0.0111757	-0.0654349	0.0864913	-0.0356601	0.0527949
0.0443255	-0.0540761	-0.0327722	0.0620809	0.0241726	-0.0232746	0.0029495	-0.0389759	0.0237952	0.0894786	0.0233885	0.0438533	0.0916768	-0.0336998	0.0268254	-0.0107381	0.0147525	0.0179508	-0.00315827	-0.010716	-0.0232266	-0.0196141	0.00943038	0.0317751	0.0296152	-0.045094	0.0113367	-0.0652756	0.086351	-0.0357324	0.0526096
0.0453023	-0.0539709	-0.0321252	0.062076	0.024117	-0.023053	0.00286837	-0.0375529	0.0244394	0.0894954	0.0236491	0.0438155	0.0918293	-0.0341985	0.0269404	-0.010579	0.0146396	0.0177138	-0.00315093	-0.0109475	-0.0232968	-0.0195629	0.00943376	0.0308801	0.0303323	-0.0450265	0.0119793	-0.0651744	0.0862429	-0.0355911	0.0525769
0.0455223	-0.0539774	-0.0284557	0.062084	0.0239452	-0.0231786	0.00285881	-0.0367399	0.0246519	0.0658345	0.0192376	0.0438176	0.0914126	-0.0355719	0.0268884	-0.0105992	0.0144992	0.0177269	-0.00319623	-0.0108192	-0.0240075	-0.0195756	0.00939116	0.0299267	0.0300105	-0.0450379	0.0117836	-0.0659786	0.086235	-0.0354487	0.0485168
0.0454339	-0.0540002	-0.030707	0.0453223	0.0120591	-0.0231796	0.00304838	-0.0364341	0.0249131	0.0707063	0.0220199	0.0438226	0.0913135	-0.0344573	0.0268613	-0.000500456	0.0100551	0.0179332	-0.00314303	-0.0109061	-0.0253932	-0.0195627	0.00918688	0.0301867	0.0301011	-0.0450484	0.0119476	-0.0660369	0.086201	-0.0354692	0.0469717
0.0452655	-0.0539941	-0.0262295	0.0308152	0.014666	-0.0231821	0.00291328	-0.0369966	0.0248867	0.0701375	0.0213935	0.0438399	0.091494	-0.0354941	0.0268695	-0.00862982	0.0144714	0.0181188	-0.00320243	-0.0108436	-0.0258057	-0.0195855	0.00909498	0.0304948	0.0302117	-0.0450466	0.0119297	-0.065708	0.0862221	-0.0355875	0.0459075
0.0454678	-0.0539977	-0.0304732	0.023691	0.0141854	-0.023207	0.00297173	-0.0367834	0.0248483	0.0669172	0.0196869	0.0438105	0.0914909	-0.0336485	0.0268727	-0.00535969	0.0144162	0.0179354	-0.0032066	-0.0109184	-0.0246978	-0.0195534	0.00917643	0.029971	0.0302451	-0.0450268	0.0118824	-0.0659562	0.086217	-0.0354504	0.044988
0.0453953	-0.0540018	-0.0283414	0.017273	0.0137638	-0.0232063	0.00293316	-0.0368835	0.0248177	0.0686443	0.0208353	0.0438306	0.0914272	-0.034607	0.0268738	0.00435312	0.0140144	0.017856	-0.00320043	-0.0108515	-0.0249439	-0.0195741	0.00918478	0.0261953	0.0300875	-0.0450514	0.0118997	-0.0657779	0.0862231	-0.0355532	0.0446772
0.0453789	-0.0540011	-0.0284465	0.015432	0.0119388	-0.0231846	0.00295688	-0.0367941	0.0248398	0.0679942	0.0188262	0.0438306	0.0914635	-0.0346223	0.0267829	-0.00292868	0.014232	0.0179011	-0.00317786	-0.0108716	-0.0244171	-0.0195653	0.0091495	0.027979	0.0302143	-0.0450534	0.0119012	-0.0658087	0.0862255	-0.0355156	0.0444794
0.0453717	-0.0540095	-0.0290996	0.0189096	0.011218	-0.0231885	0.00292572	-0.0368504	0.0248594	0.0680989	0.0195595	0.043835	0.0914484	-0.0353046	0.0268712	0.00214262	0.0141155	0.0179315	-0.00320906	-0.011485	-0.0176577	-0.0195741	0.00912101	0.0282329	0.0302141	-0.0450525	0.0119107	-0.0658086	0.0711677	-0.03566	0.0420954
0.0453661	-0.0540051	-0.0286262	0.0167576	0.0114976	-0.0231906	0.00292216	-0.0368773	0.0251633	0.0684015	0.0196683	0.0438389	0.0914028	-0.0348194	0.0268483	0.00273152	0.0140859	0.0179262	-0.00321462	-0.0112293	-0.0147288	-0.0195753	0.009123	0.0279636	0.030605	-0.0450533	0.0119046	-0.0657988	0.0702101	-0.0356363	0.0417878
0.0328557	-0.0540093	-0.0288032	0.0167031	0.0117438	-0.0233139	0.00291563	-0.0368591	0.0250993	0.0684388	0.0237228	0.04385	0.0913838	-0.0349397	0.0268715	0.000600308	0.0139548	0.017926	-0.00321061	-0.0116487	-0.00957882	-0.0195557	0.00912823	0.0278774	0.0303043	-0.045053	0.010217	-0.0657914	0.0693241	-0.0357378	0.0407081
0.0455174	-0.0540128	-0.0288369	0.0167233	0.0102525	-0.0232988	0.00291482	-0.0368543	0.0251915	0.0679322	0.0203134	0.0440352	0.00470305	-0.0349558	0.0268668	0.0006563	0.0139378	0.0181312	-0.00319236	-0.0118903	-0.0085347	-0.0195212	0.00898704	0.00532624	0.0307942	-0.0451622	0.0119172	-0.0659701	0.0716503	-0.0355191	0.0327975
0.0419667	-0.0540163	-0.0286862	0.0166733	0.0110885	-0.0236657	0.00291856	-0.0368517	0.0251675	0.0680294	0.0203537	0.0402266	0.00382028	-0.0349799	0.0268517	0.00120012	0.0134696	0.0179866	-0.00311545	-0.0115675	-0.00706656	-0.0195507	0.00885266	0.0181181	0.0306738	-0.0450827	0.0119296	-0.0656766	0.0706302	-0.035571	0.0322542
0.043472	-0.0540039	-0.0286004	0.0168329	0.00950256	-0.00566881	0.00245446	-0.0369673	0.0252116	0.0676514	0.0171083	0.0425377	0.00922157	-0.0349933	0.0269397	0.000660648	0.0139738	0.0179244	-0.00319632	-0.011788	-0.0108514	-0.0195807	0.00856956	0.0135506	0.0305004	-0.0449086	0.0118781	-0.0642502	0.070804	-0.03559	0.0316729
0.0427659	-0.0539381	-0.0282936	0.0165447	0.00932292	-0.0109996	-0.000114277	-0.0370483	0.0251729	0.0678993	0.0184267	0.0395203	0.0104194	-0.0349626	0.0268977	0.000624145	0.0133467	0.0175678	-0.00316046	-0.0119654	-0.0110129	-0.0194941	0.00851328	0.00974101	0.029335	-0.0450199	0.00640146	-0.0616536	0.0710726	-0.0355864	0.030949
0.0428527	-0.0538186	-0.0284242	0.016578	0.00827382	-0.0052172	-0.00508951	-0.0371959	0.0251778	0.0675579	0.0157858	0.0402727	0.00786177	-0.0349718	0.0268994	0.000722467	0.013417	0.0174849	-0.00318504	-0.0130881	-0.0110336	-0.0194999	0.00859625	0.0136936	0.0300086	-0.0449333	0.00966205	-0.0614904	0.070813	-0.035595	0.0309047
0.0372195	-0.0539687	-0.0284412	0.0163638	0.00918724	-0.00780467	5.57171e-05	-0.0371685	0.0252191	0.0678537	0.0135475	0.0400876	0.0100194	-0.0349621	0.0272909	0.000613085	0.0137019	0.0176799	-0.00317263	-0.0121939	-0.0105918	-0.0194275	0.00834625	0.00942015	0.0296191	-0.0447561	0.00832119	-0.062037	0.0708356	-0.0355972	0.0303902
0.0360055	-0.0539145	-0.0283144	0.0165576	0.00856777	-0.00832194	-0.00115968	-0.0373539	0.0261415	0.0677036	0.0117379	0.0404037	0.0113462	-0.0349658	0.027104	0.00060905	0.0139128	0.0175469	-0.00315078	-0.0127629	-0.01099	-0.019134	0.00704787	0.00930624	0.0296768	-0.0445364	0.00537549	-0.0621557	0.0708838	-0.0355932	0.0302873
0.0349483	-0.0539393	-0.028351	0.0163882	0.0092671	-0.00801141	-0.00061152	-0.0373829	0.0262666	0.067793	0.0100438	0.0405928	0.0100021	-0.0349561	0.0271173	0.00060387	0.0142252	0.017614	-0.00314774	-0.0126237	-0.0107646	-0.0192597	0.00721918	0.0093933	0.0296241	-0.0443052	0.00723685	-0.0621537	0.0708788	-0.0355926	0.0301989
0.0368742	-0.0539562	-0.0283155	0.0170639	0.00902869	-0.0081803	0.000845872	-0.0372645	0.0258797	0.0678556	0.0123093	0.0251466	0.00916996	-0.0354053	0.0262551	0.000608995	0.0145167	0.0175327	0.000558745	-0.0130732	-0.0109541	-0.00569613	0.00707372	0.00961579	0.028057	-0.0441056	0.00586221	-0.0618309	0.0708821	-0.0359668	0.0288792
0.036712	-0.0539723	-0.0283263	0.0168508	0.00955413	-0.00816478	-0.000543106	-0.0373055	0.0258072	0.067835	0.0120869	0.0229872	0.00986734	-0.0356506	0.0264693	0.000590592	0.0143156	0.0175221	-0.000464377	-0.0128703	-0.0109062	-0.00662319	0.0072216	0.00967657	0.0216429	-0.0442367	0.00592038	-0.0619672	0.0708803	-0.0359621	0.0285124
0.0352727	-0.0540032	-0.0283315	0.0162447	0.0135238	-0.00777506	0.00112888	-0.0372851	0.0257227	0.0679812	0.0108363	0.0223525	0.0100389	-0.029876	0.0273175	0.000602706	0.0142919	0.0171306	-0.00919464	-0.0123055	-0.0107946	-0.00740675	0.00672955	0.00967355	0.0210499	-0.0441285	0.00620316	-0.0620378	0.0704193	-0.0359413	0.0280742
0.0359724	-0.0540047	-0.0283294	0.0166139	0.0102283	-0.00812518	-0.000283539	-0.0372916	0.0255598	0.067638	0.0101101	0.0253081	0.00975099	-0.0290984	0.026987	0.000604043	0.014447	0.0173786	-0.000864663	-0.0126467	-0.010866	-0.00759896	0.00744817	0.00971262	0.0218396	-0.0440976	0.00612614	-0.0618433	0.0695277	-0.035917	0.0278967
0.0360193	-0.0536993	-0.0283279	0.0166457	0.0122849	-0.00424029	-0.000406631	-0.0372925	0.0255773	0.0676312	0.0113609	0.02502	0.00961727	-0.0284928	0.0268442	0.000275707	0.0143639	0.0172853	-0.00238486	-0.0127519	-0.0108772	-0.00648365	0.00748446	0.00972088	0.0217757	-0.0441083	0.00609974	-0.0619784	0.0462008	-0.0360479	0.0251451
0.0359978	-0.0536441	-0.0283237	0.0166445	0.0121152	-0.00611732	-0.00032758	-0.0372936	0.0256769	0.0675792	0.0112706	0.0226034	0.00963468	-0.0281866	0.0268416	0.000307602	0.014377	0.0172969	-0.00209622	-0.0127867	-0.010933	-0.00690301	0.00745568	0.00971413	0.0234669	-0.0441165	0.00612904	-0.0617221	0.0465368	-0.0359501	0.0250931
0.0347351	-0.0534119	-0.0283392	0.016633	0.0113889	-0.00684614	-0.000269576	-0.0373003	0.0256603	0.0675042	0.01015	0.0216339	0.00969895	-0.0251709	0.0265507	0.000502182	0.0152392	0.0173492	-0.00185094	-0.0107368	-0.0112231	-0.0071182	0.00741304	0.0084685	0.0181641	-0.0424232	0.00610758	-0.061738	0.0493291	-0.0359558	0.0245862
0.0336815	-0.0536692	-0.0283467	0.0106793	0.0116098	-0.00694207	-0.00723549	-0.0328109	0.025669	0.0666474	0.0103073	0.0218837	0.00965899	-0.0281132	0.0214693	0.000478588	0.0146182	0.0173458	-0.000983335	-0.0124588	-0.0113156	-0.00890307	0.00745498	0.00891243	0.0204738	-0.0437151	0.00646311	-0.0618116	0.0474057	-0.0343266	0.0239063
0.0315128	-0.0531455	-0.0283573	0.00893451	0.0117733	-0.00691384	-0.013021	-0.0225198	0.0257569	0.0668377	0.00996831	0.0226133	0.00966958	-0.0261775	0.0229805	0.000424253	0.0147694	0.0174368	-0.00112998	-0.0122641	-0.0114216	-0.0105002	0.00742557	0.00813463	0.0181032	-0.0452742	0.00941889	-0.0617384	0.0494044	-0.0271643	0.0231054
0.032161	-0.0533962	-0.0283528	0.0102209	0.0116291	-0.00684222	-0.00573344	-0.0230832	0.0257436	0.0670144	0.0101504	0.0223144	0.00965938	-0.0266481	0.0227695	0.000442802	0.0148506	0.0174057	-0.00111648	-0.0114262	-0.0114054	-0.00806498	0.00743999	0.00832691	0.0189132	-0.0438595	0.00750623	-0.0617661	0.0490602	-0.0303502	0.0230742
0.0329757	-0.0533009	-0.0283494	0.0093129	0.0116616	-0.00686336	-0.00872032	-0.0232914	0.0257561	0.067025	0.0101462	0.0222855	0.00966922	-0.0265531	0.0227958	0.000425424	0.0147198	0.017388	-0.00122313	-0.0122527	-0.0114216	-0.00988906	0.00742524	0.00813335	0.0189346	-0.0428348	0.0079769	-0.0617417	0.0483601	-0.0272925	0.0228669
0.0322185	-0.0504806	-0.0283472	0.0103297	0.0118163	-0.00638866	-0.00546819	-0.0241037	0.0257196	0.0670799	0.0102726	0.0223076	0.0110137	-0.0266241	0.0213127	0.000382571	0.0148487	0.017397	-0.00112376	-0.0119251	-0.0112572	-0.0105254	0.00653343	0.00841493	0.0187632	-0.0438621	0.00749596	-0.0617873	0.0483254	-0.0289205	0.022676
0.0323252	-0.0218338	-0.0287641	0.0105424	0.0116963	-0.00646902	-0.00643345	-0.0243567	0.0225233	0.0665287	0.0102692	0.0216922	0.0110235	-0.0265917	0.020982	0.000471115	0.0202688	0.0173959	-0.00763257	-0.00925827	-0.0110603	-0.00971062	-0.00441159	0.00788688	0.0186983	-0.0254936	0.00864081	-0.0622378	0.0483787	-0.0282527	0.0192941
0.0266757	-0.0122409	-0.0283478	0.0104621	0.011724	-0.00668673	-0.0055434	-0.0237801	0.0259549	0.066018	0.0101119	0.0231159	0.0103067	-0.0265567	0.0218874	0.000526594	0.0147688	0.0172701	-0.00348044	-0.0108632	-0.0113588	-0.00947026	0.00705314	0.00835068	0.0188134	-0.0262224	0.00747231	-0.0629088	0.0476634	-0.0286859	0.0186466
0.0222621	-0.0146959	-0.0283478	0.01026	0.0117184	-0.00667312	-0.00514302	-0.0240125	0.0259978	0.0661263	0.00988259	0.0225534	0.0111723	-0.0265464	0.0220814	0.000435157	0.0147596	0.0171901	-0.00226385	-0.00884436	-0.0114461	-0.0093952	0.00545877	0.00814928	0.0187737	-0.025228	0.00751954	-0.06257	0.0469761	-0.0285375	0.0182713
0.0229359	-0.0132371	-0.0283481	0.0105442	0.0117066	-0.00668107	-0.00552068	-0.0242129	0.0259666	0.0643179	0.0100548	0.0222881	0.0116939	-0.0170007	0.0223855	0.000447921	0.014697	0.0172873	-0.00235295	-0.0113772	-0.011451	-0.00949378	0.00540566	0.00841635	0.0187838	-0.0249491	0.00654133	-0.062477	0.0467807	-0.0285467	0.0176464
0.0247102	-0.0103999	-0.0279804	0.0104222	0.0117056	-0.00668295	-0.00542563	-0.0246441	0.0181765	0.0651385	0.0100729	0.0223562	0.0112971	-0.0215485	0.0219931	0.000598967	0.0148023	0.0170876	-0.00248736	-0.0103443	-0.0110438	-0.00932245	0.0058698	0.00844821	0.0181974	-0.0243779	0.00743579	-0.0624487	0.0461756	-0.0220269	0.0171163
0.0242992	-0.00875734	-0.028283	0.0104834	0.0117941	-0.00663672	-0.00518954	-0.0244548	0.0247842	0.0589908	0.0100294	0.0224987	0.0113241	-0.0193477	0.0221765	0.000563829	0.0147707	0.0179038	-0.00233313	-0.0109554	-0.0113923	-0.0094143	0.00551461	0.00845343	0.0190226	-0.025056	0.00693675	-0.0622005	0.0452921	-0.0233214	0.0165671
0.0243199	-0.0105374	-0.028241	0.00252749	0.0117562	-0.00664393	-0.00522466	-0.0243924	0.0233494	0.0584243	0.00970102	0.0225856	0.0114385	-0.02155	0.0219481	0.000498332	0.0153505	0.0151329	-0.00199852	-0.0102842	-0.0113455	-0.00946422	0.00544209	0.000174108	0.0194232	-0.0233226	0.00733331	-0.0616568	0.0456111	-0.0223516	0.01613
0.0244991	-0.0104695	-0.0282352	0.00297557	0.0117546	-0.00664509	-0.00521587	-0.0243922	0.0229377	0.0585519	0.00973457	0.0225547	0.0114141	-0.0215697	0.0219484	0.000499222	0.0153471	0.0150408	-0.00210762	-0.0102842	-0.0113453	-0.00946437	0.00544272	0.000301374	0.0193507	-0.0233237	0.00727985	-0.0616569	0.0456118	-0.0223529	0.0161289
0.0239628	0.00446803	-0.0282813	0.00901423	0.0118524	-0.00666688	-0.00521514	-0.0233234	0.0237004	0.0592028	0.00904234	0.0224497	0.0114171	-0.0203791	0.0193067	0.00053046	0.0145545	0.0127238	-0.00213093	-0.0107342	-0.0113754	-0.00949532	0.00544267	0.00397197	0.0205031	-0.0237658	0.00702112	-0.0613446	0.0450743	-0.0211351	0.015837
0.0242698	-0.00691652	-0.0282758	0.00408823	0.0117739	-0.00664757	-0.00519989	-0.0233055	0.0220919	0.0589813	0.00925066	0.0225076	0.0114159	-0.0211639	0.0209079	0.000235283	0.0153396	0.0111063	-0.00214803	-0.00885916	-0.0113466	-0.00954822	0.00554497	0.00299022	0.0194365	-0.0238782	0.00709067	-0.0616204	0.0454517	-0.0210381	0.0157856
0.0242867	-0.00265349	-0.0282174	0.00455695	0.0117844	-0.00663682	-0.00488225	-0.0240394	0.0224066	0.0589182	0.00935548	0.0225239	0.0110254	-0.0208471	0.0203052	0.000412002	0.0149328	0.0118624	-0.00216261	-0.0104903	-0.0113495	-0.0094853	0.00499448	0.00473893	0.0192432	-0.0235803	0.00708523	-0.0422266	0.0453972	-0.0218396	0.0137775
0.0241822	-0.00169005	-0.0282568	0.0057624	0.0117817	-0.00660086	-0.00498212	-0.0237577	0.0222517	0.0589172	0.0091168	0.022478	0.00938456	-0.0151463	0.0218757	0.000330896	0.0148279	0.0114345	-0.0021544	-0.0106269	-0.0114543	-0.00950775	0.00470547	0.00523031	0.0190901	-0.0236127	0.00708352	-0.0268433	0.0451855	-0.02345	0.0125655
0.0242412	-0.00346421	-0.028241	0.00526159	0.0117835	-0.00663542	-0.00491236	-0.0241793	0.0148088	0.0589297	0.00918699	0.0225042	0.00918927	-0.0170458	0.0208211	0.000302028	0.0148428	0.0116051	-0.00181106	-0.0105927	-0.0114331	-0.00952918	0.00315585	0.00497542	0.0192157	-0.0235703	0.00710365	-0.0252127	0.0453187	-0.0243979	0.0122947
0.0241918	-0.00331969	-0.0284467	0.00639745	0.0117877	-0.0066221	-0.00437815	-0.0239783	0.0129325	0.0590031	0.00918395	0.0224972	0.00881261	-0.0160821	0.0208503	0.000324497	0.0147487	0.0116492	-0.0020792	-0.0104846	-0.0114091	-0.00960285	0.000509274	0.00451935	0.0191638	-0.0235684	0.00710517	-0.0245859	0.0452958	-0.0232231	0.0121128
0.024188	-0.0033019	-0.028391	0.00650784	0.0117837	-0.00661401	-0.00430992	-0.0240615	0.0141303	0.0589757	0.00917611	0.0224947	0.0083364	-0.0150844	0.0209237	0.000335383	0.014788	0.0115501	-0.00201198	-0.01047	-0.0114743	-0.00958458	-0.000122438	0.00441587	0.0191854	-0.0236137	0.00710789	-0.0241258	0.0453241	-0.0232497	0.0120893
0.0242063	-0.00397811	-0.0285432	0.0060358	0.0117812	-0.00599585	-0.00447499	-0.0161422	0.0133951	0.0590067	0.00923837	0.022528	0.00879153	-0.0143972	0.021133	0.000260505	0.0147679	0.0116817	-0.00161592	-0.0105088	-0.00785485	-0.00957726	0.00149326	0.00473841	0.0192091	-0.0235892	0.00709709	-0.025201	0.0452499	-0.0229627	0.011725
0.0241843	-0.00345972	-0.02841	0.00639541	0.0117907	-0.00660927	-0.00435754	-0.0241885	0.0139978	0.0595123	0.00918341	0.0224955	0.00849071	-0.0140285	0.0209742	9.72297e-05	0.0148114	0.0115931	-0.00201576	-0.0104739	-0.0114505	-0.00957352	0.00135478	0.00444978	0.0191887	-0.0236146	0.00710637	-0.0242698	0.00765973	-0.0232385	0.0101445
0.024094	-0.00365943	-0.0284635	0.00550485	0.0114073	-0.00632045	-0.00442704	-0.00673196	0.0146039	0.054531	0.00908482	0.0222069	0.00966478	-0.012974	0.0208541	-0.000459442	0.0115175	0.0125619	-0.0011256	-0.0104721	-0.00827666	-0.00956646	0.000278534	0.00553444	0.0191963	-0.0237433	0.0071228	-0.0246249	0.0121439	-0.0212371	0.00890876
0.0241123	-0.00364647	-0.0284824	0.00545156	0.0114434	-0.00637489	-0.00442413	-0.00826658	0.015022	0.0546822	0.00901643	0.0221621	0.00966536	-0.01256	0.0208561	-0.000512728	0.0093334	0.0124909	-0.00130761	-0.0104917	-0.00834656	-0.00957144	0.000424909	0.00543882	0.0191648	-0.0237298	0.00712069	-0.0241136	0.0114605	-0.0194024	0.00878616
0.0239597	-0.00349245	-0.0286514	0.00441719	0.0115955	-0.00647655	-0.00441388	-0.00665065	0.0140642	0.0541736	0.00913069	0.0221188	0.00926539	-0.0128379	0.020887	-0.00160108	0.0108017	0.0120132	-0.0017637	-0.0104937	-0.0100543	-0.00956966	0.000953627	0.00504005	0.0191841	-0.0238279	0.00708777	-0.0245414	0.0121476	-0.0198483	0.00878451
0.0239548	-0.00361649	-0.0286449	0.0048562	0.0114936	-0.00636421	-0.00441419	-0.00973536	0.0141826	0.0544944	0.00911554	0.0135158	0.00952204	-0.0124145	0.0208885	-0.00084554	0.010008	0.0120188	-0.00147626	-0.0104922	-0.0103196	-0.00950661	0.000445761	0.00520003	0.0185893	-0.023776	0.007107	-0.024007	0.00733326	-0.0209482	0.00844758
0.0239817	-0.0035995	-0.0285904	0.00513764	0.0115249	-0.00645691	-0.00442452	-0.00908746	0.0144176	0.0546549	0.00911092	0.0116265	0.00939258	-0.012126	0.00958381	-0.0011024	0.00951222	0.0120888	-0.00154275	-0.0104904	-0.00970041	-0.00929718	0.000669339	0.00521265	0.019108	-0.0238016	0.00707152	-0.0240986	0.0121771	-0.0204747	0.00813718
0.0195828	-0.00361938	-0.0276634	0.00507689	-0.00209545	0.000233807	-0.0045263	-0.00781384	0.0141177	0.0542237	0.009231	0.0140797	0.00864926	-0.0124039	0.0107633	-0.00121177	0.0116508	0.00266721	-0.00163673	-0.010474	-0.00947337	-0.00946755	-0.000315078	0.00314152	0.0189624	-0.0232073	0.00706416	-0.0206756	0.0114706	-0.0209851	0.00743463
0.0188749	-0.00358417	-0.0272905	0.00475304	0.0022275	0.00187021	-0.00475883	-0.00767696	0.0076182	0.052887	0.00924038	0.0131287	0.00876441	-0.012247	0.0118789	-0.00110038	0.0107015	0.00704926	-0.00161968	-0.0101422	-0.00953669	-0.00938067	-0.000605308	0.000355629	0.0190375	-0.0234653	0.00700068	-0.0197978	0.0110326	-0.0206187	0.00705845
0.0180346	-0.00358672	-0.0266731	0.00449193	0.00152904	0.00163031	-0.00469007	-0.00740834	0.00771558	0.0531603	0.00923654	0.0146304	0.00862661	-0.0121606	0.0121887	-0.00104987	0.0104481	0.00728049	-0.00159632	-0.0100396	-0.00949486	-0.00938017	-0.00062332	-0.0024193	0.0190447	-0.0234655	0.0070473	-0.0194763	0.0110361	-0.0206306	0.00704812
0.0172285	-0.00360202	-0.0271202	0.00472491	0.00038002	0.000419522	-0.00466757	-0.00635575	0.00899049	0.0530867	0.00923676	0.0139715	0.00877177	-0.0123061	0.0114564	-0.0010477	0.010558	0.00487965	-0.0016181	-0.00999108	-0.00949869	-0.00944703	-0.000664899	-0.000617758	0.0190381	-0.0234911	0.00701951	-0.0185347	0.0109468	-0.0206282	0.00694087
0.0175589	-0.00359414	-0.026695	0.00455731	0.00171412	0.000624671	-0.00484531	-0.00635355	0.00899239	0.0529526	0.00923492	0.0132143	0.00873422	-0.0122657	0.0113978	-0.00102012	0.0102371	0.00622867	-0.00161971	-0.00984458	-0.00947181	-0.00945804	-0.000895835	-0.00248662	0.0190471	-0.023541	0.00703892	-0.0179653	0.0109002	-0.020666	0.00688868
0.0169338	-0.00359889	-0.0268657	0.00466526	0.00080393	0.00137283	-0.00473876	-0.0058172	0.00903253	0.0529558	0.00923925	0.0131601	0.00871266	-0.0122996	0.0115823	-0.000999253	0.0103336	0.00520486	-0.00161337	-0.00988875	-0.00947725	-0.00946217	-0.000845511	-0.00176363	0.0190625	-0.0234932	0.0070355	-0.01757	0.0109934	-0.0207203	0.00684999
0.0170777	-0.00359796	-0.0267433	0.00470127	0.00160096	0.00133477	-0.00475027	-0.00618661	0.008889	0.0529223	0.00922725	0.013174	0.00872647	-0.0122635	0.0109287	-0.00102326	0.0102801	0.00533254	-0.00161612	-0.00997368	-0.00947584	-0.00944137	-0.000839462	-0.00241563	0.0190454	-0.0234916	0.00703181	-0.0177811	0.01099	-0.0207099	0.00684414
0.0173248	-0.00391859	-0.0220451	0.00468931	0.000483219	0.00193189	-0.0058175	-0.00596226	0.00898557	0.0529303	0.00939427	0.0126862	-0.00154462	-0.0123186	0.0112005	-0.0010357	0.0119634	0.00529402	-0.00161416	-0.0099714	-0.00949117	-0.00952116	-0.000745963	-0.00225956	0.0159583	-0.0234969	0.00814621	-0.016873	0.0110034	-0.0207	0.00647602
0.0171491	-0.00374166	-0.0230029	0.00469321	0.000718899	0.00151655	-0.00550671	-0.00599971	0.00894763	0.052937	0.0092624	0.0127103	0.00437856	-0.0123265	0.0114134	-0.00101619	0.0110905	0.00535209	-0.00065129	-0.00991769	-0.0094871	-0.00946837	-0.000812331	-0.00213662	0.0167125	-0.02019	0.0075793	-0.0169123	0.0108948	-0.0207067	0.00637372
0.0168739	0.00140878	-0.0220354	0.00464166	0.000637318	0.00175562	-0.00336134	-0.00603528	0.00888318	0.0499603	0.00138316	0.0128646	0.00794841	-0.0104125	0.0116206	-0.00152997	0.0126211	0.00549153	-0.00160787	-0.00982204	-0.00950249	-0.00944618	-0.00249391	9.58975e-05	0.0173492	-0.0187775	0.00805421	-0.0147068	0.0106499	-0.0206871	0.00584674
0.016875	0.000997693	-0.0220428	0.00462917	0.000614751	0.00171796	-0.00363035	-0.00603526	0.00889508	0.0502543	0.00143854	0.0128085	0.00744275	-0.0105757	0.011575	-0.00125067	0.0113642	0.00547896	-0.00152496	-0.00982828	-0.00949977	-0.00944389	-0.00242593	-0.000393905	0.0173483	-0.0187758	0.00803897	-0.014861	0.010654	-0.0206441	0.00584175
0.0169278	-0.000243148	-0.0223526	0.00465412	0.000656245	0.00134655	-0.00353024	-0.00603683	0.00889978	0.0501441	0.00285044	0.0129208	0.00460802	-0.00846948	0.011581	-0.00144438	0.0116941	0.00545538	-0.000386032	-0.00986598	-0.00949725	-0.00945216	-0.00239667	-9.56737e-05	0.0173586	-0.0189352	0.00787314	-0.014849	0.0106461	-0.0206907	0.00579002
0.0169316	0.00114941	-0.0222454	0.00465725	0.000578287	0.00130115	-0.00335069	-0.00602896	0.00891565	0.0501761	0.00184462	0.0127541	0.00454886	-0.00910372	0.0115067	-0.00104066	0.011123	0.00539821	-0.0014366	-0.00991251	-0.0094945	-0.00936569	-0.00184962	-0.000125761	0.0174634	-0.0188944	0.00748796	-0.0153932	0.0105986	-0.0206694	0.00578343
0.0168993	0.000911678	-0.0222174	0.00465574	0.000604393	0.0012905	-0.00335101	-0.00602926	0.00891211	0.0500418	0.00195227	0.012767	0.00484562	-0.00946829	0.0115169	-0.00134416	0.0114166	0.00544556	-0.00124301	-0.00987297	-0.00949541	-0.00938782	-0.00185303	-0.000416758	0.0175049	-0.0189068	0.00750294	-0.0149583	0.0106102	-0.0206761	0.00577423
0.0169224	0.000543492	-0.0222418	0.00466867	0.000618497	0.00131768	-0.00341145	-0.00603041	0.00890622	0.0501244	0.00205874	0.0127477	0.0048585	-0.00911487	0.0115237	-0.00106089	0.0112887	0.0054251	-0.00132794	-0.00986856	-0.00949612	-0.00939457	-0.00205377	-0.000172127	0.0174192	-0.0189294	0.00757457	-0.0149655	0.0105537	-0.0167258	0.00562533
0.0169257	5.00612e-05	-0.0222561	0.00471334	0.000633016	0.00138329	-0.00340532	-0.00603226	0.00890435	0.050096	0.00225374	0.0127749	0.00521563	-0.00861542	0.0115274	-0.00112796	0.0112587	0.00544179	-0.00128166	-0.00986923	-0.00949634	-0.00934067	-0.00210563	-0.000267282	0.0174682	-0.0189216	0.007641	-0.0149177	0.0106265	-0.0167803	0.00562303
0.0168958	0.000418294	-0.0222536	0.00473658	0.000662421	0.00145425	-0.00345243	-0.00603063	0.00889122	0.0501496	0.0020367	0.0127949	0.00467336	-0.00887031	0.0115379	-0.00122403	0.0114279	0.00538418	-0.00120585	-0.00987517	-0.00949659	-0.00936163	-0.00212391	-0.000181236	0.0175729	-0.0180689	0.00754073	-0.0149203	0.0105187	-0.0167538	0.00559821
0.0168962	0.000292738	-0.0222539	0.00472298	0.000652596	0.00143908	-0.00344632	-0.00603158	0.0088988	0.0500972	0.00211679	0.0127842	0.00498713	-0.00868849	0.0115447	-0.001191	0.011423	0.00539384	-0.00124008	-0.00987284	-0.00949648	-0.00932049	-0.00213135	-0.000182007	0.017506	-0.0180868	0.00763561	-0.0149128	0.0105338	-0.0167541	0.00559193
0.0169048	0.000369273	-0.0222549	0.00471548	0.000651497	0.00142866	-0.00343899	-0.0060313	0.00889132	0.0500993	0.0021198	0.012775	0.00484952	-0.00869103	0.0115046	-0.00117999	0.0114171	0.0052777	-0.00123885	-0.00987175	-0.00949639	-0.00933301	-0.00210262	-0.000186025	0.0175222	-0.0180934	0.00762037	-0.0149173	0.0105401	-0.0167767	0.00559006
0.0169042	0.000337165	-0.0222682	0.00470334	0.000657442	0.0014324	-0.00345151	-0.00603123	0.00889316	0.0501061	0.00209346	0.0127751	0.00489086	-0.00869625	0.0109981	-0.00118747	0.0114027	0.00533937	-0.00124742	-0.00987283	-0.00949591	-0.0093387	-0.00209672	-0.000194768	0.0174902	-0.0180903	0.00759737	-0.0149205	0.0105528	-0.0167721	0.0055794
0.0169146	0.000370616	-0.0211088	0.00373303	0.000652519	0.00137936	-0.00324479	-0.00603114	0.00890539	0.0502099	0.00210628	0.0127741	0.00480636	-0.00885978	0.0113559	-0.00130857	0.0114761	0.00529206	-0.00123849	-0.00987261	-0.0081475	-0.00933889	-0.00208412	-0.000188965	0.0175047	-0.0181219	0.00759728	-0.014912	0.010549	-0.0167272	0.00551788
0.0170306	0.000371581	-0.0212583	0.00108744	0.0011643	0.00139246	-0.00329555	-0.00347768	0.00873307	0.050113	0.00210277	0.0128114	0.00433149	-0.00878013	0.0114047	-0.00119382	0.0114048	0.00528539	-0.0011562	-0.00987315	-0.0093065	-0.00928284	-0.00210272	-0.000197479	0.00892938	-0.017154	0.00755954	-0.0149157	0.0105447	-0.0167901	0.00523378
0.00540852	-0.00273693	-0.0207848	0.0041897	0.00201851	0.00140587	-0.00312294	-0.00419254	0.00630479	0.0499165	0.00229977	0.012752	0.00367053	-0.00867142	0.0104191	-0.00410981	0.011748	0.00557797	-0.00202896	-0.00216225	-0.00886568	-0.00942754	-0.00151854	-0.000193221	0.00992671	-0.0178177	0.00769771	-0.0148448	0.01069	-0.0167602	0.00487166
0.00116759	-0.00223956	-0.0201754	0.0042084	0.000724063	0.0014411	-0.00316415	-0.00451467	0.0022484	0.0497618	0.00242174	0.0127919	0.00678623	-0.00865563	0.0111119	-0.00172502	0.01146	0.00591831	-0.00151175	-0.00834725	-0.00911595	-0.00971842	-0.00177617	-0.000191679	0.0107151	-0.0180334	0.00762531	-0.014861	0.00832508	-0.0167634	0.00485073
0.00373625	-0.00135393	-0.0205426	0.00393682	0.00106618	0.00141949	-0.00321253	-0.00428771	0.00481385	0.0498876	0.00220482	0.0109819	0.00498541	-0.0086988	0.0106199	-0.00189785	0.0102557	0.00522762	-0.00137916	-0.00449289	-0.00903936	-0.00944235	-0.00181746	-0.000201569	0.0103535	-0.0179416	0.00766476	-0.0148749	0.00929956	-0.0167683	0.00474503
0.0045126	-0.00173638	-0.0205012	0.00392313	0.00122867	0.00141349	-0.00325076	-0.00451921	0.00523395	0.0498773	0.00186522	0.0117243	-0.00026335	-0.00870714	0.0107684	-0.00200939	0.0099547	0.00535103	-0.00149013	-0.00290622	-0.00910521	-0.00947353	-0.00194409	-0.00022318	0.00873634	-0.0178949	0.00774644	-0.0148651	0.00914215	-0.0167733	0.00470285
0.00393248	-0.00152123	-0.0207261	0.00384077	0.00110202	0.00142084	-0.00318663	-0.00436637	0.00481216	0.0345754	0.00224256	0.0117497	0.00117172	-0.00870104	0.0108504	-0.00209895	0.0101503	0.00526053	-0.00147624	-0.00443545	-0.00913191	-0.0095117	-0.0018901	-0.000195092	0.00921451	-0.0179677	0.00764118	-0.0149271	0.00920766	-0.0167625	0.00344021
0.00398584	-0.00142943	-0.0208449	0.00366168	0.00107343	0.00142951	-0.00323468	-0.00462418	0.00484539	0.017569	0.00227502	0.0118884	-0.00156285	-0.00869709	0.0108559	-0.00230822	0.00977041	0.00553142	-0.00163087	-0.00457951	-0.00989797	-0.00954643	-0.00187645	-1.27757e-05	0.00931469	-0.0179017	0.00765858	-0.0151158	0.00909009	-0.0167649	0.00258119
0.00404263	-0.00148779	-0.0207549	0.00372761	0.00108993	0.00143023	-0.00338889	-0.00458421	0.00439135	0.0179474	0.00217765	0.0116999	0.00243159	-0.00869773	0.0108676	-0.00198019	0.00986014	0.00542972	-0.00158987	-0.00422812	-0.0092208	-0.00954734	-0.00188635	-0.000109625	0.00907485	-0.0178962	0.00747433	-0.0150161	0.00903456	-0.016765	0.00255908
0.00403194	-0.00148025	-0.0207753	0.00368402	0.0010888	0.0014279	-0.00330008	-0.0045761	0.00456382	0.0172823	0.00220241	0.0117663	0.0011727	-0.00869884	0.0108709	-0.00209965	0.00988087	0.0055042	-0.00162215	-0.00426414	-0.00926343	-0.0095457	-0.00188962	-8.89578e-05	0.0090745	-0.0178979	0.00751009	-0.01502	0.00904958	-0.0167646	0.00253801
0.004027	-0.00150201	-0.0207429	0.00367667	0.00108845	0.00142574	-0.00332464	-0.00457407	0.00446312	0.0172966	0.00219649	0.0117042	0.00120492	-0.00869686	0.0108616	-0.00198322	0.00987529	0.00542828	-0.00159628	-0.00425901	-0.00922079	-0.00954669	-0.00188567	-7.34385e-06	0.00910168	-0.0179046	0.0075551	-0.0150131	0.00904384	-0.0167652	0.00253349
0.00400292	-0.00148576	-0.0206773	0.00369789	0.00109292	0.00142846	-0.00332423	-0.00456881	0.00443279	0.0172709	0.00219701	0.0117106	0.000954626	-0.0086969	0.0108478	-0.00203457	0.00987338	0.00543369	-0.00155615	-0.00422054	-0.00929929	-0.00954191	-0.00188187	-7.00823e-05	0.00911837	-0.0179002	0.00732906	-0.0150141	0.0090776	-0.0167654	0.00252737
0.00403192	-0.00148715	-0.0206818	0.00369762	0.00109001	0.00142646	-0.00331596	-0.0045558	0.00459973	0.017262	0.0021957	0.0117274	0.000692182	-0.00869752	0.0108464	-0.00206609	0.00985805	0.00544727	-0.00157984	-0.00430285	-0.00931746	-0.00953766	-0.00188458	-6.57631e-05	0.00913333	-0.0179021	0.00684563	-0.0150118	0.00907695	-0.0167655	0.00252317
0.00402675	-0.00148973	-0.0206832	0.00369723	0.00108966	0.00142653	-0.0033279	-0.00457059	0.00443845	0.0173074	0.00219616	0.0117112	0.00100958	-0.00869754	0.0108464	-0.00203795	0.00984227	0.00544184	-0.00157797	-0.00422273	-0.00926988	-0.00953596	-0.001884	-7.72915e-05	0.00911834	-0.0179029	0.00690267	-0.0150103	0.00906713	-0.0167653	0.0025219
0.00401103	-0.00148841	-0.0206833	0.00370739	0.00109279	0.00142887	-0.00332976	-0.00456768	0.00449565	0.017301	0.002196	0.011712	0.000930196	-0.00869638	0.0108445	-0.00204437	0.00985864	0.00544211	-0.00157394	-0.00420744	-0.00927347	-0.00953873	-0.00188468	-7.32377e-05	0.00912162	-0.0178986	0.0069699	-0.0150177	0.00907441	-0.00462302	0.00226376
0.0040203	-0.00149124	-0.0197003	0.00367464	0.00108864	0.0016436	-0.00336715	-0.00456247	0.00416565	0.0172914	0.00217948	0.0117233	0.000940363	-0.00869255	0.00583576	-0.00205954	0.00987397	0.00483055	-0.00228622	-0.00421576	-0.0092859	-0.00935387	-0.00167303	-7.0213e-05	0.00922497	-0.0179114	0.00702016	-0.0149676	0.00907867	-0.00587321	0.00214581
0.00402503	-0.00147963	-0.0194786	0.00365615	0.00109035	0.00162995	-0.00131851	-0.00456541	0.00414293	0.0172841	0.0021126	0.0117245	0.000934699	-0.00867971	0.00895389	-0.00126672	0.010256	0.00412551	-0.00158544	-0.00412971	-0.00933975	-0.00949301	-0.00188492	-6.26463e-05	0.00909481	-0.0179013	0.00710421	-0.0149841	0.00560851	-0.00327259	0.00209643
0.0040238	-0.00144571	-0.00766636	0.00368412	0.00114961	0.00158815	-0.00239647	-0.00458288	0.00360806	0.0172468	0.001821	0.0114681	0.000921022	-0.00869159	0.00786722	-0.00196952	0.00948084	0.00428908	-0.00154509	-0.00391166	-0.00472271	-0.00952893	-0.00186856	-6.46061e-05	0.00836754	-0.0183145	0.00708963	-0.0149815	0.00906396	-0.00450112	0.00173382
0.00402501	-0.00147728	-0.00872897	0.00362342	0.00113699	0.00137825	-0.00273097	-0.00445124	0.00363241	0.0172862	0.00214373	0.011525	0.000931881	-0.00869154	0.00787802	-0.0019933	0.00969731	0.00441164	-0.00154683	-0.00406851	-0.00472343	-0.00953	-0.00188132	-6.85152e-05	0.00846512	-0.016444	0.00706212	-0.0149832	0.00833166	-0.00466459	0.00168678
0.00402601	-0.00147722	-0.00900813	0.00363092	0.00113007	0.00147866	-0.00272709	-0.0044515	0.00379661	0.017286	0.00212535	0.0100198	0.000932117	-0.0086923	0.00787341	-0.0019876	0.00970029	0.00438575	-0.00157872	-0.00414378	-0.00487903	-0.00952066	-0.0018813	-6.81616e-05	0.00879223	-0.0165736	0.00707706	-0.0149832	0.00830178	-0.00394128	0.00166594
0.00402096	-0.00146343	-0.00652659	0.003651	0.00112176	0.00158118	-0.00225655	-0.00454199	0.0037626	0.0172776	0.00188337	0.00797082	0.00092873	-0.00869142	0.00804267	-0.00186264	0.00967978	0.00427608	-0.00163548	-0.00404177	-0.00592437	-0.00952382	-0.00187131	-6.61612e-05	0.00873184	-0.0173969	0.00708414	-0.0149827	0.00780141	-0.00448657	0.00162288
0.00372968	-0.00146863	-0.00768786	0.00365084	0.00105188	0.00160833	-0.0020698	-0.00456327	0.00382939	0.0173291	0.00201726	0.0077722	0.00090927	-0.00869013	0.00797607	-0.000460438	0.0100064	0.00414524	-0.00160264	-0.00409341	-0.00507697	-0.00951481	-0.0018703	-7.41628e-05	0.00314702	-0.0175734	0.00705505	-0.0149598	0.00764875	-0.00454986	0.00156486
0.00380147	-0.00147061	-0.00778971	0.00364089	0.00109874	0.00159347	-0.00213079	-0.00451691	0.00377319	0.0172984	0.00202124	0.0077346	0.000925673	-0.00869084	0.00791945	-0.00055409	0.0099784	0.00418046	-0.00159456	-0.00409691	-0.00511818	-0.00951516	-0.00187114	-7.14157e-05	0.00416389	-0.0169142	0.00706105	-0.0149656	0.00746454	-0.00450599	0.00154592
-0.0011451	-0.00147	-0.00729208	0.00363973	0.00111124	0.00140955	-0.00329509	-0.00451283	0.00374149	0.0164803	0.00178691	0.00762381	0.000953718	-0.00459896	0.00728981	-0.00155905	0.00991831	0.00331443	-0.00105145	-0.00411905	-0.00538302	-0.00951265	-0.00196477	0.000595232	0.00284145	-0.0147213	0.00707965	-0.015	0.00783647	-0.00441239	0.00136079
-0.0011451	-0.00147	-0.00729208	0.00363973	0.00111124	0.00140955	-0.00329509	-0.00451283	0.00374149	0.0164803	0.00178691	0.00762381	0.000953718	-0.00459896	0.00728981	-0.00155905	0.00991831	0.00331443	-0.00105145	-0.00411905	-0.00538302	-0.00951265	-0.00196477	0.000595232	0.00284145	-0.0147213	0.00707965	-0.015	0.00783647	-0.00441239	0.00136079
-0.00140427	-0.00149286	-0.00759573	0.00364168	0.00111592	0.00140527	-0.00309859	-0.00450445	0.00374688	0.016165	0.00182557	0.00780953	0.000907717	-0.00541853	0.00745097	-0.00145265	0.00994405	0.00276278	-0.00117826	-0.00409901	-0.0053855	-0.00953815	-0.00189592	0.000306086	0.00316173	-0.014228	0.00547096	-0.014998	0.00744917	-0.00450758	0.00132724
-0.000417056	-0.00149199	-0.00742732	0.00364481	0.00110026	0.0013738	-0.00305126	-0.00451884	0.00374134	0.0160473	0.00182355	0.00776662	0.000946186	-0.00547774	0.00716852	-0.00153632	0.00996631	0.00133126	-0.0011423	-0.00410428	-0.00542943	-0.00953641	-0.00190051	0.000298735	0.00275934	-0.0138567	0.00465339	-0.0150035	0.00775052	-0.00445741	0.00129318
-0.000417056	-0.00149199	-0.00742732	0.00364481	0.00110026	0.0013738	-0.00305126	-0.00451884	0.00374134	0.0160473	0.00182355	0.00776662	0.000946186	-0.00547774	0.00716852	-0.00153632	0.00996631	0.00133126	-0.0011423	-0.00410428	-0.00542943	-0.00953641	-0.00190051	0.000298735	0.00275934	-0.0138567	0.00465339	-0.0150035	0.00775052	-0.00445741	0.00129318
-0.000313514	-0.00148153	-0.00743707	0.00364343	0.00111004	0.00142286	-0.00288078	-0.00450786	0.00374279	0.0160636	0.00185947	0.00774129	0.000927506	-0.00555808	0.00737636	-0.00149629	0.0099553	0.00194748	-0.00119277	-0.00397408	-0.00537736	-0.00953806	-0.0019033	0.000322978	0.00256398	-0.0137906	0.00325319	-0.0149975	0.00773817	-0.00445574	0.00128232
-0.000529202	-0.00148039	-0.00743202	0.00364391	0.00113027	0.00142241	-0.0028305	-0.00450618	0.00374377	0.0160529	0.00184377	0.00778074	0.000946337	-0.00550584	0.00725478	-0.00149462	0.00994902	0.00186184	-0.00117808	-0.00397847	-0.00537239	-0.00953784	-0.00189757	0.000381032	0.00269521	-0.0137349	0.00312758	-0.0150039	0.00773655	-0.00446965	0.00127822
-0.000454486	-0.00148199	-0.00748505	0.00364425	0.00115505	0.00140071	-0.00296185	-0.00451162	0.0038255	0.0160172	0.00181672	0.0077664	0.000942544	-0.00545135	0.00725047	-0.00147174	0.00920076	0.00182912	-0.00128287	-0.00371332	-0.00540314	-0.009539	-0.00192086	0.000260017	0.00193421	-0.0138477	0.00346451	-0.0149713	0.00759183	-0.00445906	0.00126082
-0.000454486	-0.00148199	-0.00748505	0.00364425	0.00115505	0.00140071	-0.00296185	-0.00451162	0.0038255	0.0160172	0.00181672	0.0077664	0.000942544	-0.00545135	0.00725047	-0.00147174	0.00920076	0.00182912	-0.00128287	-0.00371332	-0.00540314	-0.009539	-0.00192086	0.000260017	0.00193421	-0.0138477	0.00346451	-0.0149713	0.00759183	-0.00445906	0.00126082
-0.000495027	-0.0014764	-0.00747333	0.00364387	0.00114979	0.00140141	-0.00295442	-0.00443436	0.00380115	0.016019	0.00182371	0.00776401	0.000943658	-0.00545877	0.0072655	-0.00148157	0.00922637	0.00172794	-0.0012624	-0.00378401	-0.00539949	-0.00953928	-0.00191199	0.000268519	0.00208637	-0.013762	0.00345753	-0.0149773	0.00760638	-0.00445976	0.00125924
-0.000467556	-0.001471	-0.00747412	0.00367225	0.00114218	0.00140532	-0.00295125	-0.00451804	0.0037749	0.00324248	0.00182082	0.00789149	0.000979799	-0.00546963	0.00725354	-0.00148291	0.00922102	0.00182296	-0.0012822	-0.00378483	-0.00539971	-0.00957024	-0.00193865	0.000663227	0.00205917	-0.0137829	0.00308378	-0.0149837	0.00761214	-0.00448226	0.00101571
-0.000469459	-0.00147066	-0.00747406	0.00366826	0.00114201	0.00139245	-0.00294995	-0.00451794	0.00377678	0.00326197	0.00181979	0.00785781	0.000974022	-0.00546895	0.00725354	-0.00148227	0.0092226	0.00182442	-0.00128186	-0.00378497	-0.00539971	-0.00956843	-0.00193827	0.000564443	0.0020592	-0.0137829	0.00309082	-0.0149814	0.0076122	-0.00447772	0.00101503
-0.000487954	-0.00147193	-0.00747288	0.00365222	0.00114443	0.00138594	-0.00295051	-0.00451817	0.00377991	0.00274139	0.00181918	0.00783697	0.000969133	-0.0053756	0.00725556	-0.00148222	0.00922129	0.00182377	-0.00127959	-0.00378365	-0.00538117	-0.00958137	-0.00198738	0.00059438	0.0020623	-0.0137857	0.00310511	-0.0149798	0.0076132	-0.00447063	0.0010108
-0.00048763	-0.001469	-0.0074743	0.00365219	0.00114506	0.00138504	-0.00294951	-0.00450522	0.00377907	0.00283337	0.0018148	0.00780504	0.000968244	-0.00537444	0.00725564	-0.00148189	0.0092247	0.00182604	-0.00127868	-0.0037841	-0.00538373	-0.00956276	-0.00195933	0.000463541	0.00206404	-0.0137846	0.00310694	-0.0149801	0.00761282	-0.00447168	0.00101016
-0.000471155	-0.00146992	-0.00628391	0.00365491	0.00114439	0.00140413	-0.00501596	-0.00450995	0.00378296	0.00337935	0.00183154	0.00782049	0.000960186	-0.00534434	0.00721945	-0.00148089	0.0092263	0.00182553	-0.00130166	-0.00388289	-0.00540332	-0.00988586	-0.00195454	0.000533435	0.00203865	-0.00147059	0.00316588	-0.0122343	0.00760877	-0.00447415	0.000758243
-0.000475458	-0.00146816	-0.00669688	0.00364095	0.0012007	0.0012115	-0.00338981	-0.00450617	0.00378114	0.00401094	0.00180072	0.00783052	0.00097407	-0.00540177	0.00711194	-0.00157553	0.00923531	0.00214744	-0.00100473	-0.00382176	-0.00530778	-0.00967276	-0.00193453	0.000530824	0.00201292	-0.00397117	0.00315744	-0.00287842	0.00759804	-0.00447749	0.000620458
-0.00049051	-0.00152288	-0.00664793	0.00362565	0.00119729	0.000888414	-0.00327435	-0.00450983	0.00377949	0.00380433	0.00179905	0.00789783	0.00116087	-0.00550567	0.00713355	-0.00154807	0.00919708	0.00248554	-0.000849218	-0.00393226	-0.00337571	-0.00975286	-0.00186833	0.000515681	0.00199664	-0.00368626	0.0031606	-0.00414058	0.00762629	-0.00448209	0.000612673
-0.000496621	-0.00149324	-0.00678673	0.00361203	0.00120257	0.000914005	-0.00327739	-0.0045099	0.00378018	0.00390269	0.00175866	0.00785084	0.00108852	-0.00549589	0.00711788	-0.00159479	0.00869622	0.00236479	-0.000965811	-0.00385901	-0.00361467	-0.00966549	-0.00188193	0.000522101	0.00199584	-0.00331544	0.00315487	-0.00354642	0.00759958	-0.00448464	0.000596506
-0.000504864	-0.00149987	-0.00675647	0.0034762	0.00119267	0.000751973	-0.00340661	-0.00394941	0.00378122	0.00393841	0.00176232	0.00787266	0.000402955	-0.00546501	0.00715102	-0.00156339	0.00643725	0.00113233	-0.000972879	-0.00250984	-0.00378583	-0.00961567	-0.0018627	0.000662021	0.00204323	-0.00306186	0.00315993	-0.00296893	0.00757353	-0.00447404	0.000538325
-0.000504864	-0.00149987	-0.00675647	0.0034762	0.00119267	0.000751973	-0.00340661	-0.00394941	0.00378122	0.00393841	0.00176232	0.00787266	0.000402955	-0.00546501	0.00715102	-0.00156339	0.00643725	0.00113233	-0.000972879	-0.00250984	-0.00378583	-0.00961567	-0.0018627	0.000662021	0.00204323	-0.00306186	0.00315993	-0.00296893	0.00757353	-0.00447404	0.000538325
-0.000504864	-0.00149987	-0.00675647	0.0034762	0.00119267	0.000751973	-0.00340661	-0.00394941	0.00378122	0.00393841	0.00176232	0.00787266	0.000402955	-0.00546501	0.00715102	-0.00156339	0.00643725	0.00113233	-0.000972879	-0.00250984	-0.00378583	-0.00961567	-0.0018627	0.000662021	0.00204323	-0.00306186	0.00315993	-0.00296893	0.00757353	-0.00447404	0.000538325
-0.000504864	-0.00149987	-0.00675647	0.0034762	0.00119267	0.000751973	-0.00340661	-0.00394941	0.00378122	0.00393841	0.00176232	0.00787266	0.000402955	-0.00546501	0.00715102	-0.00156339	0.00643725	0.00113233	-0.000972879	-0.00250984	-0.00378583	-0.00961567	-0.0018627	0.000662021	0.00204323	-0.00306186	0.00315993	-0.00296893	0.00757353	-0.00447404	0.000538325
-0.000504366	-0.00149951	-0.00674995	0.00348099	0.00119263	0.000792785	-0.00340783	-0.00395025	0.00378112	0.00390947	0.00176309	0.00786116	0.00043907	-0.00546596	0.00715024	-0.00156361	0.00646312	0.00114841	-0.000989784	-0.0025137	-0.00375115	-0.00961638	-0.00186272	0.000658386	0.00204157	-0.00305845	0.00315977	-0.00298787	0.00757622	-0.00447426	0.000538268
-0.000504497	-0.00149949	-0.00668198	0.0034765	0.00119215	0.000763968	-0.00340639	-0.00397549	0.0037812	0.00393781	0.00176242	0.00787216	0.000476818	-0.00546463	0.00715015	-0.00156341	0.00644975	0.00116428	-0.000983776	-0.00251573	-0.0037909	-0.00961795	-0.00186326	0.000636644	0.00203967	-0.00307382	0.00315941	-0.0029763	0.00757366	-0.00447433	0.000538024
-0.000502326	-0.0014996	-0.00672196	0.00348059	0.00119252	0.000751124	-0.0034056	-0.00395574	0.00378083	0.00393346	0.00173131	0.00787235	0.000521392	-0.00546931	0.00714943	-0.00156222	0.00508903	0.00116048	-0.000980157	-0.00253796	-0.00364313	-0.00960889	-0.00186738	0.000653679	0.00203972	-0.00306856	0.00315956	-0.00300456	0.00757415	-0.00447526	0.000521658
-0.000503092	-0.00147506	-0.00671348	0.00348033	0.00119242	0.000763475	-0.00340503	-0.00396929	0.00330124	0.00391719	0.00175958	0.00786973	0.000562546	-0.00546917	0.00714947	-0.00156257	0.00520412	0.00116105	-0.000606032	-0.00253502	-0.003701	-0.00961188	-0.0018652	0.000642589	0.00203824	-0.0030657	0.00316297	-0.00299376	0.0075753	-0.00447803	0.000519183
-0.000492508	-0.00148722	-0.00673233	0.00348978	0.00119268	0.000762367	-0.00341951	-0.003956	0.00358882	0.00393315	0.00173734	0.00786934	0.000512265	-0.00547346	0.00714958	-0.00156246	0.0052363	0.00116081	-0.000937745	-0.00252537	-0.00372072	-0.00961132	-0.00182545	0.000647944	0.00204256	-0.00306573	0.00315959	-0.00181425	0.0075744	-0.00447792	0.000516642
-0.000499685	-0.00149233	-0.00672971	0.00348874	0.00142363	0.000754337	-0.00346268	-0.00395824	0.00351004	0.0039297	0.00171496	0.00789106	0.000491485	-0.00546877	0.00716328	-0.00156774	0.00519214	0.0011609	-0.00100692	-0.00252984	-0.00364257	-0.00823922	-0.000913387	0.000644563	0.00204018	-0.00306758	0.00316506	-0.00163353	0.00761369	-0.00447644	0.000489471
-0.000469502	-0.00143024	-0.0067169	0.00346803	0.00120831	0.000768398	-0.00342701	-0.00394594	0.00335017	0.00393077	0.00175531	0.00786362	0.000510324	-0.000933861	0.00715102	-0.00160689	0.00527421	0.000950326	-0.000919038	-0.00251281	-0.00370489	-0.00893224	-0.00185217	0.000649732	0.00203999	-0.00306406	0.00318271	-0.00209531	0.00741416	-0.00447676	0.000471543
-0.000479393	-0.00146288	-0.00667092	0.00348372	0.00121049	0.000759241	-0.00335365	-0.00395824	0.0034105	0.00393862	0.00173525	0.00788177	0.000507202	-0.00199629	0.00715369	-0.0015706	0.00524233	0.00118343	-0.000948254	-0.00249712	-0.00368829	-0.00860726	-0.00117838	0.000646262	0.00203998	-0.00306701	0.00317513	-0.00140063	0.00745332	-0.00334274	0.000455975
-0.000453394	-0.00147607	-0.00671091	0.00348318	0.001256	0.000763882	-0.00339948	-0.00395738	0.00345105	0.0039285	0.00171257	0.00786555	0.000506563	-0.00135913	0.00715295	-0.00157151	0.0052327	0.00117679	-0.00099087	-0.00249661	-0.0036669	-0.00866097	-0.00153022	0.000645732	0.00203684	-0.00306612	0.00316754	-0.00196239	0.00745782	-0.00239778	0.000452813
-0.000471759	-0.00147114	-0.00668859	0.00348294	0.00129739	0.000762568	-0.00343556	-0.00395809	0.00339695	0.00393132	0.00167053	0.00787195	0.000507045	-0.00247319	0.00715168	-0.00160495	0.00257796	0.00117162	-0.000946852	-0.0025687	-0.00367101	-0.00860048	-0.00125	0.000648061	0.00202444	-0.00306652	0.00317767	-0.00167593	0.00739838	-0.00293076	0.000435512
-0.000455091	-0.00146486	-0.00669859	0.00348228	0.00124946	0.000761242	-0.00341129	-0.00395757	0.00327183	0.00393239	0.00170184	0.00644182	0.000509876	-0.00198746	0.00715438	-0.00158507	0.00388537	0.00117393	-0.000967278	-0.00250339	-0.00366888	-0.00853025	-0.00108418	0.000646141	0.00203087	-0.00306657	0.0031739	-0.0017706	0.00744659	-0.00284886	0.00041906
-0.000445633	-0.00145957	-0.00670951	0.0034906	0.00124198	0.000763988	-0.00341123	-0.00396995	0.00332621	0.00390644	0.00187081	0.00364509	0.000512544	-0.00211552	0.00716152	-0.00180582	0.00295618	0.00122544	-0.000958379	-0.00265446	-0.00367303	-0.00855018	-0.00118589	0.000647268	0.00202975	-0.00306213	0.00317056	-0.0018681	0.00728335	-0.00290839	0.000386623
-0.000456544	-0.00139545	-0.00668992	0.00348867	0.00124642	0.000762082	-0.00333312	-0.0039368	0.00325691	0.00391311	0.00167446	0.00540444	0.00051763	-0.00208365	0.00715172	-0.00163667	0.00312495	0.00117992	-0.000741162	-0.00256188	-0.00367004	-0.00854429	-0.00050704	0.000600485	0.00202805	-0.00306582	0.00317337	-0.00145097	0.00204875	-0.00293161	0.000348032
-0.000461246	-0.00146617	-0.00277033	0.00348362	0.00125473	0.000767349	-0.00341573	-0.00399019	0.0032281	0.00392443	0.00170297	0.00542361	0.000514513	-0.00201741	0.00715481	-0.00163224	0.00313255	0.00119598	-0.000570204	-0.00251913	-0.00367051	-0.00838291	-0.000696314	0.000626319	0.00202022	-0.00306603	0.00317292	-0.00174875	0.00338394	-0.00284826	0.000316961
-0.000461435	-0.00147198	-0.00294653	0.000395557	0.00125473	0.000766217	-0.00334752	-0.00387565	0.00328122	0.00392306	0.00171608	0.00439748	0.000518337	-0.00203319	0.00715526	-0.00162151	0.0030298	0.00118459	-0.000621067	-0.00252233	-0.00362307	-0.00842335	-0.00075158	0.000632435	0.00202467	-0.00306604	0.00317355	-0.00175364	0.00338823	-0.00285453	0.000294925
-0.000458787	-0.00145915	-0.00273184	0.00249737	0.0012723	0.000768778	-0.00340388	-0.00394167	0.00331941	0.00373145	0.00174223	0.00509272	0.000520836	-0.00201192	0.00715473	-0.00163608	0.00327174	0.00119642	-0.000435053	-0.00253304	-0.000231159	-0.00426135	-0.000643769	-6.74608e-05	0.00205726	-0.00308746	0.00293336	-0.00173378	0.00341186	-0.00280507	0.000239729
-0.000458437	-0.00141221	-0.00248359	0.000996524	0.00130079	0.000761989	-0.00337902	-0.00392352	0.00333609	0.00375831	0.00173214	0.00477488	0.000511878	-0.00204916	0.00715294	-0.00163182	0.00345419	0.00119228	-0.000495845	-0.00253561	-0.00128031	-0.00246614	-0.000739993	-0.00157092	0.00209155	-0.00318061	0.00299721	-0.00170055	0.00339499	-0.00284753	0.000224558
-0.000452363	-0.00143654	-0.00266028	0.00131084	0.00127005	0.000780227	-0.00335719	-0.00393219	0.00332024	0.00378344	0.00172039	0.00447191	0.000517425	-0.00206184	0.00715522	-0.00163646	0.00337961	0.00119042	-0.000514288	-0.00254532	-0.00119273	-0.00286679	-0.000739409	-0.000495937	0.0020771	-0.00319573	0.00312188	-0.0017472	0.0033529	-0.00283722	0.000223342
-0.000457368	-0.00142513	-0.00236559	0.00167336	0.00128641	0.000768667	-0.00338734	-0.00392649	0.00330815	0.00382881	0.00173088	0.00448066	0.000514526	-0.00205532	0.00714532	-0.00163534	0.00328188	0.00119486	-0.000540415	-0.00251784	-0.00114074	-0.00270195	-0.000732149	-8.89206e-05	0.00217182	-0.0031095	0.00305695	-0.00171436	0.00323287	-0.00284433	0.000219856
-0.000454972	-0.00142866	-0.00241999	0.00140546	0.00127699	0.000797214	-0.00339	-0.00392845	0.00331012	0.00377235	0.00173148	0.00449511	0.000516202	-0.00205079	0.0069827	-0.00164752	0.00328564	0.00119229	-0.000628258	-0.00251713	-0.000983044	-0.00272827	-0.000839343	-8.80113e-05	0.00217496	-0.00315966	0.00304695	-0.00174686	0.00331229	-0.00283717	0.000217747
-0.000459156	-0.00150674	-0.00234475	0.00165479	0.000382435	0.00069417	-0.00337642	-0.00393262	0.00331207	0.00206554	0.00143835	0.00455276	0.000523885	-0.00205071	0.00701304	-0.000423205	0.00297454	0.00119776	-0.000508334	-0.00251525	-0.000933736	-0.00281622	-0.00075684	-0.000468511	0.00221621	-0.00318128	0.00291521	-0.00173265	0.00284827	-0.00249127	0.0001974
-0.000456696	-0.00154634	-0.00221372	0.00169062	0.000774408	0.000741648	-0.00332703	-0.0039342	0.00331291	0.00226542	0.00159621	0.00453099	0.000520703	-0.00205038	0.00634702	-0.000773153	0.0032013	0.00119544	-0.000518478	-0.00252165	-0.00117115	-0.00284415	-0.000752417	-0.000323958	0.00214322	-0.00315505	0.00303319	-0.00173459	0.00138566	-0.00249686	0.000185946
-0.000457634	-0.00150515	-0.00229933	0.00170854	0.000871765	0.000734258	-0.00331758	-0.00393253	0.003317	0.00226081	0.00158508	0.00453193	0.000523655	-0.00205008	0.00589248	-0.000913246	0.00313152	0.00119543	-0.000538312	-0.00252292	-0.00107498	-0.00283653	-0.000749021	-0.00033388	0.00215337	-0.00314242	0.00301856	-0.00171721	0.00164237	-0.00254658	0.000181167
-0.000456977	-0.00148656	-0.00226682	0.00155397	0.000775285	0.000772813	-0.00334777	-0.00394625	0.00331277	0.0011959	0.00146903	0.00449624	0.000523326	-0.00205561	0.00610727	-0.000768336	0.00308809	0.00119762	-0.000511214	-0.00198112	-0.00119496	-0.00287561	-0.000372229	-0.00030379	0.00215215	-0.0031398	0.0029789	-0.00173065	0.00109323	-0.00223874	0.000172769
-0.000457343	-0.00151194	-0.00224896	0.00171601	0.000776024	0.000764554	-0.00325026	-0.00394542	0.00333853	0.00169828	0.00146229	0.00447237	0.000522995	-0.00208817	0.00607359	-0.000830849	0.00311237	0.0013432	-0.000504847	-0.00225986	-0.00125021	-0.00252529	-0.000504766	-0.000422631	0.00215931	-0.00315054	0.00258257	-0.00163847	0.000847059	-0.000395044	0.000166241
-0.000457431	-0.00151754	-0.00225196	0.00165801	0.00078536	0.00072662	-0.00327016	-0.00394466	0.0033279	0.00199879	0.00146978	0.00446392	0.000523532	-0.00210805	0.00602486	-0.000873109	0.00313161	0.00123985	-0.000505132	-0.00224465	-0.00125813	-0.00201719	-0.000360599	-0.000417357	0.00215922	-0.00314971	0.00270252	-0.00163546	0.000655664	-0.000436718	0.000164444
-0.00045725	-0.00153099	-0.00224952	0.00165024	0.000803672	0.000726441	-0.00326703	-0.00394497	0.0033274	0.00204724	0.00149164	0.00448512	0.00052329	-0.00209806	0.00594264	-0.000868505	0.00313207	0.00123979	-0.000506359	-0.00206547	-0.00120645	-0.00184947	-0.00045297	-0.000394184	0.0021601	-0.00315324	0.00262278	-0.00165737	0.00082696	-0.00039659	0.000162278
-0.0003352	-0.00152453	-0.00224655	0.00186981	0.000814591	0.000736007	-0.00328481	-0.00390296	0.00332085	0.00195876	0.00147224	0.00447393	0.000523148	-0.00212766	0.00599693	-0.000847679	0.00312283	0.0012548	-0.000505801	-0.00208845	-0.0011895	-0.00117718	-0.000519818	-0.000380704	0.00216367	-0.00313514	0.00268812	-0.0016402	0.000806948	-0.000403003	0.000161139
-0.00042369	-0.000532329	-0.00223882	0.00169001	0.000808696	0.000728329	-0.00329082	-0.00393271	0.00332148	0.00181854	0.00150084	0.00447901	0.000521007	-0.0020929	0.00598647	-0.000853223	0.00313189	0.00126658	-0.000506294	-0.00217589	-0.0011948	-0.00150582	-0.000485299	-0.000380136	0.00216979	-0.00314918	0.00266481	-0.00166067	0.000787164	-0.000368704	0.000159401
-0.000399724	-0.00112914	-0.00224386	0.00180549	0.000807112	0.000858433	-0.00328618	-0.00391269	0.00333829	0.00191408	0.00148438	0.0044775	0.000522953	-0.00206174	0.00551777	-0.000866008	0.003133	0.00127266	-0.000505907	-0.0020969	-0.00115808	-0.00120728	-0.000580614	-0.000388043	0.00216946	-0.00318809	0.0026259	-0.00163759	0.000809495	-0.000382451	0.000154629
-0.000416327	-0.00113298	-0.00123068	0.00171971	0.000225787	0.000829233	-0.00328598	-0.00233	0.00337883	0.0019424	0.0014526	0.00434001	0.000201032	-0.00205525	0.00562691	-0.000848721	0.0031328	0.00123038	-9.51239e-05	-0.00212552	-0.00121992	-0.00127411	0.000122312	-0.000387795	0.0021639	-0.00283886	0.00247097	-0.00164463	0.000743843	-0.000458185	0.000137123
-0.000431329	-0.000899289	-0.00122988	0.00172895	0.000864916	0.000785161	-0.00328342	-0.00239311	0.00334061	0.00190125	0.00146153	0.00442424	0.000515792	-0.0020611	0.00553086	-0.000858488	0.00313531	0.00127041	-0.000219608	-0.00214338	-0.00119205	-0.000991663	-0.000363149	-0.000264228	0.00217519	-0.00228942	0.0024087	-0.00165077	0.000501736	-0.000386232	0.000133288
-0.000424314	-0.00107675	-0.00143446	0.00173613	0.000613088	0.000796952	-0.00328563	-0.00219935	0.00332982	0.001912	0.00146761	0.00444317	0.000521899	-0.00205014	0.0054252	-0.00086353	0.00145186	-0.000421465	-0.000328466	-0.0021176	-0.00117439	-0.00102446	-0.000464553	-0.000373525	0.00218338	-0.00168017	0.00248648	-0.00164186	0.000779649	-0.000428224	0.000121269
-0.000435477	-0.000926	-0.00129644	0.00171977	0.000895881	0.000775086	-0.00328462	-0.00210144	0.00332576	0.00189423	0.000812337	0.00443339	0.000512822	-0.00199886	0.00237803	-0.000894957	0.00313197	0.00126499	-3.74008e-05	-0.00212129	-0.00118218	-0.00133577	-0.000443677	-0.000356294	0.00217829	-0.00219234	0.00245131	-0.00164017	0.00073097	-0.000390837	0.000106325
-0.000427586	-0.000985649	-0.00146264	0.00168469	0.000816754	0.000785728	-0.00221505	-0.00162172	0.0033151	0.00190239	0.00122595	0.00442857	0.000489774	-0.00201433	0.00265037	-0.000884055	0.00198624	0.000934386	-0.000171392	-0.00212476	-0.00117696	-0.00127451	-0.000449304	-0.000224888	0.00216817	-0.00208233	0.00253462	-0.00163476	0.000757955	-0.000407867	9.42792e-05
-0.000484384	-0.000973474	-0.00143446	0.0016898	0.000808426	0.000674251	-0.0015583	-0.00198262	0.00332082	0.00190066	0.00129435	0.0044285	0.000451104	-0.00200227	0.00264792	-0.000871754	0.00220872	0.001332	-0.000151038	-0.00131389	-0.00117657	-0.00126915	-0.000445356	-0.000227094	0.00217028	-0.00216912	0.00251532	-0.00163745	0.000645938	-0.000486202	9.21977e-05
-0.000429081	-0.000960891	-0.00139277	0.00167205	0.000864763	0.000780618	-0.00107593	-0.00168537	0.00331369	0.00189846	0.00124094	0.0044359	0.000501971	-0.00200901	0.00266949	-0.000877206	0.00220695	0.000897481	-0.000152247	-0.00212463	-0.00117531	-0.00125618	-0.000463424	-0.000255265	0.00217129	-0.00217651	0.00250765	-0.00164057	0.000756262	-0.000411336	9.18091e-05
-0.000432619	-0.000967695	-0.0014149	0.00167007	0.000832864	0.000773151	-0.00138989	-0.00175655	0.0033188	0.00189987	0.00115122	0.0044373	0.000499469	-0.00202088	0.00271632	-0.000878629	0.00222197	0.000971896	-0.00014775	-0.0011924	-0.00117423	-0.00125851	-0.000461997	-0.000252761	0.00217135	-0.00211448	0.00250564	-0.00164065	0.000736035	-0.000426536	8.97908e-05
-0.000436311	-0.000971223	-0.0014194	0.00166148	0.000853912	0.000767835	-0.000980078	-0.00177375	0.0033185	0.00189994	0.00119721	0.00443702	0.000507567	-0.00202102	0.00270769	-0.000881379	0.00218251	0.000840009	-0.000150171	-0.00109913	-0.00117375	-0.00124917	-0.000457756	-0.000250377	0.00217203	-0.00215532	0.00249869	-0.00163856	0.000738578	-0.000410801	8.84433e-05
-0.000445043	-0.000975281	-0.00144109	0.001664	0.000841792	0.000767838	-0.001223	-0.00178189	0.000517649	0.00190076	0.00119042	0.00443596	0.000487105	-0.00201028	0.00273089	-0.000879991	0.00216273	0.000972511	-0.000158192	-0.00120904	-0.00117512	-0.0012505	-0.000450055	-0.000284402	0.00217164	-0.00116753	0.0025088	-0.00167243	0.000713417	-0.000432672	7.56548e-05
-0.000436167	-0.000966109	-0.00146213	0.00161892	0.000835397	0.000766726	-0.00139052	-0.00178725	0.000244023	0.00189684	0.0011936	0.00443432	0.000486054	-0.00201265	0.0027163	-0.000878825	0.00216642	0.000933189	-0.000150514	-0.00117682	-0.00117495	-0.00124653	-0.0004516	-0.000361029	0.00217238	-0.000749204	0.00250693	-0.0016899	0.000672094	-0.00042766	7.47749e-05
-0.000437307	-0.000970778	-0.00147967	0.0015932	0.000843188	0.000766162	-0.00121879	-0.00175856	0.000603357	0.00190183	0.00118698	0.00443628	0.000499946	-0.00201815	0.00271974	-0.000879033	0.00215542	0.000986193	-0.000151436	-0.0011442	-0.00117524	-0.00125027	-0.000443764	-0.000257633	0.00216123	-0.00060493	0.00250395	-0.00168073	0.000645563	-0.00043249	7.41939e-05
-0.000352687	-0.000970804	-0.00157059	0.00166639	0.000858185	0.000769878	-0.000678048	-0.00177016	0.000771381	0.00190156	0.00118779	-9.00603e-05	0.000507069	-0.00201805	0.00271443	-0.000876703	0.00214665	0.000977932	-0.000149481	-0.00119878	-0.00117176	-0.00102089	-0.000443286	-0.000268409	0.00209354	-0.00086092	0.00152524	-0.00153686	0.000639076	-0.000371187	4.93954e-05
-0.000391338	-0.000969236	-0.0014897	0.00161989	0.000838041	0.000769773	-0.000853539	-0.00176767	0.000625104	0.00190137	0.00118155	0.00140061	0.000506755	-0.00202106	0.00271577	-0.000857547	0.00215863	0.000983832	-0.000151239	-0.00116641	-0.00117368	-0.000417274	-0.000447042	-0.000269444	0.00205603	-0.000742611	0.00111044	-0.00152913	0.000662605	-0.000426959	4.87064e-05
-0.00035274	-0.000969392	-0.00152404	0.00164384	0.000842529	0.000769499	-0.000351469	-0.00176729	0.000637289	0.00190131	0.001189	-0.000378701	0.000512159	-0.00201966	0.00271347	-0.000867755	0.00215404	0.000981	-0.000150469	-0.00116344	-0.00117265	-0.000241473	-0.000445907	-0.000273903	0.00205692	-0.000725472	0.0012687	-0.00152265	0.000654099	-0.000410706	4.6641e-05
-0.000391197	-0.000969348	-0.00149411	0.00162551	0.000842689	0.000769565	-0.000672998	-0.00176837	0.000669434	0.00190059	0.00118315	-0.00025062	0.000507921	-0.0020206	0.00271047	-0.000869323	0.00215648	0.000983646	-0.000151029	-0.00117761	-0.00117251	-0.000176921	-0.000445975	-0.000269077	0.00205574	-0.000743855	0.00116552	-0.00152013	0.000662069	-0.000421327	4.65854e-05
-0.000337733	-0.000969054	-0.00152477	0.00163267	0.000840759	0.000769125	-0.000439152	-0.00176845	0.000638871	0.00190151	0.00118662	-0.000119696	0.000516556	-0.0020183	0.00271049	-0.000867267	0.00215295	0.000980885	-0.000150281	-0.00116784	-0.00117288	-2.92365e-05	-0.000446425	-0.000259851	0.00205143	-0.000724216	0.00115483	-0.00154746	0.000646262	-0.000406157	4.62187e-05
-0.000357035	-0.000969274	-0.00152001	0.00163247	0.000843528	0.00076963	-0.000313687	-0.00176827	0.000647653	0.00190126	0.00118498	1.87037e-05	0.000512193	-0.00201939	0.00271187	-0.000867262	0.00215578	0.000980251	-0.000150505	-0.00117045	-0.00117211	-9.06588e-05	-0.000446149	-0.000269055	0.00205615	-0.000736161	0.00116787	-0.0015262	0.000654723	-0.000411438	4.61721e-05
-0.00035694	-0.000969294	-0.00150565	0.00163668	0.00084299	0.000769614	-0.000300645	-0.00176829	0.000638848	0.00190103	0.00118543	4.33604e-05	0.000513533	-0.00201917	0.00271165	-0.000868291	0.00215451	0.000980421	-0.000150389	-0.00116884	-0.00117251	-6.0196e-05	-0.000446309	-0.000265119	0.00205256	-0.000732113	0.0011661	-0.00152803	0.000649676	-0.000409075	4.60826e-05
-0.000350297	-0.000969857	-0.00150858	0.00163349	0.000841757	0.000769512	-0.000367737	-0.00176861	0.00063286	0.00190092	0.00118474	9.5883e-06	0.000497838	-0.00170872	0.00271283	-0.000867555	0.00216779	0.000980627	-0.000150495	-0.00116063	-0.00117246	-9.66054e-05	-0.00044625	-0.000288834	0.00205638	-0.000736293	0.0011569	-0.00153079	0.000652968	-0.000410445	4.50134e-05
-0.000349645	-0.00098921	-0.00150809	0.00163517	0.000842979	0.000765954	-0.000330841	-0.00176889	0.000630733	0.001905	0.00118705	9.99503e-05	0.000514959	-0.00184082	0.00133638	-0.000783037	0.00216014	0.000980834	-0.000150305	-0.00116384	-0.00117157	-6.73839e-05	-0.000445995	-0.000276475	0.00204187	-0.000739384	0.00116205	-0.00141484	0.000653618	-0.000412524	3.94066e-05
-0.000349157	-0.00106877	-0.00150957	0.00163413	0.000841248	0.000765066	-0.000327664	-0.00176921	0.000634653	0.00190113	0.00118634	6.99215e-05	0.000507925	-0.00183521	0.00122623	-0.000810534	0.00216149	0.000980731	-0.00014953	-0.00116192	-0.00116625	-8.00768e-05	-0.000446162	-0.000302726	0.00123975	-0.000735498	0.00116239	-0.00149386	0.000655741	-0.000409936	3.68821e-05
-0.000348024	-0.000996058	-0.00151097	0.00163217	0.000842181	0.000764077	-0.000321124	-0.00176936	0.000634237	0.00191143	0.00118544	5.60308e-05	0.000508824	-0.00177278	0.00104124	-0.000783847	0.0021566	0.000980914	-0.000147842	-0.00116274	-0.0011673	-0.000101907	-0.000446021	-0.000380403	0.00101556	-0.000739204	0.00116383	-0.00146245	0.00065697	-0.000410517	3.55263e-05
-0.000348824	-0.00100533	-0.00141807	0.00157521	0.000849097	0.000757246	-0.00032504	-0.00176947	0.000634449	0.000884043	0.001186	5.67863e-05	0.000692936	-0.00182707	0.000898462	-0.000788674	0.00216023	0.000795312	-0.000186967	-0.00116539	8.14027e-05	-7.9876e-05	-0.00044659	-0.000267702	0.00130814	-0.000720753	0.00115011	-0.00144189	0.00065879	-0.000357924	3.1168e-05
-0.000349074	-0.00101786	-0.00122263	0.00162887	0.000843034	0.000763695	-0.000336779	-0.00176975	0.000636226	0.00104186	0.00118645	5.58171e-05	0.000512429	-0.00184586	0.000962155	-0.000763068	0.00215966	0.000671806	-0.000152821	-0.00116933	-0.000570892	-8.05752e-05	-0.000445689	-0.000138392	0.00107533	-0.000736358	0.00116185	-0.00147578	0.000716201	-0.000405945	3.08846e-05
-0.000348709	-0.00101749	-0.000165861	0.0016114	0.000844653	0.000769213	-0.000331731	-0.00176973	0.000629638	0.000968236	0.00107133	5.09598e-05	0.000603142	-0.00182797	0.00100573	-0.000760341	0.00216141	0.000762016	-0.000152518	-0.00116738	-0.000732273	-0.000109107	-0.000446366	-0.000226573	0.00111439	-0.00073863	0.00116227	-0.00144218	0.000741449	-0.000404953	2.94763e-05
-0.000348959	-0.000826761	-0.000493353	0.00161923	0.000855662	0.000762963	-0.000333063	-0.00176954	0.000634243	0.00101084	0.00116519	3.72112e-05	0.000559175	-0.00182516	0.000974326	-0.000772299	0.0021598	0.000746286	-0.00015208	-0.00116636	-0.000447509	-9.05562e-05	-0.000446133	-0.000135905	0.00115719	-0.000729064	0.00114685	-0.00145772	0.000662896	-0.000398289	2.91399e-05
-0.000348611	-0.00067661	-0.000453566	0.00160693	0.000377848	0.000797222	9.01557e-05	-0.00177015	0.000600595	0.00103685	0.00113176	-0.000288967	0.000566521	-0.00183844	0.00126755	-0.000703845	0.00189512	0.000579174	-0.000163405	-0.0015094	-0.000484332	-0.000101572	-0.000419122	-0.000253603	0.00112715	-0.000731339	0.000527043	-0.00143274	0.000624505	-9.80889e-05	2.71425e-05
-0.000348696	-0.000712223	-0.000464832	0.00161513	0.000580709	0.000777407	5.3396e-05	-0.00176995	0.000619037	0.00101959	0.00113249	-0.000269502	0.000547103	-0.00182792	0.00102427	-0.000754145	0.00190871	0.000589929	-0.000159416	-0.0012124	-0.000508621	-0.000110918	-0.000434978	-0.000222846	0.00113004	-0.000731623	0.000638174	-0.00143876	0.000629939	-0.00024468	2.63098e-05
-0.000348704	-0.000738927	-0.000459762	0.00160841	0.000512345	0.000796921	-0.000305513	-0.00177065	0.000631206	0.00100068	0.00113622	-1.55764e-05	0.000557713	-0.00182946	0.000803933	-0.000734496	0.00196177	0.000655814	-0.000163103	-0.00122026	-0.000482515	-0.000101519	-0.00042445	-0.000239657	0.00112421	-0.00073139	0.000749284	-0.00144259	0.000652385	-0.000192912	2.63059e-05
-0.00034859	-0.000713642	-0.000487931	0.00160556	0.000768557	0.000776632	1.99411e-06	-0.0017054	0.000623882	0.000993855	0.00113023	-4.04692e-05	0.000558953	-0.00182883	0.000695592	-0.000747364	0.00188144	0.000681988	-0.000161657	-0.00120095	-0.000501521	-0.000102265	-0.000437123	-0.000210828	0.00113036	-0.000728216	0.000432397	-0.00144013	0.000653762	-0.000345573	2.54911e-05
-0.000348725	-0.000726497	-0.00046999	0.00151908	0.000643685	0.000765778	-0.000111448	-0.0017439	0.0006248	0.000992937	0.00113221	-1.39778e-05	0.000557606	-0.00182631	0.00059043	-0.000689437	0.00191533	0.000667735	-0.00016022	-0.00118634	-0.000500094	-0.000107265	-0.000433598	-0.000215255	0.00112603	-0.000724911	0.000491402	-0.00144123	0.000646208	-0.000287721	2.50167e-05
-0.000348547	-0.000722498	-0.000478693	0.00157735	0.000759944	0.000770672	-7.77485e-05	-0.00160745	0.000623392	0.000988968	0.00100494	-5.5053e-05	0.000561815	-0.00182725	0.000583071	-0.000750088	0.00190952	0.000648818	-0.000159819	-0.00118626	-0.000505107	-0.000105001	-0.000434049	-0.00019071	0.000454293	-0.000729001	9.21031e-05	-0.00144146	0.000644397	-0.00035595	2.34157e-05
-0.000347605	-0.00074079	-0.000482415	0.00153136	0.000702998	0.000760981	-0.000225311	-0.00160296	0.000623373	0.000995566	0.00111348	-8.46983e-05	0.000557959	-0.00183007	0.000542423	-0.000692211	0.00182585	0.000675142	-0.000159694	-0.00120296	-0.000487248	-0.000104259	-0.000434336	-0.000154323	0.000500549	-0.000726322	0.000339145	-0.00143859	0.00064524	-0.000344254	2.32219e-05
-0.000349109	-0.000727955	-0.00048218	0.00159155	0.000702189	0.000771629	-8.41006e-05	-0.00156804	0.000623459	0.000989335	0.00102845	-9.47606e-05	0.000558999	-0.001828	0.000474882	-0.000732768	0.00175107	0.000667141	-0.000157385	-0.00119312	-0.0004968	-0.000102504	-0.000434404	-0.00011244	0.000506468	-0.000725711	0.00022359	-0.00141058	0.000641616	-0.000319553	2.25773e-05
-0.000348153	-0.000727536	-0.000486298	0.001597	0.000692935	0.000769806	-7.66056e-05	-0.00152402	0.000624351	0.000990028	0.000971105	-6.71899e-05	0.000560123	-0.00183149	0.000518939	-0.000706314	0.00176487	0.000664648	-0.000158662	-0.00119359	-0.000498609	-3.32566e-05	-0.000434961	-0.000112693	0.000431631	-0.000724973	0.00024289	-0.0013927	0.000638311	-0.000350803	2.22915e-05
-0.00034853	-0.000727271	-2.48015e-05	0.00156966	0.000710509	0.00076943	-0.00010926	-0.00149079	0.000624023	0.000979468	0.00100338	-6.99001e-05	0.000560624	-0.00183308	0.000503682	-0.000664198	0.00178825	0.000654379	-0.000157035	-0.00119995	-0.000499102	-8.06952e-05	-0.000430334	-0.000161867	0.000453728	-0.000724009	0.000227177	-0.00139739	0.000638808	-0.000339461	2.19911e-05
-0.000348881	-0.000725118	-0.000483495	0.000158925	0.000694936	0.000770041	-0.000123258	-0.00147708	0.000673449	0.000991503	0.00100586	-7.8028e-05	0.00055969	-0.0018287	0.00052238	-0.000716289	0.0017637	0.000666093	-0.000153649	-0.00118972	-0.000497344	-4.50696e-05	-0.0004345	-9.81349e-05	0.000433869	-0.000725071	0.000268534	-0.00141232	0.000604345	-0.000327527	1.97716e-05
-0.00034901	-0.000728982	-0.000278745	0.000413073	0.000698194	0.000762408	-0.00011191	-0.00145043	0.000658409	0.000990539	0.000999592	-7.64841e-05	0.000559219	-0.00183389	0.000513099	-0.000688328	0.00176748	0.000662872	-0.000160666	-0.00119903	-0.00049703	-5.80945e-05	-0.000432692	-0.000128128	0.000429444	-0.000725016	0.000276513	-0.00140046	0.000632279	-0.00033132	1.96575e-05
-0.000348691	-0.000726374	-0.000357257	0.000351243	0.00069862	0.000764248	-0.000106566	-0.001465	0.000641097	0.000988371	0.00101832	-7.97685e-05	0.000559566	-0.00183432	0.000437243	-0.000701377	0.00176666	0.000366491	-0.000158054	-0.00119452	-0.000499101	-5.6082e-05	-0.000433848	-0.000116427	0.000185149	-0.00072538	0.00032237	-0.00140335	0.000615409	-0.000337482	1.92098e-05
-0.000346398	-0.00072691	-0.000304379	0.000375797	0.00069193	0.000787713	-0.000109543	-0.00141758	0.000649851	0.000980351	0.00103045	-9.39116e-05	0.000584982	-0.00183451	0.000506655	-0.000630051	0.00123189	0.000571443	-0.000160011	-0.00125131	-8.72231e-05	-5.99351e-05	-0.000434615	-0.000113977	0.000311516	-0.000725367	0.000277635	-0.00141386	0.000625152	-0.000335191	1.76694e-05
-0.000347218	-0.000726697	-0.000318022	0.000362235	0.000693603	0.000764041	-0.000110056	-0.00143305	0.000282516	0.000979168	0.00102544	-7.7618e-05	0.000556247	-0.00183158	0.000510974	-0.000679004	0.00125019	0.000473865	-0.000160739	-0.00117153	-0.000294356	-6.32852e-05	-0.000434094	-0.000123379	0.000374773	-0.000725041	0.00033136	-0.00140364	0.00062517	-0.000336888	1.72246e-05
-0.000344613	-0.000726651	-0.000309244	0.000363102	0.000672301	0.000771145	-0.00010799	-0.00143217	0.000361565	0.00060213	0.00102575	-7.9093e-05	0.000557915	-0.00183166	0.000478489	-0.000654277	0.00129997	0.000487554	-0.00015899	-0.00114428	-0.000160473	-6.41287e-05	-0.000434048	-0.000121438	0.000371674	-0.000725097	0.000296784	-0.00140369	0.000622359	-0.000338525	1.65782e-05
-0.000339785	-0.000726537	-0.000324189	0.000356971	0.000651359	0.000773543	-0.000110323	-0.00140991	0.000336912	0.000602229	0.00102452	-7.96976e-05	0.000551483	-0.00183168	0.000476151	-0.000668188	0.0012102	0.000503227	-0.00016012	-0.0011213	-0.000163986	-6.26308e-05	-0.000465063	-0.00011767	0.000348898	-0.000725157	0.000288369	-0.001403	0.000623699	-0.000337195	1.62266e-05
-0.000340542	-0.00072857	-0.000313071	0.000358986	0.000640741	0.000772804	-0.000108935	-0.00142107	0.000161005	0.000692539	0.0010442	-7.99625e-05	0.000553919	-0.000458983	0.000488726	-0.000617083	0.00126277	0.000500168	-0.000160034	-0.00112854	-0.000195879	-3.99094e-05	-0.000450175	-0.000120341	0.000336349	-0.000726699	0.000290577	-0.00140334	0.000391494	-0.000336396	1.30147e-05
-0.000341013	-0.000733278	-0.00029574	0.000360611	0.000644134	0.000770117	-0.000108361	-0.00142364	9.73688e-05	0.000623116	0.00103869	-7.90601e-05	0.00055596	-0.000252306	0.000486849	-0.000597158	0.00123706	0.000500276	-0.000159983	-0.00113623	-0.00022087	-5.58425e-05	-0.0004363	-0.000119892	0.000337733	-0.000726752	0.0003042	-0.00140394	0.000494795	-0.000328009	1.27793e-05
-0.000340866	-0.000732728	-0.000299432	0.000361974	0.000648695	0.000773681	-0.000108499	-0.00142199	0.000184672	0.000629557	0.00103711	-7.93787e-05	0.000557396	-0.000127683	0.000485889	-0.000617937	0.00123011	0.00049341	-0.000159928	-0.00114423	-0.000201061	-5.80605e-05	-0.000441496	-0.000121413	0.000339157	-0.000725997	0.000302608	-0.00140342	0.00029136	-0.000331272	1.26271e-05
-0.00034108	-0.000732736	-0.000298392	0.000358477	0.000651071	0.000772243	-0.000108613	-0.00142531	0.000154503	0.000632786	0.00103225	-7.96335e-05	0.000556792	-0.000115946	0.00048588	-0.000578292	0.00124339	0.000492161	-0.000159839	-0.00113069	-0.000220709	-5.60882e-05	-0.000442754	-0.000120166	0.000340212	-0.000726997	0.000304009	-0.0014039	0.000320881	-0.000330615	1.2599e-05
-0.000338031	-0.000732424	-0.000295178	0.000361931	0.000650679	0.000773402	-0.000134359	-0.00142131	0.000230216	0.000636997	8.38326e-05	-7.95248e-05	0.000556996	-0.000161194	0.00048273	-0.000585762	0.000492175	0.000492131	-0.000159918	-0.00113871	-0.000175409	-5.56344e-05	-0.000443366	-0.00012687	0.000342524	-0.000726037	0.000302547	-0.00140425	0.000358186	-0.000331525	1.03123e-05
-0.000340062	-0.000731651	-0.000301761	0.00036249	0.000651072	0.000773285	-0.00015565	-0.00142103	0.00020259	0.000635902	0.000183762	-7.94766e-05	0.000556907	-0.000195761	0.00048	-0.000591375	1.55454e-05	0.000494814	-0.000159872	-0.00113781	-0.000194865	-5.69879e-05	-0.000444827	-0.000132751	0.000340057	-0.000725968	0.000303057	-0.00140405	0.000313223	-0.000332057	1.00891e-05
-0.000340263	-0.000731682	-0.000301073	0.000361718	0.000650823	0.000774023	-0.00013593	-0.00142078	0.000200276	0.000636769	9.72555e-05	-7.94927e-05	0.000556918	-0.000170902	0.000483073	-0.000584664	8.32032e-05	0.000492696	-0.000159928	-0.00113962	-0.000195542	-5.76697e-05	-0.000445254	-0.000126631	0.000342217	-0.000725931	0.000302172	-0.00140421	0.000322323	-0.000332425	1.00597e-05
-0.000339796	-0.000731822	-0.000298598	0.000361981	0.000650327	0.000774049	-0.000139275	-0.0014209	0.00019734	0.000635994	7.93732e-05	-7.95061e-05	0.000557227	-0.000168615	0.000481417	-0.000585054	0.000117712	0.000493205	-0.000159895	-0.00113874	-0.000175397	-5.68758e-05	-0.000445457	-0.000128175	0.000340812	-0.000726103	0.000302435	-0.00140402	0.000326657	-0.000332493	1.00523e-05
-0.000340438	-0.000731837	-0.000299566	0.000362156	0.000650894	0.000774017	-0.000138902	-0.00142098	0.000197096	0.000636521	3.71827e-05	-7.94682e-05	0.000557012	-0.000171444	0.000482703	-0.000584648	9.73848e-05	0.000493135	-0.000159888	-0.00113873	-0.000185686	-5.78191e-05	-0.000445452	-0.000127141	0.000340626	-0.000725997	0.000302634	-0.00140395	0.000316924	-0.000332291	1.00437e-05
-0.00034007	-0.000731862	-0.000299452	0.000362112	0.000650567	0.000773983	-0.000137009	-0.00142099	0.000199093	0.000636351	5.54488e-05	-7.9493e-05	0.00055683	-0.000166138	0.00048215	-0.000582692	7.48927e-05	0.000493472	-0.000159888	-0.00113854	-0.000177493	-5.77246e-05	-0.000445092	-0.000128389	0.000340606	-0.000726012	0.000302693	-0.00140395	0.000319999	-0.000332326	1.0035e-05
-0.000340137	-0.000731864	-0.000299485	0.000362109	0.000650587	0.000773991	-0.000137037	-0.00142103	0.000198819	0.000636383	5.26157e-05	-7.94895e-05	0.000556866	-0.000166871	0.000482169	-0.000582603	7.57292e-05	0.000493472	-0.000159888	-0.00113848	-0.000179781	-5.78867e-05	-0.000445164	-0.000127951	0.000340603	-0.000726012	0.0003027	-0.00140396	0.000318083	-0.000332325	1.00346e-05
-0.000344486	-0.0007299	-0.000171425	0.000363039	0.000650639	0.000620584	-0.000138188	-0.00142442	0.000195381	0.00063661	7.51857e-05	-8.05996e-05	0.000556488	-0.000169027	0.000481743	-0.000594779	7.30146e-05	0.000144677	-0.000159863	-0.00113839	-0.000179827	-5.78291e-05	-0.000445227	-0.000128571	0.000340369	-0.000725914	0.00030263	-0.00140398	0.000320171	-0.000332269	9.56546e-06
-0.000342385	-0.000731274	-0.000215226	0.000363096	0.000650641	0.000628213	-0.00013994	-0.0014229	0.000196717	0.000636627	5.98618e-05	-7.9653e-05	0.00055681	-0.00016926	0.000482057	-0.000587496	7.4376e-05	-2.3023e-05	-0.000159887	-0.00113838	-0.000178955	-5.7957e-05	-0.000445216	-0.000128177	0.000340452	-0.000725975	0.00030262	-0.00140396	0.000319636	-0.000332259	9.55826e-06
-0.000342133	-0.000730266	-0.000179835	0.000362935	0.00065065	0.000632558	-0.000140102	-0.0014229	0.000196619	0.000636601	5.82139e-05	-7.9651e-05	0.000556772	-0.000169067	0.000481887	-0.000589344	7.51961e-05	4.22178e-05	-0.000159885	-0.00113838	-0.000181137	-5.75672e-05	-0.000445215	-0.000128068	0.000340465	-0.00072595	0.000302617	-0.00140396	0.000320326	-0.000332258	9.55219e-06
-0.000342827	-0.0007309	-0.000124079	0.000362836	0.000650641	0.000625861	-0.000139686	-0.00142336	0.000196604	0.000636651	5.95437e-05	-7.99246e-05	0.000556667	-0.000169798	0.000481935	-0.000588001	7.4989e-05	4.72622e-05	-0.000159877	-0.00113838	-0.000181096	-5.67517e-05	-0.000445184	-0.000128427	0.000340469	-0.000725957	0.000302621	-0.00140397	0.00031992	-0.00033226	9.52834e-06
-0.000342172	-0.000730948	-0.000163908	0.000362948	0.000650687	0.000628353	-0.000139738	-0.00142217	0.000196588	0.000636604	6.02027e-05	-7.96393e-05	0.000557632	-0.000168876	0.000482331	-0.000588786	7.55348e-05	7.40113e-05	-0.00015482	-0.00113838	-0.000180328	-5.23132e-05	-0.000445198	-0.000128067	0.00034038	-0.000725971	0.000302619	-0.00140396	0.000106836	-0.000332272	9.45127e-06
-0.000342501	-0.000731908	-0.00014017	0.000362968	0.000650645	0.000626948	-0.000139384	-0.00142259	0.000197083	0.000154686	6.39089e-05	-7.99965e-05	0.000556836	-0.000169223	0.000482684	-0.000589391	7.53308e-05	6.30345e-05	-0.000134702	-0.0011384	-0.000180481	-5.16436e-05	-0.000445205	-0.00012845	0.000338752	-0.000725969	0.000302631	-0.00140397	0.000133232	-0.000332253	9.06261e-06
-0.000342313	-0.000731215	-0.000142487	0.000362937	0.000650642	0.000627143	-0.000139665	-0.00142374	0.000196652	0.000168601	6.34601e-05	-7.99477e-05	0.000557126	-0.000169324	0.000482196	-8.44115e-05	7.75023e-05	4.79146e-05	-0.000122783	-0.00113975	-0.000180357	-4.95405e-05	-0.000445218	-0.000128289	0.000340276	-0.000725955	0.000302077	-0.00140396	0.000166337	-0.000332269	8.73857e-06
-0.00034269	-0.000731446	-0.000140969	0.000362933	0.000650678	0.000627103	-0.000139714	-0.00142325	0.000197645	0.000112474	6.3065e-05	-7.99861e-05	0.000556902	-0.000169234	0.000482206	-7.62247e-05	7.67515e-05	4.89492e-05	-9.51629e-05	-0.00113889	-0.000180471	-5.5073e-05	-0.000445217	-0.000128245	0.000340279	-0.000725963	0.000302054	-0.00140396	0.000159349	-0.000332261	8.71068e-06
-0.000342531	-0.000731225	-0.000143406	0.000362936	0.000651663	0.000627166	-0.000139861	-0.00142276	0.000196894	0.000100514	6.30924e-05	-8.00023e-05	0.00055712	-0.000169181	0.000482194	1.87626e-05	7.71615e-05	4.31601e-05	-0.000116689	-0.0011399	-0.000180594	-5.31754e-05	-0.000445209	-0.000123375	0.000325937	-0.000725963	0.000302137	-0.00140396	0.000124366	-0.00033227	8.68843e-06
-0.000342546	-0.000731194	-0.00013975	0.000362935	0.000650785	0.000627477	-0.000139775	-0.00142297	0.000197479	9.30913e-05	6.28874e-05	-8.00024e-05	0.000557172	-0.000169215	0.000482203	-5.33971e-05	7.68187e-05	4.45368e-05	-0.000118617	-0.00113901	-0.000180543	-5.39229e-05	-0.000445201	-0.00012124	0.00030629	-0.000725962	0.000302121	-0.00140394	0.000129433	-0.000332268	8.67534e-06
-0.000342693	-0.000731144	-0.000140292	0.000362933	0.00065092	0.000627455	-0.00013983	-0.00142294	0.000197269	9.1999e-05	6.28961e-05	-8.00943e-05	0.000557149	-0.000169188	0.000482196	-5.28311e-05	7.67772e-05	4.52882e-05	-0.000118421	-0.00113909	-0.000180509	-5.37918e-05	-0.000445206	-0.00012167	0.000306496	-0.000725963	0.000302094	-0.00140395	0.000118145	-0.000332268	8.67284e-06
-0.000342543	-0.000731138	-0.000154838	0.000407353	0.000651311	0.000627135	-0.000140146	-0.0014255	9.02587e-05	0.000102603	6.43935e-05	6.71438e-05	0.000136224	-0.000166881	0.000482198	-4.58672e-05	7.71042e-05	4.88496e-05	-0.000116194	-0.000842317	-0.000181134	-5.32909e-05	-0.000445134	-0.000125674	0.000211774	-0.000725989	0.000303535	-0.0014038	0.000121459	-0.000190234	7.68593e-06
-0.00034255	-0.000731157	-0.000152666	0.000367376	0.000651313	0.000627136	-0.00014016	-0.00142476	9.26839e-05	0.000102229	6.42786e-05	2.66593e-05	0.000210368	-0.000167286	0.000482197	-4.60085e-05	7.71018e-05	4.83057e-05	-0.000116858	-0.00084579	-0.000180949	-5.33927e-05	-0.000445146	-0.000125799	0.0002174	-0.000725981	0.000302968	-0.00140382	0.000119436	-0.000195296	7.68415e-06
-0.00034255	-0.000731157	-0.000152666	0.000367376	0.000651313	0.000627136	-0.00014016	-0.00142476	9.26839e-05	0.000102229	6.42786e-05	2.66593e-05	0.000210368	-0.000167286	0.000482197	-4.60085e-05	7.71018e-05	4.83057e-05	-0.000116858	-0.00084579	-0.000180949	-5.33927e-05	-0.000445146	-0.000125799	0.0002174	-0.000725981	0.000302968	-0.00140382	0.000119436	-0.000195296	7.68415e-06
-0.000342548	-0.000731143	-0.000152835	0.000374778	0.000651237	0.000627122	-0.000140227	-0.00142475	9.76079e-05	0.000101421	6.4056e-05	3.82875e-05	0.000160809	-0.00016767	0.000482198	-4.9326e-05	7.71114e-05	4.88287e-05	-0.000116883	-0.000845671	-0.000180993	-5.3302e-05	-0.000445147	-0.000125571	0.000220926	-0.00072599	0.000303089	-0.00140382	0.000123927	-0.000197763	7.67659e-06
-0.000342552	-0.000731145	-0.0001528	0.000383573	0.000649736	0.000627272	-0.000141535	-0.00142523	0.000100948	0.000102142	6.42272e-05	4.41998e-05	0.000162975	-0.000168173	0.000482691	-4.46021e-05	7.70368e-05	4.85892e-05	-3.58632e-05	-0.000749356	-0.00018098	-5.50571e-05	-0.000438954	-0.000125623	0.000218633	-0.000725985	0.000303104	-0.00140378	0.000121466	-0.000205181	7.51537e-06
-0.000342545	-0.000731144	-0.000152758	0.000383512	0.000649673	0.00062725	-0.000141482	-0.00142518	0.000100901	0.00010054	6.41522e-05	1.64481e-06	0.000164687	-0.000169702	0.000482596	-4.46838e-05	7.70367e-05	4.87051e-05	-3.71424e-05	-0.000751626	-0.000180942	-6.61512e-05	-0.000434886	-0.000125623	0.000218298	-0.000725983	0.000303101	-0.00140377	0.000121824	-0.000204207	7.51458e-06
-0.000256342	-0.000734985	-0.000152728	0.00039432	0.000651243	0.000491342	-0.000143167	-0.00142509	9.84375e-05	0.000101151	6.29104e-05	0.000103098	0.000149684	-0.000168593	0.000482415	-4.51536e-05	7.72425e-05	4.86252e-05	-8.5401e-05	-0.000781479	-0.00018095	-6.83691e-05	-0.00043315	-0.000125603	0.000218961	-0.000680338	0.000303067	-0.00140376	0.000125849	-0.000200134	7.31798e-06
-0.00028843	-0.000732754	-0.000152889	0.000387823	0.000650795	0.000501783	-0.000142378	-0.00142507	9.84396e-05	0.000101312	6.33304e-05	6.76761e-05	0.000151995	-0.000168294	0.000482377	-4.47982e-05	7.71133e-05	4.86256e-05	-6.71308e-05	-0.000758099	-0.000180957	-6.70264e-05	-0.000433796	-0.00012561	0.000218588	-0.000684805	0.000303077	-0.00140372	0.000122793	-0.000202252	7.29873e-06
-0.00023904	-0.000732669	-0.000152698	0.000381687	0.000650941	0.000358484	-0.000140379	-0.00142504	9.84052e-05	0.000101406	6.39029e-05	3.51766e-05	0.000157811	-0.000168904	0.000482418	-4.48218e-05	7.70279e-05	4.86561e-05	-7.34337e-05	-0.00076162	-0.000180995	-6.49093e-05	-0.000434171	-0.000125909	0.000218771	-0.000692167	0.000303079	-0.00140371	0.000123338	-0.000201654	7.15927e-06
-0.00023958	-0.00073289	-0.000152724	0.000382638	0.000650945	0.000370866	-0.000140484	-0.00142504	9.84443e-05	0.000101377	6.38661e-05	4.07145e-05	0.000156902	-0.000168885	0.000482423	-4.48223e-05	7.70325e-05	4.86447e-05	-7.34312e-05	-0.000761671	-0.00018099	-6.53802e-05	-0.000434203	-0.000125635	0.00021872	-0.000694344	0.000226849	-0.0014037	0.00012317	-0.000201625	7.1324e-06
-3.53354e-05	-0.000732722	-0.000152785	0.000384598	0.000650869	0.000359924	-0.000141014	-0.00142507	9.83634e-05	0.00010145	6.36469e-05	4.21929e-05	0.000156725	-0.000168828	0.000482496	-4.49635e-05	7.6984e-05	4.86276e-05	-7.45952e-05	-0.000760157	-0.000180958	-6.56973e-05	-0.000433315	-0.000123313	0.00021874	-0.000691346	0.000286043	-0.00140371	0.000121511	-0.000202018	7.09229e-06
-0.000135251	-0.000730396	-0.000152769	0.000345056	0.000651123	0.000363563	-0.000117244	-0.00142508	9.82303e-05	0.000114845	6.36496e-05	4.81007e-05	0.000163656	-0.00016892	0.00048256	-4.48535e-05	7.70759e-05	4.86369e-05	-7.16492e-05	-0.000758685	-0.00017784	-6.56574e-05	-0.000433562	-0.000117998	0.000218842	-0.000692774	0.000204518	-0.00140322	0.000121334	-0.00020149	7.03519e-06
-1.73102e-05	-0.000731203	-0.00015274	0.000328134	0.00065097	0.000356257	-0.000132889	-0.00142507	9.82677e-05	0.000102005	6.36022e-05	4.99028e-05	0.000157996	-0.000168928	0.000482471	-4.5001e-05	7.7063e-05	4.86303e-05	-7.25382e-05	-0.000759252	-0.000179794	-6.63183e-05	-0.000433819	-0.000121179	0.000218813	-0.000691082	0.000205647	-0.00140367	0.000119886	-0.000201542	7.00269e-06
-3.24007e-05	-0.000730588	-0.000151933	0.000273524	0.000650987	0.000360348	-0.000135696	-0.00142508	9.82516e-05	0.000102185	7.90425e-05	4.80432e-05	0.000161852	-0.000169195	0.0004825	-4.49925e-05	7.82762e-05	4.86229e-05	-7.33304e-05	-0.00075967	-0.000183165	-6.59717e-05	-0.000433593	-0.000126063	0.000218797	-0.000694588	0.000214168	-0.00140369	0.000120635	-0.000200485	6.98797e-06
-1.75294e-05	-0.000737863	-0.00015269	0.000301723	0.00065091	0.00035686	-0.000130797	-0.0014257	5.43193e-05	0.000115814	6.82501e-05	4.90445e-05	0.000166016	-0.000169225	0.000482477	-4.51342e-05	7.70732e-05	4.86706e-05	-7.14358e-05	-0.000728922	-0.000170878	-6.63309e-05	-0.000437588	-0.000107174	0.000207776	-0.00069142	0.000219661	-0.000917089	0.000261054	-0.000201358	5.87485e-06
-2.78204e-05	-0.000741593	-0.000152638	0.000318174	0.000650698	0.000358797	-0.000134442	-0.00134561	9.67941e-05	0.000110299	6.63967e-05	4.95409e-05	0.000158016	-0.000168933	0.000481383	1.64828e-06	7.73481e-05	4.86102e-05	-7.25766e-05	-0.00073628	-0.000169465	-6.61669e-05	-0.00043505	-0.000104627	0.000218498	-0.000692456	0.000207707	-0.000224932	0.00022121	-0.000201369	4.86928e-06
-2.18102e-05	-0.000731311	-0.000152705	0.000314807	0.000645971	0.000359029	-0.000132382	-0.00128012	9.48855e-05	0.000106692	6.41758e-05	4.85372e-05	0.000153929	-0.00016895	0.000480862	-3.27579e-05	7.93623e-05	4.8101e-05	-7.14955e-05	-0.00075377	-0.000153372	-6.61548e-05	-0.000434369	-0.000120215	0.000218614	-0.000691933	0.000209461	-0.000460022	0.000134549	-0.00020215	4.82546e-06
-2.28125e-05	-0.000733186	-0.000152711	0.000315293	0.000645996	0.000359003	-0.000132663	-0.00128217	9.4703e-05	0.000108062	6.50397e-05	4.89826e-05	0.000156369	-0.00016895	0.00048106	-4.30317e-05	7.92867e-05	4.83654e-05	-7.18755e-05	-0.00074463	-0.000155965	-6.61571e-05	-0.00043448	-0.000120118	0.000217595	-0.000691934	0.000210196	-0.00033573	0.000164527	-0.000201609	4.73301e-06
-2.35924e-05	-0.000737201	-0.000152696	0.00031543	0.000624571	0.000358576	-0.00013327	-0.00128945	9.09891e-05	0.000108295	6.63443e-05	4.87123e-05	0.000158557	-0.000168957	0.000481202	-4.57803e-06	7.84486e-05	4.84399e-05	-7.22754e-05	-0.000728812	-0.000156656	-6.61714e-05	-0.000434804	-0.000118861	0.000217935	-0.000692118	0.000207919	-0.000333685	0.000161155	-0.000202185	4.70293e-06
-2.63776e-05	-0.000736098	-0.000153627	0.000361126	0.00062842	0.000358832	-0.000229288	-0.00109982	0.000136377	0.000105562	6.56956e-05	4.82775e-05	5.94247e-05	-0.000169955	0.000481557	-1.14905e-06	-6.32173e-06	4.84094e-05	-6.30914e-06	-0.000235455	-0.000174745	-6.4197e-05	-0.000381826	-0.000124996	0.000233113	-0.000692202	0.000209705	-0.000375133	0.000152355	-0.000201779	3.81915e-06
-2.44527e-05	-0.000733476	-0.000153412	0.000346683	0.000626123	0.000358798	-0.00017206	-0.00110129	0.000169965	0.00010665	6.57697e-05	4.86977e-05	6.92204e-05	-0.000170979	0.000481701	4.68783e-08	8.64787e-06	4.84357e-05	-1.39913e-05	-0.000268229	-0.000165441	-6.44671e-05	-0.00037832	-0.000127011	0.000229321	-0.000692375	0.000209777	-0.000343508	0.000155116	-0.000201883	3.78267e-06
-2.56251e-05	-0.000715607	-0.000152772	0.000336836	0.000628421	0.000359036	-0.000160817	-0.00111811	0.000141583	0.000110691	6.57007e-05	4.82402e-05	9.57401e-05	-0.000170732	0.000481293	-4.38741e-06	2.13483e-05	4.84153e-05	-1.39483e-05	-0.000254011	-0.000140464	-6.57011e-05	-0.000391991	-0.000121252	0.000227147	-0.000622255	0.000211732	-0.000333514	0.00016239	-0.000201952	3.68025e-06
-3.15948e-05	-0.000664097	-0.000152003	0.000337096	0.00062901	0.000358989	-0.000150484	-0.00112689	0.000108952	0.000109299	6.54851e-05	4.34115e-05	0.000119158	-0.000169168	0.00040166	-4.63442e-06	4.58844e-05	4.85695e-05	-2.56292e-05	-0.000299804	-0.000163698	-6.92075e-05	-0.000421711	-0.000147456	0.000221734	-0.00063797	1.6064e-05	-0.000326409	0.000159139	-0.000201911	3.5852e-06
-2.77823e-05	-0.000682302	-0.000150784	0.000343655	0.000630342	0.000358957	-0.000153795	-0.00110816	0.000111928	0.000108635	6.55113e-05	4.6552e-05	9.48313e-05	-0.000169386	0.000392861	-1.23814e-05	5.54425e-05	4.84738e-05	-3.37777e-05	-0.00028709	-0.000164683	-6.68303e-05	-0.000406762	-0.000129552	0.000223977	-0.000622648	7.40947e-05	-0.000332028	0.000156869	-0.000201892	3.52973e-06
-3.82696e-05	-0.000686291	-0.000152381	0.000341349	0.000617688	0.000359542	-0.000155086	-0.0011083	0.000116459	0.00010559	6.54967e-05	4.7015e-05	9.90634e-05	-0.000168741	0.00039363	-1.06841e-05	2.93389e-05	4.84951e-05	-2.57756e-05	-0.000283147	-0.00016363	-6.85963e-05	-0.000406561	-0.000128809	0.000161001	-0.00062932	1.35346e-05	-0.000333654	0.000155881	-0.000201806	3.49585e-06
-3.77878e-05	-0.000652028	-0.000152571	0.000343668	0.000625062	0.000359026	-0.00015116	-0.00110929	0.000115547	0.000106471	6.54441e-05	4.68903e-05	0.000104365	-0.000169139	0.000406819	-1.22889e-05	2.88787e-05	4.84901e-05	-3.32328e-05	-0.000283472	-0.000163487	-6.81385e-05	-0.000409827	-0.000138424	0.000126263	-0.000618924	5.31519e-05	-0.000333386	0.000156808	-0.000201858	3.45871e-06
-3.58203e-05	-0.000659651	-0.000152552	0.000340635	0.000627172	0.000359146	-0.000156326	-0.00110671	0.000112434	0.000109476	6.54411e-05	4.43773e-05	0.000102067	-0.000168685	0.000401483	-1.25784e-05	3.46564e-05	4.84593e-05	-3.36937e-05	-0.000286912	-0.000161543	-6.7022e-05	-0.000409296	-0.000142767	0.000120742	-0.000620849	7.41601e-05	-6.34944e-05	0.00016035	-0.000201699	3.35985e-06
-3.55789e-05	-0.000651403	-0.00015237	0.000343268	0.00062699	0.000359152	-0.000158028	-0.00110693	0.000113243	0.000106064	6.54362e-05	4.5556e-05	0.000105403	-0.000168624	0.000402105	-1.22239e-05	3.51976e-05	4.84976e-05	-3.17164e-05	-0.000284966	-0.000163058	-6.75104e-05	-0.00040844	-0.000139551	0.000144125	-0.000620321	5.90149e-05	-9.84711e-05	0.000157121	-0.000201172	3.35799e-06
-3.66731e-05	-0.000652362	-0.000152968	0.000342747	0.000624072	0.000359395	-0.000154762	-0.00110731	0.00011402	0.000107196	6.5395e-05	4.15228e-05	0.000104702	-0.000167514	3.91795e-05	9.18936e-06	3.23069e-05	5.42761e-05	-5.94388e-05	-0.000285473	-0.00016342	-7.01313e-05	-0.000409524	-0.000113618	0.000130017	-0.000620007	5.85061e-05	-0.000137616	0.000157432	-0.00020154	3.19799e-06
-3.65194e-05	-0.000652248	-0.000152569	0.000342939	0.000624166	0.000359363	-0.000156845	-0.00110564	0.000113923	0.000107235	6.54312e-05	4.45369e-05	0.000104629	-0.000168471	3.83879e-05	-6.56048e-06	3.23537e-05	5.28504e-05	-4.90261e-05	-0.000285192	-0.000163204	-6.94189e-05	-0.000408974	-0.000126585	0.000127591	-0.000620092	6.08002e-05	-0.000113216	0.000158364	-0.000201629	3.19035e-06
-3.60389e-05	-0.000655729	-0.000152596	0.000342777	0.000624403	0.000359357	-0.000156575	-0.00110591	0.00011246	0.000108443	6.53624e-05	4.46586e-05	0.000104507	-0.000166614	5.69144e-05	-1.81732e-06	3.28353e-05	5.34317e-05	-3.92495e-05	-0.000286059	-0.000162519	-6.81798e-05	-0.000409522	-0.000129709	0.000117063	-0.000598996	6.19539e-05	-0.000113168	0.000157939	-0.00020157	3.16886e-06
-3.56859e-05	-0.000654326	-0.000152675	0.000342737	0.000624157	0.000359334	-0.000156338	-0.00110597	0.000112758	0.000109092	6.5243e-05	4.46382e-05	0.000104515	-0.000166496	5.88991e-05	-3.08084e-06	3.28692e-05	5.26885e-05	-3.45844e-05	-0.000285708	-0.000163086	-6.8758e-05	-0.000409278	-0.000124015	0.000118054	-0.000599934	6.79953e-05	-0.00011214	0.000157837	-0.000201541	3.16697e-06
-3.61006e-05	-0.000654696	-0.000152556	0.000326793	0.000624165	0.000359365	-2.50297e-05	-0.00110626	0.000112572	0.000108904	6.48179e-05	4.10195e-05	0.00010613	-0.000166497	4.33732e-05	-1.87899e-07	3.39029e-05	5.06893e-05	-3.85763e-05	-0.000286036	-0.000162218	-6.84896e-05	-0.000409775	-0.000125124	0.000111704	-0.000599809	6.86416e-05	-0.000111996	0.000159197	-0.000201572	3.13153e-06
-3.61595e-05	-0.000654497	-0.000152588	0.000326131	0.000623949	0.000359321	-6.50336e-05	-0.00110631	0.000112834	0.00010864	6.43497e-05	4.31073e-05	0.000105813	-0.000166474	4.93846e-05	-1.21538e-06	3.34794e-05	5.19603e-05	-4.00429e-05	-0.00016712	-0.000162488	-6.84683e-05	-0.000409245	-0.00012504	0.000115355	-0.00060151	6.80988e-05	-0.000113588	0.000161251	-0.000201577	3.08463e-06
-3.58574e-05	-0.000560688	-0.000152594	0.000336686	0.000624207	0.000359366	-0.000129704	-0.00110602	0.000113221	0.000106743	6.52909e-05	4.41231e-05	0.000104945	6.39066e-05	5.50266e-05	-4.67514e-07	7.62188e-05	5.17052e-05	-4.19328e-05	-0.000202959	-0.000162784	-5.95561e-05	-0.000409776	-0.000125907	0.000118156	-0.000521686	1.31838e-05	-0.000109421	0.000157874	-0.000204675	2.89006e-06
-3.59177e-05	-0.00056941	-0.000152827	0.000338291	0.000624063	0.000359319	-7.87469e-05	-0.00110608	0.000113203	0.000107774	6.5139e-05	4.4051e-05	0.000105091	-1.50565e-05	5.48651e-05	-6.65931e-07	6.43981e-05	5.17826e-05	-4.16758e-05	-0.00019978	-8.612e-05	-6.15762e-05	-0.000409778	-0.000108361	0.000118125	-0.000533768	1.43795e-05	-0.000110462	0.000157886	-0.000203768	2.87344e-06
-3.59177e-05	-0.00056941	-0.000152827	0.000338291	0.000624063	0.000359319	-7.87469e-05	-0.00110608	0.000113203	0.000107774	6.5139e-05	4.4051e-05	0.000105091	-1.50565e-05	5.48651e-05	-6.65931e-07	6.43981e-05	5.17826e-05	-4.16758e-05	-0.00019978	-8.612e-05	-6.15762e-05	-0.000409778	-0.000108361	0.000118125	-0.000533768	1.43795e-05	-0.000110462	0.000157886	-0.000203768	2.87344e-06
-3.58824e-05	-0.000565932	-0.000152808	0.000337942	0.000623379	0.000359331	-9.31166e-05	-0.00110607	0.000113015	0.000107084	6.42339e-05	4.38192e-05	0.000105946	-1.67208e-05	5.42333e-05	-9.55895e-07	5.54935e-05	5.19656e-05	-4.15962e-05	-0.000189105	-0.000105704	-6.19571e-05	-0.000409594	-0.000111934	0.000117986	-0.000528853	2.03179e-05	-0.000110661	0.000158221	-0.000202728	2.8646e-06
-3.58994e-05	-0.000566656	-0.000153002	0.000161511	0.000610323	0.000359359	-0.000100641	-0.00110607	0.000113057	0.00010718	6.10048e-05	5.31738e-05	0.000105521	-2.79e-05	5.53184e-05	-8.6119e-07	6.25814e-05	5.18415e-05	-4.16347e-05	-0.000202382	-0.000107222	-6.21102e-05	-0.000410041	-0.000114224	0.000117611	-0.000530002	1.87515e-05	-0.000110732	0.000155457	-0.00020377	2.7717e-06
-3.36639e-05	-0.000568126	-0.000152852	8.89221e-05	0.000603372	0.000359417	-0.000100856	-0.00110623	0.000113441	0.000107507	6.39499e-05	4.88016e-05	0.000105969	-1.47635e-05	5.7251e-05	2.39698e-06	5.7955e-05	5.18643e-05	-4.18037e-05	-0.000199208	-0.000113263	-6.31106e-05	-0.000416264	-0.000116657	0.000117185	-0.000527987	1.6079e-05	-9.39786e-05	8.25343e-05	-0.000203921	2.72913e-06
-3.55387e-05	-0.000568124	-0.000152912	0.000106653	0.000593196	0.000359408	-9.99375e-05	-0.00110623	0.000113356	0.000106956	6.3026e-05	5.45956e-05	0.000106021	-8.09934e-06	5.62429e-05	3.87049e-06	5.82678e-05	5.18805e-05	-4.15741e-05	-0.000213359	-0.00011658	-6.32864e-05	-0.000416866	-0.000116879	0.000117628	-0.00048743	1.70633e-05	-0.000107033	9.27895e-05	-0.000203895	2.69103e-06
-3.52858e-05	-0.000570604	-0.000134391	0.000105001	0.000597983	0.000359394	-9.72016e-05	-0.00110618	0.000113504	0.00010723	6.33519e-05	4.9381e-05	0.000106088	-1.05474e-05	5.54733e-05	1.89747e-07	6.09927e-05	5.18267e-05	-4.14519e-05	-0.000198916	-0.000107834	-6.27973e-05	-0.000413304	-0.000116105	0.000117581	-0.000474767	1.70729e-05	-0.000100164	0.000106436	-0.000203481	2.67087e-06
-3.54888e-05	-0.000569745	-0.000125048	0.000137212	0.000400183	0.000359815	-9.60847e-05	-0.00110615	0.000114248	0.000107664	6.45785e-05	4.54687e-05	0.000106063	-1.07001e-05	5.7324e-05	1.72097e-06	6.09169e-05	5.20915e-05	-4.12543e-05	-0.00014319	-0.000111602	-6.29405e-05	-0.000411549	-0.000116249	0.000117965	-2.03047e-05	1.72777e-05	-0.000108342	0.000112081	-0.000203986	2.23674e-06
-3.54888e-05	-0.000569745	-0.000125048	0.000137212	0.000400183	0.000359815	-9.60847e-05	-0.00110615	0.000114248	0.000107664	6.45785e-05	4.54687e-05	0.000106063	-1.07001e-05	5.7324e-05	1.72097e-06	6.09169e-05	5.20915e-05	-4.12543e-05	-0.00014319	-0.000111602	-6.29405e-05	-0.000411549	-0.000116249	0.000117965	-2.03047e-05	1.72777e-05	-0.000108342	0.000112081	-0.000203986	2.23674e-06
-3.54323e-05	-0.000561132	-0.000134326	0.000132865	0.000335092	0.000359713	-9.55685e-05	-0.00110627	0.000113592	0.000110588	7.73116e-05	4.69942e-05	0.00010606	-9.3907e-06	5.68334e-05	2.16687e-06	5.88309e-05	5.20286e-05	-3.98132e-05	-0.000160832	-0.000111092	-6.2556e-05	-0.000411758	-0.000116235	0.000118496	-8.82991e-05	1.77157e-05	-0.000107692	0.000116089	-0.000203072	2.19574e-06
-3.54348e-05	-0.000560181	-0.000139271	0.000132549	0.000338254	0.000359699	-9.56771e-05	-0.00110618	0.000113697	0.000110212	7.29028e-05	4.65432e-05	0.000106057	-9.44613e-06	5.71318e-05	2.09686e-06	5.94257e-05	5.2031e-05	-3.98102e-05	-0.000161125	-0.000111235	-6.27334e-05	-0.000411504	-0.000116284	0.000118573	-7.11819e-05	1.76494e-05	-0.000108792	0.000113994	-0.000203699	2.19449e-06
-3.63569e-05	-0.00010247	-0.000136193	0.000129972	0.000346191	0.00035982	-9.54419e-05	-0.00110623	0.000114428	0.000109841	8.67917e-05	4.55541e-05	0.000106101	-9.34168e-06	5.7252e-05	2.24852e-06	5.70163e-05	5.69146e-05	-4.0344e-05	-0.000169458	-0.000110667	-6.59991e-05	-0.000411792	-0.000116237	0.000118299	-9.87699e-05	5.01191e-06	-0.000103778	0.000116533	-0.000200073	1.90351e-06
-3.57102e-05	-0.000138403	-0.000135381	0.000128717	0.000335248	0.000352205	-1.94361e-06	-0.00110627	0.000112992	0.000112645	8.36786e-05	4.57004e-05	0.000106083	-9.33885e-06	5.70548e-05	2.21042e-06	5.79765e-05	5.49231e-05	-3.94548e-05	-0.000166231	-0.000113239	-6.77354e-05	-0.000400372	-0.000116929	0.000117533	-9.19151e-05	1.06226e-05	-0.000108342	0.000114797	-0.000196933	1.87777e-06
-3.58034e-05	-7.8508e-05	-0.00013478	0.000128387	0.000342065	0.000356727	-4.76144e-05	-0.00110178	0.000112535	0.000111269	8.19195e-05	4.42051e-05	0.000106198	-9.43783e-06	5.69174e-05	2.10434e-06	5.83205e-05	5.9451e-05	-3.93723e-05	-0.000161846	-0.000118917	-5.73338e-05	-0.000384018	-0.000118758	0.000118111	-9.91332e-05	1.26526e-05	-0.000107134	0.000114075	-0.000190873	1.8494e-06
-3.87231e-05	-4.30449e-05	-0.00013301	0.000130324	0.000340444	0.000346203	-4.24024e-05	-0.00110052	0.000112366	0.000111453	7.97557e-05	4.45755e-05	0.000106101	-9.37569e-06	5.70543e-05	1.85403e-06	5.83838e-05	5.85629e-05	-3.9639e-05	-0.000164924	-0.000115421	-6.30514e-05	-0.000381248	-0.000120722	0.000118466	-9.61669e-05	6.95531e-06	-0.000109415	0.000114566	-0.000188174	1.83139e-06
-3.81832e-05	-6.73569e-05	-0.000133546	0.000130205	0.000317081	0.000348832	-4.25468e-05	-0.00110062	0.000112494	0.000111242	7.96393e-05	4.00914e-05	0.000106114	-9.35942e-06	5.69757e-05	1.87907e-06	5.84335e-05	5.92612e-05	-3.95071e-05	-0.000161361	-0.000116575	-6.35955e-05	-0.000383036	-0.000119422	0.000118421	-9.38842e-05	6.38497e-06	-0.000110097	0.000116087	-0.000189542	1.82129e-06
-3.79586e-05	-3.98448e-05	-0.000133614	0.000130204	0.000317201	0.000348828	-4.06926e-05	-0.00110083	0.000112391	0.000111247	7.97471e-05	4.01071e-05	0.000106112	-9.35824e-06	5.70145e-05	1.88066e-06	5.8435e-05	5.91058e-05	-3.94861e-05	-0.000161398	-0.000116576	-6.35647e-05	-0.000384428	-0.000119369	0.000118424	-9.38969e-05	7.14435e-06	-0.000110057	0.000116074	-0.000189589	1.81979e-06
-3.82782e-05	-5.11335e-05	-0.000133427	0.000130227	0.000317739	0.000349954	-4.07349e-05	-0.00109977	0.000112343	0.000111346	7.98768e-05	4.10892e-05	0.000106023	-9.31821e-06	5.69975e-05	1.87632e-06	5.84417e-05	5.87675e-05	-3.96263e-05	-0.000162282	-0.000116407	-5.95145e-05	-0.000384356	-0.000119446	0.000118437	-9.41618e-05	7.53544e-06	-0.000106021	0.000115405	-0.000189579	1.81839e-06
-3.80716e-05	-4.45174e-05	-0.000133846	0.00013013	0.000318739	0.000339954	-4.02714e-05	-0.00110042	0.000112516	0.000111315	8.02297e-05	4.13653e-05	0.000106049	-9.36678e-06	5.69832e-05	1.83582e-06	5.84522e-05	5.91072e-05	-3.95176e-05	-0.000161816	-0.0001164	-5.95111e-05	-0.000384408	-0.000120108	0.000118423	-9.42493e-05	7.76165e-06	-0.000107192	0.000115434	-0.000189614	1.81346e-06
-3.76232e-05	-4.84714e-05	-0.000128982	0.000132891	0.000318233	0.000348335	-4.02147e-05	-0.00105854	0.000110749	0.000111065	7.98548e-05	5.12178e-06	0.000105963	-9.34844e-06	5.69354e-05	1.16415e-06	5.86566e-05	5.92467e-05	-3.90633e-05	-0.000156556	-0.0001164	-6.02508e-05	-0.000388706	-0.000120006	0.000118448	-9.43643e-05	6.56936e-06	-0.000102892	0.000114245	-0.000192207	1.72757e-06
-3.77112e-05	-5.0302e-05	-0.000129209	0.000126623	0.000318571	0.000355505	-4.04922e-05	-0.00100583	0.000101512	0.000111023	7.99589e-05	-4.23466e-05	0.000105837	-9.39747e-06	5.6935e-05	-1.5091e-06	5.95341e-05	5.9454e-05	-3.93671e-05	-9.76468e-05	-0.000116411	-6.00213e-05	-0.000384624	-0.000120056	0.000118345	-9.42521e-05	-2.18598e-05	-9.33251e-05	0.000111573	-0.000190062	1.60155e-06
-3.78394e-05	-4.98598e-05	-0.000129988	0.000117139	0.000318556	0.000351163	-4.02649e-05	-0.00100782	0.000103064	0.000111063	8.00931e-05	-4.14396e-05	0.000105809	-9.39098e-06	5.6921e-05	-1.52384e-06	5.93733e-05	5.92849e-05	-3.93693e-05	-9.80583e-05	-0.000116383	-6.00199e-05	-0.000384488	-0.000120008	0.000118123	-9.42254e-05	-1.87501e-05	-9.33397e-05	0.000115047	-0.000189949	1.60107e-06
-3.77995e-05	-4.76273e-05	-0.000129668	0.000123777	0.000317578	0.000349946	-4.02166e-05	-0.00100354	9.68372e-05	0.000111085	7.99658e-05	-1.84544e-05	0.000105394	-9.36534e-06	5.68568e-05	-1.39119e-06	5.88649e-05	5.94324e-05	-3.91242e-05	-9.60576e-05	-0.000116394	-5.99932e-05	-0.000385071	-0.000120984	0.000118396	-9.46537e-05	-1.984e-05	-0.000106309	0.000111656	-0.000190825	1.59211e-06
-3.77369e-05	-4.9052e-05	-0.000131287	0.00012593	0.000318085	0.000351931	-7.55575e-05	-0.000855502	9.73354e-05	0.000110581	7.93198e-05	-2.28685e-05	0.000105846	-9.44626e-06	5.74773e-05	-1.30078e-06	5.914e-05	5.94224e-05	-3.93365e-05	-0.000108895	-0.000116382	-6.06148e-05	-0.00032432	-0.000113364	0.00011832	-0.000101445	-1.1904e-05	-9.89025e-05	0.000111741	-0.000190558	1.28137e-06
-3.77381e-05	-4.90398e-05	-0.000131539	0.000120239	0.000318485	0.000353359	-9.30199e-05	-0.000841912	9.00766e-05	0.000110886	7.58319e-05	-3.33318e-05	0.000107621	-9.39815e-06	5.71857e-05	-1.00485e-06	5.90841e-05	5.93783e-05	-3.92496e-05	-0.000111329	-0.000116385	-6.06904e-05	-0.000259702	-0.000111737	0.000118103	-9.96794e-05	-9.4672e-06	-0.000102629	0.000112691	-0.00019253	1.22395e-06
-3.7739e-05	-4.90363e-05	-0.000131499	0.000122652	0.000318485	0.000353301	-8.95618e-05	-0.000841985	9.03323e-05	0.000110878	7.58373e-05	-3.09283e-05	0.000107757	-9.39872e-06	5.71708e-05	-9.92938e-07	5.91146e-05	5.93972e-05	-3.92626e-05	-0.000109575	-0.000116384	-6.51913e-05	-0.000259944	-0.00011175	0.000118107	-9.94283e-05	-9.31364e-06	-0.000101721	0.000112555	-0.000192009	1.22374e-06
-3.77443e-05	-4.85969e-05	-0.000131113	0.000123188	0.000318401	0.000353011	-7.49433e-05	-0.000843025	9.30984e-05	0.000110799	7.6342e-05	-2.78976e-05	0.000107341	-9.45066e-06	5.74604e-05	-1.25588e-06	5.91249e-05	5.94116e-05	-3.92544e-05	-0.000114741	-0.000116379	-6.11836e-05	-0.000250772	-0.000112877	0.000118232	-0.000100011	-9.86493e-06	-0.000100967	0.000111429	-0.000191461	1.21891e-06
-3.77852e-05	-4.92661e-05	-0.000131445	0.00012187	0.000318365	0.000352724	-7.93606e-05	-0.000845387	9.23067e-05	0.000110879	7.69532e-05	-7.74257e-06	0.00010743	-9.50795e-06	5.7873e-05	-1.33912e-06	5.91186e-05	5.93922e-05	-3.92654e-05	-0.000110182	-0.000116382	-6.07208e-05	-0.000252557	-0.000113262	5.90509e-05	-9.96703e-05	-1.06383e-05	-0.000100112	0.00011236	-0.000191783	1.21202e-06
-3.76961e-05	-4.87418e-05	-0.000131481	0.000121342	0.000318373	0.000353069	-9.08538e-05	-0.000841573	9.15547e-05	0.000110849	7.65224e-05	-1.32745e-05	0.000107478	-9.46848e-06	5.91779e-05	-1.12334e-06	5.91248e-05	5.94034e-05	-3.9244e-05	-0.000113486	-0.000116381	-6.08028e-05	-0.000237095	-0.00011235	7.76264e-05	-0.000100752	-7.46694e-06	-9.78757e-05	0.000111883	-0.000191944	1.20287e-06
-3.77176e-05	-4.86378e-05	-0.000131442	0.000121508	0.000318415	0.000353203	-8.0293e-05	-0.000841937	9.1613e-05	0.000110867	7.64443e-05	-1.08753e-05	0.00010747	-9.46192e-06	5.8607e-05	-1.119e-06	5.91267e-05	5.93986e-05	-3.92438e-05	-0.00011204	-0.000116381	-6.08371e-05	-0.000238834	-0.000112553	4.58208e-05	-0.000100072	-8.0085e-06	-0.000100487	0.000112037	-0.000191985	1.19876e-06
-3.76993e-05	-4.87592e-05	-0.000131467	0.000121323	0.000318393	0.000302829	-8.12657e-05	-0.000841566	9.14738e-05	0.000110844	7.62226e-05	-1.53311e-05	0.000107522	-9.46739e-06	5.77813e-05	-1.11689e-06	5.87555e-05	5.89455e-05	-3.92416e-05	-0.000112926	-0.000119796	-6.09641e-05	-0.000237679	-0.000110607	7.13637e-05	-0.000100055	-8.2318e-06	-9.93902e-05	0.000111901	-0.000191883	1.16781e-06
-3.77089e-05	-4.884e-05	-0.000131485	0.000121238	0.000318404	0.000305425	-8.02413e-05	-0.000841625	9.15076e-05	0.000110858	7.63611e-05	-1.03832e-05	0.000107537	-9.4414e-06	5.78366e-05	-1.11165e-06	5.8897e-05	5.92851e-05	-3.92465e-05	-0.000113148	-0.000116647	-6.09276e-05	-0.000238924	-0.000110385	3.85467e-05	-9.99591e-05	-9.32823e-06	-9.92207e-05	0.000111872	-0.000188299	1.16413e-06
-3.77063e-05	-4.88304e-05	-0.000131523	0.000121249	0.000318406	0.000306274	-8.20336e-05	-0.000841957	6.75078e-05	0.000110858	7.63993e-05	-1.39843e-05	0.000107518	-9.4376e-06	5.78532e-05	-1.14693e-06	5.89507e-05	5.92847e-05	-3.92467e-05	-0.000112806	-0.000116886	-6.09475e-05	-0.000239136	-0.000111017	4.3648e-05	-9.99997e-05	-9.20333e-06	-9.9898e-05	0.00011196	-0.000191933	1.16397e-06
-3.77067e-05	-4.88096e-05	-0.000131493	0.000121266	0.000318403	0.000304637	-8.11485e-05	-0.000841715	7.68567e-05	0.000110856	7.63726e-05	-1.06765e-05	0.000107534	-9.45085e-06	5.78241e-05	-1.1081e-06	5.8912e-05	5.92626e-05	-3.9246e-05	-0.000113166	-0.00011669	-6.09299e-05	-0.000238886	-0.000110431	4.05531e-05	-9.99833e-05	-9.65534e-06	-9.94129e-05	0.000111894	-0.000190525	1.16255e-06
-3.77089e-05	-4.88338e-05	-0.000131623	0.000121145	2.63693e-05	0.00030567	-8.13678e-05	-0.000841665	7.31319e-05	0.000110959	7.63937e-05	-1.26684e-05	0.00010753	-9.44717e-06	5.79054e-05	-1.112e-06	5.89234e-05	5.9308e-05	-3.92448e-05	-0.000112945	-0.000116771	-6.09147e-05	-0.000238924	-0.000111361	4.15227e-05	-0.000100028	-9.53655e-06	-9.94862e-05	0.000111907	-0.000189986	1.06208e-06
-3.78464e-05	-4.88109e-05	-0.000131617	0.000121268	0.00011032	0.000177358	-8.15323e-05	-0.000841716	8.27975e-05	0.00011092	7.28512e-05	-1.41604e-05	0.000107531	-9.44553e-06	5.78419e-05	-1.11292e-06	5.8912e-05	5.9285e-05	-3.9245e-05	-0.000112984	-0.000116907	-6.09448e-05	-0.000238918	-0.000110978	4.28272e-05	-9.99782e-05	-9.49438e-06	-9.94994e-05	0.000111955	-0.000190499	1.01298e-06
-3.81313e-05	-4.88215e-05	-0.000132589	0.000121266	0.000107135	5.25012e-05	-8.1488e-05	-0.000841742	7.71015e-05	0.000110901	7.43586e-05	-1.30371e-05	0.000107529	-9.47686e-06	5.545e-05	-1.1206e-06	5.89207e-05	5.92705e-05	-3.92511e-05	-0.000113031	-0.00011697	-6.10118e-05	-0.000238863	-0.000110996	4.47477e-05	-9.99042e-05	-9.49368e-06	-9.94438e-05	0.000111947	-0.000190429	9.83037e-07
-3.84934e-05	-4.8817e-05	-0.000136176	0.000121309	8.943e-05	5.49543e-05	-8.14129e-05	-0.000841726	7.58465e-05	0.000110908	6.88325e-05	-1.33059e-05	0.000107531	-9.45173e-06	5.54216e-05	-1.1195e-06	5.89143e-05	5.92528e-05	-3.92637e-05	-0.000113119	-0.000117004	-6.10913e-05	-0.000238931	-0.000110916	4.48467e-05	-9.9993e-05	-9.53337e-06	-9.94614e-05	0.000111948	-0.000190515	9.7992e-07
-3.8081e-05	-4.88277e-05	-0.00013516	0.000121291	5.76881e-05	5.42366e-05	-8.14122e-05	-0.000841761	7.58558e-05	0.000110913	7.45918e-05	-1.33937e-05	0.000107528	-9.47232e-06	5.68118e-05	-1.1203e-06	5.89195e-05	5.92823e-05	-3.92721e-05	-0.000113027	-0.00011692	-6.10843e-05	-0.000238879	-0.00011089	4.41993e-05	-9.9996e-05	-9.42177e-06	-9.959e-05	0.000111942	-0.000190346	9.75739e-07
-3.83628e-05	-4.89016e-05	-0.000133937	0.000121274	6.96817e-05	5.86497e-05	-8.14273e-05	-0.000841732	7.56792e-05	0.000111014	7.44864e-05	-1.27336e-05	0.000106312	-9.46085e-06	5.66568e-05	-1.12933e-06	5.8921e-05	5.6965e-05	-3.94576e-05	-0.000112815	-0.00011675	-6.10444e-05	-0.000238872	-1.62745e-05	4.42531e-05	-9.90651e-05	-9.49483e-06	-9.95851e-05	0.000112051	-0.000190072	9.64457e-07
-3.80522e-05	-4.90837e-05	-0.000133786	0.000121279	6.08976e-05	5.86117e-05	-8.11643e-05	-0.00084174	7.57596e-05	0.000110916	2.42336e-05	-1.30474e-05	0.000103766	-9.45746e-06	5.69556e-05	-1.14837e-06	5.89259e-05	5.88916e-05	-4.02105e-05	-0.000112694	-0.000116772	-6.10507e-05	-0.000238897	-1.6519e-05	4.42067e-05	-9.82472e-05	-9.49642e-06	-9.9725e-05	0.000112028	-0.000190251	9.57976e-07
-3.80522e-05	-4.90837e-05	-0.000133786	0.000121279	6.08976e-05	5.86117e-05	-8.11643e-05	-0.00084174	7.57596e-05	0.000110916	2.42336e-05	-1.30474e-05	0.000103766	-9.45746e-06	5.69556e-05	-1.14837e-06	5.89259e-05	5.88916e-05	-4.02105e-05	-0.000112694	-0.000116772	-6.10507e-05	-0.000238897	-1.6519e-05	4.42067e-05	-9.82472e-05	-9.49642e-06	-9.9725e-05	0.000112028	-0.000190251	9.57976e-07
-3.80297e-05	-4.89618e-05	-0.000133588	0.000121248	6.72221e-05	5.26476e-05	-7.6544e-05	-0.000841734	7.54939e-05	0.0001114	2.6605e-05	-1.31289e-05	0.000104468	-9.4586e-06	3.48082e-05	-1.03541e-06	5.89244e-05	5.92148e-05	-4.0178e-05	-0.000112756	-0.000116682	-6.10388e-05	-0.00023902	-1.26195e-05	4.42731e-05	-9.50395e-05	-9.5067e-06	-0.000100106	0.000112094	-0.000190082	9.54998e-07
-3.80512e-05	-4.89717e-05	-0.000133973	0.000120885	6.61912e-05	5.37909e-05	-8.06024e-05	-0.00084174	7.5639e-05	0.000111254	3.13204e-05	-1.28297e-05	0.000104569	-9.45611e-06	4.1014e-05	-1.1551e-06	7.7661e-06	5.84232e-05	-4.01098e-05	-0.000112744	-0.000116818	-6.10474e-05	-0.000238918	-1.97248e-05	4.42439e-05	-9.38218e-05	-9.4456e-06	-9.98229e-05	0.000112108	-0.000190039	9.52792e-07
-3.80858e-05	-4.90079e-05	-0.000133948	0.000121079	6.64392e-05	3.31581e-05	-7.9539e-05	-0.000841718	7.56314e-05	0.00011109	2.84012e-05	-1.29011e-05	0.000104812	-9.44258e-06	4.8202e-05	-1.17479e-06	2.06051e-05	5.84617e-05	-4.01393e-05	-0.000112773	-0.000106649	-6.10463e-05	-0.000238931	-1.80132e-05	4.42191e-05	-9.61417e-05	-9.49666e-06	-9.98953e-05	0.000112384	-0.000189918	9.49869e-07
-3.80783e-05	-4.89621e-05	-0.000133917	0.00012063	6.45973e-05	5.22943e-05	-7.94772e-05	-0.000775608	7.56751e-05	0.000111103	2.79984e-05	-1.3326e-05	0.000104297	-9.45721e-06	4.74798e-05	-1.17693e-06	2.56781e-05	5.86434e-05	-4.02211e-05	-0.000112818	-0.000116756	-6.10589e-05	-0.00023902	-1.90191e-05	4.94275e-05	-9.71368e-05	-9.47513e-06	-9.99577e-05	0.000112102	-0.000190193	8.47377e-07
-3.80627e-05	-4.90416e-05	-0.000133903	0.000120677	6.56387e-05	4.88424e-05	-7.90902e-05	-0.000775731	7.56272e-05	0.000111116	2.81073e-05	-1.31952e-05	0.000104571	-9.44062e-06	4.13105e-05	-1.1764e-06	3.86466e-05	5.87933e-05	-4.00432e-05	-0.000112662	-0.000104493	-6.09848e-05	-0.000238989	-1.9054e-05	4.60183e-05	-9.68191e-05	-9.48807e-06	-0.000100031	0.000112111	-0.000190587	8.4466e-07
-3.80015e-05	-4.90319e-05	-0.000133903	0.000120923	6.57e-05	4.39845e-05	-8.05287e-05	-0.000775584	7.56486e-05	0.000111008	2.99288e-05	-1.33147e-05	0.000104393	-9.41855e-06	4.62878e-05	-1.15634e-06	3.02279e-05	3.62543e-05	-4.00786e-05	-0.000112791	-0.000107108	-6.10628e-05	-0.000238989	-1.84867e-05	5.65998e-05	-9.58108e-05	-9.44974e-06	-9.98711e-05	0.000112153	-0.000190118	8.43301e-07
-3.8012e-05	-4.91885e-05	-0.000133909	2.28603e-05	6.57769e-05	4.45767e-05	-7.99193e-05	-0.000775844	7.60171e-05	0.000111193	2.88184e-05	-1.32589e-05	0.000104387	-9.44075e-06	4.58238e-05	-9.89821e-07	2.93932e-05	5.23939e-05	-4.01633e-05	-0.000112696	-0.000107932	-3.94016e-05	-0.000238982	-1.92363e-05	5.16865e-05	-9.60013e-05	-9.57814e-06	-9.99328e-05	0.000112125	-0.000190354	8.28568e-07
-3.794e-05	-4.84998e-05	-0.000133857	5.09047e-05	6.19908e-05	4.397e-05	-6.78976e-05	-0.00077609	7.32361e-05	0.000111139	2.85772e-05	-1.64212e-05	0.000104405	-9.43274e-06	4.49792e-05	-2.02178e-07	2.78377e-05	4.97262e-05	-4.01619e-05	-0.000112736	-0.00010828	-4.15155e-05	-0.000239222	-1.85365e-05	4.91661e-05	-9.58582e-05	-9.55778e-06	-9.99517e-05	9.69141e-05	-0.000190236	8.24676e-07
-3.8029e-05	-4.90956e-05	-0.000133915	6.9786e-05	6.57477e-05	4.40524e-05	-7.98587e-05	-0.000770437	7.53876e-05	8.78318e-05	2.94279e-05	-1.43583e-05	0.000104403	-9.43849e-06	4.56987e-05	-1.5981e-06	2.65628e-05	5.59764e-05	-4.00576e-05	-0.000111806	-0.000110861	-4.11713e-05	-0.000238389	-1.88885e-05	5.05027e-05	-9.61581e-05	-9.60479e-06	-9.99213e-05	6.54141e-05	-0.000190318	8.11912e-07
-3.79738e-05	-4.90094e-05	-0.000134061	7.01924e-05	6.54722e-05	4.35654e-05	-8.00136e-05	-0.000768637	7.43365e-05	5.03624e-05	2.94591e-05	-1.35966e-05	0.000103849	-9.43661e-06	4.48393e-05	-1.81386e-06	2.92549e-05	5.67699e-05	-4.01908e-05	-0.000111541	-0.000114022	-3.83576e-05	-0.000236581	-1.89818e-05	5.12126e-05	-9.60994e-05	-9.61411e-06	-9.99422e-05	9.11664e-05	-0.000190296	8.07536e-07
-3.80176e-05	-4.89396e-05	-0.000133881	4.99978e-05	6.54368e-05	4.35693e-05	-7.42995e-05	-0.000769769	7.34677e-05	4.68041e-05	2.88418e-05	-1.42155e-05	0.000103527	-9.43424e-06	4.49973e-05	-8.5647e-07	2.88396e-05	5.23631e-05	-4.00548e-05	-0.000112476	-0.000109378	-4.04235e-05	-0.0002387	-1.84974e-05	4.9038e-05	-9.58348e-05	-9.57852e-06	-9.99419e-05	7.57058e-05	-0.000190275	8.02316e-07
-3.80627e-05	-4.90768e-05	-0.000133899	4.83154e-05	6.50598e-05	4.35844e-05	-7.0081e-05	-0.000770011	7.30933e-05	4.37536e-05	2.87799e-05	-1.40932e-05	0.0001028	-9.43605e-06	4.51453e-05	-1.1487e-06	2.84124e-05	5.28865e-05	-4.03193e-05	-0.00011255	-0.000108824	-3.87597e-05	-0.000235926	-1.83324e-05	4.9914e-05	-9.60479e-05	-9.59048e-06	-9.99336e-05	8.09752e-05	-0.000190266	8.00854e-07
-2.02344e-05	-4.90981e-05	-0.000130266	4.95478e-05	6.44159e-05	4.34685e-05	-7.086e-05	-0.000769858	7.3181e-05	4.76507e-05	2.88258e-05	-1.37231e-05	0.000103588	-9.10109e-06	4.50094e-05	-1.02601e-06	2.83528e-05	5.2134e-05	-4.01199e-05	-0.000112477	-0.000109256	-3.79339e-05	-0.000236223	-2.01344e-05	4.98422e-05	-8.71356e-05	-9.59306e-06	-9.98924e-05	7.62542e-05	-0.000190247	7.96993e-07
-3.3838e-05	-4.91167e-05	-0.000130415	5.5873e-05	6.52274e-05	4.35296e-05	-7.12787e-05	-0.00076993	7.33145e-05	4.58728e-05	2.88989e-05	-1.3813e-05	9.04442e-05	-9.43619e-06	4.49281e-05	-1.17068e-06	2.86093e-05	5.1321e-05	-4.04222e-05	-0.000112273	-0.000108837	-3.88368e-05	-0.00023685	-1.85953e-05	4.96796e-05	-8.59972e-05	-9.59891e-06	-9.98961e-05	7.5357e-05	-0.000190254	7.95803e-07
-3.09165e-05	-3.31356e-05	-0.000129258	5.24943e-05	6.53668e-05	4.36767e-05	-6.97688e-05	-0.000608797	7.24366e-05	4.7521e-05	2.87419e-05	-1.37477e-05	0.000102805	-9.42759e-06	4.50254e-05	-1.14929e-06	2.86384e-05	5.30666e-05	-3.97314e-05	-0.00011231	-9.04355e-05	-3.18533e-05	-0.000236616	-1.86866e-05	1.69507e-05	-0.000113567	-9.71111e-06	-0.000114617	7.58649e-05	-0.000190271	5.76138e-07
-3.3222e-05	-1.63108e-05	-0.000129025	5.35402e-05	6.54844e-05	4.35783e-05	-6.73887e-05	-0.000413905	7.18578e-05	4.71477e-05	2.88562e-05	-1.38608e-05	0.000102809	-9.43915e-06	4.50941e-05	-1.20111e-06	2.98266e-05	5.31914e-05	-3.68114e-05	-0.000112584	-6.72136e-05	-3.22644e-05	-0.000236631	-1.82918e-05	2.17564e-05	-0.000120283	-1.41043e-05	-0.000107725	7.55073e-05	-0.000190453	3.72389e-07
-3.3222e-05	-1.63108e-05	-0.000129025	5.35402e-05	6.54844e-05	4.35783e-05	-6.73887e-05	-0.000413905	7.18578e-05	4.71477e-05	2.88562e-05	-1.38608e-05	0.000102809	-9.43915e-06	4.50941e-05	-1.20111e-06	2.98266e-05	5.31914e-05	-3.68114e-05	-0.000112584	-6.72136e-05	-3.22644e-05	-0.000236631	-1.82918e-05	2.17564e-05	-0.000120283	-1.41043e-05	-0.000107725	7.55073e-05	-0.000190453	3.72389e-07
-3.27127e-05	-2.06406e-05	-0.000129139	5.33475e-05	6.54383e-05	4.35699e-05	-6.7583e-05	-0.000417397	7.25956e-05	4.66529e-05	2.88487e-05	-1.38574e-05	0.000101419	-9.43011e-06	4.50645e-05	-1.18267e-06	2.96179e-05	5.31425e-05	-3.74992e-05	-0.000112533	-7.34426e-05	-3.36196e-05	-0.000236663	-1.83523e-05	3.49216e-05	-9.86493e-05	-1.34433e-05	-0.000104841	7.48663e-05	-0.000190396	3.71486e-07
-3.29581e-05	-1.89644e-05	-0.000129143	5.38869e-05	6.54597e-05	4.35777e-05	-6.78121e-05	-0.000415477	7.20926e-05	4.71528e-05	2.87458e-05	-1.38378e-05	0.000101616	-9.4358e-06	4.50958e-05	-1.2856e-06	2.97004e-05	5.29761e-05	-3.73719e-05	-0.000112553	-6.97743e-05	-3.27077e-05	-0.000236612	-1.83252e-05	2.67062e-05	-0.00010307	-1.31271e-05	-0.000103778	7.56009e-05	-0.000190429	3.6959e-07
-3.29228e-05	-2.15218e-05	-0.000129108	5.37263e-05	6.53184e-05	4.35781e-05	-6.79383e-05	-0.000415452	7.22145e-05	4.70496e-05	2.88339e-05	-1.38475e-05	9.84047e-05	-9.42168e-06	4.50907e-05	-1.1907e-06	2.95388e-05	5.30826e-05	-3.75638e-05	-0.000112533	-7.24088e-05	-3.37594e-05	-0.000236655	-1.83225e-05	2.67511e-05	-9.9893e-05	-1.28371e-05	-0.000104168	7.54572e-05	-0.000190403	3.68888e-07
-3.29269e-05	-2.03831e-05	-0.000129159	5.37093e-05	6.53814e-05	4.35764e-05	-6.79039e-05	-0.00041531	7.21322e-05	4.69947e-05	2.87898e-05	-1.38459e-05	9.88025e-05	-9.42928e-06	4.50932e-05	-1.20697e-06	2.96409e-05	5.30717e-05	-3.74734e-05	-0.000112552	-6.92991e-05	-3.38318e-05	-0.000236657	-1.83269e-05	2.73691e-05	-0.000100885	-1.232e-05	-0.000104559	7.55353e-05	-0.000190418	3.68683e-07
-3.28516e-05	-2.13299e-05	-0.00012924	5.36107e-05	6.54014e-05	4.35783e-05	-6.79565e-05	-0.000415338	7.21824e-05	4.7054e-05	2.8832e-05	-1.38445e-05	9.99324e-05	-9.43096e-06	4.49998e-05	-1.19088e-06	2.95334e-05	5.30623e-05	-3.74516e-05	-0.000112551	-6.99932e-05	-3.4523e-05	-0.000236656	-1.83343e-05	2.77341e-05	-0.000100468	-1.25038e-05	-0.000104604	4.93376e-05	-0.00019042	3.65807e-07
-3.2823e-05	-2.11527e-05	-0.000129382	5.36054e-05	6.55521e-05	4.35782e-05	-6.7978e-05	-0.000415324	2.74068e-05	4.7371e-05	2.88228e-05	-1.38554e-05	9.95624e-05	-3.74035e-06	4.50143e-05	3.13112e-06	2.95646e-05	5.30528e-05	-3.74172e-05	-0.000112572	-7.00481e-05	-3.41879e-05	-0.000236663	-1.84484e-05	2.71126e-05	-0.000101142	-1.2899e-05	-5.02442e-05	5.35351e-05	-0.000190186	3.53308e-07
-3.2826e-05	-2.09786e-05	-0.000128981	5.39176e-05	6.53891e-05	4.35778e-05	-6.79676e-05	-0.000413646	3.44282e-05	4.72955e-05	2.87744e-05	-1.26022e-05	9.95693e-05	2.59106e-06	4.5003e-05	1.38664e-05	2.9529e-05	5.30465e-05	-3.73692e-05	-0.000112547	-6.09899e-05	-3.42073e-05	-0.000236611	-1.86104e-05	2.72166e-05	-0.000100632	-1.28971e-05	-2.30708e-05	6.83444e-05	-0.000190158	3.50873e-07
-3.28032e-05	-2.10732e-05	-0.000129402	5.41805e-05	6.54223e-05	4.35736e-05	-6.79913e-05	-0.000414994	3.36131e-05	4.71422e-05	2.88162e-05	-1.31913e-05	9.97084e-05	2.05427e-06	4.49875e-05	1.16101e-05	2.953e-05	5.30211e-05	-3.8106e-05	-9.48258e-05	-6.14349e-05	-3.4269e-05	-0.000236643	-1.79504e-05	2.7266e-05	-0.000100992	-1.27889e-05	-2.98756e-05	5.83279e-05	-0.000190203	3.4766e-07
-3.28285e-05	-2.09535e-05	-7.25917e-05	5.39927e-05	6.54627e-05	4.35778e-05	-6.79647e-05	-0.0004143	3.14683e-05	4.73429e-05	3.53188e-05	-1.33425e-05	9.96357e-05	2.18603e-07	4.50086e-05	9.06216e-06	2.95408e-05	5.31837e-05	-3.80396e-05	-0.000100537	-5.63458e-05	-3.30908e-05	-0.000236526	-1.85043e-05	2.72887e-05	-0.000101316	-1.31007e-05	-3.28726e-05	6.57174e-05	-0.000190209	3.37415e-07
-4.9782e-05	3.62796e-05	-0.000111661	5.34303e-05	6.56154e-05	4.35885e-05	-6.79868e-05	-0.000414273	3.87474e-05	4.73395e-05	2.99822e-05	-1.33775e-05	9.97214e-05	9.94616e-06	4.49939e-05	1.01736e-05	-6.03629e-06	5.30568e-05	-3.76126e-05	-9.89587e-05	-5.65539e-05	-3.41224e-05	-0.000128798	-1.8376e-05	2.76234e-05	-0.000100683	-1.29216e-05	-3.03263e-05	6.14806e-05	-0.000126162	2.8559e-07
-3.35646e-05	3.13552e-06	-9.59809e-05	5.36764e-05	6.54836e-05	4.35915e-05	-6.80338e-05	-0.000412019	3.54722e-05	4.72782e-05	2.93625e-05	-1.34871e-05	9.95248e-05	3.14258e-06	4.49983e-05	6.84069e-06	9.08717e-06	5.31219e-05	-3.7427e-05	-0.00010016	-5.58078e-05	-3.40882e-05	-0.000140313	-1.84355e-05	2.73984e-05	-0.000100835	-1.31747e-05	-3.28803e-05	6.19327e-05	-0.000137185	2.838e-07
-3.8999e-05	1.49945e-05	-0.000106582	5.35951e-05	6.55622e-05	4.35968e-05	-6.80079e-05	-0.00041394	3.69564e-05	4.73158e-05	2.96858e-05	-1.35332e-05	9.96349e-05	8.20915e-06	4.50024e-05	9.681e-06	5.94885e-06	5.30801e-05	-3.63677e-05	-9.95209e-05	-5.56252e-05	-3.41122e-05	-0.000136196	-1.83189e-05	2.7358e-05	-6.59342e-05	-1.31599e-05	-3.30106e-05	6.19528e-05	-0.00012967	2.79164e-07
-4.22125e-05	9.66952e-06	-8.43021e-05	5.35888e-05	6.50586e-05	4.3597e-05	-6.804e-05	-0.000413875	3.59388e-05	3.66823e-05	3.06029e-05	-1.35528e-05	9.97581e-05	5.17703e-06	4.50256e-05	8.80555e-06	1.66309e-06	5.30379e-05	-3.66167e-05	-9.92865e-05	-5.57702e-05	-3.35963e-05	-0.000143253	-1.83341e-05	2.74036e-05	-5.60554e-05	-1.31256e-05	-3.4348e-05	6.16171e-05	-0.000129546	2.74685e-07
-4.13794e-05	8.21725e-06	-8.82255e-05	5.35563e-05	6.53253e-05	4.3604e-05	-6.80368e-05	-0.000413565	3.63046e-05	4.37602e-05	3.07073e-05	-1.35266e-05	9.97194e-05	4.01047e-06	4.50343e-05	9.34765e-06	3.47259e-06	5.30567e-05	-3.65697e-05	-9.9405e-05	-5.63159e-05	-3.3521e-05	-0.000138568	-1.83468e-05	2.74144e-05	-5.85917e-05	-1.32904e-05	-3.40178e-05	6.16066e-05	-0.000128576	2.74424e-07
-3.83798e-05	8.71137e-06	-8.75238e-05	5.35757e-05	6.5353e-05	-1.09638e-05	-6.72417e-05	-0.000413701	3.60791e-05	4.56495e-05	3.1747e-05	-1.35116e-05	9.96551e-05	2.80387e-06	4.24235e-05	9.72734e-06	7.57893e-06	5.30951e-05	-3.66583e-05	-9.96983e-05	-5.42191e-05	-3.38269e-05	-0.000137786	-1.83337e-05	2.74309e-05	-6.88718e-05	-1.31594e-05	-3.34134e-05	6.16829e-05	-0.000129197	2.73397e-07
-4.06236e-05	1.11505e-05	-8.82976e-05	5.34311e-05	6.5069e-05	4.32831e-05	-6.804e-05	-0.000350457	3.62181e-05	2.3649e-05	3.17711e-05	-1.35387e-05	9.95563e-05	4.35964e-06	2.99509e-05	9.28531e-06	4.11123e-06	5.30843e-05	-3.67694e-05	-9.954e-05	-5.5292e-05	-3.3732e-05	-0.000138674	1.76799e-05	2.74336e-05	-6.61292e-05	-1.33041e-05	-3.43317e-05	6.14965e-05	-0.000128248	2.24505e-07
-3.98887e-05	8.33119e-06	-8.63392e-05	4.15422e-05	5.16294e-05	1.09961e-05	-6.44985e-05	-0.000356762	3.59399e-05	3.48563e-05	2.5824e-05	-1.35507e-05	0.000104599	5.76851e-06	4.25672e-05	9.52263e-06	9.85002e-06	5.31157e-05	-3.68181e-05	-9.83902e-05	-5.51846e-05	-3.39348e-05	-0.000135857	-7.44209e-06	2.90233e-05	-6.725e-05	-9.27013e-06	-3.34764e-05	6.3175e-05	-0.000111286	2.20911e-07
-4.05081e-05	7.87603e-06	-8.82187e-05	5.02837e-05	6.50165e-05	-6.59669e-06	-6.48665e-05	-0.000355245	3.6006e-05	3.35847e-05	3.12904e-05	-1.36349e-05	0.000102976	4.54615e-06	4.1827e-05	9.36072e-06	8.47581e-06	5.30972e-05	-3.61659e-05	-6.49702e-05	-5.5229e-05	-3.3633e-05	-0.000138419	-5.15298e-06	2.81314e-05	-5.55014e-05	-1.00203e-05	-3.38358e-05	6.17522e-05	-0.000107036	2.14917e-07
-4.01652e-05	7.89831e-06	-8.78478e-05	4.99071e-05	6.5035e-05	-3.36542e-06	-6.47693e-05	-0.000354824	3.59227e-05	3.35823e-05	3.14115e-05	-1.36287e-05	0.000102543	5.02003e-06	4.17741e-05	9.39759e-06	8.35666e-06	5.30973e-05	-3.63669e-05	-6.5128e-05	-5.52036e-05	-3.36331e-05	-0.00013846	-4.1354e-06	2.81575e-05	-5.75414e-05	-9.866e-06	-3.3854e-05	6.17764e-05	-0.00010817	2.14868e-07
-4.0261e-05	9.42803e-06	-6.20945e-05	2.72671e-05	5.50077e-05	4.91098e-06	-6.56189e-05	-0.00035511	3.62786e-05	3.13325e-05	3.13882e-05	-1.3892e-05	0.000101339	5.2439e-06	3.45231e-05	9.38055e-06	7.52742e-06	5.31307e-05	-3.67796e-05	-7.11224e-05	-5.51663e-05	-3.3685e-05	-0.000138338	6.71997e-06	2.79256e-05	-6.07527e-05	-1.06975e-05	-3.38803e-05	6.1803e-05	-0.000111145	2.09378e-07
-4.01789e-05	8.26596e-06	-2.89813e-05	3.97703e-05	5.9135e-05	7.15707e-06	-6.57525e-05	-0.00035503	3.61756e-05	3.11837e-05	3.06206e-05	-1.38153e-05	0.000102386	5.38352e-06	3.63283e-05	9.33997e-06	7.65173e-06	5.31131e-05	-3.68519e-05	-7.16034e-05	-5.51205e-05	-3.36871e-05	-0.000136015	4.71959e-06	2.79737e-05	-5.75397e-05	-1.09376e-05	-3.38577e-05	6.21891e-05	-0.000111263	2.07017e-07
-4.02766e-05	8.15707e-06	-3.81895e-05	1.96724e-05	5.70369e-05	2.5367e-06	-6.62048e-05	-0.000355364	3.54037e-05	3.2144e-05	3.14045e-05	-1.37378e-05	0.000101841	5.16995e-06	3.62056e-05	9.15284e-06	7.78423e-06	5.31167e-05	-3.65101e-05	-7.1509e-05	-5.54588e-05	-3.364e-05	-0.000121696	3.7541e-06	2.78513e-05	-5.4889e-05	-1.17673e-05	-3.38873e-05	6.20384e-05	-0.000110979	2.02315e-07
-4.03335e-05	8.47095e-06	-3.31829e-05	1.46659e-05	5.80424e-05	-3.14705e-06	-6.59063e-05	-0.000355329	3.61329e-05	3.30005e-05	3.13671e-05	-1.38514e-05	0.000101963	4.69231e-06	3.53376e-05	9.35045e-06	8.08521e-06	5.31327e-05	-3.60027e-05	-7.07309e-05	-5.61078e-05	-3.35454e-05	-0.000122618	3.19865e-06	2.77372e-05	-5.26622e-05	-1.13573e-05	-3.38963e-05	6.21862e-05	-0.00011174	2.02001e-07
-4.02676e-05	7.87724e-06	-3.153e-05	2.21534e-05	5.69885e-05	6.06385e-07	-6.55942e-05	-0.000355285	3.54922e-05	3.25011e-05	3.13945e-05	-1.37571e-05	0.000101947	5.00612e-06	4.00514e-05	9.66653e-06	7.72496e-06	5.313e-05	-3.63978e-05	-7.13343e-05	-5.54739e-05	-3.36404e-05	-0.000122386	3.94514e-06	2.78038e-05	-5.20658e-05	-1.21254e-05	-3.38768e-05	6.21788e-05	-5.29421e-05	1.925e-07
-3.69034e-05	8.60077e-06	-4.47997e-05	3.01686e-05	5.73366e-05	1.59764e-05	-6.35733e-05	-4.7786e-05	3.03989e-05	3.33836e-05	3.16543e-05	-1.39109e-05	0.000118213	5.31916e-06	3.58185e-05	1.39458e-05	9.02666e-06	5.31214e-05	-3.68734e-05	-7.56137e-05	-5.334e-05	-3.39365e-05	-0.000123417	5.69436e-06	2.77226e-05	-3.76034e-05	-1.16565e-05	-3.3846e-05	6.19786e-05	-6.02034e-05	7.31062e-08
-3.92411e-05	8.33789e-06	-3.21939e-05	1.78739e-05	5.57244e-05	5.70894e-07	-5.82558e-05	-8.02422e-05	3.06606e-05	3.27009e-05	3.13874e-05	-1.39646e-05	7.58619e-05	5.54919e-06	3.59534e-05	1.06611e-05	9.12618e-06	5.17472e-05	-3.64904e-05	-7.4595e-05	-5.47865e-05	-3.35784e-05	-0.000123848	4.69662e-06	2.77904e-05	-5.20204e-05	-1.15624e-05	-3.38888e-05	6.20821e-05	-6.39059e-05	6.81304e-08
-3.89652e-05	8.31355e-06	-3.52385e-05	1.65757e-05	5.44676e-05	2.85308e-06	-6.06091e-05	-6.13356e-05	2.8772e-05	3.3218e-05	3.18415e-05	-1.38418e-05	8.98927e-05	5.3187e-06	3.63691e-05	1.18364e-05	9.1259e-06	3.24234e-05	-3.66309e-05	-7.55904e-05	-5.01946e-05	-3.3454e-05	-0.000122984	3.90216e-06	2.77465e-05	-4.32561e-05	-1.16652e-05	-3.39027e-05	6.21112e-05	-6.57943e-05	6.53052e-08
-3.95433e-05	8.34082e-06	-3.37364e-05	1.7063e-05	5.60827e-05	2.88539e-06	-6.08883e-05	-4.76242e-05	3.27608e-05	3.31177e-05	3.14868e-05	-1.38292e-05	8.65046e-05	5.27414e-06	3.63245e-05	1.14143e-05	9.31854e-06	2.92893e-05	-3.65419e-05	-7.73548e-05	-5.02167e-05	-3.3602e-05	-0.000122503	3.95116e-06	2.77327e-05	-4.37807e-05	-1.15486e-05	-3.38935e-05	6.20978e-05	-6.64004e-05	6.36752e-08
-3.94425e-05	8.30176e-06	-3.20874e-05	1.67995e-05	5.51861e-05	3.42933e-06	-5.78913e-05	-5.29896e-05	2.94487e-05	3.30815e-05	3.1632e-05	-1.38704e-05	8.08655e-05	5.27009e-06	3.64927e-05	1.17787e-05	9.16767e-06	1.58095e-05	-3.66022e-05	-7.61552e-05	-4.996e-05	-3.35258e-05	-0.000122741	4.06518e-06	2.77458e-05	-4.64565e-05	-1.15913e-05	-3.38987e-05	6.20639e-05	-6.50508e-05	6.18152e-08
-3.90289e-05	8.33079e-06	-3.29461e-05	1.75439e-05	5.54249e-05	3.70201e-06	-5.6452e-05	-4.7869e-05	2.53644e-05	3.30279e-05	3.16381e-05	-1.55009e-05	7.93162e-05	5.72641e-06	3.643e-05	1.2224e-05	9.1429e-06	2.68738e-05	-2.00599e-05	-7.79922e-05	-5.06302e-05	-3.35432e-05	-0.000122553	4.12e-06	2.77294e-05	-4.61776e-05	-1.07952e-05	-3.38842e-05	6.20362e-05	-6.65287e-05	6.07818e-08
-3.89665e-05	8.27137e-06	-3.0431e-05	1.70396e-05	5.58004e-05	7.37429e-06	-5.72077e-05	-1.5786e-05	2.92125e-05	3.30828e-05	3.16771e-05	-1.43436e-05	8.1739e-05	3.79857e-06	3.66423e-05	1.29963e-05	8.99837e-06	2.613e-05	-1.48238e-05	-7.71373e-05	-5.06343e-05	-3.34582e-05	-0.000122637	4.00966e-06	2.92091e-05	-4.59967e-05	-3.30153e-06	-3.43795e-05	5.96358e-05	-6.57798e-05	5.85755e-08
-3.91121e-05	8.31027e-06	-3.13082e-05	1.66823e-05	2.80185e-05	5.34372e-06	-5.6927e-05	-2.4132e-05	2.85798e-05	3.32383e-05	3.15754e-05	-1.25454e-05	8.15731e-05	2.28997e-06	3.64654e-05	1.38351e-05	9.08644e-06	1.27846e-05	-2.44395e-05	-5.38368e-05	-5.04649e-05	-3.34882e-05	-0.000122591	3.78263e-06	2.83109e-05	-4.57451e-05	-1.03753e-05	-3.33188e-05	6.09609e-05	-6.54178e-05	5.33107e-08
-3.73533e-05	8.31748e-06	-3.20848e-05	1.62916e-05	1.56235e-05	3.07065e-06	-4.51791e-05	-3.18271e-05	2.80919e-05	3.47617e-05	3.21999e-05	-1.32651e-05	7.41844e-05	4.10668e-06	3.64491e-05	1.23987e-05	9.04991e-06	2.51499e-05	-1.98927e-05	-5.21688e-05	-5.00728e-05	-3.35478e-05	-0.000122573	3.98625e-06	2.94711e-05	-4.63696e-05	-8.87772e-06	-3.33186e-05	6.02655e-05	-6.53653e-05	5.08964e-08
-3.79868e-05	8.31572e-06	-3.24252e-05	1.60461e-05	1.7168e-05	5.13392e-06	-4.43599e-05	-2.73272e-05	2.88309e-05	3.40736e-05	3.18422e-05	-1.34296e-05	7.51081e-05	4.07173e-06	3.64771e-05	1.22749e-05	9.04291e-06	1.50913e-05	-2.27156e-05	-5.45312e-05	-5.02206e-05	-3.34917e-05	-0.000122546	4.03739e-06	2.83611e-05	-4.62457e-05	-8.2644e-06	-3.23714e-05	5.97864e-05	-6.54374e-05	5.05748e-08
-3.83652e-05	8.31664e-06	-3.21871e-05	1.55149e-05	1.66004e-05	5.23879e-06	-4.58713e-05	-2.81737e-05	2.89207e-05	3.37001e-05	3.17501e-05	-1.29648e-05	7.58673e-05	4.02292e-06	3.64803e-05	1.26295e-05	9.06501e-06	1.50171e-05	-2.10125e-05	-5.37736e-05	-5.03029e-05	-3.34957e-05	-0.000122513	3.97976e-06	2.61095e-05	-4.62732e-05	-8.34452e-06	-2.37051e-05	5.95884e-05	-6.52487e-05	5.00105e-08
-3.82745e-05	8.31752e-06	-3.22992e-05	1.63619e-05	1.29449e-05	4.87412e-06	-1.52161e-05	-2.14143e-05	2.87729e-05	3.39524e-05	3.18121e-05	-1.31239e-05	7.36529e-05	3.71921e-06	3.65382e-05	1.29029e-05	9.05782e-06	1.95602e-05	-2.1952e-05	-5.38629e-05	-5.01852e-05	-3.35421e-05	-0.000122555	3.9541e-06	2.76443e-05	-4.61477e-05	-8.3903e-06	-3.21227e-05	6.00543e-05	-6.53692e-05	4.8234e-08
-3.82909e-05	8.31801e-06	-3.20147e-05	1.61056e-05	1.62922e-05	4.84578e-06	-1.62879e-05	-1.94592e-05	2.87945e-05	1.02469e-05	3.18126e-05	-1.29682e-05	7.57583e-05	3.9112e-06	3.63564e-05	1.27745e-05	9.05157e-06	1.68442e-05	-2.1454e-05	-5.28598e-05	-5.02184e-05	-3.35799e-05	-0.000122562	3.96018e-06	2.78056e-05	-4.61523e-05	-8.50319e-06	-2.83789e-05	5.97838e-05	-6.54581e-05	4.70528e-08
-3.81913e-05	8.50034e-06	-3.2259e-05	1.59811e-05	1.47756e-05	4.53962e-06	-2.3262e-05	-1.99306e-05	2.86838e-05	2.45278e-05	3.18402e-05	-1.30797e-05	7.54048e-05	3.78105e-06	3.6483e-05	1.28088e-05	9.0509e-06	1.77821e-05	-2.13879e-05	-5.32631e-05	-5.0267e-05	-3.35507e-05	-0.000104261	3.97664e-06	2.81287e-05	-4.61453e-05	-8.41217e-06	-2.88316e-05	5.98088e-05	-6.54193e-05	4.37192e-08
-3.82573e-05	8.476e-06	-3.20931e-05	1.60213e-05	1.50543e-05	4.48743e-06	-2.02915e-05	-2.07871e-05	2.8764e-05	1.38793e-05	3.18098e-05	-1.30894e-05	7.55919e-05	3.78114e-06	3.64165e-05	1.29504e-05	9.04878e-06	1.7105e-05	-2.14242e-05	-5.33383e-05	-5.02466e-05	-3.35698e-05	-0.000104673	3.97643e-06	2.77128e-05	-4.61453e-05	-8.39696e-06	-2.88799e-05	5.97987e-05	-6.54196e-05	4.32982e-08
-3.81961e-05	8.40112e-06	-3.22337e-05	1.61194e-05	1.55132e-05	4.65326e-06	-2.19287e-05	-2.14647e-05	2.87731e-05	1.97437e-05	3.18227e-05	-1.30985e-05	4.16966e-05	3.82069e-06	3.64154e-05	1.30477e-05	9.04908e-06	1.74002e-05	-2.15239e-05	-5.31258e-05	-5.01933e-05	-3.35383e-05	-0.000106797	3.98272e-06	2.80168e-05	-4.48189e-05	-8.38243e-06	-2.87862e-05	5.97664e-05	-6.5184e-05	3.99332e-08
-3.81727e-05	8.45172e-06	-3.21942e-05	1.60344e-05	1.52612e-05	4.24989e-06	-2.14339e-05	-2.1421e-05	2.87587e-05	1.73306e-05	3.18468e-05	-1.30512e-05	3.33633e-05	3.85222e-06	3.63146e-05	1.29161e-05	9.06685e-06	1.74587e-05	-2.14961e-05	-5.30213e-05	-5.00212e-05	-3.35397e-05	-0.000105402	3.94272e-06	2.78692e-05	-4.60882e-05	-8.36167e-06	-2.87333e-05	5.97709e-05	-6.5325e-05	3.89657e-08
-3.81429e-05	8.76143e-06	-3.22049e-05	1.60544e-05	1.21976e-05	4.48432e-06	-1.19568e-05	-2.01937e-05	2.87801e-05	1.93812e-05	3.18485e-05	-1.31347e-05	3.67531e-05	4.01869e-06	2.30467e-05	1.3043e-05	7.0477e-06	1.73973e-05	-2.15181e-05	-5.31273e-05	-5.01114e-05	-3.3565e-05	-0.000105906	7.07338e-06	2.7963e-05	-4.63995e-05	-8.0101e-06	-2.87723e-05	5.97104e-05	-6.53284e-05	3.82068e-08
-3.81239e-05	8.73012e-06	-2.36927e-05	1.61595e-05	1.60386e-05	4.24577e-06	-2.07831e-05	-2.13802e-05	2.87961e-05	1.82731e-05	3.18521e-05	-1.29958e-05	3.80329e-05	5.78867e-06	2.5794e-05	1.29876e-05	1.03666e-05	1.72829e-05	-1.96682e-05	-5.31426e-05	-4.99079e-05	-3.37847e-05	-0.000106143	5.12669e-06	2.79717e-05	-4.38922e-05	1.51687e-05	-2.87484e-05	5.97053e-05	-5.39886e-05	3.69641e-08
-3.80092e-05	8.82634e-06	-3.22948e-05	1.60639e-05	1.44488e-05	4.36022e-06	-2.0828e-05	-2.15371e-05	2.89507e-05	1.82219e-05	3.08673e-05	-9.92415e-06	3.70807e-05	4.42789e-06	2.39162e-05	1.39063e-05	8.34647e-06	1.65633e-05	-2.15564e-05	-5.31938e-05	-4.97475e-05	-3.3404e-05	-0.000106145	4.56182e-06	2.37089e-05	-4.64071e-05	9.35539e-06	-2.8776e-05	5.99525e-05	-3.00032e-05	3.49727e-08
-3.77179e-05	8.88048e-06	-3.22498e-05	1.60754e-05	1.15687e-05	4.36104e-06	-1.83815e-05	-2.1248e-05	2.90469e-05	1.89669e-05	3.10988e-05	-1.1756e-05	1.70003e-05	4.62992e-06	2.565e-05	1.19945e-05	7.56495e-06	1.6858e-05	-2.15234e-05	-5.31681e-05	-4.81349e-05	-3.35348e-05	-0.000105849	4.8882e-06	2.70178e-05	-4.63172e-05	1.1689e-07	-2.87917e-05	5.977e-05	-3.57277e-05	3.40174e-08
-3.79962e-05	8.65054e-06	-2.65476e-05	1.30576e-05	1.12784e-05	4.38066e-06	-1.80697e-05	-2.11061e-05	2.93489e-05	1.8467e-05	3.14822e-05	-1.21689e-05	2.13702e-05	4.61401e-06	2.47149e-05	1.33767e-05	7.84205e-06	1.69308e-05	-2.11385e-05	-2.97685e-05	-4.95077e-05	-3.35593e-05	-0.000105981	5.27489e-06	2.64294e-05	-4.6153e-05	1.30976e-06	-2.88003e-05	5.98017e-05	-3.81117e-05	3.21283e-08
-3.80758e-05	8.65314e-06	-2.82631e-05	1.53494e-05	1.12899e-05	4.41394e-06	-1.82772e-05	-2.12474e-05	2.89049e-05	1.87149e-05	3.16319e-05	-1.25149e-05	2.19126e-05	4.65073e-06	2.48027e-05	1.33493e-05	8.63448e-06	1.70792e-05	-2.11469e-05	-2.38768e-05	-4.953e-05	-3.35299e-05	-0.000106108	5.83127e-06	2.74229e-05	-4.61315e-05	-1.22081e-06	-2.87663e-05	5.97904e-05	-3.54898e-05	3.19271e-08
-3.79845e-05	8.68466e-06	-2.7381e-05	1.40518e-05	1.09993e-05	4.38743e-06	-1.76682e-05	-2.12302e-05	2.91352e-05	1.8687e-05	3.15861e-05	-1.22142e-05	2.16766e-05	4.74577e-06	2.46237e-05	1.3391e-05	7.94365e-06	1.694e-05	-2.12552e-05	-8.36759e-06	-4.93317e-05	-3.35217e-05	-0.000106062	5.69397e-06	2.64106e-05	-4.6223e-05	-1.01487e-06	-2.87808e-05	5.98055e-05	-3.52203e-05	3.1183e-08
-3.7948e-05	8.71151e-06	-2.79539e-05	1.25797e-05	1.11279e-05	4.38709e-06	-1.79613e-05	-2.11949e-05	2.91197e-05	1.86408e-05	3.12953e-05	-1.22096e-05	2.15126e-05	4.7256e-06	2.4694e-05	1.33797e-05	7.91098e-06	1.69538e-05	-2.12868e-05	-6.11626e-06	-4.93265e-05	-3.35107e-05	-0.000106028	5.50629e-06	2.68594e-05	-4.62356e-05	-8.05567e-07	-2.87913e-05	5.98053e-05	-3.55851e-05	3.11689e-08
-3.79509e-05	8.71757e-06	-2.83017e-05	1.29897e-05	1.10519e-05	4.38771e-06	-1.78616e-05	-2.1223e-05	2.91004e-05	1.8672e-05	3.13096e-05	-1.21456e-05	1.86566e-05	4.69347e-06	2.46818e-05	1.33716e-05	8.02521e-06	1.69631e-05	-2.12932e-05	-7.85941e-06	-4.93328e-05	-3.35145e-05	-0.000106039	5.48279e-06	2.6693e-05	-4.62409e-05	-8.65716e-07	-2.87861e-05	5.98079e-05	-3.54312e-05	3.10893e-08
-3.92504e-05	8.76371e-06	-2.8359e-05	1.27168e-05	1.10771e-05	4.19442e-06	-1.77942e-05	-2.11799e-05	2.90863e-05	1.86807e-05	3.13463e-05	-1.2176e-05	1.99938e-05	4.67315e-06	2.47512e-05	1.33642e-05	8.03459e-06	1.69997e-05	-2.1298e-05	-7.13348e-06	-4.93394e-05	-3.35243e-05	-6.51462e-05	5.42537e-06	2.63347e-05	-4.62252e-05	-7.48044e-07	-2.87845e-05	6.00082e-05	-3.65937e-05	2.43167e-08
-4.00883e-05	8.74677e-06	-2.8768e-05	1.22105e-05	1.11467e-05	-5.66139e-07	-1.79443e-05	-2.11848e-05	2.91239e-05	1.86413e-05	3.13676e-05	-1.40542e-05	1.94409e-05	4.72706e-06	2.52489e-05	1.33031e-05	8.02214e-06	1.70027e-05	-2.12777e-05	-5.66665e-06	-4.93472e-05	-3.34144e-05	-2.7065e-05	5.38636e-06	2.57843e-05	-4.62078e-05	-4.30737e-07	-2.87902e-05	5.9879e-05	-3.91141e-05	2.10435e-08
-3.82271e-05	8.74778e-06	-2.89256e-05	1.1196e-05	1.10594e-05	3.19489e-06	-1.79261e-05	-9.47439e-06	2.91161e-05	1.83028e-05	3.1351e-05	-1.36007e-05	1.99839e-05	4.66313e-06	2.51094e-05	1.33443e-05	8.02544e-06	1.70025e-05	-2.12786e-05	-5.35823e-06	-4.92732e-05	-2.7002e-05	-3.01955e-05	5.35665e-06	2.63802e-05	-4.62187e-05	-3.67072e-07	-2.9126e-05	6.00214e-05	-3.63116e-05	2.01578e-08
-3.68379e-05	8.7506e-06	-2.78556e-05	1.2155e-05	1.10811e-05	3.98739e-07	-1.79643e-05	-2.13145e-05	2.91252e-05	1.79835e-05	3.13434e-05	-1.26271e-05	2.22078e-05	5.20141e-06	2.01907e-05	1.28326e-05	7.97593e-06	1.70671e-05	-2.12902e-05	-5.5665e-06	-4.93413e-05	-2.6e-05	-3.35394e-05	5.51745e-06	2.61577e-05	-4.62306e-05	-4.79691e-07	-2.87131e-05	3.21113e-05	-3.67328e-05	1.7795e-08
-3.23734e-05	8.74273e-06	-2.7139e-05	1.16837e-05	1.11484e-05	2.11794e-06	-1.79604e-05	-1.39393e-05	2.92154e-05	1.84501e-05	2.3825e-05	-1.31385e-05	2.14007e-05	4.75527e-06	2.45227e-05	1.32657e-05	8.00546e-06	1.70081e-05	-2.12831e-05	-5.91132e-06	-4.93384e-05	-2.57055e-05	-3.34919e-05	5.41757e-06	2.62862e-05	-4.62502e-05	-3.11163e-07	-2.87726e-05	3.58128e-05	-3.64967e-05	1.71952e-08
-3.35316e-05	8.74496e-06	-2.69059e-05	1.1825e-05	1.11549e-05	2.31272e-06	-1.81741e-05	-1.75987e-05	2.91459e-05	1.85169e-05	2.28198e-05	-1.29156e-05	2.07151e-05	4.97108e-06	2.3395e-05	1.3197e-05	7.99655e-06	1.70527e-05	-2.1084e-05	-5.60405e-06	-4.93387e-05	-2.245e-05	-3.36938e-05	5.4275e-06	2.62482e-05	-3.03886e-05	-4.04688e-07	-2.87642e-05	3.84977e-05	-3.70775e-05	1.61201e-08
-3.37018e-05	8.74304e-06	-2.63993e-05	1.16718e-05	1.11387e-05	2.33629e-06	-1.80442e-05	-1.4472e-05	2.91599e-05	1.84185e-05	2.23209e-05	-1.24684e-05	2.28865e-05	4.8687e-06	2.31428e-05	1.32807e-05	8.00235e-06	1.7033e-05	-2.12605e-05	-5.71771e-06	-4.93391e-05	-2.30632e-05	-3.20851e-05	5.40781e-06	2.626e-05	-3.12779e-05	-3.67778e-07	-2.88638e-05	3.73457e-05	-3.64232e-05	1.5899e-08
-3.38385e-05	8.74339e-06	-2.66493e-05	1.17714e-05	1.1135e-05	1.98462e-06	-1.8048e-05	-1.84735e-05	2.9148e-05	1.71796e-05	2.34418e-05	-1.25586e-05	2.09334e-05	4.95037e-06	2.19187e-05	1.32299e-05	7.99261e-06	1.69837e-05	-2.12275e-05	-5.62026e-06	-4.93443e-05	-2.19744e-05	-3.30159e-05	5.38897e-06	2.62939e-05	-2.91319e-05	-3.61043e-07	-2.87953e-05	3.67994e-05	-3.67789e-05	1.57829e-08
-3.38826e-05	8.7457e-06	-2.63465e-05	1.17203e-05	1.11374e-05	2.10473e-06	-1.80749e-05	-1.59774e-05	2.91541e-05	1.12612e-05	2.33335e-05	-1.26265e-05	2.13413e-05	4.95156e-06	2.29247e-05	1.31829e-05	7.44186e-06	1.59456e-05	-2.12078e-05	-5.6991e-06	-4.9345e-05	-2.2207e-05	-3.36126e-05	4.55224e-06	2.6244e-05	-2.88254e-05	-3.66284e-07	-2.81472e-05	3.5833e-05	-3.65599e-05	1.54296e-08
-3.39697e-05	8.74612e-06	-2.10819e-05	1.15462e-05	1.30349e-05	1.68128e-06	-1.75139e-05	-1.60944e-05	9.89649e-06	1.8325e-05	2.01819e-05	-1.45142e-05	2.15558e-05	5.07286e-06	2.21136e-05	1.31606e-05	8.32728e-06	1.70012e-05	-2.19142e-05	-5.59297e-06	-4.91888e-05	-1.90051e-05	-3.23976e-05	5.11382e-06	2.64723e-05	-2.98918e-05	-3.48884e-07	-2.88031e-05	3.7258e-05	-2.55055e-05	1.39401e-08
-3.42462e-05	8.74627e-06	-2.13206e-05	1.15598e-05	1.39384e-05	1.73989e-06	-1.61306e-05	-1.60264e-05	1.21169e-05	1.32726e-05	1.8322e-05	-1.44042e-05	2.13984e-05	5.20662e-06	2.21598e-05	1.31823e-05	8.26157e-06	1.68421e-05	-2.19867e-05	-5.4502e-06	-4.92304e-05	-1.88619e-05	-3.21066e-05	5.05276e-06	2.64441e-05	-3.00812e-05	-3.55913e-07	-2.86163e-05	3.68913e-05	-2.69479e-05	1.3779e-08
-3.42583e-05	8.74653e-06	-2.16042e-05	1.08217e-05	1.26579e-05	1.81754e-06	-1.79214e-05	-1.39292e-05	9.9801e-06	1.82726e-05	1.85849e-05	-1.4216e-05	1.63175e-05	5.09062e-06	2.20776e-05	1.27227e-05	8.27698e-06	1.882e-05	-2.16614e-05	-3.31007e-06	-4.52645e-05	-1.95863e-05	-3.22183e-05	4.93193e-06	2.65456e-05	-3.05908e-05	2.2723e-06	-2.87358e-05	2.5514e-05	-2.32045e-05	1.24937e-08
-3.42583e-05	8.74653e-06	-2.16042e-05	1.08217e-05	1.26579e-05	1.81754e-06	-1.79214e-05	-1.39292e-05	9.9801e-06	1.82726e-05	1.85849e-05	-1.4216e-05	1.63175e-05	5.09062e-06	2.20776e-05	1.27227e-05	8.27698e-06	1.882e-05	-2.16614e-05	-3.31007e-06	-4.52645e-05	-1.95863e-05	-3.22183e-05	4.93193e-06	2.65456e-05	-3.05908e-05	2.2723e-06	-2.87358e-05	2.5514e-05	-2.32045e-05	1.24937e-08
-3.41083e-05	8.75204e-06	-2.23897e-05	1.25426e-05	1.44996e-05	1.73857e-06	-1.63599e-05	-1.47471e-05	1.05493e-05	1.66349e-05	1.26297e-05	-1.4419e-05	2.09321e-05	7.30519e-06	2.21757e-05	1.30563e-05	8.09059e-06	1.66361e-05	-2.1985e-05	-5.31531e-06	-4.59957e-05	-1.951e-05	-3.22942e-05	4.10998e-06	1.971e-05	-3.03496e-05	1.34298e-08	-1.85886e-05	2.77683e-05	-2.32568e-05	1.18831e-08
-3.40286e-05	8.66775e-06	-2.17509e-05	1.21667e-05	1.36331e-05	1.71865e-06	-1.71132e-05	-1.56268e-05	8.87289e-06	1.63096e-05	1.0784e-05	-1.43421e-05	1.95331e-05	5.49803e-06	2.21893e-05	1.31412e-05	8.31778e-06	1.74049e-05	-2.18312e-05	-5.4347e-06	-3.6998e-05	-1.5501e-05	-3.23251e-05	4.49762e-06	2.15658e-05	-3.02774e-05	4.73617e-07	-1.59073e-05	2.94241e-05	-2.44833e-05	1.09764e-08
-3.39215e-05	8.69544e-06	-2.19591e-05	1.1693e-05	1.30874e-05	1.76598e-06	-1.75005e-05	-1.5133e-05	9.33222e-06	1.68302e-05	1.17892e-05	-1.42145e-05	1.9233e-05	5.58387e-06	9.68424e-06	1.2996e-05	7.69713e-06	1.761e-05	-2.18734e-05	-5.23971e-06	-1.05789e-05	-1.82494e-05	-3.23102e-05	4.45323e-06	2.33171e-05	-3.04844e-05	1.51212e-06	-1.82436e-06	2.79513e-05	-2.43061e-05	9.16469e-09
-3.39215e-05	8.69544e-06	-2.19591e-05	1.1693e-05	1.30874e-05	1.76598e-06	-1.75005e-05	-1.5133e-05	9.33222e-06	1.68302e-05	1.17892e-05	-1.42145e-05	1.9233e-05	5.58387e-06	9.68424e-06	1.2996e-05	7.69713e-06	1.761e-05	-2.18734e-05	-5.23971e-06	-1.05789e-05	-1.82494e-05	-3.23102e-05	4.45323e-06	2.33171e-05	-3.04844e-05	1.51212e-06	-1.82436e-06	2.79513e-05	-2.43061e-05	9.16469e-09
-1.69403e-05	8.7103e-06	-2.18031e-05	1.17273e-05	1.30004e-05	1.91653e-06	-1.71171e-05	-1.5338e-05	9.38377e-06	1.67076e-05	1.08627e-05	-1.37605e-05	1.88525e-05	5.51485e-06	1.29948e-05	1.30163e-05	7.97734e-06	1.75667e-05	-2.18993e-05	-5.02043e-06	-1.37789e-05	-1.65995e-05	-3.23153e-05	1.76403e-06	2.28162e-05	-3.03888e-05	1.1973e-06	-6.57605e-06	2.81495e-05	-2.42876e-05	8.33617e-09
-1.84322e-05	8.69938e-06	-2.05377e-05	1.1705e-05	1.29006e-05	1.9692e-06	-1.71929e-05	-1.50631e-05	9.33605e-06	1.66985e-05	1.15443e-05	-1.33076e-05	1.84567e-05	5.83458e-06	7.14166e-06	1.30469e-05	6.87713e-06	1.75481e-05	-2.18513e-05	-5.4591e-06	-1.7415e-05	-1.62007e-05	-3.23237e-05	6.46437e-07	2.31759e-05	-3.04222e-05	1.22477e-06	-6.21338e-06	2.80008e-05	-2.41951e-05	8.28499e-09
-1.76822e-05	8.70425e-06	-2.09344e-05	1.17331e-05	1.26219e-05	1.96422e-06	-1.71177e-05	-1.51829e-05	9.38088e-06	1.66875e-05	1.10972e-05	-1.34234e-05	1.85238e-05	5.63948e-06	9.48505e-06	1.30427e-05	7.15256e-06	1.75372e-05	-2.18104e-05	-5.20539e-06	-1.48476e-05	-1.6635e-05	-3.23224e-05	7.48552e-07	2.30493e-05	-3.03943e-05	1.11114e-06	-7.74191e-06	2.80971e-05	-2.4238e-05	8.25302e-09
-1.78634e-05	8.59919e-06	-2.16129e-05	1.17231e-05	1.31853e-05	1.96213e-06	-1.71696e-05	-1.51172e-05	9.36708e-06	1.67116e-05	1.1134e-05	-1.34308e-05	1.69604e-05	5.84055e-06	8.79972e-06	1.30465e-05	7.39789e-06	1.75331e-05	-2.18394e-05	-5.19565e-06	-1.6304e-05	-1.53428e-05	-3.23182e-05	1.97341e-06	2.29596e-05	-1.01406e-05	1.14253e-06	-6.06988e-06	2.80286e-05	-2.42486e-05	7.39681e-09
-1.76907e-05	7.9853e-06	-2.0477e-05	1.17889e-05	1.29839e-05	1.98093e-06	-1.72084e-05	-1.53316e-05	9.3832e-06	1.67152e-05	1.11352e-05	-1.34564e-05	1.72776e-05	5.78562e-06	8.98211e-06	1.30471e-05	7.74189e-06	1.74957e-05	-2.18149e-05	-5.17698e-06	-1.55234e-05	-1.45301e-05	-3.20511e-05	2.4353e-06	2.30377e-05	-1.27788e-05	1.12271e-06	-6.64264e-06	1.19754e-05	-2.42273e-05	6.71792e-09
-1.7977e-05	8.05295e-06	-2.06752e-05	1.17788e-05	1.3092e-05	2.00678e-06	-1.72148e-05	-1.52993e-05	9.38701e-06	1.67318e-05	1.12353e-05	-1.34194e-05	1.70301e-05	5.91631e-06	8.44974e-06	1.30471e-05	7.47685e-06	1.74956e-05	-2.18181e-05	-5.25275e-06	-1.60786e-05	-1.46362e-05	-3.22452e-05	2.03229e-06	2.30532e-05	-7.84607e-06	1.13016e-06	-6.80144e-06	1.41271e-05	-2.42257e-05	6.71036e-09
-1.83107e-05	7.05191e-06	-2.12475e-05	1.18095e-05	1.32663e-05	2.08401e-06	-1.72086e-05	-1.56888e-05	9.39062e-06	1.67271e-05	1.1349e-05	-1.34782e-05	1.70376e-05	5.78915e-06	8.97931e-06	1.30264e-05	7.49216e-06	1.74044e-05	-2.15507e-05	-5.2276e-06	-1.57327e-05	-1.43958e-05	-3.19035e-05	9.97006e-07	2.2819e-05	-1.06689e-05	1.13092e-06	-5.97797e-06	1.14398e-05	-2.35748e-05	6.63366e-09
-1.79611e-05	8.06244e-06	-2.10028e-05	1.91806e-05	9.97687e-06	1.56112e-06	-1.72586e-05	-1.54906e-05	-8.3916e-06	1.67246e-05	1.12291e-05	-1.34669e-05	1.70753e-05	6.02551e-06	9.21579e-06	1.07836e-05	1.99919e-06	1.72782e-05	-2.11332e-05	-5.20495e-06	-3.90098e-06	-1.46778e-05	-3.19467e-05	1.70702e-06	2.30249e-05	-1.14871e-05	1.12369e-06	-4.25442e-06	1.15354e-05	-2.37937e-05	6.43415e-09
-1.80169e-05	7.50646e-06	-2.06543e-05	1.1829e-05	1.23454e-05	1.95259e-06	-1.72015e-05	-1.56337e-05	9.39201e-06	1.38005e-05	1.12389e-05	-1.34507e-05	1.71302e-05	6.75134e-06	8.91655e-06	1.30485e-05	7.55573e-06	1.73336e-05	-2.15885e-05	-5.19787e-06	-1.55926e-05	-1.47297e-05	-5.26638e-06	1.68767e-06	2.29726e-05	-1.02703e-05	1.11391e-06	-5.81029e-06	1.2386e-05	-2.36985e-05	5.54324e-09
-1.80103e-05	7.68739e-06	-2.09386e-05	1.18948e-05	1.20598e-05	2.10881e-06	-1.72064e-05	-1.55159e-05	9.08721e-06	1.67236e-05	1.12231e-05	-1.34807e-05	1.64735e-05	5.78941e-06	9.13327e-06	1.30088e-05	7.55587e-06	1.70955e-05	-1.77769e-05	-5.20578e-06	-1.47902e-05	-1.4536e-05	-8.20705e-06	1.791e-06	2.29503e-05	-9.94778e-06	1.12996e-06	-6.36192e-06	1.14257e-05	-2.35478e-05	5.42309e-09
-1.80889e-05	6.8995e-06	-2.09442e-05	1.25548e-05	1.14546e-05	2.58677e-06	-1.71958e-05	-1.55177e-05	2.81474e-06	1.62367e-05	1.12256e-05	-1.34785e-05	1.36507e-05	5.80416e-06	9.08775e-06	1.28663e-05	7.29748e-06	1.69224e-05	-1.11228e-05	-5.1338e-06	-1.42696e-05	-1.45865e-05	-1.10417e-05	1.66107e-06	2.29633e-05	-1.04842e-05	1.12804e-06	-6.13051e-06	1.16818e-05	-2.35131e-05	5.08906e-09
-1.81112e-05	6.14426e-06	-2.09243e-05	1.21537e-05	4.80661e-06	1.13938e-06	-1.7202e-05	-1.54377e-05	5.95035e-06	1.43033e-05	1.1233e-05	-1.34772e-05	9.16588e-06	6.13162e-06	9.05808e-06	1.28968e-05	7.31543e-06	1.72416e-05	-1.27085e-05	-5.18198e-06	-1.4392e-05	-1.46454e-05	-1.06601e-05	1.82363e-06	2.30484e-05	-1.03711e-05	9.96743e-07	-6.20077e-06	1.17349e-05	-2.36521e-05	4.88082e-09
-1.64187e-05	7.23267e-06	-2.10199e-05	1.22061e-05	1.08154e-05	-3.16685e-06	-1.55085e-05	-1.5524e-05	6.94991e-06	1.54629e-05	1.12147e-05	-1.35737e-05	6.18023e-06	6.41723e-06	9.11018e-06	1.28251e-05	7.17865e-06	1.11271e-05	-1.22639e-05	-5.19151e-06	-1.34646e-05	-1.46115e-05	-9.9765e-06	1.69355e-07	2.29799e-05	-1.03333e-05	1.08055e-06	-6.10793e-06	1.19946e-05	-2.35987e-05	4.66664e-09
-1.54575e-05	7.33635e-06	-2.09753e-05	1.2099e-05	1.13001e-05	4.24058e-07	-1.49148e-05	-1.5522e-05	6.56919e-06	1.52533e-05	1.11924e-05	-1.34612e-05	6.09497e-06	6.35754e-06	9.08086e-06	1.28662e-05	6.94585e-06	1.2998e-05	-1.34191e-05	-5.16177e-06	-1.33443e-05	-7.05634e-06	-1.01875e-05	1.31841e-06	2.30277e-05	-1.02993e-05	1.11413e-06	-5.53156e-06	1.18931e-05	-2.36557e-05	4.50474e-09
-1.53293e-05	7.40695e-06	-2.09827e-05	1.21761e-05	1.10021e-05	-3.16182e-07	-1.43546e-05	-1.55224e-05	7.12013e-06	1.52073e-05	1.11435e-05	-1.35392e-05	4.72661e-06	6.50502e-06	9.09629e-06	1.28312e-05	6.99698e-06	1.13714e-05	-1.32695e-05	-5.16847e-06	-1.31209e-05	-6.18499e-06	-1.02574e-05	1.17271e-06	2.30065e-05	-1.03171e-05	1.08334e-06	-6.02577e-06	1.19098e-05	-2.36419e-05	4.42007e-09
-1.5273e-05	7.38111e-06	-2.09625e-05	1.21844e-05	8.99458e-06	9.7655e-07	-1.46557e-05	-1.54849e-05	6.97815e-06	4.03958e-06	1.11634e-05	-1.33183e-05	4.31465e-06	6.33197e-06	9.08996e-06	1.28306e-05	6.98966e-06	1.32596e-05	-1.34833e-05	-5.16804e-06	-1.33464e-05	-5.65468e-06	-1.01098e-05	1.13335e-06	2.2995e-05	-1.03023e-05	1.07392e-06	-5.65843e-06	1.18799e-05	-2.36577e-05	4.20071e-09
-1.55238e-05	7.33399e-06	-2.03471e-05	1.22662e-05	9.66518e-06	4.26528e-07	-1.42766e-05	-1.55372e-05	6.93285e-06	3.57662e-06	6.5617e-06	-1.33949e-05	4.60507e-06	6.50582e-06	9.10189e-06	1.28756e-05	2.80057e-06	1.1975e-05	-1.30019e-05	-5.25418e-06	-1.32769e-05	-6.31446e-06	-1.02427e-05	9.8328e-07	2.30248e-05	-1.03246e-05	4.88006e-07	-5.76748e-06	1.18563e-05	-2.36344e-05	4.03288e-09
-1.03876e-05	7.32666e-06	-2.09608e-05	1.22105e-05	1.01124e-05	3.39277e-07	-1.39617e-05	-1.55069e-05	6.89977e-06	5.67976e-06	1.08867e-05	-1.33593e-05	4.0812e-06	6.55569e-06	9.09212e-06	1.27292e-05	7.03747e-06	1.19991e-05	-1.30801e-05	-5.16971e-06	-1.31685e-05	-7.14883e-06	-6.49735e-06	1.09626e-06	2.29073e-05	-1.03201e-05	1.08876e-06	-5.7579e-06	1.18897e-05	-2.36424e-05	3.99416e-09
-9.24087e-06	7.3585e-06	-2.09624e-05	1.22116e-05	1.00057e-05	7.7115e-07	-1.44567e-05	-1.55123e-05	6.58797e-06	5.78546e-06	4.98132e-06	-1.33863e-05	4.43616e-06	6.53417e-06	8.85812e-06	1.28088e-05	7.00658e-06	1.20365e-05	-1.27165e-05	-5.17051e-06	-1.30809e-05	-6.89159e-06	-7.72395e-06	1.27215e-06	2.29648e-05	-1.03217e-05	1.08969e-06	-5.78245e-06	1.18827e-05	-2.36599e-05	3.89604e-09
-1.14663e-05	7.43392e-06	-8.84728e-06	1.22296e-05	8.04453e-06	8.35384e-07	-1.397e-05	-1.54949e-05	3.79988e-07	4.30096e-06	1.06358e-05	-1.33623e-05	4.34941e-06	6.39873e-06	9.14653e-06	1.28231e-05	7.0141e-06	1.21843e-05	-1.29661e-05	-5.17045e-06	-1.32065e-05	-1.25665e-06	-9.04603e-06	1.14735e-06	2.29689e-05	-1.03236e-05	1.09092e-06	-5.46655e-06	1.18704e-05	-2.36718e-05	3.55163e-09
-1.00572e-05	7.39921e-06	-1.10266e-05	1.22298e-05	9.7088e-06	7.62566e-07	-1.40313e-05	-1.55117e-05	2.51412e-06	4.89994e-06	7.45553e-06	-1.33752e-05	4.32616e-06	6.40861e-06	9.13508e-06	1.27979e-05	6.57119e-06	1.21703e-05	-1.28775e-05	-4.02851e-06	-1.3202e-05	-5.01554e-06	-8.61847e-06	1.15023e-06	2.29701e-05	-1.03235e-05	1.00655e-06	-5.65248e-06	1.18789e-05	-2.36678e-05	3.54806e-09
-1.04252e-05	7.41212e-06	-9.19788e-06	1.22303e-05	9.02554e-06	7.02365e-07	-1.40536e-05	-1.55068e-05	2.89331e-06	4.73627e-06	7.71178e-06	-1.33804e-05	4.2031e-06	6.45629e-06	9.02479e-06	1.28196e-05	4.87778e-06	1.21081e-05	-1.29033e-05	-5.18174e-06	-1.31927e-05	-4.63691e-06	-8.29519e-06	1.16152e-06	2.29738e-05	-1.03245e-05	1.06872e-06	-5.59095e-06	1.1876e-05	-2.36582e-05	3.48917e-09
-1.00122e-05	7.36999e-06	-9.54626e-06	1.2234e-05	8.70578e-06	7.41719e-07	-1.40567e-05	-1.55054e-05	2.71313e-06	4.59678e-06	7.90345e-06	-1.34092e-05	4.18411e-06	6.45688e-06	9.02357e-06	1.28189e-05	4.04411e-06	1.2104e-05	-1.29032e-05	-5.17845e-06	-1.31893e-05	-3.96287e-06	-8.30262e-06	1.21285e-06	2.29645e-05	-1.03243e-05	1.09652e-06	-5.65004e-06	1.18612e-05	-2.36633e-05	3.46939e-09
-9.65524e-06	7.36991e-06	-1.04479e-05	1.22271e-05	9.70595e-06	6.11284e-07	-1.41554e-05	-1.5508e-05	3.46309e-06	1.95684e-06	7.54947e-06	-1.36641e-05	4.21615e-06	6.45306e-06	8.98961e-06	1.28175e-05	4.43661e-06	1.2061e-05	-2.12399e-06	-5.1667e-06	-1.33469e-05	-4.85715e-06	-4.64928e-06	1.13924e-06	2.19273e-05	-1.03364e-05	1.04919e-06	-5.69029e-06	1.23263e-05	-2.36598e-05	3.25955e-09
-9.79787e-06	7.38199e-06	-1.0167e-05	1.22279e-05	9.07284e-06	6.80878e-07	-1.40953e-05	-1.55074e-05	3.50155e-06	3.28906e-06	7.60242e-06	-1.3458e-05	4.14914e-06	6.50139e-06	8.98764e-06	1.28116e-05	4.4362e-06	1.20951e-05	-5.57643e-06	-5.0966e-06	-1.33258e-05	-3.99417e-06	-2.15037e-06	1.14163e-06	2.04227e-05	-1.03329e-05	1.07338e-06	-5.69061e-06	1.19599e-05	-2.36634e-05	3.1746e-09
-9.80819e-06	7.38214e-06	-1.02364e-05	1.22298e-05	9.07964e-06	6.90937e-07	-1.40939e-05	-1.55065e-05	3.23248e-06	3.58937e-06	7.68752e-06	-1.34588e-05	4.13906e-06	6.48078e-06	8.98838e-06	1.28161e-05	4.117e-06	1.20928e-05	-4.30987e-06	-4.99795e-06	-1.32761e-05	-3.99275e-06	-1.17937e-06	1.1454e-06	2.06675e-05	-1.03343e-05	1.07268e-06	-5.68093e-06	1.19498e-05	-2.36609e-05	3.16644e-09
-9.73935e-06	7.37395e-06	-1.03343e-05	1.22295e-05	9.03672e-06	6.83415e-07	-1.41038e-05	-1.55071e-05	3.17996e-06	2.92838e-06	7.67795e-06	-1.3449e-05	4.19908e-06	6.4724e-06	9.01063e-06	1.28156e-05	4.18817e-06	1.20959e-05	-3.97958e-06	-5.07092e-06	-1.32413e-05	-4.10625e-06	-1.98834e-06	1.26515e-06	1.99582e-05	-1.03298e-05	1.10668e-06	-5.66445e-06	1.19646e-05	-2.3662e-05	3.13511e-09
-9.76146e-06	7.3795e-06	-1.01425e-05	1.22286e-05	9.0743e-06	6.97374e-07	-1.40832e-05	-1.55079e-05	3.14473e-06	2.02876e-06	7.67402e-06	-1.34389e-05	4.18341e-06	6.52107e-06	8.99167e-06	1.28614e-05	4.16468e-06	1.21109e-05	-1.5029e-06	-5.07056e-06	-1.13552e-05	-4.18985e-06	-2.61576e-06	1.6751e-06	2.0335e-05	-1.03315e-05	1.24644e-06	-5.9109e-06	1.19995e-05	-2.36116e-05	3.08997e-09
-9.7749e-06	6.96557e-06	-1.00818e-05	1.22244e-05	9.09299e-06	6.89679e-07	-1.40968e-05	-1.55106e-05	3.25225e-06	2.71958e-06	7.6469e-06	-1.3451e-05	4.17713e-06	6.49274e-06	8.99916e-06	1.28202e-05	3.96474e-06	1.21047e-05	-2.81899e-06	-5.08824e-06	-1.19289e-05	-4.24903e-06	-2.37011e-06	1.40991e-06	2.01705e-05	-4.79574e-06	1.17404e-06	-5.69894e-06	1.1988e-05	-2.36362e-05	3.01005e-09
-9.78953e-06	6.99763e-06	-9.66148e-06	1.2205e-05	9.11553e-06	6.936e-07	-1.40971e-05	-1.54996e-05	3.21646e-06	2.85344e-06	7.66171e-06	-1.34415e-05	4.17954e-06	6.52606e-06	9.00103e-06	1.283e-05	4.18724e-06	1.21064e-05	-2.94497e-06	-5.08078e-06	-1.145e-05	-4.27135e-06	-2.39255e-06	1.38692e-06	2.00908e-05	-9.09905e-07	1.22794e-06	-5.59234e-06	1.19825e-05	-2.36208e-05	2.96755e-09
-9.77915e-06	7.0119e-06	-9.69718e-06	1.2199e-05	9.11403e-06	6.91907e-07	-1.40958e-05	-1.55052e-05	3.21591e-06	2.78326e-06	7.65535e-06	-1.34442e-05	4.17659e-06	6.53095e-06	9.00144e-06	1.28286e-05	4.18224e-06	1.21063e-05	-2.59873e-06	-5.07525e-06	-1.14034e-05	-4.2713e-06	-2.37867e-06	1.41369e-06	2.00986e-05	-1.05682e-06	1.2242e-06	-5.68411e-06	1.19821e-05	-2.36025e-05	2.96547e-09
-9.77681e-06	7.03127e-06	-9.61398e-06	1.21466e-05	9.12296e-06	6.97723e-07	-1.4097e-05	-1.55014e-05	3.21343e-06	2.71019e-06	7.66148e-06	-1.34427e-05	4.177e-06	6.52457e-06	9.00159e-06	1.28234e-05	4.20851e-06	1.21066e-05	-2.80893e-06	-5.0829e-06	-1.14697e-05	-4.24877e-06	-2.19222e-06	1.39921e-06	2.00963e-05	-8.50312e-07	1.21754e-06	-5.63474e-06	1.19824e-05	-2.36201e-05	2.96397e-09
-8.67488e-06	7.0567e-06	-9.62388e-06	1.21875e-05	9.1243e-06	6.62016e-07	-1.40821e-05	-1.55055e-05	3.14373e-06	2.6747e-06	7.57935e-06	-1.09918e-05	1.26133e-06	6.52662e-06	8.99861e-06	1.28339e-05	4.19197e-06	1.2068e-05	-1.64198e-07	-5.07785e-06	-1.14656e-05	-4.32658e-06	-2.33844e-06	1.31018e-06	2.00978e-05	-1.11624e-06	1.32664e-06	-5.67955e-06	1.19807e-05	-2.36737e-05	2.86334e-09
-8.98886e-06	7.053e-06	-9.57721e-06	1.21807e-05	9.12239e-06	6.73848e-07	-1.40776e-05	-1.55045e-05	3.204e-06	2.56523e-06	3.39003e-06	-1.14668e-05	2.9231e-06	6.5227e-06	9.00042e-06	1.28215e-05	4.19164e-06	2.30876e-06	-1.46729e-06	-5.08678e-06	-1.14353e-05	-4.30049e-06	-2.51018e-06	1.32778e-06	2.00983e-05	-1.09057e-06	1.36938e-06	-5.67576e-06	1.198e-05	-2.3653e-05	2.69965e-09
-9.42637e-06	7.05274e-06	-7.17058e-06	1.21847e-05	9.12246e-06	6.86104e-07	-1.40908e-05	-1.54927e-05	3.20835e-06	2.53292e-06	1.49812e-06	-1.18547e-05	2.76227e-06	6.5318e-06	9.0062e-06	1.28257e-05	4.12574e-06	3.07618e-06	-1.38734e-06	-5.09297e-06	-1.14009e-05	-4.28082e-06	-2.54159e-06	1.38657e-06	2.00931e-05	-1.14027e-06	1.04967e-06	-5.6593e-06	1.19821e-05	-2.36588e-05	2.66865e-09
-9.24052e-06	7.05152e-06	-7.26303e-06	1.21845e-05	9.12122e-06	6.80637e-07	-1.40887e-05	-1.54961e-05	3.20023e-06	2.63846e-06	1.64207e-06	-1.17913e-05	2.72345e-06	6.53172e-06	9.02897e-06	1.2823e-05	4.15271e-06	2.17562e-06	-1.45714e-06	-5.09106e-06	-1.13867e-05	-4.28083e-06	-2.4855e-06	1.38367e-06	2.00977e-05	-1.13485e-06	1.1925e-06	-5.67872e-06	1.19821e-05	-2.36588e-05	2.66185e-09
-9.04523e-06	7.05467e-06	-7.98892e-06	1.21794e-05	9.12303e-06	6.74781e-07	-1.40751e-05	-1.54995e-05	3.18557e-06	2.61673e-06	2.12191e-06	-1.15202e-05	1.99962e-06	6.52844e-06	9.00165e-06	1.28193e-05	4.14695e-06	1.9829e-06	-7.27446e-07	-5.08575e-06	-1.14314e-05	-4.28419e-06	-2.46341e-06	1.35828e-06	2.00977e-05	-1.12953e-06	1.18664e-06	-5.68132e-06	1.19812e-05	-2.36616e-05	2.65874e-09
-9.08121e-06	7.05324e-06	-7.52778e-06	1.21838e-05	9.12276e-06	6.74982e-07	-1.40834e-05	-1.54986e-05	3.18535e-06	2.63311e-06	1.99745e-06	-1.15961e-05	2.0807e-06	6.52845e-06	9.00201e-06	1.28199e-05	4.15966e-06	2.07612e-06	-7.8409e-07	-5.08791e-06	-1.1424e-05	-4.28529e-06	-2.49598e-06	1.36687e-06	2.0097e-05	-1.12753e-06	1.20524e-06	-5.67598e-06	1.19809e-05	-2.36669e-05	2.65501e-09
-8.96866e-06	7.05416e-06	-7.50576e-06	1.21843e-05	9.12258e-06	6.76308e-07	-1.40839e-05	-1.54979e-05	3.18908e-06	2.6126e-06	2.05274e-06	-1.14357e-05	2.31074e-06	6.52931e-06	9.00533e-06	1.28213e-05	4.15292e-06	2.03626e-06	-7.68379e-07	-5.08888e-06	-1.1414e-05	-4.28518e-06	-2.48086e-06	1.36222e-06	2.00975e-05	-1.1246e-06	1.18145e-06	-5.67888e-06	1.19807e-05	-2.36661e-05	2.64963e-09
-8.97346e-06	6.93264e-06	-7.61535e-06	1.25155e-05	9.12277e-06	-1.42878e-06	-1.41061e-05	-1.55013e-05	1.47674e-06	2.43715e-06	2.09364e-06	-1.1567e-05	2.32112e-06	6.5295e-06	9.00876e-06	1.28198e-05	4.14819e-06	2.56518e-06	-1.06029e-06	-5.09324e-06	-1.14212e-05	-4.37202e-06	-2.47957e-06	1.35899e-06	2.84133e-06	-1.10898e-06	1.12959e-06	-5.68546e-06	1.19824e-05	-2.36643e-05	2.26247e-09
-8.97644e-06	7.05209e-06	-7.611e-06	1.23755e-05	9.10652e-06	3.79798e-07	-1.40797e-05	-1.54988e-05	3.1877e-06	2.59523e-06	2.08452e-06	-1.1471e-05	2.15672e-06	6.64405e-06	9.00978e-06	6.55539e-06	4.16014e-06	2.08927e-06	-7.29655e-07	-5.0896e-06	-1.14169e-05	-4.27888e-06	-2.48897e-06	1.35864e-06	9.25611e-06	-1.54226e-07	1.16815e-06	-5.52811e-06	1.1981e-05	-2.36664e-05	2.21475e-09
-8.98687e-06	7.03476e-06	-7.44488e-06	1.22463e-05	9.11662e-06	-3.6791e-07	-1.40836e-05	-6.40716e-06	2.79965e-06	2.5979e-06	2.02396e-06	-1.14804e-05	2.2742e-06	6.54789e-06	9.00924e-06	1.14045e-05	4.15101e-06	2.15846e-06	-6.1911e-07	-5.09038e-06	-1.14158e-05	-4.28108e-06	-2.46966e-06	1.3604e-06	4.95539e-06	-9.82918e-07	1.16647e-06	-5.55055e-06	1.2301e-05	-2.36663e-05	2.04194e-09
-8.53196e-06	7.04542e-06	-7.58083e-06	1.23175e-05	9.1163e-06	3.85929e-07	-1.40849e-05	-7.94159e-06	3.14306e-06	2.55651e-06	6.31424e-07	-6.14317e-06	2.27599e-06	6.54511e-06	9.00835e-06	9.78215e-06	3.87215e-06	2.14129e-06	-7.99819e-07	-5.0196e-06	-1.02939e-05	-4.31138e-06	-2.49117e-06	1.35389e-06	5.35129e-06	-9.70906e-07	1.20682e-06	-5.61711e-06	1.20581e-05	-2.34674e-05	1.89245e-09
-8.11082e-06	7.02505e-06	-7.04868e-06	1.24236e-05	9.1144e-06	3.53029e-07	-1.40905e-05	-3.95647e-06	2.87533e-06	2.5703e-06	1.55615e-06	-9.60975e-06	2.30111e-06	6.5366e-06	6.68075e-06	9.91113e-06	3.72145e-06	2.1362e-06	-8.00693e-07	-5.0076e-06	-1.02992e-05	-4.28641e-06	-2.49149e-06	1.3555e-06	5.04125e-06	-9.21272e-07	1.18375e-06	-5.6554e-06	1.21434e-05	-2.33265e-05	1.84494e-09
-6.17863e-06	7.03595e-06	-7.11778e-06	1.23906e-05	9.10864e-06	2.91883e-07	-1.408e-05	-3.8695e-06	2.88239e-06	2.52514e-06	1.40697e-06	-9.08152e-06	2.30591e-06	6.54874e-06	5.95099e-06	8.50394e-06	3.90767e-06	2.16917e-06	-7.89394e-07	-5.05387e-06	-1.03707e-05	-4.29719e-06	-2.49125e-06	1.35658e-06	5.48715e-06	-9.24853e-07	1.17233e-06	-5.6667e-06	1.22143e-05	-2.34708e-05	1.78793e-09
-7.25357e-06	7.03976e-06	-7.23554e-06	1.23245e-05	9.11437e-06	3.11738e-07	-1.4089e-05	-4.14824e-06	3.01457e-06	2.56605e-06	1.2067e-06	-7.48533e-06	2.30604e-06	6.54069e-06	6.73607e-06	9.21404e-06	3.58996e-06	2.16698e-06	-7.55328e-07	-5.02727e-06	-9.93786e-06	-4.29648e-06	-2.4919e-06	1.32961e-06	5.29222e-06	-7.72851e-07	1.17554e-06	-5.64358e-06	1.21117e-05	-2.32088e-05	1.77263e-09
-7.35452e-06	7.05679e-06	-1.93179e-06	1.23437e-05	9.11334e-06	3.05117e-07	-1.41055e-05	-3.87776e-06	2.95038e-06	2.56834e-06	9.98007e-07	-7.34889e-06	2.29519e-06	6.52766e-06	6.34701e-06	9.13466e-06	3.6921e-06	2.17675e-06	-7.65266e-07	-5.01175e-06	-1.00801e-05	-4.29595e-06	-2.48905e-06	1.36498e-06	4.84429e-06	-8.25556e-07	1.17639e-06	-5.6389e-06	1.20835e-05	-2.33531e-05	1.71995e-09
-7.10758e-06	7.04832e-06	-1.79446e-06	1.23494e-05	9.11327e-06	2.95904e-07	-1.40997e-05	-4.36474e-06	2.94388e-06	2.56479e-06	1.09668e-06	-7.2056e-06	2.29806e-06	6.53269e-06	6.36901e-06	9.17452e-06	3.62317e-06	2.17859e-06	-7.70935e-07	-5.0169e-06	-1.00021e-05	-4.29473e-06	-2.4883e-06	1.34464e-06	4.6002e-06	-8.2141e-07	1.16472e-06	-5.63632e-06	1.21125e-05	-2.33477e-05	1.71489e-09
-6.17797e-06	7.1566e-06	-2.82041e-06	1.23627e-05	9.11512e-06	2.84303e-07	-1.40924e-05	-4.09437e-06	2.8787e-06	2.65807e-06	1.29724e-06	-6.66175e-06	2.29673e-06	6.53374e-06	6.83536e-06	9.13212e-06	3.68889e-06	2.17656e-06	-7.7114e-07	-5.02796e-06	-1.00457e-05	-4.29582e-06	-2.48959e-06	1.27019e-06	5.19227e-06	-8.47741e-07	1.14082e-06	-5.64137e-06	1.21289e-05	-2.23049e-05	1.66502e-09
-5.76616e-06	7.04954e-06	-2.25044e-06	1.23531e-05	9.11186e-06	2.96734e-07	-1.40905e-05	-4.12965e-06	2.9689e-06	3.19827e-06	1.16069e-06	-6.96624e-06	2.29905e-06	6.5327e-06	6.5006e-06	9.09153e-06	3.68604e-06	2.17444e-06	-7.67086e-07	-5.01225e-06	-9.90475e-06	-4.3396e-06	-2.48517e-06	9.31106e-07	4.76482e-06	-8.29318e-07	1.07585e-06	-5.64798e-06	1.21302e-05	-2.13058e-05	1.60664e-09
-5.65834e-06	7.04667e-06	-3.19136e-06	1.23522e-05	9.11233e-06	2.94886e-07	-1.40949e-05	-4.25225e-06	2.88637e-06	2.56991e-06	1.21864e-06	-6.80888e-06	2.29851e-06	6.53503e-06	6.38344e-06	9.13857e-06	3.73142e-06	2.14281e-06	-7.66157e-07	-5.02016e-06	-9.90773e-06	-4.2956e-06	-2.4893e-06	1.34821e-06	4.83508e-06	-8.35145e-07	1.15047e-06	-5.63709e-06	1.2134e-05	-7.41085e-06	1.2076e-09
-6.03397e-06	7.06498e-06	-2.82628e-06	1.24122e-05	8.86763e-06	2.89941e-07	-1.4089e-05	-4.10821e-06	2.91902e-06	3.2371e-06	1.15186e-06	-6.87035e-06	2.27934e-06	6.63842e-06	4.59643e-06	9.12242e-06	3.08283e-06	2.15939e-06	-7.63127e-07	-6.82835e-07	-9.95206e-06	-4.03381e-06	-2.50651e-06	1.13117e-06	5.15244e-06	-8.39156e-07	1.12211e-06	-2.72677e-06	1.21144e-05	-2.26326e-06	1.08953e-09
-6.03397e-06	7.06498e-06	-2.82628e-06	1.24122e-05	8.86763e-06	2.89941e-07	-1.4089e-05	-4.10821e-06	2.91902e-06	3.2371e-06	1.15186e-06	-6.87035e-06	2.27934e-06	6.63842e-06	4.59643e-06	9.12242e-06	3.08283e-06	2.15939e-06	-7.63127e-07	-6.82835e-07	-9.95206e-06	-4.03381e-06	-2.50651e-06	1.13117e-06	5.15244e-06	-8.39156e-07	1.12211e-06	-2.72677e-06	1.21144e-05	-2.26326e-06	1.08953e-09
-6.06212e-06	7.06467e-06	-2.0617e-06	1.23771e-05	7.63532e-06	1.14653e-07	-1.40833e-05	-4.09307e-06	2.9385e-06	2.96543e-06	1.1567e-06	-6.90147e-06	2.29894e-06	6.57231e-06	4.93352e-06	9.11391e-06	3.28066e-06	1.93669e-06	-7.09331e-07	-1.46634e-06	-9.93208e-06	-4.18505e-06	-2.40693e-06	1.1495e-06	5.04345e-06	-8.37886e-07	1.11499e-06	-3.33735e-06	1.2118e-05	-2.93832e-06	1.07423e-09
-5.92072e-06	7.06486e-06	-2.25011e-06	1.23761e-05	7.53579e-06	2.85864e-07	-1.4088e-05	-4.12774e-06	2.92056e-06	3.00756e-06	1.15325e-06	-6.91363e-06	2.28865e-06	6.5819e-06	4.73866e-06	9.11841e-06	3.23633e-06	1.44147e-06	-7.21799e-07	-1.62933e-06	-9.93889e-06	-4.12236e-06	-2.48773e-06	1.13881e-06	5.10006e-06	-8.34802e-07	1.12738e-06	-3.25993e-06	1.21141e-05	-2.85263e-06	1.06892e-09
-5.89504e-06	7.07098e-06	-2.35119e-06	1.23841e-05	7.75496e-06	2.60504e-07	-1.32637e-05	-4.10565e-06	2.92454e-06	3.01251e-06	1.1897e-06	-6.90122e-06	2.28734e-06	6.59096e-06	4.57585e-06	9.11889e-06	3.2268e-06	1.77586e-06	-7.14731e-07	-1.68767e-06	-9.94055e-06	-4.11805e-06	-2.47387e-06	1.13544e-06	5.08018e-06	-8.3304e-07	1.12046e-06	-3.18069e-06	1.21068e-05	-2.81427e-06	1.04855e-09
-5.97413e-06	7.06534e-06	-1.91112e-06	1.2392e-05	7.61795e-06	2.58776e-07	-1.33711e-05	-4.10785e-06	2.9211e-06	2.98696e-06	1.16399e-06	-6.7797e-06	2.29217e-06	6.56772e-06	4.20529e-06	9.11408e-06	3.2658e-06	1.76376e-06	-7.89559e-07	-1.57361e-06	-9.94966e-06	-4.13327e-06	-2.48477e-06	1.11934e-06	5.08086e-06	-8.31436e-07	1.12387e-06	-3.13023e-06	1.21132e-05	-2.96832e-06	1.04399e-09
-5.90907e-06	7.06689e-06	-2.28771e-06	1.23836e-05	5.19867e-06	2.48392e-07	-1.33461e-05	-4.11514e-06	2.92416e-06	2.97974e-06	1.17962e-06	-6.87167e-06	2.28854e-06	6.59203e-06	4.52624e-06	9.11799e-06	3.24238e-06	1.716e-06	-7.55928e-07	-1.57641e-06	-9.92996e-06	-4.12074e-06	-2.46947e-06	1.10962e-06	5.08416e-06	-8.20565e-07	1.12485e-06	-2.83514e-06	1.21106e-05	-2.85727e-06	1.01403e-09
-5.92337e-06	7.07141e-06	-2.16189e-06	1.23866e-05	4.41352e-06	2.55208e-07	-1.33166e-05	-4.11521e-06	2.92379e-06	2.97007e-06	1.17805e-06	-6.87827e-06	2.28948e-06	6.59012e-06	4.40697e-06	9.11876e-06	3.26067e-06	1.76783e-06	-7.45794e-07	-1.62594e-06	-9.93263e-06	-4.13439e-06	-2.46929e-06	9.86556e-07	5.09047e-06	-9.11767e-07	1.12905e-06	-2.93391e-06	1.21144e-05	-2.83891e-06	1.00554e-09
-5.92718e-06	7.06463e-06	-2.2494e-06	1.23888e-05	3.96667e-06	2.48017e-07	-1.33413e-05	-4.11506e-06	2.91845e-06	2.99031e-06	1.26112e-06	-6.88761e-06	2.29496e-06	6.58823e-06	4.42528e-06	9.09558e-06	3.25181e-06	1.09275e-06	-7.49446e-07	-1.64699e-06	-9.98945e-06	-4.13244e-06	-2.49477e-06	1.08638e-06	4.86068e-06	-9.45263e-07	1.12814e-06	-2.80758e-06	1.20876e-05	-2.68571e-06	9.98087e-10
-5.90431e-06	7.06549e-06	-2.1327e-06	1.23871e-05	3.86637e-06	2.54384e-07	-1.33144e-05	-4.11566e-06	2.92092e-06	2.99534e-06	1.22215e-06	-6.86089e-06	2.29114e-06	6.58931e-06	4.32022e-06	9.08455e-06	3.2485e-06	1.43164e-06	-7.53445e-07	-1.59396e-06	-9.94905e-06	-4.12415e-06	-2.47163e-06	1.05329e-06	4.88168e-06	-9.15899e-07	1.12655e-06	-3.01012e-06	1.21114e-05	-2.71057e-06	9.9588e-10
-5.91254e-06	7.06478e-06	-2.1705e-06	1.23883e-05	3.86863e-06	2.53331e-07	-1.3329e-05	-4.11501e-06	2.92061e-06	2.98154e-06	1.26812e-06	-6.8638e-06	2.29656e-06	6.58349e-06	4.40677e-06	9.08441e-06	3.24987e-06	9.55383e-07	-7.57322e-07	-1.63945e-06	-9.9567e-06	-4.12972e-06	-2.49477e-06	1.08586e-06	4.74034e-06	-8.42172e-07	1.12951e-06	-2.8785e-06	1.21082e-05	-2.60789e-06	9.93859e-10
-5.85955e-06	7.06504e-06	-2.12405e-06	1.23875e-05	9.17632e-07	-1.02123e-06	-1.22571e-05	-4.11457e-06	2.86551e-06	2.98251e-06	1.25983e-06	-6.86335e-06	2.23792e-06	6.58644e-06	4.3915e-06	9.08012e-06	3.24848e-06	8.5629e-07	-7.56245e-07	-1.60399e-06	-9.93686e-06	-4.13512e-06	-2.71954e-06	1.06121e-06	4.84307e-06	-8.75881e-07	1.33285e-06	-2.92358e-06	1.21076e-05	-2.62654e-06	9.54018e-10
-5.86565e-06	7.06549e-06	-2.13697e-06	1.23872e-05	1.04395e-06	-2.74555e-09	-1.23072e-05	-4.11447e-06	2.87745e-06	2.98252e-06	1.24072e-06	-6.86339e-06	2.28782e-06	6.58642e-06	4.35259e-06	9.0825e-06	3.24928e-06	9.46619e-07	-7.51928e-07	-1.60442e-06	-9.93644e-06	-4.1324e-06	-2.69221e-06	9.83958e-07	4.84145e-06	-8.74935e-07	1.20154e-06	-2.92368e-06	1.21074e-05	-2.61298e-06	9.53927e-10
-5.87041e-06	7.06562e-06	-2.1474e-06	1.23879e-05	8.70792e-07	-6.20959e-07	-1.22865e-05	-4.1146e-06	2.87566e-06	2.983e-06	1.25971e-06	-6.86439e-06	2.251e-06	6.5862e-06	4.30724e-06	9.08221e-06	3.24898e-06	8.94914e-07	-7.55942e-07	-1.61052e-06	-9.94047e-06	-4.13207e-06	-2.6392e-06	1.04147e-06	4.83878e-06	-8.89687e-07	1.25648e-06	-2.92246e-06	1.21067e-05	-2.63658e-06	9.53154e-10
-5.87954e-06	7.0655e-06	-2.15855e-06	1.23875e-05	8.85332e-07	-6.72202e-07	-1.2269e-05	-4.11462e-06	2.87555e-06	2.98085e-06	1.25726e-06	-6.8643e-06	2.25524e-06	6.58549e-06	4.25455e-06	9.08295e-06	3.24984e-06	9.14155e-07	-7.56307e-07	-1.61046e-06	-9.9412e-06	-4.13189e-06	-2.63594e-06	1.0506e-06	4.8305e-06	-8.86404e-07	1.25609e-06	-2.91194e-06	1.2107e-05	-2.63366e-06	9.52409e-10
-5.85026e-06	7.06539e-06	-2.11941e-06	1.23884e-05	1.03142e-06	-4.64844e-07	-1.11925e-05	-4.11217e-06	2.81608e-06	2.98239e-06	1.27105e-06	-7.0252e-06	2.23254e-06	6.58883e-06	4.36188e-06	9.0823e-06	3.25819e-06	8.62354e-07	-6.59324e-07	-1.6102e-06	-4.00203e-06	-4.41015e-06	-2.70358e-06	1.04538e-06	4.84259e-06	-1.03039e-06	1.86684e-06	-2.91912e-06	1.21282e-05	-2.74915e-06	8.52701e-10
-5.86603e-06	7.0654e-06	-2.14266e-06	1.23877e-05	7.04845e-07	-4.51663e-07	-5.66321e-06	-4.11344e-06	2.8416e-06	2.9824e-06	1.62138e-06	-6.93904e-06	2.25727e-06	6.58641e-06	4.33944e-06	9.08379e-06	3.2677e-06	9.2008e-07	-6.33629e-07	-1.60757e-06	-4.91813e-06	-4.44164e-06	-2.65376e-06	1.04602e-06	4.8346e-06	-1.48807e-06	1.44027e-06	-2.91969e-06	1.213e-05	-2.73313e-06	7.66997e-10
-5.90797e-06	7.06544e-06	-2.1375e-06	1.20056e-05	9.74488e-07	-4.8477e-07	-6.81668e-06	-4.11242e-06	2.84682e-06	2.95818e-06	1.62378e-06	-7.03908e-06	2.25978e-06	6.58452e-06	4.31859e-06	9.08322e-06	3.25904e-06	9.09546e-07	-5.83223e-07	-1.60643e-06	-5.54202e-06	-4.23904e-06	-2.64637e-06	1.0441e-06	4.8292e-06	-1.47201e-06	1.32661e-06	-2.91633e-06	9.82537e-06	-2.68868e-06	7.27415e-10
-5.9631e-06	7.06547e-06	-2.14108e-06	1.2059e-05	8.07278e-07	-5.27815e-07	-6.18281e-06	-4.1125e-06	2.86647e-06	2.79732e-06	1.51437e-06	-6.93726e-06	2.2658e-06	6.58566e-06	4.35123e-06	9.08289e-06	3.25552e-06	8.48929e-07	-7.0269e-07	-1.60507e-06	-5.7471e-06	-4.41328e-06	-2.68466e-06	9.83132e-07	4.83288e-06	-1.29136e-06	1.44758e-06	-2.91673e-06	9.35719e-06	-2.81441e-06	7.14125e-10
-6.02323e-06	7.06538e-06	-2.14632e-06	1.21357e-05	7.7828e-07	-5.18952e-07	-5.695e-06	-4.1132e-06	2.861e-06	2.90886e-06	1.6173e-06	-6.90393e-06	2.26212e-06	6.58578e-06	4.3337e-06	9.08288e-06	3.26392e-06	8.84328e-07	-6.70153e-07	-1.60498e-06	-5.03043e-06	-4.55255e-06	-2.64827e-06	1.02619e-06	4.83647e-06	-1.63055e-06	1.51626e-06	-2.9178e-06	9.53906e-06	-2.70707e-06	7.08747e-10
-5.97758e-06	7.0654e-06	-2.14727e-06	1.20717e-05	8.00062e-07	-4.9122e-07	-5.97133e-06	-4.10945e-06	2.85483e-06	2.93886e-06	1.71257e-06	-6.94022e-06	2.25924e-06	6.60176e-06	4.40136e-06	3.70486e-06	3.30847e-06	9.00147e-07	-6.70842e-07	-1.60792e-06	-5.19172e-06	-4.5325e-06	-1.85086e-06	1.02397e-06	4.83525e-06	-1.19475e-06	1.41611e-06	-2.91628e-06	9.54649e-06	-2.75694e-06	6.39902e-10
-5.97383e-06	7.06541e-06	-2.16701e-06	1.20783e-05	7.77162e-07	-5.07669e-07	-5.87158e-06	-4.11201e-06	2.85716e-06	2.91326e-06	1.65126e-06	-6.9377e-06	2.25998e-06	6.59502e-06	3.10928e-06	4.18501e-06	3.27383e-06	8.85382e-07	-6.64355e-07	-1.60666e-06	-5.35923e-06	-4.51686e-06	-2.13617e-06	1.02778e-06	4.83405e-06	-1.27477e-06	1.39133e-06	-2.91645e-06	9.53218e-06	-2.73402e-06	6.34766e-10
-5.94867e-06	7.06603e-06	-2.14663e-06	1.20517e-05	7.81648e-07	-5.06694e-07	-5.85519e-06	-4.11257e-06	2.86181e-06	2.90432e-06	1.58647e-06	-6.92708e-06	2.25905e-06	6.58683e-06	2.40883e-06	4.29913e-06	3.27349e-06	8.83321e-07	-6.64142e-07	-1.60625e-06	-5.25005e-06	-4.48851e-06	-2.62282e-06	1.02505e-06	4.8346e-06	-1.28984e-06	1.40283e-06	-2.91699e-06	9.53019e-06	-2.69904e-06	6.30911e-10
-5.97218e-06	7.06555e-06	-2.15392e-06	1.20562e-05	7.8377e-07	-5.16482e-07	-5.85077e-06	-4.111e-06	2.86047e-06	2.88723e-06	1.58807e-06	-6.94298e-06	2.25948e-06	6.58619e-06	1.9615e-06	4.36553e-06	3.27022e-06	8.66236e-07	-6.59914e-07	-1.60681e-06	-5.24767e-06	-4.47564e-06	-2.12162e-06	1.0157e-06	4.83137e-06	-1.30621e-06	1.41616e-06	-2.91689e-06	9.5381e-06	-2.68493e-06	6.27538e-10
-5.96506e-06	7.06542e-06	-2.15045e-06	1.20564e-05	7.8421e-07	-5.07934e-07	-5.83911e-06	-4.11205e-06	2.85953e-06	2.90727e-06	1.62526e-06	-6.9416e-06	2.2597e-06	6.5872e-06	2.07358e-06	4.06446e-06	3.27138e-06	8.73636e-07	-6.58593e-07	-1.60669e-06	-5.26055e-06	-4.47798e-06	-2.16558e-06	1.0203e-06	4.83297e-06	-1.33828e-06	1.41596e-06	-2.91666e-06	9.48078e-06	-2.70409e-06	6.24927e-10
-5.63737e-06	7.06246e-06	-2.15077e-06	1.17789e-05	7.85576e-07	-4.13718e-07	-5.84966e-06	-4.11128e-06	2.02703e-06	2.88827e-06	1.60738e-06	-6.94216e-06	2.25951e-06	6.58669e-06	2.14365e-06	4.22241e-06	3.26653e-06	8.69252e-07	-6.71718e-07	-1.60653e-06	-5.25284e-06	-4.39974e-06	-2.14573e-06	-1.86007e-06	4.83299e-06	-2.39416e-07	1.41658e-06	-2.9164e-06	9.49762e-06	-2.69863e-06	6.11963e-10
-5.73455e-06	7.0653e-06	-2.15158e-06	1.19462e-05	7.86971e-07	-4.692e-07	-2.71689e-06	-4.11176e-06	2.74491e-06	2.88304e-06	1.61084e-06	-6.89006e-06	2.30752e-06	6.59142e-06	2.17274e-06	4.24113e-06	2.23624e-06	8.79244e-07	-6.66346e-07	-1.43191e-06	-5.27032e-06	-4.35589e-06	-2.19914e-06	8.96978e-07	4.83141e-06	-1.22508e-06	1.4157e-06	-2.91609e-06	9.50385e-06	-2.70101e-06	5.86294e-10
-5.79118e-06	7.06501e-06	-2.15123e-06	1.19287e-05	7.84872e-07	-5.49438e-07	-2.15573e-06	-4.1111e-06	2.4895e-06	2.87664e-06	1.60651e-06	-6.94106e-06	2.27469e-06	6.5886e-06	2.17907e-06	4.23865e-06	2.19892e-06	8.83158e-07	-6.66506e-07	-1.55503e-06	-5.10355e-06	-4.35733e-06	-2.21228e-06	6.16953e-07	4.83258e-06	-8.33323e-07	1.41424e-06	-2.91607e-06	9.47072e-06	-2.69288e-06	5.79652e-10
-5.91446e-06	7.0621e-06	-2.15065e-06	1.18772e-05	7.78927e-07	-5.19986e-07	-1.53607e-06	-4.11212e-06	2.59382e-06	2.89404e-06	1.60921e-06	-6.93493e-06	2.27699e-06	6.58871e-06	2.16931e-06	4.27047e-06	2.17078e-06	8.84757e-07	-7.02065e-07	-1.44381e-06	-5.17126e-06	-4.34815e-06	-2.178e-06	5.94367e-07	4.83208e-06	-1.19522e-06	1.41374e-06	-2.91433e-06	2.15306e-06	-2.69965e-06	4.9403e-10
-5.85624e-06	7.06313e-06	-2.15065e-06	1.18763e-05	7.78779e-07	-5.20234e-07	-1.55701e-06	-4.11194e-06	2.60209e-06	2.81174e-06	1.60847e-06	-6.9353e-06	2.28607e-06	6.58844e-06	2.16886e-06	4.2443e-06	2.16937e-06	8.77716e-07	-7.63612e-07	-1.44635e-06	-4.86831e-06	-4.36149e-06	-2.17738e-06	6.02194e-07	4.83056e-06	-9.95527e-07	1.41375e-06	-2.91586e-06	2.44239e-06	-2.69945e-06	4.90836e-10
-5.86956e-06	7.06569e-06	-2.1512e-06	1.18813e-05	7.8037e-07	-5.19745e-07	-1.57616e-06	-4.11186e-06	2.60985e-06	2.8281e-06	1.60923e-06	-6.9352e-06	2.28296e-06	6.58849e-06	2.16895e-06	4.2359e-06	2.1751e-06	8.8341e-07	-7.28759e-07	-1.44365e-06	-5.06917e-06	-4.37176e-06	-2.18679e-06	6.23571e-07	4.82606e-06	-1.00011e-06	1.413e-06	-1.67328e-06	2.59033e-06	-2.70094e-06	4.88402e-10
-5.86816e-06	7.06531e-06	-2.15146e-06	1.18813e-05	7.79742e-07	-5.23901e-07	-1.57692e-06	-4.11187e-06	2.6064e-06	2.83978e-06	1.60954e-06	-6.93518e-06	2.28271e-06	6.58849e-06	2.16921e-06	4.23789e-06	2.18339e-06	8.80516e-07	-7.3463e-07	-1.44585e-06	-5.00949e-06	-4.36676e-06	-2.18519e-06	6.23783e-07	4.82659e-06	-1.04042e-06	1.41311e-06	-1.71314e-06	2.5789e-06	-2.70053e-06	4.88009e-10
-5.87104e-06	7.0675e-06	-2.15215e-06	1.18893e-05	7.81682e-07	-5.27993e-07	-1.71051e-06	-4.11175e-06	2.60128e-06	2.84842e-06	1.50439e-06	-6.93674e-06	1.1175e-06	6.58912e-06	2.17047e-06	4.25277e-06	2.18037e-06	8.8001e-07	-7.30843e-07	-1.46949e-06	-5.02573e-06	-4.36525e-06	-2.18213e-06	5.53278e-07	4.82651e-06	-1.0304e-06	1.41343e-06	-1.7506e-06	1.97048e-06	-2.69912e-06	4.82042e-10
-5.86756e-06	7.06397e-06	-2.15181e-06	1.1888e-05	7.80569e-07	-5.28243e-07	-1.56833e-06	-4.11175e-06	2.60477e-06	2.85582e-06	1.52173e-06	-6.93638e-06	8.82208e-07	6.59249e-06	2.17088e-06	4.25395e-06	2.19035e-06	8.8197e-07	-7.26958e-07	-1.45e-06	-5.01221e-06	-4.36644e-06	-2.18175e-06	5.34553e-07	4.82715e-06	-1.0454e-06	1.41332e-06	-1.83598e-06	1.37055e-06	-2.69964e-06	4.79325e-10
-5.85458e-06	7.06324e-06	-2.15356e-06	1.18881e-05	7.815e-07	-5.30294e-07	-1.6774e-06	-4.11177e-06	2.59038e-06	2.85168e-06	1.47439e-06	-6.93564e-06	7.64413e-07	6.59402e-06	2.16996e-06	4.24734e-06	2.19829e-06	8.80201e-07	-7.1662e-07	-1.38636e-06	-5.05171e-06	-4.36853e-06	-2.18226e-06	5.60458e-07	4.8224e-06	-1.02238e-06	1.41366e-06	-1.82529e-06	9.36163e-07	-2.69785e-06	4.78185e-10
-5.86607e-06	7.06342e-06	-2.1536e-06	1.18865e-05	7.81492e-07	-5.65964e-07	-1.66023e-06	-4.11178e-06	2.58691e-06	2.85478e-06	1.43987e-06	-6.93597e-06	4.58394e-07	6.59535e-06	2.16996e-06	4.24833e-06	2.19515e-06	8.78783e-07	-7.24207e-07	-1.41853e-06	-5.00779e-06	-4.36499e-06	-2.18202e-06	5.21049e-07	4.82246e-06	-1.02017e-06	1.41343e-06	-1.86533e-06	9.45267e-07	-2.69872e-06	4.77554e-10
-5.86046e-06	7.06543e-06	-2.15495e-06	1.18868e-05	7.93862e-07	-3.88559e-07	-1.72033e-06	-3.60605e-06	2.57966e-06	2.85455e-06	1.35547e-06	-6.52706e-06	4.39123e-07	6.59271e-06	2.16607e-06	4.25298e-06	2.19827e-06	5.6874e-07	-7.13962e-07	-1.41819e-06	-5.11453e-06	-4.36635e-06	-2.18192e-06	5.46614e-07	4.82056e-06	-1.02451e-06	1.4134e-06	-1.76263e-06	1.22059e-06	-2.69812e-06	4.6875e-10
-5.86408e-06	7.06485e-06	-2.15462e-06	1.18867e-05	8.16404e-07	-2.16143e-07	-1.76952e-06	-3.58827e-06	2.59231e-06	2.85177e-06	1.11207e-06	-6.46275e-06	1.32005e-07	6.59412e-06	2.152e-06	4.24825e-06	2.20514e-06	2.73819e-07	-7.21481e-07	-1.42825e-06	-5.06326e-06	-4.3661e-06	-2.18213e-06	5.47653e-07	4.82562e-06	-9.69616e-07	1.41345e-06	-1.79208e-06	1.17245e-06	-2.69807e-06	4.66341e-10
-5.86244e-06	7.06581e-06	-2.15725e-06	1.18868e-05	7.84786e-07	-4.46766e-07	-1.74697e-06	-3.62801e-06	2.56791e-06	2.52298e-06	1.06939e-06	-6.48282e-06	2.63312e-07	6.59513e-06	2.15851e-06	4.252e-06	2.19823e-06	4.94831e-07	-7.11544e-07	-1.42889e-06	-5.07561e-06	-4.36704e-06	-1.39894e-06	5.3657e-07	4.87677e-06	-9.59699e-07	1.41337e-06	-8.5529e-07	1.17921e-06	-2.69851e-06	4.60517e-10
-5.86148e-06	7.06613e-06	-2.16174e-06	1.18867e-05	7.97194e-07	-3.7025e-07	-1.77708e-06	-3.69769e-06	2.58403e-06	2.72408e-06	1.11033e-06	-6.532e-06	2.10425e-07	6.59245e-06	2.15412e-06	4.25002e-06	2.20555e-06	4.49341e-07	-7.13904e-07	-1.42672e-06	-4.64625e-06	-4.36752e-06	-8.68179e-07	5.39834e-07	4.84026e-06	-9.91951e-07	1.41334e-06	-1.04069e-06	1.1623e-06	-2.69946e-06	4.57514e-10
-5.85948e-06	7.06711e-06	-2.16256e-06	1.18867e-05	7.91879e-07	-4.64838e-07	-1.74967e-06	-3.73207e-06	2.58289e-06	2.67884e-06	1.11802e-06	-6.52164e-06	2.27612e-07	6.59329e-06	2.15084e-06	4.25091e-06	2.19846e-06	3.70822e-07	-7.16269e-07	-1.42596e-06	-4.62264e-06	-4.36692e-06	-5.00215e-07	5.46492e-07	4.86772e-06	-9.96228e-07	1.41336e-06	-1.03618e-06	1.13233e-06	-2.70158e-06	4.56774e-10
-5.87273e-06	7.07206e-06	-2.16081e-06	1.18865e-05	7.99796e-07	-2.76637e-07	-1.75551e-06	-3.69635e-06	2.57283e-06	2.58037e-06	1.12891e-06	-6.53197e-06	2.01861e-07	3.3916e-07	2.14988e-06	4.25058e-06	2.19987e-06	2.17881e-07	-7.117e-07	-1.43337e-06	-4.67322e-06	-4.36854e-06	-8.17191e-07	5.30617e-07	4.8599e-06	-1.00211e-06	1.41338e-06	-8.8053e-07	1.18694e-06	-2.70157e-06	4.13408e-10
-5.85037e-06	7.06389e-06	-2.16333e-06	1.18866e-05	8.07113e-07	-3.69195e-07	-1.75668e-06	-3.72111e-06	2.37948e-06	2.65246e-06	1.1257e-06	-6.52038e-06	2.01499e-07	5.52264e-07	2.14491e-06	4.24906e-06	2.08958e-06	3.73675e-07	-7.14269e-07	-1.43365e-06	-4.67827e-06	-4.36903e-06	-6.95915e-07	5.47068e-07	4.86641e-06	-9.91881e-07	1.21818e-06	-9.85922e-07	1.20126e-06	-2.7016e-06	4.11991e-10
-5.86557e-06	7.06421e-06	-1.83729e-06	1.18865e-05	8.09462e-07	-3.46231e-07	-1.75329e-06	-3.71793e-06	2.40189e-06	1.70562e-06	1.12168e-06	-6.52033e-06	2.11642e-07	8.13076e-07	2.14632e-06	4.25177e-06	2.17491e-06	3.36506e-07	-7.14378e-07	-1.43701e-06	-4.7041e-06	-4.3701e-06	-8.17301e-07	5.45942e-07	4.86609e-06	-1.00188e-06	1.33991e-06	-9.39747e-07	1.21656e-06	-2.70038e-06	4.08231e-10
-5.85339e-06	7.06381e-06	-1.71203e-06	1.18868e-05	7.51411e-07	-3.57983e-07	-1.75137e-06	-3.71872e-06	2.37963e-06	1.63209e-06	1.11303e-06	-6.51934e-06	2.16802e-07	9.01361e-07	2.14592e-06	4.25036e-06	2.14694e-06	3.37962e-07	-7.14019e-07	-1.4166e-06	-4.67444e-06	-4.36952e-06	-7.58885e-07	3.08423e-07	4.86454e-06	-1.00063e-06	1.33645e-06	-9.60593e-07	1.20445e-06	-2.69887e-06	4.06535e-10
-5.74035e-06	7.06247e-06	-1.81328e-06	1.18864e-05	8.05073e-07	-3.61236e-07	-1.75581e-06	-3.66886e-06	2.37216e-06	1.74974e-06	1.12142e-06	-6.5199e-06	2.13058e-07	5.21525e-07	2.14486e-06	4.24914e-06	2.14542e-06	3.0865e-07	-7.14385e-07	-1.42842e-06	-4.69766e-06	-4.37893e-06	-8.22912e-07	5.45255e-07	4.86461e-06	-9.99095e-07	1.33671e-06	-8.73086e-07	1.20938e-06	-2.69969e-06	4.05585e-10
-5.78725e-06	7.06435e-06	-1.6295e-06	1.18819e-05	7.51471e-07	-3.5378e-07	-1.75222e-06	-3.71535e-06	2.36668e-06	1.72369e-06	1.11964e-06	-8.06041e-07	2.32676e-07	6.20496e-07	2.14389e-06	4.24832e-06	2.15091e-06	3.12483e-07	-7.14181e-07	-1.42961e-06	-4.68592e-06	-4.37378e-06	-7.61351e-07	4.88573e-07	4.8629e-06	-9.35662e-07	1.33712e-06	-9.04342e-07	1.19016e-06	-2.70006e-06	3.63375e-10
-5.76653e-06	7.06451e-06	-1.52842e-06	1.18836e-05	7.87566e-07	-2.4517e-07	-1.71718e-06	-3.71457e-06	2.36377e-06	1.7468e-06	1.12017e-06	-8.32327e-08	2.16654e-07	6.6679e-07	2.1448e-06	4.24891e-06	2.15876e-06	3.3382e-07	-7.13988e-07	-1.42294e-06	-4.68923e-06	-4.37033e-06	-7.67171e-07	3.99578e-07	4.86348e-06	-6.96195e-07	1.33404e-06	-9.06904e-07	1.20598e-06	-2.69984e-06	3.61815e-10
-5.79118e-06	7.0647e-06	-1.17472e-06	1.18842e-05	7.8447e-07	-2.71829e-07	-1.42915e-06	-3.71149e-06	2.37181e-06	1.74553e-06	1.11993e-06	-4.08478e-07	2.20435e-07	6.79327e-07	2.14569e-06	4.24989e-06	2.15599e-06	3.33178e-07	-7.13918e-07	-1.42569e-06	-4.6891e-06	-4.36959e-06	-7.6423e-07	4.66498e-07	4.86311e-06	-6.60448e-07	1.33307e-06	-9.04588e-07	1.15122e-06	-2.69985e-06	3.60319e-10
-5.78566e-06	7.06439e-06	-1.1213e-06	1.1881e-05	7.84414e-07	-3.14251e-07	-1.47891e-06	-3.70586e-06	2.36724e-06	1.72969e-06	1.1199e-06	-4.56231e-07	2.20212e-07	7.58254e-07	2.14278e-06	4.25058e-06	2.15731e-06	3.31049e-07	-7.13824e-07	-1.42796e-06	-4.68891e-06	-4.36983e-06	-7.64157e-07	4.53912e-07	4.86291e-06	-6.31118e-07	1.34052e-06	-9.07065e-07	1.18035e-06	-2.69992e-06	3.60303e-10
-5.78468e-06	7.06457e-06	-1.01638e-06	1.18828e-05	7.98187e-07	-2.91302e-07	-1.49092e-06	-3.70581e-06	2.36963e-06	1.74272e-06	9.77295e-07	-2.79621e-07	2.18286e-07	7.13652e-07	2.14517e-06	4.24947e-06	2.15572e-06	3.30526e-07	-7.13908e-07	-1.41082e-06	-4.68863e-06	-4.36988e-06	-7.6573e-07	4.68138e-07	4.86305e-06	-6.66735e-07	1.34037e-06	-9.07752e-07	1.16651e-06	-2.69977e-06	3.59691e-10
-5.78539e-06	7.06464e-06	-1.05632e-06	1.18832e-05	4.33467e-07	-3.14575e-07	-1.53311e-06	-3.70901e-06	2.36394e-06	1.73804e-06	1.05506e-06	-4.04438e-07	2.1579e-07	6.99166e-07	2.14348e-06	1.43912e-06	2.17604e-06	3.23188e-07	-7.092e-07	-1.4788e-06	-4.68898e-06	-4.37092e-06	-7.64002e-07	4.4722e-07	4.86299e-06	-7.26197e-07	1.33548e-06	-9.09231e-07	1.06086e-06	-2.69992e-06	3.43792e-10
-5.76542e-06	7.06462e-06	-9.96231e-07	1.18823e-05	4.24365e-07	-3.04948e-07	-1.54442e-06	-3.70916e-06	2.36348e-06	1.7395e-06	9.81454e-07	-4.09737e-07	2.178e-07	7.00875e-07	2.14328e-06	1.51682e-06	2.19097e-06	3.22846e-07	-7.10381e-07	-1.44775e-06	-4.69048e-06	-4.37069e-06	-7.6214e-07	4.53504e-07	4.86308e-06	-6.94602e-07	1.33781e-06	-9.09081e-07	1.02445e-06	-2.69996e-06	3.43406e-10
-5.77812e-06	6.93438e-06	-9.93961e-07	1.18828e-05	4.12602e-07	-3.09463e-07	-1.53373e-06	-3.70938e-06	2.36622e-06	1.73757e-06	1.00864e-06	-4.06881e-07	2.17593e-07	7.04529e-07	2.14484e-06	1.57489e-06	2.18016e-06	3.27463e-07	-7.11738e-07	-1.46367e-06	-4.68901e-06	-4.37056e-06	-7.63783e-07	4.53826e-07	4.86302e-06	-6.65882e-07	1.33583e-06	-9.08213e-07	1.05945e-06	-2.69995e-06	3.41964e-10
-5.78164e-06	6.94517e-06	-1.02189e-06	1.18828e-05	4.08093e-07	-3.0576e-07	-1.54542e-06	-3.70945e-06	2.36797e-06	1.74004e-06	9.93297e-07	-3.7803e-07	2.17653e-07	7.19189e-07	2.14507e-06	1.45112e-06	2.18628e-06	3.24147e-07	-7.12884e-07	-1.48437e-06	-4.68955e-06	-4.37059e-06	-7.63483e-07	4.55044e-07	4.86303e-06	-6.90191e-07	1.33692e-06	-9.08203e-07	1.04981e-06	-2.69995e-06	3.41962e-10
-4.39305e-06	6.95495e-06	-1.05129e-06	1.18827e-05	3.96715e-07	-3.11303e-07	-1.53371e-06	-3.70938e-06	2.36576e-06	1.73821e-06	1.01308e-06	-3.86976e-07	2.17191e-07	7.06768e-07	2.14392e-06	1.48474e-06	2.18204e-06	3.25527e-07	-7.11307e-07	-1.47727e-06	-4.68925e-06	-4.37048e-06	-7.62884e-07	4.56544e-07	4.8633e-06	-6.9474e-07	1.33642e-06	-9.08945e-07	1.04237e-06	-2.7004e-06	3.28043e-10
-8.22389e-08	6.95372e-06	-1.02489e-06	1.18762e-05	3.71946e-07	-2.96257e-07	-1.89298e-06	-3.7073e-06	1.64795e-06	1.84937e-06	1.04044e-06	-3.44219e-07	1.81581e-07	7.16569e-07	2.14714e-06	1.53715e-06	2.17912e-06	2.06845e-07	-7.0833e-07	-1.46152e-06	-4.69269e-06	-2.55619e-06	-9.88647e-07	4.58937e-07	4.81489e-06	-6.98951e-07	1.33778e-06	-9.05348e-07	1.05384e-06	-2.7083e-06	2.94765e-10
-3.42026e-07	6.9533e-06	-1.02412e-06	1.18762e-05	3.76218e-07	-2.96461e-07	-1.83337e-06	-3.70731e-06	1.65383e-06	1.84562e-06	1.0303e-06	-3.57111e-07	1.82524e-07	7.15082e-07	2.14702e-06	1.53466e-06	2.17912e-06	2.20997e-07	-7.08362e-07	-1.46193e-06	-4.69264e-06	-2.5635e-06	-9.55708e-07	4.58911e-07	4.81579e-06	-6.97475e-07	1.33774e-06	-9.06699e-07	1.05578e-06	-2.70827e-06	2.94626e-10
-1.96115e-07	6.95516e-06	-1.02769e-06	1.18775e-05	3.47162e-07	-3.02446e-07	-1.63118e-06	-3.7072e-06	1.65344e-06	1.80387e-06	1.07625e-06	-3.74554e-07	1.88105e-07	7.14342e-07	2.14667e-06	1.54955e-06	2.18035e-06	2.46808e-07	-7.08968e-07	-1.48665e-06	-4.69156e-06	-2.49464e-06	-8.55872e-07	4.5787e-07	4.83179e-06	-6.99713e-07	1.3375e-06	-8.95893e-07	1.05252e-06	-2.71173e-06	2.93595e-10
2.54553e-07	6.95451e-06	-1.02587e-06	1.18768e-05	3.395e-07	-3.02476e-07	-1.62109e-06	-3.70575e-06	1.63052e-06	1.82635e-06	1.06862e-06	-3.69439e-07	1.86151e-07	7.14997e-07	2.14673e-06	1.52709e-06	2.18062e-06	2.27683e-07	-7.07136e-07	-1.46779e-06	-4.69137e-06	-2.48033e-06	-8.95077e-07	4.58336e-07	4.8207e-06	-6.99513e-07	1.3376e-06	-8.86564e-07	1.05328e-06	-2.71377e-06	2.93277e-10
-1.81233e-07	6.9502e-06	-1.02456e-06	1.18752e-05	3.21241e-07	-3.01621e-07	-1.66637e-06	-3.70606e-06	1.6363e-06	1.81148e-06	1.07081e-06	-3.68865e-07	1.88949e-07	7.12737e-07	2.14719e-06	1.52909e-06	2.18097e-06	2.32964e-07	-7.08426e-07	-1.47562e-06	-4.6915e-06	-2.59135e-06	-8.68073e-07	4.5813e-07	4.32907e-06	-6.98539e-07	1.33765e-06	-8.88377e-07	1.05387e-06	-2.70791e-06	2.89278e-10
3.11688e-08	6.95324e-06	-1.02694e-06	1.18126e-05	3.38666e-07	-3.00234e-07	-1.68803e-06	-3.70599e-06	1.66678e-06	1.84796e-06	1.06546e-06	-3.61439e-07	1.89014e-07	4.2763e-07	2.14678e-06	1.53701e-06	2.18098e-06	2.32262e-07	-7.14572e-07	-1.47804e-06	-4.69175e-06	-2.60569e-06	-2.13257e-07	4.58192e-07	4.29276e-06	-6.99026e-07	1.33768e-06	-8.89702e-07	1.05288e-06	-2.70765e-06	2.86879e-10
-6.65544e-08	6.95211e-06	-1.02583e-06	1.18874e-05	3.24325e-07	-2.9966e-07	-1.67565e-06	-9.99938e-07	1.64378e-06	1.81565e-06	1.05283e-06	-3.6352e-07	1.90498e-07	6.92543e-07	2.14687e-06	1.53342e-06	2.18048e-06	1.89117e-07	-7.07959e-07	-1.47662e-06	-4.69153e-06	-2.51739e-06	-8.46007e-07	4.53446e-07	4.40094e-06	-6.98183e-07	1.24428e-06	-8.94483e-07	1.2778e-06	-2.70798e-06	2.77327e-10
-6.81999e-08	6.95315e-06	-1.02451e-06	1.18323e-05	3.41676e-07	-3.00669e-07	-1.66196e-06	-1.36177e-06	1.6646e-06	1.83503e-06	1.06052e-06	-3.6566e-07	1.89509e-07	6.70164e-07	2.13774e-06	1.15592e-06	2.18063e-06	2.3408e-07	-7.0967e-07	-1.47669e-06	-4.69161e-06	-2.5647e-06	-4.79292e-07	4.57944e-07	4.32924e-06	-6.98239e-07	1.19263e-06	-8.94163e-07	1.06459e-06	-2.70774e-06	2.74455e-10
-6.79439e-08	6.95314e-06	-1.02455e-06	1.18321e-05	3.39764e-07	-3.00669e-07	-1.66243e-06	-1.37354e-06	1.66344e-06	1.83539e-06	1.06052e-06	-3.65659e-07	1.89509e-07	6.37761e-07	2.13742e-06	1.12901e-06	2.18071e-06	2.34076e-07	-7.09837e-07	-1.47686e-06	-4.6919e-06	-2.56471e-06	-5.09887e-07	4.5795e-07	4.33095e-06	-6.98243e-07	1.19726e-06	-8.94038e-07	1.0646e-06	-2.70775e-06	2.74435e-10
-6.57568e-08	6.95137e-06	-1.02588e-06	1.18388e-05	3.36725e-07	-3.00757e-07	-1.66191e-06	-1.05771e-06	1.65837e-06	1.83137e-06	1.06316e-06	-3.64355e-07	1.8952e-07	6.41293e-07	2.12838e-06	9.99798e-07	2.18085e-06	2.30965e-07	-7.10072e-07	-1.47659e-06	-4.69217e-06	-2.5521e-06	-6.59166e-07	4.49356e-07	4.33492e-06	-6.98285e-07	1.20942e-06	-8.92994e-07	1.06806e-06	-2.7078e-06	2.73637e-10
-6.41852e-08	6.52137e-06	-1.02422e-06	1.18372e-05	3.37383e-07	-3.00445e-07	-1.6981e-06	-1.18362e-06	1.65266e-06	1.81706e-06	1.06114e-06	-3.26576e-07	1.89323e-07	6.07063e-07	1.93175e-06	1.15085e-06	2.18072e-06	2.31653e-07	-7.10044e-07	-1.47657e-06	-4.69183e-06	-2.55815e-06	-6.4155e-07	4.10377e-07	4.32421e-06	-7.48373e-07	1.28245e-06	-8.92975e-07	1.1366e-06	-2.70782e-06	2.67871e-10
-7.21638e-08	6.79309e-06	-1.0256e-06	1.03083e-05	7.28568e-07	-3.00015e-07	-1.68364e-06	-1.23205e-06	1.64945e-06	1.82168e-06	1.06258e-06	-3.63796e-07	1.88123e-07	6.1062e-07	2.06427e-06	1.12666e-06	2.16894e-06	2.23885e-07	-7.1123e-07	-1.47786e-06	-4.69356e-06	-2.55128e-06	-5.65933e-07	4.13372e-07	4.33342e-06	-7.34117e-07	1.28887e-06	-1.04662e-06	1.16124e-06	-2.70824e-06	2.38907e-10
-7.05844e-08	6.91508e-06	-1.07613e-06	1.01975e-05	3.14655e-07	-3.5185e-07	-1.70821e-06	-1.1735e-06	1.66593e-06	1.87753e-06	1.06247e-06	-3.59062e-07	9.885e-08	6.07817e-07	1.96218e-06	1.1176e-06	1.39599e-06	2.26799e-07	-7.1047e-07	-1.48705e-06	-4.69483e-06	-2.54747e-06	-4.29047e-07	4.31521e-07	4.27074e-06	-7.11442e-07	1.29592e-06	-9.13449e-07	1.35556e-06	-2.71781e-06	2.34626e-10
-6.85161e-08	6.74573e-06	-1.05461e-06	1.01798e-05	3.09835e-07	-3.67658e-07	-1.70677e-06	-1.17015e-06	1.66249e-06	1.90731e-06	1.06316e-06	-3.61514e-07	1.16422e-07	6.1719e-07	2.06951e-06	1.14202e-06	1.07855e-06	2.26392e-07	-7.10804e-07	-1.49018e-06	-4.69519e-06	-2.54986e-06	-4.21074e-07	4.24366e-07	4.28486e-06	-6.31172e-07	1.27404e-06	-9.17686e-07	1.46765e-06	-2.71674e-06	2.3201e-10
-6.75528e-08	6.74257e-06	-1.04967e-06	5.38774e-06	3.37478e-07	-3.36965e-07	-1.71781e-06	-1.14481e-06	1.66345e-06	-5.23023e-07	1.06251e-06	-3.47876e-07	1.47414e-07	6.0917e-07	2.02617e-06	1.10151e-06	1.59097e-06	2.26124e-07	-7.03894e-07	-1.47122e-06	-3.86005e-06	-2.59586e-06	-5.82733e-07	4.60651e-07	4.27562e-06	-6.90712e-07	1.28542e-06	-9.23801e-07	1.30787e-06	-2.71118e-06	1.47845e-10
-6.75208e-08	6.74193e-06	-1.04932e-06	5.40878e-06	3.37347e-07	-3.35679e-07	-1.71758e-06	-1.14965e-06	1.66312e-06	-3.76897e-08	1.06257e-06	-3.47663e-07	1.47407e-07	6.09354e-07	2.02223e-06	1.10156e-06	1.56738e-06	2.26124e-07	-7.03984e-07	-1.47148e-06	-3.91368e-06	-2.59542e-06	-5.81336e-07	4.60633e-07	4.18938e-06	-6.90712e-07	1.28534e-06	-9.23979e-07	1.33523e-06	-2.71126e-06	1.47465e-10
-6.70948e-08	6.73458e-06	-1.03395e-06	5.24757e-06	3.44613e-07	-3.19483e-07	-1.7197e-06	-1.17648e-06	1.66136e-06	2.10335e-07	1.06088e-06	-3.50806e-07	1.49633e-07	6.10039e-07	1.98985e-06	1.13569e-06	1.6384e-06	2.25752e-07	-7.10347e-07	-1.4776e-06	-3.91044e-06	-2.56215e-06	-5.78453e-07	4.36382e-07	4.08414e-06	-7.04283e-07	1.26698e-06	-9.36472e-07	1.29628e-06	-2.71228e-06	1.44724e-10
-6.79744e-08	6.7355e-06	-1.04029e-06	5.28065e-06	3.53913e-07	-3.23731e-07	-1.72038e-06	-1.16923e-06	1.66145e-06	-6.14275e-08	1.05803e-06	-3.52515e-07	1.45245e-07	6.10646e-07	1.99677e-06	1.12811e-06	1.55412e-06	2.26076e-07	-7.08477e-07	-1.4781e-06	-3.86959e-06	-2.56128e-06	-5.83462e-07	4.42212e-07	4.12824e-06	-6.97393e-07	1.20533e-06	-9.41799e-07	1.29682e-06	-2.71229e-06	1.44687e-10
-6.74307e-08	6.7383e-06	-1.04427e-06	5.3408e-06	3.24126e-07	-3.24278e-07	-1.71813e-06	-1.16243e-06	1.42948e-06	-5.96041e-08	1.05598e-06	-3.4742e-07	1.45352e-07	5.06629e-07	1.86912e-06	1.11881e-06	1.59511e-06	2.25839e-07	-6.98457e-07	-1.47406e-06	-3.89406e-06	-2.57131e-06	-5.6802e-07	4.48054e-07	4.09443e-06	-1.06551e-08	8.82642e-07	-9.38354e-07	1.34133e-06	-2.71223e-06	1.42977e-10
-2.13764e-07	2.98931e-06	-1.0496e-06	5.3405e-06	1.79627e-07	-3.24224e-07	-1.71594e-06	-1.16362e-06	1.66074e-06	-3.20241e-08	1.00325e-06	-3.50392e-07	6.93343e-08	6.09981e-07	1.88682e-06	1.12169e-06	1.58525e-06	2.25607e-07	-7.5301e-07	-1.47749e-06	-3.7974e-06	-2.56584e-06	-5.66031e-07	4.44068e-07	4.14826e-06	-6.8047e-07	1.20909e-06	-9.34745e-07	1.30748e-06	-2.71178e-06	1.08029e-10
-2.49694e-07	2.37229e-06	-1.0539e-06	5.33964e-06	-2.93737e-07	-3.22832e-07	-1.71969e-06	-1.17044e-06	1.63647e-06	-1.41875e-07	9.40709e-07	-3.48111e-07	4.39197e-08	2.29824e-07	1.87661e-06	1.09576e-06	1.5641e-06	2.25242e-07	-7.00345e-07	-1.47744e-06	-3.85707e-06	-2.56845e-06	-5.64571e-07	4.56536e-07	4.11354e-06	-5.8585e-07	1.1216e-06	-9.35678e-07	1.30781e-06	-2.71186e-06	1.03946e-10
-1.01679e-07	2.39043e-06	-1.05197e-06	5.32454e-06	-1.30097e-07	-3.23613e-07	-1.71927e-06	-1.16918e-06	1.56655e-06	-1.46873e-07	9.06439e-07	-3.48771e-07	3.43528e-08	1.65812e-07	1.91756e-06	1.09773e-06	1.57238e-06	2.25762e-07	-6.95021e-07	-1.47692e-06	-3.85214e-06	-2.56679e-06	-5.64051e-07	5.36582e-07	4.10764e-06	-5.51896e-07	1.13695e-06	-9.3528e-07	1.31606e-06	-2.71183e-06	1.03608e-10
-9.30487e-08	2.38551e-06	-1.05447e-06	5.32039e-06	-6.22183e-08	-3.25368e-07	-1.71924e-06	-1.16933e-06	1.55784e-06	-1.46497e-07	9.40483e-07	-3.48011e-07	3.44097e-08	1.8859e-07	1.87682e-06	1.11435e-06	1.57129e-06	2.25672e-07	-7.13958e-07	-1.47706e-06	-3.84538e-06	-2.56729e-06	-5.65463e-07	5.29388e-07	4.11585e-06	-5.81044e-07	1.12076e-06	-9.35412e-07	1.31036e-06	-2.71183e-06	1.03475e-10
-1.52093e-07	2.33196e-06	-1.05715e-06	5.32464e-06	4.73837e-08	-3.24758e-07	-1.71958e-06	-1.16857e-06	1.5787e-06	-1.24484e-07	9.20119e-07	-3.48652e-07	1.64022e-08	2.52594e-07	1.88969e-06	1.10624e-06	1.57016e-06	2.25626e-07	-7.24581e-07	-1.47699e-06	-3.85179e-06	-2.56741e-06	-5.65972e-07	4.86423e-07	4.11578e-06	-5.22491e-07	1.12648e-06	-9.35734e-07	1.31277e-06	-2.71186e-06	1.03338e-10
-1.95473e-07	2.24888e-06	-1.06002e-06	5.32921e-06	3.44193e-08	-3.22856e-07	-1.71929e-06	-1.16877e-06	1.5629e-06	-1.16947e-07	9.42847e-07	5.767e-07	2.83921e-08	2.85622e-07	8.30527e-07	8.97921e-07	1.57131e-06	2.25692e-07	-7.29639e-07	-1.47457e-06	-3.82194e-06	-2.56718e-06	-4.95671e-07	4.93398e-07	4.11171e-06	-5.46233e-07	1.13108e-06	-9.71831e-07	1.31284e-06	-1.31561e-06	9.40995e-11
-2.05679e-07	2.26538e-06	-1.06055e-06	5.32893e-06	4.52107e-09	-3.23142e-07	-1.71936e-06	-1.15835e-06	1.57608e-06	-9.97744e-08	9.2493e-07	5.35932e-07	3.08823e-08	2.66693e-07	9.1872e-07	9.53278e-07	1.57499e-06	2.26636e-07	-7.25424e-07	-1.47614e-06	-3.83542e-06	-1.95634e-06	-5.11859e-07	4.92283e-07	4.10966e-06	-5.35115e-07	1.13283e-06	-9.57167e-07	1.31076e-06	-1.38085e-06	9.18397e-11
-1.96157e-07	2.27521e-06	-1.05938e-06	5.32753e-06	3.94235e-08	-3.38487e-07	-1.73139e-06	-1.1688e-06	1.56e-06	-1.38806e-07	9.18328e-07	2.97106e-07	2.688e-07	2.42931e-07	7.42358e-07	9.74817e-07	1.57166e-06	2.25742e-07	-7.27031e-07	-1.47472e-06	-4.80568e-07	-2.33368e-06	-5.09755e-07	4.96087e-07	4.11023e-06	-5.41527e-07	1.22055e-06	-9.84473e-07	1.19992e-06	-1.61785e-06	7.93278e-11
-1.88747e-07	2.27594e-06	-1.05941e-06	5.32753e-06	3.07929e-08	-3.29284e-07	-1.72208e-06	-1.16816e-06	1.56321e-06	-1.29399e-07	9.2134e-07	2.28059e-07	2.20669e-07	2.62333e-07	8.74771e-07	9.79653e-07	1.57158e-06	2.25741e-07	-7.25994e-07	-1.47481e-06	-1.18623e-06	-1.87092e-06	-5.05489e-07	4.97417e-07	4.11025e-06	-5.36702e-07	1.17472e-06	-1.00374e-06	1.28675e-06	-1.54468e-06	7.86085e-11
-1.9478e-07	2.28313e-06	-1.06012e-06	5.32749e-06	2.06533e-08	-3.47702e-07	-1.73316e-06	-1.16612e-06	1.56684e-06	-1.15506e-07	9.30888e-07	1.72019e-07	4.64826e-07	2.51943e-07	1.04312e-06	9.87196e-07	1.5723e-06	2.25877e-07	-7.25908e-07	-1.47512e-06	-6.25142e-07	-1.5931e-06	-4.99088e-07	4.98158e-07	4.1107e-06	-5.35967e-07	1.1777e-06	-9.83571e-07	1.22612e-06	-1.46254e-06	7.67823e-11
-1.94419e-07	2.28346e-06	-1.05969e-06	5.32659e-06	1.68695e-08	-3.24829e-07	-1.72124e-06	-1.16187e-06	1.56502e-06	-1.21401e-07	9.2874e-07	1.8443e-07	4.48845e-07	2.6106e-07	9.4598e-07	9.86071e-07	1.57149e-06	2.25795e-07	-7.26892e-07	-1.47477e-06	-3.23278e-07	-1.63079e-06	-5.0732e-07	4.98984e-07	4.11092e-06	-5.38337e-07	1.16518e-06	-1.00671e-06	1.29327e-06	-1.46811e-06	7.6546e-11
-1.85057e-07	2.28182e-06	-1.05954e-06	5.31918e-06	2.86792e-08	-3.50057e-07	-1.72186e-06	-1.20518e-06	1.565e-06	-1.18125e-07	9.30007e-07	2.4512e-07	2.09818e-07	2.61236e-07	8.50359e-07	9.89487e-07	1.56862e-06	2.25802e-07	-7.27083e-07	-1.47567e-06	-5.3512e-07	-1.05205e-06	-5.01208e-07	5.19459e-07	4.11081e-06	-5.38025e-07	1.1611e-06	-1.00187e-06	1.25814e-06	-1.46445e-06	7.48003e-11
-1.88605e-07	2.2837e-06	-9.99872e-07	8.24953e-07	2.86056e-08	-4.13915e-07	-4.29472e-07	-1.32939e-06	1.63763e-06	-1.21126e-07	8.20303e-07	1.46335e-07	8.40367e-08	3.71563e-07	7.86272e-07	6.12094e-07	1.51687e-06	2.25947e-07	-7.27358e-07	-5.38328e-07	-8.52371e-07	-1.17067e-06	-5.00353e-07	5.33639e-07	4.11142e-06	-5.44009e-07	1.19771e-06	-9.84385e-07	1.27334e-06	-1.388e-06	4.25379e-11
-1.88605e-07	2.2837e-06	-9.99872e-07	8.24953e-07	2.86056e-08	-4.13915e-07	-4.29472e-07	-1.32939e-06	1.63763e-06	-1.21126e-07	8.20303e-07	1.46335e-07	8.40367e-08	3.71563e-07	7.86272e-07	6.12094e-07	1.51687e-06	2.25947e-07	-7.27358e-07	-5.38328e-07	-8.52371e-07	-1.17067e-06	-5.00353e-07	5.33639e-07	4.11142e-06	-5.44009e-07	1.19771e-06	-9.84385e-07	1.27334e-06	-1.388e-06	4.25379e-11
-1.88639e-07	2.28324e-06	-1.00206e-06	8.70889e-07	2.70775e-08	-4.07811e-07	-2.28819e-07	-1.26536e-06	1.63206e-06	-1.20688e-07	8.63245e-07	1.4192e-07	1.52247e-07	3.5214e-07	7.38441e-07	7.61318e-07	1.52125e-06	2.25959e-07	-7.27314e-07	-6.09449e-07	-5.50595e-07	-1.13077e-06	-5.03546e-07	5.25139e-07	4.11144e-06	-5.43443e-07	1.19474e-06	-9.85978e-07	1.27285e-06	-1.3973e-06	4.20957e-11
-1.88482e-07	2.28342e-06	-1.00245e-06	9.06359e-07	2.74258e-08	-4.06158e-07	-2.40788e-07	-1.24292e-06	1.63202e-06	-1.20708e-07	8.67926e-07	1.42276e-07	1.44421e-07	3.40513e-07	7.44e-07	6.88631e-07	1.53218e-06	2.25953e-07	-7.273e-07	-6.17704e-07	-5.54431e-07	-1.13746e-06	-5.03413e-07	5.27308e-07	4.11119e-06	-5.43059e-07	1.19376e-06	-9.85888e-07	1.272e-06	-1.39823e-06	4.20693e-11
-1.88826e-07	2.28391e-06	-1.00148e-06	6.65183e-07	2.74949e-08	-4.01177e-07	-2.36039e-07	-1.90519e-08	1.6087e-06	-1.20994e-07	8.14366e-07	1.49498e-07	1.34602e-07	3.40082e-07	7.41019e-07	6.64175e-07	1.5247e-06	2.2595e-07	-7.27311e-07	-6.3118e-07	-6.26781e-07	-1.1337e-06	-5.02277e-07	5.23738e-07	4.11141e-06	-5.43661e-07	1.19238e-06	-9.85381e-07	1.27919e-06	-1.39686e-06	4.00146e-11
-1.88772e-07	2.28334e-06	-1.00405e-06	7.77633e-07	2.73068e-08	-3.90306e-07	-3.16972e-07	-2.85043e-07	1.38291e-06	-1.21354e-07	8.42117e-07	1.47779e-07	1.4017e-07	3.38206e-07	7.34254e-07	6.91811e-07	1.5257e-06	2.24608e-07	-7.27313e-07	-6.37934e-07	-6.33545e-07	-1.15311e-06	-5.01979e-07	5.25041e-07	4.10888e-06	-5.43984e-07	1.19079e-06	-9.85271e-07	1.27838e-06	-1.40104e-06	3.97444e-11
-1.88797e-07	2.28349e-06	-1.00155e-06	7.30554e-07	2.76306e-08	-3.98521e-07	-2.39452e-07	-1.33035e-07	1.40562e-06	-1.21118e-07	8.1182e-07	1.49082e-07	1.43271e-07	2.80301e-07	7.45164e-07	6.79854e-07	1.52485e-06	2.25896e-07	-7.27309e-07	-6.30108e-07	-6.2245e-07	-1.13562e-06	-5.02889e-07	5.23923e-07	4.11089e-06	-5.43595e-07	1.19266e-06	-9.85534e-07	1.27984e-06	-1.39649e-06	3.94931e-11
-1.80298e-07	2.28353e-06	-4.8221e-07	6.95992e-07	2.71633e-08	-3.71929e-07	-2.52936e-07	-1.80218e-07	1.40921e-06	-1.21184e-07	8.15189e-07	1.45805e-07	1.25905e-07	2.56012e-07	7.45173e-07	6.88689e-07	1.52532e-06	2.24792e-07	-7.27215e-07	-6.32499e-07	-6.29801e-07	-1.13654e-06	-5.02038e-07	5.099e-07	4.10938e-06	-5.43381e-07	9.55355e-07	-9.84903e-07	1.2778e-06	-2.10299e-07	3.62452e-11
-1.8161e-07	2.28366e-06	-9.21603e-07	7.09032e-07	2.71967e-08	-3.86381e-07	-2.67135e-07	-1.06416e-07	1.17666e-06	-1.21216e-07	8.2401e-07	1.44871e-07	1.35378e-07	2.99253e-07	7.43017e-07	6.81649e-07	1.02776e-06	2.2572e-07	-7.87648e-07	-5.80861e-07	-6.4064e-07	-1.13865e-06	-5.01561e-07	5.22951e-07	4.11006e-06	-5.42611e-07	9.97576e-07	-9.85099e-07	1.27839e-06	-2.76687e-07	3.52172e-11
-1.86291e-07	2.28437e-06	-7.78146e-07	7.15306e-07	2.70208e-08	-3.84135e-07	-2.66675e-07	-1.17439e-07	7.17403e-07	-1.21079e-07	8.19204e-07	1.46841e-07	1.27468e-07	2.53055e-07	7.57621e-07	6.809e-07	1.05398e-06	2.24365e-07	-7.80493e-07	-5.71922e-07	-6.37726e-07	-1.13667e-06	-4.91195e-07	5.18225e-07	4.10824e-06	-5.41956e-07	7.92232e-07	-9.81425e-07	1.27799e-06	-3.24091e-07	3.37498e-11
-1.86245e-07	2.2843e-06	-6.24759e-07	7.15424e-07	2.73055e-08	-3.92003e-07	-2.51742e-07	-1.20654e-07	8.5554e-07	-1.21104e-07	8.19847e-07	1.46663e-07	1.40899e-07	2.65795e-07	7.57862e-07	6.78975e-07	1.14684e-06	2.25146e-07	-8.52689e-07	-4.50005e-07	-6.36859e-07	-1.13688e-06	-4.78878e-07	5.22665e-07	4.11039e-06	-5.42998e-07	5.81494e-07	-9.83145e-07	1.27875e-06	-3.83717e-07	3.37268e-11
-1.85242e-07	2.28399e-06	-7.52792e-07	7.13005e-07	1.9914e-07	-3.85141e-07	-2.56291e-07	-7.42727e-08	8.6686e-07	-1.21256e-07	5.64899e-07	1.46625e-07	1.36496e-07	2.42601e-07	7.65216e-07	6.75157e-07	1.09773e-06	2.02768e-07	-7.5439e-07	-5.89273e-07	-6.38735e-07	-1.13617e-06	-4.84132e-07	5.29153e-07	3.23481e-06	-5.42057e-07	6.42506e-07	-9.83909e-07	1.2776e-06	-4.55662e-07	2.71652e-11
-1.82893e-07	2.28413e-06	-6.95725e-07	7.09281e-07	2.69967e-08	-3.77133e-07	-2.55155e-07	-9.74356e-08	8.30874e-07	-1.21223e-07	7.1185e-07	1.46036e-07	1.33526e-07	2.44e-07	7.57793e-07	5.03334e-07	1.07652e-06	2.16882e-07	-7.75975e-07	-5.79113e-07	-6.43455e-07	-1.13675e-06	-4.85587e-07	5.15636e-07	3.25051e-06	-5.42161e-07	7.49092e-07	-9.45726e-07	1.2774e-06	-3.14226e-07	2.69906e-11
-1.84322e-07	2.28453e-06	-7.43147e-07	7.1021e-07	9.64959e-08	-3.71975e-07	-2.58331e-07	-9.00414e-08	8.32955e-07	-1.17729e-07	4.41497e-07	1.46114e-07	1.33762e-07	2.22613e-07	7.6473e-07	5.3743e-07	1.06736e-06	4.20837e-09	-7.83569e-07	-5.74012e-07	-6.39684e-07	-1.13679e-06	-4.83898e-07	5.15356e-07	3.14636e-06	-5.42203e-07	7.1445e-07	-9.67148e-07	1.27698e-06	-3.94333e-07	2.61068e-11
-1.84322e-07	2.28453e-06	-7.43147e-07	7.1021e-07	9.64959e-08	-3.71975e-07	-2.58331e-07	-9.00414e-08	8.32955e-07	-1.17729e-07	4.41497e-07	1.46114e-07	1.33762e-07	2.22613e-07	7.6473e-07	5.3743e-07	1.06736e-06	4.20837e-09	-7.83569e-07	-5.74012e-07	-6.39684e-07	-1.13679e-06	-4.83898e-07	5.15356e-07	3.14636e-06	-5.42203e-07	7.1445e-07	-9.67148e-07	1.27698e-06	-3.94333e-07	2.61068e-11
-1.78914e-07	2.28468e-06	-7.47e-07	7.11911e-07	1.0851e-07	-3.81281e-07	-2.56672e-07	-7.22283e-08	8.33939e-07	-1.21124e-07	4.01909e-07	1.45761e-07	1.34161e-07	2.27443e-07	7.89403e-07	5.51499e-07	8.61413e-07	4.48987e-08	-7.76788e-07	-5.78867e-07	-6.39576e-07	-1.13658e-06	-4.81661e-07	5.21004e-07	3.15636e-06	-5.43626e-07	6.55431e-07	-9.365e-07	1.27693e-06	-4.37391e-07	2.57082e-11
-1.33897e-07	2.28442e-06	-7.44142e-07	7.08951e-07	1.021e-07	-3.80127e-07	-2.57887e-07	-6.63669e-08	8.3489e-07	-1.19788e-07	4.34686e-07	1.45878e-07	1.34597e-07	2.24728e-07	7.77756e-07	5.67446e-07	7.63758e-07	5.73247e-08	-7.76884e-07	-6.03227e-07	-6.39497e-07	-1.13643e-06	-4.84845e-07	5.25284e-07	3.12974e-06	-5.42475e-07	6.53877e-07	-9.57199e-07	1.27656e-06	-4.52383e-07	2.54689e-11
-9.65547e-08	2.28448e-06	-7.51452e-07	7.09587e-07	1.04228e-07	-3.75272e-07	-2.57978e-07	-7.00956e-08	8.36916e-07	-1.19912e-07	4.07539e-07	1.45907e-07	9.97177e-08	2.30272e-07	7.70806e-07	5.82896e-07	7.72286e-07	4.34924e-08	-7.78184e-07	-5.94561e-07	-6.40033e-07	-1.13657e-06	-4.83921e-07	5.21494e-07	3.13366e-06	-5.11855e-07	6.91132e-07	-9.49484e-07	1.27667e-06	-4.03493e-07	2.54373e-11
-5.64698e-08	2.28445e-06	-7.47965e-07	7.10123e-07	1.01985e-07	-3.78407e-07	-2.57622e-07	-6.82899e-08	8.31671e-07	-1.19929e-07	3.92481e-07	1.45865e-07	1.34591e-07	2.27684e-07	7.77448e-07	5.65614e-07	7.66188e-07	5.38365e-08	-7.77332e-07	-5.86416e-07	-6.39834e-07	-1.13637e-06	-4.84478e-07	5.23111e-07	3.13183e-06	-5.42275e-07	6.40147e-07	-9.48667e-07	1.27655e-06	-4.42046e-07	2.53703e-11
-6.64865e-08	2.29012e-06	-7.38477e-07	7.1002e-07	1.04435e-07	-3.00224e-07	-2.54808e-07	-6.70137e-08	8.33924e-07	-1.19904e-07	4.04513e-07	1.4374e-07	1.60367e-07	2.26888e-07	7.69232e-07	5.71775e-07	7.59598e-07	6.39544e-08	-7.8051e-07	-4.23438e-07	-6.37348e-07	-1.13939e-06	-4.85032e-07	5.23968e-07	3.13039e-06	-5.4339e-07	6.01596e-07	-9.42951e-07	1.16787e-06	-4.44631e-07	2.48501e-11
-8.14278e-08	2.29216e-06	-7.39095e-07	7.09952e-07	1.02215e-07	-2.92932e-07	-2.55807e-07	-6.78357e-08	8.32255e-07	-1.20099e-07	3.88299e-07	1.42929e-07	1.62871e-07	2.27163e-07	7.61526e-07	5.68021e-07	7.5377e-07	5.9256e-08	-7.78236e-07	-3.44242e-07	-6.33082e-07	-1.13756e-06	-4.84297e-07	5.23738e-07	3.13342e-06	-5.35508e-07	6.17315e-07	-9.46657e-07	1.164e-06	-4.31384e-07	2.4759e-11
-7.50694e-08	2.24789e-06	-7.36754e-07	7.11358e-07	1.0335e-07	-3.31721e-07	-2.60876e-07	-6.86623e-08	8.30763e-07	-1.17765e-07	4.05666e-07	1.4518e-07	1.76373e-07	2.27339e-07	7.7083e-07	5.68139e-07	7.68873e-07	5.76349e-08	-7.78692e-07	-1.07704e-07	-6.34301e-07	-1.13852e-06	-4.76142e-07	5.21691e-07	3.13448e-06	-5.43443e-07	6.24513e-07	-9.45124e-07	1.16295e-06	-4.335e-07	2.45443e-11
-7.94443e-08	2.25423e-06	-7.40862e-07	7.10314e-07	1.03098e-07	-3.15476e-07	-2.58935e-07	-6.76846e-08	8.18854e-07	-1.18731e-07	4.02479e-07	1.45083e-07	1.8116e-07	2.27289e-07	7.676e-07	5.69758e-07	7.5652e-07	5.86879e-08	-7.80396e-07	-1.85041e-07	-6.35236e-07	-1.13725e-06	-4.0759e-07	5.2251e-07	3.13326e-06	-5.41942e-07	6.24559e-07	-9.40854e-07	1.16563e-06	-4.3527e-07	2.44785e-11
-8.04185e-08	2.25872e-06	-7.40221e-07	7.10348e-07	1.03404e-07	-3.19592e-07	-2.56365e-07	-6.73305e-08	8.32218e-07	-1.06166e-07	4.03088e-07	1.44464e-07	1.8704e-07	2.27467e-07	7.62106e-07	3.41778e-07	7.52745e-07	5.89261e-08	-7.97325e-07	-1.27659e-07	-6.35497e-07	-1.13711e-06	-4.27121e-07	2.10582e-07	3.1279e-06	-5.32823e-07	6.1158e-07	-9.42858e-07	1.16659e-06	-4.27052e-07	2.40352e-11
-8.08385e-08	2.25903e-06	-7.39409e-07	7.10341e-07	1.03671e-07	-3.17144e-07	-2.5724e-07	-6.76165e-08	8.29918e-07	-1.15697e-07	4.03178e-07	1.45079e-07	1.75729e-07	2.27352e-07	7.65311e-07	3.65651e-07	7.56203e-07	5.91594e-08	-7.82538e-07	-1.39086e-07	-3.23521e-07	-1.13739e-06	-4.02648e-07	3.15052e-07	3.13249e-06	-5.3691e-07	6.18818e-07	-9.43297e-07	1.16699e-06	-4.33667e-07	2.3821e-11
-7.752e-08	2.26119e-06	-4.15339e-07	7.10436e-07	1.03819e-07	-3.20192e-07	-2.57194e-07	-6.79384e-08	8.28616e-07	-1.14975e-07	4.04009e-07	1.44944e-07	1.66494e-07	2.27763e-07	7.67497e-07	4.22841e-07	7.58414e-07	5.86538e-08	-7.81816e-07	-1.42557e-07	-2.46784e-07	-1.13769e-06	-4.14619e-07	3.54094e-07	3.13325e-06	-5.3742e-07	6.21202e-07	-9.44788e-07	1.16742e-06	-4.32564e-07	2.35091e-11
-8.028e-08	2.25875e-06	-2.78853e-07	7.10488e-07	1.04036e-07	-3.1969e-07	-2.57214e-07	-6.77748e-08	8.30858e-07	-1.13831e-07	4.03887e-07	1.44768e-07	1.69882e-07	2.27511e-07	7.67435e-07	3.74189e-07	7.59094e-07	5.7877e-08	-7.83382e-07	-1.43921e-07	-2.71694e-07	-1.13756e-06	-4.17088e-07	2.9068e-07	3.13016e-06	-5.38769e-07	6.19465e-07	-9.44552e-07	1.16778e-06	-4.32153e-07	2.33265e-11
-8.5751e-08	2.25823e-06	-1.92177e-07	7.10576e-07	1.03896e-07	-3.22619e-07	-2.57293e-07	-6.7713e-08	8.30282e-07	-1.1472e-07	4.02464e-07	1.44856e-07	1.71517e-07	2.27374e-07	7.70591e-07	3.45741e-07	7.58227e-07	6.16797e-08	-7.96377e-07	-1.51604e-07	-2.68699e-07	-7.94419e-07	-3.86475e-07	1.4361e-07	3.13178e-06	-5.3927e-07	6.2119e-07	-9.44622e-07	1.18429e-06	-4.33274e-07	2.25909e-11
-8.28991e-08	2.2585e-06	-2.20661e-07	7.10459e-07	1.03803e-07	-3.19974e-07	-2.5732e-07	-6.78046e-08	8.30683e-07	-1.14233e-07	4.03631e-07	1.44791e-07	1.7063e-07	2.27415e-07	7.69517e-07	3.63816e-07	7.58508e-07	5.97927e-08	-6.47832e-07	-1.49583e-07	-2.7957e-07	-8.15452e-07	-4.03924e-07	1.82252e-07	3.13177e-06	-5.38385e-07	6.19286e-07	-8.79887e-07	1.16938e-06	-4.32701e-07	2.23081e-11
-8.05553e-08	2.25873e-06	-2.09836e-07	7.10462e-07	1.03487e-07	-3.21039e-07	-2.59389e-07	-6.75353e-08	8.30132e-07	-1.14284e-07	4.03027e-07	1.44809e-07	1.7027e-07	2.26041e-07	7.71776e-07	3.56431e-07	7.58751e-07	5.82729e-08	-5.65305e-07	-1.49691e-07	-2.79867e-07	-7.97724e-07	-4.06687e-07	2.79498e-07	3.13183e-06	-5.3836e-07	6.20691e-07	-9.02292e-07	1.1716e-06	-4.32675e-07	2.22678e-11
-8.19853e-08	1.45642e-06	-2.27306e-07	7.10475e-07	1.02292e-07	-3.20496e-07	-2.62781e-07	-6.76449e-08	8.30108e-07	-1.14919e-07	4.03423e-07	1.44829e-07	3.89184e-07	2.27362e-07	7.68165e-07	3.48832e-07	7.58397e-07	5.98221e-08	-6.2626e-07	-1.48277e-07	-2.87732e-07	-8.48582e-07	-4.03644e-07	2.10385e-07	3.13203e-06	-5.38526e-07	6.19713e-07	-9.43712e-07	1.15331e-06	-4.32638e-07	1.95667e-11
-7.87932e-08	1.54237e-06	-2.51726e-07	7.1023e-07	1.03131e-07	-3.0343e-07	-2.62295e-07	-6.75663e-08	8.30113e-07	-1.14127e-07	3.62547e-07	1.44799e-07	1.76919e-07	2.22274e-07	7.69309e-07	2.98242e-07	7.62551e-07	6.49734e-08	-5.45504e-07	-1.48004e-07	-2.82682e-07	-8.50185e-07	-4.01337e-07	2.38895e-07	3.12532e-06	-5.38031e-07	6.12838e-07	-9.09489e-07	1.16237e-06	-4.32521e-07	1.9469e-11
-7.96491e-08	1.57441e-06	-2.35092e-07	7.09579e-07	1.03278e-07	-2.95126e-07	-2.60816e-07	-6.76871e-08	8.30212e-07	-1.14146e-07	3.83851e-07	1.44797e-07	1.92719e-07	2.24027e-07	7.765e-07	3.02887e-08	7.74642e-07	9.40527e-08	-5.5362e-07	-1.50543e-07	-2.73964e-07	-8.2969e-07	-4.022e-07	2.37641e-07	3.11319e-06	-5.3786e-07	6.16977e-07	-8.93445e-07	1.11634e-06	-4.32361e-07	1.92891e-11
-8.00637e-08	1.57966e-06	-2.43366e-07	7.09789e-07	1.05338e-07	-3.01899e-07	-2.60033e-07	-6.77092e-08	8.30244e-07	-1.24765e-07	3.96076e-07	1.44776e-07	1.98225e-07	2.24273e-07	7.75617e-07	1.26935e-07	7.70152e-07	6.7119e-08	-5.48303e-07	-1.49757e-07	-2.74787e-07	-1.68912e-07	-4.032e-07	2.32243e-07	3.1101e-06	-5.382e-07	6.18946e-07	-8.92217e-07	1.13302e-06	-4.32367e-07	1.86826e-11
-7.78557e-08	1.47936e-06	-2.60213e-07	7.10009e-07	1.08398e-07	-3.014e-07	-2.60763e-07	-6.76341e-08	8.30221e-07	-1.19773e-07	3.89146e-07	1.44786e-07	2.02497e-07	2.24449e-07	7.74976e-07	2.2682e-07	7.6669e-07	7.27195e-08	-5.60623e-07	-1.4995e-07	-2.53087e-07	-3.57212e-07	-4.04409e-07	2.32453e-07	3.08696e-06	-5.38368e-07	6.1884e-07	-8.99788e-07	1.13625e-06	-4.32538e-07	1.839e-11
-7.7459e-08	1.53809e-06	-2.75264e-07	4.87564e-07	1.08371e-07	-3.0351e-07	-2.60916e-07	-6.76814e-08	8.30859e-07	-1.18596e-07	3.91322e-07	1.44791e-07	2.03233e-07	2.24587e-07	7.75083e-07	1.40305e-07	7.70244e-07	7.6663e-08	-5.59228e-07	-1.50018e-07	-2.71053e-07	-3.17587e-07	-4.03459e-07	2.30085e-07	3.09275e-06	-5.38296e-07	6.18463e-07	-8.95076e-07	1.13584e-06	-4.14935e-07	1.82777e-11
-7.95241e-08	1.48333e-06	-2.56007e-07	5.28822e-07	1.07877e-07	-3.01658e-07	-2.60846e-07	-6.747e-08	8.2892e-07	-1.23309e-07	3.92733e-07	1.42943e-07	2.13311e-07	2.24787e-07	7.74706e-07	1.34063e-07	7.66135e-07	7.69584e-08	-5.60243e-07	-1.50414e-07	-2.40928e-07	-3.11515e-07	-4.03861e-07	2.29961e-07	3.08697e-06	-5.38375e-07	6.19857e-07	-8.96041e-07	1.1339e-06	-4.16599e-07	1.80842e-11
-7.85579e-08	1.50331e-06	-2.60294e-07	4.97248e-07	1.0833e-07	-3.05268e-07	-3.71376e-07	-5.79839e-08	8.3032e-07	-1.20765e-07	3.95498e-07	1.44582e-07	2.08104e-07	2.77863e-07	7.74676e-07	1.364e-07	1.69048e-07	7.09886e-08	-5.55002e-07	-1.50031e-07	-2.65961e-07	-3.70294e-07	-4.04087e-07	2.32193e-07	3.08242e-06	-5.38541e-07	6.18882e-07	-8.92068e-07	9.03255e-07	-3.94575e-07	1.71788e-11
-7.95102e-08	1.49504e-06	-2.58332e-07	4.88198e-07	1.08178e-07	-3.05411e-07	-3.50323e-07	-4.82823e-08	8.30287e-07	-1.24413e-07	3.93924e-07	1.44662e-07	2.04361e-07	2.31803e-07	7.74667e-07	1.29395e-07	2.52281e-07	6.92012e-08	-5.61972e-07	-1.49987e-07	-2.5983e-07	-2.95573e-07	-4.03721e-07	2.31424e-07	3.08825e-06	-5.38343e-07	6.21291e-07	-8.93791e-07	9.18524e-07	-3.44254e-07	1.71222e-11
-8.40537e-08	1.36314e-06	-2.62062e-07	3.98046e-07	1.08274e-07	-3.05242e-07	-3.49297e-07	-5.90191e-08	8.32847e-07	-1.19129e-07	3.9519e-07	1.44629e-07	2.08174e-07	2.48466e-07	7.74852e-07	1.25387e-07	1.63696e-07	7.06837e-08	-5.54722e-07	-1.50429e-07	-2.66831e-07	-3.64986e-07	-4.04e-07	2.31102e-07	3.08694e-06	-5.3852e-07	6.34717e-07	-8.92015e-07	9.0566e-07	-3.93394e-07	1.67047e-11
-8.20483e-08	1.36408e-06	-2.62137e-07	4.0717e-07	1.08143e-07	-3.05212e-07	-3.24769e-07	-5.68583e-08	8.29365e-07	-1.1946e-07	3.94752e-07	1.44619e-07	2.08042e-07	2.45845e-07	7.74785e-07	1.27796e-07	1.71883e-07	7.06821e-08	-5.54992e-07	-1.50806e-07	-2.65927e-07	-3.61259e-07	-4.03801e-07	2.31082e-07	3.08656e-06	-5.3845e-07	6.27704e-07	-8.90792e-07	9.07291e-07	-3.9248e-07	1.66792e-11
-8.26221e-08	1.36823e-06	-2.61543e-07	4.17131e-07	1.08341e-07	-3.05528e-07	-3.03805e-07	-5.70253e-08	8.32107e-07	-1.1881e-07	3.95056e-07	1.44626e-07	2.08955e-07	2.31582e-07	7.74797e-07	1.25983e-07	1.77881e-07	7.00104e-08	-5.55678e-07	-1.50844e-07	-2.63119e-07	-3.38675e-07	-4.03852e-07	2.30917e-07	3.08691e-06	-5.38518e-07	6.29286e-07	-8.92075e-07	9.10731e-07	-3.81502e-07	1.66731e-11
-8.24434e-08	1.30098e-06	-2.62945e-07	4.02396e-07	8.04362e-08	-3.05994e-07	-3.25814e-07	-5.62506e-08	8.20052e-07	-1.19638e-07	3.95578e-07	1.44629e-07	2.09088e-07	2.39224e-07	7.74863e-07	1.27906e-07	1.92124e-07	7.05929e-08	-5.55509e-07	-1.50868e-07	-2.64284e-07	-3.38978e-07	-4.05424e-07	2.30649e-07	3.08671e-06	-5.38448e-07	6.31384e-07	-8.92134e-07	9.13774e-07	-3.82895e-07	1.64912e-11
-8.28786e-08	1.32158e-06	-2.62486e-07	4.1107e-07	1.0047e-07	-3.06782e-07	-3.2245e-07	-5.67213e-08	8.22601e-07	-1.1963e-07	3.95986e-07	1.4462e-07	2.13503e-07	2.3754e-07	7.74779e-07	1.30451e-07	1.84129e-07	6.95592e-08	-5.55816e-07	-1.51274e-07	-2.64459e-07	-3.47706e-07	-4.06016e-07	2.30958e-07	2.00095e-07	-5.50679e-07	6.29996e-07	-8.9216e-07	9.09268e-07	-3.82641e-07	7.07964e-12
-8.24165e-08	1.29968e-06	-2.62888e-07	4.10826e-07	1.01484e-07	-3.06865e-07	-3.13886e-07	-5.60511e-08	8.23064e-07	-1.19702e-07	3.95144e-07	1.44616e-07	2.1162e-07	2.35958e-07	7.74831e-07	1.27724e-07	1.88359e-07	7.01483e-08	-5.56538e-07	-1.51109e-07	-2.64222e-07	-3.28993e-07	-4.14683e-07	2.30548e-07	2.38425e-07	-5.38857e-07	6.31319e-07	-8.92391e-07	9.12697e-07	-3.79036e-07	7.02089e-12
-8.23494e-08	1.31452e-06	-2.62962e-07	4.07476e-07	1.00719e-07	-3.06043e-07	-3.14651e-07	-5.68139e-08	8.19214e-07	-1.20054e-07	3.95077e-07	1.44617e-07	2.15229e-07	2.37582e-07	7.74831e-07	1.27284e-07	1.87616e-07	7.02997e-08	-5.5653e-07	-1.50921e-07	-2.64205e-07	-2.96992e-07	-4.12657e-07	2.3085e-07	1.22418e-07	-5.4202e-07	6.32576e-07	-8.92608e-07	9.12242e-07	-3.82139e-07	6.99594e-12
-8.25321e-08	1.30388e-06	-2.62696e-07	4.1109e-07	1.00461e-07	-3.06032e-07	-3.14443e-07	-5.59736e-08	8.20686e-07	-1.19664e-07	3.95159e-07	1.44613e-07	2.12473e-07	2.38117e-07	7.74834e-07	1.2794e-07	1.87953e-07	7.00432e-08	-5.5634e-07	-1.51105e-07	-2.63597e-07	-2.62304e-07	-4.10588e-07	2.30681e-07	1.95516e-07	-5.46018e-07	6.31051e-07	-8.92412e-07	9.12659e-07	-3.8227e-07	6.97689e-12
-8.25424e-08	1.31024e-06	-2.62623e-07	4.11878e-07	9.99454e-08	-3.06694e-07	-3.14441e-07	-5.62567e-08	8.21431e-07	-1.19841e-07	3.95619e-07	1.44615e-07	2.13307e-07	2.37695e-07	7.74841e-07	1.28518e-07	1.87099e-07	6.99672e-08	-5.56245e-07	-1.51099e-07	-2.63942e-07	-2.51518e-07	-4.09446e-07	2.30759e-07	9.83677e-08	-5.45003e-07	6.30621e-07	-8.92297e-07	9.12174e-07	-3.81113e-07	6.95754e-12
-8.24352e-08	1.30397e-06	-2.63676e-07	3.96257e-07	1.01111e-07	-2.6149e-07	-3.15697e-07	-5.53015e-08	8.21416e-07	-1.19801e-07	3.95287e-07	1.44611e-07	2.14513e-07	2.31946e-07	7.72169e-07	1.27883e-07	1.87727e-07	7.00062e-08	-5.02891e-07	-1.54728e-07	-2.63911e-07	-2.66047e-07	-5.05072e-09	2.32094e-07	1.52065e-07	-5.45973e-07	6.30896e-07	-8.91917e-07	9.11805e-07	-3.84555e-07	6.69898e-12
-8.2506e-08	1.3047e-06	-2.62961e-07	4.0413e-07	1.00949e-07	-2.91712e-07	-3.15432e-07	-5.60129e-08	8.21252e-07	-1.19861e-07	3.96258e-07	1.53075e-07	2.0171e-07	2.36652e-07	7.59087e-07	1.27989e-07	1.86594e-07	6.99643e-08	-5.42879e-07	-1.60084e-07	-2.63912e-07	-2.17871e-07	-3.10449e-07	2.3251e-07	1.52486e-07	-5.45182e-07	6.30933e-07	-8.92612e-07	2.57118e-07	-3.83047e-07	6.05375e-12
-8.24933e-08	1.29447e-06	-2.63402e-07	4.06483e-07	1.00291e-07	-2.844e-07	-3.14561e-07	-5.58135e-08	8.21343e-07	-1.19887e-07	3.95482e-07	1.63394e-07	2.0511e-07	2.18939e-07	6.52478e-07	1.28175e-07	1.87701e-07	7.00675e-08	-5.1694e-07	-1.65098e-07	-2.63897e-07	-2.58955e-07	-2.21228e-07	2.31554e-07	1.32132e-07	-5.46267e-07	6.3101e-07	-8.97882e-07	9.84714e-08	-3.88063e-07	5.76873e-12
-8.24778e-08	1.29783e-06	-2.63685e-07	4.02838e-07	1.0063e-07	-2.90028e-07	-3.14913e-07	-5.5881e-08	8.21412e-07	-1.19861e-07	3.96446e-07	1.50822e-07	2.1325e-07	2.26333e-07	6.65356e-07	1.28033e-07	1.87311e-07	6.99648e-08	-5.17727e-07	-1.64815e-07	-2.6388e-07	-1.28898e-07	-1.50384e-07	2.33648e-07	1.45396e-07	-5.45816e-07	6.309e-07	-8.93666e-07	1.13542e-07	-3.83221e-07	5.71842e-12
-8.24748e-08	1.29799e-06	-2.63651e-07	4.02903e-07	1.00628e-07	-2.87694e-07	-3.14909e-07	-5.58889e-08	8.21386e-07	-1.19887e-07	3.9629e-07	1.50288e-07	2.12684e-07	2.25316e-07	6.62383e-07	1.28035e-07	1.96264e-07	6.99673e-08	-5.17994e-07	-1.65044e-07	-2.63881e-07	-1.35356e-07	-9.37986e-08	2.32342e-07	1.4522e-07	-5.45699e-07	6.30909e-07	-8.94606e-07	1.15226e-07	-3.83088e-07	5.70543e-12
-8.24676e-08	1.29833e-06	-2.63384e-07	4.035e-07	1.00574e-07	-2.9067e-07	-3.13823e-07	-5.58858e-08	8.21384e-07	-1.19854e-07	3.9603e-07	1.50437e-07	2.06596e-07	2.24331e-07	6.65484e-07	1.28365e-07	1.89974e-07	6.99734e-08	-5.19579e-07	-1.62317e-07	-2.63907e-07	-1.52427e-07	-7.44279e-08	2.31415e-07	1.37113e-07	-5.46997e-07	6.30837e-07	-8.93783e-07	7.88489e-08	-3.83602e-07	5.69915e-12
-8.21699e-08	1.29694e-06	-2.63347e-07	4.02935e-07	1.00291e-07	-2.89697e-07	-4.3945e-08	-5.58597e-08	8.21357e-07	-1.19894e-07	3.95312e-07	1.51212e-07	2.0386e-07	2.22047e-07	6.61138e-07	1.28292e-07	1.90952e-07	7.00245e-08	-5.19045e-07	-1.63935e-07	-2.63851e-07	-1.40324e-07	-1.02491e-07	2.33512e-07	1.39821e-07	-5.45777e-07	6.30803e-07	-8.96284e-07	1.24407e-07	-3.83834e-07	5.60556e-12
-8.20302e-08	1.29708e-06	-2.63329e-07	4.03001e-07	1.00454e-07	-2.88951e-07	-6.82296e-08	-5.55571e-08	8.21381e-07	-1.19862e-07	3.96121e-07	1.54082e-07	2.0968e-07	2.03621e-07	6.64641e-07	1.28391e-07	1.90403e-07	6.99584e-08	-5.20103e-07	-1.62015e-07	-2.63891e-07	-1.33423e-07	-1.01179e-07	2.31857e-07	1.37696e-07	-5.46588e-07	6.30879e-07	-8.94768e-07	9.64149e-08	-3.83756e-07	5.59782e-12
-8.08865e-08	1.29712e-06	-2.6342e-07	4.02974e-07	1.00485e-07	-2.89344e-07	-7.17989e-08	-5.55125e-08	8.21356e-07	-1.19868e-07	3.96069e-07	1.51897e-07	2.08095e-07	2.08437e-07	6.63997e-07	7.81906e-08	1.90151e-07	6.99737e-08	-5.19541e-07	-1.62482e-07	-2.63885e-07	-1.36918e-07	-1.00461e-07	2.32086e-07	1.38327e-07	-5.46486e-07	6.31072e-07	-8.94902e-07	9.52094e-08	-3.84066e-07	5.58875e-12
-8.19056e-08	1.29711e-06	-2.63445e-07	4.0296e-07	1.00504e-07	-2.89581e-07	-7.09756e-08	-5.58672e-08	8.21353e-07	-1.19874e-07	3.95933e-07	1.51276e-07	2.07946e-07	2.07638e-07	6.63692e-07	5.9675e-08	1.89823e-07	6.99831e-08	-5.18802e-07	-1.63448e-07	-2.6387e-07	-1.47729e-07	-9.84426e-08	2.32409e-07	1.40466e-07	-5.4621e-07	6.31168e-07	-8.94988e-07	9.0734e-08	-3.84579e-07	5.58767e-12
-8.2151e-08	1.29693e-06	-2.63525e-07	4.02939e-07	1.00533e-07	-2.89498e-07	-7.22894e-08	-5.58645e-08	8.21352e-07	-1.19483e-07	3.95851e-07	1.51617e-07	1.62358e-07	2.09167e-07	6.63612e-07	7.01833e-08	1.90015e-07	7.00039e-08	-5.19064e-07	-1.63514e-07	-2.63871e-07	-1.45703e-07	-9.81661e-08	2.3232e-07	1.40595e-07	-5.46177e-07	6.31455e-07	-8.95027e-07	9.11489e-08	-3.84107e-07	5.57221e-12
-8.19999e-08	1.2948e-06	-2.71436e-07	4.03004e-07	1.00306e-07	-2.89483e-07	-7.34414e-08	-5.57952e-08	2.91324e-07	-1.13543e-07	3.95983e-07	1.46573e-07	1.33243e-07	2.08158e-07	6.63585e-07	7.32343e-08	1.89993e-07	7.00172e-08	-5.19353e-07	-1.63314e-07	-2.65341e-07	-1.4763e-07	-9.82765e-08	2.31401e-07	1.40574e-07	-5.4625e-07	6.31233e-07	-8.94959e-07	9.22756e-08	-3.84177e-07	4.971e-12
-8.21521e-08	1.29989e-06	-2.6342e-07	4.02974e-07	9.99625e-08	-2.89338e-07	-6.84434e-08	-6.24321e-08	1.08564e-07	-1.30244e-07	3.95936e-07	1.51562e-07	2.08341e-07	2.09805e-07	6.63406e-07	6.22073e-09	1.8994e-07	7.00288e-08	-5.19168e-07	-1.63133e-07	-2.62187e-07	-1.39636e-07	-9.72231e-08	2.32378e-07	1.36038e-07	-5.4622e-07	6.31123e-07	-8.94837e-07	9.32967e-08	-3.8665e-07	4.92952e-12
-8.02233e-08	1.2988e-06	-2.64454e-07	4.02951e-07	9.99915e-08	-2.89443e-07	-7.1394e-08	-5.97866e-08	2.31369e-07	-1.2475e-07	3.42389e-07	1.00048e-07	2.03159e-07	2.096e-07	6.63424e-07	-3.32748e-08	1.90004e-07	7.00766e-08	-5.22402e-07	-1.62965e-07	-2.6431e-07	-1.40898e-07	-9.74932e-08	2.31927e-07	1.37539e-07	-3.54248e-07	6.31075e-07	-8.94872e-07	9.30767e-08	-3.85255e-07	4.74488e-12
-7.64509e-08	1.29764e-06	-2.6482e-07	4.0296e-07	1.00096e-07	-2.89434e-07	-7.30232e-08	-5.89715e-08	1.99472e-07	-1.26653e-07	3.49047e-07	1.0643e-07	2.00493e-07	2.09403e-07	6.61301e-07	-1.22041e-08	1.90007e-07	7.0057e-08	-5.23211e-07	-1.62961e-07	-2.63829e-07	-1.39588e-07	-9.81982e-08	2.31942e-07	1.37522e-07	-3.67816e-07	6.31088e-07	-8.94868e-07	9.29772e-08	-3.84592e-07	4.739e-12
-3.47082e-08	1.29827e-06	-2.64713e-07	4.02966e-07	9.98322e-08	-2.89424e-07	-7.08588e-08	-5.95672e-08	1.91429e-07	-1.22247e-07	3.55581e-07	1.11302e-07	1.86917e-07	2.07568e-07	6.61054e-07	6.32744e-09	1.9054e-07	7.00661e-08	-5.2186e-07	-1.63e-07	-2.64338e-07	-1.41453e-07	-9.79964e-08	2.32054e-07	1.35643e-07	-3.57764e-07	6.31095e-07	-8.94899e-07	9.33374e-08	-3.84545e-07	4.72251e-12
-5.71197e-08	1.29805e-06	-2.65697e-07	4.02967e-07	1.00027e-07	-2.89459e-07	-7.22162e-08	-6.09858e-08	1.96205e-07	-1.25864e-07	3.48914e-07	1.20503e-07	1.8233e-07	2.09065e-07	6.60998e-07	-6.3831e-09	1.90261e-07	6.99394e-08	-1.038e-07	-1.6312e-07	-1.5821e-07	-1.35047e-07	-8.29266e-08	2.31982e-07	1.38296e-07	-3.57425e-07	6.31165e-07	-8.94906e-07	9.30684e-08	-3.85123e-07	4.41394e-12
-6.23905e-08	1.29805e-06	-2.64881e-07	4.0296e-07	1.00139e-07	-2.89568e-07	-7.16365e-08	-6.20378e-08	2.2914e-07	-1.23178e-07	3.49287e-07	1.10407e-07	1.94334e-07	2.08852e-07	6.5836e-07	-3.25514e-09	1.91665e-07	6.91694e-08	-1.38179e-07	-1.50568e-07	-1.10067e-07	-1.40647e-07	-9.56273e-08	2.3199e-07	1.3796e-07	-3.5978e-07	6.31178e-07	-5.11195e-07	9.30969e-08	-3.8467e-07	3.88388e-12
-5.90726e-08	1.29805e-06	-2.64852e-07	4.02961e-07	1.00106e-07	-2.53428e-07	-7.1765e-08	-6.17939e-08	2.27766e-07	-1.24337e-07	3.51004e-07	1.12988e-07	1.90046e-07	2.08943e-07	6.58123e-07	1.42927e-09	1.90819e-07	6.91122e-08	-1.44043e-07	-1.54226e-07	-1.20511e-07	-1.40625e-07	-9.69004e-08	2.3199e-07	1.37917e-07	-3.60891e-07	6.31113e-07	-5.24697e-07	9.31207e-08	-3.84915e-07	3.8833e-12
-5.60415e-08	1.29806e-06	-2.65184e-07	4.02963e-07	1.00073e-07	-2.79191e-07	-7.17599e-08	-6.33061e-08	2.3899e-07	-1.23703e-07	3.52973e-07	1.15522e-07	1.92636e-07	2.09022e-07	6.57685e-07	-3.47482e-09	1.91067e-07	6.91301e-08	-1.63171e-07	-1.56988e-07	-1.22783e-07	-1.40816e-07	-8.96307e-08	2.31993e-07	1.37915e-07	-3.61959e-07	6.31196e-07	-4.75039e-07	9.3068e-08	-3.84745e-07	3.86175e-12
-5.8868e-08	1.29801e-06	-2.64951e-07	4.02762e-07	7.78292e-09	-2.69905e-07	-7.17473e-08	-6.18841e-08	2.2804e-07	-1.24258e-07	3.51604e-07	9.22372e-08	1.89894e-07	2.08936e-07	6.58264e-07	-2.22303e-09	1.90852e-07	6.90912e-08	-1.47644e-07	-1.54049e-07	-1.27657e-07	-1.40627e-07	-9.66558e-08	2.31996e-07	1.37934e-07	-3.60758e-07	6.31127e-07	-1.43217e-07	9.31068e-08	-3.85307e-07	3.6263e-12
-5.8868e-08	1.29801e-06	-2.64951e-07	4.02762e-07	7.78292e-09	-2.69905e-07	-7.17473e-08	-6.18841e-08	2.2804e-07	-1.24258e-07	3.51604e-07	9.22372e-08	1.89894e-07	2.08936e-07	6.58264e-07	-2.22303e-09	1.90852e-07	6.90912e-08	-1.47644e-07	-1.54049e-07	-1.27657e-07	-1.40627e-07	-9.66558e-08	2.31996e-07	1.37934e-07	-3.60758e-07	6.31127e-07	-1.43217e-07	9.31068e-08	-3.85307e-07	3.6263e-12
-5.83234e-08	1.29801e-06	-2.64961e-07	4.02806e-07	1.48154e-08	-2.49278e-07	-7.17418e-08	-6.19897e-08	2.26772e-07	-1.24293e-07	3.51752e-07	1.0032e-07	1.89849e-07	2.0893e-07	6.58273e-07	-1.85506e-09	1.90853e-07	6.91911e-08	-1.32632e-07	-1.54582e-07	-1.27025e-07	-1.40629e-07	-9.64862e-08	2.31996e-07	1.37827e-07	-3.60978e-07	6.31196e-07	-1.73678e-07	9.31064e-08	-3.85135e-07	3.62234e-12
-5.87029e-08	1.29803e-06	-2.64964e-07	4.02811e-07	1.78427e-08	-2.53085e-07	-7.17495e-08	-6.18907e-08	2.27864e-07	-1.2398e-07	3.51482e-07	9.75661e-08	1.89692e-07	2.08892e-07	6.58175e-07	-2.24652e-09	1.90872e-07	6.91048e-08	-1.34048e-07	-1.53926e-07	-1.28337e-07	-1.40613e-07	-9.63646e-08	2.31996e-07	1.37898e-07	-3.60936e-07	6.31192e-07	-1.59744e-07	9.30979e-08	-3.85175e-07	3.61977e-12
7.25266e-10	1.29806e-06	-1.72092e-07	4.02819e-07	3.4398e-08	-2.62517e-07	-7.18628e-08	-6.19969e-08	2.25987e-07	-1.35335e-07	3.51842e-07	9.58218e-08	1.89288e-07	2.08923e-07	6.57642e-07	-1.06448e-09	1.90543e-07	6.91492e-08	-1.43804e-07	-1.53987e-07	-1.07672e-07	-1.37941e-07	-9.62059e-08	2.31865e-07	1.37672e-07	-3.14543e-07	6.31139e-07	-1.55418e-07	9.45198e-08	-3.85108e-07	3.54702e-12
9.82392e-09	1.29815e-06	-1.78311e-07	4.02818e-07	1.96068e-08	-2.54974e-07	-7.2055e-08	-6.21398e-08	2.269e-07	-1.35427e-07	3.51581e-07	9.98311e-08	1.89531e-07	2.08923e-07	6.57354e-07	-2.21269e-09	1.90442e-07	6.92204e-08	-1.36652e-07	-1.53985e-07	-1.12495e-07	-1.37399e-07	-9.6587e-08	2.31949e-07	1.37459e-07	-3.15975e-07	6.31162e-07	-1.55374e-07	9.54611e-08	-3.85133e-07	3.54568e-12
4.21676e-09	1.29806e-06	-1.74028e-07	4.02828e-07	3.12048e-08	-2.51624e-07	-7.20559e-08	-6.23961e-08	2.25968e-07	-1.36455e-07	3.51839e-07	9.82348e-08	1.89409e-07	2.08919e-07	6.57776e-07	-1.74648e-09	1.90567e-07	6.914e-08	-1.40655e-07	-1.54071e-07	-1.08607e-07	-1.37974e-07	-9.60103e-08	2.31889e-07	1.37527e-07	-3.07329e-07	6.31163e-07	-1.58153e-07	9.38466e-08	-3.85115e-07	3.53852e-12
3.128e-09	1.29805e-06	-1.76302e-07	4.02825e-07	2.17807e-08	-2.53584e-07	-7.19009e-08	-6.23556e-08	2.26759e-07	-1.30423e-07	3.51917e-07	9.80204e-08	1.89471e-07	2.08921e-07	6.5709e-07	-1.95217e-09	1.90658e-07	6.91546e-08	-1.40123e-07	-1.54037e-07	-1.09076e-07	-1.37461e-07	-9.62324e-08	2.31888e-07	1.37575e-07	-3.06408e-07	6.31157e-07	-1.58154e-07	9.57412e-08	-3.85117e-07	3.53733e-12
-2.79414e-10	1.29805e-06	-1.75671e-07	4.02861e-07	2.38231e-08	-2.52627e-07	-7.19008e-08	-6.22784e-08	2.26529e-07	-1.3324e-07	3.51764e-07	9.80093e-08	1.89443e-07	2.08924e-07	6.57272e-07	-1.83138e-09	1.90604e-07	6.9154e-08	-1.40105e-07	-1.54047e-07	-1.10137e-07	-1.37895e-07	-9.62148e-08	2.31896e-07	1.37559e-07	-3.09734e-07	6.31159e-07	-1.36725e-07	9.44548e-08	-3.85115e-07	3.53329e-12
-1.02487e-08	1.29874e-06	-1.77934e-07	4.02937e-07	2.93097e-08	-2.53685e-07	-7.18934e-08	-4.82467e-08	2.25983e-07	-8.64799e-08	3.2633e-07	8.44126e-08	1.89504e-07	2.09e-07	3.06786e-07	-1.11656e-09	1.84522e-07	6.91417e-08	-1.34126e-07	-1.54232e-07	-1.10811e-07	-1.38024e-07	-9.61098e-08	1.63523e-07	1.37593e-07	-2.9359e-07	6.10635e-07	-1.46979e-07	9.53041e-08	-3.83988e-07	3.10347e-12
-2.2562e-08	1.29884e-06	-1.74933e-07	4.02847e-07	2.89128e-08	-2.54069e-07	-7.19159e-08	-6.21994e-08	2.2638e-07	-1.34214e-07	2.35855e-07	9.12118e-08	1.89524e-07	2.0893e-07	3.81868e-07	-2.69176e-09	1.89067e-07	6.91483e-08	-1.37634e-07	-1.54085e-07	-1.11577e-07	-1.38099e-07	-9.56964e-08	1.65915e-07	1.37607e-07	-2.98288e-07	5.61713e-07	-1.45753e-07	9.51021e-08	-3.84466e-07	3.06637e-12
-1.40248e-08	1.2985e-06	-1.77731e-07	4.02859e-07	2.61845e-08	-2.53737e-07	-7.19322e-08	-5.79603e-08	2.25958e-07	-8.53875e-08	2.64839e-07	9.14877e-08	1.89482e-07	2.08979e-07	3.35529e-07	6.82836e-11	1.52458e-07	6.91206e-08	-1.34518e-07	-1.54076e-07	-1.11032e-07	-1.37787e-07	-9.53098e-08	1.6379e-07	1.376e-07	-2.72742e-07	5.55377e-07	-1.49938e-07	9.51729e-08	-3.84835e-07	3.00129e-12
-1.22853e-08	1.29913e-06	-1.761e-07	4.02869e-07	2.69216e-08	-2.53744e-07	-7.1917e-08	-5.76721e-08	2.25426e-07	-9.33347e-08	2.03295e-07	8.80421e-08	1.89467e-07	2.08987e-07	3.52659e-07	1.92101e-09	1.21126e-07	6.91207e-08	-1.34437e-07	-1.26784e-07	-1.10755e-07	-1.37892e-07	-9.59244e-08	1.78731e-07	1.37601e-07	-2.83297e-07	5.65589e-07	-1.46932e-07	9.51267e-08	-3.84745e-07	2.99113e-12
-6.70238e-09	1.29899e-06	-1.75962e-07	4.02865e-07	2.74377e-08	-2.53401e-07	-7.19215e-08	-5.47801e-08	2.26063e-07	-9.24362e-08	2.14632e-07	8.97841e-08	1.8949e-07	2.08963e-07	3.13777e-07	-5.42325e-10	1.36928e-07	6.91339e-08	-1.35626e-07	-1.28011e-07	-1.11039e-07	-1.37939e-07	-9.57708e-08	1.78256e-07	1.37602e-07	-2.82781e-07	5.57925e-07	-1.44444e-07	9.51028e-08	-3.84716e-07	2.96434e-12
-2.58353e-08	1.29873e-06	-1.8975e-07	4.02878e-07	3.20443e-08	-2.53876e-07	-7.09484e-08	-5.71453e-08	2.26024e-07	-9.1461e-08	2.2873e-07	8.24949e-08	1.8948e-07	2.10604e-07	8.12168e-08	1.95666e-10	1.43445e-07	6.91222e-08	-1.21091e-07	-1.45789e-07	-1.10845e-07	-1.37934e-07	-9.56532e-08	1.7198e-07	1.37578e-07	-2.86805e-07	2.70726e-07	-1.48955e-07	9.49813e-08	-3.8323e-07	2.64875e-12
-2.5317e-08	1.29887e-06	-1.9448e-07	4.02887e-07	3.0553e-08	-2.53968e-07	-7.07968e-08	-5.63114e-08	2.26029e-07	-9.08536e-08	2.31331e-07	7.93218e-08	1.89487e-07	2.10551e-07	6.7273e-08	-1.85371e-10	1.4383e-07	6.91306e-08	-1.15326e-07	-1.48772e-07	-1.10752e-07	-1.37939e-07	-9.56809e-08	1.61431e-07	1.37547e-07	-2.92655e-07	2.11642e-07	-1.49475e-07	9.49924e-08	-3.83554e-07	2.62061e-12
-1.61162e-08	1.29887e-06	-1.83115e-07	4.02852e-07	3.08114e-08	-2.53818e-07	-7.13352e-08	-5.70818e-08	2.25909e-07	-9.09616e-08	1.52062e-07	8.52836e-08	1.89484e-07	2.10291e-07	9.69895e-08	-1.0249e-10	1.38139e-07	6.92567e-08	-1.23596e-07	-1.45331e-07	-1.10891e-07	-1.37932e-07	-9.55318e-08	1.64881e-07	1.37581e-07	-2.85493e-07	2.58598e-07	-1.47247e-07	9.50477e-08	-3.84163e-07	2.60961e-12
-1.70683e-08	1.29882e-06	-1.85289e-07	4.0287e-07	2.97893e-08	-2.53867e-07	-7.12219e-08	-5.6251e-08	2.26025e-07	-9.10674e-08	1.37681e-07	8.22813e-08	1.89491e-07	2.10496e-07	9.65163e-08	1.91295e-11	1.39069e-07	6.91779e-08	-1.20845e-07	-1.43473e-07	-1.10765e-07	-1.37933e-07	-9.56419e-08	1.65325e-07	1.3756e-07	-2.84238e-07	2.4122e-07	-1.48579e-07	9.50425e-08	-3.84137e-07	2.59574e-12
-1.89346e-08	1.29883e-06	-1.84199e-07	4.02866e-07	3.0803e-08	-2.53889e-07	-7.11385e-08	-5.65808e-08	2.25988e-07	-9.0883e-08	1.44375e-07	8.29042e-08	1.89486e-07	2.10435e-07	9.58832e-08	-1.2658e-10	1.40455e-07	6.91706e-08	-1.20348e-07	-1.44419e-07	-1.1096e-07	-1.3793e-07	-9.55862e-08	1.61161e-07	1.37469e-07	-2.87724e-07	1.05196e-07	-1.49011e-07	9.50097e-08	-3.84939e-07	2.5521e-12
-2.13484e-08	1.29883e-06	-1.86066e-07	4.0287e-07	3.02524e-08	-2.53914e-07	-7.11086e-08	-5.65893e-08	2.26003e-07	-8.96358e-08	1.5676e-07	8.26711e-08	1.89487e-07	2.10389e-07	9.52579e-08	-9.36347e-11	1.39651e-07	6.90082e-08	-1.19092e-07	-1.4468e-07	-1.11085e-07	-1.37914e-07	-1.60844e-08	1.65893e-07	1.37585e-07	-2.84984e-07	1.28721e-07	-9.80512e-08	9.50214e-08	-3.84622e-07	2.53956e-12
-1.94937e-08	1.29885e-06	-1.85406e-07	4.02871e-07	3.09385e-08	-2.53851e-07	-7.12092e-08	-5.55657e-08	2.25968e-07	-9.01501e-08	1.54911e-07	8.36759e-08	1.89489e-07	2.10377e-07	9.34178e-08	-1.60749e-10	1.40856e-07	6.91687e-08	-1.20348e-07	-1.45186e-07	-1.11605e-07	-1.37898e-07	-4.27615e-08	1.64543e-07	1.37438e-07	-2.86136e-07	8.2547e-08	-1.0072e-07	9.50221e-08	-3.84586e-07	2.53192e-12
-1.97395e-08	1.29885e-06	-1.85494e-07	4.02871e-07	3.08447e-08	-2.54137e-07	-7.11405e-08	-5.54961e-08	2.25995e-07	-8.83366e-08	1.47662e-07	8.3364e-08	1.89489e-07	2.10354e-07	9.5213e-08	-1.28687e-10	1.41198e-07	6.9123e-08	-1.20118e-07	-1.45228e-07	-1.12071e-07	-1.37922e-07	-5.13824e-08	1.64415e-07	1.37952e-07	-2.85483e-07	8.7449e-08	-9.68239e-08	9.50432e-08	-3.84506e-07	2.53055e-12
-1.97652e-08	1.29886e-06	-1.85049e-07	4.029e-07	3.0846e-08	-2.5342e-07	-7.08233e-08	-5.57338e-08	2.26026e-07	-8.8263e-08	1.54665e-07	8.34054e-08	1.89103e-07	2.1033e-07	9.36351e-08	-8.88656e-11	1.4075e-07	6.92273e-08	-1.19827e-07	-1.45163e-07	-1.11602e-07	-1.37921e-07	-5.08084e-08	4.72742e-08	1.37545e-07	-2.85872e-07	1.0093e-07	-9.14366e-08	9.49752e-08	-3.84833e-07	2.50844e-12
-1.99961e-08	1.29885e-06	-1.85745e-07	4.02921e-07	3.12868e-08	-2.53564e-07	-7.09662e-08	-5.61249e-08	2.25978e-07	-8.89486e-08	1.55928e-07	8.29273e-08	1.894e-07	2.10308e-07	1.01514e-07	-7.99868e-10	1.40736e-07	6.91253e-08	-1.20041e-07	-1.35422e-07	-1.07074e-07	-1.36965e-07	-5.80727e-08	8.41431e-08	1.37096e-07	-2.85502e-07	1.0091e-07	-8.5477e-08	8.89976e-08	-3.01009e-07	2.45263e-12
-1.98015e-08	1.29885e-06	-1.85465e-07	4.02951e-07	3.2253e-08	-2.53934e-07	-7.10068e-08	-5.6397e-08	2.25974e-07	-8.90143e-08	1.53842e-07	8.34345e-08	1.89295e-07	2.10545e-07	1.00512e-07	-8.86671e-11	1.40662e-07	6.91225e-08	-1.19943e-07	-1.23796e-07	-1.11451e-07	-1.36528e-07	-5.48317e-08	7.54303e-08	1.37291e-07	-2.85448e-07	9.16785e-08	-9.02236e-08	7.94254e-08	-3.05593e-07	2.44839e-12
-1.98405e-08	1.29885e-06	-1.85549e-07	4.02943e-07	3.32947e-08	-2.53907e-07	-7.09778e-08	-5.65789e-08	2.25957e-07	-8.91208e-08	1.52357e-07	8.32961e-08	1.89344e-07	2.10445e-07	9.6678e-08	-9.56524e-10	1.40867e-07	6.91254e-08	-1.1962e-07	-1.2399e-07	-1.11791e-07	-1.36583e-07	-5.58508e-08	6.85864e-08	1.3746e-07	-2.85439e-07	9.72774e-08	-8.62194e-08	7.99507e-08	-2.96493e-07	2.44149e-12
-1.85368e-08	1.29885e-06	-1.85427e-07	4.02176e-07	3.21598e-08	-2.539e-07	-7.71506e-08	-5.6573e-08	2.25986e-07	-8.88792e-08	1.53094e-07	8.34329e-08	1.8936e-07	2.10665e-07	9.68406e-08	-1.82913e-09	1.40438e-07	6.91204e-08	-1.18272e-07	-1.22516e-07	-1.11713e-07	-1.36927e-07	-2.00616e-08	7.0456e-08	1.37434e-07	-2.85725e-07	9.2883e-08	-8.82843e-08	8.44557e-08	-2.94111e-07	2.4378e-12
-2.87033e-08	3.05527e-07	-1.80912e-07	4.02905e-07	6.18362e-08	-2.54216e-07	-7.44803e-08	-5.65605e-08	2.26026e-07	-8.87763e-08	-9.98073e-08	8.29319e-08	1.89405e-07	2.10618e-07	9.70797e-08	-1.81711e-09	1.38253e-07	6.91399e-08	4.89603e-08	-1.06683e-07	-1.11452e-07	-1.37261e-07	-4.1137e-08	7.44578e-08	1.33958e-07	-2.90806e-07	9.5618e-08	-8.85999e-08	8.54424e-08	-2.96403e-07	8.22731e-13
-1.89064e-08	1.70982e-07	-1.81647e-07	3.95028e-07	4.52117e-08	-2.53929e-07	-7.89573e-08	-5.64357e-08	2.26019e-07	-8.89646e-08	3.30776e-08	8.32103e-08	1.89365e-07	2.10752e-07	9.69032e-08	-1.35636e-09	1.39179e-07	6.91367e-08	-6.77124e-08	-1.1605e-07	-1.11583e-07	-1.36835e-07	-4.57218e-08	7.30413e-08	1.37072e-07	-2.94904e-07	9.72496e-08	-8.68482e-08	8.2665e-08	-2.97384e-07	7.50095e-13
-2.10157e-08	1.14745e-07	-1.80363e-07	3.54641e-07	5.7172e-08	-2.541e-07	-8.06437e-08	-5.64313e-08	2.25666e-07	-8.8968e-08	6.95603e-08	8.32667e-08	1.85302e-07	2.10904e-07	9.67516e-08	-1.38942e-09	1.39406e-07	6.91307e-08	-2.78555e-08	-1.18869e-07	-1.11361e-07	-1.36993e-07	-4.44872e-08	7.27661e-08	1.3682e-07	-3.10147e-07	9.65997e-08	-8.73001e-08	8.44303e-08	-2.96548e-07	7.12719e-13
-2.18763e-08	1.37987e-07	-1.8071e-07	3.38774e-07	5.08048e-08	-2.54502e-07	-6.81655e-08	-5.64193e-08	2.25816e-07	-8.89238e-08	2.70387e-08	8.32604e-08	1.86973e-07	2.11148e-07	9.67177e-08	-1.59244e-09	1.36916e-07	6.9135e-08	-1.61862e-08	-1.17685e-07	-1.11433e-07	-1.37021e-07	-4.08079e-08	7.26421e-08	1.35795e-07	-2.96281e-07	9.83758e-08	-8.78904e-08	8.54106e-08	-2.9727e-07	6.92649e-13
-2.15341e-08	1.66984e-07	-1.8125e-07	3.21708e-07	9.47958e-08	-2.53037e-07	-5.76302e-08	-5.64538e-08	2.26303e-07	-8.89683e-08	3.70447e-08	8.30611e-08	1.82078e-07	2.10872e-07	9.70136e-08	-1.70559e-09	1.36897e-07	6.91381e-08	2.15785e-08	-1.17305e-07	-9.3208e-09	-1.33234e-07	-6.57505e-08	4.0336e-09	1.36462e-07	-1.42226e-07	4.96869e-09	-8.60943e-08	9.81896e-08	-2.97017e-07	6.02723e-13
-2.14863e-08	1.50954e-07	-1.81249e-07	3.23131e-07	7.66337e-08	-2.53427e-07	-6.30192e-08	-5.64171e-08	2.26061e-07	-8.89763e-08	3.73578e-08	8.30886e-08	1.75539e-07	2.1089e-07	9.69902e-08	-1.60138e-09	1.36979e-07	6.91366e-08	1.6842e-08	-1.17212e-07	-1.64989e-08	-1.33255e-07	-6.50675e-08	1.50678e-08	1.36437e-07	-1.66556e-07	1.11399e-08	-8.61899e-08	9.49901e-08	-2.96993e-07	6.00976e-13
-2.14863e-08	1.50954e-07	-1.81249e-07	3.23131e-07	7.66337e-08	-2.53427e-07	-6.30192e-08	-5.64171e-08	2.26061e-07	-8.89763e-08	3.73578e-08	8.30886e-08	1.75539e-07	2.1089e-07	9.69902e-08	-1.60138e-09	1.36979e-07	6.91366e-08	1.6842e-08	-1.17212e-07	-1.64989e-08	-1.33255e-07	-6.50675e-08	1.50678e-08	1.36437e-07	-1.66556e-07	1.11399e-08	-8.61899e-08	9.49901e-08	-2.96993e-07	6.00976e-13
-2.15739e-08	1.53263e-07	-1.80814e-07	3.22702e-07	5.18525e-08	-2.53893e-07	-6.02728e-08	-5.64345e-08	2.26143e-07	-8.89783e-08	2.81512e-08	8.31258e-08	1.77988e-07	2.10976e-07	9.69877e-08	-1.65223e-09	1.36147e-07	6.91359e-08	-5.46181e-09	-1.16496e-07	-2.76211e-08	-1.33848e-07	-6.22527e-08	1.69542e-08	1.35492e-07	-1.47914e-07	3.99063e-08	-8.80606e-08	9.15576e-08	-2.97161e-07	5.93142e-13
-2.15885e-08	1.4944e-07	-1.80938e-07	3.22938e-07	5.4065e-08	-2.54007e-07	-6.11129e-08	-5.64354e-08	2.26097e-07	-8.8977e-08	3.30494e-08	8.30899e-08	1.77579e-07	2.10931e-07	9.6942e-08	-1.57554e-09	1.36542e-07	6.90048e-08	-8.84427e-09	-1.17021e-07	-3.84782e-08	-1.33898e-07	-6.02054e-08	2.61135e-08	1.36012e-07	-1.456e-07	3.32456e-08	-8.71276e-08	9.27433e-08	-2.97011e-07	5.92753e-13
-2.16368e-08	1.42901e-07	-1.8083e-07	3.22854e-07	5.62691e-08	-2.54056e-07	-6.10107e-08	-5.64325e-08	2.2612e-07	-8.89775e-08	3.04187e-08	8.3125e-08	1.77874e-07	2.10927e-07	9.6962e-08	-1.60783e-09	1.35872e-07	6.91339e-08	-1.63499e-08	-1.16579e-07	-3.59618e-08	-1.34175e-07	-6.09244e-08	2.40128e-08	1.36046e-07	-1.47023e-07	3.33071e-08	-8.75617e-08	9.06622e-08	-2.97008e-07	5.90874e-13
-2.16805e-08	1.51887e-07	-1.80887e-07	1.45902e-07	5.46823e-08	-2.54097e-07	-6.2123e-08	-5.64357e-08	2.26152e-07	-5.5961e-08	3.12356e-08	8.31222e-08	1.78882e-07	2.10932e-07	9.67485e-08	-1.55135e-09	1.36343e-07	6.91052e-08	-1.08536e-08	-1.1651e-07	-3.93669e-08	-1.31956e-07	-5.95718e-08	2.28138e-08	1.35819e-07	-1.46269e-07	3.28775e-08	-8.7533e-08	9.08138e-08	-2.9637e-07	5.04917e-13
-2.164e-08	1.48307e-07	-1.81232e-07	1.22111e-07	5.72148e-08	-2.54112e-07	-6.1932e-08	-5.64336e-08	2.26077e-07	-8.4013e-08	2.93089e-08	8.3121e-08	9.87107e-08	2.10946e-07	9.67503e-08	-1.55277e-09	1.20441e-07	6.913e-08	-1.39485e-08	-1.1573e-07	-3.63725e-08	-1.30502e-07	-5.82964e-08	2.369e-08	1.3539e-07	-1.47444e-07	3.4278e-08	-8.73617e-08	9.02908e-08	-2.95667e-07	4.74263e-13
-2.17014e-08	1.51021e-07	-1.819e-07	9.77596e-08	5.62432e-08	-2.54445e-07	-5.30163e-08	-5.6422e-08	1.84213e-07	-8.41726e-08	6.12684e-09	7.89321e-08	1.00962e-07	2.10928e-07	9.58988e-08	-8.17001e-10	1.1936e-07	6.84095e-08	-1.03828e-08	-1.15426e-07	-3.29611e-08	-8.90465e-08	-5.46929e-08	2.17622e-08	1.34904e-07	-1.47231e-07	3.32455e-08	-9.25552e-08	8.1858e-08	-2.96877e-07	4.40214e-13
-2.17478e-08	8.48641e-08	-1.81394e-07	1.02e-07	5.6907e-08	-2.5404e-07	-4.58884e-08	-5.64375e-08	1.9336e-07	-8.57261e-08	1.39014e-08	8.30796e-08	1.24637e-07	2.11991e-07	9.27462e-08	5.43181e-10	1.19344e-07	1.48561e-08	-9.99986e-09	-1.14936e-07	-3.18368e-08	-1.00901e-07	-5.45653e-08	2.16704e-08	1.34788e-07	-1.47577e-07	2.82406e-08	-8.89299e-08	8.81752e-08	-2.95679e-07	4.31227e-13
-2.16686e-08	6.39767e-08	-1.81636e-07	1.02873e-07	5.51202e-08	-2.54088e-07	-3.10448e-08	-5.6425e-08	1.65371e-07	-8.12589e-08	-7.50112e-09	8.24121e-08	1.02951e-07	2.12354e-07	9.54372e-08	2.13662e-09	1.20872e-07	-3.01006e-09	-9.81554e-09	-1.13931e-07	-3.21293e-08	-9.47316e-08	-5.52611e-08	1.98002e-08	1.34933e-07	-1.47698e-07	1.9676e-08	-8.84899e-08	7.21588e-08	-2.96293e-07	4.07872e-13
-2.17046e-08	8.24747e-08	-1.81392e-07	1.00577e-07	5.67771e-08	-2.54102e-07	-1.88571e-08	-5.65016e-08	1.7518e-07	1.9749e-08	-8.59539e-09	8.25153e-08	1.05075e-07	2.11431e-07	9.50166e-08	2.18958e-09	1.1974e-07	1.59959e-08	-8.43495e-09	-1.1401e-07	-3.16923e-08	-9.66267e-08	-5.51122e-08	2.06304e-08	6.51952e-08	-1.47362e-07	2.3139e-08	-9.0862e-08	8.42664e-08	-2.96363e-07	3.95526e-13
-2.17047e-08	6.89578e-08	-1.8171e-07	9.57873e-08	5.49091e-08	-2.54165e-07	-3.0951e-08	-5.64659e-08	1.69312e-07	-9.48884e-09	-4.23726e-09	8.19068e-08	1.04963e-07	2.11965e-07	9.53536e-08	1.88176e-09	1.19786e-07	1.41105e-08	-9.50863e-09	-1.12472e-07	-3.18178e-08	-9.46136e-08	-5.52234e-08	1.95821e-08	8.49782e-08	-1.47397e-07	3.05341e-08	-8.93314e-08	7.46584e-08	-2.96393e-07	3.91674e-13
-2.19016e-08	7.28112e-08	-1.82003e-07	8.50182e-08	5.58471e-08	-2.54561e-07	-2.94567e-08	-5.64639e-08	1.67247e-07	5.75024e-10	-1.09004e-08	8.18172e-08	1.07169e-07	2.12329e-07	9.27716e-08	1.86657e-09	1.19497e-07	2.52946e-08	-9.36495e-09	-1.11696e-07	-3.19143e-08	-9.57261e-08	-5.51701e-08	2.04098e-08	5.12533e-08	-1.47492e-07	2.49389e-08	-9.03356e-08	8.08127e-08	-2.96482e-07	3.86795e-13
-2.19066e-08	7.09716e-08	-1.8195e-07	8.65604e-08	5.57423e-08	-2.54537e-07	-2.77921e-08	-5.64637e-08	1.65499e-07	-6.76842e-09	-1.06465e-08	8.18449e-08	1.08303e-07	2.12257e-07	9.25972e-08	2.02077e-09	1.1934e-07	2.1011e-08	-9.4259e-09	-1.11939e-07	-3.1822e-08	-9.38198e-08	-5.51843e-08	2.03633e-08	5.16541e-08	-1.4746e-07	2.47685e-08	-9.03956e-08	8.06833e-08	-2.96462e-07	3.85755e-13
-2.17778e-08	7.15246e-08	-1.81853e-07	8.72965e-08	5.57332e-08	-2.54274e-07	-3.43331e-08	-5.6466e-08	1.66869e-07	-6.58987e-09	-1.15478e-08	8.18083e-08	1.0843e-07	2.12079e-07	8.67556e-08	2.29542e-09	1.19174e-07	2.78277e-08	-9.90611e-09	-1.12711e-07	-3.18955e-08	-7.64913e-08	-5.51794e-08	2.03919e-08	5.36241e-08	-1.47502e-07	2.53515e-08	-8.984e-08	8.00894e-08	-2.96488e-07	3.83164e-13
-2.17701e-08	7.15191e-08	-1.80156e-07	8.83804e-08	5.58099e-08	-2.54415e-07	-2.55498e-08	-5.64649e-08	1.67478e-07	-1.1666e-09	-8.56541e-09	8.18973e-08	1.06511e-07	2.12241e-07	7.36919e-08	2.19842e-09	1.19855e-07	2.41507e-08	-9.83153e-09	-1.119e-07	-3.18602e-08	-8.79907e-08	-5.50762e-08	2.03254e-08	5.43382e-08	-2.32104e-08	2.51177e-08	-9.01793e-08	7.72777e-08	-2.96401e-07	3.60046e-13
-2.17701e-08	7.15191e-08	-1.80156e-07	8.83804e-08	5.58099e-08	-2.54415e-07	-2.55498e-08	-5.64649e-08	1.67478e-07	-1.1666e-09	-8.56541e-09	8.18973e-08	1.06511e-07	2.12241e-07	7.36919e-08	2.19842e-09	1.19855e-07	2.41507e-08	-9.83153e-09	-1.119e-07	-3.18602e-08	-8.79907e-08	-5.50762e-08	2.03254e-08	5.43382e-08	-2.32104e-08	2.51177e-08	-9.01793e-08	7.72777e-08	-2.96401e-07	3.60046e-13
-2.20538e-08	4.15296e-08	-1.80125e-07	8.80505e-08	5.57535e-08	-2.54461e-07	-2.87002e-08	-5.56964e-08	1.67493e-07	-2.18397e-09	-1.02207e-08	8.19077e-08	1.06376e-07	2.12226e-07	7.28171e-08	3.93247e-09	1.19635e-07	2.3951e-08	-9.80419e-09	-1.12159e-07	-3.18777e-08	-8.93842e-08	-5.5047e-08	2.03551e-08	5.53975e-08	-2.47236e-08	2.50034e-08	-9.0233e-08	7.7506e-08	-2.96418e-07	3.5707e-13
-2.2003e-08	5.01964e-08	-1.80128e-07	8.77603e-08	5.57589e-08	-2.54459e-07	-2.75015e-08	-5.63248e-08	1.67365e-07	-1.64989e-09	-9.51955e-09	8.19001e-08	1.06484e-07	2.12177e-07	7.39392e-08	2.33011e-09	1.19446e-07	2.39191e-08	-9.65025e-09	-1.12119e-07	-3.18775e-08	-8.65421e-08	-5.50625e-08	2.03412e-08	5.47359e-08	-8.52811e-09	2.50942e-08	-9.01955e-08	7.78445e-08	-2.96425e-07	3.56797e-13
-2.19483e-08	5.19534e-08	-1.80185e-07	8.78547e-08	5.57481e-08	-2.54472e-07	-2.75185e-08	-5.48113e-08	1.67452e-07	-2.29357e-09	-1.00011e-08	8.18917e-08	1.0642e-07	2.1235e-07	7.41037e-08	2.72993e-09	1.19284e-07	2.40831e-08	-9.74664e-09	-1.12198e-07	-3.18788e-08	-8.48604e-08	-5.50478e-08	2.0366e-08	5.52874e-08	-1.41641e-08	2.53138e-08	-2.16501e-08	7.77819e-08	-2.96414e-07	3.49192e-13
-2.19477e-08	4.91409e-08	-1.80226e-07	8.79797e-08	5.57568e-08	-2.54471e-07	-2.79074e-08	-5.4746e-08	1.67419e-07	-2.86537e-09	-9.75852e-09	8.18891e-08	1.06426e-07	2.1229e-07	7.21257e-08	2.79496e-09	1.1951e-07	2.38154e-08	-9.74285e-09	-1.12127e-07	-3.18769e-08	-8.52386e-08	-5.50718e-08	2.0333e-08	5.50945e-08	-1.61734e-08	2.50865e-08	-1.34484e-08	7.76437e-08	-2.96413e-07	3.48442e-13
-2.19656e-08	4.73168e-08	-1.80144e-07	8.81539e-08	5.57458e-08	-2.5447e-07	-2.74848e-08	-5.54606e-08	1.67466e-07	-2.66718e-09	-9.55898e-09	8.18908e-08	1.06427e-07	2.12226e-07	7.2889e-08	2.68569e-09	1.19347e-07	2.37662e-08	-9.70648e-09	-1.12113e-07	-3.18751e-08	-8.54384e-08	-5.50756e-08	2.03439e-08	5.50351e-08	-1.49934e-08	2.50303e-08	-1.58601e-08	7.76955e-08	-2.96416e-07	3.4844e-13
-2.19326e-08	4.82154e-08	-1.80173e-07	8.81219e-08	5.57508e-08	-2.54467e-07	-2.76779e-08	-4.78536e-08	1.67311e-07	-2.50328e-09	-9.85059e-09	8.18898e-08	1.06431e-07	2.12264e-07	7.19189e-08	2.78264e-09	1.19431e-07	2.13819e-08	-9.73556e-09	-1.12135e-07	-3.1877e-08	-8.5869e-08	-5.50711e-08	2.03759e-08	5.51142e-08	-1.56994e-08	2.51863e-08	-1.64373e-08	7.76672e-08	-2.96417e-07	3.47628e-13
-2.19192e-08	4.79185e-08	-1.80195e-07	8.81138e-08	5.57531e-08	-2.54471e-07	-2.76195e-08	-4.86118e-08	1.67271e-07	-2.9855e-09	-9.75704e-09	8.18894e-08	1.06449e-07	2.12279e-07	7.21072e-08	2.75792e-09	1.195e-07	1.81658e-08	-9.79887e-09	-1.12126e-07	-3.18915e-08	-8.56652e-08	-5.23996e-08	2.04524e-08	5.50867e-08	-1.47117e-08	2.46812e-08	-1.80233e-08	7.76486e-08	-2.96417e-07	3.47266e-13
-2.19531e-08	7.49531e-08	-1.79914e-07	8.09284e-08	5.57489e-08	-2.54471e-07	-2.753e-08	-4.95231e-08	1.674e-07	-2.87503e-09	-9.76497e-09	8.18853e-08	1.06428e-07	2.12285e-07	7.22835e-08	2.78038e-09	1.19265e-07	1.45823e-08	-9.74005e-09	-1.11949e-07	-3.19016e-08	-8.56427e-08	-5.42654e-08	2.04141e-08	5.50651e-08	-1.53146e-08	2.47186e-08	-1.78157e-08	7.7921e-08	-2.48435e-07	3.23313e-13
-2.1941e-08	4.81772e-08	-1.80158e-07	6.18323e-08	5.55538e-08	-2.54468e-07	-2.75231e-08	-5.0574e-08	1.67395e-07	-3.19988e-09	-9.68538e-09	8.20248e-08	9.57486e-08	2.12327e-07	7.25161e-08	2.62507e-09	1.19309e-07	1.81812e-08	-9.74423e-09	-5.70819e-08	-3.18773e-08	-8.58872e-08	-5.50557e-08	2.03798e-08	5.51678e-08	-1.43497e-08	2.47824e-08	-1.79404e-08	7.76559e-08	-2.66441e-07	3.15572e-13
-2.19498e-08	4.89024e-08	-1.80024e-07	6.57013e-08	5.57433e-08	-2.54468e-07	-2.75753e-08	-4.9576e-08	1.67397e-07	-3.40496e-09	-9.60859e-09	8.16739e-08	8.85975e-08	2.12294e-07	7.20195e-08	2.59567e-09	1.19278e-07	1.87928e-08	-9.75034e-09	-5.30043e-08	-3.18776e-08	-8.60779e-08	-5.48467e-08	2.03581e-08	5.51241e-08	-1.51757e-08	2.47531e-08	-1.84876e-08	7.76577e-08	-2.55305e-07	3.08354e-13
-2.19439e-08	4.97924e-08	-1.79981e-07	7.28651e-08	5.57688e-08	-2.54467e-07	-2.75483e-08	-4.95012e-08	1.67373e-07	-3.19999e-09	-9.59827e-09	8.23422e-08	9.10255e-08	1.63493e-07	7.2065e-08	2.63379e-09	1.19258e-07	3.64735e-08	-9.74112e-09	-6.13238e-08	-3.18773e-08	-8.59817e-08	-5.502e-08	2.03636e-08	5.50129e-08	-1.51105e-08	2.46873e-08	-1.86288e-08	3.4627e-08	-2.5576e-07	2.88931e-13
-2.19485e-08	4.97406e-08	-1.80021e-07	7.03629e-08	5.57467e-08	-2.54501e-07	-2.75424e-08	-4.95032e-08	1.67373e-07	-3.24649e-09	-9.613e-09	8.24028e-08	9.58916e-08	1.69224e-07	7.21014e-08	2.60263e-09	6.44499e-08	1.97355e-08	-9.78406e-09	-5.74006e-08	-3.18809e-08	-8.597e-08	-5.48567e-08	2.0409e-08	5.40477e-08	-1.49509e-08	2.48335e-08	-1.85176e-08	4.31665e-08	-2.62931e-07	2.84213e-13
-2.19468e-08	5.00794e-08	-1.80059e-07	7.17497e-08	5.57329e-08	-2.54492e-07	-2.75169e-08	-4.97837e-08	1.67366e-07	-3.21029e-09	-9.71625e-09	8.30663e-08	9.50518e-08	1.50919e-07	7.20633e-08	2.61174e-09	6.43966e-08	1.91935e-08	-9.94141e-09	-6.03964e-08	-3.15089e-08	-8.60264e-08	-5.48935e-08	2.03833e-08	5.41319e-08	-1.50249e-08	2.52399e-08	-1.83704e-08	3.42719e-08	-2.63807e-07	2.78677e-13
-2.1934e-08	5.14596e-08	-1.81411e-07	6.87753e-08	5.55769e-08	-7.34306e-08	-2.72813e-08	-5.01646e-08	1.66245e-07	-3.15294e-09	1.37245e-09	5.05093e-08	9.11019e-08	1.66037e-07	7.21209e-08	-4.81836e-09	7.72262e-08	1.83263e-08	-1.27604e-08	-6.00115e-08	-3.21865e-08	-8.64704e-08	-5.49194e-08	2.0412e-08	5.48204e-08	-1.52972e-08	2.53243e-08	-1.94524e-08	3.21467e-08	-2.61791e-07	2.19641e-13
-2.22968e-08	4.71682e-08	-9.3158e-08	7.07907e-08	5.57258e-08	-1.35262e-07	-2.46019e-08	-4.40463e-08	1.67376e-07	-3.21548e-09	-9.28108e-09	6.64433e-08	9.47373e-08	1.54972e-07	7.20574e-08	2.57581e-09	5.21062e-08	1.8635e-08	-9.4013e-09	-5.94718e-08	-3.19557e-08	-9.13894e-08	-5.50442e-08	2.01078e-08	5.19121e-08	-1.45005e-08	2.93252e-08	-1.84661e-08	3.39316e-08	-2.57684e-07	2.02228e-13
-2.52986e-08	5.18566e-08	-1.03768e-07	7.02729e-08	5.57115e-08	-9.20629e-08	-2.01505e-08	-4.51199e-08	1.66492e-07	-3.18806e-09	9.74215e-10	4.4027e-08	9.22021e-08	1.56936e-07	7.28941e-08	-1.19726e-10	6.28792e-08	1.87635e-08	-1.46132e-08	-5.22788e-08	-3.20638e-08	-9.58629e-08	-5.49984e-08	2.0329e-08	5.33209e-08	-1.50202e-08	2.86191e-08	-2.20766e-08	3.92112e-08	-2.57027e-07	1.94053e-13
-2.21241e-08	5.67102e-08	-8.34393e-08	7.09794e-08	5.57187e-08	-6.54221e-08	-2.54826e-08	-2.87293e-08	1.66212e-07	-2.97486e-09	-3.16027e-09	4.70689e-08	9.19227e-08	1.59258e-07	7.2478e-08	-8.18444e-10	6.64849e-08	1.87421e-08	-1.62897e-08	-4.07504e-08	-3.21728e-08	-9.563e-08	-5.49772e-08	2.02218e-08	5.33302e-08	-1.51253e-08	2.60383e-08	-2.13276e-08	3.72637e-08	-2.55344e-07	1.84597e-13
-2.24156e-08	5.22148e-08	-7.64265e-08	7.02595e-08	5.56877e-08	-5.20016e-08	-2.44978e-08	-3.79035e-08	1.66165e-07	-3.07899e-09	-2.96164e-09	5.41556e-08	9.16056e-08	1.60703e-07	7.30448e-08	-2.73455e-09	6.62806e-08	1.98227e-08	-1.05641e-08	-5.34864e-08	-3.19378e-08	-2.7725e-08	-5.39023e-08	2.03747e-08	5.34354e-08	-1.49911e-08	2.57703e-08	-2.11878e-08	3.72585e-08	-2.57752e-07	1.76855e-13
-2.21412e-08	5.31527e-08	-7.2949e-08	7.09333e-08	5.56721e-08	-4.20904e-08	-2.50233e-08	-3.50499e-08	1.66221e-07	-3.07335e-09	-3.33559e-09	5.12812e-08	9.1432e-08	1.59399e-07	7.31107e-08	-1.17071e-09	6.57283e-08	1.95429e-08	-1.49949e-08	-5.09755e-08	-3.21058e-08	-4.30983e-08	-5.49053e-08	2.02529e-08	5.3722e-08	-1.50276e-08	2.60234e-08	-2.12436e-08	3.79333e-08	-2.56113e-07	1.749e-13
-2.21727e-08	5.29599e-08	-7.50741e-08	7.08518e-08	4.45231e-08	-4.32664e-08	-2.46822e-08	-3.59137e-08	1.66197e-07	-3.07349e-09	-3.34919e-09	5.39255e-08	9.14203e-08	1.59582e-07	7.30764e-08	-1.33454e-09	6.61537e-08	1.91631e-08	-1.37308e-08	-4.97423e-08	-3.20788e-08	-4.46534e-08	-5.35131e-08	2.02845e-08	5.36645e-08	-1.49682e-08	2.60223e-08	-2.12456e-08	3.73932e-08	-2.56347e-07	1.74471e-13
-2.21505e-08	5.30611e-08	-7.46388e-08	7.07442e-08	5.10421e-08	-5.17932e-08	-2.49082e-08	-3.54984e-08	1.43485e-07	-3.06324e-09	-5.8569e-09	5.16159e-08	9.1487e-08	1.39799e-07	7.30303e-08	-1.67314e-08	6.60935e-08	-1.59695e-08	-1.23537e-08	-4.99e-08	-3.21452e-08	-4.02159e-08	-5.4924e-08	2.01359e-08	5.35065e-08	-1.50265e-08	2.60184e-08	-2.07494e-08	3.7244e-08	-2.56212e-07	1.6244e-13
-2.22017e-08	5.28592e-08	-7.22528e-08	7.0823e-08	4.78673e-08	-4.5982e-08	-2.45763e-08	-3.60083e-08	1.44774e-07	-3.06097e-09	-5.94102e-09	5.27082e-08	9.15597e-08	1.41684e-07	7.30531e-08	-5.23316e-09	6.64573e-08	-2.78312e-09	-1.16309e-08	-4.8832e-08	-3.19937e-08	-4.05388e-08	-5.43947e-08	2.01228e-08	5.35396e-08	-1.50121e-08	2.59887e-08	-2.08741e-08	3.69727e-08	-2.5672e-07	1.61884e-13
-2.21851e-08	5.31226e-08	-7.33445e-08	7.07858e-08	4.63645e-08	-4.57783e-08	-2.4737e-08	-3.57603e-08	1.46752e-07	-3.05017e-09	-6.023e-09	5.26518e-08	7.05951e-08	1.4164e-07	7.30651e-08	-1.18641e-08	6.61907e-08	3.1592e-09	-1.20393e-08	-4.89958e-08	-3.2037e-08	-4.15321e-08	-5.44485e-08	2.02132e-08	5.35087e-08	-1.50187e-08	2.59645e-08	-1.65883e-08	3.7205e-08	-2.56496e-07	1.58993e-13
-2.21944e-08	5.30231e-08	-7.35434e-08	7.07516e-08	4.95562e-08	-4.64019e-08	-2.47368e-08	-3.53148e-08	1.46163e-07	-3.04594e-09	-6.06154e-09	5.22107e-08	6.76697e-08	1.40036e-07	7.30792e-08	-1.55191e-08	6.62918e-08	5.45114e-09	-1.22724e-08	-4.79823e-08	-3.20224e-08	-4.23251e-08	-5.48224e-08	2.02111e-08	5.34948e-08	-1.50136e-08	2.59982e-08	-1.96062e-08	3.72139e-08	-2.56182e-07	1.58362e-13
-2.22326e-08	5.23435e-08	-7.31591e-08	7.08027e-08	3.39077e-08	-4.44765e-08	-2.46497e-08	-3.56727e-08	1.46215e-07	-3.05382e-09	-5.94452e-09	5.22228e-08	6.80063e-08	1.41191e-07	7.30589e-08	-1.05559e-08	6.63523e-08	1.00647e-09	-1.21892e-08	-4.86006e-08	-3.20711e-08	-4.21803e-08	-5.50796e-08	2.02019e-08	5.35122e-08	-1.50192e-08	2.59629e-08	-1.96066e-08	3.72434e-08	-2.56463e-07	1.57239e-13
-2.22127e-08	5.25658e-08	-7.31155e-08	6.68051e-08	4.05764e-08	-4.63813e-08	-2.38132e-08	-3.55648e-08	1.46038e-07	-3.05302e-09	-7.42844e-09	5.22359e-08	3.27766e-08	1.41009e-07	7.30556e-08	-1.11865e-08	6.63927e-08	8.08241e-10	-1.22339e-08	-4.83028e-08	-3.20601e-08	-4.20112e-08	-5.57828e-08	2.02194e-08	5.35555e-08	-1.50168e-08	2.5973e-08	-1.36127e-08	3.71999e-08	-2.56411e-07	1.53524e-13
-2.22076e-08	5.25408e-08	-7.32797e-08	7.07995e-08	3.46117e-08	-4.7159e-08	-2.46377e-08	-2.57041e-08	1.46233e-07	-3.05199e-09	-5.65685e-09	5.2202e-08	3.24113e-08	1.41267e-07	7.30414e-08	-1.1902e-08	6.63059e-08	-7.60403e-10	-1.07206e-08	-4.85618e-08	-3.21985e-08	-4.17456e-08	-5.50849e-08	1.94763e-08	4.76431e-08	-1.52509e-08	2.5976e-08	-1.88633e-08	3.72212e-08	-2.56436e-07	1.52701e-13
-2.22103e-08	5.05705e-08	-7.33161e-08	7.09907e-08	3.18592e-08	-3.34267e-08	-2.45958e-08	-2.65268e-08	1.45966e-07	-3.04416e-09	-5.44988e-09	5.21907e-08	3.48748e-08	1.41178e-07	7.30479e-08	-1.11935e-08	6.63264e-08	-2.39354e-11	-1.02043e-08	-4.8365e-08	-3.21499e-08	-4.18285e-08	-5.50846e-08	2.00008e-08	4.6813e-08	-1.50241e-08	2.59739e-08	-1.65176e-08	3.72246e-08	-2.56412e-07	1.51142e-13
-2.57398e-08	5.07739e-08	-7.20083e-08	7.06611e-08	3.64616e-08	-4.69122e-08	-2.45861e-08	-3.55765e-08	3.97928e-08	-3.04698e-09	-5.55419e-09	5.19022e-08	3.3229e-08	1.41041e-07	7.30004e-08	-1.10909e-08	6.6317e-08	9.09232e-10	-8.04028e-09	-4.41711e-08	-3.17758e-08	-4.17154e-08	-5.79013e-08	1.99577e-08	4.13951e-08	-1.50105e-08	2.94241e-08	-1.89001e-08	3.72241e-08	-2.56409e-07	1.32794e-13
-2.21658e-08	5.06359e-08	-7.34905e-08	7.05568e-08	3.19613e-08	-4.67557e-08	-2.46292e-08	-3.35238e-08	5.40068e-08	-3.04479e-09	-5.63603e-09	5.20773e-08	3.41686e-08	1.24805e-07	7.30458e-08	-1.14567e-08	6.63271e-08	2.93774e-10	-9.60266e-09	-4.83962e-08	-3.2096e-08	-4.16315e-08	-5.53273e-08	2.00484e-08	4.37608e-08	-1.44793e-08	2.78254e-08	-1.81444e-08	3.72318e-08	-2.56418e-07	1.29678e-13
-2.20847e-08	5.05124e-08	-7.31589e-08	6.98128e-08	3.73944e-08	-4.68014e-08	-2.72644e-08	-3.46314e-08	5.25446e-08	1.32192e-08	-5.54715e-09	5.15292e-08	3.25963e-08	1.28336e-07	7.30118e-08	-1.10559e-08	6.62216e-08	-2.96696e-10	-8.1364e-09	-4.61857e-08	-3.26839e-08	-4.16018e-08	-5.78446e-08	2.02542e-08	4.38504e-08	4.01602e-09	2.72481e-08	-2.24202e-08	3.95947e-08	-4.01175e-08	6.69052e-14
-2.2263e-08	5.05466e-08	-7.24953e-08	7.00536e-08	3.67833e-08	-4.65371e-08	-2.95098e-08	-3.27577e-08	4.99246e-08	4.01532e-09	-5.55312e-09	4.92611e-08	3.44677e-08	1.27728e-07	7.29705e-08	-1.10205e-08	6.60787e-08	-4.97023e-10	-9.36029e-09	-4.52956e-08	-3.13723e-08	-4.16686e-08	-5.84652e-08	2.02195e-08	4.37449e-08	2.68644e-09	2.72807e-08	-2.05909e-08	3.75556e-08	-4.00989e-08	6.57518e-14
-2.22135e-08	5.06066e-08	-6.66545e-08	6.99299e-08	3.72145e-08	-4.67651e-08	-2.68047e-08	-3.46157e-08	4.98232e-08	5.95895e-09	-5.55533e-09	4.52319e-08	3.29953e-08	1.24033e-07	7.29984e-08	-1.1021e-08	6.61416e-08	4.32e-10	-9.11812e-09	-4.70996e-08	-2.41574e-08	-4.16493e-08	-5.65313e-08	2.02633e-08	4.38099e-08	-9.72761e-10	2.72151e-08	-2.00881e-08	3.75196e-08	-4.40725e-08	6.34094e-14
-2.22135e-08	5.06066e-08	-6.66545e-08	6.99299e-08	3.72145e-08	-4.67651e-08	-2.68047e-08	-3.46157e-08	4.98232e-08	5.95895e-09	-5.55533e-09	4.52319e-08	3.29953e-08	1.24033e-07	7.29984e-08	-1.1021e-08	6.61416e-08	4.32e-10	-9.11812e-09	-4.70996e-08	-2.41574e-08	-4.16493e-08	-5.65313e-08	2.02633e-08	4.38099e-08	-9.72761e-10	2.72151e-08	-2.00881e-08	3.75196e-08	-4.40725e-08	6.34094e-14
-2.21851e-08	5.06283e-08	-6.72099e-08	6.98245e-08	3.65117e-08	-4.6753e-08	-2.69343e-08	-3.44851e-08	5.10545e-08	6.32586e-09	-5.55983e-09	4.56543e-08	3.31662e-08	1.24685e-07	7.29938e-08	-1.10037e-08	6.60732e-08	5.11639e-10	-8.90016e-09	-4.68969e-08	-2.24684e-08	-4.1671e-08	-5.66679e-08	2.02353e-08	4.37045e-08	-4.42466e-09	2.72927e-08	-2.01408e-08	3.75598e-08	-3.76203e-08	6.31518e-14
-2.22163e-08	5.06381e-08	-6.68767e-08	6.9863e-08	3.72632e-08	-4.67641e-08	-2.68222e-08	-3.45394e-08	4.96474e-08	5.0297e-09	-5.55455e-09	4.64119e-08	3.29806e-08	1.24339e-07	7.29845e-08	-1.10219e-08	6.61634e-08	3.94339e-10	-9.13052e-09	-4.69574e-08	-2.51672e-08	-4.16618e-08	-5.65894e-08	2.02734e-08	4.3777e-08	-2.62147e-09	2.72155e-08	-2.00135e-08	3.72905e-08	-3.20732e-08	6.27026e-14
-2.22168e-08	5.06205e-08	-5.02663e-08	6.98809e-08	3.69425e-08	-4.72732e-08	-2.75334e-08	-3.44381e-08	5.0257e-08	5.93023e-09	-5.55505e-09	4.56173e-08	3.30337e-08	1.24274e-07	7.30097e-08	-1.0978e-08	6.61345e-08	4.95276e-10	-9.09699e-09	-4.68156e-08	-2.47149e-08	-4.17109e-08	-5.66834e-08	2.02526e-08	4.37467e-08	-2.00681e-09	2.72795e-08	-2.02963e-08	3.73121e-08	-3.55617e-08	6.10216e-14
-2.22093e-08	1.63183e-08	-5.64911e-08	6.99104e-08	3.72123e-08	-4.67791e-08	-2.70273e-08	-3.46662e-08	4.99469e-08	9.38285e-09	-5.55675e-09	4.63427e-08	3.31256e-08	1.24413e-07	7.29933e-08	-1.09598e-08	6.61613e-08	4.76634e-10	-9.0431e-09	-2.63274e-08	-2.51579e-08	-4.16455e-08	-5.67523e-08	2.02638e-08	4.36221e-08	-3.3378e-09	2.70519e-08	-2.02585e-08	3.74152e-08	-2.32606e-08	5.72771e-14
-2.22201e-08	1.51413e-08	-3.35676e-08	6.98432e-08	3.71015e-08	-4.69216e-08	-2.70666e-08	-3.45398e-08	5.0195e-08	7.86057e-09	-5.55522e-09	4.56824e-08	3.31018e-08	1.24384e-07	7.29948e-08	-1.09764e-08	6.61622e-08	5.82654e-10	-9.06926e-09	-4.12265e-08	-2.54637e-08	-4.16559e-08	-5.67069e-08	2.02662e-08	4.36855e-08	-2.82277e-09	2.70942e-08	-2.03298e-08	3.73316e-08	-2.34987e-08	5.61258e-14
-2.22246e-08	2.98899e-08	-3.63401e-08	3.69023e-08	3.84554e-08	-4.69052e-08	-2.70772e-08	-3.45589e-08	5.02156e-08	6.7511e-09	-6.85111e-09	4.5964e-08	3.30932e-08	1.24357e-07	4.01229e-08	-1.09811e-08	6.61624e-08	3.74699e-10	-9.0608e-09	-3.04128e-08	-2.49394e-08	-4.16785e-08	-5.67092e-08	2.02585e-08	4.38246e-08	-2.4811e-09	3.09121e-08	-2.00017e-08	3.73933e-08	-2.82338e-08	4.9541e-14
-2.22166e-08	2.05099e-08	-3.70104e-08	1.83444e-08	3.71499e-08	-4.69143e-08	-2.71332e-08	-3.45605e-08	5.02562e-08	7.37236e-09	-7.15949e-09	4.59406e-08	3.30959e-08	1.24432e-07	3.09417e-08	-1.09564e-08	6.61554e-08	-4.2032e-10	-9.05691e-09	-3.28417e-08	-2.48949e-08	-4.16792e-08	-5.65437e-08	2.02814e-08	4.37861e-08	-2.56279e-09	2.89444e-08	-2.01057e-08	3.73868e-08	-2.80587e-08	4.73838e-14
-2.22166e-08	2.05099e-08	-3.70104e-08	1.83444e-08	3.71499e-08	-4.69143e-08	-2.71332e-08	-3.45605e-08	5.02562e-08	7.37236e-09	-7.15949e-09	4.59406e-08	3.30959e-08	1.24432e-07	3.09417e-08	-1.09564e-08	6.61554e-08	-4.2032e-10	-9.05691e-09	-3.28417e-08	-2.48949e-08	-4.16792e-08	-5.65437e-08	2.02814e-08	4.37861e-08	-2.56279e-09	2.89444e-08	-2.01057e-08	3.73868e-08	-2.80587e-08	4.73838e-14
-2.2222e-08	1.93298e-08	-3.5814e-08	1.33186e-08	3.72206e-08	-4.69224e-08	-2.72488e-08	-2.97598e-08	5.02244e-08	6.73273e-09	-6.94438e-09	4.59414e-08	3.31029e-08	1.24404e-07	3.10865e-08	-1.09757e-08	6.61523e-08	2.22012e-10	-9.06583e-09	-3.15716e-08	-2.4946e-08	-4.16905e-08	-5.6624e-08	2.11409e-08	4.38553e-08	-2.45618e-09	3.156e-08	-2.01059e-08	3.73894e-08	-2.81745e-08	4.69184e-14
-2.22216e-08	2.07837e-08	-3.6796e-08	3.22604e-09	3.73027e-08	-4.69196e-08	-2.7216e-08	-2.62716e-08	5.01031e-08	7.18958e-09	-6.9783e-09	4.596e-08	3.31015e-08	1.24408e-07	3.11526e-08	-1.097e-08	6.6153e-08	7.94049e-11	-9.07565e-09	-3.35286e-08	-2.49146e-08	-4.17326e-08	-5.66102e-08	2.12246e-08	4.38499e-08	-2.49966e-09	3.05927e-08	-2.01009e-08	3.73966e-08	-2.82222e-08	4.67652e-14
-2.22198e-08	2.01635e-08	-3.66794e-08	9.99662e-09	3.7584e-08	-4.69028e-08	-2.71617e-08	-2.83892e-08	4.99381e-08	7.00728e-09	-6.95008e-09	4.64094e-08	3.3032e-08	1.23974e-07	3.10313e-08	-1.09738e-08	6.61869e-08	-6.84336e-11	-9.10443e-09	-3.28876e-08	-5.84283e-09	-4.17119e-08	-5.65933e-08	1.80667e-08	4.38535e-08	-2.33493e-09	2.96301e-08	-2.00917e-08	3.73926e-08	-2.83158e-08	4.60493e-14
-2.22221e-08	1.99622e-08	-2.73249e-08	1.06906e-08	3.74142e-08	-4.69168e-08	-2.65921e-08	-2.70082e-08	5.02296e-08	7.11437e-09	-7.076e-09	4.60831e-08	2.83384e-08	1.24401e-07	3.11962e-08	-1.09739e-08	6.61557e-08	-2.96117e-10	-9.30318e-09	-6.90756e-09	-1.47648e-08	-3.97916e-08	-5.65807e-08	1.97452e-08	4.43857e-08	-2.40604e-09	3.07058e-08	-2.00807e-08	3.73924e-08	-2.81742e-08	4.4328e-14
-2.22228e-08	2.0282e-08	-2.22657e-08	8.44346e-09	3.74712e-08	-4.69068e-08	-2.50093e-08	-2.64347e-08	5.02905e-08	7.07982e-09	-6.89319e-09	4.59939e-08	2.89782e-08	1.24475e-07	3.10239e-08	-1.09731e-08	6.61605e-08	-2.2982e-10	-9.11798e-09	-1.16117e-08	-1.57281e-08	-3.83269e-08	-5.65946e-08	2.023e-08	4.41048e-08	-2.41334e-09	3.06017e-08	-2.00476e-08	3.73894e-08	-2.81638e-08	4.39641e-14
-2.22226e-08	2.03088e-08	-2.27273e-08	1.01477e-08	3.75226e-08	-4.69121e-08	-2.6113e-08	-2.68554e-08	5.02266e-08	7.20296e-09	-6.87936e-09	4.6011e-08	2.96193e-08	1.24418e-07	2.04675e-08	-1.09731e-08	6.61606e-08	-1.4279e-10	-9.14411e-09	-1.22755e-08	-1.25159e-08	-3.41015e-08	-5.65594e-08	1.9971e-08	4.42408e-08	-2.45561e-09	3.03077e-08	-1.98761e-08	3.7392e-08	-2.82197e-08	4.31734e-14
-2.26389e-08	2.02449e-08	-2.33535e-08	9.89877e-09	3.74858e-08	-4.69066e-08	-2.66637e-08	-2.70124e-08	5.02017e-08	7.22465e-09	-6.91633e-09	4.60499e-08	2.94961e-08	1.20694e-07	2.23701e-08	-1.09724e-08	6.61612e-08	-1.4576e-12	-9.12412e-09	-9.80067e-09	-1.48383e-08	-3.59439e-08	-5.64252e-08	1.98936e-08	4.42142e-08	-2.42016e-09	3.04957e-08	-2.00795e-08	3.73911e-08	-2.81033e-08	4.25407e-14
7.73437e-10	2.03199e-08	-2.40379e-08	1.04195e-08	3.75157e-08	-4.69076e-08	-2.62966e-08	-2.69814e-08	5.01235e-08	8.32075e-09	-6.81795e-09	4.60388e-08	2.81076e-08	1.2168e-07	2.19952e-08	-1.09057e-08	6.61635e-08	-9.21474e-11	-1.02427e-08	-8.77922e-09	-1.4269e-08	-1.7428e-08	-4.48084e-08	2.01216e-08	4.41792e-08	-2.88347e-09	3.04275e-08	-2.00623e-08	3.73923e-08	-2.80989e-08	4.00295e-14
3.08932e-09	2.03103e-08	-2.39623e-08	1.06715e-08	3.75162e-08	-4.31326e-08	-2.62513e-08	-2.6974e-08	5.01407e-08	8.58641e-09	-6.9045e-09	4.59907e-08	2.86266e-08	1.21493e-07	2.26483e-08	-1.09128e-08	6.61642e-08	1.81523e-10	-9.19678e-09	-8.81457e-09	-1.44832e-08	-2.0477e-08	-4.50096e-08	3.05921e-09	4.42275e-08	-2.94768e-09	3.0489e-08	-2.00838e-08	3.73919e-08	-2.80982e-08	3.94471e-14
3.06968e-09	2.02957e-08	-2.3737e-08	1.06592e-08	3.75195e-08	-3.96385e-08	-2.62212e-08	-2.70007e-08	5.01261e-08	7.43636e-09	-6.87206e-09	4.60244e-08	2.86172e-08	1.21509e-07	2.24781e-08	-1.09498e-08	6.61638e-08	2.24718e-10	-9.49753e-09	-1.01053e-08	-1.42984e-08	-1.87981e-08	-4.48756e-08	1.22279e-08	4.42009e-08	-2.66701e-09	3.05302e-08	-2.00546e-08	3.73917e-08	-2.81353e-08	3.9212e-14
-4.61076e-09	2.02478e-08	-2.41384e-08	1.06658e-08	3.75171e-08	-3.97704e-08	-2.62389e-08	-2.70691e-08	5.01316e-08	7.18259e-09	-6.89823e-09	4.59846e-08	2.94074e-08	1.21281e-07	2.05126e-08	-1.08977e-08	6.61652e-08	1.50371e-10	-9.13688e-09	-9.34066e-09	-1.42336e-08	-1.85341e-08	-4.64477e-08	1.65542e-08	4.42311e-08	-2.76754e-09	3.04811e-08	-2.00846e-08	3.09101e-08	-2.81261e-08	3.89475e-14
-2.34447e-09	2.02191e-08	-2.4126e-08	1.05417e-08	3.75209e-08	-3.85459e-08	-2.63006e-08	-2.70335e-08	5.01428e-08	7.39252e-09	-6.88905e-09	4.59567e-08	2.91772e-08	1.21275e-07	2.1804e-08	-1.06425e-08	6.61649e-08	5.68397e-11	-9.43247e-09	-9.2464e-09	-1.44511e-08	-1.87854e-08	-4.58508e-08	4.61106e-09	4.40565e-08	-2.84105e-09	3.05045e-08	-2.00536e-08	3.18003e-08	-2.81373e-08	3.86219e-14
-3.23807e-09	2.03663e-08	-2.39284e-08	1.05019e-08	3.39912e-08	-3.9679e-08	-2.62705e-08	-2.70714e-08	5.02481e-08	4.95744e-09	-6.89036e-09	4.59501e-08	2.908e-08	1.20997e-07	2.19815e-08	-1.08491e-08	6.61648e-08	9.99648e-11	-9.51949e-09	-9.20801e-09	-1.43058e-08	-1.85498e-08	-4.56175e-08	6.78398e-09	4.41855e-08	-2.72489e-09	3.0501e-08	-2.00972e-08	3.22853e-08	-2.65498e-08	3.83263e-14
-1.93726e-09	2.02375e-08	-2.41139e-08	1.05598e-08	3.40669e-08	-3.89223e-08	-2.62976e-08	-2.70441e-08	5.01439e-08	7.19728e-09	-6.89113e-09	4.59547e-08	2.91766e-08	1.04786e-07	2.16922e-08	-1.07699e-08	6.61649e-08	6.32999e-11	-8.88957e-09	-7.94869e-09	-1.42998e-08	-1.8375e-08	-4.57049e-08	8.37304e-09	4.41319e-08	-2.83312e-09	3.04956e-08	-1.95319e-08	3.19364e-08	-2.80781e-08	3.46449e-14
-2.63673e-09	2.04288e-08	-2.4029e-08	1.05564e-08	3.4346e-08	-3.94576e-08	-2.62998e-08	-2.7048e-08	5.02966e-08	5.47134e-09	-6.88902e-09	4.59377e-08	2.91719e-08	9.59742e-08	2.18695e-08	-1.07107e-08	6.61792e-08	7.37553e-11	-9.23401e-09	-8.82003e-09	-1.43905e-08	-1.86116e-08	-4.56458e-08	7.79719e-09	4.2636e-08	-2.78666e-09	3.05005e-08	-5.81193e-09	3.18601e-08	-2.74011e-08	3.24415e-14
-2.74265e-09	2.0466e-08	-2.26932e-08	1.056e-08	1.93861e-08	-3.97239e-08	-2.62828e-08	-2.70513e-08	5.0337e-08	5.06812e-09	-6.88913e-09	4.59337e-08	2.916e-08	9.65899e-08	2.18535e-08	-1.0776e-08	6.61654e-08	-8.22805e-10	-9.07095e-09	-8.76534e-09	-1.43936e-08	-1.85502e-08	-4.56343e-08	7.84536e-09	4.41223e-08	-2.83109e-09	3.04997e-08	-4.66354e-09	3.20288e-08	-2.72791e-08	3.18295e-14
-3.03324e-09	2.03881e-08	-2.24026e-08	1.05355e-08	1.74114e-08	-3.92362e-08	-2.25524e-08	-2.70605e-08	5.033e-08	5.86169e-09	-6.88588e-09	4.59547e-08	2.90842e-08	9.6237e-08	2.17739e-08	-1.08748e-08	6.61651e-08	-3.94067e-10	-9.17067e-09	-8.86367e-09	-1.43919e-08	-1.86633e-08	-4.56245e-08	7.97938e-09	4.40537e-08	-2.7983e-09	3.04981e-08	-2.39415e-09	3.19063e-08	-2.74652e-08	3.14459e-14
-3.35278e-09	2.03744e-08	-2.13501e-08	1.0532e-08	1.65728e-08	-3.93749e-08	-2.18308e-08	-2.70515e-08	5.03101e-08	6.49833e-09	-6.88896e-09	4.59507e-08	2.90893e-08	9.62045e-08	2.16743e-08	-1.09368e-08	6.61729e-08	-1.44805e-09	-9.17792e-09	-8.82472e-09	-1.43692e-08	-1.88209e-08	-4.55718e-08	7.49909e-09	4.29624e-08	-2.8301e-09	3.05113e-08	-8.5097e-09	3.19975e-08	-2.76078e-08	3.13296e-14
-3.03626e-09	2.01676e-08	-2.1623e-08	1.05298e-08	1.78824e-08	-3.93296e-08	-2.19358e-08	-8.33194e-09	5.03145e-08	6.02627e-09	-6.8962e-09	4.40784e-08	2.91337e-08	9.64284e-08	2.18714e-08	-1.06279e-08	6.6152e-08	-1.18863e-09	-9.21543e-09	-8.68498e-09	-1.15874e-08	-1.90538e-08	-4.55977e-08	8.99274e-09	4.16541e-08	-2.82785e-09	3.04874e-08	-4.80584e-09	3.19464e-08	-2.74165e-08	3.03715e-14
-2.93956e-09	2.017e-08	-2.1592e-08	1.05312e-08	1.6891e-08	-3.94287e-08	-2.24206e-08	-8.91537e-09	5.03307e-08	6.04283e-09	-6.89347e-09	4.51882e-08	2.91214e-08	9.66901e-08	2.18584e-08	-1.06681e-08	6.61379e-08	-7.53793e-10	-9.18526e-09	-8.67701e-09	-1.00327e-08	-1.90243e-08	-4.5533e-08	8.44672e-09	4.21805e-08	-2.823e-09	3.05082e-08	-2.44018e-09	1.80399e-08	-2.7417e-08	2.98051e-14
-3.21417e-09	2.02343e-08	-2.16594e-08	1.05326e-08	1.536e-08	-3.94467e-08	-2.20636e-08	-7.48596e-09	5.03362e-08	6.14413e-09	-6.89501e-09	4.41692e-08	2.91225e-08	9.66503e-08	2.19135e-08	-1.07122e-08	6.61501e-08	-1.07161e-09	-9.18927e-09	-8.7226e-09	-1.35784e-08	-1.89178e-08	-4.55176e-08	8.68275e-09	4.17994e-08	-2.83376e-09	3.05056e-08	-3.36976e-09	1.85456e-08	-2.74171e-08	2.97087e-14
-3.06205e-09	2.01812e-08	-7.36138e-09	3.88642e-09	1.68686e-08	-3.9489e-08	-2.24141e-08	-8.04475e-09	5.03248e-08	6.12611e-09	-6.89622e-09	4.44976e-08	2.9193e-08	9.65939e-08	2.18891e-08	-1.07163e-08	6.61451e-08	-9.50999e-10	-9.33817e-09	-8.71862e-09	-1.28022e-08	-1.90145e-08	-4.55244e-08	7.77425e-09	4.20708e-08	-2.83512e-09	3.04998e-08	-3.7174e-09	1.70707e-08	-2.74167e-08	2.92341e-14
-3.07842e-09	2.01354e-08	-4.74455e-09	5.3246e-09	1.65966e-08	-3.94623e-08	-2.22167e-08	-9.08471e-09	5.03356e-08	6.08014e-09	-6.89815e-09	4.43737e-08	2.97117e-08	9.66599e-08	2.18934e-08	-1.06998e-08	6.61241e-08	-8.12748e-10	-9.23559e-09	-8.68653e-09	-1.27102e-08	-1.89862e-08	-4.5514e-08	8.19138e-09	4.17682e-08	-2.83538e-09	3.04987e-08	-3.33101e-09	1.70205e-08	-2.74169e-08	2.92113e-14
-3.12988e-09	1.46889e-09	-7.03454e-09	5.94769e-09	1.63637e-08	-5.69607e-09	-2.06334e-08	-1.04012e-08	5.03338e-08	6.0955e-09	-6.89626e-09	4.44693e-08	2.92198e-08	9.66379e-08	2.18754e-08	2.93606e-09	6.61411e-08	-8.5683e-10	-9.77022e-09	-8.64761e-09	-1.27084e-08	-1.93946e-08	-4.55021e-08	8.15594e-09	4.14407e-08	-2.9707e-09	3.0616e-08	-3.15891e-09	1.75713e-08	-2.75405e-08	2.71675e-14
-3.13117e-09	1.72231e-09	-9.08011e-09	4.86479e-09	1.61568e-08	-2.14108e-09	-2.1292e-08	-1.03408e-08	5.0257e-08	6.10582e-09	-6.89588e-09	4.44606e-08	2.93706e-08	9.62336e-08	2.18815e-08	-1.27941e-09	6.61425e-08	-8.18314e-10	-9.39082e-09	-8.68011e-09	-1.27712e-08	-1.91398e-08	-4.5501e-08	8.3564e-09	4.15527e-08	-2.88933e-09	3.05588e-08	-3.20916e-09	1.33035e-08	-2.74918e-08	2.69566e-14
-3.10869e-09	2.57967e-09	-7.87238e-09	4.98346e-09	1.64044e-08	-3.39102e-09	-2.07301e-08	-9.82597e-09	5.0224e-08	6.0973e-09	-6.8961e-09	4.44279e-08	2.93004e-08	9.6243e-08	2.18859e-08	-3.59516e-09	6.61402e-08	-8.74673e-10	-9.48535e-09	-8.67327e-09	-1.27403e-08	-1.92109e-08	-4.55128e-08	8.26262e-09	4.15637e-08	-2.86757e-09	3.05594e-08	-3.22535e-09	5.93786e-09	-2.74878e-08	2.67866e-14
-3.10869e-09	2.57967e-09	-7.87238e-09	4.98346e-09	1.64044e-08	-3.39102e-09	-2.07301e-08	-9.82597e-09	5.0224e-08	6.0973e-09	-6.8961e-09	4.44279e-08	2.93004e-08	9.6243e-08	2.18859e-08	-3.59516e-09	6.61402e-08	-8.74673e-10	-9.48535e-09	-8.67327e-09	-1.27403e-08	-1.92109e-08	-4.55128e-08	8.26262e-09	4.15637e-08	-2.86757e-09	3.05594e-08	-3.22535e-09	5.93786e-09	-2.74878e-08	2.67866e-14
-3.11666e-09	3.79561e-09	-7.85929e-09	5.38105e-09	1.63808e-08	-3.15065e-09	-2.05398e-08	-9.76364e-09	5.02229e-08	5.48519e-09	-6.89599e-09	4.44169e-08	2.92934e-08	9.62588e-08	2.18832e-08	-1.67753e-09	6.61408e-08	-8.57463e-10	-9.48044e-09	-8.63646e-09	-1.27413e-08	-1.918e-08	-4.55107e-08	8.2477e-09	4.15577e-08	-2.91434e-09	3.05754e-08	-3.21569e-09	6.84221e-09	-2.74714e-08	2.67802e-14
-3.11391e-09	3.92825e-09	-9.70082e-09	5.17764e-09	1.64381e-08	-4.01461e-09	-2.05861e-08	-9.68673e-09	5.02175e-08	5.90216e-09	-9.13019e-09	4.21724e-08	2.9298e-08	9.62381e-08	2.08727e-08	-2.22579e-09	6.61416e-08	-8.81835e-10	-9.47345e-09	-8.65831e-09	-1.27392e-08	-1.91536e-08	-1.05276e-08	8.25124e-09	4.1463e-08	-2.90237e-09	3.05643e-08	-3.12274e-09	6.72459e-09	-2.77198e-08	2.46627e-14
-3.11312e-09	3.73094e-09	-9.40251e-09	5.18778e-09	1.64406e-08	-3.956e-09	-2.05628e-08	-9.69507e-09	5.02089e-08	5.90627e-09	-8.08696e-09	4.21898e-08	2.9297e-08	9.62384e-08	2.10711e-08	-2.01865e-09	6.61417e-08	-8.76895e-10	-9.46775e-09	-8.65441e-09	-1.27395e-08	-1.9162e-08	-1.06895e-08	8.24191e-09	4.14677e-08	-2.9046e-09	3.05637e-08	-3.12207e-09	6.83938e-09	-2.76649e-08	2.46468e-14
-3.11396e-09	3.57895e-09	-7.99948e-09	5.16455e-09	1.64473e-08	-3.86238e-09	-1.00379e-08	-9.74809e-09	4.99978e-08	5.82617e-09	-8.31507e-09	4.23079e-08	2.92997e-08	9.62432e-08	2.05486e-08	-2.4923e-09	6.61411e-08	-8.65841e-10	-9.48235e-09	-8.65507e-09	-1.27371e-08	-1.91577e-08	-1.27655e-08	8.21309e-09	4.15237e-08	-2.89379e-09	3.05562e-08	-3.15288e-09	6.58722e-09	-2.78206e-08	2.43304e-14
-3.11355e-09	3.68011e-09	-8.48947e-09	5.15825e-09	1.23192e-08	-3.95602e-09	-9.2841e-09	-9.68715e-09	5.01569e-08	5.78726e-09	-7.65554e-09	4.25873e-08	2.93001e-08	9.62425e-08	2.12237e-08	-1.05392e-09	6.61412e-08	-8.89937e-10	-9.50503e-09	-8.64435e-09	-1.24687e-08	-1.91621e-08	-1.48689e-08	5.90776e-09	4.15326e-08	-2.91568e-09	3.05586e-08	-3.1918e-09	6.78003e-09	-2.7805e-08	2.42793e-14
-1.96412e-09	3.68577e-09	-8.25441e-09	5.20087e-09	1.43958e-08	-3.87457e-09	-9.85566e-09	-9.70582e-09	5.01056e-08	5.43589e-09	-8.16318e-09	1.26265e-08	2.94449e-08	9.61957e-08	2.09769e-08	-1.65825e-09	6.61405e-08	-9.10212e-10	-9.53485e-09	-8.6575e-09	-1.26948e-08	-1.91674e-08	-1.47315e-08	5.65475e-09	4.15287e-08	-2.89885e-09	3.06632e-08	-3.16289e-09	6.78263e-09	-2.76691e-08	2.26694e-14
-3.08069e-10	3.7138e-09	-8.35583e-09	5.71742e-09	1.34639e-08	-3.9555e-09	-9.80506e-09	-9.7219e-09	5.01147e-08	5.34424e-09	-5.47363e-09	-2.54929e-09	2.94554e-08	9.61469e-08	2.06646e-08	-1.92143e-09	6.60757e-08	-1.00194e-09	-9.53653e-09	-8.65013e-09	-1.26887e-08	-1.91636e-08	-1.35157e-08	6.71282e-09	4.15187e-08	-2.89511e-09	3.06606e-08	-3.19054e-09	6.69145e-09	-2.78315e-08	2.24136e-14
-2.86204e-09	3.71669e-09	-8.46508e-09	5.18946e-09	1.46344e-08	-3.87486e-09	-9.62711e-09	-9.72384e-09	5.01061e-08	5.72909e-09	-8.19791e-09	5.61909e-09	2.95714e-08	9.6235e-08	2.07066e-08	-2.0521e-09	6.49397e-08	-9.46273e-10	-9.49756e-09	-8.65301e-09	-1.26555e-08	-1.91623e-08	-1.40808e-08	6.04109e-09	4.15228e-08	-2.8959e-09	3.05684e-08	-3.1834e-09	6.66987e-09	-2.78234e-08	2.23888e-14
-2.18271e-09	3.717e-09	-8.47176e-09	5.2953e-09	1.42994e-08	-3.85586e-09	-8.78914e-09	-9.72867e-09	5.0111e-08	5.70243e-09	-6.66694e-09	4.56563e-09	2.94677e-08	9.55159e-08	2.08521e-08	-1.67953e-09	6.51992e-08	-9.33537e-10	-9.49911e-09	-8.65402e-09	-1.26593e-08	-1.91661e-08	-1.42364e-08	6.07823e-09	4.1515e-08	-2.90117e-09	3.06646e-08	-3.18079e-09	6.6693e-09	-2.78325e-08	2.22334e-14
-2.08591e-09	3.76248e-09	-8.39486e-09	5.40958e-09	1.43054e-08	-3.86973e-09	-9.52164e-09	-9.71228e-09	5.01311e-08	5.60308e-09	-7.56541e-09	4.13616e-09	2.9426e-08	9.57907e-08	2.07284e-08	-1.68729e-09	6.51914e-08	-9.37971e-10	-9.51596e-09	-8.63743e-09	-1.26699e-08	-1.91624e-08	-1.40921e-08	5.26456e-09	1.05825e-08	-2.89972e-09	2.76667e-08	-3.18266e-09	6.66683e-09	-2.78245e-08	2.05006e-14
-1.6031e-09	3.68252e-09	-8.42386e-09	5.58247e-09	1.42213e-08	-3.84232e-09	-9.30311e-09	-9.72585e-09	5.01292e-08	5.11005e-09	-6.43321e-09	3.56936e-09	2.94644e-08	9.56498e-08	2.07834e-08	-1.8591e-09	6.56478e-08	-9.37971e-10	-9.52545e-09	-8.61148e-09	-1.24225e-08	-1.91066e-08	-1.39762e-08	6.18454e-09	4.76314e-09	-2.89583e-09	2.15016e-08	-3.18932e-09	6.68032e-09	-2.78122e-08	2.01121e-14
-1.69457e-09	3.70245e-09	-8.38428e-09	5.50587e-09	1.41168e-08	-3.85877e-09	-9.59841e-09	-9.71975e-09	5.01264e-08	5.47611e-09	-6.59572e-09	3.61502e-09	2.94527e-08	9.56648e-08	2.07633e-08	-1.81576e-09	6.5572e-08	-9.35065e-10	-9.51723e-09	-8.62768e-09	-1.25215e-08	-1.91447e-08	-1.04845e-08	5.96265e-09	6.34088e-09	-2.89668e-09	2.22635e-08	-3.18283e-09	6.66637e-09	-2.78077e-08	2.00773e-14
-1.82159e-09	3.73051e-09	-8.39539e-09	5.39973e-09	1.40684e-08	-3.85648e-09	-9.40505e-09	-9.72024e-09	5.01149e-08	5.40163e-09	-6.74118e-09	3.35576e-09	2.9442e-08	9.57284e-08	2.07786e-08	-1.79074e-09	6.54254e-08	-9.33066e-10	-9.51256e-09	-8.62646e-09	-1.24208e-08	-1.91167e-08	-8.85747e-09	5.63074e-09	7.16398e-09	-2.89689e-09	2.2217e-08	-3.18531e-09	6.67408e-09	-2.78082e-08	2.00331e-14
-1.73342e-09	3.72127e-09	-8.39635e-09	5.40719e-09	1.41389e-08	-3.84901e-09	-9.36381e-09	-9.72332e-09	5.01213e-08	5.29966e-09	-6.57281e-09	3.18769e-09	2.94478e-08	9.57275e-08	2.07727e-08	-1.83955e-09	6.5525e-08	-9.34308e-10	-9.51937e-09	-8.61013e-09	-1.2424e-08	-1.90812e-08	-9.90771e-09	5.99496e-09	7.52581e-09	-2.89676e-09	2.02199e-08	-3.18762e-09	6.67722e-09	-2.78095e-08	1.99867e-14
-3.54038e-09	3.69835e-09	-8.10584e-09	5.49212e-09	1.41524e-08	-3.84708e-09	-9.43901e-09	-9.72348e-09	3.72411e-08	5.29688e-09	-6.73595e-09	3.00657e-09	2.94542e-08	9.57111e-08	2.07768e-08	-4.4984e-09	6.54814e-08	-9.39137e-10	-9.5191e-09	-8.6126e-09	-1.24466e-08	-1.91102e-08	-9.91855e-09	5.90429e-09	6.42751e-09	-2.89708e-09	2.11924e-08	-3.18548e-09	6.79012e-09	-2.78096e-08	1.89055e-14
-6.89235e-09	3.7152e-09	-8.38411e-09	5.46432e-09	1.41413e-08	-3.8482e-09	-8.90151e-09	-9.72217e-09	3.78252e-08	5.16951e-09	-6.71816e-09	3.25668e-09	2.94617e-08	9.57402e-08	2.07736e-08	-4.76676e-09	6.55035e-08	-1.1316e-09	-9.51944e-09	-8.59465e-09	-1.24252e-08	-1.90975e-08	-9.92443e-09	5.85561e-09	6.49383e-09	-2.93147e-09	2.16122e-08	-3.18619e-09	6.78538e-09	-1.87061e-08	1.8584e-14
-1.8995e-09	3.68557e-09	-8.12465e-09	5.46256e-09	1.41389e-08	-3.85118e-09	-9.41658e-09	-9.72219e-09	3.75626e-08	5.2355e-09	-6.75873e-09	3.1324e-09	2.94871e-08	9.5716e-08	2.07713e-08	-1.87698e-09	6.54937e-08	-1.15922e-09	-9.51981e-09	-8.59093e-09	-1.2424e-08	-1.91131e-08	-9.67799e-09	5.92713e-09	6.06069e-09	-2.97512e-09	2.18128e-08	-3.18697e-09	6.73081e-09	-1.74128e-08	1.84545e-14
-3.03692e-09	3.60694e-09	-7.85785e-09	5.48722e-09	1.41478e-08	-3.84853e-09	-9.3494e-09	-9.5705e-09	3.79601e-08	5.25556e-09	-6.7311e-09	3.19485e-09	2.94616e-08	9.5724e-08	2.07893e-08	-2.59201e-09	6.55071e-08	-1.13579e-09	-9.49706e-09	-8.56298e-09	-1.24235e-08	-1.87182e-08	-9.68594e-09	5.90946e-09	6.19236e-09	-2.91656e-09	1.37807e-08	-3.9168e-09	6.78193e-09	-1.19341e-08	1.80321e-14
-2.75697e-09	3.54081e-09	-7.84492e-09	4.56013e-09	1.41496e-08	-3.85073e-09	-7.1987e-09	-9.67897e-09	3.84907e-08	5.28332e-09	-6.71058e-09	3.21768e-09	2.94601e-08	9.57463e-08	2.09843e-08	-2.725e-09	6.54861e-08	-1.26646e-09	-9.52073e-09	-8.48414e-09	-1.24298e-08	-1.84321e-08	-9.46478e-09	5.92055e-09	6.51647e-09	-2.92691e-09	1.2016e-08	-2.82397e-09	6.74905e-09	-7.96406e-09	1.78948e-14
-2.93288e-09	3.5461e-09	-7.83507e-09	4.60644e-09	1.50493e-08	-3.61035e-09	-7.57175e-09	-9.40265e-09	3.84855e-08	5.2994e-09	-6.71128e-09	3.20762e-09	2.94442e-08	8.85604e-08	2.09488e-08	-2.40253e-09	6.54957e-08	-1.67606e-09	-1.17718e-08	-8.50362e-09	-1.24325e-08	-1.8821e-08	-9.54466e-09	5.9193e-09	6.48032e-09	-2.92949e-09	6.55876e-09	-2.83437e-09	7.24557e-09	-1.2721e-08	1.66624e-14
-2.97675e-09	3.38873e-09	-7.91602e-09	5.22003e-09	1.4628e-08	-3.79773e-09	-8.68767e-09	-9.69454e-09	3.73039e-08	5.22984e-09	-6.71112e-09	3.24793e-09	2.94542e-08	8.90426e-08	2.09042e-08	-2.8378e-09	6.54977e-08	-2.63659e-09	-1.1273e-08	-8.46159e-09	-1.24293e-08	-1.86703e-08	-9.50947e-09	5.92105e-09	6.31851e-09	-2.92501e-09	4.26355e-09	-4.00628e-09	6.87073e-09	-1.03538e-08	1.65851e-14
-2.93613e-09	3.38313e-09	-7.93136e-09	5.01771e-09	1.45111e-08	-3.75184e-09	-8.4467e-09	-9.63998e-09	3.7378e-08	5.25768e-09	-6.71901e-09	3.23489e-09	2.94655e-08	8.8901e-08	2.08795e-08	-3.13764e-09	6.54991e-08	-1.63536e-09	-1.09716e-08	-8.47134e-09	-1.24265e-08	-1.86742e-08	-9.51761e-09	5.91866e-09	6.41329e-09	-2.92531e-09	7.59755e-09	-4.29523e-09	7.06311e-09	-8.65035e-09	1.65591e-14
-2.90059e-09	3.51298e-09	-7.97101e-09	4.8862e-09	1.43293e-08	-3.74992e-09	-8.61888e-09	-9.66004e-09	3.77559e-08	5.23184e-09	-6.71219e-09	3.21078e-09	2.94576e-08	8.89648e-08	2.08819e-08	-2.66017e-09	6.34501e-08	-1.48163e-09	-1.05048e-08	-8.50712e-09	-1.24272e-08	-1.8667e-08	-9.54934e-09	5.91826e-09	6.474e-09	-2.92535e-09	5.37832e-09	-3.09659e-09	6.95737e-09	-9.31951e-09	1.62932e-14
-2.46939e-09	3.33875e-09	-8.70541e-09	4.99962e-09	1.43132e-08	1.38458e-09	-8.41121e-09	-9.62113e-09	3.73084e-08	5.42809e-09	-2.7647e-09	-1.37222e-08	2.49933e-08	5.03301e-08	2.09027e-08	-2.80533e-09	6.40023e-08	-2.05183e-09	-1.09447e-08	-8.49885e-09	-1.24349e-08	-1.87173e-08	-9.54663e-09	5.91507e-09	6.83224e-09	-4.83016e-09	6.06093e-09	-5.35542e-09	7.10068e-09	-9.59899e-09	1.09096e-14
-2.65326e-09	3.71439e-09	-8.26831e-09	4.90203e-09	1.41705e-08	-3.72377e-09	-8.05359e-09	-9.65025e-09	2.61337e-08	5.24719e-09	-5.42152e-09	6.07496e-10	2.8905e-08	2.26718e-08	2.08958e-08	-2.89163e-09	6.40797e-08	-1.68173e-09	-1.07427e-08	-8.49371e-09	-1.24325e-08	-1.86797e-08	-9.41079e-09	5.91924e-09	6.46726e-09	-4.27076e-09	5.88714e-09	-5.57963e-09	7.02005e-09	-9.31541e-09	8.20625e-15
-2.85227e-09	5.75246e-09	-8.34741e-09	4.96181e-09	1.30974e-08	-3.82975e-09	-8.17194e-09	-9.63054e-09	2.35083e-08	5.2614e-09	-4.22701e-09	4.45375e-12	1.95119e-08	1.54311e-08	2.08925e-08	-2.86496e-09	6.47774e-08	-1.87395e-09	-1.04882e-08	-8.48574e-09	-1.24295e-08	-1.8571e-08	-9.36088e-09	5.91931e-09	6.7398e-09	-4.06494e-09	5.84786e-09	-3.01097e-09	7.01743e-09	-9.58855e-09	7.39306e-15
-2.88871e-09	5.20957e-09	-8.59577e-09	4.94494e-09	1.40492e-08	-3.87124e-09	-8.20914e-09	-9.61408e-09	2.30924e-08	5.39961e-09	-6.15312e-09	1.09144e-09	7.98917e-09	1.76492e-08	2.08929e-08	-2.8926e-09	6.37501e-08	-1.90007e-09	-1.05424e-08	-8.4872e-09	-1.24346e-08	-1.82104e-08	-9.14547e-09	5.91828e-09	7.43919e-09	-3.25078e-09	5.62044e-09	-3.11608e-09	7.22118e-09	-9.56459e-09	7.03428e-15
-2.94565e-09	4.07058e-09	-8.10077e-09	4.95067e-09	1.35963e-08	-9.96463e-10	-8.24167e-09	-9.62842e-09	2.09997e-08	5.30868e-09	-5.24338e-09	-2.03683e-09	1.09252e-08	1.79374e-08	2.08917e-08	-2.86739e-09	6.33345e-08	-1.84555e-09	-1.06354e-08	-8.48844e-09	-1.24336e-08	-1.82476e-08	-8.93606e-09	5.9184e-09	7.09981e-09	-3.50473e-09	5.70895e-09	-3.38552e-09	7.12e-09	-9.09624e-09	6.89093e-15
-2.88996e-09	4.90264e-09	-8.35884e-09	4.95989e-09	1.36876e-08	-3.04568e-09	-8.26715e-09	-9.62865e-09	2.00535e-08	5.31692e-09	-5.52179e-09	-1.33501e-09	7.67314e-09	1.7421e-08	2.08942e-08	-2.90496e-09	6.3534e-08	-1.9034e-09	-1.06735e-08	-8.48747e-09	-1.24328e-08	-1.84477e-08	-8.79666e-09	5.91867e-09	6.94991e-09	-4.25953e-09	5.94809e-09	-3.28397e-09	7.08246e-09	-9.28555e-09	6.83705e-15
-2.94993e-09	4.17581e-09	-8.24286e-09	4.95744e-09	1.38436e-08	-3.06738e-09	-8.23387e-09	-9.63229e-09	2.03639e-08	5.34391e-09	-5.3452e-09	-9.81397e-10	7.78033e-09	1.7429e-08	2.08939e-08	-2.86927e-09	6.34155e-08	-1.87479e-09	-1.06586e-08	-8.48852e-09	-1.24333e-08	-1.83695e-08	-8.91348e-09	5.91859e-09	6.90481e-09	-4.03328e-09	6.11005e-09	-3.34241e-09	7.10587e-09	-9.24025e-09	6.82769e-15
-3.04739e-09	4.73559e-09	-8.37314e-09	4.95338e-09	1.37783e-08	-3.08828e-09	-8.25502e-09	-9.62899e-09	2.01811e-08	5.32423e-09	-5.30675e-09	-4.93708e-10	7.88139e-09	1.77236e-08	2.08929e-08	-2.89681e-09	6.3113e-08	-1.90715e-09	-1.06407e-08	-8.48902e-09	-1.24333e-08	-1.82898e-08	-8.91311e-09	5.9185e-09	7.02025e-09	-3.89182e-09	5.89667e-09	-3.31796e-09	7.12111e-09	-9.26729e-09	6.79433e-15
-2.95551e-09	4.65656e-09	-8.35471e-09	4.95669e-09	7.39259e-09	-3.01777e-09	-8.32828e-09	-9.63064e-09	2.02578e-08	5.32472e-09	-5.39241e-09	-2.2583e-10	5.83721e-09	1.75564e-08	2.08931e-08	-2.88232e-09	6.3186e-08	-1.97071e-09	-1.06435e-08	-8.48893e-09	-1.24331e-08	-1.83363e-08	-8.70061e-09	5.91861e-09	7.1858e-09	-3.9373e-09	5.93081e-09	-3.36462e-09	7.13157e-09	-9.10172e-09	6.63621e-15
-2.97218e-09	4.63792e-09	-8.34385e-09	4.95793e-09	6.75001e-09	-2.95333e-09	-8.39235e-09	-9.63293e-09	2.02486e-08	5.32673e-09	-5.2986e-09	-3.27547e-10	5.56925e-09	1.77797e-08	2.0974e-08	-2.888e-09	6.31909e-08	-1.93016e-09	-1.08033e-08	-8.48876e-09	-1.24342e-08	-1.83211e-08	-8.51049e-09	5.91034e-09	7.10103e-09	-3.96408e-09	5.88732e-09	-3.33331e-09	5.36433e-09	-9.09342e-09	6.6106e-15
-2.95607e-09	4.55206e-09	-8.37817e-09	4.95904e-09	5.8766e-09	-3.14995e-09	-8.26253e-09	-9.62963e-09	2.02185e-08	5.32499e-09	-5.3524e-09	-5.62227e-10	7.35637e-09	1.7771e-08	2.08958e-08	4.66501e-09	9.8961e-09	-1.96438e-09	-9.67055e-09	-8.48838e-09	-1.24341e-08	-1.83135e-08	-8.7299e-09	5.93414e-09	7.28683e-09	-4.0095e-09	5.89509e-09	-3.34155e-09	6.54398e-09	-9.21667e-09	2.73577e-15
-2.98756e-09	4.6261e-09	-8.34233e-09	4.95993e-09	6.75697e-09	-3.04089e-09	-8.26904e-09	-9.63023e-09	2.02324e-08	5.32175e-09	-5.36836e-09	-7.49427e-10	6.69955e-09	1.76998e-08	2.08922e-08	2.23956e-09	3.21936e-09	-1.91469e-09	-9.85856e-09	-8.48887e-09	-1.24331e-08	-1.83171e-08	-8.759e-09	5.9539e-09	7.58715e-09	-3.9967e-09	5.96006e-09	-3.34624e-09	6.49178e-09	-9.20604e-09	2.63996e-15
-2.97957e-09	4.63693e-09	-8.35102e-09	4.96334e-09	5.94283e-09	-3.03468e-09	-8.30216e-09	-9.63038e-09	2.02071e-08	5.32428e-09	-5.38556e-09	-5.77471e-10	6.71794e-09	1.76953e-08	2.0893e-08	-1.20483e-10	3.99654e-09	-1.92808e-09	-9.955e-09	-8.48899e-09	-1.24331e-08	-1.83231e-08	-8.69677e-09	5.92543e-09	7.42282e-09	-3.98135e-09	5.95692e-09	-3.3379e-09	5.60261e-09	-9.2112e-09	2.61748e-15
-2.97957e-09	4.63693e-09	-8.35102e-09	4.96334e-09	5.94283e-09	-3.03468e-09	-8.30216e-09	-9.63038e-09	2.02071e-08	5.32428e-09	-5.38556e-09	-5.77471e-10	6.71794e-09	1.76953e-08	2.0893e-08	-1.20483e-10	3.99654e-09	-1.92808e-09	-9.955e-09	-8.48899e-09	-1.24331e-08	-1.83231e-08	-8.69677e-09	5.92543e-09	7.42282e-09	-3.98135e-09	5.95692e-09	-3.3379e-09	5.60261e-09	-9.2112e-09	2.61748e-15
-3.01148e-09	4.62916e-09	-8.36844e-09	4.96283e-09	6.03577e-09	-2.9303e-09	-8.29855e-09	-9.62948e-09	2.02246e-08	5.32394e-09	-5.37531e-09	-6.00464e-10	3.92037e-09	1.73673e-08	2.08929e-08	6.55459e-10	4.13492e-09	-1.91814e-09	-9.01581e-09	-8.49022e-09	-1.24331e-08	-1.83218e-08	-8.70281e-09	5.94658e-09	7.43663e-09	-3.98277e-09	5.94947e-09	-3.34616e-09	6.32608e-09	-9.21483e-09	2.57054e-15
-2.88994e-09	4.63199e-09	-8.42426e-09	4.96363e-09	5.91439e-09	-2.42785e-09	-8.29422e-09	-9.62245e-09	2.022e-08	5.3238e-09	-5.37861e-09	-6.22541e-10	2.16273e-09	1.74407e-08	2.08935e-08	5.42108e-10	4.38608e-09	-1.93411e-09	-9.21805e-09	-8.49558e-09	-1.24338e-08	-1.83219e-08	-8.71767e-09	5.94095e-09	7.42128e-09	-3.98473e-09	5.94929e-09	-3.34446e-09	5.97401e-09	-9.21205e-09	2.55967e-15
-2.97283e-09	4.62996e-09	-8.43032e-09	1.37356e-09	5.78505e-09	-2.50583e-09	-8.29891e-09	-9.61437e-09	2.02406e-08	5.32489e-09	-5.38022e-09	-6.17803e-10	2.39352e-09	1.73703e-08	2.08942e-08	4.34248e-10	4.95061e-09	-1.92587e-09	-8.96718e-09	-8.51663e-09	-1.17629e-08	-1.83603e-08	-8.71369e-09	6.05932e-09	7.44523e-09	-4.01182e-09	5.94587e-09	7.84899e-11	6.27416e-09	-9.20738e-09	2.51616e-15
-2.97097e-09	4.63349e-09	-8.39947e-09	1.74687e-09	5.80158e-09	-2.44038e-09	-8.2924e-09	-9.62132e-09	2.0235e-08	5.32513e-09	-5.37719e-09	-6.12776e-10	3.2096e-09	1.731e-08	2.08935e-08	1.09049e-09	4.64755e-09	-1.92177e-09	-8.70733e-09	-8.52281e-09	-1.09224e-08	-1.83987e-08	-8.72118e-09	5.95677e-09	7.42749e-09	-4.02606e-09	5.94642e-09	-2.81789e-09	6.16646e-09	-9.21007e-09	2.50024e-15
-2.93172e-09	4.63248e-09	-8.35981e-09	1.84763e-09	5.82986e-09	-2.40987e-09	-8.29562e-09	-9.61968e-09	2.02368e-08	5.32551e-09	-5.37953e-09	-6.19146e-10	2.4223e-09	1.73234e-08	2.08946e-08	1.03365e-09	4.76956e-09	-1.92441e-09	-8.53712e-09	-8.51666e-09	-1.03921e-08	-1.83447e-08	-8.71676e-09	6.10224e-09	7.43738e-09	-4.08908e-09	5.94705e-09	-1.16743e-09	6.17778e-09	-9.21016e-09	2.47671e-15
-2.9546e-09	4.81135e-09	-8.38627e-09	8.72234e-10	5.84106e-09	-2.2679e-09	-8.29496e-09	-9.61983e-09	2.02371e-08	5.34757e-09	-5.37962e-09	-6.26972e-10	2.43121e-09	1.73273e-08	2.08936e-08	8.03504e-10	4.71116e-09	-1.92537e-09	-8.58269e-09	-8.52163e-09	-4.0867e-09	-1.83664e-08	-8.71873e-09	5.976e-09	7.43395e-09	-4.07106e-09	5.9487e-09	-2.39054e-09	6.18543e-09	-9.20943e-09	2.38833e-15
-2.967e-09	4.66656e-09	-8.40023e-09	1.57331e-09	5.82103e-09	-2.41956e-09	-8.29511e-09	-9.61837e-09	2.02447e-08	5.35432e-09	-5.37904e-09	-6.1438e-10	2.76554e-09	1.73312e-08	2.08952e-08	9.011e-10	4.58427e-09	-1.92369e-09	-8.65245e-09	-8.52423e-09	-4.04067e-09	-1.83632e-08	-8.38888e-09	6.09834e-09	5.96274e-09	-4.09756e-09	5.94218e-09	-1.80578e-09	6.08516e-09	-9.21011e-09	2.36406e-15
-2.94702e-09	4.64829e-09	-8.41808e-09	1.52459e-09	3.9358e-09	-2.39676e-09	-8.29531e-09	-9.61855e-09	2.02487e-08	5.34653e-09	-5.37898e-09	-6.17335e-10	2.28757e-09	1.73357e-08	2.08941e-08	8.87398e-10	4.67038e-09	-1.92376e-09	-8.63863e-09	-8.51759e-09	-4.43651e-09	-1.83559e-08	-8.11576e-09	6.08014e-09	2.71395e-09	-4.09737e-09	5.94196e-09	-1.89679e-09	4.77245e-09	-9.20753e-09	2.29982e-15
-2.96905e-09	4.71559e-09	-8.40414e-09	1.67391e-09	3.22802e-09	-2.34501e-09	-8.29673e-09	-9.61707e-09	2.03954e-08	5.39416e-09	-4.62486e-09	-6.16007e-10	2.53182e-09	1.73361e-08	2.08942e-08	9.15745e-10	4.59087e-09	-1.92263e-09	-8.78032e-09	-8.52145e-09	-4.43269e-09	-1.83675e-08	-3.07827e-09	6.01108e-09	3.05617e-09	-4.08206e-09	5.93489e-09	-1.84591e-09	4.93893e-09	-9.22811e-09	2.24421e-15
-2.94518e-09	4.6826e-09	-8.41587e-09	1.37016e-09	3.77201e-09	-1.40483e-09	-4.34297e-09	-9.63533e-09	2.02844e-08	5.36521e-09	-4.72725e-09	-6.21337e-10	2.37591e-09	1.73308e-08	2.08941e-08	8.69038e-10	4.55703e-09	-1.92416e-09	-8.7186e-09	-8.51765e-09	-4.85969e-09	-1.83607e-08	-6.88666e-09	6.05265e-09	3.73458e-09	-4.06386e-09	5.94448e-09	-1.80796e-09	4.94168e-09	-9.22318e-09	2.23389e-15
-2.91862e-09	4.68685e-09	-8.41601e-09	1.56308e-09	3.50147e-09	-2.35046e-09	-2.98718e-09	-9.62539e-09	2.02767e-08	5.3475e-09	-5.19348e-09	-6.22087e-10	2.4088e-09	1.73257e-08	2.0894e-08	8.56302e-10	4.5019e-09	-1.92521e-09	-8.71706e-09	-5.35123e-09	-4.35269e-09	-1.83675e-08	-4.89931e-09	6.08602e-09	3.34163e-09	-4.06217e-09	5.9417e-09	-1.77267e-09	4.49433e-09	-9.21433e-09	2.15065e-15
-2.92867e-09	4.68673e-09	-8.41347e-09	1.51264e-09	4.00523e-09	-2.32713e-09	-3.06902e-09	-9.62302e-09	2.02503e-08	5.35377e-09	-5.30069e-09	-6.2848e-10	2.38467e-09	1.72661e-08	2.08941e-08	8.5815e-10	4.48631e-09	-1.92487e-09	-8.6958e-09	-3.42098e-09	-4.70381e-09	-1.8368e-08	-4.64782e-09	6.07471e-09	3.318e-09	-4.08574e-09	6.24197e-09	-1.75617e-09	4.33125e-09	-9.2239e-09	2.13819e-15
-2.93382e-09	4.68657e-09	-8.41124e-09	1.57989e-09	3.45814e-09	-2.34018e-09	-3.49691e-09	-9.62183e-09	2.02627e-08	5.35535e-09	-5.06404e-09	-6.27689e-10	2.39788e-09	1.73126e-08	2.08941e-08	8.71685e-10	4.53113e-09	-1.92419e-09	-8.69179e-09	-3.9755e-09	-4.55901e-09	-1.83662e-08	-4.36753e-09	6.07538e-09	3.53623e-09	-4.05681e-09	5.95999e-09	-1.86196e-09	4.37244e-09	-9.22225e-09	2.13595e-15
-2.92943e-09	4.50646e-09	-8.41227e-09	1.52464e-09	3.51418e-09	-2.33229e-09	-2.32134e-09	-9.62255e-09	2.02575e-08	5.35375e-09	-5.03556e-09	-6.20885e-10	2.41506e-09	1.72955e-08	2.08941e-08	8.13945e-10	4.53142e-09	-1.92432e-09	-8.70438e-09	-3.59515e-09	-4.49905e-09	-1.83654e-08	-4.75297e-09	6.07795e-09	3.45164e-09	-4.0747e-09	6.03428e-09	-1.8644e-09	4.41317e-09	-9.22667e-09	2.12772e-15
-2.93075e-09	4.35526e-09	-8.41589e-09	1.54169e-09	3.40423e-09	-2.33896e-09	-2.6656e-09	-9.62218e-09	2.02558e-08	5.35064e-09	-4.94843e-09	-6.229e-10	2.40125e-09	1.73067e-08	2.08941e-08	8.63452e-10	4.52888e-09	-1.93089e-09	-8.70445e-09	-3.82741e-09	-4.59344e-09	-1.83663e-08	-4.52977e-09	6.07621e-09	3.39784e-09	-4.07503e-09	6.01876e-09	-1.8132e-09	2.58507e-09	-9.22465e-09	2.11387e-15
-2.92842e-09	4.68009e-09	-8.41442e-09	1.51331e-09	2.5413e-09	-2.33907e-09	-3.23615e-09	-9.62181e-09	2.02566e-08	5.33352e-09	-5.12514e-09	-6.23989e-10	2.4002e-09	1.41339e-08	2.08941e-08	8.57423e-10	4.50616e-09	-1.94429e-09	-8.6988e-09	-3.89362e-09	-4.59258e-09	-1.83671e-08	-4.58316e-09	6.07445e-09	3.48311e-09	-4.07842e-09	6.08086e-09	-1.81547e-09	2.27933e-09	-9.23812e-09	2.01765e-15
-2.92912e-09	4.62453e-09	-8.41622e-09	1.52758e-09	2.3523e-09	-2.33972e-09	-2.72676e-09	-5.28435e-09	2.02562e-08	5.29428e-09	-4.90145e-09	-6.02675e-10	2.41565e-09	1.65769e-08	1.96916e-08	8.78829e-10	4.52902e-09	-1.93378e-09	-8.70645e-09	-3.93303e-09	-4.57793e-09	-1.38704e-08	-4.51546e-09	6.07707e-09	3.44288e-09	-4.07209e-09	6.01206e-09	-1.80681e-09	8.78632e-10	-9.21596e-09	1.82113e-15
-2.92793e-09	4.61713e-09	-8.41539e-09	1.54223e-09	1.8965e-09	-2.37731e-09	-2.77676e-09	-5.97328e-09	2.02467e-08	5.31006e-09	-5.01713e-09	-5.28643e-10	2.39071e-09	1.35e-08	1.99458e-08	8.64286e-10	4.53165e-09	-1.94718e-09	-8.7039e-09	-3.84469e-09	-4.59601e-09	-1.44643e-08	-4.54528e-09	6.0772e-09	3.46058e-09	-4.07024e-09	6.0371e-09	-1.81068e-09	1.4217e-09	-9.22454e-09	1.76403e-15
-2.92701e-09	4.62419e-09	-8.40679e-09	1.52026e-09	2.48254e-09	-2.37325e-09	-2.7518e-09	-5.38787e-09	2.02371e-08	5.30303e-09	-4.97698e-09	-5.52505e-10	2.40367e-09	1.30853e-08	2.02967e-08	8.59351e-10	4.53886e-09	-1.93679e-09	-8.7061e-09	-3.86945e-09	-4.58932e-09	-1.36991e-08	-4.51712e-09	6.07639e-09	3.44392e-09	-4.07111e-09	6.02154e-09	-1.80816e-09	1.54677e-09	-9.23081e-09	1.74051e-15
-2.92491e-09	4.63668e-09	-8.41458e-09	1.53133e-09	2.96204e-09	-2.36938e-09	-2.77092e-09	-5.51408e-09	2.02519e-08	5.31088e-09	-4.98019e-09	-4.60913e-10	2.40217e-09	1.28457e-08	2.02893e-08	8.62116e-10	4.53689e-09	-1.93508e-09	-8.70393e-09	-3.89453e-09	-4.58646e-09	-1.35999e-08	-4.52168e-09	6.07656e-09	3.46124e-09	-4.07143e-09	6.02479e-09	-1.81846e-09	1.19101e-09	-9.22337e-09	1.73548e-15
-2.92464e-09	4.63453e-09	-8.41237e-09	1.52654e-09	2.35787e-09	-2.36904e-09	-2.80188e-09	-5.61961e-09	2.02496e-08	5.30542e-09	-4.97825e-09	-5.33806e-10	2.39224e-09	1.25556e-08	2.0036e-08	8.55412e-10	4.53309e-09	-1.93657e-09	-8.70407e-09	-3.8852e-09	-4.58857e-09	-1.36584e-08	-4.53188e-09	6.07657e-09	3.45888e-09	-4.07139e-09	6.02712e-09	-1.81612e-09	1.48058e-09	-9.22234e-09	1.71816e-15
-2.92464e-09	4.63453e-09	-8.41237e-09	1.52654e-09	2.35787e-09	-2.36904e-09	-2.80188e-09	-5.61961e-09	2.02496e-08	5.30542e-09	-4.97825e-09	-5.33806e-10	2.39224e-09	1.25556e-08	2.0036e-08	8.55412e-10	4.53309e-09	-1.93657e-09	-8.70407e-09	-3.8852e-09	-4.58857e-09	-1.36584e-08	-4.53188e-09	6.07657e-09	3.45888e-09	-4.07139e-09	6.02712e-09	-1.81612e-09	1.48058e-09	-9.22234e-09	1.71816e-15
-2.92275e-09	4.62569e-09	-8.41366e-09	1.52581e-09	2.56683e-09	-2.3681e-09	-2.80758e-09	-5.52663e-09	2.02505e-08	5.30738e-09	-4.96993e-09	-5.52468e-10	2.39934e-09	1.27351e-08	1.99984e-08	7.62076e-10	4.53481e-09	-1.93504e-09	-8.70482e-09	-3.95953e-09	-4.5923e-09	-1.37484e-08	-4.52835e-09	3.88516e-09	2.3681e-09	-4.07157e-09	6.0307e-09	-1.81283e-09	1.33677e-09	-9.22377e-09	1.69557e-15
-2.92561e-09	4.6285e-09	-8.41254e-09	1.52465e-09	2.51816e-09	-2.43747e-09	-2.81204e-09	-5.63773e-09	2.02504e-08	4.63012e-09	-4.06503e-09	-5.18665e-10	2.31127e-09	1.27796e-08	1.83501e-08	7.96548e-10	4.53312e-09	-1.84165e-09	-8.70185e-09	-3.91218e-09	-4.57546e-09	-1.3671e-08	-4.52889e-09	5.25852e-09	2.40397e-09	-4.07158e-09	6.02334e-09	-1.81504e-09	1.37127e-09	-9.22356e-09	1.62923e-15
-2.92724e-09	4.63181e-09	-8.41366e-09	1.51617e-09	2.42309e-09	-2.37259e-09	-2.8051e-09	-5.6241e-09	2.02504e-08	5.30465e-09	-3.16678e-09	-5.28539e-10	1.74632e-09	1.27063e-08	1.8492e-08	7.75955e-10	4.5323e-09	-1.9369e-09	-8.70243e-09	-3.94216e-09	-4.58737e-09	-1.36772e-08	-4.52741e-09	4.74862e-09	1.46539e-09	-4.07179e-09	6.05702e-09	-1.82732e-09	1.37832e-09	-9.22872e-09	1.62224e-15
-2.92506e-09	4.63904e-09	-8.41265e-09	1.515e-09	2.39899e-09	-2.42599e-09	-2.80588e-09	-5.62731e-09	2.02506e-08	4.41885e-09	-3.87778e-09	-5.38968e-10	2.21628e-09	1.26868e-08	1.83649e-08	8.10774e-10	2.30615e-09	-1.7834e-09	-8.72752e-09	-3.91976e-09	-4.58273e-09	-1.36265e-08	-4.52544e-09	5.35556e-09	1.73829e-09	-4.06099e-09	6.02556e-09	-1.81363e-09	1.37007e-09	-9.22373e-09	1.605e-15
-2.92556e-09	4.45889e-09	-8.41281e-09	1.58017e-09	2.46424e-09	-2.41434e-09	-2.80759e-09	-5.64322e-09	2.02505e-08	4.46399e-09	-3.69491e-09	-5.37117e-10	2.13642e-09	1.27517e-08	1.84198e-08	7.91033e-10	2.59341e-09	-1.84583e-09	-8.70332e-09	-3.90711e-09	-4.60035e-09	-1.36588e-08	-4.53037e-09	5.24983e-09	2.63994e-09	-4.04945e-09	5.97356e-09	-1.80272e-09	1.37327e-09	-3.26914e-09	1.53621e-15
-2.53647e-09	4.56407e-09	-8.4433e-09	1.52578e-09	2.46567e-09	-2.2789e-09	-2.80633e-09	-5.18754e-09	2.02529e-08	4.3948e-09	-3.43271e-09	-5.36961e-10	2.21374e-09	1.2696e-08	1.71632e-08	7.78725e-10	2.98537e-09	-1.85595e-09	-8.72476e-09	-3.91354e-09	-3.43459e-09	-1.20557e-08	-4.20191e-09	5.22721e-09	2.27234e-09	-4.06877e-09	6.00628e-09	-1.82286e-09	1.25822e-09	-3.64603e-09	1.43168e-15
-2.65479e-09	4.48635e-09	-8.13487e-09	1.5243e-09	2.44422e-09	-2.37186e-09	-2.80634e-09	-3.39862e-09	8.12163e-09	4.66246e-09	-3.46362e-09	-5.35991e-10	2.09349e-09	1.27356e-08	1.7978e-08	7.80853e-10	2.7269e-09	-1.83509e-09	-9.11911e-09	-3.91242e-09	-1.87458e-09	-1.27059e-08	-4.45296e-09	5.16466e-09	2.36034e-09	-4.0721e-09	6.007e-09	-1.82639e-09	9.76794e-10	-4.19267e-09	1.11791e-15
-2.81507e-09	4.50575e-09	-7.0546e-09	1.52599e-09	2.49283e-09	-2.29662e-09	-2.80616e-09	-3.35172e-09	9.50626e-09	4.43272e-09	-3.42364e-09	-5.38426e-10	2.21188e-09	1.26941e-08	1.74072e-08	7.65123e-10	2.71072e-09	-1.78248e-09	-8.74899e-09	-3.93596e-09	-3.7606e-09	-1.09254e-08	-4.74423e-09	5.21517e-09	2.28954e-09	-4.01694e-09	6.0043e-09	-1.83761e-09	1.20527e-09	-5.03436e-09	1.07595e-15
-2.57131e-09	3.68729e-09	-7.7517e-09	1.4859e-09	2.45795e-09	-2.26924e-09	-2.8062e-09	-3.49573e-09	2.58159e-09	4.58465e-09	-3.47733e-09	-5.36113e-10	2.16595e-09	1.27012e-08	1.64511e-08	7.7827e-10	2.86764e-09	-1.84114e-09	-8.81908e-09	-3.91987e-09	-2.27153e-09	-1.21008e-08	-4.43957e-09	5.16609e-09	2.30794e-09	-4.03722e-09	6.00698e-09	-1.8298e-09	1.19289e-09	-4.31904e-09	9.74986e-16
-2.49181e-09	3.49703e-09	-7.72732e-09	1.55649e-09	2.45957e-09	-2.2954e-09	-2.80618e-09	-3.45595e-09	3.01973e-09	4.56517e-09	-3.46355e-09	-5.35831e-10	2.15329e-09	1.27299e-08	1.44579e-08	7.71418e-10	2.92275e-09	-1.83733e-09	-8.87432e-09	-3.91774e-09	-2.51556e-09	-1.16553e-08	-4.47065e-09	5.17586e-09	2.30214e-09	-3.79139e-09	6.00821e-09	-1.82682e-09	1.15516e-09	-4.27541e-09	9.0396e-16
-2.64766e-09	3.43745e-09	-6.93868e-09	1.49888e-09	2.4669e-09	-2.31504e-09	-2.80618e-09	-3.56763e-09	4.50929e-09	4.58491e-09	-3.47337e-09	-5.36734e-10	2.14432e-09	1.27133e-08	1.42671e-08	7.75588e-10	3.03701e-09	-1.83898e-09	-8.81042e-09	-3.91571e-09	-2.33219e-09	-1.13538e-08	-4.4564e-09	5.17687e-09	2.30818e-09	-4.03671e-09	6.01178e-09	-1.82209e-09	1.15459e-09	-4.47985e-09	8.94404e-16
-2.59232e-09	3.76214e-09	-7.02041e-09	1.46585e-09	2.46167e-09	-2.27868e-09	-2.8004e-09	-3.45529e-09	3.92824e-09	1.47664e-09	-3.46864e-09	-5.35652e-10	2.14478e-09	1.27353e-08	1.44964e-08	7.67863e-10	2.94757e-09	-1.83045e-09	-8.84327e-09	-3.85872e-09	-2.13429e-09	-1.15199e-08	-4.45528e-09	5.1548e-09	2.29902e-09	-4.0021e-09	3.93443e-09	-1.82533e-09	1.16958e-09	-4.2799e-09	8.59412e-16
-2.62506e-09	3.76537e-09	-7.58733e-09	1.52315e-09	2.46141e-09	-2.2758e-09	-2.80219e-09	-3.40812e-09	3.53186e-09	2.074e-09	-3.46941e-09	-5.35918e-10	2.14547e-09	1.27434e-08	1.44335e-08	7.72796e-10	2.96707e-09	-1.77673e-09	-8.837e-09	-3.86559e-09	-2.37974e-09	-3.78964e-09	-4.49153e-09	5.16502e-09	2.29324e-09	-3.98515e-09	3.28085e-09	-1.825e-09	1.13877e-09	-4.23242e-09	7.42998e-16
-2.62268e-09	3.75972e-09	-7.51931e-09	7.09659e-10	2.46004e-09	-2.2674e-09	-2.81e-09	-3.45047e-09	3.74561e-09	1.75787e-09	-3.48785e-09	-5.36456e-10	2.13631e-09	1.27752e-08	1.2358e-08	7.70481e-10	2.93435e-09	-1.81748e-09	-8.8362e-09	-3.51736e-09	-2.2426e-09	8.84489e-10	-4.49294e-09	5.16518e-09	2.29785e-09	-3.94594e-09	3.4521e-09	-1.82681e-09	1.15278e-09	-4.01413e-09	6.68295e-16
-2.59335e-09	3.69295e-09	-7.39972e-09	7.59594e-10	2.46109e-09	-2.25534e-09	-2.8004e-09	-3.44254e-09	3.62472e-09	2.1264e-09	-3.52735e-09	-5.49438e-10	2.15048e-09	8.5516e-09	1.27184e-08	7.66699e-10	2.9327e-09	-1.7866e-09	-8.62063e-09	-3.79763e-09	-2.22821e-09	-1.8337e-10	-4.52092e-09	5.16517e-09	2.29641e-09	-3.95329e-09	4.41449e-09	-1.80566e-09	1.14486e-09	-3.99416e-09	5.90597e-16
-2.60515e-09	3.69771e-09	-7.43291e-09	1.24227e-09	2.46084e-09	-2.25873e-09	-2.72851e-09	-3.4429e-09	3.49659e-09	1.44093e-09	-3.51296e-09	-5.47793e-10	2.15015e-09	8.83596e-09	1.24916e-08	7.70926e-10	2.93737e-09	-1.81037e-09	-8.66593e-09	-3.7741e-09	-2.20991e-09	-6.60527e-10	-4.51343e-09	5.165e-09	2.2965e-09	-3.94706e-09	3.95383e-09	-1.81514e-09	1.14623e-09	-3.9907e-09	5.84618e-16
-2.60481e-09	3.6161e-09	-7.38929e-09	9.39996e-10	2.46154e-09	-2.26413e-09	-2.14234e-09	-3.43137e-09	3.47572e-09	2.15287e-09	-3.52774e-09	-5.47931e-10	2.1471e-09	8.87061e-09	1.2425e-08	7.64964e-10	2.93829e-09	-1.79376e-09	-8.64673e-09	-3.77097e-09	-2.23359e-09	-5.01612e-10	-4.5111e-09	5.16507e-09	2.29491e-09	-3.94475e-09	3.93315e-09	-1.76672e-09	1.14738e-09	-3.95751e-09	5.80122e-16
-2.59568e-09	3.654e-09	-7.40126e-09	9.05306e-10	2.46138e-09	-2.26021e-09	-2.32331e-09	-3.43304e-09	3.53132e-09	1.99014e-09	-3.51944e-09	-5.44419e-10	2.14686e-09	8.75333e-09	1.24337e-08	7.67144e-10	2.94295e-09	-1.79262e-09	-8.6346e-09	-3.75114e-09	-2.2364e-09	-9.32053e-10	-4.51193e-09	5.16544e-09	2.28664e-09	-3.94653e-09	3.7768e-09	-1.7882e-09	1.1471e-09	-3.96337e-09	5.78268e-16
-2.60541e-09	3.64073e-09	-7.38876e-09	8.94946e-10	2.46131e-09	-2.26285e-09	-2.33683e-09	-3.4044e-09	3.54808e-09	1.9117e-09	-3.51945e-09	-5.47364e-10	2.14536e-09	8.82333e-09	1.23975e-08	7.68853e-10	2.94277e-09	-1.79676e-09	-8.65006e-09	-3.73055e-09	-2.2304e-09	-1.02769e-09	-4.51159e-09	5.16556e-09	2.28826e-09	-3.93385e-09	3.62877e-09	-1.76735e-09	1.1469e-09	-3.96568e-09	5.77082e-16
-2.60805e-09	3.63815e-09	-7.37133e-09	9.27912e-10	2.46127e-09	-2.26116e-09	-2.32524e-09	-3.41611e-09	3.57828e-09	1.96466e-09	-3.52042e-09	-5.45516e-10	2.0821e-09	8.79149e-09	1.24566e-08	7.88503e-10	2.94202e-09	-1.79617e-09	-1.36042e-09	-3.73217e-09	-2.22431e-09	-1.0439e-09	-4.51053e-09	5.16544e-09	2.28761e-09	-3.94572e-09	3.61952e-09	-1.7658e-09	1.14658e-09	-4.00312e-09	5.05337e-16
-2.60702e-09	3.17036e-09	-7.37317e-09	9.50583e-10	2.46127e-09	-2.26111e-09	-2.31298e-09	-3.41707e-09	9.63237e-10	2.0018e-09	-3.52099e-09	-5.44406e-10	2.10309e-09	8.78147e-09	1.24566e-08	7.90374e-10	2.9677e-09	-1.7961e-09	-2.23205e-09	-3.72694e-09	-2.22477e-09	-8.79028e-10	-4.50923e-09	5.16497e-09	2.28718e-09	-3.94325e-09	3.65604e-09	-1.77036e-09	1.1468e-09	-3.98176e-09	4.93357e-16
-2.60377e-09	3.34647e-09	-7.37284e-09	9.56191e-10	2.4613e-09	-2.26214e-09	-2.2964e-09	-3.41845e-09	2.10016e-10	1.98987e-09	-3.52095e-09	-5.40629e-10	2.12775e-09	8.78692e-09	1.24585e-08	7.7477e-10	2.99124e-09	-1.80019e-09	-1.44502e-09	-3.72665e-09	-2.23207e-09	-9.78732e-10	-4.50577e-09	5.16442e-09	2.28717e-09	-3.94303e-09	3.64874e-09	-1.76609e-09	1.1474e-09	-3.97513e-09	4.91038e-16
-2.60762e-09	2.77402e-09	-7.37441e-09	9.28757e-10	2.4613e-09	-2.26187e-09	-2.26538e-09	-3.41898e-09	1.06076e-09	1.98247e-09	-3.52092e-09	-5.42317e-10	2.11452e-09	8.80055e-09	1.24357e-08	7.79049e-10	2.96901e-09	-1.7989e-09	-1.83583e-09	-3.7259e-09	-2.23026e-09	-8.40824e-10	-4.50683e-09	5.16448e-09	2.2885e-09	-3.94012e-09	-1.39031e-10	-1.76811e-09	1.14673e-09	-3.97423e-09	4.7564e-16
-2.60664e-09	2.74274e-09	-7.37608e-09	9.30159e-10	2.46123e-09	-2.26203e-09	-2.27647e-09	-3.41937e-09	5.71925e-10	1.96563e-09	-3.52112e-09	-5.43501e-10	2.12028e-09	8.78863e-09	1.24455e-08	7.74977e-10	2.98185e-09	-1.80124e-09	-1.84354e-09	-3.73026e-09	-2.22976e-09	-9.02439e-10	-4.5072e-09	5.16446e-09	2.28767e-09	-3.93857e-09	7.0845e-10	-1.76714e-09	1.14762e-09	-3.98578e-09	4.75545e-16
-2.60731e-09	2.87035e-09	-7.37432e-09	9.418e-10	2.46126e-09	-2.26173e-09	-2.28399e-09	-3.41939e-09	9.83142e-10	1.95563e-09	-3.52095e-09	-5.42516e-10	2.11257e-09	8.79122e-09	1.24445e-08	7.78366e-10	2.97734e-09	-1.36474e-09	-1.77481e-09	-3.72517e-09	-2.22952e-09	-9.28578e-10	-4.50757e-09	5.16464e-09	2.28807e-09	-2.65349e-10	7.70678e-10	-1.76729e-09	1.14717e-09	-3.97941e-09	4.59842e-16
-2.60707e-09	2.87321e-09	-7.37448e-09	9.41778e-10	2.46126e-09	-2.26174e-09	-2.28165e-09	-3.41942e-09	9.49711e-10	1.95652e-09	-3.52094e-09	-5.42487e-10	2.11299e-09	8.79113e-09	1.24447e-08	7.78213e-10	2.9785e-09	-1.36798e-09	-1.7494e-09	-3.72573e-09	-2.22958e-09	-9.2608e-10	-4.50754e-09	5.16464e-09	2.28806e-09	-2.87456e-10	7.74753e-10	-1.76716e-09	1.14717e-09	-3.97934e-09	4.59735e-16
-2.60675e-09	2.83676e-09	-7.37465e-09	9.39056e-10	2.46123e-09	-2.26183e-09	-2.28015e-09	-3.41891e-09	9.41418e-10	1.97849e-09	-3.52093e-09	-5.42256e-10	2.11584e-09	8.79083e-09	1.24443e-08	7.78444e-10	2.97448e-09	-6.80132e-10	-1.76239e-09	-3.72732e-09	-2.22972e-09	-9.09114e-10	-4.50539e-09	5.16463e-09	2.28809e-09	-6.21977e-10	3.7646e-10	-1.7675e-09	1.1472e-09	-3.97797e-09	4.57992e-16
-2.60707e-09	2.85783e-09	-7.3746e-09	9.37775e-10	2.46121e-09	-2.26183e-09	-2.27961e-09	-3.41873e-09	8.98255e-10	1.97647e-09	-3.52093e-09	-5.42359e-10	2.11426e-09	8.79074e-09	1.2445e-08	7.78285e-10	2.97807e-09	-3.46725e-10	-1.75766e-09	-3.72649e-09	-2.22974e-09	-8.96964e-10	-4.4949e-09	5.16458e-09	2.2881e-09	-4.40521e-10	3.88495e-10	-1.76739e-09	1.14711e-09	-3.97851e-09	4.57387e-16
-2.60708e-09	2.84967e-09	-7.37473e-09	9.37689e-10	2.46123e-09	-2.26182e-09	-2.27918e-09	-3.41878e-09	8.96411e-10	1.97651e-09	-3.52093e-09	-5.42353e-10	2.11455e-09	8.79077e-09	1.24448e-08	7.78478e-10	2.97778e-09	-3.50341e-10	-1.73083e-09	-3.72669e-09	-2.22975e-09	-9.02279e-10	-4.49872e-09	5.16461e-09	2.28808e-09	-4.56568e-10	4.29747e-10	-1.76726e-09	1.14712e-09	-3.97792e-09	4.57331e-16
-2.60694e-09	2.84552e-09	-7.37463e-09	9.40733e-10	2.46123e-09	-2.26182e-09	-2.27918e-09	-3.41879e-09	9.20507e-10	1.96675e-09	-3.52093e-09	-5.4239e-10	2.11388e-09	8.79082e-09	1.24451e-08	7.78718e-10	2.97824e-09	-4.29687e-10	-1.7428e-09	-3.72675e-09	-2.22973e-09	-9.00957e-10	-4.49774e-09	5.1646e-09	2.28809e-09	-3.0025e-10	3.75223e-10	-1.76743e-09	1.14711e-09	-3.97794e-09	4.57257e-16
-2.60757e-09	2.84658e-09	-1.42768e-09	9.40731e-10	2.46132e-09	-2.26182e-09	-2.28036e-09	-2.59311e-09	9.19365e-10	1.97417e-09	-3.52081e-09	-5.42646e-10	2.11407e-09	8.79081e-09	1.24447e-08	7.78368e-10	2.97765e-09	-4.35088e-10	-1.72845e-09	-3.72649e-09	-1.62027e-09	-8.98291e-10	-4.5022e-09	5.19216e-09	2.28809e-09	-3.59099e-10	4.34102e-10	-1.76748e-09	1.14727e-09	-3.97805e-09	3.9799e-16
-2.62212e-09	2.84668e-09	-1.55755e-09	9.40762e-10	2.46139e-09	-2.26183e-09	-2.28013e-09	-2.19801e-09	9.15539e-10	1.97329e-09	-3.52081e-09	-5.42636e-10	2.11433e-09	8.79077e-09	1.24447e-08	7.78399e-10	2.97981e-09	-3.93997e-10	-1.73253e-09	-3.72651e-09	-1.53128e-09	-8.97809e-10	-4.50226e-09	5.21667e-09	2.28809e-09	-3.64362e-10	4.1494e-10	-1.76743e-09	1.14876e-09	-3.97809e-09	3.96509e-16
-2.60754e-09	2.75551e-09	-2.14138e-09	4.65838e-10	2.0648e-09	-2.28506e-09	-2.28589e-09	-2.07046e-09	1.0045e-09	1.96579e-09	-3.5206e-09	-5.42385e-10	2.11474e-09	8.79075e-09	1.24434e-08	7.78433e-10	2.97829e-09	3.76748e-10	-1.74214e-09	-1.17489e-09	-1.52549e-09	-8.98118e-10	-4.50174e-09	4.49494e-09	2.28797e-09	-3.03114e-10	4.24157e-10	-1.72453e-09	1.14715e-09	-3.4223e-09	3.71488e-16
-2.6103e-09	2.83726e-09	-2.02699e-09	9.11504e-10	2.38658e-09	-2.27841e-09	-2.28575e-09	-2.53083e-09	9.65686e-10	1.97416e-09	-3.52035e-09	-5.42592e-10	2.1151e-09	8.79067e-09	1.24445e-08	7.78366e-10	2.97906e-09	5.9574e-11	-1.74053e-09	-1.69877e-09	-1.89322e-09	-8.99864e-10	-4.50193e-09	3.02096e-09	2.28801e-09	-3.03896e-10	4.32681e-10	-1.65108e-09	1.14543e-09	-3.20542e-09	3.65467e-16
-2.61284e-09	2.84869e-09	-2.04287e-09	7.23355e-10	1.87416e-09	-2.28096e-09	-2.29202e-09	-2.30437e-09	1.06526e-09	1.97285e-09	-3.00405e-09	-5.4227e-10	2.11493e-09	8.79975e-09	1.24445e-08	7.69375e-10	2.48153e-09	7.34224e-11	-1.73473e-09	-1.30971e-09	-1.66076e-09	-8.98614e-10	-4.50081e-09	3.80461e-09	2.42786e-09	-2.66076e-10	4.26486e-10	-1.69906e-09	1.14621e-09	-2.95231e-09	3.58878e-16
-2.61344e-09	2.90519e-09	-2.03677e-09	8.27318e-10	1.63921e-09	-2.28301e-09	-2.28225e-09	-2.49943e-09	1.00483e-09	1.97328e-09	-2.77579e-09	-5.42665e-10	2.11452e-09	8.79314e-09	1.24446e-08	7.61802e-10	2.55477e-09	-2.77012e-10	-1.73827e-09	-1.2813e-09	-1.67607e-09	-8.99259e-10	-4.50122e-09	3.6322e-09	2.28829e-09	-2.82482e-10	4.2915e-10	-1.70512e-09	1.14786e-09	-2.86282e-09	3.55859e-16
-2.61763e-09	2.84349e-09	-1.66419e-09	8.69649e-10	2.04721e-09	-2.27542e-09	-2.28689e-09	-2.41379e-09	9.97046e-10	1.97549e-09	-2.92121e-09	-5.42239e-10	2.1146e-09	8.79384e-09	1.24446e-08	7.68413e-10	2.32931e-09	5.45734e-12	-1.73646e-09	-1.45648e-09	-1.76255e-09	-8.99254e-10	-1.13517e-09	3.69224e-09	2.30393e-09	-3.3082e-10	4.28896e-10	-1.69857e-09	1.14662e-09	-3.07288e-09	3.38516e-16
-1.25376e-09	2.84643e-09	-1.98373e-09	7.96656e-10	2.0941e-09	-2.29508e-09	-2.29149e-09	-2.33301e-09	1.02932e-09	1.97294e-09	-2.94349e-09	-5.4257e-10	2.11302e-09	8.79307e-09	1.24462e-08	7.75484e-10	2.216e-09	-2.23043e-10	-1.73407e-09	-1.25751e-09	-1.66131e-09	-8.99045e-10	-1.92019e-09	3.42023e-09	2.38302e-09	-3.16243e-10	4.29261e-10	-1.38888e-09	1.1473e-09	-2.99031e-09	3.32446e-16
-8.35329e-10	2.38771e-09	-1.73384e-09	7.99643e-10	1.95705e-09	-2.29301e-09	-2.28769e-09	-2.31888e-09	1.00182e-09	1.97313e-09	-2.86364e-09	-5.42431e-10	2.11388e-09	8.79299e-09	1.24455e-08	7.77353e-10	2.34021e-09	-1.55734e-10	-1.73752e-09	-1.47378e-09	-1.72892e-09	-8.99689e-10	-1.24749e-09	3.712e-09	2.3275e-09	-3.18871e-10	4.2824e-10	-1.46421e-09	1.14721e-09	-3.08027e-09	3.2889e-16
-1.32984e-09	2.22856e-09	-1.7093e-09	8.03989e-10	1.9571e-09	-2.29102e-09	-2.28883e-09	-2.30332e-09	1.0159e-09	1.97345e-09	-2.91747e-09	-5.42454e-10	2.11242e-09	8.79381e-09	1.24453e-08	7.80802e-10	2.28554e-09	-1.49329e-10	-1.73627e-09	-1.43154e-09	-1.71223e-09	-8.99074e-10	-6.93703e-10	3.58898e-09	2.33063e-09	-3.22564e-10	4.28422e-10	-1.05243e-09	1.14791e-09	-3.00386e-09	3.25528e-16
-1.11884e-09	2.43221e-09	-1.74812e-09	8.11039e-10	1.98813e-09	-2.2871e-09	-2.28853e-09	-2.01876e-09	1.022e-09	1.97366e-09	-2.92856e-09	-5.42464e-10	2.11405e-09	8.79303e-09	1.24456e-08	7.75468e-10	2.23943e-09	-6.14234e-11	-1.73577e-09	-1.36156e-09	-1.69778e-09	-8.99269e-10	-6.76289e-10	3.53153e-09	2.32614e-09	-3.19856e-10	4.28679e-10	-1.42161e-09	1.15011e-09	-3.00555e-09	3.25049e-16
-1.15685e-09	2.37543e-09	-1.73876e-09	8.08281e-10	2.00865e-09	-2.28847e-09	-2.28881e-09	-2.0684e-09	1.02419e-09	1.97351e-09	-2.573e-09	-5.4834e-10	2.11238e-09	8.79309e-09	1.24455e-08	7.7791e-10	2.267e-09	-1.12017e-10	-1.73635e-09	-1.39848e-09	-1.71304e-09	-8.99117e-10	-6.91003e-10	3.57232e-09	2.33301e-09	-3.20319e-10	4.28364e-10	-1.30891e-09	1.14926e-09	-3.00281e-09	3.23471e-16
-1.08952e-09	2.38152e-09	-1.75112e-09	8.07592e-10	1.97769e-09	-2.28656e-09	-2.28889e-09	-2.14747e-09	1.02689e-09	1.9735e-09	-2.77872e-09	-5.45562e-10	2.11264e-09	8.53728e-09	1.24461e-08	4.14382e-10	2.212e-09	-1.01643e-10	-1.73639e-09	-1.40091e-09	-1.70895e-09	-6.54626e-10	-7.07463e-10	3.53589e-09	2.32768e-09	-3.24515e-10	2.36093e-10	-1.25517e-09	1.14783e-09	-3.01637e-09	3.18764e-16
-1.07409e-09	2.40583e-09	-1.76651e-09	8.06438e-10	2.0099e-09	-2.28776e-09	-2.28901e-09	-2.09256e-09	1.02785e-09	1.97351e-09	-2.69364e-09	-5.43639e-10	2.1129e-09	8.64596e-09	1.20281e-08	1.90456e-10	2.24529e-09	-9.23453e-11	-1.7364e-09	-1.37703e-09	-1.70767e-09	-8.75013e-10	-7.11404e-10	3.53459e-09	2.32688e-09	-2.12262e-10	2.6969e-10	-1.32501e-09	1.14842e-09	-3.0246e-09	3.10433e-16
-8.4451e-10	2.35936e-09	-1.74139e-09	8.06838e-10	2.00591e-09	-2.2894e-09	-2.28892e-09	-2.1129e-09	1.02169e-09	1.97351e-09	-2.73992e-09	-5.43074e-10	2.11291e-09	8.56597e-09	1.20114e-08	1.93318e-10	2.22815e-09	-8.1752e-11	-1.73635e-09	-1.40253e-09	-1.70887e-09	-8.12583e-10	-7.57075e-10	3.52441e-09	2.32752e-09	-2.90198e-10	3.30641e-10	-1.25221e-09	1.14787e-09	-3.0233e-09	3.07988e-16
-8.35597e-10	2.3653e-09	-1.75195e-09	7.48151e-10	1.99831e-09	-9.3794e-10	-6.90592e-10	-2.0953e-09	1.02278e-09	1.97352e-09	-2.73658e-09	-5.43261e-10	2.11308e-09	8.5923e-09	1.20419e-08	3.21001e-10	2.23338e-09	-9.07387e-11	-1.73806e-09	-1.39645e-09	-1.70764e-09	-9.44764e-10	-7.42723e-10	3.54624e-09	2.32694e-09	-3.0069e-10	3.29103e-10	-1.28801e-09	1.14706e-09	-3.01904e-09	3.00395e-16
-8.89349e-10	2.3542e-09	-1.71402e-09	7.77948e-10	2.00895e-09	-3.37941e-10	-6.15361e-10	-2.10817e-09	1.01822e-09	1.97353e-09	-2.73556e-09	-5.42973e-10	2.11303e-09	8.58384e-09	1.20276e-08	2.32091e-10	2.23284e-09	-9.6163e-11	-1.73865e-09	-1.13335e-09	-1.70856e-09	-9.45999e-10	-7.50664e-10	3.5287e-09	2.32746e-09	-1.66481e-10	3.59988e-10	-1.31773e-09	1.1477e-09	-3.02267e-09	2.9832e-16
-9.05204e-10	2.36364e-09	-1.56915e-09	8.91133e-10	2.03299e-09	-8.62222e-10	-1.2695e-09	-1.96268e-09	1.01921e-09	1.9735e-09	-2.72257e-09	-5.43114e-10	2.11232e-09	8.58283e-09	1.20356e-08	2.51846e-10	2.23521e-09	-8.92516e-11	-1.73771e-09	-1.17327e-09	-1.70801e-09	-8.87812e-10	-3.44461e-10	3.52872e-09	2.32687e-09	-2.68619e-10	3.19379e-10	-1.31513e-09	1.14757e-09	-3.79412e-10	2.90145e-16
-8.93504e-10	2.36072e-09	-1.36977e-09	8.24728e-10	2.01412e-09	-4.89578e-10	-1.04748e-09	-2.10534e-09	1.02164e-09	1.9735e-09	-2.7315e-09	-5.43131e-10	2.11304e-09	8.57672e-09	1.20387e-08	2.60137e-10	2.23201e-09	-8.98508e-11	-1.73789e-09	-9.37326e-10	-1.70845e-09	-8.65868e-10	-4.14334e-10	3.53123e-09	2.3267e-09	-2.53434e-10	3.46813e-10	-1.3083e-09	1.14785e-09	-1.15387e-09	2.89628e-16
-8.61662e-10	2.36147e-09	-1.38421e-09	8.37375e-10	2.0155e-09	-7.3393e-10	-8.33396e-10	-2.05732e-09	1.02094e-09	1.97351e-09	-2.72583e-09	-5.43172e-10	2.11272e-09	8.57876e-09	1.20349e-08	2.61147e-10	2.23312e-09	-8.85858e-11	-1.73877e-09	-1.09408e-09	-1.70856e-09	-8.67451e-10	-4.64472e-10	3.52866e-09	2.32692e-09	-2.61001e-10	3.43287e-10	-1.30673e-09	1.14783e-09	-6.80603e-10	2.88735e-16
-8.65243e-10	2.36159e-09	-1.38524e-09	8.25745e-10	2.01891e-09	-6.34234e-10	-7.59287e-10	-2.09192e-09	1.01686e-09	1.97351e-09	-2.72929e-09	-5.43145e-10	2.1128e-09	8.58026e-09	1.20266e-08	2.60912e-10	2.2326e-09	-8.93311e-11	-1.73837e-09	-1.01597e-09	-1.70848e-09	-8.79633e-10	-4.98249e-10	3.52823e-09	2.3269e-09	-2.58883e-10	3.34461e-10	-1.30088e-09	1.14774e-09	-6.70521e-10	2.88312e-16
-8.71296e-10	2.36057e-09	-1.41102e-09	8.26935e-10	2.01602e-09	-6.29285e-10	-6.59439e-10	-2.08073e-09	1.47697e-09	1.9735e-09	-2.72642e-09	-5.42812e-10	2.11286e-09	8.57397e-09	1.16161e-08	3.79791e-10	1.57255e-09	-8.98129e-11	-1.73793e-09	-1.07333e-09	-1.66591e-09	-8.70302e-10	-4.64554e-10	3.52881e-09	2.32654e-09	-2.56025e-10	3.35263e-10	-1.30726e-09	1.14772e-09	-8.21634e-10	2.77238e-16
-8.67387e-10	1.94313e-09	-1.41317e-09	8.48536e-10	2.0169e-09	-6.23377e-10	-8.01268e-10	-2.08661e-09	1.23132e-09	1.97351e-09	-2.72897e-09	-5.4291e-10	2.11268e-09	8.57083e-09	1.16283e-08	2.65502e-10	1.39305e-09	-8.96882e-11	-1.73824e-09	-1.05837e-09	-1.70998e-09	-8.67348e-10	-5.36048e-10	3.52826e-09	2.32903e-09	-2.58457e-10	3.41678e-10	-1.30465e-09	1.14766e-09	-9.12959e-10	2.75025e-16
-8.58207e-10	1.98628e-09	-6.76943e-10	9.03374e-10	2.01667e-09	-6.13956e-10	-8.64307e-10	-2.0961e-09	1.0821e-09	1.97398e-09	-2.73547e-09	-5.42928e-10	2.11284e-09	8.5303e-09	1.16301e-08	2.85929e-10	1.71622e-09	-8.9123e-11	-1.74519e-09	-1.07134e-09	-1.71077e-09	-8.68187e-10	-5.19653e-10	3.52821e-09	2.21711e-09	-2.59681e-10	3.42141e-10	-1.30049e-09	1.11491e-09	-7.90585e-10	2.73161e-16
-8.58177e-10	2.18171e-09	-8.76729e-10	8.40746e-10	2.01669e-09	-6.5696e-10	-8.30837e-10	-2.08864e-09	1.10589e-09	1.97382e-09	-2.73344e-09	-5.42871e-10	2.1128e-09	8.54052e-09	1.15952e-08	2.92358e-10	1.07556e-09	-8.73355e-11	-1.74285e-09	-1.06475e-09	-1.6928e-09	-8.63943e-10	-5.05832e-10	3.52824e-09	2.29167e-09	-2.58338e-10	3.41758e-10	-1.30303e-09	1.14122e-09	-8.11529e-10	2.72094e-16
-8.58484e-10	1.99007e-09	-6.7678e-10	8.5827e-10	2.02089e-09	-6.29421e-10	-8.0084e-10	-2.09205e-09	1.06546e-09	1.97453e-09	-2.73731e-09	-5.43051e-10	2.11283e-09	8.51842e-09	1.16174e-08	2.95477e-10	1.20298e-09	-8.83362e-11	-1.74046e-09	-1.06009e-09	-1.70032e-09	-8.73287e-10	-5.29381e-10	3.52823e-09	2.27992e-09	-2.57368e-10	3.40506e-10	-1.30179e-09	1.13692e-09	-7.85955e-10	2.71266e-16
-8.5919e-10	2.02801e-09	-8.3686e-10	8.49251e-10	1.91987e-09	-6.3682e-10	-8.3162e-10	-6.37389e-10	1.10378e-09	1.97394e-09	-2.73333e-09	-5.42887e-10	2.1128e-09	8.55452e-09	1.15985e-08	2.88788e-10	3.16206e-10	-8.77244e-11	-1.74265e-09	-1.05172e-09	-1.69631e-09	-8.65704e-10	-5.14699e-10	3.5282e-09	2.26685e-09	-2.56108e-10	3.44647e-10	-1.2974e-09	1.13982e-09	-7.82663e-10	2.66103e-16
-8.59001e-10	2.02738e-09	-7.7313e-10	8.5154e-10	1.92097e-09	-6.3665e-10	-8.26262e-10	-6.76174e-10	1.10272e-09	1.97394e-09	-2.73332e-09	-5.42892e-10	2.1128e-09	8.55452e-09	1.15986e-08	2.88974e-10	3.93556e-10	-8.78051e-11	-1.74262e-09	-1.0518e-09	-1.69904e-09	-8.6578e-10	-5.12185e-10	3.5282e-09	2.26493e-09	-2.56372e-10	3.44604e-10	-1.29763e-09	1.13923e-09	-7.82744e-10	2.661e-16
-8.59618e-10	2.05385e-09	-7.93693e-10	8.48248e-10	1.93074e-09	-6.33557e-10	-5.89337e-10	-8.62527e-10	1.09629e-09	1.97403e-09	-2.73285e-09	-5.42932e-10	2.1132e-09	8.53508e-09	1.16016e-08	2.8988e-10	3.83819e-10	-8.791e-11	-1.74238e-09	-1.05185e-09	-1.69905e-09	-8.69148e-10	-5.04029e-10	3.44146e-09	2.26325e-09	-2.57298e-10	3.43644e-10	-1.29896e-09	1.13682e-09	-7.8615e-10	2.65324e-16
-8.59235e-10	2.03087e-09	-3.36744e-10	8.12708e-10	1.92569e-09	-6.35658e-10	-7.98621e-10	-7.31166e-10	1.09044e-09	1.97401e-09	-2.73387e-09	-4.50666e-10	2.11324e-09	8.53611e-09	1.16005e-08	2.90706e-10	4.10051e-10	-8.78535e-11	-1.59041e-09	-1.0539e-09	-1.69822e-09	-8.75686e-10	-5.09933e-10	3.45115e-09	2.26151e-09	-1.96562e-10	3.53897e-10	-1.29894e-09	1.13801e-09	-7.84891e-10	2.64185e-16
-8.58626e-10	2.03621e-09	-5.43207e-10	8.4578e-10	1.93099e-09	-6.38542e-10	-3.66944e-10	-8.06239e-10	1.09848e-09	1.97403e-09	-2.7338e-09	-4.95331e-10	2.11283e-09	8.53381e-09	1.16007e-08	2.90757e-10	2.90004e-10	-8.68935e-11	-1.59229e-09	-1.05226e-09	-1.69806e-09	-8.79844e-10	-5.08011e-10	3.42706e-09	2.2668e-09	-1.77969e-10	3.49906e-10	-1.29892e-09	1.1367e-09	-7.88545e-10	2.63877e-16
-8.59026e-10	2.03404e-09	-3.46156e-10	8.37573e-10	1.93565e-09	-6.35415e-10	-5.7617e-10	-7.59908e-10	1.09414e-09	1.97404e-09	-2.73372e-09	-4.94768e-10	2.11309e-09	8.53635e-09	1.16008e-08	2.90546e-10	4.41218e-10	-8.78725e-11	-1.60475e-09	-1.05216e-09	-1.69835e-09	-8.72159e-10	-5.08028e-10	3.39875e-09	2.26118e-09	-2.24008e-10	3.52276e-10	-1.29882e-09	1.13777e-09	-7.8472e-10	2.63789e-16
-8.5893e-10	9.82084e-10	-3.22428e-10	8.44411e-10	1.93799e-09	-6.35249e-10	-6.31633e-10	-8.05652e-10	1.09407e-09	2.01579e-09	-2.73455e-09	-5.1084e-10	1.43777e-09	8.53375e-09	1.16291e-08	2.87725e-10	4.68543e-10	-8.73063e-11	-1.61283e-09	-1.05198e-09	-1.69899e-09	-8.71736e-10	-5.08893e-10	3.4116e-09	2.26311e-09	-2.3958e-10	3.49232e-10	-1.29892e-09	1.0691e-09	-7.86396e-10	2.59165e-16
-8.59012e-10	1.60369e-09	-3.93498e-10	8.33935e-10	1.93303e-09	-6.35412e-10	-6.68988e-10	-7.80981e-10	1.10239e-09	1.97868e-09	-1.33915e-09	-4.79721e-10	1.54605e-09	8.53323e-09	1.16007e-08	2.88079e-10	4.4096e-10	-1.11545e-10	-1.59715e-09	-1.05184e-09	-9.40623e-10	-8.67254e-10	-5.09069e-10	3.41178e-09	2.21367e-09	-2.10735e-10	3.50052e-10	-1.29883e-09	1.1029e-09	-7.86399e-10	2.52366e-16
-8.58981e-10	1.19703e-09	-3.91592e-10	8.32548e-10	1.9327e-09	-6.35417e-10	-6.54371e-10	-7.80257e-10	1.10048e-09	1.98047e-09	-1.45206e-09	-4.80487e-10	1.54006e-09	8.53336e-09	1.16011e-08	2.87587e-10	4.41087e-10	-1.11123e-10	-1.59362e-09	-1.05189e-09	-1.0161e-09	-8.67411e-10	-5.09077e-10	3.41387e-09	2.22416e-09	-2.06062e-10	3.50047e-10	-1.29888e-09	1.10717e-09	-7.86429e-10	2.51719e-16
-8.58949e-10	9.61074e-10	-3.28638e-10	8.37568e-10	1.9337e-09	-6.35469e-10	-6.61095e-10	-7.86841e-10	1.09996e-09	1.9791e-09	-1.40765e-09	-4.89744e-10	1.58606e-09	8.53335e-09	1.1602e-08	2.88881e-10	4.4434e-10	-9.02187e-11	-1.59904e-09	-1.05191e-09	-1.06701e-09	-8.6918e-10	-5.08653e-10	3.41055e-09	2.23605e-09	-2.12441e-10	3.50109e-10	-1.29891e-09	1.10213e-09	-7.86232e-10	2.51382e-16
-7.91171e-10	1.05518e-09	-3.6157e-10	8.35492e-10	1.92291e-09	-6.35615e-10	-6.4712e-10	-6.80944e-10	1.09829e-09	1.61367e-09	-1.51727e-09	-4.77245e-10	1.50884e-09	8.49784e-09	1.16029e-08	2.88465e-10	4.37668e-10	-1.01312e-10	-1.57835e-09	-1.05207e-09	-1.2185e-09	-8.70152e-10	-5.08721e-10	3.41526e-09	2.25929e-09	-2.09488e-10	1.18845e-10	-1.29881e-09	1.1048e-09	-7.86392e-10	2.49744e-16
-8.43818e-10	1.06594e-09	-3.6287e-10	8.38007e-10	1.92957e-09	-6.35656e-10	-6.46545e-10	-6.3328e-10	1.09796e-09	1.65991e-09	-1.51659e-09	-4.81113e-10	1.2489e-09	8.50447e-09	1.16035e-08	2.87298e-10	4.40491e-10	-1.01103e-10	-1.58022e-09	-1.05184e-09	-9.67624e-10	-8.49887e-10	-5.08814e-10	3.41693e-09	2.23091e-09	-2.12682e-10	-2.48756e-10	-1.29892e-09	1.10706e-09	-7.86375e-10	2.48747e-16
-7.77191e-10	1.13244e-09	-3.43547e-10	9.35668e-10	1.44774e-09	-6.18708e-10	-6.17706e-10	-6.18018e-10	1.09955e-09	1.61121e-09	-7.80996e-10	-4.90365e-10	1.59507e-09	8.49706e-09	1.16021e-08	2.88147e-10	4.33695e-10	-1.0009e-10	-1.56872e-09	-1.05203e-09	-1.09564e-09	-8.34011e-10	-2.93642e-10	1.46189e-09	2.28932e-09	-2.0428e-10	1.01048e-10	-1.29857e-09	1.10656e-09	-7.86362e-10	2.3692e-16
-8.40881e-10	1.09215e-09	-3.49554e-10	9.24307e-10	1.34449e-09	-6.19642e-10	-5.02769e-10	-6.68307e-10	1.09963e-09	1.61514e-09	-1.12818e-09	-4.89601e-10	1.48869e-09	8.50662e-09	1.16023e-08	2.86988e-10	4.41212e-10	-9.985e-11	-1.46228e-09	-1.05188e-09	-1.07181e-09	-8.33308e-10	5.34393e-10	1.62209e-09	1.94123e-09	-2.07766e-10	2.12317e-10	-1.29837e-09	1.10652e-09	-7.85655e-10	2.35966e-16
-8.22771e-10	1.06555e-09	-3.50628e-10	8.41953e-10	1.34195e-09	-6.20904e-10	-5.99685e-10	-6.6606e-10	1.09935e-09	1.69092e-09	-8.34424e-10	-4.90261e-10	1.44588e-09	8.50225e-09	1.16025e-08	2.87613e-10	4.40798e-10	-1.00332e-10	-1.49267e-09	-1.04845e-09	-1.10086e-09	-7.86799e-10	-4.89148e-10	1.63762e-09	8.31349e-10	-2.1008e-10	2.22332e-10	-1.29821e-09	1.10685e-09	-7.85804e-10	2.32314e-16
-8.28775e-10	1.08462e-09	-3.4174e-10	8.90512e-10	1.4058e-09	-6.2219e-10	-5.92173e-10	-6.53939e-10	1.09904e-09	1.64363e-09	-1.00067e-09	-4.89605e-10	1.42994e-09	8.50193e-09	1.15085e-08	2.87444e-10	4.40025e-10	-1.00129e-10	-1.51437e-09	-1.05011e-09	-1.1009e-09	-7.92626e-10	5.40624e-11	1.65601e-09	1.19572e-09	-2.09168e-10	1.84333e-10	-1.30318e-09	1.10703e-09	-7.85741e-10	2.31155e-16
-8.16126e-10	1.07427e-09	-3.46868e-10	8.56661e-10	1.36209e-09	-6.22482e-10	-5.97666e-10	-6.63529e-10	1.09931e-09	1.6408e-09	-8.8765e-10	-4.87434e-10	1.46243e-09	8.50173e-09	1.14918e-08	2.87848e-10	4.40268e-10	-1.00206e-10	-1.53063e-09	-1.04952e-09	-1.10892e-09	-8.07368e-10	-3.80893e-10	1.61914e-09	9.68723e-10	-2.09538e-10	1.97556e-10	-1.29837e-09	1.10696e-09	-7.85781e-10	2.30049e-16
-8.16545e-10	1.06875e-09	-3.10766e-10	8.78096e-10	1.1652e-09	-6.23367e-10	-3.39674e-10	-6.65666e-10	1.47277e-09	3.48243e-10	-9.31552e-10	-4.88803e-10	1.45375e-09	6.69877e-09	1.15156e-08	7.09661e-10	2.93603e-10	-9.99291e-11	-1.51091e-09	-1.04718e-09	-1.06497e-09	-2.50748e-12	-7.76002e-11	1.60128e-09	1.021e-09	-2.08604e-10	1.35723e-10	-1.29884e-09	1.107e-09	-7.8336e-10	2.00288e-16
-8.93963e-10	1.07861e-09	-3.48316e-10	1.25683e-09	1.37595e-09	-6.22528e-10	-5.84159e-10	-6.68933e-10	1.13868e-09	1.27801e-09	-9.19825e-10	-4.91715e-10	1.44745e-09	7.53596e-09	8.55589e-09	5.58436e-10	4.02138e-10	-1.00076e-10	-1.52015e-09	-6.86812e-10	-1.10323e-09	-5.63038e-10	-2.95044e-10	1.64484e-09	1.12246e-09	-2.07641e-10	1.97027e-10	-1.22086e-09	1.12935e-09	-8.26567e-10	1.55223e-16
-8.27959e-10	1.07072e-09	-3.26696e-10	8.72689e-10	1.31539e-09	-6.23068e-10	-5.31026e-10	-6.66893e-10	1.15221e-09	6.5336e-10	-9.41697e-10	-4.88067e-10	1.44751e-09	6.83253e-09	8.19516e-09	4.16202e-10	4.39344e-10	-1.00151e-10	-1.50845e-09	-1.02195e-09	-1.10488e-09	-5.67183e-10	-2.30032e-10	1.58406e-09	9.91496e-10	-2.08484e-10	1.84225e-10	-1.25787e-09	1.12998e-09	-8.04573e-10	1.36732e-16
-8.33556e-10	1.07301e-09	-3.32845e-10	1.29635e-09	1.34254e-09	-6.22622e-10	-5.07346e-10	-6.67885e-10	1.19608e-09	1.21803e-09	-9.29757e-10	-4.88021e-10	1.45317e-09	6.80792e-09	8.11082e-09	3.93662e-10	4.2091e-10	-8.00573e-11	-1.50758e-09	-4.6864e-10	-9.67017e-10	-3.06939e-10	-1.37782e-10	1.6417e-09	9.87677e-10	-2.08135e-10	1.69032e-10	-1.25029e-09	6.51558e-11	-7.14298e-10	1.34492e-16
-8.5206e-10	1.07595e-09	-3.33915e-10	1.05209e-09	1.33156e-09	-6.225e-10	-4.84947e-10	-6.67218e-10	1.22989e-09	8.04645e-10	-9.27874e-10	-4.89715e-10	1.44577e-09	2.70385e-09	8.3927e-09	4.58315e-10	4.1849e-10	-1.00066e-10	-1.51405e-09	-6.90985e-10	-1.09802e-09	8.98387e-11	-2.40385e-10	1.6369e-09	9.96798e-10	-2.15929e-10	1.90107e-10	-1.26504e-09	1.11652e-09	-8.17753e-10	1.0075e-16
-8.48074e-10	1.07461e-09	-3.3759e-10	1.01481e-09	1.32761e-09	-5.94863e-10	-5.4458e-10	-6.68777e-10	1.22515e-09	1.11344e-09	-9.25376e-10	-4.90885e-10	1.3214e-09	1.13707e-09	8.0864e-09	4.10827e-10	4.22488e-10	-9.9917e-11	-1.51569e-09	-8.15428e-10	-1.06826e-09	6.94651e-10	-1.91492e-10	1.64727e-09	9.9258e-10	-2.15359e-10	1.82186e-10	-1.23664e-09	1.05491e-09	-7.88134e-10	9.01664e-17
-8.51835e-10	1.07554e-09	-3.37699e-10	1.17367e-09	1.32312e-09	-5.93862e-10	-5.30533e-10	-6.68555e-10	1.2023e-09	1.10237e-09	-9.32602e-10	-4.8933e-10	1.40109e-09	8.4378e-10	8.06876e-09	4.10426e-10	4.2676e-10	-9.96076e-11	-1.51036e-09	-7.49186e-10	-1.04905e-09	1.31247e-10	-1.86798e-10	1.64908e-09	9.95962e-10	-2.08286e-10	1.78866e-10	-1.25137e-09	9.45615e-10	-8.00368e-10	8.89985e-17
-8.50816e-10	1.07521e-09	-3.36528e-10	1.04788e-09	1.31619e-09	-6.02251e-10	-5.49293e-10	-6.66794e-10	1.21158e-09	1.08562e-09	-9.33961e-10	-4.90078e-10	1.42958e-09	8.72884e-10	8.07065e-09	4.13319e-10	4.25584e-10	-9.95719e-11	-1.51235e-09	-7.76386e-10	-1.0944e-09	1.53343e-10	-1.52173e-10	1.64513e-09	9.96574e-10	-2.09976e-10	1.77991e-10	-1.25102e-09	8.9754e-10	-7.95856e-10	8.89082e-17
-8.51291e-10	1.07493e-09	-3.35192e-10	1.14516e-09	1.32486e-09	-5.95887e-10	-5.46146e-10	-6.44899e-10	1.21034e-09	1.03722e-09	-9.32579e-10	-4.91198e-10	1.36662e-09	7.26599e-10	8.07935e-09	4.25787e-10	4.24909e-10	-9.96378e-11	-1.51116e-09	-7.44994e-10	-1.0867e-09	-6.74069e-11	-1.85416e-10	1.65264e-09	9.967e-10	-2.12776e-10	1.76449e-10	-1.25824e-09	6.85288e-10	-7.99521e-10	8.83749e-17
-8.55957e-10	1.07518e-09	-3.35758e-10	1.10309e-09	1.31128e-09	-5.95459e-10	-5.36033e-10	-6.56945e-10	1.21602e-09	1.07555e-09	-5.40566e-10	-4.90128e-10	1.36967e-09	8.68238e-10	8.05608e-09	4.27797e-10	4.23472e-10	-9.94185e-11	-1.50835e-09	-7.63586e-10	-1.0795e-09	1.20485e-10	-1.80694e-10	1.65576e-09	9.96241e-10	-1.87193e-10	2.27601e-10	-1.25029e-09	7.95909e-10	-7.98451e-10	8.78073e-17
-8.54099e-10	1.07498e-09	-3.35951e-10	1.09504e-09	1.32066e-09	-5.97857e-10	-5.29097e-10	-6.60482e-10	1.21112e-09	1.02823e-09	-3.89531e-10	-4.89651e-10	1.38578e-09	8.50342e-10	8.06508e-09	4.18875e-10	4.16301e-10	-9.92616e-11	-1.51186e-09	-7.59061e-10	-1.07343e-09	8.97211e-11	-1.82852e-10	1.64698e-09	9.95921e-10	-2.13985e-10	1.78958e-10	-1.25114e-09	7.55897e-10	-7.83653e-10	8.75666e-17
-8.54815e-10	1.07599e-09	-3.36144e-10	1.08807e-09	1.32054e-09	-5.97289e-10	-5.34382e-10	-6.59947e-10	1.20677e-09	1.04221e-09	-4.6145e-10	-4.90221e-10	1.37102e-09	3.47251e-10	8.07145e-09	4.22415e-10	4.1666e-10	-9.92023e-11	-1.5119e-09	-7.58684e-10	-1.07006e-09	2.29606e-11	-1.87394e-10	1.64811e-09	9.95388e-10	-2.13614e-10	1.78167e-10	-1.24935e-09	7.53203e-10	-7.85876e-10	8.70856e-17
-8.54061e-10	1.07559e-09	-3.3585e-10	4.55764e-10	1.30755e-09	-5.96463e-10	-5.31548e-10	-6.59528e-10	1.21015e-09	1.04693e-09	-4.08128e-10	-2.69221e-10	1.37732e-09	4.43314e-10	8.07441e-09	4.2171e-10	4.16443e-10	-9.80144e-11	-1.50877e-09	-7.64495e-10	-1.08993e-09	6.10744e-11	-1.82081e-10	1.64807e-09	9.95938e-10	-2.12271e-10	1.41209e-10	-1.25128e-09	7.54598e-10	-7.76313e-10	8.60364e-17
-8.56497e-10	1.07505e-09	-3.35957e-10	4.32102e-10	1.31379e-09	-5.8812e-10	-5.29342e-10	-6.61263e-10	1.20819e-09	1.04956e-09	-4.9851e-10	-3.24859e-10	1.37688e-09	3.44577e-10	8.07275e-09	4.15366e-10	4.1663e-10	-9.87045e-11	-1.51231e-09	-7.61912e-10	-8.99847e-10	4.68762e-11	-1.84691e-10	1.64697e-09	9.95902e-10	-2.12197e-10	1.61313e-10	-1.18519e-09	7.67087e-10	-7.81267e-10	8.55258e-17
-8.57226e-10	1.07532e-09	-3.35897e-10	3.79715e-10	1.31054e-09	-5.83285e-10	-5.30648e-10	-6.60006e-10	1.21023e-09	2.01447e-10	-4.93997e-10	-3.87537e-10	1.37702e-09	3.6762e-10	8.07159e-09	4.18249e-10	4.17276e-10	-9.87043e-11	-1.50768e-09	-7.62005e-10	-9.34015e-10	4.75799e-11	-1.84856e-10	1.61961e-09	9.9595e-10	-2.11793e-10	1.50307e-10	-1.18641e-09	7.76209e-10	-7.86369e-10	8.44368e-17
-8.55993e-10	1.07521e-09	-3.3591e-10	3.8458e-10	1.31021e-09	-5.86148e-10	-5.30661e-10	-6.61943e-10	1.21031e-09	1.04405e-09	-4.81096e-10	-3.43081e-10	1.37715e-09	4.21253e-10	7.58327e-09	4.18332e-10	4.15451e-10	-9.89087e-11	-1.47062e-09	-7.58708e-10	-1.04531e-09	4.10207e-11	-1.83743e-10	1.35978e-09	9.97863e-10	-1.93446e-10	5.84527e-11	-1.22965e-09	7.62537e-10	-7.90479e-10	7.72414e-17
-8.57104e-10	1.07535e-09	-3.3589e-10	3.66795e-10	1.31239e-09	-5.86926e-10	-5.30149e-10	-6.61612e-10	1.21019e-09	6.26857e-10	-4.76728e-10	-4.02424e-10	1.37711e-09	3.72816e-10	7.59631e-09	4.13707e-10	4.14101e-10	-9.89147e-11	-1.50749e-09	-7.60858e-10	-9.85101e-10	5.57239e-11	-1.85171e-10	1.34795e-09	9.9651e-10	-2.00451e-10	-2.8077e-10	-1.23599e-09	7.69173e-10	-8.37031e-10	7.68707e-17
-8.56806e-10	1.07527e-09	-3.35901e-10	3.70912e-10	1.31223e-09	-5.87435e-10	-5.30005e-10	-6.61435e-10	1.21005e-09	4.53308e-10	-4.70418e-10	-3.99517e-10	1.3771e-09	3.87189e-10	7.60237e-09	4.13912e-10	4.15705e-10	-9.89482e-11	-1.50943e-09	-7.60387e-10	-1.00097e-09	6.08253e-11	-1.85081e-10	1.35407e-09	9.96191e-10	-2.03108e-10	-3.54659e-11	-1.23429e-09	7.72061e-10	-8.33161e-10	7.67517e-17
-8.56669e-10	1.0752e-09	-3.3622e-10	3.74919e-10	1.31253e-09	-5.87201e-10	-5.29902e-10	-6.61247e-10	1.21e-09	3.36886e-10	-4.75942e-10	-3.75426e-10	1.37717e-09	3.84469e-10	7.60647e-09	4.1074e-10	4.15701e-10	-9.88827e-11	-1.50596e-09	-7.60627e-10	-9.83949e-10	6.70208e-11	-1.83884e-10	1.36555e-09	9.96481e-10	-2.03541e-10	-3.01975e-11	-1.22166e-09	7.74798e-10	-8.35741e-10	7.66724e-17
-8.56796e-10	1.07522e-09	-3.36017e-10	3.7393e-10	1.31268e-09	-5.81967e-10	-5.29947e-10	-6.6117e-10	1.21007e-09	3.3761e-10	-4.74616e-10	-3.85092e-10	1.37725e-09	3.79097e-10	7.59915e-09	4.11197e-10	4.14824e-10	-9.88989e-11	-1.5058e-09	-7.60325e-10	-9.86323e-10	5.53103e-11	-1.84584e-10	1.35754e-09	9.96647e-10	-2.00648e-10	-1.72861e-11	-1.2225e-09	7.71361e-10	-8.19846e-10	7.6507e-17
-8.56355e-10	1.07487e-09	-3.36354e-10	3.80112e-10	1.44759e-09	-5.81639e-10	-5.29914e-10	-6.6117e-10	1.21008e-09	4.09846e-10	-4.76374e-10	-3.78035e-10	1.37724e-09	3.80026e-10	6.43646e-09	4.12811e-10	4.15615e-10	-9.8934e-11	-1.50774e-09	-7.54937e-10	-1.00624e-09	6.00751e-11	-1.84096e-10	1.36287e-09	1.04193e-09	-1.98748e-10	1.65702e-12	-1.23035e-09	7.44169e-10	-8.30033e-10	6.07547e-17
-8.56458e-10	1.07485e-09	-2.97403e-10	3.79291e-10	1.4177e-09	-5.85878e-10	-5.29285e-10	-5.40219e-10	8.54088e-10	4.51921e-10	-4.76548e-10	-3.80206e-10	1.37404e-09	3.84509e-10	6.50406e-09	4.27504e-10	4.15215e-10	-9.92317e-11	-1.50765e-09	-7.57708e-10	-9.24868e-10	5.44538e-11	-1.86837e-10	1.36773e-09	1.0059e-09	-1.98912e-10	-6.24724e-12	-1.22467e-09	7.50237e-10	-8.21601e-10	6.04554e-17
-8.57134e-10	5.42829e-10	-2.96126e-10	3.79309e-10	1.37475e-09	-6.30406e-10	-5.2836e-10	-4.30492e-10	1.21019e-09	4.76625e-10	-4.72033e-10	2.52362e-10	1.37625e-09	4.01026e-10	6.45982e-09	4.1309e-10	4.14639e-10	-1.05688e-10	-1.50771e-09	-7.28931e-10	-1.00013e-09	3.74149e-11	-1.84612e-10	1.36493e-09	1.00744e-09	-1.99279e-10	-4.02961e-11	-1.20499e-09	7.51062e-10	-8.26424e-10	5.95876e-17
-8.56398e-10	6.17588e-10	-3.08628e-10	3.77482e-10	1.36644e-09	-6.11256e-10	-5.28512e-10	-5.71642e-10	5.38194e-10	4.30718e-10	-4.7589e-10	-1.05126e-10	1.37698e-09	3.91631e-10	6.47294e-09	4.15777e-10	4.14002e-10	-1.00351e-10	-1.5069e-09	-7.57335e-10	-7.85632e-10	5.93911e-11	-1.85396e-10	1.37257e-09	1.01581e-09	-1.98905e-10	-3.55943e-11	-1.22293e-09	7.56558e-10	-8.13461e-10	5.84006e-17
-7.08858e-10	6.26397e-10	-3.14417e-10	3.77967e-10	1.37909e-09	-6.10153e-10	-5.29532e-10	-5.67206e-10	6.08731e-10	4.20226e-10	-4.75731e-10	-1.35672e-10	1.37605e-09	3.91589e-10	6.47323e-09	4.15694e-10	4.0344e-10	-1.00434e-10	-1.50682e-09	-7.52827e-10	-8.57474e-10	4.9499e-11	-1.86971e-10	1.37212e-09	1.02279e-09	-1.98924e-10	-3.20017e-11	-1.22234e-09	7.55164e-10	-8.09324e-10	5.83987e-17
-7.84082e-10	6.21155e-10	-3.13508e-10	3.76774e-10	1.37442e-09	-5.25985e-10	-5.29016e-10	-5.3066e-10	5.42413e-10	4.30353e-10	-4.75904e-10	-1.29371e-10	1.37414e-09	3.9123e-10	6.47531e-09	4.14847e-10	3.81052e-10	-1.01452e-10	-1.50602e-09	-7.4957e-10	-8.36034e-10	4.57318e-11	-1.85314e-10	1.37088e-09	1.01692e-09	-1.9908e-10	-2.47413e-11	-1.21942e-09	7.53726e-10	-7.19533e-10	5.80811e-17
-4.70611e-11	6.36005e-10	-3.07865e-10	3.74753e-10	1.37211e-09	-5.71771e-10	-5.29091e-10	-5.54205e-10	5.56199e-10	4.26504e-10	-4.80039e-10	-9.53158e-11	1.37689e-09	3.88005e-10	6.48136e-09	4.17255e-10	2.63043e-10	-8.85678e-11	-1.49468e-09	-4.01661e-10	-8.59618e-10	4.3749e-11	-1.85619e-10	1.36941e-09	1.01662e-09	-1.98271e-10	-1.94687e-11	-1.22249e-09	7.55673e-10	-7.37428e-10	5.72035e-17
-8.0495e-10	6.23418e-10	-3.11001e-10	3.74825e-10	1.37554e-09	-5.09879e-10	-5.29101e-10	-5.40595e-10	4.96821e-10	4.30286e-10	-4.7691e-10	-1.18052e-10	1.37638e-09	3.92032e-10	3.47693e-09	4.15144e-10	4.34209e-10	-9.77403e-11	-1.50544e-09	-7.43143e-10	-8.96034e-10	3.14609e-11	-1.86368e-10	1.36961e-09	1.01709e-09	-1.98131e-10	-2.50639e-11	-1.21887e-09	7.55156e-10	-7.77447e-10	2.84468e-17
-7.22422e-10	6.26724e-10	-3.11016e-10	3.74329e-10	1.37766e-09	-4.66498e-10	-5.29114e-10	-5.42096e-10	4.9182e-10	4.30363e-10	-4.76379e-10	-1.16286e-10	1.37642e-09	3.91897e-10	3.50689e-09	4.15479e-10	3.84053e-10	-9.22344e-11	-1.50366e-09	-6.44634e-10	-8.73719e-10	3.35914e-11	-1.86841e-10	1.37055e-09	1.01759e-09	-1.98257e-10	-2.25095e-11	-1.21877e-09	7.55026e-10	-7.76092e-10	2.82709e-17
-7.68999e-10	6.38148e-10	-3.10269e-10	3.75602e-10	1.37633e-09	-5.08769e-10	-5.29161e-10	-5.39484e-10	5.58577e-10	4.29556e-10	-4.77868e-10	-1.09713e-10	1.37941e-09	3.92015e-10	2.5068e-09	4.15314e-10	1.02939e-09	-9.43551e-11	-1.50331e-09	-7.26464e-10	-8.86829e-10	3.09633e-11	-1.86175e-10	1.36983e-09	1.01759e-09	-1.97791e-10	-2.4887e-11	-1.22161e-09	7.55429e-10	-7.73033e-10	2.35006e-17
-4.89983e-10	6.37354e-10	-3.07671e-10	3.7537e-10	1.37827e-09	-4.85729e-10	-5.29077e-10	-5.45786e-10	5.60791e-10	4.32051e-10	-4.78348e-10	-1.06022e-10	1.37874e-09	3.92138e-10	2.53739e-09	4.15601e-10	4.40659e-10	-8.7941e-11	-1.49438e-09	-6.22198e-10	-8.82464e-10	3.06625e-11	-1.86502e-10	1.36933e-09	1.01756e-09	-1.98005e-10	-2.54913e-11	-1.22232e-09	7.55592e-10	-7.69959e-10	2.2247e-17
-4.94687e-10	6.4796e-10	-3.08507e-10	3.75433e-10	1.38122e-09	-4.92704e-10	-5.29341e-10	-5.44814e-10	5.61706e-10	4.28646e-10	-4.81443e-10	-1.09289e-10	1.37988e-09	3.8392e-10	8.8345e-10	4.14072e-10	4.38941e-10	-5.97106e-11	-1.49867e-09	-6.2359e-10	-8.82078e-10	3.03823e-11	-1.86624e-10	1.12553e-09	1.01757e-09	-1.98039e-10	-2.46927e-11	-1.22278e-09	8.02609e-10	-5.61112e-10	1.58159e-17
-4.94687e-10	6.4796e-10	-3.08507e-10	3.75433e-10	1.38122e-09	-4.92704e-10	-5.29341e-10	-5.44814e-10	5.61706e-10	4.28646e-10	-4.81443e-10	-1.09289e-10	1.37988e-09	3.8392e-10	8.8345e-10	4.14072e-10	4.38941e-10	-5.97106e-11	-1.49867e-09	-6.2359e-10	-8.82078e-10	3.03823e-11	-1.86624e-10	1.12553e-09	1.01757e-09	-1.98039e-10	-2.46927e-11	-1.22278e-09	8.02609e-10	-5.61112e-10	1.58159e-17
-5.898e-10	6.35309e-10	-3.09933e-10	3.75493e-10	1.38897e-09	-4.87636e-10	-5.32991e-10	-5.43234e-10	5.67568e-10	4.29514e-10	-4.78034e-10	-1.11859e-10	1.37771e-09	3.86137e-10	1.20549e-11	4.14713e-10	5.38083e-10	-7.14215e-11	-1.49936e-09	-6.36793e-10	-8.84989e-10	3.14806e-11	-1.86412e-10	1.19431e-09	1.01763e-09	-1.9814e-10	-2.48207e-11	-8.30435e-10	7.77918e-10	-4.75407e-10	1.44915e-17
-5.30548e-10	6.31404e-10	-3.09733e-10	3.75506e-10	1.39784e-09	-4.85212e-10	-5.30176e-10	-5.43803e-10	5.60982e-10	4.29564e-10	-4.78035e-10	-1.10953e-10	1.37882e-09	3.86143e-10	7.57088e-10	4.14593e-10	4.57111e-10	-5.24499e-11	-1.49949e-09	-6.22533e-10	-8.81749e-10	3.15986e-11	-1.86455e-10	5.57498e-10	1.01754e-09	-1.98109e-10	-2.44669e-11	-7.47633e-10	7.91006e-10	-5.33061e-10	1.37345e-17
-5.54304e-10	6.30073e-10	-3.097e-10	3.75412e-10	1.40098e-09	-4.87749e-10	-5.31966e-10	-5.38701e-10	5.64046e-10	4.2965e-10	-4.77895e-10	-1.1117e-10	1.37829e-09	3.8623e-10	2.81925e-10	4.14449e-10	4.99173e-10	-7.12148e-11	-1.49917e-09	-6.17346e-10	-8.83409e-10	3.11165e-11	-1.86427e-10	6.02125e-10	1.01766e-09	-1.98128e-10	-2.49566e-11	-7.68992e-10	7.71227e-10	-5.07415e-10	1.33392e-17
-5.52181e-10	6.33219e-10	-3.09763e-10	3.75384e-10	1.40129e-09	-4.87257e-10	-5.32024e-10	-5.43442e-10	5.63898e-10	4.29736e-10	-4.78054e-10	-1.11062e-10	1.37851e-09	3.87187e-10	3.6162e-10	4.14814e-10	5.01853e-10	-6.78237e-11	-1.49929e-09	-6.156e-10	-8.82625e-10	3.10645e-11	-1.86447e-10	5.73713e-10	1.0176e-09	-1.9813e-10	-2.49355e-11	-7.05135e-10	7.76153e-10	-5.35716e-10	1.33079e-17
-5.42376e-10	6.29776e-10	-3.09708e-10	3.75388e-10	1.39959e-09	-4.87713e-10	-5.31775e-10	-5.38523e-10	5.63162e-10	4.29342e-10	-4.78006e-10	-1.10297e-10	1.3785e-09	3.867e-10	2.92733e-10	4.14809e-10	5.02801e-10	-6.84627e-11	-1.49911e-09	-6.21008e-10	-8.83043e-10	3.11882e-11	-1.86445e-10	5.74857e-10	1.01759e-09	-1.98124e-10	-2.48068e-11	-6.19595e-10	7.81858e-10	-5.19291e-10	1.31235e-17
-5.49084e-10	6.2484e-10	-3.09669e-10	3.75411e-10	1.39971e-09	-4.87535e-10	-5.31943e-10	-5.43553e-10	5.63072e-10	4.29701e-10	-4.78046e-10	-1.10865e-10	1.37846e-09	3.86688e-10	2.90174e-10	4.14936e-10	5.03459e-10	-6.63159e-11	-1.49943e-09	-6.12605e-10	-8.82885e-10	3.11842e-11	-1.86443e-10	5.34165e-10	1.01759e-09	-1.98126e-10	-2.48194e-11	-6.35878e-10	7.74947e-10	-5.20254e-10	1.30855e-17
-5.35832e-10	6.26728e-10	-3.09666e-10	3.75428e-10	1.39732e-09	-4.87115e-10	-5.31849e-10	-5.33105e-10	5.63312e-10	4.29627e-10	-4.77913e-10	-1.10431e-10	1.37825e-09	3.86475e-10	3.1244e-10	1.77308e-10	5.04166e-10	-6.91157e-11	-1.49921e-09	-6.20476e-10	-8.83013e-10	3.11567e-11	-1.86454e-10	5.65798e-10	2.73902e-11	-1.98471e-10	-2.48021e-11	-6.50451e-10	7.76328e-10	-5.21346e-10	1.19596e-17
-5.4199e-10	6.29752e-10	-3.09654e-10	3.75408e-10	1.39826e-09	-4.87485e-10	-5.31888e-10	-5.31927e-10	5.63322e-10	4.29514e-10	-4.77972e-10	-1.10848e-10	1.37809e-09	3.86657e-10	3.02395e-10	2.03601e-10	5.02327e-10	-6.86853e-11	-1.49921e-09	-6.18932e-10	-8.82916e-10	3.12091e-11	-1.86449e-10	5.34586e-10	9.29495e-11	-1.98205e-10	-2.48195e-11	-6.3985e-10	7.76411e-10	-5.23692e-10	1.19337e-17
-5.38771e-10	6.30255e-10	-3.09637e-10	3.75429e-10	1.39795e-09	-4.87457e-10	-5.31867e-10	-5.28084e-10	5.63103e-10	4.29602e-10	-4.77942e-10	-1.10809e-10	1.37821e-09	3.86592e-10	3.10709e-10	1.41706e-10	5.0251e-10	-6.67095e-11	-1.49921e-09	-6.17918e-10	-8.8309e-10	3.11647e-11	-1.86449e-10	5.44038e-10	5.33047e-11	-1.98286e-10	-2.47925e-11	-6.44432e-10	7.75562e-10	-5.20863e-10	1.19147e-17
-5.38283e-10	6.31116e-10	-3.09633e-10	3.75415e-10	1.39801e-09	-4.87423e-10	-5.31854e-10	-5.29538e-10	5.63114e-10	4.29617e-10	-4.77937e-10	-1.1056e-10	1.37824e-09	3.86576e-10	3.0343e-10	1.34618e-10	5.03256e-10	-6.85959e-11	-1.49914e-09	-6.18653e-10	-8.8304e-10	3.11523e-11	-1.86452e-10	5.38073e-10	4.52621e-11	-1.98258e-10	-2.48064e-11	-6.43727e-10	7.75763e-10	-5.21009e-10	1.19044e-17
-5.37485e-10	6.30481e-10	-3.09646e-10	3.75419e-10	1.39799e-09	-4.87469e-10	-5.31867e-10	-5.28811e-10	5.63085e-10	4.29608e-10	-4.77961e-10	-1.06793e-10	1.37821e-09	3.86603e-10	3.06292e-10	1.4533e-10	5.02381e-10	-6.81655e-11	-1.49919e-09	-6.18249e-10	-8.83038e-10	3.11577e-11	-1.86451e-10	5.36946e-10	3.08558e-11	-1.98237e-10	-2.48021e-11	-6.426e-10	7.76164e-10	-5.21539e-10	1.19019e-17
-5.50081e-10	5.39855e-10	-3.0963e-10	3.74032e-10	1.37143e-09	-4.87495e-10	-5.47177e-10	-4.27815e-10	5.57795e-10	4.29434e-10	-4.7797e-10	-1.03746e-10	1.37824e-09	3.8652e-10	3.0598e-10	1.35045e-10	5.024e-10	-6.84884e-11	-1.49922e-09	-3.05261e-10	-8.83136e-10	3.17253e-11	-1.86637e-10	1.55565e-10	6.01593e-11	-1.78575e-10	-2.41821e-11	-1.66477e-10	7.76252e-10	-5.21012e-10	1.0702e-17
-5.91126e-10	5.00626e-10	-3.09629e-10	3.75475e-10	6.48587e-10	-4.87481e-10	-5.34799e-10	-4.99836e-10	5.60439e-10	5.09258e-10	-4.77938e-10	-1.07526e-10	1.37821e-09	3.70666e-10	3.06031e-10	1.50846e-10	4.60507e-10	-7.51293e-11	-1.49922e-09	-2.02964e-10	-8.82514e-10	3.14315e-11	-1.86481e-10	5.13749e-10	4.41188e-11	-1.93821e-10	-2.43033e-11	-3.42566e-10	7.75738e-10	-5.21484e-10	9.614e-18
-5.40487e-10	5.12709e-10	-3.09641e-10	3.7477e-10	5.15493e-10	-4.87201e-10	-5.38156e-10	-4.41395e-10	5.60788e-10	4.29587e-10	-4.7796e-10	-1.01701e-10	1.37823e-09	3.74766e-10	3.05951e-10	1.39749e-10	4.25615e-10	-6.84055e-11	-1.49921e-09	-3.49136e-10	-8.82944e-10	3.14246e-11	-1.86624e-10	2.67016e-10	5.35703e-11	-1.8815e-10	-2.44599e-11	-2.62203e-10	7.75932e-10	-5.211e-10	9.09305e-18
-1.53376e-10	2.46201e-10	-2.62526e-10	3.75015e-10	6.23355e-10	-4.98477e-10	-3.07006e-10	-4.14762e-10	5.59741e-10	4.73352e-10	-4.78756e-10	-1.06563e-10	1.37837e-09	3.73303e-10	3.02749e-10	1.48258e-10	4.00215e-10	-7.22425e-11	-1.4992e-09	-3.39566e-10	-8.83161e-10	2.94982e-11	-1.86676e-10	3.13342e-10	4.96325e-11	-1.88093e-10	-2.44606e-11	-1.62393e-10	7.75874e-10	-5.21256e-10	8.50853e-18
-1.52705e-10	4.60487e-10	-2.59931e-10	3.75052e-10	5.4227e-10	-4.91493e-10	1.93833e-11	-4.12219e-10	5.60402e-10	4.50682e-10	-4.78952e-10	-1.0377e-10	1.37827e-09	3.82581e-10	2.80609e-10	1.44694e-10	3.68907e-10	-7.2242e-11	-1.4992e-09	-3.02424e-10	-8.83061e-10	3.01656e-11	-1.86724e-10	2.88363e-10	4.97578e-11	-1.83368e-10	-2.43473e-11	-3.18055e-10	7.75889e-10	-5.21176e-10	8.44308e-18
-1.97343e-10	3.38252e-10	-2.93477e-10	3.75011e-10	5.28516e-10	-5.03598e-10	-1.26349e-10	-4.15595e-10	5.60137e-10	4.37439e-10	-4.78635e-10	-1.03381e-10	1.37825e-09	3.64851e-10	3.05555e-10	1.43898e-10	4.02881e-10	-6.9233e-11	-1.49919e-09	-3.1099e-10	-8.82952e-10	3.0679e-11	-1.86631e-10	1.9725e-10	4.47637e-11	-1.86086e-10	-2.42362e-11	-5.24996e-11	7.75963e-10	-5.21098e-10	8.27271e-18
-1.45354e-10	3.38148e-10	-2.85621e-10	3.75025e-10	5.04748e-10	-4.99068e-10	-1.46375e-10	-3.98154e-10	5.6017e-10	4.47204e-10	-4.7842e-10	-1.0439e-10	1.37827e-09	3.67588e-10	2.95561e-10	1.47279e-10	3.95506e-10	-7.05279e-11	-1.49919e-09	-3.06066e-10	-8.82942e-10	3.08322e-11	-1.86721e-10	2.63328e-10	4.65588e-11	-1.86338e-10	-2.43946e-11	-1.72564e-10	7.75904e-10	-5.21134e-10	8.26712e-18
-1.55967e-10	3.39013e-10	-2.72977e-10	3.75038e-10	5.11368e-10	-4.97698e-10	-1.03907e-10	-4.04655e-10	5.6019e-10	4.47048e-10	-4.78607e-10	-1.0437e-10	1.37827e-09	3.64866e-10	2.92345e-10	1.4443e-10	3.96104e-10	-7.17865e-11	-1.49919e-09	-2.99113e-10	-8.83073e-10	3.05713e-11	-1.867e-10	2.36136e-10	4.87621e-11	-1.85542e-10	-2.43353e-11	-1.07257e-10	7.75875e-10	-5.21128e-10	8.22381e-18
-1.5526e-10	3.20378e-10	-2.73465e-10	3.75034e-10	5.13678e-10	-4.9986e-10	-1.10951e-10	-4.0314e-10	5.60193e-10	4.4557e-10	-4.78571e-10	-1.04465e-10	1.37827e-09	3.66598e-10	2.91735e-10	1.4441e-10	3.8504e-10	-7.11181e-11	-1.49919e-09	-2.99807e-10	-8.82973e-10	3.05418e-11	-1.86686e-10	2.35944e-10	4.7504e-11	-1.84746e-10	-2.43375e-11	-1.22017e-10	7.75898e-10	-5.21142e-10	8.21036e-18
-1.57909e-10	3.31539e-10	-2.71576e-10	3.75129e-10	5.18504e-10	-4.98013e-10	-9.23889e-11	-4.07512e-10	5.60182e-10	4.45834e-10	-1.34592e-10	-1.04379e-10	1.37908e-09	3.66884e-10	2.92198e-10	1.44437e-10	3.90045e-10	-7.16665e-11	-1.49919e-09	-3.04314e-10	-8.83005e-10	2.96525e-11	-1.86694e-10	2.05366e-10	4.7952e-11	-1.85483e-10	-1.95866e-11	-1.10305e-10	7.75912e-10	-5.21309e-10	8.00319e-18
-1.60806e-10	3.29594e-10	-2.70436e-10	3.751e-10	5.17235e-10	-4.99154e-10	-1.17227e-10	-4.04855e-10	5.60216e-10	4.46884e-10	-2.9435e-10	-1.04445e-10	1.37875e-09	3.65623e-10	2.93746e-10	1.44423e-10	3.88897e-10	-7.1828e-11	-1.49919e-09	-3.06002e-10	-8.8374e-10	3.01987e-11	-1.85268e-10	1.6182e-10	4.7302e-11	-1.85424e-10	-2.03351e-11	-1.0048e-10	5.16416e-10	-5.21182e-10	7.72102e-18
-1.66134e-10	3.34571e-10	-2.72833e-10	3.70947e-10	5.18155e-10	-4.98711e-10	-9.63075e-11	-4.07485e-10	5.60195e-10	4.45786e-10	-1.68849e-10	-1.04385e-10	1.37866e-09	3.6717e-10	2.91714e-10	1.44408e-10	3.86629e-10	-7.15991e-11	-1.49919e-09	-3.08003e-10	-8.72297e-10	3.00235e-11	-1.85911e-10	1.68848e-10	4.74826e-11	-1.85704e-10	-1.70969e-11	-1.17552e-10	4.66543e-10	-5.21288e-10	7.5997e-18
-1.63937e-10	3.4163e-10	-2.70623e-10	3.74327e-10	5.1897e-10	-4.98825e-10	-9.20438e-11	-4.06963e-10	5.60204e-10	4.46073e-10	-1.84145e-10	-1.04384e-10	1.37857e-09	3.6614e-10	2.93153e-10	1.44385e-10	3.88306e-10	-6.89097e-11	-1.49919e-09	-3.00379e-10	-8.74861e-10	2.98904e-11	-1.86051e-10	1.62582e-10	4.77345e-11	-1.85542e-10	-1.90833e-11	-1.00557e-10	4.35152e-10	-5.21284e-10	7.57705e-18
-1.63077e-10	3.26345e-10	-2.70835e-10	3.21287e-10	5.17559e-10	-4.98803e-10	-1.07024e-10	-4.07053e-10	5.602e-10	4.46099e-10	-1.9538e-10	-1.04425e-10	1.37861e-09	3.59169e-10	2.92931e-10	1.4431e-10	3.88684e-10	-6.94511e-11	-1.49919e-09	-3.06558e-10	-8.7704e-10	3.03325e-11	-1.85545e-10	1.58789e-10	4.7526e-11	-1.85515e-10	-2.02244e-11	-1.07682e-10	4.39761e-10	-5.21659e-10	7.54303e-18
-1.6326e-10	3.29476e-10	-2.71732e-10	3.49554e-10	5.17575e-10	-4.99081e-10	-1.03386e-10	-4.06449e-10	5.60201e-10	4.46559e-10	-1.34788e-10	-1.04412e-10	1.3787e-09	3.62321e-10	2.92788e-10	1.44556e-10	3.88105e-10	-6.95308e-11	-1.49919e-09	-3.03567e-10	-8.81266e-10	3.0268e-11	-1.85305e-10	1.60421e-10	4.74012e-11	-1.85592e-10	-2.02092e-11	-1.07842e-10	4.20465e-10	-5.21327e-10	7.53522e-18
-5.48682e-11	3.27549e-10	-2.70778e-10	3.23489e-10	5.17664e-10	-4.98894e-10	-1.03276e-10	-4.06939e-10	5.60198e-10	4.46573e-10	-1.64405e-10	-1.04436e-10	1.37862e-09	3.61851e-10	2.92712e-10	1.44354e-10	3.88534e-10	-6.81764e-11	-1.49919e-09	-2.89146e-10	-8.799e-10	3.03587e-11	-1.85447e-10	1.61204e-10	4.75569e-11	-1.85522e-10	-2.05154e-11	-1.04776e-10	4.3368e-10	-5.21756e-10	7.50134e-18
-7.20174e-11	3.29642e-10	-2.81353e-10	3.54243e-10	5.1794e-10	-4.99055e-10	-1.05169e-10	-4.07033e-10	5.92076e-10	4.46398e-10	-1.72187e-10	-1.03886e-10	1.3358e-09	3.59946e-10	2.92772e-10	1.5591e-10	1.46448e-10	-6.98464e-11	-5.9022e-10	-3.043e-10	-8.79609e-10	3.0314e-11	-1.86524e-10	1.60634e-10	4.753e-11	-1.22173e-10	-2.00639e-11	-1.05815e-10	4.38888e-10	-5.21432e-10	5.42256e-18
-1.61859e-10	3.31814e-10	-3.27265e-10	3.50296e-10	5.17871e-10	-4.98636e-10	-1.03945e-10	-4.06865e-10	5.69675e-10	4.46279e-10	-1.85028e-10	-1.0706e-10	1.36806e-09	3.61085e-10	2.92655e-10	1.49125e-10	1.97408e-10	-7.59966e-11	-4.73568e-10	-3.03552e-10	-4.01767e-10	3.03238e-11	-1.85849e-10	1.60834e-10	4.75415e-11	-1.5636e-10	-2.05045e-11	-1.06261e-10	4.29533e-10	-5.21383e-10	4.81719e-18
-1.41403e-10	3.30081e-10	-3.07042e-10	3.44918e-10	5.17734e-10	-4.97137e-10	-1.03239e-10	-4.06988e-10	5.6928e-10	4.46332e-10	-1.72063e-10	-1.03566e-10	1.3523e-09	3.60497e-10	2.92598e-10	1.4664e-10	2.52336e-10	-7.37536e-11	-4.62723e-10	-3.04038e-10	-3.95612e-10	3.03363e-11	-1.85934e-10	1.60423e-10	4.75309e-11	-1.37822e-10	-2.04948e-11	-1.05801e-10	4.29761e-10	-5.21435e-10	4.74595e-18
-1.38467e-10	3.29057e-10	-2.95615e-10	3.50786e-10	5.17786e-10	-4.97931e-10	-1.03059e-10	-4.06895e-10	5.73652e-10	4.46312e-10	-1.807e-10	-1.04925e-10	1.33699e-09	3.60531e-10	2.92698e-10	1.67908e-10	2.69624e-10	-7.06948e-11	-3.49165e-10	-3.03659e-10	-3.42239e-10	3.03227e-11	-1.86014e-10	1.60762e-10	4.75341e-11	-1.50694e-10	-2.02824e-11	-1.05391e-10	4.29964e-10	-5.21429e-10	4.597e-18
-1.49419e-10	3.30518e-10	-2.85514e-10	3.54829e-10	5.17857e-10	-4.98246e-10	-1.03164e-10	-4.06825e-10	5.73945e-10	4.46296e-10	-1.83377e-10	-1.04688e-10	1.32731e-09	3.61128e-10	2.92702e-10	1.5187e-10	2.30686e-10	-7.06465e-11	-3.95867e-10	-3.04266e-10	-3.34475e-10	3.03457e-11	-1.86042e-10	1.60863e-10	4.7523e-11	-1.31937e-10	-2.04815e-11	-1.05357e-10	4.29694e-10	-5.21407e-10	4.57412e-18
-1.36652e-10	3.29482e-10	-2.88833e-10	3.47634e-10	5.17908e-10	-4.97793e-10	-1.03133e-10	-4.06861e-10	5.74953e-10	4.46321e-10	-1.79063e-10	-1.05363e-10	1.32811e-09	3.6042e-10	2.92683e-10	1.63516e-10	2.34301e-10	-7.17549e-11	-3.42953e-10	-3.04094e-10	-3.34915e-10	3.03679e-11	-1.8708e-10	1.60908e-10	4.75364e-11	-1.39781e-10	-2.04591e-11	-1.05584e-10	4.29942e-10	-5.21434e-10	4.53705e-18
-1.40276e-10	3.29934e-10	-2.85243e-10	3.47769e-10	5.17935e-10	-4.98011e-10	-1.03009e-10	-4.06751e-10	5.77537e-10	4.4633e-10	-1.79196e-10	-1.05178e-10	1.33156e-09	3.60157e-10	2.92683e-10	1.64638e-10	2.0268e-10	-7.25354e-11	-3.37857e-10	-3.04004e-10	-3.27485e-10	3.03821e-11	-1.86197e-10	1.60971e-10	4.73515e-11	-1.39718e-10	-2.04508e-11	-1.05448e-10	4.30362e-10	-5.21398e-10	4.52665e-18
-1.40565e-10	3.29704e-10	-2.91985e-10	3.48825e-10	5.17902e-10	-4.97932e-10	-1.02941e-10	-4.06684e-10	5.75159e-10	4.46707e-10	-1.80633e-10	-1.05049e-10	1.33085e-09	3.60473e-10	2.92457e-10	1.63192e-10	2.14337e-10	-7.33862e-11	-3.40204e-10	-3.04097e-10	-3.26345e-10	3.03937e-11	-1.86483e-10	1.6075e-10	4.74744e-11	-1.39483e-10	-2.04413e-11	-1.05487e-10	5.51931e-11	-5.21403e-10	4.35058e-18
-1.41562e-10	3.29756e-10	-2.85825e-10	3.48135e-10	5.17891e-10	-4.97974e-10	-1.03261e-10	-4.06797e-10	5.74457e-10	4.4687e-10	-1.80276e-10	-1.05253e-10	1.31723e-09	3.60432e-10	2.92611e-10	1.3619e-10	2.11748e-10	-7.24072e-11	-3.45895e-10	-3.04006e-10	-3.35801e-10	3.03611e-11	-1.85848e-10	1.60806e-10	4.74801e-11	-1.4041e-10	-2.04568e-11	-1.05484e-10	1.09028e-10	-5.21417e-10	4.31996e-18
-1.39579e-10	3.24946e-10	-2.87702e-10	3.48377e-10	5.17891e-10	-4.97905e-10	-1.03018e-10	-4.06809e-10	5.73956e-10	4.48101e-10	-1.42835e-10	-1.05235e-10	1.31571e-09	3.6049e-10	2.92545e-10	1.39395e-10	2.179e-10	-7.25146e-11	-3.49676e-10	-3.04081e-10	-3.33927e-10	3.01753e-11	-1.86402e-10	1.60848e-10	4.74937e-11	-1.3553e-10	-2.0448e-11	-1.05513e-10	1.16065e-10	-5.21425e-10	4.30724e-18
-1.38094e-10	3.25897e-10	-2.89366e-10	3.48635e-10	5.17892e-10	-4.97922e-10	-1.03079e-10	-4.06815e-10	5.74205e-10	4.46991e-10	-1.42437e-10	-1.05236e-10	1.31703e-09	3.60533e-10	2.92546e-10	1.47376e-10	2.17205e-10	-7.28092e-11	-3.46e-10	-3.04004e-10	-3.32849e-10	3.03513e-11	-1.83451e-10	1.60851e-10	4.74497e-11	-1.38275e-10	-2.04419e-11	-1.05448e-10	7.16217e-11	-5.21415e-10	4.30131e-18
-1.64156e-10	3.27907e-10	-2.8929e-10	3.48659e-10	5.17896e-10	-4.97419e-10	-1.03052e-10	-4.06814e-10	5.7453e-10	4.47532e-10	-1.55501e-10	-1.05267e-10	1.31714e-09	3.58784e-10	2.92571e-10	1.49781e-10	2.14289e-10	-7.25863e-11	-3.62969e-10	-3.04047e-10	-3.34024e-10	3.06999e-11	-1.84619e-10	1.60856e-10	4.74514e-11	-1.33775e-10	-2.07734e-11	-1.05476e-10	7.85495e-11	-4.08814e-10	4.22159e-18
-1.39982e-10	2.9804e-10	-2.88516e-10	3.30554e-10	5.18482e-10	-4.97919e-10	-1.03022e-10	-4.06263e-10	5.89696e-10	4.74435e-10	-1.41329e-10	-1.0526e-10	4.66484e-10	3.60612e-10	2.9259e-10	1.49503e-10	2.15893e-10	-7.2676e-11	-3.47446e-10	-3.04039e-10	-3.33481e-10	2.43836e-11	-1.83203e-10	1.60765e-10	5.15812e-11	-1.36933e-10	-2.03221e-11	-2.13637e-10	8.36396e-11	-5.11695e-10	2.82539e-18
-1.43055e-10	3.1798e-10	-2.88862e-10	3.46004e-10	5.18456e-10	-4.9786e-10	-1.03028e-10	-4.0682e-10	3.6721e-10	3.4679e-10	-1.54866e-10	-1.05256e-10	6.84098e-10	3.60241e-10	2.93049e-10	1.53552e-10	2.14236e-10	-7.27155e-11	-3.46532e-10	-3.0404e-10	-3.33738e-10	3.02748e-11	-1.83787e-10	1.60784e-10	4.74487e-11	-1.38214e-10	-2.05896e-11	-1.15998e-10	7.086e-11	-4.58148e-10	2.70069e-18
-1.42073e-10	3.2049e-10	-2.88446e-10	3.41533e-10	5.18046e-10	-4.97824e-10	-1.03032e-10	-4.06753e-10	3.62155e-10	1.49774e-10	-1.47344e-10	-1.05285e-10	5.53189e-10	3.60161e-10	2.92638e-10	1.47727e-10	1.82604e-10	-7.27166e-11	-3.46455e-10	-3.04041e-10	-3.34524e-10	3.09819e-11	-1.85307e-10	1.38293e-10	4.41836e-11	-1.37332e-10	-2.06149e-11	-1.33359e-10	8.49539e-11	-4.45259e-10	2.40651e-18
-1.49824e-10	3.17867e-10	-2.88435e-10	3.4394e-10	5.18485e-10	-4.97814e-10	-1.03029e-10	-4.06761e-10	3.40468e-10	1.47776e-10	-1.46583e-10	-1.05321e-10	5.39706e-10	3.60197e-10	2.92894e-10	1.48804e-10	1.81432e-10	-7.27158e-11	-3.48055e-10	-3.0404e-10	-3.34012e-10	3.05081e-11	-1.83939e-10	1.12197e-10	4.38257e-11	-1.38238e-10	-2.0608e-11	-1.48766e-10	7.91424e-11	-4.60263e-10	2.38938e-18
-1.43548e-10	3.13024e-10	-2.88542e-10	3.37578e-10	5.18086e-10	-4.97865e-10	-1.03037e-10	-4.06754e-10	3.49374e-10	1.44034e-10	-1.48233e-10	-1.05291e-10	5.29795e-10	3.60187e-10	2.92661e-10	1.46005e-10	1.86511e-10	-7.26901e-11	-3.47827e-10	-3.04033e-10	-3.34142e-10	3.05276e-11	-1.84624e-10	1.22345e-10	4.31044e-11	-1.37789e-10	-2.06835e-11	-1.37972e-10	8.36598e-11	-4.53392e-10	2.36941e-18
-1.45126e-10	3.19835e-10	-2.88534e-10	3.39316e-10	5.18271e-10	-4.97844e-10	-1.03007e-10	-4.06758e-10	3.40544e-10	1.81578e-10	-1.49535e-10	-1.05331e-10	5.32303e-10	3.60193e-10	2.92735e-10	1.477e-10	1.80604e-10	-7.27088e-11	-3.47375e-10	-2.2256e-10	-3.34051e-10	3.05873e-11	-1.84516e-10	1.28932e-10	4.41668e-11	-1.37886e-10	-2.05987e-11	-1.3395e-10	8.1758e-11	-4.51868e-10	2.33875e-18
-1.45152e-10	1.66099e-10	-2.88474e-10	3.3898e-10	5.18382e-10	-4.97877e-10	-1.02815e-10	-4.04282e-10	3.49987e-10	1.56822e-10	-1.46743e-10	-1.053e-10	5.25137e-10	3.6018e-10	2.79668e-10	1.47323e-10	1.83146e-10	-7.3729e-11	-3.47527e-10	-3.04034e-10	-3.32494e-10	3.06408e-11	-1.84327e-10	1.16636e-10	5.06317e-11	-1.37991e-10	-2.04705e-11	-1.3502e-10	8.15745e-11	-4.53083e-10	2.28598e-18
-1.44983e-10	1.35555e-10	-2.88492e-10	3.39425e-10	5.18327e-10	-4.98629e-10	-9.24396e-11	-4.04946e-10	3.47046e-10	1.62246e-10	-1.47742e-10	-1.05312e-10	5.32182e-10	3.60178e-10	2.73674e-10	1.47906e-10	1.79365e-10	-7.38793e-11	-3.47636e-10	-2.2793e-10	-3.31569e-10	3.0328e-11	-1.84326e-10	1.19596e-10	1.08716e-10	-1.37548e-10	-2.04497e-11	-1.34058e-10	8.10546e-11	-4.53861e-10	2.24831e-18
-1.45891e-10	1.51343e-10	-2.88486e-10	3.40142e-10	5.18279e-10	-4.98305e-10	-1.02844e-10	-4.0672e-10	3.3621e-10	1.57772e-10	-1.48165e-10	-1.05311e-10	5.32143e-10	3.60177e-10	2.83575e-10	1.48089e-10	1.80241e-10	-7.34862e-11	-3.47835e-10	-2.23214e-10	-3.33486e-10	3.05695e-11	-1.8443e-10	1.22575e-10	5.82504e-11	-1.37773e-10	-2.05853e-11	-1.32464e-10	8.18735e-11	-4.53538e-10	2.24488e-18
-1.45043e-10	7.98686e-11	-2.8848e-10	3.40738e-10	5.18353e-10	-4.98886e-10	-1.01533e-10	-4.0625e-10	3.38892e-10	1.63899e-10	-1.47899e-10	-1.05308e-10	5.29022e-10	3.60165e-10	2.83672e-10	1.47598e-10	1.52665e-10	-9.01844e-11	-3.18312e-10	-2.31267e-10	-3.3071e-10	3.05026e-11	-1.87996e-10	1.21593e-10	5.81424e-11	-1.37777e-10	-2.05485e-11	-1.33172e-10	9.2119e-11	-4.53114e-10	2.20717e-18
-1.44884e-10	4.74277e-11	-2.88487e-10	3.40162e-10	5.18324e-10	-4.99448e-10	-1.02428e-10	-4.05518e-10	3.40107e-10	1.63243e-10	-1.47727e-10	-1.05212e-10	5.29458e-10	3.60162e-10	2.78635e-10	1.47624e-10	1.52982e-10	-8.63291e-11	-3.1229e-10	-2.33025e-10	-3.3173e-10	3.04789e-11	-1.90086e-10	1.21688e-10	6.50614e-11	-1.37728e-10	-2.05402e-11	-1.34704e-10	8.42602e-11	-4.53067e-10	2.19864e-18
-1.44962e-10	5.51005e-11	-2.88482e-10	3.40168e-10	5.1833e-10	-4.99469e-10	-1.02182e-10	-4.05857e-10	3.40226e-10	1.63379e-10	-1.47844e-10	-1.05228e-10	5.29566e-10	3.60157e-10	2.76936e-10	1.47595e-10	1.56592e-10	-7.9887e-11	-3.14171e-10	-2.28051e-10	-3.31315e-10	3.04737e-11	-1.88009e-10	1.22064e-10	6.74526e-11	-1.37731e-10	-2.05366e-11	-1.34755e-10	8.36203e-11	-4.52784e-10	2.19696e-18
-1.44898e-10	4.55059e-11	-2.88494e-10	3.40179e-10	5.1833e-10	-4.99575e-10	-1.02227e-10	-4.05658e-10	3.41255e-10	1.62301e-10	-1.48504e-10	-1.05244e-10	5.2946e-10	3.6016e-10	2.7759e-10	1.47667e-10	1.57813e-10	-8.34084e-11	-3.11416e-10	-2.25448e-10	-3.31354e-10	3.04837e-11	-1.89039e-10	1.21602e-10	6.56991e-11	-1.37735e-10	-2.05323e-11	-1.34405e-10	8.39705e-11	-4.53027e-10	2.19507e-18
-1.45422e-10	4.62397e-11	-2.88486e-10	3.40192e-10	4.91613e-10	-4.99205e-10	-1.01899e-10	-4.05741e-10	3.40209e-10	1.63117e-10	-1.48123e-10	-1.05271e-10	5.1505e-10	3.60161e-10	2.78615e-10	1.47737e-10	1.58752e-10	-8.26075e-11	-3.13393e-10	-2.28622e-10	-3.31294e-10	3.04878e-11	-1.88135e-10	1.21608e-10	6.51865e-11	-1.37727e-10	-2.05546e-11	-1.34511e-10	8.51408e-11	-4.53043e-10	2.15556e-18
-1.45102e-10	5.07422e-11	-2.88484e-10	3.40168e-10	5.00839e-10	-4.9945e-10	-9.84087e-11	-3.99205e-10	3.40702e-10	1.62845e-10	-1.48017e-10	-1.05243e-10	5.20976e-10	3.60297e-10	2.78008e-10	1.47649e-10	1.57749e-10	-8.06207e-11	-3.17269e-10	-2.28726e-10	-1.98506e-10	2.85184e-11	-1.88488e-10	1.2131e-10	6.60046e-11	-1.37725e-10	-2.05862e-11	-1.15348e-10	8.44936e-11	-4.52926e-10	2.09196e-18
-1.45101e-10	5.14762e-11	-1.0435e-10	3.40181e-10	5.01105e-10	-4.99464e-10	-9.9705e-11	-3.93164e-10	3.40287e-10	1.63199e-10	-1.48054e-10	-1.05247e-10	5.24224e-10	3.60161e-10	2.78715e-10	1.47643e-10	1.57947e-10	-8.04937e-11	-3.14629e-10	-2.28048e-10	-2.40994e-10	3.01494e-11	-1.89106e-10	1.21174e-10	6.48316e-11	-1.37713e-10	-2.05938e-11	-1.12067e-10	8.4487e-11	-4.52933e-10	2.03513e-18
-1.45003e-10	5.1104e-11	-1.27955e-10	3.40187e-10	5.04649e-10	-1.53306e-10	-1.00176e-10	-3.96346e-10	3.40394e-10	1.63453e-10	-1.47959e-10	-1.07124e-10	5.23505e-10	3.60052e-10	2.78723e-10	1.47624e-10	1.58021e-10	-8.0363e-11	-3.1371e-10	-2.28508e-10	-2.30175e-10	3.00037e-11	-1.88644e-10	1.21512e-10	6.53045e-11	-1.37719e-10	-2.05719e-11	-1.27782e-10	8.4614e-11	-4.52891e-10	1.81871e-18
-1.4532e-10	5.11585e-11	-1.30387e-10	3.40183e-10	1.48568e-10	-3.39279e-10	-9.97959e-11	-4.02609e-10	3.38128e-10	1.63262e-10	-1.47988e-10	-1.05373e-10	5.22779e-10	3.60267e-10	2.78788e-10	1.47635e-10	1.57726e-10	-8.12163e-11	-3.13146e-10	-2.28233e-10	-2.67537e-10	5.2788e-12	-1.88774e-10	1.21168e-10	6.5213e-11	-1.37727e-10	-2.05851e-11	-1.25765e-10	8.47662e-11	-4.54178e-10	1.69876e-18
-1.45228e-10	5.0213e-11	-1.27158e-10	3.40183e-10	1.74677e-10	-2.22036e-10	-1.00392e-10	-3.98336e-10	3.40081e-10	1.63263e-10	-1.47992e-10	-1.0575e-10	5.22476e-10	3.60235e-10	2.78845e-10	1.4764e-10	1.57863e-10	-8.06374e-11	-3.13213e-10	-2.28286e-10	-2.4336e-10	9.08147e-12	-1.89255e-10	1.21247e-10	6.49424e-11	-1.37724e-10	-2.05826e-11	-1.26405e-10	8.47395e-11	-4.5394e-10	1.62606e-18
-1.45248e-10	5.11102e-11	-1.3277e-10	3.34272e-10	1.94586e-10	-1.18613e-10	-1.00564e-10	-4.02173e-10	3.39012e-10	1.5877e-10	-1.47985e-10	-1.05412e-10	5.22423e-10	3.60313e-10	2.79007e-10	1.47662e-10	1.57649e-10	-8.10095e-11	-3.13243e-10	-2.01169e-10	-2.6181e-10	1.18165e-12	-1.88977e-10	1.20558e-10	6.51324e-11	-1.37727e-10	-2.06583e-11	-1.26065e-10	8.48119e-11	-4.53568e-10	1.59366e-18
-1.45217e-10	5.10883e-11	-1.13807e-10	3.37407e-10	1.72072e-10	-1.36207e-10	-1.00263e-10	-4.0049e-10	3.3947e-10	1.61814e-10	-1.47987e-10	-1.05991e-10	5.22976e-10	3.60253e-10	2.78901e-10	1.47653e-10	1.5542e-10	-8.08787e-11	-3.13117e-10	-1.73509e-10	-2.4322e-10	1.4755e-11	-1.88536e-10	1.2102e-10	6.51513e-11	-1.37726e-10	-2.06277e-11	-1.26662e-10	8.53011e-11	-4.53668e-10	1.56771e-18
-1.45454e-10	5.11862e-11	-1.3794e-10	2.2214e-10	1.86732e-10	-1.30735e-10	-1.00224e-10	-3.9857e-10	3.38937e-10	1.62818e-10	-1.47982e-10	-1.05858e-10	5.2272e-10	3.60278e-10	2.7891e-10	1.47646e-10	1.57734e-10	-8.09421e-11	-3.13249e-10	-2.13322e-10	-2.6022e-10	1.00144e-11	-1.88666e-10	1.15092e-10	6.50802e-11	-1.37727e-10	-2.06545e-11	-1.25954e-10	8.46112e-11	-4.27058e-10	1.51089e-18
-1.45446e-10	5.09976e-11	-1.32266e-10	2.28309e-11	1.56517e-10	-1.24239e-10	-1.00325e-10	-4.00683e-10	3.39121e-10	1.62878e-10	-1.47994e-10	-1.05908e-10	5.22896e-10	3.60279e-10	2.78993e-10	1.47663e-10	1.57493e-10	-8.10279e-11	-3.13056e-10	-2.1205e-10	-2.54342e-10	1.17457e-11	-1.8828e-10	1.17137e-10	6.50976e-11	-1.37725e-10	-2.06518e-11	-1.2667e-10	8.4779e-11	-2.41218e-10	1.32322e-18
-1.4538e-10	5.10182e-11	-1.29004e-10	6.47321e-11	1.6271e-10	-1.21987e-10	-1.00344e-10	-4.00626e-10	3.39124e-10	1.61978e-10	-1.47979e-10	-1.05801e-10	5.22914e-10	1.86765e-10	2.78984e-10	1.47642e-10	1.57568e-10	-8.10298e-11	-3.13042e-10	-2.12612e-10	-2.54359e-10	1.11453e-11	-1.88257e-10	1.1781e-10	6.51092e-11	-1.37726e-10	-2.06507e-11	-1.26623e-10	8.47766e-11	-2.46719e-10	1.23524e-18
-1.45285e-10	5.11118e-11	-1.30552e-10	3.68453e-11	1.70241e-10	-1.24592e-10	-1.00326e-10	-3.98634e-10	3.39212e-10	1.62642e-10	-1.47983e-10	-1.05577e-10	5.22915e-10	1.38228e-10	2.78926e-10	1.47643e-10	1.57635e-10	-8.0883e-11	-3.13128e-10	-2.09133e-10	-2.51219e-10	1.16024e-11	-1.88532e-10	1.18525e-10	6.51041e-11	-1.37726e-10	-2.06742e-11	-1.26424e-10	8.50182e-11	-2.69305e-10	1.22769e-18
-1.45287e-10	5.10444e-11	-1.33511e-10	5.68506e-11	1.67265e-10	-1.27411e-10	-9.82724e-11	-3.99033e-10	3.23216e-10	1.62416e-10	-9.01652e-11	-1.05469e-10	5.22945e-10	1.71539e-10	2.79069e-10	1.47644e-10	1.57533e-10	-8.09216e-11	-3.13117e-10	-2.10543e-10	-2.51921e-10	1.14671e-11	-1.88401e-10	1.18354e-10	6.51117e-11	-1.36189e-10	-1.82336e-11	-1.2647e-10	8.35346e-11	-2.61231e-10	1.21171e-18
-1.45377e-10	5.10491e-11	-1.36904e-10	6.30209e-11	1.64993e-10	-1.18862e-10	-9.95195e-11	-4.00118e-10	3.21551e-10	1.62322e-10	-1.00791e-10	-1.05789e-10	5.22983e-10	1.63768e-10	2.78985e-10	1.47611e-10	1.57547e-10	-8.09117e-11	-3.13114e-10	-2.10514e-10	-2.53046e-10	1.14528e-11	-1.88261e-10	1.18637e-10	6.5104e-11	-1.25473e-10	-1.93126e-11	-1.26549e-10	8.46876e-11	-2.52432e-10	1.20352e-18
-1.45301e-10	5.10721e-11	-1.33433e-10	7.35546e-11	1.6628e-10	-1.22234e-10	-9.97777e-11	-3.99753e-10	3.24958e-10	1.62352e-10	-8.30611e-11	-1.05672e-10	5.22954e-10	1.42103e-10	2.78958e-10	1.4763e-10	1.5715e-10	-8.08682e-11	-3.13101e-10	-2.09799e-10	-2.51422e-10	1.18305e-11	-1.88101e-10	1.18798e-10	6.51053e-11	-1.29144e-10	-8.87391e-12	-1.26443e-10	8.30773e-11	-2.57921e-10	1.19913e-18
-1.45336e-10	5.10796e-11	-1.34657e-10	7.83627e-11	1.64998e-10	-1.22347e-10	-9.95535e-11	-3.99606e-10	3.24223e-10	1.62571e-10	-9.03854e-11	-1.0573e-10	5.22969e-10	1.46768e-10	2.6042e-10	1.4761e-10	1.57418e-10	-8.09333e-11	-3.13111e-10	-2.09974e-10	-2.51706e-10	1.17577e-11	-1.8816e-10	1.18622e-10	6.5107e-11	-1.25189e-10	7.97561e-12	-1.26469e-10	6.48733e-11	-2.57515e-10	1.18826e-18
-1.45317e-10	5.10727e-11	-1.32896e-10	8.29796e-11	1.15255e-10	-1.2295e-10	-9.97176e-11	-3.99883e-10	2.36458e-10	1.62335e-10	-7.97947e-11	-1.05689e-10	5.22938e-10	1.36988e-10	2.58887e-10	1.47993e-10	1.5755e-10	-8.07562e-11	-3.13284e-10	-2.09931e-10	-2.51571e-10	1.19383e-11	-1.88164e-10	1.18941e-10	6.51085e-11	-1.37541e-10	8.40505e-12	-1.2642e-10	8.2944e-11	-2.57856e-10	1.1266e-18
-1.45323e-10	5.091e-11	-1.34079e-10	7.34851e-11	1.37709e-10	-1.23096e-10	-9.94181e-11	-3.99644e-10	2.28938e-10	1.62328e-10	-8.40322e-11	-1.05692e-10	5.22948e-10	1.44427e-10	2.73456e-10	1.47707e-10	1.57554e-10	-8.16219e-11	-3.13129e-10	-1.12372e-10	-2.51617e-10	1.33196e-11	-1.88207e-10	1.18883e-10	6.51074e-11	-1.36409e-10	1.06079e-11	-1.26484e-10	8.31889e-11	-2.57989e-10	1.10637e-18
-1.45322e-10	5.10424e-11	-1.33773e-10	7.72196e-11	1.06759e-10	-1.23085e-10	-9.95781e-11	-3.9969e-10	2.44218e-10	1.6235e-10	-8.61814e-11	-1.05683e-10	5.2294e-10	1.42462e-10	2.63908e-10	1.48745e-10	1.5756e-10	-8.11299e-11	-3.13191e-10	-1.17392e-10	-2.51564e-10	1.27802e-11	-1.88181e-10	1.18807e-10	6.51076e-11	-1.32798e-10	3.69483e-12	-1.26468e-10	8.25708e-11	-2.5744e-10	1.10115e-18
-1.45324e-10	5.0981e-11	-1.34707e-10	7.6999e-11	1.34829e-10	-1.20828e-10	-9.94476e-11	-2.1793e-10	2.32609e-10	1.62264e-10	-8.34327e-11	-1.05684e-10	5.2294e-10	1.42858e-10	2.54551e-10	1.48855e-10	1.57513e-10	-8.1025e-11	-3.13171e-10	-1.25891e-10	-2.51634e-10	1.25136e-11	-1.88206e-10	1.18826e-10	6.51079e-11	-1.32336e-10	6.72523e-12	-1.26465e-10	8.1484e-11	-2.58153e-10	9.86741e-19
-1.45318e-10	5.06088e-11	-1.35351e-10	7.51205e-11	1.26833e-10	-1.21801e-10	-9.89146e-11	-1.02871e-10	2.34304e-10	1.62411e-10	-8.52125e-11	-1.05684e-10	5.21541e-10	1.41373e-10	2.60541e-10	1.28226e-10	1.57378e-10	-8.11697e-11	-3.13174e-10	-1.26332e-10	-2.51629e-10	1.26509e-11	-1.88195e-10	1.18895e-10	6.51079e-11	-1.29912e-10	7.39303e-12	-1.23109e-10	8.02466e-11	-2.57764e-10	9.42583e-19
-1.45411e-10	5.09123e-11	-1.35304e-10	7.61185e-11	1.26321e-10	-1.19329e-10	-9.90638e-11	-1.2156e-10	1.96349e-10	1.62332e-10	-7.28888e-11	-1.07702e-10	5.1272e-10	1.41518e-10	2.32054e-10	1.28302e-10	1.57428e-10	-8.11772e-11	-3.10529e-10	-1.37502e-10	-2.09411e-10	1.27677e-11	-1.88226e-10	1.19184e-10	6.51073e-11	-1.32503e-10	9.87831e-12	-1.20413e-10	1.13906e-11	-2.57893e-10	8.81051e-19
-1.4364e-10	5.10115e-11	-1.35259e-10	7.64839e-11	1.27448e-10	-1.19078e-10	-9.93594e-11	-1.68501e-10	2.00115e-10	1.62693e-10	-7.84006e-11	-7.32255e-11	5.03667e-10	1.40448e-10	1.98383e-10	1.23063e-10	1.57326e-10	-7.82587e-11	-3.05871e-10	-1.36982e-10	-2.16943e-10	2.25264e-11	-1.8828e-10	1.19275e-10	6.34844e-11	-1.31863e-10	2.82343e-11	-1.25867e-10	3.06699e-11	-2.58055e-10	8.68032e-19
-1.45428e-10	5.10207e-11	-1.35022e-10	7.62469e-11	1.26062e-10	-1.2063e-10	-9.56625e-11	-1.17653e-10	1.63198e-10	1.62439e-10	-7.10239e-11	-1.05668e-10	5.01418e-10	1.40941e-10	2.12615e-10	1.12242e-10	1.56981e-10	-8.11255e-11	-3.08883e-10	-1.37323e-10	-1.93882e-10	2.12911e-11	-1.88201e-10	1.20049e-10	6.51074e-11	-1.32907e-10	1.50868e-11	-1.2544e-10	4.36853e-11	-2.57959e-10	8.39235e-19
-1.44391e-10	5.09739e-11	-1.33403e-10	7.56584e-11	1.25683e-10	-1.19647e-10	-8.76814e-11	-1.10668e-10	1.78316e-10	1.62486e-10	-7.40725e-11	-1.01169e-10	4.39459e-10	1.40911e-10	2.19027e-10	1.19411e-10	1.57e-10	-8.13049e-11	-3.08759e-10	-1.36967e-10	-2.04792e-10	1.2769e-11	-1.88232e-10	1.19436e-10	6.37455e-11	-1.32548e-10	1.62791e-11	-1.24476e-10	4.89568e-11	-2.57932e-10	7.89616e-19
-1.44079e-10	5.10678e-11	-1.33525e-10	7.55825e-11	1.25978e-10	-1.19841e-10	-8.84373e-11	-1.08677e-10	1.77505e-10	1.62577e-10	-7.16586e-11	-8.76992e-11	4.62047e-10	1.40839e-10	2.20863e-10	1.16002e-10	1.40725e-10	-8.05581e-11	-2.81128e-10	-1.25634e-10	-1.54656e-10	1.44109e-11	-1.83845e-10	1.20148e-10	6.40403e-11	-1.33122e-10	1.48625e-11	-1.17505e-10	4.44767e-11	-2.57775e-10	7.60847e-19
-1.43731e-10	5.10233e-11	-1.34125e-10	7.58944e-11	1.26166e-10	-1.19365e-10	-8.62936e-11	-1.11919e-10	1.59873e-10	1.62449e-10	-7.38358e-11	-9.85436e-11	4.50983e-10	1.40758e-10	2.12577e-10	1.19709e-10	1.35907e-10	-8.11178e-11	-2.5918e-10	-1.35718e-10	-3.40889e-15	1.76121e-11	-1.86941e-10	1.213e-10	6.46819e-11	-1.32858e-10	1.78448e-11	-1.23238e-10	3.90545e-11	-2.57728e-10	7.12885e-19
[truncated: 1,925 more rows]
