# Supplementary material for: A modified shuffled frog leaping algorithm with inertia weight
Source: Sci Rep. 2024 Feb 20;14:4146. doi: 10.1038/s41598-024-51306-1 (PMC11224354; doi:10.1038/s41598-024-51306-1)
Supplement: Supplementary file 1 — Supplementary Information. [file 41598_2024_51306_MOESM1_ESM.zip › data/F1/SFLA_B_25.xls]

## Sheet: Sheet1
-15.8115	-23.4117	-1.15044	46.1633	-16.2707	13.12	11.993	20.6361	9.62206	9.01537	10.3152	-2.04274	16.0347	29.3865	13.6397	-5.33575	-32.318	10.4148	-2.84583	9.47522	-3.09257	-0.33374	9.31312	25.2283	-15.0434	31.4849	18.6421	-3.95489	-7.88278	16.974	9471.36
-8.08475	13.585	-2.32639	9.23905	-6.35859	2.99106	11.3359	7.06008	-10.7754	3.48771	-0.573494	-15.224	1.77783	2.02772	7.1845	-4.49319	6.66748	11.0652	2.88252	-2.83533	-4.30314	13.8708	0.902654	4.85928	-11.9337	-4.28666	-8.8875	-1.79554	-2.44558	-0.732396	1675.97
-0.0426781	-6.31168	0.757818	-2.7753	-2.02873	3.32531	-3.73091	-0.836802	-1.82481	-2.11168	1.21007	-3.88839	-3.59951	0.623776	4.56297	-2.49613	5.28308	-1.10609	8.3112	1.27499	-5.08682	0.140106	2.79757	3.37108	-1.85657	-3.83131	-1.89667	-0.390066	-1.36234	0.291419	311.417
-1.93233	-0.891625	1.30613	-3.76017	-1.26685	-0.657113	-0.680295	-1.80643	0.432892	3.61003	-1.29642	0.391135	-1.61677	0.935532	2.52911	0.536257	4.76998	-1.94014	5.14471	-1.21794	-0.778564	0.063455	-0.259337	3.67592	-0.280838	-0.759583	-1.69747	-3.19215	-0.868657	-2.05109	138.71
-1.20553	0.763297	-0.306014	-0.569029	-0.295445	1.53413	-0.0902175	-0.439104	-0.860324	0.534396	0.4314	-1.75398	-1.28932	-0.467225	2.56111	-0.37194	0.598928	-2.06649	1.41267	-2.32862	-2.33786	1.38996	-0.506745	2.71145	0.353915	-1.39356	0.356372	1.1882	-0.453444	-0.10532	48.8381
-0.45031	-0.568471	-0.274947	-0.920045	-0.332142	0.00501809	-0.924336	-1.04659	-1.68568	-0.230012	-0.704429	-1.38606	-0.502397	-0.65591	2.10011	-0.335617	0.31223	-2.13227	1.29018	-2.01701	-1.15217	0.694952	-0.387774	2.43632	0.0143167	-0.735446	-1.30557	0.344417	-0.686577	-0.0260587	35.1353
-0.3391	0.0829566	-0.676296	-0.689938	-0.0376255	0.328931	-1.3595	-0.239733	-1.69479	0.813352	-0.557668	-0.392546	-0.795174	0.0999821	1.99972	-0.256109	0.691239	-1.57525	1.08747	-1.29103	-1.78299	1.1546	-0.477149	1.95607	0.47561	-1.62524	-0.543338	0.313971	-0.102796	-0.161487	29.4489
-0.745916	0.18675	-0.273049	-0.0729328	0.0397104	0.3284	-1.06151	-0.455598	-1.30553	0.905674	-0.513183	-0.655167	-0.421686	-0.336524	2.05324	-0.040235	0.459118	-1.61105	0.983212	-1.16082	-1.07863	1.07235	-0.269402	2.13815	0.251095	-0.893412	-0.739003	0.375978	-0.0957646	-0.0304348	23.4776
-0.745916	0.18675	-0.273049	-0.0729328	0.0397104	0.3284	-1.06151	-0.455598	-1.30553	0.905674	-0.513183	-0.655167	-0.421686	-0.336524	2.05324	-0.040235	0.459118	-1.61105	0.983212	-1.16082	-1.07863	1.07235	-0.269402	2.13815	0.251095	-0.893412	-0.739003	0.375978	-0.0957646	-0.0304348	23.4776
-0.661231	0.128728	-0.454994	-0.257282	0.017305	0.26548	-1.06079	-0.492455	-1.44239	0.885659	-0.526243	-0.697568	-0.522126	-0.37646	1.92638	-0.0980456	0.205585	-1.6003	0.906819	-1.04954	-0.939003	1.15555	-0.315312	1.90191	0.2611	-1.06969	-0.731366	0.330408	-0.112354	-0.0590194	22.2622
-0.600026	0.173348	-0.323821	-0.150079	0.039436	0.240262	-0.959887	-0.465195	-0.773896	0.808192	-0.577049	-0.710955	-0.504691	-0.265771	1.92138	-0.00208523	0.174087	-1.58268	0.910646	-1.11343	-1.05711	1.12368	-0.256377	2.0143	0.214144	-0.938021	-0.732095	0.312722	-0.141131	-0.0535776	20.5118
-0.59314	0.126942	-0.403635	-0.126915	0.0299978	0.266628	-0.409704	-0.483086	-0.896122	0.830318	-0.556205	-0.704934	-0.521585	-0.326925	1.94593	-0.0207771	0.251256	-1.59743	0.897883	-1.07532	-1.01034	1.13084	-0.297318	1.99801	0.220663	-0.252191	-0.542802	0.306032	-0.15076	-0.0279875	18.9665
-0.565424	0.0946311	-0.392355	-0.144655	0.0340529	0.267915	-0.259945	-0.480971	-0.90295	0.811147	-0.578251	-0.704584	-0.540903	-0.317187	1.90773	-0.0246649	0.25902	-1.57953	0.909446	-1.07065	-0.652498	1.12529	-0.30033	1.99407	0.228528	-0.440388	-0.513566	0.214501	-0.156685	-0.0443164	18.089
-0.535777	0.092438	-0.40443	-0.15162	0.0216578	0.261524	-0.301732	-0.478873	-0.841642	0.796562	-0.587035	-0.694811	-0.486484	-0.319986	1.92346	-0.0226755	0.233336	-1.59876	0.902202	-1.07487	-0.423646	1.13208	-0.298332	1.95277	0.229688	-0.353674	-0.570994	0.299273	-0.147387	-0.0238269	17.6398
-0.594312	0.106466	-0.386756	-0.148005	0.0192019	0.275076	-0.361543	-0.477848	-0.809464	0.830112	-0.57637	-0.711496	-0.551321	-0.316371	1.83645	-0.0159592	0.23357	-1.59437	0.907526	-1.05672	-0.473436	1.12451	-0.264096	1.97476	0.222236	-0.185589	-0.494161	0.307639	-0.151696	-0.0405039	17.3729
-0.562514	0.114367	-0.402396	-0.150901	0.0184973	0.220515	-0.430817	-0.466693	-0.790614	0.390371	-0.612102	-0.711451	-0.531492	-0.320289	1.83828	-0.0125395	0.24634	-0.686097	0.913153	-1.09693	-0.50167	1.12553	-0.277113	1.98	0.263614	-0.270032	-0.54012	0.309622	0.0110901	-0.033367	15.0048
-0.55446	0.106018	-0.406406	-0.150166	0.0173769	0.0547895	-0.337768	-0.475371	-0.841457	0.230015	-0.594517	-0.694579	-0.51647	-0.31667	1.87386	-0.0160635	0.23594	-0.65842	0.9052	-1.0754	-0.438688	1.1257	-0.285961	1.97046	0.242032	-0.316366	-0.54183	0.303895	-0.0412544	-0.0265093	14.7615
-0.454533	0.106415	-0.400143	-0.147889	0.0163687	0.0704099	-0.330998	-0.475045	-0.838338	0.309991	-0.594165	-0.719243	-0.526054	-0.302159	1.76096	-0.0348652	0.239221	-0.751461	0.906037	-1.05722	-0.456935	1.1235	-0.280324	1.97167	0.254193	-0.271658	-0.476688	0.306303	-0.0442683	-0.0322584	14.3399
-0.485737	0.117342	-0.402504	-0.149047	0.0163375	0.191402	-0.305397	-0.476901	-0.765433	0.284847	-0.589092	-0.704894	-0.510483	-0.295689	1.80507	-0.025818	0.238722	-0.842203	0.906041	-1.06642	-0.447354	1.1249	-0.290053	1.84109	0.226172	-0.298308	-0.485171	0.305734	-0.00230947	-0.0291936	14.043
-0.467884	0.10899	-0.400059	-0.148345	0.0169643	0.142081	-0.340672	-0.473513	-0.81935	0.291393	-0.596016	-0.712937	-0.525249	-0.314562	1.76661	-0.0522949	0.238407	-0.7207	0.906094	-1.08019	-0.447723	1.12438	-0.285562	1.81682	0.245058	-0.28808	-0.470767	0.307386	-0.00959518	-0.0331509	13.7633
-0.462528	0.11032	-0.400186	-0.148265	0.0169933	0.15454	-0.329589	-0.474071	-0.796409	0.276454	-0.595534	-0.703559	-0.518808	-0.306393	1.76656	-0.053614	0.236824	-0.718728	0.906128	-1.0698	-0.440172	1.12426	-0.285206	1.81897	0.245223	-0.279848	-0.473746	0.307417	-0.00963285	-0.0308757	13.6571
-0.466889	0.115476	-0.39998	-0.148012	0.0168183	0.131326	-0.329318	-0.474992	-0.796476	0.250669	-0.595193	-0.705801	-0.518371	-0.302714	1.76637	-0.0541389	0.238698	-0.721333	0.906137	-1.06767	-0.440234	1.12595	-0.286107	1.82	0.240571	-0.286129	-0.4746	0.307192	-0.00702234	-0.0308637	13.6523
-0.469646	0.114704	-0.400461	-0.148152	0.0164787	0.133141	-0.327018	-0.475893	-0.800597	0.245978	-0.592251	-0.704515	-0.516647	-0.292956	1.76855	-0.0497032	0.237962	-0.71125	0.902668	-1.06964	-0.445689	1.12485	-0.288109	1.82322	0.240542	-0.288569	-0.441422	0.299715	-0.00128041	-0.0307899	13.6183
-0.531534	0.11691	-0.400917	-0.148369	0.0250978	0.13469	-0.297157	-0.47706	-0.787717	0.263386	-0.594058	-0.697851	-0.509596	-0.360226	0.650523	-0.0491989	0.238542	-0.71728	0.906192	-1.0254	-0.44256	1.12344	-0.31001	1.57838	0.24394	-0.286906	-0.44879	-0.124152	-0.00293837	-0.0315823	10.0075
-0.471137	0.125796	-0.40026	-0.14817	-0.0356826	0.140767	-0.323356	-0.442858	-0.762233	0.262024	-0.611142	-0.559174	-0.51946	-0.31899	1.03865	-0.0149805	0.238418	-0.715113	0.886526	-0.956539	-0.442266	1.12501	-0.289381	0.61901	0.294647	-0.286149	-0.456689	0.114161	-0.00359223	-0.0309826	8.11671
-0.505352	0.127093	-0.400206	-0.148191	-0.0173483	0.13791	-0.315248	-0.44064	-0.767992	0.260234	-0.598178	-0.57547	-0.515235	-0.35513	0.751867	-0.0253408	0.239358	-0.71397	0.895586	-0.973402	-0.441993	1.12433	-0.299292	0.593347	0.26902	-0.285508	-0.456027	0.0927691	-0.00292427	-0.0311891	7.65974
-0.477549	0.114214	-0.396655	-0.148338	-0.104822	0.143626	-0.318347	-0.46128	-0.786588	0.258566	-0.602612	-0.313553	-0.517152	-0.332677	0.766853	-0.0185784	0.237791	-0.729448	0.726829	-0.976489	-0.439688	1.12515	-0.297902	0.580578	0.347074	-0.283663	-0.462136	0.153746	0.0106526	-0.020577	7.27396
-0.463728	0.131213	-0.398893	-0.148331	-0.0633456	0.142365	-0.319193	-0.456427	-0.785371	0.256972	-0.604063	-0.324886	-0.516372	-0.335439	0.833337	-0.0322776	0.239731	-0.730272	0.730196	-0.957352	-0.44072	1.09062	-0.296013	0.484138	0.264409	-0.274468	-0.461463	0.1613	7.96535e-05	-0.0310309	7.10715
-0.471708	0.131866	-0.353567	-0.148115	-0.045985	0.141344	-0.311377	-0.45454	-0.785021	0.258185	-0.602042	-0.336435	-0.516298	-0.327007	0.371882	-0.0315014	0.239049	-0.726389	0.737629	-0.978975	-0.441308	1.09842	-0.292906	0.506497	0.25981	-0.276806	-0.461676	0.111559	-0.100125	-0.031034	6.59543
-0.473262	0.145318	-0.353428	-0.148216	-0.0768224	0.149073	-0.313807	-0.576909	-0.734234	0.245446	-0.606913	-0.423103	-0.454897	-0.178087	0.41769	-0.0355624	0.159852	-0.714396	0.734288	-0.980022	-0.441322	0.792717	-0.291864	0.512201	0.272699	-0.278613	-0.460749	0.107498	-0.037481	-0.0311829	5.99692
-0.479608	0.13749	-0.368883	-0.146558	-0.0468758	0.148228	-0.308408	-0.473062	-0.74904	0.256247	-0.594973	-0.409203	-0.500536	-0.275221	0.429153	-0.0305593	0.242717	-0.00403897	0.72285	-0.778376	-0.444691	0.828228	-0.296578	0.514842	0.260962	-0.290826	-0.465903	0.12389	-0.0472482	-0.0506923	5.22305
-0.474839	0.13716	-0.371075	-0.146708	-0.059752	0.143036	-0.312526	-0.468599	-0.766622	0.258178	-0.603586	-0.414761	-0.498506	-0.28456	0.402529	-0.0321318	0.235542	-0.283457	0.713773	-0.643263	-0.43316	0.830035	-0.294882	0.513177	0.262656	-0.278407	-0.461836	0.14128	-0.0857588	-0.0316222	5.10213
-0.470013	0.136263	-0.36757	-0.147376	-0.0622888	0.144016	-0.313232	-0.448863	-0.756668	0.257842	-0.600759	-0.412021	-0.485421	-0.232722	0.410549	-0.031908	0.221257	-0.172355	0.725558	-0.6119	-0.440098	0.857148	-0.294518	0.509616	0.263791	-0.279596	-0.460616	0.12355	-0.054214	-0.0399061	4.98366
-0.475239	0.133188	-0.370243	-0.146667	-0.0551068	0.144849	-0.308946	-0.455069	-0.763339	0.25872	-0.59968	-0.412149	-0.488578	-0.272515	0.421215	-0.0319762	0.228253	-0.0408862	0.723092	-0.559944	-0.439548	0.850731	-0.29444	0.511308	0.261908	-0.280505	-0.461715	0.127118	-0.0575624	-0.037637	4.93585
-0.473849	0.115463	-0.374157	-0.144808	-0.059806	0.144739	-0.311898	-0.454777	-0.757424	0.266471	-0.598062	-0.339075	-0.487837	-0.25621	0.418776	-0.0324259	0.223353	-0.185023	0.724431	-0.534972	-0.439517	0.843234	-0.294186	0.512723	0.262249	-0.27451	-0.442816	0.126793	-0.0541745	-0.0368585	4.83421
-0.470132	0.14358	-0.373097	-0.181488	0.059396	0.141082	-0.314005	-0.471833	-0.0939843	0.305191	-0.597862	-0.394049	-0.485433	-0.23407	0.385688	-0.0682099	0.222496	-0.10099	0.723035	-0.547479	-0.444087	0.450944	-0.208165	0.545847	0.262745	-0.282888	-0.462848	0.12965	-0.0576225	-0.0406343	3.8261
-0.472351	0.145431	-0.372241	-0.191571	0.0834785	0.15199	-0.312736	-0.474073	-0.217043	0.285279	-0.604721	-0.398654	-0.486882	-0.259248	0.400808	-0.0758868	0.22487	-0.0896966	0.452635	-0.564932	-0.442836	0.572032	-0.160226	0.54876	0.241765	-0.28311	-0.460021	0.128851	-0.0607757	-0.0395592	3.70078
-0.472758	0.159377	-0.373623	-0.173033	0.04327	0.165061	-0.312241	-0.463449	-0.0998955	0.280882	-0.604861	-0.39365	-0.48563	-0.21959	0.4006	-0.0438064	0.226078	-0.112349	0.388216	-0.568687	-0.441415	0.482455	-0.205784	0.518772	0.258017	-0.284524	-0.306961	0.126385	-0.0579145	-0.0399355	3.35559
-0.42873	0.154573	-0.37093	-0.149648	0.0349955	0.18087	-0.314119	-0.463847	-0.198472	0.27341	-0.589954	-0.403544	-0.378799	-0.229966	0.406701	-0.0430936	0.251746	-0.112624	0.408656	-0.567791	-0.425081	0.489809	-0.253597	0.531674	0.254131	-0.281336	-0.297758	0.128386	-0.0560113	-0.0376004	3.29059
-0.424242	0.149348	-0.372323	-0.154097	0.0196673	0.160576	-0.307221	-0.465463	-0.136545	0.275005	-0.602094	-0.402003	-0.415563	-0.235419	0.398997	-0.04597	0.235566	-0.110744	0.384338	-0.567592	-0.422676	0.47979	-0.221763	0.52602	0.246351	-0.281781	-0.292223	0.128031	-0.0571802	-0.0386742	3.22869
-0.450651	0.153046	-0.364745	-0.153632	0.0169522	0.148674	-0.309315	-0.465452	-0.144044	0.27323	-0.597439	-0.398898	-0.426497	-0.23367	0.399527	-0.0499979	0.233448	-0.110394	0.380696	-0.566649	-0.433064	0.474726	-0.189334	0.525324	0.25498	-0.282286	-0.268895	0.128753	-0.0577745	-0.0393504	3.22384
-0.435106	0.133763	-0.367673	-0.159248	0.0206108	0.159881	-0.30809	-0.464185	-0.150455	0.274969	-0.597014	-0.399794	-0.407082	-0.234647	0.400566	-0.0410722	0.233956	-0.111715	0.389915	-0.562607	-0.430223	0.476017	-0.150139	0.525254	0.231549	-0.283866	-0.275532	0.128377	-0.0570046	-0.035862	3.17857
-0.439642	0.151269	-0.370224	-0.17937	0.0146479	0.159392	-0.315497	-0.468155	-0.166904	0.272276	-0.128691	-0.402941	-0.414761	-0.174192	0.40034	-0.0479096	0.236344	-0.120293	0.381278	-0.564518	-0.429002	0.476635	-0.159641	0.457175	0.251334	-0.282309	-0.272776	0.129137	-0.0560474	-0.0384806	2.79426
-0.438631	0.136422	-0.367207	-0.167634	0.0155564	0.155801	-0.319832	-0.468921	-0.165473	0.273225	-0.153502	-0.402419	-0.409863	-0.153822	0.399546	-0.0314676	0.234811	-0.124234	0.377368	-0.568868	-0.429231	0.479353	-0.1611	0.390194	0.228746	-0.283485	-0.27624	0.121123	-0.0563718	-0.0348173	2.71733
-0.438129	0.141764	-0.369536	-0.17312	0.0163597	0.156475	-0.332193	-0.465709	-0.156032	0.273695	-0.152442	-0.29711	-0.402775	-0.209161	0.400634	-0.0389028	0.23293	-0.120722	0.376935	-0.563216	-0.429471	0.479346	-0.152231	0.472343	0.180647	-0.288166	-0.230716	0.12858	-0.0564089	-0.0373766	2.68797
-0.438606	0.140753	-0.36592	-0.163201	0.0155353	0.15811	-0.316788	-0.467155	-0.152724	0.272935	-0.0930123	-0.302659	-0.405728	-0.171131	0.38405	-0.0420621	0.231312	-0.115433	0.380915	-0.56269	-0.430981	0.477713	-0.138797	0.42917	0.234575	-0.288648	-0.252736	0.125584	-0.0565352	-0.0363679	2.62625
-0.441505	0.140726	-0.362054	-0.169269	0.0160647	0.158573	-0.305356	-0.466998	-0.157284	0.273161	-0.106463	-0.302686	-0.4033	-0.1836	0.39106	-0.0317028	0.231607	-0.118882	0.380009	-0.563899	-0.429804	0.477009	-0.153049	0.408981	0.223724	-0.285365	-0.265124	0.124741	-0.0564642	-0.0319926	2.61847
-0.439352	0.140795	-0.366132	-0.163917	0.0168679	0.15822	-0.313311	-0.467162	-0.153957	-0.00606498	-0.127684	-0.291401	-0.405697	-0.118571	0.386193	-0.0356546	0.231954	-0.110415	0.380969	-0.563943	-0.401021	0.475101	-0.151431	0.429582	0.234646	-0.272479	-0.260034	0.126049	-0.0566399	-0.0351286	2.50994
-0.438514	0.0972816	-0.365205	-0.163549	0.015374	0.124853	-0.28027	-0.310096	-0.15623	0.0125239	-0.11138	-0.30667	-0.407879	-0.182106	0.371583	-0.0415032	0.217967	-0.114938	0.38054	-0.562524	-0.408654	0.477087	-0.10091	0.401306	0.224494	-0.284081	-0.268191	0.113082	-0.0233603	-0.00790784	2.32698
-0.438514	0.0972816	-0.365205	-0.163549	0.015374	0.124853	-0.28027	-0.310096	-0.15623	0.0125239	-0.11138	-0.30667	-0.407879	-0.182106	0.371583	-0.0415032	0.217967	-0.114938	0.38054	-0.562524	-0.408654	0.477087	-0.10091	0.401306	0.224494	-0.284081	-0.268191	0.113082	-0.0233603	-0.00790784	2.32698
-0.438747	0.110476	-0.365478	-0.164899	0.00789307	0.132059	-0.269084	-0.327378	-0.157178	0.0490492	-0.121054	-0.108489	-0.363925	-0.170615	0.382268	-0.0390435	0.225689	-0.114874	0.380964	-0.561544	-0.410456	0.477067	-0.120109	0.428552	0.208321	-0.282899	-0.266208	0.119306	-0.0392849	-0.0158897	2.25437
-0.438764	0.15833	-0.365284	-0.166594	0.0128194	0.137534	-0.277584	-0.337236	-0.00724864	0.0772027	-0.123685	-0.217236	-0.375006	-0.167762	0.378834	-0.0352753	0.221341	0.00421789	0.302098	-0.131989	-0.41241	0.476836	-0.127952	0.415452	0.203922	-0.304822	-0.26486	0.117395	-0.0209968	-0.0248088	1.93427
-0.438689	0.110376	-0.364858	-0.164826	0.0110487	0.134192	-0.274689	-0.333297	0.0677644	0.0878494	-0.12268	-0.178051	-0.368491	-0.142077	0.37756	-0.0344845	0.220763	0.0167114	0.28657	-0.0636293	-0.412053	0.477124	-0.122751	0.418444	0.201539	-0.283062	-0.26536	0.114991	-0.0178564	-0.0330838	1.85694
-0.441704	0.113321	-0.365158	-0.164464	0.00798977	0.134241	-0.273381	-0.333794	-0.0691207	0.0738491	-0.123419	-0.1736	-0.366408	-0.165457	0.378121	-0.03511	0.221313	-0.00825007	0.293874	-0.126984	-0.411601	0.477781	-0.121958	0.41804	0.199085	-0.28361	-0.172007	0.117019	-0.021093	-0.023023	1.83719
-0.439778	0.113906	-0.364935	-0.161689	0.0107556	0.13327	-0.271898	-0.332881	0.00183933	0.0804579	-0.122727	-0.149959	-0.362002	-0.152355	0.377815	-0.0356045	0.221277	-0.0399648	0.294084	-0.0710879	-0.411581	0.478277	-0.121576	0.416809	0.195271	-0.28383	-0.197116	0.115963	-0.0200073	-0.0274547	1.81152
-0.439177	0.11064	-0.32298	-0.161489	0.00790649	0.151057	-0.27169	-0.332418	0.0730616	-0.00649913	-0.122431	-0.150747	-0.265093	-0.157281	0.367913	-0.0353067	0.22402	-0.0206537	0.295238	-0.104498	-0.411573	0.477058	-0.121138	0.418595	0.196717	-0.283859	-0.193977	0.116444	-0.0232661	-0.0266735	1.72471
-0.439316	0.110889	-0.325187	-0.161907	0.00845536	0.147895	-0.271859	-0.332419	0.0256767	0.00877213	-0.122436	-0.153801	-0.277675	-0.15689	0.369688	-0.0352025	0.223154	-0.0215252	0.281246	-0.108988	-0.411603	0.477437	-0.12106	0.418557	0.196584	-0.283737	-0.189324	0.116227	-0.0229081	-0.025344	1.72074
-0.439317	0.111862	-0.328013	-0.161987	0.00905994	0.145027	-0.272497	-0.332368	0.0265312	0.00775857	-0.122391	-0.149376	-0.278322	-0.156845	0.368734	-0.0352157	0.222732	-0.024524	0.282658	-0.108984	-0.411703	0.477446	-0.121097	0.41749	0.196524	-0.283815	-0.188836	0.116148	-0.0230764	-0.024041	1.72034
-0.431508	0.111893	-0.329456	-0.161654	0.00981847	0.141111	-0.269634	-0.332259	0.0289115	0.00657549	-0.122449	-0.139456	-0.253399	-0.156924	0.369193	-0.0422533	0.208019	-0.0282982	0.299322	-0.109518	-0.411719	0.474399	-0.121396	0.417606	0.195891	-0.264564	-0.184965	0.11623	-0.0231791	-0.024563	1.68533
-0.434203	0.112069	-0.326732	-0.162847	0.00927677	0.137873	-0.26989	-0.330172	0.0194479	0.0128507	-0.119114	-0.149326	-0.249192	-0.155772	0.372489	-0.0569301	0.213145	-0.026969	0.294514	-0.111931	-0.411812	0.476736	-0.121099	0.417624	0.197074	-0.205399	-0.18607	0.116343	-0.0230246	-0.0250764	1.66241
-0.434359	0.111631	-0.326522	-0.162887	0.00886352	0.139935	-0.270538	-0.331261	0.0185063	0.00936344	-0.122372	-0.147036	-0.246181	-0.155978	0.372598	-0.0438715	0.216909	-0.0279501	0.290496	-0.111053	-0.41171	0.47706	-0.121397	0.417751	0.197067	-0.207384	-0.181718	0.116311	-0.0232365	-0.0243627	1.66
-0.435373	0.112193	-0.272464	-0.154597	0.009534	0.0363885	-0.269792	-0.331568	0.0241247	0.0121918	-0.123657	-0.145466	-0.252517	-0.126039	0.371222	-0.0501261	0.217437	-0.0321718	0.280887	-0.108602	-0.413705	0.477452	-0.12134	0.260223	0.196391	-0.200626	-0.186117	0.116476	-0.0136732	-0.0236632	1.4899
-0.433078	0.112046	-0.279571	-0.159714	0.0097041	0.00501071	-0.269451	-0.331239	0.0211696	0.014986	-0.125011	-0.150779	-0.247364	-0.156582	0.371251	-0.0584677	0.191577	-0.0296654	0.279327	-0.108537	-0.411951	0.477505	-0.121396	0.0557881	0.151195	-0.207607	-0.184239	0.118293	-0.0181612	-0.0239245	1.40996
-0.43388	0.11204	-0.256437	-0.161252	0.00958489	0.0297704	-0.272538	-0.330805	0.0207347	0.0157237	-0.123171	-0.148013	-0.248515	-0.152791	0.371427	-0.0450346	0.217431	-0.0302499	0.283535	-0.109198	-0.412117	0.476677	-0.121676	0.0716242	0.106795	-0.214737	-0.183068	0.117228	-0.016787	-0.0241516	1.40325
-0.433995	0.112084	-0.26782	-0.161584	0.00949027	0.0463596	-0.271844	-0.330823	0.0213158	0.0155293	-0.124117	-0.145438	-0.247135	-0.133129	0.371297	-0.0513534	0.195946	-0.0306038	0.280212	-0.108207	-0.41221	0.477511	-0.121911	0.0727326	0.125807	-0.20884	-0.185559	0.118994	-0.0196808	-0.0243151	1.39754
-0.433623	0.11235	-0.253854	-0.160208	0.00956628	0.0441408	-0.272511	-0.330809	0.0211821	0.0160694	-0.126813	-0.147312	-0.248252	-0.137405	0.371357	-0.0478636	0.194954	-0.0303559	0.279899	-0.108873	-0.412825	0.476866	-0.121766	0.0644592	0.11238	-0.21177	-0.184201	0.118052	-0.0170875	-0.0238036	1.38783
-0.432733	0.121276	-0.0943227	-0.163829	-0.00930877	0.0459062	-0.2733	-0.325521	0.0213058	0.0153261	-0.126136	-0.157362	-0.253261	-0.0787434	0.357949	-0.0466892	0.205196	-0.0272078	0.282738	-0.0777929	-0.414327	0.479456	-0.131634	0.0722174	0.121332	-0.208828	-0.118239	0.118375	-0.0188986	-0.0180611	1.3025
-0.433585	0.110677	-0.165149	-0.162463	0.00480243	0.0714149	-0.272358	-0.330864	0.0208072	0.0156461	-0.12506	-0.150432	-0.248141	-0.107126	0.364307	-0.0488409	0.199635	-0.0295647	0.280356	-0.095406	-0.412522	0.352329	-0.123634	0.0669189	0.112276	-0.207749	-0.15667	0.117823	-0.014987	-0.021435	1.22717
-0.433355	0.113054	-0.136046	-0.162846	0.00449157	0.0471174	-0.14277	-0.32738	0.0212712	0.0164424	-0.124964	-0.149911	-0.248099	-0.116328	0.367237	-0.046369	0.203596	-0.0283575	0.281448	-0.101098	-0.412949	0.379941	-0.125277	0.0694064	0.120962	-0.20906	-0.13579	0.117951	-0.0177615	-0.0219287	1.18488
-0.433065	0.117889	-0.118259	-0.163731	-0.00526059	0.0469596	-0.20039	-0.327487	0.0212596	0.0157447	-0.12503	-0.15042	-0.249011	-0.0992804	0.360796	-0.0467767	0.204171	-0.0266463	0.186684	-0.0923991	-0.412516	0.370744	-0.127026	0.0714255	0.125074	-0.208724	-0.130965	0.118047	-0.0181087	-0.019138	1.14069
-0.433166	0.115482	-0.128704	-0.162651	-0.00146955	0.0471877	-0.198979	-0.327628	0.0212361	0.0157207	-0.125093	-0.15249	-0.244842	-0.101502	0.362033	-0.0469441	0.203351	-0.0268721	0.19376	-0.036199	-0.412435	0.36743	-0.127482	0.0713956	0.121356	-0.208353	-0.130963	0.117797	-0.0178956	-0.0205939	1.13357
-0.433203	0.11891	-0.109214	-0.16291	-0.00410883	0.0462258	-0.194902	-0.328999	0.0142075	0.0160192	-0.125128	-0.149552	-0.232968	-0.105586	0.361746	-0.0469476	0.204527	-0.0271209	0.205367	-0.090562	-0.405363	0.365441	-0.100139	0.071355	0.126035	-0.208553	-0.138209	0.110099	-0.0179308	-0.0204378	1.12289
-0.4318	0.116322	-0.120295	0.00100653	-0.00364368	0.0470176	-0.167656	-0.32824	0.0211736	0.0162663	-0.124966	-0.150626	-0.247692	-0.101098	0.362252	-0.0469748	0.203676	-0.027353	0.2066	-0.0879707	-0.412584	0.355946	-0.12095	0.0687067	0.122948	-0.208496	-0.134364	0.117036	-0.0178274	-0.0203794	1.09655
-0.432527	0.116066	-0.118229	-0.0504872	-0.00252308	0.047235	-0.168178	-0.328229	0.0205799	0.0161162	-0.124927	-0.151468	-0.238753	-0.101349	0.362351	-0.0469278	0.203639	-0.0272677	0.210855	-0.0850719	-0.40831	0.356953	-0.122959	0.0685021	0.123499	-0.208464	-0.135884	0.117167	-0.0178542	-0.0208421	1.09485
-0.173991	0.114369	-0.115891	-0.0272825	-0.00282122	0.0473087	-0.163736	-0.328461	0.0205578	0.0142724	-0.125095	-0.150933	-0.242515	-0.102211	0.362752	-0.0514704	0.203719	-0.0272876	0.217424	-0.090182	-0.410292	0.358705	-0.118736	0.0754372	0.123697	-0.208407	-0.134874	0.116104	-0.0175713	-0.020743	0.942619
-0.226406	0.116165	-0.117306	-0.0576565	-0.00322007	0.0474805	-0.171762	-0.328496	0.0196078	0.00615617	-0.125212	-0.150309	-0.241304	-0.102331	0.362021	-0.0470943	0.206345	-0.0274195	0.208195	-0.0695053	-0.249216	0.363768	-0.122239	0.0699846	0.122133	-0.208437	-0.135753	0.115423	-0.0180143	-0.0206554	0.858832
-0.21334	0.137169	-0.118668	-0.0672553	-0.00386564	0.0476434	-0.169813	-0.32851	0.0201966	0.00876082	-0.122976	-0.150162	-0.241276	-0.10214	0.295831	-0.048967	0.206571	-0.0274843	0.21027	-0.0773971	-0.223961	0.36581	-0.117914	0.0783438	0.122276	-0.208406	-0.135558	0.115851	-0.0190934	-0.0206559	0.807313
-0.210738	0.117999	-0.117368	-0.0581242	-0.00315816	0.047479	-0.168668	-0.328523	0.0209689	0.0105115	-0.125099	-0.150348	-0.241186	-0.0952991	0.158573	-0.0500617	0.204662	-0.0272872	0.209768	-0.0812619	-0.235985	0.363682	-0.118457	0.075597	0.122789	-0.205611	-0.135029	0.1159	-0.0182753	-0.0206737	0.738554
-0.215473	0.122585	-0.117785	-0.0527337	-0.00314144	0.0474575	-0.170532	-0.151783	0.0201859	0.0139581	-0.124247	-0.150392	-0.241099	-0.101618	0.184296	-0.0487071	0.210973	-0.0307548	0.210028	-0.0747894	-0.213527	0.361789	-0.118427	0.0743255	0.12283	-0.206809	-0.135549	0.114041	-0.0378757	-0.0203572	0.65822
-0.210098	0.12544	-0.119697	-0.0580764	-0.0031685	0.047489	-0.169652	-0.0902214	0.0195655	0.0109321	-0.123607	-0.150581	-0.241172	-0.101721	0.185802	-0.0493658	0.209781	-0.0327954	0.211228	-0.0747851	-0.218947	0.362332	-0.118727	0.076697	0.122747	-0.208212	-0.135439	0.11439	-0.062215	-0.0205137	0.649325
-0.209517	0.0773939	-0.116939	-0.0517993	-0.0031677	0.0474843	-0.169551	-0.14447	0.0175671	0.0105014	-0.128747	-0.150442	-0.241224	-0.0803769	0.163639	-0.0496772	0.201533	-0.031393	0.212569	-0.0800936	-0.221034	0.36287	-0.118417	0.07692	0.122514	-0.167359	-0.13461	0.117387	-0.0299025	-0.020411	0.621552
-0.212368	0.0842022	-0.117788	-0.0535215	-0.00314912	0.0474677	-0.169883	-0.130303	0.0191542	0.0107016	-0.128332	-0.150359	-0.241147	-0.0702602	0.144468	-0.0506259	0.205353	-0.0311069	0.211863	-0.0806415	-0.221632	0.36265	-0.122094	0.0779073	0.122205	-0.171484	-0.128308	0.117041	-0.0387163	-0.0203559	0.615666
-0.210501	0.0831992	-0.117413	-0.0546625	-0.0031636	0.0474686	-0.169834	-0.131891	0.0190344	0.0114008	-0.123022	-0.15038	-0.241185	-0.0741858	0.143523	-0.0498474	0.204977	-0.0318689	0.212424	-0.0807729	-0.221245	0.362731	-0.121637	0.0778721	0.122387	-0.172874	-0.132821	0.116062	-0.0298258	-0.0202714	0.614845
-0.208136	0.0770139	-0.118112	-0.0534848	-0.00316657	0.0471858	-0.169765	-0.130161	0.0186872	0.0114313	-0.127692	-0.150339	-0.241204	-0.0816885	0.150792	-0.0497728	0.197412	-0.0309724	0.188997	-0.0775246	-0.221042	0.363015	-0.118783	0.0772741	0.12253	-0.171438	-0.133162	0.118364	-0.0300843	-0.0198566	0.603343
-0.208924	0.085337	-0.117536	-0.0535005	-0.00502203	0.0477951	-0.168134	-0.122745	0.0181457	0.0108786	-0.126309	-0.150299	-0.235778	-0.0785147	0.151156	-0.0475322	0.0323537	-0.0319071	0.192628	-0.0788416	-0.221078	0.363029	-0.119022	0.0778903	0.12599	-0.172761	-0.13371	0.117225	-0.0290703	-0.0104981	0.563688
-0.207475	0.0803447	-0.119137	-0.0533569	-0.00418535	0.0479416	-0.168935	-0.120756	0.0187757	0.0111374	-0.124261	-0.150904	-0.23894	-0.0797179	0.12455	-0.0483711	0.0697498	-0.0313504	0.197974	-0.0772236	-0.221103	0.342921	-0.118694	0.0777568	0.12432	-0.171818	-0.133283	0.117288	-0.00992767	-0.0152196	0.546417
-0.212004	0.0842826	-0.118729	-0.0534691	-0.00320039	0.0478178	-0.140619	-0.118687	0.0211809	0.0139256	-0.122631	-0.150858	-0.238487	-0.079193	0.134035	-0.0485916	0.0578194	-0.0316849	0.200047	-0.0755247	-0.220919	0.323936	-0.119014	0.0779471	0.123976	-0.108659	-0.131042	0.117625	-0.0442325	-0.010416	0.511374
-0.208717	0.0840945	-0.118089	-0.053492	-0.0103106	0.0476647	-0.132559	-0.107707	0.0191005	0.0135251	-0.120209	-0.150037	-0.227059	-0.0799992	0.139401	-0.0485132	0.0655663	-0.031971	0.200623	-0.0769807	-0.22103	0.32663	-0.118921	0.0779465	0.123707	-0.0790867	-0.131089	0.117145	-0.028063	-0.0136042	0.496936
-0.208564	0.084477	-0.118799	-0.0535073	-0.0094548	0.0479879	-0.140434	-0.100808	0.0206977	0.0145572	-0.11963	-0.149957	-0.223417	-0.0796023	0.135076	-0.0481076	0.0630508	-0.0317352	0.200123	-0.0755149	-0.220991	0.324108	-0.118942	0.0779281	0.123663	-0.0769703	-0.129424	0.117067	-0.0229024	-0.0111121	0.491296
-0.207346	0.0842253	-0.118338	-0.0535129	-0.0103754	0.0471747	-0.138791	-0.105248	0.0189192	0.0133808	-0.1173	-0.150388	-0.175167	-0.073294	0.134603	-0.0480031	0.0572304	-0.021056	0.198731	-0.0754342	-0.212772	0.327089	-0.120576	0.0777838	0.124062	-0.0958411	-0.127554	0.117338	-0.020478	-0.0114559	0.469934
-0.208661	0.0842926	-0.118645	-0.0529731	-0.00910808	0.0476096	-0.138951	-0.107387	0.0191518	0.0136679	-0.119443	-0.150418	-0.183165	-0.0738024	0.135028	-0.0484838	0.0530033	-0.0290236	0.198685	-0.0760204	-0.214186	0.324926	-0.119844	0.0778031	0.123907	-0.0859846	-0.061383	0.117363	-0.022094	-0.0132406	0.459468
-0.208592	0.0842379	-0.118334	-0.0443767	-0.0100384	0.0459023	-0.134248	-0.0934827	0.0193005	0.014578	-0.11923	-0.150334	-0.178985	-0.0785324	0.134223	-0.0481852	0.0521116	-0.0285854	0.199272	-0.0756057	-0.213436	0.326612	-0.119561	0.0788883	0.123839	-0.0775028	-0.0516642	0.117364	-0.0229695	-0.0111199	0.451634
-0.13602	0.0841085	-0.117667	-0.0420269	-0.0111984	0.0521282	-0.134968	-0.10085	0.00883836	0.0138334	-0.0142122	-0.150384	-0.169359	-0.0932171	0.134045	-0.0424327	0.0672276	-0.0271028	0.199018	-0.0754446	-0.214235	0.153657	-0.120634	0.0768852	0.124023	-0.0810839	-0.0704896	0.117304	-0.0223923	-0.0124589	0.334512
-0.13602	0.0841085	-0.117667	-0.0420269	-0.0111984	0.0521282	-0.134968	-0.10085	0.00883836	0.0138334	-0.0142122	-0.150384	-0.169359	-0.0932171	0.134045	-0.0424327	0.0672276	-0.0271028	0.199018	-0.0754446	-0.214235	0.153657	-0.120634	0.0768852	0.124023	-0.0810839	-0.0704896	0.117304	-0.0223923	-0.0124589	0.334512
-0.140003	0.0842186	-0.118351	-0.0414004	-0.010347	0.0502717	-0.13579	-0.0990559	0.00429376	0.0138437	-0.0284398	-0.150379	-0.168887	-0.0777341	0.13406	-0.0443737	0.0604127	-0.0281746	0.199423	-0.0751246	-0.215004	0.157255	-0.121476	0.0777243	0.124014	-0.0816316	-0.0594676	0.117161	-0.0226188	-0.0124953	0.333024
-0.137013	0.0841536	-0.117994	-0.0418564	-0.0103073	0.0504726	-0.135696	-0.0952314	-0.00420795	0.013862	-0.0169457	-0.150403	-0.169692	-0.0858678	0.134241	-0.0439157	0.0612646	-0.0286725	0.199241	-0.0755475	-0.215171	0.162335	-0.122334	0.0608149	0.12398	-0.0831976	-0.0481452	0.117113	-0.0244604	-0.0122967	0.331273
-0.054661	0.0840933	-0.118558	-0.0414228	-0.00867571	0.0510713	-0.135133	-0.0989312	-0.0101636	0.0139769	-0.00342578	-0.150451	-0.167226	-0.0848953	0.134055	-0.0366107	0.0683827	-0.0280714	0.187809	-0.0755458	-0.217287	0.153422	-0.121501	0.0678919	0.123974	-0.0322056	-0.0546842	0.123455	-0.0239559	-0.010212	0.305875
-0.043296	0.0836873	-0.116541	-0.0412318	-0.0099785	0.0513704	-0.135753	-0.0960164	-0.00614767	0.0138575	-0.00284422	-0.150591	-0.166786	-0.0844949	0.133893	-0.0294414	0.064393	-0.00741742	0.174533	-0.0754997	-0.216681	0.152716	-0.123114	0.0663014	0.105902	-0.00108988	-0.0570454	0.122339	-0.0290607	-0.0121171	0.291831
-0.043296	0.0836873	-0.116541	-0.0412318	-0.0099785	0.0513704	-0.135753	-0.0960164	-0.00614767	0.0138575	-0.00284422	-0.150591	-0.166786	-0.0844949	0.133893	-0.0294414	0.064393	-0.00741742	0.174533	-0.0754997	-0.216681	0.152716	-0.123114	0.0663014	0.105902	-0.00108988	-0.0570454	0.122339	-0.0290607	-0.0121171	0.291831
-0.0492215	0.0837832	-0.117455	-0.0411812	-0.00962619	0.0516013	-0.135298	-0.0969234	-0.00648364	0.0138934	-0.00156432	-0.150444	-0.16672	-0.0858803	0.13393	0.000297316	0.0665159	-0.017654	0.167593	-0.0741309	-0.216877	0.151315	-0.122358	0.0667593	0.109303	-0.0147647	-0.0539303	0.124265	-0.0234353	-0.0118699	0.290253
-0.0469086	0.0837935	-0.117681	-0.0411832	-0.00959591	0.0514444	-0.1355	-0.097858	-0.00670206	0.0138322	-0.00210389	-0.150529	-0.16676	-0.085582	0.133855	-0.00602475	0.0659783	-0.0149435	0.163009	-0.0754511	-0.216891	0.151493	-0.122436	0.0671612	0.111108	-0.00721568	-0.0530218	0.121465	-0.0268357	-0.0111602	0.288569
-0.0454402	0.0438266	-0.117178	-0.0497799	-0.00820153	0.00668919	-0.13563	-0.0572137	-0.00679924	0.0136605	0.00331597	-0.0785587	-0.162786	-0.097715	0.133679	-0.0160116	0.067411	-0.0135941	0.175426	-0.0743795	-0.220029	0.150356	-0.0788328	0.0667148	0.0381167	-0.00960889	-0.0554755	0.080648	-0.0241002	0.00610875	0.237031
-0.0469504	0.0397753	-0.117372	-0.0445386	-0.00906152	0.00949165	-0.135523	-0.0568339	-0.00684114	0.0130839	0.00281091	-0.0968498	-0.160157	-0.089094	0.125187	-0.015381	0.067348	-0.0148995	0.162831	-0.0741141	-0.218074	0.150147	-0.0792935	0.0670772	0.0229431	-0.0102966	-0.0552403	0.0902965	-0.0244072	0.0109324	0.230621
-0.0471536	0.0397846	-0.117235	-0.0427818	-0.0090265	0.00366986	-0.135614	-0.0575021	-0.00674332	0.0126201	-0.000561222	-0.0818701	-0.162236	-0.0900844	0.125993	-0.0152026	0.0672738	-0.0146833	0.165178	-0.0741427	-0.218499	0.150335	-0.0916122	0.0669841	0.00317499	-0.0112629	-0.0552173	0.0738346	-0.0242992	0.0189242	0.228953
-0.0474763	0.020359	-0.117361	-0.0412002	-0.00921013	0.00424325	-0.137121	-0.0570117	-0.00676921	0.012278	-0.0015629	-0.0853424	-0.164649	-0.0870539	0.131098	-0.0141259	0.0673888	-0.016088	0.154766	-0.0745449	-0.21635	0.150858	-0.0849448	0.0670074	0.00515897	-0.0127195	-0.056177	0.073098	-0.0243706	0.0146465	0.224928
-0.0475917	0.0247115	-0.117388	-0.0415874	-0.00918572	0.00223783	-0.136003	-0.0572524	-0.00678488	0.0122799	-0.00181673	-0.0860875	-0.163666	-0.0872802	0.132012	-0.0151606	0.0674184	-0.0156883	0.155702	-0.0744453	-0.216365	0.150818	-0.0850078	0.0669986	0.00461658	-0.0112036	-0.0555963	0.0702975	-0.0245358	0.0175667	0.224863
-0.0475884	0.0247118	-0.117392	-0.0413135	-0.00915045	0.00115043	-0.136501	-0.0570466	-0.00675834	0.0123657	-0.00179396	-0.0846911	-0.162737	-0.0880021	0.131209	-0.0150477	0.0674202	-0.0156791	0.157117	-0.0743454	-0.216495	0.150743	-0.0772813	0.0669531	0.00626654	-0.0130573	-0.0555072	0.0715579	-0.0242824	0.0130623	0.223604
-0.0316685	0.0214645	-0.117198	-0.0282598	-0.0091406	0.00375966	-0.132188	-0.0243472	-0.00679418	0.0124285	-0.00123641	-0.0858899	-0.163468	-0.0877306	0.13069	-0.0151031	0.0679178	-0.00442793	0.156841	-0.073538	-0.208731	0.150289	-0.0804481	0.0670234	0.00996334	-0.0120838	-0.0509333	0.0717637	-0.0245164	0.0125768	0.213975
-0.0264765	0.0250632	-0.117258	-0.0219221	-0.00920821	-0.00475599	-0.131854	-0.00265683	-0.00683784	0.0124388	-0.00134908	-0.0843968	-0.161081	-0.0747842	0.129867	-0.0152848	0.0684428	-0.00716777	0.155768	-0.074019	-0.208767	0.150521	-0.0827158	0.0669675	0.00780196	-0.0128418	-0.0554174	0.0719906	-0.0244258	0.0128222	0.21031
-0.0593533	0.0182761	-0.116642	-0.021026	-0.00922582	-0.00545052	-0.131807	-0.0282845	0.00294947	0.0143696	-0.00291213	-0.0848066	-0.163764	0.00520179	0.129912	-0.0152849	0.0766679	-0.0188222	0.156994	-0.0726145	-0.136222	0.132248	-0.0813078	0.0669811	-0.00138325	-0.011852	-0.0517733	0.0706051	-0.0244385	0.0141736	0.179466
-0.0257579	0.0193917	-0.116894	-0.0284417	-0.00920922	-0.0133648	-0.132041	-0.0299436	-0.00564949	0.0138181	-0.00344023	-0.0848057	-0.163485	-0.0119522	0.130355	-0.0151331	0.0706835	-0.0149132	0.157225	-0.0728875	-0.135339	0.132749	-0.0816458	0.0670239	0.00734439	-0.0125905	-0.0524828	0.070921	-0.0244365	0.0118079	0.176707
-0.0324011	0.0223304	-0.116859	-0.0245137	-0.0091178	-0.00416624	-0.132671	-0.0215436	-0.00322115	0.0133176	-0.00193159	-0.0854175	-0.162673	-0.0201686	0.129138	-0.000376535	0.0714915	-0.0155418	0.0822591	-0.0733563	-0.144333	0.142095	-0.0824326	0.0675104	0.00202216	-0.0118068	-0.0530076	0.00483914	-0.0244688	0.0123813	0.158611
-0.0255335	0.0215803	-0.116931	-0.0283722	-0.00920303	-0.0107931	-0.132287	-0.021221	-0.00433682	0.0133317	-0.00330614	-0.0859185	-0.161034	-0.0179026	0.129872	-0.0129632	0.0693369	-0.0116947	0.0272345	-0.0731136	-0.138745	0.137336	-0.0817383	0.0670291	0.0028735	-0.012549	-0.0535315	0.0350035	-0.024439	0.0122676	0.149945
-0.0309603	0.0213246	-0.116766	-0.0256587	-0.00918986	-0.00640727	-0.132269	-0.0241821	-0.00281866	0.0132277	-0.00280699	-0.0851665	-0.159906	-0.0207129	0.1296	-0.00131933	0.0713536	-0.0126419	0.00187943	-0.0729323	-0.138977	0.137989	-0.0818288	0.0672943	0.00324437	-0.0122169	-0.0523823	0.0247332	-0.0244788	0.0133779	0.1486
-0.0320778	0.0218787	-0.0928979	-0.0256168	-0.00919123	-0.00724575	-0.131979	-0.022457	-0.00719964	0.0126658	-0.00694945	-0.0851902	-0.160332	-0.0175708	0.129488	-0.000898816	0.0705581	-0.0109601	0.0239582	-0.0724551	-0.140332	0.138413	-0.0822417	0.0673555	0.00317	-0.0116571	-0.0532437	0.0296896	-0.0244642	0.0135836	0.144874
-0.0306662	0.021792	-0.0957655	-0.0264245	-0.00919445	-0.00701778	-0.13141	-0.0222261	-0.0054458	0.0127865	-0.00484111	-0.0843102	-0.160604	-0.017221	0.129428	-0.00404912	0.0704931	-0.0109459	0.014332	-0.0723156	-0.140477	0.138685	-0.0817909	0.0674245	0.00338418	-0.0115033	-0.0524514	0.0268025	-0.0244732	0.0132248	0.144479
-0.0308216	0.0223764	-0.0965505	-0.0258179	-0.00919015	-0.00732189	-0.120583	-0.0224351	-0.00356873	0.0132037	-0.00609256	-0.0847703	-0.159278	-0.0262701	0.129223	-0.00474769	0.0709536	-0.0124902	0.0163879	-0.0729904	-0.14118	0.138073	-0.0821057	0.06763	0.00303117	-0.0117467	0.00245907	0.0291304	-0.0245218	0.0133435	0.139691
-0.030864	0.0220067	-0.0961869	-0.0254973	-0.00916904	-0.006851	-0.123049	-0.0216825	-0.00581595	0.0129359	-0.00654996	-0.0848112	-0.159918	-0.0216879	0.129479	-0.0043703	0.0707125	-0.0118233	0.0158307	-0.0725806	-0.140499	0.138231	-0.0821352	0.05289	0.00320036	-0.0108694	-0.0138376	0.0182741	-0.0245379	0.0133639	0.137831
-0.0306546	0.0218076	-0.0955924	-0.0263068	-0.00920447	-0.00265691	-0.123961	-0.0221977	-0.0034653	0.0130221	-0.00859722	-0.0847267	-0.144226	-0.0221453	0.129153	-0.00434146	0.0705448	-0.0124005	0.0181397	-0.0728301	-0.140659	0.135408	-0.0816848	0.0576377	-0.000300214	-0.0112994	-0.0113539	0.0257594	-0.0246099	0.0137244	0.133214
-0.030832	0.0218128	-0.0960123	-0.0257506	-0.00912764	-0.00636837	-0.123001	-0.0219347	-0.00399412	0.0127199	-0.00673896	-0.0406412	-0.153727	-0.0217722	0.12926	-0.00404056	0.070271	-0.01226	0.0181189	-0.0726173	-0.140839	0.137756	-0.0821344	0.0461764	0.00237257	-0.0109855	-0.013641	0.0251462	-0.0244383	0.013533	0.129853
-0.0309903	0.0219208	-0.0959115	-0.0257713	-0.00913514	-0.0267826	-0.0051841	-0.0220463	-0.00802518	0.00958401	-0.00670339	-0.0507842	-0.1482	-0.021379	0.128808	-0.00427971	0.0687286	-0.0107167	0.0159522	-0.0708162	-0.140753	0.11752	-0.0864422	0.04976	0.00129549	-0.0104245	-0.0170212	0.0238744	-0.0251416	0.0146032	0.109922
-0.031033	0.0216403	-0.095898	-0.0259004	-0.00911853	-0.00481733	-0.038622	-0.0221864	-0.0053958	0.012864	-0.0069946	-0.0485382	-0.149895	-0.0213888	0.128927	-0.00417764	0.0669435	-0.0100221	0.0164599	-0.0725101	-0.140875	0.0964593	-0.0824513	0.0469022	0.00150342	-0.0107796	-0.015702	0.0261196	-0.0242605	0.0110636	0.105571
-0.0311804	0.0220002	-0.0964019	-0.0259972	-0.00909399	-0.0069921	-0.064386	-0.0221397	-0.00533818	0.012553	-0.0062766	-0.0402918	-0.151153	-0.021265	0.129252	-0.00389555	0.0605765	-0.010991	0.0171393	-0.0611588	-0.140644	0.0517935	-0.0850752	0.0461735	0.00215942	-0.0107028	-0.0153894	0.0249053	-0.0243996	0.0111918	0.099417
-0.0310638	0.0102271	-0.0960533	-0.025903	-0.00850173	0.0259821	-0.0554267	-0.0238614	-0.00574921	0.0126966	-0.00156787	-0.0471634	-0.108692	-0.0209728	0.06259	-0.00450369	0.0628897	-0.00675384	0.0169142	-0.0603552	-0.137711	0.0537257	-0.0824421	0.0284621	0.00432627	-0.0140349	-0.0152692	0.0244528	-0.0243105	0.0114955	0.0731252
-0.0310638	0.0102271	-0.0960533	-0.025903	-0.00850173	0.0259821	-0.0554267	-0.0238614	-0.00574921	0.0126966	-0.00156787	-0.0471634	-0.108692	-0.0209728	0.06259	-0.00450369	0.0628897	-0.00675384	0.0169142	-0.0603552	-0.137711	0.0537257	-0.0824421	0.0284621	0.00432627	-0.0140349	-0.0152692	0.0244528	-0.0243105	0.0114955	0.0731252
-0.0310761	0.00934338	-0.0959476	-0.0315704	-0.00862046	0.0245899	-0.046963	-0.0251384	-0.00589134	0.012605	-0.00383332	-0.0431941	-0.110683	-0.0210641	0.0656593	-0.00437412	0.0613975	-0.00718068	0.0168771	-0.0598183	-0.135925	0.0546956	-0.0824834	0.0310897	0.0059628	-0.0112763	-0.0152451	0.0245806	-0.0242175	0.0114549	0.0725093
-0.0310316	0.0125161	-0.0960586	-0.0287479	-0.00864684	0.0196351	-0.0488955	-0.0282552	-0.00584643	0.0125744	-0.00208107	-0.0421054	-0.111041	-0.0209066	0.0557781	-0.00445138	0.0618779	-0.00735951	0.0165744	-0.0610404	-0.137134	0.0564708	-0.0824584	0.0306679	0.00802566	-0.0126811	-0.0151666	0.0244594	-0.0242977	0.0115973	0.0720869
-0.0309008	0.0102776	-0.0960214	-0.00235562	-0.00866114	0.0257179	-0.0458125	-0.0263659	-0.00634805	0.0125104	-0.00215825	-0.0426813	-0.110748	-0.0160472	0.0612113	-0.00457782	0.0618038	-0.00732858	0.0168435	-0.0328646	-0.136201	0.0567181	-0.0825385	0.0337696	0.00818268	-0.012848	-0.0177093	0.0211618	-0.0240524	0.011479	0.0687917
-0.0309	0.0113343	-0.0204445	-0.0289689	-0.0181262	0.0196401	-0.0337948	-0.0270983	-0.00475681	0.0121415	-0.00226622	-0.0413863	-0.11144	-0.0208435	0.0583282	-0.00457481	0.0613831	-0.00743208	0.0168428	-0.0502065	-0.136066	0.0558584	-0.0827512	0.0334881	0.00919805	-0.012547	-0.0147237	0.024458	-0.0230974	0.0117703	0.0610554
-0.0303885	0.00771583	-0.0333751	-0.0260304	-0.0101913	0.0214191	-0.0422396	-0.0283673	-0.00544173	0.0123992	-0.000893413	-0.041557	-0.111279	-0.0205088	0.026045	-0.00475529	0.0614694	-0.00671515	0.0168807	-0.0474313	-0.136468	0.0509816	-0.0826817	0.032735	0.0087789	-0.0122393	-0.0137788	0.0234979	-0.0232676	0.0127196	0.0585024
-0.0308238	0.0105041	-0.0317658	-0.022031	-0.0121283	0.0217018	-0.040239	-0.0280772	-0.00569578	0.0123808	-0.00156057	-0.0416217	-0.111302	-0.0204216	0.0312046	-0.00481658	0.0616196	-0.00726195	0.0168994	-0.0491598	-0.136371	0.0334745	-0.0826542	0.0328887	0.0088116	-0.0123103	-0.0148695	0.0192335	-0.0229642	0.0122028	0.0569824
-0.0302303	0.00661069	-0.0192072	-0.025819	-0.0137872	0.0226232	-0.0404293	-0.0275804	-0.00575234	0.012409	-0.00193525	-0.0416014	-0.111309	-0.0198028	0.0314796	-0.00389999	0.0616036	-0.00734803	0.0168084	-0.0294711	-0.136402	0.0367064	-0.082544	0.0333755	0.00847517	-0.0124255	-0.0152356	0.0212882	-0.0233682	0.0117726	0.0552762
-0.0302314	0.00720451	-0.0239237	-0.0209901	-0.0129105	0.0223234	-0.0412298	-0.0278985	-0.00568585	0.0124425	-0.00167172	-0.0416418	-0.111335	-0.020328	0.0260113	-0.00429625	0.061552	-0.00722397	0.0167784	-0.0292655	-0.136372	0.0333586	-0.0799017	0.0331802	0.00866928	-0.0123974	-0.0147637	0.0209654	-0.0233848	0.0121815	0.0543056
-0.0290176	0.00913192	-0.0179422	-0.0222176	-0.0112686	0.0224208	-0.0415023	-0.0292654	-0.00563849	0.0124657	-0.00170915	-0.0416568	-0.111275	-0.0199744	0.0276638	-0.00427557	0.0545782	-0.0073885	0.0167654	-0.0305274	-0.135688	0.0354633	-0.0712256	0.033259	0.00871223	-0.0124098	-0.0151394	0.0205417	-0.023341	0.0118634	0.0521007
-0.0299737	0.00762941	-0.0231512	-0.0224221	-0.0116879	0.0221777	-0.0413808	-0.0283447	-0.00528255	0.0125151	-0.00180982	-0.0416481	-0.111206	-0.0201804	0.0263876	-0.00440027	0.0559688	-0.00735999	0.0168046	-0.0314228	-0.135324	0.0358724	-0.0683868	0.0332043	0.00867014	-0.0123737	-0.0152542	0.0202418	-0.0231096	0.0119893	0.0519353
-0.0297288	0.00812703	-0.0252953	-0.0224469	-0.0108415	0.0148245	-0.0411839	-0.0289653	-0.00564191	0.0124508	-0.00168805	-0.0416246	-0.111272	-0.0198625	0.0264652	-0.00463337	0.0578021	-0.00733183	0.0164127	-0.0314666	-0.135495	0.0361316	-0.0668477	0.0145747	0.0084045	-0.0123008	-0.0161228	0.0200462	-0.0230288	0.012039	0.0509448
-0.0294661	0.00208523	-0.00362219	-0.0223118	-0.0109182	0.0161431	-0.0410624	-0.0282579	-0.00553844	0.0074037	-0.00165515	-0.0324755	-0.111258	-0.0198949	0.0271382	-0.00474824	0.00641038	-0.00775384	0.0163054	-0.0322517	-0.13601	0.0367783	-0.0669523	0.0142978	0.00867852	-0.0121712	-0.0162429	0.0201198	-0.0226087	0.0120292	0.0464178
-0.0294866	0.00314346	-0.0102292	-0.0216182	-0.0118619	0.0170069	-0.0390044	-0.0286958	-0.006051	0.00931056	-0.00168791	-0.0351497	-0.111274	-0.0198134	0.0274803	-0.00467231	0.0204347	-0.00745777	0.0164526	-0.0316415	-0.135267	0.0362544	-0.0362539	0.0207886	0.00854348	-0.0120744	-0.0158681	0.0193163	-0.0228107	0.0120314	0.0437511
-0.0296168	0.00473097	-0.00929729	-0.00645406	-0.0115968	0.018291	-0.0389866	-0.0288358	-0.00532227	0.0100312	-0.00168107	-0.0364289	-0.0250967	-0.0198153	0.0269999	-0.00464413	0.00944276	-0.00755064	0.0165185	-0.0319066	-0.135651	0.0363523	-0.0432273	0.0214434	0.00852158	-0.0107658	-0.0162286	0.0199014	-0.0229881	0.0119383	0.0320872
-0.0295854	0.00276215	-0.00923947	-0.00218166	-0.0110151	0.0179005	-0.0337491	-0.0286409	-0.0062242	0.0104758	-0.0016909	-0.0345777	-0.0238484	-0.0197775	0.0274389	-0.00518326	0.00766441	-0.00758975	0.0164422	-0.0317856	-0.130824	0.0366956	-0.0519882	0.0211814	0.00853998	-0.0113117	-0.0163476	0.0194877	-0.0063799	0.012105	0.0305058
-0.0296697	0.00542384	-0.0102	0.00197326	-0.0112758	0.0190242	-0.0344914	-0.0295696	-0.00596752	0.0108584	-0.00168678	-0.0353543	-0.0174033	-0.0198556	0.0269426	-0.00461545	0.00945335	-0.00757232	0.016579	-0.0298847	-0.128849	0.0365486	-0.0485399	0.0202309	0.00854648	-0.0118195	-0.0166061	0.0194903	-0.0232051	0.0119999	0.02999
-0.0297624	0.00419162	-0.00919863	-0.00553706	-0.0119171	0.0178135	-0.0362822	-0.0291778	-0.00654689	0.0110261	-0.00195226	-0.0239458	-0.0243156	-0.0198389	0.0271919	-0.00193894	0.00824736	-0.00723734	0.0165794	-0.0316462	-0.126838	0.0366659	-0.0473721	0.0183187	0.00853558	-0.0122587	-0.0160314	0.0195449	-0.0220921	0.0120102	0.0290186
-0.00177437	0.00401934	-0.0102781	-0.00253642	-0.0117268	0.0164158	-0.0362171	-0.0290111	-0.0057568	0.0109411	-0.0019581	-0.0306562	-0.0163991	-0.0198013	0.027247	-0.00460446	0.00932064	-0.00890393	0.016588	-0.0312401	-0.128408	0.0366188	-0.0466468	0.0131501	0.00869687	-0.0116977	-0.0161296	0.0138818	-0.0211652	0.0120287	0.0280665
-0.00773288	0.00424897	-0.0101076	-0.00311144	-0.0117226	0.0175501	-0.0366637	-0.0292435	-0.00590981	0.0110107	-0.00187489	-0.0271954	-0.0125414	-0.0196857	0.027194	-0.00526797	0.00920134	-0.0082614	0.0165732	-0.0313515	-0.12764	0.0365964	-0.045458	0.0039768	0.00863344	-0.0117063	-0.0160882	0.016864	-0.0188953	0.0120204	0.0274262
-0.00677136	0.00434682	-0.00972408	-0.00273197	-0.0114566	0.0179873	-0.0361308	-0.0292129	-0.00590649	0.0112738	-0.00196425	-0.0281196	-0.0115255	-0.0197715	0.0271995	-0.00720493	0.00895827	-0.00820641	0.0165777	-0.0311743	-0.127176	0.036622	-0.0448036	0.00552003	0.00865323	-0.0116205	-0.0161046	0.0179144	-0.0186079	0.0120214	0.0272805
-0.00636456	0.00440475	-0.00989304	-0.00352484	-0.0115607	0.0175075	-0.0359469	-0.0292147	-0.00592629	0.0112335	-0.00192893	-0.0267407	-0.0114795	-0.0197338	0.0272262	-0.00601752	0.00865931	-0.008392	0.0166384	-0.0309414	-0.127279	0.0366296	-0.0449137	0.00708906	0.00859734	-0.011451	-0.0161098	0.0167661	-0.0183017	0.0120293	0.0271489
-0.00526575	0.00444267	-0.00991636	-0.00362978	-0.011547	0.0175432	-0.0351551	-0.0292268	-0.00645965	0.011278	6.47182e-05	-0.0269167	-0.0125075	-0.0197231	0.0272052	-0.00572059	0.0106856	-0.00851669	0.0165729	-0.031065	-0.127278	0.0366096	-0.0429565	0.00488779	0.00844338	-0.0115152	-0.0161259	0.0169017	-0.0154904	0.012068	0.0268727
-0.00571744	0.0043819	-0.0100479	-0.00381174	-0.0115455	0.0175478	-0.0355553	-0.0292118	-0.00645508	0.0111851	-0.00143327	-0.0240219	-0.0103716	-0.0197695	0.0230558	-0.0058312	0.0103074	-0.00841588	0.0137457	-0.0310217	-0.127219	0.0362235	-0.0435808	0.00549864	0.00831813	-0.0107808	-0.016672	0.0180126	-0.0153077	0.0120728	0.0264586
-0.00571744	0.0043819	-0.0100479	-0.00381174	-0.0115455	0.0175478	-0.0355553	-0.0292118	-0.00645508	0.0111851	-0.00143327	-0.0240219	-0.0103716	-0.0197695	0.0230558	-0.0058312	0.0103074	-0.00841588	0.0137457	-0.0310217	-0.127219	0.0362235	-0.0435808	0.00549864	0.00831813	-0.0107808	-0.016672	0.0180126	-0.0153077	0.0120728	0.0264586
-0.00577516	0.0045229	-0.00995117	-0.00376176	-0.0115477	0.017722	-0.0342961	-0.0292197	-0.00726377	0.0112874	-0.000527975	-0.0245359	-0.0108485	-0.0197773	0.0238954	-0.00600545	0.0103977	-0.00844675	0.0141686	-0.0310139	-0.127262	0.0364821	-0.043023	0.00512562	0.00827827	-0.0109014	-0.0162782	0.017556	-0.0134165	0.0120733	0.0263749
-0.00560459	0.00441993	-0.00989563	-0.00335601	-0.0116786	0.0174971	-0.0342405	-0.0251328	-0.00670896	0.011249	-0.00141115	-0.0244658	-0.0105854	-0.0197592	0.0236763	-0.00598045	0.00984251	-0.00841141	0.014305	-0.0225265	-0.127246	0.0138199	-0.0434988	0.00495479	0.00840896	-0.0151606	-0.0188573	0.00998665	-0.0168126	0.0120662	0.0246407
-0.00507059	0.0043059	-0.00986776	-0.0035824	-0.0115297	0.0155619	-0.0316626	-0.0291211	-0.00652237	0.00483871	-0.0010642	-0.0245368	-0.0107333	-0.0197789	0.0236005	-0.00578968	0.00996536	-0.00840041	0.0143591	-0.0199494	-0.127295	0.0201281	-0.0435681	0.0053396	0.00836619	-0.0110424	-0.0163906	0.0170195	-0.0136875	0.0120574	0.0245391
-0.00537899	0.0043355	-0.00993931	-0.00324832	-0.0115077	0.017391	-0.0320794	-0.0217311	-0.00684726	0.0106068	-0.00133797	-0.024616	-0.0109583	-0.0202048	0.0236021	-0.00520674	0.00982997	-0.0083384	0.0146409	0.00101573	-0.126996	0.0238519	-0.0271996	0.00482384	0.0081183	-0.0112341	-0.0164704	0.0170481	-0.0146379	0.0120685	0.0229283
-0.00388081	0.00401699	-0.0100082	-0.00323426	-0.0115608	0.0156204	-0.0310338	-0.023781	-0.00523065	0.01049	0.000164353	-0.024611	-0.0104479	-0.0207598	0.0231146	-0.00460554	0.00999413	-0.00828705	0.0145936	-0.00869637	-0.126719	0.0205463	-0.0129083	0.00474193	0.000877589	-0.00909651	-0.0163005	0.0173958	-0.015172	0.012064	0.0220404
-0.00396791	0.00438377	-0.00998066	-0.00323743	-0.0115363	0.0158331	-0.0308067	-0.0207581	-0.00782699	0.0102531	-0.000456109	-0.0240924	-0.0108604	-0.0205084	0.0231467	-0.00494418	0.00985949	-0.00821777	0.014607	-0.0021742	-0.126813	0.0201897	-0.0123606	0.00458587	-0.000103367	-0.00855674	-0.0162442	0.017116	-0.0150535	0.0123487	0.0218096
-0.00454419	0.0043209	-0.00998227	-0.00331681	-0.0115433	0.0160484	-0.0308686	-0.0216175	-0.00758256	0.00902655	-0.000288464	-0.0240904	-0.0104964	-0.0202643	0.0232942	-0.00465964	0.00996951	-0.00847124	0.00634829	-0.00296324	-0.126744	0.0204074	-0.0159034	0.00492859	-0.000885549	-0.00908362	-0.0164437	0.0168413	-0.0150402	0.0118366	0.0217472
-0.00421251	0.00430766	-0.00997903	-0.00322985	-0.0115097	0.0161138	-0.0307652	-0.0226549	-0.00696803	0.00816956	-0.000717481	-0.0224641	-0.010776	-0.0202575	0.0232377	-0.00489128	0.00999597	-0.00853794	0.00645632	-0.00496574	-0.126825	0.0199431	-0.0144551	0.00475319	0.000610796	-0.00895494	-0.0159047	0.0161622	-0.0153106	0.0119141	0.0216331
-0.00423041	0.00429135	-0.00998998	-0.00324233	-0.0115264	0.0162464	-0.0308581	-0.0219445	-0.00715767	0.00910836	-0.000483539	-0.0220766	-0.0107334	-0.0202262	0.0232219	-0.00487076	0.00990984	-0.00839742	0.00567356	-0.00377994	-0.126801	0.0189945	-0.0151503	0.00489588	0.000337089	-0.0079369	-0.0161498	0.0164251	-0.0150875	0.0119148	0.0215576
-0.0042288	0.00432879	-0.00999521	-0.00314149	-0.0106459	0.0162425	-0.029872	-0.0221851	-0.00703024	0.007158	-0.000691454	-0.0232191	-0.0108081	-0.020291	0.0232541	-0.00482492	0.00993782	-0.00857523	-0.00390339	-0.00461762	-0.123005	0.0187994	-0.0145833	0.00467611	-0.00196324	-0.00543057	-0.0163988	0.0166658	-0.0166965	0.0118704	0.0205677
-0.00421161	0.00432164	-0.00994366	-0.00377107	-0.0110477	0.0111278	-0.0311505	-0.0221212	-0.00711721	0.00596538	-0.000709133	-0.0229801	-0.0104272	-0.0202744	0.0232363	-0.00496601	0.00991925	-0.00867783	0.00204238	-0.00386934	-0.122245	0.0190575	-0.0143062	0.0047359	-0.00010221	-0.00885564	-0.0163183	0.0167353	-0.0161541	0.0115569	0.0203006
-0.00419861	0.00432499	-0.00996708	-0.00345817	-0.0110667	0.0120105	-0.0309392	-0.0221684	-0.00705671	0.00613734	-0.000661881	-0.0230315	-0.0104643	-0.0202825	0.02324	-0.00495781	0.00993436	-0.00864963	0.00278634	-0.00399981	-0.122256	0.0185555	-0.0144515	0.00475145	-0.00110887	-0.00873993	-0.0162738	0.0166524	-0.0153606	0.0116055	0.0202769
-0.00421791	0.00451726	-0.00996412	-0.00347737	-0.0110677	0.0118406	-0.0309012	-0.0222139	-0.00708218	0.006279	-0.000402651	-0.0229539	-0.0104732	-0.0202823	0.0232379	-0.00493343	0.00993559	-0.00867733	0.00121234	-0.00399381	-0.122301	0.0189488	-0.0143925	0.00473994	-0.00103241	-0.00715987	-0.0162758	0.0166838	-0.0154876	0.0115769	0.0202697
-0.00416491	0.00458732	-0.00997399	-0.00338459	-0.0111304	0.0118505	-0.0304659	-0.0222095	-0.00705455	0.00639702	-0.00069969	-0.0228702	-0.0104257	-0.0202804	0.0232279	-0.00495018	0.00993108	-0.00863496	0.0020363	-0.00396262	-0.122347	0.0188678	-0.0146186	0.00474288	-0.000819574	-0.00522373	-0.0163101	0.0166155	-0.0157216	0.0115712	0.0202384
-0.00415878	0.00442337	-0.00997601	-0.00337426	-0.0110119	0.0132779	-0.0308365	-0.0221868	-0.00703495	0.00636026	0.0004253	-0.0230152	-0.0104667	-0.0202822	0.0106903	-0.00494589	0.0100557	-0.00866814	0.00206662	-0.00425853	-0.122314	0.0189201	-0.0141247	0.00473672	-0.000867359	-0.00579512	-0.0159913	0.00884896	-0.0156995	0.0115852	0.0196563
-0.00418312	0.00442356	-0.00993905	-0.00327077	-0.0111663	0.0128548	-0.0308211	-0.0221901	-0.00704414	0.00640967	0.00116643	-0.0229981	-0.0104157	-0.0202817	0.0112088	-0.00494612	0.0100556	-0.00867982	0.00201572	-0.00427035	-0.122032	0.0188973	-0.0143828	0.00468491	-0.000928951	-0.00576191	-0.0160069	0.0113513	-0.0157008	0.0115886	0.0196461
-0.00436958	0.00452688	-0.00996544	-0.00322569	-0.0111392	0.0123903	-0.0308231	-0.0221902	-0.00704366	0.00635487	0.000337316	-0.0230012	-0.0104579	-0.0202789	0.0118009	-0.00495536	0.0100147	-0.0086666	0.0020309	-0.00441133	-0.122097	0.0188326	-0.014317	0.00473603	-0.000968943	-0.00583696	-0.016113	0.00800344	-0.0153526	0.0115883	0.0195903
-0.00428779	0.00446575	-0.00994896	-0.00332235	-0.0111901	0.0125764	-0.0308105	-0.0221919	-0.00704113	0.00637458	0.000276434	-0.022989	-0.0104488	-0.0202776	0.011805	-0.00505331	0.0100474	-0.00868121	0.00194913	-0.00427328	-0.12213	0.0188802	-0.0142857	0.00464761	-0.00101872	-0.00564668	-0.0160844	0.00656739	-0.0153982	0.011585	0.0195798
-0.00437322	0.0044603	-0.00988644	-0.00332996	-0.01134	0.0125518	-0.0308465	-0.0221872	-0.00711348	0.00630179	0.000256817	-0.0145277	-0.0104461	-0.0202867	0.0119533	-0.00587549	0.0100262	-0.00866624	0.00199966	-0.00416349	-0.122096	0.0188498	-0.0143741	0.00467133	-0.00154217	-0.00567824	-0.0160237	0.00514266	-0.0148899	0.0116318	0.0192403
-0.00438671	0.00497314	-0.0099074	-0.00328638	-0.0111808	0.012643	-0.0308429	-0.0221976	-0.00704817	0.00624515	0.000699902	-0.0114607	-0.0104514	-0.0203506	0.0115357	-0.00503246	0.009324	-0.00868951	0.00199814	-0.00425309	-0.12216	0.0187057	-0.0143091	0.00483161	-0.00100721	-0.00576703	-0.0160554	0.00739087	-0.0151845	0.0105196	0.0191575
-0.00429689	0.00450628	-0.00994273	-0.00331614	-0.0111334	0.012626	-0.0308253	-0.0222737	-0.00705717	0.00615075	0.00053112	-0.0123205	-0.010452	-0.0204839	0.0117707	-0.00509139	0.00726974	-0.00867782	0.00267237	-0.00430444	-0.122114	0.0188569	-0.0146629	0.00482812	-0.00101553	-0.00581928	-0.0160273	0.00726044	-0.00970547	0.0115523	0.0190429
-0.00425745	0.00440516	-0.00816256	-0.00348175	-0.0111434	0.0107124	-0.00533126	-0.0214225	-0.0070547	0.00614004	0.00468671	-0.0140231	-0.0104598	-0.0203913	0.0117518	-0.00285069	0.00857443	-0.0168097	0.00228975	-0.00462756	-0.0830189	0.0188492	-0.0143456	0.00487641	-0.00102449	-0.00579478	-0.0164748	0.00742959	-0.0003753	0.0145612	0.0102532
-0.00411349	0.00727483	-0.00903798	-0.00344758	-0.0111488	0.0114876	-0.00528999	-0.0216913	-0.007653	0.00618436	0.00267681	-0.0139945	-0.010344	-0.0204509	0.0117152	-0.003965	0.00827883	-0.0122246	0.00227033	-0.00445855	-0.0748265	0.018756	-0.0141432	0.00504122	-0.000663053	-0.00623972	-0.0163919	0.00739338	-0.00381479	0.014459	0.0089018
-0.00411497	0.00661275	-0.00890678	-0.00346669	-0.0111484	0.0107008	-0.00151479	-0.0211489	-0.00819413	0.00618261	0.00373601	-0.0132028	-0.0103559	-0.0204417	0.0117858	-0.00335333	0.00788307	-0.011074	0.00219014	-0.00563333	-0.0738876	0.0192323	-0.0143285	0.0048331	-0.000892575	-0.00604318	-0.0167268	0.00786648	-0.00779468	0.0122406	0.00867807
-0.00405817	0.00496381	-0.00809382	-0.00344601	-0.011134	0.011127	-0.00138857	-0.0215085	-0.00833706	0.00617043	0.00368125	-0.0135012	-0.0103454	-0.0204555	0.0117679	-0.00343659	0.00828915	-0.0104043	0.00225625	-0.00455679	-0.0724317	0.0188778	-0.014222	0.00482852	-0.000960253	-0.00703531	-0.0163686	0.00776251	-0.000200801	0.0139584	0.00841457
-0.00404664	0.00496376	-0.00858891	-0.00342082	-0.0111456	0.0113541	-0.00952797	-0.010168	-0.00814874	0.00616904	0.00316983	-0.0134778	-0.0103622	-0.0205533	0.0117153	-0.00369401	0.0081335	-0.0107236	0.00216815	-0.00448617	-0.0731888	0.0187899	-0.014234	0.00474261	-0.000905918	-0.00654307	-0.0163482	0.00765295	-0.00377055	0.0128279	0.00823963
-0.00437411	0.00530704	-0.00838377	-0.00343573	-0.011054	0.0112193	-0.00315618	-0.0113857	-0.00844446	0.00695359	0.00530719	-0.0132249	-0.0104163	-0.0206073	0.0117563	-0.0036145	0.00837341	-0.0108104	0.00234791	-0.00453066	-0.0726445	0.00906752	-0.0142518	0.00470262	-0.00102438	-0.00632881	-0.0164368	0.0078009	-0.00123895	0.0133597	0.00787405
-0.00412635	0.00529673	-0.00861223	-0.00341593	-0.00987002	0.0112087	-0.00197766	-0.0100062	-0.00934727	0.00648404	0.00352621	-0.0132371	-0.0104256	-0.020559	0.0116818	-0.0036639	0.0083615	-0.0104535	0.00256816	-0.00455148	-0.0726931	0.00738795	-0.0142486	0.004769	-0.000915031	-0.00686869	-0.016421	0.00780891	-7.61178e-05	0.0134113	0.00778599
-0.00433918	0.00544422	-0.00888986	-0.00336988	-0.00986315	0.0111929	-0.00264436	-0.0103997	-0.00864912	0.00713272	0.00384643	-0.0131996	-0.0104802	-0.020485	0.0116603	-0.00369166	0.00833282	-0.0106498	0.00259248	-0.00466308	-0.072354	0.00425914	-0.0142552	0.00477314	-0.000910918	-0.0066114	-0.0164366	0.00783286	-0.00128998	0.0135142	0.00772123
-0.00415757	0.00528192	-0.00861043	-0.0035552	-0.0106454	0.0111811	-0.00234577	-0.0110396	-0.00848618	0.00677714	0.0035469	-0.0131382	-0.0104192	-0.00704591	0.0117181	-0.00366134	0.0083127	-0.010848	0.00249007	-0.00461416	-0.0725018	0.00613127	-0.0141882	0.00471737	-0.000891787	-0.00677381	-0.0164077	0.00782651	-0.00116697	0.0135985	0.0074051
-0.00419225	0.00512834	-0.00853645	-0.00349256	-0.0103605	0.011189	-0.00261665	-0.0103279	-0.00831009	0.00669431	0.00372311	-0.013151	-0.0104503	-0.00580944	0.0117137	-0.0036342	0.00832197	-0.0106683	0.00256689	-0.00462761	-0.0723726	0.0050193	-0.0141927	0.00478038	-0.000897589	-0.00662229	-0.0164402	0.00780737	-0.00104525	0.0135245	0.00732728
-0.00424328	0.00521197	-0.00863323	-0.00369774	-0.0102495	0.0111883	-0.00269498	-0.0108546	-0.00834252	0.00662613	0.00364898	-0.0131941	-0.0104298	-0.00492076	0.0117134	-0.00368577	0.00830429	-0.0106779	0.00257814	-0.00461124	-0.0723592	0.0038772	-0.0136048	0.00496175	-0.000891709	-0.0066655	-0.0164387	0.00781617	-0.000980242	0.0135355	0.00730558
-0.00425071	0.00128817	-0.00869181	-0.00367973	-0.0103182	0.0111911	-0.00330339	-0.0109506	-0.00830708	0.00607156	0.00063415	-0.013302	-0.0104259	-0.00517728	0.0115888	-0.00370241	0.00860748	-0.0105571	0.00257539	-0.0046322	-0.0723505	0.00336628	-0.0145451	0.0047353	-0.000724205	-0.00666023	-0.0130493	0.00784803	-0.00125261	0.013541	0.0071933
-0.00422491	0.00379259	-0.00858969	-0.00357954	-0.00956074	0.0111883	-0.00272293	-0.010885	-0.00827845	0.00638733	0.00308129	-0.0110213	-0.0104297	-0.00505701	0.0116344	-0.0036876	0.00844479	-0.0106245	0.00258361	-0.00462939	-0.0723931	0.00369268	-0.00586402	0.00479367	-0.000805421	-0.00665614	-0.0135719	0.00781758	-0.00111796	0.0135315	0.0069836
-0.00422239	0.00355885	-0.0085912	-0.00359765	-0.00959947	0.0111879	-0.0027221	-0.0108825	-0.00829779	0.00641223	0.00299707	-0.0106952	-0.0104244	-0.00509074	0.0116767	-0.00368733	0.00844446	-0.0106284	0.00258177	-0.00462728	-0.0723847	0.00369323	-0.00639981	0.00479393	-0.000824403	-0.00665612	-0.0136155	0.00781677	-0.00111817	0.0135321	0.00698358
-0.00423725	0.00257489	-0.00861718	-0.00359756	-0.00977386	0.0111881	-0.00267762	-0.0108089	-0.00833358	0.00654547	0.00284478	-0.00882444	-0.0104502	-0.00518925	0.0116714	-0.00368593	0.00838192	-0.00948937	0.00259434	-0.00462772	-0.0723669	0.00388082	-0.00504262	0.00479674	-0.000833592	-0.00665406	-0.0145699	0.0078181	-0.0011439	0.0135478	0.00693282
-0.0042322	0.00222414	-0.00862373	-0.00359639	-0.00984582	0.0111881	-0.00267696	-0.0108089	-0.00833193	0.00645117	0.00277975	-0.0101089	-0.0104377	-0.00516646	0.0116865	-0.00368633	0.0032882	-0.00980442	0.00258981	-0.00462896	-0.0723609	0.00389935	-0.00555809	0.00479237	-0.000821002	-0.00665016	-0.0144431	0.00781852	-0.00115794	0.0135438	0.00690268
-0.00210408	0.00254973	-0.00863878	-0.00364453	-0.0098627	0.0112595	-0.00259933	-0.0109387	-0.00833147	0.000509232	-0.00154302	-0.0100391	-0.0104412	-0.00459538	0.0116592	-0.00365239	0.00458304	-0.00977684	0.00263049	-0.00315148	-0.0723712	0.00393191	-0.00563134	0.00481969	-0.00134931	-0.0066453	-0.00206454	0.00782424	-0.00113581	0.0134554	0.00663678
-0.0014265	0.00314553	-0.00903932	-0.00359593	-0.00976318	0.0111671	-0.00234284	-0.0109769	-0.00831503	0.000880271	0.002064	-0.0101358	-0.0104477	-0.0050121	0.0116495	-0.00353842	0.0041335	-0.00955077	0.00262415	-0.00369106	-0.0720305	0.00395671	-0.00527704	0.00481832	-0.00147368	-0.00663435	-0.00572356	0.00781858	-0.0011345	0.013421	0.0066174
-0.00219078	0.00253258	-0.00867443	-0.00362977	-0.00978994	0.011213	-0.00245849	-0.0109534	-0.00832553	0.00173178	-0.000795136	-0.00987808	-0.0104591	-0.00418745	0.011665	-0.00364453	0.00456691	-0.00959582	0.0026137	-0.00329796	-0.0721394	0.00394543	-0.00533138	0.0048165	-0.00105854	-0.00664282	-0.00216641	0.0078232	-0.00114552	0.0134543	0.00658943
-0.00220521	0.00256636	-0.00867816	-0.00362991	-0.00978872	0.01121	-0.00245664	-0.0109698	-0.00832614	0.0017157	-0.000490929	-0.00993486	-0.0104475	-0.00429135	0.0116646	-0.0035877	0.00460171	-0.00953282	0.00261461	-0.00348084	-0.0721037	0.00393967	-0.00530024	0.00481334	-0.00106354	-0.00664333	-0.0026459	0.00782235	-0.0011447	0.0134383	0.00658758
-0.00285361	0.00264742	-0.00871718	-0.00361779	-0.00981648	0.0112288	-0.00255775	-0.0109564	-0.0083226	0.00148545	-0.000409804	-0.00983659	-0.0104615	-0.00391063	0.0116644	-0.00359445	0.00464839	-0.00922392	0.00261727	-0.00313912	-0.0720822	0.00394721	-0.00520824	0.00481113	-0.00111725	-0.00664378	-0.00271304	0.00782268	-0.0011519	0.0134183	0.00657579
-0.00252864	0.00274224	-0.00821809	-0.00357646	-0.00979523	0.011229	-0.0024972	-0.0109318	-0.00832447	-0.000380416	-0.000156747	-0.00946613	-0.0104671	-0.00408554	0.0116631	-0.00357539	0.0045126	-0.00924139	0.00292399	-0.00302691	-0.0721337	0.0021412	-0.00534664	0.00480662	-0.00108287	-0.0066441	-0.00281362	0.00750084	-0.00114532	0.0134363	0.00655053
-0.00247118	0.00275148	-0.00864818	-0.00358534	-0.00990956	0.0112316	-0.00250028	-0.0110347	-0.00836726	0.00147756	-0.000545466	-0.00990216	-0.0104188	-0.00397164	0.0116598	-0.00354718	0.00457876	-0.00932013	0.00203255	-0.00288243	-0.0710724	0.00322805	-0.00235517	0.00479734	-0.0011182	-0.00667894	-0.00288467	0.0078227	-0.00114609	0.0134174	0.00640434
-0.00253347	0.00260053	-0.00826258	-0.00299446	-0.00955675	0.0112347	-0.00250609	-0.0109697	-0.0083655	0.000852947	-0.00034538	-0.00975627	-0.0106717	-0.00376842	0.0118225	-0.00351202	0.00446068	-0.00952218	0.00198367	-0.00303549	-0.0624881	0.00364741	-0.00461761	0.0047581	-0.00197996	-0.00696863	-0.00260588	0.00781555	-0.00112219	0.0134351	0.00526865
-0.00243332	0.00241022	-0.00861165	-0.00327746	-0.00988908	0.0112294	-0.00251104	-0.0110175	-0.00835571	0.000702467	-0.00114196	-0.00987721	-0.010815	-0.00390435	0.0120096	-0.00353913	0.0044943	-0.00943885	0.00242845	-0.00319434	-0.0619574	0.00341905	-0.00433396	0.00476124	-0.00142841	-0.00687878	-0.0026277	0.00783637	-0.00114885	0.0134189	0.00522267
-0.00246628	0.00226742	-0.00855132	-0.00297637	-0.0095601	0.0112288	-0.00250313	-0.010972	-0.00837157	0.000905663	-0.000739967	-0.00978811	-0.0104987	-0.00393476	0.0117679	-0.00354926	0.00447806	-0.00942907	0.00233069	-0.00318959	-0.0620873	0.0035727	-0.00457954	0.00476014	-0.0015346	-0.0068279	-0.00263146	0.00782334	-0.00113595	0.0134224	0.00521574
-0.00242603	0.00228866	-0.00862943	-0.0031208	-0.0096467	0.011229	-0.002507	-0.0109693	-0.00835193	0.000212777	-0.000436502	-0.00984861	-0.0106011	-0.00404563	0.0117688	-0.00355846	0.00448354	-0.00940106	0.00249688	-0.00296517	-0.0620326	0.00338327	-0.00379581	0.0047571	-0.00188017	-0.00669307	-0.00254794	0.00781317	-0.001127	0.0134201	0.00520527
-0.00245232	0.00238324	-0.00859548	-0.00295721	-0.00917011	0.0112318	-0.00250932	-0.0109798	-0.00838524	-0.000289784	-0.000659357	-0.00982071	-0.0107295	-0.00394245	0.0118961	-0.00354482	0.00449433	-0.00943876	0.00254328	-0.00297558	-0.0618678	0.00337654	-0.00322852	0.00475956	-0.00197822	-0.00678504	-0.00260114	0.00780589	-0.00114567	0.013423	0.0051793
-0.00242107	0.00240906	-0.0085824	-0.00314197	-0.0097281	0.00706949	-0.000391271	-0.0110169	-0.00837555	-0.000347395	-0.000739139	-0.00981621	-0.0107424	-0.00400181	0.0118486	-0.00353788	0.00535517	-0.00952458	0.00258175	-0.00297268	-0.0180981	0.0045651	-0.00304926	0.00478315	-0.0016572	-0.00677825	-0.00260336	0.00864483	-0.000728472	0.0134419	0.0016397
-0.00241635	0.00239901	-0.00859321	-0.00294749	-0.00968147	0.0065292	-0.000910295	-0.0110182	-0.00837688	-2.69821e-05	-0.000628341	-0.00979174	-0.0107205	-0.00395735	0.0122401	-0.00354769	0.00490856	-0.00979706	0.00252422	-0.00304522	-0.0143028	0.00489184	-0.00282143	0.00477103	-0.00199206	-0.0067131	-0.00259023	0.00874918	-0.000185008	0.0135549	0.00152316
-0.00241864	0.0023991	-0.00859319	-0.00309716	-0.00969306	0.0067968	-0.00107272	-0.011018	-0.00837628	-9.04839e-05	-0.000679731	-0.00979237	-0.0107229	-0.00396551	0.0120504	-0.0035433	0.00491195	-0.0096521	0.00252458	-0.00303434	-0.0143282	0.00489052	-0.00286162	0.00477198	-0.00196761	-0.00675773	-0.00259566	0.00870287	-0.000372304	0.0135412	0.0015213
-0.0024138	0.00241437	-0.0085871	-0.00313002	-0.00974023	0.00494338	-0.000796488	-0.0110617	-0.00835851	-7.72568e-05	-0.000673226	-0.00977628	-0.00694315	-0.00396139	0.0121737	-0.00354124	0.00520817	-0.00961002	0.00255087	-0.00304316	-0.0143541	0.00469884	-0.00324419	0.00477118	-0.00201101	-0.00681032	-0.00259849	0.0080759	-0.000666112	0.0132953	0.00142429
-0.00241498	0.00238998	-0.00857717	-0.00310951	-0.00970604	0.00730558	-0.000934076	-0.0109932	-0.00832658	-2.38406e-06	-0.00066331	-0.00979711	-0.00498861	-0.00395085	0.0122304	-0.00354185	0.00509863	-0.00951507	0.00254615	-0.00304571	-0.0143501	0.00448745	-0.00318137	0.00477062	-0.00200758	-0.0067979	-0.0025945	0.00837147	-0.000286894	0.0126958	0.00141202
-0.00274861	0.00242808	-0.00858341	-0.00304144	-0.00978562	0.00699138	-0.00077214	-0.011008	-0.00544878	-6.03553e-05	-0.000657874	-0.00978467	-0.00648358	-0.00395629	0.012217	-0.00353849	0.00524929	-0.0095669	0.00254965	-0.00321944	-0.0147193	0.0047178	-0.00309432	0.00477931	-0.00198963	-0.00678839	-0.00255214	0.0084154	-0.000229249	0.00110992	0.00124405
-0.00243648	0.00240846	-0.00858303	-0.00309884	-0.00918186	0.00573911	-0.00072864	-0.0110123	-0.00562036	-0.000110214	-0.000696609	-0.00978975	-0.00624499	-0.00385711	0.0122021	-0.00353969	0.00521687	-0.00958703	0.00254633	-0.00305151	-0.0145665	0.00447784	-0.00314693	0.00477105	-0.00199077	-0.00679254	-0.00254318	0.00835346	-0.000316026	0.00406292	0.00122006
-0.00241438	0.00241208	-0.00858417	-0.00307002	-0.0085299	0.00537909	0.00050896	-0.0110306	-0.00586444	-9.98489e-05	-0.000668354	-0.00978412	-0.00636272	-0.00398059	0.0122254	-0.00353784	0.0052503	-0.00959646	0.00254276	-0.00309674	-0.0146253	0.00459521	-0.00316191	0.00474865	-0.00198991	-0.00679083	-0.00256545	0.00837367	-0.0003024	0.00281151	0.00120532
-0.00224738	0.00241559	-0.00858284	-0.00308629	-0.00448847	0.00569212	-0.000314395	-0.0110517	-0.00576631	-7.56331e-05	-0.00066791	-0.00978161	-0.00627623	-0.00396485	0.0122139	-0.00353972	0.00521361	-0.00957556	0.00254382	-0.00307938	-0.0146214	0.0044737	-0.00314787	0.00447614	-0.00199353	-0.00678947	-0.00255535	0.00838267	-0.000303551	0.00311889	0.00115032
-0.00245642	0.00287854	-0.00858063	-0.00315489	-0.0067773	0.00600218	-0.000585556	-0.0108012	-0.00578776	-0.000114302	-0.00137533	-0.003049	-0.00590781	-0.00395928	0.0124003	-0.00353855	0.0048981	-0.00659772	0.00216062	-0.00301893	-0.0146068	0.00383077	-0.00313282	0.00344731	-0.0017948	-0.0067965	-0.00255357	0.00838574	-0.000317233	0.00275744	0.00102343
-0.00252344	0.0025499	-0.00857992	-0.00321556	-0.00712777	0.00542822	-0.000318518	-0.0092347	-0.00575928	-0.000121182	-0.00116928	-0.00256124	-0.00333513	-0.00387621	0.012318	-0.0035384	0.00473741	-0.00703649	0.0022266	-0.00313241	-0.0145489	0.00389058	-0.00297436	0.00288195	-0.00158291	-0.00679309	-0.00257681	0.00839606	-0.000310644	0.00292793	0.000959129
-0.00245664	0.00254889	-0.00858033	-0.00319451	-0.00639536	0.00545759	-0.000317986	-0.00942404	-0.0057349	-0.00011601	-0.00110748	-0.00257441	-0.0037375	-0.00387663	0.0123128	-0.00353838	0.00474378	-0.00704671	0.00223968	-0.00312244	-0.0145497	0.00392423	-0.00297999	0.00289411	-0.00164416	-0.00679283	-0.00257117	0.00839604	-0.000307111	0.00296272	0.000955936
-0.00246758	0.00257427	-0.00857859	-0.00317965	-0.00524311	0.0056284	-0.000400856	-0.00931552	-0.00573512	-0.000112391	-0.00112818	-0.00132397	-0.00379158	-0.00391266	0.0123172	-0.00353906	0.00484114	-0.00708912	0.0022522	-0.00310325	-0.0145658	0.00370624	-0.00302896	0.00301432	-0.00179436	-0.00679462	-0.00257294	0.00839779	-0.000311611	0.00319978	0.000941799
-0.0024809	0.00254151	-0.00868339	-0.00319678	-0.00543217	0.00555077	-0.000364645	-0.00848818	-0.00568915	-0.000111634	-0.00110304	-0.00125129	-0.00401621	-0.00391362	0.0122207	-0.00355081	0.00482706	-0.00698762	0.00227715	-0.00305367	-0.0145695	0.00390934	-0.00305892	0.00327643	-0.00172598	-0.00679689	-0.00260763	0.00839662	-0.000311064	0.0030414	0.000929409
-0.00248968	0.00258502	-0.00859648	-0.00317226	-0.00534624	0.00556497	-0.000367234	-0.00786609	-0.00572613	-0.000112233	-0.00103259	-0.00190959	-0.00375716	-0.00391216	0.0122726	-0.00354613	0.00482475	-0.00707323	0.00228952	-0.0030695	-0.0145685	0.00383295	-0.00304031	0.00313231	-0.00174085	-0.00681521	-0.00256826	0.00839424	-0.000309797	0.00304905	0.000918421
-0.0025151	0.00300619	-0.00824326	-0.00317636	-0.00545988	0.00105357	-0.000353622	-0.00846625	-0.0056914	-0.000114202	-0.00106027	-0.00161129	-0.00370537	-0.00390974	0.012313	-0.00340103	0.00507481	-0.00443845	0.00226316	-0.003128	-0.0145622	0.00382573	-0.00301503	0.00302153	-0.0017684	-0.00681144	-0.00257189	0.00725761	-0.000308531	0.00262139	0.000845497
-0.00249642	0.00268763	-0.00834391	-0.00317995	-0.005486	0.00107976	-0.000351522	-0.00852321	-0.00557883	-0.00011297	-0.00108653	-0.00150728	-0.00374491	-0.00390644	0.0123199	-0.00330822	0.00518639	-0.0018487	0.0022567	-0.00326083	-0.0136395	0.00384222	-0.00302619	0.00304978	-0.00173301	-0.0068226	-0.00257373	0.00733282	-0.00030802	0.00291698	0.000807666
-0.00250615	0.00272279	-0.00835359	-0.00317932	-0.00547871	0.0017594	-0.000352927	-0.00849554	-0.00529741	-0.000113437	-0.00106709	-0.00151004	-0.00375951	-0.00391073	0.0123175	-0.00335041	0.00516374	-0.00137067	0.00226088	-0.0032497	-0.0136511	0.00397717	-0.00302602	0.00304041	-0.00174169	-0.00685145	-0.00257511	0.00734181	-0.000307496	0.0029065	0.000806702
-0.00249645	0.0026762	-0.008483	-0.00317986	-0.00547855	0.00127702	-0.000352227	-0.00839291	-0.00533943	-0.000112999	-0.00108323	-0.00157355	-0.0038084	-0.0039096	0.0123194	-0.00341078	0.00511907	-0.00149322	0.00226913	-0.00322347	-0.0135908	0.00385299	-0.00302728	0.00304992	-0.00173767	-0.00682425	-0.00257318	0.00743809	-0.000308052	0.00295087	0.000805374
-0.00250656	0.00268568	-0.00601027	-0.00318785	-0.00545657	0.00226866	-0.000549378	-0.00845182	-0.00217521	-0.000113904	-0.00129293	-0.00252251	-0.00377608	-0.00392262	0.0118895	-0.0031438	0.00284495	-0.00189297	0.00226868	-0.00318432	-0.013597	0.00382908	-0.00298321	0.003072	-0.00129155	-0.00682349	-0.00279784	0.00761842	-0.000436411	0.00291659	0.000727741
-0.00250009	0.00271063	-0.00556261	-0.00318563	-0.00548357	0.00192048	-0.000517308	-0.0059051	-0.0034391	-0.000121621	-0.00109536	-0.00179221	-0.0033123	-0.00391162	0.012017	-0.00330915	0.00467268	-0.00129648	0.00231392	-0.00325267	-0.0136238	0.00384224	-0.00300957	0.00306556	-0.00170641	-0.0068256	-0.00271813	0.00752031	-0.000325992	0.00289988	0.000701704
-0.00250007	0.00271499	-0.00470778	-0.00318379	-0.00546727	0.00173135	-0.00047358	-0.00692173	-0.00221889	-0.000120789	-0.00109771	-0.00196925	-0.00367677	-0.00391381	0.0118143	-0.00325787	0.00207031	-0.00157854	0.00230375	-0.0032194	-0.0136257	0.00384235	-0.00300183	0.00305785	-0.0015034	-0.00682422	-0.00275115	0.00758422	-0.000386399	0.00290389	0.00067973
-0.00250002	0.00271656	-0.00400905	-0.0031833	-0.00546932	0.00168856	-0.000634402	-0.00647545	-0.00236524	-0.000118022	-0.00112372	-0.00191207	-0.0036895	-0.00391591	0.0118446	-0.00326301	0.0026408	-0.00157096	0.00228925	-0.00321872	-0.0136198	0.00384191	-0.00301211	0.00305936	-0.00155453	-0.00682494	-0.00272306	0.00755345	-0.000363332	0.00289758	0.000671079
-0.00249511	0.00272176	-0.00384532	-0.00318244	-0.00546744	0.00193205	-0.000514172	-0.00539544	-0.00269688	-0.000105181	-0.00112701	-0.00122964	-0.00367659	-0.003926	0.0118627	-0.00244306	0.00270647	-0.00158279	0.00235314	-0.00323179	-0.0130592	0.00384103	-0.00328212	0.00153573	-0.00142716	-0.0068683	-0.00280248	0.00753743	-0.000353011	0.00298129	0.000634367
-0.0024958	0.00272334	-0.00386986	-0.00318261	-0.00546892	0.00188731	-0.00050986	-0.00558978	-0.00253672	-9.79095e-05	-0.00113387	-0.0016836	-0.00363967	-0.00351548	0.0118817	-0.00248939	0.00301132	-0.0015555	0.00231365	-0.00323178	-0.0131881	0.00384075	-0.00265368	0.00209623	-0.00143182	-0.0064902	-0.00279415	0.00754852	-0.000361659	0.002942	0.000632415
-0.00250288	0.00272459	-0.00369634	-0.00317984	-0.00546574	0.00179501	-0.000476775	-0.00566045	-0.00267054	-0.000106929	-0.00112336	-0.00144335	-0.00367654	-0.00386133	0.011912	-0.00257123	0.00281136	-0.00138153	0.00237624	-0.00323518	-0.0130853	0.00383723	-0.00319495	0.00162143	-0.00150673	-0.00604438	-0.00278419	0.00753504	-0.000362345	0.00297554	0.000627279
-0.00249763	0.00273457	-0.00342115	-0.00317843	-0.00546925	0.00184568	-0.000500405	-0.00567782	-0.00256242	-9.89463e-05	-0.00113724	-0.0013428	-0.00365855	-0.00363047	0.0118286	-0.00245143	0.0027002	-0.00109392	0.00238878	-0.00323049	-0.0130863	0.00383281	-0.00286867	0.00197651	-0.00148898	-0.00624512	-0.00277867	0.00755317	-0.00035705	0.00296677	0.000621119
-0.00250016	0.00272858	-0.00352241	-0.00317893	-0.00546705	0.00184263	-0.000497995	-0.0056968	-0.00250992	-9.86384e-05	-0.0011164	-0.00153494	-0.0036602	-0.00331528	0.0118519	-0.00258571	0.00268882	-0.000954867	0.00234489	-0.00323114	-0.0131079	0.00380947	-0.00279063	0.00195302	-0.00146015	-0.00618607	-0.00259021	0.00755289	-0.000358084	0.00296934	0.000618759
-0.00249784	0.00273108	-0.00348224	-0.00317927	-0.00546709	0.00185817	-0.000491796	-0.00569412	-0.00252945	-9.69405e-05	-0.00109449	-0.00154425	-0.00365586	-0.00345217	0.0118696	-0.00249082	0.00265907	-0.000861239	0.00237573	-0.00322133	-0.0131098	0.0038028	-0.00271831	0.00194567	-0.00148119	-0.00616118	-0.00212945	0.00754699	-0.000359835	0.00295974	0.000616175
-0.00248647	0.00272244	-0.00331505	-0.00318362	-0.00512	0.00165472	-0.000483289	-0.00557089	-0.00255577	-0.000884867	-0.00108604	-0.0015291	-0.00365696	-0.00183416	0.00274819	-0.00253363	0.00272263	-0.000549034	0.00237943	-0.00322785	-0.0131681	0.003439	-0.0025632	0.0018907	-0.00147029	-0.00622603	-0.00240635	0.00759185	-0.000350295	0.00240793	0.000465921
-0.00248563	0.00272424	-0.000987804	-0.00319299	-0.0053874	0.0017141	-0.000483586	-0.00506984	-0.00256432	0.000237853	-0.00107929	-0.00154586	-0.00365136	-0.00294439	0.00251534	-0.00251301	0.00269746	-0.000999714	0.00233613	-0.00322545	-0.0131852	0.00343468	-0.00250178	0.00190333	-0.00148335	-0.00625882	-0.00227986	0.00759408	-0.000355865	0.00290261	0.000459959
-0.00248978	0.00272267	-0.000977398	-0.00318577	-0.00515122	0.00175078	-0.000483865	-0.00524067	-0.00257638	-0.00119576	-0.001092	-0.0015288	-0.00365704	-0.00263361	0.00271315	-0.00252674	0.00271037	-0.000798353	0.00236082	-0.00322867	-0.0131674	0.00349704	-0.00251968	0.00191413	-0.00147431	-0.00618428	-0.00229343	0.00756035	-0.000357696	0.0029123	0.00045872
-0.00249549	0.00272424	-0.00176374	-0.00247989	-0.00502779	0.00177813	-0.00048449	-0.00531186	-0.00256145	-0.00074383	-0.00110236	-0.00153357	-0.00365549	-0.00221654	0.00277036	-0.00252905	0.0027045	-0.000913021	0.00237398	-0.00322874	-0.0131873	0.0034858	-0.00265949	0.00189088	-0.00147508	-0.00620439	-0.0022247	0.00757265	-0.000356134	0.00275673	0.000454433
-0.00258481	0.0027241	-0.00154192	-0.00287923	-0.0050798	0.00172045	-0.000499097	-0.00408984	-0.00255515	-0.00105126	-0.00109296	-0.00153198	-0.00367118	-0.00245718	0.00230396	-0.00252666	0.00271913	-0.000819385	0.00236824	-0.00322742	-0.0131591	0.003499	-0.00263768	0.00186042	-0.000668644	-0.00620472	-0.0022223	0.00756315	-0.000356027	0.00275041	0.000441582
-0.00251222	0.00272652	-0.00161189	-0.00298286	-0.00502304	0.00175069	-0.000536775	-0.0042335	-0.00199232	-0.00128285	-0.000984796	-0.00153749	-0.00366895	-0.0023784	0.00248714	-0.0025278	0.00272125	-0.000746568	0.00236551	-0.00210431	-0.0131695	0.00348977	-0.00263292	0.00097895	-0.00120262	-0.00621816	-0.0020745	0.00602294	-0.000413828	0.00278112	0.000412478
-0.00254444	0.00272748	-0.00190287	-0.00121566	-0.00496575	0.00176585	-0.000612506	-0.0043179	-0.0017848	-0.000868819	-0.000157116	-0.00154407	-0.00318015	-0.00228752	0.00258234	-0.00251019	0.00272713	-0.00081834	0.00236642	-0.00276972	-0.0132464	0.00352284	-0.00264725	0.00123635	-0.00105114	-0.00623279	-0.00148706	0.00552684	-0.000163139	0.00274285	0.000398524
-0.00254499	0.0027253	-0.00198859	-0.00199443	-0.00319854	0.0017378	-0.000607759	-0.00458334	-0.0021372	-0.000965002	-0.000746847	-0.00155121	-0.00354918	-0.00226881	0.00230795	-0.002508	0.0027255	-0.000774856	0.00236556	-0.00231847	-0.013147	0.00352136	-0.00254649	0.00132592	-0.00093888	-0.00622532	-0.00178076	0.00555698	-0.000256877	0.00270637	0.000387852
-0.00252334	0.00272486	-0.00196838	-0.00190653	-0.00258007	0.00174453	-0.000585459	-0.00412389	-0.00226188	-0.00171653	-0.00101767	-0.0015387	-0.00319062	-0.00230627	0.00230932	-0.00242717	0.00273657	-0.000689353	0.00236535	-0.00220558	-0.0131835	0.0035065	-0.00263743	0.00143321	-0.000972536	-0.00589853	-0.001928	0.00507951	6.48372e-05	0.00271481	0.000372704
-0.00252155	0.00267019	-0.00194958	-0.0013435	-0.00291453	0.00174839	-0.000548911	-0.004244	-0.00223402	-0.0011337	-0.00100542	-0.00154374	-0.00318146	-0.00229335	0.00231593	-0.00247786	0.00274795	-0.000784771	0.00236509	-0.00222285	-0.0131955	0.00221854	-0.00260634	0.00145869	-0.00100706	-0.00622426	-0.00197606	0.00503375	1.02393e-05	0.00272539	0.000368606
-0.00252429	0.00265497	-0.00193017	-0.00151639	-0.00277926	0.00174722	-0.000571988	-0.00413806	-0.00222269	-0.00118848	-0.000889473	-0.00154422	-0.00189657	-0.00227106	0.00230907	-0.00249637	0.00274408	-0.000768239	0.0023652	-0.00216558	-0.0131744	0.000275158	-0.00260722	0.00140085	-0.000970561	-0.00622505	-0.00192713	0.00500769	-0.000133189	0.00272786	0.000354267
-0.00252535	0.00267462	-0.00192691	-0.00130392	-0.00276643	0.00174525	-0.00056679	-0.0042191	-0.00224306	-0.00108967	-0.00098672	-0.00154234	-0.00170035	-0.00234976	0.00232507	-0.002469	0.00271122	-0.000600123	0.00236458	-0.00189724	-0.0131871	0.000229078	-0.0026202	0.00142851	-0.000962036	-0.00610488	-0.00184869	0.00502526	-0.00033601	0.00271676	0.000351369
-0.00252517	0.00260332	-0.00193065	-0.00144682	-0.00277971	0.00174874	-0.000567412	-0.00416535	-0.00224258	-0.00107498	-0.000973824	-0.00154296	-0.00160527	-0.00234444	0.00231915	-0.00248475	0.00250601	-0.000574161	0.00236442	-0.00188106	-0.0131902	0.000627964	-0.00262759	0.00144694	-0.000965871	-0.0060644	-0.0018061	0.00501293	-0.000345747	0.00271654	0.000349284
-0.00252507	0.00260434	-0.0019276	-0.00147751	-0.00279085	0.00174855	-0.00056568	-0.00416157	-0.00224333	-0.00107638	-0.000954596	-0.00154305	-0.00157547	-0.002345	0.00232075	-0.00248708	0.00248305	-0.000572459	0.00236434	-0.00188453	-0.01319	0.00062131	-0.00262191	0.00144462	-0.000964177	-0.00606492	-0.00182442	0.00501625	-0.000319177	0.00271668	0.000349224
-0.00252521	0.00260986	-0.00192597	-0.00145357	-0.00279866	0.00174499	-0.000623153	-0.00417237	-0.0022421	-0.00102662	-0.000542311	-0.00154284	-0.00147047	-0.0023501	0.00233706	-0.0024781	0.00245176	-0.000396953	0.00236222	-0.00186638	-0.0130498	9.00085e-05	-0.00275554	0.00144295	-0.000965196	-0.00611505	-0.00183054	0.0050262	-0.000320261	0.00270721	0.000345312
-0.00252578	0.002613	-0.00192374	-0.00145195	-0.00279676	0.00174585	-0.000607726	-0.0041622	-0.00224257	-0.00104225	-0.000547318	-0.00154288	-0.00150691	-0.00235067	0.00233178	-0.00247944	0.00245874	-0.000396779	0.00236291	-0.00186262	-0.0130587	0.000160284	-0.00263834	0.00144288	-0.000965104	-0.00612197	-0.00183397	0.00501834	-0.000278638	0.00270711	0.000344974
-0.00261652	0.00262187	-0.00195784	-0.00146137	-0.00278858	0.00174578	-0.000603344	-0.00415942	-0.00223305	-0.00104401	-0.000722203	-0.00153564	-0.00150986	-0.00234637	0.00232862	-0.00135851	0.00247138	-0.000424809	0.00234305	-0.00186878	-0.0130284	0.00024666	-0.00266956	0.00143746	-0.000977914	-0.00612226	-0.0018299	0.00379154	-0.000304077	0.00262642	0.000329605
-0.0028589	0.00261577	-0.00210259	-0.00143523	-0.00279317	0.00174619	-0.000582929	-0.0041636	-0.00223793	-0.00105571	-0.000680849	-0.00148322	-0.0015154	-0.00235507	0.00233338	-0.00140284	0.00248552	-0.000443847	0.00234629	-0.00186709	-0.0130501	0.000249444	-0.00266168	0.0014399	-0.00106398	-0.00612139	-0.00104956	0.003075	-0.000286105	0.00258287	0.00032487
-0.00273804	0.00261123	-0.00210015	-0.00143351	-0.00279427	0.0017462	-0.000581926	-0.00416129	-0.00223297	-0.00105097	-0.000701317	-0.00146891	-0.00151728	-0.00236176	0.00232618	-0.00100634	0.00248918	-0.000445423	0.00232512	-0.0018667	-0.0130412	0.000232686	-0.0026618	0.00144078	-0.00104173	-0.00611767	-0.00128721	0.00314981	-0.000300418	0.00249174	0.000323298
-0.00267952	0.00251798	-0.00199476	-0.00144893	-0.00278573	0.00174612	-0.000604296	-0.00416503	-0.002238	-0.0010797	-0.000728688	-0.00148137	-0.00150922	-0.00235829	0.00232406	-0.000931916	0.00230653	-0.000441555	0.00244055	-0.00187206	-0.0130473	0.000229949	-0.00265022	0.00144599	-0.000985228	-0.00612269	-0.00114288	0.00279231	-0.000364065	0.00248786	0.000319387
-0.00276732	0.00255082	-0.00206626	-0.00144361	-0.00279932	0.00174588	-0.000588956	-0.00416401	-0.00220691	-0.00104635	-0.000691796	-0.00153966	-0.00151096	-0.00235759	0.00232567	-0.00102401	0.00223314	-0.000453938	0.00233859	-0.00187007	-0.0124717	0.000172722	-0.00266247	0.00143855	-0.000998806	-0.00611819	-0.00114065	0.00328214	-0.000332361	0.0024838	0.000307875
-0.00276612	0.00260462	-0.00205173	-0.00141001	-0.00279957	0.00172814	-0.000593496	-0.00323285	-0.00223303	-0.00104616	-0.000692617	-0.00197274	-0.00149895	-0.00237908	0.00233884	-0.000971361	0.00249944	-0.000443277	0.0023155	-0.00186955	-0.0121573	0.000121713	-0.00264932	0.00143912	-0.00100599	-0.00505004	-0.00125241	0.00317479	-0.000205475	0.0024392	0.000283393
-0.00268572	0.0025959	-0.00205485	-0.0014096	-0.00279904	0.00172873	-0.000593482	-0.00323524	-0.00223157	-0.00104526	-0.000691985	-0.00188318	-0.00150047	-0.00236992	0.00233011	-0.000972752	0.00249681	-0.000441103	0.00231323	-0.00186956	-0.0122087	0.000126326	-0.00265076	0.00144091	-0.00102454	-0.00508933	-0.00122714	0.00285058	-0.0001992	0.00244034	0.000282168
-0.00277357	0.0025438	-0.00205079	-0.0014201	-0.00279921	0.00173487	-0.000589166	-0.00341777	-0.00223322	-0.00104277	-0.000694719	-0.00178862	-0.00149464	-0.00237051	0.00235747	-0.00100096	0.00243555	-0.000442944	0.00232453	-0.00186955	-0.0122316	0.000164135	-0.00265132	0.00143868	-0.000997038	-0.00509474	-0.0011498	0.00246809	-0.000188936	0.00246193	0.000281656
-0.00280385	0.00256433	-0.0020493	-0.00141636	-0.00279793	0.000808917	-0.000590465	-0.00339452	-0.00222794	-0.000985809	-0.000694058	-0.00176768	-0.00150104	-0.00236834	0.00236373	-0.000984504	0.00246628	-0.000444783	0.00231071	-0.00187117	-0.0121923	0.00014649	-0.00265069	0.0014371	-0.00100858	-0.00509963	-0.00120234	0.0017594	-0.000206076	0.00247746	0.000275589
-0.00233211	0.00256971	-0.00204595	-0.0011972	-0.00279965	0.00173719	-0.000590169	-0.00333995	-0.00222999	-0.00106159	-0.000696737	-0.00173468	-0.00149074	-0.00236402	0.00234156	-0.00098174	0.00245954	-0.000364578	0.00231726	-0.00187062	-0.012221	0.000143924	-0.00265072	0.0014393	-0.000807887	-0.00118552	-0.00112284	0.00214106	-0.000199843	0.000458666	0.000245549
-0.00207321	0.00255366	-0.00206616	-0.00131218	-0.0028104	0.00173601	-0.000591095	-0.00330513	-0.00223179	-0.00110983	-0.00074997	-0.00177469	-0.00148342	-0.00236688	0.00202029	-0.000988808	0.00248189	-0.000331933	0.0023166	-0.00187153	-0.0122094	0.000149384	-0.00264993	0.00144063	-0.000760403	-0.000308167	-0.00116382	0.00221278	-0.000197742	-0.00016022	0.000242098
-0.00203722	0.00254769	-0.00206422	-0.00104264	-0.0028052	0.00173595	-0.000591229	-0.0033384	-0.00223073	-0.00109846	-0.000722907	-0.00175819	-0.00148998	-0.00235713	0.00207891	-0.000988384	0.00246868	-0.000338768	0.002317	-0.00186836	-0.0122057	0.000150055	-0.00265063	0.00143928	-0.000918738	-0.000621056	-0.00115604	0.00174689	-0.000200801	0.000334561	0.000240175
-0.00183914	0.00253573	-0.00205955	-0.00106636	-0.00280758	0.00173598	-0.000591362	-0.00333113	-0.00223099	-0.0010703	-0.000720332	-0.0017515	-0.00148499	-0.00236191	0.00211326	-0.000987734	0.00246944	-0.000328379	0.00231809	-0.00168222	-0.0122041	0.000151934	-0.0026502	0.00143995	-0.0008394	-0.000848357	-0.00115884	0.00185466	-0.000199252	0.00051145	0.000239447
-0.00194279	0.00251558	-0.00205978	-0.00105095	-0.00280483	0.00173597	-0.000591084	-0.00332459	-0.00223083	-0.00108541	-0.000729096	-0.00175221	-0.00145923	-0.00236055	0.00214292	-0.000985799	0.00246763	-0.000325716	0.00231735	-0.00158758	-0.0122057	0.000149988	-0.00264931	0.00143989	-0.000833962	-0.000499287	-0.00115995	0.00182212	-0.000202964	0.000306857	0.000238679
-0.00186644	0.00252729	-0.00205692	-0.00105828	-0.00280429	0.00173594	-0.000595284	-0.00332116	-0.00223084	-0.00108836	-0.000721158	-0.00175198	-0.00147921	-0.0023546	0.00210216	-0.00101772	0.00246606	-0.000325278	0.00231675	-0.00152825	-0.0122045	0.000215238	-0.00155659	0.00143992	-0.000832709	-0.000814903	-0.00115618	0.00189891	-0.000199018	0.000411816	0.000234313
-0.0019672	0.0025317	-0.002059	-0.00107107	-0.00282167	0.00173591	-0.000591537	-0.00202417	-0.0012631	-0.00108518	-0.000724869	-0.00174526	-0.00146394	-0.00235995	0.00211105	-0.00098866	0.00244363	-0.00033056	0.00231732	-0.00160895	-0.0122083	0.000182396	-0.00172106	0.00145539	-0.000766394	-0.000691575	-0.00115897	0.0018652	-0.000200328	0.000413483	0.000224875
-0.00210084	0.00252382	-0.00205775	-0.00105372	-0.00280817	0.00176365	-0.00059098	-0.00231314	-0.0012732	-0.00108479	-0.000715371	-0.00174524	-0.00146434	-0.00235954	0.00212358	-0.00100891	0.00243863	-0.000327755	0.00232023	-0.00159723	-0.010636	0.000186561	-0.00205693	0.0014669	-0.000822509	-0.000791171	-0.00115538	0.00189494	-0.000196278	0.000375031	0.000192357
-0.00195247	0.0025197	-0.00205808	-0.00105451	-0.00280685	0.00182255	-0.00058622	-0.00196212	-0.00148258	-0.00108333	-0.000694341	-0.0017473	-0.00146523	-0.00235971	0.00211368	-0.00100311	0.00234044	-0.000324632	0.00232044	-0.00158994	-0.0101022	0.000197029	-0.00193847	0.00147154	-0.000832662	-0.000752866	-0.0011107	0.00188979	-0.000200317	0.00040684	0.00017878
-0.00195247	0.0025197	-0.00205808	-0.00105451	-0.00280685	0.00182255	-0.00058622	-0.00196212	-0.00148258	-0.00108333	-0.000694341	-0.0017473	-0.00146523	-0.00235971	0.00211368	-0.00100311	0.00234044	-0.000324632	0.00232044	-0.00158994	-0.0101022	0.000197029	-0.00193847	0.00147154	-0.000832662	-0.000752866	-0.0011107	0.00188979	-0.000200317	0.00040684	0.00017878
-0.00197428	0.00251459	-0.00205665	-0.00105641	-0.0028088	0.00183405	-0.000588157	-0.00208179	-0.00155994	-0.00108519	-0.000681974	-0.001747	-0.00146835	-0.00235972	0.00211607	-0.00097972	0.00238706	-0.00032466	0.00231782	-0.00158889	-0.00997313	0.00018363	-0.00183344	0.00148133	-0.000825532	-0.000724645	-0.00111044	0.0019253	-0.000200453	0.000401622	0.000176891
-0.00202112	0.00251768	-0.00205814	-0.00105615	-0.00280413	0.00179191	-0.000587908	-0.00214765	-0.00133546	-0.0010849	-0.000694721	-0.00174686	-0.00146566	-0.00236025	0.00211425	-0.000984399	0.00241018	-0.000326114	0.00231825	-0.00157909	-0.00997381	0.000180705	-0.00187817	0.00147581	-0.000830741	-0.000718001	-0.00111023	0.00190646	-0.000200727	0.000388779	0.000176722
-0.00200066	0.00251106	-0.00204968	-0.00105572	-0.00280908	0.00183815	-0.000588258	-0.0020606	-0.00138496	-0.00108427	-0.000689467	-0.000790948	-0.00146629	-0.00235895	0.00211356	-0.000991134	0.00240326	-0.000326359	0.00231813	-0.00158427	-0.00998032	0.000179136	-0.00187046	0.0014748	-0.000830021	-0.0007278	-0.00112187	0.00189688	-0.000199735	0.000399709	0.000174198
-0.00199716	0.00251062	-0.00205364	-0.00105614	-0.00280895	0.00183087	-0.000587419	-0.00203446	-0.00136815	-0.00108455	-0.000686969	-0.000657626	-0.00146615	-0.00235622	0.00211225	-0.000881953	0.00240316	-0.000325489	0.00231584	-0.00158648	-0.00998157	0.000180413	-0.00188885	0.00148114	-0.00083065	-0.000726478	-0.0011135	0.00189974	-0.000199901	0.000402821	0.0001737
-0.00200626	0.00251372	-0.00204925	-0.00105963	-0.00140194	0.00182148	-0.000587822	-0.00207478	-0.00128075	-0.00108957	-0.000689276	-0.000815593	-0.00118802	-0.00236133	0.00211335	-0.000591659	0.00237798	-0.000328086	0.00231791	-0.00158449	-0.00999902	0.000181167	-0.00186984	0.0014767	-0.000830156	-0.000795873	-0.00111065	0.00191935	-0.000220939	0.000392684	0.00016715
-0.00201276	0.00251384	-0.00205015	-0.00105773	-0.00138031	0.00181327	-0.000587918	-0.00206061	-0.00130888	-0.00112645	-0.000688839	-0.000768282	-0.000537251	-0.00236029	0.00211277	-0.000658314	0.00233199	-0.000327166	0.002318	-0.00158458	-0.00999638	0.000179928	-0.00187967	0.00147685	-0.000829919	-0.000874215	-0.00111199	0.0019105	-0.000261935	0.00039372	0.000165948
-0.00201031	0.00251349	-0.0020508	-0.00105773	-0.00138207	0.00181513	-0.000587938	-0.00205748	-0.00130811	-0.00112323	-0.000688708	-0.000755016	-0.000538962	-0.00236009	0.0021127	-0.000672659	0.00233221	-0.000327274	0.00231801	-0.00158464	-0.00999569	0.000179856	-0.0018791	0.00147686	-0.000829741	-0.00087216	-0.00111128	0.00191748	-0.000259086	0.00039344	0.000165932
-0.0020082	0.00251254	-0.00204898	-0.00105913	-0.00127532	0.00181184	-0.000588392	-0.00205921	-0.00130067	-0.00114499	-0.000688045	-0.000787715	-0.000572043	-0.00236143	0.00211279	-0.000712637	0.00232886	-0.000327257	0.00231777	-0.00158448	-0.0100003	0.00017942	-0.00187679	0.00147715	-0.000829637	-0.00088302	-0.00111027	0.000600919	-0.000250586	0.000394274	0.00016257
-0.0020082	0.00251254	-0.00204898	-0.00105913	-0.00127532	0.00181184	-0.000588392	-0.00205921	-0.00130067	-0.00114499	-0.000688045	-0.000787715	-0.000572043	-0.00236143	0.00211279	-0.000712637	0.00232886	-0.000327257	0.00231777	-0.00158448	-0.0100003	0.00017942	-0.00187679	0.00147715	-0.000829637	-0.00088302	-0.00111027	0.000600919	-0.000250586	0.000394274	0.00016257
-0.00201043	0.00251396	-0.00204742	-0.00105881	-0.00129666	0.00181206	-0.000587979	-0.00205922	-0.00129617	-0.00112205	-0.000688115	-0.000781978	-0.000604006	-0.002361	0.00211289	-0.000731467	0.00233224	-0.000341163	0.00231776	-0.00158451	-0.00999707	0.000179545	-0.00187715	0.00113081	-0.00086656	-0.000880842	-0.00111101	0.000741444	-0.000253403	0.000394107	0.000161933
-0.00200942	0.00250397	-0.00204568	-0.000732095	-0.00132775	0.00181423	-0.00058809	-0.00206353	-0.00128877	-0.00113078	-0.000688001	-0.000772521	-0.000570881	-0.00236107	0.00210412	-0.000715611	0.00233741	-0.000331347	0.0023182	-0.00158452	-0.0099975	0.000180691	-0.00187669	0.00112515	-0.000829309	-0.000828622	-0.00111004	0.00076491	-0.000243188	0.000393997	0.000161171
-0.00163059	0.00251146	-0.00204123	-0.000780349	-0.00131898	0.0018094	-0.000588022	-0.00206552	-0.00129193	-0.00112553	-0.000688694	-0.00076945	-0.000474375	-0.00236095	0.0020844	-0.000711717	0.00233246	0.000262009	0.00211072	-0.00156079	-0.00999614	0.000192347	-0.00187726	0.00117533	-0.000836391	-0.000834431	-0.00110547	0.00087488	-0.0002417	0.00041973	0.000158904
-0.00169253	0.00251222	-0.00200491	-0.000752431	-0.00131367	0.00181892	-0.000588301	-0.00205343	-0.00129245	-0.00112928	-0.000684034	-0.00077739	-5.05568e-05	-0.00236015	0.00142394	-0.000720677	0.00234099	-0.000333893	0.00232906	-0.00159127	-0.00999797	0.000359791	-0.00187685	0.0010161	-0.000838178	-0.000854401	-0.00111042	0.000826681	-3.40172e-05	0.000421149	0.000157216
-0.00166156	0.00250742	-0.00202848	-0.000742171	-0.00131224	0.00182252	-0.000589035	-0.00206438	-0.00128966	-0.00112879	-0.000684925	-0.000773216	-0.000259444	-0.00192659	0.00153737	-0.000715581	0.00231757	-0.00013674	0.0023147	-0.000236696	-0.00999638	0.000216018	-0.00186237	0.00104826	-0.000858627	-0.000852949	-0.00111893	0.000774353	-0.000120989	0.000425389	0.000152882
-0.00127315	0.00251059	-0.00202305	-0.000751718	-0.00131387	0.00180814	-0.00058936	-0.00205604	-0.00128942	-0.00112872	-0.000687934	-0.000773273	-0.000394675	-0.00196555	0.00147147	-0.000716269	0.00233533	-0.000166743	0.00227258	-0.000843101	-0.00999868	0.000244588	-0.00187661	0.000877457	-0.000840619	-0.000843276	-0.00110467	0.000805658	-0.000222895	0.000405611	0.000152041
-0.00127839	0.00190701	-0.00202677	-0.000749625	-0.00131221	0.00181003	-0.000589305	-0.00205707	-0.00128916	-0.00112825	-0.000688736	-0.000775512	-0.000350235	-0.0020036	0.00152665	-0.000710895	0.00232887	-0.000141984	0.00228632	-0.000617812	-0.00999844	0.000211097	-0.00187718	0.000969342	-0.000841376	-0.000845655	-0.00111573	0.000807949	-0.000242793	0.00041336	0.000149581
-0.000685117	0.00113097	-0.00208439	-0.000739986	-0.00131215	0.00181313	-0.000587874	-0.00205871	-0.00123951	-0.00112852	-0.000657466	-0.000771795	-0.000355906	-0.00203639	0.00166696	-0.000715183	0.00232567	-0.000135603	0.00221436	-0.000529723	-0.00999755	0.000219884	-0.00188311	0.000934834	-0.000846849	-0.000844286	-0.00112838	0.000778436	-0.000235643	0.000207426	0.000146074
-0.00103536	0.00116528	-0.00205514	-0.000734454	-0.00131334	0.00181539	-0.000588468	-0.00205496	-0.00128952	-0.0011232	-0.000678238	-0.000772332	-0.000436134	-0.00200357	0.00151635	-0.000704929	0.00232728	-0.000100684	0.00202652	-0.000597091	-0.0100014	0.000256001	-0.00187785	0.000876403	-0.00084081	-0.000844635	-0.00112992	0.000804987	-0.000244648	0.000310347	0.000145543
-0.000808451	0.00151107	-0.00133962	-0.00077395	-0.0013032	0.00181001	-0.000595224	-0.00206722	-0.00127666	-0.00111361	-0.000678753	-0.000770632	-0.000409975	-0.00199779	0.00157397	-0.000727323	0.00233208	7.73392e-05	0.00197199	-0.00049418	-0.00997577	0.000215362	-0.00187789	0.000992925	-0.000819061	-0.000869627	-0.00113768	0.000836425	-0.000238889	0.000274347	0.000143229
-0.000904137	0.00110453	-0.00164339	-0.000741116	-0.00130834	0.00171925	-0.000589847	-0.00206337	-0.00127801	-0.00111203	-0.000693785	-0.000748054	-0.000405171	-0.00200836	0.00175608	-0.000719256	0.00234977	-5.4727e-05	0.00194071	3.66464e-06	-0.00393276	0.000221586	-0.0018804	0.000932577	-0.000841479	-0.000629736	-0.00107894	0.000784076	-0.00023402	0.000243816	5.84799e-05
-0.000826109	0.00119635	-0.00171106	-0.000744983	-0.00131094	0.00178733	-0.000590172	-0.0020612	-0.00127579	-0.00111363	-0.000151715	-0.000756483	-0.00041637	-0.00198686	0.00166777	-0.000715843	0.00233399	-6.71579e-05	0.00124559	-0.00038026	-0.00411364	0.000242042	-0.00187987	0.000942015	-0.000838448	0.000115739	-0.00111964	0.000811051	-0.000233224	0.000279101	5.72945e-05
-0.000830748	0.00113915	-0.00175307	-0.000752356	-0.00130781	0.00178489	-0.000592406	-0.00206169	-0.00127702	-0.00111344	9.45341e-07	-0.000760294	-0.000424723	-0.00201116	0.00162381	-0.000719124	0.00237754	-5.34405e-05	0.000961683	-0.000171552	-0.0037534	0.000215315	-0.00188153	0.000926168	-0.000842898	0.000148422	-0.00111511	0.000798726	-0.00023197	0.000275814	5.38384e-05
-0.000838696	0.00114693	-0.001724	-0.000748278	-0.00130776	0.00178654	-0.000593337	-0.00206229	-0.00127799	-0.00111402	-2.01412e-05	-0.000752975	-0.000424792	-0.00198496	0.00162964	-0.000720655	0.00238265	-5.02874e-05	0.000976954	1.44767e-05	-0.00379176	0.000225232	-0.00188167	0.000928642	-0.000842909	0.000290124	-0.000714852	0.000800223	-0.000231206	0.000275813	5.33363e-05
-0.000838779	0.00114273	-0.0017473	-0.000752459	-0.00130794	0.00177484	-0.000593524	-0.00206177	-0.00127705	-0.00111333	-6.0343e-05	-0.000749444	-0.000424148	-0.00200762	0.00147723	-0.000719685	0.00236554	-5.14411e-05	0.00101062	-0.000152435	-0.00382654	0.00021896	-0.00188069	0.000930138	-0.000842115	0.000265247	-0.000666387	0.000795708	-0.00023203	0.000260663	5.31529e-05
-0.00083161	0.00114914	-0.0017279	-0.000748493	-0.00130792	0.00177686	-0.000593786	-0.00206173	-0.00127755	-0.00111317	-0.000230556	-0.000752988	-0.000424152	-0.00198905	0.00146857	-0.000720601	0.00236376	-4.89525e-05	0.000980027	-8.81901e-05	-0.0037877	0.000217202	-0.00188082	0.000934877	-0.000841462	0.000231222	-0.000775208	0.000796613	-0.000232895	0.000270677	5.28207e-05
-0.000843782	0.0011751	-0.00170001	-0.000736548	-0.00130791	0.00176592	-0.000594034	-0.00206205	-0.00127771	-0.00111348	-0.000145607	-0.000754005	-0.000424085	-0.00198798	0.00147271	-0.000720233	0.0023701	-4.82858e-05	0.000985774	-6.56786e-05	-0.00379975	0.000214814	-0.00188123	0.000931067	-0.00084227	0.000195227	-0.000503866	0.000798621	-0.000231948	0.000273232	5.24946e-05
-0.000835535	0.00115169	-0.00173251	-0.00074235	-0.00130871	0.00174385	-0.000593739	-0.0020622	-0.00127763	-0.00112706	-0.000110745	-0.000751553	-0.000424109	-0.00199235	0.000839857	-0.00041364	0.00236922	-4.50554e-05	0.00101115	-6.3909e-05	-0.00379899	0.000214777	-0.0018818	0.000905381	-0.00084144	0.000198879	-0.000660707	0.000793967	-0.000232257	0.000268051	5.08629e-05
-0.000837253	0.0011619	-0.00171269	-0.000759336	-0.00130773	0.0017594	-0.000591188	-0.00204689	-0.00127736	-0.00112193	-0.000134142	-0.000753143	-0.000422461	-0.00199109	0.00135074	-0.000566882	0.00236862	-4.93077e-05	0.00100142	-6.04069e-05	-0.00113008	0.000214587	-0.00188132	0.000922517	-0.000841851	0.000208023	-0.000659702	0.00079654	-0.000231906	0.000193502	3.89159e-05
-0.000877528	0.00115494	-0.00171816	-0.000758043	-0.00130761	0.00177309	-0.000589393	-0.00201671	-0.00127747	-0.00112335	-0.000121347	-0.000753423	-0.000422963	-0.00198897	0.000410012	-0.000726182	0.00236818	-4.95513e-05	0.000996953	-6.89436e-05	-0.00121727	0.000217333	-0.0017488	0.000929331	-0.000841842	0.000175902	-0.000732933	0.000797778	-0.000256319	0.000195624	3.7283e-05
-0.000252213	0.00115905	-0.00174585	-0.000753585	-0.000578225	0.00139848	-0.000609582	-0.00205066	-0.00126417	-0.00112808	-0.000137037	-0.000746337	-0.000427369	-0.00200252	0.000658606	-0.000711616	0.00181923	-4.86633e-05	0.000808539	-5.97752e-05	-0.00135308	0.000284573	-0.0018167	0.000880502	-0.000879573	0.000177984	-0.000577375	0.00073769	-0.000234822	0.000258059	3.22305e-05
0.000253578	0.00115986	-0.00180506	-0.000762451	-0.000212516	0.00164521	-0.000611356	-0.0020511	-0.00126125	-0.00112162	-0.000130063	-0.000737178	-0.000423205	-0.00199401	0.000744547	-0.000707766	0.00129779	-4.95382e-05	0.000878985	-7.05795e-05	-0.00118461	0.000277755	-0.00159046	0.000776994	-0.000861634	0.000172379	-0.000674936	0.000785056	-0.000239047	0.000216706	3.02275e-05
0.000143226	0.00116014	-0.00178528	-0.00076198	-0.000395594	0.00163962	-0.000609181	-0.00204109	-0.00126271	-0.00112181	-0.000126779	-0.000739234	-0.000423678	-0.00199428	0.00076708	-0.0006945	0.00135911	-4.93345e-05	0.000873554	-7.27543e-05	-0.00119818	0.000271506	-0.00143563	0.00080444	-0.000864605	0.000173545	-0.000656497	0.000781511	-0.000238246	0.000221009	2.99196e-05
0.000141518	0.00115945	-0.00176335	-0.000758169	-0.000344523	0.00149804	-0.000602907	-0.00205524	-0.00126586	-0.00112601	-0.000128993	-0.000744485	-0.000423858	-0.00199839	0.000734118	-0.000697597	0.00134484	-4.93065e-05	0.000897453	-7.19452e-05	-0.00116399	0.000253936	-0.00155616	0.000819446	-0.000858387	0.000180579	-0.000639192	0.000744753	-0.000246135	0.00022452	2.96166e-05
-1.44988e-05	0.00115833	-0.00176907	-0.000757697	-0.000256626	0.00148391	-0.000600636	-0.00204668	-0.00126764	-0.00112636	-0.000132347	-0.000744093	-0.000424043	-0.00199865	0.000678951	-0.000689107	0.00135863	-4.91339e-05	0.000851173	-7.00409e-05	-0.00123752	0.000261618	-0.0014505	0.000835526	-0.000863811	0.000180851	-0.000626186	0.000746754	-0.000246939	0.000232628	2.92436e-05
-8.49142e-05	0.00115902	-0.00177184	-0.0007605	-0.000239659	0.00155282	-0.000602706	-0.00204335	-0.0012662	-0.000481659	-0.000130158	-0.000410461	-0.000424405	-0.00199769	0.000698175	-0.000696471	0.00136524	-4.61887e-05	0.000854672	-6.98759e-05	-0.00120131	0.000262612	-0.00149427	0.000644504	-0.000861669	0.000180565	-0.000625916	0.000742888	-0.000257256	0.000230203	2.78392e-05
-1.44392e-06	0.00115871	-0.0017716	-0.000760027	-0.000324393	0.00151896	-0.000603994	-0.00204584	-0.00126592	-0.000320313	-0.000129995	-0.000419847	-0.000424119	-0.00201279	0.00071689	-0.000695062	0.00134409	-4.88421e-05	0.000862067	-7.0632e-05	-0.0011776	0.000261673	-0.00146994	9.35274e-05	-0.000862637	0.000180096	-0.000570299	0.00075172	-0.000244497	0.000228935	2.7109e-05
-2.08821e-05	0.00115892	-0.00177308	-0.000759464	-0.000313357	0.00150807	-0.000603295	-0.00204248	-0.00126607	-0.000275524	-0.000130453	-0.000377427	-0.000424097	-0.00199883	0.000700047	-0.000693816	0.00135356	-4.76944e-05	0.000861553	-7.02594e-05	-0.00118443	0.000262153	-0.00147721	0.000168988	-0.000862274	0.000180631	-0.000600152	0.000757911	-0.000253518	0.000230051	2.70491e-05
-4.37191e-05	0.00115888	-0.00177524	-0.000760112	-8.37278e-05	0.00151808	-0.000603911	-0.00204463	-0.00126647	-0.000195588	-0.000129995	-0.000345395	-0.000424138	-0.00198822	0.000698803	-0.000694518	0.00136967	-4.67457e-05	0.000277789	-6.99339e-05	-0.00118658	0.000261957	-0.00148403	0.000221621	-0.000892842	0.000180233	-0.000623535	0.000135788	-0.000254309	0.000229969	2.58557e-05
-5.11027e-05	0.00115896	-0.00177438	-0.000760083	-6.13698e-05	0.000686691	-0.000614844	-0.00204565	-0.00126424	-0.00027597	-0.00013703	-0.000312957	-0.000424188	-0.00198843	0.000700288	-0.000691385	0.00135546	-4.71714e-05	0.000503179	-6.76806e-05	-0.00118032	0.000261968	-0.00150081	0.000209242	-0.000863217	0.000179665	-0.000624887	0.000715476	-0.000249311	0.000230078	2.46536e-05
-4.57546e-05	0.00115551	-0.00177444	-0.00075987	-0.00023595	0.00082579	-0.000607188	-0.00204638	-0.00126532	-0.000214927	-0.000153155	-0.000312909	-0.000424226	-0.000434906	0.000701821	-0.000693366	0.00135981	-4.75452e-05	0.00075423	-6.94875e-05	-0.00118735	0.000261919	-0.00148694	0.000202688	-0.000870722	0.000179767	-0.000621006	0.000275445	-0.000252818	0.000230027	2.09926e-05
-4.61307e-05	0.00115766	-0.00177474	-0.000759951	-0.00012229	0.000816497	-0.000606529	-0.00204579	-0.00126548	-0.000301356	-0.000148821	-0.000312712	-0.000424156	-0.000267388	0.000698408	-0.000694352	0.00136217	-4.7217e-05	0.000527415	-6.94644e-05	-0.0011843	0.000261453	-0.00148273	0.000171667	-0.000872628	0.000179837	-0.000620907	0.00026535	-0.000251946	0.000230569	2.05438e-05
-4.23793e-05	0.001158	-0.00177474	-0.000759854	-0.000226082	0.000706023	-0.000605712	-0.00204678	-0.00126464	-0.000244928	-0.000157604	-0.00029738	-0.000424473	-0.000223123	0.000704747	-0.000692809	0.00135765	-4.75057e-05	0.000514845	-6.93304e-05	-0.00118132	0.000261595	-0.00148528	0.000172294	-0.000870627	0.000179875	-0.000621074	0.0003852	-0.00025149	0.000229971	2.04104e-05
-4.63466e-05	0.00116025	-0.00177993	-0.000759862	-0.000202097	0.000638075	-0.000608159	-0.00204635	-0.00126467	-0.000261011	-0.00014416	-0.000299431	-0.00042436	-0.000256555	0.000700835	-0.000693675	0.00135934	-4.71693e-05	0.000465574	-6.95865e-05	-0.00118433	0.000261264	-0.00148319	0.000179814	-0.000871643	0.000179368	-0.000621061	0.000325477	-0.000252065	0.000230042	2.02703e-05
-4.65303e-05	0.00114881	-0.0017752	-0.000759879	-0.00019139	0.0006726	-0.000607084	-0.00204647	-0.00126516	-0.000245358	-0.000145678	-0.000296231	-0.000424301	-0.000251885	0.000700978	-0.00069385	0.00136058	-4.73279e-05	0.000454992	-6.96601e-05	-0.00118355	0.000261853	-0.00148306	0.00018157	-0.000873089	0.000179734	-0.000621037	0.000249651	-0.000251693	0.000230085	2.02083e-05
-4.63554e-05	0.00115158	-0.00177688	-0.000759886	-0.000177303	0.000640407	-0.000608075	-0.00204562	-0.00126527	-0.000237262	-0.000158252	-0.000297931	-0.000424347	-0.000242484	0.0007007	-0.000693813	0.00135989	-4.73423e-05	0.000450227	-6.95082e-05	-0.00118334	0.000261467	-0.00148376	0.000170898	-0.000873111	0.000179916	-0.00062162	0.000246147	-0.000251925	0.000230068	2.01577e-05
-4.64511e-05	0.00107984	-0.000943334	-0.000759891	-0.000185156	0.000663582	-0.000607625	-0.00204631	-0.00126528	-0.000241366	-0.000163447	-0.000298081	-0.000424294	-0.000275332	0.00077267	-0.000708376	0.00136006	-4.73442e-05	0.000442804	-6.8927e-05	-0.00118342	0.00026199	-0.0014837	0.00017248	-0.000873279	0.000179731	-0.000608598	0.000257229	-0.000251768	0.00023006	1.7897e-05
-3.43435e-05	0.00113973	-0.00105397	-0.000759913	-0.00018349	0.00066507	-0.0006072	-0.00194503	-0.00126534	-0.000237775	-0.000208894	-0.000303409	-0.000474556	-0.000293249	0.000729974	-0.000702711	0.00136112	-5.25792e-05	0.00044246	-6.87863e-05	-0.0011876	0.000261664	-0.00148299	0.000173496	-0.000866412	0.000180976	-0.000613875	0.000271193	-0.000250891	0.000230135	1.78613e-05
-4.58032e-05	0.00109972	-0.000978173	-0.000759891	-0.000187977	0.000662743	-0.000607241	-0.00197641	-0.00126532	-0.000239277	-0.000196519	-0.000298665	-0.000446472	-0.000259615	0.000740765	-0.000700472	0.00137316	-5.27142e-05	0.00044467	-6.78453e-05	-0.00118586	0.000261739	-0.00148268	0.000169639	-0.000822189	0.000180221	-0.000612295	0.000262988	-0.000250254	0.000230059	1.76481e-05
-4.31012e-05	0.00110307	-0.000995062	-0.000720782	-0.000187521	0.000662835	-0.000609119	-0.00199157	-0.0012382	-0.000239744	-0.000139069	-0.000299098	-0.000436686	-0.000281746	0.000726763	-0.000706395	0.000755163	-5.66759e-05	0.000444935	-6.93907e-05	-0.00118459	0.00026183	-0.00148117	6.18935e-05	-0.000836798	0.000180282	-0.000616073	0.00026754	-0.000240916	0.000230095	1.62775e-05
-4.28522e-05	0.000501171	-0.0010149	-0.000758388	-0.000186893	0.000662873	-0.000607394	-0.00201346	-0.00126517	-0.000231952	-0.000180689	-0.000299501	-0.000397894	-0.000264675	0.000746117	-0.000729259	0.00066993	-5.25141e-05	0.000443156	-7.00308e-05	-0.001184	0.000261586	-0.00147887	8.66533e-05	-0.000838978	0.000180231	-0.000615	0.000260851	-0.000249315	0.000230091	1.54646e-05
-4.36069e-05	0.000712562	-0.000754064	-0.000753802	-0.000184545	0.000663696	-0.000554683	-0.0017617	-0.00126585	-0.000142161	-0.000168858	-0.000298958	-0.000394262	-0.000270095	0.000490708	-0.000717404	0.000733607	-3.26293e-05	0.000442248	-6.98469e-05	-0.00119211	0.000258107	-0.00148184	0.000151091	-0.000812283	0.000178496	-0.000613818	0.000253772	-0.000214413	0.00023662	1.39375e-05
-4.33215e-05	0.000715271	-0.000610425	-0.000743241	-0.000184381	0.000666626	-0.000579788	-0.0018928	-0.000816763	-0.00023488	-0.000163237	-0.00029923	-0.000408053	-0.000272052	0.000443579	-0.000521021	0.000747718	-5.02173e-05	0.000443154	-7.09497e-05	-0.00118156	0.00025749	-0.00148306	0.000121736	-0.000810863	0.000179153	-0.00061352	0.000245771	-0.000249274	0.000231156	1.30646e-05
-4.40188e-05	0.000756238	-0.000497838	-0.000743006	-0.000182952	0.000666475	-0.000585308	-0.00184248	-0.000739946	-0.000224029	-0.000158953	-0.000298359	-0.000413671	-0.000269734	0.000594496	-0.000401861	0.000739184	-4.84536e-05	0.000435445	-7.06214e-05	-0.00118621	0.000255437	-0.00148617	0.00012207	-0.000810519	0.000177719	-0.0006137	0.000247891	-0.000250242	0.000231077	1.27414e-05
-4.32772e-05	0.000708123	-0.000550784	-0.000741348	-0.000184284	0.000669181	-0.00053426	-0.00178203	-0.000808796	-0.000223181	-0.000170283	-0.000299147	-0.000411908	-0.000270948	0.000420308	-0.000404146	0.000753321	-4.4208e-05	0.000441249	-6.98324e-05	-0.00119023	0.000255574	-0.00148396	0.000125399	-0.00078197	0.000177034	-0.000614358	0.000230504	-0.000132962	0.000231515	1.23182e-05
-4.36258e-05	0.000702617	-0.000577627	-0.000741415	-0.000184233	0.000668182	-0.000517079	-0.00179115	-0.000772571	-0.000223354	-0.000170302	-0.000298781	-0.000414915	-0.000270962	0.000427552	-0.000416432	0.000751977	-4.42291e-05	0.000412378	-6.99123e-05	-0.00118759	0.000256106	-0.00148433	0.000122345	-0.000782949	0.00017721	-0.000613732	0.000237052	-0.000137778	0.000231279	1.2288e-05
-4.3407e-05	0.000703724	-0.000524912	-0.00074266	-0.000184329	0.00066916	-0.000520992	-0.00178592	-0.00071222	-0.000214478	-0.000170703	-0.000298404	-0.000414428	-0.00027129	0.000422335	-0.000464959	0.000757134	-4.46377e-05	0.000409613	-6.98206e-05	-0.00118546	0.000256045	-0.00148478	0.000124077	-0.000782208	0.000177113	-0.000612571	0.00023991	-0.000171743	0.00023147	1.21761e-05
-4.05386e-05	0.000698105	-0.000520284	-0.000742643	-0.000184212	0.000668054	-0.000542448	-0.00178849	-0.000718255	-0.000216907	-0.000170679	-0.000298447	-0.000284301	-0.000271345	0.000417751	-0.000444896	0.000757019	-4.37816e-05	0.000380573	-6.97079e-05	-0.00118801	0.000256078	-0.00148615	0.00012206	-0.000781524	0.000177855	-0.000612281	0.000236545	-0.00015526	0.000231371	1.20685e-05
-4.31007e-05	0.000698751	-0.000485964	-0.000741974	-0.000202758	0.000666907	-0.00052962	-0.00178904	-0.000704673	-0.000215538	-0.00016786	-0.000298685	-0.000340966	-0.000125042	0.000445048	-0.000443097	0.00046939	-4.41359e-05	0.000396101	-6.97941e-05	-0.00118812	0.000255897	-0.00149311	0.000123368	-0.000786532	0.000177479	-0.000611952	0.000236269	-0.000152542	0.000248146	1.17016e-05
-4.29749e-05	0.000691119	-0.000496239	-0.000741939	-0.000191782	0.000665685	-0.000539276	-0.00179284	-0.000700923	-0.000214857	-0.000170335	-0.000298455	-0.000348111	-0.000245818	0.000435306	-0.000448344	0.000495179	-4.54044e-05	0.000397769	-6.9681e-05	-0.00118745	0.000256195	-0.00148795	0.000123016	-0.000783325	0.000178853	-0.000317095	0.000236965	-0.000158916	0.000232974	1.14859e-05
-4.313e-05	0.000685437	-0.00050251	-0.000742393	-0.00016926	0.000668596	-0.000533824	-0.00178947	-0.000704587	-0.000209435	-0.000184382	-0.000298611	-0.000323844	-0.000146655	0.000435026	-0.000439822	0.000465233	-4.39617e-05	0.000388833	-6.9911e-05	-0.00108723	0.000229896	-0.00148758	0.000122712	-0.00078662	0.000176201	-0.000364828	0.000238401	-0.000162175	0.000237411	1.11705e-05
-4.89068e-05	0.000697139	-0.000499992	-0.000721414	-0.000189522	0.000665414	-6.90265e-05	-0.00178613	-0.000706006	-0.000214164	-0.000169336	-0.000298557	-0.000342855	-0.000175476	0.00044344	-0.000440771	0.000508942	-4.51371e-05	0.000383603	-7.05002e-05	-0.00105336	0.000253751	-0.0014857	0.000123035	-0.000783301	0.000188682	-0.000246071	0.000237069	-0.000164838	0.000235173	1.07919e-05
-4.61535e-05	0.000691354	-0.000503319	-0.000494668	-0.000203466	0.000666125	-0.000407815	-0.00178198	-0.000705222	-0.000214956	-0.000177001	-0.000299051	-0.000328227	-0.000190338	0.000446995	-0.000438763	0.000531274	-4.51429e-05	0.000396284	-6.93308e-05	-0.00108831	0.000248935	-0.0014837	0.000116851	-0.000639937	0.000145691	-0.000278784	0.000188863	-0.000161395	0.000234466	1.05383e-05
-4.66109e-05	0.000693412	-0.000500847	-0.000427289	-0.000252043	0.000665181	-0.000206729	-0.0017857	-0.000706959	-0.000214396	-0.000202311	-0.000299643	-0.000329693	-0.000200505	0.000446528	-0.000438237	0.000511312	-4.4483e-05	0.00039019	-6.97121e-05	-0.00107995	0.00024749	-0.00148398	0.000118872	-0.000595079	0.000164135	-0.00031341	0.000222119	-0.000163757	0.000234961	1.03457e-05
-5.01214e-05	0.000692123	-0.000502504	-0.000424102	-0.000228828	0.000665735	-8.23937e-05	-0.00178599	-0.000705702	-0.000214633	-0.000175598	-0.000299063	-0.000331034	-0.000194046	0.000445472	-0.000439807	0.000508537	-4.42236e-05	0.000385406	-7.03062e-05	-0.00106848	0.00024848	-0.00148526	0.000117529	-0.000624311	0.000167194	-0.000315302	0.000213638	-0.000165088	0.000237447	1.02932e-05
-4.78442e-05	0.000694068	-0.000501405	-0.0003339	-0.000240738	0.000665436	-0.00012717	-0.00178404	-0.000705431	-0.000214958	-0.000179559	-0.000299397	-0.000330881	-0.000200225	0.000448008	-0.000439626	0.000338122	-4.47593e-05	0.000389738	-6.98662e-05	-0.00027714	0.000250491	-0.00148435	0.00011894	-0.000643162	0.000160124	-0.000313294	0.000203949	-0.000162867	0.000236204	9.0474e-06
-4.71858e-05	0.000708462	-0.000499956	-0.000476802	-0.000250477	0.000664563	-0.000196528	-0.00178355	-0.000706003	-0.000214681	-0.000183777	-0.000278797	-0.000329247	-0.000202026	0.00036339	-0.000439399	0.000410802	-4.59777e-05	0.000392966	-6.98127e-05	-3.30175e-05	0.000253512	-0.00148217	0.000118086	-0.00034857	0.000161246	-0.000312627	0.000195878	-0.000155578	0.00023758	8.80643e-06
-4.77365e-05	0.00069462	-0.000499279	-0.000435856	-0.000248196	0.000665666	-0.000166395	-0.00178363	-0.000706154	-0.000213587	-0.000182858	-0.000257398	-0.000327906	-0.000196353	-3.51662e-05	-0.000438774	0.000143093	-4.52259e-05	0.000392691	-6.98147e-05	-0.00013863	0.000252802	-0.00148303	0.000118459	-0.000433396	0.000161157	-0.000353574	0.000206576	-0.000142676	0.000237212	8.55781e-06
-4.7751e-05	0.000699865	-0.000499746	-0.000436308	-0.000252169	0.000665701	-0.000166373	-0.00178364	-0.000706151	-0.000213649	-0.000182802	-0.000257633	-0.000328139	-0.000196324	2.85063e-05	-0.000438975	0.000154166	-4.51465e-05	0.000392262	-6.9829e-05	-0.000150162	0.000252727	-0.00148342	0.000118512	-0.000436018	0.0001612	-0.000315551	0.000207825	-0.000154706	0.000237221	8.55641e-06
-4.77026e-05	0.000691361	-0.000500142	-0.000414651	-0.00023762	0.000665552	-0.00014743	-0.00176146	-0.000706215	-0.000200166	-0.000183204	-0.00026724	-0.000329056	-0.000194512	0.000127321	-0.000438913	0.000187973	-4.49416e-05	0.000389895	-6.98002e-05	-0.000185344	0.000251287	-0.00148342	0.000118552	-0.000379171	0.000158669	-0.00032941	0.000184052	-0.000153871	0.000234321	8.42125e-06
-4.80569e-05	0.000690261	-0.000500013	-0.000420502	-0.000238601	0.000665363	-0.000143399	-0.00173911	-0.000706226	-0.000197752	-0.000182368	-0.000289031	-0.000329101	-0.000193251	0.000106527	-0.000437478	-2.93199e-05	-4.53264e-05	0.000387105	-6.98131e-05	-0.00018022	0.000249856	-0.00148348	0.000119323	-0.00037227	0.000155796	-0.000321418	0.000213473	-0.000155732	0.000231429	8.3104e-06
-4.8007e-05	0.000691876	-0.00049974	-0.000416697	-0.000238058	0.000665509	-0.000144243	-0.00173987	-0.00070495	-0.000199509	-0.000182222	-0.000286364	-0.000328934	-0.000193725	0.000105256	-0.000437682	-1.09538e-05	-4.53261e-05	0.000387997	-6.97982e-05	-0.000171933	0.000249865	-0.00148351	0.000119164	-0.00037267	0.000155891	-0.000321624	0.000211441	-0.000154804	0.000232102	8.30597e-06
-4.81908e-05	0.000691471	-0.000499068	-0.000423506	-0.000236264	0.000665449	-0.000144306	-0.00174471	-0.000705503	5.62497e-05	-0.000182423	-0.000282289	-0.000325141	-0.000191687	0.000108298	-0.00043753	1.4749e-05	-4.53117e-05	0.000387979	-6.98092e-05	-0.000188934	0.000250735	-0.00112233	0.000118661	-0.000357061	0.000158028	-0.000322399	0.000212041	6.87734e-05	0.000233921	7.32259e-06
-4.85723e-05	0.000691692	-0.000499649	-0.000420215	-0.000232991	0.000665485	-0.000144116	-0.000380665	-0.000705418	-0.00014415	-0.000182076	-0.000251322	-0.000328766	-0.000193558	0.000105318	-0.000437616	-4.02777e-06	-4.32034e-05	0.000387695	-6.98052e-05	-0.000179453	0.000250205	-0.00130706	0.000119099	-0.000364935	0.000156737	-0.000322417	0.000207672	-5.51845e-05	0.000233185	4.86943e-06
-4.84373e-05	0.000692919	-0.000499882	-0.000422488	-0.000236594	0.000585359	-0.000144976	-0.000352924	-0.000706142	-0.000165653	-0.000182156	-0.000268739	-0.000325505	-0.000192818	0.000103485	-0.000437429	8.55784e-06	-3.97613e-05	0.000387324	-7.06736e-05	-0.000181209	0.000250509	-0.000791662	0.000118924	-0.000348968	0.000157435	-0.00032133	0.000207864	-0.000115933	0.000232567	3.6854e-06
-5.01082e-05	0.000692627	-0.000499877	-0.000422701	-0.000234005	0.000582469	-0.000144354	-0.000131991	-0.00070586	-4.62729e-05	-0.000181984	-0.000263195	-0.000324087	-0.000192945	0.000102308	-0.000437472	5.61139e-06	-4.25358e-05	0.000387142	-6.99673e-05	-0.000193805	0.000250297	-0.000817011	0.000118809	-0.00035119	0.000157166	-0.000318259	0.000208856	-3.5524e-05	0.000232117	3.57649e-06
-4.88531e-05	0.000692791	-0.000499875	-0.000422759	-0.000236786	0.000584957	-0.000143755	-0.000232135	-0.000706057	-7.845e-05	-0.000182169	-0.000268182	-0.00032425	-0.000192941	0.000102506	-0.000437449	1.29961e-05	-3.98307e-05	0.000387124	-7.07893e-05	-0.000181446	0.00025048	-0.000744494	0.000118895	-0.000359014	0.000157368	-0.000319689	0.000208697	-8.4016e-05	0.000226358	3.51616e-06
-4.88113e-05	0.000692758	-0.000499863	-0.000422654	-0.000236392	0.000561645	-0.000143993	-0.000165815	-0.000705977	-5.55458e-05	-0.000182145	-0.000268051	-0.000324014	-0.000192957	0.000102159	-0.000437459	8.54812e-06	-4.14201e-05	0.000387157	-7.0625e-05	-0.000183495	0.000250398	-0.000767828	0.00011887	-0.000359975	0.000156937	-0.000320055	0.000208614	-3.26981e-05	0.000231279	3.49234e-06
-4.48033e-05	0.000692795	-0.000499861	-0.000422525	-0.000237171	0.000586875	-0.000143293	-0.000183474	-0.000651393	-6.39973e-05	-0.000182112	-0.000265853	-0.00032381	-0.000192925	0.000103587	-0.000444372	1.37659e-05	-4.12942e-05	0.000387255	-7.10354e-05	-0.000186351	0.000250426	-0.000768645	8.24986e-05	-0.000355809	0.000157124	-0.000321684	0.000208815	-3.2885e-05	0.000227159	3.45077e-06
-4.80567e-05	0.000692892	-0.000498528	-0.000395635	-0.000226354	6.87509e-05	-0.000143903	-0.000142251	-0.000658319	-6.48595e-05	-0.00018042	-0.000279979	-0.000324813	-0.000192891	0.000102637	-0.000440041	1.37021e-05	-4.10459e-05	0.000387284	-7.08485e-05	-0.000182488	0.000250194	-0.000762422	0.000118269	-0.000356118	0.000157236	-0.000316743	0.000208016	-3.50962e-05	0.00022759	3.07601e-06
-4.64923e-05	0.000693998	-0.000489564	-0.000415887	-0.000220792	0.000147799	-0.000144516	-0.000161881	-0.000684341	-6.77838e-05	-0.000181312	-0.000173615	-0.000324168	-0.000192943	0.000102987	-0.000441501	1.34107e-05	-4.11231e-05	0.000211972	-6.85215e-05	-0.000184846	0.000250286	-0.000761473	0.000117028	-0.000359699	0.000157206	-0.000315599	0.000208955	-4.90899e-05	0.000227928	2.99146e-06
-4.6025e-05	0.000692851	-0.000499463	-0.000417264	-0.000230593	0.000183186	-0.000144058	-0.000167294	-0.000663699	-6.80869e-05	-0.000179584	-0.000219926	-0.000324275	-0.000167747	0.000103364	-0.000439301	1.3562e-05	-4.11824e-05	0.000219674	-7.06973e-05	-0.000186217	0.000201342	-0.0007521	0.000104438	-0.000357641	0.00015717	-0.000318618	0.000207711	-4.35953e-05	0.00022726	2.96165e-06
-4.69867e-05	0.000693357	-0.000490896	-0.000414843	-0.000224083	0.000146812	-0.000143934	-0.000173105	-0.000654472	-6.58593e-05	-0.000175201	-0.000112722	-0.000324373	-0.000148103	0.000103121	-0.000439386	1.35663e-05	-4.11189e-05	0.000255015	-6.98186e-05	-0.000185298	0.000191649	-0.000756281	0.000109485	-0.000358106	0.000157182	-0.000317164	0.000206676	-4.35168e-05	0.000227778	2.90222e-06
-4.66606e-05	0.000608158	-0.000491903	-0.000411299	-0.000225864	0.000116954	-0.000142139	-0.000174476	-0.000661686	-6.72246e-05	-0.000177012	-0.000102918	-0.00032429	-0.000167045	0.000103114	-0.000439843	1.35314e-05	-4.10726e-05	0.000220749	-6.90348e-05	-0.000182403	0.000217541	-0.000759398	9.4599e-05	-0.000360078	0.000157192	-0.000315033	0.000207057	-4.41701e-05	0.000227621	2.79178e-06
-4.62779e-05	0.000629551	-0.000494517	-0.000412729	-0.00022455	0.00012984	-0.000140699	-0.000171599	-0.000375684	-6.70281e-05	-0.000176136	-0.000114017	-0.000324332	-0.000161268	0.000103149	-0.00043979	1.35794e-05	-4.09165e-05	0.000228471	-6.96338e-05	-0.000199949	0.000203086	-0.000760669	8.31092e-05	-0.000358632	0.000157243	-0.000315126	0.000207245	-4.18177e-05	0.000227688	2.52964e-06
-4.65126e-05	0.000630005	-0.000493276	-0.000411414	-0.000224985	0.000123823	-0.000142287	-0.000169095	-0.000292309	-7.24793e-05	-0.000176665	-0.000125243	-0.000324359	-0.00016141	0.000103218	-0.000438282	7.93228e-06	-4.10891e-05	0.000236359	-6.59308e-05	-0.000195644	0.000198886	-0.000760315	0.000106326	-0.000361128	0.000157378	-0.000316232	0.000206817	-4.04905e-05	0.000227697	2.47867e-06
-4.27692e-05	0.000607005	-0.00049933	-0.000412541	-0.000225124	0.000131486	-0.000142192	-0.000168416	-0.000291573	-7.16236e-05	-0.000178727	-0.000114026	-0.000321849	-0.000164549	0.000101931	-0.000441281	6.59276e-05	-5.37206e-05	0.000231275	-6.94739e-05	-0.000190679	0.00020401	-0.000758139	0.000100978	-0.000290637	0.000151386	-0.000104137	0.000202988	-4.27802e-05	0.000227845	2.31891e-06
-4.27405e-05	0.000607418	-0.000498925	-0.000412555	-0.000225103	0.000130398	-0.000142259	-0.000168416	-0.000292584	-7.24189e-05	-0.000178722	-0.000113733	-0.000322333	-0.000164314	0.000102371	-0.000441278	6.01935e-05	-5.36327e-05	0.000227719	-6.94484e-05	-0.000190598	0.000204056	-0.000758175	0.00010165	-0.000290954	0.000153177	-0.000105411	0.000203092	-4.27794e-05	0.000227842	2.31854e-06
-3.92357e-05	0.000605671	-0.000500749	-0.000412492	-0.000225827	0.000127164	-0.000142274	-0.00016834	-0.000303651	-7.20976e-05	-0.000179219	-0.00011267	-0.000313931	-0.000162038	0.000101208	-0.000441204	8.58473e-05	-6.43477e-05	0.000224105	-6.95011e-05	-0.000188431	0.000206521	-0.000751661	0.000105787	-0.00026734	0.00011852	-6.53365e-05	0.000199095	-5.39316e-05	0.000227927	2.28215e-06
-4.26871e-05	0.000607453	-0.000497387	-0.000412582	-0.000225325	0.000127965	-0.000142255	-0.000168567	-0.00030409	-7.21253e-05	-0.000178838	-0.00011381	-0.000298915	-0.000162583	0.000101743	-0.000438579	7.27188e-05	-6.16934e-05	0.000224536	-6.9016e-05	-0.000190712	0.000205545	-0.000754283	6.70364e-05	-0.00026996	0.00012579	-0.000115802	0.000199295	-4.87342e-05	0.000227781	2.27775e-06
-4.10428e-05	0.000607672	-0.000498099	-0.000412368	-0.000225425	0.000127777	-0.00014227	-0.000168418	-0.000298215	-7.23448e-05	-0.000177686	-0.000114139	-0.000284903	-0.000162309	0.000101618	-0.000440325	5.22282e-05	-5.73113e-05	0.000225708	-6.89037e-05	-0.000192475	0.00020562	-0.000754155	0.000103755	-0.000268082	0.000130138	-9.50235e-05	0.000200366	-5.16156e-05	0.00022775	2.2684e-06
-7.52043e-05	0.000598711	-0.000498133	-0.000412553	-0.000225443	3.9878e-05	-0.000141477	-0.000167279	-0.00029663	-7.17944e-05	-0.000178336	-0.000113948	-0.000296255	-0.000162059	0.000101739	-0.000439913	6.06461e-05	-6.1014e-05	0.000224533	-6.90861e-05	-0.000196065	0.000199882	-0.000754504	8.61658e-05	-0.000270251	0.000124121	-9.01082e-05	0.000200542	-5.25322e-05	0.0002277	2.24776e-06
-4.86405e-05	0.000415324	-0.000498174	-0.000412299	-0.000226146	0.000106224	-0.000141016	-0.000106071	-0.000301093	-7.2348e-05	-0.00016412	-0.000114653	-0.000291161	-0.000168781	9.24746e-05	-0.00017434	5.6079e-05	-5.97835e-05	0.000225421	-6.86222e-05	-0.000198939	0.000217954	-0.000755349	9.42505e-05	-0.00026811	0.000122072	-8.79531e-05	0.000200196	-2.6649e-05	0.000140109	1.85847e-06
-4.86405e-05	0.000415324	-0.000498174	-0.000412299	-0.000226146	0.000106224	-0.000141016	-0.000106071	-0.000301093	-7.2348e-05	-0.00016412	-0.000114653	-0.000291161	-0.000168781	9.24746e-05	-0.00017434	5.6079e-05	-5.97835e-05	0.000225421	-6.86222e-05	-0.000198939	0.000217954	-0.000755349	9.42505e-05	-0.00026811	0.000122072	-8.79531e-05	0.000200196	-2.6649e-05	0.000140109	1.85847e-06
-6.09453e-05	0.000415322	-0.000498142	-0.000410976	-0.000226223	6.73674e-05	-0.000143069	-8.14503e-05	-0.000304491	-7.21786e-05	-0.000163923	-0.000114458	-0.000293849	-0.000166767	9.00656e-05	-0.00014287	5.61456e-05	-5.90051e-05	0.00022543	-6.87867e-05	-0.000210846	0.000223112	-0.000759718	0.000100888	-0.000268418	0.000119505	-8.54205e-05	0.000200192	-3.24895e-05	8.21176e-05	1.84192e-06
-5.97044e-05	0.00040949	-0.000498134	-0.000411444	-0.000226734	9.7189e-05	-0.000142485	-6.3106e-05	-0.000303862	-7.22118e-05	-0.000163572	-0.000114492	-0.000292365	-0.000166971	9.01349e-05	-0.000136309	5.5963e-05	-5.90399e-05	0.000225459	-6.85926e-05	-0.000215024	0.0002183	-0.000759211	9.93152e-05	-0.000268606	0.000118825	-8.4692e-05	0.000200203	-3.47092e-05	8.72331e-05	1.83593e-06
-6.54845e-05	0.000413898	-0.000188386	-0.000410664	-0.000226945	8.81758e-05	-0.000142889	-6.40673e-05	-0.000302927	-7.32618e-05	-0.000162556	-0.000115183	-0.000292917	-0.000167773	9.21115e-05	-0.000149319	5.9771e-05	-5.95679e-05	0.00020633	-6.51231e-05	-0.000210461	0.000225783	-0.000759183	9.87572e-05	-0.000268814	9.83762e-05	-8.53027e-05	0.000200355	-4.3811e-05	0.000103569	1.62241e-06
-6.0167e-05	0.000412974	-0.000191425	-0.000410784	-0.000226552	7.06768e-05	-0.000142918	-7.19097e-05	-0.000302863	-7.24831e-05	-0.000163931	-0.00011501	-0.000293116	-0.000167339	9.26157e-05	-0.000149971	5.63567e-05	-5.93206e-05	0.000212554	-6.85026e-05	-0.000210569	0.000223641	-0.000759747	9.84391e-05	-0.000268406	7.73214e-05	-8.52777e-05	0.000200321	-3.80303e-05	9.78989e-05	1.61782e-06
-5.95473e-05	0.00041286	-0.000175934	-0.000411485	-0.000226548	7.63623e-05	-0.000142903	-6.72053e-05	-0.000303205	-7.29598e-05	-0.000163762	-0.000114825	-0.000293708	-0.000167725	9.22833e-05	-0.000150762	5.65221e-05	-5.91317e-05	0.000213482	-6.66767e-05	-0.000211447	0.00022283	-0.000758468	9.78064e-05	-0.000268653	9.11309e-05	-8.55867e-05	0.000200297	-3.74738e-05	9.33764e-05	1.61323e-06
-5.91259e-05	0.000413684	-0.000181251	-0.000410213	-0.000218387	5.91e-05	-0.000134703	-7.04204e-05	-0.000302962	-7.30349e-05	-0.000163823	-0.000115064	-0.000292866	-0.000168058	5.30748e-05	-0.000155071	5.64476e-05	-5.89683e-05	0.00022033	-6.67877e-05	-0.000211181	0.000210969	-0.000758445	9.81566e-05	-0.000268628	8.60279e-05	-8.55941e-05	0.000200085	-3.76411e-05	9.172e-05	1.59852e-06
-3.2991e-05	0.000383168	-2.59114e-06	-0.000382628	-0.000220257	2.25429e-05	-0.000140878	-7.05976e-05	-0.000307226	-7.35725e-05	-0.000163477	-0.000114988	-0.000293354	-0.000168096	9.24659e-05	-0.000151913	5.68952e-05	-6.01954e-05	0.000218891	-6.93143e-05	-0.000205325	0.00022044	-0.000758824	9.84115e-05	-0.000270088	8.13839e-05	-8.54488e-05	0.000197672	-4.25209e-05	8.93664e-05	1.52543e-06
-5.18632e-05	0.000383348	-4.66697e-05	-0.000323604	-0.000225625	6.9083e-05	-0.000142356	-7.04562e-05	-0.000306263	-7.3437e-05	-0.000163655	-0.00011515	-0.000293029	-0.000168222	8.39696e-05	-0.000151133	5.67266e-05	-5.69859e-05	0.000205858	-7.28507e-05	-0.000201235	0.000221716	-0.000758937	9.81605e-05	-0.000268741	8.5154e-05	-8.52407e-05	0.000195189	-4.15881e-05	8.97355e-05	1.48478e-06
-4.52989e-05	0.000395232	-6.46114e-05	-0.000322017	-0.000224468	5.97899e-05	-0.000141716	-0.000118284	-0.000177523	-7.32181e-05	-7.38345e-05	-0.000115569	-0.000293417	-0.000167974	8.41797e-05	-0.000149961	5.68235e-05	-5.51654e-05	0.000206038	-7.09036e-05	-0.000205377	0.000221377	-0.000758912	9.82748e-05	-0.000269595	8.37716e-05	-8.07793e-05	0.000197942	-3.72542e-05	9.10116e-05	1.41935e-06
-3.83195e-05	0.000394848	-8.42986e-05	-0.000308529	-0.000224648	5.26932e-05	-0.000122074	-9.43403e-05	-0.000188145	-7.32139e-05	-7.05059e-05	-0.000117946	-0.000293378	-0.000166043	8.72951e-05	-0.000150601	5.68964e-05	-5.61544e-05	0.000215437	-6.8505e-05	-0.000209651	0.000220994	-0.000758502	9.80221e-05	-0.000274813	8.44427e-05	-8.5145e-05	0.00011258	-3.51989e-05	9.06284e-05	1.38755e-06
-4.12879e-05	0.00034157	-7.53451e-05	-0.000205429	-0.000224399	5.16645e-05	-0.000132697	-8.97824e-05	-0.000254252	-7.31508e-05	-3.74097e-05	-0.000114807	-0.000293444	-0.000167146	7.49427e-05	-0.000150876	5.83959e-05	-5.5081e-05	0.000200861	-6.90722e-05	-0.000208146	0.000221032	-0.000759462	9.82461e-05	-0.000272804	8.60663e-05	-8.32001e-05	0.000157574	-3.10184e-05	9.04292e-05	1.32484e-06
-3.39759e-05	0.000344	-5.95246e-05	-0.000226824	-2.76423e-05	5.35733e-05	-0.000132648	-8.72823e-05	-0.000197441	-7.3133e-05	-7.90425e-05	-0.000118182	-0.000293178	-0.000167711	7.26004e-05	-0.000150741	5.79263e-05	-5.45992e-05	0.000224499	-6.8905e-05	-0.000206816	0.000221855	-0.000761379	9.82522e-05	-0.000159051	8.69689e-05	-6.73462e-05	0.000167309	-3.57836e-05	7.85812e-05	1.22562e-06
-3.18173e-05	0.00033882	-4.74124e-05	-0.000227288	-4.88149e-05	5.26852e-05	-0.000123809	-8.40871e-05	-0.000200082	-7.30762e-05	-7.14857e-05	-0.000116007	-0.000293319	-0.000166964	7.70675e-05	-0.000150661	5.82133e-05	-5.51139e-05	0.000207581	-6.73845e-05	-0.000207201	0.000221111	-0.000761947	9.82301e-05	-0.000132348	8.62571e-05	-7.01508e-05	0.000171202	-3.56058e-05	8.23427e-05	1.2071e-06
-2.77743e-05	0.000325899	-5.97184e-05	-0.000229841	-6.62024e-05	5.26107e-05	-9.58943e-05	-7.04373e-05	-0.000206681	-7.23242e-05	-6.46666e-05	9.26834e-05	-0.000298286	-0.000102547	7.72519e-05	-0.00015073	6.03289e-05	-5.46092e-05	0.000203416	-6.72904e-05	-0.000207626	0.000224684	-0.000760438	9.82371e-05	-0.00016435	8.58828e-05	-1.01574e-05	9.16883e-05	-3.63371e-05	6.44251e-05	1.15598e-06
-2.90108e-05	0.000326432	-5.90886e-05	-0.000230257	-6.51006e-05	5.25101e-05	-0.000105487	-7.96389e-05	-0.000197402	-7.29437e-05	-6.05686e-05	-4.97569e-05	-0.00029671	-0.000134039	6.96184e-05	-0.000150738	5.83224e-05	-5.50644e-05	0.000205717	-6.80736e-05	-0.000207642	0.000222769	-0.000760469	9.8139e-05	-0.00010857	8.59125e-05	-4.77995e-05	0.000110609	-3.63331e-05	7.93929e-05	1.14776e-06
-2.90136e-05	0.000330954	-6.21528e-05	-3.58883e-05	-6.44605e-05	5.23365e-05	-0.000125145	-8.36094e-05	-0.000185421	-7.29446e-05	-5.64382e-05	-5.87727e-05	-0.000293907	-0.000124957	7.67679e-05	-0.000134734	3.2634e-05	-5.49228e-05	0.000204042	-6.79641e-05	-0.000207399	0.000221844	-0.000760167	9.82766e-05	-3.85921e-05	8.59557e-05	-4.24368e-05	0.000133113	-2.93333e-05	7.99927e-05	1.08318e-06
-2.90136e-05	0.000330954	-6.21528e-05	-3.58883e-05	-6.44605e-05	5.23365e-05	-0.000125145	-8.36094e-05	-0.000185421	-7.29446e-05	-5.64382e-05	-5.87727e-05	-0.000293907	-0.000124957	7.67679e-05	-0.000134734	3.2634e-05	-5.49228e-05	0.000204042	-6.79641e-05	-0.000207399	0.000221844	-0.000760167	9.82766e-05	-3.85921e-05	8.59557e-05	-4.24368e-05	0.000133113	-2.93333e-05	7.99927e-05	1.08318e-06
-3.00975e-05	0.000331536	-6.13211e-05	-3.54761e-05	-6.06186e-05	5.25423e-05	-0.000122825	-7.90536e-05	-0.000179657	-7.29367e-05	-6.00156e-05	-5.06306e-05	-0.000293728	-0.000114579	7.66572e-05	-0.000138141	3.02745e-05	-5.48065e-05	0.000203646	-6.80567e-05	-0.000207455	0.000221876	-0.000760091	9.82787e-05	-2.98987e-05	8.61172e-05	-3.3211e-05	0.000140224	-3.34492e-05	7.72135e-05	1.07758e-06
-3.05747e-05	0.000331269	-6.06546e-05	-3.93376e-05	-5.89758e-05	5.25211e-05	-0.000116528	-7.83584e-05	-0.000178208	-7.29435e-05	-6.30549e-05	-4.69244e-05	-0.000293904	-0.000117181	7.65283e-05	-0.00013893	3.5113e-05	-5.48375e-05	0.000203496	-6.80201e-05	-0.000207473	0.000221741	-0.000760104	9.82605e-05	-1.45341e-05	8.6102e-05	-3.21946e-05	0.000136465	-3.40017e-05	7.55045e-05	1.07443e-06
-3.0527e-05	0.000330709	-6.16272e-05	-3.0244e-05	-7.39047e-05	5.24824e-05	-0.000116319	-8.0154e-05	-0.00017791	-7.28915e-05	-6.11622e-05	-4.26426e-05	-0.000291635	-0.000120886	7.65886e-05	-0.000141793	3.31245e-05	-5.48051e-05	0.000202866	-6.79887e-05	-0.000121758	0.000222465	-0.000759975	9.82617e-05	-3.49892e-05	8.60226e-05	-3.68263e-05	0.00013107	-3.36537e-05	7.67472e-05	1.04694e-06
-1.78022e-05	0.000302197	-6.2134e-05	-3.70526e-05	-6.48539e-05	5.36371e-05	-0.000117051	-7.63158e-05	-0.000158111	-7.45846e-05	-6.1479e-05	-4.65173e-05	-0.000294364	-0.000119419	7.68765e-05	-0.000139353	3.56596e-05	-5.48495e-05	0.000135442	-6.36998e-05	-0.00015065	0.000222161	-0.000759836	9.81598e-05	-3.60243e-05	8.63579e-05	-3.3691e-05	0.000129105	-4.57176e-05	7.70786e-05	1.00654e-06
-1.5577e-05	0.00029955	-6.21857e-05	-3.31191e-05	-7.33736e-05	5.42172e-05	-0.000117102	-7.6388e-05	-0.000158312	-7.45473e-05	-6.14496e-05	-4.6467e-05	-0.000294466	-0.00011954	7.69211e-05	-0.000139347	3.60576e-05	-5.48442e-05	0.000135687	-6.51632e-05	-0.000149019	0.000222155	-0.00075984	9.8161e-05	-3.26613e-05	8.62143e-05	-3.36417e-05	0.000129733	-4.75899e-05	7.69922e-05	1.00587e-06
-2.18631e-05	0.000296682	-6.26868e-05	-4.16096e-05	-7.64601e-05	5.58853e-05	-0.000117119	-7.69809e-05	-6.18694e-05	-7.24596e-05	-6.16793e-05	-4.1979e-05	-0.000294708	-0.00011928	7.68789e-05	-0.00013968	3.58989e-05	-5.48238e-05	0.000149715	-6.74415e-05	-0.000140016	0.000222535	-0.000759576	9.81996e-05	-3.58629e-05	8.64459e-05	-1.19996e-05	0.000130274	-5.55465e-05	7.77234e-05	9.85901e-07
-1.79481e-05	0.000240284	-6.32236e-05	-3.83897e-05	-6.75532e-05	5.43555e-05	-0.000115373	-7.66697e-05	-1.19161e-05	-7.02183e-05	-6.17079e-05	-4.41156e-05	-0.000294577	-0.000120107	7.17707e-05	-0.000139533	3.70384e-05	-5.65109e-05	0.000144612	-6.78854e-05	-0.000149678	0.000125056	-0.000759908	9.80527e-05	-3.27053e-05	8.66186e-05	-2.95975e-05	0.000130941	-5.44454e-05	7.70041e-05	9.17577e-07
-1.88208e-05	0.000250815	-6.3195e-05	-3.76941e-05	-6.88351e-05	5.47003e-05	-0.000115385	-7.68588e-05	-4.33262e-05	-7.10824e-05	-6.17034e-05	-4.40876e-05	-0.000241136	-0.000120025	7.33289e-05	-0.000139701	3.65558e-05	-5.53264e-05	0.000145044	-6.7173e-05	-0.00014973	0.000145109	-0.000759878	9.80055e-05	-3.36661e-05	8.67401e-05	-2.29481e-05	0.000130501	-5.55289e-05	7.70626e-05	9.01435e-07
-1.85991e-05	0.00026278	-6.31593e-05	-3.92467e-05	-6.77773e-05	5.36393e-05	-0.000116029	-7.714e-05	-2.75297e-05	-7.18918e-05	-6.10106e-05	-4.38541e-05	-0.00019819	-0.000120068	7.16767e-05	-0.000140082	3.63961e-05	-5.54174e-05	0.000157788	-6.6219e-05	-0.000148501	0.00012045	-0.000759949	9.66431e-05	-3.34896e-05	8.63961e-05	-1.96547e-05	0.000127059	-5.49659e-05	7.7074e-05	8.8302e-07
-1.83872e-05	0.000254003	-6.30773e-05	-3.63031e-05	-6.94309e-05	5.43909e-05	-0.000115936	-7.79684e-05	-2.90552e-05	2.18687e-05	-6.14489e-05	-4.38767e-05	-0.000232744	-0.000119841	7.00211e-05	-0.000139963	3.57094e-05	-5.67356e-05	0.000146751	-6.78615e-05	-0.00014563	0.000139366	-0.000748681	9.80036e-05	-3.37304e-05	9.1578e-05	-2.36762e-05	0.000118957	-2.78085e-05	5.58323e-05	8.67019e-07
-1.9544e-05	0.000257186	-6.3043e-05	-2.64894e-05	-6.84758e-05	5.43462e-05	-0.000115906	-7.70782e-05	-2.43284e-05	-3.72785e-05	-6.1315e-05	-4.34976e-05	-0.000202287	-0.000119877	7.2501e-05	-0.000139954	3.8502e-05	-5.7038e-05	0.000116289	-6.69302e-05	-0.000146507	0.000126958	-0.000752457	9.70181e-05	-3.37327e-05	8.70695e-05	-2.15862e-05	0.000123966	-5.17181e-05	7.66672e-05	8.55018e-07
-1.83425e-05	0.000254196	-6.21163e-05	-3.14588e-05	-6.91848e-05	5.41296e-05	-0.000116057	-7.78251e-05	-1.93751e-05	-8.86729e-06	-6.14449e-05	-4.48228e-05	-0.000203554	-0.000120156	7.39627e-05	-0.000139967	3.7401e-05	-5.98096e-05	5.63113e-05	-6.75822e-05	-0.000147317	0.000127225	-0.000750345	9.68814e-05	-3.35409e-05	8.96168e-05	-1.83744e-05	0.000126081	-4.04223e-05	6.3049e-05	8.3822e-07
-1.83425e-05	0.000254196	-6.21163e-05	-3.14588e-05	-6.91848e-05	5.41296e-05	-0.000116057	-7.78251e-05	-1.93751e-05	-8.86729e-06	-6.14449e-05	-4.48228e-05	-0.000203554	-0.000120156	7.39627e-05	-0.000139967	3.7401e-05	-5.98096e-05	5.63113e-05	-6.75822e-05	-0.000147317	0.000127225	-0.000750345	9.68814e-05	-3.35409e-05	8.96168e-05	-1.83744e-05	0.000126081	-4.04223e-05	6.3049e-05	8.3822e-07
-1.83976e-05	0.000254819	-6.2675e-05	-3.15134e-05	-6.93767e-05	5.42747e-05	-0.000116051	-7.76801e-05	-1.96113e-05	1.3752e-06	-6.14922e-05	-4.40252e-05	-0.000207513	-0.000118067	7.38375e-05	-0.000139957	3.60865e-05	-5.93187e-05	4.25665e-05	-6.72187e-05	-0.000145947	0.000125875	-0.000750298	9.72927e-05	-3.3546e-05	9.00297e-05	-1.89688e-05	0.000124822	-4.19404e-05	6.13928e-05	8.3701e-07
-1.73398e-05	0.000254967	-6.2538e-05	-3.08915e-05	-6.93513e-05	5.4273e-05	-0.000116094	-7.7862e-05	-2.19868e-05	-1.95661e-05	-1.5539e-05	-4.0434e-05	-0.000206519	-0.000119549	7.35066e-05	-0.000139965	3.59939e-05	-5.88851e-05	3.66534e-05	-6.71545e-05	-0.000146594	0.000125945	-0.000750657	9.1466e-05	-3.34679e-05	8.21955e-05	-2.0669e-05	0.000125407	-4.41619e-05	6.60888e-05	8.32316e-07
-2.22105e-05	0.000259609	-6.21046e-05	-3.17889e-05	-6.94556e-05	5.424e-05	-0.000117079	-7.74311e-05	-2.35056e-05	-9.06462e-06	-2.4524e-05	-4.21524e-05	-0.000212843	-0.000119265	7.65912e-05	-0.000140714	3.58733e-05	-5.89098e-05	4.29643e-05	-6.71178e-05	-0.000146657	0.00012545	-0.000689063	9.24345e-05	-3.3554e-05	1.33951e-05	-2.02488e-05	0.000124616	-4.60711e-05	6.41384e-05	7.43619e-07
-2.03802e-05	0.000255654	-6.05899e-05	-3.1056e-05	-6.96266e-05	5.41421e-05	-0.000116869	-7.7487e-05	-2.15251e-05	-7.49308e-06	-4.48137e-05	-4.09162e-05	-0.000208631	-0.000119715	7.80272e-05	-0.000146559	3.59913e-05	-5.86573e-05	3.72302e-05	-6.71934e-05	-0.000146755	0.000119299	-0.000682097	9.37863e-05	-3.35507e-05	1.51397e-05	-1.99127e-05	0.000124794	-4.4415e-05	6.47612e-05	7.3143e-07
-2.4383e-05	0.00025594	-6.16949e-05	-3.13422e-05	-6.9554e-05	5.25016e-05	-0.000117075	-7.77149e-05	-2.57367e-05	-9.41437e-06	-3.32105e-05	-3.84092e-05	-0.000210214	-0.000119436	7.87793e-05	-0.000140446	3.62973e-05	-5.89998e-05	3.73315e-05	-6.70923e-05	-0.000115322	0.000125452	-0.000671188	9.2799e-05	-3.35422e-05	5.99304e-05	-1.99938e-05	0.00012455	-4.48842e-05	6.35082e-05	7.11457e-07
-2.4383e-05	0.00025594	-6.16949e-05	-3.13422e-05	-6.9554e-05	5.25016e-05	-0.000117075	-7.77149e-05	-2.57367e-05	-9.41437e-06	-3.32105e-05	-3.84092e-05	-0.000210214	-0.000119436	7.87793e-05	-0.000140446	3.62973e-05	-5.89998e-05	3.73315e-05	-6.70923e-05	-0.000115322	0.000125452	-0.000671188	9.2799e-05	-3.35422e-05	5.99304e-05	-1.99938e-05	0.00012455	-4.48842e-05	6.35082e-05	7.11457e-07
-2.54827e-05	0.000231432	-6.15546e-05	-3.08597e-05	-6.2892e-05	5.38194e-05	-0.000116579	-7.78675e-05	-2.45603e-05	-1.21978e-05	-2.99985e-05	-3.9243e-05	-0.000212074	-0.000119152	1.60369e-05	-0.00014203	3.62803e-05	-5.89679e-05	3.70837e-05	-6.71162e-05	-0.000131372	0.000117498	-0.000671461	9.20555e-05	-3.33355e-05	3.30406e-05	-1.97701e-05	0.000124751	-4.51047e-05	6.42854e-05	6.93647e-07
-2.54827e-05	0.000231432	-6.15546e-05	-3.08597e-05	-6.2892e-05	5.38194e-05	-0.000116579	-7.78675e-05	-2.45603e-05	-1.21978e-05	-2.99985e-05	-3.9243e-05	-0.000212074	-0.000119152	1.60369e-05	-0.00014203	3.62803e-05	-5.89679e-05	3.70837e-05	-6.71162e-05	-0.000131372	0.000117498	-0.000671461	9.20555e-05	-3.33355e-05	3.30406e-05	-1.97701e-05	0.000124751	-4.51047e-05	6.42854e-05	6.93647e-07
-2.44182e-05	0.000231776	-6.15607e-05	-3.08512e-05	-6.42535e-05	5.3784e-05	-0.000116606	-7.80447e-05	-2.43739e-05	-1.2202e-05	-2.97838e-05	-4.15984e-05	-0.000211372	-0.000119231	1.91677e-05	-0.000141891	3.61928e-05	-5.87638e-05	3.70421e-05	-6.71227e-05	-0.000128279	0.000118602	-0.000671162	9.27441e-05	-3.3084e-05	3.46565e-05	-1.97507e-05	0.000124437	-4.4733e-05	6.44244e-05	6.93067e-07
-2.46204e-05	0.000232953	-6.15529e-05	-3.09439e-05	-6.18561e-05	5.34635e-05	-0.000116639	-7.79203e-05	-2.40104e-05	-1.17097e-05	-2.94382e-05	-4.11999e-05	-0.000211384	-0.000119247	1.97127e-05	-0.000141706	3.62333e-05	-5.8887e-05	3.69548e-05	-6.71172e-05	-0.000120969	0.000118754	-0.000671444	9.2286e-05	-3.32603e-05	3.7271e-05	-1.977e-05	0.000124636	-4.49983e-05	6.43574e-05	6.91958e-07
-2.73536e-05	0.000114792	-6.15412e-05	-3.0993e-05	-6.29465e-05	5.3467e-05	-0.000116596	-7.77891e-05	-2.88113e-05	-1.15495e-05	-2.9282e-05	-4.02404e-05	-0.000211088	-0.000119286	-6.91619e-05	-0.000141886	4.02457e-05	-3.70902e-05	3.68841e-05	-6.71166e-05	-0.00011862	0.000119116	-0.000671112	9.24154e-05	-3.33711e-05	3.40754e-05	-1.98281e-05	0.000113295	-4.48931e-05	6.50981e-05	6.50091e-07
-2.76528e-05	0.000136688	-6.21265e-05	-3.09447e-05	-6.27693e-05	5.34822e-05	-0.00011655	-7.78762e-05	-2.57612e-05	-1.19054e-05	-2.85199e-05	-4.07218e-05	-0.000211253	-0.000119215	-2.92573e-05	-0.000141553	3.65714e-05	-3.47532e-05	3.6722e-05	-6.71065e-05	-0.000106801	0.000118741	-0.000669946	9.23154e-05	-3.31505e-05	3.38128e-05	-1.99557e-05	0.000123312	-4.49193e-05	6.49412e-05	6.49059e-07
-2.63545e-05	0.000118501	-6.33707e-05	-3.09898e-05	-6.36492e-05	4.71916e-05	-0.00011532	-7.75688e-05	-2.84276e-05	-1.15994e-05	-2.96285e-05	-4.02056e-05	-0.00021068	-6.8514e-05	-1.65084e-05	-0.000141909	3.70785e-05	-4.77112e-05	3.66181e-05	-6.71105e-05	-0.00011248	0.000119029	-0.000671356	9.23041e-05	-3.33504e-05	3.42061e-05	-2.07853e-05	0.000120685	-4.49139e-05	6.2456e-05	6.36987e-07
-2.81018e-05	0.000118766	-6.73399e-05	-3.09836e-05	-6.31079e-05	4.9879e-05	-0.000116023	-7.77376e-05	-2.79084e-05	-1.1703e-05	-2.89464e-05	-4.02005e-05	-0.000210891	-3.67754e-05	-6.91808e-06	-0.000141863	3.69796e-05	-4.60373e-05	3.6577e-05	-6.71117e-05	-0.000110693	0.000118814	-0.000670648	9.23031e-05	-3.33107e-05	3.39761e-05	-2.03186e-05	0.00011901	-4.49176e-05	6.34692e-05	6.32609e-07
-2.80521e-05	0.0001188	-6.61361e-05	-3.09804e-05	-6.30923e-05	4.98694e-05	-0.000116034	-7.77406e-05	-2.76126e-05	-1.16946e-05	-2.89511e-05	-4.0203e-05	-0.000210894	-3.73905e-05	-9.31314e-06	-0.000141864	3.70273e-05	-4.44793e-05	3.65857e-05	-6.71117e-05	-0.000112055	0.000118815	-0.000670697	9.23229e-05	-3.33126e-05	3.41027e-05	-2.03133e-05	0.000117971	-4.49175e-05	6.34724e-05	6.32522e-07
-2.7417e-05	0.00011923	-6.55042e-05	-3.09686e-05	-6.30041e-05	4.99879e-05	-0.000116083	-7.77644e-05	-2.77356e-05	-1.15266e-05	2.85282e-07	-4.03418e-05	-0.000210999	-2.30431e-05	-1.08736e-05	-0.00014182	3.70815e-05	-4.27253e-05	3.66302e-05	-6.71101e-05	-0.000111727	0.000118829	-0.000670676	9.30463e-05	-3.33063e-05	3.41182e-05	-2.01265e-05	0.000119046	-4.39087e-05	6.35251e-05	6.30948e-07
-2.75254e-05	0.000120342	-6.45742e-05	-3.09675e-05	-6.29982e-05	5.06345e-05	-0.000116198	-7.77753e-05	-2.73286e-05	-1.15676e-05	-2.39913e-05	-4.04953e-05	-0.000211092	-2.26044e-05	-1.01269e-05	-0.000141818	3.73213e-05	-4.30749e-05	3.66418e-05	-6.71109e-05	-0.00011177	0.000118841	-0.000662958	9.25736e-05	-3.33032e-05	3.42958e-05	-2.01827e-05	0.00011937	-4.40308e-05	6.37031e-05	6.21567e-07
-2.81767e-05	0.00011944	-6.45882e-05	-3.0975e-05	-6.30317e-05	5.00091e-05	-0.000115969	-7.77563e-05	-2.76475e-05	-1.16076e-05	-8.42123e-06	-4.0419e-05	-0.000211063	-3.12152e-05	-9.75542e-06	-0.000141835	3.70507e-05	-4.11241e-05	3.66279e-05	-6.71114e-05	-0.000111489	0.000118865	-0.000662949	9.28066e-05	-3.32939e-05	3.42926e-05	-2.0247e-05	0.000118989	-4.48331e-05	6.36688e-05	6.20997e-07
-2.77885e-05	0.000120213	-6.49831e-05	-3.09687e-05	-6.30389e-05	5.00553e-05	-0.000116109	-7.44532e-05	-2.73606e-05	-1.16017e-05	-1.70696e-05	-4.04652e-05	-0.000211147	-2.71265e-05	-1.02614e-05	-0.000141842	3.72188e-05	-4.24411e-05	3.69296e-05	-6.71109e-05	-0.000111645	0.000118863	-0.000661427	9.25481e-05	-3.3298e-05	3.42427e-05	-2.02564e-05	0.000119111	-4.49497e-05	6.36582e-05	6.18915e-07
-2.78408e-05	0.000120185	-6.57995e-05	-3.09734e-05	-7.34114e-05	5.02275e-05	-0.000113048	-7.72628e-05	-2.74353e-05	-1.19358e-05	-3.23685e-06	-3.53991e-05	-0.000211273	-2.67431e-05	-1.01409e-05	-0.000142181	3.52211e-05	-4.27032e-05	-2.07345e-05	-6.49784e-05	-0.000111453	0.000118844	-0.00060866	9.25147e-05	-3.30642e-05	3.46885e-05	-1.98472e-05	0.00011921	-4.51165e-05	6.42468e-05	5.5135e-07
-2.78408e-05	0.000120185	-6.57995e-05	-3.09734e-05	-7.34114e-05	5.02275e-05	-0.000113048	-7.72628e-05	-2.74353e-05	-1.19358e-05	-3.23685e-06	-3.53991e-05	-0.000211273	-2.67431e-05	-1.01409e-05	-0.000142181	3.52211e-05	-4.27032e-05	-2.07345e-05	-6.49784e-05	-0.000111453	0.000118844	-0.00060866	9.25147e-05	-3.30642e-05	3.46885e-05	-1.98472e-05	0.00011921	-4.51165e-05	6.42468e-05	5.5135e-07
-2.7837e-05	0.000120163	-6.57472e-05	-3.10302e-05	-7.09502e-05	4.87844e-05	-0.000114505	-7.6767e-05	-2.74379e-05	-1.23664e-05	-7.53321e-06	-3.88459e-05	-0.00021138	-2.68826e-05	-1.01389e-05	-9.66265e-05	3.39226e-05	-4.09705e-05	5.09726e-06	-6.44821e-05	-0.000111447	0.000118446	-0.000613705	9.26157e-05	-3.32148e-05	3.11285e-05	-2.08437e-05	0.000119081	-4.50467e-05	6.40462e-05	5.45726e-07
-2.78308e-05	0.000120066	-6.55689e-05	-3.1214e-05	-6.98783e-05	4.92855e-05	-0.000114639	-7.59562e-05	-2.74431e-05	-1.25411e-05	-1.00296e-05	-3.82069e-05	-0.000211393	-2.75524e-05	-1.01404e-05	-0.000109021	3.08449e-05	-4.17718e-05	1.24226e-05	-6.30851e-05	-0.000111451	0.000118423	-0.000609647	9.2632e-05	-3.31333e-05	3.30109e-05	-2.01192e-05	0.000118767	-4.50173e-05	6.33658e-05	5.42858e-07
-2.78271e-05	0.000120077	-6.55914e-05	-3.10949e-05	-6.8817e-05	4.07898e-05	-0.000114558	-7.59292e-05	-2.74875e-05	-1.22673e-05	-1.04461e-05	-3.75685e-05	-0.000211282	-2.75065e-05	-1.01539e-05	-9.96513e-05	3.0682e-05	-4.13707e-05	1.44078e-05	-6.43919e-05	-0.000111451	0.000118122	-0.000610586	9.26862e-05	-3.32545e-05	3.38781e-05	-2.02537e-05	0.000118611	-4.49989e-05	6.37097e-05	5.41209e-07
-2.78265e-05	0.000120083	-6.56383e-05	-3.12843e-05	-6.77407e-05	4.69797e-05	-0.000114686	-7.56354e-05	-2.74657e-05	-1.25657e-05	-9.79474e-06	-3.77359e-05	-0.000211345	-2.74659e-05	-1.01318e-05	-0.000104945	3.21647e-05	-4.18509e-05	6.55313e-06	-6.34487e-05	-0.000111444	0.000118174	-0.000610241	7.99215e-05	-3.32439e-05	3.30149e-05	-2.03688e-05	0.000119283	-4.49743e-05	6.36356e-05	5.40052e-07
-2.77909e-05	0.000120072	-6.55981e-05	-3.11653e-05	-6.77976e-05	4.49012e-05	-0.000114596	-7.597e-05	-2.74691e-05	-1.21863e-05	-1.00647e-05	-3.8032e-05	-0.000211323	-2.74575e-05	-1.01436e-05	-9.92835e-05	3.21483e-05	-4.18426e-05	9.36396e-06	-6.23933e-05	-0.000111447	0.000118201	-0.000610303	7.99298e-05	-3.32345e-05	3.33245e-05	-2.02962e-05	0.000118868	-4.4951e-05	6.3569e-05	5.38637e-07
-2.78082e-05	0.00012005	-6.56423e-05	-3.11322e-05	-6.77641e-05	2.71032e-05	-0.000114466	-7.46932e-05	-2.74699e-05	-1.25085e-05	-9.55912e-06	-3.80102e-05	-0.00021143	-2.73648e-05	-1.01439e-05	-0.000100357	3.18435e-05	-4.17899e-05	7.36828e-06	-6.31603e-05	-0.000111432	0.000118229	-0.000610662	8.05626e-05	-2.78131e-05	3.32391e-05	-2.03771e-05	0.000119024	-4.4958e-05	6.36456e-05	5.37674e-07
-2.78251e-05	0.000119642	-6.51901e-05	-3.12083e-05	-6.8125e-05	2.59317e-05	-0.000114852	-7.43405e-05	-2.74744e-05	-1.24523e-05	-9.65688e-06	-2.82028e-05	-0.000211306	-2.74255e-05	-1.00493e-05	-0.000101282	3.22849e-05	-4.17653e-05	6.10891e-06	-6.29722e-05	-0.000111438	0.000118055	-0.000610575	7.98078e-05	-3.20382e-05	3.31502e-05	-2.03479e-05	0.000118928	-4.51884e-05	6.37047e-05	5.37002e-07
-2.62129e-05	0.000120061	-6.56099e-05	-3.1169e-05	-6.77074e-05	2.40489e-05	-0.00011465	-7.50072e-05	-2.74651e-05	-1.95541e-05	-1.00607e-05	-3.79305e-05	-0.000211384	-2.74109e-05	-1.01259e-05	-0.000100603	3.20721e-05	-4.17506e-05	6.27489e-06	-6.31236e-05	-0.000111532	0.000118217	-0.000610335	8.07069e-05	-2.32262e-05	1.86939e-05	-2.03296e-05	0.000108141	-4.48331e-05	6.36902e-05	5.33942e-07
-2.66104e-05	0.000120061	-4.67103e-06	-3.1162e-05	-6.7908e-05	2.71824e-05	-0.00011471	-7.50098e-05	-2.448e-05	-1.15333e-05	-1.04692e-05	-3.66167e-05	-7.13419e-05	-2.75437e-05	-1.06161e-05	-9.95864e-05	3.2006e-05	-4.16721e-05	6.46572e-06	-6.35491e-05	-0.000111778	0.000118383	-0.000605144	8.39309e-05	-3.27548e-05	-7.65898e-07	-3.60672e-05	0.000109965	-5.18777e-05	6.36467e-05	4.86115e-07
-2.66564e-05	0.000120358	-1.12383e-05	-3.11345e-05	-6.78006e-05	2.64181e-05	-0.000114597	-7.33722e-05	-2.68736e-05	5.2225e-06	-1.03311e-05	-3.55444e-05	-3.12994e-05	-1.9553e-05	-1.08113e-05	-0.000100397	3.11082e-05	-4.16842e-05	4.77155e-06	-4.68101e-05	-0.00011156	0.00011861	-0.000604189	8.33569e-05	-3.01776e-05	-7.16461e-06	-2.03953e-05	0.000108675	-4.69147e-05	6.22044e-05	4.76465e-07
-2.65542e-05	0.000119788	7.82021e-06	-3.09745e-05	-6.78548e-05	2.75232e-05	-0.000114672	-7.36507e-05	-2.56102e-05	-4.46171e-06	-1.10819e-05	-3.60336e-05	-6.41198e-05	-2.67982e-05	-1.05721e-05	-9.9932e-05	3.18238e-05	-4.16632e-05	1.04609e-06	-1.69572e-05	-0.000111542	0.000118542	-0.000602829	4.05379e-05	-3.01657e-05	2.70452e-06	-2.12396e-05	0.000115702	-4.69481e-05	6.27302e-05	4.72507e-07
-2.63674e-05	0.000119803	3.17513e-06	-3.08581e-05	-6.78524e-05	2.76958e-05	-0.000114673	-7.3559e-05	-2.53077e-05	-5.29807e-07	-1.07885e-05	-3.54781e-05	-4.05996e-05	-2.69036e-05	-1.05977e-05	-0.000100136	3.18341e-05	-4.17472e-05	1.84753e-06	-2.37311e-05	-0.000111483	0.000118551	-0.000602557	6.04804e-05	-3.04871e-05	-9.04535e-06	-2.11844e-05	0.000110675	-4.72565e-05	6.25584e-05	4.70864e-07
-2.64337e-05	0.000119902	6.81813e-06	-3.11258e-05	-6.7866e-05	2.75152e-05	-0.000114703	-7.35762e-05	-2.55722e-05	-1.91808e-06	-1.10852e-05	-3.56599e-05	-3.96601e-05	-2.70652e-05	-1.05012e-05	-0.000100172	3.1878e-05	-4.17377e-05	2.10795e-06	-1.92935e-05	-0.000111531	0.000118532	-0.000602921	4.18016e-05	-3.0654e-05	-7.04293e-06	-2.36775e-05	0.000112763	-4.68225e-05	6.27055e-05	4.698e-07
-2.63172e-05	0.000119898	9.31855e-07	-3.09257e-05	-6.71029e-05	2.73968e-05	-0.000114667	-7.35603e-05	-2.41286e-05	-1.18368e-06	-1.07709e-05	-3.52518e-05	-3.82688e-05	-2.73429e-05	-1.05817e-05	-0.00010006	3.18533e-05	-4.17415e-05	2.34847e-06	-2.15195e-05	-0.000111487	0.000118594	-0.000602616	4.77982e-05	-3.04426e-05	-8.2994e-06	-2.1604e-05	0.00011215	-4.6921e-05	6.25581e-05	4.69422e-07
-2.64413e-05	0.000119945	3.4003e-06	-3.09538e-05	-6.8291e-05	2.71984e-05	-0.000112856	-7.35598e-05	-2.58971e-05	-1.01496e-06	-1.10762e-05	-3.56094e-05	-3.944e-05	-2.72428e-05	-1.05547e-05	-9.99659e-05	3.23155e-05	-4.1741e-05	2.31799e-06	-1.98045e-05	-0.00011151	3.54647e-05	-0.000602721	4.66355e-05	-3.0456e-05	-6.5737e-06	-2.20386e-05	7.94894e-05	-4.69057e-05	6.28091e-05	4.50316e-07
-2.65199e-05	0.000119948	-6.58162e-07	-3.10429e-05	-6.6705e-05	2.65729e-05	-0.000112904	-7.35961e-05	-2.59209e-05	-8.84649e-07	-1.10128e-05	-3.53064e-05	-4.20879e-05	-2.67289e-05	-1.03346e-05	-0.000100045	3.22989e-05	-4.17442e-05	2.63018e-06	-2.085e-05	-0.000111537	2.77235e-05	-0.000602985	4.42198e-05	-3.05018e-05	-5.91639e-06	-2.22515e-05	3.66134e-05	-4.70689e-05	6.2845e-05	4.44965e-07
-2.64389e-05	0.00011993	1.40743e-06	-3.10188e-05	-5.80244e-05	2.72826e-05	-0.000112739	-7.3574e-05	-2.50928e-05	-7.04675e-07	-1.0936e-05	-3.54763e-05	-4.08021e-05	-2.69882e-05	-1.01647e-05	-0.000100018	3.26419e-05	-4.17476e-05	2.68421e-06	-2.03744e-05	-0.00011151	4.61257e-05	-0.00059881	4.80877e-05	-3.11034e-05	-9.28099e-06	-2.21877e-05	4.27473e-05	-4.70096e-05	6.26653e-05	4.40978e-07
-2.47905e-05	9.15949e-05	2.76463e-07	-3.10612e-05	-6.45009e-05	2.69697e-05	-0.000112411	-7.35159e-05	-3.41588e-05	-1.25079e-06	-1.31357e-05	-3.53532e-05	-4.17341e-05	-2.68202e-05	-9.97098e-06	-0.000100043	3.21554e-05	-4.17234e-05	3.56753e-06	-2.09134e-05	-0.000104414	2.60219e-05	-0.000538268	4.64185e-05	-3.09349e-05	-2.05448e-06	-3.54361e-05	3.10885e-05	-4.69558e-05	6.26992e-05	3.64068e-07
-2.56979e-05	0.000113261	-2.42899e-08	-3.11252e-05	-6.48508e-05	2.70685e-05	-0.000117512	-7.38479e-05	-5.84073e-05	-1.23301e-06	-1.13908e-05	-3.53715e-05	-4.33031e-05	-2.68857e-05	-9.34263e-06	-0.0001001	3.23347e-05	-4.1696e-05	4.61809e-06	-1.99951e-05	-0.000101806	2.74695e-05	-0.000427275	4.64952e-05	-3.09755e-05	-2.68292e-06	-2.76627e-05	2.24966e-05	-4.73867e-05	6.2796e-05	2.63635e-07
-2.56979e-05	0.000113261	-2.42899e-08	-3.11252e-05	-6.48508e-05	2.70685e-05	-0.000117512	-7.38479e-05	-5.84073e-05	-1.23301e-06	-1.13908e-05	-3.53715e-05	-4.33031e-05	-2.68857e-05	-9.34263e-06	-0.0001001	3.23347e-05	-4.1696e-05	4.61809e-06	-1.99951e-05	-0.000101806	2.74695e-05	-0.000427275	4.64952e-05	-3.09755e-05	-2.68292e-06	-2.76627e-05	2.24966e-05	-4.73867e-05	6.2796e-05	2.63635e-07
-2.59061e-05	0.000106969	8.45881e-07	-3.10757e-05	-6.33254e-05	2.69717e-05	-0.000119757	-7.34452e-05	-3.3205e-05	-1.04938e-06	-1.1474e-05	-3.53992e-05	-4.24697e-05	-2.68434e-05	-9.98723e-06	-9.99332e-05	3.20079e-05	-4.14616e-05	3.81291e-06	-1.98475e-05	-0.000106039	2.52907e-05	-0.000425787	4.65067e-05	-3.07836e-05	-6.75618e-06	-3.38779e-05	2.93794e-05	-4.70408e-05	6.27483e-05	2.603e-07
-2.6104e-05	0.000100703	1.05215e-06	-3.12308e-05	-6.46662e-05	2.70635e-05	-0.000116614	-7.24445e-05	-3.19388e-05	-1.08662e-06	-1.15058e-05	-3.54804e-05	-4.2205e-05	-2.68768e-05	-4.88703e-06	-9.99895e-05	3.19525e-05	-4.1421e-05	3.51064e-06	-2.03592e-05	-0.000105668	2.95547e-05	-0.000425798	3.67569e-06	-3.07656e-05	-4.52927e-06	-3.25821e-05	3.96926e-05	-4.73219e-05	6.2746e-05	2.56799e-07
-2.61839e-05	0.000103877	2.22842e-05	-3.08888e-05	-6.02494e-05	2.70446e-05	-0.000117662	-2.4967e-05	-3.00142e-05	-1.03299e-06	-1.15699e-05	-2.93708e-05	-4.17567e-05	-2.68252e-05	-6.63212e-06	-3.07153e-05	1.9041e-05	-4.11694e-05	3.65289e-06	-2.00842e-05	-0.000107338	3.07594e-05	-0.000426291	2.72151e-05	-3.10957e-05	-4.68039e-06	-3.36268e-05	2.87787e-05	-4.71254e-05	6.27533e-05	2.43618e-07
-2.60237e-05	0.000104025	5.19665e-06	-3.0875e-05	-6.10886e-05	2.70312e-05	-0.000118553	-1.89546e-05	-2.91225e-05	-1.05242e-06	-1.17383e-05	-2.96023e-05	-4.19384e-05	-2.68419e-05	-5.78147e-06	-3.68184e-05	3.17266e-06	-4.15315e-05	3.9583e-06	-2.02151e-05	-0.000107486	2.69995e-05	-0.000426216	3.59043e-05	-3.10778e-05	-5.01785e-06	-3.25777e-05	2.76192e-05	-4.71346e-05	6.27497e-05	2.43452e-07
-2.59968e-05	0.000103092	1.37356e-05	-3.09961e-05	-4.27275e-05	2.70464e-05	-0.000117384	-2.971e-05	-3.08453e-05	-1.04523e-06	-1.16477e-05	-3.06825e-05	-4.18035e-05	-2.68358e-05	-1.56598e-06	-3.75866e-05	5.51741e-06	-4.13573e-05	3.8533e-06	-2.02492e-05	-0.000107023	2.99845e-05	-0.000426206	2.69744e-05	-3.09957e-05	-5.21434e-06	-3.29538e-05	2.81457e-05	-4.71372e-05	6.27413e-05	2.41507e-07
-2.61044e-05	0.000102803	8.84382e-06	-3.1275e-05	-4.55204e-05	2.70927e-05	-0.000116761	-3.05747e-05	-3.02596e-05	-1.11349e-06	-1.15647e-05	-3.09133e-05	-4.07254e-05	-2.68436e-05	-3.87929e-06	-4.02343e-05	1.20034e-05	-4.06593e-05	3.91794e-06	-2.02382e-05	-0.000107261	3.54606e-05	-0.000421585	2.82482e-05	-3.10035e-05	-5.28607e-06	-3.24639e-05	2.51069e-05	-4.71291e-05	6.036e-05	2.37754e-07
-2.6166e-05	0.000102475	6.22366e-06	-3.09734e-05	-3.42021e-05	2.71825e-05	-8.95622e-05	-3.28952e-05	-3.04969e-05	-1.23433e-06	-1.15724e-05	-3.24722e-05	-4.20828e-05	-2.81669e-05	-3.74662e-06	-4.06488e-05	1.36503e-05	-4.1405e-05	3.88099e-06	-2.01652e-05	-0.000107091	2.89787e-05	-0.000424619	2.80662e-05	-3.10093e-05	-5.09776e-06	-3.24434e-05	2.91478e-05	-4.71829e-05	6.20787e-05	2.34236e-07
-2.60424e-05	0.000102512	8.4947e-06	-3.11289e-05	-3.26393e-05	2.70921e-05	-9.16364e-05	-3.19871e-05	-3.06505e-05	-1.21324e-06	-1.15862e-05	-3.16926e-05	-4.14375e-05	-2.74135e-05	-4.01058e-06	-4.10044e-05	1.25463e-05	-4.04856e-05	3.85782e-06	-2.02275e-05	-0.000107207	3.12631e-05	-0.000422898	2.82565e-05	-3.09985e-05	-5.1684e-06	-3.24137e-05	2.83657e-05	-4.71786e-05	6.19403e-05	2.32931e-07
-2.50442e-05	0.00010292	7.88928e-06	-3.10801e-05	-2.20896e-05	2.70934e-05	-9.29862e-05	-2.93423e-05	-3.06395e-05	-1.48599e-06	-1.1652e-05	-3.15434e-05	-4.04554e-05	-2.71313e-05	-4.35099e-06	-4.09864e-05	1.23318e-05	-4.08518e-05	3.88619e-06	-2.02483e-05	-9.74441e-05	3.16627e-05	-0.000422799	2.71314e-05	-3.2019e-05	-5.0865e-06	-3.27615e-05	2.77677e-05	-4.71312e-05	6.17159e-05	2.30285e-07
-2.50095e-05	0.00010289	8.58478e-06	-3.12103e-05	-2.23978e-05	2.71429e-05	-9.33914e-05	-3.04109e-05	-3.06806e-05	-1.46643e-06	-1.1595e-05	-3.23979e-05	-4.13187e-05	-2.62665e-05	-4.32666e-06	-4.04005e-05	1.26229e-05	-4.10487e-05	3.93371e-06	-2.02761e-05	-0.000103534	2.99713e-05	3.11647e-06	2.62151e-05	-3.05737e-05	-5.15347e-06	-3.2615e-05	2.73555e-05	-4.71173e-05	6.23092e-05	5.27817e-08
-2.44243e-05	0.00010332	7.64632e-06	-3.09288e-05	-2.55256e-05	2.71189e-05	-4.65863e-05	-2.89919e-05	-3.04404e-05	-4.42302e-06	-1.24002e-05	-1.80318e-05	-4.16197e-05	-1.61895e-05	-3.77078e-06	-4.22894e-05	1.23102e-05	-4.23827e-05	2.60945e-06	-1.8988e-05	-0.000106172	2.98483e-05	-8.06731e-05	2.63887e-05	-3.14376e-05	-5.1873e-06	-3.27066e-05	-3.04333e-06	-4.88818e-05	6.2461e-05	5.19744e-08
-2.46647e-05	0.000103063	8.20879e-06	-3.10761e-05	-2.22479e-05	2.71246e-05	-6.59542e-05	-2.90943e-05	-3.04918e-05	-1.04228e-06	-1.24189e-05	-1.85057e-05	-4.14401e-05	-2.12632e-05	-3.94715e-06	-4.19179e-05	1.2541e-05	-4.23233e-05	3.38671e-06	-1.95608e-05	-0.000104241	3.02995e-05	-3.51005e-05	2.59429e-05	-3.14304e-05	-5.18181e-06	-3.26643e-05	8.66166e-06	-4.81963e-05	6.22473e-05	4.84464e-08
-2.44932e-05	0.000103402	7.60502e-06	-3.1122e-05	-2.53402e-05	2.71767e-05	-3.69158e-05	-3.03052e-05	-3.06298e-05	-2.16525e-06	-1.21772e-05	-3.22549e-05	-4.13324e-05	-2.63056e-05	-4.38908e-06	-4.10372e-05	1.24522e-05	-4.10824e-05	3.16855e-06	-1.97743e-05	-0.000102596	2.90959e-05	-6.5626e-06	2.64188e-05	-3.0969e-05	-5.25259e-06	-3.28493e-05	1.68107e-05	-5.21386e-05	6.21622e-05	4.55038e-08
-2.48309e-05	0.000103187	7.24379e-06	-3.10734e-05	-2.60079e-05	2.71255e-05	-4.03534e-05	-3.03314e-05	-3.04633e-05	-2.79499e-06	-1.21909e-05	-2.42326e-05	-4.13999e-05	-2.32993e-05	-3.8687e-06	-4.15888e-05	1.23375e-05	-4.1896e-05	3.23389e-06	-1.9836e-05	-0.000103484	2.92453e-05	-1.32451e-05	2.5228e-05	-3.08512e-05	-5.23494e-06	-3.27717e-05	7.7975e-06	-4.76016e-05	6.23429e-05	4.48698e-08
-2.49527e-05	0.000103267	7.27956e-06	-3.10938e-05	-2.53269e-05	2.71486e-05	-4.04954e-05	-3.01684e-05	-1.00068e-05	-2.34918e-06	-1.21101e-05	-2.79838e-05	-4.14673e-05	-2.15821e-05	-4.09257e-06	-4.11148e-05	1.19524e-05	-4.10864e-05	3.3111e-06	-1.98311e-05	-0.00010278	2.9379e-05	-1.46318e-05	2.62745e-05	-3.08745e-05	-5.27602e-06	-3.27e-05	1.29299e-05	-4.84633e-05	6.22201e-05	4.41671e-08
-2.43331e-05	0.0001033	2.93388e-06	-3.10586e-05	-2.5042e-05	2.55039e-05	-4.2886e-05	-3.01874e-05	-1.90155e-05	-3.91449e-06	-1.21801e-05	-2.44594e-05	-4.14066e-05	-2.18294e-05	-4.06447e-06	-4.11994e-05	8.0941e-06	-2.36747e-05	3.38783e-06	-2.05883e-05	-0.000100056	2.961e-05	-1.29716e-05	2.19458e-05	-3.07543e-05	-5.26876e-06	-3.27944e-05	8.97917e-06	-4.85356e-05	6.22557e-05	4.2253e-08
-2.37164e-05	9.25629e-05	5.90551e-06	-3.10602e-05	-2.45009e-05	2.37745e-05	-4.24062e-05	-3.00881e-05	-1.86828e-05	-4.1434e-06	-1.22598e-05	-2.50132e-05	-4.14636e-05	-5.92244e-06	-3.57496e-06	-3.99522e-05	1.11799e-05	-3.82934e-05	3.07332e-06	-2.12248e-05	-0.000100954	2.95982e-05	-1.39997e-05	2.44268e-05	-3.07664e-05	-5.2279e-06	-3.27334e-05	9.60234e-06	-4.95642e-05	6.22692e-05	4.0888e-08
-2.4099e-05	9.25789e-05	5.85421e-06	-3.10604e-05	-2.43566e-05	2.23434e-05	-4.22553e-05	-3.00916e-05	-1.92431e-05	-3.43714e-06	-1.22376e-05	-2.53141e-05	-4.14601e-05	-6.07733e-06	-3.98288e-06	-4.01009e-05	1.12316e-05	-3.06708e-05	3.23889e-06	-2.02801e-05	-0.000100733	2.9587e-05	-1.40284e-05	2.40531e-05	-3.08217e-05	-5.24911e-06	-3.27485e-05	9.61138e-06	-4.89252e-05	6.22749e-05	4.01873e-08
-2.47456e-05	9.46061e-05	6.21474e-06	-3.09907e-05	-2.47836e-05	2.49557e-05	-4.20626e-05	-1.52089e-05	-1.7977e-05	-3.6937e-06	-1.23106e-05	-2.55984e-05	-1.93903e-05	-1.20067e-05	-4.10756e-06	-4.12505e-05	1.20851e-05	-1.85419e-05	4.09318e-06	-2.08657e-05	-0.000100565	2.96459e-05	-1.2088e-05	2.42184e-05	-3.00891e-05	-5.87982e-06	-3.27466e-05	9.93855e-06	-4.87717e-05	6.23022e-05	3.82196e-08
-2.45843e-05	9.41951e-05	5.2418e-06	-3.12995e-05	-2.37021e-05	2.39012e-05	-4.24784e-05	-1.51046e-05	-1.53789e-05	-3.79313e-06	-1.24777e-05	-2.61517e-05	4.62366e-06	-1.37556e-05	-4.08746e-06	-4.12596e-05	1.17276e-05	-2.2804e-05	4.74106e-06	-2.0733e-05	-0.000100718	2.97135e-05	-1.31807e-05	2.38949e-05	-2.17741e-05	-5.44435e-06	-3.27533e-05	1.00882e-05	-4.86992e-05	6.2252e-05	3.74768e-08
-2.45994e-05	9.44078e-05	4.99307e-06	-3.12127e-05	-2.40956e-05	2.39983e-05	-4.22357e-05	-1.50084e-05	-1.56051e-05	-3.77736e-06	-1.25033e-05	-2.61287e-05	-4.93887e-06	-1.22374e-05	-4.09213e-06	-4.12382e-05	1.18208e-05	-1.69404e-05	4.04156e-06	-2.07041e-05	-0.000100502	2.97077e-05	-1.32637e-05	2.38651e-05	-2.29575e-05	-5.47931e-06	-3.27542e-05	1.01014e-05	-4.86922e-05	6.22704e-05	3.72519e-08
-2.45994e-05	9.44078e-05	4.99307e-06	-3.12127e-05	-2.40956e-05	2.39983e-05	-4.22357e-05	-1.50084e-05	-1.56051e-05	-3.77736e-06	-1.25033e-05	-2.61287e-05	-4.93887e-06	-1.22374e-05	-4.09213e-06	-4.12382e-05	1.18208e-05	-1.69404e-05	4.04156e-06	-2.07041e-05	-0.000100502	2.97077e-05	-1.32637e-05	2.38651e-05	-2.29575e-05	-5.47931e-06	-3.27542e-05	1.01014e-05	-4.86922e-05	6.22704e-05	3.72519e-08
-2.46386e-05	9.39354e-05	4.30295e-06	-3.12122e-05	-1.95082e-05	2.38886e-05	-4.22231e-05	-1.45752e-05	-1.66911e-05	-3.52154e-06	-1.24745e-05	-2.60452e-05	-4.80299e-06	-1.20257e-05	-4.11602e-06	-4.12958e-05	1.17837e-05	-2.09874e-05	5.46953e-06	-2.02822e-05	-0.000100512	2.97112e-05	-1.33585e-05	2.38532e-05	-2.34284e-05	-5.24632e-06	-3.2754e-05	8.27226e-06	-4.87011e-05	6.05443e-05	3.68935e-08
-2.46031e-05	9.39944e-05	4.34405e-06	-3.11357e-05	-9.61046e-06	2.367e-05	-4.24372e-05	-1.50982e-05	-1.58081e-05	-2.26916e-06	-1.24698e-05	-2.51352e-05	-4.32709e-06	-1.23324e-05	-4.09295e-06	-4.12208e-05	1.17708e-05	-1.89477e-05	4.77338e-06	-2.01247e-05	-0.00010054	3.02969e-05	-1.32666e-05	2.41529e-05	-2.3298e-05	-3.98743e-06	-3.17979e-05	8.49572e-06	-4.37819e-05	6.21541e-05	3.6172e-08
-2.46289e-05	9.43202e-05	4.37451e-06	-3.11441e-05	-1.45085e-05	2.37471e-05	-4.2398e-05	-1.27665e-05	-1.29912e-05	-1.96011e-06	-1.24364e-05	-2.57213e-05	-6.01664e-06	-1.3099e-05	-4.09791e-06	-3.36569e-05	1.05531e-05	-1.94065e-05	5.17968e-06	-1.88157e-05	-0.000100636	1.88644e-05	-1.34253e-05	2.39462e-05	-2.41548e-05	-3.91293e-06	-3.27487e-05	8.64192e-06	-4.63662e-05	6.18826e-05	3.54043e-08
-2.45903e-05	9.41098e-05	4.34961e-06	-2.83229e-05	-1.27365e-05	2.36045e-05	-4.23735e-05	-1.26437e-05	-1.62565e-05	-2.94219e-06	-1.24665e-05	-2.55901e-05	-5.38733e-06	-1.28562e-05	-4.09492e-06	-3.795e-05	1.14306e-05	-1.92544e-05	3.10736e-06	-1.45364e-05	-0.000100615	2.42522e-05	-1.32171e-05	2.44716e-05	-1.70457e-05	-4.4415e-06	-2.96646e-05	8.66228e-06	-4.6255e-05	6.1845e-05	3.51287e-08
-2.43584e-05	9.42014e-05	4.11819e-06	-2.68906e-05	-1.31558e-05	2.37045e-05	-4.23514e-05	-1.2326e-05	-1.47196e-05	-2.48837e-06	-1.24501e-05	-2.56769e-05	-6.35584e-06	-1.32456e-05	-4.09686e-06	-3.84825e-05	9.73479e-06	-1.92713e-05	2.34201e-06	-1.22437e-05	-0.000100675	1.81738e-05	-1.32727e-05	2.41271e-05	-5.10081e-06	-3.38262e-06	-3.18671e-05	8.41774e-06	-4.66809e-05	6.20091e-05	3.46323e-08
-2.46186e-05	8.24131e-05	4.38342e-06	-3.10738e-05	-1.34799e-05	2.37024e-05	-4.23376e-05	-1.21826e-05	-6.88721e-06	-2.82361e-06	-1.03813e-05	-2.6484e-05	-5.73396e-06	-1.29946e-05	-4.09916e-06	-3.64971e-05	1.1585e-05	-1.91133e-05	4.65464e-06	-1.00833e-05	-0.000100608	1.97514e-05	-6.78115e-06	2.41712e-05	-2.14499e-05	-2.43781e-06	-3.01821e-05	8.52392e-06	-4.71639e-05	6.16472e-05	3.27221e-08
-2.45893e-05	8.68295e-05	4.24963e-06	-2.90319e-05	-1.42078e-05	2.38534e-05	-2.5833e-05	-1.10468e-05	-9.22572e-06	-2.46337e-06	-1.17736e-05	-2.57396e-05	-5.85768e-06	-1.27816e-05	-4.07529e-06	-3.6855e-05	1.1103e-05	-1.93402e-05	4.14356e-06	-1.14185e-05	-0.000100675	1.91281e-05	-1.27081e-05	2.42578e-05	-1.26638e-05	-3.38096e-06	-3.06301e-05	8.9005e-06	-4.70883e-05	6.19094e-05	3.21656e-08
-2.46086e-05	8.49494e-05	4.28229e-06	-2.89745e-05	-1.41904e-05	2.36529e-05	-1.841e-05	-1.18917e-05	-1.2159e-05	-2.75671e-06	-1.18599e-05	-2.63194e-05	-5.87068e-06	-1.27427e-05	-4.10203e-06	-3.6679e-05	1.09086e-05	-1.9372e-05	2.93582e-06	-1.07654e-05	-0.000100624	2.06666e-05	-9.35592e-06	2.39704e-05	-1.1942e-05	-3.0806e-06	-3.03051e-05	8.54149e-06	-4.62898e-05	6.1889e-05	3.14185e-08
-2.45979e-05	8.47823e-05	4.30327e-06	-2.92845e-05	-1.40814e-05	2.36692e-05	-2.23274e-05	-1.20864e-05	-1.215e-05	-2.79788e-06	-1.21991e-05	-2.59884e-05	-5.79575e-06	-1.27628e-05	-4.36187e-06	-3.6889e-05	1.09547e-05	-1.93371e-05	3.99121e-06	-1.10847e-05	-0.000100641	2.01266e-05	-1.08482e-05	2.40134e-05	-1.21421e-05	-3.12655e-06	-1.72997e-05	8.5425e-06	-4.66001e-05	6.18132e-05	3.1011e-08
-2.45942e-05	8.44872e-05	4.33197e-06	-2.9352e-05	-1.4046e-05	2.37048e-05	-2.21323e-05	-1.18465e-05	-1.11459e-05	-2.98577e-06	-1.20318e-05	-2.61019e-05	-5.86542e-06	-1.28035e-05	-4.27163e-06	-3.67859e-05	1.10413e-05	-1.90377e-05	3.5232e-06	-1.05802e-05	-0.000100637	2.03387e-05	-1.06984e-05	2.41072e-05	-1.16065e-05	-3.07384e-06	-1.72778e-05	8.49312e-06	-4.65101e-05	6.18468e-05	3.08906e-08
-2.46053e-05	8.39531e-05	4.34115e-06	-2.94279e-05	-1.34485e-05	2.36752e-05	-1.07236e-05	-1.17657e-05	-1.14786e-05	-2.72153e-06	-1.19696e-05	-2.61652e-05	-5.84135e-06	-1.28585e-05	-4.28425e-06	-3.68681e-05	1.07345e-05	-1.76061e-05	3.66382e-06	-1.05745e-05	-0.000100638	2.00004e-05	-1.00835e-05	2.40501e-05	-1.2201e-05	-3.12293e-06	-1.8113e-05	8.58771e-06	-4.66939e-05	6.18476e-05	3.04018e-08
-2.4643e-05	8.36153e-05	4.33261e-06	-2.95019e-05	-1.22013e-05	2.25602e-05	-5.53704e-06	-1.20943e-05	-1.10529e-05	-2.59834e-06	-1.20308e-05	-2.6119e-05	-5.84256e-06	-1.28166e-05	-4.4565e-06	-3.68038e-05	1.073e-05	-1.78929e-05	3.96749e-06	-1.02956e-05	-0.00010054	2.01936e-05	-9.70351e-06	2.41144e-05	-1.22494e-05	-3.15935e-06	-1.84036e-05	9.07571e-06	-4.65897e-05	6.18143e-05	3.01728e-08
-2.4643e-05	8.36153e-05	4.33261e-06	-2.95019e-05	-1.22013e-05	2.25602e-05	-5.53704e-06	-1.20943e-05	-1.10529e-05	-2.59834e-06	-1.20308e-05	-2.6119e-05	-5.84256e-06	-1.28166e-05	-4.4565e-06	-3.68038e-05	1.073e-05	-1.78929e-05	3.96749e-06	-1.02956e-05	-0.00010054	2.01936e-05	-9.70351e-06	2.41144e-05	-1.22494e-05	-3.15935e-06	-1.84036e-05	9.07571e-06	-4.65897e-05	6.18143e-05	3.01728e-08
-2.46404e-05	8.36209e-05	4.33338e-06	-2.94977e-05	-1.12507e-05	2.25913e-05	-5.61477e-06	-1.20774e-05	-1.10757e-05	-2.61914e-06	-1.20224e-05	-2.61176e-05	-5.84479e-06	-1.28186e-05	-4.44059e-06	-3.68303e-05	1.08246e-05	-1.77641e-05	3.91122e-06	-1.03204e-05	-0.000100549	2.02027e-05	-9.72217e-06	2.40896e-05	-1.2345e-05	-3.14866e-06	-1.82918e-05	9.13985e-06	-4.65929e-05	6.18169e-05	3.0154e-08
-2.46398e-05	8.36243e-05	4.33251e-06	-2.94906e-05	-1.12818e-05	2.26097e-05	-5.67675e-06	-1.20781e-05	-1.10771e-05	-2.55549e-06	-1.2024e-05	-2.61263e-05	-5.84684e-06	-1.2818e-05	-4.41239e-06	-3.68315e-05	1.0813e-05	-1.76444e-05	3.91127e-06	-1.03212e-05	-0.000100548	2.01943e-05	-9.75864e-06	2.40998e-05	-1.2178e-05	-3.1567e-06	-1.83452e-05	9.13164e-06	-4.6596e-05	6.1817e-05	3.01506e-08
-2.46358e-05	8.36211e-05	4.32777e-06	-2.96278e-05	-1.23772e-05	2.25897e-05	-5.66705e-06	-1.20732e-05	-1.10282e-05	-2.53419e-06	-1.20324e-05	-2.6129e-05	-5.83671e-06	-1.28156e-05	-4.49673e-06	-3.68844e-05	1.07647e-05	-1.7643e-05	3.9478e-06	-1.03454e-05	-0.000100497	2.00843e-05	-9.78828e-06	2.40977e-05	-1.22628e-05	-3.1504e-06	-1.84327e-05	9.00718e-06	-3.78927e-07	6.18174e-05	2.80039e-08
-2.4632e-05	8.35485e-05	4.33311e-06	-2.95468e-05	-1.16485e-05	2.26432e-05	-5.5828e-06	-1.2033e-05	-1.1024e-05	-2.49141e-06	-1.2021e-05	-2.61357e-05	-5.8388e-06	-1.28173e-05	-4.45509e-06	-3.6823e-05	1.08174e-05	-1.77307e-05	3.93817e-06	-1.03589e-05	-0.000100539	1.99534e-05	-9.91825e-06	2.41076e-05	-1.22451e-05	-3.15585e-06	-1.82758e-05	9.06162e-06	-1.20799e-06	6.18157e-05	2.79713e-08
-2.46362e-05	8.34555e-05	4.33107e-06	-2.95211e-05	-1.15782e-05	2.25931e-05	-5.69e-06	-1.20505e-05	-1.09426e-05	-2.51848e-06	-1.20247e-05	-2.61335e-05	-5.82935e-06	-1.28177e-05	-4.56284e-06	-3.6817e-05	1.08847e-05	-1.77302e-05	3.93878e-06	-1.03494e-05	-0.000100515	1.9753e-05	-9.82131e-06	2.40948e-05	-1.2222e-05	-3.15211e-06	-1.83e-05	9.10115e-06	1.18095e-06	6.18183e-05	2.79382e-08
-2.46371e-05	8.34621e-05	4.33016e-06	-2.95492e-05	-1.15986e-05	2.26134e-05	-5.64773e-06	-1.20453e-05	-1.09976e-05	-2.54593e-06	-1.20228e-05	-2.61263e-05	-5.83622e-06	-1.28178e-05	-4.52286e-06	-3.6833e-05	1.08642e-05	-1.77055e-05	3.9202e-06	-1.03519e-05	-0.000100518	1.97726e-05	-9.78823e-06	2.40744e-05	-1.22493e-05	-3.15504e-06	-1.80019e-05	9.04696e-06	-6.57231e-08	6.18183e-05	2.79295e-08
-2.46364e-05	8.34622e-05	4.34158e-06	-2.95436e-05	-1.15983e-05	1.66238e-05	-5.619e-06	-1.28082e-05	-1.11373e-05	-2.54096e-06	-3.24147e-05	-2.61329e-05	-6.28116e-06	-1.63743e-05	4.27581e-06	-3.68322e-05	1.09139e-05	-1.77058e-05	4.50796e-06	-1.03513e-05	-9.50614e-05	1.97672e-05	-9.56896e-06	2.40368e-05	-1.22636e-05	-3.13453e-06	-1.80049e-05	9.01572e-06	-1.08486e-07	6.18163e-05	2.76614e-08
-2.45802e-05	8.34662e-05	4.33096e-06	-2.95623e-05	-1.15776e-05	2.25962e-05	-5.68903e-06	-1.2849e-05	-1.10065e-05	-2.52058e-06	-1.20248e-05	-2.61289e-05	-5.82992e-06	-1.28178e-05	-4.7684e-06	-3.68244e-05	1.08641e-05	-2.98704e-06	3.93766e-06	-4.70083e-06	-0.000100516	1.97483e-05	-9.82397e-06	2.4108e-05	-1.2238e-05	-3.07127e-06	-1.56864e-05	9.10952e-06	2.37914e-07	6.18177e-05	2.74828e-08
-2.46356e-05	8.34567e-05	4.33128e-06	-2.95605e-05	-1.15974e-05	2.01034e-05	-5.66159e-06	-1.27437e-05	-1.09694e-05	-2.55098e-06	-1.24148e-05	-2.6129e-05	-5.83396e-06	-1.29462e-05	-4.29266e-06	-3.68191e-05	1.08698e-05	-1.08046e-05	4.18811e-06	-9.32291e-06	-9.73211e-05	1.97717e-05	-9.76341e-06	2.40998e-05	-1.22526e-05	-3.14128e-06	-1.71654e-05	9.0791e-06	2.18166e-07	6.18184e-05	2.69734e-08
-2.46233e-05	8.34726e-05	4.33113e-06	-2.95499e-05	-1.1593e-05	2.18816e-05	-5.6511e-06	-1.25329e-05	-1.09803e-05	-2.53152e-06	-1.20794e-05	-2.61288e-05	-5.84712e-06	-1.28972e-05	-4.6202e-06	-3.68234e-05	1.08543e-05	-1.28322e-05	3.99037e-06	-6.89119e-06	-9.75083e-05	1.97704e-05	-9.80661e-06	4.50884e-06	-1.2446e-05	-3.11494e-06	-6.63996e-06	9.0595e-06	3.70221e-07	6.18181e-05	2.62751e-08
-2.46169e-05	8.34682e-05	4.3038e-06	-2.95557e-05	-1.15754e-05	2.16702e-05	-5.66658e-06	-1.24611e-05	-1.05149e-05	-2.53015e-06	-1.21128e-05	-5.95054e-06	-5.84271e-06	-1.28953e-05	-4.34818e-06	-3.68248e-05	1.08658e-05	-6.63916e-06	4.03772e-06	-5.79629e-06	-9.7218e-05	1.97722e-05	-9.81342e-06	1.55279e-05	-1.23376e-05	-3.14584e-06	-9.29864e-06	9.04753e-06	1.56484e-07	6.18279e-05	2.56753e-08
-2.46156e-05	8.34682e-05	4.32005e-06	-2.95451e-05	-1.15641e-05	2.15142e-05	-5.66458e-06	-1.00437e-05	-1.05264e-05	-2.52988e-06	-1.22297e-05	-8.26772e-06	-5.12249e-06	-1.28966e-05	-4.39583e-06	-3.68247e-05	1.08695e-05	-5.41257e-06	4.01817e-06	-6.1075e-06	-9.73238e-05	1.97579e-05	-9.809e-06	1.14881e-05	-1.27473e-05	-3.15428e-06	-5.17934e-06	9.08951e-06	1.4246e-07	6.18227e-05	2.54924e-08
-2.4255e-05	8.34708e-05	4.31884e-06	-2.93676e-05	-2.90084e-06	2.02792e-05	-5.66419e-06	-1.12779e-05	-1.08793e-05	-2.5287e-06	-1.21623e-05	-6.30854e-06	-5.62868e-06	-1.17737e-05	-4.12063e-06	-3.6826e-05	1.08742e-05	-7.99487e-06	4.01622e-06	-6.07386e-06	-9.74745e-05	1.97581e-05	-9.72773e-06	9.36276e-06	-1.26208e-05	-3.11062e-06	-1.0093e-05	7.46084e-06	1.7727e-07	6.18209e-05	2.53291e-08
-2.38534e-05	8.34701e-05	4.32342e-06	-2.94023e-05	-4.81741e-06	2.0761e-05	-5.66347e-06	-9.01125e-06	-1.07334e-05	-2.52805e-06	-1.21925e-05	-5.84881e-06	-5.41581e-06	-1.13023e-05	-4.2788e-06	-3.68255e-05	1.08783e-05	-7.32686e-06	4.03084e-06	-6.22959e-06	-9.73215e-05	1.97551e-05	-9.75673e-06	1.07199e-05	-1.24638e-05	-3.13282e-06	-7.5963e-06	9.01111e-06	1.28117e-07	6.17908e-05	2.5244e-08
-2.38689e-05	8.34696e-05	4.32708e-06	-2.94287e-05	-2e-06	2.07962e-05	-5.65952e-06	-8.3251e-06	-1.07411e-05	-2.52931e-06	-1.21654e-05	-6.23611e-06	-5.7207e-06	-1.17994e-05	-4.35402e-06	-3.68253e-05	1.08724e-05	-7.52639e-06	4.02338e-06	-4.20074e-06	-9.72498e-05	1.97516e-05	-9.779e-06	1.07255e-05	-1.24707e-05	-3.13725e-06	-6.852e-06	8.2647e-06	1.1635e-07	6.18263e-05	2.51853e-08
-2.42409e-05	8.35874e-05	4.05524e-06	-2.93566e-05	-3.59241e-06	2.09015e-05	-5.66549e-06	-8.24913e-06	-1.07353e-05	-2.50906e-06	-1.24006e-05	-6.13928e-06	-3.79004e-06	-1.19255e-05	-4.3732e-06	-3.11546e-05	1.08922e-05	-6.98321e-06	4.02435e-06	-5.20329e-06	-9.73458e-05	1.32186e-05	-9.77134e-06	9.73356e-06	-1.24553e-05	-3.13523e-06	-7.09145e-06	8.61036e-06	1.05165e-06	6.1763e-05	2.4619e-08
-2.41638e-05	8.36136e-05	4.43556e-06	-2.941e-05	-4.00643e-06	2.10089e-05	-5.79671e-06	-8.02242e-06	-1.07307e-05	-2.51721e-06	-1.18323e-05	-5.55661e-06	-3.02534e-06	-1.19791e-05	-4.36945e-06	-3.39367e-05	1.08814e-05	-7.18191e-06	4.06552e-06	-4.73464e-06	-9.76419e-05	1.68054e-05	-9.78076e-06	1.03891e-05	-1.14951e-05	-3.04162e-06	-7.37722e-06	8.60723e-06	4.65086e-06	3.55619e-05	2.2416e-08
-2.43095e-05	8.34596e-05	4.48755e-06	-2.94745e-05	-3.37525e-06	2.17657e-05	9.55024e-07	1.97226e-07	-1.02683e-05	-2.38159e-06	-7.40835e-07	-6.48492e-06	-2.79212e-06	-1.22087e-05	-4.34751e-06	-2.81442e-05	1.05048e-05	-5.32975e-06	4.06024e-06	-5.26555e-06	-9.73814e-05	1.71452e-05	-1.13378e-05	1.04283e-05	-1.24302e-05	-3.22112e-06	-5.89041e-06	8.01456e-06	9.66265e-07	2.80736e-05	2.13032e-08
-2.43956e-05	8.34954e-05	5.03857e-06	-2.95135e-05	-3.36555e-06	2.16917e-05	8.76444e-07	-3.92502e-06	-1.03861e-05	-2.38279e-06	8.02706e-07	-6.44064e-06	-2.72276e-06	-1.25005e-05	-4.35154e-06	-2.96573e-05	-2.08243e-06	-6.85098e-06	4.04633e-06	-4.22483e-06	-9.73808e-05	1.59535e-05	-1.13682e-05	1.02727e-05	-1.2448e-05	-3.25745e-06	1.62063e-06	8.03364e-06	1.05214e-06	2.79383e-05	2.12511e-08
-2.43555e-05	8.34953e-05	4.54666e-06	-2.93065e-05	-3.38999e-06	2.13123e-05	-1.45185e-06	-3.82543e-06	-1.03877e-05	-2.38227e-06	-4.12454e-08	-6.41941e-06	-2.39901e-06	-1.24371e-05	-4.34998e-06	-2.96638e-05	2.80006e-06	-6.83044e-06	4.05173e-06	-4.98957e-06	-9.73613e-05	1.63037e-05	-1.10248e-05	1.03358e-05	-1.24199e-05	-3.36286e-06	-3.7076e-06	8.10015e-06	1.08707e-06	2.80404e-05	2.12423e-08
-2.42661e-05	8.34942e-05	4.62309e-06	-2.88077e-05	-3.48814e-06	2.15127e-05	-1.68648e-06	-3.41441e-06	-1.03364e-05	-2.39796e-06	-1.77385e-06	-6.2806e-06	-2.68166e-06	-1.21306e-05	-4.34908e-06	-2.86288e-05	3.22192e-06	-6.00512e-06	4.05534e-06	-5.26585e-06	-9.73768e-05	1.57365e-05	-1.09198e-05	1.04006e-05	-1.24152e-05	-3.21459e-06	-6.03162e-06	8.27127e-06	1.29588e-06	2.82626e-05	2.11665e-08
-2.42788e-05	8.34815e-05	4.59428e-06	-2.79459e-05	-3.51126e-06	2.13776e-05	-9.72377e-07	-2.2911e-06	-1.03341e-05	-2.42818e-06	-5.64127e-07	-6.2037e-06	-2.81361e-06	-1.21659e-05	-4.34809e-06	-2.85341e-05	3.77951e-06	-5.9532e-06	4.04764e-06	-4.98442e-06	-9.73764e-05	1.6095e-05	-1.08484e-05	1.03927e-05	-1.23203e-05	-3.22199e-06	-5.70131e-06	8.26229e-06	1.25374e-06	2.77694e-05	2.10703e-08
-2.42743e-05	8.33693e-05	4.50215e-06	-2.76624e-05	-3.58625e-06	2.12584e-05	-1.52142e-06	-3.5586e-06	-1.05017e-05	-2.42008e-06	-1.68402e-06	-6.17967e-06	-3.2327e-06	-1.20578e-05	-4.33726e-06	-2.88523e-05	4.02198e-06	-1.1649e-07	4.04207e-06	-5.02208e-06	-9.74156e-05	1.58296e-05	-1.04726e-05	1.02902e-05	-1.23611e-05	-3.22414e-06	-4.77951e-06	1.76863e-06	-2.26356e-07	2.74938e-05	2.0928e-08
-2.42718e-05	8.34381e-05	4.61396e-06	-2.75277e-05	-3.51206e-06	2.12856e-05	-1.39365e-06	-3.09997e-06	-1.04743e-05	-2.40282e-06	-1.00455e-06	-6.2081e-06	-3.16243e-06	-1.21112e-05	-4.338e-06	-2.86726e-05	3.90074e-06	-1.20796e-06	4.0487e-06	-5.04239e-06	-9.73879e-05	1.58797e-05	-9.98414e-06	1.03307e-05	-1.23577e-05	-3.22496e-06	-3.88519e-06	2.57395e-06	5.71769e-07	2.75608e-05	2.09059e-08
-2.42713e-05	8.3404e-05	4.54033e-06	-2.7607e-05	-3.54478e-06	2.12945e-05	-1.46456e-06	-3.29775e-06	-1.04248e-05	-2.40252e-06	-1.53854e-06	-6.21576e-06	-3.10055e-06	-1.2092e-05	-4.34152e-06	-2.85156e-05	3.61667e-06	-1.35801e-06	4.04771e-06	-5.12726e-06	-9.74e-05	1.60284e-05	-1.05102e-05	1.03271e-05	-1.23807e-05	-3.22742e-06	-4.07965e-06	3.15146e-06	7.5163e-08	2.63126e-05	2.08514e-08
-2.42494e-05	8.34264e-05	4.61225e-06	-2.76083e-05	-3.54045e-06	2.13117e-05	-1.67329e-06	6.25708e-06	-1.04539e-05	-2.40209e-06	-1.36012e-06	-6.21305e-06	-3.08149e-06	-1.20951e-05	-4.34047e-06	-1.87733e-05	3.71255e-06	-1.44435e-06	4.04715e-06	-5.35018e-06	-9.73904e-05	1.58683e-05	-1.00501e-05	1.03325e-05	-1.23591e-05	-3.22271e-06	-3.99854e-06	2.96298e-06	3.01927e-07	2.65902e-05	2.04231e-08
-2.42398e-05	8.34327e-05	4.65238e-06	-2.74122e-05	-3.52531e-06	2.13153e-05	-1.57584e-06	-2.18805e-06	-1.04365e-05	-2.40729e-06	-1.27507e-06	-6.20541e-06	-3.00482e-06	-1.20954e-05	-4.34002e-06	-1.87865e-05	4.0525e-06	-1.65054e-06	4.04637e-06	-5.15828e-06	-9.73911e-05	1.5916e-05	-1.05174e-05	1.03102e-05	-1.23642e-05	-3.22069e-06	-3.95788e-06	2.62487e-06	1.40619e-07	2.64283e-05	2.03793e-08
-2.42608e-05	8.34281e-05	4.40624e-06	-8.15459e-06	-3.54215e-06	2.13804e-05	-1.63683e-06	-1.5125e-07	-1.04529e-05	-2.39785e-06	-1.27984e-06	-6.22103e-06	-3.21589e-06	-1.21317e-05	-4.32558e-06	-2.24547e-05	4.10883e-06	-1.2871e-06	4.01456e-06	-5.2077e-06	-9.66845e-05	1.59812e-05	-1.05057e-05	8.73812e-06	-1.23758e-05	-2.87349e-06	-4.11493e-06	2.64181e-06	3.52926e-07	2.6497e-05	1.96822e-08
-2.42358e-05	8.34271e-05	4.58187e-06	-4.20738e-06	-3.53541e-06	2.14133e-05	-1.59154e-06	2.52805e-07	-1.04477e-05	-2.40392e-06	-1.54089e-06	-6.22281e-06	-3.26697e-06	-1.22112e-05	-4.2747e-06	-2.10678e-05	4.12485e-06	-1.71462e-06	1.43517e-06	-5.47873e-06	-9.57869e-05	1.59796e-05	-1.03691e-05	9.08712e-06	-1.25119e-05	-3.22222e-06	-4.01135e-06	2.70346e-06	7.928e-07	2.66761e-05	1.94129e-08
-2.42493e-05	8.34222e-05	4.2542e-06	-4.28077e-06	-3.53548e-06	2.13942e-05	-1.59469e-06	-3.76659e-07	-1.04512e-05	-2.45952e-06	-1.21445e-06	-6.22259e-06	-3.3263e-06	-1.21793e-05	-4.32376e-06	-2.07719e-05	4.12446e-06	-1.62666e-06	1.17224e-06	-5.2765e-06	-9.59219e-05	1.60516e-05	-1.02722e-05	8.25652e-06	-1.22067e-05	-3.20093e-06	-4.02991e-06	2.76413e-06	5.39816e-07	2.60329e-05	1.9364e-08
-2.42432e-05	8.34187e-05	4.25394e-06	-4.17854e-06	-3.53677e-06	2.13693e-05	-1.61003e-06	-1.26684e-07	-1.04488e-05	-2.41325e-06	-1.34763e-06	-6.22241e-06	-3.512e-06	-1.21778e-05	-4.28082e-06	-2.1039e-05	4.15129e-06	-1.4895e-06	1.65413e-06	-5.35582e-06	-9.58375e-05	1.59875e-05	-1.02911e-05	7.62844e-06	-1.21978e-05	-3.189e-06	-4.05221e-06	2.69499e-06	5.44565e-07	2.61808e-05	1.93546e-08
-2.42498e-05	8.34212e-05	4.27001e-06	-3.74409e-06	-3.52716e-06	2.13783e-05	-1.60439e-06	-1.68592e-08	-1.04471e-05	-2.41389e-06	-1.44397e-06	-6.22213e-06	-3.23769e-06	-1.21771e-05	-4.29617e-06	-2.07296e-05	4.0594e-06	-1.54516e-06	1.73834e-06	-5.45972e-06	-9.58605e-05	1.59905e-05	-1.03222e-05	6.24199e-06	-1.2265e-05	-3.16435e-06	-4.00968e-06	2.67117e-06	2.92945e-07	2.63678e-05	1.93353e-08
-2.42453e-05	8.34327e-05	4.29216e-06	-4.09924e-06	-3.53203e-06	2.13735e-05	-1.61491e-06	-2.6606e-07	-1.02851e-05	-2.43378e-06	-1.33305e-06	-6.22193e-06	-3.27877e-06	-1.21774e-05	-4.25154e-06	-2.09606e-05	4.08987e-06	-1.47121e-06	1.94294e-06	-5.50349e-06	-9.59694e-05	1.59478e-05	-1.03309e-05	6.18054e-06	-1.23293e-05	-3.13727e-06	-4.04238e-06	2.68954e-06	3.14578e-07	2.19456e-05	1.91542e-08
-2.42485e-05	8.34887e-05	4.27965e-06	-3.25048e-06	-2.72933e-06	2.13742e-05	-1.61818e-06	-1.67717e-07	-1.06721e-05	-2.05661e-06	-1.48333e-06	-6.2243e-06	-3.24095e-06	-1.21763e-05	-4.29133e-06	-2.06898e-05	4.06647e-06	-1.53875e-06	1.7084e-06	-5.46853e-06	-9.59469e-05	1.59891e-05	-1.02917e-05	6.54793e-06	-1.22595e-05	-3.18801e-06	-4.02116e-06	2.6824e-06	5.79834e-07	1.70436e-05	1.89551e-08
-2.4201e-05	7.6421e-05	4.28909e-06	-3.55215e-06	-3.22275e-06	2.4128e-06	-1.62347e-06	-3.25372e-07	-9.73758e-06	-5.30926e-07	-1.57272e-06	-6.22307e-06	-3.24925e-06	-1.28737e-05	-4.10869e-06	-2.08228e-05	4.05407e-06	-1.52967e-06	1.73619e-06	-5.48094e-06	-9.59642e-05	1.59148e-05	-1.0123e-05	6.49887e-06	-1.229e-05	-3.14811e-06	-4.03777e-06	2.70302e-06	4.21395e-07	1.95847e-05	1.74661e-08
-1.67347e-05	7.88169e-05	4.27085e-06	-3.84694e-06	-4.84418e-06	1.08871e-05	-2.01999e-06	-2.38787e-07	-1.16467e-05	-2.05504e-06	-1.49644e-06	-2.87401e-06	-3.26064e-06	-1.11205e-05	-4.1265e-06	-2.07903e-05	3.83746e-06	-9.5917e-10	1.69138e-06	-5.38133e-06	-8.20304e-05	1.62432e-05	-7.63237e-06	6.53062e-06	-1.22719e-05	-3.15861e-06	-4.03672e-06	2.69064e-06	4.28801e-07	1.81746e-05	1.50601e-08
-1.23716e-05	7.81985e-05	4.07853e-06	-3.74023e-06	-4.04768e-06	1.21243e-05	-3.36248e-06	-3.05196e-07	-1.05802e-05	-1.34755e-06	-1.58782e-06	-1.67329e-06	-3.26887e-06	-1.21205e-05	-4.12762e-06	-2.08099e-05	3.1373e-06	8.84083e-07	1.0153e-06	-5.42949e-06	-8.12444e-05	1.63261e-05	-5.74834e-08	6.44577e-06	-1.22954e-05	-3.14267e-06	-4.02759e-06	2.69554e-06	4.68501e-07	1.72491e-05	1.46324e-08
-1.51276e-05	7.76839e-05	3.97157e-06	-3.70579e-06	-5.35395e-06	1.05214e-05	-2.47101e-06	-3.2585e-07	-9.73747e-06	-1.74091e-06	-1.61051e-06	-1.59155e-06	-3.27672e-06	-1.26159e-05	-4.20669e-06	-2.09074e-05	3.62898e-06	2.8525e-07	1.50441e-06	-5.4525e-06	-8.11041e-05	1.61191e-05	-3.55136e-06	6.51556e-06	-1.22899e-05	-3.1501e-06	-4.02961e-06	2.69694e-06	4.69321e-07	1.70691e-05	1.45805e-08
-1.39971e-05	7.78826e-05	4.07125e-06	-3.62528e-06	-4.6617e-06	5.37109e-06	-2.6045e-06	1.97966e-07	-1.0021e-05	-1.77196e-06	-1.59478e-06	-3.48249e-06	-3.275e-06	-1.18921e-05	-4.12903e-06	-2.08703e-05	3.77853e-06	-4.55039e-07	1.36488e-06	-5.44625e-06	-7.97995e-05	1.61231e-05	-6.4926e-06	6.51819e-06	-1.22844e-05	-3.14191e-06	-3.91391e-06	2.69698e-06	3.79221e-07	1.66115e-05	1.42898e-08
-1.20144e-05	7.7601e-05	3.97433e-06	-3.69877e-06	-5.57824e-06	8.26419e-06	-2.80659e-06	-1.60695e-07	-1.02135e-05	-1.88758e-06	-1.6072e-06	-1.5669e-06	-3.27598e-06	-1.13387e-05	-4.14492e-06	-2.08334e-05	3.51346e-06	-2.77467e-07	1.18164e-06	-5.42527e-06	-8.01297e-05	1.62175e-05	-5.42313e-06	6.47893e-06	-1.22856e-05	-3.13628e-06	-4.0024e-06	2.69577e-06	4.46862e-07	1.68135e-05	1.42719e-08
-3.22769e-06	7.7569e-05	4.04878e-06	-3.6834e-06	-5.2203e-06	6.68095e-06	-2.64616e-06	-1.10683e-07	-1.01243e-05	-1.82082e-06	-1.56357e-06	-2.38174e-06	-3.27542e-06	-1.08399e-05	-4.14265e-06	-2.08545e-05	3.68433e-06	-3.06299e-07	1.32477e-06	-5.4327e-06	-7.98968e-05	1.61765e-05	-5.15744e-06	6.50347e-06	-1.22976e-05	-3.13473e-06	-4.00925e-06	2.69581e-06	4.48577e-07	1.69564e-05	1.40616e-08
-8.94919e-06	7.75395e-05	3.90595e-06	-3.63517e-06	-3.9314e-06	6.10978e-06	-2.3997e-06	-1.53491e-06	-1.01862e-05	-1.76913e-06	-1.57432e-06	-2.46818e-06	-2.18217e-06	-1.19709e-05	-4.15842e-06	-4.54855e-06	3.71451e-06	-6.67169e-08	1.3255e-06	-5.34772e-06	-7.68893e-05	1.61403e-05	-5.5832e-06	6.50642e-06	-1.22875e-05	-3.14492e-06	-3.98357e-06	2.69605e-06	9.75407e-07	1.82511e-05	1.32915e-08
-8.94919e-06	7.75395e-05	3.90595e-06	-3.63517e-06	-3.9314e-06	6.10978e-06	-2.3997e-06	-1.53491e-06	-1.01862e-05	-1.76913e-06	-1.57432e-06	-2.46818e-06	-2.18217e-06	-1.19709e-05	-4.15842e-06	-4.54855e-06	3.71451e-06	-6.67169e-08	1.3255e-06	-5.34772e-06	-7.68893e-05	1.61403e-05	-5.5832e-06	6.50642e-06	-1.22875e-05	-3.14492e-06	-3.98357e-06	2.69605e-06	9.75407e-07	1.82511e-05	1.32915e-08
-7.89845e-06	7.75526e-05	3.97124e-06	-3.64251e-06	-3.97857e-06	6.11343e-06	-2.46709e-06	-7.84062e-07	-1.02514e-05	-1.78404e-06	-1.58073e-06	-2.47837e-06	-2.26153e-06	-1.15251e-05	-4.16414e-06	-5.98266e-06	3.68715e-06	-7.25352e-08	1.25792e-06	-5.40529e-06	-7.69233e-05	1.61371e-05	-5.30501e-06	6.50536e-06	-1.2288e-05	-3.13996e-06	-3.98513e-06	2.69607e-06	9.77134e-07	1.77826e-05	1.32674e-08
-7.38445e-06	7.75539e-05	4.00158e-06	-3.63398e-06	-3.97942e-06	6.10893e-06	-2.48856e-06	-7.69929e-07	-1.02275e-05	-1.78366e-06	-1.58073e-06	-2.44611e-06	-2.24385e-06	-1.15378e-05	-4.16413e-06	-6.07936e-06	3.69417e-06	-2.12655e-07	1.26286e-06	-5.4045e-06	-7.69328e-05	1.61373e-05	-5.35641e-06	6.49764e-06	-1.22884e-05	-3.14025e-06	-3.98571e-06	2.69586e-06	9.23332e-07	1.78077e-05	1.32635e-08
-7.49863e-06	7.75706e-05	3.97175e-06	-3.64092e-06	-4.26576e-06	6.09978e-06	-2.47385e-06	-8.68939e-07	-1.02113e-05	-1.77649e-06	-1.5812e-06	-2.40259e-06	-2.26286e-06	-1.13842e-05	-4.17894e-06	-4.93963e-06	3.70384e-06	-1.27838e-07	1.30842e-06	-5.30569e-06	-7.69765e-05	1.61359e-05	-5.39788e-06	6.48819e-06	-1.22881e-05	-3.14189e-06	-3.98695e-06	2.68746e-06	7.51659e-07	1.75112e-05	1.32488e-08
-7.65587e-06	7.75282e-05	3.98039e-06	-3.63651e-06	-4.16033e-06	6.00729e-06	-2.47879e-06	-8.81308e-07	-1.01909e-05	-1.9034e-06	-1.5161e-06	-2.43757e-06	-2.22503e-06	-1.15661e-05	-4.19937e-06	-5.21345e-06	3.70036e-06	-1.25752e-07	1.29911e-06	-5.38487e-06	-7.69449e-05	1.61377e-05	-5.3871e-06	6.52652e-06	-2.37232e-06	-3.14304e-06	-3.98704e-06	2.69536e-06	-9.32523e-07	1.75758e-05	1.31033e-08
-7.49754e-06	7.70087e-05	3.95783e-06	-3.6335e-06	-4.23965e-06	6.04445e-06	-2.44e-06	-8.25772e-07	-1.01481e-05	-1.88698e-06	-1.34195e-06	-2.44478e-06	-2.13804e-06	-1.1572e-05	-4.19686e-06	-4.10797e-06	3.70319e-06	-1.6381e-07	1.30276e-06	-5.34034e-06	-7.69637e-05	1.61382e-05	-5.39505e-06	6.49783e-06	-5.29905e-06	-3.14201e-06	-3.99606e-06	2.69383e-06	3.44659e-07	1.76735e-05	1.30367e-08
-7.52847e-06	7.77298e-05	3.97895e-06	-3.6335e-06	-4.09532e-06	6.04195e-06	-2.47495e-06	-9.02248e-07	-1.0197e-05	-2.43361e-06	-1.32833e-06	-2.42026e-06	-2.23932e-06	-1.1554e-05	-4.18467e-06	-5.33726e-06	3.63882e-06	-1.76095e-07	1.16686e-06	-5.34483e-06	-7.99954e-06	1.6139e-05	-5.29555e-06	6.50862e-06	-4.96672e-06	-3.14682e-06	-3.98774e-06	2.69447e-06	2.31108e-07	1.7591e-05	7.29518e-09
-7.52796e-06	7.74601e-05	3.97908e-06	-3.63517e-06	-3.64807e-06	6.04098e-06	-2.47874e-06	-9.12491e-07	-1.01959e-05	-2.25498e-06	-1.40382e-06	-2.41657e-06	-2.2686e-06	-1.15494e-05	-4.18078e-06	-4.48045e-06	3.50332e-06	-1.50008e-07	1.08726e-06	-5.34213e-06	-1.0001e-05	1.61391e-05	-5.35509e-06	6.50635e-06	-5.19282e-06	-3.17671e-06	-3.98919e-06	2.69374e-06	2.53727e-07	1.76039e-05	7.2792e-09
-7.57367e-06	7.73678e-05	3.98148e-06	-3.63441e-06	-3.83965e-06	6.05199e-06	-2.472e-06	-8.82162e-07	-1.01904e-05	-2.01048e-06	-1.29708e-06	-2.42933e-06	-2.17193e-06	-1.15423e-05	-4.19046e-06	-4.00957e-06	3.20612e-06	-1.6302e-07	1.2527e-06	-5.35492e-06	-8.98972e-06	1.61391e-05	-5.33605e-06	6.50659e-06	-4.77021e-06	-3.14658e-06	-3.98926e-06	2.6936e-06	5.04037e-07	1.75934e-05	7.23575e-09
-7.55905e-06	7.73838e-05	3.97978e-06	-3.61089e-06	-3.8782e-06	6.04477e-06	-2.47099e-06	-8.80343e-07	-1.0193e-05	-2.20311e-06	-1.1434e-06	-2.43077e-06	-2.22079e-06	-1.15288e-05	-4.19111e-06	-3.77987e-06	2.88841e-06	-1.62277e-07	1.06399e-06	-5.35387e-06	-6.69265e-06	1.61394e-05	-5.28466e-06	6.50901e-06	-4.32771e-06	-3.14991e-06	-3.98997e-06	2.69417e-06	1.77634e-07	1.75961e-05	7.1936e-09
-7.58695e-06	7.71944e-05	3.99647e-06	-3.62454e-06	-3.95059e-06	6.04792e-06	-2.47214e-06	-8.774e-07	-1.01916e-05	-2.0612e-06	-1.27143e-06	-2.43216e-06	-2.18987e-06	-1.15342e-05	-4.19082e-06	-1.19658e-06	3.08747e-06	-1.66398e-07	1.15829e-06	-5.35121e-06	-7.52362e-06	1.61394e-05	-5.31255e-06	6.50638e-06	-4.57018e-06	-3.1503e-06	-3.98944e-06	2.69413e-06	3.20507e-07	1.76203e-05	7.16893e-09
-7.56616e-06	7.73031e-05	-9.9492e-07	-3.62824e-06	-3.99401e-06	5.67071e-06	-2.47442e-06	-8.75316e-07	-1.01904e-05	-2.01535e-06	-1.23477e-06	-2.42688e-06	-2.19368e-06	-1.15424e-05	-4.18894e-06	-3.38018e-06	3.151e-06	-1.78015e-07	1.14119e-06	-5.18432e-06	-7.50565e-06	1.37379e-05	-5.33715e-06	6.50837e-06	-4.66058e-06	-3.15592e-06	-3.99624e-06	2.69279e-06	2.5832e-07	1.76054e-05	7.10347e-09
-7.56256e-06	7.72426e-05	1.62468e-06	-3.62206e-06	-5.17585e-06	5.78457e-06	-2.49269e-06	-8.57372e-07	-1.01872e-05	-2.07702e-06	-1.41137e-06	-2.43096e-06	-2.19322e-06	-1.15289e-05	-4.18726e-06	-2.31212e-06	2.99211e-06	-2.06667e-07	1.0427e-06	-5.3574e-06	-7.47255e-06	1.15349e-05	-5.4523e-06	6.4906e-06	-4.74089e-06	-3.14899e-06	-4.02191e-06	2.69384e-06	3.75077e-07	1.76043e-05	7.04857e-09
-7.56784e-06	7.72407e-05	2.54103e-06	-3.625e-06	-4.41747e-06	5.88979e-06	-2.50358e-06	-8.64982e-07	-1.02306e-05	-2.0741e-06	-1.29e-06	-2.35251e-06	-2.19415e-06	-1.15296e-05	-4.18729e-06	-2.54409e-06	3.00697e-06	-3.21372e-07	1.04223e-06	-5.0904e-06	-7.24469e-06	1.18626e-05	-5.34012e-06	6.97699e-06	-4.70351e-06	-3.15134e-06	-3.99876e-06	2.5815e-06	3.73931e-07	1.63921e-05	7.01223e-09
-7.57375e-06	7.7229e-05	1.54597e-06	-3.62285e-06	-4.36244e-06	5.78515e-06	-2.49769e-06	-8.61832e-07	-1.0194e-05	-2.10256e-06	-1.40309e-06	-2.40361e-06	-2.19148e-06	-4.69076e-06	-4.18789e-06	-2.90239e-06	3.033e-06	-3.27861e-07	1.75374e-06	-4.48237e-06	-7.49432e-06	1.2044e-05	-5.36174e-06	6.57683e-06	-4.68774e-06	-3.14992e-06	-4.00405e-06	2.61032e-06	3.93618e-07	1.68216e-05	6.90908e-09
-7.56993e-06	7.72411e-05	1.45369e-06	-3.62301e-06	-4.14518e-06	5.77683e-06	-2.70925e-06	-8.66514e-07	-1.01919e-05	-2.12093e-06	-1.31989e-06	-2.42238e-06	-2.19454e-06	-2.85965e-06	-4.1875e-06	-2.79431e-06	3.01968e-06	-3.11261e-07	1.83882e-06	-8.35952e-07	-7.48629e-06	1.20058e-05	-5.34462e-06	6.53473e-06	-4.71748e-06	-3.15012e-06	-3.95239e-06	2.67229e-06	1.18797e-06	1.70208e-05	6.88251e-09
-7.57192e-06	7.7231e-05	1.60724e-06	-3.62292e-06	-4.36202e-06	5.74959e-06	-2.65445e-06	-8.6563e-07	-1.01914e-05	-2.12104e-06	-1.33109e-06	-2.41822e-06	-2.19593e-06	-3.41036e-06	-4.18766e-06	-2.88346e-06	3.02187e-06	-3.21015e-07	1.35625e-06	-1.42854e-06	-7.50953e-06	1.17991e-05	-5.36071e-06	6.58412e-06	-4.71232e-06	-3.15348e-06	-3.98832e-06	2.69096e-06	6.29745e-07	1.69519e-05	6.87972e-09
-7.57063e-06	7.72383e-05	1.5786e-06	-3.62355e-06	-4.27047e-06	5.76015e-06	-2.66996e-06	-8.43749e-07	-1.01911e-05	-2.119e-06	-1.30849e-06	-2.41883e-06	-2.26719e-06	-3.35305e-06	-4.18751e-06	-2.81981e-06	3.02679e-06	-3.07411e-07	1.5482e-06	-1.38783e-06	-7.48661e-06	1.191e-05	-5.35854e-06	6.55239e-06	-3.98935e-06	-3.15258e-06	-3.95609e-06	2.32368e-06	8.7599e-07	1.68772e-05	6.87137e-09
-7.57099e-06	7.72417e-05	1.55898e-06	-3.62341e-06	-4.28338e-06	5.72366e-06	-2.65693e-06	-8.47148e-07	-1.01189e-05	-1.95282e-06	-1.32478e-06	-2.41602e-06	-2.23084e-06	-3.24389e-06	-4.18752e-06	-2.82347e-06	3.02321e-06	-3.08259e-07	1.6098e-06	-1.42865e-06	-7.50257e-06	1.19628e-05	-5.35551e-06	6.5542e-06	-3.49978e-06	-3.16104e-06	-3.96584e-06	2.2431e-06	7.00058e-07	1.68815e-05	6.86622e-09
-7.56977e-06	7.7241e-05	1.646e-06	-3.62332e-06	-4.30264e-06	5.69747e-06	-2.64437e-06	-8.20789e-07	-1.01113e-05	-1.96881e-06	-1.32543e-06	-2.41602e-06	-2.23567e-06	-3.33571e-06	-4.18759e-06	-2.8209e-06	3.02197e-06	-3.04917e-07	1.67551e-06	-1.11932e-06	-7.51482e-06	1.19705e-05	-5.35979e-06	6.55332e-06	-3.6179e-06	-3.15929e-06	-3.97869e-06	2.10704e-06	6.82999e-07	1.68419e-05	6.86546e-09
-7.57058e-06	7.72392e-05	1.58343e-06	-3.62353e-06	-4.27535e-06	5.65203e-06	-2.641e-06	-7.96212e-07	-1.0113e-05	-1.98106e-06	-1.32614e-06	-2.41724e-06	-2.24265e-06	-3.2944e-06	-4.18755e-06	-2.79259e-06	3.02188e-06	-3.06487e-07	1.68172e-06	-9.61629e-07	-7.51438e-06	1.19159e-05	-5.36085e-06	6.55623e-06	-3.70463e-06	-3.15683e-06	-3.97147e-06	2.01218e-06	6.80375e-07	1.68502e-05	6.86275e-09
-7.57038e-06	7.72404e-05	1.66611e-06	-2.11593e-06	-4.23174e-06	5.73072e-06	-2.62498e-06	-8.24406e-07	-3.24849e-06	-2.02139e-06	-1.22484e-06	-2.41656e-06	-2.23401e-06	-3.27932e-06	-4.19198e-06	-2.81643e-06	3.02137e-06	-3.06175e-07	1.6803e-06	-1.04725e-06	-7.54605e-06	1.19784e-05	-5.35908e-06	6.56348e-06	-3.7211e-06	-3.1496e-06	-3.97592e-06	2.06542e-06	6.3898e-07	1.68472e-05	6.76564e-09
-7.57055e-06	7.85754e-06	1.64742e-06	-3.0133e-06	-4.22969e-06	5.71335e-06	-1.57538e-06	-8.1564e-07	-2.24679e-07	-2.15108e-06	-1.27678e-06	-2.4166e-06	-2.2396e-06	-3.2972e-06	-4.1908e-06	-2.80416e-06	3.02129e-06	-3.06575e-07	1.67155e-06	-1.00542e-06	-7.44387e-06	1.19575e-05	-5.35828e-06	6.56402e-06	-3.69823e-06	-3.14766e-06	-3.98098e-06	1.75004e-06	7.68252e-07	1.68486e-05	8.48167e-10
-7.57055e-06	7.85754e-06	1.64742e-06	-3.0133e-06	-4.22969e-06	5.71335e-06	-1.57538e-06	-8.1564e-07	-2.24679e-07	-2.15108e-06	-1.27678e-06	-2.4166e-06	-2.2396e-06	-3.2972e-06	-4.1908e-06	-2.80416e-06	3.02129e-06	-3.06575e-07	1.67155e-06	-1.00542e-06	-7.44387e-06	1.19575e-05	-5.35828e-06	6.56402e-06	-3.69823e-06	-3.14766e-06	-3.98098e-06	1.75004e-06	7.68252e-07	1.68486e-05	8.48167e-10
-7.57149e-06	4.47687e-06	1.64435e-06	-2.49247e-06	-4.13897e-06	5.71487e-06	-1.46026e-06	-8.26235e-07	-2.56678e-06	-2.12044e-06	-1.25978e-06	-2.41665e-06	-2.23677e-06	-3.30647e-06	-4.19118e-06	-2.77088e-06	3.02165e-06	-3.06469e-07	1.67502e-06	-1.11321e-06	-7.37008e-06	1.19346e-05	-5.35293e-06	6.56835e-06	-3.70021e-06	-3.11509e-06	-4.01272e-06	-8.03727e-08	7.23038e-07	1.68428e-05	8.04111e-10
-7.57121e-06	3.11654e-06	1.65717e-06	-2.34537e-06	-4.24445e-06	5.69643e-06	-1.55989e-06	-8.22154e-07	-2.88901e-06	-2.19285e-06	-1.24675e-06	-2.4166e-06	-2.23622e-06	-3.30966e-06	-4.19161e-06	-2.75803e-06	3.02182e-06	-3.06503e-07	1.67057e-06	-1.10244e-06	-7.22687e-06	1.19416e-05	-5.35345e-06	6.56976e-06	-3.70505e-06	-3.10525e-06	-3.99039e-06	-2.75494e-07	7.1952e-07	1.68419e-05	7.93955e-10
-7.57133e-06	3.46449e-06	1.64942e-06	-2.4545e-06	-4.06332e-06	5.71051e-06	-1.65093e-06	-8.22872e-07	-2.00097e-06	-2.11582e-06	-1.24909e-06	-2.41664e-06	-2.2363e-06	-3.31238e-06	-4.19044e-06	-2.60741e-06	3.02168e-06	-3.06428e-07	1.6726e-06	-1.06831e-06	-7.26144e-06	1.19367e-05	-5.35466e-06	6.57008e-06	-3.69496e-06	-3.12007e-06	-3.99125e-06	5.59427e-07	7.25659e-07	1.6844e-05	7.90901e-10
-7.57128e-06	3.40599e-06	1.64922e-06	-2.42668e-06	-4.0778e-06	5.71008e-06	-1.59698e-06	-8.24788e-07	-1.90204e-06	-2.14394e-06	-1.23893e-06	-2.41662e-06	-2.23478e-06	-3.31031e-06	-4.18982e-06	-2.60852e-06	3.02176e-06	-3.06506e-07	1.6715e-06	-1.07028e-06	-7.24358e-06	1.19348e-05	-5.35588e-06	6.56789e-06	-3.69874e-06	-3.10919e-06	-4.00178e-06	3.20273e-07	7.24972e-07	1.68438e-05	7.895e-10
-7.57036e-06	3.49174e-06	1.64889e-06	-2.41959e-06	-4.0635e-06	5.71082e-06	-1.82361e-06	-5.48097e-07	-1.9736e-06	-2.80268e-06	-1.24316e-06	-2.41766e-06	-2.23145e-06	-3.30903e-06	-4.20724e-06	-1.24669e-06	2.17734e-06	-3.06552e-07	1.67127e-06	-1.07344e-06	-7.1868e-06	1.19297e-05	-5.40148e-06	4.24115e-06	-3.69511e-06	-3.11013e-06	-4.00002e-06	-9.3925e-08	7.25093e-07	1.68433e-05	7.58622e-10
-7.54124e-06	3.4279e-06	1.62118e-06	-2.48823e-06	-4.02759e-06	5.7087e-06	-1.7531e-06	-4.22314e-07	-1.92192e-06	-2.81589e-06	-1.24593e-06	-2.42594e-06	-2.22717e-06	-3.31053e-06	-4.36354e-06	-9.96739e-07	2.08906e-06	-3.06541e-07	1.66244e-06	-1.07118e-06	-6.81237e-06	1.19248e-05	-5.4648e-06	4.64739e-06	-3.69868e-06	-3.11149e-06	-4.00772e-06	1.50687e-07	7.25309e-07	1.68435e-05	7.56635e-10
-7.553e-06	3.35021e-06	1.62625e-06	-2.48959e-06	-4.02105e-06	5.70717e-06	-1.44516e-06	-6.88604e-07	-1.95825e-06	-2.3985e-06	-1.24872e-06	-2.41787e-06	-2.23572e-06	-3.32585e-06	-4.29668e-06	-1.65189e-06	2.51652e-06	-3.1296e-07	1.67073e-06	-1.07248e-06	-6.95528e-06	1.19401e-05	-5.3932e-06	1.74599e-06	-3.6971e-06	-3.10783e-06	-3.99743e-06	1.72041e-07	7.2651e-07	1.68434e-05	7.39674e-10
-7.54228e-06	3.40457e-06	1.61564e-06	-2.47865e-06	-4.06582e-06	5.70859e-06	-1.46204e-06	-5.09348e-07	-1.96653e-06	-2.4475e-06	-1.25789e-06	-2.42443e-06	-2.23673e-06	-3.33072e-06	-4.43111e-06	-1.17129e-06	2.2145e-06	-3.29196e-07	1.66925e-06	-1.06387e-06	-6.88364e-06	1.19452e-05	-5.42382e-06	2.0312e-06	-3.6978e-06	-3.10885e-06	-3.9973e-06	1.86232e-07	7.26126e-07	1.68433e-05	7.39288e-10
-7.53701e-06	3.39141e-06	1.62557e-06	-2.49086e-06	-4.04663e-06	5.70845e-06	-1.5295e-06	-3.16478e-07	-1.98068e-06	-2.40507e-06	-1.30192e-06	-2.41896e-06	-2.23278e-06	-3.32922e-06	-4.33777e-06	-1.40196e-06	2.26843e-06	-3.2357e-07	1.66934e-06	-1.33085e-06	-6.97748e-06	9.05027e-06	-5.46726e-06	2.48588e-06	-3.6974e-06	-3.10888e-06	-4.2472e-06	1.85607e-07	7.26815e-07	1.68432e-05	6.84765e-10
-4.57946e-06	3.39113e-06	1.72598e-06	-2.48985e-06	-4.05246e-06	5.70761e-06	-1.65272e-06	-3.33532e-07	-2.22285e-06	-2.4645e-06	-1.25964e-06	-2.31408e-06	-2.14752e-06	-3.29867e-06	-4.34994e-06	-1.67246e-06	2.55005e-06	-3.9766e-07	1.67655e-06	-1.0259e-06	-6.98147e-06	9.70234e-06	-3.26136e-06	2.11065e-06	-3.54078e-06	-3.10563e-06	-4.00529e-06	1.90311e-07	7.25989e-07	1.5936e-05	6.09896e-10
-3.57082e-06	3.38623e-06	1.67824e-06	-2.49012e-06	-4.0531e-06	5.53841e-06	-1.66349e-06	1.60913e-08	-2.18745e-06	-2.42296e-06	-1.27521e-06	-2.30496e-06	-1.99767e-06	-3.32007e-06	-4.32639e-06	-1.69075e-06	2.43771e-06	-3.76344e-07	1.66896e-06	-1.15029e-06	-6.88336e-06	1.05201e-05	-2.01612e-06	2.28159e-06	-3.31036e-06	-3.1002e-06	-4.04272e-06	2.02168e-07	7.26177e-07	1.54252e-05	5.90223e-10
-4.39208e-06	3.3817e-06	1.65916e-06	-2.48907e-06	-4.05802e-06	5.69406e-06	-1.65077e-06	1.62636e-07	-2.07908e-06	-2.41621e-06	-1.28805e-06	-2.36525e-06	-1.95134e-06	-3.32144e-06	-4.35238e-06	-1.6841e-06	2.41251e-06	-4.04369e-07	1.67485e-06	-1.02624e-06	-6.84532e-06	9.2284e-06	-2.00534e-06	2.1234e-06	-3.57589e-06	-3.10107e-06	-4.11494e-06	1.9449e-07	7.26335e-07	1.50807e-05	5.63072e-10
-4.39208e-06	3.3817e-06	1.65916e-06	-2.48907e-06	-4.05802e-06	5.69406e-06	-1.65077e-06	1.62636e-07	-2.07908e-06	-2.41621e-06	-1.28805e-06	-2.36525e-06	-1.95134e-06	-3.32144e-06	-4.35238e-06	-1.6841e-06	2.41251e-06	-4.04369e-07	1.67485e-06	-1.02624e-06	-6.84532e-06	9.2284e-06	-2.00534e-06	2.1234e-06	-3.57589e-06	-3.10107e-06	-4.11494e-06	1.9449e-07	7.26335e-07	1.50807e-05	5.63072e-10
-4.13567e-06	3.38375e-06	1.68097e-06	-2.4929e-06	-4.05576e-06	5.68174e-06	-1.64803e-06	4.93012e-08	-2.13014e-06	-2.42445e-06	-1.28721e-06	-2.34609e-06	-1.99452e-06	-3.31188e-06	-4.34706e-06	-1.66695e-06	2.41951e-06	-4.01354e-07	1.67546e-06	-1.04898e-06	-6.87104e-06	9.33849e-06	-1.59689e-06	2.1514e-06	-3.52471e-06	-3.10455e-06	-4.06023e-06	1.9391e-07	7.2627e-07	1.50929e-05	5.61671e-10
-4.31757e-06	1.72658e-06	1.70557e-06	-2.4892e-06	-4.14196e-06	5.60108e-06	-1.43534e-06	6.75421e-09	-2.08542e-06	-2.42243e-06	-1.28334e-06	-2.35563e-06	-1.95582e-06	-3.32028e-06	-4.37436e-06	-1.68215e-06	2.42102e-06	-4.44343e-07	1.6747e-06	-1.04047e-06	-6.85092e-06	9.24686e-06	-2.06674e-06	-6.47892e-08	-3.53667e-06	-3.10557e-06	-4.08872e-06	1.95095e-07	1.96097e-07	1.46643e-05	5.36192e-10
-4.10347e-06	1.9195e-06	1.68792e-06	-2.48918e-06	-4.11123e-06	5.60123e-06	-1.46921e-06	4.94211e-08	-2.09731e-06	-2.42303e-06	-1.28575e-06	-2.35138e-06	-1.97524e-06	-3.31884e-06	-4.36355e-06	-1.67581e-06	2.41441e-06	-4.22398e-07	1.67476e-06	-1.04978e-06	-6.8556e-06	9.26936e-06	-2.00655e-06	3.30369e-07	-3.51418e-06	-3.10494e-06	-4.08239e-06	1.95006e-07	3.62048e-07	1.46767e-05	5.35422e-10
-3.96581e-06	2.30048e-06	1.69672e-06	-2.48934e-06	-4.13363e-06	5.61674e-06	-1.52328e-06	-4.36345e-09	-2.08861e-06	-2.42266e-06	-1.28441e-06	-2.35015e-06	-1.9815e-06	-3.31829e-06	-4.37067e-06	-1.67515e-06	2.42291e-06	-4.22983e-07	1.67473e-06	-1.04895e-06	-6.85111e-06	9.27101e-06	-1.59804e-06	3.76416e-07	-3.53515e-06	-3.10669e-06	-4.07428e-06	1.94814e-07	2.62417e-07	1.46746e-05	5.35041e-10
-3.99728e-06	1.84327e-06	1.68756e-06	-2.48932e-06	-4.11315e-06	5.61914e-06	-1.48084e-06	9.49591e-09	-2.09559e-06	-2.42272e-06	-1.28427e-06	-2.3523e-06	-1.97765e-06	-3.31825e-06	-4.37013e-06	-1.6773e-06	2.42125e-06	-4.26311e-07	1.67473e-06	-1.04579e-06	-6.85234e-06	9.26525e-06	-1.67878e-06	3.81512e-07	-3.53533e-06	-3.10538e-06	-4.08283e-06	1.95039e-07	2.40701e-07	1.46836e-05	5.33605e-10
-3.94313e-06	2.03005e-06	1.69229e-06	-2.51711e-06	-4.12936e-06	5.59909e-06	-1.51668e-06	1.29285e-08	-9.13119e-07	-2.47233e-06	-1.28237e-06	-2.34614e-06	-1.86577e-06	-3.30897e-06	-4.35926e-06	-1.60487e-06	2.41925e-06	-4.28258e-07	1.67478e-06	-1.04654e-06	-6.85316e-06	9.27862e-06	-1.64574e-06	-5.20943e-07	-3.56373e-06	-2.78987e-06	-4.06537e-06	1.94899e-07	5.12699e-07	1.47206e-05	5.29657e-10
-4.01444e-06	1.96118e-06	1.69369e-06	-1.75618e-06	-4.1322e-06	5.62448e-06	-1.49567e-06	1.03076e-08	-1.47553e-06	-2.42789e-06	-1.28332e-06	-2.35018e-06	-1.92855e-06	-3.31411e-06	-4.37032e-06	-1.65892e-06	1.60709e-06	-4.28399e-07	1.67476e-06	-1.04688e-06	-6.85306e-06	9.26524e-06	-1.75211e-06	1.0269e-07	-3.5537e-06	-2.82014e-06	-4.07125e-06	1.94964e-07	3.9755e-07	1.46936e-05	5.2447e-10
-4.0153e-06	1.92714e-06	1.69005e-06	-1.63751e-06	-1.20758e-06	5.61708e-06	-1.48343e-06	9.59293e-09	-1.57999e-06	-2.42654e-06	-1.27324e-06	-2.35232e-06	-1.92859e-06	-3.39384e-06	-4.36649e-06	-1.66965e-06	1.64942e-06	-4.20941e-07	1.67426e-06	-1.04651e-06	-6.85322e-06	9.26402e-06	-1.74019e-06	2.56651e-07	-3.54101e-06	-3.00775e-06	-4.08003e-06	1.95046e-07	3.16752e-07	1.46816e-05	5.09815e-10
-4.04128e-06	1.93715e-06	1.68206e-06	-1.45854e-06	-1.81222e-06	3.91691e-06	-1.46874e-06	7.66596e-09	-1.71549e-06	-2.54513e-06	-1.26138e-06	-2.35115e-06	-1.96856e-06	-1.09824e-06	-4.36838e-06	-1.66588e-06	1.80866e-06	-4.25139e-07	1.80707e-06	-1.04855e-06	-6.86269e-06	9.26294e-06	-1.29023e-06	4.39554e-07	-6.0111e-07	-1.11817e-07	-4.08113e-06	1.95289e-07	3.55814e-07	1.4679e-05	4.64544e-10
-4.04128e-06	1.93715e-06	1.68206e-06	-1.45854e-06	-1.81222e-06	3.91691e-06	-1.46874e-06	7.66596e-09	-1.71549e-06	-2.54513e-06	-1.26138e-06	-2.35115e-06	-1.96856e-06	-1.09824e-06	-4.36838e-06	-1.66588e-06	1.80866e-06	-4.25139e-07	1.80707e-06	-1.04855e-06	-6.86269e-06	9.26294e-06	-1.29023e-06	4.39554e-07	-6.0111e-07	-1.11817e-07	-4.08113e-06	1.95289e-07	3.55814e-07	1.4679e-05	4.64544e-10
-4.05224e-06	1.93413e-06	1.6821e-06	-1.46813e-06	-1.88474e-06	3.9438e-06	-1.4689e-06	7.81946e-09	-1.68424e-06	-2.58105e-06	-1.25967e-06	-2.34908e-06	-1.9726e-06	-1.12248e-06	-4.3684e-06	-1.66648e-06	1.78655e-06	-5.48631e-07	1.80705e-06	-1.04941e-06	-6.75145e-06	9.26343e-06	-1.33985e-06	4.18099e-07	-6.33553e-07	-1.25813e-07	-4.08058e-06	1.97339e-07	3.56163e-07	1.46791e-05	4.63956e-10
-4.04744e-06	1.92321e-06	1.68101e-06	-1.49199e-06	-1.81308e-06	3.96964e-06	-1.46994e-06	7.54911e-09	-1.67488e-06	-2.56016e-06	-1.26421e-06	-2.35185e-06	-1.96428e-06	-1.13049e-06	-4.38188e-06	-1.66645e-06	1.8002e-06	-4.32254e-07	1.79642e-06	-1.04842e-06	-6.82759e-06	9.26328e-06	-7.80056e-07	4.13774e-07	-2.11251e-07	-2.97179e-07	-4.07983e-06	1.97906e-07	3.62615e-07	1.46815e-05	4.63395e-10
-4.04723e-06	1.95689e-06	1.66163e-06	-1.37312e-06	-1.8381e-06	4.03377e-06	-1.47135e-06	1.0674e-08	-1.65676e-06	-2.67934e-06	-1.2373e-06	-2.35263e-06	-1.96168e-06	-1.23715e-06	-4.38112e-06	-1.66716e-06	1.60212e-06	-6.91137e-07	1.79732e-06	-1.04488e-06	-6.80482e-06	8.90305e-06	-7.32653e-07	3.87815e-07	-2.49058e-07	-4.59787e-07	-4.11474e-06	1.9275e-07	3.6858e-07	8.78713e-06	3.19228e-10
-4.04723e-06	1.95689e-06	1.66163e-06	-1.37312e-06	-1.8381e-06	4.03377e-06	-1.47135e-06	1.0674e-08	-1.65676e-06	-2.67934e-06	-1.2373e-06	-2.35263e-06	-1.96168e-06	-1.23715e-06	-4.38112e-06	-1.66716e-06	1.60212e-06	-6.91137e-07	1.79732e-06	-1.04488e-06	-6.80482e-06	8.90305e-06	-7.32653e-07	3.87815e-07	-2.49058e-07	-4.59787e-07	-4.11474e-06	1.9275e-07	3.6858e-07	8.78713e-06	3.19228e-10
-4.04723e-06	1.95689e-06	1.66163e-06	-1.37312e-06	-1.8381e-06	4.03377e-06	-1.47135e-06	1.0674e-08	-1.65676e-06	-2.67934e-06	-1.2373e-06	-2.35263e-06	-1.96168e-06	-1.23715e-06	-4.38112e-06	-1.66716e-06	1.60212e-06	-6.91137e-07	1.79732e-06	-1.04488e-06	-6.80482e-06	8.90305e-06	-7.32653e-07	3.87815e-07	-2.49058e-07	-4.59787e-07	-4.11474e-06	1.9275e-07	3.6858e-07	8.78713e-06	3.19228e-10
-4.04783e-06	1.95594e-06	1.66165e-06	-1.37312e-06	-1.83824e-06	4.02684e-06	-1.47135e-06	1.06729e-08	-1.65656e-06	-2.67968e-06	-1.23741e-06	-2.3526e-06	-1.96168e-06	-1.23716e-06	-4.38108e-06	-1.66723e-06	1.60424e-06	-6.75074e-07	1.77344e-06	-1.04551e-06	-6.80447e-06	8.90874e-06	-7.3297e-07	3.8782e-07	-2.49237e-07	-4.5878e-07	-4.1147e-06	1.92824e-07	3.68495e-07	8.78916e-06	3.19207e-10
-4.04798e-06	1.95516e-06	1.66215e-06	-1.37488e-06	-1.83828e-06	4.00028e-06	-1.47135e-06	1.06747e-08	-1.65784e-06	-2.67852e-06	-1.24103e-06	-2.35255e-06	-1.96171e-06	-1.23716e-06	-4.38108e-06	-1.66722e-06	1.6043e-06	-6.74646e-07	1.77416e-06	-1.04549e-06	-6.80453e-06	8.91201e-06	-7.36286e-07	3.87866e-07	-2.49133e-07	-4.58757e-07	-4.11394e-06	1.92876e-07	3.68491e-07	8.78976e-06	3.19076e-10
-4.04801e-06	1.94794e-06	1.66471e-06	-1.38292e-06	-1.84122e-06	4.00554e-06	-1.47152e-06	1.06507e-08	-1.66032e-06	-2.6533e-06	-1.23885e-06	-2.35198e-06	-1.96339e-06	-1.23932e-06	-4.38215e-06	-1.66688e-06	1.60738e-06	-6.30778e-07	1.78861e-06	-1.04573e-06	-6.80445e-06	8.92054e-06	-7.61356e-07	3.88663e-07	-2.20454e-07	-4.63753e-07	-2.81657e-07	1.95184e-07	3.55742e-07	8.79939e-06	3.02519e-10
-4.04751e-06	1.05633e-06	1.67392e-06	-1.37894e-06	-1.83916e-06	3.99834e-06	-6.44222e-07	1.06538e-08	-1.659e-06	-2.65839e-06	-1.23438e-06	-2.35249e-06	-1.96175e-06	-1.23945e-06	-4.38017e-06	-1.66704e-06	1.6128e-06	-6.4577e-07	1.79812e-06	-1.04563e-06	-6.8044e-06	8.91504e-06	-7.37377e-07	3.89583e-07	-2.5259e-07	-4.59207e-07	-1.61654e-06	1.93189e-07	3.40604e-07	8.21186e-06	2.90507e-10
-4.04773e-06	8.5224e-07	1.69628e-06	-1.37837e-06	-1.84081e-06	3.98756e-06	-8.49924e-07	1.06602e-08	-1.65982e-06	-2.65629e-06	-1.23792e-06	-2.35241e-06	-1.9618e-06	-1.2373e-06	-4.37994e-06	-1.66704e-06	1.60788e-06	-6.39629e-07	1.78867e-06	-1.04555e-06	-6.80432e-06	8.91694e-06	-7.46611e-07	3.89466e-07	-2.64135e-07	-4.61093e-07	-6.54398e-07	1.93492e-07	3.51551e-07	8.29398e-06	2.89587e-10
-4.04754e-06	9.06031e-07	1.79956e-06	-1.37891e-06	-1.82009e-06	3.99926e-06	-9.15129e-07	-3.19017e-08	-1.65888e-06	-2.65203e-06	-1.24412e-06	-2.35248e-06	-1.96212e-06	-1.26133e-06	-3.56769e-06	-1.66698e-06	1.61368e-06	-6.7326e-07	1.7862e-06	-1.04527e-06	-6.79169e-06	8.91639e-06	-7.43801e-07	4.06665e-07	-3.29427e-07	-4.46106e-07	-1.21658e-06	1.98018e-07	3.62509e-07	8.28516e-06	2.84594e-10
-4.04759e-06	6.9499e-07	1.72899e-06	-1.37931e-06	-1.83855e-06	4.00352e-06	-6.31801e-07	-6.41678e-09	-1.65832e-06	-2.6583e-06	-1.23838e-06	-2.3525e-06	-1.9617e-06	-1.24226e-06	-3.09208e-06	-1.66705e-06	1.61067e-06	-6.6974e-07	1.7983e-06	-1.04518e-06	-6.80394e-06	8.9165e-06	-7.47489e-07	3.97542e-07	-2.44987e-07	-4.48971e-07	-1.15637e-06	1.93696e-07	3.50779e-07	8.27158e-06	2.80243e-10
-4.0476e-06	7.58146e-07	1.70512e-06	-1.37881e-06	-1.82513e-06	4.00237e-06	-8.96892e-07	-1.082e-08	-1.6588e-06	-2.66093e-06	-1.24365e-06	-2.35247e-06	-1.96086e-06	-1.24816e-06	-2.78439e-06	-1.66687e-06	1.61238e-06	-6.66096e-07	1.7948e-06	-1.04511e-06	-6.77262e-06	8.91652e-06	-7.42755e-07	3.99423e-07	-2.68209e-07	6.1565e-08	-1.17079e-06	1.95518e-07	3.61139e-07	8.29033e-06	2.78554e-10
-4.04764e-06	9.53898e-07	1.70538e-06	-1.37829e-06	-1.82619e-06	3.96448e-06	-8.93803e-07	-2.4976e-08	-1.65838e-06	-2.65748e-06	-1.24183e-06	-1.30425e-06	-1.95947e-06	-1.2534e-06	-3.03857e-06	-1.66697e-06	1.61997e-06	-6.60172e-07	1.79407e-06	-1.04523e-06	-6.78738e-06	8.91617e-06	-7.45086e-07	3.97857e-07	-2.77936e-07	-3.45149e-07	-8.75211e-07	1.95238e-07	3.53176e-07	8.27011e-06	2.75602e-10
-3.88181e-06	1.04637e-06	1.67195e-06	-1.42477e-06	-1.83809e-06	3.98358e-06	-9.18519e-07	3.89994e-07	-1.66124e-06	-2.65639e-06	-1.24537e-06	-1.46576e-06	-1.96158e-06	-1.25588e-06	-3.15143e-06	-1.63915e-06	1.61863e-06	-2.22503e-07	1.79401e-06	-2.70699e-07	-6.79819e-06	7.52786e-06	-7.44901e-07	4.06885e-07	-2.71451e-07	-3.33625e-07	-1.12715e-06	1.95574e-07	3.6479e-07	8.26732e-06	2.52332e-10
-4.03938e-06	9.95057e-07	1.70736e-06	-1.44096e-06	-1.82822e-06	3.98733e-06	-9.25991e-07	-1.99058e-08	-1.49673e-06	-2.66569e-06	-1.24749e-06	-1.27725e-06	-1.88479e-06	-1.18356e-06	-3.0089e-06	-9.64257e-07	1.62061e-06	-5.80697e-07	1.81876e-06	-1.02894e-06	-6.83948e-06	7.14357e-06	-7.19382e-07	4.01646e-07	-2.75267e-07	-2.16525e-07	-1.05508e-06	2.25529e-07	3.59539e-07	8.2502e-06	2.45167e-10
-3.968e-06	1.02418e-06	1.69887e-06	-1.39902e-06	-1.83307e-06	3.97814e-06	-9.09368e-07	-6.70933e-09	-1.53501e-06	-2.66125e-06	-1.24811e-06	-1.61299e-06	-1.95694e-06	-1.2513e-06	-3.01463e-06	-1.16273e-06	1.61914e-06	-4.3896e-07	1.79462e-06	-8.42306e-07	-6.81366e-06	7.09758e-06	-6.12821e-07	3.97575e-07	-2.73107e-07	-2.31086e-07	-1.0712e-06	2.59975e-07	3.86737e-07	8.22672e-06	2.44335e-10
-3.86139e-06	1.0039e-06	1.70268e-06	-1.41557e-06	-1.83522e-06	3.9883e-06	-9.22017e-07	8.75056e-08	-1.54244e-06	-2.66315e-06	-1.24776e-06	-1.60553e-06	-1.91315e-06	-1.15021e-06	-2.94371e-06	-1.14572e-06	1.61446e-06	-3.3528e-07	1.79479e-06	-9.73487e-07	-6.8011e-06	7.05176e-06	-7.15976e-07	4.01352e-07	-2.75341e-07	-2.61507e-07	-1.09467e-06	2.47396e-07	3.67548e-07	8.22829e-06	2.42308e-10
-3.9731e-06	1.00344e-06	1.70485e-06	-1.44474e-06	-1.83439e-06	3.99374e-06	-9.17072e-07	1.43263e-07	-1.56179e-06	-2.66271e-06	-1.24672e-06	3.41214e-07	-1.74837e-06	-1.22129e-06	-2.96284e-06	-1.14009e-06	1.61844e-06	-4.19798e-07	1.7997e-06	-9.46568e-07	-2.46897e-06	7.1024e-06	-6.93031e-07	4.01543e-07	-2.75133e-07	-2.18891e-07	-1.08223e-06	2.34995e-07	3.80672e-07	8.24959e-06	2.01452e-10
-3.95147e-06	9.9137e-07	1.7051e-06	-1.43092e-06	-1.83498e-06	3.99542e-06	-9.13826e-07	7.10982e-09	-1.51227e-06	-2.66736e-06	-1.24814e-06	1.7717e-07	-1.67629e-06	-1.21387e-06	-2.92951e-06	-9.93029e-07	1.61797e-06	-2.44746e-07	1.80132e-06	-1.00745e-06	-2.19797e-06	7.11682e-06	-7.38451e-07	4.00139e-07	-2.75007e-07	-1.99346e-07	-1.09223e-06	2.24279e-07	5.85017e-07	8.25162e-06	1.99473e-10
-3.94677e-06	9.91713e-07	1.70497e-06	-1.42919e-06	-1.83488e-06	3.99439e-06	-9.14984e-07	1.32141e-08	-1.51223e-06	-2.66678e-06	-1.24816e-06	-1.72064e-07	-1.68997e-06	-1.2143e-06	-2.93059e-06	-9.78653e-07	1.61802e-06	-2.48465e-07	1.80139e-06	-1.00688e-06	-2.22958e-06	7.10344e-06	-7.33658e-07	4.00141e-07	-2.75031e-07	-1.99381e-07	-1.09091e-06	2.23565e-07	5.90495e-07	8.25129e-06	1.99387e-10
-3.92945e-06	9.96118e-07	1.70489e-06	-1.43175e-06	-1.83599e-06	3.99506e-06	-9.15096e-07	5.36525e-08	-1.51269e-06	-2.66679e-06	-1.24799e-06	-2.18509e-07	-1.70074e-06	-1.21165e-06	-2.93651e-06	-9.964e-07	1.61839e-06	-2.58059e-07	1.80084e-06	-9.7558e-07	-2.29084e-06	7.00991e-06	-7.01879e-07	3.99587e-07	-2.75135e-07	-2.22389e-07	-1.08589e-06	2.24262e-07	5.8212e-07	8.24193e-06	1.98085e-10
-3.8971e-06	9.94822e-07	1.70477e-06	-1.42909e-06	-1.83482e-06	3.99483e-06	-9.15816e-07	1.7732e-08	-1.51793e-06	-2.66593e-06	-1.24752e-06	-1.78271e-07	-1.70258e-06	-1.13198e-06	-2.93969e-06	-9.95741e-07	1.61819e-06	-2.77741e-07	1.80086e-06	-9.36482e-07	-2.29714e-06	7.02625e-06	-7.10512e-07	3.9995e-07	-2.75063e-07	-2.16257e-07	-1.08974e-06	2.2473e-07	6.14756e-07	8.24525e-06	1.97951e-10
-3.91513e-06	9.94537e-07	1.705e-06	-1.43217e-06	-1.83512e-06	3.99474e-06	-9.13882e-07	2.20805e-08	-1.50814e-06	-2.66695e-06	-1.24798e-06	-1.97851e-07	-1.7049e-06	-1.1751e-06	-2.92897e-06	-9.58407e-07	1.61852e-06	-2.48729e-07	1.8008e-06	-9.62592e-07	-2.27984e-06	7.02128e-06	-7.03175e-07	3.99892e-07	-2.74935e-07	-2.15037e-07	-1.08933e-06	2.26178e-07	5.55532e-07	8.24159e-06	1.97799e-10
-3.92754e-06	9.94334e-07	1.70487e-06	-1.43144e-06	-1.83175e-06	3.99502e-06	-9.17744e-07	1.75638e-08	-1.47319e-06	-2.56383e-06	-8.03668e-07	-1.42939e-07	-1.70162e-06	-1.15911e-06	-2.9651e-06	-9.85966e-07	1.61824e-06	-2.69826e-07	5.13913e-07	-9.84478e-07	-2.28766e-06	6.99985e-06	-7.14006e-07	4.0012e-07	-2.75349e-07	-2.17533e-07	-1.08943e-06	2.25625e-07	5.79989e-07	8.24278e-06	1.93407e-10
-3.95226e-06	9.94246e-07	1.70481e-06	-1.43126e-06	-1.83953e-06	3.7929e-06	-9.14174e-07	7.90097e-08	-1.51476e-06	-2.66719e-06	-9.20705e-07	-1.16557e-07	-9.3996e-07	-1.15671e-06	-2.73096e-06	-9.70095e-07	1.61823e-06	-2.57965e-07	1.0695e-06	-9.68167e-07	-2.28254e-06	6.90508e-06	-7.08368e-07	4.01696e-07	-2.75856e-07	-2.16093e-07	-1.09869e-06	2.25362e-07	5.81124e-07	8.24417e-06	1.8907e-10
-3.95545e-06	9.94349e-07	1.70478e-06	-1.43202e-06	-1.8396e-06	3.79494e-06	-9.1425e-07	7.9026e-08	-1.51323e-06	-2.66711e-06	-1.05597e-06	-1.56079e-07	-1.17284e-06	-1.17526e-06	-2.71651e-06	-9.6017e-07	1.61838e-06	-2.57973e-07	1.10423e-06	-9.70322e-07	-2.2789e-06	6.81668e-06	-7.08322e-07	4.02138e-07	-2.75416e-07	-2.16369e-07	-1.09912e-06	2.25165e-07	5.82874e-07	8.24408e-06	1.88677e-10
-3.93103e-06	1.00083e-06	1.70533e-06	-1.43119e-06	-1.84189e-06	3.82734e-06	-9.13883e-07	-5.04353e-08	-1.5119e-06	-2.61522e-06	-8.07822e-07	-1.21523e-07	-1.23257e-06	-1.16557e-06	-2.81293e-06	-9.7267e-07	8.12146e-07	-2.66337e-07	8.66555e-07	-9.77175e-07	-2.27837e-06	6.8689e-06	-6.22954e-07	4.03794e-07	-2.75272e-07	-2.16345e-07	-1.09069e-06	2.251e-07	5.87199e-07	8.24134e-06	1.86806e-10
-3.93347e-06	1.00589e-06	1.70484e-06	-1.43129e-06	-1.83944e-06	3.81701e-06	-9.14426e-07	-6.88677e-08	-1.51272e-06	-2.53323e-06	-8.05218e-07	-1.52343e-07	-1.4241e-06	-1.16273e-06	-2.79302e-06	-9.62545e-07	9.35897e-07	-2.60817e-07	8.37694e-07	-9.76946e-07	-2.27443e-06	6.64245e-07	-7.11031e-07	4.02182e-07	-2.72232e-07	-2.15524e-07	-1.0919e-06	2.25263e-07	5.85381e-07	8.24335e-06	1.40258e-10
-3.92996e-06	9.95683e-07	1.70489e-06	-1.43135e-06	-1.84458e-06	3.81668e-06	-9.1369e-07	5.31197e-08	-1.51335e-06	-2.53341e-06	-8.50544e-07	-1.45938e-07	-1.30105e-06	-1.16891e-06	-2.80883e-06	-9.7053e-07	1.00489e-06	-2.60543e-07	9.24824e-07	-9.93701e-07	-2.27967e-06	1.38897e-07	-7.3407e-07	4.0328e-07	-2.62793e-07	-2.14755e-07	-1.0938e-06	2.25163e-07	5.89019e-07	8.2436e-06	1.40047e-10
-3.92697e-06	9.98597e-07	1.70493e-06	-1.43127e-06	-1.85065e-06	3.81616e-06	-9.13704e-07	4.26458e-08	-1.51218e-06	-2.55263e-06	-7.42838e-07	-1.36009e-07	-1.22025e-06	-1.16784e-06	-2.79991e-06	-9.69374e-07	9.08188e-07	-2.6044e-07	9.0034e-07	-9.85954e-07	-2.27851e-06	3.86976e-07	-6.77118e-07	4.03709e-07	-2.60085e-07	-2.16265e-07	-1.09438e-06	2.2516e-07	5.90175e-07	8.24358e-06	1.39509e-10
-3.93133e-06	9.98484e-07	1.70489e-06	-1.43135e-06	-1.84304e-06	3.81317e-06	-9.14137e-07	7.27434e-09	-1.51251e-06	-2.53707e-06	-7.93943e-07	-1.41825e-07	-1.26719e-06	-1.16628e-06	-2.79412e-06	-9.67839e-07	9.64629e-07	-2.62287e-07	8.58298e-07	-9.80527e-07	-2.27718e-06	4.17972e-07	-6.91217e-07	4.04382e-07	-2.92025e-07	-2.28909e-07	-5.23692e-07	2.25209e-07	5.27369e-07	8.24346e-06	1.38659e-10
-3.93115e-06	9.9911e-07	1.70485e-06	-1.43134e-06	-1.84092e-06	3.81728e-06	-9.14152e-07	2.95516e-09	-1.51273e-06	-2.54113e-06	-7.55066e-07	-1.42422e-07	-1.26259e-06	-1.16529e-06	-2.79613e-06	-9.66906e-07	9.26125e-07	-2.62085e-07	8.28631e-07	-9.80195e-07	-2.27772e-06	3.69855e-07	-6.71713e-07	4.09513e-07	-2.78919e-07	-2.31816e-07	-6.59709e-07	2.25247e-07	1.21995e-07	8.24341e-06	1.38349e-10
-3.93099e-06	9.98481e-07	1.70488e-06	-1.43132e-06	-1.84284e-06	3.81518e-06	-9.14216e-07	1.35551e-08	-1.51291e-06	-2.5338e-06	-7.78264e-07	-1.40172e-07	-1.22922e-06	-1.16679e-06	-2.79607e-06	-9.67511e-07	9.61895e-07	-2.6211e-07	8.4691e-07	-9.80958e-07	-2.27817e-06	4.35703e-07	-6.67899e-07	4.0377e-07	-2.80403e-07	-2.19176e-07	-4.30171e-07	2.2527e-07	1.73646e-07	8.24338e-06	1.38162e-10
-3.89331e-06	9.98902e-07	1.72187e-06	-1.43136e-06	-1.84268e-06	3.81586e-06	-9.14108e-07	1.09583e-08	-1.51288e-06	-2.54565e-06	-7.7052e-07	-1.41895e-07	-1.25021e-06	-1.16583e-06	-2.79703e-06	-9.5791e-07	9.43251e-07	-2.61953e-07	8.33601e-07	-9.8038e-07	-2.27762e-06	3.88861e-07	-6.82132e-07	4.06152e-07	-2.73272e-07	-2.2812e-07	-5.46803e-07	2.25296e-07	9.86309e-08	8.24347e-06	1.38032e-10
-3.65403e-06	9.99029e-07	1.76882e-06	-1.43126e-06	-1.8425e-06	3.8143e-06	-9.14098e-07	-2.11514e-08	-1.51289e-06	-2.54001e-06	-8.41995e-07	-1.40253e-07	-1.23668e-06	-1.16809e-06	-2.79673e-06	-9.66144e-07	9.45968e-07	-2.62007e-07	8.34139e-07	-3.8592e-07	-2.30403e-06	3.92092e-07	-6.76615e-07	4.07163e-07	-2.7615e-07	-2.24039e-07	-5.39695e-07	2.25994e-07	2.1985e-07	8.247e-06	1.35849e-10
-3.61174e-06	9.98965e-07	1.73692e-06	-1.42956e-06	-1.84279e-06	3.81152e-06	-9.14138e-07	-8.35265e-09	-1.51281e-06	-2.54086e-06	-7.53968e-07	-1.40575e-07	-1.23942e-06	-1.16503e-06	-2.79677e-06	-7.93391e-07	8.01037e-07	-2.62027e-07	8.38752e-07	-6.33737e-07	-2.29648e-06	3.84828e-07	-6.7987e-07	4.05902e-07	-2.58376e-07	-2.26532e-07	-5.23491e-07	2.25729e-07	1.57197e-07	8.24699e-06	1.34885e-10
-3.59133e-06	9.98966e-07	1.73397e-06	-1.42964e-06	-1.84289e-06	3.80723e-06	-9.14073e-07	-6.04674e-08	-1.51284e-06	-2.54001e-06	-8.10176e-07	-1.40691e-07	-1.23905e-06	-1.17007e-06	-2.79921e-06	-9.46984e-07	9.33042e-07	-2.62044e-07	2.09591e-07	-4.98168e-07	-2.28625e-06	3.97225e-07	-6.80269e-07	4.05246e-07	-2.71879e-07	-2.20979e-07	-5.13573e-07	2.25602e-07	1.64032e-07	8.24576e-06	1.3443e-10
-3.63339e-06	9.98846e-07	1.73295e-06	-1.46349e-06	-1.84294e-06	3.80236e-06	-9.14012e-07	-6.51654e-08	-1.5134e-06	-2.54138e-06	-7.95996e-07	-1.40447e-07	-1.2346e-06	-1.16738e-06	-2.35544e-06	-9.62821e-07	8.91317e-07	-3.58191e-07	6.80569e-07	-7.62513e-07	-1.8256e-06	4.01874e-07	-6.83169e-07	4.10219e-07	-2.727e-07	-2.20008e-07	-4.90216e-07	2.31116e-07	-2.18103e-08	8.24446e-06	1.31287e-10
-3.64541e-06	9.98821e-07	1.73278e-06	-1.45782e-06	-1.84294e-06	3.66118e-06	-9.13911e-07	-6.09765e-08	-1.09165e-06	-2.54131e-06	-7.98643e-07	-1.40472e-07	-1.23524e-06	-1.16677e-06	-2.39874e-06	-9.2168e-07	8.6481e-07	-3.30376e-07	7.76006e-07	-6.54347e-07	-1.87828e-06	3.98767e-07	-6.81716e-07	4.124e-07	-2.75042e-07	-2.22325e-07	-5.04157e-07	2.32144e-07	5.40166e-08	8.24462e-06	1.29471e-10
-3.61852e-06	9.98842e-07	1.73137e-06	-1.44385e-06	-1.84268e-06	3.66113e-06	-9.14044e-07	-5.43946e-08	-1.52229e-06	-2.54078e-06	-8.0762e-07	-1.39353e-07	-1.24144e-06	-1.16766e-06	-2.41242e-06	-9.34706e-07	8.05212e-07	-3.23273e-07	5.46004e-07	-6.24663e-07	-8.46787e-07	3.96115e-07	-6.80259e-07	4.07536e-07	-2.7096e-07	-2.21072e-07	-5.0674e-07	2.27041e-07	1.03585e-07	8.24584e-06	1.27233e-10
-3.62345e-06	9.98835e-07	1.73149e-06	-1.43849e-06	-1.84272e-06	3.46124e-06	-9.14056e-07	-5.60897e-08	-1.44161e-06	-2.5407e-06	-8.1339e-07	-1.34375e-07	-1.2427e-06	-1.16753e-06	-2.41837e-06	-9.09532e-07	8.21424e-07	-2.80557e-07	6.58152e-07	-7.05354e-07	-8.76266e-07	3.93233e-07	-6.81745e-07	4.05782e-07	-2.69535e-07	-2.2186e-07	-5.02557e-07	2.27113e-07	7.45437e-08	8.24605e-06	1.2587e-10
-3.62798e-06	9.98816e-07	1.71864e-06	-1.44128e-06	-1.8428e-06	3.43817e-06	-9.14052e-07	-5.31346e-08	-1.30575e-06	-2.54116e-06	-8.07976e-07	-1.3894e-07	-1.24146e-06	-1.16646e-06	-2.38958e-06	-9.11056e-07	8.41474e-07	-3.06921e-07	6.43645e-07	-7.06262e-07	-9.65728e-07	3.95212e-07	-6.81455e-07	4.06916e-07	-2.70099e-07	-2.21845e-07	-5.03399e-07	2.2826e-07	6.88871e-08	8.24576e-06	1.25382e-10
-3.62924e-06	9.98796e-07	1.72294e-06	-1.44201e-06	-1.84289e-06	3.44225e-06	-9.1415e-07	-5.41312e-08	-1.1765e-06	-2.54089e-06	-8.05064e-07	-1.39646e-07	-1.24202e-06	-1.16522e-06	-2.40812e-06	-9.13583e-07	8.22869e-07	-3.02782e-07	6.34152e-07	-7.09306e-07	-8.82069e-07	3.9381e-07	-6.74852e-07	4.07384e-07	-2.71585e-07	-2.21518e-07	-5.01762e-07	2.27972e-07	6.81568e-08	8.24591e-06	1.24997e-10
-3.62891e-06	9.98749e-07	1.73151e-06	-1.44428e-06	-1.84264e-06	3.45064e-06	-9.14573e-07	-5.60466e-08	-1.18476e-06	-1.80079e-06	-6.69239e-07	-1.39677e-07	-1.24078e-06	-1.17391e-06	-2.41671e-06	-9.22543e-07	8.03263e-07	-3.06342e-07	6.46112e-07	-7.03563e-07	-9.11937e-07	3.95166e-07	-6.87822e-07	4.05476e-07	-2.77925e-07	-2.20689e-07	-5.01944e-07	2.27763e-07	7.25416e-08	8.25081e-06	1.21903e-10
-3.62884e-06	9.98728e-07	1.7314e-06	-1.44359e-06	-1.84267e-06	3.44809e-06	-9.14274e-07	-5.60438e-08	-1.07702e-06	-1.80792e-06	-6.83486e-07	-1.36224e-07	-1.24106e-06	-1.17111e-06	-2.40793e-06	-9.21537e-07	8.06519e-07	-3.05041e-07	6.47136e-07	-7.01735e-07	-9.23342e-07	3.94933e-07	-6.85754e-07	4.06302e-07	-2.73871e-07	-2.17868e-07	-5.0212e-07	2.27828e-07	7.53642e-08	8.24596e-06	1.21571e-10
-3.62814e-06	9.98756e-07	1.71238e-06	-1.44353e-06	-1.84266e-06	3.44683e-06	-9.16686e-07	-5.58373e-08	-1.09061e-06	-1.8183e-06	-7.2467e-07	-1.38817e-07	-1.2413e-06	-1.16971e-06	-2.40897e-06	-9.23156e-07	7.9745e-07	-3.03525e-07	6.46675e-07	-7.0347e-07	-8.65408e-07	3.94938e-07	-6.85762e-07	4.06805e-07	-2.80803e-07	-2.18949e-07	-5.02185e-07	2.27779e-07	7.45536e-08	8.24762e-06	1.21542e-10
-3.62833e-06	9.98737e-07	1.71366e-06	-1.44375e-06	-1.84266e-06	3.4469e-06	-9.15715e-07	-5.59607e-08	-1.08822e-06	-1.81763e-06	-7.20748e-07	-1.38759e-07	-1.24129e-06	-1.17063e-06	-2.40778e-06	-9.22303e-07	7.97503e-07	-3.03592e-07	6.46679e-07	-7.03069e-07	-8.66846e-07	3.94944e-07	-6.85402e-07	4.06371e-07	-2.81277e-07	-2.19049e-07	-5.02185e-07	2.27797e-07	7.521e-08	8.24739e-06	1.21527e-10
-3.63362e-06	1.00059e-06	1.71843e-06	-1.44358e-06	-1.84255e-06	3.43975e-06	-9.16475e-07	-5.57223e-08	-1.08119e-06	-1.81035e-06	-6.82724e-07	-1.3653e-07	-1.2411e-06	-1.17098e-06	-2.41015e-06	-9.22828e-07	5.93204e-08	-2.98725e-07	6.47122e-07	-7.01976e-07	-9.20571e-07	3.94965e-07	-6.83939e-07	4.06357e-07	-2.76841e-07	-2.18689e-07	-4.47883e-07	2.27815e-07	7.28155e-08	8.24641e-06	1.2084e-10
-3.6284e-06	9.98734e-07	1.72169e-06	-1.11318e-06	-1.84427e-06	3.44286e-06	-9.15443e-07	-5.59506e-08	-1.0904e-06	-1.81184e-06	-7.15081e-07	-1.37462e-07	-1.24119e-06	-1.17067e-06	-2.41052e-06	-9.22236e-07	8.11865e-07	-3.04125e-07	6.46893e-07	-7.03174e-07	-8.86438e-07	3.95002e-07	-6.8557e-07	4.05838e-07	-2.80484e-07	-2.19106e-07	-5.02162e-07	2.27807e-07	7.52647e-08	8.24831e-06	1.20748e-10
-3.62949e-06	9.99348e-07	1.71854e-06	-1.21604e-06	-1.84308e-06	3.44086e-06	-9.15585e-07	-5.38008e-08	-1.08624e-06	-1.81194e-06	-6.98162e-07	-1.36496e-07	-1.24116e-06	-1.17087e-06	-2.40985e-06	-9.2188e-07	1.69378e-07	-3.01751e-07	6.46996e-07	-7.02353e-07	-8.83312e-07	3.96147e-07	-6.84778e-07	3.25139e-07	-2.78744e-07	-2.18907e-07	-4.81108e-07	2.27792e-07	7.42464e-08	8.24696e-06	1.2019e-10
-3.63153e-06	9.60422e-07	1.71873e-06	-1.26288e-06	-5.68426e-07	3.44196e-06	-9.14765e-07	-5.82255e-08	-1.08369e-06	-1.80342e-06	-6.94858e-07	-1.17357e-07	-1.24168e-06	-1.17232e-06	-2.39726e-06	-9.37967e-07	2.27741e-07	-3.00914e-07	2.75489e-07	-7.02223e-07	-8.89606e-07	3.96039e-07	-6.85005e-07	4.02585e-07	-2.7887e-07	-2.19129e-07	-4.841e-07	2.27797e-07	7.32839e-08	8.24738e-06	1.16863e-10
-3.62902e-06	9.99116e-07	4.40319e-07	-1.30642e-06	-1.00185e-06	3.44286e-06	-9.13721e-07	-5.43601e-08	-1.08598e-06	-1.81051e-06	-6.99472e-07	-1.36747e-07	-9.29268e-07	-1.17148e-06	-2.4096e-06	-9.21772e-07	1.36183e-07	-3.00419e-07	6.46867e-07	-7.02415e-07	-8.91401e-07	3.9569e-07	-6.85097e-07	3.99465e-07	-2.78435e-07	-2.18993e-07	-4.91926e-07	2.27787e-07	7.40725e-08	8.24726e-06	1.14663e-10
-3.63048e-06	9.71905e-07	4.12577e-07	-1.25985e-06	-7.57491e-07	3.44254e-06	-9.14294e-07	-5.35544e-08	-1.0856e-06	-1.80968e-06	-6.97429e-07	-1.35982e-07	-9.96692e-07	-1.17189e-06	-2.4008e-06	-9.30007e-07	2.1706e-07	-3.00289e-07	4.95174e-07	-7.02509e-07	-8.88508e-07	3.94834e-07	-6.85083e-07	4.00863e-07	-2.79439e-07	-2.19054e-07	-4.90089e-07	2.27817e-07	7.41187e-08	8.24747e-06	1.13996e-10
-3.62991e-06	9.94183e-07	6.97603e-07	-1.27954e-06	-5.82165e-07	3.34536e-06	-9.18208e-07	3.45646e-08	-1.08585e-06	-1.81038e-06	-6.84935e-07	-1.35121e-07	-9.69935e-07	-1.17059e-06	-2.40672e-06	-9.23758e-07	5.02406e-07	-3.00212e-07	6.24908e-07	-7.02481e-07	-3.41398e-07	3.9631e-07	-6.85523e-07	3.9072e-07	-2.78681e-07	-1.38414e-08	-4.90011e-07	1.68173e-07	7.36919e-08	8.18084e-06	1.11964e-10
-3.62977e-06	9.92891e-07	7.0269e-07	-1.27729e-06	-6.72087e-07	3.35085e-06	-9.16245e-07	-2.80072e-08	-1.08578e-06	-1.81103e-06	-6.96836e-07	-1.36062e-07	-8.75994e-07	-1.17066e-06	-2.40501e-06	-9.23925e-07	2.69786e-07	-2.99262e-07	5.89548e-07	-7.02508e-07	-4.46073e-07	3.95615e-07	-6.85287e-07	3.95087e-07	-2.7904e-07	-1.64351e-07	-4.84437e-07	1.78637e-07	7.39628e-08	8.17509e-06	1.11738e-10
-3.63178e-06	9.91779e-07	6.36622e-07	-1.26854e-06	-6.04556e-07	3.36297e-06	-9.16062e-07	-2.72482e-09	-1.08864e-06	-1.81104e-06	-5.91412e-07	-1.35584e-07	-2.76043e-07	-1.17072e-06	-1.17593e-06	-8.14528e-07	3.61404e-07	-2.99916e-07	6.07264e-07	-6.84428e-07	-5.89542e-07	3.89479e-07	-1.06849e-06	4.21428e-07	-2.79465e-07	-1.45585e-07	-4.87902e-07	1.94433e-07	7.37089e-08	8.19278e-06	1.07407e-10
-3.63052e-06	9.97232e-07	6.31601e-07	-1.27403e-06	-5.60079e-07	3.34863e-06	-9.15597e-07	2.49393e-08	-1.08822e-06	-1.82323e-06	-6.95469e-07	-1.35782e-07	-8.96306e-07	-1.16186e-06	-2.40609e-06	-5.65266e-07	3.23431e-07	-3.00126e-07	6.17043e-07	-7.02577e-07	-4.91449e-07	7.24746e-07	-6.82916e-07	4.01315e-07	-2.7907e-07	-8.50944e-09	-5.83189e-07	1.94829e-07	7.34823e-08	4.84732e-06	6.82569e-11
-3.63045e-06	9.93107e-07	6.5381e-07	-1.27492e-06	-5.73244e-07	3.34891e-06	-9.16259e-07	2.25387e-08	-1.08789e-06	-1.81223e-06	-6.95426e-07	-1.35812e-07	-8.96929e-07	-1.16667e-06	-2.40602e-06	-5.93537e-07	3.10498e-07	-2.99943e-07	6.16798e-07	-7.02512e-07	-4.41637e-07	6.04129e-07	-6.82899e-07	4.0032e-07	-2.79066e-07	-4.69453e-08	-5.68464e-07	1.71858e-07	7.35969e-08	4.85856e-06	6.81705e-11
-3.63046e-06	9.96063e-07	6.89816e-07	-1.27395e-06	-5.62295e-07	3.36018e-06	-9.14942e-07	2.6647e-08	-1.09506e-06	-1.80787e-06	-6.85996e-07	-1.35814e-07	-9.13593e-07	-1.16661e-06	-1.90846e-06	-4.79568e-07	2.97005e-07	-2.9979e-07	6.06531e-07	-6.9123e-07	-4.88675e-07	6.85606e-07	-6.85416e-07	4.06686e-07	-2.79307e-07	-2.57058e-08	-5.30517e-07	1.95336e-07	7.3594e-08	4.9184e-06	6.67025e-11
-3.63049e-06	9.95591e-07	6.88555e-07	-1.27397e-06	-5.63797e-07	3.35866e-06	-9.15064e-07	2.99205e-08	-1.09535e-06	-1.81105e-06	-6.79944e-07	-1.35793e-07	-8.48706e-07	-1.16674e-06	-1.9212e-06	-5.19334e-07	3.11489e-07	-2.99851e-07	6.1035e-07	-6.95105e-07	-4.75041e-07	5.94336e-07	-6.86082e-07	4.04837e-07	-2.79364e-07	-4.22096e-08	-5.22442e-07	1.93751e-07	7.36245e-08	4.92733e-06	6.66386e-11
-3.63046e-06	9.94505e-07	6.88386e-07	-1.27555e-06	-5.71619e-07	3.36088e-06	-9.08324e-07	2.67035e-08	-1.10484e-06	-1.81141e-06	-6.54014e-07	-1.35752e-07	-6.6029e-07	-1.1674e-06	-1.71857e-06	-5.73388e-07	3.04322e-07	-2.99853e-07	6.11316e-07	-5.83397e-07	-4.69509e-07	5.10329e-07	-7.94195e-07	4.23026e-07	-2.79311e-07	-4.29171e-08	-5.25481e-07	1.91803e-07	7.42735e-08	4.93993e-06	6.57357e-11
-3.63046e-06	9.94674e-07	6.77155e-07	-1.27545e-06	-5.70731e-07	3.36041e-06	-9.09031e-07	2.66743e-08	-1.10376e-06	-1.81044e-06	-6.59338e-07	-1.35752e-07	-6.88366e-07	-1.16708e-06	-1.7198e-06	-5.79395e-07	3.06108e-07	-2.99854e-07	6.11103e-07	-5.97627e-07	-4.70197e-07	5.10342e-07	-7.60587e-07	4.23451e-07	-2.79362e-07	-4.30507e-08	-5.254e-07	1.92564e-07	7.38977e-08	4.9379e-06	6.57134e-11
-3.63046e-06	9.95192e-07	6.87938e-07	-1.27525e-06	-5.72809e-07	3.35883e-06	-9.06016e-07	2.53566e-08	-1.10469e-06	-1.81083e-06	-6.55006e-07	-1.35746e-07	-6.61392e-07	-1.1671e-06	-1.73044e-06	-5.66985e-07	3.04468e-07	-2.99861e-07	6.10617e-07	-5.88904e-07	-4.56384e-07	5.07117e-07	-6.99542e-07	4.22983e-07	-2.79344e-07	-4.19539e-08	-5.22959e-07	1.91826e-07	7.42414e-08	4.94057e-06	6.56047e-11
-3.63045e-06	9.94728e-07	6.85952e-07	-1.27436e-06	-5.70227e-07	1.51948e-06	-9.09193e-07	2.44989e-08	-1.10147e-06	-1.81135e-06	-6.56616e-07	-1.35658e-07	-6.77267e-07	-1.16726e-06	-1.72956e-06	-5.50384e-07	3.06319e-07	-2.99927e-07	6.09819e-07	-6.27562e-07	-5.17282e-07	5.30674e-07	-7.18726e-07	4.23323e-07	-2.79373e-07	-3.83076e-08	-5.27344e-07	1.93258e-07	7.39616e-08	4.9391e-06	5.67743e-11
-3.65705e-06	9.80995e-07	8.09712e-07	-1.2747e-06	-5.90858e-07	1.98677e-06	-9.11526e-07	2.55832e-08	-1.08369e-06	-1.81134e-06	-8.49417e-08	-1.35766e-07	-6.79187e-07	-1.16676e-06	-1.73566e-06	-6.00107e-07	3.0699e-07	-2.997e-07	5.41402e-07	-6.50622e-07	-4.83612e-07	6.62785e-07	-7.65014e-07	4.23751e-07	-2.7823e-07	6.02888e-10	-5.2701e-07	1.64468e-07	7.41249e-08	4.35193e-06	5.30865e-11
-3.64539e-06	7.98532e-07	7.16427e-07	-1.27489e-06	-5.76333e-07	1.82571e-06	-9.10023e-07	2.64316e-08	-1.07321e-06	-1.81132e-06	-4.42042e-07	-1.35705e-07	-6.81681e-07	-1.16691e-06	-1.7341e-06	-5.61051e-07	3.06455e-07	-2.99743e-07	6.05146e-07	-6.39409e-07	-5.20749e-07	6.06379e-07	-7.52602e-07	4.24431e-07	-2.78903e-07	-1.12712e-08	-5.26249e-07	1.8621e-07	7.40871e-08	4.03569e-06	4.93802e-11
-3.64663e-06	9.42137e-07	7.27791e-07	-1.27485e-06	-5.80597e-07	1.85153e-06	-9.10225e-07	2.48692e-08	-1.08244e-06	-1.8109e-06	-2.25468e-07	-1.35716e-07	-6.85307e-07	-1.16705e-06	-1.73709e-06	-5.61171e-07	3.06724e-07	-2.99817e-07	5.9634e-07	-6.24762e-07	-5.13629e-07	5.91959e-07	-7.57545e-07	4.23484e-07	-2.78729e-07	-2.29297e-09	-5.26825e-07	1.79813e-07	7.40829e-08	3.91511e-06	4.86377e-11
-3.64688e-06	9.49763e-07	7.17614e-07	-1.07559e-06	-5.75848e-07	1.87903e-06	-9.08438e-07	2.50428e-08	-1.07768e-06	-1.81106e-06	-2.53341e-07	-1.3571e-07	-6.84221e-07	-1.16682e-06	-1.62032e-06	-5.60941e-07	3.06835e-07	-2.99703e-07	5.96322e-07	-6.25361e-07	-5.40356e-07	5.98892e-07	-7.46613e-07	4.23654e-07	-2.78579e-07	-1.54622e-08	-5.26789e-07	1.78413e-07	7.61905e-08	3.95447e-06	4.82046e-11
-2.06975e-06	6.97908e-07	7.37416e-07	-1.08924e-06	-5.7899e-07	1.89326e-06	-9.10853e-07	3.03838e-08	-1.07607e-06	-1.80779e-06	-1.84892e-07	-1.94159e-07	-6.97944e-07	-1.16451e-06	-1.9392e-06	-5.61766e-07	3.06752e-07	-2.59105e-07	4.06059e-07	-5.88414e-07	-5.18042e-07	5.71169e-07	-7.45916e-07	4.19612e-07	-2.8102e-07	-9.61164e-09	-5.436e-07	1.74862e-07	6.82836e-08	4.04821e-07	2.42417e-11
-7.08915e-07	8.06541e-07	7.2368e-07	-1.13718e-06	-5.74004e-07	1.78594e-06	-9.11416e-07	3.37283e-08	-1.08101e-06	-1.81012e-06	-1.94292e-07	-1.44169e-07	-7.56711e-07	-1.16591e-06	-1.75853e-06	-5.58025e-07	3.06264e-07	-2.87447e-07	3.76299e-07	-5.77465e-07	-5.46887e-07	5.85665e-07	-7.4759e-07	4.2343e-07	-2.82985e-07	-1.12344e-08	-5.49544e-07	1.75366e-07	7.00436e-08	1.96837e-06	2.34844e-11
-1.27787e-06	7.59789e-07	7.28864e-07	-1.03232e-06	-5.78671e-07	1.81296e-06	-9.1062e-07	2.89471e-08	-1.07538e-06	-1.80881e-06	-1.8761e-07	-1.54546e-07	-7.22123e-07	-1.16592e-06	-1.85108e-06	-5.59867e-07	3.06604e-07	-2.74393e-07	2.95591e-07	-5.89891e-07	-5.11838e-07	5.7032e-07	-7.454e-07	4.21352e-07	-2.82823e-07	-1.1452e-08	-5.38742e-07	1.75272e-07	6.82582e-08	2.40431e-07	2.07556e-11
-1.04061e-06	7.57836e-07	7.28991e-07	-1.10639e-06	-5.77492e-07	1.8088e-06	-9.08329e-07	3.27513e-08	-1.08103e-06	-1.80971e-06	-1.97398e-07	-1.4908e-07	-7.16337e-07	-1.15044e-06	-1.78449e-06	-5.58684e-07	3.06364e-07	-2.82575e-07	4.40487e-07	-5.82036e-07	-5.25272e-07	5.83643e-07	-7.39794e-07	4.22282e-07	-2.80756e-07	-1.16555e-08	-5.44979e-07	1.75543e-07	7.0648e-08	2.9893e-07	2.02319e-11
-9.24434e-07	7.82386e-07	7.28127e-07	-1.0428e-06	-5.77388e-07	1.81496e-06	-9.02329e-07	3.2328e-08	-1.07651e-06	-1.80956e-06	-2.02009e-07	-1.54205e-07	-7.11693e-07	-1.11368e-06	-1.76195e-06	-5.59975e-07	3.0685e-07	-2.80337e-07	4.44026e-07	-5.87552e-07	-5.27511e-07	5.82239e-07	-7.38413e-07	4.22819e-07	-2.81955e-07	-1.19148e-08	-5.42546e-07	1.74843e-07	7.04452e-08	2.3633e-07	1.97116e-11
-1.07354e-06	7.77593e-07	7.26334e-07	-1.06702e-06	-5.77142e-07	1.77582e-06	-8.12961e-07	3.57284e-08	-1.07959e-06	-1.60615e-07	-1.9875e-07	-1.51389e-07	-7.11316e-07	-1.1395e-06	-1.77584e-06	-5.59715e-07	2.95045e-07	-2.83987e-07	4.44071e-07	-5.84996e-07	-5.24381e-07	3.62265e-07	-7.39669e-07	4.16594e-07	-2.81385e-07	-1.15892e-08	-5.43656e-07	1.75365e-07	7.17066e-08	3.27501e-07	1.64491e-11
-6.83869e-07	7.72096e-07	7.30803e-07	-1.07096e-06	-5.77005e-07	1.79206e-06	-8.38031e-07	3.3662e-08	-1.07848e-06	-2.23961e-07	-2.00564e-07	-1.50909e-07	-6.56331e-07	-1.13018e-06	-1.77057e-06	-5.59634e-07	3.01961e-07	-2.7788e-07	4.46016e-07	-5.85478e-07	-5.2487e-07	4.47688e-07	-7.39038e-07	4.13777e-07	-2.8151e-07	-1.16833e-08	-5.45555e-07	1.74963e-07	7.15221e-08	2.90376e-07	1.58256e-11
-7.57108e-07	7.72708e-07	6.2838e-07	-1.08515e-06	-5.75702e-07	1.80213e-06	-8.55579e-07	3.32832e-08	-1.07829e-06	-4.69483e-07	-2.00312e-07	-1.45526e-07	-6.99683e-07	-1.12291e-06	-1.75709e-06	-5.57612e-07	2.98634e-07	-2.67396e-07	2.2831e-07	-5.85538e-07	2.38408e-07	4.32394e-07	-4.37943e-07	4.17842e-07	-2.81662e-07	-1.13805e-08	-5.44315e-07	1.74785e-07	7.1574e-08	3.71407e-07	1.53634e-11
-7.04998e-07	7.72344e-07	1.31524e-07	-1.07935e-06	-5.76627e-07	1.78822e-06	-8.53975e-07	3.37531e-08	-8.46119e-07	-4.34976e-07	-1.99628e-07	-1.52638e-07	-6.57611e-07	-1.13275e-06	-1.77226e-06	-5.75315e-07	2.99461e-07	-2.68057e-07	3.83801e-07	-5.75205e-07	-4.93976e-07	4.14176e-07	-5.77878e-07	4.16546e-07	-2.81437e-07	-1.12578e-08	-5.45187e-07	1.74713e-07	7.16617e-08	3.37902e-07	1.47813e-11
-6.93924e-07	7.73149e-07	2.39783e-07	-1.06681e-06	-5.76144e-07	1.78965e-06	-8.49236e-07	3.38343e-08	-8.38692e-07	-3.58882e-07	-2.00471e-07	-1.57574e-07	-6.92998e-07	-1.12703e-06	-1.76328e-06	-5.75017e-07	2.99416e-07	-2.79906e-07	4.28135e-07	-5.62615e-07	-3.10942e-07	4.09722e-07	-5.95648e-07	4.14952e-07	-2.80414e-07	-1.148e-08	-5.44906e-07	1.74791e-07	7.16656e-08	3.25515e-07	1.45962e-11
-6.97891e-07	7.73543e-07	2.50279e-07	-6.22201e-07	-5.76318e-07	1.78962e-06	-8.53891e-07	3.54412e-08	-8.70122e-07	-3.33076e-07	-2.00352e-07	-1.0497e-07	-6.87031e-07	-1.13026e-06	-1.76091e-06	-5.7617e-07	2.98481e-07	-2.7704e-07	4.02648e-07	-5.75194e-07	-3.14604e-07	4.09053e-07	-5.83632e-07	3.78039e-07	-2.80643e-07	-1.12506e-08	-5.44553e-07	1.74778e-07	7.48605e-08	3.5151e-07	1.38457e-11
-7.10894e-07	7.78469e-07	3.2465e-07	-7.76171e-07	-5.74865e-07	1.78895e-06	-8.52292e-07	3.52347e-08	-8.82808e-07	-3.85817e-07	-2.01037e-07	-5.60517e-08	-5.09343e-07	-1.1313e-06	-1.76656e-06	-5.71223e-07	2.98791e-07	-2.61569e-07	3.86778e-07	-5.74973e-07	-2.24477e-07	4.07292e-07	-5.74186e-07	3.44122e-07	-2.80047e-07	-1.14465e-08	-3.5199e-07	1.7383e-07	6.94146e-08	3.45194e-07	1.36947e-11
-6.94245e-07	7.75845e-07	3.24831e-07	-6.69171e-07	-5.7617e-07	1.78959e-06	-8.63479e-07	3.61498e-08	-8.51034e-07	-3.79349e-07	-1.95351e-07	-1.29359e-07	-4.90874e-07	-1.13072e-06	-1.76696e-06	-5.71333e-07	2.98562e-07	-2.78967e-07	3.94346e-07	-5.77753e-07	-2.49633e-07	4.07522e-07	-5.7025e-07	4.10974e-07	-2.79548e-07	-1.14757e-08	-2.49333e-07	1.73924e-07	7.06302e-08	3.44168e-07	1.34827e-11
-7.06438e-07	7.76804e-07	2.54275e-07	-5.79944e-07	-5.69119e-07	1.7847e-06	-8.56907e-07	3.58621e-08	-8.70731e-07	-3.56792e-07	-1.96601e-07	-3.60769e-08	-5.4409e-07	-1.13063e-06	-1.76912e-06	-5.70364e-07	2.98704e-07	-2.72139e-07	4.21023e-07	-5.75386e-07	-2.18309e-07	4.10426e-07	-5.46478e-07	3.87658e-07	-2.80438e-07	-7.00923e-09	-3.03458e-07	1.74084e-07	7.13504e-08	3.38346e-07	1.33603e-11
-7.00698e-07	7.76532e-07	2.69585e-07	-5.89534e-07	-5.73533e-07	1.78735e-06	-8.5886e-07	3.55251e-08	-8.61731e-07	-3.57813e-07	-1.97316e-07	-9.24842e-08	-5.05466e-07	-1.13064e-06	-1.76757e-06	-5.68077e-07	2.98781e-07	-2.08336e-07	4.08905e-07	-5.75426e-07	-2.35124e-07	4.08411e-07	-5.62059e-07	3.98239e-07	-2.80713e-07	-1.03486e-08	-2.84839e-07	1.73887e-07	7.14798e-08	3.22532e-07	1.33026e-11
-7.06584e-07	7.75787e-07	2.63651e-07	-5.90027e-07	-2.60005e-07	1.78791e-06	-8.56628e-07	3.5103e-08	-8.57604e-07	-3.74009e-07	-1.98061e-07	-6.52696e-08	-3.74772e-07	-1.13073e-06	-1.72543e-06	-5.67655e-07	2.99164e-07	-2.74422e-07	4.11859e-07	-5.74895e-07	-2.37749e-07	4.17299e-07	-5.6586e-07	3.85905e-07	-2.80558e-07	-1.08325e-08	-2.96755e-07	1.73838e-07	6.3535e-08	3.38862e-07	1.28359e-11
-1.37985e-07	7.73878e-07	2.44944e-07	-6.20711e-07	-5.70649e-07	1.78821e-06	-8.59292e-07	3.66494e-08	-8.69639e-07	-3.8271e-07	-1.96319e-07	-1.00785e-07	-5.01933e-07	-1.05211e-06	-1.61401e-06	-5.67421e-07	8.84602e-08	-1.83523e-07	4.0318e-07	-5.88625e-07	-2.41922e-07	4.08447e-07	-5.20418e-07	3.95176e-07	-2.79869e-07	6.59864e-08	-2.66866e-07	1.7389e-07	6.86341e-08	3.04903e-07	1.20483e-11
-1.78283e-07	7.74413e-07	2.51739e-07	-6.17289e-07	-3.57985e-07	1.78799e-06	-8.59136e-07	3.6601e-08	-8.69447e-07	-3.81929e-07	-1.96516e-07	-8.43465e-08	-4.90362e-07	-1.09043e-06	-1.63435e-06	-5.67488e-07	9.44579e-08	-2.17966e-07	4.03742e-07	-5.83034e-07	-2.43937e-07	4.09335e-07	-5.22717e-07	3.96318e-07	-2.79898e-07	6.48301e-08	-2.67421e-07	1.73995e-07	6.82938e-08	3.07608e-07	1.2011e-11
-2.60393e-07	7.74939e-07	2.51405e-07	-6.17477e-07	-3.65274e-07	1.78806e-06	-8.58935e-07	3.62113e-08	-8.53365e-07	-3.76224e-07	-1.97196e-07	-8.71037e-08	-4.37543e-07	-1.06154e-06	-1.63994e-06	-5.67703e-07	1.4916e-07	-1.9601e-07	4.05299e-07	-5.76989e-07	-2.41805e-07	4.17401e-07	-5.22046e-07	3.94958e-07	-2.26885e-07	5.80417e-08	-2.81376e-07	1.73299e-07	6.84681e-08	3.12759e-07	1.19144e-11
-2.5982e-07	7.7481e-07	2.51579e-07	-6.17804e-07	-3.86118e-07	1.7881e-06	-8.59005e-07	3.62539e-08	-8.57249e-07	-3.79984e-07	-1.9706e-07	-8.90489e-08	-4.16387e-07	-1.05745e-06	-1.62444e-06	-5.67527e-07	1.0244e-07	-1.89312e-07	4.0534e-07	-5.8392e-07	-2.41849e-07	4.13873e-07	-5.24304e-07	3.95053e-07	-2.51944e-07	5.64568e-08	-2.77098e-07	1.73663e-07	6.77492e-08	3.09692e-07	1.18634e-11
-2.5783e-07	7.77239e-07	2.63819e-07	-6.15767e-07	-3.70703e-07	1.75299e-06	-8.58627e-07	3.63626e-08	-8.56882e-07	-6.24599e-08	-1.96915e-07	-9.60276e-08	-4.3591e-07	-6.824e-07	-1.63533e-06	-6.12691e-07	1.37079e-07	-2.20021e-07	4.05214e-07	-4.01214e-07	-2.42619e-07	4.1618e-07	-5.27875e-07	3.9407e-07	-1.95751e-07	5.54528e-08	-2.80506e-07	1.73547e-07	6.70769e-08	3.20399e-07	1.08756e-11
-2.5783e-07	7.77239e-07	2.63819e-07	-6.15767e-07	-3.70703e-07	1.75299e-06	-8.58627e-07	3.63626e-08	-8.56882e-07	-6.24599e-08	-1.96915e-07	-9.60276e-08	-4.3591e-07	-6.824e-07	-1.63533e-06	-6.12691e-07	1.37079e-07	-2.20021e-07	4.05214e-07	-4.01214e-07	-2.42619e-07	4.1618e-07	-5.27875e-07	3.9407e-07	-1.95751e-07	5.54528e-08	-2.80506e-07	1.73547e-07	6.70769e-08	3.20399e-07	1.08756e-11
-2.53775e-07	7.75914e-07	2.57886e-07	-6.11857e-07	-3.63678e-07	1.71338e-06	-8.58625e-07	3.62784e-08	-8.74778e-07	-1.41905e-07	-1.97061e-07	-1.47146e-07	-4.37579e-07	-6.97277e-07	-1.63233e-06	-5.88001e-07	1.35956e-07	-2.1251e-07	4.05789e-07	-3.2402e-07	-2.42047e-07	4.19045e-07	-5.31069e-07	3.92951e-07	-2.44039e-07	4.06771e-08	-2.79724e-07	1.73458e-07	6.68055e-08	3.17857e-07	1.07266e-11
-2.55942e-07	7.7834e-07	2.63488e-07	-6.13216e-07	-3.6306e-07	1.71854e-06	-8.58581e-07	3.63379e-08	-8.76858e-07	-8.89903e-08	-1.96919e-07	-1.05191e-07	-4.35538e-07	-6.76802e-07	-1.6321e-06	-6.00453e-07	1.40652e-07	-2.11438e-07	4.05633e-07	-3.36887e-07	-2.42115e-07	4.18538e-07	-5.3063e-07	3.92915e-07	-2.09908e-07	5.1512e-08	-2.7847e-07	1.72503e-07	6.74372e-08	3.18736e-07	1.07115e-11
-2.55074e-07	7.7646e-07	2.61006e-07	-6.12983e-07	-3.61994e-07	1.71897e-06	-8.58623e-07	3.6319e-08	-8.66625e-07	-9.89165e-08	-1.97025e-07	-1.10959e-07	-4.27161e-07	-6.89772e-07	-1.6318e-06	-5.92538e-07	1.35973e-07	-2.1186e-07	4.05767e-07	-3.35984e-07	-2.42159e-07	4.1843e-07	-5.30557e-07	3.92767e-07	-2.05222e-07	4.86572e-08	-2.79226e-07	1.72929e-07	6.73036e-08	3.17913e-07	1.06887e-11
-2.53181e-07	7.77692e-07	2.59832e-07	-6.135e-07	-3.6304e-07	1.72324e-06	-8.58993e-07	3.62969e-08	-8.6677e-07	-9.81836e-08	-1.96984e-07	-1.22637e-07	-4.3653e-07	-6.78481e-07	-1.63214e-06	-1.98342e-07	1.36513e-07	-2.13543e-07	3.86022e-07	-3.54249e-07	-2.44683e-07	4.18562e-07	-5.29973e-07	3.92627e-07	-2.0238e-07	4.37451e-08	-2.78908e-07	1.72673e-07	6.7102e-08	3.17543e-07	1.03869e-11
-2.37193e-07	7.87366e-07	2.61699e-07	-6.15427e-07	-3.62257e-07	1.72224e-06	-8.58874e-07	1.9379e-08	-8.65632e-07	-9.46984e-08	-1.96902e-07	-1.3119e-07	-3.35809e-07	-6.74e-07	-2.6042e-07	-4.43523e-07	1.37072e-07	-2.12305e-07	4.02424e-07	-2.59935e-07	-2.43783e-07	4.20775e-07	-5.30713e-07	3.92668e-07	-1.39793e-07	6.82669e-08	-2.69136e-07	1.78639e-07	9.22865e-08	3.18114e-07	7.80863e-12
-2.45402e-07	7.67863e-07	2.61205e-07	-6.15767e-07	-3.61805e-07	1.72193e-06	-3.82888e-07	2.27794e-08	-8.32629e-07	-9.84884e-08	-1.9708e-07	-1.17118e-07	-2.30598e-07	-6.83157e-07	-2.75042e-07	-4.30626e-07	1.36488e-07	-2.12702e-07	3.8822e-07	-3.44763e-07	-2.41168e-07	4.186e-07	-5.30091e-07	3.92935e-07	-1.93803e-07	5.84256e-08	-2.66837e-07	1.74777e-07	7.07195e-08	3.18746e-07	7.12834e-12
-2.3885e-07	7.39097e-07	2.45256e-07	-6.13735e-07	-3.63651e-07	1.72413e-06	-2.54899e-07	3.85316e-08	-8.49342e-07	-8.45859e-08	-1.97286e-07	-1.09092e-07	-2.51786e-07	-6.79793e-07	-3.56556e-07	-3.87776e-07	1.37035e-07	-2.13723e-07	3.49079e-07	-3.0173e-07	-2.36297e-07	3.11183e-07	-5.31015e-07	3.93115e-07	-1.97627e-07	6.61043e-08	-2.73178e-07	1.61749e-07	7.90855e-08	3.18854e-07	6.9125e-12
-2.42038e-07	7.69709e-07	2.59444e-07	-6.14914e-07	-3.63354e-07	1.69237e-06	-3.24934e-07	2.32066e-08	-8.04618e-07	-9.02233e-08	-1.97875e-07	-7.58695e-08	-2.82935e-07	-6.80256e-07	-1.95373e-07	-3.71859e-07	1.36791e-07	-2.15311e-07	3.31904e-07	-2.81314e-07	-2.40654e-07	1.94098e-07	-5.31121e-07	3.92965e-07	-1.84427e-07	6.69468e-08	-2.55675e-07	7.78014e-08	7.53734e-08	3.18982e-07	6.62225e-12
-2.43461e-07	7.69228e-07	2.43696e-07	-6.15171e-07	-3.63048e-07	1.68593e-06	-3.11944e-07	2.15112e-08	-8.06633e-07	-8.75744e-08	-1.97256e-07	-2.21225e-08	-2.91527e-07	-6.78265e-07	-1.47817e-07	-3.93855e-07	1.37666e-07	-2.15782e-07	3.36605e-07	-2.67762e-07	-2.40098e-07	1.5851e-07	-5.30961e-07	3.93025e-07	-1.81691e-07	8.52815e-08	-2.41592e-07	6.89617e-08	7.51873e-08	3.18948e-07	6.56093e-12
-2.3916e-07	7.57798e-07	2.69918e-07	-6.14555e-07	-3.99673e-07	1.69781e-06	-2.76091e-07	2.92947e-08	-6.88582e-07	-8.87509e-08	-1.973e-07	-8.68762e-08	-1.53323e-07	-6.72441e-07	-1.83052e-07	-3.02045e-07	1.14777e-07	4.37809e-08	3.45802e-07	-2.84758e-07	-2.42442e-07	2.17323e-07	-1.37239e-07	3.93378e-07	-1.81817e-07	6.74407e-08	-2.57098e-07	3.46189e-08	7.57131e-08	3.16507e-07	6.03647e-12
-2.40702e-07	7.61855e-07	2.47995e-07	-6.14817e-07	-3.77475e-07	1.69496e-06	-2.92061e-07	2.81743e-08	-7.15874e-07	-8.95618e-08	-1.9739e-07	-6.46069e-08	-2.03136e-07	-3.54052e-07	-1.91545e-07	-3.50775e-07	1.30151e-07	-1.3279e-07	3.42305e-07	-2.70037e-07	-2.42325e-07	1.97626e-07	-2.1583e-07	3.93082e-07	-1.87881e-07	6.78654e-08	-2.52322e-07	9.22575e-08	7.7115e-08	3.18453e-07	5.81229e-12
-2.41904e-07	7.60229e-07	2.55349e-07	-6.14879e-07	-3.85675e-07	1.69746e-06	-2.92221e-07	2.70763e-08	-7.10226e-07	-8.94173e-08	-1.97345e-07	-7.91435e-08	-1.61607e-07	-3.8483e-07	-1.84078e-07	-3.35533e-07	1.21954e-07	-3.06172e-08	3.48831e-07	-2.78869e-07	-2.42169e-07	2.12619e-07	-2.06665e-07	3.93179e-07	-1.83129e-07	6.76085e-08	-2.54878e-07	2.16055e-08	7.60333e-08	3.1733e-07	5.80071e-12
-2.40956e-07	7.59415e-07	2.74645e-07	-6.14855e-07	-4.04694e-07	1.69691e-06	-2.83806e-07	2.63532e-08	-6.91905e-07	-8.97484e-08	-1.97344e-07	-7.23568e-08	-1.81431e-07	-3.76933e-07	-1.86798e-07	-3.27825e-07	1.24101e-07	2.10351e-08	3.47046e-07	-2.77143e-07	-2.42636e-07	2.09694e-07	-1.30587e-07	3.92742e-07	-1.8294e-07	6.57616e-08	-2.56016e-07	3.80649e-08	7.63181e-08	3.1724e-07	5.75958e-12
-2.40732e-07	7.59644e-07	2.65986e-07	-6.14817e-07	-3.82463e-07	1.6967e-06	-2.84991e-07	2.64714e-08	-6.97499e-07	-8.9533e-08	-1.97358e-07	-7.84402e-08	-1.7162e-07	-3.82114e-07	-1.85839e-07	-3.14054e-07	1.22984e-07	-3.86122e-08	3.46899e-07	-2.76995e-07	-2.42295e-07	2.05077e-07	-1.62861e-07	3.92946e-07	-1.84417e-07	6.64792e-08	-2.55227e-07	3.75049e-08	7.60131e-08	3.17135e-07	5.74572e-12
-2.40705e-07	7.60519e-07	2.57045e-07	-6.14813e-07	-3.83379e-07	1.69706e-06	-2.88657e-07	2.88362e-08	-6.97518e-07	-8.93605e-08	-1.9735e-07	-6.92314e-08	-1.79653e-07	-3.87595e-07	-1.86506e-07	-3.22507e-07	1.2327e-07	-1.57373e-08	3.46986e-07	-2.78549e-07	-2.42324e-07	2.05656e-07	-1.28143e-07	1.90583e-07	-1.8462e-07	6.63464e-08	-2.55094e-07	2.61385e-08	7.58396e-08	2.17098e-07	5.57541e-12
-2.40799e-07	7.10881e-07	2.67037e-07	-6.08509e-07	-4.12111e-07	1.33417e-06	-2.88283e-07	2.23184e-08	-6.94588e-07	-1.39469e-07	-1.9664e-07	-7.02245e-08	-1.80778e-07	-3.79709e-07	-1.70276e-07	-3.15379e-07	1.53153e-07	-9.0782e-08	3.48101e-07	-2.77482e-07	-2.42495e-07	2.12708e-07	-1.14068e-07	2.72775e-07	-1.75607e-07	6.9453e-08	-2.54482e-07	-1.79555e-07	7.56669e-08	2.45262e-07	4.50908e-12
-2.41042e-07	5.16036e-07	2.66899e-07	-6.10235e-07	-4.03339e-07	1.20803e-06	-2.87289e-07	2.30564e-08	-6.88596e-07	-2.12492e-07	-1.96772e-07	-7.1225e-08	-1.79189e-07	-3.78492e-07	-1.30032e-07	-3.18803e-07	1.95707e-07	-8.66456e-08	3.47298e-07	-2.78683e-07	-2.4237e-07	2.15506e-07	-1.46796e-07	2.73034e-07	-1.58536e-07	6.66334e-08	-2.55029e-07	-5.60165e-08	7.57625e-08	2.38341e-07	3.93578e-12
-2.41042e-07	5.16036e-07	2.66899e-07	-6.10235e-07	-4.03339e-07	1.20803e-06	-2.87289e-07	2.30564e-08	-6.88596e-07	-2.12492e-07	-1.96772e-07	-7.1225e-08	-1.79189e-07	-3.78492e-07	-1.30032e-07	-3.18803e-07	1.95707e-07	-8.66456e-08	3.47298e-07	-2.78683e-07	-2.4237e-07	2.15506e-07	-1.46796e-07	2.73034e-07	-1.58536e-07	6.66334e-08	-2.55029e-07	-5.60165e-08	7.57625e-08	2.38341e-07	3.93578e-12
-2.41022e-07	4.97691e-07	2.66715e-07	-6.09637e-07	-3.95392e-07	1.21648e-06	-2.87291e-07	2.48792e-08	-6.87819e-07	-1.50602e-07	-1.97064e-07	-6.93196e-08	-1.79229e-07	-3.86967e-07	-1.2407e-07	-3.17923e-07	1.92231e-07	-8.62794e-08	3.4735e-07	-2.77867e-07	-2.42368e-07	2.12592e-07	-1.40494e-07	2.13324e-07	-1.55899e-07	6.69863e-08	-2.54999e-07	-5.43908e-08	7.57854e-08	2.40356e-07	3.87738e-12
-2.41018e-07	4.99725e-07	2.66704e-07	-6.09425e-07	-3.9564e-07	1.21019e-06	-2.87272e-07	2.47294e-08	-6.89458e-07	-1.67683e-07	-1.96976e-07	-6.90752e-08	-1.7907e-07	-3.85313e-07	-1.24062e-07	-3.17823e-07	1.9083e-07	-8.41964e-08	3.4739e-07	-2.78101e-07	-2.42376e-07	2.12592e-07	-1.39913e-07	2.23694e-07	-1.55978e-07	6.70257e-08	-2.55005e-07	-6.07943e-08	7.57747e-08	2.40404e-07	3.87472e-12
-2.40561e-07	5.0059e-07	2.66804e-07	-6.08346e-07	-4.03155e-07	1.21474e-06	-1.58748e-07	2.50895e-08	-6.90273e-07	-1.50156e-07	-1.9693e-07	-6.7835e-08	-1.78943e-07	-3.81387e-07	-1.14533e-07	-3.17608e-07	1.86431e-07	-8.36939e-08	3.47423e-07	-2.78342e-07	-2.42379e-07	2.12974e-07	-1.30772e-07	2.46221e-07	-1.57016e-07	6.68081e-08	-2.54876e-07	-6.94253e-08	7.57686e-08	2.42788e-07	3.83292e-12
-2.41035e-07	5.04492e-07	1.92482e-08	-6.09187e-07	-4.01412e-07	1.21399e-06	-1.71352e-07	2.41376e-08	-6.9027e-07	-1.53111e-07	-1.9705e-07	-6.08387e-08	-1.7909e-07	-3.80802e-07	-1.19731e-07	-3.18076e-07	1.78191e-07	-8.53217e-08	3.47459e-07	-2.28951e-07	-2.40926e-07	2.13123e-07	-1.3407e-07	2.42371e-07	-1.5806e-07	6.71581e-08	-2.5501e-07	-5.31534e-08	7.57008e-08	2.43799e-07	3.73886e-12
-2.40538e-07	4.95904e-07	2.66799e-07	-6.08321e-07	-4.02599e-07	1.21703e-06	-1.20096e-07	1.91707e-08	-2.20371e-07	-1.77044e-07	-1.96964e-07	-6.77873e-08	-1.79175e-07	-3.81845e-07	-1.16525e-07	-3.17966e-07	1.89363e-07	-8.38661e-08	3.47662e-07	-2.56868e-07	-2.42391e-07	2.12941e-07	-1.3631e-07	2.47682e-07	-1.57155e-07	6.67929e-08	-2.55108e-07	-6.81274e-08	3.23542e-08	2.44104e-08	3.33324e-12
-2.40976e-07	4.98453e-07	1.90266e-07	-6.08885e-07	-4.02229e-07	6.32958e-07	-1.36414e-07	4.09318e-08	-5.09414e-07	-1.552e-07	-1.96963e-07	-6.60148e-08	-1.79634e-07	-1.84026e-07	-1.20682e-07	-3.18007e-07	1.85708e-07	-8.28814e-08	3.64834e-07	-2.23108e-07	-2.42386e-07	2.12946e-07	-9.87895e-08	2.37389e-07	-3.20177e-09	6.85035e-08	-2.5501e-07	-6.24379e-08	6.97937e-08	1.9973e-07	2.31759e-12
-2.40967e-07	5.0113e-07	1.08993e-07	-6.08949e-07	-4.01832e-07	4.38219e-07	-1.57583e-07	5.3827e-08	-4.75542e-07	-1.64369e-07	-1.96978e-07	-6.59866e-08	-1.78849e-07	-1.76291e-07	-1.25044e-07	-3.18009e-07	1.85161e-07	-8.28825e-08	3.68634e-07	-2.27759e-07	-2.42585e-07	2.12891e-07	-1.26232e-07	2.39815e-07	-2.82247e-08	6.84802e-08	-2.5502e-07	-6.17667e-08	6.68861e-08	2.31019e-07	2.08799e-12
-2.4089e-07	5.02705e-07	1.6068e-07	-6.07313e-07	-4.02941e-07	4.16754e-07	-1.40903e-07	2.0443e-08	-2.7623e-07	-1.67351e-07	-1.96973e-07	-6.6265e-08	-1.78897e-07	-2.68783e-07	-1.19497e-07	-3.18022e-07	1.88089e-07	-8.31455e-08	3.51143e-07	-2.29575e-07	-2.42868e-07	2.12747e-07	-1.27085e-07	2.37549e-07	9.58405e-08	6.68982e-08	-2.5503e-07	-6.33347e-08	6.35144e-08	1.69289e-07	1.9394e-12
-2.40814e-07	5.00468e-07	1.10894e-07	-5.82895e-07	-4.02096e-07	3.92546e-07	-1.36962e-07	4.9611e-08	-3.08503e-07	-1.63345e-07	-1.96951e-07	-6.63597e-08	-1.7667e-07	-1.91574e-07	-1.1992e-07	-3.18061e-07	1.87186e-07	-8.34619e-08	3.52627e-07	-2.38131e-07	-2.43083e-07	2.13024e-07	-1.26566e-07	2.44028e-07	-4.18868e-08	6.88741e-08	-2.55017e-07	-6.27436e-08	6.62455e-08	2.07685e-07	1.87211e-12
-2.40716e-07	5.01157e-07	1.46762e-07	-5.66452e-07	-4.0236e-07	4.18659e-07	-1.39784e-07	2.32357e-08	-2.14063e-07	-1.63588e-07	-1.968e-07	-6.59884e-08	-1.74093e-07	-2.04861e-07	-1.21619e-07	-3.18014e-07	1.87324e-07	-8.30783e-08	3.50358e-07	-2.31412e-07	-2.43158e-07	2.13093e-07	-1.26746e-07	2.42533e-07	-3.06669e-08	6.70226e-08	-2.55014e-07	-6.29088e-08	6.16873e-08	2.03131e-07	1.82983e-12
-5.49276e-08	5.00666e-07	1.41497e-07	-5.70617e-07	-4.02263e-07	4.21541e-07	-1.43789e-07	1.75929e-08	-2.20501e-07	-1.63326e-07	-1.96797e-07	-6.62988e-08	-1.74876e-07	-1.82624e-07	-1.19643e-07	-3.18016e-07	1.86629e-07	-8.28768e-08	3.50574e-07	-2.29949e-07	-2.43505e-07	2.13003e-07	-1.26712e-07	2.3988e-07	-6.71461e-09	6.72593e-08	-2.5501e-07	-6.47425e-08	6.23804e-08	1.94885e-07	1.76901e-12
-1.23917e-07	5.00686e-07	1.32867e-07	-5.71825e-07	-4.0222e-07	3.81625e-07	-1.43048e-07	2.19436e-08	-2.26719e-07	-1.63179e-07	-1.96853e-07	-6.58995e-08	-1.75418e-07	-1.78475e-07	-1.20001e-07	-3.18035e-07	1.86732e-07	-8.29269e-08	3.52433e-07	-2.29935e-07	-2.43377e-07	2.13041e-07	-1.25893e-07	2.40043e-07	-5.70473e-09	6.74428e-08	-2.55012e-07	-6.45195e-08	6.20943e-08	1.94902e-07	1.75087e-12
-8.78075e-08	5.00657e-07	1.40618e-07	-5.69421e-07	-3.06591e-07	4.02262e-07	-1.43537e-07	2.87085e-08	-2.30891e-07	-1.63419e-07	-1.96819e-07	-6.62731e-08	-1.75101e-07	-1.78061e-07	-1.20275e-07	-3.18032e-07	1.86564e-07	-8.29963e-08	3.51925e-07	-2.30867e-07	-2.43427e-07	2.1298e-07	-1.26715e-07	2.40324e-07	-2.17721e-08	6.85348e-08	-2.55016e-07	-6.45877e-08	6.24637e-08	1.94526e-07	1.69414e-12
-1.13006e-07	5.00713e-07	1.36805e-07	-5.71336e-07	-8.8308e-08	3.83565e-07	-1.43132e-07	2.38339e-08	-2.30049e-07	-1.63184e-07	-1.96863e-07	-6.60737e-08	-1.75231e-07	-1.72062e-07	-1.20026e-07	-3.18025e-07	1.86699e-07	-8.29185e-08	3.5131e-07	-2.31328e-07	-2.43409e-07	2.1299e-07	-1.23253e-07	2.40234e-07	-1.48477e-08	6.74828e-08	-2.5501e-07	-6.45408e-08	6.17832e-08	1.98676e-07	1.59657e-12
-9.2656e-08	5.01124e-07	1.39049e-07	-2.58543e-07	-1.61718e-07	3.92263e-07	-1.43852e-07	2.57157e-08	-2.32356e-07	-1.63211e-07	-1.96791e-07	-6.62561e-08	-1.74517e-07	-1.77314e-07	-1.20114e-07	-3.18026e-07	1.86671e-07	-8.30093e-08	3.52079e-07	-2.31406e-07	-2.43388e-07	2.13435e-07	-1.24422e-07	2.4041e-07	-1.84736e-08	6.87195e-08	-2.54769e-07	-6.38325e-08	6.20261e-08	1.94765e-07	1.36162e-12
-8.92686e-08	5.05562e-07	1.39715e-07	-2.67278e-07	-1.37619e-07	3.87776e-07	-1.43647e-07	2.69955e-08	-2.31326e-07	-1.6325e-07	-1.97085e-07	-6.63649e-08	-1.74996e-07	-1.75596e-07	-1.20139e-07	-3.13382e-07	1.86252e-07	-8.30354e-08	3.52689e-07	-2.30827e-07	-2.43364e-07	2.13033e-07	-9.06368e-08	2.40501e-07	-7.79099e-09	6.93644e-08	-2.50707e-07	-6.40396e-08	6.3141e-08	1.94511e-07	1.34627e-12
-9.58174e-08	5.02505e-07	1.39369e-07	-2.6148e-07	-1.16062e-07	3.92171e-07	-1.43542e-07	2.8717e-08	-2.32695e-07	-1.64727e-07	-1.96913e-07	-6.64227e-08	-1.7481e-07	-1.74706e-07	-1.19854e-07	-3.15006e-07	1.86639e-07	-8.29917e-08	3.52389e-07	-2.30663e-07	-2.43372e-07	2.13753e-07	-1.05269e-07	2.39991e-07	-1.50585e-08	6.89346e-08	-2.11921e-07	-6.45505e-08	5.79894e-08	1.94582e-07	1.32531e-12
-9.76779e-08	5.0157e-07	1.39733e-07	-2.47411e-07	-1.25011e-07	3.90419e-07	-1.43586e-07	2.7572e-08	-2.32789e-07	-1.63983e-07	-1.96863e-07	-6.63678e-08	-1.75039e-07	-1.74049e-07	-1.1224e-07	-3.16331e-07	1.86538e-07	-8.30287e-08	3.51615e-07	-2.30661e-07	-2.43384e-07	2.13368e-07	-1.04905e-07	2.4023e-07	-1.49919e-08	6.90376e-08	-2.12e-07	-6.45413e-08	6.12362e-08	1.94875e-07	1.31695e-12
-9.53956e-08	5.02504e-07	1.39615e-07	-2.58713e-07	-1.23921e-07	3.90458e-07	-1.43662e-07	2.6641e-08	-2.32532e-07	-1.64116e-07	-1.96852e-07	-6.63194e-08	-1.74882e-07	-1.75241e-07	-1.10307e-07	-3.16018e-07	1.86567e-07	-8.30333e-08	3.52255e-07	-2.31451e-07	-2.43374e-07	2.13665e-07	-9.65791e-08	2.40231e-07	-1.4228e-08	6.90754e-08	-2.0432e-07	-6.43192e-08	6.14295e-08	1.68269e-07	1.3089e-12
-9.70334e-08	5.01815e-07	1.32991e-07	-2.54844e-07	-1.26022e-07	3.90128e-07	-1.43601e-07	2.73172e-08	-2.33295e-07	-1.64021e-07	-1.97951e-07	-6.63405e-08	-1.74987e-07	-1.74575e-07	-1.12256e-07	-3.15809e-07	1.86544e-07	-8.30286e-08	3.51983e-07	-1.63994e-07	-2.43378e-07	2.13599e-07	-1.03723e-07	2.40473e-07	-1.4127e-08	6.90226e-08	-2.07412e-07	-6.44269e-08	6.16053e-08	1.70184e-07	1.28248e-12
-9.75604e-08	5.02577e-07	8.32231e-08	-2.56515e-07	-1.08341e-07	3.90057e-07	-1.43614e-07	2.70698e-08	-2.32482e-07	-1.07141e-07	-1.97074e-07	-6.7787e-08	-1.74911e-07	-1.74447e-07	-1.04971e-07	-3.16093e-07	1.86556e-07	-8.30483e-08	3.51794e-07	-1.82682e-07	-2.43378e-07	2.13786e-07	-9.8231e-08	2.40154e-07	-1.45393e-08	6.9178e-08	-2.14704e-07	-6.43704e-08	6.10373e-08	1.73514e-07	1.26115e-12
-9.74362e-08	5.02179e-07	7.97054e-08	-1.68109e-07	-9.05669e-08	3.903e-07	-1.43603e-07	2.68508e-08	-2.32926e-07	-1.47146e-07	-1.97545e-07	-6.53673e-08	-1.74929e-07	-1.74811e-07	-1.09735e-07	-3.13271e-07	1.86544e-07	-8.2966e-08	3.51296e-07	-1.4368e-07	-2.4168e-07	2.13652e-07	-9.76224e-08	2.40362e-07	-1.40925e-08	6.90194e-08	-2.0733e-07	-6.43862e-08	6.16077e-08	1.70317e-07	1.2107e-12
-9.69521e-08	5.0229e-07	8.50517e-08	-2.02157e-07	-9.8197e-08	3.90791e-07	-1.43935e-07	3.21561e-08	-2.32944e-07	-1.3071e-07	-1.06821e-07	-6.51316e-08	-1.74697e-07	-1.76064e-07	-4.87936e-08	-2.37255e-08	1.86555e-07	-8.63989e-08	3.50361e-07	-1.73282e-07	-2.45041e-07	1.9799e-07	-9.52205e-08	2.39214e-07	-1.22468e-08	6.91257e-08	-2.14163e-07	-6.44189e-08	6.06186e-08	1.80644e-07	1.0972e-12
-9.70791e-08	4.97247e-07	8.3872e-08	-1.00075e-07	-1.19167e-07	3.87253e-07	-1.4359e-07	2.71866e-08	-2.3276e-07	-1.25299e-07	-1.17821e-07	-6.69288e-08	-1.73131e-07	-1.73342e-07	-1.01764e-07	-1.2764e-07	1.85311e-07	-8.12698e-08	3.51506e-07	-1.80713e-07	-2.42008e-07	2.11873e-07	-9.85322e-08	1.40827e-07	-6.37221e-09	6.85545e-08	-2.14794e-07	-6.65042e-08	6.11039e-08	1.77657e-07	1.05491e-12
-9.70899e-08	4.95968e-07	8.0195e-08	-1.68313e-07	-1.16208e-07	3.89477e-07	-1.43607e-07	2.84103e-08	-2.32716e-07	-1.15047e-07	-1.17304e-07	-6.62018e-08	-1.47744e-07	-1.73839e-07	-9.94082e-08	-9.22002e-08	1.86008e-07	-8.28146e-08	3.51131e-07	-1.34162e-07	-2.42266e-07	2.12475e-07	-9.66928e-08	1.29742e-07	-7.85399e-09	6.88682e-08	-2.1472e-07	-6.54093e-08	6.17621e-08	1.7635e-07	1.03564e-12
-9.65712e-08	4.98699e-07	9.10959e-08	-1.25198e-07	-1.12823e-07	3.89371e-07	-1.43509e-07	2.90628e-08	-7.40017e-08	-1.22084e-07	-1.15246e-07	-6.69735e-08	-1.34546e-07	-1.74601e-07	-9.31094e-08	-8.82838e-08	1.86342e-07	-8.2992e-08	3.51129e-07	-1.53163e-07	-2.4212e-07	2.07076e-07	-9.24542e-08	1.43535e-07	-8.42971e-09	6.9358e-08	-2.14164e-07	-6.53089e-08	6.18444e-08	1.76758e-07	9.80073e-13
-9.69442e-08	2.46318e-07	8.68701e-08	-1.23235e-07	-1.09041e-07	3.8983e-07	-1.48274e-07	2.8818e-08	-9.53829e-08	-1.24698e-07	-1.41246e-07	-6.63897e-08	-1.35316e-07	-1.77128e-07	-9.37491e-08	-9.02088e-08	1.86266e-07	-8.30003e-08	3.51343e-07	-1.5026e-07	-2.42624e-07	2.06332e-07	-7.32982e-08	1.57696e-07	-7.61891e-09	6.93887e-08	-2.14631e-07	-6.57282e-08	6.13992e-08	1.76253e-07	8.04472e-13
-9.65308e-08	2.41808e-07	8.34623e-08	-1.20261e-07	-1.10707e-07	3.89725e-07	-1.50704e-07	2.97005e-08	-1.00514e-07	-1.20114e-07	-1.33619e-07	-6.63194e-08	-1.54045e-07	-1.76822e-07	-9.20774e-08	-9.01342e-08	1.8636e-07	-8.31776e-08	3.51603e-07	-1.35807e-07	-2.42483e-07	2.03979e-07	-8.14793e-08	1.51405e-07	-9.04163e-09	6.91937e-08	-2.14491e-07	-6.50135e-08	6.13215e-08	1.76463e-07	7.99022e-13
-9.67166e-08	2.26037e-07	8.77405e-08	-1.30381e-07	-1.13124e-07	3.89694e-07	-1.44763e-07	2.90963e-08	-1.06378e-07	-1.21091e-07	-1.27433e-07	-6.65246e-08	-1.48339e-07	-1.75815e-07	-9.26493e-08	-9.75494e-08	1.8623e-07	-8.3121e-08	3.51467e-07	-1.44255e-07	-2.41786e-07	2.06102e-07	-8.66429e-08	1.40491e-07	-6.96118e-09	6.9215e-08	-2.14149e-07	-6.58549e-08	6.17329e-08	1.76782e-07	7.93477e-13
-9.67716e-08	2.12686e-07	8.46794e-08	-1.28043e-07	-1.12848e-07	3.89555e-07	-1.46924e-07	2.98606e-08	-1.15382e-07	-1.20354e-07	-1.35147e-07	-6.63141e-08	-1.43533e-07	-1.75849e-07	-9.37019e-08	-9.51131e-08	1.86192e-07	-8.3072e-08	3.51505e-07	-4.17032e-08	-2.42085e-07	2.02859e-07	-8.48471e-08	1.3927e-07	-8.76401e-09	6.97111e-08	-2.14307e-07	-6.53925e-08	6.19933e-08	1.75296e-07	7.67869e-13
-9.67248e-08	2.12162e-07	8.44259e-08	-1.26664e-07	-1.1148e-07	3.89552e-07	-1.47855e-07	2.98097e-08	-1.04694e-07	-1.21053e-07	-1.35106e-07	-6.62932e-08	-1.48279e-07	-1.75878e-07	-9.48843e-08	-9.49639e-08	1.86224e-07	-8.31227e-08	3.51602e-07	-3.73628e-08	-2.42308e-07	2.04629e-07	-8.48169e-08	1.39239e-07	-8.98933e-09	6.91473e-08	-2.14398e-07	-6.55247e-08	6.2652e-08	1.76325e-07	7.67586e-13
-9.45718e-08	2.17536e-07	8.40762e-08	-5.46166e-08	-8.31262e-08	3.89713e-07	-1.46654e-07	3.36608e-08	-1.09007e-07	-1.10867e-07	-1.33205e-07	-6.64509e-08	-1.43067e-07	-1.76238e-07	-9.27444e-08	-9.58948e-08	1.85924e-07	-8.71211e-08	3.49872e-07	-4.98059e-08	-2.09141e-07	2.05335e-07	-8.70626e-08	1.42673e-07	-8.14629e-09	6.92484e-08	-2.15104e-07	-9.00525e-08	6.16208e-08	8.5966e-08	7.14717e-13
-9.71552e-08	2.14951e-07	8.41844e-08	-5.15998e-08	-9.68886e-08	3.18253e-07	-1.4872e-07	3.83509e-08	-1.15796e-07	-1.14885e-07	-1.33783e-07	-6.63113e-08	-1.40726e-07	-1.76247e-07	-8.84693e-08	-9.47551e-08	1.80549e-07	-9.00014e-08	3.49608e-07	-5.89991e-08	-2.34083e-07	2.1597e-07	-8.60665e-08	1.42387e-07	-8.01133e-09	5.64583e-08	-2.14323e-07	-7.11881e-08	5.76938e-08	1.30033e-07	6.86243e-13
-9.61243e-08	2.16248e-07	8.40883e-08	-5.90576e-08	-9.39703e-08	3.24265e-07	-1.47774e-07	3.81942e-08	-1.1295e-07	-1.13545e-07	-1.33264e-07	-6.63743e-08	-1.40368e-07	-1.76227e-07	-9.13987e-08	-9.46348e-08	1.82965e-07	-8.83458e-08	3.48021e-07	-5.87529e-08	-2.17383e-07	2.06463e-07	-8.73352e-08	1.41897e-07	-7.79086e-09	6.3653e-08	-2.14518e-07	-8.40555e-08	6.0842e-08	1.06237e-07	6.75398e-13
-9.59926e-08	2.15421e-07	8.40339e-08	-5.5303e-08	-9.52688e-08	3.23682e-07	-1.47966e-07	3.72381e-08	-1.13088e-07	-1.16801e-07	-1.3456e-07	-6.63898e-08	-1.41678e-07	-1.76141e-07	-9.06679e-08	-9.47074e-08	1.83223e-07	-8.53904e-08	3.49956e-07	-5.42031e-08	-2.19799e-07	2.0751e-07	-8.68879e-08	1.41658e-07	-8.07494e-09	6.29479e-08	-2.14382e-07	-7.07243e-08	5.49592e-08	1.00592e-07	6.73488e-13
-9.54205e-08	2.15958e-07	8.40535e-08	-5.73649e-08	-9.18366e-08	3.24617e-07	-1.48281e-07	3.59887e-08	-1.12813e-07	-1.16622e-07	-1.33848e-07	-6.6365e-08	-1.42916e-07	-1.76164e-07	-8.20637e-08	-9.47977e-08	1.82609e-07	-8.52766e-08	3.49718e-07	-5.50339e-08	-2.20912e-07	2.07405e-07	-8.67809e-08	1.40631e-07	-8.25231e-09	6.56997e-08	-2.14737e-07	-7.4147e-08	3.61415e-08	9.4777e-08	6.70378e-13
-9.54527e-08	2.15758e-07	8.40575e-08	-5.23353e-08	-9.60033e-08	3.24571e-07	-1.47891e-07	3.59914e-08	-1.12293e-07	-1.17752e-07	-1.33835e-07	-6.6381e-08	-1.42908e-07	-1.76167e-07	-8.80724e-08	-9.45795e-08	1.8323e-07	-8.48205e-08	3.49597e-07	-5.48378e-08	-2.2074e-07	2.06766e-07	-8.67661e-08	3.68835e-08	-8.32161e-09	6.55487e-08	-2.14671e-07	-7.48798e-08	3.79214e-08	9.2821e-08	6.52621e-13
-9.58864e-08	2.16304e-07	8.40999e-08	-5.56959e-08	-9.25451e-08	3.23773e-07	-1.47876e-07	3.74693e-08	-1.06296e-07	-1.15619e-07	-1.33611e-07	-6.63936e-08	-1.45738e-07	-1.13971e-07	-9.09051e-08	-9.4907e-08	1.50655e-07	-8.46266e-08	3.49668e-07	-6.63639e-08	-2.20179e-07	2.07579e-07	-8.70352e-08	8.04154e-08	-8.3731e-09	6.42918e-08	-2.1462e-07	-7.5098e-08	4.40394e-08	9.21289e-08	6.2972e-13
-9.54473e-08	2.16201e-07	8.84329e-08	-5.67561e-08	-9.4751e-08	3.23438e-07	-1.48192e-07	3.69792e-08	-1.09052e-07	-1.26236e-07	-1.33656e-07	-6.6393e-08	-1.43266e-07	-1.64926e-07	-8.95294e-08	-9.51627e-08	1.63297e-07	-8.53734e-08	2.83973e-07	-5.72179e-08	-2.20174e-07	2.07136e-07	-8.69294e-08	6.47565e-08	-8.49906e-09	5.50319e-08	-2.14642e-07	-7.55103e-08	2.51462e-08	9.45529e-08	6.04157e-13
-7.81378e-08	2.1582e-07	8.77768e-08	-5.46692e-08	-9.36688e-08	3.23844e-07	-1.47979e-07	3.70395e-08	-1.10429e-07	-1.17273e-07	-1.33706e-07	-6.63788e-08	-1.34279e-07	-1.41334e-07	-9.03507e-08	-9.49053e-08	1.6493e-07	-8.50365e-08	2.91098e-07	-5.92482e-08	-2.19724e-07	2.07106e-07	-8.68442e-08	5.73873e-08	-8.50698e-09	5.46931e-08	-2.14603e-07	-7.64751e-08	3.31977e-08	6.80265e-08	5.89088e-13
-8.95113e-08	2.15738e-07	8.56617e-08	-5.38965e-08	-9.26771e-08	3.24488e-07	-1.47881e-07	3.70543e-08	-1.10144e-07	-1.16973e-07	-1.33652e-07	-6.63788e-08	-1.4283e-07	-1.23726e-07	-9.04033e-08	-9.48542e-08	1.66423e-07	-8.50147e-08	2.93955e-07	-6.18583e-08	-1.46537e-07	2.0701e-07	-8.68206e-08	6.03444e-08	-8.47437e-09	5.87432e-08	-2.14616e-07	-7.55501e-08	4.05707e-08	9.3135e-08	5.69159e-13
-8.43134e-08	2.1606e-07	8.70673e-08	-5.56995e-08	-9.36246e-08	3.25459e-07	-1.47934e-07	3.71137e-08	-1.09603e-07	-1.20753e-07	-1.45355e-07	-6.638e-08	-7.5478e-08	-1.30287e-07	-9.03328e-08	-6.60854e-08	1.67066e-07	-8.50051e-08	8.03041e-08	-6.27397e-08	-1.39032e-07	2.07078e-07	-8.68416e-08	6.39607e-08	-8.42499e-09	4.57209e-08	-2.14647e-07	-7.71998e-08	5.1777e-08	9.41903e-08	4.74865e-13
-8.42978e-08	2.16097e-07	8.69759e-08	-5.5437e-08	-9.36509e-08	3.25399e-07	-1.4693e-07	3.69769e-08	-1.0956e-07	-1.20898e-07	-1.41411e-07	-6.63843e-08	-1.14238e-07	-1.29916e-07	-9.04335e-08	-7.33229e-08	1.6909e-07	-8.58506e-08	9.20007e-08	-6.18464e-08	-1.40758e-07	8.75612e-08	-8.69525e-08	6.3594e-08	-8.42902e-09	4.75904e-08	-2.02109e-07	-7.21844e-08	4.68061e-08	9.33698e-08	4.43198e-13
-8.22855e-08	2.16038e-07	8.78189e-08	-5.55911e-08	-9.37297e-08	3.24873e-07	-1.47457e-07	3.679e-08	-1.08367e-07	-1.18431e-07	-1.37251e-07	-6.66151e-08	-8.41601e-08	-1.30342e-07	-9.04286e-08	-8.22296e-08	1.67083e-07	-8.52201e-08	1.03833e-07	-6.04176e-08	-1.44251e-07	1.76597e-07	-8.69287e-08	6.4197e-08	-8.41147e-09	5.13974e-08	-8.45821e-08	-7.36542e-08	4.03416e-08	8.94817e-08	4.27936e-13
-8.12106e-08	2.16028e-07	8.79215e-08	-5.54807e-08	-9.36161e-08	3.24655e-07	-1.4661e-07	3.68681e-08	-1.08838e-07	-1.19242e-07	-1.4036e-07	-6.65262e-08	-9.62914e-08	-1.29971e-07	-9.10376e-08	-7.91324e-08	1.66771e-07	-8.52323e-08	1.06439e-07	-5.99257e-08	-1.45469e-07	1.2447e-07	-8.70242e-08	6.29024e-08	-8.45997e-09	4.99544e-08	-8.5027e-08	-7.19342e-08	3.97075e-08	8.98141e-08	4.14791e-13
-8.24113e-08	2.16008e-07	8.85528e-08	-5.5252e-08	-9.36494e-08	3.25107e-07	-1.47486e-07	3.68439e-08	-1.08464e-07	-1.19415e-07	-1.38784e-07	-6.65687e-08	-1.02779e-07	-1.29857e-07	-9.05047e-08	-7.77096e-08	1.64751e-07	-8.52224e-08	1.0643e-07	-6.05447e-08	-1.37192e-07	1.08851e-07	-8.69839e-08	6.2024e-08	-8.46629e-09	4.80092e-08	-7.07456e-08	-7.48235e-08	4.2423e-08	9.21597e-08	4.08048e-13
-8.18987e-08	2.16022e-07	8.78644e-08	-5.53537e-08	-9.36016e-08	3.24842e-07	-1.46747e-07	3.6864e-08	-1.08222e-07	-1.19154e-07	-1.38561e-07	-6.65073e-08	-9.73046e-08	-1.30327e-07	-9.07654e-08	-7.45187e-08	1.66526e-07	-8.24693e-08	1.07356e-07	-6.04347e-08	-1.43176e-07	9.97667e-08	-8.6998e-08	6.24159e-08	-8.45457e-09	5.0461e-08	-8.11887e-08	-7.2351e-08	4.28656e-08	8.98303e-08	4.07089e-13
-8.18203e-08	2.16016e-07	8.76501e-08	-5.53706e-08	-9.07765e-08	3.24824e-07	-1.47244e-07	3.75214e-08	-1.0886e-07	-1.19411e-07	-1.33331e-07	-6.65234e-08	-9.74055e-08	-1.30269e-07	-9.08524e-08	-7.82251e-08	6.90501e-08	-8.56123e-08	1.03331e-07	-6.05824e-08	-1.39974e-07	1.12209e-07	-8.70088e-08	6.74452e-08	-5.71433e-09	4.77642e-08	-8.19686e-08	-7.36677e-08	4.24555e-08	8.94525e-08	3.85101e-13
-8.23178e-08	2.1602e-07	8.79301e-08	-5.53732e-08	-9.16281e-08	1.63543e-07	-1.46572e-07	3.33047e-08	-1.09298e-07	-1.19535e-07	-1.36491e-07	-6.65318e-08	-9.6188e-08	-1.30281e-07	-9.06033e-08	-7.94265e-08	1.16759e-07	-8.47991e-08	1.06994e-07	-6.05828e-08	-1.39848e-07	1.11365e-07	-8.69799e-08	6.23192e-08	-8.23694e-09	4.70744e-08	-7.46504e-08	-4.24938e-08	4.25919e-08	8.60292e-08	3.10235e-13
-8.37689e-08	2.16028e-07	8.78788e-08	-5.52949e-08	-9.32461e-08	1.17944e-07	-1.45877e-07	3.28854e-08	-1.0919e-07	-1.19307e-07	-1.33711e-07	-6.64805e-08	-9.58975e-08	-1.30254e-07	-9.07914e-08	-7.47015e-08	1.04131e-07	-8.53259e-08	1.07596e-07	-6.03647e-08	-1.40052e-07	1.15467e-07	-8.67017e-08	6.30746e-08	-3.06229e-09	4.89404e-08	-7.72797e-08	8.13441e-09	4.21671e-08	7.38802e-08	2.9134e-13
-8.30503e-08	2.16039e-07	8.78693e-08	-5.53652e-08	-7.04468e-08	6.95414e-08	-1.4576e-07	2.96667e-08	-1.09111e-07	-1.1928e-07	-1.3665e-07	-6.58823e-08	-9.42447e-08	-1.30282e-07	-9.09432e-08	-7.81035e-08	8.95178e-08	-8.4637e-08	1.07057e-07	-6.04143e-08	-1.40823e-07	1.10888e-07	-8.69345e-08	6.58598e-08	-4.11211e-10	5.01815e-08	-7.9078e-08	-3.95107e-08	4.21631e-08	6.15576e-08	2.75864e-13
-8.40515e-08	2.16034e-07	8.78818e-08	-5.53487e-08	-4.13308e-08	7.62216e-08	-1.4538e-07	3.13448e-08	-1.09102e-07	-1.18198e-07	-1.37129e-07	-6.61072e-08	-9.42605e-08	-1.30245e-07	-9.10766e-08	-7.67616e-08	1.00463e-07	-6.57696e-08	1.07608e-07	-6.02001e-08	-1.40849e-07	1.10264e-07	-8.67043e-08	6.70472e-08	-4.1724e-09	5.01527e-08	-7.66585e-08	-2.68112e-08	4.22097e-08	6.68152e-08	2.72248e-13
-8.33226e-08	2.16032e-07	8.78421e-08	-5.53473e-08	-4.90719e-08	8.10568e-08	-1.45983e-07	3.11951e-08	-1.09125e-07	-1.1743e-07	-1.3572e-07	-6.61498e-08	-9.4369e-08	-1.30207e-07	-9.10548e-08	-7.71042e-08	9.50965e-08	-5.64725e-08	1.07448e-07	-6.03024e-08	-1.40769e-07	1.09079e-07	-6.99352e-08	6.53767e-08	-2.58221e-09	4.93957e-08	-7.70387e-08	-1.95698e-08	4.23082e-08	6.89118e-08	2.6784e-13
-8.33025e-08	2.16033e-07	8.79237e-08	-5.43372e-08	-5.57489e-08	7.50514e-08	-1.46252e-07	3.25626e-08	-1.09097e-07	-1.17212e-07	-1.35497e-07	-6.62794e-08	-9.33367e-08	-1.30215e-07	-9.25644e-08	-1.71127e-08	9.28697e-08	-5.77752e-08	1.07493e-07	-6.04435e-08	-1.37019e-07	1.10474e-07	-5.46398e-08	6.51662e-08	-2.22712e-09	4.98827e-08	-7.66887e-08	-2.81256e-08	4.23848e-08	6.71428e-08	2.59256e-13
-8.33161e-08	2.1603e-07	8.79214e-08	-5.4534e-08	-5.66972e-08	7.50574e-08	-1.46244e-07	3.25666e-08	-1.09097e-07	-1.15132e-07	-1.35318e-07	-6.62803e-08	-9.37935e-08	-1.30215e-07	-9.22391e-08	-1.92565e-08	9.31248e-08	-5.93543e-08	1.07472e-07	-6.04002e-08	-1.37588e-07	1.10473e-07	-5.30418e-08	6.53596e-08	-2.60339e-09	4.9876e-08	-7.66806e-08	-2.80942e-08	4.23594e-08	6.68334e-08	2.59143e-13
-8.11268e-08	2.15769e-07	8.78667e-08	-3.06145e-08	-5.38182e-08	7.56993e-08	-2.8129e-08	3.23861e-08	-1.09068e-07	-1.10745e-07	-1.35747e-07	-6.6266e-08	-9.38067e-08	-1.30237e-07	-9.1174e-08	-3.36357e-08	9.50158e-08	-5.20555e-08	1.0744e-07	-5.36706e-08	-1.40129e-07	1.10796e-07	-5.44357e-08	6.53431e-08	-2.42421e-09	4.96216e-08	-7.72146e-08	-2.2702e-08	4.22995e-08	6.63819e-08	2.34894e-13
-8.11268e-08	2.15769e-07	8.78667e-08	-3.06145e-08	-5.38182e-08	7.56993e-08	-2.8129e-08	3.23861e-08	-1.09068e-07	-1.10745e-07	-1.35747e-07	-6.6266e-08	-9.38067e-08	-1.30237e-07	-9.1174e-08	-3.36357e-08	9.50158e-08	-5.20555e-08	1.0744e-07	-5.36706e-08	-1.40129e-07	1.10796e-07	-5.44357e-08	6.53431e-08	-2.42421e-09	4.96216e-08	-7.72146e-08	-2.2702e-08	4.22995e-08	6.63819e-08	2.34894e-13
-7.91944e-08	2.15798e-07	8.78791e-08	-4.1836e-08	-5.37619e-08	7.69509e-08	-2.9613e-08	3.24067e-08	-1.09073e-07	-1.11824e-07	-1.3565e-07	-6.62535e-08	-9.37887e-08	-1.30241e-07	-9.15362e-08	-2.84488e-08	9.42284e-08	-5.20997e-08	1.07464e-07	-3.48602e-08	-1.39557e-07	1.10665e-07	-5.35936e-08	6.53601e-08	-2.42293e-09	4.9649e-08	-7.70469e-08	-2.49819e-08	4.22582e-08	6.63984e-08	2.33642e-13
-7.91944e-08	2.15798e-07	8.78791e-08	-4.1836e-08	-5.37619e-08	7.69509e-08	-2.9613e-08	3.24067e-08	-1.09073e-07	-1.11824e-07	-1.3565e-07	-6.62535e-08	-9.37887e-08	-1.30241e-07	-9.15362e-08	-2.84488e-08	9.42284e-08	-5.20997e-08	1.07464e-07	-3.48602e-08	-1.39557e-07	1.10665e-07	-5.35936e-08	6.53601e-08	-2.42293e-09	4.9649e-08	-7.70469e-08	-2.49819e-08	4.22582e-08	6.63984e-08	2.33642e-13
-7.92799e-08	8.20805e-08	8.7818e-08	-3.65664e-08	-5.35798e-08	7.09834e-08	-3.33636e-08	2.07358e-08	-1.09487e-07	-1.11352e-07	-1.34648e-07	-6.61327e-08	-9.69221e-08	-1.30013e-07	-8.01368e-08	-3.252e-08	9.4172e-08	-5.21487e-08	1.074e-07	-3.76788e-08	-1.39862e-07	1.13342e-07	-5.41626e-08	6.53346e-08	-2.42132e-09	4.96401e-08	-7.74897e-08	-2.53334e-08	4.22611e-08	6.59509e-08	1.91595e-13
-7.86509e-08	1.01448e-07	8.97022e-08	-3.84712e-08	-5.36401e-08	7.32825e-08	-3.28702e-08	3.213e-08	-1.09076e-07	-1.10858e-07	-1.35592e-07	-7.06557e-08	-9.47094e-08	-1.30093e-07	-9.10682e-08	-3.09e-08	2.3814e-08	-5.09367e-08	1.07422e-07	9.17505e-09	-1.38646e-07	1.03351e-07	-5.47502e-08	6.53501e-08	-2.42803e-09	4.98353e-08	-7.6916e-08	-2.63506e-08	4.22638e-08	6.62065e-08	1.86298e-13
-7.91042e-08	8.1373e-08	8.81514e-08	-3.83377e-08	-5.25325e-08	7.53947e-08	-3.3238e-08	2.93338e-08	-1.09116e-07	-1.11529e-07	-1.35271e-07	-6.7341e-08	-9.45213e-08	-1.30141e-07	-8.85605e-08	-3.01139e-08	5.01222e-08	-5.14687e-08	1.07443e-07	-1.77344e-08	-1.39485e-07	1.05407e-07	-5.43053e-08	6.53412e-08	-2.41887e-09	4.96482e-08	-7.73028e-08	-2.54921e-08	4.22705e-08	6.63571e-08	1.84419e-13
-7.90394e-08	7.95622e-08	8.8127e-08	-3.867e-08	-5.25099e-08	7.337e-08	-3.33097e-08	2.90502e-08	-1.09095e-07	-1.11216e-07	-1.35515e-07	-6.62479e-08	-9.45634e-08	-1.30103e-07	-8.85171e-08	-3.00501e-08	3.80575e-08	-5.12634e-08	1.07435e-07	-4.38924e-09	-1.39519e-07	1.07329e-07	-5.41878e-08	6.53431e-08	-2.41888e-09	4.97515e-08	-7.71108e-08	-2.55383e-08	4.22713e-08	6.62598e-08	1.8265e-13
-7.90365e-08	8.62266e-08	8.84841e-08	-3.85503e-08	-5.25596e-08	7.46719e-08	-1.44982e-08	3.09244e-08	-1.09121e-07	-1.11313e-07	-1.13625e-08	-6.87451e-08	-9.33565e-08	-1.3013e-07	-8.7344e-08	-3.05796e-08	4.12866e-08	-5.15033e-08	1.06737e-07	-9.56922e-09	-1.39223e-07	1.05385e-07	-5.42759e-08	6.5389e-08	-2.42005e-09	2.38188e-08	-7.70757e-08	-2.56963e-08	4.2257e-08	6.6343e-08	1.62782e-13
-7.91555e-08	8.62669e-08	8.87841e-08	-3.85349e-08	-5.28802e-08	7.43564e-08	-2.97563e-09	2.98899e-08	-1.09112e-07	-1.10697e-07	-2.53106e-08	-6.94907e-08	-9.18848e-08	-1.30116e-07	-8.74195e-08	-2.99466e-08	3.74155e-08	-5.15477e-08	1.07254e-07	-6.30915e-09	-1.38844e-07	1.0214e-07	-5.42767e-08	6.53861e-08	-2.4209e-09	1.17113e-08	-7.74198e-08	-2.58254e-08	4.22492e-08	6.63319e-08	1.61364e-13
-7.91358e-08	8.57828e-08	8.86925e-08	-3.85328e-08	-5.28825e-08	7.4279e-08	-4.15907e-09	2.98882e-08	-1.09114e-07	-1.10925e-07	-2.52583e-08	-6.94855e-08	-9.22278e-08	-1.30117e-07	-8.74194e-08	-2.99746e-08	3.64615e-08	-5.15188e-08	1.07191e-07	-6.36053e-09	-1.38953e-07	1.02141e-07	-5.42772e-08	6.53865e-08	-2.42083e-09	1.20818e-08	-7.74166e-08	-2.58246e-08	4.22491e-08	6.63308e-08	1.61323e-13
-7.90965e-08	8.66992e-08	8.87576e-08	-3.85406e-08	-5.28381e-08	7.39974e-08	-8.06822e-09	2.97377e-08	-1.09117e-07	-1.10794e-07	-1.26802e-08	-6.94805e-08	-9.20634e-08	-1.30119e-07	-8.76259e-08	-2.99932e-08	3.82821e-08	-5.13706e-08	1.07184e-07	-7.00426e-09	-1.38685e-07	1.01822e-07	-5.42749e-08	6.53804e-08	-2.42123e-09	1.27584e-08	-7.72536e-08	-2.58324e-08	4.22465e-08	6.63437e-08	1.60962e-13
-7.91153e-08	8.63897e-08	8.87614e-08	-3.85161e-08	-5.27895e-08	7.4181e-08	-7.8103e-09	2.95963e-08	-1.0912e-07	-1.10706e-07	-1.16189e-08	-6.95003e-08	-9.21631e-08	-1.30122e-07	-8.73352e-08	-3.00574e-08	3.77788e-08	-5.15033e-08	1.07091e-07	-6.66903e-09	-1.38858e-07	1.02066e-07	-5.42851e-08	6.53834e-08	-2.42066e-09	1.22691e-08	-7.73587e-08	-2.58226e-08	4.22455e-08	6.63336e-08	1.60902e-13
-7.91065e-08	8.62178e-08	8.87518e-08	-3.84892e-08	-5.28243e-08	7.40474e-08	-7.71622e-09	2.95176e-08	-1.09118e-07	-1.10746e-07	-1.2324e-08	-6.93742e-08	-9.19247e-08	-1.3012e-07	-8.74762e-08	-3.00327e-08	3.78775e-08	-5.14847e-08	1.07136e-07	-6.94188e-09	-1.3885e-07	1.01981e-07	-5.4276e-08	6.53781e-08	-2.42103e-09	1.18229e-08	-7.73526e-08	-2.5806e-08	4.22484e-08	6.6333e-08	1.60816e-13
-7.9115e-08	8.63851e-08	8.87455e-08	-3.84966e-08	-5.2797e-08	7.41267e-08	-7.04103e-09	3.06757e-08	-5.11328e-08	-1.10728e-07	-1.56246e-08	-6.93045e-08	-9.18689e-08	-1.30097e-07	-8.74644e-08	-3.00343e-08	3.78493e-08	-5.14314e-08	1.07074e-07	-7.31409e-09	-1.38825e-07	1.02181e-07	-2.19002e-08	6.53804e-08	-2.42105e-09	1.31521e-08	-7.77048e-08	-2.58105e-08	4.22453e-08	6.63371e-08	1.49324e-13
-7.91206e-08	8.63836e-08	8.87524e-08	-3.85183e-08	-5.27803e-08	7.41324e-08	-7.53305e-09	3.08934e-08	-4.07043e-08	-1.10752e-07	-1.22155e-08	-6.94074e-08	-9.19624e-08	-1.29318e-07	-8.74722e-08	-2.92356e-08	1.27857e-08	-5.14467e-08	1.07105e-07	-6.91718e-09	-1.38825e-07	1.02068e-07	-2.40754e-08	6.53799e-08	-2.42948e-09	1.33733e-08	-7.83281e-08	-2.58183e-08	4.22463e-08	6.63282e-08	1.46996e-13
-7.91177e-08	8.68776e-08	8.90556e-08	-3.86412e-08	-5.27656e-08	7.41003e-08	-7.85281e-09	3.05482e-08	-4.41015e-08	-1.10715e-07	-1.36781e-08	-6.93572e-08	-9.14951e-08	-1.30096e-07	-8.74425e-08	-2.97022e-08	3.79286e-08	-3.41592e-08	9.17497e-08	-6.78067e-09	-1.38812e-07	1.0213e-07	-3.87107e-08	6.53822e-08	-2.56225e-09	1.30058e-08	-7.74792e-08	-2.57815e-08	2.79279e-08	6.63888e-08	1.44099e-13
-7.9014e-08	8.68398e-08	8.88919e-08	-3.79545e-08	-5.27375e-08	7.434e-08	-7.67452e-09	3.06107e-08	-4.13771e-08	-1.10717e-07	-1.21463e-08	-4.89169e-08	-9.15949e-08	-1.29789e-07	-8.74288e-08	-2.64602e-08	2.84175e-08	-3.66393e-08	9.3989e-08	-6.86097e-09	-1.3881e-07	1.02111e-07	-3.63255e-08	6.53725e-08	-2.52636e-09	1.29761e-08	-7.77192e-08	-2.57853e-08	3.03323e-08	6.63413e-08	1.4104e-13
-7.90017e-08	7.14389e-08	8.88996e-08	-3.7213e-08	-4.9342e-08	7.41165e-08	-7.28585e-09	3.19007e-08	-3.01162e-08	-1.10841e-07	-1.07156e-08	-5.12886e-08	-9.14185e-08	-1.30014e-07	-8.74279e-08	-2.50787e-08	3.28223e-08	-9.31864e-09	9.69664e-08	-2.67662e-09	-1.38811e-07	1.02116e-07	-3.89296e-08	6.54095e-08	-2.4814e-09	1.2651e-08	-7.80626e-08	-2.57716e-08	3.34403e-08	6.6268e-08	1.37601e-13
-7.89332e-08	7.14724e-08	8.88933e-08	-3.73621e-08	-4.9429e-08	7.41171e-08	-7.43445e-09	3.10972e-08	-2.97573e-08	-1.10749e-07	-1.09783e-08	-5.13663e-08	-9.14297e-08	-1.30039e-07	-8.74414e-08	-2.51702e-08	3.32779e-08	-1.3033e-08	9.68946e-08	-6.65727e-09	-1.38811e-07	1.02109e-07	-3.64652e-08	6.53976e-08	-2.49166e-09	1.27488e-08	-7.75683e-08	-2.55754e-08	3.36875e-08	6.63149e-08	1.37438e-13
-7.9037e-08	7.38405e-08	8.88645e-08	-3.79581e-08	-4.99045e-08	7.31941e-08	8.00826e-09	3.08425e-08	-3.31236e-08	-1.10717e-07	-1.05657e-08	-5.13051e-08	-9.13927e-08	-1.11783e-07	-8.75018e-08	-2.72096e-08	3.53017e-08	-1.27058e-08	9.60639e-08	-3.70769e-09	-1.38816e-07	1.01425e-07	-3.19299e-08	6.32382e-08	-2.47248e-09	1.29348e-08	-7.86341e-08	-2.57292e-08	3.45094e-08	2.22875e-08	1.29176e-13
-7.90058e-08	7.17667e-08	8.88551e-08	-3.76879e-08	-3.93164e-08	7.35712e-08	-3.19446e-09	3.12131e-08	-3.23728e-08	-1.10756e-07	-1.06087e-08	-5.12099e-08	-9.13273e-08	-9.23209e-08	-8.73497e-08	-2.67504e-08	3.44213e-08	-2.66201e-08	9.68185e-08	1.94329e-09	-1.38922e-07	1.02081e-07	-3.16985e-08	6.52748e-08	-4.44759e-09	1.24186e-08	-7.81381e-08	-2.5754e-08	3.42132e-08	3.64222e-08	1.25607e-13
-7.90153e-08	7.18059e-08	8.89087e-08	-3.79511e-08	-3.53911e-08	7.33852e-08	-1.38162e-09	3.11039e-08	-3.16114e-08	-1.10738e-07	-1.05354e-08	-5.12038e-08	-9.1338e-08	-8.87395e-08	-8.68818e-08	-2.76102e-08	3.1081e-08	-2.08574e-08	9.6888e-08	7.68329e-09	-1.39831e-07	1.02092e-07	-3.34471e-08	6.53781e-08	-3.80178e-09	1.26538e-08	-7.84258e-08	-2.57396e-08	3.40568e-08	3.87647e-08	1.24741e-13
-7.9007e-08	7.27267e-08	8.89047e-08	-3.77345e-08	-3.92644e-08	7.36912e-08	6.30973e-10	3.12592e-08	-3.29992e-08	-1.10747e-07	-1.05832e-08	-5.0917e-08	-9.1655e-08	-8.7741e-08	-8.72746e-08	-2.70959e-08	3.36832e-08	-1.92701e-08	9.60685e-08	6.11201e-09	-1.39354e-07	1.02055e-07	-3.15686e-08	6.46931e-08	-3.72685e-09	1.27602e-08	-7.81425e-08	-2.57547e-08	3.4276e-08	3.30721e-08	1.24321e-13
-7.92543e-08	7.24981e-08	8.81086e-08	-1.5611e-08	-3.81026e-08	7.36998e-08	9.99714e-10	3.12184e-08	-3.17856e-08	-1.10766e-07	-1.07442e-08	-5.05101e-08	-9.15463e-08	-8.84724e-08	-8.71926e-08	-2.7168e-08	3.31483e-08	-1.5639e-08	9.62486e-08	1.90339e-09	-1.39124e-07	1.02087e-07	-3.24376e-08	6.47339e-08	-3.92482e-09	1.2559e-08	-7.82566e-08	-2.57644e-08	3.40787e-08	2.87985e-08	1.2248e-13
-7.90938e-08	7.15548e-08	8.8789e-08	-3.40486e-08	-4.06698e-08	7.36095e-08	1.85596e-09	3.13935e-08	-3.14982e-08	-1.10761e-07	-1.05168e-08	-5.41031e-08	-9.1513e-08	-8.86922e-08	-5.42692e-08	-2.73112e-08	3.29149e-08	-1.86858e-08	9.64376e-08	2.88886e-09	-1.39105e-07	1.02089e-07	-3.25764e-08	6.50734e-08	-4.20263e-09	1.26973e-08	-2.131e-08	-2.57463e-08	3.40827e-08	3.22787e-08	1.14019e-13
-7.92456e-08	7.21782e-08	8.85289e-08	-1.97803e-08	-3.99554e-08	7.36531e-08	2.17643e-09	3.14332e-08	-3.18921e-08	-1.10767e-07	-1.06719e-08	-5.10468e-08	-8.14386e-08	-8.81538e-08	-8.72099e-08	-2.72865e-08	2.63274e-08	-1.70747e-08	9.61579e-08	3.20553e-09	-1.39265e-07	5.62516e-08	-3.25423e-08	6.50182e-08	-4.15162e-09	1.26294e-08	-3.27672e-08	-2.57473e-08	3.41302e-08	2.89851e-08	1.08497e-13
-7.91863e-08	7.23616e-08	8.86235e-08	-1.37403e-08	-3.94221e-08	7.35931e-08	1.59522e-09	3.13838e-08	-3.19752e-08	-1.10776e-07	-1.05534e-08	-5.09449e-08	-5.99843e-08	-8.84236e-08	-7.01874e-08	-2.75665e-08	3.01336e-08	-1.72032e-08	9.61573e-08	3.0455e-09	-1.39213e-07	3.4939e-08	-3.25158e-08	6.49727e-08	-4.2302e-09	1.28843e-08	-3.73261e-08	-2.57164e-08	3.41781e-08	3.27725e-08	1.01431e-13
-7.92194e-08	7.22974e-08	8.86357e-08	-1.75148e-08	-3.89005e-08	7.36067e-08	1.80853e-09	3.15399e-08	-3.186e-08	-1.10767e-07	-1.0553e-08	-5.08427e-08	-6.24533e-08	-8.82314e-08	-6.79982e-08	-2.74431e-08	2.01265e-08	-1.7635e-08	9.62649e-08	2.91787e-09	-1.39293e-07	4.70498e-08	-3.26209e-08	6.49805e-08	-4.17954e-09	1.26666e-08	-3.06868e-08	-2.57402e-08	3.41025e-08	3.02133e-08	1.0139e-13
-7.91819e-08	7.23275e-08	8.85807e-08	-1.67623e-08	-3.95392e-08	7.36682e-08	1.80477e-09	3.16156e-08	-3.19004e-08	-1.09743e-07	-1.05669e-08	-5.08701e-08	-6.00082e-08	-8.82124e-08	-7.09509e-08	-2.76655e-08	2.13814e-08	-1.76645e-08	9.61567e-08	3.41419e-09	-1.39221e-07	3.22534e-08	-3.25694e-08	6.5158e-08	-4.18822e-09	1.27876e-08	-2.34002e-08	-2.57128e-08	3.41516e-08	3.04149e-08	9.98013e-14
-7.85121e-08	7.218e-08	8.86292e-08	-1.5809e-08	-3.94023e-08	4.2044e-08	1.88845e-09	3.1452e-08	-3.19368e-08	-1.11283e-07	-1.06958e-08	-5.09367e-08	-5.97738e-08	-8.8295e-08	-6.96738e-08	-2.75761e-08	2.6186e-08	-1.72051e-08	9.57104e-08	2.30833e-09	-1.39293e-07	3.72909e-08	-3.25061e-08	6.50126e-08	-3.71098e-09	1.28624e-08	-3.49482e-08	-2.57129e-08	3.41717e-08	3.07249e-08	9.72863e-14
-7.91466e-08	7.13734e-08	8.85762e-08	-1.57623e-08	-3.94986e-08	5.87325e-08	1.71798e-09	3.159e-08	-3.19152e-08	-1.10473e-07	-1.05633e-08	-5.08766e-08	-5.54976e-08	-8.82765e-08	-7.18458e-08	-2.76114e-08	2.51711e-08	-1.75925e-08	4.18963e-08	2.5902e-09	-1.39249e-07	3.25715e-08	-3.25566e-08	6.50904e-08	-4.13944e-09	1.28081e-08	-2.90966e-08	-2.55205e-08	3.41305e-08	3.07444e-08	9.0425e-14
-7.89925e-08	6.84915e-08	4.13411e-08	-1.66764e-08	-3.95017e-08	6.20096e-08	1.77365e-09	3.1498e-08	-3.21289e-08	-1.10881e-07	-1.25432e-08	-5.11563e-08	-5.8595e-08	-8.82516e-08	-7.03802e-08	-2.74402e-08	2.53766e-08	-1.76712e-08	3.77211e-08	2.91132e-09	-1.39233e-07	3.4814e-08	-3.2529e-08	5.33451e-08	-1.22777e-09	1.2813e-08	-3.06842e-08	-2.49008e-08	3.41993e-08	2.91732e-08	8.29853e-14
-7.90078e-08	6.96972e-08	5.01382e-08	-1.66337e-08	-3.95359e-08	5.4873e-08	1.75533e-09	3.15084e-08	-3.22361e-08	-1.10347e-07	-1.08197e-08	-5.1059e-08	-5.85243e-08	-8.82575e-08	-4.00498e-08	-2.75756e-08	2.47854e-08	-1.75363e-08	3.85327e-08	3.0748e-09	-1.39239e-07	3.54958e-08	-3.2541e-08	4.94235e-08	-4.05748e-09	1.28056e-08	-2.82048e-08	-2.49649e-08	3.41003e-08	3.07115e-08	7.92496e-14
-7.88407e-08	6.91459e-08	9.9436e-09	-1.64973e-08	-3.86441e-08	5.28691e-08	2.83243e-09	3.16174e-08	-3.27664e-08	-1.08253e-07	-1.08248e-08	-5.10552e-08	-5.9263e-08	-8.82793e-08	-4.79653e-08	-2.75072e-08	2.4329e-08	-1.76212e-08	4.33448e-08	2.87103e-09	-8.13423e-08	3.56198e-08	-3.20092e-08	6.33853e-08	-3.28191e-09	1.28348e-08	-2.88515e-08	-2.20803e-08	3.41004e-08	2.97511e-08	6.58034e-14
-7.86111e-08	6.97398e-08	1.77588e-08	6.14849e-09	-2.80256e-08	5.45403e-08	1.50904e-08	3.17845e-08	-3.34035e-08	-1.10557e-07	-1.09085e-08	-5.16638e-08	-5.92355e-08	-8.829e-08	-4.17057e-08	-2.75423e-08	2.4779e-08	-1.77599e-08	4.31169e-08	2.99454e-09	-5.175e-08	3.54067e-08	-3.21223e-08	6.13847e-08	-3.2836e-09	1.28614e-08	-2.93425e-08	-1.90158e-08	3.40523e-08	3.06307e-08	6.13489e-14
-7.88132e-08	6.90814e-08	2.54429e-08	-5.63553e-09	-3.36674e-08	5.18346e-08	1.43282e-08	3.1767e-08	-3.31553e-08	-1.10544e-07	-1.15834e-08	-5.13416e-08	-5.9196e-08	-8.82772e-08	-3.82284e-08	-2.75637e-08	2.46494e-08	-1.77738e-08	4.33758e-08	2.97229e-09	-4.5132e-08	3.53305e-08	-3.22486e-08	4.91602e-08	-3.14404e-09	1.28993e-08	-2.91782e-08	-1.95887e-08	3.40665e-08	2.9954e-08	5.93301e-14
-7.86307e-08	6.89123e-08	2.36971e-08	5.32532e-10	-3.35908e-08	4.56299e-08	1.71935e-08	3.18295e-08	-3.29342e-08	-1.08834e-07	-1.17956e-08	-5.11505e-08	-5.92883e-08	-8.82678e-08	-4.09285e-08	-2.75812e-08	2.44416e-08	-1.76984e-08	4.26696e-08	2.91891e-09	-3.90049e-08	3.54e-08	-3.24304e-08	6.02734e-08	-2.56516e-09	1.29051e-08	-2.94172e-08	-1.75142e-08	3.40653e-08	2.98527e-08	5.90356e-14
-7.86861e-08	6.91821e-08	2.13879e-08	-2.20039e-09	-3.37797e-08	3.9883e-08	1.14748e-08	3.18721e-08	-3.29509e-08	-1.09273e-07	-1.15719e-08	-5.12392e-08	-5.92341e-08	-8.82741e-08	-4.24508e-08	-2.75737e-08	2.45031e-08	-1.76927e-08	4.1031e-08	2.95353e-09	-4.24416e-08	3.54883e-08	-3.23465e-08	4.93387e-08	-2.78257e-09	1.29004e-08	-2.93963e-08	-1.8585e-08	3.40728e-08	3.00621e-08	5.75637e-14
-7.87538e-08	6.91231e-08	-5.9291e-09	-5.6774e-09	-3.29305e-08	4.5492e-08	1.12058e-08	3.17911e-08	-3.21793e-08	-1.09561e-07	-1.16981e-08	-5.12151e-08	-5.9875e-08	-6.79269e-08	-4.22812e-08	-2.76819e-08	2.4388e-08	-1.76939e-08	4.25309e-08	3.02101e-09	-4.28231e-08	3.53649e-08	-3.22901e-08	4.62522e-08	-2.9486e-09	1.28861e-08	-2.92274e-08	-1.79554e-08	3.40337e-08	3.00959e-08	5.42975e-14
-7.87977e-08	6.91885e-08	1.38482e-08	-5.83771e-09	-3.22236e-08	4.38759e-08	1.22365e-08	3.17825e-08	-3.30206e-08	-1.09473e-07	-1.15373e-08	-5.11761e-08	-5.92488e-08	-5.57258e-08	-4.21687e-08	-2.75724e-08	2.43272e-08	-1.77047e-08	4.24447e-08	3.00572e-09	-4.15651e-08	3.55122e-08	-3.23011e-08	4.89218e-08	-3.10999e-09	1.28799e-08	-2.92435e-08	-2.01845e-08	3.40585e-08	3.00854e-08	5.29709e-14
-6.94343e-08	7.13985e-08	-4.81194e-09	-5.94303e-09	-3.29873e-08	4.3834e-08	1.26165e-08	3.1761e-08	-3.24069e-08	-1.0949e-07	-1.17544e-08	2.90715e-09	-5.83277e-08	-7.44337e-09	-4.21583e-08	-2.62614e-08	2.45101e-08	-1.71254e-08	4.1506e-08	3.02309e-09	-4.17744e-08	3.54745e-08	-3.22944e-08	5.14913e-08	-2.82367e-09	1.29124e-08	-2.90657e-08	-1.92592e-08	3.41117e-08	2.97584e-08	4.60276e-14
-6.31366e-08	7.05474e-08	2.96701e-09	-4.76874e-09	-3.23926e-08	4.38309e-08	1.18903e-08	3.17833e-08	-3.22663e-08	-1.09558e-07	-1.17191e-08	-2.69629e-08	-5.84505e-08	-2.01643e-08	-4.20979e-08	-2.62574e-08	2.44854e-08	-1.77019e-08	4.12771e-08	3.01124e-09	-4.16398e-08	3.54865e-08	-3.22948e-08	5.11727e-08	-2.85135e-09	1.29505e-08	-2.89759e-08	-1.89959e-08	3.40922e-08	2.0215e-08	4.55375e-14
-6.05936e-08	7.05877e-08	-3.1593e-09	-5.19974e-09	-3.28017e-08	4.37801e-08	1.26003e-08	3.17733e-08	-3.24191e-08	-1.09506e-07	-1.16869e-08	-4.80973e-09	-5.83273e-08	-1.25324e-08	-4.21627e-08	-2.6562e-08	2.39969e-08	-1.75004e-08	4.11151e-08	3.00614e-09	-4.16482e-08	3.55155e-08	-2.88841e-08	5.14614e-08	-2.83098e-09	1.29354e-08	-2.89303e-08	-1.91226e-08	3.41062e-08	2.82992e-08	4.44989e-14
-5.68657e-08	7.05765e-08	1.30423e-08	-5.17459e-09	-3.25956e-08	4.4403e-08	1.2231e-08	3.18624e-08	-3.22599e-08	-1.09088e-07	-1.17326e-08	-6.37854e-09	-5.87096e-08	-1.52987e-08	-4.2264e-08	-2.75443e-08	2.19051e-08	-1.69285e-08	3.91964e-08	3.04381e-09	-4.15227e-08	3.56124e-08	-2.50811e-08	5.08866e-08	-2.60803e-09	1.35855e-08	-2.88045e-08	-1.90621e-08	3.40808e-08	2.65363e-08	4.37287e-14
-5.74571e-08	7.06537e-08	9.19017e-09	-5.53621e-09	-3.25397e-08	4.40462e-08	1.2224e-08	3.17765e-08	-3.24389e-08	-1.09362e-07	-1.17056e-08	-2.54798e-09	-5.85807e-08	-1.73214e-08	-4.22762e-08	-2.65762e-08	2.20232e-08	-1.72479e-08	4.00404e-08	3.03499e-09	-4.16021e-08	3.55754e-08	-2.05478e-08	5.07836e-08	-2.80111e-09	1.33503e-08	-2.88596e-08	-1.91213e-08	3.40823e-08	2.66951e-08	4.35988e-14
-5.75611e-08	7.03304e-08	1.11465e-08	-5.09176e-09	-3.2509e-08	4.41081e-08	1.24289e-08	3.17774e-08	-3.21985e-08	-1.08869e-07	-1.1715e-08	-7.73417e-09	-5.8635e-08	-1.7064e-08	-4.22112e-08	-2.50866e-08	2.02287e-08	-1.45566e-08	4.02476e-08	3.01944e-09	-4.16233e-08	3.56222e-08	-1.75123e-08	5.07868e-08	-2.80223e-09	1.32812e-08	-2.85175e-08	-1.91004e-08	3.40909e-08	2.66158e-08	4.31736e-14
-5.81641e-08	7.04595e-08	1.00178e-08	-5.2078e-09	-3.25292e-08	4.40902e-08	1.22729e-08	3.1784e-08	-3.0707e-08	-1.09212e-07	-1.1707e-08	-6.12321e-09	-5.86576e-08	-1.83661e-08	-4.21913e-08	-2.52506e-08	2.06764e-08	-1.51518e-08	4.01981e-08	2.65131e-09	-1.46716e-08	3.56267e-08	-1.75325e-08	5.07415e-08	-2.76153e-09	1.33982e-08	-2.86122e-08	-1.9e-08	3.40692e-08	2.32615e-08	4.15937e-14
-5.81448e-08	7.04357e-08	1.02845e-08	-5.2152e-09	-3.25271e-08	4.40935e-08	1.22723e-08	3.17873e-08	-3.09296e-08	-1.09169e-07	-1.17087e-08	-5.90126e-09	-5.86531e-08	-1.80909e-08	-4.21975e-08	-2.47646e-08	2.07879e-08	-1.48599e-08	4.01659e-08	2.83245e-09	-1.50288e-08	3.56269e-08	-1.73926e-08	5.07429e-08	-2.76885e-09	1.33939e-08	-2.85711e-08	-1.90748e-08	3.40742e-08	2.37044e-08	4.15829e-14
-5.76407e-08	6.696e-08	1.05713e-08	-5.16067e-09	-3.25244e-08	4.41228e-08	1.22772e-08	3.17828e-08	-3.22254e-08	-1.09189e-07	-1.17102e-08	-6.13328e-09	-5.86565e-08	-1.83711e-08	-4.22065e-08	-2.45321e-08	2.07777e-08	-1.49483e-08	4.00275e-08	3.02465e-09	-1.36703e-08	3.56579e-08	-1.25496e-08	5.07502e-08	-2.75281e-09	1.34129e-08	-2.86604e-08	-1.91299e-08	1.80002e-08	2.56286e-08	4.02203e-14
-5.76544e-08	6.36836e-08	1.05569e-08	-5.16484e-09	-3.2526e-08	4.41427e-08	1.22832e-08	3.17843e-08	-3.19954e-08	-1.09186e-07	-1.17095e-08	-6.18902e-09	-5.86544e-08	-1.83582e-08	-4.22064e-08	-2.48563e-08	2.07094e-08	-1.49282e-08	4.00707e-08	3.00883e-09	-1.37769e-08	3.56682e-08	-1.33916e-08	5.07503e-08	-2.74626e-09	1.34203e-08	-2.85664e-08	-1.91301e-08	1.8779e-08	2.49325e-08	3.98099e-14
-3.87258e-08	6.87733e-08	1.05692e-08	-5.01968e-09	-3.2523e-08	4.41232e-08	1.22866e-08	3.17905e-08	-2.2423e-08	-6.24088e-09	-1.08551e-08	-5.75024e-09	-5.86576e-08	-1.77413e-08	-4.22061e-08	-2.50927e-08	2.17228e-08	-1.41812e-08	3.9992e-08	2.98238e-09	-1.49242e-08	3.55005e-08	-1.35509e-08	5.07537e-08	-2.84789e-09	1.34013e-08	-2.84525e-08	-1.9124e-08	2.42963e-08	2.56683e-08	2.65276e-14
-1.24648e-08	6.59963e-08	1.0645e-08	-5.11751e-09	-3.25209e-08	4.41232e-08	1.22801e-08	3.17856e-08	-2.78129e-08	-2.38823e-08	-1.13425e-08	-6.2467e-09	-5.86532e-08	-1.82676e-08	-4.2205e-08	-2.5555e-08	2.09149e-08	-1.42519e-08	3.99953e-08	2.97649e-09	-1.44892e-08	3.56624e-08	-1.60739e-08	5.07663e-08	-2.84883e-09	1.34172e-08	-2.83692e-08	-1.91144e-08	2.20459e-08	2.53235e-08	2.55878e-14
-1.23325e-08	6.63968e-08	1.13563e-08	-4.37913e-09	-3.25318e-08	4.41464e-08	1.22721e-08	2.68074e-08	-1.99457e-08	-1.31655e-08	-1.11966e-08	-5.54544e-09	-5.86459e-08	-1.80185e-08	-4.22033e-08	-2.52948e-08	2.14744e-08	-1.313e-08	4.00961e-08	2.98888e-09	-1.48368e-08	3.55643e-08	-1.61326e-08	5.07577e-08	-2.79442e-09	1.34123e-08	-2.8066e-08	-1.91243e-08	2.37356e-08	2.56743e-08	2.46329e-14
-8.71927e-09	6.53029e-08	1.06813e-08	-5.03218e-09	-3.25313e-08	4.41391e-08	1.22778e-08	2.83901e-08	-2.29337e-08	-1.67032e-08	-1.13281e-08	-6.10746e-09	-5.86551e-08	-1.79025e-08	-4.22046e-08	-2.53746e-08	2.16414e-08	-1.31687e-08	4.00324e-08	2.98457e-09	-1.46443e-08	2.783e-08	-1.52813e-08	5.07546e-08	-2.80394e-09	1.34135e-08	-2.83358e-08	-1.9115e-08	2.40283e-08	2.56847e-08	2.42447e-14
-9.66738e-09	6.50141e-08	1.07621e-08	-4.93057e-09	-3.25302e-08	4.41301e-08	1.22781e-08	2.45497e-08	-2.2884e-08	-1.22919e-08	-1.13571e-08	-5.89601e-09	-5.86552e-08	-1.80028e-08	-4.22034e-08	-2.51858e-08	2.10475e-08	-1.30488e-08	4.00709e-08	2.98898e-09	-1.45213e-08	3.02557e-08	-1.48458e-08	5.07543e-08	-2.80547e-09	1.34167e-08	-2.82839e-08	-1.91116e-08	2.24907e-08	2.56936e-08	2.39077e-14
-1.0097e-08	6.52932e-08	1.0941e-08	-4.78177e-09	-3.25312e-08	4.38591e-08	1.25396e-08	2.53001e-08	-2.27026e-08	-1.31783e-08	-1.13485e-08	-5.86334e-09	-5.8222e-08	-1.79715e-08	-4.28048e-08	-2.52914e-08	2.13338e-08	-1.3134e-08	4.00401e-08	2.98796e-09	-1.46879e-08	1.71089e-08	-1.48598e-08	5.07564e-08	-2.80147e-09	1.3412e-08	-2.83985e-08	-1.91338e-08	2.33381e-08	2.56938e-08	2.34343e-14
-1.18183e-08	6.52141e-08	1.08455e-08	-4.60061e-09	-3.2531e-08	4.39265e-08	1.23985e-08	2.55943e-08	-2.23518e-08	-1.37231e-08	-1.13248e-08	-6.16486e-09	-5.83792e-08	-1.79277e-08	-4.25653e-08	-2.52229e-08	2.14395e-08	-1.31697e-08	4.00345e-08	2.98742e-09	-1.46059e-08	1.68618e-08	-1.47986e-08	5.07589e-08	-2.80498e-09	1.3416e-08	-2.82884e-08	-1.69505e-08	2.26269e-08	2.56931e-08	2.33451e-14
-8.68227e-09	6.53065e-08	1.08465e-08	-4.73586e-09	-3.25306e-08	4.36057e-08	1.23617e-08	2.5399e-08	-2.24726e-08	-1.28614e-08	-1.13143e-08	-5.96494e-09	-5.85125e-08	-1.7904e-08	-4.23252e-08	-2.52258e-08	2.13723e-08	-1.31966e-08	4.00594e-08	2.98768e-09	-1.44832e-08	1.755e-08	-1.48585e-08	5.07586e-08	-2.80481e-09	1.34133e-08	-2.82925e-08	-1.84664e-08	2.28403e-08	2.56906e-08	2.33146e-14
-1.01942e-08	6.52275e-08	1.08406e-08	-4.76102e-09	-3.25825e-08	4.39236e-08	1.23616e-08	2.55504e-08	-2.25362e-08	-1.3228e-08	-1.13299e-08	-5.99476e-09	-5.85266e-08	-1.79411e-08	-4.22952e-08	-2.52249e-08	1.5537e-08	-1.32056e-08	4.00546e-08	2.98885e-09	-1.45465e-08	1.75804e-08	-1.40733e-08	5.07598e-08	-2.80337e-09	1.34187e-08	-2.82808e-08	-1.82457e-08	2.29113e-08	2.56905e-08	2.31448e-14
-1.11647e-08	6.52628e-08	1.08406e-08	-4.7178e-09	-3.25542e-08	4.3458e-08	1.24347e-08	2.52946e-08	-2.25284e-08	-1.33371e-08	-1.13209e-08	-5.91673e-09	-5.84259e-08	-1.79345e-08	-4.23802e-08	-2.52307e-08	1.34904e-08	-1.31564e-08	4.00509e-08	2.98849e-09	-1.45054e-08	1.68551e-08	-1.44309e-08	5.07587e-08	-2.80501e-09	1.3424e-08	-2.82992e-08	-1.79995e-08	2.2995e-08	2.56947e-08	2.30321e-14
-1.03089e-08	6.52772e-08	1.08393e-08	-4.27557e-09	-3.25516e-08	3.67647e-08	1.2572e-08	2.54416e-08	-2.25081e-08	-1.33398e-08	-1.13563e-08	-6.02958e-09	-5.49359e-08	-1.7036e-08	-4.24246e-08	-6.10577e-09	1.37499e-08	-1.30772e-08	4.00503e-08	2.98827e-09	-1.48402e-08	1.78779e-08	-1.48064e-08	5.07642e-08	-7.05062e-09	1.34211e-08	-2.82838e-08	-1.79717e-08	2.28779e-08	2.56349e-08	2.15574e-14
-1.03056e-08	6.52237e-08	1.07493e-08	-4.47849e-09	-3.25206e-08	3.5477e-08	1.21592e-08	2.54459e-08	-2.24949e-08	-1.33875e-08	-1.13502e-08	-5.66488e-09	-5.28409e-08	-1.77254e-08	-4.23848e-08	-1.75601e-08	1.43087e-08	-1.30788e-08	4.00523e-08	2.98843e-09	-1.49049e-08	1.76833e-08	-1.48791e-08	2.40981e-08	-4.00058e-09	1.34333e-08	-2.38857e-08	-1.80481e-08	2.2852e-08	2.55999e-08	1.9261e-14
-1.02863e-08	6.52217e-08	1.08203e-08	-4.6498e-09	-3.2533e-08	3.41328e-08	9.72685e-09	2.54439e-08	-2.24798e-08	-1.34036e-08	-1.13476e-08	-5.73715e-09	-5.37052e-08	-1.76915e-08	-4.23842e-08	-1.22996e-08	1.34729e-08	-1.30815e-08	4.00505e-08	2.97855e-09	-1.47876e-08	1.76505e-08	-1.48279e-08	2.55019e-08	-3.67778e-09	1.34424e-08	-2.45868e-08	-1.80237e-08	2.28588e-08	2.56334e-08	1.91246e-14
-1.02731e-08	5.48508e-08	1.08092e-08	-4.60719e-09	-3.28445e-08	3.66503e-08	1.05602e-08	2.44308e-08	-1.57869e-08	-1.33054e-08	-1.1337e-08	-5.75047e-09	-5.27776e-08	-1.78161e-08	-4.22325e-08	-1.40243e-08	1.4238e-08	-1.30843e-08	4.00588e-08	2.98858e-09	-1.47213e-08	1.76889e-08	-1.50653e-08	3.04468e-08	-5.5384e-09	1.35983e-08	-2.47028e-08	-1.81224e-08	2.28209e-08	2.56604e-08	1.80582e-14
-1.01016e-08	5.47039e-08	1.07896e-08	-4.59961e-09	-3.25232e-08	3.31364e-08	1.00251e-08	2.52712e-08	-2.23138e-08	-1.34647e-08	-1.13347e-08	-5.72305e-09	-5.33733e-08	-1.74288e-08	-4.23684e-08	-9.01155e-09	1.51599e-08	-1.3107e-08	4.00503e-08	2.98826e-09	-1.44337e-08	1.77803e-08	-1.52489e-08	2.79184e-08	-3.44437e-09	1.34493e-08	-2.08787e-08	-1.79244e-08	2.25087e-08	2.56763e-08	1.76631e-14
-1.02681e-08	5.04273e-08	1.05497e-08	-4.59828e-09	-3.28278e-08	3.56388e-08	7.80516e-09	2.49388e-08	-1.92669e-08	-1.28617e-08	-1.1335e-08	-5.73336e-09	-5.32672e-08	-1.78397e-08	-4.20973e-08	-1.38877e-08	1.36273e-08	-7.59686e-09	3.99892e-08	3.06589e-09	-1.44662e-08	1.76616e-08	-1.51969e-08	3.02241e-08	-4.34546e-09	1.35439e-08	-8.66675e-09	-1.68373e-08	2.27266e-08	2.51626e-08	1.68583e-14
-6.09611e-09	5.27338e-08	1.06519e-08	-4.59326e-09	-3.27582e-08	3.38632e-08	1.03257e-08	2.48404e-08	-2.00021e-08	-1.29945e-08	-1.1237e-08	-5.75153e-09	-5.28564e-08	-1.78128e-08	-4.22508e-08	-1.22956e-08	1.37676e-08	-1.14327e-08	4.00186e-08	3.01496e-09	-1.4576e-08	1.77381e-08	-1.51701e-08	2.70785e-08	-3.75751e-09	1.26296e-08	-1.47451e-08	-1.78414e-08	2.28051e-08	1.8663e-08	1.66708e-14
-6.23173e-09	5.1438e-08	1.05486e-08	-4.58668e-09	-3.27384e-08	3.42217e-08	9.34297e-09	2.49254e-08	-1.98873e-08	-1.30531e-08	-1.13254e-08	-5.77619e-09	-5.25364e-08	-1.77534e-08	-4.21197e-08	-1.3475e-08	1.25897e-08	-9.39745e-09	4.00085e-08	3.03537e-09	-1.44625e-08	1.76899e-08	-1.51558e-08	2.83077e-08	-4.16049e-09	1.2437e-08	-9.5154e-09	-1.72738e-08	2.26889e-08	1.81469e-08	1.63418e-14
-4.18429e-09	5.33265e-08	1.04025e-08	-6.50156e-09	-3.28806e-08	2.871e-08	1.0917e-08	2.81582e-08	-2.02775e-08	-1.30136e-08	-1.12243e-08	-5.23447e-09	-4.09574e-08	-1.77559e-08	-1.55387e-08	-1.29519e-08	1.21548e-08	-8.11346e-09	4.00077e-08	3.51604e-09	-1.43862e-08	1.74409e-08	-1.52365e-08	2.9702e-08	-2.43027e-09	1.31085e-08	-1.05281e-08	-1.68268e-08	2.06867e-08	1.36838e-08	1.3604e-14
-4.57453e-09	5.32872e-08	1.044e-08	-5.98531e-09	-3.27595e-08	3.00089e-08	1.07266e-08	2.67555e-08	-1.98308e-08	-1.29615e-08	-1.11125e-08	-5.34915e-09	-4.17527e-08	-1.77506e-08	-1.73793e-08	-1.25536e-08	1.24292e-08	-8.44207e-09	8.15873e-09	8.84513e-10	-1.43257e-08	1.7655e-08	-1.52258e-08	2.88039e-08	-2.80951e-09	1.29867e-08	-1.06677e-08	-1.70656e-08	2.15078e-08	1.5905e-08	1.22099e-14
-4.71567e-09	5.29097e-08	1.04476e-08	-5.9581e-09	-3.27824e-08	2.99473e-08	1.06606e-08	2.66456e-08	-1.99173e-08	-1.29588e-08	-1.11047e-08	-5.49309e-09	-4.18338e-08	-1.77531e-08	-1.76947e-08	-1.25806e-08	1.23922e-08	-8.45008e-09	9.53954e-09	-9.84969e-10	-1.43529e-08	1.7718e-08	-1.51864e-08	2.88161e-08	-2.90242e-09	1.29722e-08	-1.13702e-08	-1.71631e-08	2.15537e-08	1.46638e-08	1.21942e-14
-5.13302e-09	5.27672e-08	1.04546e-08	-6.16957e-09	-3.27302e-08	3.01344e-08	1.05307e-08	2.69654e-08	-1.99003e-08	-1.29781e-08	-1.1086e-08	-5.41196e-09	-4.19604e-08	-1.77506e-08	-1.77562e-08	-1.25444e-08	1.25893e-08	-8.66859e-09	4.69624e-09	-7.28228e-10	-1.43483e-08	1.76695e-08	-1.52201e-08	2.86817e-08	-2.83413e-09	1.29314e-08	-1.07051e-08	-1.70207e-08	2.12978e-08	1.53388e-08	1.21375e-14
-5.37182e-09	5.26378e-08	1.04363e-08	-5.4256e-09	-3.2787e-08	3.00969e-08	1.04463e-08	2.60366e-08	-1.98178e-08	-1.29413e-08	-1.08623e-08	-5.38788e-09	-4.26376e-08	-1.77515e-08	-1.86798e-08	-1.23348e-08	1.25395e-08	-8.54415e-09	6.49271e-09	-2.01588e-10	-1.43533e-08	1.77402e-08	-1.1322e-08	2.88306e-08	-2.87284e-09	1.30398e-08	-1.0905e-08	-1.69795e-08	2.1414e-08	1.43334e-08	1.20493e-14
-5.41737e-09	5.23445e-08	1.04817e-08	-5.77079e-09	-3.27639e-08	8.5729e-09	1.02428e-08	2.65583e-08	-1.99092e-08	-1.29484e-08	-1.10147e-08	-5.47343e-09	-4.23147e-08	-1.77518e-08	-1.8516e-08	-1.22417e-08	1.25284e-08	-8.88779e-09	4.80301e-09	8.5365e-11	-1.4345e-08	1.76995e-08	-1.25049e-08	2.8837e-08	-2.99926e-09	1.30426e-08	-1.08902e-08	-1.70555e-08	2.14467e-08	1.32919e-08	1.11746e-14
-5.23896e-09	5.24539e-08	1.07464e-08	-5.76565e-09	-3.27283e-08	1.02806e-08	1.01285e-08	2.6443e-08	-1.99488e-08	-1.29655e-08	-1.10232e-08	-5.40633e-09	-4.226e-08	-1.77649e-08	-1.8397e-08	-1.16986e-08	1.25153e-08	-8.62637e-09	6.64496e-09	1.28095e-09	-1.60904e-09	1.77156e-08	-1.13644e-08	2.88846e-08	-3.00026e-09	1.00644e-08	-1.0879e-08	-1.70173e-08	2.14389e-08	1.49721e-08	1.09586e-14
-5.33779e-09	5.23437e-08	1.06567e-08	-5.87807e-09	-3.27427e-08	6.94315e-09	1.00512e-08	2.6623e-08	-1.99261e-08	-1.29578e-08	-1.4709e-09	-5.44755e-09	-4.22916e-08	-1.77534e-08	-1.91584e-08	-1.16108e-08	1.24843e-08	-8.79515e-09	6.9327e-09	3.0632e-10	-3.69484e-09	1.76949e-08	-1.16845e-08	2.88221e-08	-2.98989e-09	1.27732e-08	-1.09757e-08	-1.70328e-08	2.14758e-08	1.46878e-08	1.0884e-14
-5.31407e-09	5.24046e-08	1.05995e-08	-5.85567e-09	-3.27576e-08	7.21979e-09	1.00735e-08	2.65422e-08	-1.9927e-08	-1.29598e-08	-3.96046e-09	-5.44613e-09	-4.22824e-08	-1.77601e-08	-1.85132e-08	-1.1297e-08	1.2506e-08	-8.82421e-09	6.9945e-09	5.02984e-10	-4.10561e-09	1.77177e-08	-1.17779e-08	2.88415e-08	-3.00974e-09	1.11195e-08	-1.09301e-08	-1.70304e-08	2.14467e-08	1.40371e-08	1.08202e-14
-5.30414e-09	5.24115e-08	1.05354e-08	-5.82822e-09	-3.27649e-08	6.57118e-09	1.0071e-08	2.6504e-08	-1.99413e-08	-1.29603e-08	-3.23392e-09	-5.43832e-09	-4.22754e-08	-1.77573e-08	-1.85173e-08	-1.17331e-08	1.25053e-08	-8.80276e-09	6.8833e-09	4.925e-10	-4.26798e-09	1.77122e-08	-1.16263e-08	2.88029e-08	-2.99423e-09	1.11339e-08	-1.09516e-08	-1.70289e-08	2.14506e-08	1.41334e-08	1.08104e-14
-5.27693e-09	5.24273e-08	1.05716e-08	-5.81482e-09	-3.27679e-08	6.44635e-09	1.01535e-08	2.65171e-08	-1.99223e-08	-1.2959e-08	-2.70879e-09	-5.43489e-09	-4.22766e-08	-1.77585e-08	-1.8477e-08	-1.16535e-08	1.25105e-08	-8.79014e-09	6.90396e-09	5.03771e-10	-4.27937e-09	1.77242e-08	-1.16841e-08	2.88378e-08	-2.9949e-09	1.04551e-08	-1.09435e-08	-1.70304e-08	2.14504e-08	1.40178e-08	1.07922e-14
-5.32245e-09	5.24332e-08	1.03345e-08	-5.82617e-09	-3.27629e-08	6.31733e-09	1.00978e-08	2.65238e-08	-1.99299e-08	-1.29597e-08	-2.56743e-09	-5.4409e-09	-4.22725e-08	-1.77578e-08	-1.86013e-08	-6.33738e-09	1.25045e-08	-8.99532e-09	6.92224e-09	4.74561e-10	-3.92183e-09	1.77297e-08	-1.19352e-08	2.88378e-08	-2.99992e-09	1.10861e-08	-1.10411e-08	-1.70305e-08	2.14634e-08	8.29171e-09	1.05894e-14
-4.51824e-09	5.24207e-08	1.03375e-08	-5.8374e-09	-3.2814e-08	6.12601e-09	1.01385e-08	2.47453e-08	-1.99986e-08	-1.28894e-08	-1.58071e-09	-5.43963e-09	-5.69406e-09	-1.77577e-08	-1.87371e-08	-6.92284e-09	1.25097e-08	-6.01391e-09	6.91181e-09	1.23425e-09	-3.88566e-09	1.77224e-08	-1.21992e-08	2.94958e-08	-3.06038e-09	1.08659e-08	-9.98537e-09	-1.70779e-08	2.14673e-08	1.04154e-08	8.76171e-15
-5.23472e-09	5.2542e-08	1.03376e-08	-5.81667e-09	-1.42288e-08	6.38752e-09	1.01289e-08	2.39574e-08	-1.99271e-08	-9.17108e-09	-1.35108e-09	-5.57149e-09	-9.88301e-09	-1.77569e-08	-1.85022e-08	-9.80689e-09	1.2519e-08	-7.01267e-09	7.01626e-09	7.24498e-09	-4.14716e-09	1.34403e-08	-1.2446e-08	2.88898e-08	-3.01493e-09	9.56633e-09	-1.01436e-08	-1.7035e-08	2.14694e-08	1.20347e-08	7.80857e-15
-5.17218e-09	5.24926e-08	1.03611e-08	-5.82717e-09	-1.65375e-08	6.42915e-09	1.0123e-08	2.53591e-08	-1.99287e-08	-9.02379e-09	-1.61473e-09	-5.50435e-09	-1.06111e-08	-1.77551e-08	-1.86231e-08	-9.37927e-09	1.25175e-08	-7.85336e-09	6.96719e-09	7.15922e-10	-4.10401e-09	1.59548e-08	-1.2327e-08	2.88979e-08	-3.01532e-09	1.05332e-08	-1.00616e-08	-1.15881e-08	2.1424e-08	1.04815e-08	7.8083e-15
-5.00457e-09	5.25107e-08	1.03491e-08	-5.82679e-09	-1.66673e-08	6.31824e-09	1.01238e-08	2.43389e-08	-1.99262e-08	-1.00311e-08	-1.57112e-09	-5.55146e-09	-1.07514e-08	-1.77565e-08	-1.85434e-08	-9.28038e-09	1.25142e-08	-7.22208e-09	6.96434e-09	2.57719e-09	-4.17634e-09	1.54954e-08	-1.2317e-08	2.89263e-08	-3.02137e-09	9.94824e-09	-8.91359e-09	-1.2422e-08	2.14659e-08	1.16041e-08	7.7751e-15
-4.94086e-09	5.25037e-08	1.03414e-08	-5.82456e-09	-7.16477e-09	6.42983e-09	1.01249e-08	1.4937e-08	-1.99337e-08	-9.40659e-09	-1.56077e-09	-5.52756e-09	-1.14931e-08	-1.77562e-08	-1.86402e-08	-9.26458e-09	1.25175e-08	-7.55568e-09	6.98388e-09	2.31013e-09	-4.08086e-09	1.46866e-08	-1.23868e-08	2.91427e-08	-3.01979e-09	1.02982e-08	-1.00401e-08	-1.3785e-08	2.18376e-08	1.13759e-08	7.25498e-15
-3.07542e-09	5.25274e-08	1.0358e-08	-5.75582e-09	-1.5378e-08	6.3981e-09	1.01314e-08	6.38636e-09	-1.99332e-08	-9.28359e-09	-1.5967e-09	-5.51302e-09	-9.98713e-09	-1.77543e-08	-1.8641e-08	-8.76062e-09	1.24526e-08	-7.35748e-09	6.99729e-09	2.45842e-09	-4.1265e-09	1.41943e-08	-1.23331e-08	2.9118e-08	6.04372e-10	1.02971e-08	-1.00285e-08	-1.20349e-08	2.0052e-08	1.11316e-08	7.04598e-15
-5.04438e-09	4.90957e-08	1.03634e-08	-5.82206e-09	-1.54768e-08	6.39374e-09	1.01275e-08	6.54827e-09	-1.99373e-08	-9.17491e-09	-1.67979e-09	-5.52895e-09	-1.02138e-08	-1.77211e-08	-1.86235e-08	-8.91689e-09	7.71058e-09	-7.52084e-09	6.96262e-09	2.7537e-09	-4.11076e-09	1.84041e-10	-1.23884e-08	2.90771e-08	-3.02002e-09	1.02879e-08	-1.01295e-08	-1.2122e-08	1.91623e-08	1.13108e-08	6.41036e-15
-5.05377e-09	4.91427e-08	1.03649e-08	-5.82209e-09	-1.57077e-08	6.37797e-09	1.0128e-08	8.28271e-09	-1.99371e-08	-9.5293e-09	-1.69912e-09	-5.5097e-09	-1.03509e-08	-1.1534e-08	-1.8618e-08	-9.05892e-09	7.14733e-09	-7.53908e-09	6.9681e-09	2.72687e-09	-4.11556e-09	1.09804e-09	-1.23847e-08	2.89915e-08	-3.02046e-09	1.02506e-08	-1.01326e-08	-1.03118e-08	1.97177e-08	1.12465e-08	6.24529e-15
-4.91022e-09	4.91672e-08	1.03635e-08	-5.82004e-09	-1.52069e-08	6.38065e-09	1.01275e-08	9.68819e-09	-1.99352e-08	-9.33318e-09	-1.64986e-09	-5.51974e-09	-1.03108e-08	-1.22698e-08	-3.15223e-09	-9.01097e-09	7.87595e-09	-7.55036e-09	6.97633e-09	2.70664e-09	-4.11501e-09	-5.72508e-10	-1.23386e-08	2.9055e-08	-3.01843e-09	1.02379e-08	-1.00962e-08	-1.2231e-08	1.97554e-08	1.11258e-08	5.98514e-15
-4.73586e-09	4.96888e-08	1.03581e-08	-5.82061e-09	-1.50198e-08	6.35304e-09	1.0129e-08	8.2414e-09	-1.99353e-08	-9.31597e-09	-1.61836e-09	-5.48428e-09	-1.03242e-08	-1.22889e-08	-7.12116e-09	-9.00991e-09	7.01215e-09	-7.54392e-09	6.97489e-09	2.71257e-09	-4.1176e-09	1.01348e-09	-1.20382e-08	2.90695e-08	-3.01572e-09	1.02392e-08	-1.00105e-08	-1.0029e-08	1.97655e-08	1.11598e-08	5.97541e-15
-4.89151e-09	4.90998e-08	1.03642e-08	-5.5701e-09	-4.67566e-09	6.37394e-09	1.01279e-08	8.52873e-09	-1.99344e-08	-9.32948e-09	-1.65806e-09	-5.51111e-09	-1.02847e-08	-1.18157e-08	-7.65781e-09	-9.01828e-09	8.17266e-09	-7.56485e-09	6.97159e-09	2.69838e-09	-4.11269e-09	1.45378e-10	-1.23245e-08	2.9038e-08	-3.01424e-09	1.0278e-08	-1.01095e-08	-1.15896e-08	1.94075e-08	1.10371e-08	5.75552e-15
-4.91915e-09	4.9184e-08	1.03635e-08	-5.7102e-09	-8.69595e-09	6.37402e-09	1.01292e-08	8.74503e-09	-1.99091e-08	-9.34036e-09	-1.65862e-09	-5.5103e-09	-1.032e-08	-1.18386e-08	-6.74132e-09	-1.19378e-08	7.38024e-09	-7.52994e-09	7.4823e-09	2.75295e-09	-4.11334e-09	2.79232e-10	-1.23249e-08	2.05134e-08	-3.21903e-09	4.90497e-09	-1.00701e-08	-1.15452e-08	1.9554e-08	1.10607e-08	5.36818e-15
-5.79145e-09	4.542e-08	1.03629e-08	-5.80206e-09	-8.64526e-09	6.37552e-09	1.0129e-08	8.73616e-09	-1.99202e-08	-9.34292e-09	-1.65619e-09	-5.50978e-09	-1.03186e-08	-1.18295e-08	-7.06638e-09	-1.11687e-08	7.41468e-09	-1.08019e-08	7.42899e-09	2.74778e-09	-4.11363e-09	6.08739e-10	-1.23213e-08	2.08503e-08	-2.36105e-09	6.80616e-09	-1.00683e-08	-1.18135e-08	1.94842e-08	1.1396e-08	5.11074e-15
-4.89335e-09	4.91743e-08	1.03632e-08	-5.57503e-09	-5.35657e-09	6.37838e-09	1.01261e-08	8.79135e-09	-1.99347e-08	-9.3553e-09	-1.65346e-09	-5.1887e-09	-1.02809e-08	-1.17157e-08	-7.76399e-09	-9.01701e-09	8.01225e-09	-7.56255e-09	6.97179e-09	2.59031e-09	-4.11385e-09	4.04547e-10	-1.23154e-08	9.12059e-09	-2.96602e-09	4.07787e-09	-1.00438e-08	-1.14987e-08	1.94304e-08	1.10502e-08	4.91567e-15
-4.91801e-09	4.8159e-08	1.03641e-08	-5.60232e-09	-5.67787e-09	6.3794e-09	6.00187e-09	8.73389e-09	-1.99344e-08	-9.35058e-09	-1.65521e-09	-5.49505e-09	-1.0291e-08	-1.17129e-08	-6.376e-09	-9.21352e-09	7.89255e-09	-7.55682e-09	7.02257e-09	2.55011e-09	-4.10527e-09	1.20001e-09	-1.22952e-08	1.23916e-08	-2.93234e-09	5.54139e-09	-1.00471e-08	-1.15171e-08	1.93978e-08	1.10729e-08	4.82391e-15
-4.93236e-09	4.63011e-08	1.03633e-08	-5.63654e-09	-6.20818e-09	6.37878e-09	7.90503e-09	8.58739e-09	-1.99404e-08	-9.36183e-09	-1.65065e-09	-5.41644e-09	-1.02918e-08	-1.17176e-08	-6.9596e-09	-9.09863e-09	8.0435e-09	-7.70636e-09	7.0346e-09	2.56099e-09	-2.97592e-09	9.48664e-10	-1.22993e-08	9.88709e-09	-2.94134e-09	4.6155e-09	-1.00439e-08	-1.14061e-08	1.94786e-08	1.10907e-08	4.61679e-15
-4.94327e-09	4.59665e-08	1.03631e-08	-5.64444e-09	-6.32743e-09	6.37899e-09	7.41328e-09	8.63187e-09	-1.99333e-08	-9.36438e-09	-1.65026e-09	-5.40406e-09	-1.02971e-08	-1.17618e-08	-6.73604e-09	-9.0488e-09	7.96194e-09	-7.69097e-09	7.02098e-09	2.59553e-09	-2.99318e-09	9.38322e-10	-1.22969e-08	1.05502e-08	-2.89886e-09	4.56894e-09	-1.00463e-08	-1.13473e-08	1.9081e-08	1.10683e-08	4.57188e-15
-4.9638e-09	4.59683e-08	1.03644e-08	-5.69436e-09	-6.43528e-09	6.3526e-09	7.96546e-09	8.52651e-09	-1.99309e-08	-9.35435e-09	-1.64892e-09	-5.39516e-09	-1.02985e-08	-1.17471e-08	-6.67557e-09	-9.18838e-09	7.78002e-09	-7.6284e-09	7.055e-09	2.55777e-09	-3.50865e-09	1.31186e-09	-1.22628e-08	5.33753e-09	-2.72108e-09	5.09617e-09	-1.00496e-08	-1.12702e-08	1.87427e-08	1.10847e-08	4.48858e-15
-5.04881e-09	4.59061e-08	1.03667e-08	-5.71339e-09	-6.34674e-09	6.33446e-09	6.89979e-09	8.5894e-09	-1.99313e-08	-9.35577e-09	-1.64935e-09	-5.42806e-09	-1.02954e-08	-1.17321e-08	-6.69537e-09	-9.11793e-09	6.36988e-09	-7.64729e-09	7.02997e-09	2.60497e-09	-3.55542e-09	9.20363e-10	-1.2212e-08	5.33796e-09	-2.88049e-09	4.85206e-09	-1.00454e-08	-1.13032e-08	1.87578e-08	1.10712e-08	4.44465e-15
-4.97869e-09	4.60434e-08	1.03653e-08	-5.73197e-09	-6.60303e-09	6.35726e-09	3.82909e-09	8.60073e-09	-1.99358e-08	-9.35378e-09	-1.64982e-09	-5.41697e-09	-1.0297e-08	-1.16979e-08	-6.58611e-09	-9.20272e-09	6.95897e-09	-7.60474e-09	7.04822e-09	2.58862e-09	-3.30882e-09	9.7548e-10	-1.22815e-08	3.92813e-09	-2.60684e-09	4.89842e-09	-1.00504e-08	-1.11994e-08	1.88128e-08	1.1027e-08	4.4192e-15
-5.01347e-09	4.60236e-08	1.03884e-08	-5.6996e-09	-6.42439e-09	6.35299e-09	3.54586e-09	8.63126e-09	-1.99317e-08	-9.3532e-09	-1.65298e-09	-5.39835e-09	-1.02954e-08	-1.17314e-08	-6.68961e-09	-9.16445e-09	6.37952e-09	-7.63285e-09	7.0366e-09	2.59132e-09	-3.53096e-09	8.82743e-10	-1.22495e-08	4.32725e-09	-2.41481e-09	4.55692e-09	-1.00452e-08	-1.12812e-08	1.88596e-08	1.09399e-08	4.40875e-15
-4.98173e-09	4.60103e-08	7.89196e-09	-5.71382e-09	-6.43809e-09	6.3531e-09	4.2907e-09	8.60829e-09	-1.99317e-08	-9.35362e-09	-1.65051e-09	-5.40813e-09	-1.02983e-08	-1.17046e-08	-6.64077e-09	-9.17677e-09	6.76747e-09	-7.62621e-09	7.03784e-09	2.59256e-09	-3.42418e-09	9.53033e-10	-1.22596e-08	4.10562e-09	-1.40757e-09	3.59861e-09	-1.00478e-08	-1.12344e-08	1.8866e-08	1.10307e-08	4.35882e-15
-4.98718e-09	4.60246e-08	7.99767e-09	-5.71773e-09	-6.34828e-09	6.35147e-09	3.82617e-09	8.60466e-09	-1.99336e-08	-9.35132e-09	-1.6608e-09	-3.67209e-09	-1.03079e-08	-1.17173e-08	-6.67492e-09	-9.18586e-09	6.651e-09	-7.62712e-09	7.04226e-09	2.59404e-09	-3.37676e-09	9.39578e-10	-1.22652e-08	4.18176e-09	-1.67224e-09	3.13404e-09	-1.00479e-08	-1.12182e-08	1.88721e-08	1.1039e-08	4.33902e-15
-5.16645e-09	4.60335e-08	8.10765e-09	-5.72126e-09	-6.34906e-09	6.36334e-09	3.94389e-09	5.979e-09	-1.99333e-08	-9.34761e-09	-1.6537e-09	-2.30145e-09	-1.03136e-08	-7.08777e-09	-6.67967e-09	-9.3155e-09	6.92023e-09	-7.62093e-09	7.04457e-09	2.58206e-09	-3.42161e-09	1.07848e-09	-1.23218e-08	4.056e-09	-1.14853e-09	4.25197e-09	-1.0048e-08	-1.12809e-08	1.88697e-08	1.10614e-08	4.22655e-15
-5.16544e-09	4.60292e-08	8.32474e-09	-5.7193e-09	-6.35635e-09	6.36216e-09	3.89779e-09	6.362e-09	-1.99239e-08	-9.34336e-09	-1.65809e-09	-1.92799e-09	-1.03084e-08	-6.74543e-09	-6.68634e-09	-9.20626e-09	6.91812e-09	-7.5905e-09	7.04669e-09	2.54441e-09	-3.43915e-09	1.02833e-09	-1.2394e-08	4.0659e-09	-1.22497e-09	3.16277e-09	-1.00477e-08	-1.14782e-08	1.8866e-08	1.10345e-08	4.22241e-15
-5.08718e-09	3.24716e-08	7.27649e-09	-5.49545e-09	-6.35324e-09	7.21557e-09	3.96406e-09	3.17203e-09	-2.03068e-08	-9.35014e-09	-1.66011e-09	-3.21096e-09	-1.0308e-08	-1.1452e-08	-6.08076e-09	-9.21721e-09	6.78731e-09	-7.54622e-09	7.07949e-09	2.08054e-09	-3.40929e-09	1.29034e-09	-1.2286e-08	4.16136e-09	-1.58984e-09	-3.03908e-09	-1.00597e-08	-1.12462e-08	1.88652e-08	1.13075e-08	3.21603e-15
-5.09979e-09	3.25219e-08	6.73533e-09	-5.56051e-09	-6.35585e-09	6.66269e-09	3.92179e-09	2.70342e-09	-2.01761e-08	-9.35063e-09	-1.65624e-09	-3.38189e-09	-1.03087e-08	-1.02058e-08	-6.20261e-09	-9.21713e-09	6.77614e-09	-7.61471e-09	7.0558e-09	2.28137e-09	-3.41087e-09	1.01252e-09	-1.22983e-08	4.14227e-09	-1.55926e-09	3.09946e-09	-1.00505e-08	-1.1274e-08	1.88647e-08	1.12681e-08	3.17294e-15
-5.07302e-09	3.24668e-08	6.36843e-09	-5.70134e-09	-6.35817e-09	6.74252e-09	3.96973e-09	3.27266e-09	-2.01111e-08	-9.3482e-09	-1.66394e-09	-2.9757e-09	-1.03114e-08	-9.09918e-09	-6.36259e-09	-9.22154e-09	6.72847e-09	-7.59867e-09	7.062e-09	2.53567e-09	-3.42848e-09	1.03408e-09	-1.2316e-08	4.14737e-09	-1.44308e-09	1.70377e-09	-1.00495e-08	-1.12685e-08	1.88642e-08	1.10895e-08	3.13616e-15
-5.09569e-09	3.22858e-08	6.48359e-09	-5.69599e-09	-6.35453e-09	6.66962e-09	3.95512e-09	3.9887e-09	-2.02711e-08	-9.34827e-09	-1.66168e-09	-3.17176e-09	-1.03094e-08	-8.79062e-09	-6.13788e-09	-9.2386e-09	6.76619e-09	-7.60308e-09	7.06077e-09	2.4234e-09	-3.40933e-09	1.03903e-09	-1.23044e-08	4.14313e-09	-1.38472e-09	-1.81288e-09	-7.56629e-09	-1.12942e-08	1.88655e-08	1.1086e-08	3.08635e-15
-5.10416e-09	3.23308e-08	6.1482e-09	-5.69978e-09	-6.35758e-09	6.68741e-09	3.97738e-09	3.88913e-09	-2.02301e-08	-9.34939e-09	-1.66082e-09	-3.15231e-09	-1.03096e-08	-8.70968e-09	-6.31312e-09	-9.23871e-09	6.7551e-09	-7.60673e-09	7.05859e-09	2.46076e-09	-3.43041e-09	1.04309e-09	-1.2303e-08	4.14123e-09	-1.49348e-09	9.84536e-10	-7.61394e-09	-1.12759e-08	1.88649e-08	1.10866e-08	3.08228e-15
-5.10237e-09	3.22642e-08	6.41508e-09	-5.68759e-09	-6.35526e-09	6.65156e-09	3.97099e-09	2.94924e-09	-2.005e-08	-9.34841e-09	-1.66111e-09	-3.12792e-09	-1.03096e-08	-8.67087e-09	-6.2227e-09	-9.23941e-09	6.74898e-09	-7.60024e-09	7.05913e-09	2.44291e-09	-3.41491e-09	1.04607e-09	-1.23049e-08	4.14217e-09	-1.49603e-09	-6.55051e-11	-8.13407e-09	-1.1306e-08	1.88652e-08	1.10904e-08	3.07267e-15
-5.09445e-09	3.23587e-08	6.40156e-09	-5.69068e-09	-6.35622e-09	6.68496e-09	3.96204e-09	3.23394e-09	-2.03444e-08	-9.34892e-09	-1.56994e-09	-3.14108e-09	-3.24198e-09	-3.97544e-09	-6.28825e-09	-9.23362e-09	6.75166e-09	-7.60305e-09	7.06014e-09	2.47552e-09	-3.41953e-09	1.05645e-09	-1.2305e-08	4.142e-09	-1.44363e-09	5.68891e-10	-8.06688e-09	-1.12919e-08	1.8866e-08	1.11007e-08	2.93728e-15
-5.09481e-09	3.23523e-08	6.56647e-09	-5.68383e-09	-6.55984e-09	6.65398e-09	4.05877e-09	3.23279e-09	-1.61153e-08	-9.28909e-09	-1.48257e-09	-3.21349e-09	-9.18776e-10	-7.03541e-09	-6.36076e-09	-9.27813e-09	6.75423e-09	-7.60286e-09	7.06053e-09	2.29178e-09	-3.42701e-09	2.0042e-09	-1.23673e-08	4.13609e-09	-1.44539e-09	1.51243e-10	-7.99295e-09	-8.15795e-09	1.90074e-08	1.10992e-08	2.75905e-15
-5.09199e-09	3.2327e-08	6.3468e-09	-5.68404e-09	-6.41077e-09	6.67228e-09	3.97133e-09	3.17107e-09	-1.50375e-08	-9.34441e-09	-1.55945e-09	-3.13836e-09	-4.57441e-09	-4.52867e-09	-6.26399e-09	-9.23817e-09	6.75202e-09	-7.60268e-09	7.06026e-09	1.41138e-09	-3.42029e-09	1.07558e-09	-1.23101e-08	4.13678e-09	-1.46413e-09	9.01107e-11	-8.1125e-09	-9.70001e-09	1.88664e-08	1.10967e-08	2.7246e-15
-5.08857e-09	3.15615e-08	6.44011e-09	-5.68353e-09	-6.37885e-09	6.66697e-09	3.97665e-09	3.19003e-09	-1.47579e-08	-9.34606e-09	-1.60417e-09	-3.1691e-09	-1.81825e-09	-5.23776e-09	-6.30036e-09	-9.29359e-09	6.75147e-09	-7.59276e-09	6.72829e-09	2.30317e-09	-3.42139e-09	1.32027e-09	-1.23107e-08	4.13878e-09	-1.45125e-09	1.82766e-10	-8.10894e-09	-9.266e-09	1.88811e-08	1.10961e-08	2.65081e-15
-5.08356e-09	3.14337e-08	6.40762e-09	-5.68674e-09	-6.37025e-09	6.67384e-09	3.96847e-09	3.07994e-09	-1.45494e-08	-9.34685e-09	-1.61823e-09	-3.1514e-09	-3.96336e-09	-4.1085e-09	-6.27229e-09	-9.35433e-09	6.74832e-09	-7.59196e-09	6.03738e-09	1.94103e-09	-3.41801e-09	1.06347e-09	-1.23055e-08	4.13912e-09	-1.46822e-09	8.04995e-11	-8.17883e-09	-1.02888e-08	1.88658e-08	1.10984e-08	2.64748e-15
-5.15967e-09	1.00431e-08	6.43341e-09	-5.69651e-09	-6.4091e-09	6.67009e-09	3.97973e-09	3.16503e-09	-1.51476e-08	-9.34698e-09	-1.63144e-09	-3.15304e-09	-2.94553e-09	-4.21588e-09	-6.26718e-09	-9.31462e-09	6.73429e-09	-7.59966e-09	6.7902e-09	2.17432e-09	-3.41925e-09	-2.52214e-10	-1.23086e-08	4.13819e-09	-1.44953e-09	1.34928e-10	-8.13212e-09	-9.89883e-09	1.88734e-08	1.10973e-08	1.77457e-15
-5.08919e-09	1.05412e-08	6.42642e-09	-5.68675e-09	-6.40223e-09	6.64545e-09	3.9796e-09	3.39366e-09	-1.52013e-08	-9.34798e-09	-1.60502e-09	-3.23671e-09	-2.92247e-09	-4.43658e-09	-6.06707e-09	-9.34505e-09	6.73943e-09	-7.59247e-09	5.87173e-09	2.12076e-09	-2.38561e-09	-2.83542e-10	-1.1781e-08	4.13833e-09	-1.44992e-09	1.61768e-10	-8.04407e-09	-1.00539e-08	1.88796e-08	1.10983e-08	1.7583e-15
-5.18529e-09	1.04524e-08	6.42851e-09	-5.6875e-09	-6.40829e-09	6.66774e-09	3.98027e-09	3.26499e-09	-1.51955e-08	-9.33674e-09	-1.63165e-09	-3.29312e-09	-2.90913e-09	-4.26309e-09	-5.02692e-09	-9.31265e-09	6.73886e-09	-7.58988e-09	5.67763e-09	2.07514e-09	-3.27115e-09	-8.10207e-10	-1.18547e-08	4.13876e-09	-1.46992e-09	1.4582e-10	-7.83139e-09	-9.43423e-09	1.88807e-08	1.10984e-08	1.73281e-15
-5.39507e-09	1.06973e-08	6.4224e-09	-5.65895e-09	-6.39123e-09	6.669e-09	3.96586e-09	3.17176e-09	-1.41133e-08	-9.34628e-09	-1.62039e-09	-3.18593e-09	-3.05516e-09	-4.3355e-09	-5.98265e-09	-9.32272e-09	6.70083e-09	-7.68941e-09	5.87869e-09	2.09659e-09	-2.60255e-09	4.97966e-10	-1.18402e-08	4.19619e-09	-1.45328e-09	1.48765e-10	-7.9305e-09	-5.55876e-09	1.88788e-08	1.10975e-08	1.66136e-15
-5.23388e-09	1.0703e-08	3.75265e-09	-5.66392e-09	-6.39199e-09	6.66467e-09	3.96913e-09	3.22659e-09	-1.44582e-08	-9.34844e-09	-1.61959e-09	-3.26114e-09	-2.98552e-09	-4.30318e-09	-4.90735e-09	-9.32689e-09	6.72347e-09	-7.65994e-09	5.92688e-09	2.08652e-09	-3.22092e-09	3.84597e-10	-1.1856e-08	4.16531e-09	-1.4635e-09	1.29759e-10	-7.99524e-09	-5.60582e-09	1.88806e-08	1.10977e-08	1.63669e-15
-5.35004e-09	1.07011e-08	3.97245e-09	-5.66373e-09	-6.39088e-09	6.66588e-09	3.96963e-09	3.22378e-09	-1.41053e-08	-9.3483e-09	-1.61878e-09	-3.20419e-09	-3.01749e-09	-4.31659e-09	-5.12705e-09	-9.32706e-09	6.7171e-09	-7.65566e-09	5.98473e-09	2.05887e-09	-3.07786e-09	3.83186e-10	-1.18602e-08	4.17623e-09	-1.45755e-09	1.41886e-10	-7.98052e-09	-5.62297e-09	1.8879e-08	1.10976e-08	1.63122e-15
-5.29749e-09	1.86746e-09	4.80773e-09	-5.66292e-09	-6.39195e-09	6.66548e-09	3.97492e-09	3.50128e-09	-1.43814e-08	-9.35235e-09	-1.61504e-09	-3.24863e-09	-2.98282e-09	-4.30639e-09	-4.87488e-09	-9.31259e-09	6.72559e-09	-7.61747e-09	5.95114e-09	2.19098e-09	-3.23439e-09	2.37986e-10	-1.18795e-08	2.563e-09	-1.46078e-09	1.45198e-10	-6.55744e-09	-5.61632e-09	1.68673e-08	1.10969e-08	1.43149e-15
-5.29688e-09	2.19832e-09	4.80859e-09	-5.66308e-09	-6.39107e-09	6.66512e-09	3.97699e-09	3.14691e-09	-1.4362e-08	-8.21114e-09	-1.61509e-09	-3.24787e-09	-2.98151e-09	-4.30647e-09	-4.87538e-09	-9.3149e-09	6.72525e-09	-7.65083e-09	5.96595e-09	2.17949e-09	-3.23396e-09	2.40405e-10	-1.1864e-08	2.82341e-09	-1.46077e-09	1.43884e-10	-6.79229e-09	-5.61628e-09	1.72321e-08	1.10969e-08	1.42716e-15
-5.28354e-09	3.10655e-09	4.80036e-09	-5.66265e-09	-6.3916e-09	6.665e-09	3.9744e-09	3.37033e-09	-1.4316e-08	-9.34115e-09	-1.61589e-09	-3.25968e-09	-2.96213e-09	-4.3071e-09	-4.99948e-09	-9.32056e-09	6.14677e-09	-7.6371e-09	5.99514e-09	1.73107e-09	-3.22691e-09	2.97863e-10	-1.18797e-08	3.22962e-09	-1.48729e-09	1.44646e-10	-3.04836e-09	-5.57766e-09	1.7608e-08	1.1097e-08	1.42267e-15
-5.27545e-09	3.1808e-09	4.87901e-09	-5.44954e-09	-6.3968e-09	6.66433e-09	3.97639e-09	3.00529e-09	-1.43667e-08	-7.35665e-09	-1.61772e-09	-3.25977e-09	-2.99483e-09	-4.30734e-09	-4.82554e-09	-9.32003e-09	6.30988e-09	-7.70005e-09	6.03158e-09	1.36888e-09	-3.22392e-09	2.85678e-10	-1.18717e-08	3.49179e-09	-1.49195e-09	1.55385e-10	-4.47483e-09	-5.59431e-09	1.72479e-08	1.10971e-08	1.38823e-15
-5.31169e-09	3.17575e-09	4.87207e-09	-5.64601e-09	-6.40135e-09	6.57349e-09	3.9745e-09	3.28717e-09	-1.43501e-08	-7.12424e-09	-1.61735e-09	-3.26488e-09	-2.92424e-09	-4.30637e-09	-4.90985e-09	-9.31958e-09	6.42445e-09	-7.65049e-09	5.97402e-09	1.84885e-09	-3.19761e-09	2.58581e-10	-1.16002e-08	3.19681e-09	-1.4744e-09	1.5191e-10	-4.1629e-09	-5.57446e-09	1.70345e-08	5.0195e-09	1.27268e-15
-5.62821e-09	3.42059e-09	4.74495e-09	-5.62174e-09	-6.39197e-09	6.19165e-09	3.94062e-09	3.05232e-09	-1.3975e-08	-6.19959e-09	-1.61735e-09	-3.2721e-09	-2.91456e-09	-4.3081e-09	-4.87909e-09	-9.31729e-09	6.43922e-09	-7.63415e-09	5.97702e-09	1.85613e-09	-3.21799e-09	2.66345e-10	-1.18718e-08	3.36007e-09	-1.54841e-09	1.4019e-10	-3.5435e-09	-5.60823e-09	1.73185e-08	9.61168e-10	1.23512e-15
-5.60492e-09	3.27314e-09	2.66117e-09	-4.2505e-09	-6.39373e-09	4.49812e-09	3.97154e-09	3.08942e-09	-1.43492e-08	-5.15841e-09	-1.52895e-09	-3.26371e-09	-2.95306e-09	-4.30514e-09	-4.88934e-09	-9.31872e-09	6.39171e-09	-7.63473e-09	5.42982e-09	1.73366e-09	-3.20078e-09	3.24688e-10	-1.18212e-08	2.74395e-09	-1.48228e-09	-1.15736e-11	-4.12996e-09	-5.60401e-09	1.73244e-08	1.98191e-09	1.18118e-15
-5.47335e-09	3.30383e-09	3.18279e-09	-4.34014e-09	-6.42002e-09	4.92784e-09	3.97265e-09	3.03099e-09	-1.40059e-08	-4.70514e-09	-1.569e-09	-3.26196e-09	-2.92927e-09	-4.26189e-09	-4.86869e-09	-9.31431e-09	3.06314e-09	-7.64145e-09	5.99359e-09	1.59632e-09	-3.22854e-09	1.20363e-10	-1.16856e-08	3.04321e-09	-1.52225e-09	5.74292e-11	-3.97618e-09	-5.60409e-09	1.7226e-08	2.02455e-09	1.14179e-15
-5.47544e-09	3.30347e-09	2.09728e-09	-3.84584e-09	-4.22142e-09	3.64325e-09	3.96784e-09	3.1559e-09	-1.42296e-08	-5.23679e-09	-1.46316e-09	-3.24163e-09	-2.97195e-09	-4.08494e-09	-4.87172e-09	-9.32201e-09	3.29363e-09	-7.63694e-09	5.92342e-09	1.82422e-09	-3.23119e-09	3.25386e-10	-1.17703e-08	2.78836e-09	-1.50504e-09	-1.3806e-10	-3.9768e-09	-5.60685e-09	1.72512e-08	2.47421e-09	1.1133e-15
-5.4427e-09	3.19916e-09	3.08866e-09	-4.58101e-09	-3.77571e-09	4.16379e-09	3.96662e-09	1.67279e-09	-1.4028e-08	-5.01641e-09	-1.54921e-09	-1.60463e-09	-2.94629e-09	-4.20027e-09	-4.86867e-09	-9.25805e-09	2.95223e-09	-7.64649e-09	5.79257e-09	1.71694e-09	-3.24938e-09	7.89221e-11	-1.17373e-08	2.94427e-09	-1.49156e-09	1.31251e-12	-3.71865e-09	-5.61007e-09	1.72996e-08	2.33491e-09	1.09611e-15
-5.45532e-09	3.31374e-09	2.98596e-09	-4.32939e-09	-3.7009e-09	3.33268e-09	3.96305e-09	1.7164e-09	-1.40298e-08	-5.1262e-09	-1.52771e-09	-1.42294e-09	-2.9517e-09	-4.17204e-09	-4.86966e-09	-9.19739e-09	3.04199e-09	-7.64455e-09	5.81177e-09	1.71413e-09	-3.24778e-09	1.13298e-10	-1.17311e-08	2.98835e-09	-1.44265e-09	1.36677e-11	-3.72965e-09	-5.60785e-09	1.7255e-08	2.86136e-09	1.08863e-15
-5.4954e-09	3.28575e-09	2.88517e-09	-4.18122e-09	-3.94546e-09	3.74017e-09	3.96476e-09	1.46218e-09	-1.40711e-08	-5.06605e-09	-1.51417e-09	-2.47705e-09	-2.97092e-09	-4.16299e-09	-4.87315e-09	-9.24947e-09	2.31681e-09	-7.64573e-09	5.1837e-09	1.72374e-09	-3.24663e-09	1.5273e-10	-7.00923e-09	2.90298e-09	-1.42404e-09	-1.62215e-11	-3.80819e-09	-5.60734e-09	1.7242e-08	2.66204e-09	9.95893e-16
-5.47747e-09	3.28113e-09	2.26861e-09	-4.75771e-09	-2.66076e-09	3.79002e-09	3.9629e-09	1.38462e-09	-1.40484e-08	-5.00802e-09	-1.53581e-09	-2.69411e-09	-2.96194e-09	-4.15687e-09	-4.88035e-09	-9.2036e-09	2.862e-09	-7.63647e-09	5.12987e-09	1.71283e-09	-3.24515e-09	1.62836e-10	-6.70505e-09	2.97159e-09	-1.40902e-09	1.83031e-11	-3.68232e-09	-5.60881e-09	1.72637e-08	2.64052e-09	9.86362e-16
-5.34829e-09	3.2825e-09	2.62572e-09	-4.70883e-09	-3.14022e-09	3.7535e-09	3.33885e-09	1.50101e-09	-1.40516e-08	-5.03335e-09	-1.55273e-09	-2.58774e-09	-2.9604e-09	-4.20399e-09	-4.84226e-09	-9.21209e-09	2.82373e-09	-7.64457e-09	5.18372e-09	1.7119e-09	-3.24251e-09	1.78034e-10	-6.73341e-09	2.97806e-09	-1.41795e-09	8.49668e-12	-3.70819e-09	-5.60845e-09	1.72599e-08	2.64359e-09	9.85513e-16
-5.47167e-09	2.04067e-09	2.39494e-09	-4.40808e-09	-3.35448e-09	3.43497e-09	3.96415e-09	1.67377e-09	-1.09658e-08	2.9493e-09	-1.52008e-09	-2.15963e-09	-2.96855e-09	-3.89882e-09	-4.87395e-09	-9.23662e-09	2.56028e-09	-7.48073e-09	5.36291e-09	1.10438e-09	-3.25449e-09	1.7755e-10	-7.21553e-09	2.90557e-09	-1.45627e-09	-1.33074e-11	-3.70195e-09	-5.60959e-09	1.72445e-08	2.69714e-09	8.85412e-16
-5.41083e-09	2.96014e-09	2.67673e-09	-4.68711e-09	-3.29e-09	3.70176e-09	3.70175e-09	1.59153e-09	-1.19776e-08	-1.17994e-09	-1.55031e-09	-2.28511e-09	-2.9644e-09	-4.08492e-09	-4.8107e-09	-9.23496e-09	2.56706e-09	-7.60778e-09	5.3357e-09	1.5363e-09	-3.24597e-09	1.65076e-10	-6.996e-09	2.94664e-09	-1.41835e-09	-1.24512e-12	-3.69286e-09	-5.60888e-09	1.28127e-08	2.6608e-09	7.7616e-16
-5.46566e-09	2.95844e-09	2.39298e-09	-4.61584e-09	-3.34131e-09	3.65879e-09	3.75066e-09	1.42583e-09	-1.22134e-08	-1.58343e-09	-1.54346e-09	-2.24201e-09	-2.96402e-09	-4.14542e-09	-4.77768e-09	-8.12136e-09	2.55831e-09	-7.61953e-09	5.34696e-09	1.35686e-09	-3.24542e-09	1.73945e-10	-6.89975e-09	2.92811e-09	-1.43368e-09	4.05323e-10	-3.68168e-09	-5.60914e-09	1.26705e-08	2.65951e-09	7.56775e-16
-5.38679e-09	2.73499e-09	2.45812e-09	-4.94195e-09	-3.29916e-09	3.55386e-09	3.86924e-09	1.51311e-09	-1.17341e-08	-4.57806e-10	-1.58853e-09	-2.32584e-09	-2.96412e-09	-4.04281e-09	-4.81935e-09	-8.81325e-09	2.48768e-09	-7.58568e-09	5.32864e-09	1.35314e-09	-3.24873e-09	1.71248e-10	-6.97566e-09	2.92916e-09	-1.37817e-09	7.91936e-11	-3.6984e-09	-5.60922e-09	1.19666e-08	2.68526e-09	7.38834e-16
-5.40793e-09	2.55974e-09	2.42428e-09	-4.76801e-09	-3.3872e-09	3.67419e-09	3.73723e-09	1.47566e-09	-1.14064e-08	-7.27053e-10	-1.57865e-09	-2.27438e-09	-2.96654e-09	-4.05328e-09	-4.81842e-09	-8.55658e-09	2.5576e-09	-7.5843e-09	5.31138e-09	1.3856e-09	-3.24829e-09	1.69408e-10	-6.99028e-09	2.9232e-09	-1.40771e-09	9.70104e-11	-3.69513e-09	-5.60921e-09	1.20223e-08	2.68591e-09	7.2653e-16
-5.42513e-09	1.77232e-09	2.37277e-09	-1.77095e-09	-2.6316e-09	3.76223e-09	3.72249e-09	1.61516e-09	-1.16166e-08	-7.99497e-10	-1.61426e-09	-2.25408e-09	-3.13534e-09	-4.06867e-09	-1.38613e-09	-8.45727e-09	2.56724e-09	-7.59239e-09	5.31812e-09	1.35211e-09	-3.24758e-09	-1.32112e-09	-6.93284e-09	2.92589e-09	-1.4136e-09	7.56948e-11	-3.68842e-09	-5.61002e-09	1.21816e-08	2.67393e-09	6.87873e-16
-2.10578e-09	1.97599e-09	2.42227e-09	-3.75812e-09	-2.71706e-09	3.73538e-09	3.74931e-09	1.66836e-09	-1.15637e-08	-7.67579e-10	-1.62111e-09	-2.28903e-09	-3.27264e-09	-4.05413e-09	-2.12882e-09	-8.8173e-09	2.56082e-09	-7.58657e-09	4.41331e-09	1.36438e-09	-3.24829e-09	-4.92016e-10	-7.00902e-09	2.93029e-09	-1.4122e-09	8.08036e-11	-3.69262e-09	-5.6091e-09	1.14706e-08	2.63844e-09	6.57699e-16
-2.44343e-09	1.85937e-09	2.39626e-09	-2.73527e-09	-1.57036e-09	3.67648e-09	3.61964e-09	1.51355e-09	-1.1529e-08	-4.08296e-10	-1.58677e-09	-2.28465e-09	-3.24012e-09	-4.07418e-09	-2.15751e-09	-8.54155e-09	2.55443e-09	-7.58288e-09	5.3178e-09	1.37634e-09	-3.24776e-09	-6.15924e-10	-7.00903e-09	2.92698e-09	-1.40911e-09	1.09355e-10	-3.69154e-09	-5.60957e-09	1.14023e-08	2.64867e-09	6.46499e-16
-3.48395e-09	1.80474e-09	2.5606e-09	-2.7025e-09	-2.21916e-09	3.69273e-09	2.83889e-09	1.56113e-09	-1.14934e-08	-4.69933e-10	-1.64483e-09	-2.28055e-09	-3.04339e-09	-4.18256e-09	1.16685e-09	-8.75111e-09	2.57334e-09	-7.58383e-09	4.65445e-09	1.36389e-09	6.11949e-10	-5.89733e-10	-7.01195e-09	2.92547e-09	-1.41337e-09	1.39327e-10	-3.43249e-09	-5.60958e-09	1.14435e-08	2.59373e-09	6.32293e-16
-3.29894e-09	2.1474e-09	2.52311e-09	-2.41281e-09	-2.16006e-09	3.69712e-09	2.21169e-09	1.56416e-09	-1.15011e-08	-4.44985e-10	-1.63315e-09	-2.27385e-09	-3.14622e-09	-4.08747e-09	1.45505e-11	-8.62917e-09	2.56139e-09	-7.58195e-09	4.72169e-09	1.36568e-09	-2.17337e-09	-4.08488e-10	-7.00204e-09	2.92638e-09	-1.41283e-09	1.45792e-10	-3.17588e-09	-5.60952e-09	1.15049e-08	2.56316e-09	6.27927e-16
-2.9436e-09	1.91795e-09	2.44951e-09	-2.34752e-09	-2.26662e-09	3.68233e-09	1.94238e-09	1.57313e-09	-1.15204e-08	-4.6613e-10	-1.61626e-09	-2.27567e-09	-3.08895e-09	-4.08453e-09	-7.06536e-10	-8.59005e-09	2.56995e-09	-7.44158e-09	4.82903e-09	1.37032e-09	-1.05137e-09	-4.6752e-10	-7.00309e-09	2.92709e-09	-1.41261e-09	1.25571e-10	-3.51952e-09	-5.60945e-09	1.14422e-08	2.63185e-09	6.19869e-16
-2.99493e-09	1.89716e-09	2.44042e-09	-3.35797e-10	-2.19553e-09	3.68312e-09	1.68545e-09	1.56064e-09	-1.14912e-08	-4.69768e-10	-1.62144e-09	-2.27636e-09	-3.13541e-09	-4.03952e-09	1.9987e-10	-8.61034e-09	2.57071e-09	-7.50018e-09	4.79595e-09	1.36839e-09	-1.43996e-09	-2.1059e-09	-4.40275e-09	2.92678e-09	-1.45914e-09	1.2349e-10	-3.40573e-09	-5.60948e-09	1.08889e-08	2.57187e-09	5.7529e-16
-3.00074e-09	1.53451e-09	2.49738e-09	-1.60854e-09	-2.1131e-09	3.68834e-09	2.11888e-09	1.57434e-09	-1.15034e-08	-4.44267e-10	-1.61142e-09	-2.28802e-09	-3.12624e-09	-4.04589e-09	3.22397e-10	-8.6e-09	2.56782e-09	-6.97972e-09	4.77086e-09	1.3651e-09	-1.42934e-09	-1.92976e-09	-4.04175e-09	2.9267e-09	-1.44082e-09	1.2941e-10	-3.20903e-09	-5.61147e-09	1.07997e-08	2.60162e-09	5.63669e-16
-2.62207e-09	1.49888e-09	2.47537e-09	-1.82688e-09	-2.07468e-09	3.68904e-09	2.05953e-09	1.58802e-09	-1.15093e-08	-4.64323e-10	-1.59948e-09	-2.28349e-09	-3.13351e-09	-2.95787e-09	-3.21745e-10	-8.60185e-09	2.58101e-09	-6.70464e-09	4.76288e-09	1.36677e-09	-1.23099e-09	-1.31299e-09	-4.28574e-09	2.92959e-09	-1.43478e-09	1.26106e-10	-3.26021e-09	-5.61001e-09	1.0713e-08	2.60671e-09	5.48475e-16
-2.57957e-09	1.49076e-09	2.4598e-09	-1.83375e-09	-1.85947e-09	3.59998e-09	2.06334e-09	1.57658e-09	-1.15168e-08	-4.66401e-10	-1.5085e-09	-2.28602e-09	-3.12977e-09	-3.10943e-09	-5.24369e-10	-8.60142e-09	2.58898e-09	-6.74377e-09	4.76299e-09	1.36679e-09	-1.20986e-09	-9.61083e-10	-4.28776e-09	2.92973e-09	-1.43348e-09	1.25637e-10	-3.27145e-09	-5.61023e-09	1.07351e-08	2.60357e-09	5.4789e-16
-2.43725e-09	1.59781e-09	2.44412e-09	-1.54307e-09	-1.92605e-09	3.6874e-09	2.02776e-09	1.2123e-09	-1.15153e-08	-4.66101e-10	-1.51295e-09	-2.28275e-09	-3.08509e-09	-3.13204e-09	-2.83601e-10	-8.6055e-09	2.58138e-09	-6.72683e-09	4.77214e-09	1.36755e-09	-1.24866e-09	-1.03571e-09	-4.37783e-09	2.92769e-09	-1.42592e-09	1.24247e-10	-3.26251e-09	-5.61335e-09	1.06606e-08	2.60421e-09	5.45078e-16
-2.16434e-09	1.55295e-09	2.49472e-09	-1.41957e-09	-1.9217e-09	3.67706e-09	2.00778e-09	1.39551e-09	-1.15096e-08	-4.66138e-10	-1.55329e-09	-2.29281e-09	-2.60599e-09	-3.19172e-09	-2.99451e-10	-8.60092e-09	2.56293e-09	-6.60825e-09	4.77049e-09	1.36688e-09	-1.21236e-09	-1.08284e-09	-4.40586e-09	7.69456e-10	-1.42639e-09	1.25325e-10	-3.24435e-09	-5.61121e-09	1.07569e-08	2.59094e-09	5.33923e-16
-2.27259e-09	1.51919e-09	2.49227e-09	-1.56158e-09	-1.92535e-09	3.67934e-09	2.02983e-09	1.60519e-09	-1.04122e-08	-4.66985e-10	-1.55564e-09	-2.28095e-09	-3.01305e-09	-3.13751e-09	-3.57371e-10	-8.55614e-09	2.5697e-09	-6.59776e-09	4.78124e-09	1.36685e-09	-1.24896e-09	-1.11638e-09	-4.38844e-09	1.47956e-09	-1.41465e-09	1.24713e-10	-3.25394e-09	-5.61174e-09	1.07446e-08	2.59197e-09	5.13953e-16
-2.25463e-09	1.49725e-09	2.49128e-09	-1.45856e-09	-1.94744e-09	3.67839e-09	2.01395e-09	1.57362e-09	-1.04272e-08	-4.54826e-10	-1.54167e-09	-2.27839e-09	-3.0223e-09	-3.15609e-09	-3.17496e-10	-8.53616e-09	2.57256e-09	-6.66062e-09	4.77621e-09	1.36687e-09	-1.28386e-09	-1.09828e-09	-4.37508e-09	1.05401e-09	-1.41227e-09	1.24829e-10	-3.24753e-09	-5.61185e-09	1.07422e-08	2.59833e-09	5.13043e-16
-2.30656e-09	1.49452e-09	2.47777e-09	-1.51801e-09	-1.88277e-09	1.8707e-09	2.02913e-09	1.56775e-09	-1.0484e-08	-4.58774e-10	-1.54407e-09	-2.28365e-09	-2.79968e-09	-3.06694e-09	-2.89251e-10	-8.59895e-09	2.44106e-09	-6.6642e-09	4.79202e-09	1.36693e-09	-1.24727e-09	-1.09154e-09	-4.3868e-09	1.20249e-09	-1.41994e-09	1.22984e-10	-3.25517e-09	-5.61209e-09	1.07326e-08	2.5992e-09	5.03319e-16
-2.2783e-09	1.48263e-09	2.47925e-09	-1.52922e-09	-1.94126e-09	3.10824e-09	2.06731e-09	1.5521e-09	-1.07171e-08	-4.62259e-10	-1.5553e-09	-2.2772e-09	-2.88531e-09	-3.12032e-09	-3.47858e-10	-3.24109e-09	2.1767e-09	-6.66483e-09	4.77826e-09	1.36675e-09	-1.26123e-09	-1.1014e-09	-4.39117e-09	1.1861e-09	-1.40805e-09	1.24235e-10	-3.25536e-09	-5.60952e-09	1.07301e-08	2.59693e-09	4.50639e-16
-2.24128e-09	1.48651e-09	2.47406e-09	-1.51165e-09	-1.81569e-09	1.70006e-09	2.02377e-09	1.58071e-09	-1.05763e-08	-4.60492e-10	-1.55021e-09	-2.28216e-09	-2.94884e-09	-3.1354e-09	-2.81429e-10	-3.31356e-09	2.3828e-09	-6.66724e-09	4.77802e-09	1.36874e-09	-1.31942e-09	-1.12412e-09	-4.39815e-09	1.30472e-09	-1.42229e-09	1.28264e-10	-2.74943e-09	-5.6115e-09	1.07346e-08	1.17112e-09	4.34262e-16
-2.2594e-09	1.48178e-09	2.46971e-09	-1.49672e-09	-1.85497e-09	2.77942e-09	2.0265e-09	1.57618e-09	-1.05642e-08	-4.80932e-10	-1.59979e-09	-2.27936e-09	-2.90569e-09	-3.14681e-09	-3.11485e-10	-3.02108e-09	2.38511e-09	-6.66309e-09	2.94421e-09	1.37101e-09	-1.30223e-09	-1.10626e-09	-4.3944e-09	1.05575e-09	-1.4204e-09	1.24652e-10	-2.62357e-09	-5.60909e-09	1.0711e-08	1.37688e-09	4.21533e-16
-2.22911e-09	1.48235e-09	2.47319e-09	-1.49901e-09	-1.83525e-09	2.05396e-09	2.03053e-09	1.57685e-09	-1.05631e-08	-4.62284e-10	-1.56028e-09	-2.28157e-09	-2.93553e-09	-3.13091e-09	-2.93406e-10	-3.38158e-09	2.36715e-09	-6.66907e-09	2.25444e-09	1.36732e-09	-1.28282e-09	-1.10627e-09	-4.39453e-09	1.03957e-09	-1.42121e-09	1.25466e-10	-2.77814e-09	-5.61083e-09	1.07316e-08	1.52537e-09	4.18123e-16
-2.22396e-09	1.48709e-09	2.46852e-09	-1.49961e-09	-1.84855e-09	2.37363e-09	2.02826e-09	1.58788e-09	-1.06165e-08	-4.65104e-10	-1.5809e-09	-2.28156e-09	-2.92865e-09	-3.13719e-09	-2.82862e-10	-3.00547e-09	2.38228e-09	-6.66631e-09	2.6645e-09	1.36883e-09	-1.29891e-09	-1.10494e-09	-3.30295e-09	1.05296e-09	-1.41679e-09	1.82884e-10	-2.69563e-09	-5.59651e-09	1.07119e-08	1.70163e-09	4.11632e-16
-2.18711e-09	1.48739e-09	2.46898e-09	-1.50485e-09	-1.83377e-09	2.21356e-09	2.02961e-09	1.58212e-09	-1.06024e-08	-4.65124e-10	-1.56268e-09	-2.28201e-09	-2.92289e-09	-3.1449e-09	-2.88039e-10	-3.0803e-09	2.36872e-09	-6.67147e-09	2.19689e-09	1.37014e-09	-1.29115e-09	-1.10523e-09	-3.09107e-09	1.02054e-09	-1.41315e-09	1.41346e-10	-2.6026e-09	-5.61021e-09	1.07179e-08	1.61642e-09	4.06581e-16
-2.20467e-09	1.48596e-09	2.46046e-09	-1.4791e-09	-1.84798e-09	2.22214e-09	2.02886e-09	1.57559e-09	-1.05949e-08	-4.63972e-10	-1.56351e-09	-1.33309e-09	-2.93444e-09	-3.13022e-09	-4.52524e-10	-3.11752e-09	2.36739e-09	-6.6702e-09	2.17731e-09	1.36904e-09	-1.29386e-09	-1.10717e-09	-3.19648e-09	1.04656e-09	-1.42248e-09	1.46166e-10	-2.64167e-09	-5.53236e-09	1.07135e-08	1.57618e-09	4.03101e-16
-2.20544e-09	1.48595e-09	2.46071e-09	-1.479e-09	-1.84624e-09	2.22555e-09	2.02894e-09	1.57438e-09	-1.05948e-08	-4.63968e-10	-1.56427e-09	-8.9806e-10	-2.93107e-09	-3.13021e-09	-4.49319e-10	-3.12178e-09	2.36565e-09	-6.66992e-09	2.18969e-09	1.36908e-09	-1.29332e-09	-1.10828e-09	-3.20118e-09	1.04783e-09	-1.43507e-09	1.62933e-10	-2.68401e-09	-5.52672e-09	1.07142e-08	1.58576e-09	4.02468e-16
-2.20967e-09	1.48598e-09	2.46435e-09	-1.47792e-09	-1.84617e-09	2.22549e-09	2.02894e-09	1.57438e-09	-1.05948e-08	-4.64306e-10	-1.5642e-09	-9.36966e-10	-2.93107e-09	-3.13024e-09	-4.39718e-10	-3.11858e-09	2.36509e-09	-6.66992e-09	2.21163e-09	1.36917e-09	-1.20125e-09	-1.10828e-09	-3.20124e-09	1.04691e-09	-1.42729e-09	1.63025e-10	-2.68241e-09	-5.52734e-09	1.07142e-08	1.59165e-09	4.02403e-16
-2.21071e-09	1.48579e-09	2.46726e-09	-1.21749e-09	-1.83643e-09	2.14423e-09	2.02938e-09	1.57841e-09	-1.0586e-08	-4.64435e-10	-1.56878e-09	-1.12096e-09	-2.93518e-09	-3.13221e-09	-3.22353e-10	-3.11076e-09	6.91265e-10	-6.66932e-09	2.31365e-09	1.3689e-09	-1.08772e-09	-1.10668e-09	-3.23659e-09	1.04141e-09	-1.42534e-09	1.46241e-10	-2.65956e-09	-5.54737e-09	1.07151e-08	1.62348e-09	3.96948e-16
-2.21154e-09	1.48566e-09	2.46661e-09	-1.36809e-09	-1.83863e-09	2.2016e-09	2.03142e-09	1.57614e-09	-1.05928e-08	-4.6402e-10	-1.5649e-09	-9.53319e-10	-2.93103e-09	-3.13131e-09	-3.93204e-10	-3.12317e-09	1.47488e-09	-6.66947e-09	2.26905e-09	1.36902e-09	-1.07822e-09	-1.1068e-09	-3.22058e-09	1.046e-09	-1.42658e-09	1.76722e-10	-2.67271e-09	-2.77858e-09	1.07131e-08	1.60065e-09	3.75775e-16
-2.21543e-09	1.48416e-09	2.46901e-09	-1.44122e-09	-2.09338e-09	2.18466e-09	2.02979e-09	1.57522e-09	-1.04797e-08	-5.12586e-10	-1.557e-09	-1.09693e-09	-2.92966e-09	-3.1278e-09	-4.0281e-10	-3.1576e-09	1.79475e-09	-5.6348e-09	2.18857e-09	1.36971e-09	-1.0948e-09	-1.51152e-09	-8.79529e-10	1.01316e-09	-1.42296e-09	1.74907e-10	-2.64243e-09	-3.29003e-09	1.04935e-08	1.6243e-09	3.5279e-16
-2.21491e-09	1.48569e-09	2.46663e-09	-1.34506e-09	-1.87283e-09	2.15441e-09	2.02921e-09	1.5748e-09	-5.82896e-09	-4.77266e-10	-1.55297e-09	-1.1211e-09	-2.93136e-09	-3.1292e-09	-3.43347e-10	-3.113e-09	1.69309e-09	-5.82257e-09	1.96391e-09	1.37215e-09	-9.94792e-10	-1.26708e-09	-2.42375e-09	1.03812e-09	-1.41432e-09	1.76854e-10	-1.85737e-09	-3.92568e-09	1.07717e-08	1.60624e-09	2.87378e-16
-2.21606e-09	1.48431e-09	2.46785e-09	-1.33185e-09	-1.95476e-09	2.16947e-09	2.02907e-09	1.31093e-09	-3.69369e-09	-5.00874e-10	-1.54206e-09	-1.12114e-09	-2.93204e-09	-3.07026e-09	-3.37067e-10	-3.11183e-09	1.79512e-09	-5.96982e-09	2.00346e-09	1.40797e-09	-1.00775e-09	-1.41706e-09	-1.91141e-09	1.02941e-09	-1.41274e-09	1.7473e-10	-2.51985e-09	-3.88028e-09	1.07209e-08	1.58913e-09	2.68182e-16
-2.21594e-09	2.23713e-09	2.4679e-09	-1.34696e-09	-1.91048e-09	2.17795e-09	2.03123e-09	1.57532e-09	-3.42086e-09	-4.85388e-10	-1.54131e-09	-1.14563e-09	-2.9317e-09	-3.19038e-09	4.05255e-10	-2.64832e-09	1.877e-09	-5.71318e-09	2.20991e-09	4.97482e-10	-1.0175e-09	-1.30777e-09	-1.75436e-09	1.02923e-09	-1.41362e-09	1.93355e-10	-2.44585e-09	-3.76344e-09	9.36767e-09	1.56524e-09	2.3496e-16
-2.22115e-09	1.63971e-09	2.4675e-09	-1.36106e-09	-1.91581e-09	2.16998e-09	2.02938e-09	1.57482e-09	-1.81557e-09	-4.91893e-10	-1.54072e-09	-1.10506e-09	-2.93179e-09	-3.13413e-09	-2.71683e-10	-3.07976e-09	1.84518e-09	-5.75376e-09	2.19689e-09	1.39601e-09	-1.02395e-09	-1.35329e-09	-9.60329e-10	1.02964e-09	-1.41287e-09	1.78803e-10	-2.45093e-09	-3.67561e-09	8.83254e-09	1.59285e-09	2.15895e-16
-2.35874e-09	1.48486e-09	2.4679e-09	-1.3734e-09	-1.91556e-09	2.1789e-09	2.14114e-09	1.52569e-09	-1.37693e-09	-4.87966e-10	-1.53133e-09	-1.14343e-09	-2.93113e-09	-3.1511e-09	-3.59651e-10	-3.11368e-09	1.94111e-09	-5.72359e-09	2.21244e-09	1.39149e-09	-1.01424e-09	-1.27622e-09	-1.05643e-09	6.79994e-10	-1.41335e-09	1.74311e-10	-2.37913e-09	-3.69982e-09	3.00503e-09	1.59454e-09	1.4575e-16
-2.23123e-09	1.53653e-09	2.46779e-09	-1.3706e-09	-1.91984e-09	2.17812e-09	2.07696e-09	1.5612e-09	-2.20063e-09	-4.89257e-10	-1.54133e-09	-1.1209e-09	-2.93116e-09	-3.19187e-09	-3.30088e-10	-2.13149e-09	1.89014e-09	-5.72058e-09	2.19428e-09	1.32435e-09	-1.02807e-09	-1.3457e-09	-1.29109e-09	8.48491e-10	-1.41044e-09	1.55669e-10	-2.42413e-09	-3.73025e-09	1.8055e-09	1.58881e-09	1.38345e-16
-2.23123e-09	1.53653e-09	2.46779e-09	-1.3706e-09	-1.91984e-09	2.17812e-09	2.07696e-09	1.5612e-09	-2.20063e-09	-4.89257e-10	-1.54133e-09	-1.1209e-09	-2.93116e-09	-3.19187e-09	-3.30088e-10	-2.13149e-09	1.89014e-09	-5.72058e-09	2.19428e-09	1.32435e-09	-1.02807e-09	-1.3457e-09	-1.29109e-09	8.48491e-10	-1.41044e-09	1.55669e-10	-2.42413e-09	-3.73025e-09	1.8055e-09	1.58881e-09	1.38345e-16
-2.36452e-09	1.52885e-09	2.46788e-09	-1.37306e-09	-1.87945e-09	2.11487e-09	6.1192e-10	1.56664e-09	-1.51935e-09	-4.43983e-11	-1.23839e-09	-1.13784e-09	-2.93118e-09	-3.159e-09	-2.88151e-10	-2.99863e-09	1.89821e-09	-5.7422e-09	2.21886e-09	1.341e-09	-1.03184e-09	-1.28687e-09	-1.06144e-09	6.6571e-10	-1.4048e-09	1.62734e-10	-2.32074e-09	-3.653e-09	2.117e-09	1.59314e-09	1.34861e-16
-2.28768e-09	1.54437e-09	2.46782e-09	-1.37667e-09	-1.91445e-09	8.74813e-10	7.46069e-10	1.552e-09	-1.56133e-09	-2.62534e-10	-1.34684e-09	-1.12761e-09	-2.93128e-09	-3.14879e-09	-3.01794e-10	-2.59066e-09	1.8828e-09	-5.73239e-09	2.21248e-09	1.34218e-09	-1.02217e-09	-1.32817e-09	-1.14642e-09	8.02658e-10	-1.44809e-09	1.64459e-10	-2.31468e-09	-3.68835e-09	1.91718e-09	1.59246e-09	1.29068e-16
-2.28521e-09	1.53717e-09	2.46781e-09	-1.37356e-09	-1.91407e-09	1.03005e-09	6.95793e-10	1.55363e-09	-1.61068e-09	-4.22584e-10	-1.34309e-09	-1.12871e-09	-2.93127e-09	-3.14947e-09	-3.16859e-10	-2.54185e-09	1.8786e-09	-5.72153e-09	2.21006e-09	1.29436e-09	-1.03317e-09	-1.32492e-09	-1.15825e-09	7.32875e-10	-1.41113e-09	1.6301e-10	-2.23565e-09	-3.68431e-09	1.70323e-09	1.5916e-09	1.27659e-16
-2.2869e-09	1.53801e-09	2.46781e-09	-1.37402e-09	-1.91425e-09	1.03024e-09	4.3947e-10	1.55355e-09	-1.62555e-09	-4.22124e-10	-1.34321e-09	-1.12871e-09	-2.93125e-09	-3.14956e-09	-3.16149e-10	-2.55946e-09	1.87891e-09	-5.72155e-09	2.21082e-09	1.29481e-09	-1.03299e-09	-1.32489e-09	-1.15747e-09	7.33053e-10	-1.4113e-09	1.62417e-10	-2.23695e-09	-3.6844e-09	1.7187e-09	1.59179e-09	1.27582e-16
-2.28632e-09	1.53784e-09	2.46781e-09	-1.37391e-09	-1.9136e-09	1.05493e-09	6.37157e-10	1.55229e-09	-1.60053e-09	-3.99993e-10	-1.10368e-09	-1.12871e-09	-2.93127e-09	-3.15025e-09	-3.1774e-10	-2.47602e-09	1.88079e-09	-5.72172e-09	2.21341e-09	1.29743e-09	-1.03261e-09	-1.3243e-09	-1.16311e-09	7.56833e-10	-1.42089e-09	1.6301e-10	-2.24397e-09	-3.68339e-09	1.71553e-09	1.59173e-09	1.26851e-16
-2.28733e-09	1.53656e-09	2.47025e-09	-1.37469e-09	-1.90868e-09	1.07585e-09	4.95238e-10	1.55237e-09	-1.6322e-09	-3.59242e-10	-1.23763e-09	-1.12915e-09	-2.93281e-09	-3.15098e-09	-3.12372e-10	-2.52451e-09	1.88576e-09	-5.72196e-09	2.21075e-09	1.29887e-09	-1.02994e-09	-1.32207e-09	-1.17018e-09	7.54122e-10	-1.4129e-09	1.60032e-10	-2.18981e-09	-1.83734e-09	1.50381e-09	1.59163e-09	1.16247e-16
-2.27906e-09	1.53846e-09	2.46837e-09	-1.3742e-09	-1.91402e-09	1.04467e-09	5.9134e-10	1.55233e-09	-1.58792e-09	-4.04057e-10	-1.25442e-09	-1.12883e-09	-2.49701e-09	-3.15225e-09	-3.13348e-10	-2.53363e-09	1.87571e-09	-5.7221e-09	2.2117e-09	1.29715e-09	-1.03177e-09	-1.32385e-09	-1.16476e-09	7.40907e-10	-1.41698e-09	1.59993e-10	-2.21745e-09	-1.12381e-09	1.66832e-09	1.59172e-09	1.12366e-16
-2.28245e-09	1.53822e-09	2.46815e-09	-1.36904e-09	-1.91109e-09	1.04295e-09	5.61183e-10	1.55223e-09	-1.58365e-09	-3.96004e-10	-1.17266e-09	-1.12802e-09	-2.07848e-09	-3.15182e-09	-3.13498e-10	-2.58548e-09	1.88206e-09	-5.72195e-09	2.21226e-09	1.30091e-09	-1.02997e-09	-1.32096e-09	-1.1611e-09	7.50209e-10	-1.41843e-09	1.60134e-10	-2.23185e-09	-8.94583e-10	1.64866e-09	1.59184e-09	1.10012e-16
-2.28253e-09	1.53818e-09	2.46894e-09	-1.37407e-09	-1.91315e-09	1.06042e-09	5.42169e-10	1.55239e-09	-1.59466e-09	-3.81788e-10	-1.2155e-09	-1.12813e-09	-8.98784e-10	-3.15199e-09	-3.14553e-10	-2.52925e-09	1.87958e-09	-5.72205e-09	2.21183e-09	1.30284e-09	-1.0308e-09	-1.32194e-09	-1.16094e-09	7.42315e-10	-1.41684e-09	1.61276e-10	-2.23505e-09	-1.31058e-09	1.60811e-09	1.59189e-09	1.07166e-16
-2.28129e-09	1.5382e-09	2.46876e-09	-1.37187e-09	-1.91102e-09	1.04893e-09	5.46509e-10	1.55236e-09	-1.59383e-09	-3.82152e-10	-1.18284e-09	-1.12726e-09	-1.19485e-09	-3.15267e-09	-3.13779e-10	-2.52155e-09	1.88108e-09	-5.7221e-09	2.21188e-09	2.64184e-10	-1.03e-09	-1.32077e-09	-1.16183e-09	7.46746e-10	-1.41762e-09	1.61734e-10	-2.2246e-09	-1.02395e-09	1.54943e-09	1.59463e-09	1.0512e-16
-2.28104e-09	1.53815e-09	2.45298e-09	-1.37505e-09	-9.94494e-10	1.05518e-09	5.51605e-10	1.55269e-09	-1.59436e-09	-3.87995e-10	-1.16073e-09	-1.12898e-09	-9.38846e-10	-3.15228e-09	-3.14226e-10	-2.50755e-09	1.87785e-09	-5.72056e-09	2.2155e-09	8.34601e-10	-1.03031e-09	-1.29935e-09	-1.16164e-09	7.4713e-10	-1.41631e-09	1.61437e-10	-2.23023e-09	-1.01401e-09	1.57359e-09	1.31073e-09	1.01556e-16
-2.28265e-09	1.53816e-09	2.45769e-09	-1.37883e-09	-8.66055e-10	1.05759e-09	5.37422e-10	1.5525e-09	-1.59108e-09	-3.88248e-10	-1.13422e-09	-1.1295e-09	-9.5784e-10	-3.15254e-09	-3.14053e-10	-2.52675e-09	1.83078e-09	-5.71706e-09	2.21474e-09	8.06527e-10	-1.02863e-09	-1.31596e-09	-1.16203e-09	7.49002e-10	-1.41656e-09	1.61342e-10	-2.22796e-09	-8.57987e-10	1.56962e-09	8.87219e-10	9.99457e-17
-2.28152e-09	1.53822e-09	2.43848e-09	-1.37174e-09	-9.17003e-10	1.06962e-09	5.30683e-10	1.55256e-09	-1.59124e-09	-3.88446e-10	-1.11423e-09	-1.12713e-09	-1.19319e-09	-3.15236e-09	-3.14413e-10	-2.5101e-09	1.83118e-09	-5.71601e-09	2.21976e-09	4.52311e-10	-1.02972e-09	-1.31293e-09	-1.16129e-09	7.48046e-10	-1.41671e-09	1.61262e-10	-2.23349e-09	-5.56354e-10	1.5673e-09	7.75999e-10	9.92717e-17
-2.28103e-09	1.53822e-09	2.40969e-09	-1.38084e-09	-9.3821e-10	1.05581e-09	5.31287e-10	9.10236e-10	-1.59141e-09	-3.87612e-10	-6.41621e-10	-1.13078e-09	-1.0529e-09	-2.72957e-09	-3.14097e-10	-2.5153e-09	1.83228e-09	-5.71828e-09	2.21171e-09	9.25783e-10	-1.02959e-09	-1.29384e-09	-1.16505e-09	7.46607e-10	-1.41644e-09	1.61082e-10	-2.23128e-09	-4.56041e-10	1.56712e-09	9.96504e-10	9.48673e-17
-2.28217e-09	1.5382e-09	2.44436e-09	-1.38193e-09	-9.23443e-10	1.0543e-09	5.26472e-10	6.66558e-10	-1.59143e-09	-3.86726e-10	-9.34499e-10	-1.12947e-09	-1.03544e-09	-2.82283e-09	-3.14365e-10	-2.5174e-09	9.82135e-10	-5.71505e-09	2.21502e-09	8.28337e-10	-1.01868e-09	-1.29885e-09	-1.16214e-09	7.47569e-10	-1.41697e-09	1.61227e-10	-2.23144e-09	-7.35347e-10	1.57564e-09	8.78524e-10	9.31139e-17
-2.28389e-09	1.57592e-09	2.43084e-09	-1.37974e-09	-9.42238e-10	1.07457e-09	5.27224e-10	9.75673e-10	-1.58631e-09	-3.78774e-10	-7.23584e-10	-1.1304e-09	-1.04594e-09	-2.8678e-09	-3.12835e-10	-2.5284e-09	9.242e-10	-5.71702e-09	2.2129e-09	7.18819e-10	-1.02506e-09	-1.29735e-09	-1.17028e-09	7.51526e-10	-1.41731e-09	1.61194e-10	-9.70373e-10	-5.21122e-10	1.58192e-09	9.78078e-10	8.93823e-17
-2.2824e-09	1.53519e-09	2.43535e-09	-1.38474e-09	-8.44551e-10	1.07159e-09	5.32795e-10	7.84362e-10	-1.59057e-09	2.41476e-11	-5.77046e-10	-1.12883e-09	-1.03335e-09	-2.85794e-09	-3.14096e-10	-2.51816e-09	1.18199e-09	-3.92146e-09	2.21701e-09	7.86622e-10	-9.86355e-10	-1.27253e-09	-1.16488e-09	8.39302e-10	-1.41724e-09	1.59213e-10	-1.79002e-09	-5.17343e-10	1.57308e-09	9.78497e-10	7.38887e-17
-2.28487e-09	1.53858e-09	2.42711e-09	-1.38193e-09	-8.52306e-10	1.15784e-09	5.31156e-10	8.85855e-10	-1.58996e-09	1.55281e-10	-6.17933e-10	-1.12801e-09	-1.04136e-09	-2.86831e-09	-3.14001e-10	-2.52447e-09	8.17804e-10	-3.84304e-09	2.21703e-09	7.85243e-10	-9.76208e-10	-1.29803e-09	-1.16527e-09	7.5122e-10	-1.41666e-09	1.61257e-10	-1.25427e-09	-5.22815e-10	1.57685e-09	9.53678e-10	7.13169e-17
-2.2844e-09	1.54264e-09	2.43185e-09	-1.38355e-09	-8.88017e-10	1.08468e-09	5.31311e-10	6.20332e-10	-1.59092e-09	-1.59447e-10	-6.43324e-10	-5.95728e-10	-1.0494e-09	-2.87601e-09	-3.14223e-10	-2.46903e-09	9.33393e-10	-3.90692e-09	2.21617e-09	7.69417e-10	-1.0011e-09	-1.28995e-09	-1.16519e-09	7.56019e-10	-1.41713e-09	1.59363e-10	-1.3681e-09	-5.49866e-10	1.57687e-09	9.52006e-10	7.07858e-17
-2.28383e-09	1.54993e-09	2.43222e-09	-1.38206e-09	-8.88939e-10	1.09895e-09	5.31809e-10	8.71084e-10	-1.59082e-09	-1.40289e-10	-6.45885e-10	-8.14085e-10	-1.04666e-09	-2.85865e-09	-3.13945e-10	-2.29323e-09	8.8548e-10	-3.88919e-09	2.2168e-09	7.66528e-10	-9.78671e-10	-1.28768e-09	-1.16511e-09	7.75414e-10	-1.41711e-09	1.60039e-10	-1.23145e-09	-5.39968e-10	1.57199e-09	9.51237e-10	6.99428e-17
-2.28362e-09	1.54209e-09	2.43254e-09	-1.37795e-09	-8.72979e-10	1.11947e-09	5.29984e-10	8.13778e-10	-1.5921e-09	-9.37952e-11	-2.18602e-10	-7.67992e-10	-8.9057e-10	-2.86924e-09	-3.14111e-10	-2.2505e-09	8.99966e-10	-3.90453e-09	2.22322e-09	7.68393e-10	-9.78741e-10	-1.29013e-09	-1.1652e-09	8.52042e-10	-1.41858e-09	1.59742e-10	-1.3082e-09	-5.35015e-10	1.57557e-09	9.50682e-10	6.94539e-17
-2.28406e-09	1.54936e-09	2.4331e-09	-1.38215e-09	-8.79162e-10	1.10421e-09	5.3145e-10	7.77362e-10	-1.59065e-09	-9.75046e-11	-6.58246e-10	-7.72462e-10	-1.04817e-09	-2.86759e-09	-3.14099e-10	-2.25321e-09	8.65912e-10	-3.88124e-09	2.21674e-09	7.64708e-10	-9.81303e-10	-1.28907e-09	-9.12772e-10	7.63548e-10	-1.4187e-09	1.59983e-10	-8.11609e-11	-5.43017e-10	1.57618e-09	9.47802e-10	6.74695e-17
-2.2836e-09	1.54728e-09	2.43217e-09	-1.38204e-09	-8.81318e-10	1.10869e-09	5.31419e-10	8.17725e-10	-1.59068e-09	-1.21902e-10	-6.78071e-10	-7.56179e-10	-1.04642e-09	-2.86632e-09	-3.14103e-10	-2.24706e-09	9.03888e-10	-3.87962e-09	2.21659e-09	7.63142e-10	-9.73253e-10	-1.28932e-09	-5.28518e-10	7.69784e-10	-1.41752e-09	1.59988e-10	-2.31807e-10	-5.37286e-10	1.57496e-09	9.46792e-10	6.70266e-17
-2.28966e-09	1.5458e-09	2.43194e-09	-1.37862e-09	-8.5674e-10	1.10094e-09	5.32305e-10	7.59e-10	-1.59063e-09	-1.17761e-10	-6.64507e-10	-7.65589e-10	-9.3736e-10	-2.4583e-09	-2.77191e-10	-2.25011e-09	8.80687e-10	-3.62998e-09	2.21658e-09	7.39683e-10	-9.78811e-10	-1.28865e-09	-8.97624e-10	7.64152e-10	-1.4187e-09	1.60213e-10	-7.82818e-10	-5.38747e-10	9.30841e-10	9.39562e-10	6.19977e-17
-2.28555e-09	1.54587e-09	2.4325e-09	-1.38175e-09	-8.60092e-10	1.1015e-09	5.32296e-10	7.58841e-10	-4.63791e-10	-1.17166e-10	-6.64035e-10	-7.33108e-10	-1.00561e-09	-2.57273e-09	-2.83064e-10	-2.26815e-09	8.83906e-10	-3.75727e-09	2.21659e-09	7.39821e-10	-9.79903e-10	-1.28909e-09	-8.8641e-10	7.67134e-10	-1.41869e-09	1.60106e-10	-6.38971e-10	-5.39494e-10	9.77812e-10	9.40836e-10	6.1248e-17
-2.28435e-09	1.54515e-09	2.43231e-09	-1.3747e-09	-8.69082e-10	1.10176e-09	5.32176e-10	7.65178e-10	-6.69827e-10	-1.09689e-10	-6.62906e-10	-7.33136e-10	-9.51824e-10	-2.56722e-09	-2.85638e-10	-2.27617e-09	8.87373e-10	-3.62747e-09	2.21659e-09	7.627e-10	-9.80011e-10	-1.28889e-09	-9.00191e-10	7.44879e-10	-1.41859e-09	1.71573e-10	-4.9267e-10	-5.40526e-10	1.04241e-09	9.2306e-10	6.03895e-17
-2.28477e-09	1.54541e-09	2.43242e-09	-1.38111e-09	-8.70093e-10	1.10212e-09	5.32009e-10	7.63417e-10	-5.84309e-10	-1.17813e-10	-6.43701e-10	-7.40167e-10	-9.75112e-10	-2.48587e-09	-2.87081e-10	-2.24945e-09	8.88598e-10	-3.65919e-09	2.21659e-09	7.60088e-10	-9.80578e-10	-1.28901e-09	-7.96321e-10	7.59728e-10	-1.41832e-09	1.64073e-10	-5.62325e-10	-5.40294e-10	1.09813e-09	9.44614e-10	6.01101e-17
-2.2848e-09	1.54515e-09	2.43251e-09	-1.38024e-09	-8.65635e-10	1.10163e-09	5.321e-10	7.67108e-10	-7.50595e-10	-1.11294e-10	-7.29344e-10	-7.41159e-10	-9.52652e-10	-2.58772e-09	-2.70691e-10	-2.27207e-09	8.87275e-10	-3.62689e-09	2.21661e-09	7.3603e-10	-4.25304e-10	-1.28786e-09	-9.37225e-10	7.49024e-10	-6.10205e-10	1.73622e-10	-4.91749e-10	-5.40555e-10	1.03039e-09	9.23231e-10	5.82871e-17
-2.28487e-09	1.54542e-09	2.43236e-09	-1.38045e-09	-4.70398e-10	1.1019e-09	5.32096e-10	7.67068e-10	-7.15332e-10	-1.17401e-10	-6.69166e-10	-6.85059e-10	-9.79485e-10	-2.54956e-09	-2.78947e-10	-2.25813e-09	8.8791e-10	-3.65487e-09	2.21662e-09	7.55196e-10	-5.52716e-10	-1.28875e-09	-7.79724e-10	7.65848e-10	-9.0481e-10	1.63514e-10	-5.11568e-10	-5.39972e-10	1.07881e-09	9.38796e-10	5.80521e-17
-2.28504e-09	1.54552e-09	2.43242e-09	-1.38038e-09	-5.36643e-10	1.10204e-09	5.32125e-10	7.66521e-10	-6.46649e-10	-1.28959e-10	-6.66698e-10	-6.61667e-10	-9.73545e-10	-2.53357e-09	-2.80309e-10	-2.26079e-09	8.86581e-10	-3.64251e-09	2.21662e-09	7.46175e-10	-6.44952e-10	-1.28878e-09	-8.25481e-10	7.59819e-10	-7.97652e-10	1.65389e-10	-5.3126e-10	-5.39727e-10	1.04889e-09	9.30423e-10	5.77417e-17
-2.28523e-09	1.54542e-09	2.43253e-09	-1.38229e-09	-5.54532e-10	1.1018e-09	5.32158e-10	7.6616e-10	-6.8056e-10	-1.17853e-10	-6.75635e-10	-6.35935e-10	-9.73969e-10	-2.54031e-09	-2.81041e-10	-2.26433e-09	8.86117e-10	-3.64085e-09	2.21663e-09	7.53365e-10	-5.68995e-10	-1.28832e-09	-8.26514e-10	7.57905e-10	-7.90745e-10	1.6485e-10	-5.1443e-10	-5.39989e-10	4.89525e-10	9.34928e-10	5.68616e-17
-2.28518e-09	1.54546e-09	2.43189e-09	-1.3806e-09	-5.63279e-10	5.40025e-10	5.32154e-10	7.6642e-10	-6.76002e-10	-1.41288e-10	-6.75945e-10	-6.65379e-10	-9.7443e-10	-2.54032e-09	-2.77792e-10	-2.26218e-09	8.86142e-10	-3.64185e-09	2.21663e-09	7.49918e-10	-5.56379e-10	-1.28875e-09	-8.2926e-10	7.59947e-10	-7.94835e-10	1.65653e-10	-5.12223e-10	-5.3978e-10	5.99188e-10	9.33695e-10	5.60876e-17
-2.28356e-09	1.54549e-09	2.43145e-09	-1.3807e-09	-5.61089e-10	8.65019e-10	5.32145e-10	7.6644e-10	-6.50891e-10	-1.40442e-10	-6.77088e-10	-6.93905e-10	-8.42726e-10	-2.53974e-09	-2.796e-10	-2.25975e-09	8.86769e-10	-3.55761e-09	2.21664e-09	7.49484e-10	-5.30374e-10	-1.28839e-09	-8.22447e-10	7.60372e-10	-7.89856e-10	1.65068e-10	-5.13606e-10	-5.44896e-10	5.08057e-10	9.32895e-10	5.55378e-17
-2.28312e-09	5.62165e-10	2.43104e-09	-1.3828e-09	-5.57183e-10	6.68796e-10	5.32239e-10	7.66357e-10	-6.59793e-10	-1.31747e-10	-6.74383e-10	-6.71887e-10	-8.85567e-10	-2.54157e-09	-2.7702e-10	-2.26083e-09	8.86681e-10	-3.57326e-09	2.21664e-09	7.48683e-10	-5.63572e-10	-1.28809e-09	-8.17738e-10	7.60669e-10	-8.34846e-10	1.65319e-10	-5.12172e-10	-5.42384e-10	4.78353e-10	9.33502e-10	5.34035e-17
-2.28027e-09	5.81977e-10	2.43126e-09	-1.38227e-09	-5.7205e-10	5.57712e-10	5.32236e-10	7.66517e-10	-6.72274e-10	-1.55427e-10	-6.72765e-10	-6.79015e-10	-8.08734e-10	-2.53939e-09	-2.76541e-10	-2.26084e-09	8.95785e-10	-3.57072e-09	2.21665e-09	7.49101e-10	-5.45973e-10	-1.28843e-09	-8.25774e-10	7.60503e-10	-7.99558e-10	1.65682e-10	-5.18635e-10	-5.43649e-10	5.49392e-10	9.32898e-10	5.31983e-17
-2.28288e-09	5.48098e-10	2.43111e-09	-1.38238e-09	-5.75641e-10	7.05747e-10	5.32211e-10	7.66434e-10	-6.6376e-10	-1.57772e-10	-6.72818e-10	-6.7239e-10	-7.15945e-10	-6.46577e-10	-2.77345e-10	-2.26093e-09	8.88378e-10	-3.59318e-09	2.21664e-09	7.49009e-10	-5.60643e-10	-1.28825e-09	-8.27838e-10	7.60429e-10	-8.07283e-10	1.65331e-10	-5.16927e-10	-5.41959e-10	5.00131e-10	9.33124e-10	4.72959e-17
-2.28198e-09	5.67791e-10	2.43112e-09	-1.38251e-09	-5.50931e-10	6.83438e-10	5.32178e-10	7.66477e-10	-6.62174e-10	-1.49817e-10	-6.74554e-10	-6.7538e-10	-8.07154e-10	-5.51998e-10	-2.77628e-10	-2.2613e-09	8.87064e-10	-3.55596e-09	2.21664e-09	7.48817e-10	-5.38187e-10	-1.28837e-09	-8.27362e-10	7.60298e-10	-8.13061e-10	1.65373e-10	-5.13646e-10	-5.44327e-10	4.9326e-10	9.33596e-10	4.69932e-17
-2.28167e-09	5.08691e-10	2.43127e-09	-1.38207e-09	-5.54821e-10	6.96044e-10	5.32186e-10	7.66455e-10	-6.67234e-10	-1.57654e-10	-6.72322e-10	-6.76349e-10	-4.35245e-10	-6.40278e-10	-2.78066e-10	-2.26116e-09	8.87038e-10	-3.57876e-09	2.21664e-09	7.48761e-10	-5.56826e-10	-1.28825e-09	-8.25482e-10	7.60194e-10	-8.0902e-10	1.65363e-10	-5.14559e-10	-5.42735e-10	5.04711e-10	9.33223e-10	4.67824e-17
-2.28177e-09	5.40196e-10	2.43126e-09	-1.38242e-09	-5.58918e-10	6.91821e-10	5.32186e-10	7.6646e-10	-6.66354e-10	-1.58536e-10	-6.73169e-10	-6.772e-10	-5.02993e-10	-2.66933e-10	-2.77568e-10	-2.26117e-09	8.87018e-10	-3.5662e-09	2.21664e-09	7.48855e-10	-5.48925e-10	-1.28831e-09	-8.27458e-10	7.60305e-10	-8.10831e-10	1.6539e-10	-5.14881e-10	-5.43478e-10	5.12056e-10	9.33369e-10	4.64585e-17
-2.28151e-09	5.12319e-10	2.43122e-09	-1.38239e-09	-5.62019e-10	6.96175e-10	5.32184e-10	7.66454e-10	-6.62457e-10	-1.71382e-10	-6.72652e-10	-6.76087e-10	-4.45378e-10	-2.09115e-10	-2.77859e-10	-2.26117e-09	8.87204e-10	-3.56466e-09	2.21664e-09	7.48863e-10	-5.59556e-10	-1.2883e-09	-8.26301e-10	7.60278e-10	-8.11335e-10	1.65396e-10	-5.14844e-10	-5.43265e-10	5.09786e-10	9.33188e-10	4.63491e-17
-2.28219e-09	5.45557e-10	2.43132e-09	-1.38236e-09	-5.6018e-10	6.95213e-10	5.31921e-10	7.66452e-10	-6.63424e-10	-1.62973e-10	-6.31357e-10	-6.77011e-10	-4.95001e-10	-2.92389e-10	-2.77544e-10	-2.2612e-09	8.86936e-10	-1.3652e-09	2.2166e-09	7.48932e-10	-5.53084e-10	-1.28838e-09	-8.27387e-10	7.60712e-10	-8.10564e-10	1.65038e-10	-6.60517e-10	-5.43544e-10	5.12088e-10	9.33165e-10	3.57428e-17
-2.28195e-09	5.47697e-10	2.43127e-09	-1.38019e-09	-5.63551e-10	6.95439e-10	5.3076e-10	7.66449e-10	-6.65041e-10	-1.65686e-10	-6.72417e-10	-6.76809e-10	-4.64137e-10	-2.61975e-10	-2.7765e-10	-2.26123e-09	8.48823e-10	-6.19973e-10	2.21251e-09	7.48929e-10	-5.56947e-10	-1.28872e-09	-8.28492e-10	7.01089e-10	-8.10412e-10	1.64819e-10	-5.25704e-10	-5.4351e-10	5.09324e-10	9.33158e-10	3.39437e-17
-2.28165e-09	5.65574e-10	2.43137e-09	-1.38075e-09	-5.62425e-10	6.93509e-10	5.29773e-10	7.66758e-10	-6.63675e-10	-1.57442e-10	-6.72618e-10	-6.76824e-10	-4.80267e-10	-2.35377e-10	-1.03986e-10	-2.26143e-09	8.45687e-10	-1.50104e-10	2.21613e-09	7.48946e-10	-5.39438e-10	-1.25612e-09	-8.27762e-10	5.81363e-10	-8.11451e-10	1.64021e-10	-5.04966e-10	-4.03944e-10	5.09299e-10	9.33255e-10	3.31322e-17
-2.27856e-09	5.44682e-10	2.43131e-09	-1.37627e-09	-5.6305e-10	6.93864e-10	5.31473e-10	7.68083e-10	-6.64263e-10	-1.62495e-10	-6.70813e-10	-6.76885e-10	-4.65034e-10	-2.40796e-10	-8.35291e-11	-2.26362e-09	8.30761e-10	-5.02435e-10	2.21585e-09	7.48977e-10	-5.17147e-10	-1.25481e-09	-8.28178e-10	4.48422e-10	-8.10793e-10	1.65015e-10	-5.08144e-10	-1.98686e-10	5.10878e-10	9.3323e-10	3.30025e-17
-2.27972e-09	5.44449e-10	2.43132e-09	-1.37959e-09	-5.62735e-10	6.93898e-10	5.31461e-10	7.6777e-10	-6.64205e-10	-1.62345e-10	-6.68198e-10	-6.76907e-10	-4.58438e-10	-2.4669e-10	-1.13867e-10	-2.26235e-09	8.43843e-10	-2.10255e-10	2.21528e-09	7.48988e-10	-5.15628e-10	-1.23798e-09	-8.28318e-10	3.78065e-10	-8.11156e-10	1.64611e-10	-5.08648e-10	-3.18932e-10	5.15258e-10	9.33251e-10	3.27868e-17
-2.27968e-09	5.40963e-10	2.43132e-09	-1.3803e-09	-5.6274e-10	6.93906e-10	5.31367e-10	7.67877e-10	-6.64205e-10	-1.62246e-10	-6.70504e-10	-6.76968e-10	-4.58422e-10	-2.34755e-10	-1.1238e-10	-2.26223e-09	8.48285e-10	-2.55797e-10	2.21512e-09	7.48987e-10	-5.16514e-10	-1.23447e-09	-8.2831e-10	3.74283e-10	-8.11053e-10	1.64892e-10	-5.01559e-10	-3.09809e-10	5.11568e-10	9.33243e-10	3.2782e-17
-2.2793e-09	5.43408e-10	2.43132e-09	-1.38022e-09	-5.62802e-10	6.94006e-10	5.31028e-10	7.67837e-10	-6.64121e-10	-1.61874e-10	-6.68709e-10	-6.76905e-10	-4.61252e-10	-2.35592e-10	-1.10284e-10	-2.26226e-09	8.40027e-10	-2.35738e-10	2.21443e-09	7.48964e-10	-5.17892e-10	-1.23793e-09	-8.28307e-10	3.79344e-10	-8.11147e-10	1.64703e-10	-4.84702e-10	-2.8288e-10	5.13757e-10	9.33247e-10	3.27391e-17
-2.27966e-09	2.10866e-10	2.30878e-09	-1.38001e-09	-5.63781e-10	6.94207e-10	5.31118e-10	7.67773e-10	-6.63995e-10	-1.59938e-10	-6.6851e-10	-6.76894e-10	-4.65737e-10	-2.3195e-10	-1.1314e-10	-2.26264e-09	8.40804e-10	-2.35608e-10	5.00502e-10	7.4892e-10	-5.20945e-10	-1.2401e-09	-8.26706e-10	3.76874e-10	-8.11477e-10	1.648e-10	-4.9337e-10	-4.82847e-10	5.13132e-10	9.32618e-10	2.7426e-17
-2.27966e-09	2.10866e-10	2.30878e-09	-1.38001e-09	-5.63781e-10	6.94207e-10	5.31118e-10	7.67773e-10	-6.63995e-10	-1.59938e-10	-6.6851e-10	-6.76894e-10	-4.65737e-10	-2.3195e-10	-1.1314e-10	-2.26264e-09	8.40804e-10	-2.35608e-10	5.00502e-10	7.4892e-10	-5.20945e-10	-1.2401e-09	-8.26706e-10	3.76874e-10	-8.11477e-10	1.648e-10	-4.9337e-10	-4.82847e-10	5.13132e-10	9.32618e-10	2.7426e-17
-2.2795e-09	2.415e-10	2.32603e-09	-1.28911e-09	-5.63612e-10	6.94174e-10	5.31178e-10	7.67896e-10	-6.72191e-10	-1.59954e-10	-6.69194e-10	-6.76916e-10	-4.64661e-10	-2.35287e-10	-1.01541e-10	-2.26269e-09	7.0542e-10	-2.57199e-10	7.31924e-10	7.49985e-10	-5.20458e-10	-1.24178e-09	-8.27198e-10	3.79707e-10	-8.11115e-10	1.65049e-10	-4.83674e-10	-3.59194e-10	5.03827e-10	9.33072e-10	2.72587e-17
-2.27753e-09	3.73725e-10	2.09212e-09	-1.38153e-09	-5.61235e-10	6.94157e-10	5.31571e-10	7.69311e-10	-6.64013e-10	-1.60018e-10	-6.69193e-10	-6.76894e-10	-4.65184e-10	-2.37522e-10	-1.09095e-10	-2.26262e-09	4.66082e-10	-2.42125e-10	6.62201e-10	7.53334e-10	-5.19714e-10	-1.24106e-09	-8.2756e-10	3.80238e-10	-8.11208e-10	1.75703e-10	-4.8611e-10	-3.05948e-10	5.05095e-10	9.3636e-10	2.61327e-17
-2.27945e-09	3.16579e-10	2.09921e-09	-1.15725e-09	-5.62193e-10	6.94123e-10	5.08977e-10	6.06903e-10	-6.70738e-10	-1.60384e-10	-6.69382e-10	-6.76885e-10	-4.64697e-10	-2.34018e-10	-1.09969e-10	-2.26272e-09	6.26602e-10	-2.45095e-10	6.83367e-10	7.67962e-10	-5.54547e-10	-1.24047e-09	-8.27508e-10	3.79966e-10	-8.11215e-10	1.72416e-10	-4.85428e-10	-3.33213e-10	5.06023e-10	9.35399e-10	2.56022e-17
-2.27943e-09	4.53951e-10	2.07243e-09	-1.19793e-09	-5.73755e-10	6.94114e-10	5.18446e-10	6.58169e-10	-5.55576e-10	-1.60195e-10	-6.6954e-10	-6.80823e-10	-4.65016e-10	-2.35204e-10	-1.05526e-10	-2.20674e-09	5.61316e-10	-2.46203e-10	7.95838e-10	7.58856e-10	-3.01475e-10	-1.23947e-09	-8.27466e-10	3.79965e-10	-8.11122e-10	1.68927e-10	-4.83474e-10	-3.28598e-10	5.11153e-10	9.38638e-10	2.5255e-17
-2.27927e-09	4.18339e-10	2.10685e-09	-1.14632e-09	-5.68448e-10	6.92308e-10	5.11733e-10	6.52077e-10	-5.67498e-10	-1.60421e-10	-6.69511e-10	-6.7778e-10	-4.6426e-10	-2.36433e-10	-2.71179e-10	-2.20505e-09	5.54645e-10	-2.45814e-10	7.21059e-10	7.58215e-10	-2.9284e-10	-1.1818e-09	-8.28314e-10	4.05516e-10	-7.49315e-10	1.89857e-10	-4.86223e-10	-3.16649e-10	5.07196e-10	9.3622e-10	2.49389e-17
-2.27854e-09	2.25508e-10	1.98524e-09	-1.21773e-09	-5.62981e-10	6.94165e-10	5.02496e-10	6.55867e-10	-5.40023e-10	-1.60267e-10	-7.02414e-10	-6.78914e-10	-4.64205e-10	-2.36155e-10	-1.0702e-10	-2.25116e-09	5.03121e-10	-2.47325e-10	7.21301e-10	7.56491e-10	-4.60967e-10	-8.44653e-10	-8.27694e-10	3.88181e-10	-8.11027e-10	1.76652e-10	-4.87841e-10	-3.20544e-10	4.97355e-10	9.38265e-10	2.40961e-17
-2.27795e-09	3.20669e-10	1.97986e-09	-1.21095e-09	-5.66516e-10	6.94076e-10	5.22751e-10	6.55029e-10	-5.64929e-10	-1.60198e-10	-6.71201e-10	-6.81129e-10	-4.64612e-10	-2.36404e-10	-1.04975e-10	-2.22528e-09	5.20803e-10	-2.47234e-10	7.25869e-10	3.67185e-10	-4.13955e-10	-8.73097e-10	-8.27562e-10	3.9589e-10	-8.012e-10	1.74249e-10	-4.92858e-10	-3.25194e-10	5.00279e-10	9.37035e-10	2.35956e-17
-2.27888e-09	3.82331e-10	2.01107e-09	-1.16862e-09	-5.66667e-10	6.9389e-10	5.07289e-10	5.80564e-10	-5.85266e-10	-1.60258e-10	-5.60919e-10	-6.78501e-10	-4.64708e-10	-2.38206e-10	-1.20205e-10	-2.22431e-09	5.43752e-10	-2.47276e-10	7.19717e-10	3.41668e-10	-4.49914e-10	-8.76203e-10	-8.27569e-10	3.86256e-10	-7.97957e-10	1.7427e-10	-4.86545e-10	-4.07683e-12	5.01364e-10	8.70351e-10	2.3233e-17
-2.27871e-09	3.47579e-10	1.95568e-09	-1.19595e-09	-5.65825e-10	6.94141e-10	5.12119e-10	6.56709e-10	-5.31332e-10	-1.66175e-10	-5.69136e-10	-6.81998e-10	-4.63862e-10	-2.36573e-10	-1.18844e-10	-2.22612e-09	5.298e-10	-2.45425e-10	7.23829e-10	2.09146e-10	-4.30456e-10	-2.31826e-10	-8.27542e-10	3.80341e-10	-6.97453e-10	1.70915e-10	-4.85146e-10	-3.19536e-10	4.96488e-10	9.35581e-10	2.23557e-17
-2.27869e-09	3.51817e-10	1.95655e-09	-1.19226e-09	-5.66006e-10	6.94248e-10	5.12449e-10	6.56642e-10	-5.36542e-10	-1.6736e-10	-5.71275e-10	-6.81323e-10	-4.64458e-10	-2.36303e-10	-1.16732e-10	-2.22565e-09	5.29471e-10	-2.45217e-10	7.26826e-10	2.26593e-10	-4.28782e-10	-3.1397e-10	-8.2757e-10	3.82246e-10	-7.02358e-10	1.6765e-10	-4.86739e-10	-3.19761e-10	4.96935e-10	7.98044e-10	2.2185e-17
-2.27871e-09	3.57025e-10	1.95571e-09	-1.18934e-09	-5.66205e-10	6.93975e-10	5.1118e-10	6.39747e-10	-5.37559e-10	-1.63515e-10	-5.89205e-10	-6.80622e-10	-4.64358e-10	-2.36316e-10	-1.21218e-10	-2.2248e-09	5.29421e-10	-2.40665e-10	7.2544e-10	3.28432e-10	-3.95119e-10	-2.83375e-10	-8.25006e-10	3.81657e-10	-7.02866e-10	1.68829e-10	-4.86042e-10	-3.05852e-10	5.02161e-10	7.89468e-10	2.21569e-17
-2.2786e-09	3.67738e-10	1.96766e-09	-1.18825e-09	-5.6613e-10	6.9423e-10	5.11252e-10	6.45841e-10	-5.34949e-10	-1.64918e-10	-5.76714e-10	-6.81338e-10	-4.64367e-10	-2.36501e-10	-1.20277e-10	-2.22574e-09	4.295e-10	-2.44672e-10	7.25538e-10	2.66043e-10	-4.1797e-10	-2.79432e-10	-8.23509e-10	3.8282e-10	-7.2623e-10	1.67677e-10	-4.86057e-10	-2.61518e-10	4.99875e-10	7.97462e-10	2.2107e-17
-2.16886e-09	3.67484e-10	1.35532e-09	-1.18455e-09	-5.58233e-10	6.94153e-10	5.11049e-10	6.44768e-10	-5.38792e-10	-1.48745e-10	-6.2205e-10	-6.80736e-10	-4.64252e-10	-2.36635e-10	-1.21958e-10	-2.22475e-09	4.07168e-10	-2.43434e-10	7.25107e-10	2.73277e-10	-4.07336e-10	-2.55845e-10	-8.26736e-10	3.84322e-10	-7.27919e-10	2.65342e-10	-4.87261e-10	-2.69052e-10	4.991e-10	8.38027e-10	1.96977e-17
-2.16886e-09	3.67484e-10	1.35532e-09	-1.18455e-09	-5.58233e-10	6.94153e-10	5.11049e-10	6.44768e-10	-5.38792e-10	-1.48745e-10	-6.2205e-10	-6.80736e-10	-4.64252e-10	-2.36635e-10	-1.21958e-10	-2.22475e-09	4.07168e-10	-2.43434e-10	7.25107e-10	2.73277e-10	-4.07336e-10	-2.55845e-10	-8.26736e-10	3.84322e-10	-7.27919e-10	2.65342e-10	-4.87261e-10	-2.69052e-10	4.991e-10	8.38027e-10	1.96977e-17
-2.24909e-09	3.66222e-10	1.38874e-09	-1.18924e-09	-5.65091e-10	6.94607e-10	5.12833e-10	6.66777e-10	-3.61182e-10	-1.99345e-10	-6.02092e-10	-6.80791e-10	-4.64186e-10	-2.36524e-10	-1.60583e-10	-1.54785e-09	4.52025e-10	-2.41774e-10	7.2744e-10	3.05174e-10	-4.06738e-10	1.21844e-10	-8.24235e-10	3.83591e-10	-7.18265e-10	2.03046e-10	-4.86612e-10	-2.64924e-10	4.99106e-10	8.30824e-10	1.74294e-17
-2.19691e-09	3.26915e-10	1.39392e-09	-1.187e-09	-5.63117e-10	6.88866e-10	5.11199e-10	6.50496e-10	-4.22534e-10	-1.5885e-10	-6.04251e-10	-6.80912e-10	-4.63579e-10	-2.31862e-10	-1.36795e-10	-1.58548e-09	4.35184e-10	-2.52785e-10	7.26338e-10	2.87612e-10	-3.20575e-10	9.07598e-12	-8.25447e-10	3.83366e-10	-7.21341e-10	2.2478e-10	-4.86485e-10	-2.61777e-10	4.89604e-10	8.29095e-10	1.71929e-17
-2.19777e-09	3.13189e-10	1.39363e-09	-1.18702e-09	-5.63445e-10	6.89745e-10	5.11597e-10	6.50302e-10	-4.23019e-10	-1.63883e-10	-6.03663e-10	-6.80913e-10	-4.63815e-10	-2.31587e-10	-1.33805e-10	-1.59313e-09	4.35495e-10	-2.51726e-10	7.26426e-10	2.87611e-10	-2.64603e-10	1.1327e-11	-8.25419e-10	3.83366e-10	-7.2143e-10	2.2345e-10	-4.86476e-10	-2.62911e-10	4.89856e-10	8.29425e-10	1.71819e-17
-2.2097e-09	2.63603e-10	1.38944e-09	-1.1891e-09	-5.64082e-10	6.90447e-10	5.12371e-10	6.53864e-10	-3.99951e-10	-1.70051e-10	-6.005e-10	-6.80965e-10	-4.63832e-10	-2.33267e-10	-1.44495e-10	-1.61155e-09	4.39037e-10	-2.44265e-10	7.2643e-10	2.83658e-10	-2.35455e-10	-4.65321e-11	-8.25468e-10	3.83533e-10	-7.20261e-10	2.16414e-10	-4.8652e-10	-2.62892e-10	-8.29691e-11	8.30493e-10	1.69972e-17
-2.19833e-09	2.27651e-10	1.38498e-09	-1.18845e-09	-5.63492e-10	6.88455e-10	5.14799e-10	6.52608e-10	-4.43464e-10	-1.79392e-10	-5.96837e-10	-6.80956e-10	-4.63881e-10	-2.28634e-10	-1.41276e-10	-1.60831e-09	4.40856e-10	-2.46191e-10	7.26107e-10	2.86222e-10	-2.55637e-10	-8.49122e-11	-8.24861e-10	3.81895e-10	-7.20938e-10	2.11522e-10	-4.86465e-10	-2.63015e-10	2.55587e-10	1.40534e-10	1.63386e-17
-2.19709e-09	2.07923e-10	9.24588e-10	-1.18802e-09	-5.63221e-10	6.89224e-10	5.1163e-10	6.53464e-10	-4.36045e-10	-1.90772e-10	-5.96269e-10	-6.80947e-10	-4.63151e-10	-2.35813e-10	-1.53499e-10	-1.61284e-09	4.39327e-10	-2.47576e-10	7.27017e-10	2.85335e-10	-2.66077e-10	-2.31677e-11	-7.7127e-10	3.78285e-10	-7.21839e-10	2.13441e-10	-5.45178e-10	-2.6299e-10	1.51308e-10	5.44646e-10	1.54845e-17
-2.19552e-09	2.17369e-10	9.10191e-10	-9.24067e-10	-5.63172e-10	6.89662e-10	5.13558e-10	6.52762e-10	-4.4328e-10	-1.79751e-10	-5.97194e-10	-6.8096e-10	-4.83291e-10	-2.32268e-10	-1.38955e-10	-1.60991e-09	4.39252e-10	-2.46478e-10	7.27414e-10	2.83648e-10	-2.30525e-10	-9.69986e-11	-8.14058e-10	3.81863e-10	-7.20743e-10	2.13204e-10	-5.07183e-10	-2.62799e-10	2.03406e-10	4.56631e-10	1.48558e-17
-2.19568e-09	2.24154e-10	9.43487e-10	-8.89075e-10	-5.63219e-10	6.8938e-10	5.13277e-10	6.52322e-10	-4.42748e-10	-1.76511e-10	-5.97325e-10	-6.80983e-10	-4.69874e-10	-2.31771e-10	-1.41172e-10	-9.92211e-10	4.39016e-10	-2.68344e-10	7.27089e-10	2.80696e-10	-2.38363e-10	-8.2932e-11	-8.09014e-10	3.80954e-10	-7.20466e-10	2.11995e-10	-5.06021e-10	-2.62769e-10	1.48472e-10	4.70025e-10	1.32275e-17
-2.197e-09	2.33057e-10	1.01894e-09	-7.80697e-10	-5.63391e-10	6.88853e-10	5.1387e-10	6.51164e-10	-4.42061e-10	-1.76491e-10	-5.97618e-10	-6.80997e-10	-4.67993e-10	-2.31265e-10	-1.38107e-10	-1.02029e-09	4.38881e-10	-2.57751e-10	7.27026e-10	2.80766e-10	-2.49487e-10	-7.25696e-11	-8.10159e-10	3.80799e-10	-7.2056e-10	2.12459e-10	-5.16308e-10	-2.61662e-10	1.58957e-10	2.68972e-10	1.31212e-17
-2.197e-09	2.33057e-10	1.01894e-09	-7.80697e-10	-5.63391e-10	6.88853e-10	5.1387e-10	6.51164e-10	-4.42061e-10	-1.76491e-10	-5.97618e-10	-6.80997e-10	-4.67993e-10	-2.31265e-10	-1.38107e-10	-1.02029e-09	4.38881e-10	-2.57751e-10	7.27026e-10	2.80766e-10	-2.49487e-10	-7.25696e-11	-8.10159e-10	3.80799e-10	-7.2056e-10	2.12459e-10	-5.16308e-10	-2.61662e-10	1.58957e-10	2.68972e-10	1.31212e-17
-2.19721e-09	2.30572e-10	9.75222e-10	-8.11159e-10	-5.63353e-10	6.88861e-10	4.59919e-10	6.51228e-10	-4.38224e-10	-1.77165e-10	-5.97357e-10	-6.79443e-10	-4.70263e-10	-2.3133e-10	-1.35823e-10	-9.90561e-10	4.39366e-10	-2.53916e-10	7.26969e-10	2.81187e-10	-2.48159e-10	-7.10561e-11	-7.99477e-10	3.80526e-10	-7.20704e-10	2.11139e-10	-5.10098e-10	-2.61755e-10	1.7418e-10	3.63781e-10	1.30047e-17
-2.19617e-09	2.31806e-10	9.95113e-10	-8.12924e-10	-3.58325e-10	6.88999e-10	4.5992e-10	6.51317e-10	-4.39925e-10	-1.78542e-10	-3.75428e-10	-6.80714e-10	-4.11758e-10	-2.31399e-10	-1.39175e-10	-1.01144e-09	4.39055e-10	-2.50723e-10	7.26585e-10	2.82166e-10	-2.493e-10	-4.77367e-11	-3.25468e-10	3.81867e-10	-7.20852e-10	2.13013e-10	-5.10957e-10	-2.61956e-10	1.78553e-10	2.13897e-10	1.20137e-17
-2.19781e-09	2.11793e-10	1.02029e-09	-3.55564e-10	-5.59911e-10	6.92471e-10	3.67267e-10	6.5353e-10	-1.53783e-10	-1.79457e-10	-1.7373e-10	-6.13451e-10	-4.55968e-10	-2.32619e-10	-1.4094e-10	-4.02123e-10	4.37257e-10	-2.44136e-10	7.26612e-10	2.82297e-10	-2.56769e-10	-5.69284e-11	-5.61015e-10	3.82004e-10	-7.27715e-10	5.48508e-11	-5.4363e-10	-2.70053e-10	1.84843e-10	3.49599e-10	1.07493e-17
-2.19743e-09	2.29655e-10	1.02024e-09	-3.91652e-10	-4.16949e-10	6.9176e-10	4.1765e-10	6.22611e-10	-3.31489e-10	-1.78914e-10	-2.75388e-10	-6.44818e-10	-4.42626e-10	-2.31231e-10	-1.40277e-10	-4.6326e-10	4.37953e-10	-2.48307e-10	7.26507e-10	2.81765e-10	-2.4606e-10	-5.44755e-11	-4.13444e-10	3.85948e-10	-7.25449e-10	8.39124e-11	-5.25442e-10	-2.68135e-10	1.81273e-10	2.28846e-10	1.0618e-17
-2.07204e-09	2.25013e-10	1.00247e-09	-4.96037e-10	-4.53366e-10	6.90509e-10	4.11402e-10	6.45532e-10	-3.24621e-10	-1.80535e-10	-2.4909e-10	-6.3256e-10	-4.47055e-10	-2.47521e-10	-1.40021e-10	-4.66345e-10	4.3794e-10	-2.49331e-10	7.26651e-10	2.81837e-10	-2.52499e-10	-6.34492e-11	-3.57141e-10	3.84913e-10	-7.21885e-10	8.47027e-11	-5.2145e-10	-2.66182e-10	1.72808e-10	2.60481e-10	1.01353e-17
-2.06394e-09	2.15629e-10	9.95032e-10	-4.57155e-10	-4.24778e-10	6.91963e-10	4.28285e-10	6.50348e-10	-2.5339e-10	-1.82741e-10	-2.39517e-10	-6.33837e-10	-4.22337e-10	-2.37769e-10	-1.38163e-10	-4.50148e-10	4.38037e-10	-2.49467e-10	7.26659e-10	2.81736e-10	-2.5133e-10	-4.89843e-11	-4.22787e-10	3.81674e-10	-7.22635e-10	1.25653e-10	-5.21778e-10	-2.67127e-10	1.76013e-10	2.28994e-10	1.00009e-17
-2.05496e-09	2.21153e-10	9.88925e-10	-4.77979e-10	-4.81397e-10	5.37614e-10	4.26206e-10	6.47701e-10	-3.13163e-10	-1.80665e-10	-2.35398e-10	-6.37502e-10	-4.43403e-10	-2.50748e-10	-1.39196e-10	-4.88496e-10	4.47511e-10	-2.5024e-10	7.26685e-10	2.81943e-10	-2.50811e-10	-5.39786e-11	-4.13565e-10	3.81751e-10	-7.24067e-10	1.08573e-10	-5.25365e-10	-2.67442e-10	1.75537e-10	2.94137e-10	9.96411e-18
-2.054e-09	2.19118e-10	9.92676e-10	-3.83283e-10	-4.67374e-10	6.91486e-10	3.7662e-10	6.4105e-10	-2.57048e-10	-1.82729e-10	-2.51593e-10	-6.37175e-10	-4.25491e-10	-2.41392e-10	-1.38863e-10	-4.06551e-10	4.39408e-10	-2.49383e-10	7.25243e-10	2.81785e-10	-2.50651e-10	-4.30874e-11	-4.08838e-10	3.82354e-10	-7.22632e-10	1.17929e-10	-5.10608e-10	-2.67348e-10	1.76708e-10	2.204e-10	9.82805e-18
-1.77528e-09	2.2003e-10	9.95355e-10	-3.82565e-10	-5.03868e-10	6.40262e-10	4.22489e-10	6.41319e-10	-2.61856e-10	-1.81472e-10	-2.53965e-10	-6.40504e-10	-4.3803e-10	-2.44173e-10	-1.26648e-10	-4.50996e-10	4.3991e-10	-2.51819e-10	7.26301e-10	2.81832e-10	-2.51414e-10	-5.17872e-11	-4.0346e-10	3.67522e-10	-6.09551e-10	1.16291e-10	-5.03369e-10	-2.67484e-10	1.77197e-10	2.41169e-10	8.66508e-18
-1.7596e-09	2.20101e-10	9.9751e-10	-4.21342e-10	-5.02726e-10	5.46575e-10	4.31556e-10	6.34297e-10	-2.61663e-10	-1.46062e-10	-2.54786e-10	-6.39063e-10	-4.36347e-10	-2.58695e-10	-1.38975e-10	-4.61884e-10	4.39143e-10	-2.65093e-10	7.26509e-10	2.81967e-10	-2.5118e-10	-5.2502e-11	-4.0903e-10	3.58538e-10	-5.95941e-10	1.02034e-10	-5.1663e-10	-2.66881e-10	1.77332e-10	2.47112e-10	8.53866e-18
-1.76441e-09	2.20393e-10	9.9741e-10	-3.95915e-10	-4.71891e-10	5.29566e-10	4.25537e-10	6.34487e-10	-2.61958e-10	-1.67603e-10	-2.54401e-10	-6.37683e-10	-4.35751e-10	-2.46818e-10	-1.38659e-10	-4.54524e-10	4.38912e-10	-2.60801e-10	7.26518e-10	2.81982e-10	-2.51231e-10	-5.21359e-11	-4.06835e-10	3.79542e-10	-6.32888e-10	1.0549e-10	-4.12494e-10	-2.67099e-10	1.7407e-10	2.46973e-10	8.43263e-18
-1.75897e-09	1.19912e-10	9.05481e-10	-3.6322e-10	-4.8786e-10	5.96198e-10	4.07102e-10	6.3806e-10	-2.60174e-10	-1.77848e-10	-2.54867e-10	-6.3913e-10	-4.33454e-10	-2.32256e-10	-1.47011e-10	-4.64462e-10	4.40233e-10	-2.54362e-10	4.9062e-10	2.83819e-10	-2.50993e-10	-4.75374e-11	-3.93752e-10	3.75588e-10	-6.54454e-10	1.17128e-10	-4.99021e-10	-2.6727e-10	1.77506e-10	2.49199e-10	8.07564e-18
-1.7606e-09	2.04602e-10	9.42511e-10	-3.32595e-10	-4.33268e-10	7.95473e-11	4.11391e-10	3.76553e-10	-2.61604e-10	-1.69591e-10	-2.54128e-10	-6.38335e-10	-4.36504e-10	-2.41851e-10	-1.43352e-10	-4.61414e-10	4.40377e-10	-2.59179e-10	6.35237e-10	2.82314e-10	-2.51053e-10	-4.95235e-11	-4.02185e-10	3.80532e-10	-6.19541e-10	1.12858e-10	-4.26927e-10	-2.55643e-10	1.75522e-10	2.46116e-10	7.54927e-18
-1.77248e-09	1.39955e-10	9.12524e-10	-2.57613e-10	-3.86011e-10	8.26818e-11	3.71503e-10	3.62053e-10	-2.62785e-10	-1.70019e-10	-2.52581e-10	-6.39011e-10	-5.13196e-10	-2.43736e-10	-1.42033e-10	-4.59496e-10	4.5105e-10	-2.5676e-10	4.04082e-10	2.82661e-10	-2.50694e-10	-5.06426e-11	-4.05297e-10	4.08614e-10	-6.26994e-10	1.12012e-10	-4.57771e-10	-2.53696e-10	1.7512e-10	2.46623e-10	7.28973e-18
-1.77021e-09	1.39826e-10	9.08222e-10	-2.70408e-10	-3.8707e-10	9.02522e-11	3.74342e-10	3.75819e-10	-2.62595e-10	-1.69954e-10	-2.52783e-10	-6.39063e-10	-4.54131e-10	-2.41597e-10	-1.44288e-10	-4.59667e-10	4.4982e-10	-2.56684e-10	4.04794e-10	2.82721e-10	-2.50746e-10	-5.06719e-11	-4.02603e-10	4.00763e-10	-6.24908e-10	1.1135e-10	-4.55323e-10	-2.54042e-10	1.75135e-10	2.47021e-10	7.22399e-18
-1.76889e-09	1.49759e-10	9.05686e-10	-3.01951e-10	-4.12112e-10	1.19607e-10	4.1637e-10	6.90565e-11	-2.62905e-10	-1.71836e-10	-2.53693e-10	-6.38885e-10	-3.6517e-10	-2.47337e-10	-1.50052e-10	-4.62287e-10	4.45767e-10	-2.55264e-10	4.17589e-10	2.34683e-10	-2.50854e-10	-4.99956e-11	-4.0274e-10	3.92122e-10	-6.2173e-10	1.11299e-10	-4.52766e-10	-2.63494e-10	1.75623e-10	2.47317e-10	7.06714e-18
-1.77062e-09	1.53841e-10	9.09797e-10	-2.83413e-10	-4.25977e-10	8.56864e-11	3.71984e-10	1.39796e-10	-2.62787e-10	-1.71773e-10	-2.53732e-10	-6.39149e-10	-3.16431e-10	-2.49206e-10	-1.44631e-10	-4.60898e-10	4.47714e-10	-2.5552e-10	4.386e-10	1.81764e-10	-2.49845e-10	-4.99965e-11	-4.00466e-10	3.83723e-10	-6.26258e-10	1.11211e-10	-4.45526e-10	-2.55573e-10	1.75954e-10	2.47337e-10	7.00477e-18
-1.76778e-09	1.50996e-10	9.06739e-10	-2.90996e-10	-4.22314e-10	9.70223e-11	3.86898e-10	1.20793e-10	-2.62892e-10	-1.71811e-10	-2.53867e-10	-6.38692e-10	-3.30167e-10	-2.48106e-10	-1.45618e-10	-4.6187e-10	4.47187e-10	-2.55404e-10	4.20829e-10	1.92998e-10	-2.49829e-10	-4.98352e-11	-4.00774e-10	3.87579e-10	-6.2187e-10	1.1124e-10	-4.50059e-10	-1.63013e-10	1.75748e-10	2.4732e-10	6.9584e-18
-1.76746e-09	1.5085e-10	9.0794e-10	-2.87526e-10	-4.17267e-10	1.22221e-10	3.97512e-10	1.24337e-10	-2.62796e-10	-1.71495e-10	-2.53647e-10	-6.38792e-10	-3.33948e-10	-2.47079e-10	-1.50496e-10	-4.61239e-10	1.18271e-10	-2.55764e-10	4.20567e-10	1.91912e-10	-2.4993e-10	-4.97658e-11	-4.0133e-10	3.88997e-10	-6.23933e-10	1.11275e-10	-4.41394e-10	-1.64694e-10	1.75734e-10	2.47325e-10	6.78117e-18
-1.76835e-09	1.4961e-10	9.06754e-10	-2.91758e-10	-4.11712e-10	1.20296e-10	3.93271e-10	9.83992e-11	-2.62601e-10	-1.6909e-10	-2.5375e-10	-6.3873e-10	-3.37886e-10	-2.45418e-10	-1.48066e-10	-4.61541e-10	1.46265e-10	-2.52017e-10	4.17177e-10	1.91952e-10	-2.50341e-10	-4.95187e-11	-3.8258e-10	3.91323e-10	-6.24509e-10	1.13208e-10	-4.44442e-10	-1.49056e-10	1.75844e-10	2.47017e-10	6.75928e-18
-1.76848e-09	1.49768e-10	9.06506e-10	-2.93928e-10	-4.11073e-10	1.09918e-10	3.91141e-10	1.00616e-10	-2.62583e-10	-1.31866e-10	-2.5354e-10	-6.38893e-10	-3.37812e-10	-2.45603e-10	-1.47579e-10	-4.61477e-10	9.35766e-11	-2.53478e-10	4.13632e-10	2.00173e-10	-2.50264e-10	-4.97281e-11	-3.83123e-10	3.90014e-10	-6.24465e-10	1.11892e-10	-4.41304e-10	-1.39218e-10	1.76393e-10	2.469e-10	6.72712e-18
-1.76776e-09	1.50349e-10	9.07356e-10	-2.91423e-10	-4.11695e-10	1.17864e-10	3.89949e-10	1.07601e-10	-2.62626e-10	-1.22516e-10	-2.53701e-10	-6.38858e-10	-3.33442e-10	-2.45785e-10	-1.49113e-10	-4.61374e-10	1.14972e-10	-2.55424e-10	4.13215e-10	2.08619e-10	-2.502e-10	-4.97703e-11	-3.77393e-10	3.89644e-10	-6.24792e-10	1.12088e-10	-4.41118e-10	-1.13442e-10	1.76665e-10	2.47116e-10	6.72071e-18
-1.76883e-09	1.50541e-10	8.83871e-10	-2.91352e-10	-4.12409e-10	1.1172e-10	3.55939e-10	1.0439e-10	-2.62685e-10	-1.59538e-10	-2.5364e-10	-6.38884e-10	-3.35391e-10	-2.46211e-10	-1.47061e-10	-4.61466e-10	5.40924e-11	-2.53504e-10	3.90997e-10	2.07928e-10	-2.50241e-10	-4.9742e-11	-3.82674e-10	3.87509e-10	-6.24983e-10	1.11908e-10	-4.4091e-10	-1.28063e-10	1.8858e-10	2.48776e-10	6.64871e-18
-1.76852e-09	1.50256e-10	8.91155e-10	-2.91803e-10	-4.12392e-10	1.08469e-10	3.55317e-10	1.01954e-10	-2.62981e-10	-1.53594e-10	-2.53531e-10	-6.38881e-10	-3.40961e-10	-2.46022e-10	-1.40371e-10	-4.61409e-10	-4.12568e-12	-2.56621e-10	3.81775e-10	2.03694e-10	-2.50217e-10	-4.97404e-11	-3.80877e-10	3.84948e-10	-6.25077e-10	1.11769e-10	-4.41637e-10	-1.23446e-10	1.85002e-10	2.47605e-10	6.64308e-18
-1.76874e-09	1.53625e-10	8.8921e-10	-2.91722e-10	-4.12188e-10	1.06408e-10	3.45373e-10	1.0302e-10	-2.62839e-10	-1.31877e-10	-2.53629e-10	-6.38877e-10	-3.36011e-10	-2.46062e-10	-1.43106e-10	-4.61382e-10	1.16488e-11	-2.54642e-10	3.85233e-10	2.04565e-10	-2.50226e-10	-4.97442e-11	-3.82957e-10	3.85106e-10	-6.25169e-10	1.11911e-10	-4.41277e-10	-1.26459e-10	1.86595e-10	2.48484e-10	6.63063e-18
-1.76869e-09	1.50795e-10	8.84503e-10	-2.92004e-10	-1.43586e-10	1.07639e-10	3.53508e-10	1.03036e-10	-2.62878e-10	-1.41718e-10	-2.53611e-10	-6.38875e-10	-3.40642e-10	-2.46176e-10	-1.43192e-10	-4.61409e-10	4.89272e-11	-2.34291e-10	3.34319e-10	2.06599e-10	-2.27006e-10	-4.97351e-11	-3.82674e-10	3.85363e-10	-6.25302e-10	1.11885e-10	-4.41397e-10	-1.25781e-10	1.85463e-10	2.48328e-10	6.42905e-18
-1.76872e-09	1.51387e-10	8.87171e-10	-2.91555e-10	-1.07634e-10	1.07788e-10	3.53046e-10	1.02543e-10	-2.6282e-10	-1.37473e-10	-2.53622e-10	-6.38874e-10	-3.4116e-10	-2.46179e-10	-1.44122e-10	-4.61401e-10	5.28134e-11	-1.01649e-10	3.38444e-10	2.05825e-10	-2.34327e-10	-4.9732e-11	-3.82916e-10	3.85295e-10	-6.25213e-10	1.11925e-10	-4.41287e-10	-1.25532e-10	1.86419e-10	2.48618e-10	6.38578e-18
-1.76873e-09	1.50842e-10	8.83897e-10	-2.91774e-10	-1.11506e-10	1.09682e-10	3.52428e-10	1.02549e-10	-2.6286e-10	-1.39407e-10	-2.53633e-10	-6.38878e-10	-3.40222e-10	-2.46122e-10	-1.45875e-10	-4.61407e-10	4.91714e-11	-8.18119e-11	3.33039e-10	2.06502e-10	-2.20904e-10	-4.97225e-11	-3.81968e-10	3.8558e-10	-6.25272e-10	1.11839e-10	-4.41308e-10	-1.25701e-10	1.91159e-10	2.4891e-10	6.3693e-18
-1.76871e-09	1.50885e-10	8.84867e-10	-2.91621e-10	-1.24855e-10	1.08913e-10	3.54287e-10	1.02627e-10	-2.62845e-10	-1.40143e-10	-2.53626e-10	-6.38875e-10	-3.41154e-10	-2.45848e-10	-1.45167e-10	-4.61406e-10	5.23441e-11	-7.58426e-11	3.39545e-10	2.06216e-10	-2.4245e-10	-4.97256e-11	-3.82806e-10	3.85078e-10	-6.2525e-10	1.1221e-10	-4.41209e-10	-1.24643e-10	6.92674e-11	6.41098e-11	6.29968e-18
-1.76873e-09	1.51057e-10	8.86092e-10	-2.91647e-10	-9.10162e-11	1.07757e-10	3.49424e-10	1.02955e-10	-2.62844e-10	-1.39956e-10	-2.53625e-10	-6.38875e-10	-3.40025e-10	-2.45942e-10	-1.43955e-10	-4.61407e-10	4.96856e-11	-7.30977e-11	3.4119e-10	2.06005e-10	-2.32908e-10	-4.97263e-11	-3.82464e-10	3.85661e-10	-6.25216e-10	1.11924e-10	-4.41223e-10	-1.25873e-10	8.53605e-11	8.18738e-11	6.29124e-18
-1.76875e-09	1.51012e-10	8.84427e-10	-2.91625e-10	-9.77141e-11	1.07964e-10	3.52987e-10	1.02769e-10	-2.62813e-10	-1.41255e-10	-2.53611e-10	-6.38876e-10	-3.40315e-10	-2.45348e-10	-1.44936e-10	-4.61405e-10	4.55768e-11	-8.2875e-11	3.37794e-10	2.06197e-10	-2.30009e-10	-4.97262e-11	-3.82672e-10	3.85181e-10	-6.25158e-10	1.11973e-10	-4.412e-10	-1.25417e-10	4.81514e-11	8.28428e-11	6.28498e-18
-1.76874e-09	1.50989e-10	8.85421e-10	-2.91654e-10	-1.004e-10	1.07815e-10	3.52326e-10	1.02752e-10	-2.62827e-10	-1.40721e-10	-2.53612e-10	-6.38877e-10	-3.40421e-10	-2.4513e-10	-1.4528e-10	-4.61406e-10	4.62624e-11	-7.4744e-11	3.40043e-10	2.0613e-10	-2.2479e-10	-4.97266e-11	-3.8259e-10	3.8517e-10	-6.25147e-10	1.11976e-10	-4.41208e-10	-1.25668e-10	5.51339e-11	7.9195e-11	6.28471e-18
-1.76874e-09	1.51019e-10	8.84929e-10	-2.91664e-10	-9.23037e-11	6.75257e-11	3.52233e-10	1.02806e-10	-2.62836e-10	-1.40759e-10	-2.5361e-10	-6.3888e-10	-3.40612e-10	-2.4574e-10	-1.44904e-10	-4.61402e-10	4.53085e-11	-8.11681e-11	3.38297e-10	2.06143e-10	-2.31036e-10	-4.97271e-11	-3.8263e-10	3.85224e-10	-6.25162e-10	1.11982e-10	-4.41012e-10	-1.25391e-10	4.77994e-11	8.29556e-11	6.27778e-18
-1.76874e-09	1.51037e-10	8.84635e-10	-2.9165e-10	-9.88283e-11	1.0622e-10	3.51755e-10	1.01156e-10	-2.62823e-10	-1.40642e-10	-2.53506e-10	-1.11394e-10	-3.40484e-10	-2.45455e-10	-1.4482e-10	-4.61427e-10	4.6052e-11	-7.73229e-11	3.38433e-10	2.06108e-10	-2.30888e-10	-4.97141e-11	-3.83735e-10	3.51105e-10	-6.26099e-10	1.08235e-10	-4.41631e-10	-1.25468e-10	6.0716e-11	8.14674e-11	5.86575e-18
-1.76874e-09	1.5102e-10	8.8513e-10	-2.91193e-10	-9.80136e-11	9.94284e-11	3.51627e-10	1.02279e-10	-2.62827e-10	-1.40961e-10	-2.53579e-10	-1.99545e-10	-3.40333e-10	-2.45489e-10	-1.44766e-10	-4.61433e-10	4.59496e-11	-8.39042e-11	3.38648e-10	2.06206e-10	-2.29331e-10	-4.97142e-11	-3.84267e-10	2.66377e-10	-2.44681e-10	7.84586e-11	-4.41322e-10	-1.25449e-10	6.11647e-11	8.28801e-11	5.5033e-18
-1.76873e-09	1.51014e-10	8.85326e-10	-2.91629e-10	-9.6988e-11	1.04234e-10	3.51812e-10	1.02317e-10	-2.6283e-10	-1.40661e-10	-2.43125e-10	-1.29362e-10	-3.40561e-10	-2.4553e-10	-1.44907e-10	-4.6147e-10	4.60989e-11	-7.59714e-11	3.3857e-10	2.06109e-10	-2.29454e-10	-4.9613e-11	-3.83334e-10	2.39152e-10	-1.91867e-10	1.06213e-10	-4.41209e-10	-1.25452e-10	5.61574e-11	7.98755e-11	5.4418e-18
-1.76874e-09	1.51019e-10	8.85028e-10	-2.91648e-10	-9.87282e-11	1.02169e-10	3.51856e-10	1.02233e-10	-2.62839e-10	-1.40738e-10	-2.53463e-10	-1.38093e-10	-3.40531e-10	-2.45372e-10	-1.44826e-10	-4.61432e-10	4.61874e-11	-7.936e-11	3.38713e-10	2.06103e-10	-2.29315e-10	-4.96952e-11	-3.8375e-10	2.03101e-10	-1.72715e-10	8.64627e-11	-4.41275e-10	-1.25448e-10	5.6533e-11	8.10668e-11	5.42303e-18
-1.76874e-09	1.51022e-10	8.8513e-10	-2.35376e-10	-9.83903e-11	1.05075e-10	3.51932e-10	1.0252e-10	-2.62837e-10	-1.40778e-10	-2.51681e-10	-1.54798e-10	-3.40444e-10	-2.45327e-10	-1.44801e-10	-4.6143e-10	4.60043e-11	-7.7496e-11	3.38766e-10	2.06134e-10	-2.29274e-10	-4.97035e-11	-3.8311e-10	1.56312e-10	-2.18711e-10	9.10675e-11	-4.41217e-10	-1.2544e-10	5.57596e-11	8.09058e-11	5.39918e-18
-1.76874e-09	4.97008e-11	8.8515e-10	-2.39364e-10	-1.00005e-10	1.05467e-10	3.51952e-10	1.02378e-10	-6.27324e-11	-1.40766e-10	-2.55245e-10	-1.59957e-10	-3.40456e-10	-2.45991e-10	-1.44686e-10	-4.67615e-10	3.745e-11	-7.75464e-11	3.38709e-10	2.06131e-10	-2.29221e-10	-5.0043e-11	-3.83126e-10	1.60606e-10	-2.09045e-10	9.80519e-11	-3.87873e-10	-1.25439e-10	5.5575e-11	8.08908e-11	5.27906e-18
-1.76939e-09	1.34846e-10	8.85119e-10	-2.23119e-10	-9.84504e-11	1.03323e-10	1.88277e-10	1.26929e-10	-2.43402e-10	-1.40753e-10	-2.52592e-10	-1.49005e-10	-3.40363e-10	-2.46658e-10	-1.44786e-10	-4.64933e-10	4.5823e-11	-7.79161e-11	3.38701e-10	2.06097e-10	-2.29557e-10	-4.73665e-11	-2.72204e-10	1.69678e-10	-1.57502e-10	1.24531e-10	-2.98089e-10	-1.25441e-10	5.48705e-11	8.07287e-11	5.11055e-18
-1.76899e-09	1.4768e-10	8.85136e-10	-2.13077e-10	-9.82028e-11	1.0164e-10	1.42449e-10	1.17714e-10	-1.91857e-10	-1.40763e-10	-2.51582e-10	-1.5699e-10	-3.40387e-10	-2.45822e-10	-1.44733e-10	-4.68402e-10	4.40399e-11	-7.77389e-11	3.38739e-10	2.05989e-10	-2.29535e-10	-5.30297e-11	-2.75201e-10	1.67417e-10	-1.97518e-10	1.06589e-10	-1.55299e-10	-1.25458e-10	5.4866e-11	8.06546e-11	5.01948e-18
-1.76935e-09	1.41521e-10	8.85141e-10	-1.89958e-10	-9.84762e-11	9.99499e-11	2.24386e-11	1.31951e-10	-1.84582e-10	-1.40791e-10	-2.51906e-10	-1.56448e-10	-3.40371e-10	-2.46246e-10	-1.44748e-10	-4.65084e-10	4.28854e-11	-7.85644e-11	3.38693e-10	2.06051e-10	-2.29526e-10	-5.85108e-11	-1.59986e-10	1.65596e-10	-1.87929e-10	1.17531e-10	-1.74482e-10	-1.25437e-10	5.57723e-11	8.03214e-11	4.94254e-18
-1.7692e-09	1.37492e-10	8.85138e-10	-1.87679e-10	-9.85819e-11	9.94551e-11	4.23502e-11	1.19262e-10	-2.0188e-10	-1.40785e-10	-2.52667e-10	-1.54454e-10	-3.40375e-10	-2.45719e-10	-1.44752e-10	-4.65069e-10	4.46082e-11	-7.74776e-11	3.14936e-10	2.06063e-10	-2.29563e-10	-5.02828e-11	-1.84195e-10	1.66018e-10	-1.52842e-10	1.25146e-10	-2.04596e-10	-1.25387e-10	5.54539e-11	8.05677e-11	4.93758e-18
-1.76933e-09	1.3585e-10	8.85141e-10	-1.82458e-10	-9.8469e-11	1.01833e-10	3.04262e-11	1.25996e-10	-1.85653e-10	-1.40791e-10	-2.53231e-10	-1.56189e-10	-3.40371e-10	-2.46423e-10	-1.44753e-10	-4.649e-10	4.34387e-11	-7.83505e-11	3.28047e-10	2.06051e-10	-2.29518e-10	-5.65078e-11	-1.72519e-10	1.66629e-10	-1.63954e-10	1.14176e-10	-1.79493e-10	-1.25402e-10	5.57754e-11	8.02475e-11	4.92799e-18
-1.76825e-09	1.30936e-10	8.85137e-10	-1.73856e-10	-9.83636e-11	1.01805e-10	3.97814e-11	1.27605e-10	-1.86116e-10	-1.40791e-10	-2.52145e-10	-1.55378e-10	-3.4047e-10	-2.46288e-10	-1.44757e-10	-4.65034e-10	4.38084e-11	-7.82226e-11	3.19884e-10	2.0605e-10	-2.29544e-10	-5.4096e-11	-1.59556e-10	1.66966e-10	-1.62894e-10	1.15352e-10	-1.95301e-10	-1.25421e-10	5.57962e-11	8.03639e-11	4.91649e-18
-1.76873e-09	1.23942e-10	8.85137e-10	-1.78735e-10	-9.84643e-11	1.00752e-10	5.15065e-11	1.22087e-10	-1.89516e-10	-1.40788e-10	-2.5239e-10	-1.54518e-10	-3.40505e-10	-2.46118e-10	-1.44755e-10	-4.6319e-10	4.40532e-11	-7.782e-11	3.14766e-10	2.06051e-10	-2.29545e-10	-5.41953e-11	-1.52428e-10	1.6678e-10	-1.63547e-10	1.18471e-10	-1.92684e-10	-1.25308e-10	5.5752e-11	8.04609e-11	4.91133e-18
-1.76891e-09	1.24033e-10	1.65128e-10	-1.65942e-10	-9.82443e-11	1.02052e-10	4.80459e-11	1.25414e-10	-1.89812e-10	-1.28812e-11	-2.52628e-10	-1.55093e-10	-2.66369e-10	-1.91028e-10	-1.44757e-10	-4.33452e-10	4.39748e-11	-7.8006e-11	3.20029e-10	2.08412e-10	-2.24864e-10	-5.5242e-11	-1.56922e-10	1.68222e-10	-1.63164e-10	1.21565e-10	-1.93329e-10	-1.25413e-10	5.65201e-11	8.01134e-11	4.04223e-18
-1.76895e-09	1.25543e-10	2.20153e-10	-1.59757e-10	-9.83762e-11	1.0089e-10	4.54143e-11	1.26052e-10	-1.88621e-10	-5.25457e-11	-2.52641e-10	-1.55137e-10	-2.31202e-10	-9.80951e-11	-1.44752e-10	-4.21653e-10	4.39581e-11	-7.82325e-11	3.21065e-10	2.08244e-10	-2.26564e-10	-5.5685e-11	-1.57146e-10	1.68885e-10	-1.63701e-10	1.21442e-10	-1.92138e-10	-1.25402e-10	5.64307e-11	7.95744e-11	4.01064e-18
-1.76943e-09	1.24135e-10	1.8879e-10	-1.62151e-10	-9.80897e-11	1.01337e-10	5.76854e-11	1.29305e-10	-1.88859e-10	3.40448e-12	-2.52609e-10	-1.5505e-10	-2.44243e-10	-1.71652e-10	-1.44757e-10	-3.66253e-10	4.40219e-11	-1.05406e-10	3.22788e-10	2.07151e-10	-2.19794e-10	-5.71072e-11	-1.60042e-10	5.54962e-11	-1.63147e-10	1.3018e-10	-1.90554e-10	-1.2542e-10	5.61949e-11	7.81519e-11	3.96119e-18
-1.76941e-09	1.24845e-10	1.45228e-10	-1.6407e-10	-9.8162e-11	1.01399e-10	5.37194e-11	1.27845e-10	-1.88764e-10	3.31243e-11	-2.52606e-10	-1.55072e-10	-1.48626e-10	-1.76813e-10	-1.44748e-10	-3.82535e-10	4.40216e-11	-9.50967e-11	3.23386e-10	2.07105e-10	-2.26455e-10	-5.68408e-11	-1.60028e-10	4.71899e-11	-1.64692e-10	1.37926e-10	-1.90363e-10	-1.25419e-10	5.60159e-11	7.95781e-11	3.92715e-18
-1.76905e-09	1.24632e-10	1.037e-10	-1.61441e-10	-9.86184e-11	1.01076e-10	4.92913e-11	1.28213e-10	-1.88631e-10	-1.86343e-11	-2.52621e-10	-1.55179e-10	-1.79237e-10	-1.2642e-10	-1.44754e-10	-3.77509e-10	4.38993e-11	-8.91177e-11	3.21749e-10	2.07227e-10	-2.22749e-10	-5.58296e-11	-1.60389e-10	8.90962e-11	-1.64216e-10	1.34498e-10	-1.90067e-10	-1.25422e-10	5.62087e-11	7.89891e-11	3.90514e-18
-1.76921e-09	1.24277e-10	9.33962e-11	-1.62389e-10	-9.81788e-11	9.91159e-11	5.16557e-11	1.28214e-10	-1.88859e-10	3.28936e-12	-2.52652e-10	-1.55208e-10	-1.62187e-10	-1.44516e-10	-1.44622e-10	-3.79944e-10	4.38634e-11	-8.82238e-11	3.20933e-10	2.06595e-10	-2.23851e-10	-5.64545e-11	-1.59817e-10	8.4908e-11	-1.63952e-10	1.3341e-10	-1.81968e-10	-1.25385e-10	5.60788e-11	7.84939e-11	3.89954e-18
-1.76915e-09	1.24408e-10	9.34872e-11	-1.61606e-10	-9.83488e-11	9.9146e-11	5.17322e-11	1.28011e-10	-1.88772e-10	-7.10471e-12	-2.52658e-10	-1.55154e-10	-1.57982e-10	-1.28787e-10	-1.44747e-10	-3.79194e-10	4.38813e-11	-8.65702e-11	3.20552e-10	2.06663e-10	-2.23428e-10	-5.61043e-11	-1.60182e-10	7.10006e-11	-1.64158e-10	1.32841e-10	-1.87109e-10	-1.25408e-10	5.61554e-11	7.90428e-11	3.89206e-18
-1.7673e-09	1.24434e-10	8.9128e-11	-1.61462e-10	-9.82939e-11	9.88636e-11	5.17435e-11	1.28237e-10	-1.88705e-10	-7.34353e-12	-2.52656e-10	-1.55115e-10	-1.6577e-10	-1.36946e-10	-1.44719e-10	-3.75872e-10	4.3885e-11	-8.732e-11	3.22084e-10	2.06957e-10	-2.2382e-10	-5.32587e-11	-1.60386e-10	6.57741e-11	-1.64056e-10	1.34044e-10	-1.88386e-10	-1.25413e-10	5.6045e-11	7.90148e-11	3.888e-18
-1.76813e-09	1.24556e-10	8.83559e-11	-1.60737e-10	-9.82923e-11	9.91611e-11	5.16355e-11	3.31919e-11	-1.88728e-10	-1.11117e-11	-2.52648e-10	-1.55125e-10	-1.60943e-10	-1.31497e-10	-1.44024e-10	-3.76972e-10	4.37658e-11	-8.8042e-11	3.22021e-10	2.0687e-10	-2.2327e-10	-5.45107e-11	-1.60063e-10	7.54616e-11	-1.64095e-10	1.33844e-10	-1.8509e-10	-1.25412e-10	5.57946e-11	7.88498e-11	3.87284e-18
-1.76812e-09	1.24505e-10	1.00627e-10	-1.54814e-10	-9.83191e-11	9.83291e-11	4.87404e-11	2.99699e-11	-1.8876e-10	5.95473e-13	-2.5267e-10	-1.59462e-10	-1.5992e-10	-1.32781e-10	2.18779e-11	-3.75036e-10	4.2709e-11	-8.81253e-11	3.22336e-10	1.12752e-10	-2.30072e-10	-4.94025e-11	-1.5985e-10	7.27129e-11	-1.64106e-10	1.36699e-10	-1.84972e-10	-1.25474e-10	4.88042e-11	7.83436e-11	3.8242e-18
-1.7681e-09	1.24486e-10	9.54299e-11	-1.55572e-10	-9.77568e-11	9.8555e-11	5.02452e-11	4.2731e-11	-1.88742e-10	-7.1764e-12	-2.52666e-10	-1.58306e-10	-1.57452e-10	-1.35787e-10	-4.66659e-11	-3.75404e-10	4.28788e-11	-4.75176e-11	3.22313e-10	1.21761e-10	-2.29949e-10	-5.08644e-11	-1.59912e-10	6.98047e-11	-1.64106e-10	1.35647e-10	-1.86196e-10	-1.25654e-10	5.22382e-11	7.87695e-11	3.82297e-18
-1.768e-09	1.24449e-10	9.29422e-11	-1.32035e-10	-9.8205e-11	9.87295e-11	5.1291e-11	5.3979e-11	-1.88715e-10	-9.18051e-12	-2.52639e-10	-1.58737e-10	-8.04467e-11	-1.31786e-10	-2.38218e-11	-3.75858e-10	4.32083e-11	-7.89532e-11	3.22179e-10	1.353e-10	-2.28234e-10	-5.07134e-11	-1.60058e-10	6.5423e-11	-1.64085e-10	1.35117e-10	-1.86227e-10	-1.25372e-10	4.96672e-11	7.89985e-11	3.80179e-18
-1.76802e-09	1.24463e-10	9.73428e-11	-1.4668e-10	-9.82997e-11	9.89513e-11	5.08684e-11	4.66703e-11	-1.87285e-10	-1.06361e-11	-2.52657e-10	-1.58051e-10	-8.45873e-11	-1.25951e-10	-2.60303e-11	-3.75755e-10	4.30819e-11	-8.73819e-11	3.22989e-10	1.34765e-10	-2.2553e-10	-5.07332e-11	-1.59988e-10	7.03907e-11	-1.64105e-10	8.79535e-11	-1.86462e-10	-1.25393e-10	4.92759e-11	7.87352e-11	3.79524e-18
-1.76812e-09	1.24476e-10	9.45504e-11	-1.37609e-10	-9.8292e-11	9.91049e-11	5.03531e-11	4.70801e-11	-1.87624e-10	-8.39252e-12	-2.52648e-10	-1.57873e-10	-8.2018e-11	-1.29627e-10	-2.47503e-11	-3.75826e-10	4.32782e-11	-8.10522e-11	3.22357e-10	1.34941e-10	-2.25793e-10	-4.96595e-11	-1.60015e-10	6.76519e-11	-1.64091e-10	9.46922e-11	-1.86668e-10	-1.25425e-10	4.99407e-11	7.88893e-11	3.79265e-18
-1.76809e-09	9.30973e-11	9.46551e-11	-1.39368e-10	-9.83026e-11	9.93999e-11	5.06383e-11	5.02008e-11	-1.87919e-10	-7.02438e-12	-2.52647e-10	-1.57903e-10	-6.70684e-11	-1.30457e-10	-1.94695e-11	-1.43743e-10	4.3235e-11	-8.24859e-11	3.22291e-10	1.34594e-10	-2.25678e-10	-5.00417e-11	-1.62254e-10	6.75837e-11	-1.65063e-10	1.02103e-10	-1.86732e-10	-1.25429e-10	4.98711e-11	7.89851e-11	3.6665e-18
-1.76805e-09	5.93292e-11	7.32119e-11	-1.39358e-10	-9.83457e-11	9.97527e-11	5.0575e-11	4.86589e-11	-1.88128e-10	-7.33272e-12	-2.52761e-10	-1.58322e-10	-7.68202e-11	-1.24973e-10	-2.48276e-11	-1.14328e-10	4.32296e-11	-8.03024e-11	3.22428e-10	1.34733e-10	-2.25684e-10	-4.97431e-11	-1.61663e-10	6.78409e-11	-1.66511e-10	1.05663e-10	-1.86957e-10	-1.25445e-10	4.95207e-11	7.92136e-11	3.65136e-18
-1.76804e-09	6.73085e-11	9.41266e-11	-1.38159e-10	-9.77268e-11	1.00058e-10	5.05693e-11	4.27036e-11	-1.88616e-10	-7.48964e-12	-2.5264e-10	-1.57893e-10	-7.1447e-11	-9.45292e-11	-2.29886e-11	-1.91181e-11	4.32696e-11	-7.9133e-11	3.22982e-10	1.32981e-10	-2.2569e-10	-5.00403e-11	-1.61572e-10	6.78701e-11	-1.64418e-10	1.09452e-10	-1.86768e-10	-1.25477e-10	4.95581e-11	7.90283e-11	3.63434e-18
-1.76808e-09	7.37708e-11	8.7783e-11	-1.46705e-10	-5.83953e-11	9.97474e-11	5.04975e-11	4.98611e-11	-1.88737e-10	-8.09709e-12	-2.52638e-10	-1.57997e-10	-6.47101e-11	-8.95679e-11	-2.56344e-11	-2.66938e-11	4.32202e-11	-8.2768e-11	3.22473e-10	1.34292e-10	-2.25493e-10	-5.0117e-11	-1.6198e-10	6.80538e-11	-1.64655e-10	1.07714e-10	-1.86602e-10	-1.25466e-10	4.99335e-11	7.90786e-11	3.6302e-18
-1.76805e-09	5.51179e-11	8.42527e-11	-1.4586e-10	-4.72978e-11	1.00043e-10	5.05796e-11	4.76361e-11	-1.88203e-10	-7.02105e-12	-2.52911e-10	-1.56e-10	-7.04441e-11	-9.18639e-11	-2.14949e-11	-5.00494e-11	4.33371e-11	-6.92939e-11	3.22471e-10	1.35281e-10	-2.26e-10	-4.9913e-11	-1.63209e-10	6.84844e-11	-1.64629e-10	1.07756e-10	-1.86717e-10	-1.25473e-10	4.96264e-11	7.90293e-11	3.62653e-18
-1.73926e-09	5.87985e-11	8.58939e-11	-4.46728e-11	-6.4701e-11	1.00037e-10	5.06006e-11	4.95481e-11	-2.05955e-10	-4.08883e-12	-2.52723e-10	-1.17522e-10	-7.08042e-11	-8.76984e-11	-2.28119e-11	-3.89529e-11	4.3269e-11	-8.20591e-11	3.22477e-10	1.35418e-10	-2.15459e-10	-5.12145e-11	-1.63084e-10	6.84388e-11	-1.64698e-10	1.10206e-10	-1.86635e-10	-1.25477e-10	5.03602e-11	-2.40118e-11	3.49614e-18
-1.74086e-09	5.66572e-11	8.49978e-11	-1.21416e-11	-6.74511e-11	9.89563e-11	5.06026e-11	4.83487e-11	-2.03483e-10	-3.6132e-12	-2.52581e-10	-1.1357e-10	-7.06455e-11	-8.94508e-11	-2.24166e-11	-3.95841e-11	4.33321e-11	-7.91762e-11	3.22841e-10	1.3507e-10	-2.13997e-10	-5.09087e-11	-1.62911e-10	6.83205e-11	-1.64669e-10	1.05137e-10	-1.86631e-10	-1.25479e-10	5.09125e-11	3.09018e-11	3.49611e-18
-1.74176e-09	6.43777e-11	9.23231e-11	1.33966e-11	-6.22269e-11	4.93931e-11	5.06057e-11	4.85896e-11	-9.47319e-11	-4.04509e-12	-2.38915e-10	-1.49707e-10	-7.02783e-11	-8.81508e-11	-2.41332e-11	-4.09298e-11	4.59725e-11	-7.98922e-11	3.22571e-10	1.33722e-10	-2.21581e-10	-5.06875e-11	-1.64226e-10	6.83419e-11	-1.64618e-10	1.07924e-10	-1.86632e-10	-1.25474e-10	5.07454e-11	-2.2029e-12	3.46689e-18
-1.7391e-09	6.1616e-11	8.70814e-11	-1.09079e-11	-6.23721e-11	9.78396e-11	5.05975e-11	4.86523e-11	-1.17013e-10	-3.55178e-12	-2.46717e-10	-1.20989e-10	-7.06946e-11	-8.84286e-11	-2.25816e-11	-4.02795e-11	4.36006e-11	-8.24796e-11	3.23223e-10	1.34571e-10	-2.17285e-10	-5.08759e-11	-1.63199e-10	6.84543e-11	-1.64676e-10	9.4121e-11	-1.86656e-10	-1.25475e-10	5.10967e-11	-3.96243e-12	3.46011e-18
-1.74012e-09	6.23965e-11	8.82867e-11	-2.13905e-11	-6.36782e-11	6.70443e-11	5.05999e-11	4.8594e-11	-1.05448e-10	-4.0377e-12	-2.39405e-10	-1.22808e-10	-7.03607e-11	-8.82518e-11	-2.32848e-11	-4.10065e-11	4.45679e-11	-7.99358e-11	3.23059e-10	1.34098e-10	-2.17163e-10	-5.08664e-11	-1.64562e-10	6.83221e-11	-1.64641e-10	1.02034e-10	-1.86654e-10	-1.25475e-10	5.04919e-11	1.26826e-11	3.45517e-18
-1.72291e-09	6.15511e-11	8.75358e-11	-3.69494e-11	-6.36985e-11	6.82815e-11	5.05949e-11	4.88154e-11	-1.1531e-10	-4.7032e-12	-2.49064e-10	-1.26069e-10	-7.06831e-11	-8.74193e-11	-2.33477e-11	-4.57734e-11	4.40725e-11	-8.03828e-11	3.22827e-10	1.34829e-10	-2.18966e-10	-5.0866e-11	-1.64257e-10	6.8377e-11	-1.54571e-10	1.06457e-10	-1.86632e-10	-1.24492e-10	4.10991e-11	-1.5569e-11	3.40191e-18
-1.72328e-09	6.17608e-11	8.83087e-11	-2.18904e-11	-6.34303e-11	7.08378e-11	5.05981e-11	4.86415e-11	-1.09744e-10	-4.94419e-12	-2.40067e-10	-1.24474e-10	-7.04372e-11	-8.78812e-11	-2.32986e-11	-4.21191e-11	4.44744e-11	-8.00549e-11	3.23066e-10	1.34496e-10	-2.18061e-10	-5.08006e-11	-1.63963e-10	6.83415e-11	-1.58742e-10	9.87355e-11	-1.86654e-10	-1.24855e-10	4.20006e-11	3.61017e-12	3.39564e-18
-1.72345e-09	6.16025e-11	8.82147e-11	-2.04446e-11	-6.33714e-11	7.08533e-11	5.05972e-11	4.8649e-11	-1.10974e-10	-4.63759e-12	-2.4171e-10	-1.24063e-10	-7.04923e-11	-8.78681e-11	-2.37031e-11	-4.26948e-11	4.46625e-11	-8.09228e-11	3.23018e-10	1.34382e-10	-2.19685e-10	-5.0882e-11	-1.63844e-10	6.84262e-11	-1.47694e-10	9.25951e-11	-1.86626e-10	-1.2489e-10	4.2501e-11	-5.59023e-13	3.39341e-18
-1.72396e-09	6.77228e-11	8.82752e-11	-2.16844e-11	-6.35551e-11	7.1025e-11	5.06085e-11	4.86648e-11	-1.06134e-10	-4.40916e-12	-1.0682e-10	-1.24234e-10	-7.05027e-11	-8.79123e-11	-2.38125e-11	-4.82032e-11	4.4547e-11	-8.02477e-11	3.22734e-10	1.34409e-10	-2.22454e-10	-4.92897e-11	-1.63922e-10	6.83995e-11	-1.47561e-10	9.18211e-11	-1.86633e-10	-1.25024e-10	4.08621e-11	-7.43602e-12	3.34911e-18
-1.72363e-09	6.51093e-11	8.82895e-11	-2.56639e-11	-5.31665e-11	7.0704e-11	5.06171e-11	4.86744e-11	-1.11059e-10	-4.95853e-12	-1.48476e-10	-1.25027e-10	-7.05965e-11	-8.78548e-11	-2.36271e-11	-4.35493e-11	4.46419e-11	-8.05735e-11	3.22785e-10	1.12111e-10	-1.8959e-10	-5.2356e-11	-1.45212e-10	6.8436e-11	-1.47362e-10	9.185e-11	-1.87055e-10	-1.13195e-10	4.34564e-11	-6.63047e-12	3.33112e-18
-1.72336e-09	6.65147e-11	8.82529e-11	-2.19568e-11	-6.19137e-11	7.07622e-11	5.06101e-11	4.86905e-11	-1.08925e-10	-5.31647e-12	-1.30301e-10	-1.25109e-10	-5.43945e-11	-8.76215e-11	-2.36056e-11	-4.45261e-11	4.46298e-11	-8.03063e-11	3.22389e-10	1.10135e-10	-4.92093e-11	-5.22552e-11	-1.42959e-10	6.84329e-11	-1.46637e-10	9.10284e-11	-1.86792e-10	-1.17244e-10	4.2425e-11	-6.81449e-12	3.28918e-18
-1.72338e-09	6.68375e-11	8.8176e-11	-2.8034e-11	-6.01815e-11	7.07044e-11	5.07041e-11	4.86812e-11	-1.0928e-10	-6.57645e-12	-1.43235e-10	-1.24636e-10	-7.07022e-11	-8.79085e-11	-2.36801e-11	-4.33134e-11	4.48176e-11	-8.04755e-11	3.22495e-10	8.34014e-11	-8.40157e-11	-5.27139e-11	-1.16979e-10	6.88407e-11	-1.44433e-10	6.54593e-11	-1.86979e-10	-1.09644e-10	4.23803e-11	-8.79769e-12	3.28154e-18
-1.71224e-09	7.0609e-11	8.82362e-11	-2.36394e-11	-6.00529e-11	7.07149e-11	5.06147e-11	4.86846e-11	-1.08944e-10	-5.80107e-12	-1.43202e-10	-1.24738e-10	-5.51812e-11	-7.81137e-11	-2.39637e-11	-4.36905e-11	4.46845e-11	-4.54288e-11	3.22468e-10	1.06365e-10	-9.3962e-11	-4.90047e-11	-1.35363e-10	6.85924e-11	-1.45407e-10	8.09697e-11	-1.86379e-10	-1.13062e-10	4.25158e-11	-8.9152e-12	3.24897e-18
-1.71178e-09	6.97501e-11	8.82539e-11	-1.94956e-11	-6.11833e-11	7.02336e-11	5.07058e-11	4.86844e-11	-1.08852e-10	-5.80623e-12	-1.44393e-10	-1.24731e-10	-4.48338e-11	-7.45678e-11	-2.46885e-11	-4.3926e-11	4.47901e-11	-5.98339e-11	3.22089e-10	9.41121e-11	-7.97424e-11	-4.94505e-11	-1.44949e-10	6.86649e-11	-1.47132e-10	6.9028e-11	-1.86121e-10	-1.1224e-10	4.25827e-11	-8.42767e-12	3.24348e-18
-1.71183e-09	7.03109e-11	8.823e-11	-2.18365e-11	-6.22086e-11	6.49599e-11	5.0665e-11	4.8686e-11	-1.08971e-10	-5.90794e-12	-1.42322e-10	-1.2478e-10	-4.52616e-11	-8.01845e-11	-2.45812e-11	-4.37919e-11	4.47895e-11	-4.01867e-11	3.21357e-10	9.25753e-11	-5.90278e-11	-4.74835e-11	-1.43224e-10	6.86224e-11	-1.4753e-10	6.87413e-11	-1.86153e-10	-1.11678e-10	4.27657e-11	-8.31825e-12	3.23726e-18
-1.65661e-09	7.07312e-11	8.82338e-11	-1.82028e-11	-5.94689e-11	6.59636e-11	5.15935e-11	4.86612e-11	-1.08947e-10	-5.85385e-12	-1.49297e-10	-1.24774e-10	-5.24286e-11	-7.99932e-11	-2.56066e-11	-4.38274e-11	4.4984e-11	-3.524e-11	3.21947e-10	9.74732e-11	-6.70138e-11	-4.79862e-11	-1.43098e-10	6.86438e-11	-1.46514e-10	7.1103e-11	-1.8647e-10	-1.11033e-10	4.27074e-11	3.62207e-11	3.05704e-18
-1.63967e-09	6.96029e-11	8.82327e-11	-1.94507e-11	-6.04828e-11	8.81874e-11	5.08152e-11	4.86681e-11	-1.08807e-10	-5.84372e-12	-1.57962e-10	-1.24639e-10	-5.42644e-11	-7.91919e-11	-2.61402e-11	-4.38509e-11	4.51692e-11	-3.47571e-11	3.22133e-10	1.026e-10	-5.16766e-11	-4.8312e-11	-1.41563e-10	6.86008e-11	-1.46496e-10	6.64059e-11	-1.8636e-10	-1.10355e-10	4.25185e-11	1.44797e-11	3.00419e-18
-1.63989e-09	6.99391e-11	8.82339e-11	-1.94943e-11	-5.92642e-11	9.72691e-11	5.08518e-11	4.8671e-11	-1.08829e-10	-5.76405e-12	-1.46257e-10	-1.24551e-10	-5.47787e-11	-8.03244e-11	-2.55161e-11	-4.38417e-11	4.52522e-11	-3.217e-11	3.22112e-10	9.56114e-11	-6.14371e-11	-4.80288e-11	-1.39944e-10	6.86108e-11	-1.46647e-10	7.27761e-11	-1.86266e-10	-1.10626e-10	4.2646e-11	1.58407e-12	3.00295e-18
-1.64012e-09	6.97154e-11	8.8233e-11	-1.74865e-11	-5.96305e-11	7.15067e-11	5.07961e-11	4.86707e-11	-1.0866e-10	-5.6915e-12	-1.51468e-10	-1.24495e-10	-5.18185e-11	-8.03669e-11	-2.50492e-11	-4.38468e-11	4.52132e-11	-3.86927e-11	3.22097e-10	1.01799e-10	-5.99784e-11	-4.61409e-11	-1.40797e-10	6.85921e-11	-1.46862e-10	7.29337e-11	-1.86394e-10	-1.09796e-10	4.26356e-11	1.18697e-11	3.00208e-18
-1.64046e-09	6.94744e-11	8.82343e-11	-1.69673e-11	-5.97836e-11	7.09177e-11	5.08861e-11	4.86707e-11	-1.08827e-10	-5.7394e-12	-1.48744e-10	-1.24013e-10	-5.2198e-11	-8.11297e-11	-2.5155e-11	-4.38596e-11	4.49634e-11	-3.14992e-11	3.22068e-10	9.91069e-11	-5.91035e-11	-4.27303e-11	-1.39932e-10	6.86353e-11	-1.46654e-10	7.04769e-11	-1.86346e-10	-1.10061e-10	4.25824e-11	9.92222e-12	3.0002e-18
-1.64015e-09	6.9671e-11	8.82333e-11	-1.83141e-11	-5.97471e-11	7.15889e-11	5.09211e-11	4.86662e-11	-1.08796e-10	-5.72042e-12	-1.47237e-10	-1.24368e-10	-5.26325e-11	-8.06594e-11	-2.55636e-11	-4.38515e-11	4.50568e-11	-3.21021e-11	3.22033e-10	1.00309e-10	-5.68969e-11	-4.42334e-11	-1.40511e-10	6.86289e-11	-1.46793e-10	6.91779e-11	-1.86333e-10	-1.10003e-10	4.26189e-11	1.10968e-11	2.99916e-18
-1.6402e-09	6.96291e-11	8.82335e-11	-1.84914e-11	-5.977e-11	7.20859e-11	5.09547e-11	4.86657e-11	-1.08738e-10	-5.72287e-12	-1.4782e-10	-1.21798e-10	-5.25484e-11	-7.99982e-11	-2.54282e-11	-4.38491e-11	4.50727e-11	-3.2469e-11	3.22045e-10	9.83558e-11	-5.52704e-11	-4.508e-11	-1.40242e-10	6.86228e-11	-1.4674e-10	6.97163e-11	-1.86373e-10	-1.10145e-10	4.26133e-11	1.09661e-11	2.99838e-18
-1.64015e-09	6.94857e-11	8.82344e-11	-1.84426e-11	-6.00452e-11	1.18755e-11	5.09658e-11	4.86479e-11	-1.08795e-10	-5.72143e-12	-1.47928e-10	-1.20224e-10	-5.26207e-11	-8.03361e-11	-2.55646e-11	-4.3935e-11	4.50528e-11	-3.24133e-11	3.22038e-10	1.0008e-10	-5.80302e-11	-4.538e-11	-1.40401e-10	6.86302e-11	-1.46705e-10	6.90046e-11	-1.86419e-10	-1.10045e-10	4.26186e-11	1.13512e-11	2.9935e-18
-1.6402e-09	6.93588e-11	8.82255e-11	-1.82458e-11	-5.98574e-11	3.27262e-11	5.0981e-11	4.86584e-11	-1.08769e-10	-5.72622e-12	-1.47925e-10	-1.22004e-10	-5.25992e-11	-4.24946e-11	-2.55117e-11	-4.50323e-11	4.50628e-11	-3.24539e-11	3.22045e-10	9.88619e-11	-5.72735e-11	-4.55203e-11	-1.40284e-10	6.86281e-11	-1.46684e-10	6.98415e-11	-6.97017e-11	-7.12541e-11	4.26268e-11	1.20802e-11	2.95329e-18
-1.6402e-09	6.93588e-11	8.82255e-11	-1.82458e-11	-5.98574e-11	3.27262e-11	5.0981e-11	4.86584e-11	-1.08769e-10	-5.72622e-12	-1.47925e-10	-1.22004e-10	-5.25992e-11	-4.24946e-11	-2.55117e-11	-4.50323e-11	4.50628e-11	-3.24539e-11	3.22045e-10	9.88619e-11	-5.72735e-11	-4.55203e-11	-1.40284e-10	6.86281e-11	-1.46684e-10	6.98415e-11	-6.97017e-11	-7.12541e-11	4.26268e-11	1.20802e-11	2.95329e-18
-1.64018e-09	6.8666e-11	8.82287e-11	-1.80963e-11	-5.98366e-11	5.7902e-11	5.0976e-11	4.86599e-11	-1.08796e-10	-5.71596e-12	-1.48235e-10	-1.22726e-10	-5.25417e-11	-4.17482e-11	-2.548e-11	-4.59391e-11	4.50701e-11	-3.11095e-11	3.22045e-10	2.05656e-11	-5.71606e-11	-4.55331e-11	-1.40348e-10	6.85313e-11	-1.45785e-10	6.93013e-11	-7.82765e-11	-6.29359e-11	4.2705e-11	1.17108e-11	2.94606e-18
-1.64019e-09	6.89687e-11	8.82282e-11	-1.80863e-11	-5.98987e-11	4.64752e-11	5.09787e-11	4.86608e-11	-1.08769e-10	-5.71912e-12	-1.48389e-10	-1.22452e-10	-5.25333e-11	-4.56761e-11	-2.54884e-11	-4.54843e-11	4.50991e-11	-3.19438e-11	3.22046e-10	4.87901e-11	-5.73099e-11	-4.54191e-11	-1.4034e-10	6.85979e-11	-1.46288e-10	6.94418e-11	-5.54471e-11	-5.28101e-11	4.26612e-11	1.16291e-11	2.94317e-18
-1.4689e-09	6.78321e-11	8.80738e-11	-1.8049e-11	-5.99364e-11	5.22508e-11	5.08163e-11	4.85282e-11	-1.09316e-10	-5.42951e-12	-1.49014e-10	-1.35054e-10	-5.25844e-11	-8.45606e-11	-2.5471e-11	-4.53969e-11	4.39396e-11	-3.14591e-11	3.22083e-10	5.35061e-11	-5.72751e-11	-4.44558e-11	-1.38593e-10	6.86305e-11	-1.46138e-10	6.99876e-11	-6.71479e-11	-6.62955e-11	4.2671e-11	1.15529e-11	2.42246e-18
-1.46983e-09	6.80798e-11	8.8118e-11	-1.80668e-11	-5.99362e-11	5.21682e-11	5.09293e-11	4.85343e-11	-1.09081e-10	-5.48082e-12	-1.48874e-10	-1.26058e-10	-5.25574e-11	-6.91857e-11	-2.54733e-11	-4.54373e-11	4.41448e-11	-3.16112e-11	3.22078e-10	5.79001e-11	-5.71892e-11	-4.46088e-11	-1.38684e-10	6.8637e-11	-1.46167e-10	6.97715e-11	-6.26407e-11	-6.31149e-11	4.26793e-11	1.15554e-11	2.41996e-18
-1.46425e-09	6.80282e-11	8.79111e-11	-1.80876e-11	-5.99959e-11	4.95589e-11	5.04517e-11	4.85909e-11	-1.09085e-10	-5.62302e-12	-9.33826e-11	-1.40066e-10	-5.2597e-11	-8.58283e-11	-2.54762e-11	-4.54756e-11	4.48676e-11	-3.15179e-11	3.22068e-10	5.49179e-11	-5.71678e-11	-4.47484e-11	-1.39661e-10	6.86232e-11	-1.46249e-10	6.97669e-11	-6.03623e-11	-5.77323e-11	4.26751e-11	1.16205e-11	2.39521e-18
-1.46185e-09	6.82232e-11	8.80915e-11	-1.80845e-11	-5.99202e-11	4.96376e-11	5.08446e-11	4.85774e-11	-1.08953e-10	-5.59885e-12	-6.90559e-11	-1.50111e-10	-5.27145e-11	-6.46937e-11	-2.54736e-11	-4.54549e-11	4.46647e-11	-3.14923e-11	3.22069e-10	5.20096e-11	-5.71461e-11	-4.49428e-11	-1.38697e-10	6.85816e-11	-1.46287e-10	6.97679e-11	-6.10907e-11	-5.90439e-11	4.26794e-11	1.14774e-11	2.38372e-18
-1.4591e-09	6.82034e-11	8.79643e-11	-1.80885e-11	-6.00756e-11	4.9399e-11	5.08158e-11	4.85331e-11	-1.09018e-10	-5.59641e-12	-5.75994e-11	-1.56973e-10	-5.26179e-11	-5.69426e-11	-2.54734e-11	-4.53844e-11	4.45326e-11	-3.14417e-11	3.22058e-10	5.35845e-11	-5.71351e-11	-4.49222e-11	-1.38875e-10	6.85794e-11	-1.46323e-10	6.98112e-11	-6.07473e-11	-5.82993e-11	4.26759e-11	1.14789e-11	2.37544e-18
-1.45968e-09	6.81962e-11	8.79906e-11	-1.80818e-11	-5.98591e-11	4.94412e-11	5.0764e-11	4.85429e-11	-1.08931e-10	-5.57995e-12	-6.06985e-11	-1.40617e-10	-5.26371e-11	-5.81709e-11	-2.54622e-11	-4.54079e-11	4.45581e-11	-3.14642e-11	3.22062e-10	5.2803e-11	-5.71396e-11	-4.47652e-11	-1.39222e-10	6.85851e-11	-1.46307e-10	6.98095e-11	-6.13783e-11	-5.8709e-11	4.26761e-11	1.15019e-11	2.37285e-18
-1.46003e-09	6.82431e-11	8.80663e-11	-1.80857e-11	-3.74841e-11	4.97331e-11	5.08291e-11	4.85647e-11	-1.08972e-10	-5.58247e-12	-6.49665e-11	-1.41403e-10	-5.65072e-11	-5.71315e-11	-2.54732e-11	-4.54246e-11	4.45695e-11	-3.14334e-11	3.22064e-10	5.29164e-11	-3.88866e-11	-4.49167e-11	-1.39289e-10	6.85791e-11	-1.46317e-10	6.97751e-11	-6.12599e-11	-5.89853e-11	4.2675e-11	1.14201e-11	2.37112e-18
[truncated: 1,938 more rows]
