# Supplementary material for: A modified shuffled frog leaping algorithm with inertia weight
Source: Sci Rep. 2024 Feb 20;14:4146. doi: 10.1038/s41598-024-51306-1 (PMC11224354; doi:10.1038/s41598-024-51306-1)
Supplement: Supplementary file 1 — Supplementary Information. [file 41598_2024_51306_MOESM1_ESM.zip › data/F1/SFLA_B_26.xls]

## Sheet: Sheet1
-3.70491	-5.26333	30.5992	21.729	-17.7599	-8.55763	-2.28991	-3.5901	-14.158	-22.0129	19.8377	-0.73695	-51.3286	6.05189	-5.35617	-7.948	10.8252	-19.2283	-0.669366	-8.11258	2.1026	25.1753	10.2058	-33.2459	-29.5293	-5.81429	-33.9536	-6.00087	-12.2232	19.1189	10709.3
8.43065	-2.43594	-10.4461	-10.438	-2.7106	6.60408	0.755915	9.2324	-11.3169	2.94108	-0.866235	7.53886	-17.4334	-19.5879	-3.35862	11.1299	-1.39941	0.00629973	9.31242	-3.63951	-4.54166	1.70464	3.81813	-2.09068	-5.22536	-6.06477	8.3872	-5.20027	12.8878	-5.98854	1956.76
-2.04319	2.69741	2.05797	2.39207	-6.45356	-1.02199	1.22629	-3.93761	-5.13829	1.13208	-0.581301	-0.617989	0.732522	-2.81352	2.6392	1.8678	-0.946581	1.79369	-3.63432	-3.42662	-3.70519	-1.94226	-0.753409	-8.05774	2.49433	0.502382	3.19379	0.847667	8.46782	1.45368	331.688
0.921234	-1.97345	-1.66919	0.214392	3.58496	-3.15071	1.21577	-1.05142	-1.37431	0.710043	1.90233	0.263874	-0.541027	1.48754	1.52411	-0.0913461	-0.79295	1.51703	0.0674397	-1.66372	-1.26514	1.29658	1.87961	3.17067	-4.52756	-2.64665	1.85896	-3.71379	-0.569228	2.96728	120.307
-0.93263	-1.12159	0.0457985	-0.491693	1.21264	-0.97629	1.24848	-1.34753	-1.82283	1.71369	0.276342	1.20032	-1.08871	0.0461955	0.386037	-0.756027	-1.77494	1.9757	0.460918	-0.0928298	0.0336452	0.196826	-0.737062	-0.874406	-0.554019	-2.1423	3.74147	-0.360853	1.2048	0.736772	47.4966
0.202709	-1.00245	-0.537258	-0.550268	0.846576	-1.2388	-0.0918422	-1.03154	-1.78415	0.481343	1.17278	0.340774	-0.658904	-0.514174	0.626823	-0.973068	-0.832704	0.619802	0.236002	-0.0394931	0.601185	0.0387507	-0.385592	-0.539544	-1.79946	-0.912334	1.18394	-1.45494	0.400718	1.46164	23.7295
-1.02323	0.0198265	-0.989337	-0.714562	0.57981	-0.874125	0.75531	-0.952681	-1.18703	0.662194	0.657687	0.127549	-0.511493	-0.0997143	1.12532	-1.76215	-0.617337	0.539858	0.363235	-0.411716	-0.0794959	0.0880075	-0.538238	-1.04445	-0.931913	-1.23829	1.36539	-0.759657	0.74193	0.944512	20.709
-0.775871	-0.170333	-0.661446	-0.730187	0.670183	-0.782413	0.414448	-0.592265	-1.31715	0.377046	0.457554	-0.075425	-0.650956	-0.241706	1.10424	-1.26956	-0.625015	0.770975	-0.0370679	-0.0886229	0.101309	0.192392	-0.351613	-0.670523	-1.16286	-0.895017	1.46214	-1.10636	0.768635	1.45444	18.4271
-0.497248	-0.202198	-0.692448	-0.640535	0.370261	-0.830161	0.513259	-0.749153	-1.20399	0.637053	0.644276	0.048514	-0.814286	-0.0919743	1.03524	-1.46419	-0.688033	0.514772	-0.16228	-0.179911	-0.0514414	-0.0252421	-0.357356	-0.552229	-0.97771	-0.988696	1.11882	-1.00543	0.638363	1.13737	16.119
-0.600765	-0.228067	-0.778954	-0.642924	0.501369	-0.659308	0.526263	-0.528754	-0.920356	0.552701	0.828799	0.0484008	-0.768887	-0.0462207	0.966731	-1.37165	-0.725307	0.637797	-0.00582703	-0.119466	-0.0205242	0.0729015	-0.252439	-0.495434	-1.02711	-0.943949	1.15711	-1.00854	0.722633	1.26011	15.601
-0.674298	-0.177692	-0.740166	-0.625462	0.305884	-0.67858	0.522893	-0.626712	-1.06754	0.551147	0.661965	0.0118996	-0.754555	-0.0840403	1.01461	-1.32756	-0.659289	0.61569	0.0211508	-0.0865119	0.0340887	0.0940849	-0.299962	-0.606879	-0.73105	-0.909058	1.25594	-1.01704	0.683896	1.16565	14.9845
-0.546318	-0.175112	-0.459488	-0.534995	0.381236	-0.685149	0.49062	-0.386536	-1.08884	0.57784	0.702066	0.0476878	-0.758251	-0.0806226	1.00071	-1.38379	-0.732792	0.606076	0.0164078	-0.124892	-0.0407547	0.0856419	-0.290782	-0.508042	-0.813588	-0.898812	1.18635	-1.0103	0.697297	1.12822	14.2726
-0.55391	-0.18031	-0.476798	-0.529142	0.349643	-0.683042	0.482539	-0.466564	-1.08627	0.587702	0.692934	0.0519191	-0.75403	-0.0808952	1.01211	-1.37236	-0.713184	0.611178	0.047661	-0.127729	-0.0399075	0.0794803	-0.269303	-0.492515	-0.819846	-0.92273	1.18673	-1.02487	0.692221	0.648408	13.4827
-0.556251	-0.171972	-0.317122	-0.56535	0.351137	-0.688827	0.481784	-0.446939	-1.0185	0.565211	0.718453	0.0560327	-0.749314	-0.0874984	1.02332	-1.3572	-0.676546	0.609381	0.0326656	-0.116726	-0.0245615	0.0803263	-0.261784	-0.475926	-0.869331	-0.938436	1.17418	-1.00886	0.694151	0.630603	13.1815
-0.558761	-0.148557	-0.379134	-0.377216	0.342869	-0.690694	0.486022	0.0072832	-0.99856	0.561041	0.706684	-0.0603162	-0.809632	-0.10095	1.01518	-1.35733	-0.676528	0.614675	-0.0273053	-0.116909	-0.0241728	0.0769761	-0.269305	-0.478896	-0.752685	-0.461385	0.814201	-1.00969	0.695697	0.684605	11.3776
-0.511656	-0.145717	-0.462595	-0.169817	0.3415	-0.688364	0.485579	-0.2991	-1.02572	0.566951	0.707388	-0.00413515	-0.815742	-0.0933612	1.01083	-1.36157	-0.681379	0.608907	-0.0327019	-0.110082	-0.0273294	0.0784021	-0.291536	-0.489234	-0.590862	-0.519551	0.596953	-1.00882	0.699176	0.65768	10.9593
-0.524334	-0.143284	-0.403992	-0.183549	0.343744	-0.683403	0.367083	-0.0792811	-0.965462	0.13519	0.688781	0.218532	-0.828921	-0.0912784	0.995239	-1.36062	-0.678884	0.608866	-0.00979398	-0.115228	-0.0318638	0.0742628	-0.312503	-0.477768	-0.418961	-0.450151	0.728009	-1.02024	0.517375	0.597253	9.97925
-0.524334	-0.143284	-0.403992	-0.183549	0.343744	-0.683403	0.367083	-0.0792811	-0.965462	0.13519	0.688781	0.218532	-0.828921	-0.0912784	0.995239	-1.36062	-0.678884	0.608866	-0.00979398	-0.115228	-0.0318638	0.0742628	-0.312503	-0.477768	-0.418961	-0.450151	0.728009	-1.02024	0.517375	0.597253	9.97925
-0.519897	-0.134784	-0.426324	-0.0836361	0.343094	-0.682994	0.379442	-0.112655	-0.968702	0.104247	0.692627	0.205962	-0.822922	-0.0940932	0.999253	-1.36057	-0.679666	0.60848	-0.0106454	-0.115342	-0.0320654	0.0732569	-0.31101	-0.480316	-0.407632	-0.42338	0.675793	-1.01148	0.504719	0.611228	9.85817
-0.52423	-0.138303	-0.432359	-0.0715026	0.34323	-0.684581	0.368147	-0.131802	-0.975606	0.144125	0.68265	0.14956	-0.8139	-0.0851439	1.00157	-0.804673	-0.677708	0.607677	-0.0125699	-0.115487	0.00616671	0.0941799	-0.310635	-0.48131	-0.461237	-0.429948	0.662345	-1.00997	0.45578	0.618994	8.63296
-0.524552	-0.140424	-0.424316	-0.0480119	0.34368	-0.688289	0.396343	-0.12074	-0.975393	0.0731654	0.692767	0.125113	-0.759148	-0.0961281	1.01815	-0.728177	-0.70069	0.607738	-0.00352955	-0.11515	-0.0264895	0.0763744	-0.294392	-0.480258	-0.470349	-0.432496	0.362227	-1.00892	0.500671	0.639471	8.25992
-0.515517	-0.140531	-0.431013	-0.0723219	0.343653	-0.689792	0.376176	-0.112197	-0.973979	0.109946	0.690112	0.181362	-0.564477	-0.125689	1.00364	-0.694446	-0.691433	0.607813	-0.00515222	-0.117714	0.0449602	0.0767251	-0.288961	-0.489561	-0.446552	-0.435105	0.46463	-1.00843	0.485752	0.60753	7.93741
-0.503179	-0.140464	-0.431399	-0.0752314	0.336695	-0.686423	0.38249	-0.106847	-0.974681	0.115225	0.690553	0.182174	-0.587102	-0.102571	0.933092	-0.675392	-0.697101	0.608065	-0.0108405	-0.127336	-0.00189002	0.0795799	-0.310115	-0.492179	-0.455831	-0.437414	0.480405	-1.00848	0.490815	0.609675	7.8386
-0.516901	-0.140198	-0.430593	-0.0718716	0.341029	-0.686633	0.380699	-0.111635	-0.97656	0.113914	0.692831	0.162229	-0.575914	-0.0985853	0.961134	-0.661644	-0.695219	0.608052	-0.00915161	-0.120005	-0.0101617	0.0789071	-0.303027	-0.484716	-0.449032	-0.44003	0.375737	-1.00839	0.491502	0.607483	7.76305
-0.454772	-0.0837582	-0.38795	-0.0745227	0.342168	-0.687049	0.38643	-0.0954735	-0.975787	0.0872431	0.682895	0.181694	-0.108159	-0.121011	0.959655	-0.657779	-0.704279	0.607698	-0.011369	-0.12473	-0.0117171	-0.0285924	-0.150908	-0.489797	-0.446631	-0.441996	0.415564	-1.00777	0.0720056	0.55666	6.99935
-0.454772	-0.0837582	-0.38795	-0.0745227	0.342168	-0.687049	0.38643	-0.0954735	-0.975787	0.0872431	0.682895	0.181694	-0.108159	-0.121011	0.959655	-0.657779	-0.704279	0.607698	-0.011369	-0.12473	-0.0117171	-0.0285924	-0.150908	-0.489797	-0.446631	-0.441996	0.415564	-1.00777	0.0720056	0.55666	6.99935
-0.467135	-0.0724433	-0.39716	-0.0718417	0.199473	-0.681	0.387168	-0.0922279	-0.976761	0.0968923	0.641347	0.160232	-0.142135	-0.114385	0.957042	-0.664029	-0.704874	0.606689	-0.00622273	-0.126424	-0.0193986	-0.000968513	-0.213383	-0.496444	-0.44944	-0.440112	0.412531	-1.00789	0.0726368	0.299422	6.68887
-0.467135	-0.0724433	-0.39716	-0.0718417	0.199473	-0.681	0.387168	-0.0922279	-0.976761	0.0968923	0.641347	0.160232	-0.142135	-0.114385	0.957042	-0.664029	-0.704874	0.606689	-0.00622273	-0.126424	-0.0193986	-0.000968513	-0.213383	-0.496444	-0.44944	-0.440112	0.412531	-1.00789	0.0726368	0.299422	6.68887
-0.423246	-0.107118	-0.395586	-0.0727689	0.212965	-0.68719	0.386342	-0.105938	-0.978533	0.0966048	0.64058	0.1607	-0.119386	-0.110842	0.959287	-0.661837	-0.682054	0.584266	-0.00539368	-0.0623358	-0.039141	0.0117368	-0.160298	-0.495299	-0.356462	-0.43485	0.411938	-1.00376	0.108273	0.319875	6.50887
-0.172748	-0.165324	-0.408318	-0.0723789	0.209506	-0.696164	0.384042	-0.105988	-0.978237	0.0964843	0.644718	0.166586	-0.124218	-0.110232	0.958686	-0.660961	-0.67991	0.594578	-0.00323278	-0.048924	-0.0563159	0.00516223	-0.145823	-0.495086	-0.345177	-0.437197	0.412625	-0.992071	0.150805	0.319272	6.3868
-0.188696	-0.133075	-0.404348	-0.0723826	0.210892	-0.695117	0.38388	-0.106057	-0.978037	0.0965074	0.644197	0.166435	-0.127566	-0.111966	0.958695	-0.660963	-0.68124	0.593181	-0.00316825	-0.051102	-0.0562992	0.00519887	-0.147811	-0.495086	-0.347115	-0.437016	0.412625	-0.992305	0.125847	0.320573	6.3754
-0.211299	-0.0924074	-0.39654	-0.0722396	0.211979	-0.692271	0.384211	-0.103997	-0.977907	0.0961457	0.641611	0.163854	-0.125765	-0.110019	0.958131	-0.660533	-0.680927	0.588994	-0.00427775	-0.06173	-0.0369957	0.00571565	-0.158589	-0.494897	-0.358235	-0.437185	0.412693	-0.99633	0.1111	0.316799	6.36559
-0.218979	-0.115323	-0.399265	-0.0930713	0.213861	-0.691519	0.380825	-0.100702	-0.977536	0.108812	0.654256	0.114077	-0.127413	-0.110114	0.958096	-0.659663	-0.686355	0.156209	0.00266231	-0.0703171	-0.04526	-0.024012	-0.156616	-0.488356	-0.349	-0.436969	0.414225	-0.99895	0.157461	0.164565	5.99856
-0.217355	-0.103264	-0.401354	-0.0741029	0.213584	-0.692541	0.381195	-0.100868	-0.977638	0.0974346	0.649909	0.120946	-0.124676	-0.110064	0.958104	-0.659719	-0.65435	0.149943	0.000801554	-0.0746326	-0.0462091	-0.00671055	-0.153176	-0.492638	-0.350627	-0.43685	0.414109	-0.996064	0.132108	0.191091	5.94427
-0.208887	-0.111182	-0.402088	-0.0861784	0.213058	-0.692905	0.381312	-0.101183	-0.977747	0.100425	0.64647	0.00484558	-0.127963	-0.1095	0.958092	-0.659799	-0.630232	0.195377	0.00339395	-0.0657722	-0.0454989	-0.0051497	-0.155903	-0.477608	-0.349614	-0.437091	0.413854	-0.995901	0.13105	0.202549	5.90069
-0.2082	-0.143902	-0.403141	-0.0840703	0.2157	-0.694188	0.377612	-0.105788	-0.976972	0.100588	0.644564	0.0393722	-0.111039	-0.107718	0.769183	-0.607126	-0.598561	0.175123	0.00267813	-0.0658235	-0.0433338	-0.0281703	-0.156601	-0.478873	-0.349019	-0.261041	0.436756	-0.997111	0.124288	0.258731	5.38876
-0.205237	-0.115754	-0.402162	-0.0848936	0.221532	-0.693968	0.300892	-0.103322	-0.976584	0.100511	0.644851	0.0211785	-0.125275	-0.102715	0.808085	-0.582054	-0.628858	0.131497	-4.68757e-05	-0.0394961	-0.0428799	-0.00756589	-0.14743	-0.49548	-0.35393	-0.0575984	0.427435	-0.997753	0.125971	0.227001	5.31211
-0.207666	-0.117357	-0.403685	-0.0823045	0.238852	-0.695155	0.329426	-0.103456	-0.976978	0.100603	0.645237	0.0554	-0.111049	-0.109367	0.792251	-0.437634	-0.624609	0.136666	0.000288158	-0.0483195	-0.0439309	-0.00255895	-0.1491	-0.506416	-0.351011	0.0320301	0.423112	-0.997942	0.12877	0.239653	5.17857
-0.258474	-0.111806	-0.418019	-0.0840497	0.215218	-0.694445	0.254003	-0.123346	-0.975485	0.106456	0.647971	0.0424647	-0.113486	-0.112636	0.599134	-0.432818	-0.626176	0.141483	-0.0385893	-0.0596491	-0.0447066	-0.0177502	-0.143693	-0.485262	-0.226382	-0.154676	0.430076	-0.997601	0.152667	0.237634	4.83658
-0.202609	-0.15027	-0.391103	-0.088396	0.225814	-0.699396	0.335465	-0.106764	-0.972196	0.109707	0.214321	0.0612513	0.056423	-0.110442	0.129494	-0.359289	-0.628652	0.145485	0.00146976	-0.0170111	-0.0717886	0.000948188	-0.120943	-0.367505	-0.362764	0.0734622	0.430358	-0.997767	0.128532	0.239364	4.01967
-0.202609	-0.15027	-0.391103	-0.088396	0.225814	-0.699396	0.335465	-0.106764	-0.972196	0.109707	0.214321	0.0612513	0.056423	-0.110442	0.129494	-0.359289	-0.628652	0.145485	0.00146976	-0.0170111	-0.0717886	0.000948188	-0.120943	-0.367505	-0.362764	0.0734622	0.430358	-0.997767	0.128532	0.239364	4.01967
-0.203801	-0.128662	-0.376422	-0.0878602	0.222899	-0.692077	0.310555	-0.106511	-0.970273	0.107718	0.194504	0.0553554	-0.0134027	-0.111054	0.0397316	-0.400323	-0.627452	0.142268	-0.00119424	-0.0326991	-0.0590624	-0.00231859	-0.130553	-0.389074	-0.35689	-0.0300475	0.429837	-0.997844	0.132235	0.236532	3.98131
-0.206458	-0.13791	-0.386501	-0.0880048	0.22358	-0.691437	0.302343	-0.107391	-0.970735	0.107432	0.210394	0.0559802	-0.0367903	-0.109543	0.034073	-0.372009	-0.626724	0.144205	-0.00191026	-0.0247155	-0.0597051	-0.00237131	-0.12652	-0.380931	-0.347138	0.0112308	0.430197	-0.997758	0.132505	0.237753	3.95815
-0.211893	-0.144213	-0.38117	-0.0888709	0.213512	-0.68774	0.313285	-0.106229	-0.972129	0.110481	0.21979	0.0614185	0.0228599	-0.117311	0.0266107	-0.380183	-0.628281	0.113485	-0.00222843	-0.0316931	-0.0989732	-0.000127218	-0.128045	-0.262829	-0.341634	-0.0221345	0.157826	-0.998023	0.130411	0.214878	3.72098
-0.21109	-0.142704	-0.381248	-0.0887561	0.215925	-0.688722	0.313507	-0.10623	-0.971945	0.109172	0.208926	0.0604977	0.00330613	-0.116634	0.0270038	-0.380099	-0.628222	0.114796	-0.0021433	-0.0317389	-0.0988664	-0.000235315	-0.128129	-0.265674	-0.342701	-0.0169497	0.161654	-0.99799	0.130416	0.214949	3.72009
-0.21109	-0.142704	-0.381248	-0.0887561	0.215925	-0.688722	0.313507	-0.10623	-0.971945	0.109172	0.208926	0.0604977	0.00330613	-0.116634	0.0270038	-0.380099	-0.628222	0.114796	-0.0021433	-0.0317389	-0.0988664	-0.000235315	-0.128129	-0.265674	-0.342701	-0.0169497	0.161654	-0.99799	0.130416	0.214949	3.72009
-0.209668	-0.142899	-0.382806	-0.0887165	0.21655	-0.689088	0.313576	-0.106176	-0.972064	0.109283	0.208282	0.06047	0.00165207	-0.116184	0.0470498	-0.376695	-0.626963	0.122005	-0.00214579	-0.0299501	-0.0972853	-0.000688039	-0.127898	-0.265803	-0.329501	-0.0146733	0.165922	-0.997971	0.130409	0.216753	3.71323
-0.210051	-0.142082	-0.381883	-0.0889372	0.218125	-0.689444	0.309882	-0.10577	-0.971968	0.109694	0.208385	0.0587337	0.0117939	-0.120533	0.0394653	-0.377491	-0.627978	0.122435	-0.0018996	-0.0301123	-0.0901878	-0.000870268	-0.12767	-0.275174	-0.337378	-0.0149838	0.167392	-0.981142	0.130417	0.218436	3.69038
-0.210462	-0.14181	-0.325673	-0.0833567	0.225293	-0.689345	0.310279	-0.0602384	-0.972149	0.10975	0.210453	0.0593571	0.0152504	-0.118234	0.0428118	-0.167428	-0.627905	0.121532	-0.00212018	-0.0288333	-0.0911667	-0.000403993	-0.127649	-0.272333	-0.333139	-0.0155895	0.166808	-0.990504	0.130445	0.218206	3.5457
-0.212176	-0.142362	-0.388497	-0.087964	0.215864	-0.688285	0.133555	-0.105629	-0.945404	0.0866551	0.209453	0.0591034	0.0179854	-0.118507	0.0322981	-0.235198	-0.624814	0.12055	-0.0022611	-0.0040904	-0.091189	-0.00103158	-0.123161	-0.268857	-0.332674	-0.0175122	0.166077	-0.992034	0.129253	0.213209	3.47824
-0.212007	-0.142518	-0.347869	-0.0862183	0.218272	-0.688595	0.0902759	-0.0267674	-0.950661	0.102435	0.209278	0.059994	0.0134775	-0.117288	0.0389153	-0.232206	-0.625288	0.119851	-0.0009598	-0.0220914	-0.0791129	-0.000700546	-0.124929	-0.269498	-0.331626	-0.0164939	0.164707	-0.991564	0.129881	0.217079	3.4403
-0.211438	-0.142569	-0.349581	-0.0871452	0.219556	-0.688914	0.108526	-0.0778827	-0.93903	0.0777436	0.210248	0.0573449	0.0130488	-0.118332	0.0394879	-0.191871	-0.625923	0.120535	-0.00278279	-0.0264642	-0.0905282	-0.000579667	-0.125175	-0.270705	-0.333429	-0.0168621	0.167575	-0.991002	0.129778	0.212235	3.41102
-0.211828	-0.143506	-0.376682	-0.0870292	0.220224	-0.688766	0.0891181	-0.0690654	-0.904592	0.0884333	0.210615	0.0579363	-0.0019167	-0.117613	0.0409322	-0.209555	-0.628808	0.120168	-0.00119588	-0.023868	-0.0889877	-0.000643149	-0.123887	-0.270216	-0.332753	-0.0172735	0.165865	-0.99107	0.0317316	0.15021	3.3348
-0.21168	-0.143143	-0.355862	-0.0872202	0.219904	-0.688275	0.0958372	-0.0745432	-0.90594	0.081037	0.210736	0.0581512	0.00659182	-0.117973	0.0415564	-0.202365	-0.627523	0.120368	-0.00152945	-0.0232614	-0.0887408	-0.000717226	-0.123885	-0.270048	-0.332851	-0.0175343	0.166516	-0.991236	0.0560175	0.164713	3.3247
-0.211677	-0.14341	-0.35007	-0.0875251	0.219232	-0.688512	0.0983829	-0.0726373	-0.907136	0.0808665	0.210703	0.0580951	0.0105588	-0.117983	0.0410555	-0.201911	-0.627275	0.120363	-0.00182438	-0.0251357	-0.0886962	-0.000702362	-0.123939	-0.270158	-0.332545	-0.01753	0.166368	-0.990199	0.0684332	0.166154	3.32251
0.0566005	-0.145574	-0.280784	-0.0870411	0.229021	-0.478974	0.123092	-0.0725949	-0.939499	0.0886415	0.210219	0.123678	0.00828625	-0.107483	0.040978	-0.204813	-0.630459	0.134428	0.0793389	-0.0400815	-0.125275	0.00493919	-0.124071	-0.0613257	-0.255826	-0.0117789	0.164973	-0.990768	0.0145998	0.159143	2.97664
-0.109664	-0.143163	-0.316115	-0.0862174	0.136401	-0.44016	0.10583	-0.0651372	-0.910077	0.0874883	0.21086	0.0659577	0.0068531	-0.115898	0.0413078	-0.0654997	-0.631051	0.127961	0.0389252	-0.0273415	-0.101951	0.0111718	-0.124174	-0.236751	-0.246253	-0.0170998	0.156109	-0.991123	-0.00747859	0.165153	2.86567
-0.218344	-0.144078	-0.29096	-0.0773544	0.132644	-0.304905	0.107525	-0.0268046	-0.906883	0.182303	0.225784	0.0512694	0.190619	-0.0922142	0.0454998	0.00657645	-0.630408	0.130008	0.00394146	-0.0378348	-0.0951328	0.0528833	-0.105569	-0.142389	-0.267043	-0.0181341	0.153638	-0.805921	-0.479009	0.1657	2.69884
-0.112269	-0.143423	-0.304389	-0.0839351	0.127846	-0.347808	0.107354	-0.0590679	-0.908016	0.1404	0.221656	0.0540055	-0.00767533	-0.105955	0.0425655	-0.0105747	-0.629506	0.127654	0.0129965	-0.0360182	-0.102402	0.0430998	-0.114624	-0.14876	-0.253918	-0.0175371	0.153556	-0.827644	-0.169079	0.164797	2.48542
-0.176666	-0.143883	-0.300261	-0.0848728	0.137307	-0.330209	0.109429	-0.0616358	-0.902104	0.121068	0.217235	0.0609431	0.0459095	-0.104133	0.0444674	-0.0950289	-0.630082	0.127962	0.0100831	-0.0348273	-0.104941	0.0411244	-0.110673	-0.148771	-0.257481	-0.0174971	0.147643	-0.813704	-0.0116445	0.16576	2.43616
-0.161592	-0.144284	-0.302074	-0.0833349	0.137596	-0.335852	0.108802	-0.057101	-0.891895	0.121114	0.21681	0.0642591	0.0269669	-0.109355	0.0441192	-0.0981246	-0.628635	0.042712	0.0141834	-0.0367884	-0.101499	0.0381362	-0.124852	-0.155749	-0.252205	-0.0164466	0.149571	-0.707805	-0.0339998	0.165186	2.24334
-0.091428	-0.144501	-0.31404	-0.0856984	0.136982	-0.353607	0.108015	-0.0527079	-0.86583	0.122222	0.218716	0.0587173	0.0754882	-0.109827	0.0429937	-0.110432	-0.420455	0.0623309	0.0190034	-0.0196445	-0.102203	0.0308366	-0.158379	-0.177481	-0.251741	-0.0164415	0.154216	-0.713137	-0.0255107	0.164849	2.01435
-0.106459	-0.144643	-0.310261	-0.0844812	0.137338	-0.352475	0.106366	-0.060365	-0.888784	0.116471	0.217253	0.0628346	0.0233182	-0.110569	0.0406127	-0.0771767	-0.208129	0.093796	0.0247737	-0.0343094	-0.104051	0.0363164	-0.1256	-0.174609	-0.248237	-0.0167779	0.154162	-0.681584	-0.00251462	0.164589	1.85837
-0.102797	-0.144553	-0.308415	-0.0848954	0.14092	-0.361651	0.105945	-0.0555214	-0.881083	0.113418	0.219069	0.0620149	0.0612449	-0.110339	0.0420835	-0.0905115	-0.238954	0.0415502	0.0194349	-0.0166928	-0.105672	0.0315175	-0.128363	-0.169324	-0.24605	-0.0167172	0.152338	-0.663834	-0.0263475	0.165271	1.83515
-0.0966196	-0.146597	-0.310059	-0.0838652	0.141611	-0.365865	0.107511	-0.0584475	-0.867776	0.115265	0.219708	0.0605157	0.0475823	-0.110872	0.043423	-0.0991451	-0.236617	0.0707183	0.0191641	-0.0182211	-0.0791273	0.0349792	-0.129235	-0.176135	-0.257986	-0.0168012	0.152958	-0.662647	-0.0143391	0.163294	1.82051
-0.0981765	-0.144121	-0.277909	-0.104891	0.102997	-0.351013	0.107769	-0.0491816	-0.78043	0.074059	0.222067	0.0599452	0.04962	-0.110609	0.128599	-0.087357	-0.203905	0.0759393	0.0196463	0.0810839	-0.103875	0.0334469	-0.132695	-0.0947257	-0.248516	-0.0147487	0.152777	-0.661667	-0.0169557	0.167315	1.61702
-0.106481	-0.144007	-0.316006	-0.0581215	0.0749964	-0.343276	0.105156	-0.051479	-0.766739	0.0920645	0.187233	0.0601953	0.0503033	-0.262183	0.0422701	-0.0866299	-0.196549	0.154027	0.0198341	0.0587269	-0.103805	0.0336395	-0.127042	0.0675089	-0.0304621	-0.0150633	0.152836	-0.661281	-0.0191352	0.159521	1.57451
-0.100173	-0.134401	-0.297917	-0.0648622	0.111811	-0.341526	0.106858	-0.0512923	-0.783912	0.0974796	0.193465	0.0603962	0.0491052	-0.121423	0.0522803	-0.0874324	-0.199783	0.0977732	0.0188513	0.0637852	-0.102602	0.0335727	-0.129376	-0.0278799	-0.208818	-0.0152923	0.15268	-0.661834	-0.0201666	0.164105	1.57246
-0.0902005	-0.143329	-0.283779	-0.085557	0.126554	-0.335088	0.107239	-0.0542055	-0.784353	0.0700759	0.180906	0.0125652	0.0510525	-0.0406539	0.0856214	-0.0866621	-0.203277	0.0826125	0.0189896	0.0382418	-0.0819003	0.0305045	-0.133686	-0.058303	-0.118151	0.00138873	0.152917	-0.658791	-0.0183294	0.1642	1.5089
-0.101236	-0.122077	-0.292669	-0.0856622	0.0969236	-0.337134	0.107055	-0.0545617	-0.777062	0.0807614	0.170545	0.0469742	0.0496859	-0.0499371	0.0787935	-0.0869663	-0.200463	0.0923324	0.0192031	0.0509098	-0.100663	0.0311597	-0.131191	-0.0519	-0.0779779	-0.00277413	0.152863	-0.660673	-0.0183553	0.16214	1.49126
-0.0960369	-0.129603	-0.248776	-0.0831385	0.111963	-0.333059	0.107188	-0.0540175	-0.777105	0.0815724	0.178024	0.0357724	0.050488	-0.0837593	0.0743428	-0.0869932	-0.0444648	0.086121	0.0192087	0.0487043	-0.0961263	0.0364474	-0.132361	-0.0551424	-0.106782	-0.00484863	0.152803	-0.660906	-0.0185114	0.16525	1.44136
-0.0939067	-0.132115	-0.251522	-0.0858062	0.0952478	-0.335961	0.107053	-0.0535886	-0.776327	0.0834526	0.178724	0.0384925	0.0501919	-0.0524301	0.0677766	-0.0870178	-0.0633398	0.0847821	0.0191685	0.0377101	-0.0983052	0.0356179	-0.132256	-0.0510995	-0.0987611	-0.00571561	0.152805	-0.661185	-0.0185693	0.164465	1.4354
-0.096832	-0.131162	-0.250563	-0.08518	0.101081	-0.329502	0.107084	-0.053513	-0.775496	0.0856964	0.179919	0.0397357	0.0503559	-0.0554306	0.069606	-0.0870856	-0.062533	0.0909183	0.0192048	0.047157	-0.0926177	0.0349711	-0.131412	-0.0460998	-0.0965254	-0.0058788	0.152724	-0.661213	-0.0183494	0.165025	1.43188
-0.0946251	-0.130694	-0.249364	-0.0840385	0.100065	-0.330498	0.107057	-0.0540524	-0.775791	0.0827304	0.179825	0.0387068	0.050386	-0.048566	0.070218	-0.0870512	-0.062069	0.0882215	0.0191801	0.046709	-0.0967478	0.037502	-0.131761	-0.0542622	-0.0889334	-0.00622696	0.152824	-0.661042	-0.0182977	0.164086	1.42964
-0.0956469	-0.135741	-0.252147	-0.0845998	0.101659	-0.328848	0.10718	-0.0539075	-0.776144	0.0832673	0.177706	0.0387111	0.0499521	-0.0550797	0.0698585	-0.087021	-0.0574866	0.0723888	0.0193906	0.0468246	-0.0960101	0.0669619	-0.132076	-0.0583412	-0.0913642	-0.007598	0.155994	-0.456882	-0.0183022	0.16415	1.20599
-0.0683202	-0.149677	-0.250403	-0.0282882	0.100994	-0.330011	0.107068	-0.0532536	-0.735006	0.0837481	0.177643	0.0423772	0.0502766	-0.053027	0.0646307	-0.0859847	-0.0615651	0.072904	0.0189573	0.0463615	-0.095739	0.0386319	-0.132221	-0.0556627	-0.0891251	-0.0351199	0.152073	-0.505946	-0.0164936	0.164016	1.1798
-0.0918217	-0.136343	-0.25191	-0.0638562	0.100299	-0.329921	0.107191	-0.0538121	-0.708028	0.0834625	0.178712	0.0399694	0.04973	-0.0511811	0.06716	-0.0866128	-0.0577607	0.0838301	0.019102	0.0467197	-0.0966247	0.0599511	-0.132161	-0.0555675	-0.0897893	-0.0332515	0.151286	-0.49685	-0.0181729	0.164149	1.13935
-0.0952876	-0.135016	-0.252072	-0.0663014	0.100977	-0.329647	0.107165	-0.0538194	-0.709446	0.0833125	0.178134	0.0388477	0.0499004	-0.0521528	0.069299	-0.0869936	-0.057652	0.07847	0.0192936	0.0467633	-0.0965752	0.0627279	-0.132119	-0.0591059	-0.0904673	-0.0229701	0.154468	-0.461363	-0.0181457	0.164173	1.10853
-0.0952876	-0.135016	-0.252072	-0.0663014	0.100977	-0.329647	0.107165	-0.0538194	-0.709446	0.0833125	0.178134	0.0388477	0.0499004	-0.0521528	0.069299	-0.0869936	-0.057652	0.07847	0.0192936	0.0467633	-0.0965752	0.0627279	-0.132119	-0.0591059	-0.0904673	-0.0229701	0.154468	-0.461363	-0.0181457	0.164173	1.10853
-0.092769	-0.136579	-0.25129	-0.0659639	0.10083	-0.329613	0.10714	-0.0536965	-0.709512	0.0833521	0.178079	0.0395125	0.0499704	-0.0529162	0.0691168	-0.0869572	-0.0577125	0.0782606	0.0191831	0.0464944	-0.0965172	0.0476007	-0.132097	-0.0584322	-0.0900161	-0.0245672	0.154458	-0.462378	-0.018145	0.164153	1.10726
-0.0865986	-0.137226	-0.251438	-0.0647522	0.100833	-0.32961	0.107137	-0.053726	-0.709711	0.0834129	0.178107	0.0406032	0.0499326	-0.0524911	0.0683173	-0.0869329	-0.0583168	0.0766101	0.0192071	0.0465256	-0.096454	0.0511721	-0.132104	-0.0587036	-0.0898713	-0.0238236	0.154326	-0.462209	-0.0179992	0.164155	1.1064
-0.0853898	-0.13665	-0.251358	-0.0632753	0.100821	-0.329607	0.107142	-0.0537241	-0.709637	0.0834068	0.178082	0.0393511	0.0499205	-0.0522059	0.0685206	-0.0868973	-0.05787	0.0784599	0.019232	0.0464888	-0.0965002	0.0515661	-0.132107	-0.0586286	-0.0898844	-0.0244733	0.154395	-0.462207	-0.0180229	0.16415	1.1059
-0.0837977	-0.136432	-0.251297	-0.0612851	0.100822	-0.329538	0.105313	-0.0535315	-0.70916	0.0842278	0.177708	0.0394943	0.0405197	-0.0524932	0.0689962	-0.0869495	-0.0580584	0.0792409	0.0197096	0.0462753	-0.0868761	0.0502734	-0.13195	-0.0587174	-0.0898524	-0.0237732	0.15414	-0.449852	-0.0180206	0.163506	1.09006
-0.0141856	-0.136465	-0.250162	-0.0628154	0.0987325	-0.32935	0.0779768	-0.0533082	-0.705332	0.0811554	0.0445008	0.0420986	0.0580319	-0.0520197	0.0674943	-0.086181	-0.0656873	0.089837	0.0193847	0.0404071	-0.0943264	0.025247	-0.135274	-0.0659421	-0.0894104	-0.0244517	0.154325	-0.45932	0.0184176	0.0689078	1.03343
-0.0801496	-0.135891	-0.250821	-0.0640688	0.100677	-0.328364	0.104967	-0.0524069	-0.687004	0.0888196	0.150655	0.040087	0.0415211	-0.0454044	0.0690736	-0.0866379	-0.0581895	0.0805133	0.0170677	0.0462233	-0.0977139	0.0494451	-0.132818	-0.0592469	-0.100421	-0.0149139	0.154545	-0.147833	0.00107097	0.15707	0.870017
-0.039343	-0.136147	-0.25052	-0.0625314	0.0981287	-0.328502	0.0647415	-0.0539782	-0.682579	0.0856447	0.062525	0.0396578	0.0475923	-0.0460557	0.0689684	-0.0817161	-0.0598137	0.0785523	0.017852	0.044863	-0.0940963	0.0408332	-0.131895	-0.0634256	-0.0977053	-0.022554	0.154741	-0.166065	0.00631723	0.152466	0.834837
-0.0539157	-0.136455	-0.249898	-0.0629185	0.0991022	-0.261487	0.0660323	-0.0536534	-0.688932	0.0825653	0.113058	0.028677	0.0477731	-0.0515105	0.068511	-0.0844258	-0.0632743	0.0803661	0.0175819	0.0452799	-0.0944153	0.0416602	-0.133103	-0.0648326	-0.0913625	-0.0235752	0.154593	-0.171199	0.0104955	0.100526	0.802893
-0.0601054	-0.137645	-0.135844	-0.0634671	0.100558	-0.283106	0.0808962	-0.0515474	-0.672588	0.0834937	0.0801438	0.0380545	0.0502686	-0.0455262	0.0681621	-0.0846371	-0.0662179	0.0811567	0.0154095	0.0450213	-0.101528	0.0473039	-0.131496	-0.0650569	-0.0976041	-0.0207906	0.155108	-0.186758	0.00353488	0.123302	0.759546
-0.0501805	0.0225015	-0.170088	-0.0625118	0.0982657	-0.251002	0.0764988	-0.0517982	-0.379543	0.0829481	0.114097	0.0253176	0.0498477	-0.0434852	0.0661011	-0.083506	-0.0650825	0.0811394	0.0159879	0.0479137	-0.0978947	0.0437897	-0.126912	-0.0637576	-0.0958655	-0.0220714	0.155319	-0.181235	0.007478	0.129644	0.425921
-0.0550288	0.0906545	-0.169183	-0.0621772	0.0941551	-0.269982	0.0792225	-0.0492744	-0.18824	0.0832818	0.093198	0.033264	0.0501035	-0.0462932	0.0692332	-0.0840259	-0.0723239	0.0822513	0.0159892	0.0454893	-0.097877	0.0397009	-0.11724	-0.0638181	-0.093613	-0.0200951	0.155602	-0.184405	0.00741649	0.131262	0.330828
-0.0510515	0.00348473	-0.167381	-0.062409	0.0990339	-0.251598	0.077808	-0.0500644	-0.231637	0.0830512	0.0948495	0.0342909	0.0512487	-0.0462871	0.0689232	-0.0843644	-0.0718844	0.0819648	0.0160961	0.0464653	-0.0980297	0.0415539	-0.0995622	-0.0641469	-0.0954479	-0.0214697	0.154728	-0.178263	0.00686831	0.12442	0.324047
-0.053611	-0.00665194	-0.167953	-0.0624925	0.0979158	-0.257004	0.0801462	-0.0502771	-0.178624	0.0837364	0.0965142	0.0269358	0.0486659	-0.0463552	0.069007	-0.0843947	-0.0715903	0.0820443	0.0166118	0.0472727	-0.0974193	0.0408484	-0.107529	-0.0640043	-0.094749	-0.0214433	0.155266	-0.182143	0.00647714	0.125973	0.3088
-0.0584627	-0.0186619	-0.173304	-0.0546133	0.0969041	-0.246417	0.0815364	-0.0567033	-0.18502	0.0545824	0.0971847	0.0291899	0.0448886	-0.0520778	0.0684735	-0.0716403	-0.0719054	0.0814822	0.0131312	0.0472191	-0.0969393	0.0385663	-0.0037974	-0.0635365	-0.119767	-0.0214544	0.154253	-0.0799636	0.00541512	0.126487	0.268983
-0.0577188	-0.0264323	-0.162993	-0.0522605	0.0962525	-0.2422	0.0796487	-0.0532283	-0.184036	0.0811834	0.0990566	0.0319714	0.0475574	-0.0459168	0.0688679	-0.0785236	-0.0705408	0.0811005	0.0160549	0.0472377	-0.0836346	0.0403915	-0.00725321	-0.0637994	-0.0983391	-0.0212302	0.128552	-0.0547833	0.0064323	0.127129	0.249647
-0.0573628	-0.0160502	-0.166957	-0.0527698	0.0963747	-0.243165	0.0814772	-0.0533226	-0.184446	0.0606635	0.097135	0.0304008	0.0250054	-0.0461946	0.0694647	-0.0781901	-0.0701074	0.0811073	0.0139043	0.0492956	-0.0850796	0.0327359	-0.0142024	-0.0531669	-0.0990545	-0.0213445	0.132028	-0.058157	0.0054996	0.126514	0.246437
-0.0577665	-0.00523974	-0.16618	-0.0553629	0.096122	-0.233655	0.0800387	-0.0539404	-0.186963	0.0401197	0.0984623	0.0314705	0.0237727	-0.048396	0.0693682	-0.0788548	-0.0711289	0.0814787	0.0156254	0.0468103	-0.0878577	0.0365791	-0.0126171	-0.0633908	-0.0979782	-0.0223427	0.126173	-0.0577798	0.00657755	0.126979	0.241275
-0.0577665	-0.00523974	-0.16618	-0.0553629	0.096122	-0.233655	0.0800387	-0.0539404	-0.186963	0.0401197	0.0984623	0.0314705	0.0237727	-0.048396	0.0693682	-0.0788548	-0.0711289	0.0814787	0.0156254	0.0468103	-0.0878577	0.0365791	-0.0126171	-0.0633908	-0.0979782	-0.0223427	0.126173	-0.0577798	0.00657755	0.126979	0.241275
-0.0551058	-0.00884348	-0.16425	-0.0558442	0.0959271	-0.233046	0.0803318	-0.0547139	-0.187286	0.0455446	0.0979543	0.0305945	0.0239423	-0.0487905	0.0692486	-0.0816776	-0.0705935	0.081297	0.0141873	0.0465314	-0.0758387	0.0352264	-0.00278793	-0.0626436	-0.0979868	-0.0223895	0.125571	-0.051993	0.00692166	0.12725	0.237971
-0.0572974	-0.0132979	0.0006617	-0.054814	0.0957462	-0.220355	0.0804068	-0.0544728	-0.187389	0.0492615	0.0984595	0.0314407	0.0267693	-0.0478407	0.0694202	-0.0785938	-0.0708242	0.083056	0.0120004	0.0467274	-0.0777882	0.0341391	-0.0116526	-0.0630896	-0.0984684	-0.021793	0.126816	-0.0501348	0.00649063	0.127221	0.206415
-0.0572961	-0.0107935	-0.0172649	-0.0547683	0.0936795	-0.221321	0.0804849	-0.0417986	-0.187958	0.0479533	0.098534	0.0309788	0.0328666	-0.0478567	0.0694393	-0.0785601	-0.0707335	0.0817883	0.0133453	0.0467733	-0.0775452	0.0345587	-0.0136233	-0.054948	-0.09803	-0.0216574	0.125978	-0.0545657	0.00631853	0.127465	0.205026
-0.0567922	-0.0106562	-0.036291	-0.0549097	0.0877939	-0.224338	0.0803818	-0.0545928	-0.149728	0.0469545	0.097677	0.0314661	0.0225838	-0.0493081	0.0692677	-0.0778944	-0.0693302	0.083541	0.0137679	0.0526068	-0.0563498	0.0349345	-0.0141582	-0.0628951	-0.0980585	-0.0219684	0.12657	-0.0499108	0.00638884	0.127128	0.192215
-0.056961	-0.0107638	-0.031304	-0.0548311	0.0909284	-0.225881	0.080366	-0.0531914	-0.153057	0.047894	0.0970541	0.0309325	0.0276123	-0.0500637	0.0692243	-0.0679693	-0.0689946	0.0832253	0.0130884	0.0397867	-0.0620119	0.0350267	-0.00403981	-0.0489029	-0.0975173	-0.0219669	0.126696	-0.0512988	0.00827778	0.0990008	0.184169
-0.0569627	-0.0115449	-0.0389427	-0.0556769	0.0890598	-0.156657	0.0765725	-0.0538048	-0.158547	0.0475643	0.0979718	0.0302623	0.0252108	-0.0493604	0.0692812	-0.0286666	-0.0633048	0.0838804	0.0130744	0.0449279	-0.0676658	0.0350414	-0.00822287	-0.0498476	-0.0975471	-0.0224635	0.126002	-0.0508832	0.00947282	0.114167	0.159035
-0.0566104	-0.0104109	-0.0313608	-0.0555488	0.0866866	-0.164349	0.0802788	-0.0531467	-0.0690265	0.0391497	0.098051	0.0308584	0.00414466	-0.0498388	0.0692845	-0.0404738	-0.0608016	0.0831002	0.0149916	0.0417377	-0.0667967	0.0352106	-0.00740881	-0.0393475	-0.0976645	-0.0241957	0.113652	-0.0508253	0.0111175	0.117986	0.136522
-0.056673	-0.0104095	-0.0315704	-0.0555564	0.0869418	-0.162842	0.0787248	-0.0531446	-0.0540388	0.0301702	0.0980347	0.0307472	-0.0076302	-0.0501223	0.0692818	-0.0407776	-0.061726	0.0831065	0.0149143	0.0418459	-0.0665091	0.0352119	-0.00758719	-0.0365177	-0.0976446	-0.0246538	0.113989	-0.0505888	0.0117486	0.117884	0.133396
-0.0558942	-0.0104933	-0.0336258	-0.0554102	0.0877712	-0.163556	0.0792389	-0.0531479	-0.0639267	0.0320646	0.0981225	0.0307874	-0.00499307	-0.0496835	0.069339	-0.0406983	-0.0645013	0.0830593	0.0147847	0.0351117	-0.0663299	0.0352037	-0.00761356	-0.038978	-0.0501282	-0.0290252	0.114813	-0.0505052	0.0113288	0.112992	0.127352
-0.0559558	-0.0103377	-0.0327893	-0.0554678	0.089035	-0.147255	0.0782259	-0.0532317	-0.0744917	0.0287813	0.098006	0.030667	0.0105623	-0.0502768	0.0693261	-0.0398521	-0.0646045	0.0830013	0.0145916	0.0285293	-0.0664243	0.0351989	-0.00738213	-0.0434244	-0.0506797	-0.0365935	0.115018	-0.0503321	0.0108312	0.109917	0.12346
-0.0525199	-0.0109588	-0.035724	-0.0552872	0.0904385	-0.14274	0.0792954	-0.0532854	-0.0746833	0.0319126	0.0980495	0.0308936	0.00963023	-0.0565558	0.0473499	-0.0409103	-0.0118453	0.0831422	0.0105527	0.0286625	-0.0357611	0.0353563	-0.00779416	-0.0347074	-0.0620854	-0.029354	0.117857	-0.0392965	0.00919959	0.0905651	0.109481
-0.0539182	-0.0109896	-0.0357081	-0.0554373	0.090157	-0.142536	0.0794369	-0.0532634	-0.0746893	0.031652	0.0980424	0.0308589	0.00984985	-0.0550684	0.0473624	-0.0408796	-0.00423673	0.0831361	0.01088	0.0294728	-0.0321384	0.0353974	-0.00780539	-0.0138102	-0.0594334	-0.0347383	0.117098	-0.0398826	0.00925517	0.0927676	0.108344
-0.0543382	-0.0106987	-0.0353784	-0.055307	0.0893975	-0.14163	0.0810434	-0.0532737	-0.0722481	0.0310186	0.0980385	0.0307894	0.00766662	-0.0507635	0.0319123	-0.0399592	-0.011425	0.0830816	0.0123215	0.0292287	-0.0368917	0.035487	-0.00794609	-0.0166398	-0.0603618	-0.0301443	0.117416	-0.0491222	0.00914204	0.0979671	0.10826
-0.0545931	-0.0107669	-0.0351577	-0.055302	0.0896064	-0.143487	0.0800009	-0.0532689	-0.0711684	0.0310865	0.098022	0.0307678	0.00951961	-0.0529493	0.0363844	-0.0397217	-0.0170573	0.0830942	0.00834956	0.0297953	-0.0390198	0.0353799	-0.00751316	-0.0190988	-0.0551595	-0.030721	0.116987	-0.0442958	0.00893951	0.0886352	0.106547
-0.0548111	-0.0108828	-0.0351493	-0.055318	0.0895023	-0.144239	0.0796071	-0.0531299	-0.0735257	0.0319505	0.0979582	0.0307881	0.0107987	-0.0534083	0.0357989	-0.0310749	-0.0155943	0.0830792	0.0100038	0.0300354	-0.0379927	0.0353862	-0.00780922	-0.0141459	-0.0548342	-0.0302225	0.117541	-0.0446117	0.00927867	0.0879714	0.106236
-0.0547066	-0.0119782	-0.0349548	-0.0552976	0.0895735	-0.104013	0.0467311	-0.0532095	-0.0716461	0.0310311	0.100902	0.0307559	0.00993297	-0.0517585	0.0356699	-0.0363371	-0.0166385	0.0756045	0.0118178	0.029764	-0.0393121	0.0353989	-0.00785535	-0.0106624	-0.0560624	-0.0299216	0.117472	-0.0473281	0.00883589	0.092666	0.0926019
-0.0553449	-0.0113795	-0.035538	-0.0576453	0.044731	-0.111665	0.0732759	-0.053346	-0.072604	0.0327218	0.0997896	0.0308871	0.00990744	-0.0487053	0.0393051	-0.0383652	-0.0194125	0.0778496	0.0113323	0.0265375	-0.0393317	0.0354379	-0.00599881	-0.0138087	-0.0298495	-0.0281157	0.117216	-0.0437538	0.0109011	0.0921901	0.0894577
-0.0550139	-0.0120144	-0.0349481	-0.0555636	0.0370243	-0.103014	0.0634247	-0.0532175	-0.0721962	0.0315265	0.0995173	0.0307821	0.00996567	-0.0519795	0.0378434	-0.0367919	-0.0187404	0.0819276	0.0108578	0.0294347	-0.0380082	0.0353951	-0.00763895	-0.012245	-0.0348787	-0.0300769	0.117227	-0.0439989	0.00989081	0.0907212	0.0860421
-0.055017	-0.0120126	-0.0349439	-0.0555917	0.0383379	-0.102611	0.0634302	-0.0532188	-0.0722024	0.0315272	0.0994927	0.030781	0.00997426	-0.0520057	0.0378426	-0.0363514	-0.0188917	0.0819189	0.0108663	0.029028	-0.0379404	0.035394	-0.00763199	-0.0122958	-0.0349284	-0.030198	0.117248	-0.0438597	0.00988165	0.0907418	0.0860125
-0.0550019	-0.0120321	-0.0349891	-0.0556206	0.0349741	-0.101215	0.0619851	-0.0532722	-0.0725741	0.031694	0.0996292	0.0307701	0.00996069	-0.0517434	0.0382723	-0.0364282	-0.0186357	0.080988	0.0108966	0.028871	-0.0384722	0.0354044	-0.00761095	-0.0110771	-0.030867	-0.0301645	0.117226	-0.0436771	0.00991859	0.0913943	0.0850848
-0.0553522	-0.0119638	-0.0352471	-0.0556863	0.0333658	-0.101841	0.0619339	-0.0532101	-0.0723067	0.0315907	0.0994966	0.0308163	0.00997063	-0.0515744	0.0379534	-0.0365154	-0.0184887	0.081227	0.0110427	0.0293155	-0.0389243	0.0354001	-0.00887903	-0.0122565	-0.0302159	-0.0302528	0.117194	-0.0271843	0.00993731	0.0914579	0.0839942
-0.054905	-0.00885001	-0.0350374	-0.0559401	0.0331016	-0.0938399	0.060314	-0.0566066	-0.0723734	0.0317741	0.0996876	0.0304658	0.0112531	-0.0517144	0.0380548	-0.0380275	-0.0187133	0.0815514	0.010823	0.0248822	-0.0379556	0.0396839	-0.00739687	-0.0114717	-0.0296395	-0.0300102	0.104627	-0.0384442	0.00988468	0.0919637	0.0806998
-0.0550398	-0.0122018	-0.0350275	-0.0557963	0.0342376	-0.0955275	0.0602404	-0.0550265	-0.0728868	0.0317336	0.0996155	0.0303196	0.0105213	-0.0515894	0.0388796	0.00555301	-0.0186683	0.0816107	0.0109779	0.0268561	-0.0377343	0.0373682	-0.00743861	-0.0116184	-0.0256273	-0.0301405	0.107354	-0.0128206	0.00993702	0.0914803	0.0785326
-0.0544292	-0.0122068	-0.0317462	-0.0553853	0.0331663	-0.0936923	0.0559811	-0.0576027	-0.0734155	0.031785	0.0326371	0.0304533	0.0114565	0.0214019	0.0391139	-0.0214687	-0.0189498	0.0800124	0.00952038	0.0278165	-0.034656	0.0352054	-0.00818651	-0.0119908	-0.0306875	-0.0240196	0.105897	-0.013981	0.00977683	0.0930216	0.0664434
-0.0548994	-0.0103415	-0.0321309	-0.0554129	0.0345948	-0.093648	0.0568553	-0.0575528	-0.0732916	0.0318161	0.0350928	0.0303598	0.0110815	-0.00204098	0.0390657	-0.0211847	-0.018875	0.0801802	0.0100138	0.0277334	-0.0348495	0.0360896	-0.00815991	-0.0119155	-0.0260943	-0.0201506	0.106455	-0.016957	0.00982458	0.090275	0.0657079
-0.0546629	-0.00140331	-0.0296769	-0.0556778	0.0338048	-0.094269	0.0594435	-0.0556291	-0.0735937	0.0320881	0.0393532	0.0306361	0.0188126	-0.0219382	0.0390168	-0.0196772	-0.020081	0.0792978	0.0108152	0.0271613	-0.0344389	0.0280874	-0.00834838	-0.011836	-0.019521	-0.01477	0.106638	-0.0242842	0.0101992	0.0614386	0.061476
-0.0549278	-0.00846552	-0.0295002	-0.0556824	0.0374397	-0.094743	0.0587019	-0.0548107	-0.052343	0.032386	0.0471917	0.0307896	0.0151683	-0.0164539	0.0388553	-0.021925	-0.0196993	0.079643	0.010732	0.027355	-0.0355075	0.0292241	-0.00832569	-0.0117965	-0.0219853	-0.0108703	0.106659	-0.0203384	0.0101884	0.0633328	0.0597665
-0.00303022	-0.00199571	-0.0293966	-0.0556486	0.0352308	-0.0943141	0.0593862	-0.0550448	-0.0554571	0.0321234	0.0418815	0.0152582	0.0144058	-0.0263925	0.0390158	-0.0185314	-0.0196524	0.0797405	0.0102747	0.0273616	-0.0326554	0.0298039	-0.00808353	-0.0117443	-0.020346	-0.011986	0.106708	-0.0105027	0.0100434	0.0650193	0.0556709
-0.0146514	-0.00354757	-0.0301955	-0.0556355	0.0337731	-0.0940313	0.0591059	-0.0553025	-0.0517528	0.0321198	0.0420659	0.0220706	0.0133249	-0.0232815	0.0394475	-0.0112594	-0.0194082	0.0797697	0.0104007	0.0272163	-0.0346852	0.0286218	-0.0081545	-0.0114165	-0.0247896	-0.0202537	0.1069	-0.0107687	0.0102574	0.0610456	0.0553458
-0.0120477	-0.00386791	-0.0291897	-0.0473785	0.0347464	-0.0941808	0.058989	-0.0552316	-0.0536793	0.0321804	0.0436963	0.0233241	0.0136056	-0.0207956	0.039317	-0.0143043	-0.0195856	0.0799112	0.0105012	0.0272978	-0.0333783	0.0292152	-0.00816207	-0.011492	-0.0186779	-0.0184542	0.106699	-0.00857272	0.0101031	0.0619054	0.054476
-0.00728753	-0.00407397	-0.0302475	-0.0477843	0.0347631	-0.0942547	0.058896	-0.0551319	-0.0502644	0.0321374	0.0432039	0.0201557	0.0137385	-0.0221326	0.0394589	-0.0140561	-0.0194224	0.0799075	0.0104315	0.0272823	-0.033965	0.0293663	-0.00814194	-0.0115066	-0.0228511	-0.0179637	0.106814	-0.0071891	0.0101812	0.0610545	0.0541013
-0.00793205	-0.0039513	-0.0301982	-0.0482594	0.034829	-0.0943756	0.0591674	-0.0551732	-0.0242744	0.0319271	0.0430992	0.0132154	0.0138825	-0.0134105	0.0393317	-0.0143036	-0.0175027	0.0798827	0.0107255	0.0273358	-0.031514	0.0290193	-0.00813646	-0.0116175	-0.0236436	-0.0127641	0.106801	-0.00784829	0.0101805	0.0612503	0.0513806
-0.00793205	-0.0039513	-0.0301982	-0.0482594	0.034829	-0.0943756	0.0591674	-0.0551732	-0.0242744	0.0319271	0.0430992	0.0132154	0.0138825	-0.0134105	0.0393317	-0.0143036	-0.0175027	0.0798827	0.0107255	0.0273358	-0.031514	0.0290193	-0.00813646	-0.0116175	-0.0236436	-0.0127641	0.106801	-0.00784829	0.0101805	0.0612503	0.0513806
-0.00794246	-0.00394428	-0.0301901	-0.0482624	0.034816	-0.0943688	0.0591572	-0.0551653	-0.0247951	0.0319285	0.0426711	0.0136152	0.0136956	-0.0133458	0.039332	-0.0143023	-0.0175382	0.0798825	0.0107246	0.0273314	-0.0317127	0.029021	-0.00813692	-0.011617	-0.0227216	-0.0128482	0.106719	-0.00797414	0.0102068	0.0612784	0.0513305
-0.00796981	-0.0039036	-0.0301628	-0.0480971	0.0348341	-0.0943191	0.0591551	-0.0552185	-0.025328	0.0319656	0.0429981	0.0138884	0.0139407	-0.00723305	0.0393205	-0.014476	-0.0179459	0.0798703	0.0107454	0.0273353	-0.0317237	0.0290316	-0.00813778	-0.0116199	-0.0226988	-0.0131233	0.10678	-0.008053	0.0101783	0.0613036	0.0512977
-0.00837453	-0.00380414	-0.0300187	-0.0475769	0.0347915	-0.0944201	0.0591368	-0.0551976	-0.0075703	0.0315645	0.0427926	0.0145948	0.0138077	-0.00765545	0.0397004	-0.0145395	-0.0178213	0.0797855	0.0108187	0.0274517	-0.0317785	0.0290742	-0.00725189	-0.011896	-0.023042	-0.0112045	0.106784	-0.00830918	0.0101712	0.0608046	0.0505857
-0.000349081	-0.00708094	-0.030161	-0.0478831	0.0348257	-0.0943639	0.0592649	-0.0551866	-0.0177342	0.00453704	0.0190585	0.0146953	0.0114085	-0.00429	0.0276124	-0.0145115	-0.017808	0.0792561	0.0133868	0.0229288	-0.0317824	0.0292838	-0.00271198	-0.00161888	-0.0231576	-0.0130483	0.106176	-0.0081694	0.0102185	0.0636539	0.047348
-0.00378579	-0.00604767	-0.0303094	-0.0479773	0.0349332	-0.0943628	0.0591562	-0.0551926	-0.00684833	0.00720385	0.0146161	0.0145669	0.0114864	-0.00828598	0.0314646	-0.0144621	-0.0179143	0.0793715	0.0114406	0.024013	-0.0287051	0.029156	-0.00400083	-0.00690929	-0.0228857	-0.0127992	0.10639	-0.00813703	0.0100495	0.0609411	0.0468196
-0.00416617	-0.00672642	-0.0301359	-0.0431909	0.0337519	-0.0943699	0.0372699	-0.0555034	-0.0124298	0.00855933	0.0150576	0.0145824	0.01314	-0.0055994	0.0289595	-0.0151022	-0.0179387	0.0792459	0.0112047	0.0253353	-0.0301953	0.0292221	-0.00403464	-0.00827754	-0.0229672	-0.0129995	0.106496	-0.00830699	0.00937298	0.0611672	0.0444444
-0.00146019	-0.00656773	-0.0301938	-0.0469858	0.0348348	-0.0943623	0.0306441	-0.0552427	-0.0107922	0.00682936	0.0163754	0.0146354	0.0119297	-0.00681231	0.0280373	-0.0152912	-0.0179029	0.0793291	0.0116051	0.0229988	-0.0293477	0.0292136	-0.00368756	-0.00691568	-0.0230119	-0.0128505	0.106479	-0.0081787	0.00977694	0.0616171	0.0441722
-0.00377595	-0.00414826	-0.0302406	-0.0436627	0.0328124	-0.0943609	0.0329913	-0.0553827	-0.0122395	0.00498874	0.0181666	0.0146118	0.0121863	-0.00686187	0.0285182	-0.0148472	-0.0178777	0.0792485	0.0114012	0.0241477	-0.0300015	0.0292245	-0.00404983	-0.00941536	-0.0230208	-0.012863	0.106426	-0.0083099	0.00960886	0.061687	0.044097
-0.00276515	-0.00534652	-0.0305203	-0.00290771	0.0334947	-0.0943591	0.0153569	-0.055448	-0.0143457	0.00519234	0.016042	0.0122356	0.0123969	-0.00650293	0.0307613	-0.0150246	-0.0181954	0.0777877	0.0115931	0.023692	-0.0301705	0.0291526	-0.00342094	-0.00764362	-0.0230306	-0.0130045	0.105225	-0.00968238	0.00975835	0.0613811	0.0409562
-0.00271561	-0.00507558	-0.0305063	-0.00265044	0.0334164	-0.0943593	0.0161405	-0.0553579	-0.0140852	0.00378425	0.0164093	0.0121467	0.0124456	-0.00649129	0.0297478	-0.0149511	-0.0184812	0.0779543	0.0114623	0.0237665	-0.0301332	0.0291342	-0.00336657	-0.00762339	-0.0230275	-0.0129973	0.105056	-0.00932071	0.00978878	0.0616266	0.0409085
-0.00271561	-0.00507558	-0.0305063	-0.00265044	0.0334164	-0.0943593	0.0161405	-0.0553579	-0.0140852	0.00378425	0.0164093	0.0121467	0.0124456	-0.00649129	0.0297478	-0.0149511	-0.0184812	0.0779543	0.0114623	0.0237665	-0.0301332	0.0291342	-0.00336657	-0.00762339	-0.0230275	-0.0129973	0.105056	-0.00932071	0.00978878	0.0616266	0.0409085
-0.00271616	-0.00512054	-0.0304967	-0.00270192	0.0334243	-0.0943593	0.0161425	-0.055379	-0.0139442	0.00383836	0.016307	0.0121957	0.012443	-0.00650971	0.0297924	-0.0149718	-0.0183766	0.0779508	0.0114757	0.0237662	-0.0301328	0.029141	-0.00338143	-0.0076247	-0.0230268	-0.012996	0.105137	-0.00934113	0.00978353	0.0614989	0.0409072
-0.00312474	-0.00501762	-0.0304713	-0.0034732	0.0336007	-0.0839338	0.0162756	-0.0556061	-0.0129739	-0.00279507	0.016028	0.0125772	0.0123906	-0.00718573	0.0300214	-0.0149796	-0.0203083	0.077268	0.0122389	0.0238128	-0.0306328	0.0290813	-0.00347629	-0.00762405	-0.0230314	-0.0133254	0.102543	-0.00936489	0.00983125	0.061928	0.0386248
-0.00308348	-0.00512652	-0.0304716	-0.00344344	0.0335643	-0.0842133	0.0163244	-0.0556038	-0.0130518	-0.000857558	0.0159834	0.0125645	0.0123787	-0.00679914	0.0298168	-0.0149827	-0.0188184	0.0774039	0.0120509	0.0238062	-0.030423	0.0291329	-0.00347125	-0.00765401	-0.0230301	-0.0132076	0.102702	-0.00936428	0.00979495	0.0617443	0.0386012
-0.00308348	-0.00512652	-0.0304716	-0.00344344	0.0335643	-0.0842133	0.0163244	-0.0556038	-0.0130518	-0.000857558	0.0159834	0.0125645	0.0123787	-0.00679914	0.0298168	-0.0149827	-0.0188184	0.0774039	0.0120509	0.0238062	-0.030423	0.0291329	-0.00347125	-0.00765401	-0.0230301	-0.0132076	0.102702	-0.00936428	0.00979495	0.0617443	0.0386012
-0.00306586	-0.00382387	-0.0300417	-0.00346118	0.0335428	-0.0844999	0.0146243	-0.0554442	-0.0134742	-0.00164779	0.0163713	0.0124424	0.0123677	-0.00719523	0.0282562	-0.0152177	-0.0197264	0.077349	0.0120882	0.0224518	-0.0304148	0.0288092	-0.00132505	-0.00772603	-0.0233884	-0.0132517	0.102342	-0.00937174	0.00981912	0.0617632	0.0383677
-0.00304636	-0.00506412	-0.0304914	-0.00347097	0.0335449	-0.0843213	0.0163775	-0.0555365	-0.0134468	4.71967e-05	0.0160554	0.0116145	0.0123959	-0.00680448	0.0297884	-0.014982	-0.0187273	0.0774528	0.0119919	0.0238057	-0.0304456	0.0282912	-0.0034414	-0.00768127	-0.02296	-0.0131868	0.102757	-0.00937442	0.00977559	0.0404309	0.0363862
-0.00305025	-0.00352852	-0.0315051	-0.00320657	0.0335094	-0.0810419	0.0166408	-0.0552616	-0.0140616	0.00192158	0.01612	0.0114519	0.0123955	-0.00677653	0.0304856	-0.0148601	-0.0188685	0.0726706	0.0113252	0.0237836	-0.0304651	0.0282961	-0.00342495	-0.00776555	-0.0250962	-0.0140529	0.10139	-0.00938381	0.00980565	0.043091	0.0352682
-0.00302404	-0.00353243	-0.0307032	-0.0032471	0.0335535	-0.0816398	0.0164295	-0.0552302	-0.0143471	0.00175053	0.016081	0.0114935	0.0123949	-0.00684851	0.0295798	-0.0149433	-0.0186702	0.0569316	0.0118139	0.0236288	-0.0305018	0.0281948	-0.00334099	-0.00912849	-0.023093	-0.0141717	0.101874	-0.00944033	0.00968187	0.0439293	0.0333169
-0.00299901	-0.00382018	-0.0305282	-0.00311381	0.0335246	-0.0820226	0.0163768	-0.0552676	-0.0139443	0.00111551	0.0161078	0.0114944	0.0123879	-0.00686167	0.0301487	-0.0149181	-0.0187707	0.0574983	0.0116638	0.0235241	-0.0304879	0.0141064	-0.00302721	-0.00843547	-0.0242028	-0.0144148	0.101809	-0.00942585	0.00678928	0.0439846	0.0328438
-0.0030108	-0.00349099	-0.0296245	-0.00134793	0.033525	-0.0818882	0.0164059	-0.0552132	-0.0139014	0.00101288	0.0157407	0.0114285	0.0122377	-0.00679816	0.0319414	-0.014921	-0.0187545	0.0557421	0.0115546	0.0234821	-0.0302478	0.0218097	-0.00308925	-0.00904341	-0.0249411	-0.01523	0.101364	-0.00941243	0.00524108	0.0387938	0.0324349
-0.00301072	-0.00369544	-0.0306268	-0.00238413	0.0335298	-0.0817919	0.0168398	-0.0541309	-0.0143207	0.000890838	0.0161762	0.0115449	0.0123728	-0.00698278	0.0305386	-0.0150286	-0.0185477	0.0322583	0.0112553	0.0233577	-0.0304024	0.0212867	-0.00270887	-0.00955703	-0.0248291	-0.0150961	0.101449	-0.00944356	0.00653788	0.0412619	0.0304591
-0.00405974	-0.00362668	-0.0308392	-0.00211897	0.0156043	-0.0820095	0.0155118	-0.0538874	-0.0139584	0.00219863	0.0160565	0.01102	0.0123757	-0.00404911	0.0302036	-0.0174803	-0.0184878	0.0358092	0.0114411	0.0235761	-0.0241574	0.0153447	-0.00296627	-0.010851	-0.0248196	-0.0151661	0.101458	-0.00947572	0.00411022	0.0420973	0.02934
-0.00369824	-0.00361685	-0.0308191	-0.00212946	0.0164529	-0.0819828	0.0161501	-0.0540026	-0.0142447	0.00213535	0.016056	0.0110672	0.0123719	-0.00506216	0.0302156	-0.0166487	-0.0184984	0.0357322	0.0115012	0.0235707	-0.0247401	0.0161086	-0.0029528	-0.0106401	-0.0247273	-0.0152225	0.101463	-0.0094744	0.00413395	0.0405427	0.0292956
-0.00350213	-0.0036646	-0.0307161	-0.00127926	0.0155026	-0.0820071	0.0143763	-0.0533358	-0.0140179	0.00195619	0.0160774	0.0112307	0.0124617	-0.00423684	0.0282895	-0.0162856	-0.018589	0.0360097	0.0114491	0.0236591	-0.0254228	0.017855	-0.00295891	-0.0107297	-0.0144244	-0.0185069	0.101504	-0.00945247	0.00155731	0.0414134	0.028894
-0.00343471	-0.00366914	-0.0306898	-0.00160477	0.0157329	-0.0819542	0.0150605	-0.0537496	-0.0140612	0.00197013	0.0160649	0.0112236	0.0124186	-0.00439433	0.0287838	-0.0165469	-0.0185764	0.0357794	0.0114615	0.0236481	-0.0253812	0.017082	-0.00296717	-0.00986359	-0.014592	-0.0163799	0.101487	-0.00944369	0.00255958	0.0413872	0.0288584
-0.00343658	-0.00364866	-0.0306685	-0.00183726	0.011851	-0.0820214	0.0145463	-0.0536932	-0.0140423	0.00190778	0.0160721	0.011241	0.0123874	-0.00446743	0.0293067	-0.0161273	-0.0185787	0.0359233	0.0114529	0.0236465	-0.0252777	0.0175316	-0.00297219	-0.0103096	-0.015835	-0.0153626	0.101484	-0.00944727	0.00362313	0.040729	0.0287439
-0.00348443	-0.00359852	-0.0304421	-0.00188849	0.0152217	-0.0820609	0.0148497	-0.0536284	-0.014045	0.00190774	0.0160706	0.0111345	0.0123846	-0.00462866	0.0303	-0.0160046	-0.0185252	0.0151142	0.0114545	0.0236928	-0.0251851	0.016836	-0.00296319	-0.00312937	-0.0157268	-0.0164601	0.101494	-0.00944706	0.0032828	0.0413268	0.0277775
-0.0034941	-0.00362527	-0.0305153	-0.00237693	0.0117307	-0.0820036	0.0140478	-0.0536303	-0.013947	0.0020715	0.0160788	0.00985287	0.0123256	-0.00458178	0.0298888	-0.0151972	-0.0185325	0.0161367	0.0113446	0.0231639	-0.0252693	0.0169627	-0.00296495	-0.00574094	-0.0155587	-0.0160614	0.101471	-0.00943507	0.0029398	0.0412664	0.0275837
-0.00328838	-0.00306409	-0.0220539	-0.00178668	0.0136023	-0.0807604	0.0141994	-0.0537456	-0.013597	0.00145511	0.00746125	0.0108424	0.010988	-0.0047714	0.0293564	-0.00446585	-0.0184379	0.0207335	0.0110596	0.0168254	-0.0252482	0.0167455	-0.00467352	-0.00748581	-0.0160772	-0.0159805	0.10169	-0.00961404	0.00286587	0.0410608	0.0265051
-0.00318485	-0.00304097	-0.022446	-0.00203777	0.0136389	-0.0792546	0.0141708	-0.0537313	-0.0137422	0.00137647	0.0072947	0.010827	0.0107836	-0.00473757	0.0295112	-0.00617553	-0.0184924	0.02108	0.0110961	0.017408	-0.0252245	0.016765	-0.00436862	-0.00730721	-0.0159818	-0.0158877	0.101769	-0.0095666	0.00275982	0.0411069	0.0263476
-0.00334512	-0.00319293	-0.0243345	-0.00169723	0.012844	-0.0767707	0.0142535	-0.0537112	-0.0137921	0.00108442	0.00986167	0.0106488	0.0116045	-0.00468646	0.0294114	-0.00915224	-0.0186763	0.0179269	0.011167	0.0178985	-0.0250649	0.0168765	-0.00401015	-0.0070411	-0.0158599	-0.0149323	0.101681	-0.00953451	0.00327885	0.041056	0.0259654
-0.00328435	-0.00334555	-0.0241791	-0.0014573	0.0136593	-0.0773632	0.0142738	-0.0537047	-0.0138029	0.0010436	0.0106445	0.0106344	0.0116445	-0.00478364	0.0295814	-0.00675813	-0.0184437	0.0187675	0.0110781	0.0163579	-0.0251616	0.0170052	-0.00388568	-0.00703325	-0.0160185	-0.0153047	0.100508	-0.00958982	0.00306922	0.0410491	0.0258143
-0.00323677	-0.00323207	-0.024511	-0.00146277	0.0128373	-0.0773605	0.0142296	-0.0537511	-0.0137474	0.0010372	0.00992489	0.0102951	0.0114941	-0.00470838	0.0293993	-0.00732941	-0.0186708	0.0177029	0.011032	0.0167442	-0.025428	0.0169035	-0.00387659	-0.00728177	-0.0160831	-0.0159372	0.101289	-0.00962696	0.00318941	0.0140042	0.0244674
-0.00331165	-0.0032526	-0.0238742	-0.00240663	0.0132394	-0.0739274	0.0136085	-0.0530288	-0.013705	0.00121194	0.0087334	0.0105285	0.0115771	-0.00472191	0.029458	-0.00787589	-0.0187751	0.0176214	0.0110708	0.0171506	-0.0256893	0.016693	-0.00378498	-0.00692854	-0.0142607	-0.0135409	0.0301523	-0.00957665	0.00868813	0.0274097	0.0149927
-0.00326177	-0.00324382	-0.0241563	-0.00139943	0.0131214	-0.0758628	0.0139921	-0.0538117	-0.0136686	0.00121131	0.00942158	0.0108612	0.0113237	-0.00472337	0.0295024	-0.00837831	-0.0175894	0.0178498	0.0110678	0.0168183	-0.0252127	0.016977	-0.0039476	-0.00707764	-0.0160739	-0.00739148	0.0113165	-0.00957939	0.00939613	0.0202168	0.0141644
-0.0032707	-0.00329243	-0.0240666	-0.00192448	0.0080949	-0.0722775	0.00970865	-0.053508	-0.0137601	0.00122862	0.00926328	0.0110935	0.0116466	-0.00473455	0.0283197	-0.00734224	-0.0181037	0.0176849	0.0110793	0.0168597	-0.0255094	0.0167932	-0.00384925	-0.00692107	-0.0127344	-0.0111734	0.0137052	-0.0096002	0.00649119	0.0212502	0.0133687
-0.0032707	-0.00329243	-0.0240666	-0.00192448	0.0080949	-0.0722775	0.00970865	-0.053508	-0.0137601	0.00122862	0.00926328	0.0110935	0.0116466	-0.00473455	0.0283197	-0.00734224	-0.0181037	0.0176849	0.0110793	0.0168597	-0.0255094	0.0167932	-0.00384925	-0.00692107	-0.0127344	-0.0111734	0.0137052	-0.0096002	0.00649119	0.0212502	0.0133687
-0.00327026	-0.00326759	-0.0241497	-0.00191962	0.00920036	-0.0724509	0.00855206	-0.0534822	-0.0136519	0.00123173	0.00936026	0.0110801	0.0115712	-0.00473869	0.0284928	-0.00743826	-0.0101073	0.0175743	0.0110772	0.0169359	-0.0254993	0.0165633	-0.00384551	-0.00701113	-0.0121069	-0.011173	0.010016	-0.00960024	0.00803151	0.0214904	0.0130966
-0.00357315	-0.00329119	-0.0241867	-0.00239704	0.00898523	-0.072819	0.00900871	-0.0532878	-0.0133711	0.00124028	0.00944734	0.0110657	0.0115862	-0.00473413	0.0286318	-0.00797851	-0.0038587	0.0175197	0.0110753	0.0172011	-0.0254925	0.0164363	-0.0038829	-0.00698407	-0.012703	-0.00753122	0.0119301	-0.00959505	0.00678293	0.0216389	0.0130415
-0.00392933	-0.00328509	-0.0241708	-0.00233235	0.00915513	-0.0728295	0.00911387	-0.0527731	-0.0134161	0.0012381	0.00937367	0.0110845	0.0115803	-0.00473564	0.0284364	-0.0076491	-0.00727268	0.0175772	0.0110785	0.0171828	-0.025508	0.0165606	-0.00385693	-0.0069893	-0.0126148	-0.00768405	0.00818328	-0.00959487	0.00716916	0.0215106	0.0129476
-0.00357283	-0.00328212	-0.0241651	-0.00239899	0.00933677	-0.0728464	0.00906721	-0.0530888	-0.0133741	0.00124919	0.00938778	0.0110928	0.0116086	-0.00473494	0.0284753	-0.0079485	-0.0055733	0.0175442	0.0110973	0.0171474	-0.0254696	0.0165567	-0.00387564	-0.00698442	-0.0127632	-0.00723646	0.00764069	-0.00959537	0.00639202	0.00853675	0.0125526
-0.0035631	-0.00329291	-0.0241647	-0.00263812	0.00935738	-0.072918	0.00856675	-0.05278	-0.013375	0.00125199	0.00939857	0.0110676	0.0116083	-0.00336237	0.0284641	-0.00828828	-0.00518606	0.0175649	0.0105432	0.0171748	-0.0254927	0.0164373	-0.00388596	-0.00712637	-0.0126966	-0.00694357	0.0073896	-0.0094697	0.00675928	0.00886811	0.0124999
-0.00365661	-0.00328705	-0.0241708	-0.00268744	0.00932174	-0.0728447	0.0083587	-0.0529859	-0.0113072	0.00125092	0.00942057	0.00784127	0.0115139	-0.00437564	0.0284766	-0.00790516	-0.00589115	0.0175282	0.00912248	0.0171435	-0.0254802	0.0165029	-0.00450273	-0.00729146	-0.0125934	-0.00731698	0.00785611	-0.00955261	0.00659052	0.00927379	0.0123997
-0.0035173	-0.00330261	-0.0241864	-0.00289381	0.00938729	-0.0723641	0.00790489	-0.0529518	-0.0117806	0.00134236	0.00942181	0.011068	0.0115771	-0.00286201	0.0283462	-0.00854586	-0.00615446	0.0174996	0.00971098	0.0169243	-0.025488	0.0163652	-0.0038796	-0.00701805	-0.0087226	-0.00716372	0.00763152	-0.00951588	0.0061863	0.00953267	0.0122903
-0.00370605	-0.00329557	-0.0241771	-0.00272102	0.00930303	-0.0724551	0.00834685	-0.0530586	-0.0118371	0.00127832	0.00941045	0.00813023	0.0115028	-0.00305362	0.0284068	-0.00801033	-0.00590999	0.0175106	0.00981998	0.0169533	-0.0254864	0.016455	-0.00395609	-0.00707121	-0.00935357	-0.00720854	0.00772464	-0.00944004	0.00629057	0.0094301	0.012275
-0.00543443	-0.00329736	-0.0236609	-0.00284532	0.0093352	-0.0724284	0.00830021	-0.0530234	-0.013196	0.00127214	0.00883338	0.0093117	0.0111242	-0.00344551	0.0207435	-0.0093876	-0.00600801	0.017516	0.010064	-0.00174272	-0.0211305	0.0164212	-0.00431137	-0.0069317	-0.00948573	-0.00720462	0.00766951	-0.00950595	0.00626908	0.00921966	0.0114617
-0.00379415	-0.00333061	-0.00564952	-0.00279422	0.00928445	-0.0724884	0.00826159	-0.0530157	-0.0114156	0.00128294	0.00938778	0.00928945	0.0112708	-0.00330348	0.0253069	-0.00916868	-0.0058689	0.0175222	0.00997118	0.0144559	-0.0182063	0.0164256	-0.00429675	-0.00708894	-0.00963975	-0.00710351	0.00660454	-0.00951452	0.00789833	0.00926203	0.0111993
-0.00556661	-0.00335608	-0.00882902	-0.00278094	0.00889755	-0.0724745	0.00833275	-0.053	-0.0127689	0.0012848	0.0091987	0.00892433	0.0111279	-0.00339106	0.0239369	-0.009319	-0.00572685	0.0175225	0.00992391	0.00701954	-0.0159463	0.0164386	-0.00431808	-0.00710316	-0.00979274	-0.0071467	0.00451085	-0.00952912	0.0069469	0.00916416	0.0109338
-0.00484558	-0.00331111	-0.0104432	-0.00273551	0.00870484	-0.0724793	0.00835502	-0.0529928	-0.0121895	0.0012843	0.00929736	0.00895736	0.011147	-0.00331858	0.0110926	-0.00893667	-0.0058544	0.0175198	0.009909	0.00808581	-0.0151554	0.0164479	-0.00416847	-0.00713413	-0.0098876	-0.00710411	0.00476819	-0.00952458	0.00680994	0.00917269	0.0104786
-0.00443993	-0.003314	-0.00834908	-0.00272733	0.00871991	-0.0724814	0.00832935	-0.0529928	-0.0120462	0.00128413	0.00926794	0.00889176	0.0111318	-0.00323468	0.0111181	-0.00897793	-0.00585208	0.0175217	0.00981916	0.0075339	-0.0158387	0.0164466	-0.00388146	-0.00713096	-0.00993611	-0.00710654	0.00514157	-0.0095219	0.00684498	0.00919896	0.0104449
-0.00471288	-0.00332404	-0.00974165	-0.00275673	0.00879948	-0.0724805	0.00833601	-0.0526196	-0.0119582	0.000868015	0.00924668	0.0089713	0.0111411	-0.00337127	0.0120746	-0.00896842	-0.00582098	0.0175633	0.00985344	0.00604393	-0.0153754	0.0164475	-0.00396562	-0.00307566	-0.0098962	-0.00710973	0.00452256	-0.00952021	0.00691218	0.00921067	0.0103766
-0.0047011	-0.00332375	-0.00974159	-0.00275537	0.00879848	-0.0724805	0.00833271	-0.0526337	-0.0119644	0.000880404	0.00924569	0.00886913	0.0111411	-0.00335568	0.0119438	-0.00896381	-0.00582189	0.017558	0.00985326	0.00607052	-0.0153914	0.0164473	-0.00399651	-0.00309053	-0.00989593	-0.00711024	0.00468611	-0.0095196	0.00689878	0.00904088	0.0103721
-0.00460511	-0.00332766	-0.0101881	-0.00696642	0.00880806	-0.0378649	0.00867261	-0.0530157	-0.0120746	0.000958598	0.00915167	0.00923516	0.0109016	-0.00417104	0.0118508	-0.00892562	-0.0058363	0.017187	0.00851103	0.00631502	-0.0151506	0.0164418	-0.00397414	-0.00928598	-0.00973117	-0.0101795	0.00481626	-0.00947104	0.00685778	0.0043246	0.00667454
-0.00468475	-0.00335416	-0.0100062	-0.00419707	0.00878179	-0.0386218	0.00843461	-0.0530119	-0.0119694	0.00104548	0.00922113	0.00914913	0.0103409	-0.00385505	0.0118919	-0.00889879	-0.00588414	0.0174175	0.00785034	0.00670416	-0.014879	0.01644	-0.00398017	-0.00486023	-0.00974056	-0.00968189	0.00447386	-0.00944188	0.0068466	0.00406744	0.00659349
-0.00458482	-0.00333146	-0.00994837	-0.00429793	0.00839368	-0.038655	0.0085445	-0.0527314	-0.00987458	0.00105874	0.009235	0.00908592	0.010464	-0.00383623	0.0118527	-0.00890428	-0.00585412	0.0128169	0.00920041	0.0067446	-0.0152238	0.016447	-0.00395389	-0.00401496	-0.00978925	-0.00802155	0.00483291	-0.00944391	0.00664063	0.0081057	0.00642351
-0.00457967	-0.00333838	-0.00995274	-0.00411439	0.00865411	-0.0390484	0.00846952	-0.0528862	-0.00903031	0.00103079	0.00924126	0.00907897	0.0104697	-0.00374983	0.0118292	-0.0087843	-0.00585607	0.00853283	0.00891193	0.00672183	-0.0151408	0.0164467	-0.00395951	-0.00430758	-0.00980882	-0.00876365	0.00480666	-0.00944786	0.00680698	0.00763599	0.00636336
-0.00457494	-0.00333811	-0.00995127	-0.00411724	0.00869813	-0.0390082	0.00848616	-0.0528376	-0.00903475	0.00103196	0.00919247	0.00907907	0.0105399	-0.00374456	0.0118287	-0.00879581	-0.00585544	0.00863426	0.00897562	0.00672158	-0.0151813	0.0164466	-0.00396473	-0.00431532	-0.0098161	-0.00874673	0.00478152	-0.0094514	0.00680484	0.00753918	0.00635928
-0.00459714	-0.00341945	-0.00993761	-0.003994	0.00840764	-0.038824	0.00853598	-0.0528168	-0.00942896	0.00106732	0.00913353	0.00906905	0.0101044	-0.00380055	0.0118576	-0.00889438	-0.00585438	0.00829879	0.00918348	0.00669268	-0.0149278	0.016445	-0.00396756	-0.00425723	-0.00980007	-0.00814486	0.00468463	-0.00944732	0.00677999	0.00764172	0.00631733
-0.00458946	-0.00335582	-0.00990616	-0.00425554	0.00860361	-0.0387029	0.00850508	-0.052817	-0.00894687	0.00105079	0.00919962	0.00906832	0.0105621	-0.00378141	0.0118291	-0.00886087	-0.00585588	0.00850906	0.00894613	0.00669831	-0.0149208	0.0164457	-0.00396368	-0.00442988	-0.00980347	-0.00852571	0.00381834	-0.00945129	0.00670123	0.00720246	0.0063043
-0.00459726	-0.00337475	-0.00989955	-0.00411876	0.00860216	-0.0177325	0.00852946	-0.0529744	-0.0100665	0.00104946	0.00915812	0.00906935	0.0102464	-0.00373611	0.0118121	-0.00885936	-0.00592087	0.0100833	0.00900842	0.00669612	-0.0148223	0.0164828	-0.00397123	-0.00434572	-0.0100384	-0.00842392	0.00437933	-0.00944929	0.00649967	0.00725992	0.0051844
-0.00458559	-0.00869102	-0.0107979	-0.00562811	0.00857306	-0.0227001	0.00856226	-0.052848	-0.00901186	0.00105381	0.00922324	0.00906633	0.00997286	-0.0047829	0.0118339	-0.00884671	-0.00561383	0.00848916	0.00866539	0.00653529	-0.0148793	0.00586749	-0.00411605	-0.0043625	-0.00668462	-0.00859553	0.00409378	-0.0101471	0.0064961	0.00709622	0.0051341
-0.00460243	-0.00354816	-0.0100803	-0.00428275	0.00851671	-0.0201549	0.00906252	-0.052875	-0.00909602	0.00106042	0.00918758	0.00908115	0.0102562	-0.00387623	0.00836706	-0.0088539	-0.00580861	0.00875786	0.00892325	0.00635852	-0.0133955	0.010883	-0.00395902	-0.00430114	-0.00992217	-0.00846866	0.00437349	-0.00972424	0.00667679	0.00728677	0.00497381
-0.00458403	-0.00439927	-0.0102112	-0.0044599	0.00851828	-0.0190963	0.00870952	-0.0528563	-0.0091576	0.0010566	0.00916407	0.00909354	0.0101432	-0.00417043	0.00905676	-0.00885741	-0.00581304	0.00919861	0.00894149	0.00596657	-0.0131228	0.00889665	-0.00403637	-0.00431913	-0.00861825	-0.00841348	0.0042389	-0.00962576	0.00655605	0.00721433	0.00487479
-0.00482182	-0.0038286	-0.0100263	-0.00428665	0.00848769	-0.0194515	0.00850581	-0.0527996	-0.00921493	0.00105966	0.0091616	0.00909571	0.01021	-0.00400412	0.00864828	-0.00884859	-0.00582609	0.0091157	0.00888773	0.00615302	-0.0130935	0.00942791	-0.00396805	-0.00433171	-0.00839899	-0.00480866	0.00445164	-0.00962946	0.00659569	0.00744169	0.00482725
-0.00511867	-0.00373639	-0.0101382	-0.00438028	0.00852409	-0.0188539	0.0087514	-0.0528081	-0.00880764	0.00105895	0.00916469	0.00911615	0.0102373	-0.00411439	0.0079179	-0.00885436	-0.00579136	0.00914665	0.00885264	0.00597404	-0.0126821	0.00947417	-0.00398749	-0.00430723	-0.00816341	-0.00487466	0.00439911	-0.00962866	0.00662772	0.00738412	0.00478138
-0.0046603	-0.00294608	-0.0101193	-0.00433158	0.00857223	-0.0191071	0.00712381	-0.0284077	-0.011844	0.000629012	0.00917528	0.00910567	0.0103023	-0.00393647	0.00840101	-0.00885521	-0.00584714	0.00902549	0.00899443	0.00575014	-0.0127662	0.0101309	-0.0040544	-0.00198164	-0.00923003	-0.00828955	0.00298337	-0.00959968	0.00664413	0.00730734	0.00289437
-0.00462195	-0.0016526	-0.010096	-0.00434648	0.00854934	-0.018993	0.00737396	-0.0271619	-0.0104126	0.000893131	0.00917386	0.00911337	0.010263	-0.00395287	0.00779072	-0.00885063	-0.0058168	0.00904823	0.00890721	0.00584499	-0.0127943	0.0100391	-0.00397815	-0.000904382	-0.00932799	-0.00743711	0.0032633	-0.0095673	0.00667705	0.0073339	0.0027605
-0.00462807	-0.00265484	-0.0101066	-0.00434763	0.0085705	-0.0191328	0.00685755	-0.0270923	-0.00938529	0.000273196	0.0091764	0.00911077	0.0102578	-0.00397749	0.00822662	-0.00885236	-0.0058144	0.00879449	0.00904349	0.00579032	-0.0128312	0.00989599	-0.00396789	-0.00109465	-0.00891141	-0.00678558	0.00343675	-0.00957573	0.00665576	0.00735288	0.0027258
-0.00462735	-0.00235033	-0.0101052	-0.00434395	0.00642688	-0.0189986	0.00697147	-0.0272794	-0.00983198	0.000408507	0.00917398	0.00910975	0.0102717	-0.00395544	0.00815956	-0.00884992	-0.00580374	0.00880782	0.00900814	0.00578782	-0.0127934	0.00997627	-0.00415215	-0.00146075	-0.00784073	-0.00677764	0.00348174	-0.00958299	0.00666783	0.00735808	0.00269143
-0.00467046	-0.00256885	-0.0101003	-0.00433203	0.00561028	-0.0189966	0.00710518	-0.0273566	-0.00958335	0.000411478	0.00917271	0.00910054	0.0102665	-0.00395742	0.00815588	-0.00885036	-0.00580646	0.00874618	0.00898781	0.00577528	-0.0128056	0.0099913	-0.00407069	-0.00158529	-0.00808782	-0.00680928	0.00349524	-0.00958461	0.00666583	0.00735767	0.00268695
-0.00465203	-0.00235796	-0.0100278	-0.00434412	0.00654486	-0.018741	0.00700332	-0.0272249	-0.00949993	0.000340573	0.00917613	0.00910612	0.0102649	-0.00397741	0.00826022	-0.00885029	-0.00581028	0.00883024	0.00900036	0.00580315	-0.0128331	0.00992953	-0.00397626	-0.00136798	-0.00788929	-0.00690002	0.00345437	-0.00957669	0.0066579	0.00737218	0.00267572
-0.00463478	-0.0023604	-0.0100497	-0.00434091	0.00588198	-0.0188717	0.00708449	-0.027231	-0.00931555	0.000364365	0.00917525	0.0091064	0.0102632	-0.00396706	0.00825972	-0.00884958	-0.00581159	0.00871379	0.00899893	0.00582698	-0.0128346	0.00990855	-0.0039943	-0.00146136	-0.00787572	-0.00687618	0.00348427	-0.00958636	0.00666065	0.00736423	0.00266856
-0.00464853	-0.00243673	-0.0100685	-0.00434617	0.00601957	-0.0187774	0.00701556	-0.0272527	-0.00942985	0.000365107	0.00917456	0.00913731	0.010262	-0.00394732	0.00820095	-0.00885656	-0.00581066	0.00881745	0.00686574	0.00580456	-0.0128301	0.00994589	-0.00398588	-0.00142505	-0.00791595	-0.00684998	0.00344374	-0.0095802	0.00665814	0.00736113	0.0026374
-0.00470588	-0.00250923	-0.0100902	-0.00434042	0.00600297	-0.0188625	0.0070444	-0.0211341	-0.00949219	0.00038995	0.00922013	0.00910876	0.0102569	-0.00386863	0.0082278	-0.00885021	-0.00566453	0.00879557	0.00813778	0.00580413	-0.0128273	0.00990814	-0.00395695	-0.00144275	-0.00789747	-0.00621082	0.00344072	-0.00958153	0.00666207	0.00736203	0.00235461
-0.00481469	-0.00245635	-0.0100545	-0.00431288	0.00595899	-0.018982	0.00706514	-0.0225261	-0.00936807	0.000409603	0.00918266	0.00912999	0.00851165	-0.00396548	0.00829817	-0.00687241	-0.00569549	0.00894518	0.00879493	0.00576802	-0.0128102	0.00991219	-0.0029334	-0.000803148	-0.00634425	-0.00591683	0.00334584	-0.00958433	0.00666799	0.00735835	0.00233354
-0.00870327	-0.00265305	-0.0099089	-0.00429914	0.00611035	-0.0118777	0.00579884	-0.0221725	-0.00939753	0.000389183	0.00919179	0.00415036	0.00980155	-0.00356587	0.00829012	-0.00778328	-0.00574544	0.00906999	0.00866532	0.000836951	-0.0128001	0.0101196	-0.00329041	-0.00112339	-0.00732917	-0.00404672	0.00400684	-0.0093522	0.00684063	0.00728647	0.00207429
-0.00510319	-0.00258225	-0.0100067	-0.00431967	0.00599878	-0.0120045	0.00552391	-0.0222401	-0.00939652	0.000395153	0.00918892	0.00515473	0.00967844	-0.00369769	0.00823217	-0.00767376	-0.00573599	0.00879992	0.00803714	0.00475367	-0.0128259	0.00992927	-0.00335808	-0.00121816	-0.00716835	-0.00436783	0.00349546	-0.00948883	0.00665705	0.00730968	0.00203405
-0.00537779	-0.00252659	-0.0100156	-0.00420249	0.00599841	-0.011856	0.0064641	-0.0217926	-0.00941724	0.000406824	0.00918593	0.00592533	0.0095131	-0.00346099	0.00817015	-0.00824075	-0.00572026	0.00878067	0.0083944	0.00400642	-0.0126088	0.00962825	-0.00326428	-0.00117307	-0.00691777	-0.00458559	0.00344159	-0.00950584	0.00529349	0.00733699	0.002005
-0.00452406	-0.00251623	-0.0100119	-0.00423766	0.00581026	-0.010265	0.00593697	-0.0218944	-0.00941101	0.000426112	0.00922952	0.0058064	0.00940237	-0.00347788	0.00817347	-0.00797353	-0.00571797	0.00887637	0.0080217	0.00373898	-0.0124601	0.00984317	-0.00328525	-0.0011922	-0.00725424	-0.00460721	0.00368316	-0.00925282	0.00625121	0.00737011	0.00195786
-0.00466457	-0.00274132	-0.00999221	-0.00427258	0.0031045	-0.00996707	0.00602095	-0.0217835	-0.00901947	0.000410614	0.00924698	0.00548995	0.00934059	-0.00356077	0.00821384	-0.00810127	-0.00572329	0.00884881	0.00814009	0.00386255	-0.0126585	0.00987347	-0.00325523	-0.00119505	-0.00732673	-0.0050336	0.00362985	-0.00929765	0.00591399	0.00736189	0.00192711
-0.00489974	-0.00256896	-0.0100013	-0.00425198	0.00261179	-0.0101574	0.00606241	-0.0217921	-0.00895357	0.000417197	0.00932661	0.00538033	0.00671066	-0.00199937	0.0081017	-0.00782239	-0.00572316	0.00879231	0.00807604	0.0039331	-0.0126696	0.00974555	-0.00329708	-0.00116749	-0.00734169	-0.00463351	0.00362929	-0.0092297	0.00605006	0.0073727	0.00186566
-0.00500496	-0.00276625	-0.00652691	-0.00423651	0.003084	-0.0100883	0.00613456	-0.0218465	-0.00843433	0.000414269	0.00923699	0.00546141	0.00856831	-0.00300751	0.00816799	-0.00796473	-0.00572531	0.00883503	0.00743591	0.00388857	-0.0127641	0.00984525	-0.0032679	-0.00117968	-0.00713426	-0.0048556	0.00360441	-0.00813751	0.00604916	0.00703519	0.00181145
-0.00485806	-0.00278378	-0.00701319	-0.00416153	0.00296335	-0.0101777	0.00610124	-0.0217986	-0.00869011	0.000417242	0.0093485	0.00539387	0.00659915	-0.00213295	0.00815378	-0.00765551	-0.00572531	0.0088254	0.00720517	0.00399587	-0.0127675	0.00992498	-0.00326489	-0.000753385	-0.00722994	-0.00496716	0.00358435	-0.00799902	0.00604486	0.00671676	0.00177472
-0.00531158	-0.00256932	-0.00425149	-0.00422592	0.00311362	-0.00852773	0.00604622	-0.0217638	-0.00862416	0.000526008	0.00951699	0.00536602	0.00708147	-0.00199055	0.00816107	-0.00756025	-0.00576913	-0.00716682	0.00721412	0.00389695	-0.0121414	0.00969233	-0.00176457	-0.0026179	-0.00720932	-0.00431672	0.00325861	-0.00841094	0.00603616	0.00699828	0.00167585
-0.00502577	-0.00261533	-0.00754648	-0.00416547	0.00306781	-0.00880297	0.00583917	-0.0217775	-0.00873631	0.000399801	0.00939147	0.00534712	0.00701978	-0.00201153	0.00694655	-0.00741866	-0.00573873	0.00874636	0.00779311	0.00391133	-0.0127347	0.00378163	-0.00354863	-0.0010563	-0.00717477	-0.0036118	0.00343412	-0.0082385	0.00594084	0.00698133	0.00165542
-0.00511714	-0.00264526	-0.00560588	-0.00416424	0.0031599	-0.00852609	0.00601112	-0.021764	-0.00874655	0.000462051	0.00936257	0.00497738	0.00707121	-0.00206951	0.00746301	-0.00759498	-0.00577649	0.00504926	0.00773495	0.00379969	-0.0127127	0.00476914	-0.00285671	-0.00104085	-0.00718686	-0.00460935	0.00334814	-0.00838909	0.00601466	0.00696324	0.00159712
-0.00507449	-0.00262102	-0.00688842	-0.00436691	0.00288573	-0.00850271	0.006042	-0.00664732	-0.00872445	0.000396922	0.00939387	0.00511758	0.0070446	-0.00199743	0.00766161	-0.00705918	-0.00576149	0.00311737	0.0077473	0.00379226	-0.0127309	0.00629045	-0.00317586	-0.00125307	-0.0072051	-0.00381058	0.0029892	-0.0084734	0.00600921	0.00707602	0.00117728
-0.00553876	-0.00261647	-0.00712238	-0.0041843	0.00318239	-0.00857883	0.00588328	-0.00503297	-0.0087284	0.00039613	0.00499685	0.00514249	0.00704053	-0.00204417	0.0076679	-0.00722976	-0.00576362	0.00513052	0.00762732	0.00389004	-0.012739	0.00498502	-0.00301674	-0.00116601	-0.00718343	-0.00401639	0.00318027	-0.00831535	0.00601572	0.00683436	0.00110233
-0.00518289	-0.0026352	-0.00659083	-0.0041836	0.00307994	-0.00858725	0.00597938	-0.0039761	-0.0087286	0.000382632	0.00567335	0.00517092	0.00703873	-0.00207365	0.0073978	-0.0072534	-0.0057853	0.00511199	0.00770185	0.00385481	-0.0127437	0.00474416	-0.0030177	-0.000991254	-0.00719391	-0.00424884	0.00318667	-0.00834505	0.00599399	0.00625339	0.00107939
-0.00524614	-0.00259837	-0.00676415	-0.0042059	0.00314317	-0.00852717	0.00595008	-0.00391981	-0.00873652	0.000356519	0.00574786	0.00488554	0.00706021	-0.00209364	0.00504471	-0.00712722	-0.00410218	0.00519407	0.00765885	0.00385134	-0.0127485	0.0050104	-0.00373619	-0.000994701	-0.00725952	-0.00436827	0.00318849	-0.00799701	0.00587168	0.00655049	0.00103807
-0.00524317	-0.00261038	-0.00678062	-0.00417394	0.00305888	-0.00852211	0.0059182	-0.00394041	-0.00873196	0.000383882	0.00586106	0.00509619	0.00704158	-0.0021171	0.00422424	-0.00708689	-0.00317828	0.00245873	0.00764936	0.00392425	-0.0129047	0.00521223	-0.00350584	-0.00104182	-0.00725828	-0.00421663	0.00317955	-0.00681631	0.00513576	0.00654744	0.000982504
-0.00522827	-0.00261478	-0.00676531	-0.00373484	0.00314096	-0.00855318	0.00598641	-0.00422363	-0.00267731	-0.00025796	0.00619175	0.00515171	0.00703917	-0.00215666	0.00470434	-0.00687386	-0.00338188	0.00396175	0.00644849	0.00389805	-0.0129925	0.00524618	-0.00322458	-0.001072	-0.00723123	-0.00422831	0.0032534	-0.00660376	0.00544346	0.00661646	0.00091584
-0.00518508	-0.00260726	-0.00667287	-0.0041518	0.00303123	-0.00852594	0.00591815	-0.00407289	-0.00308065	0.000101552	0.00598071	0.00505194	0.00704441	-0.00209899	0.00463798	-0.00709652	-0.00314845	0.00303546	0.00668961	0.00387743	-0.0128425	0.00512598	-0.0034767	-0.00108111	-0.00723903	-0.00423028	0.00318681	-0.00674645	0.00553737	0.00664852	0.00090984
-0.00520993	-0.00260935	-0.00586895	-0.00384494	0.00291307	-0.00852881	0.00592957	-0.00423874	-0.00343338	0.000137213	0.00608499	0.0050742	0.00705345	-0.00212532	0.00465621	-0.00711441	-0.00335444	0.00341174	0.00630634	0.00388118	-0.0128731	0.00505475	-0.00344801	-0.00107326	-0.00724643	-0.00422099	0.00318857	-0.00669853	0.00551276	0.00642582	0.000897757
-0.00520815	-0.00261012	-0.00484343	-0.00387499	0.0030571	-0.00853385	0.00596669	-0.00422974	-0.00279317	1.39909e-05	0.00607176	0.00509278	0.00704553	-0.00215058	0.00465697	-0.00706385	-0.0033213	0.00352414	0.00648131	0.00388446	-0.0128691	0.00513266	-0.00339391	-0.00107393	-0.00725221	-0.00422727	0.00323763	-0.00657532	0.00548305	0.00656553	0.00088706
-0.00547275	-0.00261209	-0.00389845	-0.00417027	0.00296816	-0.00855006	0.00595248	-0.00418905	-0.00323839	-2.75051e-05	0.00603315	0.00585149	0.00677361	-0.00215166	0.00470501	-0.0070437	-0.00330084	0.0036693	0.00651049	0.00387869	-0.00819065	0.0050281	-0.00348045	-0.00106523	-0.00720506	-0.00422514	0.0032779	-0.00652299	0.00546613	0.00623302	0.000786841
-0.00539604	-0.00261217	-0.0040965	-0.00347162	0.00306373	-0.0085395	0.0059618	-0.00422536	-0.00319443	-0.000128104	0.00606269	0.0053544	0.00688254	-0.00220084	0.00471456	-0.00703521	-0.0033191	0.0035232	0.00644519	0.00387048	-0.00811313	0.00505335	-0.00342566	-0.00106792	-0.00723942	-0.00423585	0.00331077	-0.00671019	0.00496421	0.00619399	0.000773595
-0.00541717	-0.00261402	-0.00406859	-0.00351992	0.00301699	-0.00854251	0.005977	-0.00421507	-0.00318185	-6.33473e-05	0.00606418	0.00530719	0.00688622	-0.00220155	0.0047202	-0.00704978	-0.00279921	0.00345432	0.00645922	0.00387305	-0.00835068	0.00505434	-0.00342372	-0.00104594	-0.00723347	-0.0041927	0.00329469	-0.00670742	0.00473969	0.00622387	0.000771539
-0.00392839	-0.00258888	-0.00388534	-0.00357902	0.00289935	-0.00649241	0.00545979	-0.00422295	-0.00303429	1.04132e-05	0.00604921	0.00524545	0.00694265	-0.00218589	0.00468977	-0.00706176	-0.0024808	0.00363095	0.00649778	0.00393257	-0.00866972	0.00508185	-0.00336556	-0.00123739	-0.00319673	-0.00423158	-0.00293589	-0.0067432	0.00600397	0.0038034	0.000669996
-0.00398028	-0.00259403	-0.00385178	-0.00101339	0.0029454	-0.00627553	0.00570277	-0.00422943	-0.00312751	-2.42313e-05	0.00604989	0.0053845	0.00689328	-0.00218748	0.00470945	-0.00705947	-0.00255194	0.00361618	0.00647587	0.00406876	-0.0088676	0.00506596	-0.00337309	-0.0011767	-0.0015862	-0.00436599	-0.00104832	-0.00678804	0.00550441	0.0036945	0.000644439
-0.00457405	-0.00259619	-0.00394289	-0.00142101	0.00295366	-0.0065729	0.00572577	-0.00422865	-0.00311319	-2.87739e-05	0.00564602	0.00531704	0.00690241	-0.00218674	0.00470927	-0.00705754	-0.00259892	0.00361482	0.00647913	0.00394169	-0.00875714	0.00506681	-0.00337912	-0.00117822	-0.00250065	-0.0043847	-6.27077e-05	-0.00678554	0.00505646	0.00291926	0.000640194
-0.00412729	-0.00259867	-0.00387048	-0.00201776	0.00295008	-0.00630542	0.00573304	-0.00422577	-0.00310648	-1.52178e-05	0.00564338	0.00534024	0.00689749	-0.00218802	0.00471233	-0.00705916	-0.00260993	0.0035878	0.0064769	0.00400189	-0.00852261	0.0050673	-0.00338682	-0.00116933	-0.00231567	-0.00431331	-4.67513e-05	-0.00677213	0.00549546	0.0032231	0.000635662
-0.00421329	-0.00259692	-0.00389822	-0.00218289	0.00295443	-0.00635657	0.0057391	-0.00423698	-0.00293056	-2.19383e-05	0.00220755	0.00533513	0.00474873	-0.0021852	0.00486479	-0.00393262	-0.00260569	0.0035911	0.00640882	0.00399918	-0.00854924	0.00505798	-0.00338326	-0.000503823	-0.00241485	-0.0043579	-2.64013e-05	-0.000770324	0.00530581	0.00335371	0.000504805
-0.00421329	-0.00259692	-0.00389822	-0.00218289	0.00295443	-0.00635657	0.0057391	-0.00423698	-0.00293056	-2.19383e-05	0.00220755	0.00533513	0.00474873	-0.0021852	0.00486479	-0.00393262	-0.00260569	0.0035911	0.00640882	0.00399918	-0.00854924	0.00505798	-0.00338326	-0.000503823	-0.00241485	-0.0043579	-2.64013e-05	-0.000770324	0.00530581	0.00335371	0.000504805
-0.00418305	-0.0025969	-0.00382229	-0.0022644	0.00294952	-0.00636907	0.00478958	-0.00423204	-0.00299637	-2.34663e-05	0.000835647	0.00533328	0.00358629	-0.00218669	0.00474993	-0.00489155	-0.00265675	0.00358688	0.00642271	0.00399765	-0.00858359	0.00506012	-0.00338316	-0.000844827	-0.00262268	-0.00435673	-6.03748e-05	-0.00156775	0.00538634	0.00307785	0.000491753
-0.00421016	-0.00259086	-0.00391429	-0.00259221	0.00294916	-0.00642836	0.00471529	-0.00428172	-0.00302289	3.6828e-05	0.00136559	0.00533068	0.00367135	-0.00218935	0.0048124	-0.00468227	-0.00245339	0.00402937	0.00642158	0.00398977	-0.00855432	0.00506202	-0.00338656	-0.000806281	-0.0026141	-0.00379393	-8.57479e-05	-0.000894589	0.00534485	0.00281914	0.000488722
-0.00417635	-0.00259728	-0.0038855	-0.00226406	0.00295387	-0.0063735	0.00474168	-0.00423115	-0.00288399	-2.16235e-06	0.00148087	0.00434314	0.00392256	-0.00219954	0.00488043	-0.00464004	-0.00265401	0.0035877	0.00643611	0.0038293	-0.00858778	0.00506112	-0.00334207	-0.00083488	-0.00266824	-0.00431486	-0.000116776	-0.00131227	0.00269514	0.00312293	0.000460814
-0.00419115	-0.00259807	-0.000678228	-0.00226722	0.00295085	-0.0063794	0.00510987	-0.00279011	-0.00299114	-1.91819e-05	0.000979716	0.00218809	0.00376367	-0.00218919	0.00476126	-0.00448334	-0.00265839	0.00343414	0.00642986	0.00374036	-0.00857158	0.00505755	-0.00338212	-0.000761164	-0.00250584	-0.00415524	7.77622e-05	-0.000935959	0.00455782	0.00312296	0.000429855
-0.00417817	-0.00259823	-0.00194334	-0.00225451	0.0029047	-0.00637	0.00482232	-0.00287183	-0.00297444	-1.41347e-05	0.00115322	0.00266856	0.00379422	-0.00220758	0.00481035	-0.00446684	-0.00266284	0.00347913	0.00642809	0.00372925	-0.00856061	0.00483372	-0.00337085	-0.000780224	-0.00246568	-0.00432345	7.80935e-05	-0.0010141	0.00298267	0.00313746	0.000420833
-0.0041318	-0.00259983	-0.0016575	-0.00227408	0.00291838	-0.00635463	0.00516602	-0.00263575	-0.00293458	-1.0882e-05	0.00106486	0.00264241	0.00376725	-0.00225105	0.00478746	-0.00439807	-0.00267749	0.00341168	0.00640825	0.00345858	-0.00857925	0.00472701	-0.00336885	-0.000785783	-0.00255579	-0.00430294	8.9263e-05	-0.00100424	0.00258338	0.00306705	0.000414428
-0.00415556	-0.0026008	-0.000943507	-0.00225549	0.00293099	-0.00636314	0.00507111	-0.00226574	-0.0029561	-1.27594e-05	0.00113656	0.00274771	0.00378647	-0.00223409	0.00478479	-0.00445907	-0.00268376	0.00344321	0.00641211	0.00350985	-0.00858364	0.00441889	-0.00337537	-0.000751985	-0.00249621	-0.00432932	0.000152339	-0.00101258	0.00234673	0.00308426	0.000408326
-0.00416648	-0.00260118	0.000895507	-0.00225544	0.00292834	-0.00635771	0.00511378	-0.00216022	-0.00294793	-1.32004e-05	0.00111853	0.00273321	0.00388156	-0.00223986	0.00478269	-0.000911683	-0.00268754	0.00336625	0.00627371	0.00354867	-0.00858124	0.00469684	-0.00337474	-0.000759495	-0.000873882	-0.0043372	7.34583e-05	-0.000984547	0.00238445	0.00308628	0.000384959
-0.0025004	-0.00260078	-0.00105211	-0.00225523	0.00280908	-0.0063623	0.00490634	-0.00235087	-0.00294598	-1.09082e-05	0.00112613	0.00243225	0.00386421	-0.0022346	0.0047943	-0.00200696	-0.00253699	0.00228418	0.00636981	0.00358809	-0.00852225	0.00458146	-0.00337353	-0.000740749	-0.00197783	-0.00432491	-0.000140056	-0.000972473	0.00231185	0.00309783	0.000369153
-0.000594174	-0.0026005	-0.000177261	-0.0022565	0.00293383	-0.00636093	0.00428948	-0.00224655	-0.00294994	-1.18202e-05	0.00112011	0.00258527	0.00387356	-0.00223848	0.00477357	-0.00165793	-0.00269275	0.00339091	0.00633964	0.00357303	-0.00858145	0.00453586	-0.00337183	-0.000758639	-0.00148548	-0.00430127	0.000165614	-0.000957738	0.00240708	0.00308852	0.000361798
-0.000329129	-0.00259705	-0.000772298	-0.00225716	0.00293588	-0.0063659	0.00417356	-0.00229036	-0.0029563	-1.21014e-05	0.00112015	0.00250207	0.00382747	-0.00223636	0.00487799	-0.00197263	-0.00268774	0.00336123	0.00372881	0.00358094	-0.00857927	0.00452019	-0.00337023	-0.000759063	-0.00152502	-0.00432342	0.000152988	-0.000956966	0.00247094	0.0030907	0.000336779
-0.00048839	-0.00259249	-0.00038773	-0.00225917	0.00283035	-0.00635728	0.00293656	-0.00237838	-0.00295106	-1.32771e-05	0.000838057	0.00251806	0.00384374	-0.00192301	0.00482545	-0.00205663	-0.00265109	0.00339652	0.00382205	0.00356698	-0.00858166	0.00456129	-0.00251021	-0.000762558	-0.00173472	-0.00432061	0.000149196	-0.000963829	0.00243486	0.00308851	0.000321983
-0.00078645	-0.00259824	-0.00035904	-0.00224451	0.00232645	-0.00635772	0.00246907	-0.00236394	-0.00295248	-1.57967e-05	0.000973391	0.00253878	0.00385061	-0.00187517	0.00479607	-0.00193344	-0.00265667	0.00340387	0.00424559	0.00357203	-0.0085814	0.00454245	-0.00198318	-0.000757981	-0.00153208	-0.00433217	0.000137664	-0.00097852	0.0024276	0.00308813	0.00031698
-0.000726153	-0.00259566	-0.000447277	-0.00225349	0.00223912	-0.00635318	0.00242398	-0.00236504	-0.00295101	-1.46066e-05	0.00103891	0.00254696	0.00385095	-0.00169237	0.00480936	-0.00195023	-0.00267067	0.00340112	0.00392674	0.00356881	-0.00858093	0.00456845	-0.00160791	-0.000762212	-0.00172927	-0.00433265	0.000141704	-0.000970582	0.00242365	0.00308839	0.000312953
-0.000980131	-0.00259803	-0.000468691	-0.00224549	0.00245567	-0.000675141	0.00254988	-0.0023551	-0.00294752	-0.000127565	0.000915774	0.00252391	0.00385972	-0.00200665	0.00480259	-0.0019203	-0.00265386	0.00335341	0.00404503	0.00357251	-0.00760486	0.00455812	-0.00231865	-0.000760015	-0.0016694	-0.00433133	0.000137327	-0.000969468	0.00243232	0.00309076	0.000263049
-0.000981227	-0.00260258	-0.00037762	-0.00215659	0.00205864	-0.0021671	0.00253741	-0.00244349	-0.00294844	-3.59649e-05	0.00092457	0.00251412	0.00385922	-0.00174451	0.00304537	-0.00230791	-0.0026655	0.00339937	0.00396415	-0.0009202	-0.00736355	0.00455933	-0.00206521	-0.000775261	-0.00167817	-0.00434685	0.000135922	-0.000957274	0.00245	0.00309146	0.000235584
-0.000918944	-0.00259286	-0.000390243	-0.00213772	0.00206053	-0.00186832	0.0026231	-0.00241327	-0.00267619	-1.75931e-05	0.000956653	0.00251631	0.00385777	-0.00182762	0.00310415	-0.0022044	-0.00267191	0.00339703	0.00399144	0.00185252	-0.00709749	0.00456273	-0.00203971	-0.000780868	-0.00167812	-0.00434571	0.000139451	-0.000954826	0.00245055	0.00309046	0.000232051
-0.000855961	-0.00264313	-0.000386922	-0.00219128	0.00153145	-0.000899978	0.0025317	-0.00238832	-0.00292963	-2.52944e-05	0.000784349	0.00251504	0.00385224	-0.00186956	0.00357612	-0.00200771	-0.00267115	0.00340039	0.00403928	0.000942573	-0.00677552	0.0043781	-0.00209721	-0.00076848	-0.0016774	-0.00435098	0.000139975	-0.000971448	0.00243263	0.00309362	0.00022278
-0.000874946	-0.00234429	-0.000410839	-0.00219414	0.00162074	-0.0015373	0.00252675	-0.00239295	-0.00285574	-0.000143583	0.000801138	0.0025102	0.00385359	-0.00188921	0.00373374	-0.00199221	-0.00266874	0.00339883	0.00343857	0.000575535	-0.00695657	0.00439425	-0.0020074	-0.000765764	-0.0016696	-0.00410963	0.000148234	-0.000969085	0.00243375	0.00309262	0.000219067
-0.000853036	-0.0017829	-0.000490522	-0.00220837	0.00176154	-0.000351321	0.00253951	-0.00238338	-0.00287028	0.000494207	0.000837416	0.00195003	0.00385689	-0.00138297	0.00105134	-0.00199086	-0.00267942	0.00339543	0.00337405	0.00123957	-0.00695371	0.00440225	-0.00207466	-0.00076607	-0.00156187	-0.00434363	0.000142567	-0.000969287	0.00240193	0.00309232	0.000201076
-0.000828249	-0.00247299	-0.000403907	-0.002557	0.0014772	-0.00110349	0.00251427	-0.0020117	-0.0016518	2.3123e-05	0.000588595	0.0023324	0.00385503	-0.00187277	0.00285636	-0.00179923	-0.0026704	0.0034528	0.00280414	0.000540642	-0.00236266	0.00441527	-0.00202903	-0.000765023	-0.000808055	-0.00436285	0.000150582	-0.000965343	0.00307285	0.0030923	0.000162186
-0.000852819	-0.00238306	-0.000443186	-0.00228643	0.00157769	-0.000775106	0.00253935	-0.00228491	-0.00169738	-2.41288e-05	0.000809373	0.00239317	0.00385089	-0.00163502	0.00133901	-0.00197853	-0.00267808	0.00339563	0.00275448	0.00123467	-0.0032102	0.00440694	-0.00201794	-0.000766463	-0.00106955	-0.00434864	0.000142607	-0.000967489	0.00247493	0.00309211	0.000157961
-0.000871233	-0.00218695	-0.000610164	-0.0024026	0.00159267	-0.000845859	0.00256196	-0.0022654	-0.00176282	0.000135958	0.000720366	0.00238771	0.00384647	-0.00160955	0.00205201	-0.0018734	-0.0026674	0.00341116	0.0027233	0.00113844	-0.00292843	0.00441147	-0.00203136	-0.000762946	-0.00124825	-0.0011416	0.000144761	-0.000967732	0.00260564	0.00309346	0.000141473
-0.000849629	-0.00220558	-0.000592299	-0.00242126	0.00154844	-0.000837368	0.0025246	-0.00227031	-0.00154219	6.31773e-06	0.000682862	0.00216988	0.00384979	-0.00177496	0.00166653	-0.00191025	-0.00267563	0.00339741	0.00267209	0.00109362	-0.00297791	0.00441911	-0.00203189	-0.000764415	-0.00127095	-0.00192338	0.000136807	-0.000968138	0.00181308	0.00309421	0.000137656
-0.000858128	-0.00220345	-0.000577123	-0.00206036	0.00163536	-0.000846234	0.00254658	-0.00229745	-0.00174804	6.99043e-05	0.000732962	0.00227374	0.00385828	-0.00174202	0.00171212	-0.00186473	-0.00266794	0.00340445	0.00253769	0.00106302	-0.00295578	0.00441573	-0.00203131	-0.00076439	-0.00128957	-0.0012821	0.000132438	-0.00097094	0.00108431	0.00309432	0.000132662
-0.000852392	-0.00212616	-0.000639975	-0.00216711	0.00161021	-0.000873151	0.0026438	-0.00227701	-0.00174147	3.50465e-05	0.000755689	0.00227244	0.00386225	-0.00173055	0.00178061	-0.00188117	-0.00268407	0.00204756	0.00267948	0.00117845	-0.0030387	0.00441898	-0.0020345	-0.000748032	-0.00123374	-0.00134511	0.000128819	0.000246039	0.00122094	0.00314888	0.000127512
-0.000854982	-0.00119015	-0.000617351	-0.00219624	0.00160636	-0.000819655	0.000298811	-0.000532955	-0.00176258	3.98013e-05	0.000696184	0.00225754	0.00375681	-0.00172635	0.00179628	-0.0018824	-0.00284822	0.00174423	0.00266997	0.00128093	-0.00299834	0.00441708	-0.00202995	-0.000647539	-0.00109688	-0.00121849	0.000133897	-0.000944901	0.00137631	0.00339041	0.000113484
-0.000839909	-0.00157621	-0.000642863	-0.00217616	0.00162909	-0.000896046	0.00210681	-0.00175413	-0.00179228	3.67465e-05	0.000699961	0.00230624	0.00378293	-0.00162205	0.00144592	-0.0018801	-0.00258613	0.000579868	0.00269337	0.00103068	-0.00293863	0.00195317	-0.0020302	-0.000693606	-0.00120038	-0.00127908	0.000137018	-0.000981142	0.00109218	0.00084211	8.92551e-05
-0.000845167	-0.00167354	-0.000639127	-0.00216918	0.00162772	-0.000898567	0.00208657	-0.00176581	-0.00177627	3.74051e-05	0.000680337	0.00230482	0.00378319	-0.00162268	0.00153136	-0.0018788	-0.00201184	0.00075557	0.00269331	0.00103253	-0.00294273	0.00204551	-0.00203007	-0.000693685	-0.00119948	-0.00127913	0.000136978	-0.000981283	0.00112103	0.000959404	8.7928e-05
-0.000842656	-0.00162739	-0.000652756	-0.00214964	0.0016042	-0.000898694	0.00191353	-0.00165557	-0.00175736	3.67101e-05	0.000700992	0.00231874	0.00374391	-0.00156475	0.00152362	-0.00187008	-0.00230777	0.00103717	0.00269132	0.00109326	-0.00292155	0.00193773	-0.0020293	-0.000710307	-0.00108962	-0.00132304	0.000138583	-0.00097415	0.00110107	0.000207202	8.63446e-05
-0.000839137	-0.00129671	-0.000637847	-0.00212435	0.00161435	-0.000883175	0.00148133	-0.00168019	-0.00178495	3.64623e-05	0.000719842	0.00230066	0.00376043	-0.00142533	0.00155841	-0.00187155	-0.00238293	0.000832674	0.00268236	0.00108467	-0.00294573	0.00212865	-0.00201499	-0.000708605	-0.0011086	-0.00130109	0.00013739	-0.00096695	0.00110869	0.000748905	8.49909e-05
-0.000840017	-0.00163628	-0.000645427	-0.00212719	0.00161744	-0.000874305	0.00153082	-0.00161253	-0.00177484	3.33234e-05	0.000742948	0.00213735	0.00369051	-0.00134296	0.00152473	-0.00187306	-0.00234041	0.000810107	0.00266813	0.00114402	-0.00279166	0.00204433	-0.00199171	-0.000389377	-0.00110583	-0.00128832	0.000192529	-0.000973704	0.0011168	0.000684213	8.24125e-05
-0.000881263	-0.00147142	-0.000644986	-0.00213646	0.00161464	-0.000880358	0.00154229	-0.00167383	-0.000342905	3.47776e-05	0.000717368	0.00231202	0.00372179	-0.00143859	0.00151178	-0.00148669	-0.00233519	0.00061336	0.00267299	0.00116836	-0.00288023	0.00118098	-0.00201217	-0.000559832	-0.00117841	-0.00128123	0.000172742	-0.000984475	0.00111031	0.000616319	7.69142e-05
-0.000859591	-0.00143179	-0.000645064	-0.00213326	0.00161494	-0.000880277	0.001544	-0.00169134	-0.000543945	3.46183e-05	0.000714502	0.00223689	0.00375032	-0.00143652	0.00146827	-0.00101286	-0.00230304	0.00070533	0.00267569	0.00145666	-0.00290361	0.00131715	-0.00201495	-0.000686932	-0.00113328	-0.00127783	0.000151559	-0.000983711	0.00110987	0.000569245	7.67488e-05
-0.000858824	-0.00148668	-0.000646612	-0.00214198	0.00161471	-0.000876899	0.00152385	-0.00162296	-0.000307433	9.72367e-05	0.000717269	0.00220911	0.00374195	-0.00139273	0.00149768	-0.0013863	-0.00191914	0.000697995	0.00267457	0.00115948	-0.00288054	0.00127416	-0.00200144	-0.00068913	-0.00114409	-0.00128511	0.000155758	-0.000979593	0.00110857	0.000603898	7.44993e-05
-0.000848238	-0.00148005	-0.000645797	-0.00213582	0.00161449	-0.000878673	0.00155849	-0.00162853	-0.000452858	9.16e-05	0.000715632	0.00227776	0.00374415	-0.00139484	0.00148887	-0.00114793	-0.00198496	0.000716499	0.00267705	0.00110109	-0.0028676	0.00110415	-0.00200222	-0.000647185	-0.00114717	-0.00128239	0.000153344	-0.000988333	0.00111115	0.000551759	7.39633e-05
-0.000851795	-0.00143734	-0.000645616	-0.00213559	0.00161464	-0.000877289	0.00156727	-0.0016482	-0.000326804	8.49943e-05	0.000717663	0.00222261	0.00374291	-0.00138668	0.00149264	-0.00109502	-0.00195127	0.000714869	0.00267664	0.00117685	-0.00288285	0.00116896	-0.00198752	-0.000629188	-0.00114376	-0.00128348	0.000150822	-0.000984768	0.00110961	0.000562321	7.36338e-05
-0.000854142	-0.001503	-0.000645134	-0.00213567	0.00161643	-0.00088222	0.00156823	-0.00162074	-0.000406406	0.000145766	0.000532472	0.0020001	0.00374726	-0.00138778	0.00149565	-0.00119938	-0.00192314	0.000722699	0.00267623	0.00114187	-0.00287972	0.00114379	-0.00195832	-0.000581211	-0.00114272	-0.000782255	0.000128109	-0.000984528	0.00110899	0.000552734	7.14564e-05
-0.000276289	-0.00146867	-0.0006468	-0.00212073	0.00163885	-0.00087731	0.00156236	-0.00162913	-0.000454765	9.73174e-05	0.00071938	0.00168767	0.00374422	-0.00137283	0.00151561	-0.00115403	-8.73349e-05	0.000726138	0.00267179	0.00116384	-0.00286589	0.000885619	-0.00199521	-0.000536101	-0.00114028	-0.00131014	0.000159707	-0.000983294	0.00103324	0.000562951	6.65019e-05
-0.000316741	-0.0014698	-0.00065194	-0.00209686	0.00164037	-0.000888455	0.00156331	-0.0016269	-0.000455303	0.000143076	0.000706249	0.0017178	0.00374495	-0.00137785	0.00150725	-0.00117836	-0.000234226	0.000726008	0.00267454	0.00115281	-0.0028724	0.000893061	-0.0019842	-0.000544397	-0.00113928	-0.000598355	0.000155912	-0.000985828	0.00084881	0.000555536	6.49412e-05
-0.000323274	-0.00147043	-0.000650823	-0.00209731	0.00164073	-0.000887909	0.00156257	-0.00162751	-0.000457551	0.000105034	0.000708166	0.00172267	0.00374549	-0.00137432	0.00149974	-0.00117611	-7.48525e-05	0.000724228	0.00267345	0.00115523	-0.00286971	0.00092178	-0.00198293	-0.000542912	-0.00113984	-0.000637193	0.000147961	-0.000985244	0.000643051	0.000557171	6.46446e-05
-0.00035819	-0.00145157	-0.000650559	-0.00210407	0.00165072	-0.000891338	0.00155545	-0.00163239	-0.000217455	9.87246e-05	0.000713135	0.00167888	0.00374644	-0.00132785	0.00151432	-0.00116429	-0.000206928	0.000723348	0.0026743	0.00115929	-0.00283816	0.000904087	-0.00198497	-0.000584188	-0.00114118	-0.000310908	0.000156597	-0.000984382	0.0006461	0.000562164	6.38629e-05
-0.00040417	-0.00151122	-0.000650204	-0.00210937	0.00164778	-0.000892304	0.00156108	-0.00164063	-0.000408783	3.8097e-05	0.000710328	0.00170911	0.00275215	-0.00137063	0.00151377	-0.00116291	-4.56898e-05	0.000724096	0.00269356	0.00122268	-0.00286177	0.00090326	-0.00198307	-0.000550174	-0.00114012	-0.000663068	0.000153299	-0.000985226	0.000583658	0.000558591	5.85542e-05
-0.000381654	-0.0014564	-0.00065005	-0.00210985	0.00164882	-0.000890339	0.00155731	-0.00165104	-0.00032748	8.79009e-05	0.000719012	0.00170022	0.00277151	-0.00135542	0.00151499	-0.00116161	-0.000149993	0.000723606	0.00267626	0.00117242	-0.00285335	0.000894685	-0.00198473	-0.000617069	-0.00114122	-0.000355227	0.000164605	-0.000984627	0.000600131	0.000561666	5.79348e-05
-0.000403281	-0.00147109	-0.00065017	-0.00210908	0.00164564	-0.000887646	0.00155841	-0.00164773	-0.000304751	0.00010101	0.000705909	0.00181879	0.00281539	-0.00135617	0.00134765	-0.00115859	-0.000158887	0.000722897	0.00146714	0.00107448	-0.00285314	0.000899863	-0.00198307	-0.000583629	-0.00114104	-0.000437058	0.000148723	-0.000985323	0.00063148	0.000558738	5.2946e-05
-0.000399625	-0.00148459	-0.000650294	-0.00210914	0.00164667	-0.000891081	0.00116281	-0.00165188	-0.000336264	6.9005e-05	0.000714896	0.0017083	0.00281635	-0.00135636	0.00148372	-0.00116005	-0.000212576	0.000723217	0.00126613	0.00114459	-0.0028557	0.000898141	-0.00198443	-0.000585624	-0.00114119	-0.000459046	0.00015945	-0.000985145	0.00052089	0.00056165	5.15069e-05
-0.000407203	-0.0014664	-0.000650185	-0.00210849	0.00164597	-0.000889088	0.00114975	-0.00164988	-0.000292835	8.49338e-05	0.000713131	0.00177925	0.00284098	-0.00135351	0.00142479	-0.00116062	-0.000191502	0.000723191	0.00101408	0.00113156	-0.00285186	0.000897024	-0.00198466	-0.000576774	-0.00114218	-0.000430531	0.000155887	-0.000984859	0.000594122	0.000560669	5.10051e-05
-0.000398836	-0.00146565	-0.000650088	-0.0021087	0.00164691	-0.000889255	0.000895509	-0.00164854	-0.000320868	8.44439e-05	0.000713721	0.00174596	0.00284232	-0.00135261	0.00143817	-0.00116138	-0.000196108	0.000723282	0.000852501	0.00114197	-0.00286189	0.000895197	-0.00198678	-0.000581858	-0.00114391	-0.000433455	0.000157527	-0.000985153	0.000620814	0.000559931	5.02533e-05
-0.000400138	-0.00146581	-0.000650085	-0.00210885	0.00164654	-0.000889195	0.000920448	-0.00164757	-0.000320946	8.99112e-05	0.0007136	0.000460421	0.0028493	-0.00135264	0.00143561	-0.00117275	-0.000175703	0.000723262	0.000883033	0.00113071	-0.00285752	0.000894378	-0.0019847	-0.000581552	-0.00114677	-0.000431317	0.000155897	-0.000985178	0.000620505	0.000559465	4.75077e-05
-0.00040139	-0.00146608	-7.61647e-05	-0.00211451	0.00164647	-0.000937551	0.00105746	-0.00163555	-0.000290421	7.68906e-05	0.000712843	0.00061408	0.000810552	-0.0013575	0.00142301	-0.00115126	-0.000175675	0.000757618	0.00101295	0.00113168	-0.00285576	0.000894634	-0.00198526	-0.000578192	-0.00106284	-0.000440878	0.000156964	-0.000985742	0.00059003	0.000481664	4.00396e-05
-0.000400222	-0.00146589	-0.000227371	-0.00211176	0.00164641	-0.000909402	0.000994344	-0.0016459	-0.00031172	6.19352e-05	0.000718518	0.000719677	0.000657533	-0.00135818	0.00142356	-0.00115245	-0.00018328	0.000744233	0.00088915	0.00113016	-0.00285777	0.000894239	-0.00143914	-0.000578291	-0.00110172	-0.000436061	0.000156479	-0.000985571	0.000603817	0.000493632	3.7858e-05
-0.000403372	-0.000708042	-0.000372261	-0.00210522	0.00164642	-0.000922651	0.00101181	-0.00164109	-0.000304802	7.63204e-05	0.00072544	0.00092888	0.000398342	-0.00135646	0.00142319	-0.0011483	-0.000184476	0.000751064	0.000904026	0.00112972	-0.00285766	0.000893134	-0.00130515	-0.00057852	-0.00108417	-0.000435775	0.00015646	-0.000985855	0.000605408	0.000499507	3.60153e-05
-0.000403638	-0.000462698	-0.000551054	-0.0021016	0.00164635	-0.0009224	0.00098654	-0.00163906	-0.000302206	7.00008e-05	0.00073388	0.000743325	0.000230351	-0.00135915	0.00142454	-0.00113912	-0.000183061	0.000752711	0.000857937	0.00113069	-0.00285767	0.000893126	-0.00128326	-0.000578324	-0.00111122	-0.000432951	0.000156439	-0.000986073	0.000604441	0.000528132	3.53561e-05
-0.000402404	-0.000469742	-0.000435997	-0.00210361	0.00164643	-0.000922467	0.000986981	-0.00163835	-0.000300756	7.08698e-05	0.000733667	0.000739781	0.000289808	-0.00135853	0.00142435	-0.00114236	-0.000182856	0.000751612	0.00087129	0.00112845	-0.00285752	0.000893196	-0.00128387	-0.000578561	-0.00110849	-0.000433457	0.000156467	-0.000985842	0.000604427	0.000523898	3.52922e-05
-0.000405725	-0.000516862	-0.000393442	-0.0021044	0.00164638	-0.000912964	0.00098182	-0.00163784	-0.000301264	6.84933e-05	0.000731011	0.000748641	0.00023313	-0.00135713	0.00142439	-0.00113702	-0.000182529	0.000744165	0.000859655	0.00112964	-0.00285768	0.000893594	-0.0012772	-0.000578578	-0.00109964	-0.000396874	0.000156438	-0.000986041	0.00060495	0.000521183	3.51479e-05
-0.000405142	-0.000503072	-0.000444142	-0.00210164	0.00164641	-0.000918722	0.000988685	-0.00163838	-0.000322605	7.2721e-05	0.000727413	0.0007817	0.000300091	-0.00135802	0.0014244	-0.00113821	-0.000182133	0.000741092	0.000880876	0.000200783	-0.00285821	0.000893403	-0.000176225	-0.000505499	-0.00109565	-0.000433297	0.000156419	-0.000985915	0.000609336	0.000520223	3.24355e-05
-0.000403051	-0.000509941	-0.000427353	-0.00210591	0.00164638	-0.000916789	0.000996064	-0.00161936	-0.000313077	6.57701e-05	0.000731401	0.000779256	0.000260456	-0.00135797	0.00142454	-0.00113023	-0.000181206	0.000737575	0.000865838	0.000233376	-0.00285663	0.000892746	-4.01761e-05	-0.000490016	-0.00110674	-0.000433429	0.000156401	-0.000985943	0.000622907	0.000516602	3.23129e-05
-0.000402923	-0.00051898	-0.000435096	-0.00210338	0.00164638	-0.000917588	0.000992493	-0.00156028	-0.000313709	5.38337e-05	0.000730617	0.000769747	0.000277291	-0.00135766	0.00142457	-0.00113536	-0.000180644	0.000742323	0.000878882	0.00024548	-0.00285457	0.000893419	-0.000159119	-0.00050319	-0.00109907	-0.00043342	0.000156389	-0.00098595	0.000621461	0.000516995	3.21709e-05
-0.000403469	-0.000510674	-0.000447876	-0.00210372	0.00164638	-0.00091846	0.000993921	-0.00153452	-0.000317321	5.41724e-05	0.000730307	0.000777445	0.000273306	-0.00135797	0.00142458	-0.00113525	-0.000180877	0.000741776	0.000880216	0.000258689	-0.00285039	0.000893283	-0.000147473	-0.000489639	-0.00109952	-0.000433363	0.000156396	-0.000985936	0.000620922	0.000518262	3.20812e-05
-0.000403209	-0.000514094	-0.000446793	-0.00210477	0.00165034	-0.000918421	0.000985823	-0.00103516	-0.000321778	6.28528e-05	0.000743204	0.000779048	0.000268927	-0.00135834	0.00142526	-0.00113386	-0.000181134	0.000740103	0.000880331	0.00024367	-0.00285874	0.000893022	-0.000141916	-0.000492339	-0.0010997	-0.000433314	0.0001564	-0.000985938	0.000617382	0.00051944	3.08602e-05
-0.000403515	-0.000511863	-0.000449574	-0.00210304	0.00164707	-0.000918205	0.000989873	-0.00104645	-0.000320768	6.34161e-05	0.000735054	0.00077841	0.000269916	-0.00135808	0.0014251	-0.00113403	-0.000181277	0.000741007	0.00088085	0.000238771	-0.00285439	0.000893286	-0.000135978	-0.000491548	-0.0010999	-0.00043323	0.000156397	-0.000985928	0.000618411	0.000519069	3.08342e-05
-0.000403583	-0.000512832	-0.000448587	-0.00210322	0.00164858	-0.000918536	0.000992659	-0.00103046	-0.000317553	5.9099e-05	0.00073662	0.000779148	0.000265984	-0.001358	0.00142492	-0.00113532	-0.000181043	0.000740608	0.000883703	0.000202468	-0.00285596	0.000893386	-0.000176515	-0.000492367	-0.00110004	-0.000433221	0.000156397	-0.000985924	0.000620242	0.000520068	3.08286e-05
-0.000421885	-0.000500036	-0.000409426	-0.00211149	0.0016484	-0.000905049	0.000990182	-0.00107574	-0.000320134	6.23289e-05	0.000632651	0.000721304	0.000269462	-0.00136082	0.00142512	-0.00112844	-9.43974e-05	0.000735824	0.000916867	0.000260887	-0.00253348	0.000893196	-0.000137349	6.67045e-05	-0.000672669	-0.000191013	0.000156431	-0.000985898	0.000613155	0.000518881	2.78131e-05
-0.000419722	-0.000500397	-0.000385987	-0.00211239	0.00163307	-0.000911806	0.000834301	-0.00106575	-0.000319096	6.38678e-05	0.000681685	0.000669556	0.000270196	-0.00135926	0.00142488	-0.00112901	-2.98196e-05	0.00069598	0.000899181	0.000245965	-0.00250744	0.000828775	-0.000144588	0.000110669	-0.000706957	-1.76774e-05	0.000156506	-0.000985878	0.000615603	0.000519097	2.71189e-05
-0.000416197	-0.000502791	-0.000410887	-0.00210064	0.00163882	-0.000912958	0.000366576	-0.0010141	-0.000320382	6.42902e-05	0.000712516	0.000645087	0.00026833	-0.00136007	0.00142527	-0.0011245	-0.000141652	0.000720769	0.000900982	0.000241676	-0.0024958	0.000549033	-0.000111962	-0.000286212	-0.000784338	5.52677e-05	0.000153615	-0.000985952	0.000618897	0.000535401	2.62561e-05
-0.000417978	-0.000500028	-0.000356234	-0.00211671	0.00163663	-0.000913049	0.000583638	-0.000948575	-0.000320491	6.34621e-05	0.000670764	0.000599659	0.000269407	-0.00133658	0.00142442	-0.00112969	-2.25617e-06	0.000710731	0.000902902	0.000240987	-0.00249741	0.000513222	-0.000126677	-0.000104655	-0.000582184	-0.000114091	0.00015524	-0.000985886	0.000616172	0.000547501	2.57986e-05
-0.000420447	-0.000498865	-0.000377077	-0.00210159	0.00163936	-0.000912296	0.000492669	-0.000826314	-0.000319739	6.36042e-05	0.000688307	0.00063542	0.000269189	-0.00134508	0.00142478	-0.00112936	-0.000118358	0.000718264	0.00090245	0.000243088	-0.00251217	0.000534023	-0.00012408	-8.42327e-05	-0.00049791	-0.000100366	0.000153411	-0.00098592	0.000617041	0.000542889	2.55519e-05
-0.000418163	-0.000498653	-0.000404663	-0.00209468	0.00164035	-0.000913159	0.000388744	-0.000865392	-0.000320137	6.34848e-05	0.000695005	0.000619163	0.00026912	-0.00134889	0.00142471	-0.00112842	-8.58324e-05	0.000718483	0.000901678	0.000243386	-0.00250462	0.000543654	-0.000120739	-0.000122387	-0.000496059	-6.46092e-05	0.000154759	-0.000985924	0.000616356	0.000533525	2.54724e-05
-0.00042113	-0.00049995	-0.000378212	-0.00209711	0.00164038	-0.000913727	0.000423554	-0.000814702	-0.000319981	4.67046e-05	0.000681251	0.000633009	0.000269487	-0.00134445	0.000991981	-0.00112928	-7.90594e-05	0.000712285	0.000903649	0.00024481	-0.00207737	0.000595123	-0.00012462	-0.000110667	-0.000568835	-0.000106511	0.000154612	-0.000985922	0.000613597	0.00053476	2.25268e-05
-0.000422378	-0.000498864	-0.000375668	-0.00209758	0.00163976	-0.00091354	0.000411156	-0.000835552	-0.000319693	5.25899e-05	0.000677156	0.00063038	0.000268065	-0.00069174	0.000917583	-0.0011295	-8.06952e-05	0.000717319	0.000908078	0.000244511	-0.00202972	0.00058679	-0.000130928	-9.34601e-05	-0.000590795	-0.000110664	0.000154225	-0.000985904	0.000616719	0.000536247	2.09082e-05
-0.000421914	-0.000500658	-0.000379759	-0.00209829	0.00163934	-0.000822052	0.000442227	-0.000812073	-0.000319826	5.93683e-05	0.00067916	0.0006265	0.000267946	-0.000631449	0.000464937	-0.00112918	-7.99505e-05	0.000714577	0.000905121	0.000246249	-0.00209989	0.000579585	-0.000127408	-0.00010162	-0.000563504	-0.000146592	0.000154197	-0.000982215	0.000616043	0.000537612	2.02803e-05
-0.000421112	-0.000498243	-0.000402284	-0.00209846	0.00163963	-0.00080372	0.000391125	-0.000685507	-0.000319796	0.000180494	0.000712603	0.000625446	0.000259183	-0.00088661	0.000628764	-0.00114546	-7.424e-05	0.000741924	0.00090793	0.000244424	-0.000201619	0.000559249	-0.000125403	-0.000101437	-0.000551595	-0.000196248	0.000153724	-0.000983486	0.00061615	0.000539729	1.63668e-05
-0.000419566	-0.00049856	-0.00039702	-0.00209798	0.00138228	-0.000809033	0.000442757	-0.000737653	-0.000319818	0.000148175	0.00069033	0.000626938	0.00026278	-0.000804303	0.000678025	-0.00113518	-7.78184e-05	0.000722321	0.000902156	0.000244638	-0.000584664	0.000564115	-0.00013136	-0.00012054	-0.000563512	-0.000169504	0.000154157	-0.000977264	0.000615552	0.000536284	1.58322e-05
-0.000401784	-0.000499688	-0.000390998	-0.00209847	0.00146666	-0.000844417	0.000398231	-0.000716832	-0.000319704	8.64906e-05	0.000688284	0.000629454	0.000264752	-0.000739501	0.000563004	-0.00112847	-7.88935e-05	0.000709301	0.000906575	0.000244195	-0.000354108	0.000563474	-0.000125071	-0.000100962	-0.000560609	-0.000152442	0.000154138	-0.000982903	0.000614869	0.000539247	1.5547e-05
-0.000420987	-0.000498671	-0.00038664	-0.00208754	0.00133894	-0.000810743	0.000407842	-0.00072627	-0.000319517	8.59564e-05	0.000698354	0.00062845	0.000264433	-0.000804071	0.000491199	-0.0011313	-7.93223e-05	0.000719651	0.000907002	0.000244441	-0.000437525	0.000514202	-0.000127611	-0.000100022	-0.000554084	-0.000160025	0.000154153	-0.000984061	0.000612015	0.000539334	1.51857e-05
-0.00041716	-0.000499161	-0.000387393	-0.00208884	0.00134395	-0.000834545	0.000406225	-0.000721995	-0.000319694	8.85052e-05	0.000696368	0.000629873	0.000265185	-0.000744512	0.000524218	-0.00113393	-7.89263e-05	0.00062837	0.00090687	0.000244431	-0.000440264	0.000522963	-0.000128359	-9.83701e-05	-0.000554672	-0.000160158	0.00015413	-0.000983789	0.000614263	0.000539253	1.50721e-05
-0.000418842	-0.000498985	-0.00038807	-0.00152614	0.0013564	-0.000829985	0.000410815	-0.000750927	-0.000318231	8.54761e-05	0.000696902	0.000624928	0.000336298	-0.000743877	0.000513949	-0.00113217	-7.87707e-05	0.000704786	0.000907207	0.000244398	-0.000426149	0.000513844	-0.000126308	-0.000100296	-0.000556435	-0.00015687	0.000154133	-0.000985472	0.000612648	0.000539863	1.32159e-05
-0.000419252	-0.000499735	-0.000398601	-0.00137538	0.00136406	-0.000835766	0.000411812	-0.000746372	-0.000319987	8.25798e-05	0.000695679	0.000629722	0.000295009	-0.000724065	0.000499678	-0.00113549	-7.84956e-05	0.000676043	0.00090702	0.000244418	-0.000384937	0.00051576	-0.000125922	-0.000101643	-0.00055529	-0.000157509	0.000154036	-0.000955888	0.000611946	0.000535763	1.262e-05
-0.00041571	-0.000499434	-0.000398933	-0.00139142	0.00135516	-0.000823175	0.000412799	-0.000739462	-0.000321984	8.03622e-05	0.000695725	0.000629514	0.000300626	-0.000713821	0.000525507	-0.00113354	-7.82662e-05	0.000648513	0.000907984	0.000244387	-0.000373888	0.000521995	-0.000125976	-0.000102014	-0.000553752	-0.000155028	0.000154088	-0.000952897	0.000612488	0.000538982	1.25776e-05
-0.000415728	-0.000499444	-0.000398921	-0.00139305	0.00135643	-0.000823301	0.000412822	-0.000739489	-0.000321359	8.06253e-05	0.000695673	0.000629441	0.000309198	-0.000714237	0.00052422	-0.00113443	-7.83173e-05	0.000649163	0.000907976	0.000244386	-0.000351073	0.000521832	-0.00012609	-0.000102006	-0.000553996	-0.000155155	0.000154088	-0.000952112	0.00061241	0.000538979	1.25748e-05
-0.00041692	-0.000499555	-0.000393265	-0.00138521	0.00136249	-0.000830651	0.000412922	-0.000740349	-0.000318638	8.13763e-05	0.000691997	0.000629538	0.000316878	-0.000722293	0.000510682	-0.00113468	-7.83142e-05	0.000650553	0.000901014	0.000244403	-0.000352267	0.000515303	-0.000126715	-0.000101736	-0.000554647	-0.000159085	0.000152266	-0.000926213	0.000612224	0.00053681	1.25095e-05
-0.00041741	-0.000499592	-0.000397572	-0.00139117	0.00136696	-0.000827057	0.00041821	-0.000343223	-0.000316478	7.41908e-05	0.000693539	0.000631664	0.000320959	-0.000716646	0.00052453	-0.00114014	-7.82701e-05	0.000654714	0.000897692	0.000244416	-0.000244231	0.000521309	-0.000127106	-0.000101354	-0.000554201	-0.000157461	0.000153741	-0.000918398	0.000612242	0.000535907	1.20591e-05
-0.000417057	-0.000499668	-0.000370293	-0.00139055	0.00136484	-0.000829181	0.000419144	-0.000417287	-0.000317446	8.02882e-05	0.000691827	0.000632161	0.000316776	-0.000721503	0.000521487	-0.00113581	-7.81127e-05	0.000154102	0.000893751	0.000244405	-0.000339312	0.000520506	-0.000126275	-0.000101604	-0.000554482	-0.000157001	0.00015391	-0.000922729	0.000612564	0.000540006	1.17377e-05
-0.000417268	-0.000499623	-0.00039397	-0.00138758	0.00136655	-0.000828872	0.000420118	-0.000466848	-0.00031705	8.0333e-05	0.000693346	0.000634973	0.000255376	-0.000719326	0.000522982	-0.00113683	-7.76408e-05	0.000447876	0.000883291	0.0002444	-0.000300364	0.000520625	-0.00012667	-0.000101653	-0.000554947	-0.000158025	0.00015435	-0.000684093	0.000607896	0.000537921	1.15105e-05
-0.000417012	-0.000506404	-0.000392365	-0.00139314	0.00136392	-0.000839078	0.000411832	-0.000374659	-0.000312382	1.99237e-05	0.000718073	0.000462589	0.000315021	-0.000679723	0.000350951	-0.000725056	-8.92092e-05	0.00028244	0.000860768	0.000244328	-0.000296756	0.000516616	-0.000126217	-0.000136268	-0.000541697	-0.000136316	0.000154026	-0.000820894	0.000612092	0.000311067	1.0196e-05
-0.000417669	-0.00050489	-0.000387588	-0.00139178	0.00136428	-0.000394651	0.000414546	-0.000382435	-0.000313732	2.72209e-05	0.000686355	0.000524607	0.000309803	-0.000668164	0.000367697	-0.000817759	-8.60966e-05	0.000284323	0.000852888	0.000244371	-0.000322895	0.000518905	-0.000126358	-0.000124166	-0.000552684	-0.000147009	0.000153581	-0.000665387	0.000360777	0.000460346	9.45933e-06
-0.000416582	-0.000506539	-0.000388515	-0.00139935	0.00122732	-0.00039922	0.000410671	-0.000433745	-0.000312789	2.68942e-05	0.00070007	0.000548934	0.000302686	-0.000617115	0.000380549	-0.000881545	-8.34692e-05	0.00028074	0.00086055	0.000244367	-0.000307877	0.000518363	-0.000126726	-0.000131424	-0.000548267	-0.000151837	0.00013471	-0.000500081	0.000543577	0.000412674	9.18663e-06
-0.00041686	-0.000506087	-0.000388437	-0.00139527	0.00127107	-0.000377062	0.000412984	-0.000365609	-0.000313019	-7.60373e-06	0.000700892	0.000528008	0.0002984	-0.000669558	0.000397759	-0.000821424	-8.48933e-05	0.000284877	0.000862538	0.000244358	-0.000327746	0.000519868	-0.000126434	-0.000119996	-0.000550336	-0.000146287	0.000152984	-0.000536271	0.000455921	0.000383177	9.118e-06
-0.000416948	-0.000504258	-0.000388637	-0.00139802	0.00128601	-0.000422138	0.000424756	-0.000372187	-0.000313185	1.38042e-05	0.00068503	0.000533217	0.000302772	-0.000671271	0.000394757	-0.000808941	-9.09534e-05	0.000283531	0.000622249	0.000244119	-0.000260353	0.000518583	-0.000126411	-0.000126955	-0.000552163	-0.000147343	0.000146794	-0.000539526	0.000402888	0.000396549	8.752e-06
-0.000417518	-0.000504127	-0.000362895	-0.00139704	0.00128875	-0.000432704	0.000422754	-0.000368567	-0.000313317	1.27321e-05	0.000650179	8.83335e-05	0.000287955	-0.0006715	0.000382441	-0.000805547	-0.00010101	0.000282797	0.000559066	0.000245055	-0.000229437	0.00051795	-0.000127877	-0.000134682	-0.000550273	-0.000159326	0.00014508	-0.00053532	0.000419799	7.79977e-05	8.16871e-06
-0.000417153	-0.000505068	-0.000367182	-0.0013973	0.00128306	-0.000442144	0.000404359	-0.000366202	-0.000313546	1.117e-05	0.00062581	0.0001303	0.000294529	-0.000661314	0.000384219	-0.000809742	-9.13855e-05	0.000271283	0.000574171	0.000244369	-0.000256744	0.000520084	-8.94564e-05	-0.000129168	-0.000536633	-0.000159707	0.000142705	-0.000471884	0.000419906	9.69232e-05	8.06481e-06
-0.000417356	-0.000504175	-0.000369581	-0.00139771	0.00125907	-0.000434902	0.000387733	-0.000368843	-0.000313519	4.65345e-06	0.000626772	2.77998e-05	0.000286836	-0.000671684	0.000386663	-0.000808788	-0.000100641	0.000281952	0.000549757	0.000244289	-0.000245755	0.000517987	-0.000127136	-0.00013433	-0.000550367	-0.000156809	0.000140957	-0.000532648	0.000416387	0.000106928	8.03869e-06
-0.000417359	-0.000504464	-0.00037116	-0.00139743	0.00125874	-0.000431822	0.000381065	-0.000368797	-0.000290149	1.22234e-05	0.000634801	6.47451e-05	0.000292851	-0.000670533	0.000386458	-0.000810318	-9.31732e-05	0.000279374	0.000560919	0.000244617	-0.000251848	0.000518185	-0.000125812	-0.000131889	-0.000548448	-0.00015525	0.00014044	-0.000493	0.000416245	0.000114562	8.00463e-06
-0.000417435	-0.000504874	-0.000372625	-0.00139731	0.0012638	-0.000433463	0.000393494	-0.000368219	-0.000224331	8.89311e-06	0.000631158	8.28616e-05	0.00029625	-0.000668779	0.000385354	-0.000808013	-9.59065e-05	0.000278945	0.00056204	0.000244284	-0.000247377	0.000518819	-0.000121203	-0.000133721	-0.000544258	-0.000156183	0.000140902	-0.000497283	0.000416996	9.17861e-05	7.98358e-06
-0.000417035	-0.000504472	-0.000373468	-0.00139745	0.00125746	-0.000433536	0.000399925	-0.000368665	-0.000204222	1.12069e-05	0.000627952	6.5913e-05	0.000292883	-0.000668437	0.000386015	-0.000810348	-9.64971e-05	0.000278612	0.000556225	0.000244592	-0.000244502	0.000519158	-0.000124418	-0.000134523	-0.000547417	-0.000155037	0.000141376	-0.000491605	0.000419502	6.35108e-05	7.94894e-06
-0.00041722	-2.32351e-05	-0.000371139	-0.00139188	0.00126457	-0.000434106	0.000384908	-0.00036838	-0.000289359	1.10577e-05	0.000394676	6.53984e-05	0.000248008	-0.000667883	0.000387461	-0.000808355	1.30349e-05	0.000277967	0.000557679	0.000244526	-0.000207711	0.000516596	-0.000118746	-0.000132772	-0.000545849	-0.000156203	0.00016442	-0.000501142	0.00041922	9.48402e-05	7.45141e-06
-0.00041718	-0.000265647	-0.000371604	-0.00139831	0.00122679	-0.000433418	0.000384601	-0.00036867	-0.000244067	1.11352e-05	0.000479024	7.55236e-05	0.000294142	-0.000673318	0.000385255	-0.000809778	-9.53005e-05	0.000275886	0.000237624	0.000244544	-0.000249165	0.000416365	-0.000122466	-0.000140364	-0.000485689	-0.000155831	0.000146616	-0.000491713	0.000418954	0.000104562	7.13509e-06
-0.000417193	-0.000286745	-0.000371498	-0.0013575	0.00125387	-0.000364489	0.000384363	-0.000368695	-0.000250541	1.1143e-05	0.000491754	7.07391e-05	0.000288713	-0.000670964	0.000385573	-0.000809337	-7.535e-05	0.00028036	0.000242802	0.000244498	-0.000232521	0.000262059	-0.000121821	-0.000134942	-0.000512503	-0.000155658	0.000155066	-0.000497042	0.000419343	7.43048e-05	6.97092e-06
-0.000417217	-0.000210566	-0.000371455	-0.00134296	0.0012453	-0.000333334	0.000385526	-0.000368787	-0.000262062	2.52483e-06	0.000504047	6.8405e-05	0.000288013	-0.000670465	0.000385122	-0.000809659	-6.80561e-05	0.000279469	0.000212315	0.000244241	-0.000227534	0.000310671	-0.000120885	-0.000134541	-0.000510052	-0.000155533	0.00015693	-0.000496804	0.000414011	8.23177e-05	6.87264e-06
-0.000417277	-0.000226689	-0.000361882	-0.00135173	0.00124695	-0.000353807	0.000387109	-0.000368752	-0.000257204	9.74482e-06	0.000485647	6.95769e-05	0.000288395	-0.000670835	0.00037473	-0.000809402	-7.50347e-05	0.000278643	0.000163075	0.000244465	-0.000221411	0.000300142	-0.000120944	-0.00013533	-0.000507622	-0.000155157	0.000152843	-0.000442995	0.000414247	8.36807e-05	6.80685e-06
-0.000417238	-0.000223829	-0.000335368	-0.00135337	0.00122589	9.39532e-06	0.000412444	-0.000356393	-0.000259294	8.30818e-06	0.000486964	6.99261e-05	0.000292116	-0.000673853	0.000378162	-0.000815134	-6.9516e-05	0.000193493	0.000168166	0.000221412	-0.00023596	0.00035248	-0.000120393	-0.000127767	-0.000497375	-0.000104304	0.000152264	-0.000430177	0.000407241	8.05406e-05	6.59363e-06
-0.000416711	-0.000210667	-0.000348393	-0.00135482	0.00122072	-3.2662e-05	0.000409344	-0.000357729	-0.000260253	6.62632e-06	0.000487637	7.05076e-05	0.000289854	-0.000668826	0.000378715	-0.000810923	-6.97822e-05	0.000222082	0.000198586	0.000223626	-0.00022864	0.000322417	-0.000120972	-0.000126995	-0.00050177	-0.000128151	0.000146799	-0.000302764	0.000411307	8.36804e-05	6.49281e-06
-0.000399331	-0.000228816	-0.00034046	-0.00135363	0.00121749	-6.98506e-05	0.00038952	-0.000363811	-0.000257532	5.77243e-06	0.000486535	7.02624e-05	0.000289597	-0.000671534	0.000175205	-0.000813268	-7.14442e-05	0.000202919	0.00018845	0.000224132	-0.000229254	0.000327134	-0.000120733	-0.000123552	-0.000499889	-0.000121026	0.000151763	-0.000337361	0.000410103	8.15203e-05	6.36389e-06
-0.000406367	-0.000223789	-0.000338989	-0.00135325	0.00122352	-6.86256e-05	0.000389527	-0.000356627	-0.000259517	7.91151e-06	0.000486078	6.96438e-05	0.000290036	-0.000671382	8.00399e-05	-0.000813277	-7.2416e-05	0.000211227	0.000186472	0.000224431	-0.000231779	0.000318979	-0.000120585	-0.000130168	-0.000502368	-0.000133649	0.000151891	-0.000332843	0.000406752	8.39789e-05	6.35182e-06
-0.000399579	-0.000223412	-0.000210275	-0.00135195	0.00117807	-0.00011427	0.000274483	-0.000356498	-0.000265593	6.99001e-06	0.000495518	7.43799e-05	0.000183143	-0.000671634	0.000177672	-0.000813119	-6.96568e-05	0.000198551	0.000186614	0.000226803	-0.00023251	0.000312102	-0.000120809	-0.000127741	-0.000498581	-0.000126997	0.000148409	-0.000367678	0.000437994	8.10268e-05	6.11717e-06
-0.000403408	-0.000221436	-0.000285745	-0.00135203	0.00115614	-0.000103885	0.000344012	-0.000351089	-0.000261485	1.08915e-05	0.000488978	7.09683e-05	0.000200779	-0.000585073	0.000148064	-0.000812338	-6.98138e-05	0.000229959	0.000181514	0.00022625	-0.000255048	0.000314911	-0.000120524	-0.000127991	-0.000507754	-0.000125077	0.000150354	-0.000346583	0.000418129	8.24102e-05	6.02235e-06
-0.000381866	-0.000221055	-0.000254482	-0.00134984	0.00116437	-9.58522e-05	0.000312821	-0.000353445	-0.000260182	8.50341e-06	0.000487382	7.08812e-05	0.000239598	-0.00032261	4.73903e-05	-0.000812876	-7.04213e-05	0.000209704	0.000185498	0.000226157	-0.000249715	0.000315074	-8.44592e-05	-0.000128577	-0.000503226	-0.000138527	0.000147811	-0.000328863	0.000415709	8.24915e-05	5.70591e-06
-0.000347664	-0.00022153	-0.000270023	-0.00134889	0.0011593	-9.54776e-05	0.000315504	-0.000342588	-0.00026199	3.73655e-06	0.000485571	7.04367e-05	0.000120925	-0.000331614	2.95e-05	-0.000823002	-7.13632e-05	0.000203746	0.000185133	0.000226767	-0.000230279	0.00031609	-6.6086e-05	-0.00012976	-0.000445479	-0.000123463	0.000147163	-0.000343086	0.000416166	8.2893e-05	5.58414e-06
-0.000353387	-0.000221479	-0.000270085	-0.00134977	0.00116018	-9.54348e-05	0.000316229	-0.000343489	-0.00026183	4.3901e-06	0.000485653	7.0695e-05	0.000136904	-0.000333634	3.05816e-05	-0.000822529	-7.11666e-05	0.000205714	0.000184857	0.000226638	-0.000230431	0.000316656	-6.92958e-05	-0.000129763	-0.000445845	-0.000125081	0.000147185	-0.000308472	0.000415544	8.29098e-05	5.57757e-06
-0.00032251	-0.000221565	-0.000167345	-0.00135044	0.00116261	-9.7675e-05	0.000314766	-0.000339713	-0.00023525	9.7093e-06	0.000489396	5.92368e-05	0.000106952	-0.000354823	7.18932e-05	-0.000817761	-7.05626e-05	0.000204161	0.00018528	0.000226558	-0.000243214	0.000316018	-7.78959e-05	-0.000130915	-0.000435749	-0.000135643	0.000147986	-0.000322598	0.000416708	8.28721e-05	5.51948e-06
-0.000348857	-0.000222719	-0.000174755	-0.000449298	0.00116132	-9.6187e-05	0.000312849	-0.000342442	-0.000241821	5.38962e-07	0.000488612	6.26676e-05	0.000182212	-1.83215e-05	5.12451e-05	-0.00081591	-6.99579e-05	0.000204764	0.00018486	0.000227243	-0.000259879	0.000316076	-8.72837e-05	-0.000137733	-0.000452315	-0.00017274	0.000148052	-0.000317689	0.000414359	8.29014e-05	3.8423e-06
-0.00034662	-0.000222481	-0.000174654	-0.000447369	0.00116175	-9.6329e-05	0.000313438	-0.000343408	-0.000226575	6.90238e-06	0.000488003	6.43127e-05	0.000160617	-2.90158e-05	6.301e-05	-0.000818798	-6.99825e-05	0.000203994	0.000185209	0.000227314	-0.0002591	0.000315824	-8.41193e-05	-0.00013697	-0.000433533	-0.000167022	0.000148063	-0.000328485	0.00041649	8.29459e-05	3.82133e-06
-0.000348064	-0.000222628	-0.000195448	-0.000113803	0.00116183	-9.64885e-05	0.000312587	-0.000343744	-0.00023796	5.16806e-07	0.000460639	6.42526e-05	0.00016449	-1.25911e-05	3.91716e-05	-0.000816148	-6.99702e-05	0.000204697	0.000185353	0.000227025	-0.000246864	0.000316056	-8.32279e-05	-0.000132283	-0.000446435	-0.000181064	0.000148083	-0.000325293	0.00041399	8.28918e-05	3.62073e-06
-0.000346503	-0.000222539	-0.000213165	-0.000119439	0.00116196	-9.65268e-05	0.00031246	-0.000343616	-0.000240098	1.74209e-06	0.000455471	6.25011e-05	0.000163993	2.70626e-05	6.59911e-05	-0.000816238	-6.99125e-05	0.000204738	0.0001851	0.000227127	-0.000255733	0.000317678	-8.1713e-05	-0.000135905	-0.000359567	-0.000159116	0.000147637	-0.000318438	0.000414571	8.29098e-05	3.55237e-06
-0.000347342	-0.000221412	-0.000134657	-0.000104331	0.00116207	-9.93643e-05	0.000312371	-0.000343854	-0.000230749	1.28313e-06	0.00045152	6.235e-05	0.000153143	4.21314e-05	5.74563e-05	-0.000815769	-7.00876e-05	0.000202298	0.000182534	0.000226628	-0.000255817	0.0003174	-8.21424e-05	-0.000129455	-0.000356606	-0.000151762	0.000147794	-0.000323365	0.000414667	8.29106e-05	3.50543e-06
-0.000346827	-0.000222354	-0.000143302	-0.000148019	0.00116197	-9.67461e-05	0.000312187	-0.000343752	-0.000235574	-5.87003e-06	0.000446333	6.27511e-05	0.000147805	5.37161e-06	5.15759e-05	-0.000816316	-7.00582e-05	0.000199065	0.000184467	0.000226664	-0.000253906	0.000316361	-8.22159e-05	-0.000134835	-0.000306132	-0.000168703	0.000147837	-0.000322899	0.000414167	8.29006e-05	3.48307e-06
-0.000346441	-0.000222101	-0.000143718	-0.000126357	0.00116202	-9.75434e-05	0.000312284	-0.000343734	-0.000232175	-7.71896e-07	0.000450522	6.26765e-05	0.000149589	1.56861e-05	5.39052e-05	-0.000816141	-7.00583e-05	0.00019996	0.000183312	0.000226778	-0.000254037	0.000316592	-8.21906e-05	-0.000134095	-0.000307756	-0.000163844	0.000147848	-0.000322911	0.000414531	8.29053e-05	3.4797e-06
-0.000298911	-0.000224429	-0.000145064	-0.000137182	0.00116201	-9.69036e-05	0.000322271	-0.000343676	-0.000232974	-6.03276e-06	0.000367537	6.09001e-05	0.00014904	5.67735e-06	5.17362e-05	-0.000814745	-7.00991e-05	0.000205118	0.000184129	0.000226729	-0.000255018	0.000315937	-8.14315e-05	-0.000133461	-0.000311345	-0.000162736	0.000147043	-0.000320016	0.000414572	8.29066e-05	3.39083e-06
-0.000301181	-9.91963e-05	-0.000145115	-0.000143536	0.00113431	-9.51139e-05	0.000362979	-0.000331821	-0.000241954	-8.40056e-05	0.000291657	7.05416e-05	0.000148967	7.04476e-06	4.13328e-05	-0.000818006	-6.40136e-05	0.000169741	0.000181829	0.000226657	-0.000328485	0.000252342	-8.17289e-05	-0.000131007	-0.000309124	-0.000187577	0.000145998	-0.000321023	0.000414845	8.36882e-05	3.27549e-06
-0.00030582	-0.00015557	-0.000145191	-0.000137639	0.00115494	-8.83483e-05	0.000319451	-0.000337849	-0.000234883	-1.23864e-05	0.00034198	6.29213e-05	0.000148657	6.95985e-06	4.12903e-05	-0.00031653	-7.05359e-05	0.000186586	0.000184092	0.00022687	-0.000284897	0.000385035	-8.71436e-05	-0.000131406	-0.000310042	-0.000168874	0.000138629	-0.000320969	0.000414419	8.33068e-05	2.82091e-06
-0.000313594	-0.000188547	-0.000146479	-0.000139771	0.00114713	-9.61091e-05	0.000321861	-0.000340144	-0.00023629	-1.87899e-05	0.000282473	6.18399e-05	0.000149407	8.30041e-06	5.17748e-05	-0.000215663	-6.98251e-05	0.000192151	0.000183245	0.000193912	-0.00025568	0.000277543	-8.19532e-05	-0.000132486	-0.000310644	-0.000165962	0.000122802	-0.000320993	0.00041434	8.3174e-05	2.6311e-06
-0.000276148	-0.000137963	-0.000145201	-0.000140911	0.00114771	-8.78234e-05	0.00032318	-0.000341066	-0.00023628	-2.60523e-05	0.000293407	6.51706e-05	0.000149226	1.04774e-05	4.73021e-05	-0.000174139	-7.04363e-05	0.000173653	0.000183748	0.000196043	-0.000290448	0.00029964	-8.36337e-05	-0.000132858	-0.000309955	-0.000170973	0.00014141	-0.00032094	0.000412824	8.30404e-05	2.61545e-06
-0.000308145	-0.000176169	-0.000145051	-0.000142813	0.00114416	-7.40652e-05	0.000326656	-0.000303882	-0.000236811	-3.05757e-05	0.000293094	6.32483e-05	0.000147572	6.99643e-06	3.90504e-05	-0.00026317	-6.81431e-05	0.000186476	0.000184248	0.0002078	-0.00026651	0.000147717	-8.24181e-05	-0.000119754	-0.000310389	-0.000166296	2.02821e-05	-0.000321511	0.000411439	8.30647e-05	2.55507e-06
-0.000168593	-0.000149614	-0.000145323	-0.000139405	0.00114373	-7.99426e-05	0.000324079	-0.000325549	-0.00023659	-3.11433e-05	0.000295848	6.24022e-05	0.000148149	8.2146e-06	3.98612e-05	-0.000230715	-6.85162e-05	0.000185407	0.000183653	0.000204308	-0.00026686	0.000129908	-7.71505e-05	-0.000126496	-0.00031077	-0.000166136	0.000101323	-0.000321185	0.000412032	8.30757e-05	2.48095e-06
-0.000177318	-0.00015037	-0.000145324	-0.00014032	0.00114403	-8.01626e-05	0.00032552	-0.000325098	-0.000236606	-3.10688e-05	0.000294214	6.24602e-05	0.000148167	8.20295e-06	4.15167e-05	-0.000202223	-6.85957e-05	0.00018365	0.000183773	0.000201704	-0.000271403	0.000136424	-7.82785e-05	-0.00012584	-0.00031055	-0.000166221	8.88669e-05	-0.000321197	0.000412179	8.30788e-05	2.47284e-06
-0.000180141	-0.000162305	-0.000145063	-0.000140148	0.00114468	-8.03254e-05	0.000326907	-6.04511e-05	-0.000236626	-2.98585e-05	0.000279707	6.51415e-05	0.000148222	7.75471e-06	3.7036e-05	-0.000208257	-6.85356e-05	0.000187266	0.000183724	0.000201722	-0.000266863	0.000133082	-7.84477e-05	-0.00010314	-0.000310452	-0.000166116	9.87422e-05	-0.000321343	0.000412524	8.30635e-05	2.36686e-06
-0.00019265	-0.000163774	-0.000162217	-0.000133956	0.00114407	-8.00459e-05	0.000325908	-9.058e-05	-0.000246847	-2.90448e-05	0.000275078	6.42189e-05	0.000148268	7.31326e-06	4.01731e-05	-0.000216144	-6.84242e-05	0.000186717	0.000183766	0.000201201	-0.000266933	0.000143534	5.33781e-06	-0.000109143	-0.000310517	-8.27284e-05	9.41466e-05	-0.000321387	0.000366253	8.30964e-05	2.32393e-06
-0.000183335	-0.000162249	-0.000171157	-0.000114807	0.00114492	-7.90601e-05	0.000325788	-7.09024e-05	-0.000246723	-2.95637e-05	0.000277472	6.45514e-05	0.000148217	7.51879e-06	4.04204e-05	-0.000210308	-6.86002e-05	0.000186603	0.000183806	0.000202227	-0.000267161	0.00013866	8.79673e-06	-0.000100722	-0.000310535	-6.69982e-05	9.03656e-05	-0.000321355	0.000366662	8.30896e-05	2.3102e-06
-0.00018267	-0.000156386	-0.000148884	-9.66402e-05	0.00114504	-7.97509e-05	0.000325298	-7.28967e-05	-0.000245151	-2.9565e-05	0.000281203	6.45904e-05	0.000147977	7.70267e-06	4.06597e-05	-0.00021403	-6.85221e-05	0.000186212	0.000183715	0.000202024	-0.000267462	0.000133752	-8.06424e-06	-0.000105346	-0.000310546	-5.80424e-05	8.97788e-05	-0.000321387	0.000369824	8.30775e-05	2.30092e-06
-0.000182687	-0.000156404	-0.000148945	-9.74216e-05	0.00114502	-7.97478e-05	0.00032533	-7.45497e-05	-0.000244886	-2.95564e-05	0.000280138	6.45695e-05	0.000148018	7.68729e-06	4.06439e-05	-0.000213615	-6.85233e-05	0.000186265	0.000183721	0.000202025	-0.000267462	0.000135027	-1.09423e-05	-0.000104322	-0.000310541	-5.80694e-05	8.9954e-05	-0.000321376	0.000369985	8.30782e-05	2.30078e-06
-0.000182897	-0.000156956	-0.000150797	-9.90944e-05	0.00114501	-7.96803e-05	0.0003253	-7.83397e-05	-0.000242196	-2.95592e-05	0.000276154	6.44958e-05	0.000148081	7.69458e-06	4.05989e-05	-0.000213103	-6.8527e-05	0.000186355	0.000183729	0.000201988	-0.000267432	0.000134367	-4.12939e-06	-0.00010297	-0.00031054	-5.85694e-05	9.0716e-05	-0.000321379	0.000369911	8.30841e-05	2.29829e-06
-0.000183496	-0.000158016	-0.000151427	-0.000100768	0.00114493	-7.92647e-05	0.000325473	-7.38661e-05	-0.000127518	-2.96457e-05	0.000276908	6.44721e-05	0.000148123	7.96501e-06	4.05912e-05	-0.000213285	-6.85453e-05	0.000186466	0.000183754	0.000202069	-0.000267431	0.000135735	7.52386e-07	-0.000100745	-0.000310533	-5.90675e-05	9.06797e-05	-0.00032139	0.000370258	8.3092e-05	2.25696e-06
-0.000183478	-0.000158287	-0.000150953	-0.000100898	0.00114388	-7.9538e-05	0.000329197	-7.74745e-05	-0.00014613	-2.96335e-05	0.00027627	6.43966e-05	0.000148104	7.65901e-06	4.05765e-05	-0.000200173	-6.84856e-05	0.000186368	0.000183738	0.000201111	-0.000268178	0.0001365	-5.17942e-06	-8.23541e-05	-0.00030263	-4.43887e-05	9.03711e-05	-0.000321375	0.000370462	8.31347e-05	2.2474e-06
-0.000183497	-0.00015807	-0.00015072	-0.000100895	0.00114444	-7.93608e-05	0.000326526	-7.65207e-05	-0.000142834	-3.04708e-05	0.000277216	6.43763e-05	0.000148224	7.8165e-06	4.05585e-05	-0.000201671	-6.8572e-05	0.000186364	3.78747e-05	0.000201507	-0.000265174	0.000135639	-3.00425e-06	-9.7248e-05	-0.000305057	-4.81068e-05	8.97299e-05	-0.000321376	0.000370632	8.30973e-05	2.21738e-06
-0.000183457	-0.000155922	-0.000149949	-0.000101566	0.00114438	-7.93962e-05	0.000326096	-7.61286e-05	-0.000144991	-3.01783e-05	0.000277219	6.42208e-05	0.000148172	7.69813e-06	4.0567e-05	-0.000201526	-6.93203e-05	0.000186385	3.11049e-05	0.000202053	-0.000267207	0.000135885	-5.21844e-06	-9.87092e-05	-0.000305137	-5.29124e-05	7.55321e-05	-0.000321376	0.000370428	8.30834e-05	2.21597e-06
-0.000183463	-0.00015321	-0.00015123	-0.00010068	0.0011445	-7.92917e-05	0.00032638	-7.54049e-05	-0.000127282	-3.46673e-05	0.000277066	6.3904e-05	0.000148129	7.73645e-06	4.05616e-05	-0.000201533	-6.85827e-05	0.000186386	3.06701e-05	0.000201821	-0.000265868	0.000135668	-5.32476e-06	-0.000101921	-0.000303879	-5.60812e-05	7.82108e-05	-0.000321376	0.000370239	8.30953e-05	2.21052e-06
-0.000183109	-0.00015128	-0.000145118	-0.000101116	0.00114444	-7.93609e-05	0.000326571	-7.54983e-05	-0.000131593	-3.33691e-05	0.000277244	6.32885e-05	0.000148254	7.85674e-06	4.1019e-05	-6.28701e-05	-5.96173e-05	0.000186386	4.09416e-05	0.000201904	-0.000266152	0.000135572	-4.48355e-06	-9.6991e-05	-0.000306349	-5.21071e-05	7.90897e-05	-0.000321288	0.000370278	8.32476e-05	2.17253e-06
-0.000162888	-0.000151288	-0.000149515	-0.000100911	0.000751533	-7.93036e-05	0.000330914	-8.87128e-05	-0.00013606	-4.50675e-05	0.000275757	9.56683e-05	0.000148694	7.78681e-06	4.04581e-05	-0.000202069	-6.03351e-05	0.000187827	4.21898e-05	0.000201961	-0.000265174	0.000134442	-4.46307e-06	-9.90147e-05	-0.000305889	-5.36042e-05	7.96223e-05	-0.000321118	0.000361369	8.30993e-05	1.46389e-06
-0.000169936	-0.000153103	-0.000149906	-0.000101044	0.000761221	-7.93111e-05	0.000329476	-8.14193e-05	-0.000134724	-4.11751e-05	0.000277153	7.07571e-05	0.000148199	7.78901e-06	4.04878e-05	-0.000117265	-6.34247e-05	0.000186892	4.0945e-05	0.00020193	-0.000265577	0.000135645	-4.62398e-06	-9.79523e-05	-0.000305606	-5.3525e-05	7.75512e-05	-0.000321331	0.000369183	8.30332e-05	1.45368e-06
-0.000168792	-0.000152613	-0.000149788	-0.000100824	0.0007748	-7.93251e-05	0.000328415	-8.7672e-05	-0.000133418	-4.20215e-05	0.00027633	7.269e-05	0.000148868	7.79496e-06	4.04992e-05	-0.000131066	-6.57935e-05	0.000187442	4.156e-05	0.000201941	-0.000265662	0.000134343	-4.77261e-06	-9.86287e-05	-0.000305561	-5.35176e-05	7.81559e-05	-0.000321175	2.73543e-06	8.30956e-05	1.34153e-06
-0.000172371	-0.000152885	-0.000149509	-0.000101128	0.000742446	-7.93431e-05	0.00032716	-8.51698e-05	-0.00013481	-4.02929e-05	0.000276181	7.59608e-05	0.000149229	7.85957e-06	4.04565e-05	-0.000100224	-6.67438e-05	0.000187243	4.14553e-05	0.000201906	-0.00026555	0.000131118	-4.65114e-06	-9.68681e-05	-0.000306212	-5.38683e-05	7.84396e-05	-0.000321144	0.000119922	8.31108e-05	1.29969e-06
-0.000172832	-0.000152802	-0.00014943	-0.000101125	0.000741798	-7.93483e-05	0.000328538	-8.82765e-05	-0.000133463	-3.8909e-05	0.000275971	7.60237e-05	0.000148779	7.90537e-06	4.0301e-05	-0.000112497	-6.39951e-05	0.000187237	4.01291e-05	0.000201938	-0.000265208	0.000127206	-4.57831e-06	-9.79495e-05	-0.000306044	-5.36286e-05	7.83564e-05	-0.000321161	7.0859e-05	8.31046e-05	1.29123e-06
-7.54829e-05	-0.000148108	-0.000160764	-0.000136619	0.000190319	-8.57266e-05	0.000327437	-0.000104793	-0.000134973	3.46924e-05	0.000275809	4.8982e-05	0.000150731	7.87573e-06	4.03957e-05	-0.000115568	-6.58347e-05	0.000187229	4.14621e-05	0.000202305	-0.000265475	0.000132906	-5.71702e-06	-8.79443e-05	-0.000264416	-0.00010479	4.9463e-05	-0.000321204	7.68691e-05	8.34498e-05	7.46902e-07
-7.54829e-05	-0.000148108	-0.000160764	-0.000136619	0.000190319	-8.57266e-05	0.000327437	-0.000104793	-0.000134973	3.46924e-05	0.000275809	4.8982e-05	0.000150731	7.87573e-06	4.03957e-05	-0.000115568	-6.58347e-05	0.000187229	4.14621e-05	0.000202305	-0.000265475	0.000132906	-5.71702e-06	-8.79443e-05	-0.000264416	-0.00010479	4.9463e-05	-0.000321204	7.68691e-05	8.34498e-05	7.46902e-07
-7.64359e-05	-0.000147658	-0.000158199	-0.000128392	0.000208494	-8.51579e-05	0.000327437	-9.98599e-05	-0.000134937	-1.92648e-05	0.000275915	5.09083e-05	0.000150655	7.87375e-06	4.03936e-05	-0.000115137	-6.58337e-05	0.000187213	4.14539e-05	0.000202279	-0.000265458	0.00013269	-5.35823e-06	-8.87701e-05	-0.000264608	-8.894e-05	3.14799e-05	-0.000321207	8.33456e-05	8.37263e-05	7.46064e-07
-8.31796e-05	-0.000146935	-0.000154471	-0.000116029	0.000190528	-8.48677e-05	0.000327667	-0.000100518	-0.000134973	-4.2343e-06	0.000275817	5.59116e-05	0.000151398	7.87058e-06	4.04036e-05	-0.000113238	-6.54918e-05	0.00018723	4.14743e-05	0.000201954	-0.000265453	0.000132638	-5.31465e-06	-9.137e-05	-0.000267637	-9.13217e-05	5.78174e-05	-0.000321207	8.96042e-05	8.40784e-05	7.4155e-07
-8.18546e-05	-0.000145121	-0.000157796	-0.000118591	0.000195883	-8.50586e-05	0.000327514	-9.81762e-05	-0.000134927	-9.24273e-06	0.000275985	5.35321e-05	0.000150679	7.87008e-06	4.03951e-05	-0.00011494	-6.57316e-05	0.000187162	4.14502e-05	0.000202139	-0.000265455	0.000132445	-5.25896e-06	-8.95743e-05	-0.000269964	-7.59861e-05	3.76088e-05	-0.000321207	8.24942e-05	8.34862e-05	7.39171e-07
-8.47873e-05	-0.000144759	-0.000156084	-0.000124477	0.000201964	-8.4674e-05	0.000319426	-9.63467e-05	-0.000139232	3.19921e-06	0.000277221	5.61348e-05	0.000154098	8.47426e-06	4.04046e-05	-6.04244e-05	-6.58272e-05	0.00018721	4.1532e-05	0.00020202	-0.00026512	0.000132668	-5.3866e-06	-9.05892e-05	-0.000272092	-8.09801e-05	3.9916e-05	-0.000288256	8.13185e-05	8.37086e-05	7.12714e-07
-8.18565e-05	-0.000143417	-0.000154718	-0.000119309	0.000194404	-8.47529e-05	0.000319866	-7.31545e-05	-0.00013587	1.44779e-06	0.000278386	5.64419e-05	0.000152432	8.39178e-06	2.81616e-05	-2.76213e-05	-6.65708e-05	0.000187241	4.14348e-05	0.000202098	-0.000265622	0.00013258	-1.18885e-05	-9.05712e-05	-0.000271993	-7.27093e-05	4.82872e-05	-0.000302828	8.40671e-05	8.39519e-05	7.08039e-07
-8.38268e-05	-0.000141734	-0.000155333	-0.000123441	0.000193845	-8.47162e-05	0.000316372	-9.53898e-05	-0.000140838	5.58781e-06	0.000276643	5.7283e-05	0.000153595	8.68998e-06	4.02606e-05	-2.01318e-05	-6.57455e-05	0.000187216	4.14963e-05	0.000202027	-0.000264792	0.000132665	-6.18759e-06	-9.10928e-05	-0.000270556	-7.16376e-05	4.2648e-05	-0.000295795	8.20911e-05	8.3752e-05	7.05157e-07
-9.39498e-05	-0.000142621	-0.000147061	-0.000123052	0.00019557	-8.49758e-05	0.000315741	-9.41174e-05	-0.000138914	-2.23121e-05	0.000277512	5.6392e-05	0.000152136	8.34283e-06	3.93901e-05	-4.12007e-05	-6.56018e-05	0.000189672	4.15404e-05	0.000203887	-0.000265103	0.000132561	-5.35382e-06	-9.01347e-05	-0.000270837	-7.61642e-05	4.65803e-05	-0.000134829	6.97799e-05	8.37023e-05	6.37364e-07
-4.98928e-05	-0.000142095	-0.000151996	-0.000121179	0.000195662	-8.49633e-05	0.000317654	-9.6377e-05	-0.000138832	-1.37434e-05	0.000277181	6.59633e-05	0.000138371	8.43538e-06	4.01879e-05	-4.40712e-05	-6.55771e-05	0.000187272	4.10398e-05	0.00016044	-0.000265017	0.000132579	-5.28871e-06	-9.02264e-05	-0.000270899	-7.82252e-05	4.48208e-05	-0.000180305	6.17029e-05	8.35634e-05	6.27172e-07
-1.67791e-05	-0.000136957	-0.000137693	-0.000125617	0.000196105	-8.48023e-05	0.000317533	-9.53158e-05	-0.000138779	4.46335e-06	0.000276921	6.59544e-05	0.000136879	8.64491e-06	3.96623e-05	-3.96978e-05	-6.58624e-05	0.000187267	4.00997e-05	0.000157309	-0.000264859	0.0001326	-5.60883e-06	-9.06502e-05	-0.000271277	-7.88899e-05	4.36685e-05	-0.000174828	4.84709e-05	8.33365e-05	6.14937e-07
-7.45906e-06	-0.000140603	-0.000154102	-0.000124538	8.26618e-05	-8.36595e-05	0.000316834	-9.65429e-05	-0.000138487	-5.70242e-06	0.000276703	6.56757e-05	0.000147176	8.41754e-06	3.97621e-05	-3.90994e-05	-6.58642e-05	0.000175455	4.05799e-05	0.000164476	-0.00021276	0.000132365	-5.54183e-06	-9.04378e-05	-0.000272061	-7.10989e-05	4.32193e-05	-0.000169116	2.60834e-05	8.40653e-05	5.59655e-07
-2.12629e-05	-0.000141647	-0.000137585	-0.000125079	7.81193e-05	-8.47541e-05	0.000317111	-9.7146e-05	-0.000138313	-9.17617e-06	0.000276795	6.15868e-05	0.000147218	8.60439e-06	3.95472e-05	-3.82387e-05	-6.58146e-05	0.000174767	4.08826e-05	0.000163196	-0.000214687	0.000132547	-5.60291e-06	-9.04433e-05	-0.000273566	-7.47447e-05	4.3897e-05	-0.000171465	3.39122e-05	8.41014e-05	5.57795e-07
-1.23236e-05	-0.000140179	-0.000123387	-0.000124603	7.00577e-05	-8.36063e-05	0.000305572	-9.65367e-05	-0.00013848	-5.79291e-06	0.000276962	6.32075e-05	0.000145051	8.4175e-06	3.95966e-05	-3.74096e-05	-6.57315e-05	0.000178787	4.06513e-05	0.000164734	-0.000215679	0.000132554	-5.6873e-06	-9.03982e-05	-0.000272718	-7.0614e-05	4.38159e-05	-0.000169704	3.30383e-05	8.36087e-05	5.44665e-07
-1.22513e-05	-0.000148363	-0.000118824	-0.000124723	8.12821e-05	-8.28355e-05	0.00029977	-9.64963e-05	-0.00013833	-4.655e-06	0.000276924	6.7935e-05	0.000145599	8.44654e-06	4.43021e-05	-3.77989e-05	-6.57781e-05	0.000172006	4.06981e-05	0.000153901	-0.000216162	0.000132438	-5.59836e-06	-9.04205e-05	-0.000273205	-7.13776e-05	4.38926e-05	-0.000171263	2.87779e-05	8.40145e-05	5.40206e-07
-1.25245e-05	-0.000144845	-0.000115778	-0.000124797	6.77617e-05	-8.32943e-05	0.000302927	-9.6807e-05	-0.000138293	-6.18935e-06	0.000276836	6.299e-05	0.000147449	8.49532e-06	4.07652e-05	-3.75206e-05	-6.57044e-05	0.000172675	4.07263e-05	0.000157325	-0.000216993	0.000132442	-5.57177e-06	-9.04298e-05	-0.000273372	-7.00521e-05	4.37923e-05	-0.000170167	2.3783e-05	8.4045e-05	5.38956e-07
-1.2545e-05	-0.000143429	-0.000120124	-0.000124699	7.34488e-05	-8.31833e-05	0.000301119	-9.66098e-05	-0.000138299	-5.00342e-06	0.000276871	6.55545e-05	0.000145468	8.48358e-06	4.04478e-05	-3.77821e-05	-6.57797e-05	0.000172699	4.07528e-05	0.000151549	-0.000216807	0.000132424	-5.64032e-06	-9.0416e-05	-0.000273157	-7.14306e-05	4.38323e-05	-0.000169622	2.80316e-05	8.39809e-05	5.37209e-07
-1.31171e-05	-0.000143452	-0.000120341	-0.000125009	6.95589e-05	-8.25009e-05	0.000302616	-9.67256e-05	-0.000138287	-5.26396e-06	0.000276816	6.46195e-05	0.000145578	8.4827e-06	3.99108e-05	-3.76592e-05	-6.5765e-05	0.000164974	4.07772e-05	0.000151459	-0.000216758	0.000132424	-5.6155e-06	-9.04201e-05	-0.000272972	-7.08329e-05	4.38205e-05	-0.000170198	2.57291e-05	8.39531e-05	5.34667e-07
-1.27774e-05	-0.00014497	-0.000120424	-0.000124652	7.25587e-05	-8.31757e-05	0.0003019	-9.65141e-05	-0.000138658	-4.99951e-06	0.000276881	6.45226e-05	0.000145659	8.40967e-06	4.03204e-05	-3.81259e-05	-6.57648e-05	5.93665e-05	4.07576e-05	0.00015195	-0.000210367	0.000132524	-5.60217e-06	-9.03236e-05	-0.000273152	-7.10017e-05	4.38231e-05	-0.000169849	2.60255e-05	8.39519e-05	5.09059e-07
-1.29723e-05	-0.000143973	-0.000119591	-0.000124667	7.10463e-05	-8.30018e-05	0.000302207	-9.66383e-05	-0.000138307	-5.4736e-06	0.000276854	6.44829e-05	0.000144746	8.46984e-06	4.02759e-05	-3.77023e-05	-6.57491e-05	4.4195e-05	4.08003e-05	0.000151862	-0.000216583	0.000132638	-5.60497e-06	-9.03829e-05	-0.000273146	-7.10825e-05	4.38149e-05	-0.00016189	2.65471e-05	8.39227e-05	5.06619e-07
-1.27173e-05	-0.000143951	-0.00011963	-2.03079e-05	7.09166e-05	-8.30316e-05	0.000301937	-9.66338e-05	-0.000138308	-5.45884e-06	0.000276928	6.36684e-05	0.000141812	9.1004e-06	0.000110909	-3.78112e-05	-6.84112e-05	4.79353e-05	4.07309e-05	0.000151962	-0.000216149	0.000132679	-5.60454e-06	-9.03439e-05	-0.000273145	-7.10757e-05	4.99783e-05	-0.000164243	2.64231e-05	8.39807e-05	5.02992e-07
-1.70671e-06	-0.000144236	-0.000119635	-0.000124123	7.0553e-05	-8.3003e-05	9.80432e-05	-9.65969e-05	-0.000139475	-5.45157e-06	0.000276877	5.77904e-05	0.000144775	9.00915e-06	4.03387e-05	-3.86083e-05	-6.57622e-05	4.28881e-05	4.07581e-05	0.00015239	-0.000215223	0.000132749	-5.60283e-06	-9.03581e-05	-0.00027316	-7.16076e-05	4.8578e-05	-0.000165932	3.69527e-05	8.42384e-05	4.26265e-07
-1.23671e-05	-0.000144208	-0.000119586	-0.000112577	7.0906e-05	-8.30603e-05	3.78211e-05	-9.6618e-05	-0.000138945	-5.23081e-06	0.000276849	5.80563e-05	0.000141792	9.74319e-06	4.07283e-05	-3.82169e-05	-6.57782e-05	3.40139e-05	4.07713e-05	0.000152313	-0.000212392	0.00013293	-5.60405e-06	-9.0393e-05	-0.000273134	-7.11587e-05	4.81629e-05	-0.000168743	2.8352e-05	8.40744e-05	4.12944e-07
-1.19729e-05	-0.000122025	-0.000119611	-0.00011829	7.09652e-05	-2.42847e-05	9.43744e-05	-9.77179e-05	-0.000138647	-2.17334e-06	0.000183217	6.14629e-05	0.000121335	1.00454e-05	4.1063e-05	-3.82715e-05	-6.57672e-05	4.33623e-05	4.09794e-05	0.000153036	-0.000213149	0.000133483	-5.01402e-06	-9.09913e-05	-0.000273139	-7.33243e-05	4.66947e-05	-0.00016652	2.95393e-05	8.532e-05	3.62864e-07
-8.90456e-06	-0.000143891	-0.000119612	-0.000105414	7.08683e-05	-5.54929e-05	7.08474e-05	-9.66628e-05	-0.000138715	-3.24806e-06	0.000158105	6.16746e-05	6.66163e-05	1.00357e-05	4.11634e-05	-3.81987e-05	-6.58058e-05	4.41368e-05	4.40893e-05	0.000152533	-0.000212299	0.000133557	-5.44258e-06	-9.00801e-05	-0.000273137	-7.22838e-05	4.84619e-05	-0.000166517	3.35767e-05	8.52349e-05	3.45252e-07
-8.8707e-06	-0.000137778	-0.000119675	-0.0001144	7.08847e-05	-4.94136e-05	6.69115e-05	-9.49048e-05	-0.000138651	-4.25424e-06	0.000144327	6.19866e-05	8.3836e-05	1.00255e-05	4.09544e-05	-3.82809e-05	-6.57981e-05	3.71245e-05	4.36413e-05	0.000152455	-0.000212796	0.000133654	-5.17118e-06	-9.04196e-05	-0.000213864	-7.22643e-05	4.79761e-05	-0.000168485	3.29862e-05	8.47788e-05	3.13735e-07
-9.06607e-06	-0.000140914	-0.000119918	-0.000103762	7.08743e-05	-6.96019e-05	6.72759e-05	-9.62294e-05	-0.000138701	-4.20237e-06	0.000146224	6.16439e-05	7.739e-05	1.04105e-05	4.09971e-05	-3.8369e-05	-6.57882e-05	3.86628e-05	4.31735e-05	0.000152482	-0.000211631	0.000133626	-5.55253e-06	-9.02425e-05	-0.000207917	-7.24435e-05	4.7755e-05	-0.000166729	3.3263e-05	8.46739e-05	3.11016e-07
-9.32654e-06	-0.000139078	-0.00011952	-0.000108888	7.21434e-05	-5.81066e-05	6.89392e-05	-9.65112e-05	-9.72102e-05	-4.05335e-06	0.000154914	6.17143e-05	8.88195e-05	1.01169e-05	4.14884e-05	-3.97736e-05	-6.57967e-05	3.85624e-05	4.35129e-05	0.000152674	-0.000160316	6.19841e-05	-4.92808e-06	-9.03903e-05	-0.000224723	-7.24421e-05	4.78412e-05	-0.000165855	2.62902e-05	8.37398e-05	2.78792e-07
-9.24851e-06	-0.000139773	-0.0001195	-0.000109586	7.18292e-05	-6.15336e-05	6.77981e-05	-9.63055e-05	-7.24095e-05	-3.83521e-06	0.000157329	6.18331e-05	8.56335e-05	1.02205e-05	4.25692e-05	-3.88043e-05	-6.59698e-05	3.99171e-05	4.34773e-05	0.000146113	-0.000168514	5.75588e-05	-4.66851e-06	-9.03181e-05	-0.000215774	-7.2208e-05	4.78895e-05	-0.000168072	2.62028e-05	8.31209e-05	2.72301e-07
-9.54658e-06	-0.000140073	-0.00011954	-0.000109825	7.16031e-05	-5.61603e-05	6.81606e-05	-9.68835e-05	-8.01546e-05	-4.0188e-06	0.00015204	6.1853e-05	8.29807e-05	8.0986e-06	4.15689e-05	-3.91974e-05	-6.58003e-05	3.92147e-05	3.59875e-05	0.000147389	-0.000166911	4.78323e-05	2.86103e-06	-9.03699e-05	-0.000178448	-7.22499e-05	4.79705e-05	-0.000169333	2.94915e-05	8.48034e-05	2.55283e-07
-9.51142e-06	-0.000140499	-0.000119521	-0.000109671	7.10759e-05	-5.32836e-05	6.79976e-05	-9.61482e-05	-5.96923e-05	-3.96965e-06	0.000152756	6.18861e-05	8.30111e-05	8.93305e-06	4.10912e-05	-3.90999e-05	-6.57991e-05	3.87288e-05	1.15458e-05	0.000152662	-0.000168616	4.38384e-05	-8.71548e-07	-9.04095e-05	-0.00016398	-7.22327e-05	4.79029e-05	-0.000170154	2.90548e-05	8.47782e-05	2.48015e-07
-9.81906e-06	-0.000140191	-0.00011706	-0.000108631	7.16303e-05	-5.73328e-05	6.79192e-05	-9.55943e-05	-8.60163e-05	-3.94562e-06	0.000131845	6.58894e-05	8.48805e-05	-6.40872e-05	4.16059e-05	-3.91734e-05	-6.82138e-05	2.32666e-05	1.08671e-05	0.000133143	-0.000168282	7.99271e-06	-9.58845e-07	-8.93102e-05	-0.000141121	-7.22727e-05	4.79739e-05	-0.000170625	3.25574e-05	7.25223e-05	2.33411e-07
-9.44777e-06	-0.000139904	-4.3426e-05	-0.000109654	7.12775e-05	-5.54087e-05	6.81035e-05	-9.65484e-05	-7.43384e-05	-3.25249e-06	0.000154391	6.16562e-05	8.50556e-05	9.54323e-06	4.16396e-05	-3.91595e-05	-6.44534e-05	3.93132e-05	1.18189e-05	0.000139519	-0.000165236	4.80261e-05	-2.59511e-06	-9.03804e-05	-0.000153535	-7.22713e-05	4.79482e-05	-0.000169554	2.9712e-05	8.44443e-05	2.30398e-07
-9.39935e-06	-0.000137537	-5.89194e-05	-0.000109612	7.12336e-05	-5.03341e-05	6.77919e-05	-9.58584e-05	-7.41943e-05	-2.63274e-06	0.000145418	6.18017e-05	8.41378e-05	7.61417e-06	4.02296e-05	-1.91238e-05	-5.39433e-05	3.84014e-05	1.57908e-05	0.000136571	-0.000166072	4.63041e-05	-1.99899e-06	-9.02847e-05	-0.000154998	-6.09263e-05	4.7853e-05	-0.000169649	4.27089e-05	3.47078e-05	2.18483e-07
-9.43062e-06	-0.000137985	-7.17105e-05	-0.000109832	7.20221e-05	-5.2531e-05	6.7873e-05	-9.55151e-05	-7.83442e-05	-2.20391e-06	0.0001433	6.18539e-05	3.05926e-05	8.04319e-06	4.03329e-05	-1.79303e-05	-5.43343e-05	3.90091e-05	1.43353e-05	0.000136327	-0.000165234	4.79149e-05	-2.50096e-06	-9.03183e-05	-0.000156019	-6.23989e-05	4.77612e-05	-0.000169535	3.86711e-05	4.61832e-05	2.15376e-07
-9.47014e-06	-0.000136824	-6.91328e-05	-0.000109633	7.16535e-05	-5.18495e-05	6.20016e-05	-9.61628e-05	-7.81367e-05	-3.26366e-06	0.000146541	6.19287e-05	4.20222e-05	5.44046e-06	4.08107e-05	-2.41998e-05	-5.89785e-05	3.79941e-05	1.31155e-05	0.000135749	-0.00016632	3.94419e-05	-2.12358e-06	-9.0189e-05	-0.000137067	-6.10851e-05	4.58312e-05	-0.000169671	3.36932e-05	4.8479e-05	2.09766e-07
-8.29138e-06	-0.000133813	-7.45322e-05	-0.000109612	6.84702e-05	-5.41884e-05	6.75531e-05	-9.58675e-05	-3.24719e-05	-3.11572e-06	0.00014569	6.19616e-05	5.08519e-05	-1.00796e-06	4.06275e-05	-2.14865e-05	-5.39366e-05	3.82492e-05	1.41085e-05	0.000135679	-0.000164842	4.39553e-05	-2.00093e-06	-9.01814e-05	-0.00013698	-6.19584e-05	4.56466e-05	-0.000169787	3.34604e-05	5.15347e-05	2.05262e-07
-6.57134e-06	-3.88416e-05	-6.92045e-05	-0.000109661	7.24755e-05	-5.23442e-05	6.50035e-05	-9.27048e-05	-2.7605e-05	-2.94517e-06	0.000145415	6.19455e-05	4.64622e-05	6.06999e-06	4.00442e-05	-2.19267e-05	-5.63999e-05	3.83392e-05	1.37339e-05	0.000136507	-0.000166165	4.60597e-05	-2.10707e-06	-9.0064e-05	-0.000141645	-6.21973e-05	4.65284e-05	-0.000169732	3.38211e-05	4.74257e-05	1.88832e-07
-8.22704e-06	-3.65467e-05	-6.75863e-05	-0.000109736	7.00234e-05	-5.3618e-05	6.57551e-05	-9.42568e-05	-3.22089e-05	-2.79934e-06	0.000144956	6.19491e-05	5.05302e-05	4.34084e-06	3.72578e-05	-2.33366e-05	-5.53147e-05	3.86463e-05	1.42683e-05	0.000122494	-0.000166035	4.45356e-05	-2.17034e-06	-9.00884e-05	-0.000138966	-6.24843e-05	4.37961e-05	-0.000169666	3.42092e-05	4.94439e-05	1.84368e-07
-7.0993e-06	-3.62418e-05	-6.9166e-05	-0.000109845	7.17365e-05	-5.26132e-05	6.59982e-05	-9.48743e-05	-4.05681e-05	-3.00157e-06	0.00014478	6.19498e-05	4.00494e-05	4.45046e-06	3.70602e-05	-2.44369e-05	-5.61998e-05	3.83927e-05	1.40686e-05	0.000120429	-0.000166192	4.31483e-05	-2.17324e-06	-9.00621e-05	-0.000130127	-6.17472e-05	4.52419e-05	-0.000169921	3.46198e-05	4.8388e-05	1.8167e-07
-7.35077e-06	-3.5936e-05	-6.8994e-05	-0.000109757	7.14207e-05	-5.28944e-05	6.55911e-05	-9.44358e-05	-4.46333e-05	-2.92881e-06	0.000144797	6.19973e-05	3.6852e-05	3.75733e-06	3.4982e-05	-2.42205e-05	-5.58346e-05	3.88081e-05	1.41322e-05	0.000123453	-0.000166126	4.35452e-05	-2.24667e-06	-9.0086e-05	-0.000125817	-6.21307e-05	4.4499e-05	-0.000169673	3.47866e-05	4.89641e-05	1.8101e-07
-7.2987e-06	-3.87548e-05	-6.87893e-05	-0.000109881	7.10068e-05	-4.29211e-05	6.55819e-05	-9.45492e-05	-3.75525e-05	-2.84975e-06	0.000144777	6.2016e-05	4.01989e-05	5.82365e-06	3.2742e-05	-2.42924e-05	-5.00052e-05	3.89587e-05	1.03741e-05	0.000122	-0.000166291	4.36666e-05	-2.21994e-06	-9.00943e-05	-0.000117361	-6.19892e-05	4.39687e-05	-0.000170123	3.46959e-05	4.9071e-05	1.76817e-07
-7.21511e-06	-3.85774e-05	-7.01192e-05	-0.000109528	7.09576e-05	-3.57625e-05	6.50896e-05	-9.45519e-05	-4.11712e-05	-2.73183e-06	0.000144633	6.19687e-05	3.81889e-05	4.653e-06	3.45825e-05	-2.43095e-05	-4.38916e-05	3.87166e-05	1.11222e-05	0.000123419	-0.000143027	4.58656e-05	-2.21045e-06	-9.00848e-05	-0.000127432	-6.20445e-05	4.40914e-05	-0.000170039	3.47324e-05	4.95987e-05	1.71746e-07
-7.51543e-06	-3.86803e-05	-6.66048e-05	-0.000108375	6.99737e-05	-4.13882e-05	6.52567e-05	-8.83087e-05	-3.80739e-05	-1.44449e-06	0.000143595	6.46735e-05	3.98427e-05	6.64502e-06	3.53611e-05	-2.40658e-05	-4.6587e-05	3.07499e-05	-6.238e-06	6.22645e-05	-0.000154628	4.60893e-05	-2.24267e-06	-9.89085e-05	-0.000116753	-6.21912e-05	4.41878e-05	-0.000118497	3.46444e-05	5.0169e-05	1.46179e-07
-5.35054e-06	-4.57455e-05	-4.67036e-05	-0.000109601	7.01927e-05	-3.9762e-05	6.48401e-05	-8.59263e-05	-3.81986e-05	-1.83013e-06	0.000142807	6.58524e-05	4.20943e-05	4.36712e-06	3.61148e-05	-2.41123e-05	-5.17086e-05	-4.62249e-06	2.97751e-06	4.18155e-05	-0.00014566	4.53964e-05	-1.94926e-06	-9.02883e-05	-0.000118072	-6.20919e-05	4.44392e-05	-0.000118515	-6.81696e-07	5.06922e-05	1.36553e-07
-7.65828e-06	-3.88812e-05	-5.70345e-05	-0.000107714	6.96731e-05	-3.90892e-05	6.49458e-05	-5.76552e-05	-3.81372e-05	-2.06782e-06	0.000143218	6.66386e-05	3.98315e-05	4.74324e-06	3.74547e-05	-2.41317e-05	-5.01563e-05	1.34274e-05	4.14339e-06	3.24607e-05	-0.00014981	4.76734e-05	-1.79303e-06	-8.16487e-05	-0.000114126	-6.23109e-05	4.44633e-05	-0.000117077	3.42841e-05	4.88255e-05	1.31658e-07
-7.55052e-06	-3.99369e-05	-5.75295e-05	-0.000109028	6.96972e-05	-3.77617e-05	6.4875e-05	-6.34061e-05	-3.83377e-05	-1.71966e-06	0.000111872	6.44528e-05	3.97889e-05	5.30258e-06	3.65892e-05	-2.41245e-05	-4.94151e-05	9.35469e-06	4.45373e-06	3.35456e-05	-0.00014963	4.7752e-05	-1.88292e-06	-9.03229e-05	-0.000114196	-6.23108e-05	4.4418e-05	-0.000120613	3.27534e-05	5.11765e-05	1.26677e-07
-7.48319e-06	-3.984e-05	-5.37052e-05	-0.000108004	6.98669e-05	-4.46791e-05	6.50258e-05	-6.37609e-05	-3.84037e-05	-2.02833e-06	0.000115134	-2.51915e-06	3.96959e-05	1.31948e-05	3.69973e-05	-2.41251e-05	-4.85446e-05	2.30408e-05	3.64812e-06	3.40716e-05	-0.000145108	4.62479e-05	-1.55327e-06	-8.98666e-05	-0.00011829	-6.23328e-05	4.38685e-05	-0.000109012	2.04601e-05	5.2993e-05	1.20054e-07
-7.37715e-06	-4.02209e-05	-5.44161e-05	-0.000108096	6.97908e-05	-4.10851e-05	6.49117e-05	-3.5571e-05	-3.84511e-05	-1.87978e-06	0.00011216	3.94989e-05	4.01908e-05	6.75664e-06	3.68428e-05	-2.41371e-05	-2.93224e-05	1.58986e-05	4.00622e-06	3.75481e-05	-0.000147504	4.71254e-05	-1.65999e-06	-9.10731e-05	-0.000116398	-6.22813e-05	2.4602e-05	-0.000111658	2.77332e-05	5.17528e-05	1.1634e-07
-7.34662e-06	-3.95272e-05	-5.51563e-05	-0.000107947	6.98812e-05	-4.03149e-05	6.49552e-05	-2.99816e-05	-3.85839e-05	-1.58826e-06	0.000116728	2.33394e-05	3.99006e-05	8.42741e-06	3.67501e-05	-2.3935e-05	-3.032e-05	1.17326e-05	3.15133e-06	3.4905e-05	-0.000147258	4.64762e-05	-1.72277e-06	-9.04318e-05	-0.000116466	-6.23044e-05	2.25721e-06	-0.000108546	2.345e-05	5.06294e-05	1.13844e-07
-7.24623e-06	-4.05672e-05	-5.0602e-05	-0.000108485	6.99051e-05	-3.8628e-05	6.49289e-05	-2.98219e-05	-3.86376e-05	-1.64311e-06	0.000113972	3.37807e-05	4.00166e-05	7.2493e-06	3.6887e-05	-2.40336e-05	-2.24875e-05	1.18881e-05	3.43837e-06	3.7399e-05	-0.000147974	4.65686e-05	-1.78043e-06	-8.926e-05	-0.000115612	-6.22922e-05	9.86376e-06	-0.000110447	1.72345e-05	5.0896e-05	1.13253e-07
5.35843e-06	-3.99731e-05	-3.66747e-05	-0.000108152	-5.25693e-08	-3.91434e-05	5.03793e-05	-3.90723e-05	-3.84714e-05	-2.34227e-06	0.000115444	1.42693e-05	3.996e-05	5.53308e-06	3.59892e-05	-2.41338e-05	-3.03593e-05	9.95689e-06	3.87573e-06	3.51547e-05	-0.000150984	4.65129e-05	-1.74314e-06	-9.03965e-05	-0.000116337	-6.23049e-05	2.95241e-07	-0.000110714	2.80485e-05	4.83749e-05	1.06994e-07
4.80027e-06	-3.99913e-05	-3.81862e-05	-0.000108143	1.93389e-05	-3.94559e-05	5.37576e-05	-2.86202e-05	-3.84835e-05	-1.93225e-06	0.000115264	1.92829e-05	4.00092e-05	5.84134e-06	3.61521e-05	-2.41249e-05	-2.9966e-05	1.01052e-05	3.80055e-06	3.52075e-05	-0.000148499	4.64213e-05	-1.74587e-06	-9.0422e-05	-0.00011655	-6.22949e-05	7.96806e-07	-0.000110391	2.54194e-05	5.08355e-05	1.06603e-07
1.30951e-06	-3.99977e-05	-3.88546e-05	-0.000108	1.85759e-05	-3.94799e-05	5.12372e-05	-3.389e-05	-3.85017e-05	-1.82447e-06	0.00011537	2.05974e-05	3.99334e-05	5.91807e-06	3.65909e-05	-2.413e-05	-2.81299e-05	1.01225e-05	3.77954e-06	3.51405e-05	-0.000147968	4.65815e-05	-1.74141e-06	-8.97069e-05	-0.000116275	-6.22959e-05	5.27075e-06	-0.000109353	2.36486e-05	4.88264e-05	1.05811e-07
-1.85907e-06	-4.03099e-05	-4.11168e-05	-0.000107921	1.74694e-05	-3.58179e-05	5.34862e-05	-3.33743e-05	-3.85107e-05	-1.67936e-06	3.80773e-05	2.11587e-05	3.9916e-05	6.08104e-06	3.64965e-05	-2.4143e-05	-1.99493e-05	1.3108e-05	3.76629e-06	3.51715e-05	-0.000147605	4.67062e-05	-1.84212e-06	-8.94182e-05	-0.000116188	-6.14086e-05	5.603e-06	-0.000109615	2.43841e-05	4.94054e-05	9.3599e-08
-1.69154e-06	-4.0331e-05	-4.07891e-05	-0.000107913	1.7248e-05	-3.58518e-05	5.37764e-05	-3.11023e-05	-3.85103e-05	-1.69828e-06	3.82448e-05	2.12116e-05	3.96916e-05	6.10436e-06	3.6493e-05	-2.41806e-05	-2.04972e-05	1.31114e-05	3.73114e-06	3.51619e-05	-0.000147617	4.68097e-05	-1.80501e-06	-8.94201e-05	-0.000116184	-6.11382e-05	5.5867e-06	-0.000110006	2.43786e-05	4.9382e-05	9.35337e-08
-1.69154e-06	-4.0331e-05	-4.07891e-05	-0.000107913	1.7248e-05	-3.58518e-05	5.37764e-05	-3.11023e-05	-3.85103e-05	-1.69828e-06	3.82448e-05	2.12116e-05	3.96916e-05	6.10436e-06	3.6493e-05	-2.41806e-05	-2.04972e-05	1.31114e-05	3.73114e-06	3.51619e-05	-0.000147617	4.68097e-05	-1.80501e-06	-8.94201e-05	-0.000116184	-6.11382e-05	5.5867e-06	-0.000110006	2.43786e-05	4.9382e-05	9.35337e-08
-1.28263e-06	-4.03465e-05	-4.02389e-05	-0.000107919	1.70656e-05	-3.56597e-05	5.38638e-05	-3.14755e-05	-3.85047e-05	-1.70043e-06	3.82849e-05	2.08815e-05	3.97554e-05	6.10314e-06	3.6444e-05	-2.4376e-05	-2.08778e-05	1.30276e-05	3.73351e-06	3.51755e-05	-0.000147636	4.68269e-05	-1.80651e-06	-8.94079e-05	-0.000116143	-6.12199e-05	5.49754e-06	-0.000109944	2.45317e-05	4.94232e-05	9.35197e-08
-1.56584e-06	-4.04529e-05	-4.05474e-05	-0.000107924	1.62564e-05	-3.54666e-05	5.36223e-05	-3.12822e-05	-3.85018e-05	-1.70388e-06	3.86384e-05	2.04397e-05	3.98429e-05	6.17037e-06	3.64765e-05	-2.41416e-05	-2.14275e-05	1.28372e-05	3.71936e-06	3.51826e-05	-0.000147628	4.68315e-05	-1.82655e-06	-8.93478e-05	-0.000116126	-6.1257e-05	4.96248e-06	-0.000109855	2.46587e-05	4.94902e-05	9.34784e-08
-1.54453e-06	-4.03367e-05	-4.07395e-05	-0.000107775	1.65424e-05	-3.54358e-05	5.39712e-05	-3.12967e-05	-3.84953e-05	-1.69147e-06	3.80921e-05	2.00117e-05	3.97306e-05	6.10711e-06	3.64549e-05	-2.42348e-05	-2.12443e-05	1.27904e-05	3.75365e-06	3.5218e-05	-0.000147643	4.67335e-05	-1.81602e-06	-8.9514e-05	-0.000116183	-1.72812e-05	5.07816e-06	-0.000109702	2.4393e-05	4.93914e-05	8.99544e-08
-1.29464e-06	-4.09591e-05	-4.0584e-05	-0.000106729	1.65294e-05	-3.58985e-05	5.35555e-05	-3.18731e-05	-3.84982e-05	-1.69302e-06	3.84704e-05	1.93038e-05	3.69026e-05	6.1101e-06	3.64667e-05	-2.42437e-05	-2.13653e-05	1.221e-05	3.75533e-06	2.55409e-05	-0.000147651	4.24619e-05	-1.76856e-06	-8.9435e-05	-0.000116196	-2.55203e-05	5.21165e-06	-0.000109742	2.53431e-05	4.84211e-05	8.89054e-08
-1.45502e-06	-4.14568e-05	-4.06374e-05	-0.000105847	1.66391e-05	-3.49643e-05	5.37744e-05	-3.17761e-05	-3.851e-05	-1.68341e-06	3.80786e-05	2.02974e-05	3.42226e-05	6.17837e-06	3.64746e-05	-2.30256e-05	-2.18173e-05	1.04034e-05	3.75997e-06	2.17038e-05	-0.000147606	2.61686e-05	-1.83034e-06	-8.94286e-05	-0.000116029	-2.49837e-05	5.08633e-06	-0.000109892	2.47395e-05	4.713e-05	8.69592e-08
-1.47927e-06	-4.06178e-05	-3.83833e-05	-0.000105088	1.65125e-05	-3.13248e-05	5.38409e-05	-3.17816e-05	-3.84765e-05	-1.68653e-06	3.81782e-05	1.99233e-05	3.58648e-05	6.16551e-06	3.64947e-05	-2.34951e-05	-2.24501e-05	1.19838e-05	3.76322e-06	2.56905e-05	-0.000147643	2.83233e-05	-1.82075e-06	-8.94139e-05	-0.000116068	-2.34352e-05	5.17809e-06	-0.000109858	2.48621e-05	4.80394e-05	8.68407e-08
3.01318e-06	-4.09251e-05	-4.15883e-05	-0.000104856	1.53615e-05	-2.84283e-05	5.37315e-05	-3.08385e-05	-3.89956e-05	-1.71497e-06	3.82696e-05	2.03073e-05	3.52667e-05	4.80229e-06	1.46147e-05	-2.3344e-05	-1.84097e-05	1.06874e-05	3.77371e-06	1.13932e-05	-0.000147641	2.49919e-05	-8.46329e-07	-8.92494e-05	-0.00011611	-2.82519e-05	5.34442e-06	-0.000110118	2.43871e-05	4.76478e-05	8.50016e-08
-7.02131e-07	-4.08153e-05	-4.00855e-05	-5.19224e-05	1.4721e-05	-2.85523e-05	5.39383e-05	-3.14586e-05	-3.86321e-05	-1.7165e-06	3.83139e-05	2.02115e-05	3.50761e-05	-8.42342e-07	2.66527e-05	-2.33339e-05	-2.00885e-05	1.10077e-05	3.88858e-06	2.32809e-05	-0.000147685	2.74067e-05	-1.63183e-06	-8.93808e-05	-0.000116107	-2.64124e-05	5.20692e-06	-0.000109903	2.74493e-05	4.75473e-05	7.76917e-08
-4.42823e-07	-4.08581e-05	-4.01284e-05	-5.88787e-05	1.57818e-05	-2.96317e-05	5.35753e-05	-3.14388e-05	-3.85713e-05	-1.7241e-06	3.83105e-05	1.86877e-05	3.52734e-05	1.07238e-05	2.68154e-05	-2.25619e-05	-2.07305e-05	1.13116e-05	3.69943e-06	1.62262e-05	-0.000136739	2.88224e-05	-1.71676e-06	-8.94746e-05	-0.000116103	-2.72285e-05	5.18019e-06	-0.000109896	2.59824e-05	4.76826e-05	7.5273e-08
-3.19167e-07	-4.08626e-05	-3.93465e-05	-5.57231e-05	1.61828e-05	-2.98993e-05	5.26853e-05	-3.09472e-05	-3.88011e-05	-1.79354e-06	3.87418e-05	1.82694e-05	3.58612e-05	8.33515e-06	2.58686e-05	-2.17784e-05	-2.0649e-05	1.13324e-05	3.66199e-06	1.77921e-05	-0.000135495	2.79645e-05	-1.4906e-06	-8.93904e-05	-0.000116096	-2.71199e-05	5.22394e-06	-0.000109992	2.48681e-05	4.77613e-05	7.43122e-08
-6.12605e-07	-4.18113e-05	-3.24102e-05	-5.24562e-05	1.54596e-05	-2.90746e-05	5.34239e-05	-3.15537e-05	-3.35943e-05	-1.72248e-06	3.8466e-05	1.78619e-05	3.54088e-05	7.6659e-06	2.88607e-05	-1.91045e-05	-2.12239e-05	1.15564e-05	3.47083e-06	1.97773e-05	-0.000136204	2.76489e-05	-1.50091e-06	-8.94089e-05	-0.000116098	-2.66021e-05	5.21383e-06	-0.00010993	2.7851e-05	4.77109e-05	7.35751e-08
-1.23954e-06	-4.12514e-05	-3.81856e-05	-5.42413e-05	1.42399e-05	-2.96859e-05	5.27839e-05	-3.11776e-05	-3.72883e-05	7.78723e-06	3.94616e-05	1.87555e-05	3.61395e-05	6.73167e-06	2.21407e-05	-2.11744e-05	-2.06299e-05	1.14426e-05	3.54652e-06	2.17522e-05	-0.000135371	2.82703e-05	-7.95967e-07	-8.94444e-05	-0.000116092	-2.83379e-05	5.21566e-06	-7.81148e-05	-4.86809e-06	4.77754e-05	6.74792e-08
-8.60416e-07	-4.10826e-05	-3.62968e-05	-5.61334e-05	1.25853e-05	-2.96091e-05	5.18755e-05	-3.12322e-05	-3.85277e-05	7.01966e-06	3.862e-05	1.84841e-05	3.57696e-05	6.6942e-06	2.20816e-05	-2.11662e-05	-2.06628e-05	1.14817e-05	3.04707e-06	2.15462e-05	-0.000135242	2.85685e-05	-6.76859e-07	-8.94664e-05	-0.000115984	-2.72421e-05	5.19226e-06	-7.63271e-05	9.64872e-06	4.78317e-05	6.70571e-08
-7.82986e-07	-4.11023e-05	-3.67027e-05	-5.56718e-05	1.10994e-05	-2.95929e-05	5.25721e-05	-3.12026e-05	-3.77718e-05	4.61772e-06	3.86163e-05	1.84855e-05	3.56361e-05	6.30564e-06	2.24732e-05	-2.11828e-05	-2.06557e-05	1.15391e-05	3.86797e-06	2.13241e-05	-0.000135228	2.86656e-05	-8.5723e-07	-8.94793e-05	-0.000114226	-1.5902e-05	5.18624e-06	-7.68947e-05	1.18432e-05	4.78083e-05	6.62284e-08
-7.41944e-07	-4.1418e-05	-3.65643e-05	-5.55847e-05	1.18738e-05	-2.95643e-05	5.76482e-05	-3.13883e-05	-3.77804e-05	5.2963e-06	3.8982e-05	1.85244e-05	3.56265e-05	6.56563e-06	2.34044e-05	-2.10012e-05	2.65466e-07	1.15649e-05	4.5598e-06	1.84343e-05	-3.16386e-05	3.02655e-05	-1.07565e-06	-8.95446e-05	-0.000113114	-1.59973e-05	5.19313e-06	-7.77257e-05	1.30657e-05	4.79305e-05	4.91034e-08
-8.75997e-07	-4.14155e-05	-3.65844e-05	-5.5497e-05	1.19237e-05	-2.95602e-05	5.62039e-05	-3.13779e-05	-3.77381e-05	4.3326e-06	3.8925e-05	1.8527e-05	3.55361e-05	6.5651e-06	2.33218e-05	-2.10001e-05	-1.3144e-06	1.15559e-05	3.98535e-06	1.90332e-05	-3.24106e-05	3.02642e-05	-1.08524e-06	-8.95435e-05	-0.0001131	-1.90092e-05	5.19821e-06	-7.75264e-05	1.31464e-05	4.7929e-05	4.90452e-08
-7.85005e-07	-4.09378e-05	-2.82836e-05	-5.49393e-05	1.23902e-05	-2.95712e-05	5.40152e-05	-3.13235e-05	-3.73069e-05	5.51353e-06	3.8902e-05	1.35532e-05	3.56309e-05	6.56501e-06	2.31055e-05	-2.09069e-05	-5.96385e-06	1.15377e-05	4.21794e-06	2.08816e-05	-4.65717e-05	2.98284e-05	-1.06975e-06	-8.9505e-05	-0.000113171	-1.80057e-05	5.22452e-06	-7.65317e-05	9.38704e-06	4.78309e-05	4.891e-08
-8.90853e-07	-4.10144e-05	-2.76639e-05	-5.48936e-05	1.26268e-05	-2.95737e-05	5.34424e-05	-3.08371e-05	-3.76734e-05	4.81113e-06	3.89182e-05	1.4911e-05	3.56229e-05	6.54812e-06	1.68091e-05	-2.09065e-05	-1.01579e-05	1.1532e-05	4.20464e-06	2.09198e-05	-3.76886e-05	2.93734e-05	-1.19432e-06	-8.94774e-05	-0.000113205	-2.0311e-05	5.21352e-06	-7.69301e-05	1.19254e-05	4.78172e-05	4.80979e-08
-8.0787e-07	-4.09193e-05	-2.5813e-05	-5.51643e-05	1.25394e-05	-2.95615e-05	5.32686e-05	-3.09417e-05	-3.7336e-05	4.78141e-06	3.89007e-05	1.56699e-05	3.56136e-05	6.53626e-06	1.99494e-05	-2.09116e-05	-6.35971e-06	1.15381e-05	4.21379e-06	2.08306e-05	-3.64008e-05	2.95016e-05	-1.0944e-06	-8.94855e-05	-0.000113307	-1.92953e-05	5.21169e-06	-7.64667e-05	1.21108e-05	4.78304e-05	4.78815e-08
-8.26749e-07	-4.07337e-05	-2.74623e-05	-5.50829e-05	1.27314e-05	-2.95654e-05	5.36171e-05	-3.07648e-05	-3.73138e-05	4.44923e-06	3.89074e-05	1.50148e-05	3.56205e-05	6.56419e-06	1.6586e-05	-1.06763e-05	-7.38015e-06	1.15399e-05	3.85003e-06	2.08891e-05	-3.61611e-05	2.96651e-05	-1.5723e-06	-8.94993e-05	-0.00011325	-2.01256e-05	5.21887e-06	-7.62881e-05	1.14568e-05	4.78142e-05	4.74922e-08
-8.18688e-07	-4.07243e-05	-2.89401e-05	-5.50308e-05	1.26795e-05	-2.95669e-05	5.3782e-05	-3.09856e-05	-2.79965e-05	4.69424e-06	3.89359e-05	1.58999e-05	2.3972e-05	6.54896e-06	1.52889e-05	-1.82359e-05	-7.15652e-06	1.15444e-05	3.82145e-06	2.05717e-05	-2.41805e-05	2.95513e-05	-1.37037e-06	-8.94942e-05	-0.000113391	-1.94725e-05	5.28582e-06	-7.62866e-05	1.14382e-05	4.78339e-05	4.57656e-08
-8.26412e-07	-4.08382e-05	-2.8433e-05	-5.51299e-05	1.27024e-05	-2.91932e-05	5.35353e-05	-3.09699e-05	-1.18042e-05	4.54471e-06	3.89572e-05	1.57709e-05	2.2525e-05	6.44141e-06	1.58869e-05	-1.48786e-05	-7.10839e-06	1.05038e-05	3.87398e-06	2.07785e-05	-2.2616e-05	2.95789e-05	-1.22298e-06	-8.94972e-05	-0.000113334	-1.95188e-05	5.22524e-06	-7.61696e-05	1.15144e-05	4.78431e-05	4.47854e-08
-8.24277e-07	-4.08851e-05	-2.73013e-05	-5.5078e-05	1.26977e-05	-2.95604e-05	4.10175e-05	-3.09827e-05	-1.22949e-05	4.61514e-06	3.89527e-05	1.55002e-05	1.76637e-05	6.54968e-06	1.55509e-05	-1.60056e-05	-6.91222e-06	1.15356e-05	3.79631e-06	2.06863e-05	-1.55465e-05	2.95928e-05	-1.16999e-06	-8.94923e-05	-0.000113404	-1.99142e-05	5.1161e-06	-7.67172e-05	1.14781e-05	4.88864e-05	4.33529e-08
-8.24069e-07	-4.13379e-05	-2.76733e-05	-5.51012e-05	1.27196e-05	-2.95602e-05	3.96453e-05	-3.09452e-05	-1.47051e-05	4.78552e-06	3.89594e-05	1.60452e-05	1.35237e-05	6.5316e-06	1.55675e-05	-1.57193e-05	-6.99016e-06	1.15369e-05	3.83447e-06	2.06599e-05	-1.36356e-05	2.95707e-05	-1.35302e-06	-8.9493e-05	-0.000113375	-2.00657e-05	5.19048e-06	-7.64943e-05	1.14918e-05	4.81729e-05	4.30881e-08
-8.24856e-07	-4.10429e-05	-1.64878e-05	-5.51008e-05	1.27389e-05	-2.95631e-05	4.04851e-05	-3.09454e-05	-1.26088e-05	4.62404e-06	3.89458e-05	1.60113e-05	1.35607e-05	6.61648e-06	1.54386e-05	-1.59217e-05	-7.40928e-06	1.15182e-05	3.8288e-06	2.06591e-05	-1.3889e-05	2.95626e-05	-1.2882e-06	-8.94951e-05	-0.000113364	-1.9951e-05	5.16632e-06	-7.65189e-05	1.15596e-05	4.87137e-05	4.26439e-08
-8.26035e-07	-4.0931e-05	-1.74801e-05	-5.50979e-05	1.27448e-05	-2.95596e-05	3.04105e-05	-3.09929e-05	-1.23766e-05	5.24915e-06	3.8898e-05	1.59066e-05	1.47229e-05	6.50006e-06	1.5462e-05	-1.68147e-05	-7.26204e-06	1.26999e-05	3.83311e-06	2.06676e-05	-1.43752e-05	2.90524e-05	8.37499e-07	-8.94967e-05	-0.000113362	-1.98129e-05	5.17039e-06	-7.6472e-05	1.14344e-05	4.79097e-05	4.19277e-08
-8.25731e-07	-4.09062e-05	-2.15123e-05	-5.5096e-05	1.27474e-05	-2.95634e-05	2.84957e-05	-3.10417e-05	-3.2217e-06	5.01218e-06	3.89328e-05	1.56944e-05	1.42811e-05	6.48394e-06	1.57999e-05	-1.49136e-05	-7.33922e-06	1.24653e-05	3.83276e-06	2.06198e-05	-1.34553e-05	2.70579e-05	-6.40593e-07	-8.94962e-05	-0.000113368	-1.97689e-05	5.1669e-06	-7.62637e-05	1.12782e-05	4.82977e-05	4.16182e-08
-4.81507e-07	-4.09676e-05	-1.93623e-05	-5.18111e-05	-4.53204e-07	-2.9589e-05	3.14806e-05	-2.50637e-05	-6.93983e-06	5.20806e-06	3.89071e-05	1.5583e-05	1.41803e-05	6.55008e-06	1.57484e-05	-1.66674e-05	-7.14423e-06	1.19186e-05	3.82267e-06	2.06422e-05	-1.35435e-05	2.87528e-05	-9.73146e-08	-8.94972e-05	-0.000112183	1.43716e-07	5.1645e-06	-7.63566e-05	1.1411e-05	4.82831e-05	4.03918e-08
-6.49123e-07	-4.09694e-05	-2.006e-05	-4.85299e-05	-6.50376e-06	-2.95863e-05	3.05292e-05	-2.49202e-05	-1.04623e-05	5.12965e-06	3.88613e-05	1.57138e-05	1.4123e-05	6.55378e-06	1.57993e-05	-1.53876e-05	-7.11153e-06	1.19283e-05	3.82436e-06	2.06474e-05	-1.46679e-05	2.84024e-05	-3.74362e-07	-8.94967e-05	-0.000112993	-3.95156e-06	5.17325e-06	-7.63983e-05	1.14516e-05	4.82913e-05	4.0304e-08
-7.474e-07	-4.09582e-05	-1.96331e-05	-4.69839e-05	-8.10316e-07	-2.96187e-05	2.96855e-05	-2.60801e-05	-1.10765e-05	5.05042e-06	3.89094e-05	1.5663e-05	1.41551e-05	6.52936e-06	1.57384e-05	-1.57585e-05	-7.16011e-06	1.19698e-05	3.78069e-06	2.06496e-05	-1.41331e-05	2.85973e-05	-5.31193e-07	-8.94975e-05	-0.000112434	-1.61158e-06	5.16656e-06	-7.63834e-05	1.14699e-05	4.83017e-05	3.99895e-08
-6.17516e-07	-4.09723e-05	-2.01206e-05	-4.70149e-05	-2.21709e-06	-2.9656e-05	3.12628e-05	-2.57193e-05	-1.02152e-05	5.08147e-06	3.88608e-05	1.56446e-05	1.41349e-05	6.55715e-06	1.57438e-05	-1.5848e-05	-7.15869e-06	1.18691e-05	3.797e-06	2.06472e-05	-1.39978e-05	2.85957e-05	-3.95075e-07	-8.76068e-05	-0.000112468	-4.94204e-06	5.16578e-06	-7.63783e-05	1.70324e-06	4.8289e-05	3.96348e-08
-7.29787e-07	-4.27798e-05	-1.79118e-05	-4.76825e-05	-1.06587e-06	-3.01856e-05	3.05722e-05	-2.61366e-05	-1.04422e-05	4.99101e-06	1.99272e-05	1.56647e-05	1.41558e-05	6.54498e-06	1.5718e-05	-1.5943e-05	-7.1267e-06	1.1895e-05	3.77222e-06	2.06482e-05	-1.41311e-05	2.84665e-05	9.95615e-06	-6.55686e-05	-0.000111638	-2.15128e-06	5.1405e-06	-7.63737e-05	7.43965e-06	4.82686e-05	3.52296e-08
-7.69548e-07	-4.28982e-05	-1.76219e-05	-4.81076e-05	-1.22613e-06	-2.97405e-05	3.07818e-05	-2.56336e-05	-1.05302e-05	5.00691e-06	1.07695e-05	1.57021e-05	1.41568e-05	6.55337e-06	1.57358e-05	-1.59569e-05	-7.13823e-06	1.18705e-05	3.42029e-06	2.06454e-05	-1.41365e-05	2.85032e-05	9.84744e-06	-6.0929e-05	-0.000111637	2.35406e-06	5.05644e-06	-7.63774e-05	8.89433e-06	4.82584e-05	3.43872e-08
-7.30449e-07	-4.18463e-05	-1.87436e-05	-4.82388e-05	-1.20113e-06	-3.01454e-05	3.0586e-05	-2.56327e-05	-1.0541e-05	5.01443e-06	1.78246e-05	1.56913e-05	1.41774e-05	6.55165e-06	1.57361e-05	-1.59566e-05	-7.12193e-06	1.18917e-05	3.40559e-06	2.06456e-05	-1.42013e-05	2.85267e-05	4.33033e-06	-5.86394e-05	-0.000111688	-8.9971e-07	5.12484e-06	-7.63742e-05	1.06642e-05	4.82524e-05	3.4258e-08
-7.23263e-07	-4.18478e-05	-1.8328e-05	-4.82074e-05	-1.76863e-06	-3.00361e-05	3.05245e-05	-2.56102e-05	-1.04305e-05	5.01902e-06	1.46522e-05	1.57093e-05	1.4172e-05	6.55198e-06	1.53132e-05	-1.59258e-05	-7.12748e-06	1.17906e-05	3.45976e-06	2.06456e-05	-1.41574e-05	2.85189e-05	5.42661e-06	-5.80669e-05	-0.000111594	-7.24936e-07	5.1043e-06	-7.63688e-05	8.59282e-06	4.8246e-05	3.39885e-08
-7.37004e-07	-4.21677e-05	-1.79678e-05	-2.29858e-05	-1.27121e-06	-2.97667e-05	3.06221e-05	-2.56265e-05	-1.04309e-05	5.03116e-06	1.52594e-05	1.57036e-05	1.41549e-05	7.13103e-06	1.5337e-05	-1.59003e-05	-7.1383e-06	1.30015e-05	3.43155e-06	2.0646e-05	-1.41521e-05	2.85335e-05	4.10726e-06	-5.91574e-05	-0.000111855	-1.35746e-06	5.12344e-06	-7.63741e-05	9.53826e-06	4.82517e-05	3.24455e-08
-6.41477e-07	-4.2063e-05	-1.7907e-05	-2.42664e-05	-1.32696e-06	-3.01554e-05	3.06462e-05	-2.56637e-05	-1.04099e-05	5.04736e-06	1.51739e-05	1.57006e-05	1.4714e-05	7.09908e-06	1.53046e-05	-1.53229e-05	-7.13204e-06	1.21546e-05	3.43641e-06	2.06912e-05	-1.41721e-05	2.60347e-05	4.63011e-06	-5.79479e-05	-0.000111831	-7.86576e-07	5.12838e-06	-7.63735e-05	1.02935e-05	4.82532e-05	3.22317e-08
-6.2487e-07	-4.20641e-05	-1.79359e-05	-1.56357e-05	-1.40665e-06	-3.00585e-05	3.06738e-05	-2.57062e-05	-1.04017e-05	5.03929e-06	1.47165e-05	1.56925e-05	1.45016e-05	7.95654e-06	1.54964e-05	-1.56486e-05	-7.13324e-06	1.20437e-05	3.43441e-06	2.06869e-05	-1.41725e-05	2.52946e-05	4.62527e-06	-5.86466e-05	-0.00011178	-5.34078e-07	5.13992e-06	-7.63744e-05	9.70228e-06	4.82592e-05	3.1913e-08
-6.62618e-07	-4.25112e-05	-1.6862e-05	-1.80811e-05	-1.32833e-06	-3.00989e-05	3.06736e-05	-2.56817e-05	-1.0363e-05	4.4713e-06	1.52424e-05	1.56943e-05	1.45807e-05	6.64366e-06	1.5585e-05	-1.57187e-05	-7.13013e-06	1.19168e-05	3.43034e-06	2.0664e-05	-1.41632e-05	2.58741e-05	-2.51367e-06	-3.48556e-05	-0.000111863	-9.93794e-07	5.13502e-06	-7.1856e-05	9.99589e-06	4.82556e-05	2.91351e-08
-6.02092e-07	-4.26249e-05	-1.48306e-05	-1.60791e-05	-1.36405e-06	-3.01055e-05	3.06778e-05	-2.56948e-05	-1.04179e-05	4.44713e-06	1.52316e-05	1.56917e-05	1.46553e-05	5.08698e-06	1.56514e-05	-1.53829e-05	-7.12663e-06	1.19566e-05	3.42785e-06	2.06795e-05	-1.41581e-05	2.52977e-05	2.40922e-06	-3.66431e-05	-0.000111866	6.37638e-07	5.13233e-06	-7.08332e-05	1.03455e-05	4.82587e-05	2.89502e-08
-6.25903e-07	-4.25993e-05	-1.48662e-05	-1.61879e-05	-1.36137e-06	-3.01058e-05	3.0677e-05	-2.56932e-05	-1.04147e-05	4.48215e-06	1.51984e-05	1.56942e-05	1.46452e-05	5.51181e-06	1.55985e-05	-1.555e-05	-7.12844e-06	1.19627e-05	3.42915e-06	2.06663e-05	-1.41588e-05	2.58151e-05	-1.08976e-06	-3.60899e-05	-0.000111859	2.39778e-07	5.13227e-06	-7.09333e-05	1.00777e-05	4.82568e-05	2.89475e-08
-6.09489e-07	-4.26088e-05	-1.4989e-05	-1.83362e-05	-1.35409e-06	-3.01021e-05	3.06739e-05	-2.56952e-05	-1.04021e-05	4.41365e-06	1.52328e-05	1.56908e-05	1.46087e-05	5.74679e-06	1.56211e-05	-1.5474e-05	-7.12216e-06	1.19282e-05	3.43113e-06	2.06727e-05	-1.41585e-05	2.576e-05	-1.41289e-06	-3.33645e-05	-0.000111861	-2.42768e-07	5.13376e-06	-7.0908e-05	1.02669e-05	4.82573e-05	2.88346e-08
-7.23615e-07	-4.25677e-05	-1.49483e-05	-1.66522e-05	-3.48516e-06	-3.01081e-05	3.06771e-05	-2.5663e-05	-1.04244e-05	4.57305e-06	1.52101e-05	1.56916e-05	1.4567e-05	5.31987e-06	1.56276e-05	-1.5441e-05	-7.12552e-06	1.19304e-05	3.4448e-06	2.06725e-05	-1.41562e-05	2.56178e-05	-3.56631e-06	-3.46173e-05	-0.000111855	-3.65701e-07	5.37334e-06	-6.86202e-05	1.00783e-05	4.82567e-05	2.85415e-08
-8.03844e-07	-4.24967e-05	-1.49353e-05	-1.69673e-05	-2.54114e-06	-3.01049e-05	3.06756e-05	-2.55796e-05	-1.04516e-05	4.51936e-06	1.51978e-05	1.56911e-05	1.45505e-05	5.43546e-06	1.56087e-05	-1.54183e-05	-7.12678e-06	1.19495e-05	3.43006e-06	2.06725e-05	-1.4154e-05	2.56791e-05	-2.42429e-06	-3.35053e-05	-0.000111866	2.53641e-08	5.15755e-06	-6.85256e-05	1.00444e-05	4.82562e-05	2.84419e-08
-7.51149e-07	-4.25536e-05	-1.50414e-05	-1.68214e-05	-2.0265e-06	-3.01018e-05	3.06757e-05	-2.4872e-05	-1.05694e-05	4.49922e-06	1.52175e-05	1.56903e-05	1.45498e-05	5.31627e-06	1.56088e-05	-1.54398e-05	-7.1301e-06	1.19287e-05	3.4417e-06	2.06732e-05	-1.40473e-05	2.56354e-05	-2.10614e-06	-3.35276e-05	-0.000111862	5.20248e-08	6.02528e-06	-6.8455e-05	1.02275e-05	4.82412e-05	2.84048e-08
-8.12867e-07	-4.24945e-05	-1.48859e-05	-1.69084e-05	-2.0464e-06	-2.58478e-05	3.06549e-05	-2.50847e-05	-1.04524e-05	4.51637e-06	1.52101e-05	1.569e-05	1.41019e-05	5.52747e-06	1.53058e-05	-1.5479e-05	-7.13357e-06	1.19213e-05	3.43171e-06	2.06746e-05	-1.41437e-05	2.56582e-05	-2.30059e-06	-3.35199e-05	-0.000111855	2.66133e-08	5.21972e-06	-6.86233e-05	1.008e-05	4.82545e-05	2.81631e-08
-6.17185e-07	-4.25177e-05	-1.49448e-05	-1.69112e-05	1.31039e-06	-2.50826e-05	3.0656e-05	-2.54663e-05	-1.04598e-05	4.50253e-06	1.52011e-05	1.56901e-05	1.20576e-05	5.38533e-06	1.52454e-05	-1.54722e-05	-7.14742e-06	1.19017e-05	3.43264e-06	2.06726e-05	-1.41065e-05	2.56695e-05	-2.47715e-06	-3.35065e-05	-0.000111844	3.11005e-08	5.19827e-06	-6.86694e-05	1.00495e-05	4.82554e-05	2.80896e-08
-6.17185e-07	-4.25177e-05	-1.49448e-05	-1.69112e-05	1.31039e-06	-2.50826e-05	3.0656e-05	-2.54663e-05	-1.04598e-05	4.50253e-06	1.52011e-05	1.56901e-05	1.20576e-05	5.38533e-06	1.52454e-05	-1.54722e-05	-7.14742e-06	1.19017e-05	3.43264e-06	2.06726e-05	-1.41065e-05	2.56695e-05	-2.47715e-06	-3.35065e-05	-0.000111844	3.11005e-08	5.19827e-06	-6.86694e-05	1.00495e-05	4.82554e-05	2.80896e-08
-6.33893e-07	-4.25185e-05	-1.49488e-05	-1.69074e-05	3.71419e-07	-2.52584e-05	3.06591e-05	-2.52684e-05	-1.04704e-05	4.51094e-06	1.52055e-05	1.56903e-05	1.21326e-05	5.37424e-06	1.53113e-05	-1.54716e-05	-7.13908e-06	1.19073e-05	3.43278e-06	2.06727e-05	-1.41183e-05	2.56619e-05	-2.46105e-06	-3.35109e-05	-0.000111852	2.73634e-08	5.25653e-06	-6.84823e-05	1.00664e-05	4.82552e-05	2.80684e-08
-6.08129e-07	-4.2496e-05	-1.49679e-05	-1.999e-05	1.81297e-07	-2.53839e-05	3.05973e-05	-2.52028e-05	-1.04526e-05	4.40525e-06	1.53608e-05	1.57013e-05	1.23097e-05	5.38411e-06	1.53188e-05	-1.54548e-05	-7.47885e-06	1.19082e-05	3.50932e-06	2.06488e-05	-1.41123e-05	2.56568e-05	-2.61464e-06	-3.35324e-05	-0.000111659	3.73286e-08	5.39668e-06	-5.43923e-05	1.00434e-05	4.8255e-05	2.64208e-08
-6.10691e-07	-4.2486e-05	-1.49492e-05	-1.77121e-05	9.48652e-08	-2.53728e-05	3.05243e-05	-2.51966e-05	-1.0461e-05	4.37445e-06	1.52521e-05	1.56975e-05	1.24075e-05	5.39219e-06	1.53178e-05	-1.5465e-05	-7.4907e-06	1.19093e-05	3.46198e-06	2.06649e-05	-1.41169e-05	2.5661e-05	-2.52385e-06	-3.35308e-05	-0.000111642	3.25509e-08	5.28969e-06	-5.42554e-05	1.00479e-05	4.82552e-05	2.6308e-08
-6.12398e-07	-4.24901e-05	-1.49529e-05	-1.81777e-05	4.18131e-08	-2.53401e-05	2.65918e-05	-2.52069e-05	-1.08599e-05	4.39176e-06	1.54039e-05	1.56944e-05	1.24463e-05	5.37357e-06	1.53718e-05	-1.54617e-05	-7.37385e-06	1.19118e-05	3.4765e-06	2.06485e-05	-1.41101e-05	2.56671e-05	-2.55233e-06	-2.87283e-05	-0.000111704	3.25896e-08	5.36918e-06	-5.52614e-05	1.00535e-05	4.82553e-05	2.5939e-08
-6.14649e-07	-4.24892e-05	-1.49517e-05	-1.79552e-05	2.16319e-07	-2.53542e-05	2.77514e-05	-2.52092e-05	-1.08326e-05	4.37896e-06	1.54204e-05	1.56963e-05	1.14273e-05	5.38554e-06	1.53622e-05	-1.54613e-05	-7.36761e-06	1.19117e-05	3.44226e-06	2.06548e-05	-1.41135e-05	2.56611e-05	-2.72359e-06	-2.91401e-05	-0.000111535	3.37516e-08	5.40462e-06	-5.48352e-05	1.00529e-05	4.82549e-05	2.59102e-08
-6.2043e-07	-4.24905e-05	-1.49519e-05	-1.77709e-05	2.26904e-07	-2.53518e-05	2.45852e-05	-2.52123e-05	-1.10438e-05	4.38769e-06	1.57323e-05	1.56975e-05	1.23337e-05	5.37244e-06	1.5397e-05	-1.54608e-05	-7.31378e-06	1.19191e-05	3.45368e-06	2.06531e-05	-1.4114e-05	2.56687e-05	-2.48105e-06	-2.85044e-05	-0.000111588	3.40477e-08	5.35998e-06	-5.51194e-05	1.00509e-05	4.82549e-05	2.57794e-08
-6.24772e-07	-2.6333e-05	-1.65384e-05	-1.78864e-05	2.19406e-07	-2.53237e-05	2.55867e-05	-2.52243e-05	-1.11388e-05	4.17216e-06	1.56976e-05	1.5762e-05	1.2498e-05	5.36887e-06	1.54263e-05	-1.5461e-05	-7.28764e-06	1.19233e-05	3.43484e-06	2.16595e-05	-1.41139e-05	2.56747e-05	-3.2255e-06	-2.90181e-05	-0.000111689	3.30654e-08	5.41806e-06	-3.83164e-05	1.00668e-05	4.82522e-05	2.33066e-08
-6.22987e-07	-3.09038e-05	-1.51999e-05	-1.75417e-05	1.11214e-07	-2.53287e-05	2.52409e-05	-2.52168e-05	-1.10226e-05	4.29664e-06	1.55239e-05	1.578e-05	1.23746e-05	5.22168e-06	1.51819e-05	-1.54557e-05	-7.70766e-06	1.19205e-05	3.40673e-06	2.11576e-05	-1.41014e-05	2.56678e-05	-2.52513e-06	-1.88379e-05	-0.000111596	3.04435e-08	5.40042e-06	-4.21729e-05	1.0063e-05	4.82562e-05	2.32595e-08
-6.11691e-07	-2.78735e-05	-1.59085e-05	-1.76014e-05	2.50062e-07	-2.5328e-05	2.54461e-05	-2.52237e-05	-1.11213e-05	4.2939e-06	1.56689e-05	1.5708e-05	1.15345e-05	5.37114e-06	7.70908e-06	-1.58389e-05	-6.61362e-06	1.16895e-05	2.36978e-06	2.13403e-05	-1.21677e-05	2.56697e-05	-2.68784e-06	-2.85802e-05	-0.000111603	4.33535e-08	5.38876e-06	-4.25137e-05	1.00956e-05	3.95051e-05	2.25988e-08
-6.19182e-07	-2.68373e-05	-1.56262e-05	-1.7737e-05	2.04319e-07	-2.53266e-05	2.52728e-05	-2.52222e-05	-1.10766e-05	4.28093e-06	1.55739e-05	1.56591e-05	1.21029e-05	5.36222e-06	4.5128e-06	-1.64326e-05	-5.37571e-06	1.1765e-05	4.22024e-09	2.11131e-05	-1.38081e-05	2.56704e-05	-2.78898e-06	-2.20559e-05	-0.000111618	3.67755e-08	5.40663e-06	-4.23308e-05	1.00872e-05	3.61995e-05	2.19391e-08
-6.12448e-07	-2.79556e-05	-1.57949e-05	-1.79423e-05	2.2414e-07	-2.25657e-05	2.53663e-05	-2.52229e-05	-1.11173e-05	4.2887e-06	1.56732e-05	1.56498e-05	1.21068e-05	5.36281e-06	4.60565e-06	-1.6339e-05	-5.45691e-06	1.17466e-05	8.963e-07	2.11472e-05	-1.31817e-05	2.56704e-05	-2.69898e-06	-2.3068e-05	-0.000111634	6.84053e-08	5.3294e-06	-4.01456e-05	1.00937e-05	3.70294e-05	2.18014e-08
-6.13291e-07	-2.83185e-05	-1.76582e-05	-1.73499e-05	2.37575e-07	-2.41733e-05	2.54351e-05	-2.52233e-05	-1.03222e-05	4.25331e-06	1.56554e-05	1.56641e-05	1.18661e-05	5.35298e-06	8.54806e-06	-1.57932e-05	-5.89532e-06	1.24309e-05	8.93088e-07	2.12351e-05	-1.35041e-05	2.57857e-05	-2.75137e-06	-2.59293e-05	-5.84692e-05	4.08432e-08	5.32139e-06	-4.06159e-05	1.00853e-05	3.61837e-05	1.30655e-08
-6.15531e-07	-2.79991e-05	-1.60769e-05	-1.76768e-05	2.19996e-07	-2.02372e-05	2.5338e-05	-2.52227e-05	-1.09987e-05	4.26387e-06	1.56255e-05	1.58569e-05	1.21027e-05	5.32651e-06	7.91773e-06	-1.48579e-05	-6.3145e-06	1.34331e-05	1.76072e-07	2.12263e-05	-1.3619e-05	2.57121e-05	-2.70101e-06	-2.52937e-05	-5.88127e-05	4.17639e-08	5.35815e-06	-4.15077e-05	1.00639e-05	3.6282e-05	1.29289e-08
-6.15531e-07	-2.79991e-05	-1.60769e-05	-1.76768e-05	2.19996e-07	-2.02372e-05	2.5338e-05	-2.52227e-05	-1.09987e-05	4.26387e-06	1.56255e-05	1.58569e-05	1.21027e-05	5.32651e-06	7.91773e-06	-1.48579e-05	-6.3145e-06	1.34331e-05	1.76072e-07	2.12263e-05	-1.3619e-05	2.57121e-05	-2.70101e-06	-2.52937e-05	-5.88127e-05	4.17639e-08	5.35815e-06	-4.15077e-05	1.00639e-05	3.6282e-05	1.29289e-08
-6.15412e-07	-2.80526e-05	-1.60056e-05	-1.769e-05	2.26486e-07	-2.01189e-05	2.53586e-05	-2.52228e-05	-1.08506e-05	4.25023e-06	1.5657e-05	1.57292e-05	1.20832e-05	5.33174e-06	7.90464e-06	-1.56581e-05	-6.04587e-06	1.26129e-05	2.56101e-07	2.12424e-05	-1.36478e-05	2.5694e-05	-2.68884e-06	-2.49066e-05	-5.91113e-05	4.27586e-08	5.35206e-06	-4.08768e-05	1.00705e-05	3.59097e-05	1.28565e-08
-6.14166e-07	-2.80209e-05	-1.62031e-05	-1.76854e-05	2.21655e-07	-2.02475e-05	2.53536e-05	-2.52227e-05	-1.09577e-05	4.25374e-06	1.56404e-05	1.57902e-05	1.18654e-05	5.33143e-06	8.336e-06	-1.48813e-05	-6.0011e-06	1.2989e-05	2.43298e-07	2.12326e-05	-1.36187e-05	2.57295e-05	-2.67381e-06	-2.52359e-05	-5.78859e-05	4.24824e-08	5.3499e-06	-4.09379e-05	1.00707e-05	3.64451e-05	1.27742e-08
-6.16942e-07	-2.80404e-05	-1.60355e-05	-1.76689e-05	2.17623e-07	-2.00343e-05	2.53674e-05	-1.03166e-05	-1.12017e-05	4.2313e-06	1.56662e-05	1.57684e-05	1.18995e-05	5.22917e-06	8.36506e-06	-1.53563e-05	-6.18415e-06	1.3123e-05	2.80731e-07	2.12481e-05	-1.36158e-05	2.5804e-05	-2.69529e-06	-2.51509e-05	-3.71861e-05	8.6767e-08	5.35467e-06	-4.09373e-05	1.01941e-05	3.61351e-05	1.02696e-08
-9.84424e-07	-2.6046e-05	-1.61323e-05	-1.76797e-05	1.3035e-07	-2.05483e-05	2.81599e-05	-7.40648e-06	-1.15001e-05	4.21427e-06	1.56942e-05	1.57711e-05	1.18568e-05	5.22459e-06	7.95239e-06	-1.53019e-05	-6.18466e-06	1.49145e-05	2.41418e-07	2.12342e-05	-1.35931e-05	2.57847e-05	-2.68058e-06	-2.48051e-05	-1.99896e-05	8.20037e-08	5.34303e-06	-4.09301e-05	1.05626e-05	3.61582e-05	9.33872e-09
-9.48084e-07	-1.84657e-05	-1.60391e-05	-1.7675e-05	1.525e-07	-2.01518e-05	2.65227e-05	-9.63981e-06	-1.16426e-05	4.2184e-06	1.56752e-05	1.57754e-05	1.18064e-05	5.22564e-06	7.99179e-06	-1.53767e-05	-6.14972e-06	1.37098e-05	2.32469e-07	2.12392e-05	-1.35855e-05	2.57481e-05	-2.68502e-06	-2.41579e-05	-2.01494e-05	7.33208e-08	5.34945e-06	-4.09185e-05	1.02444e-05	3.61609e-05	8.86574e-09
-7.39032e-07	-1.62775e-05	-1.60439e-05	-1.76869e-05	1.52425e-07	-2.01424e-05	2.64632e-05	-6.45708e-06	-1.16325e-05	4.21768e-06	1.56643e-05	1.57704e-05	1.1755e-05	5.22533e-06	8.03838e-06	-1.53388e-05	-6.17125e-06	1.45192e-05	2.30572e-07	2.12355e-05	-1.35769e-05	2.5824e-05	-2.6874e-06	-2.3023e-05	-1.92386e-05	9.40676e-08	5.3447e-06	-4.09274e-05	1.03938e-05	3.61731e-05	8.67469e-09
-8.05176e-07	-1.30643e-05	-1.6097e-05	-1.77238e-05	1.1e-07	-2.0099e-05	2.62428e-05	-6.69268e-06	-1.12351e-05	4.22468e-06	1.56818e-05	1.57718e-05	1.18734e-05	5.28504e-06	8.1471e-06	-1.53261e-05	-6.18979e-06	1.38811e-05	2.36381e-07	2.12401e-05	-1.3609e-05	2.58893e-05	-2.64416e-06	-2.43878e-05	-1.85308e-05	9.1117e-08	5.35098e-06	-4.09458e-05	1.02758e-05	3.60855e-05	8.5867e-09
-6.75635e-07	-1.26138e-05	-1.60541e-05	-1.77521e-05	1.28033e-07	-2.01593e-05	2.60854e-05	-6.68392e-06	-1.1341e-05	4.22375e-06	1.56697e-05	1.57702e-05	1.18062e-05	5.10222e-06	8.08101e-06	-1.53241e-05	-6.17929e-06	1.34471e-05	2.62141e-07	2.12382e-05	-1.35995e-05	2.5808e-05	-2.67389e-06	-2.29975e-05	-1.9755e-05	8.77069e-08	5.34801e-06	-4.09316e-05	1.03554e-05	3.6182e-05	8.53803e-09
-7.03565e-07	-1.34303e-05	-1.60413e-05	-1.77024e-05	1.40206e-07	-2.01596e-05	2.61752e-05	-5.18756e-06	-1.13252e-05	4.22229e-06	1.56728e-05	1.57706e-05	1.18179e-05	5.13849e-06	8.11543e-06	-1.53292e-05	-6.16268e-06	1.35651e-05	2.46783e-07	2.1237e-05	-1.35988e-05	2.58628e-05	-2.66055e-06	-2.32171e-05	-1.87045e-05	8.32309e-08	5.34904e-06	-4.09237e-05	1.03045e-05	3.61504e-05	8.51665e-09
-7.69053e-07	-1.28101e-05	-1.60659e-05	-1.77069e-05	1.34648e-07	-2.01542e-05	2.61869e-05	-6.45922e-06	-1.13493e-05	4.22132e-06	1.5669e-05	1.57703e-05	1.18696e-05	5.17342e-06	8.07646e-06	-1.53335e-05	-6.1792e-06	1.37184e-05	2.50713e-07	2.1249e-05	-1.35943e-05	2.58541e-05	-2.66016e-06	-4.00668e-06	-1.92488e-05	8.41859e-08	5.3494e-06	-4.09322e-05	1.03364e-05	3.61487e-05	8.02135e-09
-7.30734e-07	-1.27204e-05	-1.60664e-05	-1.7707e-05	1.45635e-07	-2.01499e-05	2.61814e-05	-6.09124e-06	-1.13496e-05	4.22217e-06	1.56704e-05	1.57705e-05	1.18358e-05	5.16483e-06	8.07806e-06	-1.53383e-05	-6.18118e-06	1.37013e-05	2.50052e-07	2.12598e-05	-1.35977e-05	2.58439e-05	-2.65836e-06	-3.77641e-06	-1.91194e-05	9.03426e-08	5.34873e-06	-4.09325e-05	1.03207e-05	3.61393e-05	8.00512e-09
-7.62852e-07	-1.24613e-05	-1.60616e-05	-1.77094e-05	1.36381e-07	-2.01438e-05	2.6196e-05	-5.90318e-06	-1.13673e-05	4.22291e-06	1.56696e-05	1.57704e-05	1.1818e-05	5.17465e-06	8.06932e-06	-1.53293e-05	-6.18044e-06	1.36447e-05	2.44381e-07	2.12485e-05	-1.35929e-05	2.58494e-05	-2.65882e-06	-2.12516e-06	-1.92243e-05	8.85936e-08	5.34902e-06	-4.09327e-05	1.0333e-05	3.6141e-05	7.98927e-09
-7.57319e-07	-1.22513e-05	-1.60653e-05	-1.77154e-05	1.36134e-07	-2.01675e-05	2.61533e-05	-5.98114e-06	-1.13694e-05	4.21908e-06	1.56699e-05	1.57708e-05	1.18267e-05	5.19533e-06	8.0835e-06	-1.53327e-05	-6.17953e-06	1.36287e-05	2.44569e-07	2.1246e-05	-1.35965e-05	2.58426e-05	-2.65816e-06	-2.96437e-06	-1.90322e-05	8.62834e-08	5.34908e-06	-4.09333e-05	1.03305e-05	3.61542e-05	7.98191e-09
-7.48454e-07	-1.23107e-05	-1.60645e-05	-1.7713e-05	1.39204e-07	-2.01551e-05	2.61704e-05	-5.71732e-06	-1.13407e-05	4.21982e-06	1.56701e-05	1.57707e-05	1.18284e-05	5.19111e-06	8.07562e-06	-1.53304e-05	-6.17843e-06	1.36337e-05	2.46315e-07	2.12471e-05	-1.35951e-05	2.58514e-05	-2.65853e-06	-2.64921e-06	-1.90414e-05	8.67543e-08	5.34907e-06	-4.09327e-05	1.03278e-05	3.61427e-05	7.97794e-09
-7.57967e-07	-1.2396e-05	-1.60865e-05	-1.77113e-05	1.26556e-07	-2.01571e-05	2.61727e-05	-5.76705e-06	-1.09645e-05	3.69127e-06	1.56697e-05	1.57634e-05	1.18188e-05	5.18366e-06	8.0751e-06	-1.53818e-05	-6.1779e-06	1.36098e-05	2.41287e-07	2.12483e-05	-1.35952e-05	2.58571e-05	-2.65539e-06	-2.65256e-06	-1.90461e-05	8.71463e-08	5.35017e-06	-4.09333e-05	1.03293e-05	3.41896e-05	7.83252e-09
-7.55843e-07	-1.23671e-05	-1.60752e-05	-1.77123e-05	1.32692e-07	-2.01546e-05	2.61569e-05	-5.85229e-06	-1.0779e-05	3.53991e-06	6.28355e-06	1.57679e-05	1.18189e-05	5.13973e-06	8.08559e-06	-1.53507e-05	-6.17912e-06	1.36166e-05	2.45326e-07	2.12465e-05	-1.35954e-05	2.58549e-05	-2.65443e-06	-2.90088e-06	-1.90413e-05	8.94662e-08	5.35049e-06	-4.0897e-05	1.02562e-05	3.48945e-05	7.66469e-09
-7.56297e-07	-1.23767e-05	-1.6106e-05	-1.77129e-05	1.39e-07	-2.01552e-05	2.61559e-05	-6.5376e-06	-1.12731e-05	-1.54204e-06	5.14092e-06	1.57533e-05	9.06821e-06	5.14018e-06	7.95249e-06	-1.54323e-05	-6.14608e-06	1.30466e-05	2.52912e-07	1.84444e-05	-1.35952e-05	2.58774e-05	-2.65257e-06	-2.82735e-06	-1.13932e-05	9.50291e-08	1.01658e-05	-4.09304e-05	1.02753e-05	3.49463e-05	7.32717e-09
-7.58288e-07	-1.23923e-05	-1.60862e-05	-6.19351e-06	-8.46735e-07	-2.01549e-05	2.30539e-05	-6.24083e-06	-1.10722e-05	2.77049e-06	8.45784e-06	1.57592e-05	7.41128e-06	5.15864e-06	7.96025e-06	-1.55095e-05	-6.1606e-06	1.34605e-05	2.49467e-07	2.00176e-05	-1.35953e-05	2.5866e-05	-2.65328e-06	-2.83034e-06	-1.72124e-05	8.60428e-08	5.59518e-06	-4.09182e-05	1.02928e-05	3.48785e-05	7.07741e-09
-6.79797e-07	-1.23742e-05	-1.60867e-05	-9.59328e-06	-2.11618e-08	-1.88589e-05	1.44781e-05	-6.54956e-06	-1.31225e-05	9.4411e-07	1.0538e-05	1.5846e-05	9.51818e-06	5.13438e-06	7.89832e-06	-7.18195e-06	-6.02039e-06	1.31684e-05	2.47088e-07	1.96162e-05	-1.37212e-05	2.5857e-05	-2.39653e-06	-2.40545e-06	-1.26561e-05	8.81542e-08	6.03989e-06	-4.08957e-05	1.07328e-05	3.45032e-05	6.51641e-09
-7.06208e-07	-1.23414e-05	-1.60849e-05	-1.33098e-05	8.43779e-08	-1.84263e-05	1.11634e-05	-6.24122e-06	-1.22024e-05	1.92654e-06	7.35035e-06	1.5925e-05	1.00279e-05	5.12415e-06	7.89542e-06	-8.13484e-06	-4.68249e-06	1.32944e-05	2.47498e-07	1.95777e-05	-1.37295e-05	2.58791e-05	-2.5703e-06	-2.5811e-06	-1.15392e-05	9.52488e-08	6.03759e-06	-4.09096e-05	1.06002e-05	3.45588e-05	6.41076e-09
-7.29954e-07	-1.2371e-05	-1.60798e-05	-8.19092e-06	-3.25283e-07	-1.85088e-05	1.42707e-05	-6.31874e-06	-1.29412e-05	8.67584e-07	8.64592e-06	1.5861e-05	8.98878e-06	5.13084e-06	7.9464e-06	-1.01594e-05	-5.89243e-06	1.32947e-05	2.47399e-07	1.99839e-05	-1.3669e-05	2.58687e-05	-2.54437e-06	-2.7943e-06	-1.22806e-05	-1.14845e-07	6.22302e-06	-4.09128e-05	1.05205e-05	7.65079e-06	5.34734e-09
-7.31398e-07	-1.23759e-05	-1.60638e-05	-9.67734e-06	-3.04585e-07	-1.88459e-05	1.28521e-05	-6.32625e-06	-1.21396e-05	7.55158e-07	8.02686e-06	1.58713e-05	8.03682e-06	5.10425e-06	7.92319e-06	-8.74889e-06	-3.85679e-06	1.3206e-05	2.4751e-07	1.98463e-05	-1.36546e-05	2.58612e-05	-2.51597e-06	-2.61711e-06	-1.23868e-05	-1.1656e-07	6.0241e-06	-4.07919e-05	1.05254e-05	4.64592e-06	5.19781e-09
-7.34941e-07	-1.23795e-05	-1.60944e-05	-9.91528e-06	-8.84174e-08	-1.84711e-05	1.25679e-05	-6.33905e-06	-1.2234e-05	6.13047e-07	7.74946e-06	1.58779e-05	6.71185e-06	5.12928e-06	7.92211e-06	-8.73998e-06	-3.67982e-06	1.32665e-05	2.4703e-07	1.98224e-05	-1.36568e-05	2.58675e-05	-2.5375e-06	-2.67799e-06	-1.2769e-05	-1.75098e-07	6.06726e-06	-4.0886e-05	1.04814e-05	5.56804e-06	5.18737e-09
-7.19617e-07	-1.23768e-05	-1.60861e-05	-9.02074e-06	-1.08156e-07	-1.85087e-05	1.16662e-05	-6.38917e-06	-1.21395e-05	9.43125e-07	7.82443e-06	1.58744e-05	7.08223e-06	5.12835e-06	7.91732e-06	-8.62856e-06	-5.48187e-06	1.32986e-05	2.47815e-07	1.96845e-05	-1.36632e-05	2.58637e-05	-2.55082e-06	-2.65276e-06	-1.20809e-05	-2.07968e-07	5.94886e-06	-4.08871e-05	1.04957e-05	5.77096e-06	5.14862e-09
-7.86941e-07	-1.23931e-05	-1.60713e-05	-9.12548e-06	-1.20094e-07	-1.8535e-05	1.16573e-05	-6.33568e-06	-1.21294e-05	7.54009e-07	6.05847e-06	1.42873e-05	7.681e-06	5.69238e-06	7.92139e-06	-8.80326e-06	-5.36981e-06	1.32825e-05	2.392e-07	1.92929e-05	-1.40815e-05	2.58701e-05	-2.50443e-06	-2.61813e-06	-2.62963e-07	6.34434e-08	5.99255e-06	-4.08826e-05	1.04888e-05	5.07569e-06	4.93689e-09
-7.38751e-07	-1.23894e-05	-1.13966e-05	-9.29836e-06	-1.45587e-07	-1.85163e-05	1.21553e-05	-6.33045e-06	-1.21904e-05	7.60314e-07	3.40714e-06	1.57695e-05	7.60326e-06	5.13302e-06	7.9473e-06	-8.3445e-06	-4.96994e-06	1.32688e-05	2.47408e-07	1.57805e-05	-1.36173e-05	2.58693e-05	-2.51596e-06	-2.60195e-06	-5.32762e-06	-4.40497e-08	6.05742e-06	-1.53557e-06	1.05303e-05	6.00179e-06	3.05945e-09
-7.37958e-07	-1.23893e-05	-1.24396e-05	-9.27294e-06	-1.50197e-07	-1.84971e-05	1.21589e-05	-6.33118e-06	-1.21779e-05	7.48173e-07	3.40833e-06	1.54522e-05	7.63003e-06	5.12053e-06	7.94602e-06	-8.34787e-06	-4.97166e-06	1.32685e-05	2.47387e-07	1.15936e-05	-1.36194e-05	2.58755e-05	-2.51135e-06	-2.60306e-06	-5.85054e-06	-4.44275e-08	6.0734e-06	-2.2822e-06	1.05215e-05	5.45478e-06	2.9615e-09
-7.38236e-07	-1.2391e-05	-1.20054e-05	-9.05857e-06	-1.65826e-07	-1.84706e-05	1.17929e-05	-6.2231e-06	-1.21753e-05	7.66109e-07	3.49627e-06	1.54844e-05	7.40763e-06	5.14107e-06	7.93282e-06	-8.48744e-06	-5.06995e-06	1.32663e-05	2.46448e-07	1.15789e-05	-1.36709e-05	2.58781e-05	-2.51158e-06	-2.60158e-06	-5.34316e-06	-5.63028e-08	6.08272e-06	-2.83101e-06	1.05122e-05	5.50987e-06	2.93626e-09
-8.00872e-07	-1.23972e-05	-1.18364e-05	-9.03737e-06	-1.91964e-07	-1.85705e-05	1.22345e-05	-6.28154e-06	-1.21734e-05	7.52194e-07	4.34292e-06	1.55844e-05	7.36668e-06	5.00245e-06	7.87054e-06	-8.65315e-06	-5.03968e-06	1.32623e-05	2.45481e-07	9.84175e-06	-1.36723e-05	2.31765e-05	-2.52933e-06	-2.60924e-06	-7.10562e-06	-4.42335e-08	6.10875e-06	-9.40806e-06	8.95891e-06	5.86955e-06	2.86328e-09
-8.18946e-07	-1.23938e-05	-1.20105e-05	-9.01407e-06	-1.60433e-07	-1.84852e-05	1.16646e-05	-6.27334e-06	-1.21654e-05	7.45477e-07	4.26816e-06	-3.4138e-06	6.85401e-06	5.09735e-06	7.87856e-06	-8.63215e-06	-4.91729e-06	1.17289e-05	2.40043e-07	9.83227e-06	-1.36856e-05	2.44304e-05	-2.51266e-06	-2.61188e-06	-6.02521e-06	1.75887e-07	4.80531e-06	-6.2411e-06	9.64968e-06	5.4589e-06	2.56195e-09
-8.47492e-07	-1.23964e-05	-1.20259e-05	-9.03682e-06	-1.69212e-07	-1.85133e-05	1.16586e-05	-6.26626e-06	-1.21635e-05	7.42612e-07	4.21768e-06	9.76227e-08	6.88257e-06	5.06329e-06	7.87761e-06	-8.65611e-06	-4.92818e-06	1.18988e-05	2.42083e-07	9.41626e-06	-1.36821e-05	2.38075e-05	-2.51299e-06	-2.61346e-06	-6.32914e-06	9.3656e-08	5.68677e-06	-6.91824e-06	9.53934e-06	5.44482e-06	2.53758e-09
-9.77427e-07	-1.24022e-05	-1.2013e-05	-9.00546e-06	-2.06774e-07	-1.85555e-05	1.07383e-05	-6.27194e-06	-1.21693e-05	7.45037e-07	3.79984e-06	2.82115e-06	6.71014e-06	5.12561e-06	7.89581e-06	-8.68909e-06	-4.99754e-06	1.24572e-05	2.33519e-07	9.68132e-06	-1.36871e-05	2.34478e-05	-2.51834e-06	-2.53545e-06	-5.70597e-06	3.04701e-08	5.81016e-06	-7.52716e-06	8.38124e-06	5.52244e-06	2.50693e-09
-9.26498e-07	-1.23981e-05	-1.20035e-05	-9.01227e-06	-1.89303e-07	-1.85215e-05	8.51808e-06	-6.26915e-06	-1.21617e-05	7.46064e-07	4.23052e-06	1.81205e-06	6.8764e-06	4.8215e-06	7.87998e-06	-8.7237e-06	-4.97465e-06	1.22555e-05	2.40903e-07	9.93631e-06	-1.36799e-05	2.36871e-05	-2.51406e-06	-2.56323e-06	-6.03875e-06	4.11697e-08	5.35029e-06	-6.92693e-06	9.00787e-06	5.49166e-06	2.4724e-09
-9.72856e-07	-1.26001e-05	-1.19853e-05	-9.00801e-06	-1.34966e-07	-1.85298e-05	1.00105e-05	-6.24248e-06	-1.21529e-05	7.45053e-07	4.04465e-06	3.4113e-06	6.70171e-06	2.46141e-07	7.89158e-06	-8.67618e-06	-4.92888e-06	1.2317e-05	2.39717e-07	9.86313e-06	-1.36843e-05	1.72205e-05	-2.51455e-06	-2.52177e-06	-5.65851e-06	6.23402e-08	5.68768e-06	-6.40744e-06	9.00296e-06	5.50137e-06	2.21239e-09
-9.44346e-07	-1.26725e-05	-1.19716e-05	-9.01681e-06	-1.78749e-07	-1.85393e-05	4.87474e-06	-6.20481e-06	-1.21358e-05	7.42407e-07	4.03412e-06	2.37862e-06	6.85075e-06	-1.76451e-06	7.89407e-06	-8.6688e-06	-4.99206e-06	1.22477e-05	2.61984e-07	9.8055e-06	-1.36848e-05	1.70734e-05	-2.51762e-06	-2.56335e-06	-3.40467e-06	8.91744e-08	5.55057e-06	-6.59929e-06	8.97555e-06	5.48401e-06	2.1088e-09
-9.29083e-07	-1.26953e-05	-1.19749e-05	-8.38697e-06	-5.95736e-07	-1.85348e-05	5.09567e-06	-6.15077e-06	-1.21362e-05	7.44842e-07	4.1893e-06	2.30914e-06	6.84508e-06	-1.81014e-06	7.90051e-06	-8.6712e-06	-5.0067e-06	1.22332e-05	2.48158e-07	9.80182e-06	-1.36856e-05	1.72048e-05	-2.51932e-06	-2.56143e-06	-3.23149e-06	8.15847e-08	5.49138e-06	-6.60966e-06	8.96871e-06	5.51015e-06	2.10408e-09
-9.22728e-07	-1.26714e-05	-1.19707e-05	-7.33592e-06	-1.6656e-07	-1.85229e-05	5.98624e-06	-6.14867e-06	-1.21384e-05	7.4298e-07	4.11625e-06	2.41855e-06	6.78801e-06	-1.33877e-06	7.91224e-06	-8.67306e-06	-4.96477e-06	1.22178e-05	2.51029e-07	9.81959e-06	-1.36861e-05	1.70754e-05	-2.53426e-06	-2.56174e-06	-3.37061e-06	9.33474e-08	5.22859e-06	-6.6489e-06	8.9407e-06	5.48953e-06	2.08694e-09
-8.96826e-07	-1.24789e-05	-1.19647e-05	-8.76824e-06	5.45184e-08	-1.85318e-05	4.24087e-06	-6.13405e-06	-1.21262e-05	5.69218e-07	2.2345e-06	2.46158e-06	6.96868e-06	-6.13525e-07	7.89981e-06	-8.68182e-06	-3.59184e-06	1.11828e-05	2.55078e-07	9.86449e-06	-1.36936e-05	1.72171e-05	-2.51402e-06	-2.6012e-06	-2.15909e-06	3.31363e-08	5.48786e-06	-6.72385e-06	8.89632e-06	5.42443e-06	2.04166e-09
-8.68961e-07	-1.26584e-05	-1.19515e-05	-7.73553e-06	-8.57596e-08	-1.85259e-05	1.81613e-06	-6.07658e-06	-9.05775e-06	6.23365e-07	2.40864e-06	2.45945e-06	7.36466e-06	-6.30797e-07	7.8042e-06	-8.67699e-06	-4.28099e-06	1.12222e-05	2.39817e-07	9.75473e-06	-1.37392e-05	1.73098e-05	-2.52191e-06	-2.56593e-06	-3.41706e-06	3.89455e-08	5.29376e-06	-6.64865e-06	8.93764e-06	5.47372e-06	1.96679e-09
-9.21075e-07	-1.24143e-05	-1.19598e-05	-6.26375e-06	-1.50079e-07	-1.85749e-05	1.42045e-06	-6.1232e-06	-9.76576e-06	7.36689e-07	3.60547e-06	2.41979e-06	6.90876e-06	-6.1571e-07	7.85454e-06	-6.85335e-06	-4.29101e-06	1.13063e-05	2.53645e-07	9.76266e-06	-1.36945e-05	1.69564e-05	-2.43533e-06	-2.56186e-06	-2.88259e-06	4.30867e-07	5.45871e-06	-6.6463e-06	8.94947e-06	5.27185e-06	1.91286e-09
-9.23384e-07	-1.17034e-05	-1.19624e-05	-6.99119e-06	-1.29299e-07	-1.85727e-05	1.94731e-06	-6.10335e-06	-9.60064e-06	7.41916e-07	3.55741e-06	2.41397e-06	6.89124e-06	-6.76581e-07	7.86765e-06	-7.58528e-06	-4.05006e-06	1.1391e-05	2.48115e-07	9.72293e-06	-1.36987e-05	1.60264e-05	-2.34425e-06	-2.56277e-06	-3.1337e-06	8.40664e-08	5.44633e-06	-6.65767e-06	8.93972e-06	5.34586e-06	1.88402e-09
-1.05011e-06	-1.16271e-05	-1.19655e-05	-6.62351e-06	-1.99493e-07	-1.85416e-05	1.40285e-06	-6.04592e-06	-9.83386e-06	7.70023e-07	3.65483e-06	2.42396e-06	6.87207e-06	1.32733e-06	7.62258e-06	-7.19254e-06	-4.00112e-06	1.06679e-05	2.44243e-07	9.74641e-06	-1.3661e-05	1.62986e-05	-2.39695e-06	-2.56401e-06	-3.00489e-06	1.24168e-08	2.12204e-06	-6.64528e-06	8.95275e-06	5.32844e-06	1.83673e-09
-9.04616e-07	-1.17637e-05	-6.69779e-06	-6.3041e-06	-1.87946e-07	-1.85916e-05	1.31597e-06	-6.00817e-06	-9.07552e-06	8.0588e-07	3.56057e-06	2.41672e-06	6.90189e-06	-3.82804e-08	7.83262e-06	-7.07145e-06	-4.37077e-06	1.14279e-05	2.49654e-07	9.73049e-06	-1.3654e-05	1.65026e-05	-2.42322e-06	-2.56144e-06	-3.34687e-06	2.22091e-07	1.75428e-06	-6.65046e-06	8.94111e-06	5.29019e-06	1.74998e-09
-7.26376e-07	-1.1775e-05	-8.28258e-06	-6.56959e-06	-1.90443e-07	-1.85635e-05	1.43918e-06	-6.02767e-06	-9.33585e-06	7.63925e-07	3.59171e-06	2.41727e-06	6.90135e-06	-2.95301e-07	6.91364e-06	-7.28609e-06	-4.35507e-06	1.12726e-05	1.38961e-07	9.74918e-06	-1.36519e-05	1.00707e-05	-2.39669e-06	-2.5607e-06	-3.00346e-06	1.51724e-07	3.22484e-06	-6.65052e-06	8.95083e-06	5.33563e-06	1.60253e-09
-6.77636e-07	-1.18328e-05	-7.22602e-06	-6.45649e-06	-1.77417e-07	-1.84109e-05	2.49094e-06	-5.98105e-06	-9.37669e-06	7.52556e-07	3.36629e-06	2.4234e-06	6.94639e-06	-5.35583e-07	7.14442e-06	-7.18067e-06	-4.37091e-06	1.1426e-05	1.60958e-07	9.73958e-06	-1.37805e-05	6.52472e-06	-2.37857e-06	-2.56065e-06	-3.31467e-06	2.1882e-07	3.97343e-06	-3.75315e-06	8.95011e-06	5.32347e-06	1.51077e-09
-7.34485e-07	-1.18327e-05	-7.26084e-06	-6.39133e-06	-1.79366e-07	-1.81943e-05	2.36491e-06	-5.93784e-06	-9.23949e-06	7.55446e-07	3.45447e-06	2.42121e-06	6.90666e-06	-5.20468e-07	6.64763e-06	-7.3695e-06	-4.37004e-06	1.13133e-05	1.47979e-07	9.74656e-06	-1.37843e-05	6.86914e-06	-2.38841e-06	-2.56056e-06	-3.13641e-06	1.72812e-07	3.25695e-06	-2.76535e-06	8.95194e-06	5.33395e-06	1.48452e-09
-7.35613e-07	-1.17642e-05	-7.12229e-06	-6.55043e-06	-1.62241e-07	-1.82752e-05	2.25574e-06	-5.983e-06	-9.31559e-06	7.68778e-07	3.51705e-06	2.42043e-06	6.91606e-06	-4.97501e-07	6.77575e-06	-7.27839e-06	-4.39417e-06	1.1399e-05	1.57981e-07	6.21237e-06	-1.37407e-05	7.18887e-06	-2.38655e-06	-2.55977e-06	-3.13955e-06	1.94392e-07	3.6903e-06	-4.27027e-06	8.95291e-06	5.33056e-06	1.45095e-09
-7.52133e-07	-1.17726e-05	-5.87434e-06	-6.04487e-06	-1.69566e-07	-1.82964e-05	2.11193e-06	-5.96452e-06	-3.9128e-06	7.6485e-07	3.49167e-06	1.02519e-06	6.90829e-06	-4.91574e-07	6.7621e-06	-5.30804e-06	-4.38551e-06	1.14042e-05	2.42996e-07	6.42465e-06	-1.37344e-05	7.09162e-06	-2.38483e-06	-2.25305e-06	-3.9751e-06	1.04371e-06	4.2787e-06	1.29827e-07	8.95075e-06	5.32945e-06	1.32008e-09
-7.51954e-07	-1.17564e-05	-6.61978e-06	-6.32961e-06	-1.68031e-07	-1.8275e-05	1.92314e-06	-6.03217e-06	-5.37938e-06	7.63118e-07	3.48321e-06	2.26988e-06	6.94861e-06	-4.91611e-07	6.80417e-06	-6.64585e-06	-4.39248e-06	1.14156e-05	2.37316e-07	6.52435e-06	-7.00591e-06	7.15932e-06	-2.38715e-06	-2.08636e-06	-3.24928e-06	3.46439e-07	3.59977e-06	-3.11268e-06	8.94849e-06	5.32679e-06	1.22695e-09
-7.42592e-07	-1.17826e-05	-6.63135e-06	-6.27378e-06	-1.65763e-07	-1.82732e-05	2.04142e-06	-5.99503e-06	-4.6534e-06	7.63329e-07	3.46694e-06	6.80514e-07	6.85959e-06	-4.83787e-07	6.81045e-06	-6.18195e-06	-4.40232e-06	1.13891e-05	2.73804e-07	5.98035e-06	-7.20665e-06	6.99866e-06	-2.38638e-06	-2.39194e-06	-3.57117e-06	3.61354e-07	3.64815e-06	-1.94363e-06	8.94882e-06	5.3286e-06	1.19908e-09
-7.51759e-07	-1.17564e-05	-6.42345e-06	-6.0855e-06	-1.63065e-07	-1.82957e-05	1.94824e-06	-5.9973e-06	-4.40273e-06	7.65452e-07	3.47186e-06	7.97218e-07	6.88735e-06	-4.79405e-07	6.84519e-06	-6.23539e-06	-4.39122e-06	1.13934e-05	3.00322e-07	5.12878e-06	-5.69572e-06	7.16764e-06	-2.38647e-06	-2.48685e-06	-3.70702e-06	4.46027e-07	3.99194e-06	-8.85353e-07	8.9329e-06	5.3276e-06	1.16768e-09
-7.50701e-07	-1.1762e-05	-6.40937e-06	-6.08999e-06	-1.63357e-07	-1.82823e-05	2.0412e-06	-6.00432e-06	-4.45352e-06	7.64949e-07	3.47475e-06	1.05004e-06	6.88637e-06	-4.81036e-07	6.8267e-06	-5.77452e-06	-4.39787e-06	1.13898e-05	2.6064e-07	5.03768e-06	-5.87548e-06	7.12056e-06	-2.38639e-06	-2.45629e-06	-3.56338e-06	5.3231e-07	3.91142e-06	-6.85903e-07	8.9396e-06	5.32727e-06	1.16127e-09
-7.48979e-07	-1.17688e-05	-6.27801e-06	-6.20239e-06	-1.65582e-07	-1.82839e-05	2.00349e-06	-5.90635e-06	-4.41372e-06	7.65955e-07	3.47288e-06	1.31213e-06	6.92994e-06	-4.82733e-07	6.81292e-06	-5.57841e-06	-4.39262e-06	1.13885e-05	2.67598e-07	5.42352e-06	-5.80546e-06	7.15023e-06	-2.3836e-06	-2.37825e-06	-3.44234e-06	5.81622e-07	3.82987e-06	-1.70458e-07	8.94455e-06	5.3267e-06	1.15973e-09
-7.32448e-07	-1.17681e-05	-6.30578e-06	-6.13828e-06	-1.6523e-07	-1.82813e-05	2.00946e-06	-5.63819e-06	-4.4941e-06	7.66217e-07	3.47195e-06	1.21229e-06	6.91761e-06	-4.85071e-07	6.82407e-06	-5.62765e-06	-4.39173e-06	1.13824e-05	2.80596e-07	5.19498e-06	-6.04246e-06	7.11631e-06	-3.91323e-07	-2.3895e-06	-3.56381e-06	6.06919e-07	3.83056e-06	-5.83073e-07	8.9439e-06	5.3269e-06	1.15254e-09
-6.15647e-07	-1.1764e-05	-6.27149e-06	-6.15728e-06	-1.64958e-07	-1.82306e-05	2.0105e-06	-5.81864e-06	-4.56861e-06	7.66246e-07	3.53192e-06	1.16556e-06	6.95403e-06	-4.99909e-07	6.79684e-06	-5.23538e-06	-4.39237e-06	1.13875e-05	3.04493e-07	5.09667e-06	-5.93337e-06	7.14398e-06	-4.56004e-07	-2.425e-06	-3.54134e-06	6.14197e-07	3.8382e-06	-8.88702e-07	8.94114e-06	5.32705e-06	1.14793e-09
-6.28776e-07	-1.17653e-05	-6.3276e-06	-6.15827e-06	-1.59827e-07	-1.82498e-05	2.01465e-06	-5.79724e-06	-4.41919e-06	1.14044e-06	3.59685e-06	1.24974e-06	6.93685e-06	-4.84388e-07	6.81176e-06	-5.66273e-06	-3.39875e-06	8.66948e-06	3.17047e-07	5.00818e-06	-5.87456e-06	7.1362e-06	-8.25424e-07	-2.43983e-06	-3.54143e-06	5.83281e-07	3.82343e-06	-8.38267e-07	8.94354e-06	5.3247e-06	1.09018e-09
-7.53835e-07	-1.17633e-05	-6.28611e-06	-6.15096e-06	6.94942e-08	-2.19366e-06	1.98524e-06	-5.71428e-06	-4.62804e-06	1.06852e-06	3.48326e-06	1.20237e-06	6.91072e-06	-5.26707e-07	6.79689e-06	-4.51393e-06	-4.39201e-06	1.13819e-05	3.07443e-07	5.02437e-06	-5.83849e-06	7.14265e-06	-1.00131e-06	-2.42724e-06	-3.55015e-06	5.53765e-07	3.80524e-06	-7.81744e-07	8.9432e-06	5.66242e-06	8.14671e-10
-6.83143e-07	-1.1772e-05	-6.29562e-06	-6.15665e-06	-4.02369e-08	-4.97144e-06	2.00188e-06	-5.76605e-06	-2.91558e-06	1.02083e-06	3.55671e-06	1.19564e-06	6.92055e-06	-4.95209e-07	6.80347e-06	-5.43711e-06	-4.24231e-06	5.66168e-06	3.16242e-07	5.07307e-06	-5.89206e-06	7.13787e-06	-8.27477e-07	-2.43568e-06	-3.45583e-06	5.58742e-07	3.81798e-06	-7.74385e-07	8.94351e-06	5.43697e-06	7.31317e-10
-1.01845e-06	-1.17651e-05	-6.29424e-06	-6.15332e-06	-9.97886e-08	-2.25215e-06	2.00048e-06	-5.75271e-06	-3.68925e-06	1.34144e-06	3.67105e-06	1.19559e-06	6.91419e-06	-5.27544e-07	6.80327e-06	-4.7549e-06	-3.96829e-06	5.46613e-06	3.03959e-07	5.13339e-06	-5.88562e-06	7.14333e-06	-9.359e-07	-2.47623e-06	-3.50411e-06	5.75814e-07	3.84437e-06	-8.38673e-07	8.94252e-06	5.47597e-06	7.092e-10
-9.85642e-07	-1.17651e-05	-6.29959e-06	-6.15347e-06	-1.01924e-07	-2.39738e-06	2.00062e-06	-5.75319e-06	-3.65714e-06	1.289e-06	3.66404e-06	1.19501e-06	6.91411e-06	-5.24971e-07	6.80339e-06	-4.87372e-06	-3.96188e-06	5.3515e-06	3.02918e-07	5.13125e-06	-5.88605e-06	7.14312e-06	-9.22303e-07	-2.47595e-06	-3.48537e-06	5.7151e-07	3.84554e-06	-8.39587e-07	8.94252e-06	5.46896e-06	7.09061e-10
-7.3981e-07	-1.1768e-05	-6.30529e-06	-6.15345e-06	-1.00103e-07	-2.00124e-06	2.00467e-06	-5.75198e-06	-3.0042e-06	1.15325e-06	3.5884e-06	1.1884e-06	6.91853e-06	-5.29884e-07	6.80275e-06	-5.05876e-06	-3.99156e-06	5.48761e-06	2.94033e-07	5.08688e-06	-5.88781e-06	7.14192e-06	-8.96928e-07	-2.48001e-06	-3.36715e-06	5.73424e-07	3.91532e-06	-8.29138e-07	8.94254e-06	5.39544e-06	7.03834e-10
-7.4239e-07	-1.17663e-05	-6.30366e-06	-6.15335e-06	-9.71537e-08	-2.20661e-06	2.0052e-06	-5.74304e-06	-3.25685e-06	1.14821e-06	3.61354e-06	1.18917e-06	6.9158e-06	-5.27115e-07	6.80353e-06	-4.83649e-06	-3.98465e-06	5.00289e-06	2.99759e-07	5.12604e-06	-5.89349e-06	7.14061e-06	-9.36983e-07	-2.48838e-06	-3.38237e-06	5.77282e-07	3.90453e-06	-8.29728e-07	8.94247e-06	5.3941e-06	6.99496e-10
-7.69031e-07	-1.17669e-05	-6.30376e-06	-6.15385e-06	-8.96749e-08	-2.15681e-06	2.00435e-06	-5.75137e-06	-3.21289e-06	1.16922e-06	3.61326e-06	1.19032e-06	6.91632e-06	-5.22481e-07	6.80357e-06	-4.83668e-06	-3.98589e-06	5.02899e-06	2.99602e-07	5.10944e-06	-5.89175e-06	7.14124e-06	-9.18794e-07	-2.48761e-06	-3.39033e-06	5.75071e-07	3.90642e-06	-8.31213e-07	8.94251e-06	5.39448e-06	6.99327e-10
-7.55329e-07	-1.17664e-05	-6.30377e-06	-6.1535e-06	-9.46061e-08	-2.09245e-06	2.00531e-06	-5.74795e-06	-3.12624e-06	1.16111e-06	3.62256e-06	1.19048e-06	6.91742e-06	-5.26448e-07	6.80391e-06	-4.85655e-06	-3.99387e-06	5.03794e-06	2.98856e-07	5.1212e-06	-5.89323e-06	7.14094e-06	-9.26018e-07	-2.48805e-06	-3.35365e-06	5.74695e-07	3.90132e-06	-8.30478e-07	8.9425e-06	5.39957e-06	6.98768e-10
-7.5277e-07	-1.17792e-05	-6.33793e-06	-6.14862e-06	-9.3772e-08	-2.08653e-06	2.00529e-06	-5.74921e-06	-2.99546e-06	1.16448e-06	3.61654e-06	9.21251e-07	5.77674e-06	-5.26076e-07	6.81662e-06	-4.89762e-06	-3.27261e-06	4.59513e-06	2.94907e-07	1.29867e-06	-6.05238e-06	7.14264e-06	-1.48666e-06	-2.48511e-06	-3.38695e-06	5.7405e-07	3.87405e-06	-8.32195e-07	8.94194e-06	5.39345e-06	6.53268e-10
-7.51812e-07	-1.17749e-05	-6.3439e-06	-3.84591e-06	-9.48658e-08	-2.10136e-06	1.72263e-06	-5.74832e-06	-3.01599e-06	1.13436e-06	3.62139e-06	9.19205e-07	6.29735e-06	-5.26127e-07	6.81363e-06	-4.88929e-06	-3.12243e-06	4.0842e-06	2.92808e-07	6.51175e-07	-5.96229e-06	7.14202e-06	-1.41165e-06	-2.48718e-06	-2.617e-06	5.75256e-07	3.88415e-06	-8.29764e-07	8.94172e-06	5.39953e-06	6.23031e-10
-7.80473e-07	-1.17785e-05	-6.32658e-06	-2.57673e-06	-9.5453e-08	-2.09454e-06	1.9638e-06	-5.74989e-06	-3.02192e-06	1.14899e-06	3.61856e-06	1.08395e-06	5.90586e-06	-5.25531e-07	6.80833e-06	-4.89691e-06	-3.35533e-06	4.70295e-06	2.95326e-07	1.29449e-06	-5.97181e-06	7.14224e-06	-1.09192e-06	-2.48569e-06	-2.18782e-06	5.74943e-07	2.79493e-06	-8.30826e-07	8.94186e-06	5.39527e-06	6.09399e-10
-7.63727e-07	-1.06134e-05	-6.31869e-06	-2.541e-06	-9.42911e-08	-2.12264e-06	1.81064e-06	-5.98237e-06	-3.05518e-06	1.15366e-06	3.62011e-06	-4.06266e-07	6.21529e-06	-9.238e-07	6.8249e-06	-4.89443e-06	-2.83977e-06	4.78624e-06	2.93448e-07	7.98726e-07	-5.99222e-06	7.14356e-06	-1.20765e-06	-1.58632e-06	-2.44772e-06	5.63628e-07	2.91431e-06	-8.31886e-07	8.94384e-06	5.39785e-06	5.84376e-10
-7.79736e-07	-1.07914e-05	-6.32629e-06	-2.77152e-06	-9.35199e-08	-2.10327e-06	1.90371e-06	-5.80787e-06	-3.07003e-06	1.15366e-06	3.61898e-06	3.61986e-07	6.10086e-06	-1.10541e-06	6.8229e-06	-3.70067e-06	-2.68601e-06	4.19353e-06	2.94952e-07	8.55546e-07	-5.97547e-06	7.14297e-06	-1.29838e-06	-2.47169e-06	-2.89445e-06	5.44387e-07	2.40348e-06	-8.31366e-07	8.94289e-06	5.39729e-06	5.73617e-10
-7.74257e-07	-1.07785e-05	-6.33882e-06	-3.02593e-06	-9.41426e-08	-2.1129e-06	1.85558e-06	-5.778e-06	-3.03917e-06	1.15384e-06	3.61915e-06	5.20427e-07	6.10538e-06	-6.17108e-07	6.81503e-06	-3.36934e-06	-2.61008e-06	4.23275e-06	2.95406e-07	8.4542e-07	-5.98561e-06	7.14188e-06	-1.27589e-06	-2.23476e-06	-2.49212e-06	5.5971e-07	2.49926e-06	-8.31699e-07	8.94297e-06	5.39738e-06	5.68361e-10
-7.75467e-07	-1.07176e-05	-6.31376e-06	-2.64861e-06	-9.35462e-08	-2.11706e-06	1.87663e-06	-5.79271e-06	-3.0496e-06	1.15681e-06	3.60512e-06	6.5954e-07	5.52526e-06	-6.70485e-07	6.80753e-06	-2.75384e-06	-2.76385e-06	4.63439e-06	2.94757e-07	9.01831e-07	-5.99667e-06	7.14237e-06	-1.30592e-06	-1.87523e-06	-2.67745e-06	4.70788e-07	2.57574e-06	-8.31483e-07	8.94299e-06	5.401e-06	5.58965e-10
-7.77638e-07	-1.07939e-05	-6.31728e-06	-2.79896e-06	-9.45602e-08	-2.12975e-06	1.86147e-06	-5.79318e-06	-3.0564e-06	1.15352e-06	3.581e-06	5.94001e-07	5.86465e-06	-9.09367e-07	6.80256e-06	-2.98849e-06	-2.37068e-06	4.35453e-06	2.95951e-07	9.35546e-07	-5.99426e-06	7.14595e-06	-1.27369e-06	-1.98467e-06	-2.63663e-06	5.21985e-07	2.51908e-06	-8.30779e-07	8.94264e-06	4.04392e-06	5.49388e-10
-7.76135e-07	-1.08036e-05	-6.32041e-06	-1.42996e-06	-9.42083e-08	-2.11383e-06	1.85565e-06	-5.80789e-06	-3.05112e-06	1.15242e-06	3.58847e-06	5.5082e-07	5.6284e-06	-6.62101e-07	6.80776e-06	-2.38435e-06	-2.4382e-06	4.3735e-06	2.98656e-07	9.59288e-07	-5.99802e-06	7.14328e-06	-1.27144e-06	-2.10129e-06	-2.6116e-06	4.88248e-07	2.53586e-06	-8.3131e-07	8.94245e-06	4.57868e-06	5.43159e-10
-1.04485e-06	-1.08061e-05	-6.31981e-06	-2.47064e-06	-9.22469e-08	-2.13426e-06	1.57147e-06	-4.97504e-06	-3.04448e-06	1.14901e-06	3.56668e-06	5.70767e-07	5.87986e-06	-7.72908e-07	6.79354e-06	-2.90433e-06	-2.3233e-06	4.37693e-06	2.93493e-07	9.51147e-07	-5.99572e-06	4.26486e-06	-1.24767e-06	-2.04993e-06	-2.59095e-06	5.9966e-07	2.57442e-06	-8.14748e-07	1.50734e-06	4.16907e-06	4.28544e-10
-1.42937e-06	-1.08568e-05	-6.31908e-06	-2.67256e-06	-9.32494e-08	-2.16665e-06	1.61744e-06	-5.30074e-06	-3.03655e-06	1.14988e-06	3.58012e-06	5.82537e-07	5.84972e-06	-8.78975e-07	6.80618e-06	-2.80344e-06	-2.48227e-06	3.56877e-06	2.91265e-07	9.60949e-07	-5.99325e-06	3.64195e-06	-1.27626e-06	-1.03743e-06	-2.51543e-06	5.83169e-07	2.56473e-06	-8.20211e-07	2.12257e-06	3.9994e-06	4.2149e-10
-1.01076e-06	-1.08014e-05	-6.31568e-06	-1.68412e-06	-9.24031e-08	-2.17086e-06	1.46913e-06	-5.53211e-06	-3.02637e-06	1.15231e-06	3.56924e-06	5.70964e-07	5.76925e-06	-8.04152e-07	6.80551e-06	-2.73678e-06	-2.45576e-06	2.03222e-06	2.96775e-07	9.75439e-07	-5.99348e-06	3.84536e-06	-1.25538e-06	-9.50174e-07	-2.40776e-06	5.55075e-07	2.5707e-06	-8.00934e-07	2.11281e-06	4.11968e-06	4.08367e-10
-1.25517e-06	-1.08068e-05	-6.3183e-06	-2.19926e-06	-9.2482e-08	-2.17253e-06	1.5176e-06	-5.36896e-06	-3.027e-06	1.15217e-06	3.54869e-06	5.82338e-07	5.77077e-06	-8.04627e-07	6.80416e-06	-2.74151e-06	-2.44701e-06	2.19854e-06	2.95078e-07	9.82379e-07	-5.99287e-06	3.86479e-06	-1.27757e-06	-1.06664e-06	-2.20543e-06	5.55186e-07	2.5744e-06	-8.0645e-07	1.3628e-06	3.80514e-06	4.04442e-10
-1.0337e-06	-1.08049e-05	-6.31791e-06	-2.07412e-06	-9.2351e-08	-2.16566e-06	1.56509e-06	-5.45341e-06	-3.02517e-06	1.15139e-06	3.56403e-06	5.88854e-07	5.76944e-06	-8.22647e-07	6.80493e-06	-2.69356e-06	-2.42611e-06	2.46838e-06	2.95628e-07	9.74378e-07	-5.99143e-06	3.0696e-06	-1.2664e-06	-1.19702e-06	-2.27764e-06	5.56813e-07	2.58235e-06	-8.02124e-07	1.53709e-06	4.02975e-06	4.02755e-10
-1.13513e-06	-1.08048e-05	-6.3175e-06	-2.00417e-06	-9.24932e-08	-2.16705e-06	1.50926e-06	-5.23214e-06	-3.02653e-06	1.15152e-06	3.55807e-06	5.83867e-07	5.78323e-06	-8.18109e-07	6.8052e-06	-2.75493e-06	-2.42955e-06	1.99681e-06	2.95735e-07	9.69217e-07	-5.9925e-06	3.2495e-06	-1.2695e-06	-1.44559e-06	-2.31423e-06	5.67431e-07	2.56956e-06	-8.09506e-07	1.65789e-06	3.96942e-06	4.00347e-10
-1.1353e-06	-1.082e-05	-6.31724e-06	-1.94542e-06	-9.24464e-08	-2.16827e-06	1.5488e-06	-2.45867e-06	-3.02476e-06	1.15139e-06	3.55667e-06	5.84924e-07	5.77606e-06	-8.17853e-07	6.80501e-06	-2.75651e-06	-2.43913e-06	1.95983e-06	5.10939e-07	9.71627e-07	-5.99248e-06	3.25358e-06	-1.2708e-06	-1.23936e-06	-2.25868e-06	5.65857e-07	2.57361e-06	-8.06354e-07	1.60276e-06	3.98658e-06	3.78412e-10
-1.1353e-06	-1.082e-05	-6.31724e-06	-1.94542e-06	-9.24464e-08	-2.16827e-06	1.5488e-06	-2.45867e-06	-3.02476e-06	1.15139e-06	3.55667e-06	5.84924e-07	5.77606e-06	-8.17853e-07	6.80501e-06	-2.75651e-06	-2.43913e-06	1.95983e-06	5.10939e-07	9.71627e-07	-5.99248e-06	3.25358e-06	-1.2708e-06	-1.23936e-06	-2.25868e-06	5.65857e-07	2.57361e-06	-8.06354e-07	1.60276e-06	3.98658e-06	3.78412e-10
-1.11899e-06	-1.08211e-05	-6.31721e-06	-1.94593e-06	-9.23909e-08	-2.16574e-06	1.52961e-06	-2.2433e-06	-3.02574e-06	1.15127e-06	3.55887e-06	5.84094e-07	5.77517e-06	-8.11391e-07	6.80462e-06	-2.74776e-06	-2.43512e-06	2.02888e-06	3.52413e-07	9.75374e-07	-5.99275e-06	3.20779e-06	-1.27021e-06	-1.23352e-06	-2.23222e-06	5.69314e-07	2.5727e-06	-8.05853e-07	1.54817e-06	3.97713e-06	3.76713e-10
-1.12818e-06	-1.081e-05	-6.31721e-06	-1.89121e-06	-9.22971e-08	-2.16627e-06	1.5385e-06	-2.26805e-06	-3.02598e-06	1.15132e-06	3.55798e-06	5.84537e-07	5.77536e-06	-8.11586e-07	6.80462e-06	-2.75447e-06	-2.43708e-06	2.05687e-06	3.6951e-07	9.75228e-07	-5.99276e-06	3.18603e-06	-1.27101e-06	-1.24098e-06	-2.24069e-06	5.69465e-07	2.57228e-06	-8.06078e-07	1.57228e-06	3.98681e-06	3.76667e-10
-1.12278e-06	-1.08182e-05	-6.31709e-06	-1.89742e-06	-9.16485e-08	-2.16642e-06	1.53115e-06	-2.3098e-06	-3.02535e-06	1.15105e-06	3.55846e-06	5.84307e-07	5.77502e-06	-8.13446e-07	6.80468e-06	-2.74996e-06	-2.43667e-06	2.06343e-06	4.34837e-07	9.73543e-07	-5.99271e-06	2.90116e-06	-1.27601e-06	-1.18109e-06	-2.24288e-06	5.68682e-07	2.57411e-06	-8.0614e-07	1.53704e-06	3.99408e-06	3.75171e-10
-1.12527e-06	-6.99277e-06	-6.31874e-06	-1.9139e-06	-7.78673e-08	-1.04993e-06	1.53478e-06	-2.29657e-06	-3.02555e-06	1.11522e-06	3.55379e-06	5.86954e-07	5.7945e-06	-8.12351e-07	6.80467e-06	-2.74847e-06	-2.43736e-06	2.04009e-06	6.05441e-07	9.81861e-07	-5.99271e-06	3.12182e-06	-1.27159e-06	-1.17578e-06	-2.32475e-06	5.70437e-07	2.57213e-06	-8.05876e-07	1.56643e-06	3.98932e-06	3.05413e-10
-1.12669e-06	-7.87489e-06	-6.3173e-06	-1.92628e-06	-8.52625e-08	-2.11501e-06	1.54189e-06	-2.27028e-06	-3.0254e-06	1.18199e-06	3.55091e-06	5.85444e-07	5.78756e-06	-7.05509e-07	6.81706e-06	-1.4894e-06	-2.43755e-06	2.02868e-06	4.47538e-07	9.79263e-07	-2.6397e-06	3.12755e-06	-1.27675e-06	-1.17681e-06	-2.28049e-06	5.686e-07	2.57763e-06	-8.05666e-07	8.14603e-07	3.93505e-06	2.85047e-10
-1.12837e-06	-7.17534e-06	-6.31748e-06	-1.91662e-06	-7.96271e-08	-1.5538e-06	1.54376e-06	-2.28795e-06	-3.0255e-06	1.15006e-06	3.51311e-06	5.88867e-07	5.79003e-06	-5.07958e-07	6.8203e-06	-1.75777e-06	-2.43738e-06	1.92695e-06	7.5998e-07	9.88613e-07	-1.55205e-06	2.69025e-06	-1.27007e-06	-1.21999e-06	-2.28908e-06	5.68926e-07	2.58179e-06	-8.05147e-07	1.11725e-06	3.84007e-06	2.65763e-10
-1.12662e-06	-6.25512e-06	-6.317e-06	-1.92676e-06	-8.71377e-08	-2.06098e-06	1.54523e-06	-2.27624e-06	-3.0253e-06	1.16906e-06	3.4812e-06	5.92133e-07	5.78378e-06	-2.41746e-07	6.8185e-06	-1.18991e-06	-2.43797e-06	2.31533e-06	2.69384e-07	9.73581e-07	-2.17784e-06	3.18929e-06	-1.27068e-06	-1.22197e-06	-2.25885e-06	5.69767e-07	2.58114e-06	-8.02118e-07	1.16537e-06	3.95015e-06	2.60286e-10
-1.12624e-06	-6.64334e-06	-6.31769e-06	-1.92391e-06	-8.17697e-08	-1.85969e-06	1.53712e-06	-2.25872e-06	-3.02562e-06	1.16016e-06	3.48963e-06	5.82871e-07	5.78803e-06	-3.14889e-07	2.3945e-06	-1.51133e-06	-2.43692e-06	1.94651e-06	3.17737e-07	9.90413e-07	-2.10053e-06	3.16145e-06	-1.27269e-06	-1.21695e-06	-2.2447e-06	5.70276e-07	2.57996e-06	-8.0505e-07	1.14591e-06	3.93567e-06	2.2237e-10
-1.12755e-06	-6.69134e-06	-6.31734e-06	-1.92401e-06	-7.96732e-08	-1.81166e-06	1.54236e-06	-2.26969e-06	-3.02546e-06	1.16532e-06	3.49273e-06	5.4893e-07	5.78587e-06	-4.28696e-07	1.75644e-06	-1.33355e-06	-2.43788e-06	1.98102e-06	4.03887e-07	9.78932e-07	-1.90507e-06	2.91377e-06	-1.27363e-06	-1.22165e-06	-2.08649e-06	5.70069e-07	2.57949e-06	-8.05565e-07	1.03255e-06	3.89987e-06	2.16489e-10
-1.1274e-06	-6.58531e-06	-6.3177e-06	-1.92352e-06	-7.98592e-08	-1.78055e-06	1.54054e-06	-2.2719e-06	-3.02644e-06	1.16196e-06	3.48314e-06	5.62828e-07	5.79324e-06	-4.30925e-07	1.86088e-06	-1.36826e-06	-2.43782e-06	1.97215e-06	3.73528e-07	9.80209e-07	-1.94586e-06	2.94687e-06	-1.27352e-06	-1.21998e-06	-2.14739e-06	5.69839e-07	2.57945e-06	-8.05226e-07	1.0461e-06	3.89769e-06	2.1604e-10
-1.1279e-06	-6.52228e-06	-6.3169e-06	-1.92183e-06	-8.34777e-08	-1.84692e-06	1.5341e-06	-2.26949e-06	-3.02891e-06	1.16646e-06	3.47199e-06	5.54932e-07	5.77814e-06	-3.7735e-07	1.99273e-06	-1.39388e-06	-1.83875e-06	1.99669e-06	3.67801e-07	9.79102e-07	-1.92002e-06	2.99251e-06	-1.27236e-06	-1.22148e-06	-2.14862e-06	4.6504e-07	2.57247e-06	-8.01152e-07	1.00377e-06	3.89807e-06	2.13181e-10
-1.12755e-06	-5.90596e-06	-6.31236e-06	-1.92421e-06	-8.22914e-08	-1.83879e-06	1.54537e-06	-2.27004e-06	-3.02592e-06	1.16386e-06	4.26202e-07	5.50974e-07	5.46793e-06	-3.5437e-07	2.03808e-06	-9.82284e-07	-1.96251e-06	1.97878e-06	3.17332e-07	9.85536e-07	-1.9533e-06	2.96943e-06	-1.27204e-06	-1.25391e-06	-2.19385e-06	5.58666e-07	2.58423e-06	-8.06618e-07	1.11714e-06	3.90911e-06	1.90413e-10
-1.12672e-06	-1.32423e-06	-5.46127e-06	-1.87321e-06	-7.98224e-08	-1.83286e-06	1.5297e-06	-2.0872e-06	-3.02645e-06	1.16293e-06	1.087e-06	5.51792e-07	5.64411e-06	-2.73671e-07	2.0994e-06	-1.30041e-06	-2.01899e-06	1.98219e-06	3.26648e-07	9.20787e-07	-4.11317e-07	2.98178e-06	-1.24431e-06	-1.22532e-06	-2.16993e-06	5.71316e-07	1.35849e-06	-6.40264e-07	1.08361e-06	3.92149e-06	1.41359e-10
-1.12068e-06	-2.8036e-06	-4.26601e-06	-1.23593e-06	-8.10427e-08	-1.82959e-06	1.54163e-06	-2.22808e-06	-3.02636e-06	1.16399e-06	8.57065e-07	5.52825e-07	5.5962e-06	-2.46008e-07	2.07223e-06	-1.15596e-06	-2.01565e-06	1.97084e-06	3.63833e-07	9.17893e-07	-1.43836e-06	2.97563e-06	-1.24922e-06	-1.22846e-06	-2.16946e-06	5.61749e-07	5.90751e-07	-6.57105e-07	1.07869e-06	3.91227e-06	1.33287e-10
-1.12451e-06	-2.00991e-06	-3.29626e-06	-1.32548e-06	-8.11655e-08	-1.81032e-06	1.54197e-06	-2.2396e-06	-3.02626e-06	1.16388e-06	1.08907e-06	5.51952e-07	5.60362e-06	-2.62015e-07	2.07786e-06	-1.36029e-06	-1.9392e-06	1.99788e-06	3.53768e-07	9.53455e-07	-1.66489e-06	2.99229e-06	-1.22625e-06	-1.23074e-06	-2.18346e-06	5.52982e-07	5.69151e-07	-3.09627e-07	1.09469e-06	3.91403e-06	1.23786e-10
-1.12534e-06	-1.48739e-06	-3.47047e-06	-1.35656e-06	-8.10663e-08	-1.81256e-06	1.5332e-06	-2.19805e-06	-3.02641e-06	1.16403e-06	1.22524e-06	5.53207e-07	5.51255e-06	-2.72641e-07	2.09412e-06	-1.2751e-06	-1.93566e-06	1.99065e-06	3.42445e-07	9.46181e-07	-1.40574e-06	2.99281e-06	-1.23943e-06	-1.22853e-06	-2.18037e-06	5.54388e-07	1.01696e-06	-4.90255e-07	6.12353e-07	3.91213e-06	1.21349e-10
-1.12616e-06	-1.38808e-06	-3.51095e-06	-1.29639e-06	-6.24713e-08	-1.81902e-06	1.52881e-06	-2.19152e-06	-3.02656e-06	1.16303e-06	8.86154e-07	5.86068e-07	5.60362e-06	-2.47637e-07	2.07661e-06	-1.28832e-06	-4.32388e-07	1.98748e-06	3.57672e-07	9.22707e-07	-1.27271e-06	3.00019e-06	-1.23861e-06	-1.22815e-06	-2.17018e-06	5.42078e-07	7.38652e-07	-3.33684e-07	1.07906e-06	3.9127e-06	1.17645e-10
-1.12627e-06	-1.37997e-06	-3.46897e-06	-1.2398e-06	-7.61761e-08	-1.81792e-06	1.52821e-06	-2.19232e-06	-1.24489e-06	1.09607e-06	1.07174e-06	5.62291e-07	5.65053e-06	-2.4979e-07	2.07105e-06	-1.3104e-06	-6.72515e-07	1.98968e-06	3.51538e-07	9.33588e-07	-1.30924e-06	2.98852e-06	-1.2449e-06	-1.22799e-06	-2.17339e-06	5.48181e-07	7.83579e-07	-3.67755e-07	9.28798e-07	3.91183e-06	1.10457e-10
-1.12527e-06	-1.16812e-06	-3.4921e-06	-1.20315e-06	-7.40838e-08	-1.81477e-06	1.52831e-06	-2.1948e-06	-1.32965e-06	1.16249e-06	9.50582e-07	5.94523e-07	5.57767e-06	-2.5682e-07	2.08095e-06	-1.29422e-06	-1.07182e-06	1.98387e-06	3.55007e-07	9.38912e-07	-5.47123e-07	2.98122e-06	-1.24471e-06	-1.22495e-06	-2.17285e-06	4.79351e-07	9.83075e-07	-4.24101e-07	1.06997e-06	3.91226e-06	1.0916e-10
-1.12684e-06	-1.32435e-06	-3.41277e-06	-1.13672e-06	-7.73292e-08	-1.80252e-06	1.52533e-06	-2.19382e-06	-1.08243e-06	5.9492e-07	9.94166e-07	5.91081e-07	5.60918e-06	-2.58139e-07	2.08168e-06	-1.30788e-06	-9.29862e-07	1.98654e-06	3.54578e-07	9.27624e-07	-9.41866e-07	2.82691e-06	-1.24086e-06	-1.23628e-06	-2.03323e-06	4.26748e-07	8.59617e-07	-4.41575e-07	1.00211e-06	3.90139e-06	1.06013e-10
-1.12637e-06	-1.12416e-06	-3.42105e-06	-1.13305e-06	-7.5526e-08	-1.81014e-06	1.52599e-06	-2.19453e-06	-1.12726e-06	7.0683e-07	9.33059e-07	5.84604e-07	5.59632e-06	-2.57746e-07	2.08001e-06	-1.30709e-06	-7.14437e-07	1.98561e-06	3.56747e-07	9.32909e-07	-7.9798e-07	2.82467e-06	-1.24189e-06	-1.23383e-06	-2.10613e-06	4.58375e-07	8.58706e-07	-4.33629e-07	1.0052e-06	3.90361e-06	1.053e-10
-1.12637e-06	-1.12416e-06	-3.42105e-06	-1.13305e-06	-7.5526e-08	-1.81014e-06	1.52599e-06	-2.19453e-06	-1.12726e-06	7.0683e-07	9.33059e-07	5.84604e-07	5.59632e-06	-2.57746e-07	2.08001e-06	-1.30709e-06	-7.14437e-07	1.98561e-06	3.56747e-07	9.32909e-07	-7.9798e-07	2.82467e-06	-1.24189e-06	-1.23383e-06	-2.10613e-06	4.58375e-07	8.58706e-07	-4.33629e-07	1.0052e-06	3.90361e-06	1.053e-10
-1.1275e-06	-1.20699e-06	-3.4343e-06	-1.15781e-06	-7.53924e-08	-1.81101e-06	1.52705e-06	-2.19646e-06	-1.05334e-06	8.48715e-07	9.62981e-07	5.90412e-07	5.60943e-06	-7.47395e-08	2.08127e-06	-1.30287e-06	-7.5116e-07	1.98686e-06	3.55638e-07	9.3328e-07	-7.3327e-07	1.11206e-06	-1.21933e-06	-1.23251e-06	-2.07821e-06	4.70275e-07	8.64611e-07	-4.28896e-07	1.01577e-06	3.90568e-06	9.89582e-11
-1.12657e-06	-1.18244e-06	-3.42203e-06	-1.14518e-06	-7.54033e-08	-1.81037e-06	1.52703e-06	-2.19577e-06	-1.03715e-06	7.37716e-07	7.66896e-07	5.80031e-07	5.60741e-06	-2.51417e-07	2.08145e-06	-1.30558e-06	-9.81754e-07	1.9487e-06	3.56129e-07	9.32609e-07	-8.20667e-07	1.17157e-06	-1.22591e-06	-1.23259e-06	-2.07056e-06	4.72498e-07	8.61831e-07	-4.30687e-07	8.60487e-07	3.90595e-06	9.84747e-11
-1.04354e-06	-8.32034e-07	-3.42897e-06	-1.09885e-06	-7.57666e-08	-1.80935e-06	1.52668e-06	-2.1957e-06	-1.04232e-06	7.19551e-07	8.04771e-07	5.77916e-07	5.60932e-06	-2.23438e-07	2.08192e-06	-1.30481e-06	-8.75943e-07	1.41943e-06	3.55347e-07	9.32773e-07	-8.28665e-07	1.34722e-06	-1.23141e-06	-1.24505e-06	-2.08089e-06	4.70185e-07	8.62737e-07	-4.2928e-07	2.24138e-07	3.91541e-06	9.55221e-11
-1.05134e-06	-4.99121e-07	-3.42751e-06	-1.10272e-06	-7.51907e-08	-1.80986e-06	1.5267e-06	-2.19598e-06	-1.04569e-06	7.23094e-07	8.13988e-07	5.81121e-07	5.60991e-06	-1.93389e-07	2.08218e-06	-1.30468e-06	-8.53652e-07	1.48419e-06	3.55354e-07	9.32582e-07	-8.23848e-07	1.34153e-06	-1.22348e-06	-1.24276e-06	-2.0749e-06	4.75381e-07	8.62245e-07	-4.29382e-07	2.889e-07	3.90833e-06	9.51802e-11
-1.06958e-06	-3.76408e-07	-3.4381e-06	-1.10872e-06	-7.52254e-08	-1.80961e-06	1.52676e-06	-2.19583e-06	-1.03094e-06	7.05999e-07	8.41042e-07	5.83924e-07	5.60831e-06	-2.1243e-07	2.08205e-06	-1.30473e-06	-8.79679e-07	1.39797e-06	3.5578e-07	9.32518e-07	-8.38505e-07	1.21767e-06	-1.22466e-06	-1.22856e-06	-2.07355e-06	4.76546e-07	8.62115e-07	-4.30465e-07	1.27517e-07	3.91141e-06	9.46036e-11
-1.00077e-06	-4.13355e-07	-3.43826e-06	-1.1085e-06	-7.52075e-08	-1.81045e-06	1.52665e-06	-2.19584e-06	-1.03416e-06	7.08947e-07	7.12931e-07	5.79088e-07	5.60707e-06	-2.21682e-07	2.0817e-06	-1.30475e-06	-9.24644e-07	1.3602e-06	3.5575e-07	9.32555e-07	-8.37628e-07	1.25223e-06	-1.22369e-06	-1.23546e-06	-2.07411e-06	4.73726e-07	8.61805e-07	-4.304e-07	1.29359e-07	3.91281e-06	9.43744e-11
-9.76564e-07	-4.98639e-07	-3.4358e-06	-1.11342e-06	-7.52797e-08	-1.81079e-06	1.52664e-06	-2.19625e-06	-1.03747e-06	7.00786e-07	7.29308e-07	5.80209e-07	5.60701e-06	-2.11215e-07	2.08185e-06	-1.30458e-06	-8.88799e-07	1.31089e-06	3.55562e-07	9.33548e-07	-8.19477e-07	1.23478e-06	-1.2254e-06	-1.24811e-06	-2.07764e-06	4.74434e-07	8.62036e-07	-4.29988e-07	1.45115e-07	3.91398e-06	9.42127e-11
-1.04897e-06	-4.20312e-07	-3.43371e-06	-9.54429e-07	-7.52474e-08	-1.72522e-06	1.52511e-06	-2.19598e-06	-1.00693e-06	7.14499e-07	7.11585e-07	5.7111e-07	5.60801e-06	-2.10453e-07	2.08005e-06	-1.30436e-06	-8.48637e-07	7.06793e-07	3.56329e-07	9.34174e-07	-8.1298e-07	1.26355e-06	-1.22571e-06	-1.24092e-06	-2.12144e-06	4.664e-07	5.74132e-07	-4.30538e-07	1.58629e-07	3.91209e-06	9.20693e-11
-1.04897e-06	-4.20312e-07	-3.43371e-06	-9.54429e-07	-7.52474e-08	-1.72522e-06	1.52511e-06	-2.19598e-06	-1.00693e-06	7.14499e-07	7.11585e-07	5.7111e-07	5.60801e-06	-2.10453e-07	2.08005e-06	-1.30436e-06	-8.48637e-07	7.06793e-07	3.56329e-07	9.34174e-07	-8.1298e-07	1.26355e-06	-1.22571e-06	-1.24092e-06	-2.12144e-06	4.664e-07	5.74132e-07	-4.30538e-07	1.58629e-07	3.91209e-06	9.20693e-11
-1.04611e-06	-4.19639e-07	-3.43373e-06	-9.56411e-07	-7.52468e-08	-1.72574e-06	1.52515e-06	-2.19598e-06	-1.00708e-06	7.14507e-07	7.12908e-07	5.72834e-07	5.60799e-06	-2.1036e-07	2.08035e-06	-1.30437e-06	-8.4901e-07	7.30147e-07	3.56207e-07	9.33984e-07	-8.14864e-07	1.2636e-06	-1.22566e-06	-1.24014e-06	-2.08942e-06	4.66619e-07	5.81006e-07	-4.29716e-07	1.77712e-07	3.91218e-06	9.19884e-11
-1.03749e-06	-4.19317e-07	-3.43375e-06	-9.56492e-07	-7.52469e-08	-1.7258e-06	1.5252e-06	-2.19598e-06	-1.00709e-06	7.13894e-07	7.13429e-07	5.72834e-07	5.60798e-06	-2.10364e-07	2.08037e-06	-1.30437e-06	-8.49015e-07	7.33322e-07	3.56206e-07	9.33985e-07	-8.14888e-07	1.26361e-06	-1.22564e-06	-1.24014e-06	-2.08991e-06	4.66726e-07	5.81299e-07	-4.29716e-07	1.77436e-07	3.91219e-06	9.1978e-11
-1.01423e-06	-4.17751e-07	-3.38032e-06	-9.67286e-07	-1.3682e-07	-1.72992e-06	1.52522e-06	-2.19599e-06	-1.0097e-06	7.12853e-07	7.164e-07	8.65636e-07	5.60798e-06	-2.10944e-07	8.62887e-07	-1.30487e-06	-8.54559e-07	7.50991e-07	3.56648e-07	9.33873e-07	-8.15058e-07	1.27473e-06	-9.12797e-07	-1.25501e-06	-2.08457e-06	4.67814e-07	5.87337e-07	-4.27303e-07	1.17938e-07	3.91236e-06	8.78602e-11
-1.03102e-06	-4.10341e-07	-3.3979e-06	-9.67e-07	-1.01704e-07	-1.73058e-06	1.52532e-06	-2.19601e-06	-1.00971e-06	7.13243e-07	7.16094e-07	7.59851e-07	5.60794e-06	-2.11012e-07	8.58099e-07	-1.30508e-06	-8.49739e-07	7.57207e-07	3.56563e-07	9.33837e-07	-8.16556e-07	1.27537e-06	-8.94106e-07	-1.25408e-06	-2.08583e-06	4.6796e-07	5.93481e-07	-4.27424e-07	1.159e-07	3.91229e-06	8.7802e-11
-1.02025e-06	-4.04788e-07	-3.39384e-06	-9.66143e-07	-1.19497e-07	-1.7298e-06	1.52539e-06	-2.196e-06	-1.00919e-06	7.1327e-07	7.16168e-07	6.93867e-07	5.60772e-06	-2.11077e-07	6.01621e-07	-1.3047e-06	-8.59535e-07	7.4015e-07	3.56372e-07	9.33918e-07	-8.14366e-07	1.2658e-06	-9.27133e-07	-1.24772e-06	-2.0896e-06	4.67804e-07	5.85224e-07	-4.28214e-07	1.39067e-07	3.91416e-06	8.73076e-11
-1.02325e-06	-4.14815e-07	-3.39054e-06	-9.64344e-07	-2.32309e-07	-1.7514e-06	4.83616e-07	-2.19613e-06	-1.00852e-06	7.13118e-07	7.09839e-07	7.05228e-07	5.60786e-06	-2.10908e-07	6.87372e-07	-1.30452e-06	-8.53097e-07	7.56076e-07	3.56453e-07	5.02965e-07	-8.15006e-07	1.26996e-06	-9.2856e-07	-1.24776e-06	-2.08824e-06	4.67113e-07	5.8869e-07	-4.3018e-07	1.63149e-07	3.91419e-06	8.48504e-11
-8.52244e-07	-3.99979e-07	-3.49935e-06	-9.48737e-07	-8.92857e-08	-1.56021e-06	1.52485e-06	-3.33751e-07	-1.00776e-06	5.24221e-07	7.16394e-07	8.13323e-07	4.24086e-06	-2.17515e-07	8.98694e-07	-1.30604e-06	-8.8504e-07	7.74948e-07	3.56111e-07	6.95275e-07	-8.15367e-07	1.26363e-06	-9.44955e-07	-1.38949e-06	-2.08791e-06	4.66694e-07	5.8768e-07	-4.29084e-07	1.62593e-07	1.2467e-06	5.5688e-11
-8.55126e-07	-3.99985e-07	-3.48732e-06	-9.49512e-07	-9.2694e-08	-1.58356e-06	1.52313e-06	-3.35231e-07	-1.0122e-06	5.26881e-07	7.16264e-07	7.5819e-07	4.25165e-06	-2.17191e-07	8.84223e-07	-1.30581e-06	-8.84977e-07	7.74058e-07	3.56064e-07	7.06739e-07	-8.15357e-07	1.26369e-06	-9.44942e-07	-1.36903e-06	-2.08791e-06	4.66733e-07	5.87751e-07	-4.29088e-07	1.61648e-07	1.26774e-06	5.5681e-11
-9.02268e-07	-4.03936e-07	-3.45393e-06	-9.50179e-07	-1.0789e-07	-1.6092e-06	5.31481e-07	-5.6904e-07	-1.00838e-06	5.6476e-07	7.16287e-07	7.48795e-07	4.35769e-06	-2.15386e-07	8.4711e-07	-1.30544e-06	-8.76373e-07	7.59545e-07	3.56157e-07	7.42397e-07	-8.15246e-07	1.26414e-06	-9.25662e-07	-1.3146e-06	-2.08808e-06	4.67073e-07	5.87996e-07	-4.29118e-07	1.58795e-07	1.29051e-06	5.45538e-11
-8.6519e-07	-4.02947e-07	-3.46627e-06	-9.49852e-07	-1.10929e-07	-1.5963e-06	5.78646e-07	-4.13017e-07	-1.0097e-06	5.76346e-07	7.16292e-07	7.6431e-07	4.32869e-06	-2.16029e-07	8.24868e-07	-1.30544e-06	-8.8158e-07	7.6578e-07	3.56123e-07	7.42217e-07	-8.15288e-07	1.26505e-06	-9.36689e-07	-1.31314e-06	-2.08798e-06	4.66938e-07	5.87504e-07	-4.29146e-07	1.59391e-07	1.32146e-06	5.42986e-11
-8.85186e-07	-4.02439e-07	-3.46015e-06	-9.51078e-07	-1.08723e-07	-1.59227e-06	7.96736e-07	-5.06152e-07	-1.00812e-06	5.96262e-07	7.16282e-07	7.65204e-07	6.47169e-07	-2.1606e-07	8.44705e-07	-1.30573e-06	-8.77324e-07	7.66056e-07	3.56146e-07	7.31433e-07	-8.15269e-07	1.26516e-06	-9.42692e-07	-1.33932e-06	-2.08809e-06	4.67045e-07	5.87781e-07	-4.2903e-07	1.58201e-07	1.38999e-06	3.66462e-11
-8.73626e-07	-4.00116e-07	-3.45539e-06	-9.51712e-07	-1.09838e-07	-1.59301e-06	7.63607e-07	-4.62022e-07	-1.0092e-06	5.77466e-07	7.16231e-07	7.44955e-07	1.97251e-07	-2.15091e-07	8.71317e-07	-1.30616e-06	-8.81109e-07	7.14531e-07	3.56168e-07	7.35761e-07	-8.09668e-07	1.26488e-06	-9.2702e-07	-1.33073e-06	-2.08802e-06	4.66833e-07	5.90447e-07	-4.29153e-07	1.58697e-07	1.13888e-06	3.5359e-11
-8.73626e-07	-4.00116e-07	-3.45539e-06	-9.51712e-07	-1.09838e-07	-1.59301e-06	7.63607e-07	-4.62022e-07	-1.0092e-06	5.77466e-07	7.16231e-07	7.44955e-07	1.97251e-07	-2.15091e-07	8.71317e-07	-1.30616e-06	-8.81109e-07	7.14531e-07	3.56168e-07	7.35761e-07	-8.09668e-07	1.26488e-06	-9.2702e-07	-1.33073e-06	-2.08802e-06	4.66833e-07	5.90447e-07	-4.29153e-07	1.58697e-07	1.13888e-06	3.5359e-11
-8.72623e-07	-4.0221e-07	-3.45569e-06	-9.5133e-07	-1.07825e-07	-1.59835e-06	7.49228e-07	-4.68554e-07	-1.0086e-06	5.77685e-07	7.16246e-07	7.50899e-07	3.17799e-07	-2.16177e-07	8.6317e-07	-1.30624e-06	-8.78861e-07	7.59407e-07	3.56144e-07	7.35797e-07	-8.14608e-07	1.08719e-06	-9.34064e-07	-1.3324e-06	-2.08797e-06	4.66896e-07	5.89219e-07	-4.29113e-07	1.58124e-07	1.15948e-06	3.51332e-11
-8.77762e-07	-4.01488e-07	-3.43161e-06	-9.51186e-07	-1.22735e-07	-1.59652e-06	7.22176e-07	-4.74871e-07	-1.00083e-06	5.84246e-07	7.16243e-07	7.58957e-07	2.62847e-07	-2.15796e-07	8.62516e-07	-1.30603e-06	-8.78742e-07	7.30866e-07	3.56175e-07	6.7105e-07	-7.51838e-07	1.12228e-06	-9.33226e-07	-1.33234e-06	-2.08905e-06	4.67068e-07	5.88969e-07	-4.29084e-07	1.58136e-07	1.18193e-06	3.48102e-11
-8.75919e-07	-4.01306e-07	-3.44993e-06	-9.51065e-07	-1.08717e-07	-1.59645e-06	7.127e-07	-4.73404e-07	-1.0059e-06	5.83535e-07	7.1625e-07	7.57286e-07	2.69054e-07	-2.15732e-07	8.62562e-07	-1.30598e-06	-8.79863e-07	7.445e-07	3.56127e-07	7.17353e-07	-7.69343e-07	1.03951e-06	-9.33363e-07	-1.33259e-06	-2.10663e-06	4.67112e-07	5.89044e-07	-4.29393e-07	1.58076e-07	4.9494e-07	3.37815e-11
-8.75416e-07	-4.0017e-07	-3.44657e-06	-9.51093e-07	-1.40404e-07	-3.58566e-07	7.55672e-07	-4.67377e-07	-1.00787e-06	5.82974e-07	7.32006e-07	7.63929e-07	2.60928e-07	-2.15001e-07	8.6088e-07	-1.305e-06	-8.80174e-07	6.80929e-07	3.55755e-07	7.13374e-07	-7.62951e-07	1.06851e-06	-9.34997e-07	-1.33541e-06	-2.09345e-06	4.68478e-07	5.89274e-07	-4.29257e-07	1.57767e-07	9.79724e-08	3.11044e-11
-7.80837e-07	-3.9678e-07	-3.44328e-06	-9.51223e-07	-1.41471e-07	-3.83077e-07	7.54539e-07	-4.73835e-07	-9.61061e-07	3.37244e-07	7.34965e-07	7.85666e-07	2.73322e-07	-2.10761e-07	8.62342e-07	-1.3059e-06	-8.81332e-07	5.92201e-07	3.55581e-07	6.92863e-07	-7.18491e-07	1.08324e-06	-9.32545e-07	-1.33465e-06	-2.09423e-06	4.75264e-07	5.89272e-07	-4.28989e-07	1.58621e-07	2.72352e-07	3.05685e-11
-8.11344e-07	-3.95089e-07	-3.44211e-06	-9.51244e-07	-1.50256e-07	-2.86873e-07	7.53793e-07	-4.70904e-07	-8.56915e-07	1.32577e-07	7.2502e-07	7.73431e-07	2.76837e-07	-2.12893e-07	8.62912e-07	-1.30536e-06	-8.81361e-07	5.85954e-07	3.55424e-07	6.80708e-07	-7.48947e-07	1.09613e-06	-9.06499e-07	-1.33456e-06	-2.09284e-06	4.72578e-07	5.89393e-07	-4.29237e-07	1.58026e-07	3.41014e-07	3.02597e-11
-8.31721e-07	-3.98416e-07	-3.4221e-06	-9.51245e-07	-1.44917e-07	-2.46068e-07	7.51358e-07	-3.84395e-07	-8.74396e-07	2.17786e-07	7.25332e-07	7.71208e-07	2.77216e-07	-2.13361e-07	8.62273e-07	-1.3055e-06	-8.81231e-07	5.86513e-07	3.55367e-07	6.82672e-07	-7.41232e-07	1.09177e-06	-9.1839e-07	-1.33434e-06	-2.0954e-06	4.72176e-07	5.89395e-07	-4.29211e-07	1.46667e-07	3.34575e-07	3.012e-11
-7.72136e-07	-3.97693e-07	-3.42949e-06	-9.51225e-07	-1.46258e-07	-2.55592e-07	7.52318e-07	-4.01159e-07	-8.78966e-07	2.71425e-07	7.28319e-07	7.71411e-07	2.78679e-07	-2.13248e-07	8.62405e-07	-1.30524e-06	-8.81449e-07	5.88056e-07	3.55177e-07	6.85485e-07	-7.2856e-07	1.09124e-06	-9.22252e-07	-1.33474e-06	-2.09485e-06	4.72173e-07	5.89342e-07	-4.29183e-07	1.54859e-07	1.80008e-07	3.00483e-11
-7.71229e-07	-3.97829e-07	-3.42189e-06	-9.51249e-07	-1.44776e-07	-2.46811e-07	7.51156e-07	-4.04008e-07	-8.62102e-07	2.72365e-07	7.28078e-07	7.72228e-07	2.76426e-07	-2.13348e-07	8.62335e-07	-1.30561e-06	-8.81343e-07	5.96797e-07	3.5518e-07	6.88262e-07	-7.0353e-07	1.09028e-06	-9.21893e-07	-1.33463e-06	-2.09494e-06	4.73755e-07	5.89336e-07	-4.29174e-07	1.20027e-07	1.94119e-07	2.9935e-11
-7.56442e-07	-3.9784e-07	-3.30978e-06	-9.51361e-07	-1.44907e-07	-2.7198e-07	7.51943e-07	-4.34829e-07	-8.75454e-07	2.57614e-07	7.26256e-07	7.97118e-07	2.75827e-07	-2.13363e-07	9.58556e-07	-1.21039e-06	-7.21978e-07	5.96284e-07	3.55281e-07	6.9584e-07	-3.38281e-07	1.08681e-06	-9.21113e-07	-1.3348e-06	-2.095e-06	4.73636e-07	5.89314e-07	-4.29203e-07	1.43108e-07	2.65856e-07	2.85897e-11
-7.77283e-07	-3.98358e-07	-3.3324e-06	-9.51306e-07	-1.44188e-07	-2.44193e-07	7.51156e-07	-4.32921e-07	-8.79493e-07	2.51178e-07	7.27062e-07	8.20634e-07	2.76077e-07	-2.13261e-07	4.94668e-07	-1.23897e-06	-6.67243e-07	5.96179e-07	3.55118e-07	6.87758e-07	-5.84411e-07	1.08909e-06	-9.22078e-07	-1.33472e-06	-2.09501e-06	4.7335e-07	5.89327e-07	-4.29239e-07	1.4582e-07	2.48492e-07	2.83317e-11
-7.64939e-07	-3.98078e-07	-3.34124e-06	-9.51342e-07	-1.45966e-07	-2.51036e-07	7.51684e-07	-4.30505e-07	-8.79916e-07	2.57549e-07	7.2698e-07	7.94937e-07	2.75886e-07	-2.13449e-07	3.6955e-07	-1.25524e-06	-7.86999e-07	5.95275e-07	3.55078e-07	6.87684e-07	-3.84799e-07	1.0176e-06	-9.20772e-07	-1.33473e-06	-2.09484e-06	4.73434e-07	5.89324e-07	-4.29474e-07	1.41622e-07	2.37002e-07	2.80882e-11
-7.65381e-07	-3.98021e-07	-3.33747e-06	-9.50335e-07	-1.4683e-07	-2.49768e-07	7.5136e-07	-4.28105e-07	-8.75739e-07	2.56067e-07	7.27262e-07	7.82465e-07	2.75985e-07	-2.13386e-07	3.57981e-07	-1.25755e-06	-8.24568e-07	5.96125e-07	3.55177e-07	4.52174e-07	-3.62095e-07	1.02931e-06	-9.19912e-07	-1.33476e-06	-2.09207e-06	4.73673e-07	5.89335e-07	-4.29378e-07	3.23994e-08	2.37762e-07	2.77974e-11
-2.90825e-07	-3.98019e-07	-3.33785e-06	-9.52558e-07	-1.46066e-07	-2.49754e-07	7.51192e-07	-4.28634e-07	-8.78541e-07	2.54675e-07	7.2699e-07	7.85058e-07	2.75989e-07	-2.13148e-07	3.67878e-07	-1.2627e-06	-7.8518e-07	5.95263e-07	3.54995e-07	5.17574e-07	-3.88581e-07	1.04694e-06	-9.21188e-07	-1.33386e-06	-2.0926e-06	4.74051e-07	5.7135e-07	-4.29691e-07	9.08796e-08	2.31382e-07	2.73724e-11
-3.34741e-07	-3.97993e-07	-3.32918e-06	-9.54477e-07	-1.45656e-07	-2.50014e-07	7.50968e-07	-4.29037e-07	-8.77699e-07	2.5329e-07	7.27223e-07	7.83515e-07	2.76002e-07	-2.13158e-07	3.63714e-07	-1.25644e-06	-7.75466e-07	5.94767e-07	3.54986e-07	4.78673e-07	-3.50293e-07	1.04484e-06	-9.207e-07	-1.33407e-06	-2.09412e-06	4.73914e-07	5.64138e-07	-4.29519e-07	7.67666e-08	2.36731e-07	2.72331e-11
-4.87496e-07	-3.97995e-07	-3.33504e-06	-9.60157e-07	-1.45624e-07	-2.75637e-07	7.51571e-07	-4.32262e-07	-8.76997e-07	2.5565e-07	7.27149e-07	7.92615e-07	2.75386e-07	-2.13481e-07	3.84065e-07	-1.24838e-06	-7.80788e-07	4.08449e-07	3.54548e-07	5.1044e-07	-3.78916e-07	1.05394e-06	-9.20884e-07	-4.52138e-07	-2.03419e-06	4.76501e-07	2.97392e-07	-4.30004e-07	1.00396e-07	2.24024e-07	2.52763e-11
-3.77973e-07	-3.98017e-07	-3.33121e-06	-9.56032e-07	-1.45523e-07	-2.70165e-07	7.51888e-07	-4.35439e-07	-8.76968e-07	2.55047e-07	7.27113e-07	7.9037e-07	2.75881e-07	-2.13659e-07	3.93134e-07	-1.21128e-06	-7.5669e-07	4.27635e-07	3.54007e-07	5.26839e-07	-3.81298e-07	1.06092e-06	-9.2084e-07	-4.82813e-07	-2.0327e-06	4.77308e-07	2.79375e-07	-4.29595e-07	8.86369e-08	2.20642e-07	2.50815e-11
-4.20553e-07	-3.98007e-07	-3.33092e-06	-9.57881e-07	-1.45731e-07	-2.58023e-07	7.51302e-07	-4.31008e-07	-8.77631e-07	2.55114e-07	7.27102e-07	7.90511e-07	2.75869e-07	-2.14062e-07	3.96441e-07	-1.01353e-06	-7.73526e-07	4.0858e-07	3.54669e-07	5.03825e-07	-3.83697e-07	1.04432e-06	-9.20912e-07	-6.09806e-07	-2.05102e-06	4.7602e-07	2.93687e-07	-4.29667e-07	1.04461e-07	2.23167e-07	2.48487e-11
-4.05555e-07	-3.96437e-07	-3.331e-06	-9.56572e-07	-1.45626e-07	-1.22494e-07	7.08635e-07	-4.32063e-07	-8.77595e-07	2.55183e-07	7.28338e-07	7.87798e-07	2.75923e-07	-2.115e-07	3.86147e-07	-5.28586e-07	-7.7159e-07	4.35198e-07	3.55546e-07	5.14403e-07	-3.73774e-07	1.04944e-06	-9.35235e-07	-5.81917e-07	-2.03977e-06	3.50867e-07	2.95878e-07	-4.2967e-07	9.45989e-08	2.23651e-07	2.38381e-11
-3.9023e-07	-3.98678e-07	-3.33254e-06	-9.54153e-07	-1.4623e-07	-2.68751e-07	7.38085e-07	-4.33842e-07	-8.77534e-07	2.54089e-07	7.27124e-07	7.88378e-07	2.7583e-07	-2.13358e-07	3.92466e-07	-4.77558e-07	-7.65625e-07	4.73421e-07	3.54623e-07	5.17337e-07	-3.85617e-07	1.04737e-06	-6.56788e-07	-5.44161e-07	-2.0408e-06	4.70515e-07	2.5695e-07	-4.29515e-07	7.56405e-08	2.30546e-07	2.35151e-11
-3.89029e-07	-4.1065e-07	-3.33272e-06	-9.53817e-07	-1.45988e-07	-2.41012e-07	7.49623e-07	-4.3234e-07	-8.77477e-07	2.55072e-07	7.24417e-07	3.42039e-07	2.75838e-07	-2.09864e-07	3.89206e-07	-6.07517e-07	-7.65308e-07	4.5933e-07	3.54837e-07	5.10557e-07	-3.79927e-07	1.04757e-06	-6.45043e-07	-5.6376e-07	-2.0415e-06	4.63968e-07	2.70934e-07	-4.29676e-07	9.15652e-08	2.26781e-07	2.31423e-11
-3.89762e-07	-4.1763e-07	-3.33227e-06	-9.51821e-07	-1.48225e-07	-2.46353e-07	7.50298e-07	-4.33391e-07	-8.77519e-07	2.5534e-07	7.26802e-07	2.81622e-07	2.75865e-07	-2.12829e-07	3.89904e-07	-4.69475e-07	-7.66531e-07	4.61039e-07	3.55011e-07	5.14546e-07	-3.82705e-07	1.04718e-06	-7.08985e-07	-5.5915e-07	-2.03723e-06	4.65751e-07	1.83251e-07	-4.29615e-07	9.19481e-08	2.28111e-07	2.30015e-11
-3.96585e-07	-3.14556e-07	-3.33211e-06	-9.54931e-07	-1.46407e-07	-2.53158e-07	7.48178e-07	-4.33283e-07	-3.00777e-07	2.59103e-07	7.26277e-07	4.25329e-07	2.75813e-07	-2.12029e-07	3.88496e-07	-4.84386e-07	-7.64938e-07	4.62176e-07	3.54772e-07	5.16402e-07	-3.8928e-07	1.04717e-06	-7.08378e-07	-5.41273e-07	-2.03996e-06	4.67302e-07	2.78123e-07	-4.29566e-07	8.94584e-08	2.3394e-07	2.24152e-11
-3.95529e-07	-4.10369e-07	-3.33279e-06	-9.54603e-07	-1.4146e-07	-2.37745e-07	7.46503e-07	-4.33771e-07	-3.32257e-07	2.55091e-07	7.25693e-07	3.41774e-07	2.75831e-07	-2.10908e-07	3.89524e-07	-4.69203e-07	-7.64963e-07	4.59871e-07	3.54659e-07	5.14009e-07	-3.9637e-07	1.04788e-06	-7.03504e-07	-5.42749e-07	-2.03964e-06	3.81586e-07	2.1947e-07	-4.11072e-07	9.18647e-08	2.29539e-07	2.22922e-11
-3.90512e-07	-4.2573e-07	-3.31173e-06	-9.54311e-07	-1.41537e-07	-2.53712e-07	5.37033e-07	3.92105e-09	-3.20182e-07	2.55929e-07	7.26046e-07	3.90703e-07	2.63331e-07	-2.11086e-07	3.88366e-07	-3.23117e-07	-7.64877e-07	4.6041e-07	3.54699e-07	4.91607e-07	-3.98161e-07	1.05162e-06	-7.09978e-07	-5.33963e-07	-1.9379e-06	4.54721e-07	2.57304e-07	-3.52227e-07	9.57596e-08	2.34392e-07	2.12365e-11
-3.90512e-07	-4.2573e-07	-3.31173e-06	-9.54311e-07	-1.41537e-07	-2.53712e-07	5.37033e-07	3.92105e-09	-3.20182e-07	2.55929e-07	7.26046e-07	3.90703e-07	2.63331e-07	-2.11086e-07	3.88366e-07	-3.23117e-07	-7.64877e-07	4.6041e-07	3.54699e-07	4.91607e-07	-3.98161e-07	1.05162e-06	-7.09978e-07	-5.33963e-07	-1.9379e-06	4.54721e-07	2.57304e-07	-3.52227e-07	9.57596e-08	2.34392e-07	2.12365e-11
-3.77099e-07	-4.25088e-07	-3.31614e-06	-9.54311e-07	-1.41901e-07	-2.53998e-07	4.26447e-07	-7.59156e-08	-3.48061e-07	2.46133e-07	7.2856e-07	3.82073e-07	2.64163e-07	-2.1103e-07	3.78224e-07	-3.6256e-07	-7.69592e-07	4.60205e-07	3.548e-07	4.95345e-07	-3.89906e-07	1.0491e-06	-7.10521e-07	-5.33525e-07	-1.94584e-06	4.50224e-07	2.52412e-07	-3.20174e-07	9.52794e-08	2.32951e-07	2.1186e-11
-3.80633e-07	-4.22498e-07	-3.31106e-06	-9.53958e-07	-1.41939e-07	-2.52687e-07	4.49541e-07	-6.02687e-08	-3.43586e-07	2.53026e-07	7.26626e-07	3.81033e-07	2.59098e-07	-2.11042e-07	3.85645e-07	-3.03916e-07	-7.68584e-07	4.60902e-07	3.54691e-07	4.92021e-07	-3.93659e-07	1.05026e-06	-7.11263e-07	-5.33627e-07	-1.9386e-06	4.27154e-07	2.25896e-07	-3.32496e-07	9.68762e-08	2.32896e-07	2.10798e-11
-3.71031e-07	-4.1938e-07	-3.31522e-06	-9.54061e-07	-1.4196e-07	-2.50472e-07	4.14275e-07	-6.45679e-08	-3.35555e-07	2.36721e-07	7.26316e-07	3.7927e-07	2.6661e-07	-2.20838e-07	3.80608e-07	-3.07407e-07	-5.42903e-07	4.6087e-07	3.54699e-07	4.96434e-07	-3.93245e-07	1.05069e-06	-7.04081e-07	-5.34709e-07	-1.94476e-06	4.35891e-07	2.3174e-07	-3.36598e-07	9.56638e-08	2.33461e-07	2.07948e-11
-3.83109e-07	-1.42763e-07	-3.31485e-06	-9.5383e-07	-1.41568e-07	-2.47189e-07	4.74714e-07	-6.25628e-08	-3.28685e-07	2.35377e-07	7.26454e-07	3.76721e-07	2.64013e-07	-2.74485e-07	3.84814e-07	-3.02402e-07	-2.48736e-07	4.6087e-07	3.54632e-07	5.07077e-07	-3.91615e-07	1.05183e-06	-3.85238e-07	-5.34205e-07	-1.94947e-06	4.3971e-07	2.34674e-07	-3.85861e-07	9.43225e-08	2.33552e-07	2.02051e-11
-3.74222e-07	-4.04516e-07	-3.31479e-06	-6.16688e-07	-1.41744e-07	-2.42781e-07	4.36159e-07	-7.49271e-08	-3.27469e-07	2.36279e-07	7.15638e-07	3.8062e-07	3.20943e-07	-2.39457e-07	3.86777e-07	-2.95485e-07	-4.13656e-07	2.67294e-07	3.54699e-07	5.04339e-07	-3.93074e-07	1.05128e-06	-4.49215e-07	-5.34403e-07	-1.91334e-06	4.39924e-07	2.03612e-07	-3.7075e-07	9.56871e-08	2.334e-07	1.96307e-11
-3.76095e-07	-2.9976e-07	-3.31444e-06	-5.963e-07	-1.41841e-07	-2.45121e-07	4.30896e-07	-7.56334e-08	-3.27983e-07	2.35564e-07	5.93491e-07	3.80856e-07	2.85884e-07	-2.68563e-07	3.87433e-07	-2.91794e-07	-3.63621e-07	1.70521e-07	3.5467e-07	5.0402e-07	-3.92727e-07	1.05143e-06	-3.83006e-07	-5.33746e-07	-1.93522e-06	4.70403e-07	2.3407e-07	-3.68634e-07	9.5533e-08	2.33124e-07	1.93464e-11
-3.70201e-07	-3.70961e-07	-2.75014e-06	-5.91501e-07	-1.4178e-07	-2.4682e-07	4.33316e-07	1.66941e-07	-3.28535e-07	2.39734e-07	6.8666e-07	3.80993e-07	2.90926e-07	-2.41668e-07	3.91705e-07	-2.89629e-07	-3.6933e-07	6.29457e-08	3.54686e-07	5.04609e-07	-3.83384e-07	1.05128e-06	-4.57147e-07	-5.33498e-07	-1.91482e-06	4.20242e-07	2.8177e-07	-3.60854e-07	9.60178e-08	2.3333e-07	1.60298e-11
-3.70899e-07	-3.75032e-07	-2.73088e-06	-6.61636e-07	-1.4177e-07	-2.44501e-07	4.31655e-07	-1.37639e-08	-3.30181e-07	2.37385e-07	5.66901e-07	3.80417e-07	2.88216e-07	-2.59656e-07	3.9445e-07	-2.88105e-07	-3.91017e-07	1.19459e-07	3.54657e-07	5.03846e-07	-3.84193e-07	1.05157e-06	-4.71472e-07	-5.33488e-07	-1.91534e-06	3.85226e-07	2.05755e-07	-3.64405e-07	9.53982e-08	2.33282e-07	1.58233e-11
-3.70905e-07	-3.75289e-07	-2.73527e-06	-6.47242e-07	-1.41773e-07	-2.45916e-07	4.32825e-07	3.16397e-08	-3.27976e-07	2.37541e-07	5.70327e-07	3.80417e-07	2.88807e-07	-2.59091e-07	3.94332e-07	-2.8562e-07	-3.93832e-07	1.16134e-07	3.54663e-07	5.03895e-07	-3.82859e-07	1.05155e-06	-4.73203e-07	-5.33492e-07	-1.91134e-06	3.79874e-07	2.23171e-07	-3.63315e-07	9.54023e-08	2.33287e-07	1.58216e-11
-3.68558e-07	-3.63858e-07	-2.71942e-06	-6.61061e-07	-1.41695e-07	-2.45234e-07	4.34426e-07	8.52247e-08	-3.2817e-07	2.38099e-07	6.04491e-07	3.80174e-07	2.75221e-07	-2.4294e-07	3.89959e-07	-2.84928e-07	-3.48663e-07	1.05194e-07	3.54556e-07	5.04838e-07	-3.81499e-07	1.05131e-06	-4.54541e-07	-5.33643e-07	-1.91259e-06	3.04627e-07	2.48591e-07	-3.64948e-07	9.56842e-08	2.33357e-07	1.56838e-11
-3.70569e-07	-3.31067e-07	-2.49879e-06	-6.39356e-07	-1.42029e-07	-2.44856e-07	4.34127e-07	6.29104e-08	-3.29517e-07	2.39077e-07	6.14847e-07	3.80727e-07	3.53333e-07	-2.55128e-07	7.59335e-08	-2.81794e-07	1.16754e-08	1.04531e-07	3.54596e-07	5.04453e-07	-3.94137e-07	1.0512e-06	-4.72844e-07	-5.33888e-07	-1.91734e-06	3.37989e-07	2.28226e-07	-3.60971e-07	1.12113e-07	2.11573e-07	1.43264e-11
-3.70115e-07	-3.55295e-07	-2.50031e-06	-6.43205e-07	-1.42232e-07	-2.44429e-07	4.34683e-07	5.76833e-08	-3.28568e-07	2.38379e-07	5.92928e-07	3.80963e-07	3.53971e-07	-2.44353e-07	1.82859e-07	-2.80841e-07	-1.06102e-07	9.50166e-08	3.54586e-07	5.0458e-07	-3.99088e-07	1.05148e-06	-4.64877e-07	-5.33936e-07	-1.91306e-06	3.16592e-07	2.3381e-07	-3.64092e-07	1.00112e-07	1.68255e-07	1.43119e-11
-3.69552e-07	-3.13261e-07	-2.50284e-06	-6.44654e-07	-1.42162e-07	-2.45342e-07	4.34077e-07	4.57689e-08	-3.30078e-07	2.38447e-07	6.03858e-07	3.80923e-07	3.27056e-07	-2.5341e-07	4.35887e-08	-2.80248e-07	5.30435e-09	1.01864e-07	3.54619e-07	5.04458e-07	-3.9967e-07	1.05128e-06	-4.70749e-07	-5.33882e-07	-1.91636e-06	3.34212e-07	2.33744e-07	-3.61443e-07	1.08562e-07	4.92669e-08	1.42584e-11
-3.69661e-07	-2.95343e-07	-2.41431e-06	-6.39588e-07	-1.42252e-07	1.11969e-07	4.34586e-07	5.76872e-08	-3.38702e-07	2.38431e-07	5.94595e-07	3.80986e-07	3.42749e-07	-2.44569e-07	1.88768e-07	-2.79395e-07	-1.13551e-07	9.51757e-08	3.54038e-07	5.04547e-07	-3.99617e-07	1.05147e-06	-4.67604e-07	-5.33922e-07	-1.86341e-06	3.18871e-07	2.33964e-07	-3.59151e-07	9.85762e-08	-1.093e-09	1.35863e-11
-3.69661e-07	-2.95343e-07	-2.41431e-06	-6.39588e-07	-1.42252e-07	1.11969e-07	4.34586e-07	5.76872e-08	-3.38702e-07	2.38431e-07	5.94595e-07	3.80986e-07	3.42749e-07	-2.44569e-07	1.88768e-07	-2.79395e-07	-1.13551e-07	9.51757e-08	3.54038e-07	5.04547e-07	-3.99617e-07	1.05147e-06	-4.67604e-07	-5.33922e-07	-1.86341e-06	3.18871e-07	2.33964e-07	-3.59151e-07	9.85762e-08	-1.093e-09	1.35863e-11
-3.69722e-07	-3.0098e-07	-2.41788e-06	-6.40481e-07	-1.42216e-07	-3.02597e-08	4.34268e-07	5.3611e-08	-3.36306e-07	2.38442e-07	5.9515e-07	3.80783e-07	3.20359e-07	-2.47347e-07	1.42026e-07	-2.79046e-07	-5.32094e-08	9.56352e-08	3.54213e-07	5.03623e-07	-4.02361e-07	1.05143e-06	-4.67815e-07	-5.33918e-07	-1.86726e-06	3.19493e-07	1.41895e-07	-3.59989e-07	1.00777e-07	-1.35512e-08	1.35385e-11
-3.69722e-07	-3.0098e-07	-2.41788e-06	-6.40481e-07	-1.42216e-07	-3.02597e-08	4.34268e-07	5.3611e-08	-3.36306e-07	2.38442e-07	5.9515e-07	3.80783e-07	3.20359e-07	-2.47347e-07	1.42026e-07	-2.79046e-07	-5.32094e-08	9.56352e-08	3.54213e-07	5.03623e-07	-4.02361e-07	1.05143e-06	-4.67815e-07	-5.33918e-07	-1.86726e-06	3.19493e-07	1.41895e-07	-3.59989e-07	1.00777e-07	-1.35512e-08	1.35385e-11
-3.6974e-07	-3.02058e-07	-2.41572e-06	-6.39786e-07	-1.42211e-07	1.46654e-08	4.34482e-07	5.40327e-08	-3.35874e-07	2.38421e-07	5.94932e-07	3.80881e-07	3.23294e-07	-2.46095e-07	1.34226e-07	-2.79423e-07	-7.98366e-08	9.52595e-08	3.54285e-07	5.04135e-07	-4.00466e-07	1.05143e-06	-4.67796e-07	-5.33917e-07	-1.86557e-06	3.19399e-07	1.70153e-07	-3.59433e-07	1.00181e-07	-4.42296e-08	1.35324e-11
-3.6972e-07	-3.01599e-07	-2.41485e-06	-6.40066e-07	-1.42215e-07	-1.29146e-08	4.34413e-07	5.38037e-08	-3.35936e-07	2.3842e-07	5.94956e-07	3.80787e-07	3.23557e-07	-2.45588e-07	1.48202e-07	-2.79169e-07	-6.70993e-08	9.56018e-08	3.54299e-07	5.0396e-07	-4.00973e-07	1.05144e-06	-4.67737e-07	-5.33913e-07	-1.86497e-06	3.19385e-07	1.45481e-07	-3.59598e-07	9.93875e-08	-2.02413e-08	1.35186e-11
-3.79815e-07	-3.0186e-07	-2.32062e-06	-6.40304e-07	-1.4222e-07	1.9577e-08	4.34446e-07	1.02405e-07	-3.36344e-07	2.38429e-07	5.95116e-07	3.80862e-07	1.15905e-07	-2.46346e-07	1.49458e-07	-2.79397e-07	-6.05701e-08	9.54854e-08	3.5359e-07	5.03815e-07	-4.01441e-07	1.05144e-06	-4.67895e-07	-5.33913e-07	-1.86375e-06	3.19455e-07	1.69232e-07	-3.59896e-07	9.97772e-08	-2.84989e-08	1.3001e-11
-3.79069e-07	-3.01744e-07	-2.321e-06	-6.39242e-07	-1.42218e-07	1.90242e-08	4.34445e-07	1.01131e-07	-3.36344e-07	2.38429e-07	5.95132e-07	3.80861e-07	1.15907e-07	-2.46321e-07	1.48629e-07	-2.79396e-07	-6.06396e-08	9.54854e-08	3.53595e-07	5.03833e-07	-4.01441e-07	1.05144e-06	-4.67895e-07	-5.33913e-07	-1.86375e-06	3.19457e-07	1.66644e-07	-3.59896e-07	9.96853e-08	-2.81666e-08	1.29994e-11
-3.79069e-07	-3.01744e-07	-2.321e-06	-6.39242e-07	-1.42218e-07	1.90242e-08	4.34445e-07	1.01131e-07	-3.36344e-07	2.38429e-07	5.95132e-07	3.80861e-07	1.15907e-07	-2.46321e-07	1.48629e-07	-2.79396e-07	-6.06396e-08	9.54854e-08	3.53595e-07	5.03833e-07	-4.01441e-07	1.05144e-06	-4.67895e-07	-5.33913e-07	-1.86375e-06	3.19457e-07	1.66644e-07	-3.59896e-07	9.96853e-08	-2.81666e-08	1.29994e-11
-3.73811e-07	-3.02575e-07	-2.32104e-06	-6.40186e-07	-1.42217e-07	1.69052e-08	4.34445e-07	8.96874e-08	-3.36418e-07	2.38428e-07	5.95216e-07	3.80859e-07	1.21459e-07	-2.46326e-07	1.49723e-07	-2.79429e-07	-6.13794e-08	9.54643e-08	3.53728e-07	5.03817e-07	-4.01246e-07	1.05144e-06	-4.67777e-07	-5.33914e-07	-1.86385e-06	3.19206e-07	1.68372e-07	-3.60013e-07	9.9799e-08	-2.73288e-08	1.29976e-11
-3.75694e-07	-3.02214e-07	-2.32129e-06	-6.39873e-07	-1.42217e-07	1.7356e-08	4.34435e-07	8.12128e-08	-3.36373e-07	2.38428e-07	5.95278e-07	3.80858e-07	1.2048e-07	-2.46309e-07	1.49372e-07	-2.79382e-07	-6.06138e-08	9.54699e-08	3.53737e-07	5.03852e-07	-4.01259e-07	1.05144e-06	-4.67843e-07	-5.33914e-07	-1.86392e-06	3.19412e-07	1.63415e-07	-3.59923e-07	9.8225e-08	-2.85404e-08	1.29963e-11
-3.73396e-07	-3.02283e-07	-2.32135e-06	-6.3979e-07	-1.42217e-07	1.72504e-08	4.34427e-07	8.01826e-08	-3.36361e-07	2.38428e-07	5.9523e-07	3.80857e-07	1.24734e-07	-2.46312e-07	1.48705e-07	-2.79405e-07	-6.12729e-08	9.54731e-08	3.5376e-07	5.03843e-07	-4.01252e-07	1.05144e-06	-4.6783e-07	-5.33914e-07	-1.86394e-06	3.19427e-07	1.58095e-07	-3.59939e-07	9.96023e-08	-2.79318e-08	1.29941e-11
-3.73458e-07	-2.99525e-07	-2.31827e-06	-6.4009e-07	-1.42218e-07	1.91881e-08	4.34439e-07	8.27634e-08	-3.3635e-07	2.38423e-07	5.9519e-07	3.80855e-07	1.25872e-07	-2.43956e-07	1.47937e-07	-2.79376e-07	-6.1642e-08	9.54729e-08	3.53698e-07	2.69062e-09	-4.0125e-07	1.05144e-06	-4.53865e-07	-5.33923e-07	-1.86397e-06	3.19378e-07	1.65461e-07	-3.59869e-07	9.90707e-08	-2.74861e-08	1.27135e-11
-3.73697e-07	-3.00514e-07	-2.26755e-06	-6.39962e-07	-1.41908e-07	1.6865e-08	4.3444e-07	8.22542e-08	-3.3635e-07	2.38005e-07	5.95233e-07	3.8091e-07	1.23794e-07	-2.45438e-07	1.24633e-07	-2.79444e-07	-6.15852e-08	9.54583e-08	3.53725e-07	1.23693e-07	-4.01216e-07	1.05144e-06	-4.63326e-07	-5.34017e-07	-1.86389e-06	3.12794e-07	1.60837e-07	-3.59898e-07	1.17649e-07	-3.48172e-08	1.24976e-11
-3.73447e-07	-3.0115e-07	-2.29272e-06	-6.42213e-07	-1.42062e-07	2.57643e-08	4.34455e-07	8.02092e-08	-3.36107e-07	2.3844e-07	2.65306e-07	3.81149e-07	1.234e-07	-2.44472e-07	9.11707e-08	-2.79339e-07	-6.24377e-08	1.03397e-07	3.54083e-07	1.27082e-07	-4.01406e-07	1.06803e-06	-4.54301e-07	-5.34084e-07	-1.86394e-06	3.30661e-07	1.64521e-07	-2.09748e-07	1.1741e-07	-2.75969e-08	1.22808e-11
-3.73533e-07	-3.00648e-07	-2.29026e-06	-6.42277e-07	-1.42001e-07	2.02675e-08	4.34458e-07	8.07697e-08	-3.3617e-07	2.38065e-07	4.16444e-07	3.81045e-07	1.2397e-07	-2.46502e-07	1.23696e-07	-2.79384e-07	-6.21399e-08	1.01756e-07	3.54079e-07	1.19594e-07	-3.98285e-07	1.05961e-06	-4.61632e-07	-5.34057e-07	-1.07323e-06	3.21527e-07	1.61707e-07	-2.68127e-07	1.13045e-07	-2.8743e-08	1.00618e-11
-3.73823e-07	-3.00462e-07	-2.27983e-06	-6.89111e-07	-1.42049e-07	1.89732e-08	4.26938e-07	8.19427e-08	-3.36319e-07	2.47164e-07	3.21431e-07	3.82745e-07	1.25028e-07	-2.45776e-07	1.30302e-07	-2.79382e-07	-6.16072e-08	9.64969e-08	3.5416e-07	9.25737e-08	-3.95596e-07	1.05293e-06	-4.58676e-07	-5.33962e-07	-7.09892e-07	3.18072e-07	1.62829e-07	-3.42523e-07	1.05653e-07	-2.90415e-08	9.37587e-12
-3.73611e-07	-3.00381e-07	-2.27702e-06	-6.43446e-07	-1.4198e-07	2.02917e-08	4.34477e-07	8.17569e-08	-3.36294e-07	2.58432e-07	2.80263e-07	3.81912e-07	1.24786e-07	-2.44542e-07	1.31348e-07	-2.79372e-07	-6.16638e-08	9.75823e-08	3.53886e-07	8.76327e-08	-3.97966e-07	1.05242e-06	-4.5665e-07	-5.33972e-07	-5.28855e-07	3.19322e-07	1.6371e-07	-2.88798e-07	1.112e-07	-2.91633e-08	9.03057e-12
-3.73611e-07	-3.00381e-07	-2.27702e-06	-6.43446e-07	-1.4198e-07	2.02917e-08	4.34477e-07	8.17569e-08	-3.36294e-07	2.58432e-07	2.80263e-07	3.81912e-07	1.24786e-07	-2.44542e-07	1.31348e-07	-2.79372e-07	-6.16638e-08	9.75823e-08	3.53886e-07	8.76327e-08	-3.97966e-07	1.05242e-06	-4.5665e-07	-5.33972e-07	-5.28855e-07	3.19322e-07	1.6371e-07	-2.88798e-07	1.112e-07	-2.91633e-08	9.03057e-12
-3.73628e-07	-3.00382e-07	-2.27702e-06	-6.43448e-07	-1.41979e-07	2.02715e-08	4.34476e-07	8.17566e-08	-3.36294e-07	2.57996e-07	2.81111e-07	3.8194e-07	1.24805e-07	-2.44553e-07	1.31328e-07	-2.79372e-07	-6.16646e-08	9.75931e-08	3.53888e-07	8.78105e-08	-3.97961e-07	1.05257e-06	-4.56661e-07	-5.33972e-07	-5.29189e-07	3.19322e-07	1.63702e-07	-2.86617e-07	1.11177e-07	-2.91681e-08	9.03032e-12
-3.7362e-07	-3.00374e-07	-2.28084e-06	-6.5083e-07	-1.42054e-07	2.02233e-08	4.33341e-07	8.15535e-08	-3.36307e-07	2.56961e-07	2.94499e-07	3.81852e-07	1.24694e-07	-2.44635e-07	1.30675e-07	-2.79373e-07	-6.16541e-08	9.75146e-08	3.53951e-07	8.97913e-08	-3.96313e-07	1.05252e-06	-4.56883e-07	-4.48915e-07	-5.34361e-07	3.19347e-07	1.63145e-07	-2.7253e-07	1.10384e-07	-2.91161e-08	8.97606e-12
-3.73564e-07	-3.02661e-07	-1.03329e-06	-5.26938e-07	-1.42092e-07	2.01383e-08	4.33749e-07	1.77888e-07	-3.36304e-07	2.49415e-07	2.9129e-07	3.81786e-07	1.24551e-07	-2.44631e-07	1.30546e-07	-2.79374e-07	-6.15295e-08	9.74726e-08	3.54157e-07	9.01251e-08	-3.95451e-07	1.05495e-06	-1.50616e-07	-4.62369e-07	-5.45502e-07	3.19021e-07	1.63044e-07	-2.36349e-07	1.10382e-07	-2.91198e-08	4.54068e-12
-3.73564e-07	-3.02661e-07	-1.03329e-06	-5.26938e-07	-1.42092e-07	2.01383e-08	4.33749e-07	1.77888e-07	-3.36304e-07	2.49415e-07	2.9129e-07	3.81786e-07	1.24551e-07	-2.44631e-07	1.30546e-07	-2.79374e-07	-6.15295e-08	9.74726e-08	3.54157e-07	9.01251e-08	-3.95451e-07	1.05495e-06	-1.50616e-07	-4.62369e-07	-5.45502e-07	3.19021e-07	1.63044e-07	-2.36349e-07	1.10382e-07	-2.91198e-08	4.54068e-12
-3.69161e-07	-3.00546e-07	-9.81843e-07	-5.28418e-07	-1.4216e-07	2.0265e-08	4.32152e-07	1.72003e-07	-3.36245e-07	2.52315e-07	2.93537e-07	3.81876e-07	1.24617e-07	-2.44639e-07	1.29914e-07	-2.79386e-07	-6.15635e-08	9.57597e-08	3.5394e-07	9.11709e-08	-3.95448e-07	1.05599e-06	-8.86306e-08	-4.66289e-07	-5.56482e-07	3.19158e-07	1.62806e-07	-2.60586e-07	1.09768e-07	-2.90529e-08	4.448e-12
-3.72326e-07	-3.01138e-07	-1.00432e-06	-4.59522e-07	-1.42132e-07	2.02617e-08	4.31958e-07	1.54237e-07	-3.36255e-07	2.41709e-07	2.91979e-07	3.81703e-07	1.24517e-07	-2.44599e-07	1.30338e-07	-2.79379e-07	-6.1573e-08	9.71035e-08	3.54119e-07	9.05004e-08	-3.95805e-07	1.05555e-06	-1.33255e-07	-4.66877e-07	-5.51404e-07	3.19085e-07	1.6106e-07	-2.52714e-07	1.09932e-07	-2.90127e-08	4.41492e-12
-3.70664e-07	-3.01708e-07	-9.95868e-07	-4.38584e-07	-1.42349e-07	2.02571e-08	4.32479e-07	1.44279e-07	-3.36281e-07	2.49538e-07	2.90912e-07	3.8173e-07	1.24632e-07	-2.44489e-07	1.30318e-07	-2.79384e-07	-6.1561e-08	9.64989e-08	3.54053e-07	9.05491e-08	-3.95726e-07	1.05444e-06	-9.30838e-08	-4.67566e-07	-5.50979e-07	3.19576e-07	1.62784e-07	-2.68499e-07	1.10144e-07	-2.90593e-08	4.37676e-12
-3.69095e-07	-3.0175e-07	-9.93933e-07	-4.33711e-07	-1.42636e-07	2.02458e-08	4.32059e-07	1.54193e-07	-3.3643e-07	2.49731e-07	2.91602e-07	3.81695e-07	1.2456e-07	-2.40858e-07	1.30435e-07	-2.52766e-07	-6.15763e-08	9.66747e-08	3.54356e-07	9.07298e-08	-3.95722e-07	1.05511e-06	-1.2478e-07	-4.64566e-07	-5.33339e-07	3.19372e-07	1.64024e-07	-2.54788e-07	1.09886e-07	-2.91065e-08	4.33458e-12
-3.69325e-07	-3.01508e-07	-1.00919e-06	-4.33152e-07	-1.42719e-07	2.02801e-08	4.255e-07	1.55623e-07	-3.36424e-07	2.50043e-07	2.91326e-07	3.817e-07	1.24656e-07	-2.43092e-07	1.30333e-07	-2.75136e-07	-6.15668e-08	9.68774e-08	2.78813e-07	9.06651e-08	-3.95687e-07	1.05531e-06	-8.24754e-08	-1.23676e-07	-5.41597e-07	3.19274e-07	1.63537e-07	-2.45505e-07	1.09971e-07	-2.95914e-08	4.11976e-12
-3.70089e-07	-3.01483e-07	-9.91989e-07	-4.48249e-07	-1.42399e-07	2.02543e-08	4.31867e-07	1.53532e-07	-3.36413e-07	2.49615e-07	2.91352e-07	3.81747e-07	1.24677e-07	-2.43366e-07	1.30326e-07	-2.70147e-07	-6.15659e-08	9.69162e-08	2.68929e-07	9.0793e-08	-3.95711e-07	1.05499e-06	-1.04901e-07	-1.53179e-07	-5.4748e-07	3.19374e-07	1.63305e-07	-2.52715e-07	1.09709e-07	-3.15159e-08	4.11753e-12
-3.4433e-07	-3.01506e-07	-9.95466e-07	-4.29951e-07	-1.42816e-07	2.02713e-08	4.25419e-07	1.55582e-07	-3.11103e-07	2.50097e-07	2.91021e-07	3.81732e-07	1.24649e-07	-2.41315e-07	1.30424e-07	-2.68713e-07	-6.1569e-08	9.66982e-08	2.89931e-07	9.07514e-08	-3.95727e-07	1.05617e-06	-8.69053e-08	-1.69645e-07	-5.46595e-07	3.19241e-07	1.6294e-07	-2.48912e-07	1.10499e-07	-2.922e-08	4.08012e-12
-3.43636e-07	-3.01573e-07	-9.9436e-07	-4.31775e-07	-1.42352e-07	2.01757e-08	4.29453e-07	1.57598e-07	-3.34713e-07	2.49561e-07	2.91008e-07	3.81771e-07	1.24624e-07	-2.40705e-07	1.30436e-07	-2.68493e-07	-6.17113e-08	9.67153e-08	5.00601e-08	9.07533e-08	-3.95734e-07	1.05654e-06	-8.75817e-08	-1.70118e-07	-5.45816e-07	3.19298e-07	1.63343e-07	-2.50511e-07	1.08097e-07	-3.04058e-08	4.01677e-12
-3.49851e-07	-3.01612e-07	-9.92989e-07	-4.33881e-07	-1.42466e-07	1.98301e-08	4.30046e-07	1.57465e-07	-3.26069e-07	2.49777e-07	2.91034e-07	3.8175e-07	1.24624e-07	-2.40841e-07	1.3041e-07	-2.7178e-07	-6.15656e-08	9.66166e-08	2.56379e-08	9.07364e-08	-3.957e-07	1.05644e-06	-8.64669e-08	-1.35875e-07	-5.47528e-07	3.19302e-07	1.63616e-07	-2.49596e-07	1.08193e-07	-3.03186e-08	4.00566e-12
-3.48843e-07	-3.01577e-07	-9.93938e-07	-4.32034e-07	-1.41935e-07	2.00034e-08	4.2981e-07	1.57221e-07	-3.26164e-07	2.01719e-07	2.91143e-07	3.81753e-07	1.24641e-07	-2.41463e-07	1.30411e-07	-2.69987e-07	-6.16247e-08	9.66929e-08	3.75552e-08	9.07294e-08	-3.95701e-07	1.05613e-06	-8.73956e-08	-1.58782e-07	-5.46973e-07	3.19317e-07	1.63399e-07	-2.50175e-07	1.09018e-07	-3.04029e-08	3.9894e-12
-3.4596e-07	-2.9875e-07	-1.00096e-06	-4.32584e-07	-1.42667e-07	1.93314e-08	4.27895e-07	1.57212e-07	-1.94045e-07	2.38489e-07	2.91121e-07	3.81762e-07	1.24743e-07	-2.42157e-07	1.30408e-07	-2.69435e-07	-6.15659e-08	9.65997e-08	7.08957e-08	8.41104e-08	-3.97075e-07	7.92324e-08	-8.2719e-08	-1.25058e-07	-5.46778e-07	3.19324e-07	1.6313e-07	-2.50142e-07	1.42867e-07	-2.9747e-08	2.83842e-12
-3.46171e-07	-2.9926e-07	-9.99069e-07	-4.32564e-07	-1.42446e-07	1.93331e-08	4.28145e-07	1.5667e-07	-1.99932e-07	2.38225e-07	2.9112e-07	3.81761e-07	1.24713e-07	-2.42156e-07	1.30402e-07	-2.69461e-07	-6.15659e-08	9.66032e-08	7.11338e-08	8.50529e-08	-3.96907e-07	8.02795e-08	-8.27433e-08	-1.25211e-07	-5.468e-07	3.19335e-07	1.63201e-07	-2.50123e-07	1.40044e-07	-2.97559e-08	2.83676e-12
-3.46826e-07	-2.99182e-07	-9.96275e-07	-4.32652e-07	-1.42494e-07	1.95212e-08	4.27918e-07	1.57218e-07	-2.08061e-07	2.19843e-07	2.9115e-07	3.8176e-07	1.24704e-07	-2.42167e-07	1.30406e-07	-2.70022e-07	-6.15672e-08	9.6624e-08	6.28376e-08	8.57006e-08	-3.96345e-07	8.1182e-08	-8.34978e-08	-1.33303e-07	-5.46806e-07	3.19325e-07	1.63138e-07	-2.50131e-07	1.42439e-07	-2.99525e-08	2.82848e-12
-3.47053e-07	-2.98906e-07	-9.95764e-07	-4.32243e-07	-1.4249e-07	1.9614e-08	4.28465e-07	1.5715e-07	-1.4455e-07	2.22095e-07	2.91125e-07	3.81756e-07	1.25e-07	-2.42208e-07	1.30409e-07	-2.6953e-07	-6.15657e-08	9.66517e-08	6.49575e-08	8.57319e-08	-3.99987e-07	1.00147e-07	-8.07221e-08	-1.30123e-07	-5.46682e-07	3.19422e-07	1.63155e-07	-2.50063e-07	1.38524e-07	-3.00557e-08	2.8101e-12
-3.47344e-07	-1.39868e-07	-8.92981e-07	1.28728e-08	-1.42561e-07	2.25649e-08	4.28642e-07	1.57834e-07	-2.0085e-07	2.1266e-07	2.91106e-07	3.81764e-07	1.25463e-07	-2.42033e-07	1.3034e-07	-2.70194e-07	-6.35318e-08	1.03808e-07	5.73488e-08	8.51421e-08	-3.97842e-07	1.19682e-07	-7.49644e-08	-1.26041e-07	-5.46439e-07	3.19423e-07	1.63152e-07	-2.49939e-07	1.45873e-07	-3.00559e-08	2.37899e-12
-3.47225e-07	2.7687e-08	-8.53248e-07	-1.14981e-08	-1.42527e-07	1.98878e-08	4.28551e-07	1.57562e-07	-2.02414e-07	2.19883e-07	2.91554e-07	3.81785e-07	1.25018e-07	-2.4204e-07	1.30399e-07	-2.69955e-07	-6.33978e-08	1.00859e-07	6.77071e-08	8.49501e-08	-3.96728e-07	1.08231e-07	-8.01654e-08	-1.26588e-07	-5.46459e-07	3.19429e-07	1.63374e-07	-2.50096e-07	1.32019e-07	-2.99223e-08	2.28863e-12
-3.47232e-07	1.06009e-08	-8.53293e-07	-1.18979e-08	-1.42525e-07	1.99003e-08	4.28547e-07	1.57644e-07	-2.02401e-07	2.19852e-07	2.91552e-07	3.81785e-07	1.25019e-07	-2.42044e-07	1.30399e-07	-2.69952e-07	-6.34019e-08	1.0085e-07	6.76552e-08	8.49502e-08	-3.96727e-07	1.08648e-07	-8.01206e-08	-1.26521e-07	-5.46461e-07	3.19429e-07	1.63357e-07	-2.50095e-07	1.32151e-07	-2.99225e-08	2.28816e-12
-3.4733e-07	-1.06202e-08	-8.54053e-07	-3.30608e-08	-1.42364e-07	2.0172e-08	4.28557e-07	1.55406e-07	-1.82297e-07	2.20682e-07	2.91317e-07	3.81763e-07	1.25504e-07	-2.42435e-07	1.30393e-07	-2.69809e-07	-6.37517e-08	1.0092e-07	6.65909e-08	8.48559e-08	-3.97299e-07	1.12605e-07	-7.91465e-08	-1.26288e-07	-5.46522e-07	3.19416e-07	1.63207e-07	-2.50057e-07	1.38074e-07	-3.00205e-08	2.28507e-12
-3.4732e-07	-1.71519e-09	-8.55143e-07	-2.21734e-08	-1.42999e-07	2.00024e-08	4.28587e-07	1.56909e-07	-1.89319e-07	5.35612e-08	2.91512e-07	3.81769e-07	1.25242e-07	-2.42323e-07	1.3038e-07	-2.69783e-07	-6.35792e-08	1.00921e-07	6.58551e-08	8.49375e-08	-3.97193e-07	1.10566e-07	-7.96992e-08	-1.26121e-07	-5.47143e-07	3.19424e-07	1.6326e-07	-2.50462e-07	1.35079e-07	-2.99908e-08	2.24313e-12
-3.4746e-07	-1.10958e-08	-8.39075e-07	-3.58442e-08	-1.42566e-07	2.04325e-08	4.28877e-07	1.43641e-07	-1.95881e-07	1.29546e-07	2.91433e-07	3.8177e-07	1.25287e-07	-2.42065e-07	1.30392e-07	-2.69952e-07	-6.31852e-08	1.00862e-07	6.48006e-08	8.47954e-08	-1.86824e-07	1.10638e-07	-7.8899e-08	-1.2575e-07	-5.4661e-07	3.19425e-07	1.63257e-07	-2.50082e-07	1.35962e-07	-2.92371e-08	2.10558e-12
-3.47389e-07	-1.53851e-08	-8.42382e-07	-3.59016e-08	-1.42547e-07	2.08397e-08	4.28656e-07	1.51018e-07	-1.88984e-07	9.91231e-08	2.91431e-07	3.8177e-07	1.25311e-07	-2.42078e-07	1.30392e-07	-2.69871e-07	-6.3539e-08	1.00888e-07	6.45619e-08	8.47901e-08	-1.68365e-07	1.10543e-07	-7.90195e-08	-1.2583e-07	-5.46651e-07	3.19426e-07	1.63263e-07	-2.51565e-07	1.35862e-07	-2.89787e-08	2.09779e-12
-3.21834e-07	-3.81202e-09	-8.47014e-07	1.40671e-08	-1.4251e-07	2.36318e-08	2.29626e-07	1.45182e-07	-1.91837e-07	8.87844e-08	2.91411e-07	3.81761e-07	1.25339e-07	-2.30514e-07	1.30349e-07	-2.69871e-07	-6.3525e-08	1.0021e-07	6.36076e-08	8.46957e-08	-2.16235e-07	1.10497e-07	-7.8608e-08	-1.2579e-07	-5.4646e-07	1.07188e-07	1.60691e-07	-2.50137e-07	1.36824e-07	-2.99462e-08	1.87429e-12
-3.22808e-07	-3.97825e-09	-8.42987e-07	5.6921e-09	-1.4251e-07	2.36003e-08	2.31858e-07	1.45069e-07	-1.91775e-07	1.00978e-07	2.91411e-07	3.81761e-07	1.25338e-07	-2.3176e-07	1.30349e-07	-2.69874e-07	-6.34309e-08	1.00243e-07	6.37069e-08	8.4703e-08	-2.00592e-07	1.10523e-07	-7.86156e-08	-1.25789e-07	-5.46466e-07	1.1234e-07	1.60742e-07	-2.50151e-07	1.36804e-07	-2.99259e-08	1.86646e-12
-3.22808e-07	-3.97825e-09	-8.42987e-07	5.6921e-09	-1.4251e-07	2.36003e-08	2.31858e-07	1.45069e-07	-1.91775e-07	1.00978e-07	2.91411e-07	3.81761e-07	1.25338e-07	-2.3176e-07	1.30349e-07	-2.69874e-07	-6.34309e-08	1.00243e-07	6.37069e-08	8.4703e-08	-2.00592e-07	1.10523e-07	-7.86156e-08	-1.25789e-07	-5.46466e-07	1.1234e-07	1.60742e-07	-2.50151e-07	1.36804e-07	-2.99259e-08	1.86646e-12
-3.27278e-07	-5.95728e-09	-8.44162e-07	4.57298e-09	-1.42545e-07	2.28787e-08	2.37446e-07	1.44127e-07	-8.88344e-08	9.89579e-08	2.91399e-07	3.81763e-07	1.25336e-07	-2.32631e-07	1.30358e-07	-2.69887e-07	-6.3446e-08	1.00604e-07	6.44946e-08	8.47197e-08	-1.99493e-07	1.10587e-07	-7.87004e-08	-1.25794e-07	-5.46498e-07	4.36599e-08	1.61263e-07	-2.51382e-07	1.36608e-07	-2.98021e-08	1.83461e-12
-3.26647e-07	-5.95368e-09	-8.44159e-07	3.79286e-09	-1.42545e-07	2.28682e-08	2.37423e-07	1.44192e-07	-9.03402e-08	9.89043e-08	2.91399e-07	3.81764e-07	1.25336e-07	-2.32631e-07	1.30358e-07	-2.69884e-07	-6.34462e-08	1.00603e-07	6.44581e-08	8.47182e-08	-1.98811e-07	1.10586e-07	-7.87001e-08	-1.25795e-07	-5.46497e-07	4.62257e-08	1.61263e-07	-2.51211e-07	1.36612e-07	-2.98025e-08	1.83432e-12
-3.25977e-07	-6.25007e-09	-8.43994e-07	3.81666e-09	-1.42549e-07	2.3074e-08	2.35992e-07	1.44711e-07	-9.39577e-08	1.00643e-07	2.91405e-07	3.81763e-07	1.25337e-07	-2.32349e-07	1.30357e-07	-2.69885e-07	-6.34467e-08	1.00608e-07	6.43332e-08	8.47195e-08	-1.96276e-07	1.10584e-07	-7.87021e-08	-1.25794e-07	-5.46498e-07	3.57454e-08	1.61273e-07	-2.51204e-07	1.36591e-07	-2.98319e-08	1.8321e-12
-3.2524e-07	-5.63077e-09	-8.44147e-07	3.9678e-09	-1.42545e-07	2.31541e-08	2.35271e-07	1.44321e-07	-9.83858e-08	9.84642e-08	2.91395e-07	3.81763e-07	1.25336e-07	-2.32963e-07	1.30357e-07	-2.69885e-07	-6.34731e-08	1.00494e-07	6.42002e-08	8.4714e-08	-1.91217e-07	1.10556e-07	-7.87029e-08	-1.25803e-07	-5.46497e-07	2.77249e-08	1.61286e-07	-2.51055e-07	1.36577e-07	-2.98413e-08	1.82953e-12
-3.25867e-07	-5.85695e-09	-8.44537e-07	3.45416e-09	-1.42547e-07	2.3125e-08	2.36055e-07	1.44539e-07	-9.20075e-08	9.97516e-08	2.91402e-07	3.8176e-07	1.25723e-07	-2.32463e-07	1.30358e-07	-2.69883e-07	-6.34932e-08	1.00567e-07	6.42844e-08	8.47178e-08	-1.95197e-07	1.10576e-07	-7.86943e-08	-1.26056e-07	-5.46493e-07	3.64635e-08	1.43465e-07	-5.99713e-08	1.36623e-07	-5.8036e-08	1.76976e-12
-3.25811e-07	-5.78332e-09	-8.44228e-07	4.35693e-09	-1.42541e-07	2.31624e-08	2.36448e-07	1.46467e-07	-9.85907e-08	9.862e-08	2.91401e-07	3.8165e-07	1.25627e-07	-2.32608e-07	1.30375e-07	-2.69882e-07	-6.41322e-08	1.00513e-07	6.43089e-08	8.47157e-08	-2.01426e-07	1.10575e-07	-7.86573e-08	-1.26127e-07	-1.89508e-07	3.66838e-08	9.00757e-08	-9.4e-08	1.36652e-07	-7.85118e-08	1.50635e-12
-3.26185e-07	-5.77411e-09	-8.44178e-07	3.94832e-09	-1.42527e-07	2.29613e-08	2.35724e-07	1.44446e-07	-9.53567e-08	9.9112e-08	2.92295e-07	1.27814e-07	1.25363e-07	-2.32577e-07	1.30386e-07	-2.69882e-07	-6.34776e-08	1.00525e-07	6.41907e-08	8.47193e-08	-1.92395e-07	1.10576e-07	-7.86674e-08	-1.25547e-07	-1.71797e-07	3.1497e-08	1.61246e-07	-1.9814e-07	1.36618e-07	-3.09489e-08	1.4087e-12
-3.25921e-07	-5.78441e-09	-8.44158e-07	4.51496e-09	-1.42529e-07	2.29904e-08	2.35772e-07	1.45415e-07	-9.77921e-08	1.00731e-07	2.91424e-07	1.91115e-07	1.25344e-07	-2.32603e-07	1.30402e-07	-2.69882e-07	-6.3507e-08	1.00592e-07	6.42951e-08	8.50497e-08	-1.9305e-07	1.1059e-07	-7.86734e-08	-1.25818e-07	-1.89671e-07	3.28139e-08	9.87672e-08	-1.36717e-07	1.36632e-07	-3.71799e-08	1.39986e-12
-3.26176e-07	-5.75421e-09	-8.44211e-07	4.10624e-09	-1.42251e-07	2.23477e-08	2.35423e-07	1.45409e-07	-9.72546e-08	9.98312e-08	2.92719e-07	1.74262e-07	1.25369e-07	-2.3257e-07	1.30406e-07	-1.61997e-07	-6.357e-08	1.01277e-07	6.42339e-08	8.47606e-08	-1.92938e-07	1.10611e-07	-7.85692e-08	-1.25317e-07	-1.65534e-07	3.53373e-08	1.23105e-07	-1.70343e-07	1.36616e-07	-3.78749e-08	1.35483e-12
-3.26044e-07	-5.79299e-09	-8.44268e-07	2.65212e-09	-1.19866e-07	2.2659e-08	2.35616e-07	1.47056e-07	-9.60325e-08	9.94696e-08	2.92029e-07	1.6004e-07	1.2542e-07	-2.32574e-07	1.30381e-07	-1.80729e-07	-6.36325e-08	1.00704e-07	6.54154e-08	8.31072e-08	-1.92892e-07	1.10588e-07	-7.79006e-08	-1.25433e-07	-1.48305e-07	3.30631e-08	1.2914e-07	-1.66e-07	1.35993e-07	-3.8973e-08	1.3446e-12
-3.26101e-07	-5.81733e-09	-8.44202e-07	3.97543e-09	-1.31414e-07	2.31565e-08	2.35745e-07	1.45287e-07	-9.61044e-08	9.93071e-08	2.91808e-07	1.5803e-07	1.25412e-07	-2.32585e-07	1.30117e-07	-1.71305e-07	-6.3579e-08	1.00624e-07	6.44205e-08	8.47665e-08	-1.93732e-07	1.10542e-07	-7.80814e-08	-1.25518e-07	-1.62642e-07	3.34316e-08	1.30527e-07	-1.54876e-07	1.36409e-07	-3.44105e-08	1.34437e-12
-3.2615e-07	-5.70415e-09	-8.43402e-07	3.56659e-09	-1.31811e-07	2.25055e-08	7.57493e-08	1.46682e-07	-9.53079e-08	9.94616e-08	2.91957e-07	1.60818e-07	9.22044e-08	-2.32572e-07	1.30389e-07	-1.67583e-07	-6.34745e-08	1.00649e-07	6.58272e-08	8.38549e-08	-1.93645e-07	1.10575e-07	-7.82814e-08	-1.25416e-07	-1.55974e-07	3.32192e-08	1.32342e-07	-1.59735e-07	1.35912e-07	-3.82626e-08	1.28614e-12
-3.26095e-07	-5.62479e-09	-8.41328e-07	3.40957e-09	-1.22684e-07	2.26513e-08	7.5235e-08	1.46401e-07	-9.56453e-08	9.9412e-08	2.91955e-07	1.58515e-07	6.35465e-08	-2.32573e-07	1.30855e-07	-1.80443e-07	-6.34642e-08	1.00742e-07	6.82057e-08	8.30761e-08	-1.93207e-07	1.10585e-07	-7.82704e-08	-1.25504e-07	-1.58249e-07	3.34749e-08	1.32947e-07	-1.60092e-07	1.35573e-07	-3.67173e-08	1.28044e-12
-3.26093e-07	-4.77631e-09	-8.39138e-07	3.03308e-09	-1.30641e-07	2.25164e-08	8.29745e-08	1.46951e-07	-9.5486e-08	9.94034e-08	2.91955e-07	1.5925e-07	6.05744e-08	-2.32574e-07	1.30651e-07	-1.7112e-07	-6.35962e-08	1.00674e-07	6.73822e-08	8.31673e-08	-1.93233e-07	1.10598e-07	-7.83058e-08	-1.25525e-07	-1.53451e-07	3.34445e-08	1.36104e-07	-1.619e-07	1.34742e-07	-3.74876e-08	1.27634e-12
-3.26061e-07	-4.93765e-09	-8.39721e-07	3.32945e-09	-1.26333e-07	2.25731e-08	6.08767e-08	1.46799e-07	-9.56144e-08	9.94185e-08	2.91951e-07	1.5919e-07	6.1902e-08	-2.32576e-07	1.30551e-07	-1.73197e-07	-6.3212e-08	1.00717e-07	6.74845e-08	8.35859e-08	-1.93347e-07	1.106e-07	-7.83077e-08	-1.25479e-07	-1.54955e-07	3.3729e-08	1.34395e-07	-1.61123e-07	1.35041e-07	-3.74536e-08	1.27376e-12
-3.26104e-07	-5.1013e-09	-8.4011e-07	2.89027e-09	-1.26324e-07	2.25231e-08	6.468e-08	1.47053e-07	-9.55407e-08	9.94557e-08	2.9196e-07	1.59534e-07	6.53765e-08	-2.32574e-07	1.30525e-07	-1.71584e-07	-6.205e-08	1.00689e-07	6.75172e-08	8.33373e-08	-1.93331e-07	1.10599e-07	-7.82914e-08	-1.2549e-07	-1.54769e-07	3.35673e-08	7.83472e-08	-1.62736e-07	1.35164e-07	-3.75145e-08	1.26335e-12
-3.26177e-07	-5.27384e-09	-7.76748e-07	3.08703e-09	-1.269e-07	2.25644e-08	6.85941e-08	1.48339e-07	-9.55323e-08	9.64882e-08	2.91962e-07	1.59736e-07	6.67107e-08	-2.3262e-07	1.37194e-07	-1.67955e-07	-6.2506e-08	1.00687e-07	6.76728e-08	8.32448e-08	-1.93321e-07	1.09085e-07	-7.82927e-08	-1.25486e-07	-1.55121e-07	3.3448e-08	9.60613e-08	-1.60718e-07	1.3518e-07	-3.72838e-08	1.16448e-12
-3.26018e-07	-5.34835e-09	-7.84308e-07	3.21361e-09	-1.26863e-07	2.30602e-08	1.66982e-08	1.48202e-07	-1.09317e-07	9.75722e-08	2.91961e-07	1.5967e-07	6.54251e-08	-2.32612e-07	1.31443e-07	-1.69073e-07	-6.25427e-08	1.00073e-07	6.75878e-08	8.33049e-08	-1.93338e-07	-1.1506e-08	-7.84112e-08	-1.25563e-07	-1.56495e-07	3.34568e-08	9.95888e-08	-1.61774e-07	8.18338e-08	-8.0078e-09	1.15011e-12
-3.26019e-07	-5.33482e-09	-7.84232e-07	3.20981e-09	-1.26784e-07	2.30151e-08	2.71946e-08	1.48174e-07	-1.05661e-07	9.78434e-08	2.91962e-07	1.59731e-07	6.54733e-08	-2.3261e-07	1.32134e-07	-1.69145e-07	-6.26199e-08	9.99952e-08	6.75831e-08	8.33202e-08	-1.93339e-07	-3.71712e-09	-7.85184e-08	-1.25559e-07	-1.56126e-07	3.34658e-08	9.97802e-08	-1.61567e-07	8.03357e-08	-1.01039e-08	1.14947e-12
-3.26071e-07	-5.32452e-09	-7.76472e-07	3.1963e-09	-1.26763e-07	2.26639e-08	4.73719e-08	1.47816e-07	-1.07672e-07	9.69907e-08	2.91963e-07	1.59703e-07	6.54455e-08	-2.32592e-07	1.37012e-07	-1.68723e-07	-6.27489e-08	9.85028e-08	6.77212e-08	8.32949e-08	-1.93349e-07	1.63353e-08	-7.86344e-08	-1.25621e-07	-1.55681e-07	3.34645e-08	9.17552e-08	-1.6134e-07	8.09577e-08	-1.87228e-08	1.1388e-12
-3.26073e-07	-5.31185e-09	-7.77777e-07	3.19559e-09	-1.26654e-07	2.27278e-08	1.88835e-08	1.47769e-07	-1.02937e-07	9.76763e-08	2.91963e-07	1.59689e-07	6.53548e-08	-2.32593e-07	1.35027e-07	-1.68896e-07	-6.27114e-08	9.85914e-08	6.77008e-08	8.32915e-08	-1.93351e-07	3.10296e-08	-7.84668e-08	-1.25589e-07	-1.55448e-07	3.34681e-08	9.1511e-08	-1.61356e-07	7.61918e-08	-1.86113e-08	1.13735e-12
-3.26069e-07	-5.32519e-09	-7.77625e-07	3.18704e-09	-1.26693e-07	2.27606e-08	3.41469e-08	1.47738e-07	-1.01696e-07	9.72556e-08	2.91963e-07	1.59689e-07	6.53427e-08	-2.32594e-07	5.00471e-08	-1.68969e-07	-6.27392e-08	9.89741e-08	6.76719e-08	8.32919e-08	-1.93356e-07	2.52556e-08	-7.84822e-08	-1.25618e-07	-1.55609e-07	3.34678e-08	9.33561e-08	-1.61387e-07	8.35149e-08	-1.93521e-08	1.12325e-12
-3.2608e-07	-5.28158e-09	-7.77168e-07	3.20236e-09	-8.51574e-08	2.25128e-08	3.87853e-08	1.47769e-07	-1.02108e-07	9.73668e-08	2.91961e-07	1.59673e-07	6.5722e-08	-2.32595e-07	6.34019e-08	-1.69336e-07	-6.27397e-08	9.91643e-08	6.49993e-08	8.32881e-08	-1.9336e-07	3.08747e-08	-7.8501e-08	-1.25608e-07	-1.52417e-07	3.35088e-08	9.84078e-08	-1.62157e-07	8.23015e-08	-2.25886e-08	1.11604e-12
-3.26085e-07	-5.30303e-09	-7.77515e-07	3.18495e-09	-9.52872e-08	2.2689e-08	3.88012e-08	1.47767e-07	-1.01537e-07	9.64055e-08	2.91893e-07	1.68565e-08	6.55195e-08	-2.32492e-07	5.79671e-08	-1.69328e-07	-6.27604e-08	9.91152e-08	7.44979e-08	8.3301e-08	-1.93356e-07	2.52769e-08	-7.40311e-08	-1.25644e-07	-1.54345e-07	3.35615e-08	9.81844e-08	-1.61891e-07	8.18764e-08	-2.06142e-08	1.09277e-12
-3.26097e-07	-5.27595e-09	-1.30471e-07	3.19814e-09	-9.89832e-08	1.05336e-07	3.94309e-08	1.46672e-07	-1.0224e-07	9.45326e-08	2.32453e-07	1.59171e-07	6.19991e-08	-2.32535e-07	6.2753e-08	-1.69303e-07	-6.27394e-08	9.91623e-08	6.5059e-08	8.33684e-08	-1.9336e-07	4.70837e-08	-7.79119e-08	-1.25605e-07	-1.53375e-07	1.83449e-08	9.81588e-08	-1.62068e-07	7.86995e-08	-1.81912e-08	5.09328e-13
-3.26091e-07	-5.28714e-09	-1.34512e-07	3.19608e-09	-9.91869e-08	6.86249e-08	3.91156e-08	1.46868e-07	-1.02357e-07	9.66205e-08	2.30366e-07	1.0522e-07	6.29924e-08	-2.32511e-07	6.2492e-08	-1.6931e-07	-6.27562e-08	9.90929e-08	6.87119e-08	8.33819e-08	-1.93362e-07	4.32012e-08	-7.65889e-08	-1.25606e-07	-1.53975e-07	1.91182e-08	9.73313e-08	-1.61946e-07	8.0676e-08	-1.84777e-08	4.89621e-13
-3.26088e-07	-5.29101e-09	-1.3715e-07	3.18782e-09	-9.7776e-08	4.41986e-08	3.93765e-08	1.47043e-07	-1.02375e-07	9.64055e-08	2.31586e-07	6.77572e-08	6.48681e-08	-2.3136e-07	5.37482e-08	-1.69302e-07	-6.25907e-08	9.91078e-08	6.81299e-08	8.33613e-08	-1.94001e-07	4.28707e-08	-7.70785e-08	-1.25611e-07	-1.47913e-07	2.06469e-08	9.72922e-08	-1.61973e-07	8.16549e-08	-1.90365e-08	4.78712e-13
-3.26088e-07	-5.29101e-09	-1.3715e-07	3.18782e-09	-9.7776e-08	4.41986e-08	3.93765e-08	1.47043e-07	-1.02375e-07	9.64055e-08	2.31586e-07	6.77572e-08	6.48681e-08	-2.3136e-07	5.37482e-08	-1.69302e-07	-6.25907e-08	9.91078e-08	6.81299e-08	8.33613e-08	-1.94001e-07	4.28707e-08	-7.70785e-08	-1.25611e-07	-1.47913e-07	2.06469e-08	9.72922e-08	-1.61973e-07	8.16549e-08	-1.90365e-08	4.78712e-13
-3.26094e-07	-5.28943e-09	-1.40151e-07	3.19127e-09	-9.81342e-08	4.68639e-08	3.87647e-08	1.4704e-07	-1.02325e-07	9.61828e-08	2.3524e-07	7.56747e-08	2.33951e-08	-2.3177e-07	5.64074e-08	-1.69299e-07	-6.25144e-08	9.9142e-08	5.30445e-08	8.31342e-08	-1.93669e-07	3.91409e-08	-7.72e-08	-1.25608e-07	-1.38321e-07	2.22574e-08	9.7053e-08	-1.62e-07	8.10132e-08	-1.89941e-08	4.74317e-13
-3.26089e-07	-5.28982e-09	-1.37995e-07	3.19647e-09	-9.78845e-08	5.30114e-08	3.95126e-08	1.47088e-07	-1.02318e-07	9.58776e-08	2.33159e-07	7.34383e-08	2.62377e-08	-2.31862e-07	5.63752e-08	-1.69289e-07	-6.24414e-08	9.91151e-08	2.56431e-08	8.23697e-08	-1.93524e-07	4.04726e-08	-7.71566e-08	-1.25607e-07	-1.45017e-07	2.17581e-08	9.71315e-08	-1.61975e-07	8.07158e-08	-1.88078e-08	4.72733e-13
-3.26099e-07	-5.29084e-09	-1.35159e-07	2.72891e-09	-9.80696e-08	5.03921e-08	3.94997e-08	1.47e-07	-1.02455e-07	9.6068e-08	2.3365e-07	7.50265e-08	3.32767e-08	-2.31673e-07	5.61696e-08	-1.69306e-07	-6.24553e-08	9.91306e-08	3.09279e-08	8.24354e-08	-1.93675e-07	4.02783e-08	-7.71874e-08	-1.25609e-07	-1.3866e-07	2.16064e-08	8.00603e-08	-1.61954e-07	8.10079e-08	-1.89244e-08	4.68117e-13
-3.26093e-07	-5.2928e-09	-1.30936e-07	2.90495e-09	-9.82172e-08	4.94823e-08	3.9137e-08	1.46988e-07	-1.0243e-07	9.6086e-08	2.34127e-07	7.36093e-08	3.68443e-08	-2.31835e-07	5.6118e-08	-1.69304e-07	-6.25954e-08	9.91217e-08	2.42327e-08	8.23096e-08	-1.93606e-07	4.0113e-08	-7.71632e-08	-1.25609e-07	-1.37195e-07	2.14075e-08	8.08949e-08	-1.61983e-07	8.1025e-08	-1.89529e-08	4.66542e-13
-3.26106e-07	-5.54079e-09	-1.35875e-07	1.49554e-08	-9.81767e-08	5.07864e-08	3.94904e-08	-1.12227e-08	-7.81787e-08	9.56741e-08	2.34249e-07	7.38918e-08	2.94772e-08	-2.31e-07	5.64752e-08	-1.69303e-07	-6.38192e-08	9.91402e-08	3.01717e-08	8.25979e-08	-1.93725e-07	4.00677e-08	-7.85092e-08	-1.25124e-07	-1.39955e-07	2.13748e-08	8.09735e-08	-1.62192e-07	8.09565e-08	-1.892e-08	4.43054e-13
-9.76468e-08	-7.13839e-09	-1.36567e-07	2.94014e-09	-9.80309e-08	5.07377e-08	3.94662e-08	8.03218e-08	-1.02322e-07	9.48824e-08	2.34204e-07	7.43898e-08	3.04978e-08	-2.31838e-07	5.96766e-08	-1.69274e-07	-6.249e-08	9.91271e-08	3.47566e-08	7.10633e-08	-1.93739e-07	3.96842e-08	-7.72856e-08	-1.25439e-07	-1.39004e-07	2.13214e-08	8.36461e-08	-1.11331e-07	8.10607e-08	-1.84619e-08	3.42077e-13
-9.28282e-08	-6.34264e-09	-1.36634e-07	2.88754e-09	-9.82206e-08	5.05316e-08	3.95572e-08	7.40315e-08	-1.0237e-07	9.55832e-08	2.34143e-07	7.4341e-08	3.29856e-08	-2.3187e-07	5.94327e-08	-1.67947e-07	-6.24955e-08	9.91277e-08	3.12828e-08	5.56646e-08	-1.93734e-07	3.99714e-08	-7.73021e-08	-1.25473e-07	-1.3755e-07	2.13636e-08	8.24593e-08	-1.11017e-07	8.1073e-08	-1.82133e-08	3.372e-13
-5.68491e-08	-7.65804e-09	-1.35393e-07	4.18758e-09	-9.80863e-08	5.06556e-08	3.94281e-08	5.5873e-08	-9.86302e-08	9.45036e-08	2.34114e-07	7.42906e-08	2.91687e-08	-2.31856e-07	5.68228e-08	-1.6899e-07	-6.24984e-08	9.91408e-08	3.72156e-08	6.74872e-08	-1.93717e-07	3.95415e-08	-7.72654e-08	-1.25396e-07	-1.38126e-07	2.13078e-08	8.31104e-08	-1.00798e-07	8.10421e-08	-1.79486e-08	3.27833e-13
-3.52554e-08	-7.76188e-09	-1.34313e-07	3.43934e-09	-9.80402e-08	5.06444e-08	3.94122e-08	7.05851e-08	-9.93981e-08	9.53066e-08	2.34037e-07	7.43497e-08	3.08567e-08	-2.31856e-07	5.98493e-08	-1.69045e-07	-6.24653e-08	9.9131e-08	3.55855e-08	6.35292e-08	-1.93709e-07	3.90727e-08	-7.74233e-08	-1.25439e-07	-1.37767e-07	2.12585e-08	8.29064e-08	-9.79739e-08	8.10489e-08	-1.80356e-08	3.26808e-13
-5.03492e-08	2.09562e-08	-1.38264e-07	3.16197e-09	-9.80787e-08	5.06911e-08	3.94806e-08	6.7712e-08	-9.68289e-08	9.48542e-08	2.34091e-07	7.43101e-08	2.83986e-08	-1.99382e-07	5.79721e-08	-1.68971e-07	-6.24598e-08	9.913e-08	3.68423e-08	6.66672e-08	-1.90383e-07	3.88734e-08	-7.73288e-08	-1.25436e-07	-1.38075e-07	1.99753e-08	8.32191e-08	-9.55831e-08	8.10325e-08	-1.79632e-08	3.13014e-13
-5.68384e-08	8.22434e-10	-1.41205e-07	3.40267e-09	-9.79805e-08	5.0648e-08	3.94626e-08	7.10489e-08	-9.78328e-08	9.5261e-08	9.64716e-08	7.25547e-08	2.91662e-08	-2.08991e-07	5.26158e-08	-1.69149e-07	-6.2473e-08	9.91297e-08	3.68573e-08	7.24687e-08	-1.91129e-07	3.90794e-08	-7.78772e-08	-1.25442e-07	-1.3781e-07	2.06761e-08	8.39597e-08	-9.26664e-08	8.15842e-08	-1.79307e-08	2.73308e-13
-5.34276e-08	-4.4538e-09	-1.4227e-07	3.4698e-09	-9.79347e-08	5.06597e-08	3.94595e-08	6.85582e-08	-9.86184e-08	9.5332e-08	1.11112e-07	6.95512e-08	2.94029e-08	-2.14596e-07	1.62645e-08	-1.69133e-07	-6.25076e-08	9.91288e-08	3.6941e-08	7.35791e-08	-1.91638e-07	3.90764e-08	-7.89506e-08	-5.83335e-08	-1.37917e-07	2.1303e-08	8.34291e-08	-1.01181e-07	8.16232e-08	-1.78315e-08	2.65379e-13
-4.86125e-08	-2.09365e-09	-1.38965e-07	3.29575e-09	-9.79681e-08	5.06896e-08	3.9462e-08	6.57522e-08	-9.90232e-08	9.51705e-08	1.29457e-07	7.40022e-08	2.99102e-08	-2.08977e-08	4.25234e-08	-1.69103e-07	-6.24808e-08	9.91289e-08	3.69276e-08	6.97294e-08	-1.92269e-07	3.90118e-08	-7.98522e-08	-7.6829e-08	-1.14106e-07	2.1196e-08	8.30818e-08	-9.7298e-08	8.12461e-08	-1.78697e-08	2.20055e-13
-5.27064e-08	-4.48427e-09	-1.38008e-07	2.81976e-09	-9.79646e-08	5.06819e-08	3.94903e-08	6.73133e-08	-9.93792e-08	9.51671e-08	9.85731e-08	7.49705e-08	2.98164e-08	-5.54262e-08	4.57839e-08	-1.6894e-07	-6.2577e-08	9.91064e-08	3.82828e-08	6.80445e-08	-1.90436e-07	3.89257e-08	-7.78782e-08	-6.48677e-08	-1.21164e-07	2.11788e-08	8.33343e-08	-7.53242e-08	8.04169e-08	-1.7849e-08	2.11397e-13
-4.66442e-08	-4.3421e-09	-1.38747e-07	3.01468e-09	-9.90548e-08	5.0673e-08	3.94978e-08	6.69874e-08	-9.9393e-08	9.51862e-08	1.04355e-07	7.41013e-08	2.98986e-08	-6.82508e-08	4.62986e-08	-1.68936e-07	-6.25086e-08	5.76163e-08	3.70179e-08	6.91581e-08	-1.89944e-07	3.86849e-08	-7.78447e-08	-6.95579e-08	-1.17072e-07	2.11824e-08	8.32695e-08	-6.61512e-08	8.08808e-08	-1.76736e-08	2.05609e-13
-4.58762e-08	-3.62512e-09	-1.38795e-07	-1.09594e-08	-1.04204e-07	5.07063e-08	3.94654e-08	6.73248e-08	-9.93841e-08	9.51526e-08	1.10085e-07	7.44618e-08	2.988e-08	-3.53484e-08	4.38754e-08	-1.68981e-07	-6.25021e-08	6.67694e-08	3.7509e-08	6.90931e-08	-1.39789e-07	3.85945e-08	-7.81479e-08	-6.71188e-08	-1.19658e-07	2.11965e-08	8.32735e-08	-6.5387e-08	8.09639e-08	-1.74615e-08	1.89263e-13
-4.46704e-08	-3.49811e-09	-1.39125e-07	-4.01166e-10	-1.00647e-07	5.06912e-08	3.96134e-08	6.69693e-08	-9.95882e-08	9.51785e-08	9.92051e-08	7.31298e-08	2.96739e-08	-4.75452e-08	4.16215e-08	-1.68823e-07	-6.2484e-08	7.70222e-08	3.82043e-08	6.88495e-08	-1.30058e-07	3.88429e-08	-7.8801e-08	-6.1659e-08	-1.08571e-07	2.14254e-08	8.33471e-08	-7.20947e-08	7.98816e-08	-1.7157e-08	1.83196e-13
-4.41272e-08	-4.4712e-09	-1.39117e-07	-3.34658e-10	-1.00234e-07	5.06795e-08	3.9469e-08	6.66909e-08	-9.95635e-08	9.51756e-08	9.98194e-08	7.25153e-08	2.97308e-08	-4.60812e-08	4.26644e-08	-1.68727e-07	-6.2486e-08	6.20508e-08	3.81539e-08	6.94686e-08	-1.282e-07	3.87895e-08	-7.85999e-08	-6.22025e-08	-1.1404e-07	2.12091e-08	8.33087e-08	-7.07903e-08	8.07496e-08	-1.70618e-08	1.81673e-13
-4.41545e-08	-4.58222e-09	-1.38906e-07	-2.86918e-10	-9.9777e-08	5.06824e-08	3.94893e-08	6.68155e-08	-9.9577e-08	9.51735e-08	9.83557e-08	7.29828e-08	2.97989e-08	-4.82167e-08	4.2623e-08	-1.68698e-07	-6.24893e-08	6.15082e-08	3.09215e-08	6.89849e-08	-1.29795e-07	3.87548e-08	-7.86927e-08	-6.16624e-08	-1.13754e-07	2.11988e-08	8.32431e-08	-6.70104e-08	8.03563e-08	-1.70169e-08	1.80578e-13
-4.4644e-08	-3.96067e-09	-1.39956e-07	-1.1249e-09	-9.97878e-08	5.06841e-08	3.93885e-08	6.69081e-08	-9.94797e-08	9.51681e-08	9.98345e-08	7.26462e-08	3.00414e-08	-4.81342e-08	4.27392e-08	-1.69679e-07	-6.24987e-08	6.36026e-08	3.12186e-08	5.35159e-08	-1.16793e-07	3.85522e-08	-8.40246e-08	-6.1251e-08	-9.57707e-08	2.12028e-08	8.30253e-08	-7.06498e-08	8.06562e-08	-1.713e-08	1.74221e-13
-4.4644e-08	-3.96067e-09	-1.39956e-07	-1.1249e-09	-9.97878e-08	5.06841e-08	3.93885e-08	6.69081e-08	-9.94797e-08	9.51681e-08	9.98345e-08	7.26462e-08	3.00414e-08	-4.81342e-08	4.27392e-08	-1.69679e-07	-6.24987e-08	6.36026e-08	3.12186e-08	5.35159e-08	-1.16793e-07	3.85522e-08	-8.40246e-08	-6.1251e-08	-9.57707e-08	2.12028e-08	8.30253e-08	-7.06498e-08	8.06562e-08	-1.713e-08	1.74221e-13
-4.62979e-08	-4.06941e-09	-1.26522e-07	-1.6485e-09	-9.99271e-08	5.06848e-08	3.94407e-08	6.68904e-08	-9.95168e-08	9.5171e-08	9.9903e-08	7.27483e-08	2.99689e-08	-4.80792e-08	4.27952e-08	-1.69845e-07	-6.2504e-08	6.28085e-08	3.39771e-08	5.4976e-08	-1.17356e-07	3.73805e-08	-8.07449e-08	-6.09659e-08	-9.77354e-08	2.12145e-08	8.30146e-08	-7.10526e-08	8.06191e-08	-1.7027e-08	1.71044e-13
-3.65348e-08	-3.61749e-09	-1.28375e-07	-1.24971e-09	-9.99064e-08	5.06774e-08	3.60983e-08	6.69174e-08	-6.68261e-08	9.51706e-08	9.96697e-08	7.27713e-08	2.99522e-08	-4.82891e-08	4.27249e-08	-1.69808e-07	-6.24871e-08	6.38585e-08	3.62908e-08	5.63632e-08	-1.19692e-07	2.6945e-08	-8.02772e-08	-6.111e-08	-9.76789e-08	2.11894e-08	8.3941e-08	-7.00128e-08	7.71731e-08	-1.72164e-08	1.64699e-13
-4.17004e-08	-5.03744e-09	-1.22029e-07	-1.3452e-09	-9.99306e-08	5.06794e-08	3.67296e-08	6.68726e-08	-6.62378e-08	9.5171e-08	9.96761e-08	7.31253e-08	2.99224e-08	-4.80211e-08	4.27147e-08	-1.69734e-07	-6.249e-08	6.37644e-08	3.4745e-08	5.65081e-08	-1.19168e-07	3.11739e-08	-8.04948e-08	-6.09953e-08	-9.79992e-08	2.12066e-08	8.34171e-08	-7.00054e-08	7.98855e-08	-1.69908e-08	1.63923e-13
-4.14518e-08	-3.9616e-09	-1.14743e-07	-1.33741e-09	-9.99596e-08	5.06815e-08	3.75506e-08	6.69388e-08	-7.27467e-08	9.51712e-08	9.97863e-08	7.29333e-08	2.99478e-08	-4.80446e-08	4.2739e-08	-1.69575e-07	-6.2493e-08	6.36254e-08	3.46955e-08	5.65154e-08	-1.19385e-07	3.1563e-08	-8.11718e-08	-6.0951e-08	-9.6757e-08	2.12084e-08	8.34565e-08	-4.42272e-08	7.93369e-08	-1.70657e-08	1.59989e-13
-4.18515e-08	-4.61335e-09	-1.19174e-07	-1.25492e-09	-1.00003e-07	5.06848e-08	3.80938e-08	6.69109e-08	-6.88263e-08	9.5171e-08	9.97623e-08	7.307e-08	2.99527e-08	-4.80129e-08	4.27385e-08	-1.49977e-07	-6.24937e-08	6.33525e-08	3.42551e-08	5.63997e-08	-1.18712e-07	2.75654e-08	-8.12721e-08	-6.10776e-08	-9.68397e-08	2.12185e-08	8.33535e-08	-4.23196e-08	7.93878e-08	-1.77402e-08	1.53729e-13
-4.17469e-08	-5.17704e-09	-1.20961e-07	-1.02089e-09	-1.00016e-07	5.06813e-08	3.7789e-08	6.69302e-08	-6.90168e-08	9.51707e-08	9.9745e-08	7.31464e-08	2.98597e-08	-4.79659e-08	4.27314e-08	-1.52616e-07	-6.25709e-08	6.3318e-08	3.51987e-08	5.64493e-08	-1.15892e-07	2.69183e-08	-8.08998e-08	-6.09694e-08	-9.6845e-08	3.36452e-09	8.35674e-08	-4.08568e-08	2.58462e-08	-1.71933e-08	1.48086e-13
-4.18984e-08	-5.12508e-09	-1.1896e-07	-6.52886e-10	-9.9813e-08	5.06867e-08	3.79919e-08	6.56113e-08	-6.85044e-08	9.52242e-08	5.01529e-08	7.30682e-08	2.98862e-08	-4.79966e-08	4.27279e-08	-1.5137e-07	-6.25026e-08	6.33373e-08	3.4388e-08	5.64518e-08	-1.18304e-07	2.72847e-08	-8.11372e-08	-6.10544e-08	-9.68416e-08	2.11815e-08	8.41033e-08	-4.52298e-08	5.52909e-08	-1.72164e-08	1.43402e-13
-4.14283e-08	-5.11577e-09	-1.19077e-07	-1.04643e-09	-9.99308e-08	5.07428e-08	3.80197e-08	6.69244e-08	-6.83971e-08	9.51806e-08	7.47011e-08	7.28899e-08	2.98523e-08	-4.79903e-08	4.27096e-08	-1.5155e-07	-6.2562e-08	6.32866e-08	3.46565e-08	5.64519e-08	-1.14378e-07	2.69757e-08	-8.09376e-08	-6.10203e-08	-6.94103e-08	1.1639e-08	8.35749e-08	-4.24091e-08	2.73708e-08	-4.85649e-09	1.37926e-13
-4.00356e-08	-5.12897e-09	-1.19466e-07	-4.57802e-10	-9.9709e-08	5.06888e-08	3.78791e-08	6.54665e-08	-6.9262e-08	9.51938e-08	6.87601e-08	7.30048e-08	2.98322e-08	-4.80311e-08	4.27016e-08	-1.4967e-07	-6.25362e-08	6.26746e-08	3.42647e-08	5.6435e-08	-2.96733e-08	2.67732e-08	-8.09709e-08	-6.10175e-08	-8.37664e-08	1.47962e-08	8.35848e-08	-4.52599e-08	4.25914e-08	-1.47425e-08	1.27848e-13
-4.04503e-08	-4.98274e-09	-1.19447e-07	-7.57951e-10	-9.98492e-08	4.86743e-08	3.78883e-08	6.06993e-08	-6.9265e-08	9.52265e-08	2.41382e-08	7.29673e-08	2.98781e-08	-4.63002e-08	4.27139e-08	-1.51807e-07	-6.2537e-08	6.29518e-08	2.8974e-08	5.64376e-08	-4.89004e-08	2.53184e-08	-8.10003e-08	-6.11126e-08	-8.88639e-08	1.4787e-08	6.86009e-08	-4.48586e-08	4.65429e-08	-1.53072e-08	1.23528e-13
-4.09904e-08	-4.96306e-09	-1.19131e-07	-7.79642e-10	-9.98581e-08	3.9076e-08	3.77946e-08	6.39604e-08	-6.90539e-08	9.56517e-08	3.93607e-08	7.29235e-08	2.99763e-08	-4.78676e-08	4.27148e-08	-1.48878e-07	-6.25534e-08	6.30722e-08	1.20255e-08	5.64493e-08	-5.24841e-08	2.74455e-08	-6.79638e-08	-6.13731e-08	-7.44864e-08	1.04453e-08	6.51918e-08	-4.59865e-08	3.94937e-08	-1.324e-08	1.17752e-13
-4.11948e-08	-9.97124e-09	-1.19347e-07	-6.61693e-10	-9.99268e-08	4.99977e-08	3.78638e-08	6.21255e-08	-6.90627e-08	9.54827e-08	2.59077e-08	7.29643e-08	2.98211e-08	-4.66813e-08	4.26381e-08	-1.29149e-07	-6.2541e-08	6.30999e-08	2.4843e-08	5.64474e-08	-4.42785e-08	2.64705e-08	-6.65836e-08	-6.13416e-08	-5.93058e-08	1.3789e-08	7.33404e-08	-4.48372e-08	4.02043e-08	-1.21099e-08	1.1068e-13
-4.09146e-08	-5.33294e-09	-1.19231e-07	-7.18501e-10	-9.99053e-08	4.72274e-08	3.76879e-08	6.38021e-08	-1.95152e-08	9.45117e-08	3.29429e-08	7.29533e-08	2.85726e-08	-9.1861e-09	4.26588e-08	-1.32002e-07	-6.25681e-08	6.29933e-08	3.11277e-08	5.61716e-08	-3.5299e-08	3.45457e-08	-7.05846e-08	-6.13098e-08	-6.76763e-08	1.27888e-08	7.59896e-08	-4.48626e-08	4.23483e-08	-9.25287e-09	1.07085e-13
-4.10399e-08	-5.27276e-09	-1.19214e-07	-6.91418e-10	-9.99377e-08	4.99082e-08	3.32506e-08	6.44405e-08	-3.72099e-08	7.98637e-08	3.19107e-08	7.30009e-08	2.79602e-08	-2.80559e-08	4.26624e-08	-1.32988e-07	-6.25618e-08	6.32994e-08	2.70951e-08	5.60198e-08	-2.41549e-08	2.74821e-08	-6.94024e-08	-6.1244e-08	-6.3417e-08	1.31986e-08	7.60237e-08	-4.49819e-08	4.1266e-08	-9.5757e-09	1.04339e-13
-4.08979e-08	-6.59159e-09	-1.19232e-07	-7.01924e-10	-9.99258e-08	4.88815e-08	3.26603e-08	6.35784e-08	-3.2609e-08	8.44126e-08	3.43761e-08	7.30232e-08	2.85531e-08	-2.52954e-08	4.26193e-08	-1.30244e-07	-6.25628e-08	6.30589e-08	2.60255e-08	5.63087e-08	-2.30439e-08	2.67483e-08	-6.8047e-08	-6.11028e-08	-6.78602e-08	1.36802e-08	7.35389e-08	-4.50719e-08	4.23522e-08	-1.19895e-08	1.03872e-13
-4.10906e-08	-6.57859e-09	-1.19231e-07	-7.09731e-10	-9.99222e-08	4.77871e-08	3.53082e-08	6.4177e-08	-2.99798e-08	8.61283e-08	3.58377e-08	7.30357e-08	2.67012e-08	-1.85845e-08	4.26273e-08	-1.30399e-07	-6.25664e-08	6.31107e-08	2.25166e-08	2.22601e-08	-2.23717e-08	2.73059e-08	-6.80742e-08	-6.11708e-08	-6.45742e-08	1.29891e-08	7.19252e-08	-4.48425e-08	4.16828e-08	-1.10401e-08	1.00301e-13
-4.0969e-08	-6.29959e-09	-1.19231e-07	-6.99995e-10	-9.99339e-08	4.79721e-08	3.539e-08	6.41343e-08	-2.93044e-08	8.3844e-08	3.43163e-08	7.30217e-08	2.80467e-08	-1.85175e-08	4.26397e-08	-1.30331e-07	-6.2627e-08	6.31128e-08	2.59731e-08	4.04292e-08	-2.42885e-08	2.7021e-08	-6.85655e-08	-6.12427e-08	-4.76295e-08	1.36217e-08	7.18576e-08	-4.50562e-08	1.19137e-08	-1.14986e-08	9.78289e-14
-4.11063e-08	-6.51816e-09	-1.19219e-07	-6.99015e-10	-9.94488e-08	4.89642e-08	3.47144e-08	6.40634e-08	-3.01938e-08	8.35004e-08	3.32094e-08	7.30059e-08	2.82677e-08	-2.15293e-08	4.26371e-08	-1.30344e-07	-6.25734e-08	6.31504e-08	2.46134e-08	2.65371e-08	-2.40444e-08	2.76068e-08	-6.82542e-08	-6.12084e-08	-1.81628e-08	1.32984e-08	7.22625e-08	-3.54641e-08	2.93872e-08	-1.09218e-08	9.48574e-14
-4.10952e-08	-6.46795e-09	-1.19225e-07	-7.02415e-10	-9.9684e-08	4.90999e-08	3.51305e-08	6.40579e-08	-3.01816e-08	8.41984e-08	3.30249e-08	7.30168e-08	2.79488e-08	-2.17603e-08	4.26408e-08	-1.21134e-07	-6.26011e-08	6.32363e-08	2.49007e-08	2.5944e-08	-2.38672e-08	2.81661e-08	-6.80068e-08	-6.11916e-08	-1.38023e-08	1.32785e-08	7.19902e-08	-3.94023e-08	2.7278e-08	-1.08295e-08	9.27064e-14
-4.11003e-08	-6.35203e-09	-1.19232e-07	-6.98562e-10	-9.96992e-08	4.84538e-08	3.52488e-08	6.40551e-08	-2.98391e-08	8.46143e-08	3.24096e-08	7.30092e-08	2.79741e-08	-2.12448e-08	4.26537e-08	-1.20821e-07	-6.25839e-08	6.3228e-08	2.50193e-08	2.94423e-08	-2.43368e-08	2.76527e-08	-6.81007e-08	-6.11755e-08	-1.43062e-08	1.33284e-08	7.19166e-08	-3.47746e-08	2.32504e-08	-1.10674e-08	9.22323e-14
-4.07492e-08	-6.37297e-09	-1.19175e-07	3.97738e-10	-9.97261e-08	4.87399e-08	3.50823e-08	6.40369e-08	-3.06845e-08	8.44267e-08	3.28925e-08	7.28956e-08	2.94459e-08	-2.2386e-08	4.26459e-08	-8.91747e-08	-6.25749e-08	2.69145e-08	2.46495e-08	2.79096e-08	-2.41776e-08	2.76682e-08	-6.83515e-08	-4.45568e-08	-1.75212e-08	1.39881e-08	7.00188e-08	-3.46974e-08	2.35384e-08	-1.11865e-08	8.04827e-14
-4.11822e-08	-6.45304e-09	-1.19085e-07	1.59546e-09	-9.96578e-08	4.84964e-08	3.49955e-08	6.40623e-08	-3.0045e-08	8.47707e-08	3.27563e-08	4.41875e-08	3.13763e-08	-2.20034e-08	4.21768e-08	-9.64672e-08	-6.23561e-08	3.22092e-08	2.50525e-08	2.68618e-08	-2.33299e-08	2.78015e-08	-6.83102e-08	-3.61442e-08	-1.46684e-08	1.36003e-08	6.97385e-08	-3.63288e-08	2.54189e-08	-1.08264e-08	7.81129e-14
-3.96987e-08	-6.30406e-09	-1.191e-07	8.63758e-10	-9.96832e-08	4.85923e-08	3.50986e-08	6.40744e-08	-3.0163e-08	8.45139e-08	3.26067e-08	1.90214e-08	3.06256e-08	-2.21347e-08	4.22622e-08	-8.81635e-08	-6.26308e-08	3.37438e-08	2.47786e-08	2.80234e-08	-2.38431e-08	2.79746e-08	-6.83001e-08	-4.15522e-08	-1.72823e-08	1.39655e-08	6.95432e-08	-3.69236e-08	2.40268e-08	-1.09896e-08	7.54954e-14
-4.17882e-08	-6.19403e-09	-1.19153e-07	8.44519e-10	-9.97167e-08	4.83253e-08	3.52389e-08	6.40708e-08	-3.01969e-08	8.47817e-08	3.27641e-08	1.69089e-08	2.97384e-08	-2.22871e-08	4.00953e-08	-8.58059e-08	-6.25051e-08	2.62048e-08	2.49551e-08	2.76213e-08	-2.33042e-08	2.78984e-08	-6.84514e-08	-4.44342e-08	-1.53815e-08	1.37981e-08	6.95129e-08	-3.69409e-08	2.48019e-08	-1.0802e-08	7.47351e-14
-4.10813e-08	-6.24658e-09	-1.19148e-07	3.86282e-10	-9.9716e-08	4.84269e-08	3.51317e-08	6.40535e-08	-3.01545e-08	8.44773e-08	3.27095e-08	1.3279e-08	3.08425e-08	-2.21958e-08	3.99938e-08	-8.68296e-08	-6.25521e-08	2.90534e-08	2.49704e-08	2.77103e-08	-2.38111e-08	2.77687e-08	-6.83624e-08	-4.09795e-08	-1.61121e-08	1.38146e-08	6.93196e-08	-3.57412e-08	2.38641e-08	-1.09383e-08	7.44846e-14
-4.10865e-08	-6.16325e-09	-1.19143e-07	2.89642e-10	-9.97e-08	4.83867e-08	3.51628e-08	6.4059e-08	-3.01817e-08	8.46039e-08	3.27369e-08	1.35044e-08	3.09978e-08	-2.21808e-08	3.95864e-08	-8.68159e-08	-6.26415e-08	2.7891e-08	2.49657e-08	2.70804e-08	-2.34097e-08	2.77721e-08	-6.84177e-08	-4.00314e-08	-1.60441e-08	1.38377e-08	6.92608e-08	-3.63626e-08	2.34724e-08	-9.67434e-09	7.42963e-14
-4.13165e-08	-6.0275e-09	-1.18803e-07	5.37411e-10	-9.97027e-08	4.83499e-08	3.51835e-08	6.40633e-08	-3.02282e-08	8.47072e-08	3.274e-08	1.35063e-08	3.09677e-08	-2.21703e-08	3.93211e-08	-8.66157e-08	-6.2653e-08	2.77836e-08	2.49955e-08	2.74675e-08	-2.34391e-08	2.77941e-08	-6.84132e-08	-4.04077e-08	-1.6208e-08	1.37888e-08	6.90908e-08	-3.63699e-08	2.34572e-08	-1.01719e-08	7.42351e-14
-4.1149e-08	-6.13368e-09	-1.18694e-07	4.19135e-10	-9.96992e-08	4.83539e-08	3.51694e-08	6.23989e-08	-3.01927e-08	8.46358e-08	3.28758e-08	1.44273e-08	3.09268e-08	-2.21825e-08	3.94338e-08	-8.65021e-08	-6.26142e-08	2.80243e-08	2.49698e-08	2.76205e-08	-2.33819e-08	2.78055e-08	-6.84031e-08	-4.07737e-08	-1.65814e-08	1.38062e-08	6.92593e-08	-3.60546e-08	2.38205e-08	-1.02482e-08	7.40661e-14
-3.71677e-08	-6.15173e-09	-1.18874e-07	8.55566e-10	-6.74856e-10	4.83443e-08	3.51668e-08	6.39847e-08	-3.01846e-08	8.46088e-08	3.16783e-08	1.3863e-08	3.11382e-08	-2.21548e-08	3.97301e-08	-8.66363e-08	-6.24101e-08	2.72553e-08	2.43834e-08	2.73462e-08	-2.28773e-08	2.77882e-08	-6.83942e-08	-4.09215e-08	-1.18635e-08	1.42984e-08	6.94397e-08	-3.61104e-08	2.37986e-08	-8.28692e-09	6.37639e-14
-4.03781e-08	-6.12866e-09	-1.18798e-07	3.64635e-10	-5.16937e-08	4.36949e-08	3.5304e-08	6.34571e-08	-1.8094e-08	5.51403e-08	3.38436e-08	1.36211e-08	3.06197e-08	-2.22228e-08	3.63067e-08	-8.65222e-08	-6.25765e-08	2.7583e-08	2.39516e-08	2.60452e-08	-2.31789e-08	2.05908e-08	-5.01239e-08	-4.1553e-08	-1.45974e-08	1.40109e-08	6.93463e-08	-1.86137e-08	2.3623e-08	-1.03836e-08	5.79298e-14
-4.0083e-08	-6.14459e-09	-1.18907e-07	5.65333e-10	-2.47602e-08	4.48363e-08	3.51838e-08	6.37989e-08	-2.53456e-08	3.63392e-08	3.28631e-08	1.39355e-08	3.09608e-08	-2.22099e-08	3.55555e-08	-8.64981e-08	-6.2556e-08	2.71681e-08	2.43402e-08	2.7091e-08	-2.31385e-08	2.75426e-08	-2.32373e-08	-4.06577e-08	-1.30995e-08	1.40327e-08	6.93419e-08	-3.08162e-08	2.36642e-08	-1.00391e-08	5.34021e-14
-4.00409e-08	-1.84233e-08	-1.1592e-07	4.00293e-10	-3.65035e-08	3.97688e-08	3.55253e-08	6.36024e-08	-1.95552e-08	1.85327e-08	3.33231e-08	1.38336e-08	3.07178e-08	-2.21974e-08	3.60633e-08	-8.64847e-08	-6.25754e-08	2.87887e-08	2.46129e-08	2.51629e-08	-2.32386e-08	2.12566e-08	-2.62683e-08	-2.55416e-08	-1.3231e-08	1.40283e-08	6.93688e-08	-1.7077e-08	2.44444e-08	-1.03946e-08	5.03445e-14
-3.99718e-08	-1.63558e-08	-1.13965e-07	4.51626e-10	-3.37982e-08	4.09416e-08	3.54686e-08	6.3629e-08	-1.96945e-08	2.26268e-08	3.33554e-08	1.3871e-08	3.08426e-08	-2.2203e-08	3.4186e-08	-8.65211e-08	-6.25736e-08	2.75154e-08	2.44142e-08	2.55895e-08	-2.33134e-08	2.34607e-08	-3.00299e-08	-2.34132e-08	-1.28993e-08	1.41121e-08	6.9364e-08	-1.66868e-08	2.47975e-08	-1.02564e-08	4.99251e-14
-3.99488e-08	-8.41045e-09	-1.12925e-07	4.62502e-10	-2.8138e-08	3.96086e-08	3.54287e-08	6.36128e-08	-1.73715e-08	2.3933e-08	3.39372e-08	1.36317e-08	2.66988e-08	-2.22026e-08	2.55753e-08	-8.64787e-08	-6.25452e-08	2.69789e-08	2.4528e-08	2.54293e-08	-2.33338e-08	2.18258e-08	-3.44441e-08	-3.07532e-08	-1.29067e-08	1.41432e-08	6.9329e-08	-2.00198e-08	2.4599e-08	-1.03504e-08	4.89589e-14
-4.00177e-08	-1.36898e-08	-1.15203e-07	4.92865e-10	-3.04949e-08	3.92971e-08	3.53334e-08	6.36169e-08	-1.98213e-08	2.26585e-08	3.36373e-08	1.37817e-08	2.00292e-08	-2.22139e-08	3.24891e-08	-8.64868e-08	-6.25166e-08	2.66548e-08	2.44769e-08	2.53831e-08	-2.34163e-08	2.15474e-08	-3.52122e-08	-2.27714e-08	-6.26445e-09	1.38653e-08	4.3265e-08	-1.71795e-08	2.42345e-08	-9.78346e-09	4.62032e-14
-4.00516e-08	-1.06778e-08	-1.13372e-07	4.78602e-10	-2.90963e-08	3.90968e-08	3.55952e-08	6.36229e-08	-2.36795e-08	2.42521e-08	3.359e-08	1.3691e-08	2.2952e-08	-2.22212e-08	2.67546e-08	-8.65038e-08	-6.11258e-08	2.62926e-08	2.44495e-08	2.55834e-08	-2.34198e-08	2.40391e-08	-3.43603e-08	-2.78063e-08	5.00615e-09	1.41057e-08	2.28113e-08	-1.59308e-08	2.42979e-08	-2.3644e-09	4.42998e-14
-4.00524e-08	-1.03071e-08	-1.13505e-07	4.79763e-10	-1.91389e-08	3.93899e-08	3.55652e-08	6.36317e-08	-2.12689e-08	2.38708e-08	3.35266e-08	1.37006e-08	2.24073e-08	-2.22196e-08	2.62175e-08	-8.65001e-08	-6.25557e-08	2.54797e-08	2.44505e-08	2.54797e-08	-2.3431e-08	2.38222e-08	-3.33655e-08	-2.70258e-08	-5.28261e-09	1.40297e-08	2.47271e-08	-1.68045e-08	2.43365e-08	-3.56907e-09	4.38183e-14
-4.00369e-08	-1.09573e-08	-1.13505e-07	4.84948e-10	-1.76649e-08	3.94496e-08	3.54933e-08	6.3626e-08	-2.1094e-08	2.36878e-08	3.35606e-08	1.37609e-08	2.12641e-08	-2.22234e-08	2.66599e-08	-8.64874e-08	-6.25409e-08	2.57775e-08	2.44455e-08	2.54498e-08	-2.33898e-08	2.3622e-08	-3.3113e-08	-2.72574e-08	-5.15715e-09	1.40687e-08	2.14742e-08	-1.69783e-08	2.43431e-08	-5.63796e-09	4.36055e-14
-4.00337e-08	-9.98839e-09	-1.13528e-07	4.93596e-10	-1.56484e-08	3.88444e-08	3.56062e-08	6.36247e-08	-2.11457e-08	2.37569e-08	3.35493e-08	1.37211e-08	2.1102e-08	-2.2225e-08	2.69314e-08	-8.6491e-08	-6.2541e-08	2.52082e-08	2.44378e-08	2.54188e-08	-2.33953e-08	2.38631e-08	-3.32266e-08	-2.68246e-08	-2.00782e-09	1.40406e-08	1.92475e-08	-1.75503e-08	2.42685e-08	-5.36746e-09	4.33594e-14
-4.00412e-08	-1.06858e-08	-1.13566e-07	4.945e-10	-1.79467e-08	3.90396e-08	3.55536e-08	6.36189e-08	-2.10049e-08	2.37519e-08	3.35478e-08	1.37344e-08	2.08837e-08	-2.22221e-08	2.6987e-08	-8.64844e-08	-6.25243e-08	2.55012e-08	2.04768e-08	2.54717e-08	-2.34048e-08	2.31044e-08	-3.37481e-08	-2.74915e-08	-3.96621e-09	7.42667e-09	1.97936e-08	-1.6789e-08	2.42568e-08	-4.61253e-09	4.3188e-14
-4.00338e-08	-1.11932e-08	-1.1366e-07	4.39927e-10	-1.77158e-08	3.88805e-08	3.55491e-08	6.36582e-08	-2.09762e-08	2.35977e-08	3.35567e-08	1.37283e-08	2.10369e-08	-2.2222e-08	2.6982e-08	-8.64844e-08	-6.24435e-08	2.52559e-08	2.21001e-08	7.63673e-10	-2.34097e-08	2.35566e-08	-3.33378e-08	-2.73492e-08	-3.37465e-09	1.05519e-08	1.1424e-08	-1.66152e-08	2.42456e-08	2.46887e-09	4.23554e-14
-4.00368e-08	-1.12092e-08	-1.1362e-07	2.92875e-10	-9.49327e-09	1.99423e-08	3.5599e-08	6.36417e-08	-2.10129e-08	2.32503e-08	3.35613e-08	1.37036e-08	2.05579e-08	-2.21461e-08	2.71466e-08	-8.64906e-08	-6.24426e-08	2.53278e-08	2.25301e-08	1.28186e-08	-2.3406e-08	2.3443e-08	-3.32857e-08	-2.72196e-08	-2.99846e-09	1.08783e-08	1.616e-08	-1.68994e-08	2.42639e-08	8.52402e-10	4.12927e-14
-1.40362e-08	-1.12842e-08	-1.13618e-07	-2.07114e-09	-9.18182e-09	2.7779e-08	3.56105e-08	6.36449e-08	-2.1056e-08	2.33976e-08	3.35663e-08	1.35249e-08	2.0365e-08	-2.16855e-08	2.53524e-08	-8.649e-08	-6.24441e-08	2.54308e-08	2.32278e-08	1.53925e-08	-2.33968e-08	2.33938e-08	-3.33518e-08	-2.73036e-08	-3.02856e-09	1.08665e-08	1.51513e-08	-1.67288e-08	2.42036e-08	3.31464e-10	4.02188e-14
-1.36412e-08	-1.12257e-08	-1.13613e-07	2.65991e-10	-1.14839e-08	2.09409e-08	3.56063e-08	6.36585e-08	-2.10732e-08	2.35044e-08	3.35604e-08	1.37206e-08	2.06016e-08	-2.17197e-08	2.65016e-08	-8.64906e-08	-6.23907e-08	2.54984e-08	2.2241e-08	1.10902e-08	-2.34052e-08	2.3352e-08	-3.33838e-08	-2.72408e-08	-2.9887e-09	9.06287e-09	1.56047e-08	-1.6825e-08	2.4265e-08	-1.89282e-09	3.98209e-14
-1.95889e-08	-1.08773e-08	-1.13436e-07	-3.93474e-09	-3.56475e-09	2.29394e-08	2.01821e-08	6.36876e-08	-2.10015e-08	2.2828e-08	1.86317e-08	1.39788e-08	2.01802e-08	-1.65924e-08	2.70109e-08	-8.65569e-08	-6.09584e-08	2.47492e-08	2.16254e-08	1.20858e-08	-3.74091e-09	2.3372e-08	-2.83648e-08	-2.72717e-08	-2.7668e-09	5.92597e-09	1.41236e-08	-1.68568e-08	2.39399e-08	-5.34499e-10	3.69471e-14
-1.42654e-08	-1.12896e-08	-1.08324e-07	-7.24741e-10	-7.80249e-09	2.18805e-08	2.30545e-08	6.37313e-08	-2.10169e-08	2.31677e-08	2.46449e-08	1.38098e-08	2.04761e-08	-1.63424e-08	2.67673e-08	-8.6512e-08	-6.17359e-08	2.52101e-08	1.21608e-08	1.12648e-08	-2.08627e-08	2.34169e-08	-3.23774e-08	-2.72808e-08	-2.69847e-09	8.64197e-09	1.39354e-08	-1.60397e-08	2.4119e-08	-1.17605e-10	3.64751e-14
-1.43497e-08	-1.09908e-08	-1.07557e-07	-3.91219e-09	-1.07284e-08	2.18976e-08	2.83119e-08	6.36852e-08	-2.10455e-08	2.23148e-08	2.08903e-08	1.39775e-08	2.03512e-08	-1.65918e-08	2.68701e-08	-8.64978e-08	-6.03865e-08	2.51917e-08	1.57876e-08	1.13193e-08	-1.05514e-08	2.34437e-08	-2.81208e-08	-2.72702e-08	-2.9271e-09	6.46918e-09	1.48681e-08	-1.61726e-08	2.40727e-08	2.24868e-10	3.57949e-14
-1.28701e-08	-1.09398e-08	-1.06481e-07	-1.51179e-09	-8.004e-09	2.24345e-08	2.19828e-08	6.3794e-08	-2.08891e-08	7.9051e-09	9.81976e-09	1.32721e-08	2.36177e-08	-2.05129e-08	2.68238e-08	-8.64954e-08	-6.07436e-08	2.50886e-08	1.2304e-08	1.15259e-08	-1.52042e-08	1.96172e-08	-3.00171e-08	-2.72762e-08	-2.97825e-09	8.59838e-09	1.43697e-08	-1.63664e-08	2.42494e-08	-2.30027e-10	3.47069e-14
-1.36321e-08	-1.08188e-08	-1.06205e-07	-1.8204e-09	-3.75524e-09	2.25777e-08	2.01348e-08	6.40216e-08	-2.00912e-08	8.61681e-09	1.31081e-08	1.33379e-08	2.1141e-08	-2.01854e-08	1.94495e-08	-8.65052e-08	-6.09502e-08	2.5125e-08	1.45433e-08	1.15446e-08	-1.40603e-08	2.20925e-08	-3.13063e-08	-2.72777e-08	-2.84144e-09	8.32014e-09	1.41185e-08	-1.65098e-08	2.42499e-08	-1.64164e-10	3.43953e-14
-1.22883e-08	-1.09394e-08	-1.06227e-07	-1.33885e-09	-8.64211e-09	2.22232e-08	2.14175e-08	6.39329e-08	-2.09041e-08	6.55747e-09	1.04414e-08	1.25379e-08	2.17169e-08	-1.82685e-08	1.99669e-08	-8.65209e-08	-6.10614e-08	2.51804e-08	1.34222e-08	1.1382e-08	-1.45358e-08	2.08128e-08	-2.98747e-08	-2.72762e-08	-2.9116e-09	7.85688e-09	1.43093e-08	-1.65908e-08	2.42694e-08	-2.96056e-10	3.41999e-14
-1.24905e-08	-1.10531e-08	-1.06207e-07	-1.65509e-09	-8.84558e-09	2.27473e-08	2.05812e-08	6.38479e-08	-2.07187e-08	7.75119e-09	1.26449e-08	1.3085e-08	2.09504e-08	-1.87639e-08	2.08099e-08	-1.09013e-08	-6.08392e-08	2.5185e-08	1.31946e-08	1.14065e-08	-1.35526e-08	2.14429e-08	-3.12894e-08	-2.72755e-08	-2.9159e-09	7.85281e-09	1.40475e-08	-1.64539e-08	2.42149e-08	-2.27813e-10	2.6951e-14
-1.25516e-08	-1.07422e-08	-1.05892e-07	-1.79967e-09	-8.73109e-09	2.23538e-08	1.98206e-08	6.39574e-08	-2.08432e-08	8.50993e-09	1.36535e-08	1.31046e-08	2.1382e-08	-1.91272e-08	2.13548e-08	-2.35409e-08	-3.62451e-08	2.52652e-08	1.40749e-08	1.14433e-08	-1.44344e-08	1.73731e-08	-3.2267e-08	-2.74143e-08	-2.91287e-09	8.18312e-09	1.41174e-08	-1.63722e-08	2.42219e-08	-2.18232e-10	2.49604e-14
-1.26258e-08	-1.01181e-08	-1.05069e-07	-1.76411e-09	-1.28403e-08	2.24522e-08	1.92215e-08	6.39078e-08	-2.07819e-08	9.17924e-09	1.26186e-08	1.19548e-08	2.13677e-08	-1.90251e-08	2.01362e-08	-1.12138e-08	-1.50712e-08	2.51543e-08	1.43999e-08	1.14698e-08	-1.32631e-08	2.06042e-08	-3.13636e-08	-2.72816e-08	-2.90704e-09	7.68855e-09	1.41057e-08	-1.65905e-08	2.425e-08	-1.91719e-10	2.32522e-14
-1.26258e-08	-1.01181e-08	-1.05069e-07	-1.76411e-09	-1.28403e-08	2.24522e-08	1.92215e-08	6.39078e-08	-2.07819e-08	9.17924e-09	1.26186e-08	1.19548e-08	2.13677e-08	-1.90251e-08	2.01362e-08	-1.12138e-08	-1.50712e-08	2.51543e-08	1.43999e-08	1.14698e-08	-1.32631e-08	2.06042e-08	-3.13636e-08	-2.72816e-08	-2.90704e-09	7.68855e-09	1.41057e-08	-1.65905e-08	2.425e-08	-1.91719e-10	2.32522e-14
-1.24573e-08	-1.02494e-08	-1.04515e-07	-1.66797e-09	-1.05308e-08	2.21026e-08	2.00146e-08	6.38974e-08	-2.0783e-08	9.13815e-09	1.21143e-08	1.21976e-08	4.47411e-09	-1.89523e-08	2.15404e-08	-1.31617e-08	-1.70112e-08	2.51664e-08	1.08379e-08	1.1385e-08	-1.37632e-08	1.67899e-08	-3.14315e-08	-2.73493e-08	-2.90347e-09	7.79855e-09	1.42764e-08	-1.65557e-08	2.42471e-08	-1.97448e-10	2.26089e-14
-1.24573e-08	-1.02494e-08	-1.04515e-07	-1.66797e-09	-1.05308e-08	2.21026e-08	2.00146e-08	6.38974e-08	-2.0783e-08	9.13815e-09	1.21143e-08	1.21976e-08	4.47411e-09	-1.89523e-08	2.15404e-08	-1.31617e-08	-1.70112e-08	2.51664e-08	1.08379e-08	1.1385e-08	-1.37632e-08	1.67899e-08	-3.14315e-08	-2.73493e-08	-2.90347e-09	7.79855e-09	1.42764e-08	-1.65557e-08	2.42471e-08	-1.97448e-10	2.26089e-14
-1.24955e-08	-1.03519e-08	-1.0477e-07	-1.58885e-09	-1.0847e-08	2.2057e-08	1.97842e-08	6.38761e-08	-2.08013e-08	8.89105e-09	1.23687e-08	1.25041e-08	2.11147e-09	-1.89495e-08	2.10451e-08	-1.29207e-08	-1.7438e-08	2.51707e-08	1.0942e-08	1.14037e-08	-1.37139e-08	1.80665e-08	-2.52946e-08	-2.73541e-08	-2.90064e-09	7.75049e-09	1.41089e-08	-1.65355e-08	2.42406e-08	-1.99511e-10	2.23313e-14
-1.24301e-08	-1.03751e-08	-7.66604e-08	-1.5826e-09	-1.05816e-08	2.18769e-08	1.96557e-08	6.389e-08	-2.06949e-08	8.50992e-09	1.23178e-08	1.22309e-08	5.21107e-09	-1.89484e-08	2.13027e-08	-1.28542e-08	-1.70404e-08	2.52344e-08	1.87958e-08	1.13835e-08	-1.36686e-08	1.83512e-08	-2.84778e-08	-2.73357e-08	-2.96196e-09	7.7297e-09	1.61271e-08	-1.66979e-08	2.42424e-08	-2.01997e-10	1.76946e-14
-1.24872e-08	-1.02881e-08	-7.30779e-08	-1.6633e-09	-1.02838e-08	2.20722e-08	1.978e-08	6.38877e-08	-2.08163e-08	8.93159e-09	1.2372e-08	1.21651e-08	2.678e-09	-1.89726e-08	2.12942e-08	-1.44956e-08	-1.6587e-08	1.08925e-08	9.71024e-09	1.13959e-08	-1.36132e-08	1.73709e-08	-2.57437e-08	-2.73415e-08	-2.90496e-09	8.29558e-09	1.41556e-08	-1.31468e-09	2.46175e-08	-1.96853e-10	1.59163e-14
-1.24663e-08	-1.0362e-08	-6.02888e-08	-1.54638e-09	-1.05351e-08	2.197e-08	1.9756e-08	6.38808e-08	-1.34164e-08	8.78975e-09	1.23447e-08	1.20627e-08	4.09164e-09	-1.89657e-08	2.17801e-08	-1.28635e-08	-1.27778e-08	2.59801e-09	1.20076e-08	1.14082e-08	-1.36081e-08	1.81915e-08	-2.2854e-08	-2.7337e-08	-2.92614e-09	7.78109e-09	1.48273e-08	-7.64834e-09	2.49603e-08	-2.07443e-10	1.37367e-14
-1.24687e-08	-1.03397e-08	-5.84134e-08	-1.55939e-09	-1.05322e-08	2.19911e-08	1.98255e-08	6.38782e-08	-1.31712e-08	8.59242e-09	1.23328e-08	1.20222e-08	3.92267e-09	-1.89606e-08	2.1597e-08	-1.43081e-08	-9.58926e-09	2.24274e-10	9.9439e-09	1.14177e-08	-1.37194e-08	1.79974e-08	-2.53739e-08	-2.73736e-08	-2.92963e-09	7.88116e-09	1.42407e-08	6.92906e-09	2.80315e-08	-2.17269e-10	1.36688e-14
-1.24699e-08	-1.03377e-08	-5.81427e-08	-1.64006e-09	-1.03929e-08	2.19937e-08	1.9741e-08	6.3881e-08	-9.31723e-09	8.65751e-09	1.23584e-08	1.20382e-08	3.50848e-09	-1.89746e-08	2.15241e-08	-1.55113e-08	-1.2478e-08	3.70491e-09	1.06511e-08	1.14023e-08	-1.36574e-08	1.79842e-08	-2.58877e-08	-2.7349e-08	-2.92466e-09	7.97003e-09	1.54186e-08	3.74742e-09	2.44558e-08	-2.01631e-10	1.35065e-14
-1.2471e-08	-1.03189e-08	-5.88156e-08	-1.60215e-09	-1.05207e-08	2.20123e-08	1.98536e-08	6.38796e-08	-9.61498e-09	8.78119e-09	1.23546e-08	1.20407e-08	3.79416e-09	-1.89737e-08	2.16495e-08	-1.3181e-08	-1.10421e-08	2.17459e-09	1.10966e-08	1.1402e-08	-1.36708e-08	1.80716e-08	-2.34215e-08	-2.73413e-08	-2.92651e-09	7.85963e-09	1.47805e-08	-2.29951e-09	2.4813e-08	-2.08399e-10	1.33771e-14
-1.24694e-08	-1.03297e-08	-1.20546e-08	-1.59848e-09	-1.05317e-08	2.19946e-08	1.98051e-08	6.38882e-08	-1.03761e-08	8.72714e-09	1.23613e-08	1.20779e-08	3.99448e-09	-1.89722e-08	2.16845e-08	-1.35932e-08	-1.05999e-08	2.66718e-09	1.12014e-08	1.14061e-08	-5.84215e-09	1.80625e-08	-2.37671e-08	-2.73551e-08	-2.92608e-09	7.85299e-09	1.45624e-08	6.6596e-10	2.49625e-08	-2.00625e-10	9.94659e-15
-1.24696e-08	-1.03281e-08	-1.35115e-08	-1.596e-09	-1.0522e-08	2.19944e-08	1.98151e-08	6.38883e-08	-1.04183e-08	8.73281e-09	1.23612e-08	1.20682e-08	3.9998e-09	-1.89728e-08	2.16655e-08	-1.37164e-08	-1.12246e-08	2.71645e-09	1.10713e-08	1.14031e-08	-6.89942e-09	1.80558e-08	-1.14901e-08	-2.73549e-08	-2.92598e-09	7.85455e-09	1.4567e-08	9.02392e-10	2.49037e-08	-2.01532e-10	9.57623e-15
-1.24692e-08	-1.0328e-08	-1.38682e-08	-1.59544e-09	-1.04838e-08	2.19935e-08	1.65924e-08	6.38881e-08	-1.03057e-08	8.62619e-09	1.23573e-08	1.20854e-08	3.99358e-09	-1.89977e-08	2.17283e-08	-1.36593e-08	-1.11444e-08	2.38989e-09	1.09203e-08	1.14068e-08	-8.36761e-09	1.80558e-08	-1.42501e-08	-2.73548e-08	-2.97257e-09	7.85505e-09	1.44796e-08	6.47951e-10	2.48726e-08	-2.00566e-10	9.54854e-15
-1.24707e-08	-1.03076e-08	-1.43838e-08	-1.59905e-09	-1.05094e-08	2.5185e-09	2.05207e-08	6.39442e-08	-8.47659e-09	8.96393e-09	1.23367e-08	1.20598e-08	3.99606e-09	-1.89746e-08	1.79472e-08	-1.37469e-08	-1.12767e-08	2.98926e-09	1.10381e-08	1.14029e-08	-7.77082e-09	1.80308e-08	-1.41739e-08	-2.70225e-08	-2.92514e-09	7.81694e-09	1.45898e-08	9.11893e-10	2.45519e-08	-2.30627e-10	9.02567e-15
-1.247e-08	-1.0159e-08	-1.57095e-08	-1.60215e-09	-1.04831e-08	6.29538e-09	1.67266e-08	6.39131e-08	-7.76783e-09	9.67582e-09	1.2299e-08	1.20549e-08	3.97332e-09	-1.90171e-08	1.5595e-08	-1.37093e-08	-1.10402e-08	2.7495e-09	1.10065e-08	1.13803e-08	-8.60882e-09	1.69061e-08	-1.55482e-08	-2.70666e-08	-2.99903e-09	7.74804e-09	1.45942e-08	3.70998e-10	2.33903e-08	-2.42728e-10	8.82509e-15
-6.63596e-09	-1.03117e-08	-1.573e-08	-1.60377e-09	-1.04835e-08	5.35329e-09	1.74419e-08	6.39309e-08	-8.57371e-09	9.76538e-09	1.23335e-08	1.20569e-08	3.9688e-09	-1.90264e-08	1.71247e-08	-1.36851e-08	-1.09449e-08	2.80966e-09	1.09792e-08	1.1378e-08	-8.11007e-09	1.70751e-08	-1.46737e-08	-2.70074e-08	-3.01848e-09	7.73128e-09	1.46123e-08	5.25173e-10	2.38711e-08	-2.41657e-10	8.78726e-15
-6.12845e-09	-1.0321e-08	-1.54941e-08	-1.60193e-09	-1.04795e-08	5.09907e-09	1.71972e-08	6.38537e-08	-8.55091e-09	9.88251e-09	1.23044e-08	8.04656e-09	4.0799e-09	-1.90524e-08	1.54812e-08	-1.3648e-08	-1.10406e-08	2.62804e-09	1.13467e-08	1.13812e-08	-8.72497e-09	1.73148e-08	-1.34027e-08	-2.71369e-08	-3.00347e-09	7.70468e-09	1.4613e-08	5.58612e-10	2.3683e-08	-2.39857e-10	8.61031e-15
-7.16201e-09	-1.03157e-08	-8.00188e-09	-1.60164e-09	-1.04822e-08	5.51706e-09	1.56077e-08	6.39171e-08	-7.71688e-09	9.8524e-09	1.23111e-08	1.06228e-08	4.01023e-09	-1.90298e-08	1.61735e-08	-1.3648e-08	-1.10474e-08	2.62818e-09	1.10281e-08	1.13861e-08	-8.64316e-09	1.73012e-08	-1.32086e-08	-2.71352e-08	-4.70964e-09	7.73625e-09	1.45611e-08	1.94298e-09	2.35296e-08	-2.3416e-10	8.45726e-15
-6.7428e-09	-1.03219e-08	-6.11058e-09	-1.60029e-09	-1.06519e-08	5.14409e-09	1.57973e-08	6.39011e-08	-8.03402e-09	9.64189e-09	1.23088e-08	9.83289e-09	3.99069e-09	-1.90952e-08	1.61182e-08	-1.37052e-08	-1.10391e-08	2.5131e-09	1.12155e-08	1.13867e-08	-9.02534e-09	1.71934e-08	-1.30337e-08	-2.70369e-08	-3.04759e-09	7.71081e-09	1.36463e-08	7.82059e-10	2.37947e-08	-2.36806e-10	8.38201e-15
-3.5718e-09	-1.03437e-08	-8.26771e-09	-1.56486e-09	-1.0516e-08	5.24493e-09	1.57672e-08	6.39035e-08	-8.11641e-09	9.64719e-09	1.23125e-08	6.48716e-09	3.98773e-09	-1.90361e-08	1.59751e-08	-1.3673e-08	-1.10328e-08	2.56558e-09	1.10735e-08	1.13857e-08	-8.60879e-09	1.72844e-08	-1.30741e-08	-2.69583e-08	-3.32058e-09	7.74018e-09	1.34055e-08	1.1757e-09	2.37342e-08	-2.30617e-10	8.30046e-15
-7.66755e-09	-1.03779e-08	-6.37277e-09	-1.60078e-09	-1.06726e-08	5.10972e-09	1.58433e-08	6.38992e-08	-8.21565e-09	9.60885e-09	1.22916e-08	6.69279e-09	3.9841e-09	-1.90976e-08	1.61103e-08	-1.37013e-08	-1.10361e-08	2.56727e-09	1.11713e-08	7.26501e-09	-8.82735e-09	1.71872e-08	-1.32353e-08	-2.68287e-08	-3.34178e-09	7.72282e-09	1.23484e-08	1.10585e-09	2.37068e-08	-2.37181e-10	8.22819e-15
-6.01124e-09	-1.03175e-08	-8.27586e-09	-1.59343e-09	1.82499e-09	5.30432e-09	1.57028e-08	5.37217e-08	-8.13736e-09	9.64262e-09	1.2305e-08	7.53378e-09	3.27478e-09	-1.9062e-08	1.63289e-08	-1.36984e-08	-1.10227e-08	2.53436e-09	1.10879e-08	-2.74855e-09	-8.70286e-09	1.72682e-08	-1.33602e-08	-2.69375e-08	-3.38024e-09	7.73971e-09	7.6063e-09	7.75567e-10	2.37612e-08	-2.29206e-10	6.80431e-15
-4.83862e-09	-1.03176e-08	-8.24289e-09	-1.59306e-09	-1.42919e-09	5.24339e-09	1.56784e-08	5.38689e-08	-8.11941e-09	9.645e-09	1.23059e-08	7.5393e-09	3.27462e-09	-1.9061e-08	1.63241e-08	-1.36981e-08	-1.10215e-08	2.53663e-09	1.10826e-08	-7.85475e-10	-8.70269e-09	1.7263e-08	-1.33622e-08	-2.69379e-08	-3.39551e-09	7.73771e-09	7.67879e-09	7.8836e-10	2.37682e-08	-2.29965e-10	6.7982e-15
-5.27175e-09	-1.02865e-08	-7.96084e-09	-1.58737e-09	-8.32907e-10	5.29814e-09	1.56603e-08	5.37257e-08	-8.10065e-09	9.6407e-09	1.22875e-08	7.52273e-09	3.16189e-09	-1.90615e-08	1.6322e-08	-1.36915e-08	-1.10212e-08	2.53676e-09	1.10428e-08	9.86571e-10	-8.70057e-09	1.72686e-08	-1.33648e-08	-2.697e-08	-3.52702e-09	7.74415e-09	8.49006e-09	9.55987e-10	2.37087e-08	-2.29741e-10	6.79158e-15
-4.33996e-09	-1.03258e-08	-8.00636e-09	-1.58895e-09	2.48419e-10	5.25737e-09	1.56853e-08	5.37624e-08	-8.1027e-09	9.64349e-09	1.23068e-08	7.51953e-09	3.47853e-09	-1.90628e-08	1.6365e-08	-1.36936e-08	-1.10212e-08	2.55841e-09	1.08628e-08	3.33829e-10	-8.70515e-09	1.72582e-08	-1.33104e-08	-2.69755e-08	-3.45432e-09	7.7394e-09	7.96773e-09	9.3044e-10	2.37692e-08	-2.30011e-10	6.77948e-15
-4.54148e-09	-1.03325e-08	-8.02213e-09	-1.26978e-09	-4.20891e-10	5.27463e-09	1.56811e-08	5.3837e-08	-8.10339e-09	9.65066e-09	1.23055e-08	7.4501e-09	3.44802e-09	-1.90618e-08	1.61989e-08	-1.36905e-08	-1.10196e-08	2.56181e-09	1.1032e-08	3.87745e-10	-8.69465e-09	1.72696e-08	-1.33381e-08	-2.6987e-08	-3.46418e-09	7.74025e-09	8.47745e-09	9.05224e-10	1.22628e-08	-2.30582e-10	6.38139e-15
-5.93419e-09	-9.89919e-09	-7.98632e-09	-1.58673e-09	7.61564e-10	5.20308e-09	1.56624e-08	5.36241e-08	-8.13332e-09	1.0862e-08	5.91543e-09	7.54688e-09	5.18647e-09	-1.9131e-08	1.43046e-08	-1.37082e-08	-1.26965e-08	2.55452e-09	1.02812e-08	-1.43374e-09	-8.69742e-09	1.78012e-08	-1.3268e-08	-1.1706e-08	-3.40998e-09	7.74025e-09	8.24765e-09	1.38057e-10	4.15061e-09	-2.2446e-10	5.54747e-15
-5.93419e-09	-9.89919e-09	-7.98632e-09	-1.58673e-09	7.61564e-10	5.20308e-09	1.56624e-08	5.36241e-08	-8.13332e-09	1.0862e-08	5.91543e-09	7.54688e-09	5.18647e-09	-1.9131e-08	1.43046e-08	-1.37082e-08	-1.26965e-08	2.55452e-09	1.02812e-08	-1.43374e-09	-8.69742e-09	1.78012e-08	-1.3268e-08	-1.1706e-08	-3.40998e-09	7.74025e-09	8.24765e-09	1.38057e-10	4.15061e-09	-2.2446e-10	5.54747e-15
-5.71826e-09	-1.00219e-08	-7.99521e-09	-1.58528e-09	7.59836e-10	5.21297e-09	1.56635e-08	5.36277e-08	-8.13245e-09	1.05287e-08	6.20507e-09	7.54534e-09	4.97464e-09	-1.91246e-08	1.4347e-08	-1.37076e-08	-1.23253e-08	2.55301e-09	1.02845e-08	-1.41561e-09	-8.69737e-09	1.77067e-08	-1.32713e-08	-1.17914e-08	-3.41199e-09	7.74031e-09	8.23025e-09	2.43807e-10	5.05721e-09	-2.24817e-10	5.54078e-15
-5.4546e-09	-9.98515e-09	-7.97485e-09	-1.58135e-09	7.66183e-10	5.22283e-09	1.56638e-08	5.36334e-08	-8.12822e-09	1.05374e-08	6.25864e-09	7.54307e-09	4.95486e-09	-1.91259e-08	1.4503e-08	-1.37043e-08	-1.18171e-08	2.55398e-09	1.03145e-08	-1.25416e-09	-8.69783e-09	1.7719e-08	-1.32711e-08	-1.18155e-08	-3.41339e-09	7.74032e-09	8.23608e-09	2.86267e-10	4.55809e-09	-2.25763e-10	5.52676e-15
-5.44486e-09	-9.97189e-09	-7.9841e-09	-1.57609e-09	7.74164e-10	5.21953e-09	1.56636e-08	5.36342e-08	-8.1275e-09	1.02874e-08	6.21623e-09	7.53061e-09	5.01903e-09	-1.91158e-08	1.43408e-08	-1.37067e-08	-1.17296e-08	2.55425e-09	1.03051e-08	-1.20161e-09	-8.69752e-09	1.77133e-08	-1.32735e-08	-1.1859e-08	-3.41388e-09	7.74031e-09	8.22023e-09	1.93033e-10	5.09654e-09	-2.24694e-10	5.51969e-15
-5.47092e-09	-1.00159e-08	-5.45489e-09	-3.46538e-10	7.54395e-10	5.22224e-09	1.56723e-08	5.36386e-08	-8.12536e-09	1.02153e-08	6.60344e-09	7.54079e-09	4.47084e-09	-1.91157e-08	1.44191e-08	-1.37034e-08	-1.17404e-08	2.55417e-09	1.03387e-08	-1.26259e-09	-8.69921e-09	1.76331e-08	-1.32697e-08	-1.20976e-08	-3.4127e-09	7.74028e-09	8.2261e-09	2.75914e-10	5.15668e-09	-2.29439e-10	5.49045e-15
-5.54532e-09	-9.98395e-09	-7.98943e-09	-1.57317e-09	6.82147e-10	5.22687e-09	1.56646e-08	5.36368e-08	-8.1262e-09	1.01584e-08	6.50648e-09	6.98573e-09	4.65886e-09	-1.3791e-08	1.45531e-08	-1.37042e-08	-1.16899e-08	2.55424e-09	1.03598e-08	-1.11162e-09	-8.69783e-09	1.76367e-08	-1.3277e-08	-1.18997e-08	-3.41471e-09	7.74022e-09	8.23011e-09	3.19871e-10	5.16071e-09	-2.26607e-10	5.34109e-15
-5.53347e-09	-9.34888e-09	-6.12121e-09	-1.23271e-09	6.8222e-10	5.4581e-09	1.5664e-08	5.36359e-08	-8.12615e-09	1.0244e-08	6.53372e-09	7.45491e-09	4.66021e-09	-1.40295e-08	1.44692e-08	-1.37024e-08	-1.18086e-08	2.55474e-09	1.03367e-08	-1.09505e-09	-8.70448e-09	1.67943e-08	-1.32608e-08	-1.20002e-08	-3.41319e-09	7.33298e-09	8.22593e-09	3.21077e-10	5.14756e-09	-3.09934e-10	5.28581e-15
-5.48617e-09	-8.80614e-09	-7.68981e-09	-1.59146e-09	6.81922e-10	5.57667e-09	1.5664e-08	5.36332e-08	-8.12723e-09	1.00979e-08	6.45236e-09	6.68375e-09	4.72597e-09	-1.39299e-08	1.44973e-08	-1.37025e-08	-1.18505e-08	2.55438e-09	1.03318e-08	-1.14643e-09	-8.69972e-09	1.65519e-08	-1.31555e-08	-1.20082e-08	-3.41443e-09	7.52277e-09	8.21972e-09	2.84835e-10	5.15979e-09	-1.02755e-09	5.2769e-15
-2.2464e-09	-9.34385e-09	-6.86982e-09	-1.30774e-09	6.61021e-10	5.49962e-09	1.56634e-08	5.36343e-08	-8.13271e-09	1.01305e-08	6.49845e-09	7.42255e-09	4.52301e-09	-1.42525e-08	1.44277e-08	-1.37021e-08	-1.1612e-08	2.57173e-09	1.03449e-08	-1.19431e-09	-8.70289e-09	1.61983e-08	-1.31891e-08	-1.20123e-08	-3.41415e-09	7.46902e-09	3.82867e-09	3.17022e-10	5.15292e-09	-1.00618e-09	5.19555e-15
-1.63396e-09	-8.92757e-09	-6.42089e-09	-1.41242e-09	6.73419e-10	5.48837e-09	1.56635e-08	5.36347e-08	-8.20116e-09	1.0116e-08	6.47252e-09	7.30588e-09	4.2903e-09	-1.42749e-08	1.44377e-08	-1.37025e-08	-1.16424e-08	2.5754e-09	1.03435e-08	-1.15729e-09	-8.70285e-09	1.66321e-08	-1.31951e-08	-1.20299e-08	-3.4137e-09	7.56134e-09	2.90465e-09	2.76585e-10	5.14419e-09	-1.19845e-09	5.18839e-15
-2.23173e-09	-9.26574e-09	-7.1489e-09	-1.37548e-09	6.87649e-10	5.53123e-09	1.56656e-08	5.36336e-08	-8.16255e-09	1.01027e-08	3.84227e-09	7.23228e-09	4.53428e-09	-1.42022e-08	1.44573e-08	-1.37015e-08	-1.17157e-08	2.56777e-09	1.04071e-08	-1.10948e-09	-8.70222e-09	1.63413e-08	-1.31853e-08	-1.20348e-08	-3.39616e-09	7.4929e-09	3.37678e-09	2.88599e-10	5.13562e-09	-8.57968e-10	5.17276e-15
-1.6785e-09	-9.11999e-09	-6.82131e-09	-1.38494e-09	6.87889e-10	6.23368e-09	1.56742e-08	5.36366e-08	3.63935e-09	4.94237e-09	3.87022e-09	7.28975e-09	8.14183e-09	-1.42964e-08	4.00371e-09	-1.37014e-08	-1.03815e-08	4.44874e-09	1.04035e-08	-1.11405e-09	-8.70251e-09	1.63286e-08	-6.06141e-09	-1.18476e-08	-3.37323e-09	6.37929e-09	3.62988e-09	3.00343e-10	4.53365e-09	-1.22996e-09	4.72047e-15
-1.68056e-09	-9.12301e-09	-6.8125e-09	-1.45234e-09	6.87658e-10	5.99736e-09	1.5673e-08	5.36361e-08	1.58703e-09	5.00541e-09	3.88413e-09	7.25038e-09	8.26125e-09	-1.42954e-08	3.99991e-09	-1.17837e-08	-1.03947e-08	4.38876e-09	1.03987e-08	-1.0956e-09	-8.7025e-09	1.63434e-08	-6.42853e-09	-1.18465e-08	-3.37595e-09	6.56202e-09	3.62116e-09	2.96542e-10	4.5353e-09	-1.22419e-09	4.66706e-15
-1.6865e-09	-9.19865e-09	-6.81244e-09	-1.44126e-09	6.88622e-10	5.98911e-09	1.5669e-08	5.36346e-08	2.02881e-10	5.98104e-09	3.89087e-09	7.27701e-09	7.54332e-09	-1.42952e-08	4.07378e-09	-1.20511e-08	-1.04396e-08	3.80665e-09	1.03995e-08	-1.10469e-09	-8.70242e-09	1.6345e-08	-6.43052e-09	-1.09128e-08	-3.38075e-09	6.03816e-09	3.65352e-09	2.97259e-10	4.63127e-09	-1.2153e-09	4.6419e-15
-1.89448e-09	-9.15102e-09	-6.81714e-09	-1.41527e-09	6.94842e-10	5.86434e-09	1.56762e-08	5.36343e-08	-5.17475e-10	6.43319e-09	4.35093e-09	7.26207e-09	5.63709e-09	-1.42765e-08	4.67664e-09	-1.30033e-08	-1.04373e-08	3.30332e-09	1.04384e-08	-1.12343e-09	-8.70246e-09	1.63528e-08	-6.90153e-09	-8.27101e-09	-3.39378e-09	5.21479e-09	3.4745e-09	2.9644e-10	4.79693e-09	-1.16145e-09	4.59742e-15
-1.9641e-09	-9.16221e-09	-6.76032e-09	-1.39403e-09	6.98069e-10	6.12501e-09	1.56692e-08	5.36418e-08	1.31059e-09	6.45383e-09	4.19904e-09	7.27267e-09	5.71352e-09	-1.42597e-08	5.65125e-09	-1.2137e-08	-1.05217e-08	3.55809e-09	1.01175e-08	-1.13622e-09	-7.85139e-09	1.64363e-08	-6.94105e-09	-9.80492e-09	-3.38491e-09	5.28799e-09	3.59615e-09	2.96551e-10	3.19533e-09	-1.08124e-09	4.59249e-15
-1.92332e-09	-9.15865e-09	-6.93182e-09	-1.40946e-09	6.93233e-10	5.88454e-09	1.56712e-08	5.3643e-08	7.6478e-10	6.12341e-09	4.12634e-09	7.27734e-09	5.68033e-09	-1.42685e-08	4.87613e-09	-1.21512e-08	-1.04448e-08	3.6078e-09	1.01709e-08	-1.12293e-09	-7.81684e-09	1.63979e-08	-7.006e-09	-8.95217e-09	-3.38786e-09	5.50238e-09	3.58375e-09	2.95881e-10	2.85606e-09	-1.11593e-09	4.56137e-15
-1.88296e-09	-9.14897e-09	-6.70292e-09	-1.41542e-09	6.78791e-10	5.19665e-09	1.56739e-08	5.36417e-08	6.79585e-10	5.82598e-09	4.38175e-09	7.27182e-09	5.79978e-09	-4.37595e-09	4.88209e-09	-1.23902e-08	-1.04945e-08	3.49624e-09	1.03838e-08	-1.10502e-09	-8.02019e-09	1.63467e-08	-6.84006e-09	-8.95947e-09	-3.38672e-09	5.32618e-09	3.57746e-09	2.96932e-10	3.5726e-09	1.12159e-10	4.37687e-15
-1.88296e-09	-9.14897e-09	-6.70292e-09	-1.41542e-09	6.78791e-10	5.19665e-09	1.56739e-08	5.36417e-08	6.79585e-10	5.82598e-09	4.38175e-09	7.27182e-09	5.79978e-09	-4.37595e-09	4.88209e-09	-1.23902e-08	-1.04945e-08	3.49624e-09	1.03838e-08	-1.10502e-09	-8.02019e-09	1.63467e-08	-6.84006e-09	-8.95947e-09	-3.38672e-09	5.32618e-09	3.57746e-09	2.96932e-10	3.5726e-09	1.12159e-10	4.37687e-15
-1.89153e-09	-8.29404e-09	-6.79362e-09	-1.36287e-09	6.90707e-10	5.69717e-09	1.56729e-08	5.3581e-08	7.17051e-10	4.28219e-09	4.30643e-09	7.2722e-09	5.77852e-09	-5.36284e-09	4.78996e-09	-1.23473e-08	-1.04958e-08	3.49559e-09	1.03536e-08	-1.48323e-09	-8.0226e-09	1.6363e-08	-6.70066e-09	-9.04594e-09	-3.39013e-09	5.40397e-09	3.55921e-09	2.96774e-10	3.55594e-09	-4.13581e-10	4.3546e-15
-1.89792e-09	-8.25883e-09	-6.80946e-09	-1.41429e-09	7.06085e-10	4.41445e-09	1.56731e-08	5.36495e-08	5.11334e-10	1.58888e-09	4.29454e-09	7.27266e-09	5.74313e-09	-5.17816e-09	4.99265e-09	-1.22498e-08	-1.04905e-08	3.49712e-09	1.03099e-08	-1.10572e-09	-8.08568e-09	1.63538e-08	-6.82031e-09	-8.98098e-09	-3.38724e-09	5.4125e-09	3.5604e-09	2.9631e-10	3.45653e-09	-6.83108e-10	4.32873e-15
-1.90164e-09	-7.95462e-09	-6.80803e-09	-1.41285e-09	6.92328e-10	5.68091e-09	1.52264e-08	4.82329e-08	5.13171e-10	4.25918e-09	4.26889e-09	7.27239e-09	3.99665e-09	-5.05845e-09	4.97114e-09	-7.50994e-09	-1.04987e-08	3.50765e-09	1.02577e-08	-1.10621e-09	-8.05047e-09	1.63533e-08	-6.63606e-09	-9.11323e-09	-3.35829e-09	5.41558e-09	3.55445e-09	2.872e-10	3.28153e-09	-6.64341e-10	3.67127e-15
-1.90164e-09	-7.95462e-09	-6.80803e-09	-1.41285e-09	6.92328e-10	5.68091e-09	1.52264e-08	4.82329e-08	5.13171e-10	4.25918e-09	4.26889e-09	7.27239e-09	3.99665e-09	-5.05845e-09	4.97114e-09	-7.50994e-09	-1.04987e-08	3.50765e-09	1.02577e-08	-1.10621e-09	-8.05047e-09	1.63533e-08	-6.63606e-09	-9.11323e-09	-3.35829e-09	5.41558e-09	3.55445e-09	2.872e-10	3.28153e-09	-6.64341e-10	3.67127e-15
-1.89901e-09	-7.99865e-09	-6.80669e-09	-1.4071e-09	6.96221e-10	5.66589e-09	1.52934e-08	4.83493e-08	5.77988e-10	3.96114e-09	4.25958e-09	7.27263e-09	4.18415e-09	-5.22432e-09	4.94242e-09	-5.1094e-09	-1.04909e-08	3.50699e-09	1.02982e-08	-1.10659e-09	-8.04611e-09	1.63592e-08	-6.72672e-09	-9.11866e-09	-3.36734e-09	5.41883e-09	3.55455e-09	2.87528e-10	3.4428e-09	-6.82052e-10	3.65855e-15
-1.90137e-09	-8.07109e-09	-6.8053e-09	-1.41117e-09	6.94077e-10	4.77306e-09	1.52662e-08	4.8386e-08	5.41966e-10	3.73748e-09	4.2672e-09	7.2724e-09	4.60149e-09	-5.18605e-09	4.95363e-09	-4.61923e-09	-1.04925e-08	3.50516e-09	1.02702e-08	-1.10774e-09	-8.04656e-09	1.63561e-08	-6.69112e-09	-9.10979e-09	-3.3713e-09	5.02413e-09	3.55221e-09	2.9083e-10	3.40359e-09	-7.59165e-10	3.64447e-15
-1.90163e-09	-8.01802e-09	-6.80425e-09	-1.4115e-09	6.94614e-10	4.54215e-09	1.53125e-08	4.8438e-08	5.29981e-10	4.12399e-09	4.26693e-09	7.27238e-09	3.54243e-09	-5.1132e-09	4.96483e-09	-4.37156e-09	-1.04933e-08	3.50505e-09	1.02764e-08	-1.1103e-09	-8.0499e-09	1.63563e-08	-6.71243e-09	-9.11242e-09	-3.36967e-09	4.98204e-09	3.55262e-09	2.88602e-10	3.35325e-09	-7.20316e-10	3.63916e-15
-1.89945e-09	-7.99758e-09	-6.80111e-09	-1.41141e-09	6.94321e-10	4.66785e-09	1.52794e-08	4.83799e-08	5.36736e-10	3.80164e-09	4.26682e-09	7.27241e-09	3.63916e-09	-5.11669e-09	4.95197e-09	-4.59228e-09	-1.04929e-08	3.50522e-09	1.028e-08	-1.10862e-09	-8.02902e-09	1.63562e-08	-6.71469e-09	-9.10611e-09	-3.36802e-09	5.07428e-09	3.55255e-09	2.90429e-10	3.38985e-09	-7.18482e-10	3.63413e-15
-1.90107e-09	-8.00613e-09	-6.8038e-09	-1.40995e-09	6.98363e-10	4.72053e-09	1.52902e-08	4.83667e-08	5.3595e-10	4.11424e-09	4.26515e-09	7.27242e-09	3.63961e-09	-5.11089e-09	4.94763e-09	-4.39649e-09	-1.04935e-08	3.50513e-09	1.02772e-08	-1.1089e-09	-8.03352e-09	1.63556e-08	-6.7107e-09	-9.103e-09	-3.36798e-09	4.98929e-09	3.55244e-09	2.89019e-10	3.38562e-09	-7.20085e-10	3.63348e-15
-1.9001e-09	-8.02539e-09	-6.91543e-09	-1.40975e-09	6.94496e-10	4.69431e-09	7.61093e-09	4.83745e-08	5.3971e-10	3.88087e-09	4.26285e-09	7.27291e-09	4.37407e-09	-5.14895e-09	4.94693e-09	-4.68933e-09	-1.04909e-08	3.59726e-09	1.02783e-08	-1.10288e-09	-8.03718e-09	1.6357e-08	-6.70934e-09	-9.10715e-09	-3.36896e-09	5.06991e-09	3.55287e-09	2.90215e-10	3.41388e-09	-7.16236e-10	3.46878e-15
-1.44237e-09	-8.05179e-09	-5.94858e-09	-1.79221e-09	2.05812e-09	4.70278e-09	9.21817e-09	4.83398e-08	5.36768e-10	2.67367e-09	4.26617e-09	7.27244e-09	3.85127e-09	-5.13916e-09	4.95216e-09	-4.58397e-09	-1.04987e-08	3.50843e-09	1.02708e-08	-1.10755e-09	-7.96158e-09	1.63554e-08	-6.65753e-09	-9.02103e-09	-3.30967e-09	4.32099e-09	3.55268e-09	2.89056e-10	3.39946e-09	-7.28373e-10	3.45912e-15
-2.00303e-09	-8.02714e-09	-6.30485e-09	-1.42086e-09	6.93461e-10	4.72286e-09	2.07995e-09	4.83531e-08	5.38013e-10	3.90355e-09	4.28018e-09	7.27249e-09	3.87363e-09	-2.4379e-09	4.95198e-09	-4.56781e-09	-1.05052e-08	3.54299e-09	1.02934e-08	-1.1209e-09	-8.02301e-09	1.63564e-08	-6.62113e-09	-9.10482e-09	-3.3679e-09	5.02952e-09	3.82541e-09	2.8996e-10	3.39312e-09	-7.19443e-10	3.38057e-15
-2.14152e-09	-8.03267e-09	-6.83223e-09	-1.44865e-09	5.03419e-10	4.10467e-09	5.28879e-09	4.8306e-08	5.38442e-10	3.14409e-09	4.27594e-09	7.27409e-09	3.70703e-09	-3.89737e-09	4.94451e-09	-4.51521e-09	-1.04716e-08	3.23517e-09	1.03362e-08	-1.10929e-09	-8.03877e-09	5.07901e-09	-6.62882e-09	-9.01209e-09	-3.35222e-09	5.06206e-09	3.57681e-09	2.76337e-10	3.39308e-09	-7.18626e-10	3.15709e-15
-2.05117e-09	-8.02156e-09	-6.56939e-09	-1.43176e-09	6.82111e-10	4.7161e-09	4.69452e-09	4.83162e-08	5.389e-10	3.59391e-09	4.26952e-09	5.16368e-09	3.92787e-09	-4.73929e-09	4.94691e-09	-4.57949e-09	-1.04654e-08	2.02182e-09	1.02909e-08	-1.10865e-09	-8.03623e-09	4.39841e-09	-6.61936e-09	-9.03724e-09	-3.36383e-09	5.04726e-09	3.6131e-09	2.89707e-10	3.39927e-09	-7.20089e-10	3.12655e-15
-2.00222e-09	-8.02496e-09	-6.05959e-09	-1.43839e-09	6.82541e-10	4.72142e-09	3.41554e-09	4.83246e-08	5.38495e-10	3.34254e-09	4.26856e-09	4.49561e-09	3.80764e-09	-5.07968e-09	4.95062e-09	-4.66205e-09	-1.04792e-08	6.96418e-10	1.02973e-08	-1.11082e-09	-8.03387e-09	4.12641e-09	-6.62091e-09	-8.99091e-09	-3.31235e-09	5.02221e-09	3.59457e-09	2.89216e-10	3.4e-09	-7.20933e-10	3.09842e-15
-2.03535e-09	-8.02827e-09	-6.0692e-09	-1.44038e-09	6.8393e-10	4.0501e-09	3.10631e-09	4.83176e-08	5.38209e-10	3.26235e-09	4.27086e-09	4.95789e-09	3.8229e-09	-3.66652e-09	4.94918e-09	-4.52261e-09	-1.04693e-08	2.22273e-09	1.03136e-08	-1.11172e-09	-8.03614e-09	4.57367e-09	-6.61507e-09	-8.90946e-09	-3.33477e-09	5.0297e-09	3.60395e-09	2.89347e-10	3.39881e-09	-7.20321e-10	3.08773e-15
-1.98809e-09	-8.02564e-09	-6.23361e-09	-1.45921e-09	6.77435e-10	4.66168e-09	3.07332e-09	4.83057e-08	5.3848e-10	3.25653e-09	4.27221e-09	4.97984e-09	3.83258e-09	-4.46565e-09	2.81636e-09	-4.58248e-09	-1.0475e-08	1.45117e-09	1.03082e-08	-1.11336e-09	-6.72482e-09	3.71708e-09	-6.63866e-09	-8.92017e-09	-3.33671e-09	5.02523e-09	3.6007e-09	2.89345e-10	3.41216e-09	-7.20032e-10	3.05554e-15
-1.99949e-09	-8.02846e-09	-6.2218e-09	-1.45647e-09	6.85743e-10	4.64182e-09	3.05863e-09	4.83072e-08	5.38154e-10	3.25861e-09	4.2716e-09	4.92707e-09	3.82597e-09	-4.03752e-09	1.27938e-09	-4.57259e-09	-1.04775e-08	1.87687e-09	1.02985e-08	-1.11167e-09	-6.94488e-09	3.59833e-09	-6.64157e-09	-8.94877e-09	-3.34793e-09	5.02407e-09	3.60207e-09	2.89314e-10	3.44496e-09	-7.20138e-10	3.04902e-15
-1.98726e-09	-8.02717e-09	-6.1649e-09	-1.53462e-09	6.78145e-10	4.56267e-09	3.02486e-09	4.83133e-08	5.38327e-10	3.2688e-09	4.27107e-09	5.00222e-09	3.86671e-09	-3.51968e-09	1.80541e-09	-4.57332e-09	-1.04727e-08	1.72391e-09	1.03042e-08	-1.11163e-09	-7.1378e-09	3.8913e-09	-6.63398e-09	-6.83803e-09	-3.34281e-09	5.02368e-09	3.61093e-09	2.89159e-10	3.4407e-09	-7.22468e-10	3.01791e-15
-1.99908e-09	-8.02732e-09	-5.94302e-09	-1.49522e-09	6.92294e-10	4.53221e-09	2.97734e-09	4.83138e-08	5.38328e-10	3.20675e-09	4.27123e-09	5.09845e-09	3.83606e-09	-3.62695e-09	1.70828e-09	-4.57353e-09	-1.04737e-08	1.6565e-09	1.03015e-08	-1.11143e-09	-7.00312e-09	3.08764e-09	-6.63288e-09	-7.07839e-09	-3.3436e-09	5.02347e-09	3.61476e-09	2.89e-10	3.41093e-09	-7.20772e-10	3.01081e-15
-2.89244e-09	-8.04052e-09	-5.90697e-09	-1.48521e-09	4.93882e-10	4.49552e-09	3.20233e-09	4.83144e-08	5.30894e-10	3.2167e-09	4.27085e-09	4.94549e-09	3.816e-09	-3.76458e-09	1.34592e-09	-4.56703e-09	-1.04743e-08	1.58036e-09	1.31385e-09	-1.11163e-09	-7.05041e-09	3.0777e-09	-6.63122e-09	-7.6299e-09	-3.19632e-09	5.02814e-09	3.69254e-09	2.92555e-10	3.32536e-09	-7.18167e-10	2.91717e-15
-2.00979e-09	-8.03584e-09	-5.80769e-09	-1.47003e-09	6.43501e-10	4.48068e-09	3.12654e-09	4.83166e-08	5.27853e-10	3.20664e-09	4.27122e-09	4.98759e-09	3.83656e-09	-3.76362e-09	1.3784e-09	-4.56768e-09	-1.04738e-08	1.62967e-09	1.26568e-09	-1.1115e-09	-7.08849e-09	2.92419e-09	-6.59597e-09	-7.15766e-09	-3.22816e-09	5.02498e-09	3.61313e-09	3.09453e-10	3.4132e-09	-7.20006e-10	2.90432e-15
-2.00787e-09	-8.02729e-09	-6.01327e-09	-1.4876e-09	6.71571e-10	4.50227e-09	2.23749e-09	4.83151e-08	5.13213e-10	3.2081e-09	4.2711e-09	5.03216e-09	3.83413e-09	-3.63771e-09	1.85886e-09	-4.56804e-09	-1.04733e-08	1.61753e-09	2.57745e-09	-1.11123e-09	-6.6094e-09	2.89724e-09	-6.63477e-09	-6.8865e-09	-3.34475e-09	5.02577e-09	3.61087e-09	2.8936e-10	3.41211e-09	-7.0904e-10	2.89871e-15
-2.03027e-09	-8.03051e-09	-5.91222e-09	-1.46881e-09	6.22679e-10	4.48937e-09	2.47645e-09	4.83147e-08	5.46353e-10	3.2155e-09	4.26639e-09	5.0082e-09	3.82984e-09	-3.73387e-09	1.69503e-09	-4.568e-09	-1.04735e-08	1.61737e-09	1.36361e-09	-1.11085e-09	-6.74854e-09	2.88517e-09	-6.63418e-09	-6.90338e-09	-3.27164e-09	5.02556e-09	3.60538e-09	2.93524e-10	3.41005e-09	-7.13738e-10	2.89511e-15
-2.11049e-09	-8.03526e-09	-5.95247e-09	-1.47309e-09	5.81426e-10	4.48953e-09	2.61629e-09	4.83156e-08	5.15068e-10	3.21945e-09	4.23581e-09	5.00457e-09	3.84632e-09	-3.75198e-09	1.62856e-09	-4.56549e-09	-1.04736e-08	1.62557e-09	6.70612e-10	-1.11124e-09	-6.77292e-09	2.92291e-09	-6.62973e-09	-6.96147e-09	-3.25854e-09	5.02558e-09	3.31518e-09	2.90977e-10	3.40177e-09	-7.01358e-10	2.89421e-15
-2.07268e-09	-8.03427e-09	-5.95383e-09	-1.44594e-09	6.43639e-10	4.48966e-09	2.51395e-09	4.83152e-08	5.20565e-10	3.22022e-09	4.26315e-09	5.01314e-09	3.82785e-09	-3.73103e-09	1.65576e-09	-4.57149e-09	-2.87975e-10	1.62298e-09	1.06416e-09	-1.11128e-09	-6.64378e-09	2.94907e-09	-6.63156e-09	-6.97807e-09	-3.27101e-09	5.02611e-09	3.38971e-09	2.93487e-10	3.40463e-09	-7.05381e-10	2.78401e-15
-2.10826e-09	-8.03333e-09	-5.90636e-09	-1.42638e-09	6.18673e-10	4.49384e-09	7.6652e-10	4.83151e-08	5.58697e-10	3.22045e-09	3.31122e-09	5.00865e-09	3.79812e-09	-3.48043e-09	1.64962e-09	-4.58025e-09	-2.12419e-09	1.64185e-09	1.38344e-09	-1.09641e-09	-6.64007e-09	2.91007e-09	-6.63113e-09	-6.95901e-09	-1.0195e-09	5.03672e-09	1.39924e-09	2.84046e-10	3.40056e-09	-7.10762e-10	2.75418e-15
-2.09055e-09	-5.24667e-09	-5.93102e-09	-1.41591e-09	6.29188e-10	4.49565e-09	1.70623e-09	4.83153e-08	5.20423e-10	3.21984e-09	4.21236e-09	5.00586e-09	3.81316e-09	-3.59765e-09	1.64845e-09	-4.57402e-09	-5.6779e-10	1.88261e-09	1.10653e-09	-1.10953e-09	-6.6617e-09	2.91312e-09	-6.03216e-09	-6.97457e-09	-2.45781e-09	5.03101e-09	2.3656e-10	2.79745e-10	3.41901e-09	-7.09668e-10	2.71943e-15
-2.0883e-09	-5.46845e-09	-5.92564e-09	-1.33883e-09	6.28046e-10	4.49482e-09	1.22959e-09	4.83154e-08	5.19444e-10	3.22014e-09	3.57166e-09	5.01006e-09	3.81023e-09	-3.53846e-09	1.64345e-09	-4.57697e-09	-2.19912e-10	1.89511e-09	1.28578e-09	-1.10859e-09	-6.68232e-09	2.91182e-09	-5.93067e-09	-6.98121e-09	-2.18366e-09	5.03239e-09	5.46913e-10	2.79407e-10	3.41523e-09	-7.09231e-10	2.71304e-15
-2.07928e-09	-5.47816e-09	-5.93773e-09	-1.34655e-09	6.39005e-10	9.11494e-10	1.49487e-09	4.83159e-08	5.4446e-10	3.21978e-09	3.56842e-09	1.04297e-09	3.91556e-09	-3.60455e-09	1.65106e-09	-4.58809e-09	-6.2643e-10	1.78493e-09	1.37055e-09	-9.42282e-10	-6.66358e-09	2.91239e-09	-6.11668e-09	-6.97216e-09	-1.79114e-09	5.03856e-09	3.57176e-10	2.78743e-10	3.41171e-09	-6.73976e-10	2.67204e-15
-2.08268e-09	-5.27741e-09	-5.74927e-09	-1.3523e-09	6.25552e-10	2.0383e-09	1.2513e-09	4.83154e-08	5.2461e-10	3.21948e-09	2.16508e-09	1.82889e-09	3.83049e-09	-3.60006e-09	1.65185e-09	-4.57941e-09	-7.04431e-10	1.81636e-09	1.30062e-09	-1.01866e-09	-6.68102e-09	2.91398e-09	-6.086e-09	-6.97487e-09	-2.4062e-09	5.03305e-09	5.55287e-10	2.76541e-10	3.41399e-09	-6.79962e-10	2.66653e-15
-2.08299e-09	-5.29089e-09	-5.65155e-09	-1.37961e-09	6.25894e-10	2.06335e-09	1.217e-09	4.83155e-08	5.29905e-10	3.21984e-09	2.40668e-09	1.42415e-09	3.84555e-09	-3.60042e-09	1.65168e-09	-4.58073e-09	-9.52356e-10	1.84326e-09	1.29535e-09	-9.96161e-10	-6.6705e-09	2.91446e-09	-5.89323e-09	-6.96909e-09	-1.97697e-09	5.03599e-09	5.71738e-10	2.83149e-10	3.42766e-09	-5.90943e-10	2.66166e-15
-2.08196e-09	-5.27857e-09	-5.66031e-09	-1.3616e-09	6.25213e-10	1.94983e-09	1.44211e-09	4.83158e-08	5.36389e-10	3.21966e-09	2.21223e-09	1.3012e-09	3.84932e-09	-3.60284e-09	1.65135e-09	-4.58418e-09	-9.48006e-10	1.8225e-09	1.30387e-09	-9.93198e-10	-6.66661e-09	2.91383e-09	-5.83845e-09	-6.97217e-09	-1.93905e-09	5.03578e-09	5.66209e-10	2.81295e-10	3.42009e-09	-6.8101e-10	2.65978e-15
-2.08337e-09	-5.32352e-09	-5.58742e-09	-1.376e-09	6.27094e-10	1.43994e-09	1.35665e-09	4.83157e-08	5.29298e-10	3.21966e-09	1.88404e-09	1.24466e-09	3.85177e-09	-3.60242e-09	1.65088e-09	-4.57783e-09	-1.02531e-09	1.82079e-09	1.29275e-09	-9.8136e-10	-6.67195e-09	2.91442e-09	-5.92297e-09	-6.96942e-09	-2.00481e-09	5.03253e-09	5.70524e-10	2.78532e-10	3.42509e-09	-6.81632e-10	2.65735e-15
-2.08183e-09	-5.14135e-09	-5.60599e-09	-1.37567e-09	6.23731e-10	1.84572e-09	1.35847e-09	4.83155e-08	5.28593e-10	3.21966e-09	1.7497e-09	1.41005e-09	3.84241e-09	-9.30514e-10	1.71595e-09	-4.57808e-09	-9.99918e-10	1.81684e-09	1.30658e-09	-9.60136e-10	-6.66972e-09	2.91434e-09	-5.90507e-09	-7.10011e-09	-2.03184e-09	4.85783e-09	5.69829e-10	2.73984e-10	3.42932e-09	-2.53486e-10	2.64448e-15
-2.08198e-09	-5.24267e-09	-5.59596e-09	-1.37136e-09	6.26747e-10	1.60876e-09	1.36747e-09	4.83156e-08	5.27321e-10	3.21966e-09	1.82638e-09	1.27609e-09	3.84533e-09	-1.22296e-09	1.67197e-09	-4.57872e-09	-8.7263e-10	1.83037e-09	1.3014e-09	-9.77361e-10	-6.67062e-09	2.91399e-09	-5.92438e-09	-6.98e-09	-2.02266e-09	4.85051e-09	5.83364e-10	2.75109e-10	3.42834e-09	-4.85591e-10	2.64351e-15
-2.08117e-09	-5.23869e-09	-5.60394e-09	-1.37216e-09	6.27149e-10	1.67445e-09	1.3403e-09	4.83156e-08	5.27516e-10	2.76039e-09	2.04497e-09	1.32392e-09	3.84988e-09	-1.59937e-09	1.67382e-09	-4.57934e-09	-9.45619e-10	1.83131e-09	1.28712e-09	-9.8199e-10	-6.67183e-09	2.91404e-09	-5.89382e-09	-4.64941e-09	-2.01392e-09	4.89285e-09	5.60599e-10	2.48236e-10	3.41871e-09	-5.2026e-10	2.61599e-15
-2.08468e-09	-2.37194e-09	-5.54894e-09	-1.37234e-09	6.27649e-10	1.69357e-09	1.35615e-09	4.8318e-08	5.25982e-10	3.17911e-09	1.94925e-09	1.93529e-09	3.84745e-09	-2.19546e-09	1.67496e-09	-4.57964e-09	-8.82096e-10	1.83039e-09	1.3126e-09	-9.7119e-10	-6.66783e-09	2.91413e-09	-5.89135e-09	-4.0079e-09	-2.02668e-09	4.92476e-09	1.91693e-10	3.04177e-10	3.41973e-09	-5.63007e-10	2.59473e-15
-2.08382e-09	-2.62551e-09	-5.58019e-09	-1.37231e-09	6.27634e-10	1.69728e-09	1.35414e-09	4.8316e-08	5.2655e-10	2.06904e-09	1.91833e-09	1.37626e-09	3.84803e-09	-1.79423e-09	1.67281e-09	-4.57966e-09	-8.96987e-10	1.83262e-09	1.29852e-09	-9.72835e-10	-6.66792e-09	2.91384e-09	-5.89342e-09	-4.06301e-09	-2.02868e-09	4.90649e-09	4.091e-10	2.49295e-10	3.41825e-09	-5.89977e-10	2.58717e-15
-2.08238e-09	-2.89475e-09	-5.56719e-09	-1.37327e-09	6.27189e-10	1.67016e-09	1.35943e-09	4.83161e-08	5.27024e-10	2.35039e-09	1.92489e-09	1.60305e-09	2.58647e-09	-1.86224e-09	1.67663e-09	-4.57933e-09	-9.32723e-10	1.83146e-09	1.29948e-09	-9.51524e-10	-6.6663e-09	2.91395e-09	-5.88561e-09	-4.18976e-09	-2.03844e-09	4.93782e-09	5.36704e-10	2.32901e-10	3.41797e-09	-5.52584e-10	2.5839e-15
-2.08375e-09	-2.8025e-09	-5.57081e-09	-1.37364e-09	6.27353e-10	1.67773e-09	1.35992e-09	4.83162e-08	5.26779e-10	2.32928e-09	1.94111e-09	1.38672e-09	2.5252e-09	-1.7775e-09	1.67739e-09	-4.57982e-09	-9.59613e-10	1.83106e-09	1.2982e-09	-9.71585e-10	-6.66548e-09	2.91287e-09	-5.893e-09	-4.08248e-09	-2.06063e-09	4.95533e-09	2.47939e-10	2.2943e-10	3.41958e-09	-5.69108e-10	2.5815e-15
-2.08478e-09	-2.57945e-09	-5.54153e-09	-1.37249e-09	6.32024e-10	1.66244e-09	1.3606e-09	4.83145e-08	5.26421e-10	2.06629e-09	1.8779e-09	1.39501e-09	2.56479e-09	-1.81285e-09	1.674e-09	-4.57964e-09	-9.34661e-10	1.83351e-09	1.28105e-09	-9.6574e-10	-6.66606e-09	2.90373e-09	-5.89475e-09	-4.13405e-09	-2.02393e-09	4.92773e-09	4.3308e-10	2.77297e-10	3.42219e-09	-5.59366e-10	2.57874e-15
-2.05798e-09	-2.88916e-09	-5.56267e-09	-1.37595e-09	2.43529e-10	1.26642e-09	9.89528e-10	4.46081e-08	4.87354e-10	2.26394e-09	1.8772e-09	1.03015e-09	2.72591e-09	-1.77571e-09	1.67214e-09	-4.57862e-09	-9.39359e-10	1.83398e-09	1.29772e-09	-1.85474e-09	-6.66592e-09	2.91925e-09	-5.7251e-09	-4.04024e-09	-2.0733e-09	5.00775e-09	3.57762e-10	2.24152e-10	3.40686e-09	-5.59295e-10	2.23513e-15
-2.05798e-09	-2.88916e-09	-5.56267e-09	-1.37595e-09	2.43529e-10	1.26642e-09	9.89528e-10	4.46081e-08	4.87354e-10	2.26394e-09	1.8772e-09	1.03015e-09	2.72591e-09	-1.77571e-09	1.67214e-09	-4.57862e-09	-9.39359e-10	1.83398e-09	1.29772e-09	-1.85474e-09	-6.66592e-09	2.91925e-09	-5.7251e-09	-4.04024e-09	-2.0733e-09	5.00775e-09	3.57762e-10	2.24152e-10	3.40686e-09	-5.59295e-10	2.23513e-15
-1.79626e-09	-2.85582e-09	-5.56222e-09	-1.37552e-09	3.41432e-10	1.41958e-09	1.03045e-09	4.4603e-08	4.89742e-10	2.22942e-09	1.92335e-09	9.36646e-10	2.65845e-09	-1.77087e-09	1.67828e-09	-4.57902e-09	-9.32071e-10	1.83322e-09	1.29774e-09	-1.715e-09	-6.66599e-09	2.91874e-09	-5.73938e-09	-4.07547e-09	-2.08597e-09	4.98647e-09	3.42062e-10	2.26718e-10	3.39884e-09	-5.59563e-10	2.23322e-15
-1.8783e-09	-2.87435e-09	-5.56007e-09	-1.37638e-09	3.10833e-10	1.35766e-09	1.00423e-09	4.45578e-08	4.89879e-10	2.26434e-09	1.88046e-09	9.55185e-10	2.69338e-09	-1.77769e-09	1.68766e-09	-4.57869e-09	-9.37429e-10	1.83339e-09	1.29773e-09	-1.68044e-09	-6.66569e-09	2.91774e-09	-5.71909e-09	-4.05487e-09	-2.07392e-09	5.00178e-09	3.42338e-10	2.31629e-10	3.41027e-09	-5.58935e-10	2.22927e-15
-1.85979e-09	-2.86219e-09	-5.56111e-09	-1.37612e-09	3.1311e-10	1.35291e-09	1.00815e-09	4.45608e-08	4.89996e-10	2.25316e-09	1.89202e-09	8.0756e-10	2.63784e-09	-1.7746e-09	1.68577e-09	-4.57898e-09	-9.36484e-10	1.8333e-09	1.29802e-09	-1.66589e-09	-6.66591e-09	2.91801e-09	-5.74052e-09	-4.05997e-09	-2.07309e-09	4.98485e-09	3.16513e-10	2.30963e-10	3.40925e-09	-5.58946e-10	2.22886e-15
-1.85979e-09	-2.86219e-09	-5.56111e-09	-1.37612e-09	3.1311e-10	1.35291e-09	1.00815e-09	4.45608e-08	4.89996e-10	2.25316e-09	1.89202e-09	8.0756e-10	2.63784e-09	-1.7746e-09	1.68577e-09	-4.57898e-09	-9.36484e-10	1.8333e-09	1.29802e-09	-1.66589e-09	-6.66591e-09	2.91801e-09	-5.74052e-09	-4.05997e-09	-2.07309e-09	4.98485e-09	3.16513e-10	2.30963e-10	3.40925e-09	-5.58946e-10	2.22886e-15
-1.89141e-09	-2.86526e-09	-5.56011e-09	-1.37611e-09	3.1176e-10	1.35103e-09	1.01501e-09	4.45622e-08	4.88584e-10	2.26073e-09	1.88756e-09	7.65437e-10	2.57473e-09	-1.77677e-09	1.68073e-09	-4.57874e-09	-9.36254e-10	1.8332e-09	1.29046e-09	-1.58729e-09	-6.66587e-09	2.91772e-09	-5.73441e-09	-4.0614e-09	-2.07286e-09	4.99507e-09	3.33436e-10	2.29869e-10	3.40901e-09	-5.59059e-10	2.22851e-15
-1.88517e-09	-2.85397e-09	-5.56073e-09	-1.37613e-09	3.15817e-10	1.36091e-09	1.00728e-09	4.45586e-08	4.9158e-10	2.259e-09	1.88857e-09	7.46144e-10	2.58891e-09	-1.77594e-09	1.67991e-09	-4.57884e-09	-9.37326e-10	1.83327e-09	1.2899e-09	-1.59619e-09	-6.66594e-09	2.91765e-09	-5.72885e-09	-4.05959e-09	-2.07229e-09	4.98539e-09	3.23345e-10	2.29132e-10	3.4089e-09	-5.59358e-10	2.228e-15
-1.8813e-09	-2.8716e-09	-5.60694e-09	-1.37636e-09	3.13314e-10	1.3122e-09	1.00668e-09	4.38e-08	4.87682e-10	2.26345e-09	1.88842e-09	7.84432e-10	2.62613e-09	-1.77688e-09	1.68009e-09	-4.57882e-09	-9.80565e-10	1.84683e-09	1.29747e-09	-1.68503e-09	-6.64992e-09	2.91745e-09	-5.7305e-09	-3.88361e-09	-2.07277e-09	4.98885e-09	3.33785e-10	2.29948e-10	3.41005e-09	-5.42612e-10	2.1606e-15
-1.91517e-09	-2.86528e-09	-4.39698e-09	-1.37816e-09	2.0944e-10	1.34298e-09	1.00984e-09	4.37976e-08	5.06948e-10	2.26083e-09	2.22597e-09	7.99958e-10	3.083e-09	-1.76979e-09	1.67773e-09	-4.56944e-09	-9.34726e-10	1.8878e-09	1.29102e-09	-1.6627e-09	-6.69499e-09	2.72778e-09	-5.73018e-09	-4.04637e-09	-2.07238e-09	4.98607e-09	3.30841e-10	2.29025e-10	3.40959e-09	-4.35645e-10	2.15298e-15
-1.8797e-09	-2.81832e-09	-4.33495e-09	-1.37736e-09	1.56938e-10	1.33341e-09	1.01065e-09	4.38096e-08	5.2154e-10	2.24925e-09	2.03158e-09	8.77187e-10	2.72228e-09	-1.54423e-09	1.67687e-09	-4.57015e-09	-9.15634e-10	2.33041e-09	1.29046e-09	-1.663e-09	-6.68947e-09	2.66748e-09	-5.72921e-09	-3.90805e-09	-2.07268e-09	4.98368e-09	3.27211e-10	2.27758e-10	3.40962e-09	-5.24334e-10	2.14984e-15
-1.89448e-09	-2.81236e-09	-4.71727e-09	-1.3781e-09	2.35319e-10	1.27969e-09	1.0075e-09	4.37468e-08	4.94607e-10	2.10849e-09	1.91905e-09	8.58957e-10	2.76258e-09	-1.7592e-09	1.67891e-09	-4.51246e-09	-9.52841e-10	1.9089e-09	1.29487e-09	-1.66038e-09	-6.67367e-09	2.82425e-09	-5.73165e-09	-3.96492e-09	-2.07235e-09	4.98739e-09	3.369e-10	2.2812e-10	3.07035e-09	-5.00659e-10	2.14424e-15
-1.90974e-09	-2.86488e-09	-8.54637e-10	-1.37919e-09	2.24283e-10	1.32867e-09	1.00881e-09	4.38035e-08	4.94163e-10	2.24506e-09	2.0725e-09	7.43968e-10	2.80591e-09	-1.74786e-09	1.68654e-09	-4.55773e-09	-9.47043e-10	1.93959e-09	1.28872e-09	-1.67369e-09	-1.7733e-09	2.77342e-09	-5.72697e-09	-3.93432e-09	-2.25438e-09	4.98657e-09	3.28821e-10	2.28977e-10	2.26452e-09	-4.98947e-10	2.08447e-15
-1.89462e-09	-2.86681e-09	-1.31166e-09	-1.37962e-09	1.69437e-10	1.323e-09	1.00895e-09	4.38042e-08	5.00394e-10	2.25049e-09	1.94845e-09	7.44569e-10	2.81345e-09	-1.64443e-09	1.63524e-09	-4.55155e-09	-9.66287e-10	1.94348e-09	1.28947e-09	-1.27338e-09	-2.07812e-09	2.38027e-09	-5.72942e-09	-3.92552e-09	-2.17706e-09	4.98804e-09	3.28824e-10	3.11154e-10	2.19146e-09	-6.31452e-10	2.08195e-15
-1.90383e-09	-1.82814e-09	-1.25956e-09	-1.40676e-09	2.07843e-10	1.25611e-09	1.0063e-09	4.37658e-08	5.00292e-10	2.2028e-09	2.04123e-09	6.96139e-10	2.79041e-09	-1.7169e-09	1.67943e-09	-4.55907e-09	-9.47079e-10	1.95433e-09	1.29178e-09	-1.72808e-09	-2.14068e-09	2.81699e-09	-5.72887e-09	-3.94294e-09	-2.1192e-09	4.98722e-09	3.28056e-10	2.28836e-10	2.3924e-09	-2.82931e-10	2.07829e-15
-1.89854e-09	-2.03067e-09	-1.13299e-09	-1.39993e-09	2.01307e-10	1.24312e-09	1.00623e-09	4.37788e-08	4.99032e-10	2.19675e-09	2.01513e-09	6.61448e-10	2.82348e-09	-1.72144e-09	1.67848e-09	-4.5572e-09	-9.47503e-10	1.94573e-09	1.29076e-09	-1.69608e-09	-2.05148e-09	2.67381e-09	-5.72847e-09	-3.56148e-09	-2.13258e-09	4.98745e-09	3.27131e-10	2.2886e-10	2.26518e-09	-3.34004e-10	2.07515e-15
-1.89956e-09	-1.95253e-09	-1.20854e-09	-1.40313e-09	2.10185e-10	1.23189e-09	1.00626e-09	4.37788e-08	5.06364e-10	2.25927e-09	2.00606e-09	6.44655e-10	2.81561e-09	-1.95987e-09	1.66606e-09	-4.31082e-09	-9.51462e-10	1.94179e-09	1.29334e-09	-1.68486e-09	-2.10785e-09	2.21894e-09	-5.72889e-09	-3.58587e-09	-2.15048e-09	4.98745e-09	3.28247e-10	2.30024e-10	1.66875e-09	-4.75609e-10	2.06984e-15
-1.90163e-09	-2.1008e-09	-1.21838e-09	-1.62242e-09	2.1296e-10	1.18436e-09	1.00609e-09	3.53839e-08	4.98485e-10	5.39021e-09	8.33167e-10	7.11253e-10	2.81408e-09	-1.72068e-09	1.66844e-09	-4.49378e-09	-9.50631e-10	1.40755e-09	1.29091e-09	-1.50771e-09	-2.04502e-09	2.51848e-09	-5.73082e-09	-3.7045e-09	-2.99241e-09	4.98884e-09	4.03117e-10	2.29234e-09	3.61122e-09	-2.03021e-10	1.44724e-15
-1.89828e-09	-2.1229e-09	-8.22668e-10	-1.51802e-09	2.06791e-10	1.17952e-09	1.00465e-09	3.50733e-08	-8.44444e-10	2.54877e-09	-1.59122e-09	6.93642e-10	2.81527e-09	-1.80865e-09	1.732e-09	-4.55734e-09	-5.22395e-10	1.94364e-09	1.228e-09	-1.39182e-09	-2.04072e-09	2.58623e-09	-5.71525e-09	-3.64898e-09	-2.90947e-09	3.87129e-09	3.90899e-10	2.30379e-09	3.37387e-09	-4.00399e-10	1.39364e-15
-1.89888e-09	-2.07791e-09	-1.16982e-09	-1.44895e-09	2.23005e-10	1.16808e-09	1.00582e-09	3.5132e-08	-2.38003e-11	2.47609e-09	1.67927e-09	7.18626e-10	2.82121e-09	-1.78047e-09	1.71557e-09	-4.55313e-09	-8.01349e-10	1.94157e-09	1.28319e-09	-1.60399e-09	-2.05402e-09	2.61659e-09	-5.69894e-09	-3.7037e-09	-2.20354e-09	1.33066e-09	3.91768e-10	1.79073e-09	2.29252e-09	-3.62958e-10	1.37361e-15
-1.89896e-09	-2.08713e-09	-1.13776e-09	-1.45678e-09	2.22504e-10	1.17153e-09	1.00538e-09	3.50547e-08	-8.66899e-11	2.55024e-09	1.40781e-09	7.0744e-10	2.82073e-09	-1.84676e-09	1.6945e-09	-4.538e-09	-7.89557e-10	1.93392e-09	1.26912e-09	-1.5805e-09	-2.07035e-09	2.56749e-09	-5.69692e-09	-3.72192e-09	-2.24778e-09	1.82414e-09	3.79439e-10	1.3955e-09	2.638e-09	-3.58551e-10	1.36969e-15
-1.89894e-09	-2.08735e-09	-1.12627e-09	-1.46418e-09	2.2183e-10	1.15989e-09	1.00556e-09	3.48781e-08	-1.03453e-10	2.56997e-09	7.64107e-10	7.06076e-10	2.81941e-09	-1.78071e-09	1.68844e-09	-4.53241e-09	-7.96328e-10	1.91267e-09	1.27605e-09	-1.57524e-09	-2.05609e-09	2.6021e-09	-5.70519e-09	-3.70379e-09	-2.21412e-09	1.87926e-09	3.86498e-10	1.24035e-09	2.45248e-09	-3.44172e-10	1.3544e-15
-1.89893e-09	-2.07923e-09	-1.06855e-09	-1.46154e-09	2.1857e-10	1.16334e-09	1.00558e-09	3.48565e-08	-2.63677e-10	2.51169e-09	8.13371e-10	7.06729e-10	2.81768e-09	-1.82328e-09	1.66468e-09	-4.53094e-09	-7.93973e-10	1.93215e-09	1.28059e-09	-1.58325e-09	-2.05729e-09	2.53728e-09	-5.71272e-09	-3.7104e-09	-2.2629e-09	2.4091e-09	3.64685e-10	8.85972e-10	2.37728e-09	-3.58258e-10	1.3539e-15
-1.89882e-09	-2.08213e-09	-1.11685e-09	-1.46776e-09	2.20792e-10	1.16655e-09	1.00567e-09	3.48599e-08	-7.00228e-11	2.61756e-09	9.72274e-10	7.08653e-10	2.81874e-09	-1.80531e-09	1.67867e-09	-4.53968e-09	-7.8001e-10	1.91709e-09	1.27477e-09	-1.53155e-09	-2.05472e-09	2.59186e-09	-5.7138e-09	-3.71713e-09	-2.27227e-09	1.67706e-09	3.66633e-10	1.15319e-09	2.36085e-09	-4.23462e-10	1.35276e-15
-1.89891e-09	-2.08554e-09	-1.13687e-09	-1.46588e-09	2.13127e-10	1.16736e-09	1.0035e-09	3.48695e-08	-1.00303e-10	2.58498e-09	8.92857e-10	7.06204e-10	2.81798e-09	-1.79412e-09	1.68562e-09	-4.5363e-09	-7.9902e-10	1.92352e-09	1.27444e-09	-1.56958e-09	-2.05561e-09	2.60272e-09	-8.79998e-10	-3.71178e-09	-2.25123e-09	1.851e-09	2.99659e-10	1.14025e-09	2.40166e-09	-3.91584e-10	1.32204e-15
-1.89897e-09	-2.08181e-09	-1.10543e-09	-1.46266e-09	2.17524e-10	1.16441e-09	1.00558e-09	3.48628e-08	-2.05375e-10	2.54786e-09	8.95295e-10	7.06272e-10	2.81821e-09	-1.80857e-09	1.67873e-09	-4.53418e-09	-7.92828e-10	1.92916e-09	1.2791e-09	-1.57981e-09	-2.054e-09	2.57866e-09	-8.02082e-10	-3.71219e-09	-2.25664e-09	1.76863e-09	3.42617e-10	9.50509e-10	2.38839e-09	-3.79473e-10	1.32042e-15
-1.89907e-09	-2.08571e-09	-1.12471e-09	-1.46473e-09	2.18899e-10	1.16723e-09	6.48836e-10	3.48637e-08	-1.27284e-10	2.58414e-09	7.47739e-10	7.02137e-10	2.11584e-09	-1.80662e-09	1.68108e-09	-4.53657e-09	-7.97564e-10	1.91142e-09	1.27462e-09	-1.55422e-09	-2.0551e-09	2.59005e-09	-1.52798e-09	-3.19479e-09	-2.25813e-09	1.75218e-09	3.53705e-10	1.13816e-09	2.39362e-09	-3.97291e-10	1.31485e-15
-1.89925e-09	-2.08896e-09	-1.14156e-09	-1.46434e-09	2.18375e-10	1.16641e-09	7.0154e-10	3.48619e-08	-4.02886e-11	2.58524e-09	7.29726e-10	5.46746e-10	2.19598e-09	-1.80594e-09	1.68313e-09	-4.53537e-09	-7.96996e-10	1.89833e-09	1.27448e-09	-1.56114e-09	-2.05527e-09	2.59538e-09	-1.38108e-09	-3.21003e-09	-2.24476e-09	1.78773e-09	3.53706e-10	1.11595e-09	2.38516e-09	-3.94841e-10	1.31459e-15
-1.89913e-09	-2.08728e-09	-1.13727e-09	-1.46364e-09	2.18352e-10	1.16666e-09	7.01595e-10	3.48627e-08	-1.11272e-10	2.57818e-09	7.768e-10	6.63557e-10	2.20237e-09	-1.80546e-09	1.68242e-09	-4.53577e-09	-7.97613e-10	1.9136e-09	1.27481e-09	-1.5594e-09	-2.05531e-09	2.59545e-09	-8.04101e-10	-3.2116e-09	-2.2548e-09	1.8177e-09	3.42517e-10	1.10582e-09	2.39146e-09	-3.95017e-10	1.31381e-15
-1.89914e-09	-2.08699e-09	-1.13068e-09	-1.86661e-09	2.15141e-10	1.16663e-09	6.89117e-10	3.4864e-08	-5.66059e-11	2.57298e-09	7.66056e-10	6.87848e-10	2.2642e-09	-1.01003e-09	1.68225e-09	-4.53382e-09	-7.95825e-10	1.25322e-09	1.27502e-09	-1.55746e-09	-2.05499e-09	2.59364e-09	-1.40928e-09	-2.29663e-09	-2.2193e-09	1.76583e-09	3.43914e-10	1.12179e-09	2.47604e-09	-3.92981e-10	1.3075e-15
-1.89915e-09	-2.08826e-09	-1.12836e-09	-1.5155e-09	2.15348e-10	1.16649e-09	7.88001e-10	3.48639e-08	-1.01326e-10	2.5701e-09	7.98287e-10	6.39538e-10	2.26093e-09	-1.01023e-09	1.68228e-09	-4.53492e-09	-7.96573e-10	1.8311e-09	1.27439e-09	-1.56313e-09	-2.05495e-09	2.59553e-09	-9.59167e-10	-2.10697e-09	-2.25245e-09	1.7659e-09	3.41654e-10	1.1212e-09	2.43594e-09	-3.93304e-10	1.30627e-15
-1.89423e-09	-2.08686e-09	-1.13008e-09	-1.50552e-09	2.13625e-10	1.16647e-09	7.49461e-10	3.48609e-08	-9.66246e-11	2.57119e-09	7.79354e-10	6.76732e-10	2.25463e-09	-1.1651e-09	1.68232e-09	-4.53645e-09	-7.9583e-10	1.43265e-09	1.27457e-09	-1.56173e-09	-2.05494e-09	2.59502e-09	-9.64552e-10	-2.19716e-09	-2.25163e-09	1.76926e-09	3.31557e-10	1.11616e-09	2.43695e-09	-3.94936e-10	1.30539e-15
-1.89816e-09	-2.087e-09	-1.12719e-09	-1.50619e-09	2.13632e-10	1.16639e-09	7.64608e-10	3.48341e-08	-9.24889e-11	2.57247e-09	7.86264e-10	6.62955e-10	2.25825e-09	-1.10659e-09	1.68122e-09	-4.53506e-09	-7.96441e-10	1.47392e-09	1.27428e-09	-1.56205e-09	-2.0549e-09	2.59481e-09	-9.3997e-10	-2.15802e-09	-2.24984e-09	1.77571e-09	3.42667e-10	1.11007e-09	2.44982e-09	-3.92514e-10	1.30339e-15
-1.92613e-09	-2.08682e-09	-1.12808e-09	-1.56457e-09	2.1563e-10	1.16631e-09	7.4353e-10	3.48403e-08	-2.43674e-10	2.57364e-09	9.40578e-10	6.39858e-10	1.93591e-09	-1.20159e-09	1.68085e-09	-4.3456e-09	-7.90179e-10	1.54725e-09	1.27458e-09	-1.57484e-09	-1.80618e-09	2.59443e-09	-1.02713e-09	-2.15935e-09	-2.24788e-09	1.77672e-09	2.83842e-10	1.12478e-09	2.42415e-09	-3.91451e-10	1.30089e-15
-1.89795e-09	-2.0875e-09	-1.12752e-09	-1.52844e-09	2.13681e-10	1.16639e-09	7.59665e-10	3.48339e-08	-9.18271e-11	2.54538e-09	6.98846e-10	6.62225e-10	2.259e-09	-1.10653e-09	1.68126e-09	-8.41033e-10	-7.96206e-10	1.45948e-09	1.26346e-09	-1.56054e-09	-2.0549e-09	1.64157e-09	-9.4185e-10	-2.12944e-09	-2.25168e-09	1.77573e-09	3.41646e-10	1.11004e-09	2.45229e-09	-3.8919e-10	1.2791e-15
-1.90071e-09	-2.08248e-09	-1.12752e-09	-1.52856e-09	2.14015e-10	1.16638e-09	7.60833e-10	3.48369e-08	-1.56631e-10	2.21095e-09	7.27775e-10	6.61083e-10	2.13722e-09	-1.1092e-09	1.68096e-09	-1.41425e-09	-7.95887e-10	1.45979e-09	1.26576e-09	-1.56061e-09	-2.04252e-09	1.66767e-09	-9.47399e-10	-2.13802e-09	-2.24924e-09	1.52679e-09	3.30978e-10	1.11153e-09	2.43651e-09	-3.89632e-10	1.2777e-15
-1.90224e-09	-2.07905e-09	-1.12817e-09	-1.5397e-09	2.14211e-10	1.16637e-09	7.68503e-10	3.48358e-08	-1.08811e-10	2.12937e-09	7.9809e-10	6.61168e-10	2.04238e-09	-1.12049e-09	1.68122e-09	-1.32213e-09	-7.95667e-10	1.46791e-09	1.27382e-09	-1.56263e-09	-1.99474e-09	1.73552e-09	-9.414e-10	-2.15474e-09	-2.24848e-09	1.43901e-09	3.35927e-10	1.11631e-09	2.4467e-09	-3.89322e-10	1.27673e-15
-1.92377e-09	-2.04997e-09	-1.12783e-09	-1.53849e-09	2.14135e-10	1.16639e-09	7.64483e-10	3.48373e-08	-1.07058e-10	1.98073e-09	7.8512e-10	6.60021e-10	2.04598e-09	-1.1456e-09	1.68129e-09	-1.07954e-09	-7.95584e-10	1.47411e-09	1.27078e-09	-1.56325e-09	-1.94024e-09	1.74301e-09	-9.67336e-10	-2.14823e-09	-2.24769e-09	1.42901e-09	3.31103e-10	1.11444e-09	2.44361e-09	-3.8907e-10	1.27543e-15
-1.90862e-09	-2.06247e-09	-1.12775e-09	-1.5578e-09	2.14067e-10	1.16638e-09	7.69367e-10	3.47994e-08	-1.10706e-10	1.76774e-09	7.51172e-10	6.53667e-10	2.08141e-09	-1.1451e-09	1.68112e-09	-1.38329e-09	-7.95016e-10	1.47389e-09	1.2701e-09	-1.56162e-09	-1.99854e-09	1.74089e-09	-9.53458e-10	-2.15324e-09	-2.24895e-09	1.56922e-09	3.31733e-10	4.85823e-10	2.43522e-09	-3.90281e-10	1.27248e-15
-1.91924e-09	-2.06694e-09	-1.1279e-09	-1.54621e-09	2.14342e-10	1.16639e-09	7.4087e-10	3.48078e-08	-1.11406e-10	1.74454e-09	7.81681e-10	6.564e-10	2.08768e-09	-1.14571e-09	1.68122e-09	-1.16674e-09	-7.95465e-10	1.47636e-09	1.27088e-09	-1.56188e-09	-1.94725e-09	1.78159e-09	-9.64073e-10	-2.14852e-09	-2.24927e-09	1.54219e-09	3.32031e-10	2.4863e-10	2.44013e-09	-3.89653e-10	1.27221e-15
-1.923e-09	-2.06285e-09	-1.12782e-09	-1.31081e-09	2.14126e-10	1.16638e-09	7.89437e-10	3.48043e-08	-1.11269e-10	1.80524e-09	7.60994e-10	6.59423e-10	2.0617e-09	-1.14441e-09	1.68122e-09	-1.22013e-09	-7.95532e-10	7.58956e-10	1.27037e-09	-1.56186e-09	-1.98134e-09	1.77543e-09	-9.63345e-10	-2.14857e-09	-2.24897e-09	1.55856e-09	3.30477e-10	4.50037e-10	2.43919e-09	-3.90949e-10	1.27026e-15
-1.91359e-09	-2.06567e-09	-1.12783e-09	-1.45035e-09	2.14213e-10	1.16639e-09	6.40614e-10	3.48012e-08	-1.11244e-10	1.76623e-09	7.69276e-10	6.51841e-10	2.08484e-09	-1.1367e-09	1.68238e-09	-1.16405e-09	-7.95718e-10	6.40046e-10	1.26995e-09	-1.56227e-09	-1.96645e-09	1.77647e-09	-9.60258e-10	-2.14862e-09	-2.24839e-09	1.51347e-09	3.29127e-10	4.61254e-10	2.43962e-09	-3.89652e-10	1.26964e-15
-1.91266e-09	-2.06406e-09	-1.12782e-09	-1.46811e-09	2.14198e-10	1.16633e-09	6.75152e-10	3.48009e-08	-1.11289e-10	1.84475e-09	7.82462e-10	6.55605e-10	2.08523e-09	-1.14208e-09	1.68323e-09	-1.19799e-09	-7.96093e-10	6.80197e-10	1.26996e-09	-1.56216e-09	-1.97043e-09	1.77096e-09	-9.64342e-10	-2.15112e-09	-1.61729e-09	1.50561e-09	3.27773e-10	2.2679e-10	2.44109e-09	-3.90534e-10	1.26757e-15
-1.91139e-09	-2.05826e-09	-1.12782e-09	-1.3966e-09	2.14166e-10	1.16629e-09	7.24064e-10	3.47996e-08	-1.10463e-10	1.81135e-09	7.73009e-10	6.56426e-10	2.07897e-09	-1.14212e-09	1.68278e-09	-1.21704e-09	-7.95743e-10	6.29448e-10	1.26977e-09	-1.56226e-09	-1.97435e-09	1.78131e-09	-8.83043e-10	-2.1487e-09	-5.95674e-10	1.52243e-09	3.27504e-10	4.39241e-10	2.44138e-09	-2.60777e-10	1.26487e-15
-1.95371e-09	-2.07499e-09	-1.1278e-09	-1.39987e-09	2.12783e-10	1.16758e-09	7.30825e-10	3.47829e-08	-1.10721e-10	1.78799e-09	7.80586e-10	6.57192e-10	2.08236e-09	-1.13909e-09	1.58431e-09	-1.18731e-09	-7.96009e-10	6.43975e-10	1.26993e-09	-1.56223e-09	-1.95985e-09	8.40128e-10	-9.59e-10	-2.15082e-09	-1.30232e-09	1.09167e-09	3.27066e-10	4.5601e-10	2.44168e-09	-3.89626e-10	1.26146e-15
-1.92193e-09	-2.0611e-09	-1.12805e-09	-1.4163e-09	2.11205e-10	1.16631e-09	7.35549e-10	3.47922e-08	-1.1082e-10	1.79925e-09	7.77828e-10	6.57221e-10	2.07273e-09	-1.13653e-09	1.61388e-09	-1.18364e-09	-7.9585e-10	6.25616e-10	1.26999e-09	-1.56214e-09	-1.96085e-09	8.02139e-10	-9.61093e-10	-2.15146e-09	-5.41646e-10	1.02053e-09	3.27759e-10	4.44332e-10	2.44463e-09	-3.89747e-10	1.26043e-15
-1.94121e-09	-2.06756e-09	-1.12787e-09	-1.42363e-09	2.09811e-10	9.68819e-10	7.30502e-10	3.47933e-08	-1.10745e-10	1.79761e-09	7.76777e-10	6.57048e-10	2.07914e-09	-1.1393e-09	1.38108e-09	-1.19313e-09	-7.93942e-10	6.36767e-10	1.26872e-09	-1.56218e-09	-1.96795e-09	7.17028e-10	-9.59103e-10	-2.15285e-09	-6.36342e-10	1.05445e-09	3.26845e-10	4.36611e-10	2.44535e-09	-3.74626e-10	1.25963e-15
-1.95449e-09	-1.99048e-09	-1.12802e-09	-1.41996e-09	2.11615e-10	1.09605e-09	7.34101e-10	3.47915e-08	-1.10727e-10	1.80009e-09	7.75706e-10	6.56841e-10	2.07808e-09	-1.13853e-09	8.85689e-10	-1.18797e-09	-7.94336e-10	6.38609e-10	1.26285e-09	-1.56201e-09	-1.96632e-09	7.20472e-10	-9.6535e-10	-2.16271e-09	-6.30509e-10	1.10188e-09	1.5237e-10	4.37354e-10	2.4446e-09	-3.84918e-10	1.25842e-15
-2.01437e-09	-2.05084e-09	-1.128e-09	-1.41866e-09	2.10873e-10	1.07154e-09	7.21202e-10	3.47906e-08	-1.10879e-10	1.80211e-09	7.93828e-10	6.57002e-10	1.16785e-09	-1.1375e-09	9.51072e-10	-1.18708e-09	-5.7679e-10	6.52643e-10	1.26357e-09	-1.57392e-09	-1.9513e-09	5.8202e-10	-9.62406e-10	-2.15573e-09	-5.14704e-10	1.11259e-09	2.65352e-10	4.41395e-10	2.44526e-09	-3.88619e-10	1.25539e-15
-2.03197e-09	-2.02072e-09	-1.12737e-09	-7.80878e-10	2.11565e-10	1.27509e-09	7.21917e-10	2.98451e-08	-1.22967e-10	1.79465e-09	-7.56391e-09	6.7381e-10	1.28841e-09	-1.12553e-09	-1.36698e-09	-1.28521e-09	-7.15652e-10	6.39221e-10	1.21525e-09	-1.59711e-09	-1.93763e-09	6.44028e-10	-1.16136e-09	-2.14312e-09	-5.64823e-10	1.12384e-09	2.69966e-10	4.43194e-10	2.44613e-09	-3.48017e-10	9.93377e-16
-1.98853e-09	-2.03684e-09	-1.12739e-09	-1.19052e-09	2.10805e-10	1.05274e-09	6.96406e-10	3.03747e-08	-1.32582e-10	1.80368e-09	2.50579e-11	1.0119e-09	1.61302e-09	-1.13465e-09	3.47503e-10	-1.03424e-09	-7.89668e-10	6.45862e-10	1.23725e-09	-1.56925e-09	-1.95964e-09	6.55236e-10	-8.79599e-10	-1.09325e-09	-5.48144e-10	1.11503e-09	2.56696e-10	4.32212e-10	2.45016e-09	-3.16815e-10	9.63596e-16
-1.97256e-09	-2.02902e-09	-1.12845e-09	-1.33916e-09	2.10537e-10	1.16339e-09	7.20312e-10	3.02668e-08	-1.12839e-10	1.80301e-09	-3.09702e-10	8.64481e-10	1.5818e-09	-1.13503e-09	3.9442e-10	-1.12276e-09	-7.37181e-10	6.45279e-10	1.2456e-09	-1.5729e-09	-1.94485e-09	6.57463e-10	-9.28542e-10	-1.49729e-09	-5.7942e-10	1.11888e-09	2.49068e-10	4.41969e-10	2.44497e-09	-3.61077e-10	9.58644e-16
-2.0309e-09	-2.03286e-09	-1.12759e-09	-1.32799e-09	2.1137e-10	1.22623e-09	6.94377e-10	2.99734e-08	-1.26416e-10	1.79759e-09	-7.17748e-10	7.85131e-10	1.28014e-09	-1.13627e-09	-1.46773e-09	-1.23303e-09	-7.42434e-10	6.45188e-10	1.25277e-09	-1.58734e-09	-1.94633e-09	6.55377e-10	-9.29127e-10	-1.79026e-09	-5.80217e-10	1.11214e-09	2.85078e-10	4.41747e-10	2.44641e-09	-3.50394e-10	9.44012e-16
-1.99236e-09	-2.01099e-09	-1.12723e-09	-1.2694e-09	2.11198e-10	1.08849e-09	6.75327e-10	3.00106e-08	-1.25584e-10	1.79699e-09	-7.29704e-10	7.74685e-10	1.22349e-09	-1.13316e-09	-4.13492e-10	-1.18016e-09	-7.47152e-10	6.44732e-10	1.21046e-09	-1.58824e-09	-1.95555e-09	6.40902e-10	-1.08324e-09	-1.07247e-09	-5.6178e-10	1.10102e-09	2.66722e-10	4.35622e-10	2.44816e-09	-3.55618e-10	9.41367e-16
-1.99224e-09	-2.01187e-09	-1.12751e-09	-1.24216e-09	2.11208e-10	1.0919e-09	6.81219e-10	2.99921e-08	-1.24142e-10	1.79773e-09	-6.75428e-10	7.75175e-10	1.28751e-09	-1.13041e-09	-4.13041e-10	-1.17471e-09	-7.46255e-10	6.4485e-10	1.22725e-09	-1.5863e-09	-1.95312e-09	6.44289e-10	-1.05312e-09	-1.21007e-09	-5.61391e-10	1.10468e-09	2.68003e-10	4.36222e-10	2.44831e-09	-3.58218e-10	9.40564e-16
-1.9983e-09	-2.02039e-09	-1.12504e-09	-1.23241e-09	2.11137e-10	1.11816e-09	6.77761e-10	2.99925e-08	-1.24531e-10	1.79735e-09	-4.42555e-10	7.81024e-10	1.30031e-09	-1.13048e-09	-1.14749e-10	-1.17933e-09	-7.4401e-10	6.44316e-10	1.21273e-09	-1.58642e-09	-1.95095e-09	6.43494e-10	-1.03513e-09	-1.27138e-09	-5.57561e-10	1.10515e-09	2.70073e-10	4.36996e-10	2.44799e-09	-3.57653e-10	9.40368e-16
-1.99702e-09	-2.03101e-09	-1.11946e-09	-1.24909e-09	2.11192e-10	1.12811e-09	6.78178e-10	2.9989e-08	-1.26384e-10	1.79754e-09	-5.45626e-10	8.01068e-10	1.23322e-09	-1.13256e-09	-2.70557e-10	-1.16024e-09	-7.44914e-10	6.44379e-10	1.20352e-09	-1.58504e-09	-1.94941e-09	6.49128e-10	-1.01162e-09	-1.14238e-09	-5.59903e-10	1.10503e-09	2.68049e-10	4.36666e-10	2.44712e-09	-3.54803e-10	9.39845e-16
-1.19027e-09	-2.02016e-09	-1.12635e-09	-1.19492e-09	1.15721e-10	1.22693e-09	6.37236e-10	2.99937e-08	-1.2542e-10	1.79672e-09	-3.43637e-10	7.80984e-10	1.25326e-09	-1.12113e-09	-3.13747e-10	-1.15998e-09	-7.44265e-10	6.44444e-10	1.22493e-09	-1.58049e-09	-1.95087e-09	6.3295e-10	-1.00635e-09	-1.2621e-09	-5.58232e-10	1.10289e-09	2.67777e-10	4.37559e-10	2.45025e-09	-3.59562e-10	9.37691e-16
-1.45457e-09	-2.02308e-09	-1.12619e-09	-1.22293e-09	2.11054e-10	1.18953e-09	6.72031e-10	2.9991e-08	-1.23502e-10	1.79693e-09	-4.52581e-10	8.03864e-10	1.25534e-09	-1.126e-09	-2.9544e-10	-1.16118e-09	-7.43838e-10	6.44267e-10	1.22437e-09	-1.58083e-09	-1.95048e-09	6.40009e-10	-1.02761e-09	-1.23251e-09	-5.60894e-10	1.10598e-09	2.70408e-10	4.37828e-10	1.38592e-09	-3.57719e-10	9.34323e-16
-1.22597e-09	-2.00156e-09	-1.12577e-09	-1.19192e-09	2.11031e-10	1.17492e-09	6.76613e-10	2.99891e-08	-1.24899e-10	1.79726e-09	-4.48168e-10	8.08291e-10	1.25844e-09	-1.12532e-09	-3.19399e-10	-1.17037e-09	-7.44845e-10	6.44273e-10	1.23012e-09	-1.58356e-09	-1.95145e-09	6.4096e-10	-1.03674e-09	-1.26016e-09	-5.56294e-10	1.11375e-09	2.71085e-10	4.91528e-10	1.30843e-09	-3.51623e-10	9.3342e-16
-1.09325e-09	-2.0168e-09	-1.12474e-09	-1.21409e-09	2.10883e-10	1.1962e-09	6.70998e-10	2.99817e-08	-1.25082e-10	1.79747e-09	-4.65252e-10	4.85982e-10	1.23834e-09	-1.12325e-09	-3.1726e-10	-1.16725e-09	-7.44171e-10	6.42996e-10	1.22424e-09	-1.58354e-09	-1.95624e-09	6.40514e-10	-1.03469e-09	-1.24874e-09	-5.58949e-10	1.10614e-09	2.71201e-10	4.90698e-10	9.53097e-10	-3.55935e-10	9.31516e-16
-1.2394e-09	-2.0148e-09	-6.94773e-10	-1.21879e-09	2.10649e-10	1.18719e-09	6.72849e-10	2.99888e-08	-1.24153e-10	1.79511e-09	-4.42444e-10	2.3762e-10	1.25403e-09	-1.12559e-09	-3.14796e-10	-1.17004e-09	-7.44047e-10	6.41136e-10	1.22435e-09	-1.57493e-09	-1.95311e-09	6.43939e-10	-1.02876e-09	-1.24202e-09	-5.59528e-10	1.11656e-09	2.7224e-10	4.93379e-10	8.53387e-10	-3.48899e-10	9.31096e-16
-1.20171e-09	-2.01133e-09	-6.93427e-10	-1.2114e-09	2.10947e-10	1.19974e-09	6.71506e-10	2.99861e-08	-1.23829e-10	1.79635e-09	-4.76575e-10	2.64314e-10	1.25447e-09	-8.68033e-10	-3.18809e-10	-1.16783e-09	-7.44294e-10	6.43604e-10	1.22562e-09	-1.58289e-09	-1.95452e-09	6.41188e-10	-1.02735e-09	-1.24962e-09	-5.58601e-10	1.11187e-09	2.71256e-10	4.89219e-10	8.81065e-10	-3.47596e-10	9.30455e-16
-1.09375e-09	-2.01137e-09	-7.74051e-10	-1.21436e-09	2.73502e-10	1.20647e-09	6.71875e-10	2.99847e-08	-1.24327e-10	1.78063e-09	-4.58207e-10	3.26337e-10	2.74772e-10	-8.57252e-10	-3.33124e-10	-1.15462e-09	-6.26927e-10	3.80726e-10	1.22448e-09	-1.57692e-09	-1.95406e-09	6.41789e-10	-8.18654e-10	-1.24807e-09	-5.58989e-10	1.11125e-09	2.71673e-10	5.15738e-10	8.81452e-10	-3.52608e-10	9.27906e-16
-1.19637e-09	-2.01436e-09	-7.35905e-10	-1.20386e-09	2.25605e-10	8.95024e-10	6.73604e-10	2.99642e-08	-1.2395e-10	1.7873e-09	-4.715e-10	2.88822e-10	2.62641e-10	-7.30455e-10	-3.13793e-10	-1.16829e-09	-7.38319e-10	5.92587e-10	1.16539e-09	-1.57585e-09	-1.95299e-09	6.49247e-10	-9.22872e-10	-1.24891e-09	-2.56518e-10	1.11204e-09	2.714e-10	4.8444e-10	9.16149e-10	-3.52592e-10	9.2618e-16
-1.15102e-09	-2.00944e-09	-7.02619e-10	-1.2076e-09	2.45448e-10	1.89668e-10	5.6029e-10	2.99535e-08	-1.2391e-10	1.78612e-09	-4.69311e-10	2.09034e-10	4.15038e-10	-5.39227e-10	-3.15163e-10	-1.05486e-09	-5.2937e-10	5.78089e-10	1.0454e-09	-1.57603e-09	-1.95558e-09	6.47394e-10	-8.81016e-10	-1.24825e-09	-2.69139e-10	1.11061e-09	2.71679e-10	5.42836e-10	6.02297e-10	-3.52606e-10	9.23012e-16
-1.16166e-09	-1.99525e-09	-7.62121e-10	-1.20469e-09	2.57707e-10	4.8061e-10	4.55165e-10	2.9959e-08	-1.24029e-10	1.7864e-09	-4.7335e-10	2.37439e-10	4.76792e-10	-5.48611e-10	-3.19042e-10	-5.96453e-10	-6.0691e-10	5.00817e-10	1.06147e-09	-1.57408e-09	-1.51627e-09	4.97075e-10	-8.70793e-10	-1.24823e-09	-4.04176e-10	1.11158e-09	2.71701e-10	4.91321e-10	4.72306e-10	-3.53076e-10	9.21029e-16
-1.16542e-09	-2.00015e-09	-7.49799e-10	-1.20066e-09	2.5679e-10	6.77245e-10	6.02173e-10	2.99576e-08	-1.23992e-10	1.54202e-09	-4.72814e-10	2.23021e-10	3.4663e-10	-5.70988e-10	-2.92985e-10	-7.35659e-10	-5.75885e-10	5.22277e-10	1.07705e-09	-1.57347e-09	-1.48647e-09	5.32832e-10	-8.63166e-10	-1.2499e-09	-3.93572e-10	1.11195e-09	2.71649e-10	5.18421e-10	2.97266e-10	-3.53742e-10	9.20438e-16
-1.16308e-09	-2.00534e-09	-7.45111e-10	-1.20108e-09	2.61708e-10	4.64984e-10	3.789e-10	2.99575e-08	-1.24039e-10	1.50196e-09	-4.7244e-10	2.27943e-10	3.70293e-10	-5.70331e-10	-3.00781e-10	-6.8631e-10	-5.76849e-10	5.42989e-10	1.10802e-09	-1.56786e-09	-1.3287e-09	5.60014e-10	-8.70715e-10	-1.24953e-09	-4.33852e-10	1.1131e-09	2.71724e-10	5.19536e-10	4.14566e-10	-3.53377e-10	9.19605e-16
-1.16421e-09	-2.00012e-09	-7.41884e-10	-1.20302e-09	2.5427e-10	4.99186e-10	3.78991e-10	2.99524e-08	-1.24002e-10	1.52025e-09	-4.73454e-10	2.28512e-10	3.80681e-10	-5.7139e-10	-2.99618e-10	-6.3859e-10	-5.75116e-10	5.29473e-10	1.06647e-09	-1.56963e-09	-1.38621e-09	5.22987e-10	-8.70185e-10	-1.24962e-09	-3.86605e-10	1.11187e-09	2.71703e-10	5.16615e-10	3.35563e-10	-3.53391e-10	9.19222e-16
-1.16556e-09	-1.68821e-09	-6.6971e-10	-1.2019e-09	2.58407e-10	4.57309e-10	3.82049e-10	2.99447e-08	-1.24025e-10	1.48113e-09	-4.73183e-10	2.24291e-10	4.50623e-10	-5.8598e-10	-3.0741e-10	-6.88111e-10	-5.61723e-10	5.29954e-10	1.10286e-09	-1.56776e-09	-1.44148e-09	5.55054e-10	-8.64856e-10	-1.24886e-09	-3.95598e-10	1.37138e-10	2.71793e-10	4.99181e-10	3.62349e-10	-3.53256e-10	9.16527e-16
-1.15114e-09	-1.9673e-09	-7.35146e-10	-1.20006e-09	2.52327e-10	4.2718e-10	3.98179e-10	2.02316e-08	-1.24014e-10	1.50053e-09	-4.73474e-10	2.26105e-10	4.22042e-10	-5.78052e-10	-3.02701e-10	-7.15555e-10	-1.38456e-09	5.32036e-10	1.09453e-09	-1.48236e-09	-1.37994e-09	5.49148e-10	-8.69069e-10	-1.25768e-09	-3.89408e-10	1.66946e-09	2.71723e-10	5.12724e-10	3.33471e-10	-3.53684e-10	4.34205e-16
-1.14476e-09	-1.82363e-09	-1.75906e-10	-1.20088e-09	2.52996e-10	4.33587e-10	4.12071e-10	2.00716e-08	-1.23976e-10	1.51851e-09	-4.73179e-10	2.23092e-10	4.21293e-10	-5.77332e-10	-2.96194e-10	-7.36167e-10	-1.45e-09	5.26663e-10	1.09448e-09	-1.47731e-09	-1.37123e-09	5.45611e-10	-8.69572e-10	-1.27019e-09	-3.85439e-10	1.91773e-09	2.71754e-10	5.08783e-10	3.37954e-10	-3.5379e-10	4.27841e-16
-1.13347e-09	-1.90244e-09	-5.40523e-10	-1.19987e-09	2.55732e-10	4.26619e-10	2.6774e-10	1.56946e-08	-1.23951e-10	1.49156e-09	-4.73571e-10	2.24826e-10	3.99918e-10	-5.79455e-10	-2.87076e-10	-6.97745e-10	-1.19396e-09	5.27477e-10	1.09433e-09	-1.47464e-09	-1.33153e-09	5.51147e-10	-8.70267e-10	-1.2611e-09	-3.84392e-10	1.37461e-09	2.71748e-10	5.04904e-10	3.85038e-10	-3.53761e-10	2.68995e-16
-1.13347e-09	-1.90244e-09	-5.40523e-10	-1.19987e-09	2.55732e-10	4.26619e-10	2.6774e-10	1.56946e-08	-1.23951e-10	1.49156e-09	-4.73571e-10	2.24826e-10	3.99918e-10	-5.79455e-10	-2.87076e-10	-6.97745e-10	-1.19396e-09	5.27477e-10	1.09433e-09	-1.47464e-09	-1.33153e-09	5.51147e-10	-8.70267e-10	-1.2611e-09	-3.84392e-10	1.37461e-09	2.71748e-10	5.04904e-10	3.85038e-10	-3.53761e-10	2.68995e-16
-1.13347e-09	-1.90244e-09	-5.40523e-10	-1.19987e-09	2.55732e-10	4.26619e-10	2.6774e-10	1.56946e-08	-1.23951e-10	1.49156e-09	-4.73571e-10	2.24826e-10	3.99918e-10	-5.79455e-10	-2.87076e-10	-6.97745e-10	-1.19396e-09	5.27477e-10	1.09433e-09	-1.47464e-09	-1.33153e-09	5.51147e-10	-8.70267e-10	-1.2611e-09	-3.84392e-10	1.37461e-09	2.71748e-10	5.04904e-10	3.85038e-10	-3.53761e-10	2.68995e-16
-1.14017e-09	-1.84349e-09	-5.1417e-10	-1.20019e-09	2.56273e-10	4.40365e-10	3.35169e-10	1.56508e-08	-1.23959e-10	1.49552e-09	-4.68979e-10	2.25046e-10	4.11544e-10	-5.78807e-10	-2.91594e-10	-6.97721e-10	-1.15797e-09	5.28762e-10	1.09558e-09	-1.48464e-09	-1.34253e-09	5.50767e-10	-8.70414e-10	-1.25967e-09	-3.86326e-10	1.28267e-09	2.71686e-10	5.08054e-10	3.68156e-10	-3.53868e-10	2.67183e-16
-1.13559e-09	-1.78426e-09	-5.30331e-10	-1.1997e-09	2.55571e-10	4.29893e-10	2.96036e-10	1.56313e-08	-1.23968e-10	1.49458e-09	-4.73353e-10	2.25704e-10	4.06736e-10	-5.79294e-10	-2.88357e-10	-7.06921e-10	-1.23615e-09	5.27697e-10	1.09521e-09	-1.48639e-09	-1.34179e-09	5.51275e-10	-8.7003e-10	-1.26034e-09	-3.85725e-10	1.20012e-09	2.71486e-10	5.09542e-10	3.78135e-10	-3.53723e-10	2.66332e-16
-1.13559e-09	-1.78426e-09	-5.30331e-10	-1.1997e-09	2.55571e-10	4.29893e-10	2.96036e-10	1.56313e-08	-1.23968e-10	1.49458e-09	-4.73353e-10	2.25704e-10	4.06736e-10	-5.79294e-10	-2.88357e-10	-7.06921e-10	-1.23615e-09	5.27697e-10	1.09521e-09	-1.48639e-09	-1.34179e-09	5.51275e-10	-8.7003e-10	-1.26034e-09	-3.85725e-10	1.20012e-09	2.71486e-10	5.09542e-10	3.78135e-10	-3.53723e-10	2.66332e-16
-1.1356e-09	-1.7856e-09	-5.25563e-10	-1.19973e-09	2.55632e-10	4.29969e-10	2.98358e-10	1.56317e-08	-1.23968e-10	1.47694e-09	-4.73282e-10	2.25687e-10	4.06511e-10	-5.79203e-10	-2.88461e-10	-7.02451e-10	-1.23127e-09	5.27726e-10	1.09521e-09	-1.48804e-09	-1.34186e-09	5.51206e-10	-8.7007e-10	-1.26032e-09	-3.85718e-10	1.20078e-09	2.71487e-10	5.08928e-10	3.77607e-10	-3.53733e-10	2.6628e-16
-1.13555e-09	-1.78473e-09	-5.30415e-10	-1.19971e-09	2.55472e-10	4.29868e-10	2.97459e-10	1.56318e-08	-1.23966e-10	1.4946e-09	-4.73355e-10	2.25674e-10	4.06104e-10	-5.79284e-10	-2.88453e-10	-7.07594e-10	-1.23668e-09	5.27695e-10	1.0952e-09	-1.48594e-09	-1.34236e-09	5.51049e-10	-8.70322e-10	-1.26033e-09	-3.85813e-10	1.22836e-09	2.71523e-10	5.09442e-10	2.85223e-10	-5.1835e-11	2.66237e-16
-1.13001e-09	-6.15775e-10	-5.05518e-10	-1.19972e-09	2.1692e-10	4.30043e-10	3.06688e-10	1.56344e-08	-1.42181e-10	5.29718e-10	-4.71367e-10	2.58119e-10	4.06332e-10	-5.77434e-10	-2.93235e-10	-7.06124e-10	-1.214e-09	5.29103e-10	1.09519e-09	-1.48585e-09	-1.34142e-09	6.83508e-10	-8.70109e-10	-1.35574e-10	-3.61887e-10	1.20924e-09	2.66859e-10	-1.8165e-11	3.58003e-10	-3.20501e-10	2.59884e-16
-1.13463e-09	-7.21072e-10	-3.23687e-10	-1.19973e-09	2.44149e-10	4.30094e-10	3.02642e-10	1.56337e-08	-1.41586e-10	2.26508e-10	-4.71995e-10	2.47765e-10	4.07845e-10	-5.71425e-10	-2.9498e-10	-7.06084e-10	-1.18884e-09	5.28048e-10	1.09529e-09	-1.48645e-09	-1.34157e-09	5.58657e-10	-8.6997e-10	-1.57479e-10	-3.83547e-10	1.21062e-09	2.03251e-10	1.80662e-10	3.67241e-10	-3.16986e-10	2.5945e-16
-1.13016e-09	-6.77577e-10	-5.11482e-10	-1.19376e-09	2.42673e-10	4.29897e-10	3.0301e-10	1.56338e-08	-1.2711e-10	5.81455e-10	-4.73292e-10	2.43768e-10	4.06636e-10	-3.73317e-10	-2.918e-10	-7.05447e-10	-1.19168e-09	5.26622e-10	1.09526e-09	-1.4866e-09	-1.34139e-09	6.45574e-10	-4.26887e-10	-1.36106e-10	-3.81177e-10	1.20689e-09	9.52022e-11	3.63408e-10	3.69468e-10	-2.93232e-10	2.5919e-16
-1.13256e-09	-4.2204e-10	-4.87429e-10	-1.1969e-09	2.41409e-10	4.29985e-10	3.03985e-10	1.56334e-08	-1.34717e-10	3.57335e-10	-4.71666e-10	2.4578e-10	4.06805e-10	-3.05065e-10	-2.85032e-10	-7.0559e-10	-1.19655e-09	5.27379e-10	1.09514e-09	-1.48632e-09	-1.31246e-09	6.29475e-10	-4.95554e-10	-2.82092e-10	-3.78606e-10	1.20994e-09	1.71467e-10	2.1758e-10	3.60534e-10	-3.09759e-10	2.58609e-16
-1.15737e-09	-3.95117e-10	-5.03668e-10	-1.19923e-09	9.31863e-10	3.1986e-10	3.02416e-10	4.95269e-09	-1.35258e-10	4.69806e-10	-4.72932e-10	2.46032e-10	4.02301e-10	-5.12956e-10	-2.93426e-10	-6.09e-10	7.75972e-10	5.28036e-10	1.0952e-09	-1.49974e-09	-1.38863e-09	8.41576e-10	-3.79223e-10	-1.82497e-10	-3.82635e-10	1.09879e-09	1.97628e-10	2.42932e-10	3.57716e-10	-3.05402e-10	3.90003e-17
-1.15737e-09	-3.95117e-10	-5.03668e-10	-1.19923e-09	9.31863e-10	3.1986e-10	3.02416e-10	4.95269e-09	-1.35258e-10	4.69806e-10	-4.72932e-10	2.46032e-10	4.02301e-10	-5.12956e-10	-2.93426e-10	-6.09e-10	7.75972e-10	5.28036e-10	1.0952e-09	-1.49974e-09	-1.38863e-09	8.41576e-10	-3.79223e-10	-1.82497e-10	-3.82635e-10	1.09879e-09	1.97628e-10	2.42932e-10	3.57716e-10	-3.05402e-10	3.90003e-17
-1.14702e-09	-4.20735e-10	-4.97602e-10	-1.19836e-09	5.84092e-10	3.40491e-10	3.03269e-10	5.02839e-09	-1.3539e-10	4.7075e-10	-4.72611e-10	2.44834e-10	4.04397e-10	-4.94644e-10	-2.93262e-10	-6.26313e-10	7.07496e-11	5.27592e-10	1.09516e-09	-1.49352e-09	-1.36248e-09	7.70009e-10	-4.36019e-10	-2.17828e-10	-3.79812e-10	1.1456e-09	1.98308e-10	2.32431e-10	3.61563e-10	-3.05867e-10	3.85944e-17
-1.14535e-09	-3.99691e-10	-4.59193e-10	-1.19918e-09	6.67507e-10	3.45066e-10	3.02551e-10	4.99905e-09	-1.37691e-10	4.69532e-10	-4.72789e-10	2.44705e-10	4.03085e-10	-4.6053e-10	-2.9313e-10	-6.2215e-10	-9.21059e-11	5.27909e-10	1.09516e-09	-1.49782e-09	-1.37411e-09	7.99758e-10	-4.16963e-10	-2.09279e-10	-3.79602e-10	1.14151e-09	2.02686e-10	2.32501e-10	3.6049e-10	-3.07941e-10	3.83801e-17
-1.14769e-09	-4.26513e-10	-4.96406e-10	-1.19863e-09	5.92947e-10	3.33167e-10	3.02799e-10	5.00806e-09	-1.35101e-10	4.39581e-10	-4.72826e-10	2.44434e-10	4.03013e-10	-5.04714e-10	-2.94324e-10	-6.1708e-10	7.0903e-11	5.28054e-10	1.09517e-09	-1.49788e-09	-1.37318e-09	7.86718e-10	-3.92715e-10	-2.11295e-10	-3.81802e-10	1.10669e-09	1.94623e-10	2.33315e-10	3.60062e-10	-3.05643e-10	3.83128e-17
-1.14242e-09	-4.03116e-10	-5.00298e-10	-1.19762e-09	4.8256e-10	3.5033e-10	3.02838e-10	4.98451e-09	-1.34815e-10	4.50062e-10	-4.7272e-10	2.44528e-10	4.03849e-10	-5.02625e-10	-2.93027e-10	-6.53704e-10	-5.39289e-11	5.27756e-10	1.0952e-09	-1.49155e-09	-1.37465e-09	7.27066e-10	-2.37751e-10	-2.04026e-10	-3.81473e-10	1.11454e-09	1.93156e-10	2.32364e-10	3.60323e-10	-2.99348e-10	3.77983e-17
-1.14565e-09	-3.99609e-10	-4.97562e-10	-1.1983e-09	5.31664e-10	3.44827e-10	3.02879e-10	4.97253e-09	-1.45658e-10	4.61361e-10	-4.72786e-10	2.44763e-10	4.03335e-10	-4.9318e-10	-2.93514e-10	-6.27469e-10	6.45355e-11	5.27843e-10	1.09525e-09	-1.48589e-09	-1.3747e-09	7.58425e-10	-2.50171e-10	-2.0786e-10	-3.81144e-10	1.11802e-09	2.6373e-10	2.33164e-10	1.33837e-11	-3.02882e-10	3.76504e-17
-1.14648e-09	-3.97561e-10	-4.88154e-10	-1.19854e-09	5.53832e-10	3.47066e-10	3.02734e-10	4.96639e-09	-1.40749e-10	4.60326e-10	-4.72759e-10	2.44778e-10	2.41484e-10	-4.97099e-10	-2.93438e-10	-6.29714e-10	5.15629e-11	5.27866e-10	1.09523e-09	-1.49104e-09	-1.37755e-09	7.54546e-10	-2.30207e-10	-2.08072e-10	-3.80908e-10	1.10835e-09	2.31084e-10	2.33664e-10	1.65189e-10	-3.05223e-10	3.75036e-17
-1.14982e-09	-3.97421e-10	-4.92303e-10	-1.19823e-09	5.40375e-10	2.93086e-10	3.02766e-10	4.96159e-09	-1.45759e-10	4.6642e-10	-4.72781e-10	2.44809e-10	3.20345e-10	-5.02614e-10	-2.93558e-10	-6.31976e-10	5.75388e-11	5.27848e-10	1.09521e-09	-1.49053e-09	-1.37697e-09	7.55124e-10	-2.22942e-10	-2.05895e-10	-3.81135e-10	1.10321e-09	2.00908e-10	2.33205e-10	1.56369e-10	-3.03992e-10	3.74435e-17
-1.1475e-09	-4.01875e-10	-4.87431e-10	-1.19545e-09	5.22659e-10	3.23544e-10	3.0638e-10	3.04702e-09	-1.4359e-10	4.62517e-10	-4.72791e-10	2.44804e-10	3.44905e-10	-5.00833e-10	-2.98097e-10	-6.11429e-10	2.7166e-11	5.10255e-10	1.09519e-09	-1.49046e-09	-1.37487e-09	7.62454e-10	-2.51408e-10	-2.08803e-10	-3.82546e-10	1.10717e-09	2.09689e-10	3.11801e-10	2.53596e-10	-2.97804e-10	2.21783e-17
-1.14783e-09	-3.9672e-10	-4.8886e-10	-1.1696e-09	5.33211e-10	3.4886e-10	3.06704e-10	6.2939e-10	-1.49246e-10	4.56812e-10	-4.71688e-10	2.44795e-10	3.33738e-10	-5.01216e-10	-3.00468e-10	-6.18866e-10	3.54932e-11	3.82024e-10	1.09588e-09	-1.49156e-09	-1.37462e-09	7.61311e-10	-2.60498e-10	-2.08315e-10	-3.82069e-10	1.10957e-09	2.12047e-10	3.15895e-10	1.4015e-10	-3.02697e-10	1.31138e-17
-1.04605e-09	-4.0011e-10	-3.48507e-10	-1.17485e-09	5.32272e-10	3.12325e-10	3.06548e-10	2.03324e-10	-1.48973e-10	4.5721e-10	-4.71741e-10	2.44399e-10	3.38345e-10	-5.00466e-10	-3.02393e-10	-6.197e-10	3.56609e-11	4.75383e-10	1.09564e-09	-1.49132e-09	-1.37538e-09	7.59598e-10	-2.59258e-10	-2.08653e-10	-3.83036e-10	1.1092e-09	2.12654e-10	3.50979e-10	1.72583e-10	-3.00668e-10	1.25229e-17
-9.2202e-10	-3.99433e-10	-3.71316e-10	-1.17464e-09	5.50102e-10	3.29494e-10	3.06307e-10	4.60817e-10	-1.48988e-10	4.57682e-10	-4.6973e-10	2.42416e-10	3.32891e-10	-5.00862e-10	-3.02082e-10	-6.23032e-10	3.60085e-11	4.75437e-10	1.09564e-09	-1.49192e-09	-1.37534e-09	7.59552e-10	-2.63953e-10	-2.09847e-10	-3.82382e-10	1.1092e-09	2.17131e-10	3.39667e-10	1.47249e-10	-2.55825e-10	1.24588e-17
-8.84166e-10	-4.00258e-10	-4.08213e-10	-1.16515e-09	5.39391e-10	3.25795e-10	3.05271e-10	1.65161e-10	-1.48768e-10	4.57814e-10	-4.70782e-10	2.37198e-10	3.32206e-10	-5.00865e-10	-2.97684e-10	-6.23547e-10	3.2647e-11	4.67894e-10	1.09538e-09	-1.49166e-09	-1.37485e-09	7.60639e-10	-2.57801e-10	-2.08254e-10	-3.8269e-10	1.10803e-09	2.13354e-10	3.18759e-10	1.55638e-10	-2.8273e-10	1.2181e-17
-8.92695e-10	-3.99486e-10	-4.13482e-10	-1.17438e-09	5.4061e-10	3.47377e-10	3.0683e-10	2.20164e-10	-1.48209e-10	4.58352e-10	-4.71397e-10	2.40018e-10	3.33813e-10	-5.00726e-10	-2.98269e-10	-6.20434e-10	2.52003e-11	4.695e-10	1.09545e-09	-1.28439e-09	-1.37496e-09	7.61071e-10	-2.58451e-10	-2.08528e-10	-3.8269e-10	1.10766e-09	2.16984e-10	3.17013e-10	1.50977e-10	-2.95656e-10	1.1692e-17
-9.09528e-10	-3.99693e-10	-4.16493e-10	-1.17089e-09	5.40079e-10	3.38284e-10	3.05783e-10	1.86928e-10	-1.48493e-10	4.58124e-10	-4.71025e-10	2.39672e-10	3.35957e-10	-5.00849e-10	-2.9876e-10	-6.21944e-10	3.06863e-11	4.75077e-10	1.09542e-09	-1.26649e-09	-1.37499e-09	7.59789e-10	-2.56909e-10	-2.08396e-10	-3.82722e-10	1.10766e-09	2.14511e-10	3.3044e-10	1.59069e-10	-2.87787e-10	1.16617e-17
-9.07605e-10	-3.99548e-10	-2.52477e-10	-1.17201e-09	5.40448e-10	3.32019e-10	3.05945e-10	2.07871e-10	-1.48019e-10	3.04405e-10	-4.71165e-10	2.392e-10	3.35124e-10	-5.00747e-10	-2.99029e-10	-6.20806e-10	2.48415e-11	4.4264e-10	1.09531e-09	-1.28703e-09	-1.37506e-09	7.59613e-10	-2.57362e-10	-2.08684e-10	-3.8272e-10	1.10791e-09	2.15145e-10	3.26474e-10	1.60168e-10	-2.92042e-10	1.14596e-17
-3.78057e-10	-3.99315e-10	-3.1859e-10	-1.1717e-09	5.4042e-10	3.2297e-10	3.05755e-10	2.06276e-10	-1.43014e-10	3.3841e-10	-4.71244e-10	2.39161e-10	3.30536e-10	-5.00686e-10	-2.98888e-10	-6.21221e-10	1.02503e-11	4.39363e-10	1.0955e-09	-1.2863e-09	-1.37566e-09	7.59703e-10	-2.57733e-10	-2.08614e-10	-3.82983e-10	1.1081e-09	2.15021e-10	3.33629e-10	1.44243e-10	-2.94853e-10	1.08258e-17
-4.70068e-10	-3.93172e-10	-3.44075e-10	-1.15893e-09	5.3969e-10	1.3181e-10	3.05758e-10	2.01328e-10	-1.47872e-10	3.60089e-10	-4.72302e-10	2.4584e-10	3.32367e-10	-5.0083e-10	-2.98486e-10	-6.19881e-10	-7.94744e-12	2.74685e-10	1.09547e-09	-3.21543e-10	-1.37557e-09	7.59411e-10	-2.59813e-10	-2.10762e-10	-4.03429e-10	1.10827e-09	2.14923e-10	3.34079e-10	1.62821e-10	-2.9316e-10	9.17044e-18
-3.33912e-10	-3.94364e-10	-3.44104e-10	-1.16579e-09	5.39691e-10	1.80737e-10	3.05816e-10	2.04984e-10	-1.47532e-10	3.41876e-10	-5.02515e-10	2.47943e-10	3.33379e-10	-5.00956e-10	-2.98359e-10	-6.19764e-10	-7.7095e-12	2.51007e-10	1.09547e-09	-3.55796e-10	-1.3765e-09	7.51706e-10	-2.61144e-10	-2.1053e-10	-3.98124e-10	1.08191e-09	2.12694e-10	3.33039e-10	1.62591e-10	-2.94352e-10	9.05214e-18
-4.20134e-10	-3.94701e-10	-3.35289e-10	-1.12704e-09	5.40396e-10	2.18536e-10	3.05759e-10	2.06188e-10	-1.48309e-10	3.5528e-10	-4.59355e-10	2.4344e-10	3.29564e-10	-5.00648e-10	-2.98613e-10	-6.2049e-10	-4.10128e-12	3.15266e-10	1.09555e-09	-1.60364e-10	-1.37557e-09	7.59545e-10	-2.55443e-10	-2.09804e-10	-3.9266e-10	1.10818e-09	1.49041e-10	3.16655e-10	1.63972e-10	-2.94031e-10	8.96445e-18
-3.78066e-10	-3.96281e-10	-3.12349e-10	-1.11478e-09	5.40097e-10	2.35751e-10	3.05859e-10	2.06644e-10	-1.49077e-10	3.10263e-10	-4.73403e-10	2.45646e-10	3.30442e-10	-5.00758e-10	-2.98389e-10	-6.20331e-10	2.12672e-12	1.85743e-10	1.0955e-09	-2.69011e-10	-1.37636e-09	7.51031e-10	-2.58185e-10	-2.10012e-10	-3.88451e-10	1.06691e-09	1.86833e-10	3.27779e-10	1.63024e-10	-2.94833e-10	8.78175e-18
-3.85047e-10	-3.95873e-10	-3.21896e-10	-1.11578e-09	5.4026e-10	2.268e-10	3.05851e-10	2.06914e-10	-1.48955e-10	3.19384e-10	-4.7617e-10	2.46768e-10	3.30717e-10	-5.00749e-10	-2.98288e-10	-5.466e-10	1.15021e-12	1.95185e-10	1.09551e-09	-5.59065e-11	-1.37624e-09	7.5344e-10	-2.58143e-10	-2.09905e-10	-3.89874e-10	1.08215e-09	1.83741e-10	3.28289e-10	1.63338e-10	-2.95119e-10	8.68506e-18
-3.87209e-10	-3.96973e-10	-3.03265e-10	-1.08702e-09	5.40022e-10	2.13205e-10	3.05609e-10	2.09331e-10	-1.48516e-10	3.51862e-10	-4.73095e-10	2.48413e-10	3.31385e-10	-5.00789e-10	-2.98301e-10	-5.23538e-10	2.18934e-12	1.69505e-10	1.09551e-09	-9.35515e-11	-1.37616e-09	7.54808e-10	-2.6329e-10	-1.11156e-10	-3.90177e-10	1.07706e-09	2.27102e-10	3.32641e-10	1.63158e-10	-2.95942e-10	8.58203e-18
-3.5712e-10	-3.95833e-10	-3.10125e-10	-1.08933e-09	5.38421e-10	2.14294e-10	3.05637e-10	2.08451e-10	-1.48728e-10	3.30515e-10	-4.73552e-10	2.44664e-10	3.30933e-10	-5.00789e-10	-2.98405e-10	-5.24448e-10	2.12932e-12	1.84356e-10	1.09551e-09	-1.28833e-10	-1.376e-09	7.54976e-10	-2.60084e-10	-8.35401e-11	-3.89908e-10	1.08171e-09	2.18188e-10	3.25918e-10	1.63127e-10	-2.95061e-10	8.55791e-18
-3.62597e-10	-2.98238e-10	-3.06521e-10	-1.08872e-09	5.40049e-10	2.1394e-10	3.05648e-10	2.08618e-10	-1.48616e-10	3.44877e-10	-4.74921e-10	2.47081e-10	1.9775e-10	-5.00962e-10	-2.98322e-10	-5.11394e-10	-2.47405e-11	1.73414e-10	1.09552e-09	-1.23724e-10	-1.37615e-09	7.54414e-10	-2.73542e-10	-1.13356e-10	-3.86429e-10	1.08134e-09	2.24251e-10	3.31167e-10	1.63052e-10	-2.79235e-10	8.42217e-18
-3.6401e-10	-2.99857e-10	-3.12861e-10	-1.09072e-09	5.39319e-10	2.1143e-10	3.05714e-10	2.08757e-10	-1.48615e-10	3.38013e-10	-4.73704e-10	2.46654e-10	2.06723e-10	-5.01096e-10	-2.98314e-10	-5.11077e-10	-1.17763e-11	1.78158e-10	1.09551e-09	-1.13334e-10	-1.37612e-09	7.53977e-10	-2.71123e-10	-1.22972e-10	-3.87001e-10	1.07748e-09	2.17932e-10	3.30593e-10	1.63071e-10	-2.83851e-10	8.41851e-18
-3.59471e-10	-3.529e-10	-3.0836e-10	-1.05975e-09	4.23288e-10	2.15083e-10	3.07069e-10	2.58985e-10	-1.37615e-10	3.39037e-10	-3.10288e-10	2.27591e-10	3.15993e-10	-5.01e-10	-2.98287e-10	-2.03138e-10	-7.80609e-12	1.62156e-10	1.0945e-09	-1.43752e-10	-1.37665e-09	7.54798e-10	-2.64775e-10	-1.30728e-10	-3.89033e-10	1.0784e-09	2.2025e-10	3.29659e-10	1.63093e-10	-2.77644e-10	7.99395e-18
-3.60537e-10	-3.69581e-10	-3.0798e-10	-1.05903e-09	4.18089e-10	2.145e-10	3.07116e-10	2.3888e-10	-1.36758e-10	3.40326e-10	-3.22653e-10	2.38478e-10	2.63268e-10	-5.01015e-10	-2.98288e-10	-2.13885e-10	-1.03794e-12	1.64434e-10	1.0944e-09	-1.41631e-10	-1.37718e-09	7.54806e-10	-2.6474e-10	-1.31495e-10	-3.88943e-10	1.07865e-09	2.18503e-10	3.29594e-10	1.63095e-10	-2.70982e-10	7.97544e-18
-3.23776e-10	-3.66831e-10	-3.09069e-10	-1.06292e-09	4.1642e-10	2.15634e-10	3.06329e-10	1.53999e-10	-1.42197e-10	3.37991e-10	-3.59729e-10	1.76623e-10	2.01655e-10	-5.00967e-10	-2.983e-10	-2.22151e-10	-1.16033e-11	1.69756e-10	1.09493e-09	-1.3246e-10	-1.3769e-09	7.54516e-10	-2.63897e-10	-1.30923e-10	-3.89135e-10	1.07762e-09	2.18646e-10	3.28841e-10	1.62998e-10	-2.76885e-10	7.89639e-18
-3.26583e-10	-3.3228e-10	-3.16802e-10	-1.06493e-09	3.8517e-10	2.14908e-10	3.06713e-10	1.95558e-10	-1.4029e-10	3.38303e-10	-3.3773e-10	2.14036e-10	2.89538e-10	-5.00939e-10	-2.98291e-10	-1.22157e-10	-1.23528e-11	1.66544e-10	1.09489e-09	-1.36683e-10	-1.37685e-09	7.54661e-10	-2.63539e-10	-1.31403e-10	-3.88482e-10	9.75855e-10	2.15945e-10	3.28988e-10	1.62882e-10	-2.7609e-10	7.66918e-18
-3.24109e-10	-3.58033e-10	-3.20142e-10	-1.06531e-09	3.64966e-10	2.15399e-10	3.06384e-10	1.94536e-10	-1.40016e-10	3.37715e-10	-3.45238e-10	1.89937e-10	2.79082e-10	-5.00953e-10	-2.98297e-10	-1.2985e-10	-1.83437e-11	1.68949e-10	1.09501e-09	-1.34483e-10	-1.37679e-09	7.54524e-10	-2.63653e-10	-1.31671e-10	-3.88578e-10	9.73507e-10	2.16038e-10	3.29463e-10	1.62913e-10	-2.76571e-10	7.66023e-18
-3.24836e-10	-3.48866e-10	-3.16272e-10	-1.06308e-09	3.72981e-10	2.15414e-10	3.06517e-10	1.97788e-10	-1.40309e-10	3.37839e-10	-3.43655e-10	1.90601e-10	2.20725e-10	-5.00965e-10	-2.98293e-10	-1.45311e-10	-8.2958e-12	1.6798e-10	1.09497e-09	-1.35018e-10	-1.37683e-09	7.54143e-10	-2.64694e-10	-1.33573e-10	-3.88544e-10	9.7949e-10	2.16576e-10	3.29257e-10	1.62945e-10	-2.77199e-10	7.64084e-18
-3.26611e-10	-3.41317e-10	-3.16414e-10	-1.06442e-09	3.76121e-10	2.15188e-10	3.06517e-10	1.95521e-10	-1.40321e-10	3.37927e-10	-3.43752e-10	1.91154e-10	2.2465e-10	-5.00965e-10	-2.98293e-10	-1.36178e-10	-8.4819e-12	1.67353e-10	1.09497e-09	-1.35907e-10	-1.37682e-09	7.54334e-10	-2.63674e-10	-1.33019e-10	-3.88613e-10	9.7922e-10	2.16434e-10	3.29254e-10	1.62924e-10	-2.76979e-10	7.63957e-18
-3.25851e-10	-3.43699e-10	-3.1509e-10	-1.06366e-09	3.74652e-10	2.15131e-10	3.06502e-10	1.95036e-10	-1.40168e-10	3.37997e-10	-3.44006e-10	1.92487e-10	2.1759e-10	-5.00968e-10	-2.98292e-10	-1.41061e-10	-1.03172e-11	1.67736e-10	1.0949e-09	-1.33901e-10	-1.37682e-09	7.54344e-10	-2.64535e-10	-1.32983e-10	-3.88589e-10	9.76473e-10	2.16454e-10	3.29095e-10	1.62929e-10	-2.75949e-10	7.62972e-18
-3.25875e-10	-3.40995e-10	-3.16787e-10	-1.06345e-09	3.74524e-10	2.14675e-10	3.06526e-10	1.87527e-10	-1.40355e-10	3.37938e-10	-3.41011e-10	1.93637e-10	2.2683e-10	-5.00965e-10	-2.9829e-10	-1.38082e-10	-1.03229e-11	1.68019e-10	1.09479e-09	-1.34274e-10	-1.37683e-09	7.54465e-10	-1.17538e-10	-1.32744e-10	-3.88603e-10	9.78752e-10	2.16675e-10	3.2919e-10	1.62927e-10	-2.75378e-10	7.57527e-18
-3.26087e-10	-3.433e-10	-3.16421e-10	-1.063e-09	3.77325e-10	2.14759e-10	3.06875e-10	1.94709e-10	-1.40227e-10	3.37969e-10	-3.41836e-10	1.94542e-10	2.26455e-10	-4.84361e-10	-2.97988e-10	-1.39544e-10	-1.26919e-11	1.67722e-10	1.08938e-09	-1.35235e-10	-3.89607e-10	7.79511e-10	-2.20097e-10	7.87365e-11	-3.87813e-10	9.64233e-10	2.17818e-10	3.29197e-10	1.62968e-10	-2.76172e-10	5.84378e-18
-3.26013e-10	-3.43011e-10	-3.1612e-10	-1.06228e-09	3.85452e-10	2.146e-10	3.09892e-10	1.93395e-10	-1.40296e-10	3.37763e-10	-3.41087e-10	1.93078e-10	2.25586e-10	-4.98947e-10	-2.94031e-10	-1.40135e-10	-1.77132e-11	1.74602e-10	1.09199e-09	-1.39671e-10	-6.66527e-10	7.52371e-10	-1.6594e-10	5.49321e-11	-3.81879e-10	1.23077e-10	2.15844e-10	3.40866e-10	1.62403e-10	-2.77431e-10	5.18443e-18
-3.25735e-10	-3.4445e-10	-3.16408e-10	-1.06201e-09	3.85828e-10	2.14798e-10	3.10626e-10	1.94832e-10	-1.40165e-10	3.37954e-10	-3.41631e-10	1.95925e-10	2.26378e-10	-4.26849e-10	-2.93965e-10	-1.41092e-10	-1.6323e-11	1.83e-10	1.09089e-09	-1.38377e-10	-5.65749e-10	7.58368e-10	-2.2588e-10	6.79062e-11	-3.86038e-10	1.77167e-10	2.14325e-10	3.31374e-10	1.6112e-10	-2.76477e-10	5.04323e-18
-3.26013e-10	-3.42827e-10	-3.16229e-10	-1.06263e-09	3.79563e-10	2.14827e-10	3.07553e-10	1.94534e-10	-1.40222e-10	3.37928e-10	-3.41215e-10	1.9521e-10	2.26722e-10	-3.5957e-10	-2.94441e-10	-1.40304e-10	-1.72675e-11	1.7952e-10	1.09217e-09	-1.37997e-10	-5.01532e-10	7.57333e-10	-1.9129e-10	-5.37549e-11	-3.87349e-10	2.44029e-10	2.16139e-10	3.32842e-10	1.61157e-10	-2.76674e-10	4.9297e-18
-3.25989e-10	-2.52607e-10	-3.17892e-10	-5.42474e-10	3.81547e-10	2.14564e-10	3.07113e-10	1.96134e-10	-1.40242e-10	3.40289e-10	-3.41352e-10	1.94886e-10	2.29315e-10	-4.05942e-10	-2.96404e-10	-1.39731e-10	-1.60481e-11	1.79302e-10	1.0915e-09	-1.42266e-10	-5.25451e-10	7.60652e-10	-1.96997e-10	6.31251e-11	-3.86917e-10	1.12785e-10	2.15863e-10	3.43494e-10	1.61925e-10	-2.75987e-10	4.07543e-18
-3.26055e-10	-2.19071e-10	-3.17048e-10	-2.24558e-10	3.80134e-10	2.15953e-10	3.07536e-10	1.95553e-10	-1.40223e-10	3.3938e-10	-3.41448e-10	1.95242e-10	2.28136e-10	-3.99794e-10	-3.07641e-10	-1.39819e-10	-1.71285e-11	1.85885e-10	1.09239e-09	-1.42826e-10	-5.33072e-10	7.60107e-10	-2.01396e-10	6.67623e-12	-3.86439e-10	1.20962e-10	2.16032e-10	3.35999e-10	1.61911e-10	-2.76149e-10	3.82193e-18
-3.25997e-10	-2.67248e-10	-3.16656e-10	-1.91018e-10	3.80174e-10	2.14542e-10	3.07104e-10	1.98371e-10	-1.40223e-10	3.44201e-10	-3.4144e-10	1.95133e-10	2.28863e-10	-3.97039e-10	-3.14351e-10	-1.40805e-10	-1.67196e-11	1.80601e-10	1.09205e-09	-1.3857e-10	-5.17932e-10	7.62316e-10	-1.99585e-10	4.94215e-11	-3.87218e-10	5.1084e-11	2.16116e-10	3.36736e-10	1.61642e-10	-2.76003e-10	3.81142e-18
-3.26193e-10	-2.4951e-10	-3.17083e-10	-2.27315e-10	3.80343e-10	2.15334e-10	2.62229e-10	1.95734e-10	-1.3755e-10	3.41106e-10	-3.41584e-10	1.95181e-10	1.4989e-10	-4.06784e-10	-3.26841e-10	-1.39955e-10	-1.69758e-11	1.81975e-10	1.08489e-09	-1.40176e-10	-5.08513e-10	7.60104e-10	-2.01321e-10	1.23558e-11	-3.87912e-10	6.87246e-11	2.1588e-10	3.34887e-10	1.61889e-10	-2.76228e-10	3.7469e-18
-3.26262e-10	-2.54431e-10	-3.17411e-10	-2.29239e-10	3.80463e-10	2.15006e-10	2.39057e-10	1.974e-10	-1.07476e-10	3.42192e-10	-3.41548e-10	1.95183e-10	1.7158e-10	-4.12215e-10	-3.09078e-10	-1.4009e-10	-1.65359e-11	1.81838e-10	1.07967e-09	-1.40289e-10	-5.06252e-10	7.61296e-10	-2.0204e-10	2.87434e-11	-3.86844e-10	7.13032e-11	2.15993e-10	3.37078e-10	1.61807e-10	-2.76186e-10	3.72318e-18
-3.2617e-10	-2.52133e-10	-3.17221e-10	-2.25809e-10	3.80555e-10	2.14893e-10	2.42893e-10	1.96744e-10	-9.66463e-11	3.42256e-10	-3.41547e-10	1.95182e-10	1.72253e-10	-4.09575e-10	-3.10951e-10	-1.40268e-10	-1.67489e-11	1.80792e-10	1.07877e-09	-1.39951e-10	-5.06261e-10	7.60918e-10	-2.01643e-10	2.52252e-11	-3.86826e-10	6.07353e-11	2.15905e-10	3.36531e-10	1.61835e-10	-2.76175e-10	3.71384e-18
-3.26164e-10	-2.22992e-10	-3.17095e-10	-2.23176e-10	3.80528e-10	2.14858e-10	2.44647e-10	1.96722e-10	-1.25473e-10	3.42474e-10	-3.41547e-10	1.97685e-10	1.7339e-10	-4.12727e-10	-3.11269e-10	-1.39773e-10	-1.68242e-11	1.82058e-10	1.07951e-09	-1.39501e-10	-5.08189e-10	7.6159e-10	-2.0191e-10	3.17998e-11	-3.83282e-10	6.74815e-11	2.15901e-10	1.36348e-10	1.61816e-10	-2.7622e-10	3.61902e-18
-3.29646e-10	-2.34351e-10	-3.17421e-10	-1.68621e-10	3.80221e-10	2.14898e-10	2.52139e-10	1.96727e-10	-1.18795e-10	3.42597e-10	-3.41545e-10	2.06959e-10	1.77369e-10	-4.11587e-10	-3.10356e-10	-1.26188e-10	-1.6164e-11	1.81331e-10	1.08019e-09	-1.39536e-10	-5.08309e-10	7.60641e-10	-2.02998e-10	2.07801e-11	-3.31307e-10	5.57986e-11	2.15985e-10	1.66554e-10	1.61775e-10	-2.76076e-10	3.57756e-18
-6.84493e-11	-2.28656e-10	-3.18605e-10	-1.99851e-10	3.80263e-10	2.14926e-10	2.49924e-10	1.96626e-10	-1.1935e-10	2.97703e-10	-3.4153e-10	1.72688e-10	1.73796e-10	-4.10879e-10	-3.06967e-10	-1.34413e-10	-1.66972e-11	1.82617e-10	1.08075e-09	-1.39666e-10	-5.08006e-10	7.61054e-10	-2.02073e-10	2.43492e-11	-3.38188e-10	5.51268e-11	2.15957e-10	1.74238e-10	1.61848e-10	-2.76187e-10	3.44774e-18
-6.84493e-11	-2.28656e-10	-3.18605e-10	-1.99851e-10	3.80263e-10	2.14926e-10	2.49924e-10	1.96626e-10	-1.1935e-10	2.97703e-10	-3.4153e-10	1.72688e-10	1.73796e-10	-4.10879e-10	-3.06967e-10	-1.34413e-10	-1.66972e-11	1.82617e-10	1.08075e-09	-1.39666e-10	-5.08006e-10	7.61054e-10	-2.02073e-10	2.43492e-11	-3.38188e-10	5.51268e-11	2.15957e-10	1.74238e-10	1.61848e-10	-2.76187e-10	3.44774e-18
-8.97424e-11	-2.25804e-10	-3.17626e-10	-1.69201e-10	3.80088e-10	2.14947e-10	2.50807e-10	1.96714e-10	-1.2236e-10	3.07695e-10	-3.41538e-10	1.94524e-10	1.72899e-10	-4.10261e-10	-2.93431e-10	-1.33798e-10	-1.67003e-11	1.8168e-10	1.08003e-09	-1.39697e-10	-5.08358e-10	7.60964e-10	-2.02008e-10	2.40939e-11	-3.21403e-10	6.56411e-11	2.15935e-10	1.66814e-10	1.61798e-10	-2.76217e-10	3.42987e-18
-9.44065e-11	-2.27692e-10	-2.52125e-10	-1.99325e-10	3.80449e-10	2.14224e-10	2.49618e-10	1.96653e-10	-1.19564e-10	2.88214e-10	-3.41867e-10	1.73685e-10	1.73359e-10	-4.10688e-10	-3.00219e-10	-1.35826e-10	-2.05003e-11	1.8854e-10	1.08082e-09	-1.39721e-10	-5.10243e-10	2.11947e-10	-2.02073e-10	2.4822e-11	-3.39556e-10	5.52855e-11	2.15938e-10	1.72548e-10	1.61839e-10	-2.76193e-10	2.87497e-18
-9.44065e-11	-2.27692e-10	-2.52125e-10	-1.99325e-10	3.80449e-10	2.14224e-10	2.49618e-10	1.96653e-10	-1.19564e-10	2.88214e-10	-3.41867e-10	1.73685e-10	1.73359e-10	-4.10688e-10	-3.00219e-10	-1.35826e-10	-2.05003e-11	1.8854e-10	1.08082e-09	-1.39721e-10	-5.10243e-10	2.11947e-10	-2.02073e-10	2.4822e-11	-3.39556e-10	5.52855e-11	2.15938e-10	1.72548e-10	1.61839e-10	-2.76193e-10	2.87497e-18
-9.54693e-11	-2.27816e-10	-2.26112e-10	-1.95568e-10	3.80448e-10	2.14208e-10	2.49691e-10	1.96653e-10	-1.1957e-10	2.87887e-10	-3.41808e-10	1.73901e-10	1.73321e-10	-4.10577e-10	-3.00105e-10	-1.36188e-10	-1.85302e-11	1.86517e-10	1.08072e-09	-1.39712e-10	-5.10115e-10	2.01205e-10	-2.02073e-10	2.48478e-11	-3.36633e-10	5.49845e-11	2.15936e-10	1.71872e-10	1.6184e-10	-2.74928e-10	2.85256e-18
-9.43146e-11	-2.28486e-10	-2.13185e-10	-1.91651e-10	3.80514e-10	2.14308e-10	2.49809e-10	1.96667e-10	-1.19537e-10	2.90852e-10	-3.41744e-10	1.74819e-10	1.73363e-10	-4.10539e-10	-3.01044e-10	-1.35841e-10	-1.87699e-11	1.88534e-10	1.08072e-09	-1.39732e-10	-5.09267e-10	2.06946e-10	-2.02062e-10	2.47597e-11	-3.32726e-10	5.56523e-11	2.15942e-10	1.70672e-10	1.61828e-10	-2.75312e-10	2.84754e-18
-9.32871e-11	-2.28316e-10	-1.94404e-10	-1.92313e-10	3.80449e-10	2.14095e-10	2.4989e-10	1.96682e-10	-1.1959e-10	2.9093e-10	-3.41744e-10	1.76917e-10	1.73486e-10	-4.10594e-10	-3.00658e-10	-1.35866e-10	-1.8932e-11	1.87475e-10	1.08072e-09	-1.39732e-10	-5.09368e-10	2.08122e-10	-2.02059e-10	2.46757e-11	-3.31363e-10	5.60607e-11	2.15937e-10	1.6999e-10	1.61831e-10	-2.74912e-10	2.83931e-18
-9.21404e-11	-2.28251e-10	-2.00948e-10	-1.92907e-10	3.80506e-10	2.14313e-10	2.49831e-10	1.96683e-10	-1.19767e-10	1.34983e-10	-3.40792e-10	1.78234e-10	1.73445e-10	-4.10588e-10	-3.01518e-10	-1.35821e-10	-2.90428e-11	1.87163e-10	1.08065e-09	-1.39761e-10	-5.11002e-10	2.10926e-10	-2.02029e-10	2.47349e-11	-3.31189e-10	5.59963e-11	2.15941e-10	1.69598e-10	1.6183e-10	-2.56743e-10	2.76906e-18
-9.259e-11	-2.28389e-10	-2.0703e-10	-1.92368e-10	3.80909e-10	2.14724e-10	2.49349e-10	1.96681e-10	-1.19598e-10	1.67941e-10	-3.41168e-10	1.78084e-10	1.73488e-10	-4.10564e-10	-3.01867e-10	-1.35867e-10	-2.58994e-11	1.87019e-10	1.08062e-09	-1.25635e-10	-5.10215e-10	2.09961e-10	-2.01716e-10	2.46959e-11	-3.31375e-10	5.60767e-11	2.15851e-10	1.6736e-10	1.61829e-10	-1.01155e-10	2.72036e-18
-9.2938e-11	-2.28156e-10	-2.05612e-10	-1.9257e-10	3.81609e-10	1.58229e-10	2.48811e-10	1.96684e-10	-1.18453e-10	1.15614e-10	-3.4242e-10	1.78472e-10	1.73444e-10	-4.10562e-10	-3.01612e-10	-1.33258e-10	-2.27499e-11	1.86937e-10	1.08064e-09	-1.04634e-10	-5.09612e-10	1.86134e-10	-2.01202e-10	2.47708e-11	-3.31802e-10	5.58567e-11	2.15863e-10	1.65076e-10	1.61845e-10	-1.51327e-10	2.68096e-18
-9.31825e-11	-2.28296e-10	-2.06222e-10	-1.92634e-10	3.8101e-10	1.74172e-10	2.49093e-10	1.96678e-10	-1.19625e-10	1.17539e-10	-3.42036e-10	1.78175e-10	1.73478e-10	-2.13808e-10	-3.01634e-10	-1.34156e-10	-2.582e-11	1.87397e-10	1.08054e-09	-1.12999e-10	-5.09842e-10	2.09783e-10	-1.98829e-10	2.39297e-11	-3.31635e-10	5.59023e-11	2.15861e-10	1.67448e-10	1.62366e-10	-1.27204e-10	2.56878e-18
-9.27013e-11	-2.18325e-10	-2.0597e-10	-1.92738e-10	3.81032e-10	9.98006e-11	2.48718e-10	1.96686e-10	-1.18836e-10	1.56338e-10	-3.41791e-10	1.78134e-10	1.72954e-10	-2.20762e-10	-3.01574e-10	-1.35019e-10	-2.4792e-11	1.87554e-10	1.08056e-09	-1.09669e-10	-5.10794e-10	1.97029e-10	-1.68543e-10	-2.79673e-13	-3.31804e-10	5.57422e-11	2.15864e-10	1.68299e-10	1.61925e-10	-1.22401e-10	2.53936e-18
-9.35032e-11	-1.87428e-10	-2.04557e-10	-1.91774e-10	3.81001e-10	7.9575e-11	2.48806e-10	1.96697e-10	-1.19008e-10	1.36839e-10	-3.41704e-10	1.78357e-10	1.71338e-10	-2.1055e-10	-3.01565e-10	-1.34924e-10	-2.6199e-11	1.85775e-10	1.08061e-09	-1.11235e-10	-5.10025e-10	1.99476e-10	-1.70778e-10	1.12983e-11	-3.31848e-10	5.57607e-11	2.15867e-10	1.67597e-10	1.6186e-10	-1.54077e-10	2.52124e-18
-9.27842e-11	-2.04305e-10	-2.05031e-10	-1.92439e-10	3.78294e-10	1.16335e-10	2.48925e-10	4.51113e-11	-1.18574e-10	1.26734e-10	-3.41817e-10	1.78142e-10	1.72897e-10	-9.2035e-11	-3.01576e-10	-1.34819e-10	-2.57589e-11	1.86981e-10	1.08057e-09	-1.13988e-10	-5.10537e-10	1.9711e-10	-1.69821e-10	1.26239e-11	-3.31781e-10	5.55973e-11	2.16394e-10	1.6783e-10	1.61873e-10	-1.26341e-10	2.45133e-18
-9.21623e-11	-2.15423e-10	-2.02339e-10	-1.92591e-10	3.14829e-10	1.87348e-10	2.48944e-10	1.15217e-11	-1.17762e-10	1.56855e-10	-3.41753e-10	1.77059e-10	1.71658e-10	-1.64888e-10	-1.62701e-10	-1.33563e-10	-8.29617e-11	1.90154e-10	1.08343e-09	1.16209e-11	-2.45335e-10	2.00245e-10	-1.81939e-10	8.75643e-12	-3.31898e-10	1.09349e-10	2.20614e-10	1.67434e-10	1.61885e-10	-1.35258e-10	2.21063e-18
-9.23456e-11	-1.94137e-10	-2.04736e-10	-1.92391e-10	3.54786e-10	1.23307e-10	2.49157e-10	9.11759e-11	-1.18308e-10	1.43477e-10	-3.41801e-10	1.77365e-10	1.72434e-10	-1.15377e-10	-1.91467e-10	-1.35e-10	-4.00297e-11	1.87029e-10	1.08064e-09	-8.85617e-11	-2.67737e-10	1.98256e-10	-1.74047e-10	7.09235e-12	-3.31915e-10	5.90201e-11	2.17258e-10	1.67476e-10	1.61886e-10	-1.33532e-10	2.2039e-18
-9.24827e-11	-1.8522e-10	-2.03761e-10	-1.92413e-10	3.2595e-10	1.34934e-10	2.4896e-10	5.64961e-11	-1.18208e-10	1.45413e-10	-3.41812e-10	1.77873e-10	1.72313e-10	-1.21557e-10	-1.82624e-10	-1.34598e-10	-4.44436e-11	1.87624e-10	1.08142e-09	-5.95915e-11	-2.70095e-10	1.99373e-10	-1.77846e-10	5.75135e-12	-3.31881e-10	7.92944e-11	2.18591e-10	1.67521e-10	1.61884e-10	-1.32125e-10	2.18106e-18
-9.48257e-11	-1.50771e-10	-2.03749e-10	-1.92478e-10	3.40601e-10	1.41173e-10	2.48941e-10	6.98769e-11	-1.18096e-10	1.47504e-10	-3.41612e-10	1.73632e-10	1.71954e-10	-1.07214e-10	-1.94335e-10	-1.68884e-10	-4.73965e-11	1.88369e-10	3.11317e-10	-5.3898e-11	-2.8858e-10	1.98161e-10	-1.8221e-10	6.9104e-12	-3.31884e-10	7.86559e-11	2.29566e-10	1.66254e-10	1.61632e-10	-1.30594e-10	1.13618e-18
-9.28034e-11	-2.02389e-10	-2.0379e-10	-1.92477e-10	3.42538e-10	1.36676e-10	2.48941e-10	3.99882e-11	-1.18039e-10	1.47255e-10	-3.41691e-10	1.76763e-10	1.71962e-10	-1.12495e-10	-1.85791e-10	-1.39557e-10	-4.86509e-11	1.88246e-10	3.10268e-10	-5.75118e-11	-2.71839e-10	1.98126e-10	-1.77691e-10	7.0064e-12	-3.31882e-10	8.34377e-11	2.18071e-10	1.6679e-10	1.61738e-10	-1.29999e-10	1.12526e-18
-9.30938e-11	-1.65346e-10	-2.03834e-10	-1.92477e-10	3.43753e-10	1.36341e-10	2.48956e-10	4.49484e-11	-1.18108e-10	1.47185e-10	-3.41727e-10	1.75856e-10	1.72008e-10	-9.66677e-11	-1.87711e-10	-1.39245e-10	-4.7921e-11	1.88266e-10	3.1679e-10	-5.24054e-11	-2.7742e-10	1.98218e-10	-1.77664e-10	6.89486e-12	-3.31881e-10	8.08302e-11	2.21649e-10	1.66917e-10	1.61795e-10	-1.30439e-10	1.11779e-18
-9.29568e-11	-1.60563e-10	-2.03942e-10	-1.92534e-10	3.39488e-10	1.40859e-10	2.48938e-10	5.04583e-11	-1.18105e-10	1.47007e-10	-3.41689e-10	1.77001e-10	1.71966e-10	-9.97768e-11	-1.93956e-10	-1.40951e-10	-4.73233e-11	1.88316e-10	3.1469e-10	-5.21854e-11	-2.72259e-10	1.98423e-10	-1.78486e-10	6.43844e-12	-3.31881e-10	7.53424e-11	2.20409e-10	1.66752e-10	1.61761e-10	-1.29729e-10	1.1134e-18
-9.31851e-11	-1.58963e-10	-2.04007e-10	-1.92448e-10	3.40124e-10	1.3825e-10	2.48942e-10	4.40056e-11	-1.18192e-10	1.4764e-10	-3.41693e-10	1.7698e-10	1.55045e-10	-9.5832e-11	-1.89779e-10	-1.43464e-10	-4.72398e-11	1.88308e-10	3.18979e-10	-5.29989e-11	-2.70612e-10	1.98108e-10	-1.78267e-10	6.3864e-12	-3.3188e-10	8.20454e-11	2.231e-10	1.66748e-10	1.61756e-10	-1.30596e-10	1.1092e-18
-9.37346e-11	-1.67583e-10	-2.04061e-10	-1.94188e-10	3.38608e-10	1.3754e-10	2.48934e-10	4.4758e-11	-1.18139e-10	1.47493e-10	-3.41682e-10	1.76476e-10	1.28165e-10	-9.71727e-11	-1.91122e-10	-1.40678e-10	-4.70567e-11	1.88266e-10	3.17515e-10	-4.82732e-11	-2.6757e-10	1.9825e-10	-1.78898e-10	6.19455e-12	-3.3188e-10	8.1434e-11	2.21151e-10	1.66812e-10	1.61802e-10	-1.31466e-10	1.10027e-18
-9.34086e-11	-1.63851e-10	-2.0438e-10	-1.91928e-10	1.35468e-10	1.39148e-10	2.48939e-10	5.1036e-11	-1.18244e-10	1.47667e-10	-3.41672e-10	1.75908e-10	1.13103e-10	-1.0194e-10	-1.93905e-10	-1.43518e-10	-4.76802e-11	1.88263e-10	3.16585e-10	-5.32524e-11	-2.7648e-10	1.98297e-10	-1.78881e-10	6.49414e-12	-3.3188e-10	7.95739e-11	2.22407e-10	1.66744e-10	1.61781e-10	-1.30842e-10	1.00694e-18
-9.15451e-11	-1.6227e-10	-2.03986e-10	-1.98012e-10	2.12774e-10	1.38415e-10	2.48937e-10	4.9493e-11	-1.1789e-10	1.47281e-10	-3.42038e-10	1.7646e-10	1.35269e-10	-9.88086e-11	-1.92492e-10	-1.41597e-10	-4.72718e-11	1.88273e-10	3.20748e-10	-4.67534e-11	-2.74132e-10	1.98321e-10	-1.78913e-10	6.45952e-12	-2.35767e-10	7.87582e-11	2.21423e-10	1.66705e-10	1.61645e-10	-1.30239e-10	9.8424e-19
-9.30273e-11	-1.61765e-10	-2.04049e-10	-1.92394e-10	1.82998e-10	1.38264e-10	2.49009e-10	4.85107e-11	-1.18008e-10	1.47487e-10	-3.41735e-10	1.37182e-10	1.27528e-10	-1.00468e-10	-1.92552e-10	-1.39691e-10	-4.7548e-11	1.88264e-10	3.18252e-10	-5.12358e-11	-2.74114e-10	1.98324e-10	-1.28132e-10	6.72873e-12	-2.43424e-10	7.8024e-11	2.21541e-10	1.66348e-10	1.61545e-10	-1.28572e-10	9.41934e-19
-9.27713e-11	-1.61404e-10	-2.04016e-10	-1.93103e-10	1.75162e-10	1.3845e-10	2.48256e-10	4.876e-11	-1.18596e-10	1.40503e-10	-3.41474e-10	1.67601e-10	1.43571e-10	-1.01257e-10	-1.92429e-10	-1.19479e-10	-4.6971e-11	1.88151e-10	3.20617e-10	-5.21213e-11	-2.73736e-10	-1.02573e-11	-1.34357e-10	6.56577e-12	-1.00746e-10	7.76107e-11	2.22412e-10	1.66747e-10	1.60713e-10	-1.30858e-10	8.60746e-19
-9.63794e-11	-1.62919e-10	-2.04174e-10	-1.8824e-10	1.86417e-10	1.35025e-10	2.4894e-10	4.89492e-11	-1.18282e-10	1.47261e-10	-3.41812e-10	8.67726e-11	1.33683e-10	-9.98226e-11	-1.8709e-10	-1.11147e-10	-4.74369e-11	1.79659e-10	3.19628e-10	-4.93575e-11	-2.73649e-10	1.25706e-10	-1.20911e-10	6.5875e-12	-1.98708e-10	7.26031e-11	1.58046e-10	1.66582e-10	1.60965e-10	-1.30372e-10	8.50403e-19
-9.31371e-11	-1.6209e-10	-2.04623e-10	-1.9282e-10	1.6294e-10	1.37891e-10	2.48685e-10	4.88907e-11	-1.18505e-10	1.44498e-10	-3.41688e-10	1.55861e-10	1.37621e-10	-9.949e-11	-1.90884e-10	-1.12562e-10	-4.73826e-11	1.88017e-10	3.19747e-10	-5.03263e-11	-2.73888e-10	2.97936e-11	-1.29071e-10	6.67615e-12	-1.29592e-10	7.78279e-11	1.13801e-10	1.66414e-10	1.61038e-10	-1.30746e-10	8.19202e-19
-9.30363e-11	-1.62796e-10	-2.04255e-10	-1.9547e-10	1.66363e-10	1.37502e-10	2.41431e-10	4.90754e-11	-1.18252e-10	1.46099e-10	-3.41733e-10	9.53287e-11	1.38989e-10	-9.97513e-11	-1.85985e-10	-1.09971e-10	-4.82705e-11	1.86277e-10	3.19702e-10	-5.01113e-11	-2.73841e-10	8.18555e-11	-1.18838e-10	7.74452e-12	-1.46565e-10	7.48752e-11	1.00676e-10	1.66411e-10	1.61025e-10	-1.20112e-10	8.02411e-19
-9.3323e-11	-1.62553e-10	-2.04321e-10	-1.83286e-10	1.66269e-10	1.37489e-10	2.36111e-10	4.90371e-11	-1.18334e-10	1.45305e-10	-3.41703e-10	1.184e-10	1.38355e-10	-9.93138e-11	-1.87045e-10	-1.07491e-10	-4.77105e-11	1.87153e-10	3.19774e-10	-5.01909e-11	-2.73639e-10	4.78834e-11	-1.18101e-10	7.40336e-12	-1.31515e-10	7.60508e-11	9.88274e-11	1.66404e-10	1.61036e-10	-1.13053e-10	7.89118e-19
-6.67036e-11	-1.62557e-10	-2.04345e-10	-1.82634e-10	1.68324e-10	1.37836e-10	2.47395e-10	4.90467e-11	-1.1827e-10	1.44687e-10	-3.41741e-10	1.02226e-10	1.3803e-10	-9.9113e-11	-1.87015e-10	-1.13236e-10	-4.76491e-11	1.84667e-10	3.19576e-10	-5.01907e-11	-2.29116e-10	6.86063e-11	-1.25092e-10	7.67599e-12	-1.31173e-10	7.61321e-11	1.00804e-10	1.66494e-10	1.61032e-10	-1.25442e-10	7.7224e-19
-8.71821e-11	-1.62458e-10	-2.04329e-10	-1.83371e-10	1.67252e-10	1.37478e-10	2.40196e-10	4.90261e-11	-1.18299e-10	1.47129e-10	-3.41741e-10	1.11224e-10	1.38184e-10	-9.8787e-11	-1.86939e-10	-1.09207e-10	-4.75612e-11	1.82922e-10	3.19729e-10	-5.01765e-11	-2.21579e-10	4.96023e-11	-1.23704e-10	7.3767e-12	-1.31591e-10	7.58696e-11	1.02887e-10	1.66455e-10	1.61042e-10	-1.13932e-10	7.64527e-19
-8.11803e-11	-1.6738e-10	-1.87041e-10	-1.64203e-10	1.28215e-11	1.37216e-10	2.43897e-10	4.90041e-11	-1.18164e-10	1.45529e-10	-2.30572e-10	2.59151e-11	1.38476e-10	-9.66095e-11	-1.8803e-10	-1.28018e-10	-4.77459e-11	1.85703e-10	3.19558e-10	-5.03376e-11	-2.38508e-10	6.3996e-11	-1.23251e-10	7.2337e-12	-1.36228e-10	7.54978e-11	9.6902e-11	1.66432e-10	1.6102e-10	-1.18792e-10	6.6569e-19
-7.40901e-11	-1.68252e-10	-1.95462e-10	-1.43521e-10	7.03468e-11	1.38707e-10	2.44252e-10	4.89887e-11	-6.36647e-11	1.45051e-10	-2.28976e-10	3.32784e-11	1.38087e-10	-9.73147e-11	-1.45491e-10	-1.23869e-10	-4.76134e-11	1.86756e-10	3.19582e-10	-5.04544e-11	-2.33877e-10	6.46891e-11	-1.24094e-10	7.22591e-12	-1.34424e-10	7.54004e-11	1.01603e-10	1.66426e-10	1.61005e-10	-1.24084e-10	6.41783e-19
-7.4645e-11	-1.67428e-10	-1.81297e-10	-1.36666e-10	-3.89321e-12	1.37895e-10	2.4387e-10	4.90036e-11	-1.08255e-10	1.4497e-10	-2.17446e-10	3.45815e-11	1.38284e-10	-9.51164e-11	-1.39437e-10	-1.1988e-10	-4.75513e-11	1.95371e-10	3.19599e-10	-5.04022e-11	-2.39314e-10	6.48547e-11	-1.17278e-10	7.09749e-12	-1.36377e-10	7.54242e-11	1.01065e-10	1.66459e-10	1.61016e-10	-1.2337e-10	6.33005e-19
-5.81004e-11	-1.67372e-10	-1.8291e-10	-1.5355e-10	4.77908e-12	1.38319e-10	1.13492e-10	5.20969e-11	-1.11336e-10	1.45014e-10	-2.20133e-10	4.53928e-11	1.07248e-10	-5.6931e-11	-1.55819e-10	-1.26989e-10	-4.80264e-11	1.97439e-10	3.19623e-10	-4.45162e-11	-2.41395e-10	7.42753e-11	-1.2185e-10	-6.64059e-12	-1.36472e-10	7.53401e-11	9.98991e-11	1.62006e-10	1.61041e-10	-1.23092e-10	5.87987e-19
-6.73498e-11	-1.69503e-10	-1.84931e-10	-1.54881e-10	2.24616e-11	1.37546e-10	1.59849e-10	4.94323e-11	-8.52093e-11	1.45144e-10	-1.18428e-10	5.17579e-11	1.21335e-10	-9.2418e-11	-1.3371e-10	-1.25794e-10	-4.67789e-11	1.93476e-10	3.19584e-10	-4.99317e-11	-2.40883e-10	6.57543e-11	-1.19155e-10	6.24296e-12	-1.35172e-10	7.5463e-11	1.00189e-10	1.64698e-10	1.62296e-10	-1.23331e-10	5.64384e-19
-6.6667e-11	-1.67325e-10	-1.87787e-10	-1.45908e-10	2.07926e-11	1.37861e-10	1.33923e-10	5.55882e-11	-9.01928e-11	9.58017e-11	-1.15942e-10	3.36297e-11	1.26421e-10	-8.19674e-11	-1.33613e-10	-1.25181e-10	-4.78522e-11	1.95148e-10	3.19274e-10	-4.92933e-11	-2.40491e-10	6.8551e-11	-1.20109e-10	3.9632e-12	-1.35391e-10	7.5389e-11	1.00702e-10	1.61604e-10	1.6169e-10	-1.23082e-10	5.40848e-19
-6.63776e-11	-1.85715e-10	-1.85565e-10	-1.50782e-10	2.16149e-11	1.36207e-10	1.49895e-10	5.08872e-11	-1.00161e-10	4.16581e-11	-8.75972e-11	4.58129e-11	1.21496e-10	-8.21332e-11	-1.24755e-10	-1.23821e-10	-4.95399e-11	1.95608e-10	1.40375e-10	-4.96127e-11	-2.40042e-10	6.68809e-11	-1.29498e-10	-6.95759e-13	-1.35313e-10	7.52597e-11	1.00382e-10	1.62716e-10	1.62439e-10	-1.22685e-10	4.57797e-19
[truncated: 1,929 more rows]
