# Supplementary material for: A modified shuffled frog leaping algorithm with inertia weight
Source: Sci Rep. 2024 Feb 20;14:4146. doi: 10.1038/s41598-024-51306-1 (PMC11224354; doi:10.1038/s41598-024-51306-1)
Supplement: Supplementary file 1 — Supplementary Information. [file 41598_2024_51306_MOESM1_ESM.zip › data/F1/SFLA_B_27.xls]

## Sheet: Sheet1
-29.8413	28.5986	-25.5305	17.607	23.3927	16.6304	41.7204	-5.38089	8.20222	-17.1624	-8.64414	9.13443	-9.43358	39.3108	23.6882	-20.1148	-19.5145	24.9873	12.4999	-4.39327	4.20884	41.7564	-25.6529	-7.61078	-12.8869	-2.29693	0.630486	-6.03365	-9.47081	13.2904	12516.1
7.86947	-8.67087	1.90845	-12.6609	0.0404628	10.3695	2.90269	4.83217	6.69473	8.34403	3.10703	4.20455	3.97467	-2.55187	10.1754	-4.03527	9.02828	11.333	10.03	6.43175	14.0478	-4.38001	-4.43015	-2.57103	-9.67417	-4.03348	-0.940788	-11.8214	12.7134	2.32967	1736.49
5.88106	1.83971	-6.37975	-1.34807	2.85559	3.74284	-0.770778	-4.2631	4.25493	-3.66474	2.11164	-2.10094	-0.310791	-2.79519	1.34577	-0.0458336	-8.13272	0.758537	5.81819	-7.57665	-3.22887	0.128774	5.71778	-5.61241	2.73717	-0.486629	1.76414	-1.55211	-3.69615	2.171	435.785
1.56812	0.727341	0.282298	0.856232	0.671962	2.07043	0.300708	-0.0935264	1.1924	-2.60683	0.548827	0.847949	-0.189572	-2.95764	-1.73047	0.736644	-3.64263	0.471053	-0.0944672	-1.66917	-3.59229	0.555048	-2.63619	0.787559	2.81822	1.31223	1.6747	-0.850305	1.48127	0.548028	82.951
0.940032	0.277659	-0.0873876	1.02314	-0.265536	2.81159	-1.00974	-0.700781	1.56819	-2.44811	0.24261	-0.478294	-1.00927	-0.997529	-1.29264	-1.03696	-1.04223	1.01598	1.07242	-0.606069	1.07362	0.333726	-2.68769	1.2014	1.27617	-0.802841	-0.00489588	-1.55137	1.03067	1.96284	48.1633
0.230987	0.714278	0.204824	0.901302	0.736037	1.15601	-0.419511	-0.640764	1.50405	-2.10914	0.709583	-0.27735	-0.540812	-1.17411	-0.583137	-0.97763	-0.865846	-0.385115	0.307101	-0.701711	-1.31281	0.301346	-1.25188	-0.472571	2.17555	-0.866188	-0.00526247	-0.733109	1.62498	0.88778	28.6794
0.576479	0.445408	-0.80445	0.239436	0.436677	0.836187	-0.838651	-0.818388	1.67652	-1.69903	0.917916	-0.300265	0.0903951	-0.770801	-0.808348	-0.88839	-0.822542	-0.342835	0.422099	-1.03617	-0.126316	0.719816	-1.06777	-0.0576544	1.69249	-0.631123	-0.124632	-1.29599	1.17455	0.91153	23.0652
0.353643	0.586197	-0.384559	0.140838	0.989054	1.21254	-0.782506	-0.575415	1.29078	-1.74099	0.116575	0.0689304	-0.310585	-0.813741	-0.47326	-1.05265	-0.516167	-0.217165	0.393927	-0.986355	-0.309213	0.538495	-1.32971	-0.0151895	1.58038	-0.64396	0.0907297	-0.842888	0.823332	1.0384	19.8172
0.379474	0.498001	-0.591324	0.131946	0.464829	1.20869	-0.852173	-0.617255	1.2242	-1.42713	0.390203	0.0377714	-0.155593	-0.534108	-0.424732	-0.996673	-0.713777	-0.131186	0.325651	-0.922993	-0.281371	0.640794	-1.06407	0.177853	1.52012	-0.590945	0.115056	-0.765658	1.07788	1.01263	17.3006
0.411597	0.453205	-0.518464	0.468612	0.501217	1.09124	-0.83964	-0.572125	1.0383	-1.10794	0.569075	0.17342	-0.30111	-0.660803	-0.551106	-1.00587	-0.712022	-0.210417	0.344568	-1.04015	-0.224858	0.619988	-1.28597	0.124313	1.48396	-0.640946	0.187661	-0.679358	1.19517	1.00701	17.2481
0.395669	0.479811	-0.471519	0.324407	0.497836	1.13338	-0.783658	-0.669059	1.16827	-1.15312	0.542587	0.0571773	-0.211733	-0.692131	-0.559114	-0.888859	-0.688207	-0.176866	0.347026	-1.02667	-0.293251	0.731209	-1.12681	0.101055	1.53271	-0.627912	0.0683182	-0.734568	0.787501	0.665559	15.8581
-0.0166534	0.451681	-0.527513	0.296067	0.485745	1.10425	-0.821051	-0.62939	1.16725	-1.19714	0.511554	0.00118632	-0.231522	-0.456266	-0.551922	-0.934888	-0.596798	-0.160803	0.318317	-1.04289	-0.296584	0.663508	-1.0748	0.329925	1.21646	-0.620889	0.137804	-0.732234	0.862985	0.673643	14.5757
-0.149773	0.473718	-0.294826	0.359659	0.465977	1.12266	-0.804178	-0.342192	1.14591	-1.26843	0.447233	0.164285	-0.292614	-0.643748	-0.483832	-0.940217	-0.703167	-0.191752	0.292751	-0.315639	-0.330177	-0.0154443	-1.19953	0.0852312	1.07357	-0.25029	0.124066	-0.729094	0.951977	0.75628	12.9839
0.0870378	0.466631	-0.319427	0.35526	0.469263	1.12059	-0.803211	-0.384255	1.14715	-1.25494	0.455735	0.112537	-0.290628	-0.586651	-0.487837	-0.939232	-0.69868	-0.186025	0.299677	-0.354018	-0.322504	0.135457	-1.18995	0.0928479	1.07386	-0.327604	0.123046	-0.732867	0.95018	0.73707	12.9259
-0.0952941	0.465651	-0.372372	0.310593	0.484504	1.10394	-0.803752	-0.349349	1.15489	-1.21849	0.452428	0.0444736	-0.284754	-0.517395	-0.504194	-0.938726	-0.676296	-0.186815	0.306236	-0.445286	-0.323939	0.238	-1.14422	0.093754	1.11679	-0.274973	0.118102	-0.736102	0.921942	0.751713	12.7495
0.0651136	0.467411	-0.439195	0.423238	0.489542	1.10305	-0.800829	-0.428133	1.13805	-1.23505	0.486359	0.132378	-0.243646	-0.423452	-0.392576	-0.841817	-0.663659	0.0255225	0.317122	-0.397557	-0.218817	0.123751	-1.18976	0.0912351	1.04704	-0.337445	0.128162	-0.742659	0.929994	0.738354	12.4267
0.108482	0.464424	-0.346726	0.423135	0.487144	1.10633	-0.782707	-0.442496	1.14781	-1.23056	0.507618	0.0987239	-0.209246	-0.250302	-0.376203	-0.925541	-0.657205	-0.0222943	0.305949	-0.461549	-0.331925	0.16878	-1.14098	0.0394272	0.986127	-0.340892	0.10532	-0.750748	0.88913	0.757814	12.2095
0.0680874	0.46569	-0.342038	0.392309	0.465829	1.11354	-0.711699	-0.438129	1.14895	-1.19535	0.461912	0.0913217	-0.240644	-0.283327	-0.321013	-0.920844	-0.663025	-0.121391	0.135747	-0.460941	-0.341402	0.161605	-1.16132	0.07924	1.04665	-0.330376	0.0125414	-0.751643	0.879842	0.756692	12.007
0.0565944	0.467067	-0.342618	0.367836	0.484408	1.10467	-0.733909	-0.435848	1.15833	-1.21551	0.464088	0.0971108	-0.254569	-0.335987	-0.356965	-0.566999	-0.667857	-0.0826304	0.247213	-0.440903	-0.331853	0.135871	-1.14633	0.0823794	1.02844	-0.346295	0.107376	-0.748826	0.894012	0.748392	11.5952
0.0629171	0.47175	-0.346492	0.374761	0.464844	1.11156	-0.620153	-0.402102	1.14439	-1.21323	0.454342	0.101669	-0.240756	-0.0240863	-0.376236	-0.61898	-0.664263	-0.0906172	0.243888	-0.451732	-0.329803	0.153054	-1.1561	0.0781792	1.02029	-0.34866	0.0735771	-0.747485	0.886663	0.752832	11.334
0.0201134	0.46647	-0.296526	0.380203	0.483131	1.10743	-0.709771	-0.414148	1.13653	-1.19904	0.37185	0.0905683	-0.239155	-0.117717	-0.383547	-0.632274	-0.651303	0.00843852	0.236779	-0.433377	-0.323682	0.152448	-1.15967	0.0724055	1.02573	-0.344617	0.0839041	-0.501197	0.889906	0.749453	11.0084
0.0411915	0.429731	-0.217469	0.384701	0.510962	1.00148	-0.541208	-0.336928	1.14505	-1.2134	0.367714	0.0956213	-0.2386	-0.240275	-0.349372	-0.558302	-0.652244	-0.0652446	0.229425	-0.376393	-0.321658	0.153613	-1.15571	0.0718419	1.02578	-0.356895	0.176575	-0.480964	0.880608	0.73737	10.3816
0.0369069	0.396039	0.0480082	0.374627	0.505383	1.07273	-0.259928	-0.404509	1.1472	-1.2068	0.39093	0.0873576	-0.242103	-0.249141	-0.350336	-0.537517	-0.611428	-0.074365	0.218781	-0.333669	-0.320627	0.150134	-1.1701	0.0615139	1.02773	-0.354547	0.0973988	-0.481681	0.783826	0.743547	10.031
0.0505326	0.456313	-0.303128	0.369977	0.495055	1.01763	-0.359528	-0.346471	1.13446	-1.17573	0.396143	-0.194593	-0.246391	-0.111914	-0.322165	-0.524187	-0.640589	-0.291085	0.233107	-0.40219	-0.306311	0.150939	-0.990163	0.0739403	1.02949	-0.316685	0.110164	-0.425265	0.453251	0.750187	9.22046
0.0340811	0.455109	-0.164456	0.367986	0.5081	1.0187	-0.354885	-0.34683	1.13118	-1.1832	0.391888	-0.149278	-0.262014	-0.15596	-0.322248	-0.525733	-0.639657	-0.280008	0.232211	-0.395748	-0.3131	0.150802	-1.00034	0.0329595	1.02938	-0.323325	0.104364	-0.427116	0.466028	0.749644	9.19878
0.0444735	0.45257	-0.213038	0.365234	0.504571	1.04685	-0.364793	-0.34281	1.01358	-1.18294	0.378427	0.0188792	-0.268104	-0.130057	-0.327654	-0.510078	-0.643429	-0.201983	0.230645	-0.369335	-0.32709	0.147381	-1.00953	0.0440494	1.02073	-0.319011	0.185184	-0.439577	0.494978	0.750308	8.9866
0.0369585	0.433241	-0.174543	0.361762	0.498122	1.02477	-0.343397	-0.332783	1.03783	-1.18514	0.365422	-0.0407631	-0.260673	-0.189287	-0.332393	-0.557322	-0.574709	-0.171862	0.21835	-0.251997	-0.309444	0.150348	-1.0185	0.0461832	1.02555	-0.326988	0.128866	-0.441609	0.502323	0.743637	8.82352
0.0367511	0.439541	-0.192711	0.362413	0.514092	1.02461	-0.341499	-0.297566	1.04611	-1.18681	0.377901	-0.0651682	-0.261936	-0.183174	-0.299828	-0.552991	-0.598	-0.168497	0.227306	-0.278211	-0.339527	0.148314	-1.01269	0.050214	1.02693	-0.325445	0.135955	-0.422343	0.519224	0.504708	8.59215
0.0338268	0.440082	-0.193146	0.362334	0.503376	1.0357	-0.342493	-0.179787	1.03585	-1.18315	0.363738	-0.0181957	-0.262658	-0.177757	-0.332783	-0.542067	-0.624653	-0.154658	0.22593	-0.290014	-0.31271	0.149269	-0.685067	0.0568196	1.03537	-0.326361	0.127807	-0.435432	0.495446	0.693259	8.20214
0.032873	0.439659	-0.195315	0.355853	0.482246	0.991153	-0.0975025	-0.225989	1.02514	-1.19175	0.368344	0.17613	-0.257063	-0.185956	-0.344901	-0.559066	-0.603882	-0.164954	0.230216	-0.30602	-0.196063	0.168292	-0.809828	0.0477246	0.714502	-0.33456	0.124936	-0.423913	0.342428	0.65139	7.42744
0.0352389	0.443313	-0.205602	0.359103	0.47944	1.00535	-0.0438247	-0.201309	1.02315	-1.18478	0.367732	0.0824359	-0.256175	-0.184062	-0.358139	-0.537098	-0.610657	-0.157898	0.228476	-0.309051	-0.285378	0.245347	-0.712247	0.0494597	0.765898	-0.349146	0.122144	-0.389548	0.351255	0.616039	7.3358
0.034918	0.444091	-0.202809	0.355281	0.485328	0.994935	0.0118688	-0.214458	1.02883	-1.1907	0.36754	0.129642	-0.258762	-0.159028	-0.327269	-0.543008	-0.610529	-0.156903	0.228861	-0.284872	-0.216251	0.184928	-0.696891	0.054209	0.756915	-0.345925	0.0919873	-0.3915	0.319825	0.63239	7.21668
0.0365341	0.445218	-0.197909	0.354705	0.466476	0.987816	-0.158817	-0.218474	0.993977	-1.06737	0.369181	0.0660333	-0.257446	-0.171647	-0.340881	-0.5501	-0.593674	-0.0786462	0.257626	-0.309471	-0.228809	0.190803	-0.696092	0.056394	0.749289	-0.338952	0.12194	-0.386509	0.335638	0.629669	6.86033
0.0365341	0.445218	-0.197909	0.354705	0.466476	0.987816	-0.158817	-0.218474	0.993977	-1.06737	0.369181	0.0660333	-0.257446	-0.171647	-0.340881	-0.5501	-0.593674	-0.0786462	0.257626	-0.309471	-0.228809	0.190803	-0.696092	0.056394	0.749289	-0.338952	0.12194	-0.386509	0.335638	0.629669	6.86033
0.0371856	0.446613	-0.197888	0.35648	0.469075	0.988755	-0.133456	-0.215369	0.985137	-1.0694	0.367281	0.0671827	-0.25754	-0.173475	-0.339072	-0.544736	-0.598589	-0.0911816	0.24746	-0.300409	-0.228335	0.194095	-0.696279	0.0526947	0.750946	-0.338379	0.113371	-0.363197	0.338783	0.639166	6.83257
0.0364747	0.445859	-0.197591	0.350402	0.467455	0.989468	-0.15174	-0.220409	0.98827	-1.06862	0.368404	0.0648521	-0.257225	-0.175562	-0.341229	-0.536625	-0.599148	-0.0917607	0.236991	-0.302051	-0.23905	0.197987	-0.682618	0.0562864	0.756476	-0.337662	0.113553	-0.376941	0.330989	0.633478	6.82342
0.0365305	0.447196	-0.196528	0.352713	0.470074	0.995068	-0.132073	-0.213861	0.988854	-1.07218	0.368343	0.062081	-0.257338	-0.173578	-0.339898	-0.482524	-0.171313	-0.0882686	0.245515	-0.299644	-0.235456	0.190331	-0.686453	0.0540498	0.753229	-0.33807	0.114968	-0.376109	0.333967	0.62907	6.4469
0.0732663	0.448081	-0.197809	0.452816	0.471028	0.910051	-0.13331	-0.222955	0.79781	-0.583552	0.373468	0.059542	-0.25784	-0.198935	-0.340058	-0.446449	-0.321884	-0.103244	0.253539	-0.329143	-0.238283	0.150081	-0.681724	0.0537997	0.767338	-0.336881	0.0941834	-0.392105	0.337548	0.635119	5.32499
0.0584486	0.446017	-0.190602	0.369409	0.406369	0.909179	-0.0914591	-0.222171	0.850135	-0.401594	0.436603	0.0621415	-0.25281	-0.184226	-0.339746	-0.473722	-0.319034	-0.114339	0.266739	-0.303579	-0.237782	0.0815811	-0.677329	0.0537581	0.762847	-0.337906	0.0938865	-0.381648	0.330873	0.63689	5.10951
0.195987	0.458179	-0.197038	0.348122	0.419663	0.967713	-0.0141537	-0.148859	0.854401	-0.276938	0.372171	0.0643838	-0.322843	-0.185784	-0.331971	-0.222459	-0.275702	-0.0867253	0.251205	-0.30289	-0.223434	0.201219	-0.683071	0.0552049	0.283178	-0.339674	0.101549	-0.422151	0.338175	0.590314	4.43643
0.0943567	0.468387	-0.197647	0.361295	0.375628	0.941096	-0.00215775	-0.200673	0.860527	-0.334961	0.372961	0.0662717	-0.260925	-0.183849	-0.333784	-0.225053	-0.208003	-0.0923529	0.257545	-0.306524	-0.220971	0.186724	-0.685383	0.0555335	0.318123	-0.340071	0.121386	-0.395577	0.298564	0.590582	4.31966
0.0981338	0.45414	-0.195959	0.37579	0.361476	0.933557	-0.0309988	-0.183186	0.820832	-0.361718	0.388683	0.0630561	-0.254517	-0.181929	-0.336623	-0.290251	-0.221939	-0.0968471	0.255419	-0.312159	-0.220763	0.142308	-0.685294	0.0567932	0.291105	-0.339696	0.115113	-0.395629	0.33279	0.591289	4.28074
0.0936875	0.461517	-0.196355	0.36626	0.342249	0.938899	-0.0150297	-0.199239	0.813075	-0.323043	0.379583	0.065994	-0.301114	-0.183514	-0.333189	-0.16418	-0.218314	-0.0760156	0.260102	-0.313983	-0.224345	0.156936	-0.685045	0.0563105	0.209608	-0.335056	0.108703	-0.338452	0.316569	0.614643	4.13693
0.104683	0.282512	-0.194721	0.367595	0.316181	0.926569	-0.0379349	-0.185272	0.828604	-0.334061	0.371765	0.0648639	-0.267288	-0.185066	-0.331021	-0.250598	-0.221212	-0.0938324	0.256614	-0.321819	-0.226789	0.138544	-0.683233	0.0637759	0.308583	-0.33774	0.105934	-0.39276	0.33296	0.283687	3.81152
0.103295	0.318881	-0.194682	0.369984	0.29831	0.927706	-0.0331263	-0.189629	0.816704	-0.332775	0.374803	0.0656804	-0.28779	-0.183743	-0.332719	-0.200786	-0.224396	-0.085649	0.261986	-0.320266	-0.225765	0.151222	-0.683891	0.0585497	0.193739	-0.328327	0.111638	-0.362918	0.328406	0.164332	3.6622
0.0998593	0.295019	-0.195047	0.370955	0.309621	0.927657	-0.0185988	-0.18517	0.801064	-0.324193	0.365956	0.0658654	-0.281094	-0.184059	-0.331122	-0.22193	-0.196383	-0.0899664	0.259612	-0.313056	-0.192474	0.150056	-0.683925	0.0608115	0.217995	-0.316844	0.111913	-0.367029	0.331857	0.135598	3.5873
0.100479	0.300162	-0.195094	0.372205	0.307008	0.928792	0.0132613	-0.189867	0.80172	-0.324865	0.367886	0.0662562	-0.285658	-0.184393	-0.331934	-0.215434	-0.201558	-0.0863042	0.259036	-0.31399	-0.20171	0.149574	-0.683832	0.0599896	0.0705552	-0.32323	0.11161	-0.362428	0.331283	0.0866531	3.54871
0.101236	0.280079	-0.196073	0.371756	0.302774	0.928224	0.00457622	-0.189294	0.80819	-0.325275	0.367418	0.0668315	-0.286831	-0.189724	-0.329874	-0.208325	-0.19306	-0.0852808	0.261357	-0.0826325	-0.203679	0.149601	-0.682782	0.0581449	0.0747633	-0.3298	0.112385	-0.35661	0.331746	0.111581	3.45317
0.101452	0.272485	-0.195079	0.371083	0.303027	0.928015	0.00365634	-0.189222	0.808045	-0.325304	0.367475	0.065427	-0.282307	-0.187813	-0.330283	-0.207928	-0.192121	-0.0842481	0.260391	-0.0919034	-0.197835	0.149651	-0.683121	0.0608206	0.0769213	-0.329194	0.112657	-0.354983	0.330197	0.122243	3.44363
0.109279	0.297445	-0.195776	0.418426	0.289318	0.928259	-0.000556448	-0.0378883	0.106516	-0.315887	0.365379	0.0618797	-0.283828	-0.185639	-0.328574	-0.208963	-0.193977	-0.0884573	0.261341	-0.119793	-0.202175	0.148732	-0.605588	0.0579143	0.0674894	-0.328299	0.113245	-0.34824	0.331591	0.0556484	2.6964
0.103888	0.275016	-0.195204	0.420028	0.289956	0.928303	0.0030724	-0.0707072	0.231973	-0.318121	0.362534	0.0629161	-0.283912	-0.18462	-0.324949	-0.209507	-0.194433	-0.083381	0.261881	-0.12814	-0.204116	0.149404	-0.616009	0.0594929	0.0769952	-0.328145	0.112496	-0.354493	0.237258	0.0405875	2.69298
0.104593	0.105684	-0.19531	0.389665	0.291732	0.928287	0.00109765	-0.102687	0.175621	-0.31966	0.366821	0.062992	-0.283853	-0.183854	-0.332712	-0.207844	-0.197744	-0.0830604	0.261046	-0.124603	-0.203384	0.148804	-0.616638	0.059166	0.0752011	-0.327873	0.112602	-0.351675	0.256849	0.0535876	2.60456
0.108491	0.109692	-0.197425	0.384028	0.281924	0.929031	0.000587819	-0.0255169	0.0871285	-0.317203	0.362554	0.0586332	-0.283172	-0.183533	-0.329545	-0.209356	-0.196098	-0.086776	0.260947	-0.115864	-0.204255	0.148469	-0.61519	0.0588778	0.0752498	-0.328146	0.112976	-0.349839	0.278871	0.0322845	2.56338
0.108491	0.109692	-0.197425	0.384028	0.281924	0.929031	0.000587819	-0.0255169	0.0871285	-0.317203	0.362554	0.0586332	-0.283172	-0.183533	-0.329545	-0.209356	-0.196098	-0.086776	0.260947	-0.115864	-0.204255	0.148469	-0.61519	0.0588778	0.0752498	-0.328146	0.112976	-0.349839	0.278871	0.0322845	2.56338
0.108262	0.111384	-0.196777	0.38889	0.280336	0.928754	0.0002165	-0.0313556	0.117667	-0.317211	0.362806	0.0589012	-0.283188	-0.183857	-0.327819	-0.208682	-0.19607	-0.0854253	0.260998	-0.118371	-0.204645	0.148853	-0.615483	0.0588409	0.0708427	-0.327881	0.110851	-0.350065	0.257233	0.047398	2.56078
0.108421	0.113882	-0.196149	0.385968	0.280964	0.928798	0.000275298	-0.0362454	0.0922636	-0.316872	0.363312	0.0591926	-0.2832	-0.184518	-0.329747	-0.208318	-0.196663	-0.0850912	0.26095	-0.116942	-0.204344	0.148826	-0.615975	0.0588469	0.0728213	-0.32796	0.10937	-0.350114	0.260535	0.0402231	2.55727
0.108563	0.117399	-0.19808	0.387338	0.282698	0.928979	-0.000346318	-0.0325289	0.099692	-0.316338	0.362767	0.0595381	-0.283001	-0.184289	-0.328448	-0.208015	-0.196316	-0.0858316	0.260961	-0.116732	-0.204536	0.148592	-0.615869	0.0589942	0.015358	-0.327958	0.110954	-0.303999	0.260396	0.0382369	2.52528
0.108581	0.114482	-0.194777	0.387162	0.278265	0.928965	-0.00222512	-0.0340155	0.0986679	-0.316706	0.363063	0.0590039	-0.284798	-0.184118	-0.327395	-0.207683	-0.196188	-0.0872275	0.198343	-0.118729	-0.178551	0.1472	-0.615341	0.0584406	0.0457194	-0.32813	0.111669	-0.331247	0.263087	0.0388874	2.50279
0.108131	0.109277	-0.173934	0.401017	0.278072	0.537789	0.00113961	-0.0376821	0.100951	-0.316723	0.363629	0.0596092	-0.283668	-0.183749	-0.327962	-0.207148	-0.195816	-0.0858172	0.252064	-0.118471	-0.176253	0.147927	-0.615396	0.058917	-0.0663659	-0.327486	0.114049	-0.315225	0.262728	0.040014	1.94671
0.108978	0.114052	-0.184459	0.250812	0.273733	0.574857	-0.00109235	-0.0340121	0.10094	-0.316839	0.363761	0.0592697	-0.284267	-0.183949	-0.328008	-0.163095	-0.195945	-0.0848574	0.241001	-0.11923	-0.184519	0.148301	-0.60802	0.0566299	-0.0194925	-0.327665	0.112704	-0.317493	0.263672	0.0392689	1.86275
0.108848	0.113757	-0.189205	0.238136	0.27308	0.560731	-0.000899944	-0.0329606	0.100778	-0.317457	0.378236	0.0587727	-0.284313	-0.183928	-0.328205	-0.122306	-0.196109	-0.0659289	0.247675	-0.118518	-0.183699	0.148172	-0.609266	0.0557057	0.0334922	-0.32777	0.112179	-0.312768	0.251211	0.0377797	1.83387
0.114417	0.112167	-0.190029	0.263071	0.275174	0.563388	-0.00290713	-0.0338813	0.100514	-0.288345	0.361999	0.0606027	-0.284288	-0.178986	-0.331496	-0.175679	-0.203438	-0.0712105	0.243537	-0.118862	-0.189161	0.168813	-0.60403	0.0570267	0.00335836	-0.287607	0.113067	-0.21319	0.257258	0.0471322	1.76849
0.109794	0.111677	-0.146193	0.142642	0.274339	0.571736	-0.000777856	-0.0308717	0.101396	-0.304767	0.362534	0.0622051	-0.274789	-0.183383	-0.328901	-0.00797325	-0.196297	-0.0717372	0.240013	-0.118427	-0.174241	0.148219	-0.60685	0.0564825	0.00688848	-0.308604	0.11254	-0.231588	0.246911	0.0429444	1.68867
0.11017	0.11354	-0.100067	0.166786	0.274657	0.569148	-0.00153114	-0.0321693	0.103933	-0.311159	0.361583	0.0623725	-0.274018	-0.181535	-0.329128	-0.0721855	-0.19421	-0.0712862	0.239859	-0.118366	-0.176216	0.150144	-0.604932	0.0516306	0.00530511	-0.315069	0.112605	-0.24255	0.115144	0.0340481	1.64886
0.110102	0.112639	-0.130608	0.0698889	0.274688	0.575945	-0.00144939	-0.0329216	0.102096	-0.305064	0.361221	0.061986	-0.276726	-0.181229	-0.329758	-0.0664924	-0.195372	-0.0707732	0.242833	-0.118461	-0.176889	0.152812	-0.599196	0.0537659	0.00361676	-0.292922	0.112715	-0.243891	0.137275	0.0430379	1.62685
0.113473	0.112605	-0.0220702	0.134698	0.274253	0.570079	-0.0012417	-0.0354644	0.1024	-0.337572	0.322361	0.0631154	-0.229659	-0.188541	-0.289837	-0.0372068	-0.196487	-0.0740952	0.241132	-0.118484	-0.177363	0.15035	-0.581356	0.0524712	0.00182754	-0.301193	0.0215788	-0.130842	0.20736	0.0284325	1.51486
0.113015	0.112661	-0.0200675	0.124579	0.274656	0.571908	-0.00126793	-0.0344039	0.103026	-0.325174	0.321485	0.0630087	-0.240602	-0.183421	-0.2797	-0.0417421	-0.196349	-0.0730779	0.240636	-0.118502	-0.178642	0.151031	-0.590996	0.0514678	0.00419304	-0.296416	0.0472931	-0.143442	0.166874	0.0286576	1.50212
0.117784	0.112512	-0.0523965	0.119793	0.274507	0.572435	-0.000673719	-0.0379935	0.0945672	-0.315279	0.337788	0.0542122	-0.229303	-0.188854	-0.247731	-0.0350151	-0.181173	-0.0217352	0.242962	-0.11838	-0.178042	0.147319	-0.578623	0.0549009	0.0051051	-0.312537	0.0632936	-0.137943	0.178616	0.0256389	1.4752
0.104987	0.112959	-0.0498122	0.121841	0.27466	0.571415	-0.000737107	-0.0374916	0.0982011	-0.320487	0.335521	0.0544904	-0.229886	-0.165272	-0.252675	-0.0363707	-0.184459	-0.0311016	0.242807	-0.108165	-0.178035	0.148278	-0.580519	0.0549335	0.00428934	-0.308168	0.0545156	-0.147932	0.177507	0.0257027	1.46906
0.112815	0.110255	-0.0477157	0.123088	0.274679	0.209742	-0.00303264	-0.0348253	0.10002	-0.319865	0.309805	0.0612755	-0.219608	-0.188509	-0.0479202	-0.0324711	-0.199251	-0.0545716	0.243331	-0.119066	-0.177808	0.149283	-0.579999	0.0511389	0.00220431	-0.306361	0.0443476	-0.145389	0.174452	0.0281112	1.11931
0.120523	0.116342	-0.044297	0.121869	0.273124	0.238472	-0.00238896	-0.0347688	0.101442	-0.319028	0.266497	0.0395109	-0.21541	-0.169945	-0.0835207	-0.0317498	-0.193347	-0.0647155	0.242528	-0.120662	-0.177896	0.151944	-0.578598	0.0422729	-0.00982993	-0.264725	0.0459801	-0.145825	0.148808	0.0201305	1.06782
0.106223	0.112192	-0.0505423	0.12063	0.26031	0.237241	0.000110745	-0.0367556	0.104056	-0.319306	0.309317	0.0555493	-0.134309	-0.177686	-0.107527	-0.035271	-0.18247	-0.061233	0.226173	-0.121375	-0.171958	0.0958419	-0.474019	0.0486903	0.00982169	-0.152826	0.0471833	-0.145655	0.173473	0.00719954	0.886126
0.108339	0.113703	-0.0577584	0.125158	0.259792	0.234049	0.00397209	-0.0369901	0.104243	-0.319056	0.309013	0.0553549	-0.142909	-0.170777	-0.10341	-0.0345791	-0.171273	-0.0488686	0.222455	-0.121274	-0.169011	0.0972276	-0.475662	0.0487877	0.00812908	-0.15322	0.0472285	-0.146277	0.172191	0.014695	0.879619
0.109426	0.11337	-0.0523105	0.124528	0.26323	0.217857	0.00229684	-0.0376598	0.111752	-0.318683	0.294724	0.0550966	-0.143135	-0.154526	-0.0990398	-0.0340499	-0.175385	-0.0528043	0.218169	-0.119892	-0.170471	0.0706435	-0.439973	0.0378325	0.0138746	-0.195241	0.0474976	-0.143597	0.172486	0.0175097	0.836349
0.10678	0.113441	-0.0520951	0.12457	0.263082	0.216315	0.00264799	-0.0374637	0.111131	-0.318708	0.299109	0.0567138	-0.145311	-0.15917	-0.0994064	-0.0333894	-0.172968	-0.0504082	0.203349	-0.107324	-0.170771	0.087322	-0.440757	0.0389209	0.0139952	-0.188472	0.0475885	-0.144023	0.172479	0.0176899	0.830656
0.0996377	0.113044	-0.0521607	0.123246	0.263369	0.0681299	0.00483067	-0.0398128	0.111862	-0.302923	0.297398	0.0565499	-0.149085	-0.160334	-0.0908728	-0.0440305	-0.173881	-0.0503942	0.213037	-0.093767	-0.170574	0.0909453	-0.441088	0.0384583	0.0127253	-0.176992	0.0479367	-0.143977	0.171828	0.00966535	0.774768
0.0902705	0.112623	-0.0532674	0.0352743	0.266657	0.0576532	0.00656063	-0.0388539	0.113603	-0.311465	0.290667	0.0629394	-0.135975	-0.169189	-0.0852951	-0.0462194	-0.175284	-0.0503993	0.203337	-0.078441	-0.166571	0.091602	-0.437112	-0.0339741	0.0138281	-0.184605	0.0472498	-0.144097	0.171276	0.00607487	0.751548
0.0873232	-0.0206099	-0.0528661	0.0955715	0.265564	0.0599014	0.00466719	-0.0400342	0.111935	-0.282752	0.293933	0.057616	-0.13356	-0.167916	-0.0945493	-0.0329776	-0.172541	-0.0470917	0.206466	-0.108165	-0.175097	0.0922964	-0.419315	0.0434279	0.0228149	-0.177532	0.047263	-0.143127	0.168924	0.00965144	0.720561
0.0933148	0.0547009	-0.0559397	0.0607077	0.26639	0.0653799	0.00154605	-0.0354558	0.107323	-0.284166	0.27871	0.0571063	-0.138753	-0.167645	-0.0961091	-0.0468945	-0.173703	-0.0517528	0.207716	-0.0983513	-0.168218	0.0926956	-0.430793	0.0337768	0.0151867	-0.182793	0.00115102	-0.141554	0.043377	0.00591637	0.691897
0.0888871	0.0278411	-0.0554533	0.0776706	0.265088	0.0657156	0.00260858	-0.0356524	0.11167	-0.279822	0.280456	0.0557307	-0.134477	-0.165657	-0.0973684	-0.045474	-0.172672	-0.0491089	0.21068	-0.0896665	-0.168908	0.0921667	-0.42543	0.0406656	0.0173553	-0.181834	-0.000539481	-0.143256	0.0410738	0.00774366	0.683216
0.0880297	0.0325268	-0.0535701	0.0997928	0.264168	0.0652147	0.00354073	-0.037858	0.109358	-0.28477	0.277336	0.0561606	-0.138352	-0.135099	-0.0876602	-0.0437979	-0.170089	-0.0496165	0.21003	-0.0943813	-0.158203	0.0923537	-0.425449	0.0412421	0.014086	-0.181779	0.0131166	-0.14243	0.0617846	0.00202217	0.675437
0.0893284	0.0372636	-0.0538933	0.0820246	0.264518	0.0587477	0.00158853	-0.0374736	0.0455461	-0.282974	0.280621	0.0564805	-0.136144	-0.149948	-0.0927525	-0.0417356	-0.170613	-0.05033	0.208518	-0.0887745	-0.161904	0.0914772	-0.426457	0.0383131	0.0153917	-0.181495	0.0259722	-0.140056	0.0570211	0.0072441	0.666969
0.0885001	0.0319764	-0.0533244	0.0897728	0.26425	0.0595449	0.0026832	-0.0367099	0.064424	-0.282661	0.270267	0.0596509	-0.136563	-0.146182	-0.0902396	-0.0433012	-0.171843	-0.0500101	0.209683	-0.0882035	-0.1632	0.0911798	-0.417633	0.0414968	0.00583963	-0.182056	0.0233101	-0.0858487	0.065845	0.00455011	0.645487
0.0484526	0.0303857	-0.0528585	0.0865261	0.264638	0.0539077	0.00250417	-0.0343451	0.0858025	-0.209256	0.269171	0.0573553	-0.136725	-0.143007	-0.0872612	-0.0427844	-0.172149	-0.0503344	0.209188	-0.0863309	-0.162808	0.0914253	-0.420244	0.0393844	0.0152615	-0.18113	0.0215497	-0.0996975	0.0589613	0.00625941	0.606523
0.0470713	0.0311301	-0.0521002	0.0876873	0.2388	0.0528378	0.00294337	-0.0361245	0.0741902	-0.220748	0.268189	0.0576885	-0.13702	-0.143744	-0.0935001	-0.0424647	-0.173835	-0.0497531	0.208921	-0.0838402	-0.163874	0.0914421	-0.419167	0.0400404	0.004659	-0.181807	0.0227126	-0.0828055	0.0622143	0.00649321	0.594441
0.0566021	0.0345672	-0.0514115	0.088934	0.242486	0.066577	-0.00305225	-0.0166262	0.0706194	-0.215586	0.277849	0.0561863	-0.143394	-0.13753	-0.086893	-0.0434537	-0.170244	-0.0334258	0.209318	-0.0514539	-0.161964	0.092065	-0.416177	0.0392481	0.00578707	-0.0762815	0.0354902	-0.0999547	0.0612544	-0.0200715	0.566477
0.0568464	0.0390696	-0.0502481	0.0861623	0.240483	0.061586	0.000974147	-0.0193216	0.063041	-0.212546	0.270351	0.0514201	-0.138473	-0.121502	-0.0695153	-0.0437139	-0.16972	-0.0412437	0.209273	-0.0820017	-0.162765	0.0911759	-0.407623	0.0375102	0.010414	-0.0837924	0.0293043	-0.0562075	0.0602249	0.000368427	0.54044
0.0562233	0.0387365	-0.0503164	0.0860023	0.240621	0.0611897	0.000322174	-0.0226353	0.0659321	-0.21271	0.270585	0.0525996	-0.138515	-0.122431	-0.0702222	-0.0436673	-0.169185	-0.0408755	0.209275	-0.063373	-0.162417	0.091195	-0.407825	0.0375188	0.010726	-0.0752099	0.0278036	-0.0616408	0.0602535	-0.00112707	0.537841
0.0551131	0.0345149	-0.0141943	0.082924	0.0576973	0.059379	-0.0131908	-0.0250342	0.0638159	-0.215368	0.273528	0.0524521	-0.10181	-0.0265127	-0.0835656	-0.0437278	-0.163451	-0.0417782	0.206944	-0.0679583	-0.161713	0.0904687	-0.395683	0.0384871	0.00989727	-0.0945487	0.0263465	-0.0442951	0.0615246	-0.0373058	0.452109
0.0527442	0.031318	0.0150126	0.0819437	0.036956	0.0583112	-0.00436289	-0.0231964	0.0642559	-0.218974	0.274113	0.0522172	-0.111162	-0.0558507	-0.0712804	-0.0438946	-0.164544	-0.0418739	0.206506	-0.038179	-0.161695	0.0904099	-0.396914	0.0391464	0.0199901	-0.0818662	0.0256258	-0.0621706	0.0637735	-0.00403777	0.450483
0.0537123	0.0354074	-0.0132999	0.0822892	0.0394155	0.0591669	-0.006231	-0.02401	0.0639581	-0.218245	0.272996	0.0529318	-0.105193	-0.0503407	-0.0761439	-0.0438161	-0.164549	-0.040229	0.207298	-0.04917	-0.161999	0.0904389	-0.397308	0.0391463	0.0179817	-0.0822388	0.0259543	-0.0586152	0.0635449	-0.0144845	0.450462
0.0552543	0.0320491	-0.0158478	0.0835275	0.0464852	0.057581	-0.00634043	-0.0241214	0.0294958	-0.218271	0.273551	0.0526366	-0.105339	-0.0514488	-0.0736358	-0.0431913	-0.160787	-0.043124	0.207442	-0.0426347	-0.161809	0.090288	-0.396834	0.0389307	0.0164651	-0.0829152	0.0265663	-0.0474003	0.0623433	-0.0139357	0.44462
0.0556099	0.0347583	0.00391698	0.0828793	0.0428831	0.0573861	-0.0106154	-0.0252569	0.0373696	-0.215436	0.273051	0.0528985	-0.10472	-0.0259007	-0.0762826	-0.0434894	-0.16473	-0.0423742	0.20704	-0.04915	-0.16179	0.0901284	-0.395294	0.0385128	0.0114931	-0.0882239	0.0264023	-0.0499408	0.0608264	-0.0302288	0.443553
0.0551617	0.0347319	-0.00680566	0.0832706	0.0405017	0.0565034	-0.00840714	-0.0245487	0.0366745	-0.216242	0.27292	0.0532676	-0.101777	-0.0368998	-0.0755739	-0.0429702	-0.161628	-0.0430367	0.207762	-0.0460942	-0.161867	0.0874102	-0.395837	0.0385426	0.0151681	-0.0872748	0.0264005	-0.0472704	0.0614124	-0.0136771	0.441459
0.0552002	0.0347053	0.00218813	0.0829256	0.0467329	0.0574786	-0.00891576	-0.0256051	0.0372679	-0.215735	0.273112	0.05288	-0.10503	-0.0298593	-0.0760022	-0.0434103	-0.163341	-0.0422334	0.207122	-0.0491621	-0.161801	0.0830501	-0.378481	0.0385342	0.0116365	-0.00670538	0.0263475	-0.0506971	0.0611635	-0.024815	0.421648
0.0546987	0.0345956	-0.00079672	0.0832678	0.039716	0.0567287	-0.00810146	-0.025016	0.0433726	-0.215998	0.273194	0.0529697	-0.103256	-0.0369856	-0.0759777	-0.0432297	-0.161975	-0.0423967	0.20726	-0.0484691	-0.161869	0.0830485	-0.378291	0.0385371	0.0138089	0.0063858	0.0263863	-0.0504384	0.0615463	-0.0149641	0.42077
0.054697	0.0345827	-0.00307879	0.0832796	0.0405204	0.0567335	-0.00810448	-0.0250148	0.0397556	-0.215996	0.273138	0.0529986	-0.103258	-0.0366206	-0.0758632	-0.0432314	-0.162025	-0.0423981	0.207277	-0.0484737	-0.161869	0.0830427	-0.378306	0.0385189	0.0138128	0.00236562	0.0263847	-0.0504383	0.0615414	-0.0150026	0.420469
0.054697	0.0345827	-0.00307879	0.0832796	0.0405204	0.0567335	-0.00810448	-0.0250148	0.0397556	-0.215996	0.273138	0.0529986	-0.103258	-0.0366206	-0.0758632	-0.0432314	-0.162025	-0.0423981	0.207277	-0.0484737	-0.161869	0.0830427	-0.378306	0.0385189	0.0138128	0.00236562	0.0263847	-0.0504383	0.0615414	-0.0150026	0.420469
0.0544832	0.0344846	-0.00145794	0.0831626	0.0405045	0.0567945	-0.00827914	-0.0251408	0.0394107	-0.215933	0.273005	0.052974	-0.103426	-0.0333854	-0.0759462	-0.0433221	-0.162187	-0.0423547	0.207291	-0.0480556	-0.161863	0.083467	-0.378413	0.0385341	0.0130411	-0.00386675	0.0263488	-0.0504092	0.0613348	-0.0160523	0.420282
0.0546387	0.0269077	-0.00149012	0.0837119	0.024856	0.0568489	-0.00833675	-0.0251834	0.0403811	-0.216495	0.273175	0.0612757	-0.103937	-0.0336349	-0.0730984	-0.0447652	-0.161978	-0.0424215	0.206996	-0.0489384	-0.161894	0.0833625	-0.343147	0.0249928	0.0108881	-0.00203917	0.0300707	-0.0450708	0.06149	-0.0162347	0.393349
0.0546867	0.0316154	-0.00131247	0.0832887	0.016306	0.0568423	-0.00827695	-0.0251285	0.0393836	-0.21697	0.273154	0.0600486	-0.103786	-0.0335043	-0.0736069	-0.0439012	-0.162105	-0.0424148	0.207079	-0.0488249	-0.16213	0.083053	-0.332128	0.0321903	0.011266	-0.00382636	0.0279668	-0.0481799	0.0614485	-0.0168701	0.386388
0.054177	0.0300932	-0.0014218	0.0785949	0.0236475	0.0419855	-0.00833384	-0.0251414	0.0399484	-0.216766	0.273165	0.0605046	-0.103867	-0.0329977	-0.07358	-0.0443629	-0.161981	-0.0421741	0.20712	-0.048938	-0.162312	0.0830715	-0.333525	0.0295413	0.0131869	-0.00336214	0.0279286	-0.0479403	0.0615695	-0.0192019	0.385257
0.0405643	0.032912	-0.00369324	0.0829797	0.0258695	0.0518181	-0.00833617	-0.0276454	0.0398682	-0.217332	0.273104	0.0593122	-0.0895232	-0.0330957	-0.07372	-0.0437566	-0.164045	-0.0416705	0.0722967	-0.0488263	-0.162012	0.0830532	-0.334463	0.0323671	0.0116986	-0.00354197	0.0257382	-0.0494081	0.0590166	-0.0187858	0.346607
-0.00546823	0.0320179	-0.00135038	0.080709	0.0248984	0.0446841	-0.00832577	-0.0249916	0.0408765	-0.217716	0.273118	0.060096	-0.103613	-0.0332566	-0.073743	-0.0437083	-0.164043	-0.0332555	0.0435576	-0.0486641	-0.162299	0.0832171	-0.114602	0.0317675	0.0120969	-0.00314119	0.0290905	-0.0491274	0.0585504	-0.0196033	0.244267
-0.00735399	0.0320919	-0.00407562	0.0825422	0.023965	0.0406675	-0.00829205	-0.0244406	0.0434779	-0.217961	0.274035	0.0581502	-0.0946511	-0.0180965	-0.0793174	-0.0434294	-0.113106	-0.0202852	0.0778848	-0.0460091	-0.162589	0.0836321	-0.0707233	0.0182188	0.0122905	-0.00345412	0.0258112	-0.0493657	0.0577946	-0.0186979	0.223253
-0.00892235	0.0325691	-0.00583531	0.0836828	0.0225925	0.0505735	-0.00826641	-0.0251555	0.0436151	-0.222525	0.275412	0.0589111	-0.0960299	-0.0178656	-0.0760179	-0.0433255	-0.112431	-0.0101631	0.0455556	-0.0487549	-0.163883	0.0613963	-0.0798733	0.00861728	0.011795	-0.0028444	0.024033	-0.0507874	0.0551766	-0.0188175	0.220865
-0.0142977	0.0322923	-0.00602255	0.083525	0.0234491	0.0433192	-0.00827035	-0.0223648	0.042674	-0.218221	0.274348	0.0586569	-0.0957449	-0.0274404	-0.082371	-0.0432965	-0.116361	-0.0119836	0.0587735	-0.0486961	-0.163725	0.0611336	-0.0671603	0.00721671	0.0116946	-0.00323153	0.0234261	-0.0507061	0.0580649	-0.0189077	0.219594
-0.00798901	0.0324251	-0.00472331	0.083269	0.0229423	0.0474529	-0.00829834	-0.0248196	0.0434892	-0.219183	0.274433	0.0587621	-0.0973927	-0.0173003	-0.0777035	-0.0433167	-0.103068	-0.0120418	0.0433085	-0.047369	-0.164068	0.0669406	-0.0766987	0.00596887	0.0119024	-0.00723116	0.0249754	-0.0505305	0.0558721	-0.0188043	0.216983
-0.00173874	0.0320841	-0.00491846	0.0827508	0.0279959	0.0442397	-0.00828515	-0.0241122	0.0431915	-0.023152	0.2741	0.0586358	-0.0922144	-0.0210589	-0.0774396	-0.0433954	-0.109321	-0.0151323	0.0474648	-0.0483397	-0.16379	0.069897	-0.0644357	0.0100671	0.0118622	-0.00391673	0.0190984	-0.0502561	0.0564663	-0.0187112	0.168413
-0.00881732	0.0320222	-0.0048756	0.0827931	0.0246073	0.0452329	-0.00818458	-0.0237578	0.0431164	-0.0182982	0.274099	0.0588082	-0.0917184	-0.0221359	-0.0786883	-0.043383	-0.105094	-0.0143216	0.0490321	-0.0478511	-0.164397	0.0699338	-0.067719	0.0123051	0.0118486	-0.00360877	0.0213861	-0.0503913	0.056082	-0.0187715	0.168269
-0.00948745	0.0323225	-0.00513667	0.0823939	0.0269378	0.0456166	-0.00822012	-0.0240963	0.0432289	-0.017752	0.274173	0.0586506	-0.0951088	-0.0215475	-0.0781017	-0.0433783	-0.104105	-0.0138292	0.0486506	-0.0482051	-0.164772	0.0670286	-0.0619046	0.00805834	0.0117948	-0.00379559	0.0157468	-0.0505498	0.0560796	-0.018762	0.167404
-0.00710751	0.0318925	-0.00484888	0.0827227	0.0251622	0.046209	-0.00822448	-0.0241495	0.0431759	-0.048469	0.189696	0.0587206	-0.0936965	-0.0199614	-0.0756553	-0.0433639	-0.10567	-0.0137782	0.0489374	-0.0482611	-0.163811	0.0670378	-0.064414	0.00934468	0.0118424	-0.00394013	0.0192864	-0.0511475	0.0562406	-0.0187743	0.130085
-0.00347407	0.0323136	-0.00402732	-0.00166184	-0.0018054	-0.00671081	-0.00916571	-0.0230471	0.0444224	-0.0213976	0.188542	0.0282055	-0.0937272	0.00373053	-0.0676879	-0.0429329	-0.107338	-0.014407	0.0727671	-0.0461363	-0.163696	0.0416954	-0.0650827	0.00845378	0.0126786	-0.00460374	0.0197305	-0.0508803	0.0545856	-0.0197136	0.11426
-0.00482561	0.032186	-0.00321393	0.0824898	0.0243593	0.0455655	-0.00812802	-0.0240408	0.0432268	-0.0252545	0.17021	0.0587329	-0.0750696	-0.0205633	-0.0690752	-0.0370665	-0.106076	-0.0141859	0.0376227	-0.0481014	-0.16243	0.0313019	-0.0649691	0.00415635	0.0118275	-0.0038499	0.0188366	-0.0511071	0.0560828	-0.0187503	0.111721
-0.00495557	0.0321801	-0.00378417	0.0353398	0.0217016	0.0451775	-0.00849195	-0.024367	0.0433635	-0.0246975	0.168131	0.0496181	-0.0834083	-0.0170994	-0.0659997	-0.0396726	-0.106205	-0.01425	0.0442161	-0.0477803	-0.163424	0.0383072	-0.0641114	0.0085312	0.0120119	-0.00425492	0.018337	-0.0513762	0.0561866	-0.0187271	0.106625
-0.00465067	0.0320639	-0.00629945	0.0282388	0.020488	0.015787	-0.00837478	-0.0241281	0.0444328	-0.0255115	0.168154	0.0460776	0.00427409	-0.0202174	-0.0663559	-0.038104	-0.106239	-0.0141494	0.0415426	-0.0476771	-0.163508	0.0410287	-0.0643174	0.00989927	0.0117147	-0.00363313	0.0190969	-0.0513192	0.0559303	-0.0190929	0.0972945
-0.00461524	0.0321224	-0.00552129	0.0230518	0.0177888	0.0147902	-0.00839473	-0.0237693	0.0438514	-0.0079849	0.169846	0.0436224	-0.021297	-0.0156777	-0.066039	-0.040348	-0.0653892	-0.0142791	0.0471035	-0.0472394	-0.163604	0.0266948	-0.06451	0.00962209	0.0114386	-0.00379247	0.019155	-0.0513047	0.0555139	-0.0190969	0.0894651
-0.00523396	0.0321075	-0.00683434	0.0258118	0.0203456	0.0184167	-0.00834284	-0.0242674	0.0434603	-0.0132318	0.166747	0.0503118	-0.0212611	-0.0134899	-0.0686463	-0.0399283	-0.0291347	-0.014265	0.0466949	-0.0477131	-0.163551	0.0295478	-0.0647131	0.00952985	0.01172	-0.00389916	0.0185344	-0.0512558	0.055765	-0.0189655	0.0865255
-0.00604436	0.0313186	-0.00625741	0.0301584	0.0191494	0.0219987	-0.00842901	-0.0246875	0.0443593	-0.0153137	0.168468	0.0429311	-0.0117458	-0.013568	-0.00298978	-0.0399446	-0.05197	-0.0142729	0.0439957	-0.0474652	-0.163556	0.03431	-0.0646792	0.00937315	0.011302	-0.00384286	0.0175039	-0.0513332	0.0557251	-0.0189721	0.0836919
-0.0055565	0.0316939	-0.0050108	0.027615	0.0186875	0.0206924	-0.00837801	-0.0240996	0.044002	-0.0177358	0.16824	0.044029	-0.0180699	-0.012792	-0.0121288	-0.0399544	-0.0373464	-0.0142728	0.0446677	-0.0474136	-0.163461	0.0329142	-0.0646866	0.00942078	0.0113007	-0.00384376	0.0186321	-0.051266	0.0556459	-0.0189719	0.082471
-0.00536301	0.0315798	-0.0066082	0.0278551	0.0193795	0.0219171	-0.00839313	-0.024436	0.0443	-0.0157079	0.168165	0.0449833	-0.0124675	-0.0139411	-0.0133112	-0.0398887	-0.032496	-0.0142683	0.0442093	-0.0474512	-0.163545	0.0329918	-0.0645258	0.0094063	0.0112176	-0.00390303	0.0184135	-0.0512704	0.0557105	-0.0189576	0.0821243
-0.00537839	0.0317061	-0.00650629	0.0274491	0.0191526	0.0211963	-0.00839145	-0.0243945	0.0443077	-0.0154927	0.168204	0.0449804	-0.012492	-0.0139031	-0.0122557	-0.0398741	-0.0328511	-0.0142673	0.0441951	-0.0474445	-0.16354	0.0329874	-0.0645573	0.0094676	0.0111988	-0.00390294	0.0184075	-0.0512715	0.0556934	-0.0189601	0.0820671
-0.000421866	0.0269406	-0.00782314	0.0158687	0.0192316	0.0202427	-0.00763908	-0.0262082	0.0443104	-0.013839	0.167679	0.0451291	-0.0130839	-0.0140431	-0.0127679	-0.0400807	-0.0315264	-0.0137061	0.0467649	-0.0450598	-0.0843748	0.0359037	-0.0645147	0.00947835	0.011293	-0.00448645	0.0183651	-0.0473035	0.0553055	-0.0189771	0.0612101
-0.0152073	0.0317786	-0.0100023	0.0175031	0.0192635	0.0211047	-0.0076306	-0.0253399	0.0442864	-0.0141333	0.167568	0.0452655	-0.0131101	-0.0137534	-0.0127246	-0.0402066	-0.0301939	-0.0132238	0.0447103	-0.0450354	-0.0827822	0.0328006	-0.0645528	0.00876098	0.0112972	-0.00261994	0.0177828	-0.047951	0.0555169	-0.018964	0.061071
-0.0152073	0.0317786	-0.0100023	0.0175031	0.0192635	0.0211047	-0.0076306	-0.0253399	0.0442864	-0.0141333	0.167568	0.0452655	-0.0131101	-0.0137534	-0.0127246	-0.0402066	-0.0301939	-0.0132238	0.0447103	-0.0450354	-0.0827822	0.0328006	-0.0645528	0.00876098	0.0112972	-0.00261994	0.0177828	-0.047951	0.0555169	-0.018964	0.061071
-0.00504236	0.0275499	-0.0114942	0.0151048	0.0191653	0.0201454	-0.00735677	-0.0264646	0.0443085	-0.014627	0.167389	0.0451052	-0.0129231	-0.0144299	-0.0129519	-0.0404856	-0.0320594	-0.0137292	0.0457593	-0.0454255	-0.0830439	0.0340747	-0.0644171	0.00921218	0.0113021	-0.0033852	0.0180936	-0.0457273	0.0553048	-0.0190609	0.0607301
-0.0107623	0.0183847	-0.0103582	0.017977	0.0192112	0.0158753	-0.00746775	-0.0260996	0.0443024	-0.0138663	0.167081	0.0451219	-0.0132792	-0.0139259	-0.0124549	-0.0402359	-0.0310652	-0.0133821	0.0459957	-0.0451698	-0.0832822	0.0339638	-0.0643736	0.00913274	0.0113175	-0.00304305	0.0179614	-0.0461119	0.055521	-0.0191231	0.0601452
-0.00588211	0.011329	-0.00997845	0.0160978	0.0191954	0.0166236	-0.00754015	-0.026375	0.0443556	-0.0139541	0.167281	0.0452334	-0.0132107	-0.0141685	-0.0125293	-0.0401963	-0.0310918	-0.0135101	0.0456257	-0.045188	-0.0829427	0.0337628	-0.0643128	0.0091321	0.011315	-0.00340641	0.017999	-0.046113	0.0554407	-0.0191362	0.0597997
-0.0238432	0.0139346	-0.0109799	0.0174904	0.0192033	0.0198792	-0.0074439	-0.0258311	0.0443137	-0.0141582	0.0347744	0.0452718	-0.0142247	-0.0141302	-0.0125314	-0.0402153	-0.0308209	-0.0133988	0.0455556	-0.045257	-0.0835046	0.0338398	-0.0642171	0.00927214	0.0114017	-0.0031878	0.0180595	-0.0464439	0.0554346	-0.00393904	0.0335678
-0.00661892	0.0129967	-0.00976424	0.0169631	0.0191749	0.0170232	-0.00749853	-0.0263051	0.0443419	-0.0142614	0.0104206	0.0453323	-0.0133165	-0.014142	-0.0126886	-0.0402101	-0.031301	-0.0134574	0.0455277	-0.0452785	-0.0831175	0.0338288	-0.0642834	0.0104561	0.0113142	-0.00341797	0.0180321	-0.0461597	0.0554427	-0.015569	0.03198
-0.00663309	0.0138848	-0.00984568	0.0170516	0.0191821	0.0174504	-0.00755373	-0.0259486	0.0443359	-0.0141153	0.00972375	0.045286	-0.0136136	-0.0141349	-0.0127588	-0.0401881	-0.030837	-0.0134692	0.0452625	-0.0452741	-0.0832473	0.034081	-0.0642728	0.00996356	0.0113268	-0.0033986	0.0180139	-0.0462036	0.0554258	-0.0144923	0.0319345
-0.00879999	0.01243	-0.0100428	0.017013	0.019183	0.0174223	-0.00751819	-0.0261575	0.044342	-0.0141191	0.0115159	0.0453233	-0.013439	-0.0141326	-0.0127007	-0.0402068	-0.0310327	-0.0134603	0.0454224	-0.0452754	-0.0831978	0.0338754	-0.064273	0.0101391	0.0113294	-0.00339976	0.0180221	-0.0461736	0.0554271	-0.00748127	0.0318305
-0.0074592	0.0133079	-0.00991641	0.0169915	0.0191828	0.0174554	-0.00751839	-0.0260853	0.0443354	-0.0141264	0.0102767	0.0453068	-0.0135365	-0.0141376	-0.0126977	-0.0402048	-0.0309435	-0.0134659	0.04538	-0.0452731	-0.0831736	0.0339345	-0.0642783	0.0100161	0.0113275	-0.00337426	0.0180196	-0.0462088	0.0554269	-0.0078391	0.0317962
-0.00758707	0.0135009	-0.00988533	0.0170549	0.0191799	0.0174259	-0.00752018	-0.0260149	0.0443362	-0.0141166	0.00996981	0.045304	-0.0135501	-0.0141376	-0.0127161	-0.0402078	-0.0308946	-0.0134661	0.045331	-0.0452751	-0.0831939	0.0339711	-0.0642797	0.00995525	0.0113267	-0.00339136	0.0180234	-0.0462053	0.0554287	-0.0075037	0.031787
-0.00792709	0.0133857	-0.00988913	0.017033	0.0196232	0.016655	-0.00772244	-0.0260677	0.0443281	-0.014148	0.0109697	0.0452756	-0.0135348	-0.0141292	-0.0127597	-0.0403382	-0.0309516	-0.0134663	0.0454225	-0.0449302	-0.0831832	0.0339076	-0.0608912	0.010045	0.0113278	-0.00252348	0.018021	-0.0462178	0.0548232	-0.00864681	0.0313147
-0.00765097	0.0134738	-0.00989696	0.0170218	0.0192564	0.0169682	-0.00755853	-0.0260368	0.0443338	-0.0141505	0.0102692	0.0453015	-0.0135343	-0.0141328	-0.012736	-0.040217	-0.0302524	-0.0134638	0.0456901	-0.04512	-0.0831869	0.0339378	-0.0581761	0.0100048	0.0113286	-0.0030992	0.0180224	-0.0463807	0.0551747	-0.00819381	0.0310091
-0.00201505	0.0138765	-0.00986787	0.017023	0.0192306	0.0171386	-0.0073788	-0.0259304	0.0443359	-0.0141938	0.0105772	0.0453133	-0.000737794	-0.0130958	-0.0113303	-0.0500276	-0.0273305	-0.0135802	0.0440511	-0.0452942	-0.0492043	0.0339926	-0.00773307	0.0100216	0.0118503	-0.00684415	0.0171371	-0.046199	0.0552101	-0.0128876	0.0235994
-0.00495512	0.0138488	-0.00987128	0.0170208	0.0192316	0.0171012	-0.00746409	-0.0259969	0.044333	-0.0142152	0.0106247	0.0452948	-0.00284064	-0.013144	-0.0117964	-0.0411713	-0.0273644	-0.01354	0.0448526	-0.0451282	-0.0543145	0.0339632	-0.00735085	0.0100246	0.0116519	-0.00599089	0.0175409	-0.0462054	0.0552174	-0.0102294	0.0233508
-0.003948	0.0127571	-0.00985312	0.0169836	0.019246	0.0171319	-0.00756556	-0.0259507	0.0443363	-0.0142224	0.0105542	0.0453015	-0.00434611	-0.013119	-0.0116221	-0.042642	-0.0278352	-0.013546	0.0444897	-0.0452429	-0.0513352	0.0339706	-0.00906848	0.0100285	0.0117121	-0.00737065	0.0175172	-0.0462151	0.0552202	-0.0117001	0.0232115
-0.00545804	0.0127409	-0.00765235	0.016721	0.0192748	0.00733065	-0.00870727	-0.0260006	0.0443368	-0.0142063	0.0118078	0.0452918	-0.00537183	-0.0129509	-0.0119989	-0.0416763	-0.0276809	-0.0135571	0.0446355	-0.0451812	-0.0522149	0.0339423	-0.00701456	0.00992737	0.00992453	-0.00498301	0.017411	-0.0462031	0.0521341	-0.00988833	0.0225301
-0.00314205	0.0119836	-0.00955522	0.0169288	0.019165	0.0135201	-0.00899535	-0.0260316	0.0443354	-0.0142514	-0.0018889	0.0452974	-0.0055874	-0.00860756	-0.0123668	-0.0412764	-0.0289607	-0.0134949	0.0421321	-0.0450979	-0.0112514	0.0339833	-0.00738283	0.00999862	0.0112282	-0.00522982	0.0183601	-0.0462729	0.0549843	-0.00958859	0.0200388
-0.00487314	0.0115073	-0.00767281	0.0168689	0.0192726	0.00836599	-0.00870273	-0.0260231	0.044337	-0.0142428	0.00328221	0.0452919	-0.00455264	-0.0103209	-0.0121761	-0.0417416	-0.028003	-0.0134981	0.042976	-0.0451439	-0.0187477	0.0339673	-0.00625851	0.00993591	0.00999721	-0.00618712	0.0193582	-0.0462549	0.0520473	-0.00981507	0.0198947
-0.00480814	0.012195	-0.00902945	0.0167785	0.0192671	0.0119922	-0.00843146	-0.0259997	0.0443365	-0.0142333	0.00447766	0.045294	-0.00490835	-0.00849249	-0.0121683	-0.0413388	-0.0282812	-0.013513	0.0419525	-0.0451042	-0.0115885	0.0339714	-0.00565568	0.0100144	0.0115418	-0.0058956	0.0176186	-0.0462363	0.052732	-0.0100445	0.0196853
-0.00478973	0.0122723	-0.00883197	0.0168322	0.0192568	0.010061	-0.00848593	-0.0259978	0.0443366	-0.0142305	0.00262617	0.0452951	-0.0049963	-0.00936832	-0.012161	-0.0413222	-0.0281061	-0.0135207	0.0423029	-0.0450965	-0.0107587	0.0339739	-0.0042776	0.0100051	0.0111538	-0.00573578	0.0176345	-0.0462247	0.053044	-0.0100267	0.0196533
-0.00590875	0.0120451	-0.00934842	0.0168855	0.0192451	0.010672	-0.0080308	-0.0260052	0.044482	-0.00862875	-0.0136394	0.0452981	-0.00218883	-0.0130267	-0.0121124	-0.0415179	-0.0262098	-0.00966632	0.0429056	-0.04406	-0.00976829	0.0339646	-0.00404187	0.0101234	0.0111798	-0.00549082	0.0169726	-0.00748004	0.0501884	-0.0100108	0.0171622
-0.00533878	0.0119544	-0.00982095	0.0168822	0.0191942	0.0098944	-0.0082405	-0.0259977	0.0443917	-0.0103964	-0.00212947	0.0452966	-0.00275537	-0.0162607	-0.0121354	-0.0415712	-0.0263943	-0.0116763	0.0426967	-0.044547	-0.0104502	0.0339735	-0.00376651	0.0100199	0.0113042	-0.0055215	0.0174304	-0.0115841	0.0368398	-0.0101137	0.0161196
-0.00472683	0.0120041	-0.00900253	0.0168528	0.0192619	0.00943658	-0.00837817	-0.0260073	0.0148056	-0.0126963	-0.000222187	0.0453774	-0.010305	-0.00951254	-0.0120941	-0.041539	-0.0261531	-0.0139493	0.0426371	-0.0448265	-0.01124	0.0338404	-0.00489058	0.0100721	0.0103077	-0.0063114	0.0123235	-0.020161	0.0204246	-0.0100263	0.013571
-0.00476069	0.0120666	-0.0090979	0.0168585	0.019257	0.00948551	-0.00831732	-0.0260072	0.0164308	-0.00984203	-0.00383405	0.0453525	-0.00841557	-0.00977553	-0.012116	-0.0415107	-0.0262585	-0.0129541	0.0425989	-0.0447201	-0.0112321	0.0338953	-0.00487735	0.0100613	0.0105117	-0.00578151	0.0127925	-0.0179153	0.0209691	-0.0100351	0.0134572
-0.00494375	0.0121306	-0.00912887	0.0165372	0.0192614	0.0105803	-0.00834294	-0.0260071	0.0189376	-0.0112708	-0.00311778	0.045368	-0.00516492	-0.0129339	-0.0121226	-0.0415669	-0.0151448	-0.0118621	0.0427617	-0.0448302	-0.0110643	0.0338932	-0.00474194	0.0100587	0.0107605	-0.0060737	0.0145328	-0.0166933	0.0192719	-0.0100918	0.0130987
-0.00497983	0.0120081	-0.00915462	0.0168032	0.0192568	0.0103777	-0.00832808	-0.0260069	0.0200604	-0.0113621	-0.00611504	0.04535	-0.00586589	-0.0114685	-0.0121002	-0.0415269	-0.00732464	-0.0124934	0.0427546	-0.044739	-0.0109947	0.0338651	-0.00447392	0.0100802	0.0106519	-0.00582534	0.0113381	-0.0137438	0.0210657	-0.0099898	0.0128588
-0.00503331	0.0120148	-0.00917746	0.0168352	0.0192597	0.0103004	-0.00831346	-0.0260064	0.0201865	-0.0109709	-0.00541971	0.0453417	-0.00598405	-0.0114749	-0.0121056	-0.0415257	-0.0085282	-0.0125507	0.0427164	-0.04465	-0.0108946	0.033888	-0.00446686	0.0100786	0.0107871	-0.00562583	0.012846	-0.0149609	0.0176481	-0.0100233	0.0127973
-0.00491968	0.012058	-0.00856286	0.0168331	0.0193389	0.0099676	-0.00831015	-0.0260064	0.0191557	-0.0105462	-0.00306056	0.0417968	-0.00804547	-0.0111842	-0.0119845	-0.0415243	-0.00847783	-0.0126113	0.0343271	-0.0447208	-0.0109597	0.0338805	-0.00446744	0.0102639	0.010824	-0.00574572	0.0148772	-0.0159063	0.0201711	-0.0100902	0.0119729
-0.00490907	0.0120919	-0.00695706	0.0167616	0.0193436	0.0104519	-0.00828147	-0.0260064	0.0193843	-0.010605	-0.00302722	0.0427534	-0.00743592	-0.0112036	-0.00955868	-0.0415231	-0.0105591	-0.0124695	0.0327123	-0.0446901	-0.0109742	0.0338784	-0.00450445	0.0108648	0.0107717	-0.00572367	0.013419	-0.0159584	0.0197512	-0.0101053	0.0118661
-0.00491405	0.0120732	-0.00664825	0.0167887	0.0193939	0.0101772	-0.00829648	-0.0260064	0.0190507	-0.0106965	-0.00316485	0.0423514	-0.0078558	-0.0111499	-0.00853793	-0.0415159	-0.0092893	-0.0127567	0.0326517	-0.0447085	-0.0109536	0.0338783	-0.00453367	0.0105428	0.0107403	-0.00574203	0.014188	-0.0156782	0.0197527	-0.0100981	0.0117853
-0.00493448	0.0121313	-0.00675864	0.0167538	0.0193969	0.0105631	-0.00828627	-0.0260064	0.0192176	-0.0106164	-0.00348888	0.0418861	-0.00722252	-0.0112148	-0.00824604	-0.0415008	-0.00918449	-0.0126946	0.0332278	-0.0446978	-0.0109424	0.0338744	-0.00452197	0.0105033	0.0107652	-0.00578355	0.013806	-0.0156704	0.0193972	-0.0100956	0.0117567
-0.00493058	0.0120984	-0.00719777	0.0167666	0.0193773	0.010582	-0.00830158	-0.0175714	0.0190713	-0.0106512	-0.00333545	0.0420194	-0.00778337	-0.0111631	-0.00856324	-0.0415027	-0.00913928	-0.0125795	0.0330735	-0.0446927	-0.010936	0.033843	-0.0036585	0.0104547	0.010753	-0.00637171	0.0143297	-0.0156432	0.0197004	-0.00972775	0.0114134
-0.00492966	0.0121564	-0.00709343	0.0167904	0.0194041	0.0105208	-0.00835943	-0.0173533	0.0190613	-0.0106209	-0.00326807	0.042113	-0.00783108	-0.0112032	-0.00834207	-0.0414893	-0.00885793	-0.0125844	0.0326722	-0.0446895	-0.0109477	0.0338598	-0.00321473	0.0105143	0.0104682	-0.00700066	0.0143261	-0.0155868	0.0195305	-0.00854128	0.0113505
-0.00499842	0.0124405	-0.00729601	0.0131647	0.0194103	0.0105282	-0.00828333	-0.0178126	0.0191839	-0.0106265	-0.00344444	0.041971	-0.00750196	-0.00974631	-0.0098673	-0.0415436	-0.0093559	-0.0122103	0.0328509	-0.0447271	-0.0108935	0.0324346	-0.00034108	0.0104168	0.0100497	-0.00614086	0.0141968	-0.0154958	0.0206751	-0.00929477	0.0111985
-0.00493126	0.012784	-0.0081465	0.0145984	0.0193988	0.0105326	-0.00839805	-0.0177395	0.0190495	-0.0106108	-0.00338048	0.0336328	-0.00777946	-0.0109657	-0.00837841	-0.0414757	-0.00897991	-0.0125758	0.0311093	-0.0383693	-0.0109356	0.0337784	-0.00537278	0.0102708	0.00960531	-0.00679469	0.0142007	-0.0155823	0.0196677	-0.00788655	0.0100346
-0.00493318	0.0126942	-0.00828544	0.0145967	0.019395	0.0105169	-0.0081068	-0.0185876	0.0190647	-0.0106171	-0.00338072	0.0324141	-0.00744201	-0.0107636	-0.00860088	-0.0415004	-0.00973981	-0.0125789	0.0287076	-0.0388122	-0.0109346	0.0332414	-0.00869328	0.0102379	0.0102679	-0.00617445	0.0138887	-0.0156298	0.0197967	-0.00830028	0.00990106
-0.004937	0.012555	-0.00960736	0.0147033	0.0193971	0.0105228	-0.00826515	-0.0181701	0.0191082	-0.0106027	-0.00338559	0.032884	-0.00685052	-0.010527	-0.00856376	-0.0415256	-0.0104652	-0.0125847	0.027567	-0.0388421	-0.0109156	0.0329799	-0.00510624	0.0102627	0.010081	-0.00638071	0.0138312	-0.0156108	0.0196647	-0.00845041	0.00981197
-0.00374956	0.0126818	-0.00803455	0.014696	0.0194367	0.0105194	-0.00831182	-0.0184632	0.00440897	-0.010605	-0.00338124	0.0336443	-0.00753088	-0.0105675	-0.00852505	-0.0414856	-0.00984737	-0.0124822	0.0280431	-0.0385411	-0.00620068	0.0330998	-0.00713881	0.0102839	0.00981449	-0.00641088	0.0138295	-0.015618	0.0196993	-0.00852725	0.00943997
-0.00373112	0.0126929	-0.00879296	0.0147419	0.019417	0.00611694	-0.0083173	-0.0183519	0.00322866	-0.0105975	-0.0033818	0.0331758	-0.00738659	-0.0105551	-0.00863656	-0.0414937	-0.00979439	-0.0124686	0.0282003	-0.0388932	-0.00394295	0.0331081	-0.00693059	0.0102808	0.00977176	-0.00639586	0.0136693	-0.0156172	0.0196995	-0.00829971	0.00933603
-0.00461937	0.0126834	-0.00902565	0.0146455	0.0166959	0.00435039	-0.00829132	-0.0178913	0.00640986	-0.0101269	-0.00338168	0.0329165	-0.00723322	-0.0106092	-0.00733873	-0.041493	-0.00974588	-0.0124987	0.0275137	-0.038741	-0.00866166	0.0331322	-0.00616279	0.0102887	0.0100435	-0.00637129	0.0137946	-0.0156056	0.0197063	-0.00855783	0.0092062
-0.00330546	0.0126989	-0.00912365	0.0146843	0.016588	0.00563899	-0.00828862	-0.0181581	0.00470751	-0.0102573	-0.00338062	0.0328795	-0.00732864	-0.0106319	0.00127701	-0.041508	-0.00992206	-0.0125237	0.0277202	-0.0387713	-0.00615959	0.0331076	-0.00286644	0.0103144	0.0099213	-0.00647065	0.0136698	-0.0156034	0.0197018	-0.00847042	0.00909369
-0.00406367	0.0126583	-0.0095848	0.0146688	0.0163947	0.00340805	-0.00830254	-0.0165664	0.00580192	-0.0105892	-0.00338026	0.0327389	-0.00528067	-0.0106173	-0.00763819	-0.0414097	0.00237232	-0.0125418	0.027692	-0.0386262	-0.00787792	0.0327315	-0.00328303	0.0105426	0.00522407	-0.00634859	0.00986137	-0.0156119	0.020052	-0.00803705	0.00880268
-0.00394359	0.0126623	-0.00944877	0.0146467	0.0164385	0.00334424	-0.00829272	-0.016932	0.00562489	-0.010414	-0.00338035	0.032755	-0.00551716	-0.0106206	-0.00503248	-0.0414172	0.000894037	-0.0125017	0.0276621	-0.0385758	-0.00736171	0.0327622	-0.00348319	0.010582	0.00541795	-0.00636282	0.0102181	-0.015611	0.019961	-0.00818713	0.00877038
-0.00341322	0.0126782	-0.00940058	0.0146575	0.0164643	0.00381362	-0.00824315	-0.0168576	0.00555256	-0.0103732	-0.00338016	0.0327316	-0.00568217	-0.0106241	-0.00461416	-0.0414283	-0.000787031	-0.012538	0.0276941	-0.0385233	-0.00770106	0.0327978	-0.00298072	0.0105447	0.00528222	-0.00641237	0.00997164	-0.0156128	0.0197983	-0.00818357	0.00875237
-0.00355913	0.0123027	-0.00945819	0.0163607	0.0160037	0.00453605	-0.00807629	-0.0169176	0.00549467	-0.0104451	-0.00337174	0.0321	-0.00555045	-0.0108469	-0.0050759	-0.0414433	-0.00336811	-0.0125346	0.0256246	-0.0386427	-0.0074156	0.0328252	-0.00324434	0.00989044	0.00564484	-0.00641238	0.0100159	-0.0156128	0.00148459	-0.00818395	0.00826753
-0.00352836	0.0112037	-0.00946315	0.0154888	0.0158642	0.00590675	-0.00800321	-0.0168302	0.00532806	-0.0104173	-0.00337854	0.0320733	-0.00558392	-0.0113103	-0.00468665	-0.0414406	-0.00262978	-0.0125409	0.0243785	-0.0386146	-0.00733049	0.0327951	-0.00327153	0.00576972	0.00551046	-0.00637914	0.0100011	-0.0156107	0.000262361	-0.00825369	0.0080825
-0.00361208	0.0105663	-0.00947181	0.0151684	0.015962	0.00528802	-0.00791653	-0.0168313	0.0053274	-0.0104306	-0.00337388	0.0321495	-0.00556129	-0.0111298	-0.00460272	-0.0414469	-0.00274382	-0.0125508	0.0241435	-0.0386129	-0.00729853	0.0328164	-0.0033737	0.00584753	0.00565483	-0.00637072	0.0102319	-0.0156171	-0.000197088	-0.00821777	0.00805257
-0.00350174	0.0108363	-0.00945131	0.0152807	0.0158367	0.0060952	-0.00791318	-0.0168609	0.00537289	-0.0104251	-0.00337488	0.0322583	-0.00553255	-0.0108964	-0.00492454	-0.0414511	-0.00172753	-0.0125627	0.0241424	-0.0386119	-0.00752114	0.0328133	-0.00340884	0.00686603	0.00562966	-0.00637355	0.0101033	-0.0129432	0.00200469	-0.00821543	0.00800872
-0.00357477	0.0108285	-0.00771783	0.0152677	0.0158811	0.00611728	-0.00781066	-0.0168551	0.0053632	-0.00989135	-0.00336242	0.0323364	-0.00522803	-0.0109097	-0.00437294	-0.0411867	-0.00136875	-0.0123908	0.02457	-0.0374496	-0.00757694	0.0328053	-0.00335413	0.00598212	0.00557547	-0.00636091	0.00795876	-0.0132806	0.00257242	-0.00891233	0.00784231
-0.00352786	0.0110153	-0.00298278	0.0152866	0.010071	0.00509775	-0.0079709	-0.0159007	0.00525095	-0.0102127	-0.00336955	0.00915295	-0.00553801	-0.0111044	-0.00485115	-0.0413005	-0.00175696	-0.0125561	0.0240855	-0.0386014	-0.00749655	0.0328082	-0.00332114	0.00618774	0.00557618	-0.00628938	0.00775952	-0.0136619	0.00197094	-0.00811693	0.00673047
-0.00355554	0.0108993	-0.00302942	0.0151924	0.0159296	0.00559871	-0.00819806	-0.0168387	0.00532556	-0.0102812	-0.00340044	0.00796047	-0.00557005	-0.0110274	-0.00474304	-0.0414441	-0.00180299	-0.0125948	0.0243161	-0.02575	-0.00731748	0.0328259	-0.00335653	0.00633224	0.00561832	-0.00540089	0.00906328	-0.00921271	0.00211895	-0.00762296	0.00599802
-0.00356774	0.0108365	-0.00269992	0.0151614	0.0113459	0.00537603	-0.00817587	-0.0166509	0.00534101	-0.0103068	-0.00339488	0.00668761	-0.00550534	-0.0111054	-0.00469473	-0.0414235	-0.00173469	-0.0125329	0.0242078	-0.0262287	-0.00720062	0.0328234	-0.00336565	0.00636789	0.00558238	-0.00628054	0.00880949	-0.00937603	0.00187693	-0.00774969	0.00586649
-0.00354471	0.0108635	-0.00268501	0.0152493	0.0112293	0.00550256	-0.00816307	-0.016631	0.00531013	-0.01025	-0.00338947	0.00727342	-0.00555018	-0.0110858	-0.00469411	-0.0414776	-0.00157879	-0.0125509	0.0242122	-0.0227849	-0.00738928	0.0328167	-0.00336067	0.00633082	0.00559058	-0.00629136	0.00886539	-0.0116222	0.00179083	-0.00762083	0.00575781
-0.00317668	0.0109034	-0.00263788	0.00379584	0.0121	0.00550059	-0.00812194	-0.0168094	0.00531845	-0.011455	-0.00337931	0.0102455	-0.0055726	-0.0110721	-0.0047638	-0.0413992	-0.00173765	-0.0125486	0.0242859	-0.023997	-0.00636036	0.00257786	-0.00335202	0.0062217	0.00560911	-0.00622858	0.0089471	-0.00674827	0.00231509	-0.00725521	0.00451869
-0.00305793	0.0108807	-0.00315979	0.00211442	0.0107018	0.00554241	-0.00812088	-0.0166917	0.00533078	-0.0111443	-0.00338305	0.00959884	-0.00555723	-0.0110787	-0.00470883	-0.0414612	-0.00173292	-0.0125421	0.0242593	-0.0235299	-0.00526347	0.00165246	-0.00335892	0.00628676	0.00561269	-0.00615871	0.00881207	-0.00882606	0.0021538	-0.00767028	0.0044552
-0.00317715	0.0108741	-0.00301956	0.00224944	0.010951	0.00548549	-0.0081436	-0.0166714	0.00531344	-0.0106962	-0.00338828	0.0085954	-0.00558058	-0.0110763	-0.00471295	-0.0414402	-0.00173978	-0.0125231	0.0242562	-0.0235398	-0.00586926	0.00470687	-0.00335321	0.0060439	0.005601	-0.00591375	0.00885546	-0.00766983	0.00214074	-0.00653147	0.00441566
-0.00323335	0.0108768	-0.00258916	0.0016525	0.0100216	0.0054809	-0.00813017	-0.0166936	0.00533093	-0.0110762	-0.00338342	0.0087886	-0.00556427	-0.0110703	-0.00470859	-0.0414183	-0.00173681	-0.0125107	0.0242446	-0.0235123	-0.00630933	0.00191447	-0.00335645	0.00598286	0.0056299	-0.00585334	0.00880435	-0.00837836	0.00214102	-0.0068188	0.00439984
-0.00325606	0.0109345	-0.00243685	0.00158618	0.0103483	0.00547975	-0.00812924	-0.0167314	0.00532557	-0.0108966	-0.00338347	0.00924841	-0.00555727	-0.0110728	-0.00472269	-0.0417587	-0.000649531	-0.0125344	0.0185266	-0.0233666	-0.00629849	0.00294309	-0.00335783	0.00539042	0.0037078	-0.00618347	0.00880582	-0.00835327	0.00215089	-0.00743235	0.00418001
-0.00225837	0.0108808	-0.00228474	0.00146358	0.0097779	0.00887002	-0.00792331	-0.00836901	0.00528448	-0.0102858	-0.0039405	0.00914684	-0.0055613	-0.0111976	0.000620667	-0.0414467	-0.00180932	-0.01408	0.0196133	-0.0232599	-0.00622828	0.00310516	-0.00338608	0.00468433	0.00348405	-0.00615281	0.00881119	0.00272489	0.00205814	-0.00653914	0.00393652
-0.00296935	0.0104917	-0.00259281	0.0019791	0.0103264	0.0057611	-0.00803857	-0.00971448	0.00531097	-0.0105541	-0.00351191	0.00922348	-0.00555854	-0.01112	-0.00253378	-0.0415142	-0.000813655	-0.0126988	0.0185215	-0.0233328	-0.00595272	0.00281558	-0.00335919	0.00479771	0.00415396	-0.00615796	0.00881846	-0.0050731	0.00208436	-0.00696712	0.00388837
-0.00317545	0.010958	-0.00264516	0.00231409	0.00936004	0.00554479	-0.00616178	-0.00962151	0.0053032	-0.0105488	-0.00351691	0.00914352	-0.00556155	-0.0107406	-0.0024188	-0.0415318	-0.000987613	-0.0129202	0.0190167	-0.0230736	-0.00584626	0.00282314	-0.00335855	0.00520105	0.00432422	-0.00609467	0.0088153	-0.00184695	0.00215599	-0.00715005	0.00383897
-0.00283044	0.0105242	-0.00262002	0.00192012	0.00959513	0.00595517	-0.00642353	-0.00929034	0.00531155	-0.0106181	-0.00345518	0.00915815	-0.00556143	-0.0107343	-0.00175257	-0.0415109	-0.0011123	-0.0128368	0.0191754	-0.0231978	-0.00589754	0.00293375	-0.0033558	0.00504682	0.00440018	-0.0061479	0.00881551	6.44787e-05	0.00214362	-0.00716034	0.00383629
-0.0029793	0.0106439	-0.00258476	0.00214937	0.00947002	0.00571468	-0.0062595	-0.00937836	0.00530599	-0.010606	-0.00342572	0.00915088	-0.00556148	-0.0107787	-0.0019017	-0.0415088	-0.00106843	-0.0128721	0.019108	-0.0231408	-0.00593103	0.00296034	-0.0033585	0.00487179	0.00427362	-0.00610254	0.00881795	0.00128165	0.00214811	-0.00710869	0.00382922
-0.00288228	0.0107626	-0.00257831	0.00197392	0.00949535	0.0058238	-0.00636889	-0.00944309	0.00530718	-0.010562	-0.00346663	0.00915325	-0.00556122	-0.0107739	-0.00229946	-0.0415129	-0.00100254	-0.0129348	0.0190656	-0.022915	-0.00594144	0.00319111	-0.0033583	0.00495384	0.00435808	-0.00031452	0.00881393	-0.000713164	0.00213928	-0.0052717	0.0037675
-0.00289589	0.01057	-0.00258194	0.00201748	0.00947318	0.00583551	-0.00649848	-0.00939903	0.00530668	-0.0105621	-0.00346144	0.00915177	-0.00556124	-0.0107846	-0.00194107	-0.0409391	-0.00101816	-0.0129042	0.019049	-0.0229483	-0.00591347	0.00304906	-0.00336514	0.00497189	0.00432875	-0.00260315	0.00881564	-0.000110184	0.00213894	-0.00658666	0.00373624
-0.00254188	0.0107829	-0.00258979	0.0020167	0.00951917	0.00581037	-0.00643071	-0.00936465	0.00529838	-0.010383	-0.00348589	0.00916194	-0.00558029	-0.0108076	-0.00234426	-0.0410146	-0.00104198	-0.012767	0.0187038	-0.0230424	-0.00605232	0.00315617	-0.00313596	0.00377235	0.00434489	-0.0021307	0.00639721	-0.000484945	0.00213888	-0.00604659	0.00367578
-0.00280718	0.0109845	-0.00258171	0.00206851	0.00946017	0.005741	-0.0063877	-0.00926314	0.00525543	-0.0105642	-0.00346883	0.00916486	-0.00556768	-0.0108281	-0.00216233	-0.0410986	-0.00104415	-0.0128839	0.0153495	-0.0230725	-0.00604685	0.00334289	-0.00326617	0.00460595	0.00438965	-0.00295996	0.00724441	0.000567736	0.00206799	-0.00563247	0.0035973
-0.00290963	0.010536	-0.00177604	0.00165482	0.00949137	0.00509447	-0.00646362	-0.0090856	0.00548752	-0.0105625	-0.00169277	0.00773767	-0.00556187	-0.00577568	-0.00210951	-0.0181852	-0.00101535	-0.0129104	0.0190744	-0.0193577	-0.0048898	0.00308481	-0.00336145	0.00454329	0.00422326	-0.00245008	0.0077242	-0.000271614	0.00217779	-0.00608758	0.0020666
-0.00411363	0.0106896	-0.00257075	0.00198071	0.00948016	0.0056102	-0.00641741	-0.00932586	0.0023267	-0.0104452	-0.00345843	0.00912588	-0.00560312	-0.00852235	-0.00200809	-0.0195259	-0.000990793	-0.0128576	0.0169261	-0.0153845	-0.00602807	-0.00292187	-0.00324019	0.00469341	0.00437378	-0.00143608	0.00779158	-0.000174342	0.00199076	-0.00610172	0.0019803
-0.00273381	0.0105785	-0.00189473	0.00151335	0.0095376	0.00562727	-0.00642767	-0.00922756	0.00542795	-0.00833254	-0.00278342	0.00871269	-0.00465345	-0.00715657	-0.00217869	-0.0199474	-0.00103947	-0.0128944	0.0163383	-0.0152427	-0.00555021	0.00319259	-0.003372	0.00448256	0.0043945	-0.00248836	0.00786213	-0.000202339	0.00205806	-0.00525739	0.00189074
-0.00301045	0.0106855	-0.00218154	0.00184998	0.00945609	0.00539574	-0.00644048	-0.00915508	0.00487353	-0.00919909	-0.00300648	0.00874828	-0.00569752	-0.00425129	-0.00211558	-0.0188288	-0.00102511	-0.0129035	0.0166984	-0.00393061	-0.00520878	0.00207449	-0.00327576	0.00459626	0.00435553	-0.00216479	0.00773034	-0.00022317	0.00209142	-0.00568584	0.00162403
-0.0030071	0.0107239	-0.00216665	0.00184828	0.00945651	0.00540969	-0.00644049	-0.00916173	0.00264951	-0.00943447	-0.0029617	0.00871686	-0.00564723	-0.00393651	-0.00208156	-0.0191201	-0.00102486	-0.0129026	0.0167029	-0.00446972	-0.00524381	0.00164149	-0.00327649	0.00459624	0.00435553	-0.00179491	0.00773879	-0.000225174	0.00207453	-0.00569329	0.00162174
-0.00295214	0.00786288	-0.00233843	0.00159276	0.00947158	0.00554923	-0.00642795	-0.00916159	0.00357101	-0.00939727	-0.00300805	0.00870663	-0.00552939	-0.00233377	-0.00203595	-0.0189488	-0.00102651	-0.01289	0.0166914	-0.00685381	-0.00525178	0.00137134	-0.00329384	0.00458514	0.00435274	-0.00166512	0.00776503	-0.000227687	0.00200059	-0.00582531	0.00158356
-0.00316931	0.00864156	-0.00223186	0.00161445	0.00945767	0.0054855	-0.00643279	-0.00917864	0.00325325	-0.00909988	-0.00301554	0.00865436	-0.00547392	-0.00198525	-0.00192973	-0.0189859	-0.00102261	-0.0128939	0.0166205	-0.00405548	-0.00519029	0.00119723	-0.00328435	0.00461094	0.00434133	-0.00204141	0.00779149	-0.000235373	0.00203906	-0.00574242	0.00155427
-0.00311161	0.00769502	-0.00220085	0.00175508	0.0094364	0.0054603	-0.00642011	-0.00918951	0.00331556	-0.00924389	-0.00301788	0.00871555	-0.00538897	-0.00278588	-0.00199445	-0.0188885	-0.00102394	-0.0128867	0.0167174	-0.00334196	-0.00510531	0.00159549	-0.00328691	0.00461879	0.00434669	-0.00202302	0.00773607	-0.000231456	0.00203361	-0.00579523	0.00153952
-0.00308503	0.00762353	-0.00222138	0.00146282	0.0094632	0.00496126	-0.00688572	-0.00917401	0.0030819	-0.00911813	-0.00304664	0.00869085	-0.00551694	-0.0028816	-0.00201366	-0.0189897	-0.000286417	-0.0128942	0.0166755	-0.00368103	-0.00319586	0.00149771	-0.00328413	0.00461157	0.00194119	-0.00199302	0.00769843	-0.000234494	0.00201423	-0.00572794	0.00150771
-0.00309006	0.00795895	-0.00222302	0.00166884	0.00936127	0.00537039	-0.00650715	-0.00918401	0.0032205	-0.00932996	-0.00301891	0.00867468	-0.00552376	-0.00280346	-0.0019843	-0.018958	-0.000685541	-0.0128922	0.0111147	-0.00358095	-0.00386896	0.00136406	-0.0032868	0.00460434	0.00310281	-0.00202106	0.00773679	-0.000223245	0.00191026	-0.0057375	0.00136934
-0.00309461	0.00774248	-0.00224387	0.00174823	0.00946306	0.00493573	-0.00641873	-0.00918089	0.00306274	-0.00921562	-0.0030396	0.00868029	-0.00547289	-0.00293365	-0.00200656	-0.0185132	-0.000847617	-0.0128943	0.0121261	-0.00368671	-0.00492236	0.0015603	-0.00311668	0.00283127	0.00297501	-0.00198541	0.00763205	-0.000142132	0.00194429	-0.00574322	0.00136107
-0.00309425	0.00774616	-0.00217565	0.00173726	0.00943303	0.00497447	-0.00641628	-0.00918211	0.00306	-0.00921741	-0.00303861	0.00867878	-0.00549027	-0.00287645	-0.00199747	-0.0187621	-0.000741107	-0.0128943	0.0116371	-0.00347258	-0.00423851	0.00149388	-0.00320404	0.00316127	0.00283079	-0.00200908	0.00767734	-0.000159739	0.00182105	-0.00573512	0.00135181
-0.00310131	0.00774116	-0.0022247	0.0017098	0.00940868	0.0047453	-0.00640157	-0.00922497	0.00298289	-0.00922202	-0.00307737	0.00868206	-0.00549368	-0.000855207	-0.00200438	-0.0186387	-0.000686745	-0.0128928	0.0116833	-0.00361124	-0.00403413	0.00145489	-0.00275899	0.00365722	0.00327065	-0.00199553	0.00749407	-0.000175891	0.00188734	-0.00571199	0.00133834
-0.00315503	0.00758817	-0.00223968	0.00170412	0.00941821	0.00508012	-0.00642335	-0.00334682	0.00306727	-0.00922924	-0.00305358	0.00868153	-0.00549566	-0.00264957	-0.00201168	-0.0186589	-0.000671219	-0.0128921	0.0116549	-0.0035693	-0.00403279	0.00143415	-0.00270078	0.00372773	0.00317502	-0.00198578	0.00754106	-0.000153657	0.00191232	-0.00572596	0.00127323
-0.00301096	0.00764273	-0.00226575	0.00170965	0.00944541	0.00474438	-0.00536074	-0.00481688	0.00302408	-0.00922904	-0.00306253	0.00868088	-0.00545669	-0.00262979	-0.00199927	-0.0186976	-0.000698994	-0.0127595	0.0115855	-0.00356595	-0.00406931	0.00150034	-0.00222037	0.00365678	0.00312711	-0.00199831	0.00765255	-0.000150628	0.0018984	-0.00572763	0.00126465
-0.00317777	0.00763563	-0.00222763	0.00171776	0.0094352	0.00203981	-0.00565961	-0.00412019	0.00305145	-0.00922866	-0.00305769	0.00868069	-0.00546921	-0.00208366	-0.00199786	-0.0186918	-0.000680807	-0.0128127	0.0116958	-0.0035553	-0.004081	0.00147461	-0.0021082	0.00328317	0.00308151	-0.00199839	0.00762476	-0.00015965	0.00188303	-0.00572855	0.00124144
-0.00315152	0.00766096	-0.00219416	0.00171328	0.00942474	0.00230912	-0.00624944	-0.00412051	0.00264401	-0.00749942	-0.00305002	0.00503905	-0.00555798	-0.00210614	-0.00199666	-0.018664	-0.000685543	-0.0128461	0.011587	-0.00355681	-0.00381464	0.00145084	-0.00208524	0.00361553	0.00305521	-0.00199417	0.00770429	-0.000128654	0.00173774	-0.00572127	0.00116706
-0.00314188	0.00763645	-0.00224014	0.00170141	0.00942547	0.0028928	-0.00592344	-0.00449431	0.00297602	-0.00786746	-0.00304323	0.00631166	-0.00558677	-0.00227062	-0.00199998	-0.018822	-0.000659237	-0.00615498	0.0116316	-0.00360967	-0.00407209	0.0014613	-0.00192911	0.00350808	0.00305612	-0.00198256	0.00681352	0.000102864	0.00179458	-0.00572525	0.00106017
-0.00301934	0.00758565	-0.00223817	0.00171111	0.00942417	0.00341653	-0.00594889	-0.00441112	0.00295466	-0.0078889	-0.0024728	0.00348178	-0.00558072	-0.00229314	-0.00201191	-0.0188092	-0.000684965	-0.0048782	0.011641	-0.00399314	-0.00403715	0.00129092	-0.00207585	0.00350695	0.00303132	-0.00196446	0.0070755	0.0006902	0.00187046	-0.00572604	0.00102354
-0.00302346	0.00743196	-0.00223539	0.00169228	0.00942787	0.00313987	-0.00595338	-0.00437648	0.00296655	-0.00790578	-0.0026483	0.00403945	-0.00557804	-0.00220051	-0.00202686	-0.0187276	-0.000680274	-0.00521005	0.0116383	-0.00383975	-0.00399451	0.00137053	-0.00210816	0.00352063	0.00300431	-0.00198122	0.0066549	0.000578133	0.00187583	-0.00572655	0.00101735
-0.00302266	0.00751504	-0.00222434	0.0016998	0.00942393	0.00302321	-0.00594338	-0.00410897	0.00295308	-0.00792838	-0.00276782	0.00382157	-0.00557002	-0.00227717	-0.00201586	-0.018664	-0.000676213	-0.00531178	0.0116401	-0.00383417	-0.00395992	0.00124396	-0.00200879	0.0035095	0.00301845	-0.00185804	0.00676284	0.000438152	0.00187406	-0.00572622	0.00101331
-0.00302322	0.00747096	-0.00223017	0.00170312	0.00942464	0.00306002	-0.00596255	-0.0042748	0.0029613	-0.00789222	-0.00261579	0.0021467	-0.00556378	-0.00225601	-0.00220914	-0.0186058	-0.00108021	-0.00534401	0.0116473	-0.00386823	-0.00371359	0.00130848	-0.00203769	0.0035109	0.00303595	-0.00196877	0.00170448	0.000627348	0.00186898	-0.00569068	0.000959049
-0.0030186	0.00747074	-0.00222051	0.00170321	0.00942488	0.00317827	-0.00574807	-0.00430682	0.00296391	-0.00622349	-0.00268502	0.00252581	-0.00557187	-0.00225795	-0.00215756	-0.0186485	-0.000876626	-0.00534917	0.0116384	-0.003967	-0.00385144	0.00133488	-0.00190308	0.00351968	0.00302293	-0.00199087	0.00275777	0.000620339	0.00187876	-0.00571897	0.000943472
-0.00333145	0.00745265	-0.00210423	0.00169178	0.00860604	0.00258716	-0.00591297	-0.00425864	0.00294807	-0.00659993	-0.00274908	0.00156894	-0.00555467	-0.0022616	-0.00224099	-0.0127389	-0.000802561	-0.00539716	0.0116703	-0.00355744	-0.00390868	0.00133951	-0.00194129	0.00402431	0.00276687	-0.00194514	0.00253145	0.000694115	0.00187536	-0.00573484	0.000743724
-0.00331985	0.00745747	-0.00209799	0.00169304	0.00860105	0.00273155	-0.00568679	-0.004254	0.00294882	-0.00659073	-0.00273268	0.00207558	-0.00555581	-0.00226455	-0.00230291	-0.0128192	-0.000809918	-0.00539762	0.0116812	-0.00362107	-0.00289548	0.00133823	-0.00194338	0.00401486	0.00275746	-0.00194985	0.00287128	0.000652292	0.00196325	-0.00573599	0.000741572
-0.00327966	0.00141478	-0.00216345	0.00167908	0.00874736	0.00265108	-0.00585947	-0.0042572	0.00294802	-0.00664546	-0.00276152	0.00224454	-0.00555909	-0.00226395	-0.00207679	-0.0130346	-0.000802965	-0.00467024	0.0116591	-0.00370691	-0.00393123	0.00133778	-0.00199642	0.0040231	0.00267411	-0.00195209	0.00313379	0.00062722	0.00197761	-0.00572671	0.000699446
-0.00325438	0.00115727	-0.00214189	0.00167982	0.00868199	0.00281103	-0.00530083	-0.0042557	0.0029487	-0.00650091	-0.00273449	0.00233564	-0.00555945	-0.00225443	-0.00226019	-0.0134328	-0.000756469	-0.00540532	0.0116502	-0.00358041	-0.00390364	0.00133801	-0.00200474	0.00372354	0.00282268	-0.00198639	0.00319863	0.000609817	0.00190855	-0.00126779	0.00067527
-0.00327804	0.000815617	-0.00212944	0.00168453	0.00874468	0.00244722	-0.00525215	-0.00425517	0.00295043	-0.00642605	-0.00274002	0.00225371	-0.00556187	-0.00226	-0.0021988	-0.0129948	-0.000767844	-0.00533162	0.0116517	-0.0036154	-0.00391019	0.00134378	-0.00197624	0.00383622	0.0028144	-0.00198736	0.00287573	0.000602448	0.00191277	-0.00115436	0.000658321
-0.00289885	0.00188683	-0.00215819	0.00168064	0.00822523	0.00221006	-0.0053862	-0.00425235	0.00295165	-0.00538024	-0.00273994	0.00190099	-0.00400518	-0.00226524	-0.0021836	-0.0132314	-0.000911969	-0.0053247	0.0110295	-0.00370322	-0.00390452	0.0013423	-0.0019818	0.00459604	0.00237142	-0.00197737	0.00263562	0.000601636	0.00198366	-0.00272536	0.000623718
-0.00317143	0.00184723	-0.0021583	0.00168037	0.00854198	0.00226925	-0.00533091	-0.00424726	0.00295146	-0.00559891	-0.00273976	0.00205475	-0.00427807	-0.00226379	-0.0021888	-0.0131531	-0.000833322	-0.00530625	0.00620267	-0.00368814	-0.00391558	0.00134227	-0.002021	0.004187	0.002439	-0.001978	0.00273636	0.000611366	0.00198616	-0.00209034	0.000544244
-0.00315199	0.00160803	-0.00214329	0.00186268	0.00842809	0.00262048	-0.00531479	-0.00424828	0.00294924	-0.0056362	-0.00274708	0.00206987	-0.00503209	-0.00232047	-0.00220052	-0.00702499	-0.000876989	-0.00537107	0.00673167	-0.00358019	-0.00389484	0.00133102	-0.00202143	0.00389877	0.00257699	-0.00202996	0.00270898	0.000617899	0.00194042	-0.0015005	0.000430451
-0.00322958	0.00142014	-0.00212771	0.00168158	0.00848008	0.00252803	-0.00531246	-0.00423661	0.00294442	-0.00580179	-0.00276524	0.00205574	-0.00435256	-0.0022678	-0.00221203	-0.00603091	-0.000886488	-0.00530802	0.00517825	-0.00364146	-0.00386337	0.00134333	-0.00203724	0.00384739	0.00293853	-0.00198284	0.00284998	0.000630882	0.00142897	-0.0015672	0.000394135
-0.00319763	0.00156187	-0.00214029	0.00170476	0.00836409	0.00252985	-0.00531412	-0.00424124	0.00289658	-0.00576091	-0.00274891	0.00205315	-0.00464938	-0.00225337	-0.00220078	-0.00586769	-0.000833163	-0.00532124	0.00521505	-0.00362962	-0.00387704	0.00133764	-0.00204126	0.0038938	0.00267675	-0.00185085	0.0028098	0.000608458	0.00195297	-0.00156169	0.000392694
-0.00319702	0.00154967	-0.00213767	0.00172904	0.00830928	0.00253265	-0.0052997	-0.00422724	2.77051e-05	-0.00562125	-0.00275171	0.00204061	-0.00462599	-0.00226156	-0.00229533	-0.00575635	-0.000493181	-0.00535668	0.00526603	-0.00355453	-0.00387111	0.000327165	-0.0020381	0.00395338	0.00129166	-0.00191819	0.00281821	0.000611091	-0.000208461	-0.00155663	0.000370159
-0.0032022	0.00153151	-0.00213768	0.001727	0.00832921	0.00252512	-0.00530146	-0.00422811	0.000618226	-0.00573415	-0.00275169	0.00204579	-0.0046206	-0.00226353	-0.00227923	-0.00576161	-0.000546855	-0.00535612	0.0052675	-0.00356363	-0.00387308	0.000427536	-0.0020328	0.0035932	0.00144012	-0.00192468	0.00281688	0.000611602	0.000364344	-0.00155829	0.000370079
-0.00320025	0.00118649	-0.00213246	0.00165254	0.0083671	0.0025506	-0.00530917	-0.0042277	0.00143891	-0.00573478	-0.00275427	0.00206335	-0.00453766	-0.00225926	-0.00226063	-0.00575597	-0.000582881	-0.00532514	0.0052208	-0.00357942	-0.00387773	0.00107615	-0.00203426	0.00257247	0.00186672	-0.00191318	0.00282206	0.000618605	0.000388498	-0.00155849	0.000366028
-0.00321774	0.00149392	-0.00213542	0.00151572	0.0083608	0.00251437	-0.00530907	-0.00422852	0.0010277	-0.00568421	-0.00275574	0.00205213	-0.00455714	-0.00226352	-0.00224536	-0.00582335	-0.000654427	-0.00533836	0.00527097	-0.0036014	-0.00387558	0.00111025	-0.00203265	0.00157445	0.00188005	-0.0019419	0.00283868	0.000615132	0.000955765	-0.00153729	0.000363312
-0.00321992	0.00149389	-0.00213889	0.0015922	0.00814235	0.00250435	-0.00376951	-0.00421457	0.00100879	-0.00556198	-0.00275068	0.00208996	-0.00457561	-0.00229664	-0.00224076	-0.00583147	-0.000735799	-0.00518177	0.00530031	-0.00355118	-0.00387677	0.000943801	-0.00203457	0.00240137	0.00201927	-0.00197525	0.0028427	0.00061472	0.000841794	-0.00155218	0.000346855
-0.00307625	0.0014531	-0.00215049	0.00143718	0.00840745	0.00250773	-0.00389741	-0.00422727	0.00094221	-0.00558801	-0.00239563	0.002059	-0.00450123	-0.00238231	-0.00225409	-0.00441763	-0.000730937	-0.00534663	0.00529491	-0.00364131	-0.00373536	0.000839504	-0.00203368	0.00231266	0.00188383	-0.00195035	0.00285824	0.00061603	0.00087251	-0.00154598	0.000334534
-0.00319509	0.00145272	-0.0021749	0.00148536	0.007912	0.00250303	-0.00389437	-0.00435477	0.000986793	-0.00130738	-0.00246376	0.00188978	-0.00456652	-0.00243741	-0.00220264	-0.00439743	-0.000803034	-0.00530906	0.00527749	-0.00362284	-0.00387669	0.000929282	-0.00203682	0.00233988	0.00175616	-0.00195969	0.00243023	0.000705106	0.000862508	-0.00155528	0.000297372
-0.00319674	0.00145475	-0.00215134	0.00144239	0.00521415	0.00251097	-0.00390608	-0.00385276	0.00110445	-0.0012387	-0.00257752	0.00204174	-0.00453565	-0.00229047	-0.00148272	-0.00548085	-0.000754177	-0.00526806	0.00526726	-0.00355304	-0.00184347	0.000916096	-0.00203354	0.00231537	0.00184277	-0.00194542	0.00258387	0.000829165	0.000941509	-0.00155808	0.000254542
-0.00319788	0.00146623	-0.00215017	0.00144274	0.00539368	0.00252459	-0.00392422	-0.00362791	0.00107846	-0.00112214	-0.00241434	0.00208282	-0.00454413	-0.00231944	-0.00151563	-0.00480809	-0.000728648	-0.0052971	0.00528406	-0.00354602	-0.00266554	0.000886116	-0.00203454	0.00239795	0.00195314	-0.00197853	0.00260689	0.000651631	0.000916321	-0.00154947	0.000252197
-0.00319373	0.0014646	-0.00212708	0.00143155	0.00556382	0.00251508	-0.00394804	-0.00380932	0.00110646	-0.00253538	-0.00251571	0.00205322	-0.00454799	-0.00232389	-0.00171282	-0.00477803	-0.0007786	-0.00250161	0.00527769	-0.00356622	-0.00220582	0.000918471	-0.00203444	0.00238758	0.00199034	-0.00177651	0.00263184	0.000654237	0.00091531	-0.00156342	0.000237082
-0.00314245	0.00146325	-0.00214275	0.0014514	0.00552876	0.0025252	-0.00391034	-0.00396888	0.00109302	-0.00181781	-0.00253858	0.00203049	-0.00453909	-0.00223515	-0.00166156	-0.00480239	-0.000720239	-0.0015486	0.00527549	-0.00355629	-0.00212601	0.000907716	-0.00203379	0.00236699	0.00187312	-0.0019461	0.00259328	0.000714947	0.000903856	-0.00156215	0.000229457
-0.0031844	0.00147075	-0.00214782	0.00144192	0.0054106	0.0025167	-0.00201459	-0.00341609	0.00109304	-0.00205689	-0.00248549	0.00205767	-0.00456421	-0.0020508	-0.0016066	-0.00485046	-0.000727764	-0.00222451	0.00527813	-0.00359769	-0.00203479	0.000907519	-0.00203369	0.00236324	0.00192527	-0.00195645	0.00267028	0.000742584	0.000921194	-0.00117856	0.000215734
-0.00317371	0.00147753	-0.00214178	0.00143487	0.00489097	0.00257141	-0.00200883	-0.00341265	0.00109524	-0.00183171	-0.00244615	0.00144305	-0.00461582	-0.00220613	-0.00166342	-0.00418848	-0.00073625	-0.00258472	0.00516058	-0.00357025	-0.00209408	0.000897847	-0.00212619	0.00189202	0.00122198	-0.00152852	0.00263906	0.000709867	0.000915573	-0.00153779	0.000198615
-0.00317371	0.00147753	-0.00214178	0.00143487	0.00489097	0.00257141	-0.00200883	-0.00341265	0.00109524	-0.00183171	-0.00244615	0.00144305	-0.00461582	-0.00220613	-0.00166342	-0.00418848	-0.00073625	-0.00258472	0.00516058	-0.00357025	-0.00209408	0.000897847	-0.00212619	0.00189202	0.00122198	-0.00152852	0.00263906	0.000709867	0.000915573	-0.00153779	0.000198615
-0.00322597	0.00148509	-0.00216157	0.00144652	0.00501398	0.00257325	-0.00124022	-0.00350641	0.00109124	-0.00201681	-0.00254319	0.00116279	-0.00456971	-0.00222435	-0.00164105	-0.00414393	-0.000738001	-0.00251442	0.00507049	-0.000701575	-0.00206456	0.000677339	-0.0020352	0.00178678	0.00156255	-0.00141384	0.00263145	0.000717997	0.000861031	-0.00128184	0.000183135
-0.00319262	0.00148175	-0.00214783	0.00143503	0.0049466	0.00265366	-0.00141568	-0.00338369	0.00108169	-0.00188834	-0.00241658	0.00128205	-0.00457564	-0.00219144	-0.00163688	-0.00394782	-0.000735685	-0.00264501	0.00518254	-0.000842656	-0.00207372	0.000771779	-0.00206798	0.00158614	0.00150689	-0.00153591	0.00260968	0.000726437	0.000892113	-0.00149301	0.000182035
-0.0032361	0.00146642	-0.00216856	0.00143487	0.00493354	0.00258808	-0.000487414	-0.00345297	0.00108482	-0.00190701	-0.00256947	0.0012579	-0.00457276	-0.00220541	-0.00164305	-0.00410482	-0.000735135	-0.00254315	0.00515263	-0.000257623	-0.00201926	0.000749772	-0.00207395	0.00179728	0.00137803	-0.000971848	0.00262485	0.000714432	0.000785798	-0.0014787	0.000179747
-0.00321706	0.00147257	-0.00217368	0.00142764	0.00495771	0.00260626	-0.00102716	-0.00339461	0.00107803	-0.00192571	-0.00251013	0.00119958	-0.00457478	-0.00220761	-0.00164002	-0.00401242	-0.000733716	-0.00247724	0.00510882	-0.000620875	-0.00202547	0.000794281	-0.00206325	0.00183328	0.00133122	-0.000812775	0.00258421	0.000718292	0.000808996	-0.00143955	0.000178298
-0.00311421	0.00147883	-0.00216706	0.00143337	0.004974	0.0024576	-0.00113298	-0.00339113	0.00108074	-0.00189657	-0.00247824	0.00121235	-0.00458065	-0.0021131	-0.00164059	-0.00396583	-0.000733761	-0.0025374	0.00512614	-0.000785561	-0.00194702	0.000807252	-0.00205905	0.000808673	0.00135494	-0.00101028	0.002619	0.000718053	0.000848338	-0.00146743	0.000174755
-0.00319664	0.00147404	-0.00217095	0.00143062	0.00332577	0.0025562	-0.00101858	-0.00335682	0.00107993	-0.00191196	-0.00248711	0.00120878	-0.00457938	-0.00200188	-0.00164027	-0.00404229	-0.000738162	-0.00253133	0.00512701	-0.00074748	-0.00197137	0.000796277	-0.00206838	0.000982961	0.00136164	-0.0010052	0.00259885	0.000719279	0.000843066	-0.00144811	0.000162035
-0.0032036	0.00146873	-0.00216954	0.0014314	0.00232156	0.00256437	-0.000996358	-0.00338723	0.00107835	-0.00192559	-0.00249365	0.0009087	-0.00457662	-0.00210016	-0.00164083	-0.00404848	-0.000734635	-0.00220907	0.00513319	-0.000663516	-0.00167767	0.000797435	-0.002062	0.00122642	0.00134723	-0.00097953	0.00261007	0.000724472	0.00083671	-0.00145642	0.00015431
-0.00318183	0.00147428	-0.00216937	0.00142867	0.00220068	0.00251511	-0.000966613	-0.00339224	0.00107785	-0.00191258	-0.00248716	0.00108273	-0.00457657	-0.00206914	-0.00164013	-0.00405325	-0.000734767	-0.00211664	0.00513954	-0.00064845	-0.00146917	0.000687247	-0.00206318	0.00128258	0.00134094	-0.00101343	0.00260838	0.000721948	0.000841272	-0.00145701	0.000152547
-0.00318568	0.00147643	-0.000661047	0.00139234	0.00211819	0.00254417	-0.000797449	-0.00338998	0.00107807	-0.00189243	-0.00184254	0.000789141	-0.00457719	-0.00207472	-0.00164079	-0.00404867	-0.000239562	-0.00211031	0.00514132	-0.000645106	-0.00158231	0.000647479	-0.0020652	0.00128761	0.00135186	-0.00103237	0.00259877	0.000722834	0.000878902	-0.00145609	0.00014416
-0.00318568	0.00147643	-0.000661047	0.00139234	0.00211819	0.00254417	-0.000797449	-0.00338998	0.00107807	-0.00189243	-0.00184254	0.000789141	-0.00457719	-0.00207472	-0.00164079	-0.00404867	-0.000239562	-0.00211031	0.00514132	-0.000645106	-0.00158231	0.000647479	-0.0020652	0.00128761	0.00135186	-0.00103237	0.00259877	0.000722834	0.000878902	-0.00145609	0.00014416
-0.00318632	0.00147389	-0.00130822	0.00142225	0.00217916	0.00255336	-0.000849513	-0.00338694	0.00107814	-0.00188881	-0.00199759	0.000908391	-0.00457772	-0.00208508	-0.0016392	-0.00405256	-0.000552983	-0.00208464	0.0051388	-0.000648254	-0.00150725	0.000631796	-0.00209061	0.00128582	0.00135181	-0.00102831	0.00133168	0.000820608	0.000852867	-0.00145721	0.000141836
-0.00318683	0.00147273	-0.00083759	0.00140567	0.00218398	0.00254789	-0.000887661	-0.00338904	0.00107796	-0.00189395	-0.00188808	0.000872093	-0.0045776	-0.00206815	-0.00163978	-0.00404499	-0.000344609	-0.00206088	0.00513826	-0.00064552	-0.00154164	0.000661586	-0.00207022	0.00129792	0.00135208	-0.00102864	0.001462	0.000724823	0.000513611	-0.00145551	0.000139795
-0.00318642	0.00147469	-0.00100946	0.00140981	0.00219203	0.00257449	-0.000891703	-0.002415	0.00107792	-0.00189689	-0.00192333	0.000854593	-0.00457767	-0.00207571	-0.00126993	-0.00404165	-0.00037823	-0.00205678	0.00515586	-0.000677223	-0.00150852	0.000651717	-0.00207481	0.00129345	0.00134923	-0.00102649	0.00158369	0.000726762	0.000600225	-0.00145706	0.000134283
-0.00318593	0.00147844	-0.00103429	0.0014134	0.00042455	0.00255655	-0.000868752	-0.00265269	0.00107811	-0.00189195	-0.0019392	0.000878871	-0.00457765	-0.00207538	-0.0011905	-0.00404619	-0.000346848	-0.00204379	0.00514443	-0.000745245	-0.00151633	0.000649698	-0.00207301	0.00128745	0.00135091	-0.00102813	0.00147241	0.000736239	0.000740645	-0.00145762	0.000130496
-0.00318465	0.00148366	-0.0012216	0.00141087	0.000715458	0.00258095	-0.000892128	-0.0026224	0.00107636	-0.00189462	-0.00191156	0.000877525	-0.00459282	-0.00207809	-0.00131842	-0.00404129	-0.000343402	-0.00205367	0.00472098	-0.000738944	-0.0015243	0.000638576	-0.00207507	0.00104175	0.00135041	-0.00102844	0.00153046	0.000781271	0.000665297	-0.00145863	0.000127023
-0.00231001	0.00148218	-0.00104339	0.00141101	0.000749997	0.00257072	-0.000880939	-0.00250024	0.00105591	-0.00189899	-0.000504754	0.000891028	-0.00458124	-0.00208128	-0.00133626	-0.00404518	-0.000380325	-0.00205855	0.00485452	-0.000754227	-0.00152097	0.000714794	-0.00228319	0.00107288	0.0012845	-0.000964659	0.00149111	0.000744026	0.00065574	-0.00144989	0.000119645
-0.00282226	0.000952672	-0.000984865	0.00141346	0.00117855	0.00257456	-0.000884272	-0.00244163	0.00109626	-0.00190856	-0.000499018	0.000883203	-0.00457886	-0.00206696	-0.00129587	-0.00403405	-0.000351929	-0.00205601	0.0047977	-0.000740535	-0.00153919	0.000681381	-0.00208702	0.000311918	0.00121303	-0.000999792	0.00150268	0.000776133	0.000650519	-0.00121437	0.000118099
-0.00232359	0.00112116	-0.00107223	0.00140904	0.000831544	0.0025902	-0.000885591	-0.00230599	0.00110132	-0.00190037	-0.000718032	0.000880181	-0.00457976	-0.0020788	-0.00109219	-0.00403734	-0.000362203	-0.00205427	0.00479525	-0.000724992	-0.00153697	0.000659718	-0.00209335	0.00107967	0.000897515	-0.00109146	0.00150552	0.000767175	0.000652245	-0.0009574	0.000114607
-0.00256796	0.0014017	-0.00106638	0.00140198	0.00107296	0.00257586	-0.000893357	-0.00213926	0.00107979	-0.00194406	-0.000120372	0.00106446	-0.00434108	-0.000859111	-0.000621533	-0.00404275	-0.00028329	-0.00205691	0.00478132	-0.000497468	-0.00152692	0.000610833	-0.00212643	0.00114383	0.00120715	-0.000949918	0.00149495	0.000790406	0.000664742	-0.00129231	0.000110514
-0.00241533	0.00114842	-0.000918125	0.00147828	0.00111602	0.000533197	-0.000815404	-0.00225471	0.00128131	-0.0019137	-0.000713447	0.000889167	-0.00421451	-0.000910304	-0.00105002	-0.00398597	-0.000325788	-0.00204885	0.0048049	-0.000992869	-0.00156579	0.00065264	-0.00211374	0.00107556	0.00103188	-0.000986575	0.00148583	0.000780608	0.000627099	-0.00111083	0.000103006
-0.00240919	0.00118592	-0.000960961	0.00147066	0.00107999	0.000604505	-0.000860992	-0.00151282	0.00124642	-0.00191344	-0.000681196	0.000883762	-0.00428096	-0.000793297	-0.00112358	-0.00401013	-0.000322848	-0.00205617	0.00479645	-0.00104083	-0.00156538	0.000659211	-0.00210956	0.00101612	0.00098565	-0.000962605	0.00149089	0.0007838	0.000635477	-0.00120415	0.000100996
-0.00242786	0.0011543	-0.00100489	0.00145719	0.0010435	0.000493865	-0.00085487	-0.00132613	0.00123105	-0.00191018	-0.000549267	0.000885839	-0.00427684	-0.000794722	-0.00108016	-0.00401688	-0.000323742	-0.00206608	0.00479966	-0.000923011	-0.00155592	0.000657954	-0.00211706	0.000961634	0.00101026	-0.000976995	0.00149695	0.000782294	0.000645533	-0.00114185	9.97292e-05
-0.00241309	0.00117339	-0.000981453	0.00144219	0.001087	0.000457221	-0.000860849	-0.00147638	0.00122386	-0.00191251	-0.000632033	0.000918038	-0.0042821	-0.000938252	-0.00104895	-0.0040252	-0.000290823	-0.00205891	0.00323041	-0.000684534	-0.00155522	0.0006582	-0.00211864	0.000981087	0.00113789	-0.00097543	0.00149178	0.000781182	0.000635873	-0.0011759	8.78713e-05
-0.00242319	0.00116372	-0.00100465	0.00143378	0.00107466	0.000514013	-0.000864063	-0.00140264	0.00121504	-0.00191039	-0.000561565	0.000922856	-0.00429351	-0.000940855	-0.000993462	-0.00402508	-0.000266681	-0.00206231	0.00314145	-0.000821476	-0.00154847	0.00067053	-0.000984668	0.000982394	0.00106767	-0.000974778	0.00149248	0.00077937	0.000660927	-0.00116471	8.35931e-05
-0.00242318	0.00116372	-0.00100465	0.00143378	0.00107839	0.000513866	-0.000864793	-0.00140316	0.00121444	-0.0019104	-0.000562395	0.000922418	-0.00429182	-0.000941163	-0.000979439	-0.00402376	-0.000249572	-0.00206197	0.00314429	-0.000807836	-0.00154848	0.000670124	-0.000998113	0.000976041	0.00106809	-0.00097496	0.00149254	0.000779634	0.000659771	-0.00116559	8.35516e-05
-0.00242104	0.000554981	-0.000977712	0.0016028	0.00110022	0.000580579	-0.00119255	-0.0014362	0.00127242	-0.00186253	-0.000558057	0.000914993	-0.004284	-0.00038628	-0.000852479	-0.00330274	-0.00029377	-0.00205577	0.00168113	0.000199713	-0.00155316	-0.000272726	-0.00143416	0.000965989	0.00104763	-0.00097737	0.00137449	0.000702148	0.00088509	-0.00115546	7.03088e-05
-0.00242277	0.000633226	-0.000991409	0.00150176	0.00109575	0.000572565	-0.00129954	-0.00142532	0.00128633	-0.0017722	-0.000556514	0.000916479	-0.0042865	-0.00042827	-0.000939619	-0.00318669	-0.000242894	-0.00205958	0.00191985	-5.36149e-05	-0.00155313	-3.50854e-05	-0.00129196	0.000966884	0.00107391	-0.00097729	0.00135657	0.000707039	0.000865073	-0.00112985	6.97787e-05
-0.00242192	0.000720461	-0.000993166	0.00155849	0.0010811	0.000565353	-0.000969964	-0.00143097	0.00127144	-0.00184931	-0.000559587	0.000916927	-0.00429387	-0.000437211	-0.000938041	-0.00314772	-0.000287254	-0.00206009	0.00173433	-2.21481e-05	-0.00155225	6.08423e-05	-0.00132424	0.000920765	0.00105475	-0.000976791	0.00132423	0.000723915	0.000893656	-0.00115664	6.87141e-05
-0.00242216	0.00071517	-0.000989728	0.00151692	0.00108978	0.000558951	-0.00106292	-0.00142932	0.00126882	-0.00181092	-0.000570174	0.00091672	-0.00429452	-0.00038676	-0.000937339	-0.00314285	-0.00028802	-0.00206014	0.0017971	2.71067e-06	-0.00155242	-9.97022e-05	-0.00131526	0.000967043	0.00104444	-0.000977107	0.00123804	0.000719929	0.000834634	-0.00115052	6.84938e-05
-0.00242051	0.00072561	-0.00099925	0.00151443	0.00109033	0.000562492	-0.00106392	-0.00142844	0.00126684	-0.0017807	-0.000557795	0.000918982	-0.00428859	-0.000415553	-0.000930758	-0.00316073	-0.000273731	-0.00205804	0.00175646	-2.6458e-05	-0.00155402	-8.11795e-05	-0.00119579	0.000915476	0.00105354	-0.000980792	0.00127512	0.00066436	0.000854033	-0.00115127	6.79874e-05
-0.00242207	0.00073144	-0.000986187	0.00154463	0.000886383	7.45351e-05	-0.00107272	-0.00142805	0.00127885	-0.00181831	-0.000491058	0.000916579	-0.00429116	-0.000411631	-0.000930127	-0.00292983	-0.000272188	-0.00196934	0.00023927	-8.92096e-06	-0.00154274	-0.00013402	-0.00125216	0.000909283	0.00101031	-0.000977155	0.00130706	0.000692223	0.000840111	-0.00115446	6.28008e-05
-0.00242464	0.000729648	-0.000992783	0.00151278	0.00108376	-8.98235e-06	-0.00107401	-0.00151328	0.000152564	-0.00180787	-0.000429067	0.000910617	-0.00429166	-0.000418084	-0.000941373	-0.00284783	-0.000264539	-0.00198248	0.000112603	-1.73912e-05	-0.00155237	-6.67985e-05	-0.0012311	0.000905221	0.00103407	-0.000978074	0.000226982	0.000687018	0.000847896	-0.00115026	5.95519e-05
-0.00246453	0.000733066	-0.00099229	0.00152255	0.00117902	0.000123667	-0.00106752	-0.00145419	0.000248077	-0.00181446	-0.000432505	0.000911908	-0.00429164	-0.00041527	-0.000944299	-0.00225758	-0.000277122	-0.00195583	0.000317325	-6.8589e-06	-0.00154842	-7.61938e-05	-0.00123436	0.000909721	0.00103337	-0.00097787	0.000818048	0.000694499	0.000850552	-0.000492129	5.64238e-05
-0.00244673	0.000728942	-0.000992259	0.00153353	0.000908846	4.80402e-05	-0.00107004	-0.00147929	0.000319822	-0.00181021	-0.000420861	0.000910927	-0.0042912	-0.000414452	-0.000940637	-0.00217323	-0.000270396	-0.00197769	0.000421988	-1.49206e-05	-0.00155179	-7.59386e-05	-0.00125414	0.00090984	0.00101815	-0.000977783	0.000767487	0.000691974	0.000848828	-0.000507825	5.56118e-05
-0.00243438	0.000728227	-0.000992126	0.00152559	0.000911871	0.000207817	-0.0010758	-0.00146789	0.000332337	-0.00180701	-0.000404819	0.000911514	-0.00429152	-0.000418282	-0.000944021	-0.00216848	-0.000275921	-0.00201138	0.000296463	-1.28035e-05	-0.00155136	-7.07423e-05	-0.00123903	0.000908925	0.00103038	-0.000977699	0.000577484	0.000693479	0.000849939	-0.000638415	5.54559e-05
-0.00244222	0.00072701	-0.000992145	0.00152954	0.000933071	0.000232188	-0.00106922	-0.00147609	0.000353471	-0.00180802	-0.00041555	0.000911637	-0.00429118	-0.000412486	-0.000941509	-0.00216269	-0.000274025	-0.0019888	0.00031711	-1.70868e-05	-0.00155119	-7.09024e-05	-0.00125705	0.000909563	0.00102265	-0.00097775	0.00050916	0.000694188	0.000847081	-0.000603321	5.53835e-05
-0.00217388	0.000727702	-0.000991064	0.00152728	0.000949977	0.000305244	-0.00107133	-0.00143781	0.000371313	-0.0018108	-0.000417084	0.000912628	-0.00429153	-0.000412031	-0.000942495	-0.00219223	-0.000273165	-0.00141898	0.000323408	-1.44204e-05	-0.00155025	5.26038e-05	-9.68045e-05	0.000910157	0.00102395	-0.000649557	0.000520114	0.000694464	0.000885704	-0.000650309	5.0353e-05
-0.00208619	0.000727369	-0.000991547	0.00153564	0.000942382	0.000286553	-0.00107238	-0.00146496	0.000351682	-0.00180964	-0.000418531	0.000912111	-0.00429233	-0.000412283	-0.000941624	-0.00224757	-0.000273238	-0.000884402	0.00033184	-1.52726e-05	-0.0015502	-3.07228e-05	-0.000673633	0.000909509	0.00102287	-0.000849326	0.000539246	0.000695456	0.000855786	-0.000605828	4.97205e-05
-0.00216399	0.000726927	-0.000991591	0.00152867	0.000942912	0.000287334	-0.00107353	-0.00139578	0.000501218	-0.0013751	-0.00041522	0.00091331	-0.00429469	-0.000411886	-0.000942352	-0.00222772	-0.000273212	-0.00101202	0.000317009	-1.48909e-05	-0.00150985	-2.07752e-05	-0.000557759	0.000911228	0.0010204	-0.000824254	0.000540935	0.000697806	0.000824485	-0.00060788	4.83876e-05
-0.002155	0.000727169	-0.00099149	0.00153138	0.00093896	0.000263882	-0.00108893	-0.00139177	0.000438998	-0.00147073	-0.000416623	0.00091258	-0.0042963	-0.00039135	-0.000942072	-0.00220955	-0.000272995	-0.000920227	0.000178467	-1.51046e-05	-0.00148307	-3.18707e-05	-0.000292183	0.000735423	0.00102284	-0.000726171	0.000520151	0.000697175	0.000864125	-0.000609783	4.7547e-05
-0.0019811	0.000726969	-0.000991637	0.00153128	0.00093713	0.000277762	-0.00108304	-0.00136767	0.000448446	-0.00145475	-0.00041624	0.0009181	-0.00429748	-0.000337315	-0.000941381	-0.00221464	-0.000263395	-0.000902197	0.000289681	-1.34869e-05	-0.00150337	-3.43364e-05	-0.000393048	0.000869869	0.00102294	-0.000698581	0.000525098	0.000697845	0.00082805	-0.000605919	4.69765e-05
-0.002039	0.000738194	-0.000991625	0.00153043	0.000937894	0.000306966	-0.00108276	-0.0013949	0.000419229	-0.00146001	-0.000416224	0.000916053	-0.00326797	-0.00040571	-0.000941818	-0.00221637	-0.000264972	-0.000915703	0.000285184	-1.33243e-05	-0.00150734	-2.13883e-05	-0.000394438	0.000700289	0.00100986	-0.000584544	0.000528187	0.000697389	0.000835224	-0.000604324	3.91817e-05
-0.00200495	0.000747337	-0.000992389	0.00153003	0.000935122	0.000282297	-0.00107926	-0.00139213	0.000449206	-0.00147191	-0.000414998	0.000896693	-0.00326163	-0.000401181	-0.000704742	-0.00222281	-0.000249015	-0.000933932	0.000315439	-1.40075e-05	-0.00151184	-3.3192e-06	-0.000375403	0.000764311	0.00100465	-0.000627292	0.000493363	0.00069686	0.000813927	-0.000607056	3.875e-05
-0.0019744	0.000743612	-0.000890299	0.00152994	0.000936863	0.000280868	-0.00108085	-0.00137474	0.000452268	-0.0013677	-0.000413526	0.000910162	-0.00325645	-0.000404393	-0.000881683	-0.00222298	-0.000247781	-0.000928486	0.000334618	-8.87125e-06	-0.00152193	2.28692e-05	-0.000351933	0.000820408	0.000824669	-0.000551875	0.000511949	0.00069674	0.000770216	-0.000598305	3.79935e-05
-0.00200417	0.000750777	-0.000563592	0.0015304	0.000937647	0.000293149	-0.00108178	-0.00138036	0.000451541	-0.0012014	-0.000408993	0.000915383	-0.00326341	-0.000392364	-0.000946278	-0.00222	-0.000247672	-0.000924366	0.000304873	-1.03519e-05	-0.0015131	-1.98696e-05	-0.000348812	0.000792098	0.000785039	-0.000564099	0.000502811	0.000697046	0.000787347	-0.000600358	3.72623e-05
-0.00202727	0.000753585	-0.00056931	0.00153027	0.000938708	0.000286242	-0.00108164	-0.00137707	0.000452651	-0.00129208	-0.000412355	0.000915062	-0.00323012	-0.000397513	-0.000944333	-0.00222289	-0.000252889	-0.000922843	0.000315225	-9.89784e-06	-0.00151855	-9.54756e-06	-0.00034988	0.000489486	0.000859915	-0.000545	0.000498601	0.000696995	0.000758411	-0.000597681	3.70658e-05
-0.00199816	0.00074544	-0.000579751	0.0015303	0.000937061	0.000284798	-0.00108137	-0.00135372	0.000460498	-0.00127001	-0.000409406	0.000913321	-0.00324804	-0.000391239	-0.000943076	-0.0022204	-0.000247385	-0.000926529	0.000317099	-1.00101e-05	-0.00151799	-1.49456e-05	-0.000353114	0.000391282	0.000829785	-0.000564024	0.000501276	0.000696575	0.000775042	-0.000599423	3.68423e-05
-0.00200073	0.000747162	-0.000598537	0.000800054	0.000939715	0.000285095	-0.00108135	-0.00137376	0.000462631	-0.0012744	-0.000411687	0.00091507	-0.00325656	-0.000402637	-0.000938834	-0.00222133	-0.000246872	-0.000927638	0.000309522	-9.20713e-06	-0.00152034	-1.26781e-05	-0.000352761	0.000527907	0.000821577	-0.000547225	0.000504452	0.00069539	0.000728356	-0.000604584	3.5349e-05
-0.00187892	0.000747074	-0.000616488	0.000458479	0.00091022	0.000225204	-0.00109357	-0.00132279	0.000447334	-0.00125717	-0.000408685	0.000915003	-0.00325599	-0.000397539	-0.000885712	-0.00222275	-0.000250397	-0.000927836	0.000315803	-7.82464e-06	-0.0015175	-3.11496e-05	-0.000301991	0.000499533	0.000833488	-0.000525086	0.000370632	0.000676911	0.000734009	-0.000599093	3.39046e-05
-0.00191579	0.000753309	-0.00062582	0.000668395	0.000867118	0.000287423	-0.000826826	-0.00136039	0.000459877	-0.00124239	-0.000410722	0.000914529	-0.00325634	-0.0003986	-0.000936874	-0.000216045	-0.000248051	-0.000928512	0.000316101	-9.3533e-06	-0.00151757	-1.47715e-05	-0.000352846	0.000464091	0.000821806	-0.000541394	0.000501454	0.00069668	0.000740144	-0.000599913	2.91718e-05
-0.00198525	0.000748095	-0.000619273	0.00044415	0.000882418	0.000287729	-0.000585235	-0.00137313	0.000459179	-0.00121645	-0.000411214	0.000914646	-0.00325316	-0.000395692	-0.000936778	-0.000640128	-0.000248417	-0.000928003	0.000315128	-1.24038e-05	-0.00151741	-1.51797e-05	-0.000345522	0.000477783	0.000482875	-0.000547881	0.00049945	0.000696306	0.000730924	-0.000599149	2.87279e-05
-0.00193465	0.00074828	-0.000626897	0.00054262	0.000874715	0.000287267	-0.000715981	-0.00100001	0.000459156	-0.00115305	-0.000424401	0.000913652	-0.00324369	-0.000397773	-0.000935539	-0.000524576	-0.000247895	-0.00092866	0.000387612	-1.16701e-05	-0.00151695	-1.23727e-05	-0.000114809	0.000486102	0.000523731	-0.000542858	0.00044263	0.000658798	0.000740692	-0.000611898	2.74829e-05
-0.00193483	0.000751871	-0.00062208	0.000489684	0.000877643	0.000285556	-0.000659272	-0.00101348	0.000458534	-0.00101512	-0.000420163	0.000912168	-0.00324288	-0.000397065	-0.000935431	-0.000592235	-0.000247773	-0.000928196	0.000411534	-2.04622e-05	-0.00151603	-1.47822e-05	5.6883e-06	0.000490451	0.000567038	-0.000537729	0.000285238	0.000633746	0.000739163	-0.000614528	2.70478e-05
-0.00193081	0.000750705	-0.000622488	0.000504367	0.000839983	0.000274989	-0.000650058	-0.001029	0.000458805	-0.00103964	-0.000417849	0.000912843	-0.00293359	-0.000396832	-0.000932594	-0.000595628	-0.000247995	-0.00092892	0.000407408	-2.0509e-05	-0.00151613	-1.70044e-05	-0.000164731	0.000497291	0.00057192	-0.000470309	0.000280758	0.000542451	0.000739182	-0.000605847	2.49822e-05
-0.00193081	0.000750705	-0.000622488	0.000504367	0.000839983	0.000274989	-0.000650058	-0.001029	0.000458805	-0.00103964	-0.000417849	0.000912843	-0.00293359	-0.000396832	-0.000932594	-0.000595628	-0.000247995	-0.00092892	0.000407408	-2.0509e-05	-0.00151613	-1.70044e-05	-0.000164731	0.000497291	0.00057192	-0.000470309	0.000280758	0.000542451	0.000739182	-0.000605847	2.49822e-05
-0.00193578	0.000738075	-0.00062286	0.000511897	0.000861632	0.000274564	-0.00065426	-0.00105854	0.000458303	-0.00105381	-0.000421517	0.000903651	-0.00291686	-0.000396949	-0.000929591	-0.000596034	-0.000247405	-0.000928435	0.000384844	-1.54386e-05	-0.00151648	-2.07697e-05	-0.000169827	0.000505658	0.000591284	-0.000474966	0.000156566	0.000483277	0.00073908	-0.000605911	2.49111e-05
-0.0019299	0.000732245	-0.000622705	0.000521941	0.00087667	0.000274187	-0.000635277	-0.00104301	0.000458414	-0.00104642	-0.000420543	0.000902341	-0.00292164	-0.000396963	-0.000929094	-0.000599083	-0.000247072	-0.000927479	0.000391386	-1.50177e-05	-0.0015164	-2.67252e-05	-0.000190558	0.000500284	0.000569505	-0.000454279	0.000114776	0.000415489	0.00073997	-0.000604564	2.4759e-05
-0.00193091	0.000733749	-0.00062262	0.000520978	0.000863541	0.000275058	-0.000627312	-0.0010478	0.000458333	-0.00104837	-0.000421864	0.000900143	-0.00292247	-0.000396969	-0.000928816	-0.000599852	-0.000246743	-0.000927517	0.000396578	-1.47024e-05	-0.0015164	-2.71786e-05	-0.000175117	0.000501158	0.000577139	-0.000440883	0.00012525	0.000417037	0.000739877	-0.000604784	2.47479e-05
-0.00193097	0.000566556	-0.00062262	0.000515556	0.000872138	0.000274275	-0.000639076	-0.00104208	0.00045104	-0.00104849	-0.000421281	0.00090372	-0.00292341	-0.000396968	-0.000928937	-0.000598601	-0.000244975	-0.000931556	0.00039406	-1.69834e-05	-0.00151637	9.50444e-06	-0.00017004	0.000502553	0.000570801	-0.000444158	0.000145409	0.000429356	0.000739711	-0.00060379	2.456e-05
-0.00190846	0.000734408	-0.000623972	0.000516708	0.000930732	0.000274705	-0.000601659	-0.00040656	0.000517525	-0.00104201	-0.000426133	0.000903202	-0.00292398	-0.000410044	-0.000929504	-0.000595357	-0.000244946	-0.000927794	0.000367703	-1.67056e-05	-0.000766414	-2.28603e-05	-0.000175548	0.000507195	0.000565083	-0.000426273	0.000135564	0.000436834	0.00070479	-0.000604266	2.20985e-05
-0.00191466	0.000645813	-0.000623246	0.000310584	0.000937948	0.000276524	-0.00060164	-0.000240662	0.000586065	-0.00103236	-0.000419769	0.000892745	-0.00292386	-0.000397019	-0.00092016	-0.000618724	-0.000142676	-0.000928885	0.000362937	-1.89027e-05	-0.000939501	4.01547e-06	-0.000229509	0.000529025	0.000544321	-0.000440605	0.00016167	0.000431576	-7.32301e-05	-0.000568608	2.15245e-05
-0.00191067	0.00068508	-0.000623697	0.00032712	0.000936597	0.000275313	-0.000608237	-0.000297907	0.00052285	-0.00103338	-0.000422788	0.000892673	-0.00292388	-0.000398011	-0.000926157	-0.000597583	-0.000189754	-0.000928538	0.0003715	-1.73089e-05	-0.000883196	-5.42445e-06	-0.000196467	0.000515513	0.0005495	-0.00042645	0.00014405	0.00043234	4.47651e-05	-0.000570321	2.14066e-05
-0.00191661	0.000639039	-0.000623177	0.000277729	0.000919876	0.000275797	-0.000614286	-0.000326552	0.000529846	-0.00103884	-0.000421926	0.000847174	-0.00292337	-0.000396681	-0.000899005	-0.000620602	-0.00016072	-0.000928405	0.000372303	-1.71574e-05	-0.000908271	-2.61849e-06	-0.000206105	0.000515383	0.000564323	-0.000445179	0.000165115	0.000430637	3.85569e-05	-0.00057833	2.1331e-05
-0.00191478	0.000641	-0.000623354	0.000335051	0.000926031	0.00027578	-0.000605109	-0.000363129	0.000524859	-0.00103872	-0.000358975	0.000669385	-0.0029237	-0.000399522	-0.000908805	-0.000609594	-0.000146025	-0.000930391	0.000380853	-5.65693e-05	-0.000881621	1.36423e-05	-0.000191597	0.000514363	0.000557515	-0.000441767	9.1205e-05	0.000427656	0.0001637	-0.000575227	2.1015e-05
-0.00191419	0.000633859	-0.000623464	0.000332026	0.000916912	0.000275247	-0.000606977	-0.000367231	0.000527988	-0.00103992	-0.000396463	0.000668486	-0.00292402	-0.000104026	-0.000923403	-0.000606339	-0.000181464	-0.00092801	0.000372574	-0.000126059	-0.000869359	1.41452e-05	-0.000190231	0.00051137	0.000552968	-0.000432111	7.51016e-05	0.000428793	0.000140518	-0.000581835	2.08727e-05
-0.001915	0.000620993	-0.000623378	0.000325067	0.000911446	0.000275272	-0.000608537	-0.000372629	0.000529491	-0.00104007	-0.000381035	0.000668163	-0.00292383	-0.00011788	-0.000923504	-0.000605579	-0.00017237	-0.000928171	0.00037396	-5.41711e-05	-0.000878673	9.28793e-06	-0.000194413	0.000511278	0.000550989	-0.000431965	7.6224e-05	0.000429403	0.000150335	-0.000575168	2.08379e-05
-0.00191419	0.000623761	-0.000623465	0.000331908	0.000911684	0.000275327	-0.00060794	-0.000367264	0.000528564	-0.00104004	-0.00038098	0.00067211	-0.00292384	-0.000125199	-0.000922107	-0.000605774	-0.000168757	-0.000928233	0.000374203	-5.02013e-05	-0.000877953	1.16911e-05	-0.000194018	0.000511279	0.000550781	-0.00043112	7.7045e-05	0.00042929	0.00015813	-0.000557515	2.08211e-05
-0.00190845	0.000627457	-0.0006234	0.000328926	0.000599167	0.000275047	-0.00060707	-0.000368576	0.000532595	-0.00103275	-0.000387806	0.000679596	-0.00292383	-0.000150639	-0.000754648	-0.000605919	-0.000166873	-0.000932584	0.00037422	-1.94586e-05	-0.000812655	0.000102643	-0.000194606	0.000516268	0.000396776	-0.00043439	9.0553e-05	0.000429259	0.000122612	-0.00056237	1.98255e-05
-0.0019097	0.00062784	-0.000623654	0.000328236	0.000805779	0.000275975	-0.000607041	-0.000371405	0.000531105	-0.00101823	-0.00038835	0.000679123	-0.00292415	-8.40914e-05	-0.000825278	-0.00060579	-0.00017093	-0.000493833	0.000374297	-5.33366e-05	-0.000592479	2.62255e-05	-0.000193419	0.000512528	0.000417788	-0.00043317	9.18586e-05	0.000429074	0.000134508	-0.000568303	1.927e-05
-0.00191024	0.000625996	-0.000623514	0.000328151	0.000578997	0.000259737	-0.000608097	-0.000371789	0.000530127	-0.00102653	-0.000395325	0.000675645	-0.00292421	-0.000127803	-0.000742118	-0.00060585	-0.000168433	-0.00030556	0.000374289	1.35024e-05	-0.00045656	4.45126e-05	-0.00019008	0.000479499	0.000451793	-0.00043412	9.35763e-05	0.000429453	0.000140938	-0.000548912	1.85262e-05
-0.00191151	0.000645344	-0.000681469	0.00032748	0.000683069	0.000278758	-0.000591029	-0.000359417	0.000530596	-0.00102908	-0.000401004	0.000676237	-0.00266777	-0.000127572	-0.000814871	-0.000606492	-0.000182806	-0.000598782	0.000469579	1.3384e-05	-0.000340278	8.37509e-05	-0.000137872	0.000503264	0.000423024	-0.000435848	9.57327e-05	0.000489574	0.000151433	-0.000408263	1.76036e-05
-0.000965383	0.000626728	-0.000624392	0.000327876	0.000558651	0.000260457	-0.000606276	-0.000368887	0.000521567	-0.00103083	-0.00042186	0.000676809	-0.00279073	-0.000144593	-0.000767291	-0.000603307	-0.000175976	-0.000517088	0.00039939	8.70303e-05	-0.000481353	8.2378e-05	-0.00018065	0.000443265	0.000382999	-0.000411952	0.000101007	0.000447221	0.0001413	-0.000475984	1.51444e-05
-0.00102189	0.000622946	-0.000672972	0.000215962	0.000544237	0.000259454	-0.000606986	-0.000370651	0.000544749	-0.00103277	-0.000229225	0.000627802	-0.00265208	-0.000152707	-0.000705055	-0.000581873	-0.000178121	-0.000436828	0.00031732	4.11078e-05	-0.000466532	7.78033e-05	-7.49207e-05	0.000338015	0.000372865	-0.000422218	9.52661e-05	0.00045299	0.000146559	-0.000490029	1.39654e-05
-0.00104102	0.000623713	-0.000657072	0.000270139	0.000552616	0.000261318	-0.000599914	-0.000367994	0.0005346	-0.0010308	-0.000236365	0.000630872	-0.00254042	-0.0001467	-0.000702113	-0.000598905	-0.000177709	-0.00045785	0.000368821	4.07894e-05	-0.000450488	7.93996e-05	-0.000107753	0.000377708	0.000403799	-0.000422675	9.57157e-05	0.000447932	0.000144757	-0.000496029	1.35365e-05
-0.000961036	0.000627019	-0.00062969	0.000320557	0.000593169	0.00026279	-0.000605481	-0.000365564	0.000535398	-0.00103168	-0.000416664	0.00065655	-0.00253522	-0.00013344	-0.000645286	-0.000604524	-0.000180262	-0.000449209	0.000404737	3.63211e-05	-0.000419326	8.15687e-05	-0.000147514	0.000481432	0.000397261	-0.000127179	9.63267e-05	0.000453321	0.00014376	-0.000508233	1.3423e-05
-0.0010174	0.000625139	-0.000630984	0.000259624	0.000563396	0.000265697	-0.000604253	-0.000367035	0.000535751	-0.00103062	-0.000286821	0.000614436	-0.0025473	-0.000135866	-0.000688848	-0.000599825	-0.000178578	-0.00045519	0.000393022	3.4641e-05	-0.000453742	7.67824e-05	-0.000126567	0.000407032	0.000398977	-0.000125732	9.64981e-05	0.000450707	0.000144673	-0.000498453	1.33748e-05
-0.000995633	-7.89521e-05	-0.000632748	0.000302262	0.000577032	0.000265147	-0.000584492	-0.000365582	0.000535212	-0.00103102	-0.00038933	0.000566089	-0.00253998	-0.000134117	-0.000646696	-0.000603789	-0.000180207	-0.000449092	0.000394798	3.53112e-05	-0.000420814	8.19712e-05	-0.000151547	0.000457772	0.00039906	-0.000148645	9.7218e-05	0.000496384	0.000144321	-0.000493931	1.29511e-05
-0.00100024	0.000274519	-0.000632588	0.000292721	0.000549259	0.000251684	-0.000598337	-0.000368338	0.000535193	-0.00103099	-0.000359271	0.000564958	-0.00254685	-0.000138399	-0.000141771	-0.00060354	-0.000179373	-0.000443138	0.000382326	3.8953e-05	-0.000436634	7.84464e-05	-0.000150509	0.00028985	0.00040834	-0.000156244	9.65502e-05	0.00045555	0.000138156	-0.000473841	1.24393e-05
-0.000979754	0.000246394	-0.000632803	0.000294464	0.000552319	0.000254805	-0.00059722	-0.000367165	0.000534964	-0.00103101	-0.000349132	0.000544174	-0.00254634	-0.000138572	-0.000156756	-0.00060343	-0.000179677	-0.000445809	0.000387576	3.66824e-05	-0.000439227	7.91231e-05	-0.000151333	0.000343061	0.000411025	-0.000160113	9.72054e-05	0.000460852	0.000140131	-0.000473348	1.24106e-05
-0.00098911	0.000194603	-0.000632514	0.000291906	0.00054659	0.000257733	-0.000598338	-0.00036777	0.000534527	-0.00103116	-0.000361125	0.000543	-0.00254781	-0.000159146	-0.000264024	-0.000602051	-0.000181223	-0.000447792	0.00038474	2.78634e-05	-0.000435391	7.9477e-05	-0.000145678	0.000186128	0.000404458	-0.000154188	9.69659e-05	0.000460518	0.00014146	-0.000484424	1.23805e-05
-0.000984464	0.000210389	-0.000632958	0.000293313	0.000535794	0.000253525	-0.000598717	-0.000367089	0.000535061	-0.00103109	-0.000348664	0.000547619	-0.00254657	-0.000151478	-0.00018563	-0.000602707	-0.000179863	-0.00044685	0.000390618	3.74007e-05	-0.000437774	7.95729e-05	-0.000149206	0.000232053	0.0004081	-0.000162842	9.67187e-05	0.00045564	0.000141593	-0.000476516	1.23385e-05
-0.000983451	0.000194087	-0.000633174	0.000293843	0.000532677	0.000251934	-0.000597051	-0.000374449	0.000534975	-0.00100843	-0.000338813	0.000552766	-0.00254723	-0.000144295	-0.00021757	-0.000602675	-0.000179918	-0.000447214	0.000390342	3.59279e-05	-0.000436474	7.93729e-05	-0.000150168	0.000202915	0.000408526	-0.000161554	0.000104148	0.000457757	0.000142764	-0.000478719	1.22887e-05
-0.00098173	0.000186676	-0.000632849	0.000293287	0.000542686	0.000257006	-0.000597503	-0.000367885	0.000534851	-0.00100784	-0.00032035	0.000548345	-0.00254724	-0.000144949	-0.000189444	-0.000602956	-0.000179854	-0.000447261	0.000390003	3.61531e-05	-0.000436797	7.96851e-05	-0.000149334	0.000216167	0.0004067	-0.000153974	9.77108e-05	0.000458489	0.000142217	-0.000479466	1.2263e-05
-0.000984206	0.000189981	-0.000635153	0.000293317	0.000529806	0.000252481	-0.000596408	-0.000278434	0.00053478	-0.00101089	-0.00032949	0.000552122	-0.0025472	-0.000142733	-0.000197442	-0.000602408	-0.000188725	-0.000447085	0.000390519	3.51087e-05	-0.000435562	7.75879e-05	-0.000149659	0.000210592	0.000408082	-0.000159254	9.9922e-05	0.000460192	0.000142071	-0.000481494	1.2221e-05
-0.000983701	0.000188561	-0.000633851	0.000292768	0.000535835	0.000252533	-0.000596773	-0.00030362	0.000534765	-0.00100528	-0.000330249	0.000549927	-0.00254715	-0.000143014	-0.000196505	-0.000602397	-0.00018036	-0.000446758	0.000389495	3.61831e-05	-0.000436477	7.65535e-05	-0.000150171	0.0002035	0.000408717	-0.000156436	0.000100542	0.000454426	0.000141454	-0.000480391	1.22123e-05
-0.000982818	0.000188605	-0.000634285	0.000292755	0.000535894	0.000252385	-0.00059674	-0.000300037	0.000534615	-0.000989179	-0.000325539	0.000550578	-0.00254682	-0.000144241	-0.000200255	-0.000602472	-0.00018391	-0.000447158	0.0003894	2.78794e-05	-0.000431521	7.79262e-05	-0.00015021	0.000207715	0.000409039	-0.00015874	9.91092e-05	0.000454245	0.000142059	-0.000480873	1.21744e-05
-0.000983122	0.000188261	-0.000633836	0.000293024	0.000533129	0.00025243	-0.000596807	-0.000294652	0.000534831	-0.000979198	-0.000327075	0.000550284	-0.00254705	-0.000144043	-0.000195705	-0.000602449	-0.000182224	-0.000447115	0.000389989	3.2584e-05	-0.000433815	7.74157e-05	-0.000149666	0.000207668	0.000408726	-0.000158405	0.000100514	0.00045556	0.000141916	-0.000480776	1.21517e-05
-0.000982586	0.000188018	-0.000633869	0.000292947	0.000536849	0.000250753	-0.000595883	-0.000291685	0.000534794	-0.000990989	-0.000326654	0.000544823	-0.00254759	-0.000144306	-0.000196253	-0.000488495	-0.000184197	-0.00044714	0.0003903	2.45996e-05	-0.000435667	7.84837e-05	-0.000149954	0.000207466	0.000408869	-0.000156307	9.82314e-05	0.00048083	0.000210622	-7.85135e-05	1.18707e-05
-0.000982645	0.000188199	-0.000632152	0.000292992	0.000535508	0.000251747	-0.000596264	-0.000291925	0.000534793	-0.000987939	-0.000326647	0.000545977	-0.00254731	-0.000144127	-0.000196106	-0.000523915	-0.000183695	-0.000447121	0.000390206	2.68428e-05	-0.000434779	7.81551e-05	-0.000149801	0.000207377	0.000408714	-0.000156965	9.871e-05	0.000267893	0.00016212	-0.000185612	1.17479e-05
-0.000981914	0.000188158	-0.000625437	0.000294266	0.000533287	0.000252702	-0.000596532	-0.000288955	0.000534768	-0.000271455	-0.000325142	0.000550515	-0.00254705	-0.000143831	-0.000202054	-0.000508443	-0.000185724	-0.000447094	0.000390252	2.9616e-05	-0.000433489	7.81048e-05	-0.000149754	0.000212466	0.000408838	-0.000157815	9.5171e-05	0.000328115	0.000172372	-0.000237626	1.08849e-05
-0.000982499	4.72566e-05	-0.00062895	0.000230939	0.000533655	0.000271396	-0.000596509	-0.000276216	0.000534857	-0.00034453	-0.000303293	0.000549818	-0.00254708	-0.000143874	-0.000197666	-0.000477769	-0.000185759	-0.000447095	0.000390246	2.62119e-05	-0.000431582	7.82034e-05	-0.000154802	0.000212288	0.000408894	-0.000158352	9.67938e-05	0.000336221	0.000178005	-0.000249616	1.08392e-05
-0.000982268	0.000170299	-0.000629043	0.000274082	0.000534432	0.000255157	-0.000596479	-0.000254085	0.000534842	-0.000436148	-0.00020955	0.000547998	-0.00254708	-0.000142734	-0.000197684	-0.000346482	-0.000185335	-0.000447091	0.000390196	2.83186e-05	-0.000434137	7.79896e-05	-0.000151546	0.000209195	0.000408828	-0.000158951	9.71356e-05	0.000269487	0.000169637	-0.000247611	1.07365e-05
-0.000979329	0.000155868	-0.000626175	0.000286066	0.000533839	0.000157052	-0.00059761	-0.000282127	0.000430496	-0.00036562	-0.000253666	0.000395919	-0.00165288	-0.00018648	-0.000176587	-0.000364396	-0.000265224	-0.000447065	0.000159185	2.45504e-05	-0.000439836	5.75838e-05	-0.000150643	0.000209265	0.000388249	-0.000127573	9.76643e-05	0.000270954	0.000172838	0.000126367	6.52976e-06
-0.00097949	0.000153757	-0.000624194	0.000282866	0.000533843	0.000145719	-0.00057854	-0.000282046	0.000435518	-0.000374159	-0.000210133	0.000421692	-0.00165571	-0.000183705	-0.00018039	-0.000363602	-0.00026491	-0.000443443	0.000159483	2.46751e-05	-0.000439857	5.79169e-05	-0.000150669	0.000209022	0.000388469	-0.000147374	9.77337e-05	0.000271234	0.000175163	-3.5712e-06	6.50721e-06
-0.000980404	0.000151835	-0.000520331	0.00028003	0.000533889	9.48109e-05	-0.000600146	-0.000279814	0.000436682	-0.000389661	-0.000226407	0.00041942	-0.0016657	-0.000179943	-0.000177632	-0.000373794	-0.00022169	-0.000447068	0.000191653	2.64669e-05	-0.000442954	6.25489e-05	-0.000151178	0.000209343	0.000390202	-0.000128691	9.7673e-05	0.000275114	0.000176474	-3.51934e-06	6.45225e-06
-0.000980347	0.000139851	-0.000537614	0.00027767	0.000533937	-2.9138e-05	-0.000601743	-0.000277371	0.000425587	-0.000381561	-0.000195811	0.000372805	-0.00167322	-0.000170182	-0.000153203	-0.000353174	-0.000252906	-0.000447088	-0.000103219	2.7809e-05	-0.000442695	4.66302e-05	-0.00015163	0.000208873	0.000342445	-0.000129464	9.8066e-05	0.000299085	0.000180785	-6.17453e-05	6.36226e-06
-0.000979676	0.000148126	-0.000501484	0.000276892	0.000534343	-2.00348e-06	-0.000599835	-0.000276699	0.000429987	-0.000379174	-0.000225373	0.000405791	-0.00165689	-0.000175214	-0.000170915	-0.0003486	-0.000243601	-0.000447065	6.91822e-05	2.64838e-05	-0.000441622	5.6566e-05	-0.000151552	0.000208942	0.00036194	-0.000133039	9.79036e-05	0.000274644	0.000180915	-1.94332e-05	6.29896e-06
-0.000979883	0.000133558	-0.000510973	0.000270633	0.000534223	1.75682e-05	-0.000587103	-0.000277684	0.000426276	-0.000380436	-0.000210048	0.000388988	-0.00166443	-0.000174106	-0.000162054	-0.00035425	-0.000231249	-0.000446995	3.97713e-06	2.71712e-05	-0.000443081	5.56172e-05	-0.000151777	0.000208923	0.000359672	-0.000131582	9.79009e-05	0.000286965	0.000180614	-1.06451e-05	6.2856e-06
-0.000978456	0.000137406	-0.000504932	0.000276163	0.000535987	-2.07072e-05	-0.000549358	-0.00027788	0.000429111	-0.000381548	-0.000213033	0.000399738	-0.00160647	-6.88017e-05	-0.00016083	-0.000356849	-0.00023806	-0.000446855	1.52543e-05	2.65199e-05	-0.000442167	5.27677e-05	-0.00015054	0.000208764	0.000364119	-0.000130978	0.0001228	0.000193391	0.000180366	2.58796e-05	6.00504e-06
-0.000978456	0.000137406	-0.000504932	0.000276163	0.000535987	-2.07072e-05	-0.000549358	-0.00027788	0.000429111	-0.000381548	-0.000213033	0.000399738	-0.00160647	-6.88017e-05	-0.00016083	-0.000356849	-0.00023806	-0.000446855	1.52543e-05	2.65199e-05	-0.000442167	5.27677e-05	-0.00015054	0.000208764	0.000364119	-0.000130978	0.0001228	0.000193391	0.000180366	2.58796e-05	6.00504e-06
-0.000979063	0.00013825	-0.000507012	0.000276562	0.000534896	-1.63935e-05	-0.000550378	-0.000277816	0.000427133	-0.000380684	-0.000215184	0.000393867	-0.00159996	-8.11337e-05	-0.00016096	-0.000357399	-0.000236813	-0.000446867	-9.56739e-06	2.69942e-05	-0.000442543	5.2596e-05	-0.000150761	0.000209234	0.000363829	-0.000131029	0.000108139	0.000214306	0.000180594	-1.18848e-05	5.98823e-06
-0.000978766	0.00014132	-0.000507339	0.000202557	0.000534957	-9.92023e-06	-0.000551922	-0.000277857	0.000429103	-0.000380155	-0.000211892	0.000399089	-0.00159385	-0.000103586	-0.000161153	-0.000357426	-0.000236877	-0.000446865	9.36393e-06	2.67593e-05	-0.00044228	5.29828e-05	-0.000150741	0.000208931	0.000363547	-0.000131026	0.00011796	0.000204632	0.000180423	1.92962e-05	5.94156e-06
-0.000990891	0.000139992	-0.000503487	0.000250414	0.00054415	-2.07746e-05	-0.000551924	-0.00027781	0.000428956	-0.000381017	-0.000251114	0.000398624	-0.000600737	-9.98829e-05	-0.000163707	-0.000356707	-0.000184355	-0.000446873	4.49627e-06	1.67146e-05	-0.000441687	5.27416e-05	-0.000150698	0.000209161	0.0003608	-0.000110705	0.000148214	0.000200329	0.000182151	2.17167e-05	3.80853e-06
-0.000553946	0.000125938	-0.000505227	0.000258678	0.0005418	-2.03475e-05	-0.000554006	-0.000286642	0.000428848	-0.000380304	-0.000249013	0.000398645	-0.000698511	-9.97907e-05	-0.000162809	-0.00035716	-0.000209971	-0.00044691	3.81438e-06	1.72352e-05	-0.000441802	5.2734e-05	-0.000150759	0.000209645	0.000361483	-0.000125918	0.000118361	0.000202337	0.000181096	1.92687e-05	3.27277e-06
-0.000401898	6.39826e-05	-0.000505664	0.000257101	0.000538483	-2.11113e-05	-0.000555578	-0.00028052	0.000428642	-0.000363707	-0.00022261	0.000396618	-0.000326977	-9.46434e-05	-0.000161579	-0.000357493	-0.000220235	-0.000445696	1.46196e-07	2.4511e-05	-0.000441232	5.21859e-05	-0.000151371	0.00021016	0.000363963	-0.000112455	0.000123899	0.000218121	0.00020124	1.59685e-05	2.71887e-06
-0.000437257	0.000130518	-0.000506289	0.000225918	0.000540548	-4.13799e-05	-0.000555218	-0.00027839	0.000428456	-0.00037279	-0.000216594	0.00039823	-0.000181781	-9.52206e-05	-0.00016193	-0.000357696	-0.00022809	-0.000446802	-8.41281e-06	2.38913e-05	-0.000441163	5.19723e-05	-0.000151216	0.000209762	0.00036018	-0.000112878	0.000120475	0.000207818	0.000182486	1.67285e-05	2.66984e-06
-0.000433277	0.000127054	-0.000503537	0.000237198	0.000539819	-3.33587e-05	-0.000555132	-0.000278491	0.000427758	-0.000372793	-0.000216552	0.000398195	-0.00021119	-9.45578e-05	-0.000161909	-0.000357684	-0.000226391	-0.000445967	-9.00325e-07	2.3969e-05	-0.000441116	5.22601e-05	-0.000151277	0.000209848	0.00036075	-0.000111648	0.000124359	0.000207037	0.00010983	1.49781e-05	2.6552e-06
-0.000345317	0.000122738	-0.000504494	0.000226108	0.000540244	-3.91731e-05	-0.000555288	-0.000279312	0.000428412	-0.000372936	-0.000217874	0.000397958	-0.00020566	-9.53038e-05	-0.000161945	-0.000357842	-0.000227988	-0.000447093	-4.74368e-07	2.41128e-05	-0.00044132	5.18219e-05	-0.000151123	0.000209699	0.000359148	-0.000114562	0.000122249	0.000206194	0.000165681	1.40337e-05	2.59775e-06
-0.000385759	0.000116864	-0.000504153	0.000233741	0.000347879	-3.19911e-05	-0.000554963	-0.000279078	0.0004281	-0.000373099	-0.000217459	0.000398046	-0.00020901	-9.5411e-05	-0.000161805	-0.000357844	-0.000227974	-0.000445453	-2.06802e-06	2.41964e-05	-0.000441394	5.19751e-05	-0.00015127	0.000209965	0.000359499	-0.000111427	0.000122657	0.000198179	0.000122189	1.67647e-05	2.44108e-06
-0.000287997	0.000117567	-0.000504294	0.000229893	0.000387141	-3.29914e-05	-0.000554137	-0.000279251	0.000427914	-0.000373095	-0.000216698	3.59832e-05	-0.000217089	-9.51346e-05	-0.000112881	-0.000351928	-0.000231626	-0.000444069	-1.46256e-05	2.61095e-05	-0.000377096	5.18543e-05	-0.000157834	0.000210221	0.000358956	-0.00010421	0.000121994	0.000202437	0.000151748	1.39721e-05	2.18781e-06
-0.000263749	0.00011526	-0.00050611	0.000232837	0.000379286	-3.29501e-05	-0.000554761	-0.000279592	0.000429159	-0.000360898	-0.00021631	8.00268e-06	-0.000216795	-9.56055e-05	-0.000158891	-0.0002807	-0.000218328	-0.000445998	-4.21628e-06	2.27083e-05	-0.000161113	5.17553e-05	-0.000152492	0.000208426	0.000362147	-0.000109085	0.000122237	0.000202636	0.000162575	1.37409e-05	2.01366e-06
-0.00022528	0.000119111	-0.000509109	0.000233395	0.000374161	-3.31085e-05	-0.000554733	-0.0002789	0.000430095	-0.000362369	-0.000216312	3.5273e-05	-0.000217487	-9.55874e-05	-0.000158776	-0.000283866	-0.000161236	-0.00044623	-3.72908e-06	2.29297e-05	-0.000162677	5.16931e-05	-0.000152831	0.000209079	0.000362163	-0.000109453	0.000122215	0.000199858	0.000161644	1.38632e-05	1.97797e-06
-0.000222404	0.00012275	-0.00050705	0.000234937	0.000342069	-3.24505e-05	-0.000554084	-0.000279427	0.000430266	-0.000359451	-0.000216298	0.000137393	-0.000216766	-9.55142e-05	-0.000149056	-0.000266237	-0.000161109	-0.000446517	-4.13035e-06	2.04266e-05	-0.000181843	5.1757e-05	-0.000153951	0.000207134	0.000361164	-0.000110121	0.000122334	0.000190262	0.000157215	1.4528e-05	1.95596e-06
-0.000223704	0.000121559	-0.000506445	0.000112552	0.000334231	-3.29539e-05	-0.000554363	-0.000279369	0.000430762	-0.00036143	-0.00021639	9.52267e-05	-0.000216559	-9.55293e-05	-0.000149464	-0.000274616	-0.000189838	-0.000446244	-4.0187e-06	1.83027e-05	-0.000186593	5.16778e-05	-0.000153977	0.000206011	0.000360461	-6.7947e-05	0.000122205	0.000198368	0.000162619	1.41851e-05	1.91263e-06
-0.000193324	0.000120645	-0.000505283	0.000146883	0.000302702	-3.33982e-05	-0.000549027	-0.000280322	0.000423187	-0.000361205	-0.000168863	8.8804e-05	-0.000225617	-9.55399e-05	-0.000147696	-0.000295588	-0.000161706	-0.000446253	-3.90641e-06	2.03812e-05	-0.000189497	5.12427e-05	-0.000155487	0.000207765	0.000361292	-6.84008e-05	0.000124565	0.000176132	0.000161709	1.41677e-05	1.85644e-06
-0.000214772	0.000124085	-0.000506235	4.92882e-05	0.000329154	-3.30791e-05	-0.000554249	-0.000277486	0.000432457	-0.000357689	-9.04369e-05	9.83113e-05	-0.0002111	-3.19821e-05	-0.00014396	-0.000284768	-0.000169205	-0.000446294	-3.51606e-06	9.71756e-06	-0.000195479	5.87064e-05	-0.000153875	0.000204477	0.000283868	-7.78682e-05	0.000121844	0.000198	0.000161385	1.40546e-05	1.79606e-06
-0.000209367	0.000114475	-0.00050633	8.98293e-05	0.000317917	-3.3175e-05	-0.000553324	-0.000279791	0.00042951	-0.000360545	-6.46007e-05	8.57173e-05	-0.000214385	-8.32471e-05	-0.000146559	-0.000290791	-0.000171356	-0.000446248	-4.25977e-06	1.9722e-05	-0.000193795	5.52001e-05	-0.000154771	0.000206336	0.000273277	-7.04457e-05	0.000122165	0.000179972	0.000146998	1.41546e-05	1.77773e-06
-0.000200477	0.000121825	-0.000506058	8.00182e-05	0.000319694	-3.08971e-05	-0.000134759	-0.000279035	0.000431204	-0.000360414	-0.000133569	8.5996e-05	-0.000211793	-8.08391e-05	-0.000126851	-0.000286576	-0.000173263	-0.000446253	-4.39997e-06	1.84824e-05	-0.000190042	5.55159e-05	-0.000154137	0.000205441	0.000281351	-6.77282e-05	0.000124259	0.000182958	0.000152401	1.41581e-05	1.49816e-06
-0.000207404	0.000121783	-0.000506589	8.03556e-05	0.000319672	-3.29222e-05	-8.80432e-05	-0.000279342	0.000432057	-0.000359818	-7.17067e-05	9.32897e-05	-0.000212142	-7.62083e-05	-0.000135651	-0.000285042	-0.000171837	-0.000446267	-4.13304e-06	1.74968e-05	-0.000190032	5.63357e-05	-0.000154133	0.000206573	0.000283246	-6.84755e-05	0.000122152	0.000186812	0.000154477	1.41765e-05	1.48397e-06
-0.000205205	0.00011889	-0.000478846	8.2594e-05	0.000312214	-3.09058e-05	-0.000133634	-0.000278852	0.000435391	-0.000359549	-9.82123e-05	9.26341e-05	-0.000106213	-7.59218e-05	-0.000122767	-0.000287154	-0.00017736	-0.000446299	-4.10375e-06	1.77026e-05	-0.000192091	5.08283e-05	-0.000154141	0.000207243	0.000249144	-6.82393e-05	0.000123773	0.000191414	0.000154231	1.39827e-05	1.41788e-06
-0.000205643	0.000120214	-0.000450457	7.71858e-05	0.000316835	-2.97225e-05	-8.61004e-05	-0.000278817	0.000434944	-0.000359852	-0.000102364	9.98411e-05	-2.40265e-05	-6.8454e-05	-0.000131376	-0.000287183	-0.000178111	-0.00044627	2.42234e-05	1.67948e-05	-0.000180983	4.23852e-05	-0.0001542	0.000207198	0.000250144	-6.93019e-05	0.00012355	0.000197391	0.000154548	1.46744e-05	1.37486e-06
-0.000205158	0.000120989	-0.000455651	7.83178e-05	0.000317643	-3.16515e-05	-6.53345e-05	-0.000279061	0.000434423	-0.000359543	-8.02926e-05	9.15819e-05	-6.02031e-05	-7.25714e-05	-0.000129247	-0.000286896	-0.000172174	-0.000446259	6.01728e-05	1.65722e-05	-0.000152263	3.53437e-05	-0.000153931	0.000206008	0.00025987	-7.05789e-05	0.000129466	0.000185854	6.10443e-05	1.46238e-05	1.34627e-06
-0.000205032	0.00012029	-0.000457332	8.31508e-05	0.000318016	-3.024e-05	-9.48102e-05	-4.5814e-05	0.000434962	-0.000295674	-9.53333e-05	9.73807e-05	-5.62139e-05	-7.18594e-05	-0.000128867	-0.000286218	-0.000175183	-0.000446286	3.59791e-05	1.68136e-05	-0.000152221	8.50542e-06	-0.000157113	0.000206697	0.00025857	-7.59735e-05	0.000123595	0.000188589	0.000140124	1.45936e-05	1.25316e-06
-0.000205562	0.000120692	-0.000457019	8.51388e-05	0.000318904	-3.09003e-05	-7.86444e-05	2.0525e-06	0.000434848	-0.000270655	-9.04977e-05	9.18975e-05	-6.50853e-05	-6.84906e-05	-0.000128323	-0.000286693	-0.000173624	-0.00044628	3.13482e-05	1.67967e-05	-0.000153556	3.0859e-05	-0.00015414	0.000206467	0.000256949	-7.16636e-05	0.000125024	0.00018634	7.24476e-05	1.45598e-05	1.21682e-06
-0.000205388	0.000120365	-0.000457772	8.28805e-05	0.000318586	-3.10867e-05	-9.00432e-05	1.94695e-06	0.000434721	-0.000264486	-9.23784e-05	9.34718e-05	-6.10297e-05	-6.94968e-05	-0.000129075	-0.000287123	-0.000172612	-0.000446283	1.46854e-05	1.69142e-05	-0.000138728	3.17229e-05	-0.000155038	0.000206499	0.000258395	-7.31472e-05	0.00012395	0.000186412	7.36552e-05	1.46328e-05	1.2118e-06
-0.000205384	0.000120448	-0.000458113	8.28869e-05	0.00031892	-3.09666e-05	-9.01474e-05	-6.47453e-07	0.000434763	-0.000263554	-8.9968e-05	9.29226e-05	-4.87903e-05	-6.90369e-05	-0.00012868	-0.000286926	-0.000172897	-0.00044629	1.96132e-05	1.68652e-05	-0.000138055	3.36314e-05	-0.000154646	0.000206625	0.000256707	-7.36148e-05	0.000124678	0.000186978	7.92601e-05	1.4565e-05	1.21032e-06
-0.000205394	0.000120168	-0.000457347	8.10369e-05	0.00031922	-3.36166e-05	-9.21027e-05	-3.46467e-05	0.000411753	-0.000265193	-8.97014e-05	9.36231e-05	-5.43911e-05	-6.85172e-05	-0.000126171	-0.000287273	-0.000173651	-0.000446288	1.83522e-05	1.68048e-05	-0.000138949	3.20638e-05	-0.000154617	0.000206671	0.000256922	-7.34725e-05	0.000125384	0.000187985	8.06652e-05	1.46155e-05	1.19394e-06
-0.000205367	0.000120354	-0.000457826	8.2111e-05	0.000318817	-3.09082e-05	-9.02266e-05	-1.29621e-05	0.000414481	-0.000261586	-8.96796e-05	9.30742e-05	-5.43897e-05	-6.80541e-05	-0.000127311	-0.000286959	-0.00017325	-0.000446289	2.02197e-05	1.68117e-05	-0.000139745	3.29391e-05	-0.000154897	0.000206635	0.000257226	-7.32606e-05	0.000124808	0.000187015	7.48807e-05	1.45464e-05	1.19207e-06
-0.00020539	0.000119878	-0.00045749	8.12349e-05	0.000319208	-3.27544e-05	-9.00226e-05	-2.67788e-05	0.000413905	-0.000188205	-8.97236e-05	9.34271e-05	-4.02163e-05	-6.85932e-05	-0.00012987	-0.000287313	-0.000169933	-0.000446336	3.55085e-05	1.68253e-05	-4.33846e-05	3.35897e-05	-0.000154895	0.000206619	0.000249092	-7.3207e-05	0.000141646	0.000180272	7.91685e-05	1.45878e-05	1.13927e-06
-0.000205397	0.000119933	-0.000457491	8.12878e-05	0.000319202	-3.27544e-05	-9.01667e-05	-2.5836e-05	0.00041393	-0.000190662	-8.97106e-05	9.34094e-05	-4.06532e-05	-6.85705e-05	-0.00012877	-0.000287207	-0.000171212	-0.000446326	3.40676e-05	1.68229e-05	-3.6722e-05	3.35819e-05	-0.000154886	0.000206626	0.000252224	-7.31836e-05	0.000130437	0.000181464	7.91905e-05	1.45888e-05	1.13865e-06
-0.000205382	0.000119881	-0.000457491	8.12818e-05	0.000319202	-3.25721e-05	-9.00803e-05	-2.59874e-05	0.000413942	-0.000191359	-8.99153e-05	9.34145e-05	-4.10191e-05	-6.85654e-05	-0.000128703	-0.000287205	-0.000171102	-0.000446327	3.12603e-05	1.68289e-05	-3.58949e-05	3.35986e-05	-0.000154886	0.000206619	0.000251512	-7.31838e-05	0.000130466	0.000181302	7.92436e-05	1.45887e-05	1.13825e-06
-0.000205389	0.000120104	-0.000457514	8.1458e-05	0.000319024	-3.14449e-05	-9.01925e-05	-2.21365e-05	0.000414601	-0.000194403	-8.97243e-05	9.31993e-05	-4.34717e-05	-6.84869e-05	-0.000128606	-0.000287147	-0.000171441	-0.000446328	2.64699e-05	1.68241e-05	-1.90946e-05	3.386e-05	-0.000154901	0.000206617	0.000249852	-7.32181e-05	0.00012735	0.000181335	7.68837e-05	1.45761e-05	1.13674e-06
-0.000205441	0.000120067	-0.000456929	8.1367e-05	0.000319078	-2.8803e-05	-8.97517e-05	-2.44442e-05	0.000414383	-0.000186292	-8.96553e-05	9.23523e-05	-4.78612e-05	-6.85197e-05	-0.000129073	-0.000286953	-0.000171425	-5.89051e-05	2.63673e-05	1.68481e-05	-1.0034e-05	3.35629e-05	-0.0001549	0.000206526	0.000163386	-7.59337e-05	0.000136894	0.000181592	7.74681e-05	1.45799e-05	9.04393e-07
-0.000205427	0.000120069	-0.000455695	8.1476e-05	0.000319145	-3.1566e-05	-8.91556e-05	-2.41582e-05	0.000414104	-0.000188964	-8.94713e-05	9.23696e-05	-4.4562e-05	-6.85558e-05	-0.000132365	-0.000286508	-0.00017124	-8.46651e-06	2.82014e-05	1.68476e-05	-1.00623e-05	3.35204e-05	-0.000154899	0.00020653	0.000160605	-7.70695e-05	0.000129901	0.000181157	7.7141e-05	1.45733e-05	8.98251e-07
-0.000205404	0.000120052	-0.00044279	8.14121e-05	0.000319119	-3.14918e-05	-8.94914e-05	-2.35162e-05	0.000286506	-0.000190139	-8.95617e-05	9.25209e-05	-4.43422e-05	-6.85479e-05	-0.000130794	-0.000287075	-0.00017137	-8.15251e-05	2.91337e-05	1.68593e-05	-1.39912e-05	3.35958e-05	-0.000154893	0.000206559	0.00016198	-7.55792e-05	0.000130217	0.000181244	7.75377e-05	1.45748e-05	8.04798e-07
-0.000205398	0.000120037	-0.000446804	8.14373e-05	0.00031912	-2.99279e-05	-8.88657e-05	-2.3773e-05	0.000291925	-0.000190982	-8.95916e-05	9.24071e-05	-4.51999e-05	-6.85377e-05	-0.000130566	-0.000286744	-0.000153777	-6.18976e-05	2.98356e-05	1.70409e-05	-1.21599e-05	3.35509e-05	-0.000154892	0.000206526	0.000171688	-7.67301e-05	9.7972e-05	0.000181494	7.75449e-05	1.45766e-05	7.99034e-07
-0.000205391	0.000120053	-0.000447445	8.13289e-05	0.000319238	-2.99981e-05	-8.92394e-05	-2.37181e-05	0.000276234	-0.000191113	-8.95738e-05	9.24719e-05	-4.55823e-05	-6.85394e-05	-0.000131123	-0.000286685	-0.000162941	-3.72551e-05	2.99005e-05	1.81814e-05	-1.41008e-05	3.35757e-05	-0.000154891	0.000206476	0.000162414	-7.62471e-05	8.40883e-05	0.000181884	7.72573e-05	1.45793e-05	7.85957e-07
-0.000205401	0.000120049	-0.000447508	8.06355e-05	0.000307866	-2.99509e-05	-8.93842e-05	-2.34894e-05	0.000277417	-0.000190533	-8.96292e-05	8.41366e-05	-4.48069e-05	-6.85281e-05	-0.000130398	-0.000287258	-0.000156129	-4.74781e-05	2.95695e-05	1.88448e-05	-1.38803e-05	3.35826e-05	-0.000154893	0.000206541	0.000169513	-7.11885e-05	9.89849e-05	0.000181643	7.75042e-05	1.46125e-05	7.80832e-07
-0.000205424	0.000119936	-0.000381266	8.13411e-05	6.62968e-05	-3.02359e-05	-8.94062e-05	-2.31608e-05	0.000281378	-0.000190858	-5.34631e-05	8.51484e-05	-4.41814e-05	-7.28515e-05	-0.000130932	-0.000286986	-0.000163368	-6.26637e-05	2.92837e-05	1.89357e-05	-1.49911e-05	3.19115e-05	-0.000150596	0.000206559	0.000168743	-4.86681e-05	9.97013e-05	0.000181548	7.88902e-05	1.47936e-05	6.33482e-07
-0.000205508	0.000113318	-0.000381295	8.22874e-05	8.25432e-05	-2.19101e-05	-9.0329e-05	-2.28147e-05	0.000280917	-0.000190849	-5.47821e-05	8.52081e-05	-4.43209e-05	-7.24631e-05	-0.000130916	-0.000286986	-0.00016329	-5.15663e-05	2.92856e-05	1.957e-05	-1.49369e-05	3.19338e-05	-0.000150798	0.000206546	0.000168706	-4.76405e-05	9.96973e-05	0.000181554	7.88898e-05	1.47422e-05	6.328e-07
-0.000185098	0.000118895	-0.000380234	8.13854e-05	7.51066e-05	-1.57009e-05	-8.94163e-05	-1.28954e-05	0.000126836	-0.000190908	-5.46643e-05	7.9334e-05	-4.2898e-05	-7.24071e-05	-0.000130533	-0.000286732	-0.000163508	-6.65716e-05	2.9908e-05	1.89584e-05	-1.68831e-05	3.1752e-05	-0.000151158	0.000206552	0.000168292	1.9565e-05	0.000111253	0.000181525	7.82728e-05	1.51184e-05	5.61415e-07
-0.000195026	0.000113902	-0.00036656	8.19278e-05	7.94826e-05	-1.74194e-05	-8.87979e-05	1.85175e-05	0.000156962	-0.000190456	-5.79545e-05	7.96239e-05	-4.32903e-05	-7.10805e-05	-0.000130568	-0.000286943	-5.91499e-05	-5.45233e-05	2.9696e-05	1.89264e-05	-6.04617e-05	3.32761e-05	-9.53637e-05	0.00020655	0.000168237	1.0172e-05	0.000107955	0.000181521	7.91828e-05	1.29992e-05	5.27538e-07
-0.000191812	0.000115976	-0.00036749	8.94454e-05	8.3697e-05	-2.53214e-05	-8.88383e-05	6.04127e-06	0.000143845	-0.000190904	-6.01947e-05	8.17281e-05	-4.35069e-05	-7.13015e-05	-0.000130568	-0.000286852	-5.93586e-05	-5.64459e-05	2.96756e-05	1.88334e-05	-2.90395e-05	3.44266e-05	-0.000100387	0.00020655	0.000168147	6.26427e-07	8.54448e-05	0.000181555	7.91015e-05	1.50597e-05	5.20348e-07
-0.00019148	0.00010933	-0.000364638	8.84646e-05	8.56512e-05	-2.50832e-05	-8.92909e-05	6.99155e-06	0.000127318	-0.000190848	-6.08653e-05	8.14654e-05	-2.80638e-05	-7.03215e-05	-0.000129974	-0.000286876	-7.59406e-05	-5.49291e-05	2.9807e-05	1.85128e-05	-2.88852e-05	3.28429e-05	-0.000120562	0.000207101	0.000168011	-2.59241e-06	8.29165e-05	0.000131233	7.93207e-05	1.75896e-05	5.01576e-07
-0.000193834	0.000109636	-0.000359218	8.84888e-05	8.56635e-05	-2.5084e-05	-8.92683e-05	6.49986e-06	0.000127342	-0.000190865	-6.0832e-05	8.14699e-05	-3.22344e-05	-7.07942e-05	-0.000130114	-0.000286876	-7.47123e-05	-5.62725e-05	2.97773e-05	1.87253e-05	-2.83422e-05	3.29735e-05	-0.000117768	0.00020667	0.000167977	-2.27567e-06	8.78056e-05	0.000133916	7.93139e-05	1.71962e-05	4.99609e-07
-0.000193459	0.000110369	-0.000361048	8.77069e-05	8.26707e-05	-2.55061e-05	-8.90209e-05	5.72083e-06	0.000117656	-0.00019089	-6.02628e-05	7.93695e-05	-3.49806e-05	-7.13614e-05	-0.000130042	-0.000286926	-7.22199e-05	-5.47226e-05	2.97731e-05	1.87485e-05	-3.14253e-05	3.26829e-05	-0.000106697	0.000206857	0.000168053	-2.9403e-06	8.66772e-05	0.000136889	7.95271e-05	1.6088e-05	4.95628e-07
-0.000191883	0.000110291	-0.000359235	8.77869e-05	8.37306e-05	-2.55141e-05	-8.89085e-05	6.86638e-07	0.000129491	-0.000133832	-6.15291e-05	8.18621e-05	-3.89816e-05	-7.14701e-05	-0.00012954	-8.4593e-05	-7.36885e-05	-5.53515e-05	2.85909e-05	1.87591e-05	-3.17767e-05	3.30141e-05	-0.000108992	0.000206805	0.000167778	-1.83793e-06	8.69829e-05	0.000136755	7.92641e-05	1.67193e-05	4.0443e-07
-0.000192003	0.000110499	-0.000359944	8.64699e-05	8.28563e-05	-2.54333e-05	-8.88398e-05	1.95194e-06	0.000122771	-3.41164e-05	-6.15278e-05	8.13281e-05	-3.2661e-05	-7.12177e-05	-0.00012957	-7.68591e-05	-7.32507e-05	-5.28321e-05	2.90167e-05	1.87077e-05	-3.02999e-05	3.4944e-05	-0.000112012	0.000206972	0.0001679	-1.95681e-06	8.53863e-05	0.000141919	7.94098e-05	1.65328e-05	3.86069e-07
-0.00019158	0.000110705	-0.000359558	8.76894e-05	8.328e-05	-2.53582e-05	-8.89939e-05	1.36858e-06	0.000125231	-3.05563e-05	-6.15625e-05	8.10786e-05	-3.29221e-05	-7.18029e-05	-0.000129776	-6.94313e-05	-7.06421e-05	-5.56341e-05	2.77615e-05	1.86976e-05	-3.02506e-05	3.3141e-05	-0.000110375	0.00020693	0.000167902	-1.52739e-06	8.44969e-05	0.000140759	7.92708e-05	1.69653e-05	3.84252e-07
-0.000192578	0.000111002	-0.000359629	8.80438e-05	8.29423e-05	-2.54058e-05	-8.89904e-05	5.3871e-07	0.000125898	-4.57696e-05	-2.93309e-05	8.1257e-05	-3.39448e-05	-7.17341e-05	-0.000129692	-5.58245e-05	-7.13692e-05	-5.58446e-05	2.73104e-05	1.8688e-05	-2.96934e-05	3.36771e-05	-0.000109439	0.000207071	0.000167881	-1.37629e-06	8.4665e-05	0.000141371	7.92544e-05	1.69563e-05	3.81666e-07
-0.000191929	0.000110918	-0.00025578	8.7317e-05	8.32216e-05	-2.53679e-05	-8.65671e-05	1.58301e-06	0.000125617	-4.23854e-05	-6.17168e-05	8.12134e-05	-3.32601e-05	-7.17231e-05	-0.000129585	-6.8375e-05	-7.09642e-05	-2.58637e-05	2.75583e-05	1.86299e-05	1.38845e-05	3.32788e-05	-0.000110362	0.000207001	0.000167848	1.35355e-06	8.47782e-05	0.000140005	7.9246e-05	1.67631e-05	3.17617e-07
-0.00019193	0.000110911	-0.000256317	8.73903e-05	8.32219e-05	-2.53722e-05	-8.70797e-05	1.523e-06	0.000125612	-4.1594e-05	-5.63614e-05	8.12109e-05	-3.3292e-05	-7.17272e-05	-0.000129598	-6.82212e-05	-7.09768e-05	-2.96751e-05	2.75524e-05	1.85948e-05	-4.39628e-06	3.32851e-05	-0.000110362	0.000207007	0.000167849	5.20884e-07	8.48653e-05	0.000140047	7.92494e-05	1.68627e-05	3.17348e-07
-0.000192148	0.000110846	-0.000245846	8.76322e-05	8.31416e-05	-2.53795e-05	-8.09264e-05	1.23989e-06	0.000125843	-3.96838e-05	-5.48972e-05	8.12015e-05	-3.25476e-05	-7.14706e-05	-0.000129592	-6.8618e-05	-7.02505e-05	-3.81812e-05	2.79717e-05	1.80457e-05	-1.57414e-05	3.35637e-05	-0.000110181	0.000207121	0.000167857	3.21595e-06	8.49734e-05	0.000140343	7.92503e-05	1.87409e-05	3.11773e-07
-0.000192177	0.000110846	-0.000238149	8.81999e-05	8.31486e-05	-2.53737e-05	-8.45198e-05	-5.39879e-06	0.000125468	-4.01206e-05	-4.60184e-05	8.10902e-05	-3.32895e-05	-7.16147e-05	-0.000129617	-6.64693e-05	-7.03565e-05	-3.15095e-05	-4.82835e-06	1.80934e-05	1.55243e-05	3.34579e-05	-0.000110053	0.000207171	0.000167855	2.66877e-06	6.9931e-05	0.000140293	7.92605e-05	1.80282e-05	3.03992e-07
-0.000113385	0.000110941	-0.000235514	8.74659e-05	9.51806e-05	-2.57803e-05	-8.5307e-05	1.14715e-06	0.000125286	-3.62021e-05	-4.67724e-05	8.1216e-05	-3.39444e-05	-7.06576e-05	-0.000129601	-6.58031e-05	-7.00676e-05	-3.11863e-05	2.77609e-05	1.83905e-05	1.71961e-05	3.34199e-05	-0.000110212	0.000207095	0.000167846	1.39401e-06	8.45354e-05	0.000140207	7.92639e-05	1.75084e-05	2.83351e-07
-0.00011684	0.000110934	-0.000223349	8.76945e-05	9.64058e-05	-2.56069e-05	-8.45529e-05	1.17817e-06	0.000125231	-3.81731e-05	-4.83937e-05	8.12106e-05	-3.36261e-05	-7.07592e-05	-0.000129603	-6.57415e-05	-7.04078e-05	-3.06729e-05	2.78519e-05	1.83041e-05	9.5181e-06	3.34601e-05	-0.000110034	0.000207144	0.000167851	1.60595e-06	8.46046e-05	0.00014019	7.92608e-05	1.75687e-05	2.78781e-07
-0.00012676	0.000110916	-0.000225068	8.83957e-05	8.96766e-05	-2.55074e-05	-8.52572e-05	1.10834e-07	0.000125124	-3.80666e-05	-4.86075e-05	8.11711e-05	-3.33768e-05	-7.11434e-05	-0.000129616	-6.49339e-05	-7.039e-05	-2.76299e-05	8.76937e-06	1.82541e-05	6.99784e-06	3.34785e-05	-0.000109941	0.000207129	0.000167851	1.9316e-06	5.46143e-05	0.000140104	7.92633e-05	1.76038e-05	2.75719e-07
-0.00012446	0.000110917	-0.000226392	8.80042e-05	8.94595e-05	-2.55895e-05	-8.48287e-05	1.17998e-06	0.000125159	-3.85717e-05	-4.86739e-05	8.11689e-05	-3.34553e-05	-7.10242e-05	-0.00012961	-6.4823e-05	-7.03635e-05	-2.72115e-05	1.59524e-05	1.83344e-05	1.00422e-05	3.34933e-05	-0.000110016	0.000207125	0.000167848	1.60281e-06	6.07102e-05	6.16417e-05	7.92617e-05	1.7579e-05	2.60682e-07
-0.000122245	0.000110907	-0.000210166	9.61286e-05	8.92789e-05	-2.54817e-05	-8.46244e-05	-5.76702e-07	0.000125393	-3.83949e-05	-4.88579e-05	8.11857e-05	-3.34714e-05	-7.08482e-05	-0.00012961	-6.49589e-05	-7.03397e-05	-2.6602e-05	2.55097e-05	1.85794e-05	6.86237e-06	3.25599e-05	-0.000110011	0.000200174	0.000167373	1.60932e-06	6.56961e-05	5.97193e-05	7.9261e-05	1.75952e-05	2.52191e-07
-0.000120873	0.000110919	-0.000210042	9.84133e-05	8.97031e-05	-2.54809e-05	-8.46104e-05	-5.06313e-07	0.00012544	-3.85893e-05	-4.92264e-05	8.11861e-05	-3.35194e-05	-6.96196e-05	-0.000129605	-6.4903e-05	-7.03382e-05	-2.68675e-05	2.34671e-05	1.85945e-05	6.82945e-06	3.25314e-05	-0.00010996	0.000199262	0.000167366	1.55104e-06	6.48614e-05	6.40933e-05	7.9261e-05	1.75956e-05	2.52178e-07
-0.000118673	0.000110916	-0.000210404	8.93133e-05	8.96503e-05	-2.5469e-05	-8.46902e-05	-1.94308e-08	0.000103341	-3.84013e-05	-4.90506e-05	8.11822e-05	-3.34813e-05	-7.46853e-05	-0.000128088	-6.48824e-05	-7.03462e-05	-2.65392e-05	2.27635e-05	1.84171e-05	8.43639e-06	3.23465e-05	-0.000108549	0.000202203	0.000167596	1.21493e-06	6.42485e-05	3.71502e-05	7.92591e-05	2.29006e-05	2.43657e-07
-0.000121472	0.000110915	-0.000212459	9.02532e-05	8.86498e-05	-2.55409e-05	-8.47259e-05	-8.77402e-07	0.000126476	-3.84408e-05	-4.93233e-05	8.1277e-05	-3.31344e-05	-7.21233e-05	-0.000129404	-5.02145e-05	-7.03956e-05	-2.75145e-05	2.45927e-05	-1.06989e-05	8.01549e-06	3.29349e-05	-0.00010936	0.000200924	7.26684e-05	1.48596e-06	6.40205e-05	5.55254e-05	7.90778e-05	1.87397e-05	2.27092e-07
-0.000118814	0.000110914	-0.000209045	9.38591e-05	8.94637e-05	-2.54931e-05	-8.46969e-05	-1.18114e-05	0.00010542	-3.85037e-05	-4.91125e-05	8.12189e-05	-3.33925e-05	-7.42247e-05	-0.000129278	-6.17594e-05	-7.03795e-05	-2.68805e-05	2.31304e-05	8.20656e-06	8.53036e-06	3.26225e-05	-0.000107088	0.000200389	6.31293e-05	1.32663e-06	6.42499e-05	4.00617e-05	7.92571e-05	1.99159e-05	2.19087e-07
-0.000119466	0.000110913	-0.000210421	9.31113e-05	8.89823e-05	-2.55184e-05	-8.46943e-05	-5.43857e-06	5.52793e-05	-3.83759e-05	-4.02883e-05	8.1165e-05	-3.32529e-05	-7.18413e-05	-0.000129542	-5.94633e-05	-7.03837e-05	-2.69695e-05	2.37259e-05	7.83036e-06	2.23932e-05	4.50403e-05	-0.000108164	0.000199548	6.55404e-05	7.5683e-07	6.40799e-05	4.41374e-05	7.91566e-05	1.88047e-05	2.1194e-07
-0.000119479	9.3605e-05	-0.000210625	9.24214e-05	8.91012e-05	-2.69524e-05	-8.45268e-05	-7.73271e-06	7.36478e-05	-3.84241e-05	-4.87917e-05	4.6594e-05	-3.32846e-05	-7.36134e-05	-0.000129392	-6.0977e-05	-7.03795e-05	-2.69744e-05	2.3525e-05	6.96161e-06	1.184e-05	3.73018e-05	-0.000105118	0.000197783	6.85094e-05	8.90619e-07	6.23472e-05	4.22093e-05	7.91908e-05	2.04965e-05	2.05288e-07
-0.000120217	0.000100046	-0.000209321	9.18235e-05	8.9302e-05	-2.5822e-05	-8.45093e-05	-6.6376e-06	6.90723e-05	-3.84573e-05	-4.58582e-05	2.59e-05	-3.33627e-05	-7.60799e-05	-0.000129228	-5.8526e-05	-7.03657e-05	-2.68428e-05	2.34181e-05	9.84007e-06	8.88567e-06	3.35835e-05	-0.000105494	0.000194033	7.09988e-05	8.18348e-07	6.2401e-05	4.55014e-05	7.91618e-05	2.08019e-05	2.02593e-07
-0.000119723	9.25395e-05	-0.000210548	9.17916e-05	8.92814e-05	-2.64649e-05	-8.41456e-05	-8.14287e-06	7.00238e-05	-3.84184e-05	-4.74385e-05	2.12398e-05	-3.33638e-05	-7.35412e-05	-0.000129315	-6.15604e-05	-7.02658e-05	-2.70312e-05	2.3523e-05	4.37956e-06	1.12685e-05	3.25467e-05	-0.000105994	0.000191348	7.09803e-05	9.68269e-07	5.95657e-05	4.33734e-05	7.91491e-05	2.27053e-05	2.0011e-07
-0.000120339	9.66279e-05	-0.000210322	9.17247e-05	8.9201e-05	-2.65256e-05	-8.45999e-05	-3.85432e-06	6.61586e-05	-3.8428e-05	-4.40068e-05	2.57429e-05	-3.33656e-05	-7.36752e-05	-0.000129149	-5.91512e-05	-7.03268e-05	-2.70167e-05	2.37872e-05	2.37846e-06	1.12533e-05	3.54628e-05	-0.000105934	0.00018884	6.85271e-05	8.90229e-07	6.24239e-05	4.50545e-05	7.91473e-05	2.19579e-05	1.99356e-07
-0.000119818	9.37661e-05	-0.000210654	9.19207e-05	8.90725e-05	-2.65858e-05	-8.00193e-05	-3.98211e-06	5.76836e-05	-3.84123e-05	-4.38052e-05	-2.22965e-06	-3.33462e-05	-7.36808e-05	-0.000129226	-6.02403e-05	-7.03026e-05	-2.5885e-05	2.36978e-05	2.20771e-06	1.06641e-05	3.55228e-05	-0.000106315	0.000189625	6.93845e-05	8.97177e-07	6.13528e-05	3.78304e-06	7.91187e-05	2.25171e-05	1.94804e-07
-0.000121022	9.4318e-05	-0.000210932	9.19683e-05	8.91868e-05	-2.68458e-05	-7.94157e-05	-3.50139e-06	5.59663e-05	-3.48504e-05	-4.27816e-05	8.40327e-06	-3.33769e-05	-7.79349e-05	-0.000129169	-1.93377e-05	-7.00871e-05	-2.6611e-05	2.35918e-05	2.54704e-06	1.01357e-05	3.58818e-05	-0.00010632	0.000189967	6.87843e-05	9.06343e-07	6.04547e-05	1.26838e-05	7.91342e-05	2.27469e-05	1.92273e-07
-0.000120185	9.48362e-05	-0.000210669	9.18977e-05	8.91268e-05	-2.66828e-05	-8.05947e-05	-4.79115e-06	5.73392e-05	-3.78033e-05	-4.38559e-05	1.06321e-05	-3.3302e-05	-7.42372e-05	-0.00012919	-2.81583e-05	-3.07235e-05	-2.60371e-05	2.36321e-05	2.42903e-06	1.10508e-05	3.57043e-05	-0.000106299	0.000189944	6.90035e-05	9.07145e-07	6.12301e-05	3.07178e-06	7.91374e-05	2.27744e-05	1.88559e-07
-0.00011994	9.49926e-05	-0.000210621	9.30493e-05	8.95491e-05	-2.71104e-05	-3.42353e-05	-4.37733e-06	6.29423e-05	-3.49257e-05	-4.39729e-05	1.64017e-05	-3.42979e-05	-7.46265e-05	-0.000129591	-3.57164e-05	-2.72162e-05	-2.56854e-05	2.40146e-05	2.69577e-06	1.11051e-05	3.5583e-05	-0.000106081	0.000182853	6.93041e-05	4.80105e-07	6.62002e-05	3.02245e-06	7.89494e-05	2.21289e-05	1.82552e-07
-0.000120071	9.47743e-05	-0.00021065	9.20335e-05	8.94929e-05	-2.69992e-05	-4.08616e-05	-4.86243e-06	5.85075e-05	-3.51775e-05	-4.33987e-05	1.55443e-05	-3.38656e-05	-7.47094e-05	-0.000129443	-3.20606e-05	-2.87915e-05	-2.58869e-05	2.39751e-05	2.66993e-06	1.09897e-05	3.55708e-05	-0.000106211	0.00018334	6.92525e-05	7.35407e-07	6.3378e-05	6.89571e-06	7.899e-05	2.25022e-05	1.8194e-07
-0.000120138	9.48695e-05	-0.000210668	9.22553e-05	8.91725e-05	-2.67961e-05	-4.72153e-05	-4.47559e-06	5.95673e-05	-3.58776e-05	-4.37218e-05	1.38313e-05	-3.37088e-05	-7.44926e-05	-0.000129303	-2.98692e-05	-3.17574e-05	-2.57671e-05	2.36882e-05	2.68491e-06	1.09926e-05	3.55671e-05	-0.000106221	0.000184131	6.91652e-05	6.67023e-07	6.29405e-05	6.33157e-06	4.58295e-05	2.25068e-05	1.78686e-07
-0.000120107	9.49517e-05	-0.000210682	2.61181e-05	8.9323e-05	-2.63037e-05	-4.7409e-05	-4.62615e-06	5.92048e-05	-3.61264e-05	-4.29017e-05	1.43731e-05	-3.01885e-05	-7.46154e-05	-0.00012941	-2.94689e-05	-3.17707e-05	-2.57726e-05	2.01719e-05	2.64574e-06	1.69097e-05	3.5494e-05	-0.000106146	0.00018386	6.91369e-05	-4.49806e-07	6.32545e-05	5.99438e-06	5.43029e-05	2.25069e-05	1.71379e-07
-0.000120079	9.4959e-05	-0.000210635	3.11426e-05	7.84069e-05	-2.36379e-05	-4.74705e-05	-4.9383e-06	6.01714e-05	-3.63487e-05	-4.35659e-05	1.46593e-05	-3.19821e-05	-6.98674e-05	-0.000129393	-3.02893e-05	-3.25254e-05	-2.70825e-05	2.15038e-05	-1.63969e-05	1.15775e-05	3.53745e-05	-0.00010616	3.99117e-05	6.9446e-05	1.14881e-07	6.40616e-05	5.59617e-06	6.0347e-05	2.24636e-05	1.38251e-07
-0.000120093	9.49354e-05	-0.000210719	4.47943e-05	3.97496e-05	-2.60336e-05	-4.59773e-05	-5.17206e-06	5.96893e-05	-3.61864e-05	-4.35382e-05	1.49442e-05	-2.71496e-05	-6.93621e-05	-0.000129495	-2.91164e-05	-3.19227e-05	-2.69313e-05	1.53102e-05	-5.26624e-06	1.4547e-05	3.54825e-05	-0.000106239	5.71109e-05	6.92919e-05	4.99768e-08	6.3945e-05	5.91079e-06	5.11559e-05	2.24374e-05	1.3447e-07
-0.000120087	9.49057e-05	-0.000210767	4.11385e-05	4.74446e-05	-2.57616e-05	-4.64423e-05	-6.11512e-06	5.98675e-05	-3.62665e-05	-4.33224e-05	1.53021e-05	-2.76288e-05	-6.09141e-05	-0.00012945	-2.99589e-05	-3.09012e-05	-2.65512e-05	1.75584e-05	-2.82517e-06	1.47373e-05	3.54748e-05	-0.000106174	4.16635e-05	6.92846e-05	9.07941e-08	6.35903e-05	5.63286e-06	5.83303e-05	2.24626e-05	1.33034e-07
-0.000120095	9.48278e-05	-0.000210708	4.29428e-05	2.17813e-05	-2.46733e-05	-4.61183e-05	-5.9973e-06	5.99093e-05	-3.63132e-05	-4.35712e-05	1.53398e-05	-2.86953e-05	-6.08567e-05	-0.00012943	-3.01002e-05	-3.18168e-05	-2.69535e-05	2.16078e-05	-6.01292e-06	1.31204e-05	3.55171e-05	-0.000106148	3.79225e-05	6.93038e-05	-2.52915e-06	6.35311e-05	5.43667e-06	5.48812e-05	2.24578e-05	1.30902e-07
-0.000120091	9.48878e-05	-0.000210725	3.73258e-05	1.92157e-05	-2.47475e-05	-4.64974e-05	-7.01589e-06	5.98944e-05	-3.63318e-05	-4.35426e-05	1.51215e-05	-2.78171e-05	-6.18594e-05	-0.000129438	-2.93758e-05	-3.07529e-05	-2.65241e-05	1.63846e-05	-5.05382e-06	1.27069e-05	3.5494e-05	-0.000106148	3.89958e-05	6.93258e-05	-9.884e-08	6.35716e-05	5.59647e-06	5.36623e-05	2.24667e-05	1.30082e-07
-0.000119689	9.48774e-05	-0.000210765	4.00947e-05	2.28563e-05	-2.52982e-05	-4.65418e-05	-6.10949e-06	5.72736e-05	-1.471e-05	-4.34857e-05	1.52843e-05	-2.88835e-05	-2.04483e-06	-8.74084e-05	-2.93642e-05	-3.17096e-05	-2.64915e-05	1.9085e-05	-4.7908e-06	1.2046e-05	3.54952e-05	-0.000106131	3.91902e-05	1.69477e-05	-1.80814e-06	6.38779e-05	-2.23362e-06	5.46915e-05	2.2468e-05	1.11856e-07
-0.000119689	9.48774e-05	-0.000210765	4.00947e-05	2.28563e-05	-2.52982e-05	-4.65418e-05	-6.10949e-06	5.72736e-05	-1.471e-05	-4.34857e-05	1.52843e-05	-2.88835e-05	-2.04483e-06	-8.74084e-05	-2.93642e-05	-3.17096e-05	-2.64915e-05	1.9085e-05	-4.7908e-06	1.2046e-05	3.54952e-05	-0.000106131	3.91902e-05	1.69477e-05	-1.80814e-06	6.38779e-05	-2.23362e-06	5.46915e-05	2.2468e-05	1.11856e-07
-0.000119653	9.49042e-05	-0.000210759	3.99072e-05	2.29094e-05	-2.52993e-05	-4.65089e-05	-6.08521e-06	5.76401e-05	-1.4352e-05	-4.34608e-05	1.52806e-05	-2.86909e-05	-3.61695e-06	-8.75882e-05	-2.93708e-05	-3.17092e-05	-2.65074e-05	1.75588e-05	-4.7882e-06	1.23911e-05	3.54868e-05	-0.00010613	4.03051e-05	1.3335e-06	-1.72753e-06	6.39371e-05	6.06521e-07	5.45323e-05	2.24708e-05	1.11634e-07
-0.000119715	9.45653e-05	-0.000210762	4.00339e-05	2.18906e-05	-2.53078e-05	-4.63322e-05	-6.08021e-06	5.79656e-05	-1.04714e-05	-4.33885e-05	1.52824e-05	-1.72783e-05	1.06166e-06	-8.81675e-05	-2.9208e-05	-3.12626e-05	-2.54089e-05	1.91743e-05	-4.43006e-06	1.21372e-05	3.54919e-05	-9.77336e-05	3.93677e-05	4.53838e-06	-1.08915e-06	6.38867e-05	-4.06581e-07	5.50534e-05	2.24667e-05	1.09271e-07
-0.000119715	9.45653e-05	-0.000210762	4.00339e-05	2.18906e-05	-2.53078e-05	-4.63322e-05	-6.08021e-06	5.79656e-05	-1.04714e-05	-4.33885e-05	1.52824e-05	-1.72783e-05	1.06166e-06	-8.81675e-05	-2.9208e-05	-3.12626e-05	-2.54089e-05	1.91743e-05	-4.43006e-06	1.21372e-05	3.54919e-05	-9.77336e-05	3.93677e-05	4.53838e-06	-1.08915e-06	6.38867e-05	-4.06581e-07	5.50534e-05	2.24667e-05	1.09271e-07
-7.93442e-06	9.74669e-05	-0.000197494	3.87085e-05	2.22826e-05	-2.51669e-05	-4.66338e-05	-6.09572e-06	5.21836e-05	-1.99411e-05	-4.35428e-05	1.5264e-05	-1.83199e-05	-4.68527e-06	-7.26939e-05	-2.89741e-05	-3.16865e-05	-7.38245e-06	1.73781e-05	-4.6706e-06	1.85799e-05	3.06606e-05	-0.000106133	4.19028e-05	1.03144e-05	-9.24198e-07	6.5363e-05	2.1943e-05	5.45767e-05	2.25437e-05	8.91736e-08
-8.01912e-06	9.72249e-05	-0.00019793	3.90945e-05	2.24435e-05	-2.51867e-05	-4.64864e-05	-6.09133e-06	5.36244e-05	-1.92706e-05	-4.35347e-05	1.52651e-05	-1.8268e-05	-4.6427e-06	-7.31723e-05	-2.8996e-05	-3.16653e-05	-1.15916e-05	1.75757e-05	-4.65551e-06	1.49476e-05	3.06647e-05	-0.000105341	4.06025e-05	9.81976e-06	-9.27642e-07	6.51878e-05	1.1504e-05	5.45796e-05	2.2541e-05	8.88262e-08
-2.0278e-05	9.6367e-05	-0.000198805	3.92686e-05	2.23284e-05	-2.52539e-05	-4.6507e-05	-6.03135e-06	5.53717e-05	-1.38831e-05	-4.35181e-05	1.52743e-05	-1.7417e-05	-2.14374e-06	-7.42286e-05	-2.91597e-05	-3.16589e-05	-1.4112e-05	1.83093e-05	-4.53293e-06	1.65688e-05	3.43215e-05	-9.40266e-05	2.84335e-05	8.56323e-06	-8.82621e-07	6.50787e-05	1.91449e-05	5.46523e-05	2.25003e-05	8.6981e-08
-2.379e-05	9.68931e-05	-0.000198614	3.89129e-05	2.23145e-05	-2.52508e-05	-4.65371e-05	-6.04311e-06	5.4023e-05	-1.08725e-05	-3.58088e-05	1.6208e-05	-1.7782e-05	-3.08451e-06	-7.45051e-05	-2.81455e-05	-3.16614e-05	-1.21039e-05	1.79783e-05	-4.55864e-06	1.48915e-05	9.42138e-06	-9.7216e-05	3.20771e-05	1.04382e-05	-8.84382e-07	6.46743e-05	1.77828e-05	5.4645e-05	1.91519e-05	8.57493e-08
-2.33992e-05	9.64764e-05	-0.000198433	3.89737e-05	2.22233e-05	-2.52363e-05	-4.65153e-05	-6.0415e-06	5.35298e-05	-5.03605e-06	-3.45832e-05	1.61888e-05	-1.77593e-05	-2.54404e-06	-7.46605e-05	-2.69281e-05	-3.16565e-05	-1.1346e-05	1.79619e-05	-4.53515e-06	1.60073e-05	6.22098e-06	-9.70725e-05	3.2357e-05	9.34127e-06	-8.76417e-07	6.45462e-05	1.64549e-05	5.4625e-05	2.04953e-05	8.52187e-08
-1.95591e-05	9.65186e-05	-0.000198471	3.89744e-05	2.23764e-05	-2.52313e-05	-4.64762e-05	-6.0669e-06	5.34415e-05	-4.55591e-06	-3.29522e-05	1.62131e-05	-1.752e-05	-2.14118e-06	-7.46448e-05	-2.84639e-05	-3.14444e-05	-1.21505e-05	1.7929e-05	-4.52112e-06	1.5569e-05	1.73564e-05	-9.54184e-05	2.88562e-05	9.64051e-06	-8.5532e-07	6.42267e-05	1.66621e-05	5.46322e-05	2.06758e-05	8.4729e-08
-2.19074e-05	9.65271e-05	-0.000194923	3.90989e-05	2.22947e-05	-2.52334e-05	-4.65239e-05	-6.0611e-06	5.37123e-05	-4.88964e-06	-3.46674e-05	1.56069e-05	-1.76649e-05	-2.5909e-06	-7.4165e-05	-2.78205e-05	-3.18116e-05	-1.36976e-05	1.77726e-05	-4.53621e-06	1.59115e-05	1.02801e-05	-9.61685e-05	1.69425e-05	9.19555e-06	-8.83888e-07	6.40163e-05	1.80916e-05	5.46307e-05	2.07495e-05	8.29597e-08
-2.26004e-05	9.63797e-05	-7.62032e-05	3.90277e-05	2.22893e-05	-2.51755e-05	-4.37312e-05	-7.18039e-06	4.58798e-05	-6.28884e-06	-3.50129e-05	1.61406e-05	-1.78327e-05	-2.55398e-06	-7.41646e-05	-2.78652e-05	-3.17642e-05	-1.25718e-05	1.77995e-05	-8.12815e-06	1.66159e-05	1.58963e-05	-9.57897e-05	2.28485e-05	9.35649e-06	-9.46371e-07	6.44419e-05	1.70016e-05	5.46244e-05	2.11602e-05	5.0195e-08
-2.05148e-05	9.6536e-05	-7.12277e-05	3.89554e-05	2.15555e-05	-2.52143e-05	-4.56479e-05	-6.05782e-06	5.20455e-05	-6.44737e-06	-3.40657e-05	1.59102e-05	-1.77709e-05	-2.4915e-06	-7.42105e-05	-2.8111e-05	-3.18449e-05	-1.25793e-05	1.78395e-05	-5.08451e-06	1.57489e-05	1.5128e-05	-9.60592e-05	2.14908e-05	9.52596e-06	-1.54277e-06	6.37992e-05	1.72743e-05	5.4701e-05	2.16332e-05	4.99397e-08
-1.99889e-05	9.65326e-05	-6.85554e-05	3.89771e-05	2.18957e-05	-2.52323e-05	-4.62938e-05	-6.05938e-06	5.03334e-05	-6.00231e-06	-3.42896e-05	1.60087e-05	-1.77907e-05	-2.51955e-06	-7.42026e-05	-2.81789e-05	-3.16204e-05	-1.25295e-05	1.78468e-05	-4.9787e-06	1.59216e-05	1.43932e-05	-9.61112e-05	1.91211e-05	9.58254e-06	-1.2766e-06	6.39004e-05	1.74011e-05	5.25032e-05	2.14607e-05	4.9118e-08
-2.0814e-05	9.6531e-05	-6.67569e-05	3.89875e-05	2.1205e-05	-2.08829e-05	-4.57016e-05	-6.29823e-06	5.20909e-05	-6.42421e-06	-3.4303e-05	1.56683e-05	-1.7793e-05	-2.55893e-06	-7.40586e-05	-2.81965e-05	-3.12144e-05	-1.31901e-05	1.78356e-05	-6.25371e-06	1.60419e-05	1.42322e-05	-9.61528e-05	2.06496e-05	9.53945e-06	-1.83609e-07	2.66319e-05	1.47873e-05	4.36645e-05	2.02173e-05	4.44933e-08
-2.15175e-05	5.45149e-05	-6.71945e-05	3.89855e-05	2.06092e-05	-1.87894e-05	-4.61506e-05	-6.10983e-06	5.2151e-05	-6.24992e-06	-3.45187e-05	1.55338e-05	-1.97135e-05	-2.45465e-06	-7.42014e-05	-2.81119e-05	-3.36438e-05	-1.45218e-05	1.7838e-05	-7.84759e-06	1.45897e-05	1.42144e-05	-9.34527e-05	2.0613e-05	9.48061e-06	-8.15136e-07	2.69524e-05	1.69504e-05	4.40612e-05	2.37239e-05	3.82015e-08
-2.14788e-05	4.8263e-05	-6.75487e-05	3.89926e-05	2.06879e-05	-2.07955e-05	-4.58842e-05	-6.19325e-06	4.93628e-05	-6.03804e-06	-3.42972e-05	1.57291e-05	-1.96788e-05	-2.54065e-06	-7.41643e-05	-2.81115e-05	-3.27933e-05	-1.42817e-05	1.78279e-05	-5.9115e-06	1.58344e-05	1.46023e-05	-9.08335e-05	2.07677e-05	9.5073e-06	-3.72199e-08	2.01021e-05	1.61502e-05	4.65178e-05	2.25577e-05	3.66654e-08
-2.27209e-05	4.69001e-05	-6.62322e-05	3.89976e-05	2.09046e-05	-2.09248e-05	-4.59751e-05	-6.17295e-06	4.97199e-05	-6.27473e-06	-3.42158e-05	1.56432e-05	-1.87406e-05	-2.53421e-06	-7.417e-05	-2.81079e-05	-3.38339e-05	-1.20694e-05	1.782e-05	-5.39727e-06	1.44144e-05	1.45792e-05	-9.11604e-05	2.07079e-05	9.50829e-06	-6.47039e-07	2.28688e-05	1.61112e-05	4.61887e-05	2.29625e-05	3.65563e-08
-2.24625e-05	4.43178e-05	-6.70748e-05	3.89974e-05	2.10921e-05	-1.93069e-05	-4.60552e-05	-6.18309e-06	4.9583e-05	-6.31129e-06	-3.43468e-05	1.57006e-05	-1.87894e-05	-2.53183e-06	-7.41745e-05	-2.81309e-05	-3.35672e-05	-1.32584e-05	1.7817e-05	-5.96549e-06	1.41164e-05	1.45178e-05	-9.0973e-05	2.0749e-05	9.51002e-06	-6.58343e-07	2.43076e-05	1.19363e-05	4.64502e-05	2.25546e-05	3.63053e-08
-2.16463e-05	4.45369e-05	-6.68941e-05	3.90613e-05	2.08459e-05	-2.0142e-05	-4.5986e-05	-6.19083e-06	4.94955e-05	-6.26114e-06	-3.4363e-05	1.57123e-05	-1.89489e-05	-2.51219e-06	-7.41919e-05	-2.8099e-05	-3.28016e-05	-1.27791e-05	1.78315e-05	-6.16098e-06	1.51488e-05	1.45845e-05	-9.13286e-05	2.08664e-05	9.48915e-06	-5.9706e-07	2.00841e-05	1.21418e-05	4.45288e-05	2.16346e-05	3.59278e-08
-2.13947e-05	4.37688e-05	-6.69843e-05	3.89946e-05	1.99821e-05	-2.05862e-05	-4.59319e-05	-6.20252e-06	4.95205e-05	-6.30254e-06	-3.46845e-05	1.56691e-05	-1.92461e-05	-2.50016e-06	-4.48565e-05	-2.80863e-05	-3.26224e-05	-1.389e-05	1.78869e-05	-6.35417e-06	1.43553e-05	1.44473e-05	-9.11289e-05	2.19108e-05	9.52266e-06	-3.83501e-07	2.09189e-05	1.52238e-05	4.71294e-05	2.22532e-05	3.27637e-08
-2.18386e-05	4.45453e-05	-6.69729e-05	3.89995e-05	2.05219e-05	-2.03655e-05	-4.59952e-05	-6.20039e-06	4.96449e-05	-6.08468e-06	-3.43803e-05	1.5911e-05	-1.91373e-05	-2.52107e-06	-4.57726e-05	-2.83513e-05	-3.2681e-05	-1.33887e-05	1.78553e-05	-6.28657e-06	1.45051e-05	1.45507e-05	-9.10468e-05	2.11405e-05	9.52689e-06	-4.08484e-07	2.09996e-05	1.51382e-05	4.02346e-05	2.1847e-05	3.22872e-08
-2.17824e-05	4.47448e-05	-6.69677e-05	3.89998e-05	2.04282e-05	-2.0538e-05	-4.59804e-05	-6.19618e-06	4.94887e-05	-6.29348e-06	-3.45124e-05	1.56957e-05	-1.90061e-05	-2.51704e-06	-4.62351e-05	-2.814e-05	-3.27148e-05	-1.31712e-05	1.78529e-05	-6.29291e-06	1.45186e-05	1.45342e-05	-9.09107e-05	2.13436e-05	9.53836e-06	-4.55462e-07	2.11392e-05	1.46778e-05	3.79324e-05	2.19794e-05	3.21171e-08
-2.20366e-05	4.4341e-05	-6.69474e-05	3.90106e-05	2.0528e-05	-2.03608e-05	-4.59771e-05	-6.19149e-06	4.96448e-05	-6.20706e-06	-2.60549e-05	1.57237e-05	-1.91503e-05	-2.46934e-06	-4.57743e-05	-2.83072e-05	-3.27701e-05	-1.34132e-05	1.7848e-05	-6.17004e-06	1.45647e-05	1.45503e-05	-9.09865e-05	2.12582e-05	2.04866e-06	1.68369e-06	2.10925e-05	1.43229e-05	3.83299e-05	2.20412e-05	3.15191e-08
-2.20726e-05	4.43502e-05	-6.69521e-05	3.90053e-05	2.04651e-05	-2.03318e-05	-4.59657e-05	-6.19832e-06	4.95938e-05	-6.18306e-06	-2.64316e-05	1.57214e-05	-1.91702e-05	-2.49086e-06	-4.53475e-05	-2.82854e-05	-3.27428e-05	-1.33008e-05	1.7851e-05	-6.20624e-06	1.45774e-05	1.4544e-05	-9.10256e-05	2.12936e-05	3.96174e-06	1.01256e-06	2.10347e-05	1.44659e-05	3.73245e-05	2.19667e-05	3.14287e-08
-2.20242e-05	4.44921e-05	-6.69516e-05	3.90092e-05	2.05312e-05	-2.02332e-05	-4.59601e-05	-6.19509e-06	4.96019e-05	-6.18483e-06	-2.60545e-05	1.57084e-05	-1.91515e-05	-2.4855e-06	-4.58365e-05	-2.82003e-05	-3.27291e-05	-1.33385e-05	1.78522e-05	-6.23248e-06	1.4583e-05	1.45474e-05	-9.10186e-05	2.12912e-05	1.9418e-07	1.8461e-06	2.10156e-05	1.42821e-05	3.6773e-05	2.19469e-05	3.13955e-08
-2.21031e-05	4.43063e-05	-6.69176e-05	3.90087e-05	2.05317e-05	-2.03399e-05	-4.59607e-05	-6.19522e-06	4.96156e-05	-6.17015e-06	-2.59509e-05	1.57253e-05	-1.91465e-05	-2.49008e-06	-4.57378e-05	-2.82319e-05	-3.27466e-05	-1.32146e-05	1.78503e-05	-6.24895e-06	1.45505e-05	1.45475e-05	-9.0979e-05	2.12769e-05	2.13338e-06	1.03035e-06	2.10234e-05	1.44373e-05	3.69075e-05	2.19653e-05	3.13781e-08
-2.20087e-05	4.43674e-05	-6.69117e-05	3.90074e-05	2.05303e-05	-2.02701e-05	-4.59602e-05	-6.19542e-06	4.96068e-05	-6.18318e-06	-2.60613e-05	1.57203e-05	-1.91292e-05	-2.47204e-06	-4.57939e-05	-2.82214e-05	-2.77857e-05	-1.32547e-05	1.78491e-05	-6.25365e-06	1.45636e-05	1.4547e-05	-9.10064e-05	2.12492e-05	1.71473e-06	1.63755e-06	2.10307e-05	1.45266e-05	3.70773e-05	2.19608e-05	3.11044e-08
-2.20205e-05	4.43925e-05	-6.69152e-05	3.90072e-05	2.05301e-05	-2.03005e-05	-4.59599e-05	-6.19413e-06	4.95999e-05	-6.18357e-06	-2.61134e-05	1.57204e-05	-1.90954e-05	-2.48177e-06	-4.06781e-05	-2.82143e-05	-2.96216e-05	-1.3325e-05	1.78054e-05	-7.61686e-06	1.45578e-05	1.45491e-05	-9.10622e-05	2.12857e-05	1.01238e-06	9.13067e-07	2.10042e-05	1.39354e-05	2.7592e-05	2.19631e-05	3.0168e-08
-2.20165e-05	4.43261e-05	-6.69165e-05	3.90073e-05	2.05231e-05	-2.03055e-05	-4.59593e-05	-6.17143e-06	4.96027e-05	-6.18504e-06	-2.60221e-05	1.57204e-05	-1.91374e-05	-2.48225e-06	-4.05983e-05	-2.82073e-05	-2.95508e-05	-1.33132e-05	1.78377e-05	-8.17856e-06	1.45591e-05	1.45534e-05	-9.10476e-05	2.12736e-05	1.16525e-06	1.25668e-06	2.10037e-05	1.42018e-05	2.59792e-05	2.1966e-05	3.00768e-08
-2.20163e-05	4.43274e-05	-6.69165e-05	3.90074e-05	2.05228e-05	-2.03057e-05	-4.59591e-05	-6.17542e-06	4.96029e-05	-6.185e-06	-2.60205e-05	1.57203e-05	-1.91362e-05	-2.48169e-06	-4.06717e-05	-2.8209e-05	-2.90564e-05	-1.33119e-05	1.78382e-05	-8.12103e-06	1.4553e-05	1.45532e-05	-9.10487e-05	2.12796e-05	1.18383e-06	1.33813e-06	2.101e-05	1.42028e-05	2.62873e-05	2.19668e-05	3.00699e-08
-2.20172e-05	4.43509e-05	-6.69157e-05	3.90075e-05	2.05264e-05	-2.03019e-05	-4.59599e-05	-6.15744e-06	4.96036e-05	-6.18452e-06	-2.60163e-05	1.57205e-05	-1.91279e-05	-2.48165e-06	-3.98243e-05	-2.8209e-05	-2.92537e-05	-1.33107e-05	1.78309e-05	-8.37658e-06	1.45582e-05	1.45508e-05	-9.10533e-05	2.12752e-05	1.38517e-06	7.30595e-07	2.10047e-05	1.40194e-05	2.55134e-05	2.19653e-05	2.9973e-08
-2.20184e-05	4.43559e-05	-6.69151e-05	3.90074e-05	2.05249e-05	-2.03055e-05	-4.59597e-05	-6.17892e-06	4.96035e-05	-6.18399e-06	-2.60351e-05	1.57203e-05	-1.91249e-05	-2.48142e-06	-3.99085e-05	-2.8211e-05	-2.88564e-05	-1.33065e-05	1.78304e-05	-7.30599e-06	1.45579e-05	1.4549e-05	-9.10506e-05	2.12746e-05	1.38335e-06	9.56559e-07	2.10061e-05	1.40913e-05	2.57308e-05	2.19652e-05	2.99544e-08
-2.20171e-05	4.43542e-05	-6.69156e-05	3.90073e-05	2.05253e-05	-2.0305e-05	-4.59596e-05	-6.17249e-06	4.9603e-05	-6.18428e-06	-2.6039e-05	1.57203e-05	-1.91235e-05	-2.48144e-06	-3.95697e-05	-2.82102e-05	-2.89484e-05	-1.33104e-05	1.78301e-05	-7.77878e-06	1.45582e-05	1.45493e-05	-9.10464e-05	2.12744e-05	1.30577e-06	9.26859e-07	2.10053e-05	1.40796e-05	2.57503e-05	2.19652e-05	2.99394e-08
-2.17365e-05	4.43519e-05	-6.69154e-05	3.90338e-05	1.56029e-05	-2.03036e-05	-4.59574e-05	-6.1716e-06	4.9603e-05	-6.1582e-06	-2.59683e-05	1.57199e-05	-1.91873e-05	-2.4708e-06	-3.97479e-05	-2.82119e-05	-2.94289e-05	-1.33195e-05	1.78297e-05	-2.74096e-06	1.28142e-05	1.45507e-05	-9.10507e-05	1.57747e-05	2.32523e-06	1.02723e-06	6.94863e-06	1.41151e-05	2.59104e-05	2.20093e-05	2.91103e-08
-2.18846e-05	4.4349e-05	-6.69155e-05	3.9018e-05	1.63136e-05	-2.03053e-05	-4.59595e-05	-6.16672e-06	4.96029e-05	-6.17154e-06	-2.59864e-05	1.57134e-05	-1.91685e-05	-2.47361e-06	-3.97136e-05	-2.82115e-05	-2.92902e-05	-1.33186e-05	1.78334e-05	-4.21444e-06	1.28711e-05	1.45505e-05	-9.10497e-05	1.69095e-05	2.08281e-06	9.83005e-07	5.99448e-06	1.41119e-05	1.9082e-05	2.19968e-05	2.88548e-08
-2.19827e-05	4.43554e-05	-3.89856e-05	3.87818e-05	1.72055e-05	-2.03714e-05	-4.59795e-05	-6.16986e-06	4.9603e-05	-6.17231e-06	-2.59971e-05	1.50962e-05	-1.91775e-05	-2.47488e-06	-3.97588e-05	-2.82134e-05	-2.91161e-05	-1.32714e-05	1.78571e-05	-4.64228e-06	1.28259e-05	1.45855e-05	-9.1051e-05	1.77668e-05	3.60839e-06	9.54652e-07	1.04173e-05	1.41541e-05	1.09446e-05	2.20062e-05	2.5765e-08
-2.16487e-05	4.43542e-05	-1.35515e-05	3.8964e-05	1.64544e-05	-2.04496e-05	-4.5983e-05	-6.16675e-06	4.96029e-05	-6.14288e-06	-2.59281e-05	1.55134e-05	-1.45281e-05	-2.46714e-06	-3.95424e-05	-2.82148e-05	-2.9228e-05	-1.51894e-05	1.78713e-05	-5.41808e-06	1.25838e-05	1.45546e-05	-9.10368e-05	1.87014e-05	2.53485e-06	9.85865e-07	8.32278e-06	1.40996e-05	1.22617e-05	2.20037e-05	2.43185e-08
-2.19118e-05	4.43576e-05	-1.31526e-06	3.88334e-05	1.65801e-05	-2.04366e-05	-4.5965e-05	-6.15833e-06	4.96032e-05	-6.16188e-06	-2.59757e-05	1.54475e-05	-1.56722e-05	-2.47502e-06	-3.95025e-05	-2.64475e-05	-2.92054e-05	-1.43475e-05	1.78998e-05	-5.42129e-06	1.25461e-05	1.457e-05	-9.10537e-05	1.87777e-05	2.39717e-06	9.74783e-07	8.02612e-06	1.41247e-05	1.06598e-05	2.19919e-05	2.40138e-08
-2.18697e-05	4.43617e-05	-1.31913e-06	3.89075e-05	1.6764e-05	-2.03552e-05	-4.58434e-05	-6.16252e-06	4.96042e-05	-6.15992e-06	-2.59747e-05	1.53036e-05	-1.61643e-05	-2.56409e-06	-3.96606e-05	-2.51685e-05	-2.9182e-05	-1.42493e-05	1.7855e-05	-5.24944e-06	1.24746e-05	1.45768e-05	-9.10535e-05	1.91344e-05	2.21666e-06	9.87489e-07	7.78595e-06	1.41192e-05	1.15077e-05	2.20095e-05	2.39871e-08
-2.18606e-05	4.43583e-05	-1.06724e-06	3.88878e-05	1.66389e-05	-2.04392e-05	-4.59569e-05	-6.15708e-06	4.96033e-05	-6.15992e-06	-2.59307e-05	1.53577e-05	-1.60077e-05	-2.48142e-06	-3.95335e-05	-2.52541e-05	-2.91998e-05	-1.40362e-05	1.78658e-05	-5.46166e-06	1.26414e-05	1.45741e-05	-9.10499e-05	1.88015e-05	2.30227e-06	9.79258e-07	7.64467e-06	1.41225e-05	8.14176e-06	2.19975e-05	2.3902e-08
-1.8939e-05	1.24767e-05	-2.90734e-06	3.88646e-05	1.64591e-05	-2.05148e-05	-4.59094e-05	-6.15613e-06	4.96032e-05	-6.16095e-06	-2.5971e-05	1.53773e-05	-1.49104e-05	-2.51348e-06	-3.9565e-05	-2.60193e-05	-2.92031e-05	-1.39491e-05	1.78688e-05	-5.43619e-06	1.12915e-05	1.46142e-05	-9.10457e-05	1.88306e-05	2.31841e-06	9.84717e-07	7.21919e-06	1.4128e-05	9.83195e-06	2.20004e-05	2.1971e-08
-6.92192e-06	9.24319e-06	-3.53138e-06	3.88907e-05	1.58078e-05	-2.04226e-05	-4.58698e-05	-6.15486e-06	4.96037e-05	-6.16074e-06	-2.59719e-05	1.53404e-05	-1.54439e-05	-2.51671e-06	-3.95802e-05	-2.61146e-05	-2.92048e-05	-1.37994e-05	1.78778e-05	-5.46189e-06	1.16111e-05	1.45739e-05	-9.09942e-05	1.88651e-05	2.46707e-06	9.80282e-07	7.47761e-06	1.41261e-05	1.0139e-05	2.19973e-05	2.1594e-08
-1.03781e-05	8.67906e-06	-2.42671e-06	3.88986e-05	1.64464e-05	-2.05405e-05	-4.57555e-05	-6.15628e-06	4.96063e-05	-5.84467e-06	-2.59554e-05	1.53367e-05	-1.56009e-05	-2.50485e-06	-3.95663e-05	-2.5802e-05	-1.99808e-05	-1.40684e-05	1.78751e-05	-5.41905e-06	1.18578e-05	1.45538e-05	-9.10498e-05	1.88251e-05	2.47164e-06	9.81896e-07	9.79902e-06	1.41181e-05	9.9025e-06	2.19965e-05	2.12379e-08
-9.15657e-06	3.347e-06	-1.83891e-06	3.89033e-05	1.61829e-05	-2.05326e-05	-4.58074e-05	-6.15444e-06	4.961e-05	-6.11523e-06	-2.59659e-05	1.53557e-05	-1.56672e-05	-2.49206e-06	-3.95619e-05	-2.58402e-05	-2.12717e-05	-1.41839e-05	1.78903e-05	-5.38955e-06	1.16382e-05	1.45709e-05	-9.10487e-05	1.89176e-05	2.43578e-06	9.82297e-07	9.05475e-06	1.41241e-05	9.62885e-06	2.1998e-05	2.1188e-08
-7.2417e-06	7.12141e-06	-2.27611e-06	3.88949e-05	1.62965e-05	-2.05728e-05	-4.5824e-05	-6.15384e-06	4.96103e-05	-5.99643e-06	-1.91808e-05	1.53543e-05	-1.55873e-05	-2.41096e-06	-3.9337e-05	-2.59291e-05	-2.07612e-05	-1.42095e-05	1.70227e-05	-6.94983e-06	1.19209e-05	1.45583e-05	-9.10489e-05	1.87115e-05	4.27792e-06	7.12816e-07	8.48033e-06	1.41307e-05	9.89056e-06	2.1995e-05	2.0854e-08
-7.41929e-06	6.04336e-06	-2.35925e-06	3.88839e-05	1.60005e-05	-2.05727e-05	-4.58067e-05	-6.15405e-06	4.96105e-05	-6.00632e-06	-1.93999e-05	1.53552e-05	-1.55738e-05	-2.45805e-06	-3.94373e-05	-2.59305e-05	-2.09131e-05	-1.42086e-05	1.70586e-05	-6.5247e-06	1.17245e-05	1.45644e-05	-9.10381e-05	1.87331e-05	3.35723e-06	7.4879e-07	7.6076e-06	1.41261e-05	9.8805e-06	2.19952e-05	2.08221e-08
-6.80096e-06	5.8392e-06	-2.27566e-06	3.8894e-05	1.63099e-05	-2.06215e-05	-4.57955e-05	-6.16128e-06	4.96092e-05	-6.00088e-06	-1.94763e-05	1.53478e-05	-1.55302e-05	-2.43215e-06	-3.93731e-05	-2.59255e-05	-2.08116e-05	-1.428e-05	1.73984e-05	-5.72935e-06	1.15953e-05	1.45829e-05	-9.1034e-05	1.87469e-05	3.13954e-06	8.02973e-07	8.37074e-06	1.41291e-05	9.87922e-06	1.99751e-05	2.07413e-08
-7.09466e-06	6.54955e-06	-2.397e-06	3.88893e-05	1.08783e-05	-2.05974e-05	-4.58344e-05	-4.86896e-06	4.35258e-05	-6.02243e-06	-2.0035e-05	1.53592e-05	-1.55371e-05	-2.46158e-06	-3.92691e-05	-2.59399e-05	-2.10976e-05	-1.42338e-05	1.74227e-05	-7.67455e-06	1.17724e-05	1.45848e-05	-9.10409e-05	1.87729e-05	3.07872e-06	8.03279e-07	8.7517e-06	1.41281e-05	9.86483e-06	2.0675e-05	2.01223e-08
-7.27468e-06	6.07423e-06	-2.2946e-06	3.88904e-05	1.59295e-05	-2.05978e-05	-4.58067e-05	-6.1563e-06	4.18894e-05	-6.02819e-06	-1.97495e-05	1.53508e-05	-1.55765e-05	-2.21746e-06	-3.95789e-05	-2.59231e-05	-2.09987e-05	-1.42368e-05	1.69782e-05	-5.94462e-06	1.1826e-05	1.44698e-05	-9.10388e-05	1.8727e-05	3.06567e-06	8.06873e-07	7.92216e-06	1.41295e-05	9.85606e-06	2.07014e-05	2.00779e-08
-6.87851e-06	6.50299e-06	-2.22394e-06	3.88901e-05	1.31974e-05	-1.52939e-05	-4.58018e-05	-5.97833e-06	4.24058e-05	-6.01278e-06	-1.98195e-05	1.53601e-05	-1.55636e-05	-2.32792e-06	-3.93602e-05	-2.59252e-05	-2.10284e-05	-1.42366e-05	1.73491e-05	-5.937e-06	1.18012e-05	1.4535e-05	-9.10368e-05	1.87505e-05	2.9468e-06	7.85256e-07	8.18101e-06	1.41291e-05	9.85828e-06	2.07198e-05	1.9854e-08
-7.21769e-06	6.43361e-06	-2.17445e-06	3.88858e-05	1.47339e-05	-1.5705e-05	-4.56531e-05	-6.04599e-06	4.42361e-05	-6.76362e-06	-1.99282e-05	1.49492e-05	-1.55511e-05	-2.43486e-06	-3.9466e-05	-2.59877e-05	-2.1178e-05	-1.42282e-05	1.71728e-05	-6.45056e-06	1.17736e-05	1.45676e-05	-8.43337e-05	1.87394e-05	2.91943e-06	7.96989e-07	8.20238e-06	1.41288e-05	9.85321e-06	2.07199e-05	1.89028e-08
-7.1537e-06	6.30127e-06	-2.02412e-06	3.88955e-05	1.33271e-05	-1.52495e-05	-4.56587e-05	-5.92296e-06	4.32795e-05	-6.11385e-06	-1.97681e-05	1.5094e-05	-1.51244e-05	-2.67887e-06	-3.94044e-05	-2.60204e-05	-2.24323e-05	-1.42382e-05	1.74431e-05	-6.25719e-06	1.17682e-05	1.45364e-05	-8.18951e-05	1.87502e-05	2.99612e-06	8.42735e-07	8.22074e-06	1.41299e-05	9.57536e-06	8.75386e-06	1.80353e-08
-7.1814e-06	6.43111e-06	-2.15749e-06	3.88918e-05	1.37198e-05	-9.22653e-06	-4.55711e-05	-6.03955e-06	4.29021e-05	-7.17822e-06	-1.99025e-05	1.45595e-05	-1.55517e-05	-3.38019e-06	-3.9397e-05	-2.5952e-05	-2.10487e-05	-1.42231e-05	1.7319e-05	-6.30614e-06	1.17803e-05	1.45428e-05	-8.03385e-05	1.875e-05	2.90098e-06	8.34301e-07	8.21432e-06	1.4134e-05	9.84504e-06	1.10758e-05	1.7613e-08
-7.1854e-06	6.40395e-06	-2.13885e-06	3.88955e-05	1.37991e-05	-9.55473e-06	-4.56384e-05	-6.03962e-06	4.29073e-05	-7.03453e-06	-1.98936e-05	1.47501e-05	-1.54656e-05	-3.24453e-06	-3.93969e-05	-2.5952e-05	-2.10567e-05	-1.42225e-05	1.73215e-05	-6.19883e-06	1.17441e-05	1.44187e-05	-8.03559e-05	1.87492e-05	2.90098e-06	8.29809e-07	8.21425e-06	1.41338e-05	9.84578e-06	1.04633e-05	1.76116e-08
-7.18477e-06	6.37942e-06	-2.13617e-06	3.88959e-05	1.37224e-05	-5.77354e-06	-4.56332e-05	-6.04202e-06	4.32614e-05	-6.89895e-06	-1.77468e-05	1.47385e-05	-1.50679e-05	-3.11511e-06	-3.93839e-05	-2.59588e-05	-2.12538e-05	-1.42215e-05	1.73476e-05	-6.25796e-06	1.10585e-05	2.74117e-06	-8.08834e-05	9.80683e-06	2.93348e-06	6.60128e-07	7.95482e-06	1.41236e-05	9.84171e-06	1.15159e-05	1.71268e-08
-7.18355e-06	6.40014e-06	-2.14613e-06	3.88951e-05	1.37125e-05	-6.05197e-06	-4.5631e-05	-6.04757e-06	4.31878e-05	-6.86649e-06	-1.80681e-05	1.46385e-05	-1.4837e-05	-3.25141e-06	-3.93839e-05	-2.59705e-05	-2.12408e-05	-1.42215e-05	1.73573e-05	-6.15434e-06	1.10796e-05	3.98311e-06	-8.06058e-05	1.03299e-05	2.92927e-06	8.01896e-07	8.2054e-06	1.41264e-05	9.844e-06	8.961e-06	1.70513e-08
-7.20549e-06	6.39279e-06	-2.13717e-06	3.89025e-05	1.37168e-05	-9.24814e-06	-4.56231e-05	-6.05299e-06	4.11819e-05	-6.92104e-06	-1.86036e-05	1.37941e-05	-1.43696e-05	-3.17797e-06	-1.94315e-05	-2.59739e-05	-2.1262e-05	-1.42241e-05	1.74125e-05	-6.44222e-06	1.12952e-05	1.28229e-05	-8.06912e-05	1.24189e-05	1.65754e-06	7.64837e-07	8.23099e-06	1.41175e-05	9.84084e-06	9.30521e-06	1.59618e-08
-7.09549e-06	6.38615e-06	-2.12688e-06	3.88946e-05	1.37012e-05	-6.84845e-06	-4.56172e-05	-6.04118e-06	4.09352e-05	-6.80898e-06	-1.88031e-05	1.39549e-05	-1.50068e-05	-3.15239e-06	-1.91657e-05	-2.59751e-05	-2.1346e-05	-1.42229e-05	1.73908e-05	-6.80237e-06	1.13398e-05	9.07878e-06	-8.06646e-05	1.34647e-05	2.33241e-06	-4.80581e-07	8.18458e-06	1.41175e-05	9.83531e-06	8.79796e-06	1.58599e-08
-6.91464e-06	9.15247e-06	-2.31091e-06	3.88666e-05	1.3715e-05	-9.00772e-06	-1.41702e-05	-6.41478e-06	3.70917e-05	-6.90363e-06	-1.87858e-05	1.43498e-05	-1.40397e-05	-3.26895e-06	-2.24569e-05	-2.59791e-05	-1.89206e-05	-1.42008e-05	1.7389e-05	-6.73965e-06	1.12323e-05	1.20738e-05	-8.07932e-05	1.22177e-05	5.03826e-07	-5.22542e-07	8.40687e-06	8.02939e-07	9.6599e-06	9.20521e-06	1.36341e-08
-6.97053e-06	6.72161e-06	-2.17197e-06	3.88809e-05	1.37106e-05	-8.92264e-06	-1.26907e-05	-6.18488e-06	3.33067e-05	-6.90001e-06	-1.87506e-05	1.39723e-05	-1.35208e-05	-3.23377e-06	-2.19296e-05	-2.59743e-05	-1.95061e-05	-1.42013e-05	1.73965e-05	-6.71008e-06	1.12572e-05	1.24133e-05	-8.07061e-05	1.22834e-05	1.41881e-06	8.57934e-08	8.23434e-06	-1.44504e-06	9.73486e-06	9.062e-06	1.32535e-08
-6.979e-06	6.72862e-06	-2.23918e-06	3.88851e-05	1.3686e-05	-9.11244e-06	-1.73233e-05	-6.1311e-06	3.35889e-05	-6.89603e-06	-1.87502e-05	1.34216e-05	-1.40123e-05	-3.23842e-06	-2.084e-05	-2.59791e-05	-1.95925e-05	-1.4205e-05	1.73952e-05	-6.60733e-06	1.12341e-05	1.05389e-05	-8.00626e-05	1.2453e-05	1.02282e-06	1.43022e-07	8.22625e-06	1.48815e-06	9.89462e-06	9.03965e-06	1.32274e-08
-7.00632e-06	7.44815e-06	-2.2196e-06	3.88837e-05	1.36964e-05	-8.73306e-06	-1.39242e-05	-6.17655e-06	3.38314e-05	-6.88068e-06	-1.87636e-05	1.38267e-05	-1.3635e-05	-3.27516e-06	-2.09571e-05	-2.59772e-05	-1.95694e-05	-1.42073e-05	1.73947e-05	-6.62472e-06	1.12471e-05	1.1089e-05	-7.98995e-05	1.25099e-05	1.61806e-06	1.41962e-07	8.25396e-06	2.21486e-06	9.72189e-06	9.15722e-06	1.31383e-08
-6.77104e-06	7.13166e-06	-2.24883e-06	3.89187e-05	1.37383e-05	-8.94746e-06	-1.5529e-05	-6.14863e-06	3.33682e-05	-9.74999e-07	-1.87714e-05	1.36448e-05	-1.37863e-05	-3.24551e-06	-2.10236e-05	-2.59779e-05	-1.97209e-05	-1.42125e-05	1.73955e-05	-6.61045e-06	1.12488e-05	1.09108e-05	-7.92445e-05	1.24118e-05	1.00205e-06	1.1249e-07	8.2384e-06	2.34133e-06	9.79081e-06	9.17052e-06	1.30054e-08
-6.99259e-06	6.88152e-06	-2.49322e-06	3.57105e-05	1.36999e-05	-8.87603e-06	-1.019e-05	-6.15322e-06	1.70643e-05	-6.77211e-06	-1.85608e-05	1.37923e-05	-1.2972e-05	-1.05095e-06	-2.12695e-05	-2.44488e-05	-1.95725e-05	-1.42125e-05	1.73968e-05	-6.62517e-06	1.12223e-05	9.54426e-06	-7.994e-05	1.23268e-05	5.01649e-07	1.4161e-07	8.27777e-06	6.0588e-07	8.18665e-06	8.64969e-06	1.17792e-08
-6.94478e-06	7.25747e-06	-2.22264e-06	3.29416e-05	1.37034e-05	-8.86746e-06	-1.29421e-05	-6.16343e-06	1.57689e-05	-6.78536e-06	-1.86859e-05	1.37568e-05	-1.32062e-05	-3.07048e-06	-2.14271e-05	-2.57804e-05	-1.9654e-05	-1.42166e-05	1.73956e-05	-6.61135e-06	1.12468e-05	7.6956e-06	-7.95692e-05	1.23654e-05	1.06041e-06	1.02016e-07	8.263e-06	1.27344e-06	9.30473e-06	9.49991e-06	1.1656e-08
-6.9758e-06	7.12177e-06	-2.44953e-06	3.22553e-05	1.37061e-05	-8.1908e-06	-1.0527e-05	-6.16483e-06	1.13952e-05	-6.74615e-06	-1.79412e-05	1.2676e-05	-1.34273e-05	-3.08526e-06	-2.13241e-05	-2.50404e-05	-1.95876e-05	-1.42319e-05	1.74022e-05	-6.62885e-06	1.12324e-05	6.10662e-06	-8.00099e-05	1.20491e-05	1.12513e-06	1.13337e-07	8.25364e-06	6.2148e-07	8.50313e-06	9.68319e-06	1.13581e-08
-6.88212e-06	7.13918e-06	-2.42934e-06	3.40502e-05	1.37043e-05	-8.18179e-06	-1.07746e-05	-6.26924e-06	1.64531e-05	-5.97403e-06	-1.91951e-05	1.36102e-05	-1.31627e-05	-2.9356e-06	-2.13431e-05	-2.50577e-05	-1.9586e-05	-1.42423e-05	1.71666e-05	-6.63459e-06	1.11702e-05	9.46223e-06	-7.31184e-05	3.99654e-06	1.87208e-06	1.14434e-07	8.29041e-06	-8.84721e-06	8.20014e-06	4.37922e-06	1.05378e-08
-5.78402e-06	5.81682e-06	-2.42319e-06	9.81984e-06	1.36907e-05	-8.2348e-06	-1.06352e-05	-6.64067e-06	1.36964e-05	-6.11742e-06	-1.20381e-05	1.35766e-05	-1.2936e-05	-2.80542e-06	-2.11952e-05	-2.50609e-05	-1.96262e-05	-1.41866e-05	1.70659e-05	-6.6279e-06	1.03915e-05	6.38675e-06	-7.74524e-05	8.79675e-06	1.07068e-06	1.98277e-07	8.16512e-06	2.76486e-07	7.84032e-06	1.09754e-05	9.78531e-09
-6.88483e-06	6.71973e-06	-2.39138e-06	9.99299e-06	1.37002e-05	-6.33767e-06	-1.09651e-05	-6.16401e-06	1.33966e-05	-6.31638e-06	-9.11705e-06	1.34835e-05	-1.32629e-05	-2.6886e-06	-2.12488e-05	-2.50363e-05	-1.55448e-05	-1.41377e-05	1.72662e-05	-6.62587e-06	1.12144e-05	5.8127e-06	-7.44518e-05	4.5491e-06	1.33676e-06	4.30254e-08	8.27132e-06	-3.52032e-07	7.77052e-06	1.00966e-05	9.06947e-09
-6.89178e-06	6.83672e-06	-2.39214e-06	8.36841e-06	1.37001e-05	-7.11212e-06	-1.09061e-05	-6.16342e-06	1.34455e-05	-6.30272e-06	-9.10358e-06	1.34494e-05	-1.32346e-05	-2.68823e-06	-2.12343e-05	-2.50509e-05	-1.57088e-05	-1.41244e-05	1.72399e-05	-6.62383e-06	1.12096e-05	5.87728e-06	-7.44995e-05	5.24155e-06	1.34427e-06	4.62731e-08	8.27127e-06	-3.77537e-07	7.78632e-06	1.00919e-05	9.06833e-09
-6.94461e-06	7.24836e-06	-2.39248e-06	1.26709e-05	1.37558e-05	-7.43092e-06	-1.07292e-05	-6.16157e-06	1.40892e-05	-6.18494e-06	-8.74405e-06	1.31536e-05	-1.32268e-05	-2.74749e-06	-2.11448e-05	-2.50226e-05	-1.29849e-05	-9.35869e-06	1.63153e-05	-6.62591e-06	1.11522e-05	6.02084e-06	-7.46043e-05	5.97626e-06	1.54623e-06	2.71663e-07	8.27489e-06	-2.78719e-06	5.41263e-06	9.90343e-06	8.94103e-09
-6.91288e-06	6.93512e-06	-2.41131e-06	1.12267e-05	1.37162e-05	-7.34771e-06	-1.06353e-05	-6.16495e-06	1.38066e-05	-6.20164e-06	-9.0117e-06	1.32687e-05	-1.31408e-05	-2.7299e-06	-2.1205e-05	-2.50713e-05	-1.31495e-05	-1.00197e-05	1.59184e-05	-6.6259e-06	1.11778e-05	4.82852e-06	-7.46236e-05	6.12541e-06	1.62521e-06	2.96349e-07	8.27058e-06	-3.55706e-06	4.16655e-06	9.84394e-06	8.88878e-09
-6.93693e-06	6.98739e-06	-2.39499e-06	1.02356e-05	1.37112e-05	-7.25541e-06	-1.03616e-05	-5.50999e-07	1.39686e-05	-6.21127e-06	-9.31104e-06	1.30719e-05	-1.32002e-05	-2.74543e-06	-2.11964e-05	-2.5058e-05	-1.43157e-05	-1.12067e-05	6.98223e-06	-6.62623e-06	1.11941e-05	5.08816e-06	-7.46591e-05	6.4994e-06	1.56934e-06	1.97987e-07	8.27627e-06	-1.64552e-06	4.50299e-06	9.47294e-06	8.68033e-09
-6.94164e-06	7.02185e-06	-2.39826e-06	9.97753e-06	1.33183e-05	-7.27572e-06	-1.04982e-05	-3.87004e-06	1.39309e-05	-6.23367e-06	-8.66165e-06	1.32424e-05	-1.31087e-05	-2.74523e-06	-2.11383e-05	-2.50641e-05	-1.34284e-05	-1.07771e-05	7.387e-06	-7.87292e-06	1.1135e-05	5.7362e-06	-7.45424e-05	6.04672e-06	1.61055e-06	2.24109e-07	8.28727e-06	-2.1793e-06	5.62186e-06	9.27376e-06	8.65274e-09
-6.94353e-06	7.08754e-06	-2.3843e-06	9.93703e-06	1.37273e-05	-7.23317e-06	-1.05654e-05	-5.31916e-06	1.40465e-05	-6.23384e-06	-8.70746e-06	1.34258e-05	-1.31332e-05	-2.75036e-06	-2.11474e-05	-8.59298e-06	-1.37794e-05	-1.03063e-05	8.72525e-06	-6.62512e-06	1.11643e-05	5.56881e-06	-7.46975e-05	5.99618e-06	1.5847e-06	-4.67348e-07	8.30483e-06	-1.29194e-06	5.72808e-06	9.7936e-06	8.16642e-09
-6.93676e-06	7.04575e-06	-2.39353e-06	1.02968e-05	1.36068e-05	-7.18797e-06	-1.04904e-05	-3.39292e-06	1.38181e-05	-6.22146e-06	-8.73813e-06	1.31945e-05	-1.31342e-05	-2.76835e-06	-2.11502e-05	-8.39241e-06	-1.36006e-05	-9.95062e-06	7.23702e-06	-7.07309e-06	1.11721e-05	5.66571e-06	-7.46159e-05	6.13008e-06	1.62799e-06	6.59406e-08	8.28035e-06	-1.70351e-06	5.48844e-06	9.43162e-06	8.08754e-09
-6.93673e-06	7.04666e-06	-2.43399e-06	1.0182e-05	1.31714e-05	-7.21864e-06	-1.04796e-05	-3.50138e-06	1.37755e-05	-6.22361e-06	-8.66947e-06	1.31966e-05	-1.31157e-05	-2.75852e-06	-2.11722e-05	-9.35268e-06	-1.36294e-05	-1.03544e-05	7.34928e-06	-7.08431e-06	1.11476e-05	5.6622e-06	-7.27317e-05	6.18999e-06	1.6509e-06	-1.3744e-07	8.27925e-06	-1.5973e-06	5.64503e-06	9.54951e-06	7.82684e-09
-6.93522e-06	7.05625e-06	-2.52754e-06	9.74404e-06	1.27205e-05	-7.26612e-06	-1.10416e-05	-4.46242e-06	5.32985e-06	-6.21828e-06	-8.58872e-06	1.34488e-05	-1.29187e-05	-2.79326e-06	-2.11868e-05	-8.63663e-06	-1.36898e-05	-1.02712e-05	7.62083e-06	-7.22856e-06	1.11645e-05	5.79935e-06	-7.30158e-05	6.17696e-06	1.68727e-06	-8.12041e-08	8.27433e-06	-1.55086e-06	5.36566e-06	8.94721e-06	7.68908e-09
-6.91301e-06	7.671e-06	-3.15587e-06	1.02524e-05	1.36371e-05	-7.29582e-06	-1.05475e-05	-4.35616e-06	6.35972e-06	-6.30661e-06	-8.62282e-06	1.33241e-05	-1.24792e-05	-2.61286e-06	-2.11635e-05	-8.44151e-06	-1.3622e-05	-1.02001e-05	7.55621e-06	-6.91493e-06	1.11654e-05	5.67631e-06	-7.26329e-05	6.17662e-06	1.68479e-06	-1.79756e-07	8.11316e-06	-1.50801e-06	5.46567e-06	7.17372e-06	7.62233e-09
-6.93096e-06	6.04632e-06	-2.61073e-06	1.0151e-05	1.31252e-05	-7.25794e-06	-1.05745e-05	-4.44742e-06	4.7596e-06	-6.68921e-06	-8.61156e-06	1.33541e-05	-1.26769e-05	-2.6752e-06	-2.11631e-05	-8.86789e-06	-1.37073e-05	-1.02797e-05	5.8295e-06	-6.97915e-06	1.11667e-05	5.71599e-06	-7.29304e-05	6.15827e-06	1.66513e-06	-6.59289e-08	8.16489e-06	-1.49167e-06	5.47873e-06	4.72152e-06	7.57964e-09
-6.90662e-06	4.53916e-06	-2.73234e-06	9.72103e-06	1.3426e-05	-7.29368e-06	-1.06718e-05	-5.32889e-06	5.78614e-06	-6.44886e-06	-7.58879e-06	1.33636e-05	-1.26296e-05	8.99971e-07	-2.11633e-05	-8.10552e-06	-8.56424e-06	-1.01675e-05	6.55997e-06	-6.98056e-06	1.11676e-05	5.55087e-06	-7.27596e-05	6.15298e-06	1.68776e-06	-1.44615e-07	8.22296e-06	-1.23599e-06	5.51695e-06	5.06792e-06	7.41512e-09
-6.90685e-06	4.51496e-06	-2.72395e-06	9.76111e-06	1.34299e-05	-7.29351e-06	-1.06636e-05	-5.34734e-06	5.79339e-06	-6.41588e-06	-7.58052e-06	1.33627e-05	-1.26303e-05	8.29404e-07	-2.11627e-05	-8.12617e-06	-8.56822e-06	-1.01795e-05	6.70225e-06	-6.98557e-06	1.11695e-05	4.87567e-06	-7.27685e-05	6.15262e-06	1.68747e-06	-1.45604e-07	8.22454e-06	-1.22025e-06	5.54742e-06	5.26556e-06	7.41441e-09
-6.90441e-06	3.80591e-06	-2.70528e-06	9.93192e-06	1.3409e-05	-7.27672e-06	-1.0525e-05	-5.4405e-06	5.27142e-06	-6.57264e-06	-6.70317e-06	1.33641e-05	-1.26212e-05	-1.21293e-07	-2.11586e-05	-8.21995e-06	-7.85381e-06	-1.01737e-05	6.51679e-06	-6.97968e-06	1.13055e-05	5.23188e-06	-7.27596e-05	6.15252e-06	1.67889e-06	-1.43643e-07	8.2078e-06	-1.11218e-06	5.55091e-06	5.0832e-06	7.38179e-09
-6.96745e-06	3.91698e-06	-2.71558e-06	9.87446e-06	1.32904e-05	-7.26085e-06	-1.05338e-05	-5.18624e-06	5.32213e-06	-6.59726e-06	-6.79631e-06	1.3005e-05	-1.26666e-05	-1.15387e-06	-2.11479e-05	-8.10744e-06	-7.83114e-06	-1.02128e-05	6.64098e-06	-6.9844e-06	1.12575e-05	5.21088e-06	-7.27633e-05	6.14866e-06	1.67957e-06	-1.4717e-07	8.19176e-06	-1.27545e-06	5.56983e-06	4.91744e-06	7.36936e-09
-6.91249e-06	4.09324e-06	-2.72743e-06	9.99764e-06	1.33221e-05	-7.26519e-06	-1.05267e-05	-5.04605e-06	5.35593e-06	-6.54796e-06	-6.90214e-06	1.31709e-05	-1.26463e-05	-6.87197e-07	-2.11471e-05	-8.14009e-06	-7.95861e-06	-1.01876e-05	4.24076e-06	-6.98767e-06	1.12869e-05	4.92338e-06	-7.27635e-05	6.14865e-06	1.6819e-06	-1.49448e-07	8.19606e-06	-1.20431e-06	5.56958e-06	4.98102e-06	7.35022e-09
-6.92541e-06	3.98368e-06	-2.71035e-06	8.88282e-06	3.14256e-06	-7.28848e-06	-1.05358e-05	-4.99894e-06	5.43552e-06	-4.99056e-06	-7.00246e-06	1.31262e-05	-1.25992e-05	-6.47041e-07	-2.11484e-05	-8.23777e-06	-7.89559e-06	-1.02181e-05	6.22022e-06	-6.97698e-06	1.12727e-05	4.95046e-06	-7.27533e-05	6.14984e-06	1.68098e-06	-1.52863e-07	8.19264e-06	-1.16341e-06	5.57189e-06	4.95936e-06	7.16266e-09
-6.92943e-06	4.18576e-06	-2.70881e-06	9.34665e-06	6.99333e-07	-7.27086e-06	-1.05349e-05	-5.03993e-06	5.45106e-06	-5.53675e-06	-6.94053e-06	9.87285e-06	-1.26252e-05	-7.71317e-07	-2.11495e-05	-8.14738e-06	-2.90001e-06	-1.01918e-05	6.13357e-06	-6.98998e-06	1.13046e-05	5.06674e-06	-7.27586e-05	5.96649e-06	1.67901e-06	-8.48004e-08	8.1996e-06	-1.21351e-06	5.56962e-06	5.03402e-06	7.03919e-09
-6.92228e-06	4.07993e-06	-2.70975e-06	9.88995e-06	3.72253e-06	-7.26584e-06	-1.05359e-05	-5.05146e-06	5.43837e-06	-4.74996e-06	-6.91865e-06	1.20692e-05	-1.44931e-05	-6.80525e-07	-2.11378e-05	-8.16556e-06	-4.61638e-06	-9.00598e-06	5.72425e-06	-6.58765e-06	1.13989e-05	5.00529e-06	-2.00832e-05	4.4415e-06	1.67963e-06	-1.38426e-07	8.19812e-06	-8.43038e-07	6.56025e-06	5.05567e-06	2.23854e-09
-6.92899e-06	4.11538e-06	-2.70917e-06	9.44613e-06	2.98596e-06	-7.27222e-06	-1.05342e-05	-5.15199e-06	5.40731e-06	-5.72705e-06	-6.88634e-06	8.6475e-06	-1.29609e-05	-6.41177e-07	-2.1149e-05	-8.18211e-06	-5.16188e-06	-9.99842e-06	5.47301e-06	-3.98789e-06	1.13809e-05	5.07436e-06	-2.01652e-05	5.43451e-06	1.67905e-06	-7.11959e-08	8.1954e-06	-1.15304e-06	5.76079e-06	5.02537e-06	2.12137e-09
-6.9291e-06	4.08273e-06	-2.71e-06	9.24397e-06	2.6366e-06	-7.27195e-06	-1.05347e-05	-5.09302e-06	5.41783e-06	-5.76912e-06	-6.91091e-06	8.72807e-06	-1.32163e-05	-7.29935e-07	-2.1149e-05	-8.18165e-06	-4.36215e-06	-9.98205e-06	5.38785e-06	-3.65141e-06	1.13808e-05	5.07567e-06	-2.03131e-05	5.56582e-06	1.67905e-06	-8.43422e-08	8.19704e-06	-8.83598e-07	5.8428e-06	5.02527e-06	2.12033e-09
-6.90684e-06	4.09015e-06	-2.70984e-06	8.96309e-06	3.11488e-06	-7.18162e-06	-1.05384e-05	-5.07833e-06	5.41396e-06	-5.37949e-06	-6.90601e-06	1.00965e-05	-1.39017e-05	-6.60581e-07	-2.11507e-05	-8.17411e-06	-4.93603e-06	-9.83875e-06	5.69337e-06	7.83024e-07	1.13818e-05	5.40158e-06	-1.32206e-05	5.03912e-06	1.67557e-06	-2.07854e-08	8.19654e-06	-8.28695e-07	6.24565e-06	5.01521e-06	1.91392e-09
-6.92704e-06	4.09279e-06	-2.71004e-06	9.19897e-06	2.67914e-06	-7.24996e-06	-1.05332e-05	-5.02739e-06	5.43803e-06	-5.38833e-06	-6.92813e-06	9.61006e-06	-1.33497e-05	-6.28308e-07	-2.11505e-05	-8.18285e-06	-4.80232e-06	-9.86976e-06	5.69353e-06	3.89202e-08	1.13766e-05	5.1543e-06	-1.39123e-05	3.47715e-06	1.67825e-06	-7.86091e-08	8.1978e-06	-8.95034e-07	6.21967e-06	4.99073e-06	1.89348e-09
-6.92728e-06	4.08507e-06	-2.71004e-06	9.33551e-06	2.82456e-06	-7.08839e-06	-1.05343e-05	-5.02259e-06	5.44074e-06	-5.3988e-06	-6.92586e-06	9.25144e-06	-1.32565e-05	-6.48847e-07	-2.11499e-05	-8.17735e-06	-4.88166e-06	-9.84158e-06	5.68685e-06	-1.3292e-07	1.13806e-05	4.05934e-06	-1.39784e-05	3.62042e-06	1.67826e-06	-8.48522e-08	8.19775e-06	-9.11344e-07	6.18235e-06	4.99478e-06	1.87781e-09
-6.9235e-06	4.21488e-06	-2.71293e-06	9.27013e-06	2.84398e-06	-7.15508e-06	-1.05866e-05	-4.96061e-06	5.44053e-06	-5.10682e-06	-6.83405e-06	8.70535e-06	-1.34404e-05	-7.14021e-07	-2.11491e-05	-8.17184e-06	-4.75182e-06	-1.03298e-05	5.62752e-06	-3.56024e-07	1.0949e-05	4.55007e-06	-1.39273e-05	3.88849e-06	1.6675e-06	-5.23216e-08	8.19702e-06	-9.00573e-07	6.15929e-06	5.00473e-06	1.87287e-09
-6.91342e-06	4.08669e-06	-2.71271e-06	9.18343e-06	2.8834e-06	-7.1813e-06	-1.05263e-05	-5.18256e-06	5.43975e-06	-5.33972e-06	-6.69465e-06	3.66811e-07	-1.14504e-05	-6.4909e-07	-2.11488e-05	-8.16101e-06	-6.31137e-07	-9.72003e-06	5.69904e-06	-5.87525e-07	1.09571e-05	4.47736e-06	-1.39598e-05	3.8515e-06	1.67831e-06	-7.88223e-08	8.1978e-06	-9.08821e-07	6.14839e-06	5.34228e-06	1.71691e-09
-6.86603e-06	1.33626e-06	-2.72637e-06	2.89002e-06	2.90836e-06	-7.18615e-06	-1.04699e-05	-5.10357e-06	5.43113e-06	-5.30342e-06	-6.62278e-06	5.63661e-06	-1.29154e-05	-6.85031e-07	-2.11492e-05	-8.1622e-06	-4.66783e-06	-9.70134e-06	5.48732e-06	-9.74618e-07	1.13828e-05	4.25995e-06	-7.90912e-06	4.13684e-06	1.67854e-06	-6.83755e-08	7.91822e-06	-8.90555e-07	6.13067e-06	5.05005e-06	1.57867e-09
-6.86758e-06	3.62947e-06	-2.7197e-06	4.23611e-06	2.93198e-06	-7.17645e-06	-1.04457e-05	-1.84585e-06	5.43114e-06	-5.33894e-06	-5.17226e-06	4.18542e-06	-1.18462e-05	-6.60843e-07	-2.11494e-05	-8.16911e-06	-3.97025e-06	-9.69462e-06	5.62366e-06	-8.70607e-07	1.13392e-05	4.55745e-06	-7.97479e-06	4.06154e-06	1.68256e-06	-5.68777e-08	8.02066e-06	-8.89032e-07	6.15687e-06	5.10405e-06	1.51885e-09
-6.87192e-06	3.70894e-06	-2.71798e-06	4.18913e-06	2.93187e-06	-7.17127e-06	-1.03851e-05	-2.20672e-06	5.43277e-06	-5.33448e-06	-5.27328e-06	4.10744e-06	-1.18987e-05	-6.62833e-07	-2.11494e-05	-8.18145e-06	-3.3436e-06	-9.69898e-06	5.56699e-06	-6.40632e-07	1.1257e-05	4.59618e-06	-8.26454e-06	4.00158e-06	1.68145e-06	-6.23548e-08	8.02296e-06	-8.8152e-07	6.14956e-06	5.09978e-06	1.51817e-09
-6.90365e-06	2.73618e-06	-2.72009e-06	4.68137e-06	2.89467e-06	-7.17674e-06	-1.04761e-05	-3.30382e-06	5.43266e-06	-4.61728e-06	-5.66908e-06	3.36524e-06	-1.21543e-05	-6.73105e-07	-2.11513e-05	-8.19443e-06	-3.6433e-06	-8.14815e-06	5.62147e-06	-8.18547e-07	1.12683e-05	4.50942e-06	-8.20376e-06	4.05252e-06	1.68095e-06	-3.16022e-08	8.01118e-06	-8.90434e-07	6.12792e-06	4.91624e-06	1.4945e-09
-3.4215e-06	2.24795e-06	-2.70795e-06	4.7828e-06	2.9149e-06	-7.18058e-06	-1.04585e-05	-2.72403e-06	5.38685e-06	-5.31701e-06	-5.30377e-06	3.77988e-06	-1.2249e-05	-7.19226e-07	-2.1151e-05	-7.90838e-06	-3.03877e-06	-8.35207e-06	5.62481e-06	-8.02826e-07	1.13408e-05	4.44126e-06	-8.34147e-06	4.06065e-06	1.6803e-06	-6.04179e-09	8.01687e-06	-8.94118e-07	6.13795e-06	4.71703e-06	1.45749e-09
-5.78986e-06	2.35844e-06	-3.32347e-06	4.17303e-06	2.93541e-06	-7.176e-06	-1.04373e-05	-3.39009e-06	5.42056e-06	-4.3163e-06	-5.43816e-06	3.48635e-06	-1.21859e-05	-6.82153e-07	-1.47703e-05	-8.13149e-06	-3.03561e-06	-8.32315e-06	5.61685e-06	-6.05448e-07	1.12679e-05	4.43931e-06	-8.50052e-06	4.06916e-06	1.68028e-06	1.7798e-07	7.979e-06	-3.95695e-07	6.14798e-06	5.16699e-06	1.24814e-09
-3.39113e-06	2.37136e-06	-2.99661e-06	4.3917e-06	2.93066e-06	-7.17491e-06	-1.01292e-05	-3.3283e-06	5.38525e-06	-5.25241e-06	-5.46432e-06	3.75636e-06	-1.22014e-05	-8.55233e-07	-1.41015e-05	-8.11907e-06	-3.02649e-06	-8.55373e-06	5.60432e-06	-7.38836e-07	1.1279e-05	4.46952e-06	-8.29948e-06	4.06742e-06	1.6804e-06	2.00166e-07	7.95455e-06	1.83605e-06	6.13535e-06	5.20501e-06	1.21521e-09
-4.6179e-06	2.74715e-06	-2.93686e-06	4.19324e-06	2.93863e-06	-7.17161e-06	-1.04199e-05	-3.09534e-06	5.41456e-06	-4.96839e-06	-5.46351e-06	3.63342e-06	-1.22004e-05	-8.17084e-07	-1.38545e-05	-8.0989e-06	-3.12859e-06	-8.53836e-06	5.60652e-06	-6.92897e-07	1.12433e-05	4.46052e-06	-8.30542e-06	4.06625e-06	1.68055e-06	1.90944e-07	7.69766e-06	2.21057e-07	6.15744e-06	4.94071e-06	1.20833e-09
-3.63331e-06	2.61172e-06	-3.20949e-06	4.56807e-06	2.94864e-06	-7.17418e-06	-1.04669e-05	-3.16304e-06	5.40043e-06	-2.44695e-06	-5.46623e-06	3.83135e-06	-1.22106e-05	-9.46574e-07	-1.41803e-05	-8.1083e-06	-3.06471e-06	-8.54647e-06	5.6228e-06	-7.07784e-07	4.96005e-06	4.45065e-06	-8.36903e-06	4.06917e-06	1.6804e-06	1.94643e-07	7.87679e-06	2.2483e-07	6.14239e-06	5.0417e-06	1.10111e-09
-3.8706e-06	2.65838e-06	-3.05809e-06	4.32013e-06	2.93549e-06	-7.17341e-06	-1.03816e-05	-2.919e-06	5.39993e-06	-3.1906e-06	-5.47073e-06	3.66662e-06	-1.21978e-05	-9.28137e-07	-1.40454e-05	-8.11294e-06	-3.09926e-06	-8.49572e-06	4.29208e-06	-7.08027e-07	5.59244e-06	4.46032e-06	-8.31721e-06	4.06714e-06	1.68052e-06	1.8028e-07	7.77591e-06	2.0518e-07	6.14545e-06	4.96838e-06	1.0853e-09
-4.23753e-06	2.6712e-06	-2.9439e-06	4.23656e-06	2.94954e-06	-7.17404e-06	-1.04538e-05	-2.87297e-06	5.40235e-06	-3.05448e-06	-5.46021e-06	3.69151e-06	-1.22086e-05	-9.51168e-07	-1.40522e-05	-8.15314e-06	-3.03046e-06	-8.54073e-06	2.02068e-06	-7.11788e-07	5.53509e-06	4.45267e-06	-8.30608e-06	4.06794e-06	1.68033e-06	1.80748e-07	7.80424e-06	6.58125e-07	6.14944e-06	5.01021e-06	1.07509e-09
-3.84281e-06	2.83104e-06	-3.85156e-06	4.39923e-06	2.11094e-06	-5.30331e-06	-1.04035e-05	-2.81482e-06	6.34478e-07	-3.11501e-06	-5.45397e-06	3.68621e-06	-1.2179e-05	-9.37027e-07	-1.20025e-05	-5.61989e-06	-3.09685e-06	-8.50686e-06	4.01481e-06	-7.16284e-07	5.45481e-06	4.50995e-06	-8.32278e-06	3.98979e-06	1.68047e-06	-2.52537e-06	7.8101e-06	4.10657e-07	6.24378e-06	4.95232e-06	9.51744e-10
-3.81337e-06	3.13477e-06	-3.58958e-06	4.41778e-06	2.09738e-06	-5.4155e-06	-1.03668e-05	-2.60051e-06	2.19129e-06	-3.13296e-06	-5.45386e-06	3.67853e-06	-1.22015e-05	-9.92727e-07	-1.23166e-05	-4.78362e-06	-3.08059e-06	-8.51978e-06	3.03369e-06	-7.06888e-07	5.40419e-06	4.51349e-06	-8.31837e-06	3.73945e-06	1.68042e-06	-2.38575e-06	7.89031e-06	5.69376e-07	6.22785e-06	4.99203e-06	9.46406e-10
-3.836e-06	3.22754e-06	-3.37124e-06	4.42225e-06	2.14833e-06	-5.44104e-06	-1.04116e-05	-2.64646e-06	1.84058e-06	-3.26256e-06	-5.45445e-06	3.70626e-06	-1.2193e-05	-9.86037e-07	-1.21798e-05	-4.82847e-06	-3.09389e-06	-8.51644e-06	3.2104e-06	-7.08548e-07	5.42477e-06	4.50896e-06	-8.32987e-06	3.8786e-06	1.68048e-06	-4.31595e-07	7.84876e-06	4.80658e-07	2.65234e-06	4.97073e-06	9.0819e-10
-3.8258e-06	3.20919e-06	-3.46882e-06	4.43298e-06	2.20972e-06	-1.03458e-06	-1.0394e-05	-2.72369e-06	2.07897e-06	-3.28389e-06	-5.45552e-06	3.69521e-06	-1.21691e-05	-1.01065e-06	-1.2243e-05	-4.77829e-06	-3.09446e-06	-8.51947e-06	3.45256e-06	-7.09927e-07	5.45175e-06	4.5017e-06	-8.32364e-06	3.9027e-06	1.68047e-06	-8.18315e-07	7.83889e-06	4.72862e-07	2.99309e-06	4.9802e-06	8.8639e-10
-3.88854e-06	3.04387e-06	-3.36278e-06	4.41208e-06	2.16684e-06	-1.85119e-06	-1.03916e-05	-2.70956e-06	2.13327e-06	-3.22265e-06	-5.45418e-06	3.71079e-06	-1.2164e-05	-9.65265e-07	-1.2185e-05	-4.70244e-06	-3.16564e-06	-8.51963e-06	3.27323e-06	-7.09475e-07	5.45377e-06	4.50532e-06	-8.33327e-06	3.87221e-06	1.68046e-06	-8.60544e-07	7.84554e-06	5.01658e-07	2.48432e-06	4.99573e-06	8.81347e-10
-3.88854e-06	3.04387e-06	-3.36278e-06	4.41208e-06	2.16684e-06	-1.85119e-06	-1.03916e-05	-2.70956e-06	2.13327e-06	-3.22265e-06	-5.45418e-06	3.71079e-06	-1.2164e-05	-9.65265e-07	-1.2185e-05	-4.70244e-06	-3.16564e-06	-8.51963e-06	3.27323e-06	-7.09475e-07	5.45377e-06	4.50532e-06	-8.33327e-06	3.87221e-06	1.68046e-06	-8.60544e-07	7.84554e-06	5.01658e-07	2.48432e-06	4.99573e-06	8.81347e-10
-4.61223e-06	3.05498e-06	1.62586e-06	4.41186e-06	2.14968e-06	-2.0275e-06	-1.0356e-05	-2.70885e-06	2.12886e-06	-2.64165e-06	-3.16627e-06	3.70989e-06	-1.21594e-05	-9.83568e-07	-1.22672e-05	-4.81662e-06	-3.04285e-06	-8.5152e-06	3.17871e-06	-7.14652e-07	5.42703e-06	4.50516e-06	-8.33194e-06	3.86952e-06	1.40934e-06	-8.60381e-07	7.84339e-06	4.89149e-07	2.7041e-06	5.03086e-06	8.57462e-10
-3.90208e-06	3.05715e-06	-1.2752e-07	4.41353e-06	2.17247e-06	-1.79917e-06	-1.03845e-05	-2.73789e-06	2.07908e-06	-3.0309e-06	-3.36948e-06	3.70643e-06	-1.21594e-05	-9.8919e-07	-1.21996e-05	-4.75245e-06	-3.12617e-06	-8.5166e-06	3.24336e-06	-7.09068e-07	5.4402e-06	4.50213e-06	-8.33169e-06	3.86861e-06	1.62852e-06	-8.804e-07	7.84072e-06	4.91163e-07	2.67172e-06	5.02614e-06	8.51324e-10
-3.89543e-06	3.04945e-06	-4.65175e-07	4.41354e-06	2.18554e-06	-1.64478e-06	-1.03899e-05	-2.73549e-06	2.05418e-06	-3.14692e-06	-3.37451e-06	3.70554e-06	-2.75719e-06	-9.88857e-07	-1.22063e-05	-4.76792e-06	-3.15026e-06	-8.51764e-06	3.23931e-06	-7.08668e-07	5.44525e-06	4.50314e-06	-8.33143e-06	3.87149e-06	1.63277e-06	-8.8367e-07	7.84065e-06	4.93811e-07	2.66983e-06	5.0159e-06	7.11885e-10
-3.90939e-06	3.03483e-06	-1.24536e-06	4.39016e-06	2.19699e-06	-1.54998e-06	-1.03913e-05	-2.73466e-06	2.1043e-06	-3.09193e-06	-3.47019e-06	3.44205e-06	-7.63124e-07	-9.93603e-07	-1.21969e-05	-4.77928e-06	-2.99742e-06	-8.51925e-06	3.03906e-06	-7.01349e-07	5.44604e-06	4.50443e-06	-8.32995e-06	3.87549e-06	1.6731e-06	-8.61161e-07	7.84025e-06	4.94966e-07	2.00807e-06	5.00315e-06	6.99024e-10
-3.97537e-06	3.03215e-06	-1.16723e-06	4.37941e-06	2.18532e-06	-1.58049e-06	-1.03916e-05	-2.7298e-06	2.09264e-06	-3.08605e-06	-3.42897e-06	3.49465e-06	-2.15511e-06	-9.83822e-07	-1.21941e-05	-4.75329e-06	-2.98748e-06	-8.52488e-06	9.83468e-07	-7.05433e-07	5.44533e-06	4.50441e-06	-8.33149e-06	3.87277e-06	1.61593e-06	-8.73004e-07	7.8355e-06	4.95029e-07	2.21314e-06	5.0062e-06	6.95415e-10
-3.96983e-06	3.04859e-06	-1.28087e-06	4.37255e-06	2.17108e-06	-1.72027e-06	-1.03294e-05	-2.73588e-06	2.04386e-06	-3.28141e-06	-3.47403e-06	3.34926e-06	-1.90526e-06	-9.85991e-07	-1.21999e-05	-4.75944e-06	4.06924e-07	-2.17463e-06	2.27778e-06	-7.06447e-07	5.45125e-06	4.50402e-06	-8.33196e-06	3.87285e-06	1.67761e-06	-8.083e-07	7.84135e-06	4.94537e-07	2.26527e-06	5.00626e-06	6.2239e-10
-3.95985e-06	3.0441e-06	-1.20443e-06	4.37271e-06	2.17609e-06	-1.71332e-06	-1.03452e-05	-2.73533e-06	2.05453e-06	-3.26953e-06	-3.47803e-06	3.35349e-06	-1.62043e-06	-9.86285e-07	-1.21982e-05	-4.75971e-06	-3.11412e-08	-2.40042e-06	2.0968e-06	-7.06382e-07	5.44774e-06	4.50418e-06	-8.33157e-06	3.87348e-06	1.67511e-06	-8.35555e-07	7.84127e-06	4.94653e-07	2.26508e-06	5.00622e-06	6.21467e-10
-3.96597e-06	3.02915e-06	-1.22356e-06	4.35557e-06	2.17397e-06	-1.67579e-06	-1.03588e-05	-2.73422e-06	2.06833e-06	-3.22052e-06	-3.45126e-06	3.38645e-06	-1.6138e-06	-9.87703e-07	-1.21968e-05	-4.75964e-06	-8.14784e-07	-2.72709e-06	8.20321e-07	-7.07253e-07	5.44787e-06	4.50425e-06	-8.33193e-06	3.87043e-06	1.67721e-06	-8.41083e-07	7.83607e-06	4.94783e-07	2.24558e-06	5.0061e-06	6.19628e-10
-3.92733e-06	3.03412e-06	-1.03783e-06	4.37422e-06	2.17496e-06	-1.69089e-06	-1.03258e-05	-2.73342e-06	2.0642e-06	-3.24663e-06	-3.46979e-06	3.40116e-06	-1.59788e-06	-9.90006e-07	-1.21981e-05	-4.75923e-06	-4.50931e-07	-2.39785e-06	1.12246e-06	-7.05077e-07	5.44788e-06	4.50412e-06	-8.3322e-06	3.8722e-06	1.67139e-06	-8.04877e-07	7.83945e-06	4.94297e-07	2.23383e-06	5.00713e-06	6.17209e-10
-3.93399e-06	3.03469e-06	-1.0458e-06	4.37175e-06	2.17538e-06	-1.69658e-06	-1.03377e-05	-2.73285e-06	2.06305e-06	-3.20649e-06	-3.46844e-06	3.39103e-06	-1.64647e-06	-9.88337e-07	-1.2198e-05	-4.75685e-06	-4.28757e-07	-2.33543e-06	9.68234e-07	-7.06405e-07	5.44798e-06	4.5041e-06	-8.33197e-06	3.87201e-06	1.67393e-06	-8.20033e-07	7.83961e-06	4.94396e-07	2.24609e-06	5.00909e-06	6.16784e-10
-3.94801e-06	3.03028e-06	-1.18231e-06	4.37769e-06	2.1743e-06	-1.70195e-06	-1.03338e-05	-2.84221e-06	9.1269e-07	-3.24579e-06	-3.49566e-06	3.39365e-06	-1.60709e-06	-1.0251e-06	-1.2198e-05	-4.02934e-06	-7.10738e-07	-1.7461e-06	1.19406e-06	-7.04393e-07	5.45e-06	4.50475e-06	-8.332e-06	3.85931e-06	1.67086e-06	-8.36832e-07	7.83983e-06	4.94491e-07	2.27954e-06	4.84396e-06	6.05235e-10
-3.94339e-06	3.02923e-06	-1.09032e-06	4.37468e-06	2.17457e-06	-1.7001e-06	-1.03403e-05	-2.79637e-06	9.13843e-07	-3.22966e-06	-3.47695e-06	3.39913e-06	-1.49935e-06	-1.01676e-06	-1.21982e-05	-4.01344e-06	-5.62578e-07	-1.88159e-06	1.16713e-06	-7.04874e-07	5.44902e-06	4.50588e-06	-8.33199e-06	3.86828e-06	1.67153e-06	-8.22705e-07	7.83961e-06	4.94384e-07	2.26261e-06	4.85934e-06	6.04512e-10
-3.94687e-06	3.02997e-06	-1.11077e-06	4.37392e-06	2.1743e-06	-1.69605e-06	-1.03376e-05	-2.78357e-06	9.17574e-07	-3.23023e-06	-3.46981e-06	3.39809e-06	-1.57336e-06	-1.01418e-06	-1.21981e-05	-4.01618e-06	-5.71633e-07	-1.76477e-06	1.11841e-06	-7.05013e-07	5.44963e-06	4.50575e-06	-8.332e-06	3.86504e-06	1.67031e-06	-8.2332e-07	7.83973e-06	4.94437e-07	2.26468e-06	4.86222e-06	6.04126e-10
-3.93935e-06	3.0288e-06	-1.11168e-06	4.37538e-06	2.17371e-06	-1.69858e-06	-1.03368e-05	-2.79798e-06	8.88428e-07	-3.22754e-06	-3.48607e-06	3.39702e-06	-1.54293e-06	-1.01361e-06	-1.21982e-05	-4.03968e-06	-6.03927e-07	-1.69188e-06	1.0771e-06	-7.04894e-07	5.44896e-06	4.50603e-06	-8.33199e-06	3.86392e-06	1.67186e-06	-8.30362e-07	7.83965e-06	4.94441e-07	2.26328e-06	4.85097e-06	6.03859e-10
-3.93943e-06	3.02868e-06	-1.10926e-06	4.3758e-06	2.17374e-06	-1.69694e-06	-1.03369e-05	-2.8075e-06	8.54458e-07	-3.22826e-06	-3.4866e-06	3.39757e-06	-1.53209e-06	-1.01528e-06	-1.21982e-05	-4.0282e-06	-6.03937e-07	-1.68891e-06	1.10752e-06	-7.04809e-07	5.44927e-06	4.50582e-06	-8.33199e-06	3.86388e-06	1.67183e-06	-8.30406e-07	7.83965e-06	4.94437e-07	2.26447e-06	4.8494e-06	6.03783e-10
-3.93612e-06	3.02887e-06	-1.11842e-06	4.37543e-06	2.174e-06	-1.69853e-06	-1.03508e-05	-2.81236e-06	9.20372e-07	-3.23089e-06	-3.47973e-06	3.05901e-06	-1.52436e-06	-1.01633e-06	-1.21983e-05	-4.039e-06	-6.37993e-07	-1.64829e-06	1.16705e-06	-7.04308e-07	5.45211e-06	4.50581e-06	-8.33141e-06	3.86613e-06	1.67164e-06	-8.31794e-07	7.7334e-06	4.9436e-07	2.26305e-06	4.84914e-06	6.00484e-10
-3.94498e-06	3.01267e-06	-1.09824e-06	4.36877e-06	2.16969e-06	-1.69866e-06	-1.03364e-05	-2.81312e-06	8.90935e-07	-3.21818e-06	-3.48233e-06	3.21666e-06	-1.53233e-06	-1.02286e-06	-1.15177e-05	-4.04463e-06	-5.93243e-07	-1.66615e-06	1.12249e-06	-6.59251e-07	5.44849e-06	4.50583e-06	-6.90669e-06	3.86394e-06	1.52814e-06	-8.33287e-07	7.83823e-06	4.90412e-07	-7.24508e-07	4.85501e-06	5.5956e-10
-3.94545e-06	3.02073e-06	-1.09719e-06	4.37303e-06	2.17069e-06	-1.69871e-06	-1.03357e-05	-2.8379e-06	8.81343e-07	-3.18024e-06	-3.47947e-06	3.33731e-06	-1.53101e-06	-1.02488e-06	-1.1195e-05	-4.04478e-06	-6.10092e-07	-1.66274e-06	1.11424e-06	-6.55943e-07	5.44863e-06	4.50566e-06	-7.12246e-06	3.86403e-06	1.56272e-06	-8.32965e-07	7.83594e-06	4.84782e-07	-2.19657e-08	4.85447e-06	5.55511e-10
-3.94259e-06	3.01945e-06	-1.06732e-06	4.37166e-06	2.17127e-06	-1.69869e-06	-1.03531e-05	-2.82082e-06	8.84309e-07	-3.17775e-06	-3.48235e-06	3.22884e-06	-1.52547e-06	-1.02087e-06	-1.12371e-05	-3.99202e-06	-6.32689e-07	-1.65686e-06	1.13582e-06	-6.66866e-07	5.44973e-06	4.52054e-06	-7.03361e-06	3.86446e-06	1.56123e-06	-8.23461e-07	7.79674e-06	4.91597e-07	-8.12512e-08	4.85058e-06	5.53766e-10
-3.94307e-06	3.01985e-06	-1.0954e-06	4.37121e-06	2.17141e-06	-1.67153e-06	-1.03309e-05	-1.68486e-06	8.81691e-07	-2.70812e-06	-3.49291e-06	3.23399e-06	-1.56229e-06	-1.05241e-06	-1.13485e-05	-4.02935e-06	-6.37162e-07	-1.6644e-06	1.12694e-06	-6.79085e-07	5.44881e-06	4.50593e-06	-7.06055e-06	3.86534e-06	1.56716e-06	-8.32767e-07	7.8071e-06	4.82338e-07	1.38888e-09	4.65252e-06	5.47065e-10
-3.94466e-06	3.02168e-06	-9.49043e-07	4.37209e-06	2.17158e-06	-1.69627e-06	-1.02629e-05	-1.67869e-06	8.7908e-07	-2.75454e-06	-2.86339e-06	3.28511e-06	-1.53371e-06	-1.02247e-06	-1.13371e-05	-3.93538e-06	-6.57915e-07	-1.66498e-06	1.18544e-06	-6.75457e-07	5.44902e-06	4.50639e-06	-7.06877e-06	3.72153e-06	1.55885e-06	-8.2875e-07	7.78444e-06	4.88746e-07	1.18449e-07	4.84708e-06	5.41555e-10
-3.944e-06	3.0213e-06	-1.08057e-06	4.10851e-06	2.17076e-06	-1.68249e-06	-1.02544e-05	-1.40186e-06	8.79246e-07	-2.82829e-06	-3.14021e-06	3.25423e-06	-1.57311e-06	-1.04799e-06	-1.12869e-05	-3.98011e-06	-6.31762e-07	-1.66873e-06	1.12459e-06	-6.64449e-07	4.86931e-06	4.50782e-06	-7.05906e-06	3.84085e-06	1.53668e-06	-8.36122e-07	7.7737e-06	4.8552e-07	9.45854e-08	4.6902e-06	5.32661e-10
-3.94307e-06	3.02345e-06	-1.01803e-06	4.00219e-06	2.17048e-06	-1.7311e-06	-1.02726e-05	-1.70638e-06	8.80048e-07	-2.75177e-06	-3.07519e-06	3.27039e-06	-1.55516e-06	-1.03464e-06	-1.12655e-05	-4.00655e-06	-6.62307e-07	-1.66603e-06	1.14952e-06	-6.84561e-07	5.04178e-06	4.50804e-06	-4.69462e-06	3.8276e-06	1.47246e-06	-8.68137e-07	7.78246e-06	4.71696e-07	1.57045e-07	4.76138e-06	5.06683e-10
-3.94211e-06	3.0225e-06	-1.04835e-06	4.21255e-06	2.16789e-06	-1.69401e-06	-1.02603e-05	-1.67315e-06	8.76993e-07	-2.67867e-06	-3.29396e-06	3.22266e-06	-1.56649e-06	-7.97679e-07	-1.13063e-05	-4.05838e-06	-6.53953e-07	-1.65643e-06	1.13869e-06	-6.27098e-07	5.10168e-06	4.49645e-06	-4.15792e-06	1.90365e-06	1.52003e-06	-8.32257e-07	7.7964e-06	4.7755e-07	1.20551e-07	3.54424e-06	4.84345e-10
-3.94376e-06	3.02806e-06	-9.97912e-07	4.07105e-06	2.17013e-06	-1.6928e-06	-1.0265e-05	-1.03886e-06	8.78831e-07	-2.76674e-06	-3.27409e-06	3.22151e-06	-1.56819e-06	-1.04284e-06	-1.13105e-05	-3.99882e-06	-6.59323e-07	-1.59797e-06	1.14978e-06	-6.135e-07	4.96422e-06	4.50864e-06	-4.29057e-06	3.78993e-06	1.51408e-06	-8.40089e-07	7.44624e-06	4.64746e-07	1.72264e-08	1.70458e-06	4.77303e-10
-3.94869e-06	3.02339e-06	-1.02345e-06	4.11474e-06	1.82512e-06	-1.69826e-06	-1.02604e-05	-9.7359e-07	8.72957e-07	-2.77405e-06	-3.22118e-06	3.23023e-06	-1.57121e-06	-1.03274e-06	-1.13094e-05	-4.00312e-06	-6.57753e-07	-1.62505e-06	1.14561e-06	-5.92136e-07	4.90659e-06	4.48481e-06	-4.07186e-06	2.77088e-06	1.48803e-06	-8.31307e-07	7.56744e-06	4.61881e-07	4.01157e-08	1.23297e-06	4.6697e-10
-3.94384e-06	3.02404e-06	-1.02524e-06	3.95143e-06	1.89987e-06	-1.70923e-06	-1.02641e-05	-1.0532e-06	8.77239e-07	-2.75705e-06	-3.23525e-06	3.2424e-06	-1.56293e-06	-1.03983e-06	-1.13075e-05	-3.98784e-06	-6.5583e-07	-1.63895e-06	1.15316e-06	-6.40998e-07	4.9431e-06	4.48325e-06	-3.9576e-06	2.53711e-06	1.46504e-06	-8.35784e-07	7.55041e-06	4.68956e-07	4.05779e-08	1.46435e-06	4.64701e-10
-3.98089e-06	3.02405e-06	-1.03279e-06	3.88995e-06	1.45407e-06	-1.71647e-06	-1.02566e-05	-1.1111e-06	8.76972e-07	-2.75308e-06	-3.26095e-06	3.21479e-06	-1.565e-06	-1.02958e-06	-1.1307e-05	-3.95127e-06	-6.48984e-07	-1.62842e-06	1.14832e-06	-7.33705e-07	4.92403e-06	4.49303e-06	-3.96497e-06	2.45162e-06	1.40453e-06	-8.32602e-07	7.57168e-06	4.66467e-07	4.1139e-08	1.16666e-06	4.61642e-10
-3.94344e-06	2.98731e-06	-1.03057e-06	3.95693e-06	1.79287e-06	-1.70232e-06	-1.022e-05	-1.10004e-06	8.76052e-07	-2.76184e-06	-3.24781e-06	3.2397e-06	-1.56485e-06	-9.91889e-07	-1.13056e-05	-3.98702e-06	-6.39437e-07	-1.63096e-06	1.15211e-06	-6.35531e-07	4.29784e-06	4.49248e-06	-3.36383e-06	2.60815e-06	1.44161e-06	-8.35547e-07	7.55212e-06	4.64923e-07	3.38031e-08	1.31255e-06	4.52873e-10
-3.94263e-06	3.01136e-06	-1.0639e-06	3.93069e-06	1.93722e-06	-1.70716e-06	-9.87122e-06	-1.14726e-06	8.74156e-07	-2.75923e-06	-3.24834e-06	2.86565e-06	-1.57795e-06	-1.00486e-06	-1.13058e-05	-3.97767e-06	-6.32564e-07	-1.63807e-06	1.14927e-06	-6.29036e-07	4.51661e-06	4.49255e-06	-3.53172e-06	2.61306e-06	1.42831e-06	-8.35804e-07	7.55372e-06	4.4659e-07	4.98078e-08	1.34759e-06	4.47403e-10
-3.94449e-06	3.0068e-06	-1.04048e-06	3.58705e-06	1.8623e-06	-1.70793e-06	-9.91754e-06	-1.12816e-06	8.77148e-07	-2.72667e-06	-3.26294e-06	3.15024e-06	-1.57416e-06	-8.66506e-07	-1.10074e-05	-3.96779e-06	-6.34519e-07	-1.65282e-06	1.18443e-06	-6.63477e-07	4.56643e-06	4.49374e-06	-3.54956e-06	2.61454e-06	1.39629e-06	-8.34894e-07	7.55101e-06	4.65469e-07	4.18544e-08	1.28547e-06	4.40469e-10
-3.93339e-06	3.00317e-06	-1.04306e-06	3.65482e-06	1.86914e-06	-1.67835e-06	-9.81791e-06	-1.14848e-06	8.73173e-07	-9.43231e-07	-3.2535e-06	3.31286e-06	-1.58654e-06	-1.00602e-06	-9.92021e-06	-3.98524e-06	-6.25647e-07	-1.61953e-06	1.14866e-06	-6.25745e-07	4.62215e-06	3.87292e-06	-3.49826e-06	2.64198e-06	1.40311e-06	-8.37546e-07	7.58064e-06	4.47638e-07	4.70066e-08	1.38226e-06	4.06548e-10
-3.98389e-06	1.81849e-06	-1.04953e-06	3.85001e-06	1.86777e-06	-1.55389e-06	-9.91549e-06	-1.13863e-06	8.74901e-07	-1.0129e-06	-3.25117e-06	3.13844e-06	-1.58319e-06	-1.00003e-06	-1.01875e-05	-3.9799e-06	-6.3301e-07	-1.61201e-06	1.15388e-06	-6.29121e-07	2.74369e-06	3.9621e-06	-3.602e-06	2.59327e-06	1.40477e-06	-8.36137e-07	7.56877e-06	5.3512e-07	2.33884e-08	1.34875e-06	3.95679e-10
-3.96442e-06	1.99307e-06	-1.04822e-06	3.82192e-06	1.9035e-06	-1.631e-06	-9.90552e-06	-1.13891e-06	8.75619e-07	-1.50014e-06	-3.25044e-06	3.09317e-06	-1.5675e-06	-1.00986e-06	-9.96828e-06	-3.97964e-06	-6.36625e-07	-1.62005e-06	1.17995e-06	-6.16509e-07	2.99589e-06	3.78281e-06	-3.58125e-06	2.60399e-06	1.40974e-06	-8.35414e-07	7.56044e-06	5.19212e-07	1.33428e-08	1.42524e-06	3.92766e-10
-3.97437e-06	1.97696e-06	-1.04863e-06	3.88179e-06	1.88858e-06	-1.42717e-06	-9.91555e-06	-1.14083e-06	8.75296e-07	-9.48029e-07	-3.24658e-06	3.15522e-06	-1.46952e-06	-9.80174e-07	-9.93537e-06	-3.97998e-06	-6.3405e-07	-1.61523e-06	1.17815e-06	-6.2106e-07	2.43974e-06	3.74404e-06	-3.57462e-06	2.60411e-06	1.41251e-06	-8.32997e-07	7.55927e-06	5.55994e-07	2.14862e-08	1.40645e-06	3.87361e-10
-3.96398e-06	2.59622e-06	-1.03335e-06	3.84881e-06	1.86946e-06	-1.53974e-06	-9.88143e-06	-1.13438e-06	8.75012e-07	-1.74737e-06	-2.0703e-06	3.18087e-06	-1.57074e-06	-9.98404e-07	-1.00105e-05	-2.05238e-06	-6.33373e-07	-1.62174e-06	1.16552e-06	-6.29955e-07	2.9404e-06	3.7163e-06	-3.56345e-06	2.60433e-06	1.41011e-06	-8.35502e-07	3.06491e-06	4.79284e-07	3.11908e-08	1.37027e-06	3.30152e-10
-3.96346e-06	2.52076e-06	-1.04463e-06	3.82284e-06	1.75848e-06	-1.5387e-06	-9.86492e-06	-1.13537e-06	8.74923e-07	-1.39764e-06	-1.94321e-06	3.07206e-06	-1.56665e-06	-1.00559e-06	-1.00027e-05	-2.68647e-06	-6.34122e-07	-1.61927e-06	1.16799e-06	-6.30667e-07	2.85433e-06	3.78012e-06	-3.55599e-06	2.61581e-06	1.41238e-06	-8.94378e-07	1.9088e-07	4.85913e-07	2.91452e-08	1.34846e-06	3.201e-10
-3.95609e-06	2.43406e-06	-1.04617e-06	3.80571e-06	1.36864e-06	-1.51971e-06	-9.85756e-06	-1.13571e-06	8.74972e-07	-1.46492e-06	-1.77404e-06	3.0837e-06	-1.55974e-06	-1.03582e-06	-1.00024e-05	-2.45495e-06	-6.32423e-07	-1.62023e-06	1.17344e-06	-6.20141e-07	2.77078e-06	3.75522e-06	-3.54826e-06	2.6181e-06	1.4048e-06	-8.70265e-07	5.79433e-07	4.96908e-07	2.8921e-08	1.35822e-06	3.16115e-10
-3.95899e-06	2.34547e-06	-1.04425e-06	3.82812e-06	1.32651e-06	-1.50399e-06	-9.8674e-06	-1.13608e-06	8.75016e-07	-1.4612e-06	-1.72392e-06	3.08196e-06	-1.55394e-06	-1.03187e-06	-1.00011e-05	-2.41486e-06	-6.33152e-07	-1.62053e-06	1.17243e-06	-6.18849e-07	2.76088e-06	3.81333e-06	-3.54666e-06	2.61843e-06	1.40474e-06	-8.44877e-07	6.84455e-07	4.94441e-07	2.8588e-08	1.3667e-06	3.15954e-10
-3.95942e-06	2.28856e-06	-1.04428e-06	3.8276e-06	1.35784e-06	-1.50452e-06	-9.86742e-06	-1.13618e-06	8.74989e-07	-1.45959e-06	-1.75479e-06	3.08235e-06	-1.55163e-06	-1.03245e-06	-1.00007e-05	-2.42901e-06	-6.33104e-07	-1.62045e-06	1.17248e-06	-6.19432e-07	2.76077e-06	3.80051e-06	-3.547e-06	2.61658e-06	1.40522e-06	-8.50185e-07	6.80526e-07	4.91994e-07	2.85846e-08	1.36311e-06	3.15823e-10
-3.95609e-06	2.43406e-06	-1.04617e-06	3.80463e-06	1.36703e-06	-1.52035e-06	-9.85756e-06	-1.1357e-06	8.74976e-07	-1.46492e-06	-1.77402e-06	3.08365e-06	-1.01523e-06	-1.03582e-06	-1.00024e-05	-2.45074e-06	-6.32423e-07	-1.62023e-06	1.17344e-06	-6.20117e-07	2.77078e-06	3.74555e-06	-3.54903e-06	2.59738e-06	1.4033e-06	-1.15877e-07	5.79432e-07	4.96908e-07	2.64508e-08	1.35813e-06	3.13758e-10
-3.95813e-06	2.26403e-06	-1.04612e-06	3.81051e-06	1.40083e-06	-1.52112e-06	-9.85865e-06	-1.13566e-06	8.74989e-07	-1.46473e-06	-1.75111e-06	3.08409e-06	-1.13235e-06	-1.02864e-06	-1.00019e-05	-2.45268e-06	-6.33022e-07	-1.61982e-06	1.17252e-06	-6.20153e-07	2.74831e-06	3.74718e-06	-3.54789e-06	2.60928e-06	1.40513e-06	-4.0535e-07	5.40108e-07	4.97405e-07	2.72861e-08	1.35812e-06	3.13346e-10
-3.95651e-06	2.30212e-06	-1.04618e-06	3.8174e-06	1.37824e-06	-1.51499e-06	-8.88903e-06	-1.13609e-06	8.39605e-07	-1.46056e-06	-1.78207e-06	5.5973e-07	-1.11596e-06	-1.03317e-06	-1.00052e-05	-1.73408e-06	-6.30097e-07	-1.61984e-06	1.17264e-06	-6.19725e-07	2.76826e-06	3.77933e-06	-3.54796e-06	2.6141e-06	1.40444e-06	-5.85506e-07	6.00465e-07	4.84029e-07	2.78057e-08	1.36102e-06	2.83783e-10
-3.95748e-06	2.30563e-06	-1.04607e-06	3.81444e-06	1.37959e-06	-1.51415e-06	-8.75537e-06	-1.136e-06	8.42626e-07	-1.46176e-06	-1.77807e-06	6.80165e-08	-1.17372e-06	-1.03165e-06	-1.00043e-05	-2.10843e-06	-6.31327e-07	-1.61981e-06	1.17223e-06	-6.19531e-07	2.75522e-06	3.77663e-06	-3.5479e-06	2.61216e-06	1.40574e-06	-2.93181e-07	6.08217e-07	4.93239e-07	2.76876e-08	1.36292e-06	2.82331e-10
-3.95662e-06	2.3163e-06	-1.04615e-06	3.81687e-06	1.37863e-06	-1.51758e-06	-8.7172e-06	-1.13624e-06	7.50952e-07	-1.4601e-06	-1.78374e-06	4.46155e-07	-1.07452e-06	-1.03271e-06	-1.00027e-05	-2.02116e-06	-6.25429e-07	-1.61768e-06	1.17258e-06	-6.19835e-07	2.76337e-06	3.76756e-06	-3.54814e-06	2.61374e-06	1.40523e-06	-5.14391e-07	6.04018e-07	4.79411e-07	2.77195e-08	1.36106e-06	2.81309e-10
-3.95704e-06	2.3129e-06	-1.04646e-06	3.81876e-06	1.37686e-06	-1.50879e-06	-8.68148e-06	-1.07808e-06	7.52172e-07	-1.46084e-06	-1.78365e-06	1.34624e-08	-1.15273e-06	-1.03172e-06	-1.00036e-05	-1.93899e-06	-6.25321e-07	-1.61806e-06	1.17235e-06	-6.19234e-07	2.76741e-06	3.76962e-06	-3.54838e-06	2.61224e-06	1.40518e-06	-3.92447e-07	6.06258e-07	4.82173e-07	2.78652e-08	1.3617e-06	2.80128e-10
-3.95685e-06	2.31214e-06	-1.04602e-06	3.81696e-06	1.38116e-06	-1.51608e-06	-4.31094e-06	-1.11828e-06	7.52489e-07	-1.46043e-06	-1.78169e-06	-1.7469e-07	-1.09589e-06	-1.03038e-06	-1.00024e-05	-2.07346e-06	-6.67558e-07	-1.98386e-06	1.1724e-06	-6.19791e-07	2.75929e-06	3.77042e-06	-3.54828e-06	2.61323e-06	1.41269e-06	-5.18491e-07	6.09117e-07	4.83132e-07	2.76391e-08	1.36154e-06	2.25333e-10
-3.95661e-06	2.31601e-06	-1.41062e-06	3.81817e-06	1.36082e-06	-1.51583e-06	-5.30779e-06	-1.12562e-06	7.57175e-07	-1.46103e-06	-1.78366e-06	-8.62936e-08	-1.10514e-06	-1.03242e-06	-6.4346e-06	-2.00275e-06	-6.4114e-07	-1.69105e-06	1.17349e-06	-6.19572e-07	2.56672e-06	3.76932e-06	-3.55629e-06	2.62301e-06	1.40553e-06	-4.69369e-07	6.0914e-07	4.82738e-07	2.32849e-08	1.36082e-06	1.74782e-10
-3.95673e-06	2.31668e-06	-1.12539e-06	3.8179e-06	1.35303e-06	-1.52363e-06	-5.26595e-06	-1.12591e-06	7.57314e-07	-1.46098e-06	-1.78384e-06	-9.45457e-08	-1.11503e-06	-1.02966e-06	-6.28295e-06	-1.9976e-06	-6.39946e-07	-1.70613e-06	1.17397e-06	-6.19545e-07	2.57865e-06	3.76998e-06	-3.5559e-06	2.62268e-06	1.40628e-06	-4.66982e-07	6.09761e-07	4.89517e-07	2.13807e-08	1.36228e-06	1.71815e-10
-3.95664e-06	2.31692e-06	-1.30949e-06	3.8174e-06	1.33666e-06	-1.51899e-06	-4.99677e-06	-1.12592e-06	7.3672e-07	-1.46067e-06	-1.78257e-06	-3.44141e-08	-1.0961e-06	-1.03204e-06	-5.76481e-06	-2.00849e-06	-7.24174e-07	-1.67025e-06	1.17306e-06	-6.19651e-07	2.64073e-06	3.77249e-06	-3.55427e-06	2.61957e-06	1.40573e-06	-4.31332e-07	6.09772e-07	4.91026e-07	1.92239e-08	1.36272e-06	1.63435e-10
-2.67059e-06	2.31756e-06	-1.13101e-06	3.81769e-06	1.3502e-06	-1.53202e-06	-4.04791e-06	-1.1217e-06	7.50132e-07	-1.46044e-06	-1.78486e-06	-8.08198e-08	-1.116e-06	-1.03101e-06	-6.63198e-06	-2.04191e-06	-7.2043e-07	-1.85585e-06	1.17186e-06	-6.20175e-07	2.71477e-06	6.27336e-07	-3.55931e-06	2.61874e-06	1.41794e-06	-4.5535e-07	6.10096e-07	4.84199e-07	6.44381e-09	1.36262e-06	1.44212e-10
-2.72854e-06	2.31583e-06	-1.22876e-06	3.81787e-06	1.36666e-06	-1.52915e-06	-3.98495e-06	-1.12359e-06	7.57374e-07	-1.46088e-06	-1.78347e-06	-8.49492e-08	-1.09099e-06	-1.03013e-06	-6.26818e-06	-2.02831e-06	-6.8602e-07	-1.74253e-06	1.17069e-06	-6.20103e-07	2.67416e-06	1.12771e-06	-3.55881e-06	2.58401e-06	1.4172e-06	-4.57252e-07	6.14889e-07	4.84103e-07	1.13185e-08	1.36247e-06	1.39507e-10
-2.18566e-06	2.31558e-06	-1.20393e-06	3.81781e-06	1.34816e-06	-1.52711e-06	-4.01941e-06	-1.12319e-06	7.50829e-07	-1.46075e-06	-1.78384e-06	-8.28156e-08	-1.10301e-06	-1.03002e-06	-6.09915e-06	-2.02753e-06	-7.19366e-07	-1.94769e-06	1.17226e-06	-6.19808e-07	2.6606e-06	1.01738e-06	-3.56079e-06	2.61794e-06	1.41911e-06	-4.60514e-07	6.16315e-07	4.83025e-07	-5.83906e-08	1.36253e-06	1.35621e-10
-2.25112e-06	2.31722e-06	-1.23421e-06	3.81816e-06	1.35847e-06	-1.53679e-06	-4.01454e-06	-1.12348e-06	7.47789e-07	-1.4607e-06	-1.78743e-06	-7.99782e-08	-1.09087e-06	-1.02975e-06	-6.02309e-06	-2.03829e-06	-7.1739e-07	-1.91102e-06	1.17219e-06	-6.19942e-07	2.6691e-06	9.84306e-07	-3.56113e-06	2.61164e-06	1.41793e-06	-4.62755e-07	6.19133e-07	4.83993e-07	-9.62497e-08	1.36252e-06	1.3493e-10
-2.30734e-06	2.31736e-06	-1.22448e-06	3.81948e-06	8.95684e-07	-1.26089e-06	-4.06483e-06	-1.12413e-06	7.5129e-07	-1.46179e-06	-1.70451e-06	-7.42817e-08	-1.0999e-06	-1.0299e-06	-6.09083e-06	-2.02868e-06	-6.31178e-07	-7.48149e-07	1.15436e-06	-6.2056e-07	2.67259e-06	9.11137e-07	-3.57067e-06	2.59341e-06	1.41598e-06	-4.60624e-07	6.20532e-07	4.83098e-07	-4.34432e-08	1.36167e-06	1.30873e-10
-2.37322e-06	2.31695e-06	-1.22188e-06	3.81846e-06	1.00677e-06	-1.33974e-06	-3.9952e-06	-1.12359e-06	7.4982e-07	-1.46135e-06	-1.80011e-06	-7.7145e-08	-1.09774e-06	-1.03041e-06	-6.05477e-06	-2.03466e-06	-7.26154e-07	-1.10415e-06	1.15644e-06	-6.20053e-07	2.30718e-06	8.06786e-07	-3.56165e-06	2.61297e-06	1.41303e-06	-4.61234e-07	6.17096e-07	4.83517e-07	-4.32121e-08	1.36349e-06	1.29758e-10
-2.35194e-06	2.31728e-06	-7.74297e-07	3.81857e-06	8.47966e-07	-1.37251e-06	-4.1523e-06	-1.335e-06	7.4958e-07	-1.46217e-06	-1.75711e-06	-7.96933e-08	-1.09661e-06	-1.03004e-06	-6.09581e-06	-2.03549e-06	-7.24134e-07	-1.30511e-06	1.14393e-06	-6.36941e-07	2.37086e-06	9.20417e-07	-1.79934e-06	2.6101e-06	1.46966e-06	-4.58406e-07	6.18864e-07	4.834e-07	-7.89513e-08	1.33705e-06	1.22309e-10
-2.35353e-06	2.31704e-06	-2.87835e-07	3.73726e-06	1.00269e-06	-1.17018e-06	-4.0682e-06	-1.13733e-06	7.50019e-07	-1.14024e-06	-1.76609e-06	-9.54789e-08	-1.02905e-06	-1.02871e-06	-6.05443e-06	-2.02876e-06	-7.20528e-07	-1.34134e-06	1.18671e-06	-6.25158e-07	2.37706e-06	8.797e-07	-1.94338e-06	2.6438e-06	1.43163e-06	-4.48706e-07	6.17446e-07	4.83273e-07	-9.20874e-08	1.35826e-06	1.19084e-10
-2.28821e-06	2.31274e-06	-9.41645e-07	3.81932e-06	8.39817e-07	-1.34601e-06	-3.3375e-06	-1.12788e-06	3.03332e-07	-1.46132e-06	-1.47017e-06	-4.51907e-07	-9.98401e-07	-1.02962e-06	-3.12901e-06	-2.02893e-06	5.59692e-07	-1.11328e-06	1.15166e-06	-6.2074e-07	2.30032e-06	8.23584e-07	-1.65869e-06	2.60979e-06	1.21584e-06	-4.59945e-07	6.18209e-07	7.04439e-07	-1.56044e-07	4.06721e-07	8.30982e-11
-2.29421e-06	2.31075e-06	-8.16667e-07	3.79888e-06	8.58292e-07	-1.33086e-06	-3.59457e-06	-1.15479e-06	3.61692e-07	-1.43647e-06	-1.53879e-06	-8.88476e-07	-9.0496e-07	-1.03006e-06	-2.50904e-06	-2.03094e-06	7.28648e-07	-1.15496e-06	1.1383e-06	-6.24913e-07	2.25783e-06	8.86869e-07	2.77546e-07	2.63484e-06	1.20569e-06	-4.58922e-07	6.21291e-07	7.95987e-07	-1.6424e-07	3.66428e-07	7.94153e-11
-2.29843e-06	2.31283e-06	-8.64381e-07	3.81813e-06	8.46e-07	-1.32262e-06	-3.49133e-06	-1.14229e-06	3.3013e-07	-1.44e-06	-1.33703e-06	-5.66976e-07	-9.93455e-07	-1.03177e-06	-2.43201e-06	-2.02983e-06	2.8224e-07	-1.14146e-06	1.10859e-06	-6.22658e-07	2.29656e-06	8.60308e-07	-1.11699e-06	2.63716e-06	1.20931e-06	-4.59092e-07	6.13785e-07	7.49844e-07	-1.39517e-07	2.99873e-07	7.8232e-11
-2.27859e-06	2.31382e-06	-8.33246e-07	3.81316e-06	8.57773e-07	-1.31222e-06	-3.45727e-06	-1.14533e-06	3.8497e-07	-1.44085e-06	-1.25071e-06	-4.92509e-07	-9.5697e-07	-1.03024e-06	-2.23625e-06	-2.03007e-06	5.45721e-07	-1.15458e-06	1.13981e-06	-6.23739e-07	2.31051e-06	8.72218e-07	-7.19192e-07	2.62259e-06	1.23571e-06	-4.58242e-07	6.10331e-07	8.51835e-07	-1.43917e-07	3.474e-07	7.64227e-11
-2.28479e-06	2.31095e-06	-7.94628e-07	3.81642e-06	8.61107e-07	-1.3189e-06	-3.35989e-06	-1.14284e-06	4.77974e-07	-1.42571e-06	-1.33623e-06	-4.32586e-07	-9.82578e-07	-1.031e-06	-2.12948e-06	-2.03096e-06	4.91265e-07	-1.16423e-06	1.11664e-06	-6.25258e-07	2.30637e-06	8.52086e-07	-5.96985e-07	2.62442e-06	1.26181e-06	-4.58314e-07	6.04752e-07	8.24309e-07	-1.45846e-07	3.45227e-07	7.52667e-11
-2.28714e-06	2.31049e-06	-7.88693e-07	3.81517e-06	8.5598e-07	-1.31633e-06	-3.38248e-06	-1.14923e-06	4.76238e-07	-5.67604e-07	-1.35998e-06	-4.70402e-07	-9.4982e-07	-1.03113e-06	-2.19234e-06	-2.03035e-06	3.28226e-07	-1.15877e-06	1.13406e-06	-6.24705e-07	2.30096e-06	8.43366e-07	-5.87015e-07	2.62432e-06	1.26344e-06	-4.58385e-07	6.03786e-07	7.97368e-07	-1.46367e-07	3.23816e-07	7.37853e-11
-2.29063e-06	2.31013e-06	-1.00218e-06	3.4364e-06	8.47167e-07	-1.32072e-06	-3.42842e-06	-1.14507e-06	4.08217e-07	-1.05782e-06	-1.41259e-06	-4.08825e-07	-1.45048e-07	-1.22676e-06	-2.24929e-06	-2.01243e-06	3.61158e-07	-8.38831e-07	1.11228e-06	-6.26309e-07	2.18489e-06	8.66847e-07	-4.71046e-07	2.63465e-06	1.20711e-06	-6.24652e-07	6.09682e-07	7.80156e-07	-1.43481e-07	4.21607e-07	7.11853e-11
-1.02415e-06	2.31068e-06	-8.16423e-07	3.78463e-06	8.55933e-07	-1.31848e-06	-3.39798e-06	-6.63566e-07	4.01556e-07	-6.43947e-07	-1.40208e-06	-4.60401e-07	-9.33494e-07	-1.02866e-06	-2.14071e-06	-2.02039e-06	3.23706e-07	-1.06225e-06	1.11723e-06	-6.31386e-07	2.3003e-06	8.59115e-07	-4.74985e-07	2.48068e-06	1.24819e-06	-4.59918e-07	6.10299e-07	-1.41096e-07	-1.46816e-07	3.49534e-07	6.6778e-11
-8.39013e-07	2.31066e-06	-8.58345e-07	3.43725e-06	8.55506e-07	-1.32036e-06	-3.38718e-06	-1.13122e-06	4.02615e-07	-6.48081e-07	-1.39296e-06	-4.5585e-07	-6.00486e-07	-9.86275e-07	-2.15724e-06	-1.98182e-06	2.87834e-07	-1.06549e-06	1.12217e-06	-6.3234e-07	2.2469e-06	8.53765e-07	-5.09176e-07	2.58642e-06	1.22789e-06	-4.74704e-07	6.08521e-07	7.34178e-07	-1.44911e-07	2.54619e-07	6.47991e-11
-7.80628e-07	2.31052e-06	-8.4239e-07	3.58231e-06	8.54996e-07	-1.23468e-06	-3.37499e-06	-9.52749e-07	4.12776e-07	-6.00089e-07	-1.41157e-06	-4.61582e-07	-6.02743e-07	-9.98139e-07	-2.15031e-06	-1.97593e-06	3.26477e-07	-1.00119e-06	1.11396e-06	-6.20296e-07	2.2667e-06	8.57623e-07	-5.11207e-07	2.18521e-06	1.22097e-06	-4.84185e-07	6.10644e-07	7.86769e-07	-1.4448e-07	3.08673e-07	6.31459e-11
-8.41566e-07	1.81515e-06	-8.56254e-07	3.4813e-06	8.55186e-07	-1.24953e-06	-3.3774e-06	-9.60498e-07	4.0898e-07	-6.88309e-07	-1.39749e-06	-4.52021e-07	-7.62191e-07	-1.00733e-06	-2.16044e-06	-1.99196e-06	3.15591e-07	-1.02813e-06	1.11699e-06	-6.25594e-07	2.23275e-06	8.56152e-07	-4.92549e-07	2.37492e-06	1.22672e-06	-5.03866e-07	6.18539e-07	5.83918e-07	-1.45324e-07	3.23664e-07	6.15119e-11
-8.9495e-07	1.75584e-06	-8.40865e-07	3.49499e-06	8.53242e-07	-1.24682e-06	-3.3769e-06	-9.711e-07	4.09922e-07	-6.53013e-07	-1.4045e-06	-4.52842e-07	-6.35255e-07	-1.01205e-06	-1.55039e-06	-1.99476e-06	3.17883e-07	-8.39483e-07	1.11487e-06	-6.26924e-07	2.24772e-06	8.5604e-07	-4.94858e-07	2.33882e-06	1.22838e-06	-4.9204e-07	6.09529e-07	6.385e-07	-1.44421e-07	3.0999e-07	5.86067e-11
-8.13791e-07	3.42727e-07	-8.55481e-07	3.47904e-06	8.54762e-07	-1.19004e-06	-3.3783e-06	-9.286e-07	4.16418e-07	-6.65309e-07	-1.40169e-06	-4.55155e-07	-7.46667e-07	-1.01813e-06	-1.60028e-06	-1.98816e-06	3.22491e-07	-8.25858e-07	1.11427e-06	-7.52721e-07	2.24995e-06	8.5505e-07	-4.95497e-07	2.32763e-06	1.2229e-06	-5.09479e-07	5.9794e-07	6.95532e-07	-1.43778e-07	3.20692e-07	5.57039e-11
-7.2903e-07	1.22199e-06	-8.5152e-07	3.47924e-06	8.55006e-07	-1.2353e-06	-3.38007e-06	-9.40943e-07	4.10646e-07	-6.23126e-07	-1.40567e-06	-4.59223e-07	-6.48182e-07	-1.0143e-06	-1.00594e-06	-1.99366e-06	3.17914e-07	-9.60237e-07	1.09126e-06	-6.28311e-07	2.24276e-06	8.54377e-07	-4.93943e-07	2.36109e-06	9.89283e-07	-4.90732e-07	6.21218e-07	6.00549e-07	-1.44381e-07	3.12667e-07	5.48736e-11
-7.20706e-07	6.8103e-07	-8.53898e-07	3.49467e-06	8.52045e-07	-1.22931e-06	-3.34828e-06	-9.55545e-07	4.49848e-07	-6.37187e-07	-1.40195e-06	-4.73447e-07	-6.25407e-07	-1.01758e-06	-1.03885e-06	-1.99546e-06	3.19419e-07	-9.75443e-07	1.11067e-06	-6.44437e-07	2.23993e-06	8.54169e-07	-4.9166e-07	2.3412e-06	9.60476e-07	-4.93455e-07	5.93395e-07	6.17991e-07	-1.44906e-07	3.15556e-07	5.37649e-11
-7.17667e-07	1.01351e-06	-8.52246e-07	1.91018e-06	1.00318e-06	-1.23854e-06	-3.37898e-06	-9.39942e-07	3.84889e-07	-6.36066e-07	-1.40085e-06	-4.52561e-07	-7.58688e-07	-1.01635e-06	-1.26377e-06	-2.00401e-06	3.20613e-07	-3.95293e-07	1.05456e-06	-6.3839e-07	2.23892e-06	8.52439e-07	-4.91467e-07	2.34935e-06	8.77305e-07	-4.88325e-07	1.531e-07	6.38326e-07	-1.44563e-07	3.11302e-07	4.55362e-11
-6.91732e-07	1.00659e-06	-7.01814e-07	1.68178e-06	9.43671e-07	-1.23074e-06	-3.37926e-06	-9.44245e-07	-7.29049e-08	-6.60889e-07	-1.40047e-06	-4.54054e-07	-7.26861e-07	-1.02433e-06	-1.05833e-06	-2.00264e-06	7.77002e-08	-4.13901e-07	1.08591e-06	-6.36517e-07	2.23418e-06	8.52588e-07	-4.9218e-07	2.35003e-06	9.7419e-07	-4.868e-07	3.38042e-07	6.35437e-07	-1.44533e-07	3.74417e-07	4.39568e-11
-6.86406e-07	9.05559e-07	-2.34495e-08	1.73767e-06	8.75355e-07	-1.22573e-06	-3.38368e-06	-9.47716e-07	2.49875e-07	-6.53621e-07	-1.40114e-06	-4.55869e-07	-7.16788e-07	-1.02957e-06	-1.08943e-06	-1.99794e-06	2.05853e-07	-4.49182e-07	1.10596e-06	-6.34414e-07	2.23532e-06	8.35099e-07	-4.91243e-07	2.35011e-06	8.69113e-07	-5.00873e-07	4.18142e-07	6.40112e-07	-1.44613e-07	3.82364e-07	4.34266e-11
-6.84553e-07	9.05047e-07	-6.96028e-08	1.73778e-06	8.79513e-07	-1.22576e-06	-3.38269e-06	-9.47494e-07	2.49739e-07	-6.59458e-07	-1.40129e-06	-4.55793e-07	-7.17689e-07	-1.02798e-06	-1.09656e-06	-1.998e-06	2.02297e-07	-4.49656e-07	1.10551e-06	-6.34599e-07	2.23508e-06	8.37724e-07	-4.91246e-07	2.34988e-06	8.44995e-07	-4.96301e-07	4.19777e-07	6.38074e-07	-1.44587e-07	3.79984e-07	4.34013e-11
-6.96543e-07	9.20351e-07	-2.33788e-07	1.74494e-06	8.59762e-07	-1.22323e-06	-3.38276e-06	-9.4375e-07	1.50794e-07	-6.5292e-07	-1.40125e-06	-4.55291e-07	-7.0229e-07	-1.02584e-06	-1.10799e-06	-1.99765e-06	2.27348e-07	-4.18535e-07	1.09669e-06	-6.35336e-07	2.23583e-06	8.44122e-07	-4.91203e-07	2.35087e-06	7.49573e-07	-4.92022e-07	3.73631e-07	6.35329e-07	-1.44602e-07	3.41951e-07	4.31822e-11
-6.90628e-07	9.14803e-07	-2.12473e-07	1.73403e-06	8.73345e-07	-1.22529e-06	-3.38137e-06	-9.4342e-07	1.89729e-07	-6.53632e-07	-1.4013e-06	-4.55179e-07	-7.03898e-07	-1.02223e-06	-1.12134e-06	-1.99777e-06	2.14458e-07	-3.54155e-07	1.09355e-06	-6.35789e-07	2.19984e-06	8.50742e-07	-4.91291e-07	2.35101e-06	7.43076e-07	-5.20555e-07	3.74298e-07	6.35957e-07	-1.44617e-07	3.96239e-07	4.30254e-11
-5.3132e-07	9.10402e-07	-2.20307e-07	1.34976e-06	8.77149e-07	-1.22382e-06	-3.38487e-06	-9.42062e-07	1.73176e-07	-6.45488e-07	-1.28826e-06	-4.55611e-07	-7.13731e-07	-1.02403e-06	-1.11177e-06	-1.99876e-06	2.3167e-07	-3.76783e-07	1.09475e-06	-6.3612e-07	2.22718e-06	8.46339e-07	-4.91131e-07	2.34663e-06	8.38395e-07	-4.99588e-07	3.96665e-07	6.31688e-07	-1.49767e-07	3.34944e-07	4.15631e-11
-2.49931e-07	9.0524e-07	-2.51702e-07	1.35523e-06	8.7952e-07	-1.22572e-06	-3.39727e-06	-9.41543e-07	-2.85536e-08	-6.41681e-07	-1.25877e-06	-4.55605e-07	-7.12285e-07	-1.02007e-06	-1.11045e-06	-1.99859e-06	2.35132e-07	-3.87035e-07	1.09322e-06	-6.36353e-07	2.21929e-06	8.47857e-07	-4.88867e-07	2.32964e-06	7.88027e-07	-5.04879e-07	4.20267e-07	6.32616e-07	-2.04956e-07	3.28194e-07	4.11837e-11
-2.49931e-07	9.0524e-07	-2.51702e-07	1.35523e-06	8.7952e-07	-1.22572e-06	-3.39727e-06	-9.41543e-07	-2.85536e-08	-6.41681e-07	-1.25877e-06	-4.55605e-07	-7.12285e-07	-1.02007e-06	-1.11045e-06	-1.99859e-06	2.35132e-07	-3.87035e-07	1.09322e-06	-6.36353e-07	2.21929e-06	8.47857e-07	-4.88867e-07	2.32964e-06	7.88027e-07	-5.04879e-07	4.20267e-07	6.32616e-07	-2.04956e-07	3.28194e-07	4.11837e-11
-3.266e-07	1.0239e-07	-2.33346e-07	1.35767e-06	8.03087e-07	-1.22581e-06	-3.39502e-06	-9.42674e-07	1.35027e-08	-6.47807e-07	-1.28603e-06	-4.55332e-07	-7.11669e-07	-1.02065e-06	-1.11189e-06	-1.99855e-06	2.33235e-07	-3.85704e-07	1.09328e-06	-6.35726e-07	2.21716e-06	8.4724e-07	-4.89501e-07	2.33068e-06	7.6338e-07	-5.04586e-07	4.11256e-07	6.33401e-07	-1.86064e-07	3.22139e-07	4.02909e-11
-2.73145e-07	4.37821e-08	-2.30726e-07	1.36485e-06	8.05838e-07	-1.22557e-06	-3.3896e-06	-9.4273e-07	2.39821e-08	-6.42881e-07	-1.26731e-06	-4.55466e-07	-7.12745e-07	-1.02116e-06	-1.11193e-06	-1.99858e-06	2.34478e-07	-3.91728e-07	1.09318e-06	-6.35947e-07	2.21962e-06	8.46691e-07	-4.90476e-07	2.33961e-06	7.58604e-07	-5.04064e-07	4.0468e-07	6.31353e-07	-1.88366e-07	3.28689e-07	4.02323e-11
-3.21476e-07	1.07501e-07	-2.29876e-07	1.36086e-06	8.31441e-07	-1.22803e-06	-3.38706e-06	-9.42706e-07	2.85917e-08	-6.51206e-07	-1.27801e-06	5.31172e-08	-7.12167e-07	-8.94197e-07	-1.11187e-06	-1.89276e-06	2.32053e-07	-3.85524e-07	1.09229e-06	-6.18924e-07	2.20373e-06	8.47198e-07	-4.89557e-07	2.33156e-06	7.73539e-07	-5.45077e-07	4.10864e-07	5.79546e-07	-1.86085e-07	3.2896e-07	3.93381e-11
-3.29064e-07	-7.32927e-09	-2.23962e-07	1.34351e-06	8.38575e-07	-1.22634e-06	-3.3866e-06	-9.42738e-07	6.66212e-08	-6.51705e-07	-1.28011e-06	-3.5362e-08	-7.11366e-07	-9.23737e-07	-1.1119e-06	-1.8714e-06	2.32122e-07	-3.84904e-07	1.0925e-06	-6.04316e-07	2.2096e-06	8.47159e-07	-4.90552e-07	2.33461e-06	7.75345e-07	-5.43968e-07	4.10259e-07	5.75812e-07	-1.86449e-07	3.35685e-07	3.92915e-11
-3.23677e-07	2.63564e-08	-2.27349e-07	1.34e-06	8.19266e-07	-1.22615e-06	-3.38817e-06	-9.42711e-07	3.31271e-08	-6.48335e-07	-1.26995e-06	3.60804e-08	-7.12403e-07	-9.03337e-07	-1.11182e-06	-1.86088e-06	2.32549e-07	-3.87165e-07	1.09164e-06	-6.2108e-07	2.20154e-06	8.46588e-07	-4.89668e-07	2.33355e-06	7.77842e-07	-5.65174e-07	4.08183e-07	5.91862e-07	-1.87121e-07	3.2941e-07	3.91689e-11
-3.20478e-07	-1.95209e-08	-2.28088e-07	1.34516e-06	8.18329e-07	-1.22607e-06	-3.38776e-06	-9.42648e-07	4.38282e-08	-6.45757e-07	-1.27614e-06	3.2824e-08	-7.12662e-07	-9.18228e-07	-1.1117e-06	-1.85911e-06	2.32624e-07	-3.87563e-07	1.09171e-06	-5.93833e-07	2.20291e-06	8.46863e-07	-4.89802e-07	2.33429e-06	7.76903e-07	-5.28805e-07	4.05606e-07	5.93536e-07	-1.85454e-07	3.30353e-07	3.91459e-11
-3.19231e-07	-2.14127e-08	-2.28332e-07	1.34155e-06	8.19859e-07	-1.22637e-06	-3.3882e-06	-9.42694e-07	3.16848e-08	-6.45916e-07	-1.27142e-06	5.99433e-09	-7.12359e-07	-9.09522e-07	-1.11173e-06	-1.86212e-06	2.32597e-07	-3.87408e-07	1.09172e-06	-5.99855e-07	2.20213e-06	8.46748e-07	-4.8983e-07	2.334e-06	7.758e-07	-5.38621e-07	4.06771e-07	5.95615e-07	-1.85921e-07	3.301e-07	3.91373e-11
-3.17055e-07	-8.38416e-09	-2.27957e-07	1.34064e-06	8.18773e-07	-1.22608e-06	-3.38806e-06	-9.42694e-07	3.33732e-08	-6.45782e-07	-1.27243e-06	-6.87413e-09	-7.12543e-07	-9.10337e-07	-1.11161e-06	-1.86159e-06	2.32759e-07	-3.87528e-07	1.09186e-06	-6.00817e-07	2.20132e-06	8.46739e-07	-4.89707e-07	2.33447e-06	7.75225e-07	-5.25209e-07	4.06185e-07	5.9379e-07	-1.86357e-07	3.30157e-07	3.9114e-11
-3.29015e-07	-3.61774e-08	-2.0622e-07	1.28371e-06	8.21802e-07	-6.04157e-07	-3.4346e-06	-9.31609e-07	3.49848e-08	-6.46672e-07	-1.2705e-06	4.39012e-07	-4.84652e-07	-9.08097e-07	-1.11159e-06	-1.8618e-06	2.33008e-07	-3.86039e-07	1.08321e-06	-6.12946e-07	1.62965e-06	8.46678e-07	-4.91241e-07	2.33508e-06	7.74624e-07	-5.52373e-07	4.06114e-07	5.93303e-07	7.3887e-08	3.30265e-07	3.5848e-11
-3.22867e-07	-2.74759e-08	-2.18772e-07	1.31328e-06	8.20705e-07	-6.95571e-07	-3.41101e-06	-9.34889e-07	3.47934e-08	-6.46597e-07	-5.61401e-07	2.40167e-07	-5.99384e-07	-9.10969e-07	-1.11162e-06	-1.86127e-06	2.32764e-07	-3.86838e-07	1.08503e-06	-6.04314e-07	1.71186e-06	8.46711e-07	-4.90412e-07	2.33483e-06	7.75267e-07	-5.4317e-07	4.05933e-07	5.9342e-07	-2.83786e-08	3.30441e-07	3.48338e-11
-3.26086e-07	-2.05239e-08	-2.47667e-07	1.29439e-06	6.8223e-07	-8.92521e-07	-2.76742e-06	-9.36914e-07	4.56105e-08	-6.46564e-07	-4.50677e-07	5.32105e-07	-6.30186e-07	-9.09392e-07	-1.11166e-06	-1.86177e-06	2.32843e-07	-3.87129e-07	1.08665e-06	-6.22439e-07	1.77624e-06	8.14451e-07	-4.89994e-07	2.33462e-06	7.6825e-07	-5.50331e-07	4.84029e-07	5.93108e-07	-7.77104e-08	3.29781e-07	3.13496e-11
-3.09748e-07	-1.92128e-08	-2.31424e-07	1.30095e-06	7.56285e-07	-8.88793e-07	-2.62e-06	-9.37359e-07	3.84564e-08	-6.43698e-07	-5.89561e-07	3.07319e-07	-6.22367e-07	-8.96747e-07	-1.11737e-06	-1.8616e-06	2.32694e-07	-3.89139e-07	1.08637e-06	-6.05557e-07	1.69228e-06	8.45494e-07	-4.90101e-07	2.33581e-06	7.94964e-07	-5.46869e-07	4.0419e-07	5.93327e-07	-5.70632e-08	3.30145e-07	3.02968e-11
-2.64328e-07	-2.21279e-08	-2.23808e-07	1.30761e-06	7.60359e-07	-8.66353e-07	-2.58856e-06	-9.36988e-07	3.6453e-08	-6.35093e-07	-5.97069e-07	2.48294e-07	-6.34309e-07	-8.45098e-07	-1.14388e-06	-1.86177e-06	2.32706e-07	-4.09777e-07	1.08647e-06	-6.05291e-07	1.6798e-06	8.41736e-07	-4.90102e-07	2.33543e-06	7.76876e-07	-5.44981e-07	3.9539e-07	5.9359e-07	-5.71402e-08	3.30196e-07	2.99666e-11
-2.93362e-07	-3.2084e-08	-1.93567e-07	1.29499e-06	7.42025e-07	-8.9001e-07	-2.6199e-06	-9.3691e-07	3.79562e-08	-6.37993e-07	-5.77607e-07	3.19966e-07	-5.94067e-07	-8.25842e-07	-8.93351e-07	-1.86693e-06	2.32806e-07	-3.91398e-07	1.08677e-06	-6.04709e-07	1.621e-06	8.36885e-07	-4.90246e-07	2.33537e-06	8.13724e-07	-5.46586e-07	4.22459e-07	5.93242e-07	-5.73915e-08	3.29638e-07	2.94286e-11
-3.02179e-07	-9.76899e-08	-2.12477e-07	1.29972e-06	7.64375e-07	-8.81199e-07	-2.62009e-06	-9.40266e-07	3.61054e-08	-6.35615e-07	-5.1845e-07	2.69149e-07	-5.92515e-07	-8.62101e-07	-1.04329e-06	-1.84209e-06	2.32746e-07	-3.88118e-07	1.08648e-06	-6.05089e-07	1.64004e-06	4.38759e-07	-4.90681e-07	2.33525e-06	7.95638e-07	-5.45398e-07	4.17968e-07	5.93432e-07	-5.85532e-08	3.30061e-07	2.91651e-11
-2.96093e-07	-4.33429e-08	-2.04265e-07	1.2989e-06	7.71875e-07	-8.86426e-07	-2.60632e-06	-9.37443e-07	3.78777e-08	-6.29019e-07	-5.58588e-07	2.65807e-07	-5.967e-07	-8.37384e-07	-9.26278e-07	-1.39257e-06	2.32834e-07	-3.90471e-07	1.08235e-06	-6.04216e-07	1.62736e-06	6.10476e-07	-5.06771e-07	2.33549e-06	8.15344e-07	-5.46162e-07	4.29343e-07	5.93306e-07	-5.8927e-08	3.29742e-07	2.75931e-11
-2.93552e-07	-9.14343e-08	-2.09139e-07	1.29546e-06	7.55937e-07	-8.76621e-07	-2.59363e-06	-9.45116e-07	3.6208e-08	-6.38025e-07	-5.67691e-07	2.48582e-07	-5.99963e-07	-4.22737e-07	-9.88233e-07	-1.61748e-06	2.32684e-07	-3.84561e-07	1.08869e-06	-6.03221e-07	7.93503e-07	5.53879e-07	-4.89591e-07	2.30804e-06	8.34812e-07	-5.53523e-07	4.17923e-07	5.9352e-07	-5.37939e-08	3.29843e-07	2.55968e-11
-2.95646e-07	-4.17389e-08	-2.07046e-07	1.29145e-06	7.60567e-07	-8.77682e-07	-2.59944e-06	-9.41401e-07	3.61363e-08	-6.31378e-07	-5.63152e-07	2.29274e-07	-5.96179e-07	-2.00947e-07	-9.68281e-07	-1.419e-06	2.35169e-07	-3.74638e-07	1.08016e-06	-5.64118e-07	5.15123e-07	6.61816e-07	-4.92626e-07	2.33579e-06	8.13356e-07	-5.49022e-07	4.25778e-07	5.93142e-07	-6.19047e-08	3.12395e-07	2.45886e-11
-2.95881e-07	-4.73745e-08	-2.04676e-07	1.29348e-06	7.58903e-07	-8.83219e-07	-2.59483e-06	-9.39233e-07	3.69169e-08	-6.30806e-07	-5.60339e-07	2.40858e-07	-5.94565e-07	-3.22251e-07	-9.76869e-07	-1.41989e-06	2.34287e-07	-3.78523e-07	1.08071e-06	-6.04916e-07	3.952e-07	6.39414e-07	-4.95121e-07	2.33535e-06	8.16175e-07	-5.49221e-07	4.22423e-07	5.93248e-07	-5.84959e-08	3.17405e-07	2.45735e-11
-2.96264e-07	-4.27918e-08	-2.06702e-07	1.29251e-06	7.59685e-07	-8.82058e-07	-2.59998e-06	-9.40332e-07	3.63285e-08	-6.31115e-07	-5.59636e-07	2.33971e-07	-5.94864e-07	-2.39455e-07	-9.77676e-07	-1.42732e-06	2.3511e-07	-3.8255e-07	1.0825e-06	-5.66607e-07	3.22041e-07	6.49572e-07	-4.93604e-07	2.33399e-06	8.13703e-07	-5.49593e-07	4.24965e-07	5.93177e-07	-5.95868e-08	3.13479e-07	2.44838e-11
-6.70308e-08	-4.38215e-08	-2.06297e-07	7.91335e-07	7.5356e-07	-8.82469e-07	-2.60708e-06	-9.39799e-07	3.63127e-08	-6.21082e-07	-5.56144e-07	2.41448e-07	-4.12229e-07	-2.35746e-07	-9.78387e-07	-1.42922e-06	2.33215e-07	-3.66734e-07	1.03266e-06	-6.04695e-07	3.88324e-07	6.72312e-07	-4.93373e-07	2.34295e-06	8.15214e-07	-5.05544e-07	4.23426e-07	-3.09436e-07	-5.69181e-08	2.83802e-07	2.29175e-11
-1.81549e-07	-5.45765e-08	-3.06582e-07	1.04989e-06	7.33697e-07	-8.81505e-07	-2.60456e-06	-2.86005e-07	2.36775e-08	-6.30633e-07	-5.6012e-07	2.38399e-07	-5.20654e-07	-2.5489e-07	-9.80819e-07	-1.42161e-06	2.03575e-07	-4.12195e-07	7.7105e-07	-5.7044e-07	3.50037e-07	6.70159e-07	-4.78505e-07	2.33303e-06	8.16989e-07	-5.69538e-07	4.24507e-07	2.3382e-07	-5.91734e-08	2.8844e-07	2.21893e-11
-2.46434e-07	-5.14541e-08	-2.96457e-07	8.55217e-07	7.13136e-07	-8.81898e-07	-2.6053e-06	-4.47283e-07	2.92396e-08	-6.24982e-07	-5.57442e-07	2.38087e-07	-5.04032e-07	-2.48983e-07	-9.83803e-07	-1.41579e-06	1.64553e-07	-4.08557e-07	7.36361e-07	-5.87901e-07	3.6712e-07	6.63491e-07	-4.80228e-07	2.33656e-06	8.19078e-07	-5.27214e-07	4.24454e-07	1.618e-07	-5.74472e-08	2.97957e-07	2.17981e-11
-2.08367e-07	-5.23211e-08	-3.42371e-07	9.43813e-07	7.46846e-07	-6.94019e-07	-2.60335e-06	-3.96942e-07	2.06984e-08	-6.28798e-07	-5.60562e-07	2.37314e-07	-4.98998e-07	-2.49395e-07	-9.78907e-07	-1.41548e-06	1.95751e-07	-3.76672e-07	7.99045e-07	-2.28369e-07	3.46652e-07	6.67392e-07	-4.92379e-07	2.33373e-06	8.15408e-07	-5.42428e-07	4.24387e-07	1.07069e-07	-5.77767e-08	3.14033e-07	2.14458e-11
-1.95118e-07	-4.73781e-08	-2.61082e-07	8.92896e-07	7.48323e-07	-6.74234e-07	-2.60333e-06	-4.09334e-07	3.25773e-08	-6.28548e-07	-5.61668e-07	2.39753e-07	-5.22796e-07	-2.54129e-07	-9.78499e-07	-1.411e-06	1.65307e-07	-3.80591e-07	7.74335e-07	-3.49677e-08	3.59699e-07	6.68439e-07	-4.86223e-07	2.33411e-06	8.15502e-07	-5.34479e-07	4.24507e-07	1.02107e-07	-5.81957e-08	3.08686e-07	2.11942e-11
-2.00349e-07	-4.74661e-08	-2.94211e-07	8.95634e-07	7.28369e-07	-6.84196e-07	-2.60381e-06	-3.84567e-07	2.79439e-08	-6.28093e-07	-5.60006e-07	2.38351e-07	-4.97606e-07	-2.53256e-07	-9.79742e-07	-1.41092e-06	1.68527e-07	-3.81531e-07	7.53615e-07	-5.8465e-08	3.59114e-07	6.68329e-07	-4.8508e-07	2.33503e-06	8.15834e-07	-5.51373e-07	4.24484e-07	9.04753e-08	-5.81672e-08	3.10739e-07	2.1152e-11
-2.00222e-07	-4.75683e-08	-2.88898e-07	8.9564e-07	7.28385e-07	-6.8424e-07	-2.60377e-06	-3.85637e-07	2.80248e-08	-6.28094e-07	-5.60034e-07	2.38351e-07	-4.97985e-07	-2.53303e-07	-9.79994e-07	-1.41097e-06	1.68991e-07	-3.81763e-07	7.54324e-07	-5.84943e-08	3.59087e-07	6.68327e-07	-4.85107e-07	2.33501e-06	8.15859e-07	-5.51373e-07	4.24473e-07	9.05346e-08	-5.81669e-08	3.10666e-07	2.1152e-11
-2.00026e-07	-4.78097e-08	-2.78242e-07	8.98182e-07	7.31045e-07	-6.87682e-07	-2.60352e-06	-3.90728e-07	2.91352e-08	-6.27867e-07	-5.60226e-07	2.38809e-07	-5.01345e-07	-2.53095e-07	-9.79408e-07	-1.41136e-06	1.70489e-07	-3.84891e-07	7.36856e-07	-9.16802e-08	3.59504e-07	6.67684e-07	-4.85832e-07	2.33484e-06	8.15761e-07	-5.41543e-07	4.24475e-07	1.08209e-07	-5.80463e-08	3.10036e-07	2.11385e-11
-1.98685e-07	3.17543e-08	-2.77937e-07	9.16891e-07	7.31882e-07	-6.87271e-07	-2.60348e-06	-3.93055e-07	6.91112e-08	-6.2824e-07	-5.54479e-07	2.38365e-07	-4.97256e-07	-2.55387e-07	-9.79554e-07	-1.411e-06	1.78188e-07	-3.83806e-07	7.68754e-07	-9.52147e-08	3.59602e-07	5.8459e-07	-4.85426e-07	2.33417e-06	8.15741e-07	-5.12683e-07	3.35419e-07	1.03032e-07	6.26656e-08	3.11863e-07	2.10124e-11
-1.98244e-07	3.62077e-08	-2.77069e-07	9.00453e-07	7.31811e-07	-6.85519e-07	-2.60355e-06	-3.9294e-07	4.09034e-08	-6.27928e-07	-5.60289e-07	2.38186e-07	-4.97526e-07	-2.53845e-07	-9.79251e-07	-1.41081e-06	1.68651e-07	-3.82675e-07	7.4654e-07	-8.3224e-08	3.59975e-07	6.07538e-07	-4.85907e-07	2.33462e-06	8.15695e-07	-5.11678e-07	3.27623e-07	1.01007e-07	-5.06706e-09	3.09372e-07	2.09593e-11
-1.80864e-07	-3.12143e-08	-2.79124e-07	9.02131e-07	7.32406e-07	-6.7882e-07	-2.60309e-06	-3.92392e-07	2.72313e-08	-6.28126e-07	-5.60521e-07	2.38474e-07	-5.01013e-07	-2.53673e-07	-9.79372e-07	-1.41115e-06	1.68942e-07	-3.83372e-07	7.43646e-07	-9.27278e-08	3.59517e-07	6.13876e-07	-4.31794e-07	2.33479e-06	8.15748e-07	-4.99101e-07	3.51899e-07	1.03309e-07	-1.43047e-08	3.0957e-07	2.09109e-11
-1.74865e-07	-6.1192e-10	-2.76975e-07	9.08384e-07	7.88087e-07	-6.85368e-07	-2.6035e-06	-4.75326e-07	3.75036e-08	-6.28152e-07	-5.60682e-07	2.38476e-07	-5.00778e-07	-2.53371e-07	-9.79371e-07	-1.41382e-06	1.69744e-07	-3.81218e-07	7.49903e-07	-8.56236e-08	3.59688e-07	6.22723e-07	-4.81882e-07	1.06897e-06	8.15375e-07	-5.23458e-07	3.39946e-07	1.04985e-07	3.72709e-08	3.09468e-07	1.68662e-11
-1.76174e-07	-1.89753e-08	-2.77555e-07	9.06466e-07	7.75024e-07	-6.81015e-07	-2.60299e-06	-4.70241e-07	3.50784e-08	-6.28032e-07	-5.60714e-07	2.38468e-07	-5.01248e-07	-2.53628e-07	-9.79396e-07	-1.41197e-06	1.69774e-07	-3.85696e-07	7.48539e-07	-9.06909e-08	3.59715e-07	6.29398e-07	-4.42972e-07	9.59967e-07	8.12545e-07	-5.00883e-07	3.52714e-07	1.04134e-07	7.82325e-09	3.09634e-07	1.65583e-11
-1.76953e-07	-2.76893e-08	-2.78467e-07	9.11112e-07	7.75828e-07	-6.82088e-07	-2.6032e-06	-4.50045e-07	3.17824e-08	-6.28109e-07	-5.60816e-07	2.38832e-07	-5.02069e-07	-2.53674e-07	-9.7937e-07	-1.41118e-06	1.73169e-07	-3.83099e-07	7.47682e-07	-9.02468e-08	3.59696e-07	6.12478e-07	-4.55556e-07	9.11808e-07	8.12224e-07	-4.97211e-07	3.71235e-07	1.04191e-07	-5.54125e-09	3.09717e-07	1.64591e-11
-1.78268e-07	-8.88753e-09	-2.78056e-07	9.05699e-07	7.63313e-07	-6.82352e-07	-2.60326e-06	-4.32261e-07	3.30371e-08	-6.27876e-07	-5.60596e-07	1.52714e-07	-5.01629e-07	-2.5372e-07	-9.79513e-07	-1.41145e-06	1.72082e-07	-3.84687e-07	7.48227e-07	-8.97912e-08	3.60016e-07	6.13216e-07	-4.55215e-07	9.64197e-07	2.29819e-07	-4.98543e-07	3.52389e-07	1.04726e-07	1.42693e-10	3.09643e-07	1.58625e-11
-2.1552e-07	-1.44317e-08	-2.8476e-07	7.84842e-07	7.57459e-07	-6.80368e-07	-2.60322e-06	-4.17421e-07	3.2988e-08	-6.30605e-07	-5.60593e-07	2.20703e-07	-5.01054e-07	-2.53709e-07	-9.79681e-07	-1.41131e-06	1.69936e-07	-3.8532e-07	7.47415e-07	-9.04346e-08	3.59587e-07	6.12228e-07	-4.50749e-07	9.30743e-07	3.13993e-07	-4.98801e-07	3.61701e-07	1.01712e-07	-4.84408e-09	3.09518e-07	1.56622e-11
-1.84669e-07	-6.23735e-09	-2.7856e-07	5.8508e-07	7.68047e-07	-6.82003e-07	-2.60332e-06	-4.19934e-07	3.18066e-08	-6.24274e-07	-5.60615e-07	2.06853e-07	-5.01453e-07	-2.53698e-07	-9.79621e-07	-1.41119e-06	1.70667e-07	-3.83478e-07	7.47192e-07	-9.02796e-08	3.60645e-07	6.16856e-07	-4.52305e-07	9.29269e-07	2.77526e-07	-4.97113e-07	3.57692e-07	1.03973e-07	-2.44005e-09	3.09537e-07	1.53575e-11
-1.81169e-07	-2.08412e-08	-2.77593e-07	6.42645e-07	7.74721e-07	-6.81717e-07	-2.60455e-06	-4.30458e-07	3.28978e-08	-6.2933e-07	-3.94047e-07	2.05267e-07	-4.51813e-07	-2.24577e-07	-8.40054e-07	-1.41174e-06	1.72671e-07	-3.87695e-07	7.48515e-07	-9.01283e-08	3.60638e-07	6.19007e-07	-4.44809e-07	9.42535e-07	-3.00736e-09	-4.84967e-07	3.56002e-07	1.0351e-07	1.3325e-09	3.09559e-07	1.49215e-11
-1.89722e-07	-9.32765e-09	-2.78191e-07	6.70725e-07	7.64556e-07	-6.87973e-07	-2.60358e-06	-4.24254e-07	3.32066e-08	-6.26496e-07	-4.72341e-07	2.07616e-07	-4.29155e-07	-2.5325e-07	-8.84358e-07	-6.35586e-07	1.54907e-07	-3.85568e-07	7.4819e-07	-9.02236e-08	3.60526e-07	5.77147e-07	-4.49984e-07	9.45841e-07	9.46084e-08	-4.45007e-07	3.52865e-07	1.03537e-07	-2.24912e-09	3.26782e-07	1.34238e-11
-1.91296e-07	1.94049e-07	-2.83758e-07	6.27094e-07	6.91468e-07	-6.81736e-07	-2.58449e-06	-4.34402e-07	3.3202e-08	-6.25574e-07	-4.40894e-07	1.8265e-07	-4.6475e-07	-2.4466e-07	-8.57328e-07	-4.15215e-07	2.25482e-07	-3.90173e-07	7.46792e-07	-8.90637e-08	3.16652e-07	6.163e-07	-4.48328e-07	9.14897e-07	9.72432e-08	-3.78313e-07	3.57061e-07	1.53043e-07	-2.08058e-10	3.09451e-07	1.28487e-11
-2.0927e-07	1.85267e-07	-2.90936e-07	6.56249e-07	6.88392e-07	-6.8238e-07	-2.57895e-06	-4.32583e-07	3.27287e-08	-6.27411e-07	-4.4618e-07	1.7165e-07	-4.39978e-07	-2.42895e-07	-8.5574e-07	-4.44778e-07	2.26914e-07	-3.90721e-07	7.41033e-07	-8.74202e-08	3.22875e-07	6.10417e-07	-4.48572e-07	9.04955e-07	1.29964e-07	-3.37387e-07	3.55341e-07	1.44523e-07	-4.05153e-08	3.11324e-07	1.28114e-11
-1.94722e-07	1.54477e-07	-3.08257e-07	6.54021e-07	6.84232e-07	-6.82624e-07	-2.57857e-06	-4.22513e-07	3.25417e-08	-6.26166e-07	-4.36464e-07	1.50252e-07	-4.40513e-07	-2.45274e-07	-8.59317e-07	-4.23512e-07	2.22794e-07	-3.96223e-07	7.39929e-07	-8.20989e-08	3.10582e-07	5.74759e-07	-4.48295e-07	9.06243e-07	1.16463e-07	-3.5275e-07	3.55074e-07	1.31027e-07	-1.36416e-08	3.11378e-07	1.27128e-11
-2.23391e-07	1.36068e-07	-3.06743e-07	6.27991e-07	6.08937e-07	-6.82676e-07	-2.57387e-06	-4.27597e-07	3.24113e-08	-6.27087e-07	-4.09111e-07	1.75616e-07	-4.30838e-07	-2.44254e-07	-4.02356e-07	-4.49393e-07	2.19404e-07	-4.01402e-07	7.44296e-07	-8.50879e-08	2.31547e-08	5.95513e-07	-4.42341e-07	9.09518e-07	1.53816e-07	-4.18045e-07	3.54758e-07	1.24288e-07	-3.1336e-09	3.16084e-07	1.19912e-11
-2.0967e-07	1.39845e-07	-2.97042e-07	6.28574e-07	6.51343e-07	-5.79314e-07	-2.57837e-06	-4.28253e-07	3.24924e-08	-6.27714e-07	-4.1689e-07	1.76527e-07	-4.34815e-07	-2.45769e-07	-5.01258e-07	-4.51617e-07	2.17392e-07	-3.95704e-07	7.36362e-07	-8.59488e-08	1.29256e-07	3.51804e-07	-4.43447e-07	9.13683e-07	1.19776e-07	-4.06371e-07	3.54955e-07	1.27045e-07	-8.26915e-09	3.16615e-07	1.17902e-11
-2.21161e-07	1.45837e-07	-2.9242e-07	6.31337e-07	6.26446e-07	-6.18166e-07	-2.5772e-06	-4.28819e-07	3.24916e-08	-6.27723e-07	-4.16285e-07	1.75351e-07	-4.3353e-07	-2.44598e-07	-4.32106e-07	-4.54661e-07	2.17361e-07	-3.95327e-07	7.38076e-07	-8.54316e-08	1.49867e-07	3.60314e-07	-4.45869e-07	9.10097e-07	1.39162e-07	-4.07815e-07	3.55324e-07	1.28224e-07	-9.19782e-09	3.16427e-07	1.17586e-11
-2.07458e-07	1.46909e-07	-3.01209e-07	6.32713e-07	6.35676e-07	-5.88664e-07	-2.5776e-06	-4.29121e-07	3.2706e-08	-6.27465e-07	-4.16947e-07	1.75385e-07	-4.33651e-07	-2.44987e-07	-4.60418e-07	-4.5222e-07	2.10857e-07	-3.96337e-07	7.34548e-07	-8.42767e-08	1.33905e-07	3.44509e-07	-4.44551e-07	9.08623e-07	1.24738e-07	-4.04017e-07	3.55069e-07	1.26914e-07	-1.02274e-08	3.16149e-07	1.17274e-11
-2.09523e-07	1.72569e-07	-3.05644e-07	6.30038e-07	6.4614e-07	-5.91759e-07	-2.16393e-06	-5.033e-07	3.31754e-08	-6.50446e-07	-4.14931e-07	1.79072e-07	-3.96521e-07	-2.2627e-07	-4.94381e-07	-4.47286e-07	2.14243e-07	-3.94499e-07	7.3709e-07	-8.34859e-08	2.00379e-07	3.34136e-07	-4.45936e-07	9.1366e-07	1.26731e-07	-3.98435e-07	3.55094e-07	1.29782e-07	-1.04752e-08	3.16471e-07	9.90419e-12
-2.10664e-07	2.27468e-07	-3.00277e-07	6.29686e-07	6.46161e-07	-5.95132e-07	-1.99171e-06	-4.57478e-07	3.32965e-08	-6.39291e-07	-4.1806e-07	1.77314e-07	-3.80646e-07	-2.19203e-07	-4.81004e-07	-4.33062e-07	2.14089e-07	-3.9497e-07	7.35095e-07	-8.2893e-08	1.62075e-07	3.44495e-07	-4.44549e-07	9.11443e-07	1.25638e-07	-4.03766e-07	3.54558e-07	1.29982e-07	-1.15997e-08	3.16378e-07	9.10256e-12
-2.1255e-07	3.24194e-07	-3.0379e-07	6.30257e-07	6.40747e-07	-5.92766e-07	-1.94989e-06	-4.42072e-07	3.44905e-08	-6.55857e-07	-4.18442e-07	1.78359e-07	-3.93761e-07	-5.13933e-08	-4.66042e-07	-4.39112e-07	2.15557e-07	-3.94739e-07	7.35979e-07	-8.38003e-08	1.69843e-07	3.36558e-07	-4.45553e-07	9.13711e-07	1.27977e-07	-4.00827e-07	3.54596e-07	1.29244e-07	-9.94347e-09	3.16591e-07	8.95147e-12
-2.12766e-07	1.94243e-07	-3.0361e-07	6.29871e-07	6.46535e-07	-5.69632e-07	-1.94232e-06	-5.07466e-07	3.36224e-08	-6.36893e-07	-4.20498e-07	1.78827e-07	-4.09215e-07	-1.14854e-07	-4.76335e-07	-4.44265e-07	2.15005e-07	-3.9478e-07	7.36595e-07	-8.36376e-08	1.74152e-07	3.39821e-07	-4.45322e-07	9.15339e-07	1.28689e-07	-4.00425e-07	3.54897e-07	1.29048e-07	-1.22532e-08	3.16302e-07	8.91832e-12
-2.10839e-07	2.45605e-07	-3.04708e-07	6.30086e-07	6.43839e-07	-5.88648e-07	-1.89508e-06	-4.58129e-07	3.74844e-08	-3.04261e-07	-4.1891e-07	1.77814e-07	-4.03848e-07	-1.69694e-07	-4.78038e-07	-4.4476e-07	2.11323e-07	-3.9472e-07	7.35003e-07	-8.34852e-08	1.64364e-07	3.39441e-07	-4.45148e-07	9.10775e-07	1.27872e-07	-3.93494e-07	2.74415e-07	1.57165e-07	-1.13125e-08	3.20457e-07	8.36778e-12
-2.11145e-07	2.54646e-07	-3.04072e-07	3.96399e-07	6.4457e-07	-5.9131e-07	-1.9157e-06	-3.23963e-07	3.22392e-08	-3.96099e-07	-4.18529e-07	1.78738e-07	-3.96539e-07	-1.53698e-07	-4.7212e-07	-4.36009e-07	2.09192e-07	-3.94804e-07	7.35806e-07	-8.31886e-08	1.65476e-07	3.39279e-07	-4.45411e-07	9.14063e-07	1.2832e-07	-3.97918e-07	2.10398e-07	1.7347e-07	-1.12795e-08	3.17618e-07	8.13243e-12
-2.10704e-07	2.47651e-07	-3.04285e-07	3.31157e-07	6.4416e-07	-5.89445e-07	-1.91716e-06	-1.92503e-07	3.25785e-08	-3.03917e-07	-4.17955e-07	1.78815e-07	-3.97626e-07	-1.39928e-07	-4.70207e-07	-4.40936e-07	2.14185e-07	-3.94835e-07	7.35901e-07	-8.35661e-08	1.68944e-07	3.40344e-07	-4.45448e-07	9.13837e-07	1.29135e-07	-3.91498e-07	2.69889e-07	1.67239e-07	-1.12854e-08	3.1811e-07	7.97651e-12
-2.08188e-07	2.46307e-07	-3.04645e-07	3.31354e-07	6.43696e-07	-5.86695e-07	-1.91794e-06	-2.14399e-07	3.2845e-08	-3.33308e-07	-4.18088e-07	1.78552e-07	-4.00097e-07	-1.39976e-07	-4.70166e-07	-4.37943e-07	2.14675e-07	-1.4971e-07	7.35715e-07	-8.35485e-08	1.67027e-07	3.39029e-07	-4.45385e-07	9.13691e-07	1.3169e-07	-3.92869e-07	2.85784e-07	1.58709e-07	-1.13354e-08	3.18034e-07	7.87364e-12
-2.0961e-07	2.43068e-07	-2.09344e-07	3.0366e-07	1.85412e-07	-5.8757e-07	-1.91858e-06	-2.49261e-07	2.71471e-08	-3.57108e-07	-4.17762e-07	1.78585e-07	-3.97475e-07	-1.35787e-07	-4.70109e-07	-4.39424e-07	2.14318e-07	-2.64198e-07	7.35609e-07	-8.33878e-08	1.67116e-07	2.86431e-07	-4.4537e-07	9.14155e-07	1.31296e-07	-3.80298e-07	2.79756e-07	1.57531e-07	-1.16309e-08	3.17554e-07	7.46066e-12
-2.08156e-07	2.53642e-07	-2.0962e-07	3.28984e-07	2.51213e-07	-5.88031e-07	-1.91254e-06	-2.53129e-07	2.63008e-08	-3.45647e-07	-4.18118e-07	1.7871e-07	-3.98587e-07	-1.33148e-07	-4.69514e-07	-4.3975e-07	2.14675e-07	-1.8215e-07	7.35388e-07	-8.3421e-08	1.67141e-07	2.38664e-07	-4.45455e-07	9.14089e-07	1.34183e-07	-3.80087e-07	2.33384e-07	1.73095e-07	-1.16463e-08	3.17359e-07	7.40159e-12
-2.08487e-07	2.46567e-07	-2.30356e-07	3.16308e-07	2.01731e-07	-5.88024e-07	-1.91398e-06	-2.50827e-07	-1.68525e-08	-3.0908e-07	-4.17621e-07	1.78649e-07	-3.98258e-07	-1.32789e-07	-4.69572e-07	-4.39362e-07	2.14706e-07	-1.73533e-07	7.35412e-07	-8.34105e-08	1.67136e-07	2.53253e-07	-4.45423e-07	9.14133e-07	1.36505e-07	-3.69435e-07	2.63972e-07	1.62667e-07	-1.1948e-08	3.17618e-07	7.3644e-12
-2.08628e-07	2.48934e-07	-1.85792e-07	3.19588e-07	1.94341e-07	-5.88624e-07	-1.91476e-06	-2.46925e-07	1.28112e-08	-1.76737e-07	-4.17787e-07	1.78683e-07	-3.98586e-07	-1.32719e-07	-4.69806e-07	-4.40066e-07	2.15141e-07	-1.76377e-07	7.35323e-07	-8.33595e-08	1.67184e-07	2.44122e-07	-4.45469e-07	9.14152e-07	1.36065e-07	-3.80075e-07	2.72528e-07	1.79231e-07	-1.2161e-08	3.17539e-07	7.29947e-12
-2.08743e-07	2.48558e-07	-1.96601e-07	3.21127e-07	2.1333e-07	-5.88579e-07	-1.91528e-06	-2.5582e-07	-1.93908e-09	-2.61203e-07	-4.1576e-07	1.78711e-07	-2.11057e-07	-1.33196e-07	-4.62399e-07	-4.39711e-07	2.15104e-07	-1.65119e-07	7.35434e-07	-8.31313e-08	1.67392e-07	2.48009e-07	-4.45472e-07	8.46868e-07	1.36429e-07	-3.7684e-07	2.50336e-07	1.72186e-07	-1.19103e-08	3.27366e-07	7.10201e-12
-2.10069e-07	2.48834e-07	-1.88734e-07	3.14733e-07	2.2063e-07	-5.88333e-07	-1.91468e-06	-2.52497e-07	-2.70497e-10	-2.28983e-07	-4.14996e-07	1.78707e-07	-4.78302e-08	-1.32993e-07	-4.66556e-07	-4.39596e-07	2.1512e-07	-1.93444e-07	7.35569e-07	-8.24686e-08	1.67424e-07	2.50867e-07	-4.45482e-07	8.43511e-07	1.35887e-07	-3.77709e-07	2.64753e-07	1.51842e-07	-1.18746e-08	3.20284e-07	7.04225e-12
-2.08819e-07	2.48398e-07	-1.89798e-07	3.01716e-07	2.14837e-07	-5.89958e-07	-1.91499e-06	-2.50074e-07	1.16282e-09	-1.13525e-07	-4.1459e-07	1.78716e-07	-1.19951e-07	-1.32965e-07	-4.66959e-07	-4.39629e-07	2.1504e-07	-1.90928e-07	7.35571e-07	-8.2605e-08	1.67385e-07	2.47828e-07	-4.45479e-07	8.50414e-07	1.35828e-07	-3.77976e-07	2.62554e-07	1.45595e-07	-1.18184e-08	3.20686e-07	7.01248e-12
-2.08818e-07	2.4816e-07	-1.90181e-07	2.98603e-07	2.15689e-07	-5.8879e-07	-1.91476e-06	-2.49801e-07	-1.29376e-09	-1.49525e-07	-4.14671e-07	1.7871e-07	-1.27345e-07	-1.33018e-07	-4.65985e-07	-4.39695e-07	2.13467e-07	-1.85929e-07	7.35537e-07	-8.26284e-08	1.67307e-07	2.49658e-07	-4.45477e-07	8.44919e-07	1.35839e-07	-3.77784e-07	2.63272e-07	1.2645e-07	-1.18442e-08	3.19791e-07	7.00257e-12
-2.09327e-07	2.48387e-07	-1.91209e-07	4.03729e-09	2.16809e-07	-5.8892e-07	-1.87344e-06	-2.5076e-07	-1.55063e-09	-1.34313e-07	-4.10431e-07	9.69555e-08	-1.281e-07	-1.329e-07	-4.29345e-07	-4.39698e-07	2.13512e-07	-1.86072e-07	7.35539e-07	-8.27399e-08	1.67309e-07	2.47977e-07	-4.4545e-07	8.51392e-07	1.40462e-07	-3.77658e-07	2.622e-07	1.24523e-07	-1.18584e-08	3.2723e-07	6.71091e-12
-2.0918e-07	2.48525e-07	-1.90797e-07	4.0224e-08	2.15947e-07	-5.88821e-07	-1.87229e-06	-2.50368e-07	-3.83001e-10	-1.3061e-07	-4.10652e-07	7.54959e-08	-1.00128e-07	-1.33033e-07	-3.78342e-07	-4.39658e-07	2.14693e-07	-1.87756e-07	7.35552e-07	-8.24685e-08	1.67345e-07	2.49087e-07	-4.45461e-07	8.46967e-07	1.36522e-07	-3.77526e-07	2.63331e-07	1.12203e-07	-1.18376e-08	3.23855e-07	6.64373e-12
-2.09123e-07	2.48407e-07	-1.9052e-07	-9.62441e-09	2.16018e-07	-5.89371e-07	-1.87031e-06	-2.49848e-07	-2.5886e-09	-1.26709e-07	-4.09861e-07	6.4466e-08	-1.02538e-07	-1.33002e-07	-3.66586e-07	-4.3966e-07	2.14006e-07	-1.90579e-07	7.35552e-07	-8.26716e-08	1.67394e-07	2.49617e-07	-4.45461e-07	8.48464e-07	1.38608e-07	-3.77543e-07	2.63089e-07	1.20411e-07	-1.17925e-08	3.33492e-07	6.6359e-12
-2.09167e-07	2.48523e-07	-1.90694e-07	4.75914e-08	2.16106e-07	-5.88828e-07	-1.87321e-06	-2.50428e-07	-8.53654e-10	-1.32949e-07	-4.10891e-07	7.76383e-08	-1.02613e-07	-1.32966e-07	-3.78152e-07	-4.39669e-07	2.14386e-07	-1.87957e-07	7.35551e-07	-8.25238e-08	1.67357e-07	2.49383e-07	-4.11914e-07	8.48959e-07	1.37443e-07	-3.77825e-07	2.63005e-07	1.14557e-07	-1.18352e-08	3.24885e-07	6.62562e-12
-2.09152e-07	2.48463e-07	-1.90679e-07	3.45135e-08	7.77306e-08	-5.88887e-07	-1.85542e-06	-2.65022e-07	-1.50181e-09	-1.29589e-07	-4.1054e-07	6.98656e-08	-1.02229e-07	-1.33034e-07	-3.78028e-07	-4.39668e-07	2.14337e-07	-1.88073e-07	7.3555e-07	-8.25398e-08	1.68646e-07	2.49603e-07	-4.38365e-07	8.47336e-07	1.37423e-07	-3.77553e-07	2.63119e-07	1.14019e-07	-1.17703e-08	3.30581e-07	6.54639e-12
-2.09072e-07	2.48497e-07	-1.90658e-07	9.18012e-09	2.15944e-07	-5.88992e-07	-2.03686e-07	-2.50528e-07	-1.43915e-09	2.69282e-08	-4.11047e-08	8.61197e-08	-1.00997e-07	-1.30724e-07	-3.75648e-07	-4.13653e-07	2.14785e-07	-1.97422e-07	7.35566e-07	-8.08366e-08	1.67354e-07	2.49523e-07	-4.24927e-07	8.48356e-07	1.41632e-07	-3.7797e-07	2.62964e-07	1.13665e-07	-1.17345e-08	3.2843e-07	2.96527e-12
-2.09147e-07	2.48532e-07	-1.90544e-07	2.15809e-09	1.82471e-07	-5.88948e-07	-7.1542e-08	-2.50751e-07	-1.13865e-09	-8.15242e-08	-6.42889e-08	7.9196e-08	-9.96852e-08	-1.32845e-07	-3.74714e-07	-4.34197e-07	2.1437e-07	-1.93141e-07	7.35559e-07	-7.98963e-08	1.67516e-07	2.49046e-07	-4.14471e-07	8.48618e-07	1.41095e-07	-3.77795e-07	2.62927e-07	1.14555e-07	-1.18816e-08	3.28718e-07	2.92935e-12
-2.09122e-07	2.48477e-07	-1.90618e-07	3.87127e-09	1.17124e-07	-5.89001e-07	-6.90771e-08	-2.51966e-07	-1.29543e-09	-6.09388e-08	-5.36063e-08	8.37626e-08	-9.64001e-08	-1.31798e-07	-3.7563e-07	-4.19198e-07	2.14625e-07	-1.93197e-07	7.3556e-07	-8.06169e-08	1.68301e-07	2.49192e-07	-4.15217e-07	8.48376e-07	1.40927e-07	-3.77842e-07	2.62778e-07	1.1576e-07	-1.17321e-08	3.28706e-07	2.89458e-12
-2.09122e-07	2.48477e-07	-1.90618e-07	3.87127e-09	1.17124e-07	-5.89001e-07	-6.90771e-08	-2.51966e-07	-1.29543e-09	-6.09388e-08	-5.36063e-08	8.37626e-08	-9.64001e-08	-1.31798e-07	-3.7563e-07	-4.19198e-07	2.14625e-07	-1.93197e-07	7.3556e-07	-8.06169e-08	1.68301e-07	2.49192e-07	-4.15217e-07	8.48376e-07	1.40927e-07	-3.77842e-07	2.62778e-07	1.1576e-07	-1.17321e-08	3.28706e-07	2.89458e-12
-2.09123e-07	2.48479e-07	-1.90617e-07	6.20778e-09	1.26653e-07	-5.88996e-07	-5.69723e-08	-2.51785e-07	-1.27247e-09	-5.32375e-08	-5.23809e-08	8.29875e-08	-9.67895e-08	-1.31691e-07	-3.75677e-07	-4.17381e-07	2.14638e-07	-1.93167e-07	7.35561e-07	-8.07705e-08	1.68212e-07	2.49139e-07	-4.15183e-07	8.48348e-07	1.40913e-07	-3.7782e-07	2.62888e-07	1.15085e-07	-1.17425e-08	3.27994e-07	2.89203e-12
-2.09126e-07	2.48484e-07	-1.90604e-07	5.20998e-09	1.09407e-07	-5.88993e-07	-5.47518e-08	-2.51663e-07	-1.33439e-09	-5.9155e-08	-5.26772e-08	8.32207e-08	-9.64841e-08	-1.32146e-07	-3.75367e-07	-4.19173e-07	2.14619e-07	-1.93743e-07	7.35561e-07	-8.0523e-08	1.68117e-07	2.49047e-07	-4.14745e-07	8.48444e-07	1.41317e-07	-3.77844e-07	2.62889e-07	1.15269e-07	-1.17792e-08	3.26324e-07	2.88868e-12
-1.79455e-07	2.48481e-07	-1.92334e-07	5.72711e-09	1.2758e-07	-5.88995e-07	-6.89011e-08	-2.36941e-07	2.57861e-08	-5.29084e-09	-5.19376e-08	8.36654e-08	-9.73327e-08	-1.31811e-07	-3.74877e-07	-4.18281e-07	2.16804e-07	-1.93662e-07	6.1679e-07	-9.05664e-08	1.34388e-07	2.49096e-07	-4.14875e-07	8.48373e-07	1.41199e-07	-3.89687e-07	2.64856e-07	1.14423e-07	-1.55168e-08	3.23498e-07	2.71281e-12
-1.87844e-07	2.48497e-07	-1.92573e-07	5.73198e-09	1.29373e-07	-5.89009e-07	-6.45468e-08	-3.36792e-08	-1.18996e-08	-1.74919e-08	-5.43362e-08	8.2913e-08	-9.67916e-08	-1.21863e-07	-3.75202e-07	-4.18518e-07	2.16607e-07	-1.94107e-07	6.47588e-07	-8.85087e-08	1.62801e-07	2.49087e-07	-4.14966e-07	8.48345e-07	1.40888e-07	-3.83543e-07	2.63838e-07	1.14549e-07	-1.55909e-08	2.34283e-07	2.6506e-12
-1.89551e-07	2.48487e-07	-1.91409e-07	5.91944e-09	1.23237e-07	-5.88999e-07	-6.38489e-08	-1.53666e-07	1.98336e-08	-1.72291e-08	-2.76956e-08	6.75818e-08	-9.66807e-08	-1.31673e-07	-3.75403e-07	-4.18887e-07	2.17085e-07	-1.93489e-07	6.44269e-07	-9.6712e-08	1.40665e-07	2.49403e-07	-4.15025e-07	1.49717e-07	1.40237e-07	-3.83897e-07	2.6489e-07	1.14768e-07	-1.49217e-08	2.80343e-07	1.98809e-12
-2.01501e-07	2.48499e-07	-1.90917e-07	6.14522e-09	1.24294e-07	-5.88998e-07	-6.96655e-08	-6.14273e-08	8.97005e-09	-3.14041e-08	-2.22843e-08	8.05094e-08	-9.66597e-08	-1.30706e-07	-3.75271e-07	-4.18413e-07	2.17705e-07	-1.93834e-07	6.33872e-07	-9.43197e-08	1.44408e-07	2.49183e-07	-4.14836e-07	1.86295e-07	1.40988e-07	-3.89952e-07	2.63754e-07	1.146e-07	-1.36275e-08	2.22051e-07	1.94973e-12
-2.00971e-07	2.48497e-07	-1.90921e-07	6.16899e-09	1.2387e-07	-5.88996e-07	-6.97898e-08	-5.65567e-08	1.90946e-09	-2.95506e-08	-2.53993e-08	8.13166e-08	-9.66738e-08	-1.28647e-07	-3.75221e-07	-4.18428e-07	2.1766e-07	-1.93753e-07	6.35408e-07	-9.14264e-08	1.49567e-07	2.49169e-07	-4.14845e-07	1.92292e-07	1.41029e-07	-3.83532e-07	2.63984e-07	1.14691e-07	-1.38866e-08	2.23431e-07	1.94935e-12
-1.9798e-07	2.48498e-07	-1.91005e-07	5.94763e-09	1.2443e-07	-5.88997e-07	-6.4448e-08	-8.20557e-08	1.4597e-08	-1.61157e-08	-2.43252e-08	6.12175e-08	-9.68226e-08	-1.2903e-07	-3.75273e-07	-4.18487e-07	2.16943e-07	-1.93775e-07	6.34573e-07	-9.59285e-08	1.39936e-07	2.49268e-07	-4.14896e-07	1.52238e-07	1.40026e-07	-3.87767e-07	2.64191e-07	1.14762e-07	-1.42567e-08	2.14338e-07	1.93016e-12
-1.9759e-07	2.48499e-07	-1.91013e-07	5.97114e-09	1.2435e-07	-5.88997e-07	-6.44954e-08	-8.10395e-08	1.51761e-08	-2.00999e-08	-2.42584e-08	6.27513e-08	-9.67656e-08	-1.29155e-07	-3.75258e-07	-4.18489e-07	2.15182e-07	-1.93786e-07	6.34541e-07	-9.46104e-08	1.40761e-07	2.49215e-07	-4.1489e-07	1.53937e-07	1.40039e-07	-3.87995e-07	2.64167e-07	1.14687e-07	-1.39756e-08	2.14638e-07	1.93013e-12
-1.97705e-07	2.48497e-07	-1.91094e-07	6.2299e-09	1.24397e-07	-5.88997e-07	-6.71814e-08	-8.62184e-08	1.39839e-08	-2.49264e-08	-2.32223e-08	5.91138e-08	-9.66955e-08	-1.28873e-07	-3.75234e-07	-4.1856e-07	2.11293e-07	-1.93745e-07	6.35138e-07	-9.3152e-08	1.43697e-07	2.49224e-07	-4.14887e-07	1.36501e-07	1.40539e-07	-3.87556e-07	2.64316e-07	1.1467e-07	-1.41879e-08	2.11486e-07	1.92421e-12
-1.97323e-07	2.48498e-07	-1.91087e-07	9.34052e-09	1.35644e-07	-5.88996e-07	-6.55438e-08	-7.97079e-08	1.58473e-08	-3.33236e-08	-2.53792e-08	6.27533e-08	-9.67433e-08	-1.28588e-07	-2.24542e-07	-4.18627e-07	2.16105e-07	-1.93752e-07	6.35392e-07	-9.54358e-08	1.41396e-07	1.96835e-07	-2.61667e-07	1.45185e-07	1.36043e-07	-3.87015e-07	2.64326e-07	1.14672e-07	6.78044e-08	2.16466e-07	1.71888e-12
-2.00833e-07	2.48481e-07	-1.90286e-07	7.68295e-09	1.28804e-07	-4.84428e-07	-6.57814e-08	-8.7015e-08	1.30666e-08	-2.80401e-08	-2.75162e-08	6.39111e-08	-9.67318e-08	-1.28728e-07	-1.83689e-07	-4.19096e-07	2.16499e-07	-1.935e-07	6.35075e-07	-9.48917e-08	1.41538e-07	2.23469e-07	-3.09652e-07	1.466e-07	1.39191e-07	-3.8705e-07	2.64223e-07	1.14658e-07	-5.87983e-09	2.15845e-07	1.62537e-12
-1.96154e-07	2.48368e-07	-1.16217e-07	7.22915e-09	1.36713e-07	-4.48323e-07	-6.56978e-08	-1.02257e-07	1.40667e-08	-2.68565e-08	-2.52524e-08	6.34815e-08	-1.17248e-07	-1.2704e-07	-2.28155e-07	-4.18632e-07	2.12659e-07	-1.93754e-07	3.38872e-07	-9.49451e-08	1.40984e-07	2.23372e-07	-2.67987e-07	1.4567e-07	1.377e-07	-3.87304e-07	2.64303e-07	1.14703e-07	-1.96539e-09	2.14583e-07	1.27841e-12
-2.02821e-07	2.48233e-07	-1.37773e-07	3.02937e-09	1.38651e-07	-4.21616e-07	-6.60555e-08	-8.59981e-08	1.37758e-08	-2.93844e-08	-2.50939e-08	6.32042e-08	-9.84824e-08	-1.25807e-07	-1.49412e-07	-4.18814e-07	2.1447e-07	-1.93749e-07	3.42775e-07	-9.47422e-08	1.40597e-07	2.35897e-07	-2.90101e-07	1.45382e-07	1.40241e-07	-3.86813e-07	2.64234e-07	1.14628e-07	-5.84677e-09	2.09417e-07	1.24628e-12
-1.97187e-07	2.48223e-07	-1.07824e-07	5.16828e-09	1.33456e-07	-4.54596e-07	-6.60081e-08	-8.54733e-08	1.38114e-08	-2.87619e-08	-2.34312e-08	6.34376e-08	-1.11234e-07	-1.24334e-07	-1.62037e-07	-4.18699e-07	2.14448e-07	-1.93794e-07	2.83403e-07	-9.42682e-08	1.41308e-07	2.23912e-07	-2.77522e-07	1.4609e-07	1.42035e-07	-3.87139e-07	2.64256e-07	1.14722e-07	4.99243e-09	1.56195e-07	1.20195e-12
-1.99343e-07	2.47278e-07	-1.30203e-07	6.34737e-09	1.32274e-07	-4.28634e-07	-6.61026e-08	-9.10983e-08	1.38558e-08	-2.96375e-08	-2.48045e-08	6.35017e-08	-1.06468e-07	-1.25104e-07	-1.60085e-07	-4.18755e-07	2.14865e-07	-1.93907e-07	2.43753e-07	-9.33843e-08	1.41231e-07	2.32528e-07	-2.90172e-07	1.4577e-07	1.42162e-07	-3.87111e-07	2.64228e-07	1.1469e-07	4.39781e-09	1.62762e-07	1.17637e-12
-1.99459e-07	2.47611e-07	-1.33709e-07	5.82703e-09	1.32399e-07	-4.31119e-07	-6.57328e-08	-8.83844e-08	1.34242e-08	-3.07403e-08	-2.06369e-08	6.36229e-08	-1.05008e-07	-1.21793e-07	-1.66091e-07	-4.18788e-07	2.14811e-07	-1.94123e-07	2.10921e-07	-9.42506e-08	1.41355e-07	2.29043e-07	-2.88378e-07	1.41559e-07	1.41449e-07	-3.87147e-07	1.26697e-07	1.14428e-07	3.23877e-09	1.45907e-07	1.10214e-12
-1.66519e-07	2.47663e-07	-1.24097e-07	5.99338e-09	1.33034e-07	-3.7763e-07	-6.56883e-08	-8.60618e-08	1.36076e-08	-2.96757e-08	-2.20944e-08	6.3288e-08	-1.05288e-07	-1.26452e-07	-1.69362e-07	-4.18746e-07	2.147e-07	-1.9393e-07	2.42064e-07	-9.41913e-08	1.40935e-07	2.27205e-07	-2.89524e-07	1.41667e-07	1.42576e-07	-3.86876e-07	1.40167e-07	1.1419e-07	8.69867e-09	1.4763e-07	1.0643e-12
-7.64963e-08	2.47621e-07	-1.24115e-07	6.02062e-09	1.32903e-07	-3.86924e-07	-6.57813e-08	-8.8007e-08	1.39184e-08	-2.93156e-08	-2.24268e-08	6.34429e-08	-1.08592e-07	-1.28654e-07	-1.71336e-07	-4.18746e-07	2.14679e-07	-1.93862e-07	2.3896e-07	-9.41716e-08	1.4103e-07	2.26969e-07	-2.88451e-07	1.42898e-07	1.42371e-07	-3.8706e-07	1.05795e-07	1.13911e-07	8.51302e-09	1.49785e-07	1.04211e-12
-1.29051e-07	2.47521e-07	-1.11804e-07	4.13449e-09	1.30708e-07	-3.84894e-07	-6.19299e-08	-8.70298e-08	1.36733e-08	-3.00988e-08	-2.18195e-08	6.36003e-08	-1.09495e-07	-1.27048e-07	-1.36188e-07	-4.18757e-07	2.14443e-07	-1.93922e-07	2.32014e-07	-9.51619e-08	1.40814e-07	2.27004e-07	-2.89638e-07	1.42741e-07	1.44575e-07	-3.86942e-07	1.0805e-07	1.17567e-07	1.50658e-08	6.30954e-08	1.01716e-12
-1.06423e-07	2.47534e-07	-1.0981e-07	-1.07464e-08	1.32584e-07	-3.871e-07	-6.14841e-08	-8.76484e-08	1.3792e-08	-3.01459e-08	-2.21896e-08	6.36012e-08	-1.08705e-07	-1.30028e-07	-1.1824e-07	-4.1875e-07	2.10894e-07	-1.93965e-07	2.3155e-07	-9.43277e-08	1.40446e-07	1.84016e-07	-2.90257e-07	1.43734e-07	1.43068e-07	-3.86941e-07	1.21679e-07	1.14606e-07	1.02642e-08	1.20367e-07	1.00319e-12
-1.04253e-07	2.47427e-07	-1.20551e-07	1.1522e-09	1.29928e-07	-3.85845e-07	-6.57928e-08	-8.78194e-08	1.37181e-08	-2.97985e-08	-2.21525e-08	6.35442e-08	-1.08464e-07	-1.30388e-07	-1.37302e-07	-4.18745e-07	2.14055e-07	-1.93935e-07	2.26558e-07	-9.42526e-08	1.409e-07	1.70126e-07	-2.89217e-07	1.43251e-07	1.43619e-07	-3.8689e-07	1.17605e-07	1.14937e-07	8.75827e-09	7.86571e-08	9.93211e-13
-8.90597e-08	2.47362e-07	-1.1413e-07	1.00534e-09	1.28342e-07	-3.8665e-07	-6.38026e-08	-8.75719e-08	1.37535e-08	-2.98803e-08	-2.22071e-08	6.35423e-08	-1.08488e-07	-1.29351e-07	-1.38807e-07	-4.18753e-07	2.07789e-07	-1.93946e-07	2.28658e-07	-9.58958e-08	1.40454e-07	1.73818e-07	-2.89445e-07	1.42923e-07	1.43307e-07	-3.86959e-07	1.1041e-07	1.15785e-07	1.4238e-08	7.06839e-08	9.86077e-13
-1.08543e-07	2.47388e-07	-1.17809e-07	9.81657e-09	1.61552e-07	-9.60463e-08	-6.5574e-08	-8.7473e-08	1.378e-08	-2.98522e-08	-2.22605e-08	6.35238e-08	-1.08364e-07	-1.31802e-07	-1.3214e-07	-4.33031e-07	2.10362e-07	-1.93929e-07	2.27823e-07	-9.47266e-08	1.39699e-07	1.73956e-07	-2.89443e-07	1.42985e-07	1.43511e-07	-2.97446e-07	1.09895e-07	1.15449e-07	1.08761e-08	7.92399e-08	8.11544e-13
-7.30343e-08	2.46918e-07	-1.18574e-07	9.84155e-09	1.68809e-07	-1.11848e-07	-6.55765e-08	-8.76497e-08	1.36158e-08	-2.98439e-08	-2.34076e-08	6.34642e-08	-1.08156e-07	-1.36228e-07	-1.35189e-07	-4.21591e-07	2.05633e-07	-1.94048e-07	2.17021e-07	-9.47349e-08	1.39765e-07	1.74578e-07	-2.24865e-07	1.44279e-07	8.17782e-08	-2.94167e-07	1.16968e-07	1.1604e-07	1.17003e-08	8.01574e-08	7.49706e-13
-7.69789e-08	2.47215e-07	-1.18118e-07	3.99806e-09	1.40318e-07	-6.15046e-08	-6.48789e-08	-8.7627e-08	1.36735e-08	-2.97389e-08	-1.14166e-08	6.34895e-08	-1.08177e-07	-1.30977e-07	-1.36051e-07	-4.20506e-07	2.05855e-07	-1.94045e-07	2.23182e-07	-9.49204e-08	1.4014e-07	1.76187e-07	-2.35716e-07	1.43794e-07	1.24406e-07	-2.96191e-07	1.16604e-07	1.15854e-07	1.20764e-08	8.0179e-08	7.48363e-13
-8.66302e-08	2.47435e-07	-1.16789e-07	8.6901e-09	1.51234e-07	-8.861e-08	-6.54691e-08	-8.75929e-08	1.37199e-08	-2.90569e-08	-1.61119e-08	6.34931e-08	-1.08224e-07	-1.32134e-07	-1.33955e-07	-4.19956e-07	2.05801e-07	-1.938e-07	2.20585e-07	-9.47989e-08	1.40127e-07	1.76007e-07	-2.25508e-07	1.43304e-07	8.86268e-08	-2.98182e-07	1.1571e-07	1.15995e-07	1.21246e-08	8.4921e-08	7.4446e-13
-8.50177e-08	2.47312e-07	-1.17065e-07	8.82806e-09	1.47546e-07	-7.6482e-08	-6.51562e-08	-8.76042e-08	1.37126e-08	-2.97282e-08	-1.93257e-08	6.34998e-08	-1.08242e-07	-1.31698e-07	-1.34212e-07	-4.2007e-07	2.05918e-07	-1.94428e-07	2.19939e-07	-9.48352e-08	1.33875e-07	1.74347e-07	-2.27401e-07	1.43572e-07	9.68607e-08	-2.97084e-07	1.16438e-07	1.15883e-07	1.22353e-08	8.45156e-08	7.40857e-13
-8.29593e-08	2.36056e-07	-1.19078e-07	9.39001e-09	1.44621e-07	-5.20158e-08	-6.52111e-08	-8.76245e-08	1.37016e-08	-2.96259e-08	-1.82981e-08	6.33237e-08	-1.08242e-07	-1.33206e-07	-1.28982e-07	-4.20797e-07	2.04834e-07	-1.94031e-07	2.20299e-07	-1.01933e-07	1.37867e-07	1.75304e-07	-2.30417e-07	1.43418e-07	9.60054e-08	-5.27065e-08	1.16583e-07	1.15903e-07	-4.18304e-08	8.19671e-08	6.50415e-13
-8.67774e-08	2.35638e-07	-1.12865e-07	8.87694e-09	1.48195e-07	-5.06136e-09	-6.53097e-08	-8.76283e-08	1.37008e-08	-2.8877e-08	-1.95137e-08	5.99034e-08	-1.08229e-07	-1.38068e-07	-1.31622e-07	-4.21288e-07	2.05407e-07	-1.94387e-07	2.20826e-07	-9.52506e-08	1.25109e-07	1.74815e-07	-2.27536e-07	1.43304e-07	9.37898e-08	-4.87404e-08	1.16446e-07	1.15873e-07	-1.21055e-08	8.22786e-08	6.4179e-13
-8.54821e-08	2.36329e-07	-1.12125e-07	7.80132e-09	1.45613e-07	-6.40827e-08	-6.53597e-08	-8.76086e-08	1.36481e-08	-3.03112e-08	-1.79387e-08	6.34126e-08	-1.08352e-07	-1.33249e-07	-1.15661e-07	-4.20995e-07	1.47912e-07	-1.94168e-07	2.25248e-07	-1.01751e-07	1.33805e-07	1.77163e-07	-2.29268e-07	1.41587e-07	9.13939e-08	-8.14164e-08	1.16356e-07	1.15378e-07	-3.14733e-09	6.19802e-08	6.2686e-13
-8.32701e-08	2.35096e-07	-1.14312e-07	8.2905e-09	1.4527e-07	-3.94608e-08	-6.52365e-08	-8.70423e-08	1.36861e-08	-2.98794e-08	-1.77089e-08	6.26111e-08	-1.08363e-07	-1.3399e-07	-1.23935e-07	-2.41566e-07	1.6558e-07	-1.941e-07	2.1855e-07	3.36718e-08	1.32176e-07	1.74601e-07	-2.29324e-07	1.42971e-07	4.0371e-08	-9.20215e-08	1.16531e-07	1.15829e-07	-2.34048e-08	7.89713e-08	4.9741e-13
-8.4643e-08	2.35495e-07	-1.14312e-07	7.57446e-09	1.3932e-07	-4.33703e-08	-6.52584e-08	-8.71611e-08	1.36895e-08	-3.02097e-08	-1.81559e-08	6.1265e-08	-1.08301e-07	-1.34799e-07	-1.23362e-07	-2.35269e-07	1.60225e-07	-1.94101e-07	2.20619e-07	-2.08227e-09	1.30684e-07	1.76645e-07	-2.29368e-07	1.4244e-07	6.40435e-09	-8.14399e-08	1.16515e-07	1.15805e-07	-1.97179e-08	6.67712e-08	4.86259e-13
-8.47097e-08	2.36551e-07	-1.14588e-07	8.13752e-09	1.43936e-07	-3.88562e-08	-6.52854e-08	-8.68829e-08	1.36885e-08	-3.01907e-08	-2.9827e-08	6.12599e-08	-1.0914e-07	-1.34369e-07	-1.24332e-07	-2.42556e-07	1.59168e-07	-1.94223e-07	2.2036e-07	-2.18521e-08	1.31133e-07	1.76438e-07	-1.86504e-07	1.42446e-07	6.10176e-08	-8.21894e-08	1.16476e-07	1.15744e-07	-1.43495e-08	6.53312e-08	4.77776e-13
-8.45877e-08	2.35089e-07	-1.14092e-07	7.87831e-09	1.43405e-07	-3.58769e-08	-6.52914e-08	-8.71275e-08	1.36866e-08	-3.00908e-08	-3.04158e-08	6.22319e-08	-1.08658e-07	-1.34549e-07	-1.23687e-07	-2.34996e-07	1.64169e-07	-1.94226e-07	2.18813e-07	2.86916e-09	1.30483e-07	1.76339e-07	-1.85075e-07	1.42453e-07	4.59637e-08	-7.30464e-08	1.16427e-07	1.15721e-07	-1.2092e-08	7.24905e-08	4.70554e-13
-8.46747e-08	2.356e-07	-1.14491e-07	7.93086e-09	1.44219e-07	-3.68018e-08	-6.52548e-08	-8.68943e-08	1.36854e-08	-2.99974e-08	-2.31175e-08	6.1384e-08	-1.0927e-07	-1.3433e-07	-1.21151e-07	-2.35889e-07	4.49454e-08	-1.94245e-07	2.20165e-07	-1.81849e-08	1.30232e-07	1.76187e-07	-1.92956e-07	1.42315e-07	4.87182e-08	-7.77801e-08	1.16459e-07	1.15764e-07	-1.27938e-08	6.92557e-08	4.49896e-13
-8.4333e-08	2.33642e-07	-1.11701e-07	8.03401e-09	1.44968e-07	-3.69382e-08	-6.50953e-08	-8.66516e-08	1.36853e-08	-3.00499e-08	-2.53305e-08	6.2758e-08	-1.09831e-07	-1.34428e-07	-1.2322e-07	-2.38431e-07	3.48778e-08	-1.94225e-07	1.99569e-07	-1.19256e-08	1.30089e-07	1.76276e-07	-1.94509e-07	1.4246e-07	4.94742e-08	-7.51458e-08	1.16466e-07	1.15792e-07	2.63157e-09	7.21758e-08	4.41523e-13
-8.4695e-08	2.34947e-07	-1.1165e-07	7.8968e-09	1.44043e-07	-3.80583e-08	-6.50587e-08	-8.68856e-08	1.36902e-08	-3.01099e-08	-3.72816e-08	6.13661e-08	-1.08838e-07	-1.29769e-07	-1.22126e-07	-2.37785e-07	4.78795e-08	-1.94187e-07	1.99393e-07	-1.32261e-08	1.30372e-07	1.76249e-07	-1.94993e-07	1.42556e-07	6.15067e-08	-7.42711e-08	3.29921e-09	1.14494e-07	-1.29808e-08	7.07364e-08	4.29202e-13
-8.46095e-08	2.34899e-07	-1.11637e-07	7.99104e-09	1.45383e-07	-3.79665e-08	-6.50644e-08	-8.68204e-08	1.36881e-08	-3.01054e-08	-2.90533e-08	6.21034e-08	-1.09592e-07	-1.3033e-07	-1.22772e-07	-2.36828e-07	3.99544e-08	-1.94209e-07	2.0013e-07	-1.11355e-08	1.30243e-07	1.76295e-07	-1.9365e-07	1.42527e-07	5.04391e-08	-7.55179e-08	1.5472e-08	1.15365e-07	-7.38353e-09	7.1545e-08	4.27479e-13
-8.45828e-08	2.34464e-07	-1.12639e-07	7.97181e-09	1.16029e-07	-3.84381e-08	-6.51428e-08	-8.68177e-08	1.36779e-08	-3.01078e-08	-2.505e-08	6.20285e-08	-1.09416e-07	-1.13549e-07	-1.22522e-07	-2.3836e-07	5.0315e-08	-1.94192e-07	2.0034e-07	-1.48332e-08	1.30121e-07	1.76212e-07	-1.92467e-07	1.45442e-07	5.19863e-08	-7.46895e-08	3.98527e-08	1.16096e-07	-9.344e-09	6.41483e-08	4.18188e-13
-8.45944e-08	2.34593e-07	-1.12038e-07	7.94048e-09	9.13363e-08	-3.79203e-08	-6.52101e-08	-8.67206e-08	1.3644e-08	-3.01209e-08	-2.63056e-08	6.17968e-08	-1.09305e-07	-1.12746e-07	-1.22805e-07	-2.37487e-07	4.34093e-08	-1.94194e-07	2.01177e-07	-1.26521e-08	1.30172e-07	1.76289e-07	-1.92546e-07	1.44834e-07	5.1533e-08	-7.50672e-08	2.1421e-08	1.15119e-07	-8.54701e-09	6.74789e-08	4.11033e-13
-8.45837e-08	2.34597e-07	-1.1211e-07	7.94079e-09	9.14222e-08	-3.80574e-08	-6.5233e-08	-8.67245e-08	1.3658e-08	-3.01141e-08	-2.62575e-08	6.17663e-08	-1.09339e-07	-1.12388e-07	-1.22867e-07	-2.37481e-07	4.36486e-08	-1.94194e-07	2.01231e-07	-1.26575e-08	1.30195e-07	1.76286e-07	-1.92464e-07	1.43756e-07	5.13597e-08	-7.51936e-08	2.37236e-08	1.15632e-07	-8.50212e-09	6.75057e-08	4.10943e-13
-8.457e-08	2.34869e-07	-1.1192e-07	8.32434e-09	9.48717e-08	-3.84592e-08	-6.52074e-08	-8.67578e-08	1.36464e-08	-3.01081e-08	-2.76499e-08	6.16781e-08	-1.09535e-07	-3.79746e-08	-1.18932e-07	-2.38075e-07	4.63139e-08	-1.9419e-07	2.01323e-07	-1.37375e-08	1.30373e-07	1.75531e-07	-1.92557e-07	1.44655e-07	5.15952e-08	-7.50582e-08	2.60989e-08	1.16057e-07	-7.68648e-09	6.77634e-08	4.00578e-13
-8.41095e-08	2.34681e-07	-1.12049e-07	8.65453e-09	9.39946e-08	-3.83947e-08	-6.52205e-08	-8.676e-08	1.34502e-08	-3.00879e-08	-2.69401e-08	6.17396e-08	-1.09461e-07	-2.59166e-08	-1.21817e-07	-2.37795e-07	4.88845e-08	-1.92008e-07	2.01155e-07	-1.30584e-08	1.30394e-07	1.7588e-07	-1.92465e-07	1.4446e-07	5.19567e-08	-7.52466e-08	2.68318e-08	1.16018e-07	-5.65274e-09	6.77847e-08	3.99439e-13
-8.30141e-08	2.34775e-07	-1.12134e-07	8.45611e-09	9.49261e-08	-3.82452e-08	-6.53127e-08	-8.67636e-08	1.36456e-08	-3.00944e-08	-2.70399e-08	6.17066e-08	-1.09462e-07	-1.96869e-08	-1.18673e-07	-2.37921e-07	4.65492e-08	-1.90587e-07	2.01109e-07	-1.31718e-08	1.30356e-07	1.76038e-07	-1.92458e-07	1.4458e-07	5.19728e-08	-7.5129e-08	2.86997e-08	1.15837e-07	-6.96071e-09	6.79176e-08	3.97896e-13
-1.12449e-09	2.34735e-07	-1.12138e-07	8.38026e-09	9.4459e-08	-3.19609e-08	-6.52667e-08	-8.67461e-08	1.36488e-08	-3.03671e-08	-2.74615e-08	6.17121e-08	-1.09436e-07	-3.11154e-08	-1.17777e-07	-2.37771e-07	4.55679e-08	-1.95096e-07	2.01292e-07	-1.31557e-08	1.30281e-07	1.76074e-07	-1.92628e-07	9.10041e-08	5.18755e-08	-7.5079e-08	2.5266e-08	1.16757e-07	-8.14547e-09	4.59178e-08	3.77463e-13
-1.12449e-09	2.34735e-07	-1.12138e-07	8.38026e-09	9.4459e-08	-3.19609e-08	-6.52667e-08	-8.67461e-08	1.36488e-08	-3.03671e-08	-2.74615e-08	6.17121e-08	-1.09436e-07	-3.11154e-08	-1.17777e-07	-2.37771e-07	4.55679e-08	-1.95096e-07	2.01292e-07	-1.31557e-08	1.30281e-07	1.76074e-07	-1.92628e-07	9.10041e-08	5.18755e-08	-7.5079e-08	2.5266e-08	1.16757e-07	-8.14547e-09	4.59178e-08	3.77463e-13
-9.68747e-09	2.34742e-07	-1.12144e-07	8.39644e-09	9.43777e-08	-3.17214e-08	-6.52728e-08	-8.67567e-08	1.36124e-08	-3.02985e-08	-2.73971e-08	6.17124e-08	-1.09443e-07	-2.93971e-08	-1.17857e-07	-2.37846e-07	3.97832e-08	-1.93291e-07	2.01238e-07	-1.32103e-08	1.30291e-07	1.76359e-07	-1.92629e-07	9.37018e-08	2.32364e-08	-7.48932e-08	2.52672e-08	1.17651e-07	-5.99678e-09	4.88967e-08	3.75146e-13
-3.8929e-10	2.34777e-07	-1.12134e-07	8.34161e-09	9.44744e-08	-3.30776e-08	-6.52764e-08	-8.67506e-08	1.36507e-08	-3.02065e-08	-2.76404e-08	6.17109e-08	-1.0944e-07	-3.18398e-08	-1.18446e-07	-2.37808e-07	4.54595e-08	-1.92623e-07	2.01204e-07	-1.31501e-08	1.2998e-07	1.76078e-07	-1.92516e-07	9.15306e-08	2.82673e-08	-7.50297e-08	2.52136e-08	1.15053e-07	-7.99862e-09	4.54457e-08	3.74409e-13
-4.98908e-09	2.34752e-07	-1.12134e-07	8.41222e-09	9.44872e-08	-3.48934e-08	-6.5276e-08	-8.59434e-08	1.36482e-08	-3.0233e-08	-2.75361e-08	6.17107e-08	-1.09471e-07	-3.12405e-08	-1.18046e-07	-2.37815e-07	4.25303e-08	-1.92972e-07	2.0122e-07	-1.30191e-08	1.29918e-07	1.76127e-07	-1.92537e-07	9.14369e-08	1.29375e-08	-7.50141e-08	2.54283e-08	1.15434e-07	-7.69337e-09	4.6037e-08	3.7367e-13
-3.91396e-09	2.34746e-07	-1.12133e-07	8.38001e-09	9.45283e-08	-3.3118e-08	-6.52642e-08	-8.91283e-08	1.36331e-08	-3.02927e-08	-2.7628e-08	6.17881e-08	-1.10144e-07	-2.9644e-08	-1.18074e-07	-2.3795e-07	4.36991e-08	-1.28771e-07	1.99839e-07	-1.30092e-08	1.1103e-07	1.76094e-07	-1.92547e-07	9.35797e-08	1.75988e-08	-7.48662e-08	2.51615e-08	1.18951e-07	-8.08485e-09	5.08954e-08	3.50375e-13
-7.60833e-09	2.34749e-07	-1.12142e-07	8.75105e-09	9.46439e-08	-3.4829e-08	-6.52807e-08	-8.60864e-08	1.36417e-08	-2.55159e-08	-2.75108e-08	6.17172e-08	-1.09514e-07	-2.93503e-08	-1.18037e-07	-2.37845e-07	4.33085e-08	-1.58528e-07	2.01178e-07	-1.30939e-08	1.22189e-07	1.76103e-07	-5.14921e-08	9.22469e-08	1.82839e-08	-7.49378e-08	2.53537e-08	1.1716e-07	-7.89134e-09	4.94003e-08	3.25997e-13
-4.82987e-09	2.34747e-07	-1.12137e-07	8.85848e-09	9.45196e-08	-3.40767e-08	-2.5377e-08	-8.61792e-08	1.36301e-08	-2.59451e-08	-2.75948e-08	6.17223e-08	-1.09762e-07	-2.97071e-08	-1.18155e-07	-2.3783e-07	4.35416e-08	-1.37434e-07	2.0075e-07	-1.30394e-08	1.13791e-07	1.76088e-07	-4.86229e-08	9.25619e-08	1.5723e-08	-7.49783e-08	2.53105e-08	1.17704e-07	-8.01374e-09	4.93037e-08	3.13834e-13
-1.2721e-08	2.34752e-07	-1.12136e-07	8.58053e-09	9.4159e-08	-4.43243e-08	-4.07164e-08	-8.60524e-08	1.36336e-08	-2.89063e-08	-2.75966e-08	6.17573e-08	-1.09862e-07	-2.66471e-08	-1.18091e-07	-1.05799e-07	4.32115e-08	-1.49089e-07	2.00916e-07	-1.3054e-08	1.15035e-07	1.76104e-07	-6.29171e-08	9.23726e-08	2.93758e-08	-7.49413e-08	2.64335e-08	1.16731e-07	-8.11695e-09	4.91193e-08	2.75979e-13
-5.83933e-09	2.34748e-07	-1.12138e-07	8.73294e-09	9.44855e-08	-3.41778e-08	-4.51272e-08	-8.68829e-08	1.36315e-08	-2.79642e-08	-2.75809e-08	6.17337e-08	-1.09799e-07	-2.92797e-08	-1.18124e-07	-1.10824e-07	4.33375e-08	-1.40697e-07	2.00873e-07	-1.30437e-08	1.17991e-07	1.76099e-07	-4.94126e-08	9.22623e-08	1.75227e-08	-7.4973e-08	2.58792e-08	1.17525e-07	-7.96114e-09	4.80678e-08	2.73025e-13
-6.79278e-09	2.34748e-07	-1.12136e-07	8.65897e-09	9.43522e-08	-3.89728e-08	-4.37673e-08	-8.65997e-08	1.36318e-08	-2.7271e-08	-2.75829e-08	6.1733e-08	-1.09853e-07	-2.81204e-08	-1.18121e-07	-1.03518e-07	4.32743e-08	-1.41498e-07	2.00696e-07	-1.30466e-08	1.14393e-07	1.76095e-07	-5.53473e-08	9.23271e-08	1.82142e-08	-7.49617e-08	2.57605e-08	1.17091e-07	-8.06184e-09	4.86713e-08	2.71452e-13
-5.6996e-09	2.34748e-07	-1.12137e-07	8.66682e-09	9.43931e-08	-3.52115e-08	-4.08148e-08	-8.64633e-08	1.36308e-08	-2.69204e-08	-2.75927e-08	6.17356e-08	-1.09819e-07	-2.89743e-08	-1.18106e-07	-9.72531e-08	4.33997e-08	-1.37495e-07	2.00817e-07	-1.3038e-08	1.16018e-07	1.76094e-07	-5.71383e-08	9.23567e-08	1.64135e-08	-7.49452e-08	2.57231e-08	1.17393e-07	-7.97316e-09	4.8408e-08	2.69156e-13
-1.07827e-08	2.34749e-07	-1.1217e-07	8.70837e-09	8.99614e-08	-3.69175e-08	-4.71695e-08	-8.68589e-08	1.36721e-08	-2.73265e-08	-2.75812e-08	6.17619e-08	-1.09911e-07	-1.83738e-08	-1.17203e-07	-1.05248e-07	1.68675e-08	-1.38311e-07	2.00632e-07	-1.30415e-08	1.16325e-07	1.74122e-07	-5.81829e-08	2.51119e-08	1.9354e-08	-7.49656e-08	2.5995e-08	1.17252e-07	-6.80575e-09	4.84948e-08	2.60367e-13
-2.44781e-08	2.3475e-07	-1.12228e-07	8.75338e-09	8.51694e-08	-3.70789e-08	-4.97234e-08	-8.67829e-08	1.36952e-08	-2.67694e-08	-2.7582e-08	6.19537e-08	-1.0988e-07	4.35863e-09	-1.05307e-07	-1.05268e-07	1.00143e-08	-1.42474e-07	2.00513e-07	-1.30421e-08	1.16202e-07	1.65364e-07	-5.83835e-08	-5.4869e-09	1.84201e-08	-7.49629e-08	2.60824e-08	1.17224e-07	-6.07789e-09	4.84458e-08	2.54603e-13
-1.47825e-08	2.34749e-07	-1.12171e-07	8.75169e-09	7.34846e-08	-3.69859e-08	-4.48452e-08	-8.67172e-08	1.36582e-08	-2.70504e-08	-2.75818e-08	6.18254e-08	-1.09875e-07	-1.42178e-08	-1.12826e-07	-1.03569e-07	2.01268e-08	-1.39568e-07	2.00612e-07	-1.3013e-08	1.16381e-07	1.69143e-07	-5.74898e-08	8.27233e-09	1.84478e-08	-7.4963e-08	2.598e-08	1.17269e-07	-6.81123e-09	4.85309e-08	2.5413e-13
-1.86278e-08	2.3475e-07	-1.12198e-07	8.69459e-09	6.84868e-08	-3.71752e-08	-4.80915e-08	-8.6662e-08	1.36736e-08	-2.67885e-08	-2.75814e-08	6.18376e-08	-1.09859e-07	-5.36308e-10	-1.08582e-07	-1.03837e-07	1.50214e-08	-1.41039e-07	2.00664e-07	-1.30413e-08	1.16045e-07	1.67461e-07	-5.70697e-08	1.3162e-08	1.86904e-08	-7.49602e-08	2.59593e-08	1.17276e-07	-6.3693e-09	4.85119e-08	2.52428e-13
-1.52686e-08	2.34749e-07	-1.1219e-07	8.63604e-09	7.41219e-08	-3.67712e-08	-4.65703e-08	-8.66068e-08	1.36049e-08	-2.64795e-08	-2.75809e-08	6.21698e-08	-1.09602e-07	-1.51811e-08	-1.07762e-07	-1.03186e-07	1.55437e-08	-1.40262e-07	2.00641e-07	-1.24377e-08	1.14433e-07	1.67588e-07	-5.68915e-08	1.37354e-08	1.66112e-08	-7.49634e-08	2.59641e-08	5.67186e-08	3.23943e-09	4.85282e-08	2.41617e-13
-1.66579e-08	2.34749e-07	-1.12189e-07	8.62276e-09	7.7166e-08	-3.68889e-08	-4.71857e-08	-8.65846e-08	1.36852e-08	-2.64172e-08	-2.75803e-08	6.18512e-08	-1.07538e-07	-1.56533e-08	-1.08516e-07	-1.0369e-07	1.7379e-08	-1.42107e-07	2.00681e-07	-1.13425e-08	8.93648e-08	1.68163e-07	-5.6905e-08	2.28043e-08	1.85312e-08	-7.49601e-08	2.59535e-08	6.40418e-08	-5.42718e-09	4.85106e-08	2.38933e-13
-1.67355e-08	2.3475e-07	-1.12184e-07	8.59737e-09	7.35626e-08	-3.68622e-08	-4.66052e-08	-8.66552e-08	1.36784e-08	-2.69018e-08	-2.75807e-08	6.21443e-08	-8.12259e-08	-1.04429e-08	-1.08098e-07	-1.03074e-07	1.67912e-08	-1.40266e-07	2.00649e-07	-1.28476e-08	1.00126e-07	1.67881e-07	-5.70332e-08	1.31236e-08	1.8689e-08	-7.49611e-08	2.59536e-08	7.36859e-08	-4.27373e-09	4.85119e-08	2.35507e-13
-1.60153e-08	2.34749e-07	-1.12786e-07	8.63365e-09	7.37799e-08	-3.6855e-08	-4.64897e-08	-8.65937e-08	1.36313e-08	-2.67405e-08	-2.75801e-08	6.18925e-08	-9.7965e-08	-1.37996e-08	-1.07899e-07	-1.03312e-07	1.63083e-08	-1.40259e-07	1.5043e-07	-1.21459e-08	8.91664e-08	1.68114e-07	-5.68907e-08	1.45924e-08	1.83977e-08	-7.49611e-08	2.59712e-08	6.37062e-08	1.12252e-08	4.84995e-08	2.17762e-13
-1.69543e-08	2.3475e-07	-1.12774e-07	8.6226e-09	7.36904e-08	-3.68648e-08	-4.66286e-08	-8.65913e-08	1.36451e-08	-2.67478e-08	-2.75802e-08	6.19065e-08	-8.7288e-08	-1.37031e-08	-1.08231e-07	-1.03335e-07	1.63263e-08	-1.40309e-07	1.54269e-07	-1.21307e-08	9.00235e-08	1.67933e-07	-5.69082e-08	1.60714e-08	1.84609e-08	-7.4961e-08	2.59607e-08	6.42736e-08	4.13206e-09	4.84995e-08	2.17179e-13
-1.74805e-08	2.34745e-07	-1.12784e-07	8.64077e-09	7.40051e-08	-3.68758e-08	-4.59233e-08	-7.82298e-08	1.36783e-08	-2.66523e-08	-2.75797e-08	6.2081e-08	-8.55083e-08	-1.35702e-08	-1.08906e-07	-1.03473e-07	1.66862e-08	-1.40702e-07	8.28576e-08	-1.20404e-08	9.31624e-08	1.67893e-07	-5.69336e-08	1.10765e-08	1.84994e-08	-7.50635e-08	2.5959e-08	6.84525e-08	6.48901e-09	4.85045e-08	1.99895e-13
-1.69263e-08	2.34721e-07	-1.13896e-07	8.78532e-09	7.37773e-08	-3.66311e-08	-4.60687e-08	-8.42555e-08	1.36722e-08	-2.65929e-08	-2.74249e-08	6.20614e-08	-7.36441e-08	-1.29498e-08	-1.09238e-07	-1.03352e-07	1.64723e-08	-1.40338e-07	4.30403e-08	-1.17726e-08	9.50147e-08	1.67901e-07	-5.68602e-08	1.3335e-08	1.78142e-08	-7.51994e-08	2.58628e-08	5.59786e-08	3.06524e-09	4.85542e-08	1.92868e-13
-1.72491e-08	2.34711e-07	-1.13716e-07	8.67972e-09	7.36777e-08	-3.67597e-08	-1.74469e-08	-7.47581e-08	1.36688e-08	-2.61721e-08	-2.74654e-08	6.20841e-08	-7.31068e-08	-9.04638e-09	-1.08617e-07	-1.03363e-07	1.64297e-08	-1.40609e-07	4.75192e-08	-1.17768e-08	9.45609e-08	1.67836e-07	-3.69747e-08	1.19234e-08	1.79493e-08	-7.50709e-08	2.40785e-08	6.27087e-08	1.96767e-09	4.85708e-08	1.88345e-13
-1.69129e-08	2.34743e-07	-1.13794e-07	8.72367e-09	7.35959e-08	-3.67237e-08	-2.95533e-08	-8.22608e-08	1.36516e-08	-2.66052e-08	-2.73858e-08	6.20568e-08	-5.80587e-08	-1.00946e-08	-1.09257e-07	-1.03407e-07	1.64538e-08	-1.40509e-07	6.0067e-08	-1.18154e-08	9.47261e-08	1.34224e-07	-3.90543e-08	1.20644e-08	1.78636e-08	-7.50645e-08	2.48717e-08	5.82383e-08	2.82174e-09	4.85534e-08	1.79169e-13
-1.69051e-08	2.34742e-07	-1.13794e-07	7.19475e-09	7.35977e-08	-3.67135e-08	-3.46948e-08	-8.14433e-08	1.36582e-08	-2.66109e-08	-2.74428e-08	6.20568e-08	-5.86724e-08	-1.01206e-08	-1.09137e-07	-1.03414e-07	1.64538e-08	-1.40509e-07	5.42341e-08	-1.17374e-08	9.61113e-08	1.36207e-07	-4.00563e-08	1.21627e-08	1.78771e-08	-4.2669e-08	2.48664e-08	5.75325e-08	2.80413e-09	4.85532e-08	1.7571e-13
-1.69311e-08	2.34746e-07	-1.13843e-07	8.24608e-09	7.36085e-08	-3.67043e-08	-3.83607e-08	-8.12294e-08	1.36572e-08	-2.66094e-08	-2.74162e-08	6.2053e-08	-5.96989e-08	-9.98029e-09	-1.09055e-07	-1.03404e-07	1.64756e-08	-1.40524e-07	5.05254e-08	-1.17966e-08	9.509e-08	1.31483e-07	-4.29761e-08	1.2034e-08	1.78083e-08	-4.53654e-08	2.48222e-08	5.82198e-08	2.64145e-09	4.85559e-08	1.74779e-13
-1.69311e-08	2.34746e-07	-1.13843e-07	8.24608e-09	7.36085e-08	-3.67043e-08	-3.83607e-08	-8.12294e-08	1.36572e-08	-2.66094e-08	-2.74162e-08	6.2053e-08	-5.96989e-08	-9.98029e-09	-1.09055e-07	-1.03404e-07	1.64756e-08	-1.40524e-07	5.05254e-08	-1.17966e-08	9.509e-08	1.31483e-07	-4.29761e-08	1.2034e-08	1.78083e-08	-4.53654e-08	2.48222e-08	5.82198e-08	2.64145e-09	4.85559e-08	1.74779e-13
-1.69398e-08	2.34741e-07	-1.13746e-07	7.0058e-09	7.3552e-08	-3.66653e-08	-3.80138e-08	-7.93648e-08	1.35756e-08	-2.66363e-08	-2.74e-08	6.20575e-08	-5.92499e-08	-1.00488e-08	-1.08882e-07	-1.03355e-07	1.48162e-08	-1.40503e-07	5.17086e-08	-1.17871e-08	9.5356e-08	1.29205e-07	-4.44514e-08	1.22106e-08	1.82264e-08	-4.80716e-08	2.47608e-08	5.78685e-08	2.66051e-09	7.91951e-09	1.7188e-13
-1.69346e-08	2.34744e-07	-1.00373e-07	7.80967e-09	7.36186e-08	-3.66547e-08	-3.67371e-08	-1.63572e-08	1.36761e-08	-2.66345e-08	-2.75353e-08	6.20567e-08	-5.94113e-08	-1.03698e-08	-1.08601e-07	-1.03344e-07	1.41011e-08	-1.38479e-07	5.22465e-08	-1.17832e-08	9.54318e-08	1.28999e-07	-4.62468e-08	1.21174e-08	1.78959e-08	-4.71109e-08	2.44451e-08	5.77715e-08	2.58124e-09	2.71552e-08	1.63021e-13
-1.69398e-08	2.34741e-07	-1.02081e-07	7.91565e-09	7.36023e-08	-3.66537e-08	-3.56994e-08	-3.49294e-09	1.35343e-08	-2.66265e-08	-2.74529e-08	6.20559e-08	-5.9201e-08	-1.01256e-08	-1.08671e-07	-1.03367e-07	1.63659e-08	-1.39893e-07	5.09636e-08	-1.1773e-08	9.53706e-08	1.29077e-07	-4.34829e-08	1.21696e-08	1.79025e-08	-4.66656e-08	2.45529e-08	5.78002e-08	2.53966e-09	1.96125e-08	1.62721e-13
-1.6942e-08	2.34743e-07	-9.88799e-08	7.72206e-09	7.3617e-08	-3.66518e-08	-3.59219e-08	-1.46435e-08	1.38652e-08	-2.66307e-08	-2.74497e-08	6.20553e-08	-5.9372e-08	-1.04188e-08	-1.08468e-07	-1.03357e-07	1.5406e-08	-1.38511e-07	4.77158e-08	-1.17686e-08	9.53679e-08	1.28989e-07	-4.34469e-08	1.22001e-08	1.7948e-08	-4.72591e-08	2.46927e-08	5.78041e-08	2.59734e-09	1.94947e-08	1.61584e-13
-1.69436e-08	2.34749e-07	-9.86802e-08	7.53609e-09	7.36138e-08	-3.66377e-08	-3.61458e-08	3.05858e-09	1.38894e-08	-2.66297e-08	-2.7511e-08	6.20561e-08	-5.94484e-08	-1.03202e-08	-1.08545e-07	-1.03338e-07	1.59563e-08	-1.38462e-07	4.53929e-08	-1.17703e-08	9.53714e-08	1.29025e-07	-4.40888e-08	1.20955e-08	1.79252e-08	-4.71569e-08	2.46288e-08	5.7779e-08	2.57694e-09	2.15727e-08	1.61298e-13
-1.69591e-08	2.72159e-08	-1.0043e-07	7.0484e-09	7.31602e-08	-3.66932e-08	-3.61266e-08	-2.88957e-09	1.37789e-08	-2.66329e-08	-2.76093e-08	6.18673e-08	-5.93659e-08	-1.02499e-08	-1.0833e-07	-1.03293e-07	4.25573e-08	-1.38425e-07	5.0664e-08	-1.18834e-08	9.45149e-08	1.30046e-07	-4.48632e-08	1.19316e-08	1.78314e-08	-4.75129e-08	2.47565e-08	5.7819e-08	2.5388e-09	2.52289e-08	1.09555e-13
-1.6944e-08	5.24778e-08	-9.89074e-08	7.54491e-09	6.88297e-08	-3.666e-08	-3.61898e-08	-6.15388e-09	1.37095e-08	-2.73715e-08	-1.79093e-08	6.20454e-08	-5.93259e-08	-1.171e-08	-1.08424e-07	-1.03311e-07	1.65006e-08	-1.37277e-07	4.89669e-08	-1.3304e-08	8.03161e-08	1.29338e-07	-4.39473e-08	1.20098e-08	1.79051e-08	-4.74842e-08	2.46984e-08	5.32245e-08	2.76383e-09	2.26172e-08	1.04987e-13
-1.69485e-08	2.54873e-08	-9.94737e-08	7.48389e-09	6.91708e-08	-3.66602e-08	-3.61098e-08	-2.71838e-09	1.37962e-08	-2.6765e-08	-2.12503e-08	6.2015e-08	-5.94142e-08	-1.04188e-08	-1.08391e-07	-1.03332e-07	2.17884e-08	-1.38371e-07	4.79095e-08	-1.24902e-08	7.34723e-08	1.29442e-07	-4.41694e-08	1.20735e-08	1.79112e-08	-4.75643e-08	2.46738e-08	5.74433e-08	2.57113e-09	2.29321e-08	1.02944e-13
-1.69358e-08	1.02832e-08	-9.95018e-08	7.38035e-09	6.88563e-08	-3.66666e-08	-3.6095e-08	-3.35205e-09	1.36827e-08	-2.77389e-08	-1.35937e-08	6.20179e-08	-5.9369e-08	-8.41291e-09	-8.12112e-09	-1.03332e-07	1.73644e-08	-1.38147e-07	4.80058e-08	-1.39212e-08	7.87159e-08	1.29103e-07	-4.3965e-08	1.21761e-08	1.80098e-08	-4.76009e-08	2.47871e-08	5.70136e-08	2.72924e-09	2.0974e-08	9.0806e-14
-1.69416e-08	1.93546e-08	-9.95872e-08	7.43524e-09	6.26229e-08	-3.66627e-08	-3.61162e-08	-4.13456e-09	1.36595e-08	-2.69464e-08	-1.50342e-08	6.20156e-08	-5.92251e-08	-5.00701e-09	-2.82813e-08	-1.03331e-07	1.79451e-08	-1.37647e-07	4.8034e-08	-1.32566e-08	7.55163e-08	1.29442e-07	-4.41068e-08	1.23147e-08	1.79112e-08	-4.75942e-08	2.48959e-08	5.72688e-08	2.80518e-09	2.1684e-08	9.04866e-14
-1.6949e-08	1.70577e-08	-7.66241e-08	7.42978e-09	6.44074e-08	-3.66671e-08	-3.61082e-08	-3.39315e-09	1.37942e-08	-2.70891e-08	-2.03183e-08	6.201e-08	-5.92498e-08	-4.05601e-09	-1.53667e-08	-1.03326e-07	1.99407e-08	-1.37866e-07	4.76625e-08	-1.32828e-08	7.75235e-08	1.2997e-07	-4.41332e-08	1.22263e-08	1.79554e-08	-4.7621e-08	2.47822e-08	5.70537e-08	2.44622e-09	2.11538e-08	8.66994e-14
-1.6949e-08	1.70577e-08	-7.66241e-08	7.42978e-09	6.44074e-08	-3.66671e-08	-3.61082e-08	-3.39315e-09	1.37942e-08	-2.70891e-08	-2.03183e-08	6.201e-08	-5.92498e-08	-4.05601e-09	-1.53667e-08	-1.03326e-07	1.99407e-08	-1.37866e-07	4.76625e-08	-1.32828e-08	7.75235e-08	1.2997e-07	-4.41332e-08	1.22263e-08	1.79554e-08	-4.7621e-08	2.47822e-08	5.70537e-08	2.44622e-09	2.11538e-08	8.66994e-14
-1.7204e-08	-1.3351e-08	-8.49473e-08	7.41503e-09	6.11567e-08	-3.68467e-08	-3.60507e-08	-3.51142e-09	1.3763e-08	-2.76966e-08	-1.13832e-08	6.20118e-08	-5.93064e-08	-1.76822e-09	-2.02666e-08	-1.03326e-07	2.06954e-08	-6.12848e-08	4.77532e-08	-1.34903e-08	5.4943e-08	1.29531e-07	-4.44273e-08	1.21962e-08	1.79848e-08	-4.75973e-08	2.47849e-08	5.38554e-08	2.57554e-09	2.16784e-08	6.88402e-14
-2.02487e-08	-2.41028e-08	-8.07203e-08	7.46445e-09	6.2957e-08	-3.68497e-08	-3.37296e-08	-3.44572e-09	1.3753e-08	-2.87629e-08	-3.94255e-09	6.20144e-08	-5.9438e-08	-4.42027e-09	-1.52931e-08	-1.03327e-07	2.11535e-08	-2.407e-08	4.79504e-08	-1.29147e-08	1.88455e-08	1.29662e-07	-4.44081e-08	1.21783e-08	1.79461e-08	-4.75944e-08	2.47686e-08	5.35991e-08	2.48713e-09	2.1304e-08	6.26884e-14
-2.00562e-08	-1.18977e-08	-8.11543e-08	7.45932e-09	6.2961e-08	-3.67615e-08	-3.42407e-08	-3.45682e-09	1.37514e-08	-2.84651e-08	-7.93434e-09	6.20124e-08	-5.9404e-08	-4.37966e-09	-1.50955e-08	-1.03327e-07	2.1035e-08	-2.4289e-08	4.79424e-08	-1.29405e-08	2.47975e-08	1.29662e-07	-4.43041e-08	1.21786e-08	1.79461e-08	-4.75948e-08	2.47696e-08	5.37839e-08	2.4885e-09	2.13853e-08	6.26393e-14
-1.95456e-08	-1.22839e-08	-8.07819e-08	7.45913e-09	6.30914e-08	-3.68301e-08	-3.38393e-08	-3.44334e-09	1.37531e-08	-2.86438e-08	-4.8871e-09	6.2014e-08	-5.94257e-08	-4.50187e-09	-1.57396e-08	-1.03327e-07	2.10761e-08	-2.66545e-08	4.79513e-08	-1.29448e-08	2.01222e-08	1.29662e-07	-4.43284e-08	1.2179e-08	1.79533e-08	-4.75959e-08	2.47735e-08	5.44056e-08	2.53663e-09	2.13206e-08	6.25377e-14
-1.97473e-08	-1.20734e-08	-8.0811e-08	7.45774e-09	6.29819e-08	-3.67985e-08	-3.64167e-08	-3.45284e-09	1.37564e-08	-2.84126e-08	-5.49516e-09	-8.77462e-09	-5.95429e-08	-4.25787e-09	-1.53417e-08	-7.25254e-08	2.09684e-08	-2.89566e-08	4.79276e-08	-1.28138e-08	2.41777e-08	1.29675e-07	-3.81569e-08	1.21817e-08	1.79509e-08	-4.75969e-08	2.47739e-08	5.45567e-08	2.50081e-09	2.16001e-08	5.33379e-14
-1.97284e-08	-1.13747e-08	-8.07138e-08	7.45526e-09	6.29716e-08	-3.67917e-08	-3.58865e-08	-3.46077e-09	1.37547e-08	-2.83856e-08	-5.98513e-09	1.86915e-09	-5.94692e-08	-4.25761e-09	-1.54108e-08	-7.34902e-08	2.09496e-08	-2.81847e-08	4.79274e-08	-1.28156e-08	2.37667e-08	1.29673e-07	-3.85829e-08	1.21816e-08	1.79509e-08	-4.75976e-08	2.47733e-08	5.4451e-08	2.50085e-09	2.1518e-08	5.32822e-14
-1.97149e-08	-9.00122e-09	-1.07946e-08	7.49041e-09	6.28852e-08	-3.67836e-08	-3.44521e-08	-3.46685e-09	1.37505e-08	-2.82316e-08	-6.90001e-09	2.5743e-08	-5.93808e-08	-4.15077e-09	-1.54177e-08	-7.94949e-08	2.09228e-08	-2.66523e-08	4.79303e-08	-1.28331e-08	2.1999e-08	1.29649e-07	-7.46834e-10	1.40378e-08	1.79537e-08	-4.76011e-08	2.47725e-08	1.60213e-08	4.64524e-09	2.1344e-08	4.39819e-14
-2.02872e-08	-9.76063e-09	-2.37944e-08	7.51697e-09	6.31503e-08	-3.67957e-08	-3.49349e-08	-3.46203e-09	1.364e-08	-2.84069e-08	-6.32709e-09	1.48328e-08	-5.9481e-08	-4.29475e-09	-1.52752e-08	-2.40827e-08	2.09956e-08	-2.80839e-08	4.79357e-08	-1.286e-08	2.19143e-08	1.29649e-07	-2.39136e-08	1.28469e-08	1.79527e-08	-4.75978e-08	2.44687e-08	4.92548e-08	4.13766e-09	2.24201e-08	4.11778e-14
-1.97554e-08	-9.39769e-09	-3.32114e-08	7.54606e-09	6.34461e-08	-3.67874e-08	-3.46748e-08	-3.4669e-09	1.2819e-08	-2.83628e-08	-6.38957e-09	2.19896e-08	-5.95277e-08	-4.27367e-09	-1.44935e-08	-3.4693e-08	2.09977e-08	-2.76166e-08	4.79374e-08	-1.28757e-08	2.16049e-08	1.29661e-07	-7.84859e-09	1.25711e-08	1.79554e-08	-4.75979e-08	2.45898e-08	2.02644e-08	3.13522e-09	2.15319e-08	3.99427e-14
-1.97449e-08	-9.20353e-09	-1.66101e-08	7.53367e-09	6.30876e-08	-3.67839e-08	-3.48925e-08	-3.46504e-09	1.32177e-08	-2.84502e-08	-6.16733e-09	2.32306e-08	-5.94873e-08	-4.32772e-09	-1.53084e-08	-3.00377e-08	2.09703e-08	-2.768e-08	4.79399e-08	-1.28815e-08	2.17161e-08	1.29666e-07	-1.34373e-08	1.28841e-08	1.795e-08	-4.75991e-08	2.46881e-08	2.26601e-08	3.39122e-09	2.18489e-08	3.91269e-14
-1.97321e-08	-9.68176e-09	-2.66088e-08	7.31689e-09	6.30643e-08	-3.75305e-08	-3.27048e-08	-3.46721e-09	1.36977e-08	-2.84244e-08	-6.82101e-09	2.09849e-08	-5.94977e-08	-4.42436e-09	-1.53844e-08	-2.65264e-08	2.09855e-08	-2.71498e-08	4.79722e-08	-1.22746e-08	2.10863e-08	1.29824e-07	-1.65707e-08	1.3155e-08	1.79518e-08	-1.45148e-09	2.4058e-08	1.34775e-08	3.33921e-09	2.23597e-08	3.66661e-14
-1.97031e-08	-1.02674e-08	-2.35656e-08	7.40344e-09	6.30184e-08	-3.72837e-08	-2.59945e-08	-3.46563e-09	1.3666e-08	-2.8394e-08	-6.42894e-09	2.08407e-08	-5.94888e-08	-4.426e-09	-1.53345e-08	-2.68932e-08	2.09796e-08	-2.74638e-08	4.79609e-08	-1.26739e-08	2.134e-08	1.29666e-07	-1.35772e-08	1.29497e-08	1.79526e-08	-1.23701e-09	2.44076e-08	1.56546e-08	3.51826e-09	2.21327e-08	3.60814e-14
-1.97088e-08	-1.00995e-08	-2.38961e-08	7.40857e-09	6.30519e-08	-3.70864e-08	-2.42974e-08	-3.46664e-09	1.36254e-08	-2.84259e-08	-6.74611e-09	1.94332e-08	-5.94941e-08	-4.6828e-09	-1.54043e-08	-2.66134e-08	2.0979e-08	-2.7315e-08	4.79652e-08	-1.22314e-08	2.14601e-08	1.29762e-07	-1.51783e-08	1.3204e-08	1.79526e-08	-2.39929e-09	2.41798e-08	1.75456e-08	3.17453e-09	2.23401e-08	3.60633e-14
-1.97104e-08	-1.00406e-08	-2.35746e-08	7.37744e-09	6.30741e-08	-3.71571e-08	-2.38133e-08	-3.46766e-09	1.36164e-08	-2.84028e-08	-6.78788e-09	1.98985e-08	-5.94977e-08	-4.61569e-09	-1.52892e-08	-2.65561e-08	2.09814e-08	-2.73571e-08	4.79764e-08	-1.19381e-08	2.14209e-08	1.29737e-07	-1.38014e-08	1.31692e-08	1.79527e-08	-2.31445e-09	2.42846e-08	1.61196e-08	3.30521e-09	2.2282e-08	3.5944e-14
-1.97071e-08	-1.0182e-08	-2.27673e-08	7.41383e-09	6.30297e-08	-3.72691e-08	-2.40257e-08	-3.46626e-09	1.36412e-08	-2.83914e-08	-6.52988e-09	2.01208e-08	-5.9494e-08	-4.62603e-09	-1.53351e-08	-2.67561e-08	2.09801e-08	-2.7362e-08	4.79763e-08	-1.21904e-08	2.14098e-08	1.29683e-07	-1.38294e-08	1.29856e-08	1.79542e-08	-2.29258e-09	2.42803e-08	1.51384e-08	3.49125e-09	2.21889e-08	3.5894e-14
-1.97126e-08	-1.00926e-08	-2.30733e-08	7.40447e-09	6.30936e-08	-3.71812e-08	-2.44621e-08	-3.46583e-09	1.37193e-08	-2.83943e-08	-6.71254e-09	1.99169e-08	-4.96748e-08	-4.59415e-09	-1.53447e-08	-2.66807e-08	2.09805e-08	-2.74036e-08	4.79648e-08	-1.22306e-08	2.14029e-08	1.29732e-07	-1.40684e-08	1.31377e-08	1.79532e-08	-1.23651e-09	2.42379e-08	1.6273e-08	3.43118e-09	2.22094e-08	3.49051e-14
-1.97116e-08	-1.01152e-08	-2.27954e-08	7.40733e-09	6.30772e-08	-3.7069e-08	-2.47626e-08	-3.46478e-09	1.36605e-08	-2.84026e-08	-6.56708e-09	2.00067e-08	-4.96913e-08	-4.58479e-09	-1.5352e-08	-2.67345e-08	2.09809e-08	-2.73928e-08	4.7966e-08	-1.22348e-08	2.14363e-08	1.29716e-07	-1.38717e-08	1.31629e-08	1.79532e-08	-1.80481e-09	2.42947e-08	1.56467e-08	3.36114e-09	2.22389e-08	3.48796e-14
-1.97127e-08	-1.01322e-08	-2.30593e-08	7.40459e-09	6.30918e-08	-3.7143e-08	-2.39925e-08	-3.46626e-09	1.36748e-08	-2.84001e-08	-6.68897e-09	2.00699e-08	-4.95814e-08	-4.62166e-09	-1.53466e-08	-2.66885e-08	2.09801e-08	-2.73885e-08	4.79708e-08	-1.21722e-08	2.14273e-08	1.29724e-07	-1.38082e-08	1.31393e-08	1.79533e-08	-1.03716e-09	2.42359e-08	1.52718e-08	3.38249e-09	2.22272e-08	3.48341e-14
-1.97116e-08	-1.01129e-08	-2.30398e-08	7.4066e-09	6.31036e-08	-3.71433e-08	-2.44068e-08	-3.46582e-09	1.36773e-08	-2.86212e-08	-6.68372e-09	1.97186e-08	-4.92616e-08	-4.86901e-09	-1.53507e-08	-2.66765e-08	2.09804e-08	-2.73888e-08	4.65621e-08	-1.21531e-08	2.14353e-08	1.2973e-07	-1.32158e-08	1.22876e-08	1.67822e-08	-1.70295e-09	2.42333e-08	8.13422e-09	3.38073e-09	2.22282e-08	3.4448e-14
-1.97116e-08	-1.01129e-08	-2.30398e-08	7.4066e-09	6.31036e-08	-3.71433e-08	-2.44068e-08	-3.46582e-09	1.36773e-08	-2.86212e-08	-6.68372e-09	1.97186e-08	-4.92616e-08	-4.86901e-09	-1.53507e-08	-2.66765e-08	2.09804e-08	-2.73888e-08	4.65621e-08	-1.21531e-08	2.14353e-08	1.2973e-07	-1.32158e-08	1.22876e-08	1.67822e-08	-1.70295e-09	2.42333e-08	8.13422e-09	3.38073e-09	2.22282e-08	3.4448e-14
-1.97116e-08	-1.01129e-08	-2.30398e-08	7.4066e-09	6.31036e-08	-3.71433e-08	-2.44068e-08	-3.46582e-09	1.36773e-08	-2.86212e-08	-6.68372e-09	1.97186e-08	-4.92616e-08	-4.86901e-09	-1.53507e-08	-2.66765e-08	2.09804e-08	-2.73888e-08	4.65621e-08	-1.21531e-08	2.14353e-08	1.2973e-07	-1.32158e-08	1.22876e-08	1.67822e-08	-1.70295e-09	2.42333e-08	8.13422e-09	3.38073e-09	2.22282e-08	3.4448e-14
-1.97105e-08	-5.9754e-09	-2.01863e-08	7.37783e-09	6.31038e-08	-3.71459e-08	-2.42486e-08	-3.46584e-09	1.35285e-08	-2.85958e-08	-6.76432e-09	1.97589e-08	-4.92128e-08	-4.84428e-09	-1.5351e-08	-2.6674e-08	2.09349e-08	-2.73864e-08	4.66411e-08	-1.21735e-08	2.14356e-08	1.29731e-07	-1.32586e-08	1.24515e-08	1.73924e-08	-1.57159e-09	2.42432e-08	8.53867e-09	3.38177e-09	2.21996e-08	3.42796e-14
-1.97015e-08	-7.58297e-09	-1.90598e-08	7.38819e-09	6.31044e-08	-3.71338e-08	-1.87913e-08	-3.46581e-09	1.3673e-08	-2.85601e-08	-6.69143e-09	1.97474e-08	-4.91823e-08	-4.80172e-09	-1.53514e-08	-2.66759e-08	2.07509e-08	-2.7386e-08	4.58732e-08	-1.21641e-08	2.14346e-08	1.29759e-07	-1.32612e-08	1.23998e-08	1.70592e-08	-1.4627e-09	2.42465e-08	8.40439e-09	3.37914e-09	2.22207e-08	3.39324e-14
-1.96985e-08	-8.21317e-09	-1.18796e-08	7.38409e-09	6.31042e-08	-3.71437e-08	-7.05333e-09	-3.46583e-09	1.35736e-08	-2.86395e-08	-6.71477e-09	1.97435e-08	-4.90759e-08	-4.83138e-09	-1.53522e-08	-2.66796e-08	2.08725e-08	-2.73872e-08	4.64614e-08	-1.21621e-08	2.14349e-08	1.29739e-07	-1.3267e-08	1.23935e-08	1.75037e-08	-1.5555e-09	2.42363e-08	8.50295e-09	3.37898e-09	2.22256e-08	3.34809e-14
-1.96957e-08	-8.10156e-09	-1.04994e-08	8.02819e-09	6.31046e-08	-3.71427e-08	-1.02895e-08	-3.46583e-09	1.35196e-08	-2.85336e-08	4.91377e-11	1.9666e-08	-4.90556e-08	-1.04531e-08	-1.48575e-08	-2.6681e-08	2.08333e-08	-1.62453e-08	4.65375e-08	-1.21627e-08	2.14395e-08	1.25536e-07	-1.32615e-08	1.24283e-08	1.64146e-08	-1.53292e-09	2.42364e-08	8.49861e-09	3.37981e-09	2.22229e-08	3.19374e-14
-1.96885e-08	-8.50684e-09	-9.38422e-09	7.4572e-09	6.31049e-08	-3.71421e-08	-1.10151e-08	-3.4658e-09	1.35799e-08	-2.84182e-08	-3.5904e-09	1.97151e-08	-4.91517e-08	-7.33699e-09	-9.56641e-09	-2.66792e-08	2.08213e-08	-1.87248e-08	4.62908e-08	-1.21658e-08	2.14396e-08	1.25438e-07	-1.32565e-08	1.2421e-08	1.67794e-08	-1.54612e-09	2.42362e-08	8.44967e-09	3.3793e-09	2.22226e-08	3.18128e-14
-1.96768e-08	-8.49041e-09	-8.29177e-09	7.81382e-09	6.31046e-08	-3.71419e-08	-8.99671e-09	-3.46583e-09	1.36137e-08	-2.85353e-08	-1.20388e-09	1.96611e-08	-4.91502e-08	-6.49117e-09	-1.19729e-08	-2.66793e-08	2.10071e-08	-1.15508e-08	4.64714e-08	-1.21614e-08	2.14411e-08	1.25298e-07	-1.32616e-08	1.24052e-08	1.66076e-08	-1.55643e-09	2.42447e-08	8.4074e-09	3.37935e-09	2.22229e-08	3.15576e-14
-1.96769e-08	-8.47397e-09	-7.79435e-09	7.85456e-09	6.31048e-08	-3.71428e-08	-9.17904e-09	-3.46589e-09	1.35979e-08	-2.84454e-08	-2.62607e-09	1.96863e-08	-4.9131e-08	-8.62528e-09	-1.07074e-08	-2.66796e-08	2.09931e-08	-9.95335e-09	4.64647e-08	-1.21602e-08	2.14389e-08	1.25143e-07	-1.32593e-08	1.23978e-08	1.68373e-08	-1.54466e-09	2.43116e-08	8.41471e-09	3.37885e-09	2.22236e-08	3.14923e-14
-1.96769e-08	-8.55595e-09	-8.90984e-09	7.81825e-09	6.31048e-08	-3.71437e-08	-9.48269e-09	-3.46599e-09	1.35994e-08	-2.84661e-08	-2.59957e-09	1.9699e-08	-4.91441e-08	-7.41631e-09	-1.02414e-08	-2.66794e-08	2.08181e-08	-1.14743e-08	4.64989e-08	-1.21593e-08	2.14395e-08	1.25212e-07	-1.32573e-08	1.24106e-08	1.67722e-08	-1.55332e-09	5.13586e-09	8.43776e-09	3.37917e-09	2.22143e-08	3.09702e-14
-1.96828e-08	-8.36352e-09	-7.72684e-09	7.75469e-09	6.31049e-08	-3.7143e-08	-9.05686e-09	-3.46584e-09	1.36041e-08	-2.84709e-08	-2.27791e-09	1.97035e-08	-4.9142e-08	-7.22905e-09	-1.06531e-08	-2.66792e-08	2.08494e-08	-1.13504e-08	4.64852e-08	-1.21605e-08	2.14421e-08	1.25182e-07	-1.32527e-08	1.24088e-08	1.678e-08	-1.56263e-09	6.2878e-09	8.4383e-09	3.37909e-09	2.21875e-08	3.09452e-14
-1.96811e-08	-8.50691e-09	-7.71266e-09	7.78264e-09	6.31048e-08	-3.71429e-08	-9.33536e-09	-3.4665e-09	1.35989e-08	-2.84694e-08	-2.37418e-09	1.96899e-08	-4.91339e-08	-7.75376e-09	-1.05933e-08	-2.66792e-08	2.09984e-08	-1.0424e-08	4.6495e-08	-1.21609e-08	2.14414e-08	1.25173e-07	-1.32516e-08	1.24127e-08	1.67793e-08	-1.55646e-09	5.71088e-09	8.41275e-09	3.37908e-09	2.22058e-08	3.09365e-14
-1.96788e-08	-8.5102e-09	-7.84344e-09	7.8355e-09	6.31048e-08	-3.71434e-08	-9.44612e-09	-3.46744e-09	1.35973e-08	-2.84712e-08	-2.63011e-09	1.9635e-08	-4.91373e-08	-7.71018e-09	-1.0482e-08	-2.66788e-08	2.09039e-08	-9.98202e-09	4.64922e-08	-1.21607e-08	2.14408e-08	1.25205e-07	-1.32128e-08	1.25012e-08	1.67717e-08	-1.73595e-09	3.55825e-09	8.40123e-09	3.37913e-09	2.2212e-08	3.09145e-14
-1.96704e-08	-8.46978e-09	-7.86837e-09	7.81792e-09	6.31155e-08	-3.73203e-08	-9.3217e-09	-3.4842e-09	1.22955e-08	-2.8829e-08	-2.53963e-09	1.96888e-08	-4.91375e-08	-7.50887e-09	-1.04936e-08	-2.66159e-08	2.08845e-08	-1.05831e-08	4.06005e-08	-1.21615e-08	2.14412e-08	1.25191e-07	-1.32491e-08	1.243e-08	1.67332e-08	-1.50106e-09	5.27569e-09	3.62737e-09	3.40998e-09	2.22137e-08	3.03582e-14
-1.96611e-08	-8.50054e-09	-7.90671e-09	8.09169e-09	6.31131e-08	-3.73945e-08	-9.5151e-09	-3.50682e-09	1.29093e-08	-2.88065e-08	-2.53894e-09	1.96684e-08	-4.91379e-08	-7.49775e-09	-1.05611e-08	-2.65867e-08	2.09484e-08	-1.04713e-08	3.95786e-08	-1.21652e-08	2.14411e-08	1.2518e-07	-1.32455e-08	1.24573e-08	1.6739e-08	-1.57129e-09	4.18509e-09	1.22434e-09	3.48552e-09	2.22128e-08	3.02807e-14
-1.96667e-08	-8.51946e-09	-7.94064e-09	7.94687e-09	6.31063e-08	-3.72938e-08	-9.55152e-09	-3.48958e-09	1.33998e-08	-2.85247e-08	-2.44015e-09	1.96446e-08	-4.91363e-08	-7.48326e-09	-1.05563e-08	-2.66633e-08	2.09439e-08	-1.03564e-08	4.03106e-08	-1.21688e-08	2.14391e-08	1.25188e-07	-1.32436e-08	1.2423e-08	8.21868e-09	-1.73395e-09	5.10944e-09	2.96767e-09	3.46602e-09	2.22259e-08	3.01317e-14
-1.96694e-08	-8.50986e-09	-7.88148e-09	7.99787e-09	6.3119e-08	-3.72344e-08	-9.49478e-09	-3.50276e-09	1.30928e-08	-2.85506e-08	-2.52042e-09	1.96395e-08	-4.91372e-08	-7.4825e-09	-1.05438e-08	-2.66586e-08	2.09242e-08	-1.05219e-08	3.99063e-08	-1.21627e-08	2.14401e-08	1.25193e-07	-1.32413e-08	1.24295e-08	8.44456e-09	-1.57885e-09	4.7881e-09	1.96966e-09	3.47784e-09	2.22265e-08	3.00875e-14
-1.96674e-08	-8.32553e-09	-7.8923e-09	8.0019e-09	6.31241e-08	-3.73171e-08	-9.50005e-09	-3.51452e-09	1.28229e-08	-2.86657e-08	-2.51803e-09	1.9656e-08	-4.91369e-08	-7.45335e-09	-1.05045e-08	-2.66368e-08	2.09271e-08	-1.0469e-08	3.99329e-08	-1.21665e-08	2.14537e-08	1.24494e-07	-1.32452e-08	1.24294e-08	9.0259e-09	-1.50296e-09	4.85227e-09	2.07841e-09	3.46306e-09	2.22273e-08	2.99277e-14
-1.96705e-08	-9.45742e-09	-7.3857e-09	7.97438e-09	4.27922e-08	-3.72927e-08	-9.49495e-09	-6.09111e-10	1.27251e-08	-2.87614e-08	-2.53776e-09	1.9661e-08	-4.78577e-08	-7.46411e-09	-1.15713e-08	-2.6648e-08	2.09211e-08	-1.05185e-08	4.01091e-08	-1.2164e-08	2.25967e-08	1.2475e-07	-1.32442e-08	1.2424e-08	1.02229e-08	-1.49928e-09	4.83968e-09	2.25602e-09	3.45936e-09	2.2218e-08	2.78281e-14
-1.96702e-08	-9.02748e-09	-7.4225e-09	7.98079e-09	4.27868e-08	-3.73007e-08	-9.50253e-09	-8.93247e-10	1.27593e-08	-2.8701e-08	-2.53784e-09	1.96603e-08	-4.76504e-08	-7.46592e-09	-1.13981e-08	-2.66426e-08	2.09236e-08	-1.05097e-08	4.0519e-08	-1.21641e-08	2.20372e-08	1.24797e-07	-1.3243e-08	1.24251e-08	9.28461e-09	-1.51137e-09	4.84034e-09	2.06121e-09	3.46172e-09	2.22239e-08	2.77957e-14
-1.96698e-08	-8.69534e-09	-7.39537e-09	7.9586e-09	4.32547e-08	-3.72985e-08	-9.49373e-09	-1.32026e-09	1.27813e-08	-2.86629e-08	-2.51061e-09	1.96592e-08	-4.75554e-08	-7.47244e-09	-1.08639e-08	-2.66303e-08	2.09252e-08	-1.05021e-08	4.00668e-08	-1.21648e-08	2.15459e-08	1.24747e-07	-1.32429e-08	1.24281e-08	9.0393e-09	-1.50843e-09	4.89087e-09	2.02155e-09	3.46033e-09	2.22208e-08	2.77319e-14
-1.96698e-08	-8.69534e-09	-7.39537e-09	7.9586e-09	4.32547e-08	-3.72985e-08	-9.49373e-09	-1.32026e-09	1.27813e-08	-2.86629e-08	-2.51061e-09	1.96592e-08	-4.75554e-08	-7.47244e-09	-1.08639e-08	-2.66303e-08	2.09252e-08	-1.05021e-08	4.00668e-08	-1.21648e-08	2.15459e-08	1.24747e-07	-1.32429e-08	1.24281e-08	9.0393e-09	-1.50843e-09	4.89087e-09	2.02155e-09	3.46033e-09	2.22208e-08	2.77319e-14
-1.967e-08	-8.77803e-09	-7.46759e-09	7.96575e-09	4.30624e-08	-3.73097e-08	-9.4933e-09	-1.10322e-09	1.27732e-08	-2.86746e-08	-2.52302e-09	1.96588e-08	-4.76037e-08	-7.47043e-09	-1.08898e-08	-2.66381e-08	2.09244e-08	-1.05054e-08	4.01551e-08	-1.21651e-08	2.16902e-08	1.24665e-07	-1.32434e-08	1.24274e-08	9.197e-09	-1.50861e-09	4.88658e-09	2.02775e-09	3.46077e-09	2.22209e-08	2.77201e-14
-1.96667e-08	-8.8494e-09	-7.42906e-09	7.96094e-09	4.3137e-08	-3.73103e-08	-9.49728e-09	-1.26356e-09	1.27706e-08	-2.86792e-08	-2.51522e-09	1.96594e-08	-5.12423e-09	-7.47147e-09	-1.08426e-08	-2.66341e-08	2.09247e-08	-1.05067e-08	4.01576e-08	-1.2162e-08	2.16488e-08	1.24808e-07	-1.32431e-08	1.24275e-08	8.95689e-09	-1.52422e-09	4.88532e-09	2.05882e-09	3.42834e-09	2.22126e-08	2.55159e-14
-1.96695e-08	-8.83723e-09	-7.42336e-09	7.96223e-09	4.32331e-08	-3.73076e-08	-9.48508e-09	-1.41993e-09	1.27898e-08	-2.8676e-08	-2.51616e-09	1.96597e-08	-1.04917e-08	-7.47154e-09	-1.08466e-08	-2.66345e-08	2.09249e-08	-1.05059e-08	1.31636e-08	-1.21624e-08	2.16467e-08	1.24809e-07	-1.32422e-08	1.24058e-08	8.96118e-09	-1.52098e-09	4.8734e-09	2.06303e-09	3.45807e-09	2.22206e-08	2.4169e-14
-1.96717e-08	-8.81567e-09	-7.35984e-09	7.96217e-09	4.32246e-08	-3.08961e-08	-9.41408e-09	-1.40918e-09	1.27885e-08	-2.86962e-08	-2.51312e-09	1.96597e-08	-2.03774e-08	-7.47169e-09	-1.08101e-08	-2.66333e-08	2.0926e-08	-1.05045e-08	1.62585e-09	-1.21629e-08	2.15981e-08	1.24712e-07	-1.32782e-08	1.23505e-08	8.95014e-09	-1.5258e-09	4.87091e-09	2.05692e-09	3.45838e-09	2.22341e-08	2.38368e-14
-1.96721e-08	-8.83316e-09	-7.42098e-09	8.30316e-09	4.36416e-08	-2.87135e-08	-9.46129e-09	-1.32575e-09	1.27889e-08	-2.86939e-08	-2.5166e-09	1.94354e-08	-1.58246e-08	-7.64012e-09	-1.08114e-08	-2.66342e-08	2.09248e-08	-1.05174e-08	9.50508e-09	-1.29235e-08	2.18298e-08	1.22538e-07	-1.32569e-08	1.24151e-08	9.10955e-09	-1.37805e-09	4.86919e-09	2.05551e-09	3.48465e-09	2.22222e-08	2.31619e-14
-1.97978e-08	-8.83286e-09	-7.42045e-09	8.21622e-09	4.35079e-08	-2.871e-08	-9.46129e-09	-1.35453e-09	1.27888e-08	-2.86442e-08	-2.51655e-09	1.94386e-08	-1.60041e-08	-7.59784e-09	-1.08399e-08	-2.66342e-08	2.09248e-08	-1.05188e-08	9.56584e-09	-1.26223e-08	2.16969e-08	1.22573e-07	-1.32775e-08	1.24149e-08	9.065e-09	-1.41222e-09	4.86951e-09	2.0534e-09	3.4816e-09	2.22223e-08	2.31526e-14
-1.96851e-08	-8.872e-09	-6.67108e-09	7.96912e-09	4.32812e-08	-2.80086e-08	-9.48051e-09	-1.38417e-09	1.27872e-08	-2.86831e-08	-2.51589e-09	1.96588e-08	-1.68844e-08	-7.53822e-09	-1.08319e-08	-2.66335e-08	2.09251e-08	-1.05612e-08	6.34198e-09	-1.22333e-08	2.16943e-08	1.22672e-07	-1.33294e-08	1.24092e-08	9.0779e-09	-1.50468e-09	4.5844e-09	2.0421e-09	3.46474e-09	2.22232e-08	2.30771e-14
-1.96954e-08	-8.842e-09	-7.42203e-09	8.08155e-09	4.34353e-08	-2.85118e-08	-9.46115e-09	-1.3572e-09	1.2787e-08	-2.86696e-08	-3.24627e-09	1.94709e-08	-5.06041e-09	-7.55855e-09	-2.77909e-09	-2.66341e-08	2.0925e-08	-1.04513e-08	8.1652e-09	-1.2242e-08	2.16811e-08	1.22741e-07	-1.33191e-08	1.24069e-08	9.05911e-09	-1.46505e-09	4.86988e-09	2.03142e-09	3.47692e-09	2.22252e-08	2.28009e-14
-1.96945e-08	-8.86083e-09	-7.37015e-09	8.12892e-09	4.32669e-08	-2.67657e-08	-9.45907e-09	-1.3852e-09	1.27857e-08	-2.86391e-08	-2.92341e-09	1.95994e-08	-7.34403e-09	-7.7265e-09	-6.11119e-09	-2.66311e-08	2.09248e-08	-1.04953e-08	7.57862e-09	-1.23513e-08	2.16436e-08	1.22673e-07	-1.25056e-08	1.2409e-08	9.0924e-09	-1.45972e-09	4.83135e-09	2.03779e-09	3.46787e-09	2.22233e-08	2.27069e-14
-1.79333e-08	-8.85803e-09	-7.42368e-09	8.0526e-09	4.33376e-08	-1.30605e-09	-9.46249e-09	-1.37801e-09	1.2787e-08	1.66784e-09	-2.9403e-09	1.95805e-08	-1.05786e-08	-7.57798e-09	-3.62181e-09	-2.66342e-08	2.09249e-08	-1.04474e-08	7.2081e-09	-2.11221e-09	2.16851e-08	1.22683e-07	-1.33524e-08	1.24066e-08	9.04679e-09	-1.48398e-09	4.85966e-09	2.03914e-09	3.45881e-09	2.22243e-08	2.10162e-14
-1.81095e-08	-8.87013e-09	-7.41961e-09	8.06324e-09	4.33439e-08	-1.63068e-09	-9.46207e-09	-1.38356e-09	1.27871e-08	-4.61619e-09	-2.89498e-09	1.95927e-08	-1.05721e-08	-7.53586e-09	-3.16921e-09	-2.6634e-08	2.09245e-08	-1.04596e-08	6.98837e-09	-2.38064e-09	2.16631e-08	1.22609e-07	-1.33473e-08	1.24065e-08	8.64912e-09	-1.48113e-09	4.85858e-09	2.04491e-09	3.45571e-09	2.22243e-08	2.10112e-14
-1.83114e-08	-8.87308e-09	-7.39101e-09	8.05227e-09	4.33348e-08	-3.8784e-09	-9.47048e-09	-1.38193e-09	1.2787e-08	-4.94579e-09	-2.90198e-09	1.95609e-08	-9.21407e-09	-7.59678e-09	-4.7832e-09	-2.6634e-08	2.09883e-08	-1.04925e-08	7.10695e-09	-2.01999e-09	2.16721e-08	1.21905e-07	-1.3348e-08	1.2407e-08	9.05017e-09	-1.47786e-09	4.85465e-09	2.04051e-09	3.45869e-09	2.22241e-08	2.08574e-14
-1.81813e-08	-8.87421e-09	-7.40684e-09	8.06118e-09	4.3313e-08	-5.34874e-09	-9.47334e-09	-1.37998e-09	1.2787e-08	-5.71961e-09	-2.87353e-09	1.95664e-08	-9.35311e-09	-7.54208e-09	-3.72085e-09	-2.6634e-08	2.09896e-08	-1.04569e-08	7.01854e-09	-1.00518e-09	2.16745e-08	1.21809e-07	-1.33383e-08	1.2407e-08	8.77977e-09	-1.48203e-09	4.85574e-09	2.04475e-09	3.46047e-09	2.22243e-08	2.08326e-14
-1.84199e-08	-8.93245e-09	-7.42048e-09	7.28693e-09	4.23713e-08	-4.08042e-09	-1.00183e-08	-2.44803e-09	1.27873e-08	-2.69974e-09	-3.00933e-09	1.9171e-08	-9.55551e-09	-7.57836e-09	-4.3474e-09	-2.42096e-08	4.90523e-09	-1.04848e-08	7.11787e-09	-2.27135e-09	2.16748e-08	1.21881e-07	-1.42775e-08	1.23866e-08	8.97605e-09	-1.47695e-09	5.41694e-09	2.04581e-09	3.48567e-09	1.51276e-08	1.99758e-14
-1.84806e-08	-8.95561e-09	-7.55206e-09	7.18326e-09	4.22483e-08	-3.92936e-09	-1.01381e-08	-2.82604e-09	1.2789e-08	-3.3959e-09	-3.0147e-09	1.87427e-08	-9.72185e-09	-7.58133e-09	-4.50024e-09	-2.35014e-08	4.03857e-09	-1.0471e-08	7.29808e-09	-4.06781e-09	2.16767e-08	1.21826e-07	-1.45947e-08	1.23737e-08	8.97637e-09	-1.47628e-09	5.45845e-09	2.04836e-09	3.49584e-09	1.48371e-08	1.9924e-14
-1.84806e-08	-8.95561e-09	-7.55206e-09	7.18326e-09	4.22483e-08	-3.92936e-09	-1.01381e-08	-2.82604e-09	1.2789e-08	-3.3959e-09	-3.0147e-09	1.87427e-08	-9.72185e-09	-7.58133e-09	-4.50024e-09	-2.35014e-08	4.03857e-09	-1.0471e-08	7.29808e-09	-4.06781e-09	2.16767e-08	1.21826e-07	-1.45947e-08	1.23737e-08	8.97637e-09	-1.47628e-09	5.45845e-09	2.04836e-09	3.49584e-09	1.48371e-08	1.9924e-14
-1.84597e-08	-8.93764e-09	-7.49326e-09	7.17915e-09	4.22516e-08	-3.93677e-09	-1.01076e-08	-2.60537e-09	1.27886e-08	-3.03433e-09	-3.01345e-09	1.88133e-08	-9.66512e-09	-7.57949e-09	-4.48625e-09	-2.35342e-08	4.27249e-09	-1.04714e-08	7.20144e-09	-3.73616e-09	2.16768e-08	1.21834e-07	-1.45381e-08	1.23788e-08	8.97633e-09	-1.47642e-09	5.46477e-09	2.0461e-09	3.49045e-09	1.49077e-08	1.99215e-14
-1.84598e-08	-8.94577e-09	-7.49349e-09	7.0661e-09	4.22559e-08	-3.94775e-09	-1.01074e-08	-2.60429e-09	1.27886e-08	-3.0274e-09	-3.01303e-09	1.88149e-08	-9.66394e-09	-7.5795e-09	-4.48423e-09	-2.35382e-08	4.28439e-09	-1.04689e-08	7.20125e-09	-3.66881e-09	2.16768e-08	1.21832e-07	-1.45728e-08	1.23787e-08	8.97633e-09	-1.47642e-09	5.46479e-09	2.04772e-09	3.49325e-09	1.49141e-08	1.99211e-14
-1.84378e-08	-8.94642e-09	-7.52547e-09	7.03829e-09	4.2237e-08	-3.94491e-09	-1.00387e-08	-2.76387e-09	1.27882e-08	-3.05153e-09	-3.00786e-09	1.88548e-08	-9.54797e-09	-7.58027e-09	-4.47616e-09	-2.35427e-08	4.20096e-09	-1.0466e-08	7.26047e-09	-3.32127e-09	2.16757e-08	1.21832e-07	-1.44426e-08	1.23764e-08	8.97649e-09	-1.47636e-09	5.46022e-09	2.05174e-09	3.4925e-09	1.49117e-08	1.99114e-14
-1.84296e-08	-8.94695e-09	-1.43396e-09	7.18891e-09	4.22573e-08	-3.94761e-09	-1.00873e-08	-2.74542e-09	1.27885e-08	-3.09062e-09	-3.01033e-09	1.88215e-08	-9.61618e-09	-7.57969e-09	-4.48122e-09	-2.35428e-08	4.2264e-09	-1.04703e-08	7.22621e-09	-3.39912e-09	2.16768e-08	1.21832e-07	-1.4457e-08	1.23783e-08	8.85015e-09	-1.47639e-09	5.46334e-09	2.05338e-09	3.49694e-09	1.49236e-08	1.98606e-14
-1.84474e-08	-8.94774e-09	-2.80004e-09	7.05509e-09	4.22603e-08	-3.94676e-09	-1.00721e-08	-2.79166e-09	1.27881e-08	-3.06236e-09	-3.00967e-09	1.88121e-08	-9.54717e-09	-7.58006e-09	-4.4655e-09	-2.35621e-08	4.18492e-09	-1.04688e-08	7.2564e-09	-3.48178e-09	2.16768e-08	1.21832e-07	-1.43695e-08	1.23777e-08	8.95869e-09	-1.47637e-09	5.45023e-09	2.05246e-09	3.49988e-09	1.45831e-08	1.98542e-14
-1.84523e-08	-8.94674e-09	-1.99104e-09	7.11012e-09	4.22582e-08	-3.94682e-09	-1.00854e-08	-2.30471e-09	1.27875e-08	-3.09511e-09	-3.01039e-09	1.8818e-08	-3.2176e-09	-7.57982e-09	-4.47381e-09	-2.35599e-08	4.23785e-09	-1.04694e-08	7.25051e-09	-3.43634e-09	2.16768e-08	1.21834e-07	-1.44377e-08	1.2378e-08	8.86278e-09	-1.48079e-09	5.45745e-09	2.05372e-09	3.51407e-09	1.47178e-08	1.97733e-14
-1.84502e-08	-8.94264e-09	-2.94594e-09	7.00168e-09	4.22598e-08	-3.93023e-09	-1.00675e-08	-2.65027e-09	1.21369e-08	-3.10518e-09	-3.00995e-09	1.88264e-08	-6.91751e-09	-3.16668e-09	-4.47098e-09	-2.35596e-08	3.86234e-09	-1.04673e-08	7.2502e-09	-3.35688e-09	3.28672e-09	1.21833e-07	-1.44221e-08	1.23774e-08	9.77192e-09	-1.48198e-09	4.97832e-09	2.0601e-09	-6.01552e-10	1.45503e-08	1.92836e-14
-1.84524e-08	-8.94714e-09	-2.60733e-09	6.94249e-09	4.22603e-08	-3.94142e-09	-1.00908e-08	-1.40438e-09	1.20611e-08	-2.88232e-09	-3.01845e-09	1.88256e-08	-7.3358e-09	-3.15985e-09	-4.46984e-09	-2.35277e-08	4.24908e-09	-1.0469e-08	7.24842e-09	-3.35701e-09	2.05013e-09	1.21834e-07	-2.96556e-09	1.23636e-08	9.89297e-09	-1.4818e-09	5.37366e-09	2.06314e-09	4.3929e-10	1.46341e-08	1.90838e-14
-1.84526e-08	-8.94686e-09	-2.58483e-09	6.34675e-09	4.22604e-08	-3.94154e-09	-1.00905e-08	-1.78242e-09	1.20928e-08	-2.91475e-09	-3.0224e-09	1.85164e-08	-6.61056e-09	-3.90295e-09	-4.47148e-09	-2.35262e-08	4.24851e-09	-1.0469e-08	7.24895e-09	-3.37218e-09	3.27751e-09	1.21834e-07	-4.53535e-09	1.23638e-08	9.91134e-09	-1.48163e-09	5.30237e-09	2.06217e-09	9.16414e-10	1.46412e-08	1.90803e-14
-1.84513e-08	-8.94181e-09	-2.57963e-09	6.63017e-09	4.22603e-08	-3.93962e-09	-1.00835e-08	-2.14733e-09	1.18757e-08	-2.98989e-09	-3.01754e-09	1.85775e-08	-6.58911e-09	-4.02377e-09	-4.47148e-09	-2.35456e-08	4.23024e-09	-1.04655e-08	7.2484e-09	-3.36843e-09	2.82272e-09	1.21834e-07	-4.04499e-09	1.23655e-08	8.27687e-09	-1.48249e-09	5.12379e-09	2.00366e-09	-4.19817e-10	1.46255e-08	1.9044e-14
-1.84504e-08	-8.94249e-09	-2.58763e-09	6.98629e-09	4.22635e-08	-3.93142e-09	-1.42594e-09	-2.2636e-09	1.21013e-08	-3.01788e-09	-3.01858e-09	1.86985e-08	-6.37479e-09	-4.00095e-09	-4.47154e-09	-2.35428e-08	4.23096e-09	-1.04668e-08	7.24918e-09	-3.37182e-09	2.67996e-09	1.21834e-07	-3.72264e-09	1.23674e-08	8.44526e-09	-1.48146e-09	4.50991e-09	2.0406e-09	-1.32682e-09	1.46444e-08	1.8953e-14
-1.84521e-08	-8.94204e-09	-2.62953e-09	6.99703e-09	4.2265e-08	-3.93181e-09	-3.3849e-09	-1.97253e-09	1.19806e-08	-2.98084e-09	-3.01765e-09	1.84914e-08	-5.86777e-09	-3.9303e-09	-4.47195e-09	-2.355e-08	4.22707e-09	-1.04638e-08	7.24879e-09	-3.36559e-09	3.05585e-09	1.21834e-07	-3.83476e-09	1.23677e-08	8.34852e-09	-1.48058e-09	5.10913e-09	2.02468e-09	-6.1359e-10	1.46416e-08	1.89499e-14
-1.8451e-08	-8.94226e-09	-2.63254e-09	6.93714e-09	4.22649e-08	-3.93004e-09	-2.53792e-09	-1.93452e-09	1.19126e-08	-3.00914e-09	-3.01866e-09	1.85566e-08	-6.143e-09	-3.83626e-09	-4.47208e-09	-2.35426e-08	4.22879e-09	-1.04666e-08	7.24897e-09	-3.36414e-09	3.12607e-09	1.21834e-07	-3.91243e-09	1.23693e-08	8.35344e-09	-1.48071e-09	4.36497e-09	2.02661e-09	-8.26604e-11	1.46435e-08	1.89409e-14
-1.89847e-08	-8.94154e-09	-2.60016e-09	6.88909e-09	4.21763e-08	-1.81788e-09	-2.34634e-09	-2.07304e-09	1.19481e-08	-2.78777e-09	-8.30086e-10	1.85762e-08	-6.40743e-09	-3.92169e-09	-4.4702e-09	-2.3369e-08	5.26575e-09	-1.04734e-08	7.24945e-09	-3.33056e-09	3.07667e-09	1.37991e-08	-3.88647e-09	1.23686e-08	8.4611e-09	-1.48048e-09	4.4183e-09	2.06032e-09	-1.36083e-10	1.46433e-08	4.28638e-15
-1.84516e-08	-8.94152e-09	-2.75471e-09	6.93363e-09	4.21854e-08	-3.3676e-09	-1.79975e-09	-2.19806e-09	1.19432e-08	-3.00025e-09	-1.08872e-09	1.8635e-08	-6.35967e-09	-3.96834e-09	-4.46886e-09	-2.34568e-08	4.60661e-09	-1.04714e-08	7.24497e-09	-3.36488e-09	3.0061e-09	1.47538e-08	-3.92642e-09	8.0024e-09	8.52033e-09	-1.48114e-09	4.43963e-09	2.04831e-09	-2.60591e-10	1.4651e-08	4.21584e-15
-1.85164e-08	-8.94156e-09	-2.72739e-09	6.899e-09	4.21877e-08	8.16225e-10	-1.83605e-09	-2.17671e-09	1.19458e-08	-2.97187e-09	-1.25334e-09	1.86336e-08	-6.3468e-09	-3.95049e-09	-4.46907e-09	-2.34468e-08	4.4414e-09	-1.04737e-08	7.24498e-09	-3.3579e-09	3.00925e-09	1.49649e-08	-3.90853e-09	8.10458e-09	8.49532e-09	-1.48051e-09	4.48769e-09	2.04887e-09	-2.11527e-10	1.46509e-08	4.2129e-15
-1.84793e-08	-8.94142e-09	-2.63179e-09	6.89144e-09	4.2218e-08	2.58778e-09	-2.3436e-09	-2.08623e-09	1.19328e-08	-2.91689e-09	-1.72312e-09	1.86059e-08	-6.30741e-09	-3.85625e-09	-4.47117e-09	-2.33358e-08	5.13372e-09	-1.0475e-08	7.24813e-09	-3.36217e-09	3.04917e-09	1.24856e-08	-3.9109e-09	7.93335e-09	8.45454e-09	-1.48097e-09	4.22131e-09	2.04784e-09	-2.97881e-10	1.46477e-08	4.14768e-15
-1.85084e-08	-8.94173e-09	-2.62976e-09	6.8873e-09	4.22015e-08	9.5731e-11	-1.90163e-09	-2.12404e-09	1.19363e-08	-2.89441e-09	-1.03384e-09	1.86136e-08	-6.33861e-09	-3.90368e-09	-4.46992e-09	-2.33812e-08	4.85936e-09	-1.04728e-08	7.24849e-09	-3.35114e-09	3.03564e-09	1.22198e-08	-3.90846e-09	8.50748e-09	8.47779e-09	-1.48093e-09	4.35353e-09	2.0519e-09	-2.13966e-10	1.4648e-08	4.14153e-15
-1.85689e-08	-8.93938e-09	-2.63444e-09	6.88979e-09	4.22098e-08	6.96681e-10	-2.13768e-09	-2.10694e-09	1.19383e-08	-2.87835e-09	-1.06086e-09	1.85965e-08	-6.37267e-09	-3.88063e-09	-4.4702e-09	-2.33867e-08	4.98562e-09	-4.36823e-09	7.24935e-09	-3.34895e-09	3.05147e-09	1.25952e-08	-3.90751e-09	8.53872e-09	8.47764e-09	-1.48089e-09	4.29104e-09	2.54084e-09	-2.67558e-10	1.46473e-08	4.06803e-15
-1.85322e-08	-8.94129e-09	-2.63933e-09	6.89189e-09	4.22066e-08	1.2299e-09	-2.10539e-09	-2.09386e-09	1.1937e-08	-2.89646e-09	-1.17363e-09	1.85947e-08	-6.33925e-09	-3.89462e-09	-4.47012e-09	-2.34148e-08	4.88673e-09	-2.23614e-09	7.26964e-09	-3.35132e-09	3.04087e-09	1.23624e-08	-3.90752e-09	7.83273e-09	8.48581e-09	-1.48077e-09	4.27148e-09	2.10394e-09	-2.62083e-10	1.46472e-08	4.03433e-15
-1.85506e-08	-8.94113e-09	-2.63423e-09	6.88822e-09	4.221e-08	9.96449e-10	-2.1042e-09	-2.0975e-09	1.19371e-08	-2.88554e-09	-1.26581e-09	1.85881e-08	-6.33748e-09	-3.8736e-09	-4.47019e-09	-2.33617e-08	4.99897e-09	-2.26793e-09	7.26344e-09	-3.87462e-09	3.04166e-09	1.1305e-08	-3.59809e-09	8.47024e-09	8.47818e-09	-1.48086e-09	4.27028e-09	2.09278e-09	-2.73336e-10	1.45664e-08	4.01741e-15
-1.85409e-08	-8.98796e-09	-2.33386e-09	6.89143e-09	4.2206e-08	7.70615e-10	-2.11813e-09	-2.09936e-09	1.19376e-08	-2.88996e-09	-1.49312e-09	1.86043e-08	-6.55854e-09	-3.87994e-09	-4.46216e-09	-2.339e-08	4.98966e-09	-3.09767e-09	-7.70729e-10	-3.82516e-09	1.62808e-09	1.17807e-08	-3.49879e-09	8.09162e-09	8.47043e-09	-1.48096e-09	4.27145e-09	2.11547e-09	-2.62901e-10	-7.84868e-10	3.75881e-15
-1.85454e-08	-8.95244e-09	-2.59262e-09	6.88515e-09	4.22069e-08	8.6007e-10	-2.08507e-09	-2.09944e-09	1.19375e-08	-2.8892e-09	-1.35009e-09	1.86032e-08	-6.46496e-09	-3.92282e-09	-4.42544e-09	-2.33866e-08	4.96394e-09	-3.49606e-09	-1.7082e-11	-3.59105e-09	2.45844e-09	1.09425e-08	-2.48382e-09	7.95181e-09	8.46995e-09	-1.48094e-09	4.27534e-09	2.10039e-09	-2.61925e-10	2.09333e-09	3.7376e-15
-1.85496e-08	-8.95146e-09	-2.38407e-09	6.88739e-09	4.22056e-08	8.92183e-10	-2.10412e-09	-2.09993e-09	1.19369e-08	-2.89278e-09	-1.50131e-09	1.86025e-08	-6.48265e-09	-3.87971e-09	-4.45427e-09	-2.33801e-08	5.00807e-09	-3.31598e-09	3.43784e-10	-3.56211e-09	2.02035e-09	5.77099e-09	-2.81922e-09	8.059e-09	8.47232e-09	-1.48096e-09	4.26966e-09	2.11684e-09	-2.57154e-10	2.23547e-09	3.65191e-15
-1.85427e-08	-8.98147e-09	-2.43856e-09	6.89122e-09	4.2207e-08	1.08223e-09	-2.11613e-09	-2.09983e-09	1.19376e-08	-2.89063e-09	-1.50647e-09	1.86032e-08	-6.44551e-09	-3.88114e-09	-4.46137e-09	-5.41107e-09	4.94142e-09	-3.11295e-09	2.10706e-09	-3.42872e-09	2.14943e-09	5.87847e-09	-3.21615e-09	8.05914e-09	8.46661e-09	-1.48051e-09	4.27454e-09	2.11741e-09	-2.61879e-10	2.32775e-09	3.14132e-15
-1.85426e-08	-8.97851e-09	-2.38254e-09	6.8939e-09	4.22063e-08	1.0471e-09	-2.10963e-09	-2.09984e-09	1.19372e-08	-2.89203e-09	-1.2147e-09	1.86038e-08	-6.51693e-09	-3.88779e-09	-4.45101e-09	-2.21544e-09	4.9587e-09	-3.1347e-09	1.0671e-09	-3.36436e-09	2.03461e-09	6.76613e-09	-3.17768e-09	8.03656e-09	8.42738e-09	-1.48091e-09	4.27261e-09	2.13079e-09	-2.21646e-10	2.7892e-09	3.12503e-15
-1.85423e-08	-8.97599e-09	-2.41546e-09	6.90901e-09	4.22071e-08	1.0534e-09	-2.10109e-09	-2.09981e-09	1.19389e-08	-2.89079e-09	-8.12522e-10	1.86082e-08	-6.44845e-09	-3.90269e-09	-4.45061e-09	-2.24037e-09	4.93912e-09	-3.13937e-09	1.10388e-09	-3.24746e-09	2.13571e-09	5.19522e-09	-3.2095e-09	8.05684e-09	8.42513e-09	-1.48094e-09	4.27305e-09	2.13499e-09	-2.48627e-10	2.78668e-09	3.10539e-15
-1.8543e-08	-8.97404e-09	-2.39895e-09	6.91897e-09	4.22072e-08	1.02197e-09	-2.10542e-09	-2.10049e-09	1.19376e-08	-2.89082e-09	-6.65019e-10	1.86051e-08	-6.4695e-09	-3.89872e-09	-4.44791e-09	-1.32725e-09	4.97391e-09	-3.22249e-09	1.06821e-09	-3.35775e-09	2.13028e-09	5.07182e-09	-3.16063e-09	8.05658e-09	8.43633e-09	-1.48089e-09	4.27302e-09	2.10468e-09	-2.39777e-10	2.44248e-09	3.10017e-15
-1.85425e-08	-8.97254e-09	-2.39821e-09	6.9241e-09	4.22073e-08	1.01944e-09	-2.10407e-09	-2.09947e-09	1.16016e-08	-2.89113e-09	-1.2172e-09	1.86076e-08	-6.45227e-09	-3.90363e-09	-4.44776e-09	-1.41948e-09	4.97962e-09	-5.99937e-10	1.20194e-09	-3.27985e-09	2.1021e-09	5.36897e-09	-3.13626e-09	8.04403e-09	8.41513e-09	-1.48369e-09	4.2729e-09	2.13249e-09	-2.44615e-10	2.76012e-09	3.08735e-15
-1.85431e-08	-8.97031e-09	-2.40112e-09	6.91107e-09	3.22834e-08	4.80255e-10	-2.10306e-09	-2.09571e-09	1.18909e-08	-2.89042e-09	-9.90747e-10	1.86019e-08	-6.47251e-09	-3.89685e-09	-4.44594e-09	-1.64826e-09	4.97339e-09	-3.21377e-09	1.72286e-09	-3.34954e-09	3.28396e-09	5.1296e-09	-3.14094e-09	8.05551e-09	8.43004e-09	-1.48133e-09	4.27222e-09	2.08247e-09	-2.40497e-10	2.66563e-09	2.36955e-15
-1.85429e-08	-8.97191e-09	-2.39592e-09	6.91174e-09	1.8447e-08	9.27449e-10	-2.10366e-09	-2.09738e-09	1.18231e-08	-2.89081e-09	-9.89558e-10	1.86032e-08	-6.46885e-09	-3.90271e-09	-4.44764e-09	-9.192e-10	4.96839e-09	-2.35155e-09	1.29494e-09	-3.31267e-09	4.49899e-09	5.2284e-09	-3.12999e-09	8.04591e-09	8.41698e-09	-1.51727e-09	4.27262e-09	2.10343e-09	-2.42954e-10	2.73208e-09	1.66906e-15
-1.85426e-08	-8.97292e-09	-2.39524e-09	6.91241e-09	1.84569e-08	9.62405e-10	-2.1041e-09	-2.09849e-09	1.17398e-08	-2.89345e-09	-1.02603e-09	1.8605e-08	-6.4706e-09	-3.90372e-09	-4.44761e-09	-1.09867e-09	4.96403e-09	-1.54324e-09	1.4462e-09	-3.29375e-09	4.08302e-09	5.23467e-09	-3.08866e-09	8.04629e-09	8.40827e-09	-1.51104e-09	4.27266e-09	2.12303e-09	-2.39657e-10	2.77684e-09	1.6616e-15
-6.73271e-09	-8.95792e-09	-2.38673e-09	6.91242e-09	1.83584e-08	9.59569e-10	-2.10361e-09	-2.09823e-09	1.18397e-08	-5.0121e-09	-1.03111e-09	1.86072e-08	-6.45452e-09	-3.90295e-09	-4.44754e-09	-1.00959e-09	5.0384e-09	-1.43778e-09	1.50667e-09	-3.33679e-09	5.40026e-09	5.23645e-09	-3.12314e-09	8.04684e-09	8.41426e-09	-1.50979e-09	4.26432e-09	2.12437e-09	-2.42272e-10	2.83141e-09	1.39191e-15
-7.34886e-09	-8.96895e-09	-2.39052e-09	6.91246e-09	1.83083e-08	9.04717e-10	-2.10361e-09	-2.09831e-09	1.18412e-08	-3.13227e-09	-1.00242e-09	1.86041e-08	-6.46939e-09	-3.90304e-09	-4.4476e-09	-9.07483e-10	4.98867e-09	-2.20634e-09	1.4125e-09	-3.33375e-09	3.73172e-09	5.22405e-09	-3.12352e-09	8.04933e-09	8.42089e-09	-1.50876e-09	4.27138e-09	2.11826e-09	-2.42569e-10	2.82168e-09	1.37019e-15
-7.47168e-09	-8.96717e-09	-2.39174e-09	6.91255e-09	1.81184e-08	8.55021e-10	-2.10362e-09	-2.09801e-09	1.17969e-08	-3.24974e-09	-9.96583e-10	1.86049e-08	-6.46773e-09	-3.90299e-09	-4.44758e-09	-9.72616e-10	4.99946e-09	-2.18689e-09	1.43395e-09	-3.33308e-09	3.90938e-09	5.22802e-09	-3.12923e-09	8.04733e-09	8.41642e-09	-1.50357e-09	4.27113e-09	2.1154e-09	-2.41944e-10	2.76424e-09	1.36585e-15
-7.47168e-09	-8.96717e-09	-2.39174e-09	6.91255e-09	1.81184e-08	8.55021e-10	-2.10362e-09	-2.09801e-09	1.17969e-08	-3.24974e-09	-9.96583e-10	1.86049e-08	-6.46773e-09	-3.90299e-09	-4.44758e-09	-9.72616e-10	4.99946e-09	-2.18689e-09	1.43395e-09	-3.33308e-09	3.90938e-09	5.22802e-09	-3.12923e-09	8.04733e-09	8.41642e-09	-1.50357e-09	4.27113e-09	2.1154e-09	-2.41944e-10	2.76424e-09	1.36585e-15
-7.45143e-09	-8.9641e-09	-2.39083e-09	6.91294e-09	1.78645e-08	8.39047e-10	-2.10379e-09	-2.098e-09	1.18245e-08	-3.36182e-09	-9.83374e-10	1.86046e-08	-6.46338e-09	-3.90265e-09	-4.44747e-09	-9.79149e-10	4.98096e-09	-1.82399e-09	1.48924e-09	-3.32183e-09	3.60269e-09	5.2286e-09	-3.12974e-09	8.04698e-09	8.41737e-09	-1.50306e-09	4.26653e-09	2.11686e-09	-2.43117e-10	2.78203e-09	1.35387e-15
-7.54108e-09	-8.96449e-09	-2.4278e-09	6.91258e-09	1.79409e-08	8.04071e-10	-2.07302e-09	-2.09808e-09	1.18175e-08	-3.28702e-09	-9.884e-10	1.86393e-08	-6.46659e-09	-3.53586e-09	-4.44751e-09	-9.87418e-10	4.98391e-09	-2.07639e-09	1.40452e-09	-1.41686e-09	3.96422e-09	5.22815e-09	-3.12758e-09	8.04687e-09	8.41582e-09	-1.50408e-09	4.26755e-09	2.11416e-09	2.87961e-10	2.78024e-09	1.35036e-15
-7.56561e-09	-8.96422e-09	-2.39124e-09	6.91305e-09	1.79446e-08	8.55038e-10	-2.19372e-09	-2.0904e-09	1.18167e-08	-3.27864e-09	-9.71194e-10	7.37398e-09	-6.46605e-09	-3.91448e-09	-4.4475e-09	-9.95766e-10	4.9841e-09	-2.04137e-09	1.01582e-09	-3.31335e-09	3.62338e-09	5.22767e-09	-3.05346e-09	8.04438e-09	8.41664e-09	1.17759e-09	4.26466e-09	-3.14472e-10	-2.42994e-10	2.76819e-09	1.06038e-15
-7.42667e-09	-8.9644e-09	-2.41305e-09	6.91253e-09	1.79268e-08	8.00165e-10	-2.07724e-09	-2.00809e-09	1.18203e-08	-3.33944e-09	-9.83893e-10	5.56207e-10	-6.46432e-09	-3.89797e-09	-4.33383e-09	-9.79958e-10	4.51443e-09	-1.90071e-09	1.46121e-09	-3.09653e-09	3.69243e-09	4.56548e-09	-1.77678e-09	8.04684e-09	8.40457e-09	-1.50374e-09	4.20455e-09	2.12647e-09	-2.41025e-10	2.77514e-09	9.89314e-16
-7.34469e-09	-8.96494e-09	-2.39592e-09	6.91266e-09	1.79434e-08	7.99287e-10	-2.14506e-09	-2.02031e-09	1.18183e-08	-3.30706e-09	-9.76135e-10	9.62021e-10	-6.465e-09	-3.85685e-09	-4.44681e-09	-9.7845e-10	4.40746e-09	-1.90921e-09	1.33798e-09	-2.53783e-09	3.68773e-09	4.87599e-09	-1.7865e-09	8.04654e-09	8.40899e-09	-1.93487e-10	4.25068e-09	4.44958e-10	-1.75435e-10	2.77872e-09	9.82398e-16
-7.35485e-09	-8.96498e-09	-2.39633e-09	6.91266e-09	1.79434e-08	7.9915e-10	-2.12228e-09	-2.01906e-09	1.18184e-08	-3.30776e-09	-9.76402e-10	9.73758e-10	-6.46495e-09	-3.83706e-09	-4.44557e-09	-9.78462e-10	4.41902e-09	-1.91233e-09	1.34253e-09	-2.41761e-09	3.69194e-09	4.87568e-09	-1.77904e-09	8.04658e-09	8.39792e-09	-3.04432e-10	4.25059e-09	6.05432e-10	-1.66757e-10	2.7791e-09	9.81883e-16
-7.33948e-09	-8.96456e-09	-2.3988e-09	6.9124e-09	1.79343e-08	7.86396e-10	-2.08921e-09	-2.02484e-09	1.18192e-08	-3.31717e-09	-9.8242e-10	1.05231e-09	-6.46454e-09	-3.88694e-09	-4.41971e-09	-9.81667e-10	4.5175e-09	-1.92813e-09	1.34951e-09	-2.42612e-09	3.71106e-09	4.28057e-09	-1.76948e-09	8.0468e-09	8.40259e-09	-1.16495e-09	4.23969e-09	7.71997e-10	-2.14551e-10	2.77774e-09	9.78757e-16
-7.37083e-09	-8.96494e-09	-2.40341e-09	6.91251e-09	1.79276e-08	7.94018e-10	-2.10728e-09	-2.03037e-09	1.18188e-08	-3.31227e-09	-9.78868e-10	4.96223e-10	-6.46468e-09	-3.86707e-09	-4.43206e-09	-9.79301e-10	4.44279e-09	-1.92697e-09	1.33842e-09	-2.44561e-09	3.70765e-09	4.44377e-09	-1.57026e-09	8.04673e-09	8.405e-09	-6.70794e-10	4.24286e-09	9.38808e-10	-1.98992e-10	2.77816e-09	9.77725e-16
-7.37029e-09	-1.43351e-09	-2.40555e-09	6.91247e-09	1.79339e-08	7.9632e-10	-2.08947e-09	-2.02978e-09	1.18191e-08	-3.32019e-09	-9.82613e-10	1.10946e-09	-6.53001e-09	-3.79477e-09	-4.39296e-09	-9.79408e-10	4.54568e-09	-1.92335e-09	1.33535e-09	-2.30226e-09	3.70687e-09	4.44583e-09	-1.67044e-09	8.04677e-09	8.40227e-09	2.48338e-10	4.25877e-09	9.77383e-10	-1.64097e-10	2.77779e-09	9.00889e-16
-7.29297e-09	-2.01171e-09	-2.402e-09	6.96087e-09	1.79258e-08	7.94969e-10	-2.10122e-09	-2.02753e-09	1.1819e-08	-3.04285e-09	-9.68144e-10	9.96537e-10	-6.39717e-09	-3.86804e-09	-4.42761e-09	-9.52835e-10	4.52215e-09	-1.93248e-09	1.01762e-09	-2.42308e-09	3.71221e-09	4.47456e-09	-1.5709e-09	8.04565e-09	8.0865e-09	-4.85618e-10	4.25533e-09	9.14031e-10	-1.81208e-10	2.78867e-09	8.937e-16
-7.3622e-09	-3.06487e-09	-2.39289e-09	5.30895e-09	1.79347e-08	7.91622e-10	-2.09879e-09	-2.02558e-09	1.18089e-08	-3.12773e-09	-9.80997e-10	1.0078e-09	-3.58246e-09	-3.88463e-09	-4.41907e-09	-9.56743e-10	4.42417e-09	-1.92257e-09	1.30833e-09	-2.45122e-09	3.6986e-09	4.40188e-09	-1.6888e-09	8.03703e-09	6.76587e-09	-6.99681e-10	4.25064e-09	1.19573e-09	-1.72748e-10	2.77814e-09	8.32878e-16
-7.35185e-09	-2.48896e-09	-2.39318e-09	2.35237e-09	1.79185e-08	7.89366e-10	-2.09961e-09	-2.04239e-09	1.18183e-08	-3.10879e-09	-9.71993e-10	1.01798e-09	-4.83391e-09	-3.93806e-09	-4.41732e-09	-9.22163e-10	4.49239e-09	-1.92259e-09	1.30302e-09	-2.32327e-09	3.68533e-09	4.42187e-09	-1.58697e-09	7.97486e-09	5.95657e-09	-3.62623e-10	4.24896e-09	9.38195e-10	-1.75993e-10	2.78271e-09	8.04883e-16
-7.36095e-09	-2.60313e-09	-2.39818e-09	2.41394e-09	1.79298e-08	7.90855e-10	-2.09685e-09	-2.04582e-09	1.18159e-08	-3.16176e-09	-9.78712e-10	1.02167e-09	-3.44463e-09	-3.86986e-09	-4.41703e-09	-8.18608e-10	4.49863e-09	-1.92314e-09	1.32673e-09	-2.3933e-09	3.67898e-09	4.42976e-09	-1.6097e-09	8.02255e-09	6.1031e-09	-3.89839e-10	4.24587e-09	9.15671e-10	-1.77441e-10	2.78256e-09	7.97431e-16
-7.18861e-09	-2.60752e-09	-2.39392e-09	1.98729e-09	1.79148e-08	7.70157e-10	-2.09863e-09	-2.04445e-09	1.18164e-08	-3.04787e-09	-9.74367e-10	1.01719e-09	-3.81555e-09	-3.90006e-09	-4.41691e-09	-9.19005e-10	4.49313e-09	-1.92333e-09	1.36004e-09	-2.37754e-09	3.69024e-09	4.41902e-09	-1.59898e-09	8.03024e-09	5.74568e-09	-3.11389e-10	4.24806e-09	9.3177e-10	-1.78256e-10	2.78449e-09	7.90684e-16
-6.60367e-09	-2.80293e-09	-2.39445e-09	2.09976e-09	1.79245e-08	7.8491e-10	-2.09854e-09	-2.04274e-09	1.18145e-08	-3.148e-09	-9.71735e-10	1.0313e-09	-3.88643e-09	-3.89179e-09	-4.42023e-09	-9.20875e-10	4.49748e-09	-1.92365e-09	1.39754e-09	-2.37824e-09	3.66396e-09	4.42659e-09	-1.59395e-09	8.03468e-09	5.5478e-09	-4.1242e-10	4.24707e-09	9.44381e-10	-1.77159e-10	2.78189e-09	7.83525e-16
-3.35324e-09	-2.76019e-09	-2.39441e-09	2.48178e-09	1.79245e-08	7.69404e-10	-2.09899e-09	-2.32922e-09	1.18149e-08	-1.92223e-09	-9.76292e-10	1.01691e-09	-3.80702e-09	-3.88809e-09	-4.42109e-09	-9.15799e-10	4.49702e-09	-1.92361e-09	1.40199e-09	-2.36181e-09	3.68231e-09	4.42732e-09	-1.66618e-09	8.02812e-09	5.24152e-09	-4.20869e-10	4.24929e-09	9.49855e-10	-1.77169e-10	2.78448e-09	7.43985e-16
-3.82793e-09	-2.9211e-09	-2.39462e-09	2.57793e-09	1.79239e-08	1.98285e-10	-2.09697e-09	-2.0505e-09	1.18167e-08	-2.40886e-09	-9.72845e-10	9.96183e-10	-3.77348e-09	-3.87127e-09	-4.45513e-09	-8.46425e-10	4.48946e-09	-1.92518e-09	1.36055e-09	-2.36513e-09	8.2285e-10	4.4245e-09	-7.74973e-10	8.06358e-09	5.46757e-09	-3.76282e-10	4.24738e-09	9.44439e-10	-1.77557e-10	2.78178e-09	7.36559e-16
-3.20128e-09	-2.889e-09	-2.39441e-09	2.40234e-09	1.79235e-08	1.63679e-10	-2.09664e-09	-2.05207e-09	1.18157e-08	-2.25844e-09	-9.74519e-10	1.00468e-09	-3.7346e-09	-3.87647e-09	-4.45703e-09	-8.23754e-10	4.49159e-09	-1.92371e-09	1.38238e-09	-2.3533e-09	1.28681e-09	4.42656e-09	-1.26589e-09	8.02864e-09	5.38514e-09	-4.04083e-10	4.24879e-09	9.52673e-10	-1.77349e-10	2.78436e-09	7.30714e-16
-3.18703e-09	-2.88308e-09	-2.3946e-09	2.35018e-09	1.79198e-08	-2.26542e-10	-2.09613e-09	-2.07327e-09	1.1816e-08	-2.27624e-09	-9.74014e-10	9.93724e-10	-3.76968e-09	-3.88433e-09	-4.43178e-09	-8.23936e-10	4.49078e-09	-1.92426e-09	1.37447e-09	-2.36517e-09	9.62579e-10	4.42432e-09	-1.04656e-09	8.04248e-09	5.46554e-09	-3.78056e-10	4.24738e-09	9.5747e-10	-1.7736e-10	2.78301e-09	7.30323e-16
-3.21901e-09	-2.8436e-09	-2.39451e-09	2.38759e-09	1.79223e-08	8.31109e-11	-2.09675e-09	-2.05405e-09	1.18151e-08	-2.0445e-09	-9.73925e-10	1.00018e-09	-3.65102e-09	-3.88146e-09	-4.44879e-09	-8.48813e-10	4.49123e-09	-1.92555e-09	1.37388e-09	-2.36702e-09	8.21785e-10	4.39945e-09	-1.10029e-09	8.03616e-09	5.49411e-09	-3.84229e-10	4.24767e-09	9.51795e-10	-1.77436e-10	2.78306e-09	7.28595e-16
-3.24567e-09	-2.85697e-09	-2.39493e-09	2.37799e-09	1.78164e-08	5.88707e-11	-2.09724e-09	-2.06188e-09	1.18164e-08	-2.17338e-09	-9.73726e-10	9.78268e-10	-3.76361e-09	-3.79713e-09	-4.40958e-09	-8.8247e-10	4.49106e-09	-1.92565e-09	1.36685e-09	-2.36528e-09	8.37672e-10	4.41512e-09	-1.05712e-09	8.03344e-09	5.41161e-09	-3.82733e-10	4.24745e-09	9.5753e-10	-1.77309e-10	2.78331e-09	7.24583e-16
-3.2671e-09	-2.86325e-09	-2.39478e-09	2.35593e-09	1.78317e-08	6.79778e-11	-2.06449e-09	-2.07265e-09	1.18161e-08	-2.11369e-09	-8.17499e-10	9.69774e-10	-3.77218e-09	-3.88099e-09	-4.39232e-09	-8.60189e-10	4.49164e-09	-1.92554e-09	1.37194e-09	-2.36534e-09	8.28294e-10	4.41547e-09	-1.10276e-09	8.02425e-09	5.42598e-09	-3.84952e-10	4.24853e-09	9.49927e-10	-1.64743e-10	3.13828e-10	7.17526e-16
-3.25382e-09	-2.84979e-09	-2.39454e-09	2.37081e-09	1.78504e-08	1.55644e-10	-1.39854e-09	-2.11775e-09	1.18121e-08	-2.18154e-09	-6.67949e-10	9.89089e-10	-3.75801e-09	-3.8554e-09	-4.39064e-09	-8.42176e-10	4.48636e-09	-1.92513e-09	1.37096e-09	-2.34056e-09	7.49603e-10	4.36206e-09	-1.11775e-09	7.91058e-09	5.46053e-09	-5.31886e-10	4.25269e-09	9.47455e-10	1.58684e-10	1.07041e-09	7.14709e-16
-3.25408e-09	-2.85012e-09	-2.39455e-09	2.36187e-09	1.78503e-08	1.53488e-10	-1.42521e-09	-2.11754e-09	1.18123e-08	-2.17323e-09	-6.67965e-10	9.88666e-10	-3.74589e-09	-3.85478e-09	-4.39397e-09	-8.42484e-10	4.48701e-09	-1.92519e-09	1.3713e-09	-2.34422e-09	7.92566e-10	4.36356e-09	-1.10484e-09	7.9111e-09	5.46026e-09	-5.14351e-10	4.25222e-09	9.47441e-10	1.56346e-10	1.06615e-09	7.14691e-16
-3.26258e-09	-2.85506e-09	-2.39472e-09	2.36504e-09	8.25682e-10	8.45734e-11	-1.96796e-09	-2.08756e-09	1.18156e-08	-2.13498e-09	-7.98876e-10	9.74171e-10	-3.72946e-09	-3.80658e-09	-4.40759e-09	-8.55386e-10	4.4905e-09	-1.92529e-09	1.37262e-09	-2.35371e-09	8.10099e-10	4.40454e-09	-1.08895e-09	7.99171e-09	5.43584e-09	-3.93732e-10	4.24837e-09	9.46047e-10	-1.31534e-10	7.55699e-10	3.98994e-16
-3.2462e-09	-2.85635e-09	-2.39471e-09	2.36092e-09	1.10027e-09	1.07707e-10	-1.93902e-09	-2.08713e-09	1.18138e-08	-2.14493e-09	-6.47424e-10	9.79719e-10	-3.7557e-09	-2.74117e-09	-4.4073e-09	-8.5584e-10	4.49062e-09	-1.92526e-09	1.44194e-09	-2.3513e-09	8.45311e-10	4.41229e-09	-1.0973e-09	7.96239e-09	5.44459e-09	-3.99689e-10	4.24831e-09	9.40191e-10	-4.35019e-11	7.39125e-10	3.92215e-16
-3.24583e-09	-2.85606e-09	-1.39682e-09	2.3609e-09	1.27442e-09	1.23056e-10	-1.90074e-09	-2.0845e-09	1.18138e-08	-2.13472e-09	-6.473e-10	9.86645e-10	-3.75701e-09	-2.93273e-09	-4.40691e-09	-8.56462e-10	4.49053e-09	-1.92526e-09	1.39651e-09	-2.34643e-09	8.27393e-10	4.41172e-09	-1.09725e-09	7.9626e-09	5.44502e-09	-4.14315e-10	4.24851e-09	9.44145e-10	-3.83175e-11	7.71518e-10	3.89641e-16
-3.24583e-09	-2.85606e-09	-1.39682e-09	2.3609e-09	1.27442e-09	1.23056e-10	-1.90074e-09	-2.0845e-09	1.18138e-08	-2.13472e-09	-6.473e-10	9.86645e-10	-3.75701e-09	-2.93273e-09	-4.40691e-09	-8.56462e-10	4.49053e-09	-1.92526e-09	1.39651e-09	-2.34643e-09	8.27393e-10	4.41172e-09	-1.09725e-09	7.9626e-09	5.44502e-09	-4.14315e-10	4.24851e-09	9.44145e-10	-3.83175e-11	7.71518e-10	3.89641e-16
-3.24243e-09	-2.85466e-09	-1.40056e-09	2.36041e-09	1.19083e-09	1.14923e-10	-1.70304e-09	-2.08678e-09	1.18144e-08	-2.1398e-09	-6.77559e-10	9.84354e-10	-3.75236e-09	-2.93168e-09	-4.40877e-09	-8.52247e-10	4.49036e-09	-1.9252e-09	1.37837e-09	-2.34848e-09	8.14553e-10	4.40949e-09	-1.09328e-09	7.96022e-09	5.44027e-09	-4.10319e-10	4.24872e-09	9.44822e-10	-3.85624e-11	8.51371e-10	3.88696e-16
-3.24547e-09	-2.85433e-09	-1.50211e-09	2.36113e-09	7.72231e-10	1.1791e-10	-1.74382e-09	-2.0859e-09	1.18144e-08	-2.14223e-09	-6.63801e-10	9.83565e-10	-3.75605e-09	-2.90881e-09	-4.4071e-09	-8.54659e-10	4.49185e-09	-1.92523e-09	1.38937e-09	-2.34764e-09	8.22038e-10	4.40673e-09	-1.09432e-09	7.95919e-09	5.44389e-09	-4.07985e-10	4.24864e-09	9.42845e-10	-3.94872e-11	8.13718e-10	3.88184e-16
-3.24443e-09	-2.85476e-09	-1.46143e-09	2.36067e-09	1.02478e-09	1.10647e-10	-1.98378e-09	-2.08341e-09	9.80225e-09	-2.1381e-09	-6.62613e-10	9.84554e-10	-3.7543e-09	-2.90845e-09	-4.40715e-09	-8.56081e-10	4.48656e-09	-1.92523e-09	1.39268e-09	-2.35975e-09	8.18853e-10	4.40517e-09	-1.09613e-09	7.96101e-09	5.44331e-09	-4.10841e-10	4.25104e-09	9.43704e-10	-3.86593e-11	8.3661e-10	3.45957e-16
-3.24424e-09	-2.97776e-09	-1.37244e-09	2.3468e-09	1.2566e-09	1.20809e-10	-1.84509e-09	-2.07852e-09	1.08277e-08	-2.13685e-09	-6.60318e-10	9.84677e-10	-3.75392e-09	-2.94293e-09	-4.40732e-09	-8.49976e-10	4.07677e-09	-1.92889e-09	1.39585e-09	-1.57394e-09	8.18699e-10	4.40277e-09	-1.56325e-10	6.04171e-09	5.44365e-09	-4.1104e-10	2.03176e-09	9.80908e-10	-3.64711e-11	8.3242e-10	3.19148e-16
-3.24732e-09	-2.94031e-09	-1.40713e-09	2.3436e-09	1.12953e-09	1.71928e-11	-1.92759e-09	-2.08567e-09	1.02654e-08	-2.13691e-09	-6.63574e-10	9.84549e-10	-3.7534e-09	-2.91412e-09	-4.4079e-09	-8.49562e-10	4.02835e-09	-1.92802e-09	1.40104e-09	-2.11783e-09	8.20038e-10	4.39725e-09	-3.89267e-10	6.13088e-09	4.81668e-09	-4.11215e-10	9.9456e-10	9.9361e-10	-3.4791e-11	8.31693e-10	3.0027e-16
-3.2444e-09	-2.99874e-09	-1.38183e-09	2.32981e-09	1.09833e-09	1.23981e-10	-1.89215e-09	-2.08308e-09	7.14082e-09	-2.13547e-09	-6.64121e-10	9.85294e-10	-3.76748e-09	-2.93013e-09	-4.41234e-09	-8.42432e-10	4.0007e-09	-1.92785e-09	1.34157e-09	-1.43313e-09	8.41082e-10	4.4043e-09	-2.70828e-10	5.91688e-09	5.08606e-09	-4.11397e-10	6.29931e-10	9.91527e-10	-3.58442e-11	8.11819e-10	2.4276e-16
-3.24881e-09	-2.9889e-09	-1.41161e-09	2.35351e-09	1.1627e-09	1.1296e-10	-1.9116e-09	-1.99322e-09	2.67758e-10	-2.13399e-09	-6.63694e-10	9.84765e-10	-3.77636e-09	-2.93458e-09	-4.43064e-09	-8.4195e-10	4.00833e-09	-1.92858e-09	1.37714e-09	-1.36718e-09	8.519e-10	4.40423e-09	-3.32453e-10	5.87335e-09	4.79116e-09	-4.98076e-10	9.36209e-10	9.86483e-10	-3.5436e-11	8.12077e-10	1.89255e-16
-3.24641e-09	-2.99425e-09	-1.4049e-09	2.45133e-09	1.17283e-09	1.63422e-10	-1.94529e-09	-1.95544e-09	1.47144e-09	-2.13264e-09	-6.64281e-10	9.84759e-10	-3.77424e-09	-2.94478e-09	-4.42895e-09	-8.39605e-10	3.9705e-09	-1.92926e-09	1.3809e-09	-1.4057e-09	8.40948e-10	4.40228e-09	-4.52637e-10	5.94936e-09	4.36754e-09	-4.53592e-10	8.56261e-10	9.89947e-10	-3.35317e-12	8.20902e-10	1.88584e-16
-3.24404e-09	-2.99546e-09	-1.39811e-09	2.44894e-09	1.17478e-09	1.2907e-10	-1.95236e-09	-1.90611e-09	1.23241e-09	-2.1304e-09	-6.64393e-10	9.84572e-10	-3.76605e-09	-2.94757e-09	-4.42981e-09	-8.39097e-10	3.97696e-09	-1.93882e-09	1.3648e-09	-1.31268e-09	8.4217e-10	4.39528e-09	-3.76767e-10	5.90567e-09	3.63208e-09	-5.18664e-10	6.5899e-10	9.90679e-10	1.3155e-10	8.14732e-10	1.80723e-16
-3.24818e-09	-2.9797e-09	-1.40531e-09	2.4424e-09	1.17565e-09	1.1516e-10	-1.85148e-09	-1.71468e-09	8.62627e-10	-2.13025e-09	-6.64232e-10	9.84712e-10	-3.76341e-09	-2.9522e-09	-4.42331e-09	-8.40816e-10	4.00788e-09	-1.93e-09	1.38376e-09	-1.298e-09	8.33594e-10	4.39895e-09	-2.53498e-10	5.91811e-09	3.67838e-09	-5.22089e-10	1.05213e-09	9.91444e-10	-8.95537e-12	8.19343e-10	1.80063e-16
-3.24622e-09	-2.98661e-09	-1.40318e-09	2.39715e-09	1.16249e-09	1.28065e-10	-1.66512e-09	-1.74489e-09	8.95581e-10	-2.12839e-09	-6.64162e-10	9.84621e-10	-3.76751e-09	-2.94383e-09	-4.41976e-09	-8.37603e-10	3.98898e-09	-1.935e-09	1.38032e-09	-1.26316e-09	8.37462e-10	4.39438e-09	-3.04825e-10	5.92022e-09	3.76068e-09	-4.95208e-10	8.35652e-10	9.89765e-10	1.91091e-11	8.18172e-10	1.79243e-16
-3.24614e-09	-2.98552e-09	-1.40454e-09	2.41633e-09	1.17023e-09	1.23441e-10	-2.73558e-10	-1.76171e-09	9.68063e-10	-2.12916e-09	-6.64258e-10	9.8505e-10	-3.76762e-09	-2.94571e-09	-4.42039e-09	-8.37737e-10	3.98987e-09	-1.93526e-09	1.38147e-09	-1.29789e-09	8.35433e-10	4.39521e-09	-2.86982e-10	5.91735e-09	3.73483e-09	-4.98159e-10	8.48191e-10	9.90463e-10	4.16587e-11	8.18369e-10	1.76761e-16
-3.24627e-09	-2.98721e-09	-1.40392e-09	2.45831e-09	1.17182e-09	1.2422e-10	-9.15809e-10	-1.83496e-09	9.80076e-10	-2.10139e-09	-6.64238e-10	9.98455e-10	-3.76701e-09	-2.95163e-09	-3.07897e-09	-8.38839e-10	3.99031e-09	-1.93214e-09	1.37852e-09	-1.30705e-09	8.21496e-10	4.3954e-09	-2.80872e-10	5.92032e-09	3.70805e-09	-5.03821e-10	8.23954e-10	9.92057e-10	9.72202e-12	8.18317e-10	1.67695e-16
-3.24643e-09	-2.98448e-09	-1.40263e-09	2.47723e-09	1.16946e-09	1.23247e-10	-7.6167e-10	-1.78388e-09	9.72511e-10	-2.12906e-09	-6.63822e-10	1.01205e-09	-3.76102e-09	-2.95138e-09	-3.16382e-09	-8.12631e-10	3.99176e-09	-1.93118e-09	1.37937e-09	-1.27767e-09	8.31224e-10	4.39532e-09	-3.07573e-10	5.90781e-09	3.70602e-09	-4.98783e-10	8.54325e-10	9.89106e-10	2.48719e-13	6.6284e-10	1.67501e-16
-3.24638e-09	-2.9846e-09	-1.40228e-09	2.48062e-09	1.17176e-09	1.23431e-10	-1.06976e-09	-1.7721e-09	9.79156e-10	-2.1258e-09	-6.62249e-10	1.00216e-09	-3.76687e-09	-2.394e-09	-3.49117e-09	-8.36179e-10	3.98975e-09	-1.93372e-09	1.3791e-09	-1.29842e-09	8.18613e-10	4.39525e-09	-2.90249e-10	2.00628e-09	3.71243e-09	-5.03047e-10	8.39074e-10	9.90714e-10	1.0606e-11	7.91175e-10	1.36658e-16
-3.24637e-09	-2.98491e-09	-1.40275e-09	2.47806e-09	1.17174e-09	1.23e-10	-6.72226e-10	-1.78804e-09	9.8473e-10	-2.12541e-09	-6.6132e-10	9.98155e-10	-3.76475e-09	-1.88749e-09	-3.30844e-09	-8.31926e-10	3.99045e-09	-1.93362e-09	1.37862e-09	-1.28488e-09	7.98266e-10	4.39525e-09	-3.01833e-10	1.4256e-09	3.70691e-09	-5.03203e-10	8.39541e-10	9.91045e-10	9.85058e-12	7.4788e-10	1.30422e-16
-3.24622e-09	-2.98498e-09	-1.40171e-09	2.45295e-09	1.17142e-09	1.24611e-10	-5.74308e-10	-1.79013e-09	9.68491e-10	-2.12523e-09	-6.58325e-10	9.97101e-10	-3.76674e-09	-1.3763e-09	-3.39718e-09	-8.37303e-10	3.98983e-09	-1.9425e-09	1.35487e-09	-1.29294e-09	8.23885e-10	4.39539e-09	-2.96832e-10	6.22009e-10	3.70612e-09	-5.04359e-10	8.3785e-10	1.00452e-09	1.02771e-11	8.07826e-10	1.27585e-16
-3.24679e-09	-2.98492e-09	-1.4016e-09	2.44805e-09	9.32501e-10	1.24187e-10	-7.06347e-10	-1.78897e-09	9.73108e-10	-2.12345e-09	-6.59657e-10	9.9885e-10	-3.76677e-09	-1.45477e-09	-3.31884e-09	-8.32683e-10	3.99e-09	-1.94578e-09	1.35483e-09	-1.29106e-09	8.16872e-10	4.39523e-09	-2.95824e-10	6.54567e-10	3.70561e-09	-5.03999e-10	8.36665e-10	1.02148e-09	8.17364e-12	7.99976e-10	1.26974e-16
-3.24634e-09	-2.98538e-09	-1.4028e-09	2.45604e-09	7.50718e-10	1.23794e-10	-6.08506e-10	-6.25869e-10	9.72567e-10	-2.12416e-09	-6.60201e-10	9.97773e-10	-3.76673e-09	-1.33895e-09	-3.36511e-09	-8.31958e-10	3.99007e-09	-1.93778e-09	1.29881e-09	-1.29086e-09	8.20745e-10	4.39532e-09	-2.93676e-10	8.75673e-10	3.70714e-09	-5.03989e-10	8.39806e-10	1.00845e-09	9.27861e-12	8.05536e-10	1.23921e-16
-3.24634e-09	-2.98551e-09	-1.40248e-09	2.45551e-09	6.69139e-10	1.23705e-10	-5.76574e-10	-3.59122e-10	9.71639e-10	-2.1244e-09	-6.60426e-10	9.98208e-10	-3.7667e-09	-1.36339e-09	-3.35907e-09	-8.25809e-10	3.98997e-09	-1.93813e-09	1.2877e-09	-1.29168e-09	8.22242e-10	4.39529e-09	-2.95971e-10	7.96736e-10	3.70768e-09	-5.03944e-10	8.39676e-10	1.00544e-09	9.19287e-12	8.03415e-10	1.23357e-16
-3.24634e-09	-2.98511e-09	-1.40223e-09	2.45686e-09	6.84715e-10	1.23919e-10	-6.22121e-10	-4.6607e-10	9.6997e-10	-2.1246e-09	-6.68098e-10	1.00045e-09	-3.7659e-09	-1.38468e-09	-3.34003e-09	-8.22496e-10	3.98914e-09	-1.92893e-09	1.28288e-09	-1.29117e-09	8.20914e-10	4.36583e-09	-2.96693e-10	7.35551e-10	3.70802e-09	-5.04036e-10	8.40633e-10	9.99484e-10	1.02487e-11	8.06878e-10	1.23045e-16
-3.24636e-09	-2.98519e-09	-1.40243e-09	2.45652e-09	7.50019e-10	1.24056e-10	-6.1565e-10	-3.55932e-10	9.72063e-10	-2.1243e-09	-6.74645e-10	9.99403e-10	-3.76628e-09	-1.38854e-09	-3.3363e-09	-8.24386e-10	3.98926e-09	-1.93618e-09	1.22186e-09	-1.29134e-09	8.21441e-10	4.3596e-09	-2.95924e-10	7.06746e-10	3.71114e-09	-5.0393e-10	8.3999e-10	1.00355e-09	9.80866e-12	8.011e-10	1.22843e-16
-3.24634e-09	-8.91208e-10	-1.40237e-09	2.457e-09	7.04081e-10	1.24047e-10	-6.27837e-10	-3.94749e-10	9.71652e-10	-2.20958e-09	-7.39416e-10	1.04061e-09	-3.76558e-09	-1.39946e-09	-3.06488e-09	-8.24825e-10	3.98901e-09	-1.93383e-09	1.2551e-09	-1.29141e-09	8.20917e-10	4.3757e-09	-2.96755e-10	7.02634e-10	3.70912e-09	-5.01637e-10	8.40507e-10	1.00142e-09	7.27172e-12	8.02916e-10	1.13726e-16
-3.24634e-09	-1.24253e-09	-1.4025e-09	2.45659e-09	7.17606e-10	1.24027e-10	-6.16202e-10	-4.25952e-10	9.71798e-10	-2.12992e-09	-7.0864e-10	1.03533e-09	-3.77025e-09	-1.37777e-09	-3.16236e-09	-8.25173e-10	3.32575e-09	-1.93558e-09	1.25774e-09	-1.29167e-09	8.21302e-10	4.37551e-09	-3.61131e-10	7.01314e-10	3.70601e-09	-5.02851e-10	8.40766e-10	1.00423e-09	5.8999e-12	8.01278e-10	1.0987e-16
-3.24634e-09	-1.56238e-09	-1.4025e-09	1.14701e-09	6.77671e-10	1.2295e-10	-6.20233e-10	-3.764e-10	1.02177e-09	-2.17035e-09	-7.80808e-10	1.02668e-09	-3.77441e-09	-1.39017e-09	-3.17403e-09	-8.24661e-10	2.96655e-09	-1.93445e-09	1.23986e-09	-1.29157e-09	8.18972e-10	4.38275e-09	-3.23285e-10	7.01268e-10	3.68889e-09	1.21294e-10	8.40255e-10	1.00179e-09	8.70101e-12	8.0128e-10	1.03812e-16
-9.60853e-10	-1.00201e-09	-1.40252e-09	1.72807e-09	7.0699e-10	1.24008e-10	-6.19787e-10	-3.77433e-10	9.73331e-10	-2.18262e-09	-8.15165e-10	1.0177e-09	-3.76947e-09	-1.3961e-09	-3.18785e-09	-8.25485e-10	2.9775e-09	-1.92948e-09	1.23417e-09	-1.23293e-09	8.2139e-10	4.38607e-09	-3.04195e-10	7.07225e-10	3.69834e-09	-4.8019e-10	8.40695e-10	1.00137e-09	6.50726e-12	8.01763e-10	9.47329e-17
-9.7104e-10	-9.54821e-10	-1.36483e-09	1.47476e-09	6.87125e-10	1.23378e-10	-6.20746e-10	-3.80069e-10	9.35472e-10	-2.16241e-09	-8.21375e-10	1.0248e-09	-3.77043e-09	-1.39584e-09	-3.16357e-09	-8.19844e-10	2.98229e-09	-1.92712e-09	1.23171e-09	-1.24964e-09	8.13021e-10	4.38267e-09	-3.14238e-10	7.15667e-10	3.69808e-09	-1.41152e-10	8.40539e-10	1.00148e-09	-1.04112e-11	8.01588e-10	9.32444e-17
-5.09224e-10	-1.00876e-09	-1.40253e-09	1.40951e-09	6.91535e-10	1.17643e-10	-6.20621e-10	-3.83886e-10	9.84645e-10	-2.15614e-09	-8.2602e-10	1.02572e-09	-3.77222e-09	-1.39365e-09	-3.15147e-09	-8.24942e-10	2.99961e-09	-1.93094e-09	1.22903e-09	-1.2664e-09	6.57582e-10	4.38098e-09	-3.16628e-10	7.13096e-10	3.63167e-09	-2.6984e-10	8.41865e-10	1.00176e-09	7.19404e-12	8.01465e-10	9.20835e-17
-4.71568e-10	-1.00634e-09	-1.39764e-09	1.42851e-09	5.36627e-10	1.18849e-10	-6.20629e-10	-3.83189e-10	9.84862e-10	-2.15628e-09	-8.26063e-10	1.02798e-09	-3.7722e-09	-1.3937e-09	-3.1519e-09	-8.24872e-10	2.99373e-09	-1.93086e-09	1.229e-09	-1.26685e-09	6.72977e-10	4.38213e-09	-3.16329e-10	7.12934e-10	3.64565e-09	-2.61761e-10	8.41769e-10	1.00173e-09	7.00563e-12	8.01474e-10	9.19927e-17
-4.95223e-10	-9.28594e-10	-1.39744e-09	1.43773e-09	6.25695e-10	1.21411e-10	-6.21223e-10	-3.82969e-10	9.82387e-10	-2.1458e-09	-8.23941e-10	7.07923e-10	-3.7715e-09	-1.39398e-09	-3.1637e-09	-8.2459e-10	2.98329e-09	-1.929e-09	1.2243e-09	-1.24513e-09	7.08522e-10	4.3823e-09	-3.17584e-10	7.12952e-10	3.6503e-09	-3.58581e-10	8.12471e-10	1.00124e-09	4.03648e-12	8.01558e-10	9.14166e-17
-4.61534e-10	-9.84746e-10	-1.39539e-09	1.49453e-09	6.85606e-10	1.21317e-10	-6.20154e-10	-5.70318e-10	9.75865e-10	-2.15386e-09	-8.25758e-10	6.45809e-10	-3.77185e-09	-1.39371e-09	-1.63676e-09	-8.25942e-10	2.88326e-09	-1.92963e-09	1.22817e-09	-1.25702e-09	6.99133e-10	4.38231e-09	-3.18155e-10	7.10432e-10	3.6365e-09	-2.06455e-10	8.28385e-10	1.00152e-09	2.28288e-10	7.99635e-10	8.3851e-17
-4.68144e-10	-8.80747e-10	-1.39574e-09	1.49032e-09	6.89402e-10	1.20264e-10	-6.19235e-10	-5.53695e-10	8.96215e-10	-2.15455e-09	-1.40477e-10	6.84625e-10	-3.77198e-09	-1.43962e-09	-1.59167e-09	-8.2481e-10	2.96269e-09	-1.92906e-09	1.22586e-09	-1.25326e-09	7.06216e-10	4.29156e-09	-3.17004e-10	7.1125e-10	3.63723e-09	-2.25145e-10	8.20849e-10	1.00159e-09	2.9688e-11	7.98898e-10	8.24826e-17
-4.88432e-10	-8.92201e-10	-1.395e-09	1.49037e-09	6.81411e-10	1.20356e-10	-6.20483e-10	-5.20745e-10	8.986e-10	-2.15358e-09	-2.59144e-10	6.8641e-10	-3.77188e-09	-1.40957e-09	-1.53831e-09	-8.26426e-10	2.95649e-09	-1.92913e-09	1.22588e-09	-1.25194e-09	7.42131e-10	4.2927e-09	-3.17021e-10	7.12046e-10	3.63751e-09	-2.24686e-10	8.20707e-10	1.00159e-09	2.98373e-11	7.98923e-10	8.22998e-17
-4.82325e-10	-9.61278e-10	-1.39583e-09	1.46682e-09	6.51613e-10	1.20953e-10	-6.203e-10	-6.5096e-10	8.81275e-10	-2.15378e-09	-1.78525e-10	6.56548e-10	-3.77187e-09	-1.42773e-09	-1.44968e-09	-8.24888e-10	2.93057e-09	-1.9288e-09	1.22762e-09	-1.25203e-09	7.12753e-10	4.19332e-09	-3.16085e-10	6.79873e-10	3.63998e-09	-2.443e-10	8.05022e-10	1.00163e-09	9.59143e-11	7.99878e-10	8.10768e-17
-4.66414e-10	-9.22007e-10	-1.3966e-09	1.53926e-09	6.711e-10	1.20444e-10	-6.2029e-10	-5.63084e-10	3.62623e-10	-2.15447e-09	-2.67631e-10	7.06579e-10	-3.77199e-09	-1.41689e-09	-1.59429e-09	-8.25545e-10	2.95092e-09	-1.92946e-09	1.22709e-09	-1.25316e-09	7.22197e-10	1.88813e-09	-3.22912e-10	5.44499e-10	3.64096e-09	-2.32274e-10	7.78461e-10	1.00102e-09	4.78294e-11	8.81527e-10	6.70493e-17
-4.68724e-10	-9.21899e-10	-1.39668e-09	1.53071e-09	6.95565e-10	1.17998e-10	-6.20296e-10	-5.63811e-10	4.08766e-10	-2.15422e-09	-2.62e-10	7.08315e-10	-3.77209e-09	-1.41784e-09	-1.58218e-09	-8.25743e-10	2.93557e-09	-1.9291e-09	1.2271e-09	-1.25279e-09	7.23871e-10	1.70559e-09	-3.19951e-10	5.81364e-10	3.64149e-09	-2.34071e-10	7.99978e-10	1.00119e-09	5.70294e-11	8.65433e-10	6.63634e-17
-4.70517e-10	-9.32055e-10	-1.43085e-09	1.50292e-09	6.87152e-10	1.18088e-10	-6.20496e-10	-5.35047e-10	5.78048e-10	-2.15425e-09	-2.41578e-10	6.81985e-10	-3.77195e-09	-1.41759e-09	-1.58852e-09	-8.25503e-10	2.94301e-09	-1.9286e-09	1.3778e-10	-1.25232e-09	7.8245e-10	1.85008e-09	-3.20268e-10	6.32338e-10	3.50219e-09	-2.33783e-10	8.09435e-10	1.00116e-09	5.8319e-11	8.8423e-10	6.47623e-17
-4.76887e-10	-9.31078e-10	-1.16936e-09	1.50087e-09	6.88139e-10	1.16663e-10	-6.20253e-10	-5.61561e-10	5.88597e-10	-2.15412e-09	-2.46223e-10	7.03644e-10	-3.7705e-09	-7.4458e-10	-1.57206e-09	-8.23303e-10	2.9382e-09	-1.85254e-09	3.61737e-10	-1.25227e-09	8.15548e-10	1.87008e-09	-3.18008e-10	6.34793e-10	3.56248e-09	-2.41941e-10	8.02313e-10	1.00155e-09	6.13727e-11	8.39009e-10	6.28989e-17
-4.78283e-10	-9.36762e-10	-1.3376e-09	1.1668e-09	6.80443e-10	1.18019e-10	-4.53627e-10	-5.5939e-10	6.17456e-10	-2.15405e-09	-2.86844e-10	7.00963e-10	-3.77147e-09	-7.95357e-10	-1.56971e-09	-8.23595e-10	2.93427e-09	-1.89587e-09	7.32744e-10	-1.25236e-09	7.6611e-10	1.87147e-09	-3.19522e-10	6.51547e-10	3.51008e-09	-2.45826e-10	7.96141e-10	1.0015e-09	6.50441e-11	8.53319e-10	6.2522e-17
-4.78084e-10	-9.30984e-10	-1.11812e-09	1.21927e-09	6.85058e-10	1.17023e-10	-5.9402e-10	-5.6152e-10	5.93849e-10	-2.15401e-09	-2.11983e-10	7.02569e-10	-3.7707e-09	-1.6766e-10	-1.57226e-09	-8.23526e-10	2.93535e-09	-1.84424e-09	4.19154e-10	-1.25224e-09	8.13284e-10	1.86613e-09	-3.1742e-10	6.3938e-10	3.56029e-09	-2.42239e-10	7.97468e-10	1.00158e-09	6.07369e-11	8.38824e-10	6.14062e-17
-4.75053e-10	-9.29115e-10	-1.31422e-09	1.11878e-09	6.85531e-10	1.17819e-10	-5.23904e-10	-5.62327e-10	5.77157e-10	-2.1541e-09	-2.25674e-10	7.02945e-10	-3.7703e-09	-4.1967e-10	-1.57261e-09	-8.23948e-10	2.93806e-09	-1.87025e-09	4.75809e-10	-1.25418e-09	8.01078e-10	1.84456e-09	-3.19866e-10	3.91364e-10	3.50181e-09	-2.46741e-10	7.94838e-10	1.00147e-09	6.32534e-11	8.58229e-10	6.11317e-17
-4.75132e-10	-9.29628e-10	-1.22714e-09	1.04003e-09	6.81717e-10	1.17911e-10	-4.56488e-10	-5.60255e-10	5.93908e-10	-2.15407e-09	-2.73649e-10	7.03395e-10	-3.77043e-09	-3.22666e-10	-1.57494e-09	-8.23703e-10	2.93817e-09	-1.87082e-09	4.79075e-10	-1.25259e-09	8.0122e-10	1.84962e-09	-3.18379e-10	4.75605e-10	3.52391e-09	-2.45782e-10	7.96012e-10	1.00147e-09	6.14347e-11	8.55746e-10	6.08929e-17
-4.71786e-10	-9.1239e-10	-1.25945e-09	1.07153e-09	6.79148e-10	1.18081e-10	-3.62173e-10	-5.61976e-10	6.00383e-10	-2.15413e-09	-2.66533e-10	7.09773e-10	-3.77029e-09	-3.94627e-10	-1.5756e-09	-8.23918e-10	2.93763e-09	-1.87009e-09	3.59696e-10	-1.25333e-09	7.95038e-10	1.84249e-09	-3.17761e-10	3.62108e-10	3.50262e-09	-2.46771e-10	7.99173e-10	1.00142e-09	6.257e-11	8.3983e-10	6.05854e-17
-4.63163e-10	-9.19113e-10	-1.19832e-09	1.06738e-09	6.80311e-10	8.3784e-11	-3.98372e-10	-5.60081e-10	6.09715e-10	-2.15415e-09	-2.45734e-10	7.1096e-10	-3.77075e-09	-3.79206e-10	-1.57399e-09	-8.12405e-10	2.93715e-09	-1.55376e-09	4.07495e-10	-1.25322e-09	8.0502e-10	1.84872e-09	-3.17931e-10	4.07004e-10	3.50633e-09	-2.45998e-10	8.04082e-10	1.00274e-09	6.19884e-11	8.44393e-10	5.94885e-17
-4.77689e-10	-6.77695e-10	-1.2082e-09	7.53813e-10	6.80177e-10	1.01668e-10	-4.08916e-10	-5.54191e-10	6.01601e-10	-2.16974e-09	-2.48084e-10	6.58567e-10	-3.77053e-09	-4.14107e-10	-1.57445e-09	-8.04322e-10	2.93743e-09	-1.71931e-09	4.42241e-10	-1.25051e-09	8.03244e-10	1.80553e-09	-3.18118e-10	3.52031e-10	2.80211e-09	-2.4562e-10	8.10767e-10	1.00437e-09	5.92074e-11	8.50872e-10	5.45219e-17
-4.75563e-10	-7.0926e-10	-5.71292e-10	8.30046e-10	6.80464e-10	1.05648e-10	-4.04602e-10	-5.54126e-10	6.07438e-10	-2.16808e-09	-2.55503e-10	6.86987e-10	-3.77065e-09	-4.25884e-10	-1.5742e-09	-8.07704e-10	2.93776e-09	-1.69383e-09	4.16673e-10	-1.25137e-09	8.02481e-10	1.80249e-09	-3.18319e-10	3.7639e-10	2.84621e-09	-2.4572e-10	8.10641e-10	1.00346e-09	5.90325e-11	8.48967e-10	5.37505e-17
-4.76094e-10	-7.33538e-10	-7.3977e-10	7.50324e-10	6.80155e-10	1.0535e-10	-4.07499e-10	-5.5795e-10	6.0484e-10	-2.1077e-09	-2.51403e-10	6.75716e-10	-3.77059e-09	-4.12823e-10	-1.57406e-09	-8.09066e-10	2.9377e-09	-1.66576e-09	4.12426e-10	-1.2481e-09	8.02598e-10	1.80623e-09	-3.17743e-10	3.79571e-10	2.79926e-09	-2.4572e-10	8.14815e-10	1.00415e-09	5.99885e-11	8.45004e-10	5.32446e-17
-4.75608e-10	-7.23697e-10	-6.99282e-10	7.53227e-10	6.80526e-10	1.0487e-10	-4.05992e-10	-5.60587e-10	6.08237e-10	-2.15212e-09	-2.5225e-10	6.75677e-10	-3.77055e-09	-4.21033e-10	-1.5739e-09	-8.09473e-10	2.93762e-09	-1.68752e-09	4.29652e-10	-1.24844e-09	8.0212e-10	1.80966e-09	-3.18149e-10	3.91132e-10	2.81587e-09	-2.45702e-10	8.14919e-10	5.79283e-10	5.97392e-11	8.46241e-10	5.29098e-17
-4.7561e-10	-7.26953e-10	-5.34118e-10	7.76847e-10	6.80037e-10	1.01617e-10	-4.06e-10	-4.80963e-10	5.96822e-10	-2.11848e-09	-2.51524e-10	6.80321e-10	-3.77056e-09	-4.21221e-10	-1.57396e-09	-8.07104e-10	2.93754e-09	-1.67418e-09	4.21845e-10	-1.13137e-09	8.01515e-10	1.8123e-09	-3.18164e-10	3.85314e-10	2.82662e-09	-2.46281e-10	8.07219e-10	6.02698e-10	5.95166e-11	8.4593e-10	5.2257e-17
-4.75408e-10	-7.25412e-10	-5.30089e-10	8.18459e-10	6.79424e-10	8.04193e-11	-4.05623e-10	-3.29946e-10	6.01586e-10	-2.05072e-09	-2.49429e-10	6.33055e-10	-3.77056e-09	-4.19564e-10	-1.32439e-09	-8.08684e-10	2.93747e-09	-1.68085e-09	4.25818e-10	-1.15861e-09	8.035e-10	1.81118e-09	-3.18131e-10	3.86469e-10	2.81442e-09	-2.4673e-10	8.09721e-10	6.38104e-10	6.02105e-11	8.46708e-10	5.11955e-17
-4.7532e-10	-7.45662e-10	-5.01992e-10	7.8753e-10	6.80446e-10	-1.96234e-10	-4.06776e-10	-3.21024e-10	6.01589e-10	-2.0193e-09	-2.5252e-10	5.37822e-10	-3.77056e-09	-4.16498e-10	-1.3078e-09	-8.08872e-10	2.93523e-09	-1.67818e-09	4.22688e-10	-1.18257e-09	8.07729e-10	1.81201e-09	-3.18155e-10	3.85248e-10	2.80233e-09	-2.47578e-10	8.1112e-10	7.01988e-10	6.25239e-11	8.4624e-10	5.09515e-17
-4.75541e-10	-7.39025e-10	-5.34892e-10	7.88442e-10	6.80283e-10	9.9038e-11	-4.06941e-10	-2.94464e-10	5.93416e-10	-2.00729e-09	-2.4827e-10	5.77682e-10	-3.77057e-09	-4.19904e-10	-1.33786e-09	-5.78791e-10	2.93746e-09	-1.66593e-09	4.2566e-10	-1.17524e-09	8.04544e-10	1.81098e-09	-3.18127e-10	3.86084e-10	2.79383e-09	-2.46941e-10	8.10601e-10	6.70093e-10	6.03847e-11	8.46675e-10	5.05367e-17
-4.75501e-10	-7.48708e-10	-4.94697e-10	7.97223e-10	6.80877e-10	-1.55324e-11	-4.07212e-10	-3.46325e-10	5.97973e-10	-2.00182e-09	-2.4967e-10	5.54797e-10	-3.77059e-09	-4.04377e-10	-1.3113e-09	-5.18029e-10	2.93672e-09	-1.67566e-09	4.24312e-10	-1.17719e-09	8.06517e-10	1.813e-09	-3.18225e-10	3.88535e-10	2.79102e-09	-2.46291e-10	8.08617e-10	6.48856e-10	6.09317e-11	8.47044e-10	5.03544e-17
-4.75615e-10	-7.45069e-10	-4.47998e-10	7.87074e-10	6.81745e-10	6.40279e-11	-4.07246e-10	-2.75321e-10	5.97229e-10	-2.00545e-09	-2.47365e-10	5.43955e-10	-3.77065e-09	-4.16007e-10	-1.33234e-09	-5.2444e-10	2.93653e-09	-1.66987e-09	3.83163e-10	-1.18209e-09	8.05568e-10	1.81193e-09	-3.17288e-10	3.87754e-10	2.79357e-09	-2.44535e-10	8.09262e-10	6.95173e-10	6.10527e-11	4.63064e-10	4.98477e-17
-4.75466e-10	-7.46896e-10	-4.86624e-10	7.93602e-10	6.80343e-10	6.04267e-11	-4.04729e-10	-3.55066e-10	5.96854e-10	-2.00449e-09	-2.4886e-10	5.42913e-10	-3.77077e-09	-4.18649e-10	-1.30947e-09	-5.05048e-10	2.93645e-09	-1.67323e-09	4.26527e-10	-1.17892e-09	8.08286e-10	1.81198e-09	-3.15238e-10	3.88157e-10	2.7866e-09	-2.45901e-10	8.09788e-10	6.59747e-10	6.09944e-11	3.98897e-10	4.97619e-17
-4.77801e-10	-7.46573e-10	-4.34925e-10	7.93402e-10	6.81937e-10	5.79185e-11	-4.00059e-10	-3.40395e-10	1.86005e-10	-2.00521e-09	-2.4981e-10	5.47727e-10	-3.77062e-09	-4.12164e-10	-1.31026e-09	-5.13224e-10	2.93639e-09	-1.67146e-09	4.12287e-10	-1.1759e-09	8.06741e-10	1.80373e-09	-3.16882e-10	3.87425e-10	2.78934e-09	-2.4575e-10	7.93025e-10	6.72743e-10	6.16801e-11	4.16265e-10	4.93572e-17
-4.76545e-10	-7.45858e-10	-4.08146e-10	7.93713e-10	6.84663e-10	6.09129e-11	-3.98344e-10	-2.88297e-10	-1.20437e-11	-2.00417e-09	-2.49096e-10	5.54478e-10	-3.77058e-09	-4.17318e-10	-1.31035e-09	-5.02224e-10	2.93635e-09	-1.67296e-09	4.19599e-10	-1.17739e-09	8.00225e-10	1.80926e-09	-3.17829e-10	3.86538e-10	2.79022e-09	-2.45545e-10	7.58096e-10	6.74637e-10	6.21045e-11	4.43203e-10	4.92644e-17
-4.77244e-10	-7.45827e-10	-4.23759e-10	7.94352e-10	6.81979e-10	4.99388e-11	-4.03433e-10	-3.27704e-10	8.97808e-11	-2.005e-09	-2.48898e-10	3.70829e-10	-3.77058e-09	-4.17463e-10	-1.31274e-09	-5.09568e-10	2.93629e-09	-1.67229e-09	4.13911e-10	-1.17397e-09	8.09382e-10	1.8093e-09	-3.15454e-10	3.86511e-10	2.79084e-09	-2.46414e-10	7.71871e-10	6.71004e-10	6.20696e-11	4.3976e-10	4.91726e-17
-4.76586e-10	-7.46556e-10	-4.37468e-10	7.94469e-10	6.80847e-10	4.37371e-11	-4.04959e-10	-3.03944e-10	1.93723e-10	-2.004e-09	-2.48911e-10	4.99858e-10	-3.77059e-09	-3.22918e-10	-4.79966e-10	-5.18611e-10	2.93628e-09	-1.67163e-09	4.12197e-10	-1.17594e-09	8.05804e-10	1.81751e-09	-3.16539e-10	3.86336e-10	2.7895e-09	-2.46245e-10	7.78312e-10	6.68415e-10	6.20407e-11	4.42808e-10	4.77805e-17
-4.76749e-10	-7.46102e-10	-4.33269e-10	7.94388e-10	6.835e-10	4.87796e-11	-4.00342e-10	-3.17628e-10	1.13866e-10	-2.00416e-09	-2.49094e-10	3.78095e-10	-3.77059e-09	-4.15535e-10	-3.62389e-10	-5.12759e-10	2.93634e-09	-1.67189e-09	4.12842e-10	-1.17444e-09	8.05413e-10	1.8094e-09	-3.15672e-10	3.86731e-10	2.79011e-09	-2.46407e-10	7.70296e-10	6.71435e-10	6.22037e-11	4.36808e-10	4.75755e-17
-4.76805e-10	-6.79973e-10	-4.29681e-10	7.95805e-10	6.81553e-10	5.78196e-11	-4.00311e-10	-3.68334e-10	1.30223e-10	-1.76908e-10	-2.49102e-10	4.22472e-10	-3.77056e-09	-4.02945e-10	-5.06202e-10	-5.09403e-10	2.92958e-09	-1.67233e-09	4.14473e-10	-1.1729e-09	8.06354e-10	1.81117e-09	-3.16699e-10	3.8608e-10	2.79009e-09	-2.46496e-10	7.72339e-10	6.70792e-10	6.29045e-11	4.45606e-10	4.36563e-17
-4.76598e-10	-7.32556e-10	-4.27405e-10	7.96307e-10	6.81502e-10	5.17223e-11	-4.0046e-10	-3.30011e-10	1.37288e-10	-2.77271e-10	-2.49022e-10	4.34555e-10	-3.77055e-09	-1.18291e-10	-5.44737e-10	-5.10239e-10	2.93528e-09	-1.23388e-09	4.1337e-10	-1.1734e-09	8.0418e-10	1.81128e-09	-3.16217e-10	3.86341e-10	2.78986e-09	-2.49061e-10	7.78168e-10	6.7044e-10	6.26679e-11	4.38655e-10	4.24111e-17
-4.76773e-10	-7.36832e-10	-4.26812e-10	7.9437e-10	6.81567e-10	5.14997e-11	-4.01548e-10	-3.32156e-10	1.15708e-10	-4.86603e-10	-2.49028e-10	4.23956e-10	-3.77058e-09	-1.94185e-11	-5.86603e-10	-5.15556e-10	2.93497e-09	-9.87174e-10	4.13031e-10	-1.17479e-09	8.06172e-10	1.81102e-09	-3.15706e-10	3.86684e-10	2.79008e-09	-2.58544e-10	7.70093e-10	6.70353e-10	6.25205e-11	4.46449e-10	4.20569e-17
-4.76609e-10	-7.17584e-10	-4.26603e-10	7.96276e-10	6.81549e-10	5.13328e-11	-3.98131e-10	-3.30659e-10	1.35837e-10	-3.31106e-10	-2.4901e-10	4.30705e-10	-3.77056e-09	-8.24798e-11	-5.32992e-10	-5.11185e-10	2.93529e-09	-1.0416e-09	4.13814e-10	-1.17406e-09	8.05304e-10	1.81129e-09	-3.16058e-10	3.86259e-10	2.79018e-09	-2.68859e-10	7.74507e-10	6.70404e-10	6.25393e-11	4.40412e-10	4.19715e-17
-4.7678e-10	-7.20128e-10	-4.24954e-10	7.94475e-10	6.81869e-10	5.13373e-11	-3.99428e-10	-3.24864e-10	1.27735e-10	-4.29733e-10	-2.49023e-10	4.20687e-10	-3.77058e-09	1.07508e-11	-4.83964e-10	-5.12124e-10	2.93548e-09	-9.92425e-10	4.13671e-10	-1.17447e-09	8.05698e-10	1.81107e-09	-3.15992e-10	3.86298e-10	2.7901e-09	-2.60776e-10	7.71518e-10	6.70374e-10	6.26739e-11	4.44553e-10	4.18737e-17
-4.76743e-10	-7.22648e-10	-4.26133e-10	7.94772e-10	6.81799e-10	5.15501e-11	-3.99693e-10	-3.25948e-10	1.24697e-10	-3.63584e-10	-2.49027e-10	4.2474e-10	-3.77057e-09	8.48695e-11	-4.46242e-10	-5.12411e-10	2.93579e-09	-9.92614e-10	4.13693e-10	-1.17434e-09	8.05813e-10	1.81137e-09	-3.16082e-10	3.86256e-10	2.79011e-09	-2.61618e-10	7.71143e-10	6.70344e-10	6.26166e-11	4.43165e-10	4.18039e-17
-4.76743e-10	-7.22702e-10	-4.2611e-10	7.94731e-10	6.81758e-10	5.16839e-11	-3.9982e-10	-3.30688e-10	1.23748e-10	-3.66531e-10	-2.4903e-10	4.24066e-10	-3.77058e-09	3.835e-11	-4.44559e-10	-5.12371e-10	2.93566e-09	-9.92852e-10	4.13753e-10	-1.17427e-09	8.05811e-10	1.81125e-09	-3.16063e-10	3.86234e-10	2.79011e-09	-2.63851e-10	7.71443e-10	6.70344e-10	6.2615e-11	4.44474e-10	4.18031e-17
-4.83253e-10	-5.51707e-10	-4.26001e-10	7.95024e-10	6.81746e-10	5.14743e-11	-4.00135e-10	-3.26812e-10	1.24427e-10	-3.60141e-10	-2.49284e-10	4.2374e-10	-3.77012e-09	4.59326e-12	-4.51325e-10	-5.01994e-10	2.93552e-09	-1.02486e-09	4.13607e-10	-1.13767e-09	8.06727e-10	1.35341e-09	-3.16097e-10	3.86175e-10	2.78981e-09	-2.61691e-10	7.89416e-10	6.70286e-10	-4.98562e-11	4.43664e-10	4.013e-17
-4.83253e-10	-5.51707e-10	-4.26001e-10	7.95024e-10	6.81746e-10	5.14743e-11	-4.00135e-10	-3.26812e-10	1.24427e-10	-3.60141e-10	-2.49284e-10	4.2374e-10	-3.77012e-09	4.59326e-12	-4.51325e-10	-5.01994e-10	2.93552e-09	-1.02486e-09	4.13607e-10	-1.13767e-09	8.06727e-10	1.35341e-09	-3.16097e-10	3.86175e-10	2.78981e-09	-2.61691e-10	7.89416e-10	6.70286e-10	-4.98562e-11	4.43664e-10	4.013e-17
-4.82907e-10	-6.26346e-10	-4.259e-10	7.94993e-10	6.81732e-10	5.14536e-11	-4.00048e-10	-3.26601e-10	1.24957e-10	-3.58603e-10	-2.49194e-10	4.25008e-10	-3.77042e-09	6.23639e-11	-4.56563e-10	-5.09028e-10	2.93567e-09	-7.57172e-10	4.13686e-10	-1.14958e-09	8.06635e-10	1.35629e-09	-3.16133e-10	3.86224e-10	2.7901e-09	-2.57626e-10	7.83031e-10	6.70316e-10	-9.39975e-12	4.43651e-10	3.97813e-17
-4.83728e-10	-5.80721e-10	-4.26038e-10	7.9496e-10	6.81886e-10	5.15206e-11	-3.43872e-10	-3.27049e-10	1.25291e-10	-3.62093e-10	-2.49196e-10	3.94496e-10	-3.7703e-09	6.65334e-12	-4.52083e-10	-5.05725e-10	2.93559e-09	-8.1941e-10	4.13652e-10	-1.14434e-09	7.31032e-10	1.37556e-09	-3.16078e-10	2.44046e-10	2.79049e-09	-2.61871e-10	7.83503e-10	6.7037e-10	-2.51965e-11	4.43563e-10	3.95893e-17
-4.82895e-10	-5.59136e-10	-4.75686e-10	7.94871e-10	6.81642e-10	5.14524e-11	-2.8608e-10	-3.29857e-10	1.24646e-10	-3.62415e-10	-2.49086e-10	3.79216e-10	-1.23763e-09	8.07048e-11	-4.51103e-10	-5.05735e-10	2.93571e-09	-8.44078e-10	4.13619e-10	-1.14594e-09	6.89829e-10	1.36915e-09	-3.1607e-10	2.68509e-10	2.79021e-09	-2.52154e-10	7.79048e-10	6.71629e-10	-1.8436e-10	4.43651e-10	2.68873e-17
-4.83738e-10	-5.80045e-10	-5.65505e-10	7.9495e-10	6.81377e-10	5.71892e-11	-3.45406e-10	-4.31751e-10	1.24795e-10	-3.65696e-10	-2.48271e-10	4.09926e-10	-9.19194e-10	5.6842e-11	-4.52084e-10	-5.04673e-10	2.93534e-09	-8.52533e-10	4.09775e-10	-1.14339e-09	2.8558e-10	1.36988e-09	-3.15785e-10	3.09749e-10	2.78936e-09	-2.48424e-10	7.81304e-10	6.74687e-10	-1.04767e-10	4.43901e-10	2.60697e-17
-4.83383e-10	-5.71434e-10	-5.07144e-10	7.94989e-10	6.76653e-10	5.15198e-11	-2.99529e-10	-2.49118e-10	1.23713e-10	-3.62486e-10	-2.4673e-10	4.01276e-10	-5.92145e-10	4.40934e-11	-4.52365e-10	-5.0498e-10	2.93529e-09	-7.85017e-10	4.13631e-10	-1.14361e-09	3.1849e-10	1.38105e-09	-3.13967e-10	2.83954e-10	2.78968e-09	-3.16625e-10	7.80867e-10	6.76212e-10	-3.64452e-11	4.43914e-10	2.52895e-17
-4.83424e-10	-5.69784e-10	-5.2546e-10	7.95016e-10	6.81346e-10	5.15107e-11	-3.36377e-10	-3.32976e-10	1.24802e-10	-3.61121e-10	-2.46032e-10	3.9421e-10	-3.33732e-10	4.98828e-11	-4.51981e-10	-5.06014e-10	2.93525e-09	-8.37799e-10	4.13629e-10	-1.14367e-09	3.73664e-10	1.3793e-09	-3.16082e-10	2.78985e-10	2.78981e-09	-2.13018e-10	7.79762e-10	6.75512e-10	-3.93115e-11	4.43884e-10	2.52014e-17
-4.83284e-10	-5.7331e-10	-5.11721e-10	7.95015e-10	6.81279e-10	5.66483e-11	-3.10969e-10	-2.72904e-10	1.17828e-10	-3.72892e-10	-2.476e-10	3.95435e-10	-4.91256e-10	3.31367e-11	-4.51998e-10	-4.96885e-10	2.87112e-09	-7.99428e-10	4.12973e-10	-1.1424e-09	2.51114e-10	1.38129e-09	-3.13047e-10	2.90391e-10	2.78952e-09	-2.30164e-10	7.82762e-10	6.75059e-10	-4.09968e-11	4.43889e-10	2.47718e-17
-4.83073e-10	-5.71764e-10	-4.93885e-10	7.95557e-10	6.77369e-10	5.05347e-11	-3.11009e-10	-3.00194e-10	1.23025e-10	-3.66207e-10	-2.4654e-10	3.97946e-10	-4.19498e-10	4.89498e-11	-4.06514e-10	-5.01887e-10	2.87112e-09	-8.09908e-10	4.13577e-10	-1.14274e-09	4.47242e-10	1.3839e-09	-3.12619e-10	2.85478e-10	5.79098e-10	-2.31009e-10	7.80781e-10	6.75933e-10	-3.94391e-11	4.43847e-10	1.73736e-17
-4.83117e-10	-5.71769e-10	-4.97007e-10	7.95389e-10	6.77403e-10	5.20395e-11	-3.15855e-10	-2.99078e-10	1.22605e-10	-3.66189e-10	-2.46736e-10	3.99853e-10	-4.50879e-10	4.89235e-11	-4.21065e-10	-5.02097e-10	2.24771e-09	-8.09628e-10	4.13578e-10	-1.14282e-09	3.56605e-10	1.38393e-09	-3.13437e-10	2.92833e-10	6.94199e-10	-2.31876e-10	7.8069e-10	6.75941e-10	-3.98396e-11	4.43845e-10	1.43076e-17
-4.83132e-10	-5.71473e-10	-5.00614e-10	7.97808e-10	6.73629e-10	5.24534e-11	-3.10422e-10	-3.0189e-10	1.23165e-10	-3.66281e-10	-2.45544e-10	3.99322e-10	-4.41318e-10	4.9026e-11	-4.15169e-10	-5.02849e-10	1.04129e-09	-8.10283e-10	4.13657e-10	-1.14283e-09	3.89217e-10	1.38087e-09	-3.12714e-10	2.8732e-10	7.71844e-10	-2.24679e-10	7.81246e-10	6.76046e-10	-5.47092e-11	4.43838e-10	1.04528e-17
-4.83119e-10	-5.71651e-10	-5.0139e-10	7.96806e-10	6.78525e-10	5.16207e-11	-3.16923e-10	-2.88249e-10	1.22166e-10	-3.67259e-10	-2.46053e-10	4.00971e-10	-4.4503e-10	4.71611e-11	-4.11451e-10	-5.03037e-10	7.78911e-10	-8.09165e-10	4.13669e-10	-1.14299e-09	4.53065e-10	1.38132e-09	-3.11777e-10	2.9211e-10	6.53955e-10	-2.28068e-10	7.8119e-10	6.75816e-10	-5.06912e-11	4.43711e-10	9.86776e-18
-4.83139e-10	-5.71871e-10	-5.03831e-10	7.97644e-10	6.76796e-10	5.24605e-11	-3.14816e-10	-3.0463e-10	1.23048e-10	-3.65628e-10	-2.45455e-10	4.0039e-10	-4.48178e-10	5.09121e-11	-4.09379e-10	-5.0256e-10	8.65851e-10	-4.89414e-10	4.13692e-10	-1.13296e-09	3.78746e-10	1.38032e-09	-3.12562e-10	2.91175e-10	7.4398e-10	-2.24491e-10	7.81085e-10	6.76641e-10	-4.73028e-11	4.43831e-10	9.64249e-18
-4.83132e-10	-5.71838e-10	-5.02588e-10	7.9724e-10	6.77342e-10	5.17848e-11	-3.14289e-10	-2.92411e-10	1.22343e-10	-3.65589e-10	-2.45792e-10	4.00093e-10	-4.31855e-10	5.05646e-11	-4.09384e-10	-5.02735e-10	8.05193e-10	-5.41792e-10	4.1368e-10	-1.13776e-09	3.8127e-10	1.38043e-09	-3.12504e-10	2.91136e-10	7.40998e-10	-2.26854e-10	7.81132e-10	6.76557e-10	-4.93194e-11	4.43802e-10	9.58158e-18
-4.83401e-10	-5.72168e-10	-5.02281e-10	8.05524e-10	6.76814e-10	5.29185e-11	-3.15322e-10	-2.98747e-10	1.22539e-10	-3.65921e-10	-1.65763e-10	4.00434e-10	-4.42573e-10	4.8437e-11	-4.0006e-10	-5.0255e-10	8.15074e-10	-4.02686e-10	4.13505e-10	-1.13164e-09	3.7984e-10	1.38417e-09	-3.12351e-10	2.91233e-10	7.33435e-10	-1.98582e-10	5.09499e-10	6.87015e-10	-4.9139e-11	4.688e-10	9.11113e-18
-4.83144e-10	-5.75375e-10	-5.04822e-10	7.95802e-10	3.33357e-10	5.22724e-11	-3.14249e-10	-3.03445e-10	1.21727e-10	-3.64775e-10	-2.10968e-10	3.99929e-10	-4.2887e-10	5.18818e-11	-4.06427e-10	-5.2338e-10	8.10561e-10	-5.19836e-10	4.06023e-10	-1.13226e-09	3.90075e-10	4.82332e-10	-3.11318e-10	1.59166e-10	7.35897e-10	-2.20316e-10	6.24283e-10	6.96179e-10	-4.88839e-11	3.81705e-10	7.2291e-18
-4.82373e-10	-5.71873e-10	-5.15039e-10	7.71949e-10	6.7701e-10	5.26521e-11	-3.15354e-10	-2.98067e-10	1.2152e-10	-3.92755e-10	-2.42717e-10	3.997e-10	-4.40148e-10	4.917e-11	-4.10717e-10	-5.02687e-10	6.30989e-10	-5.42271e-10	4.1364e-10	-1.12526e-09	3.97368e-10	4.98565e-10	-3.12259e-10	2.91235e-10	7.51533e-10	-2.3039e-10	2.28008e-10	6.7786e-10	-4.43787e-11	4.4495e-10	7.12314e-18
-4.82907e-10	-5.73164e-10	-5.08461e-10	7.78916e-10	2.51307e-10	5.27277e-11	-3.14834e-10	-3.05106e-10	1.13978e-10	-3.70568e-10	-2.28657e-10	3.99848e-10	-4.36088e-10	5.1775e-11	-4.07781e-10	-5.07819e-10	2.3121e-10	-5.50535e-10	4.12373e-10	-1.13091e-09	3.90896e-10	5.37409e-10	-3.11812e-10	2.54554e-10	7.38131e-10	-2.22316e-10	3.4498e-10	6.84808e-10	-4.69316e-11	4.03697e-10	6.42121e-18
-4.82907e-10	-5.73164e-10	-5.08461e-10	7.78916e-10	2.51307e-10	5.27277e-11	-3.14834e-10	-3.05106e-10	1.13978e-10	-3.70568e-10	-2.28657e-10	3.99848e-10	-4.36088e-10	5.1775e-11	-4.07781e-10	-5.07819e-10	2.3121e-10	-5.50535e-10	4.12373e-10	-1.13091e-09	3.90896e-10	5.37409e-10	-3.11812e-10	2.54554e-10	7.38131e-10	-2.22316e-10	3.4498e-10	6.84808e-10	-4.69316e-11	4.03697e-10	6.42121e-18
-4.82898e-10	-5.72729e-10	-5.08106e-10	7.78839e-10	2.73989e-10	5.89365e-11	-3.14846e-10	-3.02578e-10	1.09136e-10	-3.67419e-10	-2.30768e-10	3.99918e-10	-4.2536e-10	5.0894e-11	-3.77668e-10	-5.07236e-10	2.39284e-10	-5.54113e-10	4.12406e-10	-1.13109e-09	3.90949e-10	4.99354e-10	-3.11871e-10	2.56508e-10	7.38701e-10	-2.22402e-10	3.42971e-10	6.83793e-10	-4.78406e-11	4.1999e-10	6.37676e-18
-4.82776e-10	-5.72981e-10	-5.08042e-10	7.80941e-10	2.79129e-10	5.91238e-11	-3.14928e-10	-3.02442e-10	9.01653e-11	-3.6956e-10	-2.32753e-10	4.0046e-10	-4.30135e-10	5.04122e-11	-2.65976e-10	-5.07293e-10	2.92147e-10	-5.52413e-10	4.11754e-10	-1.13042e-09	3.90191e-10	4.67307e-10	-3.11864e-10	2.49088e-10	7.39215e-10	-2.20666e-10	3.55348e-10	6.82728e-10	-4.74412e-11	4.12337e-10	6.30393e-18
-4.82767e-10	-5.72637e-10	-5.07633e-10	7.8016e-10	2.71645e-10	6.05002e-11	-3.14818e-10	-3.03604e-10	9.58388e-11	-3.71121e-10	-2.31411e-10	3.99998e-10	-4.33538e-10	5.1396e-11	-2.97461e-10	-5.06729e-10	2.51393e-10	-5.52385e-10	4.1081e-10	-1.13012e-09	3.91746e-10	4.82445e-10	-3.11821e-10	2.22349e-10	7.39679e-10	-1.18747e-10	3.28637e-10	6.8522e-10	-4.73926e-11	4.22504e-10	6.25903e-18
-4.82736e-10	-5.72831e-10	-5.07888e-10	7.79875e-10	2.65552e-10	5.98227e-11	-3.23866e-10	-3.03158e-10	9.18236e-11	-3.69982e-10	-2.33271e-10	4.00201e-10	-4.29789e-10	5.1532e-11	-2.8555e-10	-5.08107e-10	2.78102e-10	-5.52767e-10	4.11127e-10	-1.13003e-09	3.9136e-10	1.55889e-10	-3.11852e-10	2.20185e-10	7.39438e-10	-1.86286e-10	3.15534e-10	6.89356e-10	-4.6544e-11	4.20428e-10	6.07245e-18
-4.82856e-10	-5.72728e-10	-5.07868e-10	7.80255e-10	1.94331e-10	6.28957e-11	-3.17095e-10	-3.02762e-10	8.82458e-11	-3.70629e-10	-2.32498e-10	4.00343e-10	-4.28861e-10	5.08718e-11	-2.81995e-10	-5.07584e-10	2.75773e-10	-5.54152e-10	4.11732e-10	-1.13e-09	3.72813e-10	2.30892e-10	-3.11839e-10	2.19128e-10	7.39748e-10	-1.2555e-10	2.76821e-10	6.84787e-10	-4.74396e-11	4.1677e-10	5.99661e-18
-4.82775e-10	-5.7286e-10	-5.07892e-10	6.85179e-10	1.99951e-10	6.29044e-11	-3.18125e-10	-3.03464e-10	9.23939e-11	-3.70155e-10	-2.32185e-10	4.00312e-10	-4.28879e-10	5.19507e-11	-2.84421e-10	-5.07489e-10	2.72006e-10	-5.52148e-10	4.11562e-10	-1.13001e-09	3.90404e-10	2.04495e-10	-3.11817e-10	2.26014e-10	7.39775e-10	-1.8102e-10	2.71734e-10	6.85759e-10	-2.24419e-11	4.17892e-10	5.87766e-18
4.27645e-11	-5.72822e-10	-5.07926e-10	7.10208e-10	1.86566e-10	6.1104e-11	-3.17703e-10	-3.03493e-10	9.21282e-11	-3.70555e-10	-2.32217e-10	4.00824e-10	-4.28725e-10	5.2065e-11	-2.87137e-10	-5.03639e-10	1.78593e-10	-5.53505e-10	4.30714e-10	-1.131e-09	3.91084e-10	2.3305e-10	-3.11763e-10	2.31254e-10	2.58091e-10	-1.46277e-10	2.98349e-10	6.85162e-10	-4.28794e-11	4.17911e-10	5.19074e-18
-1.06544e-10	-5.72816e-10	-5.0793e-10	7.07972e-10	1.80491e-10	6.11188e-11	-3.18128e-10	-3.03353e-10	9.31915e-11	-3.70469e-10	-2.37977e-10	3.97769e-10	-3.20638e-10	4.83043e-11	-2.89746e-10	-5.01657e-10	8.94964e-11	-5.53725e-10	4.31638e-10	-1.13013e-09	3.85221e-10	2.514e-10	-3.11785e-10	2.31362e-10	3.64889e-10	-1.28337e-10	2.97256e-10	6.86398e-10	-3.82501e-11	4.17388e-10	5.15502e-18
1.23535e-11	-5.72814e-10	-5.07906e-10	7.07909e-10	1.79326e-10	6.22639e-11	-3.17998e-10	-3.03147e-10	9.35706e-11	-3.7063e-10	-2.39722e-10	4.00936e-10	-3.08947e-10	4.86384e-11	-2.88343e-10	-5.06835e-10	1.30614e-10	-5.53566e-10	4.16292e-10	-1.13023e-09	3.84056e-10	2.41988e-10	-3.11787e-10	2.31365e-10	3.46494e-10	-1.45968e-10	2.62687e-10	6.84839e-10	-3.81655e-11	4.17405e-10	5.10468e-18
1.45611e-11	-5.72811e-10	-5.07895e-10	7.04891e-10	1.93286e-10	6.10432e-11	-3.17696e-10	-3.03407e-10	9.27372e-11	-3.70487e-10	-2.32339e-10	4.00431e-10	-2.99493e-10	5.05308e-11	-2.87929e-10	-5.04343e-10	1.2473e-10	-5.53493e-10	4.3104e-10	-1.13081e-09	3.89662e-10	2.34156e-10	-3.11793e-10	2.30824e-10	2.68348e-10	-1.45266e-10	3.02984e-10	6.85823e-10	-4.36367e-11	4.17811e-10	5.08226e-18
-1.38019e-12	-5.72811e-10	-5.07921e-10	7.05319e-10	1.90365e-10	6.16853e-11	-3.17795e-10	-3.03381e-10	9.25555e-11	-3.70372e-10	-2.32995e-10	3.98306e-10	-3.01147e-10	5.06194e-11	-2.88226e-10	-5.04879e-10	1.46431e-10	-5.53746e-10	4.25959e-10	-1.13077e-09	3.88702e-10	2.08039e-10	-3.11775e-10	2.31086e-10	2.70358e-10	-1.42819e-10	3.01048e-10	6.85703e-10	-3.79392e-11	4.1775e-10	5.06995e-18
-6.13297e-12	-5.72808e-10	-5.07894e-10	7.09768e-10	1.80086e-10	6.18983e-11	-3.18056e-10	-3.03137e-10	9.26532e-11	-3.70534e-10	-2.34289e-10	2.232e-10	-3.10765e-10	4.94951e-11	-2.88646e-10	-5.04795e-10	1.45862e-10	-5.53736e-10	4.1981e-10	-1.13054e-09	3.87528e-10	2.13542e-10	-3.11807e-10	2.31102e-10	2.701e-10	-1.38614e-10	3.0159e-10	6.85306e-10	-3.87157e-11	4.1787e-10	4.96449e-18
-1.83631e-11	-5.72813e-10	-5.07897e-10	7.06792e-10	1.90597e-10	6.21545e-11	-3.17956e-10	-3.03268e-10	9.20551e-11	-3.70421e-10	-2.3342e-10	4.02035e-10	-3.00492e-10	4.50068e-11	-2.88043e-10	-5.04221e-10	1.34403e-10	-5.53578e-10	4.24504e-10	-1.12976e-09	3.87609e-10	1.98339e-10	-3.1179e-10	2.30989e-10	2.83385e-10	-1.40709e-10	2.921e-10	5.49408e-10	-3.96742e-11	4.17826e-10	4.8952e-18
-9.69369e-12	-5.72812e-10	-5.07893e-10	7.07259e-10	1.8355e-10	6.17879e-11	-3.17846e-10	-3.03173e-10	9.24535e-11	-2.45976e-10	-2.3407e-10	2.76738e-10	-2.88744e-10	4.64498e-11	-2.87936e-10	-5.0464e-10	1.48196e-10	-5.5361e-10	4.24414e-10	-1.13017e-09	3.8877e-10	2.15962e-10	-3.11864e-10	2.31021e-10	2.81781e-10	-1.31702e-10	2.92875e-10	6.07055e-10	-4.0218e-11	4.17769e-10	4.80182e-18
-2.30081e-12	-5.72514e-10	-5.09182e-10	1.7323e-10	1.79488e-10	4.58488e-11	-2.88346e-10	-9.17462e-11	9.1508e-11	-3.71954e-10	-2.35282e-10	7.28438e-11	-3.01233e-10	2.49179e-10	-2.88382e-10	-4.45436e-10	1.49135e-10	-5.53825e-10	4.2868e-10	-1.13043e-09	3.88864e-10	2.16528e-10	-1.10891e-10	2.31054e-10	2.76653e-10	-1.34e-10	2.87296e-10	6.1628e-10	-3.96809e-11	2.66666e-10	4.06862e-18
1.10046e-13	-5.72589e-10	-5.07147e-10	1.78389e-10	1.72179e-10	5.30979e-11	-3.02493e-10	-2.95109e-10	9.23222e-11	-3.22131e-10	-2.34257e-10	1.20619e-10	-3.02052e-10	4.8529e-11	-2.88237e-10	-3.87527e-10	1.4623e-10	-5.53233e-10	4.26424e-10	-1.13049e-09	3.88998e-10	2.09812e-10	-1.27143e-10	2.31185e-10	2.79907e-10	-1.41419e-10	2.94118e-10	5.92692e-10	-3.95822e-11	1.52014e-10	3.94956e-18
-2.49878e-12	-5.72268e-10	-5.03247e-10	2.71189e-10	1.63369e-10	5.00114e-11	-2.88579e-10	-2.00911e-10	9.16149e-11	-3.1514e-10	-2.3395e-10	8.50241e-11	-2.89917e-10	1.05014e-10	-2.88504e-10	-3.56702e-10	1.46861e-10	-3.97831e-10	4.27678e-10	-1.13039e-09	3.89599e-10	2.09097e-10	-1.38292e-10	2.31088e-10	2.7535e-10	-1.40017e-10	2.92291e-10	6.10227e-10	-3.97398e-11	2.18419e-10	3.79343e-18
-4.24441e-12	-5.72554e-10	-5.07012e-10	2.23255e-10	1.44329e-10	4.96621e-11	-2.91426e-10	-1.884e-10	9.21273e-11	-2.83115e-10	-2.34402e-10	8.818e-11	-2.66108e-10	9.19206e-11	-2.8845e-10	-2.89582e-10	1.46619e-10	-4.19674e-10	4.25486e-10	-1.13043e-09	3.89112e-10	2.10694e-10	-1.50117e-10	2.31001e-10	2.76807e-10	-1.36116e-10	2.91824e-10	6.23132e-10	-3.96531e-11	2.58177e-10	3.7412e-18
-3.19328e-12	-5.72569e-10	-5.08716e-10	2.56551e-10	1.65528e-10	4.63723e-11	-2.88278e-10	-2.33889e-10	9.25207e-11	-3.24402e-10	-2.85028e-10	1.06738e-10	-2.78994e-10	9.41232e-11	-2.87869e-10	-3.55089e-10	1.46713e-10	-4.11904e-10	4.25829e-10	-6.99906e-10	7.32564e-11	2.13805e-10	-1.39364e-10	2.31192e-10	2.72708e-10	-1.32889e-10	2.89971e-10	6.08915e-10	-3.96268e-11	2.12536e-10	2.90187e-18
-3.10997e-12	-5.72595e-10	-5.07057e-10	2.27997e-10	1.64048e-10	4.97996e-11	-2.94025e-10	-2.13951e-10	9.22906e-11	-3.23873e-10	-2.47092e-10	9.69384e-11	-3.00261e-10	9.32782e-11	-2.80318e-10	-3.3543e-10	1.46792e-10	-4.05386e-10	4.25775e-10	-7.12911e-10	1.08896e-10	2.11788e-10	-1.53189e-10	2.31176e-10	2.73878e-10	-1.31924e-10	2.90389e-10	6.08744e-10	-3.91489e-11	2.62008e-10	2.89892e-18
-3.40804e-12	-5.7256e-10	-5.08352e-10	2.27397e-10	1.6079e-10	4.52831e-11	-2.92227e-10	-2.12333e-10	9.24382e-11	-3.2832e-10	-2.8072e-10	9.80997e-11	-3.0072e-10	9.82715e-11	-2.63828e-10	-3.40874e-10	1.46768e-10	-4.04432e-10	4.25924e-10	-7.03131e-10	7.38502e-11	2.13114e-10	-1.45064e-10	2.31193e-10	2.73159e-10	-1.32143e-10	2.90125e-10	6.10394e-10	-3.82731e-11	2.29426e-10	2.87622e-18
-3.3958e-12	-5.72568e-10	-5.08391e-10	2.31683e-10	1.61345e-10	4.86399e-11	-1.99221e-10	-1.94749e-10	9.24715e-11	-3.19829e-10	-2.51011e-10	9.92337e-11	-2.92224e-10	9.65951e-11	-2.78075e-10	-3.32035e-10	1.46957e-10	-4.17447e-10	4.25897e-10	-7.12311e-10	1.13901e-10	2.12456e-10	-1.40198e-10	2.31155e-10	2.73583e-10	-1.33514e-10	2.90277e-10	6.09682e-10	-3.90989e-11	2.23262e-10	2.82785e-18
-3.52713e-12	-5.72578e-10	-5.09115e-10	2.28172e-10	1.63004e-10	4.77315e-11	-2.04091e-10	-1.77758e-10	9.25451e-11	-3.14118e-10	-2.52867e-10	9.4038e-11	-2.84538e-10	9.73758e-11	-2.75333e-10	-3.30459e-10	1.46835e-10	-4.16692e-10	4.25948e-10	-7.17664e-10	1.4e-10	2.12761e-10	-1.49203e-10	2.31155e-10	2.74262e-10	-1.33676e-10	2.90428e-10	6.103e-10	-3.88032e-11	2.1787e-10	2.8278e-18
-3.44797e-12	-5.72579e-10	-5.07244e-10	2.23091e-10	1.62175e-10	4.71189e-11	-2.24756e-10	-2.0184e-10	9.27012e-11	-3.25691e-10	-2.52011e-10	9.47985e-11	-2.04445e-10	9.77526e-11	-2.75331e-10	-3.33153e-10	1.46786e-10	-4.09541e-10	3.99007e-10	-7.08238e-10	1.03149e-10	2.12906e-10	-1.48392e-10	2.31148e-10	2.74687e-10	-1.3291e-10	2.90358e-10	6.09324e-10	-3.9125e-11	2.26021e-10	2.76283e-18
-3.35872e-12	-5.72565e-10	-5.08026e-10	2.22261e-10	1.6201e-10	4.37361e-11	-2.1472e-10	-1.93775e-10	9.2538e-11	-3.22375e-10	-2.54486e-10	9.85839e-11	-2.67399e-10	9.8195e-11	-2.74312e-10	-2.54536e-10	1.46774e-10	-4.13696e-10	4.14375e-10	-7.10329e-10	1.06154e-10	2.12775e-10	-1.02613e-10	2.31149e-10	2.72976e-10	-1.35707e-10	2.90381e-10	6.1004e-10	-3.91394e-11	1.12653e-10	2.70838e-18
-3.36422e-12	-5.72566e-10	-5.08136e-10	2.228e-10	1.62057e-10	4.70495e-11	-2.15811e-10	-1.82908e-10	9.25368e-11	-3.22185e-10	-2.54006e-10	9.80102e-11	-2.70378e-10	9.73257e-11	-1.69413e-10	-2.51787e-10	1.46799e-10	-4.13751e-10	4.18995e-10	-7.11904e-10	1.03138e-10	2.12765e-10	-1.11669e-10	2.31147e-10	2.73686e-10	-1.34641e-10	2.90406e-10	6.10406e-10	-3.91312e-11	1.42679e-10	2.67412e-18
-3.38908e-12	-5.72569e-10	-5.07782e-10	2.19674e-10	1.6205e-10	4.67381e-11	-2.18168e-10	-1.9247e-10	9.25813e-11	-3.21738e-10	-2.52304e-10	9.68037e-11	-2.39625e-10	9.57754e-11	-1.6287e-10	-2.32293e-10	1.46793e-10	-4.13811e-10	4.08469e-10	-7.10193e-10	1.13561e-10	2.12889e-10	-1.36895e-10	2.31152e-10	2.74203e-10	-1.33329e-10	2.90386e-10	6.09874e-10	-3.9056e-11	1.58554e-10	2.64953e-18
-3.37257e-12	-3.54879e-10	-5.07762e-10	2.22129e-10	1.62041e-10	4.63246e-11	-2.17433e-10	-1.89581e-10	9.25702e-11	-3.21338e-10	-2.53583e-10	9.68873e-11	-2.53226e-10	9.71548e-11	-1.92304e-10	-2.40919e-10	1.4686e-10	-4.13257e-10	4.14416e-10	-7.10875e-10	1.08126e-10	2.12784e-10	-1.15836e-10	2.31145e-10	2.73903e-10	-1.34137e-10	2.90384e-10	6.09612e-10	-3.91489e-11	5.3542e-11	2.44545e-18
-3.38383e-12	-4.92454e-11	-5.07837e-10	2.20982e-10	1.62132e-10	4.67096e-11	-2.18221e-10	-1.89753e-10	9.26054e-11	-3.21752e-10	-2.52892e-10	9.71724e-11	-2.40412e-10	9.6683e-11	-1.69076e-10	-2.45736e-10	1.43228e-10	-3.37197e-10	4.07614e-10	-7.10796e-10	1.09585e-10	1.88541e-10	-1.24842e-10	2.31149e-10	2.73849e-10	-1.33809e-10	2.90332e-10	6.09872e-10	-3.90913e-11	9.7613e-11	2.24524e-18
-3.38559e-12	-7.29409e-11	-5.07857e-10	2.21087e-10	1.62138e-10	4.66417e-11	-2.18304e-10	-1.87495e-10	9.26344e-11	-3.21449e-10	-2.53062e-10	9.7554e-11	-2.402e-10	9.60957e-11	-1.74865e-10	-2.4759e-10	1.46044e-10	-2.52673e-10	4.12463e-10	-7.10745e-10	1.08444e-10	2.02756e-10	-1.246e-10	2.31142e-10	2.74072e-10	-1.33699e-10	2.89241e-10	6.09681e-10	-3.91256e-11	1.0881e-10	2.21169e-18
-4.44707e-12	-1.49159e-10	-5.08161e-10	1.34695e-10	1.63316e-10	4.66073e-11	-2.17917e-10	-1.8669e-10	9.26364e-11	-3.21681e-10	-2.53581e-10	1.00406e-10	-2.40947e-10	9.64458e-11	-1.63032e-10	-2.48411e-10	1.45523e-10	-2.09988e-10	4.12377e-10	-7.10903e-10	1.07479e-10	1.97727e-10	-1.6666e-10	2.30505e-10	2.30569e-10	-1.17554e-10	2.89985e-10	5.9388e-10	-3.91276e-11	1.17231e-10	2.14322e-18
-3.52298e-12	-1.00859e-10	-5.0803e-10	-3.29785e-12	1.626e-10	4.66203e-11	-2.18213e-10	-1.87357e-10	9.26524e-11	-3.21619e-10	-2.53426e-10	9.84885e-11	-2.42349e-10	9.72764e-11	-1.6423e-10	-2.47032e-10	1.44377e-10	-2.20192e-10	4.1166e-10	-7.10703e-10	1.07432e-10	2.08069e-10	-1.29172e-10	2.31057e-10	2.45594e-10	-1.33394e-10	2.89783e-10	5.93024e-10	-3.91204e-11	1.17757e-10	2.11972e-18
-3.6957e-12	-1.15592e-10	-5.0802e-10	3.71872e-11	1.62989e-10	4.66227e-11	-2.18119e-10	-1.8566e-10	9.24138e-11	-3.21681e-10	-2.53411e-10	9.98299e-11	-2.41988e-10	9.89217e-11	-1.70321e-10	-1.87503e-10	1.453e-10	-2.22163e-10	4.12299e-10	-7.10846e-10	1.07864e-10	2.06146e-10	-1.29758e-10	2.30865e-10	2.36425e-10	-1.29434e-10	2.89834e-10	5.95371e-10	-3.91189e-11	1.08444e-10	2.09678e-18
-4.47294e-12	-1.17275e-10	-5.08233e-10	3.52067e-11	1.62852e-10	4.66356e-11	-2.18244e-10	-1.87623e-10	9.1302e-11	-3.21683e-10	-1.24824e-10	1.0156e-10	-2.42728e-10	9.65321e-11	-1.68733e-10	-1.98727e-10	1.44747e-10	-2.30994e-10	4.10375e-10	-7.10248e-10	1.07919e-10	1.91536e-10	-1.27449e-10	2.28452e-10	2.46501e-10	-1.2994e-10	2.89863e-10	5.95168e-10	-3.91292e-11	1.12394e-10	2.05274e-18
-4.86647e-12	-1.13842e-10	-5.08059e-10	4.44863e-11	1.63111e-10	4.66323e-11	-2.18142e-10	-1.85596e-10	9.05998e-11	-2.41631e-10	1.71506e-11	9.83782e-11	-2.42459e-10	9.76482e-11	-1.67434e-10	-1.90187e-10	1.44938e-10	-2.17547e-10	4.09683e-10	-7.09581e-10	1.07965e-10	2.02641e-10	-1.27653e-10	2.30844e-10	2.41212e-10	-1.29071e-10	2.89818e-10	5.97125e-10	-3.91193e-11	1.10582e-10	1.98413e-18
-5.40003e-12	-1.14941e-10	-5.08294e-10	4.84982e-11	1.5693e-10	4.6677e-11	-2.18201e-10	-1.76812e-10	9.08412e-11	-2.83864e-10	-9.5665e-11	9.98659e-11	-2.4266e-10	7.98653e-11	-1.63568e-10	-1.51626e-10	1.25864e-10	-6.51162e-11	4.08253e-10	-7.10132e-10	1.07927e-10	1.96014e-10	-9.6673e-11	2.27228e-10	2.47531e-10	-1.30435e-10	2.90005e-10	5.9563e-10	-3.90029e-11	1.10559e-10	1.93559e-18
-5.40261e-12	-1.14978e-10	-5.08231e-10	4.74561e-11	1.56989e-10	4.66687e-11	-2.18189e-10	-1.77201e-10	9.09558e-11	-2.57605e-10	1.37174e-11	9.97757e-11	-2.42639e-10	8.971e-11	-1.6365e-10	-1.52573e-10	1.27502e-10	-8.10754e-11	4.08285e-10	-7.10113e-10	1.08051e-10	1.97574e-10	-1.0209e-10	2.27693e-10	2.43344e-10	-1.30304e-10	2.90004e-10	5.9589e-10	-3.90041e-11	1.10854e-10	1.91734e-18
-5.21396e-12	-1.1448e-10	-5.08206e-10	4.72623e-11	1.6152e-10	4.67969e-11	-2.18114e-10	-1.75197e-10	9.10769e-11	-2.61876e-10	-4.63805e-11	9.91903e-11	-2.4245e-10	8.88034e-11	-1.64364e-10	-1.02639e-10	1.22425e-10	-5.98052e-11	4.089e-10	-7.10097e-10	1.08031e-10	1.94201e-10	-9.551e-11	2.28528e-10	2.46524e-10	-1.30583e-10	2.89956e-10	5.97331e-10	-3.87912e-11	1.11237e-10	1.90658e-18
-5.23009e-12	-1.14768e-10	-5.08229e-10	4.81803e-11	1.61253e-10	4.674e-11	-2.18151e-10	-1.80026e-10	9.07499e-11	-2.43035e-10	-3.59476e-11	9.9358e-11	-2.4267e-10	8.76072e-11	-1.66256e-10	-9.72383e-11	9.6233e-11	-7.67758e-11	4.0895e-10	-7.09938e-10	1.08152e-10	1.97243e-10	-1.1243e-10	2.28773e-10	2.43749e-10	-1.30252e-10	2.89949e-10	5.96241e-10	-3.89254e-11	1.10884e-10	1.89588e-18
-5.01894e-12	-1.14669e-10	-5.08203e-10	4.7751e-11	1.61364e-10	4.67112e-11	-2.18117e-10	-1.77658e-10	9.10893e-11	-2.45652e-10	-2.20432e-11	9.92369e-11	-2.42546e-10	8.06205e-11	-1.66943e-10	-9.54795e-11	9.77438e-11	-6.74066e-11	4.09018e-10	-7.09945e-10	1.08089e-10	1.94723e-10	-1.03175e-10	2.28726e-10	2.44133e-10	-1.30308e-10	2.89947e-10	5.97055e-10	-3.8889e-11	1.11517e-10	1.89142e-18
-5.03227e-12	-1.14697e-10	-5.08223e-10	4.78736e-11	1.61661e-10	4.66702e-11	-2.18131e-10	-1.75886e-10	9.05333e-11	-2.47574e-10	-2.82683e-11	9.92445e-11	-2.42607e-10	8.71156e-11	-1.67525e-10	-8.57316e-11	9.64895e-11	-5.0961e-11	4.08861e-10	-7.09962e-10	1.08089e-10	1.95266e-10	-1.12195e-10	2.28964e-10	2.44006e-10	-1.30396e-10	2.89927e-10	5.96791e-10	-3.8828e-11	1.11532e-10	1.89124e-18
-5.03007e-12	-1.14568e-10	-5.08198e-10	4.74411e-11	1.6128e-10	8.42142e-12	-2.18134e-10	-1.77823e-10	9.08528e-11	-2.46254e-10	-2.13121e-11	9.92332e-11	-2.4255e-10	8.5268e-11	-1.66656e-10	-9.15044e-11	9.27987e-11	-5.42609e-11	4.08867e-10	-7.09989e-10	1.08092e-10	1.95459e-10	-1.06875e-10	2.28871e-10	2.44426e-10	-1.30326e-10	2.89933e-10	5.96908e-10	-3.88944e-11	1.11303e-10	1.88789e-18
-4.85928e-12	-1.14686e-10	-5.08173e-10	5.46233e-11	1.61325e-10	3.33602e-11	-2.18139e-10	-1.71485e-10	9.10252e-11	-2.47045e-10	-2.51446e-11	5.66022e-11	-2.4257e-10	8.50246e-11	-1.66778e-10	-7.91269e-11	9.82445e-11	-6.35426e-11	4.08925e-10	-7.09974e-10	8.43442e-11	1.95078e-10	-1.0646e-10	2.28771e-10	2.44076e-10	-1.2811e-10	2.89859e-10	5.9707e-10	-3.88881e-11	1.11194e-10	1.87601e-18
-4.56558e-12	-1.14862e-10	-5.08204e-10	4.85185e-11	1.65129e-10	4.23661e-11	-2.18127e-10	-1.55754e-10	9.09036e-11	-2.46309e-10	-2.54432e-11	7.42007e-11	-1.85654e-10	8.37221e-11	-1.66596e-10	-8.28577e-11	9.71115e-11	-5.6588e-11	4.08906e-10	-7.09969e-10	1.03248e-10	1.95432e-10	-1.07155e-10	2.30633e-10	2.44033e-10	-1.2962e-10	2.89959e-10	5.96931e-10	-3.88852e-11	1.11305e-10	1.854e-18
-4.57404e-12	-1.14991e-10	-5.08195e-10	4.80368e-11	1.62437e-10	3.23077e-11	-2.18123e-10	-3.28283e-11	9.08637e-11	-2.462e-10	-2.50945e-11	8.1541e-11	-1.93343e-10	8.40422e-11	-1.66868e-10	-8.31371e-11	9.75836e-11	-5.88837e-11	4.08919e-10	-7.09969e-10	9.71604e-11	1.95427e-10	-1.06969e-10	2.29424e-10	2.44582e-10	-1.30104e-10	2.90237e-10	5.9687e-10	-3.8893e-11	1.1136e-10	1.83237e-18
-4.51279e-12	-1.14935e-10	-5.08193e-10	4.8063e-11	1.63615e-10	3.02655e-11	-2.18124e-10	-3.79603e-11	9.08566e-11	-2.46288e-10	-2.52144e-11	7.91021e-11	-1.89957e-10	8.41724e-11	-1.66842e-10	-8.48324e-11	9.70545e-11	-5.78794e-11	4.08915e-10	-7.09969e-10	9.88615e-11	1.95394e-10	-1.06931e-10	2.29447e-10	2.44201e-10	-1.29903e-10	2.9009e-10	5.96872e-10	-3.88926e-11	1.11342e-10	1.83141e-18
-4.06555e-12	-1.15008e-10	-5.08334e-10	4.81449e-11	1.65606e-10	3.01362e-11	-2.18124e-10	-3.60101e-11	9.08662e-11	-2.4621e-10	-2.31195e-11	8.42098e-11	-1.92122e-10	8.40073e-11	-1.6708e-10	-8.27753e-11	9.73118e-11	-5.88926e-11	4.08913e-10	-7.09968e-10	9.44096e-11	1.5003e-10	-1.0697e-10	2.30769e-10	2.44295e-10	-1.30134e-10	2.9012e-10	5.96842e-10	-3.8892e-11	1.11368e-10	1.81765e-18
-4.21954e-12	-1.14132e-10	-5.08319e-10	4.87636e-11	1.65442e-10	3.09818e-11	-2.18393e-10	-4.21414e-11	9.07868e-11	-2.46253e-10	-2.37467e-11	7.63071e-11	-1.93068e-10	8.43156e-11	-1.66963e-10	-8.33036e-11	9.7256e-11	-5.81001e-11	4.08914e-10	-7.09969e-10	9.39574e-11	1.61099e-10	-1.06985e-10	5.27279e-11	2.44442e-10	-1.30035e-10	2.89226e-10	5.96878e-10	-3.88792e-11	1.01516e-10	1.76758e-18
-4.229e-12	-1.14361e-10	-5.08273e-10	4.92243e-11	9.82098e-11	3.00615e-11	-1.57638e-10	-4.47424e-11	9.08354e-11	-2.46285e-10	-2.33503e-11	7.6985e-11	-1.9308e-10	8.41721e-11	-1.66853e-10	-8.31252e-11	9.71904e-11	-5.85291e-11	4.08913e-10	-7.0997e-10	9.49783e-11	1.67722e-10	-1.06718e-10	1.14366e-10	2.44315e-10	-1.29948e-10	2.88267e-10	5.96886e-10	-3.88875e-11	1.06253e-10	1.74026e-18
-4.26057e-12	-1.14278e-10	-5.08236e-10	4.91218e-11	1.21206e-10	3.04454e-11	-1.194e-10	-5.19993e-11	9.08049e-11	-2.46307e-10	-2.41565e-11	7.42435e-11	-1.92773e-10	8.41338e-11	-1.66781e-10	-8.29892e-11	9.71774e-11	-5.8799e-11	4.08914e-10	-7.0997e-10	9.45876e-11	1.62532e-10	-1.0665e-10	6.08901e-11	2.44418e-10	-1.29915e-10	2.88939e-10	5.96895e-10	-3.8891e-11	1.06361e-10	1.72415e-18
-4.31717e-12	-1.14419e-10	-5.08223e-10	4.93219e-11	4.82772e-11	3.65444e-11	-1.47855e-10	-5.05347e-11	9.08376e-11	-2.46281e-10	-2.40572e-11	7.15506e-11	-1.93233e-10	8.41866e-11	-1.66817e-10	-8.30525e-11	9.69668e-11	-5.86186e-11	4.08909e-10	-7.08864e-10	9.71535e-11	1.66466e-10	-1.0647e-10	6.38025e-11	1.59348e-10	-1.29961e-10	2.89275e-10	5.96893e-10	-3.77817e-11	1.1164e-10	1.68689e-18
-4.36487e-12	-1.14594e-10	-5.08225e-10	4.93423e-11	2.78331e-11	3.52442e-11	-1.41926e-10	-4.87905e-11	9.08311e-11	-2.46276e-10	-2.40263e-11	7.26234e-11	-1.93323e-10	8.4129e-11	-1.66799e-10	-8.3015e-11	9.71101e-11	-5.86755e-11	4.08911e-10	-7.09469e-10	9.60304e-11	1.63258e-10	-1.06479e-10	6.21471e-11	1.69782e-10	-1.29943e-10	2.8929e-10	5.96893e-10	-3.8364e-11	1.07266e-10	1.6855e-18
-4.37104e-12	-1.19936e-10	-4.99211e-10	4.91935e-11	-2.33157e-11	3.43622e-11	-1.46843e-10	-5.05848e-11	9.08203e-11	-2.46289e-10	-2.39978e-11	7.31243e-11	-1.93109e-10	8.41342e-11	-1.66817e-10	-8.30056e-11	9.71226e-11	-5.87557e-11	4.0898e-10	-6.82821e-10	9.67835e-11	1.63993e-10	-1.06395e-10	6.27346e-11	1.67173e-10	-1.29944e-10	2.89207e-10	5.97081e-10	-3.78434e-11	1.09061e-10	1.64201e-18
-4.34374e-12	-1.24856e-10	-4.91807e-10	4.9136e-11	8.7077e-12	3.59401e-11	-1.57488e-10	-4.79934e-11	9.08312e-11	-2.46281e-10	-2.42417e-11	7.22126e-11	-1.93281e-10	8.41686e-11	-1.06171e-10	-8.30148e-11	9.69782e-11	-5.8686e-11	4.08934e-10	-6.80546e-10	9.69132e-11	1.65744e-10	-1.05898e-10	6.39652e-11	1.66135e-10	-1.29942e-10	2.89171e-10	5.96979e-10	-3.73899e-11	1.10588e-10	1.61919e-18
-4.35726e-12	-1.21964e-10	-4.93452e-10	4.91727e-11	2.19752e-11	3.42519e-11	-1.4222e-10	-5.08531e-11	9.08238e-11	-2.46282e-10	-2.424e-11	7.27439e-11	-1.93177e-10	8.41464e-11	-6.4571e-11	-8.30075e-11	9.70391e-11	-5.87342e-11	4.08943e-10	-6.83456e-10	9.68144e-11	1.64751e-10	-1.06216e-10	6.0023e-11	1.66953e-10	-1.29947e-10	2.89132e-10	5.97007e-10	-3.77895e-11	1.09289e-10	1.61228e-18
-4.35684e-12	-1.1995e-10	-4.91236e-10	4.91863e-11	1.98815e-11	3.41547e-11	-1.45633e-10	-5.0607e-11	9.08229e-11	-2.4628e-10	-2.4255e-11	7.23581e-11	-1.93253e-10	8.4213e-11	-6.61197e-11	-8.30058e-11	9.70123e-11	-5.87393e-11	4.08954e-10	-6.80401e-10	9.68181e-11	1.65297e-10	-1.06303e-10	6.17859e-11	1.67723e-10	-1.29945e-10	2.89206e-10	5.96997e-10	-3.7812e-11	1.09263e-10	1.60719e-18
-4.3464e-12	-1.2255e-10	-4.92105e-10	4.91597e-11	1.50123e-11	4.0496e-11	-1.45014e-10	-4.97653e-11	9.08283e-11	-2.46302e-10	-2.39461e-11	7.26198e-11	-1.90542e-10	8.64291e-11	-7.24626e-11	-8.30115e-11	9.70218e-11	-5.87303e-11	3.42362e-10	-6.82072e-10	1.01213e-10	1.64862e-10	-1.06259e-10	6.20076e-11	1.68745e-10	-1.29944e-10	2.89164e-10	5.97244e-10	-3.79735e-11	1.10193e-10	1.56279e-18
-4.45367e-12	-1.22035e-10	-4.92721e-10	4.9129e-11	7.96805e-12	4.31017e-11	-7.63238e-11	-4.96413e-11	9.08327e-11	-2.46303e-10	-2.40843e-11	7.27198e-11	-1.91337e-10	8.76951e-11	-5.97099e-11	-8.30135e-11	9.70363e-11	-5.87441e-11	3.41172e-10	-6.82034e-10	1.00396e-10	1.65498e-10	-1.06185e-10	6.207e-11	1.67803e-10	-1.29944e-10	2.89162e-10	5.97055e-10	-3.785e-11	1.09827e-10	1.54551e-18
-4.33912e-12	-1.2131e-10	-4.92527e-10	4.91266e-11	1.29892e-11	4.1514e-11	-5.51507e-11	-5.00435e-11	9.08276e-11	-2.46333e-10	-2.41882e-11	7.27416e-11	-1.89964e-10	8.53097e-11	-7.7577e-11	-8.30087e-11	9.7068e-11	-5.87418e-11	3.36426e-10	-6.81563e-10	9.91847e-11	1.64684e-10	-1.06027e-10	6.1347e-11	1.67793e-10	-1.2994e-10	2.89159e-10	5.97049e-10	-3.79622e-11	1.09434e-10	1.53933e-18
-4.47563e-12	-1.1347e-10	-4.92683e-10	4.94074e-11	8.86208e-12	4.01085e-11	-5.54268e-11	-4.94854e-11	9.083e-11	-2.4633e-10	-2.41743e-11	7.27316e-11	-1.91124e-10	8.7765e-11	-6.20332e-11	-8.3009e-11	9.70558e-11	-5.87418e-11	3.36729e-10	-6.81563e-10	9.88752e-11	1.65178e-10	-1.06046e-10	6.14288e-11	1.67526e-10	-1.29941e-10	2.89162e-10	5.97049e-10	-3.78596e-11	1.09593e-10	1.53639e-18
-5.11783e-12	-1.16341e-10	-4.93005e-10	4.91274e-11	6.20152e-12	3.64464e-11	-5.18469e-11	-4.99504e-11	9.08323e-11	-2.46299e-10	-2.41805e-11	7.2684e-11	-1.91463e-10	8.50833e-11	-5.29776e-11	-8.30099e-11	9.70454e-11	-4.53522e-11	3.37984e-10	-6.8165e-10	9.78222e-11	1.65359e-10	-1.06043e-10	6.17151e-11	1.6681e-10	-1.29943e-10	2.89173e-10	5.97033e-10	-3.77532e-11	1.0947e-10	1.53447e-18
-4.66222e-12	-1.21225e-10	-4.92959e-10	4.91605e-11	-7.69236e-12	3.90506e-11	-5.64436e-11	-5.00083e-11	4.56527e-11	-2.38035e-10	-2.41625e-11	6.70644e-11	-1.92876e-10	8.40578e-11	-4.15399e-11	-8.82422e-11	9.70521e-11	-5.87742e-11	3.09421e-10	-6.81611e-10	9.83598e-11	1.50028e-10	-1.06002e-10	6.86259e-11	1.67142e-10	-1.29943e-10	2.88764e-10	6.35984e-11	-3.77603e-11	9.99896e-11	1.15003e-18
-4.61496e-12	-1.19473e-10	-4.92984e-10	4.9329e-11	-9.76094e-12	3.49868e-11	-5.62878e-11	-4.98363e-11	5.14848e-11	-2.30694e-10	-2.42119e-11	7.12608e-11	-1.92377e-10	8.25758e-11	-4.51395e-11	-1.0579e-10	9.74033e-11	-5.30146e-11	2.40657e-10	-6.44506e-10	9.80679e-11	1.58238e-10	-1.06029e-10	6.27344e-11	1.66792e-10	-1.29642e-10	2.88906e-10	4.60583e-11	-3.77521e-11	1.07253e-10	1.0639e-18
-5.33324e-12	-1.11111e-10	-4.53938e-10	4.92512e-11	-5.44044e-12	3.48721e-11	-5.46327e-11	-4.98399e-11	6.29931e-11	-2.39171e-10	-2.43441e-11	7.24558e-11	-1.78495e-10	8.54333e-11	-5.75296e-11	-8.33371e-11	9.80674e-11	-3.07571e-11	2.59525e-10	-5.50717e-10	9.8463e-11	1.58933e-10	-1.06208e-10	6.23405e-11	1.67272e-10	-1.2742e-10	2.89112e-10	1.61605e-10	-3.77333e-11	1.07154e-10	9.42151e-19
-8.97947e-12	-1.1086e-10	-4.50311e-10	4.92292e-11	-7.82163e-12	3.28552e-11	-5.43524e-11	-4.98632e-11	8.47844e-11	-2.4188e-10	-2.37942e-11	7.0864e-11	-1.82749e-10	8.52772e-11	-4.49562e-11	-3.32764e-11	9.73955e-11	-2.23121e-11	2.83879e-10	-5.71737e-10	9.84147e-11	1.56929e-10	-1.0619e-10	6.28299e-11	1.67397e-10	-1.2115e-10	1.86244e-10	1.49087e-10	-3.79929e-11	1.06552e-10	9.18635e-19
-7.39527e-12	-1.13589e-10	-4.42817e-10	4.92916e-11	1.06029e-12	3.44056e-11	-5.52068e-11	-4.97644e-11	7.02472e-11	-2.37797e-10	-2.11086e-11	7.16834e-11	-1.6328e-10	7.4248e-11	-5.64179e-11	-3.55083e-11	9.72169e-11	-2.27334e-11	2.69816e-10	-5.71107e-10	9.83069e-11	1.57723e-10	-1.06153e-10	6.26487e-11	1.6736e-10	-1.23392e-10	2.13349e-10	1.30196e-10	-3.78606e-11	1.05851e-10	8.98873e-19
-8.26685e-12	-1.11728e-10	-4.41835e-10	4.92243e-11	4.25156e-12	3.44406e-11	-5.51447e-11	-4.97944e-11	7.82757e-11	-2.32073e-10	-2.22238e-11	7.16274e-11	-1.55839e-10	8.45903e-11	-5.31131e-11	-2.2667e-11	9.74673e-11	-3.15647e-11	2.68793e-10	-5.57982e-10	9.83734e-11	1.59943e-10	-1.06141e-10	6.27009e-11	1.67317e-10	-1.2307e-10	2.13251e-10	1.43659e-10	-3.77779e-11	1.07235e-10	8.84031e-19
-8.95015e-12	-1.10524e-10	-4.37127e-10	4.9242e-11	9.79025e-13	3.48707e-11	-5.50883e-11	-4.98434e-11	7.88068e-11	-2.30373e-10	-2.18424e-11	7.13254e-11	-1.54838e-10	8.50481e-11	-5.35382e-11	-1.95633e-11	9.75466e-11	-2.63621e-11	2.65307e-10	-5.59086e-10	9.83588e-11	1.60611e-10	-1.06142e-10	6.28215e-11	1.6733e-10	-1.23867e-10	2.10454e-10	1.46737e-10	-3.77645e-11	1.08089e-10	8.77973e-19
-7.75815e-12	-1.09469e-10	-4.42406e-10	4.94706e-11	6.28927e-13	3.41742e-11	-5.51097e-11	-4.98004e-11	7.63059e-11	-2.35792e-10	-2.23157e-11	7.14998e-11	-1.54555e-10	8.46098e-11	-5.4231e-11	-3.53346e-11	9.7492e-11	-2.44667e-11	2.4593e-10	-1.67651e-13	9.83428e-11	1.5976e-10	-1.0614e-10	6.29295e-11	1.67324e-10	-3.46413e-11	2.09144e-10	1.41677e-10	-3.77114e-11	1.07473e-10	5.46154e-19
-8.11544e-12	-1.10114e-10	-3.51491e-10	4.71069e-11	3.31978e-12	3.37134e-11	-5.49989e-11	-5.00344e-11	7.68218e-11	-2.32073e-10	-2.22623e-11	7.10688e-11	-1.56568e-10	8.61659e-11	-5.43806e-11	-1.96761e-11	9.89826e-11	-2.57367e-11	2.50144e-10	-4.38491e-11	9.83472e-11	1.33035e-10	-1.06118e-10	4.79335e-11	1.67318e-10	-5.74287e-11	2.08048e-10	1.42404e-10	-3.77206e-11	1.0757e-10	4.68955e-19
-8.54302e-12	-1.1055e-10	-2.57634e-10	4.56923e-11	2.85601e-12	3.42327e-11	-5.43171e-11	-4.99312e-11	7.79819e-11	-2.31425e-10	-2.28882e-11	7.26698e-11	-1.59725e-10	1.00288e-10	-5.34211e-11	-2.65889e-11	9.85487e-11	-2.68378e-11	2.27265e-10	-5.20735e-11	9.84278e-11	1.45531e-10	-1.06142e-10	4.70878e-11	1.67294e-10	-6.40109e-11	2.07166e-10	1.44498e-10	-3.77396e-11	1.0713e-10	4.09882e-19
-8.25788e-12	-1.10723e-10	-4.96802e-11	4.71306e-11	1.38363e-12	3.41416e-11	-5.42579e-11	-4.72092e-11	7.76682e-11	-2.32524e-10	-2.22304e-11	7.17216e-11	-1.58877e-10	9.35882e-11	-5.3679e-11	-2.41744e-11	9.84026e-11	-2.64329e-11	2.41932e-10	-7.22728e-11	9.83874e-11	1.449e-10	-1.06142e-10	5.72552e-11	1.67283e-10	-5.52983e-11	2.06532e-10	1.44583e-10	-3.7765e-11	1.07261e-10	3.53451e-19
-8.29575e-12	-1.10587e-10	-7.67597e-11	3.72695e-11	1.68186e-12	3.40596e-11	-5.37383e-11	-4.98524e-11	7.7401e-11	-2.31864e-10	-2.22644e-11	7.19889e-11	-1.57438e-10	1.01915e-10	-5.32984e-11	-2.77141e-11	9.87824e-11	-2.56962e-11	2.46265e-10	-5.15079e-11	9.83839e-11	1.24779e-10	-1.06135e-10	5.16396e-11	1.67305e-10	-5.67517e-11	2.0592e-10	1.4518e-10	-3.77523e-11	1.07438e-10	3.50886e-19
-8.31909e-12	-1.10641e-10	-6.29386e-11	3.93731e-11	2.3278e-12	3.42044e-11	-5.44044e-11	-4.89824e-11	7.75965e-11	-2.32017e-10	-2.22544e-11	7.1942e-11	-1.57363e-10	1.02275e-10	-5.33532e-11	-2.55144e-11	9.86468e-11	-2.55683e-11	2.41824e-10	-3.97667e-11	9.83703e-11	1.20841e-10	-1.06142e-10	5.28364e-11	1.67298e-10	-5.47522e-11	2.04061e-10	1.44492e-10	-3.7762e-11	1.07405e-10	3.43851e-19
-8.30921e-12	-1.10519e-10	-7.46287e-11	4.36944e-11	1.54446e-12	3.4182e-11	-5.38683e-11	-4.94227e-11	7.74542e-11	-2.29828e-10	-2.23534e-11	7.27716e-11	-1.58789e-10	9.82095e-11	-5.33151e-11	-2.74409e-11	9.79674e-11	-2.65398e-11	2.32647e-10	-4.16584e-11	9.83763e-11	1.22785e-10	-1.06144e-10	4.9242e-11	1.67296e-10	-5.53898e-11	2.0488e-10	1.43796e-10	-3.77494e-11	1.07399e-10	3.40624e-19
-8.24984e-12	-1.11073e-10	-7.26978e-11	2.98751e-11	1.65144e-12	3.43683e-11	-5.40456e-11	-4.92967e-11	7.74964e-11	-2.30754e-10	-2.23241e-11	7.23042e-11	-1.61455e-10	9.80433e-11	-5.33529e-11	-2.73514e-11	9.81742e-11	-2.6132e-11	8.95156e-11	-4.47591e-11	9.83791e-11	1.23711e-10	-1.06142e-10	4.70505e-11	1.67293e-10	-5.63868e-11	2.04882e-10	1.44546e-10	-3.77499e-11	1.07381e-10	2.95164e-19
-8.29062e-12	-1.10679e-10	-7.71798e-11	3.84888e-11	2.90424e-12	3.60506e-11	-5.41157e-11	-4.91045e-11	6.96968e-11	-2.31826e-10	-2.23282e-11	7.20132e-11	-1.60195e-10	1.0087e-10	-5.33306e-11	-2.63931e-11	9.83835e-11	-2.63282e-11	5.09288e-11	-4.37338e-11	9.8383e-11	1.22794e-10	-1.0613e-10	4.91991e-11	1.67292e-10	-5.56479e-11	1.88224e-10	1.4479e-10	-3.76789e-11	1.07405e-10	2.83819e-19
-8.1976e-12	-1.10722e-10	-3.68947e-11	3.92255e-11	2.51551e-12	3.50446e-11	-5.4132e-11	-4.92406e-11	7.7654e-11	-2.31871e-10	-2.23828e-11	7.13014e-11	-1.58787e-10	9.88139e-11	-5.33574e-11	-2.65613e-11	9.84392e-11	-2.58454e-11	6.55813e-11	-4.44296e-11	9.79947e-11	1.12284e-10	-1.06137e-10	4.88558e-11	1.67276e-10	-5.70584e-11	1.95081e-10	1.44832e-10	-3.7243e-11	1.07409e-10	2.81414e-19
-8.28226e-12	-1.10778e-10	-3.60417e-11	3.99015e-11	2.58778e-12	3.51708e-11	-5.41716e-11	-4.91945e-11	7.76369e-11	-2.31838e-10	-2.23177e-11	7.1918e-11	-1.59627e-10	9.8724e-11	-5.3353e-11	-2.65568e-11	9.83132e-11	-2.6075e-11	5.85243e-11	-2.38596e-11	8.54464e-11	1.09361e-10	-1.07498e-10	5.02399e-11	1.67294e-10	-5.564e-11	1.9934e-10	1.44657e-10	-2.85451e-12	1.07393e-10	2.77023e-19
-8.28006e-12	-1.10684e-10	-3.66024e-11	3.9366e-11	2.74085e-12	3.51664e-11	-5.41766e-11	-4.91758e-11	7.75821e-11	-2.31677e-10	-2.2386e-11	7.16926e-11	-1.59194e-10	9.90566e-11	-5.33472e-11	-2.65371e-11	9.83622e-11	-2.60498e-11	6.22985e-11	-4.17994e-11	8.55517e-11	1.09803e-10	-1.06728e-10	4.93743e-11	1.67293e-10	-5.54522e-11	1.89109e-10	1.44702e-10	-1.50042e-11	1.07398e-10	2.74555e-19
-8.25627e-12	-1.1062e-10	-4.53293e-11	3.82196e-11	2.83336e-12	3.51239e-11	-5.76775e-11	-4.9092e-11	7.5616e-11	-2.31645e-10	-2.37956e-11	7.09835e-11	-1.59203e-10	9.88913e-11	-5.30539e-11	-2.65768e-11	9.84049e-11	-2.60218e-11	6.46542e-11	-3.93274e-11	9.66123e-11	1.16271e-10	-1.02798e-10	4.95693e-11	2.25906e-11	-5.55142e-11	1.8529e-10	1.4472e-10	-3.23868e-11	1.07405e-10	2.49845e-19
-8.29297e-12	-1.12652e-10	-4.31487e-11	3.92465e-11	2.69939e-12	2.47274e-11	-5.68442e-11	-4.91147e-11	7.56078e-11	-2.31705e-10	-2.36799e-11	7.15402e-11	-1.59671e-10	9.8773e-11	-5.30374e-11	-2.66119e-11	9.83873e-11	-2.60342e-11	6.0446e-11	-3.06329e-11	9.07382e-11	1.15865e-10	-1.02025e-10	4.74011e-11	2.29368e-11	-5.5575e-11	1.82488e-10	1.44657e-10	-1.50503e-11	1.07403e-10	2.45146e-19
-8.28505e-12	-1.15146e-10	-4.16969e-11	3.90603e-11	2.60325e-12	2.46545e-11	-5.63718e-11	-4.91889e-11	7.57828e-11	-2.31603e-10	-2.55293e-11	7.13566e-11	-1.59321e-10	9.88637e-11	-5.31501e-11	-2.65834e-11	9.83681e-11	-2.5995e-11	6.19803e-11	-2.95776e-11	8.99152e-11	1.12565e-10	-9.48011e-11	4.48353e-11	2.17618e-11	-5.55183e-11	1.83756e-10	1.4454e-10	-1.6648e-11	1.074e-10	2.43467e-19
-8.28011e-12	-1.11188e-10	-4.21809e-11	3.91772e-11	2.65491e-12	2.67759e-11	-5.60778e-11	-4.91485e-11	7.62793e-11	-2.31753e-10	-2.90614e-11	7.12585e-11	-1.59463e-10	9.89211e-11	-5.30296e-11	-2.65624e-11	9.83604e-11	-2.60292e-11	6.11067e-11	-3.07993e-11	8.97459e-11	1.11994e-10	-9.70799e-11	3.10029e-11	2.19782e-11	-5.55111e-11	1.82377e-10	1.44596e-10	-1.70125e-11	1.07401e-10	2.41788e-19
-8.28262e-12	-1.12396e-10	-4.15137e-11	3.92165e-11	2.66054e-12	2.54436e-11	-5.66485e-11	-4.91442e-11	7.6266e-11	-2.31708e-10	-2.59151e-11	7.08637e-11	-1.59327e-10	9.89028e-11	-5.32048e-11	-2.655e-11	9.8371e-11	-2.60137e-11	6.11701e-11	-3.06557e-11	8.9752e-11	1.12135e-10	-9.37671e-11	3.6583e-11	1.01133e-11	-5.55114e-11	1.81068e-10	1.44573e-10	-1.55988e-11	1.07399e-10	2.40586e-19
-8.26634e-12	-1.11643e-10	-4.15285e-11	3.91635e-11	2.61295e-12	2.50394e-11	-5.60203e-11	-5.02814e-11	7.57585e-11	-2.31729e-10	-2.69615e-11	7.13682e-11	-1.59302e-10	9.88678e-11	-2.03726e-11	-2.65647e-11	9.85979e-11	-2.60233e-11	6.11665e-11	-3.05398e-11	9.00066e-11	1.11627e-10	-8.96271e-11	3.34914e-11	2.49748e-11	-5.55293e-11	1.81469e-10	1.44639e-10	-1.73753e-11	1.07411e-10	2.37809e-19
-8.27215e-12	-1.12468e-10	-4.12853e-11	3.91656e-11	2.59936e-12	2.44068e-11	-5.62156e-11	-4.95696e-11	7.60095e-11	-2.31751e-10	-2.38778e-11	7.12367e-11	-1.5935e-10	9.89008e-11	-1.13921e-11	-2.65622e-11	9.84334e-11	-2.60212e-11	6.11832e-11	-3.05891e-11	8.96144e-11	1.11717e-10	-9.12204e-11	3.33249e-11	1.88545e-11	-5.55146e-11	1.81424e-10	1.4461e-10	-1.69339e-11	1.074e-10	2.37389e-19
-8.2754e-12	-1.12437e-10	-4.15229e-11	3.9851e-11	2.60986e-12	2.39067e-11	-5.61853e-11	-4.98249e-11	7.60351e-11	-2.31727e-10	-2.50653e-11	7.129e-11	-1.59305e-10	9.89331e-11	-1.93619e-11	-2.6561e-11	9.84556e-11	-2.60213e-11	6.09624e-11	-3.0159e-11	8.98404e-11	1.12153e-10	-9.07504e-11	3.36797e-11	1.9818e-11	-5.55178e-11	4.72842e-11	1.44636e-10	-1.68918e-11	1.07733e-10	2.07214e-19
-8.27044e-12	-1.12537e-10	-4.13874e-11	4.00459e-11	2.62863e-12	2.48578e-11	-5.6887e-11	-4.94573e-11	7.62121e-11	-2.31722e-10	-2.51086e-11	7.11958e-11	-1.59354e-10	9.89114e-11	-1.19888e-11	-2.65632e-11	9.84674e-11	-2.60205e-11	6.10191e-11	-2.98195e-11	8.97074e-11	1.12051e-10	-9.03441e-11	3.34319e-11	1.66686e-11	-5.55506e-11	3.58463e-11	1.44657e-10	-1.6533e-11	1.07728e-10	2.05906e-19
-8.27347e-12	-1.1228e-10	-4.13875e-11	4.00401e-11	2.62756e-12	2.4835e-11	-5.66819e-11	-4.94548e-11	7.62112e-11	-2.31722e-10	-2.51779e-11	7.11889e-11	-1.59353e-10	9.89113e-11	-1.19768e-11	-2.65633e-11	9.85101e-11	-2.60205e-11	6.10376e-11	-2.99341e-11	8.97082e-11	1.12269e-10	-8.98184e-11	3.35533e-11	1.77342e-11	-5.55307e-11	3.64567e-11	1.44655e-10	-1.65312e-11	1.07717e-10	2.05881e-19
-8.27347e-12	-1.1228e-10	-4.13875e-11	4.00401e-11	2.62756e-12	2.4835e-11	-5.66819e-11	-4.94548e-11	7.62112e-11	-2.31722e-10	-2.51779e-11	7.11889e-11	-1.59353e-10	9.89113e-11	-1.19768e-11	-2.65633e-11	9.85101e-11	-2.60205e-11	6.10376e-11	-2.99341e-11	8.97082e-11	1.12269e-10	-8.98184e-11	3.35533e-11	1.77342e-11	-5.55307e-11	3.64567e-11	1.44655e-10	-1.65312e-11	1.07717e-10	2.05881e-19
-8.27163e-12	-1.12421e-10	-4.13835e-11	4.00291e-11	2.62739e-12	2.48474e-11	-5.65531e-11	-4.94624e-11	7.61926e-11	-2.31724e-10	-2.50153e-11	7.11832e-11	-1.59356e-10	9.89116e-11	-1.24126e-11	-2.65627e-11	9.84907e-11	-2.60207e-11	6.10203e-11	-2.98554e-11	8.97263e-11	1.12307e-10	-9.00427e-11	3.35093e-11	1.75796e-11	-5.55509e-11	3.54404e-11	1.44656e-10	-1.65558e-11	1.07704e-10	2.0586e-19
[truncated: 1,930 more rows]
