# Supplementary material for: A modified shuffled frog leaping algorithm with inertia weight
Source: Sci Rep. 2024 Feb 20;14:4146. doi: 10.1038/s41598-024-51306-1 (PMC11224354; doi:10.1038/s41598-024-51306-1)
Supplement: Supplementary file 1 — Supplementary Information. [file 41598_2024_51306_MOESM1_ESM.zip › data/F1/SFLA_B_28.xls]

## Sheet: Sheet1
36.1191	-6.99168	-11.5227	16.0818	20.4745	8.73132	-1.74415	-5.71468	0.573824	21.8412	-14.0104	-8.67207	-14.429	-17.857	6.31852	6.21886	-14.9341	-0.936785	13.3281	-13.3593	12.917	-17.6248	17.3796	-19.6688	-28.0461	25.6402	-15.4765	5.12648	-26.9699	62.5843	11730.9
-10.4793	7.20368	12.6084	1.0511	-3.91915	-5.83357	-18.4349	-8.03677	0.672311	-1.40901	-2.62063	-1.34516	13.0352	6.3846	-10.8394	1.21775	-13.5434	6.80734	3.56114	-2.33117	-1.12007	1.16936	14.2074	-2.08799	-4.6625	-4.62524	-2.66275	10.9598	2.18209	7.48038	1804.15
-3.333	-2.11887	-4.97946	-3.82816	-0.24165	1.79509	1.11314	2.93184	2.4843	-3.89675	0.918372	8.38893	5.25641	-3.25997	3.36816	-1.56714	1.21428	-2.07787	-4.1302	0.681966	-2.24289	-5.8998	1.80811	4.05976	-3.06567	-4.10129	4.6977	7.30824	-0.0808584	2.18529	402.18
2.70401	-1.83958	-3.918	-0.892605	0.0698985	-0.665957	-0.601386	1.78063	2.92774	-0.770032	-0.398196	-0.804735	2.19102	-0.215472	-2.41797	1.70691	-0.344732	-1.72623	3.12025	-1.298	-0.612678	2.22212	-0.324479	0.7568	-0.508055	-0.994624	3.52845	2.50218	1.09784	-0.799289	96.7149
0.741161	0.385737	-0.189582	-1.71733	-0.734284	-0.830095	0.218024	0.0411521	1.33364	-0.248589	-0.119563	1.43847	1.55677	0.203297	-2.10082	0.243388	-0.701315	-0.906046	-1.46772	-1.44013	1.0546	2.47185	-0.44452	0.22046	-0.986046	-0.0138952	1.62304	2.92722	-1.18924	0.59738	42.7781
0.346807	-0.462695	-0.360062	-1.36682	-1.463	-0.394583	-0.333487	-0.289875	0.195571	-0.0219965	-0.40685	1.22436	1.09342	-0.0208999	-0.961121	1.21727	-0.841428	-0.537664	-0.211491	-0.544585	0.924748	0.227016	0.100222	-1.05322	0.547728	0.0924451	1.68473	2.66098	-0.1103	-0.964783	24.6634
0.656913	-0.285054	-0.81997	-1.41637	-0.643196	-0.757904	0.198862	-0.154017	0.539519	0.395917	-0.335815	0.842851	1.04229	-0.202184	-0.251272	1.0988	-1.24467	-0.698144	-0.0925766	-0.902091	0.638944	0.505205	0.257184	-0.316826	0.238684	-0.174762	1.52969	2.07442	-0.6207	-0.305509	18.8096
0.446098	-0.411028	0.231906	-1.25867	-0.806486	-0.213765	0.10877	-0.321126	0.600013	0.364558	-0.202026	0.939453	0.972564	-0.0226751	-0.992804	0.948194	-0.906856	-0.936428	-0.100737	-0.44498	0.257107	0.44356	0.392682	-0.218042	0.375868	-0.253422	1.33085	2.07157	-0.373049	-0.352293	15.9678
0.416957	-0.327155	-0.0569527	-1.20154	-0.492652	-0.229825	0.203183	-0.173571	0.41246	0.35419	-0.286954	0.796511	1.09994	-0.121953	-1.14151	0.733447	-0.954373	-0.675239	-0.148736	-0.858588	0.397765	0.384538	0.57386	0.0524768	0.374714	0.142599	1.22072	1.98596	-0.275028	-0.438639	14.8
0.463478	-0.267585	-0.131756	-1.24903	-0.668408	-0.250543	0.240903	-0.248219	0.465056	0.26768	-0.253631	0.878466	1.02092	-0.13204	-1.01201	0.907143	-0.848658	-0.522955	-0.13008	-0.764689	0.377209	0.390454	0.502474	-0.17109	0.263297	-0.106318	1.22656	1.8985	-0.307857	-0.448979	14.1814
0.47359	-0.315867	-0.237385	-1.22838	-0.58185	-0.287847	0.0475504	-0.248763	0.413609	0.29479	-0.295877	0.854969	0.939236	-0.125737	-0.861496	0.894776	-0.813527	-0.50236	-0.182828	-0.735452	0.392339	0.356331	0.475555	-0.139598	0.177406	-0.0400791	1.29814	1.89529	-0.236447	-0.47932	13.5032
0.021996	-0.326135	-0.193701	-0.710827	-0.0396037	-0.275066	0.102727	-0.264047	0.421715	0.254588	-0.257019	0.902893	0.901213	-0.168538	-0.886635	0.869067	-0.817795	-0.409967	-0.150298	-0.718834	0.358965	0.362421	0.318665	-0.207379	0.17936	-0.102614	1.30558	1.9136	-0.257331	-0.515326	11.8349
0.021996	-0.326135	-0.193701	-0.710827	-0.0396037	-0.275066	0.102727	-0.264047	0.421715	0.254588	-0.257019	0.902893	0.901213	-0.168538	-0.886635	0.869067	-0.817795	-0.409967	-0.150298	-0.718834	0.358965	0.362421	0.318665	-0.207379	0.17936	-0.102614	1.30558	1.9136	-0.257331	-0.515326	11.8349
0.188554	-0.294065	-0.22469	-0.756467	-0.143006	-0.278289	0.0623914	-0.286721	0.424417	0.242488	-0.26223	0.851744	0.917895	-0.194969	-0.848626	0.868229	-0.838642	-0.428797	-0.165143	-0.721099	0.348088	0.371146	0.310306	-0.181498	0.167787	-0.0981373	1.27005	1.9111	-0.248621	-0.49708	11.7511
0.0917291	-0.330596	-0.229827	-0.719036	-0.0674048	-0.267181	0.182508	-0.278131	0.422212	0.16489	-0.257775	0.856068	0.714439	-0.20366	-0.839731	0.118303	-0.835429	-0.428031	-0.20076	-0.720006	0.435125	0.378833	0.291773	-0.189855	0.161915	-0.0992415	1.2727	1.91247	-0.154839	-0.513482	10.6448
0.131263	-0.319177	-0.214559	-0.740028	-0.0746082	-0.27433	0.103241	-0.270805	0.422421	0.241313	-0.258147	0.859197	0.782899	-0.192498	-0.843944	0.368416	-0.828527	-0.436194	-0.184984	-0.72159	0.374377	0.372752	0.318165	-0.185904	0.172051	-0.098865	1.27802	0.984947	-0.207292	-0.558838	8.2617
0.115533	-0.317243	-0.215699	-0.721708	-0.0959043	-0.277183	0.117449	-0.273165	0.421836	0.252853	-0.258504	0.858475	0.733601	-0.192472	-0.843591	0.103364	-0.831446	-0.442898	-0.178606	-0.724733	0.379847	0.37103	0.305681	-0.181976	0.173666	-0.0979848	1.28074	0.989564	-0.245963	-0.50185	8.0238
0.160214	-0.316316	-0.220824	-0.730653	-0.0893641	-0.275656	0.125085	-0.266257	0.416434	0.232425	-0.257919	0.857926	0.756587	-0.195006	-0.845915	0.298062	-0.823039	-0.446252	-0.169181	-0.725461	0.375583	0.368616	0.316704	-0.189278	0.170813	-0.0987586	1.29105	0.750808	-0.242748	-0.501837	7.74846
0.137882	-0.318694	-0.22109	-0.723506	-0.0879379	-0.275739	0.117792	-0.269258	0.419201	0.235042	-0.258194	0.85543	0.769055	-0.196025	-0.845971	0.255016	-0.827229	-0.44756	-0.171963	-0.724871	0.321571	0.370078	0.311329	-0.189935	0.170839	-0.0976557	1.28575	0.757974	-0.240949	-0.512526	7.70317
0.159469	-0.307607	-0.222394	-0.725925	-0.0938233	-0.276338	0.116127	-0.270331	0.411363	0.214175	-0.258287	0.855228	0.759756	-0.197114	-0.844842	0.190194	-0.829398	-0.44459	-0.176702	-0.724132	0.380578	0.370101	0.315059	-0.184795	0.172138	-0.0983573	1.28558	0.718365	-0.229649	-0.502472	7.6171
0.156945	-0.314737	-0.214564	-0.748387	-0.0853375	-0.276377	0.124967	-0.268478	0.413829	0.0207386	-0.258065	0.817133	0.760718	-0.198706	-0.262048	0.244766	-0.824743	-0.465561	-0.157831	-0.723022	0.377045	0.373581	0.31087	-0.191243	0.17103	-0.0982919	1.2846	0.473847	-0.235468	-0.504329	6.63691
0.155169	-0.315678	-0.214539	-0.738033	-0.088066	-0.276358	0.123861	-0.268383	0.415196	0.0319403	-0.258069	0.823632	0.760675	-0.198591	-0.293144	0.231173	-0.825008	-0.465804	-0.158961	-0.723975	0.336778	0.371054	0.310967	-0.193293	0.171247	-0.0982755	1.28464	0.48393	-0.235685	-0.503958	6.62695
0.155169	-0.315678	-0.214539	-0.738033	-0.088066	-0.276358	0.123861	-0.268383	0.415196	0.0319403	-0.258069	0.823632	0.760675	-0.198591	-0.293144	0.231173	-0.825008	-0.465804	-0.158961	-0.723975	0.336778	0.371054	0.310967	-0.193293	0.171247	-0.0982755	1.28464	0.48393	-0.235685	-0.503958	6.62695
0.153291	-0.315777	-0.216944	-0.74413	-0.090147	-0.26873	0.125299	-0.268528	0.411953	0.0253156	-0.265448	0.819949	0.758649	-0.197378	-0.267623	0.236115	-0.828304	-0.463048	-0.160395	-0.721674	0.351617	0.336226	0.296883	-0.190962	0.17118	-0.0982847	1.28473	0.465401	-0.235358	-0.504722	6.57172
0.155305	-0.318683	-0.216799	-0.739401	-0.0895217	-0.262333	0.122575	-0.268468	0.411243	0.0290626	-0.258968	0.820472	0.759566	-0.0428765	-0.270076	0.226644	-0.826109	-0.460388	-0.168455	-0.722949	0.365391	0.358041	0.307968	-0.192081	0.171058	-0.0982401	1.28461	0.467062	-0.20426	-0.118174	6.29847
0.15328	-0.315662	-0.216753	-0.748806	-0.12322	-0.272359	0.12459	-0.268417	0.410633	0.0290396	-0.262654	0.819533	0.759316	-0.0523492	-0.264715	0.241304	-0.826068	-0.462171	-0.161524	-0.72231	0.361335	0.293818	0.280587	-0.1879	0.17114	-0.0984628	1.28469	0.456209	-0.135818	-0.161762	6.24233
0.152946	-0.315187	-0.216504	-0.747612	-0.096767	-0.268595	0.124622	-0.267484	0.399563	0.0269862	-0.262855	0.819279	0.75893	-0.0492596	-0.262989	0.235211	-0.826815	-0.46056	-0.161572	-0.721873	0.367293	0.303657	0.289976	-0.189379	0.171207	-0.0984558	1.28457	0.454635	-0.157346	-0.103709	6.22203
0.153295	-0.317349	-0.216121	-0.746354	-0.0955449	-0.261831	0.124537	-0.267	0.399763	0.0275679	-0.260842	0.819566	0.759177	-0.012989	-0.263789	0.23461	-0.826345	-0.461273	-0.162527	-0.72232	0.362864	0.30213	0.282572	-0.189724	0.171179	-0.0983186	1.28441	0.457018	-0.164818	-0.0423541	6.20297
0.153305	-0.316021	-0.216753	-0.745616	-0.0963137	-0.263339	0.124587	-0.266989	0.400303	0.0272956	-0.261372	0.819472	0.759246	-0.013089	-0.256623	0.235281	-0.826389	-0.461304	-0.162648	-0.721944	0.367697	0.3026	0.285089	-0.189877	0.171199	-0.0983383	1.28449	0.456061	-0.122442	-0.0872151	6.19736
0.15347	-0.316172	-0.217144	-0.745147	-0.098115	-0.291652	0.118337	-0.268058	0.401007	0.0273719	-0.261157	0.8199	0.75935	-0.0156532	-0.252345	0.235057	-0.826537	-0.461455	-0.163415	-0.722504	0.363901	0.303	0.28608	-0.190035	0.170799	-0.0985003	0.906652	0.457121	-0.133131	-0.072357	5.38406
0.15334	-0.310345	-0.21657	-0.742705	-0.0936989	-0.294202	0.1244	-0.266851	0.40406	0.0279472	-0.307966	0.84077	0.758598	-0.0156966	-0.250631	0.308246	-0.855005	-0.170213	-0.15315	-0.724736	0.366797	0.269907	0.287179	-0.190429	-0.0104468	-0.106054	0.772674	0.273418	-0.123141	-0.0377319	4.93425
0.153338	-0.310757	-0.21653	-0.743378	-0.0955673	-0.289449	0.124406	-0.266767	0.403965	0.0278522	-0.271543	0.827306	0.759046	-0.0168577	-0.254393	0.27487	-0.84918	-0.210997	-0.15777	-0.724281	0.366781	0.273341	0.287072	-0.190351	0.0411519	-0.10173	0.780966	0.27634	-0.124894	-0.0539295	4.89778
0.153338	-0.310757	-0.21653	-0.743378	-0.0955673	-0.289449	0.124406	-0.266767	0.403965	0.0278522	-0.271543	0.827306	0.759046	-0.0168577	-0.254393	0.27487	-0.84918	-0.210997	-0.15777	-0.724281	0.366781	0.273341	0.287072	-0.190351	0.0411519	-0.10173	0.780966	0.27634	-0.124894	-0.0539295	4.89778
0.153348	-0.310896	-0.216589	-0.743273	-0.095566	-0.286579	0.124369	-0.266887	0.403916	0.0278562	-0.276324	0.827586	0.758956	-0.0169621	-0.25373	0.275461	-0.843409	-0.208798	-0.157366	-0.724444	0.366487	0.273385	0.287136	-0.190336	0.02262	-0.102704	0.783768	0.28211	-0.124933	-0.0538476	4.89492
0.156027	-0.311131	-0.217213	-0.75711	-0.0956543	-0.285962	0.121533	-0.267979	0.403807	0.0415419	-0.278776	0.771674	0.149454	-0.0167573	-0.25165	0.185006	-0.849251	-0.211222	-0.15946	-0.413254	0.464807	0.261263	0.286896	-0.190313	0.100333	-0.107346	0.719572	0.284045	-0.123135	-0.0522582	3.88003
0.156232	-0.311948	-0.228397	-0.748265	-0.132405	-0.255042	0.115468	-0.271909	0.403869	0.0282721	-0.279247	0.739609	0.188239	-0.0167299	-0.250898	0.213246	-0.850387	-0.209811	-0.171957	-0.273865	0.520463	0.253267	0.286944	-0.190302	0.0521123	-0.115219	0.593253	0.287901	-0.126059	-0.0480316	3.63103
0.156041	-0.311674	-0.225752	-0.746044	-0.179399	-0.265548	0.117158	-0.272426	0.403876	0.0288377	-0.279088	0.74143	0.129408	-0.0164491	-0.2514	0.212836	-0.846974	-0.210797	-0.164285	-0.294863	0.421198	0.25988	0.286945	-0.190303	0.0552126	-0.140954	0.599049	0.287479	-0.124846	-0.04948	3.55844
0.156215	-0.311682	-0.224241	-0.743073	-0.175074	-0.266121	0.116465	-0.271468	0.403888	0.029056	-0.23791	0.744954	0.134489	-0.0163718	-0.249941	0.209517	-0.848805	-0.209621	-0.165639	-0.326193	0.41167	0.251111	0.286925	-0.190973	0.0466521	-0.158416	0.599616	0.287567	-0.0918969	-0.0510606	3.54311
0.157098	-0.311537	-0.224593	-0.747936	-0.171456	-0.26726	0.105406	-0.271864	0.403804	0.0506101	-0.270443	0.74591	0.131393	-0.0168551	-0.256605	0.201176	-0.596222	-0.135486	-0.166106	-0.33293	0.439296	0.255376	0.243136	-0.193896	0.0515943	-0.135781	0.60044	0.285043	-0.119311	-0.0798126	3.1871
0.161078	-0.311732	-0.224691	-0.746685	-0.181699	-0.265619	0.0389037	-0.268679	0.403803	0.057127	-0.255388	0.744678	0.0926336	-0.0167968	-0.25403	0.213902	-0.585367	-0.0568234	-0.165867	-0.316549	0.433359	0.258409	0.230703	-0.197175	0.0461934	-0.140646	0.605728	0.284572	-0.111415	-0.0876599	3.12383
0.0176961	-0.23513	-0.223407	-0.743313	-0.164185	-0.227321	0.097592	-0.167399	0.40297	0.0489693	-0.257387	0.74743	0.136017	-0.0882954	-0.243005	0.205321	-0.633737	-0.0780919	-0.167942	-0.316444	0.339327	0.260421	0.261523	-0.197712	0.05007	-0.140092	0.593436	0.285751	-0.115222	-0.0257687	2.98779
0.114123	-0.280674	-0.224116	-0.746058	-0.16438	-0.25908	0.0937538	-0.16131	0.403235	0.0472112	-0.270332	0.216569	0.119701	-0.0219423	-0.248478	0.213425	-0.587157	-0.119268	-0.133306	-0.313429	0.381544	0.259248	0.252642	-0.191253	0.0524612	-0.1409	0.602706	0.285949	-0.113549	-0.0383011	2.50466
0.117223	-0.269952	-0.223743	-0.743803	-0.164496	-0.249257	0.0901228	-0.148601	0.403291	0.0462569	-0.26371	0.110675	0.116338	-0.0189819	-0.250959	0.225725	-0.591185	-0.119037	-0.124301	-0.3151	0.372389	0.25682	0.25045	-0.15374	0.0506998	-0.141056	0.599266	0.285974	-0.116846	-0.0460134	2.43225
0.0985958	-0.266996	-0.223645	-0.745673	-0.164402	-0.252275	0.0900261	-0.15491	0.402609	0.0467767	-0.262536	0.113723	0.116418	-0.0219525	-0.250836	0.216122	-0.594711	-0.113535	-0.133037	-0.315502	0.364679	0.257935	0.252217	-0.156328	0.0508529	-0.141406	0.597841	0.285975	-0.114305	-0.0454554	2.42792
0.0894198	-0.261131	-0.223732	-0.743141	-0.164999	-0.237246	0.093451	-0.152661	0.402692	0.0448846	-0.262619	0.109987	0.119571	-0.0340194	-0.251194	0.211263	-0.590244	-0.113528	-0.1295	-0.314128	0.363251	0.257257	0.258839	-0.175799	0.0527505	-0.141164	0.591355	0.285814	-0.115518	-0.0469896	2.40489
0.0884112	-0.265113	-0.223616	-0.744186	-0.165305	-0.249389	0.0945021	-0.155622	0.375681	0.0446084	-0.263146	0.121191	0.116073	-0.0309622	-0.250475	0.215823	-0.590164	-0.10934	-0.102273	-0.314549	0.359455	0.257721	0.223732	-0.171208	0.0520181	-0.140596	0.597391	0.285598	-0.116916	-0.0464081	2.37678
0.101176	-0.272304	-0.224201	-0.315663	-0.166518	-0.247144	0.170882	-0.15195	0.403581	0.0471427	-0.259754	0.122678	0.11944	-0.027009	-0.237017	0.215528	-0.592401	-0.121136	-0.132325	-0.314521	0.347952	0.245162	0.258782	-0.0955619	0.0461975	-0.0692171	0.605435	0.0146393	-0.117103	-0.0441687	1.86932
0.0958492	-0.267348	-0.205593	-0.364578	-0.160701	-0.252124	0.109757	-0.157036	0.29594	0.0198782	-0.245862	0.117592	0.0955215	0.0315885	-0.243207	0.217454	-0.592332	-0.117621	-0.143602	-0.314622	0.335324	0.234165	0.205365	-0.112587	0.0563376	-0.118858	0.515354	0.199759	-0.167078	-0.0519099	1.72059
0.0965989	-0.270848	-0.20178	-0.0701476	-0.153357	-0.250659	0.116704	-0.101282	0.283544	0.0200944	-0.254965	0.115678	0.11018	0.0170038	-0.240684	0.183186	-0.596766	-0.117698	-0.0796372	-0.314047	0.326688	0.244723	0.209776	-0.0931294	0.0542838	-0.116657	0.582241	0.0768396	-0.120344	-0.0529406	1.57465
0.0973184	-0.270717	-0.202882	-0.0931919	-0.153265	-0.250558	0.119031	-0.126129	0.283064	0.0344543	-0.256821	0.111712	0.110757	0.00281387	-0.241601	0.18526	-0.594456	-0.116898	-0.0921095	-0.314032	0.325721	0.237551	0.223426	-0.100272	0.0522708	-0.103815	0.548799	0.118299	-0.124181	-0.0527029	1.55719
-0.0721744	-0.270827	-0.220334	-0.0803131	-0.0248905	-0.208616	0.131948	-0.106319	0.292205	0.0320391	-0.262226	0.115756	0.105509	0.0862649	-0.0858087	0.180739	-0.60282	-0.115518	-0.0834443	-0.31374	0.343631	0.259898	0.214134	-0.117181	0.0526644	-0.072561	0.437615	0.100954	-0.0487582	-0.0548692	1.37605
-0.0455388	-0.248068	-0.220662	-0.0856856	-0.0431384	-0.213019	0.126858	-0.108192	0.281275	0.0243165	-0.255272	0.114632	0.107564	0.0130567	-0.169068	0.183598	-0.211388	-0.115755	-0.077126	-0.313977	0.335999	0.254529	0.215709	-0.108178	0.0466916	-0.0843064	0.465953	0.106832	-0.124508	-0.0543942	1.08153
0.0321637	-0.263604	-0.218642	-0.106794	-0.0919987	-0.222361	0.125764	-0.108467	0.255354	0.0234472	-0.19081	0.0998579	0.100174	0.00112445	-0.243815	0.207822	-0.14204	-0.116694	-0.0739359	-0.314009	0.333669	0.235079	0.226552	-0.104324	0.0124409	-0.0898498	0.474656	0.100556	-0.0563286	-0.0489638	1.0559
0.012791	-0.264021	-0.170007	-0.102679	-0.0827788	-0.216071	0.124732	-0.112235	0.272123	0.0239798	-0.206187	0.10493	0.107042	0.0137939	-0.211684	0.189051	-0.180178	-0.11754	-0.0762599	-0.313957	0.33491	0.234138	0.223526	-0.106801	0.0216421	-0.0926192	0.472513	0.0989288	-0.0553274	-0.0532814	1.03838
0.00908701	-0.252288	-0.180914	-0.0658521	-0.0667413	-0.21828	0.120818	-0.109266	0.264287	0.0241636	-0.226543	0.105787	0.106715	0.00739202	-0.2013	0.199967	-0.179608	-0.115472	-0.0814613	-0.27078	0.335533	0.232735	0.221117	-0.0707397	0.0300233	-0.100519	0.472166	0.101915	-0.066963	-0.0525753	1.00211
0.0281255	-0.252325	-0.184923	-0.0613547	-0.0657402	-0.224171	0.120862	-0.110296	0.26483	0.0266884	-0.228666	0.107367	0.105905	0.0122106	-0.186385	0.198261	-0.160788	-0.116387	-0.0783216	-0.247528	0.331188	0.230439	0.222299	-0.0485261	0.018168	-0.0972346	0.474693	0.106892	-0.0635265	-0.0539775	0.978698
0.0218469	-0.2534	-0.163001	-0.0777544	-0.0757276	-0.223501	0.121946	-0.110581	0.263542	0.0252431	-0.224122	0.108571	0.106594	0.00854032	-0.190485	0.195638	-0.163602	-0.115813	-0.07843	-0.230144	0.332498	0.231155	0.219212	-0.0474439	0.0244038	-0.0969175	0.474459	0.102871	-0.0636763	-0.0533249	0.964363
0.015408	-0.239047	-0.162631	-0.0683245	-0.0748678	-0.222605	0.124999	-0.108311	0.175294	0.0417103	-0.22618	0.107981	0.106399	0.0247309	-0.193026	0.197469	-0.162697	-0.116745	-0.0776321	-0.223842	0.331875	0.232396	0.214879	-0.0671858	0.0253435	-0.0923897	0.477601	0.0992488	-0.0653426	-0.0533556	0.919798
0.015408	-0.239047	-0.162631	-0.0683245	-0.0748678	-0.222605	0.124999	-0.108311	0.175294	0.0417103	-0.22618	0.107981	0.106399	0.0247309	-0.193026	0.197469	-0.162697	-0.116745	-0.0776321	-0.223842	0.331875	0.232396	0.214879	-0.0671858	0.0253435	-0.0923897	0.477601	0.0992488	-0.0653426	-0.0533556	0.919798
0.0240694	-0.233043	-0.160342	-0.0840914	-0.0704867	-0.223549	0.124798	-0.112093	0.185724	0.0316034	-0.225707	0.110176	0.0970079	0.022195	-0.193786	0.189255	-0.165423	-0.0823711	-0.0776657	-0.217317	0.332163	0.230064	0.218093	-0.0556994	0.0237229	-0.0938053	0.460971	0.102089	-0.0668044	-0.054302	0.893626
0.0207016	-0.227824	-0.158769	-0.0776794	-0.0713783	-0.223608	0.124504	-0.105537	0.182064	0.0454076	-0.192618	0.109107	0.0260457	0.0242335	-0.0202557	0.197245	-0.163225	-0.114579	-0.0776429	-0.219541	0.331062	0.228467	0.208246	-0.0587953	0.0241059	-0.0938566	0.473223	0.105675	-0.0678749	-0.0533766	0.844679
0.0269767	-0.234826	-0.158126	-0.0769324	-0.0730297	-0.226133	0.124277	-0.108877	0.182834	0.0336572	-0.033746	0.107242	-0.00507201	0.0216202	-0.0359896	0.196025	-0.163501	-0.0856204	-0.0776832	-0.220929	0.329869	0.23178	0.217358	-0.0559271	0.0244556	-0.0930805	0.462659	0.103543	-0.0672059	-0.0568272	0.801575
0.0266526	-0.234506	-0.158004	-0.0796673	-0.0723255	-0.224032	0.124287	-0.109363	0.183139	0.0352693	-0.0276179	0.110339	0.00389321	0.0191464	-0.0444075	0.195124	-0.163571	-0.0845228	-0.0776456	-0.219711	0.329825	0.231779	0.217779	-0.0561028	0.0245205	-0.0937872	0.461448	0.104358	-0.0679988	-0.0553924	0.80019
0.0260821	-0.228585	-0.158243	-0.0779677	-0.0709677	-0.224033	0.124258	-0.107986	0.182508	0.0351544	-0.0194638	0.110571	0.00498566	0.0207942	-0.046797	0.196162	-0.163255	-0.0868568	-0.0777013	-0.219905	0.330555	0.230748	0.210606	-0.0566973	0.0223899	-0.0933479	0.461468	0.104584	-0.0676466	-0.0542729	0.793955
0.0260821	-0.228585	-0.158243	-0.0779677	-0.0709677	-0.224033	0.124258	-0.107986	0.182508	0.0351544	-0.0194638	0.110571	0.00498566	0.0207942	-0.046797	0.196162	-0.163255	-0.0868568	-0.0777013	-0.219905	0.330555	0.230748	0.210606	-0.0566973	0.0223899	-0.0933479	0.461468	0.104584	-0.0676466	-0.0542729	0.793955
0.0593831	-0.230521	-0.158339	-0.0793177	-0.0750029	-0.224138	0.122824	-0.101441	0.184468	0.041581	-0.0273219	0.109732	0.00760248	0.0219521	-0.0174868	0.194316	-0.163996	-0.085258	-0.0702265	-0.0167418	0.300974	0.231119	0.215052	-0.0560782	0.0257201	-0.0933977	0.460111	0.113697	-0.0653339	-0.0546389	0.730455
0.0353921	-0.166134	-0.158481	-0.0787715	-0.073994	-0.223964	0.124283	-0.104066	0.184607	0.0374405	-0.0237331	0.109962	0.0131665	0.0213307	-0.0285192	0.195115	-0.163961	-0.0839201	-0.0741608	-0.100771	0.311232	0.231139	0.214786	-0.0562492	0.0250791	-0.0933454	0.460654	0.121171	-0.066378	-0.0547679	0.722534
0.0503455	-0.168999	-0.158527	-0.0792706	-0.0752435	-0.224193	0.123094	-0.102778	0.184296	0.0402039	-0.0256901	0.10986	0.0100346	0.0209419	-0.0248167	0.194312	-0.163819	-0.0853013	-0.0704281	-0.0412713	0.304209	0.231263	0.215208	-0.0547827	0.0241273	-0.101622	0.460023	0.071781	-0.0658004	-0.0545439	0.702477
0.0462065	-0.172259	-0.158455	-0.0792563	-0.0740751	-0.224185	0.123119	-0.103522	0.184123	0.039605	-0.0255896	0.109731	0.00989737	0.0214503	-0.0248437	0.19442	-0.163838	-0.0851104	-0.0706716	-0.0437509	0.303425	0.231185	0.215198	-0.0556879	0.0249384	-0.0942578	0.460219	0.0744753	-0.0659847	-0.0545679	0.702064
0.0348206	-0.16352	-0.161065	-0.0791912	-0.0743357	-0.224207	0.123282	-0.102644	0.184175	0.0402585	-0.025157	0.109749	0.0289948	0.0187398	-0.0650239	0.19437	-0.146936	-0.0851131	-0.0705391	-0.038886	0.302769	0.231178	0.215165	-0.0560071	0.0244384	-0.0938644	0.460206	0.0913446	-0.0657613	-0.0551905	0.699892
0.0428851	-0.168716	-0.156674	-0.0824722	-0.073679	-0.121019	0.123281	-0.103436	0.209658	0.0413875	-0.025372	0.0961615	0.00825139	0.0215028	-0.0259711	0.194428	-0.160914	-0.085151	-0.0709348	-0.0532809	0.283105	0.231371	0.21482	-0.0558868	0.0246561	-0.0937172	0.443857	0.075561	-0.0659601	-0.0545673	0.645595
0.0490592	-0.166836	-0.0865207	-0.0786426	-0.0742286	-0.165152	0.123198	-0.102028	0.184222	0.0402422	-0.0217481	0.108974	0.00950777	0.0237414	-0.0262335	0.194378	-0.161563	-0.0884022	-0.071617	-0.0448032	0.290675	0.121148	0.183734	-0.0557787	0.024742	-0.0955356	0.45757	0.0835661	-0.0659458	-0.0545854	0.599828
0.0697046	-0.1661	-0.0864245	-0.0791883	-0.0739427	-0.161555	0.123173	-0.103011	0.180191	0.0407295	-0.0251057	0.105546	0.00933068	0.0239119	-0.025977	0.194695	-0.160159	-0.0706813	-0.0675198	-0.0453346	0.293543	0.108785	0.173073	-0.0556822	0.0247315	-0.0940344	0.448297	0.0813217	-0.0659371	-0.0544869	0.581348
0.0597735	-0.167733	-0.0922897	-0.0777111	-0.0740733	-0.168806	0.121284	-0.102514	0.183407	0.0406186	-0.0226422	0.108068	0.00951992	0.024043	-0.0260752	0.19043	-0.161499	-0.0911759	-0.066429	-0.0469783	0.127568	0.115448	0.171144	-0.0557394	0.0246545	-0.0926845	0.450014	0.08469	-0.0660299	-0.0526586	0.519586
0.0591238	-0.167439	-0.0857327	-0.0785804	-0.0740076	-0.171946	0.122903	-0.102972	0.180957	0.0412369	-0.0234485	0.109354	0.00959368	0.0233293	-0.0261079	0.193441	-0.161749	-0.0793814	-0.0674296	-0.0458678	0.124258	0.112404	0.165269	-0.0556962	0.0247889	-0.0938164	0.450737	0.0901989	-0.0659456	-0.0537949	0.517063
0.0598712	-0.037954	-0.0935978	-0.0784664	-0.0741949	-0.155831	0.122227	-0.102652	0.185834	0.0388749	-0.0188952	0.107263	0.0110991	0.0241472	-0.0261942	0.191656	-0.161022	-0.0776488	-0.0666273	-0.0496582	0.145216	0.122823	0.168949	-0.0557606	0.024644	-0.0937064	0.444465	0.0837692	-0.0659494	-0.0536183	0.489107
0.0598263	-0.0476239	-0.0959488	-0.0784205	-0.0740745	-0.155959	0.0503206	-0.10261	0.185013	0.0409668	-0.0212987	0.108224	0.00950085	0.0239468	-0.0254811	0.192515	-0.161164	-0.0798408	-0.0663896	-0.0475951	0.138146	0.117198	0.168195	-0.054327	0.0285818	-0.093719	0.449529	0.0856302	-0.0645262	-0.0531141	0.479599
0.0595423	-0.0476153	-0.0952378	-0.0781209	-0.0741742	-0.156612	0.0668641	-0.102665	0.183403	0.0401308	-0.0211426	0.107666	0.0113344	0.0229357	-0.0288524	0.191841	-0.161349	-0.0837393	-0.0659728	-0.0478213	0.125894	0.113991	0.168597	-0.0555883	0.0258852	-0.0935831	0.445718	0.0862767	-0.0643559	-0.0537645	0.474214
0.0599522	-0.045655	-0.0923131	-0.0782924	-0.0741469	-0.15764	0.0659066	-0.102339	0.1265	0.039813	-0.021829	0.0935255	0.0178475	0.0235826	-0.0260888	0.191518	-0.161513	-0.0938476	-0.0640643	-0.0480445	0.0905976	0.114754	0.16912	-0.0560767	0.0271856	-0.0937209	0.444748	0.0867741	-0.0708968	-0.0532843	0.447688
0.0594496	-0.0411701	-0.0929382	-0.0787162	-0.0742137	-0.157135	0.0769472	-0.102692	0.138955	0.0342906	-0.0204472	0.102418	0.0145297	0.0211846	-0.0268331	0.126738	-0.161992	-0.0841982	-0.0665489	-0.0475797	0.105967	0.108235	0.168467	-0.0603355	0.0289554	-0.0746236	0.445656	0.0860889	-0.0679618	-0.0524253	0.430346
0.059859	-0.0408129	-0.0943735	-0.0822225	-0.0740427	-0.15857	0.0715396	-0.102685	0.161631	0.0369639	-0.0210991	0.103158	0.0149491	0.0195739	-0.0252692	0.0968634	-0.162055	-0.0904327	-0.0651549	-0.0478194	0.106875	0.0921048	0.102654	-0.0588022	0.00612524	-0.0864678	0.444912	0.0862143	-0.0691583	-0.0512192	0.411583
0.0589381	-0.0384762	-0.0931298	-0.0786065	-0.0740881	-0.157477	0.0823568	-0.103694	0.153624	0.0358356	-0.0211061	0.103451	0.0163209	0.0194498	-0.0270665	0.0964862	-0.16515	-0.0855319	-0.065871	-0.0477493	0.101006	0.0898613	0.0811725	-0.0615745	0.0268581	-0.0615928	0.439502	0.0863038	-0.0670173	-0.0513575	0.396469
0.0588961	-0.0374176	-0.0930045	-0.080174	-0.0741024	-0.0366198	0.075817	-0.102658	0.156411	0.0354203	-0.0226675	0.10165	0.0154494	0.0209083	-0.026713	0.0966367	-0.16202	-0.0879099	-0.065743	-0.0496178	0.107877	0.0999577	0.0966264	-0.0629723	0.0100567	-0.070672	0.4422	0.0871928	-0.0683401	-0.0514244	0.381607
0.0575934	-0.0423606	-0.0503883	-0.0400616	-0.074099	-0.0549501	0.0723119	-0.11315	0.148029	0.0346536	-0.0214826	0.103922	0.0123444	0.0206138	-0.025131	0.0943163	-0.143033	-0.0873828	-0.0466952	-0.0511412	0.107426	0.0734784	0.0877916	-0.0560925	0.0184995	-0.0574349	0.444584	0.0862819	-0.066719	-0.0514521	0.356799
0.0583085	-0.0374773	-0.0535332	-0.0399823	-0.075003	-0.0516957	0.0730586	-0.107325	0.0980521	0.0349452	-0.0215323	0.101984	0.012983	0.0180162	-0.0250591	0.0959658	-0.151856	-0.0860645	-0.0476902	-0.0442334	0.104496	0.0742967	0.0822669	-0.0521755	0.00604563	-0.0648144	0.445702	0.0869569	-0.0713889	-0.0300676	0.343531
0.0584749	-0.0372406	-0.0711826	-0.0756564	-0.0755724	-0.0544233	0.0717101	-0.103063	0.0772534	0.0350416	-0.0217728	0.103106	0.0130278	0.0186186	-0.0260894	0.0963336	-0.153311	-0.0881353	-0.0626517	-0.0345527	0.101952	0.0470197	0.080291	-0.0538023	-0.00755137	-0.0460373	0.441188	0.086284	-0.0710027	-0.000888087	0.336461
0.0584001	-0.0372844	-0.0601695	-0.0594067	-0.0750119	-0.0568406	0.0723598	-0.104421	0.0869699	0.0350272	-0.0221605	0.102179	0.0130887	0.0183372	-0.0259674	0.0957511	-0.149715	-0.086604	-0.051762	-0.037345	0.104025	0.0628162	0.0457384	-0.0528771	0.00130463	-0.0556225	0.442548	0.0864862	-0.0714937	-0.00715269	0.332251
0.0583469	-0.0320641	-0.0718728	-0.0652383	-0.0752326	-0.0514559	0.0716192	-0.10277	0.0874193	0.0348504	-0.0219577	0.102106	0.0125551	0.0201052	-0.0260057	0.0978842	-0.147891	-0.0874309	-0.0235513	-0.0398189	0.104158	0.0525898	0.0842401	-0.0522374	-0.000316328	-0.052181	0.421507	0.0867792	-0.0698033	-0.0291784	0.317178
0.0723412	-0.0396601	-0.0636139	-0.0641645	-0.075062	-0.0608016	0.0716115	-0.0354032	0.087907	0.0355891	-0.0215972	0.102813	0.013298	0.0186291	-0.0258708	0.0966792	-0.150874	-0.0878699	-0.0596248	-0.0379983	0.102836	0.0576381	0.0378533	-0.0521569	-0.000262933	-0.0538788	0.0738785	0.0863529	-0.069702	-0.047518	0.137722
0.0723412	-0.0396601	-0.0636139	-0.0641645	-0.075062	-0.0608016	0.0716115	-0.0354032	0.087907	0.0355891	-0.0215972	0.102813	0.013298	0.0186291	-0.0258708	0.0966792	-0.150874	-0.0878699	-0.0596248	-0.0379983	0.102836	0.0576381	0.0378533	-0.0521569	-0.000262933	-0.0538788	0.0738785	0.0863529	-0.069702	-0.047518	0.137722
0.0668098	-0.0405913	-0.0629283	-0.0670769	-0.0752433	-0.0613398	0.0717158	-0.0215135	0.0875099	0.0374591	-0.0220371	0.102245	0.0132563	0.0191304	-0.0258413	0.0966525	-0.151798	-0.0877198	-0.047173	-0.037781	0.0972699	0.0584	0.0422601	-0.0517133	-0.000368394	-0.0533578	0.0235507	0.0864584	-0.0703766	-0.0408955	0.129377
0.0670843	-0.0402018	-0.0630645	-0.0670406	-0.0752456	-0.0600226	0.0716832	-0.027579	0.0875482	0.0378102	-0.0219544	0.10219	0.0132755	0.0191792	-0.0258369	0.0964821	-0.151002	-0.0878157	-0.0439672	-0.0379327	0.0980428	0.0582373	0.044154	-0.050701	-0.000270767	-0.0536333	0.0245464	0.0863829	-0.0704779	-0.0286018	0.128427
0.0670629	-0.0398164	-0.0632319	-0.0672614	-0.0752392	-0.0594495	0.0716522	-0.0244814	0.087358	0.0374481	-0.0219391	0.102067	0.0131861	0.0190072	-0.0258307	0.0964722	-0.149869	-0.0878753	-0.0359359	-0.0378497	0.0985365	0.0575224	0.045274	-0.051114	2.78694e-05	-0.0534579	0.0286905	0.0865195	-0.070419	-0.0319379	0.127708
0.0668239	-0.0119366	-0.0636571	-0.0683994	-0.0752351	-0.0567793	0.0716508	-0.0256356	0.0898048	0.0375731	-0.0153336	0.0794754	0.00613069	0.00482351	-0.0255146	0.0983896	-0.151641	-0.0316147	-0.0376248	-0.0208596	0.0914663	0.0572383	0.0442696	-0.0519868	-0.000823664	-0.0819852	0.0288383	0.0631935	-0.0251548	-0.0320057	0.109789
0.0668625	-0.0194504	-0.0636518	-0.0686995	-0.0755902	-0.0586549	0.0716847	-0.0253097	0.0884096	0.0362035	-0.0158441	0.0820169	0.00800265	0.0054659	-0.0252302	0.0979224	-0.151626	-0.0347659	-0.0375375	-0.0317166	0.094859	0.05724	0.0438602	-0.0381583	-0.000702031	-0.0645902	0.0289486	0.064004	-0.0288607	-0.0322385	0.108226
0.0649263	-0.0265463	-0.0638282	-0.0681942	-0.0754177	-0.0591786	0.0717332	-0.0241206	0.0904295	0.0371059	-0.0244746	0.0573548	0.00876466	0.0165093	-0.0221767	0.0986968	-0.150745	-0.0493641	-0.0368015	-0.0258398	0.0908999	0.0564696	0.0434984	-0.0290544	-0.00114542	-0.0610662	0.0290195	0.0638057	-0.0260722	-0.0314338	0.104269
0.0668834	-0.0203617	-0.0637507	-0.0674699	-0.0752037	-0.056661	0.0716662	-0.0214181	0.0872911	0.0373844	-0.0183683	0.0603152	0.00870612	0.00980639	-0.0210399	0.0193188	-0.150866	-0.0529779	-0.0364452	-0.0223697	0.0933736	0.0567209	0.0437352	-0.0507545	-0.000744457	-0.0644272	0.0289319	0.0606765	-0.0366212	-0.0162332	0.0960408
0.0659176	-0.0238803	-0.0645717	-0.0677117	-0.0750054	-0.0540778	0.0715351	-0.0215815	0.0763165	0.0373713	-0.0209144	0.0569842	0.00913907	0.0113963	-0.0222733	0.0717866	-0.150709	-0.0251171	-0.0313379	-0.02346	0.0632229	0.0555849	0.0436696	-0.0403578	-0.00104066	-0.0614595	0.0287417	0.0597378	-0.0469719	-0.0282283	0.0912465
0.0621852	-0.0217524	-0.0641101	-0.0678484	-0.0744632	-0.054881	0.0716419	-0.0228091	0.0876021	0.0372408	-0.0219335	0.058863	0.00902807	0.0109826	-0.0229976	0.0412674	-0.150714	-0.0365903	-0.0348296	-0.019989	0.0454166	0.0560783	0.0436926	-0.0422031	-0.000915299	-0.0621033	0.0279777	0.0623698	-0.0345086	-0.0213277	0.0874441
0.0598452	-0.0215562	-0.064065	-0.0677249	-0.0744997	-0.0517276	0.0715256	-0.0231595	0.0810749	0.0372914	-0.017934	0.053397	0.00973152	0.0125467	-0.0216292	0.0349976	-0.150599	-0.0387729	-0.0344792	-0.0199207	0.0451664	0.0559974	0.04366	-0.0421481	-0.000704055	-0.0630805	0.0259871	0.062497	-0.0444388	-0.0213026	0.0853138
0.0637671	-0.0187475	-0.041032	-0.0678182	-0.0737654	-0.0473911	0.0721232	-0.0231706	0.0611353	0.0371973	-0.0198388	0.0409687	0.0096059	0.0109135	-0.0218399	0.0362177	-0.151321	-0.0392523	-0.0360263	-0.0207239	0.057193	0.0536056	0.0437158	-0.0411002	0.00461327	-0.0615964	0.0316255	0.06226	-0.0392189	-0.0264227	0.0801589
0.0655943	-0.0187147	-0.0542212	-0.0677674	-0.0725932	-0.0517585	0.0723637	-0.0236759	0.0532342	0.0373205	-0.0203006	0.0504899	0.00942639	0.0114141	-0.0227225	0.0395472	-0.0985168	-0.036582	-0.0370301	-0.0211843	0.0499034	0.0498069	0.0431592	-0.0414976	-0.000159497	-0.0620278	0.026166	0.0620265	-0.0405674	-0.0224538	0.0673674
0.0221314	-0.0184229	-0.0390575	-0.0680157	-0.0714227	-0.0513542	0.053915	-0.0228955	0.0622594	0.0378496	-0.0198132	0.0469432	0.0116862	0.0112276	-0.0224442	0.0400336	-0.109273	-0.03489	-0.0368461	-0.0212991	0.054277	0.0469521	0.0432324	-0.0414299	-0.00119796	-0.057429	-0.00521743	0.0615382	-0.0391215	-0.02376	0.0613383
0.0348807	-0.0192327	-0.0364204	-0.0680534	-0.0714883	-0.050332	0.0627281	-0.02299	0.0482781	0.0372057	-0.0200683	0.0472445	0.0101072	0.0114209	-0.0230343	0.0401442	-0.101039	-0.0357018	-0.0446065	-0.020649	0.0563071	0.0443719	0.0420436	-0.0413942	0.00311063	-0.0342384	0.0176992	0.0611372	-0.0385631	-0.0235975	0.0581732
0.0363176	-0.0195055	-0.0380998	-0.0680232	-0.0717678	-0.050612	0.0588447	-0.0231163	0.0429941	0.0374918	-0.0192479	0.044221	0.0107995	0.0113191	-0.0228659	0.0416159	-0.100911	-0.0358821	-0.0381747	-0.017112	0.0542232	0.0453197	0.0422175	-0.0402991	0.00370066	-0.0460058	0.0215634	0.0607182	-0.0388358	-0.0232941	0.0575208
0.0250753	-0.0175536	-0.0405145	-0.0674805	-0.0747884	-0.00490782	0.0239419	-0.0246068	0.0479015	0.0372226	-0.019086	0.0467519	0.0105331	0.0112708	-0.0211054	0.0417095	-0.0993547	-0.0349247	-0.0338553	-0.019354	0.0542703	0.0460936	0.0427133	-0.0375607	0.00272793	-0.0443032	0.0191032	0.060546	-0.0385881	-0.0224928	0.0514941
0.0257487	-0.019083	-0.0345652	-0.0678317	-0.0725895	-0.0182072	0.0406993	-0.0228742	0.0416959	0.0373272	-0.0188862	0.0462005	0.0105048	0.0110914	-0.0230253	0.0412422	-0.0840216	-0.0356158	-0.0369837	-0.017642	0.0546852	0.0409688	0.0406649	-0.038179	0.00271387	-0.0382681	0.0190588	0.0616608	-0.0387992	-0.0235044	0.0481732
0.0275585	-0.019046	-0.03021	-0.0677311	-0.0722822	-0.00965546	0.0365741	-0.0229218	0.0408382	0.0372809	-0.0181158	0.045841	0.0106751	0.0110985	-0.023185	0.0416511	-0.0723554	-0.035572	-0.0378519	-0.0175501	0.0546514	0.0421899	0.0416427	-0.0399008	0.00337467	-0.0451612	0.0198633	0.0614894	-0.0388661	-0.0234111	0.0464195
0.0282058	-0.0188277	-0.0306619	-0.0675949	-0.0724583	-0.0178856	0.0324716	-0.0221715	0.04199	0.0370134	-0.0181293	0.0459801	0.0108159	0.0107474	-0.0227593	0.0415135	-0.0765455	-0.034737	-0.0344793	-0.0180652	0.053705	0.0415677	0.0419889	-0.0260367	0.00209806	-0.0445804	0.0173732	0.0595835	-0.0345298	-0.0222676	0.0449913
0.0252982	-0.0184036	-0.0325655	-0.0676505	-0.0329994	-0.0161289	0.0296462	-0.0239261	0.0429111	0.0369816	-0.0124535	0.0434176	0.0115058	0.0112128	-0.019971	0.0415354	-0.0762007	-0.0350182	-0.0333003	-0.0183083	0.0537132	0.0417025	0.0391693	-0.0345271	0.00290238	-0.0451737	0.0112229	0.0605777	-0.0385534	-0.0214946	0.0406681
0.0254298	-0.0179068	-0.0325107	-0.0676424	-0.031049	-0.0167257	0.0283111	-0.0212971	0.0423028	0.0371643	-0.00517174	0.0452195	0.0108291	0.0110639	-0.0204931	0.0415921	-0.0779662	-0.0350892	-0.0337325	-0.0180064	0.0540645	0.0416024	0.0405045	-0.0297895	0.00273411	-0.0461442	0.0172408	0.0614126	-0.0230139	-0.0224856	0.0399251
0.0267835	-0.0181789	-0.0318393	-0.0667801	-0.0413437	-0.017304	0.0303845	-0.0216681	0.0204842	0.0371261	-0.0103938	0.0437827	0.0108828	0.0153931	-0.0187136	0.0414826	-0.0742729	-0.0351581	-0.0337349	-0.0216748	0.0540502	0.0415265	0.0402561	-0.0302132	0.00280658	-0.0454201	0.0139759	0.0614303	-0.0275967	-0.0251276	0.0391444
0.0260389	-0.019224	-0.0319675	-0.0398119	-0.0421974	-0.0235809	0.0298484	-0.0234346	0.0420321	0.0339468	-0.00726164	0.0442746	0.0109587	0.0115498	-0.0198266	0.0454656	-0.0754175	-0.0351555	-0.0250351	-0.0182035	0.0534382	0.0417081	0.0408597	-0.0251385	0.00351353	-0.045192	0.0166348	0.0564631	-0.0155644	-0.019873	0.0360122
0.0261888	-0.0181332	-0.0321641	-0.052751	-0.0405399	-0.017911	0.0294798	-0.02303	0.0328905	0.0361849	-0.00832521	0.026259	0.0110184	0.011586	-0.0169512	0.0418608	-0.0750874	-0.035186	-0.0343059	-0.018836	0.0537796	0.0414106	0.0403079	-0.0271212	0.00301267	-0.0334473	0.0144241	0.0614941	-0.013631	-0.0233401	0.0348641
0.0258372	-0.0179817	-0.0321248	-0.0507678	-0.0374859	-0.00749051	0.0297552	-0.0228234	0.0322672	0.0363712	-0.00838216	0.0199229	0.011528	0.0119301	-0.0184588	0.0424049	-0.075406	-0.0351464	-0.033419	-0.0187168	0.0536851	0.0380586	0.0403052	-0.0290863	0.00279398	-0.0316978	0.0149371	0.0607367	-0.012787	-0.0235021	0.0335432
0.0260494	-0.0180499	-0.0223025	-0.0474522	-0.0274295	-0.016679	0.0294272	-0.0230866	0.0314289	0.036686	-0.00816743	0.014176	0.0110446	0.0124441	-0.0179629	0.0417752	-0.0740526	-0.0335601	-0.0328701	-0.0180331	0.0540446	0.0402218	0.040495	-0.0275553	0.00326246	-0.0346954	0.0129741	0.0611109	-0.0164372	-0.0231555	0.0320061
0.0260819	-0.018193	-0.0162616	-0.0478736	-0.0224054	-0.0136013	0.0297264	-0.023283	0.0324096	0.0363973	-0.00837894	0.0176623	0.0111756	0.0120867	-0.0179189	0.0419532	-0.0734037	-0.0286663	-0.0339387	-0.0185324	0.049846	0.0397485	0.0404394	-0.0278656	0.00372976	-0.0349226	0.0136748	0.0610378	-0.0151701	-0.0229755	0.0308754
0.0260156	-0.0197847	-0.016846	-0.0479126	-0.023999	-0.016053	0.0296177	-0.0230357	0.0320073	0.0364786	-0.00833706	0.0182491	0.0111774	0.0121106	-0.0178088	0.0416438	-0.0731626	-0.028313	-0.0336842	-0.0179978	0.0476488	0.0400585	0.0404258	-0.0280198	0.00342685	-0.0342697	0.0138442	0.0611378	-0.015367	-0.022901	0.0307534
0.0257794	-0.0183384	-0.021139	-0.048617	-0.024296	-0.015084	0.0295845	-0.0230719	0.0314247	0.0364502	-0.00828197	0.0194319	0.0110968	0.0127887	-0.0178942	0.0262455	-0.0734335	-0.0236275	-0.0335374	-0.0180735	0.0512129	0.0402462	0.0404302	-0.027624	0.00374653	-0.0345686	0.0137705	0.0613142	-0.0161812	-0.0108036	0.0296737
0.025858	-0.0183205	-0.0191062	-0.048542	-0.0239888	-0.0142142	0.0296459	-0.0231024	0.0315299	0.0364404	-0.00847537	0.0168385	0.0111471	0.01225	-0.0178586	0.0272747	-0.0720463	-0.0254596	-0.0302062	-0.0182368	0.0506275	0.040141	0.0404303	-0.0276369	0.0037953	-0.0345347	0.0136657	0.061199	-0.0158242	-0.0176691	0.0292887
0.0262235	-0.0197826	-0.0193998	-0.0434871	-0.0218804	-0.0144693	0.0296618	-0.000194175	0.0301795	0.0352205	-0.00846564	0.0178077	0.014151	0.0125286	-0.0179408	0.0328784	-0.0157314	-0.0283163	-0.0324683	-0.0184676	0.0514754	0.0403756	0.0402384	-0.0260534	0.00359278	-0.0347708	0.0137504	0.0612919	-0.0157905	-0.0166994	0.0239329
0.0264145	-0.0185959	-0.0191429	-0.0456882	-0.0232674	-0.0145785	0.0296347	0.000974266	0.0311517	0.0349685	-0.00835791	0.0169581	0.0128326	0.0125655	-0.0179338	0.0302712	-0.00235672	-0.0267245	-0.0332075	-0.018192	0.050772	0.0405342	0.0403603	-0.0260562	0.00360021	-0.0345507	0.0140609	0.0612655	-0.0156771	-0.0164533	0.0235982
0.0259382	-0.0184462	-0.0190066	-0.045988	-0.0232904	-0.014444	0.0296884	-0.00971365	0.0283012	0.0351384	-0.00848923	0.0181752	0.0115149	0.012505	-0.0179586	0.0283022	-0.012748	-0.0254056	-0.0329294	-0.0181989	0.050711	0.0403682	0.0402587	-0.0211609	0.00367116	-0.0345536	0.0138742	0.0612067	-0.0157854	-0.0167314	0.0232351
3.21412e-05	-0.0188074	-0.0187524	-0.0454652	-0.0233412	-0.0141896	0.0313292	-0.00344188	0.0260931	0.0347398	-0.00851313	0.0166028	0.0151885	0.00566922	-0.018588	0.028585	-0.00937669	-0.0269487	-0.032433	-0.0163556	0.0504889	0.0402821	0.0396607	-0.0245105	0.00353605	-0.0345484	0.0138206	0.0611925	-0.0158238	-0.0164445	0.0223148
0.0259926	-0.0186697	0.00314982	-0.0466393	-0.0235451	-0.014557	0.0296802	-0.00661213	0.0267364	0.0354429	-0.00860796	0.0180835	0.0126354	0.0124871	-0.0179435	0.029262	-0.0123449	-0.0261265	-0.0323707	-0.0184954	0.050852	0.0397385	0.0400894	-0.0226484	0.00379072	-0.0347627	0.0138905	0.0421449	-0.0157602	-0.0166638	0.0209943
0.0108115	-0.018702	-0.00664735	-0.0459461	-0.0234528	-0.0144153	0.0284401	-0.00453817	0.0271178	0.0350773	-0.00852917	0.0180004	0.01239	0.0119119	-0.0183197	0.028795	-0.00993547	-0.0259584	-0.0318834	-0.0188868	0.0502885	0.0401394	0.04019	-0.0235331	0.0044947	-0.0346811	0.013868	0.0103781	-0.015759	-0.0163084	0.0185242
0.0128124	-0.0186627	-0.00412655	-0.04558	-0.0234039	-0.0142092	0.0289167	-0.00485323	0.0269354	0.0351458	-0.00854855	0.0171735	0.0129834	0.0102191	-0.0180828	0.0289931	-0.00942984	-0.0260799	-0.0320414	-0.0183351	0.0506682	0.0386186	0.0402244	-0.0238209	0.00381638	-0.0347131	0.0138606	0.0134805	-0.0157297	-0.0165395	0.0184761
0.00568468	-0.0186425	-0.00673708	-0.0457295	-0.0234451	-0.0144523	0.0287675	-0.00494131	0.0278361	0.0353356	-0.00849996	0.0178078	0.0125266	0.00662304	-0.0180053	0.0289947	-0.0101761	-0.0259685	-0.0321293	-0.0170084	0.0506674	0.0397223	0.0402015	-0.0231009	0.00381155	-0.034637	0.013835	0.0127331	-0.0157435	-0.0164143	0.0183849
0.00667609	-0.0186132	-0.00325111	-0.0458951	-0.023468	-0.0144489	0.0288223	-0.00420466	0.027233	0.0353253	-0.00851711	0.0175975	0.0125605	0.00820663	-0.018191	0.0290598	-0.00997186	-0.0258655	-0.0320889	-0.0171809	0.0505638	0.03884	0.0402094	-0.0232417	0.00388047	-0.0346459	0.0138523	0.0126837	-0.0157586	-0.0164516	0.0182908
0.00746023	-0.0186556	-0.00399251	-0.0337114	-0.0234636	-0.0151378	0.0294613	-0.00326954	0.0271632	0.0351943	-0.00875325	0.0168103	0.00800756	0.00763971	-0.0183017	0.0288239	-0.00982285	-0.0259949	-0.0314848	-0.0178615	0.000938522	0.0395848	0.0407044	-0.0216093	0.00404243	-0.0346765	0.0144633	0.0118963	-0.0157256	-0.0162179	0.0146924
0.00709619	-0.0186556	-0.00347902	-0.0359118	-0.0234342	-0.0147072	0.0295234	-0.0037321	0.0272154	0.0351186	-0.00906165	0.0174701	0.00645305	0.00711523	-0.0182052	0.0289463	-0.00997811	-0.0272001	-0.0314546	-0.0170893	0.00265693	0.0401534	0.0403437	-0.0163747	0.00398788	-0.0346704	0.0138546	0.00948134	-0.0165067	-0.0163047	0.0146481
0.0078549	-0.0186449	-0.00360501	-0.0348961	-0.0234377	-0.0147019	0.0291726	-0.00402682	0.0271742	0.0352066	-0.00884532	0.0173412	0.00827172	0.00745424	-0.0181907	0.0289258	-0.00996742	-0.0263142	-0.0316924	-0.01743	0.00340552	0.0229152	0.0402739	-0.0199536	0.00400069	-0.0346995	0.0138966	0.00999632	-0.0161716	-0.0163025	0.0136185
0.0078549	-0.0186449	-0.00360501	-0.0348961	-0.0234377	-0.0147019	0.0291726	-0.00402682	0.0271742	0.0352066	-0.00884532	0.0173412	0.00827172	0.00745424	-0.0181907	0.0289258	-0.00996742	-0.0263142	-0.0316924	-0.01743	0.00340552	0.0229152	0.0402739	-0.0199536	0.00400069	-0.0346995	0.0138966	0.00999632	-0.0161716	-0.0163025	0.0136185
0.00728858	-0.018648	-0.00362799	-0.0342247	-0.0234446	-0.0146878	0.0291879	-0.00408228	0.0271797	0.0352019	-0.00877021	0.0173617	0.00814725	0.007526	-0.0182555	0.0289333	-0.009968	-0.0262869	-0.0316937	-0.0157355	0.00418471	0.0214861	0.0403273	-0.0202023	0.00399073	-0.0346828	0.0138979	0.0103686	-0.0161447	-0.0163097	0.0134712
0.00777717	0.0157453	-0.00379799	-0.0358462	-0.0220481	-0.0149881	0.0292874	-0.00410951	-0.00338155	0.0290526	-0.0086753	0.0184765	0.00565417	0.00741331	-0.016339	0.0312764	0.0135297	-0.0233848	-0.0317409	-0.0139203	0.00428041	0.0209007	0.0411993	-0.0182723	0.000753691	-0.0326511	0.0139243	0.0102689	-0.0164	-0.0194091	0.0122267
0.00752414	0.00303444	-0.00377714	-0.0357513	-0.0229086	-0.0148867	0.0292863	-0.0040688	-0.00211132	0.0311853	-0.00871681	0.0178334	0.00584519	0.00742198	-0.017279	0.02997	0.00315746	-0.0238542	-0.031735	-0.0140711	0.00442172	0.0208792	0.0410938	-0.0182956	0.00122697	-0.0332505	0.0139246	0.0102658	-0.0163728	-0.0175514	0.0118814
0.00702897	-0.00319139	-0.00373977	-0.035599	-0.0229492	-0.0148552	0.0292919	-0.00406914	-0.00147823	0.0322304	-0.00873401	0.0179054	0.00583878	0.00755701	-0.0169281	0.0290688	0.00166745	-0.0244361	-0.0317409	-0.0139917	0.00442478	0.0208596	0.040468	-0.0182741	0.00389925	-0.0330049	0.0139224	0.010253	-0.0162942	-0.0167079	0.011801
0.00726217	-0.00433541	-0.00376402	-0.0356464	-0.0231999	-0.0147243	0.0292982	-0.00409441	0.00978567	0.0321324	-0.00871535	0.0169898	0.00645229	0.00744256	-0.0176766	0.0291136	0.00330517	-0.0243506	-0.0317507	-0.0140728	0.00486943	0.0208038	0.0337957	-0.019221	0.0032062	-0.0339202	0.0139268	0.0102008	-0.016327	-0.0167135	0.0115194
0.00708749	-0.00596116	-0.00384678	-0.0354129	-0.0230692	-0.0148685	0.0292902	-0.00405294	0.00673561	0.0292073	-0.00858097	0.0170051	0.00627393	0.00746489	-0.0132718	0.0279338	-7.61207e-05	-0.0244284	-0.0317433	-0.0141199	0.00440611	0.0209077	0.0325184	-0.0190805	0.00256762	-0.0336941	0.0139254	0.0101733	-0.0162804	-0.0164279	0.010951
0.00708905	-0.00596958	-0.00384671	-0.035411	-0.0230685	-0.0148253	0.0292908	-0.00405829	0.00672118	0.0292245	-0.00858297	0.0170461	0.00629035	0.00746623	-0.0134297	0.0278205	-0.000220949	-0.024339	-0.0317408	-0.0141294	0.00448821	0.0209072	0.0325278	-0.0190617	0.00250196	-0.0337028	0.0139254	0.0101566	-0.0162805	-0.016484	0.0109483
0.00714179	-0.00493001	-0.00377456	-0.0351953	-0.0230285	-0.014818	0.0292939	-0.00406409	0.00509495	0.0288738	-0.00866444	0.0171534	0.00623511	0.00745696	-0.0101234	0.0282012	-0.000242414	-0.0244335	-0.0317401	-0.01418	-0.000953138	0.020859	0.0320972	-0.0187948	0.00283825	-0.0336916	0.013927	0.0101915	-0.0162971	-0.0166701	0.0107836
0.00718527	-0.00376031	-0.0037624	-0.0352955	-0.0230732	-0.01485	0.0292963	-0.0040703	0.00641338	0.0288611	-0.00865552	0.0171264	0.00622947	0.00745408	-0.0108113	0.0283729	-0.000543168	-0.0207628	-0.0317433	-0.0141586	0.000219451	0.0208774	0.0324774	-0.0191447	0.0029511	-0.0335933	0.0139266	0.0101677	-0.0162924	-0.016761	0.0106897
0.00765544	-0.0027933	-0.0037455	-0.0352894	-0.0227512	-0.0147965	0.0292939	-0.00390895	0.00746385	0.0293743	-0.00868879	0.0136467	0.00628699	0.0074625	-0.0104021	0.0254556	-0.000607178	-0.0244212	-0.0317434	-0.0142053	0.00119908	0.0206069	0.0175906	-0.0189728	0.00286684	-0.0345339	0.0139246	0.0103596	-0.0163109	-0.016842	0.00992084
0.00776885	-0.00662766	-0.00371606	-0.00989034	-0.0206791	-0.0148229	0.029297	-0.0039675	0.00684941	0.0295954	-0.0086772	0.0161183	0.00617603	0.00767869	-0.012591	0.0281586	-0.000234256	-0.0244735	-0.0318733	-0.014478	0.00118554	0.0197144	0.0259851	-0.019061	0.00285129	-0.0265468	0.0139625	0.0103958	-0.0163248	-0.00230926	0.0085846
0.00880406	-0.00502515	-0.00372718	-0.0188612	-0.0214521	-0.0150345	0.0250387	-0.000325256	0.00618759	0.0207038	-0.00866833	0.0162605	0.00623549	0.00751526	-0.0110916	0.0289056	-0.000211236	-0.0224124	-0.0321272	-0.0131255	0.00148249	0.0102441	0.0249486	-0.0192289	0.00276059	-0.030473	0.0127732	0.0103065	-0.0163974	-0.0127329	0.00808878
0.00721609	-0.00377056	-0.00375087	-0.0116725	-0.0211655	-0.0147978	0.0285663	-0.00372588	0.00644591	0.0112519	-0.00868205	0.0157678	0.00631541	0.00735126	-0.011132	0.0270319	-0.000463303	-0.0233014	-0.0319166	-0.0128801	0.00128647	0.00920054	0.0223259	-0.0190419	0.00290347	-0.0264677	0.0143142	0.0103007	-0.0162034	-0.00853632	0.00718468
0.00751416	-0.0040753	-0.00373752	-0.013425	-0.020709	-0.0147758	0.0278342	-0.00300839	0.00636866	0.0139433	-0.00866316	0.0154137	0.00633186	0.00738435	-0.0113038	0.0270497	-0.000326596	-0.0229568	-0.0319366	-0.0136282	0.00120998	0.0112735	0.0136554	-0.0190635	0.00288392	-0.0266868	0.0139332	0.0102955	-0.0163142	-0.0142891	0.00710214
0.00761507	-0.004203	-0.00372236	-0.0133861	-0.0209284	-0.0147944	0.0272889	-0.0034679	0.00635413	0.0132038	-0.00867154	0.0152822	0.00636763	0.00741441	-0.0112127	0.0272787	-0.000379573	-0.0224713	-0.0319636	-0.0130372	0.00120463	0.0113197	0.0152244	-0.0190546	0.00289307	-0.0264968	0.0139045	0.010288	-0.0162399	-0.0103353	0.00697248
0.00729198	-0.00101644	-0.00379373	-0.0142166	-0.0210602	-0.0147803	0.0278032	-0.00336502	0.00636411	0.0142461	-0.00864743	0.0151906	0.00632624	0.00748378	-0.0111427	0.0143964	-0.000401601	-0.0227018	-0.0319711	-0.0137182	0.000961733	0.0103734	0.0131181	-0.0190969	0.0026682	-0.0269692	0.00407155	0.0102682	-0.0165351	-0.0118397	0.00633471
0.00735844	-0.00424773	-0.00402409	-0.0137148	-0.0211035	-0.0148382	0.0269655	-0.0031151	0.00733772	0.0135759	-0.00865157	0.0153136	0.00635677	0.00759558	-0.011128	0.00917693	-0.00037053	-0.0229051	-0.0319697	-0.0132647	-0.000767558	0.0103471	0.0119346	-0.019061	0.00271891	-0.0271817	0.0050974	0.0101551	-0.0163139	-0.0121262	0.00615724
0.0073855	-0.0041029	-0.0040468	-0.0141187	-0.0211079	-0.0143098	0.0253143	-0.0041675	0.00638848	0.0122525	-0.00870006	0.0152305	0.00638287	0.00753717	-0.011124	0.00861842	-0.00027331	-0.0229444	-0.0311459	-0.0132849	0.00117165	0.0086587	0.0132745	-0.0192639	0.00288129	-0.0270191	0.00929801	0.0102405	-0.0164014	-0.0114314	0.00601583
0.0074406	-0.00393955	-0.00443997	-0.0139589	-0.0210962	-0.011653	0.0059981	-0.0033759	0.00626786	0.012774	-0.00875979	0.0152721	0.00638274	0.0077604	-0.0111139	0.0111991	-0.000180101	-0.02282	-0.0311528	-0.0132721	0.000628268	0.00836079	0.0133743	-0.0193183	0.00283855	-0.0269549	0.006058	0.0102959	-0.0163656	-0.0114328	0.00534166
0.00732817	-0.00359148	-0.00424621	-0.0141426	-0.021105	-0.010704	0.00399339	-0.00352249	0.00553575	0.0126828	-0.00866497	0.0152325	0.00643986	0.00777389	-0.0111338	0.00730994	-0.000334615	-0.0228602	-0.0314718	-0.0133423	0.000523901	0.00984544	0.0130557	-0.0192375	0.00293462	-0.0270106	0.00559385	0.0102471	-0.0164111	-0.0114534	0.00525482
0.00718402	-0.00377059	-0.00407731	-0.0140705	-0.0211105	-0.0102639	0.00150046	-0.00360175	0.00533769	0.0125248	-0.00865546	0.0151991	0.00647171	0.00772553	-0.0111356	0.00805923	-0.000347552	-0.0228119	-0.0316163	-0.0133014	4.49036e-05	0.008894	0.01331	-0.0191869	0.00298033	-0.0269992	0.00539199	0.0102632	-0.0164196	-0.0118821	0.00523291
0.00714167	-0.00380147	-0.00407075	-0.0140614	-0.0210477	-0.0100528	0.00251388	-0.00364352	0.00510279	0.0125601	-0.00865381	0.0151908	0.00648641	0.0076384	-0.0111372	0.00820722	-0.000365706	-0.0228135	-0.0313911	-0.0133035	0.000271635	0.00932324	0.0132874	-0.0191734	0.0030004	-0.0270051	0.00545292	0.0102623	-0.0164208	-0.0118236	0.00522159
0.00714894	-0.00375973	-0.00408591	-0.0140779	-0.0209857	-0.0101852	0.00269086	-0.00358035	0.00546765	0.0125565	-0.0086593	0.0151974	0.00646649	0.0077243	-0.0111307	0.00803318	-0.000406152	-0.0228153	-0.031296	-0.0133027	0.000302155	0.00925895	0.0132726	-0.0191662	0.00297109	-0.0269966	0.00537886	0.0102581	-0.016415	-0.0117529	0.00521355
0.00720131	-0.00373927	-0.00409898	-0.0140752	-0.0210797	-0.01024	0.00261382	-0.00359583	0.00546375	0.0125835	-0.00866726	0.0152027	0.0064522	0.00772628	-0.0111321	0.00788552	-0.000368245	-0.0228236	-0.0312715	-0.0133034	0.000212547	0.00923968	0.0132295	-0.0191967	0.00296669	-0.026995	0.00536871	0.00568554	-0.0164158	-0.0116464	0.00514029
0.00729818	-0.00363892	-0.00409567	-0.0140655	-0.0209629	-0.0102923	0.00269127	-0.00355705	0.00536777	0.0126419	-0.0092308	0.00610679	0.00646313	0.00771973	-0.00437573	0.00824246	-0.000452611	-0.0228276	-0.0313489	-0.0134064	0.000241684	0.00918462	0.013249	-0.01923	0.00327531	-0.0270509	0.00574426	0.00518543	-0.0164048	-0.0120521	0.00487624
0.00724361	-0.0037528	-0.0042048	-0.0140249	-0.00763989	-0.00983913	0.00252673	-0.00359337	0.0051712	0.00648499	-0.00869814	0.0101366	0.00646532	0.00771209	-0.00912709	0.00794229	-0.000383126	-0.0227582	-0.0313633	-0.0133203	0.000452171	0.00916365	0.0132548	-0.019233	0.00297368	-0.0270021	0.00564585	0.00209776	-0.0164076	-0.0118456	0.00444297
0.00719297	-0.00373991	-0.00417404	-0.0139744	-0.00580951	-0.00677801	0.00251745	-0.00342544	0.00524677	0.00610133	-0.00871156	0.0113615	0.00646619	0.007711	-0.00656486	0.00801963	-0.000365376	-0.0227894	-0.0313479	-0.013139	0.000280536	0.00916938	0.013184	-0.0192056	0.00299466	-0.0270047	0.00552615	0.00526401	-0.0164002	-0.0119311	0.00436403
0.00723378	-0.00373915	-0.00415129	-0.0140016	-0.00616791	-0.00589423	0.00252369	-0.00347198	0.00527882	0.00635014	-0.00882294	0.00634936	0.00646508	0.0077108	-0.00741216	0.00809444	-0.000361968	-0.0227454	-0.0313524	-0.0132609	0.000314594	0.00917075	0.0132224	-0.0192051	0.00299272	-0.0270064	0.00553774	0.00505485	-0.0163924	-0.0122145	0.00429546
0.00722829	-0.00373761	-0.00417291	-0.0140275	-0.00456623	-0.00682955	0.00258141	-0.00353158	0.00524289	0.00329554	-0.00876586	0.0081926	0.00646654	0.00771042	-0.00730266	0.00802211	-0.000364016	-0.022773	-0.0313451	-0.0133182	0.000454647	0.00884743	0.00753968	-0.0192189	0.00303421	-0.0270148	0.00560629	0.00495022	-0.0164013	-0.0119063	0.00415732
0.00723215	-0.00372112	-0.00415015	-0.0140063	-0.00626593	-0.00651759	0.00257926	-0.00358102	0.00523151	0.00553502	-0.00878807	0.00892	0.00650397	0.00583105	-0.00723156	0.00802847	-0.000362205	-0.0227271	-0.0313389	-0.0129181	0.000494576	0.00887756	0.00531797	-0.0192138	0.00302396	-0.0270037	0.00555408	0.00460045	-0.0163981	-0.0119008	0.00413167
0.00724789	-0.00372682	-0.00416098	-0.0141223	-0.00685258	-0.00663665	0.00258884	-0.00351009	0.00522295	0.0052807	-0.00923798	0.00813405	0.00642671	0.00528469	-0.00705478	0.00802931	-0.000440459	-0.0226992	-0.0313944	-0.0118678	0.000152648	0.00500433	0.00780711	-0.0192112	0.00301651	-0.0270102	0.00554931	0.00427153	-0.0164116	-0.0119248	0.00407956
0.00724283	-0.00373361	-0.00416343	-0.0139877	-0.00572128	-0.00683748	0.00258552	-0.00352089	0.005215	0.00477219	-0.00882747	0.00833764	0.00644957	0.00590436	-0.00723544	0.00801897	-0.000403867	-0.0227679	-0.031348	-0.0122908	-4.97503e-05	0.00580806	0.00485299	-0.0192148	0.00303714	-0.0270095	0.00557191	0.00400127	-0.0164041	-0.0119252	0.00404437
0.00723384	-0.00373634	-0.00374997	-0.0140052	-0.00482469	-0.00669351	0.00257377	-0.00349212	0.00525143	0.00499126	-0.0093946	0.00815172	0.00645265	-0.002482	-0.00719162	0.00817734	-0.000367081	-0.0227736	-0.0313383	-0.0121514	0.000116732	0.00722074	0.00418038	-0.019172	0.00317177	-0.010279	0.00558208	0.00760292	-0.0163973	-0.000218036	0.0032963
0.00723275	-0.00373953	-0.00372697	-0.0140021	-0.00527056	-0.00673125	0.00257214	-0.00350455	0.00522904	0.00523246	-0.00949312	0.00815937	0.00645121	-0.00133443	-0.00715882	0.00812801	-0.0003763	-0.0227707	-0.0313453	-0.0120626	1.06788e-05	0.00684159	0.0041005	-0.0191351	0.00308678	-0.00942717	0.00558457	0.00514544	-0.0163965	-0.00346326	0.00325371
0.00723621	-0.00373735	-0.00384481	-0.0140057	-0.00505281	-0.00673331	0.00257344	-0.00350916	0.00525045	0.0049739	-0.00903252	0.00812309	0.00645225	-0.000179843	-0.0071298	0.00813376	-0.000372088	-0.0227678	-0.0313441	-0.0121698	8.95083e-05	0.00720434	0.0041309	-0.0191463	0.00311971	-0.0100877	0.00558149	0.00533256	-0.0164003	-0.000859904	0.00325103
0.00724516	-0.00373831	-0.00384971	-0.014002	-0.00498923	-0.00673644	0.00257306	-0.003496	0.00524294	0.00496645	-0.00908554	0.00815376	0.00641395	-0.00143872	-0.00713821	0.00812347	-0.000380826	-0.0227673	-0.0313464	-0.0121131	4.0704e-05	0.00676232	0.00428798	-0.0191526	0.00310578	-0.00984706	0.00558235	0.00541206	-0.0164135	-0.00233067	0.00324845
0.00723687	-0.00373891	-0.00381469	-0.0140037	-0.00499377	-0.00673803	0.00257286	-0.00350702	0.00523638	0.00504539	-0.00911268	0.00817746	0.0064429	-0.00082921	-0.00712794	0.00811242	-0.000381268	-0.0227682	-0.0313457	-0.0121143	5.40748e-05	0.00652501	0.00421592	-0.0191429	0.00309797	-0.00948717	0.0055861	0.00536633	-0.0164069	-0.00194582	0.0032351
0.00721652	-0.00373912	-0.00381848	-0.0139603	-0.00504507	-0.00674171	0.00257011	-0.00351091	0.00523979	0.00493683	-0.00913714	0.00816424	0.00644697	-0.000276559	-0.00811173	0.00812147	-0.000385092	-0.0024866	-0.0313469	-0.0120069	1.33073e-05	0.00669344	0.00417359	-0.0190552	0.00309153	-0.00947308	0.00558636	0.0053089	-0.0164036	-0.00264779	0.00273396
0.00716284	-0.00374016	-0.00371138	-0.0140083	-0.00498921	-0.00673999	0.00257528	-0.00340836	0.00523509	0.00504569	-0.00911849	0.00806875	0.00652274	-0.000479937	-0.00747974	0.00812379	-0.000351213	-0.00367979	-0.031346	-0.0121309	3.78799e-05	0.00565452	0.00420922	-0.0191261	0.0032066	-0.00974994	0.00438931	0.00533364	-0.0136371	-0.00246526	0.00263371
0.00713273	-0.00373967	-0.00373727	-0.0139878	-0.00497205	-0.00673342	0.00257353	-0.00344947	0.00523268	0.00501001	-0.00914959	0.00815241	0.00651341	-0.000476064	-0.00772709	0.00812331	-0.000354468	-0.00610611	-0.0286757	-0.0120669	3.52252e-05	0.00438008	0.00419694	-0.0191239	0.00311174	-0.00977921	0.005229	0.00532019	-0.0128651	-0.00224917	0.00247345
0.00711282	-0.00374016	-0.00378194	-0.013972	-0.00452565	-0.00674472	0.00257288	-0.00353382	0.00523588	0.00497655	-0.00908796	0.00815063	0.00649277	-0.000418231	-0.00768335	0.00812087	-0.000380408	-0.00664556	-0.022925	-0.0120641	2.67587e-05	0.0058802	0.00443808	-0.0191204	0.00309007	-0.00971688	0.00502655	0.00531169	-0.0149403	-0.00251588	0.00224996
0.00712068	-0.00374026	-0.00373591	-0.0139713	-0.00484658	-0.00674268	0.0025713	-0.00351878	0.00523593	0.00502516	-0.00912895	0.00815012	0.00649344	-0.000579139	-0.00792476	0.0081202	-0.000375798	-0.00549368	-0.0238646	-0.0120599	2.43167e-05	0.00420778	0.0046984	-0.0191181	0.00312192	-0.00977482	0.0048609	0.00528037	-0.0108374	-0.00232229	0.00216567
0.00726733	-0.00367941	-0.00376067	-0.0141113	-0.00448179	-0.00669932	0.00257203	-0.00361452	0.00523703	0.00502469	-0.00912442	0.00825059	0.00650152	-0.000453816	-0.00781465	0.00812079	-0.00051403	-0.00600282	-0.02407	-0.0121077	-0.000105752	0.00207702	0.00433992	-0.0190815	0.0030749	-0.00841173	0.00500089	0.00529579	-0.00414939	-0.00237026	0.00204339
0.00726231	-0.00367544	-0.00377628	-0.0142238	-0.00471172	-0.00670461	0.00257205	-0.00353039	0.0052366	0.0050038	-0.00913487	0.00814847	0.00650271	-0.000434137	-0.00778303	0.00812018	-0.000447778	-0.00627066	-0.0231425	-0.0120942	-0.000132998	0.00163196	0.00434667	-0.0191088	0.00309435	-0.00830302	0.00504497	0.0053075	-0.00260413	-0.0024215	0.00199322
0.00725037	-0.00367864	-0.00376883	-0.0141677	-0.00340264	-0.00672379	0.00257226	-0.00355884	0.00523664	0.00501342	-0.00912866	0.00816272	0.00650327	-0.00047172	-0.0077871	0.00811999	-0.000442177	-0.00571152	-0.0232672	-0.0120975	-0.000140844	0.00265996	0.00453169	-0.0191074	0.00306789	-0.00822936	0.00498691	0.00529081	-0.00301262	-0.00241247	0.00198685
0.00724737	-0.00367825	-0.00377305	-0.0141403	-0.00287595	-0.00672332	0.00257189	-0.00355904	0.00523696	0.0050123	-0.00913269	0.00815479	0.00650211	-0.000468045	-0.00781062	0.00812005	-0.000527468	-0.00572033	-0.0232885	-0.0120883	-9.73515e-05	0.00171005	0.00451331	-0.0191013	0.00307378	-0.0075905	0.00499737	0.0052894	-0.00242072	-0.00241593	0.00196624
0.00723441	-0.00367632	-0.00377012	-0.0140992	-0.00230004	-0.00671323	0.00257214	-0.0035568	0.00523667	0.00501118	-0.00910008	0.00835148	0.00650163	-0.000472387	-0.00792194	0.00811999	-0.000488963	-0.00559248	-0.0129441	-0.0120931	-8.97305e-05	0.00207986	0.00455562	-0.0191045	0.00308217	-0.0077505	0.00515063	0.00529297	-0.00260884	-0.00241537	0.00159689
0.00723916	-0.00367024	-0.00377071	-0.0140976	-0.00256628	-0.00671206	0.00257023	-0.00355646	0.00523539	0.00500935	-0.0090023	0.00815495	0.00650107	-0.000480984	-0.00783817	0.00812016	-0.000477901	-0.00587854	-0.010261	-0.00867253	-0.000150907	0.00195846	0.00449294	-0.0191039	0.00307854	-0.00209798	0.00513342	0.00529626	-0.00316478	-0.00252417	0.0014086
0.00723593	-0.00367478	-0.00376503	-0.0141058	-0.00261745	-0.00671668	0.0025717	-0.00355847	0.00523266	0.00500811	-0.0087834	0.00828094	0.00650199	-0.000463403	-0.00797628	0.00812029	-0.00047068	-0.00589024	-0.00120514	-0.00609992	-0.000126358	0.00192105	0.00449774	-0.0190976	0.00307787	-0.00790235	0.00573651	0.00415232	-0.00296344	-0.00262949	0.00132048
0.00723488	-0.00367369	-0.00376927	-0.014106	-0.00259045	-0.00671363	0.00257177	-0.00355847	0.00523455	0.00500808	-0.0087938	0.00821827	0.00650191	-0.000465657	-0.00788206	0.0081203	-0.000474888	-0.00591131	-0.00250991	-0.00664468	-0.000129353	0.00194541	0.00450475	-0.0191013	0.00307878	-0.00583133	0.00566036	0.00447866	-0.002992	-0.0026139	0.00130393
0.00724231	-0.00367539	-0.00376682	-0.0141088	-0.00265075	-0.0067341	0.00257176	-0.00355646	0.00523459	0.00501034	-0.00883344	0.0083149	0.00650191	-0.000461626	-0.00800696	0.00812025	-0.000492111	-0.00586421	-0.00284611	-0.00655716	-0.000124269	0.00193134	0.00449711	-0.019079	0.00307833	-0.00411044	0.00554239	0.00438648	-0.00297781	-0.00264133	0.00128893
0.00723221	-0.00365583	-0.00376566	-0.0141028	-0.00255276	-0.00671561	0.00257129	-0.00355789	0.00523458	0.00500997	-0.00877702	0.00828059	0.00649458	-0.000468433	-0.00797385	0.00811978	-0.000481275	-0.00586663	-0.00152301	-0.00662781	-0.00011797	0.00193956	0.00450206	-0.0190839	0.00307855	-0.00404532	0.00548141	0.00425709	-0.00299191	-0.00257936	0.00127839
0.00725931	-0.00365676	-0.003768	-0.0141161	-0.00260843	-0.00610118	0.0025689	-0.00355806	0.0052344	0.00501998	-0.00870376	0.00431542	0.00648807	-0.000478844	-0.00794238	0.00812014	-0.00048119	-0.00586848	-0.00296852	-0.00669227	-0.000135734	0.00195069	0.00450072	-0.0191001	0.00307843	-0.00393369	0.00550453	0.00414819	-0.00302885	-0.00257759	0.00122658
0.00747557	-0.00365949	-0.00377134	-0.0141077	-0.00258182	-0.00496337	0.00254342	-0.00355821	0.00459646	0.00465979	-0.00878359	0.00402093	0.00649031	-0.000471482	-0.00793123	0.00812024	-0.000493848	-0.00587851	-0.00273314	-0.00670929	-0.000110849	0.00191999	0.00361087	-0.0191055	0.00307793	-0.0038892	0.00538926	0.0041891	-0.00301554	-0.00252478	0.00119601
0.00743199	-0.00367168	-0.00376943	-0.0141112	-0.00257519	-0.00505368	0.0025255	-0.00355826	0.00443975	0.00301276	-0.00876713	0.00442323	0.00649292	-0.00047339	-0.0079285	0.00812108	-0.000485743	-0.00587185	-0.00299485	-0.00671961	-9.69861e-05	0.00194211	0.0031419	-0.0191092	0.00307802	-0.00378271	0.00532305	0.00415458	-0.00305607	-0.00250914	0.00118234
0.0074282	-0.0036651	-0.00377262	-0.00436807	-0.00258253	-0.00605774	0.0025614	-0.00355132	0.00481217	0.00429297	-0.00874072	0.00421703	0.00644867	-0.000471724	-0.00796622	0.00811939	-0.000491452	-0.00587272	-0.00276512	-0.00668118	-7.42055e-05	0.00192555	0.00340595	-0.0190525	0.00308484	-0.00383419	0.00543303	0.00409457	-0.000519043	-0.00256002	0.00101408
0.00736288	-0.00365093	-0.0037746	-0.00570596	-0.00258161	-0.00546809	0.00270577	-0.0036439	0.00491107	0.00416995	-0.00874322	0.00471484	0.00670892	-0.000508709	-0.0079389	0.00812085	-0.000484042	-0.00498648	-0.00280414	-0.00669135	-0.000119457	0.00193516	0.00342048	-0.0135497	0.00311884	-0.00370796	0.00540577	0.00423477	-0.00135095	-0.00245251	0.000841196
0.00735161	-0.00366428	-0.00376994	-0.00507167	-0.00258479	-0.00573186	0.00257061	-0.00348472	0.0048198	0.00392919	-0.00873202	0.00445116	0.00648024	-0.000491874	-0.00769465	0.00812045	-0.000492341	-0.00464221	-0.00261422	-0.00665929	-8.76088e-05	0.00192322	0.00244095	-0.0119517	0.00308477	-0.00383989	0.00539042	0.00419353	-0.0007622	-0.00254275	0.000771238
0.00735161	-0.00366428	-0.00376994	-0.00507167	-0.00258479	-0.00573186	0.00257061	-0.00348472	0.0048198	0.00392919	-0.00873202	0.00445116	0.00648024	-0.000491874	-0.00769465	0.00812045	-0.000492341	-0.00464221	-0.00261422	-0.00665929	-8.76088e-05	0.00192322	0.00244095	-0.0119517	0.00308477	-0.00383989	0.00539042	0.00419353	-0.0007622	-0.00254275	0.000771238
0.00735787	-0.0036606	-0.00376752	-0.00511488	-0.00258479	-0.00571749	0.00257	-0.00349746	0.00481751	0.00386878	-0.00873183	0.00445123	0.00648019	-0.000492018	-0.00769396	0.00812093	-0.000490173	-0.00468802	-0.00261211	-0.00666277	-8.77317e-05	0.00167676	0.0024851	-0.0119717	0.00308566	-0.00383428	0.0053705	0.00418718	-0.000764138	-0.00252439	0.000771022
0.00734835	-0.00366602	-0.00375535	-0.00540202	-0.00258626	-0.00567665	0.00245166	-0.00354926	0.00480801	0.00395416	0.00111622	0.0044452	0.00651025	-0.000528769	-0.00564924	0.00812177	-0.000357806	-0.00453893	-0.00264834	-0.00666111	-9.62719e-05	0.00192116	0.00233164	-0.0117712	0.00311768	-0.00381227	0.00536233	0.00417677	-0.00133307	-0.00249149	0.000666791
0.00734852	-0.00366467	-0.00375535	-0.00536399	-0.00258568	-0.0056801	0.00245728	-0.00354437	0.00480047	0.00394406	-0.00064857	0.00448124	0.00650745	-0.000528254	-0.00574692	0.00812158	-0.000361868	-0.00464015	-0.00264075	-0.00666113	-9.28954e-05	0.00188228	0.00220817	-0.0117788	0.00310912	-0.00381354	0.00536391	0.00417797	-0.00112959	-0.00249663	0.000666691
0.00540288	-0.00367493	-0.00376281	-0.00536249	-0.00264546	-0.00562439	0.00251642	-0.00354759	0.00428512	0.00392413	-0.0019372	0.00428226	0.00652103	-0.000520332	-0.00533168	0.00811098	-0.000464707	-0.00476627	-0.00271822	-0.00666626	-9.33788e-05	0.00200775	0.0022543	-0.0116484	0.003108	-0.00380834	0.00536739	0.00417937	-0.00132288	-0.00251349	0.000634096
0.00662331	-0.0033659	-0.00375889	-0.00537153	-0.0025887	-0.00562308	0.00253871	-0.00353932	0.00461064	0.003893	-0.00267999	0.00238385	0.00650974	-0.000511995	-0.00400655	0.00811893	-0.000484644	-0.00462171	-0.00267422	-0.00666301	-9.30673e-05	0.00194604	0.00224459	-0.0116655	0.00310507	-0.00263984	0.00536944	0.00418013	-0.00114453	-0.00251093	0.000617949
0.00438226	-0.00355562	-0.00376001	-0.00537786	-0.00259378	-0.00562112	0.00254909	-0.00334083	0.00473083	0.00390459	-0.00197523	0.00309598	0.00650763	-0.000516669	-0.00470219	0.00746833	-0.000432491	-0.00462832	-0.00267241	-0.00666292	-9.23983e-05	0.00203316	0.00224379	-0.0117076	0.00310537	-0.00263506	0.00536675	0.00418088	-0.00117581	-0.00251368	0.000592465
0.00442067	-0.00347744	-0.00376069	-0.00537534	-0.00181254	-0.00565383	0.00256115	-0.00339722	0.00319009	0.00391002	-0.00193859	0.00264456	0.006602	-0.000515098	-0.00544216	0.00775102	-0.000515561	-0.00464119	-0.00267325	-0.00666323	-9.12519e-05	0.0021792	0.00229914	-0.00611204	0.00195098	-0.00198421	0.00511109	0.00418693	-0.00121259	-0.00258745	0.000478102
0.0045991	-0.00351209	-0.00376068	-0.00536429	-0.00127621	-0.00562261	0.00255954	-0.003475	0.0042204	0.00390322	-0.00206097	0.00282039	0.00655757	-0.000516576	-0.0051665	0.00733294	-0.000474834	-0.00464811	-0.00268297	-0.00666327	-8.82588e-05	0.0021802	0.00233078	-0.00467979	0.00300377	-0.00301214	0.00432472	0.00418289	-0.00122894	-0.00273022	0.000466038
0.00492039	-0.00348629	-0.00376106	-0.00532571	-0.00180377	-0.00560123	0.0027237	-0.00344764	0.0039687	0.00389614	-0.00171479	0.00288981	0.00654673	-0.000508557	-0.00514548	0.00248882	-0.000434331	-0.00464878	-0.00267809	-0.00661694	-9.31259e-05	0.00205135	0.00233541	-0.0027328	0.00302215	-0.00304498	0.0045921	0.00418974	-0.00118269	-0.0029538	0.000407881
0.004751	-0.00344269	-0.00375992	-0.00535086	-0.000902202	-0.00562796	0.00263991	-0.00335423	0.00392596	0.00390307	-0.00178498	0.00287605	0.00653585	-0.000513894	-0.00495325	0.00165362	-0.00047733	-0.00464815	-0.00272975	-0.00666226	-9.50592e-05	0.00216721	0.00231992	-0.00269133	0.00284822	-0.00284576	0.00430933	0.00420116	-0.00118779	-0.00283653	0.000393145
0.00462452	-0.00348082	-0.00376045	-0.00534856	-0.00121448	-0.00561875	0.00253788	-0.00333709	0.00361539	0.00390032	-0.00171583	0.00258763	0.00654946	-0.000513545	-0.00497734	0.0024561	-0.000412863	-0.00464685	-0.00271504	-0.00664434	-9.2929e-05	0.00211135	0.00234467	-0.00265199	0.00297073	-0.00302419	0.00422552	0.00419367	-0.00120599	-0.002747	0.000391454
0.00471382	-0.00349249	-0.00376031	-0.00534168	-0.00125372	-0.00561683	0.00258228	-0.0033597	0.00317425	0.00389964	-0.00172201	0.00213189	0.00654783	-0.00051328	-0.00509368	0.00234717	-0.000470329	-0.0046461	-0.00271845	-0.00664992	-8.92639e-05	0.00214524	0.00232908	-0.00278856	0.00260112	-0.00278244	0.00427306	0.00419292	-0.00117938	-0.00274917	0.000386079
0.0021129	-0.00346322	-0.00375184	-0.00534488	-0.00107216	-0.00551206	0.00261818	-0.00334779	0.00355186	0.00124614	-0.0017388	0.00243219	0.00653879	-0.000513401	-0.00503563	0.00248297	-0.000463083	-0.00464783	-0.00272706	-0.0066604	-0.000119405	0.0021473	0.00233639	-0.00276026	0.00277594	-0.00297027	0.00414963	0.00337016	-0.00115235	-0.00276428	0.000351739
0.000491304	-0.00347893	-0.00375631	-0.00534684	-0.00106126	-0.00553484	0.0026006	-0.00335609	0.00350835	0.00211134	-0.00172948	0.00201851	0.00654142	-0.000515939	-0.00494048	0.00238911	-0.000464574	-0.00464103	-0.00271829	-0.00665218	-0.000104626	0.00214061	0.00234018	-0.00277018	0.00272095	-0.00297908	0.00421799	0.00347513	-0.00114777	-0.00275932	0.000348051
0.000356585	-0.00347299	-0.0037541	-0.00534605	-0.00107607	-0.00552374	0.00259074	-0.00336585	0.00348037	0.00126683	-0.00173025	0.0019575	0.0065475	-0.000513021	-0.00486954	0.00237244	-0.000468715	-0.00464533	-0.00238431	-0.00664679	-0.000106195	0.00214589	0.00233833	-0.00277677	0.00267992	-0.00294356	0.00425713	0.00352934	-0.00117794	-0.0027698	0.000342533
0.000627302	-0.00345579	-0.00375509	-0.00534605	-0.00112612	-0.00552383	0.00258371	-0.003367	0.00351184	0.000659657	-0.00172639	0.00188655	0.00654837	-0.000514017	-0.00490399	0.00245069	-0.000468257	-0.00464485	-0.00192172	-0.00665787	-0.000102252	0.00214357	0.00233987	-0.00281339	0.00270465	-0.00292659	0.00422888	0.00361296	-0.00111876	-0.00275975	0.000340812
0.000815718	-0.00155804	-0.00372827	-0.00534878	-0.00106958	-0.00555634	0.00258484	-0.00337609	0.00354042	0.00103731	-0.00172668	0.00189528	0.00654853	-0.000516348	-0.00402896	0.00193872	-0.000579187	-0.00464178	-0.00187474	-0.00665286	-9.72346e-05	0.00214717	0.00234639	-0.00279487	0.00270039	-0.00290537	0.00426873	0.00364281	-0.00122975	-0.00156389	0.000317801
0.000813896	-0.00155978	-0.0037351	-0.00534863	-0.00107101	-0.00554631	0.0025862	-0.00336283	0.00353706	0.00101863	-0.00172655	0.00189717	0.00654774	-0.000516362	-0.00405805	0.00196509	-0.000505993	-0.00464179	-0.00188554	-0.00665308	-9.7359e-05	0.00214541	0.00234613	-0.00280469	0.00270176	-0.00290639	0.00426075	0.00360685	-0.00122047	-0.00161099	0.000317756
0.000790112	-0.00171008	-0.0030405	-0.00534575	-0.00105764	-0.00550034	0.00259617	-0.00337232	0.00327384	0.00110293	-0.00169237	0.00197428	0.00656449	-0.000514994	-0.00425345	0.00225929	-0.000630538	-0.00464211	-0.00207569	-0.00666148	-0.000107962	0.00214689	0.00234133	-0.00274853	0.00268357	-0.00292509	0.00423881	0.00148034	-0.00116651	-0.00192481	0.000305375
0.000787198	-0.00223208	-0.00231612	-0.00533798	-0.00105854	-0.00517247	0.00259745	-0.00337285	0.00326395	0.0010604	-0.00170127	0.00192418	0.00656671	-0.000515638	-0.00416176	0.00213294	-0.000595446	-0.00464701	-0.00209015	-0.00665169	-0.000107735	0.00214718	0.00234045	-0.00250164	0.00268856	-0.00292859	0.00422338	0.00115865	-0.000487921	-0.00181429	0.000294525
0.000795125	-0.00211192	-0.00212291	-0.00533705	-0.00105948	-0.00528981	0.00259776	-0.00337272	0.00325682	0.00107206	-0.00169904	0.00192065	0.00656708	-0.000515591	-0.00413582	0.00206265	-0.0006333	-0.00464629	-0.00207717	-0.00665172	-0.000107367	0.00214709	0.0023404	-0.00242077	0.00268808	-0.00292424	0.00421615	0.00127184	-0.000772898	-0.0019294	0.000294394
0.00067543	-0.00187105	-0.00222883	-0.00534071	-0.00105737	-0.00526305	0.00259561	-0.00336928	0.00314015	0.00107947	-0.00167161	0.00187458	0.00650235	-0.000493405	-0.00415364	0.0020943	-0.000626447	-0.00466766	-0.00205314	-0.00661823	-0.000104216	0.00220927	0.00195662	-0.002543	0.00256682	-0.00292151	0.00423979	0.000848338	-0.0009257	-0.00199124	0.000289876
0.000662241	-0.00182811	-0.00236104	-0.00533862	-0.00142728	-0.00526942	0.00259635	-0.00335315	0.00316355	0.00106984	-0.00168083	0.00187353	0.00534729	-0.000482291	-0.00411916	0.00207145	-0.000623265	-0.0047021	-0.00227499	-0.00660597	-0.000119007	0.00218702	0.00195422	-0.00255335	0.00261142	-0.00291987	0.00425461	0.00112129	-0.000853146	-0.00195039	0.000278901
0.000718489	-0.00182915	-0.00219957	-0.00533803	-0.00105804	-0.00522902	0.00259834	-0.00336348	0.00318196	0.0010674	-0.0017123	0.00191079	0.00556682	-0.000493908	-0.00414069	0.0020936	-0.000625016	-0.00465643	-0.00206641	-0.00663953	-0.000104321	0.00218162	0.00202385	-0.0025609	0.00266129	-0.00130354	0.00426727	0.00121222	-0.000878384	-0.00193741	0.000273167
0.00076015	-0.00156582	-0.00238533	-0.00523178	-0.00111955	-0.00342569	0.00260045	-0.00336878	0.00321149	0.00106573	-0.00168137	0.0018743	0.00572645	-0.000505779	-0.00382422	0.00162148	-0.000825009	-0.00229631	-0.00208292	-0.00666231	-0.000111475	0.00217301	0.00207109	-0.00257456	0.00264135	-0.00154934	0.00426407	0.00106242	-0.000899836	-0.00195308	0.000238925
0.000843626	-0.00154684	-0.00235923	-0.0051655	-0.00111567	-0.00280539	0.00249052	-0.00317659	0.00323242	0.00106861	-0.00165338	0.0018733	0.00569993	-0.000497411	-0.00408145	0.00151217	-0.000869777	-0.00218303	-0.00198516	-0.00665361	-0.000138003	0.00216063	0.00204853	-0.00259106	0.0026247	-0.00211964	0.00418972	0.0011326	-0.00100486	-0.00174208	0.00023387
0.000832813	-0.00162437	-0.00231872	-0.00254511	-0.00112806	-0.00249358	0.00260649	-0.00326435	0.00320901	0.00106906	-0.00161858	0.00187456	0.00563617	-0.000502855	-0.00407452	0.00144753	-0.000857513	-0.00231348	-0.00207185	-0.0066632	-0.000180189	0.00216916	0.00205333	-0.00256607	0.00262895	-0.00179618	0.0042272	0.00108513	-0.000894032	-0.00193622	0.000212467
0.00086058	-0.00156803	-0.0022762	-0.00246328	-0.00113786	-0.00210145	0.00261736	-0.00336496	0.00319601	0.0010688	-0.00164426	0.00191768	0.00568556	-0.000503663	-0.00340813	0.00167947	-0.00083813	-0.00201352	-0.00207733	-0.00666996	-0.00073008	0.00216988	0.00206386	-0.00258613	0.00262909	-0.00171836	0.00425149	0.00111911	-0.000902499	-0.00193678	0.000206593
0.000827432	-0.001626	-0.00159218	-0.00226083	-0.00113024	-0.00211084	0.00260871	-0.00336731	0.00320189	0.00105621	-0.00165139	0.00186829	0.00572039	-0.00050709	-0.0033918	0.00151262	-0.000985013	-0.00209123	-0.0020567	-0.00666114	-0.000494097	0.00217066	0.00209992	-0.00253342	0.00263149	-0.00176572	0.00426166	0.00108661	-0.000836456	-0.00192036	0.00020271
0.000832533	-0.00164482	-0.00106659	-0.00229143	-0.00112262	-0.00201033	0.00261867	-0.00328892	0.00320065	0.00106299	-0.00165334	0.00187833	0.00572522	-0.00050425	-0.00356005	0.00153386	-0.000900704	-0.00215102	-0.00204719	-0.00666792	-0.000567892	0.00217279	0.00207659	-0.00257855	0.00262732	-0.00170184	0.00425735	0.00109298	-0.000804834	-0.00183034	0.000201669
0.000828819	-0.00164096	-0.00167648	-0.00225632	-0.00112762	-0.00204076	0.0026055	-0.00333672	0.00319977	0.001064	-0.001653	0.00186773	0.000808567	-0.00050832	-0.0034087	0.00151925	-0.000848205	-0.00208932	-0.00204238	-0.00666225	-0.000457146	0.00217099	0.00208124	-0.00257491	0.0026976	-0.001726	0.00425537	0.0010908	-0.000851519	-0.00188771	0.000170439
0.000830854	-0.00163204	-0.00138202	-0.00221865	-0.00112962	-0.00200414	0.00261072	-0.00331965	0.00319789	0.00106428	-0.0016474	0.00187589	0.00144671	-0.000508098	-0.00344389	0.00153631	-0.000474956	-0.00193511	-0.00204645	-0.00666339	-0.000539573	0.00217303	0.00195667	-0.00257833	0.00264408	-0.0017026	0.0042507	0.00107813	-0.000837461	-0.00184189	0.000168742
0.000859948	-0.00163451	-0.00156482	-0.00220844	-0.00113241	-0.00194507	0.00260876	-0.00332849	0.00320105	0.00118325	-0.00152148	0.00185644	0.000930375	-0.000508113	-0.00343509	0.000433069	-0.000395187	-0.00203117	-0.00202779	-0.00663406	-0.000664054	0.00217256	0.00166941	-0.00262131	0.00266849	-0.00160704	0.00424448	0.00107486	-0.000890447	-0.00183818	0.000164476
0.000859948	-0.00163451	-0.00156482	-0.00220844	-0.00113241	-0.00194507	0.00260876	-0.00332849	0.00320105	0.00118325	-0.00152148	0.00185644	0.000930375	-0.000508113	-0.00343509	0.000433069	-0.000395187	-0.00203117	-0.00202779	-0.00663406	-0.000664054	0.00217256	0.00166941	-0.00262131	0.00266849	-0.00160704	0.00424448	0.00107486	-0.000890447	-0.00183818	0.000164476
0.000852122	-0.00163442	-0.00160841	-0.00220239	-0.00110989	-0.00181938	0.00260884	-0.00332544	0.0032001	0.00109831	-0.00157407	0.00185974	0.00100938	-0.000554814	-0.00343213	0.000212272	-0.000483401	-0.00202119	-0.00202474	-0.00661224	-0.000628442	0.00217241	0.00169203	-0.00261488	0.00268381	-0.00166944	0.00424407	0.00107883	-0.000878333	-0.00183761	0.000164045
0.000847616	-0.00163436	-0.00158261	-0.00221792	-0.00111986	-0.00167347	0.00260907	-0.0033236	0.00319996	0.00108934	-0.00156153	0.00186139	0.000974711	-0.000526873	-0.00343087	0.000436816	-0.000447836	-0.00200949	-0.00202951	-0.00661809	-0.000613162	0.00217258	0.00170876	-0.00260767	0.00267633	-0.00164484	0.00424669	0.00108066	-0.000882196	-0.00184075	0.00016345
0.000843257	-0.00163428	-0.00157187	-0.00221443	-0.00112172	-0.00169285	0.00260936	-0.00332243	0.0032002	0.00111314	-0.00155492	0.0013134	0.000938822	-0.00053108	-0.00343032	0.000470921	-0.00042771	-0.00201705	-0.00203129	-0.0066246	-0.000611138	0.00217267	0.00170249	-0.00260464	0.00267484	-0.00163328	0.00424414	0.0010814	-0.000876808	-0.00184326	0.000161714
0.000843758	-0.00163436	-0.00159417	-0.00221167	-0.00112323	-0.00166039	0.00260933	-0.00332203	0.00320047	0.00110933	-0.00156982	0.00138057	0.000764519	-0.000521072	-0.00343272	0.000375723	-0.000448525	-0.00201514	-0.00203048	-0.00661948	-0.000606011	0.00217278	0.00172523	-0.00261206	0.0026724	-0.00164982	0.00424441	0.00107934	-0.000877742	-0.00184133	0.000161598
0.000850499	-0.00160604	-0.00147812	-0.00222025	-0.00111641	-0.00065517	0.002602	-0.00331859	0.0024282	0.000554863	-0.00155512	0.00104955	0.000753323	-0.000523845	-0.00343251	0.000378228	-0.000427437	-0.00201605	-0.00206285	-0.00594789	-0.000577058	0.00219209	0.00170626	-0.00260396	0.0026939	-0.0014461	0.00385837	0.00108111	-0.000900904	-0.00183104	0.000140646
0.00084821	-0.0014393	-0.0011751	-0.00222473	-0.00112139	-0.000622576	0.00257652	-0.00331942	0.00236554	0.000436589	-0.00155824	0.00091965	0.000773422	-0.00052051	-0.00343188	0.000378316	-0.000422575	-0.0020188	-0.00225419	-0.00601207	-0.000589499	0.00217536	0.00170324	-0.00260322	0.0026938	-0.00160905	0.0038387	0.00108095	-0.000888119	-0.00183317	0.000140411
0.000848066	-0.00150438	-0.00123394	-0.00222385	-0.00112273	-0.000530066	0.00257898	-0.0033216	0.00250484	0.000714299	-0.00155801	0.000727196	0.000784678	-0.000522315	-0.00186509	0.000373759	-0.000407776	-0.00200339	-0.00217318	-0.00609178	-0.000565791	0.0021762	0.00170475	-0.00260583	0.00268926	-0.00159969	0.00383861	0.00108078	-0.000883169	-0.00183959	0.000133547
0.000946541	-0.00151723	-0.00136571	-0.00222313	-0.0011197	-0.000862159	0.00261302	-0.00331133	0.000465224	0.000580549	-0.00155619	0.000919969	0.000796875	-0.000522942	-0.00182592	0.000382091	-0.000406899	-0.000881807	-0.00213659	-0.00607661	-0.000571916	0.00218655	0.00170467	-0.00260476	0.00269667	-0.00151011	0.00397869	0.00107221	-0.000891307	-0.0018339	0.000125927
0.000873418	-0.00150843	-0.00133517	-0.00222093	-0.00112132	-0.000386963	0.00260526	-0.00331478	0.000664062	0.00068711	-0.00155598	0.0010631	0.000813323	-0.000522758	-0.00165916	0.000376315	-0.000423258	-0.000997369	-0.00214581	-0.00604734	-0.000583565	0.00218392	0.00170506	-0.00260278	0.00269874	-0.0014985	0.00394461	0.00107983	-0.000895851	-0.00183669	0.0001248
0.000916242	-0.00152689	-0.00134483	-0.00222342	-0.00106058	-0.000785571	0.00248065	-0.00332101	0.000803197	0.000522241	-0.00155849	0.00106274	0.000866334	-0.000549792	-0.00177618	0.000378559	-0.000429806	-0.000876228	-0.00214251	-0.00577048	-0.000576047	0.00218215	-2.48874e-05	-0.00260325	0.00270161	-0.00150083	0.0039614	0.00107972	-0.000896873	-0.00183563	0.000118971
0.000888825	-0.00153061	-0.00132289	-0.0022221	-0.00109288	-0.000623513	0.0025054	-0.00331715	0.000770332	0.000665745	-0.00155831	0.000999165	0.000806898	-0.000542977	-0.00172611	0.000373757	-0.000400797	-0.000907512	-0.00214307	-0.00580556	-0.000574353	0.00218375	4.68045e-06	-0.00260277	0.00269993	-0.00149511	0.00394503	0.00107707	-0.000896059	-0.00183542	0.000118787
0.000907967	-0.00152329	-0.00132953	-0.00222275	-0.00106093	-0.000696261	0.00249643	-0.00332295	0.000803226	0.000582073	-0.00101104	0.0010583	0.000838363	-0.000544106	-0.00173831	0.000378991	-0.000427157	-0.000888588	-0.00213879	-0.00576104	-0.000575319	0.00108595	0.00024137	-0.00260303	0.00270103	-0.00150587	0.0039492	0.00107273	-0.000896158	-0.0018272	0.00011356
0.000881625	-0.00152624	-0.00130573	-0.00222359	-0.00106219	-0.000673722	0.0024453	-0.00242366	0.000766515	0.000578903	-0.000954082	0.00107988	0.000778959	-0.000531406	-0.00144143	0.000387921	-0.000438068	-0.000906692	-0.00211857	-0.00580216	5.43341e-05	0.00170274	0.000445399	-0.0022196	0.000116546	-0.0014041	0.00412345	0.00107365	-0.000900024	-0.0016161	0.000100065
0.000883154	-0.00156832	-0.00131552	-0.00222256	-0.00106343	-0.000608997	0.00241448	-0.002401	0.000725553	0.000583072	-0.00110532	0.00108159	0.000802875	-0.000541575	-0.0013784	0.000393755	-0.000430291	-0.000922039	-0.00208302	-0.00578026	-0.000197411	0.00136032	0.00043985	-0.00244546	0.000153666	-0.00135284	0.00392951	0.0010757	-0.000965886	-0.00162158	9.81204e-05
0.000883154	-0.00156832	-0.00131552	-0.00222256	-0.00106343	-0.000608997	0.00241448	-0.002401	0.000725553	0.000583072	-0.00110532	0.00108159	0.000802875	-0.000541575	-0.0013784	0.000393755	-0.000430291	-0.000922039	-0.00208302	-0.00578026	-0.000197411	0.00136032	0.00043985	-0.00244546	0.000153666	-0.00135284	0.00392951	0.0010757	-0.000965886	-0.00162158	9.81204e-05
0.000886001	-0.00155495	-0.00131541	-0.00222302	-0.00105835	-0.000637349	0.00235419	-0.00249646	0.000772626	0.00057868	-0.00102809	0.00116138	0.000813293	-0.000552722	-0.00136139	0.000385803	-0.000430842	-0.000916654	-0.00212878	-0.00578729	-0.000182276	0.00113629	0.000417871	-0.00230108	0.000319373	-0.0010242	0.000865155	0.00107357	-0.000941598	-0.00167969	8.20869e-05
0.000883528	-0.00155531	-0.00131567	-0.00222267	-0.00106022	-0.000630493	0.00239902	-0.00243102	0.000752537	0.00057546	-0.00100852	0.00130616	0.000810792	-0.000547722	-0.00116512	0.000388546	-0.000430669	-0.000920389	-0.00209878	-0.00577945	-0.000197463	0.00133059	0.000414091	-0.00230139	9.19652e-05	-0.000683872	0.000209487	0.00107406	-0.000963579	-0.00166694	8.06418e-05
0.000883528	-0.00155531	-0.00131567	-0.00222267	-0.00106022	-0.000630493	0.00239902	-0.00243102	0.000752537	0.00057546	-0.00100852	0.00130616	0.000810792	-0.000547722	-0.00116512	0.000388546	-0.000430669	-0.000920389	-0.00209878	-0.00577945	-0.000197463	0.00133059	0.000414091	-0.00230139	9.19652e-05	-0.000683872	0.000209487	0.00107406	-0.000963579	-0.00166694	8.06418e-05
0.00088442	-0.00155801	-0.00131388	-0.00222299	-0.00106277	-0.000630127	0.00233047	-0.00247743	0.000771572	0.000581933	-0.00102837	0.00116245	0.000812044	-0.000547945	-0.00120495	0.000384522	-0.000430625	-0.000915523	-0.00210429	-0.00578048	-0.000208894	0.00125952	0.000420518	-0.0022914	0.000283069	-0.000579981	0.000360749	0.00107354	-0.000926833	-0.00168085	8.01815e-05
0.000884633	-0.00156372	-0.00131393	-0.00222282	-0.00106108	-0.000628534	0.00237202	-0.00245554	0.000769035	0.000581172	-0.00101796	0.00112983	0.000806839	-0.00055768	-0.00112061	0.000384117	-0.000430697	-0.000918705	-0.00210684	-0.00577838	-0.000207896	0.00128055	0.000411938	-0.00229055	0.000183366	-0.000570884	0.000422705	0.00107354	-0.000927591	-0.00167298	7.99868e-05
5.61045e-05	-0.00155919	-0.0013138	-0.00133426	-0.00106177	-0.000642467	0.00112758	-0.00245546	0.000768624	0.00058462	-0.000973944	0.00116658	0.000827163	-0.000439378	-0.00122008	0.000383792	-0.000430676	-0.00102232	-0.00210573	-0.00577745	-0.000221056	0.00124005	0.000556803	-0.00229593	0.000246736	-0.000661724	0.00042738	0.00106265	-0.00097592	-0.00167675	7.23227e-05
0.000190718	-0.00155907	-0.00131372	-0.00118793	-0.00106206	-0.00064081	0.000802132	-0.00245219	0.00076096	0.000585075	-0.00101354	0.00116549	0.000813917	-0.000370898	-0.00118997	0.000384142	-0.000430531	-0.000947888	-0.00210545	-0.00577776	-0.000208245	0.00129098	0.000461639	-0.00230891	0.000263802	-0.000595255	0.000405765	0.00105721	-0.00103239	-0.00168176	7.12239e-05
0.000445402	-0.00155887	-0.0012994	-0.00123743	-0.00106212	-0.000637598	0.000848439	-0.00245499	0.000762529	0.000585092	-0.00101573	0.00116149	0.000815388	-0.000347218	-0.00117499	0.000384042	-0.000430534	-0.000959351	-0.00210523	-0.00577858	-0.000213767	0.00127593	0.000425388	-0.00207551	0.000235401	-0.000593857	0.000406747	0.00106277	-0.00107348	-0.00167574	7.05033e-05
0.000410541	-0.00155891	-0.0012817	-0.00124731	-0.0010621	-0.000637692	0.000864962	-0.00244431	0.000762303	0.000585677	-0.00101469	0.00116152	0.000815557	-0.000359762	-0.00117635	0.000384085	-0.000430547	-0.000956993	-0.00210528	-0.00577865	-0.000214069	0.00127601	0.000435551	-0.00207802	0.000240761	-0.000593457	0.00040612	0.00106276	-0.00106947	-0.00167574	7.0448e-05
0.000306803	-0.00155886	-0.0013059	-0.00118429	-0.00106215	-0.000636873	0.000856493	-0.0024143	0.000762408	0.000588418	-0.00101659	0.00115902	0.000814484	-0.000359647	-0.00119884	0.000384092	-0.00043058	-0.000949063	-0.00210463	-0.00577795	-0.000214348	0.00128082	0.000457584	-0.00210416	0.000260262	-0.000531066	0.000408839	0.00106182	-0.00108291	-0.00167978	7.02725e-05
0.000302405	-0.000405577	-0.00130235	-0.00121779	-0.00109934	-0.000634444	0.000851384	-0.00244087	0.000762401	0.000622165	-0.00101112	0.00115762	0.000817012	-0.000392929	-0.00119838	0.000384007	-0.000430475	-0.000952334	-0.0021052	-0.00577877	-0.000215038	0.00112193	0.000460515	-0.00211634	0.00025343	-0.000570707	0.000409659	0.00105241	-0.00106322	-0.00167872	6.79931e-05
0.000186784	-0.000455714	-0.00130263	-0.00122356	-0.00107479	-0.000634418	0.000842246	-0.00243539	0.000762832	0.000593387	-0.00101231	0.0011596	0.000817029	-0.000379568	-0.00119725	0.000384099	-0.000430504	-0.000954964	-0.00210505	-0.00577854	-0.000214363	0.00043883	0.000459295	-0.00210714	0.000255807	-0.000572289	0.000411458	0.00105174	-0.00104095	-0.00167837	6.67092e-05
0.000195515	-0.000462931	-0.00130271	-0.00120722	-0.00107477	-0.000634483	0.000855716	-0.00243547	0.000762787	0.00059609	-0.00101232	0.00115936	0.000816679	-0.000378821	-0.0011974	0.000384088	-0.000430512	-0.000954885	-0.00210512	-0.00577893	-0.000214412	0.000384743	0.000459737	-0.0021106	0.000255604	-0.000571736	0.000411302	0.00105184	-0.00104462	-0.00167833	6.66867e-05
0.00019941	-0.000450835	-0.0013017	-0.00122262	-0.00107397	-0.000634769	0.000851886	-0.00243318	0.000762819	0.000597153	-0.00101252	0.00115989	0.000816571	-0.000380864	-0.00119474	0.000384115	-0.000430527	-0.000954171	-0.00210513	-0.00577908	-0.000214326	0.000291947	0.000456627	-0.00210731	0.00025486	-0.000574012	0.000410877	0.00105505	-0.00105476	-0.00167818	6.66413e-05
0.000236527	-0.000456695	-0.00130088	-0.00121816	-0.00106895	-0.000634454	0.0008518	-0.0024296	0.000762879	0.000597247	-0.00101304	0.00116016	0.000816373	-0.000377653	-0.00119446	0.000384103	-0.000430547	-0.000954978	-0.00210517	-0.00577877	-0.000213755	0.000249664	0.000454855	-0.00211101	0.000255714	-0.000572527	0.00041051	0.0010558	-0.00105756	-0.00167828	6.66147e-05
0.000238682	0.0001185	-0.00130137	-0.00123607	-0.00104779	-0.000626674	0.000852881	-0.00243225	0.000383562	0.000596912	-0.00101254	0.00116011	0.000816354	-0.000421908	-0.00120618	0.000384102	-0.000430526	-0.000955155	-0.00210662	-0.00384842	-0.000202337	0.000305667	0.000456619	-0.002101	0.000235544	-0.000572247	0.000365726	0.00105562	-0.00107877	-0.00168122	4.74718e-05
0.000232284	-4.60291e-05	-0.00129987	-0.00124398	-0.00088703	-0.000591748	0.000849284	-0.00242714	0.000250655	0.000595933	-0.00101247	0.00115956	0.000816236	-0.000455446	-0.00122498	0.000384107	-0.000430526	-0.000951765	-0.00210544	-0.00344287	-0.000209393	0.000304155	0.000474612	-0.00209201	0.000238422	-0.000569588	0.000373503	0.00105458	-0.00113811	-0.00181402	4.46864e-05
0.000255357	-0.000167037	-0.00130136	-0.00122333	-0.00101804	-0.000649602	0.000851593	-0.00243009	0.00029793	0.00059621	-0.00101077	0.00116004	0.000816558	-0.000400386	-0.0012037	0.000384102	-0.000430403	-0.000949678	-0.00210534	-0.00357464	-0.000212454	0.000321109	0.000456137	-0.00210693	0.000243376	-0.000571329	0.000381947	0.00105548	-0.00110237	-0.00117698	4.39464e-05
0.000227617	-0.000192797	-0.00130076	-0.0012258	-0.000835917	-0.000628003	0.000851362	-0.00243021	6.61326e-05	0.000595889	-0.00101226	0.00115981	0.000816478	-0.000412364	-0.00121015	0.000384101	-0.000430518	-0.000892385	-0.00210542	-0.00351534	-0.000212068	0.000311366	0.00045897	-0.00210576	0.000243872	-0.000569849	0.000384002	0.00105473	-0.00111079	-0.00123913	4.31577e-05
0.000226022	-0.000257868	-0.00130073	-0.0012273	-0.000795426	-0.00061455	0.000851673	-0.00166658	2.82457e-05	0.000595973	-0.00101237	0.00115907	0.000790321	-0.000409377	-0.00120584	0.00043305	-0.000450027	-0.000931611	-0.00210557	-0.00345391	-0.000209904	0.000310267	0.00046188	-0.00210687	0.000242876	-0.000569281	0.000388116	0.00105478	-0.00110027	-0.00142243	4.00931e-05
0.000256832	-0.000254241	-0.00102808	-0.00122986	-0.000811986	-0.00062341	0.000851568	-0.00159311	9.0873e-05	0.000596107	-0.00100783	0.00116318	0.000901716	-0.0005063	-0.00120547	0.000422393	-0.000446351	-0.000830396	-0.00210559	-0.00348623	-0.000210764	0.000308495	0.000462901	-0.00211095	0.000242937	-0.000382053	0.00039714	0.00105416	-0.000904378	-0.00154983	3.94245e-05
0.00023443	-0.000182636	-0.00130097	-0.0012264	-0.000677964	-0.000616995	0.000851546	-0.000640203	8.21403e-05	0.000596438	-0.000944102	0.00111577	0.000811006	-0.000408689	-0.00121126	0.00038674	-0.000451555	-0.000939962	-0.00207205	-0.00348751	-0.000143022	0.000304886	0.000530715	-0.00193497	0.000242815	-0.000117618	0.000380557	0.00105549	-0.00112367	-0.00128026	3.61166e-05
0.000232267	-0.000166619	-0.000803561	-0.00123316	-0.000736843	-0.000617317	0.000851578	-0.000892475	-1.32609e-05	0.000596063	-0.00083493	0.00115404	0.00081458	-0.000410533	-0.00121141	0.000397456	-0.000439717	-0.000923297	-0.00210446	-0.00346605	-0.000203605	0.000306848	0.000475082	-0.00206596	0.000242231	-0.0004989	0.000418435	0.000641527	-0.00110924	-0.0013259	3.5536e-05
0.000231611	-0.000226075	-0.00117049	-0.00123015	-0.000726926	-0.000618267	0.000851357	-0.000897373	8.07766e-05	0.000594835	-0.000703226	0.00113383	0.000819256	-0.000421656	-0.00121069	0.000403641	-0.000479588	-0.000309444	-0.00209271	-0.000908924	-0.000180269	0.000304623	0.000498804	-0.00199458	0.000245279	-0.000365662	0.000432648	0.000874902	-0.00110008	-0.00131468	2.40158e-05
0.000231932	-0.000175137	-0.000989173	-0.00122868	-0.000720418	-0.000617081	0.000849893	-0.000846482	0.000109795	0.00059534	-0.000768309	0.0011385	0.000818515	-0.00042403	-0.00120989	0.000401102	-0.00044191	-0.000443679	-0.00209659	-0.000267024	-0.00018008	0.000302702	0.00048847	-0.0019984	0.000243223	-0.00033884	0.000401521	0.000842621	-0.00103048	-0.00121842	2.24457e-05
0.000233091	-0.000173753	-0.00103197	-0.00122751	-0.000733192	-0.000615578	0.000852398	-0.000601839	9.71161e-05	0.000594651	-0.000698714	0.0011357	0.000809008	-0.000416945	-0.00120688	0.00039354	-0.000446252	-2.75629e-05	-0.00208893	-0.000615883	-0.000177077	0.000290408	0.000504	-0.00198478	0.000243035	-0.000297631	0.000385079	0.000753499	-0.00109613	-0.00112943	2.18351e-05
0.000235663	-0.000178174	-0.00101812	-0.00122821	-0.000727358	-0.000617009	0.000852557	-0.000611111	7.62453e-05	0.000594949	-0.000648282	0.00113452	0.0008151	-0.00041132	-0.00120858	0.00039285	-0.000445195	-0.000426832	-0.0020886	-0.000574506	-0.000174274	0.000289537	0.000507323	-0.00197043	0.000245434	-0.000247272	0.000394301	0.00078223	-0.00110545	-0.00104094	2.16793e-05
0.000234532	-0.000178773	-0.00102909	-0.001228	-0.000729269	-0.000616847	0.000851096	-0.000476191	8.44433e-05	0.00059518	-0.000712598	0.00113557	0.000815245	-0.000417082	-0.00121066	0.000394203	-0.000444797	-0.00032879	-0.0020942	-0.000335967	-0.000177171	0.000297499	0.000497955	-0.0019787	0.000243831	-0.000315504	0.00039954	0.000719142	-0.00106199	-0.00106704	2.13256e-05
0.000234929	-0.000179272	-0.00101881	-0.00122801	-0.000735037	-0.000616875	0.000851375	-0.000508266	8.94844e-05	0.000595382	-0.000678788	0.00113511	0.000816587	-0.000416312	-0.00121112	0.000396166	-0.000444394	-0.00030629	-0.00209118	-0.000330894	-0.000176593	0.000295873	0.000506305	-0.00197669	0.000244786	-0.000267534	0.000386733	0.000737473	-0.00106072	-0.00108177	2.12894e-05
0.000234431	-0.000177343	-0.00102602	-0.00122803	-0.000725134	-0.00061666	0.000850879	-0.000500753	8.38711e-05	0.000595163	-0.00069964	0.00113509	0.000814897	-0.000417126	-0.00121001	0.00039461	-0.000438664	-0.000315446	-0.00105922	-0.000367223	-0.000175647	0.000298454	0.00048282	-0.00201515	0.000262857	-0.000288148	0.000345859	0.000741798	-0.00107004	-0.00107402	1.82082e-05
0.000234664	-0.000179034	-0.00102443	-0.00122813	-0.000722764	-0.000616712	0.000847479	-0.000492123	8.43964e-05	0.000595342	-0.000708243	0.00113551	0.00081648	-0.000416375	-0.00121027	0.000394855	-0.000423061	-0.000240849	-0.00110102	-0.000377783	-0.000175405	0.000298128	0.000499154	-0.00198381	0.000257147	-0.000285252	0.00035356	0.000736612	-0.00106823	-0.00108705	1.81554e-05
0.000234575	-0.000179122	-0.00102108	-0.00122807	-0.000723314	-0.000616722	0.000849406	-0.000489407	8.45594e-05	0.000533208	-0.000704798	0.00113562	0.000816307	-0.000416398	-0.00121054	0.000395468	-0.000443505	-0.000253144	-0.00110732	-0.000347156	-0.000176612	0.000297534	0.000499317	-0.00198152	0.000246879	-0.000283266	0.000366946	0.000733413	-0.00106614	-0.00108392	1.807e-05
0.000234459	-0.000169774	-0.00102621	-0.00121051	-0.000724809	-0.000616833	0.000849498	-0.000484103	8.51692e-05	0.000536974	-0.000692061	0.00113583	0.000815599	-0.00041694	-0.00121028	0.000395082	-0.000289003	-0.000259165	-0.00104537	-0.000358206	-0.000176021	0.000297579	0.000493918	-0.00199849	0.000275099	-0.000289163	0.000355248	0.000746532	-0.00106882	-0.00108165	1.7873e-05
0.000234618	-0.000172623	-0.00103083	-0.00116795	-0.000727054	-0.000580189	0.000849243	-0.000489491	8.43688e-05	0.000546805	-0.000700766	0.00113594	0.000815692	-0.00041694	-0.000347686	0.000395199	-0.000426987	-0.00026982	-0.00102712	-0.00034207	-0.000176129	0.000297329	0.00049361	-0.00198779	0.000283335	-0.000286175	0.000383687	0.000741682	-0.00106829	-0.00107955	1.64491e-05
0.000234571	-0.000178257	-0.00102572	-0.00117418	-0.000326457	-0.000620295	0.000846226	-0.000490162	8.33913e-05	0.000557002	-0.000636744	0.00113587	0.000815533	-0.000417285	-0.000227897	0.000394437	-0.000343834	-0.000273634	-0.00110777	-0.000349143	-0.000175883	0.000297732	0.000481725	-0.00199263	0.000277727	-0.000287333	0.000332698	0.000738752	-0.00107097	-0.00108029	1.60194e-05
0.000234594	-0.000178456	-0.00102548	-0.00116117	-0.000399361	-0.000540719	0.000848184	-0.000489717	8.38476e-05	0.000540175	-0.000701646	0.00113326	0.00024164	-0.000416223	-0.000373192	0.000394893	-0.000364405	-0.000266877	-0.000994577	-0.000352266	-0.000176102	0.000297506	0.000478677	-0.00199193	0.000275992	-0.000287383	0.000357236	0.000737459	-0.00106742	-0.00107996	1.52698e-05
0.000234576	-0.000176876	-0.001027	-0.00118044	-0.000390604	-0.000538047	0.000846954	-0.000488436	8.47592e-05	0.000538198	-0.000702385	0.00113007	0.000217964	-0.000416251	-0.000187037	0.000394705	-0.000345722	-0.000266777	-0.00100787	-0.000352974	-0.000175607	0.000297471	0.000481167	-0.00199079	0.00027143	-0.000287996	0.000361077	0.00073943	-0.00106637	-0.00108062	1.5195e-05
0.000234587	-0.000176941	-0.00102673	-0.00118051	-0.000333364	-0.000534042	0.000851407	-0.000488604	8.42012e-05	0.000549981	-0.000678489	0.00113274	0.000157083	-0.000415864	-0.000185221	0.000394456	-0.000360021	-0.000266657	-0.00100053	-0.000350076	-0.000176033	0.000297723	0.000481837	-0.00199014	0.000271699	-0.000287639	0.000360541	0.000737562	-0.00106892	-0.00108096	1.5113e-05
0.00023468	-9.35414e-05	-0.000892875	-0.00115274	-0.000481751	-0.000503178	0.000852131	-0.000485092	0.000102431	0.000477874	-0.000691961	0.000712305	0.000156228	-0.000439441	-0.000334124	0.000394487	-0.000357802	-0.000268784	-0.000997861	-0.00035245	-0.000176865	0.000297542	0.000476439	-0.00163667	0.000278402	-0.000288497	0.000310922	0.000737565	-0.00106801	-0.00108012	1.28008e-05
0.000234685	-0.00011511	-0.000921156	-0.0011521	-0.000430936	-0.000390122	0.000851435	-0.000485464	0.000101493	0.000454183	-0.000691939	0.000819385	0.000147675	-0.000441455	-0.000356489	0.000394515	-0.000355887	-0.000268757	-0.00101271	-0.000352285	-0.000176466	0.000297515	0.00047836	-0.00139901	0.000289655	-0.000287918	0.000318403	0.000737842	-0.00106775	-0.00108011	1.21825e-05
0.000258311	-5.07492e-05	-0.00088738	-0.00117077	-0.000460857	-0.000463726	0.000850071	-0.000489085	9.89991e-05	0.000486487	-0.000645329	0.000734956	0.000175715	-0.000427461	-0.000321268	0.000380333	-0.000330556	-0.000269501	-0.00100492	-0.000353053	-0.000172015	0.000297414	0.000488815	-0.00131096	0.000170137	-0.000288463	0.000339894	0.00073774	-0.00106673	-0.00108023	1.175e-05
0.000283194	-5.50884e-05	-0.000907615	-0.00117324	-0.000428265	-0.000513826	0.000850263	-0.000495446	9.93267e-05	0.000481408	-0.000366226	0.000741299	0.00013662	-0.000428397	-0.000294439	0.000383386	-0.000286398	-0.000269577	-0.00100904	-0.000354112	-0.00017211	0.000297371	0.000541055	-0.0012592	0.00015386	-0.000288472	0.000341997	0.00073769	-0.00106488	-0.00108034	1.14242e-05
0.000239651	-7.40408e-05	-0.000879329	-0.00116444	-0.000238591	-0.000477949	0.000851343	-0.000471723	9.34535e-05	0.000439932	-0.000426751	0.000746812	0.000138394	-0.000423226	-0.000316432	0.00038513	-0.000319649	-0.000269488	-0.000922957	-0.00035302	-0.000173606	0.000297571	0.000468911	-0.0012987	0.000203191	-0.000288565	0.000338571	0.000737534	-0.00106546	-0.00107619	1.10665e-05
0.000252077	-6.15016e-05	-0.000881217	-0.00116855	-0.00011624	-0.000486955	0.000850833	-0.000480483	9.7961e-05	0.000383322	-0.000389041	0.000746311	0.000145585	-0.000425456	-0.000322562	0.000398814	-0.000319792	-0.000285455	-0.00089002	-0.000353225	-0.000173667	0.000297571	0.000477558	-0.00131488	0.000202531	-0.000288622	0.000338543	0.000737547	-0.00105543	-0.00105193	1.09247e-05
0.000246101	-6.00275e-05	-0.000881103	-0.00116674	-7.7054e-05	-0.000466677	0.000850922	-0.000463695	9.53464e-05	0.000370985	-0.000446877	0.000755499	0.000151834	-0.000424372	-0.000325534	0.000399434	-0.000308161	-0.000277885	-0.000918316	-0.000348106	-0.000174354	0.000297647	0.000460386	-0.00132066	0.000212756	-0.000276966	0.000332899	0.000738764	-0.00105923	-0.000983476	1.083e-05
0.000242897	-6.21999e-05	-0.00088046	-0.00116753	-7.90707e-05	-0.000471477	0.00085056	-0.00046722	9.46442e-05	0.00037709	-0.000465821	0.000745652	0.000151119	-0.00042042	-0.000326263	0.000397294	-0.000313604	-0.000295569	-0.000912951	-0.000350001	-0.000172871	0.000297571	0.000464379	-0.00131868	0.000189576	-0.000264442	0.000339027	0.000595071	-0.00105667	-0.000981242	1.06285e-05
0.000246932	-6.17037e-05	-0.000882682	-0.00116747	-0.0001351	-0.000476775	0.000850543	-0.000474953	0.000100347	0.000373459	-0.000443221	0.000754068	0.000152016	-0.000422759	-0.000321982	0.000399463	-0.000313456	-0.000298422	-0.000898482	-0.000351312	-0.000173591	0.000297572	0.000467443	-0.00130678	0.000203195	-0.000286006	0.000339332	0.000571645	-0.000132227	-0.00100553	9.5376e-06
0.000248854	-6.4355e-05	-0.000883318	-0.00116405	-8.15733e-05	-0.000472947	0.000550779	-0.000465278	9.59582e-05	0.000374605	-0.000445763	0.000750425	0.00012359	-0.000429957	-0.000319042	0.000397379	-0.000311439	-0.000245327	-0.000833247	-0.000351492	-0.000174641	0.00029774	0.000469438	-0.00129837	0.000179621	-0.000265102	0.000337954	0.000587555	-0.000466522	-0.000993238	9.08917e-06
0.000246664	-5.83755e-05	-0.000882674	-0.00116893	-7.61655e-05	-0.00047368	0.000449397	-0.000470667	9.58724e-05	0.000377238	-0.000462934	0.0007562	0.000150174	-0.000419116	-0.000320031	0.000398061	-0.000314541	-0.000307868	-0.000781752	-0.000357481	-0.000169567	0.000297935	0.000467363	-0.00116083	0.000184726	-0.000272627	0.000338106	0.00059775	-0.000254576	-0.0010109	8.54306e-06
0.000246459	-5.88501e-05	-0.000883471	-0.00116675	-9.74035e-05	-0.000473035	0.000440373	-0.000469201	9.768e-05	0.000372957	-0.000458917	0.000759934	0.000149773	-0.000426405	-0.000319659	0.000397166	-0.000313267	-0.000276386	-0.000678417	-0.000354809	-0.00017234	0.000297847	0.000468284	-0.00107223	0.000196787	-0.000265861	0.00033843	0.000598266	-0.000329804	-0.00101158	8.21626e-06
0.000246273	-6.04789e-05	-0.000882808	-0.00116669	-9.55175e-05	-0.00047574	0.000444574	-0.00046949	9.67316e-05	0.000364767	-0.000452674	0.000755729	0.000133596	-0.000422171	-0.000313507	0.000400604	-0.00031331	-0.0002823	-0.000708777	-0.000350235	-0.000168174	0.000297867	0.000469812	-0.00107366	0.000195341	-0.000267769	0.000338539	0.000615478	-0.000267512	-0.000380488	7.34461e-06
0.000246793	-5.96219e-05	-0.000746538	-0.00116659	-8.99438e-05	-0.000473173	0.000424486	-0.000470241	9.75536e-05	0.000363431	-0.00043965	0.000754519	0.000133392	-0.00042021	-0.000318237	0.000413435	-0.000313451	-0.00027486	-0.000682915	-0.00036424	-9.02211e-05	0.000297627	0.000470033	-0.00106442	0.000185705	-0.000269541	0.000338706	0.000604668	-0.000301256	-0.000477228	7.11625e-06
0.000249865	-5.98384e-05	-0.000733633	-0.00116658	-9.10184e-05	-0.000472165	0.000323498	-0.000469653	9.75153e-05	0.00036356	-0.000438752	0.000731085	0.000136474	-0.000419393	-0.000316795	0.000422081	-0.00031403	-0.000288467	-0.000697776	-0.000294548	-0.000134398	0.000212681	0.000471157	-0.00108299	0.000189789	-0.000263883	0.000339889	0.000602607	-0.000302281	-0.000496809	6.99942e-06
0.000249263	-5.75025e-05	-0.000764843	-0.0011671	-0.000111781	-0.000434281	0.00025309	-0.000470688	9.62292e-05	0.000364077	-0.000445277	0.00072071	0.000141926	-0.00042138	-0.000296477	0.000405409	-0.000315397	-0.000278917	-0.00071669	-0.000251887	-0.00015083	0.000127672	0.000487528	-0.00107493	0.000155218	-0.000270574	0.000343788	0.000609271	-0.000250035	-0.000470824	6.86616e-06
0.000248506	-5.82641e-05	-0.000762475	-0.00116682	-9.48061e-05	-0.000449574	0.000354422	-0.000480143	8.65232e-05	0.000362556	-0.000448039	0.000731727	0.000138983	-0.000419597	-0.000297125	0.000411788	-0.00031318	-0.000279721	-0.000676845	-0.000288401	-0.000111373	7.72214e-05	0.000240093	-0.00107737	0.000176278	-0.000268751	0.000342373	0.000604679	-0.000286913	-0.000409119	6.69378e-06
0.00024893	-5.69837e-05	-0.000748676	-0.00116714	-0.000104251	-0.000450783	0.000299787	-0.000473373	9.50874e-05	0.000363317	-0.000447814	0.000722807	0.000140756	-0.000143894	-0.000300022	0.000410669	-0.000314143	-0.000281693	-0.000686782	-0.000297431	-0.00012587	1.41792e-05	0.000307467	-0.00105532	0.000167853	-0.000285729	0.000342334	0.000603637	-0.000290931	-0.000415659	6.49042e-06
0.000248869	-4.71547e-05	-0.000750243	-0.00116838	-9.62946e-05	-0.000449403	0.000286271	-0.000472887	8.7878e-05	0.000363412	-0.000446851	0.000725131	0.00014097	-0.00014033	-0.000304511	0.000411446	-0.000315292	-0.000279536	-0.000696138	-0.000181455	-0.000126382	4.31415e-05	0.00020362	-0.00107753	0.000169573	-0.000272278	0.000342499	0.000597303	-0.000291279	-0.000397789	6.4113e-06
0.000248804	-2.16137e-05	-0.000752833	-0.0011674	-9.8281e-05	-0.00045437	0.000281629	-0.000474503	9.15612e-05	0.000363414	-0.00044724	0.000727702	0.000138744	-0.000154822	-0.000317725	0.000411021	-0.000314375	-0.000283144	-0.000692138	-0.000297558	-0.000127534	2.34442e-05	0.000268199	-0.000606631	0.000170026	-0.000271603	0.000341961	0.0006008	-0.000317885	-0.000393983	5.73585e-06
0.000247609	1.51868e-05	-0.00075278	-0.00116704	-9.88046e-05	-0.000455233	0.000291562	-0.000475483	9.18118e-05	0.000363548	-0.000445412	0.000727221	0.000137477	-0.000176849	-0.000328036	0.000216266	-0.000314497	-0.000283399	-0.000687012	-0.000288659	-0.00012477	8.53615e-05	0.000281109	-0.000608725	0.000170873	-0.000271876	0.000341804	0.000603945	-0.000305847	-0.000389047	5.62723e-06
0.000248462	-1.32951e-06	-0.000759329	-0.00116737	-9.90067e-05	-0.000451826	0.00029673	-0.000475015	9.1157e-05	0.000362175	-0.000258906	0.00072408	0.000138795	-0.000202696	-0.000315352	0.000241389	-0.000315369	-0.000280421	-0.000689015	-0.000286752	-0.000122924	8.54586e-05	0.000199789	-0.000629219	0.000169375	-0.000267104	0.000343752	0.000602679	-0.000292836	-0.00040508	5.50213e-06
0.000248366	-1.84807e-05	-0.000750585	-0.00116768	-9.87681e-05	-0.000453545	0.000287788	-0.000473183	9.08287e-05	0.000363558	-0.000186415	0.000726661	0.00013906	-0.000190794	-0.000315228	0.000250771	-0.00031637	-0.000281953	-0.000689947	-0.000268284	-0.000126224	7.1315e-05	0.00022064	-0.000641294	0.000170186	-0.00027077	0.000342086	0.000602315	-0.000300671	-0.000391105	5.46628e-06
0.000251905	-1.63062e-05	-0.000750682	-0.00116752	-9.8706e-05	-0.000152397	0.000286265	-0.000472876	9.13918e-05	0.000363433	-0.000197825	0.000726528	0.000139164	-0.000186236	-0.000316734	0.00025632	-0.000317414	-0.000282186	-0.000690504	-0.000271103	-0.000125356	5.80212e-05	0.000223605	-0.000642282	0.000173608	-0.000270932	0.000342728	0.00060233	-0.000300585	-0.000388907	5.29406e-06
0.000249327	-1.2191e-05	-0.0007521	-0.00116746	-9.87691e-05	-0.000130243	0.000286312	-0.000473572	9.1509e-05	0.000363039	-0.000215598	0.000726354	0.00013922	-0.000180267	-0.00031414	0.000229944	-0.000317312	-0.000281354	-0.000690568	-0.000263875	-0.00012532	8.74009e-05	0.000223728	-0.000638473	0.000173256	-0.000270596	0.000342515	0.000602513	-0.000302406	-0.000390681	5.27664e-06
0.000248509	-1.90961e-05	-0.000752071	-0.00116741	-9.88444e-05	-0.000135162	0.00028678	-0.000473909	9.13725e-05	0.000363028	-0.000222469	0.000726249	0.000139579	-0.000186896	-0.000313932	0.000232924	-0.000316507	-0.000281339	-0.000689512	-0.000256579	-0.00012521	8.71742e-05	0.000217874	-0.000638127	0.000172887	-0.000270771	0.000342311	0.00060252	-0.000301048	-0.000389702	5.27419e-06
0.000249655	-1.62699e-05	-0.000751508	-0.00116751	-9.88312e-05	-0.000111673	0.000287309	-0.000473913	9.11828e-05	0.000363178	-0.000215496	0.000726072	0.00013926	-0.000183639	-0.00031465	0.000234802	-0.000316817	-0.000281848	-0.000689917	-0.000260478	-0.000124985	7.34922e-05	0.000211045	-0.000637098	0.000172507	-0.000270026	0.000342633	0.000602455	-0.000300775	-0.000391021	5.26239e-06
0.000242573	-1.64148e-05	-0.000752089	-0.00116742	-9.74866e-05	-0.000148864	0.000286568	-0.000484701	9.70532e-05	0.000363167	-0.000219126	0.000728789	0.00013962	-0.00015749	-0.000313448	0.000227812	-0.000316602	-0.000280044	-0.00033062	-0.000260282	-0.000129804	7.03553e-05	0.000224288	-0.00063542	0.000172832	-0.000308392	0.000342338	0.000601124	-0.000297948	-0.00039203	4.9288e-06
0.000256348	-1.49086e-05	-0.000412534	-0.00117186	-9.79836e-05	-0.000139912	0.000296353	-0.000446621	8.83993e-05	0.000339079	-0.000214602	0.000544408	0.000118649	-0.00018144	-0.000314741	0.000164197	-0.000316686	-0.000281524	-0.00053384	-0.00026321	-0.000100141	7.30172e-05	0.000223369	-0.000636572	0.000180702	-0.00028037	0.000342426	0.000602598	-0.00030034	-0.000370751	4.38767e-06
0.000267278	-1.51158e-05	-0.000353815	-0.00117066	-9.72876e-05	-0.000146147	0.000292585	-0.00047147	9.01138e-05	0.000358582	-0.000214078	0.000547142	0.000114442	-0.000172399	-0.000314783	0.000155622	-0.000316839	-0.000281607	-0.000449222	-0.000262751	-6.18321e-05	7.35272e-05	0.000223776	-0.000637484	0.000181949	-0.000277916	0.000342426	0.00060208	-0.000300293	-0.000391049	4.30345e-06
0.000251673	-1.44891e-05	-0.000448703	-0.00117218	-0.000104155	-0.000144253	0.000289853	-0.000474847	9.85165e-05	9.41271e-05	-0.000196095	0.000485164	0.000136544	-0.000177347	-0.000319161	0.000212839	-0.000316773	-0.000278551	-0.000386084	-0.000259103	-3.34425e-05	8.16274e-05	0.00022297	-0.000636059	0.000186222	-0.000275496	0.0003427	0.000601414	-0.000296971	-0.000382775	4.15033e-06
0.000256094	-1.45314e-05	-0.000351189	-0.00117192	-9.86901e-05	-0.000143151	0.000292346	-0.000443261	9.53142e-05	0.000169923	-0.000197724	0.000486972	0.000132662	-0.000174249	-0.000318524	0.000190697	-0.000316717	-0.000278921	-0.000396786	-0.000259951	-6.64112e-05	7.8116e-05	0.000224001	-0.000637543	0.000180341	-0.000274168	0.000343023	0.000601665	-0.000299057	-0.000384827	4.06985e-06
0.000251326	-1.47388e-05	-0.00032803	-0.0011703	-9.95781e-05	-0.000145771	0.000290502	-0.000464546	9.53861e-05	0.000106436	-0.000203505	0.000480762	0.000132546	-0.00017671	-0.000318144	0.000211327	-0.000316767	-0.000279652	-0.000375549	-0.000260908	-3.92415e-05	7.74772e-05	0.000223568	-0.000637396	0.000181435	-0.000275789	0.000342698	0.000601793	-0.000297647	-0.000386461	4.03756e-06
0.000252786	-1.46881e-05	-0.000341232	-0.00117089	-0.000100975	-0.000144773	0.000290663	-0.000439626	9.56887e-05	0.000139319	-0.000201373	0.000484725	0.000130456	-0.000175448	-0.000318408	0.000203629	-0.000316769	-0.000279759	-0.000372612	-0.00025973	-4.9672e-05	7.85726e-05	0.000223547	-0.000636655	0.000181747	-0.000276755	0.000342999	0.000601763	-0.000297516	-0.00038479	4.03001e-06
0.00028864	-1.4613e-05	-0.000330173	-0.00117054	-9.9622e-05	-0.000126436	0.000270803	-0.000460999	9.55966e-05	0.000139495	-0.000203396	0.000486986	0.000132685	-0.000178301	-0.000318355	0.000207741	-0.000296914	-0.00028072	-0.000374241	-0.000260279	-4.17087e-05	7.80741e-05	0.000227238	-0.000635995	0.000179734	-6.27159e-06	0.000324578	0.000601	-0.00029835	-0.000368	3.93756e-06
0.000254673	-4.40956e-05	-0.000339578	-0.000709451	-8.62607e-05	-0.000149103	0.000290831	-0.000443591	9.37479e-05	0.000213433	-0.000206317	0.000485966	0.000133105	-0.00017602	-0.000325268	0.000196676	-0.000162247	-0.000279667	-0.000372424	-0.0002599	-3.98147e-05	7.83863e-05	0.000241916	-0.000604893	0.000184882	-0.00027469	0.000337505	0.000600944	-0.000288987	-0.000353022	3.05847e-06
0.000258472	-4.90881e-05	-0.00033679	-0.000736077	-9.75649e-05	-0.00014234	0.000290617	-0.000445938	9.1742e-05	0.000177186	-0.000200067	0.00036037	0.000132833	-0.000176176	-0.00032691	0.000200763	-0.000218033	-0.000279702	-0.000374697	-0.000259897	-4.18088e-05	7.85737e-05	0.000229475	-0.000623196	0.000181452	-0.00015132	0.00033345	0.000600928	-0.000276415	-0.00033966	2.94569e-06
0.000263297	-2.12533e-05	-0.000336003	-0.000727767	-8.91034e-05	-0.000142204	0.000284255	-0.000445994	8.39035e-05	0.000164569	-0.000195108	0.000187409	0.000132979	-0.000176372	-0.000322101	0.000198103	-0.000192826	-0.00027976	-0.000373486	-0.000260191	-4.43695e-05	7.85011e-05	0.000229294	-0.000627166	0.000180973	-0.000138514	0.000334877	0.000600935	-0.000273015	-0.000352369	2.81987e-06
0.000263183	-4.76141e-05	-0.000337187	-0.000732727	-7.90829e-05	-0.000142407	0.000274381	-0.000445017	8.5503e-05	0.000162102	-0.000199659	0.000219615	0.000132794	-0.000176123	-0.000323921	0.00019827	-0.000175661	-0.000279751	-0.000373355	-0.00025998	-3.85129e-05	7.86935e-05	0.000240688	-0.000617311	0.000183318	-0.000140469	0.000334734	0.000600891	-0.00025881	-0.000307022	2.78703e-06
0.000261036	-4.30721e-05	-0.000336777	-0.000744453	-8.57358e-05	-0.000144965	0.000277762	-0.000446583	8.69815e-05	0.000157487	-0.000199923	0.000188319	0.00011617	-0.000176191	-0.000323064	0.000199559	-0.00021396	-0.000279084	-0.000176379	-0.000259995	-4.43765e-05	7.87494e-05	0.000253965	-0.000607655	0.00018209	-0.000145576	0.000333681	0.000601076	-0.000257995	-0.0002859	2.67868e-06
0.000261641	-2.74808e-05	-0.000337272	-0.000737294	-9.12229e-05	-0.000142448	0.000160315	-0.000445497	7.95212e-05	0.000155129	-0.000189455	0.000205366	9.52847e-05	-0.000176146	-0.000322844	0.000197571	-0.000209828	-0.00028417	-0.000181885	-0.000261086	-4.316e-05	7.06759e-05	0.000237613	-0.000610114	0.000190019	-0.000142964	0.000282989	0.000600811	-0.000262867	-0.000300078	2.58951e-06
0.000262082	-3.08212e-05	-0.000337176	-0.000737344	-8.99329e-05	-0.000141881	0.00017613	-0.000445807	8.16498e-05	0.000145643	-0.000193053	0.000205509	9.93176e-05	-0.000176127	-0.000322959	0.000197755	-0.000205482	-0.000283239	-9.77779e-05	-0.000260514	-4.31271e-05	7.13312e-05	0.0002396	-0.000611295	0.000189762	-0.000142756	0.000290514	0.000600847	-0.000261952	-0.000300128	2.57507e-06
0.000259177	-2.8691e-05	-0.000340902	-0.000738064	-8.70115e-05	-0.000140138	0.000210529	-0.00044589	8.19634e-05	0.000162489	-0.000199222	0.000220122	0.000111523	-0.000176078	-0.000323968	0.000200227	-0.000202501	-0.000277651	-0.000115494	-0.000262674	-4.33733e-05	7.78604e-05	6.08329e-05	-0.000608841	0.00018081	-0.00013799	0.000288842	0.000600934	-0.000175914	-0.000310975	2.51575e-06
0.000262647	-2.97855e-05	-0.000336671	-0.000706338	-8.82453e-05	-0.000137605	0.000184846	-0.000445611	7.21833e-05	0.000157885	-0.000196671	0.000216865	0.000110882	-0.000176076	-0.0002199	0.000202943	-0.000205823	-0.000272231	-0.000118108	-0.00026136	-4.29055e-05	7.57897e-05	5.71297e-05	-0.000611504	0.000183279	-0.000134207	0.000296474	0.000600885	-9.92899e-05	-0.000303617	2.3764e-06
0.000261435	-2.86179e-05	-0.000336188	-0.000710983	-8.80928e-05	-0.000141708	0.00018675	-0.000445098	7.23883e-05	0.000155852	-0.000202565	0.00021139	0.000109348	-0.000176236	-0.000188721	0.000202257	-0.000173762	-0.000273553	-0.00013309	-0.000211831	-4.31352e-05	7.61781e-05	0.000146259	-0.000611693	0.000185748	-0.000136084	0.000182279	0.000600757	-0.000189252	-0.000306101	2.33081e-06
0.00026124	-3.05884e-05	-0.000333776	-0.000712912	-8.767e-05	-0.000138362	0.000165851	-0.000390431	6.71616e-05	0.000158484	-0.000195816	0.000211943	0.000111735	-0.000175793	-0.000210809	0.000201002	-0.000202493	-0.000256121	-0.000126991	-0.000204042	-7.64601e-05	7.76039e-05	-5.46939e-05	-0.000337692	0.000187192	-0.000135165	0.000290443	0.000600391	-0.000148151	-0.000306632	2.04409e-06
0.000261795	-3.0707e-05	-0.000336317	-0.00070784	-8.76426e-05	-0.000141215	0.000173445	-0.000428209	6.4247e-05	0.000156842	-0.000200193	0.00021316	8.31724e-05	-0.000174783	-0.000172139	0.000201117	-0.000204161	-0.000262057	-0.000123301	-0.00025068	-4.60488e-05	7.65941e-05	2.4124e-06	-0.000352462	0.00018471	-0.000116776	0.000193859	0.000600581	-0.000134989	-0.000307094	2.02567e-06
0.000261363	-3.03744e-05	-0.000334906	-0.000712081	-8.71826e-05	-0.000143278	0.000187223	-0.000395306	7.09276e-05	0.000152416	-0.000199718	0.000212172	0.000106086	-0.000174622	-0.000202281	0.000201204	-0.000187874	-0.000263331	-0.000119202	-0.000221089	-5.92163e-05	7.74239e-05	-3.57613e-06	-0.000357683	0.000186118	-0.000105265	0.000152637	0.000600558	-0.000159767	-0.000306238	1.99839e-06
0.00026134	-3.02013e-05	-0.000335897	-0.000708033	-8.74861e-05	-0.000139552	0.000182469	-0.000393327	7.20138e-05	0.000151793	-0.000196701	5.47337e-05	0.000104315	-0.000173471	-0.000168251	0.000201531	-0.000193987	-0.000266298	-0.000110116	-0.000219687	-6.00061e-05	7.71236e-05	-2.20982e-05	-0.00037256	0.00018545	-0.00012654	0.000198575	0.000600602	-7.82652e-05	-0.000307898	1.94755e-06
0.000261429	-2.93245e-05	-0.000335376	-0.000709389	-8.78133e-05	-0.000142536	0.000183973	-0.000395774	7.00802e-05	0.000153083	-0.000198029	6.37555e-05	0.000103027	-0.000175651	-0.00018003	0.000201475	-0.000191284	-0.000264369	-0.000110713	-0.000227101	-5.65417e-05	7.70111e-05	-9.47397e-06	-0.000369298	0.000185451	-0.000113614	0.00016364	0.000596145	-9.59291e-05	-0.000307044	1.93838e-06
0.000261376	-3.02059e-05	-0.000335594	-0.000708904	-8.73809e-05	-0.000140139	0.000182067	-0.00039466	7.00712e-05	0.000154428	-0.0001982	8.7813e-05	0.000101222	-0.00017409	-0.000168906	0.000201358	-0.000193323	-0.000265951	-0.000113723	-0.000218738	-5.91923e-05	7.71333e-05	-3.11104e-06	-0.00035505	0.000185735	-0.000117401	0.000179353	0.00059992	-8.83445e-05	-0.000307005	1.93277e-06
6.52998e-05	-3.02325e-05	-0.000331534	-0.000708682	-8.7422e-05	-0.000140571	0.000182649	-0.00039728	7.01589e-05	0.000153457	-0.000198088	5.96623e-05	0.000103377	-0.00017474	-0.000166184	0.000202043	-0.000195346	-0.000263798	-0.000112752	-0.000220308	-5.78714e-05	7.70854e-05	8.49017e-07	-0.000362314	0.000171966	-0.000117873	0.00017709	0.000600574	-8.86058e-05	-0.000307035	1.86405e-06
5.62364e-05	-3.02888e-05	-0.000331956	-0.000709143	-8.75408e-05	-0.000140745	0.000181551	-0.000396516	7.00419e-05	0.000154114	-0.000197851	9.03764e-05	9.88679e-05	-0.000174784	-0.000159649	0.000201503	-0.000195614	-0.000264645	-0.000112192	-0.000218484	-4.94948e-05	7.71169e-05	3.2901e-06	-0.000363793	0.000157944	-0.000116581	0.000172911	0.000600473	-9.27251e-05	-0.000306987	1.85842e-06
3.6028e-05	-3.02625e-05	-0.000333602	-0.00070927	-8.72939e-05	-0.000141158	0.000181497	-0.000396631	7.02875e-05	0.000154092	-0.000197837	5.41428e-05	0.000100146	-0.000174267	-0.000160864	0.000201572	-0.000195719	-0.000263297	-0.000109926	-0.000221458	-4.82179e-05	7.71232e-05	2.09626e-06	-0.000362914	0.000160288	-0.00011659	0.000177481	0.000600307	-9.72972e-05	-0.000307044	1.85567e-06
3.42095e-05	-3.01542e-05	-0.000334124	-0.000707465	-8.73945e-05	-0.000141073	0.000181415	-0.000396526	7.02792e-05	0.000154083	-0.000197834	6.32261e-05	9.86025e-05	-7.80328e-05	-0.000160853	0.000207912	-0.000153595	-0.000263455	-0.000120357	-0.000222537	-4.80423e-05	7.95881e-05	2.20286e-06	-0.000363234	0.000160709	0.000117619	0.000173723	0.000600121	-9.66933e-05	-0.0003067	1.81963e-06
3.42034e-05	-3.02777e-05	-0.000333386	-0.000692283	-8.72735e-05	-0.00014119	0.000182005	-0.000396697	7.03283e-05	0.000153994	-0.000197829	7.52858e-05	0.000101637	-0.000175341	-0.000162787	0.000201535	-0.000196001	-0.000263342	-0.000110548	-0.000221115	-4.89276e-05	7.71199e-05	2.07623e-06	-0.000363101	0.000160199	-0.000116201	0.000176661	9.12113e-05	-9.31156e-05	-0.000314882	1.48777e-06
4.0759e-05	-3.0265e-05	-0.000332878	-0.000694057	-8.74236e-05	-0.000141142	0.000181548	-0.00039663	7.02951e-05	0.000154006	-0.000197844	7.50947e-05	0.000100092	-0.000137409	-0.000161286	0.000202225	-0.000190577	-0.000263535	-0.00011176	-0.000221327	-4.91846e-05	7.73667e-05	2.12631e-06	-0.000363098	0.000161205	-0.000108592	0.000174703	2.83491e-05	-9.42134e-05	-0.000312276	1.46518e-06
3.99748e-05	-3.0265e-05	-0.000332813	-0.000694727	-8.74194e-05	-0.000141141	0.000181534	-0.000396603	7.02978e-05	0.000154024	-0.000197842	7.36759e-05	0.000100144	-0.00012297	-0.000161292	0.000202105	-0.000189258	-0.000263539	-0.000112003	-0.000221289	-4.91754e-05	7.73479e-05	2.3251e-06	-0.000363071	0.000161223	-0.000108665	0.000174768	5.02012e-05	-9.40908e-05	-0.000310211	1.46194e-06
3.74119e-05	-3.02404e-05	-0.000333058	-0.000693454	-8.73575e-05	-0.000141156	0.000181655	-0.000396643	7.03249e-05	0.000154025	-0.000197831	6.98313e-05	9.98436e-05	-0.000120768	-0.00016212	0.000202293	-0.000190966	-0.000263382	-0.000112303	-0.000221367	-4.86011e-05	7.74467e-05	2.38218e-06	-0.000363058	0.000160724	-9.11397e-05	0.000174723	5.76765e-05	-9.34962e-05	-0.000311023	1.45754e-06
3.64154e-05	-3.03386e-05	-0.000333176	-0.0006936	-8.77926e-05	-0.00015801	0.000181557	-0.000396594	-4.2357e-05	0.000112983	-0.000197838	7.02679e-05	0.000100054	-0.000122782	-0.000113377	0.000202765	-0.000193727	-0.000263431	-0.000105749	-0.000221372	-4.86144e-05	7.73333e-05	1.6874e-06	-0.000388744	0.000144	-9.63149e-05	0.000175111	5.63799e-05	-9.34591e-05	-0.000117505	1.36793e-06
3.64687e-05	-3.02682e-05	-0.000146422	-0.000693428	-8.74937e-05	-0.000148105	0.0001816	-0.000396584	5.81849e-05	0.000151562	-0.000177553	6.9888e-05	9.99741e-05	-0.000123598	-0.000160755	0.000202595	-0.000190536	-0.000263419	-0.00010798	-0.000221417	-1.49171e-05	7.73828e-05	2.15592e-06	-0.000362809	0.000153805	-8.87605e-05	0.000175039	6.21059e-05	-9.44711e-05	-0.000186986	1.29344e-06
3.6848e-05	-3.02858e-05	-9.70878e-05	-0.000694508	-8.75271e-05	-0.000152314	0.000181617	-0.000396633	3.80442e-05	0.000147847	-0.000196955	7.04379e-05	9.98822e-05	-0.000122523	-0.000119496	0.000202558	-0.000193489	-0.000263794	-0.000108284	-0.000221401	-3.09882e-05	7.74054e-05	1.93933e-06	-0.000329593	0.000154963	-9.79663e-05	0.000174958	6.95049e-05	-9.39222e-05	-0.00020265	1.26486e-06
3.67137e-05	-3.01315e-05	-0.000141181	-0.00069434	-8.74607e-05	-0.000148216	0.000181723	-0.000396596	2.84918e-05	0.000143134	-0.000191922	6.9985e-05	7.87178e-05	-0.000121619	-0.000135065	0.000202593	-0.000194545	-0.000263596	-0.000107057	-0.000221438	-4.57752e-05	7.743e-05	1.69405e-06	-0.000302607	0.000157536	-9.61639e-05	0.000174945	6.82998e-05	-9.50041e-05	-0.000173595	1.24352e-06
3.90033e-05	-3.17625e-05	-0.000117146	-0.000694556	-8.58033e-05	-0.000140416	0.000180966	-0.000394004	1.96089e-05	0.000144166	-0.000184116	6.98781e-05	8.91454e-05	-0.000121547	-8.40555e-05	0.000201586	-0.000189065	-0.000262861	-0.000101243	-0.000219337	-2.94096e-05	7.75301e-05	1.96606e-06	-0.000317997	0.000149365	-9.53355e-05	0.000175088	6.45375e-05	-9.36653e-05	-0.000168772	1.21878e-06
4.39408e-05	-3.02815e-05	-0.000123713	-0.000694122	-5.04467e-05	-0.000147635	0.000182174	-0.00039111	6.23334e-06	0.000143614	-6.1647e-05	6.98503e-05	9.9862e-05	-0.000122145	-9.71902e-05	0.000201347	-0.000190629	-0.000202554	-0.000103141	-0.000221347	-4.29849e-05	7.74275e-05	9.80856e-07	-0.000308489	0.000156139	-9.25874e-05	0.00017647	6.64208e-05	-9.53936e-05	-0.000183641	1.16601e-06
4.10498e-05	-2.70409e-05	-0.000129304	-0.000694158	-7.76796e-05	-0.000146595	0.000182008	-0.000393062	1.03714e-05	0.000141691	-9.4977e-05	6.97911e-05	9.96505e-05	-0.000102199	-0.000103135	0.000201378	-0.000190857	-0.000209969	-0.000103032	-0.000223033	-4.21612e-05	7.74293e-05	-3.3238e-07	-0.00030739	0.000155727	-9.1118e-05	0.000118751	6.66958e-05	-9.49388e-05	-0.00017348	1.15513e-06
4.25802e-05	-3.679e-05	-6.07126e-05	-0.000134625	-8.68537e-05	-0.0001466	8.73926e-05	-0.000393236	7.78077e-06	0.000136969	-9.26176e-05	6.96254e-05	9.75395e-05	-7.97039e-05	-0.000121069	0.000201051	-0.00011236	-0.000218473	-0.000102975	-0.000223063	-3.85789e-05	7.79212e-05	1.66909e-06	-0.000313526	0.000171656	-9.27283e-05	0.000136095	6.80959e-05	-9.22584e-05	-0.00017018	6.4475e-07
4.25802e-05	-3.679e-05	-6.07126e-05	-0.000134625	-8.68537e-05	-0.0001466	8.73926e-05	-0.000393236	7.78077e-06	0.000136969	-9.26176e-05	6.96254e-05	9.75395e-05	-7.97039e-05	-0.000121069	0.000201051	-0.00011236	-0.000218473	-0.000102975	-0.000223063	-3.85789e-05	7.79212e-05	1.66909e-06	-0.000313526	0.000171656	-9.27283e-05	0.000136095	6.80959e-05	-9.22584e-05	-0.00017018	6.4475e-07
4.25802e-05	-3.679e-05	-6.07126e-05	-0.000134625	-8.68537e-05	-0.0001466	8.73926e-05	-0.000393236	7.78077e-06	0.000136969	-9.26176e-05	6.96254e-05	9.75395e-05	-7.97039e-05	-0.000121069	0.000201051	-0.00011236	-0.000218473	-0.000102975	-0.000223063	-3.85789e-05	7.79212e-05	1.66909e-06	-0.000313526	0.000171656	-9.27283e-05	0.000136095	6.80959e-05	-9.22584e-05	-0.00017018	6.4475e-07
4.19047e-05	-4.57315e-05	-4.56064e-05	-0.000132568	-7.19733e-05	-0.000146673	1.81782e-05	-0.000393181	4.29949e-06	0.000137279	-7.98105e-05	6.96996e-05	9.62385e-05	-8.58277e-05	-0.000117508	0.000201402	-0.000116528	-0.000214342	-0.000103188	-0.000222452	-3.80961e-05	7.78699e-05	9.99672e-07	-0.000311217	0.000164366	-9.178e-05	0.000139826	6.75444e-05	-9.22828e-05	-0.000166595	6.26056e-07
4.21327e-05	-4.84591e-05	1.43844e-05	-0.000127306	-6.97065e-05	-0.000146685	2.10941e-05	-0.000392761	7.63796e-06	0.000137209	-8.62828e-05	6.97074e-05	9.57643e-05	-9.10115e-05	-0.000110243	0.000201486	-0.000123279	-0.000209799	-0.000103168	-0.000222471	-3.77242e-05	7.78271e-05	1.12136e-06	-0.000311763	0.000162822	-9.22552e-05	0.000138168	6.79403e-05	-9.25165e-05	-0.000167242	6.22297e-07
4.24982e-05	-5.49566e-05	-1.40456e-05	-0.000132595	-7.1412e-05	-0.000146718	2.39365e-05	-0.00039211	1.30073e-05	0.000136898	-8.42235e-05	6.96969e-05	9.44883e-05	-8.70995e-05	-0.000109875	0.000201359	-8.89942e-05	-0.000211251	-0.000103291	-0.000222288	-3.77012e-05	7.78077e-05	6.7331e-07	-0.000311733	0.000165575	-9.17813e-05	0.000141426	6.76555e-05	-9.24609e-05	-0.000167458	6.17838e-07
4.24351e-05	-5.39897e-05	7.21644e-07	-0.00012919	-7.01571e-05	-0.000146565	5.72623e-06	-0.000390956	9.20898e-06	0.000136749	-8.34383e-05	6.96963e-05	9.56295e-05	-8.64843e-05	-0.000112613	0.000201393	-0.000100629	-0.000210281	-0.000103266	-0.000222392	-3.80143e-05	7.7773e-05	9.37909e-07	-0.000311703	0.000165581	-9.06436e-05	0.000139451	6.79521e-05	-9.2433e-05	-0.000166925	6.16384e-07
4.2398e-05	-5.70112e-05	-1.12455e-05	-3.42009e-05	-7.16833e-05	-0.000146696	1.64645e-05	-0.000392321	6.96494e-06	0.000137054	-8.43629e-05	6.65575e-05	9.34543e-05	-8.72405e-05	-0.000110126	0.000201369	-1.64962e-05	-0.000211402	-0.000103275	-0.000222349	-3.74384e-05	7.78098e-05	2.66731e-06	-0.000311555	0.000164769	-9.17739e-05	0.000141872	6.76827e-05	-9.24465e-05	-0.00016751	5.93073e-07
4.24738e-05	-4.6658e-05	-9.67203e-06	-4.94083e-05	-7.13281e-05	-0.000146701	2.23671e-05	-0.000390958	7.76024e-06	0.000136988	-8.26837e-05	6.74586e-05	9.43961e-05	-8.69819e-05	-0.000110573	0.000201397	-2.65978e-05	-0.000211511	-0.000103207	-0.000222376	-3.74929e-05	7.78283e-05	1.47877e-06	-0.000311623	0.000163854	-9.17113e-05	0.000140503	6.76777e-05	-9.24433e-05	-0.000166661	5.91973e-07
4.23658e-05	-4.92339e-05	-9.45319e-06	-4.98347e-05	-7.1314e-05	-0.000146649	1.43086e-05	-0.00039204	8.04059e-06	0.000137162	-8.41675e-05	6.75099e-05	9.46879e-05	-8.74638e-05	-0.000109031	0.000201415	-3.07435e-05	-0.000184441	-0.000103242	-0.000222334	-3.75341e-05	7.78113e-05	3.23704e-06	-0.000311489	0.000164503	-9.21128e-05	0.000141639	6.7733e-05	-9.27553e-05	-0.000167355	5.83235e-07
5.79518e-05	-5.041e-05	-9.7431e-06	-4.55196e-05	-7.16264e-05	-0.000146645	1.37238e-05	-0.000391615	7.90142e-06	0.000136994	-8.37669e-05	6.79242e-05	9.4226e-05	-8.70524e-05	-0.000111314	0.000201387	-3.81045e-05	-0.000199319	-0.000103121	-0.000222311	-3.76476e-05	7.97986e-05	3.41691e-05	-0.000133031	0.000163051	-9.52638e-05	0.000141827	6.8153e-05	-9.19955e-05	-0.00016714	5.12823e-07
4.57789e-05	-5.49851e-05	-7.71532e-06	-5.24359e-05	-7.16079e-05	-0.000146675	1.73498e-05	-0.000391587	7.95461e-06	0.000137002	-8.34635e-05	6.84946e-05	9.5364e-05	-8.73658e-05	-7.75237e-05	0.000201395	-4.017e-05	-0.000198915	-0.000103257	-0.00022235	-3.75279e-05	7.85304e-05	3.31413e-06	-0.000153335	0.000156223	-9.22251e-05	0.000115947	6.0186e-05	-9.22663e-05	-0.000167259	5.00844e-07
4.93828e-05	-5.14163e-05	-8.58479e-06	-4.84473e-05	-7.14034e-05	-0.00011672	1.69536e-05	-0.000391799	7.83242e-06	0.000137028	-8.37558e-05	6.77352e-05	9.43586e-05	-8.7237e-05	-9.47022e-05	0.000202763	-3.34565e-05	-0.000195107	-0.00010324	-0.000222346	-3.76106e-05	6.59951e-05	5.06231e-06	-0.000154622	0.000151606	-9.20065e-05	0.00013297	6.39912e-05	-9.236e-05	-0.000166081	4.9538e-07
4.87162e-05	-5.02877e-05	-8.8299e-06	-4.26715e-05	-7.15331e-05	-0.000133415	1.4858e-05	-0.000391782	7.9866e-06	0.000137043	-8.37952e-05	6.7967e-05	9.42891e-05	-8.70516e-05	-0.000106293	0.000201513	-3.45014e-05	-0.000195071	-0.000105129	-0.000222319	-3.76197e-05	7.70442e-05	1.05645e-05	-0.000129533	0.000141493	-9.26701e-05	0.00013769	6.58975e-05	-9.22545e-05	-6.49969e-05	4.70898e-07
5.31479e-05	-5.33425e-05	-8.74543e-06	-4.63565e-05	-7.15167e-05	-0.000140095	1.61139e-05	-0.000391782	8.03042e-06	0.00013704	-8.3632e-05	6.78695e-05	9.46423e-05	-8.72321e-05	-9.96976e-05	0.000191156	-3.41984e-05	-0.00019555	-0.000103216	-0.000222339	-3.78837e-05	7.64682e-05	6.64973e-06	-0.000135012	0.000143209	-9.24344e-05	0.000124635	6.51063e-05	-9.24467e-05	-4.58358e-05	4.64407e-07
5.03039e-05	-5.24202e-05	-8.89797e-06	-4.49874e-05	-6.98219e-05	-0.000133733	1.62424e-05	-0.000391903	8.03424e-06	0.000136915	-8.36015e-05	6.81901e-05	9.46673e-05	-8.71336e-05	-9.7027e-05	0.000144735	-3.49489e-05	-0.000195203	-0.00010319	-0.000217301	-3.78981e-05	8.17331e-05	1.19288e-05	-0.000135813	0.000146252	-9.38293e-05	0.000125277	6.48494e-05	-9.23516e-05	-6.79716e-05	4.48499e-07
5.11306e-05	-5.27664e-05	-9.71146e-06	-2.40727e-05	-6.8698e-05	-0.000131815	1.63451e-05	-0.000391883	1.97666e-06	0.000137071	-8.43775e-05	7.05296e-05	6.76457e-05	-7.09385e-05	-9.84281e-05	0.000162675	-3.59611e-05	-0.000188591	-0.000103199	-0.000212349	-3.78837e-05	7.58685e-05	2.53584e-05	-0.000137408	0.000140272	-9.47057e-05	0.000124725	6.51439e-05	-9.20085e-05	-6.22078e-05	4.3875e-07
5.07632e-05	-5.2023e-05	-9.0875e-06	-4.45712e-05	-6.55965e-05	-0.000134828	1.62902e-05	-0.000391864	7.57711e-06	0.000137329	-8.39794e-05	7.29484e-05	6.43505e-05	-7.88529e-05	-9.8359e-05	0.000158593	-3.54741e-05	-0.000186272	-0.000103874	-0.000208258	-3.81378e-05	7.63442e-05	2.08782e-05	-0.000135524	0.000128038	-9.50149e-05	0.000125626	6.5243e-05	-9.22878e-05	-6.53346e-05	4.34581e-07
5.10959e-05	-5.27414e-05	-9.1816e-06	-2.71341e-05	-6.65074e-05	-0.000134529	1.61639e-05	-0.000391868	1.041e-06	0.000137111	-8.40235e-05	7.5438e-05	6.44275e-05	-7.92386e-05	-9.75992e-05	0.000149236	-3.53731e-05	-0.000187175	-0.000103765	-0.000207101	-3.80433e-05	7.69359e-05	1.99135e-05	-0.000135717	0.000129598	-9.44049e-05	0.000125476	6.52064e-05	-9.21707e-05	-6.43421e-05	4.30799e-07
5.11219e-05	-5.27662e-05	-9.07468e-06	-1.67463e-05	-6.80524e-05	-0.000134947	1.60188e-05	-0.000391872	3.29513e-06	0.000137269	-8.38052e-05	7.06778e-05	4.83922e-05	-7.75039e-05	-9.7318e-05	0.000149753	-3.50061e-05	-0.000189412	-0.000103413	-0.000206836	-3.78826e-05	7.73841e-05	1.33978e-05	-0.00013641	0.000135275	-9.44083e-05	0.000125672	6.48042e-05	-9.21391e-05	-6.0572e-05	4.29693e-07
5.09253e-05	-5.26962e-05	-9.19164e-06	-2.17504e-05	-6.82144e-05	-0.000134344	1.61835e-05	-0.000391884	1.94348e-06	0.000137549	-8.3709e-05	7.41082e-05	5.3367e-05	-8.1643e-05	-9.76356e-05	2.55212e-05	-3.50224e-05	-0.000188496	-0.000103516	-0.000207877	-3.74488e-05	7.74739e-05	1.72641e-05	-0.00013642	0.000130671	-9.41237e-05	0.000125303	6.49821e-05	-9.20766e-05	-6.22876e-05	4.08799e-07
5.0982e-05	-5.26941e-05	-9.14135e-06	-2.01136e-05	-6.80948e-05	-0.000134792	1.62001e-05	-0.000391914	2.99305e-06	0.000137545	-8.26796e-05	7.35416e-05	5.2456e-05	-8.1591e-05	-9.75398e-05	2.58931e-05	-3.51194e-05	-0.000188093	-0.000103509	-0.000207736	-3.744e-05	7.76999e-05	1.71952e-05	-0.000136489	0.000131689	-9.41184e-05	0.000125358	6.49927e-05	-9.21228e-05	-6.22248e-05	4.08635e-07
5.1062e-05	-5.27127e-05	-9.13734e-06	-1.76657e-05	-6.78783e-05	-0.000134926	1.61604e-05	-0.000392004	-7.84144e-08	0.00013735	-8.3585e-05	7.22601e-05	5.24523e-05	-7.94781e-05	-9.75562e-05	2.96669e-05	-3.50897e-05	-0.000188955	-0.000103421	-0.000207088	-3.72507e-05	7.76846e-05	1.65154e-05	-0.00013646	0.000133295	-9.43742e-05	7.40211e-05	6.49952e-05	-9.21175e-05	-6.08751e-05	3.98463e-07
5.11959e-05	-5.37833e-05	-1.0444e-05	-2.36315e-05	-6.84792e-05	-0.00013486	1.62053e-05	-0.000389862	7.16415e-06	0.00013819	-8.37272e-05	7.22193e-05	5.09949e-05	-8.08069e-05	-9.7395e-05	2.46752e-05	-3.50887e-05	-6.46372e-05	-0.000103416	-0.000207562	-3.70301e-05	7.77539e-05	1.3601e-05	-0.000136612	0.000132701	-9.4319e-05	8.27144e-05	6.36771e-05	-9.2304e-05	-6.11634e-05	3.67025e-07
5.10239e-05	-5.31669e-05	-1.00709e-05	-2.07418e-05	-6.84453e-05	-0.000134748	1.63853e-05	-0.000389896	3.90823e-06	0.000137626	-8.45144e-05	7.1942e-05	5.17629e-05	-8.09349e-05	-9.74568e-05	3.20907e-05	-3.50741e-05	-6.69742e-05	-0.000103443	-0.000207518	-3.73135e-05	7.74516e-05	1.47587e-05	-0.000136505	0.000132478	-9.42315e-05	7.73173e-05	6.1084e-05	-9.21647e-05	-6.16964e-05	3.66286e-07
5.10128e-05	-5.40527e-05	-1.10722e-05	-1.901e-05	-6.8448e-05	-0.000134788	1.65303e-05	-0.000388238	1.22974e-05	0.000137436	-8.46611e-05	7.20895e-05	5.31382e-05	-8.0722e-05	-9.74131e-05	2.82758e-05	-3.50619e-05	-6.57038e-05	-0.000103157	-0.000207439	-3.72367e-05	7.73277e-05	1.33603e-05	-0.000136555	0.000132796	-9.42925e-05	8.1168e-05	6.14843e-05	-9.2813e-05	-6.17304e-05	3.65625e-07
5.10768e-05	-5.36036e-05	-1.02466e-05	-1.95566e-05	-6.84177e-05	-0.000134755	1.63484e-05	-0.000388688	9.12366e-06	0.000138157	-8.36842e-05	7.21001e-05	5.31931e-05	-8.07966e-05	-9.71987e-05	3.06808e-05	-3.50751e-05	-6.58386e-05	-9.58739e-05	-0.000207608	-3.7188e-05	7.75756e-05	1.41593e-05	-0.000136523	9.54919e-05	-9.41424e-05	7.87316e-05	6.25241e-05	-9.29601e-05	-6.17319e-05	3.55913e-07
5.10712e-05	-5.34431e-05	-1.06888e-05	-1.9523e-05	-6.84849e-05	-0.000134727	1.63491e-05	-0.000388593	7.56315e-06	0.000137756	-8.37363e-05	7.19876e-05	5.30523e-05	-8.08328e-05	-9.73931e-05	3.70913e-05	-3.50531e-05	-6.70106e-05	-9.73938e-05	-0.000207446	-3.72161e-05	7.74848e-05	1.41444e-05	-0.000136517	9.80305e-05	-9.41831e-05	4.9316e-05	5.97969e-05	-9.28252e-05	-6.1576e-05	3.52872e-07
2.11252e-05	-5.25645e-05	-1.03137e-05	-2.01068e-05	5.51576e-06	-0.00013477	1.63486e-05	-0.00038894	1.03117e-05	0.000138008	-8.72349e-05	6.25337e-05	5.28546e-05	-8.08052e-05	-6.07733e-05	3.45905e-05	-3.49238e-05	-6.64947e-05	-9.97604e-05	-0.000207591	-3.72832e-05	8.15636e-05	1.41414e-05	-7.28138e-05	0.000108909	-9.38863e-05	4.02758e-05	7.11539e-05	-9.32957e-05	-6.17674e-05	3.30453e-07
2.71273e-05	-4.62943e-05	-1.04832e-05	-2.00872e-05	-1.7391e-05	-0.000134049	1.63457e-05	-0.000388912	1.02832e-05	0.000138065	-7.67041e-05	7.19473e-05	5.28319e-05	-8.04342e-05	-6.87535e-05	3.27094e-05	-3.49873e-05	-6.37039e-05	-9.88337e-05	-0.000207573	-3.72558e-05	5.94534e-05	1.42459e-05	-8.11723e-05	0.000106417	-9.39367e-05	4.25555e-05	6.48752e-05	-9.28756e-05	-6.17411e-05	3.26927e-07
2.70141e-05	-5.20032e-05	-1.06778e-05	-1.98662e-05	-1.92696e-05	-0.000133723	1.63591e-05	-0.000388779	1.05635e-05	0.000138471	-6.82688e-05	6.65334e-05	5.33499e-05	-8.04129e-05	-7.19807e-05	3.37405e-05	-3.50193e-05	-5.49788e-05	-9.88383e-05	-0.000207574	-3.72719e-05	6.07448e-05	1.39812e-05	-6.65279e-05	0.000103695	-9.38906e-05	5.05986e-05	7.23301e-05	-9.29025e-05	-6.17578e-05	3.24228e-07
3.24306e-05	-5.3935e-05	-1.05213e-05	-2.01236e-05	-2.66635e-05	-0.000134156	1.64232e-05	-0.00038884	1.09259e-05	0.000138379	-5.57754e-05	6.67231e-05	5.4745e-05	-8.01096e-05	-6.67545e-05	3.28554e-05	-3.49462e-05	-5.13924e-05	-9.89212e-05	-0.000207586	-3.72744e-05	6.65943e-05	1.40498e-05	-7.38633e-05	9.08516e-05	-9.4019e-05	5.60233e-05	6.91165e-05	-9.30952e-05	-5.35893e-05	3.21198e-07
3.10656e-05	-5.52822e-05	-1.65689e-05	-1.66051e-05	-2.19381e-05	-0.000134162	1.68256e-05	-0.000244794	1.13145e-05	7.08417e-05	-6.63328e-05	6.80523e-05	5.32162e-05	-7.8517e-05	-7.1703e-05	3.33283e-05	-3.50572e-05	-5.14679e-05	-9.89705e-05	-0.000207574	-3.72995e-05	6.48371e-05	1.40225e-05	-7.09319e-05	9.95065e-05	-9.39539e-05	4.88335e-05	6.95883e-05	-9.31407e-05	-5.10709e-05	2.17509e-07
3.04216e-05	-5.31327e-05	-1.34638e-05	-1.41232e-05	-2.29934e-05	-0.000134022	1.73952e-05	-0.000246096	1.13121e-05	5.43552e-05	-6.58087e-05	6.82002e-05	5.30741e-05	-7.96797e-05	-7.12821e-05	3.26724e-05	-3.50126e-05	-5.15066e-05	-9.90404e-05	-0.000207575	-3.74278e-05	6.43486e-05	1.40545e-05	-7.05195e-05	9.83927e-05	-9.41906e-05	4.97262e-05	6.92749e-05	-9.30757e-05	-5.32399e-05	2.15674e-07
3.18237e-05	-5.65987e-05	-1.40574e-05	-1.5425e-05	-2.35852e-05	-0.00013421	1.74374e-05	-0.000245833	1.14522e-05	5.48791e-05	-6.67906e-05	6.77994e-05	5.31291e-05	-7.94387e-05	-7.04217e-05	3.35093e-05	-3.49796e-05	-5.18512e-05	-9.89716e-05	-0.000207576	-3.73781e-05	6.61636e-05	1.40481e-05	-7.12567e-05	9.21477e-05	-9.42191e-05	4.90203e-05	6.9219e-05	-9.30774e-05	-5.19707e-05	2.15146e-07
3.18797e-05	-5.46583e-05	-2.2373e-05	-1.50645e-05	-2.42582e-05	-0.000130836	1.74489e-05	-0.000250456	1.14073e-05	6.10658e-05	-6.61941e-05	6.78361e-05	5.29232e-05	-7.90754e-05	-6.93799e-05	3.28203e-05	-3.49979e-05	-5.1969e-05	-9.73218e-05	-0.000207556	-3.73489e-05	4.04891e-05	1.40512e-05	-7.09942e-05	4.37352e-05	-9.42414e-05	5.26692e-05	6.76466e-05	-9.30742e-05	-5.19173e-05	2.07509e-07
3.12442e-05	-5.54574e-05	-1.94821e-05	-1.63081e-05	-2.60395e-05	-0.000131366	1.78669e-05	-0.000247396	1.13928e-05	6.32879e-05	-6.6096e-05	6.77953e-05	5.32676e-05	-7.90727e-05	-6.01724e-05	3.30111e-05	-3.6273e-05	-5.19465e-05	-9.32632e-05	-0.000207564	-3.73143e-05	4.55187e-05	1.40038e-05	-7.16577e-05	2.74519e-05	-9.47481e-05	5.2018e-05	6.67852e-05	-9.30606e-05	-4.50196e-05	2.03231e-07
3.1802e-05	-5.47779e-05	-1.80325e-05	-1.59755e-05	-2.85614e-05	-0.000131478	1.78267e-05	-0.00024809	1.13485e-05	6.42424e-05	-6.48481e-05	6.93755e-05	5.34236e-05	-6.7357e-05	-6.25832e-05	3.28537e-05	-3.74258e-05	-5.35433e-05	-9.75306e-05	-6.10141e-05	-3.73086e-05	4.83915e-05	1.40632e-05	-4.36708e-05	3.18618e-05	-9.51522e-05	5.23454e-05	6.81429e-05	-9.28833e-05	-5.07901e-05	1.62223e-07
3.13792e-05	-5.49982e-05	-1.92537e-05	-1.65844e-05	-3.30778e-05	-0.000130809	1.82652e-05	-0.000250209	1.13489e-05	6.95069e-05	-6.61502e-05	6.84985e-05	5.35767e-05	-6.31834e-05	-6.052e-05	3.27382e-05	-3.6345e-05	-5.38137e-05	-9.49612e-05	-2.72678e-05	-3.72993e-05	4.52984e-05	1.40124e-05	-4.65928e-05	1.58953e-05	-9.9048e-05	5.21425e-05	6.73233e-05	-9.2712e-05	-4.9542e-05	1.59576e-07
3.17574e-05	-5.46731e-05	-1.77969e-05	-1.64272e-05	-3.25139e-05	-0.000130135	1.80689e-05	-0.00024994	1.13412e-05	6.57761e-05	-6.50606e-05	6.89673e-05	5.35176e-05	-6.44329e-05	-6.17696e-05	3.27898e-05	-3.70849e-05	-5.3658e-05	-9.58388e-05	-3.07038e-05	-3.7301e-05	4.64945e-05	1.40322e-05	-4.66363e-05	2.53788e-05	-9.55953e-05	5.22377e-05	6.78388e-05	-9.28609e-05	-4.95806e-05	1.59226e-07
3.15641e-05	-5.47511e-05	-1.86636e-05	-1.59424e-05	-3.0187e-05	-0.000131254	1.79552e-05	-0.000248678	1.13403e-05	6.32444e-05	-6.53863e-05	7.05724e-05	5.37866e-05	-5.00549e-05	-6.07846e-05	3.2799e-05	-3.64743e-05	-5.49635e-05	-9.70903e-05	-2.60087e-05	-3.72634e-05	4.687e-05	1.40222e-05	-4.14259e-05	1.77077e-05	-9.99881e-05	5.22657e-05	6.73461e-05	-9.26434e-05	-5.03185e-05	1.57097e-07
3.16558e-05	-5.46933e-05	-1.81784e-05	-1.63806e-05	-3.12015e-05	-0.000131997	1.80134e-05	-0.000248981	1.13435e-05	6.30281e-05	-6.56757e-05	7.12388e-05	5.3129e-05	-5.99668e-05	-6.10377e-05	3.28246e-05	-3.6859e-05	-5.42448e-05	-9.60744e-05	-3.48532e-05	-3.72606e-05	4.68553e-05	1.40365e-05	-4.28546e-05	1.4448e-05	-9.70878e-05	5.22944e-05	6.74506e-05	-6.0923e-05	-5.00938e-05	1.5352e-07
3.16406e-05	-5.48744e-05	-1.87651e-05	-1.64481e-05	-3.12075e-05	-0.000108153	1.8181e-05	-0.000248736	1.12365e-05	6.33504e-05	-6.56068e-05	6.85875e-05	5.3699e-05	-5.99593e-05	-6.08961e-05	3.28136e-05	-3.65901e-05	-5.36542e-05	-9.64634e-05	-3.95972e-05	-3.72828e-05	4.46705e-05	1.40319e-05	-4.57153e-05	2.2877e-05	-9.77757e-05	4.8756e-05	6.73099e-05	-5.74897e-05	-4.99212e-05	1.47469e-07
3.20595e-05	-6.24509e-05	-1.88015e-05	-1.63653e-05	-3.0511e-05	-0.000123886	1.37631e-05	-0.000101218	1.12871e-05	6.29748e-05	-6.55006e-05	6.87833e-05	5.19139e-05	-5.63986e-05	-6.05753e-05	3.28322e-05	-3.67713e-05	-5.37375e-05	-8.89101e-05	-4.18614e-05	-3.72319e-05	4.59085e-05	1.41796e-05	-4.54312e-05	2.12583e-05	-3.99298e-05	5.02861e-05	6.74216e-05	-5.41801e-05	-5.13366e-05	9.0348e-08
3.20595e-05	-6.24509e-05	-1.88015e-05	-1.63653e-05	-3.0511e-05	-0.000123886	1.37631e-05	-0.000101218	1.12871e-05	6.29748e-05	-6.55006e-05	6.87833e-05	5.19139e-05	-5.63986e-05	-6.05753e-05	3.28322e-05	-3.67713e-05	-5.37375e-05	-8.89101e-05	-4.18614e-05	-3.72319e-05	4.59085e-05	1.41796e-05	-4.54312e-05	2.12583e-05	-3.99298e-05	5.02861e-05	6.74216e-05	-5.41801e-05	-5.13366e-05	9.0348e-08
3.1854e-05	-6.43926e-05	-1.87042e-05	-1.63218e-05	-3.07398e-05	-0.000115986	1.50677e-05	-9.32988e-05	1.12875e-05	6.29871e-05	-6.54782e-05	6.8746e-05	5.13838e-05	-5.86058e-05	-6.01193e-05	3.28282e-05	-3.66163e-05	-5.37751e-05	-8.71989e-05	-4.60781e-05	-3.7254e-05	4.57742e-05	1.40579e-05	-4.54375e-05	2.08664e-05	-5.14526e-05	5.08489e-05	6.74864e-05	-5.63729e-05	-5.09151e-05	8.86796e-08
3.19867e-05	-6.21739e-05	-1.87432e-05	-1.63792e-05	-3.09647e-05	-0.00011646	1.39232e-05	-9.89153e-05	1.12378e-05	6.30464e-05	-6.53931e-05	6.84992e-05	5.23086e-05	-5.82804e-05	-5.91088e-05	3.28179e-05	-3.65086e-05	-5.3832e-05	-6.53393e-05	-4.66253e-05	-3.72881e-05	4.43199e-05	1.40579e-05	-3.40148e-05	2.59634e-05	-4.96642e-05	4.93621e-05	6.74452e-05	-5.97369e-05	-5.05646e-05	8.5416e-08
3.19421e-05	-6.51602e-05	7.28754e-06	-1.63462e-05	-3.13084e-05	-8.72656e-05	1.33586e-05	-9.12269e-05	1.10303e-05	5.18619e-05	-6.55011e-05	6.6398e-05	4.97004e-05	-5.69882e-05	-5.69667e-05	3.25659e-05	-3.633e-05	-5.34556e-05	-7.91973e-05	-4.62271e-05	-3.72575e-05	4.56365e-05	1.40773e-05	-4.5975e-05	2.18123e-05	-4.75611e-05	4.41943e-05	-1.94723e-07	-5.89692e-05	-5.10201e-05	7.33573e-08
3.19422e-05	-6.51586e-05	7.17498e-06	-1.6369e-05	-3.09908e-05	-8.76142e-05	1.33614e-05	-9.13258e-05	1.10391e-05	5.24297e-05	-6.54994e-05	6.63985e-05	4.97004e-05	-5.69884e-05	-5.70193e-05	3.25674e-05	-3.63304e-05	-5.34621e-05	-7.9074e-05	-4.58561e-05	-3.72575e-05	4.41474e-05	1.40722e-05	-4.53597e-05	2.18146e-05	-4.77542e-05	4.46755e-05	6.98583e-07	-5.90504e-05	-5.10198e-05	7.33092e-08
3.19657e-05	-6.40739e-05	-4.03112e-06	-1.63455e-05	-3.12376e-05	-9.11402e-05	1.38222e-05	-9.2708e-05	1.11008e-05	5.56786e-05	-6.54859e-05	6.71912e-05	4.27429e-05	-5.78985e-05	-5.76967e-05	3.25742e-05	-3.65384e-05	-5.3584e-05	-6.76349e-05	-4.56693e-05	-3.73423e-05	4.07623e-05	1.40804e-05	-3.90081e-05	2.17724e-05	-4.73591e-05	4.39627e-05	4.14177e-06	-5.91189e-05	-5.08967e-05	7.14691e-08
3.19473e-05	-6.39003e-05	-6.80845e-06	-1.64063e-05	-3.11256e-05	-9.12717e-05	1.3634e-05	-9.33759e-05	1.11325e-05	5.38295e-05	-6.54794e-05	2.61804e-05	4.29125e-05	-5.79848e-05	-5.8766e-05	3.26093e-05	-3.66064e-05	-5.33834e-05	-6.00824e-05	-4.57613e-05	-3.73088e-05	4.21727e-05	1.422e-05	-4.2339e-05	2.14931e-05	-4.82972e-05	4.41017e-05	1.15994e-05	-5.92018e-05	-5.08589e-05	6.73634e-08
3.19889e-05	-6.37812e-05	-4.44215e-06	-1.64182e-05	-3.11061e-05	-9.19816e-05	1.38329e-05	-9.21955e-05	1.11257e-05	5.25867e-05	-6.54748e-05	1.72071e-05	4.52163e-05	-5.76748e-05	-5.85904e-05	3.25924e-05	-3.10814e-05	-5.35796e-05	-5.59029e-05	-4.58075e-05	-3.49891e-05	4.16505e-05	1.41173e-05	-4.03495e-05	2.25208e-05	-4.83775e-05	4.41064e-05	9.12903e-06	-5.91751e-05	-5.08242e-05	6.56461e-08
3.20213e-05	-6.39627e-05	-4.46345e-06	-1.64712e-05	-3.10249e-05	-9.09889e-05	1.37847e-05	-8.78312e-05	1.11565e-05	5.29754e-05	-6.5475e-05	3.14648e-05	4.52866e-05	-5.78089e-05	-5.85981e-05	3.25958e-05	-3.47523e-05	-5.34969e-05	-5.2755e-05	-3.59737e-05	-3.72993e-05	4.16659e-05	1.41234e-05	-4.08104e-05	2.21135e-05	-4.82711e-05	4.38411e-05	9.90383e-06	-5.93234e-05	-5.10316e-05	6.47523e-08
3.19287e-05	-6.39626e-05	-3.64291e-06	-1.64236e-05	-3.10083e-05	-9.03058e-05	1.36977e-05	-8.71654e-05	1.11507e-05	5.26919e-05	-6.55236e-05	3.07891e-05	4.53662e-05	-5.77606e-05	-5.85989e-05	3.07098e-05	-3.66224e-05	-5.3525e-05	-5.49018e-05	-3.71406e-05	-3.71728e-05	4.11845e-05	1.41152e-05	-4.12389e-05	2.25808e-05	-4.79294e-05	3.26661e-05	9.83174e-06	-5.62754e-05	-5.01252e-05	6.34371e-08
3.19387e-05	-6.4017e-05	-3.83105e-06	-1.64718e-05	-3.1083e-05	-9.14376e-05	1.36462e-05	-8.59597e-05	1.12343e-05	5.25231e-05	-6.55041e-05	2.58274e-05	4.61608e-05	-5.77969e-05	-5.87932e-05	3.26709e-05	-3.48777e-05	-5.35485e-05	-5.42422e-05	-3.94444e-05	-3.61868e-05	4.13239e-05	1.41589e-05	-2.68072e-05	2.2733e-05	-4.8062e-05	1.25237e-05	9.6183e-06	-5.81538e-05	-4.95592e-05	6.15769e-08
3.19795e-05	-6.40962e-05	-4.22597e-06	-1.51535e-05	-3.13595e-05	-9.0831e-05	1.36857e-05	-8.73232e-05	1.08356e-05	5.23423e-05	-6.58177e-05	2.75232e-05	4.57527e-05	-5.77941e-05	-4.85848e-05	3.26596e-05	-3.44681e-05	-5.38076e-05	-5.45124e-05	-2.44853e-05	-1.57582e-05	4.19185e-05	1.41458e-05	-2.52985e-05	2.26879e-05	-4.8136e-05	3.85345e-05	9.03089e-06	-5.66577e-05	-5.09951e-05	5.9941e-08
3.20104e-05	-6.41861e-05	-3.81803e-06	-1.59143e-05	-3.1227e-05	-9.02041e-05	1.3705e-05	-8.65203e-05	1.11531e-05	5.25175e-05	-6.55655e-05	2.67277e-05	4.61286e-05	-5.77939e-05	-4.94938e-05	3.21238e-05	-3.49145e-05	-4.57506e-05	-5.55181e-05	-2.82528e-05	-7.69361e-06	4.16802e-05	1.41193e-05	-2.3961e-05	2.28134e-05	-4.81073e-05	3.75491e-05	9.87878e-06	-5.73713e-05	-5.05919e-05	5.89989e-08
3.12513e-05	-3.01715e-05	-3.89676e-06	-1.60123e-05	-2.97829e-05	-3.19432e-05	1.92289e-05	-1.87039e-05	1.11253e-05	5.14883e-05	-6.46263e-05	2.60381e-05	4.60791e-05	-5.78263e-05	-5.15925e-05	3.21741e-05	-3.48095e-05	-6.06704e-05	-5.44577e-05	-2.09091e-05	-9.76498e-06	4.18256e-05	1.70479e-05	-4.35844e-06	2.26243e-05	-4.80547e-05	2.98694e-05	-3.46278e-06	-5.62594e-05	-4.79334e-05	4.12168e-08
3.14908e-05	-3.07165e-05	-3.89116e-06	-1.60138e-05	-2.99936e-05	-3.20183e-05	1.9229e-05	-1.96038e-05	1.11268e-05	5.14702e-05	-6.46717e-05	2.50581e-05	4.61049e-05	-5.78325e-05	-5.17581e-05	3.21825e-05	-3.48088e-05	-5.8635e-05	-5.44754e-05	-2.08714e-05	-9.78236e-06	4.18255e-05	1.68821e-05	-4.34671e-06	2.26244e-05	-4.81921e-05	2.9967e-05	-2.87547e-06	-5.64634e-05	-4.87415e-05	4.11601e-08
3.11285e-05	-3.0723e-05	-3.83179e-06	-1.6016e-05	-2.10365e-05	-3.69253e-05	2.23967e-05	-2.52047e-05	1.11679e-05	5.13649e-05	-6.4555e-05	2.58159e-05	4.6118e-05	-5.78214e-05	-5.22758e-05	3.23754e-05	-3.4802e-05	-4.42882e-05	-5.47752e-05	-2.28366e-05	-1.10673e-05	4.18042e-05	1.53742e-05	-7.72426e-06	2.2754e-05	-4.80583e-05	2.9575e-05	-9.43833e-07	-5.65181e-05	-4.70595e-05	3.99473e-08
3.0891e-05	-3.426e-05	-3.19906e-06	-1.59834e-05	-1.251e-05	-3.35231e-05	2.48956e-05	-2.30544e-05	1.21511e-05	5.07685e-05	-6.4406e-05	2.50554e-05	4.61531e-05	-5.78527e-05	-5.22588e-05	3.32463e-05	-3.4716e-05	-4.07102e-05	-5.50042e-05	-1.81677e-05	-1.00573e-05	4.16736e-05	1.68412e-05	-7.39532e-06	2.3144e-05	-4.80655e-05	2.79954e-05	-1.50258e-06	-5.67781e-05	-4.75859e-05	3.91539e-08
3.05369e-05	-3.08435e-05	-3.62064e-06	-1.55526e-05	-1.91313e-05	-3.07673e-05	2.32676e-05	-2.29568e-05	1.16717e-05	5.087e-05	-6.46152e-05	2.55222e-05	4.52041e-05	-5.78269e-05	-5.23361e-05	3.24514e-05	-3.4786e-05	-4.45522e-05	-5.48483e-05	-1.96645e-05	-9.97339e-06	4.17182e-05	1.61001e-05	-5.32547e-06	2.29089e-05	-4.80728e-05	2.97717e-05	-1.45654e-06	-5.63725e-05	-4.70372e-05	3.90819e-08
3.00437e-05	-3.2682e-05	-3.75929e-06	-1.59981e-05	-7.15157e-06	-2.98567e-05	2.26402e-05	-2.60457e-05	1.13874e-05	5.09061e-05	-6.46233e-05	2.49525e-05	4.60465e-05	-5.78385e-05	-5.23264e-05	3.27546e-05	-3.47735e-05	-4.19673e-05	-5.50956e-05	-1.96171e-05	-1.04763e-05	4.17149e-05	1.60745e-05	-6.9536e-06	2.28407e-05	-4.80575e-05	2.86952e-05	-1.12177e-06	-5.66127e-05	-4.5818e-05	3.86783e-08
2.98086e-05	-3.26139e-05	-3.5949e-06	1.13723e-05	-1.10666e-05	-6.76695e-06	2.31542e-05	-2.37818e-05	1.17538e-05	5.09005e-05	-6.45843e-05	2.52816e-05	4.15956e-05	-5.7836e-05	-4.94557e-05	3.26457e-05	-3.43814e-05	-4.33799e-05	-3.56191e-05	-2.01602e-05	-1.02786e-05	4.16707e-05	1.67721e-05	-5.97563e-06	2.30142e-05	-4.80703e-05	2.88289e-05	-4.94485e-07	-5.62819e-05	-4.6984e-05	3.54356e-08
3.0289e-05	-3.21413e-05	-3.60076e-06	7.08014e-06	-1.5012e-05	1.8388e-06	2.29295e-05	-2.38882e-05	1.17435e-05	5.08754e-05	-6.4575e-05	2.52768e-05	3.905e-05	-5.78384e-05	-4.85301e-05	3.2636e-05	-3.43942e-05	-4.32849e-05	-3.79773e-05	-2.00495e-05	-1.0143e-05	4.16659e-05	1.6721e-05	-5.60064e-06	2.28772e-05	-4.80895e-05	2.92295e-05	-6.82409e-07	-5.63019e-05	-4.65599e-05	3.52435e-08
3.0978e-05	-3.21657e-05	-3.58557e-06	1.03255e-05	-1.54934e-05	-4.66197e-06	2.32628e-05	-2.40146e-05	1.19743e-05	5.08778e-05	-6.45749e-05	2.53135e-05	3.82032e-05	-5.78353e-05	-4.73501e-05	3.26696e-05	-3.42817e-05	-4.32319e-05	-3.58394e-05	-1.99375e-05	-1.01682e-05	4.16424e-05	1.66505e-05	-5.59574e-06	2.29053e-05	-4.81264e-05	2.91636e-05	-1.17604e-06	-5.63637e-05	-4.68445e-05	3.5086e-08
3.0156e-05	-3.22468e-05	-3.58498e-06	1.64154e-06	-1.36995e-05	-1.19854e-06	2.31155e-05	-2.3851e-05	1.18043e-05	5.08813e-05	-6.45785e-05	2.52988e-05	3.8807e-05	-5.7837e-05	-4.8037e-05	3.26692e-05	-3.43237e-05	-4.31472e-05	-3.6067e-05	-1.99726e-05	-1.02005e-05	4.16605e-05	1.66762e-05	-5.69229e-06	2.28978e-05	-4.80897e-05	2.9308e-05	-9.03473e-07	-5.632e-05	-4.68469e-05	3.49746e-08
3.04039e-05	-3.20812e-05	-3.57866e-06	6.37157e-06	-1.16292e-05	-9.70223e-07	2.32175e-05	-2.39306e-05	1.18419e-05	5.08777e-05	-6.45785e-05	2.52895e-05	3.87225e-05	-5.78355e-05	-4.74663e-05	3.26695e-05	-3.43425e-05	-4.30913e-05	-3.61468e-05	-1.9887e-05	-1.01858e-05	4.16469e-05	1.66922e-05	-5.56825e-06	2.29088e-05	-4.80769e-05	2.93103e-05	-8.52087e-07	-5.63091e-05	-4.6809e-05	3.49024e-08
2.99001e-05	-3.21025e-05	-3.57113e-06	2.48783e-06	-1.21976e-05	-4.54951e-06	2.31827e-05	-2.40084e-05	1.17757e-05	5.08895e-05	-6.45763e-05	2.52919e-05	3.84956e-05	-5.78328e-05	-4.78503e-05	3.26612e-05	-3.43186e-05	-4.31796e-05	-3.62021e-05	-1.99781e-05	-1.02112e-05	4.16552e-05	1.66036e-05	-5.72181e-06	2.29111e-05	-4.80944e-05	2.92183e-05	-9.99355e-07	-5.63187e-05	-4.65858e-05	3.48825e-08
3.01638e-05	-3.19983e-05	-3.57338e-06	3.17874e-06	-1.17173e-05	-3.95129e-06	2.31724e-05	-2.39302e-05	1.18411e-05	5.08901e-05	-6.45756e-05	2.52993e-05	3.84773e-05	-5.78325e-05	-4.78394e-05	3.26528e-05	-3.43017e-05	-4.31562e-05	-3.597e-05	-1.997e-05	-1.02003e-05	4.16553e-05	1.66181e-05	-5.64932e-06	2.2932e-05	-4.80869e-05	2.9178e-05	-9.69708e-07	-5.63227e-05	-4.65779e-05	3.48504e-08
3.01323e-05	-3.20747e-05	-3.5621e-06	3.30279e-06	-1.18201e-05	-3.79489e-06	1.93278e-05	-2.39093e-05	1.18759e-05	5.08899e-05	-6.45768e-05	2.53003e-05	3.84465e-05	-5.78351e-05	-4.75992e-05	3.26589e-05	-3.43323e-05	-4.31218e-05	-3.61447e-05	-1.99703e-05	-1.01869e-05	4.16523e-05	1.66774e-05	-5.61705e-06	2.29237e-05	-4.80869e-05	2.92073e-05	-9.69879e-07	-5.6319e-05	-4.66655e-05	3.46893e-08
2.96689e-05	-3.21196e-05	-3.56727e-06	3.25387e-06	-1.18921e-05	-2.65529e-06	2.01059e-05	-2.40905e-05	1.1837e-05	5.11613e-05	-4.38445e-05	2.53014e-05	3.84958e-05	-5.78352e-05	-4.76155e-05	3.26649e-05	-3.43415e-05	-4.31291e-05	-3.61714e-05	-1.99475e-05	-1.01887e-05	4.16456e-05	1.64548e-05	-5.621e-06	2.29961e-05	-4.80867e-05	2.92396e-05	-8.9784e-07	-5.64862e-05	-4.66415e-05	3.24987e-08
3.00992e-05	-3.21431e-05	-3.58137e-06	1.65875e-06	-1.18035e-05	-3.11183e-06	1.97931e-05	-2.50621e-05	6.85675e-06	5.10133e-05	-4.38107e-05	2.53002e-05	3.93987e-05	-5.78276e-05	-4.76716e-05	3.07532e-05	-3.43251e-05	-4.31403e-05	-3.61113e-05	-1.99527e-05	-9.18029e-06	4.16391e-05	1.65801e-05	-5.66169e-06	8.79676e-06	-4.80877e-05	2.922e-05	-2.16394e-06	-5.62015e-05	-4.64894e-05	3.18817e-08
3.0068e-05	-3.21128e-05	-3.56647e-06	1.98577e-06	-1.17723e-05	-2.75529e-06	2.00705e-05	-2.43696e-05	8.2953e-06	5.09548e-05	-4.51402e-05	2.53005e-05	3.9453e-05	-5.78328e-05	-4.76667e-05	3.12681e-05	-3.4305e-05	-2.83013e-05	-3.61095e-05	-2.00487e-05	-9.10406e-06	4.16458e-05	1.64967e-05	-7.59908e-06	1.87998e-05	-4.80936e-05	2.84555e-05	-1.54592e-06	-5.62684e-05	-4.65651e-05	3.12326e-08
3.00698e-05	-3.15104e-05	-3.41742e-06	2.58966e-06	-1.18232e-05	-3.08973e-06	2.0269e-05	-2.44907e-05	9.85181e-06	5.02439e-05	-4.62251e-05	2.53008e-05	3.93182e-05	-5.78319e-05	-4.78427e-05	3.16088e-05	-3.43502e-05	-3.12631e-05	-3.60865e-05	-1.98672e-05	-8.60805e-06	4.16408e-05	1.64784e-05	-5.81794e-06	1.66184e-05	-4.80915e-05	2.82173e-05	-1.46743e-06	-5.62819e-05	-1.3265e-05	2.9351e-08
3.00054e-05	-9.21706e-06	-3.50366e-06	4.65893e-06	-1.18334e-05	-3.11334e-06	2.011e-05	-1.31798e-05	9.03959e-06	5.08222e-05	-4.55781e-05	1.81162e-05	2.60256e-05	-5.62012e-05	-4.76944e-05	3.11012e-05	-3.81137e-05	-3.01149e-05	-3.60795e-05	-1.98197e-05	-9.52927e-06	4.15874e-05	1.63195e-05	-6.10662e-06	1.64992e-05	-4.80827e-05	2.19626e-05	-5.16176e-06	-5.63071e-05	-3.64877e-05	2.76683e-08
3.01025e-05	-2.01159e-05	-3.54984e-06	5.10709e-06	-1.16246e-05	-3.1257e-06	2.01485e-05	-2.05514e-06	9.42807e-06	5.06019e-05	-4.48023e-05	2.28898e-05	1.82748e-05	-5.62182e-05	-4.77461e-05	2.8019e-05	-3.68892e-05	-2.97378e-05	-3.60594e-05	-2.07893e-05	-8.93659e-06	4.16423e-05	1.63133e-05	-6.16704e-06	1.6358e-05	-4.81138e-05	2.20455e-05	-7.97229e-06	-5.62121e-05	-2.10457e-05	2.6475e-08
3.0063e-05	-1.24068e-05	-3.52242e-06	3.54112e-06	-1.13061e-05	-3.263e-06	2.0219e-05	-1.7786e-05	1.00342e-05	5.05547e-05	-3.23801e-05	1.98124e-05	1.96382e-05	-5.7055e-05	-4.77932e-05	3.14563e-05	-3.59778e-05	-3.13784e-05	-3.58251e-05	-1.77235e-05	-8.02426e-06	4.15752e-05	1.61378e-05	-6.23831e-06	1.68553e-05	-4.80918e-05	2.20421e-05	-4.12619e-06	-5.60963e-05	-1.8646e-05	2.55214e-08
3.00771e-05	-1.04646e-05	-3.50823e-06	3.18665e-06	-1.14738e-05	-3.13231e-06	2.01414e-05	-9.09478e-06	9.96353e-06	5.04363e-05	-3.15192e-05	2.11452e-05	2.18834e-05	-5.68203e-05	-4.77814e-05	3.07644e-05	-3.7797e-05	-3.06204e-05	-3.57834e-05	-1.1288e-05	-8.10038e-06	4.15926e-05	1.6238e-05	-6.26068e-06	1.66893e-05	-4.81013e-05	2.18155e-05	-8.33288e-06	-5.59344e-05	-2.05924e-05	2.52499e-08
3.0076e-05	-1.05051e-05	-3.51121e-06	3.19212e-06	-1.1437e-05	-3.15506e-06	2.0166e-05	-9.2675e-06	9.9641e-06	5.04328e-05	-3.18518e-05	2.04544e-05	2.15443e-05	-5.68209e-05	-4.77821e-05	3.08689e-05	-3.77465e-05	-3.06836e-05	-3.57808e-05	-1.19378e-05	-8.07831e-06	4.15921e-05	1.62379e-05	-6.26062e-06	1.67007e-05	-4.81004e-05	2.1836e-05	-7.24734e-06	-5.59429e-05	-2.05749e-05	2.52371e-08
3.00636e-05	-1.29392e-05	-3.21732e-06	3.0646e-06	-1.07641e-05	-3.98445e-07	2.02172e-05	-9.71079e-06	1.00343e-05	5.04502e-05	-3.15027e-05	2.01806e-05	2.11586e-05	-5.70107e-05	-4.78086e-05	2.94242e-05	-3.69088e-05	-3.04395e-05	-3.53472e-05	-1.09867e-05	-8.25218e-06	4.15179e-05	1.61434e-05	-8.57958e-06	1.76837e-05	-4.52556e-05	2.14212e-05	-8.04035e-06	-5.60114e-05	-1.97944e-05	2.48034e-08
3.00667e-05	-9.61537e-06	-3.29234e-06	3.22678e-06	-1.13196e-05	-2.6771e-06	2.01798e-05	-1.03447e-05	9.96865e-06	5.04663e-05	-3.19916e-05	1.91499e-05	2.12983e-05	-5.69243e-05	-4.78008e-05	2.96368e-05	-2.77531e-05	-3.01438e-05	-3.55875e-05	-1.15151e-05	-8.05027e-06	4.13378e-05	1.62181e-05	-6.41324e-06	1.69288e-05	-4.64275e-05	2.17396e-05	-8.05764e-06	-5.59887e-05	-2.02736e-05	2.4242e-08
2.95723e-05	-8.49929e-06	-2.82182e-06	3.0665e-06	-1.11447e-05	-3.06244e-06	5.86354e-06	-1.39057e-05	1.08865e-05	5.05436e-05	-3.18871e-05	1.57476e-05	2.0375e-05	-5.65443e-05	-4.77984e-05	3.02822e-05	-3.2163e-05	-3.07151e-05	-3.56248e-05	-1.21955e-05	-7.61746e-06	4.07157e-05	1.61724e-05	-5.9805e-06	1.72907e-05	-4.66385e-05	2.14845e-05	-1.1461e-05	-5.12148e-05	-2.04644e-05	2.35951e-08
2.99485e-05	-1.0145e-05	-2.90051e-06	3.13941e-06	-7.90321e-06	-3.46263e-06	1.61502e-05	-1.23848e-05	1.11878e-05	5.05086e-05	-3.18922e-05	1.82428e-05	2.0445e-05	-5.66604e-05	-4.74916e-05	3.03571e-05	-3.02015e-05	-3.06361e-05	-3.57086e-05	-1.20328e-05	-7.87178e-06	3.76999e-05	1.61531e-05	-6.46144e-06	1.57889e-05	-4.64642e-05	2.14744e-05	-7.7776e-06	-5.20998e-05	-2.06153e-05	2.34641e-08
3.00636e-05	-9.76388e-06	-3.26714e-06	-1.17022e-06	-7.77719e-06	-3.029e-06	1.63013e-05	-1.15638e-05	1.16129e-05	5.05058e-05	-3.17624e-05	1.9708e-05	2.04938e-05	-5.67405e-05	-4.71902e-05	3.04014e-05	-3.01808e-05	-3.05643e-05	-1.39714e-05	-1.21563e-05	-7.73497e-06	3.7564e-05	1.59338e-05	-6.4816e-06	1.58445e-05	-4.67233e-05	2.15536e-05	-7.70694e-06	-5.10463e-05	-2.05359e-05	2.22942e-08
3.0038e-05	-1.08166e-05	-3.27851e-06	2.98583e-06	-1.04063e-05	-3.31031e-06	1.69577e-05	-1.11487e-05	1.14974e-05	5.04637e-05	-3.03783e-05	1.78069e-05	2.06434e-05	-5.66699e-05	-4.68641e-05	2.97516e-05	-2.9816e-05	-3.04682e-05	-1.08776e-05	-1.23429e-05	-7.70915e-06	3.78605e-05	1.61082e-05	-6.29644e-06	1.5818e-05	-4.6722e-05	2.14748e-05	-7.27184e-06	-5.18765e-05	-2.05213e-05	2.21472e-08
2.77408e-05	-9.53516e-06	-3.22254e-06	5.20989e-07	-7.74996e-06	-3.47941e-06	1.71402e-05	-1.10912e-05	1.17082e-05	5.04294e-05	-3.12254e-05	1.81662e-05	2.0861e-05	-5.66788e-05	-4.64791e-05	2.98206e-05	-3.02699e-05	-3.04115e-05	-8.59484e-06	-1.22625e-05	-7.70481e-06	3.79028e-05	1.60581e-05	-6.39918e-06	1.58676e-05	-4.67171e-05	2.14808e-05	-7.78183e-06	-5.14462e-05	-2.05646e-05	2.19286e-08
2.89372e-05	-9.87318e-06	4.3523e-06	1.17841e-06	-8.41352e-06	-3.38049e-06	1.70126e-05	-1.08863e-05	1.1672e-05	4.31429e-05	-3.16181e-05	1.57184e-05	6.99227e-06	-5.57945e-05	-4.68042e-05	1.16268e-05	-3.04216e-05	-3.04814e-05	-1.29647e-05	-1.183e-05	-7.75513e-06	3.78471e-05	1.64562e-05	-9.9855e-06	1.59608e-05	-4.66269e-05	1.92214e-05	-7.63183e-06	-5.05078e-05	-2.04959e-05	2.00307e-08
2.9302e-05	-1.00751e-05	2.66114e-06	1.98011e-06	-9.93833e-06	-3.38573e-06	1.72071e-05	-1.10197e-05	1.16746e-05	4.27576e-05	-3.12493e-05	1.4759e-05	1.45931e-06	-5.51406e-05	-4.72377e-05	7.94914e-06	-3.00978e-05	-3.04841e-05	-1.62909e-05	-1.20852e-05	-7.76666e-06	3.78011e-05	1.74758e-05	-7.95542e-06	1.59428e-05	-4.66149e-05	2.06351e-05	-7.80167e-06	-5.04115e-05	-2.0325e-05	1.99677e-08
1.61971e-05	-1.00306e-05	3.15939e-06	1.2615e-06	-9.50962e-06	-3.36914e-06	1.73087e-05	-1.09862e-05	1.16718e-05	4.30034e-05	-3.14624e-05	1.56466e-05	5.99059e-07	-5.53877e-05	-4.71409e-05	1.09828e-05	-3.01811e-05	-3.047e-05	-1.23068e-05	-1.20069e-05	-7.75728e-06	3.78661e-05	1.70809e-05	-9.14905e-06	1.59308e-05	-4.66244e-05	1.9058e-05	-7.74958e-06	-5.04308e-05	-2.03719e-05	1.93415e-08
1.20027e-05	-1.04716e-05	3.386e-06	9.93768e-07	-9.17156e-06	-3.38404e-06	1.72353e-05	-1.09849e-05	1.16734e-05	4.29643e-05	-1.7047e-05	1.58265e-05	1.86563e-06	-5.5279e-05	-4.70882e-05	1.26127e-05	-3.00279e-05	-3.04763e-05	-1.45132e-05	-1.20332e-05	-7.75029e-06	3.78255e-05	1.6769e-05	-9.45433e-06	1.60166e-05	-4.66273e-05	2.02288e-05	-7.73106e-06	-5.05311e-05	-2.04178e-05	1.86556e-08
1.08516e-05	-9.94933e-06	3.77608e-06	8.66401e-07	-9.13387e-06	-3.35671e-06	1.72604e-05	-1.09926e-05	1.16806e-05	4.25556e-05	-1.67675e-05	1.60208e-05	4.50729e-06	-5.55642e-05	-4.70504e-05	9.54083e-06	-3.02436e-05	-3.04765e-05	-1.1604e-05	-7.35116e-06	-7.77314e-06	3.78484e-05	1.67948e-05	-9.60135e-06	1.60178e-05	-4.66216e-05	2.01107e-05	-7.74634e-06	-5.06394e-05	-2.03862e-05	1.84168e-08
1.08516e-05	-9.94933e-06	3.77608e-06	8.66401e-07	-9.13387e-06	-3.35671e-06	1.72604e-05	-1.09926e-05	1.16806e-05	4.25556e-05	-1.67675e-05	1.60208e-05	4.50729e-06	-5.55642e-05	-4.70504e-05	9.54083e-06	-3.02436e-05	-3.04765e-05	-1.1604e-05	-7.35116e-06	-7.77314e-06	3.78484e-05	1.67948e-05	-9.60135e-06	1.60178e-05	-4.66216e-05	2.01107e-05	-7.74634e-06	-5.06394e-05	-2.03862e-05	1.84168e-08
1.11747e-05	-9.96693e-06	3.55715e-06	8.38323e-07	-9.16023e-06	-3.36755e-06	1.72494e-05	-1.09898e-05	1.16733e-05	4.24627e-05	-1.70785e-05	1.59314e-05	3.3855e-06	-5.54802e-05	-4.70135e-05	9.70102e-06	-3.01563e-05	-3.04787e-05	-1.05096e-05	-7.49868e-06	-7.76297e-06	3.77878e-05	1.69256e-05	-9.57894e-06	1.59937e-05	-4.66217e-05	2.00219e-05	-7.7633e-06	-5.05668e-05	-2.03788e-05	1.83641e-08
1.11896e-05	-9.95173e-06	3.66534e-06	1.04572e-06	-9.14862e-06	-3.37433e-06	1.72407e-05	-1.09931e-05	1.16792e-05	4.25353e-05	-1.71192e-05	1.60795e-05	3.94489e-06	-5.54695e-05	-4.71321e-05	9.98485e-06	-3.01139e-05	-2.83335e-05	-1.21206e-05	-7.29933e-06	-7.76663e-06	3.29909e-05	1.69355e-05	-9.54567e-06	1.599e-05	-4.66236e-05	2.00147e-05	-7.75579e-06	-5.06281e-05	-2.05337e-05	1.79743e-08
1.15704e-05	-9.75714e-06	3.60874e-06	2.11015e-06	-9.15455e-06	-3.36941e-06	1.72527e-05	-1.10096e-05	1.1671e-05	4.24928e-05	-1.70331e-05	1.60189e-05	3.37781e-06	-1.70589e-05	-4.66786e-05	9.31397e-06	-3.01136e-05	-3.02812e-05	-1.12184e-05	-7.40067e-06	-7.77039e-06	3.49665e-05	1.47392e-05	-9.59576e-06	1.60611e-05	-4.9352e-05	1.99655e-05	-3.69942e-06	-5.05765e-05	-2.04394e-05	1.54956e-08
1.13955e-05	-9.94351e-06	3.7128e-06	1.00693e-06	-4.00072e-06	-3.3713e-06	1.72563e-05	-1.09907e-05	1.16614e-05	4.2466e-05	-1.71325e-05	1.59667e-05	3.40591e-06	-1.85131e-05	-4.6969e-05	9.69523e-06	-3.01165e-05	-2.94619e-05	-1.11295e-05	-7.24069e-06	-7.76682e-06	3.50176e-05	1.64725e-05	-9.57256e-06	1.60771e-05	-4.67955e-05	2.01051e-05	-4.32763e-06	-5.06035e-05	-2.0476e-05	1.52838e-08
1.14698e-05	-9.90012e-06	3.50238e-06	9.19827e-07	-8.09457e-06	-1.99613e-06	1.72442e-05	-1.10328e-05	1.16644e-05	4.24913e-05	-1.67737e-05	1.60029e-05	3.71351e-06	-2.11528e-05	-1.69084e-05	1.01549e-05	-3.01323e-05	-2.96895e-05	-1.11353e-05	-7.34421e-06	-7.76487e-06	3.41779e-05	1.66491e-05	-9.61387e-06	1.60331e-05	-4.67525e-05	2.00509e-05	-5.65722e-06	-5.05178e-05	-2.04851e-05	1.34745e-08
1.14502e-05	-9.91356e-06	3.47868e-06	1.09489e-06	-4.64626e-06	-2.70699e-06	1.72454e-05	-1.1017e-05	1.16671e-05	4.24948e-05	-1.59776e-05	1.59338e-05	3.61407e-06	-1.88599e-05	-1.85626e-05	9.72308e-06	-2.99852e-05	-2.97545e-05	-1.13589e-05	-7.32298e-06	-7.76697e-06	3.41584e-05	1.65025e-05	-9.61286e-06	1.60407e-05	-4.69741e-05	2.00742e-05	-5.33798e-06	-5.0577e-05	-2.04741e-05	1.33809e-08
1.13271e-05	-9.87061e-06	2.75909e-06	1.21001e-06	-5.37604e-06	-2.56425e-06	1.72303e-05	-1.113e-05	1.16752e-05	4.24978e-05	-1.65745e-05	1.49117e-05	2.67047e-07	-1.99106e-05	-1.42187e-05	9.51536e-06	-3.00981e-05	-2.9845e-05	-1.17554e-05	-6.99985e-06	-7.76864e-06	3.34229e-05	1.6014e-05	-8.75838e-06	1.6043e-05	-4.7121e-05	1.99326e-05	-5.58326e-06	-5.05349e-05	-2.05028e-05	1.31945e-08
1.1483e-05	-1.03866e-05	3.3388e-06	1.16232e-06	-7.64983e-06	-2.58048e-06	1.72407e-05	-4.85717e-06	1.17607e-05	4.24975e-05	-1.59319e-05	1.56098e-05	2.68614e-06	-1.85429e-05	-1.5288e-05	-5.61102e-06	-3.02845e-05	-2.43562e-05	-1.12997e-05	-7.24457e-06	-1.02021e-05	3.39734e-05	2.01433e-05	-9.44106e-06	1.60416e-05	-4.50969e-05	2.00512e-05	-6.04864e-06	-5.04709e-05	-2.0475e-05	1.28363e-08
1.14306e-05	-9.85797e-06	3.19823e-06	1.10336e-06	-6.8809e-06	-2.56618e-06	1.72415e-05	-1.10395e-05	1.15895e-05	4.25e-05	-1.66719e-05	1.53885e-05	3.24728e-06	-1.58562e-05	-1.69674e-05	9.79456e-06	-2.97664e-05	-2.44176e-05	-1.13678e-05	-7.30286e-06	-7.89065e-06	3.40154e-05	1.63514e-05	-9.24732e-06	1.60409e-05	-4.71038e-05	2.01739e-05	-6.01673e-06	-4.592e-05	-2.0477e-05	1.24977e-08
1.19388e-05	-9.88392e-06	3.097e-06	9.45957e-07	-7.17251e-06	-2.54966e-06	1.72363e-05	-1.10596e-05	1.15312e-05	4.24952e-05	-1.65887e-05	1.47339e-05	2.73808e-06	-1.66359e-05	-1.65814e-05	9.14504e-06	-2.9849e-05	-2.72066e-05	-1.13417e-05	-7.15335e-06	-8.22648e-06	3.38689e-05	1.628e-05	-4.9773e-06	3.61603e-06	-3.77962e-05	1.99663e-05	-5.93583e-06	-4.69747e-05	-2.04853e-05	1.16193e-08
1.16076e-05	-9.90748e-06	2.70671e-06	1.00732e-06	-3.78802e-06	-2.30929e-06	1.72851e-05	-1.07375e-05	1.20635e-05	4.25553e-05	-1.65967e-05	1.53486e-05	3.46926e-07	-1.65526e-05	-1.55811e-05	9.23497e-06	-1.59473e-05	-2.3923e-05	-1.08397e-05	-7.07338e-06	-8.14214e-06	1.45165e-05	1.63889e-05	-8.63031e-06	6.59607e-06	-4.31313e-05	2.00455e-05	-5.8934e-06	-4.65144e-05	-2.04846e-05	1.02825e-08
1.16847e-05	-9.88672e-06	3.13329e-06	1.04489e-06	-7.03755e-06	-2.42293e-06	1.72524e-05	-1.10459e-05	9.3619e-06	4.26456e-05	-1.66205e-05	1.30255e-05	2.07905e-06	-1.63238e-05	-1.60388e-05	8.90819e-06	-1.30428e-05	-2.57752e-05	-1.06649e-05	-6.12519e-06	-9.10439e-06	1.72616e-05	1.63833e-05	-1.33196e-06	1.09023e-05	-3.83318e-05	2.00017e-05	-5.89678e-06	-4.66992e-05	-2.04849e-05	9.94008e-09
1.17448e-05	-9.89618e-06	3.04173e-06	1.01684e-06	-6.99553e-06	-2.43223e-06	1.72482e-05	-1.07176e-05	1.15915e-05	4.25764e-05	-1.66104e-05	1.48445e-05	1.90521e-06	-1.64264e-05	-1.59798e-05	9.11877e-06	-1.59966e-05	-2.20591e-05	-1.07233e-05	-7.11619e-06	-8.86531e-06	1.91585e-05	1.6275e-05	-3.25968e-06	9.46049e-06	-3.72593e-05	2.00052e-05	-5.9034e-06	-4.65749e-05	-2.04769e-05	9.89932e-09
1.17073e-05	-9.97117e-06	3.03667e-06	1.01025e-06	-6.85442e-06	-2.37868e-06	1.72805e-05	-9.67678e-06	1.07254e-05	4.26453e-05	-1.6626e-05	1.42268e-05	7.70919e-07	-1.66025e-05	-1.24858e-05	9.26981e-06	-1.24442e-05	-2.1621e-05	-1.07049e-05	-6.62923e-06	-8.60546e-06	1.64609e-05	1.63741e-05	-5.9975e-06	1.0435e-05	-3.90106e-05	2.00323e-05	-5.90309e-06	-4.66651e-05	-2.04826e-05	9.71616e-09
1.16953e-05	-9.96551e-06	2.93778e-06	9.87715e-07	-6.81096e-06	-2.41711e-06	1.72828e-05	-9.83284e-06	1.09235e-05	3.66245e-05	-1.66265e-05	1.42961e-05	1.83243e-06	-1.65505e-05	-1.2971e-05	9.40755e-06	-1.17448e-05	-2.14443e-05	-1.06737e-05	-6.71518e-06	-8.75285e-06	1.86369e-05	1.53923e-05	-6.60159e-06	1.04546e-05	-3.87527e-05	2.00215e-05	-5.9055e-06	-4.69003e-05	-2.52248e-06	8.88291e-09
1.19215e-05	-9.93529e-06	2.95176e-06	9.9855e-07	-4.88553e-06	-2.39608e-06	1.72867e-05	-1.0669e-05	1.0695e-05	1.32998e-05	-1.66379e-05	1.43617e-05	1.30245e-06	-1.65079e-05	-1.35018e-05	9.21379e-06	-1.39472e-05	-2.25725e-05	-1.06886e-05	-7.08962e-06	-8.73845e-06	1.84825e-05	1.51287e-05	-4.98165e-06	1.0867e-05	-3.79762e-05	1.99253e-05	-5.93518e-06	-4.33773e-05	-9.848e-06	7.51986e-09
1.19615e-05	-9.86812e-06	2.99537e-06	1.00972e-06	-6.60264e-06	-2.41334e-06	1.72664e-05	-1.04732e-05	1.09934e-05	1.21939e-05	-1.66347e-05	1.46075e-05	1.55016e-06	-1.66624e-05	-1.41499e-05	9.26617e-06	-1.46247e-05	-2.19215e-05	-1.04348e-05	-6.79665e-06	-8.64392e-06	1.30342e-05	1.56718e-05	-5.1441e-06	1.05441e-05	-3.80807e-05	1.97433e-05	-4.81553e-06	-4.13889e-05	-6.84018e-06	7.13376e-09
1.18181e-05	-9.29556e-06	2.99821e-06	1.01334e-06	-6.60073e-06	-2.3955e-06	1.72747e-05	-1.03988e-05	1.08919e-05	7.90688e-06	-1.66432e-05	1.43772e-05	1.37727e-06	-1.70551e-05	-1.35499e-05	9.29143e-06	-1.34231e-05	-2.1714e-05	-1.03643e-05	-6.72442e-06	-8.68645e-06	1.23756e-05	1.55497e-05	-5.79165e-06	1.07174e-05	-3.81919e-05	1.9501e-05	-1.38257e-06	-4.1468e-05	-9.27169e-06	6.98902e-09
1.18187e-05	-9.38123e-06	2.96417e-06	1.00755e-06	-6.51415e-06	-2.3955e-06	1.72751e-05	-1.03972e-05	1.09225e-05	8.52927e-06	-1.66417e-05	1.42809e-05	1.38149e-06	-1.67423e-05	-1.36395e-05	9.26147e-06	-1.28834e-05	-2.18504e-05	-1.03868e-05	-6.76023e-06	-8.69789e-06	1.27001e-05	1.54567e-05	-5.62372e-06	1.06774e-05	-3.81665e-05	1.95433e-05	-2.5707e-06	-4.13201e-05	-8.40843e-06	6.96093e-09
1.18774e-05	-9.52749e-06	2.97924e-06	1.00798e-06	-3.52661e-06	4.51946e-07	6.07258e-06	-1.05662e-05	8.21368e-06	1.03286e-05	-1.66328e-05	1.45493e-05	1.36527e-06	-1.68604e-05	-1.39477e-05	9.23743e-06	-9.57752e-06	-2.24655e-05	-1.06393e-05	-6.86419e-06	-8.70838e-06	1.38061e-05	1.47649e-05	-4.65542e-06	1.0893e-05	-3.80655e-05	1.98181e-05	-5.01661e-06	-4.09629e-05	-7.43929e-06	6.61311e-09
1.18928e-05	-9.69861e-06	2.97872e-06	1.00205e-06	-5.99908e-06	-1.33876e-08	3.30779e-06	-1.05989e-05	8.18666e-06	9.7133e-06	-1.66319e-05	1.45816e-05	1.49893e-06	-1.67063e-05	-1.39317e-05	9.23197e-06	-8.95394e-06	-2.217e-05	-1.05475e-05	-6.92183e-06	-8.67441e-06	1.16714e-05	1.51362e-05	-5.189e-06	1.09594e-05	-3.81545e-05	1.97112e-05	-4.55924e-06	-4.12059e-05	-7.53263e-06	6.55412e-09
1.18413e-05	-9.41804e-06	2.98444e-06	1.00163e-06	-6.02636e-06	-3.9542e-07	3.27091e-06	-1.05927e-05	8.09107e-06	8.30074e-06	-1.66335e-05	1.45578e-05	1.51003e-06	-1.67172e-05	-1.39219e-05	9.23668e-06	-9.8638e-06	-2.21802e-05	-1.04389e-05	-6.9024e-06	-8.67481e-06	1.17765e-05	1.51766e-05	-5.07454e-06	1.10098e-05	-3.81474e-05	1.96787e-05	-4.11291e-06	-4.09782e-05	-7.59665e-06	6.51547e-09
1.18941e-05	-9.34457e-06	2.9901e-06	1.00758e-06	-5.45624e-06	-1.78429e-06	2.88725e-06	-1.05623e-05	8.33491e-06	8.55617e-06	-1.66344e-05	1.45027e-05	1.45527e-06	-3.60965e-06	-1.38842e-05	9.24299e-06	-9.88377e-06	-2.2181e-05	-1.04428e-05	-6.86916e-06	-8.68223e-06	1.20618e-05	1.5293e-05	-5.16256e-06	1.08272e-05	-3.81445e-05	1.96728e-05	-3.79536e-06	-4.09983e-05	-7.85723e-06	6.25824e-09
1.18875e-05	-9.29815e-06	2.9822e-06	1.00782e-06	-5.41667e-06	-4.85675e-07	3.45215e-06	-1.05721e-05	8.89232e-06	8.95933e-06	-1.66132e-05	1.41067e-05	1.30681e-06	-1.08549e-05	-1.39205e-05	9.23912e-06	-9.63747e-06	-2.21873e-05	-1.04665e-05	-6.89504e-06	-8.68377e-06	4.52488e-06	1.52009e-05	-4.99596e-06	1.09583e-05	-3.3913e-05	1.97006e-05	-4.32797e-06	-4.09025e-05	-7.78855e-06	5.92881e-09
1.19371e-05	-9.2625e-06	2.98457e-06	1.01014e-06	-5.415e-06	-1.21045e-06	3.39049e-06	-1.05654e-05	8.58787e-06	8.75161e-06	-1.6633e-05	1.40597e-05	1.4017e-06	-4.86271e-06	-1.3898e-05	9.40339e-06	-9.94422e-06	-2.22313e-05	-1.04755e-05	-6.88244e-06	-8.9472e-06	7.67154e-06	1.52119e-05	-5.07416e-06	1.09242e-05	-2.52247e-05	1.96915e-05	-3.81363e-06	-4.10227e-05	-7.64976e-06	5.36957e-09
1.19598e-05	-9.31026e-06	2.98377e-06	1.02232e-06	-5.23194e-06	-1.12785e-06	4.07265e-06	-1.05627e-05	8.54246e-06	8.86909e-06	-1.66301e-05	1.23004e-05	1.45032e-06	-3.4801e-06	-1.39058e-05	1.04055e-05	-9.91994e-06	-2.2231e-05	-1.04815e-05	-6.89337e-06	-8.93155e-06	5.23769e-06	1.52979e-05	-4.90338e-06	1.09493e-05	-2.266e-05	1.97403e-05	-3.90903e-06	-4.09631e-05	-7.64151e-06	5.18179e-09
1.20818e-05	-9.29235e-06	2.98494e-06	1.01314e-06	-5.22642e-06	-1.10872e-06	4.11346e-06	-1.05703e-05	8.69751e-06	8.65271e-06	-1.66327e-05	1.20884e-05	1.42534e-06	-4.10067e-06	-1.39071e-05	1.00984e-05	-9.872e-06	-2.22369e-05	-1.04848e-05	-6.88683e-06	-8.86509e-06	4.49345e-06	1.52631e-05	-4.96112e-06	1.09466e-05	-2.29122e-05	1.97096e-05	-4.08247e-06	-4.0991e-05	-7.63448e-06	5.1811e-09
1.1961e-05	-9.32176e-06	2.98633e-06	1.01789e-06	-5.17184e-06	-1.29371e-06	3.59238e-06	-1.05635e-05	8.52357e-06	8.69479e-06	-1.66259e-05	1.14834e-05	1.44842e-06	-3.29974e-06	-1.39045e-05	1.02071e-05	-9.933e-06	-2.22277e-05	-1.04768e-05	-6.8891e-06	-8.86166e-06	4.2495e-06	1.53068e-05	-4.93587e-06	1.09468e-05	-2.29304e-05	1.97189e-05	-3.88963e-06	-4.09601e-05	-7.63725e-06	5.15074e-09
1.1961e-05	-9.32176e-06	2.98633e-06	1.01789e-06	-5.17184e-06	-1.29371e-06	3.59238e-06	-1.05635e-05	8.52357e-06	8.69479e-06	-1.66259e-05	1.14834e-05	1.44842e-06	-3.29974e-06	-1.39045e-05	1.02071e-05	-9.933e-06	-2.22277e-05	-1.04768e-05	-6.8891e-06	-8.86166e-06	4.2495e-06	1.53068e-05	-4.93587e-06	1.09468e-05	-2.29304e-05	1.97189e-05	-3.88963e-06	-4.09601e-05	-7.63725e-06	5.15074e-09
1.20248e-05	-9.3232e-06	2.9849e-06	1.01646e-06	-5.19832e-06	-1.10248e-06	3.85878e-06	-1.05662e-05	8.56505e-06	8.69416e-06	-1.66303e-05	1.16017e-05	1.43942e-06	-3.36849e-06	-1.38999e-05	1.00047e-05	-9.90559e-06	-2.22338e-05	-1.04785e-05	-6.89126e-06	-8.85442e-06	3.1813e-06	1.5269e-05	-4.93955e-06	1.09374e-05	-2.28048e-05	1.97262e-05	-3.96508e-06	-4.09693e-05	-7.63417e-06	5.14019e-09
1.20338e-05	-9.32373e-06	2.83035e-06	1.02273e-06	-5.22833e-06	-1.18153e-06	4.29035e-06	-1.03784e-05	8.59944e-06	8.77008e-06	-1.55018e-05	1.15123e-05	1.44116e-06	-3.41781e-06	-1.37515e-05	1.02713e-05	-9.7377e-06	-2.2232e-05	-1.0478e-05	-6.88092e-06	-8.85281e-06	3.20936e-06	1.53024e-05	-4.91467e-06	1.09413e-05	-2.28965e-05	1.97229e-05	-3.88127e-06	-8.18494e-06	-7.62367e-06	3.49406e-09
1.19503e-05	-9.32348e-06	1.39787e-06	1.02204e-06	-5.22949e-06	-1.17959e-06	4.81283e-06	-1.04383e-05	8.63051e-06	8.76407e-06	-1.53136e-05	1.1982e-05	1.44293e-06	-3.28244e-06	-1.45405e-05	1.04718e-05	-9.74009e-06	-2.22889e-05	-1.0478e-05	-6.83573e-06	-7.84419e-06	3.4253e-06	1.57121e-05	-4.92117e-06	9.68875e-06	-2.01717e-05	1.97263e-05	-3.91612e-06	-8.55032e-06	-7.7183e-06	3.38735e-09
1.20312e-05	-9.32492e-06	2.40183e-06	9.42256e-07	-5.2066e-06	-9.96869e-07	4.31269e-06	-1.03092e-05	8.5793e-06	8.50268e-06	-1.49303e-05	1.16239e-05	1.44237e-06	-3.40612e-06	-1.38811e-05	1.02492e-05	-9.76565e-06	-2.22365e-05	-1.0022e-05	-6.84089e-06	-7.13235e-06	3.49022e-06	1.51337e-05	-4.93156e-06	1.09335e-05	-2.01065e-05	1.28112e-05	-4.12656e-06	-8.0788e-06	-7.58436e-06	3.08791e-09
1.20194e-05	-9.32152e-06	2.5811e-06	9.85993e-07	-5.21119e-06	-9.69489e-07	4.24932e-06	-9.02605e-06	8.56726e-06	8.56495e-06	-1.50928e-05	1.15905e-05	1.35308e-06	-3.39494e-06	-1.3884e-05	1.03326e-05	-9.82018e-06	-5.80419e-06	-1.02999e-05	-6.83622e-06	-7.6606e-06	3.33828e-06	1.48714e-05	-4.70184e-06	1.09003e-05	-2.19061e-05	1.26916e-05	-3.94685e-06	-3.4481e-06	-7.55055e-06	2.62868e-09
1.20286e-05	-9.3202e-06	2.53775e-06	1.01697e-06	-5.21122e-06	-1.09352e-06	4.39426e-06	-9.66975e-06	8.57194e-06	8.67489e-06	-1.53515e-05	1.15656e-05	9.65752e-07	-3.38909e-06	-1.39125e-05	1.03855e-05	-9.79853e-06	-6.74447e-06	-1.03739e-05	-6.85213e-06	-7.68798e-06	3.24051e-06	1.52722e-05	-4.78657e-06	1.09238e-05	-2.05044e-05	9.63612e-06	-3.91566e-06	-6.85499e-06	-7.61418e-06	2.58693e-09
1.21961e-05	-8.91172e-06	2.35296e-06	1.01982e-06	-5.26352e-06	-1.15319e-06	4.34276e-06	-9.95761e-06	8.5813e-06	4.77525e-06	-1.5119e-05	5.52375e-06	1.1331e-06	-3.38499e-06	-1.19643e-05	1.02612e-05	-9.76722e-06	-9.81333e-06	-1.02946e-05	-5.65941e-06	-7.97752e-06	3.28206e-06	1.52182e-05	-4.83606e-06	1.08052e-05	-1.77096e-05	8.11593e-06	-3.9448e-06	-6.77846e-06	-7.7783e-06	2.27587e-09
1.20936e-05	-5.04227e-06	2.41166e-06	1.0186e-06	-5.26442e-06	-1.2121e-06	4.33499e-06	-9.906e-06	8.55956e-06	1.37528e-06	-1.51044e-05	2.64965e-06	1.14669e-06	-3.38398e-06	-1.19677e-05	1.03224e-05	-9.77946e-06	-8.40381e-06	-1.03193e-05	-3.56661e-06	-7.8881e-06	3.32124e-06	1.5238e-05	-4.80292e-06	1.0801e-05	-1.96991e-05	8.50525e-06	-3.93571e-06	-6.90128e-06	-8.46362e-06	2.22329e-09
1.21215e-05	-5.9334e-06	2.39592e-06	1.15013e-06	-5.25079e-06	-1.16844e-06	4.30665e-06	-9.90015e-06	8.54446e-06	3.24402e-06	-1.51045e-05	5.1578e-06	1.15323e-06	-3.45931e-06	-1.17037e-05	1.02941e-05	-9.87789e-06	-6.98793e-06	-1.03469e-05	-4.31925e-06	-7.94954e-06	3.33363e-06	1.52291e-05	-4.79416e-06	1.07722e-05	-1.78485e-05	8.80427e-06	-3.9639e-06	-6.06685e-06	-8.03725e-06	2.15979e-09
1.20811e-05	-5.52887e-06	2.41423e-06	1.04274e-06	-5.22902e-06	-1.15542e-06	4.30865e-06	-9.88041e-06	8.56562e-06	2.22531e-06	-1.50344e-05	4.00038e-06	1.20512e-06	-3.40544e-06	-1.20729e-05	1.02795e-05	-9.78839e-06	-5.7492e-06	-1.03208e-05	-4.80963e-06	-7.97951e-06	3.29136e-06	1.51818e-05	-4.70282e-06	1.08562e-05	-1.779e-05	8.91286e-06	-3.93589e-06	-6.13496e-06	-8.02378e-06	2.13005e-09
1.21015e-05	-5.67322e-06	2.40973e-06	1.05106e-06	-5.24632e-06	-1.15351e-06	4.31717e-06	-9.89207e-06	8.5658e-06	2.90686e-06	-1.5068e-05	3.39547e-06	1.18565e-06	-3.4234e-06	-1.16997e-05	1.0283e-05	-9.79366e-06	-6.22912e-06	-1.03327e-05	-4.67457e-06	-7.87058e-06	3.31119e-06	1.52149e-05	-4.67424e-06	1.08184e-05	-1.75921e-05	8.84999e-06	-3.96082e-06	-6.00457e-06	-7.99557e-06	2.11713e-09
1.20921e-05	-5.13089e-06	2.39533e-06	1.03206e-06	-5.21575e-06	-1.23055e-06	4.32237e-06	-9.86439e-06	8.56483e-06	3.0832e-06	-1.50288e-05	3.79759e-06	1.15953e-06	-3.40948e-06	-1.05518e-05	1.02895e-05	-9.79928e-06	-5.93291e-06	-1.03205e-05	-4.32739e-06	-7.87968e-06	3.29583e-06	1.51165e-05	-4.75303e-06	1.07715e-05	-1.80012e-05	8.93708e-06	-3.95595e-06	-6.06396e-06	-8.0405e-06	2.09491e-09
1.20924e-05	-5.44438e-06	2.41037e-06	1.05933e-06	-5.24076e-06	-1.2612e-06	4.31395e-06	-9.8946e-06	8.56749e-06	2.91506e-06	-1.50212e-05	3.68812e-06	1.19306e-06	-3.40332e-06	-1.12401e-05	1.02891e-05	-9.80077e-06	-6.39967e-06	-1.03095e-05	-4.58588e-06	-7.86868e-06	3.29423e-06	1.51911e-05	-4.69475e-06	1.07789e-05	-8.5206e-06	8.52998e-06	-3.95118e-06	-6.11859e-06	-7.99076e-06	1.86307e-09
1.23091e-05	-5.4185e-06	2.40608e-06	1.05837e-06	-5.2571e-06	-1.38072e-06	4.31961e-06	-9.89773e-06	8.45029e-06	3.09864e-06	-1.50385e-05	3.73178e-06	1.19186e-06	-3.40296e-06	-1.1515e-05	9.84942e-06	-9.81412e-06	-6.16432e-06	-8.27538e-06	-4.3931e-06	-8.16063e-06	3.29258e-06	1.51977e-05	-4.72247e-06	1.09026e-05	-1.66702e-06	8.78084e-06	-3.83541e-06	-6.02511e-06	-7.9831e-06	1.76395e-09
1.21655e-05	-5.45907e-06	2.40916e-06	1.07151e-06	-5.28692e-06	-1.20134e-06	4.37587e-06	-1.0053e-05	8.51182e-06	3.04624e-06	-1.50219e-05	3.79123e-06	1.19127e-06	-3.40197e-06	-1.08394e-05	4.80923e-06	-9.80713e-06	-6.12415e-06	-7.75565e-06	-4.68388e-06	-8.00796e-06	3.3007e-06	1.51728e-05	-4.75926e-06	1.0938e-05	-6.37566e-06	8.55504e-06	-3.74581e-06	-6.04852e-06	-7.99335e-06	1.70138e-09
1.21195e-05	-5.29519e-06	2.40911e-06	1.05403e-06	-5.25392e-06	-1.16887e-06	4.5197e-06	-9.94557e-06	8.54022e-06	3.14652e-06	-1.3845e-05	3.87106e-06	1.14488e-06	-3.40583e-06	-9.76529e-06	8.71854e-06	-9.78745e-06	-5.5421e-06	-7.73751e-06	-4.63891e-06	-7.99922e-06	3.29307e-06	1.51906e-05	-4.9089e-06	1.08131e-05	-3.8824e-06	5.45471e-06	-3.88011e-06	-6.05627e-06	-8.02533e-06	1.61941e-09
1.21559e-05	-5.39392e-06	2.4622e-06	1.21331e-06	-5.28302e-06	-1.19096e-06	4.39927e-06	-1.01504e-05	8.54442e-06	3.02609e-06	-1.06673e-05	3.83296e-06	1.22043e-06	-3.39885e-06	-1.07604e-05	6.62308e-06	-9.79359e-06	-6.1822e-06	-8.12016e-06	-4.67668e-06	-8.07489e-06	3.29822e-06	1.51825e-05	-4.79432e-06	1.03334e-05	-3.74151e-06	4.96801e-06	-3.86567e-06	-5.29673e-06	-7.99759e-06	1.52339e-09
1.21935e-05	-4.63975e-06	2.46184e-06	1.12981e-06	-5.26685e-06	-1.13475e-06	4.91352e-06	-1.00627e-05	8.42154e-06	2.9571e-06	-9.9898e-06	3.83791e-06	1.13498e-06	-3.40027e-06	-9.90636e-06	6.80128e-06	-9.79007e-06	-5.79657e-06	-7.73513e-06	-4.65448e-06	-8.04119e-06	3.3023e-06	1.5177e-05	-4.77721e-06	1.03542e-05	-3.70377e-06	3.8018e-06	-3.86254e-06	-5.45049e-06	-7.99973e-06	1.46708e-09
1.21914e-05	-5.3645e-06	2.45676e-06	1.14031e-06	-5.1424e-06	-1.17803e-06	4.70284e-06	-1.00431e-05	8.26365e-06	2.8755e-06	-1.08953e-05	3.37691e-06	1.1133e-06	-3.39956e-06	-1.0013e-05	6.81169e-06	-9.79878e-06	-5.72217e-06	-3.94035e-06	-4.65374e-06	-7.82912e-06	3.28857e-06	1.51834e-05	-4.77933e-06	1.04556e-05	-3.73856e-06	3.64732e-06	-3.91548e-06	-5.71905e-06	-7.98473e-06	1.44151e-09
1.22121e-05	-4.95243e-06	2.43854e-06	1.17812e-06	-5.21051e-06	-1.17687e-06	4.76273e-06	-1.00434e-05	7.8821e-06	2.92181e-06	-1.03488e-05	3.82154e-06	1.14989e-06	-3.40097e-06	-1.00032e-05	6.86531e-06	-9.79594e-06	-5.87292e-06	-3.89301e-06	-4.64911e-06	-7.99439e-06	3.29413e-06	1.51833e-05	-4.77203e-06	9.98882e-06	-3.69954e-06	3.70918e-06	-3.84598e-06	-5.51665e-06	-7.9901e-06	1.41711e-09
1.21984e-05	-5.19958e-06	2.44288e-06	1.1026e-06	-4.6655e-06	-1.18098e-06	4.63853e-06	-1.00471e-05	8.1427e-06	2.94486e-06	-1.03032e-05	3.79736e-06	1.14607e-06	-3.46995e-06	-1.01978e-05	7.01363e-06	-9.80148e-06	-5.5892e-06	-4.18606e-06	-4.63306e-06	-7.9888e-06	3.29306e-06	1.51799e-05	-4.78787e-06	1.02808e-05	-3.69462e-06	3.00666e-06	-3.87766e-06	-3.30675e-06	-7.96445e-06	1.40284e-09
1.21946e-05	-5.10397e-06	2.44359e-06	1.22008e-06	-5.08775e-06	-1.16878e-06	4.57756e-06	-1.00485e-05	6.4809e-06	2.93918e-06	-1.02675e-05	3.79527e-06	1.14597e-06	-2.97175e-06	-1.00975e-05	1.69243e-06	-9.80002e-06	-5.63165e-06	-4.04751e-06	-4.64984e-06	-7.9153e-06	3.29212e-06	1.51815e-05	-4.7788e-06	1.03145e-05	-3.62544e-06	2.95977e-06	-3.88222e-06	-4.08619e-06	-7.8948e-06	1.33179e-09
7.22636e-06	-5.32159e-06	2.45733e-06	1.26264e-06	-5.08879e-06	-1.16875e-06	4.66329e-06	-1.00437e-05	7.48783e-06	2.92545e-06	-6.84249e-06	3.58148e-06	1.14631e-06	-3.34085e-06	-1.01635e-05	6.09053e-06	-7.09942e-06	-5.62836e-06	-4.39192e-06	-4.68805e-06	-7.93201e-06	3.28265e-06	1.5173e-05	-4.77898e-06	1.02822e-05	-3.64833e-06	3.49404e-06	-3.92315e-06	-3.42422e-06	-7.86359e-06	1.18549e-09
6.32229e-06	-5.30932e-06	2.44103e-06	1.59403e-06	-5.01934e-06	-1.17048e-06	4.64063e-06	-9.98673e-06	7.61986e-06	2.91903e-06	-7.57174e-06	3.73213e-06	1.12988e-06	-3.05132e-06	-1.01524e-05	3.01631e-06	-6.34616e-06	-5.63913e-06	-4.25543e-06	-4.6963e-06	-7.85365e-06	3.22564e-06	1.51646e-05	-4.76211e-06	1.02345e-05	-3.64462e-06	3.10827e-06	-3.89683e-06	-3.95847e-06	-7.89967e-06	1.14301e-09
6.86897e-06	-5.32907e-06	2.68792e-06	1.40161e-06	-5.02483e-06	-1.17163e-06	4.65028e-06	-9.9954e-06	7.54069e-06	2.90863e-06	-7.84459e-06	3.70614e-06	1.12363e-06	-3.1371e-06	-1.00763e-05	2.67237e-06	-6.67049e-06	-5.54358e-06	-4.35981e-06	-4.70219e-06	-5.39843e-06	3.22664e-06	1.51764e-05	-4.76775e-06	1.02287e-05	-3.65437e-06	2.95079e-06	-3.88884e-06	-4.17302e-06	-7.94011e-06	1.12452e-09
6.40115e-06	-5.35608e-06	2.73359e-06	1.5516e-06	-5.04124e-06	-1.16364e-06	4.64085e-06	-1.00087e-05	7.41392e-06	2.91401e-06	-7.3544e-06	3.70065e-06	1.12541e-06	-3.14929e-06	-1.00867e-05	1.79596e-06	-6.20244e-06	-5.5592e-06	-4.48088e-06	-4.71111e-06	-6.04353e-06	3.17709e-06	1.51652e-05	-4.76848e-06	1.02466e-05	-3.68351e-06	3.18899e-06	-3.88673e-06	-4.20207e-06	-7.92303e-06	1.11067e-09
5.97365e-06	-5.41272e-06	2.70814e-06	1.67077e-06	-5.04066e-06	-1.16405e-06	4.64206e-06	-1.0043e-05	7.42039e-06	4.01964e-07	-7.57605e-06	3.5032e-06	1.12536e-06	-3.08387e-06	-9.22807e-06	1.82676e-06	-6.92267e-06	-5.5725e-06	-4.43452e-06	-4.71165e-06	-5.71208e-06	3.35317e-06	1.51658e-05	-3.42628e-06	1.02467e-05	-3.66377e-06	3.18715e-06	-3.46632e-06	-4.22089e-06	-7.93867e-06	1.07633e-09
6.08565e-06	-5.43758e-06	2.65503e-06	1.62932e-06	-4.9972e-06	-1.16264e-06	4.63537e-06	-1.01072e-05	3.45437e-06	2.07612e-06	-7.49002e-06	3.62289e-06	1.09315e-06	-3.10902e-06	-9.28168e-06	2.18924e-06	-6.55124e-06	-5.59916e-06	-4.35673e-06	-4.70484e-06	-6.09371e-06	3.24621e-06	1.51681e-05	-3.36427e-06	1.02398e-05	-3.72654e-06	3.16552e-06	-3.72314e-06	-4.12657e-06	-7.92638e-06	1.04047e-09
6.25419e-06	-5.39404e-06	2.6512e-06	1.67966e-06	-5.01421e-06	-1.1654e-06	4.50764e-06	-1.00644e-05	4.39638e-06	1.98271e-06	-7.38257e-06	3.61434e-06	1.10847e-06	-2.53188e-06	-2.96816e-06	2.21286e-06	-6.651e-06	-5.59412e-06	-3.92499e-06	-4.68553e-06	-5.49191e-06	3.27013e-06	1.51721e-05	-3.38244e-06	1.02356e-05	-4.53765e-06	3.10183e-06	-3.61743e-06	-4.25025e-06	-7.9321e-06	9.62769e-10
6.25375e-06	-5.38648e-06	2.62103e-06	1.58203e-06	-5.01894e-06	-1.10283e-06	4.51687e-06	-1.02201e-05	3.1057e-06	2.01218e-06	-7.43787e-06	3.66705e-06	1.11024e-06	-2.80803e-06	-2.58021e-06	2.31381e-06	-6.54598e-06	-5.59113e-06	-4.23395e-06	-4.70235e-06	-5.47524e-06	3.20693e-06	1.51843e-05	-2.82421e-06	7.94549e-06	-7.40184e-07	3.18469e-06	-4.25599e-06	-4.19376e-06	-7.96007e-06	8.98182e-10
6.2474e-06	-5.3735e-06	2.62161e-06	1.62756e-06	-5.0122e-06	-1.13319e-06	4.55498e-06	-1.01462e-05	4.40388e-06	2.08567e-06	-7.41796e-06	3.66362e-06	1.11277e-06	-2.8428e-06	-2.6537e-06	2.36997e-06	-6.58736e-06	-3.04735e-06	-4.21678e-06	-4.69347e-06	-5.37496e-06	3.3573e-06	1.51866e-05	-3.11387e-06	7.92144e-06	-2.2469e-06	3.14552e-06	-3.99183e-06	-4.20219e-06	-7.93362e-06	8.88905e-10
6.24651e-06	-5.37264e-06	2.62222e-06	1.61602e-06	-5.01028e-06	-1.15151e-06	4.55993e-06	-1.00976e-05	4.396e-06	2.0448e-06	-7.41976e-06	3.65269e-06	1.1136e-06	-2.83626e-06	-1.18576e-06	2.291e-06	-6.53582e-06	-3.04197e-06	-4.0676e-06	-4.71113e-06	-5.38947e-06	3.2545e-06	1.51797e-05	-2.56915e-06	8.05261e-06	-1.42001e-06	3.13312e-06	-3.99048e-06	-3.30483e-06	-7.93496e-06	8.68255e-10
6.22083e-06	-5.38173e-06	2.61919e-06	1.63427e-06	-5.01178e-06	-1.1112e-06	4.5519e-06	-1.01492e-05	4.25527e-06	2.04193e-06	-7.49305e-06	3.66564e-06	1.11557e-06	-2.60468e-06	-1.59875e-06	2.27777e-06	-6.56022e-06	-3.30513e-06	-4.15705e-06	-4.70798e-06	-5.40714e-06	3.27009e-06	1.51806e-05	-2.45683e-06	7.80877e-06	-1.09997e-06	3.1674e-06	-3.90511e-06	-2.48375e-06	-7.94062e-06	8.61419e-10
6.23587e-06	-5.38418e-06	2.62595e-06	1.62987e-06	-5.01924e-06	-1.13536e-06	4.52444e-06	-1.01148e-05	3.32509e-06	1.95308e-06	-7.46421e-06	3.66442e-06	1.11452e-06	-2.77052e-06	-1.12869e-06	2.30305e-06	-6.55293e-06	-2.10223e-06	-4.14979e-06	-4.70755e-06	-5.39239e-06	3.25193e-06	1.51825e-05	-2.71753e-06	7.8774e-06	-1.65149e-06	3.14707e-06	-3.87174e-06	-2.40369e-06	-7.93687e-06	8.48933e-10
6.2124e-06	-5.39406e-06	2.62572e-06	1.6286e-06	-5.08939e-06	-1.13277e-06	4.52422e-06	-1.01216e-05	3.48482e-06	1.92574e-06	-7.46574e-06	4.85555e-06	1.11445e-06	-2.74668e-06	-1.21037e-06	2.31943e-06	-6.55467e-06	-3.07702e-06	-4.33616e-06	-4.70742e-06	-5.38974e-06	3.25483e-06	1.51824e-05	-2.74002e-06	3.74221e-06	-1.63623e-06	3.15203e-06	-3.89613e-06	-2.48421e-06	-3.72784e-06	7.71048e-10
5.61935e-06	-5.38295e-06	2.62559e-06	1.62619e-06	-5.05153e-06	-1.11999e-06	4.49301e-06	-1.01342e-05	4.07087e-06	1.91407e-06	-7.4191e-06	3.79362e-06	1.11502e-06	-2.72851e-06	-1.35694e-06	2.44109e-06	-6.15359e-06	-3.28106e-06	-4.25492e-06	-4.72423e-06	-5.47009e-06	3.26453e-06	1.48618e-05	-2.70371e-06	3.16584e-06	-1.44168e-06	3.1684e-06	-3.8801e-06	-2.26965e-06	-2.07838e-06	7.30394e-10
5.85104e-06	-5.37513e-06	2.7734e-06	1.61219e-06	-5.04085e-06	-1.11721e-06	4.44591e-06	-1.01414e-05	4.09908e-06	1.98244e-06	-7.43155e-06	3.76935e-06	1.29234e-06	-2.72352e-06	-1.35413e-06	2.48481e-06	-4.28928e-06	-3.25806e-06	-4.1819e-06	-4.69965e-06	-5.45255e-06	3.27328e-06	1.47226e-05	-2.7363e-06	2.17093e-07	-1.34465e-06	3.16002e-06	-3.86689e-06	-2.28291e-06	-2.49181e-06	7.01443e-10
3.35804e-06	-5.3885e-06	2.65073e-06	1.6269e-06	-5.04947e-06	-1.12344e-06	4.52251e-06	-1.01332e-05	4.16668e-06	1.94689e-06	-7.42364e-06	3.83965e-06	1.22895e-06	-2.71325e-06	-1.59304e-06	2.4907e-06	-4.66703e-06	-3.25671e-06	-4.36245e-06	-4.70549e-06	-5.4255e-06	3.2716e-06	1.47086e-05	-2.73897e-06	2.36638e-06	-1.32502e-06	3.16828e-06	-3.87179e-06	-2.16377e-06	-1.20635e-06	6.84564e-10
3.47468e-06	-5.38732e-06	2.65248e-06	1.62735e-06	-5.04996e-06	-1.12311e-06	4.51769e-06	-1.01326e-05	4.0845e-06	1.94713e-06	-7.43009e-06	3.83772e-06	1.21722e-06	-2.70603e-06	-1.49537e-06	2.48021e-06	-3.76419e-06	-3.23839e-06	-4.3293e-06	-4.70566e-06	-5.42445e-06	3.26517e-06	1.47497e-05	-2.70885e-06	1.57019e-06	-1.34631e-06	3.1653e-06	-3.8693e-06	-2.16065e-06	-1.37484e-06	6.74572e-10
2.21496e-06	-5.38682e-06	2.67293e-06	1.62626e-06	-5.04962e-06	-1.12315e-06	4.5142e-06	-1.01352e-05	4.1009e-06	1.95337e-06	-7.42696e-06	3.79435e-06	1.19187e-06	-2.71475e-06	-1.46475e-06	2.48137e-06	-4.27337e-06	-3.26596e-06	-4.28381e-06	-4.70977e-06	-5.41664e-06	3.26731e-06	4.51727e-07	-2.69354e-06	1.56896e-06	-1.32415e-06	3.16318e-06	-3.86615e-06	-2.19845e-06	-1.86826e-06	4.55284e-10
1.74902e-06	-5.38897e-06	2.64521e-06	1.62978e-06	-5.04846e-06	-1.12261e-06	4.52499e-06	-1.01349e-05	4.08007e-06	1.91557e-06	-7.42749e-06	3.78228e-06	1.20105e-06	-2.72234e-06	-1.51651e-06	2.48158e-06	-6.97554e-07	-3.2604e-06	-4.27866e-06	-4.70506e-06	-5.42008e-06	3.26759e-06	8.77549e-07	-2.6934e-06	1.91057e-06	-1.31762e-06	3.1629e-06	-3.35964e-06	-2.22199e-06	-1.94475e-06	4.33831e-10
1.74902e-06	-5.38897e-06	2.64521e-06	1.62978e-06	-5.04846e-06	-1.12261e-06	4.52499e-06	-1.01349e-05	4.08007e-06	1.91557e-06	-7.42749e-06	3.78228e-06	1.20105e-06	-2.72234e-06	-1.51651e-06	2.48158e-06	-6.97554e-07	-3.2604e-06	-4.27866e-06	-4.70506e-06	-5.42008e-06	3.26759e-06	8.77549e-07	-2.6934e-06	1.91057e-06	-1.31762e-06	3.1629e-06	-3.35964e-06	-2.22199e-06	-1.94475e-06	4.33831e-10
1.48117e-06	-5.38858e-06	2.64541e-06	1.629e-06	-5.04628e-06	-1.1228e-06	4.52457e-06	-1.01347e-05	4.0882e-06	1.90988e-06	-7.42827e-06	3.79409e-06	1.19027e-06	-2.71239e-06	-1.5144e-06	2.48934e-06	-4.53474e-07	-3.25861e-06	-4.29205e-06	-4.70539e-06	-5.42016e-06	3.26719e-06	7.05399e-07	-2.69766e-06	1.88507e-06	-1.32135e-06	3.1633e-06	-3.33981e-06	-2.22865e-06	-1.8883e-06	4.32198e-10
9.46834e-07	-5.38907e-06	2.64482e-06	1.62918e-06	-5.04882e-06	-1.12274e-06	4.52422e-06	-1.01344e-05	4.08815e-06	1.91656e-06	-7.42717e-06	3.7876e-06	1.19327e-06	-2.71763e-06	-1.50972e-06	2.48551e-06	-8.24958e-07	-3.25868e-06	-4.28945e-06	-4.70582e-06	-5.4208e-06	3.26763e-06	7.64001e-07	-2.6967e-06	1.89847e-06	-1.32158e-06	3.16382e-06	-3.29633e-06	-2.2128e-06	-1.63621e-06	4.30236e-10
1.26737e-06	-5.38877e-06	2.64643e-06	1.62853e-06	-5.04688e-06	-1.12279e-06	1.65429e-06	-1.01348e-05	4.08655e-06	1.89716e-06	-7.42738e-06	3.79218e-06	1.19238e-06	-2.71295e-06	-1.49611e-06	2.48828e-06	-8.63665e-07	-3.26234e-06	-4.28453e-06	-4.70534e-06	-5.42035e-06	3.26705e-06	7.89956e-07	-2.69857e-06	1.80048e-06	-1.32482e-06	3.16365e-06	-3.41067e-06	-2.20118e-06	-1.842e-06	4.14264e-10
1.01245e-06	-5.3888e-06	2.64483e-06	1.62883e-06	-3.37e-06	-1.123e-06	2.32445e-06	-1.01964e-05	4.09117e-06	1.90654e-06	-7.42816e-06	3.42748e-06	1.19187e-06	-2.71601e-06	-1.5053e-06	2.47336e-06	-4.93428e-07	-3.2614e-06	-4.28582e-06	-4.70562e-06	-5.47545e-06	3.31838e-06	8.93972e-07	-2.69966e-06	1.84905e-06	-1.3987e-06	3.1644e-06	-3.34819e-06	-1.45139e-06	-1.86471e-06	3.98833e-10
1.12821e-06	-5.38887e-06	2.64514e-06	1.62876e-06	-3.56662e-06	-1.12305e-06	2.72529e-06	-1.02354e-05	4.09276e-06	1.90035e-06	-7.42802e-06	3.35168e-06	1.19165e-06	-2.71476e-06	-1.50541e-06	2.46721e-06	-4.72326e-07	-3.25815e-06	-4.28993e-06	-4.70555e-06	-4.51091e-06	3.31568e-06	8.77142e-07	-2.69244e-06	1.84664e-06	-1.54455e-06	3.16383e-06	-3.36264e-06	-1.81164e-06	-1.65673e-06	3.93934e-10
1.16347e-06	-5.38886e-06	2.64597e-06	1.62344e-06	-3.82064e-06	-1.12434e-06	2.75373e-06	-1.01599e-05	4.09106e-06	1.91046e-06	-7.428e-06	3.196e-06	1.19302e-06	-2.71158e-06	-1.50337e-06	2.46521e-06	-6.1907e-07	-3.25939e-06	-4.29221e-06	-4.7056e-06	-4.07402e-06	3.27282e-06	8.45815e-07	-2.69152e-06	1.83455e-06	-1.38727e-06	3.16344e-06	-3.35395e-06	-1.19047e-06	-1.65391e-06	3.87127e-10
9.90776e-07	-5.38909e-06	2.50182e-06	1.61894e-06	-3.66306e-06	-1.12461e-06	2.70677e-06	-1.01435e-05	4.15503e-06	1.90054e-06	-7.42692e-06	3.30228e-06	1.19165e-06	-2.61441e-06	-1.50177e-06	2.48e-06	-5.14411e-07	-3.25965e-06	-4.29253e-06	-4.70541e-06	-9.29545e-07	3.25913e-06	8.4023e-07	-2.69543e-06	1.83938e-06	-9.75154e-07	3.1647e-06	-3.33129e-06	-1.02005e-06	-1.70241e-06	3.67704e-10
1.04536e-06	-5.38929e-06	1.66162e-06	1.6142e-06	-3.86999e-06	-1.12452e-06	2.64498e-06	-1.01534e-05	4.09702e-06	1.90114e-06	-7.42561e-06	3.3415e-06	1.19186e-06	-2.57674e-06	-1.50029e-06	2.47989e-06	-5.935e-07	-2.52134e-06	-4.29873e-06	-4.70554e-06	-1.47675e-06	3.28852e-06	8.4436e-07	-2.53605e-06	1.84415e-06	-1.05866e-06	3.1644e-06	-3.35328e-06	-6.85626e-07	-1.73058e-06	3.61713e-10
1.01075e-06	-5.38911e-06	1.74423e-06	1.61569e-06	-3.69765e-06	-1.12496e-06	2.56082e-06	-1.01558e-05	4.14187e-06	1.9063e-06	-7.42666e-06	3.23403e-06	1.19064e-06	-2.56202e-06	-1.50091e-06	2.4749e-06	-5.55224e-07	-2.37083e-06	-4.29757e-06	-4.70545e-06	-1.79585e-06	3.27377e-06	8.51661e-07	-2.535e-06	1.84085e-06	-9.13225e-07	3.16392e-06	-3.35668e-06	-7.51638e-07	-1.72208e-06	3.5978e-10
1.01891e-06	-5.38945e-06	1.4972e-06	1.57286e-06	-3.66988e-06	-1.12515e-06	2.6653e-06	-8.44309e-06	9.25312e-07	1.90796e-06	-7.42723e-06	3.28085e-06	1.18959e-06	-2.88094e-06	-1.49726e-06	2.44318e-06	-5.66364e-07	-2.50257e-06	-4.30236e-06	-4.69753e-06	-1.75782e-06	3.27115e-06	8.51089e-07	-2.6808e-06	1.84301e-06	-8.54996e-07	3.16439e-06	-3.37788e-06	-7.86116e-07	-1.72784e-06	3.1429e-10
1.02833e-06	-5.38942e-06	1.90535e-06	1.51475e-06	-3.6966e-06	-1.0413e-06	2.6308e-06	-8.4875e-06	8.92274e-07	1.90507e-06	-7.42609e-06	3.32826e-06	1.18986e-06	-2.65888e-06	-1.49848e-06	2.46623e-06	-5.60003e-07	-2.49843e-06	-4.29204e-06	-4.70054e-06	-1.69907e-06	3.27269e-06	8.48823e-07	-2.66329e-06	1.84281e-06	-8.99092e-07	2.08483e-06	-3.36714e-06	-7.7574e-07	-1.7264e-06	3.09153e-10
1.01849e-06	-5.38886e-06	1.91649e-06	1.55512e-06	-3.71699e-06	-1.11159e-06	2.51293e-06	-8.58847e-06	2.10357e-06	1.9064e-06	-5.45318e-06	3.32447e-06	1.18776e-06	-2.55626e-06	-1.499e-06	2.46643e-06	-6.07196e-07	-2.47754e-06	-4.29264e-06	-4.70164e-06	-1.48463e-06	3.27242e-06	8.4902e-07	-2.64884e-06	1.84222e-06	-9.50271e-07	2.04674e-06	-3.36598e-06	-8.09112e-07	-1.73192e-06	2.8758e-10
1.02749e-06	-5.33127e-06	2.02992e-06	1.57917e-06	-3.75547e-06	-1.06186e-06	2.55121e-06	-8.66419e-06	9.45431e-07	1.90826e-06	-4.99905e-06	3.33039e-06	1.18475e-06	-2.61013e-06	-1.49881e-06	2.46202e-06	-5.76609e-07	-2.56816e-06	-4.2966e-06	-4.70222e-06	-1.23964e-06	3.27202e-06	8.46527e-07	-2.60786e-06	1.84136e-06	-9.40717e-07	2.2309e-06	-3.36176e-06	-7.676e-07	-1.7298e-06	2.81437e-10
1.02464e-06	-5.37823e-06	1.96799e-06	1.57692e-06	-3.75502e-06	-1.06821e-06	2.55049e-06	-8.6825e-06	1.32469e-06	1.90509e-06	-4.76035e-06	3.33059e-06	1.18498e-06	-2.50113e-06	-1.49944e-06	2.46223e-06	-5.7633e-07	-2.53453e-06	-4.29568e-06	-4.70149e-06	-1.21291e-06	3.27196e-06	8.47943e-07	-2.60883e-06	1.84122e-06	-9.34982e-07	1.84739e-06	-3.36341e-06	-7.85497e-07	-1.73013e-06	2.7819e-10
1.02508e-06	-5.37356e-06	2.04248e-06	1.59222e-06	-3.74987e-06	-1.03292e-06	2.5391e-06	-8.72311e-06	1.03619e-06	1.91333e-06	-4.78094e-06	3.32436e-06	1.18729e-06	-8.84083e-07	-1.49934e-06	2.46061e-06	-5.9301e-07	-2.53778e-06	-4.29932e-06	-4.71919e-06	-1.07746e-06	3.27305e-06	8.53221e-07	-2.61932e-06	1.84147e-06	-9.41863e-07	1.81483e-06	-3.36092e-06	-7.66166e-07	-1.70993e-06	2.72826e-10
1.02587e-06	-5.37422e-06	2.02108e-06	1.58476e-06	-2.86901e-06	-1.05287e-06	2.55225e-06	-8.62099e-06	1.15044e-06	1.9085e-06	-4.88993e-06	3.32919e-06	1.18628e-06	-1.24889e-06	-1.4997e-06	2.4611e-06	-5.84188e-07	-2.5187e-06	-4.29809e-06	-4.70793e-06	-1.21912e-06	3.2736e-06	8.29846e-07	-2.62716e-06	1.84363e-06	-6.84864e-07	1.92217e-06	-3.36317e-06	-7.73768e-07	-1.72649e-06	2.6751e-10
1.02529e-06	-5.37079e-06	1.85552e-06	1.57935e-06	-2.70809e-06	-9.35809e-07	2.52869e-06	-8.61344e-06	1.12627e-06	1.91902e-06	-4.87454e-06	3.32825e-06	1.2339e-06	-9.57177e-07	-1.50277e-06	2.46144e-06	-5.94795e-07	-2.5057e-06	-4.20666e-06	-4.72591e-06	-1.22613e-06	3.27314e-06	8.37714e-07	-2.62188e-06	1.84203e-06	-7.33904e-07	1.97975e-06	-3.36228e-06	-7.75887e-07	-1.53081e-06	2.63731e-10
1.02827e-06	-5.3621e-06	1.79156e-06	1.49574e-06	-1.3069e-06	-1.04776e-06	2.46401e-06	-8.65842e-06	1.16942e-06	1.91258e-06	-4.86649e-06	3.32864e-06	1.20694e-06	-9.28833e-07	-1.49798e-06	2.45633e-06	-5.93814e-07	-2.55819e-06	-4.2615e-06	-4.6958e-06	-1.24012e-06	3.27527e-06	8.52966e-07	-2.61596e-06	1.84177e-06	-7.42152e-07	1.96447e-06	-3.35903e-06	-7.79572e-07	-1.19475e-06	2.57551e-10
1.02647e-06	-5.36278e-06	1.77997e-06	1.59253e-06	-1.3143e-06	-1.00686e-06	2.50184e-06	-8.63664e-06	1.20565e-06	1.91846e-06	-4.87241e-06	3.37028e-06	1.218e-06	-9.6798e-07	-6.33244e-07	2.45585e-06	-5.91432e-07	-2.53271e-06	-4.20293e-06	-4.01565e-06	-1.21771e-06	3.13249e-06	9.01088e-07	-2.41092e-06	1.81308e-06	-4.93542e-07	1.99867e-06	-3.35849e-06	-8.53655e-07	-4.22235e-07	2.46382e-10
1.02647e-06	-5.36278e-06	1.77997e-06	1.59253e-06	-1.3143e-06	-1.00686e-06	2.50184e-06	-8.63664e-06	1.20565e-06	1.91846e-06	-4.87241e-06	3.37028e-06	1.218e-06	-9.6798e-07	-6.33244e-07	2.45585e-06	-5.91432e-07	-2.53271e-06	-4.20293e-06	-4.01565e-06	-1.21771e-06	3.13249e-06	9.01088e-07	-2.41092e-06	1.81308e-06	-4.93542e-07	1.99867e-06	-3.35849e-06	-8.53655e-07	-4.22235e-07	2.46382e-10
1.02615e-06	-5.36473e-06	1.78105e-06	1.59516e-06	-1.3261e-06	-1.0133e-06	2.50187e-06	-8.63672e-06	1.19696e-06	1.91848e-06	-4.86086e-06	3.37094e-06	1.21931e-06	-9.61737e-07	-7.78529e-07	2.45587e-06	-5.91446e-07	-2.52259e-06	-4.20595e-06	-3.93219e-06	-1.2185e-06	3.13258e-06	9.05734e-07	-2.41345e-06	1.81328e-06	-5.17754e-07	1.99237e-06	-3.35865e-06	-9.41388e-07	-4.15758e-07	2.46015e-10
1.02657e-06	-5.36458e-06	1.80303e-06	1.55142e-06	-1.36683e-06	-1.01443e-06	2.4998e-06	-8.63577e-06	1.17604e-06	1.30183e-06	-4.85918e-06	3.36754e-06	1.21565e-06	-1.01827e-06	-7.55402e-07	2.45858e-06	-5.91846e-07	-2.527e-06	-4.18951e-06	-3.90379e-06	-1.21623e-06	3.16392e-06	8.81798e-07	-2.42836e-06	1.82021e-06	-5.53637e-07	1.98865e-06	-3.36026e-06	-9.92297e-07	-5.9684e-07	2.44271e-10
1.0373e-06	-5.36357e-06	1.78967e-06	1.17674e-06	-1.17467e-06	-1.01337e-06	2.50208e-06	-7.45465e-06	1.16837e-06	1.91904e-06	-4.8622e-06	3.36577e-06	1.21557e-06	-9.97693e-07	-6.51411e-07	2.41964e-06	-5.91742e-07	-2.53189e-06	-4.22035e-06	-2.95611e-06	-1.21437e-06	3.18204e-06	9.18772e-07	-2.43983e-06	1.81713e-06	-5.64466e-07	1.99595e-06	-3.35931e-06	-9.00379e-07	-6.2223e-07	2.19235e-10
1.03291e-06	-5.36282e-06	1.78992e-06	1.1914e-06	-1.38174e-06	-1.01176e-06	2.50155e-06	-7.26703e-06	1.16997e-06	1.58727e-06	-4.86262e-06	3.35868e-06	1.2169e-06	-9.76103e-07	-7.69737e-07	2.44759e-06	-5.92114e-07	-2.53068e-06	-4.22237e-06	-1.7963e-06	-1.21459e-06	3.21409e-06	8.9042e-07	-2.44223e-06	1.83089e-06	-5.50466e-07	1.99227e-06	-3.35925e-06	-9.11141e-07	-5.40487e-07	2.10685e-10
1.03937e-06	-5.36331e-06	1.78895e-06	1.32986e-06	-1.25016e-06	-1.01107e-06	2.50298e-06	-7.29733e-06	1.16717e-06	1.78334e-06	-4.86447e-06	3.36092e-06	1.21555e-06	-9.63725e-07	-7.07338e-07	1.3333e-06	-5.93078e-07	-2.53041e-06	-4.22945e-06	-1.78046e-06	-1.21515e-06	3.22514e-06	9.18734e-07	-2.45238e-06	1.82282e-06	-5.52059e-07	1.99367e-06	-3.35961e-06	-9.04695e-07	-5.82895e-07	2.07698e-10
1.03762e-06	-5.36351e-06	1.79253e-06	1.3019e-06	-1.24453e-06	-1.01267e-06	2.50329e-06	-7.36872e-06	1.17154e-06	1.73835e-06	-4.86131e-06	3.36119e-06	1.21613e-06	-9.65405e-07	-7.53281e-07	1.58168e-06	-5.92016e-07	-2.53163e-06	-1.19025e-06	-1.82851e-06	-1.21665e-06	3.19249e-06	9.06295e-07	-2.44503e-06	1.82441e-06	-5.51507e-07	1.99327e-06	-3.35933e-06	-9.11169e-07	-5.62566e-07	1.92724e-10
1.05462e-06	-5.36304e-06	1.79318e-06	1.33314e-06	-1.25276e-06	-1.01348e-06	1.26469e-06	-7.34249e-06	1.15888e-06	1.8011e-06	-1.39112e-06	3.51114e-06	1.11339e-06	-9.71185e-07	1.68519e-08	2.35551e-06	-5.91951e-07	-2.54565e-06	-2.00471e-06	-1.13175e-06	-1.21458e-06	3.20258e-06	8.97913e-07	-2.28615e-06	1.82838e-06	-5.55298e-07	1.98391e-06	-3.35971e-06	3.87557e-07	-5.88676e-07	1.68824e-10
1.03087e-06	-5.15384e-06	1.79189e-06	1.38752e-06	-1.25382e-06	-1.014e-06	1.47731e-06	-7.30794e-06	1.17035e-06	1.67929e-06	-2.01917e-06	3.43277e-06	1.16946e-06	-9.75988e-07	-3.9692e-07	2.05409e-06	-5.9138e-07	-2.52318e-06	-1.72204e-06	-1.37836e-06	-1.21505e-06	3.20209e-06	8.98617e-07	-2.41818e-06	1.82691e-06	-5.55254e-07	1.98462e-06	-3.35949e-06	-7.91579e-07	-5.85236e-07	1.67503e-10
1.05328e-06	-4.42483e-06	1.79299e-06	1.34026e-06	-1.25212e-06	-1.01335e-06	1.54281e-06	-7.31175e-06	1.16782e-06	1.7193e-06	-1.56948e-06	2.77971e-06	1.17083e-06	-9.71726e-07	-4.12207e-07	2.16736e-06	-5.81103e-07	-2.50902e-06	-2.07024e-06	-1.38659e-06	-1.21269e-06	3.20212e-06	8.95714e-07	-2.29216e-06	1.82857e-06	-5.53616e-07	1.54414e-06	-3.36044e-06	-4.01967e-07	-5.8497e-07	1.54281e-10
1.05386e-06	-4.26763e-06	1.79261e-06	1.34453e-06	-1.24336e-06	-1.01479e-06	1.95421e-06	-7.30662e-06	1.16761e-06	1.73616e-06	-1.6404e-06	2.55557e-06	1.19215e-06	-9.76469e-07	-3.92132e-07	2.08574e-06	-5.78161e-07	-2.50175e-06	-1.84209e-06	-1.32608e-06	-1.21442e-06	3.20242e-06	8.97069e-07	-2.29877e-06	1.82894e-06	-5.59342e-07	1.25312e-06	-3.35983e-06	-3.7022e-07	-5.87369e-07	1.51167e-10
1.06627e-06	-4.1485e-06	1.79313e-06	1.32662e-06	-1.245e-06	-1.01218e-06	1.80957e-06	-5.72275e-07	1.16314e-06	1.73843e-06	-2.03058e-06	2.54115e-06	1.1695e-06	-9.75351e-07	-2.76321e-07	2.03157e-06	-5.80674e-07	-1.78911e-06	-2.05069e-06	-1.37339e-06	-1.19324e-06	3.20357e-06	8.79526e-07	-2.33441e-06	1.85612e-06	-5.43226e-07	1.13759e-06	-3.36106e-06	-8.85132e-08	-5.84538e-07	9.51972e-11
1.05803e-06	-1.52783e-06	1.79734e-06	9.43821e-07	-1.27094e-06	-1.01255e-06	1.75311e-06	-1.91682e-06	1.14589e-06	1.72568e-06	-2.03872e-06	2.66264e-06	1.17943e-06	-9.72213e-07	-3.72119e-07	2.01761e-06	-7.82904e-07	-7.43793e-07	-2.07116e-06	-1.46464e-06	-1.2027e-06	3.20296e-06	8.8459e-07	-2.31839e-06	1.89877e-06	-5.41172e-07	1.30491e-06	-3.36356e-06	-5.06831e-07	-5.84548e-07	8.20226e-11
1.05737e-06	-3.94161e-07	1.79252e-06	1.24917e-06	-1.2498e-06	-1.0115e-06	1.51704e-06	-1.37509e-06	1.08686e-06	1.73746e-06	-2.02374e-06	2.62182e-06	1.18558e-06	-9.72664e-07	-3.51017e-07	2.10655e-06	-9.26323e-07	1.75947e-07	-2.08905e-06	-1.41732e-06	-1.20795e-06	3.20321e-06	8.85618e-07	-2.34107e-06	1.90162e-06	-5.08197e-07	1.35583e-06	-3.35925e-06	-2.62515e-07	-5.85056e-07	7.75613e-11
1.05721e-06	-5.00559e-07	1.79414e-06	1.01256e-06	-1.26178e-06	-1.01203e-06	1.54574e-06	-1.41233e-06	1.04552e-06	1.72926e-06	-2.02376e-06	2.63216e-06	1.19305e-06	-9.75382e-07	-3.60849e-07	2.05401e-06	-7.76684e-07	6.74494e-08	-2.08867e-06	-1.40926e-06	-1.2085e-06	3.2031e-06	8.86988e-07	-2.33272e-06	1.90272e-06	-4.89393e-07	1.356e-06	-3.36182e-06	-5.72255e-07	-5.81719e-07	7.70152e-11
1.06158e-06	-1.04273e-07	1.79192e-06	1.05441e-06	-1.25166e-06	-1.0125e-06	1.53623e-06	-1.26546e-06	1.06061e-06	1.73849e-06	-2.03646e-06	2.61328e-06	1.19579e-06	-9.74953e-07	-3.56061e-07	2.03937e-06	-8.28268e-07	-4.09839e-08	-2.06892e-06	-1.39759e-06	-1.20726e-06	3.20306e-06	8.86976e-07	-2.33527e-06	1.88845e-06	-5.11143e-07	1.33438e-06	-3.36077e-06	-1.69283e-07	-5.82308e-07	7.59529e-11
1.05907e-06	-1.53511e-08	1.79178e-06	1.09049e-06	-1.25093e-06	-1.01264e-06	1.5196e-06	-1.24965e-06	1.08541e-06	1.73842e-06	-2.02703e-06	2.60527e-06	1.20274e-06	-9.75277e-07	-3.45872e-07	2.04167e-06	-7.85419e-07	-1.00834e-08	-2.06956e-06	-1.39849e-06	-1.20707e-06	3.20289e-06	8.86862e-07	-2.33284e-06	1.8845e-06	-5.18133e-07	1.24298e-06	-3.3613e-06	-2.59767e-07	-5.82417e-07	7.56348e-11
1.05953e-06	-1.46436e-07	1.79156e-06	1.01087e-06	-1.25248e-06	-1.01235e-06	1.51935e-06	-1.23765e-06	1.07795e-06	1.73773e-06	-2.00766e-06	2.61528e-06	1.19811e-06	-9.74995e-07	-3.52867e-07	2.04273e-06	-7.9142e-07	5.78176e-08	-2.06722e-06	-1.39395e-06	-1.20301e-06	3.20283e-06	8.86668e-07	-2.33524e-06	1.89429e-06	-5.07484e-07	1.28408e-06	-3.36119e-06	-2.09222e-07	-5.83651e-07	7.55126e-11
1.05917e-06	-1.11108e-07	1.79167e-06	1.03888e-06	-1.25163e-06	-1.01243e-06	1.52709e-06	-1.22492e-06	1.07697e-06	1.73861e-06	-2.01483e-06	2.60112e-06	1.20012e-06	-9.74978e-07	-3.51135e-07	2.04808e-06	-7.7657e-07	-3.14729e-09	-2.06342e-06	-1.39599e-06	-1.20439e-06	3.2029e-06	8.8594e-07	-2.33445e-06	1.89039e-06	-5.11113e-07	1.25924e-06	-3.36103e-06	-2.52702e-07	-5.83181e-07	7.54385e-11
1.05988e-06	-2.14426e-07	1.79176e-06	1.01511e-06	-1.25235e-06	-9.90575e-07	1.53662e-06	-1.23561e-06	1.07182e-06	1.73766e-06	-2.01195e-06	2.6105e-06	1.19748e-06	-9.75042e-07	-3.5539e-07	2.04452e-06	-7.77919e-07	1.94965e-07	-2.05088e-06	-1.39511e-06	-1.20511e-06	3.20296e-06	8.79104e-07	-2.3354e-06	1.7545e-06	-5.35905e-07	1.2594e-06	-3.36107e-06	-2.30863e-07	-5.84028e-07	7.49461e-11
1.05985e-06	-1.53778e-07	1.79182e-06	1.00867e-06	-1.25264e-06	-9.97392e-07	1.53643e-06	-1.23628e-06	1.08183e-06	1.73808e-06	-2.01264e-06	2.61115e-06	1.19829e-06	-9.74899e-07	-3.53443e-07	2.04724e-06	-7.82855e-07	4.07982e-08	-2.04926e-06	-1.3972e-06	-1.20355e-06	3.20296e-06	8.78974e-07	-2.33458e-06	1.75571e-06	-5.14593e-07	1.26072e-06	-3.36103e-06	-2.24271e-07	-5.83555e-07	7.4911e-11
1.05976e-06	-1.25971e-07	1.79169e-06	1.02563e-06	-1.2525e-06	-9.99624e-07	1.5333e-06	-1.23411e-06	1.07511e-06	1.73831e-06	-2.01166e-06	2.6065e-06	1.19825e-06	-9.74987e-07	-3.54187e-07	2.04623e-06	-7.77105e-07	2.39859e-08	-2.05462e-06	-1.39518e-06	-1.20459e-06	3.20292e-06	8.80725e-07	-2.33427e-06	1.76435e-06	-5.16001e-07	1.26055e-06	-3.36108e-06	-2.38463e-07	-4.14238e-07	7.47603e-11
1.05992e-06	-1.69004e-07	1.79174e-06	1.01604e-06	-1.25248e-06	-1.00377e-06	1.53269e-06	-1.22082e-06	1.07855e-06	1.7382e-06	-2.01252e-06	2.60503e-06	1.19821e-06	-9.75036e-07	-3.53926e-07	2.04673e-06	-2.03758e-07	3.4839e-08	-2.05233e-06	-1.39536e-06	-1.20445e-06	3.20294e-06	8.81989e-07	-2.33442e-06	1.75786e-06	-5.17625e-07	1.2605e-06	-3.36108e-06	-2.42763e-07	-4.71703e-07	7.41962e-11
1.03494e-06	-1.60577e-07	1.7927e-06	1.0162e-06	-1.25248e-06	-1.07377e-06	1.53284e-06	-1.21943e-06	9.46814e-07	1.73744e-06	-2.01191e-06	2.67968e-06	1.19827e-06	-9.97852e-07	-3.53198e-07	2.04613e-06	-3.81585e-07	6.29736e-08	-2.05075e-06	-1.39662e-06	-1.20455e-06	1.74936e-06	8.82435e-07	-2.24307e-06	1.76189e-06	-5.21531e-07	1.25436e-06	-3.36108e-06	-2.33049e-07	-4.99426e-07	6.69655e-11
1.05028e-06	-1.61931e-07	1.79201e-06	1.01654e-06	-1.25249e-06	-1.11793e-06	1.53304e-06	-1.22666e-06	9.67626e-07	1.73788e-06	-2.01191e-06	2.63319e-06	1.19817e-06	-1.00326e-06	-3.54318e-07	2.04678e-06	-3.77095e-07	5.43178e-08	-2.05214e-06	-1.39636e-06	-1.20454e-06	1.7846e-06	8.81532e-07	-2.31966e-06	4.51881e-07	-5.18199e-07	1.25534e-06	-3.36107e-06	-2.36795e-07	-5.43191e-07	6.45388e-11
1.05849e-06	-1.64421e-07	1.79171e-06	1.01624e-06	-1.25242e-06	-9.96935e-07	1.53319e-06	-1.23086e-06	1.07549e-06	1.73794e-06	-2.01247e-06	2.6136e-06	1.19813e-06	-9.80054e-07	-3.55726e-07	2.04573e-06	-2.45096e-07	3.02062e-08	-2.05299e-06	-1.39581e-06	-9.44736e-07	1.89668e-06	8.81542e-07	-2.31376e-06	4.85369e-07	-5.19108e-07	1.25891e-06	-3.36109e-06	-2.34693e-07	-4.75865e-07	6.40971e-11
1.05652e-06	-1.66412e-07	1.7939e-06	1.01854e-06	-1.25245e-06	-1.07553e-06	1.55311e-06	-1.2247e-06	1.02723e-06	1.73787e-06	-2.01166e-06	2.41648e-06	1.19772e-06	-9.91682e-07	-2.85056e-07	2.04752e-06	-2.62304e-07	4.27193e-08	-2.05266e-06	-1.39617e-06	-1.08717e-06	1.82307e-06	8.81685e-07	-2.28572e-06	4.88577e-07	-5.19094e-07	1.25524e-06	-3.36109e-06	-2.28851e-07	-5.03579e-07	6.31174e-11
1.05481e-06	-1.68808e-07	1.79207e-06	1.01764e-06	-1.25245e-06	-1.07139e-06	1.53823e-06	-1.22344e-06	1.01912e-06	1.73768e-06	-2.01185e-06	2.42411e-06	1.19799e-06	-9.85191e-07	-3.17715e-07	2.04639e-06	-2.85106e-07	5.08246e-08	-2.0517e-06	-1.39609e-06	-8.74278e-07	1.75004e-06	8.81549e-07	-2.2891e-06	5.4354e-07	-5.19219e-07	1.25571e-06	-3.36109e-06	-2.28862e-07	-5.21466e-07	6.24937e-11
1.05481e-06	-1.68808e-07	1.79207e-06	1.01764e-06	-1.25245e-06	-1.07139e-06	1.53823e-06	-1.22344e-06	1.01912e-06	1.73768e-06	-2.01185e-06	2.42411e-06	1.19799e-06	-9.85191e-07	-3.17715e-07	2.04639e-06	-2.85106e-07	5.08246e-08	-2.0517e-06	-1.39609e-06	-8.74278e-07	1.75004e-06	8.81549e-07	-2.2891e-06	5.4354e-07	-5.19219e-07	1.25571e-06	-3.36109e-06	-2.28862e-07	-5.21466e-07	6.24937e-11
1.05032e-06	-1.67995e-07	5.9133e-07	1.01742e-06	-1.25234e-06	-1.05165e-06	1.54223e-06	-1.22454e-06	1.02492e-06	1.73783e-06	-2.01178e-06	2.436e-06	1.19807e-06	-9.86718e-07	-3.19288e-07	2.04678e-06	-2.93019e-07	4.28821e-08	-2.05213e-06	-1.39609e-06	-9.11903e-07	1.7886e-06	8.80887e-07	-2.27122e-06	5.83452e-07	-5.22083e-07	1.25516e-06	-3.36109e-06	-2.30091e-07	-5.13827e-07	5.9836e-11
1.05139e-06	-1.65357e-07	5.42184e-07	1.02084e-06	-1.25053e-06	-1.05669e-06	1.54206e-06	-1.22448e-06	4.16396e-07	1.7288e-06	-2.01186e-06	2.43983e-06	1.19807e-06	-9.86258e-07	-3.07637e-07	2.0467e-06	-2.91782e-07	4.49317e-08	-2.04723e-06	-1.3961e-06	-9.07854e-07	1.78845e-06	8.81388e-07	-2.28267e-06	5.67305e-07	-5.22689e-07	1.25526e-06	-3.36109e-06	-2.2964e-07	-5.06386e-07	5.88951e-11
1.05234e-06	-1.66807e-07	4.67146e-07	1.02262e-06	-1.24817e-06	-1.06147e-06	1.5421e-06	-1.22526e-06	2.14452e-07	1.72684e-06	-2.01164e-06	2.44254e-06	1.19799e-06	-9.87098e-07	-3.09468e-07	2.04671e-06	-2.92553e-07	4.37415e-08	-2.03495e-06	-1.39612e-06	-9.01135e-07	1.8012e-06	8.81559e-07	-2.28169e-06	5.468e-07	-5.43439e-07	1.25546e-06	-3.3611e-06	-2.29452e-07	-5.09338e-07	5.86951e-11
1.05171e-06	-1.67156e-07	3.09685e-07	1.02043e-06	-1.24966e-06	-1.05465e-06	1.54126e-06	-1.22432e-06	2.72613e-07	1.73096e-06	-2.0119e-06	2.43722e-06	1.19803e-06	-9.86568e-07	-2.93504e-07	2.04667e-06	-2.93793e-07	4.6099e-08	-2.04067e-06	-1.39613e-06	-9.10156e-07	1.79023e-06	8.81581e-07	-2.28695e-06	5.48619e-07	-5.28047e-07	1.25555e-06	-3.36109e-06	-2.30236e-07	-5.06324e-07	5.85666e-11
1.0529e-06	-1.65623e-07	3.36284e-07	1.02115e-06	-1.24992e-06	-1.05662e-06	1.54137e-06	-1.2244e-06	2.86921e-07	1.72646e-06	-2.01186e-06	2.43869e-06	1.19803e-06	-9.86765e-07	-2.1401e-07	2.04669e-06	-2.92475e-07	4.65527e-08	-2.04359e-06	-1.39613e-06	-9.11475e-07	1.78689e-06	8.81506e-07	-2.28568e-06	5.56864e-07	-5.26276e-07	1.25546e-06	-3.36109e-06	-2.29801e-07	-5.06723e-07	5.85551e-11
1.05305e-06	-1.67067e-07	3.47844e-07	1.0214e-06	-1.25006e-06	-1.05777e-06	1.54131e-06	-1.22447e-06	2.57843e-07	1.72754e-06	-2.01185e-06	2.43636e-06	1.19806e-06	-9.86664e-07	-2.5969e-07	2.04682e-06	-2.93325e-07	4.62802e-08	-2.04244e-06	-1.39612e-06	-9.09209e-07	1.78402e-06	8.81615e-07	-2.2838e-06	5.50432e-07	-5.27731e-07	1.25556e-06	-3.36108e-06	-2.30209e-07	-5.07034e-07	5.85338e-11
1.05305e-06	-1.67119e-07	3.29943e-07	1.02143e-06	-1.24992e-06	-1.05684e-06	1.54122e-06	-1.22456e-06	2.52858e-07	1.72627e-06	-2.01182e-06	2.43695e-06	1.19806e-06	-9.8666e-07	-2.70863e-07	2.04671e-06	-2.92002e-07	4.61655e-08	-2.03879e-06	-1.39612e-06	-9.08012e-07	1.78469e-06	8.81602e-07	-2.28463e-06	5.49144e-07	-5.27676e-07	1.25558e-06	-3.36109e-06	-2.29514e-07	-5.06799e-07	5.8507e-11
1.05298e-06	-1.66616e-07	3.33616e-07	1.02132e-06	-1.24912e-06	-1.05758e-06	1.54128e-06	-1.22487e-06	2.59143e-07	1.72661e-06	-2.01182e-06	1.27244e-07	1.19803e-06	-9.88121e-07	-2.59591e-07	2.04671e-06	-2.9237e-07	4.61028e-08	-2.03985e-06	-1.39613e-06	-9.08977e-07	1.78703e-06	8.8181e-07	-2.28374e-06	5.49465e-07	-5.2786e-07	1.25555e-06	-3.36011e-06	-2.29794e-07	-5.07052e-07	5.25933e-11
1.05309e-06	-1.66867e-07	3.38444e-07	1.02151e-06	-1.2494e-06	-1.05808e-06	1.54136e-06	-1.22621e-06	2.71008e-07	1.72637e-06	-2.01181e-06	2.4929e-07	1.19796e-06	-9.86727e-07	-2.63501e-07	2.04672e-06	-2.92075e-07	4.62408e-08	-2.04072e-06	-7.14355e-07	-9.08484e-07	1.78614e-06	8.8157e-07	-2.25947e-06	5.48626e-07	-5.27824e-07	1.25555e-06	-3.36107e-06	-2.29893e-07	-5.07488e-07	5.11088e-11
1.04523e-06	-1.66957e-07	3.34926e-07	1.02149e-06	-1.24962e-06	-1.05753e-06	1.54133e-06	-1.22615e-06	2.63682e-07	1.72665e-06	-2.01182e-06	3.48584e-07	1.198e-06	-9.86692e-07	-2.54749e-07	2.04672e-06	-2.92289e-07	4.68896e-08	-2.04112e-06	-3.68686e-07	-9.08441e-07	1.78705e-06	8.81592e-07	-2.22955e-06	5.48339e-07	-5.27808e-07	1.25556e-06	-3.36107e-06	-2.29982e-07	-5.07501e-07	5.06371e-11
1.05264e-06	-1.66966e-07	3.35758e-07	1.02119e-06	-1.24823e-06	-1.05813e-06	1.54178e-06	-1.22657e-06	2.62142e-07	1.72915e-06	-2.01301e-06	4.62903e-07	1.19787e-06	-9.86749e-07	-2.54825e-07	2.04649e-06	-2.92291e-07	4.72883e-08	-5.71532e-07	-6.701e-07	-9.08562e-07	1.78695e-06	8.81592e-07	-2.22487e-06	5.48228e-07	-5.26739e-07	1.25555e-06	-3.36069e-06	-2.2992e-07	-5.07989e-07	4.72064e-11
1.05262e-06	-1.66949e-07	3.35397e-07	1.02078e-06	-1.24941e-06	-1.05966e-06	1.54145e-06	-1.22569e-06	2.65083e-07	1.72844e-06	-2.01266e-06	3.15074e-07	1.1979e-06	-9.8676e-07	-2.55515e-07	2.04669e-06	-2.92213e-07	5.28627e-08	-4.18993e-07	-4.68477e-07	-9.09044e-07	1.78705e-06	8.81587e-07	-2.22846e-06	5.48512e-07	-5.27717e-07	1.25545e-06	-3.36074e-06	-2.29926e-07	-5.07902e-07	4.67306e-11
1.04651e-06	-1.66965e-07	3.56929e-07	1.02079e-06	-1.25248e-06	-1.06431e-06	1.54147e-06	-1.18333e-06	2.63276e-07	1.72749e-06	-1.74523e-06	3.6084e-07	1.19879e-06	-9.8651e-07	-2.56738e-07	2.04663e-06	-2.58932e-07	5.06251e-08	-7.81503e-07	-5.36486e-07	-9.11385e-07	1.30601e-06	8.81585e-07	-2.24154e-06	5.4661e-07	-5.2633e-07	9.96764e-07	-3.36105e-06	-2.29949e-07	-2.12856e-07	4.39352e-11
1.04713e-06	-1.66973e-07	3.63256e-07	1.02068e-06	-1.26815e-06	-1.06776e-06	1.54272e-06	-1.16444e-06	2.60761e-07	1.72771e-06	-1.82901e-06	3.33344e-07	1.19811e-06	-9.92742e-07	-2.58801e-07	2.04657e-06	-2.83455e-07	4.8252e-08	-6.54653e-07	-4.82809e-07	-9.10977e-07	1.29959e-06	8.81596e-07	-2.23638e-06	5.46495e-07	-5.26615e-07	8.06252e-07	-3.35483e-06	-2.29941e-07	-5.94377e-08	4.35472e-11
1.04542e-06	-1.66975e-07	3.61184e-07	1.0209e-06	-1.27203e-06	-1.06879e-06	1.54275e-06	-1.17072e-06	2.60391e-07	1.7265e-06	-1.85322e-06	3.48964e-07	1.20112e-06	-9.86548e-07	-2.63349e-07	2.04655e-06	-2.75768e-07	4.85538e-08	-7.18695e-07	-4.97314e-07	-5.32655e-07	1.24584e-06	8.81579e-07	-2.22053e-06	5.47179e-07	-4.43749e-07	9.60405e-07	-3.25278e-06	-2.2994e-07	-1.03331e-07	4.25319e-11
1.04519e-06	-1.66979e-07	3.57566e-07	1.01386e-06	-1.26117e-06	-1.06638e-06	1.54457e-06	-1.18966e-06	2.61208e-07	1.72727e-06	-1.84018e-06	3.48509e-07	1.19938e-06	-9.88184e-07	-3.04377e-07	2.04664e-06	-2.79387e-07	4.86744e-08	-6.64346e-07	-5.23013e-07	-2.60127e-07	1.26543e-06	8.81523e-07	-2.19605e-06	5.47666e-07	-4.84072e-07	8.38694e-07	-3.25392e-06	-2.29944e-07	-7.40406e-08	4.20087e-11
1.04699e-06	-1.66973e-07	3.50838e-07	2.88125e-07	-1.25387e-06	-1.06675e-06	1.54414e-06	-1.19062e-06	2.59935e-07	1.72667e-06	-1.79123e-06	3.49392e-07	1.19888e-06	-9.88133e-07	-2.6145e-07	2.04659e-06	-2.80904e-07	4.91678e-08	-6.56971e-07	-5.33354e-07	-5.01425e-07	1.24544e-06	8.81574e-07	-2.21138e-06	5.46634e-07	-4.88737e-07	9.03728e-07	-3.26872e-06	-2.29943e-07	-3.9529e-08	4.12531e-11
1.04561e-06	-1.66974e-07	3.55342e-07	3.28336e-07	-1.2574e-06	-1.06678e-06	1.54721e-06	-1.1866e-06	2.60736e-07	1.72743e-06	-1.78682e-06	3.61549e-07	1.19939e-06	-9.87872e-07	-3.06398e-07	2.0466e-06	-2.80226e-07	4.90288e-08	-6.52044e-07	-5.31987e-07	-3.66044e-07	1.21606e-06	8.81528e-07	-2.20798e-06	5.47027e-07	-4.83505e-07	9.13308e-07	-3.25143e-06	-2.29944e-07	-1.1127e-07	4.10068e-11
9.91835e-07	-1.65291e-07	3.53364e-07	5.81584e-07	-1.25605e-06	-1.06855e-06	1.5448e-06	-1.18194e-06	2.612e-07	1.72739e-06	-1.69419e-06	3.52345e-07	1.20089e-06	-9.90138e-07	-3.175e-07	2.04663e-06	-2.80567e-07	4.8647e-08	-6.53068e-07	-5.225e-07	-2.60939e-07	1.25288e-06	8.64914e-07	-2.20899e-06	5.60605e-07	-5.02335e-07	9.11506e-07	-3.24281e-06	-2.29942e-07	-1.25151e-07	4.07635e-11
1.01774e-06	-1.63982e-07	3.52225e-07	3.91563e-07	-1.25436e-06	-1.06704e-06	1.54474e-06	-1.1854e-06	2.60839e-07	1.72726e-06	-1.715e-06	3.58699e-07	1.20019e-06	-9.89169e-07	-3.17343e-07	2.0466e-06	-2.80596e-07	4.89321e-08	-6.46519e-07	-5.1884e-07	-3.26462e-07	1.23734e-06	8.74124e-07	-2.20765e-06	5.52847e-07	-5.04322e-07	8.924e-07	-3.24384e-06	-2.29944e-07	-1.01675e-07	4.06588e-11
9.9953e-07	-1.66545e-07	3.52415e-07	3.82819e-07	-1.25458e-06	-1.06766e-06	1.54612e-06	-1.18486e-06	2.61455e-07	1.72741e-06	-6.59122e-07	3.56226e-07	1.20009e-06	-9.89511e-07	-3.16045e-07	2.04663e-06	-3.16684e-07	4.86705e-08	-6.5582e-07	-5.25674e-07	-3.12747e-07	1.23732e-06	8.74151e-07	-2.20558e-06	5.53969e-07	-4.98431e-07	9.1425e-07	-3.24481e-06	-2.2994e-07	-1.33898e-07	3.81847e-11
1.00382e-06	-1.65318e-07	3.52993e-07	3.75309e-07	-1.2583e-06	-1.06701e-06	1.54806e-06	-1.18523e-06	2.61221e-07	1.61415e-06	-3.78054e-07	3.52772e-07	1.20009e-06	-9.89585e-07	-3.16239e-07	2.04661e-06	-2.91153e-07	5.05595e-08	-6.50575e-07	-5.25541e-07	-3.21854e-07	1.23561e-06	8.80018e-07	-2.20648e-06	5.52978e-07	-5.01209e-07	8.95347e-07	-3.1591e-06	-2.31344e-07	-1.24764e-07	3.69404e-11
9.97802e-07	-1.93232e-07	3.54512e-07	3.76771e-07	-5.6216e-07	-1.06702e-06	1.54749e-06	-1.18516e-06	2.97963e-07	1.62146e-06	-4.41959e-07	3.51034e-07	1.2001e-06	-9.8967e-07	-3.16051e-07	2.04662e-06	-2.91216e-07	5.03567e-08	-6.51007e-07	-5.28629e-07	-3.09693e-07	1.23525e-06	8.80642e-07	-2.20646e-06	5.59103e-07	-4.97825e-07	9.03511e-07	-3.11485e-06	-2.26661e-07	-1.23545e-07	3.55013e-11
9.97851e-07	-1.92776e-07	3.53702e-07	3.78565e-07	-5.85223e-07	-1.06709e-06	1.54727e-06	-1.18516e-06	2.80372e-07	1.63367e-06	-4.37544e-07	3.51037e-07	1.20011e-06	-9.89753e-07	-3.16039e-07	2.04662e-06	-2.90936e-07	5.00808e-08	-6.50986e-07	-5.2612e-07	-3.11161e-07	1.23509e-06	8.80022e-07	-2.20646e-06	5.59054e-07	-4.96901e-07	9.035e-07	-3.07473e-06	-2.28531e-07	-1.23869e-07	3.53019e-11
1.00017e-06	-1.80736e-07	3.53952e-07	3.93751e-07	-6.99808e-07	-1.06708e-06	1.54721e-06	-9.84825e-07	2.72793e-07	1.63992e-06	-2.39392e-07	3.50464e-07	1.20014e-06	-9.89765e-07	-2.11832e-07	2.04659e-06	-3.17798e-07	4.89872e-08	-6.5079e-07	-5.27447e-07	-3.14783e-07	1.23454e-06	8.79443e-07	-2.2063e-06	5.59639e-07	-4.95705e-07	9.02112e-07	-3.09405e-06	-2.27153e-07	-1.21954e-07	3.49845e-11
9.95809e-07	-1.70149e-07	3.53931e-07	3.66382e-07	-7.88536e-07	-1.06691e-06	1.29831e-06	-1.18493e-06	5.5123e-07	1.64567e-06	-2.53729e-07	3.53274e-07	1.20005e-06	-9.85705e-07	-3.05557e-07	2.01743e-06	-2.90465e-07	4.88573e-08	-6.72322e-07	-5.25181e-07	-3.15651e-07	1.17004e-06	8.78774e-07	-1.90203e-06	5.67476e-07	-4.97293e-07	9.07684e-07	-3.08658e-06	-2.26273e-07	-1.20616e-07	3.35654e-11
9.98039e-07	-1.75076e-07	3.5396e-07	3.75642e-07	-7.29676e-07	-1.06698e-06	1.31959e-06	-1.07795e-06	4.53894e-07	1.63971e-06	-2.59787e-07	3.51876e-07	1.20009e-06	-9.87598e-07	-2.85436e-07	2.01785e-06	-2.96566e-07	4.89458e-08	-6.86056e-07	-5.25764e-07	-3.14787e-07	1.17936e-06	8.78867e-07	-1.9203e-06	5.64774e-07	-4.96955e-07	9.03809e-07	-3.08312e-06	-2.23888e-07	-1.21112e-07	3.32627e-11
9.96699e-07	-1.75707e-07	3.54006e-07	3.75974e-07	-6.88778e-07	-1.06701e-06	1.32775e-06	-1.0356e-06	3.41894e-07	1.64205e-06	-2.68847e-07	3.52496e-07	1.20007e-06	-9.88073e-07	-2.70998e-07	2.02776e-06	-2.95573e-07	4.89791e-08	-6.6044e-07	-5.26542e-07	-3.12133e-07	1.17622e-06	8.78856e-07	-1.90495e-06	5.64844e-07	-4.97004e-07	9.05609e-07	-3.08902e-06	-2.25644e-07	-1.21149e-07	3.30299e-11
9.97524e-07	-1.78614e-07	3.54022e-07	3.75809e-07	-6.66735e-07	-1.06701e-06	1.32783e-06	-1.04168e-06	3.4989e-07	1.64006e-06	-2.68042e-07	3.53355e-07	1.20007e-06	-9.87496e-07	-2.71115e-07	2.02561e-06	-2.95752e-07	4.89687e-08	-6.61678e-07	-5.27323e-07	-3.12776e-07	1.17891e-06	8.78623e-07	-1.90562e-06	5.64528e-07	-4.96982e-07	9.05189e-07	-3.0893e-06	-2.25466e-07	-1.21149e-07	3.30168e-11
9.96987e-07	-1.76801e-07	3.54064e-07	2.89457e-07	-6.62695e-07	-1.06699e-06	1.32739e-06	-1.0489e-06	3.49042e-07	1.64048e-06	-2.6339e-07	3.53574e-07	1.20008e-06	-9.87499e-07	-2.7105e-07	2.02268e-06	-2.96019e-07	4.89753e-08	-6.68638e-07	-5.26741e-07	-3.12655e-07	1.18029e-06	8.78716e-07	-1.90923e-06	5.64484e-07	-4.96999e-07	9.05199e-07	-3.09081e-06	-2.2538e-07	-1.21173e-07	3.2988e-11
9.97636e-07	-1.79184e-07	3.54057e-07	2.13634e-07	-6.66996e-07	-1.06698e-06	1.33003e-06	-1.04595e-06	3.53718e-07	1.64102e-06	-2.63951e-07	3.54445e-07	1.20009e-06	-9.873e-07	-2.68345e-07	2.01906e-06	-2.94929e-07	4.89767e-08	-6.65671e-07	-5.2698e-07	-3.12564e-07	1.1803e-06	8.78688e-07	-1.90932e-06	5.64293e-07	-4.97137e-07	9.04779e-07	-3.08913e-06	-2.25239e-07	-1.2117e-07	3.29326e-11
1.00921e-06	-1.82255e-07	3.54112e-07	2.48607e-07	-6.69525e-07	-1.06748e-06	1.32242e-06	-1.04903e-06	3.52089e-07	1.6403e-06	-2.6368e-07	3.53672e-07	1.20013e-06	-9.87216e-07	-2.74094e-07	2.02344e-06	-2.95685e-07	4.91678e-08	-6.43696e-07	-5.53559e-07	-3.13187e-07	1.18228e-06	8.77765e-07	-1.91766e-06	2.84365e-07	-4.97165e-07	8.60881e-07	-3.2849e-07	-2.25142e-07	-1.21691e-07	2.32664e-11
9.97902e-07	-1.78683e-07	3.49271e-07	2.32166e-07	-6.69625e-07	-1.06703e-06	1.32915e-06	-1.03337e-06	3.53184e-07	1.63973e-06	-2.6327e-07	3.53551e-07	7.44143e-07	-9.87242e-07	-2.70028e-07	2.02174e-06	-3.6998e-08	4.90324e-08	-6.64318e-07	-5.27985e-07	-2.92309e-07	1.18167e-06	8.7837e-07	-1.91213e-06	3.98978e-07	-4.97005e-07	8.92036e-07	-2.29804e-07	-2.25172e-07	-1.23564e-07	2.22757e-11
9.95393e-07	-1.91315e-07	3.47002e-07	2.44891e-07	-6.66846e-07	-6.77455e-07	1.32848e-06	-1.04622e-06	3.52812e-07	1.63642e-06	-2.57921e-07	3.13433e-07	6.68225e-07	-9.85906e-07	-9.1462e-08	2.01882e-06	-2.1809e-07	4.9026e-08	-6.63354e-07	-4.75055e-07	-3.09975e-07	1.18049e-06	8.38824e-07	-1.91175e-06	4.71916e-07	-4.98855e-07	8.99846e-07	-6.83804e-07	-2.24775e-07	-1.20863e-07	2.18183e-11
9.97683e-07	-1.80655e-07	3.50547e-07	2.40127e-07	-6.65821e-07	-6.19968e-07	1.32872e-06	-1.04307e-06	3.53256e-07	1.63901e-06	-2.62432e-07	3.46713e-07	8.14273e-07	-9.8696e-07	-1.40979e-07	2.02199e-06	-2.46714e-07	4.90266e-08	-6.62538e-07	-4.99498e-07	-3.0567e-07	1.18124e-06	8.62063e-07	-1.91187e-06	4.23401e-07	-4.9885e-07	5.82872e-07	-5.13198e-07	-2.25094e-07	-1.20416e-07	2.13707e-11
9.96026e-07	-1.9657e-07	3.48577e-07	2.50142e-07	-6.69459e-07	-6.57161e-07	1.32926e-06	-1.04427e-06	3.53453e-07	1.63746e-06	-2.6158e-07	3.18649e-07	6.50052e-07	-3.25264e-07	-1.76024e-07	2.02136e-06	-2.07077e-07	4.90279e-08	-6.60796e-07	-4.81893e-07	-3.08202e-07	1.1799e-06	8.63955e-07	-1.91148e-06	4.24834e-07	-4.99316e-07	6.71303e-07	-4.55588e-07	-2.24903e-07	-1.21078e-07	2.03284e-11
9.18601e-07	-2.06393e-07	3.47668e-07	2.3485e-07	-6.68988e-07	-5.16926e-08	1.33046e-06	-1.04543e-06	3.53406e-07	1.64031e-06	-1.11111e-07	3.07424e-07	7.3577e-07	-1.13737e-07	-1.71885e-07	2.0211e-06	-2.1814e-07	4.94874e-08	-6.63454e-07	-4.63881e-07	-3.10409e-07	1.12318e-06	8.6192e-07	-1.91146e-06	4.47651e-07	-4.98839e-07	7.47637e-07	-5.44492e-07	-2.2487e-07	-1.20666e-07	1.97964e-11
3.26019e-07	-1.84288e-07	3.262e-07	2.14157e-07	-6.68619e-07	-5.95386e-07	1.33748e-06	-8.50956e-07	3.52874e-07	1.64006e-06	-2.33103e-07	2.80413e-07	7.89203e-07	-4.57558e-07	-2.08725e-07	2.01481e-06	-2.13322e-07	4.91808e-08	-6.56565e-07	-4.79777e-07	-3.09746e-07	1.16572e-06	8.56558e-07	-1.19216e-06	5.16597e-07	-4.98625e-07	7.5969e-07	-4.31035e-07	-2.24728e-07	-1.15305e-07	1.71507e-11
6.45155e-07	-1.86523e-07	3.45976e-07	1.08227e-07	-6.68861e-07	-4.23065e-07	1.33423e-06	-1.02313e-06	3.52469e-07	1.63992e-06	-2.29585e-07	2.94443e-07	7.60914e-07	-3.88392e-07	-2.03882e-07	2.02229e-06	-2.13336e-07	4.91143e-08	-6.61465e-07	-4.86343e-07	-3.09894e-07	1.15314e-06	8.61741e-07	-7.0241e-07	4.94231e-07	-4.98958e-07	7.34201e-07	-4.59114e-07	-2.2484e-07	-1.20699e-07	1.65417e-11
4.61354e-07	-1.89742e-07	3.32121e-07	2.06232e-07	-6.56905e-07	-3.41239e-07	1.33678e-06	-9.96918e-07	3.51728e-07	1.64053e-06	-2.26186e-07	2.65565e-07	7.27588e-07	-3.39102e-07	-1.89891e-07	2.02002e-06	-2.15137e-07	4.90839e-08	-6.6159e-07	-4.73909e-07	-3.08899e-07	1.16317e-06	8.60899e-07	-6.93051e-07	4.45772e-07	-5.00242e-07	7.25245e-07	-4.58746e-07	-2.2488e-07	-1.20165e-07	1.60594e-11
4.3599e-07	-1.87848e-07	3.42928e-07	1.5769e-07	-6.68504e-07	-4.17793e-07	1.3343e-06	-9.64567e-07	3.3517e-07	1.63979e-06	-2.23217e-07	2.78382e-07	7.41351e-07	-3.63807e-07	-1.93104e-07	2.02136e-06	-2.13485e-07	4.90974e-08	-4.81566e-07	-4.73077e-07	-3.09192e-07	1.16215e-06	8.6141e-07	-7.80849e-07	4.46987e-07	-4.98575e-07	7.20877e-07	-4.12016e-07	-2.24852e-07	-1.23726e-07	1.59391e-11
4.35299e-07	-1.88669e-07	3.3734e-07	1.56856e-07	-6.3898e-07	-3.39916e-07	1.33464e-06	-9.83979e-07	3.49741e-07	1.64034e-06	-2.16952e-07	2.7496e-07	7.40536e-07	-3.44944e-07	-1.92892e-07	2.02148e-06	-2.11547e-07	4.90919e-08	-2.03665e-07	-4.81244e-07	-3.09419e-07	1.1596e-06	8.61796e-07	-7.56174e-07	4.52914e-07	-4.97953e-07	7.28023e-07	-4.19366e-07	-2.24825e-07	-1.20521e-07	1.56627e-11
4.64573e-07	-1.87736e-07	3.46493e-07	1.45577e-07	-3.4984e-07	5.82164e-09	1.33393e-06	-9.79787e-07	3.48236e-07	1.54996e-06	-2.22751e-07	2.49847e-07	5.15734e-07	-3.1861e-07	-1.91073e-07	2.02174e-06	-2.17228e-07	4.90645e-08	-4.77891e-07	-4.70216e-07	-2.42162e-07	1.16086e-06	8.62712e-07	-7.54784e-07	4.40417e-07	-4.86987e-07	7.30412e-07	-4.24223e-07	-2.25936e-07	-1.22208e-07	1.48111e-11
4.41819e-07	-1.884e-07	3.4221e-07	1.22855e-07	-4.16593e-07	-1.54067e-07	1.33329e-06	-5.43836e-07	3.47547e-07	1.56099e-06	-2.24135e-07	2.25369e-07	4.25944e-07	-3.01454e-07	-1.93542e-07	2.02416e-06	-2.12798e-07	4.90909e-08	-4.73611e-07	-4.71409e-07	-2.98868e-07	1.16153e-06	8.44387e-07	-7.37878e-07	4.41387e-07	-4.63589e-07	7.31542e-07	-4.34623e-07	-2.27475e-07	-1.20651e-07	1.40893e-11
4.25585e-07	-1.877e-07	3.44004e-07	1.41621e-07	-4.16011e-07	-1.73466e-07	1.3339e-06	-5.31956e-07	3.46379e-07	1.48702e-06	-2.23527e-07	2.56647e-07	4.02683e-07	-3.10365e-07	-1.91555e-07	2.03361e-06	-2.10719e-07	4.90746e-08	-3.23414e-07	-4.7228e-07	-2.48084e-07	1.16126e-06	8.4966e-07	-7.5891e-07	4.44211e-07	-4.75348e-07	7.3176e-07	-4.28112e-07	-2.26916e-07	-1.20758e-07	1.37885e-11
3.11866e-07	-1.88296e-07	3.42502e-07	1.35792e-07	-3.63476e-07	-2.87473e-07	1.33378e-06	-5.07831e-07	3.4314e-07	1.48813e-06	-2.24267e-07	2.37058e-07	3.85744e-07	-3.10262e-07	-1.91328e-07	2.02293e-06	-2.13841e-07	4.90848e-08	-3.65999e-07	-4.71468e-07	-2.26608e-07	1.16172e-06	8.62165e-07	-7.55095e-07	4.43808e-07	-4.93928e-07	7.3101e-07	-4.35376e-07	-2.27019e-07	-1.20658e-07	1.36825e-11
3.77154e-07	-1.8816e-07	3.41376e-07	1.36076e-07	-3.79384e-07	-2.54633e-07	1.33346e-06	-4.88709e-07	3.08616e-07	1.48649e-06	-2.3449e-07	2.49881e-07	4.11924e-07	-3.09043e-07	-1.95592e-07	2.03367e-06	-2.11009e-07	4.91187e-08	-3.66661e-07	-4.71512e-07	-2.16972e-07	1.16165e-06	8.54921e-07	-3.44974e-07	4.45343e-07	-4.92016e-07	7.31663e-07	-4.32696e-07	-2.27027e-07	-1.20822e-07	1.32792e-11
4.07647e-07	-1.86548e-07	3.44379e-07	1.29484e-07	-3.85216e-07	-2.03997e-07	1.3336e-06	-5.15032e-07	3.23233e-07	1.23548e-06	-2.22881e-07	2.56607e-07	4.03937e-07	-3.15082e-07	-1.95463e-07	2.02412e-06	-2.12217e-07	4.92036e-08	-3.82337e-07	-4.654e-07	-2.10791e-07	1.11333e-06	8.51653e-07	-4.02373e-07	4.4526e-07	-5.03705e-07	7.29113e-07	-4.19547e-07	-2.26493e-07	-1.20705e-07	1.25211e-11
4.18175e-07	-1.87649e-07	3.4336e-07	1.27856e-07	-3.92406e-07	-2.17564e-07	1.33323e-06	-5.24554e-07	2.99606e-07	1.24759e-06	-2.23891e-07	2.55451e-07	3.99667e-07	-3.11239e-07	-1.92187e-07	2.02352e-06	-2.11869e-07	4.91397e-08	-3.70229e-07	-4.65537e-07	-2.03672e-07	1.13949e-06	8.52112e-07	-4.36723e-07	4.44965e-07	-5.06935e-07	7.30454e-07	-1.25445e-07	-2.26531e-07	-1.20702e-07	1.24761e-11
4.22331e-07	-1.87489e-07	3.43889e-07	1.31717e-07	-3.83099e-07	-1.98435e-07	1.33364e-06	-5.10871e-07	3.00507e-07	1.21519e-06	-1.9247e-07	2.53181e-07	4.05404e-07	-3.12613e-07	-1.94227e-07	2.02462e-06	-2.13029e-07	4.99143e-08	-3.28453e-07	-4.25215e-07	-1.45478e-07	1.13554e-06	8.53558e-07	-4.6305e-07	4.34294e-07	-2.77323e-07	7.29762e-07	-3.05801e-07	-2.31163e-07	-1.20557e-07	1.21916e-11
3.99355e-07	-1.87583e-07	3.4293e-07	1.34045e-07	-3.4998e-07	-2.07883e-07	1.33315e-06	-5.01711e-07	2.96595e-07	1.22007e-06	-1.92433e-07	2.49237e-07	4.07667e-07	-3.12326e-07	-1.95559e-07	2.02825e-06	-2.1301e-07	5.30714e-08	-3.08339e-07	-4.4689e-07	-1.97426e-07	1.13691e-06	8.53708e-07	-4.39395e-07	2.26578e-07	-1.92634e-07	7.30239e-07	-2.7018e-07	-2.28689e-07	-1.20958e-07	1.19744e-11
4.12264e-07	-1.86684e-07	3.42684e-07	1.34889e-07	-3.73035e-07	-2.07403e-07	1.33334e-06	-4.91019e-07	2.97046e-07	1.21898e-06	-1.96715e-07	2.06645e-07	3.95469e-07	-3.12095e-07	-1.59145e-07	2.0274e-06	-2.12711e-07	5.50398e-08	-3.22763e-07	-4.51489e-07	-1.98935e-07	1.12287e-06	8.53774e-07	-4.43183e-07	2.06517e-07	-1.80985e-07	3.52901e-07	-2.43254e-07	-2.28966e-07	-1.20816e-07	1.14947e-11
4.10797e-07	-1.85304e-07	2.89398e-07	1.33264e-07	-3.82464e-07	-1.75353e-07	1.33287e-06	-5.01459e-07	2.68506e-07	1.22863e-06	-1.98109e-07	7.10412e-08	3.43898e-07	-3.12405e-07	-1.45604e-07	2.02575e-06	-2.12621e-07	6.22411e-08	-3.48e-07	-4.46504e-07	-2.02395e-07	1.10886e-06	8.52667e-07	-4.31154e-07	1.76831e-07	-3.47663e-07	2.00747e-07	-3.11814e-07	-2.292e-07	-1.20324e-07	1.1386e-11
4.09363e-07	-1.8387e-07	3.39144e-07	1.33938e-07	-3.8115e-07	-1.97949e-07	1.32918e-06	-4.98615e-07	3.00051e-07	1.21706e-06	-2.00448e-07	1.15189e-07	3.18424e-07	-3.12318e-07	-1.1902e-07	2.0258e-06	-2.13194e-07	6.17734e-08	-3.2349e-07	-4.33454e-07	-1.91283e-07	1.11649e-06	8.53425e-07	-4.39928e-07	2.12152e-07	-2.49199e-07	1.84085e-07	-2.6539e-07	-2.28784e-07	-1.20748e-07	1.1301e-11
4.05022e-07	-1.46103e-07	3.30408e-07	1.32476e-07	-3.82199e-07	-1.77215e-07	1.33213e-06	-4.96724e-07	3.00523e-07	1.224e-06	-2.01606e-07	8.93054e-08	3.30993e-07	-3.12396e-07	-1.53148e-07	2.03958e-06	-2.16248e-07	7.08578e-08	-3.26727e-07	-4.12927e-07	-1.85843e-07	1.11078e-06	7.65404e-07	-4.34405e-07	1.2691e-07	-2.70067e-07	3.09058e-07	-2.8363e-07	-2.29044e-07	5.40433e-08	1.12308e-11
4.0194e-07	-1.85964e-07	3.30601e-07	1.3752e-07	-3.8219e-07	-1.78632e-07	1.33186e-06	-4.96916e-07	2.89972e-07	1.22159e-06	-1.98189e-07	1.00427e-07	3.49039e-07	-3.1233e-07	-1.37822e-07	2.02748e-06	-2.12694e-07	6.12445e-08	-3.28565e-07	-4.14757e-07	-1.89092e-07	1.10718e-06	7.78588e-07	-4.2816e-07	1.65722e-07	-2.62355e-07	2.1179e-07	-2.82402e-07	-1.82008e-07	-1.19666e-07	1.11463e-11
4.07732e-07	-1.85659e-07	3.30221e-07	1.34224e-07	-3.79473e-07	-1.75734e-07	4.74142e-07	-4.96425e-07	2.97442e-07	1.22138e-06	-2.00227e-07	9.64909e-08	3.41352e-07	-3.1237e-07	-1.50058e-07	2.03278e-06	-2.15393e-07	6.32029e-08	-3.24128e-07	-4.08484e-07	-1.93464e-07	1.1083e-06	7.90742e-07	-4.2962e-07	1.87205e-07	-2.60188e-07	2.31849e-07	-2.65294e-07	-2.09264e-07	-1.19651e-07	9.65524e-12
4.03002e-07	-1.85963e-07	3.33833e-07	1.29503e-07	-3.80123e-07	-1.69155e-07	5.92457e-07	-4.97592e-07	2.92711e-07	5.8909e-07	-1.99986e-07	1.06478e-07	3.47008e-07	-3.23521e-07	-1.40889e-07	2.03621e-06	-2.21561e-07	6.4002e-08	-3.32449e-07	-4.05584e-07	-1.90129e-07	1.1093e-06	7.83222e-07	-4.25965e-07	1.69095e-07	-2.62681e-07	2.31985e-07	-2.87182e-07	-2.25956e-07	-1.19748e-07	8.66112e-12
3.98721e-07	-1.85379e-07	3.30998e-07	1.01849e-07	-3.80735e-07	-1.69349e-07	6.04503e-07	-4.97578e-07	2.96751e-07	6.5568e-07	-2.00291e-07	1.03596e-07	3.48297e-07	-3.29285e-07	-1.43813e-07	2.03379e-06	-2.14024e-07	6.25465e-08	-3.32162e-07	-4.14058e-07	-1.89634e-07	1.10878e-06	6.25554e-07	-4.27037e-07	1.69104e-07	-2.63712e-07	2.29251e-07	-2.87988e-07	-2.24723e-07	-1.1878e-07	8.52423e-12
4.00841e-07	-1.85612e-07	3.32839e-07	1.29405e-07	-3.80424e-07	-1.68893e-07	5.71652e-07	-4.97863e-07	2.94505e-07	6.73929e-07	-2.00148e-07	1.08247e-07	3.458e-07	-3.15307e-07	-1.39597e-07	2.03506e-06	-2.14341e-07	6.26629e-08	-3.30343e-07	-4.12819e-07	-1.90644e-07	1.10347e-06	3.93263e-07	-4.12206e-07	1.68984e-07	-2.6336e-07	2.42009e-07	-2.64099e-07	-2.25393e-07	-1.19464e-07	8.24249e-12
3.97756e-07	-1.85253e-07	3.33055e-07	1.27261e-07	-3.80235e-07	-1.67438e-07	5.73755e-07	-4.97895e-07	2.93756e-07	6.22762e-07	-2.00175e-07	1.09591e-07	3.44451e-07	-3.19106e-07	-1.39572e-07	2.03643e-06	-2.15878e-07	6.41495e-08	-3.30023e-07	-4.12335e-07	-1.90345e-07	1.08729e-06	4.09004e-07	-4.28239e-07	1.69523e-07	-2.6398e-07	2.34623e-07	-2.69568e-07	-2.16082e-07	-1.19584e-07	8.16846e-12
3.99433e-07	-1.85147e-07	3.331e-07	1.2769e-07	-3.80267e-07	-1.67422e-07	5.63107e-07	-4.97986e-07	2.93773e-07	6.41822e-07	-2.00123e-07	1.08677e-07	3.44621e-07	-3.19974e-07	-1.39449e-07	2.03484e-06	-2.15558e-07	6.3978e-08	-3.30359e-07	-4.11673e-07	-1.90275e-07	1.09146e-06	3.56203e-07	-4.26676e-07	1.69308e-07	-2.63962e-07	2.34835e-07	-2.70133e-07	-2.19221e-07	-1.19664e-07	8.14448e-12
3.98339e-07	-1.85185e-07	3.33222e-07	1.29498e-07	-3.80277e-07	-1.66934e-07	5.66486e-07	-4.97877e-07	2.93842e-07	6.30307e-07	-2.00725e-07	1.10333e-07	3.22726e-07	-3.12564e-07	-1.39689e-07	2.03522e-06	-2.16239e-07	6.39067e-08	-3.30259e-07	-4.12115e-07	-1.90492e-07	1.0877e-06	3.7085e-07	-1.98641e-07	1.67537e-07	-2.71414e-07	2.34999e-07	-2.68621e-07	-2.18312e-07	-1.19794e-07	7.97887e-12
4.00063e-07	-1.85354e-07	3.33232e-07	1.27878e-07	-3.80311e-07	-1.66841e-07	5.6262e-07	-4.97881e-07	2.93952e-07	6.35199e-07	-2.00515e-07	1.11955e-07	3.39565e-07	-3.15594e-07	-1.39562e-07	2.03566e-06	-2.25972e-07	6.12037e-08	-3.30351e-07	-4.1231e-07	-1.90775e-07	9.30511e-07	3.91939e-07	-2.90897e-07	1.67266e-07	-2.70831e-07	2.3347e-07	-2.67298e-07	-2.18019e-07	-1.18952e-07	7.743e-12
3.99598e-07	-1.85687e-07	3.33121e-07	1.29326e-07	-3.90488e-07	-1.67136e-07	5.58544e-07	-2.3743e-07	2.84365e-07	6.34159e-07	-1.9956e-07	1.10254e-07	3.42609e-07	-3.17681e-07	-1.39155e-07	2.0344e-06	-2.17455e-07	6.74404e-08	-3.34318e-07	-4.13392e-07	-1.91002e-07	8.1909e-07	3.98718e-07	-2.51731e-07	1.91195e-07	-1.95367e-07	2.3417e-07	-2.66977e-07	-2.38238e-08	-1.19402e-07	7.26197e-12
3.99598e-07	-1.85687e-07	3.33121e-07	1.29326e-07	-3.90488e-07	-1.67136e-07	5.58544e-07	-2.3743e-07	2.84365e-07	6.34159e-07	-1.9956e-07	1.10254e-07	3.42609e-07	-3.17681e-07	-1.39155e-07	2.0344e-06	-2.17455e-07	6.74404e-08	-3.34318e-07	-4.13392e-07	-1.91002e-07	8.1909e-07	3.98718e-07	-2.51731e-07	1.91195e-07	-1.95367e-07	2.3417e-07	-2.66977e-07	-2.38238e-08	-1.19402e-07	7.26197e-12
3.99603e-07	-1.85384e-07	2.96734e-07	1.28165e-07	-3.86224e-07	-1.6739e-07	5.58731e-07	-2.60928e-07	2.93149e-07	6.38072e-07	-1.99604e-07	1.10901e-07	2.64938e-07	-3.15454e-07	-1.43209e-07	2.03471e-06	-2.12357e-07	6.4792e-08	-3.1491e-07	-1.41779e-07	-1.9139e-07	8.55385e-07	3.96704e-07	-2.84612e-07	1.77344e-07	-2.418e-07	2.34312e-07	-2.5396e-07	-2.72265e-08	-1.19409e-07	7.13103e-12
3.83187e-07	-1.82893e-07	3.08918e-07	1.28426e-07	-3.84615e-07	-1.6793e-07	5.51343e-07	-2.52326e-07	2.89746e-07	6.39082e-07	-1.9926e-07	1.1161e-07	2.06645e-07	-2.8518e-07	-1.37688e-07	2.03465e-06	-2.15633e-07	6.38116e-08	-3.1093e-07	-1.85501e-07	-1.91417e-07	8.46943e-07	3.41685e-07	-2.9998e-07	1.67353e-07	-2.3276e-07	2.34929e-07	-2.61029e-07	-4.6349e-08	-1.19219e-07	7.02754e-12
3.98882e-07	-1.80592e-07	2.97507e-07	1.25674e-07	-3.83962e-07	-1.69431e-07	5.6027e-07	-2.71712e-07	2.89633e-07	6.35715e-07	-1.99928e-07	1.0711e-07	2.83946e-07	-2.25264e-07	-1.38263e-07	2.65457e-07	-2.15693e-07	6.06826e-08	-3.01219e-07	-1.75706e-07	-1.9152e-07	8.45607e-07	3.38334e-07	-2.77547e-07	1.58641e-07	-2.46567e-07	2.3492e-07	-2.58904e-07	-8.66089e-08	-1.19321e-07	2.96527e-12
3.68037e-07	-1.81249e-07	2.88702e-07	1.52729e-07	-3.84495e-07	-1.67752e-07	5.55658e-07	-2.64313e-07	2.917e-07	3.31025e-07	-1.99657e-07	1.10597e-07	2.52993e-07	-3.01237e-07	-1.36575e-07	9.83409e-08	-2.15481e-07	6.64694e-08	-3.14829e-07	-2.04202e-07	-1.91738e-07	8.52356e-07	3.22291e-07	-2.75974e-07	1.66346e-07	-2.38378e-07	2.34407e-07	-2.03347e-07	-7.14878e-08	-1.1925e-07	2.5945e-12
3.83995e-07	-1.81997e-07	2.99776e-07	3.22232e-08	-3.84765e-07	-1.68576e-07	5.5696e-07	-2.68595e-07	2.87526e-07	1.82234e-07	-1.9969e-07	1.09447e-07	2.77237e-07	-2.58366e-07	-1.37746e-07	1.04258e-07	-2.16009e-07	6.3837e-08	-3.10561e-07	-1.80512e-07	-1.91574e-07	8.45451e-07	3.28175e-07	-2.77322e-07	1.66641e-07	-2.3689e-07	2.34503e-07	-2.282e-07	-8.41115e-08	-1.21076e-07	2.50003e-12
3.8592e-07	-1.8178e-07	3.0306e-07	1.16623e-07	-3.84832e-07	-1.67838e-07	5.25371e-07	-2.66907e-07	2.84291e-07	1.2969e-07	-1.99641e-07	1.09922e-07	2.68263e-07	-2.49896e-07	-1.38191e-07	5.72388e-08	-2.16387e-07	7.08441e-08	-3.13807e-07	-1.97808e-07	-1.91654e-07	8.48525e-07	3.41495e-07	-2.7846e-07	1.65604e-07	-2.1749e-07	2.34514e-07	-1.95195e-07	-1.02671e-07	-1.19617e-07	2.45032e-12
3.80616e-07	-1.82283e-07	2.98781e-07	1.11996e-07	-3.84727e-07	-1.67756e-07	5.22337e-07	-2.64707e-07	2.8647e-07	5.00089e-08	-1.99602e-07	1.09559e-07	2.71657e-07	-2.59361e-07	-1.36577e-07	1.99563e-08	-2.15888e-07	6.67226e-08	-3.14623e-07	-1.99381e-07	-1.91622e-07	8.40719e-07	3.44346e-07	-2.76501e-07	1.66548e-07	-2.26219e-07	2.34521e-07	-1.84233e-07	-8.54366e-08	-1.32418e-07	2.41654e-12
3.80616e-07	-1.82283e-07	2.98781e-07	1.11996e-07	-3.84727e-07	-1.67756e-07	5.22337e-07	-2.64707e-07	2.8647e-07	5.00089e-08	-1.99602e-07	1.09559e-07	2.71657e-07	-2.59361e-07	-1.36577e-07	1.99563e-08	-2.15888e-07	6.67226e-08	-3.14623e-07	-1.99381e-07	-1.91622e-07	8.40719e-07	3.44346e-07	-2.76501e-07	1.66548e-07	-2.26219e-07	2.34521e-07	-1.84233e-07	-8.54366e-08	-1.32418e-07	2.41654e-12
3.79072e-07	-1.81839e-07	3.0039e-07	9.88135e-08	-3.84758e-07	-1.67871e-07	5.28529e-07	-2.65553e-07	2.87613e-07	7.33201e-08	-1.99619e-07	1.09845e-07	2.67485e-07	-2.61273e-07	-1.36988e-07	5.19301e-08	-2.13703e-07	6.85218e-08	-3.13084e-07	-2.0237e-07	-1.91615e-07	8.34638e-07	3.3542e-07	-2.77395e-07	1.66173e-07	-2.17234e-07	2.34528e-07	-1.83668e-07	-9.79255e-08	-1.22658e-07	2.40443e-12
3.82544e-07	-1.81493e-07	2.99834e-07	1.25271e-07	-3.8472e-07	-1.72378e-07	5.30388e-07	-2.64497e-07	2.87265e-07	6.21793e-08	-1.99574e-07	1.09517e-07	2.65055e-07	-2.58515e-07	-1.29068e-07	4.98454e-08	-2.18308e-07	6.85938e-08	-3.09533e-07	-1.97102e-07	-1.91672e-07	8.38399e-07	7.3411e-08	-2.77096e-07	1.65751e-07	-2.00239e-07	2.34548e-07	-1.82148e-07	-9.55446e-08	-1.30747e-07	2.29913e-12
3.82161e-07	-1.8154e-07	2.88781e-07	1.07505e-07	-3.8473e-07	-1.68502e-07	5.27044e-07	-2.64976e-07	2.85218e-07	7.84817e-08	-1.99594e-07	1.09133e-07	2.6619e-07	-2.59084e-07	-1.35234e-07	5.70776e-08	-2.11965e-07	6.88596e-08	-3.12831e-07	-1.97806e-07	-1.9164e-07	2.52516e-07	1.0042e-07	-2.76908e-07	1.66042e-07	-2.06191e-07	2.28299e-07	-1.8085e-07	-9.77956e-08	-1.23777e-07	1.65085e-12
3.828e-07	-1.81599e-07	2.93743e-07	1.12231e-07	-3.84685e-07	-1.68099e-07	5.26416e-07	-2.61544e-07	2.84744e-07	7.38865e-08	-1.97924e-07	1.08551e-07	2.67806e-07	-2.581e-07	-1.33625e-07	4.97387e-08	-1.64189e-07	5.05045e-08	-3.1334e-07	-2.00207e-07	-1.91645e-07	2.64844e-07	1.56454e-07	-2.76878e-07	1.66212e-07	-1.43678e-07	2.31428e-07	-1.8133e-07	-9.61463e-08	-1.25451e-07	1.63179e-12
3.82096e-07	-1.8153e-07	2.93482e-07	1.19104e-07	-3.84709e-07	-1.68708e-07	5.2632e-07	-2.41283e-07	2.85095e-07	7.02905e-08	-1.9938e-07	1.0949e-07	2.66855e-07	-2.57726e-07	-1.34081e-07	5.48672e-08	-1.40006e-07	6.53862e-08	-2.83514e-07	-1.97297e-07	-1.91395e-07	2.80338e-07	1.1634e-07	-2.7691e-07	1.60606e-07	-1.45617e-07	2.16839e-07	-1.80046e-07	-9.77969e-08	-1.23795e-07	1.58749e-12
3.82478e-07	-1.81533e-07	2.95305e-07	1.19047e-07	-3.84705e-07	-1.69711e-07	5.26351e-07	-2.43182e-07	2.84898e-07	7.02711e-08	-1.98525e-07	1.10127e-07	2.66875e-07	-2.5735e-07	-1.32979e-07	5.62993e-08	-1.51133e-07	4.87393e-08	-2.89537e-07	-1.9765e-07	-1.91203e-07	2.92003e-07	1.12822e-07	-1.56687e-07	1.63988e-07	-1.43153e-07	2.18539e-07	-1.80595e-07	-9.72361e-08	-1.2546e-07	1.54972e-12
3.82788e-07	-1.81394e-07	2.96797e-07	1.13887e-07	-3.84702e-07	-1.6892e-07	5.2912e-07	-2.41758e-07	2.85113e-07	6.99273e-08	-5.1888e-08	1.10545e-07	2.67517e-07	-2.0964e-07	-1.33501e-07	5.53897e-08	-1.42486e-07	4.32679e-08	-2.9119e-07	-1.97384e-07	-1.91193e-07	2.94899e-07	1.00166e-07	-1.0367e-07	1.65294e-07	-1.57813e-07	2.05877e-07	-1.80763e-07	-9.54127e-08	-1.23326e-07	1.47476e-12
3.82513e-07	-1.81663e-07	2.96266e-07	1.14885e-07	-3.84751e-07	-1.3817e-07	5.28656e-07	-2.42546e-07	2.85109e-07	7.12045e-08	-7.50031e-08	1.10688e-07	2.6759e-07	-2.11972e-07	-1.33202e-07	5.56436e-08	-1.46454e-07	4.53948e-08	-2.84596e-07	-1.97354e-07	-1.91106e-07	2.87827e-07	1.08087e-07	-1.27115e-07	1.64858e-07	-1.55349e-07	2.06093e-07	-1.80605e-07	-9.5507e-08	-1.2491e-07	1.46912e-12
3.82684e-07	-1.81609e-07	2.95488e-07	1.15047e-07	-3.84749e-07	-1.68994e-07	5.27479e-07	-2.41141e-07	2.85296e-07	7.24156e-08	-8.862e-08	1.09788e-07	2.67365e-07	-1.84197e-07	-1.33052e-07	5.50819e-08	-1.48692e-07	4.84559e-08	-2.60987e-07	-1.97285e-07	-1.90805e-07	2.8559e-07	1.09667e-07	-1.20958e-07	1.64754e-07	-1.44242e-07	2.09959e-07	-1.80307e-07	-9.4052e-08	-1.23496e-07	1.4504e-12
3.82725e-07	-1.81564e-07	2.95799e-07	1.14829e-07	-3.8471e-07	-1.67458e-07	5.27644e-07	-2.40696e-07	2.85211e-07	7.13249e-08	-8.46765e-08	1.10096e-07	2.67408e-07	-1.87777e-07	-1.32866e-07	5.53492e-08	-1.44912e-07	4.66892e-08	-2.55764e-07	-1.97321e-07	-1.91249e-07	2.79688e-07	1.10386e-07	-1.32685e-07	1.64917e-07	-1.47208e-07	2.09762e-07	-1.80074e-07	-9.54163e-08	-1.24172e-07	1.44766e-12
3.82659e-07	-1.80182e-07	2.95891e-07	1.1477e-07	-3.84706e-07	-1.66393e-07	5.27426e-07	-2.41029e-07	2.85199e-07	7.15168e-08	-8.90722e-08	1.09957e-07	2.67433e-07	-1.83949e-07	-1.33155e-07	5.53963e-08	-1.52676e-07	4.76713e-08	-2.61852e-07	-1.97318e-07	-1.91383e-07	2.82273e-07	1.07948e-07	-1.08098e-07	1.64884e-07	-1.45342e-07	2.09091e-07	-1.8008e-07	-4.04529e-08	-1.2415e-07	1.43844e-12
3.82698e-07	-1.81546e-07	2.95849e-07	1.14969e-07	-3.84731e-07	-1.63944e-07	5.27725e-07	-2.41241e-07	2.85184e-07	7.19108e-08	-8.42257e-08	1.10153e-07	2.67495e-07	-1.85094e-07	-5.19038e-08	5.85964e-08	-1.49422e-07	4.64513e-08	-2.60316e-07	-2.04402e-07	-1.9105e-07	2.67763e-07	1.09537e-07	-1.1458e-07	1.64892e-07	-1.31947e-07	2.08357e-07	-1.80535e-07	-7.43872e-08	-1.24232e-07	1.41834e-12
3.82693e-07	-1.81174e-07	2.95573e-07	1.16998e-07	-3.84714e-07	-1.63248e-07	5.27524e-07	-2.4132e-07	2.85197e-07	7.22196e-08	-8.3066e-08	1.10002e-07	2.66628e-07	-1.88541e-07	-5.5175e-08	5.96545e-08	-1.50284e-07	6.22604e-08	-2.60883e-07	-1.99857e-07	-1.18445e-07	2.67576e-07	1.00426e-07	-8.74504e-08	1.64783e-07	-1.35091e-07	2.08764e-07	-1.80279e-07	-4.43447e-08	-1.24261e-07	1.38701e-12
3.82582e-07	-1.80372e-07	2.94874e-07	1.1707e-07	-3.84716e-07	-1.64505e-07	5.27558e-07	-2.41315e-07	2.85168e-07	7.20552e-08	-8.27568e-08	1.09869e-07	2.65907e-07	-1.8285e-07	-6.2226e-08	5.6024e-08	-1.50193e-07	6.00173e-08	-2.61778e-07	-1.98087e-07	-8.61273e-08	2.7636e-07	1.03671e-07	-9.36684e-08	1.64815e-07	-1.409e-07	2.08939e-07	-1.80242e-07	-3.44093e-08	-1.24201e-07	1.38477e-12
3.82724e-07	-1.81113e-07	2.95529e-07	1.16176e-07	-3.84714e-07	-1.64877e-07	5.2758e-07	-2.41029e-07	2.85188e-07	7.18943e-08	-8.43261e-08	1.09987e-07	2.67085e-07	-1.85613e-07	-6.22145e-08	5.77746e-08	-1.50256e-07	5.48999e-08	-2.61847e-07	-1.99211e-07	-9.58809e-08	2.65804e-07	1.0137e-07	-8.67633e-08	1.64767e-07	-1.37717e-07	1.08789e-07	-1.8034e-07	-5.2126e-08	-1.24232e-07	1.35055e-12
3.82695e-07	-1.80988e-07	2.95494e-07	1.16684e-07	-3.84714e-07	-1.64606e-07	5.27558e-07	-2.41243e-07	2.85193e-07	7.21426e-08	-8.32937e-08	1.10071e-07	2.66254e-07	-1.86447e-07	-6.41037e-08	6.1065e-08	-1.50555e-07	5.41868e-08	-2.62519e-07	-1.99815e-07	-9.5298e-08	2.68456e-07	1.0691e-07	-8.45699e-08	1.64767e-07	-1.37857e-07	9.17831e-08	-1.8046e-07	-4.32578e-08	-1.24225e-07	1.34947e-12
3.82824e-07	-1.81016e-07	2.95406e-07	1.16366e-07	-3.84714e-07	-1.64442e-07	5.27572e-07	-2.41216e-07	2.85203e-07	7.19763e-08	-8.42625e-08	1.09879e-07	2.66532e-07	-1.857e-07	-6.18663e-08	6.00247e-08	-1.5037e-07	5.84398e-08	-2.60923e-07	-1.99557e-07	-9.78353e-08	2.68854e-07	1.00199e-07	-4.37684e-08	1.64815e-07	-1.39642e-07	9.64909e-08	-1.80412e-07	-4.6646e-08	-1.24251e-07	1.34422e-12
3.54199e-07	-4.03793e-08	3.06093e-07	1.17394e-07	-3.8472e-07	-1.52354e-07	4.93117e-07	-2.41936e-07	2.85958e-07	7.05407e-08	-8.45778e-08	1.09648e-07	2.59609e-07	-1.87812e-07	-6.39408e-08	5.95952e-08	-1.49943e-07	7.42682e-08	-2.60822e-07	-1.99752e-07	-9.27787e-08	2.67423e-07	6.72145e-08	-8.60531e-08	1.94766e-07	-1.39912e-07	-2.67873e-08	-1.80365e-07	-5.29119e-08	-1.21146e-07	1.25992e-12
3.80907e-07	2.53655e-09	2.82491e-07	1.16215e-07	-3.80816e-07	-1.64816e-07	3.97516e-07	-2.51392e-07	2.85323e-07	7.18956e-08	-8.00523e-08	1.08667e-07	2.65009e-07	-1.85575e-07	-6.30824e-08	6.00054e-08	2.99007e-08	5.73504e-08	-2.61629e-07	-1.99642e-07	-9.63343e-08	2.68278e-07	1.01627e-07	-5.30091e-08	1.64864e-07	-1.1011e-08	8.80227e-08	-1.7597e-07	-5.15964e-08	-1.20794e-07	1.139e-12
3.77205e-07	-5.16047e-08	2.50614e-07	1.16232e-07	-3.83172e-07	-1.64361e-07	4.13852e-07	-2.11884e-07	2.85379e-07	6.94263e-08	-6.10588e-08	1.06928e-07	2.63777e-07	-1.8582e-07	-7.47452e-08	5.94699e-08	-3.5383e-08	6.37921e-08	-2.61635e-07	-1.99619e-07	-9.52812e-08	2.67951e-07	9.97626e-08	-3.36737e-08	1.65932e-07	-6.31363e-08	9.7661e-08	-1.77668e-07	-5.56284e-08	-1.19961e-07	1.12161e-12
3.72824e-07	-2.37721e-08	2.36532e-07	1.16579e-07	-3.78607e-07	-1.58911e-07	4.00721e-07	-2.47532e-07	2.85548e-07	7.12718e-08	-8.19821e-08	1.08934e-07	2.5428e-07	-1.86212e-07	-6.36435e-08	5.98801e-08	-8.12241e-08	6.3001e-08	-2.61465e-07	-1.99778e-07	-9.32647e-08	2.67801e-07	8.70722e-08	-6.63036e-08	1.72161e-07	-3.70976e-08	6.40141e-08	-1.787e-07	-5.49423e-08	-1.21164e-07	1.1077e-12
3.71592e-07	-2.71295e-08	2.52425e-07	1.16416e-07	-3.66363e-07	-1.62506e-07	3.97369e-07	-2.23851e-07	2.85349e-07	7.12393e-08	-6.93889e-08	1.08581e-07	2.6032e-07	-1.86477e-07	-6.53672e-08	5.97503e-08	-4.1641e-08	6.16262e-08	-2.61492e-07	-1.99605e-07	-9.56886e-08	2.68269e-07	9.32951e-08	-5.70364e-08	1.67007e-07	-4.20989e-08	7.61624e-08	-1.78273e-07	-5.19293e-08	-1.21128e-07	1.08966e-12
3.70198e-07	-2.80364e-08	2.51597e-07	1.1653e-07	-3.66299e-07	-1.61705e-07	3.99224e-07	-1.4817e-07	2.85402e-07	7.09691e-08	-7.70417e-08	1.08678e-07	2.59498e-07	-1.86182e-07	-6.58393e-08	5.97313e-08	-5.63826e-08	6.15253e-08	-2.61484e-07	-1.99504e-07	-9.56373e-08	2.67901e-07	9.41909e-08	-6.07376e-08	1.68254e-07	-4.58125e-08	7.18731e-08	-1.7857e-07	-5.22341e-08	-1.21556e-07	1.0641e-12
3.63265e-07	-2.19821e-08	2.46411e-07	1.16522e-07	-3.66428e-07	-1.61131e-07	4.00116e-07	-1.56089e-07	2.85379e-07	7.12708e-08	-7.86664e-08	1.08762e-07	2.61221e-07	-1.86141e-07	-6.66905e-08	5.98947e-08	-5.92678e-08	6.14898e-08	-2.61992e-07	-1.99306e-07	-9.48803e-08	2.67913e-07	9.45193e-08	-6.22222e-08	8.60288e-09	-3.35322e-08	2.58475e-08	-1.78124e-07	-5.20761e-08	-1.21158e-07	1.02712e-12
3.59025e-07	-2.32083e-08	2.37285e-07	1.16532e-07	-3.67953e-07	-1.62019e-07	4.02675e-07	-1.581e-07	2.85439e-07	7.12175e-08	-7.82286e-08	1.0847e-07	2.57191e-07	-1.86084e-07	-6.61573e-08	5.9924e-08	-5.85415e-08	6.09481e-08	-2.6161e-07	-1.99473e-07	-9.47707e-08	2.67888e-07	7.58456e-08	-5.81789e-08	5.54757e-08	-3.8343e-08	-8.70305e-09	-1.78106e-07	-5.18014e-08	-1.21208e-07	1.02025e-12
3.59654e-07	-2.19695e-08	2.38823e-07	1.16529e-07	-3.69049e-07	-1.6173e-07	4.00184e-07	-1.52792e-07	2.85466e-07	7.11104e-08	-7.96476e-08	1.08531e-07	2.58556e-07	-1.86061e-07	-6.58862e-08	5.98953e-08	-5.55224e-08	6.03513e-08	-2.61518e-07	-1.99431e-07	-9.4434e-08	2.67857e-07	8.16647e-08	-5.79191e-08	3.56738e-08	-3.71193e-08	-6.72502e-09	-1.78369e-07	-5.1754e-08	-1.21224e-07	1.01783e-12
3.6065e-07	-2.57084e-08	2.42458e-07	1.16543e-07	-3.68896e-07	-1.61952e-07	4.01856e-07	-1.56511e-07	2.85323e-07	7.12205e-08	-7.99161e-08	1.08537e-07	2.56803e-07	-1.59794e-07	-5.83839e-08	5.98283e-08	-5.38364e-08	6.04565e-08	-2.61532e-07	-1.99472e-07	-9.44725e-08	2.67842e-07	8.4824e-08	-5.69352e-08	2.09335e-08	-4.26913e-08	9.62983e-09	-1.78235e-07	-4.96385e-08	-1.21201e-07	1.01163e-12
3.59882e-07	-2.63614e-08	2.40229e-07	1.16606e-07	-3.65365e-07	-1.6178e-07	4.00587e-07	-1.5687e-07	2.85437e-07	7.11287e-08	-7.85236e-08	1.08492e-07	2.57858e-07	-1.61163e-07	-5.36021e-08	5.98748e-08	-5.44781e-08	6.11263e-08	-2.61524e-07	-1.99455e-07	-9.46457e-08	2.67893e-07	7.61099e-08	-5.73899e-08	3.33496e-08	-4.18003e-08	1.04612e-08	-1.78191e-07	-5.11267e-08	-1.21268e-07	1.00638e-12
3.59925e-07	-2.49066e-08	2.40609e-07	1.16804e-07	-3.65295e-07	-1.61741e-07	1.55696e-07	-1.5832e-07	2.85434e-07	7.11809e-08	-7.93404e-08	1.08504e-07	2.57945e-07	-1.69834e-07	-5.82224e-08	5.95219e-08	-5.58513e-08	6.02694e-08	-2.61506e-07	-1.99441e-07	-9.46406e-08	2.67859e-07	8.2849e-08	-5.794e-08	2.96538e-08	-4.11862e-08	1.00872e-08	-1.7784e-07	-5.16167e-08	-1.21249e-07	8.7504e-13
3.60211e-07	-2.49267e-08	2.40126e-07	1.16744e-07	-3.56413e-07	-1.61831e-07	1.50684e-07	-1.57265e-07	2.85457e-07	7.1213e-08	-7.86703e-08	8.37955e-08	2.52857e-07	-1.71432e-07	-1.08375e-07	6.05223e-08	-5.64803e-08	6.05366e-08	-2.61541e-07	-2.02585e-07	-9.44983e-08	2.67856e-07	6.7335e-08	-5.81689e-08	2.77798e-08	-4.13277e-08	1.25483e-08	-1.00015e-07	-5.14091e-08	-1.21491e-07	8.45758e-13
3.60213e-07	-2.53672e-08	2.40213e-07	1.16772e-07	-3.57656e-07	-8.12948e-08	1.79951e-07	-1.57452e-07	2.85965e-07	7.12081e-08	-7.91968e-08	7.51415e-08	2.57123e-07	-1.63096e-07	-5.90887e-08	6.41971e-08	-5.50701e-08	6.06037e-08	-2.61582e-07	-2.02795e-07	-9.01673e-08	2.67857e-07	4.11544e-08	-5.75688e-08	3.02628e-08	-4.16e-08	1.45492e-08	-8.04009e-08	-5.13964e-08	-1.21285e-07	8.20342e-13
3.60211e-07	-2.43004e-08	2.40307e-07	1.16767e-07	-3.5691e-07	-1.06431e-07	1.44308e-07	-1.57384e-07	2.85787e-07	7.12014e-08	-7.89994e-08	8.29174e-08	2.5722e-07	-1.64424e-07	-6.40178e-08	5.96747e-08	-5.55965e-08	6.0635e-08	-2.61563e-07	-2.01413e-07	-9.01388e-08	2.67858e-07	4.90537e-08	-5.71105e-08	2.96902e-08	-4.15362e-08	1.3553e-08	-8.72185e-08	-5.13981e-08	-1.21288e-07	8.15789e-13
3.60149e-07	-2.49512e-08	2.40079e-07	1.16727e-07	-3.60471e-07	-9.20167e-08	1.39215e-07	-1.5749e-07	2.85814e-07	7.12026e-08	-7.8958e-08	6.95844e-08	2.56175e-07	-1.63759e-07	-5.45576e-08	6.28681e-08	-5.56689e-08	6.06501e-08	-2.6156e-07	-2.02248e-07	-8.90574e-08	2.67859e-07	4.36696e-08	-5.68363e-08	3.02649e-08	-4.16001e-08	1.39972e-08	-8.74387e-08	-5.1437e-08	-1.21295e-07	8.1015e-13
3.60189e-07	-2.51796e-08	2.40132e-07	1.16692e-07	-3.61773e-07	-9.46697e-08	7.08676e-08	-1.57819e-07	1.42401e-07	7.12247e-08	-7.90582e-08	8.26148e-08	2.56043e-07	-1.65182e-07	-5.99772e-08	6.25594e-08	-5.5379e-08	6.08893e-08	-2.61573e-07	-1.90964e-07	-8.95826e-08	2.6786e-07	4.94745e-08	-5.689e-08	2.97446e-08	-4.15731e-08	1.20841e-08	-9.30599e-08	-5.14886e-08	-1.21275e-07	7.361e-13
3.60153e-07	-2.50409e-08	2.40211e-07	1.16714e-07	-3.61494e-07	-9.60912e-08	1.01889e-07	-1.54339e-07	7.36991e-08	7.12447e-08	-7.89928e-08	7.91984e-08	2.56387e-07	-1.40457e-07	-6.03173e-08	6.15991e-08	-5.5654e-08	6.07746e-08	-2.61569e-07	-1.89543e-07	-8.99769e-08	2.67859e-07	4.53242e-08	-5.73126e-08	2.99239e-08	-4.15333e-08	1.372e-08	-8.6474e-08	-5.12187e-08	-1.20128e-07	7.15349e-13
3.60168e-07	-2.49893e-08	2.4014e-07	1.16703e-07	-3.59961e-07	-9.39099e-08	8.78096e-08	-1.56674e-07	4.36864e-08	7.12112e-08	-7.90526e-08	7.61643e-08	2.56432e-07	-1.63817e-07	-5.88509e-08	6.2032e-08	-5.5606e-08	6.15064e-08	-2.61572e-07	-6.51662e-08	-8.96264e-08	2.67859e-07	4.52247e-08	-5.72425e-08	2.95453e-08	-4.15445e-08	1.39237e-08	-9.26538e-08	-5.14274e-08	-1.207e-07	6.84451e-13
3.60159e-07	-2.49894e-08	2.40106e-07	1.167e-07	-3.59966e-07	-9.37285e-08	8.03853e-08	-1.54885e-07	3.54441e-08	7.12095e-08	-7.90023e-08	7.57723e-08	2.5631e-07	-1.63952e-07	-5.87817e-08	6.22605e-08	-5.58209e-08	6.16168e-08	-2.61572e-07	-8.40965e-08	-8.94825e-08	2.67859e-07	4.70959e-08	-5.69934e-08	3.00902e-08	-4.15449e-08	1.38084e-08	-8.7466e-08	-5.14288e-08	-1.20768e-07	6.83965e-13
3.38428e-07	-2.49939e-08	2.4003e-07	1.16709e-07	-3.60016e-07	-9.41656e-08	8.66075e-08	-7.51929e-08	7.32136e-08	7.12113e-08	-7.87663e-08	7.54772e-08	1.73576e-07	-1.74711e-07	-5.93966e-08	6.21772e-08	-5.61059e-08	6.139e-08	-2.61571e-07	-9.20996e-08	-8.96905e-08	2.67859e-07	4.55584e-08	-5.73782e-08	2.98082e-08	-4.15308e-08	1.36827e-08	-9.17293e-08	-5.14188e-08	-1.20729e-07	6.25818e-13
3.30532e-07	-2.50123e-08	2.40007e-07	1.16708e-07	-3.60074e-07	-9.37319e-08	8.53185e-08	-1.00229e-08	5.78037e-08	7.12087e-08	-7.8731e-08	7.60308e-08	1.7314e-07	-1.66764e-07	-5.85731e-08	6.2102e-08	-5.59187e-08	6.13981e-08	-2.61571e-07	-8.20486e-08	-8.95446e-08	2.67859e-07	4.62616e-08	-5.75571e-08	2.97794e-08	-4.15427e-08	1.37358e-08	-9.23774e-08	-5.14147e-08	-1.20491e-07	6.0815e-13
3.35974e-07	-2.50151e-08	2.40096e-07	1.16839e-07	-3.60115e-07	-9.37042e-08	8.38327e-08	-2.29198e-08	5.56418e-08	7.12068e-08	-7.88285e-08	7.5843e-08	1.72739e-07	-1.67736e-07	-5.82024e-08	6.21204e-08	-5.59699e-08	6.14545e-08	-2.402e-07	-8.49132e-08	-8.95767e-08	2.6786e-07	4.63349e-08	-5.52856e-08	2.98532e-08	-4.15415e-08	1.37346e-08	-9.18111e-08	-5.1414e-08	-1.20752e-07	6.01422e-13
3.36608e-07	-2.50346e-08	2.40095e-07	1.16932e-07	-3.60098e-07	-9.37603e-08	8.37466e-08	-2.29945e-08	5.83904e-08	7.12073e-08	-7.88588e-08	7.62275e-08	1.79085e-07	-1.66365e-07	-5.8691e-08	6.21377e-08	-5.5892e-08	6.1397e-08	-2.24946e-07	-8.34969e-08	-8.95609e-08	2.67882e-07	4.59108e-08	-5.55827e-08	2.9828e-08	-4.15434e-08	1.37217e-08	-9.23218e-08	-5.14102e-08	-1.20503e-07	5.96754e-13
3.25852e-07	-2.50154e-08	2.40175e-07	1.17119e-07	-3.60324e-07	-9.37231e-08	8.3126e-08	-3.27337e-08	5.52989e-08	7.12075e-08	-5.87324e-08	7.79105e-08	1.77444e-07	-1.67167e-07	-6.53591e-08	6.21194e-08	-5.59078e-08	6.15549e-08	-2.26186e-07	-7.59641e-08	-8.95896e-08	2.67916e-07	4.6206e-08	-6.45722e-08	2.97823e-08	-4.07159e-08	1.36479e-08	-2.3313e-08	-5.23336e-08	-1.20446e-07	5.80492e-13
3.27301e-07	-2.50308e-08	2.40066e-07	6.67555e-08	-3.6012e-07	-9.38182e-08	8.21512e-08	-2.57568e-08	5.71196e-08	7.12094e-08	-7.88061e-08	7.63825e-08	1.65717e-07	-1.68931e-07	-6.06066e-08	6.21381e-08	-5.59456e-08	6.15003e-08	-2.2878e-07	-7.94853e-08	-8.95724e-08	2.67712e-07	4.61992e-08	-5.4357e-08	3.04096e-08	-4.12055e-08	1.36837e-08	-4.25202e-08	-5.21626e-08	-1.21878e-07	5.72199e-13
3.11772e-07	-2.49664e-08	2.40113e-07	5.17475e-08	-3.54345e-07	-9.37852e-08	8.29452e-08	-3.0406e-08	5.63944e-08	7.07981e-08	-6.46392e-08	7.68271e-08	1.74628e-07	-1.66692e-07	-6.15836e-08	6.21273e-08	-5.59241e-08	6.66807e-08	-2.28357e-07	-8.01654e-08	-8.89207e-08	2.67808e-07	4.61754e-08	-5.27501e-08	2.95111e-08	-4.00845e-08	1.3622e-08	-3.53608e-08	-5.19638e-08	-1.19934e-07	5.56213e-13
3.14134e-07	-2.49644e-08	2.40113e-07	5.27042e-08	-3.56292e-07	-9.38324e-08	8.29972e-08	-3.0045e-08	5.7146e-08	7.0893e-08	-6.70359e-08	7.67215e-08	1.75606e-07	-1.66709e-07	-6.17977e-08	6.21303e-08	-5.59187e-08	5.45045e-08	-1.16492e-07	-7.15511e-08	-8.90009e-08	2.67845e-07	4.61732e-08	-5.32532e-08	2.95414e-08	-4.03083e-08	1.36368e-08	-3.8485e-08	-5.50547e-08	-1.20475e-07	5.19382e-13
3.16444e-07	-2.49774e-08	2.37928e-07	6.13008e-08	-3.52852e-07	-9.36795e-08	8.32955e-08	-3.11618e-08	5.69189e-08	7.07993e-08	-6.79459e-08	5.72601e-08	1.73527e-07	-1.65854e-07	-6.03909e-08	6.21482e-08	-5.59328e-08	7.25537e-08	-1.13662e-07	-6.9974e-08	-8.87444e-08	2.67801e-07	4.62446e-08	-5.41744e-08	2.98762e-08	-4.10884e-08	1.36196e-08	-4.37636e-08	-5.21815e-08	-1.19785e-07	5.16221e-13
3.18798e-07	-2.49628e-08	1.91438e-07	2.33314e-08	-3.55295e-07	-9.37233e-08	8.35979e-08	-3.02485e-08	5.68502e-08	7.09715e-08	-5.87181e-08	6.03956e-08	1.75409e-07	-1.66705e-07	-6.16525e-08	6.22749e-08	-5.58007e-08	4.18295e-08	-1.25235e-07	-7.21965e-08	-8.91508e-08	2.6774e-07	4.40866e-08	-5.40501e-08	3.28524e-08	-4.05768e-08	1.36589e-08	-3.86544e-08	-6.39526e-08	-1.2063e-07	4.97278e-13
3.08717e-07	3.24581e-09	2.1062e-07	6.52619e-08	-3.40387e-07	-9.37837e-08	8.30897e-08	-3.03652e-08	5.6974e-08	7.09598e-08	-6.07679e-08	7.21656e-08	1.73456e-07	-1.66226e-07	-6.51086e-08	6.21646e-08	-5.59208e-08	5.97322e-08	-5.30848e-08	-7.34323e-08	-8.92018e-08	2.67823e-07	4.55287e-08	-5.41894e-08	2.98529e-08	-4.08859e-08	1.35754e-08	-4.15167e-08	-5.34862e-08	-1.20504e-07	4.80879e-13
6.73895e-08	1.97931e-09	2.05751e-07	4.99147e-08	-3.45841e-07	-9.37847e-08	8.31998e-08	-3.1246e-08	5.69459e-08	7.02862e-08	-6.08458e-08	6.15483e-08	1.74204e-07	-1.65108e-07	-7.34274e-08	6.22917e-08	-5.58939e-08	5.87206e-08	-5.91525e-08	-7.42962e-08	-8.86651e-08	2.67778e-07	2.55013e-08	-5.42183e-08	2.98492e-08	-4.08072e-08	1.35922e-08	-4.32219e-08	-5.43375e-08	-1.20074e-07	3.8895e-13
1.3218e-07	-5.3351e-09	2.04272e-07	4.33447e-08	-3.4494e-07	-9.36974e-08	8.37587e-08	-3.0489e-08	5.40724e-08	4.89848e-08	-6.26798e-08	6.35779e-08	9.72053e-08	-1.65819e-07	-6.62124e-08	6.21833e-08	-5.65596e-08	4.55675e-08	-8.51975e-08	-7.13348e-08	-8.90513e-08	2.67793e-07	2.54115e-08	-5.39489e-08	2.99879e-08	-3.96578e-08	1.26076e-08	-4.30355e-08	-6.29308e-08	-1.0773e-07	3.76175e-13
8.8505e-08	1.61956e-09	2.06534e-07	5.80693e-08	-3.45317e-07	-7.16485e-08	8.36215e-08	-3.10623e-08	5.69104e-08	7.19895e-08	-6.15084e-08	6.11018e-08	8.18357e-08	-1.65391e-07	-7.15051e-08	6.22226e-08	-5.59347e-08	5.48025e-08	-7.21711e-08	-7.28438e-08	-8.88168e-08	2.63138e-07	1.71027e-08	-5.41681e-08	3.04276e-08	-4.07224e-08	1.35543e-08	-4.19391e-08	-5.53455e-08	-1.19679e-07	3.6409e-13
8.92523e-08	1.30287e-09	2.06843e-07	5.15869e-08	-3.44877e-07	-7.1877e-08	8.36368e-08	-3.09199e-08	5.67755e-08	6.69715e-08	-6.15164e-08	6.15809e-08	8.43744e-08	-1.65389e-07	-7.05665e-08	6.22233e-08	-5.6024e-08	5.46636e-08	-7.02945e-08	-7.24722e-08	-8.8702e-08	2.64019e-07	1.93241e-08	-5.41703e-08	3.01607e-08	-4.05801e-08	1.34647e-08	-4.19685e-08	-5.52097e-08	-1.19295e-07	3.6306e-13
9.04333e-08	-7.12416e-10	2.05708e-07	5.38639e-08	-3.28939e-07	-7.1192e-08	8.35328e-08	-3.08259e-08	5.6888e-08	6.93495e-08	-6.20657e-08	6.17762e-08	9.41092e-08	-1.65324e-07	-6.81219e-08	6.21981e-08	-5.63141e-08	5.23567e-08	-6.44079e-08	-7.29998e-08	-8.84401e-08	2.66592e-07	1.73625e-08	-5.42293e-08	3.0604e-08	-4.04517e-08	9.72174e-09	-4.24271e-08	-5.5913e-08	-1.15602e-07	3.53487e-13
8.87116e-08	9.16889e-10	2.05365e-07	5.71777e-08	-3.28034e-07	-7.77448e-08	8.37797e-08	-2.3791e-08	5.62386e-08	6.92782e-08	-2.62194e-08	6.21804e-08	9.10902e-08	-1.65491e-07	-5.50636e-08	6.21754e-08	-5.64511e-08	5.23447e-08	-6.57364e-08	-7.28503e-08	-8.94974e-08	2.6421e-07	1.99416e-08	-5.42183e-08	2.95349e-08	-4.03433e-08	8.46573e-10	-4.21831e-08	-5.52816e-08	-1.14707e-07	3.46852e-13
8.54321e-08	1.13864e-09	2.06395e-07	5.5111e-08	-3.2528e-07	-7.52546e-08	8.36875e-08	-2.72308e-08	5.61225e-08	6.84786e-08	-3.28859e-08	6.22182e-08	9.12586e-08	-1.6549e-07	-4.48623e-08	6.21027e-08	-5.6231e-08	5.25521e-08	-6.72232e-08	-7.25656e-08	-8.87151e-08	2.65064e-07	1.53449e-08	-5.40868e-08	2.94173e-08	-4.04989e-08	8.64824e-09	-4.20549e-08	-5.56801e-08	-1.15029e-07	3.44207e-13
8.74182e-08	1.15292e-09	2.06146e-07	5.73844e-08	-3.25561e-07	-7.49041e-08	8.04859e-08	-3.0279e-08	5.64037e-08	6.91437e-08	-3.91239e-08	6.22382e-08	8.87667e-08	-1.65465e-07	-6.4905e-08	6.21661e-08	-5.63259e-08	5.31958e-08	-6.87362e-08	-7.24325e-08	-8.87204e-08	1.49657e-07	1.63572e-08	-5.41895e-08	3.04315e-08	-4.04273e-08	4.53933e-09	-4.19744e-08	-5.70808e-08	-1.11149e-07	2.98531e-13
8.7585e-08	1.20083e-09	2.06033e-07	5.58946e-08	-2.02096e-07	-7.44076e-08	7.86391e-08	-2.99914e-08	5.63654e-08	6.79552e-08	-2.50717e-08	6.18907e-08	9.26845e-08	-1.65479e-07	-5.46286e-08	6.21703e-08	-5.62512e-08	5.26821e-08	-6.39132e-08	-7.2632e-08	-8.88755e-08	1.32485e-07	1.62346e-08	-5.41652e-08	2.97488e-08	-4.04285e-08	-5.99191e-10	-4.22229e-08	-5.58407e-08	-1.13776e-07	2.26101e-13
8.72666e-08	1.34584e-09	2.0573e-07	5.68117e-08	-2.14519e-07	-7.58716e-08	8.11524e-08	-2.89126e-08	5.63427e-08	6.80909e-08	-2.67075e-08	6.19744e-08	9.17737e-08	-1.65482e-07	-5.58694e-08	6.21679e-08	-5.6272e-08	5.27323e-08	-6.49105e-08	-7.25955e-08	-8.89858e-08	5.82608e-08	1.60116e-08	-5.41934e-08	2.97414e-08	-4.043e-08	7.02837e-10	-4.21826e-08	-5.65949e-08	-1.10422e-07	2.17156e-13
8.80885e-08	1.26325e-09	2.05217e-07	5.62051e-08	-2.12119e-07	-7.53786e-08	8.24921e-08	-2.92672e-08	5.63441e-08	6.72759e-08	-2.8646e-08	6.18696e-08	9.0469e-08	-1.65456e-07	-5.85188e-08	6.21691e-08	-5.62003e-08	5.27503e-08	-6.61839e-08	-7.25248e-08	-3.54265e-08	9.33074e-08	1.62052e-08	-5.41833e-08	2.99046e-08	-4.04182e-08	5.0379e-09	-4.20929e-08	-5.65125e-08	-1.1074e-07	2.15094e-13
8.77852e-08	1.23252e-09	2.05772e-07	5.65748e-08	-1.75022e-07	-7.51929e-08	7.33652e-08	-2.93216e-08	5.63538e-08	6.79664e-08	-2.72611e-08	6.19489e-08	9.01e-08	-1.65534e-07	-5.7645e-08	6.21609e-08	-5.67069e-08	5.27713e-08	-6.48558e-08	-5.37391e-08	-3.43326e-08	8.30296e-08	1.65235e-08	-5.41845e-08	2.9929e-08	-4.04197e-08	4.22001e-09	-4.21139e-08	-5.62008e-08	-1.1274e-07	1.95428e-13
8.77402e-08	1.23116e-09	6.91034e-08	5.69513e-08	-1.80537e-07	-7.52263e-08	7.49121e-08	-2.89197e-08	5.63657e-08	6.80202e-08	-2.74053e-08	6.19054e-08	9.14571e-08	-1.65472e-07	-5.7501e-08	6.21552e-08	-5.64067e-08	5.27993e-08	-6.45329e-08	-7.22556e-08	-3.70833e-08	8.70176e-08	1.61687e-08	-5.4191e-08	2.99035e-08	-4.04201e-08	2.89173e-09	-4.22085e-08	-5.62172e-08	-1.11307e-07	1.63089e-13
8.78978e-08	1.89978e-10	7.47919e-08	5.65458e-08	-1.7245e-07	-7.51572e-08	6.77698e-08	-2.9567e-08	5.63675e-08	6.80575e-08	-2.78882e-08	6.194e-08	8.97263e-08	-1.6548e-07	-5.72134e-08	6.21582e-08	-5.6401e-08	5.27632e-08	-6.46067e-08	-7.0072e-08	-2.82166e-08	6.8348e-08	1.62674e-08	-5.42648e-08	2.98604e-08	-4.042e-08	2.68671e-09	-4.2253e-08	-5.6299e-08	-1.1241e-07	1.56216e-13
8.7778e-08	2.57502e-10	4.70288e-08	5.67002e-08	-1.72885e-07	-7.53537e-08	7.31829e-08	-2.87938e-08	5.63832e-08	6.79345e-08	-2.81344e-08	6.19257e-08	8.24139e-08	-1.64984e-07	-5.72652e-08	6.21535e-08	-5.62701e-08	5.27764e-08	-6.43988e-08	-6.51219e-08	-3.52733e-08	8.50527e-08	1.63529e-08	-5.42421e-08	2.98934e-08	-4.04907e-08	3.2613e-09	-4.22864e-08	-5.63397e-08	-1.11864e-07	1.54506e-13
8.78297e-08	9.27896e-10	5.15788e-08	5.67593e-08	-1.64582e-07	-7.52151e-08	7.31295e-08	-2.95401e-08	5.63799e-08	6.7843e-08	-2.79619e-08	6.19331e-08	7.95199e-08	-1.65407e-07	-5.73616e-08	6.21439e-08	-5.63063e-08	5.26289e-08	-6.44817e-08	-6.3866e-08	-3.7204e-08	8.01659e-08	1.62857e-08	-5.42512e-08	2.98705e-08	-4.049e-08	3.05676e-09	-4.23209e-08	-5.62769e-08	-1.11983e-07	1.51031e-13
8.78455e-08	7.36011e-10	5.57413e-08	5.63106e-08	-1.65497e-07	-7.56412e-08	7.03653e-08	-2.9478e-08	2.05785e-08	6.79288e-08	-2.84023e-08	6.02783e-08	7.83331e-08	-1.65228e-07	-5.73192e-08	6.21816e-08	-5.61355e-08	5.27644e-08	-6.44096e-08	-5.79603e-08	-3.61398e-08	7.59211e-08	1.63207e-08	-5.47101e-08	-1.44772e-09	-4.06761e-08	3.09954e-09	-4.26368e-08	-5.62504e-08	-1.11729e-07	1.45898e-13
8.78478e-08	6.56535e-10	4.93629e-08	5.65934e-08	-1.46174e-07	-7.53259e-08	7.30378e-08	-2.92054e-08	3.32391e-08	6.79137e-08	-2.81296e-08	6.17979e-08	8.1362e-08	-1.65257e-07	-5.72931e-08	6.21516e-08	-5.58835e-08	5.27038e-08	-6.42946e-08	-5.88196e-08	-3.71907e-08	8.25475e-08	1.63204e-08	-5.41484e-08	2.38206e-08	-4.11423e-08	3.27888e-09	-4.26801e-08	-5.62852e-08	-7.89661e-08	1.36374e-13
8.77911e-08	7.16218e-10	4.76187e-08	5.69091e-08	-1.40739e-07	-7.52454e-08	7.24809e-08	-2.91239e-08	2.34936e-08	1.58751e-08	-2.85798e-08	6.17564e-08	8.02809e-08	-1.65321e-07	-5.73836e-08	6.21535e-08	-5.6309e-08	5.27375e-08	-6.44562e-08	-6.11375e-08	-3.18973e-08	7.91338e-08	1.63461e-08	-5.258e-08	2.39068e-08	-4.05015e-08	3.43115e-09	-4.21033e-08	-5.66883e-08	-7.84435e-08	1.28671e-13
8.78131e-08	7.42729e-10	4.91686e-08	5.67271e-08	-1.37938e-07	-7.55044e-08	7.23885e-08	-2.91264e-08	4.31427e-08	2.03747e-08	-2.89437e-08	6.19273e-08	6.26398e-08	-1.6403e-07	-5.6971e-08	3.09243e-08	-5.63015e-08	5.28722e-08	-6.44704e-08	-4.09125e-08	-3.45589e-08	8.20569e-08	1.63233e-08	-5.0167e-08	2.34898e-08	-4.03994e-08	3.39437e-09	-2.32467e-08	-5.87242e-08	-8.0372e-08	1.21295e-13
8.78088e-08	8.38453e-10	4.25431e-08	5.6851e-08	-1.37943e-07	-7.54327e-08	6.19648e-08	-2.90887e-08	4.12433e-08	2.53923e-08	-2.88794e-08	6.19877e-08	6.52828e-08	-1.6437e-07	-5.70801e-08	3.44315e-08	-5.61813e-08	5.27496e-08	-6.44497e-08	-3.87785e-08	-3.59808e-08	8.07198e-08	1.63268e-08	-3.55335e-08	2.27865e-08	-4.04703e-08	3.31652e-09	-2.82126e-08	-5.86909e-08	-7.94069e-08	1.18553e-13
8.77675e-08	7.17226e-10	4.95404e-08	5.68886e-08	-1.37625e-07	-7.5409e-08	4.19067e-08	-2.9144e-08	3.87422e-08	1.67297e-08	-2.86615e-08	6.17843e-08	7.0274e-08	-1.64667e-07	-5.71402e-08	1.7626e-08	-5.62787e-08	5.28191e-08	-6.44522e-08	-4.22023e-08	-3.32369e-08	8.02347e-08	1.63221e-08	-4.79544e-08	2.44021e-08	-2.31623e-08	3.33131e-09	-3.26404e-08	-5.70955e-08	-7.56892e-08	1.15874e-13
8.77941e-08	1.10975e-09	5.01922e-08	5.67775e-08	-1.37113e-07	-7.5367e-08	4.25092e-08	-2.91543e-08	4.02548e-08	2.49437e-08	-2.87531e-08	6.19613e-08	7.3634e-08	-1.64573e-07	-5.71594e-08	1.72725e-08	-5.63433e-08	5.26282e-08	-6.44375e-08	-3.03303e-08	-3.37826e-08	7.98733e-08	1.63169e-08	-3.55129e-08	2.29636e-08	-1.92134e-08	3.35432e-09	-3.32131e-08	-5.77834e-08	-7.76309e-08	1.15011e-13
8.77752e-08	9.32353e-10	5.04983e-08	5.68505e-08	-1.36326e-07	-7.54606e-08	4.54109e-08	-2.91031e-08	4.2289e-08	2.08953e-08	-2.88986e-08	6.19989e-08	6.95129e-08	-1.64581e-07	-5.71466e-08	2.14471e-08	-5.63213e-08	5.2771e-08	-6.44427e-08	-3.20268e-08	-3.55246e-08	7.99998e-08	1.62981e-08	-3.69241e-08	2.16733e-08	-2.94023e-08	3.35652e-09	-3.03934e-08	-1.86185e-08	-7.85468e-08	1.12436e-13
1.3496e-08	8.71444e-10	4.96807e-08	5.69085e-08	-5.02811e-08	-7.54263e-08	4.52342e-08	-2.96089e-08	4.20841e-08	2.04029e-08	-2.87693e-08	6.19051e-08	7.05687e-08	-1.64389e-07	-5.70935e-08	2.01083e-08	-5.63281e-08	5.17841e-08	-6.43533e-08	-3.22605e-08	-3.4912e-08	8.01627e-08	1.63197e-08	-4.26342e-08	2.33004e-08	-2.51987e-08	3.83449e-09	-3.20065e-08	-4.14218e-08	-7.76967e-08	9.02797e-14
1.98015e-08	8.8006e-10	4.97496e-08	5.68543e-08	-4.19168e-08	-7.54187e-08	4.5026e-08	-2.93493e-08	4.17047e-08	2.02761e-08	-2.90536e-08	6.1873e-08	7.08953e-08	-1.6378e-07	-5.71202e-08	2.09561e-08	-5.6317e-08	5.26641e-08	-6.44283e-08	-3.22931e-08	-3.48938e-08	7.9902e-08	1.62783e-08	-4.05931e-08	2.21343e-08	-2.64769e-08	6.14687e-09	-3.25386e-08	-3.33589e-08	-7.64494e-08	8.87073e-14
8.07837e-09	8.66972e-10	4.97032e-08	5.68544e-08	-4.45994e-08	-7.54301e-08	4.48348e-08	-2.97637e-08	4.12094e-08	1.94761e-08	-2.91459e-08	6.18844e-08	7.01621e-08	-1.6368e-07	-5.70782e-08	2.22153e-08	-5.63143e-08	5.16939e-08	-6.42531e-08	-3.2448e-08	-3.47961e-08	7.99262e-08	1.62773e-08	-4.03419e-08	2.25871e-08	-2.60808e-08	4.71754e-09	-3.17167e-08	-3.314e-08	-7.65597e-08	8.82603e-14
1.63093e-08	8.65911e-10	4.96132e-08	5.68524e-08	-4.53312e-08	-7.46802e-08	4.48793e-08	-2.9308e-08	4.13896e-08	2.0321e-08	-2.9477e-08	6.18882e-08	6.98378e-08	-1.63809e-07	-5.70923e-08	2.07388e-08	-5.63115e-08	5.2053e-08	-6.41928e-08	-3.24775e-08	-3.48851e-08	7.99646e-08	1.6278e-08	-3.92359e-08	2.25536e-08	-2.55412e-08	4.04592e-09	-3.1056e-08	-2.96259e-08	-7.68705e-08	8.80914e-14
1.36071e-08	8.78883e-10	4.96175e-08	5.68602e-08	-4.45634e-08	-7.51535e-08	4.43285e-08	-2.94355e-08	4.13897e-08	2.02983e-08	-2.96276e-08	6.18912e-08	7.03118e-08	-1.63923e-07	-5.70918e-08	2.13436e-08	-5.63143e-08	5.17911e-08	-6.43964e-08	-3.2395e-08	-3.48258e-08	7.99766e-08	1.63033e-08	-3.35053e-08	2.23098e-08	-2.59642e-08	4.06155e-09	-3.13151e-08	-2.42853e-08	-7.71678e-08	8.74703e-14
1.18277e-08	8.93891e-10	4.95268e-08	5.68611e-08	-4.55036e-08	-7.51405e-08	4.42836e-08	-2.94529e-08	4.13551e-08	2.03278e-08	-2.93558e-08	6.18889e-08	7.01333e-08	-1.63827e-07	-5.70628e-08	2.1526e-08	-5.63132e-08	5.18309e-08	-6.42353e-08	-3.25091e-08	-3.47568e-08	7.996e-08	1.62976e-08	-3.37048e-08	2.25947e-08	-2.56008e-08	4.57838e-09	-3.15746e-08	-2.51109e-08	-7.68128e-08	8.74233e-14
1.44593e-08	9.27841e-10	4.96608e-08	5.70633e-08	-4.31351e-08	-7.44939e-08	4.45585e-08	-2.99148e-08	4.15678e-08	2.02783e-08	-2.97746e-08	6.16987e-08	6.74338e-08	-1.63829e-07	-5.02532e-08	1.44311e-08	-5.63123e-08	5.17749e-08	-6.42521e-08	-3.25809e-08	-3.48244e-08	7.99779e-08	1.62926e-08	-3.38919e-08	2.25471e-08	-2.619e-08	4.8869e-09	-3.1679e-08	-2.57626e-08	-7.69594e-08	8.60491e-14
1.9114e-08	1.11188e-09	3.33112e-08	2.78144e-08	-4.2884e-08	-7.47247e-08	4.45231e-08	-3.01953e-08	4.18364e-08	2.02275e-08	-2.98022e-08	6.16619e-08	6.85781e-08	-1.63818e-07	-5.52994e-08	1.05656e-08	-5.66639e-08	5.15124e-08	-3.86202e-08	-3.28315e-08	-3.46882e-08	7.9965e-08	1.62973e-08	-3.42065e-08	2.25532e-08	-2.617e-08	4.86728e-09	-3.15344e-08	-2.65155e-08	-7.6914e-08	8.04232e-14
1.90159e-08	9.65577e-10	3.3816e-08	2.83674e-08	-4.28743e-08	-7.4755e-08	4.45241e-08	-3.01615e-08	4.1828e-08	2.02421e-08	-2.98085e-08	6.16471e-08	6.94141e-08	-1.63819e-07	-5.53398e-08	1.084e-08	-5.66528e-08	5.15381e-08	-3.89306e-08	-3.28087e-08	-3.44889e-08	7.99648e-08	1.62987e-08	-3.42065e-08	2.25529e-08	-2.61676e-08	4.8645e-09	-2.65015e-08	-2.65157e-08	-7.69144e-08	8.03281e-14
1.59861e-08	1.03585e-09	3.97178e-08	3.07604e-08	-4.29136e-08	-6.7104e-08	4.44342e-08	-3.01489e-08	4.17407e-08	2.02205e-08	-2.98362e-08	6.14285e-08	6.87899e-08	-1.6381e-07	-5.54884e-08	1.2459e-08	-5.65102e-08	5.1551e-08	-4.30838e-08	-3.27809e-08	-3.3778e-08	7.99677e-08	1.62989e-08	-3.44617e-08	2.25473e-08	-2.61219e-08	4.81164e-09	-2.38643e-08	-2.61921e-08	-7.69733e-08	7.97882e-14
1.68621e-08	1.11458e-09	3.54384e-08	3.13591e-08	-4.30225e-08	-6.64422e-08	4.45183e-08	-3.06164e-08	4.17393e-08	2.02234e-08	-2.98082e-08	6.15752e-08	6.8346e-08	-1.63805e-07	-5.50887e-08	1.23105e-08	-5.67163e-08	5.15584e-08	-4.12347e-08	-3.27784e-08	-3.27766e-08	7.99608e-08	1.62942e-08	-3.43554e-08	2.25458e-08	-2.61404e-08	5.13761e-09	-2.4667e-08	-2.61544e-08	-7.69468e-08	7.92253e-14
1.71795e-08	1.19647e-09	4.25528e-08	3.08669e-08	-4.30213e-08	-6.7335e-08	4.45582e-08	-3.04991e-08	4.24525e-08	2.02382e-08	-2.98309e-08	6.14691e-08	6.83977e-08	-1.63555e-07	-5.50494e-08	1.23382e-08	-2.29834e-08	5.16159e-08	-4.15365e-08	-3.2815e-08	-3.4199e-08	8.2559e-08	1.57905e-08	-3.43057e-08	2.25432e-08	-2.60942e-08	4.90782e-09	-2.68545e-08	-2.61588e-08	-7.694e-08	7.77966e-14
1.71166e-08	1.10342e-09	3.69567e-08	2.52085e-08	-4.30604e-08	-6.65929e-08	4.68756e-08	-2.54179e-08	4.19094e-08	2.01828e-08	-4.81821e-09	3.43157e-08	6.88127e-08	-1.63843e-07	-5.52069e-08	1.23035e-08	-3.15692e-08	5.00167e-08	-4.16651e-08	-3.28e-08	-3.33702e-08	8.00598e-08	1.64571e-08	-2.98665e-08	2.25415e-08	-2.61289e-08	4.79762e-09	-2.56185e-08	-2.62841e-08	-7.692e-08	7.3045e-14
1.71078e-08	1.11865e-09	3.64773e-08	2.77801e-08	-4.29971e-08	-6.64948e-08	4.48029e-08	-1.95425e-08	4.18032e-08	2.00772e-08	-1.18176e-08	3.68139e-08	6.82294e-08	-1.63817e-07	-5.4389e-08	1.23483e-08	-3.61922e-08	5.1009e-08	-3.83636e-08	-2.66398e-08	-3.33537e-08	2.06059e-08	1.6393e-08	-2.09694e-08	2.25416e-08	-2.64294e-08	4.86107e-09	-2.52647e-08	-2.62585e-08	-7.69448e-08	6.61205e-14
1.71078e-08	1.11865e-09	3.64773e-08	2.77801e-08	-4.29971e-08	-6.64948e-08	4.48029e-08	-1.95425e-08	4.18032e-08	2.00772e-08	-1.18176e-08	3.68139e-08	6.82294e-08	-1.63817e-07	-5.4389e-08	1.23483e-08	-3.61922e-08	5.1009e-08	-3.83636e-08	-2.66398e-08	-3.33537e-08	2.06059e-08	1.6393e-08	-2.09694e-08	2.25416e-08	-2.64294e-08	4.86107e-09	-2.52647e-08	-2.62585e-08	-7.69448e-08	6.61205e-14
1.70808e-08	2.0586e-09	3.63097e-08	2.59261e-08	-4.27199e-08	-6.71176e-08	4.48802e-08	-2.52722e-08	4.19388e-08	1.97723e-08	-1.51245e-08	3.26405e-08	6.83529e-08	-1.63797e-07	-5.50479e-08	1.25201e-08	-3.18191e-08	4.04149e-08	-4.03893e-08	-2.44598e-08	-3.3293e-08	2.545e-08	1.6262e-08	-2.17859e-08	2.25792e-08	-2.62294e-08	4.32228e-09	-2.58278e-08	-2.62257e-08	-7.68968e-08	6.5257e-14
1.71961e-08	1.49544e-09	3.64951e-08	2.58213e-08	-4.27996e-08	-6.66671e-08	4.48741e-08	-2.33111e-08	4.14128e-08	1.79787e-08	-1.66072e-08	3.4557e-08	6.80203e-08	-1.63822e-07	-5.52577e-08	1.23699e-08	-2.49034e-08	4.21119e-08	-3.76287e-08	-2.83424e-08	-3.33373e-08	2.47287e-08	1.6358e-08	-2.13361e-08	2.26452e-08	-2.63267e-08	4.70673e-09	-2.56878e-08	-2.62437e-08	-7.6937e-08	6.48635e-14
1.71413e-08	1.35997e-09	3.63686e-08	2.43929e-08	-4.27272e-08	-6.6756e-08	4.49351e-08	-2.43245e-08	4.19303e-08	1.98333e-08	-1.5477e-08	3.43189e-08	6.82196e-08	-1.57038e-07	-5.49492e-08	1.24663e-08	-2.62301e-08	4.47055e-08	-3.8863e-08	-2.48285e-08	-1.09481e-08	2.72588e-08	1.62905e-08	-2.1697e-08	2.26143e-08	-2.63104e-08	1.09935e-08	-2.55859e-08	-2.62478e-08	-7.69078e-08	6.21599e-14
1.71676e-08	1.39363e-09	3.64295e-08	2.52408e-08	-4.28061e-08	-6.65997e-08	4.50894e-08	-2.37894e-08	4.09415e-08	1.95995e-08	-1.69748e-08	3.38669e-08	6.8167e-08	-1.57609e-07	-5.50429e-08	1.21799e-08	-2.35283e-08	4.31801e-08	-3.71341e-08	-2.55794e-08	-1.15917e-08	2.70787e-08	1.63551e-08	-2.1649e-08	2.26814e-08	-2.63028e-08	5.64209e-09	-2.59452e-08	-2.62486e-08	-7.68862e-08	6.18555e-14
1.71685e-08	1.31571e-09	3.64019e-08	2.53487e-08	-4.27751e-08	-6.65644e-08	4.49474e-08	-2.55868e-08	4.19044e-08	1.9962e-08	-1.63395e-08	3.36186e-08	6.82129e-08	-1.57024e-07	-5.50311e-08	1.24131e-08	-2.78462e-08	4.22909e-08	-3.74888e-08	-2.7213e-08	-9.50433e-09	9.42081e-09	-1.91174e-09	-2.15666e-08	2.26524e-08	-2.63131e-08	5.48831e-09	-2.55794e-08	-2.62405e-08	-7.68681e-08	6.10884e-14
1.71727e-08	1.40342e-09	3.64107e-08	2.16576e-08	-4.28027e-08	-6.65704e-08	4.49592e-08	-2.44772e-08	3.8526e-08	1.98222e-08	-1.64962e-08	3.45409e-08	6.82868e-08	-1.5742e-07	-5.48965e-08	1.24047e-08	-2.51221e-08	4.36346e-08	-3.76903e-08	-2.5562e-08	-7.94427e-09	1.21955e-08	8.30149e-10	-2.13871e-08	2.2657e-08	-2.63087e-08	7.56964e-09	-2.56388e-08	-2.62167e-08	-7.68793e-08	6.07266e-14
1.71716e-08	1.49426e-09	3.63914e-08	6.74538e-09	-4.2776e-08	-6.66118e-08	4.49598e-08	-2.54086e-08	3.93548e-08	1.98643e-08	-1.64328e-08	3.37927e-08	6.82147e-08	-1.57115e-07	-5.49901e-08	1.24305e-08	-2.50152e-08	4.27158e-08	-3.75298e-08	-2.58253e-08	-1.16392e-08	1.01404e-08	2.43484e-09	-2.16117e-08	2.26467e-08	-2.62848e-08	8.1239e-09	-2.56245e-08	-2.62394e-08	-7.68477e-08	6.02305e-14
1.71702e-08	1.4569e-09	3.64082e-08	1.09319e-08	-4.28002e-08	-6.66174e-08	4.49685e-08	-2.47288e-08	3.58984e-08	1.97914e-08	-1.64945e-08	3.38633e-08	6.82155e-08	-1.57275e-07	-5.49799e-08	1.24195e-08	-2.52211e-08	4.29321e-08	-3.76884e-08	-2.59566e-08	-9.62095e-09	1.28444e-08	3.19244e-09	-2.15837e-08	2.26419e-08	-2.62972e-08	7.17177e-09	-2.56851e-08	-2.62351e-08	-7.68371e-08	6.0125e-14
1.71706e-08	1.45778e-09	3.64032e-08	1.16914e-08	-4.29368e-08	-6.66044e-08	4.49407e-08	-2.47429e-08	3.65321e-08	1.97978e-08	-1.64989e-08	9.68733e-09	6.82492e-08	-1.57269e-07	-5.49956e-08	1.24176e-08	-2.50376e-08	4.29882e-08	-3.76183e-08	-2.61202e-08	-1.01105e-08	1.31639e-08	5.04882e-09	-2.16254e-08	2.2635e-08	-2.63044e-08	7.24668e-09	-2.56801e-08	-2.6237e-08	-7.67666e-08	5.9172e-14
1.71689e-08	1.42827e-09	3.63932e-08	1.06828e-08	-4.28208e-08	-6.66134e-08	4.49642e-08	-2.48513e-08	3.6944e-08	1.98267e-08	-1.6605e-08	1.15414e-08	6.82355e-08	-1.5719e-07	-5.49833e-08	1.2409e-08	-2.46354e-08	4.29727e-08	-3.79023e-08	-2.57466e-08	-9.94409e-09	1.2088e-08	4.79791e-09	-2.16033e-08	2.26333e-08	-2.63018e-08	7.16566e-09	-2.56314e-08	-2.62379e-08	-7.66983e-08	5.91257e-14
1.71718e-08	1.45426e-09	3.63909e-08	1.02702e-08	-4.28608e-08	-6.65882e-08	4.49642e-08	-2.49589e-08	3.6526e-08	1.97658e-08	-1.64347e-08	1.01856e-08	6.82249e-08	-1.57194e-07	-5.4986e-08	1.24196e-08	-2.50062e-08	4.28567e-08	-3.77488e-08	-2.59064e-08	-1.03587e-08	1.20904e-08	5.13451e-09	-2.15944e-08	2.26407e-08	-2.62989e-08	7.22917e-09	-2.56533e-08	-2.62375e-08	-7.67844e-08	5.90868e-14
1.71747e-08	1.4471e-09	3.63915e-08	1.05483e-08	-4.28658e-08	-6.66106e-08	4.49606e-08	-2.47235e-08	3.6233e-08	1.97938e-08	-1.65365e-08	1.0885e-08	6.82557e-08	-1.57138e-07	-5.49797e-08	1.24189e-08	-2.47703e-08	4.28991e-08	-3.77414e-08	-2.54792e-08	-9.76492e-09	1.18857e-08	4.92024e-09	-2.15917e-08	2.26371e-08	-2.62989e-08	7.30802e-09	-2.56547e-08	-2.6235e-08	-7.66851e-08	5.90037e-14
1.71926e-08	1.45478e-09	3.63868e-08	1.03297e-08	-4.28499e-08	-6.67103e-08	2.2118e-08	-2.48754e-08	3.66536e-08	1.97776e-08	-1.67194e-08	1.09409e-08	6.82299e-08	-1.57193e-07	-5.49829e-08	1.24181e-08	-2.48881e-08	4.29005e-08	-3.77441e-08	-2.58405e-08	-1.01531e-08	1.23726e-08	4.88881e-09	-2.12838e-08	2.26392e-08	-1.54769e-08	7.21501e-09	-2.56437e-08	-2.62361e-08	-7.67702e-08	5.71278e-14
1.74872e-08	1.45432e-09	3.63844e-08	1.03925e-08	-4.28592e-08	-6.66847e-08	2.94816e-08	-2.48981e-08	3.65388e-08	1.97736e-08	-1.67095e-08	1.11016e-08	3.60274e-08	-1.5717e-07	-5.49839e-08	1.24616e-08	-2.48105e-08	4.29097e-08	-3.77562e-08	-2.57803e-08	-1.01139e-08	1.2293e-08	4.49583e-09	-2.154e-08	2.26386e-08	-2.39217e-08	7.09517e-09	-2.56488e-08	-2.61238e-08	-7.67566e-08	5.44717e-14
1.76844e-08	1.45809e-09	3.63763e-08	1.04081e-08	-4.31713e-08	-6.66727e-08	2.72148e-08	-2.48655e-08	3.66275e-08	1.97779e-08	-1.67041e-08	1.09147e-08	3.75489e-08	-4.94605e-09	-5.4983e-08	1.24246e-08	-2.46858e-08	4.29119e-08	-3.77461e-08	-2.57977e-08	-1.02967e-08	1.22492e-08	5.00482e-09	-2.1527e-08	2.26217e-08	-2.6424e-08	7.21211e-09	-2.56524e-08	-2.62126e-08	-7.44437e-08	2.95918e-14
1.78332e-08	5.00218e-09	3.63763e-08	1.0562e-08	-4.37413e-08	-6.67093e-08	2.66113e-08	-2.52217e-08	3.66651e-08	1.97787e-08	-1.66462e-08	1.09304e-08	3.59547e-08	-4.97492e-09	-5.49791e-08	1.24201e-08	-2.48427e-08	3.13669e-08	-3.77708e-08	-2.57896e-08	-1.02336e-08	1.2581e-08	5.92121e-09	-2.14364e-08	2.26364e-08	-2.41664e-08	7.49332e-09	-2.56522e-08	-2.62066e-08	-7.55513e-08	2.87679e-14
1.43722e-08	4.564e-09	3.63701e-08	1.04814e-08	-4.30177e-08	-6.67135e-08	2.76237e-08	-2.49352e-08	3.66543e-08	1.96926e-08	-1.66016e-08	1.08498e-08	3.66036e-08	-1.10896e-08	-5.49742e-08	1.24532e-08	-2.44876e-08	2.77588e-08	-3.94448e-08	-2.57057e-08	-1.02599e-08	1.31e-08	5.42877e-09	-2.14991e-08	2.25901e-08	-2.17652e-08	7.46678e-09	-2.56549e-08	-2.66123e-08	-7.56709e-08	2.85985e-14
1.78143e-08	3.96279e-09	3.63804e-08	1.05648e-08	-4.35074e-08	-6.67057e-08	2.33996e-08	-2.50778e-08	3.66677e-08	1.97796e-08	-1.66368e-08	1.0844e-08	3.51605e-08	-5.60178e-09	-5.49817e-08	1.24214e-08	-2.48328e-08	3.40519e-08	-3.77701e-08	-2.5774e-08	-1.02137e-08	1.24756e-08	5.89503e-09	-2.14547e-08	2.26361e-08	-2.11302e-08	7.48513e-09	-2.5649e-08	-2.62401e-08	-7.50952e-08	2.84849e-14
1.66211e-08	2.45353e-09	3.63401e-08	1.04717e-08	-4.30995e-08	-6.6726e-08	2.61198e-08	-2.5001e-08	3.66962e-08	1.9742e-08	-1.66313e-08	1.08382e-08	3.64873e-08	-1.11894e-08	-5.49802e-08	1.2423e-08	-2.47408e-08	1.02097e-08	-3.81194e-08	-1.25644e-08	-1.02447e-08	1.27137e-08	5.26162e-09	-2.14438e-08	2.25794e-08	-2.16084e-08	8.53797e-09	-2.56108e-08	-2.6303e-08	-7.38608e-08	2.70281e-14
1.60106e-08	1.98594e-09	3.63481e-08	1.04701e-08	-4.28609e-08	-6.67019e-08	2.67787e-08	-2.50258e-08	3.66678e-08	1.97122e-08	-1.66206e-08	1.09738e-08	3.59931e-08	-1.27357e-08	-5.49787e-08	1.24253e-08	-2.46598e-08	9.20591e-09	-3.81721e-08	-8.71584e-09	-1.02341e-08	1.30021e-08	4.4203e-09	-2.13716e-08	2.26049e-08	-2.13025e-08	7.97124e-09	-2.56441e-08	-2.63085e-08	-7.36852e-08	2.68688e-14
1.43426e-08	2.41196e-09	3.6351e-08	1.04809e-08	-4.25683e-08	-6.66959e-08	2.62508e-08	-2.49848e-08	3.66821e-08	1.97259e-08	-1.66454e-08	1.08919e-08	3.5939e-08	-8.83825e-09	-5.49791e-08	1.24294e-08	-2.46441e-08	3.2747e-09	-3.82802e-08	-1.27445e-08	-1.02409e-08	1.2832e-08	5.13991e-09	-2.14695e-08	2.26081e-08	-2.10191e-08	8.10057e-09	-2.56445e-08	-2.64603e-08	-7.37956e-08	2.67187e-14
1.39987e-08	2.31655e-09	3.63534e-08	1.04821e-08	-4.27273e-08	-6.67048e-08	2.57397e-08	-2.50304e-08	3.66744e-08	1.97247e-08	-1.66296e-08	1.08736e-08	3.28138e-08	-9.44595e-09	-5.49801e-08	1.24387e-08	-2.46546e-08	6.46606e-09	-3.82288e-08	-9.81115e-09	-1.02321e-08	1.28291e-08	4.92411e-09	-2.14063e-08	2.26046e-08	-2.08844e-08	8.04058e-09	-2.56469e-08	-2.6389e-08	-7.39039e-08	2.64562e-14
1.44502e-08	2.25818e-09	3.63505e-08	1.04816e-08	-4.27269e-08	-6.67052e-08	2.59252e-08	-2.49962e-08	3.66797e-08	1.97376e-08	-1.66311e-08	1.08846e-08	3.41566e-08	-1.01586e-08	-5.49805e-08	1.24385e-08	-2.46624e-08	4.35554e-09	-3.82458e-08	-1.03272e-08	-1.02384e-08	1.28329e-08	4.98092e-09	-2.14305e-08	2.26023e-08	-2.13852e-08	8.33097e-09	-2.09527e-08	-2.64235e-08	-7.38922e-08	2.63798e-14
1.4422e-08	2.54386e-09	3.62675e-08	1.04036e-08	-4.27031e-08	-3.08359e-08	2.58139e-08	-2.49748e-08	3.67098e-08	1.9734e-08	-1.50631e-08	6.76306e-09	3.40438e-08	-9.76748e-09	-5.4996e-08	1.82574e-08	-2.4656e-08	5.65861e-09	-3.22447e-08	-1.08956e-08	-1.02209e-08	1.28441e-08	5.09101e-09	-2.14266e-08	2.26038e-08	-2.11262e-08	8.15431e-09	-2.17314e-08	-2.6421e-08	-7.39007e-08	2.25327e-14
1.44579e-08	2.63727e-09	3.63759e-08	1.31503e-08	-4.26948e-08	-4.0503e-08	2.58638e-08	-2.49988e-08	3.87176e-08	1.97014e-08	-1.52268e-08	7.79182e-09	3.4152e-08	-9.67531e-09	-5.50174e-08	1.62372e-08	-2.4657e-08	4.79545e-09	-3.26476e-08	-1.03512e-08	-1.02244e-08	1.32846e-08	3.2918e-09	-2.14306e-08	2.2572e-08	-2.11406e-08	8.14022e-09	-2.37909e-08	-1.41725e-08	-3.61411e-08	1.88505e-14
1.44196e-08	2.62467e-09	3.65898e-08	1.36331e-08	-4.27069e-08	-3.57398e-08	2.5825e-08	-2.16059e-08	3.83661e-08	1.96986e-08	-1.57827e-08	8.2711e-09	3.38989e-08	-9.63877e-09	-5.50017e-08	1.53213e-08	-2.4633e-08	5.45782e-09	-3.4539e-08	-1.06979e-08	-1.02262e-08	1.48353e-08	1.65613e-09	-2.14238e-08	2.25415e-08	-1.32244e-08	8.14849e-09	-2.52408e-08	-1.16259e-08	-4.0186e-08	1.85208e-14
1.45495e-08	2.55643e-09	3.64028e-08	1.17719e-08	-4.27079e-08	-3.62651e-08	2.58831e-08	-2.33326e-08	3.76465e-08	1.97019e-08	-1.57386e-08	7.7249e-09	3.40679e-08	-9.5765e-09	-5.49963e-08	1.5181e-08	-2.46454e-08	4.85244e-09	-2.07646e-08	-1.04849e-08	-1.02314e-08	1.32851e-08	4.25999e-09	-2.14265e-08	2.25851e-08	-2.05095e-08	8.17195e-09	-2.48008e-08	-1.48695e-08	-3.90338e-08	1.79434e-14
1.4425e-08	2.61139e-09	3.64603e-08	1.234e-08	-4.27048e-08	-3.52675e-08	2.58994e-08	-2.27492e-08	3.75096e-08	1.97281e-08	-1.57311e-08	7.87217e-09	3.39961e-08	-9.46703e-09	-5.50034e-08	1.55023e-08	-2.46436e-08	4.63297e-09	-1.9896e-08	-1.04313e-08	-1.02265e-08	1.38782e-08	3.93707e-09	-2.14234e-08	2.25791e-08	-1.63392e-08	8.19101e-09	-2.40967e-08	-1.53587e-08	-4.09748e-08	1.78134e-14
1.46312e-08	2.59703e-09	3.63926e-08	1.17278e-08	-4.27067e-08	-3.59737e-08	2.58637e-08	-2.22414e-08	1.82177e-08	1.98406e-08	-1.58438e-08	7.84616e-09	3.38959e-08	-9.56674e-09	-5.49958e-08	1.52902e-08	-2.4644e-08	4.45703e-09	-2.07843e-08	-8.83806e-09	-1.02308e-08	1.33578e-08	3.83564e-09	-1.16406e-08	1.56196e-08	-1.70335e-08	8.18678e-09	-2.51665e-08	-1.54694e-08	-4.23679e-08	1.63407e-14
1.45357e-08	2.58739e-09	3.64271e-08	1.18912e-08	-4.27068e-08	-3.60493e-08	2.58629e-08	-2.15499e-08	2.15258e-08	1.99014e-08	-1.56298e-08	8.32672e-09	2.79239e-08	-9.55825e-09	-5.49983e-08	1.50711e-08	-2.46417e-08	4.61697e-09	-2.17242e-08	-1.01514e-08	-1.0414e-08	1.3503e-08	2.7726e-09	-1.72905e-08	1.74306e-08	-1.60874e-08	8.91362e-09	-2.48705e-08	-1.43898e-08	-4.14503e-08	1.62259e-14
1.46188e-08	2.60176e-09	3.64616e-08	1.21756e-08	-4.27076e-08	-3.59943e-08	1.68157e-08	-2.24059e-08	2.17185e-08	1.98379e-08	-1.5725e-08	7.96897e-09	3.38254e-08	-9.54634e-09	-5.49983e-08	1.52479e-08	-2.46437e-08	4.49221e-09	-2.12534e-08	-9.30684e-09	-1.02298e-08	1.34808e-08	3.6211e-09	-9.43243e-09	1.6568e-08	-1.74794e-08	8.2502e-09	-2.50117e-08	-1.47819e-08	-4.13685e-08	1.60289e-14
1.17619e-08	2.59347e-09	3.6469e-08	1.22339e-08	-4.26391e-08	-3.61385e-08	3.16428e-09	-2.40845e-08	1.35088e-08	1.99062e-08	-1.57449e-08	8.11121e-09	2.63689e-08	-9.50889e-09	-5.4986e-08	1.43147e-08	-1.06408e-08	3.64152e-09	-2.16591e-08	3.05686e-09	-1.02464e-08	1.36396e-08	4.08859e-09	-1.30525e-08	1.9568e-08	-1.67392e-08	8.81683e-09	-2.48235e-08	-1.48114e-08	-4.14349e-08	1.46218e-14
1.17619e-08	2.59347e-09	3.6469e-08	1.22339e-08	-4.26391e-08	-3.61385e-08	3.16428e-09	-2.40845e-08	1.35088e-08	1.99062e-08	-1.57449e-08	8.11121e-09	2.63689e-08	-9.50889e-09	-5.4986e-08	1.43147e-08	-1.06408e-08	3.64152e-09	-2.16591e-08	3.05686e-09	-1.02464e-08	1.36396e-08	4.08859e-09	-1.30525e-08	1.9568e-08	-1.67392e-08	8.81683e-09	-2.48235e-08	-1.48114e-08	-4.14349e-08	1.46218e-14
1.36239e-08	2.57732e-09	3.6448e-08	1.21771e-08	-4.20642e-08	-3.61311e-08	6.11729e-09	-2.31274e-08	1.56791e-08	1.98988e-08	-1.57438e-08	8.05042e-09	2.74034e-08	-9.47398e-09	-5.49929e-08	1.47296e-08	-1.19572e-08	3.85189e-09	-1.43233e-08	-1.68942e-09	-1.02507e-08	1.35491e-08	4.05174e-09	-1.27199e-08	1.86557e-08	-1.67487e-08	8.47073e-09	-2.48579e-08	-1.48009e-08	-3.99088e-08	1.43152e-14
1.24784e-08	2.58944e-09	3.64597e-08	1.21459e-08	-4.23741e-08	-3.61193e-08	3.75521e-09	-2.32552e-08	1.51102e-08	1.98901e-08	-1.57477e-08	7.99186e-09	2.75914e-08	-9.51378e-09	-5.49954e-08	1.47494e-08	-1.19402e-08	3.89349e-09	-1.7595e-08	-2.52807e-09	-1.0247e-08	1.35859e-08	3.723e-09	-1.19832e-08	1.83104e-08	-1.68134e-08	8.50233e-09	-2.48743e-08	-1.45778e-08	-3.89137e-08	1.42805e-14
1.26967e-08	2.58142e-09	3.64537e-08	1.21576e-08	-4.21251e-08	-3.61146e-08	5.43329e-09	-2.32438e-08	1.49253e-08	1.98896e-08	-1.57447e-08	8.01516e-09	2.793e-08	-9.50925e-09	-5.49955e-08	1.4903e-08	-1.19605e-08	3.89945e-09	-1.40162e-08	-3.23988e-09	-1.02444e-08	1.3593e-08	3.80482e-09	-1.23462e-08	1.82159e-08	-1.70446e-08	8.56357e-09	-2.48817e-08	-1.47505e-08	-3.90017e-08	1.42161e-14
1.28539e-08	2.58275e-09	3.64457e-08	1.2163e-08	-4.22223e-08	-3.61151e-08	5.40768e-09	-2.30478e-08	1.47583e-08	1.98958e-08	-1.57464e-08	8.02055e-09	2.7629e-08	-9.51061e-09	-5.49951e-08	1.49218e-08	-1.11315e-08	3.96653e-09	-1.44238e-08	-2.78584e-09	-1.02447e-08	1.3595e-08	3.78989e-09	-1.23075e-08	1.82464e-08	-1.6879e-08	8.39842e-09	-2.48736e-08	-1.4676e-08	-3.91087e-08	1.41855e-14
1.27531e-08	2.61495e-09	2.93327e-08	1.2219e-08	-4.22517e-08	-4.74789e-09	5.54928e-09	-2.32281e-08	2.19472e-09	1.98307e-08	4.33214e-09	8.02108e-09	2.71537e-08	-9.496e-09	-4.62852e-08	1.48989e-08	-1.17834e-08	3.92878e-09	-1.44408e-08	-2.28391e-09	-9.16353e-09	1.40021e-08	3.69205e-09	-1.23222e-08	1.82347e-08	-1.68995e-08	8.60393e-09	-2.48287e-08	-1.4308e-08	-2.39362e-08	1.013e-14
1.27531e-08	2.61495e-09	2.93327e-08	1.2219e-08	-4.22517e-08	-4.74789e-09	5.54928e-09	-2.32281e-08	2.19472e-09	1.98307e-08	4.33214e-09	8.02108e-09	2.71537e-08	-9.496e-09	-4.62852e-08	1.48989e-08	-1.17834e-08	3.92878e-09	-1.44408e-08	-2.28391e-09	-9.16353e-09	1.40021e-08	3.69205e-09	-1.23222e-08	1.82347e-08	-1.68995e-08	8.60393e-09	-2.48287e-08	-1.4308e-08	-2.39362e-08	1.013e-14
1.27531e-08	2.61495e-09	2.93327e-08	1.2219e-08	-4.22517e-08	-4.74789e-09	5.54928e-09	-2.32281e-08	2.19472e-09	1.98307e-08	4.33214e-09	8.02108e-09	2.71537e-08	-9.496e-09	-4.62852e-08	1.48989e-08	-1.17834e-08	3.92878e-09	-1.44408e-08	-2.28391e-09	-9.16353e-09	1.40021e-08	3.69205e-09	-1.23222e-08	1.82347e-08	-1.68995e-08	8.60393e-09	-2.48287e-08	-1.4308e-08	-2.39362e-08	1.013e-14
1.27924e-08	2.6156e-09	3.07502e-08	1.21998e-08	-4.21823e-08	-4.76334e-09	5.61554e-09	-2.32253e-08	2.77453e-09	1.98316e-08	-1.47071e-10	7.96187e-09	2.72115e-08	-9.49493e-09	-4.68915e-08	1.48907e-08	-1.19492e-08	3.93141e-09	-1.44825e-08	-2.31506e-09	-9.58893e-09	1.39886e-08	3.78799e-09	-1.22094e-08	1.82635e-08	-1.69143e-08	8.6277e-09	-2.48395e-08	-1.43337e-08	-1.78824e-08	1.00142e-14
1.27553e-08	2.61595e-09	6.66364e-09	1.21996e-08	-4.21568e-08	-8.05182e-09	5.63192e-09	-2.3215e-08	7.26529e-10	1.98303e-08	-1.41407e-10	7.97803e-09	2.72897e-08	-8.73098e-09	-4.70832e-08	1.4898e-08	-1.19646e-08	3.95245e-09	-1.44641e-08	-2.34821e-09	-9.50004e-09	1.39974e-08	3.71789e-09	-1.22958e-08	1.82537e-08	-1.69077e-08	8.62616e-09	-2.48364e-08	-1.43217e-08	-1.94972e-08	9.21289e-15
6.34209e-09	2.62755e-09	1.90179e-08	1.20172e-08	-4.20439e-08	-5.99786e-09	5.58055e-09	-2.30319e-08	1.60483e-09	1.9833e-08	1.00197e-09	7.88028e-09	2.72631e-08	-9.44702e-09	-3.26317e-08	1.4895e-08	-1.19067e-08	3.72181e-09	-1.44645e-08	-2.43144e-09	-9.51567e-09	1.06199e-08	3.75532e-09	-1.2299e-08	1.78469e-08	-1.69176e-08	8.62733e-09	-2.48347e-08	-1.42718e-08	-2.04449e-08	8.15377e-15
5.55792e-09	2.67498e-09	1.80225e-08	1.20436e-08	-4.20664e-08	-4.54182e-09	5.32064e-09	-2.31044e-08	3.48778e-09	1.98334e-08	2.31286e-10	7.97319e-09	2.72066e-08	-9.22293e-09	-2.74195e-08	1.48948e-08	-1.18737e-08	1.00426e-09	-1.39188e-08	-2.21091e-09	-9.45674e-09	3.62469e-10	3.76705e-09	-1.23414e-08	1.64732e-08	-1.69202e-08	8.66051e-09	-2.48287e-08	-1.41287e-08	-2.16446e-08	7.64225e-15
4.14958e-09	2.67219e-09	1.49918e-08	1.20726e-08	-4.20287e-08	-4.58314e-09	5.36044e-09	-2.30356e-08	4.16007e-09	1.98325e-08	7.92961e-10	7.95547e-09	2.7249e-08	-9.05946e-09	-2.72311e-08	1.48939e-08	-1.18693e-08	1.56428e-09	-1.4165e-08	-2.24284e-09	-9.45679e-09	3.64221e-09	3.77238e-09	-1.23379e-08	1.63437e-08	-1.69197e-08	8.6627e-09	-2.48294e-08	-1.41842e-08	-2.0221e-08	7.47731e-15
3.65141e-09	2.67469e-09	1.29056e-08	1.20481e-08	-4.19875e-08	-4.75066e-09	5.47297e-09	-2.29053e-08	4.22401e-09	1.98306e-08	1.12785e-09	7.9489e-09	2.7228e-08	-8.39787e-09	-2.66024e-08	1.48927e-08	-1.18678e-08	2.1526e-09	-1.39779e-08	-2.32085e-09	-9.4593e-09	3.85985e-09	3.77667e-09	-1.23699e-08	1.72135e-08	-1.69199e-08	8.66489e-09	-2.48297e-08	-1.4247e-08	-2.01013e-08	7.38837e-15
4.9545e-09	2.66763e-09	1.39766e-08	1.20532e-08	-4.20653e-08	-4.97109e-09	5.41482e-09	-2.28525e-08	4.44781e-09	1.47448e-08	1.28402e-09	7.95827e-09	2.72427e-08	-8.33954e-09	-2.67881e-08	1.48937e-08	-1.18692e-08	1.81882e-09	-1.40536e-08	-2.30663e-09	-9.43391e-09	2.48105e-09	3.7793e-09	-1.23642e-08	1.68446e-08	-2.07244e-09	8.65707e-09	-2.48296e-08	-1.42353e-08	-2.02428e-08	6.97259e-15
4.49986e-09	2.65382e-09	1.44379e-08	1.21957e-08	-4.21654e-08	-4.60388e-09	5.23172e-09	-2.29724e-08	4.53071e-09	3.47617e-09	8.96595e-10	7.94654e-09	2.72399e-08	-8.52573e-09	-2.66736e-08	1.48936e-08	-1.18924e-08	1.61571e-09	-1.41315e-08	-2.32923e-09	-9.44457e-09	4.61509e-09	3.78302e-09	-1.23331e-08	1.70168e-08	-5.30663e-09	8.65391e-09	-2.48313e-08	-1.07939e-08	-2.03916e-08	6.75088e-15
4.36364e-09	2.66085e-09	1.4257e-08	1.20632e-08	-4.19796e-08	-4.60982e-09	5.33403e-09	-2.29419e-08	4.26427e-09	1.41641e-09	1.04571e-09	7.94122e-09	2.72436e-08	-8.48606e-09	-2.67188e-08	1.48932e-08	-1.189e-08	1.91124e-09	-1.4084e-08	-2.34599e-09	-9.43158e-09	3.89453e-09	3.78022e-09	-1.23386e-08	1.67099e-08	-3.70098e-09	8.6623e-09	-2.48305e-08	-1.00089e-08	-2.04259e-08	6.66895e-15
4.35361e-09	2.66079e-09	1.42378e-08	1.20902e-08	-4.19814e-08	-4.6239e-09	5.33647e-09	-2.29207e-08	4.24117e-09	1.44292e-09	1.05225e-09	7.94136e-09	2.72493e-08	-8.4871e-09	-2.67188e-08	1.48932e-08	-1.18895e-08	1.89283e-09	-1.40717e-08	-2.34206e-09	-9.42727e-09	3.60986e-09	3.78021e-09	-1.23391e-08	1.67567e-08	-3.73669e-09	8.66517e-09	-2.48305e-08	-1.00485e-08	-2.04086e-08	6.66783e-15
4.36587e-09	2.65934e-09	1.41533e-08	1.20799e-08	-4.20785e-08	-4.64494e-09	5.29299e-09	-2.29117e-08	4.1662e-09	2.00904e-09	1.00963e-09	7.94179e-09	2.72384e-08	-8.49486e-09	-2.67318e-08	1.48932e-08	-1.18916e-08	1.91535e-09	-1.40788e-08	-2.3407e-09	-9.43787e-09	3.91574e-09	3.77964e-09	-1.2338e-08	1.67798e-08	-2.82622e-09	8.65839e-09	-2.48309e-08	-9.4657e-09	-2.02938e-08	6.65571e-15
4.33403e-09	2.65991e-09	1.41412e-08	1.20938e-08	-4.20262e-08	-4.63453e-09	5.34047e-09	-2.29037e-08	4.13278e-09	2.00585e-09	1.04481e-09	7.91833e-09	2.72459e-08	-8.48563e-09	-2.67291e-08	1.45664e-08	-1.18906e-08	1.81257e-09	-1.40719e-08	-2.6811e-10	-9.4349e-09	3.77271e-09	3.79402e-09	-1.23404e-08	1.68794e-08	-3.17705e-09	8.79398e-09	-2.48331e-08	-8.95379e-09	-2.03041e-08	6.63289e-15
4.38713e-09	2.6599e-09	1.41239e-08	1.21009e-08	-4.20303e-08	-4.63979e-09	5.3247e-09	-2.29016e-08	4.00169e-09	1.87489e-09	1.02526e-09	7.91182e-09	2.72445e-08	-8.49212e-09	-6.17516e-09	1.45816e-08	-1.18906e-08	2.29071e-09	-1.40749e-08	-1.30981e-09	-9.43552e-09	3.85379e-09	3.79443e-09	-1.23397e-08	1.68842e-08	-3.36439e-09	8.77128e-09	-2.4838e-08	-9.04481e-09	-2.02369e-08	5.96006e-15
4.38713e-09	2.6599e-09	1.41239e-08	1.21009e-08	-4.20303e-08	-4.63979e-09	5.3247e-09	-2.29016e-08	4.00169e-09	1.87489e-09	1.02526e-09	7.91182e-09	2.72445e-08	-8.49212e-09	-6.17516e-09	1.45816e-08	-1.18906e-08	2.29071e-09	-1.40749e-08	-1.30981e-09	-9.43552e-09	3.85379e-09	3.79443e-09	-1.23397e-08	1.68842e-08	-3.36439e-09	8.77128e-09	-2.4838e-08	-9.04481e-09	-2.02369e-08	5.96006e-15
4.38713e-09	2.6599e-09	1.41239e-08	1.21009e-08	-4.20303e-08	-4.63979e-09	5.3247e-09	-2.29016e-08	4.00169e-09	1.87489e-09	1.02526e-09	7.91182e-09	2.72445e-08	-8.49212e-09	-6.17516e-09	1.45816e-08	-1.18906e-08	2.29071e-09	-1.40749e-08	-1.30981e-09	-9.43552e-09	3.85379e-09	3.79443e-09	-1.23397e-08	1.68842e-08	-3.36439e-09	8.77128e-09	-2.4838e-08	-9.04481e-09	-2.02369e-08	5.96006e-15
4.39322e-09	2.65919e-09	1.40718e-08	1.20971e-08	-4.2037e-08	-4.64432e-09	5.32493e-09	-2.29165e-08	4.00908e-09	1.98734e-09	1.0217e-09	7.88318e-09	2.7241e-08	-9.012e-09	-6.99694e-09	1.45946e-08	-1.18908e-08	2.10323e-09	-1.4076e-08	-6.1015e-10	-9.43505e-09	3.80078e-09	3.79102e-09	-1.23394e-08	1.68309e-08	-2.46133e-09	8.73362e-09	-1.17223e-08	-9.13087e-09	-2.02295e-08	5.49144e-15
4.39048e-09	2.63802e-09	1.41293e-08	1.21006e-08	-4.20323e-08	-4.64204e-09	5.20027e-09	-2.2911e-08	4.01391e-09	2.34328e-09	1.02493e-09	7.89103e-09	2.73113e-08	-8.85243e-09	-6.59228e-09	1.45428e-08	-1.1891e-08	2.0324e-09	-6.98647e-09	-8.30114e-10	-9.43529e-09	3.85352e-09	3.79228e-09	-1.23379e-08	1.68502e-08	-3.25286e-09	8.75057e-09	-1.1724e-08	-9.0364e-09	-2.02516e-08	5.34249e-15
4.3885e-09	2.65821e-09	1.412e-08	1.21307e-08	-4.20319e-08	-4.64166e-09	4.57127e-09	-2.29127e-08	3.99235e-09	2.22049e-09	1.01677e-09	7.87456e-09	2.7431e-08	-8.72462e-09	-6.47771e-09	1.35277e-08	-1.18907e-08	2.09342e-09	-6.44065e-09	-6.59204e-10	-9.43529e-09	3.72892e-09	3.79411e-09	-1.23383e-08	1.68872e-08	-1.45808e-09	8.7581e-09	-1.02148e-08	-9.10591e-09	-2.03303e-08	5.26626e-15
4.3885e-09	2.65821e-09	1.412e-08	1.21307e-08	-4.20319e-08	-4.64166e-09	4.57127e-09	-2.29127e-08	3.99235e-09	2.22049e-09	1.01677e-09	7.87456e-09	2.7431e-08	-8.72462e-09	-6.47771e-09	1.35277e-08	-1.18907e-08	2.09342e-09	-6.44065e-09	-6.59204e-10	-9.43529e-09	3.72892e-09	3.79411e-09	-1.23383e-08	1.68872e-08	-1.45808e-09	8.7581e-09	-1.02148e-08	-9.10591e-09	-2.03303e-08	5.26626e-15
4.38561e-09	2.65616e-09	1.41236e-08	1.21333e-08	-4.20316e-08	-4.6418e-09	4.69993e-09	-2.29123e-08	4.00408e-09	2.24241e-09	1.01416e-09	7.87557e-09	2.73201e-08	-8.81351e-09	-4.20975e-09	1.36397e-08	-1.1891e-08	2.08198e-09	-6.19635e-09	-6.25339e-10	-9.43517e-09	3.53527e-09	3.79371e-09	-1.23378e-08	1.68687e-08	-2.73185e-09	8.75465e-09	-1.07179e-08	-9.07809e-09	-2.02904e-08	5.25049e-15
4.38689e-09	2.65492e-09	1.41217e-08	1.21498e-08	-4.2033e-08	-4.64428e-09	4.71872e-09	-2.29127e-08	3.99531e-09	2.21317e-09	1.01427e-09	7.87753e-09	2.7372e-08	-5.45178e-09	-4.32379e-09	1.37184e-08	-1.18932e-08	2.09433e-09	-6.32783e-09	-6.11619e-10	-9.4352e-09	3.59302e-09	3.82291e-09	-1.23377e-08	1.68679e-08	-2.99445e-09	8.75591e-09	-1.04306e-08	-9.11082e-09	-2.03124e-08	5.20829e-15
4.38712e-09	2.67305e-09	1.41213e-08	1.21404e-08	-4.20314e-08	-4.64193e-09	4.81026e-09	-2.29123e-08	3.09151e-09	2.21603e-09	1.21695e-09	5.67204e-09	2.73502e-08	-7.35531e-09	-4.03111e-09	1.36677e-08	-1.18948e-08	2.08798e-09	-6.30419e-09	-8.22193e-10	-9.43518e-09	3.59707e-09	3.82145e-09	-4.59968e-09	1.68737e-08	-2.82975e-09	7.67261e-09	-1.06484e-08	-9.07992e-09	-2.03033e-08	5.04644e-15
4.38902e-09	2.73692e-09	1.40696e-08	1.21383e-08	-4.20312e-08	-4.64067e-09	4.74439e-09	-2.29122e-08	2.01258e-09	2.21349e-09	1.03326e-09	4.11783e-09	2.73475e-08	-6.97356e-09	-4.40106e-09	1.36814e-08	-1.18942e-08	2.08135e-09	-6.25508e-09	-8.77701e-10	-9.43518e-09	3.53679e-09	3.85045e-09	-4.82969e-09	1.68759e-08	-2.91775e-09	6.46998e-09	-1.05653e-08	-7.42391e-09	-2.0306e-08	4.97735e-15
4.38154e-09	2.73311e-09	1.23317e-08	1.21393e-08	-4.20322e-08	-4.49212e-09	4.75112e-09	-2.29122e-08	2.72196e-09	2.21576e-09	1.66255e-09	3.47702e-09	2.73364e-08	-6.65378e-09	-4.69972e-09	1.36687e-08	-1.18964e-08	2.08257e-09	-6.1914e-09	-7.26801e-10	-9.4352e-09	3.5826e-09	3.88259e-09	-4.43987e-09	1.68774e-08	-3.04484e-09	6.09565e-09	-1.05738e-08	-5.28817e-09	-2.0304e-08	4.89284e-15
4.3719e-09	2.74242e-09	1.36163e-08	1.21561e-08	-4.20256e-08	-4.3646e-09	4.77095e-09	-1.78076e-08	3.27453e-09	2.21076e-09	1.26573e-09	4.89378e-09	2.73497e-08	-6.89285e-09	-4.28388e-09	1.36649e-08	-1.18894e-08	2.08703e-09	-6.2187e-09	-7.47922e-10	-9.43525e-09	3.59471e-09	3.89504e-09	-4.73673e-09	1.68742e-08	-2.82854e-09	6.59121e-09	-1.05673e-08	-5.77904e-09	-2.03093e-08	4.74485e-15
4.38658e-09	2.7055e-09	1.233e-08	1.21394e-08	-4.20329e-08	-4.62716e-09	4.74845e-09	-5.35993e-09	2.91755e-09	2.21373e-09	1.28912e-09	2.8775e-09	2.73441e-08	-6.86472e-09	-4.3833e-09	1.36726e-08	-1.18958e-08	2.08594e-09	-6.2453e-09	-7.38153e-10	-9.43519e-09	3.57109e-09	3.93803e-09	-4.14623e-09	1.68798e-08	-2.93087e-09	6.2909e-09	-1.05913e-08	-5.94079e-09	-2.03054e-08	4.40249e-15
4.38846e-09	2.71311e-09	1.2355e-08	1.21439e-08	-4.20319e-08	-4.61268e-09	4.75634e-09	-2.65758e-09	7.47874e-10	2.20648e-09	1.30583e-09	2.14185e-09	2.73448e-08	-6.9034e-09	-4.61006e-09	1.21594e-08	-1.18965e-08	2.08548e-09	-6.2255e-09	-7.26798e-10	-9.43515e-09	3.5725e-09	4.24435e-09	-4.02528e-09	1.2239e-08	-2.86309e-09	6.29095e-09	-1.0592e-08	-6.22188e-09	-2.03054e-08	4.20254e-15
4.38452e-09	2.71427e-09	1.27624e-08	1.18066e-08	-4.20319e-08	-4.52308e-09	4.57534e-09	-2.9172e-09	-2.26692e-09	2.20854e-09	1.29575e-09	2.53313e-09	2.73487e-08	-6.86807e-09	-4.75029e-09	1.21328e-08	-1.1896e-08	2.08635e-09	-6.22141e-09	-7.41641e-10	-9.38749e-09	4.52746e-09	4.06077e-09	-4.08661e-09	1.32092e-08	-2.22259e-09	5.11562e-09	-1.05918e-08	-6.2854e-09	-1.51322e-08	4.04165e-15
4.96818e-09	2.71152e-09	1.2825e-08	1.19199e-08	-4.07691e-08	-4.57028e-09	4.65568e-09	-4.55405e-09	1.52538e-10	2.2103e-09	1.30631e-09	3.18682e-09	2.73544e-08	-6.82311e-09	-4.89603e-09	1.24222e-08	-1.18942e-08	2.08612e-09	-6.22127e-09	-7.59802e-10	-9.38874e-09	4.28447e-09	4.02002e-09	-4.19601e-09	1.47709e-08	-2.15298e-09	5.33093e-09	-1.0591e-08	-4.90142e-09	-1.42421e-08	3.96953e-15
4.38983e-09	2.70933e-09	1.28685e-08	1.1712e-08	-4.1596e-08	-4.56772e-09	4.63017e-09	-4.27481e-09	4.86961e-11	2.20799e-09	1.30825e-09	3.12878e-09	2.73545e-08	-6.80563e-09	-4.29957e-09	1.17429e-08	-1.1895e-08	2.08662e-09	-6.23577e-09	-7.43569e-10	-9.39115e-09	3.90922e-09	4.06022e-09	-4.16023e-09	1.18571e-08	-2.54232e-09	5.22814e-09	-1.05834e-08	-1.46199e-09	-1.48597e-08	3.91942e-15
4.43283e-09	2.71096e-09	1.28503e-08	1.18174e-08	-4.1084e-08	-4.56344e-09	4.65947e-09	-3.30634e-09	1.74064e-11	2.20942e-09	1.30307e-09	3.01265e-09	2.73537e-08	-6.83395e-09	-4.42585e-09	1.16705e-08	-1.18949e-08	2.08647e-09	-6.22438e-09	-7.43509e-10	-9.3765e-09	3.93817e-09	4.07182e-09	-4.14456e-09	1.14303e-08	-2.65945e-09	5.40229e-09	-1.05909e-08	-3.46244e-09	-1.46333e-08	3.86704e-15
2.93263e-09	2.71127e-09	1.28446e-08	1.18748e-08	-4.13119e-08	-4.5889e-09	4.61405e-09	-4.25632e-09	-1.09873e-10	2.60159e-09	1.30835e-09	2.99474e-09	2.7269e-08	-6.82336e-09	-4.70033e-09	5.47515e-09	-1.14684e-08	2.09203e-09	-6.22316e-09	-7.81546e-10	-9.38627e-09	4.04198e-09	4.0448e-09	-4.13813e-09	1.08608e-08	-2.55476e-09	5.51364e-09	-1.05932e-08	-5.97756e-09	-1.46876e-08	3.7805e-15
4.38017e-09	2.7006e-09	1.29061e-08	1.18431e-08	-4.1257e-08	-4.60446e-09	4.63188e-09	-3.91062e-09	3.92134e-10	2.22363e-09	1.30828e-09	2.92795e-09	2.71428e-08	-6.82889e-09	-4.43132e-09	5.143e-09	-1.18533e-08	2.0874e-09	-6.22615e-09	-7.43133e-10	-9.38917e-09	3.8658e-09	4.06668e-09	-4.14674e-09	1.02464e-08	-2.42911e-09	5.09062e-09	-1.05923e-08	-5.3429e-09	-1.4737e-08	3.75397e-15
2.57006e-09	2.70787e-09	1.28507e-08	1.1846e-08	-4.11983e-08	-4.59857e-09	4.63378e-09	-4.17427e-09	2.64215e-10	2.25595e-09	1.30224e-09	2.94527e-09	2.72041e-08	-6.82695e-09	-4.62562e-09	4.86388e-09	-1.12909e-08	2.08737e-09	-6.22526e-09	-7.94669e-10	-9.38517e-09	4.0063e-09	4.06212e-09	-4.14878e-09	1.04071e-08	-2.41885e-09	5.33698e-09	-1.05908e-08	-4.77208e-09	-1.47767e-08	3.729e-15
4.03639e-09	3.67649e-09	1.2846e-08	1.18487e-08	-4.89468e-09	-4.47176e-09	4.61476e-09	-4.05259e-09	3.06053e-10	2.26187e-09	1.30626e-09	2.92028e-09	2.70232e-08	-6.83064e-09	-3.25321e-09	5.39225e-09	-1.15354e-08	2.07561e-09	-6.22729e-09	-7.75726e-10	-9.3867e-09	3.87911e-09	4.06699e-09	-4.13786e-09	1.05108e-08	-2.44696e-09	5.39586e-09	-1.05945e-08	-5.53189e-09	-1.4806e-08	2.07013e-15
4.03899e-09	3.09326e-09	1.28514e-08	1.1846e-08	-5.71713e-09	-4.06416e-09	4.50807e-09	-4.04972e-09	2.94358e-10	2.26771e-09	1.30501e-09	2.92475e-09	2.72377e-08	-6.83053e-09	8.84458e-10	5.14875e-09	-1.10116e-08	2.07505e-09	-6.22483e-09	-7.8256e-10	-9.38585e-09	3.90625e-09	4.06667e-09	-4.06051e-09	1.04608e-08	-2.56347e-09	5.40434e-09	-1.05918e-08	-5.57619e-09	-1.4866e-08	2.05941e-15
4.91601e-09	2.914e-09	1.2817e-08	1.1854e-08	-8.89958e-09	-4.57914e-09	4.61624e-09	-4.09052e-09	1.44013e-10	2.28392e-09	1.3089e-09	2.91722e-09	2.52024e-08	-3.30061e-09	-4.26627e-09	4.51307e-09	-9.48747e-09	2.08596e-09	-6.22275e-09	5.64701e-10	-9.39341e-09	3.95175e-09	4.06399e-09	-4.14421e-09	1.0611e-08	-2.44576e-09	5.55727e-09	-1.05918e-08	-5.35468e-09	-1.3991e-08	1.93276e-15
4.1515e-09	3.39206e-09	1.28254e-08	1.18507e-08	-7.27403e-09	-4.3025e-09	4.60577e-09	-4.05897e-09	1.49802e-10	2.27169e-09	1.30739e-09	2.91945e-09	2.53053e-08	-3.83543e-09	-3.35613e-09	4.73384e-09	-1.00508e-08	2.08525e-09	-6.22332e-09	4.2129e-11	-9.38978e-09	3.91723e-09	4.06411e-09	-4.12662e-09	1.05792e-08	-2.44255e-09	5.50298e-09	-1.05922e-08	-5.29254e-09	-1.41229e-08	1.91593e-15
4.18271e-09	3.46484e-09	1.2836e-08	1.185e-08	-7.10733e-09	-4.40743e-09	4.55106e-09	-4.07456e-09	2.42623e-10	2.24303e-09	1.30844e-09	2.92465e-09	2.53709e-08	-4.34528e-09	-2.24128e-09	4.58315e-09	-9.68464e-09	2.08485e-09	-6.22109e-09	-2.55399e-10	-9.38997e-09	3.92477e-09	4.06474e-09	-4.10748e-09	1.05876e-08	-2.45196e-09	5.49874e-09	-5.55215e-09	-5.40398e-09	-1.42281e-08	1.83057e-15
4.24695e-09	3.26868e-09	1.28345e-08	1.18505e-08	-7.24425e-09	-4.45261e-09	4.57369e-09	-4.07868e-09	2.31595e-10	2.2533e-09	1.30819e-09	2.92582e-09	2.53715e-08	-3.98753e-09	-2.57046e-09	3.8436e-09	-9.73795e-09	2.08253e-09	-6.21573e-09	-2.32869e-10	-9.38984e-09	3.94462e-09	4.06563e-09	-4.14208e-09	1.05725e-08	-2.45233e-09	5.50061e-09	-4.71093e-09	-5.43781e-09	-1.4174e-08	1.81612e-15
4.29437e-09	3.30817e-09	1.28333e-08	1.18498e-08	-4.82324e-09	-4.36115e-09	4.58202e-09	-4.06108e-09	1.80415e-10	2.28732e-09	1.32931e-09	2.93175e-09	2.53044e-08	-4.51472e-09	-2.17022e-09	3.25291e-09	-9.65625e-09	2.08158e-09	-6.22482e-09	-1.48553e-10	-9.3909e-09	3.93715e-09	4.0638e-09	-4.53692e-09	1.05626e-08	-2.48577e-09	5.51578e-09	-5.19094e-09	-5.47658e-09	-1.42392e-08	1.79088e-15
4.236e-09	3.26039e-09	1.28328e-08	1.18499e-08	-6.73903e-09	-4.3851e-09	4.58617e-09	-3.57148e-09	2.00339e-10	2.09773e-09	1.3077e-09	2.95381e-09	2.53646e-08	-4.21911e-09	-2.30331e-09	1.05121e-09	-9.62754e-09	2.08223e-09	-5.95801e-09	-6.37983e-10	-9.38331e-09	3.38035e-09	4.06547e-09	-4.12982e-09	1.05713e-08	-2.44526e-09	6.22329e-09	-2.35304e-09	-5.40881e-09	-9.83928e-09	1.66861e-15
4.25311e-09	3.08916e-09	1.28328e-08	1.18496e-08	-5.46841e-09	-4.37958e-09	4.5811e-09	-3.71071e-09	1.99793e-10	2.07773e-09	1.32418e-09	2.95196e-09	2.53541e-08	-4.16611e-09	-2.22453e-09	1.9565e-09	-9.66839e-09	2.08237e-09	-5.92965e-09	-4.33276e-10	-9.38622e-09	3.48604e-09	4.06504e-09	-4.16439e-09	1.05725e-08	-2.44829e-09	5.59539e-09	-2.52628e-09	-5.42122e-09	-9.9537e-09	1.65156e-15
4.25479e-09	3.18489e-09	1.2835e-08	1.18486e-08	-6.00667e-09	-4.35861e-09	4.58038e-09	-3.83207e-09	1.98987e-10	2.14353e-09	1.31424e-09	2.9486e-09	2.53335e-08	-2.98283e-09	-2.17438e-09	2.20915e-09	-9.67955e-09	1.62516e-10	-5.98259e-09	-4.25782e-10	-5.89316e-09	3.51358e-09	4.06656e-09	-4.24053e-09	1.04453e-08	-2.44917e-09	5.66604e-09	-3.28466e-09	-5.41931e-09	-1.03852e-08	1.60597e-15
4.25295e-09	2.84418e-09	1.28328e-08	1.18525e-08	-5.8563e-09	-4.35943e-09	4.57508e-09	-3.86517e-09	1.99195e-10	2.16337e-09	1.31066e-09	2.94269e-09	2.53427e-08	-3.48749e-09	-2.21635e-09	2.15476e-09	-9.65299e-09	1.28705e-09	-6.03417e-09	-3.86336e-10	-4.81102e-09	3.65993e-09	4.06496e-09	-4.2985e-09	1.05783e-08	-2.44995e-09	5.64864e-09	-3.69211e-09	-4.02629e-09	-1.03639e-08	1.58958e-15
4.25502e-09	2.93575e-09	1.28418e-08	1.18521e-08	-5.78071e-09	-4.3485e-09	4.57611e-09	-2.88892e-09	2.02699e-10	2.15257e-09	1.32067e-09	2.94635e-09	2.53475e-08	-3.71272e-09	-2.21144e-09	2.19449e-09	-9.69002e-09	1.16441e-09	-6.02085e-09	-3.96487e-10	-6.02091e-09	3.57631e-09	4.11178e-09	-4.22093e-09	9.44606e-09	-2.45252e-09	5.64318e-09	-3.14388e-09	-4.67604e-09	-1.0281e-08	1.57477e-15
4.25748e-09	3.09637e-09	1.28335e-08	5.47693e-09	-6.00453e-09	-4.35615e-09	4.56611e-09	-3.75044e-09	2.0302e-10	2.13311e-09	1.40513e-09	2.9479e-09	2.54335e-08	-3.90275e-09	-1.99974e-09	1.92636e-09	-9.13303e-09	1.21004e-09	-6.05977e-09	-4.83917e-10	-5.51485e-09	3.68819e-09	4.06872e-09	-2.03973e-09	9.63295e-09	-2.44802e-09	5.79671e-09	-3.74181e-09	-5.02445e-09	-9.72397e-09	1.45017e-15
4.25748e-09	3.09637e-09	1.28335e-08	5.47693e-09	-6.00453e-09	-4.35615e-09	4.56611e-09	-3.75044e-09	2.0302e-10	2.13311e-09	1.40513e-09	2.9479e-09	2.54335e-08	-3.90275e-09	-1.99974e-09	1.92636e-09	-9.13303e-09	1.21004e-09	-6.05977e-09	-4.83917e-10	-5.51485e-09	3.68819e-09	4.06872e-09	-2.03973e-09	9.63295e-09	-2.44802e-09	5.79671e-09	-3.74181e-09	-5.02445e-09	-9.72397e-09	1.45017e-15
4.29751e-09	3.00409e-09	1.28339e-08	6.15793e-09	-6.10139e-09	-4.34627e-09	4.56265e-09	-3.7715e-09	2.03182e-10	2.13335e-09	1.35496e-09	2.94695e-09	2.54327e-08	-3.69432e-09	-1.84023e-09	1.9196e-09	-8.57201e-09	1.23456e-09	-6.04003e-09	-4.86607e-10	-5.50913e-09	3.76982e-09	4.0684e-09	-1.77112e-09	9.55707e-09	-2.44831e-09	5.78627e-09	-3.50266e-09	-5.1249e-09	-9.57138e-09	1.44087e-15
4.28578e-09	3.03481e-09	1.28368e-08	6.0087e-09	-6.00703e-09	-4.344e-09	4.56456e-09	-3.6242e-09	2.03014e-10	2.12971e-09	1.39057e-09	2.94719e-09	2.54469e-08	-3.76468e-09	-1.86411e-09	1.92291e-09	-8.58862e-09	1.21884e-09	-6.02936e-09	-4.85968e-10	-5.52165e-09	3.79091e-09	4.06865e-09	-1.80938e-09	9.57287e-09	-2.4483e-09	5.77442e-09	-3.57807e-09	-4.99954e-09	-9.53224e-09	1.43764e-15
4.26736e-09	3.04567e-09	1.28351e-08	5.95893e-09	-5.95861e-09	-4.34793e-09	4.56381e-09	-3.49388e-09	2.0244e-10	2.13318e-09	1.38892e-09	2.94685e-09	2.54264e-08	-3.81331e-09	-1.88129e-09	1.95904e-09	-8.6394e-09	1.19941e-09	-6.03003e-09	-4.86091e-10	-5.39741e-09	3.7065e-09	4.06811e-09	-1.90085e-09	9.60371e-09	-2.44829e-09	5.76828e-09	-3.53512e-09	-4.96801e-09	-9.60052e-09	1.43536e-15
4.28607e-09	3.04695e-09	1.28353e-08	4.31911e-09	-5.99068e-09	-4.36712e-09	4.56308e-09	-3.52167e-09	2.02639e-10	2.13416e-09	1.38803e-09	2.94656e-09	2.54555e-08	-3.7813e-09	-1.89248e-09	2.16146e-09	-8.27869e-09	1.20033e-09	-6.02977e-09	-4.84307e-10	-5.36587e-09	3.68565e-09	4.06804e-09	-2.01032e-09	9.61723e-09	-2.44826e-09	5.75949e-09	-3.58267e-09	-4.948e-09	-9.6208e-09	1.41605e-15
4.28607e-09	3.04695e-09	1.28353e-08	4.31911e-09	-5.99068e-09	-4.36712e-09	4.56308e-09	-3.52167e-09	2.02639e-10	2.13416e-09	1.38803e-09	2.94656e-09	2.54555e-08	-3.7813e-09	-1.89248e-09	2.16146e-09	-8.27869e-09	1.20033e-09	-6.02977e-09	-4.84307e-10	-5.36587e-09	3.68565e-09	4.06804e-09	-2.01032e-09	9.61723e-09	-2.44826e-09	5.75949e-09	-3.58267e-09	-4.948e-09	-9.6208e-09	1.41605e-15
4.2815e-09	3.04804e-09	1.28348e-08	6.49921e-10	-6.01577e-09	-4.35616e-09	4.56378e-09	-3.51661e-09	2.0253e-10	2.13191e-09	1.3881e-09	2.94658e-09	2.54187e-08	-3.78151e-09	-1.88605e-09	2.01372e-09	-8.34782e-09	1.16258e-09	-6.02921e-09	-4.84256e-10	-5.38066e-09	3.69743e-09	4.06881e-09	-2.01594e-09	9.61891e-09	-2.44867e-09	5.76228e-09	-3.57663e-09	-4.92789e-09	-9.62239e-09	1.39661e-15
4.28266e-09	3.04718e-09	1.28348e-08	4.72539e-10	-5.9995e-09	-4.36242e-09	4.5644e-09	-3.5199e-09	2.02719e-10	2.13223e-09	1.38888e-09	2.94662e-09	2.54171e-08	-3.78418e-09	-1.89485e-09	2.02217e-09	-8.33678e-09	1.16219e-09	-6.02917e-09	-4.84692e-10	-5.38355e-09	3.7049e-09	4.06874e-09	-1.99121e-09	9.61499e-09	-2.44864e-09	5.76998e-09	-3.57232e-09	-4.94874e-09	-9.62129e-09	1.39628e-15
4.28323e-09	3.04635e-09	1.2835e-08	4.2769e-10	-6.00437e-09	-4.35596e-09	4.56397e-09	-3.52725e-09	2.02601e-10	2.13204e-09	1.38816e-09	2.94664e-09	2.54182e-08	-3.78325e-09	-1.87684e-09	2.01829e-09	-8.31862e-09	1.11977e-09	-6.02919e-09	-4.84228e-10	-5.38724e-09	3.70079e-09	4.06859e-09	-1.99258e-09	9.61658e-09	-2.44854e-09	5.76457e-09	-3.56338e-09	-4.94826e-09	-9.60137e-09	1.39539e-15
4.28323e-09	3.04635e-09	1.2835e-08	4.2769e-10	-6.00437e-09	-4.35596e-09	4.56397e-09	-3.52725e-09	2.02601e-10	2.13204e-09	1.38816e-09	2.94664e-09	2.54182e-08	-3.78325e-09	-1.87684e-09	2.01829e-09	-8.31862e-09	1.11977e-09	-6.02919e-09	-4.84228e-10	-5.38724e-09	3.70079e-09	4.06859e-09	-1.99258e-09	9.61658e-09	-2.44854e-09	5.76457e-09	-3.56338e-09	-4.94826e-09	-9.60137e-09	1.39539e-15
4.28395e-09	3.04618e-09	1.28351e-08	3.56459e-10	-6.00115e-09	-4.35596e-09	4.56402e-09	-3.53239e-09	2.0263e-10	2.13208e-09	1.38822e-09	2.94661e-09	2.54179e-08	-3.78186e-09	-1.87882e-09	2.02194e-09	-8.31651e-09	1.12472e-09	-6.0287e-09	-4.83759e-10	-5.38981e-09	3.70003e-09	4.06866e-09	-1.9956e-09	9.61495e-09	-2.44848e-09	5.76684e-09	-3.53801e-09	-4.94683e-09	-9.59802e-09	1.39508e-15
4.28515e-09	3.05429e-09	1.26802e-08	1.01749e-09	-6.90151e-09	-4.76271e-09	4.5641e-09	-3.53149e-09	2.03059e-10	2.13356e-09	1.55125e-09	1.27175e-10	2.54169e-08	-3.75606e-09	-3.00434e-10	1.67209e-09	-8.31814e-09	9.98412e-10	-6.01032e-09	-5.2804e-10	-5.39045e-09	3.70487e-09	4.07022e-09	-1.99628e-09	1.08733e-09	-2.44856e-09	5.63083e-09	-3.55447e-09	-4.93806e-09	-9.13636e-09	1.29246e-15
4.28462e-09	3.04967e-09	1.2585e-08	9.60326e-10	-6.43493e-09	-4.67341e-09	4.56403e-09	-3.53019e-09	2.0292e-10	2.0099e-09	1.545e-09	2.1063e-10	2.54168e-08	-3.75763e-09	-3.07954e-10	1.5683e-09	-8.32063e-09	1.02627e-09	-6.01292e-09	-5.25109e-10	-5.39052e-09	3.7045e-09	4.07196e-09	-2.01701e-09	2.81107e-09	-2.44855e-09	5.71863e-09	-3.55431e-09	-4.94329e-09	-9.17766e-09	1.29075e-15
4.20213e-09	3.04936e-09	1.25894e-08	8.11832e-10	-6.2162e-09	-4.53053e-09	4.56402e-09	-3.52935e-09	2.04544e-10	2.01762e-09	1.52096e-09	1.16576e-09	2.54168e-08	-3.76461e-09	-6.89012e-10	1.58004e-09	-8.32063e-09	1.05926e-09	-6.01705e-09	-5.17443e-10	-5.39047e-09	3.70658e-09	4.08035e-09	-9.84558e-10	2.86774e-09	-2.44931e-09	5.72032e-09	-3.53202e-09	-4.8949e-09	-9.35833e-09	1.28771e-15
3.20862e-09	3.05038e-09	1.26187e-08	7.47085e-10	-6.14583e-09	-4.46881e-09	4.5629e-09	-3.52793e-09	2.04837e-10	2.0573e-09	1.4986e-09	9.04795e-10	2.54169e-08	-3.78571e-09	-6.67348e-10	1.58775e-09	-8.32146e-09	1.08194e-09	-6.02228e-09	-4.87119e-10	-5.39041e-09	3.70974e-09	4.08523e-09	-5.92672e-10	3.38262e-09	-2.44997e-09	5.71418e-09	-3.53464e-09	-4.93004e-09	-9.31895e-09	1.28157e-15
3.54496e-09	3.36285e-09	1.27307e-08	3.85344e-10	-6.19115e-09	-4.42029e-09	4.56525e-09	-3.5268e-09	2.04361e-10	2.5144e-09	1.44037e-09	1.00331e-09	1.75565e-08	-3.78985e-09	-8.6328e-10	1.749e-09	-8.32813e-09	8.92624e-10	-6.01678e-09	-4.52793e-10	-2.55176e-09	3.71595e-09	4.09437e-09	-3.85225e-09	2.952e-09	-2.45112e-09	5.73548e-09	-3.55136e-09	-4.96535e-09	-9.39167e-09	9.4466e-16
3.46457e-09	3.21678e-09	1.26656e-08	6.23966e-10	-6.12556e-09	-4.44741e-09	4.5662e-09	-3.52803e-09	2.04842e-10	2.19245e-09	1.4785e-09	1.15049e-09	1.77438e-08	-3.78452e-09	-6.52479e-10	1.69574e-09	-8.3255e-09	1.0334e-09	-6.01932e-09	-4.84446e-10	-4.70623e-09	3.71016e-09	4.09121e-09	-2.14901e-09	3.07461e-09	-2.4502e-09	5.73231e-09	-3.55301e-09	-4.94465e-09	-8.60378e-09	9.38114e-16
3.70712e-09	3.10914e-09	1.25593e-08	3.23249e-10	-6.13681e-09	-4.50193e-09	4.56452e-09	-3.52718e-09	2.0368e-10	2.38511e-09	1.44013e-09	1.0941e-09	1.73226e-08	-3.77338e-09	-2.18585e-10	1.67777e-09	-8.32437e-09	1.01553e-09	-6.01854e-09	-4.41515e-10	-3.42824e-09	3.71236e-09	4.09304e-09	-3.10136e-09	3.07433e-09	-2.44977e-09	5.70974e-09	-3.55312e-09	-4.95235e-09	-8.28674e-09	9.11153e-16
3.70712e-09	3.10914e-09	1.25593e-08	3.23249e-10	-6.13681e-09	-4.50193e-09	4.56452e-09	-3.52718e-09	2.0368e-10	2.38511e-09	1.44013e-09	1.0941e-09	1.73226e-08	-3.77338e-09	-2.18585e-10	1.67777e-09	-8.32437e-09	1.01553e-09	-6.01854e-09	-4.41515e-10	-3.42824e-09	3.71236e-09	4.09304e-09	-3.10136e-09	3.07433e-09	-2.44977e-09	5.70974e-09	-3.55312e-09	-4.95235e-09	-8.28674e-09	9.11153e-16
2.03324e-09	3.10265e-09	1.25863e-08	3.60288e-10	-6.1598e-09	-4.52777e-09	4.56473e-09	-3.5272e-09	2.10834e-10	2.50986e-09	1.4376e-09	1.14519e-09	1.73708e-08	-3.776e-09	-3.50235e-10	1.68828e-09	-8.32575e-09	1.03762e-09	-6.01809e-09	-4.51651e-10	-3.39544e-09	3.69687e-09	4.09883e-09	-2.68368e-09	3.05451e-09	-2.44922e-09	5.72013e-09	-3.53693e-09	-4.95174e-09	-8.36632e-09	9.03811e-16
2.8565e-09	3.11258e-09	1.26066e-08	3.65592e-10	-6.14681e-09	-4.48807e-09	4.51517e-09	-3.52642e-09	2.06108e-10	2.39332e-09	1.43785e-09	1.13803e-09	1.87452e-09	-3.77643e-09	-3.82687e-10	1.69203e-09	-8.33005e-09	1.08935e-09	-6.01778e-09	-4.82388e-10	-3.29148e-09	3.70899e-09	4.0948e-09	-2.7582e-09	3.02761e-09	-2.45121e-09	5.72242e-09	-3.55217e-09	-5.00259e-09	-8.19329e-09	6.06257e-16
3.68362e-09	3.11683e-09	6.02218e-09	3.55736e-10	-6.1862e-09	-4.52904e-09	4.34029e-09	-3.52648e-09	1.54076e-10	2.40234e-09	1.2699e-09	1.12346e-09	5.21485e-09	-3.77569e-09	-3.31666e-10	1.67951e-09	-8.33002e-09	1.21133e-09	-6.01784e-09	-4.88259e-10	-3.04643e-09	3.71178e-09	4.0947e-09	-3.04715e-09	3.05947e-09	-2.45602e-09	5.72583e-09	-3.53568e-09	-5.05642e-09	-1.05306e-09	4.46557e-16
3.30956e-09	3.11598e-09	6.44167e-09	3.55114e-10	-6.17933e-09	-4.52814e-09	4.44034e-09	-3.52645e-09	1.63428e-10	2.39858e-09	1.31676e-09	1.12802e-09	4.56142e-09	-3.77632e-09	-3.46801e-10	1.68095e-09	-8.32874e-09	1.29812e-09	-5.05123e-09	-4.15884e-10	-3.11254e-09	3.71033e-09	4.09463e-09	-3.04188e-09	3.05893e-09	-2.45571e-09	5.72542e-09	-3.5417e-09	-5.05428e-09	-2.00471e-09	4.36414e-16
3.00666e-09	3.11737e-09	6.52389e-09	3.66157e-10	-6.1846e-09	-4.52763e-09	4.42267e-09	-3.52624e-09	1.76159e-10	2.40908e-09	1.20745e-09	1.12861e-09	3.83389e-09	-3.7803e-09	-3.4623e-10	1.68243e-09	-8.32932e-09	1.253e-09	-5.54894e-09	-4.31436e-10	-3.1294e-09	3.70763e-09	4.09642e-09	-2.98271e-09	3.05418e-09	-2.45442e-09	5.72505e-09	-3.54193e-09	-5.01862e-09	-1.81333e-09	4.32992e-16
3.18355e-09	3.11734e-09	6.40566e-09	3.6001e-10	-6.20644e-09	-4.52543e-09	4.42301e-09	-3.52576e-09	1.81202e-10	2.40518e-09	8.82052e-10	1.13284e-09	3.54257e-09	-3.7791e-09	-3.74546e-10	1.66859e-09	-8.32986e-09	1.3155e-09	-5.4893e-09	-4.34067e-10	-3.15097e-09	3.71013e-09	4.09642e-09	-2.91895e-09	3.05786e-09	-2.45425e-09	5.72343e-09	-3.54524e-09	-4.72152e-09	-2.12582e-09	4.27588e-16
3.31694e-09	3.11835e-09	6.23767e-09	3.60882e-10	-6.20805e-09	-4.52368e-09	4.45006e-09	-7.46837e-09	1.80858e-10	2.4768e-09	-1.59477e-10	1.13078e-09	3.43639e-09	-5.19116e-10	-1.9213e-09	1.72191e-09	-8.33131e-09	1.47246e-09	-5.72891e-09	-4.15602e-10	-3.16765e-09	3.70907e-09	4.10195e-09	-2.98148e-09	3.04943e-09	-2.6702e-09	-1.71882e-10	-2.76489e-09	-4.37122e-09	-2.04832e-09	4.22039e-16
3.30797e-09	3.1175e-09	6.27098e-09	3.60263e-10	-7.20973e-10	-4.37181e-09	4.44885e-09	-3.52566e-09	1.78538e-10	2.40696e-09	4.28663e-10	1.13372e-09	3.52062e-09	-3.77883e-09	-3.9962e-10	1.68187e-09	-8.33039e-09	1.32387e-09	-5.68508e-09	-4.17577e-10	-3.12588e-09	3.71328e-09	4.11307e-09	-2.94103e-09	3.05248e-09	-2.45491e-09	5.72415e-09	-3.54572e-09	-4.45011e-09	-2.11604e-09	3.86661e-16
3.30782e-09	3.11387e-09	6.29379e-09	3.60375e-10	-3.18011e-09	-1.86919e-09	4.4337e-09	-3.54258e-09	1.77842e-10	2.4205e-09	7.3701e-10	1.1326e-09	3.60149e-09	-3.29768e-09	-8.61053e-10	1.67947e-09	-8.33016e-09	1.43382e-09	-5.52585e-09	-4.83626e-10	-3.12597e-09	3.73182e-09	4.10543e-09	-2.95745e-09	3.05786e-09	-2.46217e-09	2.38643e-09	-3.45737e-09	-4.45242e-09	-2.06168e-09	3.49969e-16
3.3097e-09	3.11588e-09	6.32111e-09	3.59351e-10	-2.87332e-09	-2.98325e-09	4.06918e-09	-3.51244e-09	1.79791e-10	2.39705e-09	5.17058e-10	1.13014e-09	3.07796e-09	-3.44831e-09	-4.03736e-10	1.68087e-09	-8.33087e-09	1.38198e-09	-2.35311e-09	-5.10671e-10	-3.13172e-09	3.79794e-09	4.10895e-09	-2.94936e-09	6.40343e-10	-2.44812e-09	4.46831e-09	-3.47188e-09	-4.5375e-09	-2.12481e-09	3.28928e-16
3.28502e-09	3.10363e-09	6.29727e-09	3.58151e-10	-1.70137e-09	-2.38511e-09	4.40754e-09	-3.59683e-09	1.79271e-10	2.38948e-09	3.0591e-10	1.12811e-09	3.49752e-09	-2.74617e-09	-5.08266e-10	1.68086e-09	-8.33336e-09	1.36563e-09	-8.16055e-10	-4.72223e-10	-3.1375e-09	3.79283e-09	4.10426e-09	-2.96615e-09	-2.66081e-10	-2.4451e-09	3.58509e-09	-3.42584e-09	-4.48846e-09	-2.10452e-09	3.08406e-16
3.29749e-09	3.14885e-09	6.46419e-09	3.58912e-10	-2.41285e-09	-2.1576e-09	4.11745e-09	-2.15583e-09	1.78279e-10	2.40492e-09	4.30375e-10	1.1303e-09	3.06406e-09	-2.90594e-09	-6.42339e-10	1.6692e-09	-8.33053e-09	1.36432e-09	-2.1629e-09	-4.41327e-10	-3.12325e-09	3.76181e-09	4.10387e-09	-1.12341e-09	1.73929e-09	-1.36353e-09	3.46796e-09	-3.46315e-09	-4.47303e-09	-2.05779e-09	2.9438e-16
3.27988e-09	3.12867e-09	6.34941e-09	3.58689e-10	-2.36494e-09	-2.414e-09	4.36144e-09	-9.05344e-10	1.79642e-10	2.40393e-09	4.23887e-10	1.13058e-09	3.07249e-09	-3.21101e-09	-5.40309e-10	1.67047e-09	-8.33082e-09	1.36914e-09	-1.56548e-09	-4.40988e-10	-3.13627e-09	3.79493e-09	4.10477e-09	-1.43837e-09	8.157e-10	-1.51332e-09	3.17288e-09	-3.45083e-09	-4.48068e-09	-2.12894e-09	2.88972e-16
3.28788e-09	3.12577e-09	6.32634e-09	3.58261e-10	-2.20917e-09	-2.43089e-09	4.22288e-09	-1.38177e-09	1.78995e-10	2.40589e-09	4.75161e-10	1.13284e-09	3.01345e-09	-3.15134e-09	-5.47955e-10	1.67914e-09	-8.33087e-09	1.37337e-09	-1.97765e-09	-4.53518e-10	-3.11875e-09	3.79696e-09	4.10356e-09	-9.31135e-10	1.04732e-09	-1.64436e-09	3.19868e-09	-3.45549e-09	-4.4817e-09	-2.10609e-09	2.88474e-16
3.29292e-09	3.13409e-09	6.34074e-09	3.65756e-10	-2.16084e-09	-2.41935e-09	4.18463e-09	-1.52014e-09	1.79214e-10	2.40468e-09	4.87002e-10	1.12965e-09	2.98543e-09	-3.02952e-09	-5.7859e-10	1.78922e-09	-8.33207e-09	1.36917e-09	-1.6329e-09	-4.50249e-10	-3.1352e-09	3.81622e-09	3.63707e-10	-1.05502e-09	1.43233e-09	-1.75787e-09	3.33248e-09	-3.02943e-09	-4.14762e-09	-2.19165e-09	2.6754e-16
2.81551e-09	3.15282e-09	6.34201e-09	3.61159e-10	-2.13783e-09	-2.06702e-09	4.18371e-09	-1.69467e-09	1.7923e-10	2.40481e-09	4.80367e-10	1.1296e-09	2.95564e-09	-3.00044e-09	-5.83342e-10	1.70647e-09	-8.33235e-09	1.36784e-09	-1.61357e-09	-4.50304e-10	-3.13374e-09	3.80047e-09	9.75303e-10	-1.18581e-09	1.14715e-09	-1.82525e-09	3.223e-09	-3.15904e-09	-4.33525e-09	-2.14727e-09	2.64896e-16
8.65614e-10	3.13022e-09	6.33321e-09	3.77568e-10	-2.19964e-09	-1.92003e-09	4.18699e-09	-1.65278e-09	1.79299e-10	2.40524e-09	4.62149e-10	1.13041e-09	3.02302e-09	-2.98454e-09	-7.18909e-10	1.74384e-09	-8.33253e-09	1.3697e-09	-1.6165e-09	-4.49504e-10	-3.13329e-09	3.45911e-09	1.43079e-09	-1.18031e-09	1.12276e-09	-1.9237e-09	3.21629e-09	-3.12993e-09	-4.33198e-09	-2.12971e-09	2.56249e-16
1.36499e-09	3.13004e-09	5.13844e-09	3.6925e-10	-2.15696e-09	-2.03215e-09	4.19611e-09	-1.626e-09	1.79263e-10	2.40499e-09	4.57563e-10	1.13794e-09	2.99262e-09	-2.99376e-09	-6.80117e-10	1.72526e-09	-8.33304e-09	1.36944e-09	-1.61666e-09	-4.48488e-10	-3.13337e-09	3.62226e-09	7.7416e-10	-1.19653e-09	1.07677e-09	-1.84016e-09	3.24471e-09	-3.23456e-09	-4.30474e-09	-2.13447e-09	2.43634e-16
1.4281e-09	3.13241e-09	5.19132e-09	3.70812e-10	-1.79187e-09	-1.9278e-09	4.20609e-09	-1.65891e-09	1.79192e-10	2.40477e-09	4.72413e-10	1.13528e-09	3.0092e-09	-3.01121e-09	-6.13513e-10	1.74538e-09	-8.33374e-09	1.36953e-09	-1.61277e-09	-4.49713e-10	-3.13365e-09	3.60483e-09	8.75061e-10	-1.1212e-09	1.21789e-09	-1.82118e-09	3.25619e-09	-3.17068e-09	-4.26902e-09	-2.15412e-09	2.4247e-16
1.37393e-09	3.13133e-09	5.39018e-09	3.76567e-10	-2.02567e-09	-1.99432e-09	4.20092e-09	-1.5918e-09	3.80023e-10	2.4048e-09	4.76749e-10	1.13739e-09	2.99645e-09	-2.53725e-09	-6.73034e-10	1.66473e-09	-8.33389e-09	1.36956e-09	-1.61105e-09	-4.49271e-10	-3.1334e-09	3.55213e-09	1.04019e-09	-1.19226e-09	1.12805e-09	-1.85544e-09	1.14624e-09	-3.19604e-09	-4.29741e-09	-2.14064e-09	2.336e-16
1.37551e-09	3.14182e-09	5.24308e-09	3.77477e-10	-1.98363e-09	-1.9762e-09	4.20583e-09	-1.53324e-09	1.84751e-10	2.40442e-09	1.11611e-09	1.13186e-09	3.04439e-09	-2.99477e-09	-7.36333e-10	1.70517e-09	-6.83421e-09	1.36989e-09	-1.60451e-09	-4.4952e-10	-3.1333e-09	3.51089e-09	1.17328e-09	-1.19554e-09	1.0988e-09	-1.8559e-09	9.49889e-10	-3.21198e-09	-4.31705e-09	-2.14375e-09	2.12717e-16
1.42339e-09	3.14274e-09	5.2403e-09	3.75933e-10	-1.86213e-09	-1.97424e-09	3.94082e-09	-1.53887e-09	1.77877e-10	1.89922e-09	7.47671e-10	1.13237e-09	3.03491e-09	-2.99388e-09	-7.35309e-10	1.72188e-09	-6.96528e-09	1.46838e-09	-1.6043e-09	-4.43113e-10	-3.1258e-09	3.53684e-09	1.11964e-09	-1.19404e-09	1.11625e-09	-1.8564e-09	1.04106e-09	-3.20853e-09	-4.29671e-09	-2.14295e-09	2.09453e-16
1.40591e-09	3.14509e-09	5.2352e-09	3.76369e-10	-1.89462e-09	-1.9756e-09	3.87246e-09	-1.54649e-09	1.79564e-10	1.94013e-09	5.71995e-10	1.13224e-09	3.03273e-09	-2.97084e-09	-7.38591e-10	1.71778e-09	-6.90465e-09	1.43498e-09	-1.6021e-09	-4.36572e-10	-3.12486e-09	3.53291e-09	1.149e-09	-1.17934e-09	1.10712e-09	-1.8519e-09	1.07824e-09	-3.21231e-09	-4.28587e-09	-2.14318e-09	2.07769e-16
1.42359e-09	3.14208e-09	5.24637e-09	3.74786e-10	-1.9068e-09	-1.97507e-09	3.88963e-09	-1.54535e-09	2.03563e-10	1.89573e-09	7.18208e-10	1.13262e-09	3.0264e-09	-2.94438e-09	-7.17968e-10	1.71819e-09	-6.88512e-09	1.42456e-09	-1.60594e-09	-4.39449e-10	-3.05946e-09	3.5331e-09	1.17933e-09	-1.18246e-09	1.1103e-09	-1.8837e-09	9.3115e-10	-3.20281e-09	-4.28382e-09	-2.14281e-09	2.07036e-16
1.46138e-09	3.14375e-09	5.24039e-09	3.76056e-10	-1.82916e-09	-1.97399e-09	3.90155e-09	-1.54805e-09	2.19522e-10	1.78336e-09	7.37258e-10	1.13226e-09	3.0339e-09	-2.93096e-09	-7.13781e-10	1.72185e-09	-6.92229e-09	1.41243e-09	-1.60718e-09	-4.38447e-10	-3.02725e-09	3.53343e-09	1.07472e-09	-1.18964e-09	1.10643e-09	-1.85481e-09	8.93142e-10	-3.19652e-09	-4.29295e-09	-2.14301e-09	2.06416e-16
1.43298e-09	3.1423e-09	5.24124e-09	3.75577e-10	-1.84635e-09	-1.97356e-09	3.89209e-09	-1.54473e-09	1.96446e-10	1.80037e-09	7.1375e-10	1.1315e-09	3.03074e-09	-2.9407e-09	-7.19679e-10	1.71818e-09	-6.90285e-09	1.41041e-09	-1.60601e-09	-4.34385e-10	-3.05139e-09	3.53295e-09	1.10087e-09	-1.18151e-09	1.10834e-09	-1.85574e-09	6.43924e-10	-3.19203e-09	-4.28831e-09	-2.14326e-09	2.05817e-16
1.43467e-09	3.14443e-09	5.2392e-09	3.75477e-10	-1.83549e-09	-1.97334e-09	3.8983e-09	-1.54504e-09	2.11045e-10	1.81687e-09	7.58682e-10	1.12981e-09	3.00785e-09	-2.90694e-09	-7.18935e-10	1.71779e-09	-6.90269e-09	1.44287e-09	-1.60585e-09	-4.16603e-10	-3.04079e-09	3.53335e-09	1.12872e-09	-1.17742e-09	1.10792e-09	-1.85681e-09	5.15566e-10	-3.19988e-09	-4.29289e-09	-2.14301e-09	2.0562e-16
1.4346e-09	3.14259e-09	5.24081e-09	3.75469e-10	-1.8202e-09	-1.51628e-09	3.89351e-09	-1.34149e-09	2.09747e-10	1.8268e-09	7.26561e-10	1.14442e-09	3.02507e-09	-2.94183e-09	-7.17686e-10	1.71945e-09	-6.9115e-09	1.41684e-09	-1.60401e-09	-4.22358e-10	-3.04721e-09	3.53248e-09	1.1231e-09	-1.18299e-09	1.09905e-09	-1.85581e-09	1.29578e-10	-3.194e-09	-4.2878e-09	-2.14326e-09	2.03409e-16
1.41399e-09	2.51287e-09	5.24123e-09	3.75638e-10	-1.86861e-09	-1.85384e-09	3.90389e-09	-1.43113e-09	-1.44695e-10	1.8302e-09	7.38941e-10	1.13095e-09	3.06863e-09	-2.90617e-09	-7.48247e-10	1.71522e-09	-6.90983e-09	1.4353e-09	-1.60836e-09	-4.045e-10	-3.05884e-09	3.5309e-09	1.10399e-09	-1.18127e-09	1.10731e-09	-1.85858e-09	4.66504e-10	-2.5946e-09	-3.57279e-09	-2.14307e-09	1.92684e-16
1.41399e-09	2.51287e-09	5.24123e-09	3.75638e-10	-1.86861e-09	-1.85384e-09	3.90389e-09	-1.43113e-09	-1.44695e-10	1.8302e-09	7.38941e-10	1.13095e-09	3.06863e-09	-2.90617e-09	-7.48247e-10	1.71522e-09	-6.90983e-09	1.4353e-09	-1.60836e-09	-4.045e-10	-3.05884e-09	3.5309e-09	1.10399e-09	-1.18127e-09	1.10731e-09	-1.85858e-09	4.66504e-10	-2.5946e-09	-3.57279e-09	-2.14307e-09	1.92684e-16
1.42034e-09	2.42894e-09	5.24107e-09	3.75487e-10	-1.8585e-09	-1.71179e-09	3.90117e-09	-1.45871e-09	-2.34901e-10	1.82703e-09	7.40747e-10	1.13101e-09	3.09969e-09	-2.90241e-09	-7.55395e-10	1.7173e-09	-6.90804e-09	1.4353e-09	-1.60798e-09	-4.15796e-10	-3.05543e-09	3.53074e-09	1.09999e-09	-1.18169e-09	1.107e-09	-1.85863e-09	4.25264e-10	-2.60514e-09	-3.57386e-09	-2.14311e-09	1.91992e-16
1.41581e-09	2.43528e-09	5.24156e-09	3.75626e-10	-1.85421e-09	-1.70415e-09	3.90285e-09	-1.47855e-09	-2.71526e-10	1.82829e-09	7.32905e-10	1.12803e-09	3.09681e-09	-2.90788e-09	-7.55219e-10	1.71696e-09	-6.90765e-09	1.43067e-09	-1.60795e-09	-4.11167e-10	-3.05828e-09	3.53118e-09	1.09835e-09	-1.18241e-09	1.10626e-09	-1.85966e-09	3.77184e-10	-2.60675e-09	-3.5615e-09	-2.1431e-09	1.91941e-16
1.41977e-09	2.46588e-09	5.24126e-09	3.75583e-10	-1.8575e-09	-1.74044e-09	3.90245e-09	-1.43807e-09	-1.6067e-10	1.8278e-09	7.43118e-10	1.09537e-09	1.72935e-09	-2.90756e-09	-7.46728e-10	1.71649e-09	-6.90812e-09	1.43444e-09	-1.60799e-09	-4.0925e-10	-3.05763e-09	3.53093e-09	1.10241e-09	-1.18843e-09	1.1106e-09	-1.85751e-09	4.15522e-10	-2.60759e-09	-3.56815e-09	-2.14412e-09	1.85514e-16
1.41974e-09	2.47684e-09	5.2411e-09	3.75619e-10	-1.85573e-09	-1.77925e-09	3.90192e-09	-1.44159e-09	-1.01701e-10	1.8278e-09	7.46767e-10	1.01578e-09	8.18249e-10	-2.90855e-09	-7.44114e-10	1.71664e-09	-6.9069e-09	1.43323e-09	-1.60796e-09	-4.11721e-10	-3.05727e-09	3.53085e-09	1.10565e-09	-1.20706e-09	1.12792e-09	-1.84269e-09	3.38085e-10	-2.51538e-09	-3.57354e-09	-2.16628e-09	1.82823e-16
1.41812e-09	2.44955e-09	2.74855e-09	3.75152e-10	-1.85638e-09	-1.75778e-09	4.00301e-09	-1.44394e-09	-1.8417e-10	1.82774e-09	7.44944e-10	1.03721e-09	1.08301e-09	-2.90669e-09	-7.44046e-10	1.71619e-09	-6.90752e-09	1.43292e-09	-1.60799e-09	-4.11544e-10	-3.05699e-09	3.53087e-09	1.1034e-09	-1.19374e-09	1.11567e-09	-1.8441e-09	3.38433e-10	-2.40694e-09	-3.56639e-09	-2.21206e-09	1.6362e-16
1.40497e-09	2.46699e-09	1.73986e-09	3.75288e-10	-1.85808e-09	-1.78994e-09	3.90237e-09	-1.44343e-09	-1.56426e-10	1.82774e-09	7.44043e-10	1.04161e-09	1.16713e-09	-2.90668e-09	-7.50685e-10	1.71672e-09	-6.90757e-09	1.43923e-09	-1.60799e-09	-4.11643e-10	-3.05775e-09	3.52859e-09	1.10474e-09	-1.2042e-09	1.11919e-09	-1.83387e-09	3.32849e-10	-2.23693e-09	-3.5689e-09	-2.17306e-09	1.57723e-16
1.41762e-09	2.47086e-09	1.48253e-09	3.75432e-10	-1.85863e-09	-1.76933e-09	3.91211e-09	-1.44381e-09	-1.8045e-10	1.82817e-09	7.43455e-10	1.09839e-09	1.01778e-09	-2.90593e-09	-7.96326e-10	1.71613e-09	-6.90417e-09	1.43933e-09	-1.60816e-09	-4.12514e-10	-3.05772e-09	3.53039e-09	1.10401e-09	-1.18767e-09	1.11142e-09	-1.85161e-09	3.06419e-10	-2.11464e-09	-3.56829e-09	-2.15713e-09	1.56175e-16
1.41307e-09	2.46695e-09	1.24867e-09	3.75465e-10	-1.85783e-09	-1.78101e-09	3.91897e-09	-1.4443e-09	-1.68193e-10	1.82788e-09	7.43838e-10	1.07171e-09	1.05649e-09	-2.90675e-09	-7.38595e-10	1.71634e-09	-6.90566e-09	1.44082e-09	-1.03069e-09	-4.12474e-10	-3.05764e-09	3.53027e-09	1.10424e-09	-1.19002e-09	1.11523e-09	-1.84841e-09	2.9486e-10	-2.19567e-09	-3.56799e-09	-2.16318e-09	1.54401e-16
1.41412e-09	2.46138e-09	1.401e-09	3.75476e-10	-1.85801e-09	-1.7818e-09	3.91646e-09	-1.44556e-09	-1.75704e-10	1.82804e-09	7.44075e-10	1.09758e-09	1.11298e-09	-2.9069e-09	-7.69992e-10	1.71627e-09	-6.90674e-09	8.3472e-10	-1.22608e-09	-4.12285e-10	-3.0577e-09	3.53067e-09	1.10443e-09	-1.19094e-09	1.11491e-09	-1.84878e-09	3.19471e-10	-2.113e-09	-3.56817e-09	-2.16443e-09	1.53746e-16
1.36688e-09	2.46174e-09	1.35986e-09	3.7526e-10	-1.85791e-09	-1.71866e-09	3.92173e-09	-1.44951e-09	-1.68444e-10	1.82796e-09	7.44251e-10	1.07506e-09	1.10513e-09	-2.90681e-09	-7.56283e-10	1.71627e-09	-6.90703e-09	1.03744e-09	-1.28509e-09	-4.12145e-10	-3.07202e-09	3.52913e-09	1.10379e-09	-1.26758e-09	1.11559e-09	-1.85495e-09	3.12686e-10	-5.95149e-10	-1.83408e-09	-2.16299e-09	1.40575e-16
1.40954e-09	2.46242e-09	1.327e-09	3.75479e-10	-1.8928e-09	-1.46111e-09	3.91624e-09	-1.44974e-09	-1.69308e-10	1.82796e-09	7.44843e-10	1.08029e-09	1.10192e-09	-2.91682e-09	-7.46897e-10	1.72379e-09	-6.9063e-09	5.15802e-10	-1.4096e-09	-4.12193e-10	-3.06277e-09	3.52596e-09	1.10382e-09	-1.22205e-09	1.11532e-09	-1.85157e-09	3.15405e-10	-6.0323e-10	-1.88411e-09	-2.09267e-09	1.39161e-16
1.38329e-09	2.46014e-09	1.32078e-09	3.84964e-10	-1.34159e-09	-1.30954e-09	3.91777e-09	-1.44485e-09	-1.67072e-10	1.82794e-09	7.44642e-10	1.07749e-09	1.09885e-09	-2.91307e-09	-7.62112e-10	1.71632e-09	-6.9063e-09	4.00072e-10	-1.38893e-09	-4.12173e-10	-3.07188e-09	3.5256e-09	1.10495e-09	-1.21518e-09	9.32492e-10	-1.85087e-09	3.1442e-10	-6.24971e-10	-1.909e-09	-2.16499e-09	1.36751e-16
1.39561e-09	2.45887e-09	1.32826e-09	4.07611e-10	-1.38388e-09	-1.29514e-09	3.91705e-09	-1.44594e-09	-1.67131e-10	1.8279e-09	7.44206e-10	1.07992e-09	1.12042e-09	-2.90869e-09	-7.65971e-10	1.71635e-09	-6.90611e-09	4.09914e-10	-1.36475e-09	-4.12224e-10	-3.06623e-09	3.52421e-09	1.10389e-09	-1.21375e-09	1.09986e-09	-1.85103e-09	3.14396e-10	-5.72951e-10	-1.77867e-09	-2.1641e-09	1.36607e-16
1.38139e-09	2.45945e-09	1.31859e-09	4.00753e-10	-1.38811e-09	-1.32326e-09	3.91786e-09	-1.44594e-09	-1.68426e-10	1.82785e-09	5.75078e-10	1.07731e-09	1.11075e-09	-2.90745e-09	-7.66583e-10	1.71639e-09	-6.90674e-09	3.89894e-10	-1.31207e-09	-4.12219e-10	-3.07226e-09	3.52533e-09	1.10393e-09	-1.21721e-09	1.06778e-09	-1.85228e-09	3.14977e-10	-5.36439e-10	-1.84147e-09	-2.16489e-09	1.36405e-16
1.39113e-09	2.45958e-09	1.3169e-09	3.97115e-10	-1.38462e-09	-1.26225e-09	3.91706e-09	-1.44642e-09	-1.67914e-10	1.82796e-09	5.56337e-10	1.07834e-09	1.11303e-09	-2.91051e-09	-7.67254e-10	1.71637e-09	-6.9064e-09	3.08492e-10	-1.37491e-09	-4.12277e-10	-3.06509e-09	3.52452e-09	1.10435e-09	-1.21042e-09	9.49878e-10	-1.85188e-09	3.14901e-10	-5.09258e-10	-1.80434e-09	-2.16084e-09	1.3588e-16
1.39009e-09	2.45955e-09	1.33129e-09	4.01984e-10	-1.37713e-09	-1.28822e-09	3.91743e-09	-1.44631e-09	-1.6743e-10	1.82843e-09	5.76165e-10	1.09542e-09	1.11716e-09	-2.91168e-09	-7.61949e-10	8.02516e-10	-6.90725e-09	3.81044e-10	-1.3775e-09	-4.12086e-10	-3.0683e-09	3.52615e-09	1.10441e-09	-1.21017e-09	7.67381e-10	-1.85167e-09	3.15344e-10	-5.49049e-10	-1.81287e-09	-2.10129e-09	1.33339e-16
1.38748e-09	2.45811e-09	1.31631e-09	4.03849e-10	-7.25322e-10	-4.6707e-10	3.91772e-09	-7.87613e-10	-1.74719e-10	1.82538e-09	5.65224e-10	1.08981e-09	1.11662e-09	-2.91251e-09	-7.65768e-10	1.31935e-09	-6.66687e-09	3.93804e-10	-1.36991e-09	-4.12395e-10	-3.06552e-09	3.51805e-09	1.1062e-09	-1.22016e-09	9.02832e-10	-1.8521e-09	3.06519e-10	-5.41548e-10	-1.82458e-09	-2.127e-09	1.27124e-16
1.38734e-09	2.46829e-09	1.31628e-09	4.02389e-10	-7.48337e-10	-5.32065e-10	3.91771e-09	-5.30588e-10	-1.70819e-10	1.60392e-09	5.67394e-10	1.08744e-09	1.1158e-09	-2.91314e-09	-6.98581e-10	1.24094e-09	-6.66882e-09	3.92933e-10	-1.37402e-09	-4.09914e-10	-3.06709e-09	3.52126e-09	1.10816e-09	-1.21986e-09	9.08093e-10	-1.80613e-09	2.93027e-10	-5.41652e-10	-1.81551e-09	-2.04138e-09	1.25386e-16
1.38738e-09	2.50122e-09	1.31665e-09	4.00124e-10	-7.12467e-10	-9.37534e-10	3.62494e-09	-6.64028e-10	-1.72262e-10	1.55424e-09	5.59021e-10	1.0852e-09	1.1157e-09	-2.91278e-09	-7.42912e-10	1.22994e-09	-6.66076e-09	3.5335e-10	-1.36514e-09	-3.26935e-10	-3.06834e-09	3.52262e-09	1.10545e-09	-1.2101e-09	7.95716e-10	-1.80999e-09	3.03982e-10	-5.42619e-10	-1.82129e-09	-2.14303e-09	1.23948e-16
6.33545e-10	2.4802e-09	1.28747e-09	4.07544e-10	-8.37545e-10	-7.17056e-10	3.59822e-09	-6.99244e-10	-1.70343e-10	1.59825e-09	5.70798e-10	1.08385e-09	1.11753e-09	-2.91281e-09	-7.17427e-10	1.26379e-09	-6.67985e-09	2.98236e-10	-1.37015e-09	-2.86785e-10	-3.06716e-09	3.52286e-09	1.10911e-09	-1.21482e-09	7.31084e-10	-1.78305e-09	3.04269e-10	-3.45045e-10	-1.82077e-09	-2.00562e-09	1.21413e-16
3.68091e-10	2.47235e-09	1.28048e-09	4.20238e-10	-7.16593e-10	-5.96996e-10	3.67022e-09	-7.52304e-10	-1.69553e-10	1.5588e-09	5.70369e-10	1.0815e-09	1.11638e-09	-2.91303e-09	-7.07397e-10	1.29658e-09	-6.6877e-09	3.66513e-10	-1.36881e-09	-3.82326e-10	-3.06779e-09	3.5223e-09	1.11282e-09	-1.21659e-09	7.79479e-10	-1.13947e-09	3.00919e-10	1.3329e-10	-1.82026e-09	-2.05673e-09	1.19811e-16
6.33097e-10	2.48072e-09	1.29692e-09	4.27786e-10	-8.10761e-10	-6.15333e-10	6.38756e-10	-7.26913e-10	-1.69556e-10	1.52178e-09	5.78165e-10	1.08395e-09	1.11617e-09	-2.91216e-09	-7.07326e-10	1.29669e-09	-6.68756e-09	3.46254e-10	-1.36903e-09	-3.44348e-10	-3.06814e-09	3.5225e-09	1.12634e-09	-1.22459e-09	7.56993e-10	-1.26195e-09	3.01022e-10	-3.23273e-10	-1.81753e-09	-2.06026e-09	1.07489e-16
5.47095e-10	2.47763e-09	1.30057e-09	4.83958e-10	-7.45486e-10	-6.36825e-10	2.6957e-10	-6.90076e-10	-1.70015e-10	1.37122e-09	5.76039e-10	1.0837e-09	1.11614e-09	-2.85205e-09	-7.14705e-10	1.30408e-09	-6.68691e-09	3.36223e-10	-1.36891e-09	-3.41774e-10	-3.06786e-09	3.52248e-09	1.13493e-09	-1.23151e-09	7.5922e-10	-1.17923e-09	3.03846e-10	-3.1636e-10	-1.8175e-09	-2.04726e-09	1.05977e-16
5.47829e-10	2.47762e-09	1.30045e-09	4.71669e-10	-7.47021e-10	-6.36709e-10	2.75974e-10	-6.91288e-10	-1.70017e-10	1.3737e-09	5.72359e-10	1.08324e-09	1.11619e-09	-2.85553e-09	-7.14655e-10	1.30388e-09	-6.6862e-09	3.37342e-10	-1.36902e-09	-3.42784e-10	-3.06786e-09	3.5224e-09	1.12297e-09	-1.23126e-09	7.5939e-10	-1.17089e-09	3.03815e-10	-3.03418e-10	-1.81752e-09	-2.04966e-09	1.05941e-16
5.99168e-10	2.47675e-09	1.2981e-09	5.50673e-10	-7.65057e-10	-6.32442e-10	4.31204e-10	-6.81366e-10	-1.69812e-10	1.24893e-09	5.72576e-10	1.08368e-09	1.1162e-09	-2.85941e-09	-7.07223e-10	1.28831e-09	-6.68546e-09	3.36346e-10	-1.36912e-09	-3.40788e-10	-3.06798e-09	3.52206e-09	1.12903e-09	-1.22891e-09	7.58035e-10	-1.1339e-09	3.0307e-10	-3.00991e-10	-1.81749e-09	-2.0445e-09	1.05717e-16
5.92949e-10	2.47876e-09	1.29958e-09	4.7766e-10	-7.5052e-10	-6.22188e-10	4.8455e-10	-6.98955e-10	-1.7016e-10	1.3931e-09	5.74871e-10	1.0837e-09	1.11617e-09	-2.86254e-09	-7.10191e-10	1.30028e-09	-6.68551e-09	3.3455e-10	-1.36898e-09	-3.41238e-10	-3.06574e-09	2.07912e-09	1.12612e-09	-1.22544e-09	7.62589e-10	-1.06562e-09	3.03005e-10	-2.55705e-10	-1.8174e-09	-2.0516e-09	9.78723e-17
5.93387e-10	2.47817e-09	1.2987e-09	4.86394e-10	-7.56677e-10	-6.3104e-10	3.61022e-10	-6.9787e-10	-1.70117e-10	1.37204e-09	5.72971e-10	1.08365e-09	1.11618e-09	-2.86045e-09	-7.09905e-10	1.29776e-09	-6.68553e-09	3.35913e-10	-1.36915e-09	-3.42178e-10	-3.06609e-09	2.09633e-09	1.12372e-09	-1.23326e-09	7.60723e-10	-1.07094e-09	3.02777e-10	-2.95729e-10	-1.81752e-09	-2.05117e-09	9.78304e-17
5.92138e-10	2.47808e-09	1.29728e-09	4.86649e-10	-7.568e-10	-6.30833e-10	4.1289e-10	-6.95897e-10	-1.70074e-10	1.33293e-09	5.73597e-10	1.08365e-09	1.11617e-09	-2.86054e-09	-7.05385e-10	1.29742e-09	-6.68554e-09	3.35927e-10	-1.36904e-09	-3.38071e-10	-3.06638e-09	2.10813e-09	1.12543e-09	-1.23304e-09	7.5822e-10	-1.07237e-09	3.02982e-10	-3.10016e-10	-1.81751e-09	-2.05075e-09	9.78084e-17
5.784e-10	2.47817e-09	1.29809e-09	4.87307e-10	-7.64124e-10	-6.30415e-10	4.0156e-10	-6.96171e-10	-1.7011e-10	1.31762e-09	5.73093e-10	1.08365e-09	1.11617e-09	-2.86037e-09	-7.08991e-10	1.29834e-09	-6.68558e-09	3.35484e-10	-1.36896e-09	-3.4177e-10	-3.06619e-09	2.09874e-09	1.12464e-09	-1.22944e-09	7.60374e-10	-1.07041e-09	3.02979e-10	-2.77727e-10	-1.81745e-09	-2.04835e-09	9.7684e-17
2.99641e-10	2.47818e-09	1.29866e-09	4.91132e-10	-7.56044e-10	-7.34167e-10	4.15209e-10	-7.01209e-10	-1.69585e-10	1.32688e-09	5.76733e-10	1.08365e-09	1.11618e-09	-2.86902e-09	-7.0782e-10	1.29804e-09	-6.52336e-09	3.35901e-10	-1.36919e-09	-3.26704e-10	-3.0666e-09	2.1269e-09	1.12221e-09	-1.22911e-09	7.60637e-10	-1.00685e-09	3.02971e-10	-3.06465e-10	-1.81748e-09	-2.00339e-09	9.5334e-17
-1.10211e-11	2.47806e-09	1.29849e-09	4.87922e-10	-7.55659e-10	-6.69729e-10	4.1944e-10	-6.96028e-10	-1.69699e-10	1.33603e-09	5.78414e-10	1.08365e-09	1.11618e-09	-2.86807e-09	-7.07518e-10	1.29848e-09	-6.52923e-09	3.35554e-10	-1.36906e-09	-3.25878e-10	-3.06661e-09	2.11759e-09	1.12396e-09	-1.22856e-09	7.60035e-10	-1.00993e-09	3.02935e-10	-2.87504e-10	-1.81749e-09	-2.01725e-09	9.52554e-17
8.83994e-11	2.47815e-09	1.29863e-09	4.90813e-10	-7.57153e-10	-7.2222e-10	4.12812e-10	-7.00075e-10	-1.69401e-10	1.32938e-09	5.76091e-10	1.08364e-09	1.11618e-09	-2.86603e-09	-7.07975e-10	1.29838e-09	-6.52636e-09	3.35667e-10	-1.36905e-09	-3.2418e-10	-3.06647e-09	2.11814e-09	1.12288e-09	-1.22876e-09	7.60304e-10	-9.89701e-10	3.02967e-10	-2.87824e-10	-1.81749e-09	-2.00563e-09	9.51848e-17
1.49885e-10	2.47769e-09	1.29786e-09	4.86853e-10	-7.56399e-10	-1.40306e-10	4.15559e-10	-6.98047e-10	-1.69754e-10	1.33156e-09	5.76227e-10	1.08365e-09	1.17822e-09	-2.86509e-09	-7.66125e-10	1.31686e-09	-6.53587e-09	2.70444e-10	-1.36898e-09	-3.33309e-10	-2.67926e-09	2.11416e-09	1.13551e-09	-1.22872e-09	7.59263e-10	-1.01948e-09	3.02944e-10	-2.969e-10	-1.81544e-09	-2.02026e-09	9.29572e-17
5.84476e-11	2.34004e-09	7.59635e-10	4.88959e-10	-7.50729e-10	-4.40618e-10	4.13754e-10	-1.29718e-10	-1.69631e-10	1.33237e-09	6.54024e-10	1.08147e-09	1.1478e-09	-2.86512e-09	-7.5272e-10	1.31014e-09	-6.53171e-09	2.82306e-10	-1.14539e-09	-3.17087e-10	-2.74798e-09	2.11621e-09	1.12607e-09	-1.22888e-09	1.00821e-09	-1.0089e-09	2.46774e-10	-3.40735e-10	-1.81709e-09	-2.01364e-09	9.09831e-17
6.07901e-11	2.35111e-09	7.67676e-10	4.88583e-10	-7.41446e-10	-3.9634e-10	4.16682e-10	4.88559e-11	-1.69671e-10	1.33149e-09	6.00509e-10	1.08149e-09	1.16767e-09	-2.86509e-09	-7.78846e-10	1.30794e-09	-6.53253e-09	2.86659e-10	-2.26403e-10	-3.15824e-10	-2.70291e-09	2.1172e-09	1.12871e-09	-1.22882e-09	8.08371e-10	-1.00909e-09	2.47636e-10	-3.38583e-10	-1.81703e-09	-2.01753e-09	8.91628e-17
8.29246e-11	2.38444e-09	9.9275e-10	4.88475e-10	-7.38168e-10	-4.22478e-10	3.86157e-10	-3.73318e-10	-1.69678e-10	1.33205e-09	5.95504e-10	1.08232e-09	1.16823e-09	-2.86509e-09	-7.49433e-10	1.30598e-09	-6.53148e-09	2.40287e-10	-4.97115e-10	-3.20648e-10	-2.70502e-09	2.1172e-09	1.15452e-09	-1.22946e-09	7.68544e-10	-1.02085e-09	2.72131e-10	-3.40884e-10	-1.81609e-09	-1.49009e-09	8.8152e-17
9.91629e-11	2.43653e-09	2.16005e-11	4.93929e-10	-6.81762e-10	-3.93201e-10	4.03217e-10	-5.7109e-11	-1.69693e-10	1.33119e-09	5.77933e-10	1.08311e-09	1.16922e-09	-2.86511e-09	-7.55587e-10	1.30735e-09	-6.53226e-09	-2.85375e-11	-6.77696e-10	-3.20675e-10	-2.69753e-09	1.65085e-09	1.14202e-09	-1.22896e-09	8.0943e-10	-1.02281e-09	2.85892e-10	-3.33632e-10	-1.81997e-09	-1.47555e-09	8.55739e-17
8.64664e-11	2.38514e-09	1.25223e-10	4.91755e-10	-5.42292e-10	-4.07184e-10	3.96369e-10	-1.6023e-10	-1.69706e-10	1.33138e-09	5.33645e-10	1.07948e-09	1.16626e-09	-2.8651e-09	-7.42462e-10	1.30672e-09	-6.53243e-09	2.9209e-11	-6.03805e-10	-3.20324e-10	-2.69624e-09	1.71812e-09	1.14404e-09	-1.22908e-09	8.10442e-10	-1.01552e-09	2.84956e-10	-3.34e-10	-1.81943e-09	-1.51983e-09	8.53586e-17
9.40575e-11	2.39241e-09	2.38608e-10	4.96976e-10	-6.60482e-10	-3.19937e-10	4.00209e-10	-2.74278e-10	-1.71076e-10	1.33144e-09	5.01276e-10	1.08003e-09	1.17422e-09	-2.86518e-09	-7.48383e-10	1.30692e-09	-6.53194e-09	1.21934e-10	-6.0432e-10	-3.21513e-10	-2.6172e-09	1.66057e-09	1.13913e-09	-1.22905e-09	8.15692e-10	-1.02674e-09	2.80021e-10	-3.19892e-10	-1.80428e-09	-1.56027e-09	8.50415e-17
9.53754e-11	2.39596e-09	1.37282e-10	4.96317e-10	-6.43417e-10	-3.66327e-10	4.01846e-10	-1.57771e-10	-1.70884e-10	1.33137e-09	5.13303e-10	1.08155e-09	1.17351e-09	-2.86514e-09	-7.50338e-10	1.30679e-09	-6.53179e-09	9.52352e-11	-6.06649e-10	-3.21477e-10	-2.62397e-09	1.66851e-09	1.13736e-09	-1.229e-09	8.16446e-10	-1.02065e-09	2.83585e-10	-3.19458e-10	-1.80606e-09	-1.51516e-09	8.49075e-17
8.69083e-11	2.32146e-09	6.61393e-11	5.06213e-10	-7.18002e-10	-3.72149e-10	2.98016e-10	-1.22687e-10	-1.65696e-10	1.33199e-09	4.53384e-10	1.08085e-09	1.16799e-09	-1.78652e-09	-7.58258e-10	1.286e-09	-6.53047e-09	7.06991e-11	-6.20565e-10	-1.99752e-10	-2.64648e-09	1.73265e-09	1.27429e-09	-7.39052e-10	8.15086e-10	-1.02641e-09	2.82264e-10	-3.29218e-10	-1.71805e-09	-1.50998e-09	7.87659e-17
9.68943e-11	2.3209e-09	1.05087e-10	5.12142e-10	-6.73418e-10	-3.92896e-10	2.74606e-10	-1.68714e-10	-1.662e-10	1.33181e-09	4.70525e-10	1.08868e-09	1.16916e-09	-1.08078e-09	-7.71638e-10	1.26946e-09	-6.53166e-09	6.55557e-11	-5.98382e-10	-2.78343e-10	-2.63963e-09	1.70537e-09	1.18808e-09	-2.40981e-10	7.28166e-10	-1.08335e-09	2.83427e-10	-3.28917e-10	-1.09732e-09	-1.27046e-09	7.34895e-17
9.79854e-11	2.31567e-09	1.39541e-10	5.11741e-10	-6.76479e-10	-3.80662e-10	3.09352e-10	-1.65766e-10	-1.60188e-10	1.33163e-09	4.81781e-10	1.08609e-09	1.17092e-09	-1.15186e-09	-7.59097e-10	1.27837e-09	-6.5317e-09	2.49949e-11	-5.89385e-10	-2.83516e-10	-2.64094e-09	1.69427e-09	1.19843e-09	-2.73666e-10	8.10543e-10	-1.0363e-09	2.80948e-10	-3.28965e-10	-1.05654e-09	-1.21863e-09	7.3465e-17
9.7644e-11	2.33199e-09	1.16218e-10	5.15475e-10	-6.80298e-10	-3.88898e-10	3.18323e-10	-1.65237e-10	-1.64548e-10	1.33153e-09	4.91758e-10	1.08617e-09	1.16881e-09	-1.12734e-09	-7.67266e-10	1.28194e-09	-6.53156e-09	6.54539e-11	-6.08339e-10	-2.83352e-10	-2.64394e-09	1.66856e-09	1.1886e-09	-3.04981e-10	7.69328e-10	-1.06232e-09	2.81952e-10	-3.27845e-10	-1.17615e-09	-9.81728e-10	7.32111e-17
8.5903e-11	2.32364e-09	1.44784e-10	5.10694e-10	-6.88908e-10	-3.85555e-10	3.16426e-10	-1.64498e-10	-1.63553e-10	1.33151e-09	4.79198e-10	1.08616e-09	1.16439e-09	-1.09973e-09	-7.70862e-10	1.28362e-09	-6.53209e-09	6.43811e-11	-5.98016e-10	-2.59787e-10	-2.64535e-09	1.68172e-09	1.18951e-09	-3.2736e-10	7.40943e-10	-1.06927e-09	2.82019e-10	-2.95587e-10	-1.08516e-09	-9.2548e-10	7.2794e-17
8.60802e-11	2.3304e-09	1.39378e-10	5.15439e-10	-6.405e-10	-3.77691e-10	3.73729e-10	-1.70034e-10	-1.67059e-10	1.33142e-09	4.72174e-10	1.08809e-09	1.16927e-09	-1.10014e-09	-7.96724e-10	1.2917e-09	-6.52753e-09	6.33135e-11	-5.99156e-10	-2.83503e-10	-2.64691e-09	6.60195e-11	1.18389e-09	-2.31835e-10	7.4155e-10	-1.11159e-09	2.82614e-10	-3.18907e-10	-1.07125e-09	-8.09909e-10	6.98215e-17
9.54779e-11	2.33206e-09	1.36344e-10	5.16068e-10	-6.3831e-10	-3.79513e-10	3.53965e-10	-2.49272e-10	-1.65231e-10	1.33144e-09	4.72966e-10	1.08597e-09	1.16833e-09	-1.11202e-09	-7.79354e-10	1.28805e-09	-6.53059e-09	6.2584e-11	-5.99347e-10	-2.88104e-10	-2.64515e-09	2.41204e-10	1.1894e-09	-2.65316e-10	7.50687e-10	-4.82737e-10	2.82344e-10	-3.26162e-10	-1.07003e-09	-9.6566e-10	6.92375e-17
9.32515e-11	2.3301e-09	1.40355e-10	5.13381e-10	-6.45984e-10	-3.79136e-10	3.50971e-10	-2.06117e-10	-1.64601e-10	1.33122e-09	4.75324e-10	1.08601e-09	1.16911e-09	-1.11733e-09	-7.77562e-10	1.28683e-09	-6.52917e-09	6.27511e-11	-5.98055e-10	-2.81061e-10	-2.64559e-09	3.07322e-10	1.1982e-09	-2.72212e-10	7.46196e-10	-3.31818e-10	2.82287e-10	-3.26663e-10	-1.07129e-09	-8.98801e-10	6.90113e-17
9.70003e-11	2.33074e-09	1.34666e-10	5.15033e-10	-6.4799e-10	-3.84885e-10	3.55444e-10	-1.85726e-10	-1.64815e-10	1.33142e-09	4.76264e-10	1.08672e-09	1.16919e-09	-1.11512e-09	-7.76613e-10	1.28943e-09	-6.52953e-09	6.3433e-11	-6.00786e-10	-2.88237e-10	-2.64519e-09	2.6523e-10	1.19195e-09	-2.61129e-10	7.44976e-10	-3.14402e-10	2.82372e-10	-3.20994e-10	-1.07162e-09	-8.34737e-10	6.88588e-17
9.56126e-11	2.3333e-09	1.33802e-10	5.14823e-10	-6.49291e-10	-3.83371e-10	3.56183e-10	-1.81281e-10	-1.65292e-10	1.33137e-09	4.79269e-10	1.08688e-09	1.16907e-09	-1.11521e-09	-7.80843e-10	1.28942e-09	-6.52928e-09	6.28107e-11	-4.60341e-10	-2.87899e-10	-2.64548e-09	2.84362e-10	1.1925e-09	-2.87035e-10	7.4883e-10	-3.04753e-10	2.82393e-10	-3.2065e-10	-1.07471e-09	-8.5418e-10	6.87932e-17
9.55181e-11	2.33286e-09	1.32177e-10	5.14441e-10	-6.49416e-10	-3.80368e-10	3.56738e-10	-1.91395e-10	-1.6542e-10	1.33141e-09	4.75643e-10	1.08675e-09	1.16885e-09	-1.11483e-09	-7.8359e-10	1.28847e-09	-6.52948e-09	6.31172e-11	-2.1061e-10	-2.86498e-10	-2.64538e-09	1.77972e-10	1.19231e-09	-2.73009e-10	7.45796e-10	-2.92351e-10	2.82389e-10	-3.19111e-10	-1.0721e-09	-8.45991e-10	6.8533e-17
9.60144e-11	2.33198e-09	1.33746e-10	4.9911e-10	-6.52557e-10	-3.84624e-10	3.46618e-10	-1.81673e-10	-1.65285e-10	9.5288e-10	4.83403e-10	1.07664e-09	1.16891e-09	-1.12119e-09	-3.13697e-10	1.28829e-09	-2.25422e-09	6.30806e-11	-5.21677e-10	-2.85948e-10	-2.64532e-09	2.72435e-10	1.20566e-09	-2.70556e-10	7.54335e-10	-3.15347e-10	2.824e-10	-3.21814e-10	-1.07265e-09	-8.25817e-10	2.98734e-17
9.60143e-11	2.33198e-09	1.33746e-10	4.99115e-10	-6.52535e-10	-3.82918e-10	3.4678e-10	-1.81678e-10	-1.65284e-10	9.30868e-10	4.83388e-10	1.07642e-09	1.16891e-09	-1.121e-09	-3.14028e-10	1.28829e-09	-2.25866e-09	6.30787e-11	-5.17866e-10	-2.86044e-10	-2.64532e-09	2.68586e-10	1.20535e-09	-2.70555e-10	7.53679e-10	-3.15348e-10	2.824e-10	-3.21797e-10	-1.07265e-09	-8.25956e-10	2.98425e-17
9.60143e-11	2.33198e-09	1.33746e-10	4.99115e-10	-6.52535e-10	-3.82918e-10	3.4678e-10	-1.81678e-10	-1.65284e-10	9.30868e-10	4.83388e-10	1.07642e-09	1.16891e-09	-1.121e-09	-3.14028e-10	1.28829e-09	-2.25866e-09	6.30787e-11	-5.17866e-10	-2.86044e-10	-2.64532e-09	2.68586e-10	1.20535e-09	-2.70555e-10	7.53679e-10	-3.15348e-10	2.824e-10	-3.21797e-10	-1.07265e-09	-8.25956e-10	2.98425e-17
9.5775e-11	2.33232e-09	1.33575e-10	5.07317e-10	-6.52806e-10	-3.83277e-10	3.41435e-10	-1.85229e-10	-1.65256e-10	8.01723e-10	4.93998e-10	1.08241e-09	1.16898e-09	-1.12099e-09	-2.40442e-10	1.28803e-09	-2.24529e-09	6.25699e-11	-4.308e-10	-2.86863e-10	-2.6453e-09	2.47571e-10	1.20821e-09	-2.70447e-10	7.64321e-10	-3.14871e-10	2.82394e-10	-3.2095e-10	-1.07205e-09	-8.20242e-10	2.94669e-17
9.59395e-11	2.33232e-09	1.33693e-10	5.03644e-10	-6.52472e-10	-3.84227e-10	3.40785e-10	-1.83807e-10	-1.65267e-10	7.73867e-10	4.91943e-10	1.08271e-09	1.16891e-09	-1.12162e-09	-2.80719e-10	1.28823e-09	-2.22611e-09	6.28296e-11	-4.70536e-10	-2.86368e-10	-2.64535e-09	2.5315e-10	1.20812e-09	-2.70882e-10	7.60944e-10	-3.15969e-10	2.82406e-10	-3.21138e-10	-1.07247e-09	-7.5157e-10	2.92815e-17
1.51388e-10	2.33218e-09	1.34022e-10	5.04278e-10	-6.52087e-10	-3.80279e-10	3.26989e-10	5.00347e-11	-1.65529e-10	8.30124e-10	2.43696e-11	3.17993e-10	1.16869e-09	-1.12351e-09	-2.80069e-10	1.28952e-09	-7.28347e-10	6.2779e-11	-4.69225e-10	-2.86436e-10	-2.64531e-09	2.55381e-10	1.20764e-09	-2.7036e-10	7.62387e-10	-3.18236e-10	2.8882e-10	-3.21548e-10	-1.0757e-09	-8.09607e-10	2.3714e-17
1.21816e-10	9.1025e-10	1.33827e-10	5.30733e-10	-6.51682e-10	-3.84014e-10	3.18359e-10	2.44013e-11	-1.65298e-10	7.7754e-10	4.93731e-10	8.38709e-10	1.1809e-09	-1.12155e-09	-2.13324e-10	1.28954e-09	-1.36068e-09	6.27633e-11	-4.72912e-10	-2.86338e-10	-1.31312e-09	2.67211e-10	1.20762e-09	-2.70294e-10	7.6056e-10	-3.14951e-10	2.80381e-10	-3.21392e-10	-1.0738e-09	-8.01651e-10	1.59004e-17
1.05482e-10	9.92112e-10	1.33827e-10	5.26417e-10	-6.51695e-10	-3.83861e-10	3.22233e-10	2.61863e-11	-1.6529e-10	7.78143e-10	4.03907e-10	8.13287e-10	1.17897e-09	-1.12157e-09	-2.26277e-10	1.28912e-09	-1.23649e-09	6.27643e-11	-4.6947e-10	-2.86321e-10	-1.41054e-09	2.66094e-10	1.20739e-09	-2.70281e-10	7.60558e-10	-3.15267e-10	2.82181e-10	-3.21431e-10	-1.0736e-09	-7.73376e-10	1.58234e-17
1.0566e-10	1.23114e-09	1.33185e-10	5.28384e-10	-6.5022e-10	-3.82671e-10	3.25976e-10	4.41305e-11	-1.65135e-10	8.14495e-10	1.69963e-10	6.78512e-10	1.24862e-09	-1.12081e-09	-2.56461e-10	1.29464e-09	-9.02847e-10	6.27796e-11	-4.66546e-10	-2.86224e-10	-7.75865e-10	2.61789e-10	1.2081e-09	-2.70231e-10	7.588e-10	-3.15968e-10	2.87044e-10	-3.21505e-10	-1.07422e-09	-7.62362e-10	1.41565e-17
1.01845e-10	1.05983e-09	1.3329e-10	6.14067e-10	-6.48151e-10	-3.82448e-10	3.1825e-10	7.2534e-11	-1.65163e-10	8.08821e-10	2.41542e-10	7.06795e-10	1.21917e-09	-1.12129e-09	-2.48189e-10	1.29543e-09	-9.42604e-10	6.27626e-11	-4.66758e-10	-2.86362e-10	-8.9369e-10	2.6382e-10	1.20804e-09	-2.70218e-10	7.60346e-10	-3.15795e-10	2.86216e-10	-3.21507e-10	-1.07402e-09	-7.61554e-10	1.41137e-17
1.09481e-10	1.02954e-09	1.33361e-10	5.60532e-10	-6.50691e-10	-3.8173e-10	3.23674e-10	8.16529e-11	-1.65263e-10	8.1042e-10	1.31139e-10	7.26239e-10	1.23046e-09	-1.12167e-09	-2.38962e-10	1.29157e-09	-8.84557e-10	6.278e-11	-4.67643e-10	-2.86081e-10	-8.13519e-10	2.61344e-10	1.20812e-09	-2.70243e-10	7.60248e-10	-3.16362e-10	2.8481e-10	-3.21537e-10	-1.07416e-09	-7.72155e-10	1.37728e-17
1.07227e-10	1.07943e-09	1.33396e-10	5.49682e-10	-6.50259e-10	-3.82422e-10	3.24056e-10	6.55786e-11	-1.65252e-10	8.09758e-10	1.64614e-10	6.55075e-10	1.2302e-09	-1.12146e-09	-2.42185e-10	1.29244e-09	-8.80391e-10	6.27858e-11	-4.68201e-10	-2.86129e-10	-7.74564e-10	2.63659e-10	1.20815e-09	-2.70235e-10	7.59894e-10	-3.16362e-10	2.87669e-10	-3.21522e-10	-1.07426e-09	-7.71893e-10	1.37101e-17
1.08407e-10	1.05519e-09	1.33443e-10	5.41472e-10	-6.50705e-10	-3.82534e-10	3.23348e-10	7.3219e-11	-1.65649e-10	8.09445e-10	2.31589e-10	6.45865e-10	1.20549e-09	-1.12174e-09	-2.35343e-10	1.29178e-09	-8.91114e-10	6.27771e-11	-4.66973e-10	-2.86066e-10	-7.63017e-10	2.5313e-10	1.20818e-09	-2.70139e-10	7.59808e-10	-3.16249e-10	2.86491e-10	-3.21696e-10	-1.07418e-09	-7.57772e-10	1.35726e-17
1.09166e-10	1.04355e-09	1.33484e-10	3.44675e-10	-6.50647e-10	-3.82446e-10	3.23944e-10	9.0155e-11	-1.65233e-10	8.09808e-10	1.92846e-10	6.72583e-10	1.23664e-09	-1.12654e-09	-2.40767e-10	1.29235e-09	-8.99289e-10	6.27927e-11	-4.67656e-10	-2.86001e-10	-7.59583e-10	2.62043e-10	1.20808e-09	-2.70214e-10	7.60366e-10	-3.16182e-10	2.84125e-10	-3.21522e-10	-1.07407e-09	-7.61092e-10	1.35057e-17
1.07634e-10	1.04233e-09	1.11209e-10	4.72473e-10	-6.50518e-10	-3.82661e-10	3.23288e-10	7.16893e-11	-1.6794e-10	8.09459e-10	2.11191e-10	6.71408e-10	1.21948e-09	-1.12193e-09	-2.35178e-10	2.3499e-10	-8.94779e-10	3.78116e-11	-4.67982e-10	-2.86307e-10	-7.68379e-10	1.44536e-10	1.2082e-09	-2.70292e-10	7.59986e-10	-3.14782e-10	2.06467e-10	-3.21522e-10	-1.07401e-09	-7.56737e-10	1.18441e-17
1.0786e-10	1.03852e-09	1.23583e-10	4.69814e-10	-6.50759e-10	-3.82563e-10	3.23786e-10	6.82742e-11	-1.91763e-10	8.09276e-10	1.97999e-10	6.07881e-10	1.22083e-09	-1.12329e-09	-2.27546e-10	1.29247e-10	-8.8352e-10	5.73935e-11	-4.67606e-10	-2.86204e-10	-7.67785e-10	1.96734e-10	1.20846e-09	-2.71123e-10	7.60058e-10	-3.13727e-10	2.29877e-10	-3.21544e-10	-1.07402e-09	-7.60211e-10	1.17369e-17
1.0737e-10	1.03628e-09	1.24814e-10	4.47275e-10	-9.11502e-11	-3.82432e-10	3.23428e-10	6.88871e-11	-1.84022e-10	8.09261e-10	2.15599e-10	6.66328e-10	1.22184e-09	-7.82484e-10	-2.34401e-10	3.76304e-10	-8.84171e-10	5.66781e-11	-4.67758e-10	-2.55519e-10	-7.64149e-10	2.14737e-10	1.20819e-09	-2.64753e-10	7.60129e-10	-3.14999e-10	1.99824e-10	-3.21544e-10	-1.07407e-09	-7.58552e-10	1.08242e-17
1.07293e-10	1.02256e-09	1.24747e-10	4.63495e-10	-2.16134e-10	-3.8248e-10	3.23465e-10	6.9084e-11	-1.81343e-10	5.04508e-10	2.10447e-10	6.41171e-10	1.22299e-09	-8.71989e-10	-2.34126e-10	2.43927e-10	-8.89329e-10	5.7859e-11	-4.70805e-10	-2.67776e-10	-7.64149e-10	1.89499e-10	1.20837e-09	-2.70933e-10	7.60016e-10	-1.6371e-10	1.93207e-10	-3.21539e-10	-1.07405e-09	-7.56828e-10	1.04156e-17
1.06977e-10	1.02841e-09	1.27698e-10	4.59999e-10	-2.03152e-10	-3.82334e-10	3.23558e-10	6.88876e-11	-1.80543e-10	3.10068e-10	2.12493e-10	6.63499e-10	1.22175e-09	-8.33205e-10	-2.33211e-10	2.17115e-10	-8.85434e-10	5.72484e-11	-4.6842e-10	-2.44472e-10	-7.64167e-10	2.07826e-10	1.20824e-09	-2.62834e-10	7.60091e-10	-2.54495e-10	2.02857e-10	-3.21556e-10	-1.07407e-09	-7.55079e-10	1.02298e-17
1.07557e-10	1.0238e-09	1.23796e-10	4.43479e-10	-2.12517e-10	-3.82414e-10	2.52251e-10	6.95662e-11	-1.85775e-10	2.9476e-10	2.1217e-10	6.43127e-10	1.22093e-09	-8.52102e-10	-2.34257e-10	2.50422e-10	-8.89646e-10	4.97299e-11	-4.69543e-10	-2.67579e-10	-7.64646e-10	1.94621e-10	1.20828e-09	-2.58255e-10	7.60034e-10	-2.75182e-10	2.14322e-10	-3.214e-10	-1.07409e-09	-7.50617e-10	1.02009e-17
1.07453e-10	1.02584e-09	1.24393e-10	4.59073e-10	-1.75642e-10	-3.82439e-10	2.61545e-10	6.92247e-11	-1.79969e-10	3.00789e-10	2.11997e-10	6.45437e-10	1.22067e-09	-8.3323e-10	-2.34243e-10	2.52701e-10	-8.89018e-10	5.45217e-11	-4.69692e-10	-2.5703e-10	-7.64516e-10	1.90798e-10	1.20827e-09	-2.60913e-10	7.6004e-10	-1.28503e-10	2.13681e-10	-3.21433e-10	-1.07408e-09	-7.51331e-10	1.0118e-17
1.07338e-10	1.01806e-09	1.24048e-10	1.41645e-10	-2.15072e-10	-3.82472e-10	2.64431e-10	6.91072e-11	-1.82094e-10	3.19316e-10	2.10619e-10	6.46714e-10	1.22124e-09	-8.41359e-10	-2.3405e-10	2.3976e-10	-8.89035e-10	5.75587e-11	-4.69533e-10	-2.57369e-10	-7.63886e-10	1.92672e-10	1.20825e-09	-2.62181e-10	7.60332e-10	-1.60218e-10	2.10473e-10	-3.21469e-10	-1.07406e-09	-7.52671e-10	9.96114e-18
1.07312e-10	1.02642e-09	1.2409e-10	2.70676e-10	-1.92595e-10	-3.8246e-10	2.81914e-10	6.91232e-11	-1.81288e-10	3.20401e-10	2.11767e-10	5.18233e-10	1.22118e-09	-8.39234e-10	-2.341e-10	2.44729e-10	-8.89346e-10	5.4402e-11	-4.69587e-10	-2.60495e-10	-7.64136e-10	1.904e-10	3.85482e-10	-2.65341e-10	7.60778e-10	-1.77063e-10	2.11911e-10	-3.22745e-10	-1.07407e-09	-7.52825e-10	8.58158e-18
1.07499e-10	1.0248e-09	1.24459e-10	2.64474e-10	-1.95922e-10	-3.82455e-10	2.83434e-10	6.91328e-11	-1.81483e-10	3.10699e-10	2.11487e-10	3.03054e-10	1.22275e-09	-8.49969e-10	-2.34092e-10	2.50484e-10	-6.30238e-10	5.64309e-11	-4.69393e-10	-2.55138e-10	-7.64379e-10	1.89501e-10	6.64115e-11	-2.63437e-10	7.60086e-10	-1.32813e-10	2.10147e-10	-2.4771e-10	-1.07408e-09	-7.53772e-10	7.82064e-18
1.06589e-10	1.02314e-09	1.24381e-10	2.38926e-10	-1.97769e-10	-3.82454e-10	2.82141e-10	6.91174e-11	-1.82138e-10	3.11115e-10	2.11467e-10	3.07228e-10	1.22255e-09	-8.48577e-10	-2.34115e-10	2.48092e-10	-6.43214e-10	5.66138e-11	-4.69398e-10	-2.55711e-10	-7.64197e-10	1.8981e-10	8.7805e-11	-2.61846e-10	7.60187e-10	-1.3151e-10	2.10163e-10	-2.53022e-10	-1.07408e-09	-4.81522e-10	7.48847e-18
1.07434e-10	1.02481e-09	1.2442e-10	2.5361e-10	-2.01041e-10	-3.82473e-10	2.79321e-10	6.90892e-11	-1.866e-10	3.1592e-10	2.1154e-10	2.43108e-10	1.22159e-09	-8.4147e-10	-2.33989e-10	2.48796e-10	-6.66272e-10	5.65097e-11	-4.69643e-10	-2.55264e-10	-7.6424e-10	1.89928e-10	2.31831e-10	-2.62196e-10	7.60216e-10	-1.23651e-10	2.10269e-10	-2.72549e-10	-1.07407e-09	-4.05575e-10	7.47186e-18
1.06701e-10	1.02333e-09	1.24434e-10	2.5309e-10	-1.98105e-10	-3.82479e-10	2.80151e-10	6.9124e-11	-1.82954e-10	3.1323e-10	2.11474e-10	3.03044e-10	1.22218e-09	-8.45424e-10	-2.34015e-10	2.48402e-10	-6.54225e-10	5.66773e-11	-4.69439e-10	-2.56202e-10	-7.64218e-10	1.89786e-10	1.23356e-10	-2.62046e-10	7.60193e-10	-1.29966e-10	2.10311e-10	-2.7035e-10	-1.07408e-09	-3.8009e-10	7.43137e-18
1.06701e-10	1.02333e-09	1.24434e-10	2.5309e-10	-1.98105e-10	-3.82479e-10	2.80151e-10	6.9124e-11	-1.82954e-10	3.1323e-10	2.11474e-10	3.03044e-10	1.22218e-09	-8.45424e-10	-2.34015e-10	2.48402e-10	-6.54225e-10	5.66773e-11	-4.69439e-10	-2.56202e-10	-7.64218e-10	1.89786e-10	1.23356e-10	-2.62046e-10	7.60193e-10	-1.29966e-10	2.10311e-10	-2.7035e-10	-1.07408e-09	-3.8009e-10	7.43137e-18
1.06807e-10	1.02373e-09	1.2437e-10	2.50525e-10	-1.98358e-10	-3.82463e-10	2.81183e-10	6.91022e-11	-1.85061e-10	3.14053e-10	2.11443e-10	2.78328e-10	1.22201e-09	-8.44525e-10	-2.34045e-10	2.49157e-10	-6.54303e-10	5.66406e-11	-4.69423e-10	-2.55805e-10	-7.6423e-10	1.89863e-10	1.35515e-10	-2.62588e-10	7.60183e-10	-1.32062e-10	2.10503e-10	-2.61952e-10	-1.07408e-09	-3.80361e-10	7.41665e-18
1.06795e-10	1.02406e-09	1.24373e-10	2.50066e-10	-1.98977e-10	-3.82475e-10	2.80295e-10	6.91126e-11	-1.8612e-10	3.14193e-10	2.11489e-10	2.70059e-10	1.222e-09	-8.44882e-10	-2.34041e-10	2.48921e-10	-6.517e-10	5.66383e-11	-4.69471e-10	-2.55847e-10	-7.64214e-10	1.89938e-10	1.3153e-10	-2.62486e-10	7.60218e-10	-1.30879e-10	2.10401e-10	-2.67967e-10	-1.07408e-09	-3.71705e-10	7.40521e-18
1.06919e-10	8.9594e-10	1.24382e-10	2.48775e-10	-1.98745e-10	-3.83427e-10	2.80751e-10	6.91121e-11	-1.84892e-10	3.14347e-10	2.1146e-10	2.81486e-10	1.22203e-09	-8.44228e-10	-2.34271e-10	2.49124e-10	-6.5443e-10	5.66769e-11	-4.69454e-10	-2.55587e-10	-7.64273e-10	1.89898e-10	5.10125e-11	-2.62453e-10	7.60202e-10	-1.30826e-10	2.29791e-10	-2.64255e-10	-1.07408e-09	-3.74054e-10	7.16167e-18
1.08162e-10	9.20862e-10	1.2446e-10	2.49585e-10	-1.99014e-10	-3.48002e-10	2.80739e-10	6.91332e-11	-1.85404e-10	3.14395e-10	2.11466e-10	1.62683e-10	3.8915e-10	-8.44368e-10	-2.34074e-10	2.49143e-10	-6.57036e-10	5.67575e-11	-4.69462e-10	-2.61566e-10	-7.6422e-10	1.89894e-10	6.70268e-11	-2.62479e-10	7.60029e-10	-1.30873e-10	2.21155e-10	-2.6915e-10	-1.0748e-09	-3.78677e-10	5.79935e-18
1.10196e-10	9.11025e-10	1.2453e-10	2.50628e-10	-1.97745e-10	-3.67649e-10	2.80519e-10	6.75494e-11	-1.85763e-10	3.14781e-10	2.11484e-10	7.64441e-11	2.17439e-10	-8.44101e-10	-2.34021e-10	2.4906e-10	-6.554e-10	5.67066e-11	-4.69471e-10	-2.58448e-10	-7.64242e-10	1.89295e-10	1.25665e-10	-2.624e-10	7.5903e-10	-1.31662e-10	2.12134e-10	-2.71446e-10	-1.07483e-09	-3.71328e-10	5.6685e-18
1.10706e-10	8.998e-10	1.24457e-10	2.51145e-10	-1.99052e-10	-3.65302e-10	2.80446e-10	6.91146e-11	-1.85622e-10	3.14437e-10	2.11482e-10	8.54821e-11	2.05027e-10	-8.04305e-10	-2.3409e-10	2.49463e-10	-6.56161e-10	5.67034e-11	-4.69388e-10	-2.57799e-10	-7.64935e-10	1.8974e-10	1.04747e-10	-2.62439e-10	7.60089e-10	-1.38037e-10	2.16393e-10	-2.66264e-10	-1.07473e-09	-3.76828e-10	5.58137e-18
1.10372e-10	8.9985e-10	1.24462e-10	2.51197e-10	-1.99036e-10	-3.64363e-10	2.80447e-10	6.91146e-11	-1.85626e-10	3.14416e-10	2.11482e-10	9.67784e-11	1.97709e-10	-8.04962e-10	-2.34089e-10	2.49453e-10	-6.5616e-10	5.67067e-11	-4.69396e-10	-2.57801e-10	-7.64924e-10	1.8977e-10	1.0524e-10	-2.62442e-10	7.60089e-10	-1.37841e-10	2.16215e-10	-2.6731e-10	-1.07481e-09	-3.7408e-10	5.57952e-18
1.0977e-10	9.04165e-10	1.24442e-10	2.504e-10	-1.99033e-10	-3.56504e-10	2.80468e-10	6.91769e-11	-1.85639e-10	3.14531e-10	2.11472e-10	9.01569e-11	1.41717e-10	-8.06681e-10	-2.34086e-10	2.49494e-10	-6.55923e-10	5.65418e-11	-4.69396e-10	-2.579e-10	-7.64858e-10	1.89742e-10	1.04425e-10	-2.61291e-10	7.60099e-10	-1.3795e-10	2.16165e-10	-2.66327e-10	-1.07484e-09	-3.76651e-10	5.56405e-18
1.09178e-10	8.98265e-10	1.24453e-10	2.50565e-10	-1.9812e-10	-3.50872e-10	2.80498e-10	6.91457e-11	-1.85667e-10	3.14499e-10	2.11479e-10	8.92443e-11	1.40949e-10	-8.08574e-10	-2.34086e-10	2.49448e-10	-6.5604e-10	5.666e-11	-4.69402e-10	-2.59127e-10	-7.64706e-10	1.89726e-10	1.1129e-10	-2.61712e-10	7.60079e-10	-1.34013e-10	2.15906e-10	-2.67484e-10	-1.07493e-09	-3.75952e-10	5.55303e-18
1.10433e-10	8.97349e-10	1.24435e-10	2.5067e-10	-1.98572e-10	-3.48629e-10	2.80471e-10	6.91028e-11	-1.85757e-10	3.14493e-10	2.11478e-10	9.4449e-11	1.46536e-10	-8.09069e-10	-2.34056e-10	2.49374e-10	-6.56488e-10	5.67087e-11	-4.69331e-10	-2.58762e-10	-7.6468e-10	1.89693e-10	6.42104e-11	-2.6222e-10	7.60082e-10	-1.35715e-10	2.15654e-10	-2.6733e-10	-1.07487e-09	-3.75269e-10	5.54556e-18
1.09895e-10	8.9818e-10	1.24455e-10	2.50834e-10	-1.98575e-10	-3.47783e-10	2.8048e-10	6.96894e-11	-1.85901e-10	3.14492e-10	2.1148e-10	9.04123e-11	1.46371e-10	-8.08861e-10	-2.3407e-10	2.49403e-10	-6.56106e-10	5.66951e-11	-4.69363e-10	-2.58695e-10	-7.64717e-10	3.45275e-11	6.72266e-11	-2.62232e-10	7.60079e-10	-1.34732e-10	2.15794e-10	-2.67373e-10	-1.07283e-09	-3.75859e-10	5.5065e-18
1.10054e-10	8.98101e-10	1.24585e-10	2.5073e-10	-1.98559e-10	-3.48947e-10	2.80476e-10	6.9506e-11	-1.84064e-10	3.14651e-10	2.13718e-10	9.02606e-11	1.38253e-10	-7.1795e-10	-2.33329e-10	2.49075e-10	-6.564e-10	5.66701e-11	-4.6935e-10	-2.55691e-10	-2.33471e-10	1.31764e-10	8.01201e-11	-2.62229e-10	7.60408e-10	-1.34541e-10	2.155e-10	-2.67339e-10	-1.07411e-09	-3.73734e-10	4.85394e-18
1.10136e-10	8.99403e-10	1.24899e-10	2.50725e-10	-1.98536e-10	-3.49756e-10	2.80475e-10	6.75175e-11	-1.81673e-10	3.14536e-10	2.11539e-10	9.26174e-11	1.35736e-10	-7.48062e-10	-2.33664e-10	2.49262e-10	-6.58667e-10	5.67051e-11	-4.69338e-10	-2.55754e-10	-4.15575e-10	1.55155e-10	8.84142e-11	-2.62212e-10	7.60121e-10	-1.34883e-10	2.1543e-10	-2.67236e-10	-5.59454e-10	-3.74077e-10	4.18732e-18
1.10177e-10	8.97601e-10	1.26397e-10	2.50734e-10	-1.98424e-10	-3.49913e-10	2.80476e-10	7.20363e-11	-1.8401e-10	3.1469e-10	2.13007e-10	9.22743e-11	1.34943e-10	-7.40158e-10	-2.33729e-10	2.50112e-10	-6.57112e-10	5.66885e-11	-4.69344e-10	-2.56961e-10	-2.22911e-10	1.36469e-10	8.80078e-11	-2.62216e-10	7.60348e-10	-1.35831e-10	2.15872e-10	-2.6736e-10	-5.09951e-10	-3.74531e-10	3.99347e-18
1.10308e-10	8.98039e-10	1.25053e-10	2.50716e-10	-1.98377e-10	-3.50352e-10	2.80475e-10	7.15055e-11	-1.82998e-10	3.14668e-10	2.17271e-10	9.14218e-11	1.33459e-10	-7.34462e-10	-2.33417e-10	2.49179e-10	-6.56506e-10	5.66847e-11	-4.69342e-10	-2.57342e-10	-2.23591e-10	1.01977e-10	8.68117e-11	-2.62169e-10	7.60283e-10	-1.35262e-10	2.15629e-10	-2.67413e-10	-4.36785e-10	-3.74411e-10	3.90758e-18
1.10037e-10	8.98253e-10	1.28889e-10	2.50731e-10	-1.98464e-10	-2.84816e-11	2.82368e-10	8.50645e-11	-1.8194e-10	3.14699e-10	2.15319e-10	9.16927e-11	1.35449e-10	-7.24576e-10	-2.33898e-10	2.49852e-10	-6.57178e-10	5.71689e-11	-4.69336e-10	-2.57104e-10	-2.30553e-10	1.32264e-10	8.88491e-11	-2.62187e-10	7.60402e-10	-1.35143e-10	2.15563e-10	-2.28617e-10	-5.05424e-10	-3.72193e-10	3.83101e-18
1.10269e-10	8.98332e-10	1.27377e-10	2.50732e-10	-1.98427e-10	-1.4532e-10	2.81652e-10	9.05001e-11	-1.83668e-10	3.14675e-10	2.16264e-10	9.23251e-11	1.31244e-10	-7.20476e-10	-2.33958e-10	2.49834e-10	-6.58491e-10	5.72159e-11	-4.69339e-10	-2.57021e-10	-2.26765e-10	1.36658e-10	8.45506e-11	-2.62191e-10	7.60422e-10	-1.35364e-10	2.1562e-10	-1.76759e-10	-4.59343e-10	-3.73462e-10	3.78176e-18
1.10073e-10	8.98252e-10	1.2676e-10	2.50732e-10	-1.98445e-10	-1.08325e-10	2.81301e-10	8.79734e-11	-1.82906e-10	3.14677e-10	2.2068e-10	9.19405e-11	1.36178e-10	-7.19302e-10	-2.33978e-10	2.49506e-10	-6.59147e-10	5.69885e-11	-4.69336e-10	-2.56688e-10	-2.3108e-10	1.00562e-10	8.75922e-11	-2.60359e-10	7.60404e-10	-1.35391e-10	2.15607e-10	-1.38514e-10	-4.65357e-10	-3.55186e-10	3.74625e-18
1.09962e-10	8.9828e-10	1.26688e-10	2.50731e-10	-1.9847e-10	-7.89824e-11	2.81663e-10	8.52053e-11	-1.83201e-10	3.14685e-10	2.15841e-10	9.21906e-11	1.34981e-10	-7.18998e-10	-2.33854e-10	2.49734e-10	-6.58831e-10	5.71283e-11	-4.69335e-10	-2.56848e-10	-2.03788e-10	1.13926e-10	8.7824e-11	-2.62185e-10	7.60424e-10	-1.35385e-10	2.15645e-10	-1.62976e-10	-4.60607e-10	-3.5659e-10	3.73353e-18
1.10039e-10	8.98286e-10	1.27167e-10	2.50733e-10	-1.98461e-10	-1.05642e-10	2.80992e-10	8.67125e-11	-1.8311e-10	3.14677e-10	2.15958e-10	9.22184e-11	1.34285e-10	-7.2002e-10	-2.2845e-10	2.49916e-10	-6.60376e-10	5.70022e-11	-4.69333e-10	-2.56876e-10	-2.22586e-10	1.0719e-10	8.72821e-11	-4.17265e-11	7.60458e-10	-1.35363e-10	2.1562e-10	-1.54655e-10	-4.63103e-10	-3.54039e-10	3.67672e-18
1.10955e-10	8.97881e-10	1.26737e-10	2.50727e-10	-1.98466e-10	-9.07214e-11	2.15419e-10	8.56216e-11	-1.82987e-10	2.59277e-10	2.15958e-10	9.22199e-11	1.34764e-10	-7.1946e-10	-2.32778e-10	2.49785e-10	-6.60738e-10	5.68801e-11	-4.69335e-10	-2.56959e-10	-2.21784e-10	1.07829e-10	8.59671e-11	-1.10953e-10	7.60432e-10	-1.36335e-10	2.15635e-10	-1.49031e-10	-4.62035e-10	-3.60634e-10	3.62271e-18
1.10003e-10	8.98249e-10	1.2707e-10	2.50731e-10	-1.98471e-10	-9.24136e-11	2.09237e-10	8.75927e-11	-1.83091e-10	2.72477e-10	2.16138e-10	9.2247e-11	1.36901e-10	-7.18642e-10	-2.31844e-10	2.4984e-10	-6.59572e-10	5.70971e-11	-4.69335e-10	-2.56925e-10	-2.19294e-10	1.10241e-10	8.60741e-11	-8.6895e-11	7.60455e-10	-1.36671e-10	2.15633e-10	-1.53444e-10	-4.59352e-10	-3.53075e-10	3.61417e-18
1.09932e-10	8.982e-10	1.26998e-10	2.50728e-10	-1.98387e-10	-9.21154e-11	2.21132e-10	8.63468e-11	-1.8307e-10	2.72109e-10	2.15993e-10	9.22231e-11	1.35671e-10	-7.17534e-10	-7.42878e-11	2.4978e-10	-6.53086e-10	5.71391e-11	-4.69335e-10	-2.56842e-10	-2.19731e-10	1.08402e-10	8.67786e-11	-6.20154e-11	7.60442e-10	-1.39301e-10	2.15634e-10	-1.62644e-10	-4.60109e-10	-3.56596e-10	3.56285e-18
1.10147e-10	8.98213e-10	1.2697e-10	2.5073e-10	-1.98443e-10	-9.45294e-11	2.21939e-10	8.70103e-11	-1.83074e-10	2.62944e-10	2.15933e-10	9.22735e-11	1.26578e-10	-7.17795e-10	-1.11368e-10	2.49822e-10	-6.46131e-10	5.72513e-11	-4.6933e-10	-2.56871e-10	-2.2124e-10	7.41844e-11	8.27574e-11	-8.01156e-11	7.60443e-10	-1.36682e-10	2.15274e-10	-1.5814e-10	-4.60209e-10	-3.56136e-10	3.54858e-18
1.06255e-10	8.9816e-10	1.26995e-10	2.50737e-10	-1.98449e-10	-9.42154e-11	4.48678e-11	8.61922e-11	-6.29865e-11	2.68189e-10	1.92855e-10	9.23152e-11	1.33962e-10	-7.17647e-10	-1.39626e-10	2.50369e-10	-6.56416e-10	5.71792e-11	-2.46577e-10	-2.57408e-10	-2.19114e-10	8.63126e-11	7.83692e-11	-8.11023e-11	7.02299e-10	-1.38609e-10	2.15394e-10	-1.59975e-10	-4.61697e-10	-3.55781e-10	3.24499e-18
1.06255e-10	8.9816e-10	1.26995e-10	2.50737e-10	-1.98449e-10	-9.42154e-11	4.48678e-11	8.61922e-11	-6.29865e-11	2.68189e-10	1.92855e-10	9.23152e-11	1.33962e-10	-7.17647e-10	-1.39626e-10	2.50369e-10	-6.56416e-10	5.71792e-11	-2.46577e-10	-2.57408e-10	-2.19114e-10	8.63126e-11	7.83692e-11	-8.11023e-11	7.02299e-10	-1.38609e-10	2.15394e-10	-1.59975e-10	-4.61697e-10	-3.55781e-10	3.24499e-18
1.05066e-10	8.98212e-10	1.2698e-10	2.5072e-10	-1.98398e-10	-9.42821e-11	8.71829e-11	8.68922e-11	-6.50078e-11	2.68542e-10	1.78414e-10	9.23183e-11	1.34602e-10	-7.18062e-10	-1.80462e-10	2.50475e-10	-6.55109e-10	5.71363e-11	-2.37503e-10	-2.57037e-10	-2.19319e-10	8.60183e-11	8.371e-11	-8.49499e-11	6.90498e-10	-1.26371e-10	2.15417e-10	-1.58529e-10	-4.60587e-10	-3.51626e-10	3.23065e-18
1.05549e-10	8.98186e-10	1.26985e-10	2.5073e-10	-1.98418e-10	-9.4225e-11	7.0762e-11	8.67071e-11	-5.91522e-11	2.6864e-10	1.78591e-10	9.22963e-11	1.34439e-10	-7.17892e-10	-1.40935e-10	2.50323e-10	-6.5401e-10	5.71529e-11	-2.52571e-10	-2.57276e-10	-2.19286e-10	8.86456e-11	8.27779e-11	-7.77608e-11	6.87116e-10	-1.37721e-10	2.14186e-10	-1.58872e-10	-4.6084e-10	-3.55803e-10	3.22069e-18
1.06927e-10	8.98164e-10	1.26946e-10	2.50729e-10	-1.98415e-10	-9.37676e-11	4.53704e-11	8.67042e-11	-6.93592e-11	2.12702e-10	1.83232e-10	9.22845e-11	1.34919e-10	-7.17875e-10	-1.43687e-10	2.52528e-10	-6.541e-10	2.08209e-11	-2.66774e-10	-2.57216e-10	-2.19109e-10	9.11296e-11	8.31505e-11	-7.55306e-11	6.91281e-10	-1.37823e-10	2.21734e-10	-1.59413e-10	-4.61316e-10	-3.5578e-10	3.21033e-18
1.06195e-10	8.98185e-10	1.26594e-10	2.5073e-10	-1.98397e-10	-9.39887e-11	5.67465e-11	8.66652e-11	-6.20718e-11	2.27859e-10	1.80241e-10	9.2313e-11	1.34532e-10	-7.17896e-10	-1.36612e-10	2.5035e-10	-6.53488e-10	4.26132e-11	-2.54412e-10	-2.57263e-10	-2.19214e-10	8.93116e-11	8.28646e-11	-7.85201e-11	6.89062e-10	-1.33504e-10	2.15916e-10	-1.59105e-10	-4.61135e-10	-1.04651e-10	3.08442e-18
1.06478e-10	8.98188e-10	1.26754e-10	2.50731e-10	-1.98409e-10	-9.40315e-11	5.34056e-11	8.73968e-11	-6.75065e-11	2.43956e-10	1.8098e-10	9.05978e-11	1.3462e-10	-7.17876e-10	-1.40862e-10	2.50753e-10	-4.00517e-10	5.16869e-11	-2.48864e-10	-2.57188e-10	-2.19224e-10	8.81036e-11	8.29256e-11	-7.78178e-11	6.89763e-10	-1.36118e-10	2.15209e-10	-1.59026e-10	-4.61089e-10	-1.89757e-10	2.85137e-18
1.07049e-10	8.98271e-10	1.26841e-10	2.50741e-10	-1.96587e-10	-9.39334e-11	5.41119e-11	9.14881e-11	-6.61688e-11	1.4359e-10	1.81029e-10	9.22237e-11	1.35184e-10	-7.19851e-10	-1.31704e-10	2.50833e-10	-1.738e-10	4.87758e-11	-2.49619e-10	-2.57134e-10	-2.1363e-10	8.81664e-11	6.97813e-11	-7.62503e-11	6.90237e-10	-1.35215e-10	2.15841e-10	-1.59244e-10	-4.61133e-10	-2.07222e-10	2.68642e-18
1.06942e-10	8.98263e-10	1.24865e-10	2.50747e-10	-1.98272e-10	-9.39267e-11	4.82623e-11	1.01875e-10	-6.64206e-11	1.58796e-10	1.80678e-10	9.22962e-11	1.37484e-10	-7.18393e-10	-1.40073e-10	2.50785e-10	-1.41506e-10	4.39869e-11	-2.50344e-10	-2.30797e-10	-1.91699e-10	8.8181e-11	8.19704e-11	-7.86273e-11	6.83018e-10	-1.35776e-10	2.15851e-10	-1.59311e-10	-4.61023e-10	-2.15642e-10	2.6572e-18
1.07474e-10	8.98293e-10	1.26701e-10	2.50532e-10	-1.9652e-10	-9.20459e-11	4.86513e-11	9.98973e-11	-6.9074e-11	1.2875e-10	1.80531e-10	9.22356e-11	1.37844e-10	-6.84896e-10	-1.13901e-10	2.50847e-10	-1.32447e-10	4.59794e-11	-2.50394e-10	-2.3738e-10	-1.9973e-10	8.82017e-11	7.42036e-11	-7.81558e-11	6.90571e-10	-1.35574e-10	2.15944e-10	-1.57186e-10	-4.61031e-10	-2.13942e-10	2.60608e-18
1.0752e-10	8.98248e-10	1.22416e-10	2.50281e-10	-1.90903e-10	-9.14104e-11	5.03099e-11	9.76637e-11	-6.90756e-11	1.55669e-10	1.80788e-10	8.88689e-11	1.36399e-10	-6.82018e-10	-1.4065e-10	2.5187e-10	-1.51588e-10	4.46075e-11	-2.50228e-10	-2.39432e-10	-2.05447e-10	8.7925e-11	8.1199e-11	-7.79703e-11	6.6022e-10	-1.35159e-10	2.16236e-10	-1.56186e-10	-4.60973e-10	-1.86904e-10	2.56973e-18
1.06513e-10	8.98272e-10	1.24381e-10	2.50329e-10	-1.92507e-10	-8.52662e-11	4.98453e-11	9.80577e-11	-6.85911e-11	1.5557e-10	1.20332e-10	9.02608e-11	1.34964e-10	-6.8468e-10	-1.37971e-10	2.11309e-10	-1.59259e-10	1.35755e-11	-2.503e-10	-2.43032e-10	-2.06751e-10	9.57742e-11	7.95146e-11	-7.81024e-11	6.68973e-10	-6.21691e-11	2.15973e-10	-3.75777e-11	-4.60837e-10	-1.81415e-10	2.51136e-18
1.0697e-10	8.98212e-10	1.23443e-10	2.50379e-10	-1.9081e-10	-7.91538e-11	4.96345e-11	9.86838e-11	-6.84684e-11	1.54337e-10	1.35668e-10	9.06342e-11	1.3564e-10	-6.84447e-10	-1.40736e-10	2.26595e-10	-1.6017e-10	-2.47726e-11	-2.50363e-10	-2.42701e-10	-2.07511e-10	1.12635e-10	8.10878e-11	-7.80784e-11	6.51373e-10	-7.97631e-11	2.15939e-10	-5.9284e-11	-4.60896e-10	-1.77373e-10	2.50513e-18
1.06468e-10	8.98274e-10	1.23421e-10	2.50456e-10	-1.93481e-10	-8.48811e-11	4.95504e-11	1.07397e-10	-6.75767e-11	1.54342e-10	1.22189e-10	8.99862e-11	1.35416e-10	-6.85565e-10	-1.39206e-10	2.15123e-10	-1.40598e-10	1.48155e-11	-2.50106e-10	-2.38413e-10	-2.07777e-10	9.38153e-11	8.03081e-11	-7.77371e-11	6.58131e-10	-6.20716e-11	2.1556e-10	-3.09605e-11	-4.59637e-10	-1.82295e-10	2.49299e-18
1.06527e-10	8.98251e-10	1.24085e-10	2.50427e-10	-1.93526e-10	-8.49245e-11	4.96244e-11	1.0466e-10	-6.79726e-11	1.54802e-10	1.22416e-10	9.06005e-11	1.35518e-10	-6.80578e-10	-1.39824e-10	2.1094e-10	-1.50885e-10	1.1759e-11	-2.50252e-10	-2.40459e-10	-2.06912e-10	9.94264e-11	8.0367e-11	-7.785e-11	6.55209e-10	-6.19099e-11	2.15736e-10	-3.37615e-11	-4.60192e-10	-1.81496e-10	2.48587e-18
1.23369e-10	9.00699e-10	1.24274e-10	2.50441e-10	-1.92268e-10	-8.42205e-11	5.0074e-11	5.53333e-11	-6.81119e-11	1.55859e-10	1.29431e-10	9.0634e-11	1.35558e-10	-5.02549e-10	-1.38512e-10	2.16621e-10	-1.51407e-10	-1.5744e-12	-2.12929e-10	-2.41972e-10	-2.07488e-10	1.01437e-10	7.62567e-11	-7.78347e-11	6.55081e-10	-7.32705e-11	2.15802e-10	-4.93032e-11	-4.60092e-10	-1.78899e-10	2.26443e-18
1.17965e-10	9.02095e-10	1.23947e-10	1.61086e-10	-1.92144e-10	-8.30438e-11	5.01598e-11	6.18943e-11	-6.78908e-11	1.54813e-10	1.26303e-10	9.05685e-11	1.35545e-10	-5.32655e-10	-1.37098e-10	2.17402e-10	-1.46953e-10	1.04629e-11	-2.10508e-10	-2.41287e-10	-2.07256e-10	1.00446e-10	7.87058e-11	-8.3339e-11	6.54637e-10	-6.07463e-11	2.15713e-10	-4.68238e-11	-4.60288e-10	-1.78557e-10	2.25518e-18
1.26769e-10	9.0152e-10	1.24183e-10	1.72215e-10	-1.92054e-10	-8.32388e-11	5.00268e-11	5.62053e-11	-6.81262e-11	1.55833e-10	1.29027e-10	9.06301e-11	1.35563e-10	-5.03624e-10	-1.38221e-10	2.17847e-10	-1.49706e-10	2.59572e-12	-1.98038e-10	-2.41698e-10	-2.07485e-10	1.01414e-10	7.70303e-11	-7.83253e-11	6.55018e-10	-7.28217e-11	2.15788e-10	-4.92674e-11	-4.60106e-10	-1.78964e-10	2.22826e-18
1.20749e-10	8.99808e-10	1.24108e-10	1.61688e-10	-1.36831e-10	-8.30602e-11	5.00492e-11	6.70352e-11	-5.87198e-11	1.55179e-10	1.27258e-10	9.06335e-11	1.35275e-10	-5.11842e-10	-1.18653e-10	2.17366e-10	-1.49197e-10	4.54841e-12	-1.67153e-10	-2.41491e-10	-2.07425e-10	1.00689e-10	7.61326e-11	-8.28501e-11	6.54966e-10	-6.74038e-11	2.15795e-10	-4.47203e-11	-4.60123e-10	-1.79059e-10	2.19217e-18
5.84738e-11	8.67933e-10	1.24031e-10	1.69892e-10	-4.97383e-11	-8.40289e-11	5.04397e-11	6.30617e-11	-3.87964e-11	1.57915e-10	1.2917e-10	9.05995e-11	-3.99691e-11	-5.28237e-10	-1.2208e-10	1.09735e-10	-1.49323e-10	6.46576e-12	-2.16163e-10	-2.42048e-10	-2.07338e-10	-3.19237e-11	7.65791e-11	-8.09958e-11	6.54585e-10	-5.81369e-11	2.15799e-10	-2.69383e-12	-4.61886e-10	-1.79622e-10	2.08407e-18
6.34622e-11	8.71545e-10	1.24052e-10	1.71814e-10	-6.69246e-11	-8.38173e-11	5.03664e-11	6.34896e-11	-3.93517e-11	1.56998e-10	1.28652e-10	9.06015e-11	1.65995e-11	-5.21174e-10	-1.15648e-10	1.09826e-10	-1.4843e-10	6.44972e-12	-2.12859e-10	-2.42259e-10	-2.07365e-10	-7.38514e-12	7.67368e-11	-8.1409e-11	6.54821e-10	-5.80559e-11	2.15803e-10	-7.9902e-12	-4.61065e-10	-1.79601e-10	2.08017e-18
6.49703e-11	8.68866e-10	1.24031e-10	1.66989e-10	-5.65763e-11	-8.39709e-11	5.04312e-11	6.61639e-11	-4.44323e-11	1.57355e-10	1.28612e-10	9.05988e-11	3.05748e-12	-5.23157e-10	-1.21828e-10	1.21133e-10	-1.48941e-10	6.50353e-12	-2.05581e-10	-2.41723e-10	-2.07339e-10	2.05725e-12	7.66832e-11	-8.13456e-11	6.54662e-10	-5.83352e-11	2.15803e-10	-1.23345e-11	-4.61692e-10	-1.79613e-10	2.07683e-18
7.09813e-11	8.69544e-10	1.24034e-10	1.65722e-10	-5.37058e-11	-8.39284e-11	5.03605e-11	6.51277e-11	-3.90916e-11	1.56614e-10	1.2864e-10	9.06039e-11	2.03381e-11	-5.20488e-10	-1.2174e-10	1.14466e-10	-1.48636e-10	6.45922e-12	-2.02139e-10	-2.41906e-10	-2.07367e-10	-1.00736e-12	7.67601e-11	-8.17386e-11	6.54665e-10	-5.8012e-11	2.15806e-10	-1.24504e-11	-4.60902e-10	-1.79601e-10	2.07121e-18
7.48049e-11	8.69509e-10	1.24029e-10	1.6553e-10	-5.62722e-11	-8.39275e-11	5.03801e-11	6.5481e-11	-3.98354e-11	1.56805e-10	1.28691e-10	9.06051e-11	2.11354e-11	-5.17905e-10	-1.21023e-10	1.17248e-10	-1.48699e-10	6.21046e-12	-1.94426e-10	-2.41855e-10	-2.0736e-10	4.7638e-12	7.67142e-11	-8.14927e-11	6.54731e-10	-5.77608e-11	2.15806e-10	-1.23931e-11	-4.61422e-10	-1.79592e-10	2.06736e-18
7.67071e-11	8.70652e-10	1.24032e-10	1.66144e-10	-5.57526e-11	-8.38442e-11	5.05882e-11	6.63298e-11	-3.92429e-11	1.56666e-10	1.28776e-10	9.06015e-11	3.31041e-11	-5.18171e-10	-1.22052e-10	1.17067e-10	-1.48828e-10	6.3301e-12	-1.92861e-10	-2.41859e-10	-2.07363e-10	6.31679e-12	7.67833e-11	-8.1518e-11	6.51396e-11	-5.84304e-11	2.15814e-10	-1.50283e-11	-4.61417e-10	-1.79605e-10	1.64616e-18
7.50485e-11	8.69955e-10	1.2403e-10	1.6687e-10	-5.8376e-11	-8.39221e-11	5.0387e-11	6.57171e-11	-3.96871e-11	1.56609e-10	1.28507e-10	9.08488e-11	1.9837e-11	-5.19383e-10	-1.20406e-10	1.1855e-10	-1.48719e-10	6.20912e-12	-1.77772e-10	-2.41854e-10	-2.07343e-10	7.5086e-12	7.67606e-11	-8.04081e-11	4.61069e-11	-5.8028e-11	2.12383e-10	-1.31783e-11	-4.6138e-10	-1.79525e-10	1.63609e-18
7.50485e-11	8.69955e-10	1.2403e-10	1.6687e-10	-5.8376e-11	-8.39221e-11	5.0387e-11	6.57171e-11	-3.96871e-11	1.56609e-10	1.28507e-10	9.08488e-11	1.9837e-11	-5.19383e-10	-1.20406e-10	1.1855e-10	-1.48719e-10	6.20912e-12	-1.77772e-10	-2.41854e-10	-2.07343e-10	7.5086e-12	7.67606e-11	-8.04081e-11	4.61069e-11	-5.8028e-11	2.12383e-10	-1.31783e-11	-4.6138e-10	-1.79525e-10	1.63609e-18
7.52078e-11	8.7021e-10	1.24063e-10	1.66635e-10	-5.77691e-11	-8.39056e-11	5.05582e-11	6.68358e-11	-4.01526e-11	1.56662e-10	1.28579e-10	9.0734e-11	2.71169e-11	-5.18985e-10	-1.21357e-10	1.18036e-10	-1.48901e-10	6.24191e-12	-1.82439e-10	-3.79508e-11	-2.07354e-10	7.02092e-12	7.67608e-11	-8.03747e-11	4.18026e-11	-5.81824e-11	2.11026e-10	-1.3816e-11	-4.61525e-10	-1.79537e-10	1.58057e-18
7.5431e-11	8.7011e-10	1.24028e-10	1.66575e-10	-5.68986e-11	-6.50744e-11	2.76531e-11	6.66496e-11	-3.9687e-11	1.5667e-10	1.28598e-10	9.07637e-11	1.87049e-11	-5.12791e-10	-1.20755e-10	1.18623e-10	-1.48863e-10	6.34992e-12	-1.8535e-10	-4.02465e-11	-2.00964e-10	1.48969e-11	7.65611e-11	-8.14496e-11	4.26407e-11	-5.81772e-11	2.11591e-10	-2.1457e-11	-4.61465e-10	-1.79511e-10	1.56833e-18
7.51844e-11	8.70104e-10	1.24033e-10	1.66586e-10	-5.82267e-11	-7.84279e-11	2.28083e-11	6.63649e-11	-3.9827e-11	1.56658e-10	1.28594e-10	9.07876e-11	2.30966e-11	-5.11727e-10	-1.20615e-10	1.18446e-10	-1.48816e-10	6.34487e-12	-1.81606e-10	-5.2731e-11	-1.98166e-10	2.56471e-11	7.64732e-11	-8.134e-11	4.34092e-11	-5.8257e-11	2.10339e-10	-1.36203e-11	-4.61429e-10	-1.79524e-10	1.56741e-18
7.51229e-11	8.70106e-10	1.24037e-10	1.66573e-10	-5.7908e-11	-7.82552e-11	2.09984e-11	6.64254e-11	-3.98275e-11	1.56665e-10	1.28627e-10	9.0776e-11	2.45756e-11	-5.12223e-10	-1.20927e-10	1.18319e-10	-1.48817e-10	6.37507e-12	-1.82379e-10	-2.29079e-11	-2.01608e-10	1.55022e-11	7.65534e-11	-8.13103e-11	3.74564e-11	-5.82445e-11	2.09133e-10	-1.55382e-11	-4.6145e-10	-1.79526e-10	1.56598e-18
7.51671e-11	8.70043e-10	1.24039e-10	1.66587e-10	-5.80275e-11	-7.52502e-11	2.07476e-11	6.63575e-11	-3.98175e-11	1.56666e-10	1.28613e-10	9.07851e-11	2.31159e-11	-5.11889e-10	-1.20674e-10	1.1841e-10	-1.48808e-10	6.3587e-12	-1.81018e-10	-2.01802e-11	-1.98695e-10	2.21698e-11	7.66203e-11	-8.13323e-11	4.23501e-11	-5.82211e-11	2.10419e-10	-1.50016e-11	-4.61445e-10	-1.79524e-10	1.56435e-18
7.52073e-11	8.70059e-10	1.24043e-10	1.66567e-10	-5.7845e-11	-7.33516e-11	1.27574e-11	6.64264e-11	-3.97828e-11	1.56667e-10	1.28635e-10	9.07744e-11	2.27021e-11	-5.12194e-10	-1.20734e-10	1.18593e-10	-1.48828e-10	6.41114e-12	-1.81778e-10	-2.4266e-11	-1.98087e-10	2.27593e-11	7.6527e-11	-8.12202e-11	4.04342e-11	-5.82304e-11	2.09331e-10	-1.45897e-11	-4.61443e-10	-1.79523e-10	1.56375e-18
7.52001e-11	8.70153e-10	1.24037e-10	1.66578e-10	-5.74327e-11	-7.35409e-11	2.04781e-11	6.64305e-11	-3.99112e-11	1.56728e-10	1.28616e-10	9.12684e-11	2.26333e-11	-5.12174e-10	-1.18133e-10	1.18444e-10	-1.48792e-10	6.37356e-12	-1.82089e-10	-2.79986e-11	-1.98544e-10	2.51371e-11	7.65841e-11	-8.13181e-11	4.03688e-11	-5.8016e-11	2.10083e-10	-1.42018e-11	-1.05755e-10	-1.79526e-10	1.36274e-18
7.52001e-11	8.70153e-10	1.24037e-10	1.66578e-10	-5.74327e-11	-7.35409e-11	2.04781e-11	6.64305e-11	-3.99112e-11	1.56728e-10	1.28616e-10	9.12684e-11	2.26333e-11	-5.12174e-10	-1.18133e-10	1.18444e-10	-1.48792e-10	6.37356e-12	-1.82089e-10	-2.79986e-11	-1.98544e-10	2.51371e-11	7.65841e-11	-8.13181e-11	4.03688e-11	-5.8016e-11	2.10083e-10	-1.42018e-11	-1.05755e-10	-1.79526e-10	1.36274e-18
7.52137e-11	8.70133e-10	1.24037e-10	1.66611e-10	-5.73891e-11	-7.34864e-11	1.78722e-11	6.63879e-11	-3.98827e-11	1.567e-10	1.27711e-10	8.8963e-11	2.29527e-11	-5.11717e-10	-1.14078e-10	1.18455e-10	-1.48731e-10	6.40202e-12	-1.80337e-10	-2.37488e-11	-1.98648e-10	2.49673e-11	7.65907e-11	-3.71447e-11	4.00004e-11	-5.81068e-11	2.09953e-10	-1.54018e-11	-1.22094e-10	-1.79527e-10	1.35816e-18
7.52116e-11	8.70093e-10	1.24037e-10	1.66643e-10	-5.74662e-11	-7.50376e-11	1.38364e-11	6.64401e-11	-3.99005e-11	1.56695e-10	1.27899e-10	9.09553e-11	2.27944e-11	-5.11902e-10	-1.16053e-10	1.18455e-10	-1.48614e-10	6.37762e-12	-1.81749e-10	-2.41499e-11	-1.98632e-10	2.52832e-11	7.65951e-11	-4.4197e-11	4.00753e-11	-5.81129e-11	2.09982e-10	-1.3359e-11	-1.06204e-10	-1.79525e-10	1.35667e-18
7.52131e-11	8.70108e-10	1.24038e-10	1.66637e-10	-5.75281e-11	-7.47237e-11	1.78892e-11	6.63964e-11	-3.98798e-11	1.56679e-10	1.28197e-10	8.88149e-11	2.27601e-11	-5.11879e-10	-1.04933e-10	1.1846e-10	-1.4867e-10	6.37712e-12	-1.80675e-10	-2.53106e-11	-1.98812e-10	2.56041e-11	7.66262e-11	-4.40846e-11	4.03614e-11	-5.80998e-11	2.09957e-10	-1.39587e-11	-1.08814e-10	-1.79529e-10	1.35434e-18
7.52046e-11	8.70098e-10	1.2403e-10	1.66537e-10	-5.54584e-11	-7.375e-11	1.75795e-11	-1.54218e-11	-3.97806e-11	1.53054e-10	1.28307e-10	8.80233e-11	2.94948e-11	-2.15589e-10	-1.12502e-10	1.18473e-10	-1.48702e-10	6.37904e-12	-1.80138e-10	-2.56401e-11	-1.98474e-10	2.44254e-11	7.68804e-11	-4.86115e-11	4.02971e-11	-5.81465e-11	1.28818e-10	-1.48413e-11	-1.14303e-10	-1.79529e-10	1.1088e-18
7.52069e-11	8.7011e-10	1.24031e-10	1.66464e-10	-5.71349e-11	-7.46986e-11	1.74423e-11	7.66492e-12	-3.98507e-11	1.52226e-10	1.28755e-10	8.77919e-11	2.83154e-11	5.04148e-12	-1.11241e-10	1.18473e-10	-1.48733e-10	6.38911e-12	-1.80136e-10	-2.53071e-11	-1.98822e-10	2.53939e-11	7.6725e-11	-4.02407e-11	4.02804e-11	-5.80993e-11	1.31205e-10	-1.4537e-11	-1.11394e-10	-1.7945e-10	1.0613e-18
7.52116e-11	2.62669e-10	1.24033e-10	1.66549e-10	-5.68152e-11	-7.44553e-11	1.77475e-11	5.16684e-11	-3.97621e-11	1.53341e-10	1.27532e-10	8.79562e-11	2.52343e-11	-1.60506e-10	-1.09992e-10	1.18473e-10	-1.48712e-10	6.38787e-12	-1.80406e-10	-2.5428e-11	-1.98798e-10	2.54564e-11	7.67278e-11	-4.37838e-11	4.02395e-11	-5.78302e-11	1.68941e-10	-1.45013e-11	-1.11996e-10	-1.79455e-10	4.12943e-19
7.5217e-11	2.32339e-10	1.24039e-10	1.6655e-10	-5.68354e-11	-7.35658e-11	1.72523e-11	3.35233e-11	-3.97436e-11	1.21379e-10	9.50081e-11	8.62536e-11	2.41671e-11	-1.02655e-10	-1.08571e-10	1.1847e-10	-1.47743e-10	6.40555e-12	-1.79957e-10	-2.54098e-11	-1.98814e-10	2.36319e-11	7.67018e-11	-4.0334e-11	4.02525e-11	-5.94593e-11	1.78664e-10	-2.55421e-12	-1.12646e-10	-1.67423e-10	3.62848e-19
7.5217e-11	2.32339e-10	1.24039e-10	1.6655e-10	-5.68354e-11	-7.35658e-11	1.72523e-11	3.35233e-11	-3.97436e-11	1.21379e-10	9.50081e-11	8.62536e-11	2.41671e-11	-1.02655e-10	-1.08571e-10	1.1847e-10	-1.47743e-10	6.40555e-12	-1.79957e-10	-2.54098e-11	-1.98814e-10	2.36319e-11	7.67018e-11	-4.0334e-11	4.02525e-11	-5.94593e-11	1.78664e-10	-2.55421e-12	-1.12646e-10	-1.67423e-10	3.62848e-19
7.52203e-11	2.03072e-10	1.24075e-10	1.66565e-10	-5.66052e-11	-7.38305e-11	1.74751e-11	2.93025e-11	-3.9769e-11	1.34999e-10	1.00898e-10	8.66029e-11	2.56725e-11	-9.39814e-11	-1.09265e-10	1.18471e-10	-1.46891e-10	6.39415e-12	-1.80055e-10	-2.54022e-11	-1.98825e-10	2.33143e-11	7.66919e-11	-3.99085e-11	4.02547e-11	-5.92345e-11	1.71261e-10	-1.32047e-11	-1.11805e-10	-1.7443e-10	3.52598e-19
7.52181e-11	2.03229e-10	1.24055e-10	1.66568e-10	-5.66901e-11	-7.37615e-11	1.76454e-11	2.28196e-11	-3.97579e-11	1.34904e-10	1.07264e-10	8.70116e-11	2.58097e-11	-7.60068e-11	-1.08889e-10	1.18469e-10	-1.47674e-10	6.39009e-12	-1.80183e-10	-2.54199e-11	-1.98844e-10	2.38703e-11	7.66941e-11	-4.039e-11	4.024e-11	-5.89479e-11	1.64207e-10	-1.18668e-11	-1.12402e-10	-1.72785e-10	3.48043e-19
7.52199e-11	2.02102e-10	1.24065e-10	1.66581e-10	-5.66756e-11	-7.38097e-11	1.73825e-11	2.43977e-11	-3.97523e-11	1.32248e-10	1.03833e-10	8.66522e-11	2.5441e-11	-7.46064e-11	-1.08953e-10	1.1847e-10	-1.46553e-10	6.401e-12	-1.80031e-10	-2.5389e-11	-1.9884e-10	2.34182e-11	7.66882e-11	-4.08665e-11	4.02473e-11	-5.90537e-11	1.67053e-10	-5.80364e-12	-1.12147e-10	-1.73619e-10	3.46661e-19
7.52182e-11	2.00922e-10	1.24062e-10	1.66404e-10	-5.67076e-11	-5.10009e-11	1.74621e-11	2.49779e-11	-3.97622e-11	1.33969e-10	1.04534e-10	8.67841e-11	2.55638e-11	-7.17021e-11	-1.09127e-10	1.1847e-10	-1.47441e-10	6.39475e-12	-1.80156e-10	-2.54145e-11	-1.98839e-10	2.37521e-11	7.66951e-11	-4.0255e-11	4.02495e-11	-5.89467e-11	1.65671e-10	-1.03492e-11	-1.12101e-10	-1.74144e-10	3.43608e-19
7.52181e-11	1.98694e-10	1.24063e-10	1.66563e-10	-5.66852e-11	-5.21263e-11	1.74421e-11	2.69185e-11	-3.97607e-11	1.33202e-10	1.04316e-10	8.67293e-11	2.55813e-11	-7.55502e-11	-1.0904e-10	1.1847e-10	-1.47281e-10	6.39616e-12	-1.80091e-10	-2.53977e-11	-1.98835e-10	2.36818e-11	7.66928e-11	-4.05934e-11	4.0249e-11	-5.90756e-11	1.65247e-10	-1.01034e-11	-1.12111e-10	-1.73585e-10	3.42901e-19
7.52185e-11	2.00227e-10	1.25203e-10	1.66551e-10	-5.67151e-11	-5.47678e-11	1.74253e-11	2.53067e-11	-3.97749e-11	1.32428e-10	1.02277e-10	8.68132e-11	2.56447e-11	-7.29884e-11	-1.09026e-10	1.18469e-10	-1.47223e-10	6.39571e-12	-1.8009e-10	-2.54283e-11	-1.98836e-10	2.36736e-11	7.66938e-11	-4.02335e-11	4.01594e-11	-5.90752e-11	1.65516e-10	-8.27552e-12	-1.00925e-10	-1.73855e-10	3.40717e-19
7.47531e-11	1.99231e-10	1.2413e-10	1.6802e-10	-5.67018e-11	-5.34669e-11	1.74183e-11	1.42378e-11	-3.97639e-11	1.2842e-10	1.03621e-10	8.67953e-11	2.55794e-11	-7.42918e-11	-1.09961e-10	1.1847e-10	-1.4728e-10	6.39531e-12	-1.80052e-10	-2.5409e-11	-1.98834e-10	2.36734e-11	7.66929e-11	-4.03508e-11	4.02384e-11	-5.91422e-11	9.06653e-11	-8.70831e-12	-1.03767e-10	-1.74245e-10	3.21087e-19
7.51376e-11	1.99693e-10	1.24197e-10	1.67494e-10	-5.67014e-11	-5.41217e-11	1.74106e-11	7.84393e-12	-2.75532e-11	1.30932e-10	1.03669e-10	8.68013e-11	2.55827e-11	-7.38492e-11	-1.09676e-10	1.1847e-10	-1.4726e-10	6.39889e-12	-1.79927e-10	-2.54496e-11	-1.98558e-10	2.36771e-11	7.66938e-11	-4.02823e-11	4.02448e-11	-5.90671e-11	8.35987e-11	-8.60205e-12	-1.01014e-10	-1.74081e-10	3.18785e-19
7.51134e-11	1.9955e-10	1.24223e-10	1.67598e-10	-5.73165e-11	-5.37814e-11	1.57324e-11	1.5867e-11	-3.24435e-11	1.31869e-10	8.53432e-11	8.6808e-11	2.5592e-11	-7.46018e-11	-1.10387e-10	1.1847e-10	-1.47255e-10	6.39302e-12	-1.799e-10	-2.54145e-11	-1.98715e-10	2.36648e-11	7.66938e-11	-4.03512e-11	4.02111e-11	-5.90958e-11	8.60984e-11	-8.79882e-12	-1.02174e-10	-1.74034e-10	3.16981e-19
5.1067e-11	1.99696e-10	1.24214e-10	1.67195e-10	-5.70193e-11	-5.31989e-11	1.61205e-11	2.03694e-11	-3.68434e-11	1.30691e-10	9.30295e-11	8.68151e-11	2.54001e-11	-7.40728e-11	-7.92059e-11	1.1847e-10	-1.47261e-10	6.61476e-12	-1.79996e-10	-2.5413e-11	-1.98796e-10	2.36781e-11	7.65372e-11	-4.03919e-11	4.02507e-11	-5.91154e-11	9.3319e-11	-8.75845e-12	-1.02906e-10	-1.74061e-10	3.10825e-19
5.55789e-11	1.99672e-10	1.24237e-10	1.67379e-10	-5.68441e-11	-5.3257e-11	1.67661e-11	1.94259e-11	-3.77349e-11	1.3076e-10	9.48564e-11	8.68272e-11	2.54166e-11	-5.9818e-11	-9.85356e-11	1.1847e-10	-1.47216e-10	6.5505e-12	-1.52174e-10	-2.55519e-11	-1.99011e-10	2.36852e-11	7.54883e-11	-4.04534e-11	3.92086e-11	-5.91245e-11	9.14772e-11	-8.86657e-12	-1.02567e-10	-1.73915e-10	3.03435e-19
5.79556e-11	2.00007e-10	1.24224e-10	1.67084e-10	-5.7018e-11	-5.30282e-11	1.63639e-11	1.97625e-11	-3.48172e-11	1.31014e-10	9.26583e-11	8.69037e-11	2.51757e-11	-7.37749e-11	-8.34789e-11	1.1847e-10	-1.03366e-10	6.60449e-12	-1.73296e-10	-2.54316e-11	-1.80273e-10	2.36854e-11	7.6385e-11	-4.08077e-11	3.99977e-11	-5.91212e-11	7.94708e-11	-7.4971e-12	-1.02964e-10	-1.74053e-10	2.89356e-19
4.27124e-11	1.99628e-10	1.24285e-10	1.67407e-10	-5.69433e-11	-5.27932e-11	1.63979e-11	1.95035e-11	-3.34336e-11	1.31103e-10	9.16516e-11	5.15876e-11	2.46141e-11	-6.72292e-11	-8.54511e-11	1.18424e-10	-1.16722e-10	6.42388e-12	-1.7368e-10	-2.55769e-11	-5.00893e-11	2.36795e-11	7.23511e-11	-4.18631e-11	3.71643e-11	-5.91091e-11	9.08876e-11	-1.0433e-11	-1.03173e-10	-1.74072e-10	2.56377e-19
4.7774e-11	1.99652e-10	1.24355e-10	1.67169e-10	-5.6942e-11	-5.28431e-11	1.65131e-11	1.96124e-11	-3.53405e-11	1.312e-10	9.2264e-11	4.8088e-11	2.43967e-11	-6.28515e-11	-9.03654e-11	1.1831e-10	-1.08112e-10	6.47381e-12	-1.64074e-10	-2.54988e-11	-5.06271e-11	2.36813e-11	7.07365e-11	-4.11041e-11	3.7624e-11	-5.911e-11	9.19161e-11	-1.11108e-11	-1.03168e-10	-1.74059e-10	2.51781e-19
4.47869e-11	1.99629e-10	1.24354e-10	1.67433e-10	-5.69444e-11	-5.30195e-11	1.65486e-11	1.93331e-11	-3.17422e-11	1.31081e-10	9.20629e-11	5.5646e-11	2.50366e-11	-6.71704e-11	-8.5927e-11	1.18431e-10	-1.08776e-10	6.45045e-12	-1.6488e-10	-2.55072e-11	-5.14054e-11	2.3678e-11	6.70096e-11	-4.06613e-11	3.97686e-11	-5.91019e-11	8.6921e-11	-1.05507e-11	-1.03187e-10	-1.74093e-10	2.51121e-19
4.47028e-11	1.99643e-10	1.24314e-10	1.67218e-10	-5.69667e-11	-5.29328e-11	1.65345e-11	1.94268e-11	-3.4801e-11	1.31212e-10	9.17854e-11	5.04318e-11	2.47383e-11	-5.8237e-11	-8.76072e-11	1.1835e-10	-1.09788e-10	6.47158e-12	-1.59875e-10	-2.55002e-11	-6.23887e-11	2.36926e-11	6.97873e-11	-4.08893e-11	3.6755e-11	-5.91092e-11	8.99323e-11	-8.20845e-12	-1.03236e-10	-1.74065e-10	2.50308e-19
4.58479e-11	1.99639e-10	1.24325e-10	1.6729e-10	-5.69434e-11	-5.29094e-11	1.65338e-11	1.92736e-11	-3.43353e-11	1.31143e-10	9.13906e-11	5.02434e-11	2.47558e-11	-5.97972e-11	-8.69175e-11	1.18401e-10	-1.11108e-10	6.45969e-12	-1.606e-10	-2.55109e-11	-5.52455e-11	2.36986e-11	6.80582e-11	-4.07601e-11	3.82697e-11	-5.9108e-11	8.88136e-11	-8.84109e-12	-1.03148e-10	-1.74082e-10	2.49708e-19
4.23887e-11	1.99659e-10	1.24312e-10	1.67172e-10	-5.69449e-11	-5.29236e-11	1.68118e-11	2.03048e-11	-3.44099e-11	1.31108e-10	9.17762e-11	5.20464e-11	2.47237e-11	-6.31522e-11	-8.68322e-11	1.18419e-10	-1.81618e-11	6.46115e-12	-1.60456e-10	-2.5526e-11	-5.68183e-11	2.37e-11	6.96577e-11	-4.08114e-11	3.82338e-11	-5.9108e-11	8.96159e-11	-8.89717e-12	-1.032e-10	-1.74083e-10	2.38564e-19
4.23686e-11	1.96074e-10	1.24306e-10	1.67184e-10	-5.69468e-11	-5.2933e-11	1.87174e-11	1.99205e-11	-3.46065e-11	1.31127e-10	9.18718e-11	5.17196e-11	2.46588e-11	-6.12457e-11	-8.73677e-11	5.56799e-11	-7.89515e-11	6.49606e-12	-1.61345e-10	-2.66721e-11	-5.73146e-11	2.3803e-11	7.04705e-11	-4.08547e-11	2.63226e-11	-6.24587e-11	8.60159e-11	-8.06172e-12	-1.02176e-10	-1.74068e-10	2.31338e-19
4.47595e-11	1.95682e-10	1.2427e-10	1.67263e-10	-5.69506e-11	-5.29193e-11	1.67047e-11	1.91378e-11	-3.48445e-11	1.31178e-10	9.1899e-11	5.10707e-11	2.46872e-11	-6.02911e-11	-8.71609e-11	4.98201e-11	-4.5723e-11	6.55451e-12	-1.61996e-10	-2.56566e-11	-5.68291e-11	2.37728e-11	6.94503e-11	-4.09288e-11	2.41694e-11	-6.0393e-11	8.66108e-11	-7.47111e-12	-1.02449e-10	-1.74068e-10	2.26115e-19
4.50939e-11	1.99299e-10	1.24281e-10	1.67223e-10	-5.69683e-11	-5.28618e-11	1.67447e-11	1.95433e-11	-3.52072e-11	1.31167e-10	8.7958e-11	5.10323e-11	2.47123e-11	-5.99077e-11	-8.73445e-11	5.00668e-11	-4.51011e-11	6.56989e-12	-1.62087e-10	-2.56532e-11	-5.68416e-11	2.37866e-11	7.03763e-11	-4.0871e-11	1.54032e-11	-6.08591e-11	8.40811e-11	-7.51143e-12	-1.01396e-10	-1.74068e-10	2.26061e-19
4.29433e-11	1.96578e-10	1.24278e-10	1.67251e-10	-4.9834e-11	-5.28987e-11	1.69166e-11	1.96213e-11	-3.58953e-11	1.31156e-10	8.96833e-11	5.10553e-11	2.46766e-11	-6.08078e-11	-8.7141e-11	4.92953e-11	-4.61204e-11	6.55248e-12	-1.62061e-10	-2.36882e-11	-4.69575e-11	2.3756e-11	6.97427e-11	-4.08919e-11	1.9772e-11	-6.04276e-11	8.62667e-11	-8.47587e-12	-1.02286e-10	-1.74068e-10	2.23947e-19
4.31026e-11	1.99488e-10	1.24262e-10	1.67227e-10	-5.41282e-11	-5.29826e-11	1.67128e-11	1.94373e-11	-3.42511e-11	5.14276e-11	8.96149e-11	5.11945e-11	2.47046e-11	-6.09885e-11	-8.71749e-11	4.97508e-11	-3.79132e-11	6.54692e-12	-1.61784e-10	-2.48456e-11	-5.39159e-11	2.36576e-11	7.0001e-11	-4.08855e-11	2.19701e-11	-4.9764e-11	8.64257e-11	-8.51946e-12	-1.02036e-10	-1.74064e-10	2.09848e-19
4.39978e-11	1.98916e-10	1.24244e-10	1.67237e-10	-5.47823e-11	-5.29569e-11	1.66928e-11	1.94145e-11	-3.27359e-11	6.04801e-11	9.02645e-11	5.13562e-11	2.47082e-11	-6.01679e-11	-7.08196e-11	4.37439e-11	-3.8843e-11	6.53915e-12	-1.61583e-10	-2.20415e-11	-5.69004e-11	2.36754e-11	7.06572e-11	-4.08529e-11	2.00478e-11	-6.0577e-11	8.56252e-11	-8.55972e-12	-1.01459e-10	-1.74063e-10	2.08718e-19
4.40105e-11	1.99229e-10	1.24218e-10	1.67227e-10	-5.46405e-11	-5.29487e-11	1.88628e-11	1.94798e-11	-3.34119e-11	5.61885e-11	9.03482e-11	5.12646e-11	2.45516e-11	-6.02739e-11	-4.26952e-11	4.77049e-11	-3.46681e-11	6.54342e-12	-1.61911e-10	-2.43878e-11	-4.4448e-11	2.3631e-11	7.01728e-11	-4.07933e-11	2.00168e-11	-5.57544e-11	8.57699e-11	-8.49293e-12	-1.01684e-10	-1.74545e-10	2.03868e-19
4.39456e-11	1.98382e-10	1.24205e-10	1.67229e-10	-5.53342e-11	-5.29395e-11	2.15293e-11	1.95106e-11	-3.34164e-11	5.66631e-11	9.04757e-11	4.18028e-11	2.46821e-11	-6.0796e-11	-5.33463e-11	4.69834e-11	-3.71225e-11	6.47747e-12	-1.61827e-10	-2.40095e-11	-4.89993e-11	2.3529e-11	7.01553e-11	-4.08503e-11	1.85908e-11	-6.03835e-11	2.7365e-11	-8.48344e-12	-1.0144e-10	-1.74181e-10	1.98179e-19
4.38606e-11	1.99247e-10	1.242e-10	1.67228e-10	-5.55169e-11	-4.47804e-11	1.93906e-11	1.95245e-11	-3.34542e-11	5.33588e-11	9.00204e-11	3.37522e-11	2.46103e-11	-6.08027e-11	-4.68257e-11	4.65403e-11	-3.65768e-11	6.54366e-12	-1.61635e-10	-2.44524e-11	-4.67887e-11	2.35517e-11	7.01032e-11	-4.08375e-11	1.93042e-11	-4.5144e-11	3.70835e-11	-8.24974e-12	-1.0165e-10	-1.74182e-10	1.94686e-19
4.38345e-11	1.99141e-10	1.242e-10	1.67227e-10	-5.54022e-11	-4.74438e-11	2.09828e-11	1.95227e-11	-3.36125e-11	5.37202e-11	9.00643e-11	3.3946e-11	2.46072e-11	-6.05854e-11	-4.71815e-11	4.61785e-11	-3.68239e-11	6.51853e-12	-1.61693e-10	-2.38575e-11	-4.88118e-11	2.35583e-11	7.01045e-11	-4.08446e-11	1.93366e-11	-4.78777e-11	2.17257e-11	-8.31185e-12	-1.01617e-10	-1.74174e-10	1.94528e-19
4.38828e-11	1.98608e-10	1.24199e-10	1.67226e-10	-5.4934e-11	-2.9088e-11	2.17694e-11	2.01706e-11	-3.36909e-11	5.2314e-11	9.04848e-11	4.23063e-11	2.45169e-11	-6.06831e-11	-5.09286e-11	4.72084e-11	-3.6272e-11	6.40112e-12	-5.05074e-11	-2.44935e-11	-4.75628e-11	2.35362e-11	7.00099e-11	-4.08454e-11	1.97235e-11	-5.9142e-11	2.41728e-11	-6.0664e-12	-1.01742e-10	-1.74218e-10	1.71565e-19
4.4004e-11	1.98698e-10	1.23873e-10	1.67227e-10	-5.53921e-11	-3.38564e-11	2.13788e-11	1.96662e-11	-3.36869e-11	4.79074e-11	9.03977e-11	3.92081e-11	2.46144e-11	-6.06832e-11	-5.31591e-11	4.6667e-11	-3.5254e-11	4.75273e-12	-9.9346e-11	-2.43967e-11	-4.43826e-11	2.07583e-11	2.51003e-11	-4.0889e-11	2.03652e-11	-2.29254e-11	2.75537e-11	-7.64289e-12	-1.01689e-10	-1.1191e-10	1.53271e-19
4.3929e-11	1.98759e-10	1.14281e-10	1.67227e-10	-5.53318e-11	-3.13314e-11	2.01706e-11	1.98405e-11	-3.37506e-11	4.73069e-11	9.03003e-11	3.57037e-11	2.5329e-11	-6.0698e-11	-5.03735e-11	4.68956e-11	-3.45163e-11	4.80767e-12	-7.31802e-11	-2.4426e-11	-2.33305e-11	2.37923e-11	6.02159e-11	-4.10466e-11	1.92265e-11	-1.44069e-11	3.30481e-11	-1.21367e-11	-1.0167e-10	-8.71528e-11	1.42509e-19
4.40185e-11	1.98684e-10	1.22763e-10	8.16391e-11	-5.52917e-11	-3.29865e-11	2.11836e-11	1.61533e-11	-3.37647e-11	4.32094e-11	9.03316e-11	3.54006e-11	2.562e-11	-6.06966e-11	-5.09093e-11	4.64561e-11	-3.49489e-11	5.40453e-12	-7.78475e-11	-2.44725e-11	-3.63422e-11	2.3467e-11	5.17179e-11	-4.10352e-11	1.9303e-11	-2.19677e-11	3.28647e-11	-8.62143e-12	-1.01626e-10	-8.38759e-11	1.23026e-19
4.39606e-11	1.98713e-10	1.15719e-10	6.99384e-11	-5.52592e-11	-3.23567e-11	2.12507e-11	-5.54114e-12	-3.37672e-11	4.44091e-11	9.02847e-11	3.73261e-11	2.55401e-11	-6.0713e-11	-5.04803e-11	4.68704e-11	-3.49418e-11	5.5663e-12	-7.81687e-11	-2.44521e-11	-3.22927e-11	2.35135e-11	4.98993e-11	-4.09084e-11	1.94523e-11	-2.68381e-11	2.85096e-11	-9.90383e-12	-1.0158e-10	-8.41224e-11	1.19149e-19
4.39611e-11	1.98764e-10	1.12875e-10	7.3581e-11	-5.52244e-11	-3.0696e-11	2.12542e-11	1.7912e-12	-3.37866e-11	4.68977e-11	8.20412e-11	3.53061e-11	2.56252e-11	-6.06851e-11	-5.07081e-11	4.68447e-11	2.27021e-12	5.59355e-12	-7.84567e-11	-2.44739e-11	-3.24268e-11	2.34687e-11	4.9727e-11	-4.09167e-11	1.93026e-11	-2.7331e-11	2.57089e-11	-8.91818e-12	-1.0161e-10	-8.05343e-11	1.15676e-19
4.39774e-11	1.98755e-10	1.1415e-10	7.40682e-11	-5.52172e-11	-3.20599e-11	2.28091e-11	2.5464e-12	-3.37556e-11	4.49923e-11	8.51336e-11	3.52965e-11	2.55406e-11	-6.07006e-11	-5.07154e-11	4.68461e-11	-9.94146e-12	5.54108e-12	-7.91811e-11	-2.44511e-11	-3.37593e-11	2.34482e-11	5.03502e-11	-4.08941e-11	1.93654e-11	-2.77183e-11	2.70261e-11	-9.1851e-12	-1.01586e-10	-6.74634e-11	1.15041e-19
4.39683e-11	1.98756e-10	1.13796e-10	7.33654e-11	-5.5226e-11	-3.09356e-11	2.34377e-11	1.62115e-12	-3.37213e-11	4.52633e-11	8.45873e-11	3.55337e-11	2.55631e-11	-6.06976e-11	-5.07128e-11	4.68591e-11	-1.22575e-11	5.57514e-12	-7.82343e-11	-2.44631e-11	-3.38826e-11	2.34134e-11	4.75149e-11	-4.08752e-11	1.93668e-11	-2.72159e-11	2.66249e-11	-8.72499e-12	-1.01586e-10	-6.73758e-11	1.14322e-19
4.39712e-11	1.98752e-10	1.13544e-10	7.37957e-11	-5.52479e-11	-3.10212e-11	2.25323e-11	4.88919e-12	-3.37519e-11	4.55216e-11	7.9551e-11	1.67436e-11	2.55459e-11	-6.07e-11	-5.07254e-11	4.68516e-11	-6.48341e-12	5.53985e-12	-7.82814e-11	-2.44655e-11	-3.43173e-11	2.34606e-11	4.92078e-11	-4.08734e-11	1.91622e-11	-2.77459e-11	2.62298e-11	-8.81106e-12	-1.01604e-10	-7.1044e-11	1.13138e-19
4.36727e-11	1.98759e-10	1.13426e-10	7.36371e-11	-5.52283e-11	-3.1877e-11	2.29107e-11	2.18852e-12	-3.36065e-11	4.55301e-11	4.68544e-11	1.20137e-11	2.55131e-11	-6.16243e-11	-5.07631e-11	4.68535e-11	-9.444e-12	5.52175e-12	-7.82602e-11	-2.4459e-11	-3.39463e-11	2.3447e-11	4.68535e-11	-4.08578e-11	1.90613e-11	-2.71161e-11	2.68418e-11	-8.89278e-12	-1.01604e-10	-6.96819e-11	1.08545e-19
4.36727e-11	1.98759e-10	1.13426e-10	7.36371e-11	-5.52283e-11	-3.1877e-11	2.29107e-11	2.18852e-12	-3.36065e-11	4.55301e-11	4.68544e-11	1.20137e-11	2.55131e-11	-6.16243e-11	-5.07631e-11	4.68535e-11	-9.444e-12	5.52175e-12	-7.82602e-11	-2.4459e-11	-3.39463e-11	2.3447e-11	4.68535e-11	-4.08578e-11	1.90613e-11	-2.71161e-11	2.68418e-11	-8.89278e-12	-1.01604e-10	-6.96819e-11	1.08545e-19
4.39051e-11	1.78893e-10	1.13784e-10	7.46211e-11	-5.52305e-11	-3.17478e-11	8.67621e-12	1.99343e-12	-3.31236e-11	4.54838e-11	5.02034e-11	1.52344e-11	2.55221e-11	-6.1524e-11	-5.07325e-11	4.66388e-11	-6.63519e-12	5.54229e-12	-7.84064e-11	-2.44576e-11	-3.16072e-11	2.34395e-11	4.8169e-11	-4.07857e-11	1.922e-11	-2.72545e-11	2.6866e-11	-8.89433e-12	-1.01634e-10	-6.95665e-11	1.01122e-19
4.33063e-11	1.79583e-10	1.13764e-10	7.43127e-11	-5.52313e-11	-3.17442e-11	8.68743e-12	1.9717e-12	-3.33616e-11	4.55146e-11	4.89125e-11	1.53451e-11	2.55223e-11	-6.14619e-11	-5.07315e-11	4.66053e-11	-7.02683e-12	5.5413e-12	-7.84063e-11	-2.44607e-11	-3.01623e-11	2.34385e-11	4.81693e-11	-4.07859e-11	1.92207e-11	-2.69456e-11	2.68372e-11	-8.89462e-12	-1.01635e-10	-6.95363e-11	1.01043e-19
4.379e-11	1.80443e-10	1.13572e-10	7.39941e-11	-5.52344e-11	-3.18879e-11	1.11735e-11	2.19565e-12	-3.35101e-11	4.55483e-11	5.12529e-11	1.68392e-11	2.55198e-11	-6.12213e-11	-5.07397e-11	4.67058e-11	-6.72184e-12	5.54146e-12	-7.37925e-11	-2.44605e-11	-3.09934e-11	2.34409e-11	4.78107e-11	-4.08138e-11	1.92785e-11	-2.72636e-11	2.68102e-11	-8.97165e-12	-1.01617e-10	-6.95378e-11	1.00969e-19
4.30787e-11	1.79729e-10	1.13588e-10	7.41314e-11	-5.52262e-11	-3.16489e-11	1.55347e-11	6.84186e-12	-3.31526e-11	4.55207e-11	4.97498e-11	1.62255e-11	2.55245e-11	-6.12599e-11	-5.07471e-11	4.68171e-11	-7.43611e-12	5.53632e-12	-7.49149e-11	-2.44588e-11	-3.13442e-11	2.34419e-11	4.79737e-11	-3.13064e-11	1.89948e-11	-2.69878e-11	2.68674e-11	-8.9423e-12	-1.01621e-10	-6.94569e-11	1.00129e-19
4.33522e-11	1.79623e-10	1.13555e-10	7.40597e-11	-5.52189e-11	-3.17316e-11	1.18735e-11	2.72396e-12	-3.32636e-11	4.55218e-11	5.03279e-11	1.56866e-11	2.55235e-11	-6.12907e-11	-5.07383e-11	4.67117e-11	-6.97629e-12	5.53885e-12	-7.42708e-11	-2.44596e-11	-3.17205e-11	2.3441e-11	4.77382e-11	-2.95679e-11	1.91566e-11	-2.70922e-11	2.68237e-11	-8.91439e-12	-1.01618e-10	-6.94765e-11	9.98055e-20
4.3478e-11	1.79813e-10	1.13472e-10	7.40643e-11	-5.51936e-11	-3.17311e-11	1.15363e-11	5.07282e-12	-3.32525e-11	4.55132e-11	4.92473e-11	1.57197e-11	2.55238e-11	-6.1292e-11	-5.07458e-11	4.66945e-11	-7.24874e-12	5.5396e-12	-7.47616e-11	-2.44583e-11	-3.10312e-11	2.34424e-11	4.77673e-11	-2.63307e-11	1.90428e-11	-2.7022e-11	2.68929e-11	-8.92598e-12	-1.01622e-10	-6.95282e-11	9.96251e-20
4.34165e-11	1.79761e-10	1.13512e-10	7.41319e-11	-5.5214e-11	-3.17591e-11	1.3662e-11	3.88377e-12	-3.33398e-11	4.55082e-11	4.95536e-11	1.62842e-11	2.55238e-11	-6.12539e-11	-5.16092e-11	4.66933e-11	-7.25769e-12	5.56964e-12	-7.46618e-11	-2.43928e-11	-3.16622e-11	2.34411e-11	4.78052e-11	-2.65507e-11	1.90797e-11	-1.12735e-11	2.67988e-11	-8.9079e-12	-1.01621e-10	-6.52298e-11	9.86551e-20
4.33318e-11	1.79825e-10	1.13542e-10	7.41595e-11	-5.52153e-11	-3.1753e-11	1.57234e-11	3.48705e-12	-3.32735e-11	4.55169e-11	4.97482e-11	1.63659e-11	2.55236e-11	-6.13209e-11	-5.07845e-11	4.67165e-11	-7.28328e-12	5.55444e-12	-7.4382e-11	-2.4416e-11	-3.15556e-11	2.34412e-11	4.78062e-11	-2.54361e-11	1.90933e-11	-1.31922e-11	2.6853e-11	7.61884e-13	-1.0162e-10	-6.55097e-11	9.8586e-20
4.33965e-11	1.79882e-10	1.13521e-10	7.4115e-11	-5.52129e-11	-3.17483e-11	1.33363e-11	3.75732e-12	-3.3292e-11	2.38095e-11	4.96756e-11	1.6071e-11	2.55231e-11	-6.12877e-11	-5.09567e-11	4.67029e-11	-7.14416e-12	5.55518e-12	-7.43294e-11	-2.46484e-11	-3.16185e-11	2.34412e-11	4.77858e-11	-2.60888e-11	1.90848e-11	-1.55284e-11	2.68296e-11	-2.85067e-12	-1.01621e-10	-6.61485e-11	9.72194e-20
4.33641e-11	1.79803e-10	1.13505e-10	7.41174e-11	-5.52115e-11	-1.85516e-11	1.27718e-11	3.58795e-12	-1.1384e-11	3.78656e-11	4.96673e-11	1.59661e-11	2.55265e-11	-6.12949e-11	-5.10519e-11	4.67081e-11	-7.14651e-12	5.55959e-12	-7.43662e-11	-2.46124e-11	-3.0513e-11	2.34232e-11	4.77217e-11	-2.64564e-11	1.90786e-11	-1.4618e-11	2.73471e-11	-6.37155e-12	-8.89543e-11	-6.56672e-11	9.39026e-20
4.34446e-11	1.79827e-10	1.13523e-10	7.36916e-11	-5.52878e-11	-2.92409e-11	5.66846e-12	1.05896e-12	6.42768e-12	1.86628e-11	4.98357e-11	1.6082e-11	2.55341e-11	-6.12812e-11	-5.1068e-11	4.66989e-11	-7.15455e-12	5.55138e-12	-7.45593e-11	-3.36217e-11	-3.08781e-11	2.32592e-11	4.77074e-11	-2.35425e-11	1.84781e-11	-1.11846e-11	2.68255e-11	-8.87276e-12	-6.61174e-11	-6.59411e-11	8.9897e-20
4.34299e-11	1.79825e-10	1.13519e-10	7.37205e-11	-5.52412e-11	-2.62109e-11	6.7551e-12	1.88805e-12	1.86094e-12	2.00863e-11	4.97548e-11	1.60722e-11	2.55324e-11	-6.12821e-11	-5.10674e-11	4.67002e-11	-7.15177e-12	5.55166e-12	-7.45347e-11	-3.2753e-11	-3.08782e-11	2.32626e-11	4.77084e-11	-2.37454e-11	1.88778e-11	-1.13887e-11	2.70362e-11	-8.63681e-12	-6.65474e-11	-6.58869e-11	8.9775e-20
4.34111e-11	1.79812e-10	1.13519e-10	7.37401e-11	-5.52968e-11	-3.07467e-11	6.52294e-12	4.67588e-13	2.74597e-12	1.77559e-11	4.97961e-11	1.60877e-11	2.55426e-11	-6.12709e-11	-5.10309e-11	4.67021e-11	-7.16178e-12	5.55471e-12	-7.45555e-11	-2.84926e-11	-3.06914e-11	2.32988e-11	4.61132e-11	-2.29439e-11	1.85607e-11	-1.15497e-11	2.68632e-11	-8.60162e-12	-6.53484e-11	-6.58127e-11	8.93052e-20
4.34095e-11	1.79812e-10	1.1352e-10	7.37169e-11	-5.52895e-11	-2.78352e-11	5.25996e-12	6.95205e-13	1.47921e-12	1.96909e-11	4.9773e-11	1.60985e-11	2.55372e-11	-6.12699e-11	-5.10366e-11	4.67012e-11	-7.16027e-12	5.55281e-12	-7.44973e-11	-2.81559e-11	-3.08102e-11	2.32902e-11	4.64188e-11	-2.29019e-11	1.85659e-11	-1.14851e-11	2.6976e-11	-8.25897e-12	-6.58879e-11	-6.56295e-11	8.92322e-20
4.34171e-11	1.79498e-10	1.13523e-10	7.3754e-11	-5.52825e-11	-2.56458e-11	5.65275e-12	1.00651e-12	7.49756e-13	1.86359e-11	4.97961e-11	1.61217e-11	2.55389e-11	-6.12816e-11	-5.10522e-11	4.67012e-11	-7.15883e-12	5.55358e-12	-7.45445e-11	-2.83004e-11	-3.07225e-11	2.32433e-11	4.64796e-11	-2.3048e-11	1.85903e-11	-1.16382e-11	2.69388e-11	-8.45082e-12	-6.58549e-11	-6.58342e-11	8.90257e-20
4.34178e-11	1.79507e-10	1.13522e-10	7.37517e-11	-5.52835e-11	-2.52609e-11	6.46682e-12	9.378e-13	6.1354e-13	1.87904e-11	4.97993e-11	1.61001e-11	2.55381e-11	-6.12757e-11	-5.10413e-11	4.67012e-11	-7.16015e-12	5.55338e-12	-7.45411e-11	-2.78211e-11	-3.07515e-11	2.33171e-11	4.64673e-11	-2.30935e-11	1.85642e-11	-1.16583e-11	2.69617e-11	-8.36782e-12	-6.57316e-11	-6.57554e-11	8.89734e-20
4.34218e-11	1.79653e-10	8.70009e-11	7.37465e-11	-5.62435e-11	-2.54759e-11	5.15553e-12	7.05009e-13	4.25548e-13	1.03236e-11	4.98069e-11	1.61964e-11	2.55353e-11	-6.11841e-11	-5.10654e-11	4.67042e-11	-7.1598e-12	5.55371e-12	-7.46518e-11	-2.75744e-11	-2.98164e-11	2.33015e-11	4.651e-11	-2.30968e-11	1.9011e-11	-1.19241e-11	2.69895e-11	-8.18095e-12	-6.59588e-11	-6.57988e-11	8.35651e-20
4.34176e-11	1.73823e-10	7.15896e-11	7.34841e-11	-5.54506e-11	-2.72769e-11	5.95921e-12	1.15291e-12	1.13188e-12	1.84522e-11	4.97787e-11	1.60988e-11	3.26051e-11	-6.1276e-11	-5.10505e-11	4.67013e-11	-7.1631e-12	5.64656e-12	-7.43686e-11	-2.81759e-11	-3.01019e-11	2.33024e-11	4.65447e-11	-2.30757e-11	1.84749e-11	-1.18637e-11	2.69598e-11	-7.81493e-12	-6.56206e-11	-6.5751e-11	7.96189e-20
4.29289e-11	1.75565e-10	7.03077e-11	7.33501e-11	-5.5308e-11	-2.6058e-11	5.92849e-12	-3.00689e-12	1.1245e-12	1.89495e-11	4.97886e-11	1.61055e-11	2.82478e-11	-6.12762e-11	-5.10575e-11	3.39156e-11	-7.16378e-12	5.65575e-12	-7.44419e-11	-2.79583e-11	-3.05425e-11	2.33069e-11	4.65234e-11	-2.30916e-11	1.85002e-11	-1.17691e-11	2.69504e-11	-7.65427e-12	-6.55678e-11	-6.60087e-11	7.86821e-20
4.3055e-11	1.74473e-10	7.3905e-11	7.35573e-11	-5.60794e-11	-2.62652e-11	5.81143e-12	7.65363e-13	1.22203e-12	1.83263e-11	4.51344e-11	1.61179e-11	2.93726e-11	-6.06438e-11	-5.10534e-11	3.62429e-11	-7.16271e-12	5.61991e-12	-7.44721e-11	-2.79782e-11	-3.05079e-11	2.33177e-11	4.62672e-11	-2.31148e-11	1.85292e-11	-1.15986e-11	2.69957e-11	-7.80943e-12	-1.68544e-11	-6.61526e-11	7.462e-20
3.16077e-11	1.75253e-10	7.13469e-11	7.3505e-11	-5.604e-11	-2.629e-11	5.36293e-12	8.1705e-13	1.30742e-12	1.8231e-11	4.48105e-11	1.61246e-11	2.80512e-11	-5.93083e-11	-5.11655e-11	4.36853e-11	-7.16308e-12	5.64588e-12	-7.44496e-11	-2.80204e-11	-3.04686e-11	2.33635e-11	4.3807e-11	-2.31082e-11	1.89262e-11	-1.11215e-11	2.69701e-11	-7.57973e-12	-1.23922e-11	-6.62364e-11	7.36458e-20
1.85814e-11	1.76186e-10	7.32276e-11	7.34313e-11	-5.19977e-11	-2.87977e-12	5.44842e-12	1.17566e-12	1.2592e-12	1.7837e-11	4.8521e-11	1.61042e-11	2.77482e-11	-6.07346e-11	-5.10539e-11	4.6708e-11	-7.16166e-12	5.63311e-12	-7.4407e-11	-2.81015e-11	-3.03029e-11	2.32744e-11	2.49452e-11	-2.30894e-11	1.85426e-11	-1.22116e-11	2.31375e-11	-7.5434e-12	-9.55861e-12	-6.69126e-11	7.17428e-20
1.88965e-11	1.75128e-10	7.29799e-11	7.34411e-11	-5.2324e-11	-8.43516e-12	5.58849e-12	1.09554e-12	1.25525e-12	1.83162e-11	4.73508e-11	1.61054e-11	2.77517e-11	-6.06133e-11	-5.10985e-11	4.17248e-11	-7.16179e-12	5.63378e-12	-7.4411e-11	-2.8064e-11	-3.03166e-11	2.3287e-11	2.66408e-11	-2.30906e-11	1.87694e-11	-1.19969e-11	2.31687e-11	-7.55292e-12	-1.23185e-11	-6.6843e-11	7.10445e-20
2.61354e-11	1.75289e-10	7.26215e-11	7.34782e-11	-5.43513e-11	-1.18597e-11	5.62993e-12	7.59432e-13	1.26458e-12	1.78929e-11	4.45789e-11	1.61254e-11	2.81786e-11	-6.06063e-11	-5.10923e-11	4.18472e-11	-7.1628e-12	5.63443e-12	-7.44257e-11	-2.80339e-11	-3.03857e-11	2.33033e-11	1.26733e-11	-2.30979e-11	1.87295e-11	-1.18629e-11	2.43062e-11	-7.60802e-12	-1.55203e-11	-6.65244e-11	7.09823e-20
2.40557e-11	1.74326e-10	7.21383e-11	7.34727e-11	-5.43066e-11	-1.12632e-11	5.63144e-12	1.18155e-12	1.23947e-12	1.75422e-11	4.51897e-11	1.61201e-11	2.84663e-11	-6.05555e-11	-5.11138e-11	4.04912e-11	-7.16293e-12	5.61813e-12	-7.44313e-11	-2.80155e-11	-3.03812e-11	2.33146e-11	1.40986e-11	-2.31025e-11	1.86249e-11	-1.18471e-11	2.50764e-11	-7.56296e-12	-1.34694e-11	-6.64312e-11	7.0395e-20
2.19648e-11	9.52952e-11	7.19438e-11	7.34944e-11	-5.39761e-11	-1.16753e-11	5.60638e-12	9.28751e-13	1.20283e-12	1.78116e-11	4.42606e-11	1.61311e-11	2.21987e-11	-6.00019e-11	-5.11216e-11	4.12191e-11	-7.16297e-12	5.62117e-12	-7.44172e-11	-2.80376e-11	-3.03504e-11	2.33036e-11	2.03042e-11	-2.30968e-11	1.90866e-11	-1.17476e-11	2.49065e-11	-7.61007e-12	-1.48952e-11	-6.63415e-11	4.87868e-20
2.37647e-11	8.40584e-11	7.25606e-11	5.40607e-11	-5.39366e-11	-1.06907e-11	5.12749e-12	1.06003e-12	1.21532e-12	1.77465e-11	4.47094e-11	1.61415e-11	7.41394e-12	-6.33719e-11	-4.6714e-11	4.06312e-11	-7.16277e-12	5.60893e-12	-7.43336e-11	-2.59246e-11	-3.04049e-11	2.32816e-11	1.79867e-11	-2.31044e-11	1.89537e-11	-1.18791e-11	2.50342e-11	-6.49775e-12	-1.31641e-11	-6.617e-11	4.36742e-20
[truncated: 1,934 more rows]
