# Supplementary material for: A modified shuffled frog leaping algorithm with inertia weight
Source: Sci Rep. 2024 Feb 20;14:4146. doi: 10.1038/s41598-024-51306-1 (PMC11224354; doi:10.1038/s41598-024-51306-1)
Supplement: Supplementary file 1 — Supplementary Information. [file 41598_2024_51306_MOESM1_ESM.zip › data/F1/SFLA_B_29.xls]

## Sheet: Sheet1
-7.61787	-16.7281	-30.411	-1.34252	17.1579	7.77421	9.83978	19.8254	16.9238	-7.8507	-27.2687	-6.48041	-14.1462	-4.89314	5.14993	17.0339	3.40046	7.61419	22.9474	7.3585	0.670776	-19.6561	20.3554	-6.38098	14.3954	-12.3137	8.46829	32.4427	-9.88752	-21.0678	7300.4
1.61306	-8.12052	-6.59252	-0.540041	-9.01622	-3.94701	2.55919	7.05157	6.04131	8.37593	-4.56265	-16.0161	14.7346	2.11073	-3.16707	-8.43976	-4.781	-7.0953	-4.93684	14.0715	-5.8734	0.342035	1.02807	-6.40409	2.38934	3.32124	-4.55839	12.3582	3.01895	3.62717	1537.03
-0.266567	3.25321	-0.395139	-2.07622	6.07347	4.26227	2.28176	1.91204	0.270871	4.85219	-1.40648	-2.02459	4.47623	-0.592865	1.85134	-1.00889	6.35833	0.0356996	1.41014	0.544569	-5.04057	1.55822	-3.42594	-1.37316	2.95316	3.18915	-3.30962	-3.65919	-3.78251	-0.394684	275.436
-1.3302	2.61876	-2.74588	-1.49716	-0.977502	1.89575	-0.788117	0.467496	1.98911	1.11567	-0.0727051	1.45336	0.143376	2.20179	-3.35895	-0.318095	-0.800028	1.286	-3.9667	0.0280978	-3.3244	-1.94066	-0.487509	-2.66281	0.472036	-0.69439	2.09309	-0.454043	-3.7737	0.866593	107.828
-0.58956	1.82713	-0.820754	-1.43534	0.121107	1.19604	0.768345	-1.32476	0.394742	1.81924	-0.58404	-0.591139	1.05041	-0.246388	-0.694967	0.120428	1.11731	-0.684972	-0.814512	0.770801	-0.481292	-2.28342	-0.325991	-0.36174	1.20498	0.153282	0.147974	-0.108793	-0.907164	-0.32551	27.1239
-0.634771	0.221021	-0.327784	-0.304406	0.489928	1.52442	0.742865	1.44142	0.150034	1.44155	-1.57372	-0.119388	0.585033	-0.178332	-0.0192678	-0.162012	-0.305694	-0.0407702	-1.27123	-0.167456	-0.908081	-0.4856	-1.72904	-0.0379369	0.636361	-1.07132	0.346052	-0.702131	-0.679904	0.554574	19.5633
-0.277141	0.974631	-0.528453	-1.12475	0.113041	0.588836	1.01392	0.948257	0.0175134	0.623187	-1.51886	-0.326728	0.452934	-0.0183538	-0.315412	-0.251636	1.04524	-0.0242434	-0.719759	-0.268389	-0.594871	-0.299359	-1.17183	-1.11359	1.21191	-0.519377	-0.0384348	-0.426064	-0.792277	-0.0326652	15.3186
-0.503126	0.753677	-0.15015	-0.756312	0.14028	0.887537	0.806381	0.243895	0.0612622	0.803902	-1.30059	-0.314921	0.407061	0.101877	-0.486478	0.0871126	0.955008	0.315485	-0.842345	-0.0573899	-0.714707	-0.50657	-0.843176	-0.919812	1.09941	-0.260079	0.129296	-0.502536	-0.791037	0.143209	12.0346
-0.536167	0.718501	-0.225178	-0.774391	0.170662	0.625411	0.702887	0.311517	0.134477	0.913334	-1.05069	-0.227274	0.389047	0.132292	-0.546716	-0.0289834	0.950809	0.0182322	-0.939477	-0.0959648	-0.723393	-0.438875	-0.887855	-0.834848	0.961935	-0.285937	0.120435	-0.50647	-0.705284	0.220258	10.7633
-0.468494	0.691267	-0.293997	-0.771506	0.173837	0.434946	0.615902	0.368661	0.21373	0.680738	-1.08446	-0.27026	0.528075	0.0677479	-0.599048	-0.0160901	0.750756	-0.0216896	-1.0224	-0.0562802	-0.719747	-0.417342	-0.902384	-0.55996	0.897282	-0.355719	0.0810556	-0.526147	-0.796414	0.152415	9.81958
-0.447346	0.668103	-0.236669	-0.78814	0.0843177	0.592772	0.688804	0.338109	0.215365	0.737225	-1.01679	-0.2943	0.491611	0.146882	-0.492179	-0.00241961	0.769269	-0.0655358	-0.923163	-0.00510773	-0.649878	-0.403573	-0.93486	-0.610026	0.902632	-0.378418	0.0842671	-0.49442	-0.688917	0.18047	9.48308
-0.404063	0.663168	-0.297403	-0.731043	0.160226	0.573764	0.672938	0.34788	0.199778	0.697889	-1.03501	-0.289587	0.448389	0.200415	-0.513238	0.000895865	0.73746	-0.0349612	-0.909171	-0.0219176	-0.654689	-0.404606	-0.91915	-0.685884	0.842128	-0.368394	0.0765001	-0.479559	-0.72626	0.185429	9.26368
-0.469377	0.667242	-0.294847	-0.742926	0.162204	0.22959	0.667347	0.329268	0.226458	0.706377	-1.05206	-0.298622	0.410938	0.157436	-0.510567	0.00299534	0.700438	-0.0328473	-0.875923	-0.0328791	-0.672651	-0.430772	-0.900789	-0.627229	0.834086	-0.34967	0.0689316	-0.500387	-0.720328	0.18755	8.86781
-0.371312	0.669005	-0.318377	0.0418142	0.0514868	0.2504	0.64345	0.318863	0.221592	0.751868	-1.0588	-0.223067	0.438687	0.179709	-0.424116	0.0109693	0.796732	-0.18597	-0.907429	-0.0388136	-0.677047	-0.403183	-0.920326	-0.630778	0.706949	-0.234227	0.085349	-0.518572	-0.718301	-0.0176771	8.1668
-0.365747	0.580433	-0.299444	-0.254346	0.0801453	0.322952	0.640023	0.312966	0.21905	0.772485	-1.04945	-0.251237	0.3901	0.170506	-0.444836	0.0297887	0.548534	-0.166833	-0.883924	-0.0373885	-0.66625	-0.423502	-0.908991	-0.600991	0.339	-0.238963	0.0910286	-0.532073	-0.717493	-0.0412845	7.33459
-0.375368	0.584879	-0.298185	-0.262121	0.0863557	0.310303	0.640729	0.314271	0.219434	0.747787	-1.04944	-0.254034	0.395753	0.173274	-0.442614	0.047257	0.557636	-0.157514	-0.88608	-0.0372267	-0.668114	-0.416025	-0.90776	-0.606211	0.315684	-0.244863	0.0896115	-0.530718	-0.71956	0.00236542	7.31198
-0.363739	0.587099	-0.298254	-0.269623	0.0781448	0.267008	0.643985	0.31538	0.219435	0.717168	-1.05211	-0.262883	0.405413	0.17044	-0.424304	0.0238534	0.525856	-0.143186	-0.886202	-0.04861	-0.664391	-0.42117	-0.910285	-0.589579	0.375154	-0.245732	0.0988517	-0.497949	-0.720146	0.073482	7.20539
-0.397084	0.606033	-0.29355	-0.195931	0.074957	0.239814	0.647598	0.317829	0.209335	0.732906	-1.04865	-0.187169	0.409742	0.17294	-0.427648	0.034056	0.561924	-0.144203	-0.894088	-0.0361798	-0.668224	-0.416051	-0.911008	-0.526178	0.364026	-0.224446	0.0824044	-0.440004	-0.71399	0.0410128	7.08898
-0.394075	0.612932	-0.297243	-0.188687	0.0550422	0.2569	0.644953	0.312531	0.219159	0.723137	-1.04556	-0.217182	0.42155	0.173259	-0.423624	0.0369662	0.572882	-0.108935	-0.886684	-0.0311274	-0.669756	-0.41404	-0.910606	-0.502539	0.289897	-0.250627	0.0906889	-0.438202	-0.71974	0.0562569	7.03474
-0.382921	0.604389	-0.295218	-0.211595	0.0661442	0.239145	0.64474	0.317166	0.21217	0.728522	-1.04463	-0.164831	0.401197	0.17258	-0.429995	0.0339932	0.545509	-0.142224	-0.894948	-0.034855	-0.666166	-0.416285	-0.912242	-0.452153	0.325682	-0.233368	0.0973815	-0.440709	-0.718203	0.043946	6.94831
-0.389929	0.598937	-0.297695	-0.189517	0.0689312	0.223803	0.645604	0.315669	0.204447	0.72841	-1.04744	-0.103373	0.410254	0.188222	-0.494841	0.030185	0.554298	-0.139607	-0.878809	-0.0420382	-0.404251	-0.414719	-0.917727	-0.154592	0.330401	-0.235211	0.102608	-0.440959	-0.718461	0.00811578	6.52436
-0.391904	0.589663	-0.298558	-0.192349	0.0689277	0.225645	0.64556	0.315753	0.205713	0.726555	-1.04729	-0.103462	0.409941	0.187243	-0.129775	0.0304359	0.554293	-0.139404	-0.880268	-0.0393435	-0.41228	-0.414719	-0.916228	-0.159505	0.327411	-0.230179	0.0750898	-0.441227	-0.71848	0.0194129	6.28522
-0.391233	0.589899	-0.300352	-0.192511	0.0689466	0.225435	0.645382	0.315746	0.163586	0.727106	-1.04719	-0.104644	0.409168	0.185151	-0.156531	0.0304594	0.554236	-0.139467	-0.880835	-0.0400465	-0.41181	-0.414811	-0.915825	-0.162671	0.324024	-0.231348	0.0759724	-0.441755	-0.718819	0.0118267	6.27746
-0.390873	0.584991	-0.29849	-0.196139	0.0686088	0.228329	0.642742	0.319495	-0.0265387	0.727954	-1.04686	-0.11273	0.408547	0.185622	-0.263649	0.00852635	0.554695	-0.138871	-0.878459	-0.0382243	-0.398213	-0.395761	-0.917833	-0.235107	0.323465	-0.231847	0.0553709	-0.44248	-0.607174	0.0200308	6.14411
-0.367894	0.58563	-0.301132	-0.195826	0.0700827	0.231692	0.430906	0.322284	0.0433188	0.726573	-1.04659	-0.124197	0.408741	0.182062	-0.222671	0.0130322	0.554681	-0.139319	-0.878946	-0.0426806	-0.410546	-0.315045	-0.921085	-0.0918294	0.32106	-0.228836	-0.0615401	-0.442727	-0.658859	-0.00274819	5.86142
-0.379932	0.587739	-0.28873	-0.195969	0.0902497	0.232189	0.437941	0.213295	-0.0384652	0.726457	-1.04724	-0.117347	0.372488	0.182402	-0.254009	-0.0460736	0.55545	-0.134654	-0.87822	-0.0235463	-0.395469	-0.247759	-0.922706	-0.233042	0.258614	-0.230961	0.0562788	-0.440229	-0.594922	0.0242515	5.68292
-0.379478	0.593318	-0.180968	-0.191458	0.0579765	0.231656	0.392565	0.182981	0.0400938	0.744607	-0.984941	-0.115349	0.427097	0.180461	-0.254756	-0.085158	0.556158	-0.139829	-0.904221	-0.0786146	-0.376498	-0.293189	-0.91303	-0.181297	0.254054	-0.231563	0.0586436	-0.4404	-0.575718	-0.00084625	5.53051
-0.387568	0.589466	-0.19547	-0.194477	0.0759343	0.230979	0.39032	0.128746	0.0237058	0.73128	-1.0044	-0.120447	0.387533	0.179493	-0.238602	-0.0566547	0.557505	-0.13703	-0.889968	-0.000403438	-0.39185	-0.299657	-0.908768	-0.197881	0.261271	-0.230399	0.067654	-0.439573	-0.568473	0.0309127	5.4762
-0.378561	0.587198	-0.202032	-0.195297	0.0767831	0.230051	0.404941	0.14508	0.0324958	0.72806	-0.995802	-0.118443	0.399996	0.186889	-0.235472	-0.0490937	0.556296	-0.138279	-0.88229	-0.00515199	-0.389224	-0.299402	-0.892335	-0.168203	0.256717	-0.23062	0.0601254	-0.439874	-0.587374	0.0197061	5.4348
-0.374493	0.590209	-0.205569	-0.195052	0.0692728	0.230462	0.407696	0.15715	0.0388418	0.723535	-1.0019	-0.116713	0.359458	0.187951	-0.236824	-0.0412929	0.554047	-0.14661	-0.892327	-0.0291301	-0.38888	-0.294792	-0.373704	-0.113097	0.262671	-0.230617	0.0624174	-0.449382	-0.577926	0.0229347	4.76116
-0.376543	0.590506	-0.210355	-0.197247	0.0722117	0.230591	0.416908	0.165939	0.0317643	0.553417	-0.994233	-0.101703	0.381298	0.184162	-0.245948	-0.0521814	0.517226	-0.14355	-0.889951	-0.0311399	-0.386752	-0.19091	-0.478132	-0.122669	0.259148	-0.226296	0.0607536	-0.443177	-0.581266	0.0171222	4.54943
-0.377073	0.590515	-0.201481	-0.197223	0.0725587	0.230635	0.41517	0.162605	0.032658	0.557813	-0.996427	-0.106227	0.38121	0.183318	-0.245406	-0.0508149	0.520897	-0.143571	-0.889951	-0.030326	-0.386516	-0.201775	-0.452267	-0.126496	0.259799	-0.226658	0.0622401	-0.445045	-0.581353	0.0172987	4.54036
-0.126528	0.589955	-0.221824	-0.221178	0.0733214	0.231336	0.413428	0.160306	0.0266348	0.621087	-0.992706	-0.095334	0.381789	0.183537	-0.219022	-0.0489217	0.528527	-0.0451784	-0.890649	-0.0274249	-0.384051	-0.199458	-0.403893	-0.107741	0.0927353	-0.215161	0.0655092	-0.442712	-0.582332	0.0303264	4.36113
-0.166507	0.590049	-0.219202	-0.210351	0.0730505	0.230895	0.41267	0.162832	0.0290104	0.576108	-0.976666	-0.105756	0.38152	0.185519	-0.221242	-0.0514209	0.521059	-0.0954762	-0.89046	-0.0284601	-0.386104	-0.204265	-0.41917	-0.0791334	0.105304	-0.219334	0.0639933	-0.4432	-0.582003	0.0245532	4.29917
-0.202752	0.589927	-0.2241	-0.214713	0.072837	0.230979	0.410608	0.162425	0.0295999	0.61974	-0.666001	-0.10055	0.402894	0.183163	-0.237688	-0.0493943	0.532518	-0.0515398	-0.891407	-0.0270892	-0.386025	-0.199255	-0.416657	-0.120059	0.147117	-0.219929	0.0710015	-0.443317	-0.582021	0.0247062	3.90176
-0.225784	0.413105	-0.206765	-0.21542	0.216867	0.242242	0.408323	0.163026	0.117561	0.532078	-0.685691	-0.106272	0.387931	0.0604662	-0.154938	-0.0480898	0.34886	-0.0688367	-0.892183	-0.06321	-0.32255	-0.186566	-0.4192	-0.119711	0.152672	-0.223734	0.0666493	-0.442622	-0.58169	-0.0280711	3.43687
-0.217944	0.478259	-0.220664	-0.211177	0.0904841	0.233989	0.406138	0.164822	0.0421323	0.595167	-0.427824	-0.10138	0.383581	0.165384	-0.198844	-0.0192133	0.442649	-0.0629861	-0.832163	-0.0231763	-0.342019	-0.195124	-0.367906	-0.116492	0.1492	-0.217828	0.0628675	-0.0734548	-0.352193	0.00480012	2.78831
-0.211566	0.475707	-0.218313	-0.206575	0.0866109	0.235112	0.407129	0.166584	0.0875514	0.535024	-0.311494	-0.119044	0.386737	0.114899	-0.209743	-0.0267298	0.362951	-0.0624115	-0.819763	0.0490508	-0.293735	-0.194506	-0.376298	-0.118142	0.149952	-0.224278	0.0633374	-0.17382	-0.357801	0.00419893	2.55503
-0.211566	0.475707	-0.218313	-0.206575	0.0866109	0.235112	0.407129	0.166584	0.0875514	0.535024	-0.311494	-0.119044	0.386737	0.114899	-0.209743	-0.0267298	0.362951	-0.0624115	-0.819763	0.0490508	-0.293735	-0.194506	-0.376298	-0.118142	0.149952	-0.224278	0.0633374	-0.17382	-0.357801	0.00419893	2.55503
-0.214664	0.466631	-0.213424	-0.210446	0.0813225	0.236823	0.40705	0.165834	0.0952369	0.522322	-0.300261	-0.115992	0.392524	0.121302	-0.208653	-0.0264898	0.35952	-0.0625469	-0.814812	0.0154889	-0.298122	-0.193709	-0.359219	-0.117844	0.150379	-0.220839	0.0659146	-0.186172	-0.354561	0.0105646	2.51094
-0.2105	0.443244	-0.215257	-0.208925	0.0853009	0.235816	0.40716	0.165684	0.0732477	0.503408	-0.297413	-0.11253	0.389792	0.123692	-0.206548	-0.0270561	0.368368	-0.0658266	-0.818861	0.0315941	-0.303252	-0.193064	-0.374798	-0.118238	0.148819	-0.220138	0.0634667	-0.186322	-0.358042	0.00934166	2.49029
-0.211331	0.445368	-0.216517	-0.208618	0.079464	0.235577	0.406964	0.165806	0.0771295	0.512422	-0.303444	-0.11772	0.390002	0.121605	-0.206742	-0.0258378	0.363558	-0.0641666	-0.814011	0.0213405	-0.302951	-0.193491	-0.361952	-0.118267	0.149163	-0.220711	0.0640644	-0.163705	-0.353469	0.00897769	2.47356
-0.212408	0.446267	-0.215809	-0.206492	0.0832515	0.147024	0.406961	0.168587	0.089201	0.509872	-0.301776	-0.117284	0.38967	0.118792	-0.207133	-0.0251438	0.161913	-0.0654876	-0.8188	0.0255818	-0.300758	-0.191134	-0.370848	-0.0951605	0.150061	-0.219876	0.0643598	-0.166261	-0.357009	0.0101417	2.34368
-0.21219	0.448959	-0.164457	-0.208563	0.0838077	0.175382	0.406989	0.166358	0.051722	0.509271	-0.303518	-0.116086	0.385359	0.119556	-0.207393	-0.0256002	0.231575	-0.064121	-0.816865	0.0232852	-0.257008	-0.192964	-0.367609	-0.121432	0.149859	-0.218825	0.0695416	-0.13107	-0.357084	-0.00388804	2.32092
-0.211584	0.445228	-0.123945	-0.207276	0.0846153	0.194917	0.406944	0.166107	0.0760605	0.509529	-0.305268	-0.10193	0.381772	0.120894	-0.208671	-0.0291857	0.198495	-0.0650786	-0.81705	0.0239374	-0.249926	-0.192855	-0.368889	-0.116094	0.149871	-0.192231	0.0618772	-0.16193	-0.354202	0.0178152	2.28965
-0.172906	0.368857	-0.00964997	-0.208092	0.0841722	0.183539	0.406471	0.16603	0.0773663	0.480265	-0.309283	-0.117535	0.209469	0.120617	-0.208167	-0.0286563	0.188405	-0.0559073	-0.819608	0.0404573	-0.26124	-0.201075	-0.366513	-0.121606	0.119677	-0.212694	0.0645572	-0.154426	-0.220129	0.0846719	2.00461
-0.171432	0.370217	-0.0112888	-0.208092	0.0842075	0.18708	0.406494	0.166152	0.0769959	0.479522	-0.309142	-0.117532	0.195183	0.120554	-0.208184	-0.0287043	0.189817	-0.0435398	-0.819247	0.0386878	-0.262883	-0.203216	-0.366578	-0.121603	0.118288	-0.213028	0.064988	-0.153485	-0.229158	0.0716525	2.00182
-0.184084	0.26376	-0.0399474	-0.203375	0.0849085	0.192683	0.406892	0.166409	0.0753331	0.472488	-0.309303	-0.114106	0.190337	0.121239	-0.208268	-0.0408034	0.20892	-0.0144694	-0.818298	0.0349981	-0.28024	-0.205816	-0.367773	-0.119942	0.111277	-0.21075	0.0656716	-0.154226	-0.217853	0.0884108	1.94298
-0.183139	0.320821	-0.0307462	-0.201104	0.0843804	0.189104	0.406586	0.165298	0.0778007	0.440827	-0.267007	-0.117715	0.200646	0.170414	-0.209304	-0.0291402	0.212025	-0.0292415	-0.814682	0.0404557	-0.26747	-0.15421	-0.281567	-0.102029	0.142973	-0.206363	0.0760446	-0.0257932	-0.240539	0.087625	1.84403
-0.187073	0.285705	-0.0152807	-0.199594	0.0845602	0.183586	0.406639	0.165356	0.0806194	0.457071	-0.262779	-0.118607	0.200086	0.139675	-0.209702	-0.0307857	0.203932	-0.0312241	-0.804355	0.0357625	-0.259979	-0.181489	-0.260411	-0.105289	0.119826	-0.20923	0.0872445	-0.0539695	-0.222342	0.0924806	1.79015
-0.187073	0.285705	-0.0152807	-0.199594	0.0845602	0.183586	0.406639	0.165356	0.0806194	0.457071	-0.262779	-0.118607	0.200086	0.139675	-0.209702	-0.0307857	0.203932	-0.0312241	-0.804355	0.0357625	-0.259979	-0.181489	-0.260411	-0.105289	0.119826	-0.20923	0.0872445	-0.0539695	-0.222342	0.0924806	1.79015
-0.187042	0.283705	-0.018996	-0.199828	0.084545	0.184398	0.406641	0.16528	0.0806234	0.454992	-0.260065	-0.118535	0.201754	0.140423	-0.209567	-0.0306796	0.204247	-0.0307508	-0.804502	0.0358872	-0.260283	-0.181385	-0.2604	-0.104862	0.121826	-0.209214	0.0870991	-0.0536254	-0.224043	0.0924475	1.78852
-0.185374	0.28457	-0.0173951	-0.199783	0.0845424	0.184767	0.40664	0.165374	0.0801346	0.450528	-0.264884	-0.118384	0.198226	0.140679	-0.209578	-0.0317681	0.204564	-0.0307049	-0.802315	0.0371867	-0.260264	-0.181387	-0.261873	-0.105518	0.121316	-0.20909	0.0858048	-0.0542055	-0.217099	0.0924112	1.77978
-0.183952	0.277981	-0.00438267	-0.200526	0.0845429	0.185545	0.406658	0.165485	0.079663	0.45172	-0.26457	-0.11725	0.198208	0.138303	-0.193449	-0.0393849	0.204536	-0.0310098	-0.800115	0.0370159	-0.26086	-0.177922	-0.265111	-0.105879	0.123566	-0.208444	0.0889036	-0.0533132	-0.220335	0.0922349	1.76927
-0.183952	0.277981	-0.00438267	-0.200526	0.0845429	0.185545	0.406658	0.165485	0.079663	0.45172	-0.26457	-0.11725	0.198208	0.138303	-0.193449	-0.0393849	0.204536	-0.0310098	-0.800115	0.0370159	-0.26086	-0.177922	-0.265111	-0.105879	0.123566	-0.208444	0.0889036	-0.0533132	-0.220335	0.0922349	1.76927
-0.184176	0.286092	-0.0115601	-0.199915	0.0845753	0.185474	0.406466	0.165645	0.0815331	0.360041	-0.26485	-0.117633	0.198612	0.138497	-0.199343	-0.0352828	0.204535	-0.0305055	-0.800344	0.0368425	-0.258503	-0.176514	-0.264662	-0.106194	0.121463	-0.20853	0.0889112	-0.0542489	-0.221302	0.0921562	1.70048
-0.181174	0.280245	-0.00572454	-0.200955	0.084407	0.185685	0.406802	0.165454	0.0798512	0.102965	-0.259733	-0.116944	0.197444	0.138253	-0.196035	-0.0353129	0.204543	-0.0305404	-0.800425	0.0369734	-0.260311	-0.179408	-0.265267	-0.108431	0.109612	-0.20858	0.0888769	-0.0556877	-0.220604	0.0922451	1.57272
-0.17924	0.279751	-0.00418215	-0.20064	0.0842071	0.113937	0.408405	0.165436	0.083807	0.0533671	-0.257862	-0.116946	0.198267	0.140541	-0.195945	-0.0345921	0.204703	-0.0363702	-0.797724	0.0367914	-0.259056	-0.178396	-0.264527	-0.108039	0.117913	-0.208543	0.0898052	-0.0552553	-0.220632	0.092239	1.54082
-0.116828	0.279665	-0.00600781	-0.200415	0.084413	0.0891217	0.409344	0.165421	0.0804628	-0.0043625	-0.255585	-0.116993	0.197559	0.14023	-0.196688	-0.0328721	0.204707	-0.0358103	-0.800706	0.0374412	-0.258559	-0.178063	-0.264364	-0.107913	0.121709	-0.208493	0.0977553	-0.0548017	-0.217838	0.0921364	1.51862
-0.130496	0.279753	-0.00648978	-0.200536	0.0844217	0.100044	0.408306	0.043118	0.081677	0.0691971	-0.254457	-0.117028	0.202567	0.139078	-0.138655	-0.0316631	0.204708	-0.0325031	-0.79926	0.0364232	-0.259049	-0.177841	-0.265277	-0.107894	0.119834	-0.208573	0.0954909	-0.0543089	-0.220446	0.0911532	1.48245
-0.150308	0.28233	-0.00578136	-0.200193	0.0843689	0.106466	0.40819	0.0252042	0.0805741	0.014879	-0.254509	-0.117557	0.202028	0.134144	-0.167467	-0.0322145	0.204458	-0.0329547	-0.79918	0.035434	-0.0888776	-0.177067	-0.263992	-0.109413	0.107241	-0.208551	0.0974354	-0.0543301	-0.219352	0.0910586	1.42892
-0.143216	0.281422	-0.00617955	-0.200423	0.084401	0.0982449	0.408508	0.0170631	0.0802133	0.0323362	-0.253182	-0.117496	0.200856	0.13587	-0.118788	-0.0277036	0.204691	-0.032363	-0.799266	0.0356663	-0.108536	-0.177646	-0.264285	-0.107956	0.113336	-0.208538	0.0949472	-0.0545153	-0.219695	0.0915934	1.41579
-0.140119	0.281546	-0.00685437	-0.2003	0.0843575	0.0905385	0.40839	0.0341599	0.0809429	0.0167192	-0.25357	-0.117559	0.199738	0.137421	-0.139373	-0.0303986	0.203905	-0.030762	-0.799715	0.0350102	-0.133174	-0.177576	-0.0857774	-0.108494	0.115258	-0.208467	0.095327	-0.0545341	-0.219809	0.0914554	1.36358
-0.140643	0.300591	-0.00836554	-0.200075	0.084261	0.00466087	0.300077	0.0244323	0.0802886	0.0356474	-0.228762	-0.123702	0.200423	0.136267	-0.113536	-0.0313968	0.204203	-0.0327022	-0.799282	0.0365815	-0.120166	-0.177151	-0.161268	-0.108259	0.115519	-0.209274	0.0961531	-0.0552679	-0.21992	0.0875108	1.28794
-0.140411	0.298074	-0.00756591	-0.199426	0.0840819	0.0216895	0.263501	0.0281129	0.0793089	0.028916	-0.227558	-0.148298	0.199883	0.135759	-0.119106	-0.0302386	0.182112	-0.0323122	-0.799047	0.0360338	-0.119798	-0.177381	-0.114162	-0.107194	0.115443	-0.209455	0.0964008	-0.0545259	-0.220148	0.0884708	1.25062
-0.140411	0.298074	-0.00756591	-0.199426	0.0840819	0.0216895	0.263501	0.0281129	0.0793089	0.028916	-0.227558	-0.148298	0.199883	0.135759	-0.119106	-0.0302386	0.182112	-0.0323122	-0.799047	0.0360338	-0.119798	-0.177381	-0.114162	-0.107194	0.115443	-0.209455	0.0964008	-0.0545259	-0.220148	0.0884708	1.25062
-0.141732	0.288551	-0.00775966	-0.197785	0.0839503	0.0294775	0.262398	0.0320803	0.0719049	0.0294259	-0.200613	-0.131439	0.207237	0.136268	-0.120761	-0.0306676	0.194175	-0.032128	-0.798782	0.0357348	-0.12322	-0.178142	-0.11637	-0.0865657	0.114304	-0.209422	0.0962391	-0.059657	-0.22502	0.0306143	1.22826
-0.138665	0.288567	-0.00812979	-0.199541	0.084342	0.00815075	0.267237	0.0247035	0.0788801	0.0283001	-0.227744	-0.128244	0.200964	0.135994	-0.122851	-0.0259538	0.133902	-0.0318998	-0.573186	0.0356299	-0.131851	-0.161454	-0.121494	-0.107655	0.11421	-0.209203	0.0985827	0.0234719	-0.220002	0.0925529	0.914179
-0.135223	0.285624	-0.0028328	-0.199092	0.08448	-0.00144417	0.265333	0.0315031	0.0765065	0.0278195	-0.156489	-0.129992	0.198868	0.135063	-0.123765	-0.0257472	0.135476	-0.0297788	-0.57717	0.0369145	-0.138618	-0.148046	-0.119635	-0.105331	0.115005	-0.200803	0.103518	0.0504459	-0.220038	0.0888766	0.883223
-0.135226	0.285667	-0.00221683	-0.199091	0.0844397	-0.000814279	0.265553	0.0315821	0.0765124	0.0278423	-0.153631	-0.130054	0.198865	0.135064	-0.123741	-0.025771	0.135642	-0.0297711	-0.577681	0.0367816	-0.138183	-0.148137	-0.119479	-0.105388	0.115029	-0.200776	0.103433	0.0458317	-0.220037	0.0889086	0.882528
-0.135171	0.285451	-0.00079891	-0.199069	0.0842166	0.00274965	0.265638	0.036928	0.0765109	0.0279425	-0.153994	-0.13	0.191762	0.135317	-0.123915	-0.0264183	0.137844	-0.028726	-0.578471	0.0364815	-0.135445	-0.149727	-0.118028	-0.105279	0.115442	-0.197702	0.101743	0.0429517	-0.219628	0.093931	0.880027
-0.134306	0.285566	-0.0010117	-0.197321	0.0835373	0.0113606	0.266303	0.0363822	0.0778754	0.0283756	-0.154576	-0.131374	0.191763	0.136215	-0.124085	-0.0253473	0.133078	-0.0300841	-0.575135	0.0360063	-0.134293	-0.151911	-0.119026	-0.103258	0.115255	-0.195691	0.102928	0.0146172	-0.22007	0.0881471	0.87248
-0.137314	0.286457	-0.000587174	-0.198171	0.0766132	-0.027571	0.26578	0.0326819	0.0616395	0.0306221	-0.15394	-0.129825	0.192825	0.134918	-0.123635	-0.0275038	0.139281	-0.0285358	-0.467809	0.0362278	-0.136468	-0.151417	-0.11854	-0.104159	0.118083	-0.200731	0.0991125	0.0205246	-0.220055	0.0652055	0.759217
-0.142526	0.285937	-0.00122793	-0.19822	0.0804362	0.00458693	0.2664	0.0340589	0.0774482	0.0283612	-0.150405	-0.12969	0.189013	0.123406	-0.124583	-0.0264482	0.138378	-0.0287082	-0.453769	0.0361879	-0.139123	-0.156039	-0.117963	-0.104487	0.118634	-0.195772	0.0880151	0.0232665	-0.220084	0.0656361	0.742563
-0.13872	0.288371	-0.00696134	-0.19796	0.0721171	-0.0127933	0.265949	0.0351138	0.072709	0.0286965	-0.150033	-0.128916	0.193214	0.133257	-0.110644	-0.0259909	0.138437	-0.0287698	-0.469332	0.0362596	-0.134453	-0.152271	-0.118472	-0.0253516	0.117553	-0.178911	0.0939989	0.0243387	-0.219953	0.0637357	0.73743
-0.139599	0.286375	-0.0101134	-0.198186	0.0796426	0.00552704	0.266337	0.0336786	0.0734751	0.0282341	-0.149075	-0.129497	0.190204	0.125881	-0.115393	-0.0262617	0.138259	-0.0287888	-0.46134	0.0362176	-0.136984	-0.152816	-0.118511	-0.0474085	0.116588	-0.165091	0.0850718	0.0220113	-0.220023	0.0723111	0.725248
-0.143521	0.284852	-0.0062278	-0.19802	0.0716576	0.00368289	0.266219	0.0360487	0.07495	0.0321728	-0.149426	-0.127542	0.191208	0.129154	-0.112053	-0.0255668	0.138505	-0.0291607	-0.426284	0.0360381	-0.135991	-0.152049	-0.118461	-0.0415307	0.121513	-0.157805	0.0910173	0.0252562	-0.220002	0.0638513	0.691496
-0.139168	0.276935	-0.0129472	-0.197382	0.0698101	0.000132193	0.257789	0.0346769	0.0750079	0.0286166	-0.149118	-0.123619	0.192004	0.128161	-0.104884	-0.02568	0.138339	-0.0287764	-0.0338378	0.0361806	-0.136146	-0.152433	-0.118274	-0.052783	0.129246	-0.170144	0.0887374	0.022428	-0.220008	0.0688616	0.504776
-0.141509	0.256482	-0.00886559	-0.197749	0.0748475	-0.000541286	0.257678	0.0347195	0.0739694	0.0285003	-0.149041	-0.127956	0.191887	0.128928	-0.113623	-0.0259565	0.138371	-0.0292644	-0.00408092	0.0359236	-0.136115	-0.152716	-0.118351	-0.0425063	0.120704	-0.166524	0.0884738	0.0238061	-0.2198	0.0663588	0.492477
-0.139337	0.26083	-0.0103585	-0.198025	0.0718551	-0.000325603	0.254938	0.0347847	0.0748866	0.0287442	-0.149043	-0.12518	0.191542	0.12838	-0.109473	-0.0257615	0.138548	-0.029037	-0.035794	0.0360905	-0.135864	-0.152344	-0.118088	-0.0436219	0.119137	-0.16719	0.0887303	0.0235927	-0.220259	0.0671793	0.492011
-0.140651	0.257686	-0.010366	-0.197836	0.0725698	0.00112211	0.251388	0.0348161	0.072031	0.0285781	-0.149095	-0.126937	0.186401	0.128693	-0.112055	-0.0255671	0.13814	-0.0289841	-0.0393882	0.035802	-0.135412	-0.152136	-0.118256	-0.0446791	0.121736	-0.1672	0.0888409	0.0235686	-0.219842	0.0666543	0.488187
-0.139769	0.256031	-0.00950623	-0.197868	0.073325	0.00139409	0.253739	0.0347536	0.0719679	0.0285439	-0.149163	-0.125776	0.189904	0.128605	-0.111362	-0.025529	0.138318	-0.0291858	-0.0107315	0.0357693	-0.135539	-0.152153	-0.118599	-0.0491925	0.122893	-0.168032	0.0889259	0.0233714	-0.0682134	0.0664934	0.44527
-0.140141	0.259292	-0.0101014	-0.197795	0.0732544	0.00229654	0.25474	0.0339694	0.0722798	0.0285849	-0.115233	-0.126806	0.183804	0.128729	-0.113391	-0.0267655	0.138218	-0.0282331	-0.0253701	0.0348157	-0.135635	-0.152172	-0.118742	-0.0498048	0.122621	-0.129105	0.0891063	0.0234806	-0.120317	0.0663331	0.435806
-0.139512	0.262673	-0.0104619	-0.19808	0.0731123	-0.00207693	0.152369	0.0345686	0.0637933	0.0286261	-0.131598	-0.127454	0.150087	0.127982	-0.113914	-0.0256474	0.138325	-0.0270813	-0.0288854	0.035968	-0.108134	-0.151946	-0.11792	-0.0495951	0.122713	-0.152376	0.0900205	0.00797009	-0.141772	0.0663441	0.392644
-0.140016	0.259859	-0.00956701	-0.196872	0.0735741	-0.00495927	0.169561	0.0360819	0.0411584	0.00734137	-0.132508	-0.127852	0.175361	0.114255	-0.104992	-0.02716	0.134496	-0.0319814	-0.0204013	0.0355673	-0.126387	-0.143221	-0.0447067	-0.0476789	0.123929	-0.0898311	0.0887952	0.0236712	-0.113976	0.065593	0.363408
-0.140627	0.261087	-0.00772062	-0.177899	0.0737025	-0.00698465	0.161308	0.0344365	0.0687038	0.0111029	-0.130326	-0.127762	0.170573	0.115417	-0.0959834	-0.0514179	0.122926	-0.0280082	-0.0200011	0.0360242	-0.117544	-0.150787	-0.054718	-0.048907	0.123549	-0.0786566	0.0888281	0.0238608	-0.0965416	0.0662729	0.347917
-0.139982	0.261801	-0.00886573	-0.184868	0.073587	-0.00343189	0.16647	0.0349583	0.0577649	0.0138822	-0.128071	-0.127714	0.130702	0.111339	-0.0696072	-0.0353224	0.126015	-0.0296015	-0.0204825	0.0356436	-0.118497	-0.149753	-0.0743328	-0.047405	0.122992	-0.102862	0.0891817	0.0242883	-0.0987873	0.0662316	0.339648
-0.139876	0.240341	-0.00791993	-0.184901	0.0738013	-0.00925931	0.160598	0.0343163	0.057975	0.00718967	-0.128791	-0.127375	0.1427	0.115599	-0.0925514	-0.0422411	0.130176	-0.0284123	-0.019605	0.0357555	-0.116404	-0.146672	-0.0569083	-0.0485968	0.123414	-0.0885425	0.0886456	0.0239045	-0.100995	0.0660949	0.33053
-0.13461	0.245575	-0.0079761	-0.185579	0.0735895	-0.00629785	0.158956	0.0345967	0.0648515	0.0153321	-0.131276	-0.127495	0.131569	0.114566	-0.0783646	-0.0505308	0.127364	-0.0294935	-0.0205595	0.0360866	-0.117656	-0.14083	-0.0550484	-0.0488045	0.123356	-0.0808791	0.0886678	0.0238797	-0.101827	0.0660635	0.324737
-0.0344276	0.240973	-0.00839936	-0.187254	0.0735034	-0.0088474	0.157826	0.00797892	0.0634812	0.0137115	-0.13268	-0.127519	0.133113	0.11495	-0.0341539	-0.0459981	0.128133	-0.0309028	-0.0137249	0.0360113	-0.116649	-0.144384	-0.0547656	-0.0487878	0.123068	-0.0884346	0.0887674	0.0238978	-0.101517	0.0680488	0.302184
-0.0263668	0.239301	-0.00821569	-0.18747	0.0734862	-0.00752652	0.156936	0.0240285	0.0615581	0.0129942	-0.130713	-0.127253	0.133801	0.113083	-0.0506382	-0.0446484	0.130666	-0.0296719	-0.0179081	0.0359658	-0.116094	-0.145891	-0.0542555	-0.0484573	0.123306	-0.0829577	0.0888155	0.0239343	-0.100798	0.0667984	0.301113
-0.0348474	0.234713	-0.00798302	-0.187175	0.0736228	-0.0109797	0.156659	0.0196542	0.0629057	0.0133465	-0.130906	-0.127274	0.13442	0.113464	-0.0465495	-0.0480964	0.126833	-0.0300583	-0.0180583	0.0359733	-0.116489	-0.143373	-0.0546273	-0.0484837	0.123267	-0.0806604	0.0887847	0.0239213	-0.101135	0.0665692	0.297652
-0.0324839	0.235549	-0.00771788	-0.186098	0.0735318	-0.00967278	0.157744	0.00734717	0.061818	0.0126591	-0.131149	-0.127404	0.130648	0.114055	-0.0376371	-0.0441466	0.128229	-0.0309305	-0.0149284	0.0359781	-0.11535	-0.143614	-0.0520551	-0.0485044	0.122845	-0.083816	0.0887491	0.0239077	-0.100997	0.0680304	0.295827
-0.0354898	0.235341	-0.00776412	-0.124747	0.0735359	-0.0102153	0.157604	0.0135173	0.0614805	0.0128749	-0.132148	-0.128382	0.130918	0.114173	-0.0464808	-0.0476605	0.128914	-0.0303482	-0.0169736	0.0386652	-0.116766	-0.117864	-0.0536426	-0.048622	0.122666	-0.0820197	0.0887192	0.0239143	-0.101145	0.0674219	0.272382
-0.0264953	0.236317	-0.00591525	-0.0710551	0.0737902	0.00854261	0.157071	0.0158693	0.061932	0.015293	-0.131284	-0.129142	0.132561	0.113869	-0.0428221	-0.0481541	0.127516	-0.0369906	-0.0160398	0.0354876	-0.116032	-0.12495	-0.0545275	-0.0401305	0.121375	-0.0829478	0.0873904	0.0238133	-0.101243	0.0672388	0.262139
-0.0293295	0.236332	-0.00193069	-0.0853325	0.0736476	0.0116508	0.15751	0.0151223	0.061965	0.0143857	-0.132682	-0.129864	0.126072	0.10208	-0.0438729	-0.0232779	0.0365076	-0.0339677	-0.0160066	0.0362334	-0.116028	-0.12308	-0.0537541	-0.0428185	0.12205	-0.0828385	0.0908735	0.0238234	-0.10118	0.067258	0.244628
-0.0273296	0.112399	-0.00738213	-0.0637501	0.072727	0.000861303	0.157332	0.0142668	0.0630928	0.0165938	-0.129242	-0.136127	0.117288	0.0922925	-0.0426428	-0.0507828	0.0834595	-0.0336999	-0.0163198	0.0389753	-0.109861	-0.121001	-0.0543237	-0.0442475	0.120114	-0.0823654	0.089083	0.0287717	-0.101201	0.0671533	0.20014
-0.0287853	0.109838	-0.0426501	-0.0553142	0.0725653	0.00410664	0.157665	0.0138626	0.0650918	0.0163486	-0.128264	-0.132018	0.0797306	0.108162	-0.0424017	-0.047215	0.0473948	-0.0342326	-0.0166745	0.0398343	-0.116318	-0.114578	-0.0553241	-0.0444932	0.119824	-0.0800525	0.0900251	0.0256362	-0.101375	0.0673213	0.189891
-0.0256702	0.0989059	-0.010914	-0.0446976	0.0728274	0.000288657	0.157258	0.0143531	0.0652637	0.0164719	-0.130756	-0.131948	0.0893185	0.10066	-0.0425295	-0.0445127	0.0702573	-0.0332275	-0.0163697	0.0387245	-0.0998439	-0.114221	-0.0540474	-0.043062	0.12078	-0.0804374	0.0884621	0.0252455	-0.101233	0.0670588	0.183601
-0.0269289	0.0836785	-0.0133689	-0.0428267	0.0732649	0.00556941	0.136524	0.0154826	0.0653651	0.0155736	-0.129876	-0.132504	0.0916121	0.106411	-0.0436116	-0.0454991	0.0619247	-0.0319133	-0.0167418	0.0382583	-0.114386	-0.110205	-0.0568869	-0.0439072	0.119603	-0.0806984	0.0890784	0.0274324	-0.101366	0.0295027	0.174286
-0.0281404	0.0939727	-0.0152631	-0.0526795	0.0728766	0.00226493	0.145166	0.0150929	0.0648267	0.0158004	-0.129735	-0.133052	0.0861264	0.105185	-0.0427982	-0.0396882	0.0654467	-0.0330363	-0.0189367	0.0386848	-0.0597727	-0.110823	-0.0547846	-0.0438741	0.119725	-0.0801525	0.0884366	0.0267024	-0.101599	0.0393215	0.169295
-0.00938817	0.0723657	-0.0298795	-0.0504484	0.0730527	0.00250536	0.143072	0.0143021	0.0654891	0.0160911	-0.12959	-0.132633	0.0702861	0.071397	-0.0447202	-0.0435854	0.0684462	-0.0328967	-0.0228546	0.0387936	-0.0738933	-0.102914	-0.055983	-0.0433534	0.11682	-0.0806465	0.0326206	0.0266066	-0.0938443	0.0477893	0.149523
-0.0186932	0.0798811	-0.0170403	-0.0477235	0.0729608	0.00373197	0.141407	0.017484	0.0645267	0.0158309	-0.129901	-0.110388	0.06164	0.0858763	-0.0435981	-0.0459022	0.0703592	-0.0330929	-0.017268	0.0404857	-0.0721982	-0.104701	-0.0562258	-0.0438151	0.118042	-0.0449069	0.0658626	0.026391	-0.099068	0.0450469	0.145661
-0.0158159	0.0675539	-0.0214821	-0.0492999	0.0737897	0.0040734	0.12963	0.0162589	0.0653596	0.0153609	-0.129494	-0.10163	0.0764465	0.0822821	-0.0440099	-0.044085	0.0762963	-0.0326211	-0.0177256	0.0388656	-0.0748846	-0.109048	-0.0561672	-0.0437828	0.115459	-0.063375	0.0458945	0.0265931	-0.10009	0.0413357	0.141504
-0.015326	0.0586246	-0.0178564	-0.0486974	0.0733406	0.00312751	0.141659	0.0172405	0.0646616	0.0161076	-0.129619	-0.111187	0.0665028	0.0809304	-0.0435811	-0.041926	0.0711283	-0.032476	-0.0190901	0.0391261	-0.0742664	-0.0630757	-0.0558499	-0.0438153	0.115561	-0.0537836	0.0332427	0.0264199	-0.0983001	0.040136	0.132215
-0.0163394	0.0746284	-0.0219926	0.00430753	0.0723065	0.00327534	0.135322	0.0154312	0.0651194	0.0160004	-0.129722	-0.110213	0.057101	0.0814762	-0.0433394	-0.0417835	0.0658023	-0.0325088	-0.0213145	0.0357525	-0.0740137	-0.0344749	-0.055959	-0.0437507	0.115114	-0.0564839	0.0344018	0.0268294	-0.0975151	0.0389512	0.125325
-0.0151562	0.0672539	-0.0193656	-0.0163639	0.0715306	0.00261969	0.138967	0.0169082	0.0647292	0.0159549	-0.129579	-0.112845	0.0694025	0.0815894	-0.0436377	-0.0437156	0.0651959	-0.0322903	-0.0183026	0.0391111	-0.0354716	-0.0458759	-0.0558679	-0.01019	0.113851	-0.0697208	0.0305633	0.0266032	-0.0708339	0.0390761	0.11913
-0.0150223	0.0698872	-0.0191177	-0.000531826	0.0713976	0.00292078	0.136175	0.0162238	0.0645051	0.0158913	-0.129608	-0.11017	0.0636225	0.0792501	-0.0433665	-0.0433101	0.0686439	-0.0323765	-0.0196764	0.0387464	-0.0364163	-0.0342572	-0.0551168	-0.00708285	0.115367	-0.066153	0.0360082	0.0276654	-0.0762324	0.0374716	0.117022
-0.0266001	0.075079	-0.018262	-0.0327684	0.0720701	0.006261	0.137918	0.013552	0.065525	0.0159391	-0.127498	-0.0936411	0.0613682	0.079953	-0.03727	-0.0177322	0.0616664	-0.0324793	-0.0272526	0.055646	-0.0324847	-0.0515267	-0.0557962	-0.0118759	0.0900502	-0.0354322	0.0363213	0.0270491	-0.0450994	0.0326651	0.103802
-0.0184116	0.070376	-0.0191901	-0.0210606	0.0720281	0.00530236	0.116101	0.0157636	0.0647053	0.0159691	-0.128064	-0.106235	0.064396	0.0799277	-0.0407446	-0.0310609	0.0622333	-0.0324088	-0.0227583	0.0420418	-0.0346876	-0.0394877	-0.0555094	-0.0233711	0.101966	-0.0481082	0.035117	0.0271848	-0.0538252	0.037236	0.102902
-0.0191148	0.0478416	-0.017461	-0.0144102	0.0727718	0.00427949	0.0914175	0.0178897	0.0638467	0.0160022	-0.104133	-0.101662	0.0645934	0.0808226	-0.04192	-0.0319623	0.0649824	-0.0322013	-0.0217414	0.045256	-0.0344316	-0.0390025	-0.0589114	-0.0180955	0.101311	-0.0505597	0.0341352	0.0278842	-0.0624178	0.0357837	0.0903772
-0.0186189	0.0653406	-0.0177419	-0.0201319	0.0722593	0.00425049	0.0951358	0.0156078	0.0643189	0.015997	-0.11314	-0.100911	0.0637974	0.0799723	-0.04191	-0.0301648	0.0651613	-0.0324051	-0.0221098	0.0433385	-0.036109	-0.0412485	-0.0556979	-0.0117693	0.0695662	-0.0494214	0.034229	0.0273487	-0.0552308	0.0362354	0.0878527
-0.0186563	0.0623877	-0.0193459	-0.0161362	0.0723604	0.00499342	0.0960258	0.0162271	0.0646232	0.0159368	-0.0799771	-0.102304	0.0631127	0.0802042	-0.0408803	-0.0339623	0.0648517	-0.0362035	-0.0220096	0.0445941	-0.0360137	-0.040526	-0.0551617	-0.0141203	0.054543	-0.0484499	0.0350115	0.0274173	-0.0555105	0.0346962	0.0799093
-0.018862	0.0607621	-0.0191554	-0.0157197	0.0723345	0.0049747	0.0962713	0.0157115	0.0645018	0.0159265	-0.0395247	-0.100406	0.0629603	0.0803696	-0.040967	-0.0284096	0.0656299	-0.0376506	-0.0222673	0.0450131	-0.0362901	-0.0416525	-0.0548726	-0.0160408	0.0620023	-0.0479892	0.0342968	0.0276988	-0.0562954	0.0331654	0.0753272
-0.0164073	0.0625822	-0.0191091	-0.0146031	0.0723944	0.00466583	0.0917551	0.0158725	0.0647844	0.0238723	-0.0638364	-0.045375	0.0634196	0.0803237	-0.0402832	-0.0307489	0.064692	-0.037246	-0.0227738	0.0447383	-0.0320494	-0.0412537	-0.0559113	-0.0167766	0.064574	-0.0482113	0.0348377	0.0278666	0.0017613	0.0307566	0.0663033
-0.018277	0.0593278	-0.0192337	-0.0152166	0.072404	0.00551946	0.0858286	0.016035	0.0647261	0.0234297	-0.0489757	-0.0537011	0.0615623	0.0804371	-0.0405718	-0.0299696	0.0646268	-0.036611	-0.0220168	0.0448491	-0.0321571	-0.0408453	-0.0551742	-0.0165812	0.0657928	-0.0498655	0.0346122	0.0277333	-0.0298075	0.0340554	0.0650423
-0.0123862	0.0603172	-0.0191714	-0.0161759	0.0722896	0.00526666	0.0882996	0.0160983	0.0647326	0.0170397	-0.0522778	-0.0469806	0.0445484	0.080384	-0.0407134	-0.0294155	0.0647219	-0.035352	-0.022309	0.0447488	-0.0330587	-0.0410999	-0.0556789	-0.0160448	0.065104	-0.048412	0.0343186	0.0278692	-0.0270739	0.0339717	0.0626224
-0.017798	0.0602221	-0.018937	-0.01633	0.0722663	0.00500879	0.0875306	0.0161468	0.0646712	0.0175153	-0.0520484	-0.0327395	0.0460959	0.0793994	-0.0406887	-0.0291013	0.0648984	-0.0357282	-0.0228026	0.0447386	-0.0344946	-0.040772	-0.0550025	-0.0167668	0.0665954	-0.0506366	0.0340004	0.0276619	-0.011484	0.0324237	0.061212
-0.0170928	0.0603311	-0.0188932	-0.0163816	0.0731087	0.0051113	0.0791274	0.018255	0.0468598	0.0192221	-0.0567483	-0.032015	0.0465897	0.08005	-0.0405274	-0.0296292	0.0650442	-0.035825	-0.0223797	0.0445765	-0.0357317	-0.0409561	-0.0554249	-0.016644	0.0496855	-0.0491154	0.0186494	0.0278362	-0.0238141	0.035471	0.0565664
-0.0172537	0.06041	-0.0194788	-0.0161614	0.0709691	0.00509757	0.0842553	0.0160704	0.0616408	0.0188222	-0.0543093	-0.0301923	0.0489395	0.0505281	-0.0406509	-0.0294569	0.0651261	-0.0359652	-0.0225129	0.0447364	-0.0343034	-0.0407984	-0.0553468	-0.0168588	0.0497625	-0.0494302	0.0334042	0.0277761	-0.0201508	0.0329468	0.0550212
-0.0166035	0.0367256	-0.0188441	-0.0159695	0.0741806	0.00476486	0.0808954	0.0183304	0.0488749	0.0160816	-0.0402832	-0.0313555	0.0191189	0.0811716	-0.038692	-0.0296437	0.0652119	-0.0356755	-0.02246	0.0448145	-0.0329685	-0.0417352	-0.0554655	-0.017731	0.0498105	-0.0490656	0.0206126	0.0279603	-0.026835	0.0337994	0.0514389
-0.0168993	0.0369368	-0.0187686	-0.0162019	0.0741946	0.00512696	0.0801252	0.018424	0.0491428	0.014348	-0.0415272	-0.0314093	0.0172034	0.0613339	-0.0323353	-0.029759	0.0652265	-0.0357593	-0.0224615	0.0446624	-0.0329524	-0.0411911	-0.0555037	-0.0264765	0.0501027	-0.0488209	0.0178633	0.0280573	-0.0254143	0.0341727	0.0482866
-0.0168764	0.0373982	-0.0190092	-0.0162189	0.0741475	0.00514881	0.0803196	0.018011	0.0493145	0.0144296	-0.0429543	-0.0312098	0.0176076	0.0588478	-0.0324695	-0.0297507	0.0651683	-0.0341477	-0.0224736	0.044698	-0.0263694	-0.041149	-0.0554906	-0.0203533	0.0497641	-0.0483783	0.0205038	0.0279267	-0.0236161	0.0341607	0.0473195
-0.0168993	0.0393453	-0.0188793	-0.0162262	0.0740552	0.00524256	0.0810465	0.0180592	0.0498002	0.015018	-0.0434038	-0.0312094	0.0191106	0.0592638	-0.0338595	-0.0297964	0.0652349	-0.0349208	-0.0229884	0.0447373	-0.0259161	-0.0411079	-0.0554796	-0.0199705	0.0496772	-0.0385116	0.0198248	0.0277387	-0.0240532	0.0341027	0.0470331
-0.0186006	0.0385559	-0.0190197	-0.0165802	0.0731298	0.00510917	0.0808352	0.0180853	0.0484173	0.0151923	-0.0449553	-0.0322172	0.0221615	0.0610265	-0.0220644	-0.0299975	0.0653877	-0.0247341	-0.00192688	0.0429451	-0.0293607	-0.0359364	-0.0554393	-0.0227723	0.0500634	-0.0394785	0.0203397	0.0277267	0.00142649	0.0350683	0.0449008
-0.017801	0.0394947	-0.0191214	-0.0164378	0.0733294	0.00534593	0.0807394	0.0179711	0.0489016	0.0153902	-0.0436331	-0.0315521	0.0225199	0.0591063	-0.0243858	-0.0299709	0.0652261	-0.0262364	-0.00788708	0.0430311	-0.0255942	-0.034788	-0.0554598	-0.0214309	0.0416887	-0.0417452	0.0205008	0.0276058	-0.00886223	0.0343887	0.0439624
-0.0158094	0.0395805	-0.0190275	-0.0187492	0.0730953	0.00528171	0.0808812	0.0180476	0.048674	0.0165027	-0.0393055	-0.0313888	0.0215329	0.0577216	-0.0265722	-0.0302678	0.0678082	-0.028017	-0.0136471	0.0381475	-0.0286802	-0.0336012	-0.0547053	-0.0146927	0.010738	-0.04211	0.0188772	0.0276691	-0.0123987	0.034341	0.0418858
-0.0164966	0.0396256	-0.0190422	-0.017603	0.0732283	0.00524379	0.0807666	0.0181277	0.0483582	0.0161213	-0.0423193	-0.0312516	0.0218928	0.0573498	-0.0247288	-0.0301391	0.0656418	-0.0189819	-0.0130693	0.0383422	-0.0271958	-0.0352968	-0.0547922	-0.00934299	0.0182347	-0.0399775	0.0200938	0.0276877	-0.00839859	0.0345462	0.0411608
-0.0164966	0.0396256	-0.0190422	-0.017603	0.0732283	0.00524379	0.0807666	0.0181277	0.0483582	0.0161213	-0.0423193	-0.0312516	0.0218928	0.0573498	-0.0247288	-0.0301391	0.0656418	-0.0189819	-0.0130693	0.0383422	-0.0271958	-0.0352968	-0.0547922	-0.00934299	0.0182347	-0.0399775	0.0200938	0.0276877	-0.00839859	0.0345462	0.0411608
-0.0168806	0.0393709	-0.017544	-0.0175516	0.0735168	0.00520042	0.0804026	0.0181419	0.0425248	0.0161776	-0.0421527	-0.031274	0.0216669	0.0576359	-0.025548	-0.0300737	0.0658754	-0.02081	-0.0126832	0.03845	-0.027472	-0.0204537	-0.0546252	-0.0118069	0.0184153	-0.0403942	0.0201008	0.0277098	-0.00785587	0.0343309	0.0399411
-0.0158768	0.0399135	-0.0195091	-0.0175682	0.073218	0.0052219	0.0808517	0.0176205	0.0436829	0.00839548	-0.0424058	-0.0313292	0.0217143	0.057598	-0.0207927	-0.0301051	0.0662306	-0.018872	-0.00853388	0.0420855	-0.0275472	-0.0348078	-0.0287966	-0.0110164	0.0191409	-0.0405237	0.0198839	0.026026	-0.00929882	0.0344304	0.0385171
-0.0164528	0.0393143	-0.0187689	-0.017449	0.0732137	0.00784495	0.0808174	0.0178017	0.0430387	0.00940375	-0.0423446	-0.0312711	0.0217262	0.0314505	-0.0199791	-0.0301031	0.0653603	-0.0194118	-0.00958426	0.0390229	-0.0278038	-0.0309632	-0.0353963	-0.0130618	0.0182262	-0.0405057	0.0200137	0.0275032	-0.00942554	0.0347055	0.0360633
-0.015964	0.0395126	-0.0193147	-0.0172903	0.0732366	0.00644309	0.0722651	0.0178457	0.0423506	0.0143965	-0.0424956	-0.0313588	0.0219782	0.0349003	-0.0254208	-0.0301199	0.0654347	-0.0192192	-0.0108825	0.0394242	-0.0276784	-0.0289729	-0.0368468	-0.0124549	0.0186844	-0.0403773	0.0199981	0.026422	-0.00844828	0.0344154	0.0352539
-0.0160435	0.039358	-0.0173932	-0.0174822	0.0601966	0.00787132	0.0805775	0.018001	0.0421394	0.0119658	-0.0425394	-0.0313561	0.0217649	0.0269944	-0.0244522	-0.0301254	0.0590608	-0.0195182	-0.0130411	0.0392326	-0.0276829	-0.0220294	-0.0397214	-0.0127277	0.0178722	-0.0407364	0.0202819	0.0265037	-0.00861754	0.034453	0.0332603
-0.0159808	0.0380913	0.00606854	-0.0172129	0.0560463	0.00605732	0.0753009	0.0180978	0.0422054	0.00961797	-0.0425376	-0.0313461	0.0221317	0.0309915	-0.0242429	-0.0300942	0.0656635	-0.0196202	-0.00884506	0.0391895	-0.027839	-0.0227589	-0.0339511	-0.0124156	0.0185843	-0.0284171	0.0200326	0.0251429	-0.00866078	0.0354698	0.0312546
-0.0160263	0.0383095	-0.00778286	-0.0173405	0.0595566	0.00685517	0.0743258	0.0180517	0.0421762	0.010125	-0.0343585	-0.0311315	0.0220956	0.0314113	-0.0241994	-0.0301002	0.0565473	-0.0194848	-0.00985427	0.0394097	-0.0277679	-0.0219875	-0.0341216	-0.0121609	0.0179441	-0.0301368	0.0200287	0.0265118	-0.0089042	0.034843	0.0299491
-0.0159918	0.0386159	-0.00945627	-0.0174846	0.0575647	0.00729893	0.0755567	0.0180072	0.0424344	0.0115549	-0.0274566	-0.0308288	0.0216787	0.0315256	-0.0244311	-0.0301101	0.0546743	-0.0193252	-0.0103016	0.0394361	-0.0277771	-0.0229457	-0.0376289	-0.012293	0.00662268	-0.0331593	0.0200447	0.0262413	-0.00896163	0.0347265	0.0295571
-0.0160079	0.0386542	-0.00702429	-0.0174515	0.0582735	0.00719176	0.0742556	0.0180163	0.0423514	0.011284	-0.0281315	-0.029225	0.0217681	0.0312118	-0.0242553	-0.0301098	0.0553385	-0.0194093	-0.0102564	0.0393407	-0.0263285	-0.0232839	-0.0359703	-0.0123094	0.0110581	-0.0315966	0.0200255	0.0258996	-0.00888603	0.0347947	0.0291544
-0.0160269	0.0388934	-0.00854412	-0.0126589	0.0328737	0.00789531	0.0760579	0.0181026	0.0425076	0.0114799	-0.0273152	-0.0225791	0.0211682	0.031355	-0.0245269	-0.0301253	0.0558899	-0.0193559	-0.010119	0.0394944	-0.0270932	-0.0269925	-0.0364255	-0.0141395	0.00825292	-0.0320749	0.0200513	0.025777	-0.00886946	0.0347308	0.0269915
-0.0160231	0.0386426	-0.00663545	-0.00418536	0.0264079	0.00740719	0.0744002	0.0180659	0.0433935	0.0113298	-0.0262838	-0.023688	0.0216256	0.0314238	-0.0244249	-0.0301239	0.0559043	-0.0193473	-0.0102418	0.0394138	-0.0272292	-0.0234135	-0.0360986	-0.0133444	0.00891803	-0.0318157	0.0200528	0.0260347	-0.00886927	0.0347763	0.0260365
-0.0159644	0.0320197	-0.00749679	-0.00980156	0.0299272	0.00637506	0.0747072	0.0180411	0.0415904	0.0114106	-0.0274378	-0.0194126	0.0218248	0.031271	-0.0194395	-0.0301353	0.0563415	-0.0187651	-0.0107369	0.0394347	-0.0271436	-0.0231424	-0.0358855	-0.0146241	0.0120308	-0.0318611	0.0199087	0.0235506	-0.00886953	0.0348176	0.0253778
-0.0162908	0.025371	-0.00775163	-0.00889046	0.0322303	0.00727126	0.0747212	0.0180792	0.0424373	0.0113547	-0.0283146	-0.022067	0.0216041	0.0312974	-0.023578	-0.0300886	0.0332724	-0.0174651	-0.0102861	0.0388401	-0.02721	-0.0236008	-0.0357338	-0.0142288	0.0115349	-0.032177	0.0203865	0.0261244	-0.00949542	0.0348087	0.0235475
-0.0178386	0.0253245	-0.00776129	-0.00674554	0.0312133	0.00720742	0.0309278	0.0180184	0.0418968	0.0113142	-0.0280973	-0.0228732	0.0216211	0.0313895	-0.0222915	-0.0300061	0.0382425	-0.0175477	-0.0102907	0.0360745	-0.0271965	-0.0239419	-0.0361339	-0.0139072	0.0108965	-0.0316724	0.018581	0.0259612	-0.00936199	0.0347771	0.0188466
-0.0175467	0.0246697	-0.00788603	-0.00779214	0.0314338	0.00729744	0.0279152	0.016298	0.0423173	0.0112899	-0.0272292	-0.0221425	0.0216386	0.0313793	-0.0224408	-0.0296225	0.0355564	-0.0177117	-0.0103241	0.0363236	-0.0270187	-0.0238534	-0.0358739	-0.0141207	0.0110933	-0.0318257	0.0195397	0.026006	-0.00892564	0.0347946	0.0183832
-0.0175853	0.0263291	-0.00741092	-0.00787017	0.0311558	0.00717461	0.0248894	0.0178611	0.042004	0.0113015	-0.0273014	-0.0224559	0.0216174	0.0313537	-0.0227798	-0.0296957	0.0372063	-0.0179193	-0.0103107	0.0195014	-0.0271212	-0.0238346	-0.0359154	-0.0139347	0.0116765	-0.0317194	0.0198163	0.0258811	-0.00907413	0.034807	0.0175514
-0.0114068	0.0259604	-0.00406109	-0.00787096	0.0315038	0.00716943	0.0260188	0.0175939	0.0420312	0.011342	-0.0272412	-0.022238	0.0216144	0.0313679	-0.0232817	-0.0299233	0.0364745	-0.0180463	-0.0107056	0.0208196	-0.0261502	-0.0238307	-0.0359096	-0.0140586	0.0114583	-0.0317492	0.0197702	0.0257799	-0.00905516	0.0348132	0.0173651
-0.0136765	0.025553	-0.00546523	-0.0078817	0.0309305	0.00708599	0.0258066	0.0150439	0.0413517	0.0113575	-0.0272701	-0.0224254	0.0216141	0.0313802	-0.0230384	-0.0061915	0.0382991	-0.0177254	-0.0104251	0.0239314	-0.0267918	-0.0239075	-0.03577	-0.0134543	0.0112014	-0.0316508	0.0192247	0.0257798	-0.00907303	0.0347971	0.0166046
-0.0129818	0.025465	-0.00634216	-0.00829612	0.0197839	0.00704786	0.026422	0.0164393	0.0416797	0.011336	-0.0280865	-0.0219867	0.0216057	0.0315191	-0.0225245	-0.00985868	0.0379082	-0.017622	-0.00878745	0.0208836	-0.0268395	-0.0234092	-0.0357409	-0.0143798	0.0112744	-0.0313179	0.0191339	0.0256759	-0.00908448	0.0348024	0.0159787
-0.0143707	0.0249349	-0.00668407	-0.00818944	0.0222795	0.00710473	0.0265636	0.0169391	0.0305388	0.0113641	-0.0278608	-0.0221668	0.0216271	0.0314978	-0.021869	-0.0126724	0.0166035	-0.0177683	-0.00992172	0.020088	-0.0272349	-0.0234106	-0.0359398	-0.0143423	0.0113297	-0.0308422	0.0193041	0.022432	-0.00915285	0.0348035	0.0140385
-0.0142717	0.0245966	-0.00646427	-0.00823001	0.0265011	0.00708073	0.0266554	0.0167033	0.0310799	0.0113503	-0.027656	-0.022133	0.0216361	0.0315733	-0.0220028	-0.0116071	0.0100895	-0.0177255	-0.0101014	0.0211293	-0.0279967	-0.0227169	-0.0305505	-0.0141256	0.0112945	-0.0314395	0.0188671	0.0242789	-0.0091117	0.0348037	0.0138465
-0.014329	0.0249068	-0.00554341	-0.00807971	0.0252205	0.00712789	0.0265612	0.0152533	0.0277386	0.0113556	-0.0278327	-0.0218716	0.0216579	0.0316594	-0.0227054	-0.0107045	0.0154966	-0.0175582	-0.00984964	0.0195057	-0.0278873	-0.0234234	-0.0223748	-0.0140386	0.0112864	-0.0317498	0.0190088	0.0244182	-0.00911803	0.0348072	0.0132373
-0.0146149	0.0248968	-0.00581904	-0.00816325	0.0248252	0.00708354	0.0274566	0.0165112	0.027563	0.0113181	-0.0190978	-0.0218795	0.0216478	0.0313797	-0.0226268	-0.0109078	0.0130206	-0.017631	-0.00990198	0.0211988	-0.0283846	-0.0235715	-0.0225023	-0.014026	0.0112725	-0.0311938	0.0151784	0.0226287	-0.00912097	0.0348312	0.0126736
-0.0157382	0.0248723	-0.00588298	-0.00829448	0.0244667	0.00712051	0.0267008	0.0163154	0.029595	0.00965437	-0.00867797	-0.0221593	0.0216569	0.0307633	-0.01951	-0.0109848	0.00810307	-0.0182425	-0.00976406	0.0196418	-0.0281918	-0.0236488	-0.0241951	-0.0138649	0.0113028	-0.0275136	0.0169238	0.0230074	-0.00915418	0.0349312	0.0120661
-0.0145058	0.0248921	-0.00343388	-0.00831872	0.0247939	0.00709907	0.0206761	0.0163927	0.0304704	0.0111616	-0.0105608	-0.0219938	0.0216995	0.0313654	-0.0211652	-0.0119464	0.0100356	-0.0174747	-0.00986436	0.0159787	-0.0278762	-0.0233215	-0.0237279	-0.0144507	0.0112959	-0.0296957	0.0110932	0.0245851	-0.00818918	0.0348762	0.0118379
-0.0149958	0.02484	-0.0059252	-0.00911247	0.0172117	0.00717753	0.0274115	0.0163298	0.0300598	0.0109981	-0.00844567	-0.0221484	0.0218245	0.031128	-0.0140935	-0.0116401	0.00945065	-0.0175098	-0.00985119	0.0196733	-0.0278655	-0.0234789	-0.0238274	-0.0139836	0.00696118	-0.0286031	0.00258952	0.0227886	-0.00588949	0.035172	0.0113271
-0.0151787	0.0248681	-0.00499589	-0.00832323	0.0247274	0.00713056	0.0247197	0.0163997	0.0301594	0.0107714	-0.00929664	-0.0220731	0.0215962	0.0180003	-0.015171	-0.0110913	0.0101409	-0.0110173	-0.00947107	0.0185363	-0.0279692	-0.0233029	-0.0234146	-0.0139268	0.0112843	-0.0289977	0.009923	0.0232267	-0.00640766	0.0347442	0.0108076
-0.0151101	0.0248642	-0.0050161	-0.00836439	0.0239846	0.00699522	0.0240539	0.0162467	0.0301506	0.0104574	-0.00945697	-0.0220431	0.0215893	0.018093	-0.0128012	-0.0111227	0.0101877	-0.0118726	-0.00959598	0.0184023	-0.0279527	-0.0233169	-0.0234453	-0.0136783	0.0112244	-0.0288511	0.00977594	0.0232539	-0.00677426	0.0347566	0.0106691
-0.012251	0.0248497	-0.0018793	-0.00756559	0.0166957	0.00705648	0.0230058	0.0162955	0.0313236	0.0107106	-0.00875341	-0.0220766	0.0208764	0.021651	-0.0144354	-0.0114292	0.00982447	-0.0150901	-0.00759193	0.0177387	-0.0282936	-0.0233646	-0.0237327	-0.00647879	0.0105601	-0.0289404	0.00981219	0.0227951	-0.00691221	0.0347689	0.010325
-0.013613	0.0248393	-0.00235321	-0.00756494	0.0165988	0.00704452	0.0236443	0.0162844	0.0302263	0.0107197	-0.00861712	-0.0220657	0.020772	0.0204835	-0.0128487	-0.0113673	0.00991851	-0.0152839	-0.00838927	0.0179906	-0.0282443	-0.0234064	-0.0236227	-0.00580659	0.0104202	-0.0289034	0.00957608	0.0229491	-0.00715878	0.0347548	0.0102344
-0.0136033	0.024928	-0.00449136	-0.00650552	0.0169669	0.00680071	0.0233637	0.016275	0.0104055	0.0101708	-0.00856835	-0.022198	0.0223371	0.0219953	-0.0142775	-0.0107637	0.0101361	-0.0140798	-0.00987617	0.0183956	-0.0233941	-0.0234157	-0.0236959	-0.0100857	0.0108861	-0.02886	0.00972919	0.0230001	-0.00732191	0.0348276	0.0094315
-0.0133454	0.024894	-0.00404582	-0.00638651	0.016956	0.00691485	0.0233688	0.0163097	0.00623845	0.0103868	-0.00771745	-0.0220748	0.0214832	0.0202608	-0.0134878	-0.0111033	0.00996006	-0.0144768	-0.00938243	0.0183136	-0.0231491	-0.0234381	-0.0236676	-0.0104474	0.0106742	-0.0280633	0.00952098	0.0229027	-0.00692733	0.0349075	0.0091432
-0.0129353	0.0252533	-0.00437691	-0.00692677	0.0163098	0.00679761	0.0233152	0.016354	0.00882704	0.010321	-0.00821602	-0.0223627	0.014323	0.0203973	-0.0146884	-0.0108491	0.00998964	-0.0142753	-0.00903707	0.0182453	-0.0235899	-0.0234323	-0.0235216	-0.00980043	0.0100796	-0.0274924	0.00959723	0.0229538	-0.00698246	0.0351864	0.0089384
-0.0134069	0.0249395	-0.00393458	-0.00671388	0.0167487	0.00700505	0.0234545	0.0162989	0.00732088	0.0102686	-0.00810766	-0.0226733	0.0144272	0.0204118	-0.0141511	-0.0107408	0.00978687	-0.0136608	-0.00909703	0.0183121	-0.0230805	-0.0234124	-0.0236486	-0.009877	0.0107122	-0.0273114	0.00974973	0.0230042	-0.00673815	0.034885	0.00887233
-0.0134357	0.024963	-0.0041259	-0.00672258	0.016601	0.00689954	0.0234126	0.0162911	0.00929471	0.0103366	-0.008086	-0.00730819	0.014254	0.0204029	-0.014159	-0.0107405	0.00943246	-0.0132975	-0.00899006	0.0182986	-0.0232147	-0.0233965	-0.0236374	-0.00973141	0.0106532	-0.0273747	0.00972702	0.0231698	-0.0069108	0.034959	0.00843536
-0.01339	0.0249549	-0.00401082	-0.00675953	0.0165342	0.0067839	0.0234208	0.0163023	0.00823938	0.0103009	-0.00814829	-0.00387428	0.01346	0.0204167	-0.0142531	-0.0106057	0.00961485	-0.0141084	-0.00904838	0.0183248	-0.0233541	-0.0234008	-0.0236752	-0.00949153	0.0107038	-0.0273072	0.00990029	0.023059	-0.00676742	0.0348987	0.00837305
-0.0133734	0.0249571	-0.00411745	-0.00655086	0.0165729	0.00693932	0.0234339	0.0162861	0.00883418	0.010356	-0.00812989	-0.00361666	0.0140322	0.0204862	-0.0141771	-0.0107888	0.00934221	-0.0140588	-0.00895817	0.0182768	-0.0234009	-0.0234067	-0.023663	-0.00965986	0.0106356	-0.0274747	0.0101062	0.0230615	-0.00681886	0.0297826	0.00808061
-0.013372	0.0226655	-0.00425766	-0.00648163	0.016211	0.00694565	0.0235063	0.0162621	0.00821234	0.0102499	-0.00819894	-0.00618792	0.0142978	0.020465	-0.0148993	-0.0116006	0.00864807	-0.0143575	-0.00984306	0.0182727	-0.0234524	-0.0234067	-0.0257743	-0.00963928	0.0105237	-0.0148455	0.00999595	0.0229735	-0.00699465	0.0285146	0.00752621
-0.0133681	0.0230953	-0.004109	-0.00648377	0.016536	0.00693219	0.0234995	0.0162708	0.0085399	0.0103342	-0.00810776	-0.00615311	0.0139168	0.0204587	-0.0143397	-0.0110406	0.0087454	-0.0140819	-0.00959636	0.0182828	-0.0233825	-0.0233211	-0.0240928	-0.00955793	0.0105012	-0.0156063	0.00991838	0.0230831	-0.00693031	0.0286275	0.00744872
-0.0133681	0.0230953	-0.004109	-0.00648377	0.016536	0.00693219	0.0234995	0.0162708	0.0085399	0.0103342	-0.00810776	-0.00615311	0.0139168	0.0204587	-0.0143397	-0.0110406	0.0087454	-0.0140819	-0.00959636	0.0182828	-0.0233825	-0.0233211	-0.0240928	-0.00955793	0.0105012	-0.0156063	0.00991838	0.0230831	-0.00693031	0.0286275	0.00744872
-0.0133662	0.0212046	-0.00410731	-0.00650133	0.0165093	0.00690968	0.0234897	0.0162749	0.00844473	0.0103285	-0.00813121	-0.00602223	0.0139352	0.0204647	-0.0142684	-0.0112978	0.00895439	-0.0141744	-0.00907127	0.0182859	-0.0233886	-0.0232788	-0.0239751	-0.00959694	0.0104824	-0.0155235	0.00993758	0.0230753	-0.00688817	0.0285129	0.00734507
-0.0133718	0.0210547	-0.00415896	-0.00650742	0.0163949	0.00694495	0.0235099	0.0162818	0.00843877	0.0103167	-0.00813647	-0.00580378	0.0138814	0.0204616	-0.0144646	-0.00130393	0.00897241	-0.0141069	-0.00938702	0.0182786	-0.0233844	-0.0233105	-0.024042	-0.00957383	0.0105156	-0.0155934	0.00994447	0.0230491	-0.00689758	0.0284651	0.00721976
-0.0125451	0.0205339	-0.00406499	-0.00648284	0.0163717	0.00725407	0.0220209	0.00493061	0.00755911	0.00982491	-0.0082616	0.00258662	0.0139176	0.018443	-0.0145073	-0.010953	0.00868091	-0.0137773	-0.00944114	0.0182634	-0.0233148	-0.0240198	-0.0241944	-0.0076081	0.011406	-0.0164209	0.00958412	0.0129293	-0.00690718	0.0258934	0.00638893
-0.0125951	0.0207734	-0.0040669	-0.00648806	0.0163845	0.00725578	0.0220376	0.00537256	0.00759424	0.00977776	-0.00818927	0.00220536	0.0139283	0.0189099	-0.0144609	-0.00948816	0.00870005	-0.012908	-0.00942668	0.0182431	-0.0233151	-0.0239523	-0.0240353	-0.00758499	0.0102897	-0.0163151	0.00958631	0.0129864	-0.00690255	0.0269425	0.00638302
-0.0131261	0.0209483	-0.0040961	-0.00634603	0.016359	0.00690517	0.0221535	0.00448431	0.00760565	0.00942567	-0.00863501	-0.000996374	0.0139304	0.0193456	-0.0145502	-0.00754843	0.0085876	-0.012338	-0.00935961	0.0181455	-0.0232556	-0.0203011	-0.0236124	-0.00801624	0.0103323	-0.0162057	0.00981743	0.0142732	-0.00688872	0.0270734	0.0062211
-0.00853451	0.0210692	-0.00407953	-0.00644733	0.0164391	0.00701185	0.0226732	0.00716698	0.00731763	0.000657638	-0.00818255	0.00170606	0.0140402	0.017824	-0.0146096	-0.00631315	0.00888916	-0.0118103	-0.00969558	0.0158529	-0.0233462	-0.0215321	-0.0237309	-0.00685782	0.00996412	-0.0161562	0.00972094	0.0144937	-0.0067244	0.0245367	0.00584659
-0.0090934	0.0210475	-0.0040796	-0.00644476	0.0164455	0.00705231	0.0226737	0.00714328	0.00744216	0.00132018	-0.00817878	0.00160533	0.0119006	0.0178189	-0.0145976	-0.00630924	0.00889149	-0.0118381	-0.00970304	0.0160548	-0.0233526	-0.0216834	-0.0237429	-0.00688636	0.0099658	-0.0161671	0.00971251	0.0144925	-0.00674484	0.0245886	0.00582073
-0.00869163	0.0201083	-0.00401532	-0.00645688	0.016417	0.00691231	0.0224513	0.0069773	0.00736322	0.00276742	-0.00793364	0.00158787	0.0138237	0.0183023	-0.0146228	-0.00628299	0.00890044	-0.0119976	-0.00935656	0.0162344	-0.0225404	-0.021093	-0.023775	-0.00750675	0.00976986	-0.0159441	0.009757	0.0144416	-0.00653672	0.0249169	0.00578031
-0.00916629	0.0108845	-0.00404403	-0.00646207	0.0164323	0.00697414	0.0226407	0.00739239	0.00736128	0.00285519	-0.00766385	0.00116231	0.0132164	0.0180409	-0.0131248	-0.00629694	0.00888404	-0.0118337	-0.00955461	0.0147828	-0.0233113	-0.0199961	-0.0237749	-0.00733355	0.00971476	-0.0159651	0.00972976	0.0146724	-0.00664671	0.0247816	0.00538958
-0.00497269	0.0136367	-0.00395304	-0.00652855	0.0132384	0.00636658	0.0224835	0.00754589	0.00771458	0.00305862	-0.00776465	-0.00177909	0.01323	0.0143132	-0.0142529	-0.00653264	0.00889282	-0.0118458	-0.00968997	0.0162243	-0.0232364	-0.0207289	-0.0237494	-0.00716605	0.00966227	-0.0161312	0.00974405	0.0144986	-0.00596388	0.0227716	0.0051796
0.000140467	0.0118228	-0.004025	-0.0065023	0.011864	0.00601869	0.0225773	0.00738139	0.00774733	0.00317155	-0.0078585	-0.00327709	0.0133874	0.0108568	-0.0138553	-0.00670435	0.00888891	-0.0118633	-0.00967648	0.0163304	-0.023043	-0.0205723	-0.0237548	-0.00717755	0.0091397	-0.0156993	0.00972843	0.0144782	-0.00595779	0.0229267	0.00496153
-0.00538676	0.0123869	-0.00400473	-0.00649917	-0.000387763	0.00694161	0.0224999	0.00736264	0.0077034	0.00300159	-0.00780319	0.000133036	0.0133635	0.0129125	-0.0138777	-0.00671238	0.00888892	-0.012054	-0.00967744	0.012731	-0.02313	-0.00833968	-0.0237612	-0.00717661	0.00974554	-0.0157967	0.00957321	0.0144675	-0.00628747	0.0231847	0.00448496
-0.00365797	0.0138612	-0.00408197	-0.00637647	0.00568336	0.00664357	0.0225616	0.00727631	0.00770215	0.00299506	-0.00778173	-0.00067053	0.0134323	0.0124449	-0.0140602	-0.00684923	0.00891878	-0.0119045	-0.00961526	0.0131888	-0.0231041	-0.00190693	-0.0215954	-0.00719009	0.00966031	-0.0158897	0.00918909	0.0136304	-0.00575516	0.0232222	0.00434202
-0.0053093	0.00756068	-0.00412736	-0.00604205	0.00515533	0.00611239	0.0223696	0.00745635	0.00769013	0.00303139	-0.00775623	-0.00068148	0.0133993	0.012616	-0.0139287	-0.00684222	0.00894081	-0.0119423	-0.00964055	0.0133934	-0.0230865	-0.00619	-0.00636898	-0.00723834	0.00954958	-0.0158722	0.0093522	0.013307	-0.00588549	0.0233694	0.00381488
-0.0044296	0.00819175	-0.00406726	-0.00582718	0.00277193	0.00535081	0.0222555	0.00737241	0.0076947	0.00297166	-0.00796504	-0.000762938	0.0133197	0.0131254	-0.0140221	-0.00673369	0.00890177	-0.0119552	-0.00964793	0.011363	-0.0230844	-0.00765523	-0.0061388	-0.00719853	0.00959535	-0.0158978	0.00917171	0.0141518	-0.00599618	0.0233008	0.00378036
-0.00433998	0.00875479	-0.00404625	-0.00535315	0.00383863	0.006374	0.0224382	0.00741247	0.00769856	0.00239301	-0.00772371	-0.000713129	0.0133417	0.012812	-0.0140632	-0.0067696	0.00893722	-0.0120587	-0.00964253	0.010472	-0.0230838	-0.00699034	-0.00282438	-0.00722867	0.00963502	-0.0159301	0.00900453	0.0140973	-0.00492872	0.0233565	0.00373132
-0.0042652	0.00808368	-0.00408302	-0.00584147	0.00349419	0.00444448	0.0223325	0.00730694	0.00769984	0.00266412	-0.00783812	-0.00060374	0.0133475	0.0126384	-0.0140301	-0.00676912	0.00842896	-0.0119563	-0.00963413	0.0112331	-0.0230822	-0.00351914	-0.00550449	-0.00718751	0.00959213	-0.0158992	0.00911896	0.013961	-0.0056088	0.0232988	0.00368445
-0.00425675	0.00812598	-0.00408196	-0.005841	0.00353847	0.00448606	0.0223538	0.00730833	0.00769999	0.00268654	-0.00775114	-0.000609306	0.0133473	0.0126455	-0.0140307	-0.00677015	0.00867613	-0.0119564	-0.00963486	0.0112319	-0.0230826	-0.00382465	-0.00477457	-0.00720587	0.00959468	-0.0158983	0.00912086	0.0138652	-0.00560759	0.0233108	0.00368285
-0.000157492	0.0080594	-0.00408807	-0.00568294	0.00338334	0.00461468	0.0223695	0.00735177	0.00769261	0.00282736	-0.00781346	-0.000662696	0.0132953	0.0127144	-0.0140204	-0.00676839	0.00872754	-0.00930913	-0.00964261	0.011013	-0.0231039	-0.0047767	-0.00367309	-0.00720513	0.00967555	-0.0159787	0.00915556	0.0140324	-0.00561374	0.0233095	0.00361426
-0.00332255	0.00831708	-0.00409374	-0.00567536	0.00336739	0.00423303	0.0222893	0.00734541	0.00769639	0.00286492	-0.00728999	-0.000638043	0.0133146	0.0126904	-0.0139864	-0.00677996	0.00867205	-0.0102539	-0.00964062	0.0109455	-0.0229472	-0.00461789	-0.00435373	-0.007131	0.00335326	-0.0163173	0.00918298	0.0139877	-0.00566383	0.0233037	0.00355353
-0.00307503	0.00831746	-0.0040836	-0.00570899	0.0033608	0.00435925	0.021122	0.0072	0.00769524	0.0028333	-0.00754521	-0.000651939	0.013328	0.0127105	-0.0139259	-0.00680343	0.00883028	-0.0105163	-0.009641	0.0109382	-0.0230803	-0.00481139	-0.00220766	-0.0073684	0.00621206	-0.015935	0.0091673	0.0138511	-0.0055938	0.0233165	0.00351972
-0.00273946	0.00111006	-0.00429299	-0.00566458	0.00341158	0.00434041	0.0222712	0.00732004	0.00769501	0.00281996	-0.00647492	-0.000664281	0.0133912	0.0126942	-0.0139274	-0.00678781	0.00897224	-0.01096	-0.00964376	0.0109222	-0.00207525	-0.00478106	-0.00315942	-0.00712014	0.00465088	-0.0160973	0.00913634	0.0138686	-0.00548965	0.0233162	0.00296047
-0.00287427	0.00279683	-0.00419636	-0.00567261	0.00340586	0.00438355	0.0218271	0.00728238	0.00769876	0.00283813	-0.00663147	-0.000676378	0.0133932	0.0126941	-0.0139336	-0.0067808	0.00891684	-0.0103361	-0.00965502	0.0109298	-0.00297489	-0.00477606	-0.00312334	-0.00692984	0.00516299	-0.0160569	0.00903839	0.0139125	-0.0055782	0.0233168	0.00294153
-0.00281399	0.00050275	-0.00411423	-0.00568433	0.00335729	0.00402963	0.0218715	0.00730119	0.00769656	0.00283971	-0.00716465	-0.000664689	0.0133543	0.0126949	-0.0139484	-0.00678758	0.00325299	-0.0105038	-0.00964157	0.0109191	-0.00515553	-0.00475216	-0.00318823	-0.00664576	0.00490738	-0.0137925	0.0090409	0.0139015	-0.00555239	0.0232922	0.00281505
-0.00281399	0.00050275	-0.00411423	-0.00568433	0.00335729	0.00402963	0.0218715	0.00730119	0.00769656	0.00283971	-0.00716465	-0.000664689	0.0133543	0.0126949	-0.0139484	-0.00678758	0.00325299	-0.0105038	-0.00964157	0.0109191	-0.00515553	-0.00475216	-0.00318823	-0.00664576	0.00490738	-0.0137925	0.0090409	0.0139015	-0.00555239	0.0232922	0.00281505
-0.00290546	0.00273008	-0.00414554	-0.00522489	0.00276945	0.00392997	0.0220077	0.00729472	0.00769834	0.0028352	-0.00707285	-0.000662437	0.0133725	0.0126976	-0.0139484	-0.0067882	0.00380165	-0.0105778	-0.00890307	0.0109213	-0.00405511	-0.00474471	-0.00319559	-0.0068036	0.00507062	-0.0132015	0.00909519	0.013904	-0.00550556	0.0232889	0.00278857
-0.00281047	0.00158597	-0.00404163	-0.00570916	0.00320373	0.00401046	0.0218146	0.00200583	0.00769632	0.00283427	-0.00704197	-0.000663137	0.0133833	0.0126951	-0.0138634	-0.00678909	0.00277005	-0.0105644	-0.00960699	0.0111431	-0.00385344	-0.00492057	-0.00308853	-0.00661483	0.00501618	-0.0140377	0.0090763	0.0138948	-0.00553193	0.00694542	0.00226606
-0.00279173	0.00164666	-0.00389243	-0.00570158	0.00318996	0.00411646	0.0219497	0.00261567	0.00769689	0.00283474	-0.0070201	-0.000664762	0.0133754	0.0126966	-0.0139215	-0.00678987	0.00314495	-0.0105896	-0.00946652	0.0111922	-0.00391721	-0.00508241	-0.00318653	-0.00666985	0.00498462	-0.0135432	0.00909878	0.0138974	-0.00573336	0.00336483	0.00223204
-0.00284351	0.00168001	-0.00387012	-0.00564602	0.00321112	0.00413638	0.0218699	0.00283181	0.00769644	0.00283539	-0.00700493	-0.000662735	0.0133831	0.0126957	-0.0138806	-0.00679118	0.00235404	-0.0105876	-0.00941915	0.0110752	-0.00394607	-0.00493802	-0.00314464	-0.00663956	0.00500653	-0.0137151	0.00908137	0.0138995	-0.00557323	0.0034463	0.00222208
-0.00283781	0.00190817	-0.00389114	-0.00567747	0.00331785	0.00411231	0.0218891	0.00314051	0.00762632	0.00283507	-0.00701262	-0.000729491	0.013375	0.0126809	-0.0139047	-0.00679113	0.00309499	-0.0104124	-0.00921829	0.0110505	-0.00376954	-0.00513646	-0.0031861	-0.00361007	0.00539324	-0.0135066	0.00909026	0.0138984	-0.00572061	0.00343081	0.00219172
-0.00287489	0.00184143	-0.00393242	-0.00566726	0.0031747	0.00413402	0.0218608	0.00271789	0.00767724	0.00283518	-0.007024	-0.000711609	0.0133765	0.0126864	-0.0138961	-0.00508425	0.00256318	-0.0103613	-0.00930785	0.0111058	-0.0039075	-0.00505165	-0.00318012	-0.00377082	0.00504299	-0.0135696	0.00908568	0.0138992	-0.00561735	0.004117	0.00217017
-0.00283905	0.00193334	-0.00392637	-0.00565592	0.00316168	0.00414445	0.0218576	0.00190328	0.00767599	0.002835	-0.00700705	-0.000693096	0.0133758	0.0126916	-0.0138986	-0.00497447	0.00262633	-0.0103243	-0.009324	0.0110754	-0.00388068	-0.00497356	-0.00317399	-0.00309561	0.00506156	-0.0135765	0.00908877	0.0138972	-0.00561915	0.00367625	0.00215551
-0.00283904	0.00190682	-0.00392692	-0.00564611	0.00316379	0.0041443	0.0218586	0.00202855	0.00767526	0.00283519	-0.00700796	-0.000692565	0.0133749	0.0126909	-0.0138983	-0.00497776	0.0026352	-0.0103355	-0.00932305	0.011051	-0.0038818	-0.00497215	-0.0031709	-0.00309963	0.00507997	-0.0135686	0.00908844	0.0138975	-0.0056283	0.00364594	0.00215541
-0.00276723	0.00183354	0.00113388	-0.00562924	0.00312877	0.00412234	0.0218625	0.00198254	0.00767709	0.00284093	-0.00700938	-0.000669003	0.0133723	0.0125571	-0.013992	-0.00514054	0.0026293	-0.0103264	-0.0064646	0.0110772	-0.00349774	-0.00511327	-0.00327525	-0.00346755	0.00505629	-0.0133645	0.00908695	0.0134225	-0.00562032	0.00373678	0.0020796
-0.00276723	0.00183354	0.00113388	-0.00562924	0.00312877	0.00412234	0.0218625	0.00198254	0.00767709	0.00284093	-0.00700938	-0.000669003	0.0133723	0.0125571	-0.013992	-0.00514054	0.0026293	-0.0103264	-0.0064646	0.0110772	-0.00349774	-0.00511327	-0.00327525	-0.00346755	0.00505629	-0.0133645	0.00908695	0.0134225	-0.00562032	0.00373678	0.0020796
-0.00276727	0.00185982	0.000186141	-0.00562944	0.00314534	0.00412423	0.0218618	0.00199093	0.00767715	0.00283879	-0.00700862	-0.000684233	0.0133732	0.012589	-0.0139958	-0.00511929	0.0026395	-0.0103079	-0.00648888	0.0110703	-0.00362525	-0.0051093	-0.0032388	-0.00343195	0.00507505	-0.0134676	0.00828005	0.0135153	-0.00561671	0.00358759	0.00206982
-0.00277779	0.00186206	-0.000307648	-0.00563	0.00313872	0.00412773	0.0218627	0.00202199	0.0076676	0.00283883	-0.00701478	-0.00068355	0.0133761	0.0126142	-0.0139716	-0.0024759	0.00263185	-0.0103047	-0.00656486	0.0110716	-0.00359572	-0.00506495	-0.0032247	-0.00340308	0.00506735	-0.0134379	0.00845892	0.0135074	-0.00561957	0.00366889	0.00205248
-0.00277968	0.00185679	-3.09684e-05	-0.00563932	0.00314004	0.00413055	0.0218637	0.00203754	0.00767445	0.00283927	-0.00701274	-0.000690914	0.0133735	0.0125882	-0.0139544	-0.00345573	0.00263761	-0.010294	-0.00657524	0.0110734	-0.00357999	-0.00506056	-0.00323474	-0.002163	0.00504886	-0.0134307	0.00839472	0.0134906	-0.00562059	0.0036263	0.00204809
-0.00278545	0.00185867	-5.33513e-06	-0.00564684	0.00314937	0.00412679	0.0218751	0.00207893	0.00766536	0.00284064	-0.00701601	-0.000691149	0.0133737	0.012586	-0.0139439	-0.00283399	0.00264307	-0.0103127	-0.0065271	0.0110717	-0.00356458	-0.00504112	-0.00323135	-0.00160415	0.00506118	-0.0134276	0.00837854	0.0134949	-0.00562111	0.00367964	0.00204217
-0.00278506	0.00186266	-8.09722e-05	-0.00565196	0.00314382	0.0041272	0.0218716	0.00208082	0.00767138	0.00283897	-0.0070096	-0.000685668	0.013376	0.0125896	-0.0139428	-0.00180027	0.00262851	-0.0103073	-0.00650011	0.0110709	-0.00359964	-0.00503397	-0.00323154	-0.00203873	0.00506134	-0.01339	0.00840642	0.0134934	-0.00562175	0.00367397	0.00203798
-0.00275489	0.00185416	0.000131338	-0.00663786	0.00316177	0.00426509	0.0218672	0.00117703	0.00332284	0.00300801	-0.00701839	-0.000688887	0.0133757	0.0125707	-0.0139378	-0.00283953	0.00264425	-0.0102838	-0.00611416	0.0110822	-0.00357462	-0.0049458	-0.00323024	-0.00216843	0.00506581	-0.013418	0.00835797	0.0120769	-0.00562015	0.00367534	0.00196376
-0.00280945	0.00186079	0.000154634	-0.00580181	0.00314838	0.00417407	0.00891843	0.00175732	0.00623158	0.00285854	-0.00705009	-0.00068956	0.0133934	0.0125881	-0.0139402	-0.00245797	0.0026508	-0.0102938	-0.00611862	0.0110582	-0.003589	-0.0049952	-0.00322855	-0.00220897	0.00505996	-0.0134203	0.0083837	0.0125761	-0.00568485	0.00367997	0.00159626
-0.00292947	0.00185961	0.000225016	-0.00610122	0.00314487	0.00412128	0.00824558	0.00148195	0.00446759	0.00288317	-0.00702378	-0.000689589	0.0133853	0.0126052	-0.0139464	-0.00244294	0.00264401	-0.0102988	-0.00553545	0.0110534	-0.00358425	-0.00501452	-0.00322956	-0.00211126	0.00506305	-0.0134198	0.00839157	0.0126336	-0.00582938	0.00367803	0.001565
-0.00342241	0.00185844	0.000198664	-0.00561752	0.00312955	0.00408864	0.00908971	0.0018978	0.00557914	0.00282964	-0.00164615	-0.00148308	0.0100211	0.0133049	-0.0139359	-0.00266539	0.00286957	-0.010292	-0.0056826	0.00980178	-0.0033549	-0.00504885	-0.00322064	-0.00205709	0.00500724	-0.0134183	0.00838353	0.0125066	-0.00609789	0.00330779	0.00145612
-0.00385655	0.00230822	0.000559014	-0.00539776	0.0030444	0.00406575	0.00842553	0.00172096	0.0048997	0.00281225	-0.00415517	-0.00119603	0.0101824	0.0129843	-0.0139638	-0.0029727	0.00351229	-0.0102951	-0.00598887	0.009729	-0.00332599	-0.00275555	-0.00318716	-0.00207767	0.005024	-0.0113384	0.00839433	0.0127773	-0.00599393	0.00340526	0.00139313
-0.00373882	0.00200742	0.000324978	-0.00550746	0.0031182	0.00408967	0.00787237	0.00168735	0.00466512	0.0028346	-0.00236602	-0.00117659	0.0103629	0.013046	-0.0139537	-0.00293515	0.00301324	-0.0102937	-0.00577643	0.00962036	-0.00343338	-0.00364249	-0.00319728	-0.00206102	0.00504401	-0.0117473	0.00838681	0.0127092	-0.00605806	0.00343852	0.00138172
-0.00360152	0.00194286	0.000602822	-0.00545404	0.00305369	0.00413054	0.00780448	0.00169526	0.00448658	0.0028282	-0.00266645	-0.001232	0.00995249	0.0129713	-0.013948	-0.0030973	0.00289088	-0.0102936	-0.00583162	0.00944717	-0.00337473	-0.00431732	-0.00321064	-0.00207799	0.00502669	-0.0116566	0.00838658	0.012691	-0.00604277	0.00339294	0.00136802
-0.00341365	0.00199492	0.000275025	-0.00541351	0.00309254	0.004087	0.00794013	0.00182178	0.00460549	0.00283643	-0.00288448	-0.00138076	0.0101105	0.0130052	-0.0139514	-0.00305704	0.00314498	-0.00917842	-0.00590458	0.00733102	-0.00341348	-0.00406027	-0.00320401	-0.00199368	0.00502106	-0.0118558	0.00748039	0.0126932	-0.00603695	0.0014214	0.0012989
-0.00351242	0.00199604	0.00023146	-0.0054159	0.00309527	0.00411607	0.00552329	0.00178459	0.00461208	0.00265613	-0.00267475	-0.00152835	0.0101386	0.0129859	-0.0139526	-0.0029787	0.00309053	-0.00937301	-0.00577017	0.00883783	-0.00340672	-0.00412397	-0.00328965	-0.00204106	0.00502714	-0.0046957	0.0077212	0.0126947	-0.0060405	0.00153299	0.00117805
-0.00359874	0.00196321	0.000245859	-0.0054709	0.00309623	0.00410853	0.00658918	0.00177989	0.00458687	0.00275909	-0.00265462	-0.00160206	0.0101179	0.0130004	-0.0139524	-0.00292749	0.00311752	-0.00912953	-0.00581338	0.00788981	-0.00340975	-0.00393413	-0.00322147	-0.00205856	0.00502812	-0.00660513	0.00372985	0.0126618	-0.00603966	0.00160578	0.00114577
-0.00355504	0.0018836	0.000260332	-0.00544059	0.00309504	0.00411048	0.00606342	0.00176905	0.00445984	0.00274657	-0.00243897	-0.00166859	0.0101095	0.0129958	-0.0139521	-0.00291031	0.00310566	-0.00917347	-0.00536529	0.00804536	-0.00341531	-0.00396068	-0.00325229	-0.00203935	0.00504276	-0.005472	0.00378275	0.0126749	-0.00603562	0.00231094	0.00112412
-0.00354603	0.00198223	0.000270888	-0.0054381	0.00308353	0.00410651	0.0060698	0.00208784	0.0045202	0.00273039	-0.00262355	-0.00154592	0.0100863	0.0129788	-0.00367255	-0.00290484	0.00305118	-0.00931412	-0.00410968	0.00825726	-0.00343302	-0.00396205	-0.00306477	-0.00203115	0.00501308	-0.00565696	0.00438175	0.0126618	-0.00603899	0.00203979	0.00094241
-0.00353485	0.00195421	0.000279354	-0.00542538	0.00326009	0.0040235	0.00626847	0.00183571	0.00458382	0.00266061	-0.00260949	-0.00157208	0.0101125	0.0121239	-0.00382729	-0.00292092	0.00307356	-0.0093232	-0.00439048	0.00816015	-0.00342867	-0.00399962	-0.00319048	-0.00203359	0.00506552	-0.00541475	0.00445929	0.0126479	-0.00605442	0.00226056	0.000926011
-0.00353933	0.00213074	0.000238885	-0.00521496	0.00309395	0.00406086	0.00548699	0.00121296	0.00464821	0.00267624	-0.00264065	-0.00100253	0.0101051	0.0123062	-0.00307241	-0.00292189	0.00309019	-0.00931184	-0.00507056	0.00647178	-0.00322307	-0.0039775	-0.00332449	-0.0019595	0.00503519	-0.0052508	0.00445624	0.012646	-0.00603785	0.00210807	0.000888798
-0.00353997	0.00201493	0.000255544	-0.00539595	0.00310527	0.0040898	0.00374125	0.0012217	0.00462113	0.00268223	-0.002578	-0.00075036	0.0101071	0.012464	-0.00351746	-0.00292878	0.00307523	-0.00931503	-0.00454106	0.00648608	-0.00334781	-0.00403965	-0.00321001	-0.00194838	0.00503487	-0.00534474	0.00440442	0.0126551	-0.00603467	0.00212023	0.000876769
-0.00353929	0.0020586	0.000258606	-0.00543252	0.00309188	0.00202828	0.00394234	0.00141468	0.00481605	0.00270753	-0.0025673	-0.000690275	0.0100986	0.0122009	-0.00375204	-0.00293889	0.00307887	-0.00932122	-0.00444601	0.00692064	-0.0032694	-0.00406361	-0.00321428	-0.00248805	0.0050472	-0.00529068	0.00461593	0.00742831	-0.00603416	0.00214373	0.000767421
-0.00354322	0.00206979	0.000255559	-0.00534545	0.00309816	0.00171448	0.00403079	0.00146931	0.00466964	0.00265339	-0.0025817	-0.00117106	0.0101035	0.0122613	-0.00385301	-0.00295081	0.00308438	-0.00932638	-0.00452815	0.00702886	-0.00327631	-0.00404666	-0.00320983	-0.00259728	0.00504704	-0.00517175	0.00450881	0.00692398	-0.00601747	0.00216578	0.000761231
-0.0035436	0.00204539	0.000262801	-0.00535385	0.00310489	0.00278497	0.00358362	0.00142553	0.00473307	0.00269537	-0.00257742	-0.000980378	0.0100994	0.0122508	-0.00302067	-0.00293151	0.00308399	-0.00932689	-0.00445787	0.00644754	-0.00289148	-0.00405648	-0.0032124	-0.0021448	0.00503979	-0.0053611	0.00448578	0.00735683	-0.00603821	0.00211988	0.000751835
-0.00354632	0.00200646	0.000248771	-0.0054082	0.00375021	0.0022877	0.00402591	0.00151412	0.00486409	0.00268213	-0.00256899	-0.000998296	0.00851057	0.0123229	-0.00397127	-0.00294687	9.81289e-05	-0.0093255	-0.00432969	0.00662099	-0.00291794	-0.00408905	-0.00213582	-0.00251997	0.00503766	-0.00521888	0.00446186	0.00704727	-0.0022281	0.00218133	0.000688513
-0.00354552	0.00195342	0.000244686	-0.00540239	0.00373472	0.00237024	0.00402841	0.00155572	0.00478438	0.00267606	-0.00258607	-0.000971278	0.00862295	0.0122737	-0.00368343	-0.00293023	0.000525075	-0.00932545	-0.00444306	0.00664484	-0.00305372	-0.00406897	-0.00263889	-0.00248821	0.00503897	-0.00330882	0.00429686	0.00707337	-0.00317295	0.00214405	0.000678352
-0.00354528	0.00195874	0.000246196	-0.00539955	0.00363007	0.00232534	0.00402285	0.00154995	0.004784	0.00267323	-0.00258347	-0.00098306	0.00863086	0.0122729	-0.00366129	-0.00293529	0.000531298	-0.00932546	-0.00438127	0.00663793	-0.00291504	-0.00407634	-0.00256538	-0.00248457	0.00503894	-0.00344828	0.00431369	0.00707637	-0.00273594	0.00214762	0.000674037
-0.00354586	0.0020241	0.000225482	-0.00539704	0.00331519	0.0022892	0.0024532	0.00150413	0.00477536	0.00261757	-0.00257911	-0.00120338	0.00209655	0.0122788	-0.00363361	-0.00292709	0.00118142	-0.00932649	-0.00446275	0.0066551	-0.00306455	-0.00408138	-0.00252946	-0.00232768	0.00505127	-0.00442177	0.00432928	0.00708651	-0.00252845	0.00217761	0.000600667
-0.00354566	0.00196684	0.000229275	-0.00539611	0.00336309	0.00231979	0.00264837	0.00151097	0.00478728	0.000943619	-0.00258292	-0.00110947	0.00320276	0.0122771	-0.00362047	-0.00292653	0.0014785	-0.00932947	-0.00444642	0.00663447	-0.00304064	-0.00408792	-0.00232186	-0.00237094	0.00505625	-0.00355279	0.00438864	0.0070694	-0.00289985	0.00222253	0.000596722
-0.00354539	0.00198154	0.000222814	-0.00540157	0.00337573	0.00230215	0.0027936	0.00150978	0.00446675	0.00266534	-0.00257207	-0.0012638	0.00251021	0.0122731	-0.00361351	-0.00292899	0.00106374	-0.00932709	-0.00304866	0.00446459	-0.00305557	-0.00413701	-0.00237685	-0.00238302	0.00504812	-0.00378957	0.00437969	0.00708354	-0.00287873	0.00216373	0.000563641
-0.00354548	0.00199109	0.000223044	-0.00539978	0.00336256	0.002302	0.0028927	0.00151854	0.00209752	0.00245831	-0.00257719	-0.00120412	0.00241349	0.0122765	-0.00362175	-0.0029287	0.0010489	-0.00932776	-0.00308314	0.00498562	-0.00312232	-0.00414899	-0.00239852	-0.00238299	0.00504718	-0.00397267	0.00437782	0.00709057	-0.00288922	0.00220486	0.000554558
-0.00354528	0.00199323	0.00022473	-0.00540204	0.00336743	0.00232487	0.00275316	0.00151218	0.00254957	0.00221736	-0.00257537	-0.00116447	0.00210419	0.012277	-0.00363165	-0.00292897	0.00115283	-0.00932894	-0.00343011	0.00424107	-0.00304273	-0.0041098	-0.0023773	-0.00238703	0.00505982	-0.00376868	0.00420336	0.00707947	-0.00294951	0.00218417	0.000545383
-0.00354625	0.00223692	0.000221562	-0.00539729	0.00345202	0.00231515	0.00270359	0.00151497	0.00353828	0.00238163	-0.00256938	-0.00134142	0.00256461	0.0122796	-0.00365958	-0.00300833	0.00108554	-0.00942036	-0.00345605	0.00395597	-0.00305988	-0.00411788	-0.00262263	-0.00220774	0.00179086	-0.00384442	0.00286964	0.00647782	-0.00292836	0.00225618	0.000517479
-0.00354464	0.00213585	0.000216857	-0.00540172	0.00342459	0.00231801	0.00272406	0.00151513	0.00132342	0.00232557	-0.00257418	-0.00147072	0.00260564	0.0122797	-0.00366416	-0.00268694	0.00115218	-0.00922209	-0.0033525	0.00400861	-0.00307321	-0.0041199	-0.00252556	-0.00203214	0.00192605	-0.0038172	0.00334677	0.00677831	-0.00292566	0.00214315	0.000506534
-0.0035461	0.0020232	0.000221084	-0.00540006	0.00344557	0.00234661	0.00275319	0.00151553	0.00138666	0.00244255	-0.00258337	-0.00130093	0.00236713	0.0122784	-0.00365091	-0.00291386	0.00117297	-0.00925905	-0.00325645	0.00408366	-0.00307018	-0.00412164	-0.00247159	-0.00215735	0.00199202	-0.00380182	0.00240547	0.00658019	-0.00294036	0.00220556	0.00050015
-0.00354507	0.00199565	0.000218613	-0.00539991	0.00339678	0.00233848	0.00249435	0.00151205	0.000673205	0.00239898	-0.00259266	-0.00130823	0.00246922	0.0122794	-0.00364947	-0.00297023	0.00111981	-0.0090661	-0.00350778	0.00419363	-0.00307196	-0.00437471	-0.00191593	-0.00173134	0.0024831	-0.00281537	0.00317892	0.00666972	-0.00290758	0.00220438	0.000495514
-0.00354573	0.00201709	0.000221044	-0.00540011	0.00341445	0.0020931	0.00257519	0.00151352	0.0011057	0.00239184	-0.00256346	-0.00132404	0.00248479	0.012285	-0.00364977	-0.00296222	0.00131408	-0.00908732	-0.00342435	0.00378393	-0.000456975	-0.00422208	-0.00226445	-0.00146861	0.0024007	-0.00315117	0.00302568	0.0066252	-0.00292574	0.00220318	0.000483097
-0.0019386	0.00202869	0.000217782	-0.00539952	0.00342188	0.00219715	0.0026143	0.00151657	0.00109392	0.00239471	-0.00258415	-0.00133489	0.00248078	0.0123021	-0.00364945	-0.00293553	0.00114063	-0.00910445	-0.00342211	0.00400357	-0.000220379	-0.00420039	-0.00224333	-0.00167212	0.00235889	-0.00319793	0.00287776	0.0065583	-0.00292557	0.0022068	0.000475536
-0.0013642	0.00202344	0.000208491	-0.00539918	0.00342047	0.00193038	0.00265624	0.0015166	0.00116584	0.00236243	-0.00255803	-0.00131513	0.00250728	0.0122817	-0.00364816	-0.00292024	0.00118083	-0.00910647	-0.0034147	0.00393428	-0.00114944	-0.00419043	-0.00225922	-0.00173324	0.00237205	-0.00310164	0.00266044	0.00657343	-0.00291879	0.00218926	0.000471406
-0.0012637	0.00202776	0.000208902	-0.0053992	0.00342017	0.00203409	0.00263284	0.00151557	0.00123889	0.00235697	-0.00255209	-0.00130428	0.00250716	0.0122854	-0.00364888	-0.00289919	0.00122916	-0.00911602	-0.00339472	0.00395854	-0.000953751	-0.0041651	-0.00224705	-0.00166697	0.00229802	-0.00301444	0.00270164	0.0065863	-0.00292174	0.00219132	0.000470485
-0.00113249	0.00202451	-6.12694e-05	-0.00538674	0.00341145	0.00202871	0.00268756	0.00151609	0.00131983	0.00236906	-0.00154264	-0.00131202	0.00250781	0.0122864	-0.00364871	-0.00289903	0.00113814	-0.00910313	-0.00341542	0.00394324	-0.000609334	-0.00416947	-0.00219709	-0.00169102	0.0023288	-0.00298145	0.00279764	0.00659428	-0.00292423	0.00219024	0.000465885
-0.00120379	0.00202919	-0.000144307	-0.00539599	0.0034173	0.00202646	0.00264317	0.00151408	0.0012734	0.00236317	-0.00202587	-0.0013123	0.0024939	0.0122839	-0.00364881	-0.00289759	0.00118768	-0.0090995	-0.00341166	0.000260774	-0.000904789	-0.00420349	-0.00222563	-0.00167266	0.00230392	-0.00302203	0.00271897	0.00659302	-0.00292494	0.00219191	0.000452444
-0.00109516	0.00202682	-3.91668e-05	-0.00539523	0.00337912	0.00195023	0.00265275	0.00151578	0.00125916	0.00236675	-0.00200274	-0.00131513	0.00250507	0.011213	-0.00365005	-0.00288929	0.00119844	-0.00910572	-0.0034064	0.00153865	-0.000957633	-0.00421308	-0.00221815	-0.00169024	0.00235222	-0.00293333	0.00269437	0.00645852	-0.00295138	0.00214173	0.000426751
-0.000928569	0.00202896	4.67768e-05	-0.00539473	0.00323906	0.00131562	0.00263195	0.00151525	0.00126435	0.00239157	-0.00174442	-0.00131554	0.00250118	0.0100777	-0.0036729	-0.00289826	0.00120281	-0.00910428	-0.00340889	0.00194455	-0.000937268	-0.00419873	-0.00214807	-0.00166918	0.00239348	-0.00296252	0.00272125	0.00622922	-0.00295473	0.00218711	0.000397199
-0.000657473	0.00202678	8.30415e-05	-0.00541655	0.00323668	0.00146471	0.00259626	0.00151582	0.00125529	0.00236841	-0.00186779	-0.00131615	0.00252428	0.00956324	-0.00371992	-0.00287799	0.00120042	-0.00910298	-0.00340888	0.00141847	-0.000930878	-0.00419866	-0.00210585	-0.00168838	0.00233138	-0.00300799	0.00272011	0.00633058	-0.00296353	0.00217214	0.000387078
0.000403061	0.00202996	0.000149927	-0.00540243	0.00278513	0.000710533	0.00265806	0.00151282	0.00126144	0.00236219	-0.00187514	-0.00132224	0.00253196	0.00943124	-0.00369861	-0.00287104	0.00119711	-0.00910122	-0.00340909	0.00100444	-0.000854769	-0.00419918	-0.00220407	-0.0016836	0.00240786	-0.00293156	0.00272205	0.0064996	-0.00293706	0.00218099	0.000381207
-0.000647298	0.00202945	0.000101227	-0.00540381	0.00322275	0.000972684	0.00264907	0.00151776	0.00126847	0.000434476	-0.00183387	-0.0013166	0.00273483	0.00952826	-0.00369098	-0.00288562	0.00119929	-0.0064636	-0.00340854	0.00132365	-0.0009135	-0.00420029	-0.00217559	-0.00167722	0.00241371	-0.00293565	0.0027516	0.00635487	-0.00295951	0.00219005	0.000340079
-0.000318408	0.00202949	8.97692e-05	-0.00540085	0.00305617	0.00114986	0.00264066	0.00153066	0.00126132	0.000903035	-0.00175665	-0.00131506	0.002632	0.00955485	-0.00369261	-0.0028766	0.00119842	-0.00624307	-0.00340847	0.00136961	-0.000912849	-0.00420077	-0.00216418	-0.00168105	0.00241593	-0.00293265	0.00276935	0.00636198	-0.00295817	0.00229471	0.000337223
-0.000385335	0.00202996	9.05158e-05	-0.00540236	0.00302307	0.00118334	0.00265384	0.00154564	0.00126742	0.00035467	-0.00180422	-0.00131535	0.0025665	0.0094032	-0.00369612	-0.00287814	0.00120447	-0.0061966	-0.00340853	0.00133308	-0.000904497	-0.00420132	-0.0021645	-0.00168486	0.00244359	-0.00294244	0.00279136	0.00636433	-0.00295846	0.00226719	0.000333159
-0.000599524	0.00202989	0.0001035	-0.00540566	0.00309377	0.000703347	0.00265433	0.00156855	0.00126861	0.000187756	-0.00182076	-0.00131533	0.00254386	0.00940513	-0.00369991	-0.00288071	0.00120263	-0.00607511	-0.00340863	0.00128048	-0.000900574	-0.00420219	-0.00216548	-0.00168362	0.00246593	-0.00295315	0.00278486	0.00637446	-0.00295834	0.00229984	0.000331726
-0.000548568	0.00203024	0.000102491	-0.00540378	0.00317031	0.000133457	0.00266012	0.00158769	0.000689411	0.000125721	-0.00188316	-0.00131528	0.00256411	0.00936543	-0.00370434	-0.00287975	0.00120579	-0.00604397	-0.00328236	0.0013074	-0.000890855	-0.00253765	-0.00215248	-0.00168044	0.00246764	-0.00295255	0.00286452	0.00585761	-0.00295727	0.00255769	0.000313136
-0.000548568	0.00203024	0.000102491	-0.00540378	0.00317031	0.000133457	0.00266012	0.00158769	0.000689411	0.000125721	-0.00188316	-0.00131528	0.00256411	0.00936543	-0.00370434	-0.00287975	0.00120579	-0.00604397	-0.00328236	0.0013074	-0.000890855	-0.00253765	-0.00215248	-0.00168044	0.00246764	-0.00295255	0.00286452	0.00585761	-0.00295727	0.00255769	0.000313136
-0.000519664	0.00203003	0.000101381	-0.00540383	0.00313432	0.000135851	0.00265782	0.0015852	0.000748436	0.000142623	-0.00187928	-0.00131528	0.00256543	0.00937372	-0.00370116	-0.00287686	0.00120525	-0.00605171	-0.00330324	0.00125712	-0.000891107	-0.00255001	-0.00215405	-0.00168047	0.00246325	-0.00294962	0.00279263	0.00589941	-0.00295724	0.00246663	0.000312814
-0.000419907	0.00202484	9.61998e-05	-0.0054038	0.00313413	0.000190737	0.00265615	0.00158434	0.00086923	0.000141752	-0.00183931	-0.00131762	0.00260354	0.00937139	-0.00370294	-0.00287937	0.001171	-0.00598295	-0.00330777	0.00130134	-0.000894491	-0.00264121	-0.00215565	-0.00168166	0.00246396	-0.00313955	0.00284987	0.00569612	-0.00160941	0.00217412	0.000304275
-0.000419205	0.00199243	9.6036e-05	-0.00540347	0.00313449	0.000236772	0.00265703	0.00158194	0.000818304	0.000147297	-0.00191012	-0.00131668	0.00262545	0.00936916	-0.00370405	-0.00288059	0.00116927	-0.00599192	-0.00319308	0.00128561	-0.000893127	-0.00261744	-0.00215514	-0.0016806	0.00245697	-0.00320536	0.00285319	0.00561617	-0.000843866	0.00227121	0.000301661
-0.00045872	0.00200104	9.88185e-05	-0.00540355	0.00313603	0.00025498	0.00265797	0.00158258	0.000897558	0.000182494	-0.00186124	-0.00131778	0.00260272	0.00937139	-0.00370386	-0.00287985	0.00118151	-0.00601062	-0.00162168	0.00129926	-0.000893512	-0.00266597	-0.00215794	-0.00168094	0.00246303	-0.00310739	0.0028415	0.00569737	-0.000785194	0.00227326	0.000294811
-0.000454944	0.00200505	9.75635e-05	-0.00540322	0.00313101	0.000249779	0.00265741	0.00158358	0.000891333	0.00018078	-0.00185914	-0.00131706	0.00259425	0.00928771	-0.00370424	-0.00288894	0.00117179	-0.00601523	-0.00211294	0.00130123	-0.000893128	-0.00264186	-0.00215707	-0.00168092	0.00246517	-0.00303962	0.0028352	0.00567939	-0.000521742	0.00225246	0.000293869
-0.000441606	0.00204868	8.92007e-05	-0.00377115	0.00305996	0.00022219	0.00265861	0.00158161	0.000881801	0.000196233	-0.00186023	-0.00122467	0.00260411	0.0093732	-0.00311929	-0.00287958	0.00116933	-0.00601998	-0.00065358	0.00128886	-0.000956795	-0.00275692	-0.00194095	-0.00168884	0.00296191	-0.0030777	0.00284732	0.00568239	-0.000772751	0.00223036	0.000275086
-0.000441606	0.00204868	8.92007e-05	-0.00377115	0.00305996	0.00022219	0.00265861	0.00158161	0.000881801	0.000196233	-0.00186023	-0.00122467	0.00260411	0.0093732	-0.00311929	-0.00287958	0.00116933	-0.00601998	-0.00065358	0.00128886	-0.000956795	-0.00275692	-0.00194095	-0.00168884	0.00296191	-0.0030777	0.00284732	0.00568239	-0.000772751	0.00223036	0.000275086
-0.000437037	0.00203599	7.95942e-05	-0.00386968	0.00308149	0.000233617	0.00265801	0.00157927	0.000833652	0.000186124	-0.00185794	-0.00125785	0.00260375	0.00936835	-0.00158388	-0.00287997	0.00116955	-0.00601849	-0.000981077	0.00129208	-0.000920423	-0.0027028	-0.00198494	-0.00168622	0.0027404	-0.00308103	0.00283924	0.00569703	-0.000817667	0.00223067	0.000267861
-0.000444968	0.00202916	7.83383e-05	-0.00391408	0.00308791	0.00022818	0.00265771	0.00158042	0.000868131	0.000188227	-0.00185888	-0.0012614	0.00260389	0.00930327	-0.00162627	-0.00287999	0.00117049	-0.00601879	-0.00126748	0.00129711	-0.000954171	-0.00272299	-0.0020388	-0.00168507	0.00259537	-0.00307083	0.00284168	0.00568808	-0.000783898	0.00223156	0.000267292
-0.000442543	0.00203484	8.43452e-05	-0.00394445	0.00309558	0.000232346	0.00265773	0.0015789	0.000783053	0.000186012	-0.00185763	-0.00125816	0.00260381	0.00933871	-0.00137595	-0.00288329	0.00116949	-0.00601648	-0.00101884	0.00129298	-0.000937093	-0.0027156	-0.00197879	-0.00167151	0.00253811	-0.00308473	0.00284099	0.0056882	-0.000805847	0.00223407	0.000266237
-0.000442333	0.0020331	8.69139e-05	-0.00393826	0.00309047	0.000230637	0.00265862	0.00158027	0.000766086	0.000184891	-0.00185913	-0.000950525	0.00260379	0.00933702	-0.00141533	-0.00288296	0.00109221	-0.00601635	-0.000981997	0.00129282	-0.000938064	-0.00271794	-0.00200029	-0.00168246	0.00254433	-0.00308253	0.00283629	0.0056922	-0.000818016	0.00223405	0.000265477
-0.000479406	0.00203587	8.56436e-05	-0.00404796	0.00312254	0.000231909	0.00265862	0.00157879	0.000798851	0.000181941	-0.00186226	-0.00103361	0.00132977	0.00930894	-0.000562642	-0.00288217	0.00116834	-0.0058939	-0.00101216	0.00129273	0.000268698	-0.00271207	-0.00199156	-0.000315584	0.00256786	-0.00308068	0.00228768	0.00569322	-0.000822419	0.00219891	0.000251923
-0.000460345	0.00202917	8.59087e-05	-0.00401204	0.00310347	0.000232126	0.00265857	0.00157897	0.000811183	0.000183002	-0.00186301	-0.000911836	0.000708093	0.00931513	-0.000777305	-0.0028843	0.00108368	-0.00569049	-0.00097828	0.00129271	4.93392e-05	-0.00271886	-0.00200585	-0.000178772	0.00251934	-0.00308121	0.00274151	0.00569395	-0.000823843	0.00220819	0.000249837
-0.000469237	0.00203163	8.52824e-05	-0.00398171	0.00310785	0.000232075	0.00265874	0.0015787	0.000796119	0.000182685	-0.00186865	-0.00113345	0.000704084	0.00932067	-0.000611826	-0.00288431	0.00108304	-0.0056759	-0.00100303	0.00129279	-0.000139627	-0.00271331	-0.00200122	0.000414538	0.00254093	-0.00308135	0.00243389	0.00569437	-0.000819881	0.00219289	0.000248397
-0.000464193	0.00203186	8.56629e-05	-0.00402578	0.00310613	0.000232067	0.00265874	0.00157892	0.000799866	0.000182056	-0.00186379	-0.00105303	0.000860238	0.00931026	-0.000709775	-0.00288381	0.00112337	-0.00565571	-0.000989561	0.00129274	-0.000209452	-0.00271434	-0.00199704	-0.000354637	0.00253204	-0.00308056	0.00230981	0.00569542	-0.000820685	0.00220306	0.000247945
-0.000468505	0.000712809	8.50177e-05	-0.00402759	0.00310161	0.000234414	0.00265797	0.00124655	0.000798117	0.000187893	-0.001866	-0.00161083	0.000891141	0.0080766	-0.000644675	-0.00289063	0.001107	-0.00569573	-0.000974645	0.00134911	-1.61919e-05	-0.00270583	-0.00201474	-6.77897e-05	0.00257759	-0.00312574	0.00233625	0.00569565	-0.000825001	0.0021987	0.000224446
-0.000468505	0.000712809	8.50177e-05	-0.00402759	0.00310161	0.000234414	0.00265797	0.00124655	0.000798117	0.000187893	-0.001866	-0.00161083	0.000891141	0.0080766	-0.000644675	-0.00289063	0.001107	-0.00569573	-0.000974645	0.00134911	-1.61919e-05	-0.00270583	-0.00201474	-6.77897e-05	0.00257759	-0.00312574	0.00233625	0.00569565	-0.000825001	0.0021987	0.000224446
-0.000469799	0.00117464	0.000117504	-0.004017	0.00310399	0.000234734	0.00267863	0.0013478	0.00078645	0.000158107	-0.00186691	-0.000771474	0.000837736	0.00794541	-0.000640872	-0.00291716	0.00110892	-0.00567761	-0.00096084	0.00131642	-9.27327e-05	-0.00267718	-0.00201607	-4.37009e-05	0.00268518	-0.00311165	0.00222683	0.00568619	-0.000828862	0.00220016	0.000220983
-0.000476932	0.000666517	9.78168e-05	-0.00401443	0.00310241	0.000234787	0.00266072	0.00136003	0.000781762	0.000165297	-0.00186695	-0.000813156	0.000882768	0.00802642	-0.0006158	-0.00288892	0.00110427	-0.0056878	-0.000972955	0.00132996	-9.82009e-05	-0.00180051	-0.00201272	-0.000123973	0.00261235	-0.00311751	0.00233436	0.00569221	-0.00076247	0.00219991	0.000217538
-0.000608116	0.00077051	0.000125447	-0.00401824	0.00310318	0.000237796	0.00266059	0.00132636	0.000796423	0.000143843	-0.00186711	-0.00112702	0.000860586	0.00797585	-0.000645028	-0.00289036	0.00110346	-0.00569632	-0.000972853	0.00133236	-0.000104434	-0.000745388	-0.00200647	-9.88937e-05	0.00258628	-0.00311147	0.00228088	0.00568942	-0.000785398	0.00219594	0.000214557
-0.000486001	0.000969402	9.47228e-05	-0.00403743	0.00187731	0.000234094	0.00265733	0.00132163	0.000792746	0.000145462	-0.00186658	-0.0011621	0.000811138	0.007947	-0.000615102	-0.00286885	0.00119454	-0.00569364	-0.000972074	0.00131221	-9.41925e-05	-0.00118012	-0.0020094	-8.91515e-05	0.00261466	-0.00310662	0.00229825	0.00569679	0.000197125	0.00220995	0.000208883
-0.00050468	0.00078596	0.000106164	-0.00401911	0.00207244	0.000233422	0.00267604	0.00134117	0.000772689	0.000156658	-0.00186626	-0.0010738	0.000824811	0.00796724	-0.000623353	-0.00288804	0.00111892	-0.00569111	-0.000994288	0.00132388	-9.80258e-05	-0.00106018	-0.00201109	-0.000163476	0.00259285	-0.00310943	0.00114565	0.00568886	-0.000383962	0.00219159	0.000205095
-0.000488125	0.000821649	9.73564e-05	-0.00402367	0.00227037	0.000230407	0.00266231	0.00134652	0.000776236	0.000149865	-0.00186441	-0.00107411	0.000838205	0.00585205	-0.000623465	-0.00289722	0.00114356	-0.00569232	-0.00096562	0.00132267	-9.55054e-05	-0.000968018	-0.00200864	-0.000107848	0.00261096	-0.00311038	0.0015851	0.00569013	-0.00049503	0.00217183	0.000177936
-0.000499054	0.000900517	0.000110017	-0.00402537	0.00223553	0.000230039	0.00267188	0.00133885	0.0012485	0.000160641	-0.00186761	-0.0011046	0.000852102	0.005333	-0.000616441	-0.00289552	0.0011814	-0.00506269	-0.000974956	0.00132016	-0.000102531	-0.000156699	-0.00200658	-0.000119142	0.00260853	-0.0031132	0.00170102	0.00569769	-0.000231039	0.00216015	0.00016585
-0.000501424	0.000864767	0.000107246	-0.00402613	0.00232043	0.000203581	0.0020966	0.00139231	0.000923559	0.000153442	-0.00186562	-0.000805121	0.000849404	0.00553307	-0.000617522	-0.00185531	0.00112922	-0.00512666	-0.000944146	0.00131468	-8.41703e-05	-0.000636746	-0.00201901	-0.000128396	0.00260333	-0.00311202	0.00164115	0.005499	-0.000490496	0.00217664	0.000158201
-0.00051471	0.000874598	0.00011172	-0.000807745	0.00209199	0.000224602	0.00217377	0.00136558	0.000556396	0.000152949	-0.00186504	-0.00102715	0.000844993	0.00555882	-0.000617665	-0.00230581	0.00115333	-0.00521164	-0.000951854	0.00130092	-9.97868e-05	-0.000599963	-0.00201612	-0.000123403	0.00260387	-0.00311146	0.0016703	0.00554291	-0.000277697	0.00216781	0.000145182
-0.000515691	0.00086154	0.000106437	-0.000695874	0.00214916	0.000207463	0.00214044	0.00138441	0.000834235	0.000156403	-0.00186383	-0.000870649	0.000849417	0.00534482	-0.000617477	-0.00191146	0.00114911	-0.00516334	-0.000948274	0.00131751	-9.2491e-05	-0.000611627	-0.00202344	-0.000128419	0.00260437	-0.00311104	0.00165434	0.00563698	-0.000315623	0.00217183	0.000141839
-0.000515486	0.00087428	0.000107181	-0.000587516	0.00207618	0.000234878	0.00219209	0.00138925	0.000694033	0.000154137	-0.00186538	-0.000995947	0.000842984	0.00528907	-0.000626184	-0.0021172	-3.68156e-05	-0.00469215	-0.000946805	0.00131353	-9.59697e-05	-0.000584042	-0.00202735	-0.000128525	0.00260436	-0.00311154	0.00166474	0.00561811	-0.000299196	0.00216673	0.000135724
-0.000512465	0.000880335	0.000112273	-0.00111272	0.00214783	0.000225641	0.0021414	0.00137627	0.000856181	0.000329057	-0.00186496	-0.000950148	0.000832288	0.00536546	-0.000619986	-0.0020778	0.000586492	-0.00460464	-0.000983589	0.00131483	-9.69351e-05	-0.000528131	-0.00203522	-0.000126214	0.00260514	-0.00310915	0.00167027	0.00448134	-0.000324714	0.00216479	0.000125644
-0.000510828	0.00087172	0.000112363	-0.000693377	0.0021905	0.000224721	0.00210953	0.0013696	0.000839928	0.000409288	-0.00185915	-0.00096111	0.000840695	0.00537809	-0.000623922	-0.00213563	0.000202699	-0.00464924	-0.0011175	0.00131346	-9.50925e-05	-0.00045509	-0.00201561	-0.000130039	0.00260495	-0.00311033	0.00167745	0.00291679	-0.000309965	0.00216293	0.000114005
-0.000507596	0.000870061	0.000107164	-0.00091656	0.00210318	0.000225012	0.00211393	0.00138158	0.000752601	0.000249599	-0.0018628	-0.000898858	0.000843484	0.00529112	-0.000623487	-0.00220432	0.000505832	-0.00468525	-0.00101229	0.0013122	-9.57245e-05	-0.000432979	-0.00202412	-0.000128546	0.00260409	-0.00310605	0.00167564	0.00272698	-0.000297759	0.00216297	0.000112284
-0.000507603	0.000871827	0.000109674	-0.000822982	0.00216215	0.000226563	0.00211333	0.0013735	0.000826744	0.000224939	-0.00186028	-0.000952242	0.000832186	0.00532887	-0.000626583	-0.0020436	0.000343677	-0.00462556	-0.00109221	0.00131244	-9.52601e-05	-0.000469229	-0.0020198	-0.000128804	0.00260421	-0.00310642	0.0016835	0.00275495	-0.000301687	0.002162	0.000111921
-0.000507664	0.000871068	0.000109124	-0.000855537	0.0021521	0.000226288	0.00211684	0.00137633	0.000792879	0.00023155	-0.00186245	-0.000922955	0.000840035	0.00530456	-0.000625347	-0.00209714	0.000418405	-0.00458956	-0.00104216	0.00131377	-9.51667e-05	-0.000462999	-0.00202105	-0.00012858	0.00260418	-0.00310702	0.00169083	0.00266008	-0.000302753	0.00216326	0.000110972
-0.000514464	0.00087545	0.000108946	-0.000895741	0.00214015	0.000225067	0.00211335	0.00137876	0.000890077	0.000391429	-0.00193916	-0.00114302	0.000837419	0.00529597	-0.000629642	-0.00212157	0.000432938	-0.00395672	-0.00111785	0.00135508	-9.34315e-05	-0.000434962	0.000170325	-0.000128407	0.00261808	-0.00311392	0.00167306	0.00261485	-0.000299505	0.00216307	0.00010263
-0.00019547	0.000871928	0.000109556	-0.000903309	0.00215979	0.000225618	0.00211294	0.00137777	0.000860398	0.000259877	-0.00188292	-0.000976257	0.000824354	0.00530929	-0.000630486	-0.00211073	0.000390769	-0.00397635	-0.00107315	0.0013265	-8.77447e-05	-0.000433574	-0.000374691	-0.000128437	0.00260667	-0.0031099	0.00167758	0.00270371	-0.000298304	0.00216307	0.000102318
-0.000513043	0.00112721	0.000112905	-0.000895361	0.0020463	0.000228605	0.00211554	0.0014784	0.000898999	0.00038484	-0.00189597	-0.00100869	0.000837084	0.00530213	-0.000621621	-0.00212	0.000453847	-0.00397284	-0.00110303	0.00140593	-8.87787e-05	-0.000435505	-0.000317365	-0.000132854	0.00261302	-0.00167522	0.00167421	0.00264167	-0.000299401	0.00216335	9.61956e-05
-0.000491008	0.000860606	0.000169097	-0.000904931	0.00207624	0.000229957	0.00211486	0.00133044	0.000920143	0.000306881	-0.00196211	-0.00102407	0.000836503	0.00530911	-0.000623232	-0.00211558	0.000387835	-0.00402412	-0.00104612	0.00134838	0.000191923	-0.000450084	-0.000638806	-0.000131055	0.00166063	-0.00233753	0.00167657	0.0017135	-0.000297948	0.00216323	9.06837e-05
-0.000480925	0.000895845	0.000119865	-0.000900969	0.0020318	0.000228416	0.00210173	0.00134747	0.0009212	0.000249542	-0.00193105	-0.0010562	0.000832681	0.00512047	-0.00062535	-0.00212366	0.000514718	-0.00238357	-0.00106992	0.00135769	-3.81045e-05	-0.000439875	-0.000731549	-0.000230411	0.00169251	-0.00203428	0.00170235	0.00186041	-0.000297971	0.00215864	7.76703e-05
-0.000452474	0.000886372	0.000101371	-0.000903083	0.00206569	0.000229437	0.0020909	0.00124448	0.000914692	0.000309839	-0.00195742	-0.00103516	0.000830423	0.00521845	-0.000627703	-0.00212663	0.000708362	-0.000699285	-0.00107548	0.00141225	7.32534e-05	-0.000469421	-0.000885159	-0.000248845	0.00170979	-0.00196787	0.00167627	0.00203018	-0.00029783	0.00215181	7.43901e-05
-0.00035964	0.000906921	0.000116131	-0.000846491	0.00207019	0.000230196	0.00209763	0.00125536	0.000910882	0.000314317	-0.00195737	-0.00103904	0.000857786	0.00515064	-0.000627739	-0.00212969	0.000565998	-0.000519061	-0.00107129	0.00135377	7.69018e-05	-0.000461777	-0.000924509	-0.000180315	0.00158439	-0.00210828	0.0016754	0.0020983	-0.000292117	0.00111119	7.0192e-05
-0.000449912	0.000890686	0.000119878	-0.000906056	0.00205826	0.000229589	0.00208136	0.00125983	0.000908634	0.000312995	-0.00193702	-0.00104181	0.000834983	0.00509958	-0.000627279	-0.00213662	0.000537995	-0.000662105	-0.00107351	0.00136107	6.0829e-05	-0.000463461	-0.000896701	-0.000221402	0.0016725	-0.00205538	0.001682	0.00202093	-0.00029278	0.000975169	6.92381e-05
-0.00045482	0.000897488	0.000111844	-0.000849982	0.00206918	0.000229393	0.000556734	0.00126963	0.000902879	0.000347704	-0.00193599	-0.00104315	0.000836895	0.00509998	-0.000627538	-0.00213315	0.000637205	-0.000824908	-0.00107536	0.00137457	6.86872e-05	-0.000448996	-0.00095845	-0.000226567	0.00163631	-0.00212644	0.00167963	0.00203298	-0.00028712	0.00103222	6.60399e-05
-0.000442954	0.000892687	0.000111632	-0.000874484	0.0020514	0.000229165	0.00092094	0.00127554	0.000908997	0.000317646	-0.00193859	-0.00104478	0.000839799	0.00512184	-0.000633646	-0.00213156	0.000583222	-0.000610994	-0.00107408	0.00135909	4.9997e-05	-0.000454033	-0.000862818	-0.000210545	0.00163986	-0.00204362	0.00167899	0.0018379	-0.000294284	0.00104942	6.51286e-05
-0.00045409	0.000894476	0.000112344	-0.000861165	0.00203938	0.000237352	0.00079899	0.00127726	0.000907926	0.000315434	-0.00193782	-0.00104527	0.000842604	0.00511869	-0.000682906	-0.0021308	0.000613028	-0.000716025	-0.00102154	0.0013652	6.63151e-05	-0.000457462	-0.000851108	-0.000224016	0.00163822	-0.00171737	0.00167891	0.00184792	-0.000283188	0.00117068	6.40363e-05
-0.00045006	0.000894173	0.000114863	-0.000861033	0.00190534	0.000233011	0.00087999	0.00126317	0.000907634	0.00031617	-0.0019387	-0.00104436	0.000842354	0.00144967	-0.000646345	-0.00213835	0.000597386	-0.000668159	-0.00106832	0.0013611	5.39074e-05	-0.000468914	-0.000878363	-0.000215613	0.00163453	-0.00186741	0.00171123	0.00188085	-0.000293274	0.001124	4.01979e-05
-0.00045006	0.000894173	0.000114863	-0.000861033	0.00190534	0.000233011	0.00087999	0.00126317	0.000907634	0.00031617	-0.0019387	-0.00104436	0.000842354	0.00144967	-0.000646345	-0.00213835	0.000597386	-0.000668159	-0.00106832	0.0013611	5.39074e-05	-0.000468914	-0.000878363	-0.000215613	0.00163453	-0.00186741	0.00171123	0.00188085	-0.000293274	0.001124	4.01979e-05
-0.000447462	0.000894048	0.000113823	-0.0008663	0.00193456	0.000231584	0.000810363	0.0012705	0.000907905	0.000321904	-0.00193803	-0.00104486	0.000841605	0.00154217	-0.000640193	-0.00213512	0.0005936	-0.000657365	-0.00107165	0.00136282	5.54525e-05	-0.000460909	-0.000880554	-0.000215937	0.0016388	-0.00175013	0.00169812	0.00187632	-0.000292994	0.00111938	3.99802e-05
-0.000444612	0.000864895	0.000114036	-0.000867216	0.00196457	0.000230588	0.000852348	0.000546053	0.000905095	0.000319555	-0.00193806	-0.0010448	0.000841358	0.00155687	-0.00065743	-0.00213625	0.000587809	-0.000641869	-0.0010715	0.00136185	5.23117e-05	-0.000469295	-0.000881823	-0.000215658	0.00164241	-0.00176833	0.00169495	0.00186598	-0.000292893	0.00110514	3.88384e-05
-0.000437741	0.000859273	0.000114269	-0.000869001	0.00193452	0.000228356	0.000844408	0.000647566	0.000905782	0.000320397	-0.00193897	-0.00104445	0.000841099	0.00150814	-0.000643793	-0.00213585	0.00058454	-0.000646872	-0.00107189	0.0013611	5.31305e-05	-0.000463901	-0.000900851	-0.000215277	0.00164071	-0.00176497	0.00168087	0.00185769	-0.00029292	0.00110241	3.8579e-05
-0.000442627	0.000732703	0.000114162	-0.000873658	0.00193908	0.00022837	0.000861422	0.000537075	0.000885753	0.000319554	-0.00193731	-0.00104316	0.000748047	0.0015288	-0.000655835	-0.00213644	0.000586784	-0.000657348	-0.0010421	0.00136085	-5.46382e-05	-0.000499161	-0.000889532	-0.000216116	0.00164089	-0.00177286	0.00169292	0.00186405	-0.000305717	0.00110712	3.8271e-05
-0.000445087	0.000782793	0.000118067	-0.000888899	0.00192549	6.04467e-05	0.000839954	0.000764288	0.000911509	0.000320004	-0.00193836	-0.00104451	0.00083741	0.000914481	-0.000643964	-0.00211161	0.000589924	-0.000656916	-0.00105911	0.00138797	5.2161e-05	-0.000471592	-0.000526169	-0.000302732	0.00166566	-0.00163217	0.00169404	0.00185994	-0.000293307	0.00109898	3.6291e-05
-0.000442252	0.000732637	0.000114622	-0.000880617	0.00192293	0.000219792	0.000643431	0.000705638	0.000889213	0.000320178	-0.00193784	-0.00104476	0.000704369	0.000765635	-0.000650096	-0.00213235	0.000589278	-0.000659035	-0.00106375	0.00137661	3.7587e-05	-0.000476058	-0.00053004	-0.000266521	0.00164106	-0.00166398	0.00169261	0.00186279	-0.000302896	0.00109753	3.5452e-05
-0.000442143	0.000786191	0.00011972	-0.000881304	0.00192384	0.000129788	0.000723645	0.000705486	0.000887457	0.000321704	-0.00193896	-0.00104457	0.000774391	0.000902006	-0.000648782	-0.00213097	0.000588376	-0.000653883	-0.00106191	0.00136474	4.15473e-05	-0.000472683	-0.000599013	-0.000254646	0.00164565	-0.0016819	0.00139584	0.00186507	-0.000298924	0.000700082	3.4417e-05
-0.000441646	0.00074782	0.000118076	-0.00087871	0.00192359	7.32125e-05	0.000707484	0.0007	0.0008878	0.000293813	-0.00191744	-0.00104446	0.000748359	0.000993342	-0.000646155	-0.0021313	0.000587244	-0.000653574	-0.000801685	0.00137251	1.36166e-05	-0.000478002	-0.000658405	-0.000228946	0.00164783	-0.00168614	0.0012911	0.00186535	-0.000300772	0.000578379	3.35281e-05
-0.000442893	0.000778555	0.00011843	-0.000867797	0.00192832	-3.75145e-05	0.000697608	0.000682288	0.000889657	0.000300677	-0.00193088	-0.00104444	0.000776888	0.000943077	-0.000647054	-0.00213211	0.000587834	-0.000653749	-0.000889034	0.00136512	3.4523e-05	-0.000470074	-0.000534133	-0.000235401	0.0012701	-0.00167274	0.00135201	0.00186477	-0.000323752	0.000717017	3.27252e-05
-0.000442702	0.000772849	0.000118414	-0.000778784	0.00193189	3.48117e-05	0.000748263	0.000662888	0.000892884	0.000263888	-0.00193637	-0.00104427	0.000772802	0.000956037	-0.00064676	-0.00213206	0.000588297	-0.00065495	-0.000670312	0.00137099	3.34221e-05	-0.000472747	-0.000562686	-0.000239554	0.00125952	-0.00167164	0.00134802	0.00186462	-0.000314575	0.000650803	3.22285e-05
-0.000442341	0.000763681	0.000117982	-0.000852092	0.00178847	4.80163e-05	0.000699305	3.49731e-05	0.000893505	0.000275297	-0.00190058	-0.00104426	0.000738139	0.000972759	-0.000626766	-0.00213275	0.000587804	-0.000651152	-0.000806428	0.00136888	3.42822e-05	-0.000397945	-0.000555827	-0.000244847	0.00117432	-0.00167786	0.00136157	0.00186709	-0.000339673	0.000711332	3.1197e-05
-0.000442499	0.000766238	0.000117636	-0.000842982	0.00179197	4.19171e-05	0.000702128	9.58686e-05	0.00083959	0.000278023	-0.00192046	-0.00104414	0.000737073	0.000964841	-0.000636387	-0.00213257	0.000593584	-0.000652553	-0.000815388	0.00136969	3.38118e-05	-0.000444107	-0.000560002	-0.000243839	0.00121568	-0.00167327	0.00128177	0.00185978	-0.000319749	0.000666706	3.10268e-05
-0.000442635	0.000758869	0.000117448	-0.000867745	0.00177576	2.44433e-05	0.000707333	0.000207858	0.000843303	0.000287407	-0.00187906	-0.00104411	0.000758481	0.000957472	-0.000637425	-0.00213274	0.000589187	-0.000652841	-0.000807926	0.00137358	3.65602e-05	-0.000394185	-0.000555221	-0.000244235	0.00114557	-0.0016744	0.00127899	0.00186766	-0.000363307	0.00069677	3.07926e-05
-0.000442525	0.000762845	0.000117624	-0.00083441	0.00179221	3.66137e-05	0.000702085	0.000122884	0.000867885	0.000280643	-0.00188624	-0.00104416	0.000743943	0.000960477	-0.000635434	-0.00213238	0.000589078	-0.00065267	-0.00079311	0.00136978	3.49752e-05	-0.000425889	-0.000558946	-0.000243394	0.00116262	-0.000806652	0.00127236	0.00186629	-0.000333787	0.000687286	2.86368e-05
-0.00044256	0.00076055	0.000117611	-0.000840751	0.00178953	3.53499e-05	0.000709181	0.000110535	0.000877509	0.000270473	-0.00189657	-0.00104407	0.000754001	0.000958134	-0.000638699	-0.0021326	0.000589118	-0.000652414	-0.000821859	0.00136929	3.53885e-05	-0.00040957	-0.000565757	-0.000243507	0.00117172	-0.000322992	0.00125537	0.00186675	-0.000335369	0.000672878	2.81612e-05
-0.000463763	0.000762763	0.000117682	-0.000845325	0.00180217	3.69708e-05	0.000708083	0.000153517	0.00087776	0.000275108	-0.00188325	-0.00102075	0.000754848	0.000957843	-0.000643286	-0.00213265	0.00058974	-0.000652932	-0.000815527	0.00136896	3.46416e-05	-0.00040613	-0.000518132	-0.000242465	0.00114056	-0.000486406	0.00124689	0.00186651	-0.000275091	0.000697694	2.81286e-05
-0.000471265	0.000763198	0.000117667	-0.000843925	0.00179764	3.69692e-05	0.000707901	0.000136102	0.000874632	0.000278151	-0.00189031	-0.00101665	0.000752477	0.000958714	-0.000641246	-0.00213288	0.000589345	-0.000653468	-0.000814356	0.00136931	3.49682e-05	-0.000419601	-0.000427087	-0.000242778	0.00113552	-0.000271564	0.0012547	0.00186636	-0.000276541	0.000693961	2.78881e-05
-0.00045988	0.000758923	0.000117643	-0.000838908	0.00179669	3.72456e-05	0.000708949	0.000126518	0.000862613	0.000276695	-0.00188896	-0.00103113	0.000755594	0.000957558	-0.000639635	-0.000425455	0.000605683	-0.000652484	-0.000816136	0.00136763	3.3353e-05	-0.000420446	-0.000446131	-0.000243114	0.00108846	-0.000291721	0.00125606	0.0018661	-0.000281842	0.000698304	2.34453e-05
-8.52398e-05	0.000765479	0.000126059	-0.000828904	0.00179675	3.52382e-05	0.000701151	0.000125335	0.000873758	0.000276	-0.0018854	-0.00108269	0.00070615	0.000957128	-0.000656304	-0.000830627	0.000106451	-0.000653084	-0.000623609	0.00137025	-5.85782e-06	-0.000410297	-0.000453608	2.16518e-05	0.00124553	-0.000298699	0.00126561	0.000560476	-0.000306672	0.000465379	2.00811e-05
-0.000131525	0.000758908	0.000130339	-0.000833709	0.00180023	3.58237e-05	0.000733769	0.000129267	0.000869712	0.000275462	-0.00188743	-0.0010603	0.000680926	0.000957677	-0.000714588	-0.000806563	0.000114146	-0.000652993	-0.000602176	0.0010048	-3.43498e-05	-0.000415093	-0.000432394	-0.000178032	0.0012038	-0.000324555	0.00131597	0.000525003	-0.000300306	0.000616528	1.93994e-05
-0.000224705	0.00075835	0.00012909	-0.000831057	0.00179904	3.51414e-05	0.000722181	0.000125065	0.000871428	0.000275927	-0.001888	-0.00104868	0.000680481	0.000957873	-0.000668863	-0.000750864	0.000147001	-0.000652521	-0.00061919	0.00101369	-0.00014716	-0.000413423	-0.00044453	-0.000166658	0.00116734	-0.000322851	0.00131022	0.000527366	-0.000291908	0.000584493	1.91643e-05
-0.000226666	0.000758379	0.000124803	-0.000832638	0.00179795	3.4784e-05	0.000738051	0.000128874	0.000867129	0.000275406	-0.00188795	-0.00103948	0.000693178	0.00095763	-0.000661453	-0.000797918	0.000141412	-0.000652946	-0.000572118	0.00103314	-6.4614e-05	-0.000414114	-0.000427046	-0.00015209	0.00114899	-0.000316679	0.00127189	0.000554613	-0.000300285	0.000589119	1.90801e-05
-0.000175076	0.000759381	0.000126519	-0.000475315	0.00179383	5.14142e-05	0.000729758	0.000101894	0.000854368	0.000261461	-0.0018873	-0.00105128	0.00070828	0.000957345	-0.000694413	-0.000780279	0.000223206	-0.000652487	-0.000563001	0.00103493	-0.000105319	-0.00041359	-0.000434718	-0.000145581	0.00117189	-0.000319927	0.00128692	0.000556588	-0.000303682	0.000576496	1.87094e-05
-0.000130699	0.00075934	0.000128307	-0.000444384	0.00179794	5.28474e-05	0.000717687	0.000150274	0.000858583	0.000269402	-0.00188759	-0.00104719	0.000702932	0.000956776	-0.000672352	-0.000771508	0.000155013	-0.00065258	-0.000563738	0.00103934	-9.74282e-05	-0.000414778	-0.000435552	-0.000146829	0.000680563	-0.000321161	0.00127945	0.000546787	-0.000298474	0.000596603	1.76948e-05
-0.000178664	0.0007542	0.000127703	-0.000590827	0.00179723	0.000126667	0.000718938	0.000117487	0.000866399	0.000283421	-0.00188637	-0.000609233	0.000690261	0.000862846	-0.000671101	-0.000774037	0.000159795	-0.000652656	-0.000581687	0.00103825	-0.000118697	-0.000413714	-0.000434276	-0.000113065	0.000752518	-0.000321991	0.00128762	0.000549073	-0.000298189	0.000591347	1.70963e-05
-0.000166457	0.000736359	0.000128165	-0.000529945	0.00179633	0.000106352	0.000722627	0.000120864	0.000867161	0.000271727	-0.00188728	-0.000406989	0.000697198	0.000855951	-0.000672532	-0.00078523	0.000164431	-0.000653201	-0.000571913	0.00104211	-0.000104839	-0.000413925	-0.000433166	-0.000133171	0.0007923	-0.000318675	0.00127115	0.000558211	-0.000299117	0.000591493	1.68335e-05
-0.000157997	0.000746741	0.000126557	-0.00055842	0.00179649	4.04694e-05	0.000718359	0.000126463	0.000878888	0.000275254	-0.00188316	-0.000459517	0.000695605	0.000866522	-0.000673253	-0.00077634	0.000162792	-0.000652706	-0.000581261	0.00104536	-0.000139035	-0.000415853	-0.000434689	-9.48872e-05	0.000424795	-0.000320143	0.00128248	0.00049598	-0.000270174	0.000592388	1.64388e-05
-0.00014612	0.000489664	8.9158e-05	-0.00052488	0.000327846	7.07933e-05	0.000719782	0.000116466	0.000869233	0.000270825	-0.00188608	-0.000402804	0.000696778	0.000883941	-0.00066879	-0.000743643	0.000207143	-0.000652575	-0.000578004	0.00104114	-7.21507e-05	-0.000413243	-0.000493626	-0.000128401	0.000705637	-0.000321457	0.00128268	0.00055124	-0.000296759	2.72701e-05	1.29665e-05
-0.000210868	0.000532214	0.000104237	-0.000527312	0.000685949	6.90315e-05	0.000720026	0.000114422	0.000873184	0.000273569	-0.00188402	-0.000429726	0.000695136	0.00073079	-0.000670822	-0.000749094	0.000217303	-0.000670587	-0.00057275	0.000951285	-7.11376e-05	-0.000414511	-0.000454888	-0.000117555	0.000465656	-0.000320709	0.00128397	0.000499483	-0.000279425	0.000208293	1.26901e-05
-0.000180926	0.000457874	9.96148e-05	-0.000533725	0.000485581	7.15666e-05	0.000720315	0.000110046	0.000874004	0.000272262	-0.00188647	-0.000398892	0.00069692	0.000743549	-0.000670533	-0.000745787	0.000186554	-0.000655993	-0.00057657	0.00100837	-8.00457e-06	-0.000414225	-0.000488783	-0.000119022	0.000554652	-0.000321093	0.00128415	0.000496403	-0.0002834	0.000169025	1.25635e-05
-0.00016502	0.000517352	9.74949e-05	-0.000538493	0.000576987	9.35131e-05	0.000663111	0.000113154	0.000877189	0.000274687	-0.00188592	-0.00037092	0.000693989	0.000719127	-0.000671503	-0.000765776	0.00018923	-0.000657041	-0.000578863	0.000925653	-5.31956e-05	-0.000401154	-0.000458326	-0.000120101	0.000544574	-0.000269654	0.00128428	0.0003798	-0.000284071	0.000124572	1.22706e-05
-0.000159471	0.000506031	9.95665e-05	-0.000534812	0.000425862	8.39309e-05	0.000628471	0.000113269	0.000874993	0.00027408	-0.00188559	-0.000387337	0.000694173	0.000744001	-0.000672434	-0.000744301	0.000248395	-0.000656679	-0.000579444	0.000963738	-7.72008e-05	-0.000399912	-0.000470508	-0.000120568	0.000483521	-0.000308155	0.00128461	0.000432399	-0.000283894	0.00012542	1.2183e-05
-0.000171582	0.000493022	0.00010158	-0.000539376	0.000448899	8.65338e-05	0.000654419	0.000112125	0.000875062	0.000272215	-0.00188581	-0.000388262	0.000694569	0.000719131	-0.000672387	-0.000759226	0.000215844	-0.000657123	-0.000580084	0.00094493	-6.53426e-05	-0.000404418	-0.000466399	-0.000122274	0.000496242	-0.000301344	0.0012843	0.000379428	-0.00028399	0.000154749	1.21417e-05
-0.000166768	0.000501593	0.00010015	-0.000537947	0.000439452	8.71929e-05	0.000657668	0.000100037	0.000875128	0.000274168	-0.00188571	-0.000390328	0.000688104	0.00071192	-0.000672066	-0.00075586	0.000213091	-0.000655454	-0.000580305	0.000952245	-5.20228e-05	-0.000332719	-0.000466878	-0.000116331	0.000313624	-0.000294981	0.00125045	0.000432296	-0.000282733	0.000143173	1.18744e-05
-0.000167329	0.000500385	0.000100059	-0.000499757	0.000441205	8.71899e-05	0.000655716	0.000100597	0.000875131	0.000274002	-0.00188571	-0.000389236	0.000689898	0.000712318	-0.000672019	-0.000755899	0.000224639	-0.000655591	-0.000580062	0.000951973	-5.50996e-05	-0.000348518	-0.000466922	-0.000117021	0.000314029	-0.000295054	0.00125401	0.000411638	-0.000283074	0.000144516	1.1843e-05
-0.000169354	0.000503507	9.99891e-05	-0.000537837	0.000458122	8.79186e-05	0.000658275	0.000108955	0.000875435	0.000280366	-0.00188532	-0.000387531	0.000687971	0.000716762	-0.000672175	-0.000759542	0.000197492	-0.000656051	-0.000579924	0.000168395	-4.08244e-05	-0.000321306	-0.000464473	-0.000118608	0.000327969	-0.000293847	0.00125659	0.000417661	-0.000283612	0.000113981	1.10192e-05
-0.000170783	0.00047723	9.87573e-05	-0.000533866	0.000387186	9.15003e-05	0.000657841	0.000100895	0.00087591	0.000275496	-0.00188502	-0.000386605	0.000690508	0.000723442	-0.000671828	-0.00075518	0.000213695	-0.000656479	-0.000561538	0.000215413	5.87601e-06	-0.000317903	-0.000466683	-0.000120424	0.000367242	-0.00029867	0.0012545	0.000389152	-0.000283916	0.000123584	1.09375e-05
-0.000168984	0.000504127	9.61115e-05	-0.000404268	0.000402441	8.77117e-05	0.000655719	9.68909e-05	0.000875937	0.000275981	-0.00188504	-0.000387939	0.000689657	0.000719461	-0.000670871	-0.000755103	0.000207464	-0.000623421	-0.000573443	0.000318473	-2.77186e-05	-0.000310812	-0.000466446	-0.000119427	0.000334834	-0.000295911	0.00125633	0.000402697	-0.000283812	8.70776e-05	1.08447e-05
-0.000163426	0.000392324	9.20233e-05	-0.000466517	0.000406976	0.000139193	0.000655384	0.000100063	0.000875739	0.000276047	-0.00188495	-0.000387543	0.000209678	0.000714957	-0.000671985	-0.000759561	0.000215609	-0.000654486	-0.000566648	0.000295028	-1.45627e-05	-0.000338922	-0.000469773	-0.000121935	0.000355597	-0.000236836	0.00125699	-4.42054e-05	-0.000284397	0.00012649	1.02562e-05
-0.000165689	0.000446939	9.39089e-05	-0.000444465	0.000422629	0.000114492	0.000657012	9.92057e-05	0.000598962	0.000275168	-0.00188514	-0.00038728	0.000412585	0.000718124	-0.000667916	-0.000756681	0.000210466	-0.000632728	-0.00056849	0.000281852	-1.46555e-05	-0.000282103	-0.000467943	-0.000119687	0.000345941	-0.000291125	0.00125668	0.00017557	-0.000284801	0.000127232	9.98177e-06
-0.000165689	0.000446939	9.39089e-05	-0.000444465	0.000422629	0.000114492	0.000657012	9.92057e-05	0.000598962	0.000275168	-0.00188514	-0.00038728	0.000412585	0.000718124	-0.000667916	-0.000756681	0.000210466	-0.000632728	-0.00056849	0.000281852	-1.46555e-05	-0.000282103	-0.000467943	-0.000119687	0.000345941	-0.000291125	0.00125668	0.00017557	-0.000284801	0.000127232	9.98177e-06
-0.0001652	0.000423241	9.24433e-05	-0.000452434	0.000412262	0.000104837	0.000598551	9.66361e-05	0.000509779	0.000273834	-0.00188382	-0.000380943	0.000270636	0.000717691	-0.000671094	-0.000765194	0.000214768	-0.000663404	-0.000568761	0.00028817	-1.60419e-05	-0.00030747	-0.000467251	-0.000120682	0.000351875	-0.000283935	0.00125708	8.466e-05	-0.000284275	8.63035e-05	9.72177e-06
-0.000166259	0.000432972	9.41115e-05	-0.000450659	0.000417349	9.78099e-05	0.000564311	9.75661e-05	0.000492736	0.00027046	-0.00188205	-0.000382551	0.000349813	0.000717702	-0.000669369	-0.000767919	0.000208632	-0.000654024	-0.000568965	0.000287051	-1.61947e-05	-0.000303849	-0.000407405	-0.000121565	0.000347668	-0.000282054	0.00125698	0.000121267	-0.000284792	0.000101426	9.65562e-06
-0.000165913	0.000430909	9.41047e-05	-0.000450658	0.000418003	9.48953e-05	0.000574029	9.76122e-05	0.000497309	0.000271216	-0.00188301	-0.000382986	0.000318792	0.000717703	-0.000669811	-0.000765306	0.000208282	-0.000653159	-0.000568968	0.000287302	-1.9716e-05	-0.000305346	-0.000408375	-0.000121551	0.00034765	-0.000281667	0.00125694	0.000118772	-0.000284778	0.000101334	9.64927e-06
-0.000165558	0.000424672	9.40242e-05	-0.000450673	0.000412039	0.00010269	0.000578162	9.72566e-05	0.000516386	0.000273275	-0.00188315	-0.000383804	0.00032602	0.000717844	-0.000102192	-0.000765512	0.000207381	-0.000648998	-0.000569069	0.000289567	-1.80181e-05	-0.000299508	-0.000424526	-0.000121288	0.000348585	-0.000277873	0.00125686	0.000117616	-0.000284084	9.12365e-05	9.23481e-06
-0.00016507	0.000440173	9.37132e-05	-0.000411684	0.000410664	2.97127e-05	0.000586976	9.69581e-05	0.000509924	0.000271923	-0.0018835	-0.000383197	0.000319048	0.000690683	-0.000270994	-0.000762874	0.000197958	-0.000649348	-0.000569353	0.00028917	-1.84328e-05	-0.000303799	-0.000401144	-0.000121255	0.000348197	-0.000127321	0.00125721	0.00011102	-0.000283943	0.000100557	9.14334e-06
-0.000160399	0.000425707	9.41233e-05	-0.000443583	0.000417961	8.09704e-05	0.000580261	9.72869e-05	0.000504438	0.00027196	-0.00185529	-0.00038317	0.000319881	0.000708065	-0.000245835	-0.000640347	0.000212095	-0.00065001	-0.000569467	0.000289133	-1.82665e-05	-0.000180932	-0.000410978	-9.17423e-05	0.000376597	-0.000134423	0.00122247	-0.000130335	-0.000211852	-4.60812e-05	8.7356e-06
-0.000154016	0.000427085	9.37361e-05	-0.000309454	0.000433975	6.14528e-05	0.000581437	9.73899e-05	0.000508182	0.000272483	-0.00188108	-0.000383564	0.000315838	0.000698017	-0.000262433	-0.000530924	0.000222219	-0.000650002	-0.000569388	0.000288734	-1.83228e-05	-0.000195816	-0.00040807	-9.74399e-05	0.000357476	-0.000133535	0.00123711	-8.81574e-05	-0.000275075	-2.41642e-05	8.6604e-06
-0.000161576	0.000425819	9.37981e-05	-0.000332638	0.000426764	5.90244e-05	0.000582405	9.71262e-05	0.000511059	0.000271961	-0.00187227	-0.000383507	0.000317224	0.000702966	-0.000217375	-0.000525372	0.000215388	-0.00064912	-0.000569512	0.000289111	-1.81643e-05	-0.000239459	-0.000407595	-0.0001121	0.000367369	-0.000144971	0.00121829	-8.97551e-06	-0.000270964	9.79506e-06	8.59264e-06
-0.000162553	0.000427648	9.04883e-05	-0.000315705	0.000421179	6.39441e-05	0.000581838	9.57935e-05	0.00051062	0.000273569	-0.00172209	-0.000145335	0.000310945	0.000619775	-0.00022506	-0.000613132	7.35784e-05	-0.000635718	-0.00057042	0.000288393	-2.58055e-05	-0.000211855	-0.000415533	-0.000107809	0.000373129	-0.000330236	0.00123163	-1.96172e-05	-0.000269315	4.81463e-05	7.96438e-06
-0.000161773	0.000427298	9.17368e-05	-0.00030458	0.00041759	6.67324e-05	0.000581721	9.699e-05	0.00051134	0.000272845	-0.00173791	-0.000129939	0.000314346	0.000641641	-0.000231651	-0.000573369	0.000131924	-0.000644661	-0.0005695	0.000287251	-2.48195e-05	-0.000230137	-0.000369485	-0.000108325	0.000369554	-0.000247528	0.00123482	-1.30165e-05	-0.000240198	4.25811e-05	7.92661e-06
-0.000162214	0.000427209	9.2088e-05	-0.000304897	0.000420152	6.83462e-05	0.000580672	9.68703e-05	0.000510874	0.000272792	-0.00173129	-0.000172756	0.000315175	0.00063362	-0.000230596	-0.000584615	0.000158993	-0.000644133	-0.000557008	0.000288571	-2.29867e-05	-0.000228712	-0.000320063	-0.000111658	0.000362863	-0.000167704	0.00123138	-1.94288e-05	-0.000144624	4.72083e-05	7.79747e-06
-0.000161934	0.000306356	9.22505e-05	-0.000307881	0.000431098	6.82496e-05	0.000580874	5.11546e-05	0.000514406	0.000272846	-0.00173995	-0.000157076	0.000314171	0.000642827	-0.000231865	-0.000581689	0.00015835	-0.000644062	-0.000566443	0.00024009	-2.77871e-05	-0.000230294	-0.000286096	-0.000112369	0.00036715	-0.000192622	0.00123056	-2.25433e-05	-0.000129095	4.92479e-05	7.72157e-06
-0.000161911	0.000310881	9.22531e-05	-0.000309864	0.000424437	6.79733e-05	0.000580855	3.31571e-05	0.000492534	0.000272685	-0.00170027	-0.000145298	0.000313146	0.000637096	-0.000233008	-0.000578507	0.000141085	-0.000644797	-0.000568886	0.000258234	-2.08411e-06	-0.000219295	-0.000290287	-0.000111799	0.000363436	-0.000192354	0.00123093	-1.85641e-05	-0.000169628	4.54083e-05	7.55886e-06
-0.000161749	0.000267699	9.18032e-05	-0.000310271	0.000381317	6.75023e-05	0.000580536	7.27831e-05	0.000507038	0.000261714	-0.00172042	-0.00016578	0.000314273	0.000637884	-0.000231616	-0.000584882	0.000139927	-0.000643534	-0.000569701	0.000282392	-4.23299e-06	-0.000213661	-0.000244952	-0.000133281	0.000364884	-0.000194218	0.000291118	-2.16303e-06	-0.00016434	4.66503e-05	6.15537e-06
-0.000161738	0.000315977	9.17512e-05	-0.000312729	0.000394437	6.77481e-05	0.00057723	0.000109292	0.000509719	0.000260565	-0.00144604	-0.000160806	0.00031121	0.000637055	-0.000231421	-0.000540965	0.0001442	-0.00064381	-0.000545718	0.000277703	5.17107e-05	-0.000224882	-0.00027453	-0.00012399	0.000368475	-0.000195207	0.000453154	-1.47357e-05	-0.000165694	4.59476e-05	5.39424e-06
-0.000161737	0.000275198	9.15985e-05	-0.000310449	0.000394514	6.77443e-05	0.000562801	8.665e-05	0.000508569	0.000250137	-0.00145257	-0.00016121	0.000312151	0.000637683	-0.000231312	-0.000544578	0.000143812	-0.000643812	-0.000563966	0.000260837	3.71218e-05	-0.000222658	-0.000285536	-0.000119909	0.000345149	-0.00019456	0.000358518	-1.10197e-05	-0.000165702	4.63568e-05	5.28584e-06
-0.000161799	0.000323239	9.19017e-05	-0.000310402	0.000404065	7.08562e-05	0.000577184	8.9414e-05	0.000502272	0.000266363	-0.000322177	-0.000186092	0.000313935	0.000639045	-0.00023249	-0.000560713	0.00014219	-0.000643396	-0.000563655	0.000272556	-3.4095e-06	-0.0002202	-0.000247039	-0.00011697	0.000378073	-0.000191732	0.000389563	-1.74349e-05	-0.000175852	4.70105e-05	3.3962e-06
-0.000161201	0.000336412	9.09981e-05	-0.0003112	0.000389641	7.01761e-05	0.000567816	0.000204541	0.000504146	0.000254041	-0.000210984	-0.000233807	0.000313015	0.000637951	-0.000247597	-0.000527532	0.000141076	-0.00064101	-0.000562581	0.000274641	2.88639e-05	-0.000222308	-0.000273445	-0.000118251	0.000349561	-0.000192702	0.00039038	-1.47508e-05	-0.000164483	4.75155e-05	3.3307e-06
-0.000161516	0.000317151	9.15075e-05	-0.000311153	0.000399227	6.92343e-05	0.00057012	0.000162475	0.000503939	0.000227944	-0.000255146	-0.000164036	0.000313241	0.000637939	-0.000238311	-0.000538224	0.000142224	-0.000642029	-0.000561989	0.000277823	2.8221e-05	-0.00022205	-0.00027198	-0.000118208	0.000357485	-0.000192487	0.000396404	-1.61746e-05	-0.000163065	4.6893e-05	3.31148e-06
-0.000161735	0.000328517	9.15283e-05	-0.000311009	0.000392953	6.87693e-05	0.000569171	0.000129881	0.000503906	0.000233957	-0.000256825	-0.000202216	0.000313142	0.000637947	-0.000234632	-0.000521839	0.00014234	-0.000641609	-0.000560708	0.00027376	2.07216e-05	-0.000220581	-0.000270661	-0.000116234	0.000356619	-0.000192973	0.000377445	-1.24108e-05	-0.000164085	4.7119e-05	3.28035e-06
-0.000161611	0.00028906	9.20031e-05	-0.000310996	0.000395216	7.01579e-05	0.000265971	0.000110197	0.00050567	0.000204775	-0.000266842	-0.00019682	0.000313357	0.000637675	-0.000240945	-0.000529893	0.000142336	-0.000643387	-0.000563603	0.00027409	2.70428e-05	-0.00022193	-0.000260396	-0.000116952	0.000367285	-0.000192791	0.000410447	-1.60186e-05	-0.000165463	5.5869e-05	3.03984e-06
-0.000161558	0.000311046	9.1497e-05	-0.000310349	0.00022052	7.01769e-05	0.000271071	0.000128005	0.000505463	0.000231034	-0.000255225	-0.000193069	0.000319754	0.000637808	-0.000229793	-0.000530555	0.000139899	-0.000642047	-0.000562172	0.000273057	2.39008e-05	-0.000221872	-0.000267518	-0.000116556	0.000363646	-0.000192836	0.000387061	-1.33855e-05	-0.000165419	5.02846e-05	2.93223e-06
-0.000161549	0.000306895	9.1632e-05	-0.000310163	0.000252292	7.0649e-05	0.000285274	0.000125229	0.000505057	0.000224483	-0.000255903	-0.000195815	0.000216065	0.000637789	-0.000224663	-0.000533602	0.000136269	-0.000621895	-0.000561367	0.000274124	2.13755e-05	-0.000221543	-0.000270757	-0.000117828	0.000360994	-0.000192622	0.000366712	-1.57747e-05	-0.000164065	4.92826e-05	2.85238e-06
-0.000161482	0.000256427	9.76135e-05	-0.000309911	0.000287159	7.57883e-05	0.000318862	0.000131979	0.000215072	0.000230989	-0.000256464	-0.000196478	0.000101153	0.000636226	-0.000204337	-0.00053349	0.000137748	-0.000622485	-0.000558445	0.000273496	2.78332e-05	-0.000219209	-0.000269041	-0.000117444	0.000361512	-0.000192467	0.000382378	-1.46554e-05	-0.000164905	4.46605e-05	2.62155e-06
-0.000161475	0.000248078	9.44082e-05	-0.000309993	0.000245409	5.72232e-05	0.000273953	0.00012762	0.000128153	0.000229985	-0.000247753	-0.000197011	0.000211119	0.000637334	-0.00023354	-0.000513705	0.00013937	-0.000631441	-0.000528829	0.000274054	2.57898e-05	-0.000221757	-0.000268138	-0.000117343	0.000361886	-0.000192592	0.000384938	-2.27408e-05	-0.000165315	2.64294e-05	2.53937e-06
-7.65478e-05	0.000293917	9.5161e-05	-0.000306306	0.000253951	6.94225e-05	0.000257979	8.28907e-05	0.000216915	0.000176576	-0.00025304	-0.000194616	0.000239559	0.000625335	-0.000227894	-0.00052918	0.000138478	-0.000106129	-0.000525318	0.000252611	2.91552e-05	-0.000214955	-0.000265377	-0.000118166	0.000358118	-0.000192381	0.000371668	-1.66707e-05	-0.000164607	3.32613e-05	2.13193e-06
-0.000110281	0.000307905	9.46202e-05	-0.000306698	0.000255026	7.20216e-05	0.000259208	0.000104862	0.000168267	0.000166355	-0.000251368	-0.000194644	0.000108908	0.000619027	-0.000223432	-0.000517129	0.000138864	-6.39286e-05	-0.000526927	0.00025856	2.86973e-05	-0.000215622	-0.000266432	-0.000117311	0.000356975	-0.000192371	0.000380301	-1.56608e-05	-0.00016133	4.43196e-05	2.0651e-06
-0.000122766	0.000268993	9.3791e-05	-0.000304457	0.000124572	6.72026e-05	0.000259101	0.000109919	0.000227546	0.000161829	-0.000252994	-0.000196183	0.000140327	0.000568639	-0.000220482	-0.000519473	0.000137314	-8.57087e-05	-0.000537978	0.000273472	2.5768e-05	-0.000192059	-0.000266067	-0.000117598	0.000358894	-0.000193959	0.000386054	-1.14809e-05	-0.000161653	3.65503e-05	1.98578e-06
-0.000130228	0.000273123	9.36802e-05	-0.000306366	0.000183191	7.04973e-05	0.000260862	0.000112393	0.000192369	0.000173943	-0.000252346	-0.000194808	0.000145388	0.000555082	-0.00021967	-0.000522629	0.000137627	-0.000110908	-9.7741e-05	0.00026817	2.69209e-05	-0.0001675	-0.00026619	-0.000117695	0.000357539	-0.000194596	0.000382688	-1.3144e-05	-0.000163255	4.61142e-05	1.70025e-06
-0.000129778	0.000278439	9.38303e-05	-0.000304756	0.000140459	6.77754e-05	0.000258802	9.95391e-05	0.000197282	0.000159445	-0.000210242	-0.000195628	0.000122724	0.000566356	-0.000220732	-0.000520029	0.000137574	-8.71698e-05	-0.000172266	0.000269027	2.68953e-05	-0.000190967	-0.00026602	-0.000117682	0.000357235	-0.000186852	0.000376533	-1.17591e-05	-7.79618e-05	4.50439e-05	1.66199e-06
-0.000136788	0.000273864	9.3795e-05	-0.000320703	0.000159523	6.6795e-05	0.000260868	0.000113393	0.000197741	0.000194108	-0.000163533	-0.000195568	0.000117544	0.000556251	-0.000222617	-0.000517155	0.000137363	-0.000106618	-0.000151416	0.00025592	2.68958e-05	-0.000123075	-0.00026619	-0.000117755	0.000357411	-0.000186214	0.000341817	-1.23824e-05	-7.00172e-05	4.36982e-05	1.60366e-06
-9.14729e-05	0.000277564	9.37498e-05	-0.000310723	0.000163299	6.83937e-05	0.000261641	0.000116296	0.000190905	0.000197317	-0.000179341	-0.000195293	0.000132703	0.00055886	-0.000221267	-0.000518024	0.000137374	-0.000110163	-0.000118768	0.000252225	2.69265e-05	-0.000141868	-0.000266047	-0.00011771	0.000354337	-0.000187098	0.000333974	-1.24173e-05	-6.59909e-05	4.76605e-05	1.59009e-06
-0.000131383	0.000278348	9.37559e-05	-0.000312582	0.000154124	6.12014e-05	0.000261075	0.000113265	0.00019881	5.53968e-05	-0.000189683	-0.000195662	0.00012374	0.000370331	-0.00020062	-0.00051808	0.000131371	-0.000104994	-0.00015473	0.000262725	2.66596e-05	-0.000125148	-0.000266086	-0.00011771	0.000358018	-0.00018719	0.000342405	-1.41999e-05	-6.91598e-05	5.11166e-05	1.39803e-06
-0.0001217	0.000278726	9.41882e-05	-0.000228665	0.000160429	4.86144e-05	0.000257748	0.000109855	0.000198519	0.000102692	-0.000212543	-0.0001956	6.55968e-05	0.000383333	-0.000220791	-0.000518346	0.000127387	-9.8651e-05	-0.0001339	0.000259098	2.78997e-05	-0.000123095	-0.000262419	-0.000117732	0.000356658	-0.000194491	0.000337284	-2.14301e-05	-8.00365e-05	4.49749e-05	1.35968e-06
-0.000128307	0.000278761	9.39491e-05	-3.73721e-05	0.000153196	4.6737e-05	0.000255626	0.000113769	0.000200272	8.59661e-05	-0.000177229	-0.00019566	0.000113335	0.000382345	-0.000212169	-0.000517763	0.000125314	-0.000103537	-0.000152891	0.000257273	2.56076e-05	-0.000124994	-0.000258983	-0.000117684	0.000357504	-0.000199747	0.000336071	-2.05831e-05	-7.77454e-05	4.72144e-05	1.30019e-06
-0.000125128	0.000278728	9.40862e-05	-8.09376e-05	0.000154817	4.78696e-05	0.000256117	0.000110282	0.000199636	7.89983e-05	-0.000178661	-0.000195592	0.000112644	0.000376628	-0.000214558	-0.000518054	0.000126028	-0.000102756	-0.000134152	0.000257885	2.62693e-05	-0.00012474	-0.000263157	-0.000117694	0.000357391	-0.000194583	0.000338871	-2.00104e-05	-7.85979e-05	4.67102e-05	1.29747e-06
-0.000129381	0.000278243	9.40919e-05	-8.64164e-05	0.000153924	4.68551e-05	0.000257085	0.000110225	0.000199919	6.92351e-05	-0.000180816	-0.000195587	0.000103771	0.000381884	-0.000150506	-0.00051881	0.000124812	-0.000102757	-0.000134173	0.000259039	2.61435e-05	-0.00012256	-0.000258911	-0.000117675	0.000358159	-0.000193414	0.000337725	-2.03143e-05	-7.71577e-05	4.72629e-05	1.27491e-06
-0.000128375	0.000278627	9.40636e-05	-7.29287e-05	0.000153653	4.71835e-05	0.000216061	0.000111523	0.000199999	3.93768e-05	-0.00016842	-0.000195624	0.000117909	0.000381582	-0.000153228	-0.000518532	0.000125298	-0.000119195	-0.000140825	0.000257998	2.5963e-05	-0.000122477	-0.00025972	-0.000117692	0.000357411	-0.000193661	0.000337448	-1.99537e-05	-7.79289e-05	4.72978e-05	1.25439e-06
-0.000127617	0.000278588	9.41257e-05	-7.92972e-05	0.000100516	4.52611e-05	0.000227367	0.000115435	0.000199235	6.77748e-05	-0.000177291	-0.000195617	0.000106244	0.000380951	-0.000163402	-0.000484339	0.000125123	-0.000104613	-7.75312e-05	0.000258236	2.58387e-05	-0.000120903	-0.000261902	-0.000117594	0.000357578	-0.000181489	0.000338387	-2.01417e-05	-7.86193e-05	6.30937e-05	1.20078e-06
-0.000126937	0.00027861	9.40476e-05	-7.77948e-05	0.000108232	4.44012e-05	0.000208967	0.000110458	0.000200071	6.27431e-05	-0.000179147	-0.000195627	0.000108381	0.000381408	-0.000164784	-0.00047001	0.000125259	-0.000113404	-0.000130718	0.000258777	2.59731e-05	-0.000102168	-0.000260472	-0.0001175	0.000357506	-0.000166228	0.000338665	-2.02137e-05	-7.85496e-05	6.62436e-05	1.18427e-06
-0.00012705	0.00027862	9.40212e-05	-7.91001e-05	8.38133e-05	4.61024e-05	0.000220922	0.000112771	0.000199579	6.95952e-05	-0.000183544	-0.000195633	9.98455e-05	0.000381453	-0.000163354	-8.2832e-05	0.000123671	-0.000111468	-7.84975e-05	0.000258498	2.58713e-05	-0.000131642	-0.000266667	-0.000117531	0.000358175	-0.000168616	0.000338549	-2.20482e-05	-7.94291e-05	7.15637e-05	9.72077e-07
-0.000126345	0.000279142	9.39989e-05	-7.83852e-05	0.000104756	4.40766e-05	0.000156141	0.000112048	0.000198549	6.59663e-05	-0.000145949	-0.000195627	0.000105988	0.00038154	-0.000166461	-0.000108752	0.000125598	-0.000109887	-0.00011459	0.0002585	2.59133e-05	-0.000112826	-0.00026109	-0.000112837	0.000357228	-0.000169615	0.000338393	-2.03074e-05	-7.8173e-05	5.79921e-05	9.41283e-07
-0.000126751	0.000278788	9.41237e-05	-7.96243e-05	9.47736e-05	4.50578e-05	0.000150991	0.000113315	0.000194615	6.55369e-05	-0.000134758	-0.000195663	0.000108605	0.000381119	-0.00016468	-0.000108984	0.00012543	-0.000113905	-0.000104138	0.000258274	2.5685e-05	-0.000117514	-0.000261091	-0.000115331	0.000357841	-0.000145005	0.000338381	-2.06274e-05	-7.87665e-05	6.1579e-05	9.26493e-07
-0.000127464	0.000236753	9.37776e-05	-7.62181e-05	0.000100124	4.55879e-05	0.00019039	0.000111354	0.000197433	6.46156e-05	-0.000156816	-0.000195378	0.000109093	0.000369925	-0.000155537	-0.000123639	0.000125623	-0.000109718	-0.000118143	0.000258586	2.5283e-05	-0.000120465	-0.000263198	-0.000115926	0.000212999	-0.000161932	0.000338433	-2.12484e-05	-4.44565e-05	6.214e-05	8.40721e-07
-0.000124122	0.000249739	9.50132e-05	-7.32209e-05	0.000102279	5.37926e-05	0.000171836	0.00011162	0.000195466	6.49363e-05	-0.000147192	-0.000194942	0.000112295	0.000366403	-0.000158991	-0.000116736	0.000123401	-0.000111168	-0.000122446	0.000258543	2.56419e-05	-0.000120479	-0.000262774	-0.000114525	0.000232623	-0.000168296	0.000265418	-2.10277e-05	-7.58249e-05	6.12521e-05	8.04954e-07
-0.000124711	0.000262447	9.46983e-05	-7.72891e-05	0.000102146	4.64021e-05	0.000170535	0.000112069	0.00019552	6.52959e-05	-0.000152243	-0.000194587	0.000113333	0.000372287	-0.00016163	-0.000116885	0.000120187	-0.000112067	-0.000119475	0.000258522	2.5768e-05	-0.000121558	-0.000262836	-0.000113193	0.000181814	-0.000166376	0.00017004	-2.10785e-05	-6.81793e-05	6.21624e-05	7.52419e-07
-0.000125908	0.000253876	8.42158e-05	-7.49557e-05	0.000100139	4.78314e-05	0.000171603	0.000111864	0.000193226	6.57164e-05	-0.000149493	-0.000196216	0.000111134	0.000372346	-0.000160192	-0.000114934	0.000123537	-0.0001119	-0.000119899	0.000122373	1.11725e-06	-0.000119605	-0.00026181	-0.000114095	0.000170606	-0.0001646	0.000178508	-2.10374e-05	-3.12941e-05	6.26437e-05	6.86074e-07
-0.000125677	0.000255056	8.55412e-05	-7.41997e-05	9.98848e-05	4.67602e-05	0.00017017	0.000111847	0.000193544	6.58717e-05	-0.000149611	-0.000196214	0.00011117	0.000373521	-0.000159978	-0.000114788	0.000119568	-0.000112055	-0.000119864	0.000132896	1.70984e-05	-0.000120038	-0.000190129	-0.000114788	0.000171473	-0.000130486	0.000183005	-2.1087e-05	-5.55646e-05	6.25634e-05	6.50906e-07
-0.000126564	0.000154986	5.97229e-05	-7.49371e-05	0.000100889	4.67307e-05	0.000167164	0.000112123	0.000195173	6.61137e-05	-0.000150588	-0.000195008	0.000112639	0.000373779	-0.000160278	-2.86189e-05	0.000123416	-0.000112061	-0.000119832	0.00013823	2.1009e-05	-0.000120202	-0.000262632	-0.000115956	0.00015612	-0.000151017	0.000198825	-2.10141e-05	-5.22612e-05	6.34545e-05	6.36651e-07
-0.000126318	0.000132683	7.66314e-05	-7.5739e-05	0.000105058	4.64156e-05	0.000167641	0.000111929	0.000193156	6.58855e-05	-0.000149704	-0.00019544	0.000112204	0.000372163	-0.000159797	-0.000114596	0.00012335	-0.000112131	-0.00011982	0.000138586	1.27942e-05	-0.000119872	-0.000206877	-0.000116483	0.000174381	-0.000114614	0.000192824	-2.10116e-05	-5.4055e-05	6.25317e-05	6.11265e-07
-0.000127024	0.000130315	5.7566e-05	-7.5949e-05	9.77427e-05	4.68021e-05	0.000166762	0.000111894	0.000193073	6.64736e-05	-0.000149455	-6.95678e-05	0.000108588	0.000371883	-0.000160115	-0.000108504	0.000122984	-0.000112527	-0.000119318	0.000143363	1.33334e-05	-0.000119949	-0.000208629	-0.00011633	0.00016988	-0.000143804	0.000197975	-2.08695e-05	-4.054e-05	6.33729e-05	5.79674e-07
-0.00012751	0.000150302	6.10564e-05	-7.51001e-05	0.00010041	4.64225e-05	0.000168364	0.000111441	0.000194553	6.21255e-05	-0.000150127	-8.70158e-05	0.00011187	0.000370046	-0.000160315	-0.000111957	0.000123627	-0.000110632	-0.00011901	0.000142799	1.23299e-05	-0.000119907	-0.000204728	-0.000115968	0.000108629	-0.000142442	0.000194683	-2.08354e-05	-4.88446e-05	5.36864e-05	5.68388e-07
-0.000126668	0.000154472	6.29571e-05	-7.80078e-05	0.000103718	4.64728e-05	0.00016496	0.000111917	0.000194144	6.33601e-05	-0.000150052	-0.000110703	0.000110662	0.000371212	-0.000160031	-9.17793e-05	0.00012156	-4.34783e-05	-0.000119654	0.000138757	1.14242e-05	-0.000119874	-0.000211116	-0.000113846	0.000122414	-0.000133054	0.000117802	-2.08974e-05	-5.33619e-05	5.83176e-05	5.38684e-07
-0.00012679	0.000104982	6.30793e-05	-7.90738e-05	9.69979e-05	4.66094e-05	0.000167186	0.00011178	0.000193965	6.18966e-05	-0.000150162	-4.19319e-05	0.000111495	0.000370948	-0.000160111	-9.37588e-05	0.000122033	-5.00713e-05	-0.000119658	0.000140946	1.16107e-05	-0.000119805	-0.000207031	-0.000115767	0.000124554	-0.000130794	0.000147177	-1.84508e-05	-4.86778e-05	5.93464e-05	5.22425e-07
-0.000125159	0.000141154	6.74406e-05	-4.74452e-05	6.79254e-05	4.66977e-05	0.00016699	0.000111781	0.000193968	6.02315e-05	-0.000150372	-6.97115e-05	0.000111261	0.000371417	-0.000160073	-9.01285e-05	0.000121393	-7.06152e-05	-0.000119273	0.000137691	1.13295e-05	-0.000119974	-0.000204118	-0.000106215	5.688e-05	-0.000130223	0.000148794	-1.99587e-05	-4.95775e-05	4.65159e-05	5.10092e-07
-0.000124577	0.000125737	2.42688e-05	-4.82783e-05	7.82172e-05	3.48317e-05	0.000162177	0.000111813	0.000192373	5.73909e-05	-0.000150541	-6.98157e-05	0.000111161	0.000371222	-0.000159271	-4.6272e-05	0.000121242	-8.56775e-05	-0.000118971	0.000138758	1.18335e-05	-0.000119796	-0.000201453	-0.000112866	6.1411e-05	-0.000126163	0.000112158	-2.04445e-05	-5.23194e-05	5.00343e-05	4.8708e-07
-0.000124577	0.000125737	2.42688e-05	-4.82783e-05	7.82172e-05	3.48317e-05	0.000162177	0.000111813	0.000192373	5.73909e-05	-0.000150541	-6.98157e-05	0.000111161	0.000371222	-0.000159271	-4.6272e-05	0.000121242	-8.56775e-05	-0.000118971	0.000138758	1.18335e-05	-0.000119796	-0.000201453	-0.000112866	6.1411e-05	-0.000126163	0.000112158	-2.04445e-05	-5.23194e-05	5.00343e-05	4.8708e-07
-0.000124976	0.000125978	4.35804e-05	-5.12617e-05	7.11336e-05	3.80479e-05	0.000163305	0.0001118	0.000192616	4.65771e-05	-8.19245e-05	-6.7217e-05	0.000111158	0.000371273	-0.000159919	-5.19015e-05	0.000121502	-8.70069e-05	-0.000119094	0.000138552	1.18093e-05	-0.000119857	-0.000201688	-0.000112535	6.05805e-05	-0.000126684	0.000118874	-2.05259e-05	-5.21458e-05	5.14389e-05	4.73857e-07
-0.000125264	0.0001273	3.41192e-05	-4.78229e-05	7.24873e-05	3.66808e-05	0.000163538	0.000111776	0.000191737	4.83375e-05	-0.000101262	-3.48968e-05	0.000111209	0.000371363	-0.000159675	-5.14408e-05	0.000122845	-8.67092e-05	-9.54499e-05	0.000138583	1.18815e-05	-0.000118752	-0.000201715	-0.000110197	6.79029e-05	-0.000127372	0.000122091	-2.10568e-05	-5.17833e-05	5.36388e-05	4.69921e-07
-0.000125055	0.000128643	3.86908e-05	-4.81229e-05	7.10104e-05	3.78311e-05	0.000162865	0.000111776	0.000192061	5.07131e-05	-9.02009e-05	-4.51195e-05	0.00011115	0.000371245	-0.000159913	-5.40995e-05	0.000121572	-8.32919e-05	-9.94955e-05	0.00013831	1.23682e-05	-0.000117969	-0.000201677	-0.000111016	6.0854e-05	-0.000127886	0.000116706	-2.06684e-05	-5.20332e-05	5.26345e-05	4.67198e-07
-0.00012601	0.000128087	3.3408e-05	-4.62342e-05	7.19601e-05	3.88944e-05	0.000163409	0.000111728	3.06142e-05	4.89662e-05	-9.82803e-05	-3.87937e-05	0.000110944	0.000371134	-0.000159825	-5.41972e-05	8.89485e-05	-8.72757e-05	-8.65384e-05	0.000138388	1.21907e-05	-0.00011751	-0.000195872	-0.000112331	6.35881e-05	-0.00013294	0.00011716	-2.10333e-05	-5.14121e-05	5.34468e-05	4.2294e-07
-0.00012601	0.000128087	3.3408e-05	-4.62342e-05	7.19601e-05	3.88944e-05	0.000163409	0.000111728	3.06142e-05	4.89662e-05	-9.82803e-05	-3.87937e-05	0.000110944	0.000371134	-0.000159825	-5.41972e-05	8.89485e-05	-8.72757e-05	-8.65384e-05	0.000138388	1.21907e-05	-0.00011751	-0.000195872	-0.000112331	6.35881e-05	-0.00013294	0.00011716	-2.10333e-05	-5.14121e-05	5.34468e-05	4.2294e-07
-0.000125908	0.000128063	3.47029e-05	-4.52974e-05	7.20909e-05	3.90441e-05	0.000163107	0.000111733	2.16124e-05	5.04235e-05	-9.63696e-05	-3.8857e-05	0.000110783	0.000371136	-0.000159832	-5.46309e-05	8.91448e-05	-8.21788e-05	-8.81988e-05	0.000138367	1.20627e-05	-0.000117825	-0.000196738	-0.000112073	6.33857e-05	-0.000132135	0.000117854	-2.0897e-05	-5.03695e-05	5.32841e-05	4.2177e-07
-0.000125871	0.000127881	3.42537e-05	-4.33706e-05	7.18914e-05	3.89826e-05	0.00016316	0.000111763	3.19806e-05	5.0388e-05	-9.5922e-05	-3.95775e-05	0.000110802	0.000371122	-0.000159862	-5.44456e-05	9.07423e-05	-7.81874e-05	-8.95404e-05	0.000138367	1.20724e-05	-0.000117716	-0.000196932	-0.000111803	6.3263e-05	-0.000129723	0.00011771	-2.09181e-05	-5.04176e-05	5.35353e-05	4.21236e-07
-0.000125816	0.000126797	3.4334e-05	-4.32128e-05	7.19884e-05	3.8996e-05	0.000163054	0.000111735	2.30783e-05	5.018e-05	-9.50977e-05	-4.01564e-05	0.000110835	0.000371139	-0.000159859	-5.44037e-05	8.90648e-05	-8.07794e-05	-8.72199e-05	0.000138377	1.21119e-05	-0.000117784	-0.000196575	-0.000111793	6.32925e-05	-0.000130539	0.000117662	-2.08496e-05	-5.04187e-05	5.33939e-05	4.20069e-07
-0.000125904	0.00012786	3.52885e-05	-4.54656e-05	7.1873e-05	3.89523e-05	0.000163146	0.000111733	2.59904e-05	4.99351e-05	-9.60094e-05	-4.10544e-05	0.000110849	0.000371198	-0.000113305	-5.45356e-05	8.93368e-05	-7.87683e-05	-9.10429e-05	0.00013837	1.21222e-05	-8.48605e-05	-0.000196852	-0.000111458	6.33217e-05	-0.000130507	0.000117695	-2.15375e-05	-5.043e-05	5.33096e-05	4.02141e-07
-0.000125873	0.000127954	3.55053e-05	-4.47836e-05	7.19621e-05	3.89166e-05	0.000163059	0.000111729	2.50914e-05	5.02301e-05	-9.53935e-05	-4.04283e-05	0.000110856	0.000371498	-8.22472e-05	-5.44481e-05	8.972e-05	-7.99953e-05	-0.0001078	0.000138367	1.22313e-05	-2.48733e-05	-0.000196425	-0.000111541	6.32433e-05	-0.0001315	0.000117652	-2.12935e-05	-5.05605e-05	5.34032e-05	3.93166e-07
-0.000125927	0.000127914	3.47662e-05	-4.55223e-05	7.19196e-05	3.89306e-05	0.000163033	0.000111411	2.55606e-05	5.00212e-05	-9.56425e-05	-4.03981e-05	0.000110865	0.000371229	-9.81496e-05	-2.62911e-05	8.99452e-05	-8.00872e-05	-9.48138e-05	0.000138363	1.2132e-05	-3.97905e-05	-0.000196667	-0.000111479	6.13972e-05	-0.00013141	0.000114481	-2.09556e-05	-5.05475e-05	5.32872e-05	3.90994e-07
-0.00012594	0.000127845	3.49871e-05	-3.8615e-05	7.19386e-05	3.89458e-05	0.000163052	0.000111176	2.54229e-05	5.00054e-05	-6.77931e-05	-4.0367e-05	0.000110234	0.000371063	-9.31881e-05	-3.11921e-05	8.96151e-05	-8.02763e-05	-9.2539e-05	0.00013836	1.20831e-05	-3.37879e-05	-0.000196523	-0.000111364	5.60022e-05	-0.000131266	0.000117519	-2.1048e-05	-5.0537e-05	5.33754e-05	3.83943e-07
-0.000125913	0.000127748	3.48413e-05	-3.58518e-05	7.19248e-05	3.89473e-05	0.000163034	0.000111607	2.6134e-05	-4.47493e-06	-2.11729e-05	-4.04004e-05	0.000110927	0.000371249	-9.80089e-05	-3.07836e-05	8.92854e-05	-8.02555e-05	-9.3219e-05	0.000138359	1.22359e-05	-3.90748e-05	-0.000196649	-0.000111519	6.25813e-05	-0.000131141	0.00011751	-2.09467e-05	-5.05589e-05	5.32851e-05	3.79654e-07
-0.000125914	0.000127833	3.48893e-05	-4.12366e-05	7.19258e-05	3.89557e-05	0.000163041	0.000111463	2.60112e-05	2.24982e-05	-1.38492e-05	-4.03841e-05	0.000110897	0.000371162	-9.50638e-05	-3.46419e-05	8.95425e-05	-8.01343e-05	-9.21877e-05	0.000138368	1.21129e-05	-3.46265e-05	-0.000195013	-0.00011152	6.0741e-05	-0.000131088	0.000117332	-2.10343e-05	-5.05288e-05	5.32163e-05	3.78477e-07
-0.000125919	0.00012786	3.49362e-05	-3.90808e-05	7.19297e-05	3.89486e-05	0.000163038	0.000111562	2.60323e-05	9.4659e-06	-1.63952e-05	-4.04049e-05	0.000110909	0.000371224	-9.44977e-05	-3.22979e-05	8.93219e-05	-8.00834e-05	-9.27398e-05	0.000138361	1.21842e-05	-3.13045e-05	-0.000195439	-0.000111531	6.22298e-05	-0.000131039	0.000117472	-2.09922e-05	-5.0555e-05	5.32979e-05	3.78e-07
-0.000125923	2.39418e-05	3.49125e-05	-4.11107e-05	7.1925e-05	3.89506e-05	0.000163054	0.000111507	2.61385e-05	1.99436e-05	-1.85461e-05	-4.04175e-05	0.000110955	0.000371219	-9.5068e-05	-3.37518e-05	8.9461e-05	-8.01198e-05	-9.28565e-05	0.000138359	1.16069e-05	-3.07272e-05	-0.00019438	-0.000111517	6.1074e-05	-0.000131205	0.000117259	-2.10276e-05	-5.05343e-05	5.3275e-05	3.62416e-07
-0.000125917	1.00862e-05	3.48722e-05	-4.03406e-05	7.19271e-05	3.89525e-05	0.000163044	0.000111465	2.62327e-05	1.76342e-05	-1.44919e-05	-4.04069e-05	0.000111119	0.000371239	-9.48619e-05	-3.34864e-05	8.94845e-05	-8.01428e-05	-9.23884e-05	0.000138378	8.87368e-06	-3.3475e-05	-0.000194486	-0.000111531	6.15276e-05	-0.000131183	0.000117053	-2.10152e-05	-5.05608e-05	5.32374e-05	3.61733e-07
-9.68241e-05	2.51906e-05	3.48078e-05	-3.97439e-05	7.18673e-05	3.8952e-05	0.000163045	6.46882e-05	2.2717e-05	1.58331e-05	-1.57243e-05	-4.56066e-05	0.000110963	0.000371228	-4.02972e-05	-3.23989e-05	8.95074e-05	-8.00999e-05	-9.26711e-05	0.000138345	1.047e-05	-3.16605e-05	-0.00017414	-0.00011153	6.16196e-05	-0.00013388	0.000117009	-2.11756e-05	-5.05527e-05	5.09464e-05	3.33184e-07
-4.16483e-05	2.71593e-05	3.45754e-05	-4.02827e-05	7.1901e-05	3.89522e-05	0.000163044	7.07609e-05	2.57145e-05	1.6241e-05	-1.5892e-05	-4.48499e-05	0.000111005	0.00037123	-4.4177e-05	-3.31355e-05	8.94962e-05	-8.002e-05	-9.24077e-05	0.000138357	1.06363e-05	-3.14864e-05	-0.000179412	-0.000111523	6.16472e-05	-0.000137326	0.000117006	-2.10953e-05	-5.05458e-05	5.3172e-05	3.29942e-07
-6.67582e-05	2.62324e-05	3.43994e-05	-4.02551e-05	6.60519e-05	3.89543e-05	0.000160795	8.17769e-05	2.12674e-05	1.79218e-05	-1.65443e-05	-4.36554e-05	7.5608e-05	0.00037128	-4.23705e-05	-3.33182e-05	8.97282e-05	-8.00543e-05	-9.25737e-05	0.00013867	1.33924e-05	-3.08868e-05	-0.000168837	-9.22305e-05	6.15558e-05	-0.000137546	0.000117086	-1.52057e-05	-4.23787e-05	5.23876e-05	3.17389e-07
-4.05445e-05	2.46866e-05	3.45189e-05	-3.97233e-05	7.16067e-05	3.90461e-05	0.000162842	6.41743e-05	2.39503e-05	1.70417e-05	-1.59214e-05	-4.12731e-05	8.87246e-05	0.000371225	-3.99183e-05	-3.30333e-05	8.95004e-05	-8.01368e-05	-9.24811e-05	0.000138459	1.06547e-05	-2.95056e-05	-0.000169435	-0.00010104	6.16132e-05	-0.000132789	0.000117007	-1.60103e-05	-5.03244e-05	5.17181e-05	3.16137e-07
-5.70905e-05	2.83084e-05	3.49252e-05	-4.03954e-05	6.65812e-05	3.8972e-05	0.000160782	6.73964e-05	2.00182e-05	1.74099e-05	-1.71852e-05	-4.35655e-05	8.22319e-05	0.00037124	-4.19748e-05	-3.31049e-05	8.96458e-05	-8.00215e-05	-9.24688e-05	0.000138496	1.15433e-05	-3.07303e-05	-0.000167791	-9.61992e-05	6.17466e-05	-0.000135791	0.000117058	-1.56479e-06	-4.63068e-05	5.24295e-05	3.151e-07
-5.207e-05	2.60803e-05	3.48771e-05	-4.04314e-05	6.74643e-05	3.89641e-05	0.000161838	6.46075e-05	2.40704e-05	1.73296e-05	-1.75787e-05	-4.322e-05	7.5227e-05	0.000371262	-3.84767e-05	-3.31737e-05	8.96419e-05	-8.0019e-05	-9.24116e-05	0.0001385	1.13164e-05	-3.03951e-05	-0.000167657	-9.16944e-05	6.16375e-05	-0.00013605	0.000117053	2.15291e-06	-4.40027e-05	5.19861e-05	3.12193e-07
-4.84454e-05	2.62572e-05	3.4646e-05	-4.01874e-05	6.88258e-05	2.70502e-05	0.000163701	9.22974e-05	8.06017e-06	1.73953e-05	-1.7054e-05	-4.91346e-05	7.94933e-05	0.000164718	-4.5955e-05	-3.29966e-05	9.60875e-05	-8.00501e-05	-9.24205e-05	0.000127088	1.8859e-05	-2.94021e-05	-0.000168387	-9.63924e-05	6.056e-05	-0.000134778	0.000117053	3.22299e-08	-4.25342e-05	5.27755e-05	2.0569e-07
-4.73742e-05	2.67224e-05	3.50002e-05	-4.02851e-05	6.89576e-05	2.77663e-05	0.000164469	7.0225e-05	-1.44407e-05	1.73734e-05	-1.74003e-05	-4.74836e-05	7.57991e-05	0.000116354	-4.42717e-05	-3.35048e-05	0.000100169	-8.00303e-05	-9.2433e-05	0.000109658	2.0824e-05	-2.96091e-05	-0.000167761	-9.67189e-05	6.07046e-05	-0.000134975	0.000117051	-1.81717e-06	-4.32921e-05	5.25381e-05	1.84806e-07
-4.74374e-05	2.66922e-05	3.49932e-05	-4.02857e-05	6.88993e-05	2.78024e-05	0.000164403	7.01306e-05	5.51645e-07	1.73723e-05	-1.74329e-05	-4.74153e-05	7.65285e-05	0.000117108	-4.41058e-05	-3.34889e-05	9.78761e-05	-8.00293e-05	-9.24324e-05	0.000109804	1.97513e-05	-2.96104e-05	-0.000167767	-9.6506e-05	6.07135e-05	-0.000135039	0.000117052	-1.69975e-06	-4.34769e-05	5.22758e-05	1.84329e-07
-5.09519e-05	1.15091e-05	3.48602e-05	-4.43967e-05	6.88969e-05	3.0741e-05	0.000163797	1.5239e-05	-1.24356e-05	1.74217e-05	-1.6942e-05	-4.426e-05	7.9105e-05	0.000128356	-4.27352e-05	-3.31579e-05	0.000100281	-6.04345e-05	-9.24206e-05	0.000125688	1.51376e-05	-2.99131e-05	-0.000168323	-9.36337e-05	6.13007e-05	-0.000135155	0.000117051	-2.61825e-07	-4.15385e-05	2.66474e-05	1.81464e-07
-4.84218e-05	9.88006e-06	3.48444e-05	-4.35978e-05	6.85299e-05	3.10896e-05	0.000163034	6.71632e-06	-2.97533e-06	1.74196e-05	-1.74001e-05	-4.52444e-05	7.76972e-05	0.000123832	-4.35626e-05	-3.32664e-05	0.000105296	-4.33057e-05	-9.23924e-05	0.000116453	1.58378e-05	-2.87539e-05	-0.000168153	-9.43579e-05	6.10756e-05	-0.000135125	0.00011706	-1.85345e-06	-4.26163e-05	3.79385e-05	1.77151e-07
-4.83725e-05	8.89203e-06	3.48868e-05	-4.30581e-05	6.88733e-05	3.00325e-05	0.000163637	3.55492e-06	-1.4657e-05	1.74029e-05	-1.72841e-05	-4.51451e-05	7.73505e-05	0.000124349	-4.35051e-05	-3.32574e-05	0.000101342	-4.14822e-05	-9.24083e-05	0.000115332	1.67955e-05	-2.75164e-05	-0.00016816	-9.33695e-05	6.09501e-05	-0.000135038	0.000117059	-1.36407e-06	-4.22976e-05	3.0962e-05	1.75493e-07
-4.86782e-05	1.11487e-05	3.49224e-05	-4.31293e-05	6.87192e-05	2.96701e-05	0.000163678	1.42592e-05	-1.4961e-05	1.73984e-05	-1.73218e-05	-4.55797e-05	7.70814e-05	0.00012361	-4.34449e-05	-3.33621e-05	9.93624e-05	-4.26748e-05	-9.24213e-05	0.000112465	1.69859e-05	-2.79681e-05	-0.00016789	-9.46511e-05	6.09149e-05	-0.000135142	0.000117058	-1.53419e-06	-4.23509e-05	3.03653e-05	1.74791e-07
-4.85575e-05	1.09803e-05	3.48674e-05	-4.28963e-05	6.87019e-05	3.04109e-05	0.000163534	5.13134e-06	-1.25196e-05	1.74012e-05	-1.72979e-05	-4.52477e-05	7.73533e-05	0.000121616	-4.34905e-05	-3.32986e-05	9.85596e-05	-4.27458e-05	-9.24152e-05	0.000113189	1.69622e-05	-2.81124e-05	-0.000168011	-9.45567e-05	6.10307e-05	-0.00013516	0.000117058	-1.21863e-06	-4.24208e-05	3.20558e-05	1.74193e-07
-4.85779e-05	1.19935e-05	3.48787e-05	-4.33029e-05	6.64509e-05	3.10865e-05	0.00014322	2.15915e-06	-1.07864e-05	1.74109e-05	-1.72586e-05	-4.72321e-05	7.75589e-05	0.000122662	-4.33977e-05	-3.11435e-05	9.9713e-05	-4.91056e-05	-0.000100722	0.000114869	1.60428e-05	-2.78232e-05	-0.000162312	-9.53214e-05	6.10055e-05	-9.71989e-05	9.38975e-05	-1.53829e-05	-4.23311e-05	2.03686e-05	1.54943e-07
-4.85779e-05	1.19935e-05	3.48787e-05	-4.33029e-05	6.64509e-05	3.10865e-05	0.00014322	2.15915e-06	-1.07864e-05	1.74109e-05	-1.72586e-05	-4.72321e-05	7.75589e-05	0.000122662	-4.33977e-05	-3.11435e-05	9.9713e-05	-4.91056e-05	-0.000100722	0.000114869	1.60428e-05	-2.78232e-05	-0.000162312	-9.53214e-05	6.10055e-05	-9.71989e-05	9.38975e-05	-1.53829e-05	-4.23311e-05	2.03686e-05	1.54943e-07
-4.83885e-05	1.27951e-05	3.48743e-05	-4.35071e-05	6.662e-05	3.10592e-05	0.000143194	-1.91926e-07	-1.03483e-05	1.74449e-05	-1.73079e-05	-4.99503e-05	7.75877e-05	0.000122554	-4.33711e-05	-3.13083e-05	9.95337e-05	-4.76703e-05	-9.90485e-05	0.000114802	1.59912e-05	-2.77647e-05	-0.000162473	-9.52495e-05	6.09993e-05	-9.63698e-05	9.14584e-05	-1.48608e-05	-4.26928e-05	2.13522e-05	1.54167e-07
-4.83399e-05	1.25343e-05	3.46699e-05	3.90084e-06	7.04076e-05	3.09953e-05	0.000146003	1.99905e-06	-1.08293e-05	1.68608e-05	-1.73014e-05	-4.77461e-05	7.75776e-05	0.000122744	-4.34184e-05	-3.1247e-05	9.93668e-05	-5.14647e-05	-9.8973e-05	0.000113846	1.61469e-05	-2.7816e-05	-0.00014773	-9.52192e-05	6.10041e-05	-9.90563e-05	8.35425e-05	-1.4489e-05	-4.2716e-05	2.35292e-05	1.48182e-07
-4.83882e-05	1.22749e-05	3.48177e-05	-1.89368e-05	6.94947e-05	3.09379e-05	0.000145891	2.38989e-06	-1.0909e-05	1.73379e-05	9.81128e-07	-4.76194e-05	7.75776e-05	0.000122611	-4.33269e-05	-3.12327e-05	9.95825e-05	-4.7913e-05	-9.80297e-05	7.46983e-05	1.6121e-05	-2.766e-05	-0.000147776	-9.51829e-05	6.10052e-05	-9.85969e-05	9.28481e-05	-1.50229e-05	-2.70542e-05	2.23152e-05	1.40576e-07
-4.82849e-05	1.25165e-05	3.48739e-05	-1.4265e-05	6.79877e-05	3.0897e-05	0.000144044	2.10867e-06	-1.08032e-05	1.7026e-05	-1.20869e-05	-4.88486e-05	7.77583e-05	0.000122709	-4.33249e-05	-3.12355e-05	9.94142e-05	-4.78064e-05	-9.76597e-05	8.08407e-05	1.6092e-05	-2.77124e-05	-0.000146718	-9.51682e-05	6.10072e-05	-9.85654e-05	8.75901e-05	-1.19107e-05	-1.29353e-05	2.30294e-05	1.38933e-07
-2.38427e-05	1.16955e-05	3.48134e-05	-8.0044e-06	6.78464e-05	3.09332e-05	0.000144527	6.52139e-06	-1.08588e-05	1.72452e-05	-1.45113e-05	-4.82904e-05	7.75728e-05	0.000123243	-4.33601e-05	-3.11787e-05	9.94822e-05	-4.88295e-05	-9.80352e-05	8.33939e-05	1.53658e-05	-2.49542e-05	-0.000148244	-9.51393e-05	4.9294e-05	-9.84093e-05	8.56703e-05	-1.4007e-05	-2.61656e-05	2.27251e-05	1.37072e-07
-3.26342e-05	1.1814e-05	3.48218e-05	-4.24549e-06	6.84137e-05	3.09524e-05	0.0001447	7.50177e-06	-1.08555e-05	1.72327e-05	-9.05631e-06	-4.79973e-05	7.76305e-05	0.000123303	-4.33425e-05	-3.11843e-05	9.94562e-05	-4.876e-05	-9.79526e-05	8.12784e-05	1.56454e-05	-2.5315e-05	-0.000147952	-9.51252e-05	5.27572e-05	-9.85926e-05	8.217e-05	-1.38667e-05	-2.13277e-05	2.29664e-05	1.36674e-07
-3.07292e-05	1.10304e-05	3.47998e-05	-8.38688e-06	6.83658e-05	3.09588e-05	0.000135892	6.32601e-06	-1.0856e-05	1.71976e-05	-1.12557e-05	-4.82585e-05	7.75947e-05	0.000123188	-4.31764e-05	-3.0795e-05	9.94481e-05	-4.83217e-05	-9.79915e-05	8.14796e-05	1.52361e-05	-2.53458e-05	-0.000147611	-9.51448e-05	5.09411e-05	-9.82511e-05	8.6124e-05	-1.32874e-05	-1.96764e-05	2.27032e-05	1.34291e-07
-3.72599e-05	1.19024e-05	3.48854e-05	-4.94882e-06	6.86702e-05	-2.09588e-06	0.000139486	5.89466e-06	-1.08292e-05	1.72039e-05	-9.6067e-06	-4.8287e-05	7.76149e-05	0.000123259	-4.18707e-05	-3.10829e-05	9.94559e-05	-4.6097e-05	-9.81083e-05	8.38966e-05	1.53601e-05	-2.61675e-05	-3.79936e-05	-9.45295e-05	5.27528e-05	-9.84434e-05	8.56084e-05	-1.56148e-05	-2.07618e-05	2.2771e-05	1.14732e-07
-3.22859e-05	1.15352e-05	3.44232e-05	-7.33334e-06	6.86229e-05	2.49083e-05	0.000120852	5.32527e-06	-1.08438e-05	1.73721e-05	-1.10862e-05	-4.82045e-05	7.75589e-05	9.26737e-05	-4.31598e-05	-3.11858e-05	9.818e-05	-4.7738e-05	-9.79979e-05	8.06288e-05	1.54416e-05	-1.09794e-05	-5.46831e-05	-9.46972e-05	4.60238e-05	-9.87738e-05	8.84114e-05	-1.43176e-05	-1.9897e-05	2.28994e-05	1.03838e-07
-3.53369e-05	1.16336e-05	3.47406e-05	-6.71413e-06	6.85657e-05	2.23256e-05	0.000122192	5.53804e-06	-1.0843e-05	1.72389e-05	-1.10667e-05	-4.81877e-05	7.76138e-05	6.6178e-05	-4.27557e-05	-3.11236e-05	9.84086e-05	-4.76662e-05	-9.80004e-05	8.12706e-05	1.53307e-05	-1.63496e-05	-5.75344e-05	-9.48322e-05	4.79764e-05	-9.85796e-05	8.74018e-05	-1.4401e-05	-2.00068e-05	2.28655e-05	1.00617e-07
-3.58478e-05	1.1769e-05	3.47734e-05	-7.07623e-06	6.8353e-05	1.82109e-05	0.000122549	5.62523e-06	-1.08419e-05	1.74295e-05	-1.05568e-05	-4.82418e-05	7.76098e-05	6.35979e-05	-4.26586e-05	-3.11542e-05	9.87855e-05	-4.71847e-05	-9.80049e-05	8.13191e-05	1.55041e-05	-2.33445e-05	-4.51528e-05	-9.44328e-05	4.8654e-05	-9.84602e-05	8.81927e-05	-1.37124e-05	-2.01753e-05	2.27959e-05	9.93534e-08
-2.2469e-05	1.15711e-05	3.4693e-05	-4.95589e-06	6.84356e-05	1.93128e-05	0.000126306	5.96148e-06	-1.08441e-05	1.67098e-05	-1.02576e-05	-4.49993e-05	7.75802e-05	5.69027e-05	-4.24005e-05	-3.11522e-05	9.86612e-05	-4.72158e-05	-9.5266e-05	8.16444e-05	1.5441e-05	-2.11797e-05	-5.21435e-05	-2.82448e-05	5.08702e-05	-9.86127e-05	8.73223e-05	-1.40034e-05	-2.00815e-05	2.28548e-05	9.04315e-08
-3.54579e-05	1.16317e-05	3.47156e-05	-6.40919e-06	3.65626e-05	2.02983e-05	0.00012314	5.71633e-06	-1.0949e-05	1.79032e-05	-1.0297e-05	-4.67778e-05	7.76047e-05	6.06548e-05	-3.87566e-05	-3.08247e-05	9.87018e-05	-4.73298e-05	-9.58283e-05	8.16396e-05	1.54841e-05	-2.18945e-05	-5.26692e-05	-4.22953e-05	5.13295e-05	-9.84317e-05	8.77453e-05	-1.40216e-05	-1.99587e-05	2.28685e-05	8.87252e-08
-2.40216e-05	1.13704e-05	3.46834e-05	-6.27764e-06	3.77503e-05	1.99081e-05	0.000124288	5.31876e-06	-1.09303e-05	1.74705e-05	-8.3247e-06	-4.5071e-05	7.75926e-05	5.96392e-05	-4.1776e-05	-3.01476e-05	9.80785e-05	-4.74813e-05	-9.56876e-05	8.03224e-05	1.54949e-05	-2.06711e-05	-5.42187e-05	-3.70654e-05	5.08849e-05	-9.65563e-05	8.7909e-05	-1.39589e-05	-2.01793e-05	2.28474e-05	8.72297e-08
-2.87412e-05	1.16062e-05	3.46046e-05	-5.89216e-06	4.33982e-05	2.0125e-05	0.000100825	5.65462e-06	-1.08829e-05	1.76193e-05	-9.53658e-06	-4.66873e-05	7.75892e-05	5.97216e-05	-3.76545e-05	-3.10079e-05	9.82211e-05	-4.72823e-05	-9.60626e-05	8.12749e-05	1.5501e-05	-2.15491e-05	-5.33039e-05	-3.28639e-05	4.98296e-05	-9.83339e-05	8.7743e-05	-1.39557e-05	-2.00096e-05	2.28622e-05	8.26566e-08
-2.98712e-05	1.16044e-05	3.46948e-05	-6.0877e-06	3.9196e-05	1.96414e-05	0.000106139	5.66542e-06	-1.09455e-05	1.34743e-05	-9.55882e-06	-4.54845e-05	7.76014e-05	3.44257e-05	-3.94768e-05	-3.03405e-05	-4.01026e-06	-4.73807e-05	-9.55745e-05	8.12447e-05	1.55359e-05	-2.10591e-05	-5.3802e-05	-3.15652e-05	4.97113e-05	-9.80646e-05	8.8026e-05	-1.39856e-05	-2.01035e-05	2.28486e-05	7.11654e-08
-2.76354e-05	1.15765e-05	3.46399e-05	-6.00973e-06	4.03081e-05	2.00663e-05	0.000101708	5.72442e-06	-1.09561e-05	1.72687e-05	-1.19967e-05	-4.59607e-05	7.6545e-05	3.67415e-05	-4.03364e-05	-3.05471e-05	1.9826e-05	-4.73372e-05	-9.56793e-05	8.12111e-05	1.55505e-05	-2.12871e-05	-5.28243e-05	-3.10669e-05	4.98297e-05	-9.78507e-05	8.80093e-05	-1.40234e-05	-2.01799e-05	2.28489e-05	7.07457e-08
-2.99002e-05	1.15771e-05	3.46684e-05	-6.13888e-06	4.00712e-05	1.99497e-05	9.02317e-05	6.46311e-06	-1.09412e-05	1.50754e-05	-1.03274e-05	-4.54775e-05	7.7527e-05	3.49455e-05	-3.98372e-05	-3.04679e-05	1.23745e-05	-4.73664e-05	-9.57345e-05	8.13775e-05	1.55209e-05	-2.1307e-05	-5.35951e-05	-3.26395e-05	4.9937e-05	-9.68149e-05	8.81241e-05	-1.40036e-05	-2.01668e-05	2.28502e-05	6.8298e-08
-2.86308e-05	1.15795e-05	3.4665e-05	-6.14953e-06	4.06703e-05	1.99872e-05	8.86066e-05	7.14517e-06	-1.09358e-05	1.55917e-05	-9.86418e-06	-3.90802e-05	7.74946e-05	3.57167e-05	-3.99218e-05	-3.03987e-05	1.77419e-05	-4.7357e-05	-9.56184e-05	8.11256e-05	1.54625e-05	-2.13011e-05	-5.36249e-05	-3.27391e-05	4.98712e-05	-9.80744e-05	8.80591e-05	-1.40642e-05	-2.02381e-05	2.28457e-05	6.78467e-08
-2.85812e-05	1.15814e-05	3.4666e-05	-6.12843e-06	4.09149e-05	1.99993e-05	8.94543e-05	6.82026e-06	-1.09286e-05	1.35099e-05	-1.02066e-05	-3.95709e-05	7.75311e-05	3.33919e-05	-3.98244e-05	-3.04947e-05	1.76988e-05	-4.73657e-05	-9.55664e-05	8.12095e-05	1.54845e-05	-2.12805e-05	-5.35879e-05	-3.21064e-05	4.98841e-05	-9.75646e-05	8.80305e-05	-1.40071e-05	-2.01889e-05	2.28449e-05	6.7689e-08
-1.24194e-05	1.15775e-05	3.45747e-05	-4.57848e-06	4.04097e-05	1.99927e-05	8.93134e-05	6.43973e-06	-5.39258e-06	1.46301e-05	-9.89515e-06	-3.8029e-05	7.75063e-05	3.58814e-05	-3.42144e-05	-3.01752e-05	1.70988e-05	-4.73649e-05	-9.57873e-05	8.12737e-05	1.55264e-05	-2.12675e-05	-5.37505e-05	-2.96245e-05	4.97933e-05	-9.69897e-05	8.81052e-05	-1.4e-05	-2.02227e-05	2.2847e-05	6.62711e-08
-5.0816e-06	1.15774e-05	3.46104e-05	-5.00677e-06	4.05392e-05	1.99759e-05	8.95877e-05	6.50026e-06	-5.10449e-06	1.52588e-05	-9.96e-06	-3.83059e-05	7.75047e-05	3.59014e-05	-3.35859e-05	-3.01989e-05	1.68822e-05	-4.73661e-05	-9.58361e-05	8.12071e-05	1.54798e-05	-2.12634e-05	-5.38093e-05	-2.78065e-05	4.98078e-05	-9.7154e-05	8.80384e-05	-1.39675e-05	-2.02251e-05	2.28452e-05	6.61194e-08
4.12734e-07	1.15781e-05	3.4571e-05	-3.5705e-06	4.05939e-05	1.99798e-05	8.97454e-05	6.91634e-06	-5.79702e-06	1.54566e-05	-9.95027e-06	-3.81346e-05	7.74983e-05	3.58273e-05	-3.1554e-05	-3.01946e-05	1.60321e-05	-4.73633e-05	-9.59319e-05	8.12387e-05	1.54945e-05	-2.12655e-05	-5.4155e-05	-2.63877e-05	4.9795e-05	-9.7297e-05	8.80386e-05	-1.38891e-05	-2.02298e-05	2.28464e-05	6.59595e-08
-4.09999e-06	1.15411e-05	3.47556e-05	-4.85663e-06	4.05683e-05	1.99587e-05	8.93814e-05	6.76692e-06	-6.27617e-06	1.56164e-05	-9.95603e-06	-3.85719e-05	7.32461e-05	-6.05715e-07	-3.304e-05	-3.02627e-05	1.61633e-05	-4.73612e-05	-9.61604e-05	8.11662e-05	1.54669e-05	-2.12806e-05	-5.38628e-05	-2.69861e-05	4.98163e-05	-9.7509e-05	8.80311e-05	-1.39485e-05	-1.73398e-05	2.25188e-05	6.41056e-08
-2.99803e-06	1.15334e-05	3.47464e-05	-3.74342e-06	4.06895e-05	1.99624e-05	8.97867e-05	6.80709e-06	-5.0941e-06	1.55726e-05	-9.96239e-06	-3.80316e-05	7.14941e-05	2.5381e-07	-3.26296e-05	-3.02178e-05	1.55218e-05	-4.73617e-05	-9.61862e-05	8.11897e-05	1.54872e-05	-2.12689e-05	-5.40727e-05	-2.70901e-05	4.98043e-05	-9.73986e-05	8.80356e-05	-1.39634e-05	-1.70072e-05	2.27514e-05	6.38255e-08
-3.45809e-06	1.15476e-05	3.47102e-05	-4.73367e-06	4.0718e-05	1.99618e-05	8.95177e-05	6.82634e-06	-5.31155e-06	1.24035e-05	-9.98489e-06	-3.80583e-05	7.20191e-05	3.50074e-06	-3.26156e-05	-3.02289e-05	1.53827e-05	-4.73601e-05	-9.60982e-05	8.1204e-05	1.5484e-05	-2.12755e-05	-5.4046e-05	-2.70348e-05	4.9813e-05	-9.74267e-05	8.8038e-05	-1.39571e-05	-1.808e-05	2.26395e-05	6.38068e-08
-1.95025e-06	1.15444e-05	3.46862e-05	-4.67027e-06	4.06986e-05	1.99962e-05	8.94525e-05	6.84839e-06	-5.5121e-06	1.38981e-05	-9.98502e-06	-3.812e-05	7.17332e-05	2.84258e-06	-3.24802e-05	-3.02244e-05	1.52252e-05	-4.73607e-05	-9.60447e-05	8.11903e-05	1.54772e-05	-2.12707e-05	-5.40339e-05	-2.71472e-05	4.981e-05	-9.7398e-05	8.80339e-05	-1.39537e-05	-1.73306e-05	2.256e-05	6.37268e-08
-1.61847e-06	1.15412e-05	3.47114e-05	-4.61671e-06	4.06882e-05	1.99688e-05	8.96028e-05	6.84882e-06	-5.37675e-06	1.08846e-05	-9.97768e-06	-3.79342e-05	7.17797e-05	3.18639e-06	-3.23049e-05	-3.02234e-05	1.52584e-05	-4.73611e-05	-9.61971e-05	8.11964e-05	1.54816e-05	-2.12711e-05	-5.40318e-05	-2.70632e-05	4.98092e-05	-9.73933e-05	8.80352e-05	-1.39565e-05	-1.7281e-05	2.27136e-05	6.36899e-08
-2.86751e-06	1.1823e-05	3.47232e-05	-2.96092e-06	4.06916e-05	1.99615e-05	8.89725e-05	6.89358e-06	-1.54049e-06	1.16521e-05	-1.14026e-05	-3.80075e-05	7.1836e-05	-1.3675e-06	-3.24204e-05	-3.02236e-05	1.52688e-05	-3.66848e-05	-9.61875e-05	8.29211e-05	1.54785e-05	-2.12711e-05	-5.4028e-05	-2.69722e-05	5.32379e-05	-8.77237e-05	8.50582e-05	-1.39495e-05	-1.71121e-05	2.2635e-05	6.10297e-08
-2.88692e-06	1.17115e-05	3.47227e-05	-3.46981e-06	4.06864e-05	1.99641e-05	8.90606e-05	6.79963e-06	-1.98879e-06	1.18342e-05	-1.03701e-05	-3.80258e-05	7.18128e-05	5.86165e-07	-3.24356e-05	-3.02242e-05	1.53164e-05	-3.76947e-05	-9.61767e-05	8.21502e-05	1.54789e-05	-2.12573e-05	-5.39188e-05	-2.69677e-05	5.09818e-05	-8.8081e-05	8.55858e-05	-1.39497e-05	-1.71321e-05	2.26545e-05	6.08794e-08
-2.83398e-06	1.17708e-05	3.47197e-05	-3.78186e-06	4.06927e-05	1.99618e-05	8.90365e-05	6.89022e-06	-3.46604e-06	1.18647e-05	-1.08078e-05	-3.80454e-05	7.18655e-05	-1.66408e-08	-3.24295e-05	-3.02786e-05	1.52546e-05	-3.82843e-05	-9.50331e-05	8.25022e-05	1.54786e-05	-8.93032e-06	-5.39934e-05	-2.6974e-05	5.13407e-05	-8.78793e-05	8.55035e-05	-1.39495e-05	-1.71212e-05	2.26327e-05	6.04138e-08
-2.72767e-06	1.16924e-05	3.47084e-05	-3.5566e-06	4.07779e-05	1.99431e-05	8.6797e-05	7.23551e-06	-4.3331e-06	1.23331e-05	-1.05188e-05	-3.88082e-05	7.17766e-05	1.89182e-07	-3.24843e-05	-3.02836e-05	1.52795e-05	-3.87796e-05	-9.56654e-05	2.85211e-05	1.63109e-05	-1.21313e-05	-4.83289e-05	-2.6981e-05	5.05083e-05	-8.92894e-05	8.65265e-05	-1.39501e-05	-1.73624e-05	2.26724e-05	5.41201e-08
-2.788e-06	1.16891e-05	3.47129e-05	-3.70111e-06	4.07239e-05	1.9958e-05	8.79555e-05	6.9145e-06	-3.07748e-06	1.1899e-05	-1.04851e-05	-3.87148e-05	7.18093e-05	4.84177e-07	-3.24608e-05	-3.05276e-05	1.52955e-05	-3.73783e-05	-9.5873e-05	3.20639e-05	1.57504e-05	-1.02768e-05	-4.92976e-05	-2.70435e-05	5.11749e-05	-7.52616e-05	8.70489e-05	-1.51257e-05	-1.72627e-05	2.26425e-05	5.23724e-08
-2.78546e-06	1.16545e-05	3.47134e-05	-3.84951e-06	4.07084e-05	1.99505e-05	8.57875e-05	6.90936e-06	-3.63551e-06	1.21144e-05	-1.05563e-05	-4.02818e-05	7.17913e-05	4.59768e-07	-3.24094e-05	-3.03654e-05	1.52977e-05	-2.99374e-05	-9.57612e-05	2.65876e-05	1.58696e-05	-9.81376e-06	-4.88137e-05	-2.20256e-05	5.08509e-05	-7.38465e-05	8.63435e-05	-1.47778e-05	-1.7288e-05	2.26227e-05	5.05933e-08
-2.78546e-06	1.16545e-05	3.47134e-05	-3.84951e-06	4.07084e-05	1.99505e-05	8.57875e-05	6.90936e-06	-3.63551e-06	1.21144e-05	-1.05563e-05	-4.02818e-05	7.17913e-05	4.59768e-07	-3.24094e-05	-3.03654e-05	1.52977e-05	-2.99374e-05	-9.57612e-05	2.65876e-05	1.58696e-05	-9.81376e-06	-4.88137e-05	-2.20256e-05	5.08509e-05	-7.38465e-05	8.63435e-05	-1.47778e-05	-1.7288e-05	2.26227e-05	5.05933e-08
-2.76337e-06	1.16484e-05	3.47147e-05	-3.86546e-06	4.07148e-05	1.99506e-05	8.6119e-05	6.91502e-06	-3.60228e-06	1.21193e-05	-1.07344e-05	-3.87905e-05	7.17868e-05	5.14538e-07	-3.23502e-05	-3.03807e-05	1.52956e-05	-2.71e-05	-9.57554e-05	2.69446e-05	1.58549e-05	-9.89999e-06	-4.89381e-05	-2.15559e-05	5.07972e-05	-7.40928e-05	8.63644e-05	-1.45136e-05	-1.73009e-05	2.26378e-05	5.04101e-08
1.86913e-06	1.16618e-05	3.47035e-05	-3.81081e-06	4.07248e-05	1.9951e-05	8.60698e-05	7.51111e-06	-3.59858e-06	1.21064e-05	-1.06252e-05	-3.93283e-05	7.17899e-05	5.22609e-07	-3.23441e-05	-3.03608e-05	1.5293e-05	-2.96656e-05	-7.74432e-05	2.56687e-05	2.50111e-05	-9.82657e-06	-1.88728e-05	-2.13543e-05	5.07652e-05	-7.45753e-05	8.51646e-05	-1.43748e-05	-1.72964e-05	2.25944e-05	4.55329e-08
-5.80402e-08	1.16612e-05	3.47062e-05	-3.81348e-06	4.07135e-05	1.99538e-05	8.63249e-05	1.13183e-05	-3.44187e-06	1.21047e-05	-1.0893e-05	-3.95882e-05	7.17855e-05	4.87521e-07	-3.24117e-05	-3.03638e-05	1.52857e-05	-2.918e-05	-7.59142e-05	2.63221e-05	2.0179e-05	-9.67835e-06	-2.23422e-05	-2.03118e-05	5.07752e-05	-7.4199e-05	8.45488e-05	-1.45533e-05	-1.72571e-05	2.25721e-05	4.51658e-08
2.28363e-07	1.16612e-05	3.47058e-05	-3.81396e-06	4.07157e-05	1.99536e-05	8.61903e-05	7.81069e-06	-3.47693e-06	1.2105e-05	-1.08632e-05	-3.95824e-05	7.17855e-05	4.96132e-07	-3.2401e-05	-3.03636e-05	1.52882e-05	-2.91555e-05	-7.60358e-05	2.61496e-05	2.01952e-05	-9.75253e-06	-2.23813e-05	-2.0458e-05	5.07769e-05	-7.42385e-05	8.46309e-05	-1.44295e-05	-1.72838e-05	2.25718e-05	4.51092e-08
5.88783e-07	1.16564e-05	3.47079e-05	-3.82588e-06	4.07158e-05	1.99531e-05	8.61674e-05	9.72913e-06	-3.53928e-06	1.21077e-05	-1.06927e-05	-3.95275e-05	7.17854e-05	5.01726e-07	-3.23669e-05	-3.03545e-05	1.52892e-05	-2.88821e-05	-7.60762e-05	2.52549e-05	1.79125e-05	-9.45244e-06	-2.23409e-05	-2.02828e-05	5.07559e-05	-7.43822e-05	8.4782e-05	-1.45034e-05	-1.72826e-05	2.25832e-05	4.50191e-08
9.75146e-07	1.16589e-05	3.47073e-05	-3.82026e-06	4.07199e-05	1.99557e-05	8.6138e-05	8.61995e-06	-3.54398e-06	1.21071e-05	-1.06578e-05	-3.95322e-05	7.17845e-05	4.91539e-07	-3.23615e-05	-3.03574e-05	1.52901e-05	-2.82351e-05	-7.64975e-05	2.57163e-05	1.74497e-05	-9.7341e-06	-1.90138e-05	-1.95935e-05	5.07484e-05	-7.44002e-05	8.50272e-05	-1.43723e-05	-1.68907e-05	2.26028e-05	4.48961e-08
3.34505e-07	1.1629e-05	3.47111e-05	-3.84286e-06	4.07484e-05	2.21756e-05	8.6868e-05	8.18407e-06	-3.55487e-06	1.34969e-05	-1.07443e-05	-3.9526e-05	7.02226e-05	4.91871e-07	-2.41488e-05	-3.47541e-05	1.46459e-05	-2.88589e-05	-7.63107e-05	1.77798e-05	1.70767e-05	-9.75002e-06	-2.30181e-05	-1.17094e-05	5.07625e-05	-7.43266e-05	1.52108e-05	-1.43953e-05	-1.61842e-05	2.25767e-05	3.72671e-08
3.83462e-07	1.16554e-05	3.47084e-05	-3.83128e-06	4.08061e-05	2.07229e-05	7.55032e-05	8.58667e-06	-3.51954e-06	1.28951e-05	-1.05084e-05	-3.94857e-05	6.70845e-05	4.9726e-07	-2.66674e-05	-3.39276e-05	1.45886e-05	-2.8742e-05	-7.63295e-05	1.74159e-05	1.89082e-05	-9.63171e-06	-2.16357e-05	-1.19877e-05	5.07583e-05	-7.38569e-05	1.49106e-05	-1.4383e-05	-1.66678e-05	2.25821e-05	3.49142e-08
5.03286e-07	1.16719e-05	3.47081e-05	-3.8259e-06	4.07032e-05	2.03379e-05	7.45898e-05	9.04545e-06	-3.56925e-06	1.34158e-05	-1.06478e-05	-3.91595e-05	1.61995e-05	5.04355e-07	-2.6372e-05	-1.74484e-05	1.4667e-05	-2.8889e-05	-7.63467e-05	1.77352e-05	1.81035e-05	-9.6606e-06	-2.00339e-05	-1.9762e-05	5.07544e-05	-7.36953e-05	2.15265e-05	-1.43317e-05	-1.71135e-05	2.40934e-05	3.0129e-08
4.16299e-07	1.1338e-05	3.47004e-05	-3.84127e-06	4.07243e-05	2.06212e-05	7.90526e-05	8.82955e-06	-3.60461e-06	1.27707e-05	-1.06672e-05	-3.9277e-05	2.79778e-05	5.02816e-07	-2.4562e-05	-1.92484e-05	1.49313e-05	-2.88355e-05	-7.64184e-05	1.91887e-05	1.89055e-05	-9.66983e-06	-2.13355e-05	-1.65653e-05	5.07587e-05	-1.98301e-05	2.39393e-05	-1.43524e-05	-1.68954e-05	2.30386e-05	2.63559e-08
5.69139e-07	1.16051e-05	3.47081e-05	-3.86951e-06	4.07293e-05	2.05559e-05	7.5293e-05	8.90185e-06	-3.56182e-06	1.27995e-05	-1.06769e-05	-3.92683e-05	2.6146e-05	5.0643e-07	-2.71225e-05	-1.72382e-05	1.48601e-05	-2.8878e-05	-7.63459e-05	1.87224e-05	1.95952e-05	-9.66934e-06	-2.05122e-05	-1.71571e-05	5.07556e-05	-1.08178e-05	1.98424e-05	-1.43386e-05	-1.701e-05	2.31372e-05	2.52772e-08
5.69139e-07	1.16051e-05	3.47081e-05	-3.86951e-06	4.07293e-05	2.05559e-05	7.5293e-05	8.90185e-06	-3.56182e-06	1.27995e-05	-1.06769e-05	-3.92683e-05	2.6146e-05	5.0643e-07	-2.71225e-05	-1.72382e-05	1.48601e-05	-2.8878e-05	-7.63459e-05	1.87224e-05	1.95952e-05	-9.66934e-06	-2.05122e-05	-1.71571e-05	5.07556e-05	-1.08178e-05	1.98424e-05	-1.43386e-05	-1.701e-05	2.31372e-05	2.52772e-08
1.05773e-06	1.32019e-05	2.83802e-05	-3.84677e-06	4.07294e-05	2.09104e-05	7.54304e-05	8.93583e-06	-3.58273e-06	1.30483e-05	-1.07014e-05	-3.91813e-05	2.28485e-05	1.42405e-06	-2.50138e-05	-1.89762e-05	1.26405e-05	-2.88834e-05	-7.63651e-05	4.54636e-06	1.84354e-05	-9.65673e-06	-2.11546e-05	-1.6683e-05	5.07561e-05	-1.50345e-05	2.18894e-05	-1.43386e-05	-1.6951e-05	2.31975e-05	2.45217e-08
5.70941e-07	1.18559e-05	3.46997e-05	-3.86537e-06	4.07047e-05	2.01192e-05	7.42812e-05	8.70832e-06	-4.45128e-06	1.34421e-05	-1.63837e-05	-3.91658e-05	2.24416e-05	1.35163e-06	-2.55696e-05	-1.85485e-05	1.50065e-05	-2.88497e-05	-3.41643e-05	1.83667e-05	1.91936e-05	-1.22661e-05	-2.51785e-05	-1.72784e-05	5.07646e-05	-1.54049e-05	2.18054e-05	-1.42891e-05	-1.83741e-05	2.35048e-05	2.09188e-08
1.01007e-06	1.20771e-05	2.85731e-05	-3.84956e-06	4.07216e-05	2.0622e-05	7.54343e-05	8.83024e-06	-3.65219e-06	1.31872e-05	-1.12727e-05	-3.92192e-05	2.27074e-05	1.35838e-06	-2.52511e-05	-1.83696e-05	1.27052e-05	-2.88842e-05	-4.0811e-05	6.05832e-06	1.873e-05	-1.00468e-05	-2.15203e-05	-1.67175e-05	5.07582e-05	-1.5032e-05	1.75355e-05	-1.43199e-05	-1.72351e-05	2.32658e-05	2.02205e-08
8.35287e-07	1.25524e-05	2.87454e-05	-3.85624e-06	4.07199e-05	2.07161e-05	7.54276e-05	8.82675e-06	-3.6505e-06	1.34324e-05	-1.08796e-05	-3.92208e-05	2.3056e-05	1.57809e-06	-2.52398e-05	-1.87463e-05	1.32601e-05	-2.88839e-05	-4.09177e-05	7.86511e-06	1.87556e-05	-1.06005e-05	-2.10918e-05	-1.71149e-05	5.07597e-05	-7.2451e-06	1.64631e-05	-1.43221e-05	-1.69867e-05	2.32395e-05	2.01088e-08
9.49138e-07	9.15057e-06	2.99254e-05	-3.85276e-06	4.07313e-05	2.04747e-05	7.53437e-05	8.87955e-06	-3.95924e-06	1.33723e-05	-1.11711e-05	-3.92235e-05	2.28716e-05	1.46654e-06	-1.52966e-05	-1.85795e-05	1.34539e-05	-2.88846e-05	-4.17475e-05	7.75669e-06	1.88221e-05	-1.03145e-05	-2.13685e-05	-1.69868e-05	5.07597e-05	-9.9559e-06	1.6818e-05	-1.48546e-05	-1.47418e-05	2.32483e-05	1.97521e-08
9.15505e-07	7.77172e-06	2.95391e-05	-3.85728e-06	4.07259e-05	5.15925e-06	7.52988e-05	8.93479e-06	-3.88428e-06	1.32297e-05	-1.12572e-05	-3.92318e-05	2.2858e-05	1.68382e-06	-1.9147e-05	-1.8457e-05	1.38822e-05	-2.88861e-05	-4.08171e-05	7.31208e-06	1.88609e-05	-1.01775e-05	-2.1574e-05	-1.58377e-05	5.07589e-05	-9.11104e-06	1.49115e-05	-1.50078e-05	-1.66434e-05	2.32549e-05	1.93193e-08
9.71405e-07	8.59704e-06	2.94189e-05	-3.74612e-06	4.07059e-05	1.37281e-05	3.09299e-05	8.96216e-06	-4.09373e-06	1.34099e-05	-1.94738e-05	-3.92283e-05	2.28043e-05	1.60786e-06	-1.77161e-05	-1.84514e-05	1.37572e-05	-2.95728e-05	-4.09347e-05	7.00417e-06	1.88653e-05	-1.01595e-05	-2.1449e-05	-1.68752e-05	5.07589e-05	-1.01198e-05	1.52692e-05	-1.51253e-05	-1.54132e-05	2.32756e-05	1.5041e-08
9.31172e-07	7.63892e-06	2.96673e-05	-3.84599e-06	4.07223e-05	1.28582e-05	3.3252e-05	9.02727e-06	-4.68608e-06	1.32777e-05	-1.1641e-05	-3.92445e-05	2.27804e-05	1.57368e-06	-1.93911e-05	-1.8472e-05	1.36504e-05	-2.92117e-05	-4.04286e-05	7.3633e-06	1.88822e-05	-1.00684e-05	-2.15681e-05	-1.64643e-05	5.07587e-05	-1.02197e-05	1.46024e-05	-1.48651e-05	-1.62689e-05	2.32544e-05	1.49206e-08
9.32779e-07	7.84109e-06	1.48515e-05	-3.83525e-06	4.06466e-05	8.79019e-06	3.63706e-05	8.26435e-06	-4.54381e-06	1.33057e-05	-1.15131e-05	-3.92707e-05	2.26099e-05	1.54311e-06	-1.80835e-05	-1.84632e-05	1.37418e-05	-2.91373e-05	-4.08716e-05	7.01808e-06	1.88611e-05	-1.01112e-05	-1.98883e-05	-1.61469e-05	5.07586e-05	-9.71561e-06	1.50774e-05	-1.46898e-05	-1.62079e-05	2.32461e-05	1.42609e-08
9.61613e-07	8.69715e-06	1.28348e-05	-3.82794e-06	4.06237e-05	1.01802e-05	3.19194e-05	8.84107e-06	-3.97417e-06	1.29888e-05	-1.16105e-05	-3.92746e-05	2.25802e-05	1.58943e-06	-1.77984e-05	-1.84636e-05	1.35033e-05	-1.77851e-05	-4.08029e-05	7.14952e-06	1.88847e-05	-1.00449e-05	-2.16261e-05	-1.59908e-05	5.07542e-05	-9.74443e-06	1.53338e-05	-1.47373e-05	-1.58464e-05	2.32558e-05	1.34495e-08
9.60729e-07	8.66775e-06	1.37527e-05	-3.82545e-06	4.06709e-05	1.04645e-05	3.20772e-05	8.83545e-06	-4.0367e-06	1.30258e-05	-1.24785e-05	-3.92631e-05	2.26331e-05	1.57077e-06	-1.78547e-05	-1.84636e-05	1.35102e-05	-1.39561e-05	-4.08019e-05	7.1309e-06	1.88731e-05	-1.00543e-05	-2.16105e-05	-1.61782e-05	5.07561e-05	-9.79993e-06	1.53041e-05	-1.47e-05	-1.55743e-05	2.32553e-05	1.3393e-08
9.57677e-07	8.4849e-06	9.74786e-06	-3.81707e-06	4.06637e-05	1.06141e-05	3.40562e-05	8.27421e-06	-4.85979e-06	1.31815e-05	-1.22601e-05	-3.92533e-05	2.26408e-05	1.51624e-06	-1.80789e-05	-1.84612e-05	1.36094e-05	-1.89251e-05	-4.08458e-05	7.29974e-06	1.89875e-05	-9.64212e-06	-2.14401e-05	-1.62483e-05	-2.62032e-08	-9.91191e-06	1.51667e-05	-1.46818e-05	-1.58483e-05	2.32503e-05	1.10258e-08
1.0724e-06	8.53056e-06	1.17436e-05	-3.81761e-06	1.45081e-05	1.0464e-05	3.30286e-05	8.59841e-06	-5.08389e-06	1.31703e-05	-1.22693e-05	-3.93401e-05	2.26479e-05	1.55788e-06	-1.76308e-05	-1.84552e-05	1.35791e-05	-1.57197e-05	-4.08724e-05	7.19274e-06	1.90246e-05	-1.0039e-05	-2.14664e-05	-1.6342e-05	1.62516e-05	-9.77547e-06	1.51947e-05	-1.4722e-05	-1.58261e-05	2.3468e-05	9.72836e-09
9.66368e-07	8.51525e-06	1.03951e-05	-3.3991e-06	7.26489e-06	1.03819e-05	3.36677e-05	8.35538e-06	-5.31454e-06	1.31823e-05	-1.25417e-05	-3.92559e-05	2.2636e-05	1.55571e-06	-1.79773e-05	-1.84517e-05	1.35808e-05	-1.55218e-05	-4.08479e-05	7.11013e-06	1.88892e-05	-1.00342e-05	-2.15543e-05	-1.6296e-05	1.20603e-05	-9.77764e-06	1.52046e-05	-1.47278e-05	-1.57186e-05	2.33377e-05	9.44871e-09
9.65626e-07	8.53207e-06	1.05123e-05	-3.72385e-06	9.32553e-06	1.04862e-05	3.31608e-05	8.41615e-06	-4.82454e-06	1.32066e-05	-1.24294e-05	-3.92579e-05	2.26359e-05	1.55602e-06	-1.33897e-05	-1.84527e-05	1.35762e-05	-1.50888e-05	-4.08514e-05	7.14227e-06	1.88864e-05	-1.00063e-05	-2.15613e-05	-1.62507e-05	1.48043e-05	-9.78572e-06	1.51884e-05	-1.47319e-05	-1.57286e-05	2.34223e-05	9.36973e-09
9.62998e-07	8.50207e-06	1.11055e-05	-3.59782e-06	8.96256e-06	1.04171e-05	3.31315e-05	8.57285e-06	-5.41635e-06	1.31678e-05	-1.22841e-05	-3.92622e-05	2.26407e-05	1.55891e-06	-1.37809e-05	-1.84411e-05	1.35724e-05	-1.55259e-05	-4.08279e-05	7.14106e-06	1.89014e-05	-9.96845e-06	-2.15795e-05	-1.61933e-05	8.46839e-06	-9.79716e-06	1.51943e-05	-1.47412e-05	-1.57687e-05	2.34291e-05	9.25084e-09
9.45135e-07	8.44582e-06	1.06913e-05	-3.49258e-06	1.00726e-05	9.9842e-06	3.32174e-05	8.5027e-06	-5.13911e-06	1.31657e-05	-5.44391e-06	-3.92592e-05	2.29858e-05	1.55683e-06	-1.4419e-05	-1.84297e-05	1.35299e-05	-1.58075e-05	-4.08508e-05	7.13735e-06	1.8898e-05	-1.00452e-05	-2.15565e-05	-1.13203e-05	9.56703e-06	-1.04265e-05	1.5208e-05	-8.13266e-06	-1.57682e-05	2.30405e-05	8.90526e-09
9.48915e-07	8.44734e-06	1.07663e-05	-3.50264e-06	1.00296e-05	1.00006e-05	3.32098e-05	8.50651e-06	-5.09503e-06	1.31656e-05	-5.08091e-06	-3.92618e-05	2.29793e-05	1.55638e-06	-1.42015e-05	-1.84236e-05	1.35362e-05	-1.58057e-05	-4.08461e-05	7.14306e-06	1.88974e-05	-1.00256e-05	-2.1557e-05	-1.19448e-05	9.51127e-06	-9.96916e-06	1.52585e-05	-8.0183e-06	-1.57661e-05	2.30687e-05	8.89966e-09
9.55556e-07	8.59536e-06	1.08e-05	-3.4555e-06	9.89769e-06	9.84432e-06	3.31753e-05	8.52595e-06	-5.08758e-06	1.31774e-05	-5.68369e-06	-3.92615e-05	2.29384e-05	1.55763e-06	-1.37414e-05	-1.84363e-05	1.35352e-05	-1.55755e-05	-4.08529e-05	7.14009e-06	1.88948e-05	-1.00436e-05	-2.15568e-05	-8.22192e-06	9.13353e-06	-1.02081e-05	1.52243e-05	-8.47819e-06	-1.57793e-05	2.30735e-05	8.81073e-09
9.51419e-07	8.06336e-06	1.08496e-05	-3.46044e-06	9.20545e-06	1.01187e-05	3.34426e-05	8.27746e-06	-4.44289e-06	1.31683e-05	-3.94103e-06	-3.92508e-05	2.28875e-05	1.57521e-06	-1.42523e-05	-1.84505e-05	6.16453e-06	-1.58688e-05	-4.07227e-05	7.14082e-06	1.88941e-05	-1.00385e-05	-2.15552e-05	-9.53825e-06	8.55521e-06	-1.01547e-05	1.51957e-05	-4.96195e-06	-1.57837e-05	2.31078e-05	8.61629e-09
6.84576e-07	8.25763e-06	1.07947e-05	-3.50931e-06	9.05928e-06	1.01542e-05	3.33155e-05	7.87725e-06	-4.82143e-06	1.31659e-05	-2.61184e-06	-3.92591e-05	2.31927e-05	1.56462e-06	-5.44296e-06	-1.8471e-05	2.19111e-06	-1.57748e-05	-4.08006e-05	7.16311e-06	1.88803e-05	-1.00837e-05	-2.15477e-05	-1.04252e-05	9.06922e-06	-1.03682e-05	1.51654e-05	-7.04437e-06	-1.5782e-05	2.31386e-05	8.4651e-09
9.07974e-07	8.24452e-06	1.08205e-05	-3.47262e-06	9.20168e-06	1.01256e-05	3.32025e-05	8.20373e-06	-5.03144e-06	1.36488e-05	-3.04796e-06	-3.17273e-05	2.31463e-05	1.56193e-06	-7.0659e-06	-1.84459e-05	2.28876e-07	-1.57974e-05	-9.20196e-06	7.14105e-06	1.8906e-05	-7.84668e-06	-2.00507e-05	-1.05222e-05	9.15836e-06	-1.03701e-05	1.52047e-05	-6.16379e-06	-1.31827e-05	2.27642e-05	6.18035e-09
9.07701e-07	8.26306e-06	1.08199e-05	-3.45639e-06	9.25955e-06	1.01229e-05	3.32067e-05	8.32707e-06	-5.04577e-06	1.36984e-05	-3.0244e-06	-3.19037e-05	2.31351e-05	1.59705e-06	-7.39259e-06	-1.84458e-05	1.21074e-06	-1.57975e-05	-9.29608e-06	7.14975e-06	1.8901e-05	-4.86004e-06	-1.77134e-05	-9.88073e-06	9.16253e-06	-1.03513e-05	1.52278e-05	-6.26659e-06	-1.49546e-05	2.29795e-05	6.12591e-09
8.49848e-07	8.13062e-06	1.08101e-05	-3.4289e-06	9.32573e-06	1.00937e-05	3.31974e-05	8.32699e-06	-4.83507e-06	1.56371e-05	-2.87469e-06	-3.01648e-05	2.31476e-05	1.62793e-06	-5.15441e-06	-1.8441e-05	3.54546e-06	-1.58255e-05	-8.50106e-06	7.15386e-06	1.95654e-05	-5.20251e-06	-1.61773e-05	-1.02114e-05	9.22786e-06	-1.02952e-05	1.52122e-05	-5.87428e-06	-1.56076e-05	2.30994e-05	6.04343e-09
8.26657e-07	8.38938e-06	1.08101e-05	-3.41955e-06	9.23463e-06	1.01248e-05	3.32077e-05	8.29007e-06	-4.99799e-06	1.40097e-05	-2.99143e-06	-2.94181e-05	2.31187e-05	1.57941e-06	-6.59014e-06	-1.84433e-05	2.16357e-06	-1.5856e-05	-4.7892e-06	7.10682e-06	1.91459e-05	-6.99903e-07	-1.37724e-05	-1.04327e-05	9.17579e-06	-1.03475e-05	1.52493e-05	-6.42843e-06	-1.51703e-05	2.29418e-05	5.79177e-09
5.34579e-07	8.28101e-06	1.08127e-05	-3.39867e-06	9.23798e-06	1.0119e-05	3.32863e-05	8.30853e-06	-4.98821e-06	1.41051e-05	-2.93125e-06	-3.03896e-05	2.31498e-05	1.58651e-06	-6.29896e-06	-1.84448e-05	3.04122e-06	-1.58256e-05	-3.3169e-06	7.04115e-06	1.90967e-05	-3.15644e-06	-1.39026e-05	-1.04022e-05	9.23816e-06	-1.03336e-05	1.52154e-05	-6.50136e-06	-1.49865e-05	1.79467e-05	5.64534e-09
8.45928e-07	8.33461e-06	1.08597e-05	-3.40592e-06	9.25561e-06	1.01045e-05	3.32106e-05	8.30123e-06	-4.98363e-06	1.43302e-05	-2.61463e-06	-2.95946e-05	2.313e-05	1.59747e-06	-6.50762e-06	-1.84424e-05	2.40037e-06	-1.58197e-05	-2.30604e-06	-2.72802e-06	1.15208e-05	-3.50318e-06	-1.5855e-05	-1.04672e-05	9.21085e-06	-1.03433e-05	1.51592e-05	-6.49369e-06	-1.52113e-05	1.89063e-05	5.41957e-09
8.40913e-07	6.70355e-06	1.08162e-05	-3.39896e-06	9.25447e-06	9.9454e-06	3.32253e-05	8.325e-06	-4.98367e-06	1.41613e-05	-2.95151e-06	-2.96002e-05	2.31341e-05	1.58677e-06	-6.74669e-06	-1.84423e-05	2.60426e-06	-1.58392e-05	-4.18375e-06	3.76606e-07	1.18944e-05	-2.33102e-06	-1.41075e-05	-1.04116e-05	9.22516e-06	-1.03343e-05	1.52089e-05	-6.51966e-06	-1.51238e-05	1.81031e-05	5.31738e-09
8.40227e-07	5.31863e-06	1.09011e-05	-3.40074e-06	9.25222e-06	9.92897e-06	3.31007e-05	8.35654e-06	-4.9788e-06	1.41945e-05	-2.90635e-06	-2.9637e-05	2.30983e-05	1.5898e-06	-6.5691e-06	-1.84425e-05	2.60882e-06	-1.5822e-05	-3.84565e-06	3.01886e-07	1.17219e-05	-2.88095e-06	-1.42656e-05	-1.03802e-05	9.23001e-06	-1.03355e-05	1.51984e-05	-6.52163e-06	-1.51455e-05	1.82633e-05	5.29894e-09
8.32585e-07	5.69087e-06	1.08603e-05	-3.40293e-06	9.25388e-06	9.4366e-06	3.32011e-05	8.3324e-06	-4.98587e-06	1.42047e-05	-2.90718e-06	-2.97153e-05	2.3135e-05	1.59123e-06	-6.41453e-06	-1.84429e-05	2.59976e-06	-1.58222e-05	-2.94552e-06	-5.13228e-07	1.21356e-05	-2.89568e-06	-1.41586e-05	-1.04004e-05	9.2274e-06	-1.03349e-05	1.51868e-05	-6.44606e-06	-1.51581e-05	1.77058e-05	5.2839e-09
8.29471e-07	5.96177e-06	1.11217e-05	-3.39579e-06	8.98035e-06	9.44784e-06	2.67338e-05	8.33245e-06	-4.98502e-06	1.42919e-05	-2.91382e-06	-2.96338e-05	2.3105e-05	1.59313e-06	-6.44787e-06	-1.84599e-05	2.62507e-06	-1.5825e-05	-3.77498e-06	-8.38516e-07	1.16807e-05	-2.7673e-06	-1.40994e-05	-1.04186e-05	9.21493e-06	-1.03383e-05	1.52369e-05	-6.49799e-06	-1.51458e-05	1.79747e-05	4.90236e-09
8.2725e-07	5.51647e-06	1.10207e-05	-3.3909e-06	9.12829e-06	9.38041e-06	2.74367e-05	8.33028e-06	-4.97317e-06	1.42417e-05	-2.90321e-06	-2.96613e-05	2.31106e-05	1.59053e-06	-6.51691e-06	-1.84552e-05	2.66941e-06	-1.58136e-05	-3.72429e-06	2.07141e-07	3.09381e-06	-2.90955e-06	-1.41621e-05	-1.03983e-05	9.22998e-06	-1.03393e-05	1.5191e-05	-6.49554e-06	-1.51349e-05	1.82556e-05	4.81825e-09
1.08824e-06	5.82358e-06	1.1126e-05	-3.39942e-06	8.05639e-06	9.43528e-06	2.68484e-05	8.33118e-06	-5.12764e-06	1.42869e-05	-2.37138e-06	-2.91416e-05	2.30567e-05	1.58832e-06	-5.59251e-06	-1.84599e-05	1.04007e-06	-1.58337e-05	-3.45753e-06	-2.3875e-08	5.76561e-06	-2.77192e-06	-1.40722e-05	-1.04e-05	8.88262e-06	-4.95251e-06	1.5405e-05	-6.48283e-06	-1.518e-05	1.8034e-05	4.65534e-09
9.98498e-07	5.97124e-06	1.11415e-05	-3.39452e-06	8.55534e-06	9.39562e-06	2.69565e-05	8.33125e-06	-5.09513e-06	1.42844e-05	-1.19276e-06	-2.91057e-05	2.30811e-05	1.588e-06	-3.25803e-06	-1.8464e-05	1.67677e-06	-1.58282e-05	-2.77359e-06	6.05091e-08	4.83476e-06	-2.86825e-06	-1.40851e-05	-1.04015e-05	9.03376e-06	-5.766e-06	1.52944e-05	-6.4827e-06	-1.51517e-05	1.80973e-05	4.64231e-09
9.92494e-07	5.85639e-06	1.11398e-05	-3.39464e-06	8.57645e-06	9.40273e-06	2.70363e-05	8.33145e-06	-5.06128e-06	1.42851e-05	-1.11824e-06	-2.9172e-05	2.30803e-05	1.58846e-06	-3.29296e-06	-1.84636e-05	1.69051e-06	-1.58282e-05	-2.82838e-06	9.82826e-08	3.96243e-06	-2.80667e-06	-1.40855e-05	-1.04015e-05	8.9853e-06	-5.17034e-06	1.53049e-05	-6.48403e-06	-1.51519e-05	1.81124e-05	4.63511e-09
9.28851e-07	5.23838e-06	1.11634e-05	-3.14179e-06	8.13888e-06	9.33523e-06	2.66207e-05	-3.92504e-08	-5.31587e-06	1.43083e-05	-2.31426e-06	-2.9003e-05	2.1832e-05	1.57982e-06	-3.59395e-06	-1.84539e-05	1.75019e-06	-1.58336e-05	-2.92205e-06	2.54015e-06	4.52492e-06	-2.8628e-06	-1.40992e-05	-1.04002e-05	8.53642e-06	-6.04638e-06	1.53725e-05	-6.56472e-06	5.92533e-07	5.23383e-06	3.95792e-09
9.28851e-07	5.23838e-06	1.11634e-05	-3.14179e-06	8.13888e-06	9.33523e-06	2.66207e-05	-3.92504e-08	-5.31587e-06	1.43083e-05	-2.31426e-06	-2.9003e-05	2.1832e-05	1.57982e-06	-3.59395e-06	-1.84539e-05	1.75019e-06	-1.58336e-05	-2.92205e-06	2.54015e-06	4.52492e-06	-2.8628e-06	-1.40992e-05	-1.04002e-05	8.53642e-06	-6.04638e-06	1.53725e-05	-6.56472e-06	5.92533e-07	5.23383e-06	3.95792e-09
9.62275e-07	5.27103e-06	1.11632e-05	-3.18958e-06	8.02716e-06	9.34523e-06	2.66215e-05	1.99215e-08	-5.30917e-06	1.43088e-05	-2.2236e-06	-2.90284e-05	2.18558e-05	1.58021e-06	-3.62309e-06	-1.8455e-05	1.71992e-06	-1.58317e-05	-2.96451e-06	2.1175e-06	4.48473e-06	-2.85734e-06	-1.4099e-05	-1.0393e-05	8.53579e-06	-5.81868e-06	1.53747e-05	-6.56261e-06	-9.39779e-07	5.34836e-06	3.95598e-09
1.33504e-06	5.19504e-06	1.13841e-05	-3.2243e-06	8.17155e-06	8.5117e-06	2.35475e-05	1.74788e-06	-6.49789e-06	1.42966e-05	3.95562e-06	-2.85994e-05	2.04352e-05	1.59841e-06	-3.62704e-06	-1.75378e-05	1.54284e-06	-2.92323e-06	-3.40348e-06	1.7052e-06	4.6614e-06	-2.50646e-06	-1.41015e-05	-1.03811e-05	8.51914e-06	-1.4955e-06	1.47849e-05	-6.49371e-06	-5.23761e-06	5.06595e-06	3.43532e-09
1.26936e-06	5.1973e-06	1.13624e-05	-3.22208e-06	8.16718e-06	8.90375e-06	2.36565e-05	1.52754e-06	-6.3544e-06	1.42967e-05	3.93155e-06	-2.86458e-05	2.04528e-05	1.59511e-06	-3.684e-06	-1.7598e-05	1.5489e-06	-2.37031e-06	-3.24371e-06	1.85254e-06	4.6596e-06	-2.65014e-06	-1.41021e-05	-1.03801e-05	8.51705e-06	-1.76026e-06	1.48319e-05	-6.49442e-06	-3.16326e-06	5.29834e-06	3.43419e-09
1.20129e-06	5.23687e-06	1.13434e-05	-3.20757e-06	8.15663e-06	8.83615e-06	2.40636e-05	1.74821e-06	-6.2408e-06	1.43032e-05	1.74701e-06	-2.86639e-05	2.05319e-05	1.59547e-06	-3.68599e-06	-1.75967e-05	1.58836e-06	3.36237e-07	-3.49041e-06	1.59892e-06	4.54398e-06	-2.64116e-06	-1.40991e-05	-1.03885e-05	8.5389e-06	-2.2233e-06	1.47557e-05	-5.64997e-06	-2.55725e-06	5.02141e-06	3.42105e-09
1.22053e-06	5.64692e-06	1.13195e-05	-3.27982e-06	8.16472e-06	8.81768e-06	1.602e-05	1.54078e-06	-5.699e-06	1.43018e-05	1.49711e-06	-2.86919e-05	2.07693e-05	1.59266e-06	-3.64068e-06	-1.77413e-05	1.58295e-06	7.41419e-07	-3.46002e-06	1.7373e-06	4.64139e-06	-2.57545e-06	-1.41009e-05	-1.03857e-05	8.53789e-06	-2.01956e-06	1.4785e-05	-5.91918e-06	-3.4581e-06	4.91623e-06	3.11975e-09
1.23278e-06	5.5327e-06	1.13226e-05	-3.22924e-06	8.16307e-06	8.74393e-06	1.565e-05	1.64795e-06	-6.11958e-06	1.4299e-05	1.72226e-06	-2.86413e-05	2.06735e-05	1.59242e-06	-3.6379e-06	-1.76513e-05	1.56189e-06	-7.78101e-07	-3.40832e-06	1.63745e-06	4.59391e-06	-2.6239e-06	-1.41006e-05	-1.04239e-05	8.54036e-06	-2.23529e-06	1.48221e-05	-5.90926e-06	-3.38405e-06	4.99945e-06	3.10323e-09
1.22997e-06	5.53487e-06	1.1323e-05	-3.24348e-06	8.16401e-06	8.74539e-06	1.56582e-05	1.64727e-06	-6.06843e-06	1.42994e-05	1.71927e-06	-2.86617e-05	2.06748e-05	1.59266e-06	-3.63857e-06	-1.76525e-05	1.57792e-06	-4.53066e-07	-3.41307e-06	1.64621e-06	4.5942e-06	-2.61924e-06	-1.41006e-05	-1.04094e-05	8.5399e-06	-2.09257e-06	1.48168e-05	-5.90929e-06	-3.36423e-06	4.96855e-06	3.10245e-09
1.2041e-06	5.43647e-06	1.1318e-05	-3.30926e-06	8.16157e-06	8.75885e-06	1.56677e-05	1.68919e-06	-5.92423e-06	1.43008e-05	1.84728e-06	-2.86687e-05	2.06207e-05	1.59406e-06	-3.64168e-06	-1.7624e-05	1.57408e-06	-5.83802e-07	-3.3999e-06	1.66367e-06	4.61249e-06	-2.62325e-06	-1.41006e-05	-1.04035e-05	8.53835e-06	-2.23937e-06	1.48105e-05	-5.8926e-06	-3.04641e-06	4.98932e-06	3.09678e-09
1.19699e-06	5.35584e-06	1.13226e-05	-3.43731e-06	8.16373e-06	8.77151e-06	1.57376e-05	1.66714e-06	-5.99771e-06	1.43012e-05	1.73237e-06	-2.86924e-05	1.81504e-05	1.42372e-06	-3.67814e-06	-1.76518e-05	1.60129e-06	-4.27137e-07	-3.46903e-06	1.68502e-06	4.65682e-06	-2.61939e-06	-1.41007e-05	-1.0394e-05	8.53928e-06	-2.23184e-06	1.48026e-05	-5.96565e-06	-1.0028e-06	5.05203e-06	2.99967e-09
1.20045e-06	5.36355e-06	1.13223e-05	-3.43033e-06	8.16322e-06	8.77147e-06	1.57199e-05	1.67818e-06	-6.00208e-06	1.43012e-05	1.73344e-06	-2.86916e-05	1.81681e-05	1.43657e-06	-3.67346e-06	-1.76517e-05	1.60083e-06	-4.25789e-07	-3.46496e-06	1.68388e-06	4.64985e-06	-2.61589e-06	-1.41007e-05	-1.03941e-05	8.53927e-06	-2.22027e-06	1.48029e-05	-5.96512e-06	-9.694e-07	5.05212e-06	2.9996e-09
1.21154e-06	5.42244e-06	1.13269e-05	-3.33389e-06	8.16336e-06	8.76486e-06	1.56945e-05	1.62383e-06	-5.93142e-06	1.43006e-05	1.66769e-06	-2.86746e-05	1.81502e-05	1.38069e-06	-3.88817e-06	-1.76492e-05	1.4599e-06	-5.70957e-07	-3.47302e-06	1.67916e-06	4.71881e-06	-2.62068e-06	-1.41014e-05	-1.03954e-05	8.54046e-06	-2.21319e-06	1.48004e-05	-5.91609e-06	1.6333e-07	5.03299e-06	2.99599e-09
1.22342e-06	5.41726e-06	1.13236e-05	-3.33942e-06	8.16341e-06	8.76648e-06	1.5713e-05	1.66106e-06	-5.97122e-06	1.43016e-05	1.71925e-06	-2.8681e-05	1.81441e-05	1.38615e-06	-3.72111e-06	-1.7649e-05	1.50592e-06	-4.54598e-07	-3.46775e-06	1.68059e-06	2.05848e-06	-2.6271e-06	-1.41007e-05	-1.0396e-05	8.48524e-06	-2.22265e-06	1.4799e-05	-5.92006e-06	-7.69959e-07	5.06454e-06	2.97819e-09
1.2154e-06	5.43047e-06	1.13245e-05	-3.42184e-06	8.16144e-06	8.76255e-06	1.56944e-05	1.66826e-06	-6.06298e-06	1.43022e-05	1.75537e-06	-2.86555e-05	1.82112e-05	1.48534e-06	-3.75738e-06	-1.76442e-05	1.45271e-06	-4.9628e-07	-3.44072e-06	1.68486e-06	4.54713e-07	-2.64266e-06	-1.41003e-05	-1.03904e-05	8.2981e-06	-2.20835e-06	1.48062e-05	-5.90643e-06	-6.06338e-07	5.03086e-06	2.97275e-09
9.37921e-07	4.28148e-06	1.13213e-05	-3.34216e-06	8.15898e-06	8.61647e-06	1.57657e-05	1.64762e-06	-5.97893e-06	1.4334e-05	1.74203e-06	-2.87104e-05	1.8208e-05	1.44129e-06	-3.73914e-06	-1.75648e-05	1.54554e-06	-3.16172e-07	-3.46077e-06	1.73155e-06	2.66267e-06	-2.80364e-06	-4.58136e-06	-1.03952e-05	8.4905e-06	-2.20242e-06	1.48021e-05	-5.93458e-06	-5.59766e-07	5.03896e-06	2.79371e-09
1.20828e-06	4.29557e-06	1.13263e-05	-3.35765e-06	8.16072e-06	8.72997e-06	1.58265e-05	1.65071e-06	-5.98184e-06	1.29814e-05	1.73375e-06	-2.87398e-05	1.81793e-05	1.44099e-06	-3.78204e-06	-1.76376e-05	1.505e-06	-4.39706e-07	-3.4654e-06	1.63677e-06	2.69235e-06	-2.69152e-06	-2.80035e-06	-1.03943e-05	8.4454e-06	-2.21722e-06	1.48004e-05	-6.0437e-06	-7.77187e-07	5.04934e-06	2.75216e-09
1.17955e-06	3.91621e-06	1.13248e-05	-3.34171e-06	8.16162e-06	8.75912e-06	1.60204e-05	1.45654e-06	-6.01399e-06	1.28747e-05	1.73073e-06	-2.86765e-05	1.81839e-05	1.42835e-06	-3.75516e-06	-1.67958e-05	1.51078e-06	-4.22868e-07	-3.46224e-06	1.64901e-06	2.14456e-06	-2.72974e-06	-2.71303e-06	-1.03954e-05	8.4334e-06	-2.21373e-06	1.48017e-05	-6.56327e-06	-7.0516e-07	5.0423e-06	2.72317e-09
1.234e-06	4.64069e-06	1.14169e-05	1.24748e-06	8.16029e-06	8.75614e-06	1.60236e-05	1.59441e-06	-6.00966e-06	1.19634e-05	1.29317e-06	-2.86859e-05	1.64438e-05	1.58895e-06	-3.7609e-06	-1.6803e-05	1.48993e-06	-4.96241e-07	7.97562e-07	2.88015e-06	2.22704e-06	-2.6863e-06	-1.84459e-06	-1.03383e-05	8.34554e-06	-2.20662e-06	1.49388e-05	-6.33305e-06	-5.94741e-07	5.04805e-06	2.6282e-09
1.18811e-06	4.78794e-06	1.1548e-05	-1.17109e-06	8.16096e-06	8.76202e-06	1.59958e-05	1.66824e-06	-5.98502e-06	1.09971e-05	1.5402e-06	-2.86714e-05	1.67062e-05	1.45181e-06	-3.75743e-06	-1.66317e-05	1.50377e-06	-4.73309e-07	-1.98076e-06	2.60591e-06	2.34241e-06	-2.7142e-06	-2.34661e-06	-1.02942e-05	5.77912e-06	-2.20689e-06	1.51417e-05	-6.27575e-06	-5.6436e-07	5.04705e-06	2.58445e-09
1.19263e-06	4.83079e-06	1.13872e-05	-1.5739e-06	8.16083e-06	8.75299e-06	1.59494e-05	1.47356e-06	-5.93915e-06	1.14201e-05	1.59907e-06	-2.86919e-05	1.70129e-05	1.4836e-06	-3.75579e-06	-1.67365e-05	1.50123e-06	-4.69364e-07	-2.31026e-06	2.01886e-06	2.12456e-06	-2.6973e-06	-2.46216e-06	-1.03486e-05	3.2865e-06	-2.20888e-06	1.4899e-05	-6.18151e-06	-5.76433e-07	5.04702e-06	2.57252e-09
1.19612e-06	4.73539e-06	1.13653e-05	-1.24878e-06	8.16074e-06	8.7527e-06	1.59329e-05	1.47266e-06	-5.96781e-06	1.10738e-05	1.58146e-06	-2.86911e-05	1.6848e-05	1.46466e-06	-3.75661e-06	-1.67672e-05	1.50101e-06	-4.65527e-07	-2.17023e-06	2.11226e-06	2.24832e-06	-2.68787e-06	-2.21671e-06	-1.03504e-05	3.80405e-06	-2.2084e-06	1.49016e-05	-6.18651e-06	-6.07195e-07	5.04641e-06	2.56048e-09
1.19177e-06	4.34391e-06	1.14468e-05	-1.36254e-06	8.16088e-06	8.75651e-06	1.59954e-05	1.55269e-06	-5.98151e-06	1.12323e-05	1.55062e-06	-2.86845e-05	1.67396e-05	1.52618e-06	-3.75996e-06	-1.57932e-05	1.49975e-06	-4.55358e-07	-2.05574e-06	2.23725e-06	2.17021e-06	-2.70816e-06	-2.33128e-06	-1.03343e-05	4.32786e-06	-2.21135e-06	1.50222e-05	-6.21918e-06	-6.12678e-07	2.12919e-06	2.51681e-09
1.19521e-06	4.37878e-06	1.14311e-05	-1.31251e-06	8.09672e-06	8.75651e-06	1.59753e-05	1.56544e-06	-5.98491e-06	1.11763e-05	1.5418e-06	-2.86852e-05	1.67944e-05	1.51352e-06	-3.75889e-06	-1.58015e-05	1.49868e-06	-4.56493e-07	-1.99197e-06	2.17229e-06	2.19514e-06	-2.69471e-06	-2.36687e-06	-1.03345e-05	3.85188e-06	-2.20837e-06	1.49795e-05	-6.24494e-06	-6.09109e-07	2.62153e-06	2.51296e-09
1.19624e-06	4.62624e-06	1.14068e-05	-1.36607e-06	8.06092e-06	8.75605e-06	1.59661e-05	1.54573e-06	-5.7771e-06	1.12447e-05	1.55966e-06	-2.86908e-05	1.67309e-05	1.51432e-06	-3.75839e-06	-1.54372e-05	1.50055e-06	-4.61571e-07	-1.9465e-06	2.25544e-06	2.24603e-06	-2.72618e-06	-2.37736e-06	-1.03365e-05	4.00165e-06	-2.20733e-06	1.49828e-05	-6.20955e-06	-6.21969e-07	1.24835e-06	2.49601e-09
1.2297e-06	4.42444e-06	1.14137e-05	-1.98282e-06	8.44436e-06	8.75602e-06	1.60235e-05	1.54178e-06	-5.91258e-06	9.43795e-06	1.54791e-06	-2.85887e-05	1.67641e-05	1.51863e-06	-3.7547e-06	-1.54796e-05	1.49998e-06	-4.03998e-07	-2.04706e-06	2.12694e-06	2.26791e-06	-2.70399e-06	-2.37816e-06	-1.03276e-05	4.01689e-06	-2.20571e-06	1.49366e-05	-6.22133e-06	-6.05564e-07	1.07347e-06	2.46342e-09
1.20607e-06	4.54673e-06	1.14231e-05	-1.32362e-06	3.63471e-06	8.75606e-06	1.58756e-05	1.47855e-06	-5.70749e-06	1.12851e-05	1.54758e-06	-2.37288e-05	1.37425e-05	1.50448e-06	-3.7582e-06	-1.54063e-05	1.49606e-06	-4.61638e-07	-1.98335e-06	3.21191e-06	5.62105e-07	-2.7483e-06	-2.37407e-06	-1.03314e-05	4.05409e-06	-2.16562e-06	1.51503e-05	-6.21922e-06	-6.11685e-07	1.14183e-06	2.09441e-09
1.22991e-06	4.47328e-06	1.14517e-05	-1.49374e-06	7.66644e-06	8.00848e-06	3.01923e-06	1.68932e-06	-5.61356e-06	1.11793e-05	1.55577e-06	-2.62333e-05	9.5989e-06	1.44567e-06	-3.75997e-06	-1.56138e-05	1.51405e-06	-5.45014e-07	-2.00231e-06	2.25894e-06	2.21234e-06	-2.66556e-06	-2.38033e-06	-6.56859e-06	4.0424e-06	-2.23204e-06	1.50458e-05	-6.32803e-06	-5.97842e-07	1.1557e-06	1.85098e-09
1.21159e-06	4.515e-06	1.15071e-05	-1.42944e-06	4.25531e-06	8.74371e-06	1.40916e-06	2.43567e-06	-3.44859e-06	1.04275e-05	1.55613e-06	-2.5159e-05	1.16713e-05	1.49142e-06	-3.88569e-06	-1.56098e-05	1.49131e-06	-1.43969e-06	-2.00203e-06	2.63713e-06	1.495e-06	-2.65203e-06	-2.41306e-06	-9.85246e-06	4.06069e-06	-2.17953e-06	1.51725e-05	-6.07752e-06	-5.25882e-07	1.01785e-06	1.82913e-09
1.20464e-06	4.55956e-06	1.14444e-05	-1.48364e-06	4.5719e-06	8.76818e-06	4.74771e-06	1.62867e-06	-4.57725e-06	1.05765e-05	1.55658e-06	-2.48305e-05	1.14873e-05	1.49512e-06	-3.83609e-06	-1.54252e-05	1.68518e-06	-9.71007e-07	-2.00383e-06	2.38707e-06	1.44173e-06	-2.67159e-06	-2.36994e-06	-6.74703e-06	4.04901e-06	-2.11583e-06	1.51654e-05	-6.12493e-06	-5.81406e-07	1.31967e-06	1.78133e-09
1.24169e-06	4.49486e-06	1.14847e-05	-1.32132e-06	5.05963e-06	8.36815e-06	2.731e-06	2.31961e-06	-4.89494e-06	1.06367e-05	1.55788e-06	-2.43203e-05	1.05738e-05	1.49559e-06	-3.88119e-06	-1.55816e-05	1.50269e-06	-1.3352e-06	-1.99854e-06	2.59783e-06	1.54361e-06	-2.59685e-06	-2.38317e-06	-6.82473e-06	4.05466e-06	-2.18442e-06	1.51518e-05	-6.13709e-06	-5.18064e-07	1.1731e-06	1.73301e-09
1.21999e-06	4.48358e-06	1.14764e-05	-1.42622e-06	3.66313e-06	8.65069e-06	3.81385e-06	1.85461e-06	-4.53989e-06	1.06563e-05	1.55463e-06	-2.4245e-05	1.04141e-05	1.49345e-06	-3.84122e-06	-1.55314e-05	1.62894e-06	-1.01251e-06	-2.00007e-06	2.46731e-06	1.37944e-06	-2.61221e-06	-2.37672e-06	-7.31102e-06	4.04826e-06	-2.1546e-06	1.5148e-05	-6.18511e-06	-5.62459e-07	1.16066e-06	1.72464e-09
1.22169e-06	5.62277e-06	1.13016e-05	-1.79847e-07	4.6079e-06	8.47081e-06	3.16232e-06	3.79747e-06	-3.46518e-06	9.07298e-06	1.55426e-06	-2.42838e-05	1.03201e-05	1.49488e-06	-3.87066e-06	-1.55625e-05	1.51827e-06	4.32259e-06	-2.00545e-06	2.46165e-06	1.51125e-06	-1.49956e-06	-2.37971e-06	-7.34844e-06	4.05495e-06	-2.17812e-06	1.51324e-05	-4.90455e-06	-3.12802e-06	1.10908e-06	1.71114e-09
1.22647e-06	4.48393e-06	2.9227e-06	-1.37499e-06	4.35538e-06	8.39998e-06	3.1515e-06	1.96759e-06	-4.10403e-06	1.06643e-05	1.55745e-06	-2.41438e-05	6.34386e-06	1.49214e-06	-3.86904e-06	-1.55658e-05	1.56517e-06	-1.15661e-06	-1.99843e-06	2.60336e-06	1.42552e-06	-2.62104e-06	-2.38019e-06	-7.12634e-06	4.0377e-06	-2.17297e-06	1.51355e-05	-6.14151e-06	6.28653e-08	1.12943e-06	1.52004e-09
1.22457e-06	4.47503e-06	1.42086e-06	-1.36645e-06	4.19398e-06	8.47105e-06	3.20284e-06	2.00282e-06	-4.10281e-06	3.26902e-06	1.55717e-06	-2.42186e-05	1.0208e-05	1.4911e-06	-3.86727e-06	-1.55556e-05	1.56345e-06	-1.16532e-06	-2.00246e-06	2.61306e-06	1.66455e-06	-2.59797e-06	-2.42336e-06	-7.14975e-06	4.05365e-06	-2.22211e-06	1.51205e-05	-6.14106e-06	-3.7817e-07	1.15216e-06	1.47921e-09
1.20373e-06	4.48298e-06	3.32765e-06	-1.36716e-06	4.38816e-06	8.41991e-06	3.25491e-06	1.96635e-06	-3.829e-06	5.04988e-06	1.549e-06	-2.41787e-05	6.58036e-06	1.4894e-06	-3.86999e-06	-1.55653e-05	1.50224e-06	-1.12616e-06	-1.99725e-06	2.62812e-06	1.43889e-06	-2.61936e-06	-2.38202e-06	-6.86964e-06	4.06255e-06	-2.20659e-06	1.51469e-05	-6.16468e-06	-2.40067e-07	1.16047e-06	1.43548e-09
1.22461e-06	4.47921e-06	2.90922e-06	-1.37321e-06	4.26219e-06	8.44771e-06	3.0658e-06	1.97258e-06	-4.22126e-06	5.39542e-06	1.5e-06	-2.42023e-05	7.07561e-06	1.49354e-06	-3.86514e-06	-1.5557e-05	1.57861e-06	-1.13012e-06	-1.57451e-06	2.60298e-06	1.50401e-06	-2.6177e-06	-2.38274e-06	-6.90925e-06	4.13167e-06	-2.19436e-06	1.27738e-06	-6.16017e-06	-2.52187e-07	1.14623e-06	1.21732e-09
1.22035e-06	4.47498e-06	2.82071e-06	-1.37983e-06	4.31178e-06	8.38204e-06	3.06558e-06	1.97311e-06	-4.09862e-06	4.17084e-06	1.54038e-06	-2.41993e-05	7.0826e-06	1.49161e-06	-3.8655e-06	-1.55562e-05	1.55929e-06	-1.13186e-06	-1.63551e-06	2.63216e-06	1.45678e-06	-2.62021e-06	-2.38424e-06	-6.71519e-06	4.05572e-06	-2.18294e-06	3.84292e-06	-6.15971e-06	-2.68315e-07	1.15515e-06	1.21343e-09
1.23304e-06	3.25252e-06	-6.46543e-07	-1.39912e-06	4.4629e-06	8.5204e-06	3.13202e-06	1.97308e-06	-4.06932e-06	1.95852e-06	5.84973e-07	-2.42031e-05	7.34957e-06	1.46781e-06	-3.8593e-06	-1.14666e-05	1.5538e-06	-1.10444e-06	-1.11251e-06	2.64571e-06	1.59478e-06	-2.44546e-06	-2.22951e-06	-6.80955e-06	4.14507e-06	-2.21121e-06	3.92082e-06	-6.16811e-06	-2.98864e-07	1.11104e-06	1.07832e-09
1.22381e-06	3.33672e-06	-4.18623e-07	-1.37985e-06	4.35916e-06	8.48383e-06	3.11879e-06	1.97321e-06	-2.75912e-06	2.77575e-06	1.37385e-06	-2.41994e-05	7.06643e-06	1.4638e-06	-3.86343e-06	-1.1724e-05	1.55425e-06	-1.11996e-06	-1.474e-06	2.64496e-06	1.52895e-06	-2.59815e-06	-2.26293e-06	-6.81437e-06	4.13389e-06	-2.20082e-06	3.84642e-06	-6.15972e-06	-2.95387e-07	1.12693e-06	1.07609e-09
1.36439e-06	3.59132e-06	9.79443e-08	-1.38621e-06	4.49072e-06	8.50459e-06	3.05677e-06	1.97695e-06	-3.91198e-06	6.07502e-07	3.44588e-07	-2.42004e-05	7.29657e-06	1.46999e-06	-3.86172e-06	-1.11177e-05	1.56235e-06	-1.1189e-06	-1.23245e-06	2.63058e-06	1.52174e-06	-2.55765e-06	-2.30782e-06	-6.90781e-06	4.16946e-06	-2.24032e-06	2.28239e-06	-6.16767e-06	-2.80101e-07	1.12951e-06	1.05884e-09
1.36707e-06	3.42912e-06	-6.47765e-08	-1.37621e-06	4.43152e-06	8.50445e-06	3.07449e-06	1.97487e-06	-3.04503e-06	9.6961e-07	1.16376e-07	-2.42002e-05	7.22116e-06	1.46774e-06	-3.86246e-06	-1.12244e-05	1.56012e-06	-1.12011e-06	-1.35714e-06	2.63282e-06	1.58309e-06	-2.5789e-06	-2.27789e-06	-6.8974e-06	4.20649e-06	-2.22783e-06	2.30254e-06	-6.16539e-06	-2.8871e-07	1.12906e-06	1.05363e-09
1.75726e-06	3.11926e-06	6.21448e-07	-1.38312e-06	4.50357e-06	8.51961e-06	3.06554e-06	8.88504e-07	-3.52604e-06	2.50595e-07	-9.17441e-08	-2.41268e-05	7.19514e-06	1.46196e-06	-3.80569e-06	-1.11779e-05	5.75174e-07	-1.11733e-06	-1.17553e-06	2.61815e-06	1.59024e-06	-2.54262e-06	-2.32194e-06	-6.88977e-06	4.26989e-06	-2.24298e-06	2.27021e-06	-6.16571e-06	-2.53485e-07	1.12344e-06	1.04554e-09
1.71749e-06	3.12204e-06	6.23411e-07	-1.38308e-06	4.50356e-06	8.51244e-06	3.06634e-06	9.24867e-07	-3.47586e-06	2.63822e-07	-5.47545e-08	-2.4127e-05	7.19586e-06	1.46291e-06	-3.80673e-06	-1.11799e-05	6.21538e-07	-1.11767e-06	-1.17717e-06	2.61851e-06	1.58146e-06	-2.53871e-06	-2.32199e-06	-6.89192e-06	4.26961e-06	-2.24238e-06	2.27026e-06	-6.16571e-06	-2.53954e-07	1.12354e-06	1.04514e-09
1.67555e-06	3.12117e-06	5.63129e-07	-1.37771e-06	4.44446e-06	8.51021e-06	3.03308e-06	9.74727e-07	-3.3739e-06	-2.29788e-09	9.50662e-08	-2.41377e-05	7.21395e-06	1.46256e-06	-3.81799e-06	-1.10158e-05	8.89994e-07	-1.12011e-06	-1.24802e-06	2.62339e-06	1.58434e-06	-2.54614e-06	-2.32074e-06	-6.91029e-06	4.25265e-06	-2.24445e-06	2.29533e-06	-6.16582e-06	-2.62228e-07	1.12343e-06	1.04157e-09
1.63825e-06	3.13184e-06	4.42849e-07	-1.38216e-06	4.49392e-06	3.04475e-06	3.06746e-06	1.2051e-06	-3.32171e-06	4.20307e-07	-6.33769e-07	-2.41343e-05	7.20102e-06	1.28632e-06	-3.82973e-06	-1.10882e-05	9.17265e-07	-1.1197e-06	-1.26259e-06	2.62341e-06	1.6363e-06	-2.55078e-06	-2.32022e-06	-6.89445e-06	4.23003e-06	-2.24421e-06	2.29201e-06	-6.16587e-06	-2.63561e-07	1.12542e-06	9.80336e-10
1.61913e-06	3.20494e-06	4.40098e-07	-1.37581e-06	3.27216e-06	2.31992e-06	3.06313e-06	1.11892e-06	-3.29099e-06	3.25229e-07	-6.82691e-07	-2.41218e-05	7.2445e-06	2.86446e-07	-3.93341e-06	-1.10858e-05	9.40742e-07	-1.72995e-06	-1.2296e-06	2.62262e-06	1.49083e-06	-2.54801e-06	-2.31902e-06	-6.8939e-06	4.23858e-06	-2.24375e-06	9.06986e-07	-6.14327e-06	1.55291e-08	1.5906e-06	9.63876e-10
1.61987e-06	3.20365e-06	4.39087e-07	-1.37652e-06	3.32072e-06	2.34312e-06	3.06263e-06	1.14324e-06	-3.29473e-06	3.83314e-07	-6.07256e-07	-2.41221e-05	7.24439e-06	4.85392e-07	-3.90639e-06	-1.10756e-05	9.52308e-07	-1.58434e-06	-1.24581e-06	2.62333e-06	1.48281e-06	-2.548e-06	-2.31908e-06	-6.89392e-06	4.23937e-06	-2.24381e-06	1.24504e-06	-6.14343e-06	-7.01407e-08	1.43101e-06	9.6387e-10
1.65139e-06	3.17057e-06	4.4863e-07	-1.378e-06	3.29002e-06	2.25045e-06	3.0552e-06	1.15031e-06	-3.3137e-06	4.5146e-07	-2.81458e-07	-2.41303e-05	7.22416e-06	9.05665e-07	-3.84503e-06	-1.1053e-05	9.12059e-07	-1.30506e-06	-1.24266e-06	2.62478e-06	1.13629e-06	-2.54837e-06	-2.31911e-06	-6.8965e-06	4.24392e-06	-2.24452e-06	1.93031e-06	-6.15724e-06	-8.14999e-08	1.24761e-06	9.62866e-10
1.64595e-06	3.1858e-06	4.35771e-07	-1.37632e-06	3.32279e-06	2.40509e-06	3.05718e-06	1.11089e-06	-3.31184e-06	3.99852e-07	-4.71522e-07	-2.41311e-05	7.23203e-06	6.10111e-07	-3.86597e-06	-1.10682e-05	9.17314e-07	-1.26668e-06	-1.24182e-06	2.57851e-06	1.41809e-06	-2.51781e-06	-2.31811e-06	-4.04424e-06	4.23934e-06	-2.24527e-06	1.65786e-06	-6.15471e-06	-1.08106e-07	1.2785e-06	9.32141e-10
1.64587e-06	3.19528e-06	4.12338e-07	-1.35588e-06	3.26881e-06	2.43e-06	3.0592e-06	1.1451e-06	-3.30669e-06	1.12294e-06	-3.94257e-07	-2.22919e-05	4.47298e-06	7.48735e-07	-3.88931e-06	-1.10594e-05	7.65858e-07	-1.25624e-06	-3.33455e-07	1.04996e-06	1.3805e-06	-2.53403e-06	-2.31821e-06	-5.51412e-06	4.2428e-06	-1.52622e-06	1.66094e-06	-6.1565e-06	-1.00564e-07	1.26646e-06	8.19562e-10
1.64063e-06	3.18387e-06	4.25439e-07	-1.34497e-06	3.3113e-06	2.71448e-06	3.06124e-06	1.13973e-06	-3.30383e-06	9.62851e-07	-4.4098e-07	-2.15298e-05	5.07895e-06	7.66009e-07	-3.8656e-06	-1.10209e-05	4.53089e-07	-1.10122e-06	1.54743e-07	2.28641e-07	1.35829e-06	-2.54609e-06	-2.31821e-06	-5.44971e-06	4.24253e-06	-2.55633e-07	1.58588e-06	-6.16011e-06	-9.45024e-08	1.28115e-06	7.87249e-10
1.6413e-06	3.18918e-06	4.2685e-07	-1.33386e-06	3.3212e-06	2.71911e-06	3.06121e-06	1.14012e-06	-3.30422e-06	1.05331e-06	-4.36837e-07	-2.15435e-05	4.86702e-06	7.54587e-07	-3.86635e-06	-1.10242e-05	6.4985e-07	-1.062e-06	4.01394e-07	3.37896e-07	1.35409e-06	-2.54416e-06	-2.31823e-06	-5.48591e-06	4.24189e-06	-2.65364e-07	1.5861e-06	-6.16014e-06	-9.57886e-08	1.28072e-06	7.86778e-10
1.6414e-06	3.18906e-06	4.23886e-07	-1.32114e-06	3.29863e-06	2.68232e-06	3.06101e-06	1.14557e-06	-3.30694e-06	1.07215e-06	-4.25162e-07	-2.14861e-05	4.8735e-06	7.67975e-07	-3.87629e-06	-1.10194e-05	3.6456e-07	-7.16801e-07	5.66918e-07	3.19373e-07	1.36941e-06	-2.54578e-06	-2.31827e-06	-5.31007e-06	4.24122e-06	-1.18925e-07	1.58742e-06	-6.16016e-06	-9.95302e-08	1.27592e-06	7.81367e-10
1.64227e-06	3.18821e-06	4.22698e-07	-1.32215e-06	3.30232e-06	2.61363e-06	3.06048e-06	1.14564e-06	-3.3068e-06	9.73954e-07	-4.10486e-07	-2.15001e-05	4.78534e-06	7.86857e-07	-3.8776e-06	-1.10276e-05	5.46106e-07	-6.80097e-07	1.90825e-07	4.4505e-07	1.37129e-06	-2.54371e-06	-2.31816e-06	-5.28908e-06	4.24168e-06	-5.70938e-07	1.6269e-06	-6.17064e-06	-1.0055e-07	1.27753e-06	7.8105e-10
1.6422e-06	3.18994e-06	4.25405e-07	-1.32635e-06	3.30454e-06	2.58989e-06	3.06044e-06	1.14543e-06	-3.3071e-06	9.8788e-07	-4.15163e-07	-2.14962e-05	4.767e-06	7.57275e-07	-3.87384e-06	-1.10347e-05	4.769e-07	-7.49455e-07	3.32573e-07	4.47417e-07	1.37313e-06	-2.54373e-06	-2.31828e-06	-5.10248e-06	4.24148e-06	-3.61146e-07	1.60746e-06	-6.16288e-06	-1.06742e-07	1.2834e-06	7.78571e-10
1.64038e-06	3.19108e-06	8.77703e-07	-1.32384e-06	3.30951e-06	2.67122e-06	3.06063e-06	1.16113e-06	-3.31015e-06	9.13779e-07	-4.21271e-07	-2.16279e-05	4.92812e-06	7.70034e-07	-3.87933e-06	-8.21421e-06	4.16056e-07	-8.08716e-07	5.14619e-07	4.44936e-07	1.2812e-06	-2.51218e-06	-2.31828e-06	-5.11264e-06	7.36417e-07	-2.87127e-07	1.61441e-06	-6.08424e-06	-1.03245e-07	1.26704e-06	7.13958e-10
1.62469e-06	3.2169e-06	8.40906e-07	-1.3213e-06	3.31491e-06	2.74378e-06	3.06043e-06	1.16364e-06	-3.3118e-06	9.07382e-07	-4.15459e-07	-2.15281e-05	4.88369e-06	7.68642e-07	-3.8802e-06	-6.14623e-06	4.33929e-07	-7.56417e-07	4.94567e-07	3.81363e-07	1.24391e-06	-2.48195e-06	-2.31726e-06	-5.10469e-06	2.08883e-06	-5.92416e-07	1.60642e-06	-6.04027e-06	-1.05951e-07	1.27987e-06	6.83088e-10
1.62469e-06	3.2169e-06	8.40906e-07	-1.3213e-06	3.31491e-06	2.74378e-06	3.06043e-06	1.16364e-06	-3.3118e-06	9.07382e-07	-4.15459e-07	-2.15281e-05	4.88369e-06	7.68642e-07	-3.8802e-06	-6.14623e-06	4.33929e-07	-7.56417e-07	4.94567e-07	3.81363e-07	1.24391e-06	-2.48195e-06	-2.31726e-06	-5.10469e-06	2.08883e-06	-5.92416e-07	1.60642e-06	-6.04027e-06	-1.05951e-07	1.27987e-06	6.83088e-10
1.62973e-06	3.22645e-06	8.35915e-07	-1.31936e-06	3.31138e-06	2.77267e-06	3.06089e-06	1.22558e-06	-3.31069e-06	9.41731e-07	-4.16207e-07	-2.15304e-05	4.89062e-06	7.68905e-07	-3.87926e-06	-5.83078e-06	4.40922e-07	-7.41011e-07	4.9984e-07	3.96042e-07	1.32855e-06	-2.50682e-06	-2.31752e-06	-5.1e-06	1.41021e-06	-3.90593e-07	1.60601e-06	-6.09164e-06	-1.04636e-07	1.27565e-06	6.78212e-10
1.62557e-06	3.22224e-06	8.68124e-07	-1.31926e-06	3.3118e-06	2.79134e-06	3.06089e-06	1.21771e-06	-3.31116e-06	9.3636e-07	-4.16227e-07	-2.15333e-05	4.88906e-06	7.68875e-07	-3.87966e-06	-5.84416e-06	4.41429e-07	-7.43124e-07	4.95796e-07	3.99209e-07	1.29552e-06	-2.50608e-06	-2.31772e-06	-5.09908e-06	7.38718e-07	-3.99028e-07	1.60604e-06	-6.08964e-06	-1.04727e-07	1.27666e-06	6.77021e-10
1.6265e-06	3.21378e-06	8.59891e-07	-1.31993e-06	3.31304e-06	2.809e-06	3.06076e-06	1.21442e-06	-3.31167e-06	9.40891e-07	-4.14975e-07	-2.1537e-05	4.92198e-06	7.68806e-07	-3.87951e-06	-5.86183e-06	4.41352e-07	-7.43051e-07	4.96251e-07	4.01007e-07	1.28534e-06	-2.50456e-06	-2.31774e-06	-5.1011e-06	7.46564e-07	-3.70597e-07	1.60572e-06	-6.04762e-06	-1.0518e-07	1.06231e-06	6.76718e-10
1.62622e-06	3.0024e-06	8.25798e-07	-1.31826e-06	3.31161e-06	2.83075e-06	3.06078e-06	1.12156e-06	-3.31302e-06	9.37235e-07	-4.20301e-07	-2.15368e-05	4.88752e-06	7.68705e-07	-3.87747e-06	-5.87221e-06	4.44338e-07	-7.47764e-07	4.9686e-07	3.95738e-07	1.42788e-06	-2.50307e-06	-2.31684e-06	-5.10168e-06	6.65936e-07	-7.75957e-07	1.60613e-06	-5.18165e-06	-8.66547e-07	1.27728e-06	6.67263e-10
1.62658e-06	3.21638e-06	8.08515e-07	-1.31989e-06	3.31239e-06	2.58564e-06	3.0398e-06	1.19479e-06	-3.31371e-06	9.36764e-07	-1.68396e-07	-1.74972e-05	4.88863e-06	7.68609e-07	-3.73274e-06	-5.87894e-06	4.41788e-07	-7.45183e-07	4.98653e-07	4.01737e-07	1.28772e-06	-6.7688e-07	-2.31852e-06	-5.10043e-06	6.29905e-07	-3.9355e-07	1.60422e-06	-5.69188e-06	-2.06625e-07	9.63646e-07	5.05895e-10
1.63025e-06	2.95056e-06	8.17304e-07	-1.31717e-06	3.30138e-06	2.3516e-06	3.04458e-06	1.10887e-06	-3.31353e-06	1.02383e-06	1.53174e-06	-1.73958e-05	4.89221e-06	7.68539e-07	-3.57814e-06	-5.89943e-06	4.42639e-07	-7.43826e-07	5.29637e-07	4.2956e-07	1.81323e-06	7.06179e-07	-2.31859e-06	-5.1009e-06	-4.77442e-07	-4.76694e-07	1.6003e-06	-5.36384e-06	-3.38802e-07	1.00765e-06	4.99127e-10
1.62783e-06	3.22199e-06	8.84456e-07	-1.31962e-06	3.30911e-06	2.52349e-06	2.99769e-06	1.18083e-06	-3.31254e-06	9.76239e-07	1.00378e-07	-1.72467e-05	4.88781e-06	7.68751e-07	-3.7237e-06	-5.88839e-06	4.41247e-07	-7.33848e-07	4.93835e-07	3.98285e-07	1.55525e-06	-4.63083e-07	-2.31817e-06	-5.1e-06	4.19276e-07	-4.13126e-07	1.6038e-06	-5.36627e-06	-1.78392e-07	1.27535e-06	4.94186e-10
1.62829e-06	3.02186e-06	9.16e-07	-1.31931e-06	3.31787e-06	2.13895e-06	3.02103e-06	1.17993e-06	-3.31258e-06	9.65667e-07	-9.32389e-08	-1.72656e-05	4.88542e-06	7.68828e-07	-3.749e-06	-5.89448e-06	4.41451e-07	-7.33165e-07	4.93382e-07	4.57306e-07	1.4129e-06	-1.09832e-07	-2.31832e-06	-5.10061e-06	3.96212e-07	-4.15151e-07	1.6035e-06	-5.07727e-06	-2.67925e-07	1.26087e-06	4.88663e-10
1.62904e-06	3.03307e-06	8.74158e-07	-1.31934e-06	3.31439e-06	2.17903e-06	3.02215e-06	1.16962e-06	-3.31267e-06	9.67258e-07	-3.60624e-08	-1.72753e-05	4.88749e-06	7.68725e-07	-3.65874e-06	-5.89031e-06	4.41428e-07	-7.37213e-07	4.98999e-07	4.1574e-07	1.45011e-06	-6.15443e-08	-2.31837e-06	-5.10097e-06	-1.55289e-07	-4.15177e-07	1.60354e-06	-5.10198e-06	-2.67738e-07	1.16281e-06	4.88382e-10
9.68324e-07	3.04733e-06	8.50093e-07	-1.31895e-06	3.312e-06	1.86117e-06	3.02763e-06	1.14993e-06	-3.3129e-06	9.74639e-07	-1.76887e-08	-1.72956e-05	4.88845e-06	7.68631e-07	-3.64907e-06	-5.89008e-06	4.4147e-07	-7.38743e-07	5.01503e-07	4.1067e-07	1.41996e-06	-1.48048e-07	-2.31851e-06	-5.10086e-06	2.31714e-08	-4.37295e-07	1.60166e-06	-5.12622e-06	-2.64006e-07	1.10479e-06	4.86087e-10
6.68769e-07	3.03828e-06	8.70254e-07	-1.24097e-06	3.25346e-06	1.73146e-06	3.02559e-06	1.17092e-06	-3.31306e-06	9.78806e-07	1.80776e-08	-1.72832e-05	4.88785e-06	7.68698e-07	-3.65298e-06	-5.89257e-06	4.41779e-07	-7.387e-07	5.19222e-07	4.30514e-07	1.41329e-06	-1.77332e-07	-2.31841e-06	-5.10082e-06	2.3562e-08	-4.32444e-07	1.6028e-06	-5.15359e-06	-2.54468e-07	1.15567e-06	4.8461e-10
8.18395e-07	3.0425e-06	8.67882e-07	-1.2992e-06	3.24476e-06	1.91126e-06	2.08772e-06	1.16397e-06	-3.31307e-06	9.72484e-07	-1.81149e-09	-1.72968e-05	4.88812e-06	7.68674e-07	-3.66409e-06	-5.89086e-06	4.41568e-07	-7.38211e-07	5.01466e-07	4.29442e-07	1.4262e-06	-1.23798e-07	-1.98545e-06	-5.10082e-06	1.01906e-07	-4.28313e-07	1.60055e-06	-5.14033e-06	-3.22587e-07	1.119e-06	4.79697e-10
1.03947e-06	3.03967e-06	8.6962e-07	-1.22831e-06	3.18166e-06	1.92373e-06	2.32458e-06	1.1669e-06	-3.31319e-06	9.73575e-07	3.66761e-08	-1.72938e-05	3.88992e-06	7.61568e-07	-3.6599e-06	-5.8921e-06	4.40347e-07	-7.39324e-07	5.00823e-07	4.37785e-07	1.42069e-06	-1.53989e-07	-1.8683e-06	-5.10086e-06	3.41115e-07	-4.24323e-07	1.60105e-06	-5.15468e-06	-1.96049e-07	1.15559e-06	4.71538e-10
8.19634e-07	3.04202e-06	8.47409e-07	-1.21504e-06	3.15487e-06	1.8821e-06	2.24366e-06	1.15963e-06	-3.30784e-06	8.61678e-07	-4.79743e-08	-1.72952e-05	3.1032e-06	7.67907e-07	-3.65977e-06	-5.89391e-06	4.45475e-07	-7.39701e-07	5.06679e-07	4.42352e-07	1.40298e-06	-1.39779e-07	-2.07653e-06	-5.09233e-06	2.2162e-07	-4.29575e-07	1.63081e-06	-2.022e-06	-1.29299e-07	1.16857e-06	4.42952e-10
8.54088e-07	3.03983e-06	8.44183e-07	-1.21111e-06	3.2117e-06	2.00049e-06	2.46073e-06	1.11276e-06	-1.67375e-06	9.60229e-07	-2.90199e-08	-1.72994e-05	3.08679e-06	7.67716e-07	-3.65981e-06	-5.90219e-06	4.41495e-07	-7.4023e-07	4.99996e-07	4.38548e-07	1.39691e-06	-2.15149e-08	-1.84844e-06	-2.8384e-06	1.89967e-07	-4.28087e-07	1.60403e-06	-2.9258e-06	-1.97441e-07	1.12457e-06	4.22366e-10
8.60604e-07	3.04213e-06	8.55117e-07	-1.21132e-06	4.93821e-07	1.97168e-06	2.39387e-06	1.12744e-06	-3.16146e-06	9.70346e-07	1.78572e-08	-1.69238e-05	2.03897e-06	7.68408e-07	-3.66932e-06	-5.90417e-06	4.41284e-07	-6.41501e-07	5.07428e-07	4.44157e-07	1.41783e-06	-1.68685e-07	-1.77599e-06	-3.10059e-06	1.20794e-07	-4.29037e-07	1.50871e-06	-3.13975e-06	-7.94715e-08	1.131e-06	4.03237e-10
8.55526e-07	2.64194e-06	7.49935e-07	-1.2149e-06	1.14793e-06	1.96625e-06	2.39136e-06	1.11873e-06	-2.17752e-06	9.60765e-07	2.1464e-08	-1.687e-05	2.51971e-06	7.68366e-07	-3.67057e-06	-5.9083e-06	4.41824e-07	-7.1887e-07	5.01381e-07	4.40499e-07	1.4092e-06	-1.614e-07	-1.95295e-06	-2.68135e-06	1.37402e-07	-4.39093e-07	1.689e-06	-2.48395e-06	-6.90268e-08	1.09181e-06	3.92091e-10
8.53722e-07	2.39302e-06	7.8727e-07	-1.21226e-06	1.25582e-06	1.97109e-06	2.45911e-06	1.09934e-06	-2.42156e-06	9.62539e-07	2.33615e-08	-1.69171e-05	2.31259e-06	7.68145e-07	-3.63187e-06	-5.90603e-06	4.41709e-07	-6.76609e-07	5.02965e-07	4.44087e-07	1.41482e-06	-1.61817e-07	-1.85936e-06	-2.24648e-06	1.54072e-07	-4.45207e-07	1.57163e-06	-2.5698e-06	-1.02085e-07	1.10892e-06	3.90422e-10
8.4292e-07	2.50496e-06	8.00848e-07	-1.21981e-06	1.22835e-06	1.95983e-06	2.39673e-06	1.08064e-06	-2.45818e-06	9.45634e-07	1.32954e-08	-1.68908e-05	2.22141e-06	7.6804e-07	-3.11698e-06	-5.9098e-06	4.41793e-07	-6.87521e-07	5.02159e-07	4.4494e-07	1.41712e-06	-1.58423e-07	-1.88423e-06	-2.49825e-06	1.42724e-07	-4.44084e-07	1.69085e-06	-2.5322e-06	-9.20671e-08	1.12031e-06	3.87475e-10
8.49613e-07	2.49068e-06	8.10209e-07	-1.21774e-06	9.7032e-07	1.95636e-06	2.40195e-06	1.09785e-06	-2.17374e-06	9.4916e-07	1.31787e-08	-1.68873e-05	2.22615e-06	7.68821e-07	-3.07541e-06	-5.90939e-06	4.41907e-07	-6.96912e-07	5.0268e-07	4.42543e-07	1.41818e-06	-1.56012e-07	-1.8712e-06	-2.49205e-06	1.47283e-07	-4.43448e-07	1.59219e-06	-2.3982e-06	-7.5867e-08	1.10468e-06	3.8415e-10
8.49222e-07	2.56189e-06	7.99672e-07	-1.21863e-06	1.22813e-06	1.96515e-06	2.36366e-06	1.09712e-06	-2.19587e-06	9.75406e-07	1.44137e-08	-1.68968e-05	2.1362e-06	7.68685e-07	-3.07359e-06	-5.68741e-07	6.50495e-08	-6.94675e-07	5.11144e-07	4.45995e-07	1.41796e-06	-1.46685e-07	-1.86968e-06	-2.46884e-06	1.48478e-07	-4.47629e-07	1.60792e-06	-2.42283e-06	-7.37423e-08	1.09513e-06	3.50223e-10
8.73996e-07	2.55054e-06	7.94485e-07	-1.21835e-06	9.87621e-07	1.95981e-06	2.36521e-06	9.65544e-07	-2.23137e-06	5.50241e-07	1.60093e-08	-1.6886e-05	2.13412e-06	7.6837e-07	-3.15658e-06	-8.95512e-07	2.54165e-07	-6.94755e-07	4.93046e-07	4.44808e-07	1.41695e-06	-1.57112e-07	-1.87335e-06	-2.38047e-06	1.44627e-07	-3.96797e-07	1.60902e-06	-2.42888e-06	-7.89127e-08	1.10029e-06	3.49139e-10
8.54378e-07	2.51895e-06	7.96533e-07	-1.21755e-06	1.13372e-06	1.96749e-06	2.39886e-06	1.00885e-06	-2.07428e-06	5.18265e-07	1.5919e-08	-1.69015e-05	2.14355e-06	7.68274e-07	-3.13389e-06	-3.4509e-07	2.28406e-07	-6.94718e-07	5.17265e-07	4.44601e-07	1.41694e-06	-1.47381e-07	-1.88109e-06	-2.3629e-06	1.4782e-07	-4.30415e-07	1.60868e-06	-2.43747e-06	-8.47753e-08	1.10343e-06	3.48589e-10
8.74765e-07	2.52577e-06	8.03488e-07	-1.21701e-06	9.54804e-07	1.96676e-06	2.39317e-06	9.85388e-07	-2.12434e-06	6.45064e-07	2.0204e-08	-1.68941e-05	2.08538e-06	7.68404e-07	-3.06113e-06	-3.27682e-07	3.22199e-07	-6.95744e-07	5.04771e-07	4.44098e-07	1.41635e-06	-1.51889e-07	-1.87713e-06	-2.40283e-06	1.44283e-07	-4.29087e-07	1.61112e-06	-2.42666e-06	-8.10915e-08	1.10931e-06	3.47799e-10
8.71423e-07	2.53099e-06	7.99269e-07	-1.19328e-06	4.8903e-07	1.96524e-06	2.37155e-06	9.35176e-07	-2.13558e-06	6.96065e-07	2.20543e-08	-1.68909e-05	2.10057e-06	7.68267e-07	-3.03226e-06	-4.08498e-07	3.18083e-07	-6.9608e-07	5.27815e-07	4.45962e-07	1.40223e-06	-1.51951e-07	-1.88394e-06	-2.3821e-06	1.46016e-07	-5.20908e-07	1.50049e-06	-2.30614e-06	-8.1312e-08	1.20334e-06	3.46134e-10
8.66685e-07	2.52811e-06	7.98138e-07	-1.20789e-06	6.21708e-07	1.9661e-06	2.38233e-06	9.15461e-07	-2.11303e-06	6.51565e-07	-7.26175e-08	-1.68915e-05	2.09338e-06	1.24018e-07	-2.92725e-06	-3.40531e-07	3.19135e-07	-6.94913e-07	5.06694e-07	4.44989e-07	1.41331e-06	-1.51206e-07	-1.88161e-06	-2.38309e-06	1.93941e-08	-4.5477e-07	1.62095e-06	-2.3771e-06	-6.57822e-09	1.16029e-06	3.45415e-10
8.68372e-07	2.52709e-06	7.98546e-07	-1.19614e-06	7.18311e-07	1.96572e-06	2.37389e-06	9.32897e-07	-2.12393e-06	6.882e-07	-1.08558e-08	-1.68912e-05	2.10776e-06	4.25505e-07	-2.91445e-06	-4.1153e-07	3.15707e-07	-6.95609e-07	5.18517e-07	4.51436e-07	4.71692e-07	-2.28245e-07	-1.88257e-06	-2.39165e-06	8.95733e-08	-4.7473e-07	1.54862e-06	-2.34295e-06	-7.5222e-08	1.15871e-06	3.43742e-10
8.69925e-07	2.52859e-06	7.99142e-07	-1.20132e-06	5.89784e-07	1.96556e-06	2.37512e-06	9.38242e-07	-2.12253e-06	6.39692e-07	-1.60226e-08	-1.6891e-05	2.0971e-06	4.18522e-07	-2.95771e-06	-3.97113e-07	3.19158e-07	-6.9557e-07	5.15756e-07	4.4997e-07	9.15434e-07	-1.65645e-07	-1.88214e-06	-2.38332e-06	9.10574e-08	-4.82358e-07	1.56061e-06	-6.65848e-07	-7.20197e-08	1.1583e-06	3.39273e-10
8.70511e-07	2.5263e-06	7.99254e-07	-8.96609e-07	5.23946e-07	1.96574e-06	2.37587e-06	9.36599e-07	-2.12189e-06	6.24476e-07	-6.80245e-08	-1.68913e-05	2.10357e-06	4.43627e-07	-2.9673e-06	-3.79231e-07	3.05591e-07	-6.9557e-07	5.11551e-07	4.50857e-07	5.76296e-07	-1.66721e-07	-1.88226e-06	-2.39049e-06	8.53616e-08	-4.68919e-07	1.55521e-06	-7.708e-07	-4.29091e-08	1.15465e-06	3.38261e-10
8.70381e-07	2.52714e-06	7.92444e-07	-1.00531e-06	5.82197e-07	1.99019e-06	2.37541e-06	9.33051e-07	-2.12552e-06	6.44462e-07	-6.71633e-08	-1.68203e-05	1.53674e-06	4.94771e-07	-2.96646e-06	-3.7815e-07	3.05127e-07	-6.77871e-07	5.13184e-07	4.54725e-07	6.86216e-07	-1.64826e-07	-1.88253e-06	-2.39345e-06	8.30213e-08	-4.69035e-07	1.56317e-06	-6.23688e-07	-5.42838e-08	1.14582e-06	3.34175e-10
8.69803e-07	2.52743e-06	7.94768e-07	-1.06438e-06	6.23914e-07	1.97162e-06	2.36135e-06	9.35113e-07	-2.12991e-06	6.25154e-07	-6.39242e-08	-1.67935e-05	1.63221e-06	4.71857e-07	-2.95822e-06	-3.74532e-07	2.99504e-07	-6.4334e-07	5.1409e-07	4.64641e-07	8.07794e-07	-1.72453e-07	-1.88218e-06	-2.39489e-06	9.0062e-08	-4.61655e-07	1.44414e-06	-6.56915e-07	-5.39493e-08	1.13077e-06	3.3333e-10
8.70647e-07	2.5269e-06	7.93863e-07	-1.00872e-06	6.33396e-07	1.97215e-06	2.36968e-06	9.17657e-07	-2.12516e-06	7.00002e-07	-5.10228e-08	-1.67566e-05	1.65153e-06	4.87148e-07	-2.96205e-06	-4.60937e-07	2.90408e-07	-6.73272e-07	4.92476e-07	4.53037e-07	6.95241e-07	-1.75376e-07	-1.71885e-06	-2.15866e-06	6.12662e-08	-4.67254e-07	1.17334e-06	-7.29711e-07	-5.64572e-08	1.14145e-06	3.29833e-10
8.70647e-07	2.5269e-06	7.93863e-07	-1.00872e-06	6.33396e-07	1.97215e-06	2.36968e-06	9.17657e-07	-2.12516e-06	7.00002e-07	-5.10228e-08	-1.67566e-05	1.65153e-06	4.87148e-07	-2.96205e-06	-4.60937e-07	2.90408e-07	-6.73272e-07	4.92476e-07	4.53037e-07	6.95241e-07	-1.75376e-07	-1.71885e-06	-2.15866e-06	6.12662e-08	-4.67254e-07	1.17334e-06	-7.29711e-07	-5.64572e-08	1.14145e-06	3.29833e-10
8.70741e-07	2.52704e-06	7.89546e-07	-1.00532e-06	6.22936e-07	1.97417e-06	2.37356e-06	9.25335e-07	-1.72107e-06	6.466e-07	-5.26123e-08	-1.6766e-05	1.67672e-06	4.80887e-07	-2.96243e-06	-4.01972e-07	2.92242e-07	-6.71685e-07	5.06316e-07	4.54009e-07	7.18256e-07	-1.73474e-07	-1.74995e-06	-2.27134e-06	3.82361e-08	-4.66926e-07	8.36349e-07	-7.10553e-07	-5.48762e-08	1.1308e-06	3.28489e-10
6.21323e-07	2.52697e-06	7.92261e-07	-1.02309e-06	6.29558e-07	1.97306e-06	2.36962e-06	9.24953e-07	-1.67173e-06	6.62373e-07	-5.35103e-08	-1.67668e-05	1.65661e-06	4.82837e-07	-2.96262e-06	-4.78147e-07	2.85842e-07	-6.72073e-07	4.81933e-07	4.53531e-07	7.12026e-07	-1.73755e-07	-1.77436e-06	-2.19979e-06	5.34613e-08	-4.67433e-07	1.01036e-06	-7.35704e-07	-5.58336e-08	1.13565e-06	3.28125e-10
5.79264e-07	2.52697e-06	7.90785e-07	-1.01008e-06	6.23521e-07	1.97338e-06	2.37007e-06	9.24913e-07	-1.70684e-06	6.61081e-07	-5.27258e-08	-1.67613e-05	1.6674e-06	4.82356e-07	-2.96402e-06	-4.38779e-07	2.8921e-07	-6.71796e-07	4.97178e-07	4.53595e-07	7.1072e-07	-1.73605e-07	-1.7695e-06	-2.21639e-06	5.19758e-08	-4.6705e-07	8.85692e-07	-7.21282e-07	-5.58989e-08	1.13224e-06	3.27783e-10
6.99221e-07	2.84962e-07	7.96755e-07	-1.01469e-06	6.2813e-07	1.9742e-06	2.37133e-06	9.23004e-07	-1.7253e-06	6.51425e-07	2.72167e-08	-1.67664e-05	1.66281e-06	4.89925e-07	-2.96205e-06	-4.10563e-07	2.88161e-07	-5.39618e-07	4.96815e-07	3.0244e-07	7.11432e-07	-1.74326e-07	-1.51526e-06	-2.21505e-06	4.10734e-08	-4.61504e-07	9.44784e-07	-7.33525e-07	-5.65923e-08	1.1357e-06	3.20853e-10
6.80881e-07	4.78762e-07	7.92035e-07	-6.23752e-07	6.26029e-07	1.97389e-06	2.37216e-06	9.22977e-07	-1.72143e-06	6.60549e-07	-3.4277e-08	-1.67644e-05	1.67042e-06	4.85264e-07	-2.96223e-06	-4.53673e-07	2.88748e-07	-6.56687e-07	4.9826e-07	4.41945e-07	7.08381e-07	-1.7408e-07	-1.58804e-06	-2.21222e-06	4.68462e-08	-4.65599e-07	9.38315e-07	-7.33964e-07	-5.63338e-08	1.13534e-06	3.20767e-10
6.86965e-07	1.73002e-07	7.94776e-07	-7.90995e-07	6.25876e-07	1.97338e-06	2.36803e-06	9.1905e-07	-1.67684e-06	6.6008e-07	-1.31368e-08	-1.67635e-05	1.66084e-06	4.8544e-07	-2.96296e-06	-4.52991e-07	2.89158e-07	-4.87096e-07	4.90309e-07	2.27974e-07	7.10209e-07	-1.73857e-07	-1.5241e-06	-2.20653e-06	3.18271e-08	-4.60645e-07	9.6411e-07	-7.35992e-07	-5.67609e-08	1.13579e-06	3.20057e-10
6.87007e-07	1.83958e-07	7.98231e-07	-7.97897e-07	6.26492e-07	1.97334e-06	2.36811e-06	9.1916e-07	-1.67724e-06	6.59955e-07	-1.10471e-08	-1.67637e-05	1.66065e-06	4.8542e-07	-2.96297e-06	-4.56747e-07	2.89061e-07	-4.64998e-07	4.93075e-07	1.81085e-07	7.10291e-07	-1.73863e-07	-1.52596e-06	-2.20581e-06	3.69185e-08	-4.60804e-07	9.66373e-07	-7.36072e-07	-5.67901e-08	1.13574e-06	3.20057e-10
6.94566e-07	1.90235e-07	8.0367e-07	-7.02225e-07	6.26905e-07	1.97359e-06	2.36857e-06	9.2034e-07	-1.67988e-06	6.598e-07	-5.22536e-09	-1.67641e-05	1.66278e-06	4.85084e-07	-2.96287e-06	-4.48157e-07	2.8892e-07	-4.67765e-07	4.92092e-07	2.19761e-07	7.0959e-07	-1.74331e-07	-1.51578e-06	-2.19591e-06	3.77475e-08	-4.62658e-07	9.68678e-07	-7.35375e-07	-5.67067e-08	1.13576e-06	3.1991e-10
6.97406e-07	2.22945e-07	8.08399e-07	-7.70484e-07	6.27036e-07	1.97346e-06	2.36866e-06	9.21086e-07	-1.6849e-06	6.95651e-07	3.14636e-10	-1.47439e-05	1.66157e-06	4.88688e-07	-2.96282e-06	-4.53276e-07	2.88894e-07	-4.28728e-07	4.86643e-07	1.72064e-07	7.0809e-07	-1.799e-07	-1.5159e-06	-2.19984e-06	4.6163e-08	-4.6208e-07	1.06789e-06	-7.37371e-07	-5.66866e-08	1.13585e-06	2.56617e-10
6.97406e-07	2.22945e-07	8.08399e-07	-7.70484e-07	6.27036e-07	1.97346e-06	2.36866e-06	9.21086e-07	-1.6849e-06	6.95651e-07	3.14636e-10	-1.47439e-05	1.66157e-06	4.88688e-07	-2.96282e-06	-4.53276e-07	2.88894e-07	-4.28728e-07	4.86643e-07	1.72064e-07	7.0809e-07	-1.799e-07	-1.5159e-06	-2.19984e-06	4.6163e-08	-4.6208e-07	1.06789e-06	-7.37371e-07	-5.66866e-08	1.13585e-06	2.56617e-10
6.94086e-07	3.37072e-07	8.08182e-07	-7.57443e-07	6.27271e-07	1.97325e-06	2.37144e-06	9.20863e-07	-1.6749e-06	8.11408e-07	2.09463e-09	-1.45474e-05	1.66205e-06	4.89023e-07	-2.96278e-06	-4.52698e-07	2.88759e-07	-4.2296e-07	4.88607e-07	5.16526e-07	7.07572e-07	-1.52515e-07	-1.51538e-06	-2.20567e-06	1.3627e-07	-4.50019e-07	9.70062e-07	-7.15619e-07	-5.66579e-08	1.13596e-06	2.51076e-10
6.9421e-07	3.29984e-07	8.08206e-07	-7.57648e-07	6.27266e-07	1.97327e-06	2.37143e-06	9.20864e-07	-1.67521e-06	8.01225e-07	2.46499e-09	-1.45513e-05	1.66198e-06	4.88994e-07	-2.96278e-06	-4.5242e-07	2.88808e-07	-4.24334e-07	4.88124e-07	4.42932e-07	7.07574e-07	-1.41902e-07	-1.51539e-06	-2.20534e-06	1.36244e-07	-4.50034e-07	9.52012e-07	-7.19095e-07	-5.66579e-08	1.13594e-06	2.51068e-10
6.9251e-07	3.48676e-07	8.00808e-07	-6.73855e-07	6.27248e-07	1.97342e-06	2.36917e-06	9.20732e-07	-1.66536e-06	8.03436e-07	1.41896e-08	-1.45416e-05	1.66186e-06	4.94005e-07	-2.88436e-06	-4.46374e-07	2.88873e-07	-4.4085e-07	4.86328e-07	2.95912e-07	7.05723e-07	-1.11711e-07	-1.51629e-06	-2.23988e-06	2.95548e-07	-4.33963e-07	9.32879e-07	-7.24755e-07	-5.66313e-08	1.13622e-06	2.5024e-10
6.9287e-07	3.63228e-07	8.10704e-07	-7.47708e-07	6.27374e-07	1.97337e-06	2.38678e-06	9.21246e-07	-1.15517e-06	7.43518e-07	7.57343e-09	-1.45531e-05	1.66102e-06	4.90881e-07	-2.94828e-06	-4.83317e-07	2.8881e-07	-4.76478e-07	4.83588e-07	2.81762e-07	7.27561e-08	-1.40609e-07	-1.51487e-06	-2.22322e-06	2.63468e-07	-4.38714e-07	8.28437e-07	-7.16438e-07	-5.66399e-08	1.13598e-06	2.48908e-10
6.9457e-07	3.65797e-07	8.00668e-07	-7.37914e-07	6.2739e-07	1.97338e-06	2.37094e-06	9.21199e-07	-1.00839e-06	7.46205e-07	8.99391e-09	-1.45336e-05	1.66203e-06	4.92377e-07	-2.923e-06	-4.49595e-07	2.88833e-07	-4.59717e-07	4.85978e-07	3.80792e-07	1.90333e-07	-1.45421e-07	-1.51653e-06	-2.25289e-06	2.20506e-07	-4.30677e-07	8.81884e-07	-7.09914e-07	-5.66413e-08	1.13599e-06	2.48027e-10
4.50496e-07	3.75865e-07	8.02901e-07	-7.28996e-07	6.2736e-07	5.12926e-07	2.39574e-06	9.21132e-07	-1.02433e-06	7.47052e-07	4.18515e-08	-1.45317e-05	1.6609e-06	4.91789e-07	-2.92098e-06	-4.64246e-07	2.88915e-07	-4.37239e-07	5.04409e-07	-2.01891e-07	6.43209e-07	-1.5135e-07	-1.51548e-06	-2.23081e-06	2.39905e-07	-4.35121e-07	9.10473e-07	-7.12252e-07	-5.66808e-08	1.13599e-06	2.44448e-10
4.07308e-07	3.73817e-07	8.0154e-07	-7.23959e-07	6.27616e-07	7.67858e-07	2.00758e-06	9.21032e-07	-1.09357e-06	7.50199e-07	2.89361e-08	-1.45344e-05	1.66068e-06	4.91922e-07	-2.92698e-06	-4.72757e-07	2.88876e-07	-4.38088e-07	5.17458e-07	5.97135e-08	5.51689e-07	-1.46844e-07	-1.51553e-06	-2.22746e-06	2.35906e-07	-4.33182e-07	8.37242e-07	-7.11491e-07	-5.66715e-08	1.13599e-06	2.43009e-10
5.5763e-07	3.76153e-07	8.00895e-07	-7.24194e-07	6.27462e-07	6.8735e-07	1.97307e-06	9.21095e-07	-1.09759e-06	7.48719e-07	2.81267e-08	-1.45354e-05	1.66106e-06	4.91945e-07	-2.92396e-06	-4.59043e-07	2.88858e-07	-4.71493e-07	4.98864e-07	-9.37818e-09	5.27406e-07	-1.41266e-07	-1.51555e-06	-2.231e-06	2.43803e-07	-4.35091e-07	8.5466e-07	-7.12804e-07	-5.66596e-08	1.13596e-06	2.4294e-10
4.35641e-07	3.74544e-07	8.00523e-07	-7.23339e-07	6.2814e-07	7.79707e-07	1.90824e-06	9.2108e-07	-1.09163e-06	6.25773e-07	-3.17205e-09	-1.45369e-05	1.66061e-06	4.92086e-07	-2.92575e-06	-4.70065e-07	2.88758e-07	-4.52826e-07	5.07216e-07	-3.78459e-09	3.79591e-07	-1.41741e-07	-1.51558e-06	-2.22883e-06	2.57292e-07	-4.42589e-07	8.58122e-07	-7.14446e-07	-4.2104e-08	1.13626e-06	2.42448e-10
5.22152e-07	3.79241e-07	8.00526e-07	-7.23373e-07	6.33253e-07	7.94299e-07	1.87665e-06	9.21385e-07	-1.08493e-06	3.8014e-07	2.003e-08	-1.45356e-05	1.6096e-06	4.94808e-07	-2.9229e-06	-4.65709e-07	2.88726e-07	-3.31785e-07	4.98963e-07	1.42709e-09	4.61646e-07	-1.4258e-07	-1.51544e-06	-2.2314e-06	2.45551e-07	-4.26303e-07	8.64667e-07	-7.12728e-07	-4.86124e-08	1.13614e-06	2.41928e-10
5.08461e-07	3.00217e-07	8.39436e-07	-7.25913e-07	4.84939e-07	8.12709e-07	1.86165e-06	9.22901e-07	-1.18206e-06	3.76886e-07	6.20202e-08	-1.45189e-05	1.59726e-06	4.9354e-07	-2.92664e-06	-4.66971e-07	2.88859e-07	-4.25308e-07	5.01347e-07	6.65394e-08	5.11391e-07	-1.41746e-07	-1.51539e-06	-2.23068e-06	2.50031e-07	-3.89114e-07	8.85674e-07	-7.08555e-07	-5.18289e-08	1.114e-06	2.4153e-10
5.27321e-07	3.5198e-07	8.3232e-07	-7.23506e-07	4.94813e-07	8.10899e-07	1.86586e-06	9.22271e-07	-1.09735e-06	4.75108e-07	3.88182e-08	-1.45203e-05	1.60441e-06	4.93758e-07	-2.92662e-06	-4.66182e-07	2.88837e-07	-3.55946e-07	4.99951e-07	1.41949e-09	4.98551e-07	-1.41965e-07	-1.51553e-06	-2.23112e-06	2.49195e-07	-3.42762e-07	8.73613e-07	-7.11166e-07	-4.86583e-08	1.10585e-06	2.41402e-10
5.08267e-07	3.3546e-07	8.12236e-07	-7.25968e-07	4.52883e-07	7.5086e-07	1.86664e-06	9.22018e-07	-1.11597e-06	4.45339e-07	4.32184e-08	-1.452e-05	1.61041e-06	4.92493e-07	-2.84764e-06	-4.6669e-07	2.8881e-07	-3.6914e-07	4.99508e-07	4.70433e-08	5.02134e-07	-1.41796e-07	-1.5154e-06	-2.2305e-06	2.49504e-07	-3.89614e-07	8.78621e-07	-7.11374e-07	-5.14448e-08	1.11654e-06	2.40857e-10
5.06551e-07	3.35837e-07	8.19507e-07	-7.2971e-07	4.48519e-07	7.80306e-07	1.86261e-06	9.22017e-07	-1.11314e-06	4.01239e-07	3.75173e-08	-1.45211e-05	1.60606e-06	4.93092e-07	-2.87497e-06	-4.66296e-07	2.88786e-07	-3.6635e-07	5.00202e-07	5.76656e-08	4.98285e-07	-1.42824e-07	-1.2233e-06	-2.23092e-06	1.36665e-07	-3.75867e-07	8.72192e-07	-7.10454e-07	-4.97329e-08	1.10358e-06	2.40131e-10
5.12716e-07	3.39601e-07	8.08884e-07	-7.28423e-07	4.41706e-07	7.80143e-07	1.86344e-06	9.22295e-07	-1.09991e-06	4.26628e-07	3.70818e-08	-1.4522e-05	1.60983e-06	4.92577e-07	-2.76143e-06	-4.6669e-07	2.88815e-07	-3.95786e-07	5.00776e-07	2.753e-08	4.9326e-07	-1.42341e-07	-1.26476e-06	-2.23051e-06	2.48977e-07	-3.78039e-07	8.75559e-07	-7.10843e-07	-5.05318e-08	1.11627e-06	2.39704e-10
5.15897e-07	3.40576e-07	8.242e-07	-7.28358e-07	4.55514e-07	7.86123e-07	1.86175e-06	9.0504e-07	-7.12494e-08	4.25371e-07	3.74182e-08	-1.45217e-05	1.60864e-06	4.9234e-07	-2.79295e-06	-4.66706e-07	2.88689e-07	-4.13356e-07	5.01058e-07	2.68387e-08	4.9299e-07	-1.6504e-07	-8.38284e-07	-1.71619e-06	2.40958e-07	-3.7818e-07	8.88498e-07	-7.11159e-07	-4.89755e-08	1.11765e-06	2.35789e-10
5.22725e-07	3.29893e-07	8.1188e-07	-7.34268e-07	4.86892e-07	7.72182e-07	7.76529e-07	9.31685e-07	-1.06818e-06	4.17311e-07	1.1975e-07	-1.41061e-05	1.55046e-06	4.9288e-07	-2.79157e-06	-4.48411e-07	2.88651e-07	-4.11062e-07	4.26803e-07	3.34983e-08	4.88776e-07	-1.62076e-07	-5.90612e-07	-1.8011e-06	1.90357e-07	-3.78348e-07	6.85153e-07	-7.10839e-07	-4.61879e-08	1.11381e-06	2.21527e-10
5.20504e-07	3.31928e-07	8.12194e-07	-7.38935e-07	4.68254e-07	7.73701e-07	6.97661e-07	9.2599e-07	-2.79543e-07	4.17175e-07	9.74333e-08	-1.41084e-05	1.56068e-06	4.92768e-07	-2.79118e-06	-4.65385e-07	2.88623e-07	-4.01908e-07	4.28663e-07	3.1083e-08	4.89725e-07	-1.58927e-07	-6.94387e-07	-1.78532e-06	1.23785e-07	-3.8164e-07	7.12133e-07	-7.10858e-07	-4.74037e-08	1.11429e-06	2.20526e-10
5.20504e-07	3.31928e-07	8.12194e-07	-7.38935e-07	4.68254e-07	7.73701e-07	6.97661e-07	9.2599e-07	-2.79543e-07	4.17175e-07	9.74333e-08	-1.41084e-05	1.56068e-06	4.92768e-07	-2.79118e-06	-4.65385e-07	2.88623e-07	-4.01908e-07	4.28663e-07	3.1083e-08	4.89725e-07	-1.58927e-07	-6.94387e-07	-1.78532e-06	1.23785e-07	-3.8164e-07	7.12133e-07	-7.10858e-07	-4.74037e-08	1.11429e-06	2.20526e-10
5.23044e-07	3.32405e-07	8.12245e-07	-7.37831e-07	4.74034e-07	7.73711e-07	8.27854e-07	9.24285e-07	-3.53689e-07	4.18121e-07	1.54786e-07	-1.40661e-05	1.56327e-06	4.92614e-07	-2.79e-06	-4.64359e-07	2.88623e-07	-4.01752e-07	4.0314e-07	3.12714e-08	4.9133e-07	-1.54102e-07	-6.99468e-07	-1.80463e-06	1.3336e-07	-3.8111e-07	7.13913e-07	-7.10877e-07	-4.73771e-08	1.1143e-06	2.19657e-10
5.2168e-07	3.31904e-07	8.13234e-07	-7.36706e-07	4.82351e-07	7.74628e-07	8.20163e-07	9.24344e-07	-4.56208e-07	4.18304e-07	1.35118e-07	-1.4053e-05	-1.33385e-07	4.88643e-07	-2.78888e-06	-4.63512e-07	2.88567e-07	-4.012e-07	3.2855e-07	3.22096e-08	4.94114e-07	-1.6243e-07	-7.28846e-07	-1.83203e-06	1.60929e-07	-3.81052e-07	7.12789e-07	-7.11035e-07	-4.72919e-08	1.11419e-06	2.17024e-10
5.21669e-07	3.31905e-07	8.13076e-07	-7.36707e-07	4.81142e-07	7.74608e-07	8.21746e-07	9.2442e-07	-4.53075e-07	4.18289e-07	1.35171e-07	-1.40531e-05	-8.41455e-08	4.8908e-07	-2.78918e-06	-4.63516e-07	2.88567e-07	-4.01769e-07	3.30181e-07	3.21095e-08	4.94054e-07	-1.61488e-07	-7.28772e-07	-1.83181e-06	1.60919e-07	-3.81051e-07	7.12796e-07	-7.11033e-07	-4.72918e-08	1.11425e-06	2.17015e-10
5.20914e-07	3.3068e-07	8.13133e-07	-7.36875e-07	4.81344e-07	7.74502e-07	7.76254e-07	9.25397e-07	-3.89645e-07	4.1821e-07	1.26892e-07	-1.4055e-05	1.42897e-07	4.77334e-07	-2.78938e-06	-4.61564e-07	2.88628e-07	-4.01477e-07	2.83996e-07	3.18684e-08	4.91415e-07	-1.6002e-07	-7.28993e-07	-1.83203e-06	1.43509e-07	-3.8119e-07	7.25636e-07	-7.11011e-07	-4.676e-08	1.11461e-06	2.16927e-10
5.21417e-07	3.30982e-07	8.08133e-07	-7.36706e-07	4.8166e-07	7.74204e-07	7.95016e-07	9.3115e-07	-4.1424e-07	4.18224e-07	1.33687e-07	-1.40534e-05	5.12589e-08	4.87884e-07	-2.7892e-06	-4.62983e-07	2.88628e-07	-4.00452e-07	3.12616e-07	3.19041e-08	4.92026e-07	-1.6059e-07	-7.19045e-07	-1.83079e-06	1.48482e-07	-3.81137e-07	6.76798e-07	-7.11012e-07	-4.71918e-08	1.11437e-06	2.16859e-10
2.96813e-07	3.29008e-07	8.08041e-07	-7.36668e-07	4.79197e-07	7.73821e-07	8.09859e-07	9.08506e-07	-3.97888e-07	3.79524e-07	1.40185e-07	-1.4053e-05	1.5448e-08	4.87421e-07	-2.7891e-06	-4.62644e-07	2.87069e-07	-4.01247e-07	3.17636e-07	1.49131e-08	4.92221e-07	-1.5919e-07	-7.26445e-07	-1.82155e-06	1.48735e-07	-3.82431e-07	6.95819e-07	-7.11038e-07	-4.6962e-08	1.11453e-06	2.16601e-10
2.97473e-07	3.2939e-07	7.94117e-07	-7.36612e-07	4.77203e-07	6.53385e-08	8.10393e-07	9.2057e-07	-3.86569e-07	3.81235e-07	1.43726e-07	-1.40546e-05	-7.69398e-08	4.85718e-07	-2.78911e-06	-4.63455e-07	2.87461e-07	-3.54819e-07	3.2324e-07	2.02635e-08	4.9189e-07	-1.58181e-07	-7.187e-07	-1.80944e-06	1.51654e-07	-3.82833e-07	7.04642e-07	-7.10692e-07	-4.70513e-08	1.11445e-06	2.15975e-10
4.28742e-07	3.28919e-07	4.69727e-07	-7.36745e-07	4.77769e-07	7.75617e-07	7.97553e-07	9.16106e-07	-7.7057e-07	4.06833e-07	1.3743e-07	-1.36069e-05	2.03056e-08	4.85694e-07	-2.78939e-06	-4.62657e-07	3.08411e-07	-4.0149e-07	3.13054e-07	2.1108e-08	4.91912e-07	-1.59122e-07	-7.14811e-07	-1.82514e-06	1.9164e-07	-3.82643e-07	7.06201e-07	-7.11034e-07	-7.4526e-08	1.11448e-06	2.04418e-10
4.2845e-07	3.2896e-07	4.81314e-07	-7.36561e-07	4.79106e-07	6.68353e-07	7.94363e-07	9.21081e-07	-7.5818e-07	4.08681e-07	1.2363e-07	-1.3605e-05	1.15435e-08	4.85653e-07	-2.78941e-06	-4.62905e-07	3.04627e-07	-4.01841e-07	3.12279e-07	2.59747e-08	4.91877e-07	-1.59376e-07	-7.15936e-07	-1.82639e-06	1.63536e-07	-3.83158e-07	7.03417e-07	-7.11024e-07	-8.03396e-08	1.11446e-06	2.04196e-10
3.36698e-07	3.29445e-07	6.55441e-07	-7.36541e-07	4.78589e-07	3.87634e-07	7.99791e-07	8.7778e-07	-5.21133e-07	4.03908e-07	1.18482e-07	-1.36117e-05	1.27321e-08	4.85145e-07	-2.78924e-06	-4.62949e-07	2.91567e-07	-4.01668e-07	3.17845e-07	2.65232e-08	4.03544e-09	-1.59976e-07	-7.16326e-07	-1.82522e-06	1.59113e-07	-3.74565e-07	6.99156e-07	-7.11003e-07	-6.54897e-08	1.11448e-06	2.03566e-10
3.63208e-07	3.29429e-07	5.14537e-07	-7.36648e-07	4.78493e-07	3.75718e-07	7.99131e-07	8.88278e-07	-5.364e-07	4.0274e-07	1.20927e-07	-1.3612e-05	1.81982e-08	4.85259e-07	-2.78927e-06	-4.62989e-07	2.91987e-07	-4.01575e-07	3.17628e-07	2.41803e-08	1.94717e-07	-1.60059e-07	-7.16389e-07	-1.82532e-06	1.58822e-07	-3.76954e-07	7.04891e-07	-7.10984e-07	-6.66316e-08	1.11448e-06	2.03499e-10
3.65268e-07	3.30547e-07	6.68939e-07	5.97301e-07	3.96768e-07	3.51431e-07	7.98669e-07	9.24449e-07	-5.01889e-07	4.01582e-07	1.24585e-07	-1.18849e-05	2.16381e-07	4.85347e-07	-2.77791e-06	-5.96404e-07	2.92586e-07	-3.99064e-07	3.73729e-07	6.53591e-09	4.9188e-07	-1.59532e-07	-7.14963e-07	-1.82453e-06	1.42075e-07	-3.824e-07	6.94476e-07	-2.60091e-07	-6.43685e-08	1.11484e-06	1.5931e-10
3.64744e-07	3.30536e-07	6.69122e-07	1.26243e-07	4.06007e-07	3.55683e-07	7.98669e-07	9.24113e-07	-5.07044e-07	4.00992e-07	1.24631e-07	-1.18853e-05	1.8016e-07	4.85332e-07	-2.77842e-06	-5.87587e-07	2.92609e-07	-3.99737e-07	3.72773e-07	7.42197e-09	4.91847e-07	-1.59537e-07	-7.15155e-07	-1.82453e-06	1.49016e-07	-3.82244e-07	6.98112e-07	-2.6245e-07	-6.44178e-08	1.11484e-06	1.58979e-10
3.75568e-07	3.3005e-07	6.34785e-07	-5.42194e-08	4.43492e-07	4.00437e-07	8.00548e-07	9.17784e-07	-5.09208e-07	3.98069e-07	1.22955e-07	-1.18886e-05	1.22688e-07	4.85434e-07	-2.7837e-06	-5.18885e-07	2.94904e-07	-4.00485e-07	3.41224e-07	8.15404e-09	4.13391e-07	-1.59905e-07	-7.14722e-07	-1.82462e-06	1.54772e-07	-3.81475e-07	6.97517e-07	-1.46299e-07	-7.46636e-08	1.11475e-06	1.58863e-10
3.7537e-07	3.3005e-07	6.34754e-07	3.2273e-08	4.43476e-07	3.9803e-07	8.00391e-07	9.17646e-07	-5.09239e-07	3.98105e-07	1.22969e-07	-1.18887e-05	1.22655e-07	4.85434e-07	-2.78369e-06	-5.18891e-07	2.94903e-07	-4.00484e-07	3.41337e-07	8.16556e-09	4.1384e-07	-1.59905e-07	-7.14733e-07	-1.82465e-06	1.54773e-07	-3.81475e-07	6.97517e-07	-1.51894e-07	-7.45785e-08	1.11475e-06	1.58862e-10
3.65951e-07	3.30288e-07	6.36698e-07	1.33035e-07	4.25863e-07	3.71007e-07	7.99416e-07	9.18045e-07	-5.1337e-07	4.02413e-07	1.21773e-07	-1.18932e-05	1.20108e-07	4.85388e-07	-2.77634e-06	-5.24588e-07	3.01698e-07	-4.00214e-07	3.46849e-07	1.02554e-08	3.83043e-07	-1.5489e-07	-7.15408e-07	-1.8247e-06	1.50046e-07	-3.81805e-07	4.79659e-07	-2.76633e-07	-7.13858e-08	1.11461e-06	1.58695e-10
3.68372e-07	3.30225e-07	6.27341e-07	5.10523e-08	4.18115e-07	3.78208e-07	7.99128e-07	9.17833e-07	-5.11639e-07	4.0142e-07	1.23027e-07	-1.18915e-05	1.17975e-07	4.85389e-07	-2.78112e-06	-5.26747e-07	3.10091e-07	-4.00367e-07	3.52887e-07	1.05757e-08	3.67677e-07	-1.58493e-07	-7.14472e-07	-1.82467e-06	1.50745e-07	-3.82059e-07	4.8676e-07	-2.04623e-07	-6.64477e-08	1.11425e-06	1.58621e-10
3.84678e-07	3.01583e-07	6.49554e-07	1.25602e-07	4.29003e-07	3.60546e-07	7.5748e-07	1.02805e-06	-5.1748e-07	-5.23062e-07	1.2366e-07	-1.18459e-05	-1.34054e-07	4.87525e-07	-1.67807e-06	-5.18573e-07	2.60529e-07	-2.89696e-07	3.40924e-07	1.092e-08	4.23282e-07	-2.52986e-07	4.91169e-08	-1.82468e-06	1.50984e-07	-3.65503e-07	5.46084e-07	-1.65959e-07	-9.22787e-08	1.04482e-06	1.52269e-10
3.84511e-07	3.04669e-07	6.41281e-07	1.23796e-07	4.28952e-07	3.65927e-07	7.62273e-07	1.0125e-06	-5.1771e-07	-1.13617e-07	1.23513e-07	-1.18316e-05	5.93085e-08	4.87358e-07	-1.76038e-06	-5.26052e-07	2.97497e-07	-2.94401e-07	3.41759e-07	1.02568e-08	4.13706e-07	-2.39917e-07	-5.3133e-08	-1.82469e-06	1.50266e-07	-3.61446e-07	5.24974e-07	-1.70426e-07	-8.3608e-08	1.07406e-06	1.51963e-10
3.77558e-07	3.16211e-07	6.38407e-07	1.3341e-07	4.31858e-07	3.69723e-07	7.83466e-07	9.71583e-07	-5.15901e-07	-2.9302e-07	1.23114e-07	-1.17244e-05	2.29998e-08	4.8687e-07	-1.79804e-06	-5.25602e-07	2.95175e-07	-2.66697e-07	3.47622e-07	1.00045e-08	3.98311e-07	-1.8396e-07	-1.40286e-07	-1.82467e-06	1.4112e-07	-3.70709e-07	5.42974e-07	-1.85956e-07	-8.09276e-08	1.10215e-06	1.49653e-10
3.77385e-07	3.1995e-07	6.44773e-07	1.48056e-07	4.28961e-07	3.70284e-07	7.66775e-07	9.87067e-07	-5.15446e-07	1.5371e-08	1.23071e-07	-1.17202e-05	1.88692e-08	4.87017e-07	-1.70276e-06	-5.26786e-07	2.89606e-07	-2.9313e-07	3.46677e-07	9.59421e-09	4.03561e-07	-1.95318e-07	-1.77337e-07	-1.82468e-06	1.44665e-07	-3.75096e-07	5.33104e-07	-1.81436e-07	-7.74946e-08	1.10031e-06	1.49173e-10
3.76013e-07	3.17992e-07	6.43265e-07	1.34797e-07	4.40967e-07	3.68408e-07	7.74321e-07	9.70615e-07	-5.15366e-07	8.29011e-08	1.22194e-07	-1.09181e-05	2.85241e-09	4.86082e-07	-1.8234e-06	-5.25653e-07	2.8708e-07	-2.95534e-07	3.45774e-07	9.80588e-09	3.95071e-07	-1.9485e-07	-2.83656e-07	-1.8245e-06	1.42905e-07	-4.64978e-07	5.2786e-07	-1.79713e-07	-7.36372e-08	1.53828e-06	1.32688e-10
3.87138e-07	3.11894e-07	6.43429e-07	1.45918e-07	4.32616e-07	3.68082e-07	7.79501e-07	1.02966e-06	-5.14828e-07	-1.87358e-07	1.37613e-07	-9.39396e-07	1.92137e-08	4.86465e-07	-1.77312e-06	-5.27233e-07	3.2768e-07	-2.94777e-07	2.98332e-07	4.23377e-09	3.90266e-07	-1.5155e-07	-3.09208e-07	-1.82857e-06	1.4275e-07	-3.59537e-07	5.3319e-07	-3.76555e-07	7.9597e-07	1.11558e-06	1.38851e-11
3.89442e-07	3.11442e-07	6.44141e-07	1.42182e-07	4.29742e-07	3.66691e-07	7.79236e-07	9.96717e-07	-5.153e-07	2.23803e-08	1.23142e-07	-9.81963e-07	-6.33037e-09	4.86535e-07	-1.70866e-06	-5.27167e-07	3.0694e-07	-3.0092e-07	3.3357e-07	9.10496e-09	3.96748e-07	-1.50979e-07	-2.02666e-07	-1.82467e-06	1.42507e-07	-4.98632e-07	5.37228e-07	-2.61712e-07	-5.50647e-08	1.13209e-06	1.30408e-11
3.89442e-07	3.11442e-07	6.44141e-07	1.42182e-07	4.29742e-07	3.66691e-07	7.79236e-07	9.96717e-07	-5.153e-07	2.23803e-08	1.23142e-07	-9.81963e-07	-6.33037e-09	4.86535e-07	-1.70866e-06	-5.27167e-07	3.0694e-07	-3.0092e-07	3.3357e-07	9.10496e-09	3.96748e-07	-1.50979e-07	-2.02666e-07	-1.82467e-06	1.42507e-07	-4.98632e-07	5.37228e-07	-2.61712e-07	-5.50647e-08	1.13209e-06	1.30408e-11
3.854e-07	2.9966e-07	6.43919e-07	1.51579e-07	4.31614e-07	3.67498e-07	7.56176e-07	9.94763e-07	-5.12069e-07	6.76287e-08	1.23661e-07	-1.06935e-06	3.81928e-09	4.84687e-07	-1.72631e-06	-5.26829e-07	3.06618e-07	-2.99945e-07	1.27362e-07	1.18556e-08	3.95106e-07	-1.62476e-07	-2.22888e-07	-1.59873e-06	1.4025e-07	-4.09846e-07	5.35592e-07	-2.65916e-07	3.46011e-08	1.14762e-06	1.23288e-11
3.85326e-07	3.04299e-07	6.43366e-07	1.43491e-07	4.3189e-07	3.67863e-07	7.72346e-07	1.01161e-06	-5.12434e-07	-3.5968e-08	1.24962e-07	-9.56305e-07	2.0935e-09	4.86023e-07	-1.71293e-06	-5.27186e-07	3.05414e-07	-2.97604e-07	1.68882e-07	9.77396e-09	3.94805e-07	-1.52108e-07	-2.28219e-07	-1.62148e-06	1.39903e-07	-4.21855e-07	5.35743e-07	-3.07774e-07	2.35449e-07	1.14147e-06	1.2268e-11
3.86297e-07	2.96359e-07	6.43893e-07	1.43743e-07	4.31665e-07	3.67582e-07	7.71769e-07	1.00144e-06	-5.09436e-07	4.82428e-08	1.26501e-07	-9.62243e-07	-1.20176e-09	4.85623e-07	-1.71677e-06	-5.2698e-07	3.08138e-07	-2.92875e-07	1.3501e-07	1.10726e-08	3.95841e-07	-1.53493e-07	-2.25565e-07	-1.62199e-06	1.37503e-07	-4.34593e-07	5.36029e-07	-2.89562e-07	7.22556e-08	1.13647e-06	1.21936e-11
3.86166e-07	3.02952e-07	6.43601e-07	1.44659e-07	4.31671e-07	3.67659e-07	7.70861e-07	1.00517e-06	-5.12337e-07	2.64675e-08	1.83821e-07	-6.07534e-07	2.41714e-09	4.90911e-07	-1.7167e-06	-5.31118e-07	3.06204e-07	-2.94543e-07	1.67545e-07	1.01817e-08	3.92216e-07	-1.59467e-07	-2.23323e-07	-1.63405e-06	1.32247e-07	-4.24548e-07	5.33027e-07	-2.88243e-07	1.01079e-07	1.08837e-06	1.1606e-11
3.86166e-07	3.02952e-07	6.43601e-07	1.44659e-07	4.31671e-07	3.67659e-07	7.70861e-07	1.00517e-06	-5.12337e-07	2.64675e-08	1.83821e-07	-6.07534e-07	2.41714e-09	4.90911e-07	-1.7167e-06	-5.31118e-07	3.06204e-07	-2.94543e-07	1.67545e-07	1.01817e-08	3.92216e-07	-1.59467e-07	-2.23323e-07	-1.63405e-06	1.32247e-07	-4.24548e-07	5.33027e-07	-2.88243e-07	1.01079e-07	1.08837e-06	1.1606e-11
3.86563e-07	3.0292e-07	6.43655e-07	1.44544e-07	4.31633e-07	3.67626e-07	7.69642e-07	1.00364e-06	-5.12544e-07	9.89473e-09	1.74157e-07	-6.40985e-07	1.74808e-08	4.99248e-07	-1.71755e-06	-5.30358e-07	3.04328e-07	-2.96482e-07	1.62154e-07	1.1018e-08	3.97677e-07	-1.58831e-07	-2.22237e-07	-1.63067e-06	8.95432e-08	-4.24134e-07	5.33782e-07	-2.8276e-07	6.3725e-08	1.04021e-06	1.15199e-11
3.86604e-07	3.03343e-07	6.43666e-07	1.44748e-07	4.31608e-07	3.67589e-07	7.69098e-07	1.00474e-06	-5.1216e-07	1.49041e-08	1.53128e-07	-5.93697e-07	1.63183e-08	5.0609e-07	-1.71765e-06	-5.33281e-07	3.03884e-07	-2.96717e-07	1.63803e-07	1.55444e-08	3.96268e-07	-1.59285e-07	-2.21963e-07	-1.6107e-06	4.75965e-08	-4.23552e-07	5.33268e-07	-2.69667e-07	1.06663e-07	1.05611e-06	1.14277e-11
3.86959e-07	3.03272e-07	6.4372e-07	1.44732e-07	4.31313e-07	3.67601e-07	4.89743e-07	1.00445e-06	-5.12658e-07	2.83498e-08	1.46282e-07	-6.30189e-07	1.1937e-08	4.94567e-07	-1.71711e-06	-5.34536e-07	3.05464e-07	-2.95655e-07	1.65126e-07	1.51787e-08	4.06994e-07	-1.58194e-07	-2.23857e-07	-1.61108e-06	8.46694e-08	-4.26216e-07	5.33661e-07	-2.74907e-07	5.8406e-08	1.07684e-06	1.11648e-11
3.86548e-07	3.02271e-07	6.4369e-07	1.45875e-07	4.31721e-07	3.671e-07	5.53621e-07	1.00428e-06	-5.10904e-07	2.36705e-08	1.53071e-07	-6.06358e-07	2.13612e-08	4.92112e-07	-1.71742e-06	-5.38617e-07	3.05716e-07	-2.97221e-07	1.64292e-07	1.33675e-08	3.98741e-07	-1.58903e-07	-2.00272e-07	-1.34197e-06	5.11274e-08	-4.2487e-07	5.33518e-07	-2.71363e-07	3.88387e-08	1.05687e-06	1.03417e-11
3.86309e-07	3.03096e-07	4.15647e-07	1.54173e-07	4.30611e-07	3.67339e-07	5.78841e-07	9.5467e-07	-5.12482e-07	3.53193e-08	1.46866e-07	-6.14563e-07	1.04301e-08	4.92974e-07	-1.71731e-06	-4.28954e-07	3.05723e-07	-2.96272e-07	1.63496e-07	1.37654e-08	4.03167e-07	-1.57664e-07	-2.01046e-07	-1.32602e-06	8.46079e-08	-4.29251e-07	5.33728e-07	-2.79243e-07	6.84848e-08	1.06586e-06	9.93321e-12
3.8985e-07	3.03284e-07	3.50282e-07	1.45381e-07	4.24609e-07	3.67247e-07	5.74325e-07	5.44845e-07	-5.13512e-07	2.79127e-08	1.55969e-07	-6.26106e-07	8.4502e-09	4.95065e-07	-1.71832e-06	-5.12716e-07	3.0601e-07	-2.96475e-07	1.63709e-07	1.39318e-08	4.0079e-07	-1.55007e-07	-1.74367e-07	-1.33605e-06	8.48071e-08	-4.2576e-07	5.34042e-07	-2.77401e-07	7.77547e-08	1.06267e-06	9.36568e-12
3.87958e-07	3.02847e-07	2.64657e-07	1.45603e-07	4.30208e-07	3.67198e-07	5.70549e-07	2.63475e-07	-4.71846e-07	2.13489e-08	1.5791e-07	-6.22023e-07	2.61974e-08	4.94505e-07	-1.71992e-06	-4.03346e-07	3.05459e-07	-2.96542e-07	1.63658e-07	1.38228e-08	4.0147e-07	-1.55729e-07	-7.96096e-08	-1.33966e-06	7.27667e-08	-4.24715e-07	5.32323e-07	-2.76173e-07	5.361e-08	1.06029e-06	8.91638e-12
3.87862e-07	3.02898e-07	3.88225e-07	1.469e-07	4.30877e-07	3.67229e-07	5.71031e-07	3.70663e-07	-4.17596e-07	2.31032e-08	1.58969e-07	-6.20591e-07	2.41645e-08	4.9404e-07	-1.71827e-06	-4.26954e-07	3.05925e-07	-2.96582e-07	1.6372e-07	1.37174e-08	4.01859e-07	-1.55271e-07	-1.08925e-07	-1.69493e-07	9.76008e-08	-4.10256e-07	5.35923e-07	-2.75795e-07	7.08431e-08	1.06097e-06	7.26973e-12
3.88621e-07	3.02815e-07	3.78475e-07	1.45661e-07	4.31122e-07	3.67313e-07	5.76191e-07	2.42431e-07	-3.91493e-07	2.33393e-08	1.53582e-07	-6.20301e-07	1.67521e-08	4.94067e-07	-1.72e-06	-4.24033e-07	3.05795e-07	-2.9657e-07	1.63798e-07	1.41278e-08	4.00964e-07	-1.55187e-07	-1.29622e-07	-1.72242e-07	8.56939e-08	-4.25688e-07	5.3413e-07	-2.76228e-07	6.3654e-08	1.06089e-06	7.18301e-12
3.88136e-07	3.02753e-07	2.87989e-07	1.45036e-07	4.30692e-07	3.67301e-07	5.74291e-07	6.36352e-08	-4.06244e-07	2.34007e-08	1.55034e-07	-6.2387e-07	1.78088e-08	4.94125e-07	-1.71734e-06	-4.21533e-07	3.05741e-07	-2.96573e-07	1.63875e-07	1.40588e-08	4.01274e-07	-1.5554e-07	-1.15196e-07	-2.60226e-07	8.33535e-08	-4.23114e-07	5.35049e-07	-2.75936e-07	6.59871e-08	1.06102e-06	7.10398e-12
3.88686e-07	3.09245e-07	3.30901e-07	2.13262e-07	4.74783e-07	3.80473e-07	5.74056e-07	1.64241e-07	-4.18031e-07	2.36353e-08	1.45479e-07	-6.2296e-07	1.74501e-08	3.44819e-07	-1.71962e-06	-4.16035e-07	1.29018e-07	-2.96605e-07	1.63844e-07	1.42338e-08	3.9219e-07	-1.5529e-07	-1.23749e-07	-2.39339e-07	8.76868e-08	-2.52861e-07	5.33164e-07	-2.75898e-07	6.49353e-08	1.06204e-06	6.90865e-12
3.88722e-07	3.03136e-07	3.16299e-07	1.80101e-07	4.36716e-07	3.98182e-07	5.71594e-07	1.83284e-07	-4.10725e-07	2.3688e-08	1.33469e-07	-6.23069e-07	1.69001e-08	3.3324e-07	-1.71836e-06	-4.15651e-07	1.58718e-07	-2.96626e-07	1.6378e-07	1.44951e-08	3.91131e-07	-1.55322e-07	-1.26597e-07	-2.38909e-07	8.75719e-08	-2.54599e-07	5.33978e-07	-2.75454e-07	6.54226e-08	1.06217e-06	6.8536e-12
3.88362e-07	3.04302e-07	3.14723e-07	1.56379e-07	4.39956e-07	3.92387e-07	5.72505e-07	1.6493e-07	-4.10155e-07	2.34306e-08	1.19007e-07	-6.22746e-07	1.74814e-08	2.78942e-07	-1.71867e-06	-4.18829e-07	1.10397e-07	-2.96607e-07	1.63821e-07	1.43782e-08	3.94315e-07	-1.55418e-07	-1.30916e-07	-1.96384e-07	8.94366e-08	-3.03769e-07	5.33412e-07	-2.75212e-07	6.35733e-08	1.0614e-06	6.80123e-12
3.88528e-07	3.04197e-07	3.08884e-07	1.5743e-07	4.37689e-07	3.82284e-07	5.7211e-07	1.59192e-07	-4.08347e-07	2.35928e-08	1.44661e-07	-6.2309e-07	1.75156e-08	2.7317e-07	-1.71821e-06	-4.19229e-07	1.1035e-07	-2.96618e-07	1.63858e-07	1.41686e-08	3.90157e-07	-1.55292e-07	-1.31691e-07	-2.12075e-07	8.59271e-08	-2.77857e-07	5.33302e-07	-2.75574e-07	6.11814e-08	1.06178e-06	6.77537e-12
3.88522e-07	3.13875e-07	3.13945e-07	1.60133e-07	4.39278e-07	3.78541e-07	5.73024e-07	1.4848e-07	-4.11785e-07	2.35446e-08	1.42345e-07	-6.2312e-07	1.71145e-08	3.06262e-07	-1.71892e-06	-4.18573e-07	1.31643e-07	-2.96614e-07	1.63964e-07	1.42667e-08	3.9329e-07	-1.55352e-07	-1.2458e-07	-2.14611e-07	8.85883e-08	-3.04414e-07	5.33812e-07	-2.73286e-07	6.39183e-08	1.22003e-07	5.71488e-12
3.88454e-07	3.04331e-07	3.11802e-07	1.59945e-07	4.36542e-07	3.79149e-07	5.72752e-07	1.57553e-07	-4.11204e-07	2.35117e-08	1.37544e-07	-6.23123e-07	1.77429e-08	2.85067e-07	-1.7185e-06	-4.16909e-07	1.1484e-07	-2.96736e-07	1.63799e-07	1.41893e-08	3.93145e-07	-1.55342e-07	-1.27002e-07	-2.19466e-07	8.62613e-08	-2.84642e-07	5.33506e-07	-2.73339e-07	6.25437e-08	1.19392e-07	5.67623e-12
3.88429e-07	2.45779e-07	3.08826e-07	1.58841e-07	4.36634e-07	3.80544e-07	5.72404e-07	1.65688e-07	-4.08493e-07	2.33934e-08	1.4071e-07	-6.23125e-07	1.79308e-08	2.87268e-07	-1.71851e-06	-4.18218e-07	1.12034e-07	-2.96766e-07	1.639e-07	1.40609e-08	3.91463e-07	-1.55356e-07	-1.2443e-07	-2.12919e-07	9.17234e-08	-2.81771e-07	5.33561e-07	-2.7371e-07	6.19285e-08	1.27646e-07	5.64239e-12
3.88458e-07	1.87351e-07	3.10039e-07	1.59211e-07	4.3681e-07	3.7873e-07	5.72446e-07	1.61326e-07	-4.10236e-07	2.34469e-08	1.39427e-07	-6.23136e-07	1.77966e-08	2.86574e-07	-1.71854e-06	-4.17141e-07	1.14314e-07	-2.96769e-07	1.63817e-07	1.4139e-08	3.91869e-07	-1.55341e-07	-1.20386e-07	-2.18004e-07	8.70024e-08	-2.86168e-07	5.33546e-07	-2.71804e-07	6.19795e-08	6.44645e-08	5.60573e-12
3.8846e-07	1.8911e-07	3.09042e-07	1.6016e-07	4.36829e-07	3.78817e-07	5.72543e-07	1.57988e-07	-4.09374e-07	2.34824e-08	1.39415e-07	-6.23099e-07	1.76549e-08	2.86398e-07	-1.71854e-06	-4.17262e-07	1.13954e-07	-2.96725e-07	1.63834e-07	1.31795e-08	3.92066e-07	-1.55348e-07	-1.17602e-07	-2.15987e-07	8.69111e-08	-2.86295e-07	5.33546e-07	-2.71689e-07	6.20389e-08	6.81059e-08	5.60344e-12
3.88446e-07	2.08884e-07	3.11545e-07	1.5966e-07	4.36746e-07	3.79382e-07	5.7247e-07	1.63457e-07	-4.09738e-07	2.34745e-08	1.38394e-07	-6.23095e-07	1.78661e-08	2.87931e-07	-6.04698e-08	-4.17167e-07	1.16954e-07	-2.96757e-07	1.63862e-07	1.02863e-08	3.92017e-07	-1.55348e-07	-1.20138e-07	-2.16831e-07	8.74192e-08	-2.85162e-07	5.33546e-07	-2.72681e-07	6.20641e-08	6.70202e-08	2.66723e-12
3.8847e-07	1.9021e-07	3.10099e-07	1.59679e-07	4.36651e-07	3.79207e-07	5.72507e-07	1.61868e-07	-4.09583e-07	2.34781e-08	1.38289e-07	-6.23077e-07	1.77172e-08	2.87777e-07	-3.68363e-08	-4.17517e-07	1.14398e-07	-2.96714e-07	1.63838e-07	1.18799e-08	3.91924e-07	-1.5535e-07	-1.1747e-07	-2.16226e-07	8.75625e-08	-2.85532e-07	5.33532e-07	-2.72994e-07	6.22175e-08	8.56552e-08	2.65763e-12
3.8847e-07	1.9021e-07	3.10099e-07	1.59679e-07	4.36651e-07	3.79207e-07	5.72507e-07	1.61868e-07	-4.09583e-07	2.34781e-08	1.38289e-07	-6.23077e-07	1.77172e-08	2.87777e-07	-3.68363e-08	-4.17517e-07	1.14398e-07	-2.96714e-07	1.63838e-07	1.18799e-08	3.91924e-07	-1.5535e-07	-1.1747e-07	-2.16226e-07	8.75625e-08	-2.85532e-07	5.33532e-07	-2.72994e-07	6.22175e-08	8.56552e-08	2.65763e-12
3.88454e-07	1.932e-07	3.10475e-07	1.59876e-07	4.36788e-07	3.79469e-07	5.72504e-07	1.62339e-07	-4.09568e-07	2.34714e-08	1.38353e-07	-6.23082e-07	1.77382e-08	2.87618e-07	-1.06273e-08	-4.17525e-07	1.12908e-07	-2.96717e-07	1.63845e-07	1.18082e-08	3.92117e-07	-1.5535e-07	-1.17993e-07	-2.16384e-07	8.73383e-08	-2.85569e-07	5.33538e-07	-2.72784e-07	6.2164e-08	7.3782e-08	2.65619e-12
3.88454e-07	1.91676e-07	3.10512e-07	1.59718e-07	4.36738e-07	3.79493e-07	5.72511e-07	1.61371e-07	-4.09623e-07	2.34714e-08	1.38332e-07	-6.23076e-07	1.77391e-08	2.87734e-07	-4.41544e-09	-4.17432e-07	1.15575e-07	-2.96716e-07	1.63854e-07	1.17325e-08	3.92079e-07	-1.55348e-07	-1.18314e-07	-2.16512e-07	8.75314e-08	-2.85544e-07	5.33538e-07	-2.72573e-07	6.21678e-08	7.44948e-08	2.65589e-12
3.8846e-07	1.92885e-07	3.10482e-07	1.59777e-07	4.36703e-07	3.78078e-07	5.72482e-07	1.61912e-07	-4.09606e-07	2.34818e-08	1.38432e-07	-6.23081e-07	1.75724e-08	2.88088e-07	-1.44754e-08	-4.16679e-07	1.14983e-07	-2.96627e-07	1.63844e-07	1.15799e-08	3.92103e-07	-1.5535e-07	-1.18416e-07	-2.16248e-07	4.41698e-08	-2.85636e-07	5.33543e-07	-2.72941e-07	6.21771e-08	7.49437e-08	2.64953e-12
3.8846e-07	1.92158e-07	3.10501e-07	1.59751e-07	4.36725e-07	3.79371e-07	5.72467e-07	1.61801e-07	-4.09801e-07	2.34671e-08	1.38507e-07	-6.2406e-07	1.72539e-08	2.87775e-07	-1.07866e-08	-4.17129e-07	1.151e-07	-2.96711e-07	1.40243e-07	1.17201e-08	3.92088e-07	-1.55537e-07	-1.18423e-07	-2.80637e-08	7.25654e-08	-2.8552e-07	5.3354e-07	-2.72485e-07	6.21817e-08	7.19827e-08	2.60123e-12
3.88462e-07	1.92257e-07	3.1038e-07	1.59757e-07	4.36707e-07	3.78737e-07	5.72488e-07	1.6205e-07	-4.09684e-07	2.34485e-08	1.38444e-07	-6.23134e-07	1.76773e-08	2.87802e-07	-1.68433e-08	-4.17265e-07	1.13886e-07	-2.96688e-07	1.40571e-07	1.17158e-08	3.92083e-07	-1.55515e-07	-1.18336e-07	-4.07382e-08	5.20043e-08	-2.85544e-07	5.33538e-07	-2.72679e-07	6.21795e-08	7.23467e-08	2.59809e-12
3.88462e-07	1.92508e-07	3.10485e-07	1.59766e-07	4.36701e-07	3.78419e-07	5.72491e-07	1.61821e-07	-4.0967e-07	2.34535e-08	1.38477e-07	-6.23368e-07	1.74193e-08	2.87821e-07	-1.21049e-08	-4.17168e-07	1.1499e-07	-2.96695e-07	1.38284e-07	1.16836e-08	3.92078e-07	-1.55419e-07	-1.18373e-07	-2.5248e-08	2.08706e-08	-2.8555e-07	5.33538e-07	-2.72671e-07	6.21802e-08	7.33395e-08	2.59446e-12
3.88462e-07	1.92482e-07	3.1047e-07	1.59768e-07	4.36715e-07	3.78657e-07	5.72484e-07	1.61886e-07	-4.09647e-07	2.3452e-08	1.38465e-07	-6.23258e-07	1.7566e-08	2.87821e-07	-1.23826e-08	-4.17198e-07	1.14797e-07	-2.96702e-07	1.38178e-07	1.17021e-08	3.92075e-07	-1.55396e-07	-1.18315e-07	-2.8925e-08	1.67371e-08	-2.85548e-07	5.33537e-07	-2.72633e-07	6.21801e-08	7.31413e-08	2.59443e-12
3.88462e-07	1.87853e-07	3.10461e-07	1.59765e-07	4.36706e-07	3.78626e-07	5.7249e-07	1.61821e-07	-4.09663e-07	2.34522e-08	1.38471e-07	-6.23319e-07	1.75352e-08	2.87812e-07	-1.20673e-08	-4.17182e-07	1.14823e-07	-2.96702e-07	1.38842e-07	1.17085e-08	3.92073e-07	-1.55408e-07	-1.18359e-07	-2.65624e-08	1.8837e-08	-2.85552e-07	5.33663e-07	-2.72658e-07	6.21798e-08	7.31298e-08	2.59297e-12
3.88462e-07	1.90283e-07	3.10461e-07	1.59767e-07	4.36801e-07	3.78965e-07	5.72485e-07	1.61812e-07	-4.09665e-07	2.3339e-08	1.38468e-07	-6.23339e-07	1.7563e-08	2.87823e-07	-1.16466e-08	-4.17168e-07	1.14852e-07	-2.96802e-07	1.32917e-07	1.17143e-08	3.92066e-07	-1.55435e-07	-1.1836e-07	-2.86718e-08	1.87131e-08	-2.85552e-07	4.94741e-08	-1.42596e-09	5.51501e-08	6.6988e-08	2.23443e-12
3.8846e-07	1.8923e-07	1.5127e-07	1.59759e-07	4.36778e-07	3.78941e-07	5.72488e-07	1.61819e-07	-4.09674e-07	2.33194e-08	1.38472e-07	-6.23302e-07	1.75785e-08	2.8781e-07	-1.1766e-08	-4.17198e-07	1.14799e-07	-2.96791e-07	1.35765e-07	1.17287e-08	3.91195e-07	-1.55354e-07	-1.18362e-07	-2.85699e-08	2.09605e-08	-2.85551e-07	5.30952e-08	1.31504e-08	5.9897e-08	6.87681e-08	2.16192e-12
3.88459e-07	1.89018e-07	8.79307e-08	1.59757e-07	4.36746e-07	3.78816e-07	5.72486e-07	1.61815e-07	-4.09677e-07	2.32967e-08	1.3847e-07	-6.23295e-07	1.7473e-08	2.87837e-07	-1.20445e-08	-4.1719e-07	1.14849e-07	-2.96774e-07	1.38104e-07	1.17383e-08	3.91414e-07	-1.5543e-07	-1.18367e-07	-2.61067e-08	2.02039e-08	-2.85549e-07	8.31805e-08	-1.88665e-08	5.99544e-08	7.28216e-08	2.1521e-12
3.8845e-07	1.89612e-07	9.70052e-08	1.59766e-07	4.36754e-07	3.7884e-07	5.72488e-07	1.61817e-07	-4.09674e-07	2.33058e-08	1.3847e-07	-6.23302e-07	1.75742e-08	2.87823e-07	-1.18848e-08	-4.17186e-07	1.14833e-07	-2.96781e-07	1.35684e-07	1.18918e-08	3.91603e-07	-1.55413e-07	-1.18362e-07	-2.66874e-08	2.01694e-08	-2.85549e-07	6.67352e-08	-3.378e-09	5.87073e-08	7.05497e-08	2.15025e-12
3.88444e-07	1.88184e-07	9.63395e-08	1.59764e-07	4.3678e-07	3.78861e-07	5.72488e-07	1.61814e-07	-4.09753e-07	2.31912e-08	1.38472e-07	-6.23229e-07	1.74983e-08	2.87856e-07	-1.17294e-08	-4.17193e-07	1.14821e-07	-2.97052e-07	1.33269e-07	1.17239e-08	3.87127e-07	-1.5543e-07	-1.18368e-07	-2.83889e-08	2.02316e-08	-2.85554e-07	4.86343e-08	-2.86777e-08	5.91521e-08	7.04735e-08	2.14449e-12
3.89889e-07	1.85655e-07	1.16408e-07	1.58332e-07	4.22104e-07	2.28106e-07	5.72489e-07	1.61743e-07	-2.38262e-07	2.33001e-08	1.38542e-07	-6.23089e-07	1.75592e-08	-4.62316e-08	-1.18301e-08	-4.17158e-07	1.14968e-07	-3.22395e-07	1.3202e-07	1.17882e-08	3.91348e-07	-1.56098e-07	-1.13898e-07	-2.68512e-08	3.26776e-08	-2.8556e-07	9.63289e-08	-1.74548e-08	5.99511e-08	6.88724e-08	1.87703e-12
3.89462e-07	1.86406e-07	1.15234e-07	1.59195e-07	4.30935e-07	2.13163e-07	5.72489e-07	1.61798e-07	-2.57122e-07	2.33035e-08	1.38488e-07	-6.23263e-07	1.75314e-08	5.64329e-08	-1.19194e-08	-4.1716e-07	1.14872e-07	-3.10455e-07	1.33044e-07	1.17745e-08	3.91453e-07	-1.55611e-07	-1.15296e-07	-2.68894e-08	2.89213e-08	-2.85553e-07	7.17541e-08	-1.2953e-08	5.96699e-08	6.91275e-08	1.87698e-12
3.88909e-07	1.86938e-07	1.13371e-07	1.58898e-07	4.26761e-07	1.92105e-07	5.72488e-07	1.6178e-07	-2.43982e-07	2.3299e-08	1.3853e-07	-6.23146e-07	1.75343e-08	3.69463e-08	-1.18395e-08	-4.17175e-07	1.14896e-07	-3.14135e-07	1.33522e-07	1.17833e-08	3.90898e-07	-1.55962e-07	-1.15471e-07	-2.71569e-08	2.30233e-08	-2.85559e-07	8.50665e-08	-1.60438e-08	5.96122e-08	6.92921e-08	1.85963e-12
3.88978e-07	1.85671e-07	1.13514e-07	1.59119e-07	4.29737e-07	9.85922e-08	5.72488e-07	1.6171e-07	-2.49808e-07	2.32995e-08	1.3852e-07	-6.23176e-07	1.925e-08	1.09746e-08	-1.188e-08	-4.17164e-07	1.14913e-07	-3.15527e-07	1.33549e-07	1.17809e-08	3.89882e-07	-1.55777e-07	-1.10515e-07	-2.69895e-08	2.66964e-08	-2.85556e-07	8.21721e-08	-1.70453e-08	5.93853e-08	6.90683e-08	1.83496e-12
3.89789e-07	1.81627e-07	1.09721e-07	1.58577e-07	4.2778e-07	8.3274e-08	5.72488e-07	1.6148e-07	-2.63228e-07	2.33028e-08	1.38495e-07	-6.23181e-07	2.0189e-08	1.94071e-08	-1.18655e-08	-4.17166e-07	1.15014e-07	-3.16192e-07	1.32669e-07	1.17769e-08	3.90399e-07	-1.55641e-07	-9.96357e-08	-2.70199e-08	3.39135e-08	-2.85556e-07	6.80813e-08	-1.43693e-08	5.96424e-08	6.87557e-08	1.83224e-12
3.89523e-07	1.81998e-07	1.09528e-07	1.5861e-07	4.28502e-07	9.60552e-08	5.72488e-07	1.61559e-07	-2.54949e-07	2.33026e-08	1.38505e-07	-6.23179e-07	1.91778e-08	1.15895e-10	-1.18545e-08	-4.17168e-07	1.1498e-07	-3.13946e-07	1.33727e-07	1.17752e-08	3.90449e-07	-1.55711e-07	-1.00883e-07	-2.70689e-08	2.96868e-08	-2.85557e-07	6.56503e-08	-1.49519e-08	5.96764e-08	6.89066e-08	1.82898e-12
3.89701e-07	1.83068e-07	1.10988e-07	1.58708e-07	4.27997e-07	9.1238e-08	5.72488e-07	1.61614e-07	-2.54422e-07	2.33026e-08	1.38503e-07	-6.23152e-07	1.96596e-08	1.55237e-08	-1.18743e-08	-4.17166e-07	1.1497e-07	-3.13758e-07	1.3314e-07	1.17751e-08	3.90339e-07	-1.55685e-07	-1.01157e-07	-2.70624e-08	2.89188e-08	-2.85584e-07	6.5559e-08	-1.48048e-08	5.96027e-08	6.89202e-08	1.82813e-12
3.89262e-07	1.45252e-07	1.12302e-07	1.58731e-07	4.28278e-07	9.54497e-08	5.72499e-07	8.68978e-08	-2.55927e-07	2.32028e-08	1.38511e-07	-6.23229e-07	1.80569e-08	6.45554e-09	-1.18586e-08	-4.14017e-07	7.75422e-08	-3.12172e-07	9.70613e-08	1.17764e-08	3.90328e-07	-1.65402e-07	-1.04564e-07	-2.7211e-08	3.61385e-08	-2.84447e-07	6.87656e-08	-1.52103e-08	6.08793e-08	6.88643e-08	1.78386e-12
3.89518e-07	1.57661e-07	1.11859e-07	1.58664e-07	4.2826e-07	9.62077e-08	5.72491e-07	1.21492e-07	-2.55831e-07	2.41146e-08	1.38508e-07	-6.23174e-07	1.93806e-08	-2.13799e-09	-1.18571e-08	-1.33193e-07	1.00778e-07	-3.12384e-07	1.1901e-07	1.17044e-08	3.90743e-07	-1.57905e-07	-1.03921e-07	-2.71096e-08	2.9676e-08	-2.85296e-07	6.32421e-08	-1.52901e-08	5.98922e-08	6.89096e-08	1.64729e-12
3.89464e-07	1.58828e-07	1.1137e-07	1.58816e-07	4.28263e-07	7.79918e-08	5.72495e-07	1.24775e-07	-2.65079e-07	2.34773e-08	1.39404e-07	-4.71639e-07	1.62183e-08	6.67599e-09	-1.18581e-08	-1.91787e-07	1.04203e-07	-3.12693e-07	1.16501e-07	1.17138e-08	3.91465e-07	-1.59058e-07	-1.02926e-07	-2.70697e-08	4.06264e-08	-2.85043e-07	6.71401e-08	-1.45374e-08	5.99104e-08	6.88927e-08	1.50544e-12
2.36598e-07	1.66587e-07	1.21411e-07	1.59177e-07	4.02804e-07	9.24944e-08	5.72498e-07	1.14601e-07	-2.6005e-07	2.85882e-08	1.40988e-07	-5.21817e-07	1.71512e-08	5.30032e-09	-1.18637e-08	-1.53539e-07	9.8292e-08	-3.12364e-07	1.19682e-07	1.14411e-08	3.90596e-07	-1.58689e-07	-1.02668e-07	-3.04045e-08	3.42099e-08	-2.8499e-07	6.72792e-08	-1.51979e-08	4.28187e-08	6.88817e-08	1.42478e-12
3.04556e-07	1.58696e-07	1.62993e-07	1.58816e-07	3.7933e-07	8.15065e-08	3.02312e-07	1.22702e-07	-2.67683e-07	2.47121e-08	1.38525e-07	-4.94623e-07	1.77873e-08	5.65986e-09	-1.21011e-08	-1.73403e-07	1.01884e-07	-3.1252e-07	1.1382e-07	1.51105e-08	3.91229e-07	-1.60817e-07	-1.03262e-07	-2.90124e-08	3.33105e-08	-2.84765e-07	6.77501e-08	-1.49617e-08	5.08009e-08	6.60981e-08	1.199e-12
3.04556e-07	1.58696e-07	1.62993e-07	1.58816e-07	3.7933e-07	8.15065e-08	3.02312e-07	1.22702e-07	-2.67683e-07	2.47121e-08	1.38525e-07	-4.94623e-07	1.77873e-08	5.65986e-09	-1.21011e-08	-1.73403e-07	1.01884e-07	-3.1252e-07	1.1382e-07	1.51105e-08	3.91229e-07	-1.60817e-07	-1.03262e-07	-2.90124e-08	3.33105e-08	-2.84765e-07	6.77501e-08	-1.49617e-08	5.08009e-08	6.60981e-08	1.199e-12
1.15544e-07	1.62756e-07	1.29127e-07	1.06622e-07	3.83418e-07	7.7925e-08	3.49004e-07	1.2634e-07	-2.67697e-07	2.56065e-08	1.38688e-07	-4.88424e-07	1.87746e-08	3.91253e-09	-1.32121e-08	-1.69293e-07	1.00123e-07	-3.11833e-07	1.16151e-07	1.44587e-08	3.9105e-07	-1.5942e-07	-1.03019e-07	-2.95644e-08	2.89831e-08	-2.8491e-07	6.71429e-08	-1.46378e-08	4.81585e-08	6.646e-08	1.1223e-12
8.56775e-08	1.628e-07	1.42129e-07	1.5866e-07	3.79485e-07	7.20756e-08	3.29947e-07	1.19783e-07	-2.62342e-07	2.56746e-08	1.38145e-07	-4.80944e-07	1.74049e-08	5.38431e-09	-1.20621e-08	-1.38805e-07	1.02644e-07	-3.12374e-07	1.16014e-07	1.43982e-08	3.90743e-07	-1.59592e-07	-1.03013e-07	-2.93785e-08	3.90689e-08	-2.84903e-07	6.72182e-08	-1.4902e-08	4.31566e-08	6.77092e-08	1.09654e-12
1.32934e-07	1.31387e-07	1.37256e-07	1.05495e-07	3.72098e-07	7.32613e-08	3.34145e-07	1.19468e-07	-2.69601e-07	2.46448e-08	1.38258e-07	-4.83377e-07	1.74509e-08	5.29896e-09	-1.21195e-08	-1.57379e-07	1.0185e-07	-3.12457e-07	1.1549e-07	1.37094e-08	3.90937e-07	-1.60235e-07	-1.03141e-07	-3.34439e-08	2.27077e-08	-2.84898e-07	6.70825e-08	-2.05799e-08	4.0313e-08	6.73925e-08	1.09053e-12
1.05318e-07	1.31623e-07	1.35574e-07	1.07267e-07	3.73613e-07	7.58487e-08	3.31805e-07	1.19697e-07	-2.66256e-07	2.48942e-08	1.38233e-07	-4.81822e-07	1.67925e-08	5.2685e-09	-1.2228e-08	-1.5863e-07	1.02059e-07	-1.09098e-07	1.15531e-07	1.7293e-08	3.90965e-07	-1.59755e-07	-1.03034e-07	-3.31886e-08	2.97712e-08	-2.84946e-07	1.05844e-08	-1.82489e-08	3.78714e-08	6.66394e-08	9.90918e-13
1.05318e-07	1.31623e-07	1.35574e-07	1.07267e-07	3.73613e-07	7.58487e-08	3.31805e-07	1.19697e-07	-2.66256e-07	2.48942e-08	1.38233e-07	-4.81822e-07	1.67925e-08	5.2685e-09	-1.2228e-08	-1.5863e-07	1.02059e-07	-1.09098e-07	1.15531e-07	1.7293e-08	3.90965e-07	-1.59755e-07	-1.03034e-07	-3.31886e-08	2.97712e-08	-2.84946e-07	1.05844e-08	-1.82489e-08	3.78714e-08	6.66394e-08	9.90918e-13
1.07797e-07	1.06141e-07	1.35781e-07	1.09074e-07	3.74719e-07	7.50585e-08	3.32242e-07	1.19774e-07	-2.65688e-07	2.49579e-08	1.38235e-07	-4.82775e-07	1.70755e-08	5.30682e-09	-1.22751e-08	-1.56776e-07	1.0204e-07	-1.04831e-07	1.15551e-07	1.85479e-08	3.90842e-07	-1.59768e-07	-1.03083e-07	-3.18847e-08	3.05529e-08	-2.84936e-07	1.61256e-08	-1.8084e-08	3.93354e-08	6.67667e-08	9.8618e-13
9.85364e-08	1.18658e-07	1.3581e-07	1.08048e-07	3.75008e-07	7.48671e-08	3.3189e-07	1.19929e-07	-2.65708e-07	2.51448e-08	1.38241e-07	-4.83292e-07	1.7357e-08	5.29833e-09	-1.23193e-08	-1.5515e-07	1.02035e-07	-9.39047e-08	1.15553e-07	1.89578e-08	3.90887e-07	-1.59811e-07	-1.03062e-07	-3.15985e-08	3.03898e-08	-2.84938e-07	1.75218e-08	-1.81732e-08	3.96173e-08	6.68062e-08	9.84822e-13
1.06681e-07	9.1305e-08	1.28586e-07	1.09476e-07	3.74143e-07	6.14611e-08	3.31175e-07	1.19698e-07	-1.18364e-07	2.51714e-08	1.37808e-07	-4.83272e-07	1.72323e-08	5.21694e-09	-1.22604e-08	-1.45394e-07	1.02071e-07	-1.14702e-07	1.15503e-07	2.11215e-08	3.90618e-07	-1.5987e-07	-9.37041e-08	-3.18249e-08	3.01335e-08	-2.84926e-07	2.43798e-08	-1.74463e-08	4.09827e-08	6.74646e-08	9.19319e-13
1.0434e-07	6.47477e-08	1.31513e-07	1.10426e-07	3.7387e-07	4.59797e-08	3.31282e-07	1.19743e-07	-1.275e-07	2.51271e-08	1.37865e-07	-4.83222e-07	1.72168e-08	5.25738e-09	-1.227e-08	-1.47243e-07	1.0206e-07	-1.14153e-07	1.15545e-07	2.18425e-08	3.9088e-07	-1.5985e-07	-9.82149e-08	-3.16941e-08	3.06582e-08	-2.84908e-07	2.22294e-08	-1.76924e-08	4.05209e-08	6.72214e-08	9.17446e-13
1.06784e-07	5.01189e-08	1.26615e-07	1.15102e-07	3.73366e-07	4.27853e-08	3.31152e-07	1.19944e-07	-1.24087e-07	2.51591e-08	1.36741e-07	-4.83338e-07	1.72415e-08	5.25355e-09	-1.22891e-08	-1.48138e-07	1.02037e-07	-1.10379e-07	1.15527e-07	2.10266e-08	3.90928e-07	-1.59869e-07	-1.03864e-07	-3.18934e-08	3.0728e-08	-2.84855e-07	8.76128e-09	-1.77554e-08	4.09512e-08	6.74807e-08	9.14521e-13
1.05884e-07	5.26166e-08	1.02616e-07	1.11325e-07	3.73885e-07	5.15348e-08	3.31077e-07	1.17738e-07	-1.24299e-07	2.51565e-08	1.37227e-07	-4.8331e-07	1.7436e-08	5.23364e-09	-1.22582e-08	-1.50793e-07	1.02039e-07	-1.06843e-07	1.1554e-07	2.16714e-08	3.90806e-07	-1.59868e-07	-1.01114e-07	-3.19728e-08	3.07696e-08	-2.84914e-07	1.04147e-08	-1.73511e-08	4.05691e-08	6.93669e-08	9.08717e-13
1.04828e-07	2.82229e-08	1.02876e-07	1.12201e-07	3.73834e-07	5.25552e-08	3.30513e-07	1.05496e-07	-1.28302e-07	2.52212e-08	1.36938e-07	-4.83248e-07	1.73444e-08	5.257e-09	-1.22703e-08	-1.50888e-07	1.02058e-07	-1.0817e-07	1.15405e-07	1.98544e-08	3.90358e-07	-1.59858e-07	-9.77989e-08	-3.19425e-08	3.07403e-08	-2.84879e-07	1.99436e-08	-1.74048e-08	4.02154e-08	6.85741e-08	9.03933e-13
1.05529e-07	5.42462e-08	1.06643e-07	1.12871e-07	3.73753e-07	5.30455e-08	3.30696e-07	1.06423e-07	-1.26789e-07	2.51788e-08	1.33782e-07	-4.8325e-07	1.72607e-08	5.26207e-09	-1.22766e-08	-1.48406e-07	6.09103e-08	-1.07378e-07	1.15074e-07	1.85604e-08	3.90437e-07	-1.59854e-07	-9.76908e-08	-3.18914e-08	3.05966e-08	-2.84889e-07	1.77093e-08	-1.73172e-08	4.06149e-08	6.83937e-08	8.9844e-13
1.04973e-07	5.55615e-08	1.04435e-07	1.13541e-07	3.73723e-07	5.48441e-08	3.30477e-07	1.13982e-07	-1.30206e-07	2.5173e-08	1.35366e-07	-3.85828e-07	1.7335e-08	-1.31068e-08	-1.22788e-08	-1.49708e-07	4.88704e-08	-1.0632e-07	1.15185e-07	-3.73868e-09	3.90956e-07	-1.48116e-07	-9.72522e-08	-3.18888e-08	3.06012e-08	-2.85026e-07	3.53909e-08	-1.71376e-08	4.07734e-08	6.64886e-08	8.12637e-13
1.05608e-07	4.44836e-08	1.05896e-07	1.12883e-07	3.73735e-07	5.34136e-08	3.30494e-07	1.1115e-07	-1.2967e-07	2.5186e-08	1.34992e-07	-3.58888e-07	1.72942e-08	3.17962e-09	-1.22892e-08	-1.49055e-07	7.10212e-08	-1.06516e-07	1.14958e-07	1.68313e-08	3.90566e-07	-1.47102e-07	-9.80547e-08	-3.18903e-08	3.04809e-08	-2.84906e-07	3.73757e-08	-1.72781e-08	4.06823e-08	6.59133e-08	7.92846e-13
1.05628e-07	2.57414e-08	1.06676e-07	1.13205e-07	1.83044e-07	5.35774e-08	3.30734e-07	1.10044e-07	-1.28318e-07	2.51615e-08	1.32987e-07	-3.69698e-07	1.72987e-08	-1.51433e-08	-1.22767e-08	-1.48672e-07	6.64512e-08	-1.07003e-07	1.1637e-07	1.67924e-08	3.90613e-07	-1.53094e-07	-9.83171e-08	-3.24939e-08	3.06327e-08	-2.84831e-07	4.30075e-08	-1.71829e-08	4.07618e-08	6.18041e-08	6.9425e-13
1.05624e-07	2.73037e-08	1.06675e-07	1.13259e-07	1.83107e-07	5.35279e-08	3.30734e-07	1.10286e-07	-1.28142e-07	2.51616e-08	1.33066e-07	-3.6978e-07	1.72978e-08	-1.40681e-08	-1.22769e-08	-1.49439e-07	6.50472e-08	-1.06872e-07	1.16418e-07	1.71225e-08	3.90624e-07	-1.53226e-07	-9.83167e-08	-3.24547e-08	3.06322e-08	-2.84125e-07	4.38842e-08	-1.71593e-08	4.07614e-08	6.20374e-08	6.94206e-13
1.05411e-07	4.48693e-08	1.03526e-07	1.12769e-07	1.79781e-07	5.36501e-08	3.30821e-07	1.10747e-07	-1.28732e-07	2.52276e-08	1.21806e-07	-3.75821e-07	1.67288e-08	3.41743e-09	-1.22759e-08	-1.50025e-07	6.35998e-08	-1.06074e-07	1.18664e-07	1.62862e-08	3.90646e-07	-1.3463e-07	-9.65355e-08	-3.23484e-08	3.06107e-08	-2.84198e-07	4.46577e-08	-1.70482e-08	4.04042e-08	6.58007e-08	6.90393e-13
1.0559e-07	3.60826e-08	1.05337e-07	1.13045e-07	1.89802e-07	5.33385e-08	3.30488e-07	1.09956e-07	-1.28692e-07	2.51758e-08	1.23983e-07	-3.7041e-07	1.70247e-08	-1.17128e-08	-1.17489e-08	-1.21914e-07	6.53505e-08	-1.05814e-07	1.17174e-07	1.31965e-08	3.89749e-07	-1.37714e-07	-9.81657e-08	-3.24195e-08	3.05808e-08	-2.82963e-07	4.35853e-08	-1.71901e-08	4.06668e-08	6.59508e-08	6.81837e-13
1.04936e-07	3.45653e-08	1.06427e-07	1.14013e-07	1.86046e-07	5.35054e-08	3.30649e-07	1.09625e-07	-1.28558e-07	2.51953e-08	1.21731e-07	-3.71471e-07	1.73879e-08	-3.48886e-09	-1.14488e-08	-1.20399e-07	6.53399e-08	-1.05862e-07	1.15831e-07	1.31027e-08	3.91404e-07	-1.38033e-07	-9.77017e-08	-3.3272e-08	3.0713e-08	-3.89781e-09	4.3615e-08	-1.75438e-08	4.06111e-08	6.11631e-08	6.00793e-13
1.05107e-07	3.39272e-08	1.04667e-07	8.85505e-08	1.16331e-07	5.34576e-08	3.30721e-07	1.09748e-07	-1.28583e-07	2.51932e-08	1.22668e-07	-3.71079e-07	1.73324e-08	-7.42001e-09	-1.16765e-08	-1.31533e-07	6.51561e-08	-1.0578e-07	1.16245e-07	1.33668e-08	3.90571e-07	-1.39643e-07	-9.80163e-08	-3.25464e-08	3.06221e-08	-8.52003e-08	4.52068e-08	-1.73721e-08	4.0617e-08	6.7683e-08	5.85127e-13
1.05323e-07	3.65468e-08	1.04958e-07	9.92549e-08	1.49954e-07	5.28346e-08	3.30692e-07	1.09752e-07	-1.2845e-07	2.51897e-08	1.2119e-07	-1.66087e-07	1.68613e-08	-1.23788e-08	-1.08631e-08	-1.37429e-07	6.53164e-08	-1.0594e-07	1.17203e-07	1.38585e-08	3.91527e-07	-1.39023e-07	-9.78366e-08	-3.25938e-08	3.06227e-08	-1.13956e-07	4.54757e-08	-1.7192e-08	4.05831e-08	6.59864e-08	4.93787e-13
1.05233e-07	3.4992e-08	1.02136e-07	1.04972e-07	1.39788e-07	5.33375e-08	3.19641e-07	1.09625e-07	-1.28586e-07	2.51902e-08	1.22826e-07	-1.3786e-07	1.65917e-08	-1.11021e-08	-1.17961e-08	-9.69034e-08	6.5661e-08	-1.05399e-07	1.17347e-07	1.36239e-08	3.90932e-07	-1.38399e-07	-9.75232e-08	-3.24966e-08	3.03868e-08	-1.03903e-07	4.54058e-08	-1.73039e-08	4.0434e-08	6.4624e-08	4.63328e-13
1.05216e-07	3.54996e-08	1.03063e-07	9.37316e-08	1.42459e-07	5.32792e-08	3.18191e-07	1.09713e-07	-1.28427e-07	2.50734e-08	1.22195e-07	-1.29576e-07	1.69324e-08	-9.10286e-09	-1.17162e-08	-1.14028e-07	6.53254e-08	-1.05576e-07	1.17908e-07	1.40661e-08	3.81091e-07	-1.3864e-07	-9.77469e-08	-3.26276e-08	3.12019e-08	-8.76045e-08	4.54398e-08	-1.77547e-08	4.0417e-08	6.48001e-08	4.51952e-13
1.05142e-07	3.52556e-08	1.04414e-07	9.35697e-08	1.45779e-07	5.31942e-08	3.20706e-07	1.09614e-07	-1.28461e-07	2.50969e-08	1.20717e-07	-1.07459e-07	1.6786e-08	-1.00032e-08	-1.09313e-08	-1.15803e-07	6.54855e-08	-1.05483e-07	1.17904e-07	1.37126e-08	3.81431e-07	-1.38258e-07	-9.77379e-08	-3.26381e-08	3.06164e-08	-8.6135e-08	4.55473e-08	-2.0199e-08	4.06385e-08	6.53527e-08	4.49556e-13
7.03325e-09	3.57323e-08	1.02277e-07	9.57187e-08	1.43873e-07	5.33974e-08	1.17764e-07	1.09666e-07	-1.28471e-07	2.50997e-08	1.2325e-07	-1.40155e-07	1.6806e-08	-1.16226e-08	-5.17866e-09	-1.15423e-07	6.54336e-08	-1.053e-07	1.18286e-07	4.0474e-08	3.82667e-07	-1.3852e-07	-9.75974e-08	-3.26742e-08	3.17598e-08	-8.8713e-08	4.57798e-08	-1.81114e-08	3.81142e-08	6.52179e-08	3.60353e-13
6.85384e-08	3.56346e-08	1.02628e-07	9.37308e-08	1.4632e-07	5.32472e-08	8.16654e-08	1.09606e-07	-1.28525e-07	2.5104e-08	1.22147e-07	-1.1517e-07	1.69268e-08	-1.20998e-08	2.80764e-09	-1.1673e-07	6.53855e-08	-1.0565e-07	1.18281e-07	1.87613e-08	3.80928e-07	-1.38482e-07	-9.77653e-08	-3.31211e-08	3.08387e-08	-7.77578e-08	4.55379e-08	-1.82094e-08	4.04193e-08	6.58923e-08	3.47709e-13
2.48586e-08	3.56672e-08	1.00963e-07	9.34518e-08	1.43889e-07	5.34242e-08	8.6449e-08	1.09665e-07	-1.28501e-07	2.51101e-08	1.22472e-07	-1.18364e-07	1.68246e-08	-1.16543e-08	1.28203e-08	-1.12741e-07	6.54231e-08	-1.04901e-07	1.18508e-07	2.72369e-08	3.78502e-07	-1.38455e-07	-9.76388e-08	-3.30015e-08	3.10297e-08	-8.92813e-08	4.55981e-08	-1.92023e-08	3.81519e-08	6.52592e-08	3.43544e-13
3.12639e-08	3.56767e-08	1.00921e-07	9.37279e-08	1.43923e-07	5.3473e-08	8.75027e-08	1.09662e-07	-1.28512e-07	2.51113e-08	1.22922e-07	-1.19602e-07	1.68218e-08	-1.16462e-08	1.10701e-08	-1.11215e-07	6.54236e-08	-1.04932e-07	1.18508e-07	2.74272e-08	3.78734e-07	-1.38464e-07	-9.76418e-08	-3.30267e-08	3.10265e-08	-8.22815e-08	4.56057e-08	-1.92153e-08	3.80108e-08	6.51342e-08	3.43139e-13
3.8846e-08	3.10161e-08	1.00338e-07	9.3187e-08	1.45736e-07	5.47007e-08	9.22104e-08	1.09609e-07	-1.28519e-07	2.51025e-08	4.48442e-08	-1.22203e-07	1.69237e-08	-1.13859e-08	1.22162e-09	-7.33173e-08	6.54055e-08	-1.05117e-07	1.18452e-07	2.34536e-08	3.78893e-07	-1.38421e-07	-9.77185e-08	-3.30307e-08	3.10382e-08	-8.41069e-08	4.56148e-08	-1.91093e-08	3.85997e-08	6.5215e-08	3.2535e-13
3.79309e-08	3.56212e-08	6.88589e-08	9.47748e-08	6.90884e-08	5.34182e-08	8.97667e-08	1.09576e-07	-1.2853e-07	2.49665e-08	6.42975e-08	-1.19421e-07	1.68196e-08	-1.08036e-08	3.46111e-09	-1.04921e-07	4.69649e-08	-1.0529e-07	1.18362e-07	2.15435e-08	3.80198e-07	-1.38544e-07	-9.77075e-08	-3.29387e-08	3.11556e-08	-8.17751e-08	4.56133e-08	-1.85323e-08	4.02456e-08	6.52969e-08	3.09189e-13
3.46569e-08	3.48913e-08	8.03165e-08	7.57313e-08	6.58005e-08	5.34414e-08	8.95767e-08	1.09786e-07	-1.28541e-07	2.4994e-08	6.84636e-08	-1.19353e-07	1.68297e-08	-1.68847e-08	4.3287e-09	-8.09744e-08	3.16901e-08	-1.05293e-07	9.21363e-08	2.19985e-08	3.80415e-07	-1.3868e-07	-9.77069e-08	-3.3185e-08	3.10205e-08	-8.20736e-08	4.56255e-08	-1.83985e-08	4.01309e-08	6.55348e-08	2.96775e-13
3.24145e-08	3.54806e-08	8.24069e-08	8.66045e-08	6.01717e-08	5.40915e-08	8.71848e-08	1.09662e-07	-1.28526e-07	2.50112e-08	7.27273e-08	-1.18943e-07	1.68471e-08	-1.42899e-08	-3.04296e-09	-6.88471e-08	2.76719e-08	-1.04733e-07	6.30524e-08	2.24399e-08	3.79625e-07	-1.37628e-07	-9.76692e-08	-3.31432e-08	3.09571e-08	-8.25463e-08	4.56074e-08	-1.85714e-08	3.96795e-08	6.54006e-08	2.9055e-13
3.46269e-08	3.53127e-08	9.00356e-08	7.5897e-08	7.29946e-08	5.37297e-08	8.94643e-08	1.10039e-07	-1.28508e-07	2.49864e-08	7.7486e-08	-1.19606e-07	1.82446e-08	-2.18893e-08	-7.20893e-10	-6.98613e-08	3.30135e-08	-1.03971e-07	8.13479e-08	3.1544e-08	3.43696e-07	-1.36635e-07	-9.77044e-08	-3.42223e-08	3.05393e-08	-8.25756e-08	4.55944e-08	-1.85678e-08	3.93515e-08	6.54286e-08	2.70812e-13
3.37251e-08	3.51404e-08	8.17665e-08	8.25327e-08	6.37919e-08	5.36008e-08	8.91613e-08	1.09907e-07	-1.28465e-07	2.50131e-08	7.33621e-08	-1.19268e-07	1.71968e-08	-1.78454e-08	2.50735e-09	-7.09203e-08	2.02902e-08	-1.03092e-07	7.3845e-08	2.44206e-08	3.43538e-07	-1.37863e-07	-9.77027e-08	-3.39109e-08	3.09326e-08	-6.83696e-08	4.56035e-08	-1.86033e-08	3.98565e-08	6.54399e-08	2.63965e-13
3.48674e-08	3.51028e-08	7.73223e-08	8.16713e-08	6.71993e-08	5.33856e-08	8.92525e-08	4.42721e-08	-1.28594e-07	2.50143e-08	6.85174e-08	-1.19695e-07	1.71975e-08	-1.65089e-08	2.94272e-09	-7.27164e-08	2.27871e-08	-1.03506e-07	7.08093e-08	2.92294e-08	3.44635e-07	-1.37452e-07	-9.77028e-08	-3.35952e-08	3.07957e-08	-7.53735e-08	4.53525e-08	-1.86153e-08	3.64013e-08	6.54922e-08	2.54526e-13
3.50679e-08	3.52893e-08	7.83911e-08	8.05264e-08	6.62742e-08	5.32854e-08	8.928e-08	3.97137e-08	-1.30273e-07	2.50124e-08	6.86135e-08	-1.19932e-07	1.65868e-08	-1.61215e-08	1.03427e-09	-7.16902e-08	2.86735e-08	-5.13354e-08	7.19232e-08	2.67926e-08	3.4484e-07	-1.36982e-07	-9.77057e-08	-3.35701e-08	3.08143e-08	-7.6004e-08	4.53801e-08	-1.86877e-08	5.63903e-09	6.54821e-08	2.45403e-13
3.49156e-08	3.5224e-08	7.98391e-08	8.10409e-08	6.64803e-08	5.33282e-08	8.92738e-08	4.27782e-08	-1.30041e-07	2.50167e-08	6.86881e-08	-1.19929e-07	1.66169e-08	-1.64458e-08	8.42984e-10	-7.17639e-08	2.78665e-08	-4.47659e-08	7.20644e-08	2.49732e-08	3.45019e-07	-1.36933e-07	-9.77047e-08	-3.35925e-08	3.08145e-08	-7.56623e-08	4.53896e-08	-1.86795e-08	1.06854e-08	6.54754e-08	2.45345e-13
3.51467e-08	3.52552e-08	7.74586e-08	8.1774e-08	6.72181e-08	5.33672e-08	4.26401e-08	4.41921e-08	-1.30638e-07	2.50181e-08	6.96291e-08	-1.19735e-07	1.70673e-08	-1.64517e-08	1.26472e-09	-7.26021e-08	2.86208e-08	-5.72502e-08	6.97651e-08	2.62834e-08	3.4454e-07	-1.38836e-07	-9.77021e-08	-3.38611e-08	3.08074e-08	-7.366e-08	4.54995e-08	-1.86731e-08	3.09866e-08	6.54651e-08	2.41384e-13
3.45114e-08	3.52511e-08	7.76806e-08	8.13296e-08	6.71981e-08	5.34686e-08	5.62474e-08	4.60019e-08	-1.3046e-07	2.5015e-08	3.97249e-08	-1.19654e-07	1.68808e-08	-1.64276e-08	-4.21654e-09	-7.22267e-08	2.81209e-08	-4.00109e-08	7.08973e-08	2.63385e-08	3.45073e-07	-1.37207e-07	-9.78805e-08	-3.36921e-08	3.08035e-08	-7.55869e-08	4.06249e-08	-1.86827e-08	1.87498e-08	6.54682e-08	2.37095e-13
3.51396e-08	3.52472e-08	7.71066e-08	8.14619e-08	6.69158e-08	5.34467e-08	5.65147e-08	4.61605e-08	-1.30305e-07	2.50283e-08	1.50189e-08	-1.19585e-07	1.6729e-08	-1.62634e-08	-2.2723e-09	-7.20764e-08	2.80951e-08	-4.31979e-08	7.08043e-08	2.59985e-08	3.44926e-07	-1.37376e-07	-9.79261e-08	-3.38553e-08	3.08069e-08	-7.54064e-08	4.43402e-08	-1.8713e-08	1.89937e-08	6.547e-08	2.36119e-13
3.46105e-08	3.52153e-08	7.69715e-08	8.21562e-08	6.66999e-08	5.34698e-08	3.12383e-08	4.58701e-08	-1.30303e-07	2.54134e-08	4.19196e-08	-8.89549e-08	1.68669e-08	-1.62567e-08	-4.32595e-09	-7.21436e-08	2.82225e-08	-3.89124e-08	7.01369e-08	2.43943e-08	3.44636e-07	-1.37533e-07	-9.7994e-08	-3.36742e-08	3.0737e-08	-7.54684e-08	4.22484e-08	-1.8667e-08	1.48372e-08	6.54728e-08	2.28099e-13
3.4829e-08	3.5218e-08	7.72402e-08	8.14841e-08	6.68858e-08	5.34824e-08	3.03959e-08	4.63661e-08	-1.30489e-07	2.52317e-08	2.89005e-08	-9.72481e-08	1.68978e-08	-1.33795e-08	-4.29939e-09	-7.23952e-08	2.81416e-08	-4.22865e-08	7.03653e-08	2.34209e-08	3.45029e-07	-1.13834e-07	-9.79911e-08	-3.36892e-08	3.07962e-08	-7.49092e-08	4.43256e-08	-1.86877e-08	1.38473e-08	6.55722e-08	2.23333e-13
3.48213e-08	3.50297e-08	7.72993e-08	8.17759e-08	6.67739e-08	5.34736e-08	3.02672e-08	4.54655e-08	-1.30296e-07	2.55695e-08	3.14761e-08	-9.77937e-08	1.67681e-08	-1.37428e-08	-3.83929e-09	-7.23336e-08	2.81615e-08	-4.22576e-08	7.02476e-08	2.43894e-08	3.45161e-07	-1.06451e-07	-9.79805e-08	-3.37362e-08	3.07844e-08	-3.10559e-08	4.30562e-08	-1.86711e-08	1.60041e-08	6.5448e-08	2.17275e-13
3.46009e-08	3.50087e-08	7.73254e-08	8.17429e-08	6.67621e-08	5.34645e-08	2.86006e-08	4.53068e-08	-7.22142e-08	2.53659e-08	3.10055e-08	-9.7673e-08	1.67742e-08	-1.2425e-08	-2.03137e-09	-7.23356e-08	2.79843e-08	-4.17107e-08	7.09198e-08	2.46525e-08	3.45164e-07	-1.13843e-07	-9.81546e-08	-3.37026e-08	3.07743e-08	-2.67536e-08	4.20451e-08	-1.86761e-08	1.52052e-08	6.51809e-08	2.0659e-13
3.47053e-08	3.5062e-08	7.72984e-08	2.0232e-08	6.69434e-08	5.34637e-08	3.17515e-08	4.51608e-08	-4.55921e-08	2.53127e-08	2.75255e-08	-9.86642e-08	1.92587e-08	-6.11903e-09	-1.98385e-09	-7.22228e-08	2.81344e-08	-4.25742e-08	7.51047e-08	2.30303e-08	3.45203e-07	-1.11721e-07	-9.84835e-08	-3.36982e-08	3.06843e-08	-6.61839e-08	4.3235e-08	-1.867e-08	1.61214e-08	6.64556e-08	2.01518e-13
3.47479e-08	3.51578e-08	7.72703e-08	2.68001e-08	6.68731e-08	4.36985e-08	3.08602e-08	4.50424e-08	-6.54361e-08	2.53417e-08	2.61063e-08	-9.65095e-08	1.96078e-08	-8.23112e-09	-2.79485e-09	-7.2274e-08	2.8068e-08	-4.23027e-08	7.13463e-08	2.43214e-08	3.45191e-07	-1.10799e-07	-9.83041e-08	-3.37775e-08	3.07307e-08	-5.39217e-08	4.00874e-08	-1.86733e-08	1.75771e-08	6.5705e-08	2.00029e-13
2.57954e-08	3.51431e-08	7.72597e-08	3.44618e-08	6.54894e-08	5.02742e-08	2.82549e-08	4.53557e-08	-5.05861e-08	2.49272e-08	2.84998e-08	-2.30126e-08	1.7499e-08	-1.06866e-08	-3.22831e-09	-7.23388e-08	2.72186e-08	-4.25219e-08	7.17979e-08	2.4176e-08	3.45156e-07	-1.11615e-07	-9.33032e-08	-3.31155e-08	3.07082e-08	-5.18495e-08	4.2894e-08	-1.8674e-08	1.50562e-08	6.54379e-08	1.88925e-13
2.71204e-08	3.51468e-08	7.75701e-08	3.32051e-08	5.33584e-08	5.34026e-08	2.47326e-08	4.53547e-08	-5.38816e-08	2.53538e-08	2.80327e-08	-1.47794e-08	1.72392e-08	-1.00631e-08	-3.24952e-09	-7.23741e-08	2.66648e-08	-4.24605e-08	6.82768e-08	2.40601e-08	3.45183e-07	-1.10318e-07	-9.73804e-08	-3.36541e-08	2.52593e-08	-5.74519e-08	4.2815e-08	-1.86715e-08	1.33313e-08	6.55245e-08	1.87939e-13
2.30427e-08	3.51397e-08	7.75726e-08	2.70612e-08	5.5586e-08	5.30574e-08	1.24058e-08	4.51746e-08	-5.3267e-08	2.44372e-08	2.78606e-08	-2.74977e-08	1.88104e-08	-7.5274e-09	-3.03337e-09	-7.24226e-08	2.76731e-08	-4.23932e-08	6.77633e-08	2.41626e-08	3.45136e-07	-1.11657e-07	-9.03375e-08	-3.34319e-08	2.65408e-08	-4.85899e-08	4.29246e-08	-1.86726e-08	1.51843e-08	6.47583e-08	1.85531e-13
2.34805e-08	3.51533e-08	7.41567e-08	3.35441e-08	4.09879e-08	5.31105e-08	1.71357e-08	4.22026e-08	-5.38585e-08	2.4545e-08	2.73937e-08	-2.23654e-08	1.79518e-08	-9.72036e-09	-3.01654e-09	-7.20307e-08	2.72745e-08	-4.24087e-08	6.82865e-08	2.40041e-08	3.45165e-07	-1.11014e-07	-8.97435e-08	-3.35237e-08	2.64646e-08	-4.98955e-08	4.26633e-08	-1.86731e-08	2.95946e-08	6.51115e-08	1.84252e-13
9.61192e-09	3.51495e-08	7.7536e-08	3.37e-08	3.68079e-08	5.28637e-08	9.25615e-09	4.5148e-08	-5.37107e-08	2.4631e-08	2.82708e-08	-2.04098e-08	1.83824e-08	-9.12014e-09	-3.08175e-09	-7.23149e-08	2.7629e-08	-4.24065e-08	6.7827e-08	2.40667e-08	3.45153e-07	-1.11455e-07	-4.38429e-08	-3.35112e-08	2.64499e-08	-5.04974e-08	4.26133e-08	-1.86737e-08	1.49361e-08	6.50025e-08	1.77318e-13
1.20428e-08	3.51215e-08	7.76703e-08	2.87508e-08	5.14418e-08	5.33015e-08	1.2373e-08	4.52101e-08	-5.53072e-08	9.05693e-09	2.81621e-08	-2.12712e-08	1.8649e-08	-9.23435e-09	-2.93514e-09	-7.23039e-08	2.86151e-08	-4.24166e-08	6.79276e-08	2.41531e-08	2.13492e-08	-1.1138e-07	-8.15857e-08	-3.31853e-08	2.44555e-08	-5.06196e-08	4.26213e-08	-2.00309e-08	1.49067e-08	6.49205e-08	6.42275e-14
1.35762e-08	3.47611e-08	7.77609e-08	3.06914e-08	4.00187e-08	5.28119e-08	1.39475e-08	4.52291e-08	-5.38986e-08	6.28594e-09	2.82379e-08	-2.09223e-08	1.84366e-08	-9.07678e-09	-3.12035e-09	-7.19246e-08	3.28902e-08	-4.24056e-08	6.75403e-08	2.41054e-08	1.41208e-10	-1.11606e-07	-5.05952e-08	-3.16952e-08	2.47052e-08	-5.05584e-08	4.26139e-08	-2.00773e-08	1.49688e-08	6.48896e-08	5.86605e-14
1.47492e-08	3.4941e-08	7.77615e-08	2.84016e-08	4.28737e-08	5.28462e-08	1.40227e-08	4.52229e-08	-5.43381e-08	8.91408e-09	2.82422e-08	-2.11223e-08	1.85491e-08	-9.10381e-09	-3.10122e-09	-7.20831e-08	3.13835e-08	-4.24056e-08	6.75174e-08	2.40955e-08	6.29844e-09	-1.11547e-07	-4.20554e-08	-3.20689e-08	2.47442e-08	-5.04543e-08	4.2627e-08	-1.94722e-08	1.49564e-08	6.50295e-08	5.80814e-14
1.2601e-08	3.49333e-08	7.7699e-08	3.18171e-08	3.874e-08	5.2566e-08	1.33293e-08	4.52128e-08	-5.46098e-08	1.21504e-08	2.82193e-08	-2.12188e-08	1.84048e-08	-9.16503e-09	-3.076e-09	-7.19212e-08	2.93498e-08	-4.2408e-08	5.88724e-08	2.41047e-08	1.42244e-08	-1.11561e-07	-4.50323e-08	-3.2026e-08	2.54065e-08	-5.03429e-08	4.26254e-08	-1.92002e-08	1.48405e-08	6.49753e-08	5.71119e-14
1.15895e-08	3.48227e-08	7.76957e-08	3.1292e-08	4.00776e-08	5.23034e-08	1.27296e-08	4.5203e-08	-5.48034e-08	1.30932e-08	2.82114e-08	-2.12521e-08	1.84416e-08	-9.12145e-09	-3.04115e-09	-7.20863e-08	2.94613e-08	-4.24144e-08	5.73242e-08	2.41281e-08	1.30655e-08	-1.11823e-07	-3.7871e-08	-3.26297e-08	2.5051e-08	-5.03129e-08	4.26197e-08	-1.90611e-08	1.49494e-08	6.49653e-08	5.64532e-14
1.48109e-08	3.45647e-08	6.98638e-08	3.10485e-08	4.06199e-08	5.28384e-08	1.31314e-08	4.52123e-08	-5.47564e-08	1.237e-08	2.82275e-08	-2.12779e-08	1.84522e-08	-9.11954e-09	-3.09521e-09	-7.1966e-08	2.97634e-08	-3.14864e-08	5.76119e-08	2.41806e-08	1.75894e-08	-1.11416e-07	-4.34236e-08	-3.2685e-08	2.5326e-08	-5.0439e-08	3.07335e-08	-1.92946e-08	1.49418e-08	6.50111e-08	5.43406e-14
1.49302e-08	3.46949e-08	7.0875e-08	3.08879e-08	3.9765e-08	5.27231e-08	1.32854e-08	4.52184e-08	-5.47879e-08	1.45272e-08	2.74133e-08	-2.12064e-08	1.81996e-08	-7.42014e-09	-3.14296e-09	-7.20973e-08	3.03862e-08	-1.84903e-08	5.5751e-08	2.4224e-08	1.60506e-08	-1.11576e-07	-4.57595e-08	-3.27652e-08	2.18679e-08	-4.80666e-08	2.2692e-08	-1.93069e-08	1.49724e-08	6.49834e-08	5.29522e-14
1.37086e-08	3.46799e-08	6.764e-08	3.08836e-08	4.00006e-08	4.63734e-08	1.30944e-08	4.52203e-08	-5.47838e-08	1.31365e-08	2.76032e-08	-1.78269e-08	1.79922e-08	-6.6026e-09	-3.17178e-09	-7.20526e-08	3.10044e-08	-2.02306e-08	5.73296e-08	2.42102e-08	1.31721e-08	-1.11526e-07	-4.57987e-08	-3.2501e-08	2.11476e-08	-4.58078e-08	3.26351e-08	-1.91921e-08	1.49363e-08	6.49915e-08	5.21437e-14
1.41595e-08	3.48106e-08	6.81198e-08	3.08616e-08	3.9623e-08	4.24868e-08	1.30968e-08	4.5215e-08	-2.85542e-08	1.2993e-08	2.7682e-08	-2.06138e-08	1.82103e-08	-8.72904e-09	-3.14464e-09	-7.20762e-08	3.00618e-08	-2.78301e-08	5.74923e-08	2.41561e-08	1.50706e-08	-1.11584e-07	-4.33147e-08	-3.23816e-08	2.31689e-08	-4.81563e-08	2.9152e-08	-1.91892e-08	1.49543e-08	6.4996e-08	5.0076e-14
1.43734e-08	2.34202e-08	7.07383e-08	3.48322e-08	3.96621e-08	4.14306e-08	1.30789e-08	4.50536e-08	-2.54474e-08	1.24978e-08	2.7801e-08	-2.0462e-08	1.30113e-08	-7.60413e-09	-3.18351e-09	-7.32005e-08	2.86476e-08	-2.57646e-08	3.54629e-08	2.41417e-08	1.13771e-08	-1.11566e-07	-4.38785e-08	-3.20981e-08	2.41125e-08	-4.91732e-09	3.00925e-08	-1.92025e-08	1.49344e-08	6.52379e-08	4.52696e-14
1.42126e-08	3.14826e-08	6.96839e-08	3.26976e-08	3.9856e-08	4.26097e-08	1.30821e-08	4.51828e-08	-2.86339e-08	1.27694e-08	2.77349e-08	-1.91262e-08	1.78851e-08	-8.23781e-09	-3.15189e-09	-7.19158e-08	2.98808e-08	-2.3497e-08	3.01028e-08	2.41605e-08	1.35572e-08	-1.11557e-07	-4.4558e-08	-3.13784e-08	2.17519e-08	-7.56148e-09	2.6449e-08	-1.92253e-08	1.48539e-08	6.51567e-08	4.50215e-14
1.43808e-08	2.44918e-08	6.9629e-08	3.30883e-08	3.96064e-08	4.21128e-08	1.30769e-08	4.49839e-08	-2.46575e-08	1.25075e-08	2.77916e-08	-2.06241e-08	1.37342e-08	-7.44776e-09	-3.16193e-09	-7.21545e-08	2.91416e-08	-2.56676e-08	3.33773e-08	2.41555e-08	1.20705e-08	-1.11579e-07	-4.36486e-08	-2.57017e-08	2.35327e-08	-8.70096e-09	2.82948e-08	-1.92386e-08	1.43301e-08	6.52457e-08	4.43384e-14
1.42197e-08	2.72732e-08	7.00947e-08	3.30278e-08	3.9689e-08	4.18314e-08	1.30923e-08	1.90146e-08	-2.53691e-08	1.27138e-08	2.86399e-08	-2.07002e-08	1.33963e-08	-7.87322e-09	-3.15921e-09	-7.26462e-08	2.91503e-08	-2.57863e-08	3.2935e-08	2.41525e-08	1.27768e-08	-1.11559e-07	-4.40449e-08	-2.24091e-08	2.32083e-08	-4.54388e-09	2.82929e-08	-1.92686e-08	1.41277e-08	6.52505e-08	4.28127e-14
1.42389e-08	2.69188e-08	7.01217e-08	3.2622e-08	3.9685e-08	4.18313e-08	1.30836e-08	2.13834e-08	-2.50257e-08	1.2701e-08	2.8242e-08	-2.09063e-08	1.4028e-08	-7.837e-09	-3.15595e-09	-7.25594e-08	2.9154e-08	-2.57424e-08	3.27947e-08	2.41528e-08	1.23541e-08	-1.11574e-07	-4.39704e-08	-2.23359e-08	2.26777e-08	-6.22286e-09	2.81989e-08	-1.92637e-08	1.44429e-08	6.52658e-08	4.28098e-14
1.41616e-08	2.69332e-08	7.00259e-08	2.68254e-08	3.9686e-08	4.1868e-08	1.30892e-08	2.11416e-08	-2.59052e-08	1.27046e-08	2.83784e-08	-2.03299e-08	1.33616e-08	-7.81651e-09	-3.14605e-09	-6.43724e-08	2.94654e-08	-2.57428e-08	3.20253e-08	2.41421e-08	1.25039e-08	-1.1157e-07	-4.3992e-08	-2.25876e-08	2.29038e-08	-8.9636e-09	2.85712e-08	-1.92612e-08	1.44683e-08	6.52364e-08	4.13862e-14
1.42424e-08	2.55642e-08	7.38699e-09	2.45486e-08	3.9695e-08	4.19198e-08	1.30975e-08	2.54651e-08	-2.60383e-08	1.27535e-08	2.80231e-08	-1.95378e-08	1.22389e-08	-7.66564e-09	-3.16361e-09	-6.78397e-08	1.62441e-08	-2.62012e-08	3.26065e-08	2.40536e-08	1.24051e-08	-1.11622e-07	-4.39973e-08	-2.63217e-08	2.29267e-08	-8.00054e-09	2.80656e-08	-1.92628e-08	1.44235e-08	6.5245e-08	3.65424e-14
1.42566e-08	2.55173e-08	3.49468e-08	2.38315e-08	3.96777e-08	4.18412e-08	1.26874e-08	2.43579e-08	-2.59896e-08	1.27166e-08	2.81023e-08	-1.99448e-08	1.33955e-08	-7.65698e-09	-3.1551e-09	-6.5711e-08	2.44065e-08	-2.54265e-08	3.17339e-08	2.41455e-08	1.24724e-08	-1.11706e-07	-4.14776e-08	-2.41553e-08	2.29929e-08	-8.15713e-09	2.51033e-08	-1.92575e-08	1.46841e-08	5.44694e-08	3.58621e-14
1.4244e-08	2.62001e-08	2.19953e-08	2.18814e-08	3.96754e-08	2.36233e-08	1.29751e-08	2.38171e-08	-2.61608e-08	1.27125e-08	2.85462e-08	-1.99151e-08	1.30928e-08	-7.65806e-09	-3.16167e-09	-6.59929e-08	6.06484e-09	-2.557e-08	3.314e-08	2.4119e-08	1.25125e-08	-1.11612e-07	-3.79657e-08	-2.46217e-08	2.29657e-08	-7.33444e-09	2.33185e-08	-1.92707e-08	1.44093e-08	6.52472e-08	3.43655e-14
1.41559e-08	2.6185e-08	2.31239e-08	2.02209e-08	3.96633e-08	1.74671e-08	1.30516e-08	2.46072e-08	-2.63249e-08	1.26945e-08	2.8251e-08	-1.98957e-08	1.31832e-08	-7.67459e-09	-3.16034e-09	-6.63088e-08	7.255e-09	-2.55849e-08	3.28683e-08	2.40387e-08	1.25497e-08	-1.11623e-07	-3.53474e-08	-2.48413e-08	2.29415e-08	-6.87447e-09	1.76296e-08	-1.92577e-08	1.44254e-08	6.52575e-08	3.37425e-14
1.42207e-08	1.74412e-08	2.13229e-08	2.09755e-08	3.98818e-08	1.38749e-08	1.29576e-08	2.38729e-08	-2.66124e-08	1.37986e-08	2.79523e-08	-1.97883e-08	1.36155e-08	-7.62277e-09	-3.15353e-09	-6.64641e-08	1.73202e-08	-2.54691e-08	3.19259e-08	2.41325e-08	9.80495e-09	-1.11661e-07	-3.18758e-08	-2.34947e-08	2.3075e-08	-8.03294e-09	2.03257e-08	-1.82013e-08	1.58621e-08	6.43868e-08	3.30857e-14
1.52388e-08	3.30651e-08	2.13802e-08	1.96164e-08	3.96892e-08	2.56146e-08	1.30369e-08	2.51585e-08	-2.6337e-08	1.27037e-08	3.02074e-08	-1.99087e-08	4.33646e-09	-7.69138e-09	1.03663e-08	-6.69022e-08	1.38051e-08	-2.53585e-08	3.28111e-08	2.40136e-08	1.25414e-08	-8.5795e-08	-2.95883e-08	-2.45247e-08	2.29686e-08	-8.15324e-09	1.65072e-08	-1.87776e-08	1.44158e-08	4.51415e-08	2.69734e-14
1.54963e-08	2.79462e-08	1.88785e-08	2.07309e-08	3.96793e-08	2.39823e-08	1.31586e-08	2.38074e-08	-2.67835e-08	1.26972e-08	2.93735e-08	-1.9884e-08	4.79771e-09	-7.67901e-09	4.04888e-09	-6.67344e-08	1.1729e-08	-2.53971e-08	2.74906e-08	2.37753e-08	1.25348e-08	-8.98306e-08	-2.98867e-08	-2.45647e-08	2.29831e-08	-8.39934e-09	1.68591e-08	-1.91637e-08	1.44291e-08	4.47536e-08	2.66737e-14
1.50301e-08	2.8113e-08	2.1065e-08	2.05226e-08	3.96884e-08	1.84029e-08	1.32069e-08	2.32713e-08	-2.67278e-08	1.27287e-08	2.98951e-08	-1.98761e-08	2.65144e-09	-7.67495e-09	3.15046e-09	-6.64266e-08	1.23152e-08	-2.53035e-08	2.88077e-08	2.05151e-08	1.23812e-08	-8.81591e-08	-3.03654e-08	-2.45806e-08	2.30578e-08	-7.97559e-09	1.65429e-08	-1.90319e-08	1.45141e-08	4.06649e-08	2.57542e-14
1.52589e-08	2.87489e-08	2.03807e-08	2.0578e-08	3.96611e-08	2.01835e-08	1.35453e-08	2.26316e-08	-2.66925e-08	1.2833e-08	3.00539e-08	-1.9885e-08	-4.12904e-09	-7.68764e-09	3.80147e-09	-6.65683e-08	1.07996e-08	-2.51767e-08	2.46501e-08	2.00257e-08	1.23473e-08	-8.80825e-08	-3.01658e-08	-2.45431e-08	2.30543e-08	-8.05864e-09	1.71553e-08	-1.91171e-08	1.44382e-08	4.07531e-08	2.55799e-14
1.52371e-08	2.71038e-08	2.07995e-08	2.06096e-08	3.96821e-08	2.01435e-08	1.34886e-08	2.28781e-08	-2.66555e-08	1.27424e-08	2.9626e-08	-1.97937e-08	2.76641e-09	-7.66322e-09	2.79454e-09	-6.64722e-08	1.18736e-08	-2.52931e-08	2.84315e-08	2.14881e-08	1.23703e-08	-1.56991e-08	-3.03521e-08	-2.4553e-08	2.30086e-08	-8.27397e-09	1.72841e-08	-1.92277e-08	1.44115e-08	4.20576e-08	1.83623e-14
1.52567e-08	2.76549e-08	2.0781e-08	2.03759e-08	3.96841e-08	1.99583e-08	1.34301e-08	2.23314e-08	-2.66855e-08	1.27623e-08	2.94596e-08	-1.98071e-08	1.0252e-09	-7.65676e-09	2.415e-09	-6.65206e-08	1.19802e-08	-2.53313e-08	2.74565e-08	1.93896e-08	1.2386e-08	-1.36674e-08	-3.04482e-08	-2.44852e-08	2.30029e-08	-8.24713e-09	1.71164e-08	-1.95247e-08	1.44094e-08	4.15818e-08	1.81123e-14
1.40989e-08	2.75941e-08	2.06683e-08	2.04906e-08	3.96838e-08	1.40985e-08	1.34253e-08	2.20188e-08	-2.67086e-08	1.2791e-08	2.96942e-08	-1.97439e-08	5.34238e-10	-7.68286e-09	2.85117e-09	-6.65512e-08	1.13011e-08	-2.5178e-08	2.74794e-08	1.99724e-08	1.24235e-08	-1.70977e-08	-3.01025e-08	-2.4544e-08	2.30691e-08	-8.44171e-09	1.73995e-08	-3.0354e-09	1.43338e-08	4.21225e-08	1.7657e-14
1.44622e-08	2.7249e-08	2.04189e-08	2.03799e-08	3.96846e-08	1.33462e-08	1.34762e-08	2.23385e-08	-2.6703e-08	1.27797e-08	2.94115e-08	-1.97325e-08	-6.0644e-10	-7.68186e-09	2.56045e-09	-6.65303e-08	1.11266e-08	-2.52943e-08	2.66194e-08	1.87543e-08	1.24034e-08	-1.49135e-08	-2.98878e-08	-2.4497e-08	2.30394e-08	-9.10131e-09	1.73053e-08	-6.79434e-09	1.34688e-08	4.24245e-08	1.74746e-14
1.17885e-08	2.71695e-08	2.05838e-08	2.05018e-08	3.96801e-08	1.45987e-08	1.3398e-08	2.26373e-08	-2.67537e-08	1.27855e-08	2.91752e-08	-1.97369e-08	-9.08163e-10	-7.72004e-09	2.52481e-09	-6.65407e-08	1.13407e-08	-2.52905e-08	2.66337e-08	1.90553e-08	1.2457e-08	-1.06168e-08	-3.00089e-08	-2.44986e-08	2.30682e-08	-9.34329e-09	1.73043e-08	-4.05472e-09	1.43515e-08	4.22676e-08	1.73523e-14
1.22681e-08	2.7241e-08	2.06453e-08	2.03879e-08	3.96825e-08	1.33545e-08	1.34479e-08	2.23551e-08	-2.67299e-08	1.27801e-08	2.93655e-08	-1.97449e-08	-2.46774e-10	-7.68107e-09	2.6399e-09	-6.65419e-08	1.13604e-08	-2.52752e-08	2.66358e-08	1.91918e-08	1.24259e-08	-1.147e-08	-2.98876e-08	-2.4504e-08	2.30499e-08	-9.15288e-09	1.73176e-08	-6.68188e-09	1.36914e-08	4.19545e-08	1.73246e-14
1.27369e-08	2.72245e-08	2.05969e-08	2.04384e-08	3.96834e-08	1.35554e-08	1.34458e-08	2.23309e-08	-2.67275e-08	1.27812e-08	2.93782e-08	-1.97836e-08	-4.07109e-10	-7.67254e-09	2.67606e-09	-6.65441e-08	1.13937e-08	-2.52617e-08	2.67951e-08	1.85916e-08	1.24149e-08	-8.35346e-09	-2.99146e-08	-2.45044e-08	2.30732e-08	-8.9277e-09	1.73183e-08	-4.36428e-09	1.38742e-08	4.19834e-08	1.72468e-14
1.26235e-08	2.75043e-08	1.85901e-08	1.92428e-08	3.96838e-08	1.35401e-08	1.00191e-08	2.23293e-08	-2.67276e-08	1.27819e-08	2.93656e-08	-1.97697e-08	-6.4338e-10	-7.68808e-09	2.64455e-09	-6.63004e-08	1.18755e-08	-1.91554e-08	2.67037e-08	1.88144e-08	8.72911e-09	-9.8097e-09	-2.99016e-08	-2.45808e-08	2.30739e-08	-9.17734e-09	1.7312e-08	-5.77683e-09	1.39671e-08	4.20043e-08	1.67369e-14
1.27614e-08	2.735e-08	1.79269e-08	1.94046e-08	3.96839e-08	1.37282e-08	1.11831e-08	1.48708e-08	-2.68195e-08	1.2773e-08	2.93105e-08	-1.97681e-08	-4.80943e-10	-7.68938e-09	2.91235e-09	-6.64352e-08	1.16668e-08	-1.96541e-08	2.677e-08	1.89403e-08	9.12046e-09	-1.00702e-08	-2.99168e-08	-2.44031e-08	2.31361e-08	-9.20814e-09	1.73133e-08	-5.49488e-09	1.39401e-08	4.2052e-08	1.65177e-14
1.25653e-08	2.73238e-08	1.55673e-08	1.93696e-08	3.96845e-08	1.35983e-08	1.12839e-08	1.4031e-08	-2.68697e-08	1.27692e-08	2.92573e-08	-1.97641e-08	-5.2873e-10	-7.68698e-09	2.91282e-09	-6.63905e-08	1.16624e-08	-1.96316e-08	2.67735e-08	1.89093e-08	9.34667e-09	-9.30923e-09	-2.99095e-08	-2.47908e-08	2.31387e-08	-9.09519e-09	1.73129e-08	-5.68105e-09	1.39372e-08	4.20452e-08	1.64043e-14
1.26797e-08	2.74682e-08	1.91564e-08	1.95515e-08	3.96837e-08	1.37135e-08	9.92224e-09	1.33282e-08	-2.89231e-09	1.27755e-08	2.93043e-08	-1.97641e-08	-6.02522e-10	-7.68705e-09	2.64707e-09	-6.63626e-08	1.15891e-08	-1.8678e-08	2.55715e-08	1.87667e-08	1.3507e-09	-9.49037e-09	-2.93752e-08	-2.47162e-08	2.30725e-08	-9.12576e-09	1.73134e-08	-5.49969e-09	1.39496e-08	4.20319e-08	1.55567e-14
1.26557e-08	2.73839e-08	1.49401e-08	1.97075e-08	3.96836e-08	1.39262e-08	1.06812e-08	1.33593e-08	-5.17074e-09	1.27737e-08	2.9253e-08	-1.9765e-08	-5.91987e-10	-7.68734e-09	2.73861e-09	-6.63702e-08	1.16361e-08	-1.97658e-08	2.58361e-08	1.88444e-08	3.2449e-09	-9.45091e-09	-2.95653e-08	-2.42024e-08	2.32299e-08	-9.11791e-09	1.73132e-08	-5.39315e-09	1.3958e-08	4.20357e-08	1.5513e-14
1.26125e-08	2.74214e-08	1.5475e-08	1.96218e-08	3.96836e-08	1.38545e-08	1.03516e-08	1.31323e-08	-4.07274e-09	1.27744e-08	2.92919e-08	-1.97651e-08	-6.00171e-10	-7.68729e-09	2.75588e-09	-6.63713e-08	1.16015e-08	-1.89416e-08	2.56031e-08	1.87961e-08	1.83918e-09	-9.42841e-09	-2.95286e-08	-2.46126e-08	2.30894e-08	-9.11985e-09	1.73129e-08	-5.45473e-09	1.3939e-08	4.20393e-08	1.54621e-14
1.26703e-08	2.74266e-08	2.01706e-09	1.41077e-08	3.96736e-08	1.37737e-08	1.05257e-08	1.34358e-08	-5.2605e-09	1.27751e-08	2.02233e-08	-1.97115e-08	-5.91692e-10	-7.68576e-09	3.39621e-09	-6.63845e-08	1.0625e-08	-1.87702e-08	2.59027e-08	1.8808e-08	3.0533e-09	-9.41185e-09	-2.94869e-08	-2.60545e-08	2.31019e-08	-9.11882e-09	1.73327e-08	-5.46209e-09	1.39499e-08	4.18717e-08	1.46682e-14
1.2663e-08	2.7422e-08	5.18616e-09	1.42131e-08	3.93246e-08	1.37745e-08	1.05182e-08	1.34352e-08	-5.18129e-09	1.27749e-08	2.0639e-08	-1.97372e-08	-5.91614e-10	-7.68623e-09	3.29119e-09	-6.6383e-08	1.13848e-08	-1.87566e-08	2.58253e-08	1.88108e-08	2.99209e-09	-9.444e-09	-2.95033e-08	-2.4818e-08	2.30998e-08	-9.11753e-09	1.73282e-08	-5.44702e-09	1.39499e-08	4.19073e-08	1.46353e-14
1.26715e-08	2.74125e-08	3.16968e-09	1.49942e-08	3.96158e-08	1.37957e-08	1.05201e-08	1.33586e-08	-3.88399e-09	1.27754e-08	2.02698e-08	-1.97514e-08	-5.91724e-10	-7.68578e-09	3.43901e-09	-6.6385e-08	1.09455e-08	-1.8766e-08	2.58167e-08	1.88106e-08	2.78439e-09	-9.42373e-09	-2.94809e-08	-2.46299e-08	2.31267e-08	-9.12005e-09	1.73362e-08	-5.45027e-09	1.39488e-08	4.1924e-08	1.46183e-14
1.26677e-08	2.74188e-08	3.11287e-09	1.45542e-08	3.95316e-08	1.37841e-08	1.0523e-08	1.33734e-08	-4.79219e-09	1.27748e-08	1.91871e-08	-1.9708e-08	-5.87492e-10	-7.64909e-09	3.39739e-09	-6.63828e-08	1.07214e-08	-1.87858e-08	2.58223e-08	1.88109e-08	2.99392e-09	-9.39649e-09	-2.95096e-08	-2.4701e-08	2.31155e-08	-9.11834e-09	1.73323e-08	-5.4461e-09	1.39501e-08	4.18994e-08	1.45603e-14
7.60088e-09	2.74158e-08	2.41365e-09	1.4677e-08	3.95502e-08	1.22412e-08	1.0974e-08	1.34016e-08	-4.6702e-09	1.27032e-08	1.15971e-08	-1.97252e-08	-5.43176e-10	-7.6488e-09	3.27889e-09	-6.62965e-08	1.08445e-08	-1.8793e-08	2.55768e-08	1.88123e-08	2.98419e-09	-9.41404e-09	-2.94985e-08	-2.52695e-08	2.31381e-08	-8.72559e-09	1.73361e-08	-5.40856e-09	5.77238e-09	4.18946e-08	1.40311e-14
1.19791e-08	2.74188e-08	3.02971e-09	1.45703e-08	3.95882e-08	1.34823e-08	1.10879e-08	1.34025e-08	-4.81391e-09	1.27659e-08	1.34426e-08	-1.9722e-08	-5.85764e-10	-7.67348e-09	3.32387e-09	-6.62103e-08	1.07965e-08	-1.87777e-08	2.57659e-08	1.09822e-08	3.0049e-09	-9.43522e-09	-2.95004e-08	-2.51897e-08	2.31266e-08	-9.11041e-09	1.73305e-08	-5.43867e-09	1.0056e-08	1.20214e-08	1.24281e-14
9.26518e-09	2.74169e-08	3.28862e-09	9.85713e-09	3.47662e-08	1.30705e-08	1.07547e-08	1.34038e-08	-4.83153e-09	1.27402e-08	1.54228e-08	-1.97091e-08	-5.55666e-10	-7.6402e-09	3.26521e-09	-6.62364e-08	1.0853e-08	-1.87681e-08	2.57415e-08	1.47959e-08	3.04134e-09	-8.76797e-09	-2.95073e-08	-2.51739e-08	2.31296e-08	-9.03684e-09	1.73338e-08	-5.43886e-09	1.08614e-08	1.722e-08	1.21922e-14
1.06958e-08	2.74111e-08	3.25313e-09	1.14132e-08	3.48053e-08	1.29136e-08	1.08754e-08	1.30918e-08	-4.84033e-09	1.25015e-08	1.53808e-08	-1.96602e-08	-4.79466e-10	-7.6356e-09	3.20139e-09	-6.62971e-08	1.09292e-08	-1.87873e-08	2.57724e-08	1.21651e-08	3.01759e-09	-9.41345e-09	-2.96027e-08	-2.51075e-08	2.31347e-08	-9.06248e-09	1.73308e-08	-5.42811e-09	7.25649e-09	1.00148e-08	1.19305e-14
8.95252e-09	2.741e-08	3.20417e-09	1.02052e-08	3.28789e-08	1.26993e-08	1.10819e-08	1.33475e-08	-4.84416e-09	1.24929e-08	1.57125e-08	-1.96778e-08	-5.0988e-10	-7.63349e-09	3.26529e-09	-6.61739e-08	1.08933e-08	-1.8783e-08	2.57325e-08	1.23017e-08	3.04419e-09	-9.37734e-09	-7.54255e-09	-2.51593e-08	2.31411e-08	-9.05397e-09	1.47941e-08	-5.44842e-09	1.07534e-08	1.37767e-08	1.09944e-14
1.13773e-08	2.741e-08	2.50349e-09	9.62213e-09	3.43364e-08	1.27929e-08	1.10813e-08	1.33819e-08	-4.77962e-09	1.26828e-08	1.518e-08	-1.96632e-08	-5.35108e-10	-7.63373e-09	3.30915e-09	-6.62168e-08	1.09259e-08	-1.87909e-08	2.57578e-08	1.3301e-08	3.07454e-09	-9.19801e-09	-6.31586e-09	-2.51355e-08	2.31413e-08	-9.09347e-09	1.13683e-08	-5.43246e-09	9.06322e-09	1.01631e-08	1.09201e-14
1.05285e-08	2.71252e-08	2.74166e-09	6.8284e-09	3.40325e-08	1.27418e-08	1.10684e-08	1.33578e-08	-4.80486e-09	1.26701e-08	1.53238e-08	-1.96668e-08	-5.38188e-10	-7.64791e-09	3.17856e-09	-6.61502e-08	1.09082e-08	-1.8803e-08	2.57348e-08	1.25028e-08	3.0532e-09	-9.2688e-09	-8.44645e-09	-2.51393e-08	2.31461e-08	-9.105e-09	1.31643e-08	-5.43464e-09	8.70864e-09	1.02026e-08	1.08633e-14
1.00167e-08	2.70165e-08	2.94632e-09	7.39757e-09	3.37874e-08	1.27227e-08	1.10919e-08	1.336e-08	-4.77172e-09	1.26456e-08	1.47502e-08	-1.96604e-08	-5.38329e-10	-7.6448e-09	3.18965e-09	-6.62089e-08	1.0905e-08	-1.88168e-08	2.57431e-08	1.26664e-08	3.05949e-09	-9.28756e-09	-5.80006e-09	-2.51524e-08	2.31392e-08	-9.07455e-09	1.26338e-08	-5.44161e-09	9.29731e-09	1.04766e-08	1.07992e-14
1.02644e-08	2.70003e-08	2.82323e-09	6.84657e-09	3.42151e-08	5.55776e-09	1.10335e-08	1.33599e-08	-4.77307e-09	1.26703e-08	1.52937e-08	-1.96559e-08	-5.36234e-10	-7.64713e-09	3.16953e-09	-6.61817e-08	1.09092e-08	-1.88109e-08	2.57424e-08	1.27023e-08	3.05732e-09	-9.21847e-09	-5.33249e-09	-2.51511e-08	2.31455e-08	-9.08524e-09	1.25712e-08	-5.43427e-09	8.89818e-09	1.05473e-08	1.06919e-14
1.00349e-08	2.70517e-08	3.0115e-09	6.28345e-09	3.39565e-08	7.07176e-09	1.10368e-08	1.33059e-08	-4.7913e-09	1.26478e-08	1.52767e-08	-1.9666e-08	-5.3422e-10	-7.64469e-09	3.19576e-09	-6.61843e-08	1.09057e-08	-1.8813e-08	2.57422e-08	1.27185e-08	3.04962e-09	-9.23242e-09	-1.70196e-09	-2.51449e-08	2.31409e-08	-9.08528e-09	1.27326e-08	-5.4411e-09	8.95103e-09	1.04344e-08	1.06611e-14
1.0092e-08	2.7095e-08	2.84858e-09	6.74883e-09	3.38149e-08	4.43134e-09	1.10577e-08	1.33464e-08	-4.79272e-09	1.26461e-08	1.48493e-08	-1.96637e-08	-5.36273e-10	-7.64508e-09	3.16013e-09	-6.61864e-08	1.09078e-08	-1.88141e-08	2.57408e-08	1.26201e-08	3.05116e-09	-9.25964e-09	-2.27133e-09	-2.51515e-08	2.31416e-08	-9.09097e-09	1.29535e-08	-5.43957e-09	9.14344e-09	1.04468e-08	1.06285e-14
1.01696e-08	2.7073e-08	2.83268e-09	6.96592e-09	3.3967e-08	4.22932e-09	1.10582e-08	1.33508e-08	-4.79922e-09	1.18915e-08	1.34535e-08	-1.96588e-08	-5.16798e-10	-7.64661e-09	3.18559e-09	-6.61847e-08	1.09078e-08	-1.88106e-08	2.57407e-08	1.26771e-08	3.05504e-09	-9.25107e-09	-3.98753e-09	-2.5148e-08	2.31411e-08	-9.08778e-09	1.26859e-08	-5.44439e-09	9.15245e-09	9.82095e-09	1.05745e-14
1.01609e-08	2.70796e-08	2.84826e-09	6.95439e-09	3.39357e-08	4.37398e-09	1.10567e-08	1.33433e-08	-4.82568e-09	1.20983e-08	1.3933e-08	-1.96614e-08	-5.33626e-10	-7.64578e-09	3.18733e-09	-6.61869e-08	1.09079e-08	-1.88103e-08	2.41591e-08	1.2666e-08	3.05376e-09	-9.25121e-09	-3.71257e-09	-2.51489e-08	2.31412e-08	-9.07869e-09	1.26737e-08	-5.44218e-09	9.12092e-09	9.76448e-09	1.05088e-14
1.05003e-08	2.70464e-08	2.8822e-09	6.84743e-09	3.38742e-08	3.97333e-09	1.10537e-08	1.33436e-08	-4.90619e-09	1.23586e-08	1.39257e-08	-1.96618e-08	-1.3364e-10	-7.64585e-09	3.19191e-09	-6.6187e-08	1.09087e-08	-7.10839e-09	2.48909e-08	1.00533e-08	2.53139e-09	-9.24427e-09	-3.97939e-09	-2.51509e-08	2.31414e-08	-9.02815e-09	1.26017e-08	-5.39899e-09	9.09659e-09	9.81429e-09	1.01816e-14
1.0332e-08	2.70516e-08	2.89611e-09	6.85396e-09	3.38919e-08	4.71123e-09	1.04322e-08	1.33687e-08	-4.85073e-09	1.21055e-08	1.14842e-09	-1.96608e-08	-4.25148e-10	-7.64577e-09	3.18084e-09	-6.61867e-08	1.09088e-08	-9.19841e-09	2.42093e-08	1.0171e-08	2.83676e-09	-9.24734e-09	-4.15498e-09	-2.51504e-08	2.31414e-08	-9.05473e-09	1.26034e-08	-5.40591e-09	9.09053e-09	9.84538e-09	9.98136e-15
1.02668e-08	2.70644e-08	2.88459e-09	6.88277e-09	3.26017e-08	4.45861e-09	8.06231e-09	1.33609e-08	-4.83532e-09	1.22973e-08	4.2749e-09	-1.96646e-08	-2.11829e-10	-7.64569e-09	3.18955e-09	-6.61861e-08	1.07402e-08	-9.79238e-09	2.43123e-08	1.16576e-08	2.78785e-09	-9.25137e-09	-3.79018e-09	-2.51503e-08	2.31414e-08	-9.04926e-09	1.26311e-08	-5.42655e-09	9.11018e-09	9.91735e-09	9.91494e-15
1.02668e-08	2.70644e-08	2.88459e-09	6.88277e-09	3.26017e-08	4.45861e-09	8.06231e-09	1.33609e-08	-4.83532e-09	1.22973e-08	4.2749e-09	-1.96646e-08	-2.11829e-10	-7.64569e-09	3.18955e-09	-6.61861e-08	1.07402e-08	-9.79238e-09	2.43123e-08	1.16576e-08	2.78785e-09	-9.25137e-09	-3.79018e-09	-2.51503e-08	2.31414e-08	-9.04926e-09	1.26311e-08	-5.42655e-09	9.11018e-09	9.91735e-09	9.91494e-15
1.02967e-08	2.70594e-08	2.88216e-09	6.85779e-09	3.33917e-08	4.2094e-09	4.88396e-09	1.3357e-08	-4.87343e-09	7.95228e-09	4.94068e-09	-1.97009e-08	-3.74071e-10	-7.65584e-09	3.18652e-09	-6.61859e-08	9.18747e-09	-9.9721e-09	2.44905e-08	8.44302e-09	2.72732e-09	-9.25029e-09	-3.8781e-09	-2.51501e-08	2.314e-08	-9.0523e-09	1.26293e-08	-5.42036e-09	9.10211e-09	9.91158e-09	9.76043e-15
1.02835e-08	2.70732e-08	2.88143e-09	6.8671e-09	3.22365e-08	4.22841e-09	5.96193e-09	1.35995e-08	-4.84991e-09	1.22015e-08	5.20719e-09	-6.5767e-09	-4.19933e-10	-7.63181e-09	3.18476e-09	-1.73342e-08	9.88856e-09	-8.33786e-09	2.44879e-08	9.28527e-09	2.79136e-09	-9.25861e-09	-3.88639e-09	-2.43011e-08	2.3162e-08	-9.05439e-09	1.26385e-08	-5.42957e-09	9.10522e-09	9.9251e-09	5.32496e-15
1.02684e-08	2.6398e-08	2.48975e-09	6.72009e-09	3.30146e-08	4.19854e-09	6.05604e-09	1.34143e-08	-4.87204e-09	6.47608e-09	4.62978e-09	-1.38422e-08	1.65546e-10	-7.62446e-09	3.17973e-09	-1.04676e-08	9.17728e-09	-8.91291e-09	2.44884e-08	9.40543e-09	2.82554e-09	-9.28353e-09	-3.84528e-09	-2.42975e-08	2.33684e-08	-9.06286e-09	1.25854e-08	-5.41892e-09	9.07495e-09	9.89622e-09	5.18182e-15
1.02766e-08	1.66512e-08	2.63332e-09	6.70003e-09	3.28557e-08	4.24872e-09	6.43392e-09	1.35704e-08	-4.81682e-09	1.00668e-08	4.96447e-09	-1.1338e-08	7.06648e-10	-7.61773e-09	3.18204e-09	-1.3541e-08	1.02843e-08	-8.8004e-09	2.45269e-08	9.92996e-09	2.79924e-09	-9.11554e-09	-3.72949e-09	-2.31168e-08	2.31695e-08	-9.04796e-09	1.24896e-08	-5.42295e-09	6.18015e-09	9.8988e-09	4.75042e-15
1.02797e-08	1.76768e-08	2.61017e-09	6.6627e-09	3.26441e-08	4.36988e-09	6.61198e-09	1.34398e-08	-4.85058e-09	9.6988e-09	4.77279e-09	-8.26336e-09	7.19006e-10	-7.66662e-09	3.04056e-09	-4.49541e-09	1.01601e-08	-9.67094e-09	2.45506e-08	8.62161e-09	2.78473e-09	-8.90101e-09	-3.871e-09	-2.37407e-08	2.33161e-08	-9.056e-09	1.25154e-08	-5.41297e-09	7.55658e-09	9.87451e-09	4.58143e-15
1.02681e-08	1.75116e-08	2.11902e-09	6.73884e-09	3.26049e-08	4.31834e-09	6.54415e-09	1.35167e-08	-4.82179e-09	8.36689e-09	4.43837e-09	-9.71689e-09	8.39453e-10	-7.68991e-09	3.03139e-09	-8.01325e-09	9.56355e-09	-9.11087e-09	2.45338e-08	9.45283e-09	2.81052e-09	-9.07954e-09	-3.80574e-09	-2.35585e-08	2.3352e-08	-5.38696e-09	1.25663e-08	-5.41884e-09	2.93239e-09	9.8736e-09	4.50311e-15
1.02713e-08	1.68592e-08	2.12994e-09	6.69957e-09	3.25856e-08	4.31815e-09	6.71641e-09	1.35029e-08	-4.8241e-09	7.23988e-09	4.5249e-09	-9.72127e-09	9.98138e-10	-7.70558e-09	3.08635e-09	-7.09296e-09	9.60528e-09	-9.25841e-09	2.45038e-08	9.25842e-09	2.7948e-09	-9.10596e-09	-3.82026e-09	-2.36131e-08	2.33898e-08	-6.38777e-09	1.25437e-08	-5.41769e-09	4.22463e-09	9.87212e-09	4.47486e-15
1.02743e-08	1.67721e-08	2.27909e-09	6.66374e-09	3.25099e-08	4.36059e-09	6.62338e-09	1.34868e-08	-4.96278e-09	7.51462e-09	4.49234e-09	-9.46894e-09	8.6741e-10	-7.69715e-09	3.0708e-09	-5.98952e-09	6.0112e-09	-9.24085e-09	2.4541e-08	9.15941e-09	2.80083e-09	-9.04875e-09	-3.81943e-09	-2.3272e-08	2.34994e-08	-6.71111e-09	1.25022e-08	-5.42459e-09	5.29597e-09	9.91082e-09	4.39723e-15
1.02709e-08	1.62756e-08	2.30345e-09	6.68611e-09	3.2632e-08	4.32626e-09	6.681e-09	1.34912e-08	-4.86226e-09	7.27058e-09	4.53599e-09	-9.54255e-09	1.67248e-09	-7.66728e-09	3.06832e-09	-5.79935e-09	6.06048e-09	-9.18342e-09	2.45172e-08	9.10051e-09	2.79597e-09	-9.04761e-09	-3.8162e-09	-2.36075e-08	2.33787e-08	-5.28163e-09	1.25383e-08	-5.41807e-09	4.66177e-09	9.88737e-09	4.37043e-15
1.027e-08	1.65279e-08	2.27904e-09	6.49536e-09	3.25832e-08	3.61622e-09	6.61791e-09	1.34882e-08	-4.8751e-09	7.07972e-09	4.48738e-09	-9.68146e-09	1.60119e-09	-7.67415e-09	3.08498e-09	-6.43824e-09	6.80928e-09	-9.19403e-09	2.45278e-08	9.07286e-09	2.79778e-09	-9.05231e-09	-3.80951e-09	-4.79007e-09	2.34137e-08	-5.53538e-09	7.34291e-09	-5.41959e-09	3.88614e-09	9.86771e-09	3.74334e-15
1.027e-08	1.65279e-08	2.27904e-09	6.49536e-09	3.25832e-08	3.61622e-09	6.61791e-09	1.34882e-08	-4.8751e-09	7.07972e-09	4.48738e-09	-9.68146e-09	1.60119e-09	-7.67415e-09	3.08498e-09	-6.43824e-09	6.80928e-09	-9.19403e-09	2.45278e-08	9.07286e-09	2.79778e-09	-9.05231e-09	-3.80951e-09	-4.79007e-09	2.34137e-08	-5.53538e-09	7.34291e-09	-5.41959e-09	3.88614e-09	9.86771e-09	3.74334e-15
1.02701e-08	1.64625e-08	2.28514e-09	6.41524e-09	3.25926e-08	3.85541e-09	6.64604e-09	6.7209e-09	-4.90947e-09	7.1208e-09	4.49385e-09	-9.73936e-09	1.60151e-09	-7.69573e-09	3.07248e-09	-6.18766e-09	7.08814e-09	-9.07059e-09	2.45284e-08	9.058e-09	2.79764e-09	-9.05567e-09	-3.80821e-09	-5.86594e-09	2.34115e-08	-5.85984e-09	8.54188e-09	-5.42061e-09	3.52904e-09	9.88264e-09	3.63858e-15
1.02705e-08	1.64478e-08	2.27312e-09	6.46223e-09	3.25977e-08	3.8855e-09	6.63878e-09	3.72487e-09	-4.88451e-09	7.03982e-09	4.48925e-09	-9.7279e-09	1.50473e-09	-7.67379e-09	3.07998e-09	-6.20132e-09	6.94067e-09	-9.14046e-09	2.4529e-08	9.09389e-09	2.79757e-09	-9.05554e-09	-3.81116e-09	-5.87966e-09	2.34205e-08	-5.82691e-09	7.04214e-09	-5.4197e-09	3.82993e-09	9.89397e-09	3.58491e-15
1.02708e-08	1.64744e-08	2.27305e-09	6.43541e-09	3.25996e-08	3.79745e-09	6.65183e-09	4.48374e-09	-4.89443e-09	6.8469e-09	4.49274e-09	-9.73866e-09	1.54492e-09	-7.673e-09	3.08044e-09	-6.11676e-09	7.29689e-09	-9.1343e-09	2.45302e-08	9.06496e-09	2.79722e-09	-9.05717e-09	-3.81053e-09	-5.22327e-09	2.34162e-08	-5.7389e-09	5.17638e-09	-5.42009e-09	3.73897e-09	9.88065e-09	3.56029e-15
1.02704e-08	1.64548e-08	2.27115e-09	6.46421e-09	3.25985e-08	3.84903e-09	6.64833e-09	3.60681e-09	-4.87077e-09	7.08234e-09	4.49269e-09	-9.73542e-09	1.55059e-09	-7.67341e-09	3.07503e-09	-6.16887e-09	7.2637e-09	-9.13269e-09	2.453e-08	9.06777e-09	2.79739e-09	-9.05784e-09	-3.81043e-09	-5.57361e-09	2.34172e-08	-5.72395e-09	4.54718e-09	-5.42006e-09	3.68972e-09	9.88734e-09	3.55364e-15
1.02707e-08	1.64241e-08	2.27331e-09	6.44099e-09	3.26012e-08	3.83253e-09	6.65021e-09	3.41176e-09	-4.88797e-09	7.05474e-09	4.49302e-09	-9.73713e-09	1.55808e-09	-7.67419e-09	3.07961e-09	-6.12793e-09	7.1853e-09	-9.12609e-09	2.45296e-08	9.06401e-09	2.79748e-09	-9.05717e-09	-3.81057e-09	-5.265e-09	2.3416e-08	-5.74479e-09	5.13813e-09	-5.41999e-09	3.67824e-09	9.87893e-09	3.55138e-15
1.02706e-08	1.6449e-08	2.27154e-09	6.45986e-09	3.26006e-08	3.81224e-09	6.6468e-09	2.99168e-09	-4.88205e-09	6.94009e-09	4.49339e-09	-9.73779e-09	1.54798e-09	-7.68163e-09	3.07656e-09	-6.16115e-09	7.27106e-09	-9.13257e-09	2.453e-08	9.06563e-09	2.79739e-09	-9.05807e-09	-3.81069e-09	-5.26296e-09	2.34175e-08	-5.71667e-09	4.8119e-09	-5.42007e-09	3.70645e-09	9.88303e-09	3.54652e-15
1.02706e-08	1.23825e-08	2.27438e-09	6.45694e-09	3.26011e-08	3.83752e-09	6.65055e-09	3.06972e-09	-4.88485e-09	7.03533e-09	4.43031e-09	-9.73634e-09	1.54863e-09	-7.70015e-09	3.07758e-09	-6.15931e-09	7.22094e-09	-2.62897e-09	2.45297e-08	9.1526e-09	2.79755e-09	-9.05912e-09	-3.8109e-09	-5.31136e-09	2.34212e-08	-5.74428e-09	5.04049e-09	-5.42062e-09	3.69445e-09	9.88472e-09	3.35863e-15
1.02706e-08	1.19631e-08	2.2743e-09	6.44662e-09	3.24628e-08	3.7853e-09	6.64992e-09	3.1897e-09	-4.88891e-09	7.04193e-09	4.48045e-09	-9.73292e-09	1.5488e-09	-7.68965e-09	3.07757e-09	-6.16508e-09	7.2736e-09	-1.15665e-10	2.45304e-08	9.12864e-09	2.79468e-09	-9.05903e-09	-3.81066e-09	-5.3875e-09	2.34444e-08	-5.75914e-09	4.99267e-09	-5.51179e-09	3.70552e-09	9.88363e-09	3.33614e-15
1.02706e-08	1.17609e-08	2.27334e-09	6.45121e-09	3.24979e-08	3.80668e-09	6.64854e-09	3.1724e-09	-4.88746e-09	7.01894e-09	4.44468e-09	-9.7354e-09	1.54888e-09	-7.69794e-09	3.07716e-09	-6.17224e-09	7.24392e-09	-8.11683e-10	2.45302e-08	9.11551e-09	2.79657e-09	-9.05908e-09	-3.81064e-09	-5.38464e-09	2.34291e-08	-5.75153e-09	4.97301e-09	-5.4427e-09	3.70451e-09	9.88419e-09	3.3315e-15
1.02706e-08	1.17764e-08	2.27309e-09	6.44892e-09	3.24943e-08	3.80226e-09	6.64811e-09	3.16675e-09	-4.88639e-09	7.01164e-09	4.47062e-09	-9.73664e-09	1.55028e-09	-7.69095e-09	3.07703e-09	-6.16236e-09	7.25395e-09	-7.84664e-12	2.45302e-08	9.124e-09	2.79596e-09	-9.05901e-09	-3.81065e-09	-5.36986e-09	2.34262e-08	-5.74809e-09	4.9458e-09	-5.437e-09	3.70452e-09	9.88394e-09	3.33041e-15
1.02706e-08	1.17784e-08	2.27318e-09	6.44939e-09	3.24986e-08	3.80194e-09	6.64892e-09	3.12224e-09	-4.88786e-09	7.01394e-09	4.44888e-09	-9.73547e-09	1.54887e-09	-7.69237e-09	3.07714e-09	-6.16381e-09	7.25185e-09	-2.4967e-10	2.45301e-08	9.12085e-09	2.79651e-09	-9.05898e-09	-3.81063e-09	-5.36993e-09	2.3428e-08	-5.7459e-09	4.91247e-09	-5.44066e-09	3.70462e-09	9.88367e-09	3.33008e-15
1.02706e-08	1.18215e-08	2.3893e-09	6.45174e-09	3.2475e-08	3.79914e-09	6.64793e-09	3.17249e-09	-4.89125e-09	7.01198e-09	4.46077e-09	-9.7348e-09	1.54903e-09	-7.69281e-09	3.07743e-09	-6.16528e-09	7.25302e-09	-6.67808e-10	2.38861e-08	9.12146e-09	2.79569e-09	-9.05896e-09	-3.81326e-09	-5.32505e-09	2.34309e-08	-5.75474e-09	4.85754e-09	-5.47296e-09	3.70398e-09	9.88373e-09	3.29936e-15
1.02705e-08	1.17919e-08	2.49916e-09	6.44847e-09	3.24878e-08	3.806e-09	6.64169e-09	3.14967e-09	-4.88703e-09	7.00931e-09	4.45525e-09	-9.73446e-09	1.54913e-09	-7.69662e-09	3.07731e-09	-6.16584e-09	7.24867e-09	-4.84185e-10	2.37769e-08	9.11913e-09	2.7966e-09	-9.0591e-09	-3.82645e-09	-5.28949e-09	2.34289e-08	-5.79042e-09	4.92309e-09	-5.44308e-09	3.70461e-09	9.88393e-09	3.29459e-15
1.0269e-08	1.17907e-08	2.35979e-09	6.68438e-09	3.24667e-08	3.80199e-09	6.62169e-09	3.15742e-09	-4.87888e-09	7.01214e-09	4.50088e-09	-9.496e-09	1.54938e-09	-7.6934e-09	3.0778e-09	-6.16544e-09	7.24822e-09	-9.13078e-10	2.38858e-08	9.11857e-09	2.79645e-09	-9.14013e-09	-3.82884e-09	-4.76128e-09	2.34294e-08	-5.79181e-09	4.87506e-09	-5.45311e-09	3.76692e-09	9.88381e-09	3.29317e-15
1.02478e-08	1.17993e-08	3.29589e-09	6.47885e-09	3.24778e-08	3.80226e-09	6.61026e-09	3.21376e-09	-4.89023e-09	7.01187e-09	4.46175e-09	-9.73188e-09	1.54905e-09	-7.69337e-09	3.07737e-09	-6.36292e-09	7.25134e-09	-9.63199e-10	1.76441e-08	9.12171e-09	2.79629e-09	-9.06233e-09	-3.82148e-09	-5.25065e-09	2.34416e-08	-5.78143e-09	4.85101e-09	-5.4637e-09	3.70683e-09	9.86267e-09	3.04709e-15
1.02125e-08	1.17942e-08	2.47255e-09	6.44964e-09	3.2448e-08	3.8139e-09	6.64506e-09	3.15991e-09	-4.88983e-09	7.0119e-09	4.46337e-09	-9.73861e-09	1.54921e-09	-7.69587e-09	3.07734e-09	-6.24716e-09	7.25043e-09	-8.27218e-10	1.97261e-08	9.12021e-09	2.79968e-09	-9.05935e-09	-3.80472e-09	-5.26186e-09	6.35994e-09	-5.81412e-09	4.89109e-09	-5.44968e-09	3.70708e-09	9.87878e-09	2.60746e-15
1.02336e-08	1.17919e-08	2.46085e-09	6.43849e-09	3.24537e-08	3.80213e-09	6.61799e-09	3.3555e-09	-4.88202e-09	7.01163e-09	4.46344e-09	-7.97075e-09	1.55037e-09	-7.69454e-09	3.02228e-09	-6.36266e-09	7.19717e-09	-7.70464e-10	1.85305e-08	9.1209e-09	2.7967e-09	-9.06317e-09	-3.81766e-09	-5.2422e-09	2.6829e-09	-5.80061e-09	4.86068e-09	-5.45819e-09	3.71186e-09	9.66762e-09	2.4942e-15
1.02336e-08	1.17919e-08	2.46085e-09	6.43849e-09	3.24537e-08	3.80213e-09	6.61799e-09	3.3555e-09	-4.88202e-09	7.01163e-09	4.46344e-09	-7.97075e-09	1.55037e-09	-7.69454e-09	3.02228e-09	-6.36266e-09	7.19717e-09	-7.70464e-10	1.85305e-08	9.1209e-09	2.7967e-09	-9.06317e-09	-3.81766e-09	-5.2422e-09	2.6829e-09	-5.80061e-09	4.86068e-09	-5.45819e-09	3.71186e-09	9.66762e-09	2.4942e-15
1.0237e-08	1.17966e-08	2.61945e-09	6.45952e-09	3.24587e-08	3.03947e-09	6.61956e-09	3.33767e-09	-4.88377e-09	7.01121e-09	4.4613e-09	-7.97447e-09	1.54957e-09	-7.67195e-09	3.00881e-09	-6.41094e-09	7.23811e-09	-8.0302e-10	1.81837e-08	9.1206e-09	2.79671e-09	-9.06496e-09	-3.82052e-09	-5.25993e-09	2.6273e-09	-5.79134e-09	4.8602e-09	-5.45754e-09	3.7099e-09	9.66206e-09	2.47832e-15
1.02402e-08	1.17961e-08	2.58655e-09	6.46075e-09	3.24676e-08	3.2864e-09	6.62722e-09	3.3416e-09	-4.88533e-09	7.0117e-09	4.46232e-09	-7.91897e-09	1.54958e-09	-7.69284e-09	2.99443e-09	-6.37372e-09	7.2207e-09	-8.07995e-10	1.80173e-08	9.12076e-09	2.7969e-09	-9.06397e-09	-3.82174e-09	-5.23611e-09	3.34056e-09	-5.79432e-09	4.48554e-09	-5.45834e-09	3.71115e-09	9.47416e-09	2.47008e-15
1.02384e-08	1.17952e-08	2.5681e-09	6.46333e-09	3.24618e-08	2.94685e-09	6.62156e-09	3.33122e-09	-4.88558e-09	7.01162e-09	4.46145e-09	-7.97623e-09	1.54968e-09	-7.6418e-09	2.97076e-09	-6.39862e-09	7.06212e-09	-7.94343e-10	1.80068e-08	9.12086e-09	2.79675e-09	-9.064e-09	-3.81966e-09	-5.2388e-09	3.06938e-09	-5.79325e-09	4.70346e-09	-5.45793e-09	3.71007e-09	9.49222e-09	2.46555e-15
1.02356e-08	1.17963e-08	2.56001e-09	6.45924e-09	3.24633e-08	3.03195e-09	6.62111e-09	3.31653e-09	-4.88595e-09	3.65254e-09	4.46227e-09	-7.87348e-09	1.55067e-09	-7.65676e-09	2.98287e-09	-6.39543e-09	7.15606e-09	-7.99807e-10	1.80684e-08	9.12091e-09	2.81014e-09	-9.06412e-09	-3.79855e-09	-5.23564e-09	2.23068e-09	-5.79351e-09	4.7692e-09	-5.45748e-09	3.71049e-09	9.59897e-09	2.43042e-15
1.02369e-08	1.18433e-08	2.55819e-09	6.4601e-09	3.24629e-08	3.02385e-09	6.62171e-09	3.30868e-09	-4.84018e-09	2.70269e-09	4.46202e-09	-7.86989e-09	1.7458e-09	-7.61742e-09	2.88739e-09	-6.40448e-09	7.20715e-09	-4.09722e-10	1.8117e-08	9.18264e-09	2.87141e-09	-9.06367e-09	-3.80291e-09	-5.16196e-09	2.98561e-09	-4.93107e-09	4.64637e-09	-1.29376e-09	3.71073e-09	9.54254e-09	2.3916e-15
1.0239e-08	1.18242e-08	2.56269e-09	6.45055e-09	3.24627e-08	2.92455e-09	6.62552e-09	3.32459e-09	-2.94135e-09	2.82663e-09	3.78913e-09	-6.64388e-09	1.76658e-09	-7.19173e-09	3.00655e-09	-6.39401e-09	7.18904e-09	-7.18274e-10	1.8067e-08	9.15548e-09	2.9371e-09	-9.05363e-09	-3.80415e-09	-5.11411e-09	2.94926e-09	-5.53922e-09	4.62092e-09	-2.93107e-09	3.71039e-09	9.54073e-09	2.35784e-15
1.02403e-08	1.18303e-08	2.56402e-09	6.44996e-09	3.24628e-08	3.36534e-09	6.6253e-09	3.32694e-09	-2.8212e-09	2.54529e-09	3.00361e-09	-6.03956e-09	1.83955e-09	-7.07822e-09	2.94854e-09	-6.02694e-09	7.1781e-09	-5.89486e-10	1.80837e-08	9.27454e-09	2.33389e-09	-9.03011e-09	-3.80555e-09	-5.03715e-09	3.00808e-09	-5.56716e-09	4.7117e-09	-2.56564e-09	3.71042e-09	9.54859e-09	2.33708e-15
1.0264e-08	1.18304e-08	2.5663e-09	6.44966e-09	3.24655e-08	3.12972e-09	6.6534e-09	3.34567e-09	-3.19296e-09	2.94459e-09	3.09406e-09	-2.09001e-09	1.68066e-09	-7.02085e-09	3.00759e-09	-6.20517e-09	7.18915e-09	-7.61905e-10	1.80845e-08	9.20033e-09	2.88619e-09	-8.74291e-09	-3.8091e-09	-4.86092e-09	2.8303e-09	-5.61587e-09	4.63011e-09	-2.64958e-09	3.70746e-09	9.54303e-09	2.30492e-15
1.02481e-08	1.18284e-08	2.56259e-09	6.45014e-09	3.24637e-08	3.44344e-09	6.64255e-09	3.34281e-09	-3.22404e-09	2.62944e-09	2.31422e-09	-1.91113e-09	1.80477e-09	-7.02234e-09	2.94922e-09	-6.09517e-09	7.19254e-09	-6.492e-10	1.80854e-08	9.18905e-09	2.57658e-09	-8.12632e-09	-3.80727e-09	-4.93174e-09	2.75294e-09	-5.61822e-09	4.65425e-09	-2.34701e-09	3.70083e-09	9.54564e-09	2.28518e-15
1.02492e-08	1.20382e-08	2.56385e-09	6.45058e-09	6.90722e-09	3.1728e-09	6.62886e-09	3.34371e-09	-3.08748e-09	2.38971e-09	3.06579e-09	-2.81957e-09	1.73719e-09	-7.11304e-09	2.96821e-09	-6.17386e-09	7.11378e-09	-6.64618e-10	1.79483e-08	9.20388e-09	2.69919e-09	-7.52641e-10	-3.80629e-09	-4.97809e-09	2.94879e-09	-5.51271e-09	4.65641e-09	-2.77159e-09	3.70585e-09	9.53955e-09	1.22239e-15
1.02492e-08	1.20382e-08	2.56385e-09	6.45058e-09	6.90722e-09	3.1728e-09	6.62886e-09	3.34371e-09	-3.08748e-09	2.38971e-09	3.06579e-09	-2.81957e-09	1.73719e-09	-7.11304e-09	2.96821e-09	-6.17386e-09	7.11378e-09	-6.64618e-10	1.79483e-08	9.20388e-09	2.69919e-09	-7.52641e-10	-3.80629e-09	-4.97809e-09	2.94879e-09	-5.51271e-09	4.65641e-09	-2.77159e-09	3.70585e-09	9.53955e-09	1.22239e-15
1.02536e-08	1.2153e-08	2.56135e-09	6.44957e-09	7.23319e-09	3.176e-09	6.58778e-09	3.34304e-09	-3.13027e-09	2.52798e-09	3.06554e-09	-2.96885e-09	1.73575e-09	-6.22092e-09	2.95844e-09	-6.20827e-09	7.12836e-09	-6.66932e-10	1.794e-08	9.19858e-09	2.70231e-09	-1.21526e-09	-3.82914e-09	-4.98557e-09	2.93254e-09	-5.51543e-09	4.65968e-09	-2.64309e-09	3.70321e-09	8.77429e-09	1.20581e-15
1.0254e-08	1.21677e-08	2.56354e-09	6.44863e-09	5.82936e-09	3.27991e-09	6.5924e-09	3.34289e-09	-3.27318e-09	2.58259e-09	3.02684e-09	-2.96511e-09	1.72866e-09	-5.8578e-09	2.95577e-09	-6.23185e-09	7.11793e-09	-6.48006e-10	1.76947e-08	9.2029e-09	2.69504e-09	-6.10714e-10	-3.81355e-09	-4.98831e-09	2.98577e-09	-5.45693e-09	4.66453e-09	-2.86096e-09	3.70814e-09	9.13607e-09	1.18274e-15
1.02541e-08	1.21173e-08	2.56246e-09	6.44909e-09	5.85222e-09	3.29925e-09	6.60471e-09	3.34182e-09	-3.1392e-09	2.51963e-09	3.01997e-09	-2.87776e-09	1.73356e-09	-5.01161e-09	2.95199e-09	-6.18876e-09	7.11765e-09	-6.53136e-10	1.77848e-08	9.2016e-09	2.67006e-09	-1.1145e-09	-3.81986e-09	-4.99726e-09	2.97012e-09	-5.45643e-09	4.66702e-09	-2.82569e-09	3.70653e-09	8.61887e-09	1.16517e-15
1.02524e-08	1.21045e-08	2.56283e-09	6.44932e-09	5.85011e-09	3.36008e-09	6.6032e-09	3.34179e-09	-3.18904e-09	2.4702e-09	3.03106e-09	-2.88698e-09	1.7316e-09	-5.29738e-09	2.95704e-09	-6.19863e-09	7.12902e-09	-6.60195e-10	1.78629e-08	9.20221e-09	2.66516e-09	-1.24005e-09	-4.04722e-09	-4.99511e-09	2.97471e-09	-2.92786e-09	4.68044e-09	-2.82685e-09	3.7065e-09	1.40875e-09	1.08013e-15
4.88534e-09	1.21196e-08	2.55153e-09	6.35691e-09	6.12356e-09	3.30733e-09	5.24767e-09	3.34113e-09	-3.35768e-09	2.52495e-09	3.03271e-09	-3.09472e-09	1.73058e-09	-5.19179e-09	2.95633e-09	-6.20781e-09	7.12125e-09	-6.50948e-10	1.78482e-08	9.20042e-09	2.70075e-09	-1.1342e-09	-3.83637e-09	-4.99386e-09	2.972e-09	-4.45867e-09	4.69307e-09	-2.79841e-09	3.70963e-09	3.51827e-09	1.00575e-15
2.69863e-09	1.2128e-08	2.52425e-09	5.95386e-09	6.0669e-09	3.31311e-09	5.771e-09	3.34173e-09	-3.2663e-09	2.50688e-09	3.03551e-09	-2.999e-09	1.73017e-09	-5.5193e-09	2.94876e-09	-6.21923e-09	7.12149e-09	-6.28916e-10	1.78028e-08	9.19742e-09	2.73434e-09	-1.00985e-09	-3.86016e-09	-4.99231e-09	2.97165e-09	-4.13111e-09	4.67307e-09	-2.81534e-09	3.70955e-09	3.18599e-09	9.84976e-16
2.96795e-09	1.21098e-08	2.52113e-09	6.43714e-09	6.00394e-09	3.31993e-09	5.53037e-09	3.34167e-09	-3.17841e-09	2.53487e-09	3.03503e-09	-2.9915e-09	1.73015e-09	-5.22058e-09	2.95292e-09	-6.21773e-09	7.12309e-09	-6.54045e-10	1.7792e-08	9.20148e-09	2.68494e-09	-8.69126e-10	-3.85442e-09	-4.99235e-09	2.97148e-09	-3.54839e-09	4.67282e-09	-2.82618e-09	3.70763e-09	2.65018e-09	9.76533e-16
3.02357e-09	1.21235e-08	2.38494e-09	5.88879e-09	6.02386e-09	3.32134e-09	5.63691e-09	3.34187e-09	-3.23873e-09	2.54436e-09	3.01565e-09	-2.93119e-09	1.73095e-09	-5.38093e-09	2.94808e-09	-6.229e-09	7.12166e-09	-6.45771e-10	1.77981e-08	9.20092e-09	2.74807e-09	-9.52848e-10	-3.84856e-09	-4.99301e-09	2.97087e-09	-3.69227e-09	4.70419e-09	-2.81781e-09	3.70805e-09	2.36115e-09	9.73458e-16
3.13307e-09	1.21202e-08	2.4915e-09	5.98265e-09	5.97003e-09	3.31007e-09	5.67381e-09	2.08348e-09	-3.22097e-09	2.537e-09	3.03169e-09	-2.95037e-09	1.73074e-09	-5.39616e-09	2.95118e-09	-6.21873e-09	7.12382e-09	-6.50686e-10	1.77905e-08	9.20068e-09	2.82035e-09	-9.84205e-10	-3.84467e-09	-4.99225e-09	2.9723e-09	-3.90379e-09	4.67952e-09	-2.80528e-09	3.70891e-09	1.72356e-09	9.67572e-16
2.99077e-09	1.21231e-08	2.44823e-09	6.01474e-09	5.9919e-09	3.31444e-09	5.61741e-09	2.59091e-09	-3.21112e-09	2.53964e-09	3.03006e-09	-2.92873e-09	1.73079e-09	-5.3158e-09	2.94973e-09	-6.18698e-09	6.43818e-09	-6.49789e-10	1.7785e-08	9.19937e-09	2.74145e-09	-9.62307e-10	-3.84837e-09	-4.99263e-09	2.97175e-09	-3.6807e-09	4.6922e-09	-2.81206e-09	3.79919e-09	1.85788e-09	9.57168e-16
3.17466e-09	6.32473e-09	2.93026e-09	6.02691e-09	5.97653e-09	3.2998e-09	5.58453e-09	2.54763e-09	-3.10931e-09	2.56271e-09	3.03399e-09	-2.97763e-09	1.72997e-09	-5.28776e-09	2.94803e-09	-3.79827e-09	3.71802e-09	-6.44168e-10	1.74442e-08	8.45246e-09	2.77015e-09	-8.9834e-10	-3.81801e-09	-4.99276e-09	2.97192e-09	-4.20284e-09	4.70287e-09	-3.01161e-09	3.73363e-09	2.02947e-09	7.81363e-16
3.14568e-09	5.19669e-09	3.26242e-09	6.13731e-09	5.96798e-09	3.31452e-09	5.50501e-09	2.62383e-09	-2.98714e-09	2.49927e-09	3.03327e-09	-2.97653e-09	1.72946e-09	-5.29977e-09	2.94814e-09	-3.87362e-09	3.65213e-09	-6.45485e-10	1.72442e-08	8.68102e-09	2.76292e-09	-5.79699e-10	-3.82654e-09	-4.9931e-09	2.97191e-09	-3.82215e-09	4.69809e-09	-3.2856e-09	3.71291e-09	2.10417e-09	7.65551e-16
3.13884e-09	5.83632e-09	3.24771e-09	6.18342e-09	5.96903e-09	3.29791e-09	5.59731e-09	2.60938e-09	-3.19523e-09	2.48017e-09	3.03372e-09	-2.97589e-09	1.73034e-09	-5.31948e-09	2.94772e-09	-3.33123e-09	2.04972e-09	-6.46226e-10	1.70432e-08	8.33274e-09	2.75078e-09	-7.08707e-10	-3.84951e-09	-4.99271e-09	2.97216e-09	-3.90579e-09	4.69881e-09	-2.87296e-09	3.71301e-09	2.02701e-09	7.47494e-16
3.16332e-09	5.15558e-09	2.6672e-09	6.15515e-09	5.98224e-09	3.31054e-09	5.54891e-09	2.61852e-09	-2.94072e-09	2.51535e-09	3.03371e-09	-2.99462e-09	1.73006e-09	-5.29886e-09	2.94782e-09	-2.75397e-09	2.81769e-09	-6.45277e-10	1.69165e-08	8.5226e-09	2.76111e-09	-6.52406e-10	-3.84946e-09	-4.99276e-09	2.97207e-09	-3.8831e-09	4.69854e-09	-3.17901e-09	3.71596e-09	2.05828e-09	7.35564e-16
3.16145e-09	5.15128e-09	2.82431e-09	6.13791e-09	5.97402e-09	3.30611e-09	5.5542e-09	2.57007e-09	-2.83241e-09	2.49761e-09	3.03331e-09	-2.98874e-09	1.73006e-09	-5.29704e-09	2.94776e-09	-2.70371e-09	2.30994e-09	-6.45956e-10	1.69589e-08	8.49569e-09	2.7678e-09	-5.29738e-10	-3.84945e-09	-4.99279e-09	2.97205e-09	-3.88712e-09	4.69835e-09	-3.13456e-09	3.71441e-09	2.05399e-09	7.32782e-16
3.1448e-09	5.27278e-09	3.0281e-09	6.13076e-09	5.97764e-09	3.30581e-09	1.03276e-09	2.58466e-09	-2.90817e-09	2.49958e-09	3.03316e-09	-2.98281e-09	1.73003e-09	-5.30528e-09	2.94736e-09	-2.70241e-09	2.61483e-09	-6.45932e-10	1.69788e-08	8.44864e-09	2.75498e-09	-6.277e-10	-3.84428e-09	-4.99276e-09	2.97203e-09	-3.88651e-09	4.69861e-09	-3.10943e-09	3.71494e-09	2.06545e-09	7.07142e-16
3.1493e-09	5.32671e-09	2.89967e-09	6.13182e-09	5.9967e-09	3.30579e-09	1.32971e-09	2.59261e-09	-2.91999e-09	2.48983e-09	3.00593e-09	-2.98799e-09	1.73012e-09	-5.30954e-09	2.94791e-09	-2.47344e-09	2.32142e-09	-6.44919e-10	1.70049e-08	8.49813e-09	2.76002e-09	-5.67597e-10	-3.84453e-09	-4.99284e-09	2.97203e-09	-3.88042e-09	4.69859e-09	-2.57032e-09	3.71484e-09	2.06999e-09	7.03858e-16
3.1542e-09	5.24594e-09	2.87867e-09	6.13625e-09	5.98283e-09	3.29188e-09	1.66297e-09	2.59138e-09	-2.9686e-09	2.49301e-09	3.01821e-09	-2.99262e-09	1.73016e-09	-5.30769e-09	2.9475e-09	-2.5679e-09	2.39861e-09	-6.45356e-10	1.7015e-08	8.42857e-09	2.76048e-09	-6.31736e-10	-2.6228e-09	-4.99295e-09	2.9721e-09	-3.82695e-09	4.69851e-09	-2.71407e-09	3.72975e-09	2.0801e-09	6.9677e-16
3.1484e-09	5.24676e-09	2.86881e-09	6.13825e-09	1.74614e-09	3.30013e-09	1.82808e-09	2.59651e-09	-2.98833e-09	2.49772e-09	3.0206e-09	-3.00208e-09	1.72993e-09	-5.30919e-09	1.61462e-09	-2.69256e-09	2.63831e-09	-6.45646e-10	1.69998e-08	8.43245e-09	2.77586e-09	-6.70898e-10	-2.85819e-09	-2.60677e-09	2.97199e-09	-3.88789e-09	4.66405e-09	-3.00094e-09	3.75716e-09	2.06019e-09	6.45382e-16
3.1498e-09	5.25924e-09	2.87129e-09	6.13797e-09	1.62865e-10	3.30472e-09	1.5964e-09	2.59647e-09	-3.04694e-09	2.50488e-09	3.02385e-09	-3.00158e-09	1.72972e-09	-5.30715e-09	1.89746e-09	-2.52216e-09	2.55512e-09	-6.45582e-10	1.69973e-08	8.24632e-09	2.78159e-09	-6.3737e-10	-3.03901e-09	-1.49918e-09	2.97202e-09	-3.88387e-09	4.6387e-09	-2.95701e-09	3.77022e-09	1.94854e-09	6.34239e-16
3.15111e-09	5.28892e-09	2.90689e-09	6.139e-09	7.79098e-10	3.30466e-09	1.49453e-09	2.59807e-09	-3.06256e-09	2.50977e-09	3.03321e-09	-2.99916e-09	1.73128e-09	-5.30743e-09	-2.11531e-11	-2.66953e-09	2.55313e-09	-6.45468e-10	1.68526e-08	7.44323e-09	2.77531e-09	-6.38341e-10	-2.92406e-09	-2.53228e-09	2.97203e-09	-3.8936e-09	4.6807e-09	-3.03457e-09	3.74715e-09	-7.42475e-10	6.15841e-16
3.14957e-09	5.28483e-09	2.8993e-09	6.13809e-09	8.22786e-10	3.30454e-09	1.48584e-09	2.59743e-09	-3.05536e-09	2.50831e-09	3.03017e-09	-2.99859e-09	1.73106e-09	-5.30753e-09	1.33215e-10	-2.64372e-09	2.55258e-09	-6.45502e-10	1.68595e-08	7.4664e-09	2.77277e-09	-6.36881e-10	-2.99537e-09	-2.53745e-09	2.97203e-09	-3.87955e-09	4.68132e-09	-2.96355e-09	3.74697e-09	1.49729e-10	6.15528e-16
3.1503e-09	5.28613e-09	2.89837e-09	6.13883e-09	7.33047e-10	3.30432e-09	9.42756e-10	2.59717e-09	-3.04792e-09	2.49948e-09	3.02892e-09	-2.98756e-09	1.73007e-09	-5.30772e-09	5.9153e-10	-2.63624e-09	2.53124e-09	-6.51926e-10	1.69027e-08	7.47114e-09	2.78034e-09	-7.03858e-10	-2.15986e-09	-1.96971e-09	2.97203e-09	-3.89009e-09	4.67186e-09	-3.00619e-09	3.73981e-09	-7.32563e-11	6.09088e-16
3.15057e-09	5.28082e-09	2.89263e-09	3.6989e-09	7.03891e-10	3.3044e-09	1.49647e-09	2.59704e-09	-3.04866e-09	2.5014e-09	3.02983e-09	-2.99781e-09	1.73044e-09	-5.30758e-09	3.79708e-10	-2.62776e-09	2.54426e-09	-6.50301e-10	1.69002e-08	7.50237e-09	2.4188e-09	-6.52086e-10	-2.21397e-09	-2.17227e-09	2.97205e-09	-3.90058e-09	4.67928e-09	-3.00614e-09	3.76429e-09	1.61803e-10	5.86063e-16
3.15053e-09	5.28486e-09	2.89808e-09	2.95054e-09	9.66252e-10	3.30637e-09	8.79941e-10	2.60008e-09	-3.43536e-09	2.50526e-09	3.0285e-09	-2.99365e-09	1.78005e-09	-5.30769e-09	8.56319e-10	-2.6419e-09	2.53534e-09	-6.39843e-10	1.33622e-08	7.40598e-09	1.43609e-09	-6.50076e-10	-2.7321e-09	-1.99399e-09	2.97397e-09	-3.72921e-09	4.67606e-09	-3.00949e-09	3.79194e-09	4.54506e-11	4.7184e-16
3.13999e-09	5.27861e-09	2.89473e-09	4.98296e-09	6.33421e-10	3.30675e-09	1.30331e-09	2.77307e-09	-3.79358e-09	2.50224e-09	3.02801e-09	-3.00581e-09	1.75279e-09	-5.30764e-09	7.4373e-10	-2.6256e-09	2.54394e-09	-1.37732e-10	1.23949e-08	7.50751e-09	2.65521e-09	-6.6087e-10	-2.51325e-09	-1.90974e-09	2.97347e-09	-2.73492e-09	4.67172e-09	-2.997e-09	3.74526e-09	2.29011e-11	4.64295e-16
3.15049e-09	5.2814e-09	2.89587e-09	3.08093e-09	5.83329e-10	3.31314e-09	1.2729e-09	2.6316e-09	-3.08674e-09	2.50234e-09	3.02797e-09	-2.99231e-09	1.64248e-09	-5.30765e-09	6.43588e-10	-2.64259e-09	2.53663e-09	-6.80743e-10	1.27821e-08	7.46745e-09	2.40917e-09	-6.57164e-10	-2.51895e-09	-2.00609e-09	2.97313e-09	-1.37963e-09	4.67298e-09	-3.00748e-09	3.50737e-09	-1.4388e-10	4.44334e-16
3.15047e-09	5.2819e-09	2.89639e-09	3.69326e-09	6.59191e-10	3.31213e-09	1.25817e-09	2.62571e-09	-3.23501e-09	2.50252e-09	3.0281e-09	-2.99432e-09	1.53689e-09	-5.30773e-09	7.03419e-10	-2.63629e-09	2.53856e-09	-5.93038e-10	1.28284e-08	7.45342e-09	2.42404e-09	-6.51846e-10	-2.34885e-09	-1.96113e-09	2.97374e-09	-1.53341e-09	4.66856e-09	-1.09282e-09	3.669e-09	-9.66455e-11	4.42813e-16
3.15007e-09	5.28206e-09	1.85012e-09	3.41051e-09	6.87517e-10	3.31389e-09	1.25501e-09	2.68058e-09	-3.21512e-09	2.50265e-09	3.0282e-09	-2.99437e-09	1.59074e-09	-5.30779e-09	6.7465e-10	-7.7182e-10	2.53763e-09	-5.33811e-10	1.27448e-08	7.46839e-09	2.34649e-09	-6.4592e-10	-2.4336e-09	-1.96194e-09	2.97007e-09	-1.60731e-09	4.6724e-09	-3.00365e-09	3.63831e-09	-1.05591e-10	4.35716e-16
3.14972e-09	5.2822e-09	2.29893e-09	3.54388e-09	6.53105e-10	3.31544e-09	1.24054e-09	2.63338e-09	-3.17929e-09	2.50267e-09	3.02793e-09	-2.99384e-09	1.40738e-09	-5.30764e-09	6.67892e-10	-8.18328e-10	2.5376e-09	-5.38802e-10	1.27646e-08	7.46259e-09	2.44287e-09	-6.45512e-10	-2.3932e-09	-1.96327e-09	2.97183e-09	-1.54207e-09	4.67137e-09	-1.43232e-09	3.64433e-09	-8.88242e-11	4.31022e-16
3.15177e-09	5.28254e-09	2.47123e-09	3.16754e-09	6.72153e-10	3.31618e-09	1.25174e-09	1.53515e-09	-3.17794e-09	2.50279e-09	3.02813e-09	-2.99311e-09	1.41649e-09	-5.30876e-09	6.6503e-10	-1.58693e-09	2.53785e-09	-5.78731e-10	1.27121e-08	7.46919e-09	2.4374e-09	-6.49215e-10	-2.28248e-09	-1.96659e-09	2.97299e-09	-1.59967e-09	4.67836e-09	-7.91372e-10	3.65861e-09	-1.17055e-10	4.23905e-16
3.15017e-09	5.28305e-09	2.20772e-09	3.20855e-09	6.62556e-10	3.31415e-09	1.25154e-09	1.84637e-09	-3.18071e-09	2.50268e-09	3.02822e-09	-2.99374e-09	1.41605e-09	-5.30877e-09	6.69635e-10	-1.16999e-09	2.53715e-09	-5.33319e-10	1.27146e-08	7.46858e-09	2.42395e-09	-6.48618e-10	-2.37049e-09	-1.16831e-09	2.97291e-09	-1.58288e-09	4.67171e-09	-1.33708e-09	3.65469e-09	-9.91076e-11	4.21685e-16
3.15079e-09	5.28273e-09	2.32777e-09	3.06632e-09	6.62855e-10	3.31437e-09	1.24497e-09	1.81094e-09	-3.18463e-09	2.50273e-09	3.02822e-09	-2.99403e-09	1.41998e-09	-5.31017e-09	6.73301e-10	-1.11548e-09	2.53759e-09	-5.55175e-10	1.27145e-08	7.46717e-09	2.42232e-09	-6.48811e-10	-2.32266e-09	-1.33364e-09	2.97211e-09	-1.58158e-09	4.67389e-09	-1.13506e-09	2.06643e-09	-1.10389e-10	4.11739e-16
3.15093e-09	5.28274e-09	2.26851e-09	3.06696e-09	6.62848e-10	3.31452e-09	1.24703e-09	1.80739e-09	-3.18261e-09	2.50273e-09	3.02816e-09	-2.99416e-09	1.42001e-09	-5.30947e-09	6.73118e-10	-1.10992e-09	2.53754e-09	-5.60138e-10	1.27145e-08	7.46722e-09	2.42383e-09	-6.48646e-10	-2.32712e-09	-1.34729e-09	2.97236e-09	-1.58155e-09	4.67538e-09	-1.1458e-09	2.06882e-09	-1.10404e-10	4.11552e-16
3.15085e-09	5.28279e-09	2.33149e-09	3.07033e-09	8.24535e-10	3.31456e-09	1.24691e-09	1.72357e-09	-3.18431e-09	1.71633e-09	3.02811e-09	-2.99392e-09	1.41759e-09	-5.30817e-09	6.73429e-10	-1.12339e-09	2.53273e-09	-5.41179e-10	1.27171e-08	7.4673e-09	2.40831e-09	-6.48809e-10	-2.32579e-09	-1.33087e-09	2.97218e-09	-1.57572e-09	4.67474e-09	-9.45112e-10	2.1589e-09	-1.13415e-10	4.08341e-16
3.15093e-09	5.28306e-09	2.32471e-09	3.03832e-09	7.02775e-10	3.31467e-09	1.24724e-09	1.52505e-09	-3.17974e-09	1.83736e-09	3.02813e-09	-2.99393e-09	1.41964e-09	-5.30829e-09	6.72433e-10	-1.14123e-09	2.53451e-09	-5.46358e-10	1.27157e-08	7.46751e-09	2.41636e-09	-6.48837e-10	-2.32594e-09	-1.36212e-09	2.97227e-09	-1.5843e-09	4.67482e-09	-1.07601e-09	2.17831e-09	-1.14843e-10	4.08219e-16
3.15089e-09	5.28283e-09	2.34106e-09	2.94925e-09	7.22529e-10	3.3146e-09	1.24728e-09	1.39365e-09	-3.17984e-09	1.82712e-09	3.02812e-09	-2.99383e-09	1.42094e-09	-5.30926e-09	6.72367e-10	-1.14284e-09	2.53466e-09	-5.47714e-10	1.27146e-08	7.46784e-09	2.41826e-09	-6.48782e-10	-2.32516e-09	-1.34992e-09	2.97214e-09	-1.58611e-09	4.67567e-09	-1.06168e-09	2.18008e-09	-1.12511e-10	4.07325e-16
3.1509e-09	5.28288e-09	2.33489e-09	3.00517e-09	7.30834e-10	3.31467e-09	1.19672e-09	1.54125e-09	-3.1801e-09	1.82841e-09	3.02815e-09	-2.9939e-09	1.43153e-09	-2.27987e-09	6.72718e-10	-1.13311e-09	2.53303e-09	-5.51142e-10	1.27156e-08	7.4677e-09	2.41528e-09	-6.48808e-10	-2.32744e-09	-1.36321e-09	2.97223e-09	-1.58163e-09	4.67513e-09	-9.90521e-10	2.18439e-09	-1.13513e-10	3.84883e-16
3.1522e-09	3.25444e-09	2.30013e-09	3.04001e-09	7.44357e-10	3.31464e-09	1.24528e-09	1.54781e-09	-2.8684e-09	1.84425e-09	3.0286e-09	8.74543e-10	1.47161e-09	-4.69389e-09	6.72785e-10	-1.14365e-09	2.53377e-09	-4.13952e-10	1.2715e-08	7.46766e-09	2.4155e-09	-6.48913e-10	-2.32553e-09	-1.34507e-09	2.97243e-09	-1.58032e-09	4.67509e-09	-1.05274e-09	2.19397e-09	-1.21394e-10	3.74701e-16
3.15237e-09	3.23748e-09	2.32608e-09	3.00991e-09	7.2987e-10	3.31457e-09	1.24256e-09	1.56523e-09	-3.10493e-09	1.8127e-09	3.02838e-09	-2.99278e-09	1.43642e-09	-2.49274e-09	6.7274e-10	-1.14301e-09	2.53413e-09	-5.25405e-10	1.27162e-08	7.46779e-09	2.41754e-09	-6.48886e-10	-2.32528e-09	-1.36029e-09	2.9722e-09	-1.58077e-09	4.66769e-09	-1.0017e-09	2.17119e-09	-1.12663e-10	3.68034e-16
3.15221e-09	3.71824e-09	2.01332e-09	2.97881e-09	7.34107e-10	3.31549e-09	1.23644e-09	1.57961e-09	-3.01988e-09	1.83139e-09	3.02835e-09	-1.82334e-09	1.44879e-09	-2.66034e-09	7.23531e-10	-1.13935e-09	2.5339e-09	-4.9069e-10	1.27155e-08	-1.68407e-10	2.41874e-09	-6.48592e-10	-2.32652e-09	-1.35067e-09	2.47832e-09	-1.81803e-09	4.62779e-09	-9.88835e-10	2.17549e-09	-1.12436e-10	3.0668e-16
3.15211e-09	3.17655e-09	1.47174e-09	3.02873e-09	7.31639e-10	3.31994e-09	1.23515e-09	1.55069e-09	-2.93209e-09	1.83562e-09	3.02772e-09	-1.85635e-09	1.45022e-09	-2.74641e-09	7.64923e-10	-1.14014e-09	2.53425e-09	-4.39189e-10	1.27173e-08	1.70824e-09	2.41885e-09	-6.48809e-10	-2.32667e-09	-1.35498e-09	1.44367e-09	-1.60598e-09	4.63049e-09	-9.45981e-10	2.17659e-09	-1.13266e-10	2.99498e-16
3.15242e-09	2.66431e-09	7.06262e-10	3.0251e-09	7.34869e-10	3.31507e-09	1.23708e-09	1.56545e-09	-2.7881e-09	1.83051e-09	3.0286e-09	-1.8568e-09	1.44417e-09	-2.87098e-09	6.7413e-10	-1.13811e-09	2.53402e-09	-4.79244e-10	1.27169e-08	1.65684e-09	2.41864e-09	-6.48954e-10	-2.32583e-09	-1.36434e-09	2.24118e-09	-1.58994e-09	4.5812e-09	-9.88152e-10	2.17546e-09	-1.13012e-10	2.96937e-16
3.16663e-09	2.69511e-09	1.3565e-09	3.02383e-09	6.04721e-10	3.30235e-09	1.23117e-09	1.54674e-09	-2.95352e-09	7.81078e-10	2.96041e-09	-2.00648e-09	1.44311e-09	-3.09264e-09	6.82604e-10	-1.14108e-09	2.534e-09	-4.72046e-10	1.25717e-08	1.67124e-09	2.41851e-09	-6.48571e-10	-2.33889e-09	-1.33658e-09	1.95621e-09	-1.60174e-09	4.59827e-09	-1.01197e-09	2.17501e-09	-1.12977e-10	2.93308e-16
3.15298e-09	2.92678e-09	1.11371e-09	3.02472e-09	7.12712e-10	3.31317e-09	1.23725e-09	1.55588e-09	-2.67514e-09	1.43056e-09	3.02389e-09	-1.66016e-09	1.44675e-09	-2.76116e-09	8.66723e-10	-1.28444e-09	2.5351e-09	-4.78655e-10	1.2673e-08	7.9792e-10	2.41056e-09	-6.48483e-10	-2.32413e-09	-1.35457e-09	6.66421e-10	-1.60186e-09	1.69393e-09	-9.88126e-10	2.17802e-09	-1.12693e-10	2.70531e-16
3.15638e-09	2.85673e-09	1.12459e-09	3.02415e-09	7.04365e-10	3.30935e-09	1.23717e-09	1.55817e-09	-2.69989e-09	1.17128e-09	3.01774e-09	-1.75053e-09	1.44747e-09	-2.80512e-09	8.64356e-10	-1.22957e-09	2.53477e-09	-4.71097e-10	1.26319e-08	9.46879e-10	2.41293e-09	-6.48629e-10	-2.32849e-09	-1.34815e-09	9.64179e-10	-1.61407e-09	1.8635e-09	-9.89265e-10	2.17605e-09	-1.12773e-10	2.70321e-16
3.15311e-09	2.82265e-09	1.08949e-09	3.02478e-09	7.00471e-10	2.27795e-09	1.23726e-09	1.55537e-09	-2.78391e-09	1.47115e-09	3.0234e-09	-1.63543e-09	1.44731e-09	-2.77805e-09	8.35723e-10	-1.30783e-09	2.5352e-09	-4.79608e-10	1.26735e-08	9.04251e-10	2.40301e-09	-6.52259e-10	-2.28384e-09	-1.35338e-09	1.17095e-09	-1.60281e-09	1.8851e-09	-9.89244e-10	2.17694e-09	-1.12744e-10	2.6639e-16
3.15473e-09	2.89442e-09	1.08693e-09	3.02461e-09	7.03613e-10	1.92496e-09	1.23651e-09	1.55745e-09	-2.79092e-09	1.23105e-09	2.99439e-09	-1.61007e-09	1.4497e-09	-2.772e-09	7.88595e-10	-1.21961e-09	2.53501e-09	-4.83194e-10	1.26532e-08	1.06246e-09	2.40467e-09	-7.01059e-10	-1.947e-09	-1.3535e-09	9.87813e-10	-1.63772e-09	2.05545e-09	-9.90654e-10	2.17643e-09	-1.12846e-10	2.62976e-16
3.15936e-09	2.89019e-09	1.0572e-09	3.02468e-09	7.0411e-10	2.19673e-09	1.2366e-09	1.55618e-09	-1.14403e-09	1.27374e-09	2.99946e-09	-1.62382e-09	1.44928e-09	-2.7845e-09	7.69218e-10	-1.21407e-09	2.53476e-09	-4.81461e-10	1.26454e-08	9.38278e-10	2.41468e-09	-7.21878e-10	-1.75085e-09	-1.34919e-09	1.12282e-09	-1.60547e-09	1.89513e-09	-9.76391e-10	2.17634e-09	-1.12989e-10	2.56172e-16
3.15732e-09	9.49374e-10	1.09006e-09	3.02462e-09	7.03889e-10	2.21249e-09	1.23686e-09	1.55623e-09	-1.88461e-09	1.24205e-09	3.00752e-09	-1.6211e-09	1.44939e-09	-2.77848e-09	7.60973e-10	-1.22605e-09	2.53511e-09	-4.81455e-10	1.26563e-08	9.32631e-10	2.40791e-09	-7.30102e-10	-1.92385e-09	-1.35319e-09	1.03088e-09	-1.60493e-09	1.90579e-09	-9.84096e-10	2.17617e-09	-1.12938e-10	2.5178e-16
3.15644e-09	7.95576e-10	1.0766e-09	3.02466e-09	7.05943e-10	2.0704e-09	1.23649e-09	1.55615e-09	-1.23384e-09	1.28052e-09	3.00972e-09	-1.63437e-09	1.44933e-09	-2.78427e-09	7.70979e-10	-1.22199e-09	2.53483e-09	-4.82059e-10	1.26433e-08	9.56396e-10	2.41147e-09	-7.38247e-10	-1.87988e-09	-1.35345e-09	9.33953e-10	-1.60751e-09	1.93608e-09	-9.75454e-10	2.17619e-09	-1.12967e-10	2.48527e-16
3.15729e-09	1.44961e-09	1.06473e-09	3.02445e-09	7.05852e-10	2.13494e-09	1.23655e-09	1.55661e-09	-1.43777e-09	1.29461e-09	3.00386e-09	-1.63467e-09	1.44922e-09	-2.78165e-09	7.7738e-10	-1.2203e-09	2.54473e-09	-4.80943e-10	1.06288e-08	1.0643e-09	2.33592e-09	-7.23446e-10	-1.8977e-09	-1.30562e-09	9.11561e-10	-1.60579e-09	1.91451e-09	-1.21947e-09	2.17639e-09	-1.13147e-10	2.04137e-16
3.15815e-09	1.35498e-09	1.06086e-09	3.0246e-09	7.79071e-10	2.11941e-09	1.23668e-09	1.55739e-09	-1.44034e-09	1.27895e-09	3.00167e-09	-1.62876e-09	1.44949e-09	-2.77617e-09	7.83225e-10	-1.22103e-09	2.73693e-09	-4.81751e-10	1.03692e-08	1.07849e-09	2.163e-09	-7.02519e-10	-1.92424e-09	-1.31137e-09	1.09126e-09	-7.36609e-10	1.92262e-09	-1.05409e-09	2.17626e-09	-1.13219e-10	1.96714e-16
3.15896e-09	1.4504e-09	1.05698e-09	3.02467e-09	7.3576e-10	2.11017e-09	1.23667e-09	1.55666e-09	-1.48536e-09	1.27943e-09	2.87559e-09	-1.63229e-09	1.44943e-09	-2.78045e-09	7.74761e-10	-1.22178e-09	2.71843e-09	-4.81556e-10	9.78943e-09	1.17374e-09	2.36757e-09	-7.0651e-10	-1.91267e-09	-1.24198e-09	9.58961e-10	-1.51669e-09	1.96307e-09	-1.30621e-09	2.17691e-09	-1.15567e-10	1.87666e-16
3.1574e-09	1.36171e-09	1.067e-09	3.02481e-09	8.04189e-10	2.12e-09	1.23667e-09	1.55684e-09	-1.34509e-09	1.28497e-09	2.99647e-09	-1.63594e-09	1.44932e-09	-2.78251e-09	7.78622e-10	-1.22562e-09	2.70184e-09	-4.81331e-10	9.47004e-09	9.74983e-10	2.19599e-09	-7.05157e-10	-1.92418e-09	-1.33269e-09	1.01468e-09	-1.29237e-09	1.93809e-09	-1.60361e-09	2.17633e-09	-1.15949e-10	1.81012e-16
3.15754e-09	1.34006e-09	1.0583e-09	3.02472e-09	7.49942e-10	2.10954e-09	1.23668e-09	1.55848e-09	-1.37162e-09	1.27886e-09	2.86487e-09	-1.63781e-09	1.44932e-09	-2.78029e-09	7.7814e-10	-1.22301e-09	2.71516e-09	-4.81499e-10	9.42181e-09	1.01038e-09	2.30104e-09	-7.06714e-10	-1.92031e-09	-1.32108e-09	9.70594e-10	-1.38e-09	1.91677e-09	-1.26493e-09	2.17651e-09	-1.16207e-10	1.78838e-16
1.03455e-09	-1.56219e-10	1.06281e-09	3.02469e-09	7.56329e-10	2.12993e-09	1.23665e-09	1.53704e-09	-1.37289e-09	1.28573e-09	2.97747e-09	-1.63405e-09	1.44928e-09	-2.78247e-09	7.76754e-10	-1.22313e-09	2.69436e-09	-4.81318e-10	9.46629e-09	1.10713e-09	2.2751e-09	-7.06288e-10	-1.95299e-09	-1.30404e-09	9.49951e-10	-1.25817e-09	1.93787e-09	-1.25724e-09	2.17696e-09	-1.15447e-10	1.6948e-16
9.18712e-10	3.97097e-10	1.06428e-09	3.02478e-09	7.54515e-10	2.12053e-09	1.23666e-09	1.54562e-09	-1.40637e-09	1.28267e-09	2.85484e-09	-1.63446e-09	1.44932e-09	-2.78158e-09	7.7596e-10	-1.22301e-09	2.69445e-09	-4.81422e-10	9.45281e-09	1.08858e-09	2.25734e-09	-7.06235e-10	-1.93794e-09	-1.29794e-09	9.62519e-10	-1.28075e-09	1.93565e-09	-1.39154e-09	2.17673e-09	-1.13346e-10	1.68716e-16
7.44185e-10	1.81437e-10	1.07226e-09	3.02479e-09	7.59749e-10	2.11203e-09	1.23666e-09	1.55194e-09	-1.38789e-09	1.28294e-09	2.90372e-09	-1.63603e-09	1.44927e-09	-2.78122e-09	7.76212e-10	-1.22311e-09	2.68693e-09	-3.97262e-10	9.42424e-09	1.06943e-09	2.24367e-09	-7.06284e-10	-1.93686e-09	-1.30101e-09	9.84371e-10	-1.26032e-09	1.93893e-09	-1.36548e-09	2.17663e-09	-1.07889e-10	1.67721e-16
6.41112e-10	3.04229e-10	1.06243e-09	3.02478e-09	7.59021e-10	2.11591e-09	1.23666e-09	1.54944e-09	-1.39505e-09	1.28288e-09	2.88764e-09	-1.63504e-09	6.19468e-10	-2.78103e-09	7.76565e-10	-1.22312e-09	2.70614e-09	-4.81237e-10	9.44028e-09	1.07111e-09	2.2599e-09	-7.05733e-10	-1.90806e-09	-1.30103e-09	9.57725e-10	-1.27331e-09	1.9403e-09	-1.33907e-09	2.17672e-09	-8.94154e-11	1.66188e-16
8.75826e-10	2.85023e-10	1.06602e-09	3.02476e-09	7.57078e-10	2.11461e-09	1.23666e-09	1.55261e-09	-1.3925e-09	1.28324e-09	2.8911e-09	-1.63501e-09	9.11258e-10	-2.78036e-09	7.74984e-10	-1.22325e-09	2.15765e-09	-4.58837e-10	9.43233e-09	1.04627e-09	2.26225e-09	-7.06389e-10	-1.68182e-09	-1.30259e-09	9.65197e-10	-1.26743e-09	1.94023e-09	-1.31925e-09	2.17659e-09	-1.00897e-10	1.63256e-16
8.67715e-10	3.0182e-10	1.01529e-09	3.02475e-09	7.56109e-10	2.11473e-09	1.23667e-09	1.08773e-09	-1.39437e-09	1.28333e-09	2.89512e-09	-1.63537e-09	7.35514e-10	-2.78057e-09	7.75453e-10	-1.22311e-09	2.1609e-09	-4.76103e-10	9.4406e-09	1.0633e-09	2.26231e-09	-7.07061e-10	-1.75781e-09	-1.30393e-09	9.69092e-10	-1.27475e-09	1.93886e-09	-1.33719e-09	2.1767e-09	-6.66845e-11	1.62211e-16
8.77291e-10	3.06686e-10	1.0251e-09	3.02476e-09	7.5809e-10	2.11099e-09	1.23673e-09	1.37231e-09	-1.3922e-09	1.25351e-09	2.89959e-09	-1.64971e-09	5.95343e-10	-2.78112e-09	7.75632e-10	-1.2233e-09	2.18588e-09	-4.74824e-10	9.3024e-09	1.05941e-09	2.26208e-09	-6.98554e-10	-1.72455e-09	-1.30143e-09	9.64369e-10	-1.27103e-09	1.93452e-09	-1.33205e-09	2.17661e-09	-6.41309e-11	1.60071e-16
8.4097e-10	1.8425e-10	1.04095e-09	3.02476e-09	7.57917e-10	2.08745e-09	1.23668e-09	1.65233e-09	2.87059e-10	1.28615e-09	2.56246e-09	-1.70568e-09	6.14133e-10	-2.78077e-09	7.77701e-10	-6.27317e-10	1.57288e-09	-3.98443e-10	9.27621e-09	1.05501e-09	1.40382e-09	-6.84016e-10	-1.71744e-09	-1.30389e-09	1.20029e-09	-1.27309e-09	1.92449e-09	-1.33856e-09	2.16795e-09	-1.77011e-10	1.50656e-16
8.4097e-10	1.8425e-10	1.04095e-09	3.02476e-09	7.57917e-10	2.08745e-09	1.23668e-09	1.65233e-09	2.87059e-10	1.28615e-09	2.56246e-09	-1.70568e-09	6.14133e-10	-2.78077e-09	7.77701e-10	-6.27317e-10	1.57288e-09	-3.98443e-10	9.27621e-09	1.05501e-09	1.40382e-09	-6.84016e-10	-1.71744e-09	-1.30389e-09	1.20029e-09	-1.27309e-09	1.92449e-09	-1.33856e-09	2.16795e-09	-1.77011e-10	1.50656e-16
8.43621e-10	2.69192e-10	1.03941e-09	3.02476e-09	7.71336e-10	2.0948e-09	1.0081e-09	1.37538e-09	-4.41015e-10	1.28048e-09	2.48232e-09	-1.66268e-09	6.04691e-10	-2.78075e-09	7.769e-10	-7.22374e-10	1.12933e-09	-4.2054e-10	9.30468e-09	1.05335e-09	1.56996e-09	-6.92738e-10	-1.72436e-09	-1.29831e-09	1.06041e-09	-1.27231e-09	1.92732e-09	-1.33669e-09	2.17221e-09	-1.38148e-10	1.48614e-16
8.58308e-10	3.07903e-10	1.04281e-09	3.02476e-09	8.37667e-10	2.10535e-09	9.33468e-10	1.48822e-09	-7.76608e-10	1.27091e-09	2.42404e-09	-1.64761e-09	5.24241e-10	-2.78075e-09	7.76623e-10	-7.46034e-10	9.51726e-10	-4.43257e-10	9.29689e-09	1.0046e-09	1.5036e-09	-7.0232e-10	-1.73374e-09	-1.26429e-09	1.01302e-09	-1.2718e-09	1.93217e-09	-1.33669e-09	2.17484e-09	-1.20443e-10	1.48075e-16
8.43158e-10	2.72519e-10	1.04268e-09	3.02485e-09	7.79225e-10	2.09958e-09	9.98538e-10	1.40138e-09	-2.33597e-10	1.27734e-09	2.4219e-09	-1.65587e-09	5.73702e-10	-2.77824e-09	7.77128e-10	-7.38307e-10	7.95095e-10	-4.14797e-10	9.30047e-09	1.04548e-09	1.51072e-09	-6.89805e-10	-1.72672e-09	-1.2594e-09	1.08628e-09	-1.27226e-09	1.93019e-09	-1.33636e-09	2.17433e-09	-1.27655e-10	1.47265e-16
8.36026e-10	2.57745e-10	1.03892e-09	3.00738e-09	7.91009e-10	2.09964e-09	1.09789e-09	1.42419e-09	-3.14495e-10	1.27333e-09	2.48221e-09	-1.65173e-09	5.29099e-10	-2.7702e-09	7.7951e-10	-4.11348e-10	7.66839e-10	-4.01553e-10	9.2892e-09	1.04708e-09	1.58738e-09	-6.95004e-10	-1.73264e-09	-1.22775e-09	7.0867e-10	-1.15825e-09	1.9315e-09	-1.33417e-09	2.17371e-09	-1.29934e-10	1.46241e-16
8.16868e-10	2.71069e-10	1.04011e-09	3.01793e-09	7.9681e-10	2.0986e-09	1.05165e-09	1.41372e-09	-2.77759e-10	1.27809e-09	2.43746e-09	-1.65654e-09	5.69136e-10	-2.77596e-09	7.86238e-10	-2.25563e-10	8.56728e-10	-4.21087e-10	9.29163e-09	1.04646e-09	1.55551e-09	-6.93617e-10	-1.72643e-09	-1.23031e-09	7.56422e-10	-9.11973e-10	1.93123e-09	-1.33476e-09	2.174e-09	-1.2872e-10	1.45563e-16
8.11494e-10	2.61784e-10	1.04022e-09	3.02154e-09	8.07917e-10	2.10079e-09	1.06687e-09	1.42332e-09	-3.14294e-10	1.27563e-09	2.45116e-09	-1.65613e-09	5.65288e-10	-2.76874e-09	7.85473e-10	-2.45486e-10	8.15751e-10	-4.16017e-10	9.29275e-09	1.04015e-09	1.57203e-09	-6.93745e-10	-1.72698e-09	-1.21193e-09	7.78855e-10	-9.32586e-10	1.9312e-09	-1.335e-09	1.96894e-09	-1.27676e-10	1.44869e-16
8.11375e-10	2.70137e-10	1.04056e-09	3.0217e-09	7.98779e-10	2.10139e-09	1.02556e-09	1.42239e-09	-3.05407e-10	1.27727e-09	2.41962e-09	-1.6544e-09	5.66347e-10	-2.77186e-09	7.85021e-10	-2.91306e-10	8.07749e-10	-4.20448e-10	9.29178e-09	1.03723e-09	1.57319e-09	-6.93764e-10	-1.72667e-09	-1.22894e-09	7.74816e-10	-9.43392e-10	1.93127e-09	-1.33472e-09	1.89929e-09	-1.28032e-10	1.4441e-16
8.22827e-10	2.6733e-10	5.52534e-10	3.01638e-09	7.99097e-10	2.09984e-09	1.0397e-09	1.41067e-09	-3.07225e-10	1.27702e-09	2.41298e-09	-1.65737e-09	5.63937e-10	-2.77123e-09	7.88228e-10	-2.62074e-10	7.98236e-10	-4.14564e-10	9.29057e-09	1.04076e-09	1.57225e-09	-6.93942e-10	-1.72805e-09	-1.20474e-09	7.73238e-10	-9.46426e-10	1.93137e-09	-1.33473e-09	1.93938e-09	-1.28819e-10	1.43634e-16
8.19978e-10	2.6331e-10	8.28963e-10	3.01879e-09	8.01642e-10	2.10003e-09	1.06151e-09	1.42054e-09	-3.14541e-10	1.27663e-09	2.41977e-09	-1.65707e-09	5.60875e-10	-2.77183e-09	7.89759e-10	-3.12226e-10	8.06316e-10	-4.14277e-10	8.92759e-09	1.0401e-09	1.57112e-09	-6.93772e-10	-1.73749e-09	-1.22418e-09	7.22461e-10	-9.73655e-10	1.93132e-09	-1.33462e-09	1.981e-09	-1.27681e-10	1.37783e-16
8.16772e-10	2.63984e-10	6.71981e-10	3.01982e-09	8.02464e-10	2.10022e-09	1.05952e-09	1.41334e-09	-3.07055e-10	1.27678e-09	2.41759e-09	-1.65711e-09	5.6197e-10	-2.77156e-09	7.90088e-10	-2.20264e-10	8.01568e-10	-4.12831e-10	8.62323e-09	1.04145e-09	1.57e-09	-6.93782e-10	-1.828e-09	-1.21722e-09	7.25382e-10	-9.69946e-10	1.93127e-09	-1.3347e-09	1.96213e-09	-1.28013e-10	1.3234e-16
8.19071e-10	2.64505e-10	6.89547e-10	3.01963e-09	8.02825e-10	2.10025e-09	1.05752e-09	1.41397e-09	-3.11268e-10	1.2768e-09	2.42458e-09	-1.6571e-09	5.5987e-10	-2.77141e-09	7.89434e-10	-2.64508e-10	8.04491e-10	-4.13111e-10	8.63652e-09	1.04033e-09	1.57125e-09	-6.94673e-10	-1.81725e-09	-1.21726e-09	7.31934e-10	-9.72668e-10	7.21988e-10	-1.33493e-09	1.94774e-09	-1.2803e-10	1.29367e-16
8.17724e-10	2.63675e-10	7.96005e-10	3.01852e-09	8.09398e-10	2.09572e-09	1.06423e-09	1.41592e-09	3.96993e-10	1.331e-09	2.74462e-09	-1.32927e-09	5.59317e-10	-2.77128e-09	7.90241e-10	-2.39619e-10	8.02651e-10	-4.13537e-10	4.10535e-09	1.05099e-09	1.58201e-09	-6.93831e-10	-1.74972e-09	-1.21443e-09	7.37025e-10	-9.53269e-10	1.93134e-09	-1.33277e-09	1.949e-09	-1.2766e-10	7.56391e-17
8.17727e-10	2.63931e-10	7.3222e-10	3.01869e-09	8.02797e-10	2.09808e-09	1.06421e-09	1.4138e-09	2.0399e-10	1.3299e-09	2.52983e-09	-1.35847e-09	5.58566e-10	-2.77127e-09	7.89826e-10	-2.40795e-10	8.08862e-10	-4.14331e-10	4.11237e-09	1.04157e-09	1.57292e-09	-6.94049e-10	-1.76797e-09	-1.21463e-09	7.35387e-10	-9.51455e-10	1.37971e-09	-1.33286e-09	1.94922e-09	-1.27718e-10	7.26153e-17
8.19556e-10	2.63989e-10	7.37715e-10	3.01863e-09	8.03882e-10	2.09791e-09	1.061e-09	1.41533e-09	6.10949e-11	1.27718e-09	2.54865e-09	-1.47963e-09	5.58543e-10	-2.76855e-09	7.90399e-10	-2.45587e-10	8.11036e-10	-4.13752e-10	3.32812e-09	1.04262e-09	1.5717e-09	-6.93985e-10	-1.85276e-09	-1.21452e-09	7.33409e-10	-9.58608e-10	1.48474e-09	-1.33353e-09	1.95823e-09	-1.27739e-10	6.76985e-17
8.18745e-10	2.63929e-10	7.42114e-10	3.01874e-09	8.04812e-10	2.09837e-09	1.05984e-09	1.41273e-09	1.05504e-10	1.30749e-09	2.54501e-09	-1.16596e-09	5.59129e-10	-2.77093e-09	7.90746e-10	-2.46496e-10	8.12621e-10	-4.13737e-10	3.40047e-09	1.04151e-09	1.57313e-09	-6.94247e-10	-1.78353e-09	-1.21476e-09	7.31486e-10	-9.60976e-10	1.04453e-09	-1.33316e-09	1.95443e-09	-1.27695e-10	6.60632e-17
8.1871e-10	2.63907e-10	7.46498e-10	3.01874e-09	8.04789e-10	2.09835e-09	1.06034e-09	1.41273e-09	1.09499e-10	1.30692e-09	2.55527e-09	-8.2052e-10	5.5916e-10	-2.77112e-09	7.90706e-10	-2.48217e-10	8.12127e-10	-4.13847e-10	3.4566e-09	1.0416e-09	1.57478e-09	-6.93758e-10	-1.78014e-09	-1.21474e-09	7.32218e-10	-9.59563e-10	1.06604e-09	-1.33306e-09	1.95381e-09	-1.27698e-10	6.58558e-17
8.18413e-10	2.62676e-10	7.62416e-10	3.0187e-09	8.0388e-10	2.09791e-09	1.0608e-09	1.41168e-09	9.79735e-11	7.90556e-10	2.5008e-09	-9.24278e-10	5.58903e-10	-2.77087e-09	7.92288e-10	-2.39862e-10	8.11607e-10	-4.13768e-10	3.41538e-09	1.04644e-09	1.57386e-09	-6.93121e-10	-1.78086e-09	-1.21478e-09	7.60033e-10	-9.59602e-10	1.33441e-09	-1.33298e-09	1.95457e-09	-1.46065e-10	6.51085e-17
8.17503e-10	1.83529e-10	7.49049e-10	3.01887e-09	8.04571e-10	2.09827e-09	1.06109e-09	1.41224e-09	6.6309e-11	7.15349e-10	2.54808e-09	-1.07234e-09	5.58821e-10	-2.77126e-09	7.90237e-10	-3.71126e-10	8.00733e-10	-4.13738e-10	4.01121e-10	1.04241e-09	1.57335e-09	-6.94033e-10	-1.78386e-09	-1.21482e-09	7.45709e-10	-9.44057e-10	1.20212e-09	-1.3334e-09	1.94983e-09	-1.59463e-10	5.36327e-17
8.16978e-10	2.23275e-10	7.46247e-10	3.01875e-09	8.04422e-10	2.09598e-09	1.06146e-09	1.41275e-09	1.0853e-10	6.45018e-10	2.52744e-09	-1.00726e-09	5.57098e-10	-2.77105e-09	7.90599e-10	-2.43656e-10	8.09061e-10	-4.13723e-10	7.93131e-10	1.04371e-09	1.57396e-09	-6.93833e-10	-1.78284e-09	-1.16415e-09	7.37276e-10	-9.54868e-10	1.1821e-09	-1.33343e-09	1.9536e-09	-1.39842e-10	5.35572e-17
8.17696e-10	2.42708e-10	7.53925e-10	3.01872e-09	5.41187e-10	2.09772e-09	1.0606e-09	1.41249e-09	9.15564e-11	6.37628e-10	2.54188e-09	-1.03945e-09	5.58967e-10	-2.77074e-09	8.02004e-10	-2.8005e-10	8.01589e-10	-4.13699e-10	6.01056e-10	5.29086e-10	1.57373e-09	-6.939e-10	-1.78366e-09	-1.03872e-09	7.45997e-10	-9.54738e-10	1.2072e-09	-1.32708e-09	1.95458e-09	-1.36474e-10	5.20885e-17
8.18076e-10	2.32185e-10	7.53948e-10	3.01871e-09	4.29649e-10	2.09804e-09	1.06115e-09	1.41256e-09	7.50549e-11	6.54703e-10	2.53563e-09	-1.01335e-09	5.58646e-10	-2.76998e-09	7.9135e-10	-2.47434e-10	8.04275e-10	-4.13756e-10	6.86747e-10	6.2813e-10	1.57521e-09	-6.93876e-10	-1.78353e-09	-1.05646e-09	7.4148e-10	-9.56282e-10	1.1459e-09	-1.3316e-09	1.9526e-09	-1.37827e-10	5.20011e-17
8.18086e-10	2.37997e-10	7.5704e-10	3.0185e-09	5.14326e-10	2.09793e-09	1.06095e-09	1.41241e-09	9.72911e-11	6.4494e-10	2.53869e-09	-1.02398e-09	5.12655e-10	-2.77004e-09	7.92501e-10	-2.5791e-10	8.01936e-10	-4.13743e-10	6.90053e-10	4.8849e-10	1.57477e-09	-6.9386e-10	-1.78431e-09	-1.04621e-09	7.43489e-10	-9.55851e-10	1.00965e-09	-1.32505e-09	1.95034e-09	-1.33997e-10	5.15783e-17
8.18048e-10	2.39243e-10	7.54659e-10	3.01852e-09	3.22109e-10	2.09799e-09	1.06096e-09	1.41236e-09	9.35311e-11	6.2423e-10	2.53809e-09	-1.03771e-09	5.12974e-10	-2.77001e-09	7.94202e-10	-2.60507e-10	8.04012e-10	-4.13725e-10	6.67325e-10	4.69734e-10	1.57415e-09	-6.93843e-10	-1.78351e-09	-1.04204e-09	7.45175e-10	-9.56407e-10	1.05678e-09	-1.32218e-09	1.95159e-09	-1.34692e-10	5.14566e-17
8.1807e-10	2.4006e-10	7.54821e-10	3.01885e-09	4.4697e-10	2.09797e-09	1.06096e-09	1.41182e-09	8.80299e-11	6.36368e-10	2.53823e-09	-1.0308e-09	5.07138e-10	-2.52469e-09	7.93403e-10	-2.88293e-10	8.04019e-10	-4.13762e-10	6.92716e-10	6.06224e-10	1.57398e-09	-6.93847e-10	-1.02185e-09	-1.01793e-09	7.43699e-10	-9.55725e-10	1.0685e-09	-1.32479e-09	1.95176e-09	-1.41203e-10	4.82887e-17
8.17929e-10	2.37669e-10	7.52008e-10	9.48176e-10	4.27439e-10	2.08506e-09	1.0677e-09	1.41256e-09	8.83122e-11	7.21819e-10	2.53884e-09	-9.01908e-10	5.48612e-10	-2.73364e-09	6.94212e-10	-2.64413e-10	8.11472e-10	-4.19683e-10	7.08506e-10	5.24871e-10	1.10936e-09	-6.71695e-10	-5.21265e-10	-1.07015e-09	3.78137e-10	-9.56753e-10	1.08316e-09	-1.3264e-09	1.95329e-09	-1.36299e-10	3.85049e-17
8.18068e-10	2.39277e-10	7.49372e-10	1.30969e-09	4.17839e-10	2.09189e-09	1.06931e-09	1.24205e-09	2.33969e-12	6.77615e-10	2.50654e-09	-9.41797e-10	4.77258e-10	-2.2414e-09	7.55901e-10	-2.82438e-10	8.07828e-10	-4.14909e-10	7.03754e-10	5.32604e-10	1.07371e-09	-6.83104e-10	-7.46191e-10	-1.03162e-09	6.75811e-10	-9.55891e-10	1.05497e-09	-1.32375e-09	1.9554e-09	-1.36639e-10	3.66939e-17
8.18045e-10	2.39559e-10	7.47852e-10	1.29508e-09	4.17974e-10	2.09174e-09	1.06989e-09	1.26806e-09	3.91802e-11	6.85523e-10	2.52082e-09	-9.23075e-10	5.02866e-10	-2.25951e-09	7.23243e-10	-2.82184e-10	8.07453e-10	-4.18334e-10	7.02534e-10	5.32111e-10	1.10155e-09	-6.8381e-10	-4.95409e-10	-1.03208e-09	6.54333e-10	-9.55801e-10	1.05616e-09	-1.32443e-09	1.95367e-09	-1.36921e-10	3.6547e-17
7.28006e-10	2.38663e-10	7.46538e-10	1.02785e-09	4.0939e-10	2.08749e-09	9.94511e-10	1.41281e-09	3.61422e-11	6.66382e-10	5.58268e-10	-9.40602e-10	5.14558e-10	-2.34142e-09	7.466e-10	-2.76147e-10	8.06793e-10	-4.18715e-10	7.00949e-10	5.5578e-10	1.11704e-09	-6.91411e-10	-6.14963e-10	-1.01904e-09	2.67227e-10	-9.30667e-10	1.08265e-09	-1.32415e-09	1.87993e-09	-1.37967e-10	2.99186e-17
7.28634e-10	2.39328e-10	7.43989e-10	1.06547e-09	4.1329e-10	2.08976e-09	9.67488e-10	1.40852e-09	5.2743e-11	6.61143e-10	6.72189e-10	-9.48784e-10	5.18881e-10	-2.30553e-09	7.23788e-10	-2.75879e-10	8.05841e-10	-4.18615e-10	7.05553e-10	5.57956e-10	1.12739e-09	-3.09547e-10	-8.53607e-10	-1.02791e-09	3.06868e-10	-9.26176e-10	1.08102e-09	-1.3248e-09	1.7466e-09	-1.38039e-10	2.94426e-17
7.29966e-10	2.39282e-10	7.44408e-10	1.04628e-09	4.10675e-10	2.08726e-09	9.82916e-10	1.40921e-09	4.96988e-11	6.64844e-10	6.45382e-10	-9.42338e-10	5.19842e-10	-2.32107e-09	7.26547e-10	-2.7607e-10	8.06575e-10	-4.18603e-10	7.01895e-10	5.57894e-10	1.1211e-09	-3.16903e-10	-7.38767e-10	-1.01965e-09	2.96533e-10	-9.27209e-10	1.08473e-09	-1.32433e-09	1.79698e-09	-1.37988e-10	2.94257e-17
7.08176e-10	2.39029e-10	7.44929e-10	1.03827e-09	4.11242e-10	2.08722e-09	9.41908e-10	1.33988e-09	5.27168e-11	6.63653e-10	5.28081e-10	-9.50917e-10	5.19278e-10	-2.32124e-09	7.42926e-10	-2.77872e-10	8.06437e-10	-4.18635e-10	7.03879e-10	5.6411e-10	1.13374e-09	-5.51036e-10	-7.02256e-10	-1.02721e-09	3.00527e-10	-9.28866e-10	1.08163e-09	-1.32454e-09	1.76769e-09	-1.38211e-10	2.91108e-17
7.06286e-10	2.3881e-10	7.44653e-10	1.0407e-09	4.12233e-10	2.08771e-09	9.68413e-10	1.37481e-09	4.69317e-11	6.65097e-10	5.69654e-10	-9.05382e-10	5.17239e-10	-2.31086e-09	7.26482e-10	-2.76247e-10	8.06581e-10	-4.18685e-10	7.03424e-10	5.56792e-10	1.12574e-09	-4.31582e-10	-7.08152e-10	-1.02353e-09	2.96205e-10	-9.31959e-10	1.08108e-09	-1.32438e-09	1.77819e-09	-1.3776e-10	2.90436e-17
7.08508e-10	2.389e-10	7.55246e-10	7.314e-10	4.10234e-10	2.08778e-09	9.49766e-10	1.35436e-09	5.1283e-11	6.63708e-10	5.60054e-10	-9.43191e-10	5.18083e-10	-2.31051e-09	7.39003e-10	-2.77121e-10	8.06416e-10	-4.18634e-10	7.04366e-10	5.58191e-10	1.1277e-09	-4.67736e-10	-7.16825e-10	-5.00511e-10	2.85393e-10	-9.17259e-10	1.08011e-09	-1.3245e-09	1.76337e-09	-7.10472e-11	2.76504e-17
7.00797e-10	2.39064e-10	7.74514e-10	7.01492e-10	4.1175e-10	2.08778e-09	9.55465e-10	1.36037e-09	4.90882e-11	6.64168e-10	5.92887e-10	-9.33242e-10	4.75464e-10	-2.3076e-09	7.23263e-10	-2.76869e-10	8.06415e-10	-4.18654e-10	7.04357e-10	5.5744e-10	1.12616e-09	-4.66541e-10	-7.20219e-10	-1.29025e-10	2.94845e-10	-9.3081e-10	1.08084e-09	-1.32451e-09	1.7705e-09	-8.2187e-11	2.742e-17
7.03633e-10	2.39026e-10	6.76401e-10	7.28084e-10	4.11068e-10	2.08753e-09	9.70028e-10	1.36501e-09	4.96166e-11	6.55448e-10	5.74709e-10	-9.38202e-10	4.81837e-10	-2.13961e-09	7.28422e-10	-2.76775e-10	8.06386e-10	-4.18377e-10	7.03069e-10	5.62077e-10	1.12682e-09	-4.38224e-10	-6.99307e-10	-1.31145e-10	3.02156e-10	-9.30787e-10	1.0805e-09	-1.32465e-09	1.77034e-09	-1.06183e-10	2.65595e-17
7.02661e-10	2.39189e-10	6.68206e-10	7.54146e-10	4.10018e-10	2.08776e-09	9.56771e-10	1.36069e-09	5.09773e-11	6.6469e-10	5.79584e-10	-9.37242e-10	4.68315e-10	-2.12842e-09	7.30165e-10	-2.76933e-10	8.0644e-10	-4.18814e-10	7.0352e-10	2.48155e-10	1.1268e-09	-4.74084e-10	-7.13089e-10	-2.6299e-10	3.05271e-10	-9.3066e-10	1.0807e-09	-1.32225e-09	1.76827e-09	-1.07575e-10	2.63463e-17
7.0313e-10	2.39122e-10	6.54251e-10	7.57853e-10	4.11455e-10	2.08778e-09	3.41899e-10	1.36318e-09	5.03152e-11	6.6176e-10	5.81976e-10	-9.37027e-10	4.87379e-10	-2.15016e-09	7.29217e-10	-2.76824e-10	8.06436e-10	-4.19694e-10	7.05029e-10	4.297e-10	1.12263e-09	-4.63295e-10	-6.99754e-10	-2.24595e-10	3.04009e-10	-9.30582e-10	1.08009e-09	-1.31879e-09	1.76955e-09	-1.08738e-10	2.57141e-17
6.88218e-10	2.39058e-10	6.38685e-10	7.55922e-10	4.02425e-10	2.08418e-09	4.13162e-10	1.36117e-09	5.63408e-11	6.63325e-10	1.1881e-10	-9.37603e-10	4.80631e-10	-2.15826e-09	7.28985e-10	-2.76848e-10	7.57671e-10	-4.15871e-10	7.08637e-10	2.8921e-10	1.12186e-09	-4.60859e-10	-7.07813e-10	-2.30307e-10	3.05226e-10	-9.29443e-10	1.076e-09	-1.32344e-09	1.76876e-09	-1.10276e-10	2.52378e-17
6.96373e-10	1.05456e-10	6.31885e-10	7.56727e-10	4.10281e-10	5.92569e-10	4.68262e-10	1.36556e-09	5.63903e-11	5.26529e-10	5.66858e-10	-9.37815e-10	4.75775e-10	-2.14986e-09	7.30128e-10	-5.84303e-11	6.15173e-10	-4.18464e-10	7.0808e-10	4.16183e-10	1.12633e-09	-4.64018e-10	-7.05986e-10	-2.18165e-10	3.07818e-10	-9.30578e-10	1.06305e-09	-1.32444e-09	1.7698e-09	-1.06863e-10	2.11841e-17
6.13063e-10	1.2924e-10	6.37071e-10	7.57915e-10	4.08714e-10	8.63353e-10	4.79571e-10	1.36307e-09	-2.69145e-11	5.74203e-10	4.92252e-10	-9.37751e-10	4.77388e-10	-2.07398e-09	7.26195e-10	-1.9921e-10	6.11136e-10	-4.17025e-10	7.11806e-10	3.49389e-10	1.12557e-09	-4.67092e-10	-7.06369e-10	-2.23273e-10	3.07684e-10	-9.3001e-10	1.07072e-09	-1.32348e-09	1.76946e-09	-1.07524e-10	2.11319e-17
6.48165e-10	1.5429e-10	6.2809e-10	7.54347e-10	4.00297e-10	6.90439e-10	5.08588e-10	1.36287e-09	3.94628e-11	5.94551e-10	4.41215e-10	-9.37648e-10	4.77264e-10	-2.09491e-09	7.28614e-10	-2.21532e-10	6.05546e-10	-4.17912e-10	7.09403e-10	3.79908e-10	1.1257e-09	-4.66961e-10	-7.05855e-10	-2.24685e-10	3.07893e-10	-9.30612e-10	1.06675e-09	-7.56204e-10	1.76963e-09	-1.08899e-10	1.98227e-17
5.92681e-10	1.22925e-10	6.32302e-10	7.55431e-10	3.98098e-10	7.55036e-10	4.99587e-10	1.33326e-09	4.51386e-11	5.2156e-10	4.93587e-10	-9.38699e-10	4.77486e-10	-1.87172e-09	7.26026e-10	-1.8859e-10	6.24625e-10	-4.18108e-10	7.13205e-10	3.82312e-10	1.12565e-09	-4.65872e-10	-7.06364e-10	-2.14682e-10	3.07136e-10	-9.30124e-10	1.06945e-09	-8.13134e-10	1.76959e-09	-1.09156e-10	1.89421e-17
5.62342e-10	1.36114e-10	4.74867e-10	7.54578e-10	4.05073e-10	8.09507e-10	4.37789e-10	1.35387e-09	3.84054e-11	5.50083e-10	4.8162e-10	-7.06509e-10	4.77108e-10	-1.91515e-09	7.28047e-10	-1.61428e-10	5.96839e-10	-4.18681e-10	7.10442e-10	3.86583e-10	1.12552e-09	-5.20854e-10	-7.0636e-10	-2.21218e-10	3.08578e-10	-9.30302e-10	1.06878e-09	-8.29524e-10	1.7695e-09	-1.08432e-10	1.8666e-17
5.94164e-10	1.63209e-10	1.52304e-10	7.56534e-10	4.01333e-10	7.36877e-10	4.79092e-10	1.352e-09	4.50273e-11	5.30601e-10	4.72702e-10	-2.72049e-10	4.76304e-10	-1.91565e-09	7.15981e-10	-1.75984e-10	6.05714e-10	-4.19109e-10	7.10478e-10	3.92017e-10	1.125e-09	-4.98383e-10	-7.07457e-10	-2.22287e-10	3.08131e-10	-9.29856e-10	1.06312e-09	-9.23566e-10	1.76958e-09	-1.06819e-10	1.81084e-17
5.99467e-10	1.46495e-10	4.87106e-10	7.7517e-10	4.34136e-10	7.45411e-10	4.79533e-10	1.36225e-09	4.69678e-11	5.53246e-10	4.65713e-10	-4.67594e-10	4.45564e-10	-1.90006e-09	7.22579e-10	-1.86099e-10	5.88201e-10	-4.20704e-10	7.10874e-10	3.92084e-10	4.59041e-10	-4.89595e-10	-8.04259e-11	-2.18588e-10	3.07762e-10	-9.30186e-10	1.06693e-09	-4.98099e-10	1.76974e-09	-1.08165e-10	1.63349e-17
5.99024e-10	1.49629e-10	3.77843e-10	7.96586e-10	4.09394e-10	7.50001e-10	4.81434e-10	1.36685e-09	4.33311e-11	5.40694e-10	4.66204e-10	-4.4313e-10	4.58932e-10	-1.90361e-09	7.24286e-10	-1.80271e-10	5.9462e-10	-4.19649e-10	7.23235e-10	3.88844e-10	9.03764e-10	-4.75291e-10	-2.16775e-10	-2.20858e-10	3.14721e-10	-9.30132e-10	1.06832e-09	-6.29448e-10	7.48956e-10	-1.07364e-10	1.45046e-17
5.98116e-10	1.5414e-10	3.70503e-10	7.9213e-10	4.26213e-10	7.52912e-10	4.84647e-10	1.36929e-09	4.21565e-11	5.4118e-10	4.69795e-10	-4.73866e-10	4.69487e-10	-1.90571e-09	7.21174e-10	-1.7531e-10	5.46759e-10	-4.19799e-10	7.10989e-10	3.89939e-10	6.1711e-10	-4.82494e-10	-2.02903e-10	-2.19651e-10	3.34408e-10	-9.30396e-10	1.06919e-09	-6.96422e-10	8.19873e-10	-1.05354e-10	1.42722e-17
5.98513e-10	1.51648e-10	4.29665e-10	7.93201e-10	4.31215e-10	7.56257e-10	4.87791e-10	1.3617e-09	4.61015e-11	5.41297e-10	4.63752e-10	-3.95806e-10	4.68355e-10	-8.39323e-10	7.20287e-10	-1.77975e-10	5.9237e-10	-4.19707e-10	7.10923e-10	3.91897e-10	7.15259e-10	-4.72188e-10	-2.24005e-10	-2.19427e-10	3.21811e-10	-9.3042e-10	1.07162e-09	-6.2735e-10	9.01788e-10	-1.0555e-10	1.15407e-17
5.98294e-10	1.46031e-10	4.15227e-10	8.08305e-10	4.19804e-10	7.56592e-10	4.8555e-10	1.35672e-09	4.3097e-11	5.39756e-10	4.69634e-10	-4.42305e-10	4.67291e-10	-8.83104e-10	7.21095e-10	-1.76398e-10	5.84518e-10	-4.19609e-10	7.10839e-10	3.91546e-10	7.22536e-10	-4.5901e-10	-2.16382e-10	-2.2007e-10	3.14443e-10	-9.3023e-10	1.07541e-09	-5.53648e-10	5.79626e-10	-1.07273e-10	1.10679e-17
5.98705e-10	1.4741e-10	4.20911e-10	7.95678e-10	4.22846e-10	7.53533e-10	4.84443e-10	7.5968e-10	4.37263e-11	5.4389e-10	4.66228e-10	-4.49354e-10	4.67333e-10	-9.33693e-10	7.2067e-10	-1.75742e-10	5.81188e-10	-4.19663e-10	7.10851e-10	3.9115e-10	6.77186e-10	-4.67419e-10	-2.19724e-10	-2.20267e-10	3.13768e-10	-9.22732e-10	1.07743e-09	-6.26839e-10	8.41071e-10	-1.06516e-10	1.02748e-17
5.98344e-10	1.15858e-10	4.13559e-10	8.01734e-10	4.1816e-10	7.53441e-10	4.88148e-10	6.10072e-10	4.73998e-11	5.45791e-10	4.96167e-10	-4.34418e-10	4.63302e-10	-3.99845e-10	7.20994e-10	-1.77116e-10	5.79491e-10	-4.1967e-10	6.84573e-10	3.92672e-10	6.88634e-10	-4.52075e-10	-2.01408e-10	-2.19694e-10	3.13449e-10	-9.14898e-10	1.07975e-09	-5.84874e-10	7.54156e-10	-1.06803e-10	9.12457e-18
5.9866e-10	1.48307e-10	4.19673e-10	7.99413e-10	4.21163e-10	7.5313e-10	4.85628e-10	3.64933e-10	4.79505e-11	5.47162e-10	4.63563e-10	-4.43962e-10	4.66109e-10	-4.83819e-10	7.20939e-10	-1.78013e-10	5.76079e-10	-4.19635e-10	7.11243e-10	3.91647e-10	6.99832e-10	-4.52375e-10	-1.72262e-10	-2.19873e-10	3.14943e-10	-9.10912e-10	1.08258e-09	-5.77539e-10	6.34218e-10	-1.06847e-10	8.8134e-18
5.98853e-10	1.48356e-10	4.14959e-10	7.9767e-10	4.14278e-10	7.53158e-10	4.21586e-10	4.25613e-10	4.71244e-11	3.62749e-10	4.64437e-10	-4.44817e-10	4.66602e-10	-6.05946e-10	7.20944e-10	-1.66544e-10	5.80614e-10	-4.1959e-10	6.57302e-10	4.10311e-10	6.75691e-10	-4.56744e-10	-1.93437e-10	-2.19877e-10	3.14741e-10	-8.63389e-10	1.08314e-09	-5.67409e-10	7.06209e-10	-1.06009e-10	8.68073e-18
5.98777e-10	1.43711e-10	4.15503e-10	7.9777e-10	4.1977e-10	7.5326e-10	4.64942e-10	4.25644e-10	4.71081e-11	3.22485e-10	4.64242e-10	-4.47874e-10	4.65566e-10	-4.85962e-10	7.21068e-10	-1.76354e-10	5.78755e-10	-4.19628e-10	6.48491e-10	3.92564e-10	6.89729e-10	-4.47769e-10	-1.4778e-10	-2.19853e-10	3.13965e-10	-8.93605e-10	1.08218e-09	-5.73719e-10	6.74907e-10	-1.06638e-10	8.55182e-18
5.77423e-10	1.4453e-10	4.14177e-10	7.98094e-10	4.19983e-10	7.53441e-10	4.70583e-10	3.98767e-10	4.66605e-11	3.71319e-10	1.08038e-10	-4.60954e-10	4.65892e-10	-4.81179e-10	7.209e-10	-1.7568e-10	5.78158e-10	-4.19585e-10	6.35382e-10	3.9518e-10	6.87502e-10	-4.52117e-10	-1.77009e-10	-2.20362e-10	3.14631e-10	-8.86792e-10	1.05087e-09	-5.77358e-10	6.6661e-10	-1.06494e-10	8.2566e-18
5.85546e-10	1.45966e-10	4.13894e-10	7.98193e-10	4.17954e-10	7.05787e-10	4.57786e-10	4.33002e-10	4.72224e-11	3.52687e-10	1.37485e-11	-4.56124e-10	1.7159e-11	-4.4733e-10	7.20687e-10	-2.90494e-11	5.78747e-10	-4.19565e-10	6.54888e-10	3.95983e-10	6.90979e-10	-4.54468e-10	-1.67637e-10	-2.20153e-10	3.14707e-10	-8.82139e-10	1.02929e-09	-5.77153e-10	6.70034e-10	-1.06612e-10	7.88524e-18
5.85281e-10	1.45687e-10	4.13894e-10	7.98141e-10	4.18108e-10	7.09834e-10	4.58515e-10	4.30775e-10	4.72228e-11	3.51683e-10	2.41533e-11	-4.56231e-10	-9.44554e-12	-4.50178e-10	7.20789e-10	-1.07511e-10	5.78708e-10	-4.1957e-10	6.54927e-10	3.96051e-10	6.89824e-10	-4.54343e-10	-1.65018e-10	-1.70119e-10	3.14592e-10	-8.82196e-10	1.02994e-09	-5.77134e-10	6.71644e-10	-1.06592e-10	7.88384e-18
5.86993e-10	1.38358e-10	4.1449e-10	7.98002e-10	1.55065e-10	7.32687e-10	4.60967e-10	4.26394e-10	4.76097e-11	3.61032e-10	2.90088e-11	-4.52365e-10	5.58216e-11	-4.5601e-10	7.21968e-10	-9.02151e-11	5.78274e-10	-4.19588e-10	6.45078e-10	3.97421e-10	6.87266e-10	-4.52052e-10	-1.70575e-10	-1.30529e-10	2.36594e-10	-8.8366e-10	1.03974e-09	-5.76432e-10	6.73557e-10	-1.06421e-10	7.72852e-18
5.88979e-10	1.41307e-10	4.14135e-10	7.97957e-10	1.51674e-10	7.0354e-10	4.58537e-10	4.27105e-10	4.72607e-11	3.46346e-10	4.21188e-11	-4.5644e-10	9.08998e-11	-4.52124e-10	7.20407e-10	-2.32992e-11	5.7856e-10	-4.19579e-10	6.54962e-10	3.98894e-10	6.89479e-10	-4.53457e-10	-1.6704e-10	-2.12483e-10	2.09263e-10	-8.822e-10	1.03097e-09	-5.7666e-10	6.7266e-10	-1.06504e-10	7.68452e-18
5.85764e-10	1.39156e-10	4.14358e-10	7.97814e-10	1.86504e-10	7.0439e-10	4.59298e-10	4.24642e-10	4.7299e-11	3.56436e-10	3.75732e-11	-4.55399e-10	8.81699e-11	-4.54138e-10	7.21168e-10	2.23998e-11	5.77395e-10	-4.19593e-10	6.49122e-10	1.27357e-10	6.89812e-10	-4.52624e-10	-1.71772e-10	-2.15743e-10	2.69323e-10	-6.63291e-10	1.03708e-09	-5.76412e-10	6.7249e-10	-1.06496e-10	7.25324e-18
5.85866e-10	1.36985e-10	4.14437e-10	7.97967e-10	7.70087e-11	7.06361e-10	4.60639e-10	4.25619e-10	4.73169e-11	3.49802e-10	4.72306e-11	-4.55291e-10	9.52433e-11	-4.54099e-10	7.20876e-10	-3.55656e-11	5.77929e-10	-4.19598e-10	6.51516e-10	3.5701e-11	6.89643e-10	-4.52468e-10	-1.70277e-10	-2.14745e-10	2.41062e-10	-6.60588e-10	1.03921e-09	-5.76344e-10	6.71557e-10	-1.06466e-10	7.19925e-18
5.8627e-10	1.36631e-10	4.1428e-10	7.98468e-10	1.63337e-10	7.00663e-10	4.60067e-10	4.26518e-10	4.95802e-11	2.11204e-10	3.195e-11	-4.55402e-10	1.12241e-10	-4.51457e-10	7.20734e-10	-1.44517e-12	5.78387e-10	-4.1958e-10	6.52851e-10	2.48206e-10	4.53615e-10	-4.5294e-10	-1.68075e-10	-1.98587e-10	2.23649e-10	-6.7174e-10	1.0341e-09	-5.72888e-10	6.7322e-10	-1.06484e-10	6.91449e-18
5.86901e-10	1.37383e-10	3.89268e-10	7.98011e-10	1.53204e-10	6.89643e-10	4.60417e-10	4.26651e-10	4.19807e-11	1.9344e-10	2.92605e-11	-4.58071e-10	1.00908e-10	-4.51013e-10	7.20786e-10	2.74856e-12	5.7825e-10	-4.19668e-10	6.51401e-10	1.54471e-10	4.59279e-10	-4.52865e-10	-1.69553e-10	-2.03599e-10	2.34287e-10	-6.50713e-10	1.03794e-09	-5.75518e-10	6.72378e-10	-1.06478e-10	6.82296e-18
5.86567e-10	1.3639e-10	3.69254e-10	7.98134e-10	1.47415e-10	6.74055e-10	4.60172e-10	4.26162e-10	4.64866e-11	1.71164e-10	1.0993e-11	-4.57977e-10	1.02553e-10	-4.50486e-10	7.20893e-10	-1.76456e-11	5.78363e-10	-4.19719e-10	6.52141e-10	1.81934e-10	4.23365e-10	-4.52873e-10	-1.69316e-10	-2.01673e-10	2.3105e-10	-6.56853e-10	1.03503e-09	-5.71362e-10	6.72643e-10	-1.0649e-10	6.74936e-18
4.6347e-10	1.38378e-10	3.45271e-10	7.99424e-10	1.49598e-10	6.6539e-10	4.60257e-10	4.26753e-10	4.79923e-11	2.15673e-10	1.54923e-11	-4.60398e-10	1.04781e-10	-4.50919e-10	7.20934e-10	-1.02264e-11	5.78298e-10	-4.20007e-10	6.51822e-10	1.74958e-10	4.55697e-10	-4.5279e-10	-1.69181e-10	-2.10425e-10	2.16086e-10	-6.61455e-10	1.03655e-09	-5.7537e-10	6.72535e-10	-1.06436e-10	6.65173e-18
5.17907e-10	1.37016e-10	3.7609e-10	7.98433e-10	1.48097e-10	6.5771e-10	3.30149e-10	4.2681e-10	4.73269e-11	1.92026e-10	1.0208e-11	-4.5879e-10	1.02734e-10	-4.59755e-10	7.20909e-10	-1.47201e-11	5.67045e-10	-4.19864e-10	5.99367e-10	1.79248e-10	4.44509e-10	-4.52895e-10	-1.69598e-10	-2.02026e-10	2.23478e-10	-6.56667e-10	1.03645e-09	-5.72965e-10	6.72501e-10	-1.06482e-10	6.51194e-18
5.19712e-10	1.36756e-10	3.66795e-10	3.04884e-10	1.4527e-10	6.58592e-10	2.33647e-10	4.26632e-10	4.72769e-11	2.12302e-10	1.42371e-11	-4.58467e-10	1.04253e-10	-4.57223e-10	7.32759e-10	-1.19443e-11	5.58796e-10	-4.19762e-10	6.50996e-10	1.94201e-10	4.42962e-10	-4.52837e-10	-1.72601e-10	-2.04021e-10	2.27924e-10	-6.56172e-10	1.0358e-09	-5.24467e-10	6.72712e-10	-1.06481e-10	5.93944e-18
2.49669e-10	1.36625e-10	3.7732e-10	3.07605e-10	1.44765e-10	6.62644e-10	3.21604e-10	4.26799e-10	4.66812e-11	2.12245e-10	1.36278e-11	-4.59426e-10	1.04531e-10	-4.54934e-10	7.20805e-10	-1.173e-11	5.75704e-10	-4.11388e-10	6.31572e-10	1.63849e-10	4.47869e-10	-4.52913e-10	-1.65486e-10	-2.11282e-10	2.35725e-10	-6.57671e-10	1.03601e-09	-5.2352e-10	6.697e-10	-1.06432e-10	5.75916e-18
2.50677e-10	1.36644e-10	3.74074e-10	3.28395e-10	1.44838e-10	6.62996e-10	2.47592e-10	4.26707e-10	4.71446e-11	2.1381e-10	1.11669e-11	-4.59237e-10	1.04419e-10	-4.57111e-10	7.25313e-10	-1.02602e-11	5.67615e-10	-4.05286e-10	6.44413e-10	1.78289e-10	4.47471e-10	-4.52878e-10	-1.66521e-10	-2.05785e-10	2.35228e-10	-6.58809e-10	1.0359e-09	-5.2423e-10	6.70564e-10	-1.06451e-10	5.74537e-18
2.57682e-10	1.36644e-10	3.74234e-10	3.2928e-10	1.44468e-10	6.61643e-10	2.47841e-10	4.26706e-10	4.71386e-11	2.1357e-10	1.12785e-11	-4.5922e-10	1.04428e-10	-4.57059e-10	7.25164e-10	-1.02875e-11	5.67661e-10	-4.02108e-10	6.39286e-10	1.78308e-10	4.47311e-10	-4.52874e-10	-1.66567e-10	-2.06019e-10	2.35214e-10	-6.58722e-10	1.03591e-09	-5.24241e-10	6.70818e-10	-1.06449e-10	5.7386e-18
2.41064e-10	1.3649e-10	3.76235e-10	3.26679e-10	1.43981e-10	6.61104e-10	2.60831e-10	4.26691e-10	4.7133e-11	2.12562e-10	1.22033e-11	-4.58863e-10	1.04453e-10	-4.56669e-10	7.22596e-10	-1.15999e-11	5.72491e-10	-3.68085e-10	6.35567e-10	1.70046e-10	4.416e-10	-4.52891e-10	-1.67505e-10	-2.07183e-10	2.37329e-10	-6.57365e-10	1.03599e-09	-5.2888e-10	6.71143e-10	-1.06443e-10	5.70315e-18
2.41852e-10	1.36644e-10	3.73902e-10	3.23591e-10	1.44412e-10	6.61903e-10	2.76929e-10	6.53795e-11	4.71415e-11	2.11585e-10	1.31211e-11	-4.58382e-10	1.04379e-10	-4.5942e-10	7.22052e-10	-7.46867e-12	5.70188e-10	-3.76866e-10	6.38505e-10	1.75529e-10	4.44289e-10	-4.52878e-10	-1.67143e-10	-2.084e-10	2.35265e-10	-6.57538e-10	1.03592e-09	-5.25231e-10	6.66752e-10	-1.06453e-10	5.53436e-18
2.31686e-10	1.38816e-10	3.66127e-10	3.51166e-10	1.43186e-10	6.61615e-10	2.71219e-10	7.92464e-11	4.70248e-11	2.11263e-10	1.30444e-11	-4.56408e-10	1.04444e-10	-4.80165e-10	7.22351e-10	5.55272e-11	5.69067e-10	-3.7945e-10	6.38614e-10	1.7292e-10	4.37955e-10	-4.52884e-10	-1.66263e-10	-2.10444e-10	2.36553e-10	-6.59395e-10	1.03593e-09	-5.23491e-10	6.41005e-10	-1.06444e-10	5.52462e-18
2.35726e-10	1.37455e-10	3.71087e-10	3.32146e-10	1.43768e-10	6.61223e-10	2.70426e-10	1.02721e-10	4.71498e-11	2.11958e-10	1.2892e-11	-4.58198e-10	1.04436e-10	-4.57809e-10	7.22566e-10	1.76847e-12	5.68915e-10	-3.70929e-10	6.37581e-10	1.76678e-10	4.45033e-10	-4.52881e-10	-1.67069e-10	-2.09127e-10	2.35998e-10	-6.59299e-10	1.03594e-09	-5.24823e-10	6.47736e-10	-1.06446e-10	5.50758e-18
2.36226e-10	1.37175e-10	3.70829e-10	3.33363e-10	1.43995e-10	6.61443e-10	2.66928e-10	1.1366e-10	4.71193e-11	2.11598e-10	1.27508e-11	-4.57312e-10	1.04448e-10	-4.60885e-10	7.22705e-10	2.45417e-12	5.69836e-10	-3.76561e-10	1.04107e-10	1.75815e-10	4.42238e-10	-4.5294e-10	-1.6658e-10	-2.0856e-10	2.35734e-10	-6.59091e-10	1.03594e-09	-5.25161e-10	6.50586e-10	-1.06446e-10	5.12136e-18
2.3815e-10	1.37219e-10	3.71718e-10	3.34269e-10	1.43681e-10	6.6131e-10	2.0771e-10	1.07237e-10	4.71647e-11	2.13316e-10	1.30997e-11	-7.16232e-11	1.04418e-10	-4.60892e-10	7.22572e-10	2.41619e-11	5.66202e-10	-3.7926e-10	3.42189e-10	1.67057e-10	4.47976e-10	-4.04111e-10	-1.69085e-10	-2.08664e-10	2.35583e-10	-6.61807e-10	1.03506e-09	-5.25569e-10	5.81144e-10	-9.64367e-11	4.87076e-18
2.37641e-10	1.37412e-10	3.72384e-10	3.33861e-10	1.43892e-10	6.61378e-10	1.87356e-10	1.02418e-10	4.71828e-11	2.16024e-10	8.76479e-11	-2.94644e-10	1.04452e-10	-4.62016e-10	7.24755e-10	1.18858e-11	5.68688e-10	-3.86614e-10	2.95535e-10	1.68416e-10	4.4633e-10	-4.43863e-10	-1.63174e-10	-2.08616e-10	2.35839e-10	-5.62281e-10	1.03593e-09	-5.25356e-10	3.32933e-10	-7.68772e-11	4.61501e-18
2.37722e-10	1.37275e-10	3.72202e-10	3.34291e-10	1.44037e-10	6.6629e-10	1.97623e-10	1.21048e-10	4.71478e-11	2.12579e-10	4.20886e-11	-1.94423e-10	1.04407e-10	-4.60733e-10	4.84567e-10	1.51932e-11	5.67824e-10	-2.97543e-10	3.03764e-10	1.72554e-10	4.46278e-10	-4.40834e-10	-1.6033e-10	-2.08578e-10	2.38693e-10	-6.03499e-10	1.03611e-09	-5.25346e-10	3.78194e-10	-1.02022e-10	4.30909e-18
2.3813e-10	1.37287e-10	3.72512e-10	3.30907e-10	1.43997e-10	6.64822e-10	2.13561e-10	1.13812e-10	4.71536e-11	2.14264e-10	8.46227e-11	-2.13947e-10	1.04314e-10	-4.59191e-10	3.12692e-10	1.79438e-11	5.68179e-10	-2.43013e-10	2.22915e-10	1.70442e-10	4.45235e-10	-4.3734e-10	-1.62967e-10	-2.08727e-10	2.43357e-10	-6.09299e-10	1.03578e-09	-5.25778e-10	4.12645e-10	-8.54853e-11	4.14359e-18
2.38632e-10	1.37232e-10	3.72972e-10	3.51794e-10	1.43983e-10	6.64528e-10	2.17611e-10	1.20119e-10	4.71247e-11	2.13392e-10	3.24777e-11	-2.25813e-10	1.04372e-10	-4.59878e-10	4.24294e-10	2.05144e-11	5.67736e-10	-2.10158e-10	2.83092e-10	1.72637e-10	4.4487e-10	-4.27179e-10	-1.62262e-10	-2.08585e-10	2.37304e-10	-5.71712e-11	1.03601e-09	-3.48672e-10	2.92037e-10	-9.93106e-11	3.64167e-18
2.37918e-10	1.37248e-10	3.72339e-10	3.3211e-10	1.43845e-10	6.63252e-10	2.04947e-10	1.14255e-10	4.7138e-11	2.13542e-10	6.36359e-11	-1.71087e-10	1.04383e-10	-3.94521e-10	2.44031e-10	1.68573e-11	5.6801e-10	-2.93166e-10	2.80248e-10	1.71173e-10	4.44938e-10	-4.31496e-10	-1.62868e-10	-2.08676e-10	2.4249e-10	-3.00946e-10	1.02564e-09	-3.91234e-10	2.43649e-10	-9.26614e-11	3.54053e-18
2.38192e-10	1.37255e-10	3.72357e-10	3.42814e-10	1.43982e-10	6.63416e-10	2.08409e-10	1.16341e-10	4.71397e-11	2.13322e-10	6.97082e-11	-1.80336e-10	1.0438e-10	-2.83707e-10	3.0784e-10	1.87215e-11	5.67878e-10	-2.27734e-10	2.56076e-10	1.72283e-10	4.45067e-10	-4.28756e-10	-1.62501e-10	-2.08598e-10	2.43728e-10	-1.82934e-10	1.02883e-09	-4.10271e-10	3.21148e-10	-9.37394e-11	3.47421e-18
2.38176e-10	1.37253e-10	3.72362e-10	3.36752e-10	1.43906e-10	6.63316e-10	2.07456e-10	1.17796e-10	4.71434e-11	2.13413e-10	5.57374e-11	-1.62673e-10	1.04378e-10	-2.93494e-10	3.14644e-10	1.79927e-11	5.68033e-10	-2.25485e-10	2.60336e-10	1.72155e-10	4.4519e-10	-4.30221e-10	-1.62845e-10	-2.08635e-10	2.41332e-10	-1.80373e-10	1.00677e-09	-4.34648e-10	2.25698e-10	-9.29833e-11	3.39605e-18
2.382e-10	7.93172e-11	3.71847e-10	3.33946e-10	1.43885e-10	6.63275e-10	2.07274e-10	1.15718e-10	4.64397e-11	1.04384e-10	5.80793e-11	-1.77093e-10	1.04376e-10	-3.15256e-10	2.81385e-10	1.74279e-11	5.67982e-10	-2.40177e-10	2.64768e-10	1.71635e-10	4.45052e-10	-4.31211e-10	-1.62829e-10	-2.08642e-10	2.41085e-10	-1.94519e-10	1.01345e-09	-3.98439e-10	2.3639e-10	-9.29099e-11	3.34758e-18
2.38213e-10	5.03475e-11	3.72062e-10	3.33937e-10	1.43717e-10	6.63438e-10	2.08488e-10	1.15929e-10	4.64896e-11	1.0084e-10	5.62463e-11	-1.77335e-10	1.04357e-10	-3.01681e-10	2.84526e-10	1.81534e-11	5.67915e-10	-2.31169e-10	2.62282e-10	1.71776e-10	4.45011e-10	-4.30544e-10	-1.62511e-10	-2.08621e-10	2.40941e-10	-1.71858e-10	1.00837e-09	-4.07889e-10	2.4943e-10	-9.50304e-11	3.32668e-18
2.38178e-10	4.5779e-11	3.71876e-10	3.36133e-10	1.43837e-10	6.63319e-10	2.08553e-10	1.15225e-10	4.66472e-11	9.98444e-11	5.86845e-11	-1.73987e-10	1.04365e-10	-2.98301e-10	2.69204e-10	1.8612e-11	5.67938e-10	-2.38432e-10	2.62627e-10	1.71752e-10	4.45041e-10	-4.3088e-10	-1.62764e-10	-2.08637e-10	2.41038e-10	-1.8794e-10	1.00069e-09	-3.98245e-10	2.50803e-10	-9.34222e-11	3.30276e-18
2.38123e-10	3.26112e-11	2.62562e-10	3.1678e-10	1.43811e-10	6.6311e-10	2.08538e-10	1.20419e-10	4.66052e-11	1.09269e-10	5.83329e-11	-1.74624e-10	1.04365e-10	-2.93057e-10	2.7881e-10	1.80415e-11	5.68532e-10	-2.35332e-10	2.63475e-10	1.72383e-10	4.45028e-10	-4.30721e-10	-1.62686e-10	-1.81374e-10	2.41539e-10	-1.8344e-10	1.0089e-09	-4.01788e-10	2.50684e-10	-9.42225e-11	3.23199e-18
2.38147e-10	3.55172e-11	3.14216e-10	3.14783e-10	1.43834e-10	6.63342e-10	2.08498e-10	1.12505e-10	4.65995e-11	1.06492e-10	5.79751e-11	-1.83786e-10	1.04319e-10	-2.99256e-10	2.9334e-10	1.62691e-11	5.61595e-10	-2.37942e-10	2.79458e-10	1.71355e-10	4.44482e-10	-4.3053e-10	-1.62561e-10	-1.85717e-10	2.15839e-10	-1.82056e-10	3.09596e-10	-4.0178e-10	2.47506e-10	-9.36954e-11	2.34038e-18
2.37719e-10	2.47948e-11	2.97902e-10	2.99998e-10	1.43822e-10	6.63403e-10	2.08421e-10	1.13578e-10	4.6619e-11	1.01065e-10	5.86845e-11	-1.81884e-10	1.0423e-10	-2.93331e-10	2.87394e-10	1.68013e-11	5.19331e-10	-2.35471e-10	2.81978e-10	1.71619e-10	4.44697e-10	-4.30477e-10	-1.62701e-10	-2.05239e-10	2.25224e-10	-1.78565e-10	2.86495e-10	-3.98271e-10	2.45132e-10	-9.37522e-11	2.25966e-18
2.381e-10	2.67226e-11	2.99998e-10	3.17736e-10	1.43838e-10	6.63313e-10	2.0832e-10	1.15336e-10	4.67156e-11	1.07874e-10	5.8092e-11	-1.80179e-10	1.04098e-10	-2.97377e-10	2.93304e-10	1.63054e-11	5.16322e-10	-2.37931e-10	2.66713e-10	1.71796e-10	4.45014e-10	-4.30806e-10	-1.62629e-10	-1.80619e-10	2.21768e-10	-1.80363e-10	2.52939e-10	-3.98733e-10	2.4837e-10	-9.3778e-11	2.24267e-18
2.37969e-10	2.93186e-11	3.05423e-10	2.96226e-10	1.44043e-10	6.63649e-10	1.65646e-10	1.13401e-10	4.66205e-11	1.03514e-10	5.77151e-11	-1.87798e-10	1.04205e-10	-2.96433e-10	8.19396e-11	1.61172e-11	5.13232e-10	-2.37331e-10	2.67791e-10	1.76361e-10	4.44739e-10	-4.30621e-10	-1.62661e-10	-1.97273e-10	2.19326e-10	-1.82381e-10	2.94334e-10	-3.97501e-10	2.28508e-10	-9.38813e-11	2.15538e-18
2.37976e-10	3.08541e-11	3.00755e-10	3.16092e-10	1.43991e-10	6.63345e-10	1.42166e-10	1.15163e-10	4.66457e-11	1.05928e-10	5.83304e-11	-1.91193e-10	1.04236e-10	-2.96227e-10	6.52511e-11	1.69349e-11	5.12572e-10	-2.37095e-10	2.70095e-10	1.7161e-10	4.44781e-10	-4.30665e-10	-1.6264e-10	-1.81099e-10	2.24018e-10	-1.79133e-10	2.63058e-10	-3.98566e-10	2.00728e-10	-9.40257e-11	2.12206e-18
2.38009e-10	3.35965e-11	3.0373e-10	3.05767e-10	1.22899e-11	6.63509e-10	1.72816e-10	1.14517e-10	4.6633e-11	1.05e-10	6.10696e-11	-1.88329e-10	1.04187e-10	-2.9494e-10	9.29347e-11	1.6218e-11	5.20879e-10	-2.36797e-10	2.65402e-10	-7.52103e-12	4.44773e-10	-4.30636e-10	-1.61003e-10	-1.90563e-10	2.20275e-10	-1.80306e-10	2.68876e-10	-2.93279e-10	2.19368e-10	-9.38708e-11	2.0257e-18
2.38005e-10	3.34928e-11	3.03626e-10	3.0592e-10	1.50859e-11	6.63501e-10	1.53983e-10	1.14473e-10	4.66339e-11	1.05008e-10	6.04419e-11	-1.89816e-10	1.04194e-10	-2.94985e-10	9.15525e-11	1.62198e-11	5.19519e-10	-2.36804e-10	2.65457e-10	-5.87496e-12	4.44776e-10	-4.30638e-10	-1.61035e-10	-1.90035e-10	2.20446e-10	-1.80306e-10	2.68739e-10	-3.02102e-10	2.17864e-10	-9.3893e-11	2.02289e-18
2.37993e-10	2.96378e-11	2.98762e-10	3.12579e-10	4.70263e-11	6.63507e-10	1.46717e-10	1.1437e-10	4.66398e-11	1.05244e-10	6.01535e-11	-1.89542e-10	1.04172e-10	-2.95758e-10	9.78072e-11	1.66232e-11	5.16966e-10	-2.36634e-10	2.66573e-10	3.04049e-11	4.44815e-10	-4.3066e-10	-1.61042e-10	-1.52487e-10	2.22059e-10	-1.80796e-10	2.72005e-10	-2.99154e-10	2.19213e-10	-9.40182e-11	2.01263e-18
2.37927e-10	3.38962e-11	2.96607e-10	3.07306e-10	5.48071e-11	6.63724e-10	1.59506e-10	1.15765e-10	4.55887e-11	1.05086e-10	4.1435e-11	-1.89238e-10	1.04208e-10	-2.95493e-10	9.18091e-11	2.72894e-11	5.17114e-10	-2.36848e-10	2.67197e-10	3.36201e-11	4.14426e-10	-4.30644e-10	-1.58467e-10	-1.57212e-10	2.24513e-10	-1.8077e-10	2.56939e-10	-2.9626e-10	2.23344e-10	-9.3988e-11	1.97919e-18
2.37934e-10	2.9857e-11	2.9921e-10	3.09806e-10	3.94145e-11	6.61562e-10	1.55497e-10	1.14616e-10	4.87443e-11	1.05076e-10	4.35525e-11	-1.79152e-10	1.13773e-10	-2.91328e-10	9.25314e-11	9.73054e-12	3.83197e-10	-2.36678e-10	2.3101e-10	2.3612e-11	4.44768e-10	-4.30649e-10	-1.50422e-10	-1.57821e-10	2.4126e-10	-1.80328e-10	2.65283e-10	-2.98022e-10	2.21466e-10	-7.05338e-11	1.86496e-18
2.38877e-10	3.18708e-11	2.99108e-10	3.10145e-10	3.75397e-11	6.63489e-10	1.55267e-10	1.15113e-10	4.53119e-11	1.05045e-10	4.7617e-11	-1.89411e-10	1.04221e-10	-2.96954e-10	9.38272e-11	1.64428e-11	3.81554e-10	-2.37234e-10	2.66653e-10	2.21325e-11	1.22748e-10	-4.3078e-10	-1.57885e-10	-1.57856e-10	2.21214e-10	-1.80494e-10	2.64972e-10	-3.03603e-10	2.22208e-10	-8.8763e-11	1.70716e-18
2.39358e-10	3.37131e-11	2.98886e-10	3.08843e-10	2.30081e-11	6.62968e-10	1.58455e-10	1.15809e-10	4.57873e-11	1.05181e-10	4.28632e-11	-1.76644e-10	1.05513e-10	-2.80308e-10	9.33609e-11	1.80881e-11	3.97514e-10	-2.3694e-10	2.44797e-10	2.65506e-11	9.67581e-11	-4.30643e-10	-1.14934e-10	-1.6035e-10	2.27064e-10	-1.80529e-10	2.65255e-10	-3.03143e-10	2.23083e-10	-1.06781e-10	1.68277e-18
2.38697e-10	3.21118e-11	2.98115e-10	3.08498e-10	4.09492e-11	6.62906e-10	1.58669e-10	1.09192e-10	4.59825e-11	1.05114e-10	4.5764e-11	-1.79871e-10	1.05631e-10	-2.8455e-10	9.38604e-11	1.88822e-11	4.02721e-10	-2.37199e-10	2.4674e-10	2.41079e-11	1.34331e-10	-4.30653e-10	-8.1077e-11	-1.60297e-10	2.29291e-10	-1.79962e-10	2.63118e-10	-2.98692e-10	1.55372e-10	-6.72061e-11	1.65692e-18
2.38385e-10	3.25228e-11	2.90246e-10	3.08552e-10	3.07749e-11	6.62798e-10	1.55522e-10	1.10496e-10	4.50756e-11	1.05227e-10	3.92412e-11	-1.84711e-10	1.10688e-10	-2.90551e-10	9.3317e-11	1.71619e-11	3.91952e-10	-6.35789e-11	2.51818e-10	2.30848e-11	1.72475e-10	-4.30698e-10	-1.27891e-10	-1.6049e-10	2.27789e-10	-1.6964e-10	2.60733e-10	-3.00905e-10	1.46177e-10	-9.28859e-11	1.61658e-18
2.38573e-10	3.29795e-11	2.96946e-10	3.08156e-10	2.65709e-11	6.62703e-10	1.47739e-10	1.09476e-10	4.52606e-11	1.05238e-10	3.7636e-11	-1.82852e-10	1.05961e-10	-2.9079e-10	9.3467e-11	1.93019e-11	3.30214e-10	-1.1769e-10	2.53756e-10	2.48778e-11	1.59157e-10	-4.31106e-10	-1.32757e-10	-1.59912e-10	2.26873e-10	-1.62146e-10	2.61542e-10	-3.01946e-10	1.41819e-10	-8.10686e-11	1.57401e-18
2.38705e-10	3.11574e-11	2.96375e-10	3.08104e-10	3.41693e-11	6.63171e-10	1.56135e-10	1.09789e-10	4.52837e-11	1.05021e-10	3.89997e-11	-1.83368e-10	1.0611e-10	-2.86574e-10	9.34571e-11	2.34365e-11	1.28325e-12	-1.11859e-10	2.50103e-10	2.45178e-11	1.27303e-10	-4.3068e-10	-1.19537e-10	-1.60403e-10	2.2788e-10	-1.86895e-10	2.57285e-10	-3.01128e-10	1.21384e-10	-8.29491e-11	1.45173e-18
2.38752e-10	3.26591e-11	2.93109e-10	3.0819e-10	3.55503e-11	6.3594e-10	1.41791e-10	1.13249e-10	5.2629e-11	1.05406e-10	4.19093e-11	-1.8224e-10	1.07434e-10	-2.86677e-10	9.10759e-11	1.8747e-11	1.93874e-10	-1.16018e-10	2.49888e-10	2.42837e-11	1.27487e-10	-3.29686e-10	-1.13448e-10	-1.60121e-10	2.28256e-10	-1.8942e-10	6.65153e-11	-1.39268e-10	1.34886e-10	-7.96077e-11	1.24266e-18
2.38767e-10	3.23861e-11	2.94635e-10	3.07364e-10	3.11437e-11	5.80164e-10	1.29624e-10	1.03531e-10	4.52446e-11	1.05296e-10	4.21327e-11	-1.81423e-10	1.07213e-10	-2.8628e-10	8.052e-11	1.94455e-11	1.95856e-10	-1.09719e-10	2.50282e-10	2.44878e-11	1.35836e-10	-3.1323e-10	-1.10523e-10	-1.60467e-10	2.27866e-10	-2.01402e-10	1.09718e-10	-6.58142e-11	1.35705e-10	-7.85858e-11	1.15417e-18
2.38757e-10	3.26077e-11	2.95469e-10	3.07603e-10	3.07338e-11	5.60248e-10	1.2988e-10	1.14657e-10	4.48164e-11	1.0533e-10	4.21941e-11	-1.83411e-10	1.07342e-10	-2.85906e-10	8.06768e-11	1.89846e-11	1.77899e-10	-1.47499e-10	2.4695e-10	2.5635e-11	1.34717e-10	-2.59794e-10	-1.18441e-10	-1.60436e-10	2.27934e-10	-2.07576e-10	1.09468e-10	-1.38735e-10	1.48609e-10	-7.39038e-11	1.12776e-18
2.38738e-10	3.3194e-11	2.94292e-10	3.07907e-10	3.07377e-11	5.73012e-10	1.36136e-10	1.12995e-10	4.50808e-11	1.0536e-10	4.17873e-11	-1.82437e-10	1.06568e-10	-2.86867e-10	7.15965e-11	1.94664e-11	1.71363e-10	-1.12096e-10	2.48682e-10	2.53684e-11	1.36188e-10	-2.64634e-10	-8.00444e-11	-1.60308e-10	2.28122e-10	-1.90742e-10	7.13401e-11	-1.25645e-10	1.39221e-10	-7.62361e-11	1.10701e-18
2.38478e-10	3.31169e-11	2.94102e-10	3.07998e-10	3.15586e-11	5.23179e-10	1.35937e-10	1.12907e-10	4.48846e-11	1.05343e-10	4.1852e-11	-1.8267e-10	1.08222e-10	-2.86318e-10	6.9274e-11	1.86886e-11	1.48475e-10	-1.23589e-10	2.48201e-10	2.53535e-11	1.37877e-10	-2.78944e-10	-8.83284e-11	-1.60311e-10	2.27676e-10	-1.96861e-10	8.80305e-11	-1.17929e-10	1.41491e-10	-8.00331e-11	1.0609e-18
2.38699e-10	3.75059e-11	2.94063e-10	3.07789e-10	3.16244e-11	5.20829e-10	1.34404e-10	1.13579e-10	4.50713e-11	1.05352e-10	4.19854e-11	-1.82285e-10	1.07512e-10	-2.86061e-10	7.02705e-11	1.92344e-11	1.59635e-10	-1.13058e-10	2.48075e-10	2.71141e-11	1.36907e-10	-2.71998e-10	-8.61383e-11	-1.6029e-10	2.27868e-10	-1.95704e-10	7.7004e-11	-1.18816e-10	1.40284e-10	-7.88396e-11	1.05218e-18
2.38714e-10	3.37349e-11	2.94192e-10	3.07837e-10	3.09382e-11	1.04264e-10	1.36243e-10	1.13257e-10	4.51076e-11	1.05336e-10	4.1704e-11	-1.83101e-10	1.07458e-10	-2.86263e-10	7.40983e-11	1.923e-11	1.59404e-10	-1.02689e-10	2.48023e-10	2.54336e-11	1.38716e-10	-2.76178e-10	-9.43935e-11	-1.60293e-10	2.28104e-10	-1.95805e-10	5.2954e-11	-1.2546e-10	1.41068e-10	-7.68505e-11	7.93361e-19
2.38616e-10	3.37469e-11	2.94125e-10	3.07788e-10	3.12564e-11	1.05254e-10	1.31387e-10	1.12631e-10	4.51203e-11	1.05339e-10	4.1988e-11	-1.82702e-10	1.05274e-10	-2.86213e-10	6.99817e-11	1.90636e-11	1.54717e-10	-1.18775e-10	2.47921e-10	2.5477e-11	1.37852e-10	-2.77431e-10	-8.20882e-11	-1.60291e-10	2.23635e-10	-1.95342e-10	6.04156e-11	-1.19778e-10	1.41651e-10	-7.78904e-11	7.88721e-19
2.38681e-10	3.61163e-11	2.94104e-10	3.0782e-10	3.13569e-11	7.52514e-11	1.36082e-10	1.12439e-10	4.51107e-11	1.05359e-10	4.1885e-11	-1.82738e-10	1.07222e-10	-2.86191e-10	7.16777e-11	1.88639e-11	1.56345e-10	-1.1678e-10	2.47972e-10	2.54815e-11	1.3641e-10	-2.75065e-10	-9.03425e-11	-1.60296e-10	2.13605e-10	-1.95145e-10	6.75587e-11	-1.21435e-10	1.42884e-10	-7.82968e-11	7.8242e-19
2.38694e-10	3.5169e-11	2.94064e-10	3.07831e-10	3.10866e-11	7.59881e-11	1.33461e-10	1.12456e-10	4.51058e-11	1.05351e-10	4.18908e-11	-1.82848e-10	1.06167e-10	-2.86192e-10	7.09357e-11	1.903e-11	1.56376e-10	-1.11798e-10	2.48031e-10	2.54179e-11	1.36307e-10	-2.7637e-10	-9.03933e-11	-1.60295e-10	2.16476e-10	-1.94971e-10	6.04774e-11	-1.20731e-10	1.41934e-10	-7.86114e-11	7.80914e-19
2.38659e-10	3.62204e-11	2.94078e-10	3.07815e-10	3.12686e-11	7.81998e-11	1.34001e-10	1.11007e-10	4.51001e-11	1.05351e-10	4.18623e-11	-1.82692e-10	1.07051e-10	-2.86202e-10	7.17629e-11	1.8963e-11	1.56109e-10	-1.11456e-10	2.48061e-10	2.53637e-11	1.37379e-10	-2.76775e-10	-8.31895e-11	-1.60299e-10	2.14308e-10	-1.95293e-10	6.21452e-11	-1.2137e-10	1.42394e-10	-7.79086e-11	7.80086e-19
2.38687e-10	3.53545e-11	2.93535e-10	3.07829e-10	3.11878e-11	7.66982e-11	1.37195e-10	1.04778e-10	4.52438e-11	1.05354e-10	4.18587e-11	-1.82435e-10	1.0761e-10	-2.82927e-10	7.13758e-11	1.89811e-11	1.41503e-10	-1.12287e-10	2.48083e-10	2.50807e-11	1.36968e-10	-2.76232e-10	-5.39462e-11	-4.9427e-11	2.11973e-10	-1.39462e-10	6.22179e-11	-1.22017e-10	1.42204e-10	-7.81984e-11	7.25764e-19
2.38681e-10	3.57375e-11	2.91835e-10	3.07827e-10	3.11967e-11	7.45523e-11	1.35454e-10	1.07607e-10	4.53839e-11	1.05362e-10	4.18358e-11	-1.82098e-10	1.0751e-10	-2.83722e-10	7.17343e-11	1.8967e-11	1.43666e-10	-1.12383e-10	2.48062e-10	2.51174e-11	1.36941e-10	-2.76206e-10	-4.20391e-11	-3.39355e-11	2.13109e-10	-1.4131e-10	6.39133e-11	-1.22124e-10	1.42144e-10	-7.8213e-11	7.24364e-19
2.3868e-10	3.6249e-11	2.92655e-10	3.07827e-10	3.13506e-11	7.58501e-11	1.35288e-10	1.07862e-10	4.50265e-11	1.05782e-10	4.19441e-11	-1.81829e-10	1.0769e-10	-2.85843e-10	7.10927e-11	1.91468e-11	1.30769e-10	-1.13123e-10	2.48076e-10	2.53096e-11	1.37001e-10	-2.76714e-10	-3.85587e-11	-2.61656e-11	2.13334e-10	-1.44303e-10	6.29623e-11	-1.22194e-10	9.11201e-11	-7.82751e-11	7.11373e-19
2.38683e-10	3.60742e-11	2.9271e-10	3.07827e-10	3.13612e-11	7.51413e-11	1.35389e-10	1.06095e-10	4.46126e-11	1.05677e-10	4.19069e-11	-1.82027e-10	1.07649e-10	-2.83443e-10	7.12671e-11	1.90157e-11	1.33282e-10	-1.12762e-10	2.48071e-10	2.51931e-11	1.36993e-10	-2.76457e-10	-5.46887e-11	-2.43388e-11	2.12122e-10	-1.45152e-10	6.282e-11	-1.22077e-10	7.33156e-11	-7.81609e-11	7.0817e-19
2.38683e-10	3.5922e-11	2.93037e-10	3.00429e-10	3.13306e-11	7.51986e-11	1.35652e-10	1.04141e-10	4.48212e-11	1.0552e-10	4.21932e-11	-1.8222e-10	1.07605e-10	-2.82624e-10	7.13179e-11	1.90206e-11	1.40503e-10	-1.12657e-10	2.48068e-10	2.51871e-11	1.36988e-10	-2.76448e-10	-6.03401e-11	-2.65121e-11	2.12079e-10	-1.43737e-10	4.82394e-11	-1.21914e-10	7.24579e-11	-7.82042e-11	7.03635e-19
2.3868e-10	3.58392e-11	2.92765e-10	2.98737e-10	3.1292e-11	7.54564e-11	1.35558e-10	1.04458e-10	4.49229e-11	1.06915e-10	4.20053e-11	-1.8231e-10	1.07622e-10	-2.80116e-10	7.13165e-11	1.90966e-11	1.3441e-10	-1.12649e-10	2.48079e-10	2.52577e-11	1.36991e-10	-2.76354e-10	-5.34137e-11	-2.19987e-11	2.11864e-10	-1.45778e-10	2.58488e-11	-1.21962e-10	8.33197e-11	-7.86021e-11	6.99329e-19
2.3868e-10	3.58795e-11	2.93026e-10	2.99676e-10	3.13369e-11	7.56016e-11	1.35741e-10	1.04058e-10	4.50346e-11	1.0618e-10	4.23476e-11	-1.82143e-10	1.07578e-10	-2.81607e-10	7.06872e-11	1.90174e-11	1.36377e-10	-1.12189e-10	2.41841e-10	2.52254e-11	1.36988e-10	-2.76352e-10	-5.50525e-11	-1.67995e-11	2.11974e-10	-1.43577e-10	2.91864e-11	-1.21782e-10	7.60316e-11	-7.8524e-11	6.96317e-19
2.38682e-10	3.58825e-11	2.9287e-10	2.99551e-10	3.13039e-11	7.59609e-11	1.35536e-10	1.05376e-10	4.50229e-11	1.05736e-10	4.63638e-11	-1.82177e-10	1.07618e-10	-2.82579e-10	7.11964e-11	1.90233e-11	1.34782e-10	-1.12687e-10	2.43721e-10	2.52512e-11	1.37013e-10	-2.76395e-10	-5.63194e-11	-1.62002e-11	1.07384e-10	-5.78907e-11	-1.29938e-13	-1.21719e-10	7.60974e-11	-7.81986e-11	6.465e-19
2.38681e-10	4.21737e-11	2.92971e-10	2.99514e-10	3.13079e-11	7.61559e-11	1.35612e-10	1.04715e-10	4.4925e-11	1.05898e-10	4.55236e-11	-1.82176e-10	1.07582e-10	-2.82302e-10	7.10323e-11	1.90251e-11	1.34979e-10	-1.12606e-10	2.40545e-10	2.23054e-11	1.3704e-10	-2.76369e-10	-5.54579e-11	-1.85295e-11	1.12046e-10	-6.48702e-11	-2.13656e-12	-1.21707e-10	7.06348e-11	-7.82214e-11	6.46117e-19
2.38681e-10	3.58708e-11	2.9286e-10	3.00157e-10	3.13092e-11	7.56776e-11	1.35574e-10	1.05135e-10	4.4899e-11	1.05916e-10	4.903e-11	-6.70387e-11	1.07588e-10	-2.8249e-10	7.10571e-11	1.90435e-11	1.34935e-10	-1.12732e-10	2.4441e-10	2.52413e-11	1.37004e-10	-2.76387e-10	-5.62204e-11	-1.92668e-11	1.19529e-10	-6.74289e-11	7.4134e-12	-1.21788e-10	7.30786e-11	-7.82182e-11	6.22338e-19
2.38675e-10	3.55267e-11	1.22369e-10	3.00092e-10	2.57132e-11	7.5894e-11	1.3559e-10	1.04753e-10	4.48969e-11	1.0603e-10	4.37297e-11	-1.06626e-10	1.07576e-10	-2.82082e-10	7.10948e-11	1.90255e-11	1.3561e-10	-1.12707e-10	4.69459e-11	2.52415e-11	1.36914e-10	-2.76371e-10	-5.60659e-11	-2.04755e-11	1.28176e-10	-7.6926e-11	1.17448e-11	-1.21736e-10	7.60398e-11	-7.82946e-11	5.03974e-19
2.38678e-10	3.55417e-11	1.31895e-10	3.0009e-10	2.63381e-11	7.58924e-11	1.35594e-10	1.04879e-10	4.48973e-11	1.05999e-10	4.38443e-11	-9.52738e-11	1.07576e-10	-2.82128e-10	7.10924e-11	1.90255e-11	1.35665e-10	-1.12707e-10	4.82266e-11	2.52406e-11	1.36916e-10	-2.76373e-10	-5.59013e-11	-2.03302e-11	1.2805e-10	-7.69009e-11	1.03992e-11	-1.21735e-10	7.21621e-11	-7.83514e-11	5.03677e-19
2.3868e-10	3.56267e-11	1.45931e-10	3.00039e-10	2.89845e-11	7.5917e-11	1.35586e-10	1.04782e-10	4.47813e-11	1.05796e-10	5.13187e-11	-8.18441e-11	1.07578e-10	-2.82384e-10	7.11218e-11	1.90246e-11	1.35091e-10	-1.12802e-10	6.18204e-11	2.52346e-11	1.36983e-10	-2.76379e-10	-5.59074e-11	-2.08801e-11	1.11041e-10	-7.69308e-11	1.0634e-11	-1.21727e-10	7.26894e-11	-7.82861e-11	5.03522e-19
2.38677e-10	3.56229e-11	1.28245e-10	3.00067e-10	2.79556e-11	7.59124e-11	1.35588e-10	1.0479e-10	4.48806e-11	1.05963e-10	4.77054e-11	-9.21013e-11	1.07577e-10	-2.8226e-10	7.10879e-11	1.90619e-11	1.35463e-10	-1.1279e-10	6.22968e-11	2.5238e-11	1.36961e-10	-2.76379e-10	-5.59891e-11	-2.09279e-11	1.13108e-10	-7.6591e-11	1.10259e-11	-1.21728e-10	7.42218e-11	-7.82855e-11	5.00836e-19
2.38678e-10	3.55812e-11	1.32009e-10	3.00133e-10	2.75879e-11	7.58627e-11	1.35586e-10	1.04894e-10	4.48691e-11	1.05999e-10	4.54823e-11	-8.27671e-11	1.07578e-10	-2.82195e-10	7.10951e-11	1.90951e-11	1.35387e-10	-1.12763e-10	5.2265e-11	2.52402e-11	1.36928e-10	-2.76375e-10	-5.59268e-11	-2.08984e-11	1.13502e-10	-7.69756e-11	1.04349e-11	-1.21732e-10	7.2498e-11	-7.83184e-11	4.98672e-19
2.38678e-10	3.56493e-11	1.33692e-10	3.00129e-10	2.84614e-11	7.57485e-11	1.35582e-10	9.73045e-11	2.48838e-11	1.06205e-10	4.62241e-11	-9.21936e-11	1.0758e-10	-2.8218e-10	7.29512e-11	2.12141e-11	1.35207e-10	-1.12771e-10	6.01469e-11	1.91783e-11	1.36942e-10	-1.82299e-10	-5.60166e-11	-2.07693e-11	1.18768e-10	-7.67245e-11	5.37078e-12	-1.22758e-10	7.48538e-11	-7.82557e-11	4.57451e-19
2.38678e-10	3.56201e-11	1.34815e-10	3.00173e-10	2.7715e-11	7.58931e-11	1.35576e-10	8.30499e-11	4.22396e-11	1.06119e-10	4.6195e-11	-8.54122e-11	1.07887e-10	-2.82228e-10	7.10833e-11	1.92039e-11	1.3533e-10	-1.12768e-10	6.01304e-11	2.48904e-11	1.04419e-10	-1.9172e-10	-5.60018e-11	-2.0895e-11	1.16641e-10	-7.66889e-11	1.01886e-11	-1.22333e-10	7.36355e-11	-7.82714e-11	4.50112e-19
2.38681e-10	3.56044e-11	1.29675e-10	3.00125e-10	2.81569e-11	7.58596e-11	1.35584e-10	7.6927e-11	3.47673e-11	1.06019e-10	4.65667e-11	-8.62683e-11	1.07687e-10	-2.8169e-10	7.14806e-11	-2.17728e-12	9.93782e-11	-1.12764e-10	5.93015e-11	2.39182e-11	1.21485e-10	-1.8964e-10	-5.60069e-11	-2.08605e-11	1.17013e-10	-7.57768e-11	8.25068e-12	-1.22589e-10	7.4967e-11	-7.8276e-11	4.41347e-19
2.14477e-10	3.58324e-11	1.30271e-10	3.00224e-10	2.78754e-11	7.58928e-11	1.1033e-10	8.54143e-11	3.63388e-11	1.06158e-10	4.54316e-11	-8.39681e-11	1.07622e-10	-2.82194e-10	7.21888e-11	1.85031e-11	1.22575e-10	-1.12754e-10	6.14977e-11	2.37284e-11	1.14653e-10	-1.97389e-10	-5.60676e-11	-2.07713e-11	1.16539e-10	-7.60529e-11	1.05153e-11	-1.21981e-10	7.49255e-11	-7.82684e-11	4.32729e-19
2.40041e-10	3.56283e-11	1.29702e-10	3.00126e-10	2.79983e-11	7.73697e-11	1.3558e-10	7.78003e-11	3.62964e-11	1.0601e-10	4.64478e-11	-8.5312e-11	9.88976e-11	-2.48476e-10	7.15996e-11	5.61987e-12	1.0348e-10	-1.12697e-10	5.93743e-11	2.33157e-11	1.13001e-10	-1.91029e-10	-5.60706e-11	-2.08996e-11	1.17074e-10	-7.64136e-11	8.54599e-12	-1.22266e-10	7.44555e-11	-7.82689e-11	4.22219e-19
2.19585e-10	3.57041e-11	1.30451e-10	3.00139e-10	2.8019e-11	7.60476e-11	1.20014e-10	8.7414e-11	3.68733e-11	1.06036e-10	4.57664e-11	-8.41811e-11	8.60383e-11	-2.51448e-10	7.18011e-11	1.5495e-11	1.04151e-10	-1.12612e-10	6.10635e-11	2.20994e-11	1.15187e-10	-1.9387e-10	-5.60858e-11	-2.14218e-11	1.16281e-10	-7.64449e-11	9.01788e-12	-1.22221e-10	7.45547e-11	-7.82799e-11	4.11289e-19
2.16433e-10	3.56599e-11	1.30979e-10	3.00338e-10	2.80494e-11	7.58894e-11	7.46414e-11	8.4711e-11	3.75991e-11	1.08068e-10	4.65313e-11	-8.46188e-11	8.49748e-11	-2.54938e-10	7.19094e-11	1.16011e-11	1.00311e-10	-1.12794e-10	6.08223e-11	2.24478e-11	1.23669e-10	-1.93767e-10	-6.15872e-11	-2.09992e-11	1.16229e-10	-7.63417e-11	1.00486e-11	-1.22297e-10	7.45571e-11	-7.82711e-11	4.04846e-19
2.22428e-10	3.56622e-11	1.31027e-10	3.00156e-10	2.79984e-11	7.85633e-11	1.1152e-10	8.58623e-11	3.8146e-11	1.06217e-10	4.14566e-11	-8.45127e-11	8.2896e-11	-2.46039e-10	7.22475e-11	1.58285e-11	1.00705e-10	-1.12715e-10	6.09957e-11	2.27256e-11	1.16743e-10	-1.94131e-10	-5.61352e-11	-2.14845e-11	1.84001e-11	-7.63504e-11	9.43286e-12	-1.22211e-10	7.52894e-11	-7.82738e-11	3.94247e-19
2.21137e-10	3.56815e-11	1.3069e-10	3.00138e-10	2.77443e-11	5.85292e-11	7.09131e-11	8.65153e-11	3.77206e-11	1.06251e-10	4.56883e-11	-8.42997e-11	8.66599e-11	-2.46241e-10	7.20753e-11	1.64303e-11	9.98879e-11	-1.12726e-10	6.1162e-11	2.27995e-11	1.15906e-10	-1.9436e-10	-5.64309e-11	-2.14776e-11	3.77705e-11	-7.63992e-11	9.60716e-12	-1.22206e-10	7.4463e-11	-5.35916e-11	3.8207e-19
1.92681e-10	2.90992e-11	1.30878e-10	3.00118e-10	2.79723e-11	5.26132e-11	8.77879e-11	8.70868e-11	3.79364e-11	8.46585e-11	4.37533e-11	-7.71631e-11	8.0756e-11	-1.14864e-10	6.26845e-11	1.29015e-12	7.6428e-11	-1.19512e-10	6.08292e-11	2.95702e-11	1.16828e-10	-1.98209e-10	-5.67567e-11	-2.13693e-11	4.99961e-11	-7.62545e-11	4.52503e-12	-1.22232e-10	7.4841e-11	-8.47204e-11	3.21502e-19
1.40358e-10	3.43097e-11	1.30734e-10	3.00156e-10	2.79946e-11	1.94097e-12	5.80418e-11	8.66374e-11	3.79422e-11	8.33064e-11	4.49214e-11	-3.99645e-11	8.26301e-11	-1.25886e-10	2.04245e-11	-3.0675e-12	8.11745e-11	-1.13391e-10	6.20082e-11	2.96132e-11	1.17082e-10	-2.04679e-10	-5.67065e-11	-2.14603e-11	5.97433e-11	-7.63459e-11	6.25928e-12	-1.22229e-10	7.46602e-11	-8.48063e-11	2.95411e-19
1.35651e-10	3.41754e-11	1.3084e-10	3.00162e-10	2.79656e-11	5.63375e-11	7.80031e-11	8.66113e-11	3.79628e-11	1.54636e-11	4.42518e-11	-6.83317e-11	8.38553e-11	-1.26808e-10	4.99473e-11	7.99852e-12	8.52581e-11	-1.20944e-10	6.08468e-11	2.46421e-11	1.16688e-10	-1.9877e-10	-5.74986e-11	-2.13146e-11	5.5419e-11	-7.62873e-11	4.09724e-12	-1.22226e-10	6.70348e-11	-6.97853e-11	2.94608e-19
1.50317e-10	2.51323e-11	1.30833e-10	3.00114e-10	2.79919e-11	-3.65173e-12	6.78703e-11	8.28579e-11	3.01788e-11	8.02293e-11	4.48315e-11	-2.98995e-11	8.36581e-11	-1.19551e-10	3.78671e-11	4.92404e-12	8.09924e-11	-1.13991e-10	9.049e-11	2.79888e-11	1.17057e-10	-2.38828e-11	-5.68459e-11	-2.14356e-11	6.5205e-11	-7.62581e-11	6.80896e-12	-1.22217e-10	7.46582e-11	-8.36654e-11	2.59795e-19
1.3007e-10	3.26806e-11	1.30823e-10	3.00112e-10	2.79863e-11	1.58609e-11	7.3612e-11	8.58532e-11	3.05067e-11	2.62445e-11	4.45438e-11	-3.98135e-11	8.39928e-11	-1.254e-10	3.50797e-11	3.85405e-13	8.48834e-11	-1.1451e-10	6.20739e-11	2.88097e-11	1.16878e-10	-7.94604e-11	-5.68713e-11	-2.13378e-11	5.47567e-11	-7.61825e-11	4.76419e-12	-1.22218e-10	7.43377e-11	-7.96604e-11	2.52491e-19
1.43047e-10	2.96476e-11	1.30794e-10	3.00121e-10	2.79833e-11	1.16821e-11	7.37771e-11	8.55878e-11	3.50351e-11	3.577e-11	4.42027e-11	-3.69619e-11	8.40832e-11	-1.20497e-10	3.62392e-11	3.83521e-12	8.6465e-11	-1.14888e-10	6.38284e-11	2.93633e-11	1.16954e-10	-2.31435e-11	-5.70572e-11	-2.13889e-11	5.30119e-11	-7.62219e-11	5.89199e-12	-1.22222e-10	7.39022e-11	-7.84645e-11	2.49704e-19
1.27984e-10	1.94917e-11	8.84237e-11	3.00124e-10	2.79843e-11	2.26213e-11	7.4346e-11	8.54964e-11	3.51091e-11	3.41601e-11	4.45261e-11	-3.72121e-11	8.41748e-11	-1.2659e-10	4.56889e-11	6.28995e-12	8.54591e-11	-1.13896e-10	6.94248e-11	2.99645e-11	1.29786e-10	-2.71808e-11	-5.6853e-11	-2.13247e-11	6.30382e-11	-7.63205e-11	6.5921e-12	-1.22567e-10	7.60417e-11	-7.82889e-11	2.43829e-19
1.32391e-10	2.34456e-11	1.04707e-10	3.00106e-10	2.79868e-11	1.59578e-11	7.23327e-11	8.54199e-11	3.48162e-11	4.00269e-11	4.44778e-11	-4.03602e-11	8.39455e-11	-1.20719e-10	3.88532e-11	3.65661e-12	8.50459e-11	-1.12667e-10	5.72682e-11	2.94813e-11	1.17142e-10	-3.2477e-11	-5.69512e-11	-2.13938e-11	5.5073e-11	-7.61979e-11	5.81446e-12	-1.20036e-10	7.32982e-11	-7.85019e-11	2.39605e-19
1.33824e-10	3.10474e-11	9.63859e-11	3.00115e-10	2.79868e-11	1.75166e-11	7.32085e-11	8.55712e-11	3.52341e-11	4.33855e-11	4.44028e-11	-3.03686e-11	7.81886e-11	-1.20915e-10	4.10217e-11	3.61314e-12	8.55562e-11	-1.1461e-10	5.60879e-11	2.91725e-11	8.90298e-11	-3.87268e-11	-5.69458e-11	-2.29016e-11	5.53145e-11	-7.56562e-11	6.17495e-12	-1.2227e-10	7.37882e-11	-7.86972e-11	2.33507e-19
1.30567e-10	3.29039e-11	9.50739e-11	3.00127e-10	2.79476e-11	1.71569e-11	7.21715e-11	8.56359e-11	3.42426e-11	4.13118e-11	4.28482e-11	-1.44902e-11	8.22635e-11	-1.23511e-10	3.88089e-11	3.39162e-12	8.58209e-11	-1.14456e-10	4.923e-11	2.96315e-11	8.06828e-11	-2.46062e-11	-5.67168e-11	-2.32432e-11	5.78038e-11	-7.6083e-11	6.39003e-12	-1.21919e-10	7.41211e-11	-7.82567e-11	2.2962e-19
1.32442e-10	3.14722e-11	9.82173e-11	3.00122e-10	2.78979e-11	1.73484e-11	7.2412e-11	8.56323e-11	3.41778e-11	4.44948e-11	4.40886e-11	-2.19002e-11	7.83015e-11	-1.2198e-10	3.97993e-11	3.6373e-12	8.55939e-11	-1.1464e-10	3.14844e-11	2.92647e-11	7.99114e-11	-2.32588e-11	-5.69504e-11	-2.58481e-11	5.47382e-11	-7.60528e-11	6.18541e-12	-1.21223e-10	7.39474e-11	-7.83663e-11	2.28363e-19
1.3214e-10	3.11981e-11	9.63487e-11	3.0012e-10	2.79503e-11	1.82885e-11	7.22103e-11	8.56956e-11	3.47388e-11	4.26563e-11	4.40764e-11	-1.71774e-11	8.21878e-11	-1.21641e-10	3.93105e-11	3.49893e-12	7.90771e-11	-1.14573e-10	2.71934e-11	2.93795e-11	8.33184e-11	-2.57082e-11	-5.69738e-11	-2.34265e-11	5.69059e-11	-7.60124e-11	6.25196e-12	-1.21311e-10	7.38338e-11	-7.83432e-11	2.27577e-19
1.31606e-10	3.03679e-11	9.38656e-11	2.99857e-10	2.79606e-11	1.78673e-11	7.27014e-11	8.56339e-11	3.46117e-11	4.19184e-11	4.45722e-11	-1.79513e-11	7.31509e-11	-6.26024e-11	3.97663e-11	3.57295e-12	7.7797e-11	-1.13983e-10	3.17806e-11	2.94901e-11	8.29623e-11	-2.59487e-11	-5.69307e-11	-2.27684e-11	5.65045e-11	-7.6001e-11	6.33081e-12	-1.21207e-10	7.39622e-11	-7.79811e-11	2.14306e-19
1.31677e-10	2.79846e-11	9.39362e-11	2.99515e-10	3.8878e-11	1.77761e-11	7.18691e-11	8.56508e-11	3.47695e-11	4.23446e-11	4.61083e-11	-1.59351e-11	5.20596e-11	-7.65026e-11	3.96723e-11	3.65062e-12	8.15575e-11	-1.12989e-10	3.2444e-11	2.95435e-11	8.2628e-11	-1.73936e-11	-5.69346e-11	-2.50397e-11	5.69739e-11	-7.61103e-11	6.39602e-12	-9.63446e-11	7.39538e-11	-7.75429e-11	2.08702e-19
1.32171e-10	3.05222e-11	9.54458e-11	2.99523e-10	2.79518e-11	1.77411e-11	7.23376e-11	8.56267e-11	3.45249e-11	4.24564e-11	4.60359e-11	-2.01809e-11	7.71637e-11	-6.6782e-11	3.97135e-11	3.74639e-12	7.77326e-11	-1.11264e-10	2.7993e-11	2.95022e-11	8.29805e-11	-2.50351e-11	-5.69469e-11	-2.41277e-11	5.59666e-11	-7.60409e-11	6.32164e-12	-8.37379e-11	7.39038e-11	-7.83697e-11	2.07395e-19
1.31837e-10	2.74033e-11	9.40823e-11	3.00017e-10	2.97706e-11	1.78546e-11	7.22887e-11	8.56108e-11	3.00309e-11	4.18274e-11	4.57239e-11	-1.69188e-11	6.23129e-11	-8.24329e-11	3.96773e-11	3.63139e-12	8.16636e-11	-1.13749e-10	3.0019e-11	2.95249e-11	2.60011e-11	-2.33008e-11	-5.69169e-11	-2.93629e-11	5.63967e-11	-7.60086e-11	6.35086e-12	-8.19068e-11	7.39664e-11	-7.79257e-11	2.01999e-19
[truncated: 1,918 more rows]
