# Supplementary material for: A modified shuffled frog leaping algorithm with inertia weight
Source: Sci Rep. 2024 Feb 20;14:4146. doi: 10.1038/s41598-024-51306-1 (PMC11224354; doi:10.1038/s41598-024-51306-1)
Supplement: Supplementary file 1 — Supplementary Information. [file 41598_2024_51306_MOESM1_ESM.zip › data/F1/SFLA_B_3.xls]

## Sheet: Sheet1
-4.64504	42.3167	-11.5601	8.87246	-16.5912	11.5353	-22.493	19.8405	13.7039	14.3348	3.41971	15.2518	2.79149	18.4736	3.45892	-21.0369	-2.85002	-1.96758	-2.57393	10.0137	-1.59403	22.5505	23.3925	8.69338	6.70945	30.7288	-15.5088	10.2248	-45.0787	-10.6752	9506.87
-0.787051	2.55649	-0.387824	-1.2014	10.2702	7.75986	5.31332	3.04642	6.28738	11.355	-2.9724	13.5402	4.98135	-5.74196	9.66063	11.9558	2.3731	-4.31836	6.65853	9.06441	-2.96172	-7.33587	-18.9428	-0.485975	-10.203	-7.54972	5.6299	6.97826	-2.17118	-10.6404	1798.5
1.50718	3.55166	3.29992	-4.29558	3.3837	0.919045	-1.7716	-1.54297	4.63054	-3.26494	-0.562276	0.0655762	-2.71645	-2.53009	2.11733	2.17366	5.81479	-2.69126	-6.59918	-4.62688	-2.0102	-1.7984	-5.18418	1.26809	-6.55023	1.37308	2.27679	3.09841	-5.08755	3.03174	353.871
-0.919299	-0.547602	3.8508	-0.431194	1.22901	-2.35197	-0.854254	-0.385118	1.39602	0.678388	1.65312	3.28893	1.11249	-1.04592	1.00041	2.16686	1.43188	-0.564767	-1.20495	2.44411	0.138805	0.576913	-1.53717	-0.507486	-5.19825	-0.466948	-0.264042	1.81358	0.453754	-0.0585052	91.6418
-0.686472	1.13626	0.931793	-1.16682	1.11982	-1.31541	-0.672214	-0.330863	1.77517	-0.675476	1.47156	0.0303352	-1.08683	1.28285	1.54854	1.4365	0.476268	-1.50576	-1.27701	0.872294	-1.35237	0.460317	0.864132	0.0367519	-0.482961	0.823522	1.38752	0.70876	0.289862	1.6923	34.5616
-0.0786583	0.400906	1.79926	-1.27755	-0.0192747	-0.0496192	-0.978347	-0.0326043	0.62515	-0.44986	0.134555	0.472417	0.0637617	0.177483	0.848303	0.724001	0.0302261	-1.60286	-1.3178	1.42463	-0.790523	-0.0848269	-0.227643	-0.276851	-1.70375	-0.276273	-0.502583	0.884201	-0.29115	0.673049	19.7593
-0.265992	0.486612	1.66612	-1.03793	0.309994	-0.0489534	-0.654484	-0.588214	0.878925	-0.6736	0.177728	0.315564	0.056011	0.153109	0.574589	0.910899	0.205597	-1.02953	-1.41202	1.32705	-0.863549	0.123437	-0.288245	0.300448	-1.64804	-0.447616	-0.404828	1.06714	-0.228441	0.419808	17.8164
-0.500693	0.598713	1.36839	-0.926865	0.359358	-0.283956	-0.680903	-0.527122	1.03849	-0.678634	0.494813	0.272979	0.160646	0.505469	0.743919	1.13438	0.29089	-0.810102	-1.27249	0.718753	-0.834058	-0.158536	-0.152348	-0.161545	-1.52557	-0.463946	0.514023	0.389868	-0.0306479	0.689361	15.3537
-0.274343	0.647318	1.30737	-0.915459	0.19206	-0.19946	-0.746024	-0.438517	0.800311	-0.692129	0.247108	0.313701	0.143058	0.464696	0.79217	1.08503	0.219059	-0.982198	-1.3255	0.825686	-0.925549	-0.0361951	-0.0138779	-0.0349749	-1.379	-0.340319	0.280272	0.394554	-0.0536272	0.570403	14.078
-0.33834	0.677233	1.16638	-0.824512	0.185009	0.136998	-0.474575	-0.440746	0.741581	-0.708492	0.409821	0.331404	0.0924479	0.467934	0.719884	1.15801	0.242986	-0.871785	-1.20241	0.793676	-1.0223	-0.0910387	-0.167561	-0.18514	-1.40761	-0.317064	0.368634	0.378289	-0.0764844	0.565482	13.1993
-0.410301	0.653219	1.15617	-0.774244	0.216525	0.0355859	-0.304309	-0.462601	0.802322	-0.640162	0.340403	0.285535	0.0862866	0.460573	0.800068	0.984059	0.164101	-0.917953	-1.21574	0.677148	-1.02112	-0.0874949	-0.084484	-0.188938	-1.36344	-0.396822	0.298258	0.505267	-0.0371429	0.497868	12.4742
-0.349702	0.556138	1.15485	-0.756065	0.211953	-0.0136626	-0.393938	-0.446828	0.784656	-0.600536	0.383404	0.294783	0.0939131	0.489534	0.748352	1.01662	0.151372	-0.920183	-1.20986	0.723178	-0.996201	-0.0445512	-0.0969563	-0.189469	-1.37879	-0.32263	0.293815	0.377533	-0.0486153	0.56242	12.2379
-0.408767	0.609311	1.14551	-0.638962	0.216793	-0.0363944	-0.285188	-0.48471	0.745666	-0.463487	0.379012	0.288215	0.114284	0.440428	0.753625	1.058	0.201459	-0.940134	-1.21054	0.742142	-0.5798	-0.198839	-0.0381548	-0.190522	-1.30865	-0.334439	0.270225	0.398993	-0.0559999	0.560065	11.2428
-0.40166	0.602542	1.14631	-0.612944	0.227052	-0.0854056	-0.39576	-0.465892	0.748993	-0.54399	0.373716	0.303075	0.102601	0.454839	0.762112	1.04119	0.177576	-0.958996	-1.21332	0.723837	-0.58599	-0.172988	-0.0171359	-0.187459	-1.27048	-0.278084	0.224372	0.408144	-0.0390579	0.556219	11.1927
-0.407398	0.592152	1.12772	-0.603267	0.218211	0.0233158	-0.368177	-0.488086	0.717828	-0.516786	0.361006	0.304885	0.0984812	0.470487	0.749502	1.03251	0.187622	-0.945899	-1.21497	0.504844	-0.615532	-0.0646015	-0.0601733	-0.196351	-1.30102	-0.175313	0.255718	0.413597	-0.0363408	0.532308	10.7695
-0.382996	0.583166	1.15284	-0.608659	0.213345	-0.0745591	-0.356802	-0.490341	0.720892	-0.488488	0.374776	0.305559	0.10153	0.477767	0.743981	1.02646	0.18639	-0.947704	-1.21137	0.580304	-0.508765	-0.103618	-0.0652193	-0.201207	-1.30827	-0.247995	0.231365	0.394627	-0.0415098	0.308776	10.5737
-0.366006	0.631304	1.09515	-0.622007	0.214514	0.00554724	-0.365582	-0.476462	0.279481	-0.518177	-0.00660633	0.293245	0.383667	0.472998	0.751077	0.957159	0.152561	-0.938052	-1.21343	0.529906	-0.64214	-0.111141	-0.0632511	-0.195553	-1.09981	-0.189963	0.244991	0.404001	-0.0471044	0.18013	9.43626
-0.366477	0.484949	1.12166	-0.611138	0.214763	-0.000459843	-0.349363	-0.480079	0.570788	-0.515831	0.340479	0.295847	0.272557	0.136339	0.750913	1.0344	0.186982	-0.701636	-1.21483	0.530276	-0.587904	-0.0993909	0.123701	-0.199204	-1.22254	-0.201366	0.247682	0.320353	-0.0422301	0.232818	9.37166
-0.36348	0.442081	1.12573	-0.614318	0.214982	-0.0336933	-0.344738	-0.480468	0.387864	-0.511052	0.256683	0.294584	0.138148	0.214503	0.749996	0.976083	0.184866	-0.360691	-1.21391	0.572427	-0.590849	-0.106325	0.0471698	-0.194368	-1.10474	-0.215753	0.249907	0.324436	-0.0413193	0.500423	8.56663
-0.365623	0.4739	1.11367	-0.616565	0.214783	-0.0112544	-0.34555	-0.479888	0.364296	-0.511196	0.117729	0.288828	0.202958	0.220641	0.7504	0.826958	0.17451	-0.460405	-1.21605	0.552993	-0.592287	-0.106956	-0.0328608	-0.195722	-1.12714	-0.205176	0.249155	0.349237	-0.0442447	0.380612	8.27482
-0.364396	0.493712	1.12764	-0.601819	0.214888	-0.0234204	-0.345696	-0.478551	0.424711	-0.505801	0.214654	0.292005	0.179733	0.262605	0.749722	0.748251	0.175299	-0.298587	-1.22174	0.547681	-0.585394	-0.107421	-0.0276779	-0.231049	-1.12272	-0.213175	0.190233	0.376371	-0.047767	0.288016	8.0862
-0.372768	0.525635	1.12364	-0.625303	0.240509	-0.0262018	-0.352807	-0.00916745	0.43332	-0.380421	0.185578	0.259699	0.14973	0.251609	0.746803	0.775896	0.131922	-0.381465	-1.20526	0.553795	-0.586926	-0.11681	-0.0258082	-0.210058	-1.13148	-0.212132	0.20882	0.358561	-0.0446806	0.295391	7.84359
-0.366336	0.39862	1.1405	-0.621853	0.225504	-0.0343719	-0.200379	-0.199145	0.374448	-0.462931	0.197672	0.249844	0.152066	0.284818	0.750351	0.804496	0.157073	-0.389053	-1.2168	0.559041	-0.593721	-0.0595432	-0.0230217	-0.0431017	-1.11667	-0.212926	0.206949	0.266979	-0.0434784	0.327779	7.72621
-0.366128	0.379903	1.12823	-0.61403	0.220404	-0.025944	-0.314482	-0.146245	0.404337	-0.432516	0.173241	0.25048	0.161485	0.265335	0.748628	0.769282	0.131311	-0.34631	-1.21534	0.553697	-0.594649	-0.0712056	-0.024396	-0.0368575	-1.11798	-0.212914	0.189755	0.222709	-0.0441503	0.3106	7.55056
-0.364813	0.38406	1.1268	-0.61599	0.226901	-0.0273297	-0.277794	-0.155271	0.394111	-0.429951	0.183628	0.247907	0.161039	0.260452	0.748605	0.77532	0.130858	-0.347026	-1.21403	0.554745	-0.59362	-0.0837268	-0.0238137	-0.0702931	-1.11804	-0.212746	0.199694	0.226027	-0.0414795	0.310633	7.5424
-0.366676	0.396628	1.12608	-0.613533	0.222932	-0.0274123	-0.235156	-0.147317	0.388802	-0.424493	0.17947	0.253484	0.15354	0.265019	0.74847	0.770943	0.12801	-0.359091	-1.21205	0.554281	-0.593664	-0.0944327	-0.02068	-0.0861168	-1.11855	-0.213448	0.183322	0.224962	-0.0440767	0.312881	7.51149
-0.343347	0.391481	1.1275	-0.613717	0.221624	-0.0263546	-0.241892	-0.160558	0.388921	-0.425477	0.180306	0.250989	0.159507	0.267732	0.748684	0.77069	0.121351	-0.351045	-1.21058	0.554627	-0.593683	-0.0848485	-0.0216748	-0.0720834	-1.11829	-0.213225	0.186979	0.205611	-0.0438475	0.310448	7.48053
-0.364138	0.388168	1.07422	-0.613531	0.220689	-0.0322791	0.00103491	-0.167064	0.370652	-0.401844	0.180774	0.24748	0.158406	0.25694	0.749168	0.773743	0.147893	-0.356172	-1.21194	0.555152	-0.171411	-0.0893297	-0.0254283	-0.0858744	-1.11829	-0.212337	0.185392	0.21506	0.00940122	0.306211	6.97636
-0.358026	0.387967	1.07753	-0.613718	0.220762	-0.0323633	-0.215068	-0.198049	0.381215	-0.409829	0.1814	0.244284	0.158384	0.245893	0.749075	0.773831	0.140469	-0.355587	-1.21161	0.554762	-0.216773	-0.0855259	-0.0234483	-0.100942	-0.196961	-0.212586	0.185855	0.217059	0.00296539	0.307006	5.84989
-0.344732	0.388824	1.07849	-0.613734	0.221099	-0.0323319	-0.165848	-0.166774	0.380704	-0.409516	0.182341	0.243603	0.157927	0.259098	0.74908	0.77419	0.134727	-0.355161	-1.21166	0.555065	-0.235656	-0.0861728	-0.0232899	-0.0995956	-0.145167	-0.212774	0.186278	0.21691	-0.00531997	0.307385	5.8094
-0.345512	0.388243	1.08353	-0.613977	0.221017	-0.0309473	-0.102329	-0.162006	0.379131	-0.410798	0.182026	0.247423	0.160341	0.253781	0.70515	0.772694	0.135804	-0.355258	-1.2115	0.554936	-0.289799	-0.086606	-0.0237091	-0.093455	-0.156695	-0.213224	0.186441	0.21467	-0.00960214	0.306969	5.76518
-0.350358	0.387191	1.0747	-0.614055	0.221089	-0.0308734	-0.0568563	-0.179102	0.373876	-0.412935	0.182935	0.244863	0.159587	0.251774	0.710396	0.772446	0.132462	-0.355029	-1.21143	0.554738	-0.243493	-0.0855517	-0.0237229	-0.0954743	-0.156815	-0.21356	0.186631	0.215528	-0.0109879	0.3077	5.72522
-0.349313	0.202355	1.08469	-0.613985	0.205989	-0.0312077	-0.086824	-0.17561	0.37366	-0.411222	0.140036	0.246798	0.1596	0.252334	0.69749	0.772939	0.242344	-0.355999	-0.626816	0.554241	-0.246365	-0.0863694	-0.0238041	-0.0957422	-0.129831	-0.214735	0.186632	-0.0505683	-0.0159162	0.307547	4.51922
-0.348504	0.20054	1.07998	-0.614231	0.213792	-0.0304304	-0.0769949	-0.176872	0.375033	-0.411374	0.175188	0.245131	0.15693	0.252307	0.699351	0.773178	0.165352	-0.357207	-0.602621	0.549601	-0.250822	-0.0873644	-0.0237473	-0.0940797	-0.135686	-0.214354	0.186524	0.114879	-0.0136075	0.307705	4.47232
-0.348754	0.192431	1.07975	-0.614267	0.211614	-0.0302468	-0.0771739	-0.176729	0.37509	-0.411358	0.152443	0.245114	0.151902	0.252792	0.701509	0.772974	0.170092	-0.359967	-0.607583	0.535831	-0.248151	-0.0874014	-0.0238395	-0.0964023	-0.134787	-0.214578	0.186517	0.0557949	-0.0149344	0.307625	4.44537
-0.34905	0.204336	1.08092	-0.614251	0.210215	-0.0310964	-0.0854258	-0.176786	0.37685	-0.411326	0.14497	0.245599	0.159745	0.252498	0.696886	0.772947	0.185653	-0.355604	-0.584365	0.551699	-0.249774	-0.0869961	-0.0237998	-0.094508	-0.127427	-0.214167	0.186521	0.00323724	-0.014374	0.30764	4.43589
-0.337065	0.2101	1.0887	-0.616089	0.212329	-0.0312219	-0.0800855	-0.177146	0.374038	-0.410889	0.156734	0.245307	0.139425	0.252396	0.447511	0.776388	0.16633	-0.357643	-0.593686	0.541839	-0.249811	-0.0870601	-0.0232089	-0.0954891	-0.126603	-0.214385	0.186518	0.0683704	-0.013903	0.307658	4.16367
-0.341979	0.208398	0.986094	-0.616452	0.209465	-0.0312007	-0.0813579	-0.177182	0.374882	-0.410857	0.146079	0.24548	0.1531	0.252603	0.491128	0.773233	0.17699	-0.356952	-0.601846	0.544217	-0.248983	-0.0871946	-0.02366	-0.0957118	-0.121723	-0.214451	0.186503	0.0280355	-0.0143824	0.307629	4.00058
-0.345542	0.209132	1.00776	-0.617276	0.211464	-0.0311304	-0.0793277	-0.177192	0.174034	-0.216888	0.151408	0.245604	0.146275	0.253047	0.463709	0.773008	0.184967	-0.364948	-0.602643	0.544437	-0.247307	-0.0848515	-0.0231641	-0.0953473	-0.0707596	-0.214919	0.183297	0.0365056	-0.0156859	0.308104	3.78797
-0.315565	0.208159	0.959969	-0.122488	0.226694	-0.0313317	-0.0316569	-0.174131	0.269736	-0.314912	0.130255	0.244034	0.150014	0.147129	0.465399	0.765097	0.177134	-0.357159	-0.600815	0.553622	-0.248655	-0.0907754	-0.0235811	-0.0966564	-0.110438	-0.146727	0.172265	0.0174201	-0.0115484	0.307919	3.32275
-0.32293	0.209788	0.944686	-0.180908	0.22217	-0.0344006	-0.0326423	-0.174863	0.28524	-0.323345	0.139519	0.243532	0.150127	0.175871	0.460214	0.740375	0.178236	-0.357837	-0.6021	0.554033	-0.248658	-0.0917407	-0.0233877	-0.0968971	-0.107248	-0.150824	0.172879	0.005161	-0.0125321	0.30798	3.30239
-0.317674	0.209723	0.947503	-0.188819	0.221508	-0.0341078	-0.0431404	-0.17527	0.269745	-0.234826	0.139222	0.243547	0.149476	0.178593	0.460046	0.745556	0.177996	-0.35791	-0.602064	0.551816	-0.24867	-0.0933441	-0.0236984	-0.0967201	-0.0987754	-0.151504	0.17449	0.00941989	-0.0125338	0.30794	3.25492
-0.310386	0.209421	0.948297	-0.182398	0.222011	-0.0326279	-0.0451938	-0.175292	0.259531	-0.271387	0.137585	0.24392	0.149314	0.144343	0.438161	0.748153	0.17853	-0.358181	-0.601594	0.552571	-0.248661	-0.0912896	-0.0237715	-0.0965307	-0.102757	-0.155548	0.175775	0.0150496	-0.0129994	0.307927	3.23847
-0.319691	0.165697	0.929327	-0.178272	0.209023	-0.0326729	-0.0382966	-0.174442	0.0203455	-0.287229	0.135356	0.253572	0.148595	0.176212	0.450473	0.745547	0.176316	-0.280689	-0.603133	0.550166	-0.252244	-0.0918502	-0.0232872	0.00313479	-0.121666	-0.158994	0.175828	0.00562014	-0.0126459	0.307914	3.09411
-0.318227	0.172596	0.934101	-0.191477	0.216483	-0.032478	-0.0529622	-0.175119	0.0463223	-0.237763	0.136989	0.250126	0.148286	0.167732	0.445978	0.746577	0.177718	-0.189394	-0.602025	0.551486	-0.251881	-0.0907551	-0.0238504	-0.0679484	-0.125966	-0.15742	0.177054	0.0143766	-0.0138045	0.308355	3.04643
-0.317321	0.178849	0.933449	-0.190386	0.21525	-0.032488	-0.0153789	-0.174733	0.0566485	-0.265068	0.155661	0.24982	0.149078	0.172822	0.293846	0.71491	0.170276	-0.238434	-0.599919	0.55035	-0.247693	-0.0910116	-0.0236343	-0.0284302	-0.121016	-0.15716	0.135716	0.00721163	-0.0138342	0.319983	2.90808
-0.317941	0.180057	0.675464	-0.192058	0.218323	-0.0324681	-0.0241898	-0.174459	0.122135	-0.254392	0.145695	0.2344	0.148546	0.174824	0.374207	0.697635	0.175572	-0.221647	-0.601765	0.550747	-0.246166	-0.0895118	-0.0236913	-0.0320467	-0.118334	-0.161117	0.189223	0.00759217	-0.013459	0.316158	2.5331
-0.318763	0.17838	0.404889	-0.188045	0.211967	-0.0324366	-0.0234123	-0.174834	0.0830886	-0.269161	0.139763	0.249355	0.146237	0.173809	0.3408	0.712391	0.173127	-0.010291	-0.293997	0.550676	-0.245242	-0.0901382	-0.0237663	-0.0323835	-0.115739	-0.162555	0.143582	0.010396	-0.0136642	0.308687	1.89178
-0.318655	0.178585	0.461595	-0.205168	0.141848	-0.032489	-0.0146092	-0.174868	0.0812351	-0.265974	0.137487	0.249357	0.142379	0.171486	0.339772	0.706874	0.173322	-0.0219752	-0.269735	0.550884	-0.246792	-0.0899984	-0.0257705	-0.037457	-0.114459	-0.160797	0.152685	0.0100233	-0.0135974	0.236806	1.86024
-0.318715	0.178383	0.459789	-0.188414	0.11497	-0.0324368	-0.0234318	-0.177023	0.0755896	-0.263105	0.129942	0.249986	0.138277	0.173316	0.332463	0.710957	0.173269	-0.02816	-0.173125	0.551431	-0.245302	-0.0899905	-0.023916	-0.0378699	-0.111426	-0.161998	0.149059	0.0101389	-0.0136928	0.162339	1.76859
-0.31994	0.178399	0.39391	-0.188661	0.153345	-0.0325779	-0.00233471	-0.176481	0.0929381	-0.264549	0.145557	0.191263	0.0612061	0.172602	0.33401	0.705351	0.182041	-0.0431805	-0.27638	0.501975	-0.246595	-0.0827865	-0.024583	-0.0378736	-0.105651	-0.161427	0.108288	0.0112526	-0.0118869	0.215972	1.68861
-0.319718	0.179378	0.390509	-0.181477	0.141999	-0.0325541	0.000820854	-0.176285	0.0758159	-0.263089	0.140047	0.196707	0.0933019	0.172334	0.329439	0.703592	0.176854	-0.0673606	-0.279312	0.44493	-0.24872	-0.0880529	-0.0247613	-0.0400404	-0.09924	-0.162316	0.114591	0.0112816	-0.0127777	0.226087	1.63173
-0.319798	0.176863	0.393535	-0.185473	0.149234	-0.0326133	-0.00581467	-0.176494	0.0794315	-0.262805	0.14337	0.201375	0.109185	0.172838	0.331264	0.708714	0.18084	-0.0619583	-0.21452	0.440612	-0.246762	-0.085886	-0.024536	-0.0422788	-0.108582	-0.164574	0.136572	0.0116012	-0.0111914	0.212034	1.61773
-0.319545	0.177397	0.396664	-0.187069	0.140201	-0.0270189	0.0022497	-0.184707	0.0823429	-0.262587	0.138682	0.152643	0.119776	0.182111	0.255137	0.376716	0.181675	-0.0559712	-0.237135	0.447329	-0.24784	-0.0864099	-0.0248836	-0.040985	-0.110548	-0.166705	0.0905918	0.0109113	-0.0134847	0.247138	1.22647
-0.319699	0.175254	0.402898	-0.185523	0.144832	-0.0233656	0.00705725	-0.202691	0.0817343	-0.262403	0.143837	0.0455174	0.103158	0.177185	0.258999	0.345095	0.183305	-0.0417975	-0.225754	0.431822	-0.248171	-0.0830352	-0.0250309	-0.0403846	-0.110011	-0.171877	0.090466	0.0110887	-0.0131559	0.219531	1.16067
-0.319699	0.175254	0.402898	-0.185523	0.144832	-0.0233656	0.00705725	-0.202691	0.0817343	-0.262403	0.143837	0.0455174	0.103158	0.177185	0.258999	0.345095	0.183305	-0.0417975	-0.225754	0.431822	-0.248171	-0.0830352	-0.0250309	-0.0403846	-0.110011	-0.171877	0.090466	0.0110887	-0.0131559	0.219531	1.16067
-0.319772	0.173189	0.40256	-0.185252	0.145434	-0.0242702	0.00653829	-0.200753	0.080265	-0.260166	0.140837	0.030193	0.116442	0.185544	0.22471	0.301592	0.183538	-0.0475952	-0.228644	0.434739	-0.248168	-0.08406	-0.025089	-0.0405073	-0.111577	-0.173006	0.0805961	0.0110396	-0.0145785	0.227053	1.12393
-0.319735	0.173729	0.401023	-0.185277	0.146829	-0.022284	0.00604507	-0.196025	0.0808222	-0.261742	0.141844	0.0331982	0.110456	0.179452	0.226648	0.301918	0.183487	-0.0457814	-0.22934	0.432584	-0.24816	-0.0837095	-0.0249924	-0.0400659	-0.109707	-0.171643	0.0872296	0.0111479	-0.0143229	0.227199	1.11863
-0.296713	0.110633	0.400337	-0.185523	0.14753	-0.0242821	0.00232454	-0.193651	0.0806419	-0.262227	0.14089	0.0825004	0.107648	0.181702	0.23604	0.310376	0.183007	-0.049673	-0.230174	0.418029	-0.248514	-0.0826129	-0.0219181	-0.0401307	-0.119008	-0.170112	0.0964636	0.0095382	-0.0080548	0.22487	1.09089
-0.301542	0.154904	0.400345	-0.185607	0.145365	-0.0493955	0.0065438	-0.165604	0.0863693	-0.23009	0.142592	0.0499155	0.108617	0.184526	0.203017	0.305375	0.164785	-0.0470354	-0.230042	0.430828	-0.24773	-0.0838782	-0.0133295	-0.0400585	-0.105487	-0.173277	0.0909732	-0.0842436	-0.0106613	0.143205	1.03946
-0.232089	0.155296	0.400992	-0.183857	0.14485	-0.0170225	0.00534785	-0.18316	0.0818905	-0.241028	0.141162	0.0474317	0.109824	0.184388	0.205432	0.300763	0.16812	-0.0474004	-0.224579	0.424285	-0.252165	-0.0832713	-0.020163	-0.039994	-0.108924	-0.172049	0.0898944	-0.0139595	-0.000759016	0.170976	1.00559
-0.23648	0.149104	0.400967	-0.183893	0.144117	-0.00523554	0.00893654	-0.182047	0.0815337	-0.240841	0.141379	0.0471615	0.110631	0.184072	0.199375	0.304781	0.160939	-0.0480757	-0.218426	0.421214	-0.251976	-0.0831656	-0.0202792	-0.0399798	-0.109168	-0.171447	0.0908019	0.000911023	-0.00011825	0.177057	0.999061
-0.232849	0.134661	0.400789	-0.183961	0.144952	-0.0197364	0.00958341	-0.184122	0.081528	-0.23818	0.141277	0.0398488	0.105369	0.183453	0.206798	0.301816	0.174126	-0.0476342	-0.210958	0.415166	-0.251701	-0.0890321	-0.0200571	-0.0397618	-0.110068	-0.168855	0.0893713	0.00208044	-0.0115567	0.173603	0.987367
-0.110318	0.14966	0.400718	-0.182727	0.1435	-0.0119066	0.0121684	-0.186622	0.0821567	-0.235026	0.141297	0.0470392	0.108867	0.183692	0.20639	0.303395	0.17351	-0.0476438	-0.218869	0.398031	-0.251089	-0.0985068	-0.0225365	-0.0400009	-0.110567	-0.029698	0.0890328	0.000554338	-0.0132281	0.165826	0.91092
-0.114252	0.145375	0.398964	-0.0530937	0.141714	-0.030033	0.00677253	-0.185588	0.0815825	-0.23659	0.140913	0.0517502	0.0996224	0.183418	0.207375	0.303131	0.173786	-0.0474344	-0.227863	0.402738	-0.248924	-0.0939335	-0.0219947	-0.0405487	-0.109765	-0.0197387	0.0891142	0.00067552	-0.0138329	0.175012	0.885962
-0.129531	0.144043	0.391205	-0.0184526	0.142724	-0.02456	0.00727631	-0.186783	0.0817917	-0.235556	0.140709	0.043134	0.103732	0.183717	0.206839	0.303101	0.171886	-0.047339	-0.220437	0.402567	-0.250204	-0.094858	-0.0220482	-0.0401838	-0.110099	-0.0750364	0.089238	-0.000319725	-0.00994075	0.171434	0.881166
-0.124543	0.144089	0.39366	-0.033778	0.141968	-0.0256365	0.00668773	-0.184181	0.0820567	-0.236159	0.140661	0.0452824	0.0996827	0.183612	0.206355	0.303387	0.171866	-0.0475046	-0.219267	0.403021	-0.249389	-0.0924566	-0.0217799	-0.0403412	-0.11011	-0.0457017	0.089374	0.000348482	-0.0112315	0.170435	0.876295
-0.128873	0.144568	0.391551	-0.0392453	0.142485	-0.0251617	0.00816934	-0.187549	0.0833928	-0.235596	0.140696	0.0486158	0.112224	0.183588	0.169335	0.303074	0.172357	-0.0480045	-0.222249	0.399155	-0.250306	-0.0901728	-0.0217703	-0.040471	-0.111211	-0.0429712	0.0892286	0.00233411	-0.00935805	0.171949	0.865446
-0.122532	0.123478	0.386211	-0.0557938	0.141978	-0.0270759	0.00762965	-0.187398	0.0309626	-0.235436	0.140629	0.0472084	0.0934464	0.183596	0.191031	0.303188	0.172799	-0.054442	-0.223168	0.401532	-0.250204	-0.088716	-0.0177491	-0.0402857	-0.073422	-0.0438032	0.100799	0.000792025	-0.0114415	0.169879	0.850575
-0.122717	0.053625	0.353602	-0.0513417	0.142115	-0.0492039	0.0117453	-0.186844	0.0615357	-0.237427	0.14065	0.0481075	0.112795	0.15472	0.185951	0.300786	0.169341	-0.052363	-0.221292	0.396666	-0.252439	-0.0888442	-0.0257125	-0.0458802	-0.0757012	-0.0420343	0.0900083	0.0277532	-0.0108091	0.170939	0.805061
-0.124797	0.127675	0.383821	-0.0466995	0.141722	-0.0287434	0.00764337	-0.179691	0.0831265	-0.244688	0.139175	0.0469828	0.0876519	0.107595	0.165546	0.264912	0.184507	-0.0598947	-0.121673	0.388603	-0.268823	0.0837493	-0.0415375	-0.0405649	-0.0771198	-0.0438357	0.092072	0.000904981	0.0213342	0.17077	0.771898
-0.122824	0.0799229	0.357191	-0.0487697	0.141928	-0.0398372	0.00927725	-0.178058	0.0601313	-0.23785	0.139572	0.0474878	0.109497	0.101179	0.176684	0.265116	0.171239	-0.0560145	-0.151581	0.39486	-0.253939	-0.00288736	-0.0239804	-0.0418261	-0.079218	-0.0424163	0.0914536	0.00387974	-0.00810092	0.171122	0.734584
-0.122824	0.0799229	0.357191	-0.0487697	0.141928	-0.0398372	0.00927725	-0.178058	0.0601313	-0.23785	0.139572	0.0474878	0.109497	0.101179	0.176684	0.265116	0.171239	-0.0560145	-0.151581	0.39486	-0.253939	-0.00288736	-0.0239804	-0.0418261	-0.079218	-0.0424163	0.0914536	0.00387974	-0.00810092	0.171122	0.734584
-0.122971	0.0897572	0.357179	-0.0461855	0.142061	-0.0358236	0.00939032	-0.182082	0.0810883	-0.238765	0.139233	0.0473953	0.101534	0.10855	0.171951	0.263681	0.171266	-0.0553974	-0.131531	0.388885	-0.255431	-0.01141	-0.0240208	-0.0420963	-0.079191	-0.0424128	0.0918451	0.00478499	-0.00711467	0.171051	0.728494
-0.122939	0.0848559	0.358209	-0.048268	0.141706	-0.0374558	0.00883791	-0.179076	0.0729769	-0.238014	0.139357	0.0474811	0.102106	0.103656	0.175226	0.262591	0.171842	-0.0571864	-0.127325	0.389985	-0.254776	-0.00960208	-0.0263185	-0.0420653	-0.0786058	-0.0425257	0.0919985	0.00403175	-0.007495	0.171118	0.725438
-0.123062	0.0842291	0.358441	-0.0464797	0.141855	-0.0376142	0.00899331	-0.179103	0.076282	-0.238625	0.138724	0.0475227	0.104309	0.098113	0.173909	0.264729	0.170848	-0.0558983	-0.1443	0.34763	-0.254576	-0.0168454	-0.0280463	-0.0434142	-0.0779148	-0.0424868	0.0918619	0.00484674	-0.00524907	0.170992	0.699022
-0.123114	0.0841684	0.348483	-0.0521978	0.141872	-0.0372584	0.00898208	-0.179541	0.070289	-0.238236	0.138707	0.0473749	0.103402	0.100834	0.17342	0.143483	0.170922	-0.0637608	-0.131265	0.358015	-0.254249	-0.0148331	-0.0265696	-0.0426848	-0.0782143	-0.0424561	0.0915093	0.00591589	-0.000803433	0.171052	0.646604
-0.123152	0.0964202	0.347275	-0.0523833	0.144042	-0.0367442	0.00898717	-0.0676048	0.0709024	-0.235132	0.139159	0.0473661	0.0889077	0.0968467	0.174008	0.169307	0.170946	-0.0727217	-0.131939	0.370054	-0.132282	-0.0158222	-0.0286462	-0.0425121	-0.0787012	-0.042573	0.0908925	0.00571582	0.00618253	0.169835	0.587126
-0.123261	0.0874364	0.315827	-0.0517135	0.140102	-0.0371436	0.00422783	-0.00631754	0.0718722	-0.235797	0.139353	0.0119169	0.0975967	0.102207	0.145137	0.179101	0.171165	-0.0584714	-0.135974	0.362629	-0.125496	-0.0113318	-0.0242967	-0.0419669	-0.0788428	-0.0428171	0.0915069	0.00476562	-0.00445175	0.167593	0.545253
-0.123306	0.0853339	0.243215	-0.0496805	0.142877	-0.0369863	0.00529533	-0.0887092	0.0710723	-0.23559	0.138889	0.0450858	0.0832005	0.0978218	0.143142	0.165037	0.171071	-0.0608039	-0.1329	0.371226	-0.112289	-0.015909	-0.0234939	-0.0415919	-0.0834399	-0.043093	0.08936	0.00496617	0.0166788	0.169675	0.509356
-0.123735	0.0863509	0.242287	-0.0529226	0.142277	-0.0387403	0.007297	-0.074518	0.0741514	-0.236131	0.139935	0.0336948	0.0559291	0.0867038	0.0404495	0.16331	0.171047	-0.0621285	-0.0264648	0.36734	-0.127298	-0.0162353	-0.0280862	-0.0414998	-0.0858263	-0.0426059	0.0879958	0.00378149	0.00251488	0.169114	0.465826
-0.123724	0.0850327	0.244385	-0.0300381	0.141828	-0.0383693	0.008089	-0.0738208	0.0487319	-0.23523	0.139626	0.0380747	0.0405081	0.0905585	0.0618437	0.163694	0.17107	-0.062635	-0.0353484	0.369163	-0.130096	-0.0160952	-0.0282267	-0.0430269	-0.0849564	-0.0427919	0.0884675	0.00406586	-0.000165837	0.168456	0.465203
-0.123536	0.0903623	0.242104	-0.0456698	0.141474	-0.0384359	0.00947454	-0.0709226	0.0345652	-0.235651	0.140445	0.0338836	0.0530421	0.0898146	0.0473579	0.167067	0.171112	-0.0623238	-0.0348743	0.370029	-0.124654	-0.015373	-0.0283234	-0.0422873	-0.0846813	-0.0427287	0.0884968	0.00418752	0.00246449	0.169146	0.4645
-0.123371	0.0880668	0.242674	-0.0419603	0.139162	-0.0383366	0.0102376	-0.0686166	0.0619536	-0.235744	0.139618	0.0322839	0.0572898	0.0879716	0.0372214	0.168634	0.171018	-0.0630841	-0.0411304	0.367269	-0.124128	-0.0160471	-0.0273211	-0.0420558	-0.0148471	-0.0423649	0.0885262	0.00371157	0.00504007	0.167948	0.456152
-0.0861161	0.0778489	0.200312	-0.0564656	0.141149	-0.0383831	0.00869807	-0.0830404	0.0668273	-0.238505	0.139716	0.0346107	0.0531517	0.0882222	0.0418467	0.0557524	0.173984	-0.0552846	-0.0461553	0.367624	-0.119394	-0.0161924	-0.0263571	-0.0360942	-0.0075095	-0.0627001	0.089213	0.00160031	0.00207721	0.165016	0.408997
-0.0942554	0.0812171	0.202639	-0.0450352	0.140154	-0.0383459	0.00870074	-0.071124	0.0641399	-0.236615	0.139985	0.0344796	0.0535966	0.0877928	0.0344913	0.0611193	0.173073	-0.0602635	-0.0426467	0.36751	-0.118921	-0.0159934	-0.0267869	-0.0382931	-0.0199982	-0.0480565	0.0883784	0.00270607	0.00317648	0.16582	0.406293
-0.0927201	0.0800929	0.208284	-0.0566	0.139872	-0.0387489	0.00948505	-0.0786171	0.0675146	-0.195617	0.140286	0.0333217	0.00519213	0.0887106	0.0377467	0.0729971	0.173013	-0.058032	-0.0454304	0.367489	-0.113075	-0.0161195	-0.0250614	-0.0385829	-0.0160253	-0.055059	0.0887723	0.000226673	0.00890227	0.165056	0.391266
-0.0934663	0.080026	0.203776	-0.0512211	0.140443	-0.0384603	0.00989029	-0.0748145	0.0679124	-0.195125	0.140787	0.0333728	0.00809367	0.0887817	0.0363218	0.0732633	0.171981	-0.0590764	-0.0427959	0.36764	-0.107797	-0.0160817	-0.0252901	-0.039037	-0.0128817	-0.0524208	0.0885859	0.00206115	0.00647019	0.165479	0.386733
-0.093456	0.0812823	0.209097	-0.0552777	0.139706	-0.0386527	0.00718525	-0.0764583	0.0674157	-0.199424	0.140943	0.0291569	0.00956059	0.0881981	0.0373987	0.0692809	0.169409	-0.0585244	-0.0426311	0.359684	-0.103561	-0.0161375	-0.0248205	-0.0391019	-0.0196218	-0.0525571	0.0898796	0.000982691	0.00578405	0.148004	0.377736
-0.0934551	0.0812888	0.205214	-0.0546245	0.139713	-0.0384327	0.0118646	-0.0758068	0.067266	-0.177011	0.140822	0.0327999	0.0102836	0.0881565	0.0372652	0.069162	0.171922	-0.0588744	-0.0428046	0.360707	-0.0962885	-0.0160974	-0.0251862	-0.0389419	-0.0166537	-0.0508941	0.0888643	0.000845881	0.00558444	0.15144	0.368513
-0.0938408	0.0789932	0.148371	-0.0533645	0.139865	-0.0367725	0.00867858	-0.0754081	0.0671389	-0.181695	0.1407	0.0327728	0.0210833	0.0899833	0.0369799	0.0692228	0.164546	-0.0634103	-0.0424695	0.362039	-0.09856	-0.0159305	-0.0252802	-0.0386267	-0.00833897	-0.0519053	0.0922545	0.00946311	0.00646898	0.156995	0.3518
-0.0921095	0.0760269	0.138892	-0.0241678	0.139801	-0.0372292	0.0112532	-0.0717225	0.0686109	-0.179699	0.142608	0.0535937	0.01801	0.0537294	0.0371949	0.0709524	0.168843	-0.0607756	-0.051733	0.237533	-0.0650955	-0.0290387	-0.0254629	-0.038612	0.00764084	-0.0531893	0.0988321	0.0137248	0.00602225	0.154059	0.265312
-0.0936704	0.0768482	0.15123	-0.0554037	0.139835	-0.0371269	0.0109097	-0.0709112	0.067591	-0.178961	0.132944	0.0338565	0.0155788	0.0493141	0.0361318	0.0702266	0.171025	-0.0648248	-0.0430092	0.198066	-0.090325	-0.0573834	-0.0251968	-0.0388085	0.0050287	-0.052573	0.0966003	0.00318287	0.00638585	0.154249	0.255116
-0.0911254	0.073356	0.158185	-0.04699	0.139879	-0.0371876	0.0100189	-0.0711201	0.0662298	-0.180276	0.125857	0.0473272	0.0168219	0.0504242	0.036771	0.069485	0.168264	-0.0649867	-0.0442988	0.188455	-0.0850662	-0.0287965	-0.0253865	-0.0387852	0.0111151	-0.0529567	0.0953766	0.00486545	0.00638355	0.155193	0.247397
-0.0770441	0.0758506	0.149715	-0.0428123	0.139886	-0.0371113	0.010412	-0.0695253	0.0669881	-0.179416	0.112066	0.0423217	0.0161536	0.0566136	0.0365104	0.0694855	0.168434	-0.0633916	-0.0435597	0.196851	-0.0807127	-0.035597	-0.0251562	-0.0387529	0.0100493	-0.0526105	0.0963657	0.00337675	0.00620221	0.154558	0.241524
-0.064199	0.075701	0.154917	-0.0428621	0.139899	-0.036076	0.0106265	-0.0714286	0.0668877	-0.179835	0.118319	0.0421156	0.0156458	0.0627831	0.0364768	0.0693675	0.169821	-0.0344512	-0.0430911	0.192369	-0.081458	-0.0293783	-0.0251687	-0.0388144	-0.000739425	-0.0522859	0.0948582	0.00340419	0.0060879	0.154951	0.239011
-0.0708528	0.075343	0.151523	-0.0462952	0.139893	-0.0370977	0.0104904	-0.0702785	0.0666923	-0.179725	0.109775	0.041835	0.0161599	0.0578987	0.0364838	0.0694109	0.0433533	-0.0583973	-0.0434681	0.192712	-0.0809409	-0.0323158	-0.0252234	-0.0387211	0.010157	-0.0526492	0.0954939	0.00378974	0.00608699	0.154578	0.212095
-0.0681867	0.0759425	0.0822973	-0.0463746	0.139888	-0.0371312	0.010187	-0.0695569	0.0667683	-0.179481	0.108511	0.043245	0.0168268	0.0579583	0.0369312	0.069126	0.0471367	-0.0562096	-0.0422664	0.195251	-0.0840068	-0.0364368	-0.0248148	-0.0387184	0.0101816	-0.0510249	0.0960564	0.00316673	0.00623692	0.154655	0.197022
-0.0611153	0.0755264	0.0232263	-0.0437603	0.139915	-0.0365673	0.0101777	-0.0695845	0.0670597	-0.179356	0.110923	0.0415152	0.0158585	0.0623183	0.0371646	0.0655855	0.0596904	-0.0548248	-0.0432921	0.194229	-0.0833758	-0.031274	-0.00868052	-0.0387268	0.0067762	-0.0300138	0.0953382	0.00364129	0.0071361	0.154934	0.188041
-0.061228	0.0744578	0.0243449	-0.0450914	0.139916	-0.0368953	0.0103695	-0.0691826	0.0671849	-0.179668	0.110274	0.0421313	0.0150482	0.059044	0.0368539	0.0658193	0.0654855	-0.0469919	-0.0432266	0.193852	-0.0824568	-0.0312985	-0.0101889	-0.0395836	0.00816734	-0.036138	0.0953345	0.003708	0.00672552	0.154382	0.18763
-0.0590487	0.0753596	0.023346	-0.0451705	0.139898	-0.0368461	0.0103434	-0.0697067	0.0671545	-0.179666	0.1105	0.04212	0.0150654	0.0528693	0.0374232	0.0651505	0.0662879	-0.0484328	-0.0432346	0.193447	-0.0827495	-0.0320569	-0.00190114	-0.0406349	0.00828369	-0.0176675	0.095484	0.0037601	0.00662977	0.154526	0.186082
-0.059882	0.0754961	0.0247464	-0.0450994	0.14021	-0.0368029	0.00751884	-0.0692508	0.068438	-0.140382	0.109045	0.0418933	0.0154927	0.0529881	0.0371214	0.065202	0.0656448	-0.0525506	-0.0444145	0.193753	-0.0853324	-0.0319535	-0.00368695	-0.0392044	0.00834946	-0.0219602	0.094797	0.00586944	0.00675466	0.155005	0.174593
-0.0616769	0.0754355	0.0372001	-0.0451535	0.139892	-0.0366839	0.00757903	-0.0682847	0.067156	-0.12905	0.0745583	0.0299968	0.015484	0.0529412	0.0374383	0.0647051	0.0665036	-0.0540765	-0.0463859	0.19371	-0.0880089	-0.0319899	-0.00111697	-0.0399593	0.0107351	-0.0231324	0.0245668	0.00828622	0.00676097	0.160266	0.159249
-0.0605669	0.075186	0.0317642	-0.0451634	0.132951	-0.0364529	-0.00515303	-0.0695373	0.0676537	-0.143965	0.0908778	0.0378984	0.0153327	0.0427149	0.0373766	0.0526013	0.0192384	-0.0526674	-0.043701	0.183329	-0.0827904	-0.0315484	-0.00417181	-0.0400878	0.00913345	-0.0238616	0.0286752	0.00554764	0.00769986	0.155668	0.151394
-0.0287586	0.0753492	0.0329687	-0.045364	0.137278	-0.0365195	-0.0041227	-0.0712612	0.0669204	-0.140072	0.0830251	0.033266	0.0154501	0.0512072	0.0374288	0.0659181	0.0387298	-0.0530538	-0.043102	0.180781	-0.0832702	-0.031808	-0.00378649	-0.0398923	0.00898849	-0.0242381	0.0196309	0.00437776	0.0172102	0.154971	0.149419
-0.0183107	0.075338	0.031523	-0.0455351	0.134466	0.00478195	0.00250395	-0.0692128	0.067535	-0.136627	0.0862061	0.0350305	0.0153554	0.0499255	0.0373151	0.0586437	0.018167	-0.0531892	-0.0446735	0.175979	-0.0833028	-0.0317284	0.00602944	-0.0399036	0.0164801	-0.0225222	0.0291966	0.00638067	0.0074885	0.155965	0.143177
-0.0315694	0.0740922	0.0322938	-0.0454131	0.135313	-0.00324208	-3.01604e-05	-0.0687776	0.0674683	-0.122582	0.0886727	0.0354747	0.0153374	0.0495192	0.0373656	0.0580734	0.0170622	-0.0531276	-0.0442919	0.171418	-0.0840739	-0.031746	-0.00557621	-0.0402269	0.0128816	-0.0210649	0.0249961	0.00643696	0.0103035	0.155707	0.13861
-0.0347838	0.057558	0.031178	-0.0454445	0.13564	-0.0286077	1.00604e-05	-0.0700822	0.06748	-0.119986	0.0818864	0.0352116	0.0154177	0.0496834	0.0373887	0.0602338	0.00693669	-0.0536182	-0.0448861	0.175665	-0.083337	-0.0317348	-0.00875926	-0.0402028	0.0109627	-0.0158315	0.0282833	0.0053817	0.0113723	0.155539	0.137278
-0.0236903	0.0646263	0.0318108	-0.0454555	0.134735	-0.0157716	-0.000969484	-0.0695694	0.0674876	-0.122123	0.0852739	0.035013	0.0153829	0.0497936	0.0373528	0.0570333	0.0131394	-0.0532438	-0.0445568	0.17308	-0.083258	-0.031729	-0.00285808	-0.0401083	0.0125993	-0.0180922	0.0266543	0.005428	0.0104266	0.155666	0.136461
-0.0328098	0.0521181	0.0313818	-0.0454713	0.123629	-0.0244049	0.00143368	-0.0275547	0.0664474	-0.122046	0.083285	0.0351498	0.0153888	0.0500568	0.0373703	0.011769	0.0138497	-0.0533635	-0.0445236	0.174828	-0.0842715	-0.0317338	-0.00238969	-0.0401553	0.0110663	-0.0159528	0.0265518	0.00557017	0.0123969	0.155971	0.126153
-0.0304739	0.0597923	0.0311123	-0.0454335	0.089488	-0.0193158	0.000682696	-0.0490061	0.0663712	-0.121605	0.0839682	0.0362028	0.0152192	0.0500122	0.0373676	0.0236276	0.0142425	-0.0532907	-0.0446207	0.174436	-0.0837582	-0.0315722	-0.0032205	-0.0401659	0.0118689	-0.018222	0.0263326	0.0056814	0.0110991	0.155599	0.121191
-0.0327777	0.0554626	0.0311394	-0.0454446	0.0837651	-0.0204494	0.000117055	-0.0497876	0.0645836	-0.121634	0.0840968	0.0320418	0.0149822	0.0465027	0.0373636	0.0371597	0.014506	-0.0525149	-0.0446082	0.174517	-0.0470487	-0.0317618	-0.00284317	-0.0401977	0.0102565	-0.00440266	0.0233352	0.00394872	0.016645	0.156857	0.115154
-0.0337376	0.0537531	0.0311767	-0.045431	0.0862407	-0.0192126	0.000303121	-0.0436095	0.0650125	-0.121486	0.0838561	0.0328238	0.0150535	0.0482172	0.0373642	0.0341369	0.0143862	-0.0521355	-0.0446034	0.174412	-0.0481043	-0.0317372	-0.00286697	-0.0401465	0.0110883	-0.0056869	0.0218595	0.00424521	0.0148336	0.156416	0.114592
-0.0321507	0.0547822	0.0283691	-0.0387647	0.0819928	-0.01987	5.49406e-06	-0.0379809	0.0667395	-0.121529	0.084611	0.0330071	0.0147009	0.0499956	-0.00700175	0.0276035	0.0115498	-0.0531697	-0.0445824	0.174492	-0.0516317	-0.0316858	-0.00341223	-0.0385662	0.0111949	-0.0114545	0.0272377	0.00608945	0.0116114	0.156417	0.112102
-0.0324126	0.0530444	0.0296448	-0.0433496	0.0832285	-0.0195357	-0.000204171	-0.0422668	0.0664459	-0.12088	0.0819239	0.033627	0.0147877	0.0462223	0.00433318	0.0326457	0.00206168	-0.0427564	-0.0445916	0.174187	-0.0527284	-0.0316276	-0.00326735	-0.0395768	0.0112268	-0.0110819	0.0253335	0.0050639	0.0125118	0.155695	0.11086
-0.0323574	0.0518611	0.0295012	-0.0433989	0.0858031	-0.0198144	0.000393305	-0.0396108	0.0665129	-0.121482	0.0839788	0.0331789	0.0147396	0.0266223	0.0146979	0.0260853	0.0112643	-0.0399823	-0.0445768	0.174281	-0.0525586	-0.030939	-0.00330568	-0.0392075	0.0112577	-0.0102191	0.0251393	0.00534061	0.0124836	0.155176	0.109453
-0.0310497	0.0503522	0.0297238	-0.0429718	0.0844238	-0.0194549	0.000284098	-0.0396508	0.0665458	-0.121218	0.0839092	0.0233423	0.0142611	0.0270953	0.00936272	0.0266766	0.0117164	-0.0418232	-0.0446543	0.174296	-0.0515074	-0.0291795	-0.00119814	-0.0394252	0.0111562	-0.0103702	0.0251158	0.006095	0.0127675	0.155211	0.108225
-0.0270729	0.0504037	0.0293762	-0.0433114	0.0847795	-0.0197626	0.000232518	-0.0395735	0.042905	-0.121228	0.0832394	0.0301558	0.0111358	0.032039	0.00986337	0.0287155	0.0117304	-0.0433768	-0.0460586	0.174157	-0.0521244	-0.0253377	0.00068528	-0.039582	0.0109671	-0.010655	0.0246662	0.00579777	0.0125474	0.1552	0.106122
-0.0278045	0.0512065	0.0300181	-0.0271958	0.0848512	-0.0198185	0.000304789	-0.0398873	0.0445992	-0.121369	0.083424	0.0297994	0.00831419	0.0327522	0.0104804	0.0285544	0.0113966	-0.0427523	-0.0456056	0.174253	-0.0515507	-0.0248188	0.00117715	-0.0395243	0.0108978	-0.0106844	0.0248169	0.00571608	0.0124007	0.155185	0.10521
-0.02675	0.0498542	0.0274851	-0.028832	0.0847628	-0.0198092	0.000141452	-0.0389235	0.0446418	-0.121278	0.0834638	0.027813	0.0114473	0.0189544	0.00907725	0.0282192	0.0113532	-0.0425106	-0.0411916	0.174368	-0.0518795	-0.0233176	-0.000689616	-0.0392092	0.0111026	-0.0102291	0.013644	0.00566468	0.0125754	0.155449	0.103268
-0.0267926	0.0507861	0.0269628	-0.0218749	0.0832427	-0.0195444	0.000212271	-0.0393111	0.0503291	-0.121297	0.0836821	0.0285472	0.010634	0.0189355	0.00999537	0.0285487	0.0109594	-0.0439389	-0.0406807	0.155397	-0.0507581	-0.0226216	-0.00106064	-0.0393821	0.010817	-0.0123869	0.0236238	0.0069004	0.0128478	0.155218	0.0974371
-0.0260503	0.0502306	0.02854	-0.0314428	0.0848734	-0.0197525	0.000216116	-0.0358397	0.0492521	-0.121388	0.0833128	0.0293795	0.0107218	0.00290004	0.00767411	0.0306761	0.012307	-0.0389986	-0.043338	0.0508871	-0.0505355	-0.0236976	-0.00119908	-0.0419708	0.0108328	-0.0103798	0.031572	0.0188247	0.0128276	0.132906	0.0703945
-0.0265399	0.0499657	0.0280801	-0.0253448	0.0858558	-0.0196909	0.000290221	-0.0343905	0.0475336	-0.121578	0.0835443	0.0287094	0.0115484	0.0072701	0.00940101	0.0417118	0.0118694	-0.0202966	-0.0440205	0.0575515	-0.0500352	-0.0232945	-0.0011955	-0.0440816	0.0108179	-0.0104507	0.0204807	0.00660638	0.0165468	0.121041	0.0668402
-0.0261025	0.0502879	0.0282681	-0.025831	0.0585563	-0.0197312	0.000314298	-0.0358327	0.0472788	-0.121514	0.0840791	0.0287317	0.0111559	-0.00591743	0.00944757	0.0391448	0.0164509	-0.0243994	-0.0373883	0.054903	-0.0502398	-0.0232416	-0.00247627	-0.0474338	-0.00223961	-0.0106081	0.0320297	0.00831986	0.0156416	0.0909041	0.056775
-0.0263691	0.0496501	0.0282272	-0.0275394	0.0638824	-0.019732	-0.000224941	-0.0336829	0.048547	-0.121177	0.0412018	0.0287704	0.0111513	-0.00327224	0.010027	0.0376973	0.016464	-0.0224058	-0.040256	0.0550216	-0.0502827	-0.023324	-0.00278643	-0.0445746	-0.0056496	-0.0103498	0.0307106	0.00933885	0.0153092	0.0947567	0.0524139
-0.0260343	0.0500052	0.0283059	-0.0281884	0.0595664	-0.0196846	-0.00126511	-0.0351136	0.047698	-0.121265	0.0465836	0.0287083	0.0110894	-0.000780503	0.0103465	0.0363386	0.0179132	-0.0236295	-0.037841	0.0549616	-0.0502727	-0.0232157	-0.00353513	-0.0453074	0.00465743	-0.0102273	0.0334575	0.00942538	0.0151824	0.0913127	0.0518365
-0.0286102	0.0500441	0.0285445	-0.0242032	0.0579656	-0.0197937	-0.00444118	-0.0346208	0.049129	-0.121351	0.0457903	0.0327617	0.0111165	-0.00214297	0.00576151	0.0385583	0.015516	-0.0214034	-0.0420021	0.0547802	-0.043182	-0.0235834	-0.00144085	-0.044224	0.00179892	-0.0101984	0.0296092	0.01019	0.0182255	0.0478909	0.0452077
-0.0267858	0.0498827	0.0284837	-0.024679	0.0560797	-0.0198742	-0.00070537	-0.0349829	0.0490108	-0.121261	0.0427635	0.0299772	0.0110948	-0.000219607	0.00946026	0.0374097	0.0154177	-0.0207348	-0.0411385	0.0549202	-0.0189294	-0.0234087	0.00153443	-0.0449105	0.0034186	-0.0101501	0.0304276	0.00973942	0.0166852	0.0469495	0.042756
-0.0284087	0.0498755	0.0285621	-0.0275391	0.0539252	-0.0200563	-0.00303162	-0.0348021	0.0489257	-0.106871	0.0453772	0.030721	0.0110932	0.000403449	0.00835471	0.0271423	0.0163293	-0.0220545	-0.040539	0.058386	-0.0299091	-0.0233998	-0.00049964	-0.0411712	0.00278653	-0.0101147	0.0295142	0.0100055	0.0175513	0.0529952	0.0402877
-0.0277517	0.0498507	0.0285252	-0.0250276	0.0551145	-0.0199128	-0.00294339	-0.0345733	0.0480243	-0.0577299	0.0358247	0.0308711	0.0111261	0.00102965	0.00768811	0.0299267	0.0159944	-0.0219481	-0.0412909	0.0591469	-0.0335446	-0.0233895	-0.000675345	-0.0434176	0.00376551	-0.0101349	0.0296922	0.00958349	0.017435	0.0526536	0.0319539
-0.0278487	0.0498734	0.0284996	-0.025513	0.0539326	-0.0208058	-0.00245705	-0.0332093	0.0484607	-0.0598001	0.0186387	0.0308474	0.0111515	0.000172037	0.0090277	0.0324198	0.0161231	-0.0222241	-0.0409796	0.0563566	-0.0291954	-0.0233807	-0.000564126	-0.0417151	0.00293019	-0.0101718	0.0296325	0.00971654	0.0161591	0.0532349	0.0305853
-0.0280615	0.0498318	0.0285118	-0.026009	0.0541417	-0.0161567	-0.00268753	-0.0344385	0.0483625	-0.0608427	0.0205926	0.0301795	0.00986296	-0.000344343	0.00821718	0.0325227	0.0159576	-0.0218063	-0.041144	0.0565997	-0.0315204	-0.0161947	0.000131103	-0.0343241	0.00368659	-0.0101647	0.0294357	0.00973749	0.0170318	0.0522215	0.0298997
-0.0280615	0.0498318	0.0285118	-0.026009	0.0541417	-0.0161567	-0.00268753	-0.0344385	0.0483625	-0.0608427	0.0205926	0.0301795	0.00986296	-0.000344343	0.00821718	0.0325227	0.0159576	-0.0218063	-0.041144	0.0565997	-0.0315204	-0.0161947	0.000131103	-0.0343241	0.00368659	-0.0101647	0.0294357	0.00973749	0.0170318	0.0522215	0.0298997
-0.028145	0.0318223	0.0285113	-0.026089	0.0546241	-0.0190027	-0.00297568	-0.0339224	0.0483531	-0.0625188	0.017944	0.0303336	0.0102832	-9.67108e-05	0.00831985	0.0276586	0.0160212	-0.0220209	-0.0411192	0.0565059	-0.0284766	-0.0192293	-3.97461e-05	-0.037172	0.00337569	-0.0112954	0.0297902	0.00968151	0.0167532	0.0526694	0.0285942
-0.0282127	0.0319023	0.0285991	-0.0258969	0.0543656	-0.0194421	-0.00255688	-0.0339159	0.0483047	-0.0599163	0.0162712	0.0303531	0.00890261	-2.50526e-05	0.00845476	0.0312445	0.0160269	-0.0219196	-0.0411431	0.0565748	-0.0278185	-0.0186776	-0.000180626	-0.0375589	0.00313289	-0.0103581	0.0295993	0.00966283	0.0168309	0.0526526	0.0283354
-0.0289694	0.0332669	0.028574	-0.0256801	0.0479553	-0.0173074	-0.00268008	-0.0338852	0.0476009	-0.0594561	0.0174589	0.0287797	0.00976416	-6.25712e-05	-0.00113178	0.0318972	0.0145979	-0.0218496	-0.0414691	0.0566977	-0.0253456	-0.0164405	0.000553061	-0.0368928	0.00317781	-0.0107353	0.0294987	0.00963354	0.0152298	0.0522866	0.0271776
-0.0279212	0.0356148	0.0286358	-0.0258912	0.0496945	-0.0151472	-0.00272281	-0.0340463	0.0476135	-0.0599631	0.0106804	0.0299235	0.00912894	-0.000129565	0.00176807	0.0303877	0.0166066	-0.0219247	-0.0415501	0.0501638	-0.0285304	-0.0140402	-0.000166914	-0.0376906	0.0034167	-0.0111746	0.0296048	0.00967964	0.0167576	0.0521505	0.0268241
-0.0222381	0.0354853	0.0272355	-0.0263061	0.0366254	-0.0128693	-0.00250694	-0.0366786	0.0286301	-0.0598168	0.0104065	0.0176838	0.00945626	0.00588469	0.000414502	0.0309997	0.0135803	-0.0218377	-0.0426177	0.05341	-0.0145397	-0.0130937	-7.02355e-06	-0.0347143	0.00370993	-0.0120874	0.0295533	-0.00638054	0.017671	0.0477367	0.0225333
-0.0220153	0.0242771	0.0197861	-0.025959	0.042465	-0.0113779	0.0019198	-0.0351627	0.0303069	-0.060116	0.0129226	0.0236402	0.00745987	0.0043536	0.00353352	0.008991	0.0143403	-0.0203755	-0.0423455	0.0540822	-0.0238478	-0.0150886	0.000330439	-0.0370962	0.00399318	-0.0116436	0.0221281	0.00334194	0.0153853	0.0459736	0.0212525
-0.0230047	0.0344203	0.0066982	-0.0261115	0.0367361	-0.0124542	-0.000736174	-0.035489	0.0242304	-0.0600152	0.0123382	0.0242824	0.00806118	0.00240785	0.00507833	0.018192	0.0131139	-0.0207937	-0.042251	0.0544428	-0.0253352	-0.0127248	0.000795641	-0.0264401	0.00265249	-0.0116158	0.0240719	-1.75856e-06	0.0156209	0.045863	0.0204895
-0.0233068	0.0317963	0.0123097	-0.0259796	0.0395873	-0.0110257	-0.0016895	-0.0347318	0.0256332	-0.0600455	0.0127834	0.0213211	0.00830379	0.00267825	0.00160681	0.0173678	0.0144315	-0.020952	-0.042001	0.055	-0.0194826	-0.0143261	0.000281152	-0.0250984	0.00392762	-0.0118925	0.0222276	-7.77506e-05	0.0160346	0.0319525	0.0191196
-0.0232913	0.0314839	0.0133673	-0.0266181	0.0380085	-0.011453	0.000109013	-0.0350882	0.027601	-0.0601104	0.0112832	0.0251336	0.00768529	0.00331764	0.0109699	0.0153813	0.0136822	-0.020723	-0.0419271	0.0270199	-0.0220489	-0.0133599	0.00155407	-0.0210028	0.00351699	-0.0118747	0.0222502	-0.00184317	0.0160755	0.00417862	0.0159295
-0.0233268	0.030019	0.0126732	-0.026921	0.0391722	-0.0120902	-0.00126368	-0.0352027	0.0275028	-0.0605954	0.0130558	0.0228812	0.00733887	0.00272208	0.0107509	0.0149215	0.013686	-0.0207042	-0.0156523	0.0351777	-0.0237298	-0.0139986	0.00381796	-0.0261193	0.00382869	-0.0118468	0.0133861	-0.00121992	0.0154789	0.0142075	0.0151052
-0.0233298	0.0296614	0.0133736	-0.0263754	0.0380219	-0.0116003	-0.000205882	-0.0350353	0.0273787	-0.0602159	0.011623	0.0231068	0.00773306	0.00337143	0.00662439	0.0146778	0.012643	-0.0206713	-0.0227242	0.0312517	-0.021667	-0.0137728	0.000936529	-0.0218485	0.00350316	-0.0118396	0.0133205	-0.00131804	0.0158685	0.0151555	0.0145121
-0.0230844	0.0301616	0.0133759	-0.0265255	0.0383396	-0.0116395	-9.40579e-05	-0.0350149	0.0269649	-0.0603213	0.0120559	0.0228813	0.00772811	0.0032286	0.00488748	0.015695	0.0132533	-0.0205955	-0.0189718	0.0300837	-0.0221628	-0.0137804	0.00105471	-0.0223871	0.00350916	-0.0117846	0.0139799	-0.000991148	0.015905	0.0133073	0.0143574
-0.0230767	0.0297288	0.0127582	-0.0265907	0.0382328	-0.0119663	-0.000725691	-0.0350419	0.0262939	-0.0604157	0.0121057	0.0221636	0.00771084	0.00318752	0.00665922	0.0147602	0.0133065	-0.0206507	-0.0144651	0.03069	-0.0224359	-0.014182	0.00103661	-0.022621	0.00355591	-0.0118274	0.0129384	-0.00120997	0.015856	0.0148392	0.0141955
-0.0232422	0.0297324	0.0125888	-0.0265385	0.0320152	-0.0119197	-0.000742519	-0.0350181	0.027176	-0.0603041	0.0120333	0.0149339	0.00774266	0.00297185	0.00660449	0.000494667	0.0129745	-0.0206268	-0.0186869	0.0268234	-0.0217885	-0.0139526	0.00153587	-0.0211729	0.00387497	-0.00815545	0.0119388	-0.00163897	0.0158532	0.0132233	0.0129719
-0.0232422	0.0297324	0.0125888	-0.0265385	0.0320152	-0.0119197	-0.000742519	-0.0350181	0.027176	-0.0603041	0.0120333	0.0149339	0.00774266	0.00297185	0.00660449	0.000494667	0.0129745	-0.0206268	-0.0186869	0.0268234	-0.0217885	-0.0139526	0.00153587	-0.0211729	0.00387497	-0.00815545	0.0119388	-0.00163897	0.0158532	0.0132233	0.0129719
-0.0232791	0.0297037	0.0129351	-0.0265746	0.0311966	-0.0119354	-0.000680953	-0.0350176	0.0270841	-0.0602724	0.0121311	0.0138944	0.00774222	0.00298754	0.0059335	-0.00156029	0.0129315	-0.0206192	-0.0181389	0.027039	-0.0218241	-0.0139894	0.00166259	-0.0212376	0.00400342	-0.00913662	0.0120318	-0.00152337	0.0157646	0.0139646	0.0129216
-0.0232381	0.0297431	0.0128252	-0.0265281	0.031037	-0.0119517	-0.000763153	-0.034996	0.0267092	-0.0602855	0.0121258	0.0138635	0.00776122	0.00296561	0.00632659	0.000388342	0.0129346	-0.020613	-0.0181868	0.0269201	-0.0217613	-0.0139592	0.0016318	-0.0212841	0.00397756	-0.00862112	0.0120294	-0.00157823	0.0157838	0.0140416	0.0128759
-0.0232305	0.0297331	0.0128837	-0.0264422	0.0311678	-0.0119798	-0.000432203	-0.00882746	0.0270054	-0.0599183	0.0121682	0.0138656	0.00776339	0.00290693	0.00652759	-0.00138397	0.0129474	-0.0206236	-0.017735	0.0268767	-0.0217984	-0.0139941	0.00157231	-0.0214897	0.00394289	-0.00808335	0.0122521	-0.00647605	0.0157933	0.0137728	0.0117322
-0.0221609	0.0302117	0.0128669	-0.0264553	0.031204	-0.0123863	-0.00241178	-0.0202271	0.0267184	-0.0600873	0.0123698	0.0139469	0.00758858	0.00296033	0.0056048	-0.00165735	0.0129433	-0.0150556	-0.0176488	0.0219476	-0.0216242	-0.0123263	0.00156023	-0.0208901	0.00391978	-0.00819904	0.011957	-0.00685236	0.0158328	0.01362	0.0115382
-0.0229879	0.0298542	0.0128341	-0.0264361	0.0311976	-0.0111429	-0.00378725	-0.0141517	0.0269469	-0.0601244	0.0122386	0.0141328	0.00777062	0.0029386	0.00552904	-0.00071702	0.0129493	-0.0186195	-0.0182178	0.0197287	-0.0209313	-0.00737916	0.00156733	-0.0209442	0.003927	-0.00822847	0.0113099	-0.00336036	0.0158138	0.0135841	0.0112122
-0.0229207	0.0298106	0.012857	-0.0264755	0.031212	-0.0114047	-0.00262152	-0.0157453	0.0268361	-0.0602024	0.0121997	0.0140461	0.00732824	0.00287683	0.00550789	-0.000608512	0.00643427	-0.0176631	-0.0178228	0.0216617	-0.0193954	-0.00829153	0.00148817	-0.0211523	0.00393146	-0.00824084	0.0099764	-0.00331121	0.0151226	0.00687282	0.0109273
-0.0226784	0.029694	0.0128631	-0.0264751	0.0311497	-0.0115149	-0.00109664	-0.0150798	0.0268649	-0.0601744	0.0121236	0.0140525	0.0079225	0.00279059	0.00578835	-0.0011298	0.00678701	-0.0170608	-0.0179016	0.0208609	-0.0180321	-0.0108028	0.00148726	-0.021183	0.00391883	-0.00847039	0.0101794	-0.00348021	0.0148006	0.00532284	0.0108222
-0.0224756	0.029495	0.012856	-0.0264861	0.0311826	-0.0116643	0.00171433	-0.0151487	0.0268448	-0.0601138	0.0121585	0.0140134	0.00720916	0.00277742	0.00571216	-0.00129792	0.00359226	-0.0174092	-0.0178452	0.0194626	-0.0201183	-0.010415	0.00151476	-0.0212296	0.00392977	-0.00868193	0.0102915	-0.0035567	0.0141559	0.00487363	0.0107682
-0.022439	0.0295537	0.0128587	-0.0264887	0.030866	-0.0116184	-0.000207269	-0.0152829	0.0268926	-0.0601662	0.0121637	0.01405	0.00732251	0.00289779	0.00575679	-0.000822533	0.00355102	-0.0174912	-0.0178916	0.0204717	-0.0113242	-0.0109133	0.0014915	-0.0210971	0.00391222	-0.00851073	0.00973914	-0.00363523	0.013909	0.00347733	0.0105034
-0.0226466	0.0284418	0.0125735	-0.0258842	0.0310938	-0.0116611	0.00124012	-0.0076553	0.0268624	-0.0601414	0.0121659	0.0135255	0.00811762	0.00283612	0.00239112	-0.00124358	0.00401072	-0.0175968	-0.011141	0.0197945	-0.0138259	-0.0102011	0.00343543	-0.0210522	0.00405686	-0.00409452	0.0100144	-0.00343319	0.0138883	0.00384002	0.0100084
-0.0226466	0.0284418	0.0125735	-0.0258842	0.0310938	-0.0116611	0.00124012	-0.0076553	0.0268624	-0.0601414	0.0121659	0.0135255	0.00811762	0.00283612	0.00239112	-0.00124358	0.00401072	-0.0175968	-0.011141	0.0197945	-0.0138259	-0.0102011	0.00343543	-0.0210522	0.00405686	-0.00409452	0.0100144	-0.00343319	0.0138883	0.00384002	0.0100084
-0.0226466	0.0284418	0.0125735	-0.0258842	0.0310938	-0.0116611	0.00124012	-0.0076553	0.0268624	-0.0601414	0.0121659	0.0135255	0.00811762	0.00283612	0.00239112	-0.00124358	0.00401072	-0.0175968	-0.011141	0.0197945	-0.0138259	-0.0102011	0.00343543	-0.0210522	0.00405686	-0.00409452	0.0100144	-0.00343319	0.0138883	0.00384002	0.0100084
-0.0225754	0.0285257	0.0126201	-0.0257457	0.0311012	-0.0115843	0.000991515	-0.00783018	0.0268032	-0.0601397	0.0121521	0.013569	0.00800078	0.00280854	0.00258983	-0.00121262	0.00398594	-0.017706	-0.0114617	0.0198417	-0.0133436	-0.0102338	0.00314633	-0.0210241	0.00402318	-0.0038464	0.0101205	-0.00354509	0.0139795	0.00365577	0.0100002
-0.0225505	0.02858	0.0132026	-0.0257196	0.0310997	-0.0111983	0.000798713	-0.00777956	0.0268392	-0.0601385	0.0121557	0.0135951	0.00780662	0.00171923	0.00311757	-0.00121747	0.00396874	-0.0176809	-0.0111248	0.0197835	-0.0134193	-0.0102787	0.00295248	-0.00762861	0.00399896	-0.00410426	0.0101389	-0.00364276	0.013896	0.00362528	0.00961087
-0.0199119	0.0288156	0.0126381	-0.025814	0.0309429	-0.0124111	0.00220245	-0.00658548	0.0269431	-0.0322858	0.0121665	0.0137274	0.00780638	-0.000179805	0.00300916	-0.00124295	0.00382633	-0.0178781	-0.0114666	0.0198295	-0.0134996	-0.0102644	0.00332017	-0.0107419	0.00430803	-0.00409319	0.00998879	-0.00356679	0.0138802	0.00355118	0.00701502
-0.0186018	0.0287307	0.01268	-0.0257847	0.0310887	-0.0126844	0.00177661	-0.00765945	0.02685	-0.00745199	0.0121641	0.0136614	0.00784653	0.00242237	0.0028391	-0.0012151	0.00395735	-0.0177377	-0.0113767	0.0197969	-0.0131662	-0.0102729	0.00342936	-0.0103796	0.00662329	-0.00403849	0.0100602	-0.00352739	0.0139291	0.00368755	0.00600582
-0.0186018	0.0287307	0.01268	-0.0257847	0.0310887	-0.0126844	0.00177661	-0.00765945	0.02685	-0.00745199	0.0121641	0.0136614	0.00784653	0.00242237	0.0028391	-0.0012151	0.00395735	-0.0177377	-0.0113767	0.0197969	-0.0131662	-0.0102729	0.00342936	-0.0103796	0.00662329	-0.00403849	0.0100602	-0.00352739	0.0139291	0.00368755	0.00600582
-0.0185542	0.0287205	0.0126873	-0.0257898	0.0310523	-0.012532	0.00171206	-0.00766561	0.0268506	-0.00765788	0.0121642	0.0136613	0.00785779	0.00243734	0.00284059	-0.00119894	0.00395721	-0.017738	-0.0113814	0.0197903	-0.0131692	-0.0102729	0.00341091	-0.0104793	0.00657044	-0.00407921	0.0100837	-0.00353531	0.0139255	0.00368606	0.00600298
-0.0188261	0.0286882	0.0127341	-0.0257894	0.0310691	-0.0119886	0.00177751	-0.00749612	0.026866	-0.00818827	0.0121641	0.013661	0.00786265	0.00220144	0.00292644	-0.00120632	0.00393153	-0.0177467	-0.0113888	0.0197931	-0.0132951	-0.0102758	0.00337518	-0.00938085	0.00541206	-0.00406173	0.0100576	-0.00354117	0.0139007	0.00367765	0.00597302
-0.0187313	0.0287009	0.0127227	-0.0257851	0.0310663	-0.0120882	0.00177755	-0.00753171	0.0268624	-0.00804221	0.0121642	0.0136596	0.0078535	0.00197087	0.00292731	-0.00120515	0.00392343	-0.0177425	-0.011385	0.0197955	-0.0132681	-0.0102758	0.00337525	-0.0094159	0.00546799	-0.00406359	0.0100523	-0.00354439	0.0139012	0.00367518	0.005969
-0.0186284	0.0287929	0.0128568	-0.0258732	0.0122284	-0.0122698	0.00175828	-0.00737096	0.0268788	-0.00784956	0.0121638	0.013662	0.00793199	0.00231193	0.00292039	-0.00121352	0.00399365	-0.0172875	-0.011416	0.0197212	-0.0132881	-0.00274456	0.00336627	-0.00944657	0.00597813	-0.00406508	0.0100419	-0.000109285	0.0139146	0.00117163	0.00503206
-0.0187116	0.0288314	0.0127737	-0.0258314	0.00469208	-0.0120849	0.00177468	-0.0074647	0.0269929	-0.00803158	0.0121641	0.0136644	0.00790214	0.00230259	0.00290299	-0.00121358	0.00396806	-0.0176652	-0.0114052	0.0197661	-0.0132527	-0.00528062	0.00336894	-0.00940137	0.00573043	-0.00406638	0.0102852	0.000157544	0.0139133	0.00357119	0.00495754
-0.0186887	0.0287599	0.0128249	-0.0258256	0.00493228	-0.0121887	0.00178044	-0.00739294	0.0268859	-0.00779191	0.0121643	0.0136876	0.00795539	0.002213	0.00292009	-0.00120928	0.00359599	-0.0174514	-0.0114053	0.0197626	-0.0132588	-0.00270187	0.00337157	-0.00930783	0.00583994	-0.00407229	0.0101963	-0.000121365	0.013412	0.00170422	0.00489229
-0.0186754	0.0287801	0.0128095	-0.025851	0.0076863	-0.0121488	0.00176758	-0.00738794	0.0268983	-0.00799775	0.0121641	0.0136624	0.00793959	0.00229686	0.00291418	-0.00121164	0.00394437	-0.0175622	-0.011406	0.0197631	-0.00856872	-0.00190074	0.00337554	-0.00944097	0.00580755	-0.00406564	0.0101387	0.000191222	0.0139109	0.00161417	0.00484561
-0.0186848	0.0259998	0.0127797	-0.0208892	0.00367432	0.00440353	0.00176307	-0.00739599	0.0145662	-0.00811725	0.0122434	0.0139306	0.00793043	-0.00743316	-0.00251051	0.000855831	0.0039269	-0.0130861	-0.0114006	0.0196124	-0.0132543	-0.00236399	-0.00214719	-0.00946926	0.00576124	-0.00409477	0.0100646	4.90182e-05	0.012927	0.00136865	0.00375977
-0.0189203	0.0268679	0.0128017	-0.0210453	0.00368155	0.00276324	0.00176178	-0.00739623	0.0147548	-0.0080413	0.0120536	0.0137486	0.00793112	-0.00244788	-0.00173692	0.000430587	0.00392744	-0.0133978	-0.0114003	0.0197158	-0.0110139	-0.00222815	-0.00117716	-0.00944444	0.00575676	-0.00408095	0.0100686	-1.87989e-05	0.0127369	0.00175856	0.00370138
-0.0189203	0.0268679	0.0128017	-0.0210453	0.00368155	0.00276324	0.00176178	-0.00739623	0.0147548	-0.0080413	0.0120536	0.0137486	0.00793112	-0.00244788	-0.00173692	0.000430587	0.00392744	-0.0133978	-0.0114003	0.0197158	-0.0110139	-0.00222815	-0.00117716	-0.00944444	0.00575676	-0.00408095	0.0100686	-1.87989e-05	0.0127369	0.00175856	0.00370138
-0.0187353	0.0265461	0.0127935	-0.0214189	0.0039514	0.00150557	0.00176254	-0.00739674	0.0147933	-0.00804308	0.0121079	0.0139044	0.00793046	-0.00259942	-0.00199799	0.000408276	0.00392753	-0.0134624	-0.0114015	0.0196567	-0.0104566	-0.00226446	-0.000222957	-0.00944935	0.00577179	-0.00407947	0.0100734	-9.35182e-05	0.012848	0.00152079	0.0036868
-0.0186769	0.026392	0.0122557	-0.0170075	0.00405803	0.000252712	0.00172988	-0.00740465	0.0151712	-0.00803938	0.0121476	0.0138116	0.00795099	-0.00351473	-0.00163409	-0.002837	0.00403324	-0.0138741	-0.0114013	0.0130537	-0.010268	-0.00230725	8.42326e-07	-0.00818142	0.0057868	0.00502617	0.0100515	0.000401855	0.0132145	-0.000826144	0.00330067
-0.0187195	0.0264001	0.01247	-0.0172539	0.00402864	0.000791581	0.00175266	-0.00740838	0.0151061	-0.00805709	0.0120566	0.0138068	0.00794861	-0.0033062	-0.00162899	-0.00286104	0.00395572	-0.0137812	-0.011408	0.0134351	-0.0102486	-0.00230724	4.4747e-05	-0.00838849	0.00578851	0.00231411	0.0100579	0.0003898	0.0131597	-0.000500756	0.00329999
-0.0187059	0.0263928	0.012595	-0.0173936	0.00402495	0.000955271	0.00175042	-0.0074153	0.0151043	-0.00805699	0.0118844	0.0138098	0.00794653	-0.00256505	-0.00152036	-0.00131176	0.00399107	-0.0135345	-0.0114136	0.0135973	-0.0105399	-0.00233397	-0.000224113	-0.00842171	0.00577654	0.00156942	0.0100649	0.000322413	0.0130464	0.000167475	0.00329084
-0.0186949	0.0263907	0.0125508	-0.0172412	0.00406369	0.000445929	0.00173696	-0.0074004	0.0150764	-0.00804409	0.0121041	0.0138209	0.0079481	-0.00286199	-0.00159637	-0.00242887	0.00402356	-0.0136826	-0.0114136	0.0139112	-0.00169101	-0.00229847	-6.38757e-05	-0.00855097	0.00576741	0.00070187	0.0100022	0.000265022	0.0128976	0.000211039	0.00319331
-0.0186938	0.0263953	0.0124637	-0.0172615	0.00405409	0.000517469	0.0017417	-0.00740244	0.0151232	-0.00804534	0.0120755	0.0138158	0.0079485	-0.00269662	-0.00159053	-0.00196997	0.00401247	-0.0136589	-0.0114139	0.0137041	-0.00123038	-0.00231011	-0.000202967	-0.00850719	0.00576224	0.000675381	0.0100456	0.000268262	0.0129741	-0.000426898	0.00318417
-0.0186928	0.0263891	0.0124938	-0.0172406	0.00406477	0.000412048	0.00173809	-0.00740655	0.0151124	-0.00428784	0.01205	0.013821	0.00794993	-0.0027861	-0.00159123	-0.00209699	0.00401103	-0.0136753	-0.0114215	0.0135476	-0.00192467	-0.00230481	-0.000170711	-0.00838455	0.00579641	0.000685376	0.010028	0.000257611	0.0130081	2.71319e-05	0.00313493
-0.0186934	0.0263814	0.0124693	-0.0172361	0.00406312	0.000427424	0.00173945	-0.0075029	0.0151206	-0.0046442	0.0120536	0.0138249	0.0079507	-0.00279092	-0.00159114	-0.00221523	0.00402185	-0.013677	-0.0114205	0.013557	-0.00235086	-0.00230685	-0.000160017	-0.00839121	0.00233721	0.00106435	0.0100168	0.000282202	0.0130448	4.70647e-05	0.00311499
-0.0185135	0.0263909	0.0125541	-0.0171398	0.00406919	0.000420433	0.00173886	-0.00744151	0.0096334	-0.00506418	0.0120775	0.0142437	0.0079151	-0.00273096	-0.00157828	-0.00225972	0.00402669	-0.0136697	-0.0114122	0.0136328	-0.00280325	-0.00230636	-0.000160476	-0.00844397	0.00225311	0.000964159	0.0102187	0.000295759	0.0130154	-8.86564e-05	0.00299424
-0.0183278	0.0263693	0.012512	-0.0168577	0.00406748	0.000422176	0.00173941	-0.00744027	0.00885883	-0.00479992	0.0120613	0.0128977	0.00794672	-0.00277333	-0.00158357	-0.00224687	0.00403685	-0.0136781	-0.0114123	0.0135877	-0.00270152	-0.00230672	-0.000130848	-0.0084202	0.00300156	0.000960157	0.0101699	-0.000251591	0.0130275	9.39193e-05	0.00292376
-0.0184443	0.026425	0.0125126	-0.0170727	0.00405856	0.000451807	0.00173227	-0.00744091	0.00927925	-0.00464636	0.0120782	0.0119962	0.0079373	-0.0027751	-0.00157712	-0.00211586	0.00403243	-0.0136755	-0.0114129	0.0135639	-0.00257592	-0.0023099	-0.000150491	-0.00851973	0.00338184	0.000934176	0.00786138	-0.000141921	0.0130515	0.000144569	0.00288329
-0.0182356	0.0263915	0.0124994	-0.0171797	0.0040653	0.000445355	0.00173844	-0.00743971	0.00821665	-0.00468217	0.0120833	0.0123083	0.00794751	-0.0027502	-0.00157556	-0.0021332	0.00403096	-0.0136703	-0.0114137	0.0136093	-0.00256584	-0.00230708	-0.000186991	-0.00849655	0.00317755	0.000920033	0.00799953	6.68615e-05	0.0130242	8.04463e-05	0.00286753
-0.0179193	0.0264154	0.012493	-0.0139633	0.00404847	0.000480956	0.00182173	-0.00739436	0.00887224	-0.00536115	0.00983077	0.0123528	0.0079755	-0.00238889	-0.00159725	-0.00201727	0.00394871	-0.0138504	-0.0115814	0.00395244	-0.00251538	-0.00231208	-0.000207661	-0.00843279	0.0033215	0.000910157	0.00836841	0.001823	0.0130238	0.000182901	0.00257204
-0.0179858	0.0264308	0.0126234	-0.0139612	0.00406569	0.000449949	0.00177139	-0.00741571	0.00917738	-0.00490415	0.0102988	0.0121439	0.00756069	-0.00264102	-0.00157458	-0.0020514	0.00397564	-0.0137731	-0.0114255	0.00107157	-0.00250874	-0.00230927	-0.000185164	-0.00848739	0.000677297	0.000914257	0.00847178	0.00162694	0.0130295	0.000154587	0.00255024
-0.0179858	0.0264308	0.0126234	-0.0139612	0.00406569	0.000449949	0.00177139	-0.00741571	0.00917738	-0.00490415	0.0102988	0.0121439	0.00756069	-0.00264102	-0.00157458	-0.0020514	0.00397564	-0.0137731	-0.0114255	0.00107157	-0.00250874	-0.00230927	-0.000185164	-0.00848739	0.000677297	0.000914257	0.00847178	0.00162694	0.0130295	0.000154587	0.00255024
-0.0172383	0.0264028	0.0125347	-0.0140551	0.00405754	0.000453851	0.00177167	-0.00740142	0.00893867	-0.00496409	0.0100019	0.0122023	0.0078085	-0.00259574	-0.00158193	-0.00204522	0.00397597	-0.0137362	-0.0115062	0.00225242	-0.00249997	-0.00231021	-0.00019975	-0.00847215	0.0021693	0.000914089	0.00827558	0.00172631	0.0130249	0.000169353	0.00252344
-0.00335554	0.00917187	0.0125216	-0.0142325	0.00405928	0.00202175	0.00213794	-0.00740656	0.00876834	-0.00509206	0.0102233	0.0122009	0.00801824	-0.00255018	-0.00159285	-0.00298193	0.00337173	-0.0137511	-0.0115034	0.00230153	-0.0025167	-0.00231401	-0.000190576	-0.00845764	0.00272722	0.000922859	0.00828852	0.00100236	0.012648	2.82027e-05	0.00163245
-0.00335554	0.00917187	0.0125216	-0.0142325	0.00405928	0.00202175	0.00213794	-0.00740656	0.00876834	-0.00509206	0.0102233	0.0122009	0.00801824	-0.00255018	-0.00159285	-0.00298193	0.00337173	-0.0137511	-0.0115034	0.00230153	-0.0025167	-0.00231401	-0.000190576	-0.00845764	0.00272722	0.000922859	0.00828852	0.00100236	0.012648	2.82027e-05	0.00163245
-0.00286259	0.00966798	0.0125362	-0.0141233	0.00405984	0.00134102	0.0021167	-0.0074114	0.00884581	-0.00504273	0.0101884	0.0121958	0.00768505	-0.00254769	-0.00159205	-0.00251095	0.00340716	-0.0137519	-0.0115032	0.00180385	-0.0025169	-0.00231378	-0.000176758	-0.00846215	0.00236857	0.000924471	0.00835309	-0.000343221	0.0126575	9.43435e-05	0.0016228
-0.000924614	0.00978008	0.0125369	-0.0141986	0.00405858	0.00172524	0.00212956	-0.00740523	0.00864839	-0.00505149	0.010148	0.0121971	0.00782999	-0.00238217	-0.00159411	-0.00222345	0.00366205	-0.0137357	-0.0115017	0.00171606	-0.0025161	-0.00231357	-0.000178236	-0.00846261	0.00200898	0.000928326	0.00833539	0.000205302	0.012653	7.52409e-05	0.0016158
-0.0011819	0.00966882	0.0125336	-0.013899	0.00405625	0.00172001	0.00213427	-0.0074057	0.0086925	-0.00505666	0.0101102	0.0121923	0.00785672	-0.00243766	-0.0015965	-0.00259028	0.00353868	-0.0135044	-0.0114974	0.00195628	-0.00251724	-0.00231524	-0.000187359	-0.00846247	0.00226274	0.000931445	0.00831251	2.4681e-05	0.0126276	-1.10989e-06	0.00160169
0.000369249	0.00967912	0.0125209	-0.0139461	0.00405489	0.00177537	0.00213355	-0.00740544	0.00869376	-0.00506451	0.0101144	0.0121916	0.00788019	-0.00225077	-0.00159698	-0.00219661	0.00351808	-0.0131784	-0.0114095	0.00207746	-0.00252326	-0.00231685	-0.000198174	-0.00846544	0.00238893	0.000938075	0.00829775	1.51812e-05	0.0126453	-2.07831e-05	0.0015901
-0.00136585	0.0101142	0.0124992	-0.013971	0.00413388	0.0016301	0.00212325	-0.0074247	0.0051619	-0.00505898	0.0100685	0.0121921	0.00787322	-0.0023621	-0.00134971	-0.00269875	0.00355048	-0.0119858	-0.00819362	0.0019477	-0.00249436	-0.00231463	-0.000199966	-0.00846026	0.00226854	0.00107863	0.00805808	0.000181391	0.0126436	0.000391323	0.00145557
-0.00128578	0.00970476	0.0125208	-0.0140297	0.00406422	0.00163332	0.00211835	-0.0074451	0.0047682	-0.00505536	0.0100493	0.0121923	0.00786131	-0.00238149	-0.00133412	-0.00268354	0.00354562	-0.0118007	-0.0075947	0.00201644	-0.00247926	-0.00231501	-0.000290716	-0.00845872	0.00226156	0.000999708	0.00798433	0.00010077	0.012648	0.000183677	0.00142952
-0.00142272	0.00979042	0.0125148	-0.0139886	0.00408581	0.00157716	0.00211829	-0.00747973	0.00445922	-0.00505624	0.010065	0.0121921	0.00786623	-0.00235295	-0.00133086	-0.00267009	0.00355598	-0.0118768	-0.00717993	0.00201617	-0.00248968	-0.00231501	-0.000207176	-0.008452	0.00224191	0.00103953	0.0078159	6.57092e-05	0.0126637	3.31059e-08	0.00142143
-0.00188725	0.00992931	0.0124697	-0.0139682	0.0040879	0.00152594	0.00212148	-0.00695851	0.00448283	-0.00510929	0.0100674	0.0121923	0.00153802	-0.00241335	-0.00141975	-0.00264335	0.00309992	-0.0121937	-0.00746121	0.00199711	-0.00248811	-0.00231518	-0.000217432	-0.00281984	0.00230653	0.000991447	0.00786009	0.000133301	0.0126489	0.000143988	0.00130374
-0.00154768	0.0099015	0.011931	-0.0139695	0.0043751	0.00154964	0.0021287	-0.00691851	0.00461219	-0.00508803	0.010073	0.0122117	0.00409721	-0.00221747	-0.00145583	-0.00262776	0.00331635	-0.012167	-0.00690086	0.0019774	-0.00249203	-0.00231512	-0.00021479	-0.00205172	0.00220978	0.0010115	0.00696257	7.70028e-05	0.0126517	0.000249677	0.00128126
-0.00146248	0.00989574	0.0125032	-0.0139744	0.00410651	0.00157696	0.00212527	-0.00656085	0.00448848	-0.00507285	0.0100658	0.0121923	0.00339474	-0.00238049	-0.00143767	-0.00263826	0.00304411	-0.0121798	-0.00644864	0.00199779	-0.00248788	-0.0023152	-0.000230522	-0.00257042	0.00227672	0.0010161	0.00171903	0.000104771	0.0126564	0.000163858	0.00123145
-0.00159771	0.00989226	0.0124856	-0.0139839	0.00411153	0.00156021	0.00212095	-0.00690246	0.00451245	-0.00507499	0.0100894	0.0121923	0.00232779	-0.00238025	-0.001429	-0.00264189	0.00278047	-0.0121738	-0.00545297	0.00198243	-0.00248796	-0.00231524	-0.000231296	-0.00273033	0.00226691	0.0010143	0.000340402	0.000104386	0.0126553	0.000157372	0.00121514
-0.00165998	0.00989654	0.0124603	-0.0139868	0.00410316	0.00155816	0.00212063	-0.00640927	0.00457116	-0.00507842	0.0100704	0.0121928	0.00262748	-0.00237639	-0.0014085	-0.002626	0.00293911	-0.0122526	-0.00547316	0.00198416	-0.00248848	-0.00231504	-0.000229228	-0.00243797	0.00225892	0.00100006	0.00150488	6.66237e-05	0.0126528	0.000168398	0.00121332
-0.00170692	0.00989063	0.0124444	-0.0139864	0.00410838	0.00156785	0.00213695	-0.00663195	0.00372063	-0.00507887	0.0100774	0.0121922	0.00251082	-0.00238729	-0.00141156	-0.00263661	0.00301406	-0.0121665	-0.00554254	0.00198882	-0.00248859	-0.00231508	-0.000228791	-0.00278049	0.00130144	0.00100174	0.00100432	0.000102877	0.012654	0.000172126	0.00120489
-0.00164588	0.0098945	0.0124568	-0.0139999	0.00410455	0.00156691	0.00212228	-0.00629564	0.00361997	-0.00507695	0.0100809	0.0121924	0.0027296	-0.00238859	-0.00141157	-0.00263696	0.00304046	-0.0121527	-0.00551135	0.00198944	-0.00248867	-0.00231482	-0.000226215	-0.00274726	0.00165472	0.00100882	0.00121425	9.63382e-05	0.0126539	0.000163929	0.00120228
-0.00167601	0.00989648	0.0124133	-0.0139952	0.00410499	0.00156685	0.00216522	-0.00647053	0.003711	-0.00464694	0.00416056	0.0121951	0.00296892	-0.00257178	-0.00140676	-0.00263788	0.00300888	-0.0122078	-0.00547933	0.00205872	-0.0025936	-0.00230313	-0.000217999	-0.00282383	0.0016299	0.00100603	0.00100272	9.83463e-05	0.0126539	0.000166104	0.00111956
-0.00165906	0.00988814	0.0123913	-0.0129399	0.00201946	0.00177399	0.00223509	-0.0024008	0.00385479	-0.00507409	0.00491039	0.0121943	0.00290484	-0.00222777	-0.00140598	-0.00243336	0.00290648	-0.0121893	-0.0055048	0.00201666	-0.00258	-0.00230991	-0.000223375	-0.00269855	0.0015776	0.000726721	0.00119408	0.000137977	0.0121749	0.000165999	0.00103765
-0.00156698	0.00989468	0.0124142	-0.0127512	0.00321608	0.00167945	0.00244549	-0.00321553	0.00386563	-0.00505961	0.00455178	0.0121948	0.00289782	-0.00203407	-0.00147239	-0.00246149	0.00290441	-0.0120695	-0.0055221	0.00202484	-0.00256317	-0.00231195	-0.000242669	-0.00271935	0.00157513	0.000834422	0.00113339	0.000107165	0.012114	0.000155329	0.0010366
-0.00164984	0.00438293	0.0124432	-0.0134996	0.00230519	0.00159104	0.00290803	-0.00293078	0.00370138	-0.00453123	0.00533607	0.010616	0.00314891	-0.00278985	-0.00142495	-0.00248796	0.00287307	-0.0121659	-0.00555291	0.00202703	-0.00282657	-0.0022899	-0.000178554	-0.00267588	0.000755436	0.000116567	0.00116504	0.000127634	0.0124368	0.000104859	0.000953495
-0.00143828	0.00540827	0.0123774	-0.0130896	0.00118542	0.00164781	0.00239055	-0.00296624	0.003788	-0.00482954	0.00518199	0.0099009	0.00318615	-0.00246177	-0.00144836	-0.00244081	0.00289936	-0.0121183	-0.00552359	0.00200438	-0.00260696	-0.0022265	-0.000176003	-0.00270521	0.000981418	0.000483897	0.00113282	0.000140772	0.0122927	0.000142151	0.000923832
-0.00149714	0.0058322	0.0123843	-0.0131433	0.00151095	0.00165466	0.00259871	-0.00313646	0.00338662	-0.00480865	0.00500149	0.0103177	0.00310202	-0.00236837	-0.00144502	-0.00250149	0.0029052	-0.0103795	-0.00552202	0.00201119	-0.00260646	-0.00224704	-0.000198633	-0.00269586	0.00117275	0.000402021	0.00115471	0.0001355	0.0124464	0.000113818	0.000901302
-0.00145528	0.00512945	0.00358564	-0.0131947	0.00161476	0.00163983	0.00235298	-0.00308769	0.00356662	-0.00457002	0.00501366	0.0103455	0.00312311	-0.00229343	-0.00142518	-0.00250514	0.0029024	-0.0109515	-0.00551501	0.00199307	-0.00271324	-0.00226666	-0.000219323	-0.00269515	0.00139711	0.000368292	0.00113751	0.000140255	0.0124101	0.000136648	0.000764833
-0.00116304	0.00471022	0.00395216	-0.0132041	0.00157476	0.00163424	0.00221609	-0.00300921	0.00348247	-0.00473975	0.00502411	0.0103665	0.00313693	-0.00234276	-0.00136258	-0.00249847	0.00294053	-0.0106338	-0.00551951	0.00201455	-0.00265334	-0.00224358	-0.000397687	-0.00269377	0.00122215	0.00044125	0.00113678	0.000144366	0.012407	0.000126624	0.000756035
-0.00130827	0.00525467	0.0019972	-0.0131287	0.00164261	0.00161776	0.00239261	-0.00306345	0.0035666	-0.00476799	0.00503172	0.0102254	0.00316962	-0.00230224	-0.00130667	-0.00252219	0.00289964	-0.0107106	-0.00550934	0.00198675	-0.00273491	-0.0022728	-0.00027297	-0.00269385	0.0011785	0.000328165	0.0011319	0.000150943	0.0124044	0.000126217	0.000748932
-0.00129126	0.00514461	0.00212745	-0.0131166	0.00151949	0.00160297	0.00239072	-0.00319543	0.00356521	-0.00472129	0.00502285	0.0101708	0.00312787	-0.00232346	-0.00134807	-0.00250481	0.0028998	-0.0106301	-0.00551128	0.00198732	-0.00268885	-0.00225805	-0.000248911	-0.00269121	0.00120975	0.000344252	0.00113269	0.000159417	0.0123992	0.000125143	0.000744472
-0.00123748	0.00502381	0.00225353	-0.0131354	0.00128603	0.00161724	0.00233465	-0.00301571	0.00357299	-0.00474273	0.00501737	0.0101678	0.00316686	-0.00234561	-0.00134669	-0.0025044	0.00290401	-0.0106614	-0.00551242	0.00199649	-0.0026686	-0.00226278	-0.000301047	-0.00269375	0.00120979	0.000414535	0.0011289	0.00015477	0.0123886	0.000128065	0.000743122
-0.00127437	0.00513187	0.00237593	-0.0131302	0.00135036	0.0016232	0.00239441	-0.0029863	0.00360879	-0.00473388	0.00502975	0.0101938	0.00318202	-0.00233421	-0.00135575	-0.00250522	0.00290743	-0.010515	-0.00466195	0.00190159	-0.00268719	-0.00226748	1.73467e-05	-0.00268167	0.00113823	0.000183541	0.00112418	0.00015043	0.0123828	0.000128939	0.000733336
-0.00125214	0.00507041	0.00230656	-0.0131226	0.00132322	0.00154922	0.00238307	-0.00300742	0.00372039	-0.00470427	0.00501832	0.0101874	0.00314381	-0.00149241	-0.00136658	-0.00250392	0.00273033	-0.010374	-0.00490406	0.00199288	-0.00271981	-0.0023102	-0.000112599	-0.00269005	0.00120262	0.000346678	0.00112575	0.000149689	0.0123898	0.000142217	0.000728325
-0.00133835	0.00467609	0.00226709	-0.0130806	0.00129694	0.00150167	0.00237772	-0.00306311	0.00359143	-0.00477589	0.00502265	0.007038	0.00310194	-0.002106	-0.00131994	-0.00266708	0.0029093	-0.0105098	-0.000633644	0.00195673	-0.00268089	-0.00207617	2.58644e-05	-0.00246777	0.0018152	0.00015519	0.00111575	0.00015355	0.0123867	0.000123736	0.000651027
-0.00129457	0.0048442	0.00236209	-0.0130884	0.00131243	0.0013933	0.00237221	-0.00290292	0.00351984	-0.00475432	0.00374031	0.00741535	0.00312047	-0.00198778	-0.00126052	-0.00267186	0.00288871	-0.0105277	-0.00147565	0.00197145	-0.00273419	-0.0020282	-7.61357e-05	-0.00251028	0.00242951	0.000172623	0.000958371	0.000152133	0.0123933	0.000137224	0.000649757
-0.0012878	0.004731	0.00236912	-0.0131021	0.00135945	0.00147422	0.00230747	-0.00297229	0.00312891	-0.00473889	0.00421091	0.00717448	0.00291861	-0.00200062	-0.00124479	-0.00252979	0.00287356	-0.0105318	-0.001757	0.00194569	-0.00189769	-0.0021659	-0.00010718	-0.00253339	0.0017489	0.000230251	0.000989079	0.000130609	0.0123988	0.000139238	0.000640048
-0.00126174	0.00155499	0.00235324	-0.0131033	0.00135324	0.00145586	0.00222585	-0.00307158	0.00343541	-0.00475718	0.00432727	0.0072957	0.00314146	-0.00115976	-0.00123466	-0.00257059	0.00271706	-0.0105232	-0.00129352	0.00194529	-0.00167029	-0.00214307	-7.72722e-05	-0.00260346	0.00146236	0.000138775	0.00101915	0.000142752	0.012393	0.000143177	0.000619884
-0.0012779	0.00259863	0.00232694	-0.0130362	0.00136918	0.00152817	0.0022154	-0.00286678	0.0034075	-0.00474916	0.0044849	0.00705851	0.00307826	-0.000377897	-0.00123782	-0.00248291	0.00283392	-0.0105103	-0.00143762	0.00195513	-0.00208867	-1.5104e-06	-0.000113598	-0.00210536	0.00165964	0.000217076	0.00105745	7.42415e-05	0.0123718	0.000142135	0.000612697
-0.00128047	0.00225462	0.00236679	-0.0130593	0.00136293	0.00150029	0.00224133	-0.00288413	0.00340138	-0.00474534	0.00442912	0.00718788	0.00310535	-0.00121107	-0.00124361	-0.0025007	0.00276946	-0.0105179	-0.0013434	0.00195428	-0.00192298	-0.00199313	-9.78278e-05	-0.00212804	0.0017962	0.000193048	0.00104243	0.000148238	0.00233901	0.000132628	0.000470589
-0.0012625	0.00208083	0.00236494	-0.00721121	0.00135762	0.001509	0.0022395	-0.00300687	0.00344501	-0.00474825	0.00412851	0.00716869	0.00311318	-0.00106544	-0.00125149	-0.00249619	0.00285187	-0.0107758	-0.00134913	0.00195196	-0.00198849	-0.00144079	-5.00257e-05	-0.00253628	0.00162527	0.000182922	0.00103645	0.000150593	0.00344719	0.000144325	0.00036119
-0.00126913	0.00215267	0.00235838	-0.00605881	0.00136309	0.00149238	0.00223551	-0.00301088	0.00344576	-0.00475247	0.00424705	0.00704834	0.0031124	-0.00119814	-0.00125295	-0.00250568	0.00289886	-0.0106054	-0.00125763	0.00195257	-0.00199524	-0.00105558	-4.62575e-05	-0.000812878	0.00165407	0.000203061	0.00103229	0.000221903	0.00430967	8.15359e-05	0.000342313
-0.00126479	0.00216222	0.00235864	-0.00537096	0.00135756	0.00149	0.00221723	-0.00299413	0.00342627	-0.00475042	0.00421132	0.00716424	0.00308521	-0.00109986	-0.00125432	-0.00251269	0.00289624	-0.0106817	-0.00132028	0.00195329	-0.00199517	-0.00128549	-5.6909e-05	-0.00036222	0.00165798	0.000195242	0.00103575	0.000188386	0.00388092	0.000121637	0.000333396
-0.00126734	0.00215627	0.00235838	-0.00600559	0.00136138	0.00149003	0.00223325	-0.00300339	0.00344549	-0.00475176	0.00425748	0.00710231	0.0031114	-0.0011864	-0.00125312	-0.00251265	0.00289436	-0.0106421	-0.00124371	0.0019534	-0.00199352	-0.00124701	-6.10826e-05	-0.000846283	0.00165887	0.000203135	0.00103301	0.000212002	0.00239814	0.000109709	0.00033087
-0.00126721	0.00223329	0.00235734	-0.00554878	0.00135927	0.00148366	0.00222655	-0.00299434	0.00343082	-0.00475064	0.00425087	0.00702868	0.00309949	-0.00109529	-0.00125449	-0.00251387	0.00289184	-0.0106756	-0.00126373	0.0019533	-0.0019897	-0.00136085	-6.03282e-05	-0.00119101	0.00166746	0.000198707	0.000978692	0.000192041	0.00234724	0.000118132	0.000325737
-0.00126732	0.00219079	0.00235754	-0.00383422	0.00135767	0.00153813	0.00222646	-0.00303424	0.00343319	-0.00474004	0.0042853	0.00712203	0.00314396	-0.00109716	-0.00125006	-0.00142903	0.00289954	-0.0106465	-0.00126197	-0.000191333	-0.00198947	-0.0012725	-5.24209e-05	-0.00089758	0.00167187	0.000251006	0.00107568	0.000204255	0.00273094	0.0001075	0.00030437
-0.00126911	0.00219264	0.0023569	-0.00382991	0.00135652	0.00153272	0.00222725	-0.00301452	0.00343378	-0.00473149	0.0042872	0.00712455	0.0031143	-0.0010835	-0.00124223	-0.00124736	0.00289747	-0.0106285	-0.00126835	0.000931621	-0.00199044	-0.00127638	-5.26916e-05	-0.000849843	0.00166947	0.00022244	0.00109405	0.000190688	0.0026264	0.000106975	0.000303301
-0.00126817	0.00219349	0.00235706	-0.00384032	0.00135698	0.00153124	0.0022247	-0.00301704	0.00343361	-0.00473203	0.00428963	0.00706058	0.00311153	-0.00109684	-0.00124484	-0.00134497	0.00290266	-0.0106357	-0.00126452	0.000478013	-0.00198995	-0.00127743	-5.33965e-05	-0.000864748	0.00166805	0.000238233	0.00104738	0.000190835	0.00277505	0.000106196	0.000303037
-0.00126848	0.00226207	0.00233204	-0.003572	0.0013383	0.00126947	0.00182596	-0.00277287	0.00309709	-0.00473378	0.00420671	0.00708126	0.0031301	-0.00107729	-0.00125864	-0.0013338	0.00288699	-0.010549	-0.00129925	0.00035279	-0.00199042	-0.00129867	-3.3865e-05	-0.000869351	0.00166689	0.000235498	0.00100618	0.000223377	0.0026989	0.000103524	0.000292538
-0.00126848	0.00226207	0.00233204	-0.003572	0.0013383	0.00126947	0.00182596	-0.00277287	0.00309709	-0.00473378	0.00420671	0.00708126	0.0031301	-0.00107729	-0.00125864	-0.0013338	0.00288699	-0.010549	-0.00129925	0.00035279	-0.00199042	-0.00129867	-3.3865e-05	-0.000869351	0.00166689	0.000235498	0.00100618	0.000223377	0.0026989	0.000103524	0.000292538
-0.00126845	0.00224714	0.00233421	-0.00360955	0.00135128	0.00130633	0.00193359	-0.00215747	0.00309886	-0.00473464	0.00424231	0.00706911	0.00313152	-0.00108333	-0.00126823	-0.00126939	0.0028909	-0.0105712	-0.00130093	0.000414491	-0.00198992	-0.00129515	-4.61995e-05	-0.000887711	0.00166273	0.000234111	0.00102471	0.000219148	0.00269094	0.000102149	0.00029082
-0.00126884	0.00224028	0.00234998	-0.00340948	0.00134693	0.00116514	0.00193114	-0.00227632	0.00312615	-0.0047331	0.00422286	0.00706745	0.00312586	-0.0010906	-0.00127564	-0.00128822	0.00289252	-0.010568	-0.00133532	0.0003663	-0.00198984	-0.0012888	-4.94426e-05	-0.000991453	0.00166448	0.000235789	0.000943531	0.00019592	0.00274186	0.000103088	0.000289918
-0.00126857	0.00225655	0.00233551	-0.00347479	0.00134145	0.00124264	0.00188316	-0.00222064	0.00312033	-0.00473382	0.00421387	0.00706996	0.00312991	-0.00108327	-0.00127923	-0.00129738	0.00289174	-0.0105616	-0.00132137	0.000390069	-0.00199003	-0.00129349	-3.01724e-05	-0.000898217	0.00166652	0.000233907	0.000927349	0.000215569	0.00270806	0.000102735	0.000289558
-0.00126855	0.00225111	0.00233989	-0.0034565	0.00134774	0.00123697	0.00190737	-0.00228682	0.00312158	-0.00473445	0.00421762	0.00707085	0.00296396	-0.00108355	-0.00126662	-0.00130054	0.00289615	-0.0105653	-0.00131997	0.000350965	-0.00198966	-0.00129634	-2.31012e-05	-0.000934245	0.00166486	0.000224519	0.000804398	0.000207089	0.00269894	0.000102729	0.000288711
-0.00126847	0.00225336	0.0023363	-0.00343821	0.00083205	0.00123221	0.00191577	-0.00228205	0.00310973	-0.00472495	0.00294637	0.00706832	0.00299812	-0.00116301	-0.0012691	-0.00129077	0.00289965	-0.0105671	-0.00015649	-9.88214e-05	-0.0013692	-0.00129137	-3.88077e-05	-0.000920306	0.00178775	0.000311449	0.000787712	0.000232351	0.00270131	0.00010265	0.000275083
-0.00128294	0.000661779	0.0023365	-0.00344312	0.000896722	0.00127748	0.00196429	-0.0022834	0.00312106	-0.0047312	0.00354283	0.00629998	0.00302709	-0.00120788	-0.00127229	-0.00129499	0.00287112	-0.00921965	-0.0011939	0.000313994	-0.00180305	-0.00140003	-3.71744e-05	-0.000940719	0.00176822	0.000184181	0.000817206	0.000211627	0.00209975	0.000284471	0.000238421
-0.00126674	0.0020841	0.00234474	-0.00345892	0.00129074	0.00119978	0.0018902	-0.0023003	0.00315345	-0.00282409	0.00391289	0.00646662	0.0030141	-0.00111439	-0.0012672	-0.0012804	0.00286075	-0.00931109	-0.00108995	0.000275586	-0.00193249	-0.00130409	-0.000141599	-0.0009469	0.00140617	0.000420542	0.000324063	0.000221763	0.00229126	0.000168747	0.000234082
-0.0012731	0.00162638	0.00234157	-0.00344884	0.00132418	0.00127568	0.00189218	-0.00228445	0.00312897	-0.0031377	0.00298156	0.00574764	0.00301952	-0.00113944	-0.00126919	-0.00129054	0.0028106	-0.00916223	-0.00116143	0.000318647	-0.00186365	-0.00130597	-2.97062e-05	-0.000935615	0.00167168	0.000354852	0.000666303	0.00021114	0.00214258	0.000494768	0.000216672
-0.00128143	0.00192774	0.00233726	-0.00345352	0.00129527	0.00126697	0.00189666	-0.00228477	0.00312129	-0.00301584	0.00240986	0.00586867	0.00302186	-0.00115497	-0.00127046	-0.0012647	0.002395	-0.00917307	-0.00121975	0.000336559	-0.00169151	-0.00131995	-7.54663e-05	-0.000937045	0.0016838	0.000484071	0.000400434	0.000219436	0.00207371	0.000634524	0.000212564
-0.00126153	0.00192405	0.00234296	-0.00345583	0.00113426	0.00124158	0.00189583	-0.00228206	0.00312379	-0.00238786	0.00270784	0.00592746	0.00301589	-0.00115254	-0.00126891	-0.0012713	0.00231284	-0.00898531	-0.00103817	0.000330377	-0.00184655	-0.00132105	-8.76165e-05	-0.000942119	0.00154259	0.000432716	0.000538307	0.000223804	0.00224812	0.000536791	0.000207504
-0.00128285	0.0016808	0.00185111	-0.00346201	0.00128315	0.00117523	0.0014565	-0.00228386	0.00312578	-0.00173361	0.00290934	0.00590788	0.00301462	-0.00113147	-0.00127507	-0.00127783	0.0024454	-0.00906224	-0.00106424	0.00032639	-0.00177484	-0.00132581	-2.75933e-05	-0.000939176	0.00220909	0.00045161	0.000563625	0.000217576	0.00100491	0.000359588	0.00020174
-0.0012368	0.00178046	0.00205663	-0.00345596	0.0012516	0.00122549	0.00180504	-0.00229132	0.00312529	-0.00180286	0.00272358	0.00584221	0.00301505	-0.00115726	-0.00127345	-0.00126504	0.00240589	-0.00905273	-0.00109446	0.000325064	-0.00179986	-0.00132301	-4.95905e-05	-0.0009291	0.00157806	0.000437664	0.000502176	0.000221424	0.000954131	0.000505834	0.000199717
-0.00127528	0.00179347	0.00213142	-0.00345639	0.00124307	0.00117319	0.00165191	-0.00228486	0.00312492	-0.00211274	0.0027094	0.00468959	0.0029929	-0.00101413	-0.00127203	-0.00126367	0.00110481	-0.00906007	-0.00107304	0.000308182	-0.00180938	-0.00131902	-7.2567e-05	-0.00106211	0.00164846	0.000444612	0.000524532	0.000201336	0.00170568	0.000441909	0.000186
-0.00127535	0.00176123	0.00205514	-0.00186102	0.00106256	0.00119201	0.00157912	-0.0022862	0.00312586	-0.00205139	0.00274846	0.00498638	0.00301032	-0.00107299	-0.00127512	-0.00126878	0.0016882	-0.0090617	-0.00105667	0.000326403	-0.001778	-0.00132814	-4.50362e-05	-0.00100069	0.00162905	0.000445235	0.000503256	0.000216504	0.00121629	0.00044395	0.000179477
-0.00127467	0.0017712	0.00212498	-0.00175261	0.00114375	0.00118632	0.0016413	-0.00225383	0.0031254	-0.00209873	0.00275348	0.00485314	0.00300236	-0.00110109	-0.00127336	-0.00126673	0.00140086	-0.00905382	-0.000908606	0.000323453	-0.00181602	-0.00132506	-5.86625e-05	-0.000958336	0.00164368	0.00044507	0.000518749	0.000216736	0.00110602	0.00045508	0.000177084
-0.00128349	0.00178958	0.00207586	-0.00158342	0.00122404	0.00118412	0.00164098	-0.00210841	0.00312484	-0.00197931	0.00274645	0.00476446	0.00300018	-0.00106831	-0.00127413	-0.00126704	0.00145194	-0.00905394	-0.000974064	0.000324783	-0.0018267	-0.00131921	-4.65548e-05	-0.000982241	0.0016451	0.00044581	0.00051844	0.000215424	0.00124767	0.000455643	0.000175166
-0.00126741	0.00176664	0.00209661	-0.00167736	0.00109157	0.0011812	0.00164129	-0.00227264	0.00312535	-0.00197753	0.00274743	0.00480084	0.00299743	-0.00105042	-0.00127403	-0.00119777	0.00153286	-0.00834068	-0.000854277	0.000323949	-0.00182614	-0.0013181	-5.69056e-05	-0.00104767	0.0016467	0.000446814	0.000520482	0.000214528	0.00120156	0.000452809	0.000163604
-0.00126741	0.00176664	0.00209661	-0.00167736	0.00109157	0.0011812	0.00164129	-0.00227264	0.00312535	-0.00197753	0.00274743	0.00480084	0.00299743	-0.00105042	-0.00127403	-0.00119777	0.00153286	-0.00834068	-0.000854277	0.000323949	-0.00182614	-0.0013181	-5.69056e-05	-0.00104767	0.0016467	0.000446814	0.000520482	0.000214528	0.00120156	0.000452809	0.000163604
-0.00126948	0.00177634	0.00207285	-0.00124121	0.00116366	0.00118296	0.000666739	-0.00227404	0.00315457	-0.00196256	0.00274354	0.00476298	0.00299815	-0.00105748	-0.00129418	-0.00122305	0.0015258	-0.00836311	-0.000979132	0.000322956	-0.00182324	-0.00131916	-6.13737e-05	-0.000994971	0.00164717	0.000446825	0.000518805	0.00018064	0.00117937	0.000455292	0.000160471
-0.0012694	0.00177602	0.00207242	-0.00125276	0.00115595	0.00118294	0.000668158	-0.00227158	0.00314941	-0.00196265	0.00274531	0.00476332	0.00299815	-0.00105833	-0.00129309	-0.00121973	0.00150061	-0.00836338	-0.00096462	0.000323293	-0.00182241	-0.00131918	-6.10709e-05	-0.000995495	0.00164719	0.000446563	0.000518801	0.000192448	0.00118668	0.000456983	0.000160362
-0.00126985	0.00177246	0.00206864	-0.0012897	0.000919732	0.00118398	0.00075521	-0.00226172	0.00313723	-0.0019803	0.00274442	0.00476356	0.00299773	-0.00106069	-0.00128908	-0.00121543	0.00149044	-0.00837519	-0.000934968	0.00032399	-0.00182195	-0.00131904	-5.99912e-05	-0.0010176	0.00164714	0.000446584	0.00051893	0.000187383	0.00117955	0.000457816	0.000160129
-0.00127043	0.00177446	0.00203946	-0.001306	0.000988106	0.001186	0.000724558	-0.00225925	0.00313443	-0.00197578	0.00274513	0.00476658	0.00299817	-0.00105992	-0.0012901	-0.0011982	0.00148627	-0.00835956	-0.000942954	0.000323522	-0.00182223	-0.00131917	-5.86297e-05	-0.00101619	0.00164708	0.000446562	0.000518334	0.000194817	0.0011793	0.000458924	0.000159839
-0.00131737	0.00177394	0.00203745	-0.00131502	0.00105233	0.00117185	0.000766042	-0.00225947	0.0030903	-0.00197938	0.00274393	0.00378703	0.00299793	-0.00106261	-0.00140451	-0.00120168	0.00148007	-0.0083594	-0.00101202	0.000321068	-0.00181987	-0.0013193	-5.82609e-05	-0.00101731	0.00164714	0.000422895	0.000533199	0.000199185	0.0011704	0.000447442	0.000151882
-0.00132508	0.00177394	0.000967154	-0.00128671	0.00100378	0.000130679	0.000755147	-0.00225479	0.0030555	-0.00197638	0.00274342	0.00298199	0.00299817	-0.00106217	-0.00135536	-0.00120574	0.00149634	-0.00836135	-0.00101668	0.000323484	-0.00181939	-0.00131601	0.000138007	-0.00100649	0.00164719	0.000427739	0.000533697	0.000193574	0.00118114	0.000458749	0.000141429
-0.00133164	0.00177393	0.00110496	-0.00129367	0.000999171	0.00022808	0.000762495	-0.00225083	0.0028972	-0.00197627	0.0027436	0.00298947	0.00299818	-0.00106499	-0.00135443	-0.00120565	0.00149567	-0.00836132	-0.00101033	0.000322557	-0.00181965	-0.00131608	0.000100201	-0.00100693	0.00164719	0.000239925	0.000535587	0.000193555	0.00117765	0.000458146	0.00014072
-0.00132399	0.00177386	0.00099981	-0.00128863	0.0010015	0.000185034	0.000757665	-0.00225307	0.00277821	-0.00197632	0.00274798	0.00308745	0.00299796	-0.00106178	-0.00134952	-0.00120582	0.00149598	-0.00835811	-0.000973923	0.000322708	-0.00181948	-0.0013163	5.14173e-05	-0.00100773	0.00164802	0.000293359	0.000532273	0.000193506	0.00117962	0.000458567	0.00014028
-0.00131959	0.00177215	0.00124294	-0.00128423	0.00103766	0.000325785	0.000760679	-0.00225014	0.00283137	-0.00198103	0.00278871	0.00205854	0.00258017	-0.00105971	-0.00134901	-0.00120538	0.00119954	-0.00835811	-0.000934905	0.000321262	-0.00181995	-0.00131664	-5.19436e-06	-0.000712524	0.00164867	0.000375346	0.000543258	0.00019375	0.00118377	0.000457886	0.00013254
-0.00134685	0.00140833	0.000881849	-0.00129486	0.0010073	0.00027775	0.000759057	-0.00205634	0.00285038	-0.00197171	0.000818232	0.00155892	0.0028623	-0.0014297	-0.000719634	-0.00120628	0.00141126	-0.0083572	-0.0009978	0.000350197	-0.00130833	-0.00131235	4.95665e-05	-0.00100303	0.00164765	0.000275933	0.000559007	0.000164108	0.00127161	0.000473219	0.000121837
-0.00133788	0.00145222	0.000496117	-0.00129534	0.00100375	0.00026054	0.000752147	-0.002038	0.0028578	-0.00194811	0.000490147	0.00117042	0.00293053	-0.0012185	-0.000602975	-0.00120709	0.0015961	-0.00835661	-0.000986935	0.000366863	-0.00100247	-0.00130713	4.49552e-05	-0.00100383	0.00165108	0.00029052	0.000643802	0.000151754	0.00123756	0.00047575	0.000119301
-0.00133924	0.00134772	0.000540033	-0.0012954	0.00100412	0.000304813	0.000754805	-0.00205801	0.0027011	-0.00195527	0.000409158	0.00119536	0.00293547	-0.00128947	-0.00043363	-0.00120762	0.00161362	-0.00139321	-0.000959781	0.000381851	-0.00113198	-0.00130432	-4.28016e-05	-0.00100299	0.00168363	0.000282133	0.000633369	0.000151879	0.00143846	0.000484189	5.13717e-05
-0.00134214	0.000733221	0.000792778	-0.00129613	0.00100637	0.000400489	0.00075327	-0.00222403	0.00272106	-0.00195972	0.000482354	0.00142866	0.00277391	-0.00118643	-0.000352643	-0.00130037	0.00151771	-0.00121366	-0.000905829	0.000373382	-0.00133252	-0.00129977	-9.10879e-05	-0.000997281	0.001885	0.000301958	0.000262405	0.000151159	0.00131648	0.000474476	5.06688e-05
-0.00131715	0.000997001	0.000626375	-0.00129447	0.00100613	0.000315741	0.000754274	-0.00210938	0.0027341	-0.00195022	0.000476735	0.00134207	0.00285061	-0.00120243	-0.000442812	-0.00128719	0.00160621	-0.00131625	-0.0009361	0.000380219	-0.0011349	-0.00131689	-4.94452e-05	-0.000988802	0.00169548	0.000283504	0.000370496	0.000151047	0.0011783	0.000482237	4.97309e-05
-0.00132553	0.000824734	0.00065908	-0.0010462	0.00100621	0.000307506	0.000754621	-0.00215728	0.00245561	-0.00195769	0.000582598	0.00130267	0.0029418	-0.00125594	-0.000466383	-0.00125055	0.00128964	-0.00143383	-0.000966589	0.000411203	-0.00117022	-0.00107206	-5.99614e-05	-0.000969804	0.00178015	0.000286846	0.000275538	0.000154923	0.00132731	0.000478643	4.78356e-05
-0.00133091	0.000839869	0.000670152	-0.00115963	0.00100709	0.000322528	0.00075228	-0.00217248	0.00263683	-0.000913603	0.000546311	0.00136918	0.00287111	-0.00121558	-0.000460488	-0.0012527	0.00135914	-0.00137432	-0.000936196	0.00040233	-0.00122401	-0.00118904	-3.95889e-05	-0.000980683	0.00176718	0.000295741	0.000351203	0.000144477	0.00131318	0.000477543	4.6094e-05
-0.00133233	0.000735306	0.000503836	-0.000943501	0.00100616	0.000320306	0.000753446	-0.0021295	0.0025165	-0.00136845	0.000516762	0.000369989	0.00285754	-0.00123058	-0.000510538	-0.00126427	0.0012996	-0.00136305	-0.000959952	0.000416417	-0.00117678	-0.00119525	-3.94554e-05	-0.0010142	0.00178636	0.000293108	0.000433446	0.000142916	0.00130422	0.000477093	4.37248e-05
-0.00130545	0.000686177	0.000521494	-0.000971338	0.000932702	0.00030846	0.000753861	-0.00212311	0.00222492	-0.0010828	0.00052927	0.00086489	0.00287304	-0.00121765	-0.000489433	-0.0012614	0.00116771	-0.0013879	-0.000943934	0.000407291	-0.00119527	-0.00120843	-4.07321e-05	-0.00099402	0.00145629	0.000293625	0.000400995	0.000152781	0.00130745	0.000480769	4.07072e-05
-0.0013187	0.000785023	0.000260717	-0.000977367	0.00100269	0.000325202	0.000696663	-0.00215113	0.00251052	-0.0011745	0.000454747	0.000549742	0.0023803	-0.00124615	-0.000473582	-0.00126485	0.00127195	-0.00138613	-0.000942838	0.000432358	-0.0011967	-0.00108682	-5.21984e-05	-0.000994602	0.00172722	0.000294964	0.000297379	-9.14338e-05	0.00123936	0.000478174	3.99885e-05
-0.00130439	0.000816973	0.0003642	-0.000943182	0.000942277	0.000309633	0.000717732	-0.00214663	0.000479857	-0.00117156	0.00043399	0.000731515	0.00249212	-0.00124292	-0.000466541	-0.00116982	0.00118673	-0.00137828	-0.00090119	0.0004079	-0.00116153	-0.00106311	-5.67515e-05	-0.000987955	0.00165927	0.000283147	0.000399528	9.1514e-05	0.00122987	0.000330181	3.35341e-05
-0.00130088	0.000796199	0.000336582	-0.000947381	0.000646909	0.00031184	0.000741796	-0.00214058	0.000654981	-0.00113897	0.000447729	0.000700403	0.00243076	-0.00123786	-0.0004731	-0.00124806	0.00123831	-0.00134383	-0.000922729	0.000416108	-0.00117191	-0.00103444	-5.09034e-05	-0.000986364	0.0016431	0.000288865	0.000153383	-4.75848e-05	0.00115383	0.000452594	3.27527e-05
-0.00131735	0.000768959	0.000387595	-0.000950589	0.000746376	0.000240102	0.000723034	-0.00215563	0.000641628	-0.00112342	0.000492788	0.000668318	0.00245652	-0.00123783	-0.00047747	-0.00123651	0.00115519	-0.00118698	-0.000908111	0.000417211	-0.00116918	-0.00109982	-4.91917e-05	-0.000988388	0.00164206	0.000280718	0.000327293	-1.51721e-06	0.00113508	0.000427884	3.25035e-05
-0.00131055	0.000758867	0.000353376	-0.000954918	0.000788433	0.000264051	0.000749306	-0.00214715	0.000532897	-0.00114542	0.000401751	0.000664048	0.00246149	-0.00124252	-0.000475947	-0.0012465	0.00117105	-0.0012604	-0.000909294	0.000414812	-0.00118721	-0.00109375	-5.03328e-05	-0.000986953	0.00160837	0.000284858	0.000329047	2.34802e-07	0.000827082	0.000435311	3.19657e-05
-0.00135012	0.000752416	2.95787e-05	-0.000734934	0.000880703	0.000285068	0.000745862	-0.00214805	0.000251295	-0.00117832	0.000432876	0.000671796	0.00213688	-0.00124231	-0.000531777	-0.00123914	0.00118242	-0.00128209	-0.000909439	0.000418066	-0.00117107	-0.00107093	-5.23265e-05	-0.000987403	0.00158757	0.000286674	0.000355877	-1.7358e-05	0.00087624	0.000420099	3.01889e-05
-0.00131147	0.000762401	0.000232261	-0.000836319	0.000832702	0.000289524	0.000745454	-0.00214806	0.000340717	-0.00116637	0.00043549	0.000669842	0.0021968	-0.00124103	-0.000493457	-0.000540843	0.00119706	-0.00126881	-0.000911473	0.000417329	-0.001174	-0.00107711	-5.1894e-05	-0.000986642	0.00161971	0.000285369	0.000336229	-3.01656e-05	0.00089452	0.000425534	2.93811e-05
-0.00133467	0.000774804	0.000353967	-0.000937524	0.00083701	0.000284872	0.000748826	-0.0021279	0.000423988	-0.00114306	0.000419203	0.000658795	0.00173895	-0.00124522	-0.000477728	-0.000617873	0.000900667	-0.00126473	-0.000909354	0.000415811	-0.00117681	-0.00108742	-5.0119e-05	-1.46679e-05	0.00138726	0.00032002	0.00032956	-2.23383e-05	0.00095272	0.000415772	2.57342e-05
-0.00139889	0.000673734	0.000349196	-0.000913383	0.00084369	0.000282417	0.00073113	-0.00207693	0.000348451	-0.00114263	0.000427607	0.000545451	0.00173886	-0.00124289	-0.000476572	-0.000580091	0.000432456	-0.00127088	-0.000909027	0.000416423	-0.00117689	-0.00108919	-5.02906e-05	1.9199e-05	0.00140229	0.000317939	0.000335024	-1.5948e-05	0.000948275	0.000418213	2.46765e-05
-0.00134978	0.000737818	0.000344846	-0.000889547	0.000836872	0.000283758	0.000733429	-0.00209534	0.000404882	-0.00111685	0.000439063	0.000543508	0.0017341	-0.000964683	-0.00047828	-0.000592635	0.000583615	-0.00127452	-0.00090885	0.000416391	-0.00117535	-0.00108616	-5.04051e-05	-9.59562e-05	0.00143797	0.000252681	0.00032742	-1.78587e-05	0.000944612	0.000419959	2.4248e-05
-0.00135348	0.000717697	0.000347226	-0.000893511	0.000838791	0.000283166	0.000737347	-0.00210876	0.000403809	-0.00111438	0.00042899	0.000556044	0.00166834	-0.0010047	-0.000478872	-0.000603272	0.000552081	-0.00126712	-0.000909416	0.000416721	-0.00117574	-0.00108445	-5.03625e-05	-1.9306e-05	0.00143053	0.000207383	0.000328816	-2.00982e-05	0.000934321	0.000420552	2.40445e-05
-0.00134842	0.000729979	0.000343951	-0.000886396	0.000838784	0.000283281	0.000739091	-0.00212105	0.000410813	-0.00110799	0.000436769	0.00054288	0.00165697	-0.00101105	-0.000480331	-0.000611029	0.000483798	-0.00126799	-0.000909097	0.000417143	-0.00113702	-0.00108504	-5.03349e-05	-9.133e-06	0.00139143	0.000181423	0.00032896	-2.02019e-05	0.000946687	0.000422676	2.38053e-05
-0.0013506	0.000731131	0.000345582	-0.000902728	0.000834755	0.000283121	0.000737656	-0.00210829	0.000249172	-0.00111942	0.000433331	0.000568376	0.00163666	-0.000985553	-0.000479127	-0.000585676	0.000459561	-0.00126797	-0.000910068	0.000417419	-0.00113039	-0.00108462	-5.04604e-05	-3.22832e-05	0.00142629	0.000236688	0.000327566	-2.16651e-05	0.000936831	0.000420544	2.36394e-05
-0.0013462	0.000733214	0.0003437	-0.000888486	0.000837088	0.000283293	0.000738946	-0.00212461	0.000303422	-0.00112924	0.000433837	0.000459562	0.00164503	-0.000980887	-0.000479177	-0.00059729	0.000506532	-0.00126881	-0.000909348	0.00041707	-0.00112233	-0.00108489	-5.15452e-05	-3.93797e-05	0.00140104	0.000228569	0.000328003	-2.06714e-05	0.000821201	0.000422971	2.34043e-05
-0.00134851	0.000719207	0.000344374	-0.000889753	0.000836269	0.000283188	0.000738251	-0.00211538	0.000272337	-0.00112678	0.000434439	0.000495752	0.00164457	-0.000973153	-0.000479208	-0.000592473	0.000487665	-0.0012685	-0.000909347	0.000417175	-0.00114437	-0.00108482	-5.08183e-05	-2.38385e-05	0.00140179	0.000228605	0.000328149	-2.15052e-05	0.000801818	0.000423071	2.33408e-05
-0.00134847	0.00071646	0.000344274	-0.000891809	0.000836763	0.000237352	0.000724037	-0.00211651	0.000406334	-0.00113078	0.00043465	0.00044603	0.00164703	-0.000972393	-0.000481091	-0.000605379	0.000519827	-0.00126878	-1.11996e-05	0.000195542	-0.00114334	7.41883e-05	-5.46633e-05	-3.3437e-05	0.00140358	0.000227005	0.00032813	-2.07435e-05	0.000801848	0.000127473	2.11178e-05
-0.00134846	0.00072272	0.000344275	-0.000891217	0.000836524	0.000258085	0.000732869	-0.00211753	0.000297783	-0.0011217	0.000433171	0.000472668	0.00164961	-0.000974045	-0.00048033	-0.000597178	0.000462818	-0.00126852	-0.000127606	0.000225706	-0.00113503	2.72585e-05	-5.27426e-05	-3.51715e-05	0.00140385	0.000234244	0.000328084	-2.09489e-05	0.000822312	0.000213609	2.10953e-05
-0.00134762	0.000719623	0.00034421	-0.00089479	0.000836778	0.000255629	0.000731152	-0.00211733	0.000321526	-0.0011261	0.000433096	0.000453925	0.00164762	-0.000975066	-0.000479694	-0.000592592	0.000489191	-0.00126852	-0.000117601	0.000138501	-0.00113814	4.17446e-06	-5.47217e-05	-2.1581e-05	0.00140801	0.000228921	0.000329416	-2.40491e-05	0.000804659	8.6581e-05	2.10273e-05
-0.00134862	0.000718978	0.000344209	-0.000891333	0.000836634	0.000245932	0.000730989	-0.00211833	0.000320152	-0.00112226	0.000433173	0.000459734	0.00164885	-0.000973485	-0.000480267	-0.000594405	0.000470618	-0.00126849	-0.00012976	0.000103695	-0.00113514	1.11521e-05	-5.2559e-05	-2.99548e-05	0.00140557	0.000229011	0.000328858	-2.33311e-05	0.000799673	5.05964e-05	2.09713e-05
-0.00134845	0.000717685	0.000344241	-0.000892599	0.000836646	0.000252699	0.000731467	-0.00211803	0.000316051	-0.00112491	0.000433255	0.000448479	0.00164725	-0.000974175	-0.000479975	-0.000594067	0.000463481	-0.00126857	-0.000107089	7.39963e-05	-0.00113509	-2.28883e-06	-5.71519e-05	-2.89222e-05	0.00140417	0.000229565	0.000328974	-2.30951e-05	0.000805613	4.54841e-05	2.09513e-05
-0.00134834	0.000717058	0.000344203	-0.000892709	0.000836686	0.000256726	0.000730513	-0.00211779	0.000316694	-0.00112494	0.000433154	0.000448795	0.00164721	-0.000974416	-0.000479869	-0.000594773	0.000304346	-0.00126859	-0.000109787	8.51052e-05	-0.0011365	5.1418e-06	-5.77048e-05	-2.90154e-05	0.00140499	0.00023005	0.000328977	-2.36043e-05	0.00080844	5.39266e-05	2.08432e-05
-0.00134833	0.00071673	0.000344478	-0.000893673	0.000836682	0.000253622	0.000731128	-0.00211777	0.000302022	-0.00112487	0.000433273	7.96512e-05	0.00164806	-0.000974301	-0.000479777	-0.000593799	0.00040503	-0.000339453	-0.00011215	-8.28468e-06	-0.00113714	1.23859e-05	-5.7339e-05	-2.18078e-05	0.00140699	0.000229709	0.000329307	-2.45471e-05	0.000800167	1.93688e-05	1.92026e-05
-0.00135245	0.000716592	0.00034452	-0.000894042	0.00083665	0.000263796	0.000733258	-0.00211772	0.000315932	-0.00112448	0.000433609	0.000229715	0.00163974	-0.000973829	-0.000481383	-0.000592458	0.000302306	-0.000453299	-0.000111361	8.02244e-05	-0.00104532	1.0896e-05	-9.20891e-05	-9.60706e-05	0.00140349	0.000230194	0.00032998	-3.66969e-05	0.000266594	4.78722e-05	1.85101e-05
-0.00134971	0.000716716	0.000344785	-0.000895159	0.000836519	0.000259853	0.000732453	-0.00211762	0.000310794	-0.00112515	0.000433375	0.000155321	0.00163418	-0.000974505	-0.000483811	-0.000593524	0.000248903	-0.000475105	-0.000110621	6.96565e-05	-0.000761846	9.55721e-06	-5.82567e-05	-4.58051e-05	0.00140468	0.00023071	0.000355232	-6.93835e-05	0.000302868	5.52756e-05	1.79676e-05
-0.000367516	0.000716699	0.000344624	-0.000893897	0.000835895	0.000259054	0.000732071	-0.00211769	0.000308876	-0.00112476	0.000432899	0.000355531	0.00163979	-0.000974149	-0.000478218	-0.000534451	0.000252017	-0.000503571	-0.000108311	-9.26716e-07	-0.000750065	8.71347e-06	-6.97554e-05	-4.48302e-05	0.00140388	0.000230841	0.000352995	-3.75131e-05	0.000369248	4.10733e-05	1.6366e-05
-0.000526155	0.000635697	0.000489533	-0.000907231	0.000800239	0.000252978	0.000731345	-0.00211779	0.000587653	-0.00114326	0.000446785	0.000240484	0.00143741	-0.000974025	-0.000168628	-0.00055225	0.00031942	-0.00049223	-0.00011089	3.16608e-05	-0.000237844	1.24356e-05	-6.37385e-05	-9.8716e-05	0.0014056	0.000196638	0.000345923	-3.71838e-05	0.000465104	4.55015e-05	1.5508e-05
-0.000423476	0.000708228	0.000359664	-0.000894695	0.000834025	0.000256953	0.000731688	-0.00211766	0.000344488	-0.00112784	0.000433675	0.000221092	0.00151322	-0.000974386	-0.000279046	-0.000546837	0.000295402	-0.00052205	-0.0001102	2.98508e-06	-0.000342929	9.91219e-06	-6.99801e-05	-3.66717e-05	0.0014055	0.000226858	0.00034337	-4.56828e-05	0.000359464	4.67656e-05	1.54102e-05
-0.000345717	0.000695163	0.000417364	-0.000899714	0.000819359	0.000256562	0.000732017	-0.0021177	0.000364521	-0.00113384	0.000434855	0.000212697	0.00145328	-0.000974221	-0.000308763	-0.00055098	0.000307576	-0.000490667	-0.000110073	1.79992e-05	-0.000428009	1.06394e-05	-7.03596e-05	-6.43755e-05	0.00140548	0.000215645	0.000343435	-3.79428e-05	0.000375357	4.54269e-05	1.52814e-05
-0.000410076	0.000657573	0.000379781	-0.000900254	0.000819744	0.000256322	0.000731766	-0.00211773	0.00036382	-0.00113297	0.0004406	0.000220026	0.00145163	-0.000974124	-0.000314595	-0.000553482	0.000295508	-0.000486832	-0.000109917	2.55902e-05	-0.000305009	1.0555e-05	-6.77334e-05	-5.82341e-05	0.00140535	0.00021919	0.00034555	-3.80452e-05	0.000358955	4.52278e-05	1.51462e-05
-0.00041137	0.000682116	0.000388458	-0.000604862	0.000817531	0.000255396	0.000731823	-0.00211752	0.000365111	-0.00112291	0.000437861	0.000221682	0.00146511	-0.000665811	-0.000300106	-0.000550095	0.00029296	-0.000489633	-0.000110507	2.56931e-05	-0.000346769	9.57702e-06	-6.92418e-05	-6.42193e-05	0.00140534	0.000215076	0.000346205	-3.77259e-05	0.000386588	4.48077e-05	1.42836e-05
-0.000402495	0.000668924	0.000388471	-0.000735794	0.000819918	0.00025596	0.000296259	-0.00211771	0.000365911	-0.00113194	0.000442673	0.000213324	0.00145915	-0.000610931	-0.000302547	-0.000552364	0.000247485	-0.000492186	-0.000111235	2.26119e-05	-0.000358611	1.03822e-05	-7.12046e-05	-5.73397e-05	0.00140541	0.000215019	0.000344895	-3.7393e-05	0.000388766	4.41252e-05	1.39159e-05
-0.000413795	0.00067192	0.000386397	-0.000554147	0.000820469	0.000255717	0.000316363	-0.00211679	0.000366908	-0.00113117	0.000442841	0.000212346	0.00146	-0.00062114	-0.000248997	-0.000553413	0.000257951	-0.000492166	-0.000111775	2.57718e-05	-0.000351906	9.82236e-06	-7.27675e-05	-5.76672e-05	0.0014054	0.000217928	0.00031401	-3.81917e-05	0.000387659	4.4869e-05	1.36691e-05
-0.000419594	0.000672925	0.000273874	-0.000554275	0.00081887	0.000255761	0.000448264	-0.00211463	0.000364386	-0.00112708	0.000443244	0.000224129	0.00138763	-0.000667763	-0.000197686	-0.000554193	0.000262895	-0.000495903	-0.000110736	2.54448e-05	-0.00035103	9.80094e-06	-0.000108991	-6.06052e-05	0.00140538	0.000214856	0.000294094	-3.81553e-05	0.0003724	4.47298e-05	1.35038e-05
-0.000417339	0.000620167	0.000288989	-0.000550798	0.00081887	2.70596e-06	0.000417903	-0.00211621	0.000367338	-0.00112649	0.000443494	0.000220438	0.00139113	-0.000672249	-0.000209167	-0.00055366	0.000284659	-0.000486573	-0.000110538	2.46846e-05	-0.000351411	1.00499e-05	-0.000101381	-5.83766e-05	0.00140539	0.000219554	0.000272718	-3.80281e-05	0.000201101	3.88565e-05	1.32648e-05
-0.000421629	0.000630231	0.000279012	-0.000488369	0.000818951	5.0119e-05	0.000414549	-0.00211569	0.000365343	-0.00112656	0.000443457	0.000221579	0.00140237	-0.000670374	-0.000209772	-0.000553723	0.000283028	-0.000488419	-0.000110661	2.54039e-05	-0.000360074	1.00447e-05	-0.000102367	-5.89275e-05	0.00140539	0.000217617	0.00027645	-3.81402e-05	0.000215199	3.91636e-05	1.3251e-05
-0.000420042	0.000621068	0.000286998	-0.000542094	0.000821273	8.01307e-05	0.000392951	-0.00210466	0.000310501	-0.00112836	0.00044402	0.000220826	0.00139655	-0.000657061	-0.000227941	-0.000544596	0.000288744	-0.000487576	-0.000110665	2.46688e-05	-0.000241296	1.00066e-05	-0.000117586	-5.61431e-05	0.00140541	0.000216836	0.000291033	-4.04034e-05	0.000241939	4.03075e-05	1.31274e-05
-0.000420221	0.000613373	0.00028951	-0.000538252	0.000820758	-1.88828e-05	0.000402942	-0.00210846	0.000320667	-0.00112823	0.000444074	0.000220632	0.00139204	-0.000658957	-0.000217149	-0.000542523	0.000288325	-0.00049	-0.000110557	2.4712e-05	-0.000215873	1.00178e-05	-0.000117977	-5.73601e-05	0.0014054	0.000216124	0.000285576	-3.84329e-05	0.000236972	4.08288e-05	1.31061e-05
-0.000271553	0.000617174	0.000290303	-0.000533862	0.000817924	5.57233e-05	0.0004055	-0.00211323	0.000339068	-0.00112745	0.000443731	0.000225611	0.00139419	-0.000658889	-0.000221108	-0.000532107	0.000287692	-0.000489754	-0.000104436	4.08776e-05	-0.000236646	1.01977e-05	-0.000111936	-5.72066e-05	0.0014053	0.000203635	0.000278182	-3.84062e-05	7.99435e-05	4.0764e-05	1.29804e-05
-0.000273374	0.000617299	0.000290223	-0.000533839	0.00081814	5.86662e-05	0.00040405	-0.00211076	0.000339853	-0.00112775	0.000443733	0.000224938	0.00139423	-0.000659389	-0.000220498	-0.000532231	0.000287834	-0.000489452	-0.000107285	4.15588e-05	-0.00023884	1.01915e-05	-0.000114782	-5.71482e-05	0.00140531	0.00020427	0.00028201	-3.8507e-05	8.21646e-05	4.06753e-05	1.2977e-05
-0.000281492	0.00061977	0.000293473	-0.000532977	0.000827132	4.94363e-05	0.000403112	-0.00207155	0.000340404	-0.00112759	0.000442845	0.000224829	0.00139375	-0.000658386	-0.000220932	-0.000534046	0.00028667	-0.000489479	-0.000106725	3.65708e-05	-0.000243196	1.38549e-05	-0.000114158	-5.73542e-05	0.00140544	0.000207335	0.000176726	-3.87718e-05	8.55253e-05	4.04649e-05	1.27881e-05
-0.000302277	0.000620508	0.000289128	-0.000529842	0.000819352	6.81536e-05	0.000401318	-0.00207042	0.0002898	-0.0011278	0.000443287	0.000221349	0.00139435	-0.000656921	-0.000219322	-0.000532156	0.00028806	-0.000489662	-0.000109014	3.9594e-05	-0.000245035	1.11463e-05	-0.000114472	-5.67376e-05	0.00140608	0.000215043	8.19186e-05	-3.87417e-05	0.000100241	4.01417e-05	1.27287e-05
-0.000303715	0.000621623	0.000290819	-0.000532062	0.000809366	6.39237e-05	0.000400779	-0.00206971	0.000300874	-0.00112773	0.000443157	0.000223282	0.00139413	-0.000656371	-0.000218211	-0.000534942	0.000286163	-0.000489792	-0.000108824	4.17917e-05	-0.000240523	1.12627e-05	-0.000110103	-5.67263e-05	0.00140629	0.000212969	5.02068e-05	-3.8935e-05	8.2246e-05	4.00189e-05	1.27106e-05
-0.000296899	0.000621501	0.000288641	-0.000533344	0.00081435	6.48154e-05	0.000400782	-0.00206988	0.000298301	-0.00112774	0.000443487	0.000221593	0.0011267	-0.000657535	-0.000219385	-0.000534109	0.000287333	-0.000489745	-0.000109568	3.97701e-05	-0.000241046	1.24279e-05	-0.000113672	-5.68943e-05	0.00140611	0.000214634	6.98936e-05	-3.88543e-05	9.88368e-05	4.01975e-05	1.20477e-05
-0.000286736	0.000620676	0.000422937	-0.000537755	0.000819856	6.41056e-05	0.000394238	-0.00145415	0.000301038	-0.00112776	0.000443349	0.000222104	0.00121192	-0.000657581	-0.000219538	-0.000533813	0.000286589	-0.000489689	-0.00010924	4.0013e-05	-0.000263639	1.61092e-05	-0.000112475	-5.6581e-05	0.00131696	0.000214541	5.37721e-05	-3.88993e-05	9.71548e-05	3.14152e-05	9.94075e-06
-0.000305585	0.000620796	0.00037041	-0.000545014	0.000868062	6.45784e-05	0.000371951	-0.000985621	0.000302667	-0.00112774	0.000443062	0.000221912	0.00127133	-0.000657445	-0.000218314	-0.000533583	0.000286954	-0.000489551	-0.000109237	3.92682e-05	-0.000271721	1.24662e-05	-0.000113525	-5.0813e-05	0.00122917	0.000211947	8.3727e-05	-3.95755e-05	9.32919e-05	-4.15107e-05	8.77008e-06
-0.000293359	0.000620821	0.000329291	-0.000545991	0.000837055	6.44236e-05	0.000378633	-0.00101776	0.000305624	-0.00112781	0.000443158	0.000221965	0.00122681	-0.000659223	-0.00021961	-0.00053405	0.000286288	-0.000489623	-0.000105847	3.93141e-05	-0.00026903	1.35208e-05	-0.000112312	-5.29925e-05	0.00123735	0.000212712	7.66807e-05	-3.97026e-05	9.01883e-05	1.99873e-05	8.66081e-06
-0.000302711	0.000620986	0.000341938	-0.000532061	0.000830589	6.4373e-05	0.000375142	-0.00101424	0.000305921	-0.00112775	0.000443122	0.000222066	0.00120013	-0.000658296	-0.00021723	-0.000533536	0.000286821	-0.000489696	-0.00010705	3.93719e-05	-0.000274934	1.34686e-05	-0.00011286	-5.32507e-05	0.00124459	0.000212699	6.72627e-05	-3.92177e-05	9.30626e-05	8.58869e-06	8.59279e-06
-0.000302278	0.00061368	0.000338252	-0.000547818	0.000842169	0.000122466	0.000371611	-0.000472126	0.00031061	-0.00112773	0.000443086	0.000221804	0.00115186	-0.00065846	-0.000218537	-0.000533632	0.00028677	-0.000489724	-0.000105473	3.9322e-05	-0.000297859	1.52019e-05	-0.000256699	-3.87862e-08	0.00124388	0.000212797	7.37848e-05	-3.93132e-05	9.23164e-05	-1.40671e-05	7.7722e-06
-0.000302204	0.000611957	0.000342623	-0.000544774	0.000844233	7.99939e-05	0.000364635	-0.000133987	0.000306818	-0.00112773	0.00044308	0.000221925	0.00115064	-0.000658135	-0.000218335	-0.000533542	0.000286483	-0.00048972	-0.0001071	3.93437e-05	-0.00027615	1.52494e-05	-0.000160397	-1.588e-05	0.00124199	0.000211416	7.42907e-05	-3.93651e-05	9.25661e-05	-1.03116e-05	7.49131e-06
-0.000302204	0.000611957	0.000342623	-0.000544774	0.000844233	7.99939e-05	0.000364635	-0.000133987	0.000306818	-0.00112773	0.00044308	0.000221925	0.00115064	-0.000658135	-0.000218335	-0.000533542	0.000286483	-0.00048972	-0.0001071	3.93437e-05	-0.00027615	1.52494e-05	-0.000160397	-1.588e-05	0.00124199	0.000211416	7.42907e-05	-3.93651e-05	9.25661e-05	-1.03116e-05	7.49131e-06
-0.000303097	0.000586943	0.000345266	-0.000546417	0.000844898	0.000102613	0.000371792	-8.2004e-05	0.00030707	-0.00112768	0.000443083	0.000221815	0.00115335	-0.000658242	-0.000218542	-0.000533424	0.000286587	-0.000489727	-0.000105908	3.92776e-05	-0.000292993	1.51543e-05	-0.00014568	-3.85307e-05	0.00124152	0.000212249	7.37658e-05	-3.92319e-05	9.18749e-05	-1.31575e-05	7.47628e-06
-0.000302449	0.000588014	0.000344749	-0.000546343	0.000846121	8.98704e-05	0.000370803	-8.61721e-05	0.000306706	-0.00112771	0.000443082	0.000221386	0.00114891	-0.000658212	-0.000218609	-0.000533637	0.000285689	-0.000489738	-0.000105765	3.91141e-05	-0.000281248	1.47364e-05	-0.000141917	-3.72177e-05	0.00124081	0.000212018	7.436e-05	-3.94099e-05	9.21605e-05	-9.60702e-06	7.45566e-06
-0.000274215	0.000586744	0.000345301	-0.000545687	0.000844732	9.98989e-05	0.000367226	-8.99844e-05	0.000306592	-0.00112768	0.000443161	0.000228293	0.00115318	-0.000655915	-0.000218218	-0.000540772	0.000283597	-0.000473365	-0.00010593	4.00504e-05	-0.000283565	1.98319e-05	-0.000153655	-3.02023e-05	0.00123322	0.000211796	7.44283e-05	-3.94121e-05	9.2541e-05	-5.88961e-06	7.42128e-06
-0.000295646	0.000594654	0.00034408	-0.000546064	0.000844418	6.03071e-05	0.000365553	-9.83361e-05	0.000315088	-0.00112755	0.000284503	0.000221744	0.00115307	-0.000657525	-0.000217947	-0.000533712	0.000285939	-0.000483403	-0.000106716	3.97102e-05	-0.000211542	1.52927e-05	-0.000153026	-2.72494e-05	0.00124003	0.000211825	6.53797e-05	-4.03003e-05	0.000112454	-1.12535e-05	7.31136e-06
-0.000283482	0.000590228	0.000345739	-0.000546001	0.000845143	5.44504e-05	0.000368368	-0.000107601	0.000310008	-0.00112768	0.000269939	0.000223806	0.00115205	-0.000645765	-0.000218307	-0.000534622	0.00028522	-0.000483783	-0.000105844	3.96347e-05	-0.000229418	1.62221e-05	-0.000149391	-3.19257e-05	0.00123717	0.000211866	6.722e-05	-3.97743e-05	0.000108047	-1.16464e-05	7.27712e-06
-0.000288434	0.000589395	0.000345669	-0.000546054	0.000845024	9.31034e-06	0.000365085	-0.000101687	0.00031188	-0.00112769	0.000285956	0.000226009	0.00115123	-0.000640516	-0.000218211	-0.000534841	0.000284721	-0.000483057	-0.00010599	3.98479e-05	-0.000208734	1.63541e-05	-0.000150489	-2.81109e-05	0.00123752	0.000211818	6.96652e-05	-3.99761e-05	0.000106511	-1.14353e-05	7.26584e-06
-0.000285136	0.000590883	0.000345596	-0.000545881	0.00084493	3.70765e-05	0.000367086	-0.000104597	0.000310376	-0.00112765	0.000273524	0.000225799	0.00115174	-0.000630632	-0.000218247	-0.000535339	0.00028476	-0.000482348	-0.000106137	3.9565e-05	-0.000221039	1.61656e-05	-0.000149398	-3.09626e-05	0.00123731	0.000211768	6.83428e-05	-3.99728e-05	0.000104663	-1.06886e-05	7.25309e-06
-0.000287986	0.000589229	0.000345142	-0.000545833	0.000844797	3.74368e-05	0.000366805	-0.000101393	0.000305112	-0.000855839	0.000286165	0.000224877	0.00115167	-0.000647613	-0.000218157	-0.000536083	0.000284327	-0.000477591	-0.000105952	3.89494e-05	-0.000214017	1.65044e-05	-0.000145607	-2.95686e-05	0.00123648	0.000211824	6.98385e-05	-3.94226e-05	0.000107558	-1.16717e-05	6.72755e-06
-0.000273845	0.000589967	0.000345551	-0.000545883	0.000766141	4.46579e-05	0.000366759	-0.000102903	0.000268711	-0.000900478	0.000287973	0.00022522	0.00115076	-0.000632102	-0.000218346	-0.000541939	0.000288217	-0.000481066	-0.000106908	3.94414e-05	-0.000215054	1.54569e-05	-0.000147673	-2.51536e-05	0.00123605	0.000211582	7.30887e-05	-3.92561e-05	9.12446e-05	-1.73644e-05	6.64092e-06
-0.000211852	0.000589595	0.000344698	-0.000547583	0.00070106	5.73936e-05	0.00033494	-9.08243e-05	0.000302812	-0.000942399	0.000284683	0.000225268	0.000777106	-0.000613854	-0.000182328	-0.000537572	0.000285714	-0.000479864	-0.000108813	3.56787e-05	-0.000222413	8.85831e-06	-0.00014723	8.51054e-05	0.00123683	0.00016332	6.95768e-05	-3.3372e-05	4.59622e-05	-3.06202e-06	5.80891e-06
-0.000124766	0.000590072	0.000345309	-0.000546644	0.000709423	5.20532e-05	0.000362228	-9.35568e-05	0.000294376	-0.000928425	0.000288328	0.00022527	0.000781071	-0.00061153	-0.000185914	-0.000533388	0.00028738	-0.0004806	-0.000110946	3.46072e-05	-0.000219998	1.14744e-05	-0.000147381	2.81898e-05	0.00123413	0.000170401	7.0682e-05	-3.34044e-05	6.59668e-05	-5.56817e-06	5.7741e-06
-0.000224556	0.000590187	0.000346006	-0.00043662	0.000719119	4.31324e-05	0.000366864	-7.634e-05	0.000292329	-0.00090488	0.00029172	0.00022544	0.000725468	-0.000632699	-0.000219049	-0.000504139	0.00028793	-0.000481135	-0.00010814	3.83231e-05	-0.00021787	1.49039e-05	-0.000148521	-1.12988e-05	0.00123552	0.000209687	7.06343e-05	-3.031e-05	9.52034e-05	-1.64118e-05	5.6206e-06
-0.000199322	0.000587785	0.000345818	-0.00035921	0.000703451	4.44449e-05	0.000361751	-8.42617e-05	0.000287205	-0.0009174	0.000291353	0.000225597	0.000748369	-0.000619841	-0.00021078	-0.00050088	0.00028737	-0.000480104	-0.000108548	3.78234e-05	-0.00021453	1.33044e-05	-0.00014627	-1.30722e-05	0.00123512	0.000203372	6.93922e-05	-3.43468e-05	9.52351e-05	-1.74592e-05	5.54438e-06
-0.00017189	0.00058945	0.000345269	-0.000460675	0.000709901	4.53583e-05	0.000353036	-8.3021e-05	0.00029036	-0.000292998	0.000291719	0.000225838	0.000745554	-0.000621102	-0.000174307	-0.000502823	0.000269442	-0.00048022	-0.000108762	3.3227e-05	-0.000208305	1.4388e-05	-0.000144121	-8.48246e-06	0.00123567	0.000202159	7.0269e-05	-3.16268e-05	8.90768e-05	-1.66622e-05	4.83956e-06
-0.000151074	0.000399505	0.000339147	-0.000412727	0.000712959	4.59907e-05	0.000358694	-8.84948e-05	0.000312114	-0.00039529	0.000291548	0.000225862	0.000747112	-0.000620294	-0.000188736	-0.000499852	0.000276112	-0.000347087	-0.00010957	3.46894e-05	-0.000210686	1.37804e-05	-0.000144663	-6.72728e-06	0.00122523	0.000200504	6.85386e-05	-3.05461e-05	9.0431e-05	-1.82429e-05	4.5638e-06
-0.000145742	0.000419066	0.000334623	-0.00040216	0.000711455	4.60848e-05	0.000359905	-8.12511e-05	0.000297791	-0.000366127	0.000291399	0.000225493	0.00074775	-0.000620321	-0.000192906	-0.000500919	0.000278999	-0.000330687	-0.000107085	3.53409e-05	-0.000215102	1.37162e-05	-0.000144879	-4.18846e-06	0.00122894	0.000199981	6.83338e-05	-3.07577e-05	9.22001e-05	-1.95801e-05	4.5377e-06
-0.000183953	0.000371761	0.000328291	-0.00040594	0.000709429	4.68167e-05	0.000358634	-8.77642e-05	0.000306322	-0.000321104	0.000291917	0.000225372	0.000745414	-0.000621404	-0.000190333	-0.000493107	0.000273841	-0.000388632	-0.000109465	3.56083e-05	-0.000210951	1.37494e-05	-0.000144901	-8.39774e-06	0.00123397	0.000198285	6.83946e-05	-3.08531e-05	9.17805e-05	-1.86326e-05	4.52196e-06
-0.000163215	0.000380233	0.000323793	-0.000406519	0.000710445	1.13017e-05	0.000355119	-8.89921e-05	0.000302541	-0.00027979	0.000288449	0.000225518	0.000748792	-0.000620025	-0.000190881	-0.00050148	0.000275376	-0.000371656	-0.000114643	3.52139e-05	-0.000122449	1.37829e-05	-0.000145307	-7.76612e-06	0.00118949	0.000200511	6.85854e-05	-3.12297e-05	9.02234e-05	-1.98308e-05	4.35112e-06
-0.000166109	0.000397481	0.000334318	-0.000411485	0.000709801	4.74054e-06	0.000309454	-8.6172e-05	0.00030623	-0.000316823	0.00029089	0.000224855	0.000741572	-0.000622539	-0.000192007	-0.000500931	0.000276217	-0.00038196	-0.000106021	3.48924e-05	-0.000208758	1.37848e-05	-0.000145061	-5.26951e-06	0.000942251	-4.69616e-05	6.48094e-05	-3.10961e-05	9.06926e-05	-2.99512e-05	3.83213e-06
-0.000166652	0.000393943	0.000330524	-0.000411498	0.000708941	4.2449e-05	0.000347485	-8.6107e-05	0.000304729	-0.000289523	0.000287723	0.00022499	0.00074305	-0.000619662	-0.000188138	-0.000499413	0.00027657	-0.000367983	-1.10442e-05	3.48507e-05	-0.000147138	1.36285e-05	-0.000144749	-6.08141e-06	0.000929728	2.70992e-05	6.476e-05	-3.09713e-05	9.09122e-05	-2.72496e-05	3.76045e-06
-0.000165421	0.000398202	0.000331838	-0.00041167	0.000709254	2.88687e-05	0.000350374	-8.659e-05	0.000305288	-0.00029623	0.000289869	0.000227201	0.000744334	-0.000569016	-0.000189086	-0.000500189	0.0002749	-0.000351403	1.70413e-05	3.45142e-05	-0.000174551	1.36501e-05	-0.000144911	-6.36851e-06	0.00094869	4.76282e-05	6.67979e-05	-5.64096e-05	9.04785e-05	-2.52792e-05	3.75098e-06
-0.000165556	0.000394613	0.000330714	-0.00041095	0.000709375	2.32729e-05	0.000339813	-8.62205e-05	0.000305881	-0.000293924	0.000289671	0.000225088	0.000743226	-0.000569661	-0.000188952	-0.000499565	0.00027661	-0.000363576	-6.44655e-06	3.48154e-05	-0.000141555	1.36621e-05	-0.000144944	-6.87184e-06	0.000936076	3.96398e-05	6.59483e-05	-3.62706e-05	9.07914e-05	-2.55773e-05	3.70834e-06
-0.00016365	0.000394031	0.000332364	-0.00041115	0.000709524	3.13726e-05	0.000317326	-8.64974e-05	0.000305882	-0.00029429	0.000289207	0.000228537	0.000743648	-0.000574962	-0.000189477	-0.000499871	0.000215398	-0.00035825	2.50001e-06	3.47983e-05	-0.000143711	1.36634e-05	-0.000144892	-6.66752e-06	0.000940123	4.76879e-05	6.63159e-05	-4.45412e-05	9.078e-05	-2.54228e-05	3.67875e-06
-0.000165824	0.000394115	0.000332705	-0.000411328	0.000709451	3.35705e-05	0.000308335	-8.6571e-05	0.00030578	-0.000293854	0.000288965	0.000225782	0.000735654	-0.000571375	-0.000191585	-0.000499701	0.000197431	-0.00035661	5.59915e-06	3.61938e-05	-0.000151928	1.36739e-05	-0.000144819	-7.29782e-06	0.000941932	6.00352e-05	6.63512e-05	-4.31007e-05	9.07393e-05	-2.54336e-05	3.65588e-06
-0.000158365	0.000424293	0.00011395	-0.000411576	0.000708307	3.3236e-05	0.000338652	-8.65612e-05	0.00030866	-0.000297818	0.000288884	0.000223095	0.000743628	-0.000571009	-0.000189935	-0.000499742	0.000196373	-0.000358584	3.78904e-06	2.9109e-05	-0.000148485	1.36118e-05	-0.000144145	-2.20011e-06	0.000664164	5.60612e-05	6.59758e-05	-4.3181e-05	9.07696e-05	-2.66075e-05	3.16495e-06
-0.000162531	0.000147523	0.000183738	-8.65293e-05	0.000648005	2.99853e-05	0.000322176	-8.5721e-05	0.000312692	-0.000333919	0.000252859	0.000220836	0.000574851	-0.000571051	-0.00019051	-0.000499157	0.000212583	-0.00033297	4.17765e-06	4.06664e-05	-0.000182536	2.4375e-06	-0.00014455	-6.81927e-06	0.000869245	6.1423e-05	6.51079e-05	-5.34429e-05	9.07773e-05	-3.5763e-05	2.87334e-06
-0.000161645	0.000268309	0.000172426	-4.2079e-05	0.000664191	3.43362e-05	0.000338934	-8.4934e-05	0.000310738	-0.000302567	0.000267688	0.000224165	0.000612529	-0.000572315	-0.000190013	-0.000499625	0.000220088	-0.000332013	3.89626e-06	3.48082e-05	-0.000156264	1.15464e-05	-0.000144328	-2.73756e-06	0.000639146	5.15597e-05	6.57821e-05	-4.23099e-05	9.07757e-05	-3.1435e-05	2.62432e-06
-0.000162184	0.000274501	0.000150253	-5.16307e-05	0.000657893	3.33715e-05	0.000334522	-8.83125e-05	0.000310719	-0.000313717	0.000246485	0.000223038	0.000566772	-0.000571924	-0.000190712	-0.000499349	0.000213319	-0.000327128	3.32453e-06	3.44984e-05	-0.000158315	1.17961e-05	-0.000144592	-5.05435e-06	0.000623734	5.05717e-05	6.62342e-05	-4.04998e-05	9.08285e-05	-2.9368e-05	2.52665e-06
-0.000163561	0.000187278	0.000151465	-4.63823e-05	0.00066144	3.30834e-05	0.000333351	-8.77499e-05	0.000310922	-0.000303556	0.000249076	0.000222099	0.000571484	-0.00057127	-0.000190173	-0.000499181	0.000212011	-0.000310536	2.57894e-06	3.65866e-05	-0.000157397	1.12676e-05	-0.000144668	-5.16703e-06	0.000627998	5.44674e-05	6.59704e-05	-3.91759e-05	9.08135e-05	-3.04187e-05	2.4838e-06
-0.000162671	0.00014021	0.000153338	-1.39565e-05	0.00066327	3.33008e-05	0.000336642	-8.88889e-05	0.000310665	-0.000308538	0.000249741	0.000221827	0.000555849	-0.000572367	-0.000190305	-0.000499397	0.000212808	-0.000324334	2.61034e-06	3.47807e-05	-0.00015946	1.00026e-05	-0.000144537	-5.04508e-06	0.000627594	5.30628e-05	6.5821e-05	-3.93185e-05	9.08147e-05	-3.15756e-05	2.46752e-06
-0.000162668	0.000146385	0.000159161	9.57627e-06	0.00065904	3.31773e-05	0.000335722	-5.63021e-05	0.00031074	-0.000308911	0.000249496	0.000222902	0.00056179	-0.00057201	-0.000195467	-0.00049942	0.000213033	-0.00031755	2.66333e-06	3.81857e-05	-0.000160102	1.08464e-05	-0.000144454	-1.17188e-06	0.000538797	5.28477e-05	6.5864e-05	-3.84654e-05	9.08933e-05	-2.3618e-05	2.36102e-06
-0.000161861	0.000146532	0.000153726	-3.17306e-05	0.000663763	3.30813e-05	0.000334078	-4.74874e-05	0.00031062	-0.00031003	0.000250635	0.00022193	0.000555158	-0.000571691	-0.000190959	-0.000499614	0.000184459	-0.000321931	2.23584e-06	3.83367e-05	-0.000159832	1.02705e-05	-0.000121662	-3.87966e-06	0.000542786	5.29677e-05	6.79976e-05	-3.80114e-05	9.08121e-05	-2.06722e-05	2.34541e-06
-0.000161964	0.000151246	0.00015477	-4.48386e-05	0.000662945	3.30559e-05	0.000333002	-4.09764e-05	0.000310867	-0.000309145	0.000250817	0.000222449	0.000558687	-0.000530427	-0.000191342	-0.00049948	0.000113321	-0.000321504	2.60554e-06	3.92254e-05	-0.000160206	1.02137e-05	-9.31103e-05	1.76656e-06	0.000536678	5.27001e-05	8.11781e-05	-3.92972e-05	9.08154e-05	-2.50583e-05	2.27241e-06
-0.000162438	0.000152288	0.000160965	-3.41344e-05	0.000660225	3.31076e-05	0.000334102	-5.93726e-05	0.000311025	-0.000310132	0.000251519	0.000222364	0.000557398	-0.00051979	-0.000194926	-0.000499534	0.000126546	-0.000319501	4.51748e-05	4.00127e-05	-0.000160327	1.00445e-05	-0.000125262	-2.76411e-06	0.000429468	5.28539e-05	7.05255e-05	-3.84503e-05	9.02001e-05	-2.66686e-05	2.1686e-06
-0.000162095	0.000153579	0.000161262	-2.93653e-05	0.000329661	3.31359e-05	0.000334412	-5.74737e-05	0.000310788	-0.000307705	0.000251673	0.000222409	0.000556349	-0.000521891	-0.000195037	-0.000499585	0.000118008	-0.000319868	3.70715e-05	4.04716e-05	-0.000159934	1.03348e-05	-0.000115694	-1.03093e-07	0.000444417	5.2983e-05	6.14784e-05	-3.79352e-05	9.0632e-05	-2.23042e-05	1.8478e-06
-0.00016171	0.000151661	0.000161776	-3.53514e-05	0.000309585	3.30276e-05	0.000336083	-4.83571e-05	0.00031115	-0.000310075	0.00025191	0.000222764	0.000555298	-0.000463316	-0.000194077	-0.000499741	0.000119438	-0.00032017	3.00101e-05	4.04968e-05	-0.000161145	1.02417e-05	-0.000132191	1.28574e-06	0.000405433	5.35984e-05	6.28779e-05	-3.84309e-05	9.00768e-05	-2.24752e-05	1.74943e-06
-0.000161392	9.03176e-05	0.00016075	-3.38246e-05	0.000260133	3.31331e-05	0.000336094	-4.98756e-05	0.000101176	-0.000309766	0.000251796	0.000219262	0.000555714	-0.000487512	-0.000178892	-0.000499594	0.000119592	-0.00032147	4.16224e-05	4.12599e-05	-0.000159791	7.19089e-06	-0.000125841	1.52333e-06	0.000417683	5.34923e-05	6.4386e-05	-3.85402e-05	9.0037e-05	-2.20577e-05	1.6452e-06
-0.000160807	9.03006e-05	0.000159702	-3.43985e-05	0.000286307	3.30434e-05	0.000335082	-5.17023e-05	9.30932e-05	-0.000272401	0.000255356	0.000215585	0.000556803	-0.000465699	-0.00018379	-0.000499503	9.48779e-05	-0.000125478	6.08662e-05	4.15324e-05	-0.000152837	8.22411e-06	-0.000123639	1.58404e-06	0.000432983	5.33758e-05	6.53582e-05	-3.85185e-05	9.03496e-05	-2.31866e-05	1.53713e-06
-0.000162402	8.8882e-05	0.000160879	-3.51113e-05	0.000312179	3.29147e-05	0.000334659	-5.08073e-05	0.0001888	-0.000182879	0.000252055	0.00021911	0.000556926	-0.000487749	-0.000187544	-0.000473876	9.66606e-05	-9.23857e-05	4.78004e-05	4.32758e-05	-0.000158526	9.78647e-06	-0.000124875	1.6865e-06	0.000422671	5.33704e-05	8.35141e-05	-3.87276e-05	9.04183e-05	-2.43636e-05	1.52454e-06
-0.000161552	8.066e-05	0.000161661	-3.4065e-05	0.000286361	3.30031e-05	0.000335004	-4.7758e-05	0.000145511	-0.000183601	0.000246704	0.000218134	0.000556515	-0.000483224	-0.000188872	-0.000462779	9.23175e-05	-0.000137573	5.09654e-05	4.25742e-05	-0.000157114	9.07756e-06	-0.000126959	1.51238e-06	0.000432245	5.33473e-05	6.48245e-05	-3.85244e-05	9.03179e-05	-2.32373e-05	1.49069e-06
-0.000161242	8.27667e-05	0.000161547	-3.39177e-05	0.000294915	3.30033e-05	0.000334845	-4.94966e-05	0.000132738	-0.000172873	0.000251654	0.000218012	0.000556791	-0.000471432	-0.000185971	-0.00045811	9.39763e-05	-0.000134338	5.24068e-05	4.28731e-05	-0.000158307	9.02151e-06	-0.000124706	1.50841e-06	0.000431893	5.33646e-05	6.82068e-05	-3.86442e-05	9.03306e-05	-2.33996e-05	1.4742e-06
-0.000147631	8.41485e-05	0.000163052	-3.6348e-05	0.000296099	3.30069e-05	0.000334716	-5.0091e-05	0.000151589	-0.000183709	0.000249566	0.000218622	0.000556547	-0.000331804	-0.000187758	-0.00045662	9.47019e-05	-0.000135475	4.77798e-05	4.22766e-05	-0.000158039	9.35128e-06	-0.000124704	1.51749e-06	0.000409891	5.33435e-05	6.85697e-05	-7.9686e-06	8.18731e-05	-2.36303e-05	1.34538e-06
-0.000154304	5.95885e-05	0.000146054	-3.4501e-05	0.000293469	3.30055e-05	0.000334781	-5.04743e-05	0.00015337	-0.000175496	0.000248027	0.000218694	0.000539177	-9.68172e-05	-0.00018726	-0.000458069	6.63736e-05	-0.000124256	4.80966e-05	4.39517e-05	-0.000157705	9.35757e-06	-0.000124964	1.50129e-06	0.000411782	5.47024e-05	6.88947e-05	-6.26674e-06	3.88328e-05	-2.38801e-05	1.20445e-06
-0.000159382	9.12071e-05	9.23759e-05	-3.40433e-05	0.000296262	3.30009e-05	0.000334771	-4.9756e-05	0.00015443	-0.000176871	0.000249713	0.000218788	0.000517565	-8.07056e-05	-0.000185297	-0.000457575	8.45855e-05	-0.00013236	4.91605e-05	4.30935e-05	-0.000157516	9.37931e-06	-0.000124336	1.51045e-06	0.000398164	5.35351e-05	6.92989e-05	-2.40136e-05	7.54658e-05	-2.37662e-05	1.17262e-06
-0.000159222	7.10413e-05	9.8405e-05	-3.38735e-05	0.000293787	3.29741e-05	0.000328987	-4.98349e-05	0.000150096	-0.00017914	0.000249904	0.000218844	0.000510453	-5.43233e-05	-0.000185106	-0.000459892	6.42149e-05	-0.000127018	5.09314e-05	4.31078e-05	-0.000157766	9.44922e-06	-0.00012465	1.5033e-06	0.000404251	5.7852e-05	6.88536e-05	-2.1731e-05	7.23184e-05	-2.31806e-05	1.15656e-06
-0.000160304	6.79476e-05	0.000104143	-3.4511e-05	0.000294649	3.29997e-05	0.000330473	-4.2334e-05	0.00016297	-0.000177429	0.000250618	0.000142475	0.000515303	-7.721e-05	-0.000186839	-0.000326755	8.62485e-05	-0.000130689	3.88721e-05	3.93046e-05	-0.000165639	9.83758e-06	-0.000124513	6.40948e-06	0.000401533	5.5674e-05	6.86868e-05	2.08888e-05	7.06053e-05	-1.79161e-05	1.04103e-06
-0.000159415	6.57469e-05	9.88239e-05	-3.41031e-05	0.000294931	3.29856e-05	0.000330912	-4.98213e-05	0.000151983	-0.000180595	0.000250282	0.000212314	0.000275441	-7.02938e-05	-0.000182344	-0.000360451	7.29721e-05	-0.000129214	4.8123e-05	4.58561e-05	-0.000159582	9.43951e-06	-0.000124583	1.91067e-06	0.000402338	5.6464e-05	6.8858e-05	-2.69875e-05	6.93881e-05	-2.30081e-05	8.91534e-07
-0.000161246	6.29059e-05	9.89513e-05	-3.40635e-05	0.000294934	3.29861e-05	0.000335887	-4.79289e-05	0.000153986	-0.000179194	0.000250514	0.000180729	0.000257629	-7.5676e-05	-0.000182717	-0.000276942	7.53382e-05	-0.000128765	3.58499e-05	4.30158e-05	-0.000161982	9.44418e-06	-0.000124664	3.19199e-06	0.000402572	5.59645e-05	6.87881e-05	-3.48109e-06	6.81116e-05	-2.26679e-05	8.1989e-07
-0.000160998	6.29854e-05	9.5584e-05	-2.87076e-05	0.000294351	3.29971e-05	0.00032957	-4.88577e-05	0.000153393	-0.000183364	0.000250459	0.000186336	0.000204437	-7.42981e-05	-0.000180022	-0.000301751	6.7932e-05	-0.000128492	3.93492e-05	4.49709e-05	-0.000162034	9.44515e-06	-0.000123572	2.86256e-06	0.000403017	5.69025e-05	6.88176e-05	-1.90028e-05	6.63862e-05	-2.31174e-05	8.05979e-07
-0.000158863	6.26717e-05	9.48061e-05	-3.12348e-05	0.000294238	3.30039e-05	0.000328333	-4.88512e-05	0.000153984	-0.00018089	0.000250355	0.000187511	0.000195558	-7.07002e-05	-0.000180604	-0.000284127	7.09003e-05	-0.00012898	4.11051e-05	4.86958e-05	-0.000165248	9.46869e-06	-0.00012253	2.50355e-06	0.000402447	5.68364e-05	6.8827e-05	-2.1028e-05	6.47772e-05	-2.27796e-05	7.91069e-07
-7.12169e-05	6.16132e-05	0.000101066	-3.15149e-05	0.00029551	3.30734e-05	0.000330738	-4.86793e-05	0.000153537	-0.000139457	0.000246777	0.000189925	0.000221685	-7.87952e-05	-0.000182474	-2.21847e-05	7.29785e-05	-0.000129064	4.2108e-05	4.53361e-05	-0.000165912	9.53689e-06	-0.000121604	2.68313e-06	0.000402198	5.82118e-05	6.88342e-05	-1.75289e-05	6.34549e-05	-2.256e-05	6.92344e-07
1.54773e-05	6.22361e-05	0.000100374	-3.32027e-05	0.000295174	3.31572e-05	0.000330635	-4.86999e-05	0.00015389	-0.000121272	0.000248387	0.000187027	0.000209453	-7.4282e-05	-0.00018226	-3.5113e-05	7.18568e-05	-0.000129039	4.05803e-05	4.55842e-05	-0.000165504	9.50324e-06	-0.000119687	2.52153e-06	0.00040045	6.02032e-05	6.9001e-05	-1.7053e-05	6.35423e-05	-2.83848e-05	6.75344e-07
1.54773e-05	6.22361e-05	0.000100374	-3.32027e-05	0.000295174	3.31572e-05	0.000330635	-4.86999e-05	0.00015389	-0.000121272	0.000248387	0.000187027	0.000209453	-7.4282e-05	-0.00018226	-3.5113e-05	7.18568e-05	-0.000129039	4.05803e-05	4.55842e-05	-0.000165504	9.50324e-06	-0.000119687	2.52153e-06	0.00040045	6.02032e-05	6.9001e-05	-1.7053e-05	6.35423e-05	-2.83848e-05	6.75344e-07
-1.10451e-05	6.22332e-05	9.90942e-05	-3.25852e-05	0.000295123	3.31199e-05	0.000330666	-4.85796e-05	0.000154112	-0.000121936	0.000248487	0.000187274	0.00020768	-7.48636e-05	-0.000181942	-3.3013e-05	7.18973e-05	-0.000129073	4.06687e-05	4.56305e-05	-0.000165322	9.5081e-06	-0.000120325	2.53174e-06	0.000400706	5.82001e-05	6.88651e-05	-1.61483e-05	6.37197e-05	-2.54827e-05	6.74272e-07
-1.10451e-05	6.22332e-05	9.90942e-05	-3.25852e-05	0.000295123	3.31199e-05	0.000330666	-4.85796e-05	0.000154112	-0.000121936	0.000248487	0.000187274	0.00020768	-7.48636e-05	-0.000181942	-3.3013e-05	7.18973e-05	-0.000129073	4.06687e-05	4.56305e-05	-0.000165322	9.5081e-06	-0.000120325	2.53174e-06	0.000400706	5.82001e-05	6.88651e-05	-1.61483e-05	6.37197e-05	-2.54827e-05	6.74272e-07
-6.28207e-06	6.22394e-05	9.97791e-05	-3.26025e-05	0.000295012	3.3129e-05	0.000330642	-4.86012e-05	0.000154035	-0.000120119	0.000248695	0.000187445	0.00020622	-7.48722e-05	-0.000182094	-3.60029e-05	7.21255e-05	-0.000129057	4.08729e-05	4.55817e-05	-0.000165426	9.50764e-06	-0.000120104	2.57002e-06	0.000400723	5.93468e-05	6.89423e-05	-1.6872e-05	6.3852e-05	-2.57178e-05	6.73845e-07
-6.23017e-06	6.22625e-05	9.94893e-05	-3.18426e-05	0.000294963	3.31302e-05	0.000330697	-4.85055e-05	0.00015412	-0.000123282	0.000248616	4.83768e-05	0.000206933	-7.49838e-05	-0.000182098	-3.70173e-05	7.21468e-05	-0.000129292	4.07724e-05	4.56193e-05	-0.000164623	9.52889e-06	-0.000120375	2.52806e-06	0.000400766	5.92087e-05	6.89315e-05	-1.69499e-05	6.23762e-05	-2.59998e-05	6.41795e-07
-9.02981e-06	6.2233e-05	9.96863e-05	-3.20301e-05	0.000221732	3.31535e-05	0.000105481	-4.86411e-05	0.000154255	-0.000105386	0.00024858	0.000144317	0.000206342	-7.48204e-05	-0.000182097	-3.4439e-05	7.21015e-05	-0.000129129	4.1434e-05	4.56254e-05	-0.000165231	9.3619e-06	-0.000118329	2.4835e-06	0.000400801	5.83524e-05	6.85241e-05	-1.67295e-05	6.32737e-05	-2.69936e-05	5.19537e-07
-6.27311e-06	6.2393e-05	9.97017e-05	-2.49118e-05	0.000204493	3.30339e-05	9.46633e-05	-4.72041e-05	0.00015362	-0.000107232	0.000248443	0.000135893	0.000207252	-7.03655e-05	-0.000182165	-3.36748e-05	7.20379e-05	-0.00011548	4.18586e-05	4.56208e-05	-0.000163009	8.82823e-06	-0.000102802	2.54692e-06	0.000400833	5.6781e-05	6.87998e-05	-1.67386e-05	6.23395e-05	-2.76258e-05	4.99239e-07
-8.2447e-06	6.24451e-05	9.31146e-05	-3.28728e-05	0.000141621	3.30511e-05	0.000114867	-4.83955e-05	0.000149897	-0.000107751	0.000248437	0.000137213	0.000205898	-7.07921e-05	-0.000182015	-3.20691e-05	7.21144e-05	-0.000118959	4.3402e-05	4.62749e-05	-0.000154825	9.54461e-06	-0.000100707	2.20377e-06	0.000398991	5.81799e-05	6.47573e-05	-1.67424e-05	6.29756e-05	-2.67875e-05	4.75916e-07
-9.37625e-06	6.25229e-05	9.04481e-05	-3.28643e-05	0.00015467	3.30276e-05	0.000102846	-4.88444e-05	0.000146826	-9.57372e-05	0.00014679	0.00014169	0.000205084	-7.44809e-05	-0.000182126	-3.26286e-05	7.21654e-05	-0.000112509	4.19689e-05	4.55347e-05	-0.000163485	9.47024e-06	-9.31304e-05	2.40851e-06	0.000400826	5.81767e-05	6.21108e-05	-1.6672e-05	6.31648e-05	-2.67353e-05	4.35506e-07
-8.85444e-06	5.67994e-05	7.47952e-05	-5.07845e-05	0.000169862	3.30801e-05	0.000109215	-4.52089e-05	0.000142162	-0.00010603	0.000128406	0.000115565	0.000205621	-7.43511e-05	-0.000182172	-2.85477e-05	7.2313e-05	-0.000118651	3.06674e-05	4.93427e-05	-0.000163987	9.25901e-06	-8.39665e-05	2.36307e-06	0.000362934	5.85545e-05	6.59306e-05	-1.89334e-05	6.42373e-05	-1.13634e-05	3.99329e-07
-7.43267e-06	4.62736e-05	9.46157e-05	-4.27915e-05	0.000153394	3.35393e-05	0.000100137	-2.7705e-05	0.00014912	-9.8993e-05	7.81826e-05	0.00010896	0.000204883	-7.44492e-05	-0.000182002	-3.22055e-05	7.23715e-05	-0.000115455	3.79383e-05	4.30556e-05	-0.000163281	9.18508e-06	-8.54138e-05	2.33187e-06	0.000373027	5.84509e-05	6.83341e-05	-1.57288e-05	6.31288e-05	-2.2717e-05	3.88023e-07
-8.5476e-06	3.23736e-05	9.31453e-05	-6.43545e-05	0.00016213	3.40107e-05	9.94758e-05	-4.51798e-05	0.000143939	-9.53053e-05	5.7852e-05	0.000125188	0.000205027	-7.43756e-05	-0.000179396	-3.08107e-05	7.20245e-05	-3.87132e-05	3.32194e-05	4.77011e-05	-0.000120266	9.49866e-06	-8.43074e-05	-1.7439e-07	0.000374797	5.83443e-05	6.75232e-05	-1.77425e-05	6.24849e-05	-1.977e-05	3.67612e-07
-8.58951e-06	3.99087e-05	8.65955e-05	-5.92526e-05	0.000165925	3.41929e-05	9.95159e-05	-3.82814e-05	0.000140491	-9.55311e-05	5.72192e-05	0.0001253	0.000205034	-7.41604e-05	-0.000180473	-3.01491e-05	7.20768e-05	-3.89274e-05	3.28277e-05	4.70329e-05	-0.000134356	9.46311e-06	-8.58179e-05	8.97965e-07	0.000367597	5.83319e-05	6.70305e-05	-1.7208e-05	6.29723e-05	-1.4289e-05	3.64597e-07
-8.58147e-06	3.62517e-05	8.6202e-05	-5.52115e-05	0.000166429	3.41266e-05	9.89366e-05	-3.95821e-05	0.000144442	-9.64528e-05	4.22849e-05	0.000117089	0.000205128	-7.41843e-05	-0.00018218	-3.02222e-05	7.22108e-05	-2.11556e-05	2.93489e-05	4.56162e-05	-8.82887e-05	9.39328e-06	-8.43909e-05	-1.44344e-06	0.000369121	5.83534e-05	6.69481e-05	-1.70641e-05	6.22378e-05	-1.09208e-05	3.51466e-07
-8.63498e-06	3.89437e-05	8.83215e-05	-5.28374e-05	0.00016485	3.38107e-05	0.000100812	-3.95785e-05	0.000144231	-9.59455e-05	6.4653e-05	0.000122053	0.000205111	-3.28188e-05	-0.000181834	-3.07216e-05	7.21189e-05	-5.01851e-05	3.2314e-05	4.61372e-05	-4.84805e-05	9.61818e-06	-8.50464e-05	-4.87348e-07	0.000364844	5.83361e-05	6.87133e-05	-1.72299e-05	6.29451e-05	-1.51899e-05	3.44766e-07
-8.72915e-06	4.33196e-05	8.80562e-05	-4.9773e-05	0.000165671	3.3756e-05	0.000100358	-3.56242e-05	0.000144229	-9.69159e-05	6.26564e-05	0.000121726	0.000205099	-2.96821e-05	-0.000181782	-3.03855e-05	7.21881e-05	-3.83765e-05	3.22763e-05	4.64332e-05	-4.41798e-05	9.47219e-06	-8.49324e-05	-6.94335e-07	0.000363969	5.83285e-05	6.75317e-05	-1.72575e-05	6.2943e-05	-1.4566e-05	3.42008e-07
-8.67237e-06	4.11769e-05	8.66264e-05	-4.98893e-05	0.000165624	3.38558e-05	0.000100293	-4.04819e-05	0.000144178	-9.67529e-05	6.27552e-05	0.000121009	0.000205105	-2.97195e-05	-0.000181216	-3.03347e-05	7.21729e-05	-2.81915e-05	3.20142e-05	4.66007e-05	-4.79494e-05	9.52386e-06	-8.49546e-05	-9.03884e-07	0.000364222	5.83326e-05	6.74506e-05	-1.71061e-05	6.27691e-05	-1.37967e-05	3.41321e-07
-8.61728e-06	4.21303e-05	8.72381e-05	-4.89258e-05	0.000164854	3.36742e-05	0.000100478	-3.81721e-05	0.000144909	-9.65391e-05	5.19998e-05	0.000119385	0.000205134	-3.83382e-05	-0.000180929	-3.03775e-05	7.22188e-05	-3.75147e-05	2.94883e-05	4.67051e-05	-3.54096e-05	9.45127e-06	-8.49024e-05	-9.04865e-07	0.000364003	5.83541e-05	6.82985e-05	-1.72478e-05	6.30978e-05	-1.30563e-05	3.39444e-07
-8.20165e-06	4.31847e-05	8.92891e-05	-4.99667e-05	0.000165024	3.43251e-05	0.000100647	-3.69245e-05	0.000144527	-9.67246e-05	5.85851e-05	0.000118885	0.000124133	-3.79304e-05	-0.000181009	-3.03974e-05	7.2196e-05	-3.8875e-05	3.16292e-05	4.65947e-05	-3.78254e-05	9.5359e-06	-8.52073e-05	-2.22295e-07	0.000363669	5.97307e-05	6.79022e-05	-1.25764e-05	6.29753e-05	-1.41795e-05	3.14088e-07
-8.29444e-06	4.18359e-05	8.73562e-05	-4.97679e-05	0.000165001	3.36816e-05	9.88788e-05	-3.73698e-05	0.000144573	-9.67019e-05	5.76814e-05	0.000119093	0.000121233	-3.97546e-05	-0.000181317	-3.03777e-05	7.21988e-05	-3.27192e-05	3.07599e-05	4.66434e-05	-3.6906e-05	8.44537e-06	-8.49402e-05	-8.1982e-07	0.000363911	5.96693e-05	6.7861e-05	-1.49749e-05	6.30194e-05	-1.42405e-05	3.12348e-07
-8.06664e-06	4.23936e-05	8.72309e-05	-4.94248e-05	0.00016509	3.38175e-05	9.66427e-05	-3.74279e-05	0.000144483	-9.65759e-05	5.55444e-05	0.000119282	0.000122961	-3.60626e-05	-0.000180966	-3.03835e-05	7.22055e-05	-3.02566e-05	3.11211e-05	4.66544e-05	-3.80611e-05	9.2165e-06	-8.51599e-05	-6.38134e-07	0.000363854	5.84617e-05	6.78402e-05	-1.28072e-05	6.29649e-05	-1.37542e-05	3.11449e-07
-7.41129e-06	4.17618e-05	8.72221e-05	-4.98916e-05	0.000165126	3.37027e-05	7.00877e-05	-3.72426e-05	0.000144442	-9.66123e-05	5.72156e-05	0.000119236	0.000124007	-4.01133e-05	-0.000181243	-3.03356e-05	7.22815e-05	-3.29522e-05	2.57449e-05	4.65984e-05	-3.79817e-05	9.30849e-06	-8.50713e-05	-6.70503e-07	0.000363925	6.58936e-05	6.78071e-05	-1.34463e-05	6.29864e-05	-1.41485e-05	3.08683e-07
-8.14771e-06	4.29365e-05	8.72507e-05	-4.98436e-05	0.000133649	3.42557e-05	8.41879e-05	-3.72692e-05	0.000144509	-9.29363e-05	5.76917e-05	0.000119224	0.0001242	-3.76231e-05	-0.00018106	-3.48586e-05	7.24108e-05	-2.61435e-05	3.13463e-05	4.66346e-05	-3.81972e-05	8.83232e-06	-8.50651e-05	-5.72841e-07	0.000364099	5.93835e-05	6.78098e-05	-1.28059e-05	6.29878e-05	-1.39929e-05	3.00298e-07
1.04887e-05	3.95647e-05	8.79252e-05	-4.91586e-05	0.000128455	3.39255e-05	8.24592e-05	-3.71664e-05	0.000144247	-9.74571e-05	5.87841e-05	0.000119328	9.79466e-05	-3.73619e-05	-0.000181027	-3.17969e-05	7.2051e-05	-3.17682e-05	2.79778e-05	4.666e-05	-3.90051e-05	7.8598e-06	-8.25523e-05	-6.0349e-07	0.000363803	6.02351e-05	6.78324e-05	-1.15951e-05	6.27557e-05	-1.40422e-05	2.92837e-07
1.83603e-06	3.80553e-05	8.84274e-05	-4.8487e-05	0.00013266	3.39214e-05	8.37187e-05	-3.7217e-05	0.000144339	-9.41436e-05	5.84229e-05	0.000107713	0.000101198	-3.62074e-05	-0.000180911	-2.4506e-05	7.1289e-05	-2.92491e-05	2.70307e-05	4.5696e-05	-3.92001e-05	6.93242e-06	-8.31397e-05	-1.79213e-07	0.000363846	5.95605e-05	6.75376e-05	-1.26811e-05	6.27663e-05	-1.39203e-05	2.90399e-07
-6.35647e-06	2.86672e-05	8.7961e-05	-3.64841e-05	0.000123509	3.38404e-05	8.1769e-05	-3.72404e-05	0.000144409	-9.72185e-05	5.7137e-05	0.00011998	0.000103667	-3.62021e-05	-0.000180957	-2.68153e-05	7.18631e-05	-3.1406e-05	3.01234e-05	4.55002e-05	-3.9039e-05	7.70378e-06	-8.46471e-05	-5.21431e-07	0.000363911	6.01716e-05	5.96452e-05	-1.3234e-05	6.28291e-05	-1.40666e-05	2.89698e-07
-3.33713e-06	3.94597e-05	8.7914e-05	-4.86619e-05	0.000131817	3.38974e-05	8.27146e-05	-3.72671e-05	0.000144401	-8.55383e-05	5.93126e-05	0.000109746	9.81119e-05	-3.70603e-05	-0.000180996	4.4424e-06	7.22991e-05	-3.02319e-05	2.73028e-05	4.63372e-05	-3.87467e-05	9.84376e-06	-8.1754e-05	-4.13525e-07	0.000359953	5.90057e-05	6.70319e-05	-1.22106e-05	6.27629e-05	-1.24291e-05	2.85029e-07
2.84869e-07	3.48604e-05	8.86437e-05	-4.59966e-05	0.000126487	3.05741e-05	8.07642e-05	-3.72862e-05	0.000144381	-9.53872e-05	5.81893e-05	0.000110475	0.000100914	-3.73162e-05	-0.000166822	-2.5808e-05	7.20921e-05	-3.08314e-05	2.89279e-05	3.68678e-05	-3.89628e-05	8.956e-06	-8.31241e-05	-6.70205e-06	0.000361426	5.95491e-05	6.6214e-05	-1.26157e-05	5.79001e-05	-8.08239e-06	2.80675e-07
-2.16426e-06	3.37804e-05	8.84865e-05	-4.63772e-05	0.000127852	3.14275e-05	8.25538e-05	-3.73241e-05	0.000144357	-9.41449e-05	5.78102e-05	0.000110398	9.8385e-05	-3.94644e-05	-0.00016701	-9.7326e-06	7.17873e-05	-3.08854e-05	2.86244e-05	3.2399e-05	-3.8961e-05	1.00193e-05	-8.25455e-05	-1.22068e-06	0.000361247	5.87533e-05	6.66689e-05	-1.25938e-05	6.22074e-05	-1.08475e-05	2.80077e-07
-2.75956e-06	3.55898e-05	8.8368e-05	-4.59911e-05	3.8154e-05	3.15456e-05	8.22143e-05	-3.74356e-05	0.000144365	-8.74429e-05	5.80037e-05	0.000111589	9.99427e-05	-3.89701e-05	-0.000169405	-1.35307e-05	7.1523e-05	-3.07694e-05	2.82673e-05	2.09386e-05	-3.8879e-05	9.61405e-06	-8.26751e-05	-4.95494e-06	0.00036085	5.87098e-05	6.56824e-05	-1.25014e-05	6.14016e-05	-1.18182e-05	2.64305e-07
-2.75956e-06	3.55898e-05	8.8368e-05	-4.59911e-05	3.8154e-05	3.15456e-05	8.22143e-05	-3.74356e-05	0.000144365	-8.74429e-05	5.80037e-05	0.000111589	9.99427e-05	-3.89701e-05	-0.000169405	-1.35307e-05	7.1523e-05	-3.07694e-05	2.82673e-05	2.09386e-05	-3.8879e-05	9.61405e-06	-8.26751e-05	-4.95494e-06	0.00036085	5.87098e-05	6.56824e-05	-1.25014e-05	6.14016e-05	-1.18182e-05	2.64305e-07
-1.77091e-06	3.50162e-05	8.83889e-05	-4.563e-05	4.31031e-05	3.1834e-05	8.18912e-05	-3.7367e-05	0.000144361	-9.04597e-05	5.86658e-05	0.000111756	9.90983e-05	-1.48782e-05	-0.000167016	-1.78028e-05	7.06635e-05	-2.88511e-05	2.8173e-05	1.46833e-05	-3.88911e-05	8.8911e-06	-8.27344e-05	-2.67041e-06	0.000361753	3.8161e-05	6.52056e-05	-1.25111e-05	6.11405e-05	-1.12801e-05	2.61179e-07
-1.77825e-06	3.50133e-05	8.83907e-05	-4.55562e-05	4.60437e-05	3.18791e-05	8.1891e-05	-3.73673e-05	0.000144344	-8.97081e-05	5.87156e-05	0.000111704	9.90602e-05	-1.53322e-05	-0.00016704	-1.77832e-05	7.09369e-05	-2.45737e-05	2.81057e-05	1.37238e-05	-3.91823e-05	8.38408e-06	-8.27365e-05	-2.47581e-06	0.000361861	3.72688e-05	6.50936e-05	-1.26261e-05	6.08597e-05	-1.11595e-05	2.6106e-07
-1.95107e-06	3.50408e-05	8.83963e-05	-4.57781e-05	4.35584e-05	3.18669e-05	8.19141e-05	-3.73702e-05	0.000144505	-9.00941e-05	5.69509e-05	0.000111649	8.22986e-05	-2.02927e-05	-0.000167287	-1.5965e-05	7.1242e-05	-2.88627e-05	2.81053e-05	1.7697e-05	-4.07559e-05	9.1016e-06	-8.27583e-05	-2.7162e-06	0.000361456	3.81344e-05	6.54182e-05	-1.27975e-05	6.11122e-05	-1.11115e-05	2.5831e-07
-1.96331e-06	3.51315e-05	8.78372e-05	-4.55328e-05	2.7297e-05	3.18343e-05	8.2032e-05	-2.76815e-05	0.000144339	-9.03819e-05	5.87297e-05	0.000111715	9.63783e-05	-1.44438e-05	-0.000167516	-1.63469e-05	7.13368e-05	-3.02388e-05	2.80246e-05	1.64288e-05	-3.84566e-05	8.63189e-06	-3.9664e-05	-2.79779e-06	0.000361404	4.02261e-05	6.54634e-05	-1.30131e-05	6.12029e-05	-1.12707e-05	2.53791e-07
-2.12956e-06	3.51503e-05	8.75219e-05	-4.57207e-05	3.05282e-05	3.16525e-05	8.20378e-05	-3.29041e-05	0.000144577	-9.09063e-05	5.82203e-05	0.000111707	8.22597e-05	-1.89431e-05	-0.000167439	-1.68227e-05	7.12593e-05	-2.91269e-05	2.59678e-05	1.63136e-05	-4.02804e-05	8.78023e-06	-2.8886e-05	-3.40805e-06	0.000361392	3.90758e-05	6.53383e-05	-1.28562e-05	6.10969e-05	-1.12148e-05	2.51053e-07
-1.98846e-06	3.50652e-05	8.83762e-05	-4.23415e-05	3.73339e-05	3.19255e-05	8.06386e-05	-3.18388e-05	0.000144368	-9.10288e-05	5.84194e-05	0.00011165	9.22157e-05	-1.85884e-05	-0.00017153	-1.67039e-05	7.11284e-05	-2.91746e-05	2.80774e-05	1.81476e-05	-4.17645e-05	8.9582e-06	-5.1847e-05	-2.90293e-06	0.000111527	3.25215e-05	3.5879e-05	-1.25644e-05	6.05249e-05	-1.13262e-05	1.34605e-07
-1.92753e-06	3.28463e-05	8.79716e-05	-4.09894e-05	2.97414e-05	2.6844e-05	5.99193e-05	-3.40222e-05	0.000144535	-9.16888e-05	5.79918e-05	0.000109686	9.41025e-05	-1.93901e-05	-0.000173057	-2.55309e-05	7.09655e-05	-2.90395e-05	2.73704e-05	1.24724e-05	-4.0693e-05	8.55874e-06	-3.6937e-05	-3.02649e-06	0.000118804	3.75025e-05	4.66851e-05	-1.25311e-05	6.10867e-05	-1.13059e-05	1.32981e-07
-2.02918e-06	2.10796e-05	8.80223e-05	-4.52305e-05	3.28046e-05	3.1379e-05	7.40696e-05	-3.60646e-05	0.000144504	-9.04624e-05	5.81837e-05	0.000108882	9.22659e-05	-1.69377e-05	-0.000168491	-3.6666e-05	7.12454e-05	-2.92459e-05	2.30054e-05	1.3551e-05	-4.04275e-05	8.68232e-06	-3.38721e-05	-3.20042e-06	9.85878e-05	3.57592e-05	4.35839e-05	-1.26153e-05	6.0778e-05	-1.11793e-05	1.28316e-07
-2.02254e-06	1.67103e-05	8.80952e-05	-4.27064e-05	3.32711e-05	3.16225e-05	6.53083e-05	-3.71941e-05	0.000144484	-9.06969e-05	5.82711e-05	0.000109349	9.27549e-05	-1.74184e-05	-0.000168354	-2.4057e-05	7.12906e-05	-2.92238e-05	2.28089e-05	1.57438e-05	-4.05127e-05	8.71933e-06	-3.79603e-05	-3.16636e-06	9.98937e-05	3.61697e-05	4.25532e-05	-1.26222e-05	6.07958e-05	-9.79684e-06	1.26828e-07
-2.0157e-06	2.34058e-05	8.79823e-05	-4.30538e-05	3.40418e-05	3.14281e-05	6.90386e-05	-3.42039e-05	0.000144444	-9.08118e-05	5.83152e-05	0.000109695	9.13812e-05	-1.85963e-05	-0.000168763	-2.66923e-05	7.11385e-05	-2.93105e-05	2.31431e-05	1.65796e-05	-4.06166e-05	8.65237e-06	-3.84475e-05	-3.1239e-06	8.3157e-05	3.52414e-05	4.31286e-05	-1.26733e-05	6.08457e-05	-1.09422e-05	1.24606e-07
-2.01604e-06	2.12494e-05	6.06493e-05	-4.35205e-05	3.39441e-05	3.08872e-05	7.24898e-05	-2.08266e-05	0.000144395	-9.06706e-05	5.82496e-05	9.77952e-05	9.13736e-05	-2.62058e-05	-0.00016925	-2.01609e-05	7.13113e-05	-2.92297e-05	2.33442e-05	1.67001e-05	-3.87271e-05	8.67799e-06	-3.81371e-05	-3.09688e-06	4.55566e-05	3.6544e-05	4.29569e-05	-1.07681e-05	6.22255e-05	-1.59214e-05	1.13239e-07
-2.3434e-06	2.14428e-05	8.69227e-05	-4.30581e-05	3.42011e-05	3.11097e-05	7.31573e-05	-3.35315e-05	0.000144262	-5.72752e-05	5.81003e-05	8.65617e-05	4.57426e-05	-2.03134e-05	-0.000168905	-2.48646e-05	7.11498e-05	-2.92539e-05	2.34921e-05	1.62528e-05	-4.00009e-05	8.67382e-06	-3.42722e-05	-3.01517e-06	8.14901e-05	3.64469e-05	4.37618e-05	-1.36132e-05	6.39054e-05	-1.41351e-05	1.09048e-07
-2.17262e-06	2.15454e-05	5.90035e-05	-4.33222e-05	3.2701e-05	3.10382e-05	7.25501e-05	-1.29012e-05	0.000113356	-8.31453e-05	5.79044e-05	9.38315e-05	4.41345e-05	-1.99194e-05	-0.000168945	-2.25391e-05	4.60411e-05	-2.89941e-05	2.36257e-05	1.59499e-05	-3.52412e-05	8.43089e-06	-3.7282e-05	-3.13814e-06	7.28155e-05	3.61553e-05	4.27982e-05	-1.30639e-05	6.47497e-05	-1.32604e-05	9.60707e-08
-2.06308e-06	1.91306e-05	5.97864e-05	-4.32157e-05	3.35422e-05	3.10945e-05	7.17286e-05	-4.38391e-06	0.000114482	-6.24549e-05	5.79571e-05	9.0414e-05	5.46468e-05	-2.04115e-05	-0.000168882	-2.36112e-05	3.98511e-05	-2.9232e-05	2.38289e-05	1.54356e-05	-3.80292e-05	8.34618e-06	-3.68462e-05	-3.08635e-06	6.85938e-05	3.5614e-05	4.08543e-05	-1.28661e-05	6.49244e-05	-1.39482e-05	9.24399e-08
-2.12334e-06	2.0119e-05	6.53583e-05	-4.3252e-05	3.36606e-05	3.12272e-05	7.1888e-05	-1.94311e-05	0.000115225	-6.56456e-05	5.83237e-05	8.86417e-05	4.69465e-05	-1.97255e-05	-0.000167623	-2.18738e-05	3.29513e-05	-2.92369e-05	2.36669e-05	1.59889e-05	-3.90522e-05	8.18236e-06	-3.65041e-05	-3.08168e-06	5.08965e-05	3.61585e-05	4.17358e-05	-1.28231e-05	6.38824e-05	-1.45453e-05	9.00065e-08
-2.13712e-06	2.05629e-05	6.58586e-05	-4.33385e-05	3.37768e-05	3.1098e-05	7.16037e-05	-1.38332e-05	0.00011931	-6.58863e-05	5.80377e-05	8.44381e-05	3.37769e-05	-2.04246e-05	-0.000164385	-1.93819e-05	3.8862e-05	-2.92301e-05	2.36771e-05	1.75442e-05	-3.82957e-05	8.41314e-06	-3.65703e-05	-3.09184e-06	4.98809e-05	3.62862e-05	4.19382e-05	-1.30702e-05	6.34328e-05	-1.46967e-05	8.8191e-08
-2.12489e-06	1.95126e-05	6.26886e-05	-4.33201e-05	3.3702e-05	3.10975e-05	7.16262e-05	-1.31945e-05	0.000113951	-6.68617e-05	5.80532e-05	8.33109e-05	3.26841e-05	-2.09866e-05	-0.000164326	-2.13617e-05	3.39919e-05	-2.92221e-05	2.37071e-05	1.7474e-05	-3.83217e-05	8.4335e-06	-3.68141e-05	-3.07816e-06	5.5053e-05	3.62416e-05	4.09843e-05	-1.27909e-05	6.38818e-05	-1.40536e-05	8.65804e-08
-2.12833e-06	1.95268e-05	6.27131e-05	-4.33133e-05	3.3702e-05	3.11074e-05	7.16764e-05	-1.35518e-05	0.000114805	-6.68699e-05	5.80355e-05	8.35319e-05	3.47341e-05	-2.094e-05	-0.000164331	-2.1332e-05	3.40724e-05	-2.9222e-05	2.36948e-05	1.73627e-05	-3.83391e-05	8.39549e-06	-3.68073e-05	-3.08551e-06	5.11104e-05	3.61504e-05	4.10315e-05	-1.28009e-05	6.37117e-05	-1.40722e-05	8.6528e-08
-2.14761e-06	1.99735e-05	6.31972e-05	-4.33099e-05	3.37723e-05	3.11083e-05	7.16907e-05	-1.38182e-05	0.000114155	-6.59604e-05	5.80149e-05	8.3344e-05	3.46459e-05	-2.10193e-05	-0.000164308	-2.09204e-05	3.3961e-05	-2.92209e-05	2.37055e-05	1.74016e-05	-3.82869e-05	8.4254e-06	-3.66741e-05	-3.08853e-06	5.24421e-05	3.61651e-05	4.10984e-05	-1.30519e-05	6.37292e-05	-1.41036e-05	8.64242e-08
-2.16523e-06	1.96785e-05	6.36981e-05	-4.32916e-05	3.36424e-05	3.11687e-05	7.16946e-05	-1.36301e-05	0.000114199	-6.65386e-05	5.80118e-05	6.65858e-05	3.49909e-05	-2.0917e-05	-0.00016378	-2.10806e-05	3.39157e-05	-3.20971e-05	2.36767e-05	1.70899e-05	-3.84926e-05	8.42995e-06	-3.66178e-05	-3.08313e-06	5.34447e-05	3.60442e-05	4.11912e-05	-1.22432e-05	6.37843e-05	-5.32613e-06	8.39858e-08
-2.15191e-06	1.97202e-05	6.32433e-05	-4.33004e-05	3.37469e-05	3.11573e-05	7.17271e-05	-1.36097e-05	0.00011415	-6.62471e-05	5.79975e-05	6.69152e-05	3.49894e-05	-2.10423e-05	-0.000163876	-2.10521e-05	3.40881e-05	-3.06533e-05	2.37068e-05	1.74131e-05	-3.8437e-05	8.43153e-06	-3.66885e-05	-3.08241e-06	5.26725e-05	3.61576e-05	4.11516e-05	-1.23457e-05	6.37522e-05	-5.08677e-06	8.38224e-08
6.34069e-07	1.97719e-05	6.36709e-05	-4.33107e-05	3.37194e-05	3.13307e-05	7.16798e-05	-1.36789e-05	0.000114032	-6.65311e-05	5.80164e-05	6.65685e-05	3.3934e-05	-2.09645e-05	-0.000164128	-2.09697e-05	3.40528e-05	-4.12196e-06	2.38363e-05	1.73101e-05	-3.83791e-05	8.43597e-06	-3.64645e-05	-3.08316e-06	5.29146e-05	3.61639e-05	4.11469e-05	-1.30536e-05	6.37559e-05	-5.21607e-06	8.29516e-08
-2.75581e-07	1.73373e-05	6.35622e-05	-4.40041e-05	3.3705e-05	3.11402e-05	6.93775e-05	-7.20605e-06	9.49287e-05	-6.62625e-05	5.76785e-05	6.70723e-05	3.43062e-05	-2.18577e-05	-0.000163887	-2.16169e-05	3.4021e-05	-6.8936e-06	2.35139e-05	5.97983e-06	-2.27517e-05	8.0465e-06	-3.64503e-05	-2.08882e-06	5.72149e-05	3.61028e-05	4.10845e-05	-1.27718e-05	6.35883e-05	-2.96172e-07	7.76373e-08
-2.75581e-07	1.73373e-05	6.35622e-05	-4.40041e-05	3.3705e-05	3.11402e-05	6.93775e-05	-7.20605e-06	9.49287e-05	-6.62625e-05	5.76785e-05	6.70723e-05	3.43062e-05	-2.18577e-05	-0.000163887	-2.16169e-05	3.4021e-05	-6.8936e-06	2.35139e-05	5.97983e-06	-2.27517e-05	8.0465e-06	-3.64503e-05	-2.08882e-06	5.72149e-05	3.61028e-05	4.10845e-05	-1.27718e-05	6.35883e-05	-2.96172e-07	7.76373e-08
-6.85539e-07	1.21826e-05	6.32825e-05	-4.41926e-05	3.37125e-05	3.11931e-05	6.54549e-05	-1.03803e-05	9.72485e-05	-6.63602e-05	5.77422e-05	6.75435e-05	3.44261e-05	-2.15888e-05	-0.000163928	-2.20045e-05	3.40715e-05	-1.15424e-05	2.32072e-05	1.05397e-05	-2.20417e-05	8.31532e-06	-3.64941e-05	-2.09285e-06	5.36609e-05	3.61576e-05	4.11036e-05	-1.21431e-05	6.35533e-05	-3.83111e-06	7.72858e-08
-7.04501e-07	1.14214e-05	6.35099e-05	-4.39823e-05	3.37126e-05	3.11794e-05	6.44493e-05	-1.31582e-05	9.53328e-05	-6.63399e-05	5.78842e-05	6.71581e-05	3.49139e-05	-2.12233e-05	-0.000163925	-2.11341e-05	3.40393e-05	-1.52793e-05	2.31542e-05	1.01459e-05	-2.40854e-05	8.35536e-06	-3.65284e-05	-2.81301e-06	5.42388e-05	3.61362e-05	4.10865e-05	-1.2042e-05	6.35137e-05	-1.61648e-06	7.70129e-08
-6.18502e-07	1.62188e-05	6.34118e-05	-4.39826e-05	3.37189e-05	2.91256e-05	6.08215e-05	-1.24999e-05	9.54402e-05	-7.07542e-06	5.77731e-05	6.73714e-05	3.43423e-05	-2.10004e-05	-0.000163854	-2.16853e-05	3.41081e-05	-7.92194e-06	2.34907e-05	1.24517e-05	-2.29716e-05	-4.3149e-06	-3.64855e-05	-2.54063e-06	4.74127e-05	3.61512e-05	4.09556e-05	-1.23774e-05	6.65763e-05	-6.10347e-06	7.17061e-08
-3.8309e-07	1.34777e-05	6.33875e-05	-4.38918e-05	3.37114e-05	2.98471e-05	5.99443e-05	-1.30466e-05	9.55921e-05	-9.2644e-06	5.77587e-05	6.74532e-05	3.44062e-05	-2.15722e-05	-0.000163841	-2.17014e-05	3.40807e-05	-9.80189e-06	2.34174e-05	1.15059e-05	-2.25805e-05	-7.6699e-07	-3.64914e-05	-2.32038e-06	4.71485e-05	3.61537e-05	4.10724e-05	-1.23314e-05	6.44252e-05	-5.29959e-06	7.13242e-08
-3.56711e-07	1.15973e-05	6.33915e-05	-4.39802e-05	3.28507e-05	2.91965e-05	6.07576e-05	-1.28102e-05	9.55999e-05	-9.37395e-06	5.7762e-05	6.74439e-05	3.43872e-05	-2.14404e-05	-0.000161554	-2.20104e-05	3.40097e-05	-1.10729e-05	2.34285e-05	8.78853e-06	-2.28456e-05	-1.92425e-06	-3.65022e-05	-2.32221e-06	4.73794e-05	3.64621e-05	4.10784e-05	-1.22976e-05	6.56299e-05	-5.00207e-06	7.07274e-08
-4.71715e-07	1.3605e-05	6.34311e-05	-4.40154e-05	3.36296e-05	2.47861e-05	6.05646e-05	-1.00822e-05	9.56898e-05	-8.14568e-06	5.74442e-05	6.70678e-05	3.43398e-05	-2.15198e-05	-0.000161266	-1.8104e-05	3.38806e-05	-1.08868e-05	7.35696e-07	1.24362e-05	-2.42967e-05	3.25542e-06	-3.6522e-05	-2.47277e-06	4.81356e-05	3.69241e-05	4.10566e-05	-1.25012e-05	6.46158e-05	-4.78854e-06	6.97417e-08
-4.96719e-07	1.21526e-05	6.34098e-05	-4.40006e-05	3.29135e-05	2.84258e-05	6.09404e-05	-1.04598e-05	9.56483e-05	-9.05485e-06	5.76586e-05	6.7408e-05	3.41096e-05	-2.16927e-05	-0.000161819	-1.76794e-05	1.52124e-05	-1.12893e-05	1.28504e-05	9.55811e-06	-2.19672e-05	1.11294e-06	-3.65115e-05	-2.39778e-06	4.81493e-05	3.01261e-05	4.10664e-05	-1.22831e-05	6.46143e-05	-4.67003e-06	6.87482e-08
-5.07278e-07	1.39061e-05	6.3304e-05	-4.39996e-05	3.34482e-05	2.63138e-05	6.09303e-05	-9.46222e-06	9.53382e-05	-8.76141e-06	5.75446e-05	6.73342e-05	3.42158e-05	-2.15361e-05	-0.000161007	-1.9234e-05	1.46638e-05	-1.0884e-05	6.16659e-06	1.15201e-05	-2.3192e-05	1.11036e-06	-3.65158e-05	-2.46109e-06	4.79511e-05	3.45087e-05	4.10669e-05	-1.23943e-05	6.45749e-05	-4.72833e-06	6.85946e-08
-4.55767e-07	1.36779e-05	6.34167e-05	-4.40288e-05	3.32199e-05	2.64702e-05	6.09553e-05	-9.68359e-06	9.5517e-05	-8.97228e-06	5.76159e-05	6.72986e-05	3.45434e-05	-2.16125e-05	-0.000159323	-2.01006e-05	1.36252e-05	-1.10102e-05	9.19547e-06	9.04828e-06	-2.25309e-05	6.97084e-07	-3.64242e-05	-2.40116e-06	4.78632e-05	3.33086e-05	4.08465e-05	-1.26835e-05	6.49813e-05	-2.83064e-06	6.8036e-08
-4.75055e-07	1.34371e-05	4.63278e-05	-4.40172e-05	3.33323e-05	2.74006e-05	5.25287e-07	-9.63448e-06	9.5495e-05	-8.16335e-06	5.75407e-05	6.72474e-05	3.42634e-05	-2.15469e-05	-0.000160666	-2.08895e-05	1.33322e-05	-1.08718e-05	7.16923e-06	9.97149e-06	-2.16022e-05	1.90155e-06	-3.63886e-05	-2.43292e-06	4.78703e-05	2.09648e-05	4.09312e-05	-1.30488e-05	6.48056e-05	-2.5097e-06	6.21567e-08
-4.69391e-07	1.31887e-05	4.85412e-05	-4.39964e-05	3.33406e-05	2.75596e-05	1.1652e-05	-9.90454e-06	9.53565e-05	-8.1231e-06	5.75273e-05	6.73109e-05	2.84835e-05	-2.16508e-05	-0.000160691	-2.36411e-05	1.2071e-05	-1.10287e-05	7.93722e-06	9.97095e-06	-2.19249e-05	1.78131e-06	-3.64388e-05	-2.43974e-06	4.78466e-05	2.05255e-05	2.8416e-05	-1.511e-05	6.48777e-05	-2.10651e-06	6.14378e-08
-4.77691e-07	1.2894e-05	4.87996e-05	-4.40076e-05	3.33737e-05	2.74052e-05	3.27237e-06	-9.85259e-06	9.54845e-05	-8.04243e-06	5.75033e-05	6.73245e-05	2.91929e-05	-2.16723e-05	-0.000160221	-2.26304e-05	1.22832e-05	-1.09181e-05	7.69882e-06	1.00664e-05	-2.1327e-05	1.61276e-06	-3.64409e-05	-2.48262e-06	4.78495e-05	1.75008e-05	2.58213e-05	-1.43354e-05	6.47976e-05	-1.40139e-06	6.08741e-08
-7.66342e-07	1.06973e-05	4.81538e-05	-4.39989e-05	3.33605e-05	2.73137e-05	6.87927e-06	-9.91441e-06	9.53003e-05	-8.38293e-06	5.75283e-05	6.74311e-05	2.79098e-05	-2.16676e-05	-0.000160027	-2.19889e-05	1.21988e-05	-1.09189e-05	8.49965e-06	9.84077e-06	-2.20997e-05	1.7323e-06	-3.64559e-05	-2.43898e-06	4.78602e-05	2.04531e-05	2.7255e-05	-1.32342e-05	9.68331e-06	-2.95034e-06	5.67165e-08
-6.73414e-07	1.05677e-05	4.94802e-05	-4.40008e-05	3.33575e-05	2.73299e-05	8.42578e-06	-9.92342e-06	9.53768e-05	-8.23265e-06	5.75579e-05	6.76259e-05	2.71373e-05	-2.16306e-05	-0.000108681	-2.13043e-05	1.18213e-05	-1.09709e-05	8.33981e-06	9.96722e-06	-2.19682e-05	1.6791e-06	-3.68301e-05	-2.44156e-06	4.7857e-05	1.8706e-05	2.71917e-05	-1.3359e-05	2.3519e-05	-3.1642e-06	4.3444e-08
-2.01439e-06	1.07421e-05	4.97058e-05	-4.39991e-05	3.33919e-05	2.73383e-05	8.52678e-06	-9.9563e-06	9.53479e-05	-8.23346e-06	5.75519e-05	6.74625e-05	2.9378e-05	-2.16273e-05	-7.11058e-05	-2.19727e-05	1.17816e-05	-1.0965e-05	7.87583e-06	9.95038e-06	-2.19029e-05	1.65372e-06	-4.15734e-05	-2.43985e-06	4.78574e-05	1.74882e-05	2.85263e-05	-1.34875e-05	3.08749e-05	-3.34255e-06	3.76454e-08
-1.04273e-06	1.06736e-05	4.97949e-05	-4.39993e-05	3.33869e-05	2.72931e-05	6.01397e-06	-9.91037e-06	9.5343e-05	-8.22968e-06	5.75398e-05	6.74492e-05	2.82029e-05	-2.16269e-05	-7.27593e-05	-2.17546e-05	1.2088e-05	-1.09557e-05	8.07807e-06	9.90217e-06	-2.18984e-05	1.6595e-06	-4.01029e-05	-2.44158e-06	4.7861e-05	1.87686e-05	2.74705e-05	-1.34416e-05	2.13339e-05	-3.22402e-06	3.71427e-08
-1.02488e-06	9.6036e-06	4.9827e-05	-1.78685e-05	3.33782e-05	2.73563e-05	8.98666e-06	-9.92179e-06	9.53113e-05	-8.24623e-06	5.75969e-05	6.76896e-05	2.84346e-05	-2.16295e-05	-7.56584e-05	-9.26903e-06	1.21933e-05	-1.05446e-05	8.20415e-06	9.88945e-06	-2.07981e-05	1.62045e-06	-3.96925e-05	-2.87799e-06	4.78622e-05	1.76595e-05	2.76511e-05	-1.34168e-05	1.8478e-05	-5.03679e-06	3.54329e-08
-1.10636e-06	9.86448e-06	4.95903e-05	-2.3392e-05	3.33783e-05	2.82849e-05	8.78784e-06	-9.92115e-06	9.52561e-05	-8.23525e-06	5.75987e-05	6.76724e-05	2.90662e-05	-2.16304e-05	-7.09056e-05	-1.59988e-06	1.22051e-05	-1.05804e-05	8.12267e-06	9.93667e-06	-2.04617e-05	1.55954e-06	-3.86287e-05	-2.80365e-06	4.78614e-05	1.83064e-05	2.80909e-05	-1.35552e-05	2.0404e-05	-4.12186e-06	3.49551e-08
-1.34412e-06	1.0277e-05	4.95361e-05	-2.05916e-05	3.33756e-05	2.76871e-05	8.55809e-06	-9.92457e-06	9.53214e-05	-8.23934e-06	5.75841e-05	6.77795e-05	2.92242e-05	-2.16239e-05	-7.15742e-05	-5.67455e-06	1.20414e-05	-1.07507e-05	8.05365e-06	9.90988e-06	-2.04876e-05	1.48786e-06	-3.78342e-05	-2.46227e-06	4.78601e-05	1.8202e-05	2.759e-05	-1.36105e-05	1.90883e-05	-4.0599e-06	3.48106e-08
-1.07936e-06	9.89153e-06	4.59174e-05	-2.43299e-05	3.33733e-05	2.74748e-05	8.51632e-06	-9.93472e-06	9.53072e-05	-8.23864e-06	5.75753e-05	1.46374e-05	2.89851e-05	-2.16378e-05	-7.19165e-05	-4.10276e-06	1.20557e-05	-1.01226e-05	8.06339e-06	9.90746e-06	-2.13551e-05	1.53314e-06	-3.77235e-05	-8.08838e-06	4.78611e-05	1.82433e-05	2.73887e-05	-1.35419e-05	1.90677e-05	-4.01557e-06	3.03115e-08
-1.22615e-06	1.0401e-05	4.63395e-05	-2.46842e-05	3.35512e-05	2.7631e-05	8.57122e-06	-9.933e-06	9.52757e-05	-8.2422e-06	5.75679e-05	6.34537e-06	2.90599e-05	-2.17559e-05	-7.20766e-05	-6.42834e-06	1.20392e-05	-9.9377e-06	8.11453e-06	9.87307e-06	-2.11306e-05	1.4849e-06	-3.79716e-05	-3.26376e-06	4.78676e-05	1.82151e-05	2.58818e-05	-1.33412e-05	1.9851e-05	-3.99694e-06	3.01707e-08
-1.20884e-06	1.02124e-05	4.67764e-05	-2.48348e-05	3.35263e-05	2.75641e-05	8.59011e-06	-9.93415e-06	9.52788e-05	-8.24485e-06	5.75668e-05	1.26645e-05	2.90881e-05	-2.17123e-05	-7.19914e-05	-6.91157e-06	1.20458e-05	-1.03199e-05	8.13398e-06	9.76415e-06	-4.5596e-06	1.47244e-06	-3.81999e-05	-3.78022e-06	4.78679e-05	1.82721e-05	2.61355e-05	-1.34101e-05	1.93926e-05	-3.87886e-06	2.99241e-08
-1.1975e-06	9.9794e-06	4.66701e-05	-2.1668e-05	3.34393e-05	2.75926e-05	8.58146e-06	-9.93229e-06	9.52858e-05	-8.24151e-06	5.75667e-05	1.28762e-05	2.90907e-05	-2.17053e-05	-7.16265e-05	-6.33594e-06	1.20413e-05	-1.02614e-05	8.13338e-06	9.84271e-06	-8.77513e-06	1.53005e-06	-3.81282e-05	-4.75459e-06	4.7906e-05	1.82681e-05	2.62469e-05	-1.34795e-05	1.90746e-05	-3.96818e-06	2.97633e-08
-1.18259e-06	1.01289e-05	4.67741e-05	-2.20167e-05	3.34309e-05	2.75918e-05	8.57458e-06	-9.93278e-06	9.52906e-05	-8.23929e-06	5.75674e-05	8.96168e-06	2.90803e-05	-2.16947e-05	-7.17489e-05	-6.3232e-06	1.20522e-05	-1.02644e-05	8.13874e-06	9.85086e-06	-3.74105e-06	1.5288e-06	-3.80082e-05	-4.46525e-06	4.78814e-05	1.82655e-05	2.63581e-05	-1.3482e-05	1.92168e-05	-3.9499e-06	2.96568e-08
-1.15156e-06	9.93966e-06	4.68185e-05	-2.19839e-05	3.35398e-05	2.75919e-05	1.02928e-05	-9.9323e-06	8.89506e-05	-8.06818e-06	5.73555e-05	9.69789e-06	2.70246e-05	-2.16795e-05	-7.16387e-05	-2.79914e-06	1.26185e-05	-1.2715e-05	8.28991e-06	9.81297e-06	-6.39398e-06	1.52395e-06	-3.8006e-05	-4.26029e-06	4.5093e-05	1.8356e-05	2.6598e-05	-1.34928e-05	1.97455e-05	-3.8862e-06	2.8224e-08
-1.15047e-06	9.98036e-06	2.25596e-05	-2.22509e-05	3.34701e-05	2.76155e-05	8.87618e-06	-9.93146e-06	9.20731e-05	-8.06116e-06	5.74096e-05	1.02846e-05	2.87427e-05	-2.08053e-05	-7.16796e-05	-5.34102e-06	1.2333e-05	-1.13579e-05	8.20414e-06	9.85294e-06	-5.64038e-06	1.52893e-06	-3.80545e-05	-4.44267e-06	4.7563e-05	1.89835e-05	2.6414e-05	-1.34846e-05	1.9784e-05	-3.92506e-06	2.73913e-08
-1.2491e-06	9.95711e-06	1.41732e-05	-2.06284e-05	3.34719e-05	2.76006e-05	9.01448e-06	-9.92143e-06	9.09655e-05	-8.1384e-06	5.75209e-05	9.9113e-06	2.85274e-05	-1.60221e-05	-7.15958e-05	-5.68166e-06	1.23351e-05	-1.14914e-05	8.1786e-06	9.78053e-06	-5.58658e-06	1.52806e-06	-3.80762e-05	-4.81596e-06	4.58699e-05	1.84199e-05	2.63479e-05	-1.34907e-05	1.93723e-05	-3.95991e-06	2.64294e-08
-1.76319e-06	1.01502e-05	2.17173e-05	-1.86692e-05	3.34599e-05	8.53986e-06	9.42031e-06	-9.91959e-06	9.12511e-05	-8.18502e-06	5.75733e-05	1.00797e-05	2.39117e-05	-1.7312e-05	-7.15948e-05	-5.27715e-06	1.22433e-05	-1.11371e-05	8.16717e-06	9.84301e-06	-5.85968e-06	1.53813e-06	-3.83573e-05	-4.62992e-06	4.57902e-05	1.85583e-05	2.63191e-05	-1.34951e-05	1.92808e-05	-3.80935e-06	2.58103e-08
-1.23907e-06	9.83416e-06	1.6086e-05	-1.8906e-05	3.34634e-05	1.16533e-05	9.59203e-06	-9.99887e-06	9.06647e-05	-8.17392e-06	5.75366e-05	9.93773e-06	2.52141e-05	-1.85658e-05	-7.15977e-05	-5.26297e-06	1.06139e-05	-1.1135e-05	8.16294e-06	9.79684e-06	-5.53935e-06	1.54043e-06	-3.81986e-05	-4.52313e-06	4.55657e-05	1.84438e-05	2.63956e-05	-1.34837e-05	1.93318e-05	-3.90795e-06	2.55883e-08
-1.49366e-06	9.95793e-06	9.3702e-06	-1.87269e-05	2.73493e-05	1.29438e-05	9.47075e-06	-9.89989e-06	9.11183e-05	-8.16563e-06	5.75155e-05	1.00921e-05	2.51624e-05	-1.69587e-05	-7.15968e-05	-4.9749e-06	8.98008e-06	-1.1132e-05	8.60032e-06	8.63727e-06	-4.37699e-06	1.5254e-06	-3.81548e-05	-4.5484e-06	4.59149e-05	1.8481e-05	2.63322e-05	-1.34944e-05	1.92316e-05	-3.89426e-06	2.50551e-08
-1.27045e-06	9.93571e-06	1.42091e-05	-1.78968e-05	2.95387e-05	1.20595e-05	8.93607e-06	-9.68281e-06	9.09076e-05	-8.08007e-06	5.75769e-05	1.00753e-05	4.57551e-06	-1.61053e-05	-7.15976e-05	-5.25347e-06	1.13647e-05	-1.11409e-05	8.20114e-06	9.78597e-06	-4.97811e-06	1.5159e-06	-3.80986e-05	-4.53729e-06	4.57961e-05	1.87561e-05	2.63387e-05	-1.34933e-05	1.91914e-05	-3.88497e-06	2.46181e-08
-1.50757e-06	9.95077e-06	1.07997e-05	-1.86137e-05	3.02264e-05	1.28999e-05	9.2291e-06	-9.66596e-06	9.06767e-05	-8.06325e-06	5.18835e-05	1.00573e-05	1.30698e-05	-1.69293e-05	-7.15892e-05	-9.70532e-06	1.14858e-05	-1.11041e-05	8.26147e-06	9.02585e-06	-4.00482e-06	1.53437e-06	-3.39096e-05	-4.51729e-06	2.86466e-05	1.91079e-05	2.63278e-05	-1.34924e-05	2.05365e-05	-4.02435e-06	2.26725e-08
-1.31653e-06	9.93107e-06	1.13487e-05	-1.86642e-05	3.00866e-05	1.24294e-05	9.2839e-06	-9.57301e-06	9.03073e-05	-8.08689e-06	4.61486e-05	1.00367e-05	1.32644e-05	-1.60943e-05	-7.16042e-05	-5.06493e-06	1.84719e-05	-1.11052e-05	8.32879e-06	9.24146e-06	-3.34971e-06	1.73258e-06	-2.758e-05	-4.4966e-06	3.04654e-05	1.85115e-05	2.6321e-05	-1.34963e-05	2.2638e-05	-3.94707e-06	2.19423e-08
-1.3418e-06	9.9224e-06	1.40605e-05	-1.88042e-05	2.97713e-05	1.26676e-05	8.86587e-06	-9.71862e-06	9.07105e-05	-8.104e-06	4.45862e-05	1.00298e-05	1.19664e-05	-1.56634e-05	-7.15802e-05	-5.82733e-06	1.24832e-05	-1.10817e-05	8.30967e-06	9.742e-06	-4.27409e-06	2.11299e-06	-4.43195e-06	-2.72772e-06	3.37784e-05	1.86022e-05	2.62588e-05	-1.31877e-05	2.00204e-05	-3.93146e-06	2.10594e-08
-1.34349e-06	9.93704e-06	1.31027e-05	-1.85402e-05	2.98384e-05	1.26471e-05	9.18005e-06	-9.70753e-06	9.06683e-05	-8.11084e-06	4.44131e-05	1.00135e-05	1.26296e-05	-1.61151e-05	-7.15897e-05	-5.96497e-06	1.24982e-05	-1.10881e-05	8.30583e-06	9.58387e-06	-3.86503e-06	1.63198e-06	-8.82722e-06	-4.04948e-06	2.26248e-05	1.85865e-05	2.62862e-05	-1.33587e-05	2.0285e-05	-3.92333e-06	2.04895e-08
-1.3673e-06	9.93802e-06	1.32319e-05	-1.86633e-05	2.98825e-05	1.26398e-05	9.24745e-06	-9.67958e-06	9.05843e-05	-8.16226e-06	4.34636e-05	1.00542e-05	1.25985e-05	-1.61065e-05	-7.1594e-05	-5.93479e-06	1.23396e-05	-1.10226e-05	8.30041e-06	9.3901e-06	-3.97794e-06	2.15057e-06	-9.31051e-06	-3.93467e-06	2.46364e-05	1.46948e-05	2.6132e-05	-1.33699e-05	2.03768e-05	-3.9286e-06	2.0366e-08
-1.37759e-06	9.95099e-06	1.32357e-05	-1.86129e-05	2.98968e-05	1.26723e-05	9.18411e-06	-9.64524e-06	9.06101e-05	-9.13172e-06	3.82612e-05	1.00439e-05	1.32077e-05	-1.57454e-05	-7.16814e-05	-5.95451e-06	1.2507e-05	-1.10854e-05	8.29091e-06	9.62595e-06	-3.93017e-06	1.83322e-06	-1.0745e-05	-4.05797e-06	2.34718e-05	1.69118e-05	2.61927e-05	-1.34167e-05	2.04454e-05	-3.8853e-06	2.00363e-08
-1.41001e-06	9.83918e-06	1.33201e-05	-1.86345e-05	2.98235e-05	1.25751e-05	7.52816e-06	-9.68135e-06	9.06973e-05	-9.45193e-06	4.14764e-05	1.01883e-05	1.32628e-05	-1.57975e-05	-7.15968e-05	-5.45594e-06	1.3242e-05	-1.10814e-05	8.42914e-06	9.6094e-06	-3.95505e-06	1.94128e-06	-9.69703e-06	-4.04983e-06	2.45859e-05	1.7169e-05	7.32633e-06	-1.33952e-05	2.0312e-05	-3.92622e-06	1.96939e-08
-1.30455e-06	1.00603e-05	1.30466e-05	-1.85972e-05	2.97651e-05	1.31269e-05	8.34485e-06	-9.65656e-06	3.85074e-05	-6.77967e-06	4.2453e-05	1.06649e-05	1.33467e-05	-1.59809e-05	-7.15983e-05	-5.25675e-06	1.29057e-05	-1.09683e-05	8.25878e-06	9.10108e-06	-3.97202e-06	1.92629e-06	-9.27257e-06	-3.94264e-06	2.34312e-05	1.67161e-05	1.44052e-05	-1.33795e-05	2.17123e-05	-3.83384e-06	1.31324e-08
-1.34619e-06	9.96238e-06	1.32078e-05	-1.8547e-05	2.98575e-05	1.26818e-05	8.7543e-06	-9.67836e-06	3.99117e-05	-7.55349e-06	3.93891e-05	1.04754e-05	1.30387e-05	-1.60515e-05	-7.16243e-05	-4.93047e-06	1.26984e-05	-1.08273e-05	8.25811e-06	9.51133e-06	-3.84221e-06	1.62755e-06	-9.4407e-06	-3.96472e-06	2.33313e-05	1.64075e-05	1.38256e-05	-1.33836e-05	2.27143e-05	-3.89263e-06	1.30097e-08
-1.3323e-06	9.96281e-06	1.31408e-05	-1.85751e-05	2.98615e-05	7.31423e-06	7.84646e-06	-9.6685e-06	3.10409e-05	-7.96998e-06	4.11178e-05	1.11536e-05	1.44142e-05	-1.60145e-05	-7.16024e-05	-4.78136e-06	1.27645e-05	-8.33635e-06	8.29421e-06	7.90284e-06	-3.96988e-06	1.75767e-06	-9.23222e-06	-3.94562e-06	2.33691e-05	1.6252e-05	1.80532e-05	-1.33965e-05	2.19918e-05	-3.88691e-06	1.24728e-08
-1.33488e-06	9.93671e-06	1.31169e-05	-1.85853e-05	2.98488e-05	8.94252e-06	8.84614e-06	-9.6741e-06	7.91239e-06	-7.96993e-06	4.10292e-05	1.02456e-05	1.45315e-05	-1.60244e-05	-7.1608e-05	-5.39764e-06	1.27871e-05	-9.39238e-06	8.30934e-06	8.30248e-06	-3.93839e-06	1.84241e-06	-9.40884e-06	-3.96665e-06	2.33221e-05	1.57646e-05	9.89029e-06	-1.33926e-05	2.03806e-05	-3.89214e-06	1.1313e-08
-1.33632e-06	9.94323e-06	1.31187e-05	-1.85849e-05	2.98564e-05	9.46327e-06	8.84197e-06	-9.67368e-06	8.0296e-06	-7.96228e-06	3.9955e-05	1.02515e-05	1.43635e-05	-1.60085e-05	-7.1608e-05	-5.26963e-06	1.27988e-05	-9.44967e-06	8.30915e-06	8.29921e-06	-3.93824e-06	1.83428e-06	-9.33133e-06	-3.96283e-06	2.33392e-05	1.58136e-05	9.9245e-06	-1.33931e-05	2.04974e-05	-3.88986e-06	1.12389e-08
-1.33632e-06	9.94323e-06	1.31187e-05	-1.85849e-05	2.98564e-05	9.46327e-06	8.84197e-06	-9.67368e-06	8.0296e-06	-7.96228e-06	3.9955e-05	1.02515e-05	1.43635e-05	-1.60085e-05	-7.1608e-05	-5.26963e-06	1.27988e-05	-9.44967e-06	8.30915e-06	8.29921e-06	-3.93824e-06	1.83428e-06	-9.33133e-06	-3.96283e-06	2.33392e-05	1.58136e-05	9.9245e-06	-1.33931e-05	2.04974e-05	-3.88986e-06	1.12389e-08
-1.33632e-06	9.94323e-06	1.31187e-05	-1.85849e-05	2.98564e-05	9.46327e-06	8.84197e-06	-9.67368e-06	8.0296e-06	-7.96228e-06	3.9955e-05	1.02515e-05	1.43635e-05	-1.60085e-05	-7.1608e-05	-5.26963e-06	1.27988e-05	-9.44967e-06	8.30915e-06	8.29921e-06	-3.93824e-06	1.83428e-06	-9.33133e-06	-3.96283e-06	2.33392e-05	1.58136e-05	9.9245e-06	-1.33931e-05	2.04974e-05	-3.88986e-06	1.12389e-08
-1.33636e-06	9.94413e-06	1.31206e-05	-1.8585e-05	2.98537e-05	9.32346e-06	8.81745e-06	-9.6743e-06	8.21311e-06	-7.84564e-06	3.99827e-05	1.02542e-05	1.40972e-05	-1.60123e-05	-7.16077e-05	-5.27365e-06	1.27941e-05	-9.47741e-06	8.30886e-06	8.29285e-06	-3.93746e-06	1.83379e-06	-9.35956e-06	-3.96264e-06	2.33609e-05	1.58348e-05	9.93181e-06	-1.33927e-05	2.04595e-05	-3.88981e-06	1.12328e-08
-1.26363e-06	9.9434e-06	1.31229e-05	-1.8578e-05	3.04743e-05	9.56743e-06	8.64244e-06	-9.67409e-06	9.20621e-06	-7.80076e-06	4.01681e-05	1.02662e-05	1.42556e-05	-1.60233e-05	-1.53008e-05	-5.25752e-06	1.27886e-05	-9.52353e-06	8.30905e-06	8.42657e-06	-3.93782e-06	1.84698e-06	-1.02888e-05	-3.90258e-06	2.33283e-05	1.58277e-05	9.20262e-06	-1.33924e-05	2.04505e-05	-3.88842e-06	6.41894e-09
-1.33773e-06	9.9526e-06	1.3124e-05	-1.85848e-05	2.99804e-05	9.31383e-06	8.70519e-06	-9.67593e-06	8.40761e-06	-7.85484e-06	4.00758e-05	1.02774e-05	1.41056e-05	-1.60164e-05	-6.15413e-06	-5.25519e-06	1.27949e-05	-9.63201e-06	8.31146e-06	8.4238e-06	-3.93679e-06	1.82885e-06	-9.36473e-06	-3.96276e-06	2.33354e-05	1.40977e-05	9.55286e-06	-1.33921e-05	2.05304e-05	-3.89284e-06	6.10783e-09
-1.33248e-06	9.9496e-06	1.31787e-05	-1.85852e-05	2.99221e-05	9.42822e-06	8.71514e-06	-9.67549e-06	8.42495e-06	-7.89305e-06	3.79936e-05	1.03105e-05	1.4046e-05	-1.60168e-05	-8.98976e-06	-5.23576e-06	1.27959e-05	-9.33307e-06	8.31021e-06	8.23981e-06	-3.93617e-06	1.83882e-06	-9.38539e-06	-3.96298e-06	2.33338e-05	1.46036e-05	9.94084e-06	-1.3394e-05	2.04914e-05	-3.89394e-06	6.00028e-09
-1.318e-06	9.94879e-06	1.31287e-05	-1.85959e-05	2.99738e-05	9.31158e-06	8.70464e-06	-9.67558e-06	8.6795e-06	-7.85387e-06	3.83719e-05	1.02736e-05	1.41e-05	-1.6017e-05	-1.37371e-06	-5.25577e-06	1.27869e-05	-9.4601e-06	8.31147e-06	8.43099e-06	-3.93703e-06	1.83738e-06	-9.42188e-06	-3.96304e-06	2.33324e-05	1.40579e-05	9.5096e-06	-1.33921e-05	2.0532e-05	-3.89506e-06	5.9383e-09
-1.31505e-06	9.94914e-06	1.31404e-05	-1.85846e-05	2.99729e-05	9.41083e-06	8.64414e-06	-9.66236e-06	3.75488e-06	-7.969e-06	3.30069e-05	1.02839e-05	1.422e-05	-1.60603e-05	-6.5893e-06	-5.3115e-06	1.28335e-05	-9.49166e-06	8.37418e-06	8.28756e-06	-4.23189e-06	1.83826e-06	-9.48785e-06	-3.95973e-06	2.33594e-05	1.44113e-05	9.25469e-06	-1.33851e-05	2.05241e-05	-3.89371e-06	5.55353e-09
-1.32334e-06	9.94914e-06	1.31451e-05	-1.85853e-05	2.99745e-05	9.38177e-06	8.65016e-06	-9.66321e-06	4.5477e-06	-7.89073e-06	3.0823e-05	1.02832e-05	1.48089e-05	-1.61963e-05	-5.83293e-06	-6.8448e-06	1.28438e-05	-1.03785e-05	8.34172e-06	8.32605e-06	-4.18132e-06	1.83577e-06	-9.4423e-06	-3.95902e-06	2.33404e-05	1.40593e-05	8.90879e-06	-1.33752e-05	2.05078e-05	-3.8938e-06	5.44858e-09
-1.32113e-06	9.94925e-06	1.31453e-05	-1.85857e-05	2.99696e-05	9.39902e-06	8.64926e-06	-9.66028e-06	1.69199e-06	-7.98099e-06	3.13943e-05	1.02833e-05	1.43011e-05	-1.60621e-05	-5.95876e-06	-5.66888e-06	1.28229e-05	-9.87347e-06	8.36139e-06	8.31039e-06	-4.12728e-06	1.83834e-06	-9.46308e-06	-3.95753e-06	2.3352e-05	1.41952e-05	8.99436e-06	-1.33864e-05	2.05214e-05	-3.89368e-06	5.43139e-09
-1.32497e-06	9.95373e-06	1.3177e-05	-1.8607e-05	2.99715e-05	7.79348e-06	8.67209e-06	-9.66779e-06	3.92662e-06	-8.02276e-06	3.13361e-05	1.02841e-05	1.43603e-05	-1.60992e-05	-5.49399e-06	-6.19028e-06	1.28222e-05	-9.76621e-06	8.34504e-06	7.19048e-07	-4.06348e-06	1.78417e-07	-9.4366e-06	-3.96602e-06	2.33466e-05	1.41917e-05	9.30036e-06	-1.06205e-05	2.05141e-05	-3.89248e-06	5.2828e-09
-1.32552e-06	9.95367e-06	1.32112e-05	-1.85971e-05	2.99701e-05	8.30579e-06	8.66981e-06	-9.65697e-06	4.4484e-06	-8.0451e-06	3.14682e-05	1.02849e-05	1.43068e-05	-1.60963e-05	-5.64051e-06	-5.64007e-06	1.28241e-05	-8.16453e-06	8.34778e-06	8.945e-07	-4.09771e-06	1.1188e-06	-9.44829e-06	-3.96538e-06	2.33436e-05	9.66308e-06	9.34578e-06	-1.18817e-05	2.05179e-05	-3.89348e-06	5.19238e-09
-1.31471e-06	9.89055e-06	1.31907e-05	-1.83508e-05	2.99705e-05	8.23841e-06	8.67009e-06	-9.57328e-06	4.13547e-06	-7.99898e-06	3.14505e-05	1.02831e-05	1.44103e-05	-1.60834e-05	-5.33188e-06	-5.93805e-06	1.28255e-05	-9.04565e-06	-2.45383e-07	3.05057e-06	-4.10205e-06	-5.78117e-07	-9.45693e-06	-3.98845e-06	2.26852e-05	9.81753e-06	9.33428e-06	-5.38675e-06	2.06321e-05	-3.94925e-06	4.99582e-09
-1.36837e-06	9.94037e-06	1.3184e-05	-9.2979e-06	2.99724e-05	8.23806e-06	8.66503e-06	-9.6406e-06	3.29999e-06	-7.98406e-06	3.15546e-05	1.02806e-05	1.42972e-05	-1.60763e-05	-4.89096e-06	-5.70268e-06	1.28264e-05	-8.37527e-06	2.58226e-06	3.86982e-06	-4.11567e-06	1.29488e-07	-9.45425e-06	-3.97312e-06	2.29611e-05	9.44488e-06	9.29327e-06	-1.12464e-05	2.05409e-05	-3.92534e-06	4.83554e-09
-1.35e-06	9.94523e-06	1.31978e-05	-8.11461e-06	3.00053e-05	8.22826e-06	8.66972e-06	-9.62624e-06	3.99288e-06	-8.022e-06	3.14269e-05	1.02821e-05	1.43797e-05	-1.60807e-05	-5.2662e-06	-5.7214e-06	1.2827e-05	-8.48576e-06	5.78144e-06	3.58206e-06	-4.12403e-06	2.46251e-07	-9.45262e-06	-3.9769e-06	2.2875e-05	9.96142e-06	9.32028e-06	-7.30398e-06	2.05379e-05	-3.91412e-06	4.78098e-09
-1.32057e-06	9.93784e-06	1.32311e-05	-8.2162e-06	2.99723e-05	8.10302e-06	8.66951e-06	-9.63529e-06	4.01006e-06	-8.02114e-06	3.14972e-05	1.02787e-05	1.43382e-05	-1.60903e-05	-5.44917e-06	-5.72868e-06	1.28245e-05	-8.22522e-06	2.69449e-06	3.61346e-06	-4.10427e-06	1.35842e-06	-9.44857e-06	-3.97362e-06	2.29988e-05	9.31308e-06	9.30554e-06	-6.52672e-06	2.05584e-05	-3.90771e-06	4.73919e-09
-1.32957e-06	9.9149e-06	1.32054e-05	-7.57033e-06	2.99804e-05	7.36251e-06	8.66827e-06	-9.63023e-06	4.02419e-06	-8.01214e-06	3.15051e-05	1.02825e-05	1.43399e-05	-1.60816e-05	-5.38388e-06	-5.82598e-06	1.28254e-05	-8.32688e-06	3.00312e-06	2.76813e-06	-4.12811e-06	5.99323e-07	-9.45562e-06	-3.97341e-06	2.28902e-05	9.28386e-06	9.32771e-06	-6.50457e-06	2.0611e-05	-3.92272e-06	4.71132e-09
-1.32917e-06	9.9187e-06	1.32082e-05	-7.58636e-06	2.99799e-05	7.08803e-06	8.66836e-06	-9.63235e-06	4.0377e-06	-8.01144e-06	3.15048e-05	1.02821e-05	1.4338e-05	-1.60849e-05	-5.3269e-06	-5.8137e-06	1.28254e-05	-8.31985e-06	3.07845e-06	2.78908e-06	-4.13278e-06	5.60809e-07	-9.45448e-06	-3.97358e-06	2.28997e-05	9.31275e-06	9.31985e-06	-6.70543e-06	2.05919e-05	-3.92201e-06	4.71024e-09
-1.33416e-06	9.91036e-06	1.32094e-05	-7.47775e-06	2.9984e-05	7.20098e-06	8.66861e-06	-9.62853e-06	4.02977e-06	-8.01109e-06	3.14966e-05	1.02805e-05	1.43399e-05	-1.60819e-05	-5.32228e-06	-5.76547e-06	1.28257e-05	-8.3321e-06	3.12064e-06	2.88517e-06	-4.12414e-06	4.17845e-07	-9.45448e-06	-3.97565e-06	2.28734e-05	9.37511e-06	9.31859e-06	-6.47747e-06	2.05985e-05	-3.92237e-06	4.70704e-09
-1.33388e-06	8.58746e-07	1.32073e-05	-7.00714e-06	2.98681e-05	7.4592e-06	8.66872e-06	-9.61605e-06	4.01926e-06	-8.00875e-06	3.15031e-05	1.04901e-05	1.67251e-06	-1.6082e-05	-5.46785e-06	-5.79169e-06	1.28633e-05	-8.3158e-06	3.14218e-06	2.93164e-06	-4.10317e-06	4.49141e-07	-9.45636e-06	-4.1834e-06	2.28823e-05	9.36462e-06	9.32636e-06	-6.57008e-06	2.06072e-05	-3.92097e-06	4.40758e-09
-1.9307e-06	7.0909e-06	1.32092e-05	-7.45938e-06	2.99195e-05	7.22077e-06	8.66864e-06	-9.64603e-06	4.00166e-06	-8.01185e-06	3.05946e-05	1.04214e-05	8.74565e-06	-1.60817e-05	-4.93336e-06	-5.78352e-06	1.28271e-05	-8.32368e-06	3.17681e-06	2.91555e-06	-4.11527e-06	4.97529e-07	-9.45325e-06	-4.06574e-06	2.06397e-05	8.72961e-06	9.32351e-06	-6.58177e-06	1.18028e-05	-3.92202e-06	4.08e-09
-2.12604e-06	4.82138e-06	1.32091e-05	-7.43991e-06	2.98862e-05	7.15591e-06	8.6686e-06	-9.62817e-06	4.00905e-06	-8.01089e-06	3.07627e-05	1.03492e-05	5.95307e-06	-1.60826e-05	-4.73121e-06	-5.77441e-06	1.28314e-05	-8.32456e-06	3.15848e-06	2.99083e-06	-4.11691e-06	4.86269e-07	-9.45239e-06	-4.00471e-06	2.05725e-05	9.12789e-06	9.3134e-06	-6.61173e-06	1.17124e-05	-3.92219e-06	4.01835e-09
-1.76848e-06	3.98295e-06	1.32108e-05	-7.4227e-06	2.99104e-05	7.2686e-06	8.66845e-06	-9.63609e-06	4.01203e-06	-8.00963e-06	3.06478e-05	1.03316e-05	6.20671e-06	-1.60819e-05	-4.96436e-06	-5.77677e-06	1.2832e-05	-8.32343e-06	3.18846e-06	2.88719e-06	-4.12037e-06	4.53678e-07	-9.45298e-06	-4.03915e-06	2.06265e-05	6.50402e-06	9.32019e-06	-6.60896e-06	1.09977e-05	-3.92176e-06	3.95545e-09
-1.87403e-06	4.39156e-06	1.21926e-05	-7.47144e-06	2.99133e-05	4.82705e-06	8.66679e-06	-9.63666e-06	4.00357e-06	-8.0168e-06	3.08665e-05	9.43899e-06	6.13915e-06	-1.60914e-05	-4.91376e-06	-5.77806e-06	1.27809e-05	-8.31208e-06	3.19047e-06	2.96105e-06	-4.3604e-06	4.57408e-07	-9.45323e-06	-4.03738e-06	2.07314e-05	4.92232e-06	9.31836e-06	-6.57595e-06	1.16434e-05	-3.92154e-06	3.90097e-09
-1.79094e-06	4.39316e-06	1.30882e-05	-7.43669e-06	2.99035e-05	4.92005e-06	8.6675e-06	-5.78888e-06	9.82923e-07	-8.16741e-06	3.08146e-05	8.87104e-06	5.95957e-06	-1.60784e-05	-4.90177e-06	-5.77918e-06	7.48347e-06	-8.31674e-06	3.17519e-06	2.79303e-06	-4.10711e-06	4.82697e-07	-9.45421e-06	-4.01546e-06	1.95917e-05	5.54468e-06	5.05507e-06	-6.52499e-06	1.18532e-05	-3.91237e-06	3.62771e-09
-1.79129e-06	4.8896e-06	1.22923e-05	-7.4269e-06	2.99103e-05	5.12415e-06	8.66869e-06	-2.96021e-06	2.91576e-06	-8.23307e-06	3.08433e-05	9.24162e-06	6.02828e-06	-1.60855e-05	-4.88635e-06	-5.77813e-06	6.02545e-06	-8.30885e-06	3.17751e-06	2.69593e-06	-4.21703e-06	4.74927e-07	-9.45527e-06	-4.01637e-06	1.7519e-05	5.42572e-06	6.22789e-06	-6.57898e-06	1.16214e-05	-3.91512e-06	3.51858e-09
-1.79258e-06	4.7411e-06	1.24155e-05	-7.4216e-06	2.99055e-05	4.90079e-06	8.66855e-06	-3.04624e-06	2.83689e-06	-8.2273e-06	3.08218e-05	8.46351e-06	6.02183e-06	-1.60848e-05	-4.88664e-06	-5.77932e-06	7.05357e-06	-8.31001e-06	3.17803e-06	2.68388e-06	-4.17789e-06	4.75417e-07	-9.45512e-06	-4.01591e-06	1.75439e-05	5.41755e-06	6.19462e-06	-6.56846e-06	1.17213e-05	-3.91482e-06	3.518e-09
-1.8222e-06	4.27536e-06	1.24669e-05	-7.43216e-06	2.78582e-05	5.00975e-06	8.6696e-06	-3.94598e-06	1.17595e-06	-8.21592e-06	3.0861e-05	8.67485e-06	5.92751e-06	-1.60858e-05	-1.43837e-06	-5.75439e-06	7.83422e-06	-8.19386e-06	3.09865e-06	2.80094e-06	-4.10875e-06	4.77448e-07	-9.45299e-06	-4.015e-06	1.75449e-05	5.68946e-06	6.47435e-06	-6.55467e-06	1.18326e-05	-4.02719e-06	3.39963e-09
-1.81337e-06	4.49084e-06	1.24609e-05	-7.41492e-06	2.78861e-05	5.22433e-06	8.66965e-06	-3.25146e-06	1.65747e-06	-8.30933e-06	3.08493e-05	8.72943e-06	6.00508e-06	-1.60865e-05	-4.90469e-07	-5.76898e-06	7.38892e-06	-8.21775e-06	3.0634e-06	2.6453e-06	-4.13339e-06	4.75978e-07	-9.45161e-06	-4.01518e-06	1.70212e-05	5.52415e-06	6.2409e-06	-6.56201e-06	1.16697e-05	-3.96658e-06	3.36785e-09
-1.81055e-06	4.46703e-06	1.25126e-05	-7.40985e-06	2.79029e-05	5.28154e-06	8.66885e-06	-4.17771e-06	1.87803e-06	-8.28958e-06	3.08724e-05	8.66789e-06	6.00804e-06	-1.6068e-05	-7.01142e-07	-5.76885e-06	3.55904e-06	-8.2176e-06	3.13069e-06	2.65218e-06	-4.11468e-06	4.75931e-07	-9.46153e-06	-4.01528e-06	1.6807e-05	5.56061e-06	6.13898e-06	-6.55711e-06	1.16823e-05	-3.93328e-06	3.32816e-09
-1.80689e-06	4.12983e-06	1.26576e-05	-7.41999e-06	1.91808e-05	5.12264e-06	8.53245e-06	-3.66719e-06	1.13298e-06	-8.40895e-06	3.08613e-05	3.55932e-08	6.01301e-06	-1.60809e-05	-1.87546e-06	-5.71413e-06	6.18803e-06	-8.24142e-06	3.18471e-06	2.0738e-06	-4.12859e-06	4.76524e-07	-9.46103e-06	-3.73563e-06	1.71321e-05	4.0519e-06	5.90326e-06	-6.55708e-06	1.17806e-05	-3.94391e-06	2.85482e-09
-1.80689e-06	4.12983e-06	1.26576e-05	-7.41999e-06	1.91808e-05	5.12264e-06	8.53245e-06	-3.66719e-06	1.13298e-06	-8.40895e-06	3.08613e-05	3.55932e-08	6.01301e-06	-1.60809e-05	-1.87546e-06	-5.71413e-06	6.18803e-06	-8.24142e-06	3.18471e-06	2.0738e-06	-4.12859e-06	4.76524e-07	-9.46103e-06	-3.73563e-06	1.71321e-05	4.0519e-06	5.90326e-06	-6.55708e-06	1.17806e-05	-3.94391e-06	2.85482e-09
-1.77393e-06	4.22359e-06	1.27833e-05	-7.4155e-06	1.92666e-05	5.12603e-06	8.51599e-06	-3.68897e-06	1.19371e-06	-8.34742e-06	3.08606e-05	9.12877e-08	6.02104e-06	-1.6079e-05	-1.34381e-06	-5.72094e-06	5.07616e-06	-8.22526e-06	3.17369e-06	2.10301e-06	-4.12866e-06	4.76332e-07	-9.45927e-06	-3.77473e-06	1.71409e-05	4.09231e-06	5.89587e-06	-6.55752e-06	1.17642e-05	-3.94869e-06	2.84703e-09
-1.77824e-06	4.22608e-06	1.27616e-05	-7.41492e-06	1.92948e-05	5.13558e-06	8.51531e-06	-3.70384e-06	1.1346e-06	-8.34755e-06	3.08606e-05	1.4934e-07	6.04347e-06	-1.60749e-05	-1.36144e-06	-5.72087e-06	5.09128e-06	-8.22581e-06	3.17053e-06	2.10443e-06	-4.12875e-06	4.7636e-07	-9.45922e-06	-3.77515e-06	1.70815e-05	4.13996e-06	5.89385e-06	-6.55754e-06	1.17512e-05	-3.95125e-06	2.84606e-09
-1.79587e-06	4.23823e-06	1.26828e-05	-7.41772e-06	1.93212e-05	5.20857e-06	8.52236e-06	-3.71189e-06	1.20531e-06	-8.34579e-06	3.08622e-05	1.08661e-06	6.04724e-06	-1.6076e-05	-1.56799e-06	-5.71764e-06	5.02327e-06	-8.23682e-06	3.1608e-06	2.19912e-06	-4.1287e-06	4.73543e-07	-3.22075e-06	-3.80143e-06	1.70333e-05	4.31278e-06	5.9099e-06	-6.55753e-06	1.17676e-05	-3.94647e-06	2.76954e-09
-1.79901e-06	4.22744e-06	1.27882e-05	-7.41873e-06	1.93759e-05	5.24869e-06	8.54467e-06	-3.68728e-06	1.15251e-06	-8.56204e-06	3.08622e-05	1.32692e-06	1.48345e-06	-1.60798e-05	-1.70457e-06	-5.71812e-06	5.04359e-06	-8.24218e-06	3.15552e-06	2.16482e-06	-4.12509e-06	4.53406e-07	-2.97865e-06	-3.77965e-06	1.70412e-05	4.19133e-06	5.90695e-06	-6.52193e-06	1.17664e-05	-3.94585e-06	2.74231e-09
-1.8575e-06	4.25154e-06	5.59838e-06	-7.33124e-06	1.93619e-05	5.17847e-06	8.52941e-06	-3.74381e-06	1.2196e-06	-8.5528e-06	3.08637e-05	1.43351e-06	1.69904e-06	-1.60813e-05	-1.74758e-06	-5.62599e-06	4.93126e-06	-8.24965e-06	3.14793e-06	2.23164e-06	-4.12846e-06	4.22686e-07	-3.38804e-06	-3.76608e-06	1.70293e-05	4.2986e-06	5.91515e-06	-6.54977e-06	1.1763e-05	-3.94495e-06	2.61099e-09
-1.95335e-06	4.51399e-06	9.53782e-06	-7.2545e-06	1.93355e-05	5.15052e-06	8.54234e-06	-3.74351e-06	1.19589e-06	-8.95983e-06	1.25582e-05	9.28096e-07	2.82081e-06	-1.60784e-05	-1.70762e-06	-4.64204e-06	4.83506e-06	-8.24083e-06	2.87847e-06	2.19092e-06	-4.19771e-06	4.50634e-07	-3.93422e-06	-3.78004e-06	1.70335e-05	4.25824e-06	5.90636e-06	-6.55587e-06	1.17594e-05	-3.94496e-06	1.87833e-09
-1.95295e-06	4.30337e-06	9.14267e-06	-7.07221e-06	1.93259e-05	5.15759e-06	8.52774e-06	-3.05424e-06	1.23003e-06	-8.45828e-06	6.68672e-06	9.6978e-07	3.05221e-06	-1.58877e-05	-1.76601e-06	-4.48958e-06	4.83421e-06	-8.23846e-06	3.07355e-06	2.27222e-06	-5.89769e-06	4.46243e-07	-3.46036e-06	-3.79344e-06	1.70558e-05	4.16474e-06	5.91095e-06	-6.56678e-06	1.17582e-05	-3.94534e-06	1.74912e-09
-1.16619e-06	4.35314e-06	8.07838e-06	-6.93401e-06	1.93472e-05	5.1622e-06	8.53083e-06	-3.54474e-06	1.22252e-06	-8.51406e-06	8.21508e-06	1.03457e-06	3.40537e-06	-3.7056e-06	-1.65537e-06	-5.26311e-06	4.83562e-06	-5.9957e-06	3.07944e-06	2.33012e-06	-4.83755e-06	4.45669e-07	-3.49756e-06	-3.96103e-06	1.70367e-05	4.12303e-06	5.90719e-06	-6.51313e-06	1.16473e-05	-3.94542e-06	1.47982e-09
-1.24499e-06	4.34123e-06	8.01123e-06	-7.12535e-06	1.93488e-05	5.16251e-06	8.53371e-06	-3.54484e-06	1.22289e-06	-5.7424e-06	8.53159e-06	1.04495e-06	3.3132e-06	-5.59097e-06	-1.59121e-06	-4.74752e-06	4.9032e-06	-2.75753e-06	3.11486e-06	2.34712e-06	-4.43206e-06	4.47418e-07	-3.85963e-06	-3.95728e-06	1.7033e-05	4.2895e-06	5.90549e-06	-6.46793e-06	1.16342e-05	-3.94583e-06	1.43083e-09
-1.6174e-06	4.45059e-06	8.13405e-06	-7.1619e-06	1.93484e-05	5.16217e-06	8.53199e-06	-3.01665e-06	1.21435e-06	-6.27051e-06	6.68988e-06	1.07075e-06	2.83478e-06	-4.62831e-06	-1.74615e-06	-4.81769e-06	4.89426e-06	-4.17003e-06	3.09109e-06	2.25959e-06	-4.41307e-06	4.47384e-07	-3.70055e-06	-3.89319e-06	1.70363e-05	4.04163e-06	5.91252e-06	-6.50818e-06	1.1687e-05	-3.94551e-06	1.40576e-09
-1.73561e-06	4.50929e-06	7.87087e-06	-7.12774e-06	1.93399e-05	5.16808e-06	8.53071e-06	-3.01182e-06	1.21175e-06	-6.13407e-06	6.68882e-06	1.07999e-06	2.77598e-06	-4.47856e-06	-1.7207e-06	-4.87176e-06	4.86201e-06	-1.74168e-06	3.07792e-06	2.25008e-06	-4.70174e-06	4.4825e-07	-3.66083e-06	-3.88498e-06	1.70395e-05	3.85806e-06	5.93713e-06	-6.50521e-06	1.16778e-05	-3.94633e-06	1.3849e-09
-1.44977e-06	4.49171e-06	7.95145e-06	-7.12784e-06	1.93408e-05	5.1642e-06	8.53103e-06	-3.03876e-06	1.21083e-06	-5.99749e-06	6.60826e-06	1.07e-06	2.75948e-06	-4.14969e-06	-1.72128e-06	-4.82609e-06	4.86146e-06	-2.39071e-06	3.07979e-06	2.25858e-06	-4.64312e-06	4.48305e-07	-3.63744e-06	-3.8819e-06	1.70407e-05	3.89767e-06	5.92471e-06	-6.51343e-06	1.16968e-05	-3.9462e-06	1.38188e-09
-1.27462e-06	4.49819e-06	7.88398e-06	-7.11932e-06	1.93401e-05	5.16646e-06	8.53078e-06	-3.18697e-06	1.21224e-06	-5.96764e-06	6.59319e-06	1.08234e-06	2.91373e-06	-4.01474e-06	-1.71514e-06	-4.77941e-06	4.86568e-06	-2.36588e-06	3.08174e-06	2.26408e-06	-4.56987e-06	4.48448e-07	-3.69364e-06	-3.89772e-06	1.70403e-05	3.88266e-06	5.92527e-06	-6.49708e-06	1.16944e-05	-3.9463e-06	1.37939e-09
-1.50566e-06	4.49718e-06	7.91077e-06	-7.12693e-06	1.93405e-05	5.12672e-06	8.53102e-06	-3.18815e-06	1.21215e-06	-6.16733e-06	6.61763e-06	1.07807e-06	2.795e-06	-4.05043e-06	-1.71539e-06	-5.32608e-07	4.86246e-06	-2.04856e-06	3.08189e-06	2.2485e-06	-4.67126e-06	4.69047e-07	-3.6575e-06	-3.88653e-06	1.71074e-05	3.7987e-06	5.81096e-06	-6.50438e-06	1.16838e-05	-3.94623e-06	1.35922e-09
-1.43752e-06	4.48009e-06	7.92774e-06	-7.12807e-06	1.93518e-05	5.11336e-06	8.53093e-06	-3.16905e-06	1.21246e-06	-6.07868e-06	6.62354e-06	1.08145e-06	2.87115e-06	-3.92974e-06	-1.71731e-06	-3.99459e-06	3.97143e-06	-2.29302e-06	3.08022e-06	2.25602e-06	-4.55849e-06	4.48212e-07	-3.69022e-06	-3.88794e-06	1.70489e-05	3.90041e-06	3.67825e-06	-6.50559e-06	3.17396e-06	-3.94546e-06	1.218e-09
-1.4543e-06	4.48007e-06	7.95175e-06	-7.13272e-06	1.93517e-05	5.14209e-06	8.53103e-06	-3.1207e-06	1.21138e-06	-6.04133e-06	6.57586e-06	1.07891e-06	2.87657e-06	-3.91125e-06	-1.71022e-06	-2.65266e-06	4.8306e-06	-2.25608e-06	3.08351e-06	2.25271e-06	-4.56325e-06	4.48954e-07	-3.68123e-06	-3.88943e-06	1.70475e-05	1.86731e-06	3.90476e-06	-6.50429e-06	3.85257e-06	-3.94568e-06	1.21042e-09
-1.41944e-06	4.47572e-06	7.92795e-06	-7.1308e-06	1.93517e-05	5.09756e-06	8.5309e-06	-3.14218e-06	1.2116e-06	-6.06959e-06	6.60775e-06	1.07953e-06	2.86767e-06	-3.91428e-06	-1.71133e-06	-3.0567e-06	4.48447e-06	-2.29721e-06	3.08175e-06	2.24861e-06	-4.57607e-06	4.4915e-07	-3.67869e-06	-3.88509e-06	1.70498e-05	2.38052e-06	3.83651e-06	-6.51229e-06	2.88861e-06	-3.9453e-06	1.20493e-09
-1.46131e-06	4.4752e-06	7.92601e-06	-7.12937e-06	1.93485e-05	5.11393e-06	8.53094e-06	-3.16296e-06	1.21134e-06	-6.09984e-06	6.60548e-06	1.07926e-06	2.87802e-06	-3.92581e-06	-1.70962e-06	-2.17875e-06	4.09063e-06	-2.28477e-06	3.08208e-06	2.24925e-06	-4.57953e-06	4.49874e-07	-3.68146e-06	-3.88081e-06	1.70522e-05	1.91213e-06	3.83879e-06	-6.5037e-06	2.82523e-06	-3.94557e-06	1.19526e-09
-1.44112e-06	4.47646e-06	7.93092e-06	-7.1299e-06	1.935e-05	5.07453e-06	8.53089e-06	-3.14786e-06	1.20815e-06	-6.09532e-06	6.61778e-06	1.07917e-06	2.87388e-06	-3.93502e-06	-1.71362e-06	-1.99385e-06	4.13091e-06	-2.27221e-06	3.08215e-06	2.25136e-06	-4.57545e-06	4.4935e-07	-3.68068e-06	-3.88375e-06	1.70469e-05	1.90607e-06	4.02556e-06	-6.51604e-06	2.02994e-06	-3.94899e-06	1.19211e-09
-1.45623e-06	4.47545e-06	7.9259e-06	-7.12885e-06	1.93489e-05	5.08766e-06	8.53089e-06	-3.14515e-06	1.2097e-06	-6.09886e-06	6.61307e-06	1.07904e-06	2.86917e-06	-3.94278e-06	-1.70827e-06	-2.03296e-06	4.16605e-06	-1.02684e-06	3.08202e-06	2.25068e-06	-4.57605e-06	4.49768e-07	-3.67731e-06	-3.88705e-06	1.70482e-05	2.19683e-06	3.91463e-06	-6.50758e-06	1.79407e-06	-3.94662e-06	1.18779e-09
-1.4493e-06	4.49122e-06	7.88478e-06	-4.01049e-06	1.93492e-05	4.81252e-06	8.52798e-06	-3.14158e-06	1.2262e-06	-6.09651e-06	6.60287e-06	1.07553e-06	2.86895e-06	-3.95201e-06	-1.71332e-06	-1.86612e-06	4.15633e-06	-2.11179e-06	3.08441e-06	2.25076e-06	-4.5759e-06	4.45817e-07	-3.68251e-06	-3.88758e-06	1.70503e-05	2.24898e-06	3.92572e-06	-6.50818e-06	1.93068e-06	-3.94565e-06	1.15332e-09
-1.45702e-06	4.52627e-06	7.91662e-06	-3.55136e-06	1.93486e-05	4.77737e-06	8.53032e-06	-3.14481e-06	1.22031e-06	-6.09973e-06	6.60323e-06	8.08365e-07	2.86657e-06	-3.95338e-06	-1.71328e-06	-1.81869e-06	4.14102e-06	-1.18902e-06	3.09044e-06	2.25056e-06	-4.57618e-06	4.48771e-07	-3.72475e-06	-3.8871e-06	1.70493e-05	2.24985e-06	3.99287e-06	-6.50991e-06	1.93999e-06	-3.94584e-06	1.14748e-09
-1.45174e-06	4.02212e-06	7.91777e-06	-1.37686e-06	1.93219e-05	4.84937e-06	8.46449e-06	-3.14478e-06	1.22121e-06	-6.04005e-06	6.59877e-06	8.77916e-07	2.87039e-06	-3.94619e-06	-1.32019e-06	-1.88119e-06	4.14635e-06	-1.5095e-06	2.51738e-06	2.25101e-06	-4.56661e-06	4.5791e-07	-3.66183e-06	-3.88601e-06	1.70495e-05	2.17021e-06	4.01987e-06	-6.47521e-06	1.89374e-06	-3.94552e-06	1.12573e-09
-1.44363e-06	4.304e-06	7.89626e-06	-5.79698e-08	1.9341e-05	4.77001e-06	8.50722e-06	-3.14477e-06	1.22501e-06	-6.08964e-06	6.59658e-06	8.84304e-07	2.86994e-06	-3.94708e-06	-7.79011e-07	-1.87832e-06	4.15612e-06	-1.71476e-06	2.16001e-06	2.2507e-06	-4.56743e-06	4.50772e-07	-3.68894e-06	-3.88588e-06	1.70495e-05	2.19111e-06	3.97429e-06	-6.35043e-06	1.90065e-06	-3.94602e-06	1.1234e-09
-1.44416e-06	4.0768e-06	7.87887e-06	-1.73445e-07	1.93329e-05	4.86267e-06	8.50356e-06	-3.14481e-06	1.22456e-06	-6.05431e-06	6.59865e-06	8.72003e-07	2.86989e-06	-3.94711e-06	-7.98177e-07	-1.89391e-06	4.15096e-06	-1.54714e-06	2.2467e-06	2.25086e-06	-4.56744e-06	4.50598e-07	-3.67416e-06	-3.88598e-06	1.70495e-05	2.17528e-06	3.98148e-06	-6.43429e-06	1.90623e-06	-3.94584e-06	1.12219e-09
-1.44456e-06	4.11964e-06	7.88704e-06	-3.27243e-07	1.93348e-05	4.83103e-06	8.49247e-06	-3.1449e-06	1.22466e-06	-6.06388e-06	6.59859e-06	8.70935e-07	2.8699e-06	-3.94733e-06	-8.18068e-07	-1.88189e-06	4.15173e-06	-1.55315e-06	2.29086e-06	2.25084e-06	-4.56878e-06	4.50818e-07	-3.68107e-06	-3.88599e-06	1.70495e-05	2.18373e-06	3.98328e-06	-6.37461e-06	1.9069e-06	-3.94592e-06	1.12201e-09
-1.44815e-06	4.19694e-06	7.89049e-06	-4.60195e-07	1.93331e-05	4.84374e-06	8.5053e-06	-3.18659e-07	1.29178e-06	-6.07675e-06	6.5987e-06	8.65546e-07	2.86981e-06	-3.94767e-06	-1.07342e-06	-1.8216e-06	4.15441e-06	-1.51312e-06	2.22496e-06	2.25059e-06	-4.56921e-06	4.52671e-07	-3.68031e-06	-3.88588e-06	1.59635e-05	2.18671e-06	4.06396e-06	-6.36737e-06	-1.66215e-07	-3.94597e-06	1.0746e-09
-1.4476e-06	4.17419e-06	7.892e-06	-1.5152e-07	1.93352e-05	4.84464e-06	8.49646e-06	2.87083e-07	1.25995e-06	-6.0728e-06	6.59842e-06	8.66637e-07	2.86979e-06	-3.94749e-06	-1.01746e-06	-1.83303e-06	4.15402e-06	-1.51194e-06	2.23003e-06	2.25057e-06	-4.56924e-06	4.52406e-07	-3.67953e-06	-3.88594e-06	1.59661e-05	2.18645e-06	4.03365e-06	-6.36732e-06	2.37645e-07	-3.94598e-06	1.07383e-09
-1.44729e-06	4.17487e-06	7.8916e-06	-3.12015e-07	1.93356e-05	4.82582e-06	8.49865e-06	-3.3844e-07	1.25543e-06	-6.07207e-06	6.59832e-06	8.70997e-07	2.86979e-06	-3.94748e-06	-1.01401e-06	-1.82216e-06	4.15321e-06	-1.50976e-06	2.23012e-06	2.25054e-06	-4.56866e-06	4.54834e-07	-3.67668e-06	-3.88591e-06	1.5892e-05	2.18438e-06	4.04502e-06	-6.37485e-06	9.16119e-08	-3.94596e-06	1.07148e-09
-1.44772e-06	4.16879e-06	7.8916e-06	-3.10299e-07	1.93333e-05	4.83639e-06	8.49675e-06	1.8142e-07	1.27394e-06	-6.07333e-06	6.59842e-06	8.68181e-07	2.8698e-06	-3.94807e-06	-1.05305e-06	-1.7862e-06	4.15317e-06	-1.51635e-06	2.2287e-06	2.25049e-06	-4.56842e-06	4.55347e-07	-3.6749e-06	-3.8859e-06	1.58885e-05	2.18726e-06	4.03338e-06	-6.36431e-06	1.51066e-07	-3.94596e-06	1.07102e-09
-1.44771e-06	4.16632e-06	7.89162e-06	-2.75573e-07	1.93336e-05	4.83622e-06	8.49611e-06	1.18614e-07	1.2694e-06	-6.07328e-06	6.59841e-06	8.68212e-07	2.86981e-06	-3.94806e-06	-1.0222e-06	-1.78665e-06	4.15324e-06	-1.51606e-06	2.22835e-06	2.2505e-06	-4.5686e-06	4.55049e-07	-3.67496e-06	-3.88591e-06	1.58922e-05	2.18726e-06	4.03336e-06	-6.36416e-06	1.54988e-07	-3.94596e-06	1.071e-09
-1.44767e-06	4.1699e-06	7.8918e-06	-3.2344e-07	1.93334e-05	4.83594e-06	8.49698e-06	7.57099e-08	1.26329e-06	-6.07292e-06	6.59841e-06	8.686e-07	2.86979e-06	-3.94762e-06	-9.99265e-07	-1.78926e-06	4.15316e-06	-1.51197e-06	2.22835e-06	2.25051e-06	-4.5686e-06	4.54296e-07	-3.67694e-06	-3.8859e-06	1.58896e-05	2.18347e-06	4.03343e-06	-6.36577e-06	1.74402e-07	-3.94596e-06	1.07093e-09
-1.44768e-06	4.15817e-06	7.89174e-06	-3.27136e-07	1.93337e-05	4.83415e-06	8.49744e-06	-3.76484e-08	1.26642e-06	-6.07324e-06	6.59835e-06	8.69258e-07	2.8698e-06	-3.94765e-06	-9.98057e-07	-1.79328e-06	4.15322e-06	-1.51489e-06	2.22857e-06	2.25052e-06	-4.56865e-06	4.54069e-07	-3.67632e-06	-3.88592e-06	1.58909e-05	2.18476e-06	4.03221e-06	-6.35828e-06	1.48015e-07	-3.94596e-06	1.0708e-09
-1.44769e-06	4.15746e-06	7.82799e-06	-3.13365e-07	1.94014e-05	4.28589e-06	8.49807e-06	1.30258e-09	1.26534e-06	-6.07277e-06	6.59821e-06	8.68862e-07	2.87043e-06	-4.05223e-06	-1.00653e-06	-1.80834e-06	4.14311e-06	-1.49182e-06	2.15493e-06	2.279e-06	-4.54904e-06	4.54306e-07	-3.67646e-06	-3.88695e-06	-5.76198e-07	2.18304e-06	4.03471e-06	-6.45812e-06	1.78493e-07	-3.94598e-06	8.1691e-10
-1.44768e-06	4.15711e-06	7.83684e-06	-3.13491e-07	1.93714e-05	4.43358e-06	8.49778e-06	-3.14791e-09	1.26587e-06	-6.07283e-06	6.59825e-06	8.68563e-07	2.86998e-06	-4.05144e-06	-1.00201e-06	-1.80675e-06	4.12616e-06	-1.51068e-06	2.21742e-06	2.25586e-06	-4.55907e-06	4.54317e-07	-3.67667e-06	-3.88607e-06	5.74453e-08	2.18328e-06	4.03409e-06	-6.41976e-06	1.77119e-07	-3.94598e-06	8.16488e-10
-1.44769e-06	4.15329e-06	7.83686e-06	-4.86091e-07	1.93417e-05	3.65934e-06	8.49825e-06	9.97764e-10	1.26588e-06	-5.97986e-06	6.59829e-06	8.69021e-07	2.87017e-06	-4.0602e-06	-9.89356e-07	-1.79687e-06	4.00881e-06	-1.50472e-06	2.20722e-06	2.25687e-06	-4.56586e-06	4.54333e-07	-3.67649e-06	-3.88646e-06	1.60285e-06	2.18313e-06	4.03775e-06	-6.42599e-06	1.78014e-07	-3.94555e-06	8.09799e-10
-1.44786e-06	4.13919e-06	7.84186e-06	-4.0579e-07	1.93647e-05	2.2394e-06	8.49823e-06	-1.0827e-08	1.2713e-06	-5.98905e-06	6.59998e-06	8.52611e-07	2.87065e-06	-4.004e-06	-1.01317e-06	-1.80196e-06	3.93327e-06	-1.48929e-06	2.23785e-06	2.2546e-06	-4.55317e-06	4.53797e-07	-3.67666e-06	-3.88666e-06	1.96077e-06	2.18343e-06	4.06425e-06	-4.42011e-06	1.69143e-07	-3.93465e-06	7.80951e-10
-1.4477e-06	4.10464e-06	7.86087e-06	-3.12024e-07	1.93563e-05	2.34985e-06	8.49832e-06	9.96354e-10	1.2673e-06	-5.81996e-06	6.61092e-06	8.50038e-07	2.87005e-06	-3.99216e-06	-1.01803e-06	-1.80157e-06	3.0533e-06	-1.50835e-06	2.20296e-06	2.25594e-06	-4.56024e-06	4.53782e-07	-3.6764e-06	-3.88555e-06	7.00937e-07	2.1826e-06	3.91063e-06	-4.77232e-06	1.75935e-07	-3.86353e-06	7.7104e-10
-1.44586e-06	4.12796e-06	7.78527e-06	-3.12187e-07	1.93611e-05	2.90185e-06	8.49768e-06	-7.48835e-09	1.26882e-06	-5.75277e-06	6.60212e-06	8.50052e-07	2.86841e-06	-4.00696e-06	-1.01186e-06	-1.80192e-06	2.82836e-06	-1.49555e-06	2.20348e-06	2.25387e-06	-4.56022e-06	4.52977e-07	-3.67647e-06	-3.88667e-06	1.65451e-06	2.1833e-06	3.84706e-06	-4.15255e-06	1.75916e-07	-3.91225e-06	7.67571e-10
-1.45144e-06	4.13622e-06	7.7938e-06	-3.14393e-07	1.93647e-05	2.80466e-06	8.13139e-06	-5.48128e-09	1.27333e-06	-5.7302e-06	6.60559e-06	9.05599e-07	2.87017e-06	-4.01541e-06	-1.01699e-06	-1.78683e-06	2.95051e-06	-1.49712e-06	1.4897e-06	2.25646e-06	-4.5689e-06	4.51885e-07	-3.6756e-06	-3.88339e-06	1.43477e-06	2.18184e-06	2.06999e-06	-3.89398e-06	1.74114e-07	-3.88228e-06	7.4583e-10
-1.43671e-06	4.13637e-06	7.83018e-06	-3.16693e-07	1.93384e-05	2.96065e-06	8.45849e-06	-5.1667e-09	1.35327e-06	-5.75618e-06	3.80256e-06	9.08316e-07	2.86863e-06	-3.99925e-06	-1.01825e-06	-1.80359e-06	3.22533e-06	-1.49631e-06	2.1769e-06	2.25405e-06	-4.29758e-06	4.51955e-07	-1.75873e-07	-3.88516e-06	1.50669e-06	2.1822e-06	3.25123e-06	-2.89931e-06	1.74973e-07	-3.87487e-06	7.10945e-10
-1.40847e-06	4.12767e-06	7.81413e-06	-3.17147e-07	1.93391e-05	2.80912e-06	8.47335e-06	-5.91369e-09	1.33095e-06	-5.76249e-06	3.56806e-06	8.52407e-07	2.87026e-06	-4.00097e-06	-1.0167e-06	-1.80022e-06	3.25464e-06	-1.49683e-06	2.15575e-06	2.25495e-06	-4.46915e-06	4.51777e-07	-9.42202e-07	-3.52194e-06	1.17351e-06	2.18225e-06	3.47681e-06	-1.83018e-06	1.74871e-07	-3.88061e-06	7.03528e-10
-1.42936e-06	4.13325e-06	7.83165e-06	-3.1413e-07	1.93438e-05	2.84769e-06	8.20553e-06	-4.97165e-09	1.33338e-06	-5.783e-06	3.62629e-06	8.58843e-07	2.87022e-06	-3.99953e-06	-1.02152e-06	-1.79986e-06	3.15298e-06	-1.4968e-06	1.87591e-06	2.25535e-06	-4.39176e-06	4.48334e-07	-1.22973e-06	-3.5652e-06	1.28073e-06	2.18218e-06	1.85376e-06	-1.80958e-06	1.74166e-07	-3.88729e-06	6.90562e-10
-1.42798e-06	4.13148e-06	7.28315e-06	-3.0162e-07	1.93351e-05	2.87301e-06	8.33624e-06	-1.37867e-09	1.36849e-06	-5.75629e-06	3.74571e-06	8.59009e-07	2.86961e-06	-2.11777e-06	-1.02148e-06	-1.80383e-06	3.15405e-06	-1.49564e-06	2.07226e-06	2.246e-06	-4.39224e-06	4.44565e-07	-1.28699e-06	-3.73978e-06	1.37116e-06	2.18235e-06	2.35692e-06	-1.71708e-06	1.74557e-07	-3.88085e-06	6.77521e-10
-1.47928e-06	4.13087e-06	6.85012e-06	-2.87741e-07	1.93568e-05	2.87514e-06	8.24315e-06	-3.2594e-09	1.33842e-06	-5.77037e-06	3.76076e-06	9.79005e-07	2.86976e-06	-1.45709e-06	-1.02237e-06	-1.79795e-06	3.1725e-06	-1.49247e-06	1.96768e-06	2.23614e-06	-4.34705e-06	4.49288e-07	-8.47467e-07	-3.67329e-06	1.45789e-06	2.18223e-06	2.26005e-06	-2.2243e-06	1.74681e-07	-3.88107e-06	6.68498e-10
-1.44602e-06	4.1323e-06	6.68877e-06	1.90856e-07	1.93471e-05	2.91107e-06	8.25959e-06	-1.21381e-09	1.3269e-06	-5.77227e-06	3.75451e-06	1.0716e-06	2.87456e-06	-1.77335e-06	-1.01936e-06	-1.79581e-06	2.95735e-06	-1.47388e-06	1.91601e-06	2.25344e-06	-4.36087e-06	4.57012e-07	-7.97783e-07	-3.66753e-06	1.44197e-06	2.18221e-06	2.02365e-06	-2.21982e-06	1.90643e-07	-3.88425e-06	6.64912e-10
-1.44731e-06	4.13075e-06	6.82896e-06	-8.97243e-08	1.93518e-05	2.86484e-06	8.22218e-06	-3.34856e-09	1.33572e-06	-5.76677e-06	3.72287e-06	9.96373e-07	2.87171e-06	-1.06909e-06	-1.02118e-06	-1.79991e-06	3.00584e-06	-1.48411e-06	1.90735e-06	2.2516e-06	-4.3718e-06	4.51246e-07	-8.35097e-07	-3.6527e-06	1.36928e-06	2.1822e-06	2.12774e-06	-1.95937e-06	1.85473e-07	-3.88232e-06	6.63078e-10
-1.43751e-06	4.13123e-06	6.75279e-06	-1.21933e-07	1.92613e-05	2.90206e-06	8.22925e-06	-9.61275e-10	9.27308e-07	-5.76887e-06	3.75743e-06	9.37444e-07	2.87303e-06	-1.59553e-06	-1.02084e-06	-1.79684e-06	2.97372e-06	-1.48415e-06	1.94187e-06	2.24083e-06	-4.35592e-06	4.52879e-07	-1.08095e-06	-3.66645e-06	1.38948e-06	2.18215e-06	2.12521e-06	-1.96139e-06	1.86706e-07	-3.88147e-06	6.59883e-10
-1.44877e-06	4.13121e-06	6.77511e-06	-3.05074e-07	1.93381e-05	2.89965e-06	8.2416e-06	-1.59821e-09	1.30386e-06	-3.39059e-06	3.73682e-06	9.35377e-07	2.9603e-06	-1.40333e-06	-2.70905e-07	-1.79898e-06	2.98624e-06	-1.48501e-06	1.92289e-06	2.25682e-06	-4.38502e-06	4.53724e-07	-8.3213e-07	-3.66979e-06	6.84131e-07	2.18727e-06	2.09183e-06	-2.03384e-06	1.86384e-07	-3.88482e-06	6.39933e-10
-1.38506e-06	4.13167e-06	6.43384e-06	-8.05835e-08	1.24012e-06	2.90216e-06	8.24665e-06	-2.12779e-09	1.27856e-06	-4.74749e-06	3.72044e-06	9.5845e-07	2.97492e-06	-1.22557e-06	-9.96445e-07	-1.79956e-06	2.66796e-06	-1.47506e-06	1.91988e-06	2.25033e-06	-4.35284e-06	4.12191e-07	-8.58463e-07	-3.67168e-06	1.05947e-06	2.02732e-06	1.98277e-06	-2.18111e-06	1.86147e-07	-3.88287e-06	2.72286e-10
-1.35398e-06	4.13128e-06	6.6558e-06	-9.29192e-08	1.28933e-06	2.89128e-06	8.24192e-06	-2.16525e-09	1.30138e-06	-3.50488e-06	3.71805e-06	1.00927e-06	2.92363e-06	-2.8241e-07	-8.43551e-07	-1.79591e-06	2.77177e-06	-1.47944e-06	1.93032e-06	2.25749e-06	-4.36779e-06	3.98923e-07	-8.37899e-07	-3.6678e-06	1.19518e-06	2.08989e-06	1.50878e-06	-2.3636e-06	1.8688e-07	-3.88485e-06	2.63416e-10
-1.28511e-06	4.13479e-06	6.49393e-06	-8.88905e-08	1.55298e-06	2.88995e-06	8.24058e-06	-2.86916e-09	1.28915e-06	-3.82383e-06	3.72286e-06	9.81762e-07	2.91658e-06	-5.54509e-07	-8.53034e-07	-1.78526e-06	2.02716e-06	-1.47345e-06	1.92849e-06	2.24663e-06	-4.36058e-06	3.79467e-07	-8.39142e-07	-3.66824e-06	1.16232e-06	2.08815e-06	1.47921e-06	-2.10139e-06	1.8704e-07	-3.88306e-06	2.59228e-10
-1.34182e-06	4.13178e-06	6.49726e-06	-1.19653e-07	9.41863e-07	2.88962e-06	8.24091e-06	-1.86606e-09	1.17063e-06	-3.51693e-06	3.72344e-06	1.01579e-06	2.90662e-06	-6.76708e-07	-8.09507e-07	-1.79398e-06	2.18065e-06	-1.48132e-06	1.92999e-06	2.25363e-06	-4.35827e-06	3.97564e-07	-8.48187e-07	-3.66571e-06	1.20961e-06	2.14053e-06	1.57941e-06	-2.11053e-06	1.86797e-07	-3.88385e-06	2.56841e-10
-1.3411e-06	4.13261e-06	6.49722e-06	-1.08167e-07	9.40717e-07	2.88936e-06	8.24088e-06	-1.89624e-09	1.17987e-06	-3.52003e-06	3.72344e-06	1.00616e-06	2.90685e-06	-6.57691e-07	-8.17261e-07	-1.79192e-06	2.18373e-06	-1.48081e-06	1.9297e-06	2.25179e-06	-4.35868e-06	3.9753e-07	-8.41668e-07	-3.66591e-06	1.21015e-06	2.14092e-06	1.51806e-06	-2.12224e-06	1.86796e-07	-3.88385e-06	2.56703e-10
-1.29746e-06	4.13193e-06	6.455e-06	-1.1397e-07	9.12779e-07	2.88362e-06	8.24091e-06	-3.30712e-09	1.19734e-06	-3.52777e-06	3.72321e-06	1.01578e-06	2.90415e-06	-7.18199e-07	-7.79349e-07	-1.79175e-06	2.15257e-06	-1.47528e-06	1.92794e-06	2.25334e-06	-4.35813e-06	4.00782e-07	-8.49787e-07	-3.66577e-06	1.20713e-06	2.11791e-06	1.56761e-06	-2.12536e-06	1.86831e-07	-3.88328e-06	2.55988e-10
-1.29746e-06	4.13193e-06	6.455e-06	-1.1397e-07	9.12779e-07	2.88362e-06	8.24091e-06	-3.30712e-09	1.19734e-06	-3.52777e-06	3.72321e-06	1.01578e-06	2.90415e-06	-7.18199e-07	-7.79349e-07	-1.79175e-06	2.15257e-06	-1.47528e-06	1.92794e-06	2.25334e-06	-4.35813e-06	4.00782e-07	-8.49787e-07	-3.66577e-06	1.20713e-06	2.11791e-06	1.56761e-06	-2.12536e-06	1.86831e-07	-3.88328e-06	2.55988e-10
-1.30637e-06	4.13201e-06	6.46109e-06	-1.12255e-07	8.35437e-07	2.88596e-06	8.24135e-06	-3.09132e-09	1.20346e-06	-3.54407e-06	3.72314e-06	1.01369e-06	2.90941e-06	-6.36607e-07	-7.9315e-07	-1.79087e-06	2.15952e-06	-1.4764e-06	1.92841e-06	2.25186e-06	-4.35926e-06	3.96339e-07	-8.48368e-07	-3.66615e-06	1.20722e-06	2.12397e-06	1.44114e-06	-2.1347e-06	1.86761e-07	-3.88331e-06	2.5576e-10
-1.29799e-06	4.13203e-06	6.42154e-06	-1.1235e-07	9.48427e-07	2.88506e-06	8.2367e-06	-3.39174e-09	1.20418e-06	-3.54341e-06	3.72316e-06	1.01319e-06	2.90613e-06	-6.17842e-07	-7.64405e-07	-1.66364e-06	1.28089e-06	-1.31918e-06	1.92787e-06	2.25216e-06	-4.35819e-06	3.93398e-07	-8.49768e-07	-3.65998e-06	1.20451e-06	2.1175e-06	1.56763e-06	1.22463e-08	1.84493e-07	-3.8865e-06	2.47114e-10
-1.29634e-06	3.74144e-06	6.4347e-06	-1.10925e-07	9.24271e-07	9.58943e-07	8.23944e-06	-3.44827e-09	1.21029e-06	-3.53768e-06	3.723e-06	1.00735e-06	2.9092e-06	-6.74425e-07	-7.62761e-07	-1.74647e-06	1.67522e-06	-1.38393e-06	1.91805e-06	2.2522e-06	-4.35987e-06	3.93024e-07	-8.49328e-07	-3.66382e-06	1.207e-06	2.11641e-06	1.54848e-06	-1.01234e-06	1.84498e-07	-3.89952e-06	2.39544e-10
-1.29897e-06	3.98395e-06	6.17357e-06	-1.107e-07	9.27438e-07	1.01163e-06	8.23595e-06	1.05729e-09	1.20335e-06	-3.53717e-06	3.72304e-06	1.00338e-06	2.90706e-06	-6.4634e-07	-6.80464e-07	-1.75152e-06	1.6421e-06	-1.33842e-06	1.92282e-06	2.25225e-06	-4.35911e-06	3.91922e-07	-8.46411e-07	-3.61466e-06	1.20653e-06	2.1184e-06	1.56171e-06	-1.57631e-07	1.83741e-07	-3.88707e-06	2.36371e-10
-1.29655e-06	3.88486e-06	6.26752e-06	-1.06946e-07	9.15005e-07	1.01073e-06	8.23374e-06	-1.93326e-09	1.2055e-06	-3.53881e-06	3.7223e-06	1.01022e-06	2.9069e-06	-6.65707e-07	-4.2176e-07	-1.71132e-06	1.57345e-06	-1.39994e-06	1.87597e-07	2.25344e-06	-4.3589e-06	3.88969e-07	-8.49521e-07	-3.64131e-06	1.20677e-06	2.11864e-06	1.58639e-06	-7.06172e-07	1.85094e-07	-3.90084e-06	2.33464e-10
-1.30092e-06	3.88901e-06	6.20358e-06	-1.08926e-07	9.20008e-07	6.00419e-07	8.2346e-06	-2.39074e-09	1.20306e-06	-3.53823e-06	3.72283e-06	1.01151e-06	2.74733e-06	-6.46209e-07	-5.67666e-07	-1.75163e-06	1.69068e-06	-1.35357e-06	7.04407e-07	2.25244e-06	-4.35585e-06	3.92575e-07	-8.61191e-07	-3.6257e-06	1.20692e-06	2.11797e-06	1.64567e-06	-8.17398e-07	1.83627e-07	-3.90118e-06	2.32381e-10
-1.29736e-06	3.89102e-06	6.21209e-06	-1.08045e-07	9.15242e-07	9.77253e-07	2.99071e-06	-2.34459e-09	1.20334e-06	-3.53819e-06	3.6898e-06	1.01585e-06	2.90705e-06	-6.56051e-07	-4.93994e-07	-1.75728e-06	1.60087e-06	-1.34976e-06	5.08598e-07	2.25233e-06	-4.3592e-06	4.11381e-07	-8.86909e-07	-3.61499e-06	1.20561e-06	2.11786e-06	1.62921e-06	-8.30338e-07	5.30613e-07	-3.89741e-06	1.74486e-10
-1.29683e-06	3.42957e-06	6.20179e-06	-1.08367e-07	9.21939e-07	9.85431e-07	3.15915e-06	-4.26117e-09	1.1739e-06	-3.53951e-06	3.69469e-06	1.02415e-06	2.90548e-06	-6.61917e-07	-4.54029e-07	-1.73384e-06	1.60955e-06	-1.17745e-06	5.00235e-07	2.21436e-06	-4.3649e-06	4.19463e-07	-8.71759e-07	-3.62325e-06	1.20608e-06	2.13224e-06	1.53932e-06	-8.06248e-07	5.68146e-07	-3.89822e-06	1.71203e-10
-1.29821e-06	3.85893e-06	3.37367e-06	-1.08328e-07	9.18709e-07	8.3201e-07	3.27441e-06	-2.57145e-09	1.20358e-06	-3.54248e-06	3.72063e-06	1.01093e-06	2.90363e-06	-6.64749e-07	-4.43976e-07	-8.53538e-07	1.60928e-06	-1.35634e-06	5.5227e-07	2.22667e-06	-4.4833e-06	4.09351e-07	-8.70018e-07	-3.62308e-06	1.16218e-06	2.07332e-06	1.60615e-06	-6.68948e-07	5.409e-07	-3.75653e-06	1.45814e-10
-1.29821e-06	3.85893e-06	3.37367e-06	-1.08328e-07	9.18709e-07	8.3201e-07	3.27441e-06	-2.57145e-09	1.20358e-06	-3.54248e-06	3.72063e-06	1.01093e-06	2.90363e-06	-6.64749e-07	-4.43976e-07	-8.53538e-07	1.60928e-06	-1.35634e-06	5.5227e-07	2.22667e-06	-4.4833e-06	4.09351e-07	-8.70018e-07	-3.62308e-06	1.16218e-06	2.07332e-06	1.60615e-06	-6.68948e-07	5.409e-07	-3.75653e-06	1.45814e-10
-1.2959e-06	3.61453e-06	3.45053e-06	-1.08239e-07	9.17345e-07	8.51335e-07	3.21178e-06	-3.66319e-09	1.14597e-06	-3.54176e-06	3.72101e-06	1.0249e-06	2.8838e-06	-6.57259e-07	-4.59394e-07	-1.19717e-06	1.60978e-06	-1.35623e-06	5.07719e-07	2.22017e-06	-4.40282e-06	4.11102e-07	-8.75168e-07	-3.62382e-06	1.1492e-06	2.07389e-06	1.59579e-06	-6.89109e-07	5.45997e-07	-3.77879e-06	1.4398e-10
-1.29602e-06	3.58175e-06	3.33463e-06	-1.01798e-07	9.06706e-07	8.78395e-07	3.21737e-06	-3.41991e-09	1.1548e-06	-3.56473e-06	3.71524e-06	1.00364e-06	2.87862e-06	-6.53494e-07	-4.47948e-07	-1.55511e-06	2.97902e-07	-1.35208e-06	3.69752e-07	2.21754e-06	-4.41658e-06	4.15122e-07	-9.02944e-07	-3.62425e-06	1.14539e-06	1.88459e-06	1.58371e-06	-7.09779e-07	5.51206e-07	-3.79421e-06	1.40943e-10
-1.29646e-06	3.56275e-06	3.3055e-06	-9.39339e-08	9.31656e-07	8.4554e-07	3.22543e-06	-1.95499e-09	1.15678e-06	-3.5496e-06	3.72124e-06	1.0115e-06	2.87272e-06	-6.58345e-07	-4.47229e-07	-9.74984e-07	1.03717e-06	-1.35584e-06	4.23353e-07	2.22371e-06	-4.46235e-06	4.1569e-07	-9.02244e-07	-3.62366e-06	1.13074e-06	1.88296e-06	1.58458e-06	-6.80743e-07	5.37093e-07	-3.79063e-06	1.40465e-10
-1.29634e-06	3.56778e-06	3.31952e-06	-9.38174e-08	9.14642e-07	8.42551e-07	3.19409e-06	-2.29573e-09	1.15684e-06	-3.55004e-06	3.72402e-06	1.01353e-06	2.88105e-06	-6.56297e-07	-4.47347e-07	-1.07111e-06	4.84465e-07	-1.35468e-06	4.02195e-07	2.21992e-06	-4.44618e-06	4.1465e-07	-8.98396e-07	-3.624e-06	1.12442e-06	1.8988e-06	1.58223e-06	-6.82244e-07	5.40879e-07	-3.78955e-06	1.39634e-10
-1.29635e-06	3.57112e-06	3.36386e-06	-9.77596e-08	9.15319e-07	8.3163e-07	3.2124e-06	-5.84075e-09	1.15829e-06	-3.54391e-06	3.73364e-06	1.01389e-06	2.87822e-06	-6.56573e-07	-4.44617e-07	-1.12699e-06	7.62384e-07	-1.35459e-06	4.27927e-07	2.21976e-06	-4.4477e-06	4.15692e-07	-8.88494e-07	-3.62386e-06	9.61744e-07	1.92115e-06	1.58584e-06	-6.85139e-07	5.4493e-07	-2.39091e-06	1.31676e-10
-1.29616e-06	3.57467e-06	3.34987e-06	-9.02885e-08	9.10058e-07	8.41621e-07	3.19867e-06	-5.88411e-08	1.15432e-06	-3.55569e-06	3.72393e-06	1.01817e-06	2.87666e-06	-6.55956e-07	-4.22125e-07	-1.06587e-06	3.89838e-07	-1.35194e-06	4.05403e-07	2.21949e-06	-4.44024e-06	4.13754e-07	-8.88228e-07	-3.63243e-06	1.04622e-06	1.93569e-06	1.58426e-06	-6.80554e-07	5.46046e-07	-5.0888e-07	1.25671e-10
-1.29618e-06	3.57471e-06	3.34977e-06	-9.03131e-08	9.11057e-07	8.40355e-07	3.19952e-06	-5.85675e-08	1.15476e-06	-3.54847e-06	3.72433e-06	1.01809e-06	2.87678e-06	-6.56116e-07	-4.18175e-07	-1.06699e-06	4.29614e-07	-1.35225e-06	4.06431e-07	2.2195e-06	-4.44107e-06	4.13764e-07	-8.88041e-07	-3.62961e-06	9.54193e-07	1.93414e-06	1.5857e-06	-6.80826e-07	5.45938e-07	-5.65084e-07	1.25524e-10
-1.29735e-06	3.57836e-06	3.35551e-06	-9.62196e-08	9.17915e-07	8.41327e-07	3.20576e-06	-6.77737e-08	1.14751e-06	-3.35978e-06	3.7305e-06	1.01715e-06	2.87583e-06	-6.56358e-07	-3.87689e-07	-1.1131e-06	4.01363e-07	-1.35441e-06	4.22151e-07	2.218e-06	-4.44261e-06	4.47291e-07	-8.84577e-07	-3.6299e-06	1.02026e-06	1.91467e-06	1.58596e-06	-6.82437e-07	5.45617e-07	-7.74366e-07	1.24809e-10
-1.29808e-06	3.5813e-06	3.35161e-06	-9.28186e-08	9.12045e-07	8.53608e-07	3.20513e-06	-5.50048e-08	1.15356e-06	-3.43064e-06	3.72766e-06	1.01661e-06	2.87741e-06	-6.56268e-07	-4.13521e-07	-1.09976e-06	4.01544e-07	-1.35126e-06	4.57531e-07	2.21825e-06	-4.44578e-06	4.49117e-07	-8.8758e-07	-3.63164e-06	8.64885e-07	1.92657e-06	1.09421e-06	-6.86046e-07	4.47327e-07	-6.10577e-07	1.23469e-10
-1.29712e-06	3.57948e-06	3.35264e-06	-9.30522e-08	9.79457e-07	8.41748e-07	3.20273e-06	-6.82291e-08	1.15416e-06	-3.39078e-06	3.72692e-06	1.01568e-06	2.87579e-06	-6.56687e-07	-3.9387e-07	-1.87644e-07	4.42158e-07	-9.57556e-07	4.2226e-07	2.21936e-06	-4.44292e-06	4.40166e-07	-8.87782e-07	-3.63043e-06	9.30028e-07	1.9188e-06	1.25877e-06	-6.82577e-07	5.09318e-07	-6.81051e-07	1.21755e-10
-1.29698e-06	3.57652e-06	3.35154e-06	-9.38066e-08	9.22859e-07	8.45579e-07	3.20149e-06	-6.28229e-08	1.15114e-06	-3.3526e-06	3.72799e-06	1.01597e-06	2.87642e-06	-6.56544e-07	-4.0783e-07	-2.47355e-07	4.13842e-07	-8.36295e-07	4.17198e-07	2.2187e-06	-4.44309e-06	4.3072e-07	-8.88474e-07	-3.63105e-06	9.18931e-07	8.7099e-07	1.38367e-06	-6.83448e-07	5.33714e-07	-6.26177e-07	1.18492e-10
-1.29867e-06	3.54823e-06	3.35191e-06	-1.23076e-07	9.49002e-07	8.42402e-07	1.24394e-06	-6.05382e-08	1.15313e-06	-3.37263e-06	3.72848e-06	1.01683e-06	2.82133e-06	-6.58466e-07	-4.09082e-07	-4.00182e-07	4.17349e-07	-1.00569e-06	4.22129e-07	2.21767e-06	-4.46997e-06	4.4461e-07	-8.88665e-07	-3.6308e-06	9.215e-07	1.05734e-06	1.94466e-07	-6.82791e-07	5.16847e-07	-6.06559e-07	1.08588e-10
-1.2985e-06	3.57322e-06	3.3512e-06	-9.59612e-08	9.3926e-07	8.43999e-07	7.34266e-07	-6.4331e-08	1.15267e-06	-3.37316e-06	3.72767e-06	1.01664e-06	2.80459e-06	-6.59021e-07	-4.06472e-07	-3.3321e-07	4.16539e-07	-9.79121e-07	4.21823e-07	2.21762e-06	-4.48733e-06	4.42514e-07	-8.8825e-07	-3.6307e-06	9.31009e-07	9.45125e-07	2.27651e-07	-6.8345e-07	5.20405e-07	-6.29435e-07	1.07521e-10
-1.29712e-06	3.5451e-06	3.35094e-06	-2.02401e-07	9.33396e-07	8.43683e-07	2.12572e-07	-6.33818e-08	1.15364e-06	-3.37853e-06	3.72759e-06	1.01617e-06	2.78179e-06	-6.57346e-07	-4.08059e-07	-2.66348e-07	4.13987e-07	-8.60153e-07	4.23914e-07	2.21802e-06	-4.46679e-06	4.40332e-07	-8.88551e-07	-3.63093e-06	9.25268e-07	8.7858e-07	4.59823e-07	-6.83611e-07	5.24516e-07	-6.2813e-07	1.06339e-10
-1.29767e-06	3.53236e-06	3.35123e-06	-1.11847e-07	9.385e-07	8.44234e-07	5.22687e-07	-6.51163e-08	1.1534e-06	-3.38176e-06	3.72783e-06	1.01639e-06	2.65649e-06	-6.57401e-07	-4.06816e-07	-2.56013e-07	4.12416e-07	-9.52949e-07	4.20517e-07	2.21805e-06	-4.46163e-06	4.38104e-07	-8.88409e-07	-3.63081e-06	9.34675e-07	6.30752e-07	3.60007e-07	-6.83505e-07	5.17321e-07	-6.20016e-07	1.05457e-10
-1.29745e-06	3.59086e-06	3.33933e-06	-1.25328e-07	9.3849e-07	6.2687e-07	5.09172e-07	-5.14937e-08	1.15389e-06	-1.02874e-06	3.55813e-06	1.01636e-06	2.73266e-06	-6.5727e-07	-4.06245e-07	-2.22592e-07	4.12237e-07	-9.04938e-07	4.20989e-07	2.21808e-06	-4.45028e-06	4.38633e-07	-8.78328e-07	-3.63071e-06	9.44826e-07	7.68294e-07	3.79293e-07	-6.83411e-07	5.18426e-07	-6.26232e-07	9.42688e-11
-1.29745e-06	3.59086e-06	3.33933e-06	-1.25328e-07	9.3849e-07	6.2687e-07	5.09172e-07	-5.14937e-08	1.15389e-06	-1.02874e-06	3.55813e-06	1.01636e-06	2.73266e-06	-6.5727e-07	-4.06245e-07	-2.22592e-07	4.12237e-07	-9.04938e-07	4.20989e-07	2.21808e-06	-4.45028e-06	4.38633e-07	-8.78328e-07	-3.63071e-06	9.44826e-07	7.68294e-07	3.79293e-07	-6.83411e-07	5.18426e-07	-6.26232e-07	9.42688e-11
-1.14926e-06	3.61363e-06	3.34332e-06	-1.11285e-07	9.40543e-07	6.86165e-07	5.17812e-07	-5.72938e-08	1.15377e-06	-5.22878e-07	3.56654e-06	1.01641e-06	2.73632e-06	-6.57386e-07	-4.06203e-07	-2.26542e-07	4.11981e-07	-9.09368e-07	4.20916e-07	2.21755e-06	-4.44917e-06	4.39351e-07	-8.75282e-07	-3.63095e-06	9.43391e-07	7.8927e-07	3.28652e-07	-6.83779e-07	5.1836e-07	-6.27129e-07	9.34699e-11
-1.2233e-06	3.60903e-06	2.43812e-06	-1.10651e-07	9.39611e-07	6.8098e-07	4.7055e-07	-2.49043e-07	1.1532e-06	-9.76095e-07	3.56933e-06	1.01631e-06	2.74558e-06	-5.41094e-07	-4.0472e-07	-2.87472e-07	4.1264e-07	-9.15208e-07	4.20988e-07	2.22941e-06	-4.45126e-06	4.3825e-07	-8.8521e-07	-3.44454e-06	9.41739e-07	7.47004e-07	3.8871e-07	-6.83709e-07	5.23981e-07	-6.24787e-07	8.77793e-11
-1.19658e-06	3.59227e-06	9.19534e-07	-1.10322e-07	9.40728e-07	6.85447e-07	4.93915e-07	-1.8435e-07	1.15088e-06	-8.07495e-07	3.55896e-06	1.01633e-06	2.71032e-06	-6.53785e-07	-4.0512e-07	-2.38807e-07	4.12599e-07	-9.15096e-07	4.20839e-07	2.23718e-06	-4.45038e-06	4.38118e-07	-8.77419e-07	-3.57776e-06	9.42936e-07	7.66918e-07	3.69661e-07	-6.84575e-07	5.22042e-07	-6.22668e-07	8.29973e-11
-1.2063e-06	3.60899e-06	9.22383e-07	-1.11788e-07	9.40218e-07	7.04964e-07	4.7901e-07	-4.1352e-07	1.15321e-06	-7.88349e-07	3.56247e-06	1.01635e-06	2.72389e-06	-6.47686e-07	-4.05483e-07	-2.54023e-07	4.12661e-07	-9.10567e-07	4.20858e-07	2.23098e-06	-4.44147e-06	4.37871e-07	-8.7802e-07	-3.44486e-06	9.42068e-07	7.50127e-07	3.7993e-07	-6.846e-07	5.25467e-07	-6.20556e-07	8.23028e-11
-1.20306e-06	3.59597e-06	7.21652e-07	-1.11477e-07	9.40706e-07	6.86414e-07	4.83684e-07	-1.98248e-07	1.15256e-06	-6.65595e-07	3.56279e-06	1.01631e-06	2.71699e-06	-6.49678e-07	-4.05325e-07	-2.40344e-07	4.12525e-07	-9.12057e-07	4.20991e-07	2.23863e-06	-4.44806e-06	4.37408e-07	-8.77204e-07	-3.50117e-06	9.42921e-07	7.57184e-07	3.71957e-07	-6.84627e-07	5.22482e-07	-6.22854e-07	8.19902e-11
-1.22044e-06	3.58352e-06	6.89225e-07	-1.12244e-07	9.40773e-07	6.93897e-07	4.66959e-07	-2.97471e-07	1.15264e-06	-6.44812e-07	3.56781e-06	1.01633e-06	2.71938e-06	-6.39784e-07	-4.05384e-07	-2.48149e-07	4.12538e-07	-9.11957e-07	4.21031e-07	2.22915e-06	-4.44516e-06	4.3664e-07	-8.78914e-07	-3.48342e-06	9.42383e-07	7.48584e-07	3.83351e-07	-6.84718e-07	5.21732e-07	-6.23245e-07	8.17586e-11
-1.20823e-06	3.59452e-06	5.5488e-07	-1.11951e-07	9.40366e-07	6.94721e-07	4.74209e-07	-2.64758e-07	1.15253e-06	-6.94606e-07	3.56477e-06	1.01633e-06	2.72608e-06	-6.45337e-07	-4.05315e-07	-2.49328e-07	4.1254e-07	-9.11939e-07	4.2093e-07	2.23909e-06	-4.44532e-06	4.36991e-07	-8.78829e-07	-3.46394e-06	9.42342e-07	7.54341e-07	3.84696e-07	-6.84728e-07	5.22176e-07	-6.22482e-07	8.16381e-11
-1.2079e-06	3.59243e-06	5.79733e-07	-1.12204e-07	9.40434e-07	6.92998e-07	4.70745e-07	-2.5918e-07	1.15273e-06	-6.79282e-07	3.5663e-06	1.0163e-06	2.71626e-06	-6.38273e-07	-4.05313e-07	-2.49219e-07	4.12536e-07	-9.12426e-07	4.20968e-07	2.23226e-06	-4.44552e-06	4.37083e-07	-8.78715e-07	-3.46723e-06	9.42323e-07	7.51371e-07	3.81702e-07	-6.84688e-07	5.22672e-07	-6.22672e-07	8.15585e-11
-1.2111e-06	3.5892e-06	5.75773e-07	-1.12214e-07	9.40374e-07	6.90205e-07	4.71473e-07	-2.41774e-07	1.15252e-06	-6.66727e-07	3.56576e-06	1.01648e-06	2.72463e-06	-6.45655e-07	-4.05356e-07	-2.48724e-07	4.12495e-07	-9.11875e-07	4.20962e-07	2.23628e-06	-4.44527e-06	4.37042e-07	-8.79085e-07	-3.47202e-06	9.4243e-07	6.21626e-07	3.84085e-07	-6.46838e-07	5.22264e-07	-6.26572e-08	8.09981e-11
-1.20918e-06	3.59149e-06	5.92921e-07	-1.11922e-07	9.35191e-07	6.93564e-07	4.72805e-07	-2.6487e-07	1.15257e-06	-6.6561e-07	3.5656e-06	1.01424e-06	2.71859e-06	-7.2805e-07	-4.05354e-07	-2.47582e-07	4.12332e-07	-9.12355e-07	4.20972e-07	1.66379e-06	-9.02557e-07	4.41608e-07	-8.80502e-07	-3.46476e-06	9.42363e-07	7.53229e-07	3.82385e-07	-6.84649e-07	5.22548e-07	-6.22685e-07	6.05028e-11
-1.20918e-06	3.59132e-06	5.93038e-07	-1.12259e-07	9.35281e-07	6.92737e-07	4.72691e-07	-2.65444e-07	1.15257e-06	-6.62218e-07	3.56564e-06	1.01599e-06	2.71781e-06	-7.05067e-07	-4.0535e-07	-2.4792e-07	4.1233e-07	-9.12215e-07	4.20971e-07	1.7154e-06	-8.9363e-07	4.40555e-07	-8.79262e-07	-3.46702e-06	9.4237e-07	7.5147e-07	3.82365e-07	-6.83452e-07	5.22467e-07	-4.56129e-07	6.04499e-11
-1.20918e-06	3.59132e-06	5.93038e-07	-1.12259e-07	9.35281e-07	6.92737e-07	4.72691e-07	-2.65444e-07	1.15257e-06	-6.62218e-07	3.56564e-06	1.01599e-06	2.71781e-06	-7.05067e-07	-4.0535e-07	-2.4792e-07	4.1233e-07	-9.12215e-07	4.20971e-07	1.7154e-06	-8.9363e-07	4.40555e-07	-8.79262e-07	-3.46702e-06	9.4237e-07	7.5147e-07	3.82365e-07	-6.83452e-07	5.22467e-07	-4.56129e-07	6.04499e-11
-1.2093e-06	3.59149e-06	5.96795e-07	-1.11927e-07	9.35424e-07	6.9346e-07	4.72845e-07	-2.64498e-07	1.15257e-06	-6.65456e-07	3.5656e-06	1.01568e-06	2.71873e-06	-6.68351e-07	-4.05377e-07	-2.47652e-07	4.12406e-07	-9.12327e-07	4.20971e-07	1.66411e-06	-9.22634e-07	4.40173e-07	-8.80459e-07	-3.46487e-06	9.42379e-07	7.45759e-07	3.82355e-07	-6.84386e-07	5.22536e-07	-3.10601e-07	6.01624e-11
-9.24489e-07	3.59878e-06	5.81227e-07	-1.1204e-07	9.36591e-07	7.07031e-07	4.728e-07	-2.62757e-07	1.15254e-06	-6.59225e-07	3.56569e-06	1.01572e-06	2.71845e-06	-6.77456e-07	-4.05371e-07	-2.47786e-07	2.21275e-07	-8.89558e-07	4.20946e-07	1.68185e-06	-9.32765e-07	4.39076e-07	-8.8001e-07	-3.46652e-06	9.43556e-07	7.43436e-07	3.8733e-07	-6.79062e-07	5.25609e-07	-3.88487e-07	5.95908e-11
-9.35665e-07	3.59272e-06	5.83445e-07	-1.12022e-07	9.36973e-07	7.01409e-07	4.72822e-07	-2.59881e-07	1.15256e-06	-6.57202e-07	3.56564e-06	1.01591e-06	2.71867e-06	-6.69524e-07	-4.05397e-07	-2.47942e-07	1.88938e-07	-8.8446e-07	4.20979e-07	1.69021e-06	-9.28012e-07	4.38951e-07	-8.80505e-07	-3.4661e-06	9.43158e-07	7.44321e-07	3.82775e-07	-6.79145e-07	5.2336e-07	-3.11593e-07	5.94858e-11
-9.34168e-07	3.59587e-06	5.8884e-07	-1.17605e-07	9.36856e-07	6.96385e-07	4.72817e-07	-2.63831e-07	1.15213e-06	-6.62272e-07	3.57064e-06	1.01572e-06	2.71859e-06	-6.76368e-07	-4.03202e-07	-2.47879e-07	2.62645e-07	-8.79566e-07	4.20953e-07	1.69907e-06	-9.46621e-07	4.39343e-07	-8.80815e-07	-8.20213e-07	9.43258e-07	7.41582e-07	3.8409e-07	-6.79408e-07	5.25612e-07	-3.39849e-07	4.83236e-11
-9.41262e-07	3.59299e-06	5.86985e-07	-1.23907e-07	9.36176e-07	6.99266e-07	4.7283e-07	-2.60319e-07	1.15217e-06	-6.58583e-07	3.41277e-06	1.0159e-06	2.71865e-06	-6.79274e-07	-4.05247e-07	-2.47675e-07	1.51382e-07	-8.95069e-07	4.20995e-07	1.68384e-06	-9.0047e-07	4.39381e-07	-8.7977e-07	-1.11002e-06	9.42827e-07	7.43089e-07	3.53617e-07	-6.78704e-07	5.24014e-07	-3.44641e-07	4.75973e-11
-9.31822e-07	3.59504e-06	5.84701e-07	-2.13409e-07	9.36952e-07	6.96178e-07	4.72863e-07	-2.74305e-07	1.15252e-06	-6.57033e-07	3.51344e-06	1.01601e-06	2.71896e-06	-6.69201e-07	-4.0317e-07	-2.47976e-07	1.27943e-07	-8.83613e-07	4.20977e-07	1.6858e-06	-9.368e-07	4.39267e-07	-8.79546e-07	-3.34692e-07	9.4255e-07	7.43731e-07	2.92746e-07	-6.78423e-07	5.23885e-07	-3.22053e-07	4.71807e-11
-9.41992e-07	3.59425e-06	5.8714e-07	-1.69913e-07	9.36412e-07	6.97407e-07	4.72847e-07	-2.71298e-07	1.15229e-06	-6.58926e-07	3.45794e-06	1.01593e-06	2.7187e-06	-6.7659e-07	-4.03481e-07	-2.47853e-07	1.63992e-07	-8.89692e-07	4.20977e-07	1.6884e-06	-9.25499e-07	4.39168e-07	-8.79777e-07	-3.80079e-07	9.42796e-07	7.4343e-07	3.65453e-07	-6.78456e-07	5.24191e-07	-3.36025e-07	4.69022e-11
-9.35865e-07	3.59369e-06	5.86875e-07	-1.71176e-07	9.36835e-07	6.96041e-07	4.72846e-07	-2.71362e-07	4.83814e-07	-6.59724e-07	3.46986e-06	1.01593e-06	2.71874e-06	-6.71896e-07	-4.03457e-07	-2.48191e-07	1.47077e-07	-8.92409e-07	4.20984e-07	1.68788e-06	-9.28103e-07	4.39192e-07	-8.79875e-07	-2.65238e-07	9.42843e-07	7.43476e-07	3.44501e-07	-6.78667e-07	5.25235e-07	-3.28917e-07	4.57803e-11
-9.38886e-07	3.59367e-06	5.86874e-07	-1.66865e-07	9.36798e-07	6.96248e-07	4.72844e-07	-2.73168e-07	5.41955e-07	-6.59536e-07	3.47384e-06	1.01599e-06	2.71875e-06	-6.72721e-07	-4.03337e-07	-2.48151e-07	1.46223e-07	-8.92396e-07	4.20995e-07	1.68813e-06	-9.26097e-07	4.39214e-07	-7.69427e-07	-2.70324e-07	9.42756e-07	7.43499e-07	3.448e-07	-6.78576e-07	5.25112e-07	-3.28329e-07	4.56906e-11
-9.4726e-07	3.21594e-06	5.82332e-07	-1.85721e-07	9.35616e-07	6.97124e-07	4.72972e-07	-2.70383e-07	6.89197e-07	-6.58901e-07	3.47629e-06	1.07571e-06	2.71414e-06	-6.71663e-07	-1.86901e-07	-2.29588e-07	1.56156e-07	-9.99998e-07	4.20997e-07	1.68902e-06	-9.20323e-07	4.39218e-07	-8.79776e-07	-3.22976e-07	9.42802e-07	3.36796e-07	3.5643e-07	-6.78637e-07	5.24883e-07	-3.32144e-07	4.32759e-11
-9.46497e-07	3.24998e-06	5.85932e-07	-1.64615e-07	9.3585e-07	6.96247e-07	4.72923e-07	-2.69896e-07	6.10901e-07	-6.59467e-07	3.47834e-06	1.0911e-06	2.71678e-06	-6.73534e-07	-2.71111e-07	-2.39501e-07	1.55273e-07	-9.13812e-07	4.20995e-07	1.68815e-06	-9.20573e-07	4.391e-07	-5.32019e-07	-3.38884e-07	9.42838e-07	3.99737e-07	3.54e-07	-6.78586e-07	5.25124e-07	-3.30799e-07	4.28927e-11
-9.46773e-07	3.29788e-06	5.83297e-07	-1.60275e-07	8.7835e-07	5.19262e-07	4.71326e-07	-2.76522e-07	6.52727e-07	-5.32741e-07	3.2366e-06	1.15889e-06	1.98044e-06	-6.81375e-07	-2.45992e-07	-2.65315e-07	1.59227e-07	-9.63955e-07	4.29555e-07	1.68853e-06	-8.44981e-07	4.41316e-07	-6.1601e-07	-3.32809e-07	1.00543e-06	4.58521e-07	3.56888e-07	-6.37284e-07	5.2487e-07	-3.42022e-07	3.80602e-11
-9.46773e-07	3.29788e-06	5.83297e-07	-1.60275e-07	8.7835e-07	5.19262e-07	4.71326e-07	-2.76522e-07	6.52727e-07	-5.32741e-07	3.2366e-06	1.15889e-06	1.98044e-06	-6.81375e-07	-2.45992e-07	-2.65315e-07	1.59227e-07	-9.63955e-07	4.29555e-07	1.68853e-06	-8.44981e-07	4.41316e-07	-6.1601e-07	-3.32809e-07	1.00543e-06	4.58521e-07	3.56888e-07	-6.37284e-07	5.2487e-07	-3.42022e-07	3.80602e-11
-9.3761e-07	3.28888e-06	4.96782e-07	-1.552e-07	7.00491e-07	-1.70609e-07	4.69524e-07	-2.8179e-07	6.00379e-07	-5.17607e-07	3.27445e-06	1.06308e-06	1.88181e-06	-6.82804e-07	-2.70964e-07	-4.91764e-07	1.5732e-07	-9.96176e-07	4.24332e-07	1.68847e-06	-8.51083e-07	4.59482e-07	-7.35114e-07	-3.66536e-07	9.95881e-07	4.04763e-07	3.52912e-07	-5.86738e-07	5.24889e-07	-3.45167e-07	3.7267e-11
-9.39853e-07	3.27974e-06	5.13796e-07	-1.57111e-07	7.29414e-07	-6.8948e-08	4.7154e-07	-2.80372e-07	6.09946e-07	-5.34556e-07	3.26037e-06	1.08631e-06	1.8987e-06	-6.83209e-07	-2.7131e-07	-4.10631e-07	1.57049e-07	-9.70271e-07	4.24511e-07	1.68846e-06	-8.63193e-07	4.58359e-07	-6.5441e-07	-3.72058e-07	9.80256e-07	4.19653e-07	3.52922e-07	-6.17823e-07	5.24892e-07	-3.40954e-07	3.71024e-11
-9.4221e-07	3.28045e-06	5.08843e-07	-1.58142e-07	7.32798e-07	3.69712e-08	4.71357e-07	-2.78659e-07	6.12976e-07	-5.22678e-07	3.24821e-06	1.07132e-06	1.90898e-06	-6.82861e-07	-2.65344e-07	-3.98454e-07	1.57266e-07	-9.73554e-07	4.24831e-07	1.68844e-06	-8.61193e-07	4.30663e-07	-6.32741e-07	-3.65065e-07	9.95322e-07	4.10243e-07	3.52936e-07	-6.13068e-07	5.24903e-07	-3.43655e-07	3.69761e-11
-9.43145e-07	3.26517e-06	5.27211e-07	-1.57377e-07	7.30285e-07	5.45394e-08	4.70597e-07	-2.76529e-07	6.17179e-07	-5.25369e-07	3.2482e-06	1.06783e-06	1.9013e-06	-6.85578e-07	-2.67566e-07	-3.56414e-07	1.56627e-07	-9.5798e-07	4.25594e-07	1.68844e-06	-8.55018e-07	4.18033e-07	-6.57481e-07	-3.72771e-07	9.94824e-07	4.12096e-07	3.53011e-07	-6.1615e-07	5.24911e-07	-3.41028e-07	3.68262e-11
-9.43261e-07	3.26379e-06	5.28793e-07	-1.57904e-07	7.37932e-07	3.01967e-08	4.71521e-07	-2.79451e-07	6.05683e-07	-5.28013e-07	3.24898e-06	1.06895e-06	1.90065e-06	-6.8448e-07	-2.68909e-07	-3.51664e-07	1.56909e-07	-9.66041e-07	4.24929e-07	1.68848e-06	-8.53591e-07	4.19296e-07	-6.34618e-07	-3.72718e-07	9.92519e-07	4.15551e-07	3.52811e-07	-6.1822e-07	5.24911e-07	-3.43126e-07	3.68068e-11
-9.42275e-07	3.26447e-06	5.19061e-07	-1.58214e-07	7.27569e-07	8.02424e-08	4.73403e-07	-3.7514e-07	6.14501e-07	-5.24161e-07	3.24284e-06	1.06251e-06	1.90682e-06	-7.21412e-07	-2.65972e-07	-3.57296e-07	1.57524e-07	-9.66297e-07	2.02056e-07	1.69201e-06	-8.55098e-07	4.20432e-07	-6.49544e-07	-3.72288e-07	9.94603e-07	4.32883e-07	3.60925e-07	-6.13326e-07	3.81632e-07	-3.42421e-07	3.66685e-11
-9.43089e-07	3.04107e-06	5.25345e-07	-1.57858e-07	7.21254e-07	3.95838e-08	4.70156e-07	-2.79028e-07	6.12635e-07	-5.18497e-07	3.24718e-06	6.8955e-07	1.90373e-06	-5.23298e-07	-2.68977e-07	-3.61963e-07	1.56183e-07	-9.40697e-07	3.69137e-07	1.51791e-06	-8.55842e-07	4.23969e-07	-6.23749e-07	-3.72132e-07	9.92211e-07	4.20037e-07	3.53e-07	-6.19174e-07	5.24841e-07	-3.47537e-07	3.38789e-11
-9.42039e-07	1.75418e-06	5.26347e-07	-1.57502e-07	7.22484e-07	1.32664e-07	3.84872e-07	-3.18371e-07	6.12773e-07	-5.17783e-07	3.26164e-06	8.92132e-07	1.62928e-06	-5.79923e-07	-2.67375e-07	-3.56916e-07	2.69984e-07	-7.9589e-07	3.72902e-07	1.68868e-06	-8.56554e-07	4.21129e-07	-5.08156e-07	-2.17502e-07	9.50999e-07	5.01631e-07	3.38847e-07	-6.15963e-07	5.04722e-07	-3.43274e-07	2.72594e-11
-9.42952e-07	1.13315e-06	5.28266e-07	-1.5712e-07	7.21033e-07	3.41026e-07	1.43715e-07	-2.77402e-07	6.12859e-07	-5.23724e-07	3.25371e-06	8.19343e-07	1.43992e-06	-4.83877e-07	-2.67748e-07	-3.52929e-07	1.67723e-07	-6.29285e-07	4.0287e-07	1.60404e-06	-8.5649e-07	4.21608e-07	-6.04174e-07	-2.55653e-07	9.77101e-07	7.31661e-07	3.54903e-07	-6.15317e-07	4.75128e-07	-3.43458e-07	2.44617e-11
-9.43079e-07	1.32163e-06	5.26597e-07	-1.4961e-07	7.1995e-07	1.53583e-07	3.37997e-07	-2.73843e-07	6.32908e-07	-5.23513e-07	3.24846e-06	7.79299e-07	1.66551e-06	-6.21233e-07	-2.52137e-07	-3.59253e-07	1.82096e-07	-6.67721e-07	3.58288e-07	1.0818e-06	-8.56347e-07	4.22411e-07	-6.27447e-07	-3.27967e-07	9.51073e-07	4.36387e-07	3.45076e-07	-6.16822e-07	4.98924e-07	-3.48234e-07	2.40093e-11
-9.42962e-07	1.19004e-06	5.26563e-07	-1.55207e-07	7.21235e-07	1.44955e-07	1.9995e-07	-2.74511e-07	6.21438e-07	-5.22983e-07	3.25596e-06	7.45287e-07	1.5144e-06	-5.51045e-07	-2.58012e-07	-3.56964e-07	1.89434e-07	-6.69913e-07	3.87936e-07	1.13496e-06	-8.58104e-07	4.22775e-07	-6.03784e-07	-3.24921e-07	9.50265e-07	4.66771e-07	3.09007e-07	-6.17092e-07	4.7567e-07	-3.45275e-07	2.31219e-11
-9.42962e-07	1.19004e-06	5.26563e-07	-1.55207e-07	7.21235e-07	1.44955e-07	1.9995e-07	-2.74511e-07	6.21438e-07	-5.22983e-07	3.25596e-06	7.45287e-07	1.5144e-06	-5.51045e-07	-2.58012e-07	-3.56964e-07	1.89434e-07	-6.69913e-07	3.87936e-07	1.13496e-06	-8.58104e-07	4.22775e-07	-6.03784e-07	-3.24921e-07	9.50265e-07	4.66771e-07	3.09007e-07	-6.17092e-07	4.7567e-07	-3.45275e-07	2.31219e-11
-9.53396e-07	1.25881e-06	5.26049e-07	-1.4093e-07	7.22187e-07	2.04511e-07	2.27069e-07	-2.74524e-07	6.19303e-07	-2.44201e-07	3.24981e-06	7.52442e-07	1.48353e-06	-5.26294e-07	-2.58927e-07	-2.74982e-07	2.17034e-07	-6.65106e-07	3.86424e-07	1.1193e-06	-8.56835e-07	4.2243e-07	-6.10972e-07	-2.84326e-07	9.55475e-07	4.51952e-07	2.94303e-07	-6.17068e-07	4.71194e-07	-3.44902e-07	2.28555e-11
-9.54507e-07	1.23988e-06	5.25898e-07	-1.46765e-07	7.2235e-07	2.04337e-07	2.13573e-07	-2.75271e-07	6.19023e-07	-1.08773e-08	3.24941e-06	7.49196e-07	1.48083e-06	-5.24131e-07	-2.5893e-07	-2.76027e-07	2.31889e-07	-6.54844e-07	3.82753e-07	1.09492e-06	-8.56524e-07	4.22343e-07	-6.12071e-07	-2.7753e-07	9.56256e-07	3.66145e-07	2.99771e-07	-6.17741e-07	4.70921e-07	-3.45684e-07	2.25983e-11
-9.60073e-07	1.22247e-06	5.26868e-07	-1.4908e-07	7.22334e-07	2.1061e-07	2.23937e-07	-2.74371e-07	6.19786e-07	-1.68789e-07	3.25015e-06	7.29898e-07	1.48202e-06	-5.25357e-07	-2.60946e-07	-3.21399e-07	2.14886e-07	-6.60743e-07	3.8516e-07	1.16056e-06	-6.31986e-07	4.04694e-07	-5.87335e-07	-2.95001e-07	9.57816e-07	4.71459e-07	3.017e-07	-6.17123e-07	2.94907e-07	-3.4533e-07	2.23511e-11
-9.58528e-07	1.21292e-06	5.26908e-07	-1.42921e-07	7.21007e-07	2.12509e-07	2.14889e-07	-2.78769e-07	6.19155e-07	-1.68381e-07	3.25059e-06	7.39761e-07	5.84115e-07	-5.30461e-07	-2.54248e-07	-3.17752e-07	-3.6631e-08	-6.56726e-07	3.84867e-07	1.12963e-06	-6.84088e-07	4.18038e-07	-5.9665e-07	-2.52069e-07	9.57048e-07	4.25039e-07	3.03489e-07	-6.17481e-07	3.91986e-07	-3.45214e-07	2.04523e-11
-7.7788e-07	1.21004e-06	5.26489e-07	-1.356e-07	7.21406e-07	2.04597e-07	2.17558e-07	-2.74748e-07	6.18313e-07	-1.23201e-07	3.19718e-06	7.34051e-07	5.75956e-07	-5.2811e-07	-2.58567e-07	-3.06416e-07	1.48128e-07	-6.58733e-07	3.83489e-07	1.13495e-06	-6.66506e-07	4.14087e-07	-6.0556e-07	-2.72619e-07	9.56647e-07	4.11298e-07	3.08692e-07	-6.19361e-07	3.51364e-07	-3.46092e-07	1.97339e-11
-2.39399e-07	1.17265e-06	5.26506e-07	-1.30394e-07	7.22006e-07	2.01019e-07	2.16806e-07	-2.77019e-07	6.17496e-07	-1.62917e-07	3.11452e-06	6.10685e-07	5.39988e-07	-5.29582e-07	-2.57732e-07	-2.9574e-07	1.68937e-07	-6.5882e-07	3.84578e-07	1.12448e-06	-6.91985e-07	4.16196e-07	-6.01309e-07	-2.73199e-07	9.57065e-07	4.1181e-07	3.02125e-07	-6.17743e-07	3.81695e-07	-3.45683e-07	1.84059e-11
-2.97143e-07	1.13375e-06	5.26477e-07	-1.13326e-07	7.19476e-07	2.00858e-07	2.16754e-07	-2.86883e-07	6.18656e-07	-1.49787e-07	3.05935e-06	7.08918e-07	5.47583e-07	-5.28395e-07	-2.58242e-07	-3.05268e-07	1.72504e-07	-6.59062e-07	3.83121e-07	1.1284e-06	-7.33467e-07	4.19533e-07	-5.96942e-07	-2.71478e-07	9.56746e-07	4.14431e-07	3.09304e-07	-6.17973e-07	3.85475e-07	-3.45319e-07	1.8218e-11
-3.49629e-07	1.19985e-06	5.26493e-07	-1.05606e-07	7.21478e-07	2.05912e-07	2.16786e-07	-2.81256e-07	6.16756e-07	-1.60347e-07	3.0414e-06	6.19345e-07	5.55403e-07	-5.28423e-07	-2.57566e-07	-3.0071e-07	1.84522e-07	-6.59319e-07	3.83535e-07	1.12808e-06	-6.87506e-07	4.16357e-07	-5.98621e-07	-2.73946e-07	9.56874e-07	4.11584e-07	3.02285e-07	-6.17726e-07	3.81116e-07	-3.45372e-07	1.81139e-11
-3.41778e-07	1.15153e-06	5.26497e-07	-1.17143e-07	7.18019e-07	1.99621e-07	2.16937e-07	-2.81803e-07	6.19811e-07	-1.66677e-07	6.38359e-07	7.10459e-07	5.68411e-07	-5.29385e-07	-1.48051e-07	-2.9198e-07	1.47876e-07	-6.62179e-07	3.84458e-07	1.13092e-06	-6.90927e-07	4.17155e-07	-7.5767e-07	-2.716e-07	9.56851e-07	4.14626e-07	3.06027e-07	-6.18454e-07	3.79328e-07	-3.47508e-07	9.46498e-12
-2.93701e-07	1.16082e-06	5.26525e-07	-1.04749e-07	7.17249e-07	2.01507e-07	2.17417e-07	-2.79867e-07	6.23484e-07	-1.60169e-07	3.66392e-07	6.61248e-07	5.30543e-07	-5.2849e-07	-2.09897e-07	-2.85112e-07	1.34868e-07	-6.62186e-07	3.84287e-07	1.12936e-06	-6.85485e-07	4.17273e-07	-6.25414e-07	-2.73781e-07	9.56555e-07	4.14427e-07	3.06397e-07	-6.17841e-07	3.90297e-07	-3.4922e-07	8.90119e-12
-2.93701e-07	1.16082e-06	5.26525e-07	-1.04749e-07	7.17249e-07	2.01507e-07	2.17417e-07	-2.79867e-07	6.23484e-07	-1.60169e-07	3.66392e-07	6.61248e-07	5.30543e-07	-5.2849e-07	-2.09897e-07	-2.85112e-07	1.34868e-07	-6.62186e-07	3.84287e-07	1.12936e-06	-6.85485e-07	4.17273e-07	-6.25414e-07	-2.73781e-07	9.56555e-07	4.14427e-07	3.06397e-07	-6.17841e-07	3.90297e-07	-3.4922e-07	8.90119e-12
-2.93701e-07	1.16082e-06	5.26525e-07	-1.04749e-07	7.17249e-07	2.01507e-07	2.17417e-07	-2.79867e-07	6.23484e-07	-1.60169e-07	3.66392e-07	6.61248e-07	5.30543e-07	-5.2849e-07	-2.09897e-07	-2.85112e-07	1.34868e-07	-6.62186e-07	3.84287e-07	1.12936e-06	-6.85485e-07	4.17273e-07	-6.25414e-07	-2.73781e-07	9.56555e-07	4.14427e-07	3.06397e-07	-6.17841e-07	3.90297e-07	-3.4922e-07	8.90119e-12
-3.0572e-07	1.15562e-06	5.26518e-07	-1.07023e-07	7.18665e-07	2.01015e-07	2.17148e-07	-2.80309e-07	6.22172e-07	-1.60149e-07	3.69349e-07	6.58176e-07	5.37531e-07	-5.28531e-07	-2.05389e-07	-2.85232e-07	1.4263e-07	-6.62397e-07	3.8418e-07	1.12963e-06	-6.86787e-07	4.17452e-07	-6.24888e-07	-2.71781e-07	9.56555e-07	4.14138e-07	3.04922e-07	-6.18034e-07	3.83254e-07	-3.48977e-07	8.89757e-12
-3.02901e-07	8.90831e-07	5.2703e-07	-1.10675e-07	7.19114e-07	2.01462e-07	2.1393e-07	-2.80809e-07	6.26615e-07	-1.60854e-07	4.06157e-07	6.65188e-07	5.42706e-07	-5.28793e-07	-2.0217e-07	-2.9307e-07	1.42562e-07	-6.61264e-07	3.88978e-07	1.12972e-06	-6.94761e-07	4.18022e-07	-6.20632e-07	-2.72425e-07	9.56687e-07	4.12291e-07	3.07932e-07	-6.18293e-07	3.85731e-07	-3.48111e-07	8.41886e-12
-2.96312e-07	8.83416e-07	5.26631e-07	-1.05893e-07	7.17804e-07	2.01546e-07	2.08397e-07	-2.8022e-07	6.21638e-07	-1.60075e-07	3.71358e-07	6.60831e-07	5.31968e-07	-5.28463e-07	-2.0469e-07	-2.85997e-07	1.37723e-07	-6.62133e-07	3.84613e-07	1.12945e-06	-6.88369e-07	4.17456e-07	-6.24242e-07	-2.73597e-07	9.56577e-07	4.11298e-07	3.08964e-07	-6.17903e-07	3.87244e-07	-3.48839e-07	8.33396e-12
-3.01145e-07	9.15295e-07	5.26736e-07	-1.06604e-07	7.20879e-07	2.01145e-07	2.09783e-07	-2.80426e-07	6.22745e-07	-1.61103e-07	3.87794e-07	6.61882e-07	5.36524e-07	-5.28497e-07	-2.0582e-07	-2.88502e-07	1.11733e-07	-6.61721e-07	3.85853e-07	1.13202e-06	-6.89975e-07	4.17471e-07	-6.21483e-07	-2.73283e-07	4.61205e-07	4.11322e-07	3.00091e-07	-6.17943e-07	3.85786e-07	-3.48787e-07	7.71132e-12
-3.00957e-07	8.87649e-07	5.2669e-07	-1.07346e-07	7.24234e-07	1.99261e-07	2.22473e-07	-2.80545e-07	6.23155e-07	-1.6155e-07	3.88645e-07	6.61939e-07	5.37769e-07	-5.28498e-07	-2.06786e-07	-2.90063e-07	8.27555e-08	-6.61716e-07	3.86763e-07	1.1313e-06	-6.90663e-07	4.175e-07	-6.21827e-07	-2.73068e-07	4.61215e-07	4.1028e-07	2.902e-07	-6.17823e-07	3.86155e-07	-3.48381e-07	7.66303e-12
-2.98072e-07	9.21385e-07	5.26641e-07	7.54453e-09	7.08384e-07	2.00426e-07	2.13033e-07	-2.78946e-07	6.24241e-07	-1.61169e-07	3.05447e-07	6.61909e-07	5.37397e-07	-5.29e-07	-2.03575e-07	-2.88327e-07	1.02719e-07	-5.35422e-07	3.84919e-07	1.12881e-06	-6.87893e-07	4.17451e-07	-6.21794e-07	-2.76509e-07	4.726e-07	4.05507e-07	2.8229e-07	-2.73935e-07	2.78059e-07	-3.48057e-07	7.0918e-12
-2.98072e-07	9.21385e-07	5.26641e-07	7.54453e-09	7.08384e-07	2.00426e-07	2.13033e-07	-2.78946e-07	6.24241e-07	-1.61169e-07	3.05447e-07	6.61909e-07	5.37397e-07	-5.29e-07	-2.03575e-07	-2.88327e-07	1.02719e-07	-5.35422e-07	3.84919e-07	1.12881e-06	-6.87893e-07	4.17451e-07	-6.21794e-07	-2.76509e-07	4.726e-07	4.05507e-07	2.8229e-07	-2.73935e-07	2.78059e-07	-3.48057e-07	7.0918e-12
-2.98072e-07	9.21385e-07	5.26641e-07	7.54453e-09	7.08384e-07	2.00426e-07	2.13033e-07	-2.78946e-07	6.24241e-07	-1.61169e-07	3.05447e-07	6.61909e-07	5.37397e-07	-5.29e-07	-2.03575e-07	-2.88327e-07	1.02719e-07	-5.35422e-07	3.84919e-07	1.12881e-06	-6.87893e-07	4.17451e-07	-6.21794e-07	-2.76509e-07	4.726e-07	4.05507e-07	2.8229e-07	-2.73935e-07	2.78059e-07	-3.48057e-07	7.0918e-12
-2.98072e-07	9.21385e-07	5.26641e-07	7.54453e-09	7.08384e-07	2.00426e-07	2.13033e-07	-2.78946e-07	6.24241e-07	-1.61169e-07	3.05447e-07	6.61909e-07	5.37397e-07	-5.29e-07	-2.03575e-07	-2.88327e-07	1.02719e-07	-5.35422e-07	3.84919e-07	1.12881e-06	-6.87893e-07	4.17451e-07	-6.21794e-07	-2.76509e-07	4.726e-07	4.05507e-07	2.8229e-07	-2.73935e-07	2.78059e-07	-3.48057e-07	7.0918e-12
-2.9799e-07	9.12748e-07	5.26648e-07	4.45992e-09	7.09287e-07	2.00371e-07	2.13051e-07	-2.7801e-07	6.24269e-07	-8.03412e-08	3.09865e-07	6.61812e-07	4.61599e-07	-5.2896e-07	-2.03786e-07	-2.88344e-07	1.03558e-07	-5.40542e-07	3.84633e-07	1.12881e-06	-6.88526e-07	4.17505e-07	-6.22177e-07	-2.77399e-07	4.74863e-07	4.06455e-07	2.83553e-07	-2.84801e-07	2.83287e-07	-3.48093e-07	7.00406e-12
-2.98401e-07	9.12339e-07	5.28588e-07	-1.2051e-09	7.08766e-07	2.00438e-07	2.1387e-07	-2.79171e-07	6.22617e-07	-1.61376e-07	-1.66721e-08	6.61002e-07	5.35824e-07	-5.21299e-07	-2.19283e-07	-2.88572e-07	1.02798e-07	-5.37986e-07	3.84977e-07	6.52781e-07	-4.58034e-07	4.17329e-07	-6.11046e-07	-2.76579e-07	4.73092e-07	4.05543e-07	2.83249e-07	-2.78377e-07	2.80168e-07	-3.48066e-07	5.86194e-12
-2.98401e-07	9.12339e-07	5.28588e-07	-1.2051e-09	7.08766e-07	2.00438e-07	2.1387e-07	-2.79171e-07	6.22617e-07	-1.61376e-07	-1.66721e-08	6.61002e-07	5.35824e-07	-5.21299e-07	-2.19283e-07	-2.88572e-07	1.02798e-07	-5.37986e-07	3.84977e-07	6.52781e-07	-4.58034e-07	4.17329e-07	-6.11046e-07	-2.76579e-07	4.73092e-07	4.05543e-07	2.83249e-07	-2.78377e-07	2.80168e-07	-3.48066e-07	5.86194e-12
-2.98234e-07	9.13206e-07	5.28424e-07	-1.4496e-09	7.08777e-07	2.00417e-07	2.1415e-07	-2.774e-07	6.23008e-07	-1.61221e-07	4.61232e-08	6.61006e-07	5.36002e-07	-5.22192e-07	-2.08986e-07	-2.7269e-07	1.02799e-07	-4.65199e-07	3.85082e-07	6.79968e-07	-4.9496e-07	4.17357e-07	-6.12708e-07	-2.76196e-07	4.71992e-07	4.04773e-07	2.83362e-07	-2.80259e-07	2.80036e-07	-3.48072e-07	5.85219e-12
-2.98276e-07	9.12489e-07	5.27892e-07	-3.50332e-09	7.08843e-07	2.00424e-07	2.13783e-07	-2.79002e-07	6.23031e-07	-1.61278e-07	3.41661e-08	6.61146e-07	5.13402e-07	-5.23437e-07	-2.14661e-07	-2.88491e-07	1.02852e-07	-4.73801e-07	3.85024e-07	6.68598e-07	-4.79903e-07	4.17361e-07	-6.13536e-07	-2.76374e-07	4.73175e-07	4.05457e-07	2.83556e-07	-2.79228e-07	2.79975e-07	-3.48066e-07	5.81963e-12
-2.98136e-07	9.12699e-07	5.28868e-07	-1.86913e-09	7.08943e-07	2.01785e-07	2.13665e-07	-2.76025e-07	6.23033e-07	-1.61299e-07	1.82547e-08	6.61094e-07	5.2666e-07	-2.1256e-08	-2.21377e-07	-2.7542e-07	1.02495e-07	-4.90452e-07	3.2522e-07	6.82179e-07	-4.75358e-07	4.17292e-07	-6.12224e-07	-2.76485e-07	4.67061e-07	3.98402e-07	2.83389e-07	-2.79445e-07	2.80772e-07	-3.32802e-07	5.51942e-12
-2.97986e-07	9.12634e-07	5.28402e-07	-2.16751e-09	7.08914e-07	2.00506e-07	2.13679e-07	-2.78754e-07	6.22467e-07	-1.61413e-07	3.88868e-08	6.61211e-07	5.23843e-07	-7.71286e-09	-2.19176e-07	-2.89786e-07	1.02783e-07	-4.68036e-07	3.37591e-07	6.74342e-07	-4.83225e-07	4.17204e-07	-6.12893e-07	-2.76413e-07	4.33117e-07	3.80367e-07	2.83388e-07	-2.81869e-07	2.80559e-07	-3.43179e-07	5.4722e-12
-2.97881e-07	9.12701e-07	5.28999e-07	-1.73879e-09	7.08924e-07	2.01608e-07	2.13312e-07	-2.77828e-07	6.22576e-07	-1.61348e-07	3.55988e-08	6.61159e-07	5.2425e-07	-1.33929e-07	-2.20334e-07	-2.83427e-07	1.0024e-07	-4.8058e-07	3.43148e-07	6.77916e-07	-3.00068e-07	4.16265e-07	-6.12627e-07	-2.76562e-07	4.36555e-07	3.95733e-07	2.834e-07	-2.79747e-07	2.80495e-07	-3.40037e-07	5.3747e-12
-2.50437e-07	9.12667e-07	5.28931e-07	-1.69903e-09	2.57967e-07	2.01416e-07	2.1327e-07	-2.77582e-07	6.22271e-07	-1.61605e-07	5.06594e-08	6.61158e-07	5.25113e-07	-1.19581e-07	-2.19411e-07	-2.83046e-07	1.01664e-07	-4.75019e-07	3.38187e-07	6.75222e-07	-3.66615e-07	4.16694e-07	-6.12501e-07	-2.7808e-07	4.24108e-07	3.97793e-07	2.83426e-07	-2.79936e-07	2.80248e-07	-3.42157e-07	4.93565e-12
-1.78604e-07	9.12651e-07	5.28495e-07	-1.94914e-09	2.09651e-07	2.01096e-07	2.13453e-07	-2.78126e-07	6.22589e-07	-1.61412e-07	3.87147e-08	6.61169e-07	5.2595e-07	-1.22088e-07	-2.18319e-07	-2.82019e-07	1.02302e-07	-4.74179e-07	3.43758e-07	6.75659e-07	-3.19827e-07	4.22686e-07	-6.12567e-07	-2.76956e-07	4.59971e-07	3.97485e-07	2.83406e-07	-2.79465e-07	2.80427e-07	-3.44309e-07	4.89056e-12
-1.49033e-07	9.12664e-07	5.29031e-07	-1.89855e-09	2.29424e-07	2.00978e-07	2.13231e-07	-2.76895e-07	6.22432e-07	-1.616e-07	5.22095e-08	6.61162e-07	5.25548e-07	-8.43963e-08	-2.18319e-07	-2.83898e-07	1.02391e-07	-4.69341e-07	3.44446e-07	6.72519e-07	-3.55097e-07	3.80209e-07	-6.12621e-07	-2.76833e-07	4.48303e-07	3.9569e-07	2.83414e-07	-1.11791e-07	2.80078e-07	-3.43629e-07	4.78637e-12
-1.76741e-07	9.13315e-07	5.29052e-07	-4.1105e-09	2.07693e-07	2.28413e-07	2.14115e-07	-2.76918e-07	6.22455e-07	-1.61424e-07	4.53897e-08	6.59908e-07	5.24664e-07	-9.31024e-08	-2.181e-07	-2.84429e-07	8.88607e-08	-8.20291e-08	3.4001e-07	6.75519e-07	-3.41742e-07	3.75458e-07	-4.72224e-07	-2.77962e-07	4.38e-07	3.9748e-07	2.83385e-07	-2.52857e-07	2.80079e-07	-3.43842e-07	4.46191e-12
-1.5997e-07	9.12035e-07	5.28817e-07	-8.07269e-10	2.89515e-07	2.20779e-07	2.13803e-07	-2.76757e-07	6.22508e-07	-1.61211e-07	5.36695e-08	5.29225e-07	5.24139e-07	-9.49193e-08	-1.2545e-07	-2.84135e-07	1.29305e-07	-2.62909e-07	2.28076e-07	6.77227e-07	-3.48515e-07	3.91592e-07	-4.373e-07	-2.62353e-07	3.94938e-07	3.85113e-07	2.82875e-07	-2.18589e-07	2.8025e-07	-4.02044e-07	4.27221e-12
-1.65354e-07	9.12558e-07	5.28923e-07	-1.79144e-09	2.34215e-07	2.13062e-07	2.13813e-07	-2.76862e-07	6.22557e-07	-1.61503e-07	5.40646e-08	5.55055e-07	5.24203e-07	-8.09194e-08	-1.49094e-07	-2.8552e-07	1.43669e-07	-7.32997e-08	2.99587e-07	6.82922e-07	-3.43306e-07	3.92461e-07	-4.51058e-07	-2.61916e-07	4.05162e-07	3.31861e-07	2.82975e-07	-2.15814e-07	2.80158e-07	-3.48308e-07	4.19908e-12
-1.67636e-07	9.1307e-07	5.28836e-07	2.49113e-08	2.10712e-07	2.13831e-07	2.13047e-07	-2.77007e-07	6.24465e-07	-1.61334e-07	5.74379e-08	5.94168e-07	5.24502e-07	-8.37751e-08	-1.45353e-07	-2.63343e-07	9.97305e-08	-1.51411e-07	2.60082e-07	6.83972e-07	-3.45913e-07	3.8666e-07	-4.58344e-07	-2.69152e-07	4.15365e-07	1.4299e-07	2.44105e-07	-2.06327e-07	2.80172e-07	-3.61532e-07	4.1236e-12
-1.7214e-07	9.13338e-07	5.2885e-07	8.54906e-08	2.1223e-07	2.12277e-07	2.09625e-07	-2.76072e-07	3.20768e-07	-1.61362e-07	3.21792e-08	5.79287e-07	5.24857e-07	-8.62804e-08	-1.58306e-07	-2.54525e-07	1.05391e-07	-1.28262e-07	2.80818e-07	6.81856e-07	-3.59222e-07	3.91272e-07	-4.45026e-07	-2.70156e-07	4.17793e-07	2.17759e-07	1.77605e-07	-2.05895e-07	2.80178e-07	-3.57662e-07	3.82621e-12
-1.53058e-07	9.12666e-07	5.0896e-07	5.49586e-08	2.41497e-07	2.00552e-07	2.13523e-07	-2.76605e-07	3.19653e-07	-1.61222e-07	4.68035e-08	5.80957e-07	5.25083e-07	-9.07141e-08	-1.75992e-07	-2.71577e-07	1.11357e-07	-1.31337e-07	2.82341e-07	6.79134e-07	-3.43347e-07	1.41422e-07	-4.60113e-07	-2.65619e-07	4.14464e-07	1.7909e-07	-4.05899e-08	-2.23409e-07	2.8009e-07	-3.65181e-07	3.65359e-12
-1.50468e-07	9.1284e-07	5.00578e-07	2.86116e-08	2.25716e-07	2.00728e-07	2.12206e-07	-2.76572e-07	2.65258e-07	-1.61337e-07	4.64238e-08	5.78368e-07	5.24951e-07	-8.85704e-08	-1.72524e-07	-2.6537e-07	1.07274e-07	-1.25046e-07	2.77102e-07	6.78683e-07	-3.53612e-07	1.70773e-07	-4.52257e-07	-2.67704e-07	4.14328e-07	1.85089e-07	8.46229e-08	-2.12963e-07	2.80058e-07	-3.63663e-07	3.60081e-12
-1.51814e-07	6.80622e-07	5.11316e-07	2.19955e-08	2.32558e-07	2.08884e-07	2.10382e-07	-2.76623e-07	2.76563e-07	-1.63121e-07	2.30347e-08	5.88003e-07	5.25388e-07	-8.88062e-08	-1.74157e-07	-2.40954e-07	1.13412e-07	-1.31001e-07	2.65647e-07	6.76752e-07	-3.49362e-07	1.99408e-07	-4.52444e-07	-2.66489e-07	4.14296e-07	1.87153e-07	1.03905e-07	-2.11877e-07	2.80898e-07	-3.67029e-07	3.26049e-12
-1.64718e-07	6.43303e-07	5.18588e-07	2.34898e-08	2.32531e-07	2.36345e-07	2.03334e-07	-2.76398e-07	2.54496e-07	-1.6257e-07	3.25729e-08	5.88148e-07	5.25309e-07	-8.84833e-08	-1.64447e-07	-2.7408e-07	1.12862e-07	-1.43935e-07	2.63422e-07	6.29614e-07	-3.47862e-07	2.91188e-07	-4.49496e-07	-2.65961e-07	4.15578e-07	2.2818e-07	5.51928e-08	-2.1027e-07	2.81058e-07	-3.6118e-07	3.22156e-12
-1.60606e-07	6.51213e-07	5.10097e-07	2.44166e-08	2.27936e-07	2.2808e-07	2.08631e-07	-2.76485e-07	2.4627e-07	-1.61585e-07	2.43221e-08	5.81505e-07	5.25155e-07	-8.97878e-08	-1.68099e-07	-2.7151e-07	1.10778e-07	-1.33575e-07	2.6885e-07	6.44595e-07	-3.48424e-07	2.3847e-07	-4.49423e-07	-2.66466e-07	4.15273e-07	2.07186e-07	7.59812e-08	-2.11654e-07	2.80716e-07	-3.60525e-07	3.18981e-12
-1.62537e-07	6.4359e-07	5.12469e-07	3.6633e-08	2.26786e-07	2.19474e-07	2.09573e-07	-2.7706e-07	2.37691e-07	-1.62044e-07	3.86049e-08	5.81672e-07	5.1991e-07	-8.94311e-08	-1.66344e-07	-2.68618e-07	1.15068e-07	-1.36733e-07	2.65909e-07	6.46387e-07	-3.48743e-07	2.16262e-07	-4.51659e-07	-2.66901e-07	4.13808e-07	2.03753e-07	7.58014e-08	-2.13437e-07	2.80594e-07	-3.63508e-07	3.1646e-12
-1.60676e-07	6.51357e-07	5.13132e-07	2.10416e-08	2.05406e-07	2.29984e-07	2.06796e-07	-2.76397e-07	2.36838e-07	-2.32346e-08	2.34704e-08	5.82944e-07	5.24479e-07	-8.98422e-08	-1.66439e-07	-2.70606e-07	1.13401e-07	-1.40794e-07	2.67189e-07	6.41711e-07	-3.48347e-07	2.28487e-07	-4.50953e-07	-2.66799e-07	4.14591e-07	2.14711e-07	6.89389e-08	-2.10357e-07	2.80677e-07	-3.61098e-07	3.14928e-12
-1.61376e-07	6.52281e-07	5.12566e-07	2.56319e-08	2.18496e-07	2.19372e-07	2.07835e-07	-2.76374e-07	2.38401e-07	-5.80179e-08	2.64049e-08	5.83461e-07	5.13361e-07	-8.96143e-08	-1.65891e-07	-2.6901e-07	1.1026e-07	-1.39739e-07	2.66501e-07	6.43026e-07	-3.48233e-07	2.14785e-07	-4.50743e-07	-8.73249e-08	4.14194e-07	2.07989e-07	8.5492e-08	-2.114e-07	2.80763e-07	-3.61853e-07	3.07408e-12
-1.61154e-07	6.52563e-07	5.12426e-07	2.45033e-08	2.16928e-07	2.227e-07	1.92142e-07	-2.7613e-07	2.39926e-07	-7.72136e-08	2.4349e-08	5.82653e-07	5.12247e-07	-8.95397e-08	-1.66232e-07	-2.64522e-07	1.13671e-07	-1.396e-07	2.66955e-07	6.4472e-07	-3.48337e-07	2.12264e-07	-4.50674e-07	-8.23753e-08	4.14338e-07	2.0744e-07	8.04792e-08	-2.11833e-07	2.80677e-07	-3.6207e-07	3.06799e-12
-1.61319e-07	6.51013e-07	5.12689e-07	2.29478e-08	2.16263e-07	2.26189e-07	2.07381e-07	-2.76613e-07	2.39041e-07	-6.42199e-08	2.57872e-08	5.82936e-07	5.16228e-07	-8.96014e-08	-1.66184e-07	-2.67876e-07	1.12835e-07	-1.38511e-07	2.67057e-07	6.41097e-07	-3.49575e-07	2.14981e-07	-4.50713e-07	-2.36091e-08	3.75847e-07	2.08974e-07	8.00343e-08	-2.11937e-07	2.80676e-07	-3.62114e-07	3.03883e-12
-1.61062e-07	6.50117e-07	5.12411e-07	2.40528e-08	2.15766e-07	2.22278e-07	1.8507e-07	-2.76682e-07	2.39416e-07	-6.97717e-08	2.61553e-08	5.82704e-07	5.16609e-07	-8.96892e-08	-1.6623e-07	-2.66987e-07	1.13011e-07	-1.38652e-07	2.67003e-07	6.41904e-07	-3.49313e-07	2.12831e-07	-4.50618e-07	-6.70828e-08	3.75802e-07	2.07087e-07	7.87401e-08	-2.11859e-07	2.80589e-07	-3.61858e-07	3.02983e-12
-1.44731e-07	6.54677e-07	5.12592e-07	2.34939e-08	2.16331e-07	2.22364e-07	2.03317e-07	-2.83129e-07	2.39691e-07	-9.49474e-08	2.6309e-08	5.72133e-07	3.60761e-07	-9.04963e-08	-1.66243e-07	-2.80623e-07	1.14989e-07	-1.38252e-07	2.67596e-07	6.42387e-07	-3.37035e-07	2.03645e-07	-4.55631e-07	-7.11035e-08	3.78616e-07	2.17289e-07	7.7571e-08	-2.12002e-07	2.80697e-07	-3.61964e-07	2.90547e-12
-1.38139e-07	6.53323e-07	5.12711e-07	2.31122e-08	2.16589e-07	2.22139e-07	2.04859e-07	-2.77682e-07	2.39292e-07	-7.25228e-08	2.59467e-08	5.64372e-07	3.67783e-07	-9.04836e-08	-1.66131e-07	-2.75317e-07	1.16702e-07	-1.38387e-07	2.67165e-07	6.40911e-07	-3.37211e-07	2.05031e-07	-4.55847e-07	-7.24446e-08	3.78901e-07	2.15373e-07	7.75384e-08	-2.12133e-07	2.80738e-07	-3.61964e-07	2.88772e-12
-1.30298e-07	6.14185e-07	5.12685e-07	2.39789e-08	2.17577e-07	2.22972e-07	1.92847e-07	-2.77089e-07	2.39606e-07	-8.60772e-08	2.62422e-08	5.44198e-07	3.27481e-07	-9.36851e-08	-1.60054e-07	-2.32445e-07	1.57938e-07	-1.2715e-07	2.67288e-07	6.43108e-07	-3.2864e-07	2.11138e-07	-4.54094e-07	-5.41202e-08	3.77826e-07	2.16671e-07	7.93918e-08	-2.12136e-07	2.93668e-07	-3.61977e-07	2.7721e-12
-1.40101e-07	6.2044e-07	5.12674e-07	2.38205e-08	2.1767e-07	2.23423e-07	1.95996e-07	-2.77015e-07	2.39555e-07	-7.39807e-08	2.63501e-08	5.72161e-07	3.27808e-07	-8.53634e-08	-1.63751e-07	-1.92589e-07	1.23032e-07	-1.13165e-07	2.67202e-07	6.43152e-07	-2.68604e-07	2.08814e-07	-4.51602e-07	-5.36938e-08	3.80135e-07	2.22098e-07	7.85962e-08	-2.12139e-07	2.85373e-07	-3.6201e-07	2.74306e-12
-1.33027e-07	6.2748e-07	2.5989e-07	1.10387e-08	2.17698e-07	2.23621e-07	1.96682e-07	-2.77073e-07	2.39656e-07	-7.92281e-08	2.71801e-08	5.47232e-07	3.33157e-07	-8.22909e-08	-1.62549e-07	-2.14399e-07	1.31748e-07	-1.23512e-07	2.67237e-07	6.42426e-07	-2.5827e-07	2.11373e-07	-4.52575e-07	-5.7011e-08	3.78428e-07	2.1644e-07	7.88573e-08	-2.10815e-07	2.83582e-07	-3.61855e-07	2.53428e-12
-1.31914e-07	6.21279e-07	2.1141e-07	2.11892e-08	2.17485e-07	2.23477e-07	1.97237e-07	-2.77819e-07	2.39592e-07	-5.24667e-08	2.81163e-08	5.24958e-07	3.30936e-07	-7.98233e-08	-1.58984e-07	-2.0694e-07	1.25396e-07	-1.57921e-07	2.68474e-07	6.42375e-07	-2.59599e-07	2.09729e-07	-4.48975e-07	-5.8845e-08	3.78687e-07	2.22889e-07	7.98411e-08	-2.11878e-07	2.87122e-07	-3.61828e-07	2.48189e-12
-1.3516e-07	6.19144e-07	2.37682e-07	2.26605e-08	1.2909e-07	2.2339e-07	1.96995e-07	-2.77592e-07	2.39574e-07	-4.88029e-08	2.75709e-08	5.44864e-07	3.27028e-07	-8.10458e-08	-1.59705e-07	-2.20587e-07	1.3089e-07	-1.37544e-07	2.68657e-07	6.42237e-07	-1.95703e-07	2.11015e-07	-4.38412e-07	-5.55785e-08	3.78739e-07	2.17373e-07	7.89771e-08	-2.12028e-07	2.87095e-07	-3.61878e-07	2.44022e-12
-1.35249e-07	6.22638e-07	2.43704e-07	1.79393e-08	1.32711e-07	2.23323e-07	1.96987e-07	-2.77264e-07	2.39248e-07	-7.38471e-08	2.78067e-08	5.41967e-07	1.88085e-07	-8.68795e-08	-1.58771e-07	-2.12688e-07	1.31619e-07	-1.31187e-07	2.68552e-07	6.42499e-07	-2.12305e-07	2.10324e-07	-4.35689e-07	-5.77047e-08	3.78463e-07	2.18024e-07	8.0029e-08	-2.11869e-07	2.92495e-07	-3.61765e-07	2.37983e-12
-1.34239e-07	6.21036e-07	2.44429e-07	2.08623e-08	1.65413e-07	2.25701e-07	1.97461e-07	-2.78236e-07	2.40262e-07	-6.30339e-08	2.79933e-08	5.4008e-07	1.74308e-07	-8.56991e-08	-1.59791e-07	-2.1382e-07	1.26751e-07	-1.30415e-07	2.68837e-07	6.42445e-07	-2.06539e-07	2.1404e-07	-4.4084e-07	-5.78222e-08	3.78561e-07	2.18349e-07	8.54529e-08	-2.11894e-07	1.65114e-07	-3.61861e-07	2.32737e-12
-1.35059e-07	6.22466e-07	2.37784e-07	1.90042e-08	1.47256e-07	2.24057e-07	1.97161e-07	-2.77459e-07	2.40476e-07	-6.15594e-08	2.7707e-08	5.34828e-07	2.05593e-07	-8.33081e-08	-1.59162e-07	-2.15876e-07	1.16167e-07	-1.34437e-07	2.68477e-07	1.57618e-07	-1.97721e-07	2.11718e-07	-4.39303e-07	-5.76941e-08	3.78534e-07	2.17296e-07	8.09308e-08	-2.12173e-07	2.34228e-07	-3.6177e-07	1.95646e-12
-1.35326e-07	6.1969e-07	2.39254e-07	1.81383e-08	1.40637e-07	2.23483e-07	1.97389e-07	-2.77514e-07	2.3928e-07	-6.64514e-08	2.7723e-08	5.3853e-07	1.92657e-07	-8.52398e-08	-1.57432e-07	-2.12839e-07	1.2465e-07	-1.32188e-07	2.68361e-07	2.31194e-07	-2.00864e-07	2.10886e-07	-1.86843e-07	-5.88433e-08	3.78506e-07	2.17864e-07	8.35066e-08	-2.12019e-07	2.5589e-07	-3.61753e-07	1.83319e-12
-1.35064e-07	6.21901e-07	2.39988e-07	1.8061e-08	1.31989e-07	2.23459e-07	1.97397e-07	-2.76641e-07	2.3946e-07	-6.43191e-08	2.75692e-08	5.38222e-07	1.99876e-07	-8.4482e-08	-1.59015e-07	-2.1355e-07	1.24734e-07	-1.32094e-07	2.68428e-07	1.62989e-07	-2.02574e-07	2.10805e-07	-2.38098e-07	-5.8507e-08	3.78532e-07	2.17867e-07	8.44546e-08	-2.12119e-07	2.40989e-07	-3.61693e-07	1.82467e-12
-1.3505e-07	6.22098e-07	2.3998e-07	1.77569e-08	1.36852e-07	2.2415e-07	1.97921e-07	-2.76635e-07	2.39769e-07	-6.40211e-08	2.76493e-08	5.38128e-07	1.94838e-07	-8.47313e-08	-1.58901e-07	-2.14301e-07	1.16633e-07	-1.33321e-07	2.68592e-07	1.5564e-07	-2.02791e-07	2.12115e-07	-2.26456e-07	-5.85877e-08	3.7861e-07	2.17954e-07	8.51327e-08	-2.12035e-07	2.15854e-07	-3.61658e-07	1.80509e-12
-1.35236e-07	6.21671e-07	2.39901e-07	1.81083e-08	1.37759e-07	2.2405e-07	1.98563e-07	-2.77438e-07	2.3954e-07	-6.44081e-08	2.76383e-08	5.37877e-07	1.94791e-07	-8.48821e-08	-1.58877e-07	-2.14428e-07	1.20787e-07	-1.32563e-07	2.68468e-07	1.1591e-07	-2.02407e-07	2.11789e-07	-2.21392e-07	-5.79451e-08	3.78533e-07	2.17881e-07	8.4217e-08	-2.12109e-07	2.26494e-07	-3.61721e-07	1.79704e-12
-1.38433e-07	6.21338e-07	2.39617e-07	6.62603e-08	1.3904e-07	2.31204e-07	1.97668e-07	-2.78656e-07	5.8686e-08	-6.25323e-08	2.49484e-08	5.37578e-07	1.92535e-07	-8.4959e-08	-1.32245e-07	-2.14439e-07	9.45524e-08	-1.32695e-07	2.68395e-07	5.77698e-08	-2.04676e-07	2.12891e-07	-9.85496e-08	-5.80897e-08	3.80654e-07	2.17666e-07	5.64675e-08	-2.12219e-07	2.28174e-07	-3.6154e-07	1.68677e-12
-1.29171e-07	4.92079e-07	2.39682e-07	1.68015e-08	1.35789e-07	2.24115e-07	1.95917e-07	-2.77446e-07	2.39504e-07	-6.43525e-08	2.76481e-08	5.38184e-07	1.96831e-07	-8.89917e-08	-1.57785e-07	-2.17613e-07	7.18729e-08	-1.3285e-07	2.68622e-07	1.27939e-07	-2.01722e-07	2.11693e-07	-2.11147e-07	-5.83819e-08	3.78668e-07	2.17793e-07	8.43004e-08	-2.12078e-07	2.30964e-07	-3.61555e-07	1.64322e-12
-1.36463e-07	5.16693e-07	2.39549e-07	5.37093e-08	1.3774e-07	2.34431e-07	1.96581e-07	-2.7815e-07	1.36792e-07	-6.33703e-08	2.5742e-08	5.37867e-07	1.95362e-07	-8.64767e-08	-1.35179e-07	-2.15716e-07	1.05394e-07	-1.32624e-07	2.68491e-07	7.83848e-08	-2.02978e-07	2.13168e-07	-1.24238e-07	-5.81752e-08	3.79356e-07	2.17963e-07	6.3678e-08	-1.16011e-07	2.26942e-07	-3.61567e-07	1.5625e-12
-1.34887e-07	5.49601e-07	2.40258e-07	4.46907e-08	1.37208e-07	2.28919e-07	1.97148e-07	-2.77921e-07	1.34429e-07	-6.36731e-08	2.56125e-08	5.38064e-07	1.94585e-07	-8.5295e-08	-1.46243e-07	-1.46268e-07	1.0166e-07	-1.32637e-07	2.68483e-07	8.31194e-08	-2.03946e-07	2.12569e-07	-1.2778e-07	-4.14837e-08	3.79252e-07	2.00081e-07	6.78449e-08	-1.1226e-07	2.26553e-07	-2.82628e-07	1.51155e-12
-1.35555e-07	5.31958e-07	2.40267e-07	4.25185e-08	1.01295e-07	2.30461e-07	1.97033e-07	-1.01502e-07	1.66422e-08	-6.37357e-08	2.58611e-08	5.39168e-07	1.95286e-07	-8.44004e-08	-1.4403e-07	-1.90755e-07	9.79804e-08	-1.32679e-07	2.68682e-07	8.3205e-08	-2.03792e-07	2.12606e-07	-1.3139e-07	-4.69813e-08	3.79684e-07	2.12999e-07	6.31523e-08	-1.08753e-07	2.26531e-07	-2.9756e-07	1.42921e-12
-1.3556e-07	5.32987e-07	2.40229e-07	4.22685e-08	1.14148e-07	2.30382e-07	1.97193e-07	-1.25535e-07	-5.99224e-09	-6.37348e-08	2.56358e-08	5.38998e-07	1.68816e-07	-8.37009e-08	-1.43436e-07	-1.84737e-07	9.89383e-08	-1.32775e-07	2.68632e-07	8.28824e-08	-2.03777e-07	2.12706e-07	-1.31492e-07	-4.70586e-08	3.79579e-07	2.115e-07	6.38763e-08	-1.1143e-07	2.26628e-07	-2.8937e-07	1.42131e-12
-1.35354e-07	5.3251e-07	2.40034e-07	4.2297e-08	1.09426e-07	2.19824e-07	1.96984e-07	-1.35006e-07	5.31009e-08	-6.34713e-08	2.57609e-08	5.38144e-07	1.39324e-07	-8.51384e-08	-1.42895e-07	-1.72542e-07	1.0166e-07	-1.32679e-07	2.68614e-07	6.95778e-08	-2.03864e-07	2.12651e-07	-1.30693e-07	-4.99705e-08	3.795e-07	2.12125e-07	6.80219e-08	-1.17946e-07	2.26676e-07	-2.97517e-07	1.41132e-12
-1.36231e-07	5.33089e-07	2.39739e-07	4.39298e-08	1.05456e-07	2.3007e-07	6.61497e-08	-1.07316e-07	4.79552e-08	-6.21308e-08	2.56334e-08	5.15714e-07	1.52953e-07	-8.51225e-08	-1.41926e-07	-1.72575e-07	1.00898e-07	-1.32685e-07	2.68644e-07	6.98073e-08	-2.03767e-07	2.12658e-07	-1.30401e-07	-5.22184e-08	3.79388e-07	2.13611e-07	6.20006e-08	-1.19354e-07	2.26782e-07	-3.07805e-07	1.36057e-12
-1.32494e-07	5.34274e-07	2.40069e-07	4.36066e-08	1.03453e-07	2.30972e-07	5.65443e-08	-1.14842e-07	4.52227e-08	-6.40134e-08	2.60056e-08	5.2638e-07	5.10952e-08	-8.46199e-08	-1.42303e-07	-1.70107e-07	1.00334e-07	-1.32726e-07	2.68687e-07	7.77641e-08	-1.90234e-07	2.12656e-07	-1.33552e-07	-5.03071e-08	3.79453e-07	2.13016e-07	6.49005e-08	-1.17159e-07	2.26726e-07	-2.99902e-07	1.34217e-12
-1.30621e-07	5.35196e-07	2.40209e-07	4.22318e-08	1.04122e-07	2.27464e-07	6.2583e-08	-1.17907e-07	3.85538e-08	-6.30586e-08	2.70107e-08	5.29284e-07	2.13385e-08	-8.38149e-08	-1.4252e-07	-1.71803e-07	9.99155e-08	-1.32706e-07	2.68755e-07	7.53312e-08	-1.0981e-07	2.12681e-07	-1.30529e-07	-5.02992e-08	3.79444e-07	2.11936e-07	6.52587e-08	-1.20648e-07	2.26685e-07	-3.01661e-07	1.31947e-12
-1.30022e-07	4.39198e-07	2.39964e-07	4.24717e-08	1.05761e-07	2.25574e-07	5.68701e-08	-1.11038e-07	5.90605e-08	-6.24962e-08	2.69078e-08	5.20555e-07	7.06842e-08	-8.49615e-08	-1.42011e-07	-1.72797e-07	1.01306e-07	-1.32701e-07	2.68644e-07	7.14809e-08	-1.57707e-07	2.12856e-07	-1.30748e-07	-5.02086e-08	3.79493e-07	2.12708e-07	6.22065e-08	-1.21404e-07	2.26752e-07	-3.036e-07	1.23456e-12
-1.33429e-07	4.5992e-07	2.406e-07	4.23997e-08	1.04571e-07	2.27657e-07	7.17675e-08	-4.06217e-08	3.51448e-08	-6.28671e-08	2.65878e-08	2.96068e-07	4.65533e-08	-8.44823e-08	-1.4223e-07	-1.63527e-07	1.00487e-07	-1.32706e-07	2.68703e-07	7.4903e-08	-1.86296e-07	2.12686e-07	-1.30739e-07	-4.99531e-08	3.79358e-07	2.11586e-07	6.42226e-08	-1.20301e-07	2.26174e-07	-3.02927e-07	1.06365e-12
-1.32807e-07	4.60729e-07	2.40396e-07	4.22385e-08	1.04457e-07	2.27957e-07	7.4478e-08	-6.0401e-08	3.8882e-08	-6.28696e-08	2.65844e-08	3.03511e-07	5.03253e-08	-8.43039e-08	-1.4228e-07	-1.64825e-07	1.00637e-07	-1.327e-07	2.68703e-07	7.50376e-08	-1.6078e-07	2.12712e-07	-1.30838e-07	-5.00106e-08	3.79371e-07	2.11587e-07	6.41594e-08	-1.20389e-07	2.26159e-07	-3.02898e-07	1.06338e-12
-1.31087e-07	1.73337e-07	2.40336e-07	3.74843e-08	1.00243e-07	2.27948e-07	6.11826e-08	-7.50659e-08	3.35632e-08	-6.29104e-08	2.61102e-08	3.40402e-07	5.90393e-08	-8.43676e-08	-1.42173e-07	-1.45016e-07	1.00923e-07	-1.3264e-07	2.68696e-07	7.62727e-08	-1.54991e-07	2.06355e-07	-1.30131e-07	-5.26699e-08	3.40798e-07	2.11578e-07	6.36608e-08	-1.21381e-07	2.2682e-07	-3.02502e-07	8.66025e-13
-1.13568e-07	1.39035e-07	2.40587e-07	3.86082e-08	1.02557e-07	2.25412e-07	6.61334e-08	-7.0429e-08	3.20802e-08	-6.28955e-08	2.64375e-08	3.09898e-07	6.31341e-08	-8.45922e-08	-1.4229e-07	-1.71797e-07	1.01706e-07	-1.32696e-07	1.38683e-07	7.63937e-08	-1.52698e-07	2.02201e-07	-1.30482e-07	-5.84098e-08	3.54653e-07	2.11873e-07	6.37117e-08	-1.20709e-07	2.26472e-07	-3.02984e-07	7.94935e-13
-1.13568e-07	1.39035e-07	2.40587e-07	3.86082e-08	1.02557e-07	2.25412e-07	6.61334e-08	-7.0429e-08	3.20802e-08	-6.28955e-08	2.64375e-08	3.09898e-07	6.31341e-08	-8.45922e-08	-1.4229e-07	-1.71797e-07	1.01706e-07	-1.32696e-07	1.38683e-07	7.63937e-08	-1.52698e-07	2.02201e-07	-1.30482e-07	-5.84098e-08	3.54653e-07	2.11873e-07	6.37117e-08	-1.20709e-07	2.26472e-07	-3.02984e-07	7.94935e-13
-1.29174e-07	1.42596e-07	2.40192e-07	3.22118e-08	9.79615e-08	2.25619e-07	6.5104e-08	-7.40535e-08	2.82283e-08	-6.29587e-08	2.63205e-08	3.22702e-07	6.69539e-08	-8.44989e-08	-1.42252e-07	-1.69011e-07	1.02232e-07	-1.32677e-07	1.3412e-07	7.56542e-08	-1.48076e-07	2.09937e-07	-1.30944e-07	-5.48516e-08	8.08344e-08	2.11966e-07	6.34278e-08	-1.20542e-07	2.26719e-07	-3.02612e-07	6.869e-13
-1.26865e-07	7.93021e-08	2.40518e-07	3.75627e-08	1.02396e-07	2.26043e-07	6.55615e-08	-7.41471e-08	3.13916e-08	-5.61014e-08	2.63725e-08	3.32368e-07	6.85295e-08	-8.55428e-08	-9.72815e-08	-1.68323e-07	6.99751e-08	-1.36532e-07	1.40091e-07	7.67047e-08	-1.52651e-07	2.09154e-07	-1.30738e-07	-5.92199e-08	1.72789e-07	1.99149e-07	6.34112e-08	-1.18861e-07	2.38749e-07	-2.16446e-07	6.46336e-13
-1.24565e-07	1.05132e-07	2.40493e-07	3.75003e-08	1.0052e-07	2.22576e-07	6.67076e-08	-8.11575e-08	3.13897e-08	-2.9379e-08	2.63792e-08	3.22195e-07	6.89969e-08	-8.49756e-08	-1.15153e-07	-1.68414e-07	9.48142e-08	-1.36168e-07	1.49107e-07	7.6416e-08	-1.54338e-07	2.1062e-07	-1.30855e-07	-5.65167e-08	1.38592e-07	2.05104e-07	6.30069e-08	-1.18721e-07	1.98498e-07	-1.88547e-07	6.14845e-13
-1.25525e-07	1.08273e-07	2.4054e-07	3.70135e-08	1.01438e-07	2.23522e-07	6.51539e-08	-8.54246e-08	3.1136e-08	-5.12863e-08	2.63735e-08	3.24073e-07	6.74266e-08	-8.50303e-08	-1.10387e-07	-1.6767e-07	9.79656e-08	-1.34561e-07	1.39783e-07	7.67965e-08	-1.53935e-07	2.09759e-07	-1.30671e-07	-5.67129e-08	1.28854e-07	2.01997e-07	6.33431e-08	-1.19232e-07	2.06822e-07	-1.84593e-07	6.13508e-13
-1.25315e-07	9.82883e-08	2.40518e-07	3.68226e-08	1.01055e-07	2.2438e-07	6.5382e-08	-7.82231e-08	3.08623e-08	-4.384e-08	2.63469e-08	3.24624e-07	6.75929e-08	-8.55907e-08	-7.95306e-08	-1.53899e-07	9.85944e-08	-1.34234e-07	1.38538e-07	7.6107e-08	-1.53536e-07	2.0005e-07	-1.30725e-07	-5.7422e-08	1.25354e-07	2.03062e-07	6.30678e-08	-1.19138e-07	2.04679e-07	-1.93087e-07	5.97376e-13
-1.25183e-07	9.56562e-08	2.40518e-07	3.68788e-08	1.01089e-07	2.24125e-07	6.54406e-08	-7.77199e-08	3.11667e-08	-4.2101e-08	2.63465e-08	3.25621e-07	6.76037e-08	-8.53971e-08	-8.04225e-08	-1.56875e-07	9.85803e-08	-1.34509e-07	1.41092e-07	7.62103e-08	-1.52675e-07	2.00427e-07	-1.30758e-07	-5.77005e-08	1.26303e-07	2.0302e-07	6.30317e-08	-1.19168e-07	2.01926e-07	-1.8827e-07	5.96208e-13
-1.25326e-07	9.64267e-08	2.40527e-07	3.68699e-08	1.01012e-07	2.2187e-07	6.54335e-08	-7.97129e-08	3.10809e-08	-3.50382e-08	2.63512e-08	3.25416e-07	6.74812e-08	-8.51168e-08	-8.70162e-08	-1.55606e-07	9.41821e-08	-1.34272e-07	1.42044e-07	7.64961e-08	-1.53403e-07	2.02444e-07	-1.30814e-07	-5.75696e-08	1.23835e-07	2.0305e-07	6.306e-08	-1.19295e-07	2.01597e-07	-1.76872e-07	5.91217e-13
-1.25891e-07	9.83051e-08	1.2591e-07	-5.29398e-09	9.25127e-08	1.81615e-07	6.55082e-08	-7.52954e-08	-1.33213e-08	-3.88053e-08	1.5343e-08	3.25078e-07	6.77403e-08	-8.47047e-08	-7.45489e-08	-8.24154e-08	9.33933e-08	-1.3459e-07	1.43548e-07	7.63877e-08	-1.53562e-07	1.92173e-07	-1.30964e-07	-5.68868e-08	1.23795e-07	2.04446e-07	6.30281e-08	-1.18754e-07	2.03079e-07	-1.88795e-07	5.10866e-13
-1.26016e-07	9.76085e-08	1.38712e-07	-4.01188e-08	9.94834e-08	2.0109e-07	6.54891e-08	-7.57264e-08	8.4918e-09	-3.79559e-08	1.84717e-08	3.25204e-07	6.76373e-08	-8.40904e-08	-8.45031e-08	-1.89691e-08	9.16109e-08	-1.34485e-07	1.42858e-07	7.63649e-08	-8.32645e-08	1.93886e-07	-1.30946e-07	-5.62825e-08	1.26499e-07	2.0324e-07	6.29839e-08	-1.084e-07	2.03623e-07	-1.88532e-07	5.00964e-13
-1.26018e-07	9.93212e-08	1.04682e-07	-1.32636e-08	9.46274e-08	1.91702e-07	6.55161e-08	-7.54901e-08	1.05482e-09	-3.84365e-08	1.55867e-08	3.26442e-07	6.78666e-08	-8.40653e-08	-8.07307e-08	-5.7415e-08	9.25725e-08	-1.34484e-07	1.43116e-07	7.62468e-08	-1.36619e-07	1.97816e-07	-1.30803e-07	-5.62483e-08	1.24023e-07	1.95345e-07	6.30629e-08	-3.75166e-08	2.02286e-07	-1.29986e-07	4.7011e-13
-1.25136e-07	9.84978e-08	1.14189e-07	-3.34766e-08	9.69518e-08	1.92662e-07	6.54943e-08	-7.53871e-08	1.46202e-09	-3.82158e-08	1.76879e-08	3.26039e-07	6.64953e-08	-8.43673e-08	-8.06444e-08	-3.9915e-08	9.18906e-08	-1.34474e-07	1.43753e-07	7.6356e-08	-9.95695e-08	1.93478e-07	-1.30786e-07	-5.64225e-08	1.26848e-07	1.99834e-07	6.30261e-08	-8.3417e-08	2.03499e-07	-5.44321e-08	4.55712e-13
-1.2593e-07	9.52643e-08	1.17042e-07	3.89591e-09	9.47836e-08	1.91256e-07	6.55035e-08	-7.53593e-08	-1.13136e-08	-3.79603e-08	1.7703e-08	3.25845e-07	6.74137e-08	-8.42696e-08	-8.39225e-08	-4.10461e-08	9.15085e-08	-1.34485e-07	1.42238e-07	7.59437e-08	-1.01706e-07	1.88834e-07	-7.99565e-08	-4.63178e-08	1.25133e-07	2.01752e-07	6.22846e-08	-8.48771e-08	2.0312e-07	-8.61702e-08	4.4574e-13
-1.25887e-07	9.60316e-08	1.22482e-07	-2.59685e-08	9.40892e-08	1.92538e-07	6.55044e-08	-7.55892e-08	-1.12838e-08	-3.82095e-08	1.75807e-08	3.2646e-07	6.57324e-08	-8.41052e-08	-7.97654e-08	-4.7947e-08	9.17204e-08	-1.3492e-07	1.42308e-07	7.63152e-08	-9.89564e-08	1.91602e-07	-3.09168e-08	-5.56064e-08	1.24641e-07	1.96598e-07	6.29275e-08	-7.95696e-08	2.03077e-07	-7.68408e-08	4.40068e-13
-1.25692e-07	9.65011e-08	1.21262e-07	-2.07609e-08	9.38876e-08	1.03352e-07	6.5499e-08	-7.55194e-08	-1.37124e-08	-3.81986e-08	1.72902e-08	3.25671e-07	6.63843e-08	-8.39661e-08	-8.2658e-08	-4.56684e-08	9.14279e-08	-1.35983e-07	1.42193e-07	7.63415e-08	-9.85474e-08	1.87058e-07	-4.21409e-08	-5.00664e-08	1.24697e-07	2.00658e-07	6.2964e-08	-9.02972e-08	2.03179e-07	-6.23455e-08	4.13101e-13
-1.25795e-07	8.36604e-08	1.18594e-07	-1.89861e-08	9.45733e-08	1.01472e-07	6.54999e-08	-7.52927e-08	-1.40964e-08	-3.802e-08	1.78552e-08	3.26021e-07	6.67157e-08	-8.46983e-08	-8.17665e-08	-4.42724e-08	9.00214e-08	-1.34726e-07	1.4101e-07	7.63062e-08	-9.89518e-08	8.82172e-08	-1.0546e-07	-5.66009e-08	1.25998e-07	1.98718e-07	6.29187e-08	-7.34331e-08	2.03233e-07	-6.32584e-08	3.88853e-13
-1.25846e-07	9.1231e-08	1.20039e-07	-2.40564e-08	9.51353e-08	2.96067e-08	6.55035e-08	-7.45217e-08	-1.04586e-08	-3.80253e-08	1.84849e-08	3.25795e-07	6.58642e-08	-8.57044e-08	-8.16177e-08	-4.38817e-08	8.96555e-08	-1.34871e-07	9.84856e-08	7.62692e-08	-9.77324e-08	4.54143e-08	-7.51037e-08	-6.01512e-08	1.19719e-07	2.00609e-07	6.14716e-08	-7.13137e-08	2.03257e-07	-6.57382e-08	3.58924e-13
-1.25798e-07	9.22106e-08	1.23349e-07	-2.34354e-08	9.67858e-08	8.43667e-08	4.52287e-08	-7.23412e-08	-9.80766e-09	-3.80511e-08	1.84132e-08	3.25833e-07	6.57017e-08	-8.36527e-08	-8.20309e-08	-4.14478e-08	4.53732e-08	-1.31077e-07	1.06531e-07	7.63171e-08	-9.70151e-08	1.07157e-07	-7.70947e-08	-5.49947e-08	1.22501e-07	1.9971e-07	4.75518e-08	-6.56153e-08	9.01243e-08	-7.08489e-08	3.32543e-13
-1.25988e-07	8.99745e-08	1.23638e-07	-2.3305e-08	9.59516e-08	5.86715e-08	5.61738e-08	-7.37766e-08	-1.09031e-08	-4.31045e-08	1.96899e-08	1.48045e-07	7.73848e-08	-8.45072e-08	-8.20056e-08	-4.2127e-08	7.32606e-08	-1.33981e-07	1.03867e-07	7.62696e-08	-9.73129e-08	7.41263e-08	-7.24434e-08	-5.28267e-08	1.21421e-07	1.99744e-07	5.57903e-08	-6.78089e-08	1.12169e-07	-6.93866e-08	2.49631e-13
-1.25881e-07	9.2163e-08	1.23475e-07	-2.31042e-08	9.59415e-08	6.80738e-08	5.79928e-08	-7.09919e-08	-1.13213e-08	-3.89901e-08	1.93208e-08	5.96718e-08	6.64181e-08	-8.36716e-08	-8.1812e-08	-4.24081e-08	6.09142e-08	-1.33615e-07	1.0483e-07	7.62975e-08	-9.78996e-08	8.85493e-08	-7.48105e-08	-5.16535e-08	1.22823e-07	1.99838e-07	5.61127e-08	-6.87446e-08	1.24127e-07	-6.96707e-08	2.35069e-13
-1.25842e-07	9.21285e-08	1.221e-07	-2.27634e-08	9.56047e-08	5.95091e-08	5.57686e-08	-7.44187e-08	-1.11279e-08	-3.84218e-08	1.95797e-08	7.81391e-08	6.63198e-08	-8.28348e-08	-8.18698e-08	-4.28693e-08	6.4907e-08	-1.33851e-07	1.04098e-07	7.63056e-08	-9.77966e-08	8.69679e-08	-7.35504e-08	-4.84922e-08	1.23322e-07	1.99942e-07	5.96939e-08	-6.64525e-08	8.62406e-08	-6.90866e-08	2.28022e-13
-1.25862e-07	9.22385e-08	1.2226e-07	-2.29082e-08	9.63339e-08	5.70076e-08	5.68182e-08	-7.42591e-08	-1.12611e-08	-4.05217e-08	1.93917e-08	8.4996e-08	6.74582e-08	-8.30452e-08	-8.18591e-08	-4.47011e-08	6.12802e-08	-1.33529e-07	1.02389e-07	7.63032e-08	-9.7758e-08	3.07689e-08	-7.418e-08	-4.82458e-08	1.2106e-07	1.99935e-07	5.70868e-08	-6.66385e-08	9.64375e-08	-6.97278e-08	2.23325e-13
-1.25907e-07	9.22258e-08	1.22545e-07	-2.304e-08	9.63201e-08	5.70918e-08	5.69767e-08	-7.41324e-08	-1.10587e-08	-3.28473e-08	1.92337e-08	7.56789e-08	6.723e-08	-8.33737e-08	-8.18624e-08	-4.2833e-08	5.99294e-08	-1.33017e-07	1.04486e-07	7.63016e-08	-9.77324e-08	3.34752e-08	-7.43416e-08	-5.0344e-08	1.22292e-07	1.99953e-07	5.66906e-08	-6.71925e-08	8.94603e-08	-6.93064e-08	2.20721e-13
-1.25928e-07	9.22254e-08	1.22376e-07	-2.29758e-08	9.6169e-08	5.74746e-08	5.64047e-08	-7.40691e-08	-1.11601e-08	-3.39101e-08	1.91354e-08	7.768e-08	6.83668e-08	-8.33566e-08	-8.17644e-08	-4.31525e-08	6.35777e-08	-1.32249e-07	1.04592e-07	7.59433e-08	-9.8037e-08	3.9304e-08	-7.41577e-08	-4.9738e-08	1.21934e-07	1.97906e-07	5.75898e-08	-6.71505e-08	7.61768e-08	-6.93728e-08	2.18775e-13
-1.26301e-07	9.22734e-08	1.22268e-07	-1.21413e-08	9.62345e-08	5.72949e-08	5.65992e-08	-7.40438e-08	-1.11759e-08	-3.39561e-08	1.92354e-08	7.84533e-08	6.74929e-08	-8.33473e-08	-5.30474e-08	-4.31201e-08	6.22182e-08	-1.31884e-07	1.04349e-07	7.64136e-08	-9.78637e-08	3.9789e-08	-7.46112e-08	-4.95419e-08	1.2178e-07	1.9855e-07	5.70837e-08	-6.72586e-08	7.86736e-08	-6.94619e-08	2.14994e-13
-1.25887e-07	9.22292e-08	1.22294e-07	-2.2423e-08	9.62947e-08	5.74282e-08	5.64695e-08	-7.4152e-08	-1.45113e-08	-3.40701e-08	2.049e-08	7.40843e-08	6.79417e-08	-8.33781e-08	-5.53862e-08	-4.31463e-08	6.24265e-08	-1.28572e-07	1.0417e-07	7.60935e-08	-9.793e-08	-1.27773e-09	-7.4486e-08	-4.99545e-08	1.21825e-07	1.98104e-07	5.75938e-08	-6.55538e-08	7.72986e-08	-6.93359e-08	2.12036e-13
-1.26052e-07	3.76354e-08	1.2238e-07	-1.92855e-08	9.62211e-08	5.5447e-08	5.68271e-08	-7.41535e-08	-1.24706e-08	-3.55777e-08	2.46232e-08	7.68913e-08	6.76071e-08	-8.34054e-08	-4.62417e-08	-4.3466e-08	6.1936e-08	-1.29655e-07	1.03861e-07	7.58992e-08	-9.79769e-08	3.94041e-08	-7.45112e-08	-4.93186e-08	1.21864e-07	1.98485e-07	5.72424e-08	-6.68182e-08	7.70947e-08	-6.94572e-08	2.06297e-13
-1.26149e-07	3.0134e-08	1.22419e-07	-9.36728e-09	9.62967e-08	5.37885e-08	5.67385e-08	-7.40756e-08	-1.2483e-08	-3.52173e-08	1.85049e-08	8.01327e-08	6.73905e-08	-8.34256e-08	-6.26356e-08	-4.33318e-08	6.20773e-08	-1.29959e-07	1.03679e-07	7.54975e-08	-5.99733e-08	3.83268e-08	-7.45496e-08	-5.04633e-08	1.21768e-07	1.98583e-07	5.72496e-08	-6.70543e-08	7.75047e-08	-6.94821e-08	2.01464e-13
-1.26201e-07	4.71924e-08	1.22395e-07	-1.40424e-08	9.71771e-08	5.5595e-08	5.66578e-08	-7.41511e-08	-1.31384e-08	-3.44163e-08	1.90446e-08	7.73083e-08	6.74975e-08	-8.34041e-08	-5.88043e-08	-3.94599e-08	6.20444e-08	-1.12948e-07	1.03848e-07	7.47066e-08	-6.77167e-08	2.99565e-08	-7.45039e-08	-4.96568e-08	1.21842e-07	1.98703e-07	5.71986e-08	-6.68463e-08	7.77103e-08	-6.95042e-08	1.98208e-13
-1.26242e-07	4.49221e-08	1.22529e-07	-1.87314e-08	9.73477e-08	4.96625e-08	5.66772e-08	-7.68329e-08	-1.42778e-08	-3.51604e-08	1.93572e-08	7.74771e-08	7.07039e-08	-9.02277e-08	-5.93635e-08	-4.18462e-08	6.20683e-08	-1.08917e-07	1.03831e-07	7.28163e-08	-7.22664e-08	3.41845e-08	-7.42382e-08	-4.13259e-08	1.21998e-07	4.21267e-08	5.70877e-08	-6.70456e-08	6.73813e-08	-7.0285e-08	1.59912e-13
-1.26178e-07	4.90905e-08	1.22351e-07	-1.64655e-08	9.85431e-08	5.48122e-08	5.66364e-08	-7.44065e-08	-1.26571e-08	-3.51324e-08	2.00415e-08	7.6721e-08	6.82402e-08	-8.31677e-08	-5.50324e-08	-3.95281e-08	6.20364e-08	-1.18428e-07	1.03829e-07	5.55327e-08	-7.28316e-08	3.26893e-08	-7.43104e-08	-4.77444e-08	8.90511e-08	5.99708e-08	5.68349e-08	-6.59672e-08	7.57543e-08	-7.09763e-08	1.54675e-13
-1.26206e-07	4.24961e-08	1.22392e-07	-1.52209e-08	1.00567e-07	5.49921e-08	5.6681e-08	-7.41772e-08	-1.26967e-08	-3.49878e-08	2.05339e-08	7.93223e-08	6.77254e-08	-8.23412e-08	-5.67968e-08	-4.02945e-08	6.21075e-08	-8.69119e-08	1.03997e-07	3.18484e-08	-7.05024e-08	2.98655e-08	-7.44464e-08	-4.86096e-08	3.6958e-08	7.61904e-08	5.72016e-08	-5.12895e-08	7.6089e-08	-7.00127e-08	1.39887e-13
-1.26902e-07	4.20271e-08	1.22317e-07	-1.34e-08	9.953e-08	5.41811e-08	5.66831e-08	-7.5033e-08	-1.25222e-08	-3.43859e-08	1.99526e-08	7.83228e-08	6.90493e-08	-8.45604e-08	-5.51421e-08	-4.00512e-08	6.20833e-08	-7.97876e-08	1.03864e-07	4.46295e-08	-7.12734e-08	3.09104e-08	-7.4205e-08	-4.73669e-08	3.42873e-08	7.34284e-08	5.68352e-08	-4.83328e-08	7.54795e-08	-7.02874e-08	1.38687e-13
-1.26526e-07	4.26922e-08	1.2235e-07	-1.54436e-08	9.90948e-08	3.86613e-08	5.66824e-08	-7.47882e-08	-1.33944e-08	-3.42858e-08	2.01669e-08	7.89867e-08	6.81077e-08	-8.37682e-08	-5.5029e-08	-4.03785e-08	6.20364e-08	-8.612e-08	1.03872e-07	3.10934e-08	-7.1948e-08	3.13173e-08	-7.42013e-08	-4.85641e-08	4.56486e-08	6.73587e-08	1.43544e-08	-5.4237e-08	7.6112e-08	-7.00407e-08	1.34985e-13
-1.26275e-07	4.27596e-08	1.22374e-07	-1.61576e-08	3.06715e-08	5.04587e-08	5.66875e-08	-7.48881e-08	-1.28913e-08	-3.43005e-08	2.01217e-08	7.87607e-08	6.7991e-08	-8.39588e-08	-5.73194e-08	-4.01949e-08	6.20654e-08	-8.04508e-08	1.03898e-07	3.48008e-08	-7.12688e-08	3.12656e-08	-7.41661e-08	-4.81496e-08	3.30034e-08	7.16368e-08	2.7286e-08	-5.24376e-08	7.44573e-08	-6.99954e-08	1.26207e-13
-1.26464e-07	4.26713e-08	1.1396e-07	-1.61126e-08	1.90371e-08	4.6745e-08	5.66862e-08	-7.48357e-08	-1.28675e-08	-3.44591e-08	2.02756e-08	7.90245e-08	6.8113e-08	-8.37319e-08	-6.05656e-08	-3.98596e-08	5.03698e-08	-2.48617e-09	1.03882e-07	3.47485e-08	-7.17404e-08	3.09051e-08	-7.42039e-08	-5.04219e-08	9.35752e-09	6.98608e-08	2.11206e-08	-5.0322e-08	7.47708e-08	-7.0224e-08	1.14499e-13
-1.26453e-07	4.26732e-08	1.14529e-07	-1.61116e-08	1.96959e-08	4.64143e-08	5.66862e-08	-7.48516e-08	-1.28665e-08	-3.44634e-08	2.0275e-08	7.89776e-08	6.8113e-08	-8.37145e-08	-5.8729e-08	-3.99075e-08	5.04223e-08	-9.75149e-09	1.03883e-07	3.38808e-08	-7.17354e-08	3.09375e-08	-7.42036e-08	-5.06379e-08	1.35983e-08	6.97195e-08	2.15901e-08	-5.00081e-08	7.45781e-08	-7.02132e-08	1.14492e-13
-1.26463e-07	4.26758e-08	1.14011e-07	-1.56529e-08	1.59552e-08	4.49854e-08	5.66864e-08	-7.47378e-08	-1.28676e-08	-3.46001e-08	2.02783e-08	7.91018e-08	6.81602e-08	-8.36063e-08	-6.00512e-08	-3.9902e-08	4.95124e-08	-5.56293e-09	1.03884e-07	3.43894e-08	-7.17215e-08	3.08482e-08	-7.42031e-08	-5.33015e-08	-2.20875e-09	7.00053e-08	2.2172e-08	-5.18941e-08	7.46169e-08	-7.02142e-08	1.14488e-13
-1.26462e-07	4.26834e-08	1.12231e-07	-1.57718e-08	1.19881e-08	4.52692e-08	5.66865e-08	-7.47529e-08	-1.28976e-08	-3.44816e-08	2.0286e-08	7.90411e-08	6.81528e-08	-8.35479e-08	-6.07364e-08	-3.99133e-08	5.07582e-08	-9.18245e-09	1.03885e-07	3.49906e-08	-7.16932e-08	3.08024e-08	-7.42079e-08	-4.99744e-08	1.62541e-09	7.00583e-08	2.21629e-08	-4.98306e-08	7.45373e-08	-7.0058e-08	1.13694e-13
-1.26465e-07	4.26713e-08	1.12727e-07	-1.60948e-08	1.67633e-08	4.50533e-08	5.66865e-08	-7.47327e-08	-1.29119e-08	-3.44728e-08	2.02716e-08	7.89672e-08	6.85255e-08	-8.36151e-08	-1.49458e-08	-3.98969e-08	5.08144e-08	-7.24315e-09	1.03885e-07	3.43815e-08	-7.16123e-08	3.08284e-08	-7.42103e-08	-5.01247e-08	7.60767e-10	6.99326e-08	2.16169e-08	-5.10335e-08	7.43907e-08	-7.01305e-08	1.10516e-13
-1.26444e-07	4.26927e-08	1.1343e-07	-1.59452e-08	1.65418e-08	4.51577e-08	5.66865e-08	-7.46985e-08	-1.2348e-08	-3.44759e-08	2.02472e-08	7.89946e-08	6.81497e-08	-8.36859e-08	-4.21977e-08	-3.99422e-08	5.09485e-08	-7.39025e-09	1.0389e-07	3.47762e-08	-7.15902e-08	3.08601e-08	-2.3017e-08	-5.09124e-08	1.78326e-09	6.99032e-08	2.19893e-08	-5.07736e-08	7.46195e-08	-3.22958e-08	1.03467e-13
-1.26464e-07	4.27182e-08	1.13398e-07	-1.59164e-08	1.73438e-08	4.51281e-08	5.66867e-08	-7.47629e-08	-1.28838e-08	-3.447e-08	2.02495e-08	7.89844e-08	6.84471e-08	-8.35372e-08	-2.98546e-08	-3.99492e-08	5.07299e-08	-7.09957e-09	1.03884e-07	3.47428e-08	-7.16181e-08	3.08731e-08	-1.01124e-08	-5.09634e-08	1.38565e-09	6.93629e-08	2.16663e-08	-5.00993e-08	7.44259e-08	-3.96711e-08	1.02534e-13
-1.26462e-07	4.26084e-08	1.1333e-07	-1.59375e-08	1.65163e-08	4.51976e-08	5.66887e-08	-7.47472e-08	-1.28835e-08	-3.448e-08	2.02545e-08	7.90089e-08	5.52075e-08	-8.3591e-08	-2.73437e-08	-3.99061e-08	5.0718e-08	-8.21533e-09	1.03885e-07	3.47678e-08	-7.16734e-08	3.08534e-08	-2.5901e-08	-5.07682e-08	2.08681e-09	5.93822e-08	2.17343e-08	-5.06552e-08	7.45891e-08	-4.05703e-08	1.00162e-13
-1.26461e-07	4.25677e-08	1.13379e-07	-1.59353e-08	1.6813e-08	4.51913e-08	5.6688e-08	-7.47485e-08	-1.28815e-08	-3.44748e-08	2.0255e-08	7.90098e-08	5.63759e-08	-8.35499e-08	-2.67768e-08	-3.99092e-08	5.0708e-08	-8.01827e-09	1.03885e-07	3.47005e-08	-7.16479e-08	3.08552e-08	-1.88392e-08	-5.04465e-08	2.07612e-09	6.03894e-08	2.17602e-08	-5.0507e-08	7.45319e-08	-3.44456e-08	9.95488e-14
-1.26462e-07	4.25739e-08	1.12999e-07	-1.59473e-08	1.56736e-08	4.51784e-08	5.66876e-08	-7.47442e-08	-1.26341e-08	-3.4394e-08	2.02516e-08	7.89985e-08	5.7401e-08	-8.3559e-08	-2.82215e-08	-3.99228e-08	5.07037e-08	-7.83329e-09	1.03889e-07	3.47048e-08	-7.16287e-08	3.0861e-08	-1.29526e-08	-5.04497e-08	2.16778e-09	6.09648e-08	2.1725e-08	-5.05629e-08	7.44365e-08	-1.77917e-08	9.86088e-14
-1.26461e-07	4.25107e-08	1.12973e-07	-1.59447e-08	1.70563e-08	4.16489e-08	3.38309e-08	-7.47431e-08	-1.26551e-08	-3.4385e-08	2.02476e-08	7.90056e-08	5.94219e-08	-8.35495e-08	-2.73069e-08	-3.99231e-08	5.07234e-08	-7.96341e-09	1.0389e-07	3.45244e-08	-7.16133e-08	3.08593e-08	-2.00207e-08	-5.05875e-08	2.12225e-09	6.16997e-08	2.17428e-08	-5.05152e-08	7.44705e-08	-1.04955e-08	9.65726e-14
-1.26463e-07	4.2603e-08	1.12825e-07	-1.47117e-08	1.69617e-08	4.50257e-08	1.19764e-08	-7.47455e-08	-1.27689e-08	-3.42906e-08	2.02486e-08	7.90083e-08	5.8204e-08	-8.35671e-08	-2.80818e-08	-3.99228e-08	5.07093e-08	-7.82234e-09	1.0389e-07	3.45824e-08	-7.16181e-08	3.08584e-08	-1.3721e-08	-5.0533e-08	2.17409e-09	6.15829e-08	2.173e-08	-5.06455e-08	7.44275e-08	-1.10634e-08	9.54853e-14
-1.2645e-07	4.11166e-08	1.12977e-07	-1.36958e-08	1.67619e-08	4.43424e-08	2.29333e-08	-7.47457e-08	-1.27394e-08	-3.44089e-08	2.02494e-08	7.9011e-08	1.45681e-08	-7.2581e-08	-2.77584e-08	-3.99484e-08	5.07101e-08	-7.90636e-09	1.03884e-07	3.46109e-08	-7.16366e-08	3.08579e-08	-1.36034e-08	-5.0517e-08	2.07354e-09	6.11368e-08	2.17566e-08	-5.05727e-08	7.44688e-08	-1.31431e-08	9.07733e-14
-1.26437e-07	3.17779e-08	1.13545e-07	-1.4136e-08	1.69047e-08	4.23285e-08	3.3591e-08	-7.47441e-08	-1.25106e-08	-3.44188e-08	2.02485e-08	7.90095e-08	1.48893e-08	-5.46708e-08	-2.74438e-08	-3.99625e-08	5.07181e-08	-7.93369e-09	1.03883e-07	3.45945e-08	-7.16509e-08	3.08584e-08	-1.47823e-08	-5.04785e-08	2.037e-09	6.09175e-08	2.17878e-08	-5.05716e-08	7.44807e-08	-1.18197e-08	8.83463e-14
-9.61136e-08	4.21444e-08	1.81775e-08	-1.32479e-08	3.45779e-08	4.35801e-08	2.4852e-08	-4.21436e-08	-2.55017e-08	-3.44189e-08	2.04644e-08	7.90095e-08	2.7766e-08	-7.96502e-08	-2.7683e-08	-3.99261e-08	5.0711e-08	-7.82405e-09	7.8549e-08	3.46096e-08	-7.16514e-08	3.08582e-08	-1.61936e-08	-5.03483e-08	2.09473e-09	6.14269e-08	2.17424e-08	-5.05982e-08	5.83787e-08	-1.32892e-08	6.42595e-14
-5.68805e-08	3.96471e-08	1.78683e-08	-1.33935e-08	2.52574e-08	4.40344e-08	2.47714e-08	-3.1763e-08	-2.37653e-08	-3.44089e-08	2.06651e-08	7.90094e-08	1.00128e-08	-6.95446e-08	-2.77695e-08	-3.99413e-08	5.07172e-08	-7.56489e-09	4.85392e-08	3.46191e-08	-7.16536e-08	3.08763e-08	-1.6444e-08	-5.03763e-08	2.05937e-09	6.09779e-08	2.17728e-08	-5.05768e-08	6.58848e-08	-1.28555e-08	5.15673e-14
-4.56729e-08	4.05808e-08	1.06435e-08	-1.16715e-08	3.90235e-08	4.40442e-08	3.15344e-08	-1.35265e-08	-2.76475e-08	-3.44451e-08	2.11005e-08	7.90094e-08	1.31798e-08	-6.88167e-08	-2.82463e-08	-3.99557e-08	5.07143e-08	-7.41376e-09	4.34963e-08	3.46519e-08	-7.1657e-08	3.08688e-08	-1.57487e-08	-5.03144e-08	2.02857e-09	6.11651e-08	2.1786e-08	-5.05851e-08	5.61686e-08	-1.34142e-08	4.92651e-14
-5.05292e-08	4.07285e-08	1.07081e-08	-1.19422e-08	3.25146e-08	4.40379e-08	2.81516e-08	-1.45228e-08	-2.4141e-08	-3.44301e-08	2.0823e-08	7.90095e-08	1.34821e-08	-6.43456e-08	-2.8251e-08	-3.99583e-08	5.07135e-08	-7.44512e-09	4.49916e-08	3.465e-08	-7.16557e-08	3.0868e-08	-1.57555e-08	-5.03207e-08	2.02865e-09	6.12072e-08	2.1793e-08	-5.05855e-08	5.61939e-08	-1.3413e-08	4.84723e-14
-4.99874e-08	4.06073e-08	6.90169e-09	-1.2067e-08	3.58548e-08	4.40392e-08	2.87572e-08	-1.50931e-08	-2.57015e-08	-3.44307e-08	2.08982e-08	7.90095e-08	1.2537e-08	-6.45526e-08	-2.82147e-08	-3.99571e-08	5.07155e-08	-7.45382e-09	3.98151e-08	3.46455e-08	-7.16557e-08	3.08696e-08	-1.60048e-08	-5.03221e-08	2.03171e-09	6.10934e-08	2.17922e-08	-5.05849e-08	5.6198e-08	-1.328e-08	4.82568e-14
-4.74673e-08	4.00714e-08	3.50212e-09	-1.22373e-08	3.42094e-08	4.41102e-08	2.79464e-08	-1.81219e-08	-2.62519e-08	-3.44342e-08	2.08258e-08	7.90097e-08	1.22458e-08	-6.4775e-08	-2.79902e-08	-3.99497e-08	5.07158e-08	-7.47998e-09	4.23114e-08	3.46368e-08	-7.16558e-08	3.08766e-08	-1.5876e-08	-5.03333e-08	2.03772e-09	6.11377e-08	2.17977e-08	-5.05846e-08	5.62001e-08	-1.31787e-08	4.8122e-14
-4.84832e-08	4e-08	9.16876e-09	-1.20417e-08	3.47411e-08	4.39729e-08	2.84676e-08	-1.66893e-08	-2.63911e-08	-3.44347e-08	2.08151e-08	7.90096e-08	1.33098e-08	-6.50698e-08	-2.80888e-08	-3.99521e-08	5.07154e-08	-7.46661e-09	4.37205e-08	3.46379e-08	-7.74648e-09	3.08754e-08	-1.5822e-08	-5.03282e-08	2.03742e-09	6.11357e-08	2.18036e-08	-5.05839e-08	5.61237e-08	-1.33727e-08	4.34038e-14
-4.77784e-08	4.00445e-08	5.42339e-09	-1.21716e-08	3.53306e-08	4.40178e-08	2.77963e-08	-1.54e-08	-2.62915e-08	-3.44305e-08	2.08192e-08	7.90096e-08	1.20514e-08	-6.52187e-08	-2.8158e-08	-3.9952e-08	5.07156e-08	-7.4636e-09	4.19499e-08	2.81796e-08	-6.32481e-09	3.08747e-08	-1.58806e-08	-5.03322e-08	2.03863e-09	6.10974e-08	2.19444e-08	-5.05844e-08	5.59285e-08	-1.31592e-08	4.26389e-14
-4.73543e-08	4.00869e-08	1.66825e-09	-1.21993e-08	3.36992e-08	4.40586e-08	2.79022e-08	-1.55289e-08	-2.78776e-08	-3.44304e-08	2.0784e-08	7.90097e-08	1.21134e-08	-6.51977e-08	-2.81612e-08	-3.99519e-08	5.07161e-08	-7.47711e-09	4.22737e-08	9.90231e-09	-1.71381e-08	3.08771e-08	-1.58786e-08	-5.03312e-08	2.03527e-09	6.1108e-08	2.20895e-08	-5.05832e-08	5.57717e-08	-1.32093e-08	4.21368e-14
-4.74234e-08	4.02023e-08	4.00988e-09	-1.21711e-08	3.37818e-08	4.40115e-08	2.77723e-08	-1.56499e-08	-2.67052e-08	-3.4432e-08	2.02596e-08	7.90096e-08	1.24015e-08	-6.52833e-08	-2.81453e-08	-2.70465e-08	5.07172e-08	-7.47583e-09	4.28094e-08	1.41286e-08	-1.68241e-08	3.08735e-08	-1.58914e-08	-5.03368e-08	2.03631e-09	6.11045e-08	2.2e-08	-5.05843e-08	5.60136e-08	-1.31274e-08	4.13884e-14
-4.73831e-08	4.02635e-08	4.25218e-09	-1.21903e-08	3.4024e-08	4.42081e-08	2.81448e-08	-1.59899e-08	-2.64611e-08	-3.44321e-08	2.00593e-08	7.90192e-08	1.28079e-08	-6.26968e-08	-2.8136e-08	-2.91802e-08	5.07172e-08	-7.47279e-09	4.24492e-08	1.9334e-08	-1.38662e-08	3.08808e-08	-1.58608e-08	-1.66359e-08	2.03628e-09	6.10978e-08	2.18873e-08	-5.05841e-08	5.6195e-08	-1.30721e-08	3.90447e-14
-4.68379e-08	4.02919e-08	4.2211e-09	-1.21723e-08	3.40171e-08	4.42346e-08	2.78442e-08	-1.55794e-08	-2.66534e-08	-3.4433e-08	2.00446e-08	7.91708e-08	1.25607e-08	-6.32837e-08	-2.81391e-08	-3.08843e-08	5.07177e-08	-7.49737e-09	4.24909e-08	1.67083e-08	-1.392e-08	3.08816e-08	-1.32692e-08	-1.11496e-08	2.03697e-09	6.11124e-08	2.1919e-08	-5.0375e-08	5.60713e-08	-1.30677e-08	3.88218e-14
-4.70515e-08	4.02737e-08	4.96445e-09	-1.22112e-08	3.24968e-08	4.42701e-08	2.57435e-08	-1.57543e-08	-2.65918e-08	-3.44323e-08	1.9876e-08	7.90966e-08	1.26021e-08	-6.353e-08	-2.81351e-08	-2.78794e-08	5.07179e-08	-7.47196e-09	4.24553e-08	1.71675e-08	-1.65673e-08	3.08768e-08	-1.58197e-08	-1.59532e-08	2.03596e-09	3.27683e-08	2.19005e-08	-5.05842e-08	5.61799e-08	-1.31117e-08	3.61465e-14
-4.70342e-08	4.03479e-08	5.34661e-09	-1.25466e-08	3.05957e-08	4.47286e-08	2.67967e-08	-1.56402e-08	-2.64977e-08	-3.44317e-08	2.00158e-08	7.8989e-08	1.2622e-08	-6.3456e-08	-2.81348e-08	-2.85237e-08	5.07188e-08	-7.47121e-09	4.24888e-08	1.7894e-08	-1.49261e-08	3.08747e-08	-1.08749e-08	-1.53796e-08	2.03662e-09	2.55456e-08	2.19245e-08	-5.05841e-08	5.61527e-08	-1.31138e-08	3.55501e-14
-4.72251e-08	4.02602e-08	4.34169e-09	-1.27819e-08	3.22734e-08	4.43095e-08	2.62351e-08	-1.54749e-08	-2.65067e-08	-3.4433e-08	2.01927e-08	7.92363e-08	1.25523e-08	-6.33341e-08	-2.81385e-08	-2.75264e-08	5.07172e-08	-7.47247e-09	4.24963e-08	1.64895e-08	-7.82499e-09	3.08782e-08	-7.36496e-09	-1.49774e-08	2.03711e-09	2.16613e-08	2.19203e-08	-5.05815e-08	5.61133e-08	-1.31137e-08	3.50908e-14
-4.70995e-08	4.02614e-08	4.67334e-09	-1.23962e-08	3.05386e-08	4.4337e-08	2.65484e-08	-1.55475e-08	-2.65376e-08	-3.44341e-08	1.99942e-08	7.91058e-08	1.2623e-08	-6.33839e-08	-2.81381e-08	-2.8257e-08	5.07181e-08	-7.47279e-09	4.24696e-08	1.70136e-08	-7.75153e-09	3.08782e-08	-8.06798e-09	-1.56278e-08	2.03673e-09	2.23738e-08	2.19226e-08	-5.04025e-08	5.61522e-08	-1.29183e-08	3.50641e-14
-4.71426e-08	4.02593e-08	4.71827e-09	-1.24541e-08	3.17594e-08	4.44311e-08	2.62798e-08	-1.5509e-08	-1.76773e-08	-3.44329e-08	2.01277e-08	7.91352e-08	1.25961e-08	-6.33627e-08	-2.81379e-08	-2.78453e-08	5.07177e-08	-7.47346e-09	4.2489e-08	1.67258e-08	-5.38085e-09	3.08782e-08	-1.15612e-08	-1.5793e-08	2.04024e-09	1.43824e-09	2.19232e-08	-5.0568e-08	5.61329e-08	-1.30328e-08	3.42842e-14
-4.71791e-08	4.02643e-08	4.7774e-09	-1.26274e-08	3.17978e-08	4.44702e-08	2.63685e-08	-1.5496e-08	-1.2856e-08	-3.44327e-08	2.01247e-08	7.90777e-08	1.25854e-08	-6.33302e-08	-2.81384e-08	-2.7741e-08	5.07174e-08	-7.47448e-09	4.24812e-08	1.66758e-08	-5.38911e-09	3.08778e-08	-8.06153e-09	-1.55357e-08	2.04085e-09	-1.94035e-09	2.19637e-08	-5.05797e-08	5.61264e-08	-1.30431e-08	3.40617e-14
-4.7118e-08	4.02629e-08	4.5922e-09	-1.26233e-08	3.07442e-08	4.43876e-08	2.62576e-08	-1.5497e-08	-1.34137e-08	-3.44333e-08	2.01287e-08	7.89959e-08	1.25766e-08	-6.3297e-08	-2.81383e-08	-2.78459e-08	5.07175e-08	-7.4729e-09	4.24843e-08	1.6669e-08	-7.54155e-09	3.08778e-08	-8.27761e-09	-1.56347e-08	2.03829e-09	2.54756e-09	2.19235e-08	-5.04577e-08	5.61341e-08	-1.30921e-08	3.40035e-14
-4.71788e-08	4.02637e-08	4.74989e-09	-1.26539e-08	3.11121e-08	4.44112e-08	2.63073e-08	-1.549e-08	-1.51649e-08	-3.44329e-08	2.01538e-08	7.92579e-08	1.25898e-08	-6.32888e-08	-2.81383e-08	-2.78661e-08	5.07174e-08	-7.47348e-09	4.24841e-08	1.66446e-08	-6.45711e-09	1.99083e-08	-7.83916e-09	-1.55919e-08	2.04027e-09	1.86668e-09	2.19339e-08	-5.05742e-08	5.61204e-08	-1.30989e-08	3.35581e-14
-4.7175e-08	4.02625e-08	4.73139e-09	-1.26653e-08	3.11673e-08	4.44028e-08	2.62883e-08	-1.54974e-08	-1.43359e-08	-3.44329e-08	2.01601e-08	7.91006e-08	1.25843e-08	-6.32811e-08	-2.81384e-08	-2.78318e-08	5.07174e-08	-7.47333e-09	4.24867e-08	1.66222e-08	-6.25316e-09	1.99257e-08	-8.06775e-09	-1.55814e-08	2.03929e-09	1.61301e-09	2.19425e-08	-5.05671e-08	5.61222e-08	-1.30679e-08	3.35066e-14
-4.71229e-08	4.02634e-08	4.68931e-09	-1.2648e-08	3.08492e-08	4.4396e-08	2.62768e-08	-1.54928e-08	-1.39921e-08	-3.4433e-08	2.01466e-08	7.90051e-08	1.25802e-08	-6.33085e-08	-2.81383e-08	-2.7825e-08	5.07175e-08	-7.47294e-09	4.24866e-08	1.66276e-08	-6.65561e-09	2.02841e-08	-8.29749e-09	-1.56599e-08	2.03853e-09	1.88427e-09	2.1935e-08	-5.0491e-08	5.61314e-08	-1.30771e-08	3.34776e-14
-4.71332e-08	4.02632e-08	4.69362e-09	-1.26483e-08	3.08518e-08	4.43962e-08	2.62771e-08	-1.54945e-08	-1.38676e-08	-3.4433e-08	2.01466e-08	7.90193e-08	1.25806e-08	-6.33081e-08	-2.81383e-08	-2.78221e-08	5.07174e-08	-7.47305e-09	4.24855e-08	1.66237e-08	-6.42866e-09	2.03067e-08	-8.2519e-09	-1.56403e-08	2.03861e-09	1.70437e-09	2.19423e-08	-5.0501e-08	5.61305e-08	-1.30772e-08	3.34744e-14
-4.71292e-08	4.02632e-08	4.69059e-09	-1.26479e-08	3.08684e-08	4.43987e-08	2.62857e-08	-1.54941e-08	-1.37544e-08	-3.4433e-08	2.01424e-08	7.90091e-08	1.25806e-08	-6.32289e-08	-2.81383e-08	-2.78157e-08	5.07174e-08	-7.47301e-09	4.24866e-08	1.66263e-08	-6.68144e-09	2.03881e-08	-8.17388e-09	-1.56477e-08	2.03881e-09	1.70338e-09	2.19338e-08	-5.05009e-08	5.61296e-08	-1.30768e-08	3.34656e-14
-4.71366e-08	4.02631e-08	4.67547e-09	-1.26514e-08	3.08894e-08	4.43005e-08	2.62867e-08	-1.54983e-08	-1.38453e-08	-3.4433e-08	2.01445e-08	7.89552e-08	1.25808e-08	-6.32444e-08	-2.81383e-08	-2.78152e-08	5.07174e-08	-7.47308e-09	4.2486e-08	1.66275e-08	-6.54232e-09	2.04018e-08	-8.22031e-09	-1.5636e-08	2.03919e-09	1.81969e-09	2.19338e-08	-5.05099e-08	5.61272e-08	-1.3117e-08	3.34563e-14
-4.71642e-08	4.01263e-08	4.67137e-09	-1.2689e-08	3.08735e-08	4.43881e-08	2.67688e-08	-1.52428e-08	-1.38409e-08	-3.4433e-08	2.00897e-08	7.89417e-08	1.25354e-08	-6.31901e-08	-2.81384e-08	-1.84855e-08	5.07458e-08	-7.52925e-09	4.25729e-08	1.66302e-08	-6.49932e-09	2.03666e-08	-8.22153e-09	-1.56448e-08	2.0468e-09	1.78017e-09	2.19375e-08	-5.05048e-08	5.61177e-08	-9.35978e-09	3.29524e-14
-4.71448e-08	4.01307e-08	4.6692e-09	-1.26632e-08	3.0876e-08	4.43797e-08	1.73475e-08	-1.52284e-08	-1.38434e-08	-3.44331e-08	2.01494e-08	7.90159e-08	1.25096e-08	-6.32267e-08	-2.81384e-08	-2.24517e-08	5.07404e-08	-7.50024e-09	4.24882e-08	1.66276e-08	-6.56147e-09	2.0355e-08	-8.18563e-09	-1.56535e-08	2.04076e-09	1.79847e-09	2.19407e-08	-5.05027e-08	5.61271e-08	-6.84642e-09	3.26662e-14
-4.7152e-08	4.01047e-08	4.67746e-09	-1.26548e-08	3.0896e-08	4.43295e-08	2.1274e-08	-1.51626e-08	-1.38228e-08	-3.44331e-08	2.02171e-08	7.90065e-08	1.24969e-08	-6.32283e-08	-2.81385e-08	-1.99443e-08	5.07407e-08	-7.49935e-09	4.25281e-08	1.66292e-08	-6.53805e-09	2.0385e-08	-8.18882e-09	-7.50296e-09	2.04674e-09	1.82095e-09	2.1939e-08	-5.05046e-08	5.61264e-08	-8.95799e-09	3.25545e-14
-4.71495e-08	4.02433e-08	4.67432e-09	-1.26666e-08	3.08804e-08	4.43861e-08	2.02255e-08	-1.54049e-08	-1.383e-08	-3.44332e-08	2.0194e-08	7.90189e-08	1.248e-08	-2.34235e-08	-2.81384e-08	-1.91597e-08	5.07276e-08	-7.48669e-09	4.25019e-08	3.48748e-09	-6.55975e-09	2.03796e-08	-8.17862e-09	-1.53621e-08	1.75425e-09	1.86964e-09	2.19438e-08	-5.05109e-08	5.61297e-08	-9.58696e-09	2.8978e-14
-4.72711e-08	4.0202e-08	4.67153e-09	-1.25198e-08	3.10317e-08	1.84439e-08	1.99723e-08	-1.53968e-08	-1.38403e-08	-3.44593e-08	2.04303e-08	7.8721e-08	1.24924e-08	-3.39643e-08	-2.81391e-08	-1.96187e-08	5.12395e-08	-7.52637e-09	4.06222e-08	1.33759e-08	-6.56242e-09	2.03065e-08	-8.11826e-09	-6.47164e-09	2.36229e-09	1.79285e-09	2.199e-08	-5.06995e-08	5.63341e-08	-1.02786e-08	2.78645e-14
-4.71544e-08	4.0175e-08	4.68176e-09	-1.26043e-08	3.08383e-08	2.73579e-08	2.02714e-08	-1.53438e-08	-1.38415e-08	-3.44536e-08	2.01674e-08	7.82982e-08	1.30297e-08	-2.71911e-08	-2.81393e-08	-1.985e-08	5.1456e-08	-7.51565e-09	4.09785e-08	8.62006e-09	-6.20749e-09	2.00007e-08	-8.07028e-09	-1.13956e-08	2.29441e-09	1.8081e-09	2.21571e-08	-3.66278e-08	5.61527e-08	-8.88698e-09	2.65396e-14
-4.71318e-08	4.01283e-08	4.68502e-09	-1.26456e-08	3.06905e-08	2.4378e-08	2.02618e-08	-1.54066e-08	-1.38508e-08	-3.44762e-08	1.94287e-08	7.82862e-08	1.27459e-08	-2.45128e-08	-2.81486e-08	-1.98797e-08	5.08342e-08	-7.52515e-09	3.93098e-08	1.18631e-08	3.5003e-09	2.01136e-08	-8.09858e-09	-4.28449e-09	2.35107e-09	1.79962e-09	2.19747e-08	-3.25194e-08	5.6288e-08	-8.2676e-09	2.56485e-14
-4.72214e-08	4.00778e-08	4.67676e-09	-1.25996e-08	3.09751e-08	2.21551e-08	2.06726e-08	-1.53807e-08	-1.37509e-08	-3.44754e-08	1.96464e-08	7.83765e-08	1.28816e-08	-2.54601e-08	-2.81186e-08	9.99026e-10	5.10515e-08	-2.92571e-09	3.97744e-08	9.64343e-09	1.67665e-09	1.98955e-08	-8.05613e-09	-1.79784e-09	2.15327e-09	1.79934e-09	2.19667e-08	-3.38334e-08	5.62603e-08	-8.59598e-09	2.52741e-14
-4.71887e-08	4.01316e-08	4.68099e-09	-1.26296e-08	3.07624e-08	2.28173e-08	2.0802e-08	-1.53972e-08	-1.38224e-08	-3.44831e-08	1.99207e-08	7.84153e-08	1.28549e-08	-2.2771e-08	-2.80981e-08	-5.8279e-10	5.08738e-08	-4.87779e-09	3.98656e-08	9.18128e-09	2.02263e-09	2.00807e-08	-8.00665e-09	-2.90649e-09	2.4053e-09	1.80155e-09	2.2082e-08	-3.35331e-08	5.62979e-08	-8.42532e-09	2.5182e-14
-4.71892e-08	4.01388e-08	4.68105e-09	-1.26294e-08	3.07619e-08	2.25127e-08	2.06765e-08	-1.53962e-08	-1.38284e-08	-3.44819e-08	1.99054e-08	7.84635e-08	1.28548e-08	-2.27806e-08	-2.81032e-08	-6.56504e-10	5.08749e-08	-4.90837e-09	3.98652e-08	9.52684e-09	1.91133e-09	2.00984e-08	-8.01494e-09	-3.07596e-09	2.3232e-09	1.80152e-09	2.20471e-08	-3.35488e-08	5.62673e-08	-8.39797e-09	2.51748e-14
-4.71765e-08	4.01262e-08	3.77273e-09	-1.26254e-08	3.07231e-08	2.18908e-08	2.06279e-08	-1.41179e-08	-1.38274e-08	-3.36693e-08	1.97478e-08	7.83958e-08	1.28473e-08	-2.33712e-08	-2.15745e-09	-2.96418e-09	5.08911e-08	-4.72272e-09	3.982e-08	9.5012e-09	1.34972e-09	2.00296e-08	-8.0367e-09	-4.7734e-09	2.27197e-09	1.80158e-09	2.20647e-08	-3.3872e-08	5.62757e-08	-8.47772e-09	2.43026e-14
-4.72973e-08	3.95881e-08	4.63793e-09	-1.26129e-08	3.07912e-08	2.23277e-08	2.06176e-08	-1.50203e-08	-1.38298e-08	-3.39233e-08	1.43879e-08	7.83949e-08	2.50432e-09	-2.36238e-08	-6.70624e-09	-2.53684e-09	5.05103e-08	-5.38481e-09	3.97104e-08	9.58829e-09	2.02526e-09	1.998e-08	-7.95255e-09	-4.17081e-09	2.27594e-09	1.80137e-09	2.20142e-08	-3.33302e-08	5.62692e-08	-8.53357e-09	2.39688e-14
-4.74641e-08	3.97325e-08	4.16981e-09	-1.26003e-08	3.07549e-08	2.20554e-08	2.05411e-08	-1.50485e-08	-1.38272e-08	-3.36276e-08	1.36587e-08	7.8386e-08	3.26466e-09	-2.35726e-08	2.99672e-10	-2.23814e-09	5.05395e-08	-4.89131e-09	3.96931e-08	9.74155e-09	1.87815e-09	2.0011e-08	-7.99039e-09	-3.25093e-09	2.28906e-09	1.80158e-09	2.20266e-08	-3.35176e-08	5.62752e-08	-8.54894e-09	2.38968e-14
-4.73251e-08	3.96576e-08	4.31365e-09	-1.17472e-08	3.07726e-08	2.2098e-08	2.05924e-08	-1.50495e-08	-1.3828e-08	-3.37566e-08	1.4005e-08	7.83887e-08	2.64812e-09	-2.3587e-08	-2.51632e-09	-2.60473e-09	5.05263e-08	-5.04139e-09	3.97028e-08	9.74421e-09	2.07809e-09	1.99839e-08	-7.9676e-09	-3.36755e-09	2.28144e-09	1.80147e-09	2.20177e-08	-3.33088e-08	5.627e-08	-8.53518e-09	2.38729e-14
-4.74245e-08	3.97168e-08	4.10478e-09	-1.05469e-08	3.07596e-08	2.21169e-08	2.05439e-08	-1.50959e-08	-1.38268e-08	-3.3741e-08	1.39038e-08	7.83745e-08	2.74847e-09	-2.35859e-08	-2.442e-09	-2.26069e-09	5.03551e-08	-5.31189e-09	3.96871e-08	9.8364e-09	2.71027e-09	1.99727e-08	-7.97015e-09	-3.49484e-09	2.28372e-09	1.80139e-09	2.20172e-08	-3.33681e-08	5.6274e-08	-8.53881e-09	2.38443e-14
-4.74193e-08	3.96487e-08	4.14308e-09	-1.06799e-08	3.07594e-08	2.21504e-08	2.0542e-08	-1.50616e-08	-1.38267e-08	-3.38397e-08	1.38717e-08	7.8377e-08	2.84127e-09	-2.35899e-08	-2.77461e-09	-2.40643e-09	2.3989e-08	-5.09959e-09	3.96893e-08	9.82012e-09	2.72565e-09	1.99663e-08	-7.96379e-09	-3.46483e-09	2.32136e-09	2.18208e-09	2.20181e-08	-3.33347e-08	5.62734e-08	-8.54407e-09	2.18877e-14
-4.73979e-08	3.96805e-08	4.14465e-09	-1.10804e-08	2.51174e-08	2.22069e-08	2.05096e-08	-1.50904e-08	-1.33852e-08	-3.37776e-08	1.40115e-08	7.83881e-08	3.44956e-09	-2.35867e-08	-2.98019e-09	-2.40242e-09	2.82649e-08	-4.99582e-09	3.98175e-08	9.86196e-09	2.36564e-09	1.99479e-08	-8.26403e-09	-3.3525e-09	2.17505e-09	1.90848e-09	2.20188e-08	-3.33284e-08	5.62625e-08	-8.46042e-09	2.18081e-14
-4.74098e-08	3.96768e-08	4.25672e-09	-1.11919e-08	2.73382e-08	2.22714e-08	2.04971e-08	-1.50628e-08	-1.29691e-08	-3.37513e-08	1.39647e-08	7.83869e-08	3.15724e-09	-2.36003e-08	-2.85794e-09	-2.47244e-09	2.95245e-08	-4.57754e-09	3.83289e-08	9.78641e-09	2.4452e-09	9.29197e-10	-8.03147e-09	-3.28342e-09	2.20034e-09	3.79186e-09	2.20196e-08	-3.31858e-08	5.62648e-08	-8.33145e-09	2.1464e-14
-4.73946e-08	3.96751e-08	4.24093e-09	-1.14466e-08	2.67574e-08	2.22111e-08	1.68363e-08	-1.50725e-08	-1.2923e-08	-3.37623e-08	1.39599e-08	7.83859e-08	3.23062e-09	-2.3593e-08	-2.56326e-09	-2.46785e-09	2.77556e-08	-4.93132e-09	3.89033e-08	9.84303e-09	2.4891e-09	4.98791e-09	-8.05063e-09	-3.26812e-09	2.08589e-09	2.74495e-09	2.20175e-08	-3.32665e-08	5.62702e-08	-8.1089e-09	2.12622e-14
-4.73908e-08	3.96806e-08	4.24516e-09	-1.14489e-08	2.52606e-08	2.22172e-08	1.47948e-08	-1.50931e-08	-1.30638e-08	-3.37774e-08	1.39511e-08	7.83857e-08	3.30713e-09	-2.35862e-08	-2.72241e-09	-2.41038e-09	2.67518e-08	-4.77986e-09	3.89248e-08	9.83263e-09	2.48815e-09	3.78221e-09	-8.06005e-09	-3.28145e-09	2.11938e-09	3.51782e-09	2.2018e-08	-3.32424e-08	5.62695e-08	-8.23812e-09	2.10663e-14
-4.73907e-08	3.96803e-08	4.22048e-09	-1.14648e-08	2.48901e-08	2.21891e-08	1.50805e-08	-1.50653e-08	-1.3048e-08	-3.37859e-08	1.39519e-08	7.83856e-08	3.29664e-09	-2.35898e-08	-2.71681e-09	-2.41914e-09	2.64993e-08	-4.80778e-09	3.89447e-08	9.79483e-09	2.50876e-09	3.13126e-09	-8.22824e-09	-3.28472e-09	2.15173e-09	2.81114e-09	2.20111e-08	-3.3071e-08	5.62704e-08	-8.2593e-09	2.1025e-14
-4.73913e-08	3.96733e-08	4.22959e-09	-1.14197e-08	2.52573e-08	2.22115e-08	1.39463e-08	-1.50681e-08	-1.2943e-08	-3.37816e-08	1.3954e-08	7.83852e-08	3.28248e-09	-2.35911e-08	-2.60207e-09	-2.44819e-09	2.66573e-08	-4.89883e-09	3.84333e-08	9.825e-09	2.52041e-09	4.34846e-09	-8.09837e-09	-3.29868e-09	2.04979e-09	2.63421e-09	2.20099e-08	-3.32452e-08	5.62693e-08	-8.10423e-09	2.09915e-14
-4.73921e-08	3.96765e-08	4.24781e-09	-1.13972e-08	2.53062e-08	2.22117e-08	1.44016e-08	-1.50674e-08	-1.28659e-08	-3.37824e-08	1.3955e-08	7.83852e-08	3.28667e-09	-2.26758e-08	-2.61008e-09	-2.44781e-09	2.66547e-08	-4.91559e-09	3.85051e-08	9.75882e-09	2.51323e-09	4.80197e-09	-8.07956e-09	-3.27886e-09	2.06862e-09	2.85576e-09	2.20102e-08	-3.31964e-08	5.62694e-08	-7.86486e-09	2.09648e-14
-4.74083e-08	3.65765e-08	4.23061e-09	-1.13776e-08	2.24805e-08	2.22117e-08	1.43476e-08	-1.50712e-08	-1.29516e-08	-3.39365e-08	1.42316e-08	7.14677e-08	3.27225e-09	-2.31193e-08	-2.64143e-09	-2.43829e-09	2.68815e-08	-4.8918e-09	3.64309e-08	9.74911e-09	2.75332e-09	3.70344e-09	-8.34223e-09	-3.29165e-09	2.0886e-09	2.96968e-09	2.20002e-08	-3.3195e-08	5.62322e-08	-7.84725e-09	1.94454e-14
-4.75364e-08	3.70542e-08	4.65188e-09	-1.03806e-08	2.17244e-08	2.22064e-08	1.45789e-08	-1.50603e-08	-1.27919e-08	-3.41546e-08	1.49193e-08	7.27839e-08	3.27545e-09	-2.35475e-08	-2.66308e-09	-2.33142e-09	7.29069e-09	-4.88919e-09	3.85724e-08	9.55624e-09	2.62776e-09	4.01919e-09	-8.25615e-09	-3.28916e-09	-2.90225e-10	2.80542e-09	1.68607e-08	-3.31832e-08	5.62695e-08	-8.63312e-09	1.89869e-14
-4.74356e-08	3.47726e-08	4.27476e-09	-1.11003e-08	9.96201e-09	2.21996e-08	1.44929e-08	-1.50664e-08	-1.2717e-08	-3.40696e-08	1.49099e-08	7.06633e-08	3.27957e-09	-2.30767e-08	-2.65491e-09	-2.41602e-09	1.89117e-08	-4.89585e-09	3.85058e-08	9.59858e-09	3.91143e-09	4.29117e-09	-8.16487e-09	-3.28562e-09	8.0041e-10	2.74159e-09	1.8e-08	-3.31847e-08	5.62644e-08	-8.30514e-09	1.84598e-14
-3.10214e-08	3.61645e-08	4.33227e-09	-1.12305e-08	1.88491e-08	2.19105e-08	1.45882e-08	-1.50674e-08	-1.27655e-08	-2.11862e-08	1.2468e-08	7.11839e-08	3.27811e-09	-2.32664e-08	2.44822e-09	-2.41582e-09	1.08097e-08	-4.91618e-09	3.85563e-08	9.63037e-09	4.35046e-09	3.98433e-09	-8.29091e-09	-3.67117e-09	-2.40115e-10	2.98723e-09	1.89173e-08	-3.30873e-08	5.62755e-08	-8.38996e-09	1.66249e-14
-1.71968e-08	3.53904e-08	4.33461e-09	-1.11347e-08	1.59005e-08	2.25348e-08	1.4527e-08	-1.50898e-08	-1.28083e-08	-7.86581e-09	1.43387e-08	7.12552e-08	3.27877e-09	-2.32185e-08	-1.15387e-10	-2.41214e-09	1.47143e-08	-4.8937e-09	3.84195e-08	9.628e-09	3.70687e-09	3.59801e-09	-8.19338e-09	-4.13734e-09	3.94213e-10	2.44988e-09	1.88267e-08	-3.30943e-08	5.62664e-08	-8.40674e-09	1.55674e-14
-1.58681e-08	3.49015e-08	4.34259e-09	-1.11055e-08	1.60195e-08	2.23671e-08	1.45214e-08	-1.50907e-08	-1.28049e-08	-1.01851e-08	1.45175e-08	7.12454e-08	3.2788e-09	-2.32469e-08	8.21499e-10	-2.41444e-09	1.46462e-08	-4.89615e-09	3.84317e-08	9.62268e-09	3.68773e-09	3.72235e-09	-8.20141e-09	-4.88267e-09	3.65396e-10	3.46501e-09	1.83992e-08	-3.31144e-08	5.6268e-08	-8.41205e-09	1.55304e-14
-2.06463e-08	3.48151e-08	4.315e-09	-1.11981e-08	1.49002e-08	2.15276e-08	1.45266e-08	-1.50335e-08	-1.27952e-08	-9.67222e-09	1.38259e-08	7.14057e-08	3.31947e-09	-2.32532e-08	-8.15953e-10	-2.4133e-09	2.78835e-09	-5.12953e-09	3.84379e-08	9.63235e-09	3.34501e-09	3.74008e-09	-8.21712e-09	-4.29261e-09	2.68456e-10	3.07034e-09	1.91507e-08	-3.31446e-08	5.62664e-08	-8.30002e-09	1.54354e-14
-1.1435e-08	3.53871e-08	6.64053e-10	-4.75233e-09	1.10561e-08	2.18904e-08	1.45212e-08	-1.4682e-08	-1.27922e-08	-1.393e-08	1.43358e-08	7.13345e-08	3.27781e-09	-1.59432e-08	-1.0024e-09	-2.32916e-09	3.07958e-09	-4.909e-09	3.83287e-08	9.63168e-09	3.52894e-09	3.75109e-09	-8.22113e-09	-4.30864e-09	2.62547e-10	3.52929e-09	1.85469e-08	-3.31405e-08	5.62653e-08	-8.35537e-09	1.47556e-14
-1.08564e-08	3.42681e-08	-1.56147e-09	-8.32121e-09	2.62161e-09	2.19984e-08	1.45262e-08	-1.4227e-08	-1.27883e-08	-1.11542e-08	1.43699e-08	7.1328e-08	3.28814e-09	-1.76809e-08	-1.21605e-09	-2.31792e-09	4.9803e-09	-4.93569e-09	3.8336e-08	9.63051e-09	4.91461e-09	3.77985e-09	-8.21991e-09	-4.23277e-09	3.11495e-10	3.31088e-09	1.85026e-08	-3.31396e-08	5.62647e-08	-8.34189e-09	1.46029e-14
-8.91289e-09	3.22864e-08	-3.85497e-09	-3.73037e-09	4.44383e-09	2.18559e-08	1.45208e-08	-1.44703e-08	-1.27886e-08	-1.38565e-08	1.44319e-08	7.13451e-08	3.2287e-09	-1.63198e-08	-9.06971e-10	-2.33193e-09	5.0606e-09	-4.90689e-09	3.83331e-08	9.62879e-09	4.55682e-09	3.75375e-09	-8.22281e-09	-4.31897e-09	3.01684e-10	3.34442e-09	1.87758e-08	-3.31321e-08	5.62654e-08	-8.35887e-09	1.44354e-14
-9.29787e-09	3.15836e-08	-3.43589e-12	-6.47008e-09	4.61678e-09	2.19903e-08	1.45458e-08	-1.42368e-08	-1.27934e-08	-1.22726e-08	1.42634e-08	7.13332e-08	3.27504e-09	-1.69687e-08	-8.33784e-10	-2.33862e-09	5.42918e-09	-4.92153e-09	3.83019e-08	9.62981e-09	5.18667e-09	3.76313e-09	-8.22076e-09	-4.26518e-09	3.14364e-10	3.35602e-09	1.86438e-08	-3.31373e-08	5.62653e-08	-8.33426e-09	1.43886e-14
-1.08355e-08	3.26416e-08	-6.27852e-10	-4.96128e-09	5.01986e-09	2.19209e-08	1.45309e-08	-1.44379e-08	-1.28126e-08	-1.27012e-08	1.44152e-08	7.13382e-08	3.1677e-09	-1.69894e-08	-8.50726e-10	-2.33785e-09	5.15224e-09	-4.92669e-09	3.83251e-08	9.63019e-09	4.9062e-09	4.2262e-09	-8.22038e-09	-4.06344e-09	2.96097e-10	3.36351e-09	1.86628e-08	-3.2752e-08	1.11845e-08	-8.34721e-09	1.14261e-14
-1.05447e-08	3.15297e-08	-1.68444e-09	-6.44151e-09	5.10777e-09	2.19903e-08	1.45326e-08	-1.44764e-08	-1.28094e-08	-1.19326e-08	1.43142e-08	5.31111e-08	3.25467e-09	-1.70583e-08	-8.59025e-10	-2.32575e-09	5.63508e-09	-4.92113e-09	2.9899e-08	1.07319e-08	4.92256e-09	4.65165e-09	-8.21965e-09	-4.17075e-09	3.04127e-10	3.36325e-09	1.87017e-08	-3.30795e-08	2.37018e-08	-8.34002e-09	9.0026e-15
-9.21033e-09	2.61726e-08	-1.43797e-09	-6.04727e-09	5.24525e-09	2.21329e-08	1.45289e-08	-1.52121e-08	-1.27967e-08	-1.23533e-08	1.43503e-08	4.97334e-08	3.60078e-09	-1.65631e-08	-9.15986e-10	-2.26826e-09	5.76395e-09	-4.91575e-09	2.95896e-08	1.0189e-08	4.71509e-09	4.76599e-09	-8.21846e-09	-4.49589e-09	3.18046e-10	3.36188e-09	1.87591e-08	-3.30165e-08	1.70448e-08	-8.34337e-09	8.04032e-15
-9.20896e-09	1.91796e-08	-1.92858e-09	-6.19762e-09	5.38929e-09	2.21027e-08	1.45269e-08	-1.61804e-08	-1.27973e-08	-1.25031e-08	1.42689e-08	4.8044e-08	5.87414e-09	-1.7183e-08	-9.25183e-10	-2.30311e-09	6.05763e-09	-4.91685e-09	3.03466e-08	1.02408e-08	5.01763e-09	7.06298e-09	-8.21793e-09	-4.62114e-09	3.22891e-10	3.35551e-09	1.87104e-08	-3.29725e-08	6.15043e-09	-8.33887e-09	7.45966e-15
-9.43489e-09	1.92387e-08	-1.97395e-09	-6.20382e-09	5.3617e-09	2.20995e-08	1.45258e-08	-1.57693e-08	-1.27977e-08	-1.23384e-08	1.42707e-08	4.80681e-08	5.90094e-09	-1.72157e-08	-9.23411e-10	-2.29459e-09	5.68461e-09	-4.91848e-09	3.02524e-08	1.00146e-08	5.01304e-09	7.00974e-09	-8.21797e-09	-4.4068e-09	3.21708e-10	3.35549e-09	1.871e-08	-3.29725e-08	7.21627e-09	-8.33878e-09	7.44932e-15
-9.33794e-09	1.99817e-08	-1.80152e-09	1.73068e-09	5.31411e-09	1.35113e-08	1.45261e-08	-1.57038e-08	-1.27867e-08	-1.2419e-08	1.43494e-08	4.93302e-08	5.60908e-09	-1.71952e-08	-9.25674e-10	-2.19136e-09	5.6901e-09	-4.91802e-09	2.24381e-08	1.01951e-08	4.95346e-09	6.78086e-09	-8.22145e-09	-4.46606e-09	3.07175e-10	3.15836e-09	1.87183e-08	-3.30476e-08	8.68031e-09	-8.08788e-09	6.8664e-15
-9.37705e-09	2.02729e-08	-1.9094e-09	1.12925e-10	5.30783e-09	1.43148e-08	1.45262e-08	-1.58987e-08	-1.27941e-08	-1.23942e-08	1.43296e-08	4.88279e-08	5.51738e-09	-1.71769e-08	-9.2319e-10	-2.2826e-09	6.0394e-09	-5.02681e-09	2.36847e-08	1.01583e-08	4.8723e-09	6.64268e-09	-8.2181e-09	-4.46237e-09	3.09731e-10	3.2531e-09	1.87123e-08	-3.30459e-08	7.89211e-09	-4.33199e-09	6.85292e-15
-9.32581e-09	2.03054e-08	-1.79807e-09	7.27603e-10	5.33567e-09	1.30602e-08	1.4527e-08	-1.58039e-08	-1.27903e-08	-1.2438e-08	1.16334e-08	4.86178e-08	5.40951e-09	-1.71894e-08	-9.22908e-10	-2.33711e-09	5.75391e-09	-4.91862e-09	2.29145e-08	1.0185e-08	4.9295e-09	6.74765e-09	-8.22079e-09	-4.46678e-09	3.10873e-10	3.19019e-09	1.87149e-08	-3.30459e-08	8.73109e-09	-6.93837e-09	6.73165e-15
-8.13188e-09	1.99082e-08	-1.89192e-09	-3.58846e-09	5.20268e-09	1.09903e-08	1.45164e-08	-1.46411e-08	-1.27953e-08	-1.63236e-08	1.14982e-08	4.87282e-08	5.38779e-09	-1.68607e-08	-9.23063e-10	-2.26215e-09	5.86836e-09	-4.92147e-09	2.32837e-08	1.00889e-08	4.83817e-09	5.95268e-09	-4.93201e-10	-4.4383e-09	3.98863e-10	-2.65462e-09	1.92862e-08	-3.29821e-08	9.78477e-09	-6.53724e-09	6.69479e-15
-9.35875e-09	2.00265e-08	-1.90988e-09	-1.83928e-09	5.30126e-09	1.2172e-08	1.42666e-08	-1.41503e-09	-1.27926e-08	-1.24253e-08	1.14264e-08	4.85085e-08	5.49058e-09	-1.71241e-08	-1.22795e-09	-2.26844e-09	5.72822e-09	-4.92945e-09	2.33001e-08	1.01219e-08	4.92311e-09	6.39824e-09	-8.21913e-09	-4.44025e-09	3.14721e-10	3.27181e-09	1.81708e-08	-3.2761e-08	9.04176e-09	-6.498e-09	6.40233e-15
-9.34788e-09	2.02333e-08	-1.79058e-09	-2.74365e-09	5.30627e-09	1.20871e-08	1.45062e-08	-3.76985e-09	-1.27908e-08	-1.24343e-08	1.13669e-08	4.86558e-08	5.44739e-09	-1.71513e-08	-1.18543e-09	-2.24457e-09	5.80939e-09	-4.92141e-09	2.31535e-08	1.00732e-08	4.90037e-09	6.49289e-09	-8.21588e-09	-4.4598e-09	3.13063e-10	3.25491e-09	1.02733e-08	-3.26012e-08	8.84706e-09	-6.75844e-09	6.20359e-15
-9.33012e-09	2.00977e-08	-1.87776e-09	-2.70147e-09	5.30548e-09	1.19032e-08	1.44959e-08	-1.25868e-09	-1.27915e-08	-1.2433e-08	1.13036e-08	4.86937e-08	5.45166e-09	-1.71488e-08	-1.32124e-09	-2.3014e-09	5.22612e-09	-4.91269e-09	2.31383e-08	1.00894e-08	4.92783e-09	6.45192e-09	-8.20559e-09	-4.45174e-09	3.13807e-10	3.25459e-09	9.93952e-09	-3.24489e-08	8.88873e-09	-6.82971e-09	6.16099e-15
-6.84427e-09	1.99853e-08	1.21309e-09	-2.4567e-09	5.30729e-09	1.20208e-08	1.44948e-08	-4.455e-09	-1.27749e-08	-1.24276e-08	6.09698e-09	4.72702e-08	5.45704e-09	-1.71345e-08	-1.19063e-09	-2.2839e-09	5.31799e-09	-2.13887e-10	2.3249e-08	1.00857e-08	4.91313e-09	6.39125e-09	-8.21194e-09	-4.44143e-09	3.09598e-10	3.26469e-09	1.98165e-10	-3.27481e-08	8.8781e-09	-6.39362e-09	5.80131e-15
-6.84427e-09	1.99853e-08	1.21309e-09	-2.4567e-09	5.30729e-09	1.20208e-08	1.44948e-08	-4.455e-09	-1.27749e-08	-1.24276e-08	6.09698e-09	4.72702e-08	5.45704e-09	-1.71345e-08	-1.19063e-09	-2.2839e-09	5.31799e-09	-2.13887e-10	2.3249e-08	1.00857e-08	4.91313e-09	6.39125e-09	-8.21194e-09	-4.44143e-09	3.09598e-10	3.26469e-09	1.98165e-10	-3.27481e-08	8.8781e-09	-6.39362e-09	5.80131e-15
-7.04587e-09	2.0033e-08	3.18985e-10	-2.49434e-09	5.30725e-09	1.20186e-08	1.44901e-08	-4.06684e-09	-1.27808e-08	-1.2427e-08	6.30928e-09	4.7256e-08	5.45733e-09	-1.71357e-08	-1.24286e-09	-2.27845e-09	5.84271e-09	-3.37227e-11	2.32221e-08	1.00827e-08	4.91278e-09	6.40967e-09	-8.21176e-09	-4.4453e-09	3.09432e-10	3.25949e-09	-4.29362e-10	-3.26341e-08	8.9e-09	-6.39608e-09	5.80076e-15
-7.03893e-09	2.00288e-08	5.0208e-10	-2.4338e-09	5.30777e-09	1.20315e-08	1.44926e-08	-3.69143e-09	-1.27378e-08	-1.24277e-08	6.21419e-09	4.72647e-08	5.45726e-09	-1.71355e-08	-1.19455e-09	-2.27954e-09	5.38846e-09	-8.25656e-10	2.32367e-08	1.00825e-08	4.91385e-09	6.43795e-09	-8.21125e-09	-4.44155e-09	3.09396e-10	3.26376e-09	4.54126e-11	-3.26931e-08	8.88158e-09	-6.42039e-09	5.79652e-15
-6.96423e-09	2.00243e-08	5.25181e-10	-2.44504e-09	5.30742e-09	1.20245e-08	1.44909e-08	-3.73757e-09	-1.27573e-08	-1.2427e-08	6.24289e-09	4.72539e-08	5.45786e-09	-1.71359e-08	-1.2145e-09	-2.2804e-09	5.53001e-09	-4.99696e-10	2.32291e-08	1.00827e-08	4.9135e-09	6.4291e-09	-8.21151e-09	-4.44297e-09	3.09387e-10	3.26168e-09	4.76064e-11	-3.26737e-08	8.8892e-09	-6.40366e-09	5.79468e-15
-6.93489e-09	1.99545e-08	7.19332e-10	-2.46228e-09	5.30751e-09	1.20249e-08	1.44946e-08	-3.89063e-09	-1.27614e-08	-1.24271e-08	6.19079e-09	4.72405e-08	5.45771e-09	-1.71352e-08	-1.19374e-09	-2.28091e-09	5.48119e-09	-4.55399e-10	2.32326e-08	1.00752e-08	4.91363e-09	6.42299e-09	-8.21127e-09	-4.4436e-09	3.09451e-10	3.26416e-09	1.87012e-10	-3.26809e-08	8.89119e-09	-6.41638e-09	5.79129e-15
-6.92824e-09	1.99819e-08	7.30041e-10	-2.47274e-09	5.2217e-09	1.20275e-08	1.4494e-08	-3.83496e-09	-1.27624e-08	-1.24271e-08	6.20103e-09	2.02939e-08	5.45839e-09	-1.70104e-08	9.30133e-09	-2.28101e-09	5.51616e-09	5.88225e-10	1.91794e-08	1.00997e-08	7.79794e-09	6.42004e-09	-8.21191e-09	-4.44381e-09	4.68489e-10	1.86261e-09	1.60304e-10	-3.2683e-08	1.15632e-09	-6.40752e-09	3.83323e-15
-6.93173e-09	1.99837e-08	6.95112e-10	-2.48693e-09	5.25505e-09	1.20286e-08	1.44937e-08	-3.84716e-09	-1.27588e-08	-1.24271e-08	6.20142e-09	2.07202e-08	5.45925e-09	-1.70113e-08	7.84639e-09	-2.2731e-09	5.53831e-09	-8.09892e-11	1.73401e-08	1.00938e-08	6.15857e-09	6.42006e-09	-8.2119e-09	-4.44325e-09	7.69616e-10	2.09453e-09	1.70854e-10	-3.26815e-08	2.64605e-09	-6.41071e-09	3.74291e-15
-6.93102e-09	1.99826e-08	7.1404e-10	-2.4869e-09	5.25082e-09	1.20283e-08	1.44937e-08	-3.8454e-09	-1.27594e-08	-1.24271e-08	6.20149e-09	2.08298e-08	5.45908e-09	-1.70122e-08	6.60982e-09	-2.27474e-09	5.53741e-09	7.78964e-11	1.74629e-08	1.00933e-08	6.3583e-09	6.42038e-09	-8.21182e-09	-4.44325e-09	8.13907e-10	2.07958e-09	1.70642e-10	-3.26822e-08	2.35425e-09	-6.40959e-09	3.73489e-15
-6.9311e-09	1.99859e-08	6.98769e-10	-2.48045e-09	5.25163e-09	1.20265e-08	1.44934e-08	-3.81451e-09	-1.27621e-08	-1.2427e-08	6.20881e-09	2.09166e-08	5.45965e-09	-1.70351e-08	3.19444e-09	-2.27976e-09	5.53521e-09	4.21178e-10	1.73043e-08	1.00924e-08	6.97733e-09	6.41673e-09	-8.21171e-09	-4.44306e-09	4.99956e-10	2.05708e-09	1.40927e-10	-3.26785e-08	3.34532e-09	-6.40572e-09	3.71346e-15
-6.9317e-09	1.99833e-08	6.9325e-10	-2.48625e-09	5.25075e-09	1.20283e-08	1.44937e-08	-3.84477e-09	-1.27606e-08	-1.24271e-08	6.20258e-09	2.09121e-08	5.45986e-09	-1.70237e-08	1.87617e-09	-2.27471e-09	5.53821e-09	8.89594e-11	1.7281e-08	1.00932e-08	6.68407e-09	6.41688e-09	-8.21178e-09	-4.4432e-09	7.89516e-10	1.59369e-09	1.75137e-10	-3.26807e-08	2.60796e-09	-6.40598e-09	3.69578e-15
-6.95895e-09	1.99872e-08	6.93606e-10	-2.46936e-09	5.25557e-09	1.20324e-08	1.45536e-08	-3.80738e-09	-1.29263e-08	-1.24166e-08	6.22287e-09	1.94256e-08	5.48263e-09	-1.71498e-08	2.009e-09	-2.26982e-09	5.59463e-09	2.2182e-10	1.73077e-08	4.75792e-09	6.68482e-09	6.41325e-09	-8.22388e-09	-4.44284e-09	8.36575e-10	1.18156e-09	1.5918e-10	-3.26791e-08	3.5577e-09	-6.40368e-09	3.57434e-15
-6.94281e-09	1.99852e-08	6.88588e-10	-2.47198e-09	5.25693e-09	1.21002e-08	1.45681e-08	-3.81496e-09	-1.29289e-08	-1.24115e-08	6.22305e-09	1.94669e-08	5.46089e-09	-1.70686e-08	2.32302e-09	-2.25411e-09	5.57127e-09	2.17584e-10	1.73026e-08	4.00833e-09	6.60218e-09	6.41541e-09	-8.21531e-09	-4.44274e-09	7.33435e-10	1.2487e-09	1.63368e-10	-3.26787e-08	3.02537e-09	-6.40531e-09	3.56426e-15
-6.96748e-09	1.99852e-08	6.92001e-10	-2.47609e-09	5.25536e-09	1.21128e-08	1.45578e-08	-3.82684e-09	-1.28688e-08	-1.24179e-08	6.22604e-09	1.93453e-08	5.47521e-09	-1.70902e-08	2.55471e-09	-2.26445e-09	5.58241e-09	2.34478e-10	1.73488e-08	3.11082e-09	6.58888e-09	6.41467e-09	-8.21809e-09	-4.4428e-09	8.5686e-10	1.41857e-09	1.62257e-10	-3.26793e-08	3.12629e-09	-6.40508e-09	3.55722e-15
-6.95339e-09	1.99863e-08	6.90917e-10	-2.47064e-09	5.25278e-09	1.21001e-08	1.45498e-08	-3.82322e-09	-1.28316e-08	-1.24186e-08	6.21793e-09	1.94061e-08	5.47868e-09	-1.70998e-08	2.53529e-09	-2.26192e-09	5.56947e-09	2.59844e-10	1.72437e-08	3.12316e-09	6.58328e-09	6.41454e-09	-8.21619e-09	-4.44312e-09	8.508e-10	1.34472e-09	1.6181e-10	-3.26798e-08	3.04559e-09	-6.40517e-09	3.55355e-15
-6.94647e-09	5.23926e-09	6.91551e-10	-2.4761e-09	5.22136e-09	1.20851e-08	1.45441e-08	-3.8213e-09	-1.28392e-08	-1.2414e-08	6.32362e-09	1.93898e-08	5.46911e-09	-1.71021e-08	2.58281e-09	-2.26675e-09	5.57958e-09	2.84589e-10	1.7359e-08	3.29309e-09	6.57747e-09	6.41717e-09	-8.22187e-09	-4.44281e-09	8.08452e-10	1.26335e-09	3.69384e-10	-3.26547e-08	3.19167e-09	-6.40536e-09	3.18597e-15
-6.94497e-09	1.3827e-09	6.4245e-10	-2.46819e-09	5.13687e-09	1.21042e-08	1.45462e-08	-3.82119e-09	-1.28724e-08	-1.24162e-08	6.22818e-09	1.94294e-08	5.47589e-09	-1.71019e-08	2.50082e-09	-2.25305e-09	5.57277e-09	2.83965e-10	1.73094e-08	3.2202e-09	6.53961e-09	6.5605e-09	-8.21996e-09	-4.44295e-09	8.27643e-10	1.35867e-09	3.2257e-10	-3.26489e-08	3.0653e-09	-6.40553e-09	3.15893e-15
-6.95151e-09	1.11664e-09	5.42752e-10	-2.47295e-09	5.04449e-09	1.21012e-08	1.45421e-08	-3.82204e-09	-1.28677e-08	-1.24165e-08	6.28919e-09	1.93564e-08	5.47565e-09	-1.71073e-08	2.50653e-09	-2.25419e-09	5.5754e-09	2.89411e-10	1.73094e-08	3.26126e-09	6.54435e-09	6.57369e-09	-8.21994e-09	-4.44293e-09	8.34717e-10	1.36014e-09	3.13722e-10	-3.26507e-08	3.10705e-09	-6.4056e-09	3.1561e-15
-6.92664e-09	7.45207e-10	6.88187e-10	-2.47192e-09	5.17196e-09	1.21069e-08	1.45437e-08	-3.82021e-09	-1.28732e-08	-1.24134e-08	6.25027e-09	1.93834e-08	5.47399e-09	-1.71043e-08	2.49574e-09	-2.26256e-09	5.56971e-09	3.01377e-10	1.73149e-08	3.27369e-09	6.56642e-09	6.49417e-09	-8.21983e-09	-4.38923e-09	2.12082e-10	1.36622e-09	2.44846e-10	-3.2635e-08	3.11464e-09	-6.40549e-09	3.15453e-15
-6.93837e-09	1.33179e-09	6.50697e-10	-2.98108e-09	5.10588e-09	1.21092e-08	1.45424e-08	-3.82109e-09	-1.28629e-08	-1.24589e-08	6.24673e-09	5.7008e-09	5.47433e-09	-1.71e-08	2.52881e-09	-2.25994e-09	5.57321e-09	2.67966e-10	1.73186e-08	3.24038e-09	6.56437e-09	6.52381e-09	-8.22787e-09	-4.44316e-09	8.26678e-10	1.34968e-09	9.79727e-12	-3.26359e-08	3.10204e-09	-6.4055e-09	2.81701e-15
-6.93592e-09	1.00799e-09	6.4933e-10	-2.65403e-09	5.10062e-09	1.21049e-08	1.45441e-08	-3.82079e-09	-1.2862e-08	-1.244e-08	6.24584e-09	3.50932e-09	5.47372e-09	-1.71013e-08	2.51843e-09	-2.26148e-09	5.57414e-09	2.80777e-10	1.73211e-08	3.26389e-09	6.56613e-09	6.47593e-09	-8.22448e-09	-4.42973e-09	7.77772e-10	1.3334e-09	1.84952e-10	-3.26449e-08	3.11552e-09	-6.40544e-09	2.79363e-15
-6.93605e-09	1.03768e-09	6.31212e-10	-2.86253e-09	5.10242e-09	1.21057e-08	1.1802e-08	-3.93279e-09	-1.2865e-08	-1.24448e-08	6.24929e-09	4.53673e-09	5.45308e-09	-1.71023e-08	2.51346e-09	-2.27657e-09	5.57407e-09	2.78546e-10	1.74096e-08	3.2658e-09	6.55292e-09	6.50937e-09	-8.22611e-09	-4.43514e-09	6.21392e-10	1.35578e-09	2.13716e-10	-3.25899e-08	3.1043e-09	-6.41109e-09	2.73153e-15
-6.93765e-09	1.12198e-09	6.32092e-10	-2.5893e-09	5.10252e-09	1.2104e-08	1.03634e-08	-4.28545e-09	-1.28634e-08	-1.24153e-08	6.25289e-09	4.13159e-09	5.31097e-09	-1.70995e-08	2.51851e-09	-2.27229e-09	5.57429e-09	2.79352e-10	1.73286e-08	3.26455e-09	6.55818e-09	6.49191e-09	-8.22479e-09	-4.42535e-09	6.9059e-10	1.3584e-09	2.37843e-10	-3.25393e-08	3.10461e-09	-6.41476e-09	2.68913e-15
-6.93987e-09	1.06179e-09	6.55138e-10	-2.67036e-09	5.10072e-09	1.21029e-08	1.1993e-08	-4.18318e-09	-1.28521e-08	-1.24364e-08	6.2504e-09	4.71962e-09	4.26512e-09	-1.71008e-08	2.51722e-09	-2.2668e-09	5.56949e-09	2.82018e-10	1.73566e-08	3.26378e-09	6.56074e-09	6.49125e-09	-8.22496e-09	-4.4339e-09	6.79165e-10	1.3523e-09	2.35104e-10	-2.60054e-08	3.10895e-09	-6.40744e-09	2.3388e-15
-6.94786e-09	1.08631e-09	6.38253e-10	-2.66284e-09	5.10415e-09	1.2104e-08	1.21552e-08	-4.1104e-09	-1.28353e-08	-1.24311e-08	6.29007e-09	4.59098e-09	1.5411e-09	-1.71003e-08	2.51782e-09	-2.26715e-09	5.56846e-09	2.84288e-10	1.73541e-08	3.26385e-09	6.58802e-09	6.50126e-09	-8.22474e-09	-4.43119e-09	7.04309e-10	1.33861e-09	2.38674e-10	-2.56722e-08	3.10803e-09	-6.41244e-09	2.30839e-15
-6.93772e-09	1.12714e-09	6.55744e-10	-2.68436e-09	5.10618e-09	1.2104e-08	1.17034e-08	-4.30448e-09	-1.28434e-08	-1.24809e-08	5.79481e-09	5.42468e-09	3.93299e-09	-1.70997e-08	2.51548e-09	-2.26627e-09	5.56474e-09	2.73663e-10	3.31136e-09	3.26322e-09	6.56352e-09	6.49078e-09	-8.24725e-09	-4.52716e-09	7.73698e-10	1.37433e-09	2.32311e-10	-2.59374e-08	3.10619e-09	-6.41743e-09	2.04068e-15
-6.93884e-09	1.09777e-09	6.58858e-10	-2.67963e-09	3.38573e-09	1.21037e-08	1.15385e-08	-4.14221e-09	-1.2849e-08	-1.24654e-08	5.97645e-09	5.01447e-09	1.81039e-09	-1.70992e-08	2.51628e-09	-1.97113e-09	5.56418e-09	2.79534e-10	5.56693e-09	3.26357e-09	6.59044e-09	6.4968e-09	-8.22805e-09	-4.51482e-09	7.43985e-10	1.31598e-09	2.41925e-10	-2.58015e-08	3.01159e-09	-6.41706e-09	2.01716e-15
-6.94329e-09	1.10667e-09	6.48385e-10	-2.6776e-09	2.34237e-09	1.21038e-08	1.14083e-08	-4.02987e-09	-1.28502e-08	-1.2449e-08	6.0547e-09	4.7626e-09	1.65672e-09	-1.70997e-08	2.51552e-09	-2.25099e-09	5.56506e-09	2.78754e-10	3.89462e-09	3.2633e-09	6.61976e-09	6.49756e-09	-8.22951e-09	-4.44541e-09	7.49081e-10	1.37328e-09	2.3212e-10	-2.59765e-08	3.04744e-09	-6.41434e-09	1.99949e-15
-6.94075e-09	1.12188e-09	6.65759e-10	-2.6654e-09	2.78582e-09	1.2104e-08	1.15652e-08	-4.15186e-09	-1.28469e-08	-1.24315e-08	6.01313e-09	4.80888e-09	2.15457e-09	-1.70998e-08	2.516e-09	-2.20332e-09	5.56444e-09	2.75159e-10	2.71446e-09	3.26356e-09	6.5957e-09	6.49792e-09	-8.23806e-09	-4.46471e-09	7.1836e-10	1.36731e-09	2.34078e-10	-2.58973e-08	3.04541e-09	-6.41348e-09	1.99544e-15
-6.94252e-09	1.10957e-09	6.54496e-10	-2.67121e-09	2.32561e-09	1.2104e-08	1.13479e-08	-4.06732e-09	-1.28504e-08	-1.24415e-08	6.01366e-09	4.78355e-09	1.60362e-09	-1.70997e-08	2.51564e-09	-2.24069e-09	5.56473e-09	2.75215e-10	3.53882e-09	3.26326e-09	6.60168e-09	6.4972e-09	-8.23151e-09	-4.47305e-09	7.3414e-10	1.35869e-09	2.33153e-10	-2.58277e-08	3.05384e-09	-6.41433e-09	1.98727e-15
-6.94171e-09	1.1112e-09	6.50304e-10	-2.6704e-09	2.6365e-09	1.21042e-08	1.14423e-08	-4.11094e-09	-1.28494e-08	-1.24336e-08	6.03729e-09	4.79795e-09	2.02002e-09	-8.42393e-09	2.50803e-09	-2.25147e-09	5.56515e-09	2.70452e-10	3.1426e-09	3.26338e-09	6.58676e-09	6.49716e-09	-8.23288e-09	-4.47276e-09	7.36022e-10	1.36895e-09	2.33276e-10	-2.58808e-08	3.06586e-09	-6.41407e-09	1.77162e-15
-6.94176e-09	1.11658e-09	-4.69185e-11	-2.67057e-09	2.73526e-09	1.21075e-08	1.14259e-08	-3.75681e-09	-1.28498e-08	-1.24397e-08	6.03752e-09	4.78314e-09	1.94735e-09	-9.87449e-09	2.51583e-09	-2.24003e-09	5.55554e-09	2.76448e-10	3.26895e-09	2.93588e-09	3.49157e-09	6.50362e-09	-8.23317e-09	-4.47685e-09	7.37142e-10	1.3599e-09	2.33522e-10	-2.58253e-08	3.03741e-09	-6.41533e-09	1.75948e-15
-6.96616e-09	1.08926e-09	4.19961e-10	-2.67151e-09	2.53423e-09	1.21072e-08	1.1394e-08	-3.73082e-09	-1.28499e-08	-1.24352e-08	6.02726e-09	4.80025e-09	1.93662e-09	-8.57002e-09	2.5153e-09	-2.24532e-09	5.54828e-09	2.75305e-10	3.55308e-09	2.874e-09	3.83926e-09	6.50202e-09	-8.23254e-09	-4.47309e-09	7.36969e-10	1.38408e-09	2.3328e-10	-2.56645e-08	3.06701e-09	-6.41482e-09	1.72974e-15
-2.86933e-09	1.11255e-09	2.41115e-10	-2.64137e-09	2.53049e-09	1.20964e-08	1.14084e-08	-3.8334e-09	-1.28497e-08	-1.2444e-08	6.04021e-09	4.79896e-09	1.9324e-09	-8.89162e-09	2.51418e-09	-2.24618e-09	5.55558e-09	2.76196e-10	3.3641e-09	2.98608e-09	3.90783e-09	6.49754e-09	-8.23353e-09	-4.47495e-09	7.40358e-10	1.36095e-09	2.33327e-10	-2.58192e-08	3.05899e-09	-5.51384e-10	1.66295e-15
-3.28815e-09	1.11277e-09	3.49819e-10	-2.64373e-09	2.55812e-09	1.2098e-08	1.14035e-08	-3.75603e-09	-1.28498e-08	-1.24396e-08	6.03749e-09	4.79611e-09	1.91483e-09	-8.87302e-09	2.51421e-09	-2.24654e-09	5.55532e-09	2.75662e-10	3.37191e-09	2.98922e-09	3.27195e-09	6.49806e-09	-8.23315e-09	-4.47481e-09	7.40518e-10	1.36407e-09	2.33303e-10	-2.58218e-08	3.05896e-09	-1.43938e-09	1.66193e-15
-3.64566e-09	1.11267e-09	3.18679e-10	-2.58947e-09	2.554e-09	1.21019e-08	1.14077e-08	-3.7133e-09	-1.28497e-08	-1.24442e-08	6.03922e-09	4.79805e-09	1.92098e-09	-8.84483e-09	2.51302e-09	-2.24535e-09	5.55173e-09	2.75693e-10	3.4103e-09	2.9833e-09	3.48978e-09	5.48878e-10	-8.23306e-09	-4.46518e-09	7.47422e-10	1.36584e-09	2.33333e-10	-2.57869e-08	3.05687e-09	-1.83146e-09	1.62275e-15
-3.48446e-09	1.11267e-09	3.18616e-10	-2.59234e-09	2.55351e-09	1.20739e-08	1.14083e-08	-3.71836e-09	-1.28497e-08	-1.2442e-08	6.03834e-09	4.79799e-09	1.91726e-09	-8.83798e-09	2.51312e-09	-2.2459e-09	5.55263e-09	2.75624e-10	3.40864e-09	3.01096e-09	3.56635e-09	6.76722e-10	-8.23326e-09	-4.46588e-09	7.46052e-10	1.36573e-09	2.33333e-10	-2.57869e-08	3.05808e-09	-1.54888e-09	1.62071e-15
-3.27165e-09	1.11211e-09	3.0509e-10	-2.63214e-09	2.55301e-09	1.20505e-08	1.14061e-08	-3.78527e-09	-1.28497e-08	-1.24686e-08	6.04224e-09	4.79886e-09	1.90566e-09	-8.86932e-09	2.51371e-09	-2.24653e-09	5.55363e-09	2.75653e-10	3.37921e-09	3.01986e-09	3.46995e-09	9.41042e-10	-8.23316e-09	-4.47173e-09	7.58431e-10	1.36436e-09	2.33307e-10	-2.57854e-08	3.06234e-09	-1.14018e-09	1.61912e-15
-2.99812e-09	1.10932e-09	3.02003e-10	-2.61336e-09	2.55459e-09	1.20676e-08	1.1405e-08	-3.77206e-09	-1.28497e-08	-1.24497e-08	6.03477e-09	4.79672e-09	1.89938e-09	-8.87429e-09	2.51355e-09	-2.24574e-09	5.55341e-09	2.75377e-10	3.40336e-09	3.02318e-09	3.49208e-09	8.91021e-10	-8.2332e-09	-4.46897e-09	7.49225e-10	1.36545e-09	2.33319e-10	-2.57793e-08	3.06014e-09	-1.25752e-09	1.61724e-15
-3.01201e-09	1.11237e-09	3.22264e-10	-2.60301e-09	2.56884e-09	1.20477e-08	1.14074e-08	-3.74974e-09	-1.28497e-08	-1.24448e-08	6.03742e-09	4.79746e-09	1.90882e-09	-8.84696e-09	2.51322e-09	-2.24561e-09	5.55287e-09	2.75426e-10	3.37887e-09	3.01311e-09	3.48331e-09	4.35003e-10	-8.23317e-09	-4.46979e-09	7.46277e-10	1.36566e-09	2.33336e-10	-2.5787e-08	3.06193e-09	-1.22903e-09	1.61568e-15
-3.02896e-09	1.11175e-09	3.11974e-10	-2.61642e-09	2.56781e-09	1.20524e-08	1.14072e-08	-3.74974e-09	-1.28497e-08	-1.24471e-08	6.03674e-09	4.79742e-09	1.90859e-09	-8.85988e-09	2.51323e-09	-2.2457e-09	5.55285e-09	2.75421e-10	3.37995e-09	3.01717e-09	3.48465e-09	4.52632e-10	-8.23319e-09	-4.46964e-09	7.4713e-10	1.36529e-09	2.33333e-10	-2.57735e-08	3.06304e-09	-1.23398e-09	1.6156e-15
-3.00744e-09	1.11101e-09	3.14178e-10	-2.61382e-09	2.56034e-09	1.20491e-08	1.14054e-08	-3.74664e-09	-1.28497e-08	-1.24501e-08	6.03618e-09	4.79705e-09	1.90206e-09	-8.59551e-09	2.51328e-09	-2.24567e-09	5.5532e-09	2.75361e-10	3.3911e-09	3.01728e-09	3.50283e-09	-1.48558e-10	-8.2332e-09	-4.46924e-09	7.47277e-10	1.3648e-09	2.33321e-10	-2.57629e-08	3.08663e-09	-1.23955e-09	1.61033e-15
-2.64514e-09	1.12519e-09	3.11718e-10	-2.6079e-09	2.57384e-09	1.06396e-08	2.39115e-09	-3.75992e-09	-1.28057e-08	-1.24483e-08	6.03764e-09	4.79726e-09	1.89867e-09	-8.8e-09	2.50986e-09	-2.24562e-09	5.55392e-09	2.08344e-10	3.38853e-09	3.11817e-09	3.51166e-09	4.83925e-10	-8.23333e-09	-4.4692e-09	9.59433e-10	1.36571e-09	2.33088e-10	-2.57703e-08	3.06384e-09	-1.24917e-09	1.45596e-15
-2.84955e-09	1.10792e-09	3.09973e-10	-2.60701e-09	2.57354e-09	1.04517e-08	3.87684e-09	-3.75479e-09	-1.26181e-08	-1.24488e-08	6.0339e-09	4.79803e-09	1.90037e-09	-8.76544e-09	2.50219e-09	-2.24908e-09	5.5536e-09	1.38222e-10	3.38268e-09	3.06148e-09	3.51768e-09	3.3543e-10	-7.09787e-09	-4.46979e-09	7.8057e-10	1.27193e-09	2.30972e-10	-2.5742e-08	3.06443e-09	-1.26468e-09	1.43705e-15
-2.98687e-09	1.11311e-09	3.09087e-10	-2.60353e-09	2.56138e-09	9.52442e-09	4.01272e-09	-3.76532e-09	-1.22087e-08	-1.24483e-08	5.50483e-09	4.79681e-09	1.90164e-09	-8.76353e-09	2.49035e-09	-2.24346e-09	5.55563e-09	2.55142e-10	3.38495e-09	3.08361e-09	3.50973e-09	1.32008e-10	-5.66129e-09	-4.46959e-09	8.08329e-10	1.13567e-09	2.25715e-10	-2.56899e-08	3.06597e-09	-1.25331e-09	1.38276e-15
-2.69662e-09	1.11207e-09	3.07482e-10	-2.60283e-09	2.56649e-09	1.0043e-08	4.13474e-09	-3.76069e-09	-6.64037e-09	-1.24412e-08	5.96597e-09	4.79724e-09	1.89944e-09	-8.77534e-09	2.47765e-09	-2.24553e-09	5.23445e-09	2.30577e-10	3.39064e-09	3.15209e-09	3.49327e-09	-2.63224e-10	-5.72697e-09	-4.46941e-09	8.00657e-10	1.28088e-09	-4.02302e-11	-2.57401e-08	3.02147e-09	-1.26254e-09	1.29283e-15
-2.89112e-09	1.10631e-09	3.11485e-10	-2.60436e-09	2.5335e-09	9.87843e-09	4.08832e-09	-3.76069e-09	-1.22859e-09	-1.24047e-08	5.89461e-09	4.79659e-09	1.89553e-09	-8.73365e-09	2.4807e-09	-2.24473e-09	4.3505e-09	2.376e-10	3.39821e-09	3.1387e-09	3.09643e-09	8.98651e-11	-5.36394e-09	-4.46627e-09	8.2493e-10	1.27721e-09	-1.67612e-10	-2.56896e-08	3.06506e-09	-1.25586e-09	1.22749e-15
-2.75082e-09	1.112e-09	3.09597e-10	-2.6018e-09	2.53037e-09	9.79774e-09	3.79575e-09	-3.75971e-09	-2.31311e-09	-1.20147e-08	5.85283e-09	4.79256e-09	1.89721e-09	-8.75881e-09	2.49946e-09	-2.2448e-09	3.79911e-09	2.25376e-10	3.39518e-09	3.14883e-09	3.37524e-09	2.50438e-10	-5.08194e-09	-4.46792e-09	7.8506e-10	1.28891e-09	1.01802e-10	-2.57119e-08	3.06695e-09	-1.24941e-09	1.21267e-15
-2.75082e-09	1.112e-09	3.09597e-10	-2.6018e-09	2.53037e-09	9.79774e-09	3.79575e-09	-3.75971e-09	-2.31311e-09	-1.20147e-08	5.85283e-09	4.79256e-09	1.89721e-09	-8.75881e-09	2.49946e-09	-2.2448e-09	3.79911e-09	2.25376e-10	3.39518e-09	3.14883e-09	3.37524e-09	2.50438e-10	-5.08194e-09	-4.46792e-09	7.8506e-10	1.28891e-09	1.01802e-10	-2.57119e-08	3.06695e-09	-1.24941e-09	1.21267e-15
-2.7706e-09	1.10823e-09	3.1066e-10	-2.60154e-09	2.51003e-09	9.76954e-09	3.93142e-09	-1.36782e-09	-1.12384e-09	-1.21345e-08	5.97349e-09	4.78658e-09	1.89615e-09	-8.75102e-09	2.4938e-09	-2.2445e-09	3.40708e-09	2.32837e-10	3.39084e-09	3.13084e-09	3.30846e-09	1.11263e-10	-5.18649e-09	-4.46708e-09	8.00958e-10	1.28384e-09	3.25458e-11	-2.57103e-08	3.06668e-09	-1.24547e-09	1.19842e-15
-2.79776e-09	1.10907e-09	3.10467e-10	-2.60186e-09	2.46625e-09	9.77468e-09	3.88443e-09	-1.72901e-09	-1.21031e-09	-1.21229e-08	5.90337e-09	4.78784e-09	1.89709e-09	-8.75615e-09	2.49415e-09	-2.24434e-09	3.43406e-09	2.29285e-10	3.39108e-09	3.11835e-09	3.29085e-09	1.11309e-10	-5.17042e-09	-4.46818e-09	8.0094e-10	1.28459e-09	4.20562e-11	-2.5709e-08	3.06668e-09	-1.24602e-09	1.19817e-15
-2.762e-09	1.15461e-09	3.12899e-10	-2.60003e-09	2.41816e-09	5.69224e-09	3.98063e-09	-1.50911e-09	-1.69764e-09	-1.21053e-08	5.2895e-09	4.81704e-09	2.15249e-09	-8.75671e-09	2.5022e-09	-2.13114e-09	3.61607e-09	1.76765e-10	3.39202e-09	3.11189e-09	3.31355e-09	1.27427e-10	-4.98426e-09	-3.0915e-09	7.99574e-10	1.24206e-09	3.67282e-11	-2.57207e-08	3.04735e-09	-1.38505e-09	1.11954e-15
-2.76754e-09	1.13103e-09	3.16822e-10	-2.60202e-09	2.38591e-09	8.32988e-09	3.85113e-09	-1.81694e-09	-1.49355e-09	-3.44838e-09	5.30388e-09	4.79293e-09	2.57361e-09	-8.76856e-09	2.50897e-09	-1.86692e-09	3.57449e-09	2.28817e-10	3.39187e-09	3.10447e-09	3.28429e-09	1.05586e-10	-5.02598e-09	-3.58238e-09	7.98565e-10	1.25198e-09	3.97126e-11	-2.57116e-08	3.0637e-09	-1.09957e-09	1.02429e-15
-2.73162e-09	1.12195e-09	3.11877e-10	-2.59983e-09	2.37755e-09	6.63119e-09	3.95757e-09	-1.80827e-09	-1.7201e-09	-3.1579e-09	4.57141e-09	4.79396e-09	2.1298e-09	-8.77747e-09	2.49894e-09	-1.97205e-09	3.64475e-09	2.24064e-10	3.39123e-09	3.10628e-09	3.31051e-09	1.1249e-10	-4.99068e-09	-3.3622e-09	7.99143e-10	1.17466e-09	3.54666e-11	-2.57161e-08	3.05687e-09	-1.19603e-09	9.88437e-16
-2.77469e-09	1.13205e-09	3.1373e-10	-2.5996e-09	2.39605e-09	6.00036e-09	3.85861e-09	-1.76876e-09	-1.61659e-09	-1.72588e-09	4.84756e-09	4.80038e-09	2.17052e-09	-8.76715e-09	2.58333e-09	-2.01808e-09	3.5799e-09	2.10808e-10	3.39166e-09	3.11409e-09	3.30627e-09	1.12412e-10	-4.93965e-09	-3.05741e-09	7.98048e-10	1.22497e-09	2.80818e-11	-2.57176e-08	3.04996e-09	-1.24816e-09	9.73201e-16
-2.7695e-09	1.16049e-09	3.13527e-10	-2.60003e-09	2.39478e-09	5.90804e-09	3.89061e-09	-1.75214e-09	-1.75906e-09	-4.82514e-10	4.75218e-09	4.79496e-09	2.36342e-09	-8.76215e-09	2.67067e-09	-2.06481e-09	3.61241e-09	2.10173e-10	3.3924e-09	3.11361e-09	3.30752e-09	1.16789e-10	-5.04128e-09	-3.09092e-09	7.99037e-10	1.24247e-09	2.99401e-11	-2.57149e-08	3.05802e-09	-1.22214e-09	9.71885e-16
-2.75927e-09	1.13871e-09	3.13316e-10	-2.59995e-09	2.3885e-09	5.84328e-09	3.87997e-09	-1.73809e-09	-1.61562e-09	-9.83362e-11	4.80385e-09	4.80063e-09	2.19061e-09	-8.76546e-09	2.61407e-09	-2.0432e-09	3.64276e-09	2.13664e-10	3.39243e-09	3.11269e-09	3.31162e-09	1.17036e-10	-5.04537e-09	-3.11134e-09	7.9843e-10	1.17604e-09	2.64413e-11	-2.5716e-08	3.05654e-09	-1.24336e-09	9.69926e-16
-2.76036e-09	1.14312e-09	3.12772e-10	-2.5998e-09	2.38404e-09	5.83638e-09	3.87775e-09	-1.75167e-09	-1.61654e-09	-3.23482e-11	4.78006e-09	4.80053e-09	2.09943e-09	-8.76656e-09	2.61474e-09	-2.03295e-09	3.62494e-09	2.13414e-10	3.39301e-09	3.11294e-09	3.30862e-09	1.17453e-10	-5.06641e-09	-3.1164e-09	7.98294e-10	1.16519e-09	2.64893e-11	-2.57157e-08	3.05685e-09	-1.25164e-09	9.69305e-16
-2.76332e-09	1.14312e-09	3.12923e-10	-2.59987e-09	2.38676e-09	5.84619e-09	3.8748e-09	-1.75476e-09	-1.62379e-09	-3.27852e-10	4.78756e-09	4.80042e-09	2.11919e-09	-8.76566e-09	2.60833e-09	-2.049e-09	3.61436e-09	2.13396e-10	3.39306e-09	3.11321e-09	3.30857e-09	1.16166e-10	-5.05014e-09	-2.99004e-09	7.98383e-10	1.17388e-09	2.30407e-11	-2.57161e-08	3.0568e-09	-1.24434e-09	9.6875e-16
-2.76157e-09	1.13857e-09	3.13422e-10	-2.60005e-09	2.37408e-09	5.87133e-09	3.87569e-09	-1.75342e-09	-1.63639e-09	-2.45311e-10	4.79185e-09	4.79954e-09	2.16114e-09	-8.49848e-09	2.59697e-09	-1.14729e-09	3.6184e-09	2.14233e-10	3.39281e-09	3.11368e-09	3.30887e-09	1.16555e-10	-5.03148e-09	-1.60515e-09	8.58425e-10	1.18778e-09	2.61632e-11	-2.57162e-08	3.05679e-09	-1.34361e-09	9.55495e-16
-2.7555e-09	1.13781e-09	3.13501e-10	-2.59953e-09	2.37642e-09	5.85249e-09	3.87537e-09	-1.75452e-09	-1.63672e-09	-3.70877e-10	4.79166e-09	4.79982e-09	2.14298e-09	-8.53899e-09	2.61699e-09	-7.20316e-10	3.61744e-09	2.13653e-10	3.39279e-09	3.1134e-09	1.1779e-09	1.16169e-10	-5.0353e-09	-1.75541e-09	8.70508e-10	1.18516e-09	1.30962e-10	-2.5716e-08	3.06143e-09	-1.67683e-09	9.47276e-16
-2.76091e-09	1.13999e-09	3.13397e-10	-2.60002e-09	2.37229e-09	5.86111e-09	3.87587e-09	-1.7555e-09	-1.63517e-09	-4.35718e-10	4.78945e-09	4.79949e-09	2.1548e-09	-8.51447e-09	2.60215e-09	-7.15929e-10	3.61907e-09	2.14049e-10	3.39281e-09	3.11343e-09	1.86697e-10	1.15631e-10	-5.03529e-09	-1.81799e-09	8.41451e-10	1.1844e-09	5.68362e-11	-2.5716e-08	3.06009e-09	-1.5574e-09	9.454e-16
-2.75016e-09	1.13783e-09	3.13447e-10	-2.59986e-09	2.36e-09	5.85424e-09	3.87661e-09	-1.74909e-09	-1.63594e-09	3.31881e-10	1.71849e-09	4.79965e-09	1.18959e-09	-8.53533e-09	2.61268e-09	-7.61096e-10	3.61878e-09	2.13989e-10	3.39281e-09	3.11525e-09	6.06133e-10	1.26776e-10	-5.03376e-09	-1.8258e-09	8.72138e-10	1.20043e-09	7.24353e-11	-2.57135e-08	3.06006e-09	-1.46711e-09	9.22412e-16
-2.7536e-09	1.138e-09	3.13433e-10	-2.59986e-09	2.35369e-09	5.85424e-09	3.87654e-09	-1.74849e-09	-1.63716e-09	2.995e-10	1.73504e-09	4.79963e-09	1.02996e-09	-8.54024e-09	2.61263e-09	-7.44894e-10	3.61877e-09	2.13981e-10	3.39279e-09	3.11504e-09	6.27609e-10	1.20827e-10	-5.03378e-09	-1.82774e-09	8.60859e-10	1.19469e-09	8.34505e-11	-2.57142e-08	3.05936e-09	-1.48801e-09	9.22238e-16
-2.75928e-09	1.13797e-09	3.13489e-10	-2.59988e-09	2.36588e-09	5.85339e-09	3.87689e-09	-1.74848e-09	-1.62873e-09	-1.38486e-10	1.61235e-09	4.79955e-09	1.05048e-09	-8.56093e-09	2.61478e-09	-7.67176e-10	3.61948e-09	2.1406e-10	3.39281e-09	3.11422e-09	5.35796e-10	1.3834e-10	-5.03286e-09	-1.81262e-09	8.56523e-10	1.1926e-09	8.67762e-11	-2.57134e-08	3.06017e-09	-1.41007e-09	9.21811e-16
-2.7522e-09	1.13789e-09	3.13998e-10	-2.59988e-09	2.36891e-09	5.85402e-09	3.87532e-09	-1.74817e-09	-1.62871e-09	1.51445e-10	1.46614e-09	4.79957e-09	1.20957e-09	-8.53603e-09	2.61329e-09	-7.54225e-10	3.62008e-09	2.14047e-10	3.39281e-09	3.11521e-09	6.08562e-10	1.41544e-10	-5.03217e-09	-1.79081e-09	8.65913e-10	1.19506e-09	7.82495e-11	-2.57126e-08	3.05983e-09	-1.44783e-09	9.21337e-16
-2.75588e-09	1.13824e-09	2.7397e-10	-2.55022e-09	2.36259e-09	5.86271e-09	3.87618e-09	-2.10925e-10	-1.6384e-09	2.11124e-10	1.68701e-09	4.80062e-09	1.19765e-09	-8.53326e-09	2.62734e-09	-6.55069e-10	3.61942e-09	2.26773e-10	3.3928e-09	3.11451e-09	7.34075e-10	1.24888e-10	-5.0311e-09	-1.80406e-09	8.55266e-10	1.23322e-09	7.85559e-11	-2.5638e-08	3.06238e-09	-1.41445e-09	9.15124e-16
-2.75783e-09	1.13813e-09	2.82185e-10	-2.55452e-09	2.36235e-09	5.85697e-09	3.87634e-09	-4.11179e-10	-1.64158e-09	1.90191e-10	1.59095e-09	4.80026e-09	1.1819e-09	-8.53478e-09	2.62674e-09	-6.74654e-10	3.61957e-09	2.24926e-10	3.39281e-09	3.1146e-09	6.99781e-10	1.33001e-10	-5.03112e-09	-1.80382e-09	8.60879e-10	1.20636e-09	7.75829e-11	-2.564e-08	3.06206e-09	-1.39913e-09	9.14868e-16
-2.75532e-09	1.1381e-09	2.96523e-10	-2.56184e-09	2.36407e-09	5.8622e-09	3.87616e-09	-4.25452e-10	-1.63829e-09	1.93681e-10	1.60385e-09	4.80003e-09	1.19009e-09	-8.53968e-09	2.62966e-09	-6.70746e-10	3.61931e-09	2.2352e-10	3.39281e-09	3.11454e-09	7.03847e-10	1.30772e-10	-5.03099e-09	-1.7979e-09	8.60626e-10	1.21873e-09	8.07842e-11	-2.56284e-08	3.06238e-09	-1.38317e-09	9.14494e-16
-2.74248e-09	1.23033e-09	2.84475e-10	-2.56837e-09	2.37493e-09	5.8595e-09	3.87628e-09	-1.53858e-10	-1.63455e-09	1.89013e-10	1.6168e-09	4.80087e-09	8.97493e-10	-8.53723e-09	2.76816e-09	-6.55699e-10	3.61958e-09	2.21361e-10	3.43269e-09	3.11446e-09	6.46643e-10	2.50609e-10	-5.03145e-09	-1.80077e-09	7.79771e-10	1.21822e-09	7.9477e-11	-2.37606e-08	3.06114e-09	-1.41151e-09	8.22588e-16
-2.75541e-09	1.14225e-09	3.04606e-10	-2.58142e-09	2.36209e-09	4.39206e-09	3.87642e-09	-4.75497e-10	-1.63486e-09	2.09904e-10	1.64782e-09	4.79995e-09	1.11783e-09	-8.53791e-09	2.6768e-09	-6.76494e-10	3.61955e-09	2.20466e-10	3.42175e-09	3.11481e-09	6.73208e-10	2.11117e-10	-5.03074e-09	-1.803e-09	8.57439e-10	1.20352e-09	7.56998e-11	-2.3916e-08	3.06076e-09	-1.40681e-09	8.15145e-16
-2.75111e-09	1.18177e-09	2.90512e-10	-2.56216e-09	2.37088e-09	4.83251e-09	3.34105e-09	-2.51255e-10	-1.63772e-09	1.90779e-10	1.62559e-09	4.8048e-09	9.8671e-10	-8.53776e-09	2.72572e-09	-6.79621e-10	3.61928e-09	2.21009e-10	3.43039e-09	3.11039e-09	6.64536e-10	1.82482e-10	-5.03105e-09	-1.80104e-09	8.09845e-10	1.2189e-09	7.92794e-11	-2.38511e-08	3.06266e-09	-1.40569e-09	8.12016e-16
-2.75185e-09	1.18001e-09	2.87378e-10	-2.57059e-09	2.37377e-09	4.652e-09	3.43498e-09	-2.85387e-10	-1.63676e-09	2.0394e-10	1.62835e-09	4.80145e-09	1.07542e-09	-8.53805e-09	2.68919e-09	-6.79595e-10	3.61947e-09	2.21044e-10	3.40306e-09	3.07871e-09	6.84816e-10	1.88408e-10	-5.03118e-09	-1.80131e-09	8.46157e-10	1.21161e-09	7.88424e-11	-2.38544e-08	3.06734e-09	-1.40998e-09	8.10875e-16
-2.75014e-09	1.17022e-09	2.94996e-10	-2.56976e-09	2.37048e-09	3.78792e-09	3.76756e-09	-2.52249e-10	-1.63606e-09	-9.36835e-11	1.58875e-09	4.81114e-09	9.74643e-10	-8.54882e-09	2.69137e-09	-5.64058e-10	3.61958e-09	2.21505e-10	3.40693e-09	3.11498e-09	6.62118e-10	1.7858e-10	-5.02993e-09	-1.80564e-09	8.98371e-10	1.28282e-09	7.62793e-11	-2.3871e-08	2.21229e-09	-1.41123e-09	8.02458e-16
-2.75052e-09	1.17613e-09	1.90031e-10	-2.57825e-09	2.36771e-09	4.01502e-09	3.23368e-09	-3.68111e-10	-1.63873e-09	1.95504e-10	1.58913e-09	4.78129e-09	1.07717e-09	-8.5378e-09	2.6855e-09	-6.64845e-10	3.58294e-09	4.87139e-10	3.42641e-09	3.1136e-09	6.90062e-10	2.04242e-10	-4.05235e-09	-1.47611e-09	1.22632e-10	1.21718e-09	8.12259e-11	-2.38427e-08	2.99371e-09	-1.40857e-09	7.92319e-16
-2.74192e-09	1.17601e-09	1.34507e-10	-2.40273e-09	2.37075e-09	4.09714e-09	3.48309e-09	-3.78676e-10	-1.15655e-09	1.48627e-10	1.54125e-09	4.49252e-09	1.0746e-09	-8.53815e-09	2.68123e-09	-6.88177e-10	3.57688e-09	3.73864e-10	3.34425e-09	3.12824e-09	6.8607e-10	1.85476e-10	-3.54304e-09	-7.7126e-10	-3.98341e-10	1.22569e-09	7.83501e-11	-2.38367e-08	3.05506e-09	-1.40639e-09	7.83735e-16
-2.74401e-09	1.17406e-09	1.94258e-10	-2.54525e-09	2.37064e-09	3.93578e-09	3.35884e-09	-3.71352e-10	-1.15996e-09	1.5094e-10	1.56056e-09	4.52398e-09	1.06105e-09	-8.53881e-09	2.68244e-09	-6.70271e-10	3.59537e-09	3.69396e-10	3.358e-09	3.12569e-09	6.87733e-10	1.86165e-10	-3.57337e-09	-8.88128e-10	-3.26643e-10	1.23279e-09	7.86102e-11	-2.38454e-08	3.01177e-09	-1.40751e-09	7.83367e-16
-2.74574e-09	1.16953e-09	1.54634e-10	-2.4494e-09	2.37034e-09	3.66082e-09	3.37518e-09	-3.618e-10	-1.16671e-09	1.50274e-10	1.567e-09	4.52114e-09	1.07418e-09	-8.53812e-09	2.68373e-09	-6.83548e-10	3.59023e-09	2.91882e-10	3.35258e-09	3.12951e-09	6.8013e-10	1.86781e-10	-3.58383e-09	-1.192e-09	-2.41237e-10	1.22882e-09	7.86848e-11	-2.3838e-08	3.04454e-09	-1.40682e-09	7.81322e-16
-2.74731e-09	1.17365e-09	1.70978e-10	-2.44233e-09	2.36992e-09	3.8685e-09	3.33703e-09	-3.54105e-10	-1.34833e-09	1.29087e-10	1.57043e-09	4.60424e-09	1.06671e-09	-8.53756e-09	2.68178e-09	-6.75295e-10	1.52293e-09	3.53646e-10	3.33214e-09	3.12376e-09	6.87713e-10	1.87495e-10	-3.63588e-09	-1.08985e-09	9.88953e-11	1.2286e-09	7.83621e-11	-2.38423e-08	3.01623e-09	-1.40752e-09	7.73217e-16
-2.77109e-09	1.17258e-09	1.70377e-10	-2.44259e-09	2.36973e-09	3.9016e-09	3.41857e-09	-3.57738e-10	-1.0448e-09	1.62872e-10	1.56378e-09	4.52828e-09	1.40216e-09	-8.5381e-09	2.68294e-09	-8.93535e-10	2.39851e-09	3.35525e-10	3.36566e-09	3.12284e-09	6.87628e-10	1.88518e-10	-3.61806e-09	-1.05706e-09	6.60068e-11	1.26848e-09	8.18529e-11	-7.87587e-09	2.93545e-09	-1.40751e-09	2.70541e-16
-2.78463e-09	1.17187e-09	1.72905e-10	-2.45377e-09	2.37054e-09	3.83036e-09	3.3989e-09	-3.5953e-10	-1.02931e-09	1.41467e-10	1.57177e-09	4.59693e-09	1.81175e-09	-8.53819e-09	2.68065e-09	-6.90352e-10	2.1155e-09	3.33993e-10	3.35859e-09	3.12456e-09	6.81577e-10	1.88176e-10	-3.63504e-09	-1.17836e-09	1.00628e-10	1.24535e-09	7.9258e-11	-3.39009e-09	2.97668e-09	-1.40732e-09	2.20312e-16
-2.76882e-09	1.17272e-09	1.74078e-10	-2.41444e-09	2.37047e-09	3.84411e-09	3.4002e-09	-3.56147e-10	-1.01852e-09	1.40473e-10	1.57054e-09	4.59142e-09	1.76856e-09	-8.53792e-09	2.68239e-09	-8.97848e-10	2.01542e-09	3.35808e-10	3.33747e-09	3.12376e-09	6.84985e-10	1.88001e-10	-3.62887e-09	-1.1713e-09	8.96194e-11	1.25436e-09	7.94117e-11	-3.45148e-09	2.98086e-09	-1.40743e-09	2.20099e-16
-2.7778e-09	1.17896e-09	1.7062e-10	-2.41502e-09	2.37041e-09	3.84488e-09	3.38873e-09	-3.59799e-10	-1.04043e-09	1.46004e-10	1.56859e-09	4.42909e-09	1.58376e-09	-8.53798e-09	2.68236e-09	-1.14671e-09	2.35101e-09	3.32512e-10	3.34214e-09	3.12194e-09	6.86228e-10	1.88094e-10	-3.63154e-09	-1.14252e-09	7.0426e-11	1.25629e-09	8.11845e-11	-2.48775e-09	2.95935e-09	-1.40745e-09	2.1415e-16
-2.76277e-09	-4.62727e-10	1.74173e-10	-2.37635e-09	2.37051e-09	3.86366e-09	3.4165e-09	-5.01295e-10	-1.04964e-09	1.42359e-10	1.56987e-09	4.39624e-09	1.46475e-09	-7.05944e-09	2.68749e-09	-9.38305e-10	2.2252e-09	3.2821e-10	3.35168e-09	3.3016e-09	2.51794e-10	1.88151e-10	-3.57759e-09	-1.16681e-09	1.25426e-10	1.32444e-09	8.04924e-11	-3.10768e-09	2.98122e-09	-1.2444e-09	1.92316e-16
-2.77937e-09	9.33656e-10	1.82724e-10	-2.42925e-09	2.36971e-09	3.87913e-09	3.38757e-09	-4.61218e-10	-1.03505e-09	1.43566e-10	1.56979e-09	4.3498e-09	1.60067e-09	-6.80677e-09	2.6905e-09	-7.86764e-10	2.38472e-09	3.29835e-10	3.32568e-09	1.85138e-09	3.39717e-10	1.88068e-10	-3.61113e-09	-1.14335e-09	7.01622e-11	1.25351e-09	6.56914e-11	-2.79036e-09	2.97529e-09	-1.36507e-09	1.80976e-16
-2.78507e-09	8.25418e-10	2.05941e-10	-2.42811e-09	2.36834e-09	3.88193e-09	3.40239e-09	-4.28241e-10	-1.05027e-09	1.43503e-10	1.56907e-09	4.45465e-09	1.46463e-09	-6.63955e-09	2.67582e-09	-8.04406e-10	2.1877e-09	3.25919e-10	3.31132e-09	1.76119e-09	-2.33713e-10	1.88167e-10	-3.58701e-09	-1.15949e-09	8.63537e-11	1.3492e-09	7.91991e-11	-2.96103e-09	2.97358e-09	-1.36929e-09	1.78858e-16
-2.77947e-09	3.5926e-10	3.41032e-10	-2.41329e-09	2.36486e-09	3.87084e-09	3.39358e-09	-4.37332e-10	-1.04306e-09	1.43298e-10	1.56817e-09	4.44222e-09	1.41589e-09	-6.72794e-09	2.67991e-09	-8.73589e-10	2.20756e-09	3.26542e-10	3.13063e-09	9.49977e-10	-1.46955e-10	1.87583e-10	-3.58323e-09	-1.14943e-09	7.82923e-11	1.29902e-09	7.23368e-11	-2.92467e-09	2.9795e-09	-1.33049e-09	1.75395e-16
-1.34347e-09	4.16068e-10	2.21182e-10	-2.41996e-09	2.36798e-09	3.87382e-09	3.43646e-09	-4.35202e-10	-1.04094e-09	1.43355e-10	1.56891e-09	4.42202e-09	1.51018e-09	-6.71032e-09	2.67425e-09	-8.40282e-10	2.21037e-09	3.37579e-10	3.25315e-09	1.21498e-09	-1.9138e-10	1.8872e-10	-3.58675e-09	-1.18668e-09	7.10669e-11	1.32676e-09	7.86271e-11	-2.88857e-09	2.97364e-09	-1.35779e-09	1.70988e-16
-1.40185e-09	4.36185e-10	1.9076e-10	-2.42059e-09	2.36922e-09	3.87491e-09	2.22951e-09	-4.28195e-10	-1.04091e-09	1.43328e-10	1.56935e-09	4.41425e-09	1.51463e-09	-6.69103e-09	2.67616e-09	-8.41588e-10	2.20868e-09	3.36966e-10	3.45563e-09	1.31888e-09	-2.07019e-10	1.90365e-10	-3.60416e-09	-1.16019e-09	8.07053e-11	1.32587e-09	7.75639e-11	-2.8811e-09	2.97746e-09	-1.3755e-09	1.65736e-16
-2.01334e-09	5.75482e-10	1.98599e-10	-2.28607e-09	2.52464e-09	3.87562e-09	2.54741e-09	-4.23008e-10	-1.04225e-09	1.43795e-10	1.56883e-09	1.86651e-09	1.49402e-09	-6.69453e-09	2.67942e-09	-8.45328e-10	2.21126e-09	3.38809e-10	1.54312e-09	1.35402e-09	-1.07759e-10	1.89147e-10	-3.59656e-09	-1.15937e-09	8.36145e-11	1.42856e-09	7.80906e-11	-2.90182e-09	2.97715e-09	-1.36479e-09	1.44454e-16
-1.84418e-09	5.19149e-10	2.00303e-10	-2.39289e-09	2.45499e-09	3.87676e-09	2.31231e-09	-4.22778e-10	-1.0449e-09	1.4371e-10	1.56886e-09	1.4899e-09	1.50284e-09	-6.70499e-09	2.67182e-09	-8.43401e-10	2.21488e-09	3.42422e-10	1.74865e-09	1.19624e-09	-8.73738e-11	1.89015e-10	-3.5932e-09	-1.16228e-09	8.2736e-11	1.33164e-09	7.82453e-11	-2.88035e-09	2.97714e-09	-1.35965e-09	1.41489e-16
-1.68651e-09	5.29386e-10	2.05405e-10	-2.06241e-09	2.46567e-09	3.87466e-09	2.15951e-09	-4.25352e-10	-1.04331e-09	1.43631e-10	1.56913e-09	1.94234e-09	1.48471e-09	-6.70652e-09	2.67939e-09	-8.37333e-10	1.43554e-09	3.36585e-10	1.61226e-09	1.341e-09	-9.86818e-11	1.89232e-10	-3.59707e-09	-1.16756e-09	8.37361e-11	1.36939e-09	7.87294e-11	-2.87678e-09	2.98575e-09	-1.367e-09	1.3763e-16
-1.76223e-09	5.08311e-10	2.0619e-10	-2.1436e-09	2.49099e-09	3.87578e-09	2.21785e-09	4.84316e-10	-1.04281e-09	1.70133e-10	1.58415e-09	1.48854e-09	8.72088e-10	-3.19376e-09	2.6778e-09	-8.22757e-10	1.61397e-09	3.36182e-10	6.66124e-10	1.3565e-09	-7.4576e-11	1.88723e-10	-3.66681e-09	-1.16783e-09	7.33353e-11	1.37698e-09	1.3064e-11	-2.88037e-09	2.97903e-09	-1.2409e-09	9.94961e-17
-1.76223e-09	5.08311e-10	2.0619e-10	-2.1436e-09	2.49099e-09	3.87578e-09	2.21785e-09	4.84316e-10	-1.04281e-09	1.70133e-10	1.58415e-09	1.48854e-09	8.72088e-10	-3.19376e-09	2.6778e-09	-8.22757e-10	1.61397e-09	3.36182e-10	6.66124e-10	1.3565e-09	-7.4576e-11	1.88723e-10	-3.66681e-09	-1.16783e-09	7.33353e-11	1.37698e-09	1.3064e-11	-2.88037e-09	2.97903e-09	-1.2409e-09	9.94961e-17
-1.76223e-09	5.08311e-10	2.0619e-10	-2.1436e-09	2.49099e-09	3.87578e-09	2.21785e-09	4.84316e-10	-1.04281e-09	1.70133e-10	1.58415e-09	1.48854e-09	8.72088e-10	-3.19376e-09	2.6778e-09	-8.22757e-10	1.61397e-09	3.36182e-10	6.66124e-10	1.3565e-09	-7.4576e-11	1.88723e-10	-3.66681e-09	-1.16783e-09	7.33353e-11	1.37698e-09	1.3064e-11	-2.88037e-09	2.97903e-09	-1.2409e-09	9.94961e-17
-1.75498e-09	5.15044e-10	2.04208e-10	-2.14248e-09	2.44547e-09	3.87536e-09	2.26532e-09	7.88304e-11	-1.04359e-09	1.68845e-10	1.58402e-09	1.5136e-09	8.47891e-10	-3.20677e-09	2.67837e-09	-8.22739e-10	1.56895e-09	3.36472e-10	7.30004e-10	1.34816e-09	-1.92858e-11	1.87997e-10	-3.64649e-09	-1.16749e-09	7.56886e-11	1.37277e-09	2.0093e-11	-2.88065e-09	2.97838e-09	-1.24364e-09	9.91114e-17
-1.75198e-09	5.13578e-10	2.04203e-10	-2.13679e-09	2.46005e-09	3.87581e-09	2.94883e-10	1.16653e-10	-1.04318e-09	1.55298e-10	1.58395e-09	1.51826e-09	8.37466e-10	-3.22086e-09	2.67781e-09	-8.22891e-10	1.57398e-09	3.35999e-10	7.12228e-10	1.35258e-09	-2.17086e-11	1.87942e-10	-3.64645e-09	-1.16697e-09	7.53824e-11	1.37125e-09	1.97513e-11	-2.88121e-09	2.97884e-09	-1.24517e-09	9.41975e-17
-1.75332e-09	5.11134e-10	2.0553e-10	-2.14443e-09	2.45086e-09	3.87541e-09	7.92366e-10	2.8161e-10	-1.04283e-09	1.59232e-10	1.58264e-09	1.50528e-09	8.53222e-10	-3.22135e-09	2.67756e-09	-8.23152e-10	6.64721e-10	2.87817e-10	7.19035e-10	1.35148e-09	-2.67191e-11	1.8242e-10	-3.65504e-09	-1.16739e-09	7.50775e-11	1.36933e-09	1.72019e-11	-2.88124e-09	2.97844e-09	-1.24924e-09	9.27828e-17
-1.7515e-09	5.10706e-10	2.05965e-10	-2.14006e-09	2.4436e-09	3.87553e-09	3.63742e-10	1.98505e-10	-1.04326e-09	1.63738e-10	1.58397e-09	1.52585e-09	7.02722e-10	-3.22704e-09	2.67695e-09	-8.21746e-10	7.50355e-10	2.91018e-10	7.08428e-10	1.35059e-09	-2.69713e-11	1.84273e-10	-3.65451e-09	-1.16795e-09	7.5251e-11	1.36854e-09	1.34401e-11	-2.88077e-09	2.97816e-09	-1.25656e-09	9.21687e-17
-1.75215e-09	5.11409e-10	2.0545e-10	-2.14227e-09	2.44886e-09	3.87549e-09	3.91362e-10	2.35528e-10	-1.04316e-09	1.61116e-10	1.58357e-09	1.50314e-09	7.86803e-10	-3.22638e-09	2.67643e-09	-8.2241e-10	2.7257e-10	3.14488e-10	7.17971e-10	1.34932e-09	-3.02964e-11	1.83492e-10	-3.65545e-09	-1.16759e-09	7.51439e-11	1.36983e-09	1.39664e-11	-2.88121e-09	2.97901e-09	-1.25072e-09	9.18296e-17
-1.8564e-09	5.10614e-10	2.05836e-10	-2.14171e-09	2.41116e-09	3.8755e-09	4.73092e-10	2.60384e-10	-8.21978e-10	1.61812e-10	1.58362e-09	1.51304e-09	7.32985e-10	-3.18369e-09	2.67798e-09	-8.22789e-10	6.95812e-10	3.01805e-10	7.21916e-10	1.35009e-09	-3.99957e-11	1.83658e-10	-3.66213e-09	-1.16611e-09	7.51329e-11	1.02365e-09	2.12313e-11	-2.7384e-09	2.97842e-09	-1.2488e-09	9.01905e-17
-1.78028e-09	5.10799e-10	2.05561e-10	-2.14154e-09	2.38767e-09	3.87552e-09	4.18312e-10	2.41747e-10	-7.21111e-10	1.56089e-10	1.58309e-09	1.51184e-09	8.02491e-10	-3.18816e-09	2.67841e-09	-8.22534e-10	5.55088e-10	2.89304e-10	7.18348e-10	1.33017e-09	-3.532e-11	1.83425e-10	-3.65825e-09	-1.1659e-09	7.51585e-11	1.10149e-09	2.05026e-11	-2.75139e-09	2.97834e-09	-1.25128e-09	8.96877e-17
-1.79532e-09	5.10748e-10	2.05605e-10	-2.14061e-09	2.39561e-09	3.87552e-09	4.56191e-10	2.57635e-10	-8.67001e-10	1.55382e-10	1.58368e-09	1.50938e-09	7.54391e-10	-3.20661e-09	2.67755e-09	-8.23016e-10	5.64288e-10	2.89684e-10	7.21488e-10	3.10778e-10	-3.64528e-11	1.8345e-10	-3.65708e-09	-1.16781e-09	7.52092e-11	1.14925e-09	2.07955e-11	-2.72192e-09	2.97837e-09	-1.25202e-09	8.83681e-17
-1.85425e-09	5.12201e-10	-2.5836e-10	-2.14104e-09	2.42347e-09	3.87551e-09	4.6261e-10	2.36667e-10	-8.45828e-10	1.56147e-10	1.6256e-09	1.51109e-09	4.00883e-10	-3.19943e-09	2.67158e-09	-8.22687e-10	5.1729e-10	3.03521e-10	7.19689e-10	6.7408e-10	-3.35591e-11	1.84561e-10	-3.65471e-09	-1.00816e-09	7.51532e-11	1.23704e-09	3.04444e-11	-2.76474e-09	2.23495e-09	-1.25265e-09	8.48765e-17
-1.8052e-09	5.11036e-10	-7.10821e-11	-2.14024e-09	2.38903e-09	3.87549e-09	4.40068e-10	2.33107e-10	-3.96444e-10	1.58397e-10	1.5842e-09	1.51074e-09	4.65882e-10	-3.18855e-09	2.6752e-09	-8.22705e-10	5.41719e-10	2.90425e-10	7.18485e-10	8.58477e-10	-3.44363e-11	1.84038e-10	-3.65462e-09	-1.03835e-09	7.51919e-11	1.09489e-09	1.9773e-11	-2.77552e-09	2.20685e-09	-1.25349e-09	8.37225e-17
-1.79495e-09	5.11035e-10	-7.27319e-11	-2.14024e-09	2.38906e-09	3.87549e-09	4.4002e-10	2.33177e-10	-3.99668e-10	1.58398e-10	1.58419e-09	1.51074e-09	4.66024e-10	-3.18857e-09	2.67518e-09	-8.22705e-10	5.41719e-10	2.90425e-10	7.18495e-10	8.61119e-10	-3.4415e-11	1.84038e-10	-3.65463e-09	-1.03846e-09	7.51908e-11	1.09496e-09	1.97726e-11	-2.7755e-09	2.20759e-09	-1.25349e-09	8.36967e-17
-1.80854e-09	5.11095e-10	-6.14704e-11	-2.1407e-09	2.40768e-09	3.8755e-09	4.46276e-10	2.36681e-10	-4.50937e-10	1.62405e-10	1.58736e-09	1.51035e-09	4.81015e-10	-3.19237e-09	2.67519e-09	-8.22729e-10	5.42392e-10	2.94514e-10	7.20593e-10	5.87343e-10	-3.38112e-11	1.8457e-10	-3.65529e-09	-1.02624e-09	7.51694e-11	1.0993e-09	2.29932e-11	-2.76089e-09	2.22427e-09	-1.2531e-09	8.35262e-17
-1.80151e-09	5.11041e-10	-5.66998e-11	-2.14048e-09	2.39462e-09	3.05487e-09	4.47282e-10	2.36241e-10	-5.53697e-10	1.58168e-10	1.58581e-09	1.51058e-09	4.81209e-10	-3.20009e-09	2.67501e-09	-8.22775e-10	5.42241e-10	2.91131e-10	7.19744e-10	6.11099e-10	-3.4424e-11	1.84505e-10	-3.65512e-09	-1.0401e-09	8.96713e-11	1.09929e-09	1.79438e-11	-2.75551e-09	2.21212e-09	-1.24974e-09	7.78589e-17
-1.80773e-09	1.99051e-10	-5.77065e-11	-2.13823e-09	2.39088e-09	3.04228e-09	4.45004e-10	2.35922e-10	-4.78652e-10	1.60134e-10	1.58864e-09	1.51064e-09	4.90386e-10	-3.20133e-09	2.67505e-09	-8.2288e-10	5.29212e-10	2.9405e-10	7.19964e-10	5.444e-10	-3.47302e-11	2.0513e-10	-3.65569e-09	-1.03508e-09	1.32464e-10	1.10724e-09	2.1477e-11	-2.75562e-09	2.22029e-09	-1.25277e-09	7.74875e-17
-1.80579e-09	5.11039e-10	-1.75202e-11	-2.14063e-09	2.39301e-09	3.04609e-09	4.45056e-10	2.35576e-10	-4.86462e-10	1.61386e-10	1.58693e-09	1.51068e-09	4.81407e-10	-3.20872e-09	2.66913e-09	-8.22836e-10	5.45209e-10	2.95393e-10	7.19781e-10	5.89066e-10	-3.44294e-11	1.84013e-10	-3.65537e-09	-1.04229e-09	1.95081e-10	1.10293e-09	2.78967e-11	-2.76518e-09	1.8344e-09	-1.25043e-09	7.63184e-17
-1.80497e-09	3.31609e-10	-3.02318e-11	-2.14107e-09	2.39233e-09	3.03155e-09	4.46345e-10	2.34913e-10	-5.58172e-10	1.60416e-10	1.58695e-09	1.51068e-09	4.82282e-10	-3.21104e-09	2.64044e-09	-8.22997e-10	5.4481e-10	3.51469e-10	7.32868e-10	5.52012e-10	-3.45079e-11	1.84899e-10	-3.6554e-09	-1.04614e-09	1.41177e-10	1.1003e-09	2.48508e-11	-2.75869e-09	1.79062e-09	-1.25085e-09	7.58178e-17
-1.77608e-09	4.04922e-10	-3.65318e-11	-2.11449e-09	2.36735e-09	3.03163e-09	5.7811e-10	2.27595e-10	-5.25379e-10	1.60558e-10	1.5876e-09	1.51062e-09	-4.52797e-11	-3.20975e-09	1.59169e-09	-4.98698e-10	5.55636e-10	4.08776e-10	7.33159e-10	6.01684e-10	-3.44936e-11	1.98342e-10	-3.65556e-09	-1.03997e-09	1.2421e-10	1.10668e-09	6.38389e-11	-2.75873e-09	1.17528e-09	-1.24908e-09	6.88199e-17
-1.78468e-09	3.86845e-10	-3.154e-11	-2.13737e-09	2.39285e-09	3.03594e-09	4.72374e-10	2.30751e-10	-5.1687e-10	1.56173e-10	1.58622e-09	1.51066e-09	7.94011e-11	-3.20961e-09	1.827e-09	-7.55037e-10	5.50144e-10	3.55967e-10	7.39558e-10	5.95888e-10	-3.37458e-11	1.869e-10	-3.65547e-09	-1.04118e-09	1.47286e-10	1.10638e-09	9.06465e-11	-2.56106e-09	8.08526e-10	-1.25134e-09	6.82753e-17
-1.75982e-09	-1.58488e-10	-3.29058e-11	-1.71382e-09	2.37032e-09	3.03505e-09	5.79492e-10	2.31278e-10	-5.0439e-10	1.61136e-10	1.57433e-09	1.51055e-09	2.05274e-10	-3.2087e-09	1.69704e-09	-4.22742e-10	5.41579e-10	3.88685e-10	7.18838e-10	5.951e-10	-3.41151e-11	2.07955e-10	-3.65553e-09	-1.0425e-09	1.20478e-10	1.10723e-09	4.70512e-11	-2.55872e-09	1.03616e-09	-1.25118e-09	6.5955e-17
-1.755e-09	2.95334e-10	-3.13204e-11	-1.70803e-09	2.38507e-09	3.03496e-09	5.73161e-10	2.34702e-10	-5.16434e-10	1.60604e-10	1.5737e-09	1.47359e-09	2.14457e-10	-3.21054e-09	1.56022e-09	-4.72371e-10	5.35824e-10	3.92856e-10	7.18967e-10	5.9574e-10	-3.4197e-11	2.16187e-10	-3.65605e-09	-1.04177e-09	1.11914e-10	6.72868e-10	5.38377e-11	-2.61726e-09	4.87952e-10	-1.25066e-09	6.42538e-17
-1.76284e-09	3.39295e-10	-3.10312e-11	-1.72982e-09	2.37478e-09	3.03397e-09	5.48657e-10	2.30912e-10	-5.37066e-10	1.61737e-10	1.57984e-09	6.48554e-10	2.18287e-10	-3.20882e-09	1.62679e-09	-5.3964e-10	5.38934e-10	3.31663e-10	7.11625e-10	5.97264e-10	-3.48349e-11	2.1252e-10	-3.65557e-09	-1.04228e-09	1.13513e-10	1.1052e-09	5.14586e-11	-2.58855e-09	6.57917e-10	-1.25105e-09	6.36229e-17
-1.76007e-09	2.09136e-10	-3.0004e-11	-1.65466e-09	2.37474e-09	3.03402e-09	5.45423e-10	2.33062e-10	-5.12693e-10	1.6036e-10	1.57492e-09	8.24004e-10	2.17316e-10	-3.20933e-09	1.61736e-09	-4.97254e-10	5.42363e-10	3.98632e-10	7.11676e-10	5.97391e-10	-3.40557e-11	2.20018e-10	-3.65562e-09	-1.04163e-09	1.16921e-10	6.36616e-10	5.57214e-11	-2.54741e-09	6.81393e-10	-1.25079e-09	6.24896e-17
-1.76652e-09	3.23098e-10	-3.06925e-11	-1.68536e-09	2.21194e-09	3.03379e-09	5.357e-10	2.42166e-10	-5.2146e-10	1.6087e-10	1.52896e-09	9.48472e-10	2.26208e-10	-3.20904e-09	9.3614e-11	-4.94316e-10	5.41556e-10	3.6596e-10	7.16447e-10	5.94648e-10	-3.41272e-11	2.20093e-10	-3.67735e-09	-1.04161e-09	1.16727e-10	5.69504e-10	5.18464e-11	-2.58299e-09	7.19249e-10	-1.25095e-09	5.96921e-17
-1.74002e-09	2.20627e-10	-3.19584e-11	-1.78757e-09	2.26406e-09	8.96247e-10	5.28475e-10	2.3451e-10	-5.23553e-10	1.10484e-10	1.58172e-09	1.01114e-09	2.08143e-10	-3.20908e-09	1.60972e-09	-3.85434e-10	5.40656e-10	3.66757e-10	7.10288e-10	5.94543e-10	-3.51076e-11	2.18194e-10	-3.65757e-09	-1.04236e-09	1.85124e-10	6.28446e-10	6.91148e-11	-2.52139e-09	4.97448e-10	-1.25083e-09	5.38296e-17
-1.69407e-09	3.07115e-10	-3.11759e-11	-1.74873e-09	2.18921e-09	1.17207e-09	4.90742e-10	2.37918e-10	-5.20688e-10	1.46316e-10	1.57584e-09	9.46019e-10	1.88838e-10	-3.20888e-09	1.61168e-09	-4.88956e-10	5.41099e-10	3.64201e-10	7.13321e-10	5.90595e-10	-3.43895e-11	2.19426e-10	-1.67475e-09	-1.04208e-09	1.27777e-10	6.06443e-10	5.52866e-11	-2.51349e-09	7.04702e-10	-1.24988e-09	4.33137e-17
-1.74633e-09	2.64966e-10	-3.45869e-11	-1.74895e-09	2.19565e-09	1.14734e-09	5.31121e-10	2.38829e-10	-5.1995e-10	6.03854e-11	1.57434e-09	9.41425e-10	5.45659e-11	-3.20895e-09	1.10317e-09	-4.05815e-10	5.4143e-10	3.70515e-10	6.94141e-10	5.92803e-10	-3.47403e-11	2.22729e-10	-1.16123e-09	-1.04322e-09	1.21817e-10	5.19351e-10	5.65248e-11	-2.52024e-09	4.9434e-10	-1.24367e-09	4.01588e-17
-1.74633e-09	2.64966e-10	-3.45869e-11	-1.74895e-09	2.19565e-09	1.14734e-09	5.31121e-10	2.38829e-10	-5.1995e-10	6.03854e-11	1.57434e-09	9.41425e-10	5.45659e-11	-3.20895e-09	1.10317e-09	-4.05815e-10	5.4143e-10	3.70515e-10	6.94141e-10	5.92803e-10	-3.47403e-11	2.22729e-10	-1.16123e-09	-1.04322e-09	1.21817e-10	5.19351e-10	5.65248e-11	-2.52024e-09	4.9434e-10	-1.24367e-09	4.01588e-17
-1.71295e-09	2.77759e-10	-3.28905e-11	-1.75651e-09	2.18009e-09	1.00963e-09	5.12933e-10	2.38077e-10	-5.20747e-10	8.92695e-11	1.57654e-09	9.34448e-10	1.23711e-10	-3.20893e-09	1.00133e-09	-4.3898e-10	5.41192e-10	3.68414e-10	6.88025e-10	5.93623e-10	-3.46672e-11	2.21865e-10	-1.27456e-09	-1.04217e-09	1.37951e-10	5.3021e-10	5.73837e-11	-2.51718e-09	5.41628e-10	-1.24654e-09	3.98376e-17
-1.71917e-09	2.78022e-10	-3.17312e-11	-1.74674e-09	2.16738e-09	9.50714e-10	5.26122e-10	2.39098e-10	-5.20792e-10	5.15581e-11	1.57679e-09	9.33777e-10	5.15736e-11	-3.20895e-09	8.57778e-10	-4.53006e-10	5.4068e-10	3.70465e-10	6.83381e-10	5.92583e-10	-3.48948e-11	2.21248e-10	-1.22611e-09	-1.04243e-09	2.08163e-11	5.15599e-10	5.94618e-11	-2.51908e-09	5.36412e-10	-1.24566e-09	3.92363e-17
-1.73878e-09	2.94153e-10	-3.22937e-11	-1.7498e-09	2.18538e-09	1.02323e-09	5.12189e-10	2.38401e-10	-5.2096e-10	5.09972e-11	1.57843e-09	9.35364e-10	8.66889e-11	-2.55142e-09	7.39044e-10	-3.64095e-10	2.4607e-10	3.69731e-10	5.61386e-10	5.9326e-10	-3.48671e-11	2.24162e-10	-1.83497e-10	-1.04998e-09	1.45494e-10	5.41209e-10	6.12483e-11	-2.5154e-09	6.14495e-10	-1.2512e-09	3.37913e-17
-1.74226e-09	2.89728e-10	-3.21706e-11	-1.74821e-09	2.17047e-09	1.00145e-09	5.12378e-10	2.39167e-10	-5.21299e-10	-1.24889e-10	1.58734e-09	9.31953e-10	1.01754e-10	-2.33953e-09	8.49048e-10	-4.00525e-10	2.94031e-10	3.70311e-10	6.30339e-10	5.93094e-10	-3.48667e-11	2.24246e-10	1.23069e-11	-1.0483e-09	1.31933e-10	5.40386e-10	5.95264e-11	-2.51794e-09	5.84773e-10	-1.24728e-09	3.29248e-17
-1.73719e-09	2.92031e-10	-3.20144e-11	-1.7465e-09	2.17699e-09	1.00441e-09	5.14864e-10	2.3921e-10	-5.20508e-10	-4.58551e-11	1.58687e-09	9.3561e-10	9.50612e-11	-2.22125e-09	8.09378e-10	-3.98005e-10	2.58094e-10	3.70378e-10	5.70334e-10	5.93e-10	-3.48707e-11	2.24386e-10	-3.04197e-11	-1.04851e-09	1.55664e-10	5.45373e-10	6.01934e-11	-2.51593e-09	6.01809e-10	-1.25266e-09	3.2267e-17
-1.74283e-09	2.8845e-10	-3.2346e-11	-1.74465e-09	2.17294e-09	9.52437e-10	5.15361e-10	2.39644e-10	-5.19873e-10	-4.29918e-11	1.58811e-09	9.36275e-10	9.13973e-11	-2.22621e-09	8.24393e-10	-3.9971e-10	2.963e-10	3.70291e-10	5.69985e-10	5.92944e-10	-3.48729e-11	2.23485e-10	-1.88479e-10	-1.04878e-09	1.4734e-10	5.4549e-10	5.97529e-11	-2.51631e-09	5.9418e-10	-1.25205e-09	3.22552e-17
-1.74135e-09	2.89573e-10	-3.20423e-11	-1.74654e-09	2.17298e-09	9.79446e-10	5.16379e-10	2.39207e-10	-5.20528e-10	-4.21587e-11	1.58615e-09	9.35897e-10	9.65277e-11	-2.21526e-09	7.87095e-10	-3.9466e-10	2.75361e-10	3.70362e-10	5.75181e-10	5.9301e-10	-3.48717e-11	2.24062e-10	1.39525e-10	-1.04881e-09	1.54011e-10	5.44596e-10	6.01012e-11	-2.51623e-09	5.92147e-10	-1.25261e-09	3.21704e-17
-1.74213e-09	2.90425e-10	-3.22309e-11	-1.74673e-09	2.17517e-09	9.45374e-10	5.15361e-10	2.39413e-10	-5.20286e-10	-4.09027e-11	1.58548e-09	9.3614e-10	9.68906e-11	-2.21881e-09	7.79687e-10	-3.84706e-10	2.56426e-10	3.7047e-10	5.7503e-10	5.93022e-10	-3.48608e-11	2.2412e-10	5.22245e-11	-1.0492e-09	1.50745e-10	5.42975e-10	5.99759e-11	-2.51627e-09	5.93724e-10	-1.25268e-09	3.20851e-17
-1.7425e-09	2.9023e-10	-3.25696e-11	-1.74685e-09	2.17655e-09	9.45161e-10	5.15064e-10	2.39429e-10	-5.20169e-10	-4.77541e-11	1.58601e-09	9.35913e-10	9.47762e-11	-2.22556e-09	7.89638e-10	-3.89159e-10	2.66362e-10	3.70428e-10	5.73062e-10	5.94894e-10	-3.48615e-11	2.23923e-10	2.32496e-11	-2.294e-10	1.47913e-10	5.4373e-10	6.93662e-11	-2.51622e-09	5.94485e-10	-1.2438e-09	3.10768e-17
-1.7465e-09	2.70897e-10	-3.25794e-11	-1.74589e-09	2.17508e-09	9.51837e-10	5.15554e-10	2.40176e-10	-5.1803e-10	-3.97742e-11	1.58572e-09	9.35918e-10	9.59859e-11	-2.22407e-09	7.91418e-10	-4.1182e-10	2.63561e-10	3.54349e-10	6.08151e-10	5.97284e-10	-3.49013e-11	2.24487e-10	4.98501e-11	-1.38966e-10	1.47774e-10	5.42112e-10	6.71974e-11	-2.51619e-09	6.07837e-10	-1.16089e-09	3.09089e-17
-1.74345e-09	2.65002e-10	-3.26763e-11	-1.74672e-09	2.17471e-09	9.50173e-10	5.15536e-10	2.39852e-10	-5.19104e-10	-4.74778e-11	1.58605e-09	9.35917e-10	9.60931e-11	-2.22537e-09	7.91226e-10	-4.13191e-10	2.63798e-10	3.59924e-10	5.87552e-10	5.94287e-10	-3.48914e-11	2.24693e-10	5.44731e-11	-1.50515e-10	1.49934e-10	5.42999e-10	7.08138e-11	-2.51612e-09	5.96585e-10	-1.16934e-09	3.08903e-17
-1.74353e-09	2.78102e-10	-3.24414e-11	-1.74679e-09	2.17502e-09	9.49585e-10	5.15519e-10	2.39651e-10	-5.19618e-10	-4.6615e-11	1.58576e-09	9.35984e-10	9.61582e-11	-2.22623e-09	7.936e-10	-3.9747e-10	2.65648e-10	3.42423e-10	5.925e-10	5.94849e-10	-3.48843e-11	2.24022e-10	6.38319e-11	-1.28176e-10	1.48536e-10	5.42967e-10	6.8823e-11	-2.5162e-09	5.96258e-10	-1.16425e-09	3.08697e-17
-1.74357e-09	2.63598e-10	-3.26724e-11	-1.74674e-09	2.14866e-09	9.51259e-10	5.15526e-10	2.39729e-10	-5.18871e-10	-4.58461e-11	1.58571e-09	9.35957e-10	9.65135e-11	-2.22575e-09	7.93391e-10	-3.98026e-10	2.6331e-10	3.50726e-10	5.93706e-10	5.95215e-10	-1.58158e-11	2.24147e-10	5.47748e-11	-1.45009e-10	1.42754e-10	5.43042e-10	7.01602e-11	-2.51621e-09	5.97592e-10	-1.16345e-09	3.07554e-17
-1.74472e-09	-2.30282e-10	-4.64338e-11	-1.74677e-09	2.18005e-09	9.49842e-10	5.16679e-10	2.42425e-10	-5.19184e-10	-4.24267e-11	1.58367e-09	8.04611e-10	1.625e-10	-2.08771e-09	7.94996e-10	-4.74255e-10	2.64105e-10	3.82007e-10	5.87232e-10	4.92684e-10	-8.66584e-11	2.29176e-10	5.43964e-11	-1.23641e-10	1.5405e-10	5.41401e-10	6.87923e-11	-1.5253e-09	5.98045e-10	-2.45725e-10	2.47474e-17
-1.7446e-09	2.34119e-10	-3.30958e-11	-1.74669e-09	2.17807e-09	9.52133e-10	5.1986e-10	2.40369e-10	-5.19213e-10	-3.92259e-11	1.02453e-09	9.01286e-10	1.52415e-10	-1.96877e-09	7.93467e-10	-4.81951e-10	2.648e-10	4.77954e-10	5.91885e-10	5.8468e-10	-4.05072e-11	2.35315e-10	5.45387e-11	2.46681e-11	1.48407e-10	5.40491e-10	6.88552e-11	-1.38497e-09	5.97686e-10	-4.42337e-10	2.28646e-17
-1.74406e-09	2.37756e-10	-4.69552e-11	-1.74668e-09	2.17655e-09	9.50736e-10	5.16961e-10	2.44932e-10	-5.19948e-10	-3.67529e-11	1.08939e-09	8.58903e-10	1.01897e-10	-1.97673e-09	7.95831e-10	-5.05317e-10	2.64309e-10	3.94682e-10	5.90894e-10	5.54894e-10	-6.61848e-11	2.24795e-10	5.4528e-11	-1.36035e-10	1.59364e-10	5.21203e-10	6.88846e-11	-9.18231e-10	5.97717e-10	-5.82807e-10	2.19236e-17
-1.74446e-09	2.87836e-11	-4.45785e-11	-1.74677e-09	2.17413e-09	9.50681e-10	5.17392e-10	2.43271e-10	-5.19646e-10	-4.00223e-11	1.09757e-09	8.00797e-10	1.81484e-10	-1.97998e-09	7.95987e-10	-4.64557e-10	2.64306e-10	4.10046e-10	5.89029e-10	5.44611e-10	-9.2367e-11	2.31788e-10	5.28028e-11	-1.07133e-10	1.6079e-10	5.34894e-10	6.85327e-11	-9.26351e-10	5.97647e-10	-4.47613e-10	2.16653e-17
-1.50507e-09	1.03353e-10	-4.35389e-11	-1.7467e-09	2.17503e-09	9.52349e-10	5.18444e-10	2.42177e-10	-4.21048e-10	-3.50025e-11	1.02066e-09	8.02977e-10	2.06413e-10	-1.99477e-09	8.00567e-10	-4.78192e-10	2.64332e-10	4.20648e-10	5.90789e-10	5.39969e-10	-1.10874e-10	2.33073e-10	5.47169e-11	-9.51807e-11	1.57099e-10	2.66758e-12	6.91771e-11	-1.03204e-09	5.97667e-10	-5.50789e-10	2.07715e-17
-1.31188e-09	1.00793e-10	-4.33479e-11	-1.74672e-09	2.17661e-09	9.52048e-10	5.18728e-10	2.42086e-10	-4.66282e-10	-3.74323e-11	1.04941e-09	7.90346e-10	1.41847e-10	-1.99654e-09	7.97285e-10	-4.9292e-10	2.64296e-10	4.26588e-10	5.9023e-10	5.36227e-10	-8.43226e-11	2.30772e-10	5.45099e-11	-9.60647e-11	1.58375e-10	-4.36098e-11	6.89425e-11	-1.03019e-09	5.98653e-10	-4.88661e-10	2.0236e-17
-1.22947e-09	6.33812e-11	-4.04692e-11	-1.74672e-09	2.17644e-09	9.52535e-10	5.18064e-10	2.42027e-10	-4.54713e-10	-3.92208e-11	1.06091e-09	7.89496e-10	1.5293e-10	-1.99553e-09	7.96292e-10	-4.74893e-10	2.64298e-10	4.21366e-10	5.90365e-10	5.45603e-10	-1.03189e-10	2.31601e-10	5.37537e-11	-7.9274e-11	1.59284e-10	-9.50272e-12	6.87784e-11	-9.83543e-10	5.97875e-10	-4.9271e-10	1.99266e-17
-1.2498e-09	5.69648e-11	-4.15919e-11	-1.74672e-09	2.17633e-09	9.51866e-10	5.18e-10	2.4206e-10	-4.24285e-10	-3.91572e-11	1.04187e-09	7.91421e-10	1.60454e-10	-1.99084e-09	7.96976e-10	-4.79507e-10	2.64295e-10	4.18374e-10	5.90441e-10	5.33035e-10	-1.04667e-10	2.31411e-10	5.42591e-11	-7.66714e-11	1.58657e-10	4.26927e-11	6.88391e-11	-9.90918e-10	5.98078e-10	-4.89692e-10	1.98972e-17
-1.25183e-09	7.97018e-11	-4.24886e-11	-1.74672e-09	2.17585e-09	9.52312e-10	5.18138e-10	2.42052e-10	-3.86137e-10	-3.87251e-11	1.03472e-09	7.72678e-10	1.55664e-10	-1.97931e-09	8.00772e-10	-4.79749e-10	2.64289e-10	4.22827e-10	5.90182e-10	5.36002e-10	-1.08095e-10	2.31459e-10	5.40973e-11	-7.81643e-11	1.58777e-10	-7.63052e-12	6.8856e-11	-9.87311e-10	5.98061e-10	-4.95286e-10	1.97924e-17
-1.24572e-09	6.91084e-11	-4.66469e-11	-1.74679e-09	2.17605e-09	9.52123e-10	5.1817e-10	2.49901e-10	-3.95195e-10	-3.84345e-11	1.04303e-09	7.84044e-10	1.58125e-10	-1.9794e-09	8.00579e-10	-4.78266e-10	2.6477e-10	4.22679e-10	5.90026e-10	5.35123e-10	-1.09498e-10	2.31587e-10	5.40535e-11	-8.06026e-11	1.59045e-10	-1.69281e-13	6.88604e-11	-5.3848e-10	5.98107e-10	-4.9613e-10	1.91379e-17
-1.24689e-09	7.29254e-11	-4.60404e-11	-1.74713e-09	2.17604e-09	9.51957e-10	5.22573e-10	2.44125e-10	-3.93764e-10	-3.8591e-11	1.03632e-09	7.83534e-10	1.55177e-10	-1.98173e-09	8.00886e-10	-4.79545e-10	2.64613e-10	3.47304e-10	5.90388e-10	5.36941e-10	-1.06337e-10	2.31758e-10	5.40798e-11	-6.94101e-11	1.58729e-10	-6.47544e-12	6.89019e-11	-5.79097e-10	5.9789e-10	-4.97515e-10	1.91264e-17
-1.24821e-09	7.95228e-11	-4.40793e-11	-1.74751e-09	2.18509e-09	7.99912e-10	5.19548e-10	2.49803e-10	-3.84082e-10	-3.85696e-11	9.2189e-10	7.82857e-10	1.56694e-10	-1.97992e-09	7.98691e-10	-4.72548e-10	2.66085e-10	4.15158e-10	5.80988e-10	5.3689e-10	-1.16119e-10	2.31786e-10	5.40687e-11	-7.9698e-11	1.58803e-10	1.30617e-11	6.89028e-11	-6.18974e-10	5.98259e-10	-2.33105e-10	1.85555e-17
-1.25275e-09	6.90576e-11	-4.60183e-11	-1.74787e-09	2.18089e-09	7.56728e-10	5.20714e-10	2.51337e-10	-3.85274e-10	-3.859e-11	9.101e-10	7.81723e-10	1.54049e-10	-1.9799e-09	7.98851e-10	-4.78162e-10	2.65455e-10	4.14585e-10	5.82794e-10	5.36244e-10	-1.14114e-10	2.31739e-10	5.40657e-11	-7.93745e-11	1.58778e-10	-1.09975e-13	6.88675e-11	-5.09702e-10	5.98088e-10	-3.37791e-10	1.84014e-17
-1.25242e-09	5.26662e-12	-4.59777e-11	-1.74829e-09	2.18311e-09	7.67746e-10	5.19308e-10	2.53701e-10	-3.65627e-10	-3.86038e-11	9.28895e-10	7.80417e-10	1.57465e-10	-1.97938e-09	7.98552e-10	-4.76443e-10	2.67662e-10	4.08748e-10	5.85498e-10	5.47897e-10	-1.30708e-10	2.31704e-10	5.40046e-11	-7.86137e-11	1.58793e-10	2.47936e-13	6.88749e-11	-4.17691e-10	5.98128e-10	-2.03719e-10	1.82965e-17
-1.25088e-09	7.04073e-11	-4.42329e-11	-1.74771e-09	2.34383e-11	7.82687e-10	5.19116e-10	2.48642e-10	-3.79307e-10	-3.85992e-11	3.49668e-10	7.81379e-10	1.55122e-10	-1.9799e-09	7.99139e-10	-4.77468e-10	2.65597e-10	4.09976e-10	5.8813e-10	5.44243e-10	-1.14264e-10	2.31763e-10	5.40678e-11	-7.93028e-11	1.58854e-10	2.45572e-12	6.88529e-11	-4.58564e-10	5.98172e-10	-2.87444e-10	1.28968e-17
-1.25052e-09	6.69582e-11	-4.51804e-11	-1.74783e-09	6.43215e-11	7.74429e-10	5.19286e-10	2.49123e-10	-3.80426e-10	-3.85803e-11	3.06368e-11	7.80158e-10	1.55531e-10	-1.98052e-09	7.99165e-10	-4.7528e-10	2.6547e-10	4.14192e-10	5.84614e-10	5.40763e-10	-1.1461e-10	2.00772e-10	5.40594e-11	-7.91745e-11	1.58582e-10	3.28165e-12	6.8134e-11	-4.31217e-10	5.65299e-10	-2.686e-10	1.26741e-17
-1.25052e-09	6.69582e-11	-4.51804e-11	-1.74783e-09	6.43215e-11	7.74429e-10	5.19286e-10	2.49123e-10	-3.80426e-10	-3.85803e-11	3.06368e-11	7.80158e-10	1.55531e-10	-1.98052e-09	7.99165e-10	-4.7528e-10	2.6547e-10	4.14192e-10	5.84614e-10	5.40763e-10	-1.1461e-10	2.00772e-10	5.40594e-11	-7.91745e-11	1.58582e-10	3.28165e-12	6.8134e-11	-4.31217e-10	5.65299e-10	-2.686e-10	1.26741e-17
-1.25052e-09	6.69582e-11	-4.51804e-11	-1.74783e-09	6.43215e-11	7.74429e-10	5.19286e-10	2.49123e-10	-3.80426e-10	-3.85803e-11	3.06368e-11	7.80158e-10	1.55531e-10	-1.98052e-09	7.99165e-10	-4.7528e-10	2.6547e-10	4.14192e-10	5.84614e-10	5.40763e-10	-1.1461e-10	2.00772e-10	5.40594e-11	-7.91745e-11	1.58582e-10	3.28165e-12	6.8134e-11	-4.31217e-10	5.65299e-10	-2.686e-10	1.26741e-17
-1.25051e-09	6.78873e-11	-4.50099e-11	-1.74779e-09	8.78761e-11	7.78775e-10	5.19207e-10	2.49285e-10	-3.79471e-10	-3.85799e-11	5.83198e-11	7.80622e-10	1.55278e-10	-1.9802e-09	7.99242e-10	-4.75652e-10	2.65482e-10	4.13646e-10	5.8474e-10	5.40371e-10	-1.14254e-10	1.858e-10	5.40555e-11	-7.89333e-11	1.5863e-10	3.20125e-12	6.8391e-11	-4.37278e-10	5.29514e-10	-2.70774e-10	1.26467e-17
-1.25059e-09	6.7086e-11	-4.53747e-11	-1.74781e-09	8.92768e-11	7.75461e-10	5.19268e-10	2.49172e-10	-3.8015e-10	-3.85532e-11	4.21571e-11	7.80367e-10	1.55466e-10	-1.98051e-09	7.99169e-10	-4.75554e-10	2.65469e-10	4.13282e-10	5.84784e-10	5.40901e-10	-1.14598e-10	2.03423e-10	5.4046e-11	-7.91707e-11	1.586e-10	3.33113e-12	6.82372e-11	-4.35435e-10	5.17674e-10	-2.68988e-10	1.26339e-17
-1.25054e-09	6.72798e-11	-4.50788e-11	-1.74782e-09	8.76979e-11	7.76982e-10	4.02175e-10	2.49186e-10	-3.79672e-10	-3.85662e-11	6.11719e-11	7.80618e-10	1.55342e-10	-1.98025e-09	7.99226e-10	-4.76338e-10	2.6548e-10	4.1407e-10	5.84719e-10	5.40555e-10	-1.14297e-10	1.89398e-10	5.93423e-11	-7.90878e-11	1.58625e-10	3.29342e-12	6.82665e-11	-4.33404e-10	5.29781e-10	-2.70505e-10	1.25367e-17
-1.25058e-09	6.72035e-11	-4.4953e-11	-1.74782e-09	8.51702e-11	7.77028e-10	4.43291e-10	2.48687e-10	-3.80039e-10	-2.28458e-11	5.86154e-11	7.80549e-10	1.55404e-10	-1.92313e-09	7.99215e-10	-4.75626e-10	2.65484e-10	4.13787e-10	5.84799e-10	5.40696e-10	-1.14574e-10	1.89301e-10	5.5345e-11	-7.91167e-11	1.54704e-10	3.39049e-12	6.95899e-11	-4.35642e-10	5.29012e-10	-2.70494e-10	1.23458e-17
-1.22094e-09	6.74029e-11	-4.4786e-11	-1.71803e-09	7.11011e-11	7.78734e-10	4.69698e-10	2.49549e-10	-3.80347e-10	-2.1961e-11	5.18706e-11	7.80402e-10	1.55402e-10	-1.93183e-09	7.9918e-10	-4.75972e-10	2.65501e-10	4.14104e-10	5.8508e-10	5.40748e-10	-1.14393e-10	1.87346e-10	5.56627e-11	-7.90576e-11	1.58447e-10	3.28577e-12	4.98542e-11	-4.34751e-10	5.28596e-10	-2.70349e-10	1.22248e-17
-1.24139e-09	6.77927e-11	-4.49739e-11	-5.77618e-10	6.46262e-11	7.79331e-10	4.69438e-10	2.48763e-10	-3.8113e-10	-2.21889e-11	5.46699e-11	7.80595e-10	1.55348e-10	-1.93816e-09	7.68681e-10	-4.7593e-10	2.65528e-10	4.15541e-10	5.84972e-10	5.40984e-10	-1.14378e-10	1.87736e-10	5.55968e-11	-7.90628e-11	1.57988e-10	3.27201e-12	4.50927e-11	-4.35383e-10	5.27749e-10	-2.70884e-10	9.63532e-18
-1.22766e-09	6.8199e-11	-4.43343e-11	-8.95246e-11	-7.47396e-11	7.78398e-10	4.60846e-10	2.49155e-10	-3.80958e-10	-3.51902e-11	5.46655e-11	7.80664e-10	1.55356e-10	-1.94937e-09	7.36514e-10	-4.75952e-10	2.65642e-10	4.15516e-10	5.85066e-10	5.41284e-10	-1.14322e-10	1.89617e-10	5.57535e-11	-7.90742e-11	1.5795e-10	3.25663e-12	5.97387e-11	-4.35096e-10	3.85761e-10	-2.71203e-10	9.13677e-18
-1.22511e-09	6.76257e-11	-4.49054e-11	-1.26204e-10	5.75004e-11	7.78009e-10	4.74784e-10	2.50825e-10	-3.80422e-10	-3.56774e-11	5.21877e-11	7.80428e-10	1.54203e-10	-1.94403e-09	4.67551e-10	-4.75924e-10	2.65507e-10	4.17277e-10	5.85016e-10	5.40934e-10	-1.13989e-10	1.89067e-10	5.56147e-11	-7.90894e-11	1.58078e-10	3.29771e-12	4.16374e-11	-4.31238e-10	3.60152e-10	-2.7082e-10	8.77956e-18
-1.22581e-09	6.77001e-11	-4.49066e-11	-1.28327e-10	5.24706e-11	7.78139e-10	4.73173e-10	2.5051e-10	-3.80315e-10	-3.49687e-11	5.36402e-11	7.78694e-10	1.5523e-10	-1.94232e-09	4.62391e-10	-4.7594e-10	2.6553e-10	4.17119e-10	5.84981e-10	5.40937e-10	-1.13955e-10	1.89059e-10	5.55375e-11	-7.90434e-11	1.58064e-10	3.29359e-12	4.46181e-11	-4.32469e-10	3.72464e-10	-2.70804e-10	8.77618e-18
-1.22674e-09	6.76244e-11	-4.48161e-11	-8.34203e-11	5.166e-11	7.77586e-10	4.69246e-10	2.50016e-10	-3.81626e-10	-2.99717e-11	5.2856e-11	7.80406e-10	1.54297e-10	-1.93905e-09	4.47674e-10	-4.75774e-10	2.65849e-10	4.18126e-10	5.85183e-10	5.40979e-10	-1.1389e-10	1.8887e-10	5.54088e-11	-7.64996e-11	1.57929e-10	3.2878e-12	4.70681e-11	-4.33433e-10	3.67639e-10	-2.70998e-10	8.7391e-18
-1.22529e-09	6.76113e-11	-4.48481e-11	-9.25736e-11	5.13964e-11	7.77216e-10	4.67516e-10	2.50329e-10	-3.80495e-10	-3.31264e-11	5.20584e-11	7.80364e-10	1.54643e-10	-1.94261e-09	4.3345e-10	-4.75824e-10	2.65518e-10	4.17517e-10	5.85016e-10	5.40817e-10	-1.13733e-10	1.89222e-10	5.55795e-11	-7.71773e-11	1.57988e-10	3.30538e-12	4.4036e-11	-4.31425e-10	3.66302e-10	-2.7073e-10	8.73174e-18
-1.2258e-09	6.76702e-11	-4.48277e-11	-4.03752e-11	4.7596e-11	7.77412e-10	4.67289e-10	2.50177e-10	-3.80717e-10	-3.28011e-11	5.22933e-11	7.80203e-10	1.54405e-10	-1.9402e-09	4.37365e-10	-4.75849e-10	2.65622e-10	4.17894e-10	5.85024e-10	5.40878e-10	-1.13817e-10	1.8914e-10	5.55329e-11	-7.69509e-11	1.58016e-10	3.28542e-12	4.54141e-11	-4.33095e-10	3.63901e-10	-2.70814e-10	8.71988e-18
-1.22797e-09	8.12987e-11	-4.48452e-11	-1.05271e-10	4.81712e-11	7.77338e-10	4.64612e-10	2.5024e-10	-3.80825e-10	-3.30717e-11	5.21422e-11	7.80389e-10	1.54429e-10	-1.94082e-09	4.29404e-10	-4.75777e-10	2.64412e-10	2.59727e-10	5.85054e-10	5.40842e-10	7.87829e-11	1.90699e-10	5.55542e-11	-7.71276e-11	1.79568e-10	3.29359e-12	4.40057e-11	-4.4576e-10	1.93204e-10	-2.7174e-10	8.53975e-18
-1.22716e-09	6.52775e-11	-4.48426e-11	-7.62488e-11	4.77852e-11	7.77309e-10	4.66396e-10	2.5021e-10	-3.80684e-10	-3.21947e-11	5.26571e-11	7.80461e-10	1.5443e-10	-1.94088e-09	4.36102e-10	-4.75829e-10	2.64989e-10	2.58073e-10	5.85027e-10	5.40875e-10	7.35028e-11	1.89178e-10	5.54992e-11	-7.70242e-11	1.67076e-10	3.29324e-12	4.47578e-11	-4.33018e-10	2.22878e-10	-2.71525e-10	8.53259e-18
-1.22727e-09	6.92862e-11	-4.48247e-11	-6.81358e-11	4.79326e-11	7.77381e-10	4.65333e-10	2.50189e-10	-3.80763e-10	-3.26298e-11	5.23352e-11	7.80273e-10	1.54474e-10	-1.94052e-09	4.35881e-10	-4.75823e-10	2.65161e-10	2.4693e-10	5.85035e-10	5.40892e-10	-2.17955e-11	1.89655e-10	5.55245e-11	-7.74967e-11	1.76163e-10	3.29182e-12	4.43596e-11	-4.32963e-10	2.2532e-10	-2.70921e-10	8.52316e-18
-1.22615e-09	7.07056e-11	-4.48374e-11	-7.78851e-11	4.74341e-11	7.77419e-10	4.65668e-10	2.5019e-10	-3.80767e-10	-3.26095e-11	5.24299e-11	7.80275e-10	1.54475e-10	-1.94029e-09	4.33612e-10	-4.7581e-10	2.64999e-10	2.47521e-10	5.85029e-10	5.40875e-10	-1.48222e-11	1.89554e-10	5.52383e-11	-7.70767e-11	1.73302e-10	3.29006e-12	4.48155e-11	-4.35961e-10	2.13798e-10	-2.71396e-10	8.51615e-18
-1.22679e-09	7.3983e-11	-4.18026e-11	-6.92978e-11	4.82065e-11	7.77452e-10	4.60751e-10	2.50153e-10	-3.80764e-10	-3.27463e-11	5.2334e-11	7.80158e-10	1.5449e-10	-1.94027e-09	4.33967e-10	-4.75811e-10	2.64906e-10	2.58571e-10	5.70721e-10	5.41249e-10	-4.74301e-11	5.08843e-11	5.35326e-11	-7.71289e-11	1.71474e-10	2.77097e-12	4.4582e-11	-2.29575e-10	2.11879e-10	-2.71105e-10	8.33119e-18
-1.22689e-09	7.21139e-11	-4.29219e-11	-7.39864e-11	4.60581e-11	7.77419e-10	4.65428e-10	2.50171e-10	-3.80789e-10	-3.26677e-11	5.23609e-11	7.80154e-10	1.54483e-10	-1.94051e-09	4.33654e-10	-4.75811e-10	2.64834e-10	2.49868e-10	5.75984e-10	2.57788e-10	-3.00808e-11	1.43218e-10	5.50239e-11	-7.70626e-11	1.70226e-10	2.7355e-12	4.4582e-11	-3.18225e-10	2.1241e-10	-2.71098e-10	8.17685e-18
-1.22677e-09	7.28549e-11	-4.41299e-11	-7.67533e-11	4.45934e-11	7.77429e-10	4.61288e-10	2.50186e-10	-3.80792e-10	-3.26475e-11	5.23504e-11	7.80198e-10	1.54495e-10	-1.94064e-09	4.33718e-10	-4.75808e-10	2.64539e-10	2.56631e-10	5.73233e-10	2.08892e-10	-2.8588e-11	8.79273e-11	5.51774e-11	-7.71129e-11	1.71023e-10	3.18225e-12	4.44566e-11	-1.9902e-10	2.14419e-10	-2.71057e-10	8.07774e-18
-1.22668e-09	8.13713e-11	-4.38504e-11	-7.52371e-11	4.35215e-11	7.77412e-10	9.97102e-11	2.50175e-10	-3.74171e-10	-3.26537e-11	5.23113e-11	7.80206e-10	1.54499e-10	-1.94047e-09	4.33528e-10	-4.75809e-10	2.64547e-10	2.59626e-10	5.77901e-10	2.67721e-10	-3.17293e-11	7.70297e-11	5.50966e-11	-7.70864e-11	1.69914e-10	2.99749e-12	4.44856e-11	-2.32738e-10	2.14508e-10	-2.71077e-10	7.91735e-18
-1.22661e-09	7.3117e-11	-4.29955e-11	-7.30195e-11	3.90112e-11	7.77404e-10	2.43186e-10	2.50175e-10	-3.68639e-10	-3.26436e-11	5.23413e-11	7.80191e-10	1.54484e-10	-1.91187e-09	4.335e-10	-4.5623e-10	2.64677e-10	2.59037e-10	5.7774e-10	2.53563e-10	-3.59652e-11	7.78206e-11	5.52026e-11	-7.71175e-11	1.70515e-10	2.87052e-12	4.45309e-11	-2.51861e-10	2.12214e-10	-2.71093e-10	7.83288e-18
-1.22631e-09	7.90953e-11	-4.38179e-11	-7.32286e-11	3.5259e-11	7.77395e-10	1.6727e-10	2.46297e-10	-3.94883e-10	-3.26674e-11	5.23524e-11	7.80245e-10	1.54482e-10	-1.76731e-09	4.33488e-10	-4.59015e-10	2.64745e-10	2.59765e-10	5.77603e-10	2.57114e-10	-3.34708e-11	9.27867e-11	5.4786e-11	-7.71131e-11	1.70481e-10	1.32066e-12	4.44986e-11	-2.42655e-10	2.09043e-10	-2.71089e-10	7.28908e-18
-1.22654e-09	7.7229e-11	-4.58686e-11	-7.4597e-11	3.61685e-11	7.77385e-10	1.50617e-10	2.49483e-10	-3.61765e-10	-9.04023e-12	5.60035e-11	7.82263e-10	1.54414e-10	-1.80513e-09	4.336e-10	-4.57119e-10	2.56705e-10	2.60205e-10	1.86368e-11	1.64442e-10	-3.40608e-11	8.36823e-11	5.49711e-11	-7.71116e-11	1.70463e-10	2.08227e-12	4.4475e-11	-2.34804e-10	1.91171e-10	-2.71176e-10	7.00833e-18
-1.22654e-09	7.41325e-11	-4.45563e-11	-7.33823e-11	3.39164e-11	7.77395e-10	1.94874e-10	2.48672e-10	-3.75742e-10	-2.50834e-11	5.26239e-11	7.85583e-10	1.54471e-10	-1.74888e-09	4.33604e-10	-4.57874e-10	2.63967e-10	2.59495e-10	1.34951e-10	1.88145e-10	-3.3398e-11	9.11461e-11	5.55529e-11	-7.71206e-11	1.70468e-10	2.16842e-12	4.44893e-11	-2.42161e-10	2.06028e-10	-2.70099e-10	6.87857e-18
-1.22657e-09	7.57288e-11	-4.46943e-11	-7.36965e-11	3.54313e-11	7.7739e-10	1.5146e-10	2.49879e-10	-3.68186e-10	-1.40648e-11	5.44562e-11	7.83125e-10	1.54466e-10	-1.73691e-09	4.33649e-10	-4.55559e-10	2.58181e-10	2.59832e-10	1.57116e-10	1.94785e-10	-3.46237e-11	8.42799e-11	5.49314e-11	-7.71172e-11	1.70503e-10	1.28222e-12	4.44771e-11	-2.39252e-10	1.92206e-10	-2.71155e-10	6.80974e-18
-1.22657e-09	7.57288e-11	-4.46943e-11	-7.36965e-11	3.54313e-11	7.7739e-10	1.5146e-10	2.49879e-10	-3.68186e-10	-1.40648e-11	5.44562e-11	7.83125e-10	1.54466e-10	-1.73691e-09	4.33649e-10	-4.55559e-10	2.58181e-10	2.59832e-10	1.57116e-10	1.94785e-10	-3.46237e-11	8.42799e-11	5.49314e-11	-7.71172e-11	1.70503e-10	1.28222e-12	4.44771e-11	-2.39252e-10	1.92206e-10	-2.71155e-10	6.80974e-18
-1.22687e-09	7.50779e-11	9.96971e-11	-7.48692e-11	3.89154e-11	5.86788e-10	1.40984e-10	1.1221e-11	-3.71294e-10	-1.8275e-11	5.32111e-11	7.84298e-10	1.53488e-10	-1.73947e-09	4.33665e-10	-4.57447e-10	2.63577e-10	2.5914e-10	1.3087e-10	1.01783e-10	-3.43493e-11	8.73746e-11	5.49443e-11	-7.7116e-11	1.70512e-10	7.12121e-13	4.45903e-11	-2.40603e-10	1.97544e-10	-2.7115e-10	6.47839e-18
-1.22687e-09	7.50775e-11	9.48173e-11	-7.48559e-11	3.89139e-11	5.87087e-10	1.41442e-10	1.22332e-11	-3.7103e-10	-1.82946e-11	5.32112e-11	7.84307e-10	1.53495e-10	-1.73947e-09	4.33665e-10	-4.57343e-10	2.63573e-10	2.5914e-10	1.32611e-10	1.01903e-10	-3.43493e-11	8.7364e-11	5.49457e-11	-7.7116e-11	1.70512e-10	8.74921e-13	4.45904e-11	-2.40602e-10	1.97541e-10	-2.71133e-10	6.47814e-18
-1.22686e-09	7.50779e-11	6.05762e-11	-7.46959e-11	3.87732e-11	5.87373e-10	1.41506e-10	1.66623e-11	-3.70737e-10	-1.86912e-11	5.33012e-11	7.83984e-10	1.53519e-10	-1.739e-09	4.33659e-10	-4.57275e-10	2.635e-10	2.59236e-10	1.3272e-10	1.10303e-10	-3.43687e-11	8.73322e-11	5.49451e-11	-7.71157e-11	1.70514e-10	8.48434e-13	4.45742e-11	-2.40318e-10	1.97455e-10	-2.71135e-10	6.47252e-18
-1.22686e-09	7.50779e-11	6.05762e-11	-7.46959e-11	3.87732e-11	5.87373e-10	1.41506e-10	1.66623e-11	-3.70737e-10	-1.86912e-11	5.33012e-11	7.83984e-10	1.53519e-10	-1.739e-09	4.33659e-10	-4.57275e-10	2.635e-10	2.59236e-10	1.3272e-10	1.10303e-10	-3.43687e-11	8.73322e-11	5.49451e-11	-7.71157e-11	1.70514e-10	8.48434e-13	4.45742e-11	-2.40318e-10	1.97455e-10	-2.71135e-10	6.47252e-18
-1.22683e-09	7.88678e-11	1.4629e-11	-7.03058e-11	3.84199e-11	5.89373e-10	1.4316e-10	3.8082e-11	-3.66845e-10	-2.26376e-11	5.33445e-11	7.84264e-10	1.5362e-10	-1.73926e-09	4.33669e-10	-4.57028e-10	2.63036e-10	2.59202e-10	1.32003e-10	8.76342e-11	-3.43834e-11	8.69624e-11	5.49673e-11	-7.71127e-11	1.70488e-10	9.36037e-13	4.37211e-11	-2.40302e-10	1.97086e-10	-2.71143e-10	6.46612e-18
-1.22677e-09	7.5044e-11	3.25218e-11	-7.46646e-11	3.83884e-11	5.91599e-10	1.43285e-10	3.45207e-11	-3.66926e-10	-1.87066e-11	5.47873e-11	7.84353e-10	1.53754e-10	-1.73675e-09	4.3366e-10	-4.57183e-10	2.6725e-10	2.5921e-10	1.32545e-10	1.07125e-10	-3.43624e-11	8.67726e-11	5.49453e-11	-7.30794e-11	1.70505e-10	8.61883e-13	4.48247e-11	-2.40574e-10	5.38772e-11	-6.81426e-11	6.36186e-18
-1.22678e-09	7.5355e-11	3.64439e-11	-7.42346e-11	3.8421e-11	3.71229e-10	1.42342e-10	3.21643e-11	-3.67139e-10	-1.86849e-11	5.48863e-11	7.8439e-10	1.53644e-10	-1.73803e-09	4.33701e-10	-4.57135e-10	2.73317e-10	2.59208e-10	1.3286e-10	9.97925e-11	-3.43423e-11	8.68673e-11	5.49567e-11	-7.44042e-11	1.70511e-10	8.61376e-13	4.4885e-11	-2.40552e-10	3.96241e-11	-8.74717e-11	6.15791e-18
-1.22678e-09	7.55401e-11	3.64683e-11	-7.50436e-11	3.83231e-11	3.37677e-10	1.42488e-10	3.37692e-11	-3.67632e-10	-1.92281e-11	5.37301e-11	7.8447e-10	1.5367e-10	-1.73807e-09	4.33439e-10	-4.4659e-10	2.64349e-10	2.59218e-10	1.32656e-10	1.00815e-10	-3.40789e-11	8.67532e-11	5.4942e-11	-7.47643e-11	1.70516e-10	8.79273e-13	4.51991e-11	-2.40861e-10	7.37498e-11	-9.49559e-11	6.12592e-18
-1.22678e-09	7.56441e-11	3.76132e-11	-7.46331e-11	3.834e-11	3.42432e-10	1.42731e-10	3.39534e-11	-3.6738e-10	-1.97574e-11	5.37794e-11	7.84459e-10	1.5369e-10	-1.73847e-09	4.33037e-10	-4.362e-10	2.65691e-10	2.59213e-10	1.32617e-10	9.89958e-11	-3.42062e-11	8.67907e-11	5.49424e-11	-7.54322e-11	1.70514e-10	8.66824e-13	4.50787e-11	-2.40712e-10	7.1029e-11	-1.00184e-10	6.12197e-18
-1.22678e-09	7.56142e-11	4.00344e-11	-7.45232e-11	3.79162e-11	2.60177e-10	1.42262e-10	3.40185e-11	-3.67181e-10	-1.90991e-11	5.41127e-11	7.84426e-10	1.53691e-10	-1.73812e-09	4.34746e-10	-4.33601e-10	2.64701e-10	2.59207e-10	1.32556e-10	1.03659e-10	-3.42464e-11	8.67795e-11	5.49801e-11	-7.56585e-11	1.70519e-10	7.9204e-12	4.5071e-11	-2.40758e-10	7.1942e-11	-7.81501e-11	6.06696e-18
-1.22678e-09	7.58673e-11	3.83414e-11	-7.44452e-11	3.8323e-11	3.28766e-10	1.41849e-10	3.31782e-11	-3.67074e-10	-1.94114e-11	5.41663e-11	7.84452e-10	1.53693e-10	-1.73826e-09	4.33443e-10	-1.07248e-10	2.65342e-10	2.59213e-10	1.32644e-10	9.98099e-11	-3.42788e-11	8.67544e-11	5.64596e-11	-7.56272e-11	1.70625e-10	9.99826e-13	4.51844e-11	-2.40747e-10	6.85823e-11	-1.03835e-10	5.93386e-18
-1.22678e-09	7.58406e-11	3.79758e-11	-7.45492e-11	3.83666e-11	2.82846e-10	1.42226e-10	3.34204e-11	-3.67492e-10	-1.91177e-11	5.42599e-11	7.84431e-10	1.53676e-10	-1.73821e-09	4.33794e-10	-1.53001e-10	2.65109e-10	2.5921e-10	1.32593e-10	1.01316e-10	-3.41863e-11	8.68272e-11	5.51374e-11	-7.55577e-11	1.72588e-10	4.96194e-12	4.50856e-11	-1.67141e-10	6.58157e-11	-9.99681e-11	5.8877e-18
-1.22679e-09	7.61891e-11	3.5603e-11	-7.44159e-11	3.82575e-11	2.82765e-10	1.42022e-10	3.35428e-11	-3.67039e-10	-1.9406e-11	5.44725e-11	7.84438e-10	1.53649e-10	-1.73819e-09	4.34332e-10	-5.94921e-11	2.59457e-10	2.59227e-10	1.32712e-10	1.01366e-10	-3.42312e-11	8.67262e-11	5.52812e-11	-7.53543e-11	1.71477e-10	9.94144e-12	4.51954e-11	-8.52978e-11	6.81296e-11	-1.01362e-10	5.84439e-18
-1.22679e-09	7.61018e-11	3.63726e-11	-7.45975e-11	3.80349e-11	2.62125e-10	1.41826e-10	3.36273e-11	-3.67503e-10	-1.93551e-11	5.44378e-11	7.84439e-10	1.53624e-10	-1.73814e-09	4.34185e-10	-4.88946e-11	2.60688e-10	2.59273e-10	1.32643e-10	1.01076e-10	-3.42258e-11	8.67121e-11	5.48544e-11	-7.53676e-11	1.74924e-10	8.5221e-12	4.50557e-11	-7.22331e-11	7.00679e-11	-1.02381e-10	5.83214e-18
-1.22678e-09	7.59128e-11	3.64166e-11	-7.45165e-11	3.79923e-11	2.62101e-10	1.39162e-10	3.39284e-11	-3.67463e-10	-1.9478e-11	5.41948e-11	7.84444e-10	1.53649e-10	-1.73817e-09	4.3406e-10	-7.59573e-11	2.42997e-10	2.59256e-10	1.32662e-10	1.009e-10	-3.42324e-11	8.66769e-11	5.52394e-11	-7.53521e-11	1.73336e-10	7.40591e-12	4.5095e-11	-8.43836e-11	6.83453e-11	-1.00981e-10	5.8266e-18
-1.00495e-09	8.30818e-11	3.63628e-11	-7.51443e-11	3.80756e-11	2.60154e-10	1.41907e-10	-5.13267e-11	-3.67489e-10	-1.94091e-11	5.44012e-11	7.84443e-10	1.59371e-10	-1.73813e-09	4.34267e-10	-6.35352e-11	2.60531e-10	2.60391e-10	1.32603e-10	1.01027e-10	-2.94079e-11	8.67105e-11	5.54711e-11	-7.54026e-11	1.74927e-10	8.52343e-12	4.50551e-11	-6.75175e-11	6.92912e-11	-1.01841e-10	5.3416e-18
-1.02691e-09	7.79572e-11	3.59681e-11	-7.4676e-11	3.80483e-11	2.62451e-10	1.42026e-10	3.34819e-11	-3.67526e-10	-1.94965e-11	5.42792e-11	7.84449e-10	1.54404e-10	-1.73814e-09	4.34222e-10	-6.51919e-11	2.5637e-10	1.38351e-10	1.06376e-10	1.00928e-10	-3.32723e-11	8.68495e-11	5.52905e-11	-7.53916e-11	1.72647e-10	8.65126e-12	4.50837e-11	-8.31015e-11	6.78266e-11	-1.02074e-10	5.32826e-18
-1.01947e-09	7.76951e-11	3.61831e-11	-7.46665e-11	3.79459e-11	2.61948e-10	1.41801e-10	1.44899e-11	-3.67485e-10	-1.93642e-11	5.74074e-11	7.84448e-10	1.54852e-10	-1.73813e-09	4.34635e-10	-6.52757e-11	2.53161e-10	1.63152e-10	1.2345e-10	5.62641e-11	-3.27365e-11	8.71816e-11	5.49659e-11	-7.54187e-11	1.73004e-10	8.23691e-12	4.50038e-11	-8.19679e-11	6.85195e-11	-1.02412e-10	5.31535e-18
-1.00976e-09	7.8141e-11	3.61799e-11	-7.47565e-11	3.8244e-11	2.63102e-10	1.41988e-10	2.38158e-11	-3.6747e-10	-1.95445e-11	5.38273e-11	7.84445e-10	1.54618e-10	-1.73816e-09	4.34181e-10	-6.436e-11	2.58225e-10	1.32396e-10	1.05034e-10	1.00947e-10	-3.27213e-11	8.699e-11	5.53024e-11	-7.54031e-11	1.71905e-10	8.82717e-12	4.50716e-11	-8.11414e-11	6.85451e-11	-1.01954e-10	5.29161e-18
-1.02745e-09	7.80048e-11	3.60342e-11	-7.47158e-11	3.8084e-11	2.623e-10	1.41874e-10	1.49913e-11	-3.67514e-10	-1.95421e-11	5.43428e-11	7.70484e-10	1.54412e-10	-2.75519e-10	4.34221e-10	-6.41302e-11	2.54545e-10	1.71689e-10	1.18569e-10	1.00926e-10	-3.16208e-11	8.68919e-11	5.53016e-11	-7.54218e-11	1.72446e-10	8.82516e-12	4.49818e-11	-9.39964e-11	6.42012e-11	-1.02404e-10	2.37478e-18
-1.0146e-09	7.89317e-11	3.61418e-11	-7.4752e-11	3.81132e-11	2.62307e-10	1.4186e-10	-1.5619e-11	-3.67481e-10	-1.94445e-11	5.47052e-11	7.59738e-10	1.56486e-10	-5.71331e-11	4.34224e-10	-6.39301e-11	2.54161e-10	1.68888e-10	1.23695e-10	9.27169e-11	-3.13094e-11	8.69955e-11	5.52934e-11	-7.54113e-11	1.72125e-10	9.20734e-12	4.49964e-11	-9.62993e-11	6.65405e-11	-1.06127e-10	2.26018e-18
-1.01475e-09	7.89024e-11	3.61425e-11	-7.47474e-11	3.81254e-11	2.46007e-10	1.41887e-10	-1.26919e-11	-3.67483e-10	-1.94903e-11	5.46479e-11	7.61256e-10	1.56363e-10	-4.30446e-11	4.3423e-10	-6.37811e-11	2.54249e-10	1.67021e-10	1.2222e-10	9.3658e-11	-3.13477e-11	8.6953e-11	5.52884e-11	-7.54175e-11	1.72165e-10	9.04006e-12	4.50238e-11	-1.04868e-10	6.58126e-11	-1.04955e-10	2.25359e-18
-1.01547e-09	7.90127e-11	3.61502e-11	-7.4744e-11	3.81242e-11	1.89796e-10	1.4184e-10	-3.90756e-12	-3.6746e-10	-1.94994e-11	5.46037e-11	7.61464e-10	1.56346e-10	-7.27731e-11	4.34364e-10	-6.38965e-11	2.54351e-10	1.7047e-10	1.23215e-10	9.2937e-11	-3.12644e-11	8.69752e-11	5.51795e-11	-7.54124e-11	1.72253e-10	8.72594e-12	4.50179e-11	-9.1855e-11	6.62626e-11	-1.05212e-10	2.23316e-18
-1.01494e-09	7.88912e-11	3.61609e-11	-7.47457e-11	3.81168e-11	1.79972e-10	1.41846e-10	-7.33544e-12	-3.67428e-10	-1.94579e-11	5.4608e-11	7.62281e-10	1.55766e-10	-6.47096e-11	4.34461e-10	-6.38318e-11	2.54547e-10	1.68934e-10	1.24078e-10	9.07597e-11	-3.13961e-11	8.69989e-11	5.52554e-11	-7.54139e-11	1.72343e-10	8.68583e-12	4.5052e-11	-8.47217e-11	6.76264e-11	-1.04917e-10	2.22678e-18
-1.01523e-09	7.88434e-11	3.61638e-11	-7.47398e-11	3.81172e-11	1.69749e-10	4.83497e-11	-1.10937e-11	-3.6747e-10	-1.88363e-11	5.47332e-11	7.61594e-10	1.56193e-10	-5.25634e-11	4.3457e-10	-6.39667e-11	2.54545e-10	1.68298e-10	1.22417e-10	9.17731e-11	-3.14498e-11	8.70063e-11	5.57712e-11	-7.54128e-11	1.72259e-10	9.02063e-12	4.50141e-11	-9.0454e-11	6.90313e-11	-1.05023e-10	2.20468e-18
-1.30275e-10	7.88834e-11	3.61551e-11	-7.47645e-11	3.81254e-11	1.75802e-10	1.28319e-10	-1.34975e-11	-3.67472e-10	-1.95214e-11	5.46993e-11	7.61819e-10	1.56309e-10	-7.25733e-11	4.34504e-10	-6.40123e-11	2.54584e-10	1.68444e-10	1.22131e-10	9.27802e-11	-3.14943e-11	8.70021e-11	5.55098e-11	-7.54122e-11	1.72245e-10	8.96111e-12	4.50222e-11	-8.94541e-11	6.70886e-11	-1.03897e-10	1.20958e-18
-7.38013e-11	7.88414e-11	3.61636e-11	-7.47592e-11	3.8117e-11	1.77093e-10	7.7822e-11	1.26422e-11	-3.67473e-10	-1.94465e-11	5.46968e-11	7.61878e-10	1.56202e-10	-7.66834e-11	4.34403e-10	-6.44336e-11	2.5453e-10	1.67677e-10	1.2246e-10	9.19207e-11	-3.14304e-11	8.69917e-11	5.52908e-11	-7.54129e-11	1.72202e-10	9.02293e-12	4.50136e-11	-8.97398e-11	6.7337e-11	-1.01165e-10	1.18782e-18
-1.46981e-10	7.86229e-11	3.61809e-11	-7.47449e-11	3.81192e-11	1.73251e-10	9.71563e-11	-9.52373e-12	-2.54456e-10	-1.94447e-11	5.46447e-11	7.62143e-10	1.56181e-10	-7.51936e-11	4.34228e-10	-6.42986e-11	2.50158e-10	1.6786e-10	1.22242e-10	9.19403e-11	-3.14909e-11	8.69934e-11	5.57853e-11	-7.5413e-11	1.72264e-10	8.90139e-12	4.50218e-11	-9.0176e-11	6.75965e-11	-1.02455e-10	1.13388e-18
-6.1743e-11	7.78739e-11	3.61487e-11	-7.46804e-11	3.81295e-11	1.76272e-10	8.65314e-11	1.91036e-12	-2.6293e-10	-1.99354e-11	5.46823e-11	7.62227e-10	1.56406e-10	-7.5386e-11	4.34349e-10	-6.41624e-11	2.12204e-10	1.67895e-10	1.225e-10	9.25814e-11	-3.14311e-11	8.69917e-11	5.61232e-11	-7.54139e-11	1.72284e-10	8.88137e-12	4.50185e-11	-8.97328e-11	7.24292e-11	-1.03408e-10	1.10318e-18
-6.1743e-11	7.78739e-11	3.61487e-11	-7.46804e-11	3.81295e-11	1.76272e-10	8.65314e-11	1.91036e-12	-2.6293e-10	-1.99354e-11	5.46823e-11	7.62227e-10	1.56406e-10	-7.5386e-11	4.34349e-10	-6.41624e-11	2.12204e-10	1.67895e-10	1.225e-10	9.25814e-11	-3.14311e-11	8.69917e-11	5.61232e-11	-7.54139e-11	1.72284e-10	8.88137e-12	4.50185e-11	-8.97328e-11	7.24292e-11	-1.03408e-10	1.10318e-18
-6.24608e-11	7.78858e-11	3.61487e-11	-7.46849e-11	3.81291e-11	1.75882e-10	8.65004e-11	2.21846e-12	-2.63173e-10	-1.99197e-11	5.46823e-11	7.6222e-10	1.56458e-10	-7.53859e-11	4.34346e-10	-6.41637e-11	2.12325e-10	1.67895e-10	1.22499e-10	9.25648e-11	-3.14359e-11	8.69921e-11	5.61159e-11	-7.54139e-11	1.72273e-10	8.88539e-12	4.50187e-11	-8.97294e-11	7.04631e-11	-1.03392e-10	1.10302e-18
-6.54953e-11	7.7987e-11	3.61513e-11	-7.46594e-11	3.81258e-11	1.75663e-10	8.6335e-11	2.27489e-12	-2.63621e-10	-1.97576e-11	5.46793e-11	7.62155e-10	1.5642e-10	-7.51464e-11	4.34332e-10	-6.41596e-11	2.10605e-10	1.6789e-10	1.22476e-10	9.22926e-11	-3.14527e-11	8.69943e-11	5.59571e-11	-7.54134e-11	1.72267e-10	8.8919e-12	4.50189e-11	-8.98669e-11	6.84102e-11	-1.02864e-10	1.10221e-18
-6.54953e-11	7.7987e-11	3.61513e-11	-7.46594e-11	3.81258e-11	1.75663e-10	8.6335e-11	2.27489e-12	-2.63621e-10	-1.97576e-11	5.46793e-11	7.62155e-10	1.5642e-10	-7.51464e-11	4.34332e-10	-6.41596e-11	2.10605e-10	1.6789e-10	1.22476e-10	9.22926e-11	-3.14527e-11	8.69943e-11	5.59571e-11	-7.54134e-11	1.72267e-10	8.8919e-12	4.50189e-11	-8.98669e-11	6.84102e-11	-1.02864e-10	1.10221e-18
-6.45681e-11	7.79924e-11	3.61107e-11	-7.47956e-11	3.80583e-11	1.76015e-10	8.66587e-11	2.31061e-12	-2.63188e-10	-1.98523e-11	6.14567e-11	7.62206e-10	1.56412e-10	-7.47927e-11	4.34335e-10	-6.4173e-11	2.11705e-10	1.67896e-10	8.40917e-11	9.25358e-11	-1.59156e-11	8.69933e-11	5.68464e-11	-7.54077e-11	1.72273e-10	8.88992e-12	4.50413e-11	-8.92213e-11	7.02773e-11	-1.03011e-10	1.09499e-18
-6.44871e-11	7.80298e-11	3.60838e-11	-7.47582e-11	3.8128e-11	1.75951e-10	8.67202e-11	2.30101e-12	-2.62302e-10	-1.97874e-11	5.49671e-11	7.62195e-10	1.56267e-10	-7.49504e-11	4.34343e-10	-6.41772e-11	2.11689e-10	1.67902e-10	8.65139e-11	9.25526e-11	-1.41825e-11	8.69943e-11	5.65453e-11	-7.54097e-11	1.72271e-10	8.89046e-12	4.50212e-11	-8.9292e-11	6.97681e-11	-1.03145e-10	1.09401e-18
-6.3948e-11	7.79929e-11	3.61468e-11	-7.46782e-11	3.81259e-11	1.75963e-10	8.65789e-11	1.81799e-12	-2.63154e-10	-1.97851e-11	5.69908e-11	7.62167e-10	1.56441e-10	-7.5061e-11	2.5003e-10	-6.41884e-11	2.10992e-10	1.67892e-10	9.31107e-11	7.14911e-11	-2.77463e-11	8.6995e-11	5.86273e-11	-7.54041e-11	1.72279e-10	8.88949e-12	4.5021e-11	-8.98528e-11	3.18911e-11	-1.02971e-10	9.62929e-19
-6.39293e-11	7.79998e-11	3.61601e-11	-7.47299e-11	3.81278e-11	1.75864e-10	8.66963e-11	2.27319e-12	-2.63365e-10	-1.81812e-11	5.49212e-11	7.62167e-10	1.56452e-10	-7.56145e-11	2.57054e-10	-6.42054e-11	2.10681e-10	1.6787e-10	8.71551e-11	4.88588e-11	-1.96218e-11	8.6995e-11	5.92969e-11	-7.39492e-11	1.44633e-10	8.88417e-12	4.50244e-11	-8.9786e-11	-2.37961e-11	-1.02896e-10	9.52694e-19
-6.46074e-11	7.80004e-11	3.62068e-11	-7.47129e-11	3.81243e-11	1.75879e-10	8.6679e-11	2.13849e-12	-2.63182e-10	-1.34667e-11	5.57847e-11	7.62218e-10	1.56445e-10	-7.75836e-11	2.52652e-10	-6.41887e-11	2.10918e-10	1.67889e-10	8.98345e-11	4.93475e-11	-2.27951e-11	8.69945e-11	5.76678e-11	-7.1432e-11	1.41186e-10	8.88924e-12	4.50225e-11	-8.97544e-11	-3.64522e-12	-1.02935e-10	9.49435e-19
-6.46074e-11	7.80004e-11	3.62068e-11	-7.47129e-11	3.81243e-11	1.75879e-10	8.6679e-11	2.13849e-12	-2.63182e-10	-1.34667e-11	5.57847e-11	7.62218e-10	1.56445e-10	-7.75836e-11	2.52652e-10	-6.41887e-11	2.10918e-10	1.67889e-10	8.98345e-11	4.93475e-11	-2.27951e-11	8.69945e-11	5.76678e-11	-7.1432e-11	1.41186e-10	8.88924e-12	4.50225e-11	-8.97544e-11	-3.64522e-12	-1.02935e-10	9.49435e-19
-6.44709e-11	7.79995e-11	3.6217e-11	-7.4718e-11	3.81253e-11	1.75856e-10	8.6688e-11	2.24483e-12	-2.63288e-10	-1.28097e-11	5.53157e-11	7.62185e-10	1.56452e-10	-7.74646e-11	2.53616e-10	-6.41955e-11	2.10952e-10	1.67883e-10	8.81791e-11	4.70584e-11	-2.31629e-11	8.69948e-11	5.85026e-11	-7.18714e-11	1.29567e-10	8.8862e-12	4.50243e-11	-8.97592e-11	-1.68436e-11	-1.02925e-10	9.46621e-19
-6.42843e-11	7.80007e-11	3.6397e-11	-7.47085e-11	3.81255e-11	1.75876e-10	8.66578e-11	2.1903e-12	-2.63133e-10	-1.4397e-11	5.55976e-11	7.62177e-10	1.56449e-10	-7.65306e-11	2.52755e-10	-6.41941e-11	2.10851e-10	1.67882e-10	8.96096e-11	4.97268e-11	-2.34727e-11	8.69947e-11	5.85426e-11	-6.45776e-11	1.32651e-10	8.8878e-12	4.50238e-11	-8.97091e-11	-2.94669e-12	-1.02984e-10	9.46039e-19
-6.43177e-11	7.80005e-11	3.62788e-11	-7.47134e-11	3.81256e-11	1.7587e-10	8.66623e-11	2.18226e-12	-2.6307e-10	-1.37601e-11	5.553e-11	7.62195e-10	1.56445e-10	-7.6872e-11	2.5243e-10	-6.41937e-11	2.10883e-10	1.67884e-10	8.91899e-11	4.95177e-11	-2.39067e-11	8.69947e-11	5.80937e-11	-5.79267e-11	1.31747e-10	8.88684e-12	4.50246e-11	-8.97279e-11	-1.04396e-11	-1.02937e-10	9.44817e-19
-6.43416e-11	7.79996e-11	3.62784e-11	-7.47122e-11	3.8125e-11	1.75866e-10	3.00552e-11	4.6687e-12	-2.64715e-10	-1.36015e-11	5.5458e-11	7.41181e-10	1.56476e-10	-7.65385e-11	2.53469e-10	-6.41935e-11	2.10902e-10	1.67839e-10	8.915e-11	4.82276e-11	-2.32692e-11	8.44493e-11	5.8367e-11	-6.88954e-11	1.31759e-10	8.89364e-12	4.50244e-11	-8.9716e-11	-2.41774e-12	-1.03005e-10	9.08705e-19
-6.43675e-11	7.8006e-11	3.62849e-11	-7.47134e-11	3.81254e-11	1.75864e-10	-9.65405e-12	5.06222e-12	-2.64954e-10	-1.31115e-11	5.55064e-11	7.42603e-10	1.56453e-10	-7.66122e-11	2.52922e-10	-6.41945e-11	2.10904e-10	1.67848e-10	8.89029e-11	4.91023e-11	-2.32992e-11	8.41964e-11	5.85239e-11	-6.42267e-11	1.29982e-10	8.89788e-12	4.09221e-11	-8.97183e-11	-8.14389e-12	-1.03031e-10	9.08508e-19
-6.43348e-11	7.80017e-11	3.62799e-11	-7.47132e-11	3.81252e-11	1.75864e-10	7.72899e-12	5.42715e-12	-2.6247e-10	-1.36189e-11	5.54957e-11	7.42981e-10	1.56454e-10	-7.6912e-11	2.52418e-10	-6.4194e-11	2.10905e-10	1.67865e-10	8.90352e-11	4.84244e-11	-2.34075e-11	8.48201e-11	5.8405e-11	-6.3777e-11	1.30504e-10	8.89535e-12	3.72553e-11	-8.97166e-11	-8.31633e-12	-1.02982e-10	9.07373e-19
-6.43278e-11	7.80024e-11	3.62826e-11	-7.47137e-11	3.81252e-11	1.75864e-10	-4.02661e-12	5.42667e-12	-2.63676e-10	-1.34957e-11	5.54633e-11	7.41915e-10	1.56464e-10	-7.66093e-11	2.52803e-10	-6.41939e-11	2.10904e-10	1.67855e-10	8.90915e-11	4.87165e-11	-2.3344e-11	8.49134e-11	5.84337e-11	-6.31939e-11	1.30622e-10	8.89655e-12	3.4223e-11	-8.97137e-11	-7.97367e-12	-1.03004e-10	9.06314e-19
-6.36274e-11	7.80071e-11	3.638e-11	-7.47128e-11	3.81251e-11	1.75865e-10	2.44646e-12	5.47497e-12	-2.6426e-10	-1.34017e-11	5.54922e-11	7.41981e-10	1.56462e-10	-7.64878e-11	2.52886e-10	-6.41942e-11	2.10903e-10	1.678e-10	8.89809e-11	4.84481e-11	-2.33206e-11	4.87996e-12	5.84832e-11	-5.73538e-11	1.30528e-10	8.89256e-12	3.65811e-11	-8.96979e-11	-7.16997e-12	-1.03077e-10	8.98844e-19
-6.40849e-11	7.79925e-11	3.63e-11	-7.47134e-11	3.81254e-11	1.68552e-10	5.8445e-12	4.49628e-12	-1.6628e-10	-1.34548e-11	5.54893e-11	7.42317e-10	1.56464e-10	-7.67219e-11	2.53035e-10	-6.41935e-11	2.11118e-10	1.67857e-10	8.90536e-11	4.84951e-11	-2.3358e-11	3.84267e-11	5.21967e-11	-6.44041e-11	1.30711e-10	8.89198e-12	3.65862e-11	-7.16628e-11	-7.21182e-12	-1.02843e-10	8.53655e-19
-6.41226e-11	7.79797e-11	3.6297e-11	-7.47134e-11	3.81255e-11	1.51217e-10	5.83542e-12	4.50174e-12	-1.72966e-10	-1.34532e-11	5.54884e-11	7.42316e-10	1.56464e-10	-7.66974e-11	2.52997e-10	-6.41936e-11	2.11106e-10	1.67856e-10	8.90572e-11	4.75839e-11	-2.33568e-11	3.84651e-11	5.21033e-11	-6.43417e-11	1.30697e-10	8.89176e-12	3.66521e-11	-6.97647e-11	-7.29781e-12	-1.02824e-10	8.49983e-19
-6.39827e-11	7.79578e-11	3.6285e-11	-7.47133e-11	3.81273e-11	1.57936e-10	8.04966e-12	4.30108e-12	-1.72112e-10	-1.33755e-11	5.54835e-11	7.42257e-10	1.56462e-10	-7.66921e-11	2.15487e-10	-6.30453e-11	2.11042e-10	1.67845e-10	8.89988e-11	4.81619e-11	-2.33321e-11	5.45367e-11	5.68902e-11	-6.41776e-11	1.30735e-10	8.89144e-12	3.66869e-11	-5.82593e-11	-7.6146e-12	-1.02913e-10	8.34533e-19
-6.40965e-11	7.78684e-11	3.62882e-11	-7.47132e-11	3.82317e-11	1.55117e-10	6.89278e-12	4.64847e-12	-1.6739e-10	-1.33696e-11	5.54859e-11	7.42248e-10	1.56517e-10	-7.67411e-11	2.10498e-11	-2.10328e-11	2.10964e-10	1.67851e-10	8.84272e-11	4.49012e-11	-2.33411e-11	5.22576e-11	5.04015e-11	-6.38436e-11	1.30725e-10	8.89036e-12	3.68975e-11	-3.2254e-11	-7.46654e-12	-1.02653e-10	7.78715e-19
-6.41137e-11	7.82385e-11	3.62888e-11	-7.47132e-11	3.82302e-11	1.51058e-10	7.00045e-12	4.64815e-12	-1.3308e-10	-1.30093e-11	5.32733e-11	7.42228e-10	1.56517e-10	-7.67101e-11	5.76334e-11	-3.72617e-11	2.10968e-10	1.67851e-10	8.86101e-11	4.55845e-11	-2.3324e-11	5.42426e-11	5.14488e-11	-6.3874e-11	1.30715e-10	8.89066e-12	3.68464e-11	-3.15891e-11	-8.75913e-12	-1.02644e-10	7.71151e-19
-6.41372e-11	7.80724e-11	3.62921e-11	-7.47119e-11	3.82847e-11	1.53266e-10	7.83998e-12	4.50993e-12	-1.57395e-10	-1.25524e-11	5.35208e-11	7.42262e-10	1.56693e-10	-7.70911e-11	4.53273e-11	-2.70604e-11	9.84147e-11	1.67853e-10	8.92487e-11	4.75333e-11	-2.30146e-11	5.47631e-11	5.3284e-11	-6.38345e-11	1.30699e-10	8.89151e-12	3.6532e-11	-3.59385e-11	-7.98795e-12	-1.02405e-10	7.43041e-19
-6.43172e-11	6.22261e-11	3.629e-11	-7.47125e-11	3.83068e-11	1.46887e-10	7.7175e-12	4.61043e-12	-1.27939e-10	-1.29194e-11	5.46524e-11	7.42291e-10	1.54017e-10	-7.70936e-11	4.42614e-11	-3.36173e-11	1.18022e-10	1.67851e-10	8.90479e-11	4.75568e-11	-2.48719e-12	5.49722e-11	5.13461e-11	-6.39864e-11	1.29639e-10	8.89145e-12	-1.47641e-11	-3.87531e-11	-8.5348e-12	-1.02231e-10	7.32486e-19
-6.42259e-11	7.49782e-11	3.62058e-11	-7.47139e-11	3.834e-11	1.51516e-10	7.87164e-12	4.54861e-12	-1.32464e-10	-1.17074e-11	5.05972e-11	7.42261e-10	1.5545e-10	-7.74742e-11	4.81745e-11	-2.91406e-11	8.78501e-11	1.67851e-10	8.91299e-11	4.75397e-11	-1.14382e-11	5.56031e-11	5.18358e-11	-6.38832e-11	1.30233e-10	8.89142e-12	1.868e-11	-3.55698e-11	-9.08755e-12	-1.02305e-10	7.30971e-19
-6.44826e-11	6.57979e-11	3.62899e-11	-7.47064e-11	3.83084e-11	1.50636e-10	7.74607e-12	4.53192e-12	-1.24319e-10	-1.29559e-11	5.45543e-11	7.42173e-10	1.55296e-10	-7.71176e-11	5.14691e-11	-3.50245e-11	7.81204e-11	1.67854e-10	8.92236e-11	4.73714e-11	4.67607e-12	5.47203e-11	5.12134e-11	-6.38996e-11	1.29819e-10	8.89164e-12	1.62434e-11	-3.80827e-11	-8.25026e-12	-1.02256e-10	7.2636e-19
-6.42728e-11	6.62659e-11	3.62871e-11	-7.4636e-11	3.83667e-11	1.49661e-10	7.70874e-12	4.54373e-12	-1.25937e-10	-1.29581e-11	5.28251e-11	7.41798e-10	1.55796e-10	-7.71239e-11	4.01307e-11	-3.49569e-11	7.93353e-11	1.67879e-10	8.92212e-11	4.74949e-11	4.48959e-12	5.48111e-11	5.10604e-11	-6.47592e-11	1.29955e-10	8.89269e-12	1.30598e-11	-3.77079e-11	-8.29326e-12	-1.02214e-10	7.25091e-19
-6.31326e-11	6.93539e-11	3.62887e-11	-7.12717e-11	3.83332e-11	1.42739e-10	7.63277e-12	4.54753e-12	-1.26502e-10	-1.29115e-11	5.34582e-11	7.42178e-10	1.54071e-10	-7.71733e-11	4.75744e-11	-3.35105e-11	8.58284e-11	1.67965e-10	8.91199e-11	4.74049e-11	-8.27636e-12	3.98999e-11	5.10813e-11	-6.40812e-11	1.29844e-10	8.90018e-12	9.19496e-12	-3.94282e-11	-8.54588e-12	-1.02222e-10	7.23295e-19
-6.34953e-11	6.81306e-11	3.63973e-11	-7.3115e-11	3.84062e-11	1.45551e-10	7.73024e-12	4.56722e-12	-1.26821e-10	-1.3028e-11	5.38058e-11	7.33893e-10	1.55429e-10	-7.71346e-11	4.1515e-11	-3.33412e-11	8.60904e-11	1.67956e-10	8.66794e-11	4.78809e-11	-3.76132e-12	1.31931e-11	5.1471e-11	-6.50823e-11	1.29971e-10	8.89541e-12	2.52128e-11	-3.79011e-11	-8.61074e-12	-1.02174e-10	7.10833e-19
-6.34498e-11	6.67747e-11	4.98597e-12	-7.38432e-11	3.84648e-11	1.48489e-10	7.67633e-12	4.5729e-12	-6.05482e-11	-1.27188e-11	5.40579e-11	7.36907e-10	1.55194e-10	-7.70731e-11	3.09452e-11	7.91459e-12	8.51348e-11	1.59429e-10	8.82312e-11	4.78171e-11	-3.19484e-12	1.86587e-11	5.10848e-11	-6.48176e-11	9.98355e-11	8.89636e-12	1.76012e-11	-3.74195e-11	4.06838e-12	-1.02229e-10	6.90528e-19
-6.39481e-11	6.69763e-11	2.15359e-13	-7.36783e-11	3.84324e-11	1.486e-10	7.66969e-12	4.56557e-12	-3.39436e-11	-1.27852e-11	5.2703e-11	7.36819e-10	1.55423e-10	-7.70286e-11	3.11169e-11	5.26998e-13	8.46773e-11	1.59453e-10	8.72024e-11	4.76788e-11	-3.23415e-12	2.68917e-11	5.09244e-11	-6.46344e-11	8.19379e-11	8.89671e-12	2.10183e-11	-3.75982e-11	1.0181e-11	-1.02243e-10	6.84879e-19
-6.32157e-11	6.69273e-11	-1.6179e-12	-7.37571e-11	3.84244e-11	1.47778e-10	7.68034e-12	4.4418e-12	-4.25989e-11	-1.27625e-11	5.29042e-11	7.3604e-10	1.54875e-10	-7.71072e-11	3.36404e-11	-2.57065e-12	8.49622e-11	1.54715e-10	8.80651e-11	4.83383e-11	-4.71824e-12	2.84286e-11	5.11557e-11	-6.48949e-11	8.85538e-11	8.89723e-12	1.96092e-11	-3.7568e-11	-2.50785e-12	-1.02233e-10	6.83994e-19
-6.3256e-11	6.75099e-11	5.37954e-12	-7.40442e-11	3.84104e-11	1.48206e-10	7.68009e-12	4.45731e-12	-4.75555e-11	-1.28736e-11	5.2808e-11	7.3698e-10	1.54983e-10	-7.70979e-11	3.12068e-11	-1.34936e-11	8.52015e-11	1.51381e-10	8.7795e-11	4.78952e-11	-3.82606e-12	2.43533e-11	5.11724e-11	-6.46654e-11	6.64558e-11	8.89609e-12	1.9863e-11	-3.76984e-11	-1.98778e-12	-1.02226e-10	6.81416e-19
-6.29062e-11	6.71491e-11	1.07017e-11	-7.40388e-11	3.84024e-11	1.47433e-10	7.67717e-12	4.53312e-12	-3.85175e-11	-1.28556e-11	5.27437e-11	7.36857e-10	1.55021e-10	-7.70721e-11	3.2419e-11	-1.67891e-11	8.51918e-11	1.50739e-10	8.77809e-11	4.78546e-11	-3.72257e-12	2.70324e-11	5.11986e-11	-6.46833e-11	6.62208e-11	8.89522e-12	2.01514e-11	-3.76669e-11	3.55124e-12	-1.02233e-10	6.80326e-19
-6.29902e-11	6.71859e-11	4.16499e-12	-7.43585e-11	3.84007e-11	1.48458e-10	7.67551e-12	4.41348e-12	-4.23132e-11	-1.2846e-11	5.2821e-11	7.36391e-10	1.55066e-10	-7.70946e-11	3.47464e-11	-9.38806e-12	8.50739e-11	1.52105e-10	6.12125e-11	4.77567e-11	-3.64928e-12	2.52186e-11	5.11701e-11	-6.43485e-11	6.87252e-11	8.88191e-12	2.08361e-11	-3.76674e-11	1.90599e-12	-1.02232e-10	6.76842e-19
-6.34433e-11	5.99749e-11	5.3846e-12	-7.18381e-11	3.83578e-11	1.47922e-10	7.67659e-12	4.36384e-12	-4.12294e-11	-1.28622e-11	5.29196e-11	7.36161e-10	1.55003e-10	-7.70942e-11	3.03083e-11	-1.49097e-11	8.51347e-11	1.52858e-10	4.97707e-11	4.78592e-11	-4.1365e-12	2.54828e-11	4.03025e-11	-6.46017e-11	7.09621e-11	8.89448e-12	2.02627e-12	-3.76167e-11	3.82037e-12	-1.02122e-10	6.72774e-19
-6.30372e-11	5.14784e-11	7.69916e-12	-7.21239e-11	3.63586e-11	1.48113e-10	7.67688e-12	4.56813e-12	-4.11642e-11	-1.28434e-11	5.27701e-11	7.36122e-10	1.40861e-10	-7.70929e-11	2.93919e-11	-1.38079e-11	8.51352e-11	1.52804e-10	5.20013e-11	4.76763e-11	-3.90094e-12	2.57264e-11	5.04273e-11	-6.45874e-11	7.04619e-11	8.89523e-12	1.94367e-11	-3.76277e-11	4.46181e-12	-1.02233e-10	6.68859e-19
-6.30125e-11	5.72888e-11	7.67715e-12	-7.40556e-11	3.8384e-11	1.47968e-10	7.67599e-12	4.37946e-12	-4.1544e-11	-1.28528e-11	5.28413e-11	7.36557e-11	1.40309e-10	-7.70943e-11	3.05621e-11	-1.36493e-11	8.51007e-11	1.53642e-10	6.18436e-11	4.77495e-11	-3.74797e-12	2.57504e-11	4.74962e-11	-6.45973e-11	6.99821e-11	8.89452e-12	8.53533e-12	-3.7613e-11	3.4044e-12	-1.02237e-10	1.34087e-19
-6.31839e-11	5.3983e-11	1.29836e-11	-7.2125e-11	3.74538e-11	1.47224e-10	7.74628e-12	4.59561e-12	-4.25589e-11	-1.28594e-11	5.28016e-11	5.01536e-11	1.20915e-10	-7.70909e-11	2.96896e-11	-1.24499e-11	8.51296e-11	1.52814e-10	5.98531e-11	4.77849e-11	-5.55461e-12	2.55413e-11	4.95022e-11	-6.4533e-11	7.11397e-11	8.86045e-12	1.77418e-11	-3.76115e-11	3.6648e-12	-1.02234e-10	1.25413e-19
-6.30969e-11	5.1589e-11	7.68554e-12	-7.16137e-11	3.68169e-11	1.48221e-10	7.68354e-12	4.53238e-12	-4.12364e-11	-1.28543e-11	5.32234e-11	5.7306e-11	7.18974e-11	-7.71018e-11	3.02029e-11	-1.27238e-11	8.51082e-11	1.52523e-10	5.65562e-11	4.76817e-11	-4.11033e-12	2.55394e-11	4.6607e-11	-6.45749e-11	7.04252e-11	8.89876e-12	1.78536e-11	-3.76011e-11	3.60467e-12	-1.02196e-10	1.15624e-19
-6.31016e-11	5.2887e-11	7.90529e-12	-7.30522e-11	3.72003e-11	1.29903e-10	7.69038e-12	4.62975e-12	-4.25158e-11	-1.28516e-11	5.28568e-11	3.71864e-11	8.5519e-11	-7.7153e-11	3.01394e-11	-1.28993e-11	8.51011e-11	1.52592e-10	6.13863e-11	4.74939e-11	-4.51505e-12	2.55239e-11	4.68252e-11	-6.45591e-11	6.99199e-11	8.8865e-12	1.71399e-11	-3.76229e-11	3.89396e-12	-1.02222e-10	1.11732e-19
-6.30911e-11	5.24527e-11	7.63303e-12	-6.78353e-11	3.64309e-11	1.38423e-10	7.70076e-12	4.56599e-12	-4.1716e-11	-1.26525e-11	5.31101e-11	4.02951e-11	7.55988e-11	-7.71055e-11	3.00538e-11	-1.13833e-11	8.50955e-11	1.52641e-10	5.39019e-11	4.75279e-11	-4.51466e-12	2.5508e-11	4.63666e-11	-6.46135e-11	7.02905e-11	8.90617e-12	1.81443e-11	-3.75921e-11	3.72248e-12	-1.02207e-10	1.10921e-19
-6.30978e-11	5.32024e-11	7.7509e-12	-7.20421e-11	3.71769e-11	1.32327e-10	7.88515e-12	4.58788e-12	-4.18192e-11	-1.28516e-11	5.3104e-11	2.82618e-11	-8.86559e-13	-7.7126e-11	3.00719e-11	-1.29703e-11	8.50892e-11	1.52622e-10	5.34863e-11	4.75313e-11	-4.32879e-12	2.55292e-11	4.71578e-11	-6.45718e-11	7.01617e-11	8.87751e-12	1.77255e-11	-3.75668e-11	4.01857e-12	-1.02227e-10	1.03503e-19
-6.30987e-11	5.2921e-11	7.89241e-12	-6.71789e-11	3.71544e-11	1.32912e-10	7.84284e-12	4.62962e-12	-4.20304e-11	-1.28523e-11	5.3083e-11	3.03725e-11	5.19432e-12	-7.71257e-11	3.00418e-11	-1.28016e-11	8.50912e-11	1.52645e-10	5.61154e-11	4.75407e-11	-4.38651e-12	2.55186e-11	4.68273e-11	-6.4575e-11	7.0143e-11	8.89344e-12	1.80573e-11	-3.7541e-11	3.94411e-12	-1.02223e-10	1.03383e-19
-6.31136e-11	5.31369e-11	7.85367e-12	-7.22077e-11	3.71652e-11	1.32562e-10	7.85916e-12	4.59174e-12	-4.20806e-11	-1.28516e-11	5.59576e-11	2.86607e-11	2.98386e-11	-7.71232e-11	3.00805e-11	-1.29632e-11	8.50864e-11	6.58126e-11	5.53514e-11	4.75349e-11	-4.32807e-12	2.56463e-11	4.70759e-11	-6.45538e-11	6.95394e-11	8.8781e-12	1.7698e-11	-3.75728e-11	4.01218e-12	-1.02225e-10	8.59786e-20
-5.10389e-11	5.3029e-11	7.92924e-12	-6.7402e-11	3.71281e-11	1.1517e-10	7.78664e-12	4.5964e-12	-4.19815e-11	-1.28805e-11	5.33214e-11	3.2288e-11	2.68351e-11	-7.71286e-11	2.99661e-11	-1.28104e-11	8.5098e-11	7.66922e-11	5.52409e-11	4.75357e-11	-4.49057e-12	2.55714e-11	4.72021e-11	-6.45999e-11	6.97981e-11	8.87658e-12	1.79211e-11	-3.6487e-11	3.95945e-12	-1.0222e-10	8.08698e-20
-6.31024e-11	3.10604e-11	7.8826e-12	-6.9183e-11	3.69329e-11	1.15371e-10	7.69386e-12	4.81865e-12	-4.20338e-11	-1.28568e-11	5.3088e-11	3.19106e-11	2.75235e-11	-7.71323e-11	3.00739e-11	-1.31457e-11	8.5182e-11	7.93501e-11	5.57556e-11	4.75332e-11	-4.37235e-12	2.54417e-11	4.68139e-11	-5.129e-11	7.00281e-11	8.83633e-12	1.78687e-11	-3.47294e-11	4.00259e-12	-1.02227e-10	7.94879e-20
-6.11643e-11	1.70437e-11	7.94473e-12	-6.86409e-11	3.6714e-11	1.21819e-10	7.73419e-12	5.91706e-12	-4.20242e-11	-2.01967e-11	5.3602e-11	3.45473e-11	3.05353e-11	-7.71349e-11	3.00661e-11	-1.2513e-11	5.7356e-11	5.23243e-12	5.60027e-11	2.51087e-11	-3.29544e-12	2.55099e-11	4.68644e-11	-5.75107e-11	7.00768e-11	8.85978e-12	1.78671e-11	-3.61985e-11	3.9828e-12	-1.02225e-10	6.96059e-20
-5.40277e-11	1.40579e-11	7.91804e-12	-7.04187e-11	3.68419e-11	1.21971e-10	7.22409e-12	4.67977e-12	-4.20101e-11	-1.79258e-11	5.36119e-11	3.05139e-11	3.23843e-11	-7.71372e-11	3.00617e-11	-1.21621e-11	3.56281e-11	3.21946e-11	5.57559e-11	2.86782e-11	-2.7577e-12	2.55184e-11	4.69179e-11	-5.86115e-11	6.98549e-11	8.84854e-12	1.79874e-11	-3.222e-11	3.98445e-12	-1.02228e-10	6.7707e-20
[truncated: 1,921 more rows]
