# Supplementary material for: A modified shuffled frog leaping algorithm with inertia weight
Source: Sci Rep. 2024 Feb 20;14:4146. doi: 10.1038/s41598-024-51306-1 (PMC11224354; doi:10.1038/s41598-024-51306-1)
Supplement: Supplementary file 1 — Supplementary Information. [file 41598_2024_51306_MOESM1_ESM.zip › data/F1/SFLA_B_30.xls]

## Sheet: Sheet1
-20.5942	-8.98018	10.6563	21.9934	-42.9481	9.72459	22.9355	18.5246	10.2835	-20.6193	14.1697	-8.01054	3.81954	-16.5391	-11.6906	-24.4628	-9.71469	-16.0873	-27.8383	-15.2725	10.2161	2.79975	-17.4173	0.224525	6.49564	-8.56305	0.713051	-24.4392	-6.23234	4.77463	8281.38
2.97175	19.5477	-8.32276	5.72028	-8.77422	-3.97641	4.08435	-6.0589	10.7313	3.91254	12.1304	6.97323	2.66247	12.4685	6.46041	14.2082	-8.25995	-1.22769	2.21074	6.96561	-1.22377	4.56672	-2.92252	-4.8242	-2.87596	3.48246	-17.9338	9.93583	3.93018	0.37623	2005.16
6.29265	-0.754411	-4.50695	13.7027	-4.24003	3.50662	-0.150108	3.74933	5.47967	1.31787	6.43717	8.46013	1.96464	0.203741	1.95437	1.8919	-1.13674	-6.80834	6.6859	6.98088	-4.3766	4.04807	0.505944	-1.35775	0.272214	4.29025	-3.72268	1.29208	1.07846	-1.82589	665.897
-2.09746	-1.29061	1.50926	1.98073	-1.23725	4.50123	-0.136333	2.42161	2.8724	1.62718	2.39963	4.97006	-1.24744	-1.90646	1.83011	0.198952	-0.238934	-3.56732	2.92091	1.80951	-2.62924	0.470264	-1.39909	1.08706	0.878383	1.94526	-0.213669	-2.68879	0.914014	1.20952	138.87
-0.789296	0.113856	0.135969	0.898279	-2.13124	3.02312	-0.212185	1.81313	1.23072	0.623735	2.92012	2.56874	0.608237	0.47852	1.2066	0.600536	-1.68741	-2.59514	1.80474	1.40138	-2.05274	1.51825	-2.73976	-2.90221	1.13325	1.90366	0.0336129	-2.01789	0.247891	-0.233246	84.268
0.0790242	-0.546022	1.65514	1.80246	-2.08266	2.52095	-1.41694	1.28284	0.0404138	0.756149	1.6559	1.73242	0.488173	-0.787299	1.14982	-0.174743	-0.0760964	-2.60287	0.737575	3.39094	-0.273022	1.92335	-0.843483	-1.68124	0.0498084	-0.193431	-0.40595	-0.844651	-0.879209	0.939597	57.8753
-0.416783	-0.271094	0.767707	2.0775	-0.671038	2.01469	-1.04449	0.793134	0.650076	0.411873	1.12226	2.07034	0.841776	-0.0951761	0.849491	0.0519474	-0.360617	-1.99025	0.668704	2.54284	-0.967779	1.54523	-1.13909	-1.56014	-0.354938	0.496001	0.346521	-1.19579	-0.323516	0.35966	39.178
-0.440424	-0.261321	0.780523	2.06415	-0.680328	2.04111	-1.04972	0.685535	0.64241	0.524301	1.14863	1.88398	0.813982	-0.167815	0.871641	0.106111	-0.31691	-1.83104	0.936474	2.65321	-0.935559	1.5614	-1.13859	-1.57166	-0.270528	0.492625	0.338989	-1.17423	-0.251621	0.366432	38.8076
-0.37232	-0.293124	0.62007	1.55799	-0.819401	1.29179	-1.17149	0.118854	0.522661	0.743755	1.44079	1.98257	0.699263	-0.452481	0.763048	0.233555	-0.316537	-1.76404	1.13273	2.53722	-0.942751	1.75703	-0.983365	-1.73793	-0.383617	0.0453386	0.127919	-1.04042	-0.210489	0.454348	35.3211
-0.46598	-0.275729	0.486417	1.5307	-0.844188	1.28049	-1.12349	0.412557	0.678054	0.533733	1.35671	1.88936	0.666606	-0.383525	0.860624	0.244633	-0.255284	-1.43652	1.09479	2.64077	-0.944067	1.79091	-0.95119	-1.59659	-0.410183	0.244572	-0.0532772	-0.989373	-0.157153	0.597072	33.6489
-0.482424	-0.16961	0.545623	1.54024	-0.581283	1.5093	-1.13851	0.421072	0.595263	0.67401	1.32021	1.85097	0.618259	-0.367384	0.85328	0.224545	-0.295207	-1.4165	0.814523	2.56683	-0.937881	1.69694	-1.01378	-1.50351	-0.365042	0.157352	0.0741621	-1.10239	-0.220534	0.465136	32.3313
-0.392674	-0.175608	0.532944	1.54237	-0.659262	1.56821	-1.15241	0.366042	0.49997	0.593591	1.32724	1.58059	0.658528	-0.36891	0.829558	0.23124	-0.271747	-1.54604	0.946032	2.58568	-0.939615	1.49562	-1.0295	-1.52513	-0.350667	0.30274	-0.0196494	-1.06622	-0.207063	0.406792	31.4881
-0.439342	-0.132984	0.567047	0.152996	-0.561169	1.38703	-1.19535	0.418014	0.486032	0.640537	1.36272	1.37079	0.613814	-0.387384	0.820201	0.293276	-0.259678	-1.52855	0.817958	2.50154	-0.605221	1.65868	-1.04853	-1.53245	-0.333242	0.254423	0.0643996	-1.05098	0.631511	0.249761	27.7078
-0.439342	-0.132984	0.567047	0.152996	-0.561169	1.38703	-1.19535	0.418014	0.486032	0.640537	1.36272	1.37079	0.613814	-0.387384	0.820201	0.293276	-0.259678	-1.52855	0.817958	2.50154	-0.605221	1.65868	-1.04853	-1.53245	-0.333242	0.254423	0.0643996	-1.05098	0.631511	0.249761	27.7078
-0.433009	-0.186325	0.572432	0.129316	-0.571464	1.40687	-1.17301	0.421536	0.528612	0.618194	1.35523	1.39678	0.6149	-0.378991	0.824917	0.286205	-0.254359	-1.50805	0.845174	2.42802	-0.625112	1.58941	-1.03202	-1.52971	-0.334444	0.254064	0.0557627	-1.05115	0.0295374	0.280659	26.7941
-0.412289	-0.170441	0.566672	0.353397	-0.572276	1.32678	-1.13782	0.433398	0.50251	0.556513	1.35916	1.44322	0.615347	-0.371413	0.825609	0.277993	-0.18733	-1.48546	0.8457	2.51488	-0.764163	1.57038	-0.366618	-1.50402	-0.333427	0.262418	0.04554	-0.956273	0.0921896	0.256229	25.882
-0.424294	-0.165358	0.55873	0.277528	-0.533064	1.40104	-1.16214	0.424742	0.506264	0.325164	1.36054	1.41452	0.615118	-0.377763	0.82483	0.276122	-0.143774	-1.49552	0.807943	2.45613	-0.715391	1.62016	-0.374881	-1.51887	-0.33329	0.267226	0.0442996	-0.830793	0.0915805	0.239972	25.3337
-0.416003	-0.163614	0.555183	0.245906	-0.562493	1.35424	-1.14431	0.427324	0.5054	0.416878	1.36327	1.40928	0.615014	-0.372709	0.824669	0.274653	-0.087012	-1.49529	0.817836	2.45382	-0.686592	1.61321	-0.33194	-1.51284	-0.325901	0.253999	0.0447418	-0.812542	0.108535	0.0844043	25.0155
-0.41456	-0.163448	0.538405	0.219725	-0.54514	1.35215	-1.1475	0.429616	0.506328	0.33734	1.36204	1.41289	0.615361	-0.376057	0.825733	0.275264	-0.132404	-1.48291	0.814329	2.46214	-0.68697	1.58796	-0.314068	-1.51051	-0.326961	0.258222	0.0443516	-0.815597	0.146037	0.202228	24.8814
-0.413815	-0.15906	0.553953	0.255518	-0.5316	1.35891	-1.14546	0.429967	0.506216	0.40719	1.35984	1.41335	0.615239	-0.374341	0.825333	0.274993	-0.0932056	-1.46539	0.822546	2.4481	-0.685987	1.59263	-0.117559	-1.51434	-0.331748	0.267042	0.0463122	-0.818814	0.100586	0.167152	24.7711
0.0556018	-0.161047	0.497587	0.199292	-0.530693	1.34419	-1.14908	0.42912	0.50661	0.348902	1.3812	1.40786	0.598816	-0.373093	0.840217	0.274689	-0.185016	-1.46277	0.822555	2.46121	-0.515855	1.60639	-0.149244	-1.51937	-0.327351	0.257954	0.0457102	-0.826258	0.129034	0.179534	24.4495
-0.388093	-0.155639	0.512403	0.330721	-0.462712	1.35872	-1.16121	0.256528	0.506353	0.402176	1.36014	1.40994	0.589541	-0.367653	0.829123	0.275059	-0.0833874	-1.46709	0.822561	2.45061	-0.679486	1.57961	-0.0868903	-1.02675	-0.323795	0.256011	0.0432166	-0.811641	0.107889	0.151664	23.2487
-0.348716	-0.158887	0.520271	0.284452	-0.517359	1.36137	-1.13138	0.310333	0.505287	0.384478	1.36233	1.41401	0.523298	-0.373401	0.827362	0.274608	-0.107048	-1.46914	0.820511	2.4499	-0.673659	1.54302	-0.10293	-1.10786	-0.320013	0.255379	0.0379464	-0.77179	0.105659	0.182656	23.1545
-0.206989	-0.158967	0.536455	0.266098	-0.494161	1.36033	-1.14992	0.352916	0.504772	0.385741	1.36241	1.41345	0.545393	-0.372467	0.831563	0.274815	-0.122878	-1.46902	0.82102	2.45283	-0.510694	1.57026	-0.112928	-1.07915	-0.32353	0.252111	0.0420414	-0.765996	0.108738	0.180547	22.9977
-0.272561	-0.157651	0.521325	0.249228	-0.502664	1.41499	-1.04794	0.309105	0.50734	0.392636	1.38025	0.702154	0.612628	-0.371584	0.845488	0.233551	-0.112772	-0.469017	0.821538	2.44622	-0.344579	1.55987	-0.166997	-1.10853	-0.32372	0.266927	0.0442039	-0.764131	0.108629	0.167669	19.4762
-0.246968	-0.158457	0.525138	0.266862	-0.498368	0.797402	-1.06468	0.319357	0.501638	0.394236	1.36828	0.883247	0.584845	-0.368909	0.839876	0.119464	-0.121187	-0.711367	0.814065	2.44843	-0.442634	1.55416	-0.12687	-1.10849	-0.302233	0.261421	0.0245244	-0.770522	0.109065	0.2105	18.6546
-0.251942	-0.157332	0.522136	0.264431	-0.502139	0.77778	-1.05831	0.315443	0.501127	0.39667	1.36776	0.823987	0.591742	-0.372257	0.838546	0.208839	-0.113465	-0.551504	0.821419	2.44731	-0.376851	1.55985	-0.190012	-1.10971	-0.327514	0.259895	0.0425832	-0.757162	0.109124	0.174781	18.3173
-0.251693	-0.15756	0.522443	0.264316	-0.502076	0.786286	-1.04181	0.315436	0.50129	0.396879	1.36772	0.824488	0.581614	-0.37198	0.838566	0.215343	-0.113575	-0.556934	0.821418	2.44765	-0.396658	1.5595	-0.191723	-1.10826	-0.327344	0.259992	0.0425167	-0.757167	0.109096	0.174816	18.3071
-0.249982	-0.157963	0.522936	0.262613	-0.501008	0.807807	-0.955636	0.300126	0.501372	0.398045	1.36774	0.801327	0.588757	-0.370873	0.839131	0.218805	-0.113671	-0.589364	0.821355	2.44853	-0.405603	1.56023	-0.176251	-1.10921	-0.327524	0.261278	0.0431067	-0.756761	0.108907	0.178955	18.18
-0.319216	-0.139857	0.522671	0.262205	-0.492991	0.804626	-0.820667	0.275829	0.499443	0.294705	1.29774	0.81402	0.59793	-0.300494	0.838671	0.214958	-0.115047	-0.615702	0.847519	2.45178	-0.488581	1.55946	-0.147935	-1.08945	-0.425573	0.26163	0.0654438	-0.757175	0.112027	0.157159	17.8496
-0.273135	-0.155739	0.522495	0.262118	-0.495123	0.808991	-0.875655	0.291837	0.499791	0.387195	1.30894	0.817806	0.589263	-0.300695	0.838405	0.217159	-0.114685	-0.587014	0.828368	2.45096	-0.403161	1.55961	-0.16083	-1.09181	-0.344404	0.261344	0.0452157	-0.755977	0.111093	0.166647	17.8262
-0.249204	-0.160415	0.522721	0.259543	-0.499396	0.797852	-0.933431	0.295244	0.509345	0.340986	1.36792	0.82116	0.58869	-0.289423	0.843227	0.199195	-0.114597	-0.580809	0.786572	2.45062	-0.406477	1.1492	-0.135749	-1.10164	-0.244056	0.263982	0.0422107	-0.757749	0.109539	0.117156	16.7987
-0.257798	-0.118683	0.412542	0.262914	-0.497772	0.791518	-0.917235	0.26872	0.504191	0.310595	1.32309	0.81967	0.57938	-0.320161	0.840052	0.0708939	-0.115961	-0.573494	0.818987	2.40561	-0.412204	1.04672	-0.13156	-1.10425	-0.326588	0.263376	0.043145	-0.836737	0.107281	0.131201	16.2387
-0.302945	-0.115279	0.414437	0.27345	-0.486896	0.315384	-0.926425	0.263243	0.540945	0.339756	1.21784	0.788113	0.86471	-0.323461	0.834223	0.159269	-0.10586	-0.560513	0.376469	2.42544	-0.411227	1.11336	-0.144603	-0.541058	-0.253749	0.169547	0.0155364	-0.830424	0.111945	0.155464	14.5935
-0.288341	-0.123662	0.362017	0.27961	-0.491365	0.315873	-0.921675	0.272999	0.535669	0.339572	1.2077	0.646237	0.638227	-0.374473	0.821591	0.162695	-0.0955519	-0.573507	0.445838	2.42589	-0.415769	1.08229	-0.145537	-0.444472	-0.316023	0.217474	-0.0382543	-0.789647	0.100534	0.171358	13.8967
-0.288113	-0.123886	0.361506	0.273916	-0.491472	0.432957	-0.920828	0.272647	0.534599	0.338384	1.21443	0.649623	0.625478	-0.360992	0.830808	0.180284	-0.0962122	-0.571495	0.452629	2.42515	-0.415728	1.01088	-0.141974	-0.484385	-0.313655	0.217443	-0.0364254	-0.795422	0.105151	0.170782	13.8883
-0.291816	-0.124663	0.362642	0.273392	-0.491517	0.309125	-0.922084	0.2729	0.535379	0.336344	1.21851	0.666994	0.614427	-0.315372	0.822153	0.160491	-0.100003	-0.565974	0.477185	2.43482	-0.416716	0.969789	-0.139384	-0.478303	-0.299538	0.207671	-0.00989844	-0.792004	0.1023	0.157444	13.7211
-0.306436	-0.111593	0.297781	0.276933	-0.488741	0.378345	-0.920661	0.271377	0.537699	0.331236	1.22742	0.699842	0.538082	-0.346759	0.830531	0.155412	-0.104964	-0.576589	0.448736	2.1813	-0.413886	0.973154	-0.0758962	-0.545858	-0.283925	0.117829	-0.00303702	-0.803663	0.104326	0.138413	12.5892
-0.287006	-0.112515	0.218871	0.2722	-0.490431	0.349992	-0.922684	0.26948	0.538151	0.333671	1.22213	0.704723	0.544354	-0.280716	0.831353	0.163644	-0.103255	-0.570346	0.445921	2.17388	-0.42398	0.96926	-0.100771	-0.546049	-0.280021	0.170572	-0.00204702	-0.799506	0.104411	0.16152	12.4601
-0.29447	-0.107998	0.262116	0.273537	-0.489988	0.362435	-0.920776	0.271644	0.53607	0.331954	1.2267	0.68347	0.554557	-0.288555	0.829251	0.159747	-0.102421	-0.310888	0.452474	2.19719	-0.416572	0.976288	-0.0713524	-0.530881	-0.235638	0.119987	-0.00290015	-0.794529	0.103661	0.146523	12.295
-0.331288	-0.00462125	0.272586	0.292159	-0.473944	0.421936	-0.919367	0.259733	0.54056	0.298799	1.07681	0.699462	0.54822	-0.319355	0.834485	0.154024	-0.102529	-0.288143	0.45625	1.61683	-0.415615	0.953778	-0.0682974	-0.525467	-0.174704	0.188103	0.00302979	-0.795361	0.103369	0.147842	9.74777
-0.331288	-0.00462125	0.272586	0.292159	-0.473944	0.421936	-0.919367	0.259733	0.54056	0.298799	1.07681	0.699462	0.54822	-0.319355	0.834485	0.154024	-0.102529	-0.288143	0.45625	1.61683	-0.415615	0.953778	-0.0682974	-0.525467	-0.174704	0.188103	0.00302979	-0.795361	0.103369	0.147842	9.74777
-0.305718	-0.0158634	0.312932	0.288967	-0.477955	0.373501	-0.917128	0.269771	0.546531	0.267483	0.96141	0.695515	0.570487	-0.31685	0.83479	0.156735	-0.103169	-0.345499	0.455506	1.68293	-0.419618	0.905835	-0.0797015	-0.527099	-0.194739	0.145044	0.00127502	-0.364547	0.104142	0.149334	9.15813
-0.309866	0.0959971	0.295156	0.279625	-0.478416	0.388822	-0.917575	0.316255	0.544341	0.2551	0.971757	0.695025	0.56504	-0.316689	0.51651	0.158168	-0.103038	-0.301325	0.465066	1.68091	-0.420576	0.92199	-0.0826203	-0.50385	-0.249086	0.182527	0.000737366	-0.367365	0.103842	0.159412	8.79
-0.315304	0.00926848	0.305766	0.28603	-0.482785	0.374387	-0.92101	0.287646	0.542984	0.21053	1.03116	0.694154	0.616179	-0.318094	0.503369	0.158152	-0.102865	-0.248435	0.464428	1.67361	-0.41661	0.690031	-0.0755481	-0.470836	-0.252618	0.167651	0.00175541	-0.419021	0.103087	0.15242	8.49002
-0.305154	0.0159446	0.31137	0.278142	-0.486406	0.393386	-0.84569	0.285745	0.547055	0.265556	0.999046	0.695885	0.56334	-0.317807	0.237355	0.157231	-0.0921142	-0.253078	0.462829	1.31819	-0.417458	0.786909	-0.080693	-0.517388	-0.104956	0.161374	-0.0509113	-0.421202	0.0877215	0.144118	7.14501
-0.313574	0.0396374	0.305469	0.280378	-0.486777	0.391198	-0.836424	0.25797	0.544187	0.263907	0.988341	0.694413	0.555558	-0.313954	0.244841	0.152441	-0.098412	-0.255497	0.456607	1.32589	-0.417188	0.7641	-0.0877634	-0.516108	-0.117114	0.160941	0.000124524	-0.373516	0.0925336	0.148855	7.02643
-0.312323	0.0318514	0.304449	0.280305	-0.486387	0.386614	-0.671384	0.27409	0.550679	0.259343	0.987061	0.695273	0.565904	-0.307438	0.259123	0.154668	-0.0965287	-0.251367	0.461346	1.32613	-0.416806	0.747598	-0.0857373	-0.514085	-0.141765	0.168147	-0.00505736	-0.397633	0.0930782	0.143875	6.79988
-0.307181	0.0336131	0.307028	0.278543	-0.486129	0.326471	-0.666745	0.282752	0.550957	0.244112	0.985335	0.696204	0.582971	-0.313316	0.304062	0.159811	-0.0994495	-0.259067	0.461064	1.29282	-0.417371	0.655759	-0.0892446	-0.508211	-0.151026	0.159293	-0.0172858	-0.400438	0.0925517	0.147422	6.58004
-0.310412	0.0615451	0.263853	0.287418	-0.484348	0.190542	-0.680548	0.275782	0.549089	0.252665	0.364552	0.701173	0.571487	-0.301332	0.29943	0.166923	-0.0984375	-0.257142	0.483868	1.29459	-0.416694	0.716896	-0.0862336	-0.516219	-0.136456	0.147749	-0.0287056	-0.405664	0.0977475	0.153945	5.77376
-0.323923	0.0233242	0.245773	0.280344	-0.484824	0.224652	-0.68481	0.279994	0.554523	0.261758	0.668375	0.699051	0.570099	-0.252132	0.298439	0.198369	-0.0978779	-0.257403	0.507965	0.433557	-0.416761	0.697776	-0.0745728	-0.515262	-0.154814	0.155157	-0.0224854	-0.270311	0.0989337	0.15304	4.51406
-0.322024	0.006271	0.256027	0.280223	-0.485474	0.200573	-0.67897	0.279857	0.498456	0.263576	0.521172	0.698943	0.561242	-0.27815	0.294479	0.192622	-0.100191	-0.258278	0.494134	0.578873	-0.416776	0.698996	-0.0746527	-0.514537	-0.156338	0.154936	-0.0274556	-0.305618	0.0974566	0.153	4.42144
-0.316234	0.0466254	0.185534	0.281378	-0.483798	0.22386	-0.684281	0.27997	0.548366	0.255932	0.373701	0.699245	0.568563	-0.308682	0.30058	0.194969	-0.0981884	-0.256721	0.49335	0.46645	-0.416584	0.6876	-0.0839174	-0.512126	-0.147683	0.150651	-0.027446	-0.399554	0.0978103	0.147324	4.27662
-0.316646	0.0415597	0.202944	0.28117	-0.48607	0.171492	-0.677587	0.286797	0.486639	0.258331	0.377142	0.698789	0.436754	-0.285286	0.299162	0.181891	-0.0981428	-0.257329	0.488003	0.512323	-0.416696	0.686125	-0.088196	-0.513606	-0.154356	0.154576	-0.0264941	-0.327309	0.0738319	0.147308	4.03325
-0.316826	0.0405295	0.216513	0.282615	-0.484169	0.174333	-0.679383	0.281673	0.520888	0.256651	0.413812	0.693417	0.377731	-0.239347	0.298419	0.145914	-0.098173	-0.257554	0.486456	0.541981	-0.417722	0.677059	-0.0903228	-0.51421	-0.16229	0.152735	-0.030237	-0.188343	0.0901214	0.149489	3.96241
-0.316308	0.0406132	0.221872	0.282526	-0.484735	0.167765	-0.677545	0.287336	0.508321	0.258151	0.410735	0.681183	0.470211	-0.255868	0.297989	0.125277	-0.098508	-0.257847	0.483981	0.518673	-0.393628	0.665062	-0.0875357	-0.515264	-0.157401	0.146915	-0.029172	-0.192774	0.0907186	0.148065	3.94868
-0.316642	0.0302508	0.225317	0.280905	-0.495142	0.182654	-0.662748	0.284687	0.503207	0.256858	0.416313	0.641173	0.441176	-0.256089	0.29694	0.103567	-0.102195	-0.257562	0.48561	0.518698	-0.246037	0.665289	-0.0845533	-0.517394	-0.167965	0.154716	-0.0514795	-0.174179	0.0872744	0.152028	3.7679
-0.317903	0.0325451	0.217424	0.280715	-0.495802	0.177828	-0.661229	0.285588	0.482455	0.255776	0.415278	0.642683	0.42897	-0.257627	0.297213	0.103453	-0.098755	-0.257488	0.484418	0.526062	-0.0637194	0.670876	-0.0852627	-0.51556	-0.165084	0.150497	-0.0409976	-0.16846	0.0864515	0.154471	3.68349
-0.31781	0.0351703	0.217891	0.28175	-0.491915	0.182564	-0.668698	0.284861	0.479639	0.256197	0.411425	0.644215	0.43471	-0.258137	0.29726	0.116881	-0.0987538	-0.257589	0.485281	0.419603	-0.176447	0.670685	-0.0816352	-0.514979	-0.168543	0.151801	-0.0496165	-0.165516	0.0875081	0.151738	3.6228
-0.317692	0.0938569	0.225287	0.28032	-0.508776	0.149493	-0.662614	0.285196	0.486684	0.255926	0.411975	0.52751	0.367176	-0.28335	0.298001	0.2559	-0.0990011	-0.257464	0.484375	0.339199	0.0573757	0.671474	-0.0848201	-0.524669	-0.16521	0.150834	-0.0385837	-0.186798	0.0844616	0.1544	3.44022
-0.317796	0.0433707	0.218278	0.280064	-0.496927	0.149662	-0.662482	0.284945	0.483164	0.256168	0.413878	0.539824	0.381378	-0.261489	0.297897	0.101142	-0.0976542	-0.257504	0.484962	0.267129	0.0384574	0.671128	-0.0836714	-0.520232	-0.165256	0.151694	-0.0416272	-0.178704	0.0866367	0.152635	3.31966
-0.317798	0.0480813	0.22154	0.280003	-0.496757	0.150232	-0.662692	0.285103	0.483152	0.256081	0.41388	0.528037	0.386769	-0.264877	0.297889	0.105475	-0.0977625	-0.25755	0.484809	0.269352	0.0278353	0.671092	-0.0833114	-0.518094	-0.165184	0.151709	-0.0466063	-0.178761	0.0868412	0.152937	3.31466
-0.317784	0.0437788	0.226703	0.280097	-0.496241	0.151003	-0.662896	0.285006	0.482297	0.255946	0.414045	0.529085	0.37586	-0.271644	0.297636	0.104871	-0.0977899	-0.257647	0.484799	0.257605	0.0231625	0.670991	-0.0840511	-0.517686	-0.166351	0.152322	-0.0450859	-0.17873	0.0865437	0.152666	3.30541
-0.322655	0.0425072	0.0144951	0.280046	-0.215555	0.154634	-0.403469	0.293303	0.483418	0.269299	0.415451	0.53921	0.381178	-0.265525	0.29791	0.147353	-0.0971973	-0.247637	0.511102	0.205396	0.00813324	0.666053	-0.0831855	-0.517158	-0.166098	0.151626	-0.0334501	-0.178213	0.103914	0.153123	2.80952
-0.318949	0.0436403	0.160468	0.298912	-0.271922	0.154232	-0.5304	0.287155	0.131783	0.254336	0.414334	0.533963	0.383004	-0.263598	0.297598	0.104522	-0.0977006	-0.256944	0.457928	0.199909	0.0142384	0.588395	-0.107724	-0.519061	-0.189085	0.151443	-0.0399646	-0.171685	0.0897177	0.1554	2.60938
-0.317215	0.0433541	0.0556249	0.289544	-0.312775	0.154594	-0.447642	0.26048	0.100836	0.258392	0.4159	0.536858	0.382252	-0.26727	0.296438	0.118592	-0.0971598	-0.250724	0.489574	0.112073	0.00657506	0.545944	-0.107302	-0.518498	-0.176477	0.151026	-0.0371793	-0.164115	0.0944257	0.154357	2.45502
-0.282399	0.0329813	0.1045	0.290632	-0.284147	0.0677692	-0.471818	0.290929	0.209162	0.26054	0.404601	0.441686	0.380221	-0.0146186	0.297837	0.121227	-0.0977973	-0.261033	0.46325	0.15949	-0.0152767	0.573958	-0.105521	-0.518425	-0.181245	0.153118	-0.0372759	-0.171151	0.0768601	0.154445	2.33145
-0.299214	0.0416147	0.106168	0.290123	-0.240503	0.125061	-0.46768	0.257744	0.151737	0.259097	0.406323	0.484156	0.384304	-0.154396	0.303918	0.1167	-0.0977078	-0.256789	0.309377	0.131506	-0.00200368	0.570031	0.0755001	-0.518085	-0.183092	0.152775	-0.0381892	-0.168016	0.0843356	0.155039	2.21776
-0.304205	0.0436819	0.126818	0.291217	-0.291825	0.127063	-0.46615	0.269944	0.15662	0.252966	0.407036	0.382962	0.3829	-0.148123	0.302783	0.0846093	-0.0977786	-0.253256	0.342105	0.131312	-0.0030878	0.478479	-0.0554089	-0.518853	-0.18056	0.1711	-0.0369912	-0.181023	0.0871086	0.089359	2.07586
-0.290714	0.0414146	0.112093	0.2927	-0.259419	0.141607	-0.464439	0.280473	0.146898	0.256602	0.404767	0.381603	0.381651	-0.109519	0.306089	0.111691	-0.0977636	-0.256188	0.373406	0.124036	-0.00060471	0.327426	-0.0915242	-0.394497	-0.180345	0.163942	-0.0365286	-0.174607	0.0889972	0.119367	1.8415
-0.302913	0.0395829	0.112602	0.272742	-0.190958	0.133633	-0.463645	0.278424	0.149744	0.220088	0.405238	0.422899	0.383634	-0.103921	0.305145	0.114365	-0.117321	-0.255921	0.363711	0.129406	-0.0559235	0.0452717	-0.0422188	-0.158207	-0.1813	0.159405	-0.0364865	-0.171241	0.0529697	0.14675	1.57885
-0.299687	0.0410426	0.113455	0.275625	-0.205007	0.134999	-0.462838	0.267351	0.153489	0.22749	0.407554	0.279503	0.380408	-0.117824	0.226259	0.117329	-0.115088	-0.256223	0.37116	0.128412	-0.0824724	0.14573	-0.0391618	-0.144487	-0.1813	0.159571	-0.035213	-0.172318	0.0313817	0.145492	1.46438
-0.299687	0.0410426	0.113455	0.275625	-0.205007	0.134999	-0.462838	0.267351	0.153489	0.22749	0.407554	0.279503	0.380408	-0.117824	0.226259	0.117329	-0.115088	-0.256223	0.37116	0.128412	-0.0824724	0.14573	-0.0391618	-0.144487	-0.1813	0.159571	-0.035213	-0.172318	0.0313817	0.145492	1.46438
-0.302606	0.0410111	0.113766	0.276897	-0.20832	0.13484	-0.463107	0.269607	0.153842	0.182887	0.407544	0.269608	0.380892	-0.110476	0.23484	0.121371	-0.112619	-0.256178	0.377587	0.135158	-0.0677514	0.0334754	-0.0410529	-0.146052	-0.181012	0.163222	-0.0272418	-0.174701	0.0405285	0.141901	1.43499
-0.302722	0.0410069	0.113387	0.276727	-0.198632	0.134261	-0.463753	0.273847	0.154463	0.185458	0.407512	0.278398	0.380663	-0.104785	0.240902	0.118872	-0.10899	-0.256169	0.371564	0.134446	-0.0652276	0.0529284	-0.0389369	-0.11474	-0.181324	0.169964	-0.0323889	-0.174909	0.0444547	0.137875	1.42994
-0.303492	0.041177	0.119077	0.277842	-0.141083	0.0644293	-0.46264	0.277477	0.15019	0.191478	0.354279	0.282923	0.331945	-0.106532	0.181132	0.0350814	-0.114086	-0.27798	0.397753	0.134908	-0.0779454	0.014375	-0.0378311	-0.0904074	-0.226975	0.164945	-0.0396814	-0.165144	0.0368456	0.129145	1.32881
-0.30282	0.041161	0.116113	0.276042	-0.130956	0.0764122	-0.462468	0.274756	0.15335	0.188611	0.345538	0.280962	0.332513	-0.11551	0.199857	0.0776548	-0.113563	-0.261278	0.377228	0.134947	-0.0784609	0.00391171	-0.0392959	-0.0821381	-0.196023	0.164228	-0.0335414	-0.172524	0.0374763	0.139407	1.296
-0.223867	0.0370561	0.114508	0.27913	-0.174125	0.105503	-0.462648	0.153097	0.156827	0.189023	0.36272	0.192707	0.353752	-0.112117	0.221526	0.103012	-0.0735315	-0.258994	0.353607	0.136577	-0.0727766	0.0182977	-0.039972	-0.11984	-0.188957	0.166135	-0.0305361	-0.172629	0.0354964	0.110839	1.19322
-0.231864	0.0369809	0.115783	0.288303	-0.165601	0.107478	-0.462843	0.161716	0.155849	0.201776	0.362886	0.163299	0.355446	-0.115735	0.223254	0.0944295	-0.0719778	-0.234764	0.349217	0.137852	-0.0712962	0.0174836	-0.0393539	-0.0990776	-0.150805	0.166891	-0.0317324	-0.172904	0.0279621	0.105565	1.16428
-0.22984	0.037204	0.115028	0.284955	-0.164229	0.106588	-0.46258	0.14319	0.155271	0.198123	0.363044	0.177774	0.346112	-0.11862	0.227828	0.095859	0.000647333	-0.231415	0.341465	0.13653	-0.0719794	0.0190342	-0.0396128	-0.097148	-0.147947	0.166191	-0.0310445	-0.172729	0.0280699	0.101299	1.13988
-0.193569	0.0371143	0.114808	0.2844	-0.162624	0.100859	-0.462617	0.133395	0.154889	0.203228	0.365761	0.182224	0.347557	-0.117114	0.221037	0.0956066	-0.0244139	-0.233957	0.341729	0.136895	-0.0721186	0.0190615	-0.0395473	-0.0986837	-0.152986	0.167028	-0.0315648	-0.17282	0.0253055	0.0970693	1.12607
-0.206821	0.037038	0.110159	0.272287	-0.165589	0.104221	-0.112105	0.127504	0.189203	0.200965	0.365349	0.180771	0.347774	-0.14871	0.221745	0.0967555	-0.0287563	-0.235771	0.337913	0.142841	-0.0718206	0.0200416	-0.0395618	-0.10197	-0.153243	0.166634	-0.0309794	-0.171455	-0.0109088	0.0717215	0.936862
-0.202166	0.0372534	0.108975	0.280337	-0.165889	0.105094	-0.111055	0.140298	0.15552	0.19885	0.366124	0.166675	0.344144	-0.116179	0.221062	0.0848872	-0.0327688	-0.236607	0.341092	0.134318	-0.0719113	0.0173337	-0.0352787	-0.1028	-0.13896	0.11777	-0.0304975	-0.142113	0.019167	0.0895106	0.888278
-0.198818	0.0370468	0.106055	0.271063	-0.169797	0.104377	-0.140062	0.140047	0.164022	0.198925	0.365293	0.160778	0.340695	-0.117157	0.221422	0.091795	-0.0313607	-0.234755	0.339668	0.139063	-0.0716932	0.0173844	-0.0392091	-0.107974	-0.124029	0.0558425	-0.0287989	-0.11901	-0.0173344	0.0879444	0.86857
-0.198503	0.037356	0.106809	0.274644	-0.165526	0.104978	-0.14787	0.0819061	0.165403	0.0547268	0.365352	0.164329	0.346405	-0.117732	0.214072	0.0842535	-0.0313617	-0.234948	0.339445	0.138593	-0.0717475	0.0183321	-0.0372994	-0.100847	-0.123527	0.0330435	-0.0287738	-0.15009	0.0145547	0.0921548	0.828322
-0.198731	0.041942	0.107298	0.273251	-0.167335	0.104672	-0.142046	0.0719521	0.163703	0.058013	0.36555	0.165986	0.342461	-0.118459	0.211713	0.0917502	-0.027714	-0.234906	0.339591	0.139753	-0.0717443	0.0177449	-0.0376955	-0.105061	-0.127265	0.072607	-0.0295585	-0.143026	-0.00507094	0.0903503	0.827349
-0.168944	0.038221	0.106871	0.273124	-0.167034	0.107043	-0.126379	0.104487	0.157149	0.0885445	0.365502	0.164443	0.34244	-0.117856	0.216498	0.0910398	-0.0298811	-0.235235	0.339713	0.137767	-0.0717882	0.0177821	-0.0382344	-0.105656	-0.129822	0.0642521	-0.0293947	-0.12933	-6.445e-05	0.0883126	0.816833
-0.183593	0.0383036	0.107024	0.0916998	-0.166002	0.105293	-0.136564	0.0874904	0.15817	0.0914852	0.366105	0.163193	0.341957	-0.118806	0.215256	0.0924295	-0.0295406	-0.23527	0.339855	0.122916	-0.0717236	0.0177299	-0.0394615	-0.105186	-0.127886	0.0741349	-0.0291584	-0.135283	-0.000308326	0.0669354	0.750361
-0.176325	0.0389476	0.106248	0.0510853	-0.166563	0.105089	-0.125267	0.0917281	0.11972	0.0829222	0.365634	0.163992	0.341869	-0.117867	0.216399	0.0889739	-0.0299692	-0.23521	0.340385	0.0966662	-0.0716993	0.0178019	-0.0387536	-0.111325	-0.128487	0.0682757	-0.028511	-0.131481	0.00333495	0.0476627	0.719036
-0.177863	0.0393238	0.106216	0.0320773	-0.166589	0.104823	-0.12686	0.0908548	0.0865917	0.0826925	0.365673	0.163621	0.341883	-0.117942	0.216386	0.0909256	-0.0298717	-0.235202	0.340133	0.10182	-0.0717147	0.0178068	-0.0385058	-0.111397	-0.128552	0.0686307	-0.0285114	-0.132742	0.00111377	0.0447912	0.71259
-0.176739	0.0380708	0.0991632	0.0771621	-0.166267	0.104831	-0.125829	0.0872544	0.0858604	0.0795244	0.365834	0.163458	0.339764	-0.118128	0.217614	0.092148	-0.0297385	-0.235304	0.335295	0.112295	-0.0717347	0.0140111	-0.0394143	-0.110184	-0.128277	0.0691856	-0.025965	-0.13146	-0.000919069	0.008667	0.709639
-0.176844	0.0383753	0.0996149	0.0488977	-0.166297	0.10492	-0.128417	0.0877045	0.0796099	0.0815584	0.365723	0.16375	0.336835	-0.118003	0.217269	0.0915968	-0.0297566	-0.235263	0.335249	0.108787	-0.0717173	0.0163972	-0.0392076	-0.110013	-0.128643	0.0666639	-0.0264983	-0.132617	-0.000867212	0.0110355	0.70336
-0.178297	0.0399068	0.0870929	0.0477352	-0.166307	0.104275	-0.127226	0.0878195	0.0791324	0.0722695	0.361198	0.163798	0.338705	-0.118248	0.217145	0.091282	-0.0303322	-0.235189	0.335681	0.107715	-0.0708312	0.016616	-0.0396521	-0.113807	-0.127589	0.0236286	-0.0277204	-0.132331	0.0206548	0.0208292	0.694956
-0.178068	0.0398581	0.089401	0.0510032	-0.166307	0.104595	-0.127393	0.0878826	0.079467	0.073173	0.361256	0.163758	0.33502	-0.118244	0.217255	0.0912775	-0.0303034	-0.23525	0.336154	0.109248	-0.0712789	0.0165309	-0.0391329	-0.112362	-0.127617	0.0249333	-0.0276689	-0.132303	0.0141068	0.0360029	0.694563
-0.178217	0.0394607	0.0896486	0.0494518	-0.166298	0.104553	-0.128427	0.0877733	0.0809129	0.0730425	0.361239	0.163765	0.335257	-0.118186	0.217087	0.0913076	-0.0301478	-0.235206	0.335517	0.108463	-0.0710817	0.0160364	-0.0392331	-0.111263	-0.127313	0.0313607	-0.0274314	-0.132438	0.0154871	0.0222952	0.693624
-0.178019	0.0396565	0.0908136	0.0491525	-0.166292	0.1047	-0.128011	0.0881273	0.00690846	0.0748121	0.361372	0.163706	0.334793	-0.118137	0.217134	0.0912761	-0.0300009	-0.235211	0.333222	0.108555	-0.0710933	0.0161995	-0.0393834	-0.112538	-0.127423	0.0266898	-0.0277904	-0.132455	0.00562952	0.0266195	0.685834
-0.177959	0.0391085	0.0895723	0.0381973	-0.166318	0.104604	-0.111079	0.0885606	0.0251275	0.0732798	0.361466	0.0360892	0.335455	-0.0788747	0.221578	0.0912166	-0.029437	-0.235209	0.335079	0.107741	-0.0711037	0.0161254	-0.0391885	-0.11212	-0.127094	0.0269548	-0.029018	-0.132507	0.00651764	0.0265195	0.65112
-0.177188	0.0395879	0.0912383	0.0460912	-0.16629	0.104545	-0.093652	0.0905648	0.0601671	0.0734687	0.361297	0.0357035	0.335424	-0.0530698	0.219488	0.091205	-0.0271628	-0.235237	0.33537	0.108113	-0.0711186	0.0160054	-0.0391863	-0.111794	-0.127252	0.0298869	-0.0281771	-0.132434	0.00875903	0.0262181	0.647379
-0.177454	0.0394362	0.0918408	0.0429999	-0.160328	0.104537	-0.0927573	0.0896029	0.0639827	0.0733004	0.361362	0.0309856	0.335398	-0.0419557	0.220498	0.0912348	-0.0283516	-0.235234	0.335219	0.108046	-0.0717488	0.0161456	-0.0391761	-0.105858	-0.127198	0.0284159	-0.0289762	-0.132509	0.0117005	0.0264143	0.643353
-0.132742	0.039534	0.0919207	0.0414401	-0.158927	0.104571	-0.0941916	0.0899346	0.0478427	0.0734005	0.361281	0.0351931	0.339549	-0.0486218	0.219162	0.0908348	-0.0279389	-0.235834	0.335354	0.107854	-0.0593616	0.0157598	-0.0385513	-0.107197	-0.126816	0.0198967	-0.0287602	-0.13248	0.00973675	0.0264473	0.628776
-0.178493	0.0440213	0.0884042	0.0462443	-0.165565	0.0992467	-0.0849885	0.0929157	0.0582964	0.0572282	0.361287	0.0484144	0.335409	-0.0346192	0.132978	0.0912218	-0.0271783	-0.225008	0.272035	0.107972	-0.0710811	0.0158063	-0.0514392	-0.111736	-0.127214	0.0302877	-0.0275832	-0.13467	0.00926415	0.032143	0.570696
-0.162889	0.0405151	0.0905124	0.0440076	-0.165187	0.103667	-0.0836738	0.089888	0.0543681	0.0725963	0.190221	0.038523	0.336114	-0.052479	0.152989	0.0884158	-0.00261819	-0.225988	0.312775	0.0822013	-0.0682328	0.0151355	-0.0411504	-0.111585	-0.132959	0.0253684	-0.0287779	-0.13255	0.0101712	0.0331225	0.496875
-0.14754	0.0403979	0.0875504	0.0409766	-0.161367	0.102722	-0.0851995	0.0893632	0.0552011	0.0656986	0.212629	0.0323145	0.335554	-0.042796	0.111731	0.0845874	-0.023051	-0.224775	0.284072	0.0969351	-0.0691362	0.0153563	-0.0391046	-0.111097	-0.1306	0.0273204	-0.0285515	-0.132623	0.00989621	0.0292115	0.469459
-0.15618	0.0401713	0.0857275	0.0413328	-0.163276	0.101901	-0.0849031	0.0893333	0.0544898	0.0692204	0.197155	0.0349925	0.336118	-0.0435456	0.105343	0.0811664	-0.0175735	-0.22486	0.289872	0.0546174	-0.0680949	0.0151329	-0.0406738	-0.110356	-0.13561	0.0276868	-0.0280306	-0.132821	0.00992918	0.0311053	0.462936
-0.156649	0.0412152	0.0858931	0.0413322	-0.164018	0.101925	-0.0849353	0.0893259	0.0547495	0.0691701	0.194147	0.0340271	0.335836	-0.0434655	0.109418	0.0815257	-0.0155648	-0.224983	0.290388	0.0546532	-0.068362	0.015039	-0.0407208	-0.110356	-0.134396	0.0272929	-0.0280729	-0.132816	0.00993571	0.0306894	0.462918
-0.155293	0.0406256	0.0878799	0.0421953	-0.163627	0.102462	-0.0855586	0.0893569	0.0545628	0.0698987	0.196824	0.0343587	0.335925	-0.0445865	0.102661	0.0821342	-0.01886	-0.225615	0.288831	0.0550503	-0.0686635	0.0150792	-0.0399314	-0.110162	-0.104754	0.0267568	-0.0283404	-0.132739	0.00994408	0.0304994	0.455274
-0.155544	0.0403618	0.0869356	0.0416062	-0.167299	0.102309	-0.0855869	0.0894476	0.0548217	0.0696296	0.194738	0.0344165	0.265976	-0.0441961	0.106889	0.080668	-0.0171544	-0.225359	0.291968	0.060427	-0.0681875	0.0148204	-0.0400806	-0.110098	-0.110395	0.02974	-0.0315796	-0.132951	0.0103378	0.0312193	0.417886
-0.143724	0.00024359	0.00436721	0.0518241	-0.168269	0.0984065	-0.0903286	0.0909191	0.0550267	0.0661592	0.196861	0.0388507	0.145415	0.00214802	0.0849166	0.0817766	-0.0214997	-0.225022	0.275448	0.0665973	-0.0677523	0.0210103	-0.0385333	-0.110602	-0.11512	0.0254764	-0.0359551	-0.117498	0.00537826	0.029772	0.340572
-0.142795	0.00513036	0.0317394	0.0421576	-0.165001	0.0979313	-0.0908183	0.0895262	0.055007	0.0702384	0.113406	0.0398135	0.152208	-0.00918865	0.0817377	0.0808584	-0.0190749	-0.224999	0.290403	0.0609079	-0.0685472	0.000938813	-0.0396265	-0.110396	-0.114489	0.0263208	-0.032082	-0.131252	0.00858902	0.0283752	0.325581
-0.136144	0.0144301	0.0366063	0.0489469	-0.164062	0.0988519	-0.0912342	0.0896386	0.0549288	0.0694002	0.148086	0.0424327	0.158956	-0.0129383	0.0834279	0.0804353	-0.0213226	-0.224983	0.177089	0.0689308	-0.0680527	0.00401788	-0.038959	-0.0790405	-0.108877	0.0267382	-0.0308844	-0.129003	0.0076787	0.0286989	0.276598
-0.141668	0.0178023	0.0471914	0.0461843	-0.166539	0.0973363	-0.0887683	0.090009	0.0550374	0.069904	0.119164	0.0407378	0.164056	-0.0146444	0.0854301	0.0803434	-0.0238956	-0.224992	0.15929	0.063221	-0.0683665	0.00775486	-0.0394511	-0.0818766	-0.11031	0.034223	-0.0326119	-0.130766	0.00846977	0.0287145	0.268551
-0.143002	0.0136263	0.0455512	0.0477404	-0.167825	0.0964631	-0.0881063	0.0898786	0.0550537	0.0691905	0.122961	0.0401245	0.162488	-0.00500093	0.08418	0.0808799	-0.0209055	-0.225016	0.158798	0.0663264	-0.0680471	0.00955841	-0.0393093	-0.0767732	-0.108675	0.0277098	-0.0320388	-0.128223	0.00846296	0.0290669	0.266712
-0.142098	0.0160708	0.0482126	0.0472204	-0.166839	0.0965272	-0.0888034	0.0851758	0.0587954	0.0698768	0.121345	0.0407081	0.0770618	-0.0100744	0.0847662	0.0802758	-0.0215907	-0.224996	0.157756	0.0674858	-0.0683639	0.00925581	-0.0395973	-0.0693612	-0.109219	0.0349599	-0.0354307	-0.131027	0.00821344	0.0274591	0.245754
-0.104527	0.01139	0.0433805	0.0461652	-0.166528	0.0976338	-0.0900401	0.0874233	0.0601089	0.0402309	0.123351	0.043175	0.0553261	-0.00785789	0.0866973	0.079981	-0.0128345	-0.224963	0.168553	0.0646043	-0.0689138	0.0102331	-0.0410734	-0.0892331	-0.109406	0.0273618	-0.0372441	-0.126491	0.0177523	0.0276217	0.236473
-0.0945534	0.0116436	0.0385697	0.0384416	-0.166988	0.0973371	-0.0897739	0.086778	0.0567791	0.0612737	0.12098	0.0415175	0.0448891	-0.00736164	0.0865965	0.0770386	-0.0200225	-0.223049	0.166622	0.0648716	-0.0686037	0.0102525	-0.0405036	-0.0815322	-0.0896125	0.027557	-0.0373203	-0.127352	0.0161866	0.0261798	0.226403
-0.0931818	0.012219	0.0396015	0.0383223	-0.112768	0.096776	-0.0897577	0.0867398	0.05625	0.061482	0.122747	0.0412512	0.0582975	-0.00735544	0.0816402	0.0772414	-0.0197949	-0.223911	0.164701	0.0648012	-0.069983	0.0100298	-0.0415804	-0.0845175	-0.103875	0.0287566	-0.0296841	-0.127221	0.022394	0.0272747	0.214981
-0.0941707	0.0127803	0.0396848	0.0405007	-0.117081	0.0970296	-0.0896793	0.0868639	0.0557464	0.0484758	0.121608	0.0409588	0.0566151	-0.00750561	0.0848539	0.077149	-0.0198111	-0.224224	0.166784	0.0648534	-0.0703896	0.00989349	-0.0397429	-0.0848674	-0.0819158	0.0274427	-0.0238507	-0.127499	0.019542	0.0290031	0.211332
-0.0949414	0.0122221	0.0395494	0.0329021	-0.116234	0.0968809	-0.0897145	0.085305	0.0564094	0.0539538	0.0113706	0.0413595	0.0573602	-0.00772859	0.0809034	0.0774065	-0.0198532	-0.223928	0.165626	0.0656037	-0.0694178	0.00997216	-0.0406821	-0.0832494	-0.08807	0.0265173	-0.0253588	-0.12745	0.0202424	0.0283675	0.19619
-0.0948471	-0.00803425	0.0395539	0.0361381	-0.0855976	0.0956992	-0.0897426	0.0854605	0.0518379	0.0581529	0.0446762	0.041332	0.0561403	-0.00751626	0.081148	0.0791163	-0.01893	-0.223947	0.165894	0.0646327	-0.0676377	0.010112	-0.0403664	-0.0242579	-0.0797147	0.0270024	-0.0252612	-0.127387	0.0202696	0.0253641	0.183707
-0.0938632	0.0043104	0.0399641	0.03709	-0.0757983	0.0967992	-0.089824	0.085391	0.0522739	0.0555995	0.0452427	0.0442813	0.0571228	-0.00735097	0.083067	0.0795307	-0.0186197	-0.223982	0.166098	0.0634935	-0.0612219	0.0102569	-0.0402705	-0.0189288	-0.0796336	0.0270852	-0.0283998	-0.127385	0.015937	0.0271915	0.181721
-0.094462	-0.00167849	0.0392703	0.0381933	-0.0577874	-0.0294244	-0.0898968	0.0856526	0.0502066	0.0541331	0.0654408	0.0547804	0.0568586	0.00143336	0.0830578	0.0815565	-0.0139378	-0.223312	0.165768	0.0525344	-0.0605232	0.00751071	-0.0336542	-0.0118361	-0.076323	0.0267241	-0.0258012	-0.127239	0.0189465	0.0265586	0.170822
-0.0944762	-0.000917599	0.0401701	0.0381608	-0.0624965	0.00901248	-0.0898544	0.0853809	0.0493045	0.0556384	0.0400266	0.0485943	0.0562238	-0.00699057	0.0829569	0.0789943	-0.0174998	-0.224002	0.166406	0.0593576	-0.0626785	0.00879111	-0.0336147	-0.0287088	-0.0733842	0.0268324	-0.0262049	-0.127305	0.0184112	0.0244802	0.168763
-0.0944386	-0.00290367	0.039938	0.0378524	-0.0611851	0.0134779	-0.0898316	0.0854405	0.0489121	0.0558224	0.0429325	0.0451345	0.0566455	-0.00156169	0.0823358	0.0780475	-0.0184254	-0.223815	0.166254	0.0591138	-0.0629007	0.0100783	-0.0349839	-0.0133983	-0.0744048	0.0267701	-0.026188	-0.123935	0.0184886	0.0246213	0.166996
-0.0945031	-0.00550047	0.0395601	0.0383175	-0.0629155	0.0220822	-0.0898628	0.0854798	0.0502564	0.0554214	0.0413898	0.0464633	0.056785	-0.0025837	0.0823731	0.0743993	-0.0172132	-0.223743	0.166263	0.0584327	-0.0620373	0.008912	-0.0321233	-0.0144647	-0.0725307	0.0269154	-0.0266521	-0.122911	0.0190386	0.0264724	0.166294
-0.0945213	-0.00305637	0.039717	0.0384402	-0.0617175	0.012023	-0.0898394	0.0855417	0.0498758	0.0559653	0.0430136	0.0437355	0.0565783	-0.00288843	0.0827965	0.0734494	-0.0174606	-0.223785	0.166361	0.0580689	-0.0626721	0.00927669	-0.0327416	-0.0158539	-0.0723228	0.0267605	-0.0267995	-0.123354	0.0188959	0.0266222	0.1659
-0.0945387	-0.00279835	0.0398546	0.0384717	-0.0621803	0.0165267	-0.0898519	0.085509	0.0497913	0.0558882	0.042212	0.0449161	0.0565883	-0.00287238	0.0823367	0.0730972	-0.0177126	-0.223793	0.166339	0.0569036	-0.0625587	0.00953607	-0.0328516	-0.0140626	-0.0714919	0.0267791	-0.0263723	-0.122785	0.0188305	0.0265296	0.165517
-0.0945065	-0.00261385	0.0397198	0.0384562	-0.0624739	0.0114638	-0.0898467	0.0855361	0.049659	0.0558812	0.0415556	0.0445521	0.0562914	-0.00305723	0.0826855	0.073728	-0.0176312	-0.22506	0.166268	0.0568786	-0.0626157	0.00942472	-0.0314642	-0.0151812	-0.0763529	0.0267925	-0.0265469	-0.0812328	0.0186769	0.0227125	0.157958
-0.0944859	-0.00270787	0.0396885	0.0383892	-0.0628779	0.0139264	-0.0511263	0.0855473	0.0494763	0.0546449	0.0429772	0.0449069	0.0565348	-0.00474448	0.082662	0.0742063	-0.0178218	-0.224092	0.166276	0.0581307	-0.0628301	0.00945565	-0.0312214	-0.0152409	-0.0753198	0.0267988	-0.0263165	-0.0841156	0.0185515	0.0193348	0.152603
-0.0930937	-0.00284575	0.0397413	0.023058	-0.0628312	0.00680272	-0.0479336	0.0746852	0.0498932	0.0551189	0.0425776	0.0331608	0.0508932	-0.0141074	0.0846166	0.0736089	-0.00778256	-0.224299	0.162553	0.0571239	-0.0629405	0.00935919	-0.0328635	-0.0148117	-0.0720783	0.0263643	-0.0266155	-0.0228022	0.0186302	0.0256122	0.13999
-0.0940179	-0.00282264	0.0397273	0.0278243	-0.0625328	0.00900193	-0.0517813	0.0548439	0.0499001	0.0553979	0.0424736	0.0358063	0.0540485	-0.0118943	0.0849198	0.0735942	-0.00663439	-0.224314	0.163362	0.0572394	-0.0628585	0.0094176	-0.0323755	-0.0147222	-0.071626	0.0264825	-0.0265597	0.00632727	0.0186092	0.0241175	0.138349
-0.0933192	-0.00223085	0.0237276	0.0302821	-0.066066	0.0103569	-0.0540631	0.0733797	0.0524157	0.0190853	0.0424888	0.0407684	0.0547625	0.00323781	0.083277	0.0729046	-0.0136698	-0.162047	0.164383	0.0582548	-0.0650972	0.00976283	-0.0304707	-0.0135555	-0.0726272	0.0266461	-0.0264208	-0.0197874	0.0186543	0.0160415	0.114798
-0.0936179	-0.00286591	0.0385306	0.0308293	-0.0638256	0.00962642	-0.0483979	0.0596602	0.040412	0.0431943	0.0424184	0.035566	0.0513291	-0.00981678	0.083586	0.0730615	-0.0150529	-0.166602	0.164491	0.0571949	-0.0631552	0.00898837	-0.0313869	-0.0148563	-0.0715902	0.0266964	-0.026415	-0.0144947	0.0186396	0.019706	0.113963
-0.0933263	-0.00252489	0.0191228	0.030182	-0.0631985	0.0100898	-0.0530597	0.0582353	0.0505238	0.0238171	0.0424298	0.0403879	0.0546644	0.00229183	0.083738	0.0725633	-0.0134715	-0.164537	0.164421	0.0578359	-0.0650316	0.00966645	-0.0304375	-0.0142553	-0.0726087	0.0266126	-0.0264788	-0.0217371	0.0186459	0.0163054	0.11297
-0.0936561	0.00092529	0.0335629	0.0277181	-0.0633952	0.00925799	-0.0483282	0.0606899	0.0379352	0.038078	0.0451252	0.0382103	0.0436847	-0.0141347	0.0788365	0.0725405	-0.0136955	-0.115359	0.163924	0.0597608	-0.0636614	0.00934905	-0.028347	-0.0146129	-0.0721995	0.0284032	-0.0206784	-0.0369747	0.0140708	0.0208204	0.0983021
-0.0934515	-0.00038285	0.0288641	0.0277213	-0.06303	0.00949545	-0.0495971	0.0601577	0.028549	0.0411947	0.0425286	0.0390557	0.0458701	-0.0113266	0.0789084	0.0724781	-0.0140523	-0.108359	0.164405	0.0578267	-0.0635184	0.00922963	-0.0294939	-0.014668	-0.0723083	0.0284012	-0.0257503	-0.0292853	0.0125244	0.0218198	0.0957404
-0.0934692	-0.0004713	0.0169174	0.0278418	-0.0631096	0.00930143	-0.0495671	0.0600765	0.0286561	0.0404963	0.0424826	0.0393942	0.0474102	-0.0102087	0.0790465	0.0725214	-0.013494	-0.108531	0.16441	0.0578913	-0.0635194	0.00924744	-0.0295353	-0.014645	-0.0723131	0.0284003	-0.0257364	-0.0270199	0.0122451	0.0217497	0.0952121
-0.0915067	-0.000762521	0.0228855	0.0194921	-0.0633433	0.00909643	-0.0491784	0.0581911	0.0281475	0.0372545	0.0313838	0.0391885	0.0480381	-0.012705	0.079645	0.0724333	-0.0132327	-0.110146	0.16432	0.0583674	-0.0637072	0.00932019	-0.0302026	-0.0152049	-0.0713932	0.0277674	-0.0241804	-0.025334	0.0165256	0.019159	0.0936759
-0.0537652	-0.000787818	0.0233328	0.00286553	-0.0625611	0.0088459	-0.0534379	0.0505966	0.0319171	0.00749422	0.045073	0.00295121	0.0486761	-0.00566501	0.0754238	0.0720227	-0.0127403	-0.111377	0.161865	0.0599517	-0.0644525	0.00967365	-0.0297268	-0.0150617	-0.0722632	0.0275094	-0.025466	-0.0227379	0.0162655	0.0184893	0.084715
-0.0549528	-0.000737569	0.023804	0.00282538	-0.0625667	0.0089002	-0.0511745	0.0516237	0.0319427	0.0145923	0.0408585	0.00477186	0.0486781	-0.00773509	0.0754501	0.0721818	-0.0127695	-0.110837	0.162246	0.0598138	-0.064443	0.00966996	-0.0297268	-0.0151313	-0.0722252	0.0276159	-0.0257882	-0.0231241	0.0160859	0.0182168	0.0846083
-0.054481	-0.000739734	0.0235746	0.0078758	-0.0628455	0.00889235	-0.0502957	0.0503288	0.0243295	0.0120789	0.042833	0.0087307	0.0490326	-0.00725509	0.0756203	0.072134	-0.01274	-0.110988	0.162575	0.0598587	-0.0640562	0.00956459	-0.0297674	-0.0150794	-0.0719894	0.0277408	-0.0256316	-0.0244306	0.0161053	0.018415	0.0843119
-0.0551045	-0.000751595	0.0236931	0.00615295	-0.0628136	0.00888919	-0.0505097	0.0504961	0.024382	0.0128693	0.0401228	0.00837614	0.0487387	-0.00697795	0.0754999	0.0721102	-0.0127362	-0.111004	0.162474	0.0598526	-0.0641343	0.00958108	-0.0297754	-0.0150316	-0.0719624	0.0276958	-0.0255666	-0.02405	0.0161563	0.0184581	0.0840874
-0.0549748	0.00135956	0.0240126	0.00230076	-0.0628881	0.00880239	-0.0517191	0.050282	0.0274187	0.00969093	0.0404031	0.0082029	0.0493598	-0.00692132	0.0752115	0.0721211	-0.0127365	-0.106461	0.162138	0.0596042	-0.0640659	0.00960333	-0.0298013	-0.0149752	-0.0720022	0.027597	-0.0253666	-0.0236017	0.0161795	0.018405	0.0831229
-0.0550773	-0.000701919	0.0235572	0.0058283	-0.0627722	0.0105343	-0.00901523	0.0543234	0.0306636	0.0107915	0.0413201	0.00746857	0.0487992	-0.00232322	0.0754693	0.060683	-0.0190631	-0.10637	0.162287	0.0146148	-0.0642552	0.00921624	-0.0273533	-0.0140799	-0.0720113	0.0275836	-0.0254357	-0.0236758	0.0163026	0.0179213	0.0764207
-0.0556597	-0.00262082	0.0237056	0.00555232	-0.062752	0.0106526	-0.00503661	0.0526394	0.0301981	0.0107759	0.0412608	0.00824397	0.0490685	-0.00319323	0.075471	0.0583977	-0.0202454	-0.105944	0.162097	0.0167977	-0.0638162	0.00926292	-0.0278105	-0.013781	-0.0721021	0.0275912	-0.0254003	-0.0236098	0.0162936	0.0176234	0.0759199
-0.0538729	0.00104841	0.0235028	0.00563523	-0.0627777	0.00865217	-0.00793909	0.0536164	0.0260138	0.0108539	0.0413133	0.00702077	0.0488696	-0.00400082	0.0754891	0.0506805	-0.0192897	-0.106333	0.162275	0.0231429	-0.0641619	0.00895258	-0.0273054	-0.0142218	-0.072047	0.0275951	-0.0254056	-0.0236067	0.0163102	0.0181992	0.0751079
-0.0533465	0.000262463	0.0224292	0.00562811	-0.0627766	0.00940181	-0.00798099	0.0527256	0.0265505	0.0108522	0.0404852	0.00629994	0.048781	-0.00359575	0.0754103	0.0527581	-0.0187238	-0.105485	0.161136	0.0247003	-0.0641892	0.00934761	-0.0272344	-0.0139572	-0.0720595	0.027704	-0.0254235	-0.0236182	0.0163119	0.0179375	0.0745665
-0.0535772	-0.000326997	0.0235304	0.00534736	-0.0627639	0.00973844	-0.00546607	0.0531124	0.0276253	0.0107334	0.041181	0.00738425	0.048861	-0.0040594	0.0754743	0.0511584	-0.0109767	-0.103853	0.161972	0.019405	-0.0639904	0.00919944	-0.0271712	-0.0140275	-0.0720653	0.0275889	-0.0253341	-0.0236085	0.0163673	0.0180505	0.0740634
-0.047292	-0.000146523	0.0230194	0.00555466	-0.0626994	0.00752255	-0.00154153	0.0529897	0.0268018	0.0107297	0.0411384	0.0067718	0.048827	-0.00371505	0.0742192	0.0497527	-0.0192642	-0.104922	0.16191	0.0208626	-0.0555695	0.00931764	-0.0270333	-0.0142021	-0.0720662	0.0209425	-0.0253772	-0.0236163	0.0155574	0.0177868	0.0720781
-0.0489925	7.84928e-05	0.0240909	0.00448034	-0.0627512	0.00474616	-0.00492186	0.053074	0.0274567	0.0108023	0.0393873	0.00716423	0.0488388	-0.00422084	0.0710876	0.0517593	-0.0168369	-0.104301	0.161889	0.0203156	-0.05892	0.00919862	-0.0271427	-0.0141828	-0.0636901	0.0275062	-0.0253977	-0.022564	0.0158827	0.0175337	0.0712146
-0.0480513	6.34492e-05	0.0236749	0.0050265	-0.0626917	0.00667814	-0.00253344	0.0532803	0.0272617	0.0115482	0.0406783	0.00705637	0.0488274	-0.00112471	0.0688443	0.0514705	-0.0160086	-0.104166	0.160689	0.0206804	-0.0612414	0.00936212	-0.00471454	-0.0139466	-0.066492	0.024712	-0.0254216	-0.0231068	0.0145737	0.0178575	0.0702236
-0.0474507	6.36718e-06	0.0235938	0.00546771	-0.0627678	0.00804871	-0.00253732	0.0532798	0.0269189	0.0114787	0.0407374	0.00706664	0.0488183	-0.00168589	0.0687944	0.0510695	-0.0170958	-0.103999	0.160674	0.0206848	-0.059386	0.00933332	-0.00448692	-0.0140632	-0.0642781	0.0247533	-0.025414	-0.0229499	0.0152774	0.0180201	0.0696396
-0.0474507	6.36718e-06	0.0235938	0.00546771	-0.0627678	0.00804871	-0.00253732	0.0532798	0.0269189	0.0114787	0.0407374	0.00706664	0.0488183	-0.00168589	0.0687944	0.0510695	-0.0170958	-0.103999	0.160674	0.0206848	-0.059386	0.00933332	-0.00448692	-0.0140632	-0.0642781	0.0247533	-0.025414	-0.0229499	0.0152774	0.0180201	0.0696396
-0.0478873	8.50222e-05	0.0235803	0.00525496	-0.062807	0.0068707	-0.00292805	0.0532481	0.0272077	0.0111064	0.0405606	0.00642309	0.0488244	-0.00168797	0.0555965	0.0512498	-0.0171267	-0.103058	0.160793	0.0210319	-0.0576254	0.00933497	-0.00708917	-0.0140999	-0.0645814	0.0247348	-0.0254097	-0.0228634	0.014704	0.0179	0.0677224
-0.0476973	0.000125207	0.0235724	0.00522011	-0.0628349	0.00830826	-0.00256917	0.0533103	0.0176284	0.0111583	0.0404809	0.00682574	0.0490446	-0.00172572	0.0473329	0.0510956	-0.0166913	-0.103276	0.160852	0.0209042	-0.0574549	0.00933013	-0.00946459	-0.0146802	-0.0645599	0.0250174	-0.0254121	-0.0229194	0.0147064	0.0179599	0.0665557
-0.0476909	0.00146423	0.0235991	0.00517325	-0.0616505	0.00850174	-0.0023451	0.0496094	0.0231866	0.0112075	0.040475	0.00556349	0.0491149	-0.0018304	0.0548821	0.0511887	0.00429043	-0.0899644	0.161097	0.0234827	-0.0577831	0.00969977	-0.00905675	-0.0155767	-0.0646605	0.0250393	-0.0250405	-0.0230366	0.0147568	0.00459952	0.0641582
-0.0476552	0.0043797	0.0236038	0.00520021	-0.0623509	-0.00711219	-0.00261763	0.04935	0.0224136	0.0111963	0.0400998	0.00541428	0.0403695	-0.00212376	0.05217	0.0511875	-0.00888879	-0.0913214	0.160952	0.0244282	-0.0579173	0.00987792	-0.00786812	-0.0189618	-0.0572962	0.025566	-0.00666916	-0.0240206	0.0147191	0.00513784	0.0620914
-0.047615	0.00282501	0.0234948	0.00515511	-0.0617772	-0.000109275	-0.00247608	0.0513241	0.0195314	0.0112414	0.0402024	0.00564355	0.0428262	-0.00185597	0.0518289	0.051166	0.00344298	-0.0875751	0.161108	0.0231532	-0.0571798	0.00983435	-0.0098026	-0.0155975	-0.0620218	0.0251629	-0.0232483	-0.00853358	0.014773	0.00547783	0.0618282
-0.0476613	0.00252325	0.0235038	0.00512738	-0.0619514	-0.00270804	-0.00265917	0.0509665	0.0225112	0.0112323	0.0401592	0.00552823	0.0423465	-0.00193059	0.0518182	0.051188	0.00375294	-0.0883244	0.161109	0.0232631	-0.0575876	0.0104963	-0.00897801	-0.0183414	-0.0590962	0.0251925	-0.00592724	-0.011656	0.0147934	0.00979895	0.061454
-0.0476602	0.0041788	0.0195529	0.00518669	-0.0620232	-0.00087159	-0.00275228	0.0499828	0.0229667	0.0112174	0.0402874	0.00510227	0.0423608	-0.00205317	0.0525693	0.051249	-0.00293864	-0.0539713	0.160642	0.0237989	-0.0574659	0.0102095	-0.00809517	-0.0210873	-0.0570742	0.0254249	-0.0106906	0.00320908	0.0147572	0.00577293	0.0560329
-0.0476623	0.00401889	0.0223403	0.00517146	-0.0618278	-0.000983801	-0.00274011	0.0507975	0.0229951	0.0112221	0.040234	0.00586459	0.0362445	-0.00188933	0.0513865	0.0511885	0.000542912	-0.0259809	0.161051	0.023279	-0.0574719	0.0101907	-0.00844655	-0.0191849	-0.0588269	0.0251692	-0.0104718	-0.00617875	0.014765	0.00841489	0.0536428
-0.0476589	0.00428667	0.0213341	0.00516643	-0.0620835	-0.00125275	-0.00288095	0.0504105	0.0230703	0.0112201	0.0401987	0.00513775	0.0372246	-0.00191673	0.0519326	0.0512075	-4.13585e-05	-0.0268661	0.160989	0.0233958	-0.0574743	0.0102404	-0.00836486	-0.0195955	-0.0573996	0.0252536	-0.0108388	-0.00473349	0.0147487	0.00808398	0.0535898
-0.047664	0.00404303	0.021292	0.00516613	-0.0621482	-0.00105164	-0.00282746	0.0502037	0.0226223	0.0112255	0.0402333	0.00549103	0.0250505	-0.00189441	0.0512734	0.0511964	-0.000570029	-0.0293426	0.160946	0.0233548	-0.0574788	0.0101823	-0.00852654	-0.0199046	-0.0585771	0.0252767	-0.00929825	-0.00183872	0.0147556	0.00760739	0.0529505
-0.0476674	0.00432285	0.0222444	0.00517425	-0.0618967	-0.00162419	-0.00275269	0.0504761	0.0231018	0.0104379	0.0401915	0.00536514	0.0242324	-0.00313991	0.0499786	0.0513085	-0.000217076	-0.0285199	0.160976	0.0229854	-0.0574876	0.0103542	-0.00838644	-0.0190927	-0.0582286	0.0252055	-0.0100931	-0.00416595	0.013313	0.00714291	0.0526912
-0.0476664	0.00410332	0.021464	0.00520982	-0.012532	-0.000989369	-0.00274235	0.0498953	0.0229003	0.0112289	0.0402318	0.00571239	0.0248786	-0.00190184	0.0515228	0.0512812	-0.000704809	-0.0311575	0.159441	0.0233949	-0.0572966	0.0102605	-0.00844951	-0.0194445	-0.0578748	0.021704	-0.00977071	-0.00444519	0.0147503	0.00736938	0.0486259
-0.047665	0.00415097	0.022049	0.00530831	-0.0224088	-0.00103484	-0.00272957	0.0504551	0.0229094	0.0112383	0.0402282	0.00545088	0.0254759	0.00134375	0.0514224	0.0512115	-0.000365831	-0.0300811	0.0465436	0.0232378	-0.0574758	0.00975398	-0.00845835	-0.0196805	-0.0580364	0.0252616	-0.00974579	-0.00409261	0.0147627	0.00762892	0.0259398
-0.0476624	0.00407976	0.0216713	0.00518727	-0.0229566	-0.000912424	-0.00184118	0.0504912	0.0229355	0.0111718	0.0402247	0.00521252	0.025129	-0.0018269	0.0517976	0.0512065	-0.000455958	-0.0295718	0.0265372	0.0234017	-0.0574607	0.00529969	-0.00844779	-0.0201435	-0.0581695	0.0253635	-0.00985746	-0.00205973	0.0147584	0.00727582	0.0244341
-0.047663	0.00408412	0.0216742	0.00517897	-0.023495	-0.000934013	-0.00248232	0.0502994	0.0229455	0.0111888	0.0402688	0.00529893	0.0251699	-0.00183031	0.0515181	0.0512078	-0.000455902	-0.0297205	0.0266674	0.0234031	-0.0574827	0.00601048	-0.00840275	-0.0199796	-0.0580234	0.0253055	-0.00983982	-0.00210379	0.0147608	0.00726168	0.0244202
-0.0476666	0.00411874	0.0216552	0.00521111	-0.0242094	-0.000976292	-0.00216503	0.0504643	0.0229454	0.0112271	0.0402407	0.00542904	0.0251516	-0.00178812	0.051872	0.0512134	-0.000417121	-0.0293153	0.0203605	0.0233993	-0.0574326	0.00716065	-0.00842961	-0.0201093	-0.0578828	0.0252357	-0.0098507	-0.00280523	0.0147236	0.00770144	0.0241893
-0.0476641	0.00409545	0.0216328	0.00519111	-0.021421	-0.000978571	-0.00193754	0.0504155	0.0229483	0.011286	0.0402321	0.00528785	0.0252138	-0.00183827	0.0517278	0.0512193	-0.000409266	-0.0296938	0.0216731	0.0234008	-0.0574426	0.00646771	-0.00841149	-0.0201066	-0.0580271	0.0249611	-0.00978191	-0.00274117	0.0147772	0.0073464	0.0241092
-0.0476647	0.00414904	0.0216299	0.00519448	-0.0214923	-0.000961978	-0.0013059	0.0504038	0.0229419	0.0112777	0.0402324	0.00527904	0.0252591	-0.00183368	0.0517496	0.0512164	-0.00050748	-0.0297683	0.0210124	0.0234035	-0.0574325	0.00638492	-0.0084251	-0.0201622	-0.0580352	0.0248267	-0.00980912	-0.00268569	0.0147479	0.00743992	0.0240848
-0.0479189	0.00410082	0.0216451	0.00518914	-0.0211791	-0.00096733	-0.001302	0.0504087	0.0230502	0.0112725	0.0402474	0.00513909	0.0252884	-0.00184598	0.0515428	0.0511663	-0.0004716	-0.0296297	0.0216845	0.0234002	-0.0536041	0.00673484	-0.0084146	-0.0200604	-0.0580545	0.0251152	-0.00982854	-0.00270159	0.0147568	0.00556549	0.0236646
-0.0477664	0.00828465	0.0216482	0.00596786	-0.0211187	-0.000933509	-0.00187091	0.0501373	0.0230763	0.0112869	0.0396518	-0.000347384	0.0249934	-0.00174946	0.0514809	0.0513207	6.61206e-06	-0.0296577	0.0216369	0.0234224	-0.055076	0.00893783	-0.00785758	-0.0200526	-0.0304763	0.0248049	-0.00949459	-0.00277569	0.0148102	0.006136	0.0213352
-0.0478321	0.00412257	0.0215797	0.00558755	-0.0215673	-0.000961893	-0.00141362	0.0503355	0.0229784	0.0112771	0.0328383	0.00518685	0.0252545	-0.00185258	0.0515242	0.0516547	-0.000410851	-0.0296488	0.0166326	0.0234035	-0.0551587	0.00657979	-0.00834082	-0.0201871	-0.0353187	0.0245002	-0.00977326	-0.0027428	0.0147876	0.00653065	0.0210066
-0.0477954	0.0101775	0.0215007	0.00535187	-0.0211191	-0.000963767	-0.00191536	0.0491151	0.0230745	0.0114064	0.0368689	0.00150978	0.0251636	-0.00172413	0.0513561	0.0515744	8.91138e-06	-0.029637	0.0186132	0.0234108	-0.0540541	0.0119301	-0.00705837	-0.0200898	-0.0211901	0.0244458	-0.00955131	-0.0027333	0.0151809	0.00633955	0.0204059
-0.0477294	0.0055708	0.0213007	0.00551635	-0.021256	-0.000692234	-0.00172453	0.0501585	0.0230458	0.0114576	0.0354329	0.00411521	0.0251713	-0.00179167	0.0515171	0.0514103	-0.00018336	-0.0202439	0.0167542	0.0234052	-0.0552508	0.00728994	-0.00742609	-0.0202375	-0.0245583	0.0233023	-0.00990486	-0.00122322	0.012261	0.00662573	0.0198819
-0.0472855	0.00632282	0.0204538	0.00542885	-0.0206595	-0.000575557	-0.00177124	0.0499164	0.0228348	0.0113611	0.035	0.00285616	0.0251884	-0.00183043	0.0515316	0.0513345	-0.000109598	-0.0183308	0.0173656	0.0235827	-0.0543825	0.00811857	-0.00764402	-0.0202421	-0.0256842	0.0181805	-0.00966365	-0.00262641	0.0129318	0.00640703	0.0194419
-0.0469676	0.00617732	0.0209506	0.00545485	-0.0211866	-8.13204e-05	-0.000777128	0.0502442	0.022917	0.0113826	0.0355211	0.003217	0.0112507	-0.00201014	0.0514544	0.0514187	-0.000118566	-0.0172078	0.0172154	0.0234552	-0.0546256	0.00799068	-0.00750613	-0.0202411	-0.0258825	0.0188467	-0.00978288	-0.00183781	0.012238	0.00653307	0.0190088
-0.0473913	0.00530829	0.0196997	0.0052266	-0.0207317	-0.000542589	-0.00154612	0.0499694	0.0228234	0.0114632	0.0356878	0.00330944	0.0193763	-0.00180757	0.0514824	0.0514637	-1.71476e-05	-0.00968141	0.0174189	0.0233916	-0.0450555	0.00826039	-0.00749626	-0.020206	-0.0253634	0.0165978	-0.00971227	-0.00110148	0.0118867	0.00659529	0.0179396
-0.0478594	0.00591569	0.0203753	0.00541221	-0.0208245	-0.000416364	-0.00126279	0.0498622	0.023173	0.0115004	0.0358435	0.00378426	0.0187022	-0.00187399	0.0514606	0.0514296	-8.652e-05	-0.00734798	0.0169854	0.0185645	-0.0438634	0.00812909	-0.0068052	-0.0201752	-0.0251357	0.0174756	-0.00971109	-0.00132869	0.00755533	0.00663592	0.0175714
-0.0476668	0.00601401	0.020604	0.00533724	-0.0208277	-0.000469175	-0.000941896	0.0499519	0.0233087	0.0114607	0.00791421	0.00320614	0.0198447	-0.00211237	0.0514553	0.0514768	-9.03498e-05	-0.0078606	0.0173184	0.0148763	-0.0438493	0.00809667	-0.00687377	-0.0202935	-0.0254738	0.0163485	0.000849637	-0.000748815	0.00722628	0.00669397	0.0161797
-0.0477288	0.00608321	0.0206611	0.00532862	-0.0206682	-0.00054475	-0.000586024	0.046619	0.0232579	0.011456	0.00925354	0.00233669	0.0191015	-0.0023834	0.0514753	0.0511659	-7.39491e-05	-0.00926259	0.0177213	0.0153384	-0.0443411	0.0083316	-0.00686022	-0.020361	-0.0256573	0.0151796	-3.03023e-05	-0.00132441	0.0106972	0.00662049	0.015954
-0.0477924	0.00608668	0.0206204	0.00508081	-0.0208405	-0.000467331	-0.00126229	0.0447462	0.0232286	0.0114704	0.0139737	0.00345715	0.0183703	-0.00212057	0.0409283	0.0512576	-0.000167971	-0.00531154	0.0176047	0.0161018	-0.0432446	0.0081466	-0.00688101	-0.0202004	-0.0252925	0.0167219	-0.00585856	-0.00113356	0.010478	0.00622316	0.0148261
-0.0478431	0.00601481	0.0207019	0.00516469	-0.0208101	-0.000468191	-0.00140957	0.0429868	0.0237391	0.0113315	0.0139013	0.00345132	0.0187542	-0.00188473	0.0417482	0.0486284	-0.00054517	-0.00796884	0.017378	0.0145607	-0.0428064	0.00840026	-0.00710129	-0.0202249	-0.0257248	0.0163995	-0.00432586	-0.00109851	0.0100936	0.00656591	0.0144594
-0.0478059	0.00597562	0.0207316	0.00512644	-0.020826	-0.000472481	-0.00135689	0.0442893	0.0233247	0.0114502	0.0129829	0.00343795	0.0189342	-0.00193798	0.040309	0.0487311	-0.00027846	-0.00781315	0.0173923	0.0109257	-0.0426081	0.00818594	-0.00696339	-0.0202224	-0.0254986	0.0159839	-0.00454971	-0.0010501	0.00989446	0.00642736	0.0142814
-0.0478649	0.00595509	-0.00550189	0.00516162	-0.0208413	-0.000492298	0.000614135	0.0439626	0.0204201	0.0112907	0.0130038	0.00338916	0.0186733	-0.00194226	0.0399561	0.0493833	-0.000514235	-0.0083048	0.0171282	0.0156258	-0.0425333	0.0081744	-0.00709798	-0.0202621	-0.025522	0.0135671	-0.00372642	-0.00101832	0.00970418	0.0064651	0.0137938
-0.0478155	0.00589288	0.00787803	0.00519056	-0.0208401	-0.000497085	-0.00116955	0.0440859	0.0209232	0.0110658	0.0131759	0.00337553	0.0188992	-0.00194354	0.0390432	0.0496378	-0.000580199	-0.00868845	0.0171634	0.0152301	-0.0425658	0.00821388	-0.00699603	-0.0202709	-0.0254533	0.00523553	-0.00475337	-0.00086577	0.00976647	0.00650385	0.0136619
-0.0478462	0.00592562	0.00351094	0.00514295	-0.014896	-0.000503502	-0.000510541	0.0435434	0.0225327	0.0112894	0.0132666	0.00341993	0.0187648	-0.00198054	0.0402082	0.0496292	-0.000721971	-0.0077532	0.0172504	0.0146392	-0.042646	0.00818577	-0.00698426	-0.0202354	-0.0254561	0.0125632	-0.00420963	-0.0010605	0.00730875	0.00640892	0.0135759
-0.0478261	0.00590745	0.00790295	0.00510276	-0.015874	-0.000498818	-0.000447545	0.0439969	0.0213932	0.0112834	0.00655043	0.00338851	0.0188614	-0.00195366	0.0397406	0.0491535	-0.000711187	-0.0078489	0.0172539	0.0147056	-0.0425303	0.00821578	-0.00699786	-0.0202463	-0.0253647	0.0103707	-0.00428894	-0.00103798	0.00908584	0.00645702	0.0133991
-0.0478385	0.00593978	0.00565742	0.00512621	-0.0151917	-0.000272631	-0.000215187	0.0436192	0.0219443	0.011175	0.0094345	0.00339741	0.0146041	-0.00195168	0.0397507	0.0491791	-0.000564076	-0.00786366	0.0172921	0.0144448	-0.0426344	0.00819729	-0.00701607	-0.0202467	-0.00441286	0.0097941	-0.00418985	-0.000952251	0.00896229	0.0065349	0.0126092
-0.0417904	0.00591735	0.0076183	0.0051201	-0.015614	-0.000483208	-7.05918e-05	0.0424695	0.021201	0.0111973	0.00983375	0.00339429	0.0154793	-0.00194986	0.0396228	0.0492787	-0.000687658	-0.00796473	0.0171934	0.0149737	-0.0425867	0.00777081	-0.00620196	-0.0202485	-0.0129728	0.0105935	-0.00408226	-0.00100979	0.00936447	0.00753237	0.0121871
-0.00899659	0.00589311	0.00562235	0.00512552	-0.0154391	-0.000348423	-0.000223179	0.0434365	0.0217028	0.0100546	0.0101411	0.00337273	0.0111496	-0.00287906	0.0397259	0.0492102	-0.00064415	-0.00807662	0.0172348	0.0144136	-0.0425973	0.00818306	-0.00700775	-0.0202502	-0.00909988	0.00993173	-0.0041414	-0.00102341	0.00928309	0.0066438	0.0103586
-0.0068409	0.00186344	0.00557028	0.00512679	-0.0156248	-0.000312822	-0.000100393	0.043698	0.0218217	0.0102506	0.0110537	0.00333199	0.0123369	-0.00255481	0.0397592	0.0492673	-0.000641478	-0.00801939	0.0171483	0.0144583	-0.0426143	0.00820711	-0.00700942	-0.0202666	-0.00642831	0.0103245	-0.00396763	-0.00133445	0.00920954	0.00663754	0.010348
-0.00804389	0.00331438	0.00591907	0.00512502	-0.0155135	-0.000361966	-0.000285138	0.0432434	0.0220069	0.00968478	0.0101557	0.00336556	0.0119157	-0.00222348	0.0397492	0.0492293	-0.000614028	-0.00800419	0.0172273	0.0144886	-0.042603	0.00812011	-0.00691812	-0.0202552	-0.00699196	0.0101996	-0.00408314	-0.00109925	0.00928364	0.00659035	0.0103015
-0.00884253	0.00353303	0.00582346	0.00512387	-0.0155104	-0.00035447	-0.000130164	0.0434609	0.0220615	0.00949141	0.00977211	0.00336133	0.0109143	-0.0023826	0.0397418	0.0492337	-0.000634692	-0.00804236	0.0171753	0.0144847	-0.0406266	0.00815361	-0.00699592	-0.0202538	-0.00695444	0.0103698	-0.00397773	-0.000717859	0.00916012	0.00671239	0.0101394
-0.00722242	0.00404549	0.00591232	0.00512452	-0.0154527	-0.000348907	-0.00012588	0.0434912	0.0218953	0.00999324	0.00991001	0.00336269	0.0108762	-0.00244602	0.0397451	0.0492819	-0.000632221	-0.00801944	0.0171846	0.0144541	-0.0398882	0.00812468	-0.00698528	-0.0202565	-0.00735717	0.0103344	-0.00403825	-0.000537321	0.00898758	0.00665072	0.0100693
-0.00604363	0.00352854	0.00572276	0.00512825	-0.0150398	-0.000336117	0.00123318	0.0434708	0.0219978	0.0101622	0.00982334	0.00336163	0.0113791	-0.00244968	0.0397326	0.0492954	-0.000204267	-0.00172883	0.0171721	0.0144755	-0.0369454	0.00816874	-0.00699508	-0.0202544	-0.00878423	0.0100179	-0.00403766	-0.000175084	0.00921633	0.00668092	0.00978648
-0.00728266	0.00362099	0.00574926	0.00512596	-0.015133	-0.000348989	0.000317926	0.0434416	0.0219451	0.00983747	0.00987857	0.00230566	0.0113117	-0.00245065	0.0397303	0.0492772	-0.000508099	-0.00251446	0.0171801	0.0144535	-0.0370285	0.00817853	-0.00701899	-0.0202588	-0.00239647	0.00991474	-0.00404062	-0.000267793	0.00921068	0.00669398	0.00972226
-0.0055957	0.00369022	0.0056745	0.0051245	-0.0149071	-0.00032671	0.00176198	0.043421	0.0219999	0.00980488	0.00988593	0.00289562	0.0114338	-0.00248108	0.0397321	0.0493054	0.000167641	-0.00341841	0.0171857	0.0135235	-0.0371647	0.00818649	-0.00700671	-0.020256	-0.00290168	0.00978485	-0.00409271	-7.80519e-05	0.00917616	0.00669829	0.00969456
-0.00596588	0.00358925	0.00564734	0.0051241	-0.0151712	-0.00034672	0.000822408	0.0434357	0.021951	0.00986053	0.00987768	0.00292719	0.0112937	-0.00245506	0.0397311	0.0492857	-0.000503141	-0.00292483	0.0171754	0.0131266	-0.0367367	0.00817798	-0.00699454	-0.0202577	-0.00261806	0.00981805	-0.00405836	-0.000154776	0.00915066	0.00668771	0.00965074
-0.0066215	0.00363785	0.00529102	0.00513727	-0.0149683	-0.000337987	0.00176002	0.0403733	0.0219595	0.00964758	0.00991118	0.00278343	0.0113821	-0.00245996	0.00743855	0.0493047	-0.000341845	-0.00258335	0.0171889	0.0102562	-0.0371315	0.00816537	-0.00700189	-0.0202452	-0.00240769	0.00999843	-0.00352451	-0.000170104	0.00918487	0.00650506	0.00782855
-0.00564549	0.00361201	0.00498503	0.00513635	-0.0151174	-0.000343293	0.00143741	0.0398367	0.021952	0.0096618	0.00990369	0.00290172	0.0113048	-0.0024471	0.00486948	0.0492986	-0.000102762	-0.00288357	0.0171786	0.0130948	-0.0371504	0.0081706	-0.00700213	-0.0202567	-0.00325615	0.00994158	-0.00351497	-0.000204221	0.00917825	0.00657033	0.00781386
-0.00495757	0.00359051	0.00481234	0.00520894	-0.0150967	-0.0003372	0.00131972	0.0386871	0.0219042	0.0098429	0.00989407	0.00269434	0.0113746	-0.0023485	0.000600183	0.0492973	-9.45615e-05	-0.00259066	0.0171856	0.013806	-0.0371318	0.0081704	-0.00700327	-0.020257	-0.00282641	0.00999913	-0.00349071	-0.000185834	0.00919171	0.00647992	0.00770578
-0.00525562	0.00359986	0.00525672	0.00516452	-0.0151078	-0.000340752	0.00133353	0.0389998	0.0219383	0.00985549	0.00990513	0.00281096	0.01106	-0.00242416	0.00353708	0.0492985	-0.000121665	-0.00266027	0.0171856	0.012547	-0.0362632	0.00818455	-0.0070017	-0.020235	-0.00297374	0.00989287	-0.00369151	-0.000183912	0.00769184	0.00650862	0.00762375
-0.006089	0.00360443	0.00487731	0.00514535	-0.0150673	-0.000340051	0.00151962	0.0387906	0.0219546	0.00984762	0.00992293	0.00289919	0.0109165	-0.00244682	0.00326289	0.0492973	-0.000167983	-0.00263832	0.017186	0.012889	-0.0362101	0.00817193	-0.00700228	-0.0202485	-0.00291613	0.00994551	-0.00372297	-0.000175514	0.00640614	0.00652131	0.0075967
-0.00607992	0.00360721	0.00505869	0.00473474	-0.0150682	-0.000339943	0.00123026	0.0391657	0.0209299	0.00959081	0.00286613	0.0027769	0.0111857	-0.00245382	0.00347597	0.0493114	-0.000131889	-0.00237148	0.0172309	0.0125855	-0.0363396	0.00817561	-0.00699094	-0.0194887	-0.00310553	0.00973805	-0.00359094	-0.000179891	0.00688897	0.00581497	0.00745714
-0.00558981	0.00342401	0.0050899	0.00464631	-0.0149831	-0.000267912	-0.00137122	0.0361943	0.0207875	0.00845246	0.00454808	0.0027738	0.0113047	-0.00246318	0.00321425	0.0493102	-0.000116615	-0.00238669	0.0172436	0.0125481	-0.0366443	0.00816406	-0.00697534	-0.0199201	-0.00300797	0.00931787	-0.00366041	-0.000169969	0.00688245	0.00638819	0.00724749
-0.00615746	0.00202497	0.00507584	0.00412842	-0.0149585	-0.000245433	-3.87303e-05	0.0363414	0.0207585	0.00887404	0.00490544	0.00271522	0.00673225	-0.0024555	0.0033971	0.0493087	-0.00011084	-0.00231941	0.017261	0.0128626	-0.0369475	0.00815605	-0.00695009	-0.0195432	-0.00302828	0.00876522	-0.00361601	-0.000171561	0.00684778	0.00587056	0.0071758
-0.00553109	0.00774056	0.00502177	0.00429978	-0.0149878	-0.000327259	-0.00064175	0.0163456	0.0207928	0.00772956	0.00529443	0.00260168	0.00676272	0.000770637	0.00337184	0.0492761	-0.000115842	-0.00225369	0.017256	0.0128572	-0.0355379	0.00817059	-0.00710636	-0.0194872	-0.00292552	0.00830353	-0.00535404	-0.000173122	0.00686069	0.00616989	0.00605873
-0.00553109	0.00774056	0.00502177	0.00429978	-0.0149878	-0.000327259	-0.00064175	0.0163456	0.0207928	0.00772956	0.00529443	0.00260168	0.00676272	0.000770637	0.00337184	0.0492761	-0.000115842	-0.00225369	0.017256	0.0128572	-0.0355379	0.00817059	-0.00710636	-0.0194872	-0.00292552	0.00830353	-0.00535404	-0.000173122	0.00686069	0.00616989	0.00605873
-0.00566112	0.00512033	0.00502103	0.00425127	-0.0149869	-0.000318142	-0.000145368	0.0169388	0.0207677	0.00784796	0.0052734	0.00262647	0.00670696	8.80872e-05	0.00337703	0.0492832	-0.000124607	-0.00228711	0.0172579	0.0128252	-0.0357744	0.00816325	-0.00701861	-0.0194328	-0.00292414	0.00807249	-0.00421708	-0.000172095	0.0068627	0.00616394	0.00604356
-0.00565166	0.00481206	0.00503325	0.00435144	-0.0149941	-0.000315448	-0.00073901	0.016448	0.0207841	0.00793986	0.00526988	0.00263419	0.00688279	0.000144209	0.00335971	0.0492883	-0.000118207	-0.00230616	0.0172566	0.0127849	-0.0357188	0.00816357	-0.00615457	-0.0194626	-0.00284951	0.00827371	-0.00459666	-0.000171187	0.0068738	0.00609629	0.00602099
-0.00558284	0.00586604	-0.00318093	0.00419362	-0.0149338	-0.000318103	-0.000526098	0.0163825	0.0190834	0.00787656	0.00528329	0.00261608	0.00690135	0.000413849	0.00337212	0.0245104	-0.000100112	-0.00223588	0.0173904	0.0128261	-0.0312764	0.00712361	-0.00647302	-0.0195326	-0.00341284	0.00818792	0.000742792	-0.000244936	0.00690469	0.0116484	0.00389295
-0.00571381	0.00510448	0.000911678	0.0035703	-0.0149837	-0.000310749	-0.000256956	0.0165551	0.0202925	0.00787637	0.00528471	0.00261725	0.00691582	-0.000622697	0.00338055	0.0135097	-0.000116794	-0.00230186	0.017452	0.0128208	-0.0321861	0.00736329	-0.00680936	-0.0194998	-0.00458896	0.00826726	-0.00414246	-0.000217139	0.00692616	0.00845457	0.00353888
-0.00561272	0.0051971	-0.00581728	0.00381636	-0.014986	-0.000316655	-0.000462891	0.0165064	0.0189765	0.00789153	0.00526866	0.00266621	0.00706917	0.000201101	0.00336741	0.00123698	-0.000113921	-0.00226514	0.0173475	0.0128066	-0.0260231	0.00797054	-0.00678936	-0.0195724	-0.00405716	0.00824763	-0.00324258	-0.000241503	0.00692628	0.00829047	0.00297616
-0.00562196	0.00518714	-0.00311286	0.00419384	-0.0149683	-0.000315863	-0.000476081	0.0165376	0.0185731	0.00787648	0.00527228	0.00261818	0.00697873	7.08267e-05	0.00336901	0.00242543	-0.000113328	-0.00227619	0.0173907	0.0128082	-0.026002	0.00789228	-0.00672554	-0.0195636	-0.00427712	0.00824664	-0.00380282	-0.000240239	0.0069131	0.00767617	0.00293683
-0.00564725	0.00500507	-0.000741608	0.00456004	-0.0149844	-0.000315118	-0.000450143	0.0165433	0.0178508	0.00787995	0.00527886	0.00265806	0.00677723	9.8015e-05	0.00336441	0.00310324	-0.000108975	-0.00228279	0.017393	0.012808	-0.0259463	0.00770792	-0.00668349	-0.0195699	-0.00456771	0.00824829	-0.00261217	-0.000253928	0.00691776	0.00746043	0.00289072
-0.00564016	0.00501434	-0.00164687	0.00450894	-0.0149824	-0.000315005	-0.000451281	0.0165415	0.0179606	0.00787398	0.00527811	0.00264381	0.00685602	0.000102601	0.00336471	0.00287518	-0.000109379	-0.00228233	0.0173932	0.0128076	-0.025747	0.007791	-0.00669991	-0.019573	-0.00429669	0.00824682	-0.00256559	-0.000259045	0.00691611	0.00733263	0.00288252
-0.00563801	0.00508597	-0.00189769	0.0045008	-0.0149921	-0.0001535	-0.00046427	0.0165215	0.0177149	0.00788572	0.00512025	0.00262871	0.00692797	0.000129516	0.00336848	0.0020756	-0.000110236	-0.00227947	0.0173843	0.0128075	-0.0257359	0.0076572	-0.00670615	-0.0195855	-0.00454409	0.00824914	-0.00296096	-0.000259548	0.00692127	0.00742363	0.00287381
-0.00562518	0.00507399	-0.00131789	0.00474255	-0.015008	-0.000279825	-0.000481403	0.0167359	0.0178472	0.00788741	0.00475664	0.00269675	0.00689843	0.000122822	0.00336034	0.0010286	-0.000118506	-0.00227702	0.00975412	0.0126231	-0.0259019	0.00771137	-0.00668811	-0.0195833	-0.00438625	0.00825076	-0.0028234	-0.00024504	0.00691386	0.00733218	0.00267304
-0.00565647	0.0050991	-0.00159611	0.00359855	-0.0150083	-0.000234698	-0.000467472	0.0166409	0.0163713	0.00853061	0.00429911	0.00259207	0.00683949	0.000100175	0.00327638	0.00203029	-0.000138911	-0.0022942	0.00945395	0.0117236	-0.0260161	0.00776048	-0.00672618	-0.0196006	-0.00453563	0.00824946	-0.00177602	-3.87967e-05	0.0070989	0.00744542	0.00259978
-0.00560524	0.00507754	-0.0015406	0.00472878	-0.00949091	-0.000266186	-0.000457367	0.0166103	0.0164042	0.00793045	0.00462073	0.00261689	0.00684797	0.000132487	0.00326914	0.00203869	-0.000123201	-0.00228767	0.010855	0.0120007	-0.0259063	0.00777075	-0.00670735	-0.0195834	-0.00444493	0.00825216	-0.00252139	-0.000189746	0.00704342	0.00738286	0.00249562
-0.0051149	0.00508449	-0.00148539	0.00017466	-0.00754065	0.000126706	-0.000343642	0.0165991	0.0159857	0.00816957	0.00467186	0.00255028	0.00690519	8.98262e-05	0.00328471	0.0020931	-0.000120527	-0.00242687	0.0104891	0.0117865	-0.0260211	0.00776439	-0.00673561	-0.0195739	-0.00447888	0.00784408	-0.00025817	-0.000119174	0.00705023	0.0074437	0.00240778
-0.00543537	0.00504337	-0.00146981	2.96761e-05	-0.0068689	4.7892e-05	-0.000301774	0.0166047	0.0161407	0.00820239	0.00449062	0.00265974	0.00688389	0.000112199	0.00328057	0.00200483	-0.000123107	-0.00238324	0.0103291	0.0120475	-0.02588	0.00776692	-0.00673597	-0.0195774	-0.00445335	0.0077853	-0.00127126	-0.000192462	0.00704391	0.00742947	0.00240054
-0.00513989	0.00508714	-0.00142691	0.000349881	-0.00692221	-8.14128e-05	-0.000318431	0.0166129	0.0159362	0.00810198	0.0045328	0.0026486	0.00689721	0.000105579	0.00328281	0.0019646	-0.000119524	-0.00242131	0.0101728	0.0120619	-0.0259861	0.00776739	-0.00672218	-0.0195736	-0.00447426	0.00776899	-0.00103874	-0.000173509	0.00705768	0.0074148	0.0023929
-0.005396	0.0050741	-0.00142364	5.55727e-05	-0.00719602	-0.000117689	-1.10123e-05	0.016556	0.0161894	0.00839003	0.00449429	0.00265415	0.00689709	0.000163893	0.00328464	0.0051383	0.000102725	-0.00243779	0.0108156	0.0127767	-0.0138409	0.00822248	-0.00678183	-0.0195781	-0.00447019	0.0074593	-0.00189586	-0.000159309	0.00703602	0.0073734	0.00198508
-0.00536566	0.00508037	-0.00141946	0.000316954	-0.00709093	-0.000103766	-7.3851e-05	0.016578	0.0160107	0.00825036	0.00448834	0.00262667	0.00689761	9.33924e-05	0.00327772	0.00263994	-0.000105502	-0.00243756	0.00052085	0.0112066	-0.0163986	0.00813879	-0.00675376	-0.0053163	-0.00447838	0.00748895	-0.00312035	-0.000197576	0.00703565	0.00738253	0.00152936
-0.00528616	0.00508022	-0.00142751	0.000205504	-0.00707785	-1.53879e-05	-0.000114138	0.0165809	0.0160244	0.00821938	0.00450983	0.00262722	0.00689641	9.97302e-05	0.00328234	0.00264715	-8.14743e-05	-0.00243322	0.00150514	0.0112404	-0.0155686	0.00811744	-0.0067413	-0.00693783	-0.00447474	0.00753956	-0.00268277	-0.000200326	0.00704616	0.00738529	0.00152249
-0.00503912	0.00506638	-0.0014311	0.000235156	-0.00702449	-9.74417e-05	-0.000120136	0.0165952	0.0160422	0.00823191	0.0044826	0.00263386	0.00689695	9.20101e-05	0.0032789	0.00259593	-9.73392e-05	-0.00243166	0.000860273	0.0113332	-0.0149301	0.00797333	-0.00673888	-0.00606129	-0.00448322	0.00762016	-0.00249663	-0.000196641	0.00703532	0.00741268	0.00148777
-0.00503912	0.00506638	-0.0014311	0.000235156	-0.00702449	-9.74417e-05	-0.000120136	0.0165952	0.0160422	0.00823191	0.0044826	0.00263386	0.00689695	9.20101e-05	0.0032789	0.00259593	-9.73392e-05	-0.00243166	0.000860273	0.0113332	-0.0149301	0.00797333	-0.00673888	-0.00606129	-0.00448322	0.00762016	-0.00249663	-0.000196641	0.00703532	0.00741268	0.00148777
-0.0050396	0.00507445	-0.00143124	0.00029222	-0.00677475	-8.45978e-05	-0.000126096	0.0165844	0.0160354	0.00823001	0.00448918	0.00263414	0.00689665	9.87583e-05	0.00326714	0.00264086	-9.1811e-05	-0.00243199	0.00116373	0.0114058	-0.0150245	0.00798172	-0.00670441	-0.00605972	-0.00447283	0.00759862	-0.00249604	-0.000190662	0.00168483	0.00741186	0.00144169
-0.00492842	0.00507704	-0.00142817	0.000286608	-0.00686261	-6.59644e-05	-0.000138237	0.0165962	0.0160466	0.0082381	0.00447643	0.00262976	0.00690092	0.000110636	0.00327731	0.00251576	-6.91234e-05	-0.00243279	0.00154078	0.0113676	-0.015071	0.00801228	-0.00672601	-0.00527176	-0.00447797	0.00758886	-0.00256435	-0.000185905	0.00135833	0.00741157	0.00143467
-0.00490223	0.00505492	-0.00147012	0.000290637	-0.00680132	-8.13322e-05	-0.000138304	0.0133183	0.0160294	0.00823221	0.00448568	0.00263072	0.00689641	0.000112954	0.00327252	0.00256669	-5.95413e-05	-0.00243207	0.00127325	0.0113939	-0.0154126	0.00799726	-0.00425411	-0.00557167	-0.00447776	0.00760717	-0.00267993	-0.000193455	0.00243078	0.0073741	0.00132554
-0.0049886	0.00504852	-0.00143643	0.000298073	-0.0068797	-0.000579609	-0.000149339	0.0137354	0.0160314	0.00822935	0.00426659	0.0026323	0.00689728	0.000131476	0.0032693	0.00259263	-8.7846e-05	-0.00243189	0.00127585	0.011396	-0.0132414	0.00798088	-0.00421463	-0.0057154	-0.00447362	0.0076037	-0.0026029	0.000505284	0.00203239	0.00737624	0.00127401
-0.00499177	0.00504707	-0.00127247	0.000486688	-0.00676659	-0.00179559	-0.000142657	0.0135348	0.0160245	0.00824852	0.0037693	0.00262964	0.0068619	0.000119061	0.00326854	0.00258863	-0.000166297	-0.00243458	0.00126549	0.0113843	-0.0112078	0.00799835	-0.00258975	-0.00553084	-0.00446246	0.00761372	-0.00253876	0.000661574	0.00273946	0.00734656	0.00120518
-0.00499178	0.00504055	-0.00127913	0.000485886	-0.00676955	-0.00173095	-0.000143758	0.0135703	0.0159911	0.00781691	0.00382821	0.00262969	0.00688009	0.000118906	0.00330183	0.00258861	-0.000155814	-0.00220041	0.00127127	0.011384	-0.0112308	0.00799812	-0.00284581	-0.00553292	-0.0044619	0.00759956	-0.00248832	0.000579729	0.00271925	0.00734976	0.00119903
-0.00499129	0.00437573	-0.00135875	0.000331279	-0.00691791	-0.000319008	-0.000161477	0.0110079	0.0158314	0.00727095	0.0049075	0.00264451	0.00688662	8.919e-05	0.00346429	0.00258139	-8.25489e-05	-0.0017818	0.00138532	0.0113704	-0.0112296	0.00798902	-0.00404295	-0.00547524	-0.00447291	0.00757239	-0.00244729	0.000249093	0.00205232	0.00731639	0.00112763
-0.00499129	0.00424267	-0.00135246	0.000337362	-0.00691532	-0.000342623	-0.000161323	0.0110787	0.0158315	0.00728057	0.00453785	0.00264447	0.00688634	0.000102426	0.00346244	0.00258154	-8.39352e-05	-0.00179039	0.00138078	0.0113711	-0.0112554	0.00798914	-0.00400918	-0.0054753	-0.00447269	0.00757526	-0.00245598	0.000249458	0.00207224	0.00733594	0.00112545
-0.00498919	0.0044592	-0.00134135	0.000360758	-0.00690695	-0.000795922	-0.000156066	0.0113263	0.0144391	0.0074541	0.00406466	0.00263615	0.00688375	0.000104806	0.00339315	0.0025815	-0.000107634	-0.00210797	0.00134647	0.0113746	-0.0112368	0.00799084	-0.00365646	-0.00552728	-0.00447115	0.00758586	-0.00248515	0.000297817	0.00234443	0.00732691	0.00108913
-0.00449385	0.00436674	-0.00133395	0.00120031	-0.00246093	-0.00104322	-0.000363103	0.0116877	0.0156414	0.00741595	0.00434977	0.00274487	0.00658865	9.87043e-05	0.00342234	0.00284995	0.000189702	-0.0020672	0.00135507	0.0117171	-0.00669544	0.00785667	-0.00368052	-0.00303922	-0.00448848	0.00738081	-0.00247314	0.00052316	0.00221742	0.00732723	0.000988113
-0.00360832	0.00444145	-0.00129246	0.000897359	-0.00330894	-0.000914667	-0.000445674	0.0116327	0.0148494	0.00747379	0.00426508	0.00275054	0.0043988	9.93962e-05	0.00395338	0.00276594	2.43497e-05	-0.00198253	0.00135792	0.0115783	-0.00716387	0.00797391	-0.00372608	-0.00351076	-0.00450084	0.0067947	-0.00254704	0.000564783	0.00220543	0.00695533	0.000934703
-0.00360832	0.00444145	-0.00129246	0.000897359	-0.00330894	-0.000914667	-0.000445674	0.0116327	0.0148494	0.00747379	0.00426508	0.00275054	0.0043988	9.93962e-05	0.00395338	0.00276594	2.43497e-05	-0.00198253	0.00135792	0.0115783	-0.00716387	0.00797391	-0.00372608	-0.00351076	-0.00450084	0.0067947	-0.00254704	0.000564783	0.00220543	0.00695533	0.000934703
-0.00312735	0.00443445	-0.00130282	0.000615593	-0.00339385	-0.000759197	-0.000298292	0.0115861	0.0147834	0.00745172	0.00425026	0.00272996	0.00454634	0.000100901	0.00357971	0.0030082	1.34065e-05	-0.00199472	0.00135738	0.0115642	-0.00712818	0.00794759	-0.00374024	-0.00376122	-0.00450055	0.00613033	-0.00252525	0.000575257	0.00222492	0.00712243	0.000921966
-0.00262279	0.00443089	-0.00130952	0.000680541	-0.00355393	-0.000824469	-0.00122049	0.011515	0.0147819	0.00716258	0.00423409	0.00273664	0.00384263	3.55058e-05	0.00346691	0.00300536	-0.000132211	-0.00197757	0.00135317	0.011531	-0.00703864	0.00796165	-0.00358824	-0.00345416	-0.00446764	0.00646521	-0.0025361	0.000578982	0.00224052	0.00708299	0.000907303
-0.00241304	0.00412285	-0.00131048	0.000765454	-0.00333858	-0.000922121	-0.0010989	0.0115636	0.0147674	0.00706406	0.00366233	0.00271953	0.00385654	5.70009e-05	0.00358738	0.00176691	7.31287e-05	-0.00195735	0.00124631	0.0112789	-0.00725535	0.00794752	-0.00405403	-0.00375515	-0.0044297	0.00632932	-0.00253261	0.00107474	0.00218482	0.006061	0.000879402
-0.00255233	0.00439018	-0.0013047	0.000750322	-0.00347054	-0.000827781	-0.000867906	0.0115542	0.0147469	0.00559257	0.00431743	0.00254824	0.00381087	6.71525e-05	0.00356245	0.00219937	3.55809e-05	-0.00193499	0.00130294	0.0114773	-0.007106	0.00795103	-0.00367286	-0.00372988	-0.00445329	0.0037366	-0.00253946	0.00087544	0.0025227	0.00628183	0.000846097
-0.00247175	0.00438437	-0.00129979	0.000702957	-0.00350404	-0.000858857	-0.000814902	0.0115542	0.0147401	0.00651093	0.00416867	0.00222008	0.00374051	7.70297e-05	0.00339534	0.00193353	3.84769e-05	-0.00191555	0.00132343	0.0115077	-0.0069356	0.00795008	-0.00371304	-0.00373477	-0.00446398	0.00324475	-0.00253727	0.000725047	0.00222996	0.00625703	0.000844362
-0.00247143	0.00440684	-0.00129233	0.000714928	-0.00346864	-0.000847989	-0.000684977	0.0115585	0.0147388	0.00596303	0.0039144	0.00206539	0.00372749	8.1832e-05	0.00356293	0.00205521	5.04809e-05	-0.0019345	0.00128239	0.0114996	-0.00702013	0.00795095	-0.00370986	-0.00375244	-0.00444668	0.00314839	-0.00253609	0.000690948	0.0022502	0.00633905	0.000837543
-0.00251821	0.00440409	-0.00130132	0.000714894	-0.00354281	-0.000873531	-0.000814397	0.0115608	0.0147398	0.00590626	0.00398154	0.00230999	0.00385594	7.04996e-05	0.00355386	0.00198995	1.70227e-05	-0.00192988	0.00129279	0.0114805	-0.00627717	0.00795054	-0.00376742	-0.00373722	-0.00444837	0.00339411	-0.00254371	0.000174003	0.00236507	0.00628212	0.00083121
-0.0024744	0.00436092	-0.00130376	0.00071949	-0.00347306	-0.000850207	-0.000887088	0.0115439	0.0147588	0.00546255	0.00407229	0.00223953	0.00380361	8.34707e-05	0.00356679	0.00202493	2.77355e-05	-0.00192179	9.45652e-05	0.0114763	-0.00639175	0.00791035	-0.00393676	-0.0037377	-0.00444641	0.00333583	-0.00254228	0.000517205	0.00229642	0.000264678	0.000786025
-0.00239138	0.00342734	-0.00130281	0.000723472	-0.00347326	-0.000742677	-0.000980684	0.0115743	0.0134826	0.00555882	0.00408916	0.00237567	0.00389285	0.000155489	0.00353818	0.00223555	3.97178e-05	-0.00192836	0.000547987	0.0111873	-0.00660374	0.00483179	-0.00383292	-0.00374033	-0.00448055	0.00195014	-0.00254346	0.000686506	0.00225929	0.0015289	0.000698041
-0.00244882	0.00227466	-0.00130723	0.000739234	-0.00343588	-0.000696623	-0.00120184	0.0115761	0.0131764	0.00569499	0.00384209	0.00248337	0.00392906	0.000723603	0.00350853	0.00237949	3.50526e-05	-0.0019407	0.00107113	0.0110619	-0.00682752	0.00219939	-0.00383239	-0.0037368	-0.00454051	0.00235275	-0.00254275	0.000632385	0.00264918	0.00315292	0.000679441
-0.00248299	0.00278397	-0.00130427	0.000729449	-0.00345634	-0.000484251	-0.00107429	0.0116107	0.0128984	0.00454911	0.00408359	0.00236671	0.00390841	0.000338583	0.0035387	0.00243549	5.13859e-05	-0.00193595	0.00107779	0.0108554	-0.00667962	0.00329003	-0.00380991	-0.00374417	-0.00453768	0.00090396	-0.00254327	0.000659776	0.00236534	0.00290106	0.000656529
-0.00243822	0.00268275	-0.00130372	0.000733449	-0.00346034	-0.000456587	-0.00100061	0.0116034	0.0129795	0.0043335	0.00406253	0.00240284	0.00388452	0.000300064	0.00338628	0.00265145	4.88848e-05	-0.00193235	0.00109401	0.010951	-0.0068181	0.00352077	-0.00379943	-0.00050234	-0.00453513	0.0013274	-0.00249031	0.000737559	0.0020821	0.00180742	0.000641509
-0.00244653	0.00266082	-0.00130253	0.000731061	-0.0034578	-0.000461432	-0.00103749	0.0116026	0.0128976	0.00435978	0.00406692	0.00239849	0.00389181	0.000312623	0.00342926	0.00250757	4.86627e-05	-0.00193253	0.0010902	0.0109618	-0.00677865	0.00333294	-0.00380048	-0.00124554	-0.00453867	0.00129904	-0.00251329	0.000701914	0.00209743	0.00191852	0.000639419
-0.0024196	0.00277603	-0.00130484	0.000727954	-0.00347155	-0.000302211	-0.000960799	0.0115864	0.0129527	0.0044506	0.0040296	0.00240103	0.00388598	0.000333132	0.00338918	0.00248468	6.52276e-05	-0.00193242	0.00105252	0.0109564	-0.00675091	0.00342767	-0.00380734	-0.000660191	-0.00453505	0.00150445	-0.00051106	0.000679052	0.00211177	0.00173519	0.000633725
-0.000854882	0.0027024	-0.00130525	0.000733708	-0.00246314	-0.000455795	-0.000971906	0.0115953	0.0129604	0.0045325	0.00383679	0.00239671	0.0039026	0.000346402	0.00348051	0.00248881	9.1348e-05	-0.00193323	0.00104545	0.0109333	-0.00672286	0.00341309	-0.00379519	-0.00106388	-0.00451947	0.00147997	-0.00129013	0.000696344	0.00206803	0.00165725	0.000623128
-0.00156179	0.0027138	-0.00129517	-0.000332906	-0.00268157	-0.000370188	-0.00097313	0.0116012	0.0129414	0.00461028	0.00388668	0.00239533	0.00389857	0.000352025	0.00345806	0.00231139	8.71291e-05	-0.001935	0.0010446	0.00631529	-0.00673795	0.00363755	-0.00380065	-0.00130649	-0.00452728	0.00147212	-0.000738431	0.000696554	0.00212763	0.00202418	0.000548485
-0.00157309	0.00274279	-0.00129244	-0.001152	-0.00269379	-0.00038413	-0.000974075	0.00948606	0.0129204	0.004517	0.00391992	0.00239656	0.00389459	0.000345693	0.00348464	0.00239234	7.45813e-05	-0.0019361	0.000704075	0.00652286	-0.00675526	0.00355526	-0.00380105	-0.00110484	-0.00450806	0.00147549	-0.000768069	0.000691044	0.00212126	0.00212472	0.000506258
-0.00152836	0.00271819	-0.00126846	-0.000336368	-0.00247165	-0.000396578	-0.000932913	0.00994866	0.0129143	0.00450606	0.00392282	0.00239661	0.00390501	0.000360584	0.00344128	0.00253823	8.97717e-05	-0.0019368	0.000704177	0.00557536	-0.00676133	0.0029899	-0.00380315	-0.00108395	-0.00452055	0.00144896	-0.000410811	0.00069224	0.00210713	0.00200052	0.000496698
-0.00120236	0.00270286	-0.00120562	0.000195073	-0.00278388	-0.000424283	-0.000966812	0.00942732	0.0129337	0.00454211	0.00391704	0.00239573	0.00390334	0.000355424	0.00344787	0.00258282	0.00010686	-0.00193572	0.000705596	0.00533846	-0.00676252	0.000659767	-0.00380012	-0.000993534	-0.00431354	0.00147104	-0.000740923	0.000660815	0.00209867	0.0020938	0.000475792
-0.00130571	0.00270373	-0.00121584	0.000203545	-0.0027512	-0.000402344	-0.000962317	0.00961799	0.0129297	0.00413604	0.00394657	0.00239607	0.00390441	0.000357481	0.00347426	0.00254634	9.28149e-05	-0.00193878	0.000727889	0.00470787	-0.00674423	0.00117561	-0.00379988	-0.00103231	-0.00431978	0.00146421	-0.000213599	0.000684726	0.00210172	0.00204314	0.000469969
-0.00130369	0.00264693	-0.00122774	0.000130796	-0.00267126	-0.0004187	-0.00096599	0.00974145	0.0129293	0.00320112	0.00394612	0.00239596	0.00390539	0.000354298	0.00345253	0.00259115	9.44943e-05	-0.00193331	0.000525695	0.00456998	-0.00675541	0.00123195	-0.00380071	-0.00102231	-0.00432939	0.00145349	-0.000381536	0.000687266	0.00209015	0.002043	0.000463675
-0.00123707	0.00299646	-0.00124189	-8.44787e-05	-0.002722	0.00122758	-0.000965646	0.00667426	0.00562604	0.00359687	0.00393986	0.00239625	0.00392023	0.000416338	0.00347185	0.00242137	-0.00063092	-0.00221424	0.000747755	0.00485635	-0.00677642	0.0013168	-0.00379165	-0.00134967	-0.00447426	0.00143657	-0.000264288	6.75346e-05	0.00200501	0.00205424	0.000289459
-0.00124623	0.00288633	-0.00124499	-1.61837e-05	-0.00271866	0.00092145	-0.000964082	0.00673746	0.00488984	0.0036559	0.00394096	0.0023958	0.00398355	0.000459901	0.00347107	0.00242935	-0.000412791	-0.0021516	0.000728182	0.00472101	-0.0067798	0.00134258	-0.0037929	-0.00132749	-0.00456575	0.00141676	-0.000317155	0.000173713	0.00179553	0.00205594	0.000280544
-0.00127202	0.0029894	-0.00123872	-1.15813e-05	-0.00262178	0.000485196	-0.000965483	0.00690587	0.00419349	0.00365224	0.0039404	0.00239613	0.00393531	0.000406791	0.0034713	0.00248434	-0.000698844	-0.0023433	0.000727549	0.00471523	-0.0067591	0.00136628	-0.00379188	-0.00142984	-0.0045023	0.00129304	-0.000264443	0.000219017	0.00189953	0.00205083	0.00027648
-0.00124148	0.00317751	-0.0012495	8.10759e-05	-0.00271569	0.000604517	-0.000964437	0.00650381	0.00409559	0.00384075	0.00394002	0.00239536	0.00394137	0.000501245	0.00347149	0.00253275	-0.00125359	-0.00242041	0.000708369	0.00468433	-0.00609323	0.00137218	-0.00379068	-0.00136412	-0.00454283	0.00110684	-0.000276565	0.000338144	0.00212453	0.00205963	0.000267138
-0.0011899	0.00299424	-0.000732479	-4.19745e-05	-0.00268455	0.000557942	-0.000944456	0.00677234	0.00318531	0.0031797	0.00394717	0.0024022	0.00395037	0.000437478	0.00346454	0.00250743	-0.000854503	-0.00231854	0.000715782	0.00470211	-0.00635595	0.00139686	-0.00378267	-0.00128274	-0.00443975	0.00116627	-0.000257745	8.41097e-05	0.00150107	0.00206141	0.000255568
-0.00132028	0.00297748	-0.00123149	1.13236e-05	-0.00270803	0.000620125	-0.000972004	0.00579976	0.00364813	0.0034562	0.00296847	0.00229552	0.00397399	0.000433102	0.00346539	0.00252733	0.000130305	4.38611e-05	0.000418392	0.00412699	-0.0064263	0.00141224	-0.00333395	-0.00129094	-0.00439067	0.00115057	-0.000310551	0.000127925	0.00200702	0.00154831	0.000228577
-0.00122953	0.00305497	-0.00113591	-6.5087e-07	-0.00225205	0.000770197	-0.000970206	0.00557509	0.00341052	0.00338125	0.00323607	0.00232448	0.00396398	0.000417333	0.00345857	0.00253167	0.000147758	-0.000556136	0.000399675	0.00359854	-0.00634831	0.00140719	-0.003769	-0.00129612	-0.00451055	0.00116987	-0.000287504	8.12195e-05	0.00182904	0.000985867	0.000220748
-0.00127624	0.00304849	-0.00110602	7.33077e-06	-0.00211147	0.000679221	-0.000966711	0.0055928	0.00352169	0.00286589	0.00302851	0.0023176	0.00380298	0.000435181	0.00248663	0.00260335	0.00011284	-0.000932045	0.00037702	0.00379846	-0.00526844	0.00141366	-0.00378307	-0.00130015	-0.00444281	0.00112871	-0.000458521	3.8103e-05	0.00190286	0.00101555	0.000199136
-0.00119296	0.00305499	-0.00110609	7.4946e-06	-0.00220852	0.000655903	-0.000965239	0.00562948	0.00350799	0.00241583	0.00318944	0.00231718	0.00337872	0.000439533	0.00242036	0.00255089	0.000416059	-0.000887596	0.000427135	0.00382963	-0.00535792	0.00141372	-0.003778	-0.0011944	-0.00447872	0.00113513	-0.000758719	1.83903e-05	0.00191421	0.00116669	0.000196732
-0.00111936	0.00304812	-0.00108575	5.54794e-06	-0.0019724	0.000691477	-0.000968183	0.00566782	0.00355117	0.00238206	0.00284887	0.0023274	0.00356468	0.000448456	0.00236427	0.00255114	8.05486e-05	-0.000699174	0.000345784	0.00375752	-0.00520963	0.00141059	-0.00376323	-0.00129734	-0.00445904	0.00116005	-0.000671251	1.20885e-05	0.00189227	0.00114445	0.000192256
-0.00101854	0.002954	-0.00110523	0.000367626	-0.00214745	0.000672545	-0.000919497	0.00564498	0.00346254	0.00204199	0.00292877	0.00227152	0.0035141	0.000456753	0.000272352	0.00256326	0.000238558	2.57793e-05	0.000445647	0.00335564	-0.00533446	0.00131462	-0.00374787	-0.00126843	-0.00444961	0.00113088	-0.000692757	4.75422e-05	0.00181973	0.00149856	0.000182468
-0.00109232	0.00303785	-0.00110164	0.000182363	-0.0021095	0.000680905	-0.000930765	0.00393697	0.00359424	0.00229864	0.00256896	0.00229255	0.00340083	0.000574832	0.00167148	0.00255821	0.000232273	-0.000779534	0.000428206	0.00365319	-0.00530101	0.00135925	-0.0037526	-0.00115327	-0.00442596	0.00114804	-0.000622939	4.18439e-05	0.00185602	0.00138392	0.000170448
-0.00103274	0.00299673	-0.00110378	0.000229092	-0.00213663	0.000668681	-0.000965174	0.00409444	0.00356414	0.00219117	0.00234605	0.0023011	0.00331651	0.0004933	0.00103714	0.00254967	1.25721e-05	-0.000602158	0.000395627	0.0034734	-0.00526097	0.0013793	-0.00374185	-0.00126368	-0.00441718	0.00114401	-0.000653847	3.82722e-05	0.0018655	0.00137509	0.000165531
-0.00101191	0.00298361	-0.00110229	0.000282199	-0.000367013	0.000670448	-0.000961875	0.00387323	0.00362125	0.00209768	0.00219618	0.00232302	0.00344654	0.000478041	0.00103401	0.00254298	0.00011299	-0.000303141	0.000420969	0.00340676	-0.00532535	0.00136181	-0.00374719	-0.00125008	-0.00442325	0.0011408	-0.000693777	4.18955e-05	0.00183503	0.00137574	0.000159424
-0.00101468	0.00299594	-0.00110262	0.000257201	-0.000492974	0.000670438	-0.000958236	0.00390527	0.0035455	0.000956205	0.00228653	0.00232841	0.00345621	0.000482864	0.00116433	0.00255281	0.000133339	-0.000325843	0.000553101	0.00339796	-0.0052985	0.00136562	-0.00374661	-0.00124879	-0.00442306	0.00115176	-0.000670773	4.30937e-05	0.00141584	0.00137603	0.000155086
-0.00101845	0.00299668	-0.00109327	0.000257325	-0.000739571	0.000670241	-0.000944042	0.00393598	0.00354208	0.00096046	0.00229723	0.00232797	0.00346003	0.000467062	0.00116728	0.00253663	0.000232545	-8.65481e-05	0.000545974	0.00340162	-0.00529856	0.00136647	-0.00311461	-0.000911079	-0.004422	0.00112112	-0.000652775	0.0012123	0.00143016	0.00137088	0.000151846
-0.00102229	0.00300974	-0.00110206	0.000262886	-0.000744804	0.000670248	-0.000952218	0.00393502	0.00355937	0.000984636	0.0022891	0.00232566	0.00345571	0.000472283	0.00116298	0.00254643	0.000129959	-0.000129442	0.000544981	0.00342091	-0.00529716	0.00136812	-0.00313388	-0.00104645	-0.00442362	0.00113122	-0.000677896	0.000144659	0.0014333	0.00137446	0.000151225
-0.00105454	0.00292913	-0.00110464	0.000359052	-0.000742575	0.000668621	-0.00095892	0.00386384	0.00357557	0.000256217	0.00224598	0.00230615	0.00344769	0.000372088	0.00111824	0.00255452	0.000107002	-0.000501254	0.000492342	0.00198067	-0.00529858	0.00136598	-0.0030294	-0.00126741	-0.00442953	0.00120364	-0.000586915	0.000149206	0.00153505	0.000227193	0.000139899
-0.00102623	0.00292539	-0.00110429	0.000296145	-0.000808339	0.000667963	-0.00095653	0.00380512	0.00356283	0.000241414	0.00222407	0.00229896	0.00345723	0.00038344	0.000812685	0.00255242	0.000108296	-0.000513027	0.000527692	0.00215219	-0.00529565	0.00138182	-0.0029546	-0.00126217	-0.00442732	0.00114576	-0.00044041	0.000335475	0.00150004	0.000110603	0.000138614
-0.00102623	0.00292539	-0.00110429	0.000296145	-0.000808339	0.000667963	-0.00095653	0.00380512	0.00356283	0.000241414	0.00222407	0.00229896	0.00345723	0.00038344	0.000812685	0.00255242	0.000108296	-0.000513027	0.000527692	0.00215219	-0.00529565	0.00138182	-0.0029546	-0.00126217	-0.00442732	0.00114576	-0.00044041	0.000335475	0.00150004	0.000110603	0.000138614
-0.00104035	0.00294566	-0.00110351	0.0003165	-0.000775299	0.0006675	-0.000957289	0.00383222	0.00356773	0.00029957	0.00224321	0.00230911	0.00345591	0.000387577	0.000729113	0.00255401	0.000109403	-0.000496096	0.000521155	0.00199212	-0.00529591	0.00133623	-0.00292201	-0.00123632	-0.00442929	0.00115609	-0.000309084	0.000239516	0.00152108	2.48366e-05	0.000137876
-0.00103888	0.00293123	-0.00110326	0.000317441	-0.000788854	0.000667605	-0.000957225	0.0038327	0.00356614	0.000312335	0.00222814	0.00230326	0.00345502	0.000389087	0.000772916	0.00255286	0.000113849	-0.000493497	0.000525578	0.0019797	-0.00529577	0.00137884	-0.00289136	-0.0012506	-0.00442778	0.00115703	-0.000274163	0.000301598	0.00151646	8.39221e-05	0.00013769
-0.00103655	0.00295974	-0.00109706	0.000328031	-0.000784864	0.000668126	-0.000960284	0.00383233	0.00350714	0.000222382	0.00209227	0.00230714	0.00321334	0.000389111	0.000705063	0.00255891	0.000111396	-0.000492748	0.000521242	0.00201938	-0.00531283	0.00136796	-0.00291336	-0.00124526	-0.00442867	0.00115618	-0.000277379	0.000572264	0.00150291	0.000122363	0.000135758
-0.00103652	0.00293946	-0.00117213	0.000318644	-0.000780611	0.000668141	-0.000905764	0.00383143	0.00339315	0.00034812	0.00220615	0.00230961	0.00248321	0.000387611	0.000764684	0.00254781	0.000113625	-0.00049761	0.000334149	0.00198163	-0.00530459	0.00136721	-0.00290142	-0.00122277	-0.00451462	0.00116174	-0.000319816	0.00024499	0.00151068	0.000106579	0.000131383
-0.00103651	0.00293659	-0.00111274	0.000323196	-0.000654658	0.000435968	-0.000907185	0.00382899	0.00342159	0.000335411	0.0018975	0.00230903	0.00236054	0.000240162	0.000765896	0.00255738	0.000111443	-0.000483888	0.000381407	0.00199229	-0.00529834	0.00136541	-0.00289724	-0.00123795	-0.00446286	0.00115695	-0.00027572	0.000285979	0.00146579	0.000114541	0.000128452
-0.0010408	0.00294521	-0.0011217	0.000298232	-0.000789204	0.000651857	-0.000834364	0.00382918	0.00337906	0.00033641	0.00214724	0.00230728	0.00244838	0.00036876	0.000767418	0.000881735	0.000111937	-0.000489681	0.000427002	0.00200428	-0.00530772	0.00137728	-0.00219913	-0.0012411	-0.00444327	0.00111452	-0.000288998	0.000369188	0.00146651	0.000103013	0.000120736
-0.000530257	0.00294548	-0.00111917	0.000305267	-0.000788338	0.000562226	-0.000825896	0.00382916	0.00340621	0.000310919	0.0021933	0.00232317	0.00206697	0.000374233	0.000748988	0.000919024	0.000113704	-0.000494063	0.000435998	0.00200105	-0.00530877	0.00146111	-0.0026416	-0.0012394	-0.00341401	0.00115217	-0.000290755	0.000358906	0.00133812	0.000111008	0.000112592
-0.00087045	0.00294552	-0.00107716	0.000317518	-0.000800262	0.000615906	-0.000715722	0.00382967	0.0034281	0.000309396	0.00216021	0.00232331	0.00210128	0.000378552	0.00076437	0.00115125	0.000110893	-0.000495847	0.000412066	0.0019888	-0.00529657	0.00140316	-0.00222814	-0.00123877	-0.00345054	0.00107858	-0.000295446	0.000332681	0.0014237	0.000110685	0.000111485
-0.000740762	0.00294528	-0.00110451	0.000313581	-0.000809409	0.000567345	-0.000732612	0.00382953	0.00342594	0.000289933	0.00215949	0.00231965	0.00211155	0.000373529	0.00076588	0.000976472	0.000111843	-0.000493284	0.000432203	0.00199463	-0.00529951	0.00139717	-0.00219697	-0.00124047	-0.00347857	0.00106548	-0.000296274	0.000307696	0.00142029	0.00011359	0.000110996
-0.000778133	0.00294864	-0.0011017	0.000312428	-0.000796797	0.000584441	-0.000771475	0.0038327	0.00341605	0.000310979	0.00182715	0.00209659	0.00215058	0.000375953	0.000822219	0.00104914	0.00011894	-0.000489886	0.000413725	0.00163426	-0.00522527	0.00148757	-0.0021302	-0.0012421	-0.00362198	0.00107836	-0.000782225	0.000326429	0.00139767	0.00012724	0.000108579
-0.000792995	0.00287709	-0.000975426	0.000313032	-0.000786331	0.000580974	-0.000762861	0.00248945	0.00341918	0.000320803	0.00193306	0.00196724	0.00214543	0.000510781	0.000763559	0.00112411	0.000139924	-0.000492213	0.000419811	0.00197378	-0.00524838	0.00141788	-0.00215248	-0.00124332	-0.00355001	0.00108691	-0.000377336	0.00031637	0.00139381	-0.000109152	9.98519e-05
-0.00082186	0.00290503	-0.00102229	0.000319204	-0.000802915	0.000571067	-0.000744939	0.00258273	0.00336145	0.000310596	0.00186251	0.00201025	0.00195566	0.000370058	0.00076332	0.00115543	0.000124542	-0.000491982	0.000422416	0.00191973	-0.00526653	0.00143907	-0.00213267	-0.00124478	-0.00358288	0.00109572	-0.000287745	0.000316191	0.00139609	3.0582e-05	9.94397e-05
-0.000802404	0.00287655	-0.00103538	0.000317714	-0.000789079	0.000549972	-0.00072866	0.00235753	0.00340081	0.000315852	0.00200044	0.00212366	0.000885401	0.00047433	0.000763488	0.00113474	0.00012456	-0.000489951	0.000423126	0.00181327	-0.00525395	0.00143525	-0.00213643	-0.00124199	-0.00354365	0.00114883	-0.000312035	-2.26226e-05	0.00139764	-0.000160006	9.56093e-05
-0.000805094	0.00287728	-0.000959368	0.000318018	-0.000795087	0.000557097	-0.000738562	0.000346083	0.00334815	0.000229449	0.00198453	0.00201833	0.00112337	0.000388847	0.00076327	0.00112537	0.000140556	-0.000494976	0.000412567	0.00196196	-0.00525073	0.00143712	-0.00213912	-0.00126508	-0.00354501	0.00109595	-0.000309274	8.68882e-05	0.00139893	-3.49448e-05	9.00187e-05
-0.000787443	0.00289458	-0.00103039	0.000319742	-0.000772587	0.000547321	-0.000698571	0.000280543	0.00336361	0.000242295	0.00193742	0.00201967	0.00133686	0.000390177	0.000763841	0.00111478	0.000135148	-0.000493482	0.000415761	0.00192039	-0.00524927	0.00143431	-0.00214585	-0.00126519	-0.00355718	0.00104693	-0.000334934	0.000273314	0.000843371	2.26335e-05	8.91848e-05
-0.000802915	0.00288531	-0.000985834	0.000317318	-0.000779489	0.000564837	-0.000728169	7.00751e-05	0.00336273	0.000295167	0.00194294	0.00205763	0.00107232	0.000393098	0.000763625	0.00111421	0.000140103	-0.000494278	0.000419056	0.00191943	-0.00524102	0.00143571	-0.0021512	-0.00125113	-0.00354769	0.00109571	-0.000317372	0.00017741	0.000551334	5.92915e-05	8.81096e-05
-0.000785089	0.00288799	-0.000980169	0.000274388	-0.00078624	0.000562004	-0.000735619	0.000478196	0.00336242	0.000239103	0.00193394	0.00203639	0.00108441	0.00039308	0.000748831	0.00112391	0.000147734	-0.000494477	0.000417017	0.00194683	-0.00524971	0.00143575	-0.00214548	-0.000635007	-0.00355163	0.00108479	-0.000305176	0.000123545	0.000346587	-2.23909e-05	8.69786e-05
-0.00077463	0.0028795	-0.000910919	0.000293439	-0.00078633	0.000558978	-0.00073602	0.000509532	0.00336495	0.000256917	0.00195771	0.00204659	0.00105518	0.00038835	0.000700721	0.00112208	0.000141228	-0.000342305	0.000462593	0.00197218	-0.00524865	0.0014354	-0.00211216	-0.000873701	-0.00346041	0.0010745	-0.000309169	0.000160866	0.000531881	2.61044e-05	8.65718e-05
-0.000783592	0.00288435	-0.000971878	0.0003061	-0.000783843	0.000561336	-0.000727062	0.000236854	0.0033613	0.000257672	0.000869353	0.00204564	0.00108768	0.000387365	0.000739696	0.00111777	0.000147269	-0.000427876	0.000419723	0.00195345	-0.00524692	0.00143541	-0.00214329	-0.000875184	-0.00353554	0.00108436	-0.000314115	0.000181349	0.000403696	2.13214e-05	8.40387e-05
-0.000777768	0.00262351	-0.000912156	0.000296609	-0.000784689	0.000562837	-0.000733887	0.00043986	0.00336267	0.000263576	0.00143249	0.00202214	0.00109375	0.00043412	0.000697904	0.00111995	0.000147661	-0.000487154	0.000173252	0.0015886	-0.005246	0.00143479	-0.00210146	-0.000845124	-0.00148816	0.00108662	-0.000315069	0.000186251	0.000461155	2.8187e-05	7.19816e-05
-0.000777532	0.00257306	-0.000961792	0.000303217	-0.000784727	0.00056282	-0.00073417	0.000395184	0.00336244	0.000263697	0.00104935	0.00201598	0.00109675	0.000466405	0.000714778	0.00112426	0.000147569	-0.000449593	0.000201453	0.00167978	-0.00522102	0.00143487	-0.00212154	-0.000812213	-0.0010058	0.00108364	-0.000328872	0.000177512	0.000492143	9.52981e-05	6.97476e-05
-0.000776523	0.00252504	-0.000914739	0.000289719	-0.000785048	0.000562819	-0.000732887	0.000468096	0.00336395	0.000269689	0.00118099	0.0020214	0.00108999	0.000589052	0.000699505	0.00112162	0.000147774	-0.000485469	6.98753e-05	0.00162291	-0.00523982	0.00143491	-0.00210946	-0.000790309	-0.000257325	0.00108322	-0.000336743	0.000173359	0.00051885	0.00011116	6.88908e-05
-0.000776547	0.00247657	-0.000925427	0.000292213	-0.00078512	0.00056414	-0.000732833	0.000462358	0.00336353	0.000269478	0.0010266	0.00202358	0.00108554	0.000491767	0.000704547	0.00112257	0.000146872	-0.000482062	0.000149264	0.00167123	-0.00523969	0.00143467	-0.00211775	-0.000790594	-0.000193739	0.00108338	-0.000327256	0.000176873	0.000503776	0.000170191	6.83994e-05
-0.000775741	0.00239648	-0.000923454	0.0002936	-0.000785296	0.0005645	-0.000733933	0.000460508	0.00336366	0.000265563	0.000934313	0.00200373	0.00108612	0.000512822	0.000699721	0.00112498	0.000146961	-0.00048066	0.000142853	0.00161022	-0.00523596	0.00143452	-0.00211595	-0.000796397	-0.000430456	0.00108267	-0.000327813	0.000178309	0.000512554	0.000261665	6.77188e-05
-0.000775868	0.0023528	-0.000936678	0.000295365	-0.000785262	0.000564126	-0.000733604	0.000457718	0.00336364	0.000266704	0.000988305	0.00201102	0.00108673	0.000517736	0.000699753	0.00112376	0.000146992	-0.000476402	0.000142652	0.00162265	-0.00523181	0.00143464	-0.00211637	-0.000794614	-0.000383296	0.00108289	-0.000342132	0.000178135	0.000508285	0.000233527	6.76161e-05
-0.000773313	0.00233641	-0.000942511	0.000268663	-0.000785526	0.000563817	-0.000733254	0.000596445	0.000393405	0.000266381	0.00103041	0.00201275	0.00104289	0.00050421	0.000701835	0.00112373	0.000146887	-0.000479929	0.000136934	0.00162426	-0.00523367	0.00143463	-0.00211326	-0.000793014	-0.000378441	0.00107593	-0.00033227	0.000178549	0.000510796	0.000213853	5.64843e-05
-0.000772428	0.00238246	-0.000939698	0.000259778	-0.000785278	0.000564555	-0.000555617	0.000516484	0.000188475	0.000266228	0.000990853	0.00200938	0.00105542	0.000503584	0.000702384	0.0011237	0.00013875	-0.000479969	0.000136952	0.00161549	-0.00523753	0.0014346	-0.00211348	-0.000794614	-0.000554295	0.00108192	-0.000333553	0.000179023	0.000511036	0.000230566	5.63851e-05
-0.000775978	0.00237878	-0.000941756	0.000250221	-0.000785239	0.00056395	-0.000733163	0.000492501	0.000723656	0.000266416	0.000999509	0.00200994	0.000651325	0.000513602	0.000701349	0.00113328	0.000146926	-0.000456933	0.000140839	0.0016244	-0.00523268	0.00143467	-0.0021156	-0.000793151	-0.000337515	0.00108109	-0.000321248	0.000178313	0.000509498	0.00021586	5.61796e-05
-0.000774201	0.00235634	-0.000938387	0.000354482	-0.000568988	0.000563809	-0.000727196	0.000518034	0.000626201	0.000266351	0.00101656	0.00200865	0.000783703	0.000586794	0.000701509	0.00112823	0.000145476	-0.000463265	0.000137857	0.00134176	-0.00523298	0.00143453	-0.00211475	-0.000792936	-0.000367182	0.00105777	-0.000327592	0.000178484	0.000493918	0.000218929	5.51342e-05
-0.00077515	0.00236113	-0.000936732	0.000315792	-0.000772145	0.000563037	-0.000680736	0.000537904	0.000435192	0.000281462	0.00100657	0.00173821	0.000862052	0.000547501	0.000701282	0.00113153	0.000318782	-0.000456423	0.000137105	0.00132585	-0.00523332	0.00143474	-0.00216039	-0.000792375	-0.000296418	0.000836831	-0.000328534	0.000180626	0.000466511	0.00023864	5.39683e-05
-0.00077541	0.00236118	-0.000938225	0.000358902	-0.000489871	0.000774718	-0.000704628	0.000583108	0.000499143	0.00026641	0.00100177	0.00191186	0.00077047	0.000545188	0.000701276	0.0011495	0.000191156	-0.000361732	0.000139713	0.00133634	-0.00386363	0.00143468	-0.00211799	-0.000792092	-0.000354964	0.00100138	-0.000330236	0.000179106	0.000458524	0.000225668	4.2148e-05
-0.00077514	0.00156162	-0.000860148	0.000368578	-0.00059364	0.000702455	-0.000704317	0.000555573	0.000486653	0.000266836	0.00100554	0.00199602	0.000759413	0.000544836	0.000701349	0.00114361	0.000185776	-0.000413052	0.000139605	0.0013928	-0.00384963	0.00143467	-0.00211654	-0.000792331	-0.000340528	0.000946643	-0.000330223	0.000179364	0.000461126	0.000224229	3.91085e-05
-0.000775146	0.000967027	-0.000712954	0.000354549	-0.000554898	0.000571723	-0.000709903	0.000521053	0.000490644	0.000267055	0.00100781	0.00194933	0.000767713	0.000555257	0.000701504	0.00113542	0.000162964	-0.000428665	0.000138747	0.00136364	-0.00391575	0.00143464	-0.00211904	-0.000792505	-0.000355049	0.000896235	-0.000330807	0.000179188	0.000463422	0.000222464	3.73206e-05
-0.000775192	0.00119559	-0.000933199	0.00035105	-0.0004174	0.00054315	-0.000730542	0.000524828	0.000490089	0.000268727	0.00108118	0.00190974	0.00075929	0.000571939	0.000687301	-0.000111649	0.00019632	-0.000435022	0.000138195	0.00137848	-0.00394571	0.00143151	-0.00167724	-0.000792388	-0.000324247	-8.05e-05	-0.000908505	0.000125545	0.000465975	0.000223427	3.52455e-05
-0.000774846	0.000940417	-0.000922173	0.000355523	-0.000497316	0.000595402	-0.000724472	0.000531906	0.000479763	0.000271298	0.00102356	0.00136676	0.000760547	0.000563878	0.000700243	0.000211614	0.00018608	-0.000471462	0.000137247	0.00137693	-0.0039053	0.0014317	-0.00191534	-0.000792877	-0.000328211	0.000253293	-0.000547263	0.000165683	0.000467478	0.000222685	3.30591e-05
-0.000774905	0.000875408	-0.000672562	0.000353588	-0.000511514	0.000568231	-0.000716346	0.000528033	0.000486684	0.000270587	0.00103079	0.00145684	0.000762134	0.000566535	0.000698285	0.000237015	0.000184306	-0.000459844	0.000135943	0.00136594	-0.00392271	0.00143247	-0.00180836	-0.000792642	-0.000325135	0.000206006	-0.000527441	0.00014895	0.000470852	0.000226403	3.24506e-05
-0.000774905	0.000875408	-0.000672562	0.000353588	-0.000511514	0.000568231	-0.000716346	0.000528033	0.000486684	0.000270587	0.00103079	0.00145684	0.000762134	0.000566535	0.000698285	0.000237015	0.000184306	-0.000459844	0.000135943	0.00136594	-0.00392271	0.00143247	-0.00180836	-0.000792642	-0.000325135	0.000206006	-0.000527441	0.00014895	0.000470852	0.000226403	3.24506e-05
-0.000774579	0.000924064	-0.000776836	0.000353652	-0.000536102	0.00057603	-0.000718288	0.000529961	0.000480683	0.000270671	0.00102841	0.00133011	0.000762441	0.00056327	0.000696836	0.000315163	0.000183487	-0.000455481	0.000136497	0.00137791	-0.00391911	0.00143246	-0.00143801	-0.00079361	-0.000331881	0.000301372	-0.000496252	0.000142627	0.000468963	0.000223986	3.12182e-05
-0.000774018	0.000868758	-0.000760113	0.000355996	-0.000542964	0.000580033	-0.00071716	0.000531899	0.000483002	0.000270561	0.00102985	0.00147373	0.000762827	0.000564415	0.000700069	0.000232809	0.000184661	-0.000464426	0.000137498	0.00104177	-0.00391958	0.00143254	-0.00154316	-0.000792895	-0.000325422	0.00010687	-0.000511767	0.000154295	0.000469333	0.000223845	3.09233e-05
-0.000774075	0.000907682	-0.00075503	0.000353152	-0.000517197	0.000599498	-1.84937e-05	0.000531913	0.000399186	0.000268451	0.00102899	0.00138863	0.000683583	0.000562737	0.000699093	0.00024231	0.000184793	-0.000469156	0.000137457	0.000929198	-0.00391904	0.000145885	-0.00162116	-0.000793122	-0.000325003	0.000130685	-0.000501607	0.00015223	0.000471314	0.000217354	2.80188e-05
-0.000530997	0.000908403	-0.000302621	0.000347375	-0.000521472	0.000583679	-0.000385789	0.000531887	0.000477761	0.000278486	0.00102845	0.001437	0.000725516	0.000563719	0.000698018	0.000278676	0.000184946	-0.000466219	0.000137311	0.00111037	-0.00391721	0.000199778	-0.00151333	-0.000743855	-0.000325934	6.68717e-05	-0.000475189	0.000147558	0.000470031	0.000223625	2.75618e-05
-0.000319711	0.000860002	-0.000789496	0.000350547	-0.00062752	0.000592713	-0.00033573	0.00053672	0.000482088	0.000283882	0.00102292	0.00142408	0.000743523	0.000523095	0.00069819	0.000266705	0.000180514	-0.00046365	0.000137386	0.00108768	-0.00298859	0.000961055	-0.00147444	-0.000708359	-0.000344314	0.000210118	-0.000458314	0.000148174	0.000468837	0.000221392	2.21504e-05
-0.000629734	0.000910996	-0.000595849	0.000351314	-0.000534013	0.000590241	-0.00037896	0.000531858	0.000432964	0.000274187	0.00102718	0.00109039	0.000720547	0.000550764	0.000698194	0.000265951	0.000188195	-0.000473287	0.000135036	0.000932466	-0.0029507	0.000380935	-0.00151776	-0.000714668	-0.000336152	9.79268e-05	-0.000523549	0.000148797	0.000469959	0.000222556	2.01548e-05
-0.000552926	0.000880323	-0.000731279	0.000351294	-0.000567771	0.000600449	-0.000355386	0.000532382	0.000472535	0.000271734	0.00102743	0.00113589	0.000733899	0.000536895	0.000698933	0.000262516	5.00902e-05	-0.000480859	0.000136375	0.00102304	-0.0028102	0.000285124	-0.00152953	-0.000730544	-0.000355116	0.000110066	-0.000535394	0.000149511	0.000469614	0.000221316	1.97262e-05
-0.000495185	0.000901919	-0.000480155	0.000351295	-0.000589981	0.000587216	-0.000348189	0.000532263	0.000472848	0.000273484	0.00102101	0.00113514	0.000734463	0.000541897	0.000698784	0.000264502	4.91607e-05	-0.00049513	0.000135731	0.00100103	-0.0028128	0.000306896	-0.00152187	-0.000725215	-0.000341604	0.000144153	-0.000529853	0.000151912	0.000469643	0.000225301	1.93595e-05
-0.000446798	0.000884275	-0.000680593	0.000351548	-0.000582268	0.000589354	-0.000325123	0.000531959	0.000473961	0.000273406	0.00102673	0.00109032	0.000732571	0.00054181	0.00069865	0.000267551	4.96306e-05	-0.000487606	0.000135575	0.000961788	-0.0028615	0.000313066	-0.000338134	-0.000717904	-0.000337624	0.000104323	-0.000522421	0.000151552	0.000469811	0.000222963	1.73664e-05
-0.000532046	0.000886464	-0.000575979	0.00035119	-0.000556866	0.000599948	-0.000336474	0.000532625	0.000472728	0.000272655	0.00102498	0.00112764	0.000733774	0.000531601	0.000698769	0.000266786	3.35192e-05	-0.000495053	0.000135702	0.00100437	-0.00281875	0.000305101	-0.000291296	-0.000721229	-0.000357765	0.000121165	-0.000533839	0.000149883	0.000469654	0.000222091	1.72282e-05
-0.000508631	0.000891303	-0.000564059	0.000345436	-0.0005633	0.000594336	-0.000338964	0.000532418	0.000467051	0.000272821	0.00102496	0.00111846	0.000733391	0.000539643	0.000698683	0.00026733	4.42543e-05	-0.000492258	0.000135796	0.0010019	-0.00120842	0.000316727	-0.000477171	-0.000721635	-0.000386304	0.000114549	-0.000529606	0.000150203	0.0004717	0.000222685	1.08553e-05
-0.000483889	0.000886702	-0.000610729	0.000350406	-0.000574623	0.000597798	-0.000345573	0.000532511	0.000472373	0.00027286	0.00102477	0.00111784	0.000732957	0.000533661	0.00069878	0.000266362	5.54386e-05	-0.00049446	0.000135726	0.000992696	-0.00033404	0.000311853	-0.000389984	-0.00075763	-0.000343875	0.000117017	-0.000526803	0.000150155	0.000532688	0.000221042	9.53627e-06
-0.000497587	0.000890426	-0.000610013	0.000350784	-0.000576256	0.000595029	-0.000351231	0.000532487	0.000465765	0.000272753	0.00102625	0.00110738	0.000730391	0.000538854	0.000698717	0.000266558	4.9099e-05	-0.000494442	0.000135874	0.00098358	-0.000423955	0.000321085	-0.000310224	-0.000736358	-0.000354122	0.000112535	-0.000526682	0.000150605	0.000480826	0.000223017	9.4557e-06
-0.000496577	0.000890296	-0.000609894	0.000350811	-0.000574137	0.000595422	-0.0003511	0.000532484	0.000466423	0.000272808	0.0010262	0.00110752	0.000731075	0.000538817	0.000698731	0.00026651	5.05421e-05	-0.000493506	0.000135804	0.000984579	-0.000251799	0.000320846	-0.000319636	-0.000737451	-0.000360362	0.000112852	-0.00052717	0.000150601	0.000496034	0.000222877	9.36614e-06
-0.000491835	0.000889882	-0.000606587	0.000317424	-0.00050457	0.000597224	-0.000350646	0.000532433	0.00046885	0.000272882	0.00102532	0.00110832	0.000732836	0.000537125	0.000698714	0.000201162	-4.02412e-05	-0.000470633	0.000136545	0.00098304	-0.000152164	0.000316081	-0.000354871	-0.000733272	-0.000350502	0.000113713	-0.000528281	0.000152326	0.000500024	0.000223007	9.181e-06
-0.000492678	0.00088991	-0.000609958	0.000332194	-0.000564408	0.000597704	-0.000347193	0.000532428	0.000468403	0.000274072	0.00102548	0.00110724	0.000730937	0.000534765	0.000698693	0.000197001	1.04202e-05	-0.000475042	0.00013628	0.000407784	-0.000191334	0.000317758	-0.000364172	-0.000736648	-0.000353861	0.00011602	-0.000527835	0.000150701	0.000494492	0.000227696	8.47609e-06
-0.00049235	0.000889227	-0.000601644	0.000339017	-0.00054982	5.83201e-05	-0.000346812	0.0005304	0.000473761	0.000273058	0.00102557	0.00111451	0.000730961	0.000535609	0.000698702	0.000246498	-1.68475e-05	-0.000470714	0.000135994	0.000539747	-0.0001881	0.000317281	-0.000381756	-0.000732348	-0.000355844	0.000147405	-0.000527771	0.000153606	0.000492482	0.000224633	8.2737e-06
-0.00049146	0.000889951	-0.000598496	0.000347059	-0.000552605	0.000348202	-0.000321992	0.000531072	0.000469501	0.000273908	0.00102572	0.00110932	0.000480885	0.000536517	0.000698697	0.000216028	-3.18541e-05	-0.00046572	8.62084e-05	0.000439072	-0.000196887	0.000316923	-0.00038524	-0.000729243	-0.000354029	0.000124023	-0.00048565	0.000152979	0.000501966	0.000225978	7.89718e-06
-0.000382236	0.000889698	-0.000596338	0.000334406	-0.000528435	0.00034885	-0.000275943	0.000531557	0.000463733	0.000277609	0.000829015	0.00110794	0.000568869	0.000532519	0.000698706	0.000232742	-3.50723e-05	-0.000465234	0.000115714	0.000478259	-0.000188633	0.000301827	-0.00036464	-0.000736379	-0.000405336	0.000124209	-0.000501493	0.000152421	0.000486762	0.000245661	7.53463e-06
-0.00043714	0.000889797	-0.000601123	0.000345537	-0.000534706	0.000323152	-0.000202954	0.000531903	0.000458387	0.000321072	0.000838924	0.00111265	0.000492255	0.000522996	0.000698655	0.000226644	-6.12459e-05	-0.000465633	9.54894e-05	0.000465579	-0.000188043	0.000306882	-0.000376245	-0.000732802	-0.000369076	0.000124513	-0.000442985	0.000152823	0.000493704	0.000230011	7.41083e-06
-0.000458207	0.000887606	-0.000600301	0.000345212	-0.000527607	0.000333468	-0.000151331	0.000531585	0.000459854	0.000279389	0.000845536	0.00111241	0.000517806	0.000531049	0.000698662	0.000230288	-3.78856e-05	-0.00046864	9.21343e-05	0.000461292	-0.000196521	0.000310527	-0.000369688	-0.000660627	-0.000361879	0.000128099	-0.000495401	0.000152038	0.000488287	0.000225142	7.36109e-06
-0.000445565	0.000889105	-0.0005996	0.000360193	-0.000530369	0.000341707	-0.000160029	0.000531681	0.000454948	0.000286472	0.000850049	0.000534306	0.000521236	0.000530939	0.000693147	0.000232604	-5.54004e-05	-0.000461451	6.51403e-05	0.000467179	-0.000192602	0.000313924	-0.000380913	-0.00068327	-0.000398904	0.000126369	-0.000470653	0.000152868	0.000489355	0.000224515	6.46585e-06
-0.000425258	0.000889224	-0.00059956	0.000355091	-0.000530417	0.00029865	-0.000163631	0.000531085	0.000456718	0.000302165	0.000839152	0.000132995	0.000499838	0.000529603	0.000695404	0.000231915	-6.47307e-05	-0.00039494	8.11138e-05	0.000481012	-0.000193342	0.000339209	-0.000357732	-0.000655136	-0.000373901	0.000124838	-0.000477667	0.000152799	0.000482905	0.000173536	6.00389e-06
-0.000425258	0.000889224	-0.00059956	0.000355091	-0.000530417	0.00029865	-0.000163631	0.000531085	0.000456718	0.000302165	0.000839152	0.000132995	0.000499838	0.000529603	0.000695404	0.000231915	-6.47307e-05	-0.00039494	8.11138e-05	0.000481012	-0.000193342	0.000339209	-0.000357732	-0.000655136	-0.000373901	0.000124838	-0.000477667	0.000152799	0.000482905	0.000173536	6.00389e-06
-0.00043612	0.000889224	-0.000599598	0.000349036	-0.000530404	0.000310347	-0.00017098	0.000531514	0.000377764	0.000297153	0.000842963	0.000158658	0.000491622	0.000531013	0.000695277	0.000231664	-5.94066e-05	-0.000395423	2.21917e-05	0.000479151	-0.000192919	0.000318189	-0.000366715	-0.00066024	-0.000375749	0.00012561	-0.000477387	0.000152577	0.000484011	0.000177678	5.95197e-06
-0.000434774	0.000889057	-0.000598895	0.000352994	-0.000530648	0.000301156	-0.000140519	0.000531479	0.000381383	0.000302825	0.000840432	0.000159275	0.000501076	0.000530694	0.000695039	0.000232561	-5.89492e-05	-0.000364627	4.03734e-05	0.000479652	-0.000192781	0.000331516	-0.000362602	-0.000660562	-0.000372654	0.000126028	-0.000477297	0.000152421	0.000484412	0.000183036	5.93293e-06
-8.13873e-05	0.000889177	-0.000411861	0.000351138	-0.00052999	0.000299102	-0.000170501	0.000531245	0.000375421	0.000297816	0.000851296	0.00016456	0.000496357	0.000531937	0.000693897	0.000233974	-5.77733e-05	-0.000411732	2.57703e-05	0.000478155	-0.000192046	0.000319156	-0.000366647	-0.000528629	-0.000338148	0.000126432	-0.000477475	0.000152503	0.0004844	0.000190008	5.42591e-06
-3.94119e-05	0.000888821	-0.00045598	0.00035318	-0.000529817	0.000298793	-0.000161276	0.000531271	0.000386643	0.000302672	0.000844463	0.000163463	0.00049825	0.000532101	0.000688577	0.000234483	-5.84949e-05	-0.000411468	5.01801e-05	0.000477606	-0.000191773	0.000323347	-0.000366174	-0.000409981	-0.000333144	0.000126584	-0.000477222	0.000152483	0.000484636	0.000188963	5.33933e-06
-8.69209e-05	0.00088955	-0.000453347	0.000352169	-0.000529588	0.000301918	-0.000164244	0.000531084	0.000385196	0.000301037	0.000846301	0.00016568	0.000494243	0.000531648	0.000685424	0.000234629	-5.81801e-05	-0.000386766	4.0086e-05	0.000354747	-0.000191255	0.000325675	-0.000366156	-0.000463044	-0.000331245	0.00012639	-0.00047723	0.000152477	0.000456978	0.000188873	5.23625e-06
-8.52202e-05	0.000889007	-0.000273395	0.000351643	-0.000529876	0.000296348	-0.000164146	0.000531182	0.000377905	0.000303658	0.000842245	0.000169828	0.000495733	0.000532099	0.000687268	0.000233861	-5.49097e-05	-0.000105632	4.34624e-05	0.000434843	-0.00019115	0.000322618	-0.00036673	-0.000426198	-0.000339995	0.000126436	-0.000476879	0.000161066	0.00042876	-6.32436e-05	4.93751e-06
-4.07372e-05	0.000889259	-0.000313278	0.000204786	-0.000530257	0.000297877	-0.000165631	0.000531706	0.000367349	0.000302032	0.000843222	0.000133751	0.000494861	0.000536739	0.000686986	0.000247639	-5.86035e-05	-0.000178087	4.77777e-05	0.000345244	-0.00019136	0.000322688	-0.000366097	-0.000405168	-0.000345114	0.000126044	-0.000476798	0.000160122	0.000408395	9.54278e-05	4.79332e-06
-3.93781e-05	0.0008892	-0.000268535	0.000228636	-0.00053008	0.000298629	-0.000165148	0.000531683	0.000369514	0.000302307	0.000842869	0.000142913	0.00049512	0.000535708	0.000686981	0.000238516	-5.81809e-05	-0.00016117	4.56146e-05	0.000346242	-0.000191505	0.000323151	-0.000366313	-0.00041002	-0.000343915	0.000126201	-0.0004769	0.000160381	0.000416851	8.3999e-05	4.77938e-06
-3.93781e-05	0.0008892	-0.000268535	0.000228636	-0.00053008	0.000298629	-0.000165148	0.000531683	0.000369514	0.000302307	0.000842869	0.000142913	0.00049512	0.000535708	0.000686981	0.000238516	-5.81809e-05	-0.00016117	4.56146e-05	0.000346242	-0.000191505	0.000323151	-0.000366313	-0.00041002	-0.000343915	0.000126201	-0.0004769	0.000160381	0.000416851	8.3999e-05	4.77938e-06
-4.02491e-05	0.000890064	-4.7069e-05	0.000219479	-0.000484009	0.000298603	-0.000164854	0.000532686	0.000371954	0.000281253	0.000843564	0.000144208	0.000494161	0.00053594	0.000687037	0.000238568	-5.6165e-05	-0.000151922	5.44981e-05	0.000349869	-0.000191399	0.000322125	-0.000366156	-0.000413321	-0.000339838	0.000126304	-0.00047538	0.000162555	0.000419391	7.17471e-05	4.65059e-06
-3.85633e-05	0.000890459	-0.000103572	0.000237228	-0.000498792	0.000298693	-0.000134451	0.000532193	0.000369027	0.000301378	0.000843613	0.000131956	0.000481891	0.000535127	0.00068788	0.000243926	-7.80919e-05	-0.000154939	4.26808e-05	0.000357305	-0.000191075	0.000318966	-0.000360025	-0.000314404	-0.000339306	0.000129891	-0.000476538	0.000162631	0.000416612	5.70442e-05	4.59676e-06
-4.69467e-05	0.000657116	-7.49497e-05	0.000227562	-0.000491822	0.00029878	-0.000165253	0.000531214	0.000371535	0.000299533	0.000833769	0.00014386	0.000490989	0.000529951	0.000661696	0.000239518	-5.82608e-05	-0.000146301	1.29315e-05	0.000355621	-0.000179938	0.000322435	-0.000364873	-0.000415274	-0.000351028	0.0001287	-0.000474146	0.000162634	0.000421397	8.43765e-05	4.26192e-06
-3.99806e-05	0.000695262	-7.77402e-05	0.0002364	-0.000503466	0.000299031	-0.000159114	0.000532326	0.000374674	0.000266079	0.000842189	0.000141828	0.00048845	0.000531884	0.000679894	0.000239274	-6.92368e-05	-0.000145594	1.07743e-05	0.0003572	-0.000185361	0.000321987	-0.00035959	-0.000370197	-0.000123166	0.000128996	-0.000475307	0.000162691	0.000418349	7.67106e-05	4.20325e-06
-3.68991e-05	0.000684323	-7.66822e-05	0.000234872	-0.000495308	0.000293658	-0.000157935	0.000532854	0.000375217	0.000268472	0.000841302	0.000135208	0.00048921	0.000532425	0.000680155	0.000236203	-7.04186e-05	-0.000126137	-2.88001e-05	0.000320368	-0.000190512	0.000322394	-0.000362697	-0.00037596	-0.000106876	0.000130034	-0.00047455	0.000162302	0.000418391	7.44818e-05	4.14922e-06
-2.92162e-05	0.000673929	-7.39271e-05	0.000234257	-0.000492043	0.000285266	-0.000157911	0.000532162	0.000373899	0.000285686	0.000841935	0.00013631	0.000488077	0.000531326	0.000678372	0.00023639	-7.34248e-05	-0.000144713	8.98985e-06	0.000259705	-0.000188062	0.000323098	-0.000363551	-0.000378116	-9.72117e-05	0.000129413	-0.000474552	0.000162655	0.000419487	9.33708e-05	4.10374e-06
-3.5894e-05	0.000687156	-7.21282e-05	0.000232668	-0.000193152	0.000287401	-0.000149331	0.000532866	0.000371948	0.000277286	0.000840886	0.000137724	0.000489545	0.000532073	0.000663921	0.000237888	-6.81746e-05	-0.000135981	1.52793e-06	0.000277035	-0.000194819	0.000322786	-0.000362973	-0.000347616	-0.000137743	0.000129183	-0.000475086	0.000163722	0.000423938	7.92395e-05	3.88919e-06
-3.07305e-05	0.000682504	-7.24815e-05	0.00023291	-0.000173963	0.000281403	-0.000154948	0.000532233	0.0003683	0.00027163	0.000841429	0.000137497	0.000487963	0.000531445	0.000677281	0.000236921	-7.063e-05	-0.00012517	7.27775e-07	0.000285697	-0.000187189	0.000323239	-0.000362251	-0.00037106	-9.79853e-05	0.00012923	-0.000474928	0.000162619	0.000419149	8.36033e-05	3.8864e-06
-3.33898e-05	0.000695832	-7.39151e-05	0.000233153	-0.000204705	0.000286025	-0.000154342	0.000534212	0.000370712	0.000277882	0.00056072	0.000135648	0.000488265	0.000527794	0.000676721	0.000213224	-6.79466e-05	-0.000124981	1.19689e-05	0.000277953	-0.000188309	0.0003231	-0.000361711	-0.000358454	-0.000112884	0.000129135	-0.000475171	0.000153811	0.00042146	8.22732e-05	3.50595e-06
-3.31652e-05	0.000686604	-7.49169e-05	0.000233613	-0.000223062	0.000284291	-0.000152341	0.000534545	0.0003721	0.000274306	0.000433156	0.000135484	0.000488291	0.000531005	0.000675938	0.000213171	-6.94723e-05	-0.000124311	9.6482e-06	0.000279533	-0.000190225	0.000281032	-0.00036041	-0.000369298	-0.000113336	0.000129218	-0.000474359	0.000159809	0.000424095	8.17458e-05	3.36124e-06
-3.26728e-05	0.000690193	-7.47875e-05	0.000233495	-0.000205691	0.000251006	-0.000147826	0.000533865	0.000371395	0.000274758	0.000437025	0.000135927	0.000488522	0.000521693	0.000675906	0.000231755	-7.08171e-05	-0.000130113	2.29031e-06	0.000282573	-0.000191034	0.000247978	-0.000360517	-0.000368263	-0.000117181	0.000129118	-0.000474508	0.000155975	0.000423249	8.49225e-05	3.32561e-06
-2.21237e-05	0.000690869	-7.52711e-05	0.000233505	-0.000211617	0.000249501	-0.000149598	0.000519498	0.000370913	0.000275031	0.000414088	0.000136286	0.000488398	0.000528331	0.000676261	0.000227072	-7.23502e-05	-0.000127275	1.06581e-05	0.000281592	-0.000190844	0.000271262	-0.00036067	-0.000368403	-0.000115645	0.000124591	-0.000167889	0.000159981	0.000423718	8.41992e-05	3.11304e-06
-2.50058e-05	0.000689883	-7.52688e-05	0.000233527	-0.000186897	0.000252363	-0.000149818	0.000519483	0.00037093	0.000275024	0.000424083	0.000136196	0.000488399	0.000528029	0.000676422	0.000228488	-7.49785e-05	-0.000127206	7.3503e-06	0.000281581	-0.000190875	0.000263938	-0.000360652	-0.000368027	-0.00011551	0.000123792	-0.000176389	0.000159958	0.000423726	8.33967e-05	3.11103e-06
-2.18582e-05	0.000689172	-7.49984e-05	0.000233603	-0.000184157	0.000254009	-0.000149602	0.000519179	0.000370962	0.00027499	0.000418075	0.000136224	0.000488408	0.000527883	0.000676315	0.00022445	-7.20142e-05	-0.000125105	6.22654e-06	0.000281891	-0.000190866	0.000251942	-0.000360536	-0.000367185	-0.000116987	0.000124778	-0.000166777	0.000159551	0.000424034	8.38246e-05	3.09196e-06
-4.01405e-05	0.000690445	-7.51106e-05	0.000233536	-0.000192986	0.000219581	-0.000149712	0.000437992	0.000368869	0.000275034	0.000418348	0.000136143	0.000490653	0.000527989	0.000676341	0.000224465	-8.36304e-05	-0.000125006	7.02626e-06	0.000281814	-0.000190843	0.000251953	-0.00036284	-0.000367407	-0.000102653	0.00012672	-0.000195622	0.000159887	0.000423643	8.38613e-05	3.01637e-06
-2.87257e-05	0.000688447	-7.42884e-05	0.000233563	-0.000188856	0.000241731	-0.000149786	0.000446431	0.000370573	0.000275033	0.000420701	0.000136229	0.000454253	0.000527329	0.000676545	0.000224641	-7.59492e-05	-0.000125413	5.13991e-06	0.000282317	-0.000190882	0.000244665	-0.000361952	-0.000367299	-0.000108982	0.000114694	-0.000165513	0.000159054	0.000423952	8.37524e-05	2.97972e-06
-2.91286e-05	0.00069006	-7.50862e-05	0.000233577	-0.000191433	0.00023677	-0.000149683	0.000438858	0.000369308	0.000275017	0.000420217	0.000136144	0.000442259	0.000527955	0.000676495	0.000224629	-7.6885e-05	-0.00012537	5.41027e-06	0.000282281	-0.000191184	0.000248787	-0.000361045	-0.000367464	-0.000109291	0.000126434	-0.000165297	0.000159673	0.000424156	8.3824e-05	2.96736e-06
-2.99135e-05	0.000689598	-7.13768e-05	0.000233641	-0.000186457	0.000241133	-0.000149874	0.000445224	0.000370209	1.05399e-05	0.000422508	5.7605e-05	0.000447689	0.000527909	0.000478367	0.000225721	-7.65128e-05	-0.000125453	6.03396e-06	0.000282564	-0.000189819	0.000246894	-0.000361316	-0.000367447	-0.000110985	0.000141155	-0.00013963	0.000161478	0.000423876	8.38551e-05	2.65616e-06
-3.00056e-05	0.000666241	-7.42981e-05	0.000233755	-0.000186196	0.000241554	-0.000149895	0.000450131	0.000371343	0.000146101	0.000422367	8.2835e-05	0.000450808	0.000530015	0.000375165	0.00022575	-7.48874e-05	-0.000125872	5.1167e-06	0.000282618	-0.000151473	0.000245681	-0.00036341	-0.000280219	-0.000112257	0.000151179	-3.78272e-05	0.000163723	0.000427308	8.41369e-05	2.492e-06
-2.60608e-05	0.000640624	-7.44155e-05	0.000234013	-0.00018627	0.000243724	-0.000149849	0.000451789	0.000372013	-7.91905e-06	0.000422701	6.58936e-05	0.000453115	0.000529943	0.000341162	0.000225707	-7.48603e-05	-0.000125664	5.21306e-06	0.000282407	-0.000173365	0.000245614	-0.00036317	-0.000247047	-0.000112469	0.000129346	-1.25818e-05	0.000157354	0.000428649	8.41321e-05	2.39661e-06
-2.63583e-05	0.000640624	-7.44168e-05	0.000234006	-0.000186446	0.000243707	-0.000149852	0.000451707	0.000371934	9.32179e-07	0.0004227	6.97696e-05	0.000453754	0.000529945	0.000341885	0.000225694	-7.48605e-05	-0.000125723	5.19462e-06	0.000282408	-0.000168675	0.000245622	-0.00036315	-0.000248231	-0.000112465	0.000129352	-1.27196e-05	0.000157344	0.000427803	8.41292e-05	2.39634e-06
-2.72847e-05	0.000631508	-7.44878e-05	0.000236253	-0.00018582	0.000241846	-0.000149977	0.000457819	0.000307958	-1.42391e-05	0.000424137	7.25675e-05	0.000451713	0.00053088	0.000367555	0.00022581	-7.49749e-05	-0.000125476	-1.21888e-05	0.000282483	-9.5143e-05	0.000246434	-0.000362059	-0.000263604	-0.000100251	0.00013447	-2.85724e-05	0.000156142	0.00035719	8.35283e-05	2.29774e-06
-1.00198e-05	0.000635074	-7.10948e-05	0.000234557	-0.000186907	0.000242348	-0.000149879	0.000457568	0.000345428	-4.26794e-07	0.000432468	6.40985e-05	0.000452631	0.000529969	0.000168931	0.000225949	-7.57204e-05	-0.00012492	-2.11062e-06	0.000281801	-0.000123641	0.000246547	-0.000362668	-0.000245158	-0.00011056	0.000139538	-2.75305e-05	0.000155836	0.000378484	8.33863e-05	2.24018e-06
-1.59155e-05	0.000600995	-7.30819e-05	0.000229707	-0.000186435	0.000279275	-0.000149851	0.000456249	0.000349193	-1.30831e-05	0.000422449	6.54242e-05	0.000453278	0.000504445	0.000215502	0.000225756	-7.6159e-05	-0.000125957	1.38245e-08	0.000281589	-7.94486e-05	0.0002456	-0.000362025	-6.29696e-05	-0.000108575	0.000132186	-1.31527e-05	0.000154436	0.000376804	8.3855e-05	2.13002e-06
-2.46335e-05	0.000601036	-7.33485e-05	0.000230795	-0.000186502	0.00025154	-0.000149861	0.000455291	0.000338177	-8.53525e-06	0.000422176	6.80701e-05	0.000453261	0.000500091	0.000192166	0.000225771	-7.7039e-05	-0.000125518	-2.34347e-06	0.000278576	-0.000108599	0.000236183	-0.000362065	-0.000130031	-0.000111223	0.000132438	-2.04323e-05	0.00015547	0.000375805	8.36424e-05	2.10664e-06
-5.46465e-05	0.000545719	-7.28215e-05	0.000230028	-0.000186448	0.000258772	-0.000149892	0.000458963	0.000345413	-1.2793e-05	0.000423174	6.8043e-05	0.000452685	0.000502071	0.00024156	0.000179603	-9.40518e-05	-0.000122546	6.98715e-06	0.000278445	-0.000111059	0.000200901	-0.000363289	-0.000119861	-0.000101584	0.000124309	-2.48716e-05	0.000155937	0.000340291	8.38548e-05	2.01866e-06
-3.79832e-05	0.000544413	-7.26e-05	0.000229153	-0.00018643	0.000253473	-0.000149923	0.000457603	0.000343591	-1.62184e-05	0.000423913	6.8919e-05	0.000452805	0.000506441	0.000176809	0.000166882	-9.14221e-05	-0.000121604	8.01063e-06	0.00027971	-0.000108219	0.000208586	-0.000365104	-0.000129169	-9.61608e-05	0.000128939	-2.36603e-05	0.000154202	0.000346927	8.34558e-05	1.99407e-06
-2.44555e-05	0.000558545	-7.31751e-05	0.000230123	-0.000169235	0.000252879	-0.00014962	0.000455688	0.000336748	-1.47163e-05	0.000396921	6.64688e-05	0.000279278	0.000510915	0.000187933	0.00015628	-7.72126e-05	-0.000128753	4.02254e-06	0.000279243	-0.00010502	0.000167474	-0.000363576	-0.00011217	-0.0001046	0.000131529	-2.6903e-05	0.00015576	0.000349668	8.38328e-05	1.83476e-06
-2.65158e-05	0.000562677	-7.34866e-05	0.000230331	-0.000171664	0.000255827	-0.000151536	0.000455398	0.000345755	-2.14546e-05	0.000405889	6.76639e-05	0.000283722	0.000506742	0.000223428	0.000160366	-7.99467e-05	-0.000125291	3.14308e-06	0.000279311	-9.84335e-05	0.000156947	-0.000287043	-0.000113228	-0.000100902	0.000129414	-2.55782e-05	0.000155688	0.000245809	8.61877e-05	1.7526e-06
-2.75964e-05	0.000442688	-7.41464e-05	0.00023016	-0.000178077	0.000256448	-0.000151313	0.00045577	0.000343819	-2.17968e-05	0.000405297	6.53693e-05	0.000292406	0.000507627	0.000221885	0.000149923	-6.28126e-05	-0.000125064	9.45937e-07	0.000279429	-0.000103407	0.000168648	-0.000331325	-8.6729e-05	-0.000103704	0.000129872	-2.45561e-05	0.000154233	0.000242042	8.44709e-05	1.65726e-06
-3.58104e-05	0.000409549	-7.37767e-05	0.000230496	-0.000157336	0.00025428	-0.000175693	0.00045633	0.00018578	-1.65443e-05	0.000401276	6.41718e-05	0.000294919	0.00050896	0.000207474	0.000168595	-8.01885e-05	-0.000125487	3.27046e-06	0.000279435	-0.000106913	0.000172443	-0.000363729	-9.79213e-05	-0.000102355	0.000130155	-2.47923e-05	0.000152363	0.000253535	8.59499e-05	1.57976e-06
-3.35455e-05	0.000433388	-7.4167e-05	0.000230171	-0.000164511	0.000256394	-0.000154397	0.00045004	0.000229366	-2.05298e-05	6.04857e-05	6.41525e-05	0.000288396	0.000508552	0.000209194	0.000162126	-6.78522e-05	-0.000125404	2.2112e-06	0.000279345	-0.000116287	0.000173516	-0.000344611	-0.000101862	-0.000102277	0.000129821	-2.52246e-05	0.0001558	0.000241824	8.66409e-05	1.4286e-06
-2.99367e-05	0.000426278	-7.43848e-05	0.000230182	-0.000172006	0.000256496	-0.000152593	0.000450427	0.000221753	-2.08598e-05	9.06724e-05	6.60248e-05	0.000291148	0.000508956	0.0002065	0.000160706	-6.66167e-05	-0.000125072	-3.74311e-06	0.000279226	-0.000111951	0.00017298	-0.0003159	-9.14741e-05	-0.000102612	0.000129399	-2.58479e-05	0.00015549	0.00025229	8.59337e-05	1.40896e-06
-3.10941e-05	0.000418973	-7.43366e-05	0.000230224	-0.000167186	0.000255781	-0.000155082	0.000453543	0.000226239	-1.81415e-05	8.18389e-05	6.51734e-05	0.00029181	0.000507938	0.000206614	0.000159779	-6.34007e-05	-0.000125098	-1.8268e-08	0.000279193	-0.000111798	0.000171443	-0.000321191	-9.34536e-05	-0.000102502	0.000129916	-2.59733e-05	0.000154845	0.000247864	8.6294e-05	1.40432e-06
-3.16654e-05	0.000417806	-7.41605e-05	0.000230251	-0.000166658	0.000255289	-0.00015435	0.000453298	0.00022592	-1.83521e-05	8.42884e-05	6.50418e-05	0.00021641	0.000507968	0.000211901	0.000161722	-5.55302e-05	-0.000129439	3.38898e-07	0.000279225	-0.000110451	0.000170515	-0.000327435	-8.9531e-05	-0.000102784	0.000129821	-2.56489e-05	0.000154833	0.000249315	8.61045e-05	1.37089e-06
-3.02068e-05	0.000423364	-7.43175e-05	0.000230588	-0.000164211	0.000256019	-0.000155086	0.000452125	0.000224908	-1.90909e-05	6.63106e-05	6.57972e-05	0.000271654	0.000222984	0.000209053	0.00016069	-6.48158e-05	-0.000126321	-2.80516e-07	0.000279242	-0.00011158	0.000171976	-0.000322325	-9.44753e-05	-0.000102687	0.000129748	-2.20118e-05	0.00015797	0.000246666	8.64421e-05	1.18665e-06
-3.08491e-05	0.000420459	-7.42989e-05	0.000230556	-0.000166128	0.000249909	-0.000154497	0.000452492	0.000225397	-1.9501e-05	7.97896e-05	6.61944e-05	0.000240971	0.000220231	0.000209745	0.000160206	-6.49521e-05	-0.000125334	-2.48521e-07	0.000279036	-0.00011148	0.000170767	-0.000322002	-9.54322e-05	-9.29758e-05	0.000129993	-2.53151e-05	0.000156925	0.000249088	8.65588e-05	1.16576e-06
-2.04172e-05	0.000420034	-7.42948e-05	0.00023033	-0.000166185	0.000252585	-0.000154975	0.000452498	0.000224564	-1.91738e-05	6.96971e-05	6.61065e-05	0.000242382	0.00022982	0.000209845	0.000129237	-6.49256e-05	-0.00012554	-1.04451e-06	0.000279235	-0.000111596	0.0001705	-0.000326255	-9.43317e-05	-9.83672e-05	0.000129274	-2.39728e-05	0.000158299	0.000117326	3.94795e-05	1.11009e-06
-2.07301e-05	0.000420743	-6.08983e-05	0.000230582	-3.66134e-05	0.000252654	-0.000161998	0.000452279	0.000224461	-1.95063e-05	7.20225e-05	8.00208e-06	0.000255345	0.000244695	0.000206977	0.000165414	-6.28659e-05	-0.000125621	-1.22622e-07	0.000279149	-0.000111881	0.000170531	-0.00032192	-9.38682e-05	-0.000100992	0.000128727	-2.30219e-05	5.52467e-05	0.000124208	8.62882e-05	1.08652e-06
-2.15253e-05	0.000420217	-6.63737e-05	0.000230706	-2.95025e-05	0.000254006	-0.00016164	0.000452478	0.000224334	-1.94534e-05	7.39965e-05	1.03413e-05	0.000250498	0.000217878	0.000208227	0.000148482	-6.38058e-05	-0.000125545	-6.77203e-07	0.000279189	-0.000111411	0.000170756	-0.000322486	-9.45667e-05	-9.98584e-05	0.000128516	-2.21919e-05	7.73131e-05	0.000119348	6.07357e-05	1.06602e-06
-2.71557e-05	0.00042004	-7.1364e-05	0.000232189	-9.6734e-05	0.000148386	-0.00015742	0.000454525	7.9345e-05	-1.94728e-05	7.37922e-05	6.51241e-06	0.000250099	0.000209382	0.000209189	0.000158835	-6.32405e-05	-0.000125623	4.87513e-05	0.0002792	-0.000111455	0.000170835	-0.000322157	-9.42935e-05	-0.000101066	0.000128604	-1.32811e-05	9.62323e-05	0.000133112	8.63273e-05	1.00222e-06
-1.97904e-05	0.000418666	-6.72114e-05	0.000231441	-8.55767e-05	0.000137161	-0.000157156	0.000431944	0.000132757	-1.94697e-05	7.8843e-05	4.27099e-05	0.000244794	0.000195782	0.00020155	8.44653e-05	-6.3231e-05	-0.000148471	2.17893e-05	0.000284934	-0.000107797	0.000171106	-0.000324917	-9.57556e-05	-9.99898e-05	0.000128463	-1.66351e-05	0.00010307	0.000130773	8.42866e-05	9.68168e-07
-2.18302e-05	0.000419177	-6.94382e-05	0.000232013	-4.38679e-05	0.000128875	-0.000157749	0.000423062	0.000125132	-1.94992e-05	7.47022e-05	-2.75356e-06	0.000244513	0.000199012	0.000209036	7.19121e-05	-6.33355e-05	-0.000144011	2.82053e-05	0.000242392	-0.000110807	0.00017071	-0.000326315	-9.47688e-05	-9.62909e-05	0.000127907	-1.71763e-05	0.000112553	0.000129281	8.46737e-05	9.30784e-07
-8.88939e-06	0.000419347	-6.94735e-05	0.000231706	-5.10218e-05	0.000132065	-0.000157515	0.000424125	0.000118641	-1.95026e-05	7.48346e-05	1.14541e-05	0.000244735	0.000198045	0.00020901	8.44229e-05	-6.35058e-05	-0.000138831	2.54364e-05	0.000232022	-0.000110751	0.000170761	-0.000325704	-9.47659e-05	-9.75165e-05	0.000127909	-1.80927e-05	9.98928e-05	0.000129454	8.45908e-05	9.23667e-07
-1.61729e-05	0.000419232	-7.01978e-05	0.000231968	-6.60586e-05	0.000147883	-0.000157521	0.000427154	0.00012291	-1.95357e-05	7.44862e-05	1.73955e-06	0.000228297	0.000199215	0.000206806	0.000107638	-6.33551e-05	-0.000132819	2.33177e-05	0.000182244	-0.000110264	0.000170898	-0.000325011	-9.51007e-05	-9.7627e-05	0.000127594	-1.74275e-05	8.98489e-05	0.000129645	8.3869e-05	9.04942e-07
-1.62167e-05	0.000417596	-7.00745e-05	0.000231927	-5.90513e-05	0.000144742	-0.000157405	0.000432311	0.000128977	-1.94963e-05	7.54752e-05	4.08687e-06	0.000191602	0.000199646	0.00019765	9.09114e-05	-6.34258e-05	-5.71299e-05	-8.91031e-05	0.000191049	-0.000110674	0.00017082	-0.000173469	-9.49251e-05	-9.76199e-05	0.000127742	-1.80142e-05	9.79721e-05	0.000127941	8.36819e-05	8.07483e-07
-1.97762e-05	0.000416903	-7.01675e-05	0.000231867	-6.44376e-05	0.000148982	-9.74918e-05	0.000426817	0.000127774	-1.94233e-05	7.53883e-05	1.76229e-05	0.000199964	0.000198165	0.000185377	8.40685e-05	-6.34239e-05	-9.76892e-06	-5.20124e-05	0.000207206	-0.000105458	0.000170331	-0.00013205	-9.48368e-05	-8.72979e-05	0.000127447	-1.80067e-05	0.00010207	0.000122318	8.43111e-05	7.67294e-07
-1.98718e-05	0.000416949	-7.01241e-05	0.000231837	-6.45413e-05	0.000146852	-9.7669e-05	0.000426821	0.000127934	-1.94233e-05	7.47284e-05	1.66064e-05	0.000201103	0.000198166	0.000186407	8.4089e-05	-6.33947e-05	-1.7355e-05	-3.09091e-05	0.000207213	-0.000105478	0.000170355	-0.000133983	-9.4854e-05	-8.77555e-05	0.000127444	-1.79885e-05	0.000101944	0.000122478	8.41885e-05	7.66545e-07
-1.93586e-05	0.000414853	-7.01316e-05	0.000231899	-6.32914e-05	0.000147176	-9.78321e-05	0.000427399	0.000129831	-1.94533e-05	7.4535e-05	1.18428e-05	0.000198472	0.000198385	0.000188257	8.30066e-05	-6.34096e-05	-2.00625e-05	-3.10224e-05	0.00020527	-0.000108192	0.000170538	-0.000103499	-9.48385e-05	-9.03786e-05	0.000127396	-1.78296e-05	0.000102665	0.000121893	8.41681e-05	7.58304e-07
-1.95666e-05	0.000416404	-7.03911e-05	0.000231914	-6.28031e-05	4.12462e-05	-0.000103171	0.000431395	0.00010093	-1.68878e-06	8.9253e-06	2.64736e-05	0.000191851	0.000199306	0.000174978	8.29508e-05	-6.34022e-05	-4.39094e-05	-2.96498e-05	0.00020636	-0.000108309	0.00017059	-0.000125393	-9.4983e-05	-8.95516e-05	0.000128412	-1.81472e-05	0.00010263	0.000119887	8.54122e-05	7.31932e-07
-1.90455e-05	0.00041622	-7.03617e-05	0.000231875	-6.29071e-05	0.000119004	-9.89718e-05	0.000428416	0.000116299	-1.50875e-05	4.62565e-05	1.43527e-05	0.000194237	0.000198887	0.000186983	8.07632e-05	-6.33941e-05	-3.06173e-05	-2.45913e-05	8.00525e-05	-0.000107419	0.000169544	-0.000115519	-9.49228e-05	-9.08505e-05	5.68901e-05	-1.31494e-05	0.000102072	0.000114918	8.43094e-05	6.95646e-07
-1.61198e-05	0.000416013	-7.03163e-05	0.000231905	-6.28224e-05	0.000103907	-0.000103466	0.000430269	0.000112947	-1.32284e-05	2.4509e-05	1.76467e-05	0.00015239	7.39541e-05	0.000182744	8.2255e-05	-6.15073e-05	-3.45075e-05	-2.73444e-05	9.2571e-05	-0.000107768	0.000169435	-0.000118745	-9.48708e-05	-8.77666e-05	7.23843e-05	-1.44478e-05	0.000102369	0.000118821	8.49729e-05	6.48012e-07
-1.73441e-05	0.000416355	-7.02958e-05	0.000231885	-6.27062e-05	8.55105e-05	-0.000104381	0.000429631	0.000106025	-1.40729e-05	4.19556e-05	1.8339e-05	0.000129348	6.13877e-05	0.000175788	8.19735e-05	-6.21651e-05	-3.6398e-05	-2.81558e-05	0.000111714	-0.00010784	0.000168573	-0.000120161	-9.48966e-05	-8.677e-05	9.66417e-05	-1.6361e-05	0.000102348	0.000118037	8.50831e-05	6.41479e-07
-1.22776e-05	0.000416354	-7.02103e-05	0.0002319	-6.26859e-05	5.52409e-05	-0.000104022	0.000429445	0.000104785	-1.12118e-05	4.14393e-05	1.81332e-05	0.000141602	8.10575e-05	0.000177875	8.29836e-05	-6.1189e-05	-2.77864e-05	-2.86614e-05	9.83125e-05	-0.000107802	0.0001685	-0.000119472	-9.48942e-05	-8.94099e-05	6.10329e-05	-1.63387e-05	0.000102303	0.000118873	8.48426e-05	6.34808e-07
-1.1567e-05	0.000416336	-7.02324e-05	0.000231893	-6.27212e-05	6.38557e-05	-0.000103911	0.000430497	0.000104861	-1.12574e-05	3.94924e-05	1.77045e-05	0.000114738	6.26711e-05	0.00017831	8.22002e-05	-6.09541e-05	-3.1e-05	-2.84431e-05	0.000108787	-0.000107802	0.000168009	-0.000121045	-9.49091e-05	-8.92469e-05	5.82066e-05	-1.6825e-05	0.000102333	0.000118461	8.48967e-05	6.29129e-07
-1.20672e-05	0.00041639	-7.00692e-05	0.000231898	-6.30687e-05	6.68226e-05	-0.000103276	0.00043038	0.000104624	-1.17726e-05	3.80301e-05	1.91633e-05	0.00011867	6.45768e-05	0.000179026	8.26726e-05	-6.15061e-05	-3.13157e-05	-2.6949e-05	0.000102521	-0.000107807	0.000168127	-0.000120069	-9.49078e-05	-8.94153e-05	5.7549e-05	-1.65594e-05	0.000102293	0.000118168	2.66445e-05	6.22617e-07
-1.17432e-05	0.000416228	-7.0117e-05	0.000231918	-6.29888e-05	5.84457e-05	-0.00010238	0.000430585	0.000105503	-1.18737e-05	3.65525e-05	1.96756e-05	0.00011554	6.86746e-05	0.000178043	8.22078e-05	-6.12871e-05	-3.00215e-05	-2.73456e-05	8.87319e-05	-0.000107847	0.00016828	-0.000119229	-9.42522e-05	-8.93505e-05	5.02405e-05	-1.66828e-05	0.000102326	0.000118463	4.6386e-05	6.18642e-07
-1.19244e-05	0.000416324	-7.01825e-05	0.000232072	-6.29771e-05	6.0511e-05	-0.00010313	0.000430442	0.000105239	-1.17653e-05	3.81753e-05	1.95806e-05	0.000111077	5.88071e-05	0.000178234	8.24239e-05	-6.12187e-05	-2.91526e-05	-2.74011e-05	8.94455e-05	-0.000107833	0.000168236	-0.000119422	-9.42627e-05	-8.93487e-05	5.10503e-05	-1.66586e-05	0.000102317	0.000118327	3.79315e-05	6.16409e-07
-1.21879e-05	0.00041633	-9.49541e-05	0.000232189	-7.96057e-05	5.70825e-05	-8.50107e-05	0.000334502	0.000105361	-1.18897e-05	3.81516e-05	2.00273e-05	0.000115211	7.05747e-05	0.00017672	8.19077e-05	-6.09773e-05	-3.06721e-05	-2.74269e-05	8.79086e-05	-0.000107852	0.00016836	-0.000119266	-9.44781e-05	-8.94034e-05	5.62496e-05	-1.64222e-05	9.37748e-05	0.000118481	2.71725e-05	5.45676e-07
-1.21179e-05	0.000416321	-8.12087e-05	0.000233983	-9.1378e-05	5.96289e-05	-7.56517e-05	0.000307633	0.000105144	-1.1842e-05	3.85525e-05	1.96705e-05	0.000114044	6.94155e-05	0.000176363	8.20175e-05	-6.10636e-05	-2.96454e-05	-2.76542e-05	9.07827e-05	-0.000107863	0.000168221	-0.000119267	-9.43692e-05	-8.93742e-05	4.83916e-05	-1.64566e-05	8.65885e-05	0.000118356	2.70886e-05	5.2532e-07
-1.21859e-05	0.000415597	-7.9748e-05	0.000141061	-6.99809e-05	6.13137e-05	-9.74352e-05	0.000314583	0.000105226	-1.19025e-05	3.84403e-05	1.98636e-05	0.000113805	6.89694e-05	0.000176905	8.20948e-05	-6.10609e-05	-2.86068e-05	-2.73759e-05	8.96432e-05	-0.000107864	0.000111175	-0.000119273	-9.44512e-05	-8.94025e-05	5.40816e-05	-1.64214e-05	9.25028e-05	0.000118389	2.74857e-05	4.80059e-07
-1.24327e-05	0.000415214	-7.81191e-05	0.000143495	-7.2962e-05	6.22324e-05	-9.08907e-05	0.000331741	0.000105224	-1.18571e-05	3.86125e-05	2.00867e-05	0.000113848	6.76414e-05	9.56203e-05	8.1955e-05	-6.10974e-05	-2.91151e-05	-2.73096e-05	9.10384e-05	-0.000107882	0.00012456	-0.000119368	-9.08712e-05	-8.93794e-05	5.49759e-05	-1.64776e-05	9.48396e-05	0.000118417	2.87458e-05	4.71664e-07
-1.27508e-05	0.000415409	-7.94626e-05	0.000150147	-7.28492e-05	6.1883e-05	-8.46592e-05	0.000332191	0.0001053	-1.1848e-05	3.87475e-05	2.01259e-05	0.000113589	6.91298e-05	0.000109452	8.188e-05	-6.1122e-05	-2.92794e-05	-2.73296e-05	3.88032e-05	-0.000107856	5.583e-05	-0.000119434	-8.81389e-05	-8.93835e-05	6.10493e-05	-1.64912e-05	9.57497e-05	0.000118421	3.06806e-05	4.5749e-07
-1.27045e-05	0.000391106	-7.86046e-05	0.000146139	-7.43545e-05	6.1272e-05	-9.93554e-05	0.000328767	0.00010478	4.80081e-06	3.89838e-05	2.01012e-05	0.000113762	6.84883e-05	0.000115784	7.94164e-05	-6.6427e-05	-2.06215e-05	-2.69786e-05	5.85606e-05	-0.000108176	6.54489e-05	-0.0001209	-9.47094e-05	-8.93582e-05	6.21057e-05	-1.6585e-05	9.61925e-05	0.000117097	2.63734e-05	4.42518e-07
-1.24427e-05	0.000398559	-7.71206e-05	0.000152919	-7.38436e-05	6.20903e-05	-8.13833e-05	0.000174508	0.000105112	-6.79724e-06	3.88368e-05	2.0153e-05	0.000117848	6.36815e-05	0.000112298	8.2097e-05	-5.97325e-05	-2.85009e-05	-2.71968e-05	5.17303e-05	-0.000127267	6.36849e-05	-0.000116719	-5.52699e-05	-8.9424e-05	6.15741e-05	-1.57321e-05	9.19346e-05	0.00011834	2.89429e-05	3.6508e-07
-1.26328e-05	0.000400866	-7.90344e-05	0.000147692	-7.38726e-05	6.15549e-05	-8.99599e-05	7.09581e-05	0.000105227	-9.07208e-06	3.88358e-05	2.01576e-05	0.000114232	6.78504e-05	0.000107719	8.1032e-05	-6.13888e-05	-2.66396e-05	-2.73684e-05	5.32387e-05	-0.000108629	5.70463e-05	-0.000114542	-8.22118e-05	-8.93893e-05	5.87226e-05	-1.59061e-05	9.39712e-05	0.000118302	2.90124e-05	3.38533e-07
-1.26176e-05	0.000393916	-7.80205e-05	0.000149512	-7.37889e-05	6.15054e-05	-9.339e-05	2.5491e-05	0.000113188	-3.32647e-06	3.88488e-05	1.99747e-05	0.000114637	7.39719e-05	0.000110181	7.9811e-05	-6.24224e-05	-2.43084e-05	-1.30747e-05	5.62435e-05	-0.000109676	4.85888e-06	-0.000120108	-8.48907e-05	-2.65049e-05	5.96897e-05	-1.61331e-05	9.53342e-05	0.000117279	2.84309e-05	3.23907e-07
-1.25985e-05	0.000394988	-7.77165e-05	0.000145849	-7.352e-05	6.15733e-05	-8.74076e-05	2.93093e-05	0.000109709	-6.46638e-06	3.88368e-05	1.94325e-05	0.000113676	6.97692e-05	0.000111464	7.87796e-05	-6.25133e-05	-2.50943e-05	-1.45238e-05	5.96139e-05	-0.000110816	2.19639e-05	-0.00011974	-8.03528e-05	-1.38995e-05	5.9547e-05	-1.64174e-05	9.55989e-05	0.000117625	2.85174e-05	3.21222e-07
-1.26118e-05	0.000394436	-7.8104e-05	0.000146141	-7.34379e-05	6.159e-05	-9.05918e-05	3.00457e-05	0.000108882	-5.51703e-06	3.88312e-05	1.96204e-05	0.000114462	7.11668e-05	0.000110577	8.02495e-05	-6.2302e-05	-2.4772e-05	-1.70144e-05	5.73219e-05	-0.000109853	5.38286e-06	-0.000119925	-7.8903e-05	-1.89682e-05	5.95346e-05	-1.63215e-05	9.54451e-05	0.000117827	2.86559e-05	3.20864e-07
-1.25809e-05	0.000194119	-7.82122e-05	0.000146283	-7.36469e-05	6.15327e-05	-9.08349e-05	2.6274e-05	0.00010864	-6.02602e-06	3.88735e-05	1.97037e-05	0.000114354	6.84288e-05	0.000110556	8.04757e-05	-6.21449e-05	-3.08876e-05	-1.92709e-05	6.76914e-05	-0.000110842	1.61513e-05	-0.000120021	-8.77716e-05	-2.61622e-05	6.44546e-05	-1.61485e-05	9.44622e-05	0.00011776	2.86644e-05	2.06842e-07
-1.30371e-05	0.000220098	-7.71108e-05	0.000110589	-7.37838e-05	6.17477e-05	-9.06363e-05	2.4203e-05	0.000108699	-5.10144e-06	4.50388e-05	1.9557e-05	0.000115049	7.07379e-05	0.00011055	7.64176e-05	-6.23264e-05	-2.62651e-05	-1.96287e-05	5.40158e-05	-0.000110447	1.48986e-05	-0.000119785	-8.27392e-05	-2.77658e-05	6.50674e-05	-1.63434e-05	9.46199e-05	0.00011783	2.79843e-05	2.05784e-07
-1.26514e-05	0.000198142	-7.76166e-05	0.000109814	-7.36256e-05	6.1532e-05	-9.02173e-05	2.48254e-05	0.000108898	-5.75771e-06	4.18487e-05	1.96078e-05	0.000114558	7.02478e-05	0.00010599	7.55495e-05	-6.22576e-05	-3.00371e-05	-1.91408e-05	6.4169e-05	-0.000109699	-3.35165e-06	-0.000119602	-8.09827e-05	-3.25355e-05	6.09366e-05	-1.63063e-05	9.48592e-05	0.000117977	2.53327e-05	1.9526e-07
-1.42354e-05	0.00020585	-7.73572e-05	0.000106822	-7.36137e-05	6.16142e-05	-9.00713e-05	2.6189e-05	0.000108582	-5.82711e-06	4.31895e-05	1.96529e-05	7.46872e-05	7.03298e-05	0.000105339	7.59719e-05	-6.23919e-05	-2.87553e-05	-1.90135e-05	6.50741e-05	-0.000110017	1.16507e-06	-0.000119706	-8.04946e-05	-3.07441e-05	6.31749e-05	-1.62263e-05	9.48252e-05	5.53827e-05	2.6614e-05	1.79651e-07
-1.85018e-05	0.000205766	-7.75148e-05	0.000112399	-7.35854e-05	6.15655e-05	-8.96185e-05	2.85278e-05	0.00010827	-5.67184e-06	4.38723e-05	1.97544e-05	6.9447e-05	6.97957e-05	0.000106018	7.55569e-05	-6.21962e-05	-2.92739e-05	-1.92736e-05	5.84618e-05	-0.000110059	2.21462e-06	-0.000119696	-8.23179e-05	-3.05555e-05	6.20293e-05	-1.63026e-05	9.46315e-05	5.24349e-06	2.39551e-05	1.76426e-07
-1.49198e-05	0.000202429	-7.7853e-05	0.0001118	-7.36273e-05	5.92133e-05	-8.98283e-05	2.88356e-05	0.000108075	-5.67979e-06	4.36404e-05	1.96954e-05	8.34452e-05	7.03573e-05	0.000106187	7.46256e-05	-6.23544e-05	-2.97795e-05	-1.9212e-05	6.13547e-05	-0.000111211	2.92453e-06	-6.07092e-05	-8.03155e-05	-3.06012e-05	6.23305e-05	-1.61481e-05	9.48064e-05	1.80406e-05	2.55708e-05	1.66822e-07
-1.43574e-05	0.000201318	-7.76498e-05	0.000109439	-7.3612e-05	4.1323e-05	-8.99882e-05	2.82574e-05	0.000108318	-5.70131e-06	4.36473e-05	1.96994e-05	8.21104e-05	7.04375e-05	0.000105914	7.622e-05	-6.23499e-05	-2.93524e-05	-1.90981e-05	6.1356e-05	-0.000112667	1.89104e-06	-7.41223e-05	-5.82928e-05	-3.10481e-05	6.25366e-05	-1.62617e-05	9.48217e-05	3.64989e-05	2.31092e-05	1.64018e-07
-1.39435e-05	0.000200844	-7.76687e-05	0.000110346	-7.35821e-05	4.29352e-05	-8.99995e-05	2.84381e-05	0.000108291	-5.70695e-06	4.38442e-05	1.97073e-05	7.64247e-05	7.0476e-05	8.44897e-05	7.60877e-05	-6.24503e-05	-2.93424e-05	-1.91752e-05	6.11721e-05	-0.000111574	1.84935e-06	-8.03266e-05	-6.18109e-05	-3.1884e-05	6.23577e-05	-1.63237e-05	9.48155e-05	3.14163e-05	2.26255e-05	1.5997e-07
-1.37355e-05	0.000199588	-7.53185e-05	0.000110841	-7.31097e-05	5.20333e-05	-3.19792e-05	2.8568e-05	0.000108543	-5.75717e-06	4.40674e-05	1.96542e-05	6.21382e-05	7.04627e-05	6.48224e-05	7.23301e-05	-6.26199e-05	-2.93401e-05	-1.76105e-05	6.03063e-05	-0.000110833	2.62455e-06	-7.59426e-05	-6.7939e-05	-3.08611e-05	6.203e-05	-1.63417e-05	9.4803e-05	3.91459e-05	1.47477e-05	1.47484e-07
-1.41011e-05	0.00020035	-7.65486e-05	0.000110524	-7.35104e-05	5.23488e-05	-3.92949e-05	2.81635e-05	0.000108665	-5.72805e-06	4.38776e-05	1.96397e-05	7.36806e-05	7.04472e-05	4.09145e-05	5.28164e-05	-6.22598e-05	-2.96713e-05	-1.82614e-05	6.11411e-05	-0.000111822	1.51596e-06	-7.18056e-05	-6.82117e-05	-3.0424e-05	5.54999e-05	-1.61418e-05	9.42688e-05	3.85474e-05	3.09834e-06	1.43695e-07
-1.42065e-05	0.000201428	-7.69658e-05	0.000110261	-7.34212e-05	5.31015e-05	-1.21923e-05	2.83647e-05	0.00010638	-5.7624e-06	4.38946e-05	1.97484e-05	7.2345e-05	7.04353e-05	4.05317e-05	2.36355e-05	-6.22374e-05	-3.07867e-05	-1.77643e-05	6.08048e-05	-0.000110965	1.29628e-06	-7.38851e-05	-6.77507e-05	-3.08132e-05	2.25972e-05	-1.61272e-05	9.46715e-05	3.7524e-05	2.04491e-06	1.37377e-07
-1.37029e-05	0.000201352	-7.70839e-05	0.000110142	-7.339e-05	5.19148e-05	-1.58875e-05	2.8361e-05	0.00010316	-5.76275e-06	4.3761e-05	1.97057e-05	7.26955e-05	7.04321e-05	4.30433e-05	2.33608e-05	-6.22514e-05	-2.97678e-05	-1.8355e-05	6.10277e-05	-0.000110646	-1.24261e-06	-7.08572e-05	-6.68577e-05	-3.07841e-05	3.00973e-05	-1.58303e-05	9.45965e-05	3.5745e-05	4.70322e-06	1.36474e-07
-1.37678e-05	0.000200977	-7.70809e-05	0.000110145	-7.34014e-05	5.18473e-05	-1.62913e-05	2.83453e-05	0.000103159	-5.76041e-06	4.37897e-05	1.97066e-05	7.23824e-05	7.02052e-05	4.31598e-05	2.35095e-05	-6.22535e-05	-2.97855e-05	-1.83334e-05	6.10241e-05	-0.000110671	-8.50688e-07	-7.12082e-05	-6.68339e-05	-3.07693e-05	3.0148e-05	-1.59875e-05	9.45927e-05	3.67806e-05	5.13099e-06	1.36411e-07
-1.39362e-05	0.000196718	-7.71057e-05	0.000110202	-7.3586e-05	5.40091e-05	-1.94573e-05	2.83563e-05	0.000104576	-2.94911e-06	4.39247e-05	1.97422e-05	6.9213e-05	6.62217e-05	4.18486e-05	2.76943e-05	-6.23165e-05	-2.99886e-05	-1.81568e-05	6.02786e-05	-0.000110596	3.64226e-07	-7.18845e-05	-6.63185e-05	-3.07435e-05	2.93814e-05	-1.51925e-05	9.44989e-05	3.53156e-05	8.2098e-06	1.34281e-07
-1.35252e-05	0.000199805	-7.7134e-05	5.29287e-05	-7.35238e-05	5.34984e-05	-1.55485e-05	2.83528e-05	0.000106202	-2.00857e-06	4.3879e-05	1.96368e-05	7.10782e-05	6.87715e-05	3.92544e-05	2.64695e-05	-6.22627e-05	-3.00632e-05	-8.46457e-06	6.08187e-05	-0.000110833	7.95445e-07	-7.21093e-05	-6.69656e-05	-1.35792e-05	2.95802e-05	-1.49089e-05	9.45633e-05	3.24668e-05	7.99851e-06	1.25649e-07
-1.33345e-05	0.000198099	-7.71419e-05	5.35116e-05	-7.34917e-05	5.194e-05	-1.82955e-05	2.83435e-05	0.000105229	-3.29405e-06	4.37639e-05	1.96415e-05	7.0843e-05	6.82881e-05	4.2122e-05	2.67534e-05	-6.22731e-05	-3.00582e-05	-1.4447e-05	6.06259e-05	-0.000110499	1.39831e-07	-7.31508e-05	-6.69149e-05	-1.60343e-05	2.84796e-05	-1.58286e-05	9.45832e-05	3.57193e-05	8.53565e-06	1.25347e-07
-1.384e-05	0.000197128	-7.71113e-05	5.25035e-05	-7.35965e-05	5.26039e-05	-1.69653e-05	2.84469e-05	0.000105063	-3.55388e-06	4.05148e-05	1.9701e-05	7.08209e-05	6.79322e-05	4.16733e-05	2.73282e-05	-6.22459e-05	-2.99977e-05	-1.70194e-05	1.83706e-05	-0.000110355	1.80962e-07	-7.2432e-05	-6.67711e-05	-2.68615e-05	2.84737e-05	-1.48793e-05	9.459e-05	3.40748e-05	7.46833e-06	1.21431e-07
-1.33874e-05	0.000198084	-7.71935e-05	5.63149e-05	-7.35508e-05	5.30058e-05	1.13188e-06	3.00664e-05	9.10194e-05	1.38652e-06	3.80345e-05	1.96797e-05	7.04281e-05	6.88591e-05	4.07998e-05	1.33504e-05	-6.22526e-05	-3.00092e-05	-1.42485e-05	1.55802e-05	-0.000110387	-3.8312e-06	-7.27569e-05	-6.7045e-05	-2.08672e-05	2.8966e-05	-1.54865e-05	8.05527e-05	3.27189e-05	8.18906e-06	1.15687e-07
-1.33874e-05	0.000198084	-7.71935e-05	5.63149e-05	-7.35508e-05	5.30058e-05	1.13188e-06	3.00664e-05	9.10194e-05	1.38652e-06	3.80345e-05	1.96797e-05	7.04281e-05	6.88591e-05	4.07998e-05	1.33504e-05	-6.22526e-05	-3.00092e-05	-1.42485e-05	1.55802e-05	-0.000110387	-3.8312e-06	-7.27569e-05	-6.7045e-05	-2.08672e-05	2.8966e-05	-1.54865e-05	8.05527e-05	3.27189e-05	8.18906e-06	1.15687e-07
-1.37266e-05	0.00019771	-7.7197e-05	5.70902e-05	-7.34093e-05	5.30891e-05	-5.80162e-06	2.67557e-05	9.00568e-05	9.17063e-07	3.78756e-05	1.16163e-05	7.03457e-05	6.86865e-05	4.0434e-05	3.12459e-06	-6.22587e-05	-2.99911e-05	-1.38544e-05	1.6199e-05	-0.000110454	-2.04326e-06	-7.25598e-05	-6.69255e-05	-2.18122e-05	2.90331e-05	-1.52877e-05	8.15922e-05	3.36829e-05	8.24579e-06	1.15035e-07
-1.38564e-05	0.000197766	-7.71853e-05	5.63968e-05	-7.34638e-05	5.31136e-05	-6.45901e-06	2.92649e-05	8.98409e-05	1.74951e-07	3.82484e-05	1.48855e-05	7.03559e-05	6.19449e-05	4.01001e-05	6.29151e-06	-6.2259e-05	-2.99412e-05	-1.45031e-05	2.13671e-05	-0.000110475	-1.59177e-06	-7.22777e-05	-6.68211e-05	-2.02558e-05	2.8899e-05	-1.52649e-05	8.20391e-05	3.34641e-05	8.24811e-06	1.14481e-07
-1.36848e-05	0.000197699	-7.72241e-05	5.65007e-05	-7.34667e-05	5.31063e-05	-5.55073e-06	2.89155e-05	9.01377e-05	7.59006e-07	3.81709e-05	1.47884e-05	7.038e-05	6.21877e-05	4.0293e-05	6.61927e-06	-6.2343e-05	-2.99646e-05	-1.40929e-05	1.90241e-05	-0.000110445	-1.80669e-06	-7.16239e-05	-6.63096e-05	-2.1104e-05	2.8824e-05	-1.5092e-05	8.14196e-05	3.34617e-05	8.1976e-06	1.14195e-07
-1.37439e-05	0.000197815	-7.71947e-05	5.67167e-05	-7.34596e-05	5.30898e-05	-7.53396e-06	2.59492e-05	9.03321e-05	4.04355e-07	3.81418e-05	1.37956e-05	7.03034e-05	2.09421e-05	4.02312e-05	9.09881e-06	-6.22663e-05	-2.99689e-05	-1.4151e-05	1.91361e-05	-0.000110488	-1.99822e-06	-7.24976e-05	-6.69213e-05	-2.07584e-05	1.539e-05	-1.49706e-05	8.19244e-05	3.33898e-05	8.25829e-06	1.10402e-07
-1.34009e-05	0.000197919	-7.42446e-05	5.64442e-05	-5.91318e-05	4.83956e-05	-5.85002e-06	2.65659e-05	9.05252e-05	4.62051e-07	3.79968e-05	1.45789e-05	7.03618e-05	3.51795e-05	4.02408e-05	8.43593e-06	-6.22897e-05	-2.99588e-05	-1.42114e-05	2.42728e-05	-0.000110475	-2.18687e-06	-4.9079e-05	-6.67973e-05	-1.95306e-05	2.20549e-05	-1.51735e-05	8.28404e-05	3.4354e-05	8.25044e-06	1.06216e-07
-1.35794e-05	0.0001978	-7.41719e-05	5.66207e-05	-5.7399e-05	3.85744e-05	-6.27775e-06	2.64406e-05	9.03709e-05	3.47009e-07	3.81962e-05	1.40297e-05	7.03515e-05	2.48096e-05	4.0214e-05	9.07726e-06	-6.22826e-05	-3.03864e-05	-1.41355e-05	2.01963e-05	-0.000110482	-2.22913e-06	-5.98788e-05	-6.68275e-05	-2.06227e-05	2.21197e-05	-1.51853e-05	8.19504e-05	3.33643e-05	8.22382e-06	1.0534e-07
-1.35974e-05	0.000197679	-7.60996e-05	5.66064e-05	-5.76524e-05	3.0267e-05	6.38564e-06	2.64098e-05	8.93207e-05	3.18764e-07	3.80691e-05	1.40157e-05	7.03773e-05	3.62935e-05	4.03219e-05	9.47487e-06	-6.22734e-05	-3.01129e-05	-1.40679e-05	1.98569e-05	-0.000110477	-2.72633e-06	-4.11265e-05	-6.6864e-05	-1.04542e-05	2.36605e-05	-1.6999e-05	8.19958e-05	3.32767e-05	8.24923e-06	1.03454e-07
-1.34991e-05	0.000197697	-7.568e-05	5.66051e-05	-5.82777e-05	3.01071e-05	1.41087e-07	2.65898e-05	8.9596e-05	3.95404e-07	3.80655e-05	1.40702e-05	7.03647e-05	3.47852e-05	4.02444e-05	9.48672e-06	-6.22737e-05	-3.00994e-05	-1.40739e-05	1.9955e-05	-0.000110478	-2.39238e-06	-4.34689e-05	-6.68639e-05	-1.07309e-05	2.34306e-05	-1.24396e-05	8.20012e-05	3.33115e-05	8.24765e-06	1.03426e-07
-1.35586e-05	0.000197799	-7.64632e-05	5.66212e-05	-5.81812e-05	3.15199e-05	4.89542e-07	2.68965e-05	8.98027e-05	3.82127e-07	3.80871e-05	1.39039e-05	7.03667e-05	3.03242e-05	4.02772e-05	9.46894e-06	-6.22769e-05	-3.01414e-05	-1.4158e-05	1.99086e-05	-0.000110477	-2.27056e-06	-4.28292e-05	-6.68525e-05	-1.09711e-05	2.37004e-05	-1.24246e-05	8.19219e-05	1.97537e-05	8.24839e-06	1.02658e-07
-1.35661e-05	0.000197757	-7.57764e-05	5.66168e-05	-5.80133e-05	3.12546e-05	2.99481e-06	2.67725e-05	8.98001e-05	5.9896e-07	3.80719e-05	1.38614e-05	7.03702e-05	3.16032e-05	4.02901e-05	9.39939e-06	-6.22754e-05	-3.01215e-05	-1.41381e-05	2.00179e-05	-0.000110477	-2.59671e-06	-4.2025e-05	-6.68521e-05	-1.13774e-05	2.30501e-05	-1.54442e-05	8.18816e-05	1.96324e-05	8.24963e-06	1.02567e-07
-1.35041e-05	0.000197783	-7.58153e-05	5.66255e-05	-5.78797e-05	3.21299e-05	9.41835e-07	2.6966e-05	8.97702e-05	5.69756e-07	3.80837e-05	1.39436e-05	7.07087e-05	3.14736e-05	4.02791e-05	9.51855e-06	-6.23017e-05	-2.9924e-05	-1.44247e-05	-4.65371e-08	-6.3981e-05	-2.68541e-06	-4.17445e-05	-6.68492e-05	-1.3141e-05	2.34844e-05	-1.56935e-05	7.99906e-05	2.7364e-05	8.24607e-06	9.42553e-08
-1.35027e-05	0.000197778	-7.60078e-05	5.66247e-05	-5.78674e-05	3.17727e-05	4.06085e-07	2.68321e-05	8.9813e-05	6.32406e-07	3.80869e-05	1.38085e-05	7.06167e-05	3.15855e-05	4.02791e-05	9.502e-06	-6.22848e-05	-3.00271e-05	-1.4174e-05	3.46356e-06	-6.73086e-05	-2.48988e-06	-4.17549e-05	-6.59817e-05	-1.29109e-05	2.34523e-05	-1.55587e-05	7.92552e-05	2.33562e-05	8.24684e-06	9.42468e-08
-1.35213e-05	0.000197758	-7.56107e-05	5.66241e-05	-5.78888e-05	3.16739e-05	9.7461e-07	2.6888e-05	8.99174e-05	5.4846e-07	3.80828e-05	1.37729e-05	7.05965e-05	3.12762e-05	4.0281e-05	9.47022e-06	-6.22813e-05	-3.00181e-05	-1.42855e-05	3.94157e-06	-6.68691e-05	-2.41235e-06	-4.20568e-05	-6.41362e-05	-1.22257e-05	2.34116e-05	-1.5506e-05	7.96957e-05	2.27913e-05	8.2473e-06	9.39284e-08
-1.35114e-05	0.000197759	-7.56682e-05	5.66186e-05	-5.79334e-05	3.18184e-05	4.79092e-07	2.68969e-05	8.9844e-05	5.30693e-07	3.80851e-05	1.38342e-05	7.06389e-05	3.0959e-05	4.0275e-05	9.44314e-06	-6.22944e-05	-3.00047e-05	-1.43211e-05	2.45027e-06	-6.69922e-05	-2.5295e-06	-4.2128e-05	-6.3367e-05	-1.30257e-05	2.34675e-05	-1.52787e-05	7.90707e-05	2.35911e-05	8.24668e-06	9.37955e-08
-1.35102e-05	0.000197899	-7.56933e-05	5.66234e-05	-5.79027e-05	3.19208e-05	6.19974e-07	2.6927e-05	8.98001e-05	5.49577e-07	3.81774e-05	1.37919e-05	7.06554e-05	3.09563e-05	4.00688e-05	9.42886e-06	-6.22907e-05	-3.00044e-05	-1.43014e-05	1.92623e-06	-6.67938e-05	-2.61877e-06	-4.20473e-05	-9.28018e-06	-6.8581e-06	2.34084e-05	-1.56011e-05	7.8672e-05	2.35347e-05	8.04661e-06	8.96936e-08
-1.31011e-05	0.000197808	-7.56917e-05	4.98908e-05	-5.79009e-05	3.18743e-05	7.13469e-07	2.68989e-05	8.98072e-05	5.48795e-07	3.8107e-05	1.38261e-05	7.06807e-05	3.107e-05	4.01888e-05	9.46652e-06	-6.22917e-05	-2.99985e-05	-1.43181e-05	3.24849e-06	-6.64944e-05	-2.57281e-06	-4.21327e-05	-1.2865e-05	-1.00448e-05	2.34079e-05	-1.55227e-05	7.89813e-05	2.39848e-05	8.2086e-06	8.91203e-08
-1.35093e-05	0.000197832	-7.57248e-05	2.28621e-05	-5.78879e-05	3.17985e-05	5.70537e-07	2.69153e-05	8.97974e-05	5.48323e-07	3.81696e-05	1.37976e-05	7.05787e-05	3.1079e-05	4.04642e-05	9.46014e-06	-6.22885e-05	-3.00206e-05	-1.47723e-05	8.66655e-07	-6.612e-05	-2.59585e-06	-4.20752e-05	-1.50088e-05	-1.03256e-05	2.34106e-05	-1.5545e-05	7.81537e-05	2.4038e-05	8.05593e-06	8.70703e-08
-1.29628e-05	0.000197823	-7.57174e-05	2.64763e-05	-5.7894e-05	3.18042e-05	6.00825e-07	2.58612e-05	8.97678e-05	5.47678e-07	3.81482e-05	2.04556e-06	7.06462e-05	3.11364e-05	4.14537e-05	9.44532e-06	-6.22165e-05	-3.0009e-05	-1.45984e-05	1.88809e-06	-5.48916e-05	-2.57401e-06	-4.23112e-05	-1.53174e-05	-1.00031e-05	1.39511e-05	-1.55315e-05	7.84265e-05	2.38144e-05	8.12069e-06	8.54068e-08
-1.32147e-05	0.000197831	-7.57416e-05	2.8082e-05	-5.78267e-05	3.17955e-05	5.80522e-07	2.69054e-05	8.98039e-05	7.23928e-07	3.81423e-05	1.35977e-05	7.06103e-05	3.10629e-05	4.044e-05	9.47932e-06	-5.34116e-05	-3.00777e-05	-1.46674e-05	1.41243e-06	-5.34552e-05	-2.57666e-06	-4.2105e-05	-1.81722e-05	-1.01545e-05	2.06258e-05	-1.55355e-05	7.79637e-05	2.38251e-05	8.11582e-06	8.47207e-08
-1.33422e-05	0.000197829	-7.57483e-05	2.87554e-05	-4.9909e-05	3.22512e-05	5.72735e-07	2.61504e-05	8.97146e-05	6.92477e-07	3.81446e-05	7.95783e-06	7.06203e-05	3.10937e-05	4.10008e-05	9.45316e-06	-5.51589e-05	-3.0042e-05	-1.45471e-05	3.89315e-07	-5.63296e-05	-2.57437e-06	-4.2128e-05	-1.88064e-05	-1.02397e-05	1.54281e-05	-1.55184e-05	7.76533e-05	2.41478e-05	8.13246e-06	8.41141e-08
-1.26014e-05	0.000196169	-7.58947e-05	2.417e-05	-5.83e-05	3.13352e-05	6.44396e-07	2.63335e-05	8.98404e-05	-3.06876e-06	1.51475e-06	8.79884e-06	7.05977e-05	3.06913e-05	3.90546e-05	9.45067e-06	-5.57917e-05	-3.45621e-05	-1.29219e-05	5.74046e-06	-5.43187e-05	-2.58113e-06	-4.20842e-05	-1.82135e-05	-1.02076e-05	1.85797e-05	-1.53445e-05	1.42177e-05	2.30169e-05	8.14023e-06	7.68111e-08
-1.26946e-05	0.000197289	-7.63306e-05	1.3445e-05	-5.68382e-05	3.20679e-05	5.51539e-07	2.6172e-05	9.01748e-05	-1.00425e-06	2.46625e-06	6.44395e-06	5.44104e-05	3.10877e-05	3.81318e-05	9.45509e-06	-5.60327e-05	-3.26302e-05	-1.15618e-05	3.38122e-06	-3.27053e-05	-2.56931e-06	-4.18645e-05	-1.78655e-05	-1.01846e-05	1.68139e-05	-1.56524e-05	3.39097e-05	2.10995e-05	8.13172e-06	7.34761e-08
-1.22408e-05	0.000196978	-7.60612e-05	1.158e-05	-5.85246e-05	3.2029e-05	5.47716e-07	2.63569e-05	9.00644e-05	-1.435e-06	6.63639e-06	5.98468e-06	2.7582e-05	3.10325e-05	3.77984e-05	9.4528e-06	-5.61626e-05	-3.60476e-05	-1.12694e-05	2.57264e-06	-3.09097e-05	-2.57766e-06	-4.1777e-05	-1.84193e-05	-1.01999e-05	1.70178e-05	-1.56412e-05	3.26289e-05	2.2198e-05	8.13408e-06	7.13468e-08
-1.11226e-05	0.000195921	-7.72167e-05	-1.56061e-06	-5.95135e-05	3.20414e-05	5.60971e-07	2.58727e-05	9.04559e-05	-1.14536e-06	-2.26315e-07	7.01447e-06	3.55201e-05	3.10331e-05	3.73081e-05	9.45512e-06	-5.63683e-05	-3.34256e-05	-1.08327e-05	4.26554e-06	-2.93508e-05	-2.55773e-06	-4.19047e-05	-1.88885e-05	-1.03911e-05	1.77298e-05	-1.58699e-05	2.1827e-05	2.02466e-05	8.13304e-06	7.06882e-08
-1.17201e-05	0.000197141	-7.63218e-05	9.1825e-06	-5.87013e-05	3.19958e-05	5.59228e-07	2.61902e-05	9.02184e-05	-1.19812e-06	7.77385e-06	6.31253e-06	2.69914e-05	1.93734e-05	3.79181e-05	9.50617e-06	-5.6168e-05	-3.42854e-05	-1.09126e-05	2.83508e-06	-3.05838e-05	-2.57323e-06	-4.19136e-05	-1.87116e-05	-1.02574e-05	1.76506e-05	-1.57722e-05	2.49267e-05	2.16692e-05	8.13378e-06	7.02691e-08
-1.16735e-05	0.00019618	-7.63342e-05	5.50239e-06	-5.84915e-05	3.20392e-05	5.59936e-07	2.60793e-05	9.01072e-05	-1.13341e-06	1.80566e-06	6.42761e-06	2.93871e-05	1.36435e-05	3.78712e-05	9.60444e-06	-5.60777e-05	-3.32253e-05	-1.15498e-05	3.57279e-06	-3.17116e-05	-2.57587e-06	-4.1949e-05	-1.85886e-05	-1.03034e-05	1.76628e-05	-1.58805e-05	2.53066e-05	2.16515e-05	8.07942e-06	6.97067e-08
-1.11931e-05	0.000196431	-7.64296e-05	6.29127e-06	-1.60112e-05	3.2015e-05	6.02001e-07	2.62054e-05	9.018e-05	-1.45214e-06	4.9411e-06	6.74971e-06	2.81745e-05	1.26683e-05	3.79575e-05	9.54273e-06	-5.60273e-05	-3.36443e-05	-1.12347e-05	4.27073e-06	-3.06563e-05	-2.57786e-06	-4.19461e-05	-1.86836e-05	-1.0274e-05	1.79284e-05	-1.56563e-05	2.48507e-05	2.14296e-05	8.13255e-06	6.65358e-08
-1.14076e-05	0.000196622	-1.81771e-05	6.46782e-06	-2.40333e-05	3.20116e-05	6.91228e-07	2.62443e-05	9.01559e-05	-1.31275e-06	1.24368e-05	6.61603e-06	3.02695e-05	1.53546e-05	3.79514e-05	8.88319e-06	-5.36893e-05	-3.36857e-05	-8.95479e-06	4.63138e-06	-3.03693e-05	-1.55927e-06	-4.14232e-05	-1.8702e-05	-1.02208e-05	1.78389e-05	-1.59816e-05	2.45129e-05	2.16309e-05	8.14454e-06	6.1376e-08
-1.15156e-05	0.00019647	-2.96286e-05	6.36721e-06	-1.28945e-05	3.20023e-05	6.17291e-07	2.61968e-05	9.0153e-05	-1.29972e-06	8.48337e-06	5.93462e-06	2.97757e-05	2.04471e-05	3.78655e-05	9.30592e-06	-5.52964e-05	-3.36926e-05	-1.07497e-05	4.34725e-06	-3.05242e-05	-1.89647e-06	-2.8506e-05	-1.86727e-05	-1.02697e-05	1.77598e-05	-1.57443e-05	2.42114e-05	2.18471e-05	8.13057e-06	6.08124e-08
-1.15649e-05	0.000196663	-1.47025e-05	6.14467e-06	-2.11531e-05	3.20089e-05	6.18128e-07	2.641e-05	9.01715e-05	-1.41961e-06	9.91341e-06	5.98037e-06	2.97419e-05	2.03072e-05	3.78774e-05	9.2128e-06	-5.48997e-05	-3.37551e-05	-9.76779e-06	4.34137e-06	-3.00021e-05	-2.14107e-06	-2.04997e-05	-1.85941e-05	-1.02753e-05	1.77058e-05	-1.58112e-05	2.44078e-05	2.2948e-05	8.219e-06	6.01148e-08
-1.15493e-05	0.000196595	-2.66698e-05	6.6614e-06	-1.80203e-05	3.20182e-05	6.3244e-07	2.62022e-05	8.43247e-05	-1.38143e-06	1.72686e-05	6.33349e-06	2.96486e-05	1.68476e-05	3.78331e-05	8.90009e-06	-5.38216e-05	-3.3446e-05	-1.043e-05	6.1504e-06	-1.5492e-05	-2.2796e-06	-2.69954e-05	-1.86366e-05	-1.02617e-05	1.76769e-05	-1.57987e-05	2.43782e-05	2.24319e-05	7.60717e-06	5.9006e-08
-1.15925e-05	0.000196605	-1.77145e-05	1.15722e-05	-1.91329e-05	3.19977e-05	6.18367e-07	2.62024e-05	6.93744e-05	-1.37911e-06	1.69019e-05	6.32902e-06	2.95103e-05	1.89984e-05	3.78686e-05	9.39733e-06	-5.36516e-05	-3.21321e-05	-1.0151e-05	4.7135e-06	-4.66236e-06	-2.51567e-06	-2.32025e-05	-1.87321e-05	-1.0162e-05	1.77257e-05	-1.5825e-05	2.45024e-05	2.22119e-05	4.72852e-06	5.59448e-08
-1.14964e-05	0.000196619	-1.91754e-05	6.61608e-06	-1.86389e-05	3.19952e-05	6.1444e-07	2.6246e-05	6.92456e-05	-1.3804e-06	1.04575e-05	6.36597e-06	2.93803e-05	1.9856e-05	3.78917e-05	9.25156e-06	-5.33618e-05	-3.10888e-05	-1.03833e-05	4.52844e-06	-9.24273e-06	-2.21603e-06	-2.74165e-05	-1.88523e-05	-1.01268e-05	1.77174e-05	-1.58284e-05	2.43793e-05	2.20791e-05	6.86756e-06	5.59242e-08
-1.15184e-05	0.000196613	-1.98127e-05	7.36937e-06	-1.85855e-05	3.20001e-05	6.14336e-07	2.62342e-05	6.90885e-05	-1.39463e-06	1.26973e-05	4.3811e-06	2.64857e-05	1.93498e-05	3.78881e-05	9.5603e-06	-5.37283e-05	-3.06652e-05	-1.02962e-05	4.53896e-06	-7.72249e-06	-2.23913e-06	-2.48085e-05	-1.87691e-05	-1.0115e-05	1.77144e-05	-1.58351e-05	2.44748e-05	2.18018e-05	4.76848e-06	5.56026e-08
-1.17392e-05	0.000196379	-1.9177e-05	8.161e-06	-1.85912e-05	3.19973e-05	6.18784e-07	2.62208e-05	6.94067e-05	-1.38309e-06	1.25017e-05	5.48697e-06	1.66639e-05	1.90755e-05	3.78925e-05	9.46642e-06	-5.3699e-05	-3.07142e-05	-1.02819e-05	4.5872e-06	-9.39386e-06	-2.2422e-06	-2.49667e-05	-1.87979e-05	-1.01356e-05	1.77129e-05	-1.58398e-05	2.44619e-05	2.17595e-05	3.64635e-06	5.5143e-08
-1.15777e-05	0.000196282	-1.80199e-05	8.55241e-06	-1.89607e-05	3.19981e-05	6.16361e-07	2.62298e-05	6.9617e-05	-1.39766e-06	1.30249e-05	3.66305e-06	1.65792e-05	1.88494e-05	3.78848e-05	9.46937e-06	-5.37272e-05	-3.08503e-05	-1.02871e-05	4.58676e-06	-1.12977e-05	-2.25111e-06	-2.3812e-05	-1.87653e-05	-1.01475e-05	1.77136e-05	-1.58353e-05	2.44948e-05	2.17736e-05	5.46307e-06	5.51056e-08
-1.1728e-05	0.000196394	-1.45038e-05	7.91426e-06	-1.85666e-05	3.1999e-05	6.20806e-07	2.62219e-05	6.944e-05	-3.64251e-06	1.24005e-05	5.38715e-06	1.71117e-05	1.93304e-05	3.78912e-05	9.43536e-06	-5.36218e-05	-3.08557e-05	-1.02879e-05	4.60747e-06	-8.98313e-06	-2.25154e-06	-2.40229e-05	-1.87888e-05	-1.0134e-05	1.50883e-05	-1.58432e-05	2.44848e-05	2.17271e-05	4.26518e-06	5.48884e-08
-1.16926e-05	0.000196389	-1.87895e-05	8.25224e-06	-1.8595e-05	3.20883e-05	6.01104e-07	2.62198e-05	6.95132e-05	-2.56432e-06	1.28105e-05	4.438e-06	1.77159e-05	1.9062e-05	3.78865e-05	9.3871e-06	-5.35712e-05	-4.58126e-06	-1.02932e-05	4.63027e-06	-8.79701e-06	-2.26213e-06	-2.40016e-05	-1.87787e-05	-1.01434e-05	1.57419e-05	-1.35149e-05	2.45056e-05	2.18961e-05	3.96273e-06	5.40715e-08
-1.1656e-05	0.000196318	-1.88403e-05	8.00877e-06	-1.85874e-05	3.20218e-05	5.54676e-07	2.6237e-05	6.94709e-05	-1.54275e-06	1.28172e-05	4.9316e-06	1.73934e-05	1.90271e-05	3.78847e-05	9.4089e-06	-5.36325e-05	-2.14226e-06	-1.02849e-05	4.62829e-06	-6.37006e-06	-2.25833e-06	-2.40233e-05	-1.88013e-05	-1.01401e-05	1.66082e-05	-1.32098e-05	2.44699e-05	2.19417e-05	5.09485e-06	5.40045e-08
-1.16937e-05	0.000196308	-1.75779e-05	8.12284e-06	-1.87214e-05	3.20068e-05	5.02257e-07	2.62228e-05	6.94128e-05	-1.90149e-06	1.13703e-05	4.65778e-06	1.72353e-05	1.90902e-05	3.78938e-05	9.44956e-06	-5.36344e-05	-2.77853e-06	-1.02761e-05	4.62357e-06	-6.40691e-06	-2.26741e-06	-2.3925e-05	-1.87936e-05	-1.0141e-05	1.6358e-05	-1.27398e-05	2.45037e-05	2.19425e-05	4.69489e-06	5.38906e-08
-1.16772e-05	0.000196324	-1.7731e-05	8.06946e-06	-1.86648e-05	3.20162e-05	5.76813e-07	2.62233e-05	6.94411e-05	-1.8211e-06	5.06186e-06	4.87439e-06	1.72479e-05	1.90828e-05	3.7922e-05	9.48082e-06	-5.36354e-05	-5.72339e-06	-1.02853e-05	4.63464e-06	-5.77499e-06	-2.30092e-06	-2.40018e-05	-1.88066e-05	-1.01382e-05	1.63605e-05	-1.00371e-05	2.44864e-05	2.18801e-05	4.82013e-06	5.37627e-08
-1.09238e-05	0.000196463	-1.69049e-05	8.06445e-06	-1.86459e-05	3.20042e-05	5.76944e-07	2.62195e-05	6.69411e-05	-1.64767e-06	9.94593e-06	5.1862e-06	1.83011e-05	1.90526e-05	3.7995e-05	1.0024e-05	-5.01234e-05	4.19647e-07	-3.31129e-06	4.6092e-06	-6.97641e-06	-2.39948e-06	-2.38712e-05	-1.88087e-05	-9.34519e-06	1.53002e-05	-1.3262e-05	2.45703e-05	2.18324e-05	4.46048e-06	5.30995e-08
-1.13287e-05	0.000196411	-1.72185e-05	8.06895e-06	-1.86477e-05	3.20082e-05	5.68889e-07	2.62113e-05	6.77081e-05	-1.74448e-06	9.85419e-06	3.97187e-06	1.77852e-05	1.90593e-05	3.80411e-05	9.66516e-06	-5.08326e-05	-2.49124e-06	-7.5859e-06	4.71063e-06	-6.96969e-06	-2.38746e-06	-2.39148e-05	-1.88077e-05	-9.79079e-06	1.56512e-05	-1.31161e-05	1.19891e-05	2.18652e-05	4.53143e-06	5.28523e-08
-1.101e-05	0.000196351	-1.77111e-05	8.06239e-06	-1.86316e-05	3.19762e-05	5.69018e-07	2.62254e-05	6.82682e-05	-1.73124e-06	6.49148e-06	4.16056e-06	1.75361e-05	1.65604e-05	3.80012e-05	9.52609e-06	-5.11246e-05	-3.998e-06	-5.44759e-06	4.64887e-06	-6.51431e-06	-2.50503e-06	-9.59592e-06	-1.8812e-05	-1e-05	1.63922e-05	-1.2048e-05	1.36174e-05	2.18615e-05	4.72237e-06	5.23262e-08
-1.03629e-05	0.000185639	-1.77077e-05	7.92939e-06	1.20068e-06	3.19824e-05	4.5053e-07	2.94603e-05	6.81215e-05	-2.05206e-06	7.42098e-06	3.99867e-06	1.76529e-05	1.61083e-05	3.80175e-05	9.41143e-06	-5.1225e-05	-4.90759e-06	-6.29818e-06	6.29296e-07	-6.63829e-06	-2.54498e-06	-7.87958e-06	-1.50608e-05	-9.95492e-06	1.59798e-05	-1.21724e-05	1.5376e-05	2.1858e-05	4.73742e-06	4.79259e-08
-1.03402e-05	0.000185759	-1.77769e-05	7.98817e-06	-8.1512e-06	3.20065e-05	4.86886e-07	2.72108e-05	6.81137e-05	-1.88297e-06	7.49752e-06	4.00421e-06	1.77235e-05	1.6296e-05	3.80104e-05	9.57675e-06	-5.12627e-05	-2.96714e-06	-6.22796e-06	4.64913e-06	-6.66289e-06	-2.51329e-06	-9.38193e-06	-1.53363e-05	-9.85372e-06	1.5983e-05	-1.20087e-05	1.39599e-05	2.18612e-05	4.71706e-06	4.79191e-08
-1.03952e-05	0.000184091	-1.76962e-05	7.99033e-06	1.10932e-05	3.1991e-05	-2.94973e-06	2.62666e-05	6.7905e-05	-1.82364e-06	7.96483e-06	4.08907e-06	1.78863e-05	1.6979e-05	3.79977e-05	9.49928e-06	-5.09744e-05	-2.95975e-06	-6.9001e-06	-2.81331e-07	-6.78397e-06	-2.42385e-06	-1.18206e-05	-1.79379e-05	-9.74397e-06	9.20454e-06	-1.22955e-05	1.47279e-05	2.18592e-05	4.65575e-06	4.72721e-08
-1.03093e-05	0.000181647	-1.76252e-05	7.92827e-06	-4.41245e-06	3.19909e-05	-1.45234e-06	2.79515e-05	6.80146e-05	-2.10393e-06	7.89767e-06	4.01449e-06	1.79201e-05	1.63391e-05	3.80148e-05	9.45333e-06	-5.10285e-05	-3.49958e-06	-6.01246e-06	-5.35647e-08	-6.81842e-06	-2.50442e-06	-1.02303e-05	-1.71099e-05	-9.80806e-06	1.14253e-05	-1.2195e-05	1.5166e-05	2.18585e-05	4.6871e-06	4.63409e-08
-1.03879e-05	0.000181697	-1.76394e-05	7.94908e-06	-3.85345e-06	3.19909e-05	-2.94388e-06	2.79983e-05	6.78939e-05	-1.97108e-06	7.87221e-06	4.03094e-06	1.80343e-05	1.66063e-05	3.80016e-05	9.4718e-06	-5.10487e-05	-3.20756e-06	-5.96244e-06	9.95387e-07	-6.81569e-06	-2.50374e-06	-1.00861e-05	-1.66456e-05	-9.84097e-06	1.08543e-05	-1.211e-05	1.41947e-05	2.18591e-05	4.69112e-06	4.63003e-08
-1.04798e-05	0.000181679	-1.76496e-05	7.97206e-06	1.41345e-06	3.19944e-05	-1.72479e-06	2.72019e-05	6.79574e-05	-1.87872e-06	7.80115e-06	4.09226e-06	1.78141e-05	1.65583e-05	3.79969e-05	9.49292e-06	-5.10461e-05	-3.20992e-06	-6.1412e-06	7.63472e-07	-6.77055e-06	-2.46773e-06	-9.51573e-06	-1.65557e-05	-9.8061e-06	7.93226e-06	-1.2304e-05	1.50307e-05	2.18603e-05	4.68151e-06	4.61925e-08
-1.03738e-05	0.000181758	-1.76014e-05	7.94742e-06	8.29155e-07	3.19734e-05	-2.47306e-06	2.73395e-05	6.72807e-05	-1.73762e-06	7.78903e-06	4.07241e-06	1.78504e-05	1.64263e-05	3.80081e-05	9.43345e-06	-5.1043e-05	-3.42938e-06	-6.27352e-06	6.28872e-07	-6.76217e-06	-2.48356e-06	-9.8334e-06	-1.67944e-05	-9.80962e-06	9.2482e-06	-1.21433e-05	1.46325e-05	2.18594e-05	4.64238e-06	4.61525e-08
-1.03814e-05	0.000181755	-1.76309e-05	7.95311e-06	-3.59572e-07	3.1992e-05	-2.0229e-06	2.69728e-05	6.73645e-05	-1.89954e-06	7.85812e-06	4.07633e-06	1.80223e-05	1.64746e-05	3.80075e-05	9.47222e-06	-5.10246e-05	-3.27042e-06	-6.00548e-06	7.50083e-07	-6.76035e-06	-2.48713e-06	-9.54482e-06	-1.62754e-05	-9.81514e-06	7.9338e-06	-1.21726e-05	1.48091e-05	2.18592e-05	4.64535e-06	4.61074e-08
-1.02873e-05	0.000181761	-1.79832e-05	7.9336e-06	-1.3826e-06	3.1781e-05	-9.12174e-07	1.38433e-05	6.74273e-05	-2.01466e-06	7.83831e-06	4.0709e-06	1.78722e-05	1.6442e-05	3.80086e-05	9.48236e-06	-3.65298e-05	-3.34311e-06	-6.19608e-06	7.40221e-07	-6.74852e-06	-2.48539e-06	-9.62937e-06	-1.65664e-05	-9.79739e-06	8.53735e-06	-1.22083e-05	1.47734e-05	2.18687e-05	4.83781e-06	4.43276e-08
-9.85986e-06	0.000171468	-1.75934e-05	7.95167e-06	-3.26821e-06	2.1035e-05	-2.51535e-06	3.75238e-06	6.74106e-05	-1.5791e-06	9.64292e-06	4.06055e-06	1.79161e-05	1.52819e-05	3.8011e-05	8.87551e-06	-5.10349e-05	-2.72663e-06	-6.21366e-06	8.36403e-07	-6.88487e-06	-2.53354e-06	-9.79479e-06	-1.67808e-05	-9.7842e-06	8.97235e-06	-1.22034e-05	1.46332e-05	2.18627e-05	-7.88039e-06	4.12411e-08
-1.01399e-05	0.000175232	-1.80012e-05	8.08768e-06	-1.75065e-06	2.73723e-05	-2.17254e-06	1.06619e-05	4.89188e-05	-2.2729e-06	8.35564e-06	4.06392e-06	1.79205e-05	1.61173e-05	3.80135e-05	9.26036e-06	-3.75989e-05	-3.15998e-06	-6.17863e-06	9.0877e-07	-6.82024e-06	-2.51369e-06	-1.09276e-05	-1.66881e-05	-9.70391e-06	8.78233e-06	-1.22214e-05	1.49102e-05	2.20941e-05	1.41339e-06	3.96119e-08
-1.01237e-05	0.000172345	-1.80943e-05	8.17528e-06	-1.93767e-06	1.49064e-05	-1.82375e-06	1.06987e-05	5.41582e-05	-1.93301e-06	8.72689e-06	4.06758e-06	1.79235e-05	1.592e-05	3.80098e-05	9.18152e-06	-4.16548e-05	-3.00859e-06	-6.18434e-06	8.93232e-07	-6.82105e-06	-2.51594e-06	-1.11989e-05	-1.66908e-05	-9.74432e-06	8.82955e-06	-1.21939e-05	1.49101e-05	2.19096e-05	-1.22623e-06	3.89422e-08
-1.18893e-05	0.000172753	-1.82467e-05	8.03914e-06	-2.01427e-06	2.6944e-05	-1.99767e-06	1.0169e-05	5.18273e-05	-2.02874e-06	8.34792e-06	4.06706e-06	1.79165e-05	1.57659e-05	3.80287e-05	9.21186e-06	-1.89049e-05	-3.0413e-06	-6.087e-06	4.67004e-07	-6.7972e-06	-2.53115e-06	-1.10913e-05	-1.66561e-05	-9.739e-06	8.19922e-06	-1.21968e-05	1.47235e-05	2.2249e-05	-1.28101e-06	3.79783e-08
-1.05856e-05	0.000172244	-1.81677e-05	7.97164e-06	-1.93865e-06	2.26278e-05	-2.08513e-06	9.98554e-06	5.14641e-05	-2.07982e-06	8.3896e-06	4.06555e-06	1.79154e-05	1.59589e-05	3.80251e-05	9.1882e-06	-1.557e-05	-3.07957e-06	-6.08162e-06	9.58833e-07	-6.79873e-06	-2.5356e-06	-1.07262e-05	-1.66476e-05	-9.7061e-06	8.16568e-06	-1.22006e-05	1.47507e-05	2.23274e-05	-3.76557e-07	3.73999e-08
-1.10514e-05	9.62112e-05	-1.83682e-05	8.00802e-06	3.88728e-08	2.28581e-05	9.89949e-07	1.95779e-05	4.96302e-05	-1.86355e-06	8.50187e-06	6.1169e-06	1.80201e-05	1.60111e-05	3.84468e-05	9.31043e-06	-2.45374e-05	-3.06507e-06	-6.13849e-06	-1.03092e-05	-6.79852e-06	-1.46846e-06	-1.09034e-05	-1.66837e-05	-7.02121e-06	8.68353e-06	-1.18556e-05	1.67954e-05	2.20724e-05	-6.70536e-08	1.76448e-08
-1.10514e-05	9.62112e-05	-1.83682e-05	8.00802e-06	3.88728e-08	2.28581e-05	9.89949e-07	1.95779e-05	4.96302e-05	-1.86355e-06	8.50187e-06	6.1169e-06	1.80201e-05	1.60111e-05	3.84468e-05	9.31043e-06	-2.45374e-05	-3.06507e-06	-6.13849e-06	-1.03092e-05	-6.79852e-06	-1.46846e-06	-1.09034e-05	-1.66837e-05	-7.02121e-06	8.68353e-06	-1.18556e-05	1.67954e-05	2.20724e-05	-6.70536e-08	1.76448e-08
-1.0701e-05	9.39154e-05	-1.8047e-05	8.02493e-06	4.22889e-07	2.31804e-05	2.80348e-07	1.30915e-05	5.01777e-05	-2.13146e-06	8.58027e-06	4.70777e-06	1.80274e-05	1.59505e-05	3.83483e-05	9.71698e-06	-1.95511e-05	-3.07621e-06	-6.11815e-06	-9.22415e-06	-6.79724e-06	-1.72703e-06	-1.08036e-05	-1.63336e-05	-9.6224e-06	8.65116e-06	-1.16044e-05	1.60958e-05	2.2021e-05	-9.91287e-07	1.67902e-08
-1.07556e-05	9.08312e-05	-1.8086e-05	6.88886e-06	2.59213e-07	2.27912e-05	-7.52436e-07	1.52336e-05	5.03095e-05	-2.83236e-06	8.44997e-06	4.6185e-06	1.80819e-05	1.6037e-05	3.84431e-05	9.90402e-06	-2.07214e-05	-3.06469e-06	-6.14942e-06	-8.46598e-06	-6.7964e-06	-1.56409e-06	-1.08657e-05	-1.6597e-05	-9.57981e-06	8.68298e-06	-1.11735e-05	1.61007e-05	2.18952e-05	-1.31823e-06	1.63074e-08
-1.07577e-05	9.08353e-05	-1.80529e-05	7.22066e-06	2.99983e-07	2.30088e-05	-4.24423e-07	1.3009e-05	5.03451e-05	-2.72043e-06	8.4984e-06	4.63807e-06	1.80233e-05	1.60276e-05	3.83656e-05	9.86171e-06	-2.13539e-05	-3.06473e-06	-6.118e-06	-8.84758e-06	-6.7957e-06	-1.76435e-06	-1.08358e-05	-1.63076e-05	-9.5703e-06	8.67496e-06	-1.1226e-05	1.60135e-05	2.19041e-05	-1.46677e-06	1.62754e-08
-1.06956e-05	9.09475e-05	-1.8077e-05	7.08944e-06	3.1263e-07	2.29069e-05	-1.09211e-07	1.34906e-05	5.027e-05	-2.40101e-06	8.46782e-06	4.8071e-06	1.80348e-05	1.60145e-05	3.83632e-05	9.80195e-06	-2.03254e-05	-3.06448e-06	-6.12896e-06	-6.85516e-06	-6.79587e-06	-1.70076e-06	-1.09083e-05	-1.64634e-05	-9.48665e-06	8.65113e-06	-1.12409e-05	1.60489e-05	2.1938e-05	-1.19987e-06	1.62246e-08
-1.07285e-05	9.10164e-05	-1.80662e-05	7.21036e-06	2.88675e-07	2.29611e-05	-2.39721e-07	1.30633e-05	4.97372e-05	-2.68584e-06	8.49672e-06	4.70762e-06	1.80236e-05	1.60261e-05	3.83788e-05	9.85906e-06	-2.07289e-05	-3.0649e-06	-6.11879e-06	-7.37602e-06	-6.7959e-06	-1.70782e-06	-1.08425e-05	-1.63913e-05	-9.5237e-06	8.66893e-06	-1.13093e-05	1.60447e-05	2.19535e-05	-1.24166e-06	1.62036e-08
-1.05837e-05	9.09328e-05	-1.80781e-05	7.26848e-06	1.69343e-07	2.29567e-05	-1.74457e-07	1.36115e-05	4.97511e-05	-2.42878e-06	8.48709e-06	4.75014e-06	1.80451e-05	1.60077e-05	3.83862e-05	9.80454e-06	-2.05715e-05	-3.06533e-06	-6.13463e-06	-6.62813e-06	-6.79618e-06	-1.691e-06	-1.08646e-05	-1.64054e-05	-9.33719e-06	8.64826e-06	-1.12943e-05	1.60138e-05	2.19568e-05	-1.24794e-06	1.618e-08
-1.07242e-05	9.10353e-05	-1.57991e-05	7.2584e-06	2.6829e-07	2.30873e-05	-1.02728e-07	1.33065e-05	4.96727e-05	-2.58535e-06	8.48249e-06	4.75069e-06	1.80009e-05	1.59599e-05	3.78619e-05	9.8136e-06	-2.06157e-05	-3.05022e-06	-6.14211e-06	-7.58019e-06	-6.71295e-06	-1.71028e-06	-1.09902e-05	-1.64684e-05	-9.40212e-06	8.64695e-06	-1.07922e-05	1.60492e-05	2.19465e-05	-5.41142e-07	1.60807e-08
-1.07091e-05	9.09379e-05	-1.4178e-05	7.22534e-06	2.72858e-07	2.31164e-05	-1.30084e-07	1.33591e-05	4.97855e-05	-2.57742e-06	8.48513e-06	4.73677e-06	1.80052e-05	1.59364e-05	3.80695e-05	9.82832e-06	-2.06076e-05	-3.05523e-06	-6.14344e-06	-7.39549e-06	-6.7414e-06	-1.71348e-06	-1.11328e-05	-1.64754e-05	-9.41736e-06	8.65015e-06	-1.085e-05	1.60305e-05	2.19473e-05	-6.78553e-07	1.60448e-08
-1.06708e-05	9.09728e-05	-1.46977e-05	7.24718e-06	3.67984e-07	2.29804e-05	-1.6385e-07	4.82029e-06	4.97694e-05	-2.54085e-06	8.48326e-06	4.75278e-06	1.80156e-05	1.59675e-05	3.81552e-05	9.80716e-06	-2.0479e-05	-3.05583e-06	-6.14055e-06	-6.97258e-06	-6.78095e-06	-1.72663e-06	-1.09741e-05	-1.64631e-05	-9.41665e-06	8.65416e-06	-1.1243e-05	1.60418e-05	2.19535e-05	-4.68227e-07	1.59045e-08
-1.15866e-05	7.46053e-05	-1.48834e-05	7.24465e-06	2.84406e-07	2.26947e-05	-5.7196e-06	9.20789e-06	4.97667e-05	-2.5198e-06	8.39769e-06	4.01876e-06	1.80146e-05	1.5968e-05	3.8034e-05	9.87038e-06	-2.06111e-05	-2.43527e-06	-6.14509e-06	-7.12439e-06	-6.73585e-06	-1.72968e-06	-1.10734e-05	-1.63403e-05	-9.44127e-06	8.65149e-06	-1.08796e-05	1.60388e-05	2.23423e-05	-7.00623e-07	1.32966e-08
-1.15866e-05	7.46053e-05	-1.48834e-05	7.24465e-06	2.84406e-07	2.26947e-05	-5.7196e-06	9.20789e-06	4.97667e-05	-2.5198e-06	8.39769e-06	4.01876e-06	1.80146e-05	1.5968e-05	3.8034e-05	9.87038e-06	-2.06111e-05	-2.43527e-06	-6.14509e-06	-7.12439e-06	-6.73585e-06	-1.72968e-06	-1.10734e-05	-1.63403e-05	-9.44127e-06	8.65149e-06	-1.08796e-05	1.60388e-05	2.23423e-05	-7.00623e-07	1.32966e-08
-1.20945e-05	6.4748e-05	-1.44699e-05	7.18453e-06	1.24853e-07	2.29744e-05	-4.22818e-06	1.027e-05	4.94779e-05	-2.57882e-06	6.78025e-06	3.2398e-06	1.80783e-05	1.59799e-05	3.15118e-05	9.88571e-06	-2.06205e-05	-2.97692e-06	-6.27292e-06	-7.21306e-06	-6.9299e-06	-1.96376e-06	-1.12518e-05	-1.38367e-05	-9.94719e-06	8.74975e-06	-9.99465e-06	1.63349e-05	2.23491e-05	-6.9039e-07	1.13724e-08
-1.20975e-05	6.42364e-05	-1.4594e-05	7.13197e-06	-4.71896e-07	2.29939e-05	-2.84068e-06	1.31538e-05	4.06977e-05	-2.54211e-06	6.8117e-06	2.1858e-06	1.80276e-05	1.59701e-05	3.52325e-05	9.94883e-06	-2.06214e-05	-3.09008e-06	-5.29819e-06	-7.1092e-06	-7.77376e-06	-1.97728e-06	-1.12178e-05	-1.4213e-05	-1.01645e-05	8.79068e-06	-1.01657e-05	1.57496e-05	2.23738e-05	-4.62186e-07	1.08192e-08
-1.27493e-05	6.41604e-05	-1.46422e-05	7.20098e-06	-2.5632e-07	2.29513e-05	-3.26294e-06	8.30973e-06	3.73076e-05	-2.56626e-06	6.80684e-06	3.00031e-06	1.39593e-05	1.59735e-05	2.77094e-05	9.85863e-06	-2.06131e-05	-2.75789e-06	-6.0719e-06	-7.19292e-06	-5.04499e-06	-1.87304e-06	-1.12754e-05	-1.38672e-05	-9.45676e-06	8.71987e-06	-9.8873e-06	1.57648e-05	2.23477e-05	-2.79836e-07	9.80144e-09
-1.23371e-05	6.48563e-05	-1.49226e-05	7.20442e-06	-5.66367e-07	2.29671e-05	-3.06884e-06	1.06472e-05	1.70841e-05	-2.53667e-06	6.78922e-06	3.04376e-06	1.2335e-05	1.59761e-05	2.8039e-05	8.56669e-06	-2.06131e-05	-2.50554e-06	-5.83464e-06	-7.19035e-06	-4.33897e-06	-1.87061e-06	-1.12347e-05	-1.05607e-05	-9.46686e-06	8.72568e-06	-1.02404e-05	1.57522e-05	2.23491e-05	-6.79039e-07	8.70004e-09
-1.24024e-05	6.49141e-05	-1.4868e-05	7.36723e-06	-3.46247e-07	2.29536e-05	-3.10777e-06	1.0073e-05	1.46464e-05	-2.45214e-06	6.74662e-06	2.94842e-06	1.29358e-05	1.59602e-05	2.74581e-05	9.59094e-06	-2.06359e-05	-2.60943e-06	-5.91302e-06	-7.52044e-06	-5.05576e-06	-1.89635e-06	-1.12803e-05	-6.47895e-06	-9.51453e-06	8.72688e-06	-1.01931e-05	1.64451e-05	2.23261e-05	-6.24803e-07	8.58626e-09
-1.23512e-05	6.48747e-05	-1.49175e-05	7.37761e-06	-5.69925e-07	1.88371e-05	-3.11276e-06	9.62189e-06	1.43345e-05	-2.45155e-06	6.74481e-06	2.7244e-06	1.65492e-05	1.59552e-05	2.66822e-05	9.29962e-06	-2.06234e-05	-2.56115e-06	-5.93601e-06	-7.88406e-06	-6.44882e-06	-1.91022e-06	-1.12445e-05	-9.51537e-06	-9.81138e-06	8.73742e-06	-1.00073e-05	1.58851e-05	2.22822e-05	-5.03524e-07	8.50028e-09
-1.22731e-05	6.51276e-05	-1.47898e-05	6.99627e-06	-4.34582e-07	1.83528e-05	-2.98741e-06	1.02341e-05	1.46567e-05	-2.48695e-06	6.76922e-06	2.65839e-06	1.45086e-05	1.59679e-05	2.55306e-05	9.83847e-06	-2.06286e-05	-2.67632e-06	-5.88193e-06	-7.32282e-06	-6.20514e-06	-1.89824e-06	-1.12544e-05	-7.09523e-06	-9.71048e-06	8.73069e-06	-1.01261e-05	1.59899e-05	2.22856e-05	-5.32322e-07	8.36426e-09
-1.22999e-05	6.49663e-05	-8.14768e-06	7.31614e-06	-4.14242e-07	1.78112e-05	-3.33706e-06	9.4832e-06	1.48046e-05	-2.50866e-06	4.07158e-06	2.75764e-06	1.0642e-05	1.59557e-05	2.62882e-05	8.27579e-06	-2.06314e-05	-2.40498e-06	-5.90471e-06	-7.62136e-06	-3.78033e-06	-1.8866e-06	-1.12608e-05	-8.44954e-06	-9.99059e-06	8.72888e-06	-1.00822e-05	1.61052e-05	2.2315e-05	-5.16367e-07	8.06304e-09
-1.23903e-05	6.49643e-05	-7.8763e-06	7.13632e-06	-4.61121e-07	1.7659e-05	-3.27689e-06	9.54496e-06	1.39888e-05	-2.51056e-06	4.22557e-06	2.71365e-06	1.04246e-05	1.59573e-05	2.72318e-05	7.58068e-06	-2.07323e-05	-1.6527e-06	-5.89697e-06	-7.43034e-06	-2.31138e-07	-1.88023e-06	-1.12213e-05	-9.24686e-06	-1.00155e-05	8.73312e-06	-1.00973e-05	1.60287e-05	2.23128e-05	-5.16579e-07	8.06143e-09
-1.23603e-05	6.50138e-05	-8.77099e-06	6.20671e-06	-1.11007e-06	1.79879e-05	-3.22981e-06	9.8047e-06	1.41892e-05	-2.48333e-06	5.33395e-06	2.35933e-06	1.17919e-05	1.08598e-05	2.60388e-05	8.30525e-06	-2.06361e-05	-2.41642e-06	-5.90303e-06	-7.44979e-06	5.92784e-07	-1.88554e-06	-1.12325e-05	-8.61833e-06	-9.86027e-06	8.7072e-06	-1.01025e-05	1.61284e-05	2.21404e-05	-5.27006e-07	7.92397e-09
-1.23558e-05	6.49503e-05	-9.41619e-06	7.05859e-06	-1.33234e-06	1.77187e-05	-3.6941e-06	9.71111e-06	1.40372e-05	-2.55319e-06	4.27318e-06	2.73571e-06	1.08383e-05	1.37096e-05	2.59457e-05	7.48976e-06	-1.98025e-05	-2.04409e-06	-5.91774e-06	-7.48431e-06	-2.52747e-06	-1.89762e-06	-1.12379e-05	-8.4972e-06	-9.96297e-06	8.72899e-06	-1.00938e-05	1.66039e-05	8.15881e-06	-5.30006e-07	7.51309e-09
-1.23702e-05	6.49368e-05	-9.09457e-06	6.982e-06	-9.83819e-07	1.77444e-05	-3.27765e-06	9.67471e-06	1.4195e-05	-2.5238e-06	4.97989e-06	2.73721e-06	9.68714e-06	1.04825e-05	2.63544e-05	7.64798e-06	-1.58449e-05	-1.86941e-06	-5.90537e-06	-8.79392e-06	-2.81024e-06	-2.00938e-06	-1.13815e-05	-8.49675e-06	-9.98964e-06	8.41325e-06	-4.59931e-06	1.64371e-05	1.2605e-05	-5.20584e-07	7.31987e-09
-1.22933e-05	6.48795e-05	-9.38232e-06	6.55762e-06	-1.07298e-06	1.79758e-05	-3.5361e-06	9.7646e-06	1.43005e-05	-2.53164e-06	5.07458e-06	2.59812e-06	4.90341e-06	7.63008e-06	2.62189e-05	7.996e-06	-1.71909e-05	-2.07324e-06	-5.89964e-06	-7.68892e-06	-1.71876e-06	-1.90695e-06	-1.12401e-05	-8.41612e-06	-9.67266e-06	8.47211e-06	-7.715e-06	1.65034e-05	1.08005e-05	-5.35153e-07	7.21236e-09
-1.15796e-05	6.49645e-05	-9.21099e-06	6.46865e-06	-8.47258e-07	1.79957e-05	-3.40974e-06	9.66305e-06	1.43908e-05	-2.53337e-06	4.88955e-06	2.49751e-06	5.66117e-06	1.02734e-05	2.24374e-05	7.92683e-06	-1.62796e-05	-2.13066e-06	-5.88218e-06	-7.65681e-06	-2.25471e-06	-1.92047e-06	-1.11221e-05	-3.97235e-06	-6.51676e-06	8.65307e-06	-9.79674e-06	1.35915e-05	1.215e-05	-7.18548e-07	6.91547e-09
-1.178e-05	5.79822e-05	-9.40098e-06	6.48538e-06	-1.00767e-06	1.79126e-05	-3.33639e-06	9.96056e-06	1.4426e-05	-2.52718e-06	4.71058e-06	2.57564e-06	5.7889e-06	9.23517e-06	2.40171e-05	7.9153e-06	-1.66083e-05	-2.29607e-06	-5.89881e-06	-7.85427e-06	-2.23224e-06	-1.95444e-06	-1.12388e-05	-6.44916e-06	-9.20609e-06	8.63559e-06	-8.12728e-06	1.49623e-05	1.18503e-05	-5.64602e-07	6.20925e-09
-1.14592e-05	5.76564e-05	-9.09239e-06	6.63163e-06	-9.80897e-07	1.79032e-05	-3.40696e-06	9.22739e-06	1.44076e-05	-2.55618e-06	4.87929e-06	2.67145e-06	5.97947e-06	1.01679e-05	2.48367e-05	7.79697e-06	-1.66432e-05	-2.13266e-06	-5.90071e-06	-7.87108e-06	-2.29882e-06	-1.96101e-06	-1.12052e-05	-8.23558e-06	-8.77775e-06	8.60133e-06	-6.99925e-06	1.05034e-05	1.06981e-05	-6.0749e-07	6.06831e-09
-1.1326e-05	5.90217e-05	-8.91018e-06	6.79363e-06	-9.58215e-07	1.78628e-05	-3.358e-06	8.7797e-06	1.43963e-05	-2.56488e-06	4.86485e-06	2.59062e-06	6.15193e-06	9.71663e-06	2.4179e-05	7.81837e-06	-6.90235e-06	-2.14188e-06	-5.8003e-06	-7.82177e-06	-2.34494e-06	-1.96098e-06	-1.11335e-05	-6.59857e-06	-8.65389e-06	3.52211e-06	-7.33204e-06	1.06161e-05	1.11207e-05	-7.18882e-07	5.86979e-09
-1.15028e-05	5.76415e-05	-8.92552e-06	6.65837e-06	-9.63761e-07	1.78151e-05	-3.60721e-06	8.49346e-06	1.43975e-05	-2.55504e-06	4.84769e-06	2.59564e-06	4.77174e-06	9.7192e-06	2.36597e-05	7.88782e-06	-6.91301e-06	-2.13926e-06	-5.89254e-06	-7.83146e-06	-2.36694e-06	-2.03592e-06	-1.10877e-05	-6.54863e-06	-9.0621e-06	8.59177e-06	-7.47778e-06	1.20992e-05	1.1286e-05	-6.29085e-07	5.77561e-09
-1.02522e-05	5.76004e-05	-8.91874e-06	6.58311e-06	-7.23381e-07	1.31008e-05	2.85095e-06	9.84242e-06	1.44182e-05	-2.50624e-06	4.83587e-06	2.59293e-06	5.05914e-06	7.12e-06	2.17402e-05	7.96507e-06	-8.84637e-06	-2.05286e-06	-5.79733e-06	-7.79994e-06	-2.15985e-06	-1.95814e-06	-8.49705e-06	-7.18322e-06	-8.81809e-06	5.59403e-06	-8.90845e-06	1.08291e-05	1.12029e-05	-6.52561e-07	5.42042e-09
-1.11539e-05	5.74521e-05	-8.82001e-06	6.58454e-06	-9.41075e-07	1.31756e-05	-2.4657e-06	9.24454e-06	1.44128e-05	-2.42999e-06	4.8548e-06	2.58051e-06	5.24496e-06	7.70121e-06	2.17812e-05	7.94529e-06	-8.62641e-06	-2.0951e-06	-5.85077e-06	-7.80135e-06	-2.28116e-06	-1.96304e-06	-8.66709e-06	-7.1652e-06	-8.8184e-06	6.8623e-06	-7.53637e-06	1.0893e-05	1.12017e-05	-6.5097e-07	5.41617e-09
-1.11539e-05	5.74521e-05	-8.82001e-06	6.58454e-06	-9.41075e-07	1.31756e-05	-2.4657e-06	9.24454e-06	1.44128e-05	-2.42999e-06	4.8548e-06	2.58051e-06	5.24496e-06	7.70121e-06	2.17812e-05	7.94529e-06	-8.62641e-06	-2.0951e-06	-5.85077e-06	-7.80135e-06	-2.28116e-06	-1.96304e-06	-8.66709e-06	-7.1652e-06	-8.8184e-06	6.8623e-06	-7.53637e-06	1.0893e-05	1.12017e-05	-6.5097e-07	5.41617e-09
-1.11697e-05	5.76415e-05	-8.89255e-06	6.63624e-06	-8.98715e-07	1.33499e-05	-2.56632e-06	9.11967e-06	1.44132e-05	-2.44161e-06	4.85512e-06	2.59064e-06	5.2592e-06	8.09255e-06	2.22899e-05	7.88036e-06	-6.49602e-06	-2.06705e-06	-5.20283e-06	-7.81209e-06	-2.27765e-06	-1.95657e-06	-9.71722e-06	-6.45081e-06	-8.80204e-06	6.86165e-06	-1.8954e-06	1.06742e-05	9.72157e-06	-6.46802e-07	5.35191e-09
-1.08035e-05	5.76351e-05	-8.87662e-06	6.62683e-06	-8.78923e-07	1.3379e-05	-2.26847e-06	9.26574e-06	7.09417e-06	-2.45052e-06	4.85167e-06	2.58836e-06	5.27648e-06	7.76696e-06	2.20624e-05	7.91193e-06	-6.60102e-06	-2.13482e-06	-5.75332e-06	-7.80883e-06	-2.25502e-06	-1.90113e-06	-9.14323e-06	-6.80614e-06	-8.81206e-06	6.44834e-06	-5.15382e-06	1.07956e-05	1.03634e-05	-6.95823e-07	5.20714e-09
-6.98424e-06	5.75868e-05	-8.86844e-06	6.60514e-06	-9.1019e-07	1.33501e-05	-1.42475e-06	9.40606e-06	8.82804e-06	-1.12808e-06	4.84567e-06	2.54849e-06	5.25484e-06	8.02568e-06	2.22196e-05	7.91484e-06	-6.77344e-06	-2.06265e-06	-5.76963e-06	-7.79014e-06	-2.24223e-06	-1.95548e-06	-4.64422e-06	-6.26876e-06	-6.69818e-06	6.42306e-06	-3.537e-06	1.06736e-05	1.02525e-05	-6.71711e-07	5.04637e-09
-7.39823e-06	5.75738e-05	-8.85274e-06	6.61031e-06	-9.31034e-07	1.3328e-05	-1.54171e-06	9.47361e-06	9.27024e-06	5.43762e-07	4.84766e-06	2.54333e-06	5.24375e-06	7.91304e-06	2.2187e-05	7.90338e-06	-7.03599e-06	-2.08593e-06	-5.71686e-06	-7.80179e-06	-2.24615e-06	-1.91165e-06	-4.52204e-06	-6.75219e-06	-7.5068e-06	6.5642e-06	-3.8595e-06	1.05979e-05	8.1928e-06	-6.47731e-07	5.03955e-09
-5.50924e-06	5.7577e-05	-8.87466e-06	6.62068e-06	-9.04118e-07	1.32992e-05	-1.71273e-06	9.23192e-06	8.78685e-06	-1.82818e-06	4.84864e-06	2.57751e-06	5.25218e-06	8.05457e-06	2.22085e-05	7.90497e-06	-6.97199e-06	-2.0686e-06	-5.57061e-06	-7.79823e-06	-2.25734e-06	-1.9408e-06	-4.2307e-06	-6.72482e-06	-7.93216e-06	6.49433e-06	-4.43055e-06	1.06524e-05	7.96139e-06	-7.44415e-07	5.01163e-09
-5.68192e-06	5.75737e-05	-8.88013e-06	5.07389e-06	-9.01296e-07	1.33308e-05	-1.65503e-06	9.24705e-06	4.34216e-06	-1.88404e-06	4.84851e-06	2.48259e-06	5.25109e-06	7.94709e-06	2.2224e-05	4.40736e-06	-7.12121e-06	-2.0695e-06	-5.69043e-06	-7.75357e-06	-2.2469e-06	-1.907e-06	-4.50462e-06	-6.5498e-06	-7.03144e-06	6.48558e-06	-4.48364e-06	1.06275e-05	8.33273e-06	1.58583e-07	4.8879e-09
-3.15978e-06	5.75739e-05	-8.85623e-06	5.38818e-06	-8.90096e-07	1.32912e-05	-1.53899e-06	9.28916e-06	-1.7681e-07	-1.841e-06	4.87673e-06	2.44006e-06	5.27976e-06	7.95113e-06	2.22035e-05	5.37051e-06	-7.13315e-06	-2.0456e-06	-5.68187e-06	-7.60218e-06	-2.20062e-06	-1.91638e-06	-5.08872e-06	-5.76325e-06	-7.11184e-06	6.52534e-06	-4.32799e-06	1.07307e-05	8.31989e-06	-1.44707e-07	4.85345e-09
-4.19817e-06	5.75752e-05	-8.86313e-06	5.41487e-06	-8.58938e-07	1.33141e-05	-1.54349e-06	9.28528e-06	1.97738e-07	-1.80094e-06	4.87645e-06	2.43662e-06	5.27957e-06	7.9921e-06	2.22101e-05	5.29747e-06	-7.03517e-06	-2.0578e-06	-5.69883e-06	-7.29051e-06	-2.25269e-06	-1.91657e-06	-4.8937e-06	-5.88692e-06	-6.92371e-06	6.51812e-06	-3.83873e-06	1.06991e-05	8.21783e-06	-4.39835e-08	4.84698e-09
-4.2423e-06	5.75675e-05	-8.87364e-06	5.30628e-06	-7.45222e-07	1.32947e-05	-1.57687e-06	9.28571e-06	9.68632e-07	-1.76744e-06	4.86155e-06	2.42533e-06	5.27087e-06	7.97285e-06	2.22077e-05	5.22079e-06	-5.52795e-06	-2.04695e-06	-5.69259e-06	-6.9971e-06	-2.22025e-06	-1.83481e-06	-4.94276e-06	-5.83801e-06	-7.08886e-06	6.49217e-06	-4.44023e-06	1.06641e-05	8.08834e-06	2.12925e-07	4.82452e-09
-4.52787e-06	5.30887e-05	-8.64359e-06	5.37181e-06	-7.94676e-07	1.32887e-05	-1.56472e-06	1.03582e-05	1.3532e-06	-1.78867e-06	4.75689e-06	2.41508e-06	4.34555e-06	8.02367e-06	2.22109e-05	5.45182e-06	-5.43479e-06	-2.03055e-06	-5.68148e-06	-7.22415e-06	-2.22303e-06	-1.82628e-06	-4.88178e-06	-6.29037e-06	-7.22308e-06	6.49026e-06	-4.45966e-06	1.07833e-05	7.94643e-06	-2.73732e-08	4.35266e-09
-4.14716e-06	5.32763e-05	-8.75886e-06	5.17962e-06	-6.13247e-07	1.04014e-05	-1.26364e-06	9.6392e-06	1.66588e-06	-1.7767e-06	4.80693e-06	2.43258e-06	4.957e-06	7.99301e-06	2.22087e-05	5.02897e-06	-5.09971e-06	-2.04886e-06	-5.68644e-06	-7.20264e-06	-2.13173e-06	-1.88355e-06	-4.81219e-06	-6.37423e-06	-7.07577e-06	6.51632e-06	-4.36167e-06	1.06739e-05	7.95003e-06	2.06788e-07	4.27915e-09
-3.6679e-06	3.65894e-05	-8.82281e-06	5.41933e-06	-7.23528e-07	1.29228e-05	-1.5836e-06	9.27535e-06	1.66319e-06	-1.62945e-06	4.7795e-06	2.43867e-06	5.16154e-06	7.893e-06	2.22134e-05	5.36238e-06	-5.50321e-06	-3.04889e-06	-5.68882e-06	-7.31034e-06	-3.53069e-06	-1.98023e-06	-4.85723e-06	-6.23359e-06	-7.1177e-06	4.19635e-06	-4.33658e-06	1.06631e-05	7.95346e-06	9.69676e-07	2.83005e-09
-3.89749e-06	2.9326e-05	-8.74153e-06	5.3885e-06	-7.58428e-07	1.29563e-05	-1.57684e-06	9.4991e-06	1.76571e-06	-1.6757e-06	4.82053e-06	2.43378e-06	4.40662e-06	7.51471e-06	2.22116e-05	5.32132e-06	-5.4488e-06	-2.23629e-06	-5.68815e-06	-7.19492e-06	-2.89188e-06	-2.73936e-06	-4.87596e-06	-6.3055e-06	-7.20019e-06	5.25307e-06	-4.42626e-06	1.06657e-05	7.95944e-06	6.56553e-07	2.34925e-09
-4.90994e-06	2.60553e-05	-8.63986e-06	5.35783e-06	-7.10021e-07	1.26437e-05	-1.48426e-06	9.44193e-06	2.05924e-06	-1.63618e-06	4.79703e-06	2.42834e-06	4.59391e-06	7.2708e-06	2.22115e-05	5.52713e-06	-5.48251e-06	-2.27042e-06	-5.6882e-06	-7.22565e-06	-4.27926e-06	-2.9988e-06	-4.85633e-06	-6.22775e-06	-7.15479e-06	5.19118e-06	-4.41114e-06	1.0468e-05	7.96664e-06	8.37785e-07	2.17255e-09
-5.02464e-06	2.57786e-05	-8.71497e-06	5.3739e-06	-7.19998e-07	1.20324e-05	-1.45399e-06	9.36255e-06	1.8159e-06	-1.64564e-06	4.79552e-06	2.42723e-06	4.87559e-06	7.64176e-06	2.22111e-05	5.48234e-06	-5.43887e-06	-3.12694e-06	-5.6884e-06	-7.23984e-06	-3.7362e-06	-2.50003e-06	-4.85297e-06	-6.33278e-06	-7.15208e-06	5.51167e-06	-4.38175e-06	1.0524e-05	7.97246e-06	1.27406e-06	2.1548e-09
-5.01957e-06	2.61714e-05	-8.67036e-06	5.362e-06	-7.33892e-07	1.23332e-05	-1.50283e-06	9.13111e-06	2.09619e-06	-1.47741e-06	4.81104e-06	2.42572e-06	4.6177e-06	7.53358e-06	2.22044e-05	5.51014e-06	-5.33951e-06	-2.65802e-06	-5.68546e-06	-7.05432e-06	-2.10451e-06	-2.53829e-06	-4.8727e-06	-6.30017e-06	-7.16914e-06	9.73421e-07	-4.42298e-06	1.02841e-05	7.96319e-06	1.40698e-06	2.12446e-09
-4.6029e-06	2.58791e-05	-8.67049e-06	5.35069e-06	-7.2673e-07	1.21333e-05	-1.49361e-06	9.30998e-06	1.93572e-06	-1.3317e-06	4.79949e-06	2.42713e-06	4.86821e-06	7.53852e-06	2.22046e-05	5.48296e-06	-5.2788e-06	-2.87935e-06	-5.68615e-06	-7.00721e-06	6.58089e-08	-2.46868e-06	-4.8613e-06	-6.28772e-06	-7.15656e-06	2.72538e-06	-4.39216e-06	1.04708e-05	7.97082e-06	1.31167e-06	2.10914e-09
-4.90765e-06	2.5903e-05	-8.69151e-06	5.34506e-06	-7.27438e-07	1.20743e-05	-1.50188e-06	9.18441e-06	1.9152e-06	-1.42972e-06	4.79931e-06	2.42795e-06	4.7556e-06	7.52846e-06	2.22049e-05	5.47814e-06	-5.33435e-06	-2.83244e-06	-5.68641e-06	-7.09611e-06	5.12891e-07	-2.50193e-06	-4.86065e-06	-6.28394e-06	-7.15501e-06	1.95939e-06	-4.39197e-06	1.04332e-05	7.97076e-06	1.25231e-06	2.10617e-09
-4.94903e-06	2.59439e-05	-8.44559e-06	5.3612e-06	-7.29007e-07	1.21997e-05	-1.50241e-06	9.22385e-06	2.03789e-06	-1.52586e-06	4.80555e-06	2.42636e-06	4.69661e-06	7.51126e-06	2.22082e-05	5.50849e-06	-5.33542e-06	-2.69917e-06	-5.68699e-06	-7.09918e-06	-1.19548e-06	-2.57077e-06	-4.85992e-06	-6.26564e-06	-7.16032e-06	8.69421e-07	-4.40198e-06	6.96327e-06	7.96883e-06	9.14383e-07	2.04547e-09
-4.94724e-06	2.59322e-05	-8.39589e-06	3.85426e-06	-7.29885e-07	1.21165e-05	-1.50562e-06	9.17914e-06	1.94337e-06	-1.38919e-06	4.80258e-06	2.42727e-06	4.75678e-06	7.51824e-06	2.22546e-05	5.49228e-06	-5.34095e-06	-2.78179e-06	-5.68505e-06	-7.06451e-06	-1.23053e-07	-2.53697e-06	-4.86112e-06	-6.27099e-06	-7.15548e-06	2.14554e-06	-4.39368e-06	7.33489e-06	7.94715e-06	1.01831e-06	2.03641e-09
-4.89747e-06	2.59444e-05	-7.1354e-06	3.33358e-06	-7.32471e-07	1.21036e-05	-1.50142e-06	9.18473e-06	1.95867e-06	-1.40705e-06	4.8035e-06	2.42742e-06	4.75881e-06	7.52061e-06	2.22378e-05	5.48685e-06	-5.32405e-06	-2.80771e-06	-5.68557e-06	-7.05756e-06	-4.26055e-07	-2.53936e-06	-4.86315e-06	-6.27613e-06	-7.16063e-06	9.39664e-07	-4.39644e-06	7.57837e-06	7.95513e-06	1.09302e-06	2.01281e-09
-4.87882e-06	2.59357e-05	-8.39213e-06	3.544e-06	-7.32456e-07	6.38035e-06	-1.49676e-06	8.45123e-07	1.96112e-06	-1.29295e-06	4.80135e-06	2.52538e-06	4.85793e-06	7.53003e-06	2.22182e-05	5.47733e-06	2.78285e-08	-2.70391e-06	-5.70537e-06	-7.12235e-06	-7.07317e-07	-2.5352e-06	-5.57326e-06	-6.29874e-06	-7.15957e-06	1.40561e-06	-4.39723e-06	7.26682e-06	7.93993e-06	-1.26254e-06	1.82082e-09
-4.87421e-06	2.59367e-05	-8.0689e-06	3.08372e-06	-7.31319e-07	6.84835e-06	-1.52669e-06	1.39547e-06	1.96445e-06	-1.3697e-06	4.80155e-06	2.51833e-06	4.85021e-06	7.52997e-06	2.22264e-05	5.4806e-06	-1.10322e-06	-2.71138e-06	-5.70466e-06	-7.11897e-06	-7.51663e-07	-2.53549e-06	-5.32124e-06	-6.28745e-06	-7.15949e-06	1.52508e-06	-4.39761e-06	7.24981e-06	7.93893e-06	-8.3772e-07	1.81805e-09
-4.91307e-06	2.59381e-05	-7.78107e-06	3.24758e-06	-7.32056e-07	6.93942e-06	-1.49953e-06	1.94965e-06	1.96777e-06	-1.35508e-06	4.80247e-06	2.50074e-06	4.95608e-06	7.52752e-06	2.22184e-05	5.48148e-06	-2.39712e-07	-2.73414e-06	-5.69208e-06	-7.11283e-06	-6.85452e-07	-2.53422e-06	-5.39996e-06	-6.28788e-06	-7.15947e-06	1.3247e-06	-4.39834e-06	7.31492e-06	5.26911e-06	-2.18043e-07	1.7825e-09
-4.89247e-06	2.59412e-05	-7.93664e-06	3.55597e-06	-7.31524e-07	1.85708e-06	-1.49948e-06	2.95885e-06	1.9666e-06	-1.33805e-06	4.80205e-06	2.48041e-06	4.85473e-06	7.52966e-06	2.22227e-05	5.48177e-06	-1.20141e-06	-2.72382e-06	-5.69876e-06	-7.08464e-06	-7.16269e-07	-2.53205e-06	-5.10735e-06	-6.28795e-06	-7.15943e-06	1.37585e-06	-4.3983e-06	7.31579e-06	5.18377e-06	-7.44638e-08	1.74351e-09
-4.89985e-06	2.59423e-05	-7.96837e-06	3.1746e-06	-7.31357e-07	2.74696e-06	-1.49841e-06	2.39438e-06	1.96724e-06	-1.36468e-06	4.80204e-06	2.49072e-06	4.84734e-06	7.53203e-06	2.22226e-05	5.48066e-06	-1.64782e-06	-2.75033e-06	-5.69651e-06	-7.08532e-06	-7.31122e-07	-2.53355e-06	-5.14584e-06	-6.29049e-06	-7.15926e-06	1.34865e-06	-4.39843e-06	7.34317e-06	4.50042e-06	-1.43662e-07	1.7383e-09
-4.89345e-06	2.59377e-05	-8.12056e-06	3.35185e-06	-1.04469e-06	3.02754e-06	-1.4986e-06	2.43532e-06	1.96463e-06	-1.35847e-06	4.78448e-06	2.46834e-06	4.88755e-06	6.52008e-06	2.22232e-05	5.48226e-06	-8.74421e-07	-2.73608e-06	-5.6976e-06	-7.09307e-06	-7.05415e-07	-2.51892e-06	-5.14038e-06	-6.29047e-06	-7.15903e-06	1.21371e-06	-4.3989e-06	7.33964e-06	4.18096e-06	-3.04205e-07	1.72472e-09
-6.06656e-07	2.59412e-05	-6.57476e-06	3.21911e-06	-7.88617e-07	2.67705e-06	-1.50327e-06	2.40104e-06	1.96289e-06	-1.34821e-06	4.79977e-06	2.48518e-06	4.89078e-06	7.20669e-06	2.21243e-05	5.47889e-06	-1.36823e-06	-2.72112e-06	-5.69742e-06	-7.0842e-06	-4.92364e-07	-2.53347e-06	-5.10301e-06	-6.28949e-06	-7.15883e-06	1.37651e-06	-2.03869e-06	7.32546e-06	4.46085e-06	-2.86955e-08	1.668e-09
-6.06656e-07	2.59412e-05	-6.57476e-06	3.21911e-06	-7.88617e-07	2.67705e-06	-1.50327e-06	2.40104e-06	1.96289e-06	-1.34821e-06	4.79977e-06	2.48518e-06	4.89078e-06	7.20669e-06	2.21243e-05	5.47889e-06	-1.36823e-06	-2.72112e-06	-5.69742e-06	-7.0842e-06	-4.92364e-07	-2.53347e-06	-5.10301e-06	-6.28949e-06	-7.15883e-06	1.37651e-06	-2.03869e-06	7.32546e-06	4.46085e-06	-2.86955e-08	1.668e-09
-8.93061e-07	2.59411e-05	-6.65491e-06	3.23833e-06	-8.47413e-07	2.65676e-06	-1.50232e-06	2.41855e-06	1.96298e-06	-1.34875e-06	4.79896e-06	2.48575e-06	4.88714e-06	6.92736e-06	2.21356e-05	5.47958e-06	-1.42509e-06	-2.72488e-06	-5.69717e-06	-7.08759e-06	-5.97327e-07	-2.53254e-06	-5.13566e-06	-6.28964e-06	-7.15888e-06	1.33483e-06	-2.19831e-06	7.32907e-06	4.31585e-06	-1.99349e-07	1.66626e-09
-1.63843e-07	2.59411e-05	-6.51151e-06	3.23282e-06	-8.27889e-07	2.5859e-06	-1.5026e-06	2.4382e-06	1.96296e-06	-1.34876e-06	4.80024e-06	2.48506e-06	4.88868e-06	6.99212e-06	2.21213e-05	5.47913e-06	-1.4534e-06	-2.72266e-06	-5.69703e-06	-7.08539e-06	-5.75881e-07	-2.53277e-06	-5.12497e-06	-6.28955e-06	-7.15882e-06	1.35717e-06	-2.11524e-06	7.32569e-06	4.29105e-06	-1.17154e-07	1.66286e-09
-1.87714e-07	2.59413e-05	-6.49475e-06	3.23294e-06	-7.99963e-07	2.6351e-06	-1.50285e-06	2.43201e-06	1.96323e-06	-1.34842e-06	4.79909e-06	2.48467e-06	4.88964e-06	6.93586e-06	2.21266e-05	5.47907e-06	-1.42344e-06	-2.72088e-06	-5.69726e-06	-7.08571e-06	-5.86417e-07	-2.5323e-06	-5.11516e-06	-6.28967e-06	-7.15885e-06	1.36076e-06	-2.02988e-06	7.32777e-06	4.30402e-06	-1.39002e-07	1.66191e-09
-1.82905e-07	2.59412e-05	-6.51882e-06	3.23169e-06	-8.08473e-07	2.60132e-06	-1.50238e-06	2.42067e-06	1.96324e-06	-1.34842e-06	4.80045e-06	2.48473e-06	4.88958e-06	6.79603e-06	2.21249e-05	5.47907e-06	-1.42384e-06	-2.72242e-06	-5.69715e-06	-7.0857e-06	-5.70894e-07	-2.53249e-06	-5.11096e-06	-6.28965e-06	-7.15887e-06	1.36141e-06	-2.06773e-06	7.32644e-06	4.3531e-06	-1.2826e-07	1.66052e-09
-2.88046e-07	2.59416e-05	-6.49436e-06	3.23101e-06	-6.09371e-07	2.56392e-06	-8.38354e-07	2.40134e-06	1.95291e-06	-1.32344e-06	4.79935e-06	2.49859e-06	4.89049e-06	6.88695e-06	2.21186e-05	5.47911e-06	-1.42499e-06	-2.74657e-06	-5.69431e-06	-6.97232e-06	-5.75899e-07	-2.53368e-06	-5.10722e-06	-6.29353e-06	-7.15884e-06	1.35306e-06	-1.56497e-06	7.3249e-06	4.38501e-06	-8.63414e-08	1.656e-09
-2.62258e-07	2.59418e-05	-6.56371e-06	3.23141e-06	-4.77133e-07	2.58266e-06	-1.24529e-06	2.40691e-06	1.94479e-06	-1.30528e-06	4.80091e-06	2.49291e-06	4.88986e-06	6.8393e-06	2.21221e-05	3.10337e-06	-1.42934e-06	-2.72873e-06	-5.69639e-06	-7.07152e-06	-5.74447e-07	-2.53325e-06	-5.10755e-06	-6.29141e-06	-7.15885e-06	1.35944e-06	-2.00908e-06	7.32663e-06	4.35819e-06	-9.84767e-08	1.63944e-09
-3.43987e-07	2.5942e-05	-6.51026e-06	3.2316e-06	-4.25212e-07	2.57731e-06	-1.18355e-06	2.41465e-06	1.94457e-06	-1.33206e-06	4.79969e-06	2.49063e-06	4.89005e-06	6.82962e-06	2.21207e-05	2.66105e-06	-1.4293e-06	-2.7343e-06	-5.69566e-06	-7.00328e-06	-5.7756e-07	-2.53338e-06	-5.10791e-06	-6.29128e-06	-7.15885e-06	1.3587e-06	-1.81688e-06	7.33203e-06	4.35858e-06	-9.89843e-08	1.63434e-09
-4.6814e-07	2.5943e-05	-6.56352e-06	3.09885e-06	-4.64762e-07	2.12182e-07	-1.28523e-06	2.41733e-06	1.95321e-06	-1.27948e-06	4.79985e-06	2.1821e-06	5.53405e-06	6.84783e-06	7.86091e-06	3.00856e-06	-1.30718e-06	-2.72791e-06	-5.85967e-06	-6.99682e-06	-5.73197e-07	-2.5332e-06	-5.10767e-06	-6.269e-06	-7.15882e-06	1.3332e-06	-1.9089e-06	7.45812e-06	3.90806e-06	-1.11664e-07	1.20747e-09
-4.00973e-07	2.59429e-05	-6.56361e-06	3.09974e-06	-5.10626e-07	2.20397e-07	-1.3199e-06	2.41973e-06	1.95349e-06	-1.2841e-06	4.79995e-06	2.37775e-06	5.076e-06	6.85422e-06	7.89787e-06	2.72702e-06	-1.39863e-06	-2.72874e-06	-5.85876e-06	-7.00501e-06	-5.7312e-07	-2.53317e-06	-5.1033e-06	-6.28698e-06	-7.15883e-06	1.3336e-06	-1.86315e-06	7.44658e-06	4.35925e-06	-1.04888e-07	1.20659e-09
-4.40024e-07	2.59427e-05	-6.57919e-06	3.15504e-06	-4.29275e-07	4.08737e-07	-1.52821e-06	2.41848e-06	1.89527e-06	-1.28315e-06	4.80036e-06	2.20086e-06	5.19763e-06	6.84289e-06	8.04808e-06	2.96773e-06	-1.32463e-06	-2.73412e-06	-5.84358e-06	-7.00959e-06	-6.04418e-07	-2.53321e-06	-5.11176e-06	-6.27097e-06	-7.1578e-06	1.33182e-06	-1.88089e-06	7.42491e-06	3.67546e-06	-1.22586e-07	1.20549e-09
-4.20006e-07	2.59427e-05	-6.559e-06	3.1622e-06	-4.52796e-07	4.84639e-07	-1.33364e-06	2.41789e-06	1.94696e-06	-1.27816e-06	4.80033e-06	2.24204e-06	5.10823e-06	6.84541e-06	8.09417e-06	2.92007e-06	-1.32613e-06	-2.72742e-06	-5.83189e-06	-7.0066e-06	-5.78259e-07	-2.53315e-06	-5.10677e-06	-6.27275e-06	-7.15882e-06	1.33429e-06	-1.86975e-06	7.3658e-06	3.72362e-06	-1.06137e-07	1.20391e-09
-3.90938e-07	2.59427e-05	-6.55985e-06	3.16155e-06	-4.55763e-07	5.34901e-07	-1.25144e-06	2.41759e-06	1.8661e-06	-1.27733e-06	4.80021e-06	2.24046e-06	5.13204e-06	6.84756e-06	8.10798e-06	2.92227e-06	-1.33748e-06	-2.72926e-06	-5.75923e-06	-7.00791e-06	-5.75654e-07	-2.53313e-06	-5.10626e-06	-6.27307e-06	-7.15868e-06	1.33604e-06	-1.86609e-06	7.37211e-06	3.74021e-06	-1.05943e-07	1.20334e-09
-4.00827e-07	2.59418e-05	-6.56009e-06	3.16278e-06	-4.66741e-07	3.53456e-07	-1.43583e-06	2.41755e-06	1.94161e-06	-1.27418e-06	4.80036e-06	2.25742e-06	5.11958e-06	6.87505e-06	8.07632e-06	2.95421e-06	-1.33613e-06	-2.73092e-06	-4.43985e-06	-7.00678e-06	-5.72333e-07	-2.56486e-06	-5.10364e-06	-6.27296e-06	-3.70943e-06	1.3423e-06	-1.86604e-06	7.39553e-06	3.7338e-06	-1.08981e-07	1.15343e-09
-3.94429e-07	2.59429e-05	-6.55733e-06	3.16238e-06	-4.6186e-07	3.68695e-07	-1.2793e-06	2.41701e-06	1.93799e-06	-1.28611e-06	4.79716e-06	2.25083e-06	4.74278e-06	6.85173e-06	8.07981e-06	2.93189e-06	-1.8051e-06	-2.71213e-06	-2.53893e-06	-7.00563e-06	-6.00965e-07	-2.52644e-06	-5.10533e-06	-6.27637e-06	-4.42495e-06	1.33868e-06	-1.86572e-06	7.3966e-06	3.81532e-06	-1.07296e-07	1.1433e-09
-4.056e-07	2.52691e-05	-6.55995e-06	3.17018e-06	-4.63366e-07	3.47214e-07	-1.31962e-06	5.20065e-07	1.95053e-06	-1.28337e-06	4.79519e-06	8.65163e-07	5.02957e-06	6.86629e-06	8.07032e-06	2.91192e-06	-1.43457e-06	-2.68337e-06	-4.59168e-06	-7.00606e-06	-5.8363e-07	-2.54278e-06	-3.26402e-06	-6.25609e-06	-4.2547e-06	1.33828e-06	-1.86069e-06	7.4017e-06	3.78635e-06	-2.28235e-07	1.09792e-09
-4.06222e-07	2.49816e-05	-6.5622e-06	3.23464e-06	-4.61886e-07	3.68483e-07	-1.37134e-06	2.13687e-06	1.93693e-06	-1.28172e-06	4.79946e-06	2.18027e-06	4.98636e-06	6.86525e-06	8.04497e-06	2.87018e-06	-1.63181e-06	-2.72338e-06	-3.60224e-06	-7.00642e-06	-6.22756e-07	-2.5377e-06	-3.47369e-06	-6.27549e-06	-4.20494e-06	1.33817e-06	-1.86221e-06	7.39575e-06	3.77241e-06	-1.03293e-06	1.08606e-09
-4.03227e-07	2.49263e-05	-6.5627e-06	3.17558e-06	-4.6343e-07	3.67047e-07	-1.35898e-06	2.32707e-06	1.93004e-06	-1.28974e-06	3.06128e-06	2.13885e-06	5.02337e-06	6.86202e-06	8.07074e-06	2.86429e-06	-1.55815e-06	-2.72101e-06	-4.16481e-06	-7.00689e-06	-5.8626e-07	-2.54643e-06	-2.49226e-06	-6.28534e-06	-4.37998e-06	1.33612e-06	-1.8296e-06	5.34812e-06	3.78308e-06	-4.22819e-07	1.04347e-09
-4.02842e-07	2.49806e-05	-6.56072e-06	3.18532e-06	-4.21735e-07	3.63413e-07	-1.33314e-06	1.98802e-06	1.26476e-06	-1.28341e-06	3.75553e-06	1.76111e-06	4.97687e-06	6.86352e-06	8.05423e-06	2.87876e-06	-1.53326e-06	-2.24013e-06	-4.07988e-06	-7.00752e-06	-5.97535e-07	-2.54302e-06	-1.76414e-06	-6.29191e-06	-4.43363e-06	1.31644e-06	-1.84191e-06	4.9464e-06	3.78208e-06	-4.67595e-07	1.03533e-09
-4.03696e-07	2.49342e-05	-6.55847e-06	3.18324e-06	-4.62017e-07	3.62185e-07	-1.02819e-06	2.17591e-06	1.30668e-06	-1.29278e-06	2.83064e-06	1.91766e-06	4.99204e-06	6.86436e-06	8.05613e-06	2.88452e-06	-1.53575e-06	-2.6897e-06	-1.0353e-06	-7.00824e-06	-5.89003e-07	-2.54307e-06	-1.86269e-06	-6.28474e-06	-4.43921e-06	1.29433e-06	-1.83737e-06	5.24621e-06	3.78668e-06	-3.79961e-07	1.01782e-09
-3.95052e-07	1.43451e-05	-6.56116e-06	3.1799e-06	-4.60726e-07	3.67615e-07	-1.26834e-06	2.23952e-06	1.33219e-06	-1.87836e-06	2.85623e-06	1.87815e-06	5.9444e-06	2.45795e-06	8.1015e-06	2.88162e-06	-1.5307e-06	-2.67563e-06	-2.67296e-06	-6.97783e-06	-5.89929e-07	-2.61323e-06	-2.01337e-06	-6.28253e-06	-3.47292e-06	8.31912e-07	-1.83107e-06	5.35849e-06	3.78221e-06	-4.11657e-07	5.73706e-10
-3.95706e-07	1.43891e-05	-6.56061e-06	3.17925e-06	-4.604e-07	3.67864e-07	-1.29142e-06	2.24585e-06	1.35133e-06	-1.87393e-06	2.65788e-06	1.87562e-06	5.70775e-06	2.49084e-06	8.09026e-06	2.88272e-06	-1.52926e-06	-2.67961e-06	-2.77736e-06	-6.97806e-06	-5.89924e-07	-2.60894e-06	-2.03131e-06	-6.28237e-06	-3.49174e-06	8.35553e-07	-1.83107e-06	5.35218e-06	3.78224e-06	-3.80944e-07	5.71891e-10
-2.9169e-07	1.44225e-05	-6.56033e-06	3.17931e-06	-4.57895e-07	3.68169e-07	-1.23442e-06	2.24418e-06	1.27345e-06	-2.01239e-06	2.64888e-06	1.94341e-06	5.60581e-06	2.51513e-06	8.08342e-06	2.86153e-06	-1.53072e-06	-2.61636e-06	-2.6912e-06	-6.97861e-06	-5.91625e-07	-2.60948e-06	-2.17797e-06	-6.27888e-06	-3.50402e-06	5.61712e-07	-1.82785e-06	5.35212e-06	3.78285e-06	-3.88945e-07	5.71391e-10
-3.8347e-07	1.44264e-05	-6.56086e-06	3.17974e-06	-4.56262e-07	3.68042e-07	-1.28798e-06	2.24177e-06	1.35358e-06	-1.93975e-06	2.54808e-06	1.88115e-06	5.83334e-06	1.2728e-06	8.07193e-06	2.87859e-06	-1.53186e-06	-2.64806e-06	-2.82806e-06	-6.97823e-06	-5.90245e-07	-2.60601e-06	-2.17491e-06	-6.28239e-06	-3.48666e-06	1.41896e-07	-1.82634e-06	5.18087e-06	3.78316e-06	-4.10519e-07	5.67392e-10
-3.74232e-07	1.44248e-05	-6.56237e-06	3.17991e-06	-4.57751e-07	3.66785e-07	-1.26025e-06	1.05275e-06	1.33493e-06	-1.93963e-06	2.42371e-06	1.88145e-06	5.99512e-06	9.0702e-07	8.08008e-06	2.90969e-06	-1.52951e-06	-2.64253e-06	-1.08378e-06	-6.97055e-06	-5.90478e-07	-2.63864e-06	-2.23149e-06	-6.27622e-06	-3.1177e-06	2.49066e-07	-1.82358e-06	5.27073e-06	3.78305e-06	-4.01282e-07	5.56037e-10
-3.43514e-07	1.43385e-05	-6.56235e-06	3.16135e-06	-4.57339e-07	3.65656e-07	-1.18465e-06	1.18945e-06	1.32736e-06	-1.90089e-06	2.59534e-06	1.90273e-06	5.61698e-06	1.38667e-06	8.0814e-06	2.88568e-06	-1.53013e-06	-2.60107e-06	-1.22316e-06	-6.97892e-06	-5.90879e-07	-2.61665e-06	-2.17926e-06	-6.27608e-06	-3.37663e-06	2.71307e-07	-1.82641e-06	5.31272e-06	3.7835e-06	-3.96447e-07	5.52922e-10
-3.40648e-07	1.43625e-05	-6.50409e-06	3.17694e-06	-4.59637e-07	3.0949e-07	-1.21807e-06	1.74781e-06	1.31449e-06	-1.90384e-06	2.58837e-06	1.87792e-06	5.69139e-06	1.24717e-06	8.08868e-06	2.8987e-06	-1.51665e-06	-2.62261e-06	-1.42483e-06	-6.85197e-06	-5.94784e-07	-2.62052e-06	-2.12501e-06	-6.27383e-06	-3.15813e-06	2.83796e-07	-1.88959e-06	5.30509e-06	2.07527e-06	-3.97248e-07	5.42483e-10
-3.1367e-07	1.43448e-05	-6.46833e-06	1.81564e-06	-4.60568e-07	3.30488e-07	-1.20884e-06	1.36627e-06	1.09779e-06	-2.30949e-06	2.57322e-06	1.88855e-06	5.69315e-06	1.1294e-06	8.03279e-06	2.88856e-06	-1.52638e-06	-2.63447e-06	-1.76751e-06	-5.85573e-06	-5.89771e-07	-2.51752e-06	-2.16763e-06	-6.18418e-06	-3.32297e-06	2.82262e-07	-1.3842e-06	5.29739e-06	2.92038e-06	-4.01832e-07	5.24043e-10
-3.70481e-07	1.43383e-05	-6.56367e-06	3.14788e-06	-4.58812e-07	3.651e-07	-1.21099e-06	1.17872e-06	-5.94025e-07	-2.52446e-06	2.55128e-06	1.88382e-06	5.67004e-06	8.79933e-07	6.86482e-06	2.89791e-06	-1.52796e-06	-2.63547e-06	-1.8259e-06	-5.69722e-06	-5.91894e-07	-2.24801e-06	-2.16174e-06	-5.83969e-06	-3.31451e-06	3.73346e-07	-2.9011e-07	5.30518e-06	3.50715e-06	-3.981e-07	5.08211e-10
-3.53521e-07	1.43512e-05	-6.49886e-06	2.60378e-06	-4.58475e-07	2.23077e-07	-1.20921e-06	1.33877e-06	9.3525e-07	-2.2528e-06	2.56513e-06	1.88281e-06	5.73095e-06	1.03476e-06	7.13172e-06	2.96659e-06	-1.52532e-06	-2.61847e-06	-1.6698e-06	-5.68305e-06	-5.92026e-07	-2.34017e-06	-2.07813e-06	-5.87577e-06	-3.30488e-06	4.86431e-07	-1.43841e-06	4.08174e-06	2.71189e-06	-3.9695e-07	4.94602e-10
-3.70172e-07	1.43565e-05	-5.96865e-06	2.86678e-06	-4.56889e-07	2.44322e-07	-1.21184e-06	1.36879e-06	6.6721e-07	-2.3114e-06	2.58701e-06	1.88623e-06	5.70539e-06	9.5052e-07	7.17747e-06	2.9444e-06	-1.52685e-06	-2.63107e-06	-1.72919e-06	-5.82642e-06	-5.92729e-07	-2.11121e-06	-2.12478e-06	-5.75157e-06	-3.26718e-06	6.09665e-07	-1.20315e-06	3.47753e-06	1.76392e-06	-3.78706e-07	4.79817e-10
-4.04786e-07	3.27702e-06	-6.33238e-06	2.74034e-06	-4.58598e-07	1.07192e-07	-1.2134e-06	1.36257e-06	7.7226e-07	-2.1019e-06	2.58556e-06	1.88394e-06	3.92665e-06	9.45104e-07	7.26211e-06	2.12135e-06	-1.44123e-06	-2.5038e-06	-3.31467e-06	-5.77596e-06	-5.94227e-07	-2.36265e-06	-2.00329e-06	-5.73824e-06	-3.27253e-06	3.61545e-07	-1.58869e-06	3.72219e-06	7.08521e-07	-5.10933e-07	2.74413e-10
-3.97969e-07	3.2814e-06	-6.31039e-06	2.77156e-06	-4.58581e-07	1.15351e-07	-1.21336e-06	1.36187e-06	7.70062e-07	-2.117e-06	2.58561e-06	1.88416e-06	4.07361e-06	9.546e-07	7.26145e-06	2.17695e-06	-1.44941e-06	-2.50672e-06	-2.92862e-06	-5.76642e-06	-5.94215e-07	-2.31191e-06	-2.00707e-06	-5.74514e-06	-3.27253e-06	3.62578e-07	-1.5883e-06	3.65468e-06	8.22202e-07	-5.09517e-07	2.72864e-10
-3.59569e-07	3.5973e-06	-6.26146e-06	2.82016e-06	-4.5846e-07	1.22975e-07	-1.37436e-06	1.25006e-06	7.58289e-07	-2.16153e-06	2.58171e-06	1.3338e-06	4.19476e-06	9.1998e-07	7.24899e-06	2.46706e-06	-1.49598e-06	-1.50175e-06	-2.1946e-06	-5.77803e-06	-7.597e-07	-2.33029e-06	-2.01737e-06	-5.76981e-06	-3.24782e-06	4.00941e-07	-1.29486e-06	3.81853e-06	1.06411e-06	-4.33572e-07	2.69024e-10
-1.62545e-07	3.01894e-06	-6.28613e-06	2.8002e-06	-4.58495e-07	1.51401e-07	-1.32865e-06	1.11987e-06	7.66419e-07	-2.18152e-06	2.58116e-06	9.79008e-07	4.19538e-06	9.18198e-07	7.2473e-06	2.36105e-06	-1.47368e-06	-1.08607e-06	-2.44848e-06	-5.77784e-06	-7.68961e-07	-2.32618e-06	-2.04032e-06	-5.75611e-06	-3.22774e-06	3.94219e-07	-1.45494e-06	3.83797e-06	9.85434e-07	-4.79735e-07	2.63909e-10
-1.62545e-07	3.01894e-06	-6.28613e-06	2.8002e-06	-4.58495e-07	1.51401e-07	-1.32865e-06	1.11987e-06	7.66419e-07	-2.18152e-06	2.58116e-06	9.79008e-07	4.19538e-06	9.18198e-07	7.2473e-06	2.36105e-06	-1.47368e-06	-1.08607e-06	-2.44848e-06	-5.77784e-06	-7.68961e-07	-2.32618e-06	-2.04032e-06	-5.75611e-06	-3.22774e-06	3.94219e-07	-1.45494e-06	3.83797e-06	9.85434e-07	-4.79735e-07	2.63909e-10
-2.23927e-07	3.00756e-06	-6.14673e-06	2.78889e-06	-4.58525e-07	1.54943e-07	-1.34172e-06	8.23401e-07	7.47033e-07	-2.17786e-06	2.58389e-06	1.12685e-06	4.15823e-06	9.2252e-07	7.23008e-06	2.37493e-06	-1.47993e-06	-1.27728e-06	-2.27103e-06	-5.76867e-06	-7.5901e-07	-2.34401e-06	-2.04174e-06	-5.73941e-06	-3.22526e-06	4.58886e-07	-1.4583e-06	3.87258e-06	9.8734e-07	-4.76343e-07	2.61047e-10
-1.68408e-07	2.95065e-06	-6.02014e-06	2.75224e-06	-4.56239e-07	1.65891e-07	-1.29088e-06	8.64101e-07	7.55355e-07	-2.1543e-06	2.58395e-06	1.03145e-06	4.19959e-06	9.48866e-07	7.18687e-06	2.34416e-06	-1.47743e-06	-1.36933e-06	-2.23764e-06	-5.76721e-06	-7.43665e-07	-2.33594e-06	-2.03612e-06	-5.7358e-06	-3.22741e-06	5.51958e-07	-1.42797e-06	3.88214e-06	1.00635e-06	-4.27892e-07	2.58243e-10
-1.91471e-07	2.90914e-06	-6.22154e-06	2.78589e-06	-4.58405e-07	1.60761e-07	-1.32394e-06	8.22118e-07	7.5427e-07	-2.16722e-06	1.41711e-06	1.16891e-06	4.16765e-06	9.27656e-07	6.98753e-06	2.35593e-06	-1.54893e-06	-1.26308e-06	-2.22984e-06	-5.76371e-06	-7.52669e-07	-2.3375e-06	-2.0356e-06	-5.7502e-06	-3.2244e-06	4.27977e-07	1.2302e-07	3.89057e-06	8.95269e-07	-4.87214e-07	2.51076e-10
-1.84519e-07	2.9323e-06	-1.1514e-06	2.78496e-06	-4.58443e-07	1.6038e-07	-1.31652e-06	7.40038e-07	7.54318e-07	-2.17051e-06	1.8564e-06	1.15728e-06	4.18184e-06	9.29357e-07	7.06499e-06	2.36133e-06	-1.51703e-06	-1.24016e-06	-2.23043e-06	-5.75761e-06	-7.54566e-07	-2.33059e-06	-2.03721e-06	-5.73626e-06	-3.22741e-06	5.04154e-07	-6.89935e-08	3.89046e-06	8.7383e-07	-4.74756e-07	2.15958e-10
-1.38456e-07	2.98682e-06	-1.40134e-06	2.77744e-06	-4.58392e-07	1.43441e-07	-1.32206e-06	8.0389e-07	7.54694e-07	-2.17133e-06	1.60995e-06	1.15735e-06	4.17607e-06	9.27127e-07	6.98683e-06	2.34684e-06	-1.48789e-06	-1.26485e-06	-2.21052e-06	-5.71962e-06	-7.44008e-07	-2.32347e-06	-2.03612e-06	-5.70724e-06	-3.22559e-06	4.34942e-07	-7.80633e-07	3.84509e-06	2.63576e-07	-4.7327e-07	2.13447e-10
-1.62915e-07	2.98934e-06	-1.00257e-06	2.78142e-06	-4.58989e-07	1.58516e-07	-1.31949e-06	7.55969e-07	7.52033e-07	-2.16525e-06	1.63301e-06	1.16606e-06	4.17729e-06	9.26386e-07	6.97937e-06	2.36003e-06	-1.51282e-06	-1.25869e-06	-2.22828e-06	-5.71081e-06	-7.54924e-07	-2.32964e-06	-2.03675e-06	-5.74925e-06	-3.22599e-06	4.31989e-07	-3.4228e-07	3.87213e-06	1.32135e-07	-4.76466e-07	2.12721e-10
-1.64208e-07	2.9741e-06	-9.30053e-07	2.78029e-06	-4.5883e-07	1.58717e-07	-1.31857e-06	7.65559e-07	7.52773e-07	-2.16319e-06	1.632e-06	1.15736e-06	4.17772e-06	9.2341e-07	6.97951e-06	2.35187e-06	-1.50133e-06	-1.2584e-06	-2.23688e-06	-5.70959e-06	-7.57816e-07	-2.33193e-06	-2.03625e-06	-5.72448e-06	-3.22598e-06	4.37023e-07	-3.47997e-07	3.86469e-06	3.43016e-07	-4.72666e-07	2.12192e-10
-1.80661e-07	2.97504e-06	-9.51122e-07	2.77747e-06	-2.64615e-07	1.54226e-07	-1.31771e-06	7.81346e-07	7.56993e-07	-2.16724e-06	1.65302e-06	1.17753e-06	3.39497e-06	9.18437e-07	7.02523e-06	2.32421e-06	-1.49501e-06	-1.25595e-06	-2.23016e-06	-5.70708e-06	-7.68646e-07	-2.33129e-06	-2.03641e-06	-5.6772e-06	-3.22561e-06	4.37164e-07	-8.78727e-07	3.39273e-06	4.2845e-08	-5.20885e-07	2.03369e-10
-1.71303e-07	2.97519e-06	-9.64546e-07	2.7798e-06	-4.05055e-07	1.56706e-07	-1.31707e-06	7.63937e-07	7.55197e-07	-2.16603e-06	1.63539e-06	1.16329e-06	3.53646e-06	9.24546e-07	7.01475e-06	2.33582e-06	-1.50855e-06	-1.24716e-06	-2.2318e-06	-5.7213e-06	-7.62573e-07	-2.33045e-06	-9.6366e-07	-5.67893e-06	-3.14736e-06	4.36929e-07	-8.08164e-07	3.56467e-06	1.60135e-07	-4.93831e-07	2.01823e-10
-1.7603e-07	2.97448e-06	-9.98993e-07	2.77818e-06	-3.1292e-07	1.50235e-07	-1.31671e-06	7.63846e-07	7.56333e-07	-2.16712e-06	1.62507e-06	1.1641e-06	3.42674e-06	9.22131e-07	7.01106e-06	2.20063e-06	-1.50019e-06	-1.2308e-06	-2.22745e-06	-5.72395e-06	-7.6308e-07	-2.33107e-06	-9.07399e-07	-5.69736e-06	-2.8089e-06	4.35203e-07	-6.91423e-07	3.53233e-06	2.34611e-07	-5.05707e-07	1.98023e-10
-1.74846e-07	2.97448e-06	-9.31108e-07	2.77842e-06	-2.36563e-07	1.54671e-07	-1.31634e-06	7.66431e-07	7.67797e-07	-2.16552e-06	1.64455e-06	1.16601e-06	3.16742e-06	9.2201e-07	7.0119e-06	2.15455e-06	-1.4975e-06	-1.24134e-06	-2.23077e-06	-5.71511e-06	-7.62689e-07	-2.32928e-06	-1.00721e-06	-5.68834e-06	-2.96616e-06	4.37951e-07	-6.24441e-07	3.46572e-06	1.83313e-07	-4.99828e-07	1.96375e-10
-1.75358e-07	2.97678e-06	-9.89614e-07	2.79243e-06	-3.58699e-07	1.42481e-07	-1.31716e-06	7.66913e-07	7.55466e-07	-2.16726e-06	1.63578e-06	1.16665e-06	3.27249e-06	9.19982e-07	5.35859e-06	2.34647e-06	-1.50426e-06	-1.24685e-06	-2.23038e-06	-5.72099e-06	-7.73274e-07	-2.38008e-06	-1.24588e-06	-5.80164e-06	-2.88912e-06	4.44616e-07	-6.9172e-07	3.26728e-06	1.54696e-07	-5.07446e-07	1.78197e-10
-1.75961e-07	2.97616e-06	-9.67387e-07	2.78614e-06	-3.56434e-07	1.45801e-07	-1.31735e-06	7.69388e-07	7.56487e-07	-2.16705e-06	1.63447e-06	1.16476e-06	3.20834e-06	9.19858e-07	4.95818e-06	2.25583e-06	-1.50324e-06	-1.25565e-06	-2.22876e-06	-5.71848e-06	-7.70121e-07	-2.36251e-06	-1.16691e-06	-5.74993e-06	-2.84855e-06	4.38128e-07	-6.75664e-07	3.36084e-06	1.65015e-07	-5.04462e-07	1.72613e-10
-1.75892e-07	2.97538e-06	-7.4445e-07	2.78361e-06	-2.96291e-07	1.51482e-07	-1.317e-06	7.68352e-07	7.61154e-07	-2.16292e-06	1.63665e-06	1.16061e-06	2.16376e-06	8.91646e-07	5.15207e-06	2.26906e-06	-1.49832e-06	-1.24891e-06	-1.7218e-06	-5.71866e-06	-7.6685e-07	-2.36863e-06	-1.11171e-06	-5.72173e-06	-2.76004e-06	4.42602e-07	-6.80769e-07	3.34613e-06	1.78808e-07	-4.90782e-07	1.65466e-10
-1.72323e-07	2.97559e-06	-8.37763e-07	2.78044e-06	-3.40734e-07	1.50297e-07	-1.31715e-06	7.73703e-07	7.57602e-07	-2.16697e-06	1.63475e-06	1.1622e-06	2.55799e-06	9.2218e-07	5.18023e-06	1.70873e-06	-1.50142e-06	-1.26037e-06	-7.47421e-07	-5.7181e-06	-7.67599e-07	-2.36235e-06	-4.01102e-07	-5.77741e-06	-2.71461e-06	4.39634e-07	-6.72572e-07	3.38173e-06	1.59459e-07	-5.00505e-07	1.62764e-10
-1.73075e-07	2.97557e-06	-8.30825e-07	2.78043e-06	-3.47599e-07	1.5202e-07	-1.31397e-06	6.94607e-07	7.62517e-07	-1.79916e-06	1.63486e-06	1.16539e-06	2.32476e-06	9.20597e-07	5.0293e-06	1.90166e-06	-1.50108e-06	-1.26264e-06	-1.11141e-06	-5.71738e-06	-7.64029e-07	-2.14936e-06	-9.89347e-07	-5.73959e-06	-2.80288e-06	4.39642e-07	-5.79177e-07	3.36738e-06	1.66429e-07	-4.94727e-07	1.59562e-10
-1.73007e-07	2.97554e-06	-8.46003e-07	2.78076e-06	-3.44055e-07	1.52177e-07	-1.31508e-06	6.97323e-07	7.23773e-07	-1.85698e-06	1.63495e-06	1.16523e-06	2.32197e-06	9.12122e-07	5.05957e-06	1.85207e-06	-1.50102e-06	-1.26291e-06	-1.09235e-06	-5.7172e-06	-7.63788e-07	-2.1612e-06	-8.82568e-07	-5.74911e-06	-2.69566e-06	4.41073e-07	-5.90483e-07	3.35199e-06	1.66919e-07	-4.94503e-07	1.59076e-10
-1.73958e-07	2.97556e-06	-8.3942e-07	2.78137e-06	-3.45581e-07	1.51579e-07	-1.31521e-06	7.45068e-07	7.67694e-07	-1.84475e-06	1.63512e-06	1.16041e-06	2.29757e-06	8.70926e-07	5.07445e-06	1.8964e-06	-1.50139e-06	-1.26102e-06	-9.99654e-07	-5.71786e-06	-7.65327e-07	-1.95019e-06	-6.42009e-07	-5.73919e-06	-2.78765e-06	4.39011e-07	-5.065e-07	3.3608e-06	1.67402e-07	-4.96151e-07	1.58215e-10
-1.73506e-07	2.97563e-06	-8.33053e-07	2.78104e-06	-3.40378e-07	1.51899e-07	-1.3156e-06	7.19617e-07	7.62003e-07	-1.94309e-06	1.63506e-06	1.15689e-06	2.28712e-06	9.15817e-07	5.07219e-06	1.82631e-06	-1.50113e-06	-1.26654e-06	-9.06748e-07	-5.71595e-06	-7.65809e-07	-1.87923e-06	-6.20502e-07	-5.74453e-06	-2.75294e-06	4.39872e-07	-5.41865e-07	3.36676e-06	1.66842e-07	-4.94923e-07	1.57729e-10
-1.73516e-07	2.97556e-06	-8.48414e-07	2.78103e-06	-2.0939e-07	1.51827e-07	-1.31551e-06	7.25668e-07	7.63554e-07	-1.79955e-06	1.48876e-06	1.16099e-06	1.66344e-06	8.77257e-07	5.06679e-06	1.85422e-06	-1.50134e-06	-1.27702e-06	-9.47121e-07	-3.14556e-06	-7.64151e-07	-1.90481e-06	-6.34319e-07	-5.74126e-06	-2.78491e-06	4.39193e-07	-5.47123e-07	3.36546e-06	1.67117e-07	-4.92344e-07	1.31792e-10
5.44712e-07	3.13014e-06	-8.54263e-07	2.78079e-06	-3.30948e-07	1.5072e-07	-1.31132e-06	7.21144e-07	7.55421e-07	-1.8505e-06	1.49806e-06	1.16233e-06	1.97248e-06	1.92085e-07	1.51783e-06	1.89609e-06	-1.53983e-06	-1.26634e-06	-1.03454e-06	-3.67233e-06	-8.01367e-07	-1.4018e-06	-5.99061e-07	-5.74245e-06	-1.90604e-06	4.27671e-07	-5.6659e-07	3.38506e-06	1.66922e-07	-5.15252e-07	1.08707e-10
-1.55266e-07	2.98651e-06	-9.94944e-07	2.78093e-06	-2.94797e-07	1.51615e-07	-1.33741e-06	7.31469e-07	7.62845e-07	-1.85105e-06	1.47706e-06	1.16044e-06	1.77079e-06	2.84513e-07	2.44826e-06	1.88536e-06	-1.50509e-06	-1.27853e-06	-1.00002e-06	-3.54218e-06	-7.67092e-07	-1.86705e-06	-6.31542e-07	-5.74222e-06	-2.75924e-06	4.4509e-07	-5.55049e-07	2.06307e-06	1.67881e-07	-5.07678e-07	1.07957e-10
-3.03654e-08	2.9868e-06	-9.32854e-07	2.78096e-06	-3.04118e-07	1.50809e-07	-1.44527e-06	7.12059e-07	8.43841e-07	-1.83254e-06	1.42458e-06	1.1612e-06	1.93963e-06	8.70294e-07	1.10902e-06	1.91649e-06	-1.43917e-06	-1.09521e-06	-1.02546e-06	-3.46415e-06	-7.75256e-07	-1.52981e-06	-6.2841e-07	-5.74465e-06	-2.7645e-06	4.44e-07	-5.48625e-07	1.56274e-06	1.72394e-07	-5.05663e-07	1.00635e-10
-1.38565e-07	3.00842e-06	-9.31751e-07	2.781e-06	-2.9836e-07	1.50689e-07	-1.40862e-06	7.05626e-07	8.14766e-07	-1.83631e-06	1.44853e-06	1.10928e-06	1.87228e-06	7.84019e-07	1.7361e-06	1.32714e-06	-1.44182e-06	-1.15608e-06	-1.01234e-06	-1.5898e-06	-8.15928e-07	-1.60525e-06	-3.33462e-07	-5.74416e-06	-2.29629e-06	4.42303e-07	-5.52652e-07	1.81915e-06	1.73125e-07	-5.41141e-07	8.92487e-11
-2.62211e-08	3.014e-06	-9.29706e-07	2.78531e-06	-3.11087e-07	1.51195e-07	-1.36335e-06	5.97735e-07	2.42293e-07	-1.84407e-06	1.46964e-06	1.149e-06	1.63493e-06	6.40221e-07	1.55589e-06	1.30375e-06	-1.42937e-06	-1.12089e-06	-1.00458e-06	-6.5563e-07	-7.90262e-07	-1.59042e-06	-2.66133e-08	-5.74752e-06	-2.6147e-06	4.44187e-07	-5.64301e-07	1.72437e-06	1.10878e-07	-4.88656e-07	8.56897e-11
-7.59427e-08	3.00231e-06	-9.31659e-07	2.78524e-06	-3.09484e-07	1.50123e-07	-1.39005e-06	5.91423e-07	7.74014e-07	-1.84966e-06	1.46352e-06	1.00286e-06	1.72902e-06	4.32408e-07	1.19457e-06	1.10018e-06	-1.4438e-06	-1.08937e-06	-1.01409e-06	-7.81465e-07	-8.1503e-07	-1.61894e-06	-4.79078e-07	-5.75528e-06	-2.56916e-06	4.42361e-07	-5.66226e-07	1.73038e-06	1.71846e-07	-4.86805e-07	8.49533e-11
-7.31734e-08	3.00347e-06	-9.27541e-07	2.78778e-06	-3.05423e-07	1.5038e-07	-1.38032e-06	5.93655e-07	5.1579e-07	-1.84919e-06	1.45228e-06	1.08737e-06	1.55287e-06	5.28578e-07	1.14641e-06	1.31091e-06	-1.43591e-06	-1.11435e-06	-1.009e-06	-7.44471e-07	-7.96167e-07	-1.59815e-06	-4.29941e-07	-5.75412e-06	-2.44732e-06	4.43681e-07	-5.56063e-07	1.73543e-06	1.62697e-07	-4.97989e-07	8.38727e-11
-5.14596e-08	3.00618e-06	-9.31134e-07	2.78571e-06	-3.07603e-07	1.50584e-07	-1.38655e-06	5.86766e-07	4.74986e-07	-1.8489e-06	1.45604e-06	5.42232e-07	1.56395e-06	5.23694e-07	1.14502e-06	1.25528e-06	-1.43726e-06	-1.10071e-06	-1.01282e-06	-5.18481e-07	-7.94056e-07	-1.56877e-06	-4.18932e-07	-5.75643e-06	-2.53717e-06	4.43467e-07	-5.47374e-07	1.73623e-06	1.68607e-07	-4.75014e-07	8.28937e-11
-6.31717e-08	3.00329e-06	-9.31654e-07	2.78659e-06	-3.07656e-07	1.50602e-07	-1.38206e-06	5.91113e-07	3.9367e-07	-1.84996e-06	1.45203e-06	6.3322e-07	1.52718e-06	5.18087e-07	1.1603e-06	1.23936e-06	-1.42976e-06	-1.10965e-06	-1.0169e-06	-5.1813e-07	-7.95999e-07	-1.57407e-06	-4.67038e-07	-5.75912e-06	-2.49645e-06	4.43645e-07	-5.48728e-07	1.72681e-06	1.56391e-07	-4.90509e-07	8.26555e-11
-4.85233e-08	3.00238e-06	-9.315e-07	2.78767e-06	-3.07135e-07	1.50521e-07	-1.38121e-06	6.00423e-07	4.55047e-07	-1.85023e-06	1.45594e-06	6.67779e-07	1.57584e-06	4.9668e-07	1.17229e-06	1.18075e-06	-1.42883e-06	-1.10646e-06	-1.01612e-06	-3.52254e-07	-7.91079e-07	-1.58255e-06	-3.96527e-07	-5.7564e-06	-2.49591e-06	4.44001e-07	-5.45753e-07	1.72339e-06	1.52642e-07	-4.87609e-07	8.25369e-11
-6.21148e-08	2.99415e-06	-9.35273e-07	2.78651e-06	-3.07725e-07	1.48784e-07	-1.38236e-06	1.41327e-07	4.24303e-07	-1.84362e-06	1.44986e-06	6.30886e-07	1.55314e-06	5.19478e-07	1.14925e-06	1.22388e-06	-1.43175e-06	-1.21149e-06	-1.028e-06	-4.5388e-07	-8.17072e-07	-1.73823e-06	-4.54452e-07	-4.8984e-06	-2.85671e-06	4.43557e-07	-2.77754e-07	1.72638e-06	1.58535e-07	-4.89145e-07	7.55855e-11
-4.24559e-08	3.00394e-06	-9.31018e-07	2.78735e-06	-3.07604e-07	1.50003e-07	-1.3831e-06	5.86847e-07	4.83554e-07	-1.85167e-06	1.46369e-06	5.81623e-07	1.57722e-06	5.12177e-07	1.15775e-06	1.22167e-06	-1.43219e-06	-1.10545e-06	-1.01848e-06	-4.08683e-07	-7.98369e-07	-1.57962e-06	-4.05517e-07	-5.11155e-06	-1.52642e-06	4.43551e-07	-5.32808e-07	1.78164e-06	1.58888e-07	-4.90413e-07	7.19151e-11
-5.26253e-08	8.15457e-07	-9.31598e-07	2.79121e-06	-3.06511e-07	1.50137e-07	-1.38916e-06	4.97282e-07	4.51252e-07	-1.85231e-06	1.45291e-06	6.03299e-07	1.23505e-06	5.10705e-07	1.16279e-06	1.22707e-06	-1.43137e-06	-1.06762e-06	-1.01882e-06	-4.05749e-07	-7.9626e-07	-1.62103e-06	-4.62233e-07	-4.99529e-06	-2.39126e-06	4.44201e-07	-5.02827e-07	1.73942e-06	1.58549e-07	-7.51462e-07	6.49768e-11
-5.38519e-08	1.27985e-06	-9.32163e-07	2.78694e-06	-3.08876e-07	1.50779e-07	-1.39052e-06	4.69724e-07	4.59445e-07	-1.46722e-06	1.37265e-06	6.12067e-07	1.35304e-06	5.03828e-07	1.1613e-06	1.24328e-06	-1.4312e-06	-1.08855e-06	-1.04099e-06	-4.06665e-07	-7.97211e-07	-1.63492e-06	-2.24954e-07	-5.02924e-06	-1.95515e-06	4.43512e-07	-4.99263e-07	1.76321e-06	1.57726e-07	-5.72398e-07	6.30155e-11
-4.98631e-08	1.24963e-06	-9.31846e-07	2.79352e-06	-3.0732e-07	1.50564e-07	-1.38522e-06	4.75627e-07	4.5612e-07	-1.61161e-06	7.56278e-07	5.97063e-07	1.38924e-06	5.06805e-07	1.15786e-06	1.23813e-06	-1.43119e-06	-1.08713e-06	-1.0248e-06	-4.25768e-07	-7.97275e-07	-1.60485e-06	-3.70519e-07	-5.02177e-06	-1.72496e-06	4.43763e-07	-4.97453e-07	1.74907e-06	1.63268e-07	-6.41551e-07	6.12382e-11
-5.03948e-08	1.03117e-06	-9.32485e-07	2.79108e-06	-3.07217e-07	1.50682e-07	-1.38532e-06	4.75584e-07	4.5997e-07	-1.66e-06	1.12156e-06	5.99688e-07	1.39117e-06	5.08326e-07	1.20621e-07	1.24263e-06	-1.43142e-06	-1.06641e-06	-1.03144e-06	-4.22326e-07	-7.97691e-07	-1.5756e-06	-3.55504e-07	-5.00076e-06	-1.7444e-06	4.42186e-07	-4.94641e-07	1.74218e-06	1.53074e-07	-5.97273e-07	5.99047e-11
-4.88366e-08	1.09289e-06	-9.31733e-07	2.78905e-06	-3.06975e-07	1.50352e-07	-1.38709e-06	5.01065e-07	4.59251e-07	-1.59224e-06	6.71563e-07	6.01995e-07	1.398e-06	5.07364e-07	4.42635e-07	1.24439e-06	-1.43155e-06	-1.06824e-06	-1.02679e-06	-4.19932e-07	-7.97595e-07	-1.57964e-06	-3.08322e-07	-5.00459e-06	-1.72295e-06	4.41238e-07	-4.91165e-07	1.74454e-06	1.54029e-07	-5.82829e-07	5.91563e-11
-4.95391e-08	1.17375e-06	-9.32093e-07	2.7919e-06	-3.07441e-07	1.5063e-07	-1.39421e-06	4.72344e-07	4.57792e-07	-1.63347e-06	6.88514e-07	6.00074e-07	1.4065e-06	5.07497e-07	2.3951e-07	1.24108e-06	-1.3834e-06	-1.07525e-06	-6.306e-07	-4.25372e-07	-7.97862e-07	-1.57469e-06	-3.37347e-07	-4.9835e-06	-1.68003e-06	4.43237e-07	-4.94923e-07	1.73868e-06	1.00447e-07	-6.04093e-07	5.8249e-11
-4.98954e-08	1.16162e-06	-9.31342e-07	2.78999e-06	-3.07346e-07	1.50454e-07	-1.49227e-06	4.7801e-07	5.81196e-07	-1.58298e-06	6.72001e-07	5.93123e-07	8.31442e-07	5.07022e-07	1.62398e-07	1.23754e-06	-1.42849e-06	-1.13198e-06	-6.50468e-07	-4.22116e-07	-7.97728e-07	-1.60059e-06	-3.36775e-07	-4.10207e-06	-1.73442e-06	4.42509e-07	-4.97781e-07	1.73669e-06	1.1513e-07	-6.02103e-07	4.96346e-11
-5.00327e-08	1.09868e-06	-9.31472e-07	2.79161e-06	-3.07013e-07	1.50778e-07	-1.39171e-06	4.12252e-07	5.45129e-07	-1.58628e-06	6.93002e-07	6.01575e-07	6.05674e-07	5.07443e-07	2.98414e-07	1.23876e-06	-1.42516e-06	-1.07622e-06	-6.15137e-07	-4.24442e-07	-7.97465e-07	-1.59642e-06	-3.51855e-07	-4.12757e-06	-1.74632e-06	4.42664e-07	-4.96773e-07	1.73556e-06	1.07269e-07	-5.8869e-07	4.89532e-11
-4.95929e-08	1.09539e-06	-9.31534e-07	2.79055e-06	-3.0723e-07	1.50253e-07	-1.41829e-06	4.58565e-07	6.34005e-07	-1.55005e-06	6.86205e-07	5.95457e-07	2.63599e-07	5.07236e-07	2.67846e-07	1.23952e-06	-1.41763e-06	-1.09357e-06	-6.45812e-07	-4.24269e-07	-7.97814e-07	-1.60596e-06	-3.32769e-07	-4.11172e-06	-1.72602e-06	4.4281e-07	-4.97405e-07	1.7358e-06	1.00069e-07	-5.83705e-07	4.85827e-11
-4.97707e-08	1.10281e-06	-9.31515e-07	2.7914e-06	-3.07075e-07	1.50532e-07	-1.40069e-06	4.23972e-07	5.69341e-07	-1.56388e-06	6.88506e-07	5.98966e-07	2.11138e-07	5.07191e-07	2.88787e-07	1.23867e-06	-1.40378e-06	-1.08025e-06	-6.82193e-07	-4.24377e-07	-7.97728e-07	-1.60275e-06	-3.36945e-07	-4.0827e-06	-1.74069e-06	4.42793e-07	-4.96819e-07	1.73459e-06	9.87304e-08	-5.87535e-07	4.82659e-11
-4.96716e-08	1.10035e-06	-9.31388e-07	2.7908e-06	-3.07146e-07	1.56141e-07	-1.41423e-06	4.16508e-07	6.16445e-07	-1.55026e-06	6.87848e-07	5.99883e-07	2.76354e-07	5.07275e-07	2.73695e-07	1.23883e-06	-1.42825e-06	-1.08485e-06	-6.42128e-07	-4.24663e-07	-7.95041e-07	-1.6011e-06	-3.40438e-07	-4.08241e-06	-1.43466e-06	4.47793e-07	-4.9684e-07	1.73541e-06	1.01845e-07	-6.16455e-07	4.74158e-11
-4.76066e-08	1.10089e-06	-9.3503e-07	2.79074e-06	-3.0717e-07	1.51859e-07	-1.43257e-06	4.50304e-07	5.9922e-07	-1.56255e-06	6.89583e-07	5.98377e-07	2.79209e-07	5.03427e-07	2.69008e-07	1.23897e-06	-1.00499e-06	-1.08884e-06	-6.50593e-07	-4.24569e-07	-7.96288e-07	-2.51344e-07	-2.69994e-07	-4.02263e-06	-1.5751e-06	4.43765e-07	-4.95168e-07	1.73488e-06	1.03433e-07	-5.93275e-07	4.38685e-11
-4.65667e-08	1.10165e-06	-9.39393e-07	2.79075e-06	-3.07123e-07	1.53978e-07	-1.59875e-06	4.40653e-07	6.08625e-07	-1.55632e-06	6.91342e-07	6.00749e-07	3.54068e-07	5.0717e-07	2.74699e-07	1.23877e-06	-7.24447e-07	-1.08438e-06	-6.50769e-07	-4.2409e-07	-7.93708e-07	-9.95327e-08	-3.16285e-07	-3.62866e-06	-1.55544e-06	4.43226e-07	-4.90126e-07	1.73537e-06	1.02105e-07	-5.91701e-07	4.0818e-11
-4.65029e-08	1.10147e-06	-9.35057e-07	2.79069e-06	-3.07129e-07	1.54546e-07	-1.56851e-06	4.44723e-07	6.07416e-07	-1.55829e-06	6.92083e-07	5.93772e-07	3.55102e-07	5.06421e-07	2.74883e-07	1.23886e-06	-5.34107e-07	-6.72939e-07	-6.46353e-07	-4.24203e-07	-7.94341e-07	-4.82701e-07	-2.44934e-07	-3.68262e-06	-1.56436e-06	4.43345e-07	-4.91538e-07	1.73533e-06	1.0272e-07	-5.37279e-07	4.0293e-11
-4.84877e-08	1.10239e-06	-9.334e-07	2.78901e-06	-3.06894e-07	1.5296e-07	-1.45748e-06	4.38578e-07	6.02887e-07	-1.55855e-06	6.91344e-07	5.96622e-07	3.43849e-07	5.04657e-07	2.72444e-07	1.23356e-06	-7.06044e-07	-5.86228e-07	-6.5778e-07	-4.24287e-07	-6.83866e-07	-4.91282e-07	-3.12972e-07	-6.19151e-07	-1.56726e-06	4.42665e-07	-4.95122e-07	1.73321e-06	1.02116e-07	-4.81105e-07	2.66854e-11
-4.84877e-08	1.10239e-06	-9.334e-07	2.78901e-06	-3.06894e-07	1.5296e-07	-1.45748e-06	4.38578e-07	6.02887e-07	-1.55855e-06	6.91344e-07	5.96622e-07	3.43849e-07	5.04657e-07	2.72444e-07	1.23356e-06	-7.06044e-07	-5.86228e-07	-6.5778e-07	-4.24287e-07	-6.83866e-07	-4.91282e-07	-3.12972e-07	-6.19151e-07	-1.56726e-06	4.42665e-07	-4.95122e-07	1.73321e-06	1.02116e-07	-4.81105e-07	2.66854e-11
-4.86863e-08	1.10128e-06	-9.31632e-07	2.78689e-06	-3.06872e-07	1.52981e-07	-1.45426e-06	4.44136e-07	6.04041e-07	-1.5589e-06	6.91009e-07	5.95655e-07	3.40771e-07	5.0315e-07	2.7265e-07	1.22058e-06	-6.58007e-07	-5.74721e-07	-6.57645e-07	-4.24356e-07	-6.09436e-07	-5.26543e-07	-3.06211e-07	-1.57315e-07	-1.57559e-06	4.42558e-07	-4.95464e-07	1.73057e-06	1.02697e-07	-4.68395e-07	2.6132e-11
-4.85298e-08	1.1011e-06	-9.31785e-07	2.78687e-06	-3.0664e-07	1.52945e-07	-1.47328e-06	4.46716e-07	6.04702e-07	-1.55834e-06	6.90904e-07	5.95568e-07	3.10183e-07	5.03039e-07	2.73053e-07	1.22029e-06	-6.36704e-07	-5.81866e-07	-6.55554e-07	-4.24447e-07	-5.96505e-07	-4.17574e-07	-3.01316e-07	-1.21693e-07	-1.57958e-06	4.43006e-07	-4.95762e-07	1.72885e-06	1.01971e-07	-5.03132e-07	2.60555e-11
-4.86508e-08	1.10159e-06	-9.32889e-07	2.78844e-06	-3.06813e-07	1.52914e-07	-1.45626e-06	4.43557e-07	6.04318e-07	-1.55871e-06	6.91072e-07	5.95637e-07	3.21153e-07	5.02903e-07	2.72877e-07	1.22225e-06	-6.48191e-07	-5.64051e-07	-6.551e-07	-4.24404e-07	-5.09552e-07	-3.63257e-07	-3.03069e-07	-8.58076e-08	-1.58384e-06	4.43061e-07	-4.95486e-07	1.72473e-06	1.02179e-07	-4.9578e-07	2.58678e-11
-4.86277e-08	1.10142e-06	-9.32307e-07	2.78729e-06	-3.08681e-07	1.52789e-07	-1.46217e-06	4.45543e-07	6.04694e-07	-1.55846e-06	6.90727e-07	5.95698e-07	3.26554e-07	5.02945e-07	2.72881e-07	1.16605e-06	-6.54279e-07	-5.57748e-07	-6.56781e-07	-4.2442e-07	-5.21382e-07	-4.3362e-07	-3.01495e-07	-1.80901e-07	-1.57957e-06	4.42774e-07	-4.9565e-07	1.72532e-06	1.02055e-07	-4.96316e-07	2.58333e-11
-1.11876e-07	1.10114e-06	-9.33196e-07	2.78799e-06	-3.17759e-07	1.52632e-07	-1.45793e-06	4.43516e-07	5.29013e-07	-1.46566e-06	6.90668e-07	5.78118e-07	3.30872e-07	5.11326e-07	2.7296e-07	9.4531e-07	-5.44416e-07	-5.74969e-07	-6.53842e-07	-4.28498e-07	-5.26895e-07	-3.2211e-07	-2.57757e-07	-1.33499e-07	-1.58319e-06	4.42872e-07	-4.9637e-07	1.72563e-06	-7.13486e-09	-4.96601e-07	2.47708e-11
-1.49377e-07	1.0864e-06	-9.32638e-07	2.73754e-06	-3.09057e-07	1.52746e-07	-1.45833e-06	4.45369e-07	5.04404e-07	-1.46852e-06	5.2539e-07	5.82839e-07	3.28034e-07	5.33905e-07	2.72879e-07	9.28039e-07	-6.27224e-07	-5.94795e-07	-6.54636e-07	-4.84328e-07	-5.12252e-07	-3.69709e-07	-2.67315e-07	-1.39058e-07	-1.57985e-06	4.42664e-07	-4.95188e-07	1.72642e-06	1.66421e-08	-4.9361e-07	2.44273e-11
-9.12489e-08	1.09992e-06	-9.32884e-07	2.61917e-06	-3.07139e-07	1.58845e-07	-1.44692e-06	4.44183e-07	5.41135e-07	-1.48255e-06	6.39514e-07	5.85837e-07	3.23013e-07	5.78252e-07	2.73556e-07	9.94727e-07	-3.56879e-07	4.00959e-08	-6.54736e-07	-4.49405e-07	-5.47408e-07	-4.08202e-07	-2.57322e-07	-1.31846e-07	-1.54404e-06	4.4289e-07	-4.90686e-07	1.72757e-06	7.70941e-08	-4.95258e-07	2.34711e-11
-8.5786e-08	1.09322e-06	-9.32789e-07	2.55946e-06	-3.08524e-07	1.57806e-07	-1.44823e-06	4.44585e-07	5.12234e-07	-1.48565e-06	5.59462e-07	5.82942e-07	3.2397e-07	5.31251e-07	2.7387e-07	9.77594e-07	-4.55085e-07	-2.33858e-07	-6.55155e-07	-4.47061e-07	-5.21236e-07	-3.53713e-07	-2.82826e-07	-1.37358e-07	-1.55051e-06	4.43863e-07	-4.8723e-07	1.72725e-06	3.87488e-08	-4.94699e-07	2.30335e-11
-9.02294e-08	1.0704e-06	-9.3276e-07	2.56231e-06	-3.09196e-07	1.57083e-07	-1.4518e-06	4.44518e-07	5.21239e-07	-1.48844e-06	5.49728e-07	5.79058e-07	3.28418e-07	5.33559e-07	2.73469e-07	9.79547e-07	-4.75971e-07	-1.19888e-09	-6.55294e-07	-4.61245e-07	-5.18545e-07	-3.74329e-07	-2.69433e-07	-1.34178e-07	-1.56362e-06	4.44125e-07	-3.76965e-07	1.72668e-06	-4.22671e-08	-4.93439e-07	2.29457e-11
-1.00416e-07	1.09751e-06	-9.32968e-07	2.51051e-06	-3.07961e-07	1.62781e-07	-1.44921e-06	4.44633e-07	4.9819e-07	-1.47915e-06	5.6181e-07	5.81334e-07	3.24562e-07	5.27011e-07	2.7357e-07	9.70632e-07	-4.27178e-07	-1.03046e-07	-6.55128e-07	-4.52012e-07	-4.97141e-07	-3.72681e-07	-2.59929e-07	-1.34882e-07	-1.55003e-06	4.43589e-07	-4.90104e-07	1.72742e-06	-1.20379e-07	-4.94579e-07	2.26777e-11
-9.32042e-08	1.08781e-06	-9.32835e-07	2.51632e-06	-3.08414e-07	1.60748e-07	-1.4482e-06	4.44527e-07	5.05798e-07	-1.47952e-06	5.21366e-07	5.77306e-07	3.25428e-07	5.36404e-07	2.73744e-07	9.70427e-07	-4.44032e-07	-7.20709e-08	-6.55126e-07	-4.5001e-07	-5.09626e-07	-3.76532e-07	-2.61525e-07	-1.36615e-07	-1.54403e-06	4.43552e-07	-4.64462e-07	1.72749e-06	-3.77059e-08	-4.94416e-07	2.26193e-11
-9.35376e-08	1.03132e-06	-9.36844e-07	6.19484e-07	-3.32851e-07	9.74755e-08	-1.45136e-06	3.78048e-07	5.19505e-07	-1.48498e-06	5.47347e-07	6.01615e-07	3.25379e-07	5.41995e-07	2.81032e-07	9.74219e-07	-4.31717e-07	-8.50563e-08	-6.55402e-07	-4.60608e-07	-5.03099e-07	-3.71412e-07	-2.66327e-07	-1.29445e-07	-1.55862e-06	4.4303e-07	-4.4414e-07	1.6846e-06	-2.91561e-08	-4.94447e-07	1.64879e-11
-9.35378e-08	1.03997e-06	-9.36097e-07	6.28472e-07	-3.28418e-07	9.85569e-08	-1.45195e-06	3.78792e-07	5.19298e-07	-1.48332e-06	5.47415e-07	6.01587e-07	3.25377e-07	5.413e-07	2.81032e-07	9.76438e-07	-4.22971e-07	-8.52895e-08	-6.55398e-07	-4.59781e-07	-5.03004e-07	-3.50598e-07	-2.66296e-07	-1.25643e-07	-1.55522e-06	4.43086e-07	-4.4427e-07	1.68523e-06	-2.31015e-08	-4.94461e-07	1.64807e-11
-9.42698e-08	7.8842e-07	-9.63756e-07	7.29636e-07	-3.57153e-07	7.23212e-08	-1.45358e-06	3.2055e-07	5.22137e-07	-1.48387e-06	5.51755e-07	5.93523e-07	3.25248e-07	5.3408e-07	2.95699e-07	9.78096e-07	-4.37659e-07	-1.30558e-07	-6.55434e-07	-4.76276e-07	-5.00404e-07	-3.58982e-07	-2.65689e-07	-1.24191e-07	-1.58537e-06	4.42544e-07	-4.43596e-07	1.64587e-06	-2.51728e-08	-4.94335e-07	1.61967e-11
-2.14375e-07	8.77542e-07	-9.99881e-07	6.89398e-07	-3.86289e-07	7.45404e-08	-1.12907e-06	2.13359e-07	5.18041e-07	-6.08835e-07	5.47298e-07	4.99022e-07	3.25618e-07	5.39455e-07	2.76511e-07	9.77647e-07	-3.01518e-07	-1.28208e-07	-6.5602e-07	-4.95161e-07	-5.04646e-07	-3.52308e-07	-2.65905e-07	-1.24735e-07	-1.57485e-06	4.43549e-07	-4.31856e-07	1.66122e-06	-1.63431e-09	-5.09203e-07	1.35133e-11
-2.14375e-07	8.77542e-07	-9.99881e-07	6.89398e-07	-3.86289e-07	7.45404e-08	-1.12907e-06	2.13359e-07	5.18041e-07	-6.08835e-07	5.47298e-07	4.99022e-07	3.25618e-07	5.39455e-07	2.76511e-07	9.77647e-07	-3.01518e-07	-1.28208e-07	-6.5602e-07	-4.95161e-07	-5.04646e-07	-3.52308e-07	-2.65905e-07	-1.24735e-07	-1.57485e-06	4.43549e-07	-4.31856e-07	1.66122e-06	-1.63431e-09	-5.09203e-07	1.35133e-11
-2.14375e-07	8.77542e-07	-9.99881e-07	6.89398e-07	-3.86289e-07	7.45404e-08	-1.12907e-06	2.13359e-07	5.18041e-07	-6.08835e-07	5.47298e-07	4.99022e-07	3.25618e-07	5.39455e-07	2.76511e-07	9.77647e-07	-3.01518e-07	-1.28208e-07	-6.5602e-07	-4.95161e-07	-5.04646e-07	-3.52308e-07	-2.65905e-07	-1.24735e-07	-1.57485e-06	4.43549e-07	-4.31856e-07	1.66122e-06	-1.63431e-09	-5.09203e-07	1.35133e-11
-2.39603e-07	8.75981e-07	-9.57121e-07	6.66235e-07	-3.69713e-07	7.92628e-08	-1.14142e-06	2.34747e-07	5.18084e-07	-6.09506e-07	5.48179e-07	5.12149e-07	3.25562e-07	5.37683e-07	2.80659e-07	9.78675e-07	-3.18952e-07	-1.10934e-07	-6.559e-07	-4.89435e-07	-5.04499e-07	-3.50151e-07	-2.65909e-07	-1.24137e-07	-1.56812e-06	4.43426e-07	-4.34209e-07	1.67717e-06	-2.78972e-09	-5.12738e-07	1.3487e-11
-1.99634e-07	8.77009e-07	-9.88662e-07	6.60355e-07	-3.64943e-07	7.3723e-08	-1.15951e-06	2.43528e-07	5.2004e-07	-6.16591e-07	5.47986e-07	5.01411e-07	3.2559e-07	5.41476e-07	2.80617e-07	2.44363e-07	-3.10905e-07	-1.23841e-07	-6.57805e-07	-4.90682e-07	-5.04085e-07	-3.49411e-07	-2.66067e-07	-1.2487e-07	-1.56802e-06	4.43375e-07	-4.32819e-07	1.66612e-06	-4.67159e-09	-5.06524e-07	1.26281e-11
-2.0233e-07	8.70407e-07	-9.95372e-07	6.70688e-07	-3.83938e-07	6.69089e-08	-1.13559e-06	2.28521e-07	5.18307e-07	-6.20994e-07	5.4764e-07	5.07688e-07	3.25568e-07	5.4016e-07	2.78658e-07	2.46652e-07	-3.17896e-07	-1.19125e-07	-6.56916e-07	-4.93038e-07	-5.04573e-07	-3.52259e-07	-2.65955e-07	-1.25244e-07	-1.56936e-06	4.43412e-07	-4.33016e-07	1.66181e-06	-3.32697e-09	-5.05668e-07	1.26003e-11
-2.04492e-07	8.77251e-07	-9.86862e-07	6.6463e-07	-3.79629e-07	6.92724e-08	-1.13888e-06	2.29823e-07	5.18288e-07	-6.22455e-07	5.47718e-07	5.08356e-07	3.25567e-07	5.40262e-07	2.78307e-07	2.57022e-07	-2.99289e-07	-1.18148e-07	-6.56896e-07	-4.91423e-07	-5.04595e-07	-3.50836e-07	-2.6595e-07	-1.25258e-07	-1.56912e-06	4.43407e-07	-4.33074e-07	1.66271e-06	-2.77246e-09	-5.06876e-07	1.25902e-11
-2.0077e-07	8.71979e-07	-7.90474e-07	6.66641e-07	-3.74299e-07	6.75608e-08	-1.13743e-06	2.28753e-07	5.18375e-07	-6.26485e-07	5.48168e-07	5.08527e-07	3.25509e-07	5.40061e-07	2.79372e-07	2.51646e-07	-3.15696e-07	-1.11094e-07	-6.573e-07	-4.91375e-07	-5.06761e-07	-3.51388e-07	-2.66006e-07	-1.24948e-07	-1.56753e-06	4.43406e-07	-4.33344e-07	1.66357e-06	-5.09575e-09	-5.08541e-07	1.22397e-11
-1.99534e-07	8.74783e-07	-8.02486e-07	6.66148e-07	-3.71176e-07	7.2606e-08	-1.13962e-06	1.97141e-07	5.18869e-07	-6.19577e-07	5.50995e-07	5.09042e-07	3.23994e-07	2.21777e-07	2.78979e-07	2.7218e-07	-3.12626e-07	-1.07424e-07	-6.57443e-07	-4.90277e-07	-5.0484e-07	-3.5017e-07	-2.66027e-07	-1.25167e-07	-1.41003e-06	4.43563e-07	-4.3315e-07	1.66274e-06	-9.91228e-09	-3.22451e-07	1.13825e-11
-4.68767e-08	8.70796e-07	-7.79908e-07	6.69423e-07	-3.74873e-07	7.28092e-08	-1.13958e-06	2.18863e-07	5.08154e-07	-6.14174e-07	5.50928e-07	5.09631e-07	3.20441e-07	3.35911e-07	2.78898e-07	2.84367e-07	-3.15247e-07	-1.07181e-07	-6.5708e-07	-4.9076e-07	-5.04696e-07	-2.4741e-07	-2.66049e-07	-1.23239e-07	-1.41771e-06	4.43716e-07	-4.33885e-07	1.66281e-06	-2.5629e-08	-2.2888e-07	1.12805e-11
-1.49992e-07	8.74817e-07	-7.89507e-07	6.70067e-07	-3.71581e-07	7.33577e-08	-1.13983e-06	1.98443e-07	4.99056e-07	-5.62367e-07	5.51036e-07	5.09335e-07	3.22822e-07	2.51141e-07	2.79026e-07	2.74168e-07	-3.13524e-07	-1.08515e-07	-6.57442e-07	-4.9162e-07	-5.04697e-07	-1.85521e-07	-2.66038e-07	-1.24846e-07	-1.41339e-06	4.44343e-07	-4.33264e-07	1.66205e-06	-2.38689e-08	-1.66206e-07	1.11238e-11
-1.44665e-07	8.74557e-07	-7.91419e-07	6.69338e-07	-3.71923e-07	7.30625e-08	-1.13988e-06	1.99362e-07	4.82792e-07	-5.11167e-07	5.5569e-07	5.0915e-07	3.22873e-07	2.43425e-07	2.78958e-07	2.74495e-07	-3.13669e-07	-1.08957e-07	-6.57427e-07	-4.91458e-07	-5.04718e-07	-2.24005e-07	-2.66034e-07	-1.24933e-07	-1.41356e-06	4.44077e-07	-4.33612e-07	1.66263e-06	-2.25668e-08	-1.92011e-07	1.10824e-11
-1.33889e-07	8.74869e-07	-7.95183e-07	6.68494e-07	-3.75711e-07	7.31077e-08	-1.13981e-06	2.02001e-07	4.67938e-07	-4.65069e-07	5.52732e-07	5.08995e-07	3.23117e-07	2.76919e-07	2.7901e-07	2.7914e-07	-3.13709e-07	-1.09639e-07	-6.57488e-07	-4.9088e-07	-5.04801e-07	-1.94436e-07	-2.66043e-07	-1.24885e-07	-1.40827e-06	4.43744e-07	-4.33473e-07	1.66214e-06	-2.53897e-08	-2.64049e-07	1.10495e-11
-1.39432e-07	8.74685e-07	-7.94887e-07	6.66441e-07	-3.74623e-07	7.2837e-08	-1.13993e-06	2.06352e-07	4.77453e-07	-3.66058e-07	5.51434e-07	3.62642e-07	3.23267e-07	2.6224e-07	3.02056e-07	2.7793e-07	-3.11735e-07	-1.10065e-07	-4.59087e-07	-4.91356e-07	-3.40514e-07	-2.23639e-07	-2.65704e-07	-1.2629e-07	-1.41667e-06	4.42741e-07	-4.33325e-07	1.66362e-06	-2.0109e-08	-2.40014e-07	1.05179e-11
-1.228e-07	8.7468e-07	-7.94942e-07	5.12006e-07	-3.74304e-07	7.28666e-08	-1.13983e-06	2.06373e-07	4.8298e-07	-3.88269e-07	5.51966e-07	2.53215e-07	3.2285e-07	2.67165e-07	2.85817e-07	2.8126e-07	-3.13848e-07	-1.09691e-07	-5.63388e-07	-4.91416e-07	-4.04193e-07	-2.09173e-07	-2.63624e-07	-1.2524e-07	-1.41625e-06	4.4151e-07	-4.33418e-07	1.6632e-06	-2.16977e-08	-2.4065e-07	1.04256e-11
-1.36613e-07	8.74721e-07	-7.97078e-07	4.51776e-07	-3.74198e-07	7.2924e-08	-1.13989e-06	2.0613e-07	4.8385e-07	-2.672e-07	5.51847e-07	2.96664e-07	3.22945e-07	2.62302e-07	2.79699e-07	2.78692e-07	-3.13723e-07	-1.09696e-07	-5.13301e-07	-4.91397e-07	-4.46428e-07	-2.10472e-07	-2.63995e-07	-1.25173e-07	-1.41562e-06	4.39873e-07	-4.33389e-07	1.66311e-06	-2.46769e-08	-2.19167e-07	1.02817e-11
-1.32695e-07	8.74712e-07	-7.95867e-07	4.65744e-07	-3.73966e-07	7.29458e-08	-1.13995e-06	2.08189e-07	4.83214e-07	-1.7405e-07	5.51848e-07	2.45421e-07	3.23129e-07	2.63018e-07	2.86475e-07	2.78671e-07	-3.13665e-07	-1.09779e-07	-5.1778e-07	-4.91401e-07	-3.61292e-07	-2.12457e-07	-2.64058e-07	-1.25207e-07	-1.41579e-06	4.41502e-07	-4.3339e-07	1.66324e-06	-2.28695e-08	-2.5143e-07	1.01813e-11
-1.26845e-07	2.2265e-07	-7.97122e-07	4.90576e-07	-3.74123e-07	7.31795e-08	-1.14e-06	2.01045e-07	4.83573e-07	-1.92789e-07	3.38532e-07	2.78616e-07	3.22914e-07	2.64836e-07	2.83894e-07	2.78866e-07	-3.13701e-07	-1.09796e-07	-5.13019e-07	-4.91608e-07	-4.19035e-07	-2.15196e-07	-2.63327e-07	-1.25662e-07	-1.41622e-06	4.40229e-07	-4.33415e-07	1.66319e-06	-2.22238e-08	-2.28847e-07	9.35186e-12
-1.27433e-07	2.73286e-07	-7.97094e-07	4.76403e-07	-3.74119e-07	7.31419e-08	-1.13999e-06	2.00459e-07	4.83032e-07	-2.06526e-07	2.03028e-07	2.75359e-07	3.22917e-07	2.64989e-07	2.82879e-07	2.78887e-07	-3.1369e-07	-1.09768e-07	-5.13395e-07	-4.916e-07	-4.16215e-07	-2.14876e-07	-2.63317e-07	-1.25395e-07	-1.41641e-06	4.40112e-07	-4.33414e-07	1.66322e-06	-2.20353e-08	-2.29447e-07	9.291e-12
-1.31249e-07	2.25701e-07	-7.96683e-07	4.76757e-07	-3.74222e-07	7.30384e-08	-1.13992e-06	2.02795e-07	4.83053e-07	-1.96778e-07	2.00057e-07	2.59498e-07	3.22904e-07	2.66303e-07	2.80784e-07	2.79476e-07	-3.13727e-07	-1.09801e-07	-5.14049e-07	-4.91815e-07	-3.90317e-07	-2.12888e-07	-2.62886e-07	-1.25489e-07	-1.41648e-06	4.40326e-07	-4.32885e-07	1.66329e-06	-2.21671e-08	-2.32847e-07	9.23573e-12
-2.37396e-07	1.85607e-07	-7.96661e-07	4.84784e-07	-3.5784e-07	6.5428e-08	-1.09849e-06	2.17085e-07	4.84173e-07	-1.85578e-07	3.37154e-07	2.68386e-07	3.2294e-07	2.65541e-07	2.68895e-07	2.78518e-07	-3.61821e-07	-1.09601e-07	-5.13381e-07	-4.92259e-07	-4.14097e-07	-2.15155e-07	-2.68067e-07	-1.25383e-07	-1.41625e-06	4.38236e-07	-6.73388e-08	1.48962e-06	-2.23994e-08	-2.17706e-07	8.54923e-12
-2.09414e-07	1.70365e-07	-7.96674e-07	4.83214e-07	-3.59864e-07	6.89212e-08	-1.10366e-06	2.12427e-07	4.83714e-07	-1.94001e-07	2.77026e-07	2.6981e-07	3.22928e-07	2.65643e-07	2.70189e-07	2.78852e-07	-3.46676e-07	-1.09693e-07	-5.12495e-07	-4.92076e-07	-4.02525e-07	-2.14149e-07	-2.65832e-07	-1.25404e-07	-1.41645e-06	3.9425e-07	-9.10533e-08	1.5061e-06	-2.22163e-08	-2.21979e-07	8.50471e-12
-1.85781e-07	2.01869e-07	-7.96676e-07	4.87398e-07	-3.60495e-07	6.26791e-08	-1.05908e-06	2.09511e-07	4.87569e-07	-1.70029e-07	3.08128e-07	2.69718e-07	3.22922e-07	2.66278e-07	2.73345e-07	2.78999e-07	-3.36423e-07	-1.09521e-07	-5.14963e-07	-4.92148e-07	-3.98059e-07	-2.15074e-07	-2.66991e-07	-1.25336e-07	-1.41631e-06	4.15131e-07	-7.71616e-08	1.48569e-06	-2.00316e-08	-2.1593e-07	8.3718e-12
-1.81722e-07	2.03157e-07	-7.96595e-07	4.85467e-07	-3.63289e-07	6.19266e-08	-1.07504e-06	2.08448e-07	4.8709e-07	-1.4958e-07	3.01993e-07	2.66732e-07	3.22915e-07	2.66496e-07	2.73409e-07	2.78899e-07	-3.27021e-07	-1.09544e-07	-5.15299e-07	-4.92151e-07	-4.02226e-07	-2.15242e-07	-2.67744e-07	-1.25383e-07	-1.41637e-06	3.7643e-07	-9.32892e-08	1.47107e-06	-2.08975e-08	-2.21483e-07	8.32157e-12
-2.40544e-07	2.00123e-07	-7.97061e-07	4.87239e-07	-3.63e-07	6.21745e-08	-8.00923e-07	-2.00744e-08	4.8711e-07	-1.71059e-07	1.09159e-07	1.11043e-07	3.23017e-07	2.66516e-07	2.73126e-07	2.79009e-07	-3.4087e-07	-1.11743e-07	-5.13915e-07	-4.91043e-07	-3.77196e-07	-2.15065e-07	-2.6762e-07	-1.28527e-07	-1.41634e-06	3.99898e-07	-1.00825e-07	1.4812e-06	-2.19674e-08	-2.18474e-07	7.6956e-12
-1.97546e-07	1.97073e-07	-6.85243e-07	4.93099e-07	-3.59837e-07	5.07605e-08	-1.90604e-07	2.18049e-07	4.87067e-07	-1.85399e-07	2.92381e-07	2.65246e-07	3.22956e-07	2.63374e-07	2.7373e-07	2.78749e-07	-3.41629e-07	-1.07234e-07	-5.13635e-07	-4.94365e-07	-4.06243e-07	-2.12014e-07	-2.69476e-07	-1.26841e-07	-1.41624e-06	3.94924e-07	2.40302e-08	1.26045e-06	-4.01094e-08	-2.17469e-07	6.49528e-12
-1.97546e-07	1.97073e-07	-6.85243e-07	4.93099e-07	-3.59837e-07	5.07605e-08	-1.90604e-07	2.18049e-07	4.87067e-07	-1.85399e-07	2.92381e-07	2.65246e-07	3.22956e-07	2.63374e-07	2.7373e-07	2.78749e-07	-3.41629e-07	-1.07234e-07	-5.13635e-07	-4.94365e-07	-4.06243e-07	-2.12014e-07	-2.69476e-07	-1.26841e-07	-1.41624e-06	3.94924e-07	2.40302e-08	1.26045e-06	-4.01094e-08	-2.17469e-07	6.49528e-12
-1.87136e-07	1.38285e-07	-7.18248e-07	4.93463e-07	-3.61126e-07	4.77026e-08	-2.45285e-07	1.94508e-07	4.87201e-07	-1.76228e-07	2.17078e-07	2.3288e-07	3.22977e-07	2.62973e-07	2.66069e-07	2.78904e-07	-3.39822e-07	-1.09953e-07	-5.14033e-07	-4.93093e-07	-4.01896e-07	-2.13012e-07	-1.7214e-07	-1.26807e-07	-1.41629e-06	3.81204e-07	-8.12676e-09	1.26644e-06	-3.68463e-08	-2.17743e-07	6.42747e-12
-1.93952e-07	1.69239e-07	-7.04182e-07	4.93405e-07	-3.61334e-07	4.08791e-08	-1.07001e-07	5.7074e-08	4.87301e-07	-1.76481e-07	2.16058e-07	2.30487e-07	3.22953e-07	2.62974e-07	2.67718e-07	2.78825e-07	-3.41203e-07	-1.09406e-07	-5.13942e-07	-4.92429e-07	-4.02473e-07	-2.13056e-07	-2.2104e-07	-1.26622e-07	-1.41626e-06	3.90228e-07	-3.14378e-08	1.27117e-06	-3.63077e-08	-2.18083e-07	6.37488e-12
-1.92517e-07	1.6912e-07	-7.06652e-07	4.94105e-07	-2.9194e-07	6.09957e-08	-1.62277e-07	1.69656e-07	4.77338e-07	-1.76511e-07	2.8299e-07	2.12788e-07	3.30373e-07	2.63253e-07	2.57016e-07	2.78905e-07	-3.40642e-07	-9.96397e-08	-5.1402e-07	-4.92981e-07	-4.0154e-07	-2.12943e-07	-1.69233e-07	-1.29355e-07	-1.37302e-06	3.84099e-07	-9.03858e-09	1.26933e-06	-3.47892e-08	-2.18346e-07	6.23794e-12
-1.90853e-07	1.66886e-07	-7.01486e-07	4.94351e-07	-2.48803e-07	6.55354e-08	-1.4563e-07	1.31534e-07	4.81076e-07	-1.8243e-07	2.47877e-07	2.13698e-07	3.24043e-07	2.62475e-07	2.62367e-07	2.79147e-07	-3.40664e-07	-1.06275e-07	-5.14005e-07	-4.89665e-07	-4.00321e-07	-2.1299e-07	-1.81713e-07	-1.42723e-07	-1.39484e-06	3.84832e-07	-1.77823e-08	1.07275e-06	-3.64032e-08	-2.18406e-07	5.78207e-12
-1.94993e-07	1.55328e-07	-7.04676e-07	4.93678e-07	-2.41592e-07	9.0394e-08	-1.41246e-07	1.46966e-07	4.99338e-07	-2.03548e-07	2.36676e-07	2.09878e-07	3.23467e-07	2.65111e-07	2.60236e-07	2.78848e-07	-3.40971e-07	-1.06529e-07	-5.08265e-07	-4.81938e-07	-4.01604e-07	-2.09971e-07	-1.8114e-07	-1.35815e-07	-1.38978e-06	3.38664e-07	-2.58356e-08	9.80827e-07	-3.09696e-08	-2.18172e-07	5.55402e-12
-1.94332e-07	1.7173e-07	-7.01662e-07	4.93903e-07	-2.41006e-07	5.58276e-08	-1.44545e-07	1.46107e-07	4.97164e-07	-1.99913e-07	2.44381e-07	2.1273e-07	3.25593e-07	2.64577e-07	2.53894e-07	2.78775e-07	-3.38778e-07	-1.06858e-07	-5.13363e-07	-4.81915e-07	-2.50161e-07	-2.09377e-07	-1.82583e-07	-1.40672e-07	-1.39496e-06	3.35729e-07	-2.24697e-08	9.85407e-07	-3.28311e-08	-2.18182e-07	5.47764e-12
-1.94166e-07	1.73591e-07	-7.02997e-07	4.93779e-07	-2.55312e-07	5.40312e-08	-1.49499e-07	1.27755e-07	4.94754e-07	-1.93632e-07	2.44801e-07	2.12085e-07	3.25246e-07	2.6313e-07	2.54432e-07	2.76046e-07	-5.69503e-08	-1.05818e-07	-4.14992e-07	-4.77341e-07	-3.53675e-07	-2.00707e-07	-1.84048e-07	-1.33049e-07	-1.39309e-06	3.51249e-07	-2.55238e-08	9.97768e-07	-3.30854e-08	-2.184e-07	5.3563e-12
-1.96612e-07	1.60245e-07	-7.02655e-07	4.93447e-07	-2.29692e-07	6.11007e-08	-1.38567e-07	1.38499e-07	3.29321e-07	-2.01885e-07	2.36035e-07	2.11169e-07	3.25304e-07	2.63243e-07	2.58498e-07	2.79074e-07	-2.50743e-07	-1.07163e-07	-4.49273e-07	-4.60771e-08	-3.24578e-07	-2.06143e-07	-1.87718e-07	-1.42251e-07	-1.39135e-06	3.42027e-07	-2.42766e-08	9.8407e-07	-3.25713e-08	-2.18703e-07	5.01812e-12
-1.9714e-07	1.59581e-07	-7.03352e-07	4.93791e-07	-2.3809e-07	4.60625e-08	-1.3832e-07	1.39194e-07	4.39004e-07	-2.00525e-07	2.33979e-07	2.10757e-07	3.25545e-07	2.62424e-07	2.55119e-07	2.78867e-07	-2.57166e-07	-1.05725e-07	-4.49901e-07	-7.67306e-08	-2.73862e-07	-2.07116e-07	-1.85077e-07	-1.37145e-07	-1.39298e-06	2.86047e-07	-2.42084e-08	9.1095e-07	-3.57194e-08	-2.18469e-07	4.90817e-12
-1.96604e-07	1.52177e-07	-7.03502e-07	4.9409e-07	-2.33372e-07	5.26305e-08	-9.41442e-08	1.35836e-07	3.17292e-07	-2.01846e-07	2.36432e-07	2.12038e-07	3.25603e-07	2.60763e-07	2.55496e-07	2.79609e-07	-2.28262e-07	-1.08387e-07	-4.38855e-07	-1.89147e-07	-3.03856e-07	-2.05013e-07	-1.84661e-07	-1.47092e-07	-1.39149e-06	3.30962e-07	-2.51008e-08	8.86953e-07	-3.86301e-08	-2.18646e-07	4.80986e-12
-1.97141e-07	1.53611e-07	-7.03433e-07	1.26442e-07	-2.40318e-07	5.41452e-08	-1.02184e-07	1.37256e-07	3.48051e-07	-1.98938e-07	2.35692e-07	2.1186e-07	3.25581e-07	2.60495e-07	2.548e-07	2.79027e-07	-1.65928e-07	-1.07867e-07	-4.27129e-07	-1.3635e-07	-3.08566e-07	-2.0733e-07	-1.87261e-07	-1.43488e-07	-1.39159e-06	3.23644e-07	-2.49575e-08	9.0982e-07	-3.61897e-08	-2.18597e-07	4.59383e-12
-1.97323e-07	1.32025e-07	-7.03891e-07	1.68248e-07	-2.40906e-07	4.98455e-08	-1.19728e-07	1.37399e-07	3.50158e-07	-1.94767e-07	2.34715e-07	2.11723e-07	3.25534e-07	2.61165e-07	2.54695e-07	2.80217e-07	-1.70436e-07	-1.08258e-07	-4.30167e-07	-1.20895e-07	-2.93543e-07	-2.06779e-07	-1.84379e-07	-1.45459e-07	-1.3929e-06	3.1016e-07	-2.49894e-08	9.00522e-07	-3.97949e-08	-2.18543e-07	4.5737e-12
-1.9749e-07	1.5325e-07	-7.03522e-07	1.92956e-07	-2.39254e-07	5.17398e-08	-1.0986e-07	1.37261e-07	3.33116e-07	-2.0395e-07	2.3631e-07	2.11266e-07	3.3118e-07	2.60838e-07	1.932e-07	2.80416e-07	-1.70791e-07	-1.08137e-07	-4.30192e-07	-8.93807e-08	-2.99147e-07	-2.02075e-07	-1.85004e-07	-1.43627e-07	-1.39215e-06	2.98383e-07	-2.48454e-08	8.62958e-07	-3.59315e-08	4.25732e-08	4.42684e-12
-1.96423e-07	1.51405e-07	-7.03553e-07	1.76108e-07	-2.3903e-07	5.43117e-08	-1.08743e-07	1.37235e-07	2.76262e-07	-2.05146e-07	2.35381e-07	2.11201e-07	3.27064e-07	2.60127e-07	1.82471e-07	2.81329e-07	-1.63024e-07	-1.07571e-07	-4.30212e-07	-9.49349e-08	-3.05161e-07	-2.00437e-07	-1.8588e-07	-1.41869e-07	-1.39254e-06	3.08327e-07	-2.46101e-08	8.67957e-07	-3.73181e-08	-6.85683e-08	4.39824e-12
-1.90178e-07	1.51411e-07	-7.03575e-07	2.08261e-07	-2.39275e-07	5.34073e-08	-1.08108e-07	1.37408e-07	2.16866e-07	-2.05148e-07	2.35342e-07	2.11229e-07	3.27624e-07	2.60573e-07	1.98945e-07	2.81356e-07	-1.58592e-07	-1.07898e-07	-4.2969e-07	-8.91591e-08	-3.00825e-07	-1.95022e-07	-1.85644e-07	-1.42374e-07	-1.39228e-06	2.99446e-07	-2.45943e-08	8.62896e-07	-3.67438e-08	-1.92639e-08	4.35893e-12
-1.95266e-07	1.17086e-07	-7.03626e-07	2.06339e-07	-2.39283e-07	5.33627e-08	-1.07585e-07	1.37377e-07	1.81233e-07	-2.02823e-07	2.35811e-07	2.11334e-07	3.29434e-07	2.60676e-07	1.83395e-07	2.80346e-07	-1.61273e-07	-1.08224e-07	-4.29402e-07	-1.03994e-07	-3.0258e-07	-1.95615e-07	-1.85941e-07	-1.43547e-07	-1.39228e-06	3.02898e-07	-2.47939e-08	8.66361e-07	-3.69513e-08	-1.42634e-08	4.34389e-12
-1.95854e-07	1.36193e-07	-7.03571e-07	2.06587e-07	-2.39225e-07	5.32553e-08	-1.11459e-07	1.37309e-07	1.92837e-07	-2.02979e-07	2.35537e-07	2.11285e-07	3.29335e-07	2.60771e-07	1.90434e-07	2.80575e-07	-1.57344e-07	-1.07957e-07	-4.29905e-07	-9.50578e-08	-3.015e-07	-1.95853e-07	-1.85768e-07	-1.43835e-07	-1.37867e-06	3.02961e-07	4.47211e-09	8.64989e-07	-3.67056e-08	-3.70254e-08	4.31407e-12
-1.95015e-07	1.03761e-07	-7.03551e-07	2.04527e-07	-2.36906e-07	-1.8423e-07	-1.05745e-07	1.35941e-07	1.82e-07	-2.03994e-07	2.35659e-07	2.12629e-07	3.29535e-07	2.60482e-07	1.28542e-07	2.80606e-07	-1.57187e-07	-1.0779e-07	-4.29456e-07	-9.14032e-08	-3.07693e-07	-8.45303e-08	-1.85949e-07	-1.43198e-07	-4.88777e-07	3.0304e-07	-2.21618e-08	8.61814e-07	-3.71325e-08	3.12657e-08	2.61485e-12
-1.95015e-07	1.03761e-07	-7.03551e-07	2.04527e-07	-2.36906e-07	-1.8423e-07	-1.05745e-07	1.35941e-07	1.82e-07	-2.03994e-07	2.35659e-07	2.12629e-07	3.29535e-07	2.60482e-07	1.28542e-07	2.80606e-07	-1.57187e-07	-1.0779e-07	-4.29456e-07	-9.14032e-08	-3.07693e-07	-8.45303e-08	-1.85949e-07	-1.43198e-07	-4.88777e-07	3.0304e-07	-2.21618e-08	8.61814e-07	-3.71325e-08	3.12657e-08	2.61485e-12
-1.92486e-07	1.06506e-07	-7.03578e-07	2.04934e-07	-2.38438e-07	-1.43064e-07	-1.07969e-07	1.36201e-07	1.90394e-07	-2.03496e-07	2.35675e-07	2.1134e-07	3.2943e-07	2.60673e-07	1.69276e-07	2.8047e-07	-1.57498e-07	-1.07738e-07	-2.65088e-07	-9.40761e-08	-3.05629e-07	-1.22764e-07	-1.8592e-07	-1.43143e-07	-5.20463e-07	3.02453e-07	-1.82854e-08	4.43065e-07	-3.68681e-08	1.5609e-08	1.99428e-12
-1.9332e-07	1.08938e-07	-7.03584e-07	2.05127e-07	-2.38078e-07	3.88574e-08	-1.07454e-07	1.36579e-07	1.86272e-07	-2.00283e-07	2.35674e-07	2.11592e-07	3.29339e-07	2.60673e-07	1.74319e-07	2.80618e-07	-1.58072e-07	-1.07593e-07	-2.54221e-07	-9.51991e-08	-3.02848e-07	-1.52259e-07	-1.84804e-07	-1.43298e-07	-5.27697e-07	3.02895e-07	-1.64446e-08	3.97494e-07	-3.68518e-08	5.43601e-09	1.94512e-12
-1.92805e-07	1.09961e-07	-7.03582e-07	2.04801e-07	-2.38383e-07	-7.28442e-11	-1.07105e-07	1.36324e-07	1.8614e-07	-1.97722e-07	2.35661e-07	2.11719e-07	3.29289e-07	2.60632e-07	1.75628e-07	2.80594e-07	-1.58002e-07	-1.07619e-07	-2.0748e-07	-9.29419e-08	-2.95306e-07	-1.58379e-07	-1.83866e-07	-1.43374e-07	-5.47833e-07	3.0294e-07	-1.77489e-08	3.46311e-07	-3.68602e-08	3.97405e-09	1.90156e-12
-1.93359e-07	1.109e-07	-7.03583e-07	2.05235e-07	-2.38322e-07	-3.72245e-09	-1.08026e-07	1.36325e-07	1.8444e-07	-2.00813e-07	2.3547e-07	2.11911e-07	3.29279e-07	2.60656e-07	1.61585e-07	2.80583e-07	-1.5789e-07	-1.07761e-07	-1.6646e-07	-9.47127e-08	-2.94413e-07	-1.16878e-07	-1.84532e-07	-1.43022e-07	-5.21133e-07	3.02931e-07	-1.85338e-08	4.06989e-07	-3.69301e-08	6.37016e-09	1.8886e-12
-1.93209e-07	1.09698e-07	-7.03583e-07	2.05024e-07	-2.38347e-07	-1.46518e-08	-1.07787e-07	1.3387e-07	1.86367e-07	-2.01049e-07	2.35536e-07	2.11874e-07	3.29288e-07	2.60652e-07	1.62613e-07	2.80579e-07	-1.57922e-07	-1.07763e-07	-1.72836e-07	-9.45177e-08	-2.95497e-07	-1.21063e-07	-1.83992e-07	-1.43084e-07	-5.26576e-07	3.02757e-07	-1.86412e-08	3.62019e-07	-3.69041e-08	6.02078e-09	1.86346e-12
-1.92251e-07	1.09983e-07	-7.03568e-07	2.04835e-07	-2.44639e-07	1.08693e-08	-1.078e-07	1.34709e-07	1.87322e-07	-2.00752e-07	2.35449e-07	1.33201e-07	3.27553e-07	2.60646e-07	1.69818e-07	2.80597e-07	-1.58081e-07	-1.07002e-07	-1.95978e-07	-9.40646e-08	-2.87567e-07	-1.29529e-07	-1.84932e-07	-1.43454e-07	-5.35208e-07	1.37663e-07	-3.27637e-08	3.72828e-07	-3.68971e-08	6.07568e-09	1.79194e-12
-1.09655e-07	1.10064e-07	-2.58241e-07	2.04989e-07	-2.39647e-07	-2.00653e-08	-1.08068e-07	1.35912e-07	5.11581e-08	-2.00428e-07	1.27275e-07	2.11279e-07	3.29382e-07	2.76497e-07	1.63747e-07	2.74899e-07	-1.57362e-07	-1.07661e-07	-1.85133e-07	-9.422e-08	-5.78555e-08	-1.33853e-07	-1.84253e-07	-1.42893e-07	-5.26961e-07	2.58816e-07	-2.51084e-08	3.6064e-07	-3.70141e-08	1.32357e-08	1.24383e-12
-1.31844e-07	1.10152e-07	-2.38851e-07	2.05024e-07	-2.39092e-07	-1.72029e-08	-1.07773e-07	1.35727e-07	3.03e-08	-2.00586e-07	5.88636e-08	2.08968e-07	3.2937e-07	2.72216e-07	1.66247e-07	2.75149e-07	-1.57623e-07	-1.07599e-07	-1.82219e-07	-9.43812e-08	-7.51847e-08	-1.32727e-07	-1.84182e-07	-1.25281e-07	-5.26997e-07	2.76777e-07	-2.18357e-08	3.62232e-07	-3.70249e-08	1.50616e-08	1.22936e-12
-1.11992e-07	1.10143e-07	-2.19777e-07	2.01663e-07	-2.38648e-07	-3.53795e-09	-1.08078e-07	1.30927e-07	4.65736e-08	-2.00453e-07	6.24689e-08	1.53667e-07	3.28939e-07	2.81191e-07	1.66418e-07	2.76742e-07	-1.57637e-07	-1.0718e-07	-1.85096e-07	-9.43227e-08	-1.00844e-07	-1.3215e-07	-1.84229e-07	-1.36748e-07	-5.26789e-07	2.21796e-07	-2.52059e-08	3.59768e-07	-3.70618e-08	1.63409e-08	1.17903e-12
-1.53008e-07	1.10339e-07	-2.24214e-07	1.99578e-07	-2.38666e-07	-1.81507e-09	-1.0815e-07	1.27536e-07	5.85875e-08	-2.00529e-07	7.18191e-08	1.15361e-07	3.28931e-07	2.71063e-07	1.66464e-07	2.77047e-07	-1.57668e-07	-1.07186e-07	-1.85085e-07	-9.43136e-08	-1.23625e-07	-1.32082e-07	-1.84302e-07	-1.19089e-07	-5.26656e-07	2.18278e-07	-2.48483e-08	3.61432e-07	-3.70438e-08	1.63022e-08	1.17714e-12
-1.46599e-07	1.1027e-07	-2.4401e-07	2.03011e-07	-2.38984e-07	-1.04254e-08	-6.60017e-08	1.33183e-07	4.97087e-08	-2.04361e-07	9.5523e-08	1.18375e-07	3.28765e-07	2.73976e-07	1.61074e-07	2.7331e-07	-1.5767e-07	-1.07014e-07	-1.84865e-07	-9.43052e-08	-7.99324e-08	-1.31458e-07	-1.91775e-07	-1.23114e-07	-5.27081e-07	7.38867e-08	-2.29892e-08	3.61417e-07	-4.34614e-08	1.32374e-08	1.13636e-12
-1.32557e-07	1.10152e-07	-2.33322e-07	2.01484e-07	-2.38919e-07	-1.03577e-08	-6.08058e-08	1.33186e-07	5.03752e-08	-2.02141e-07	8.41178e-08	1.31256e-07	3.28587e-07	2.76405e-07	9.74648e-08	2.74327e-07	-1.57646e-07	-1.07086e-07	-1.855e-07	-9.43405e-08	-9.48746e-08	-1.31574e-07	-1.85909e-07	-1.20197e-07	-5.27456e-07	1.01673e-07	-2.37546e-08	3.62916e-07	-3.92523e-08	1.30967e-08	1.11768e-12
-1.31105e-07	1.10178e-07	-2.3993e-07	2.01624e-07	-2.3901e-07	-8.63494e-09	-8.75942e-09	1.33518e-07	5.95846e-08	-2.02332e-07	8.00312e-08	1.30054e-07	3.27832e-07	2.75387e-07	9.95535e-08	2.74191e-07	-1.57634e-07	-1.06984e-07	-1.85899e-07	-9.43773e-08	-9.53433e-08	-1.31454e-07	-1.92818e-07	-1.2104e-07	-5.27779e-07	6.42321e-08	-2.49152e-08	3.61992e-07	-4.22476e-08	1.34346e-08	1.11312e-12
-1.30911e-07	1.10187e-07	-2.33243e-07	2.01981e-07	-2.38969e-07	-8.83759e-09	-1.43933e-08	1.32009e-07	6.12681e-08	-2.03275e-07	8.00545e-08	1.28995e-07	3.28226e-07	2.7678e-07	1.00238e-07	2.74114e-07	-1.57639e-07	-1.06935e-07	-1.85387e-07	-9.43958e-08	-9.43108e-08	-1.31747e-07	-1.8802e-07	-1.23942e-07	-5.2747e-07	6.3444e-08	-2.48682e-08	3.622e-07	-3.94934e-08	1.37687e-08	1.10928e-12
-1.26837e-07	1.10162e-07	-2.37235e-07	2.00895e-07	-2.38932e-07	-1.04941e-08	-2.46719e-08	1.32253e-07	5.99807e-08	-2.02337e-07	8.02584e-08	1.30708e-07	3.39472e-07	2.76201e-07	1.09777e-07	2.74617e-07	-1.57625e-07	-1.07015e-07	-1.85264e-07	-9.43754e-08	-9.80244e-08	-1.31747e-07	-1.86863e-07	-1.2404e-07	-5.27755e-07	6.40065e-08	-2.6854e-08	2.7603e-07	-4.03032e-08	1.13341e-08	1.0653e-12
-1.3062e-07	1.1018e-07	-2.32999e-07	2.01048e-07	-2.40892e-07	-9.3799e-09	-3.72042e-08	1.38644e-07	6.32524e-08	-2.0257e-07	7.87948e-08	1.29337e-07	3.32616e-07	2.78038e-07	1.11004e-07	2.74476e-07	-1.57632e-07	-1.06963e-07	-1.85251e-07	-9.54846e-08	-9.63627e-08	-1.31671e-07	-1.8756e-07	-1.22916e-07	-2.14935e-07	7.004e-08	-2.66334e-08	2.91162e-07	-4.0893e-08	1.34704e-08	8.41278e-13
-1.29852e-07	1.10174e-07	-2.33539e-07	2.01353e-07	-2.41901e-07	-9.65831e-09	-2.68786e-08	1.39002e-07	6.26721e-08	-2.02108e-07	8.34193e-08	1.29998e-07	3.30055e-07	2.76683e-07	1.0527e-07	2.74442e-07	-1.57637e-07	-1.0704e-07	-1.85259e-07	-9.58905e-08	-9.52825e-08	-1.31704e-07	-1.87599e-07	-1.23076e-07	-1.75204e-07	6.77441e-08	-2.73731e-08	2.93359e-07	-4.00831e-08	1.26905e-08	8.23711e-13
-1.29759e-07	1.10176e-07	-2.33645e-07	2.0113e-07	-2.41902e-07	-9.7058e-09	-2.68545e-08	1.38372e-07	6.26622e-08	-2.02226e-07	8.32808e-08	1.29999e-07	3.30175e-07	2.76678e-07	1.05277e-07	2.74444e-07	-1.57637e-07	-1.07039e-07	-1.85256e-07	-9.56584e-08	-9.52987e-08	-1.31654e-07	-1.87604e-07	-1.23168e-07	-1.75717e-07	6.77345e-08	-2.73462e-08	2.91718e-07	-4.00833e-08	1.26807e-08	8.22761e-13
-1.30025e-07	5.07337e-10	-2.3421e-07	2.01352e-07	-2.40685e-07	-9.62571e-09	-2.06499e-08	1.3835e-07	6.18358e-08	-1.9656e-07	8.08425e-08	1.29715e-07	3.29991e-07	2.75272e-07	1.05338e-07	2.74248e-07	-1.54565e-07	-1.05827e-07	-2.02259e-07	-9.56898e-08	-9.43197e-08	-1.35539e-07	-1.48164e-07	-1.06393e-07	-1.87428e-07	8.69283e-08	-2.69464e-08	2.99375e-07	-4.02522e-08	1.28605e-08	8.07207e-13
-1.29407e-07	1.10028e-07	-2.34254e-07	2.01257e-07	-7.60291e-08	-9.94823e-09	-2.73327e-08	1.38111e-07	6.33455e-08	-2.02294e-07	8.23706e-08	7.09392e-08	3.30458e-07	2.76899e-07	1.05289e-07	2.74453e-07	-1.56766e-07	-1.01193e-07	-1.85285e-07	-9.48622e-08	-9.60294e-08	-1.31747e-07	-1.46074e-07	-1.254e-07	-1.78433e-07	6.71031e-08	-2.71889e-08	2.96002e-07	-4.02237e-08	1.28808e-08	7.4724e-13
-1.00976e-07	1.10101e-07	-2.34649e-07	2.01297e-07	-7.95308e-08	-9.09622e-09	-3.00238e-08	1.37868e-07	6.43297e-08	-2.02372e-07	8.21101e-08	7.66771e-08	3.28189e-07	2.77268e-07	1.17554e-07	1.98153e-07	-1.57379e-07	-1.01253e-07	-1.85217e-07	-9.55947e-08	-7.96857e-08	-1.31702e-07	-1.53078e-07	-1.32981e-07	-1.7884e-07	6.72648e-08	-2.72353e-08	2.98516e-07	-4.0199e-08	1.28622e-08	7.11019e-13
-5.34618e-08	1.09559e-07	-2.34349e-07	2.01295e-07	-6.39131e-08	-1.79321e-08	-3.33021e-08	1.23953e-07	6.45561e-08	-6.71928e-08	8.04659e-08	9.55605e-08	3.31246e-07	2.77277e-07	1.09943e-07	2.2783e-07	-1.56648e-07	-9.76324e-08	-1.85354e-07	-9.50323e-08	-8.79039e-08	-1.32809e-07	-1.68016e-07	-1.25524e-07	-1.34575e-07	6.67837e-08	-2.72738e-08	2.92052e-07	-4.01915e-08	1.31625e-08	6.63276e-13
-7.54406e-08	1.08431e-07	-2.34219e-07	2.01234e-07	-6.25406e-08	-1.25444e-08	-4.06833e-08	1.31175e-07	6.53104e-08	-1.03116e-07	8.18879e-08	9.72787e-08	3.25707e-07	2.77323e-07	1.12422e-07	2.09243e-07	-1.56931e-07	-1.00214e-07	-1.85216e-07	-9.56118e-08	-2.68745e-08	-1.27736e-07	-1.64071e-07	-1.29295e-07	-1.20067e-07	7.11781e-08	-2.70938e-08	2.94494e-07	-4.01898e-08	1.28528e-08	6.5373e-13
-9.80332e-08	1.08364e-07	-2.34476e-07	1.8058e-07	-7.67482e-08	-1.17896e-08	-3.39286e-08	1.17601e-07	6.49107e-08	-8.26581e-08	8.08893e-08	9.33795e-08	2.02682e-07	2.77313e-07	1.10188e-07	2.13957e-07	-1.56874e-07	-9.93235e-08	-1.85082e-07	-9.51562e-08	-4.3652e-08	-1.32721e-07	-1.63289e-07	-1.2595e-07	-1.39753e-07	6.84727e-08	-2.72108e-08	2.94964e-07	-4.02048e-08	1.28325e-08	5.85738e-13
-1.06918e-07	1.01084e-07	-2.36592e-07	1.97424e-07	-8.39206e-08	-1.11901e-08	-3.88804e-08	1.33363e-07	6.45782e-08	-9.28267e-08	8.10347e-08	8.11335e-08	8.96938e-08	2.77261e-07	6.90691e-08	2.08245e-07	-1.52051e-07	-1.00213e-07	-1.85145e-07	-9.80425e-08	-4.40564e-08	-1.31191e-07	-1.65991e-07	-1.26662e-07	-1.29235e-07	6.921e-08	-2.73171e-08	2.95131e-07	-4.0196e-08	1.27933e-08	5.5298e-13
-9.89151e-08	1.04606e-07	-1.17819e-07	1.91063e-07	-8.09456e-08	-1.1075e-08	-4.04786e-08	1.23324e-07	6.46249e-08	-5.83972e-08	8.12091e-08	8.74619e-08	1.26124e-07	2.77311e-07	6.70891e-08	2.06105e-07	-1.43557e-07	-1.00267e-07	-1.84947e-07	-9.63914e-08	-5.50188e-08	-1.31167e-07	-1.65494e-07	-1.27536e-07	-1.37749e-07	6.82241e-08	-2.72541e-08	2.94985e-07	-4.01926e-08	1.27158e-08	5.07465e-13
-7.72209e-08	1.06073e-07	-1.13049e-07	1.85364e-07	-6.72762e-08	-1.05569e-08	-4.13875e-08	7.06314e-08	6.46432e-08	-7.45738e-08	8.11753e-08	8.67117e-08	1.35679e-07	2.76684e-07	5.66625e-08	2.05316e-07	-1.50381e-07	-1.00428e-07	-1.85107e-07	-9.64431e-08	-5.09993e-08	-1.31992e-07	-1.57395e-07	-1.27467e-07	-1.3523e-07	6.8275e-08	-2.72062e-08	2.95449e-07	-4.01936e-08	1.56199e-08	4.90019e-13
-9.5585e-08	1.0268e-07	-1.31454e-07	1.87238e-07	-7.8021e-08	-6.7842e-09	-4.05031e-08	8.90019e-08	6.45982e-08	-8.14833e-08	8.12886e-08	8.6934e-08	1.03451e-07	2.77301e-07	6.73459e-08	2.05367e-07	-5.90489e-08	-1.00116e-07	-1.8541e-07	-9.64872e-08	-6.12065e-08	-1.31612e-07	-1.59803e-07	-1.27455e-07	-1.35089e-07	6.89251e-08	-2.71546e-08	2.95038e-07	-4.02033e-08	1.27022e-08	4.79608e-13
-7.43787e-08	1.04554e-07	-1.1906e-07	1.94691e-07	-5.78881e-08	-9.05715e-09	-4.06585e-08	6.50877e-08	6.45638e-08	-7.97101e-08	8.12636e-08	8.60809e-08	1.20106e-07	2.76925e-07	5.24938e-08	2.06913e-07	-7.89631e-08	-1.00047e-07	-1.85097e-07	-9.64008e-08	-5.03066e-08	-1.31715e-07	-1.57701e-07	-1.27086e-07	-1.35545e-07	6.86203e-08	-2.71969e-08	2.9488e-07	-4.01968e-08	1.46892e-08	4.72389e-13
-7.94378e-08	1.018e-07	-1.24626e-07	1.92659e-07	-5.9122e-08	-9.01171e-09	-4.06638e-08	6.29304e-08	6.45677e-08	-7.9762e-08	8.11794e-08	8.59112e-08	1.06741e-07	2.7699e-07	6.07332e-08	2.06858e-07	-7.05832e-08	-6.73317e-08	-1.85165e-07	-9.62557e-08	-4.80841e-08	-6.45649e-08	-1.58433e-07	-1.27201e-07	-1.35414e-07	6.87503e-08	-2.81113e-08	2.9498e-07	-4.02145e-08	1.37366e-08	4.51112e-13
-8.38371e-08	1.0221e-07	-7.2955e-08	1.91092e-07	-6.27213e-08	-1.2526e-08	-4.25427e-08	6.88999e-08	6.4926e-08	-8.04247e-08	8.12785e-08	8.55398e-08	1.08919e-07	2.77086e-07	5.37116e-08	2.08442e-07	-7.62238e-08	-6.47945e-08	-1.85182e-07	-9.63431e-08	-5.24338e-08	-6.70526e-08	-1.58299e-07	-1.27114e-07	-1.35331e-07	6.87146e-08	-2.82697e-08	2.74038e-07	-4.07888e-08	1.39538e-08	4.32377e-13
-8.63299e-08	1.02041e-07	-6.75121e-08	1.89747e-07	-6.51124e-08	-1.0842e-08	-4.26572e-08	6.51074e-08	6.81692e-08	-8.08399e-08	8.16743e-08	8.57222e-08	1.14337e-07	2.77153e-07	5.48358e-08	2.07502e-07	-8.78675e-08	-5.64524e-08	-1.85165e-07	-9.63656e-08	-4.87916e-08	-4.87952e-08	-1.55123e-07	-1.2351e-07	-1.3496e-07	6.87508e-08	-2.73432e-08	2.67674e-07	-4.08036e-08	1.40054e-08	4.25754e-13
-8.33672e-08	1.02689e-07	-4.1764e-08	1.89808e-07	-6.2986e-08	-1.0986e-08	-4.17977e-08	7.23436e-08	6.69825e-08	-8.04767e-08	8.24541e-08	8.56787e-08	1.1213e-07	2.35912e-07	5.77162e-08	2.07485e-07	-9.03955e-08	-6.12764e-08	-1.8518e-07	-9.65216e-08	-5.01278e-08	-6.45575e-08	-1.56036e-07	-1.19339e-07	-1.35222e-07	6.87057e-08	-2.73488e-08	2.70724e-07	-4.054e-08	1.32522e-08	4.05715e-13
-8.26267e-08	1.01616e-07	-5.62399e-08	7.93208e-08	-5.84868e-08	-1.13827e-08	-4.13743e-08	5.71523e-08	6.53477e-08	-7.69417e-08	8.16738e-08	8.58241e-08	1.14043e-07	2.40167e-07	5.85687e-08	2.07169e-07	-8.87298e-08	-6.4528e-08	-1.84986e-07	-6.37309e-09	-5.00464e-08	-7.34536e-08	-1.5542e-07	-1.2066e-07	-1.47402e-07	6.87037e-08	-2.7432e-08	2.73807e-07	-4.27551e-08	1.02043e-08	3.73412e-13
-8.04741e-08	1.0209e-07	-5.60792e-08	5.24351e-08	-6.23079e-08	-1.1287e-08	-4.22269e-08	4.78129e-08	6.62464e-08	-7.91156e-08	8.1947e-08	8.57179e-08	1.13022e-07	2.47961e-07	5.41551e-08	2.07102e-07	-8.66374e-08	-6.80306e-08	-1.85171e-07	-6.3619e-08	-4.94822e-08	-5.75305e-08	-1.55565e-07	-1.17024e-07	-1.35992e-07	6.86625e-08	-2.75142e-08	2.73413e-07	-4.11909e-08	1.32673e-08	3.7038e-13
-8.20953e-08	1.02126e-07	-5.45652e-08	4.09241e-08	-6.14662e-08	-1.11427e-08	-4.23509e-08	3.36549e-08	6.57271e-08	-7.37067e-08	8.18408e-08	8.59096e-08	1.12495e-07	2.40455e-07	5.76371e-08	2.07238e-07	-8.83597e-08	-6.38798e-08	-1.85146e-07	-2.73073e-08	-4.98426e-08	-6.12701e-08	-1.5537e-07	-1.18455e-07	-1.39832e-07	6.8648e-08	-2.73691e-08	2.73802e-07	-4.21043e-08	1.34308e-08	3.62483e-13
-8.0473e-08	1.02115e-07	-5.15948e-08	5.01804e-08	-6.1918e-08	-1.11473e-08	-4.16971e-08	3.92446e-08	6.59212e-08	-7.70277e-08	8.20671e-08	6.68375e-08	1.12932e-07	2.39941e-07	5.36135e-08	2.07166e-07	-8.72087e-08	-6.05109e-08	-1.85163e-07	-3.86632e-08	-4.99088e-08	-6.19737e-08	-1.55581e-07	-1.13807e-07	-1.37288e-07	6.86579e-08	-2.74833e-08	2.73111e-07	-4.1399e-08	1.32881e-08	3.58253e-13
-8.14078e-08	1.02104e-07	-5.25956e-08	5.02688e-08	-6.17588e-08	-1.05914e-08	-4.19101e-08	4.46315e-08	6.58927e-08	-7.55711e-08	8.18473e-08	8.52677e-08	1.13052e-07	2.42429e-07	5.70652e-08	1.77029e-07	-8.69558e-08	-6.37855e-08	-1.85168e-07	-3.77847e-08	-7.77493e-09	-6.12975e-08	-9.98959e-08	-1.08401e-07	-1.38273e-07	6.8665e-08	-2.042e-08	2.73117e-07	-4.13931e-08	1.27158e-08	3.33803e-13
-8.1422e-08	1.02122e-07	-5.30226e-08	4.90926e-08	-6.17515e-08	-1.07719e-08	-4.19302e-08	1.32581e-08	6.58839e-08	-7.57548e-08	8.18472e-08	7.70416e-08	1.13762e-07	2.42034e-07	5.70006e-08	1.77549e-07	-8.70309e-08	-6.38216e-08	-1.85164e-07	-3.79603e-08	-1.61198e-08	-6.14323e-08	-1.03739e-07	-1.08567e-07	-1.37844e-07	6.86722e-08	-2.21502e-08	2.7323e-07	-4.1386e-08	1.27757e-08	3.31847e-13
-8.14491e-08	1.02101e-07	-5.25826e-08	4.79399e-08	-6.1764e-08	-1.09571e-08	-4.19617e-08	4.0852e-08	6.58781e-08	-7.65276e-08	8.1827e-08	7.76585e-08	1.13746e-07	2.37836e-07	5.66556e-08	1.78649e-07	-8.7184e-08	-6.37131e-08	-1.85165e-07	-3.6827e-08	-1.34026e-08	-6.13625e-08	-9.97521e-08	-1.07656e-07	-1.38001e-07	6.8678e-08	-1.80935e-08	2.73321e-07	-4.1337e-08	1.30203e-08	3.30498e-13
-8.18423e-08	3.48122e-08	-5.2991e-08	4.30869e-08	-6.19352e-08	-1.08215e-08	-4.81512e-08	3.26407e-08	6.59873e-08	-6.85715e-08	8.18484e-08	7.63962e-08	1.14229e-07	2.12958e-07	5.52458e-08	1.07392e-07	-8.79732e-08	-6.42631e-08	-1.85945e-07	-3.86112e-08	-2.94685e-08	-6.09446e-08	-1.00849e-07	-1.08252e-07	-1.39187e-07	6.86828e-08	-2.422e-08	2.73871e-07	-4.13253e-08	1.30382e-08	2.90455e-13
-8.18396e-08	2.16256e-08	-5.29681e-08	4.35973e-08	-6.19352e-08	-1.08175e-08	-4.97816e-08	3.22864e-08	6.59448e-08	-6.76301e-08	8.18463e-08	7.65632e-08	1.1368e-07	2.12722e-07	5.4582e-08	1.08887e-07	-8.8458e-08	-6.42529e-08	-1.85955e-07	-3.86654e-08	-2.32859e-08	-6.06641e-08	-1.00633e-07	-1.08267e-07	-1.39633e-07	6.86874e-08	-2.07624e-08	2.7382e-07	-4.1325e-08	1.30583e-08	2.89439e-13
-8.20516e-08	1.75451e-08	-5.28551e-08	4.29243e-08	-6.19092e-08	-1.08381e-08	-5.76962e-08	2.62696e-08	6.59462e-08	-7.00523e-08	8.17935e-08	7.8054e-08	1.1403e-07	2.13016e-07	4.82902e-08	9.96073e-08	-9.14085e-08	-6.40583e-08	-1.86348e-07	-3.80256e-08	-3.27003e-08	-6.06497e-08	-9.98956e-08	-1.08254e-07	-1.39075e-07	6.87101e-08	-2.01904e-08	2.73766e-07	-4.12816e-08	1.29294e-08	2.88683e-13
-8.1971e-08	2.56539e-08	-5.28721e-08	4.34872e-08	-6.16373e-08	-1.08321e-08	-4.89274e-08	2.929e-08	6.5932e-08	-6.98273e-08	8.17711e-08	7.74233e-08	1.14067e-07	2.11205e-07	5.08287e-08	9.01801e-08	-9.25873e-08	-6.41196e-08	-1.85943e-07	-3.83554e-08	-2.37164e-08	-6.06495e-08	-1.0024e-07	-1.08001e-07	-1.39211e-07	6.86897e-08	-1.83845e-08	2.73734e-07	-4.12872e-08	1.29543e-08	2.85392e-13
-7.63144e-08	3.57872e-08	-5.06311e-08	4.28395e-08	-6.16979e-08	-1.10112e-08	-5.07724e-08	1.68488e-08	6.59079e-08	-6.87957e-08	8.178e-08	7.73419e-08	1.14011e-07	2.11918e-07	5.24428e-08	1.02573e-07	-8.91807e-08	-7.05401e-08	-1.55956e-07	-3.84442e-08	-2.81996e-08	-5.85828e-08	-1.04689e-07	-1.08196e-07	-1.39351e-07	3.85059e-08	-1.77151e-08	2.73729e-07	-4.17845e-08	1.25584e-08	2.74888e-13
-7.34507e-08	2.54578e-08	-3.11111e-08	4.34915e-08	-6.18381e-08	-1.08722e-08	-5.164e-08	2.8804e-08	6.59185e-08	-6.87815e-08	8.17941e-08	7.74347e-08	1.14038e-07	2.11065e-07	5.01555e-08	9.97703e-08	-9.09388e-08	-6.59394e-08	-1.47241e-07	-3.83345e-08	-2.70881e-08	-6.00438e-08	-1.00851e-07	-1.08187e-07	-1.3954e-07	6.83369e-08	-1.97587e-08	2.73708e-07	-4.18548e-08	1.29292e-08	2.71475e-13
-7.40426e-08	2.62312e-08	-3.13164e-08	4.34792e-08	-6.17954e-08	-1.09167e-08	-5.1221e-08	2.19091e-08	6.59185e-08	-6.88064e-08	8.17963e-08	7.74252e-08	1.14039e-07	2.11234e-07	5.11642e-08	9.92934e-08	-9.06954e-08	-6.67423e-08	-1.51504e-07	-3.83381e-08	-2.7179e-08	-6.00364e-08	-1.01166e-07	-1.08188e-07	-1.39465e-07	4.50504e-08	-1.93598e-08	2.73716e-07	-4.1846e-08	1.28569e-08	2.70027e-13
-6.70956e-08	2.61629e-08	-3.43603e-08	4.32591e-08	-6.17667e-08	-1.09493e-08	-5.1885e-08	1.75892e-08	6.5911e-08	-6.90543e-08	8.17937e-08	7.73596e-08	1.14053e-07	2.11369e-07	5.09378e-08	9.90168e-08	-9.09261e-08	-6.5595e-08	-1.50095e-07	-3.8267e-08	-2.74905e-08	-5.98226e-08	-1.01353e-07	-1.08158e-07	-1.39394e-07	3.25107e-08	-1.917e-08	2.73718e-07	-4.17107e-08	1.27612e-08	2.67594e-13
-6.96299e-08	2.6002e-08	-3.34094e-08	4.33048e-08	-6.17625e-08	-1.09073e-08	-5.09849e-08	1.6547e-08	6.59136e-08	-6.90234e-08	8.17903e-08	7.74334e-08	1.14052e-07	2.11346e-07	5.06685e-08	9.82359e-08	-9.10835e-08	-6.68811e-08	-1.44002e-07	-3.82818e-08	-2.73039e-08	-5.98227e-08	-1.01496e-07	-1.08163e-07	-1.39504e-07	2.52635e-08	-1.90032e-08	2.7372e-07	-4.19818e-08	1.27559e-08	2.65615e-13
-6.94926e-08	2.58106e-08	-3.45183e-08	4.33246e-08	-2.53833e-08	-1.05861e-08	-5.10978e-08	1.16514e-08	6.59133e-08	-6.90419e-08	8.17912e-08	7.74258e-08	1.14047e-07	2.11411e-07	5.02142e-08	9.84922e-08	-9.11302e-08	-6.6595e-08	-1.4649e-07	-3.82962e-08	-2.70936e-08	-5.98756e-08	-1.01653e-07	-1.07722e-07	-1.39455e-07	2.53898e-08	-1.89951e-08	2.71116e-07	-4.18577e-08	1.28165e-08	2.61582e-13
-6.94873e-08	2.57755e-08	-3.28553e-08	4.33249e-08	-2.68985e-09	-1.08704e-08	-5.1464e-08	1.21577e-08	6.5912e-08	-6.90776e-08	8.17953e-08	7.74202e-08	1.1406e-07	2.11401e-07	5.06812e-08	9.84606e-08	-9.08591e-08	-6.77979e-08	-1.46493e-07	-3.82958e-08	-2.71728e-08	-5.98474e-08	-1.01945e-07	-1.07707e-07	-1.39444e-07	2.23854e-08	-1.9005e-08	2.70664e-07	-4.18061e-08	1.24901e-08	2.60697e-13
-6.90722e-08	2.57563e-08	-3.22607e-08	4.33298e-08	-1.33276e-08	-1.08784e-08	-5.14759e-08	1.38875e-08	6.59115e-08	-6.91042e-08	8.17933e-08	7.74103e-08	1.14051e-07	2.11406e-07	5.07748e-08	9.82416e-08	-9.09716e-08	-6.7418e-08	-1.44652e-07	-3.83024e-08	-2.7339e-08	-5.98697e-08	-1.0146e-07	-1.07381e-07	-1.39458e-07	2.29439e-08	-1.72381e-08	2.70855e-07	-4.1771e-08	1.2818e-08	2.60136e-13
-6.87491e-08	2.57346e-08	-3.10598e-08	4.33333e-08	-7.69112e-09	-1.07321e-08	-5.11924e-08	1.29601e-08	6.59112e-08	-6.91092e-08	8.17949e-08	7.73973e-08	1.14056e-07	2.11375e-07	5.04628e-08	9.83015e-08	-9.11847e-08	-6.66203e-08	-1.45356e-07	-3.82912e-08	-2.71908e-08	-5.98509e-08	-1.01722e-07	-1.07646e-07	-1.39478e-07	1.77726e-08	-1.86127e-08	2.70929e-07	-4.18135e-08	1.27e-08	2.59926e-13
-6.87532e-08	2.42373e-08	-1.62135e-08	4.35242e-08	-9.69549e-09	-1.08083e-08	-5.13364e-08	1.23169e-08	6.59118e-08	-6.90805e-08	8.17942e-08	7.73952e-08	1.14054e-07	1.94282e-07	2.09194e-08	9.83144e-08	-9.10646e-08	-6.71759e-08	-1.45086e-07	-3.82977e-08	-2.99486e-08	-5.9638e-08	-1.01647e-07	-1.07564e-07	-1.39467e-07	1.97703e-08	-1.79156e-08	2.70855e-07	-4.18024e-08	1.28108e-08	2.50239e-13
-6.90509e-08	2.5212e-08	-2.88067e-08	4.34501e-08	-9.10887e-09	-1.08731e-08	-5.12282e-08	1.21437e-08	6.44344e-08	-6.90791e-08	8.18159e-08	7.74086e-08	1.14094e-07	2.02066e-07	3.65762e-08	6.68803e-08	-9.11246e-08	-6.71017e-08	-1.29018e-07	-3.82962e-08	-3.09133e-08	-5.96056e-08	-1.01595e-07	-1.07671e-07	-1.39654e-07	2.3019e-08	-2.0753e-08	2.70858e-07	-4.1795e-08	1.32888e-08	2.45455e-13
-6.89927e-08	1.66337e-08	-1.3649e-08	4.41572e-08	-1.20697e-08	-1.08662e-08	-5.13382e-08	1.27244e-08	6.47335e-08	-6.90748e-08	8.18141e-08	7.74089e-08	1.14055e-07	1.98234e-07	2.02883e-08	4.24899e-08	-9.10432e-08	-6.71514e-08	-1.23374e-07	-3.8297e-08	-3.25343e-08	-5.94802e-08	-9.93723e-08	-1.07607e-07	-1.39717e-07	2.25012e-08	-2.12479e-08	2.7073e-07	-4.17795e-08	1.28097e-08	2.37623e-13
-6.89791e-08	1.99414e-08	-1.9027e-08	4.34236e-08	-1.15744e-08	-1.0852e-08	-5.12921e-08	1.25753e-08	6.43047e-08	-6.9072e-08	8.18356e-08	7.74089e-08	1.14066e-07	1.99864e-07	2.33653e-08	4.08413e-08	-9.10565e-08	-6.70565e-08	-1.19514e-07	-3.82974e-08	-3.0923e-08	-5.9628e-08	-7.96066e-08	-1.07594e-07	-1.40642e-07	2.23863e-08	-1.96321e-08	2.7079e-07	-4.17854e-08	1.28656e-08	2.34079e-13
-6.8962e-08	2.0715e-08	-4.38398e-09	4.37389e-08	-1.0785e-08	-1.08771e-08	-5.13174e-08	1.27232e-08	6.31713e-08	-6.90363e-08	8.186e-08	7.74095e-08	1.14063e-07	1.9845e-07	3.04327e-08	4.46761e-08	-9.10444e-08	-6.71245e-08	-1.19653e-07	-3.82955e-08	-2.96101e-08	-5.95897e-08	-7.88844e-08	-1.07629e-07	-1.40921e-07	2.23449e-08	-1.90356e-08	2.7083e-07	-3.42556e-08	1.35211e-08	2.3315e-13
-6.89868e-08	1.98248e-08	-1.33909e-08	4.36646e-08	-1.10804e-08	-1.08854e-08	-5.13172e-08	1.27684e-08	6.42835e-08	-6.90705e-08	8.18751e-08	7.74093e-08	1.14063e-07	1.98047e-07	2.3012e-08	4.06404e-08	-9.10478e-08	-6.70973e-08	-1.20772e-07	-3.82938e-08	-2.9963e-08	-5.95861e-08	-7.52402e-08	-1.0762e-07	-1.40918e-07	2.23296e-08	-1.85416e-08	2.70818e-07	-4.10092e-08	1.31939e-08	2.32722e-13
-6.89669e-08	2.01232e-08	-1.00522e-08	4.3712e-08	-1.10592e-08	-1.08778e-08	-5.15084e-08	1.28143e-08	6.43342e-08	-6.90618e-08	8.09234e-08	7.62942e-08	1.56929e-08	1.98474e-07	2.12878e-08	3.75083e-08	-9.10528e-08	-6.68463e-08	-3.13535e-08	-3.70609e-08	-2.96696e-08	-5.96739e-08	-7.72703e-08	-1.07639e-07	-1.40995e-07	2.21716e-08	-1.89172e-08	2.7079e-07	-3.50423e-08	1.33528e-08	2.05583e-13
-6.89669e-08	2.01232e-08	-1.00522e-08	4.3712e-08	-1.10592e-08	-1.08778e-08	-5.15084e-08	1.28143e-08	6.43342e-08	-6.90618e-08	8.09234e-08	7.62942e-08	1.56929e-08	1.98474e-07	2.12878e-08	3.75083e-08	-9.10528e-08	-6.68463e-08	-3.13535e-08	-3.70609e-08	-2.96696e-08	-5.96739e-08	-7.72703e-08	-1.07639e-07	-1.40995e-07	2.21716e-08	-1.89172e-08	2.7079e-07	-3.50423e-08	1.33528e-08	2.05583e-13
-6.89757e-08	2.02059e-08	-9.95182e-09	1.60975e-08	-1.091e-08	-1.08795e-08	-5.14028e-08	1.28203e-08	6.43079e-08	-6.84211e-08	7.76978e-08	7.69747e-08	2.82407e-08	1.93938e-07	2.26842e-08	3.79697e-08	-9.12521e-08	-6.682e-08	-5.56585e-08	-3.37865e-08	-1.86966e-08	-5.97658e-08	-7.77007e-08	-1.07639e-07	-1.409e-07	1.40634e-08	-1.90258e-08	2.70811e-07	-3.48777e-08	1.33853e-08	2.03436e-13
-6.8971e-08	2.01721e-08	-9.65701e-09	2.85265e-08	-1.11036e-08	-1.08785e-08	-5.1614e-08	1.27697e-08	6.42612e-08	-6.8503e-08	8.12095e-08	7.44501e-08	6.44409e-09	1.95736e-07	2.28134e-08	3.77152e-08	-9.11369e-08	-6.66806e-08	-4.03856e-08	-3.707e-08	-1.26892e-08	-5.98226e-08	-7.71408e-08	-1.07647e-07	-1.40847e-07	1.55774e-08	-1.90293e-08	2.70793e-07	-3.51646e-08	1.33992e-08	2.0262e-13
-6.89199e-08	2.01854e-08	-9.73607e-09	1.8123e-08	-1.10725e-08	-1.09421e-08	-5.15041e-08	1.30912e-08	6.41502e-08	-6.85397e-08	7.9739e-08	7.59068e-08	1.46534e-08	1.93994e-07	2.31298e-08	3.77286e-08	-9.12134e-08	-3.94112e-08	-4.89435e-08	-3.67877e-08	-1.30867e-08	-5.98187e-08	-7.90889e-08	-1.08134e-07	-1.40815e-07	1.52941e-08	-1.89604e-08	2.70944e-07	-3.42596e-08	1.33447e-08	1.99891e-13
-6.89351e-08	2.01726e-08	-2.79011e-09	2.51353e-08	-1.10899e-08	-1.09982e-08	-4.95665e-08	1.29253e-08	6.40906e-08	-6.81324e-08	7.9484e-08	7.36401e-08	1.51609e-08	1.9451e-07	2.31928e-08	3.77094e-08	-9.11532e-08	-4.65624e-08	-4.70087e-08	-3.71916e-08	-1.46799e-08	-5.98017e-08	-6.33187e-08	-1.07733e-07	-1.40889e-07	1.49153e-08	-1.89934e-08	2.70865e-07	-3.4806e-08	1.33633e-08	1.97849e-13
-6.89598e-08	2.02133e-08	-9.85815e-09	2.37574e-08	-1.10584e-08	-1.0969e-08	-3.11892e-08	1.28085e-08	6.40458e-08	-6.86072e-08	7.95323e-08	7.55479e-08	1.25391e-08	1.94539e-07	2.29174e-08	3.7826e-08	-7.77799e-08	-4.84202e-08	-4.62097e-08	-3.64913e-08	-1.7641e-08	-5.98115e-08	-6.84259e-08	-1.07803e-07	-1.40877e-07	1.6395e-08	-1.89954e-08	2.70354e-07	-3.5163e-08	1.3337e-08	1.9504e-13
-6.8953e-08	2.0188e-08	-2.92945e-09	2.37018e-08	-1.10908e-08	-1.09594e-08	-3.95195e-08	1.26729e-08	6.41587e-08	-2.49185e-08	7.94554e-08	7.57762e-08	1.13242e-08	1.94615e-07	2.35393e-08	3.775e-08	-8.11355e-08	-5.00562e-08	-4.36644e-08	-3.55266e-08	-1.44305e-08	-5.96361e-08	-6.71039e-08	-1.07863e-07	-1.40866e-07	1.58397e-08	-1.89919e-08	2.70683e-07	-3.49369e-08	1.33678e-08	1.91755e-13
-6.89534e-08	2.01878e-08	-4.77192e-09	2.36129e-08	-1.08255e-08	-1.06753e-08	-3.89839e-08	1.27065e-08	6.41513e-08	-3.62786e-08	7.95194e-08	7.5394e-08	1.13305e-08	1.94544e-07	2.2995e-08	3.76035e-08	-7.73593e-08	-4.68731e-08	-4.56785e-08	-3.52602e-08	-1.52689e-08	-5.97741e-08	-7.17211e-08	-1.07733e-07	-1.40823e-07	-9.92779e-09	-1.89978e-08	2.65899e-07	-3.49482e-08	1.33356e-08	1.89473e-13
-6.91186e-08	2.01865e-08	-5.07221e-09	2.35011e-08	-1.06491e-08	-1.08607e-08	-2.97516e-08	1.26352e-08	6.41992e-08	-2.96327e-08	4.10386e-08	7.53303e-08	1.23606e-08	1.94574e-07	2.31287e-08	3.76737e-08	-7.83781e-08	-4.77717e-08	-4.42348e-08	-3.42845e-08	-1.54928e-08	-5.95916e-08	-7.14065e-08	-1.0785e-07	-1.40858e-07	3.19841e-11	-1.89826e-08	2.67332e-07	-3.48177e-08	1.34586e-08	1.84504e-13
-6.92564e-08	2.01907e-08	-4.56152e-09	2.33499e-08	-1.10258e-08	-1.08445e-08	-3.48421e-08	1.25982e-08	6.42036e-08	-3.09217e-08	2.39388e-08	4.0376e-08	1.1956e-08	1.9454e-07	2.39062e-08	3.75981e-08	-7.90405e-08	-4.69961e-08	-4.52576e-08	-3.56969e-08	-1.46999e-08	-5.94775e-08	-7.27749e-08	-1.07816e-07	-1.40863e-07	7.13579e-09	-1.89836e-08	2.67477e-07	-3.49509e-08	1.34458e-08	1.8029e-13
-6.90156e-08	2.01885e-08	-4.71461e-09	2.3464e-08	-1.09573e-08	-1.0906e-08	-3.71479e-08	1.26915e-08	8.72453e-09	-3.359e-08	3.02248e-08	3.20342e-08	1.16978e-08	1.94566e-07	2.30972e-08	3.75077e-08	-7.87973e-08	-4.73197e-08	-4.69039e-08	-3.51298e-08	-1.50746e-08	-5.94217e-08	-7.05537e-08	-1.07819e-07	-1.40864e-07	1.01061e-08	-1.8974e-08	2.6655e-07	-3.49576e-08	1.25142e-08	1.75576e-13
-6.91235e-08	2.01899e-08	-4.82695e-09	2.34138e-08	-1.09701e-08	-1.08487e-08	-3.56208e-08	1.25912e-08	2.58087e-08	-3.47667e-08	3.2095e-08	3.13174e-08	1.17332e-08	1.94576e-07	2.38347e-08	3.81281e-08	-7.83532e-08	-4.72132e-08	-4.46989e-08	-3.45339e-08	-1.50607e-08	-5.94264e-08	-7.14285e-08	-1.07809e-07	-1.35925e-07	1.10687e-08	-1.89697e-08	2.66885e-07	-3.46697e-08	1.34054e-08	1.74937e-13
-6.90503e-08	2.01948e-08	-5.20097e-09	2.35022e-08	-1.09239e-08	-1.08776e-08	-3.6998e-08	1.2615e-08	1.90107e-08	-3.29361e-08	3.01259e-08	3.36786e-08	1.1728e-08	1.9458e-07	2.32912e-08	3.77004e-08	-7.87265e-08	-4.73808e-08	-4.47449e-08	-3.50795e-08	-1.51472e-08	-5.94369e-08	-7.12606e-08	-1.07849e-07	-1.35567e-07	1.01492e-08	-1.896e-08	2.66585e-07	-3.09207e-08	1.34159e-08	1.74164e-13
-2.73649e-09	2.01904e-08	-5.38611e-09	2.34965e-08	-1.08723e-08	-1.08801e-08	-3.62634e-08	1.26028e-08	1.87173e-08	-3.35649e-08	2.90807e-08	3.27419e-08	1.18724e-08	1.94605e-07	2.32441e-08	3.77488e-08	-7.85302e-08	-4.74414e-08	-4.50996e-08	-3.51244e-08	-1.49506e-08	-5.94644e-08	-6.53066e-08	-1.07844e-07	-1.36024e-07	9.73559e-09	-1.89663e-08	2.666e-07	-3.13005e-08	1.3414e-08	1.68611e-13
-2.09137e-08	2.02291e-08	-5.19211e-09	2.57527e-08	5.52768e-09	-2.12397e-09	-3.62477e-08	1.26085e-08	1.85288e-08	-3.31746e-08	3.06824e-08	3.34016e-08	1.17263e-08	1.94754e-07	2.31512e-08	3.75042e-08	-7.85048e-08	-4.92947e-08	-4.47267e-08	-3.51038e-08	-1.50737e-08	-5.94513e-08	-6.98448e-08	-1.0789e-07	-4.40535e-08	1.01451e-08	-1.90125e-08	2.66464e-07	-3.14415e-08	1.32839e-08	1.53234e-13
-4.00034e-08	2.01637e-08	-5.11545e-09	2.39616e-08	-1.6263e-09	-7.89932e-09	-3.65118e-08	1.26183e-08	1.77577e-08	-3.35264e-08	2.66215e-08	2.02311e-08	1.18601e-08	1.94602e-07	2.31518e-08	3.77847e-08	-7.85265e-08	-2.25799e-08	-4.49397e-08	-3.51174e-08	-1.50319e-08	-5.9462e-08	-6.66029e-08	-1.07862e-07	-6.0793e-08	9.3431e-09	-1.87078e-08	2.66578e-07	-3.23231e-08	1.32262e-08	1.52874e-13
-1.98847e-08	2.0227e-08	-4.96261e-09	2.45253e-08	-2.49395e-09	-8.84537e-09	-3.62468e-08	1.26086e-08	1.83841e-08	-3.32674e-08	3.15094e-08	2.02672e-08	1.18182e-08	1.94705e-07	2.31146e-08	3.74025e-08	-7.85245e-08	-3.3069e-08	-4.48909e-08	-3.50364e-08	-1.50428e-08	-5.94514e-08	-6.89529e-08	-1.07861e-07	-4.72938e-08	9.60682e-09	-1.89692e-08	2.66529e-07	-3.13855e-08	1.32649e-08	1.51358e-13
-2.52995e-08	1.98963e-08	-5.09084e-09	2.45917e-08	1.22071e-09	-7.52263e-09	-3.61932e-08	1.26114e-08	1.81332e-08	-3.13947e-08	2.98081e-08	2.53031e-08	1.17866e-08	1.94719e-07	2.31543e-08	3.65265e-08	-7.85463e-08	-2.71037e-08	-4.48567e-08	-3.50684e-08	-1.72576e-08	-2.74594e-08	-6.81091e-08	-1.07874e-07	-5.67668e-08	9.69137e-09	-1.8946e-08	2.66484e-07	-3.17581e-08	1.32646e-08	1.49309e-13
-2.29784e-08	2.00921e-08	-5.11202e-09	2.41551e-08	-2.55999e-09	-8.29633e-09	-3.63496e-08	1.26015e-08	2.01652e-08	-2.57015e-08	2.7637e-08	2.69842e-08	1.17926e-08	1.94628e-07	2.31216e-08	3.67496e-08	-7.85732e-08	-2.9847e-08	-4.48618e-08	-3.50845e-08	-1.72962e-08	-2.86182e-08	-6.62299e-08	-1.0673e-07	-5.30198e-08	9.69428e-09	-1.89628e-08	2.66541e-07	-3.18346e-08	1.329e-08	1.48263e-13
-1.8848e-08	2.00981e-08	-5.07459e-09	2.30509e-08	-2.50883e-10	-8.44881e-09	-3.62149e-08	1.26139e-08	1.83422e-08	-1.88693e-08	2.86825e-08	2.38716e-08	1.18298e-08	1.94649e-07	4.33257e-09	3.67955e-08	-7.85283e-08	-1.97554e-08	-4.49069e-08	-3.50796e-08	-1.54743e-08	-2.75677e-08	-6.6973e-08	-1.07872e-07	-5.21629e-08	9.46456e-09	-1.88759e-08	2.66548e-07	-3.19085e-08	1.32123e-08	1.46677e-13
-1.8848e-08	2.00981e-08	-5.07459e-09	2.30509e-08	-2.50883e-10	-8.44881e-09	-3.62149e-08	1.26139e-08	1.83422e-08	-1.88693e-08	2.86825e-08	2.38716e-08	1.18298e-08	1.94649e-07	4.33257e-09	3.67955e-08	-7.85283e-08	-1.97554e-08	-4.49069e-08	-3.50796e-08	-1.54743e-08	-2.75677e-08	-6.6973e-08	-1.07872e-07	-5.21629e-08	9.46456e-09	-1.88759e-08	2.66548e-07	-3.19085e-08	1.32123e-08	1.46677e-13
-1.8848e-08	2.00981e-08	-5.07459e-09	2.30509e-08	-2.50883e-10	-8.44881e-09	-3.62149e-08	1.26139e-08	1.83422e-08	-1.88693e-08	2.86825e-08	2.38716e-08	1.18298e-08	1.94649e-07	4.33257e-09	3.67955e-08	-7.85283e-08	-1.97554e-08	-4.49069e-08	-3.50796e-08	-1.54743e-08	-2.75677e-08	-6.6973e-08	-1.07872e-07	-5.21629e-08	9.46456e-09	-1.88759e-08	2.66548e-07	-3.19085e-08	1.32123e-08	1.46677e-13
-1.87445e-08	2.01081e-08	-5.0717e-09	2.26333e-08	-1.72867e-10	-8.4336e-09	-3.62229e-08	1.26138e-08	1.83525e-08	-1.86552e-08	2.87969e-08	2.37799e-08	1.18231e-08	1.94649e-07	4.48345e-09	3.68105e-08	-7.85314e-08	-1.97857e-08	-4.49096e-08	-3.50813e-08	-1.57147e-08	-2.79281e-08	-6.69529e-08	-1.07784e-07	-5.20803e-08	9.47668e-09	-1.88752e-08	2.66544e-07	-3.18618e-08	1.3227e-08	1.46646e-13
-1.87013e-08	2.01059e-08	-5.07811e-09	2.0115e-08	-2.47706e-10	-8.42555e-09	-3.62193e-08	1.2614e-08	1.83729e-08	-1.87824e-08	2.87143e-08	2.38317e-08	1.18248e-08	1.94619e-07	4.82841e-09	3.69282e-08	-7.85372e-08	-2.00557e-08	-4.49094e-08	-3.50826e-08	-1.56753e-08	-2.79589e-08	-6.69763e-08	-1.07803e-07	-5.21315e-08	9.48435e-09	-1.88746e-08	2.66544e-07	-3.18742e-08	1.3231e-08	1.46566e-13
-1.86518e-08	2.01024e-08	-5.07746e-09	7.49476e-09	-4.22368e-10	-8.40068e-09	-3.62323e-08	1.02314e-08	1.83618e-08	-1.87099e-08	2.87705e-08	2.36589e-08	1.18364e-08	1.94644e-07	4.26336e-09	3.68613e-08	-7.85328e-08	-2.06988e-08	-4.49104e-08	-3.50839e-08	-1.56866e-08	-2.77838e-08	-6.69913e-08	-1.07836e-07	-5.17763e-08	9.55447e-09	-1.88755e-08	2.66543e-07	-3.18918e-08	1.32251e-08	1.46144e-13
-1.877e-08	2.01012e-08	-5.07782e-09	6.3034e-09	-3.73884e-10	-8.41568e-09	-3.63688e-08	1.26114e-08	1.83727e-08	-1.87257e-08	2.87212e-08	2.36826e-08	1.1829e-08	1.94645e-07	4.70676e-09	3.58104e-08	-7.85391e-08	-2.01988e-08	-4.49087e-08	-3.50801e-08	-1.56804e-08	-2.77358e-08	-6.70189e-08	-1.07862e-07	-5.07029e-08	9.56997e-09	-1.88745e-08	2.66545e-07	-3.19304e-08	1.32188e-08	1.46004e-13
-1.87432e-08	2.01033e-08	-5.00751e-09	9.15325e-09	-1.54825e-09	-8.25721e-09	-3.6272e-08	1.21157e-08	7.74919e-09	-1.86306e-08	2.87351e-08	2.36994e-08	1.18285e-08	1.94636e-07	4.15854e-09	3.57121e-08	-7.85349e-08	-2.033e-08	-4.49113e-08	-2.47676e-08	-1.5611e-08	-2.78669e-08	-6.69997e-08	-1.07857e-07	-5.07359e-08	9.58368e-09	-1.86126e-08	2.66545e-07	-3.19206e-08	1.20115e-08	1.45084e-13
-1.87432e-08	2.01033e-08	-5.00751e-09	9.15325e-09	-1.54825e-09	-8.25721e-09	-3.6272e-08	1.21157e-08	7.74919e-09	-1.86306e-08	2.87351e-08	2.36994e-08	1.18285e-08	1.94636e-07	4.15854e-09	3.57121e-08	-7.85349e-08	-2.033e-08	-4.49113e-08	-2.47676e-08	-1.5611e-08	-2.78669e-08	-6.69997e-08	-1.07857e-07	-5.07359e-08	9.58368e-09	-1.86126e-08	2.66545e-07	-3.19206e-08	1.20115e-08	1.45084e-13
-1.86698e-08	1.8057e-08	-5.01559e-09	9.94575e-09	-8.38524e-10	-8.31887e-09	-3.1511e-08	1.23964e-08	1.75598e-08	-1.78973e-08	2.87044e-08	2.29094e-08	1.18193e-08	1.94617e-07	4.22141e-09	3.59707e-08	-6.92435e-08	-1.35977e-08	-4.49243e-08	-2.75433e-08	-1.56652e-08	-2.92381e-08	-6.69984e-08	-1.0785e-07	-5.09134e-08	7.59204e-09	-1.87177e-08	2.66545e-07	-3.19789e-08	1.26312e-08	1.43526e-13
-1.86504e-08	1.76386e-08	-4.99071e-09	9.57349e-09	-8.59616e-10	-8.24792e-09	-3.31786e-08	1.23124e-08	1.34978e-08	-1.82033e-08	2.8705e-08	2.35029e-08	1.18259e-08	1.94618e-07	4.64587e-09	3.58894e-08	-6.63327e-08	-1.34601e-08	-4.49293e-08	-2.75536e-08	-1.56606e-08	-2.80571e-08	-6.69962e-08	-1.07847e-07	-5.08286e-08	9.22051e-09	-1.85871e-08	2.66545e-07	-3.19232e-08	1.24803e-08	1.43058e-13
-9.0266e-09	1.91698e-08	-4.95328e-09	9.66558e-09	-2.87353e-09	-8.32118e-09	-3.30975e-08	1.03446e-08	1.56774e-08	-1.75497e-08	2.83985e-08	2.34692e-08	1.16855e-08	1.94615e-07	4.32272e-09	3.58681e-08	-6.3233e-08	-1.31563e-08	-2.47788e-08	-2.74944e-08	-1.56596e-08	-2.97609e-08	-6.70047e-08	-1.07852e-07	-5.07869e-08	9.47469e-09	-1.87562e-08	2.6628e-07	-3.20689e-08	1.28707e-08	1.40989e-13
-1.31973e-08	1.75259e-08	-5.01043e-09	9.22105e-09	-1.85815e-09	-8.11612e-09	-3.04458e-08	1.2175e-08	1.48065e-08	-1.75296e-08	2.16359e-08	1.6044e-08	1.18613e-08	1.94635e-07	4.42148e-09	3.59552e-08	-6.61248e-08	-9.79211e-09	-2.43986e-08	-2.6147e-08	-1.56525e-08	-2.89703e-08	-6.55907e-08	-1.07611e-07	-5.08135e-08	9.08132e-09	-1.88118e-08	2.66276e-07	-3.19896e-08	1.28839e-08	1.40148e-13
-1.02603e-08	1.76932e-08	-4.96487e-09	9.53788e-09	-1.87475e-09	-8.24133e-09	-3.19355e-08	1.21502e-08	1.42549e-08	-1.76133e-08	2.31528e-08	1.63207e-08	1.18578e-08	1.94637e-07	4.37229e-09	3.5965e-08	-6.59677e-08	-1.00393e-08	-1.68439e-08	-2.61028e-08	-1.565e-08	-2.77599e-08	-6.57623e-08	-1.07515e-07	-5.08343e-08	9.16617e-09	-1.88145e-08	2.66328e-07	-3.20017e-08	1.27565e-08	1.39882e-13
-1.01519e-08	1.77627e-08	-4.95823e-09	9.53851e-09	-1.91365e-09	-8.28226e-09	-3.19202e-08	1.14326e-08	1.43374e-08	-1.7621e-08	2.31683e-08	1.80724e-08	1.18233e-08	1.94638e-07	4.3727e-09	3.59614e-08	-6.52985e-08	-1.02574e-08	-1.7803e-08	-2.57006e-08	-1.56489e-08	-2.77844e-08	-6.58367e-08	-1.07562e-07	-5.08351e-08	9.17514e-09	-1.88119e-08	2.66236e-07	-3.2028e-08	1.27793e-08	1.39832e-13
-1.04479e-08	1.77556e-08	-4.93782e-09	9.47534e-09	-1.77397e-09	-8.21472e-09	-3.11435e-08	1.17487e-08	1.50157e-08	-1.76158e-08	2.32001e-08	1.79813e-08	1.20913e-08	1.94647e-07	4.34187e-09	3.59547e-08	-6.57123e-08	-1.11157e-08	-2.00652e-08	-2.48035e-08	-1.56445e-08	-2.88097e-08	-6.60898e-08	-9.88075e-08	-5.02944e-08	9.24159e-09	-1.42178e-08	2.66193e-07	-3.21552e-08	1.29414e-08	1.38002e-13
-1.15003e-08	1.83454e-08	-4.93816e-09	9.54408e-09	-1.94155e-09	-8.2505e-09	-3.17047e-08	1.14776e-08	1.47243e-08	-1.76111e-08	2.28908e-08	2.03727e-08	1.73768e-08	1.94021e-07	4.36939e-09	3.59575e-08	-6.44589e-08	-1.17618e-08	-1.97444e-08	-2.22564e-08	-1.56407e-08	-3.20583e-08	-6.65024e-08	-9.3039e-08	-5.07816e-08	9.3283e-09	-1.23732e-08	2.65585e-07	-3.19849e-08	1.29091e-08	1.36591e-13
-1.03114e-08	1.82109e-08	-4.94598e-09	9.51173e-09	-1.93108e-09	-8.26038e-09	-3.15671e-08	1.15977e-08	1.45866e-08	-4.87027e-09	2.31412e-08	2.04166e-08	1.36302e-08	1.07167e-07	4.40693e-09	3.59684e-08	-6.69043e-08	-1.13004e-08	-1.84662e-08	-2.5293e-08	-1.56364e-08	-2.81003e-08	-4.39716e-08	-1.0092e-07	-5.07891e-08	9.32746e-09	-1.64585e-08	2.6626e-07	-8.29193e-10	1.29443e-08	1.08665e-13
-9.11281e-09	1.79049e-08	-4.94805e-09	9.49648e-09	-1.91616e-09	-8.2342e-09	-3.15906e-08	1.17193e-08	1.467e-08	2.60417e-09	2.30754e-08	1.97045e-08	1.49315e-08	9.20398e-08	4.40206e-09	3.59641e-08	-6.5049e-08	-1.10658e-08	-1.81697e-08	-2.335e-08	-1.56461e-08	-2.84334e-08	-4.13518e-08	-9.95062e-08	-5.04754e-08	9.28922e-09	-1.63534e-08	2.66074e-07	-1.16322e-08	1.29338e-08	1.04768e-13
-9.11281e-09	1.79049e-08	-4.94805e-09	9.49648e-09	-1.91616e-09	-8.2342e-09	-3.15906e-08	1.17193e-08	1.467e-08	2.60417e-09	2.30754e-08	1.97045e-08	1.49315e-08	9.20398e-08	4.40206e-09	3.59641e-08	-6.5049e-08	-1.10658e-08	-1.81697e-08	-2.335e-08	-1.56461e-08	-2.84334e-08	-4.13518e-08	-9.95062e-08	-5.04754e-08	9.28922e-09	-1.63534e-08	2.66074e-07	-1.16322e-08	1.29338e-08	1.04768e-13
-9.71041e-09	1.78964e-08	-4.94734e-09	9.49163e-09	-1.9231e-09	-8.36084e-09	-3.15157e-08	1.16992e-08	1.47953e-08	-6.94029e-09	2.29167e-08	1.94225e-08	1.45977e-08	9.56814e-08	4.38842e-09	3.59606e-08	-6.52363e-08	-1.10765e-08	-1.66699e-08	-1.85479e-08	-1.53294e-08	-2.84808e-08	-2.69484e-08	-9.65762e-08	-5.06777e-08	9.28416e-09	-1.5325e-08	2.66022e-07	-1.49513e-08	1.29333e-08	1.03731e-13
-9.75382e-09	1.7901e-08	-4.94712e-09	9.49084e-09	-1.91821e-09	-8.35531e-09	-3.15238e-08	1.17019e-08	1.47944e-08	-6.91685e-09	2.29523e-08	1.94454e-08	1.45856e-08	9.44717e-08	4.38967e-09	3.59611e-08	-6.52963e-08	-1.11191e-08	-1.66939e-08	-1.85407e-08	-1.44991e-08	-2.85226e-08	-2.7641e-08	-9.66457e-08	-5.06759e-08	9.28487e-09	-1.53439e-08	2.66024e-07	-1.52466e-08	1.29303e-08	1.03552e-13
-9.71298e-09	1.78987e-08	-4.94698e-09	9.39274e-09	-1.93696e-09	-8.30563e-09	-3.15807e-08	1.17016e-08	1.47828e-08	-1.35306e-08	2.34129e-08	1.94533e-08	1.42641e-08	9.36856e-08	4.39001e-09	3.59604e-08	-3.78697e-08	-1.1197e-08	-1.69711e-08	-1.88056e-08	-1.44049e-08	-2.86584e-08	-3.09035e-08	-9.61344e-08	-5.06569e-08	9.28835e-09	-1.58043e-08	2.66056e-07	-1.44448e-08	1.29267e-08	1.00846e-13
-1.92533e-08	1.79524e-08	-4.9353e-09	9.33866e-09	-2.01809e-09	-8.34764e-09	-3.17324e-08	1.17682e-08	1.5027e-08	-1.01791e-08	2.31866e-08	1.94908e-08	-3.70295e-09	5.32971e-08	4.34969e-09	3.59613e-08	-2.74337e-08	-1.11149e-08	-1.73653e-08	-1.96103e-08	-1.47822e-08	-2.86433e-08	-3.05305e-08	-9.66609e-08	-5.06268e-08	1.16818e-08	-1.57263e-08	2.66034e-07	-1.43631e-08	1.29322e-08	9.44081e-14
-1.62793e-08	2.55044e-08	-4.93672e-09	9.25572e-09	-2.04215e-09	-8.36122e-09	-3.16564e-08	1.16854e-08	1.50347e-08	-1.02316e-08	2.35119e-08	1.94706e-08	1.45203e-08	7.65004e-08	4.38008e-09	3.60107e-08	-4.48623e-08	-1.06974e-08	-1.7253e-08	-1.99008e-08	-1.47592e-08	-2.86661e-08	-3.07508e-08	-9.658e-08	-5.24755e-08	1.77331e-08	-1.57236e-08	2.14093e-07	-1.41272e-08	1.302e-08	7.4534e-14
-1.46698e-08	2.12685e-08	-4.93988e-09	9.38983e-09	-1.98557e-09	-8.34367e-09	-3.15857e-08	1.1685e-08	1.50111e-08	-7.76776e-09	2.32437e-08	1.94775e-08	5.44875e-09	6.72905e-08	4.36546e-09	3.59945e-08	-3.2271e-08	1.27518e-08	-1.77091e-08	-1.95937e-08	-1.4676e-08	-2.86484e-08	-3.02352e-08	-9.67724e-08	-5.06995e-08	1.62287e-08	-1.56814e-08	1.53312e-07	-1.46465e-08	1.30538e-08	4.92516e-14
-1.76874e-08	2.26254e-08	-4.93553e-09	9.35461e-09	-2.0396e-09	-8.34936e-09	-3.16498e-08	1.16756e-08	1.49877e-08	-9.26452e-09	2.31809e-08	1.94866e-08	1.78051e-09	5.37372e-08	4.37006e-09	3.5985e-08	-4.04543e-08	-2.92006e-09	-1.73481e-08	-1.95858e-08	-1.46773e-08	-2.86628e-08	-3.17834e-08	-9.66805e-08	-5.08372e-08	1.24025e-08	-1.57597e-08	1.44137e-08	-1.40643e-08	1.29713e-08	2.48653e-14
-1.63297e-08	1.98862e-08	-4.9395e-09	9.37157e-09	-2.0051e-09	-8.35159e-09	-3.16379e-08	1.16265e-08	1.49441e-08	-8.68794e-09	2.31993e-08	1.94481e-08	5.21561e-09	5.72692e-08	4.37047e-09	3.60945e-08	-3.64303e-08	6.48179e-09	-1.73249e-08	-1.96364e-08	-1.46569e-08	-2.86551e-08	-3.07083e-08	-9.67269e-08	-5.0901e-08	1.35983e-08	-1.57177e-08	1.50364e-08	-1.41748e-08	1.29857e-08	2.48368e-14
-1.76206e-08	2.11469e-08	-4.93573e-09	9.3621e-09	-2.00789e-09	-8.35016e-09	-3.16306e-08	1.16931e-08	1.49671e-08	-8.69788e-09	2.32109e-08	1.948e-08	6.84222e-10	5.42772e-08	4.36884e-09	3.60208e-08	-3.48745e-08	1.94379e-09	-1.73634e-08	-1.95792e-08	-1.4683e-08	-2.86645e-08	-3.15148e-08	-9.66983e-08	-5.08564e-08	1.29902e-08	-1.57352e-08	4.07532e-09	-1.39984e-08	1.29811e-08	2.42312e-14
-1.73591e-08	2.13335e-08	-4.93748e-09	9.36115e-09	-2.00663e-09	-8.35329e-09	-3.16429e-08	1.16829e-08	1.49657e-08	-8.50111e-09	2.31861e-08	1.94786e-08	-4.90341e-10	5.4905e-08	4.36861e-09	3.60085e-08	-3.36989e-08	-4.3774e-10	-1.73724e-08	-1.96054e-08	-1.46913e-08	-2.86727e-08	-3.13382e-08	-9.66801e-08	-5.08508e-08	1.32816e-08	-1.57336e-08	5.31723e-09	-1.40069e-08	1.29803e-08	2.42156e-14
-1.73492e-08	6.8285e-09	-4.93598e-09	9.3638e-09	-2.02515e-09	-8.35005e-09	-3.1633e-08	1.16848e-08	1.4941e-08	-8.64525e-09	2.32083e-08	1.94798e-08	7.07187e-10	5.48855e-08	4.37076e-09	3.54839e-08	-3.46887e-08	2.87246e-09	-1.73536e-08	-1.95816e-08	-1.46977e-08	-2.88148e-08	-3.07054e-08	-9.66952e-08	-5.08686e-08	1.30969e-08	-1.57462e-08	8.24525e-09	-1.39525e-08	1.29847e-08	2.38515e-14
-1.72734e-08	7.00767e-09	-4.93692e-09	9.36446e-09	-2.01137e-09	-8.35144e-09	-3.16389e-08	1.16745e-08	1.49423e-08	-8.77404e-09	2.31982e-08	1.94828e-08	1.10036e-09	5.43834e-08	4.36961e-09	3.57086e-08	-3.38081e-08	-1.76281e-11	-1.73563e-08	-1.95838e-08	-1.46915e-08	-2.87212e-08	-3.11395e-08	-9.66923e-08	-5.08946e-08	1.33746e-08	-1.57424e-08	5.69615e-09	-1.39643e-08	1.29735e-08	2.37419e-14
-1.74099e-08	3.65598e-09	-4.9365e-09	9.36178e-09	-2.01861e-09	-8.42525e-09	-4.33013e-09	1.10179e-08	1.48701e-08	-8.53326e-09	2.32032e-08	1.94877e-08	1.62771e-09	5.44435e-08	4.37066e-09	3.48077e-08	-3.47726e-08	3.34476e-10	-1.73498e-08	-1.94134e-08	-1.46721e-08	-2.68534e-08	-3.11066e-08	-9.66943e-08	-5.0872e-08	1.35156e-08	-1.57397e-08	5.99625e-09	-1.39225e-08	1.29746e-08	2.26106e-14
-1.73132e-08	5.97621e-09	-4.93645e-09	9.36223e-09	-2.01854e-09	-8.35426e-09	-6.01573e-09	1.14677e-08	1.49243e-08	-8.59012e-09	2.3199e-08	1.94784e-08	1.76663e-09	5.46735e-08	4.3703e-09	3.50372e-08	-3.41926e-08	5.69302e-10	-9.28843e-09	-1.93978e-08	-1.46823e-08	-2.73132e-08	-3.10689e-08	-9.66949e-08	-5.08657e-08	1.33418e-08	-1.57405e-08	6.44278e-09	-1.39742e-08	1.29773e-08	2.24692e-14
-1.73988e-08	7.7721e-09	-4.93685e-09	6.87315e-09	-2.01358e-09	-8.35667e-09	-6.80277e-09	1.14006e-08	1.48911e-08	-8.66724e-09	2.32008e-08	1.94795e-08	2.13873e-09	5.49044e-08	4.37117e-09	3.54559e-08	-3.40297e-08	6.67956e-10	-6.48241e-09	-1.94929e-08	-1.46908e-08	-2.19231e-08	-3.10714e-08	-9.66935e-08	-5.08689e-08	1.2102e-08	-1.57415e-08	5.36556e-09	-1.35926e-08	1.29777e-08	2.21506e-14
-1.73189e-08	7.50153e-09	-4.93766e-09	4.44764e-09	-2.01625e-09	-8.35463e-09	-6.58653e-09	1.14745e-08	1.48698e-08	-8.61564e-09	2.32002e-08	1.94847e-08	2.56002e-09	5.47977e-08	4.37542e-09	3.53934e-08	-3.40089e-08	6.32226e-10	-8.99802e-09	-1.94718e-08	-1.46783e-08	-2.16077e-08	-3.11507e-08	-9.66938e-08	-5.08649e-08	1.08882e-08	-1.57398e-08	5.95706e-09	-1.39418e-08	1.29783e-08	2.21151e-14
-1.7379e-08	5.13015e-09	-4.93685e-09	5.65592e-09	-2.01503e-09	-8.36724e-09	-6.34068e-09	1.13126e-08	1.48957e-08	-8.64034e-09	2.31999e-08	1.94843e-08	2.26864e-09	5.45948e-08	4.37091e-09	3.51497e-08	-3.40023e-08	8.93383e-10	-7.50434e-09	-1.9484e-08	-1.46812e-08	-2.22923e-08	-3.10795e-08	-9.66941e-08	-5.08692e-08	1.10989e-08	-1.57413e-08	5.96309e-09	-1.39269e-08	1.29782e-08	2.20594e-14
-1.73602e-08	6.41904e-09	-4.93691e-09	5.17398e-09	-2.01418e-09	-8.35085e-09	-5.97455e-09	1.13585e-08	1.48954e-08	-8.6707e-09	2.32003e-08	1.94992e-08	2.39931e-09	5.46374e-08	4.37079e-09	3.50818e-08	-3.39587e-08	6.92184e-10	-5.99424e-09	-1.94807e-08	-1.4683e-08	-2.20748e-08	-3.10871e-08	-9.66945e-08	-5.08636e-08	1.01616e-08	-1.57412e-08	5.87948e-09	-1.38592e-08	1.29681e-08	2.20098e-14
-1.73721e-08	5.9587e-09	-4.93685e-09	5.76284e-09	-2.01443e-09	-8.37535e-09	-5.8626e-09	1.13705e-08	1.48895e-08	-8.64861e-09	2.32003e-08	1.94859e-08	2.28328e-09	5.46817e-08	4.37094e-09	3.51831e-08	-3.4007e-08	6.90338e-10	-6.51669e-09	-1.94706e-08	-1.46831e-08	-2.1844e-08	-3.10884e-08	-9.6694e-08	-5.08653e-08	9.61911e-09	-1.57407e-08	5.13172e-09	-1.38976e-08	1.29773e-08	2.20024e-14
-1.73703e-08	6.10914e-09	-4.93737e-09	6.0421e-09	-1.99637e-09	-8.37643e-09	-5.84162e-09	1.13694e-08	1.49019e-08	-8.64056e-09	2.32006e-08	1.97836e-08	2.95776e-09	4.8326e-08	1.23074e-09	3.51791e-08	-3.4004e-08	7.17103e-10	-6.41601e-09	-1.94387e-08	-1.46832e-08	-2.18238e-08	-3.07389e-08	-9.6973e-08	-5.08719e-08	8.15297e-09	-1.46184e-08	4.91868e-09	-1.3945e-08	1.30121e-08	2.13195e-14
-1.73689e-08	6.20765e-09	-4.93711e-09	5.75217e-09	-2.00095e-09	-8.43046e-09	-5.91241e-09	1.13697e-08	1.48956e-08	-8.64349e-09	2.21035e-08	1.96436e-08	2.3545e-09	4.86582e-08	1.69846e-09	3.51548e-08	-2.87407e-08	7.03055e-10	-6.46805e-09	-1.94532e-08	-1.46854e-08	-2.18321e-08	-3.10338e-08	-9.69191e-08	-5.08706e-08	9.2531e-09	-1.54729e-08	5.24957e-09	-1.38963e-08	1.29905e-08	2.10177e-14
-1.73679e-08	6.42108e-09	-4.93681e-09	5.60782e-09	-2.00442e-09	-8.41924e-09	-5.99788e-09	1.13826e-08	1.48966e-08	-8.63845e-09	2.09319e-08	1.95519e-08	2.44542e-09	4.89084e-08	1.95721e-09	3.54551e-08	-2.84687e-08	7.1021e-10	-6.6325e-09	-1.94702e-08	-1.47243e-08	-2.19221e-08	-3.09568e-08	-9.67429e-08	-5.08663e-08	9.6129e-09	-1.55869e-08	5.47747e-09	-1.39076e-08	1.29803e-08	2.09786e-14
-1.73736e-08	6.00301e-09	-4.89737e-09	5.60181e-09	-4.74607e-09	-8.21305e-09	-6.02309e-09	1.13794e-08	1.4893e-08	-1.11782e-08	2.20471e-08	1.95359e-08	4.03165e-09	2.26763e-08	3.26948e-09	3.59099e-08	-2.8614e-08	7.08944e-10	-6.61449e-09	-1.93542e-08	-1.47053e-08	-2.188e-08	-3.06019e-08	-2.41707e-08	-5.08711e-08	9.4919e-09	-1.54622e-08	5.35072e-09	-1.38823e-08	1.30064e-08	1.0455e-14
-1.73736e-08	6.00301e-09	-4.89737e-09	5.60181e-09	-4.74607e-09	-8.21305e-09	-6.02309e-09	1.13794e-08	1.4893e-08	-1.11782e-08	2.20471e-08	1.95359e-08	4.03165e-09	2.26763e-08	3.26948e-09	3.59099e-08	-2.8614e-08	7.08944e-10	-6.61449e-09	-1.93542e-08	-1.47053e-08	-2.188e-08	-3.06019e-08	-2.41707e-08	-5.08711e-08	9.4919e-09	-1.54622e-08	5.35072e-09	-1.38823e-08	1.30064e-08	1.0455e-14
-1.73786e-08	6.10516e-09	-4.92053e-09	5.56926e-09	-3.46795e-09	-8.37216e-09	-6.02911e-09	1.13897e-08	1.3922e-08	-1.22991e-08	2.12149e-08	1.9517e-08	4.69807e-09	2.26984e-08	3.67256e-09	3.61978e-08	-2.86081e-08	7.11942e-10	-6.49045e-09	-1.94485e-08	-1.47094e-08	-2.19349e-08	-3.06835e-08	-2.30291e-08	-5.08706e-08	1.03706e-08	-1.55352e-08	5.24308e-09	-1.38907e-08	1.29997e-08	1.04146e-14
-1.73781e-08	5.99679e-09	-4.9223e-09	5.53314e-09	-4.37178e-09	-8.34914e-09	-6.02489e-09	1.13793e-08	1.48934e-08	-1.2837e-08	2.1345e-08	1.95176e-08	5.76438e-09	2.23994e-08	3.67259e-09	3.57307e-08	-2.84302e-08	7.11434e-10	-6.49109e-09	-1.94422e-08	-1.47062e-08	-2.19274e-08	-3.0721e-08	-2.2736e-08	-5.08688e-08	1.00729e-08	-1.55807e-08	5.31869e-09	-1.38898e-08	1.29986e-08	1.04044e-14
-1.73784e-08	6.05534e-09	-4.90878e-09	5.56525e-09	-4.6572e-09	-8.19813e-09	-6.01134e-09	1.14149e-08	1.41066e-08	-1.07566e-08	2.14121e-08	1.95336e-08	5.2913e-09	2.23999e-08	3.37051e-09	3.55026e-08	-2.86885e-08	7.12477e-10	-6.49163e-09	-1.9412e-08	-1.47082e-08	-2.19264e-08	-3.06441e-08	-2.28286e-08	-5.08711e-08	1.00509e-08	-1.56166e-08	5.33326e-09	-1.38898e-08	1.3001e-08	1.03283e-14
-1.73778e-08	5.9962e-09	-4.91208e-09	5.56392e-09	-5.23038e-09	-8.24615e-09	-6.00637e-09	1.14142e-08	1.4037e-08	-1.10008e-08	2.14363e-08	1.95305e-08	5.09729e-09	2.27508e-08	3.53182e-09	3.5751e-08	-2.8499e-08	7.11024e-10	-6.64768e-09	-1.94029e-08	-1.4708e-08	-1.18653e-08	-3.06391e-08	-2.3249e-08	-5.08704e-08	9.82755e-09	-1.55784e-08	5.3258e-09	-1.38895e-08	1.3004e-08	1.00351e-14
-1.73775e-08	6.00564e-09	-4.91164e-09	5.56003e-09	-4.63003e-09	-8.27003e-09	-6.00756e-09	1.13932e-08	1.41241e-08	-1.14997e-08	2.13379e-08	1.95285e-08	5.08351e-09	2.23085e-08	3.57445e-09	3.56373e-08	-2.85295e-08	7.1078e-10	-6.52339e-09	-1.94048e-08	-1.47081e-08	-1.1941e-08	-3.06561e-08	-2.30326e-08	-5.08702e-08	9.99947e-09	-1.55883e-08	5.31611e-09	-1.38866e-08	1.30446e-08	1.00083e-14
-1.73776e-08	6.02335e-09	-4.91397e-09	5.56455e-09	-5.07721e-09	-8.06905e-09	-5.96152e-09	1.14065e-08	1.37065e-08	-1.17234e-08	2.13886e-08	1.95305e-08	5.03135e-09	2.25982e-08	3.54229e-09	8.39041e-09	-2.85439e-08	6.03507e-10	-6.56133e-09	-1.94033e-08	-1.4708e-08	-6.20329e-09	-3.06554e-08	-2.32566e-08	-5.08684e-08	9.9188e-09	-1.55804e-08	5.31971e-09	-1.36629e-08	1.30123e-08	8.71617e-15
-1.30218e-08	6.02823e-09	-4.91887e-09	5.56504e-09	-3.87971e-09	-7.74302e-09	-5.97652e-09	1.13991e-08	1.39475e-08	-1.18415e-08	2.13311e-08	1.95086e-08	5.01232e-09	2.25583e-08	3.51778e-09	6.29352e-09	-2.85563e-08	5.77058e-10	-7.27912e-09	-1.9547e-08	-1.4708e-08	-1.56174e-09	-3.05037e-08	-2.32395e-08	-5.08706e-08	9.91569e-09	-1.55974e-08	5.32248e-09	-1.39206e-08	1.28546e-08	8.51503e-15
-1.45119e-08	6.27622e-09	-4.91973e-09	5.56349e-09	1.32473e-10	-8.25854e-09	-6.01254e-09	1.14094e-08	1.39273e-08	-1.16634e-08	1.95386e-08	1.94987e-08	4.96623e-09	2.26023e-08	3.50377e-09	8.36463e-09	-2.92044e-08	6.02881e-10	-6.99285e-09	-1.94543e-08	-1.4708e-08	-1.26953e-08	-1.94919e-08	-2.31991e-08	-5.08686e-08	9.91399e-09	-1.55943e-08	5.32297e-09	-1.36477e-08	1.02097e-08	8.07359e-15
-1.07002e-08	6.17961e-09	-4.91842e-09	5.56398e-09	-1.47365e-10	-8.20404e-09	-6.01064e-09	1.14013e-08	1.39871e-08	-1.16612e-08	2.0328e-08	1.9472e-08	5.03258e-09	2.25783e-08	3.53383e-09	9.42334e-09	-2.89211e-08	6.64247e-10	-6.80758e-09	-1.97055e-08	-1.47074e-08	-4.88558e-09	-1.92215e-08	-2.32571e-08	-5.08682e-08	9.8544e-09	-1.55874e-08	5.32279e-09	-1.32398e-08	1.17092e-08	7.89211e-15
-6.40928e-09	6.14279e-09	-4.91934e-09	5.56378e-09	2.16349e-09	-8.22046e-09	-6.00908e-09	1.13947e-08	1.39903e-08	-1.16134e-08	1.97903e-08	1.94865e-08	5.00658e-09	2.25672e-08	3.53335e-09	9.65259e-09	-2.89004e-08	6.50021e-10	-6.84978e-09	-1.96245e-08	-1.47079e-08	-6.77935e-09	-1.99695e-08	-2.32443e-08	-5.08687e-08	9.90836e-09	-1.55917e-08	5.32233e-09	-1.29844e-08	1.07927e-08	7.82552e-15
-7.82331e-09	5.73571e-09	-4.51692e-09	5.24832e-09	3.2772e-10	-8.22558e-09	-6.01753e-09	1.14007e-08	1.39985e-08	-8.68078e-09	1.9272e-08	1.9417e-08	4.99753e-09	2.25805e-08	3.49252e-09	9.06616e-09	-2.89006e-08	6.56864e-10	-6.85431e-09	-1.96928e-08	-1.47078e-08	-7.11683e-09	-2.0395e-08	-2.32574e-08	-5.08689e-08	9.90823e-09	-1.55915e-08	5.32223e-09	-1.32647e-08	1.08923e-08	7.77112e-15
-6.80645e-09	6.10248e-09	-4.85717e-09	5.46882e-09	-4.25188e-10	-8.15921e-09	-6.00719e-09	1.13975e-08	1.39735e-08	-9.91787e-09	1.94794e-08	1.94667e-08	5.02069e-09	2.2584e-08	3.53041e-09	9.38456e-09	-2.88602e-08	6.55995e-10	-6.87434e-09	-1.96612e-08	-1.47077e-08	-7.01045e-09	-1.96876e-08	-2.32586e-08	-5.0869e-08	6.71981e-09	-1.55894e-08	5.32163e-09	-1.32466e-08	1.07879e-08	7.71481e-15
-7.06062e-09	6.06983e-09	-4.88084e-09	5.46714e-09	7.83181e-10	-8.18033e-09	-6.00918e-09	1.14021e-08	1.39629e-08	-7.72153e-09	1.95561e-08	1.94591e-08	5.01413e-09	2.25791e-08	3.52385e-09	8.75221e-09	-2.88075e-08	6.54272e-10	-6.86096e-09	-1.96382e-08	-1.47078e-08	-6.81198e-09	-1.97436e-08	-2.3259e-08	-5.08687e-08	8.25768e-09	-1.5589e-08	5.30499e-09	1.06586e-09	1.09563e-08	7.5184e-15
-7.73951e-09	6.07414e-09	-4.90945e-09	5.35398e-09	-2.2651e-10	-8.16155e-09	-6.00708e-09	1.14016e-08	1.40697e-08	-1.04327e-08	1.9586e-08	1.94816e-08	5.01052e-09	2.25618e-08	3.52791e-09	8.03961e-09	-2.87477e-08	1.7608e-10	-6.85716e-09	-1.96414e-08	-1.47078e-08	-6.51833e-09	-1.96358e-08	-2.32772e-08	-9.49932e-09	6.38074e-09	-1.56815e-08	5.32202e-09	-1.07201e-08	1.09346e-08	5.14861e-15
-7.29961e-09	6.11311e-09	-4.90495e-09	5.3418e-09	1.10393e-10	-8.181e-09	-6.00848e-09	1.14006e-08	1.40393e-08	-6.73865e-09	1.37405e-08	1.95188e-08	5.6902e-09	2.26063e-08	3.52865e-09	9.05511e-09	-2.88464e-08	5.13698e-10	-6.8474e-09	-1.96429e-08	-1.47078e-08	-6.7312e-09	-1.96989e-08	-2.32614e-08	-9.51664e-09	6.99603e-09	-1.55907e-08	5.31471e-09	-3.63197e-09	1.09651e-08	4.82656e-15
-7.42867e-09	6.09017e-09	-4.89371e-09	5.31753e-09	2.96186e-11	-8.17831e-09	-6.00834e-09	1.13998e-08	1.40458e-08	-6.61706e-09	1.49808e-08	1.95127e-08	5.34474e-09	2.2603e-08	3.5282e-09	9.03041e-09	-2.88127e-08	3.60673e-10	-6.85071e-09	-1.96471e-08	-1.21571e-08	-6.76273e-09	-1.95725e-08	-2.32584e-08	-9.5198e-09	7.17237e-09	-1.39678e-08	5.31583e-09	-4.43526e-09	1.09462e-08	4.74287e-15
-7.46812e-09	6.1006e-09	-4.90813e-09	4.92547e-09	-1.44274e-10	-8.1757e-09	-6.00662e-09	1.13899e-08	1.40629e-08	-7.85499e-09	1.55237e-08	1.9492e-08	5.14378e-09	2.25827e-08	3.52686e-09	9.07883e-09	-2.87879e-08	2.19071e-10	-6.86267e-09	-1.96547e-08	-8.85068e-09	-6.79834e-09	-1.9602e-08	-2.32649e-08	-8.88762e-09	6.9932e-09	-1.17703e-08	5.31531e-09	-7.04258e-09	1.09263e-08	4.66161e-15
-7.45006e-09	6.10597e-09	-4.86824e-09	5.32374e-09	-6.91986e-11	-8.17899e-09	-6.00632e-09	1.13922e-08	1.40682e-08	-8.06424e-09	1.42288e-08	1.94884e-08	5.20839e-09	2.25882e-08	3.55057e-09	9.03806e-09	-2.88205e-08	3.33413e-10	-6.85424e-09	-1.96538e-08	-6.32317e-09	-6.82194e-09	-1.93268e-08	-2.32621e-08	-9.4969e-09	6.73219e-09	-1.33694e-08	5.31353e-09	-5.6118e-09	2.00618e-09	4.49759e-15
-7.44896e-09	6.12945e-09	-4.98556e-09	5.29687e-09	-1.43198e-11	-8.17968e-09	-6.0072e-09	1.13958e-08	3.36732e-09	-7.64349e-09	1.43379e-08	1.94906e-08	5.16361e-09	2.26087e-08	3.54287e-09	9.05621e-09	-2.88099e-08	3.95898e-10	-4.98729e-09	-1.96522e-08	-5.32512e-09	-6.83688e-09	-1.93952e-08	-2.32578e-08	-9.25118e-09	6.91956e-09	-1.37292e-08	5.31063e-09	-5.95756e-09	5.60784e-09	4.31698e-15
-7.42541e-09	6.11092e-09	-4.88334e-09	5.35161e-09	-1.00347e-10	-8.46952e-09	-6.00702e-09	1.14002e-08	1.39284e-08	-4.82869e-09	1.46009e-08	5.9758e-09	2.56298e-09	-2.43239e-09	3.53371e-09	9.03262e-09	-1.62664e-08	2.74635e-10	-6.38131e-09	-1.96585e-08	-6.56424e-09	-6.80333e-09	-1.92717e-08	-2.32606e-08	-8.66015e-09	6.99277e-09	-9.75108e-09	5.31468e-09	-1.07467e-08	1.98695e-09	3.01588e-15
-7.43948e-09	6.11445e-09	-4.91405e-09	5.34139e-09	-7.33137e-11	-8.30593e-09	-6.00694e-09	1.13985e-08	1.00039e-08	-5.0811e-09	1.45794e-08	6.8233e-09	2.88939e-09	4.72874e-09	3.53357e-09	9.04315e-09	-1.65875e-08	2.97932e-10	-6.64909e-09	-1.96561e-08	-5.69045e-09	-6.80732e-09	-1.92808e-08	-2.32606e-08	-9.02653e-09	6.56922e-09	-1.02178e-08	5.32024e-09	-9.96011e-09	2.04464e-09	2.94846e-15
-7.43647e-09	6.10246e-09	-4.91464e-09	5.35145e-09	-6.91884e-11	-8.25596e-09	-6.00693e-09	1.13985e-08	9.88392e-09	-5.06071e-09	1.45965e-08	7.28204e-09	2.98243e-09	3.97954e-09	3.53327e-09	9.04797e-09	-1.67372e-08	2.97687e-10	-6.41447e-09	-1.96551e-08	-6.23091e-09	-6.80757e-09	-1.929e-08	-2.32606e-08	-9.03077e-09	6.794e-09	-1.04898e-08	5.31732e-09	-8.72028e-09	2.37348e-09	2.94169e-15
-7.44474e-09	6.11076e-09	-4.92498e-09	5.34969e-09	-8.53078e-11	-8.42181e-09	-6.00698e-09	1.13993e-08	8.59347e-09	-5.55377e-09	1.46812e-08	6.70059e-09	3.00724e-09	1.60818e-09	3.5337e-09	9.04758e-09	-1.67285e-08	2.97095e-10	-6.2004e-09	-1.96553e-08	-6.55283e-09	-6.80412e-09	-1.9356e-08	-2.32606e-08	-8.35271e-09	6.98274e-09	-1.04329e-08	5.31465e-09	-6.99338e-09	2.60378e-09	2.87466e-15
-7.44411e-09	6.11072e-09	-4.92502e-09	5.34944e-09	-8.5153e-11	-8.41854e-09	-6.00697e-09	1.13987e-08	8.01222e-09	-5.59298e-09	1.46805e-08	6.72939e-09	3.05204e-09	1.68217e-09	3.53362e-09	9.04761e-09	-1.68505e-08	2.95959e-10	-6.2037e-09	-1.96552e-08	-6.54425e-09	-6.78076e-09	-1.93545e-08	-2.32606e-08	-8.38439e-09	6.87414e-09	-1.04551e-08	5.31466e-09	-7.01475e-09	2.60074e-09	2.86967e-15
-7.44267e-09	6.11135e-09	-4.91754e-09	5.34784e-09	-8.53744e-11	-8.41467e-09	-6.00697e-09	1.13987e-08	8.07551e-09	-5.49397e-09	1.46743e-08	6.63466e-09	3.05882e-09	1.83883e-09	3.53346e-09	9.04791e-09	-1.67952e-08	2.94239e-10	-6.22916e-09	-1.96554e-08	-6.3179e-09	-6.80387e-09	-1.93482e-08	-2.32606e-08	-8.4163e-09	6.92779e-09	-1.04455e-08	5.31505e-09	-7.03815e-09	2.51812e-09	2.86518e-15
-7.44424e-09	6.1109e-09	-4.92081e-09	5.34832e-09	-8.43441e-11	-8.41878e-09	-6.00698e-09	1.13992e-08	7.93012e-09	-5.54649e-09	1.46708e-08	6.72698e-09	3.0442e-09	1.65223e-09	3.53365e-09	9.0471e-09	-1.67651e-08	2.97274e-10	-6.21337e-09	-1.96553e-08	-6.44325e-09	-6.80407e-09	-1.93492e-08	-2.32607e-08	-8.37938e-09	6.95909e-09	-1.04496e-08	5.31534e-09	-6.97609e-09	2.61109e-09	2.86388e-15
-7.43523e-09	6.11094e-09	-4.9208e-09	5.34677e-09	-8.35135e-11	-8.40894e-09	-6.00697e-09	1.13987e-08	8.3322e-09	-5.48606e-09	1.45227e-08	2.37289e-09	3.02471e-09	1.84278e-09	3.53338e-09	9.04591e-09	-1.6732e-08	2.95987e-10	-6.23437e-09	-1.96556e-08	-6.30847e-09	-6.80172e-09	-1.93395e-08	-2.32606e-08	-8.3983e-09	6.83564e-09	-1.03848e-08	5.31614e-09	-7.05162e-09	2.65972e-09	2.82163e-15
-7.4421e-09	6.11047e-09	-4.94067e-09	5.34774e-09	-8.41403e-11	-7.17156e-09	-4.15328e-09	1.13854e-08	8.08058e-09	-5.56878e-09	1.4614e-08	4.05088e-09	3.05789e-09	1.77467e-09	3.53743e-09	9.31582e-09	-1.67486e-08	2.9742e-10	-6.2266e-09	-1.96541e-08	-6.26374e-09	-6.80331e-09	-1.93322e-08	-2.32614e-08	-8.41006e-09	6.8919e-09	-4.61232e-09	5.31554e-09	-7.03658e-09	2.62565e-09	2.7123e-15
-7.44147e-09	4.55382e-09	-3.76076e-09	3.16249e-09	-8.52447e-11	-8.42543e-09	-4.07493e-09	1.14026e-08	8.4301e-09	-5.52629e-09	1.46465e-08	3.01889e-09	3.02364e-09	1.76927e-09	3.53355e-09	9.04164e-09	-1.67633e-08	2.95775e-10	-6.21728e-09	-1.96623e-08	-6.34644e-09	-6.80421e-09	-1.93469e-08	-2.32607e-08	-8.33897e-09	6.90195e-09	-3.92916e-09	5.31556e-09	-7.02357e-09	2.60746e-09	2.67492e-15
-7.43849e-09	5.62049e-09	-3.16582e-09	4.61169e-09	-6.67097e-11	-7.86483e-09	-4.45681e-09	1.14144e-08	8.11978e-09	-5.53121e-09	1.45656e-08	3.67779e-09	3.3182e-09	2.18319e-09	3.5337e-09	9.09564e-09	-1.11214e-08	2.97122e-10	-6.20849e-09	-1.96615e-08	-6.44935e-09	-6.64167e-09	-1.91395e-08	-2.35401e-08	-7.57738e-09	6.90276e-09	-3.20149e-09	5.45614e-09	-7.03924e-09	2.6039e-09	2.5199e-15
-7.42633e-09	5.78055e-09	-4.25672e-09	4.36106e-09	-7.16429e-11	-7.93267e-09	-4.91018e-09	7.23992e-09	8.44143e-09	-5.61805e-09	1.46126e-08	3.64832e-09	3.2097e-09	2.37996e-09	3.53385e-09	9.1273e-09	-1.20387e-08	2.86133e-10	-6.17714e-09	-1.9647e-08	-6.37374e-09	-5.74905e-09	-1.92223e-08	-2.15367e-08	-6.15932e-09	6.89471e-09	-5.30053e-09	5.42223e-09	-7.03839e-09	2.61704e-09	2.38212e-15
-7.43993e-09	5.2618e-09	-2.19435e-09	4.11433e-09	-5.95418e-11	-8.03591e-09	-3.98806e-09	7.20552e-09	8.19817e-09	-5.78449e-09	1.45804e-08	3.33786e-09	3.67117e-09	2.1567e-09	3.53455e-09	9.118e-09	-1.08754e-08	1.32502e-10	-6.14372e-09	-1.9639e-08	-6.37073e-09	-6.7611e-09	-1.92128e-08	-7.86935e-09	-7.46419e-09	6.94345e-09	-5.99787e-09	5.33438e-09	-7.01948e-09	2.60165e-09	1.95883e-15
-7.43971e-09	5.18155e-09	-2.65548e-09	4.12197e-09	-7.47687e-11	-7.99696e-09	-4.50923e-09	6.02914e-09	8.21001e-09	-5.58614e-09	1.45979e-08	3.75346e-09	3.23732e-09	2.03262e-09	3.53564e-09	9.11262e-09	-1.19234e-08	2.93813e-11	-6.148e-09	-1.96524e-08	-6.40526e-09	-6.79065e-09	-1.92233e-08	-4.98535e-09	-6.89867e-09	6.89844e-09	-5.60712e-09	5.35262e-09	-7.03101e-09	2.60744e-09	1.92205e-15
-7.43861e-09	4.27602e-09	-2.70036e-09	4.16359e-09	-7.11428e-11	-8.11997e-09	-4.49046e-09	7.72342e-09	8.15904e-09	-5.58047e-09	1.46026e-08	3.34418e-09	3.18415e-09	2.00022e-09	3.54035e-09	9.11939e-09	-9.76511e-09	-4.82666e-10	-6.15647e-09	-1.96522e-08	-6.42674e-09	-6.7466e-09	-1.9212e-08	-5.54555e-09	-6.71783e-09	6.90491e-09	-5.53687e-09	5.37351e-09	-7.03875e-09	2.60804e-09	1.89103e-15
-7.43851e-09	5.27993e-09	-2.98993e-09	4.15653e-09	-7.30208e-11	-8.10585e-09	-4.53025e-09	5.62024e-09	8.25286e-09	-5.62739e-09	1.45938e-08	3.5947e-09	3.27376e-09	1.92221e-09	3.53856e-09	9.12441e-09	-1.01146e-08	-1.30105e-10	-6.15435e-09	-1.96532e-08	-6.40733e-09	-6.619e-09	-1.92154e-08	-4.89579e-09	-6.49615e-09	6.90269e-09	-5.3306e-09	5.27473e-09	-5.21167e-09	2.61346e-09	1.8477e-15
-7.43806e-09	5.29542e-09	-2.96451e-09	4.16318e-09	-7.87917e-11	-8.06541e-09	-4.23799e-09	6.52016e-09	6.04183e-09	-5.613e-09	1.45963e-08	3.46835e-09	3.20561e-09	1.94626e-09	3.53917e-09	9.12409e-09	-1.00428e-08	-1.19916e-10	-6.15892e-09	-1.96529e-08	-6.43787e-09	-6.51124e-09	-1.89559e-08	-5.87572e-09	-6.52546e-09	6.89819e-09	-5.35294e-09	5.35498e-09	-4.31887e-09	2.60987e-09	1.81364e-15
-7.4334e-09	5.34624e-09	-2.73784e-09	4.14072e-09	-7.99924e-11	-8.05401e-09	-3.50003e-09	6.2281e-09	7.34471e-09	-5.64227e-09	1.46138e-08	3.51494e-09	3.22236e-09	1.96864e-09	3.53937e-09	9.12393e-09	-9.85251e-09	-2.47788e-10	-6.15815e-09	-1.96538e-08	-6.39209e-09	-6.47876e-09	-1.90594e-08	-5.70412e-09	-6.6804e-09	6.90371e-09	-2.3037e-09	5.3534e-09	-4.05715e-09	2.60928e-09	1.7956e-15
-7.43427e-09	5.32216e-09	-2.96904e-09	4.13172e-09	-7.50766e-11	-8.04876e-09	-2.54815e-09	6.26656e-09	6.77643e-09	-4.02137e-09	1.45976e-08	3.50222e-09	3.24186e-09	2.00407e-09	3.53484e-09	9.12769e-09	-9.86356e-09	-1.88486e-10	-6.16657e-09	-1.96537e-08	-6.39565e-09	-6.3923e-09	-1.90016e-08	-5.84617e-09	-6.69514e-09	6.91161e-09	-3.2711e-09	5.33788e-09	-3.6207e-09	2.61075e-09	1.76815e-15
-7.30813e-09	5.31377e-09	-2.85842e-09	4.13035e-09	-8.04934e-11	-8.07066e-09	-3.37062e-09	5.92748e-09	6.78489e-09	-4.36205e-09	1.46667e-08	3.51088e-09	3.23732e-09	1.97726e-09	3.53601e-09	9.12658e-09	-9.93617e-09	-1.19788e-10	-6.21995e-09	-6.22265e-09	-6.38507e-09	-6.38673e-09	-1.90645e-08	-5.58112e-09	-6.59993e-09	6.90701e-09	-3.35426e-09	5.33096e-09	-4.02352e-09	2.61004e-09	1.42746e-15
-7.41599e-09	5.32393e-09	-2.85493e-09	4.15359e-09	-7.76211e-11	-8.07012e-09	-2.57679e-09	5.1911e-09	6.90785e-09	-4.81088e-09	1.46244e-08	3.51953e-09	3.22943e-09	1.9917e-09	3.53675e-09	9.12636e-09	-9.85773e-09	-8.25206e-11	-6.17263e-09	-4.62283e-09	-6.39458e-09	-6.37445e-09	-1.90323e-08	-5.65857e-09	-6.69511e-09	6.91091e-09	-3.04389e-09	5.3441e-09	-4.06271e-09	2.61963e-09	1.40099e-15
-7.38327e-09	5.31119e-09	-2.91503e-09	4.11839e-09	-7.64566e-11	-8.03644e-09	-2.44943e-09	5.94888e-09	6.95773e-09	-4.33963e-09	1.46149e-08	3.52074e-09	2.45023e-09	1.99595e-09	3.54382e-09	9.12778e-09	-9.85643e-09	-7.58382e-11	-6.20346e-09	-9.49595e-10	-6.36819e-09	-6.36965e-09	-1.90466e-08	-5.47723e-09	-6.60355e-09	6.9095e-09	-3.05694e-09	5.34403e-09	-3.73066e-09	2.6107e-09	1.37368e-15
-7.3981e-09	5.3147e-09	-2.90655e-09	4.12169e-09	-7.83863e-11	-8.0431e-09	-2.78794e-09	5.67702e-09	6.98084e-09	-4.35947e-09	1.46194e-08	3.51661e-09	2.43599e-09	1.98845e-09	3.54385e-09	9.12699e-09	-9.85899e-09	-7.61403e-11	-6.27304e-09	-1.70027e-09	-6.37234e-09	-6.40297e-09	-1.90354e-08	-5.52662e-09	-6.59796e-09	6.92124e-09	-2.87587e-09	3.1248e-09	-3.85313e-09	2.61041e-09	1.35777e-15
-7.3518e-09	5.3179e-09	-2.90761e-09	4.09448e-09	-7.64032e-11	-8.06357e-09	-2.42173e-09	5.42652e-09	6.88307e-09	-4.56374e-09	1.46122e-08	3.51276e-09	2.6367e-09	1.98864e-09	3.54149e-09	9.1272e-09	-9.87507e-09	-9.19096e-11	-6.21954e-09	-1.54298e-09	-6.38664e-09	-6.3949e-09	-1.9048e-08	-5.55418e-09	-6.61956e-09	6.91506e-09	-3.00331e-09	2.30617e-09	-3.6984e-09	2.61145e-09	1.34912e-15
-7.34598e-09	5.31852e-09	-2.89272e-09	4.104e-09	-7.61055e-11	-8.05466e-09	-2.45608e-09	5.55067e-09	6.86345e-09	-4.47229e-09	1.46137e-08	3.51395e-09	2.4976e-09	1.99347e-09	3.5429e-09	9.12746e-09	-9.85875e-09	-8.1243e-11	-6.23589e-09	-1.55836e-09	-6.37548e-09	-6.38387e-09	-1.90496e-08	-5.52939e-09	-6.61093e-09	6.91643e-09	-3.01702e-09	1.50359e-09	-3.76574e-09	2.61246e-09	1.34556e-15
-7.33903e-09	5.31995e-09	-2.88481e-09	4.10595e-09	-7.62328e-11	-8.0519e-09	-2.49539e-09	5.54147e-09	6.86992e-09	-4.42887e-09	1.4617e-08	3.51525e-09	2.63477e-09	1.98923e-09	3.54204e-09	9.12738e-09	-9.87146e-09	-8.08135e-11	-6.2422e-09	-1.07188e-09	-6.3753e-09	-6.38887e-09	-1.90476e-08	-5.50893e-09	-6.6239e-09	6.912e-09	-2.99097e-09	8.17129e-10	-3.78017e-09	2.61321e-09	1.34327e-15
-7.34108e-09	5.31893e-09	-2.89306e-09	4.10294e-09	-7.61549e-11	-8.05211e-09	-2.52453e-09	5.52912e-09	6.86469e-09	-4.44654e-09	1.46151e-08	3.51354e-09	2.60883e-09	1.98951e-09	3.54188e-09	9.12738e-09	-9.86345e-09	-8.11914e-11	-6.2379e-09	-1.23467e-09	-6.37409e-09	-6.38623e-09	-1.90472e-08	-5.51716e-09	-6.61505e-09	6.91654e-09	-2.97624e-09	8.51912e-10	-3.76596e-09	2.61292e-09	1.3432e-15
-7.3487e-09	5.31934e-09	-2.89053e-09	4.10595e-09	-7.64068e-11	-8.04894e-09	-2.51183e-09	5.543e-09	6.85359e-09	-4.42717e-09	1.46172e-08	3.5146e-09	2.54856e-09	1.98986e-09	3.54215e-09	9.12744e-09	-9.86588e-09	-8.10134e-11	-6.23735e-09	-1.14535e-09	-6.37546e-09	-6.38864e-09	-1.90468e-08	-5.51887e-09	-6.61856e-09	6.91491e-09	-2.97193e-09	8.56703e-10	-3.76517e-09	2.61551e-09	1.3427e-15
-7.34656e-09	5.31952e-09	-2.88959e-09	4.10543e-09	-7.63608e-11	-8.05151e-09	-2.49206e-09	5.52836e-09	6.86373e-09	-4.42583e-09	1.46175e-08	3.51508e-09	2.54918e-09	1.98991e-09	3.54197e-09	9.12768e-09	-9.86848e-09	-8.10633e-11	-6.23749e-09	-1.1005e-09	-6.37602e-09	-6.38927e-09	-1.90464e-08	-5.51468e-09	-6.6203e-09	6.91503e-09	-2.99297e-09	6.38271e-11	-3.76905e-09	2.61372e-09	1.34193e-15
-7.34541e-09	5.3197e-09	-2.89126e-09	4.10491e-09	-7.62812e-11	-8.05042e-09	-2.49108e-09	5.52134e-09	6.8588e-09	-4.43252e-09	1.4617e-08	3.51483e-09	2.57618e-09	1.99596e-09	3.54193e-09	9.12754e-09	-9.86825e-09	-8.12975e-11	-5.99337e-10	-1.17142e-09	-6.3757e-09	-6.38733e-09	-1.90463e-08	-5.51291e-09	-6.61921e-09	6.91591e-09	-2.97596e-09	6.068e-10	-3.76766e-09	2.61373e-09	1.30376e-15
-7.34479e-09	5.31968e-09	-2.89196e-09	4.10665e-09	-7.62697e-11	-8.05022e-09	-2.49669e-09	5.52561e-09	6.85912e-09	-4.43552e-09	1.4617e-08	3.51481e-09	2.29912e-09	1.99305e-09	3.5417e-09	9.12764e-09	-9.869e-09	-8.10155e-11	-7.81647e-10	-1.17075e-09	-6.3755e-09	-6.38884e-09	-1.90465e-08	-5.50903e-09	-6.61879e-09	6.9164e-09	-2.97815e-09	4.80504e-10	-3.76997e-09	2.61391e-09	1.30266e-15
-7.34531e-09	5.31935e-09	-2.89181e-09	4.10536e-09	-7.63286e-11	-8.05125e-09	-2.49831e-09	5.53102e-09	6.83091e-09	-4.43039e-09	1.46169e-08	3.5098e-09	2.55211e-09	1.99147e-09	3.54246e-09	9.12752e-09	-9.86712e-09	-8.11145e-11	-3.57412e-10	-1.17151e-09	-6.37546e-09	-6.38895e-09	-1.90468e-08	-5.51845e-09	-6.61904e-09	6.91508e-09	-2.5848e-09	3.96049e-10	-3.76699e-09	2.61422e-09	1.30079e-15
-7.34507e-09	5.31942e-09	-2.89189e-09	4.10498e-09	-7.63237e-11	-8.05102e-09	-2.49951e-09	5.52637e-09	6.80191e-09	-4.4361e-09	1.46169e-08	3.51363e-09	2.39872e-09	1.99179e-09	3.54237e-09	9.12739e-09	-9.86774e-09	-8.10667e-11	-4.20274e-10	-1.17901e-09	-6.37551e-09	-6.38885e-09	-1.90467e-08	-5.51596e-09	-6.6188e-09	6.91531e-09	-2.56897e-09	4.89447e-10	-3.76748e-09	2.61444e-09	1.29971e-15
-7.3331e-09	5.32457e-09	-2.89154e-09	4.10083e-09	-7.63568e-11	-8.05103e-09	-2.62193e-09	5.52902e-09	6.83461e-09	-4.4335e-09	1.41493e-08	3.51407e-09	1.14875e-09	1.99127e-09	3.54218e-09	9.12689e-09	-9.86854e-09	-8.32419e-11	-5.71348e-10	-1.16913e-09	-6.35612e-09	-6.38843e-09	-1.90465e-08	-5.51633e-09	-6.61854e-09	6.91568e-09	-2.71532e-09	5.0215e-10	-3.7697e-09	2.61409e-09	1.28343e-15
-7.33148e-09	5.32532e-09	-2.89234e-09	4.10268e-09	-7.63346e-11	-8.05234e-09	-2.69406e-09	5.52682e-09	6.81958e-09	-4.43414e-09	1.40235e-08	3.51351e-09	4.16759e-10	1.99152e-09	3.54214e-09	9.12709e-09	-9.8679e-09	-8.40288e-11	-5.70759e-10	-1.17613e-09	-6.34496e-09	-6.38868e-09	-1.90466e-08	-5.51625e-09	-6.61883e-09	6.9156e-09	-2.65201e-09	3.89396e-10	-3.76798e-09	2.6142e-09	1.27834e-15
-7.336e-09	5.32471e-09	-2.8919e-09	4.10112e-09	-7.63158e-11	-8.05134e-09	-2.85868e-09	5.528e-09	6.81722e-09	-4.43459e-09	1.41551e-08	3.51844e-09	1.15666e-09	2.00794e-09	3.54213e-09	9.12604e-09	-8.07102e-09	2.04529e-10	-5.67516e-10	-1.17727e-09	-6.35759e-09	-6.3887e-09	-1.90467e-08	-5.51593e-09	-6.61874e-09	6.91564e-09	-2.71495e-09	4.36717e-10	-3.7781e-09	2.61422e-09	1.25263e-15
-7.33635e-09	5.32455e-09	-2.89215e-09	4.10248e-09	-7.62899e-11	-8.05206e-09	-2.78912e-09	5.52536e-09	6.82311e-09	-4.43437e-09	1.41006e-08	3.51344e-09	8.62166e-10	1.99665e-09	3.54216e-09	9.1262e-09	-8.19883e-09	2.21773e-10	-5.36039e-10	-1.17652e-09	-6.36578e-09	-6.38877e-09	-1.90466e-08	-5.51618e-09	-6.61876e-09	6.91557e-09	-2.68918e-09	4.44998e-10	-3.76983e-09	2.61601e-09	1.25207e-15
-7.33903e-09	5.324e-09	-2.89198e-09	4.10338e-09	-7.64153e-11	-8.05149e-09	-2.63977e-09	5.52814e-09	6.82474e-09	-4.43284e-09	1.28171e-08	3.51353e-09	8.53461e-10	2.00539e-09	3.54215e-09	9.12294e-09	-8.41034e-09	1.78234e-09	-5.59867e-10	-1.17014e-09	-6.36734e-09	-6.37824e-09	-1.90466e-08	-5.51621e-09	-6.61881e-09	6.91571e-09	-2.72603e-09	4.48619e-10	-3.76738e-09	2.61721e-09	1.22348e-15
-6.12793e-09	1.6549e-09	-2.89191e-09	4.10264e-09	-7.68939e-11	-8.05146e-09	-2.6656e-09	5.52655e-09	6.8245e-09	-4.43378e-09	1.34165e-08	3.51452e-09	8.59024e-10	2.00198e-09	3.54205e-09	9.12606e-09	-8.41589e-09	1.06853e-09	-5.29659e-10	-1.17276e-09	-6.36666e-09	-6.36312e-09	-1.89958e-08	-4.66425e-09	-6.61879e-09	6.91573e-09	-2.57851e-09	4.3886e-10	-3.77671e-09	2.63866e-09	1.18407e-15
-6.18958e-09	2.35705e-09	-2.51415e-10	4.10207e-09	-7.63043e-11	-8.05164e-09	-2.7028e-09	5.52515e-09	6.82434e-09	-4.43418e-09	1.35309e-08	3.51726e-09	7.76631e-10	1.99749e-09	3.49973e-09	9.1264e-09	-8.66584e-09	1.44058e-09	-5.77472e-10	-1.1496e-09	-6.36992e-09	-6.37337e-09	-1.45904e-08	-5.29713e-09	-6.61879e-09	6.91574e-09	-2.66348e-09	4.44603e-10	-3.7781e-09	2.26367e-09	1.04453e-15
-6.02445e-09	1.99611e-09	-2.40265e-09	4.10235e-09	-7.64084e-11	-8.05154e-09	-2.76029e-09	5.52678e-09	6.82384e-09	-4.43392e-09	1.33602e-08	3.51446e-09	6.40689e-10	2.0079e-09	3.54201e-09	9.12586e-09	-8.41508e-09	7.74359e-10	-5.46511e-10	-1.17203e-09	-6.36665e-09	-6.38178e-09	-1.46477e-08	-5.36902e-09	-6.61879e-09	6.91574e-09	-2.66558e-09	4.40328e-10	-3.7766e-09	2.08758e-09	1.0385e-15
-5.51385e-09	9.60016e-10	-7.1351e-10	4.10208e-09	-7.64634e-11	-8.05158e-09	-2.69457e-09	5.52563e-09	6.82473e-09	-4.43376e-09	1.35232e-08	3.51653e-09	7.80684e-10	1.99781e-09	3.52251e-09	9.12599e-09	-8.62483e-09	8.39749e-10	-5.72593e-10	-1.15678e-09	-6.38072e-09	-6.37254e-09	-1.48151e-08	-3.96864e-09	-6.61879e-09	6.91572e-09	-2.57091e-09	4.41663e-10	-3.77791e-09	2.44762e-09	1.02508e-15
-5.81763e-09	7.94537e-10	-4.96852e-10	4.10197e-09	-7.64771e-11	-8.05158e-09	-2.71687e-09	5.52565e-09	6.82486e-09	-4.43385e-09	1.33334e-08	3.51807e-09	7.65761e-10	1.99776e-09	3.51622e-09	9.12617e-09	-8.55178e-09	9.17566e-10	-5.66012e-10	-1.16103e-09	-6.37864e-09	-6.37554e-09	-1.47183e-08	-4.17611e-09	-6.6188e-09	6.91573e-09	-2.61525e-09	4.44669e-10	-3.77737e-09	2.32383e-09	1.02031e-15
-6.04158e-09	1.20959e-09	-1.49054e-09	4.10189e-09	-7.65725e-11	-8.0753e-09	-2.74297e-09	5.52588e-09	6.82435e-09	-4.46107e-09	1.23863e-08	2.70853e-09	7.15138e-10	2.01243e-09	3.66069e-09	9.12148e-09	-8.47639e-09	-2.62182e-10	-5.5631e-10	-1.15638e-09	-6.32941e-09	-6.37828e-09	-1.45626e-08	-4.94357e-09	-4.10453e-09	6.91659e-09	-2.62192e-09	4.45096e-10	-3.77747e-09	2.4295e-09	9.71427e-16
-5.60492e-09	1.05553e-09	-1.42113e-09	4.1023e-09	-7.65651e-11	-8.06955e-09	-2.7277e-09	5.52592e-09	6.82438e-09	-4.48319e-09	1.24194e-08	2.43836e-09	7.29422e-10	2.00965e-09	3.55848e-09	9.12181e-09	-8.47449e-09	2.32537e-10	-5.55997e-10	-1.1574e-09	-5.09951e-09	-6.3764e-09	-1.45548e-08	-4.81001e-09	-3.97347e-09	6.91605e-09	-2.62103e-09	4.43488e-10	-3.77708e-09	2.41883e-09	9.47742e-16
-5.75578e-09	9.46052e-10	-6.36105e-10	4.10214e-09	-7.64493e-11	-8.05587e-09	-2.72666e-09	5.52621e-09	6.82439e-09	-4.47157e-09	1.25627e-08	2.86175e-09	7.29346e-10	1.98336e-09	3.56787e-09	9.12329e-09	-8.4985e-09	5.17934e-10	-5.58817e-10	-1.15813e-09	-3.31453e-09	-6.37477e-09	-1.46097e-08	-4.67196e-09	-4.09317e-09	6.91602e-09	-2.62218e-09	4.24788e-10	-3.77744e-09	2.40483e-09	9.39874e-16
-5.63833e-09	1.01833e-09	-1.05795e-09	4.14929e-09	-8.81519e-11	-1.79749e-09	-2.73176e-09	5.52582e-09	6.84849e-09	-4.46988e-09	1.25567e-08	2.72146e-09	7.32677e-10	1.99373e-09	3.58643e-09	9.12201e-09	-8.42999e-09	2.81975e-10	-5.55639e-10	-1.15726e-09	-4.19706e-09	-6.37663e-09	-1.17497e-08	-4.63237e-09	-4.48971e-09	6.9195e-09	-2.62098e-09	4.3297e-10	-3.77684e-09	2.41976e-09	8.1074e-16
-5.69171e-09	1.03926e-09	-1.1396e-09	4.1069e-09	-1.04967e-10	-1.81375e-09	-2.72953e-09	5.52691e-09	6.83821e-09	-4.46778e-09	1.24937e-08	2.66471e-09	7.30197e-10	2.00128e-09	3.56442e-09	9.12245e-09	-8.45424e-09	1.6705e-10	-5.55815e-10	-1.15736e-09	-4.00094e-09	-6.37675e-09	-1.19474e-08	-4.62995e-09	-3.96725e-09	6.91735e-09	-2.61922e-09	4.32477e-10	-3.77582e-09	2.42534e-09	8.0809e-16
-5.71104e-09	1.01573e-09	-9.91194e-10	4.12278e-09	-1.22048e-10	-6.95056e-11	-2.72969e-09	5.52607e-09	6.84229e-09	-4.47509e-09	1.2508e-08	2.60296e-09	7.3263e-10	2.0005e-09	3.54961e-09	9.12266e-09	-8.42636e-09	2.87996e-10	-5.55952e-10	-1.15744e-09	-4.06058e-09	-6.37654e-09	-1.19076e-08	-4.63125e-09	-3.95728e-09	6.91839e-09	-2.62122e-09	4.33265e-10	-3.77692e-09	2.42431e-09	8.03914e-16
-5.67471e-09	1.02649e-09	-9.00005e-10	4.13145e-09	-1.18124e-10	-3.34152e-10	-2.73524e-09	5.52624e-09	6.8369e-09	-4.47234e-09	1.25064e-08	2.64158e-09	7.31168e-10	1.99989e-09	3.55613e-09	9.12299e-09	-8.4478e-09	1.94717e-10	-5.56106e-10	-1.15722e-09	-3.81833e-09	-6.37662e-09	-1.19082e-08	-4.62291e-09	-3.962e-09	6.91841e-09	-2.62068e-09	4.33494e-10	-3.77654e-09	2.42872e-09	8.0207e-16
-5.67056e-09	1.01956e-09	-9.82339e-10	4.13003e-09	-1.45992e-10	-5.69025e-10	-2.73441e-09	5.52626e-09	6.83559e-09	-4.47305e-09	1.24831e-08	2.6318e-09	7.31566e-10	1.99874e-09	3.55615e-09	9.1232e-09	-8.43103e-09	2.47196e-10	-5.5604e-10	-1.15734e-09	-3.7374e-09	-6.37663e-09	-1.19164e-08	-4.63301e-09	-3.96009e-09	6.91862e-09	-2.62028e-09	4.36405e-10	-3.7756e-09	2.42411e-09	8.01099e-16
-5.69144e-09	1.02529e-09	-9.28635e-10	4.10226e-09	-1.36116e-10	-2.05055e-10	-2.73413e-09	5.60102e-09	6.83754e-09	-3.82705e-09	1.25127e-08	2.2813e-09	8.30003e-11	1.99981e-09	3.55811e-09	9.12326e-09	-8.56013e-09	2.04707e-10	-5.56712e-10	-1.16135e-09	-2.91138e-09	-6.38022e-09	-1.19041e-08	-4.63064e-09	-3.95765e-09	6.90806e-09	-2.53689e-09	4.96988e-10	-3.77642e-09	2.42622e-09	7.90639e-16
-5.68656e-09	1.02379e-09	-9.30109e-10	4.10569e-09	-1.36002e-10	-1.95445e-10	-2.73418e-09	5.57464e-09	6.83849e-09	-3.83976e-09	1.25115e-08	2.44764e-09	1.87771e-10	1.99782e-09	3.55794e-09	9.12955e-09	-8.47027e-09	2.12731e-10	-5.56854e-10	-1.16712e-09	-3.04701e-09	-6.37979e-09	-1.19049e-08	-4.63131e-09	-3.96668e-09	6.90829e-09	-2.52964e-09	4.67508e-10	-3.77662e-09	2.42557e-09	7.90634e-16
-5.68014e-09	5.96081e-10	-1.0077e-09	2.93361e-09	-1.34572e-10	-4.69367e-10	-2.731e-09	5.54282e-09	6.83797e-09	-4.06486e-09	1.25425e-08	2.35979e-09	5.38528e-10	1.98054e-09	2.18779e-09	8.91665e-09	-8.44373e-09	2.24879e-10	-3.88661e-10	-1.16479e-09	-3.08729e-09	-6.37782e-09	-1.19096e-08	-4.63258e-09	-3.97764e-09	6.87605e-09	-2.55567e-09	4.71409e-10	-3.77678e-09	2.42389e-09	7.71687e-16
-5.68e-09	9.75013e-10	-9.63608e-10	3.82439e-09	-3.53841e-10	-6.76195e-10	-2.73265e-09	5.54503e-09	6.83795e-09	-3.9042e-09	8.61083e-09	2.46259e-09	5.37788e-10	1.99233e-09	1.78116e-09	8.93502e-09	-8.47484e-09	2.34507e-10	-4.33389e-10	-1.16915e-09	-3.17173e-09	-6.37778e-09	-1.19091e-08	-4.63292e-09	-3.97472e-09	6.55931e-09	-1.64387e-09	4.73587e-10	-3.77671e-09	2.42256e-09	6.86383e-16
-5.68071e-09	7.2252e-10	-9.62513e-10	3.66062e-09	-3.80658e-10	-7.43058e-10	-2.73166e-09	5.53577e-09	6.8378e-09	-3.33121e-09	9.1819e-09	2.16103e-09	4.9669e-10	1.99319e-09	1.37956e-09	8.93834e-09	-8.45097e-09	2.75377e-10	-3.61356e-10	-1.17242e-09	-3.1549e-09	-6.37743e-09	-1.19024e-08	-4.63131e-09	-3.9833e-09	6.0429e-09	-1.58587e-09	4.77573e-10	-3.77629e-09	2.4238e-09	6.80772e-16
-5.68118e-09	1.00757e-09	-9.58397e-10	2.8627e-09	-2.76733e-10	-1.39469e-09	-2.72212e-09	5.53743e-09	6.83802e-09	-3.87414e-09	8.39857e-09	2.48635e-09	4.5167e-10	1.98907e-09	1.35615e-09	9.00533e-09	-8.45263e-09	2.30849e-10	-4.92973e-10	-1.17102e-09	-3.19146e-09	-6.3782e-09	-1.19032e-08	-4.63219e-09	-3.98773e-09	6.39157e-09	-1.83012e-09	4.6068e-10	-3.77642e-09	2.42446e-09	6.7566e-16
-5.68186e-09	8.3278e-10	-9.50545e-10	3.35342e-09	-3.55017e-10	-1.09128e-09	-2.72962e-09	5.53795e-09	6.83794e-09	-3.37131e-09	8.17633e-09	2.45679e-09	4.65549e-10	1.99242e-09	1.38397e-09	8.96115e-09	-8.45278e-09	2.6111e-10	-5.13683e-10	-1.17041e-09	-3.15722e-09	-6.3777e-09	-1.19046e-08	-4.63179e-09	-3.98243e-09	6.20407e-09	-1.82911e-09	4.70694e-10	-3.7764e-09	2.42317e-09	6.66996e-16
-5.68612e-09	6.42629e-10	-9.58717e-10	2.85867e-09	-3.41068e-10	-1.1282e-09	-2.72e-09	5.01523e-09	6.83826e-09	-3.15199e-09	8.52177e-09	2.27332e-09	5.04935e-10	1.9994e-09	1.5738e-09	8.69003e-09	-3.21802e-09	2.28331e-10	-4.60343e-10	-1.09631e-09	-3.15481e-09	-6.37783e-09	-1.18949e-08	-4.62693e-09	-3.98678e-09	6.58654e-09	-1.97365e-09	4.41598e-10	-3.77636e-09	2.42141e-09	6.01346e-16
-5.69674e-09	5.33509e-10	-9.57919e-10	2.80003e-09	-3.54217e-10	-1.09804e-09	-2.76336e-09	5.5226e-09	6.61032e-09	-3.08569e-09	8.477e-09	2.45228e-09	4.86414e-10	1.93356e-09	1.63205e-09	8.56927e-09	-3.12143e-09	2.26122e-10	-4.26774e-10	-1.08939e-09	-3.15844e-09	-6.37766e-09	-1.18892e-08	-4.42394e-09	-3.7563e-09	6.54637e-09	-1.88775e-09	4.4462e-10	-3.777e-09	2.39162e-09	5.95573e-16
-5.63989e-09	4.24443e-10	-9.61278e-10	3.01467e-09	-3.74602e-10	-1.01173e-09	-2.79698e-09	4.97257e-09	6.65962e-09	-2.2909e-09	8.5068e-09	2.47636e-09	4.64755e-10	2.00166e-09	1.34811e-09	8.51232e-09	-2.24208e-09	2.2423e-10	-5.97535e-10	-1.16508e-09	-3.1585e-09	-6.37777e-09	-1.19055e-08	-4.63426e-09	-3.88303e-09	6.44622e-09	-1.89514e-09	4.37785e-10	-3.77445e-09	2.37959e-09	5.83296e-16
-5.64523e-09	3.69469e-10	-9.59743e-10	2.97368e-09	-3.50769e-10	-1.00388e-09	-2.77962e-09	4.90188e-09	6.78067e-09	-2.39748e-09	8.42877e-09	2.50171e-09	4.64665e-10	2.00298e-09	1.43126e-09	8.54051e-09	-2.59936e-09	2.28649e-10	-5.45317e-10	-1.1191e-09	-3.15762e-09	-6.3777e-09	-1.19016e-08	-4.60555e-09	-3.74137e-09	6.5235e-09	-1.89621e-09	4.34266e-10	-2.87056e-09	2.39868e-09	5.79094e-16
-5.65701e-09	3.58677e-10	-6.72685e-10	2.9213e-09	-3.9922e-10	-9.87318e-10	-2.75474e-09	5.10302e-09	6.78479e-09	-2.47232e-09	5.05463e-09	2.40853e-09	4.71481e-10	2.03838e-09	7.8492e-10	8.5025e-09	-1.23083e-09	2.19761e-10	-9.93358e-10	-1.12734e-09	-3.15612e-09	-6.16329e-09	-1.18932e-08	-4.20048e-09	-3.31356e-09	5.97636e-09	-1.88633e-09	4.47438e-10	-3.55788e-09	3.55357e-09	5.23264e-16
-5.66128e-09	2.09262e-10	-8.73062e-10	2.91344e-09	-2.91785e-10	-1.02444e-09	-2.74412e-09	5.01916e-09	6.7651e-09	-2.55513e-09	6.08403e-09	2.41168e-09	4.8147e-10	2.01439e-09	1.47537e-09	3.04501e-09	-1.96708e-09	2.16672e-10	-1.12693e-09	-1.1402e-09	-3.15713e-09	-6.30094e-09	-1.09485e-08	-4.33837e-09	-3.66915e-09	6.28837e-09	-1.89062e-09	5.07523e-10	-3.32679e-09	3.05796e-09	4.5817e-16
-5.66996e-09	2.10677e-10	-7.91532e-10	2.91413e-09	-3.63448e-10	-1.01087e-09	-2.73827e-09	4.92221e-09	6.78468e-09	-2.42926e-09	5.51373e-09	2.41689e-09	4.81019e-10	2.03173e-09	1.21185e-09	4.64689e-09	-1.81676e-09	2.17258e-10	-8.94004e-10	-1.1936e-09	-3.15658e-09	-6.25141e-09	-1.11392e-08	-4.18129e-09	-3.56931e-09	4.61964e-09	-1.88969e-09	4.37176e-10	-3.23804e-09	3.43501e-09	4.46097e-16
-5.66461e-09	3.33134e-10	-7.15626e-10	2.84726e-09	-3.42471e-10	-9.67981e-10	-2.74723e-09	4.99898e-09	6.77781e-09	-2.48046e-09	5.6888e-09	2.4133e-09	4.77682e-10	2.02404e-09	1.43568e-09	3.33631e-09	-1.94935e-09	2.19947e-10	-9.13956e-10	-1.14296e-09	-3.15704e-09	-6.27077e-09	-1.08533e-08	-4.39703e-09	-3.51975e-09	5.10956e-09	-1.89142e-09	7.82085e-10	-3.38145e-09	2.50518e-09	4.35006e-16
-5.67109e-09	2.40042e-10	-8.57244e-10	2.85708e-09	-3.50948e-10	-1.02304e-09	-2.64406e-09	5.03487e-09	6.76049e-09	-2.48451e-09	5.635e-09	2.40989e-09	4.79963e-10	2.02062e-09	1.24103e-09	3.81726e-09	-2.17172e-09	2.2708e-10	-9.84492e-10	-1.18807e-09	-3.15685e-09	-6.25678e-09	-1.06176e-08	-4.28249e-09	-3.52106e-09	3.89953e-09	-1.89038e-09	6.13695e-10	-3.2441e-09	2.60638e-09	4.20696e-16
-5.66134e-09	1.82173e-10	-8.50359e-10	2.96021e-09	-3.34019e-10	-1.00841e-09	-2.73637e-09	5.003e-09	6.77738e-09	-2.40295e-09	5.69654e-09	6.99468e-10	4.6472e-10	2.01324e-09	1.46531e-09	3.86964e-09	-1.93651e-09	2.19399e-10	-8.52599e-10	-1.15532e-09	-3.15517e-09	-1.67489e-09	-1.07695e-08	-4.28992e-09	-3.59599e-09	4.48756e-09	-1.88901e-09	5.49747e-10	-3.54279e-09	2.8465e-09	3.91854e-16
-5.64712e-09	2.76184e-10	-8.25978e-10	2.9447e-09	-3.54606e-10	-1.01067e-09	-2.61539e-09	5.02169e-09	2.83067e-09	-2.47879e-09	5.55742e-09	2.3512e-09	4.90356e-10	2.0179e-09	1.37162e-09	3.94326e-09	-1.91103e-09	2.22485e-10	-1.01015e-09	-1.17931e-09	-3.18921e-09	-2.75618e-09	-1.05856e-08	-4.31692e-09	-3.55093e-09	4.3853e-09	-1.88912e-09	6.29881e-10	-3.30898e-09	2.92348e-09	3.56711e-16
-5.65739e-09	2.54261e-10	-8.43148e-10	2.90183e-09	-3.48426e-10	-1.01854e-09	-2.67475e-09	5.01953e-09	2.71618e-09	-2.4549e-09	5.6816e-09	1.64829e-09	4.93066e-10	2.01739e-09	1.34297e-09	3.77653e-09	-1.99055e-09	2.25142e-10	-1.03379e-09	-1.18464e-09	-3.16276e-09	-1.63874e-09	-1.06713e-08	-4.3226e-09	-3.56444e-09	4.53114e-09	-1.88566e-09	5.63445e-10	-3.24928e-09	2.71321e-09	3.50254e-16
-5.64661e-09	2.50564e-10	-8.41806e-10	2.92448e-09	-3.34154e-10	-1.01798e-09	-2.66761e-09	5.00727e-09	2.37585e-09	-2.45252e-09	5.66464e-09	1.61397e-09	4.81651e-10	2.00197e-09	1.34754e-09	3.8732e-09	-1.98439e-09	2.26527e-10	-9.98551e-10	-1.17683e-09	-3.16391e-09	-1.61599e-09	-1.06386e-08	-4.3072e-09	-3.55893e-09	4.3611e-09	-1.88516e-09	5.78918e-10	-3.25457e-09	2.79892e-09	3.46679e-16
-5.64929e-09	2.45117e-10	-8.33026e-10	2.91575e-09	-3.39813e-10	-1.01868e-09	-2.65773e-09	5.00883e-09	2.96022e-09	-2.45451e-09	5.66998e-09	1.76345e-09	4.8284e-10	1.99188e-09	1.36148e-09	3.8627e-09	-2.01841e-09	2.24613e-10	-9.72595e-10	-1.17759e-09	-3.16835e-09	-1.83521e-09	-1.06591e-08	-4.18477e-09	-2.2603e-09	3.37875e-09	-1.88484e-09	5.7498e-10	-3.26128e-09	2.78709e-09	3.35299e-16
-5.65153e-09	2.45139e-10	-8.37036e-10	2.92258e-09	-3.38104e-10	-1.01778e-09	-2.65264e-09	5.00978e-09	2.67718e-09	-2.45531e-09	5.65661e-09	1.55439e-09	4.82429e-10	1.99846e-09	1.35467e-09	3.88007e-09	-1.9966e-09	2.25786e-10	-9.91301e-10	-1.17873e-09	-3.16626e-09	-1.8616e-09	-1.06759e-08	-4.22008e-09	-2.62704e-09	3.07617e-09	-1.88501e-09	5.75057e-10	-3.26124e-09	2.77517e-09	3.33522e-16
-5.65065e-09	2.36903e-10	-8.38424e-10	2.92607e-09	-3.39139e-10	-1.01768e-09	-2.65934e-09	5.00594e-09	2.64309e-09	-2.43949e-09	5.66046e-09	1.60347e-09	4.83832e-10	2.00889e-09	1.35511e-09	3.85712e-09	-1.98519e-09	2.29136e-10	-9.55928e-10	-1.17608e-09	-3.16548e-09	-1.78006e-09	-1.0657e-08	-4.26797e-09	-2.56608e-09	3.31381e-09	-1.88497e-09	5.71055e-10	-3.0742e-09	2.77113e-09	3.32908e-16
-5.64991e-09	2.41533e-10	-8.38087e-10	2.91696e-09	-3.4031e-10	-1.01706e-09	-2.65987e-09	5.00495e-09	2.46961e-09	-2.45555e-09	5.66877e-09	1.72464e-09	4.82849e-10	2.00495e-09	1.35483e-09	3.89722e-09	-1.98925e-09	2.37585e-10	-9.33513e-10	-1.17754e-09	-3.16593e-09	-1.70241e-09	-1.06602e-08	-4.2367e-09	-2.35277e-09	3.16567e-09	-1.88492e-09	5.69576e-10	-3.25369e-09	2.77728e-09	3.31496e-16
-5.64336e-09	2.54177e-10	-8.35358e-10	2.92697e-09	-3.39733e-10	-1.01866e-09	-1.05368e-09	5.00773e-09	2.66884e-09	-2.03684e-09	5.65653e-09	1.60869e-09	4.83912e-10	2.00335e-09	1.3572e-09	3.80287e-09	-1.99312e-09	2.36948e-10	-9.42567e-10	-1.17872e-09	-3.16629e-09	-1.78586e-09	-1.06578e-08	-4.24761e-09	-2.45874e-09	3.14237e-09	-1.88621e-09	5.7353e-10	-3.07828e-09	2.78212e-09	3.23099e-16
-5.64681e-09	2.43385e-10	-8.07537e-10	2.92604e-09	-3.39752e-10	-1.01813e-09	-1.22056e-09	5.00805e-09	2.59517e-09	-2.14419e-09	5.65923e-09	1.62224e-09	4.84064e-10	2.00333e-09	1.35671e-09	3.82368e-09	-1.99466e-09	2.37561e-10	-9.43679e-10	-1.17807e-09	-3.16646e-09	-1.78835e-09	-1.06578e-08	-4.24458e-09	-2.44946e-09	3.17391e-09	-1.88585e-09	5.72304e-10	-3.08326e-09	1.93497e-09	3.19934e-16
-5.64701e-09	2.54526e-10	-6.24306e-10	2.93102e-09	-3.40233e-10	-1.01825e-09	-1.23861e-09	5.0077e-09	2.59254e-09	-2.0459e-09	5.65843e-09	1.67986e-09	4.84144e-10	2.0028e-09	1.35774e-09	3.82112e-09	-1.99085e-09	2.41689e-10	-9.3925e-10	-1.17861e-09	-3.16618e-09	-1.7977e-09	-1.06566e-08	-4.24551e-09	-2.44515e-09	3.18634e-09	-1.88679e-09	5.73159e-10	-3.09905e-09	1.70015e-09	3.18786e-16
-4.95653e-09	2.54041e-10	-8.15484e-10	2.92455e-09	-3.39899e-10	-1.0067e-09	-1.21615e-09	4.98114e-09	2.6246e-09	-2.13759e-09	5.65821e-09	1.62427e-09	4.84716e-10	2.00535e-09	1.35799e-09	3.82629e-09	-1.99361e-09	2.54582e-10	-9.38958e-10	-1.17684e-09	-3.16679e-09	-1.79396e-09	-1.06559e-08	-4.2699e-09	-2.44088e-09	3.19069e-09	-1.88657e-09	5.73673e-10	-3.10045e-09	2.04154e-09	3.13263e-16
-4.1924e-09	2.48423e-10	-7.67336e-10	2.93249e-09	-3.39791e-10	-9.91544e-10	-1.23369e-09	2.49581e-09	2.72233e-09	-2.10367e-09	5.65806e-09	1.63044e-09	4.84178e-10	2.00442e-09	1.358e-09	3.82082e-09	-1.9914e-09	2.42008e-10	-1.42886e-10	-1.17742e-09	-3.16626e-09	-1.7888e-09	-1.06552e-08	-4.37784e-09	-2.44926e-09	3.24994e-09	-1.88821e-09	5.72185e-10	-3.1494e-09	1.7733e-09	2.8775e-16
-4.35185e-09	2.51551e-10	-7.43853e-10	2.92577e-09	-3.39988e-10	-8.19245e-10	-1.25458e-09	1.76383e-09	2.70212e-09	-2.08268e-09	5.65846e-09	1.63521e-09	4.83298e-10	1.85764e-09	1.35771e-09	3.82544e-09	-1.99053e-09	2.5267e-10	-4.22248e-10	-1.1776e-09	-3.16559e-09	-1.79187e-09	-1.06566e-08	-4.3439e-09	-2.4473e-09	4.12665e-10	-1.87602e-09	5.72527e-10	-3.0658e-09	1.9517e-09	2.74549e-16
-4.58708e-09	2.50813e-10	-6.91115e-10	2.92547e-09	-3.41574e-10	-8.82145e-10	-1.28296e-09	2.14691e-09	2.65423e-09	-2.07592e-09	4.25871e-09	1.63893e-09	6.7464e-10	9.77003e-10	1.35775e-09	3.81342e-09	-1.99085e-09	2.46892e-10	-7.33928e-10	-1.17748e-09	-3.14048e-09	-1.79416e-09	-1.06564e-08	-4.33647e-09	-2.44684e-09	2.01756e-09	-1.87803e-09	5.73217e-10	-3.08873e-09	1.72188e-09	2.65075e-16
-4.46374e-09	2.40521e-10	-7.02839e-10	2.91351e-09	-3.41969e-10	-9.71899e-10	-1.24215e-09	2.14841e-09	2.66569e-09	-2.07955e-09	4.34824e-09	1.63952e-09	5.67068e-10	1.10055e-09	1.35742e-09	3.75912e-09	-1.99189e-09	2.46722e-10	-4.69117e-10	-1.17745e-09	-3.12537e-09	-1.79379e-09	-1.06563e-08	-4.34096e-09	-2.46868e-09	9.14267e-10	-1.83541e-09	5.73182e-10	-3.08318e-09	1.47085e-09	2.60035e-16
-4.44978e-09	2.12986e-10	-7.367e-10	2.92487e-09	-3.42203e-10	-9.45917e-10	-1.23377e-09	1.88935e-09	2.67958e-09	-2.0933e-09	4.07422e-09	1.63679e-09	6.73596e-10	9.68254e-10	1.35752e-09	3.79228e-09	-1.99131e-09	2.46775e-10	-6.41479e-10	-1.17703e-09	-3.11202e-09	-1.79343e-09	-1.06564e-08	-4.31768e-09	-2.46665e-09	1.0492e-09	-1.87354e-09	5.73305e-10	-3.04629e-09	1.36693e-09	2.566e-16
-4.45392e-09	2.25645e-10	-7.21611e-10	2.91946e-09	-3.41761e-10	-9.39129e-10	-1.25212e-09	2.16355e-09	2.6743e-09	-2.08923e-09	4.07674e-09	1.63595e-09	5.87016e-10	1.00452e-09	1.35752e-09	3.78431e-09	-1.9914e-09	2.4814e-10	-6.77693e-10	-1.1776e-09	-3.12977e-09	-1.79263e-09	-1.06564e-08	-4.32915e-09	-2.16709e-09	5.87315e-10	-1.87784e-09	5.74303e-10	-3.0645e-09	1.43397e-09	2.56037e-16
-1.47276e-09	2.30165e-10	-7.24781e-10	2.94418e-09	-3.42e-10	-1.06935e-09	-1.23495e-09	2.19527e-09	2.67433e-09	-2.07127e-09	4.04735e-09	1.63728e-09	7.84288e-10	1.01298e-09	1.35816e-09	3.77701e-09	-1.98017e-09	2.85078e-10	-5.91406e-10	-1.17748e-09	-3.12322e-09	-1.79301e-09	-1.0615e-08	-4.31161e-09	-2.46371e-09	9.32028e-10	-7.92307e-10	5.73318e-10	-3.06853e-09	1.39523e-09	2.36509e-16
-1.49833e-09	2.23417e-10	-7.21739e-10	2.94258e-09	-3.41976e-10	-9.89133e-10	-1.23564e-09	2.18478e-09	2.67522e-09	-2.08499e-09	4.04765e-09	1.63734e-09	6.67081e-10	1.0132e-09	1.35782e-09	3.78399e-09	-1.96335e-09	2.6596e-10	-6.06857e-10	-1.17751e-09	-3.12514e-09	-1.79268e-09	-1.06165e-08	-4.31299e-09	-2.38161e-09	9.45069e-10	-7.21148e-10	5.73398e-10	-3.06226e-09	1.40717e-09	2.35816e-16
-9.40675e-10	2.2611e-10	-7.21577e-10	2.93312e-09	-3.4186e-10	-9.68535e-10	-1.22346e-09	2.1487e-09	2.67283e-09	-2.05529e-09	4.06478e-09	1.63705e-09	7.2137e-10	9.94235e-10	4.91339e-10	3.79206e-09	-1.97654e-09	2.87824e-10	-6.41523e-10	-1.18058e-09	-3.12847e-09	-1.79271e-09	-1.0613e-08	-4.32065e-09	-2.30449e-09	9.2789e-10	-9.51563e-10	5.74438e-10	-3.05919e-09	1.43851e-09	2.32864e-16
-1.39903e-09	2.22645e-10	-5.37396e-10	2.89997e-09	-3.4288e-10	-9.7754e-10	-1.24386e-09	2.15177e-09	2.67522e-09	-2.0931e-09	1.43336e-09	1.6367e-09	5.83408e-10	9.94224e-10	1.35907e-09	3.27821e-09	-1.73412e-09	5.94047e-10	-6.52104e-10	-1.17263e-09	1.38254e-10	-1.70227e-09	-1.05397e-08	-4.32702e-09	-2.29836e-09	9.59249e-10	-1.43244e-09	5.73582e-10	-3.05954e-09	1.42584e-09	2.06012e-16
-1.11531e-09	2.25068e-10	-4.47197e-10	2.92726e-09	-3.4258e-10	-9.79112e-10	-1.24058e-09	2.14828e-09	2.6734e-09	-2.08022e-09	1.87263e-09	1.63682e-09	6.33761e-10	9.95434e-10	1.16087e-09	2.97733e-09	-1.86267e-09	5.4393e-10	-6.41712e-10	-1.15246e-09	4.5289e-11	-1.75805e-09	-1.05612e-08	-4.31878e-09	-2.31448e-09	9.48813e-10	-1.13929e-09	5.73798e-10	-3.05973e-09	1.43117e-09	2.04641e-16
-1.22223e-09	2.26619e-10	-6.73891e-10	2.91381e-09	-3.43421e-10	-9.66404e-10	-1.24262e-09	2.1515e-09	2.46975e-09	-2.07195e-09	1.54462e-09	1.62622e-09	6.45318e-10	1.02149e-09	1.02021e-09	3.46751e-09	-1.85856e-09	3.09147e-10	-6.44437e-10	-1.17016e-09	-8.06898e-10	-1.75855e-09	-1.05875e-08	-1.32233e-09	-2.30534e-09	9.48618e-10	-1.38176e-09	5.70482e-10	-3.05987e-09	1.42382e-09	1.90424e-16
-1.25162e-09	2.26743e-10	-6.69779e-10	2.91382e-09	-3.43339e-10	-9.64682e-10	-1.24226e-09	2.15099e-09	2.49234e-09	-2.07236e-09	1.54664e-09	1.63213e-09	6.06915e-10	1.01652e-09	1.05603e-09	3.40614e-09	-1.86348e-09	3.57331e-10	-6.36081e-10	-1.1702e-09	-6.04149e-10	-1.75765e-09	-1.05739e-08	-1.33754e-09	-2.30467e-09	9.5913e-10	-1.38219e-09	5.70815e-10	-3.05938e-09	1.42385e-09	1.89736e-16
-1.32501e-09	2.26419e-10	-3.17111e-10	2.90909e-09	-3.43035e-10	-1.04092e-09	-1.24139e-09	2.1423e-09	2.54004e-09	-2.07307e-09	1.52996e-09	1.63303e-09	6.3723e-10	1.01536e-09	1.00771e-09	2.93434e-09	-1.86319e-09	3.83386e-10	-6.44821e-10	-1.16924e-09	-8.19758e-10	-1.7321e-09	-1.05716e-08	-1.78288e-09	-2.30976e-09	9.46474e-10	-1.34397e-09	5.71311e-10	-3.06e-09	1.4253e-09	1.88291e-16
-1.29015e-09	2.25267e-10	-3.09676e-10	2.91046e-09	-3.42905e-10	-1.00673e-09	-1.24163e-09	2.14718e-09	2.55099e-09	-2.07172e-09	1.67609e-09	1.63282e-09	6.08713e-10	1.0152e-09	1.03514e-09	2.92319e-09	-1.86414e-09	3.81554e-10	-6.4015e-10	-1.17009e-09	-6.08376e-10	-1.72975e-09	-1.0571e-08	-1.59032e-09	-2.31198e-09	9.49747e-10	-1.33051e-09	5.72173e-10	-3.05973e-09	1.42525e-09	1.87634e-16
-1.27553e-09	2.25581e-10	-5.29641e-10	2.92141e-09	-3.55369e-10	-1.02613e-09	-1.24015e-09	2.14655e-09	2.52873e-09	-2.07614e-09	1.66052e-09	1.6332e-09	6.19879e-10	1.01866e-09	1.25521e-09	3.04931e-09	-1.85683e-09	4.23317e-10	-6.42789e-10	-1.16813e-09	-7.34061e-10	-1.73526e-09	-8.89023e-09	-1.68567e-09	-2.30967e-09	9.52769e-10	-1.44101e-09	5.7204e-10	-3.09297e-09	1.42381e-09	1.57315e-16
-1.30031e-09	2.25607e-10	-4.55012e-10	2.92861e-09	-3.61644e-10	-1.01674e-09	-1.08878e-09	2.14432e-09	2.53455e-09	-2.06387e-09	1.62794e-09	1.62467e-09	6.26996e-10	1.01256e-09	1.49478e-09	2.04432e-09	-1.85666e-09	3.83676e-10	-6.42586e-10	-1.16457e-09	-7.03641e-10	-1.73372e-09	-8.18944e-09	-1.68244e-09	-2.31105e-09	9.87438e-10	-1.35292e-09	5.72325e-10	-3.13479e-09	1.41858e-09	1.40354e-16
-1.31081e-09	2.26011e-10	-4.7554e-10	2.15743e-09	-3.70432e-10	-1.17994e-09	-8.81222e-10	2.14649e-09	2.5249e-09	-2.06375e-09	1.16973e-09	1.62705e-09	6.29503e-10	1.02623e-09	1.43844e-09	2.2695e-09	-1.8608e-09	3.94843e-10	-6.43037e-10	-1.14396e-09	-5.80024e-10	-1.73695e-09	-8.38736e-09	-1.74843e-09	-2.31304e-09	9.76859e-10	-1.38143e-09	5.72045e-10	-3.12592e-09	1.41715e-09	1.39301e-16
-1.28741e-09	2.26338e-10	-4.5493e-10	2.46435e-09	-3.61449e-10	-7.47288e-10	-8.1216e-10	2.43507e-09	2.53054e-09	-2.06686e-09	1.10903e-09	1.79475e-09	4.12522e-10	1.02093e-09	1.2245e-09	2.16408e-09	-1.86583e-09	3.09229e-10	-6.58914e-10	-9.93694e-10	-4.41229e-10	-1.73301e-09	-6.71807e-09	-1.58617e-09	-2.30962e-09	9.72479e-10	-1.3763e-09	5.72336e-10	-3.12766e-09	1.4207e-09	1.13936e-16
-1.28838e-09	2.26306e-10	-4.6338e-10	2.46357e-09	-3.61655e-10	-7.60292e-10	-8.89225e-10	2.24766e-09	2.53049e-09	-2.06725e-09	1.10697e-09	1.74901e-09	4.14989e-10	1.02295e-09	1.22095e-09	2.1839e-09	-1.86489e-09	3.09705e-10	-6.57692e-10	-1.01901e-09	-4.37856e-10	-1.73448e-09	-6.71853e-09	-1.60355e-09	-2.30966e-09	9.72313e-10	-1.37735e-09	5.72323e-10	-3.1275e-09	1.42056e-09	1.13245e-16
-1.29229e-09	2.26295e-10	-4.60109e-10	2.43074e-09	-3.59368e-10	-1.03543e-09	-8.45195e-10	1.35231e-09	2.52909e-09	-2.07024e-09	1.30235e-09	1.67912e-09	5.05984e-10	1.02191e-09	1.16064e-09	2.09548e-09	-1.86073e-09	3.76635e-10	-6.65721e-10	-1.05722e-09	-5.1281e-10	-1.73646e-09	-6.75383e-09	-1.55653e-09	-2.31006e-09	9.66394e-10	-1.37492e-09	5.86816e-10	-3.11506e-09	1.42073e-09	1.10529e-16
-1.30185e-09	2.26176e-10	-4.5743e-10	2.43532e-09	-3.57192e-10	-8.85895e-10	-8.47487e-10	1.17911e-09	2.52953e-09	-2.06999e-09	1.15915e-09	1.67696e-09	4.92398e-10	1.02337e-09	1.22051e-09	2.08356e-09	-1.85988e-09	3.51468e-10	-6.60579e-10	-1.08805e-09	-5.75446e-10	-1.73498e-09	-6.79288e-09	-1.5654e-09	-2.30996e-09	9.69143e-10	-1.37039e-09	5.78852e-10	-3.11827e-09	1.42117e-09	1.10236e-16
-1.30028e-09	2.26218e-10	-4.58354e-10	9.09202e-10	-3.56818e-10	-8.1427e-10	-8.57411e-10	1.19446e-09	2.52884e-09	-2.07001e-09	1.20794e-09	1.69273e-09	4.85672e-10	1.02264e-09	1.21297e-09	2.08215e-09	-1.87236e-09	3.48014e-10	-6.61765e-10	-1.08625e-09	-5.0092e-10	-1.73544e-09	-6.74858e-09	-1.55345e-09	-2.30988e-09	9.71596e-10	-1.37377e-09	5.76825e-10	-3.11803e-09	1.42088e-09	1.04528e-16
-1.29935e-09	2.26228e-10	-4.62126e-10	6.66406e-10	-3.57114e-10	-7.66692e-10	-8.65932e-10	6.49726e-10	2.52892e-09	-1.71508e-09	1.2027e-09	1.68767e-09	5.0932e-10	1.02356e-09	1.25008e-09	2.10654e-09	-1.78306e-09	4.13221e-10	-6.60859e-10	-9.2076e-10	-5.23823e-10	-1.73655e-09	-6.76833e-09	-1.57858e-09	-2.30988e-09	9.65741e-10	-1.37327e-09	5.80369e-10	-3.11886e-09	1.43091e-09	1.01716e-16
-1.11174e-09	2.26122e-10	-4.60382e-10	6.6932e-10	-3.5797e-10	-7.2542e-10	-8.54536e-10	6.80599e-10	2.52885e-09	-1.46231e-09	1.1967e-09	1.68894e-09	4.84262e-10	1.02587e-09	1.24033e-09	2.09601e-09	-1.75722e-09	3.5755e-10	-6.60178e-10	-1.01784e-09	-5.24307e-10	-1.73682e-09	-6.77641e-09	-1.57548e-09	-2.3111e-09	9.67435e-10	-1.37089e-09	5.78302e-10	-3.11833e-09	1.42164e-09	1.00448e-16
-9.09278e-10	2.26212e-10	-4.60188e-10	7.13713e-10	-3.60219e-10	-6.02521e-10	-8.54201e-10	6.19229e-10	2.52892e-09	-1.535e-09	1.19329e-09	1.68064e-09	4.87376e-10	1.02307e-09	1.26605e-09	2.10591e-09	-1.73112e-09	3.62208e-10	-6.60597e-10	-1.07027e-09	-5.20307e-10	-1.73736e-09	-6.77855e-09	-1.5748e-09	-2.3102e-09	9.67123e-10	-1.37006e-09	5.77134e-10	-3.12153e-09	1.42223e-09	1.00204e-16
-7.02531e-10	9.29369e-11	-4.60064e-10	7.54293e-10	-3.76734e-10	-3.31496e-10	-8.52863e-10	7.82361e-10	2.52314e-09	-1.57161e-09	1.19591e-09	1.68469e-09	4.93535e-10	1.02267e-09	1.23681e-09	2.10098e-09	-1.76736e-09	3.70905e-10	-6.59343e-10	-7.57996e-10	-5.18366e-10	-1.7395e-09	-6.77454e-09	-1.57575e-09	-2.30975e-09	1.02845e-09	-1.37346e-09	5.77768e-10	-3.05786e-09	1.42399e-09	9.91454e-17
-7.22768e-10	2.1504e-10	-4.60198e-10	7.66351e-10	-3.61592e-10	-4.84408e-10	-8.57123e-10	5.87172e-10	1.71968e-09	-1.45116e-09	1.18945e-09	1.68678e-09	4.85443e-10	1.02283e-09	1.24339e-09	2.13683e-09	-1.75982e-09	3.72942e-10	-6.59218e-10	-8.97552e-10	-5.16735e-10	-1.74286e-09	-6.78256e-09	-1.11268e-09	-2.30892e-09	9.79417e-10	-1.37976e-09	5.7915e-10	-3.11306e-09	1.42304e-09	9.47973e-17
-6.81503e-10	1.99687e-10	-4.59658e-10	8.18253e-10	-3.66351e-10	-4.27556e-10	-8.56084e-10	5.96409e-10	1.47338e-09	-1.50816e-09	1.18669e-09	1.68562e-09	4.91071e-10	1.02283e-09	1.24975e-09	2.15081e-09	-1.76208e-09	3.67609e-10	-6.58614e-10	-1.01751e-09	-5.17458e-10	-1.76942e-09	-6.79459e-09	-4.66096e-10	-2.30969e-09	9.93814e-10	-1.37031e-09	5.78088e-10	-3.10183e-09	1.42387e-09	9.36353e-17
-6.49116e-10	1.73577e-10	-4.60073e-10	7.7821e-10	-3.68643e-10	-4.26133e-10	-8.58223e-10	6.03255e-10	1.64178e-09	-1.38146e-09	1.19122e-09	1.6853e-09	4.00554e-10	1.02294e-09	1.24212e-09	2.16127e-09	-1.75723e-09	3.71161e-10	-6.58931e-10	-8.93166e-10	-5.04196e-10	-1.74954e-09	-6.77852e-09	-6.14533e-10	-2.30941e-09	9.82734e-10	-1.37515e-09	5.77889e-10	-3.08398e-09	1.42315e-09	9.31297e-17
-7.01237e-10	2.23493e-10	-4.59987e-10	4.97366e-10	-3.70643e-10	-4.38193e-10	-8.31782e-10	6.01993e-10	1.61404e-09	-1.4426e-09	5.14079e-10	1.68584e-09	4.81426e-10	1.02295e-09	1.26264e-09	2.14702e-09	-1.49705e-09	3.95977e-10	-6.59121e-10	-9.69029e-10	-5.01483e-10	-1.76021e-09	-6.78954e-09	-7.10289e-10	-2.30802e-09	9.82324e-10	-1.37137e-09	5.78251e-10	-3.06972e-09	1.43222e-09	9.1364e-17
-6.83026e-10	2.0985e-10	-4.59821e-10	6.2669e-10	-3.85317e-10	-4.31296e-10	-8.51242e-10	6.03962e-10	1.58483e-09	-1.04755e-09	1.13388e-09	1.68584e-09	4.86203e-10	1.02286e-09	1.27358e-09	2.14094e-09	-1.34014e-09	4.00019e-10	-6.59134e-10	-9.52917e-10	-4.92562e-10	-1.75741e-09	-6.79766e-09	-6.76799e-10	-2.30888e-09	9.84687e-10	-1.37198e-09	5.78145e-10	-3.05941e-09	1.43112e-09	9.09848e-17
-7.04864e-10	2.16955e-10	-5.93022e-10	5.01797e-10	-3.73849e-10	-4.30875e-10	-8.46521e-10	5.97763e-10	1.61172e-09	-6.16792e-10	8.32288e-10	1.68984e-09	4.80386e-10	1.02296e-09	1.26521e-09	2.13914e-09	-1.50368e-09	3.94686e-10	-6.58635e-10	-9.15765e-10	-4.76039e-10	-1.7595e-09	-5.84287e-09	-6.8104e-10	-1.4538e-10	9.86577e-10	-1.37158e-09	5.78039e-10	-2.96424e-09	1.45712e-09	7.22614e-17
-7.04864e-10	2.16955e-10	-5.93022e-10	5.01797e-10	-3.73849e-10	-4.30875e-10	-8.46521e-10	5.97763e-10	1.61172e-09	-6.16792e-10	8.32288e-10	1.68984e-09	4.80386e-10	1.02296e-09	1.26521e-09	2.13914e-09	-1.50368e-09	3.94686e-10	-6.58635e-10	-9.15765e-10	-4.76039e-10	-1.7595e-09	-5.84287e-09	-6.8104e-10	-1.4538e-10	9.86577e-10	-1.37158e-09	5.78039e-10	-2.96424e-09	1.45712e-09	7.22614e-17
-7.10492e-10	2.12833e-10	-6.21893e-10	5.30355e-10	-3.73166e-10	-4.28586e-10	-8.47228e-10	6.04676e-10	1.59442e-09	-8.36226e-10	8.16068e-10	1.71743e-09	4.68916e-10	1.02296e-09	1.266e-09	2.13669e-09	-1.48688e-09	3.82248e-10	-6.4739e-10	-9.13703e-10	-5.00055e-10	-9.01353e-10	-5.79496e-09	-6.40992e-10	-1.81369e-10	9.78913e-10	-1.37106e-09	5.77832e-10	-2.99144e-09	1.53926e-09	7.01047e-17
-6.99871e-10	2.13182e-10	-6.29963e-10	5.40728e-10	-3.73703e-10	-4.28738e-10	-8.47177e-10	6.07047e-10	1.59924e-09	-6.63815e-10	8.19541e-10	1.69762e-09	4.7866e-10	9.86607e-10	1.26543e-09	2.13595e-09	-1.49447e-09	3.93381e-10	-6.2184e-10	-9.01258e-10	-4.93087e-10	-3.91487e-10	-5.85458e-09	-6.66531e-10	-1.83969e-10	9.85044e-10	-1.37036e-09	5.79361e-10	-3.01023e-09	1.50915e-09	6.98127e-17
-7.04718e-10	2.11949e-10	-6.3464e-10	5.20848e-10	-3.73724e-10	-4.28869e-10	-8.47414e-10	6.05264e-10	1.59727e-09	-7.55495e-10	8.305e-10	1.70037e-09	4.7531e-10	6.81374e-10	1.26465e-09	2.13654e-09	-1.47211e-09	3.86519e-10	-6.43043e-10	-9.11193e-10	-4.9395e-10	-5.21282e-10	-5.81452e-09	-6.56648e-10	-1.73183e-10	9.80205e-10	-1.37068e-09	5.81978e-10	-2.99475e-09	1.51622e-09	6.89726e-17
-7.04518e-10	2.11801e-10	-6.13732e-10	5.24675e-10	-3.73584e-10	-4.2862e-10	-8.47344e-10	6.07968e-10	1.59742e-09	-7.81399e-10	8.21996e-10	1.70139e-09	4.74541e-10	5.44435e-10	1.26507e-09	2.13681e-09	-1.45921e-09	3.90844e-10	-6.34844e-10	-9.08167e-10	-4.9359e-10	-5.61625e-10	-5.81309e-09	-6.60336e-10	-1.92393e-10	9.80554e-10	-1.37104e-09	5.84106e-10	-2.99727e-09	1.5018e-09	6.87802e-17
-7.02044e-10	2.11833e-10	-6.27178e-10	5.24426e-10	-3.73881e-10	-4.28495e-10	-8.47462e-10	6.08883e-10	1.59728e-09	-7.98793e-10	8.23479e-10	1.69838e-09	4.73785e-10	4.83024e-10	1.26514e-09	2.13659e-09	-1.46518e-09	3.91329e-10	-6.3347e-10	-9.06706e-10	-4.93205e-10	-5.44077e-10	-5.81325e-09	-6.59006e-10	-1.95235e-10	3.74594e-10	-1.37099e-09	5.89638e-10	-2.9976e-09	1.50362e-09	6.79367e-17
-6.99308e-10	2.10611e-10	-6.31025e-10	5.25606e-10	-3.73918e-10	-4.24469e-10	-8.47274e-10	6.08122e-10	1.59725e-09	-7.82361e-10	8.22878e-10	1.6976e-09	4.73367e-10	5.45107e-10	1.26536e-09	1.18869e-09	-1.46149e-09	3.90533e-10	-6.37507e-10	-9.09554e-10	-4.94727e-10	-5.38934e-10	-5.8293e-09	-6.60451e-10	-2.14939e-10	3.82527e-10	-1.37098e-09	2.12791e-10	-2.99251e-09	1.48443e-09	6.46235e-17
-6.39241e-10	1.99853e-10	-5.51022e-10	5.2552e-10	-3.74734e-10	-4.28944e-10	-8.47014e-10	6.07871e-10	1.60054e-09	-7.71503e-10	8.23739e-10	1.69814e-09	4.72875e-10	5.10094e-10	1.26538e-09	8.83824e-10	-1.46477e-09	3.91487e-10	-6.36465e-10	-9.09368e-10	-5.01142e-10	-5.5405e-10	-5.8254e-09	-6.60855e-10	-2.07302e-10	5.98092e-10	-1.37094e-09	3.74136e-10	-2.99559e-09	1.48901e-09	6.40969e-17
-6.9426e-10	2.10623e-10	-6.28056e-10	5.25043e-10	-3.74276e-10	-4.15543e-10	-8.47204e-10	6.07814e-10	1.6038e-09	-7.68808e-10	8.2586e-10	1.6977e-09	4.73543e-10	5.29546e-10	1.26541e-09	9.57351e-10	-1.46628e-09	3.91134e-10	-6.35878e-10	-9.08068e-10	-4.93678e-10	-5.09242e-10	-5.82143e-09	-6.61686e-10	-1.91385e-10	4.83329e-10	-1.37081e-09	4.42907e-10	-2.99579e-09	1.32925e-09	6.37953e-17
-6.93077e-10	2.0244e-10	-6.13735e-10	4.11296e-10	-3.74421e-10	-3.51668e-10	-8.46419e-10	6.07583e-10	1.60283e-09	-4.88633e-10	8.24457e-10	1.69819e-09	4.73341e-10	5.4191e-10	1.26545e-09	1.01041e-09	-1.46562e-09	3.94262e-10	-6.35395e-10	-9.08184e-10	-4.99224e-10	-5.32487e-10	-5.82183e-09	-6.61217e-10	-1.98112e-10	4.82509e-10	-1.37089e-09	3.56866e-10	-2.99561e-09	1.34864e-09	6.3395e-17
-6.96423e-10	2.11566e-10	-6.14953e-10	4.22792e-10	-3.77018e-10	-3.36758e-10	-8.47124e-10	6.08058e-10	1.60263e-09	-3.65526e-10	8.13191e-10	1.69733e-09	4.73602e-10	5.3139e-10	1.26563e-09	4.4485e-10	-1.46649e-09	4.13221e-10	-6.34896e-10	-9.09801e-10	-4.93511e-10	-5.31267e-10	-5.82399e-09	-6.61626e-10	-1.90034e-10	4.70397e-10	-1.30897e-09	3.905e-10	-2.99562e-09	1.0978e-09	6.17169e-17
-6.96423e-10	2.11566e-10	-6.14953e-10	4.22792e-10	-3.77018e-10	-3.36758e-10	-8.47124e-10	6.08058e-10	1.60263e-09	-3.65526e-10	8.13191e-10	1.69733e-09	4.73602e-10	5.3139e-10	1.26563e-09	4.4485e-10	-1.46649e-09	4.13221e-10	-6.34896e-10	-9.09801e-10	-4.93511e-10	-5.31267e-10	-5.82399e-09	-6.61626e-10	-1.90034e-10	4.70397e-10	-1.30897e-09	3.905e-10	-2.99562e-09	1.0978e-09	6.17169e-17
-6.951e-10	2.10507e-10	-6.084e-10	4.52077e-10	-3.75271e-10	-3.4639e-10	-8.46452e-10	6.0797e-10	1.60337e-09	-4.05134e-10	8.25028e-10	1.69358e-09	4.73504e-10	5.29351e-10	9.39269e-10	4.30384e-10	-1.44623e-09	3.8851e-10	-6.35093e-10	-9.09475e-10	-4.94753e-10	-3.95759e-10	-5.82375e-09	-6.61581e-10	-1.86471e-10	4.54703e-10	-1.3333e-09	3.76751e-10	-2.99562e-09	1.18245e-09	6.10659e-17
-7.02434e-10	2.09225e-10	-5.99002e-10	3.77931e-10	-3.75347e-10	-3.46081e-10	-8.46708e-10	6.08823e-10	1.59799e-09	-4.49347e-10	8.05002e-10	1.69218e-09	4.73532e-10	5.29677e-10	8.9535e-10	4.71791e-10	-1.45212e-09	4.03037e-10	-6.3585e-10	-9.11421e-10	-4.95839e-10	-5.27644e-10	-5.82413e-09	-6.61637e-10	-1.91156e-10	4.4862e-10	-1.32985e-09	3.55703e-10	-2.99569e-09	1.11061e-09	6.09121e-17
-6.99099e-10	2.02303e-10	-6.0052e-10	4.06313e-10	-3.75358e-10	-3.50675e-10	-8.50995e-10	5.65204e-10	1.60009e-09	-4.49356e-10	8.2081e-10	6.87658e-10	4.73539e-10	5.30995e-10	9.10434e-10	4.60938e-10	-1.46254e-09	4.05858e-10	-6.36e-10	-8.73842e-10	-4.94538e-10	-4.72125e-10	-5.82415e-09	-6.61826e-10	-1.85791e-10	4.54289e-10	-1.33361e-09	3.47334e-10	-2.99565e-09	1.12043e-09	5.84867e-17
-6.97788e-10	2.09763e-10	-5.95342e-10	4.17135e-10	-3.75499e-10	-3.49444e-10	-8.49919e-10	4.41517e-10	1.60168e-09	-4.42735e-10	7.81518e-10	7.81016e-10	4.73632e-10	5.30104e-10	9.83426e-10	3.18606e-10	-1.45988e-09	3.98569e-10	-6.32705e-10	-8.98942e-10	-4.52361e-10	-3.72216e-10	-5.82382e-09	-6.6206e-10	-1.88453e-10	4.50319e-10	-1.33582e-09	3.72194e-10	-2.99572e-09	1.08147e-09	5.82979e-17
-6.98628e-10	7.89936e-11	-6.07314e-10	4.30698e-10	-1.78904e-10	-3.28705e-10	-8.9669e-10	4.97582e-10	1.60003e-09	-2.62686e-10	8.21261e-10	1.95776e-10	4.73533e-10	5.28976e-10	9.50646e-10	4.91425e-10	-1.22674e-09	3.34796e-10	-6.37254e-10	-8.9844e-10	-4.9436e-10	-4.74087e-10	-5.82585e-09	-5.01874e-10	-1.8756e-10	4.53055e-10	-1.33705e-09	3.74086e-10	-2.99576e-09	1.13749e-09	5.71599e-17
-6.96475e-10	1.12573e-10	-6.01973e-10	4.22102e-10	-2.04146e-10	-3.31979e-10	-8.56329e-10	5.77007e-10	1.47999e-09	-3.6614e-10	8.19673e-10	7.28586e-10	4.73571e-10	5.8246e-10	9.44786e-10	4.6522e-10	-6.93093e-10	3.47809e-10	-6.35136e-10	-9.06941e-10	-4.92865e-10	-4.56531e-10	-5.82399e-09	-4.22849e-10	-1.88987e-10	4.53859e-10	-1.33605e-09	3.04362e-10	-2.99221e-09	1.12282e-09	5.61658e-17
-6.97675e-10	1.18378e-10	-6.00703e-10	4.25405e-10	-2.26168e-10	-3.36341e-10	-8.58857e-10	5.19336e-10	1.44603e-09	-3.44055e-10	8.19551e-10	5.8858e-10	4.73562e-10	3.12234e-10	9.36891e-10	4.74854e-10	-7.05326e-10	3.89186e-10	-6.35539e-10	-9.07663e-10	-4.92123e-10	-4.739e-10	-5.82439e-09	-4.7671e-10	-1.87969e-10	4.52791e-10	-1.33439e-09	3.38428e-10	-2.99121e-09	1.12936e-09	5.57192e-17
-6.9787e-10	1.29467e-10	-6.04522e-10	4.24464e-10	-2.06806e-10	-3.35223e-10	-8.58466e-10	5.33695e-10	1.4693e-09	-3.31603e-10	8.15038e-10	5.58934e-10	4.73561e-10	3.76305e-10	9.33404e-10	2.78905e-10	-7.28509e-10	3.88949e-10	-6.35647e-10	-9.07265e-10	-4.89175e-10	-4.77983e-10	-5.80886e-09	-4.79266e-10	-1.87419e-10	4.53193e-10	-1.33527e-09	3.36897e-10	-2.99239e-09	1.11693e-09	5.54752e-17
-7.0724e-10	1.23097e-10	-6.02256e-10	4.23032e-10	-2.30736e-10	-3.3726e-10	-8.5384e-10	5.34934e-10	1.46562e-09	-3.54808e-10	8.14822e-10	4.91431e-10	4.73547e-10	1.82214e-10	6.22184e-10	4.58864e-10	-7.81026e-10	3.82781e-10	-6.35795e-10	-9.02443e-10	-4.89685e-10	-4.70958e-10	-5.80891e-09	-4.85173e-10	-1.86892e-10	4.53838e-10	-1.33182e-09	3.33434e-10	-2.99327e-09	1.10798e-09	5.50024e-17
-7.23989e-10	1.2515e-10	-6.02661e-10	4.23151e-10	-2.29449e-10	-3.36332e-10	-8.5398e-10	4.98409e-10	1.44934e-09	-3.54205e-10	6.32153e-10	4.34518e-10	4.73554e-10	6.44626e-10	9.40763e-10	2.73374e-10	-7.38055e-10	3.86223e-10	-6.72262e-10	-8.86434e-10	-4.84685e-10	-4.70473e-10	-5.38662e-09	-4.74308e-10	-1.8896e-10	4.98989e-10	-1.33512e-09	3.25603e-10	-2.99424e-09	1.11752e-09	5.06556e-17
-7.14614e-10	1.30927e-10	-6.01485e-10	4.22266e-10	-2.29835e-10	-3.36489e-10	-8.56259e-10	5.00179e-10	1.43939e-09	-3.36362e-10	6.49623e-10	1.4762e-10	4.73556e-10	6.77462e-10	9.15714e-10	2.57433e-10	-7.43598e-10	3.85739e-10	-6.63981e-10	-8.71528e-10	-4.84368e-10	-4.75411e-10	-5.44448e-09	-4.67503e-10	-1.89098e-10	4.96398e-10	-1.33517e-09	3.40507e-10	-2.99405e-09	7.42237e-10	5.03539e-17
-4.83897e-10	1.31114e-10	-6.00194e-10	4.23347e-10	-2.05465e-10	-3.34643e-10	-8.56016e-10	4.60294e-10	1.12189e-09	-3.46015e-10	6.85382e-10	4.27255e-10	4.73542e-10	5.03485e-10	8.29502e-10	3.41666e-10	-7.85178e-10	3.87947e-10	-6.47401e-10	-7.67019e-10	-4.80554e-10	-4.72429e-10	-5.45494e-09	-4.73115e-10	-1.95538e-10	4.55728e-10	-1.33602e-09	3.26152e-10	-2.99419e-09	8.34225e-10	4.921e-17
-6.93475e-10	1.30568e-10	-6.02233e-10	4.22872e-10	-1.41832e-10	-3.35627e-10	-8.55059e-10	4.9052e-10	9.86288e-10	-3.37696e-10	7.27033e-10	3.7318e-10	4.73786e-10	4.82901e-10	8.41547e-10	2.64596e-10	-7.70061e-10	3.86224e-10	-6.49696e-10	-8.61871e-10	-4.83252e-10	-4.73655e-10	-5.45186e-09	-4.76e-10	-1.91329e-10	4.72832e-10	-1.40461e-09	3.28061e-10	-8.65143e-10	6.1342e-10	4.09142e-17
-6.93205e-10	1.30663e-10	-6.02226e-10	4.22908e-10	-1.45732e-10	-3.35548e-10	-8.55307e-10	4.90446e-10	9.60687e-10	-3.38521e-10	7.29862e-10	3.62358e-10	4.73819e-10	4.83017e-10	8.42208e-10	2.65029e-10	-7.69533e-10	3.86254e-10	-6.49637e-10	-8.64613e-10	-4.83254e-10	-4.73228e-10	-5.45923e-09	-4.75983e-10	-1.91489e-10	4.65749e-10	-1.37861e-09	3.29808e-10	-8.75315e-10	6.15666e-10	4.08902e-17
-6.70133e-10	1.31464e-10	-6.02164e-10	4.24528e-10	-1.51402e-10	-3.64525e-10	-8.58278e-10	4.61713e-10	3.73194e-10	-3.34163e-10	6.90249e-10	2.92082e-10	4.75816e-10	5.01143e-10	8.29627e-10	2.97596e-10	-7.52092e-10	3.86843e-10	-6.52381e-10	-8.69527e-10	-4.82766e-10	-4.72851e-10	-5.44539e-09	-4.76077e-10	-1.02408e-10	4.57479e-10	-1.28136e-09	3.28675e-10	-9.96289e-10	5.78893e-10	3.97119e-17
-4.29496e-10	1.31477e-10	-6.0232e-10	4.24046e-10	-1.43859e-10	-3.32288e-10	-8.55897e-10	4.00974e-10	1.75715e-10	-2.05483e-10	7.11054e-10	3.69689e-10	4.74591e-10	4.85368e-10	8.00926e-10	2.98895e-10	-7.62546e-10	3.86867e-10	-6.48977e-10	-8.56376e-10	-4.82756e-10	-4.72308e-10	-5.44598e-09	-4.75267e-10	-1.51955e-10	4.54532e-10	-1.29953e-09	3.28026e-10	-7.7402e-10	5.67631e-10	3.88496e-17
-4.33141e-10	1.31286e-10	-5.95606e-10	4.2187e-10	-1.71975e-10	-3.36101e-10	-8.55313e-10	4.53671e-10	2.41436e-10	-1.95763e-10	7.18606e-10	3.24375e-10	4.74774e-10	4.9337e-10	8.22467e-10	2.95909e-10	-7.64661e-10	3.86741e-10	-6.49147e-10	-8.76027e-10	-4.83288e-10	-4.71655e-10	-5.43809e-09	-4.74766e-10	-1.87799e-10	4.53035e-10	-1.28741e-09	3.24676e-10	-6.68642e-10	6.29075e-10	3.8792e-17
-3.3119e-10	1.31296e-10	-5.97428e-10	4.22218e-10	-1.59503e-10	-3.36175e-10	-8.56857e-10	4.37971e-10	2.4882e-10	-2.1561e-10	7.09867e-10	3.10001e-10	4.74665e-10	4.61353e-10	8.20667e-10	2.97484e-10	-7.62674e-10	3.86779e-10	-6.49362e-10	-8.67682e-10	-4.83322e-10	-4.71301e-10	-5.43814e-09	-4.74713e-10	-1.83981e-10	4.52015e-10	-1.29534e-09	3.27369e-10	-6.95153e-10	5.84709e-10	3.86437e-17
-3.30663e-10	1.31409e-10	-5.98067e-10	4.23531e-10	-1.59157e-10	-3.36503e-10	-8.56648e-10	4.20734e-10	2.07204e-10	-2.25668e-10	7.12084e-10	3.16565e-10	4.74669e-10	4.59005e-10	8.1793e-10	2.97295e-10	-7.6351e-10	3.8674e-10	-6.4957e-10	-8.65309e-10	-4.83318e-10	-4.71805e-10	-5.43918e-09	-4.75226e-10	-1.76599e-10	4.53105e-10	-1.28256e-09	3.27671e-10	-7.05256e-10	5.96852e-10	3.86199e-17
-3.45674e-10	1.31332e-10	-5.94049e-10	4.23571e-10	-1.57891e-10	-3.36605e-10	-8.56415e-10	4.2073e-10	1.91275e-10	-2.17859e-10	7.12072e-10	3.19508e-10	4.74652e-10	4.68856e-10	8.23356e-10	2.97212e-10	-7.63046e-10	3.86766e-10	-6.49424e-10	-8.64671e-10	-4.83305e-10	-4.71493e-10	-5.43854e-09	-4.75446e-10	-1.72491e-10	4.52791e-10	-1.27864e-09	3.28165e-10	-7.00217e-10	6.03122e-10	3.86146e-17
-3.62849e-10	1.31295e-10	-5.9091e-10	4.22321e-10	-1.56183e-10	-3.36339e-10	-8.56153e-10	4.21228e-10	1.53318e-10	-2.16397e-10	7.11706e-10	3.26026e-10	4.74756e-10	4.8097e-10	8.17864e-10	2.97876e-10	-7.62934e-10	3.86745e-10	-6.49949e-10	-8.61154e-10	-4.83093e-10	-4.71539e-10	-5.38188e-09	-4.7527e-10	-1.7296e-10	4.53433e-10	-1.27991e-09	3.27592e-10	-7.09769e-10	6.03567e-10	3.80129e-17
-3.394e-10	1.30357e-10	-5.9597e-10	4.06762e-10	-1.52897e-10	-3.18678e-10	-8.56034e-10	4.25326e-10	2.10615e-10	-2.23604e-10	7.1362e-10	3.30805e-10	3.60166e-10	3.58728e-10	8.18346e-10	3.00996e-10	-7.62962e-10	3.86177e-10	-5.90571e-10	-8.62013e-10	-4.83677e-10	-4.71481e-10	-5.39928e-09	-4.79931e-10	-1.76528e-10	4.5269e-10	-5.76935e-10	3.27887e-10	-7.96253e-10	5.93381e-10	3.67477e-17
-3.57952e-10	1.30009e-10	-5.96096e-10	4.12194e-10	-1.58559e-10	-3.36192e-10	-8.5651e-10	4.25239e-10	2.12389e-10	-2.20822e-10	7.11552e-10	3.26245e-10	3.84678e-10	4.76474e-10	8.20101e-10	3.0135e-10	-7.63023e-10	3.85745e-10	-5.87888e-10	-8.6274e-10	-4.83346e-10	-4.71581e-10	-5.39374e-09	-4.77013e-10	-1.56816e-10	4.5171e-10	-5.27996e-10	3.27912e-10	-7.08046e-10	5.97585e-10	3.66381e-17
-3.55852e-10	1.29788e-10	-5.94642e-10	4.16655e-10	-1.5368e-10	-3.36428e-10	-5.88535e-10	4.25436e-10	1.9879e-10	-2.30644e-10	7.11984e-10	3.30582e-10	4.31878e-10	4.73783e-10	8.19367e-10	3.01915e-10	-7.62857e-10	3.86609e-10	-5.78852e-10	-8.63739e-10	-4.81326e-10	-4.63803e-10	-5.37919e-09	-4.76837e-10	-1.36987e-10	4.50414e-10	-6.76633e-10	3.27947e-10	-6.97678e-10	5.95696e-10	3.62683e-17
-3.47572e-10	1.281e-10	-5.30392e-10	4.13475e-10	-1.53214e-10	-3.22411e-10	-6.60277e-10	4.24648e-10	1.95227e-10	-5.20762e-11	7.11885e-10	3.2892e-10	3.79648e-10	3.95429e-10	8.18827e-10	3.00161e-10	-7.63417e-10	3.84218e-10	-6.10859e-10	-8.63198e-10	-4.83106e-10	-4.7063e-10	-5.3671e-09	-4.80613e-10	-1.5478e-10	4.52155e-10	-6.03761e-10	3.27116e-10	-7.53032e-10	5.95549e-10	3.6012e-17
-3.52299e-10	1.28866e-10	-5.2247e-10	4.14747e-10	-5.42158e-11	-3.2721e-10	-5.89595e-10	4.24125e-10	1.96159e-10	-5.85025e-11	7.12027e-10	3.29875e-10	4.04742e-10	4.26179e-10	8.18834e-10	2.99275e-10	-7.63126e-10	3.84832e-10	-6.12469e-10	-8.6327e-10	-4.8186e-10	-4.70272e-10	-5.3597e-09	-4.80158e-10	-1.55452e-10	4.52141e-10	-5.60353e-10	3.26615e-10	-7.48535e-10	5.95418e-10	3.58116e-17
-3.49608e-10	1.27488e-10	-5.22105e-10	4.13355e-10	-6.52446e-11	-3.12455e-10	-5.92561e-10	4.2384e-10	1.9776e-10	-1.19563e-10	7.11168e-10	3.32708e-10	1.44493e-10	3.67351e-10	8.18864e-10	2.96786e-10	-7.62872e-10	3.45797e-10	-6.18923e-10	-8.63226e-10	-4.82003e-10	-4.69477e-10	-5.36512e-09	-4.82347e-10	-1.58405e-10	4.50855e-10	-3.09887e-10	3.27228e-10	-7.24609e-10	5.94907e-10	3.5409e-17
-3.47852e-10	1.27593e-10	-5.65397e-10	4.46922e-10	-1.17578e-10	-3.21155e-10	-6.02595e-10	4.23939e-10	1.95147e-10	-6.45748e-11	7.1203e-10	3.30875e-10	3.52252e-10	3.89751e-10	8.19071e-10	2.97712e-10	-7.3756e-10	3.80346e-10	-6.20104e-10	-8.63134e-10	-4.79458e-10	-4.68881e-10	-5.36607e-09	-4.79934e-10	-1.59644e-10	4.51554e-10	-3.33488e-10	3.27024e-10	-1.66212e-10	4.90089e-10	3.50191e-17
-3.43705e-10	1.28609e-10	-5.23951e-10	4.17802e-10	-9.43212e-11	-3.22039e-10	-6.05118e-10	4.75932e-10	1.95412e-10	-9.98994e-11	7.11612e-10	3.3014e-10	2.03519e-10	3.7648e-10	4.44918e-10	3.00273e-10	-7.53046e-10	3.6559e-10	-6.27184e-10	-8.61492e-10	-4.81298e-10	-4.7236e-10	-5.36226e-09	-4.8038e-10	-1.56532e-10	4.51526e-10	-3.89336e-10	3.26951e-10	-2.96398e-10	5.16361e-10	3.45409e-17
-2.54335e-10	1.28383e-10	-5.27115e-10	4.16877e-10	-1.0029e-10	-3.22449e-10	-6.07073e-10	4.30515e-10	1.96246e-10	-1.06612e-10	7.11383e-10	3.28661e-10	2.17052e-10	3.80235e-10	2.2914e-10	1.92815e-10	-6.95184e-10	3.53317e-10	-6.18332e-10	-8.6261e-10	-4.81002e-10	-4.98691e-10	-5.36189e-09	-4.81984e-10	-1.58547e-10	4.56543e-10	-3.63316e-10	3.2696e-10	-3.32944e-10	5.14776e-10	3.41912e-17
-2.16305e-10	1.28308e-10	-5.3109e-10	4.21386e-10	-1.04884e-10	-3.24941e-10	-6.10392e-10	4.24172e-10	1.95247e-10	-7.9739e-11	7.11764e-10	3.30244e-10	2.45838e-10	3.78488e-10	3.42124e-10	2.58177e-10	-6.99936e-10	3.581e-10	-6.15001e-10	-2.04262e-10	-4.80621e-10	-4.92207e-10	-5.36415e-09	-4.81915e-10	-1.576e-10	4.52116e-10	-4.45418e-10	3.26926e-10	-2.55637e-10	4.89147e-10	3.35964e-17
-2.9439e-10	1.28239e-10	-5.33986e-10	4.24818e-10	-1.00589e-10	-3.20624e-10	-5.98264e-10	4.22499e-10	1.95153e-10	-5.12033e-11	7.11632e-10	3.31735e-10	2.46798e-10	2.31978e-10	3.49901e-10	2.2713e-10	-7.21054e-10	3.63239e-10	-6.16203e-10	-2.7759e-10	-4.80424e-10	-4.73665e-10	-5.36412e-09	-4.8311e-10	-1.57802e-10	4.52183e-10	-4.12744e-10	3.27025e-10	-1.95575e-10	3.54639e-10	3.34056e-17
-2.81734e-10	1.28314e-10	-5.30964e-10	4.21859e-10	-1.03232e-10	-3.20973e-10	-6.0029e-10	4.2819e-10	1.9531e-10	6.1573e-12	7.1142e-10	3.31201e-10	2.41313e-10	2.63809e-10	2.57955e-10	2.32604e-10	-7.24929e-10	3.62141e-10	-6.16406e-10	-1.06544e-10	-4.80632e-10	-4.68113e-10	-5.3641e-09	-4.81846e-10	-1.5809e-10	4.53093e-10	-3.91068e-10	3.26977e-10	-2.58519e-10	4.06958e-10	3.3342e-17
-2.6993e-10	1.2831e-10	-5.34576e-10	4.1944e-10	-1.00728e-10	-3.21924e-10	-5.9861e-10	3.1094e-10	1.95508e-10	-2.43228e-11	7.1147e-10	3.31153e-10	2.28744e-10	3.01166e-10	2.75645e-10	2.3628e-10	-7.29918e-10	1.62645e-10	-6.16653e-10	-1.15853e-10	-4.80599e-10	-4.76211e-10	-5.36302e-09	-4.8214e-10	-1.57898e-10	4.52647e-10	-3.91048e-10	3.26981e-10	-2.74486e-10	4.23546e-10	3.31988e-17
-2.6993e-10	1.2831e-10	-5.34576e-10	4.1944e-10	-1.00728e-10	-3.21924e-10	-5.9861e-10	3.1094e-10	1.95508e-10	-2.43228e-11	7.1147e-10	3.31153e-10	2.28744e-10	3.01166e-10	2.75645e-10	2.3628e-10	-7.29918e-10	1.62645e-10	-6.16653e-10	-1.15853e-10	-4.80599e-10	-4.76211e-10	-5.36302e-09	-4.8214e-10	-1.57898e-10	4.52647e-10	-3.91048e-10	3.26981e-10	-2.74486e-10	4.23546e-10	3.31988e-17
-2.6352e-10	1.28299e-10	-5.33428e-10	4.19994e-10	-9.99055e-11	-3.21187e-10	-5.99587e-10	8.39541e-11	1.95518e-10	-2.19742e-11	7.11492e-10	3.31416e-10	2.33826e-10	2.801e-10	2.80844e-10	2.30851e-10	-7.29384e-10	2.10833e-10	-6.16792e-10	-1.13962e-10	-4.80645e-10	-4.70992e-10	-5.36303e-09	-4.82529e-10	-1.57934e-10	4.5281e-10	-3.97405e-10	3.26982e-10	-2.56542e-10	4.15403e-10	3.30974e-17
-2.66236e-10	1.19784e-10	-5.33211e-10	4.211e-10	-1.00364e-10	-3.21296e-10	-5.9965e-10	8.70445e-11	1.95524e-10	-2.29552e-11	7.11505e-10	3.31396e-10	2.34123e-10	2.8219e-10	2.82933e-10	2.3997e-10	-7.24785e-10	2.22688e-10	-6.16829e-10	-1.23558e-10	-4.80644e-10	-4.70833e-10	-5.36329e-09	-4.82399e-10	-1.57902e-10	4.52837e-10	-3.99141e-10	3.2698e-10	-2.48521e-10	4.05322e-10	3.30974e-17
-2.68123e-10	1.20329e-10	-5.33366e-10	4.20281e-10	-1.00552e-10	-3.2131e-10	-5.99322e-10	1.21919e-10	1.95518e-10	-2.28927e-11	7.11549e-10	3.31429e-10	1.60792e-10	2.79321e-10	2.86117e-10	2.37134e-10	-7.02106e-10	2.001e-10	-6.16793e-10	-1.13078e-10	-4.8067e-10	-4.72074e-10	-5.36343e-09	-4.82245e-10	-1.57905e-10	4.52765e-10	-3.96916e-10	3.2698e-10	-2.58431e-10	4.0705e-10	3.30377e-17
-2.70121e-10	1.2777e-10	-5.34932e-10	4.20374e-10	-9.43253e-11	-3.21335e-10	-5.99323e-10	1.26515e-10	1.95524e-10	-1.96475e-11	7.11553e-10	5.66398e-11	1.64967e-10	2.79538e-10	2.74497e-10	2.15914e-10	-7.06558e-10	2.08394e-10	-6.1672e-10	-1.06158e-10	-4.80654e-10	-4.71405e-10	-5.36339e-09	-4.82229e-10	-1.58073e-10	4.52689e-10	-3.80639e-10	1.1792e-10	-2.60978e-10	4.10024e-10	3.28259e-17
-2.68568e-10	1.26605e-10	-5.34332e-10	4.20222e-10	-9.44723e-11	-3.21404e-10	-5.99218e-10	8.62907e-11	1.95532e-10	-1.82311e-11	7.11596e-10	1.47257e-10	1.67824e-10	2.82209e-10	2.83692e-10	8.84614e-11	-7.12297e-10	2.08872e-10	-6.16408e-10	-1.06542e-10	-4.80651e-10	-2.59395e-10	-5.3634e-09	-4.81851e-10	-1.56104e-10	4.52717e-10	-2.42622e-10	2.07755e-10	-2.58633e-10	4.07607e-10	3.2595e-17
-2.69458e-10	1.27365e-10	-5.32846e-10	4.20197e-10	-9.60949e-11	-3.21402e-10	-5.99283e-10	1.2732e-10	1.95522e-10	-1.91165e-11	7.11493e-10	1.04401e-10	1.62648e-10	2.79014e-10	2.83852e-10	9.33843e-11	-7.13808e-10	2.13076e-10	-6.15354e-10	-1.04952e-10	-4.80662e-10	-2.48262e-10	-5.36336e-09	-4.82191e-10	-1.57787e-10	4.5269e-10	-2.00483e-10	1.1164e-10	-2.5928e-10	4.09497e-10	3.25394e-17
-2.69632e-10	1.27574e-10	-5.33356e-10	4.2023e-10	-9.72628e-11	-3.20973e-10	-5.99313e-10	1.28466e-10	1.95569e-10	-1.86915e-11	7.11524e-10	6.86462e-11	1.72052e-10	2.79303e-10	2.80311e-10	1.07894e-10	-7.1245e-10	2.1035e-10	-6.15649e-10	-1.05414e-10	-2.52907e-10	-2.56176e-10	-5.36337e-09	-4.82112e-10	-1.57826e-10	4.51734e-10	-2.26186e-10	1.09724e-10	-2.59032e-10	4.08518e-10	3.23815e-17
-2.69012e-10	1.27419e-10	-5.33975e-10	4.20213e-10	-9.56352e-11	-3.17089e-10	-5.99337e-10	1.30729e-10	1.95534e-10	-1.9576e-11	7.11527e-10	8.79945e-11	1.70397e-10	2.8059e-10	2.79293e-10	1.30784e-10	-7.13218e-10	2.10384e-10	-6.14194e-10	-1.05149e-10	-1.38824e-10	-1.75577e-10	-5.36338e-09	-4.82207e-10	-1.57753e-10	4.49708e-10	-2.39613e-10	1.20174e-10	-2.59652e-10	4.08983e-10	3.23152e-17
-2.69012e-10	1.27419e-10	-5.33975e-10	4.20213e-10	-9.56352e-11	-3.17089e-10	-5.99337e-10	1.30729e-10	1.95534e-10	-1.9576e-11	7.11527e-10	8.79945e-11	1.70397e-10	2.8059e-10	2.79293e-10	1.30784e-10	-7.13218e-10	2.10384e-10	-6.14194e-10	-1.05149e-10	-1.38824e-10	-1.75577e-10	-5.36338e-09	-4.82207e-10	-1.57753e-10	4.49708e-10	-2.39613e-10	1.20174e-10	-2.59652e-10	4.08983e-10	3.23152e-17
-2.69961e-10	1.26873e-10	-5.33383e-10	4.20238e-10	-9.71142e-11	-3.07901e-10	-5.79308e-10	1.29279e-10	1.60949e-10	-1.88943e-11	7.11536e-10	8.79999e-11	1.73723e-10	2.80804e-10	2.80357e-10	1.15277e-10	-7.12204e-10	2.10474e-10	-5.96409e-10	7.31301e-11	-1.77445e-10	-2.50655e-10	-5.23724e-09	-4.82375e-10	-1.57782e-10	2.18793e-10	-2.63807e-10	1.32008e-10	-2.59408e-10	4.08906e-10	3.08104e-17
-2.69788e-10	1.26957e-10	-5.3337e-10	4.2034e-10	-9.51312e-11	-3.13481e-10	-5.77321e-10	1.29396e-10	1.47972e-10	-1.88505e-11	7.11513e-10	9.53556e-11	1.73252e-10	2.80618e-10	2.81355e-10	1.18316e-10	-7.12237e-10	2.10464e-10	-6.01317e-10	8.0027e-11	-2.24106e-10	-2.10467e-10	-5.1741e-09	-4.82334e-10	-1.57804e-10	1.71105e-10	-2.65135e-10	1.26912e-10	-2.59279e-10	4.08836e-10	3.014e-17
-2.69788e-10	1.26957e-10	-5.3337e-10	4.2034e-10	-9.51312e-11	-3.13481e-10	-5.77321e-10	1.29396e-10	1.47972e-10	-1.88505e-11	7.11513e-10	9.53556e-11	1.73252e-10	2.80618e-10	2.81355e-10	1.18316e-10	-7.12237e-10	2.10464e-10	-6.01317e-10	8.0027e-11	-2.24106e-10	-2.10467e-10	-5.1741e-09	-4.82334e-10	-1.57804e-10	1.71105e-10	-2.65135e-10	1.26912e-10	-2.59279e-10	4.08836e-10	3.014e-17
-2.6978e-10	1.26961e-10	-5.33376e-10	4.20339e-10	-9.50996e-11	-3.13498e-10	-5.77728e-10	1.29499e-10	1.49157e-10	-1.89355e-11	7.11506e-10	9.62933e-11	1.7309e-10	2.80617e-10	2.81354e-10	1.18288e-10	-7.12239e-10	2.10427e-10	-6.01326e-10	4.3955e-11	-2.09079e-10	-2.10331e-10	-5.17412e-09	-4.82312e-10	-1.5781e-10	1.85499e-10	-2.65005e-10	1.26585e-10	-2.59284e-10	4.08837e-10	3.01351e-17
-2.6978e-10	1.26961e-10	-5.33375e-10	4.20336e-10	-9.48776e-11	-3.1341e-10	-5.77707e-10	1.2942e-10	1.48978e-10	-1.89171e-11	7.11507e-10	9.59136e-11	1.73108e-10	2.80615e-10	2.81354e-10	1.18291e-10	-7.12304e-10	2.10448e-10	-6.01359e-10	4.41434e-11	-2.09105e-10	-2.09588e-10	-5.17424e-09	-4.82317e-10	-1.5781e-10	1.82716e-10	-2.6477e-10	1.26606e-10	-2.59284e-10	4.08837e-10	3.01348e-17
-2.69751e-10	1.26973e-10	-5.33452e-10	4.2031e-10	-9.48761e-11	-3.11252e-10	-5.78207e-10	1.29346e-10	1.58744e-10	-1.87703e-11	7.11513e-10	9.29201e-11	1.73083e-10	2.80547e-10	2.81332e-10	1.18003e-10	-7.12406e-10	2.10453e-10	-6.01598e-10	3.78843e-11	-2.00982e-10	-2.12361e-10	-5.17435e-09	-4.82274e-10	-1.57816e-10	1.76219e-10	-2.63899e-10	1.27612e-10	-2.5929e-10	4.08814e-10	3.01326e-17
-2.69748e-10	1.26978e-10	-5.33435e-10	4.02291e-10	-9.45221e-11	-3.12854e-10	-5.78407e-10	1.29349e-10	1.56134e-10	-1.88028e-11	7.11487e-10	-9.25315e-12	1.73123e-10	2.80504e-10	2.48447e-10	1.18082e-10	-7.12324e-10	2.0926e-10	-6.01614e-10	4.96069e-11	-2.01762e-10	-2.10023e-10	-5.17452e-09	-4.84848e-10	-1.57863e-10	1.75359e-10	-2.64193e-10	1.27069e-10	-2.59294e-10	4.09915e-10	3.00967e-17
-2.69753e-10	1.26986e-10	-5.33409e-10	4.0708e-10	-9.48003e-11	-3.11959e-10	-5.7846e-10	1.29356e-10	1.55235e-10	-1.88156e-11	7.1149e-10	1.24022e-11	1.73058e-10	2.80346e-10	2.55806e-10	1.18094e-10	-7.12386e-10	2.10309e-10	-6.01778e-10	5.26398e-11	-2.00715e-10	-2.04535e-10	-5.1744e-09	-4.82618e-10	-1.57832e-10	1.80497e-10	-2.58248e-10	1.27234e-10	-2.59293e-10	4.08897e-10	3.00965e-17
-2.69753e-10	1.2698e-10	-5.33406e-10	4.0411e-10	-9.46583e-11	-3.1236e-10	-5.78294e-10	1.29363e-10	1.55711e-10	-1.88393e-11	7.11489e-10	1.10121e-11	1.73074e-10	2.80394e-10	2.50106e-10	1.18101e-10	-7.12329e-10	2.09685e-10	-6.01674e-10	4.95945e-11	-1.99964e-10	-2.07254e-10	-5.1745e-09	-4.82794e-10	-1.57846e-10	1.76512e-10	-2.63489e-10	1.26998e-10	-2.59293e-10	4.09248e-10	3.00941e-17
-2.69756e-10	1.26983e-10	-5.33427e-10	4.03943e-10	-9.46211e-11	-3.12224e-10	-5.78366e-10	1.29375e-10	1.55309e-10	-1.88231e-11	7.1149e-10	-4.5251e-12	1.73077e-10	2.80477e-10	2.51648e-10	1.18102e-10	-7.12356e-10	2.09841e-10	-6.0175e-10	5.02358e-11	-2.01019e-10	-2.0505e-10	-5.17447e-09	-4.83336e-10	-1.57852e-10	1.76519e-10	-2.60454e-10	1.26996e-10	-2.59293e-10	4.09179e-10	3.00929e-17
-2.69806e-10	1.25944e-10	-5.21312e-10	4.05264e-10	-9.45555e-11	-3.1228e-10	-5.78688e-10	1.28816e-10	1.53924e-10	-1.88278e-11	7.11483e-10	-6.65283e-13	1.73092e-10	2.77805e-10	5.59875e-10	1.18154e-10	-7.13447e-10	2.09615e-10	-6.01725e-10	4.98596e-11	-2.00717e-10	-2.03504e-10	-3.63752e-09	-4.8351e-10	-1.5787e-10	1.77163e-10	-2.56928e-10	1.26944e-10	-2.57944e-10	4.09207e-10	1.67843e-17
-2.70726e-10	1.26456e-10	-5.33399e-10	4.05077e-10	-9.46377e-11	-3.125e-10	-5.76978e-10	1.29025e-10	4.34369e-11	3.50056e-12	7.15066e-10	-9.35073e-12	1.69438e-10	2.79868e-10	5.03211e-10	6.74756e-11	-7.12759e-10	1.87002e-10	-6.02311e-10	4.86151e-11	-2.0095e-10	-2.03267e-10	-3.24393e-09	-4.83467e-10	-1.57623e-10	1.76129e-10	-2.59779e-10	1.19693e-10	-2.5925e-10	4.09189e-10	1.39911e-17
-2.70006e-10	1.26431e-10	-5.33398e-10	4.05048e-10	-9.46366e-11	-3.12498e-10	-5.77197e-10	1.29045e-10	4.34817e-11	-2.63654e-12	7.14836e-10	-7.7138e-12	1.70043e-10	2.7986e-10	4.52896e-10	1.094e-10	-7.1265e-10	1.88175e-10	-6.01843e-10	4.86883e-11	-2.00937e-10	-2.03214e-10	-3.24433e-09	-4.83459e-10	-1.57695e-10	1.76217e-10	-2.59343e-10	1.20285e-10	-2.59166e-10	4.09189e-10	1.39523e-17
-2.69297e-10	1.26587e-10	-5.12039e-10	4.04161e-10	-9.46021e-11	-3.19103e-10	-5.67602e-10	1.25553e-10	2.11692e-11	-8.62139e-12	7.91069e-10	6.72132e-12	1.71297e-10	2.79e-10	4.34561e-10	1.01015e-10	-7.13994e-10	1.5734e-10	-6.02672e-10	4.71676e-11	-2.01288e-10	-1.95812e-10	-2.76594e-09	-4.83867e-10	-1.57618e-10	1.76505e-10	-2.59295e-10	-3.3323e-11	-2.58733e-10	4.09206e-10	1.11175e-17
-2.69747e-10	1.26368e-10	-5.20619e-10	4.04224e-10	-9.46021e-11	-3.18347e-10	-5.67667e-10	1.28861e-10	1.31117e-10	-9.59826e-12	7.59815e-10	5.31367e-12	1.71115e-10	2.79066e-10	4.2871e-10	9.96516e-11	-7.13357e-10	1.57287e-10	-6.02234e-10	4.82316e-11	-2.00942e-10	-1.90127e-10	-2.76936e-09	-4.83913e-10	-1.57633e-10	1.76727e-10	-2.58374e-10	1.24774e-11	-2.58677e-10	4.09202e-10	1.11039e-17
-2.7013e-10	1.26624e-10	-5.19354e-10	4.04761e-10	-9.46287e-11	-3.1626e-10	-5.6971e-10	1.27239e-10	8.27036e-11	-9.39998e-12	7.29755e-10	-7.07489e-13	1.67534e-10	2.78805e-10	3.62906e-10	9.3557e-11	-7.12966e-10	1.47705e-10	-6.03106e-10	4.80871e-11	-2.01033e-10	-1.93325e-10	-2.77929e-09	-4.85821e-10	-1.57821e-10	1.76433e-10	-2.58316e-10	7.82809e-11	-2.57461e-10	4.09156e-10	1.10551e-17
-2.69817e-10	1.26478e-10	-5.21096e-10	4.0438e-10	-9.46273e-11	-3.16523e-10	-5.6893e-10	1.27812e-10	4.7397e-11	-7.05099e-12	7.30915e-10	1.80589e-12	1.66697e-10	2.7887e-10	3.73567e-10	9.56324e-11	-7.13102e-10	1.5424e-10	-6.03011e-10	4.74224e-11	-2.00965e-10	-1.92924e-10	-2.77782e-09	-4.85623e-10	-1.57764e-10	1.76507e-10	-2.59099e-10	4.05286e-11	-2.57739e-10	4.09161e-10	1.10504e-17
-2.69879e-10	1.26564e-10	-5.21174e-10	4.04462e-10	-9.46213e-11	-3.18798e-10	-5.6852e-10	1.27546e-10	4.17644e-11	-9.15625e-12	7.37348e-10	1.58539e-12	1.69941e-10	2.78876e-10	3.64486e-10	9.35544e-11	-7.13298e-10	1.45333e-10	-6.0314e-10	4.78789e-11	-2.01167e-10	-1.94156e-10	-2.76919e-09	-4.8413e-10	-1.57626e-10	1.76478e-10	-2.58529e-10	6.04744e-11	-2.57969e-10	4.09154e-10	1.10053e-17
-2.41666e-10	1.26511e-10	-5.21975e-10	4.04383e-10	-9.46182e-11	-3.17136e-10	-5.68534e-10	1.27099e-10	4.69748e-11	-8.65745e-12	6.99899e-10	2.11587e-12	1.69929e-10	2.79034e-10	3.66033e-10	9.77028e-11	-7.13104e-10	1.57109e-10	-6.02996e-10	4.78449e-11	-2.01105e-10	-1.94452e-10	-2.7708e-09	-4.8445e-10	-1.61163e-10	1.76491e-10	-2.58428e-10	5.37968e-11	1.91225e-11	4.0678e-10	1.08837e-17
-2.41666e-10	1.26511e-10	-5.21975e-10	4.04383e-10	-9.46182e-11	-3.17136e-10	-5.68534e-10	1.27099e-10	4.69748e-11	-8.65745e-12	6.99899e-10	2.11587e-12	1.69929e-10	2.79034e-10	3.66033e-10	9.77028e-11	-7.13104e-10	1.57109e-10	-6.02996e-10	4.78449e-11	-2.01105e-10	-1.94452e-10	-2.7708e-09	-4.8445e-10	-1.61163e-10	1.76491e-10	-2.58428e-10	5.37968e-11	1.91225e-11	4.0678e-10	1.08837e-17
-2.3844e-10	1.26532e-10	-5.21613e-10	4.04356e-10	-9.46159e-11	-3.16984e-10	-5.68543e-10	1.27016e-10	5.00678e-11	-6.90325e-12	6.99273e-10	2.16685e-12	1.70128e-10	2.7909e-10	3.63938e-10	9.91541e-11	-7.13181e-10	1.56799e-10	-6.02943e-10	4.77611e-11	-2.01093e-10	-1.9483e-10	-2.77116e-09	-4.84013e-10	-1.60628e-10	1.76513e-10	-2.58769e-10	4.1038e-11	-1.58559e-11	4.07886e-10	1.08812e-17
-2.40128e-10	1.26512e-10	-5.22442e-10	4.04391e-10	-9.51514e-11	-3.17124e-10	-5.68521e-10	1.27201e-10	5.06411e-11	-7.28503e-12	6.94615e-10	1.53986e-12	1.69713e-10	2.79024e-10	3.62561e-10	9.65578e-11	-7.13123e-10	1.56627e-10	-6.02981e-10	4.77732e-11	-2.01078e-10	-1.94585e-10	-2.77135e-09	-4.84432e-10	-1.58334e-10	1.76488e-10	-2.58586e-10	5.64558e-11	-3.55213e-11	4.06986e-10	1.08772e-17
-2.38823e-10	1.26514e-10	-5.22103e-10	1.86776e-10	-9.47846e-11	-3.16944e-10	-5.68575e-10	1.27128e-10	4.88298e-11	-8.00177e-12	6.99251e-10	1.62812e-12	1.69689e-10	2.79069e-10	3.64103e-10	9.70432e-11	-7.13166e-10	1.56615e-10	-5.88821e-10	4.77867e-11	-2.01078e-10	-1.94318e-10	-2.77195e-09	-4.84145e-10	-1.59645e-10	1.76498e-10	-2.58538e-10	4.23266e-11	-3.18625e-11	4.07777e-10	1.07404e-17
-3.62965e-10	1.26362e-10	-5.21881e-10	3.48467e-10	-9.47657e-11	-3.17108e-10	-9.23417e-11	1.27235e-10	8.18913e-11	-5.71034e-11	6.97338e-10	1.6342e-12	1.69474e-10	2.79041e-10	3.05909e-10	9.70423e-11	-6.96147e-10	3.73748e-10	-5.87684e-10	4.78222e-11	-2.05806e-10	-1.94219e-10	-1.47624e-09	-4.84227e-10	-4.18387e-10	1.76511e-10	-2.58618e-10	4.97609e-11	-3.72259e-11	4.07387e-10	5.2903e-18
-2.77894e-10	1.26427e-10	-5.21884e-10	3.16479e-10	-9.47601e-11	-3.17111e-10	-2.45011e-10	1.27701e-10	7.53534e-11	-4.76211e-11	6.97399e-10	1.64103e-12	1.69548e-10	2.79048e-10	3.25693e-10	9.61627e-11	-5.70209e-10	2.18741e-10	-5.92726e-10	4.78318e-11	-2.04789e-10	-1.9442e-10	-1.56699e-09	-4.8426e-10	-1.90286e-10	1.76508e-10	-2.45129e-10	4.96314e-11	-3.67125e-11	4.07687e-10	5.16162e-18
-3.12166e-10	1.26336e-10	-5.21837e-10	3.46706e-10	-9.45294e-11	-3.17105e-10	-2.64458e-10	1.28034e-10	7.37268e-11	-3.13248e-11	6.96729e-10	1.91245e-12	1.69655e-10	2.79043e-10	3.24472e-10	9.15236e-11	-4.19739e-10	2.77485e-10	-5.89871e-10	4.77908e-11	-2.02941e-10	-1.94274e-10	-1.49494e-09	-4.84313e-10	-4.03913e-10	1.76513e-10	-2.49396e-10	4.78588e-11	-2.6761e-11	4.07495e-10	4.99121e-18
-3.44674e-10	1.2623e-10	-5.2195e-10	3.47663e-10	-9.47736e-11	-3.17122e-10	-2.44286e-10	1.28618e-10	5.97088e-11	9.76486e-11	6.97947e-10	1.57617e-12	1.69924e-10	2.78063e-10	3.17979e-10	9.22583e-11	-3.57882e-10	1.92913e-10	-4.49513e-10	4.7801e-11	-1.40795e-10	-1.94279e-10	-1.50534e-09	-4.84453e-10	-3.62811e-10	1.76183e-10	-2.51526e-10	4.87682e-11	-1.11482e-11	4.07524e-10	4.75232e-18
-2.58854e-10	1.26398e-10	-5.2195e-10	3.22655e-10	-9.52188e-11	-3.17143e-10	-2.19977e-10	1.3147e-10	7.81728e-11	-9.4658e-13	6.96603e-10	5.05339e-13	1.69905e-10	2.78218e-10	3.52334e-10	9.4006e-11	-3.37569e-10	2.10295e-10	-4.31327e-10	4.78258e-11	-1.3345e-10	-1.94249e-10	-1.52627e-09	-4.84726e-10	-2.9375e-10	1.76311e-10	-2.51663e-10	4.96378e-11	-1.12139e-11	4.07321e-10	4.68116e-18
-2.77348e-10	1.26225e-10	-5.21873e-10	3.34185e-10	-9.4836e-11	-3.17125e-10	-2.27341e-10	1.29902e-10	7.86686e-11	5.46335e-12	6.96476e-10	1.128e-12	1.6501e-10	2.77366e-10	3.42134e-10	9.39221e-11	-2.81248e-10	2.22067e-10	-4.61433e-10	4.78028e-11	-1.2106e-10	-1.94276e-10	-1.49484e-09	-4.84498e-10	-3.12207e-10	1.76342e-10	-2.49698e-10	4.89186e-11	-2.60217e-11	4.07189e-10	4.60143e-18
-2.70597e-10	1.26138e-10	-5.21948e-10	3.26066e-10	-9.50058e-11	-3.17124e-10	-2.29377e-10	1.30243e-10	6.78475e-11	2.96087e-11	6.96751e-10	9.22845e-13	1.6985e-10	2.78173e-10	3.31913e-10	9.39771e-11	-3.215e-10	2.26858e-10	-4.58092e-10	4.78065e-11	-1.32264e-10	-1.94314e-10	-1.4922e-09	-4.84506e-10	-2.61898e-10	1.76331e-10	-2.48115e-10	4.93585e-11	-1.2484e-11	4.07399e-10	4.57664e-18
-2.79966e-10	1.26234e-10	-5.23376e-10	3.34894e-10	-9.49326e-11	-3.17125e-10	-2.28037e-10	1.28789e-10	7.67085e-11	5.97573e-12	6.96169e-10	4.27338e-12	1.69301e-10	2.77718e-10	3.29453e-10	9.40572e-11	-3.28016e-10	2.26435e-10	-4.47521e-10	4.6934e-11	-1.28138e-10	-1.94273e-10	-5.91282e-10	-4.62793e-10	-2.94538e-10	1.76369e-10	-2.48889e-10	4.8945e-11	-1.85093e-11	4.07315e-10	2.70007e-18
-2.76641e-10	1.26099e-10	-5.22167e-10	3.48731e-10	-9.50135e-11	-3.17127e-10	-2.27795e-10	1.2667e-10	7.29619e-11	4.56113e-13	6.96638e-10	7.85272e-13	1.68429e-10	2.77328e-10	3.29217e-10	9.42961e-11	-3.32871e-10	2.20128e-10	-4.51528e-10	4.77823e-11	-1.24867e-10	-1.94276e-10	-5.15346e-10	-4.83723e-10	-2.90691e-10	1.7658e-10	-2.47403e-10	4.90348e-11	-1.95354e-11	4.07379e-10	2.64138e-18
-2.82666e-10	1.26242e-10	-4.72956e-10	3.32388e-10	-9.12159e-11	-3.18763e-10	-2.24115e-10	1.27735e-10	7.43501e-11	4.82163e-12	6.96027e-10	-2.36693e-11	1.68627e-10	2.77696e-10	3.33615e-10	9.33967e-11	-3.09924e-10	2.33932e-10	-4.50122e-10	4.74883e-11	-1.15263e-10	-1.94273e-10	-8.38909e-11	-4.59842e-10	-2.50409e-10	1.78731e-10	-2.49015e-10	4.90327e-11	-1.8448e-11	4.07503e-10	2.27324e-18
-2.86631e-10	1.26255e-10	-3.25972e-10	3.42789e-10	-9.52985e-11	-3.18594e-10	-2.30727e-10	1.28266e-10	7.46804e-11	-1.73562e-12	6.96071e-10	-1.62608e-12	1.69351e-10	2.77608e-10	3.26572e-10	9.38062e-11	-3.17393e-10	2.28988e-10	-4.4764e-10	4.71638e-11	-1.13371e-10	-1.9427e-10	-1.32865e-10	-4.5998e-10	-2.2873e-10	1.7812e-10	-2.48342e-10	4.88687e-11	-1.9423e-11	4.08089e-10	2.16405e-18
-2.80435e-10	1.26227e-10	-2.30145e-10	3.39718e-10	-9.23238e-11	-3.18342e-10	-2.25558e-10	1.28831e-10	7.47634e-11	7.47759e-12	6.96008e-10	-1.68621e-11	1.68543e-10	2.77608e-10	3.27778e-10	9.37952e-11	-2.93575e-10	2.32213e-10	-4.49883e-10	4.73248e-11	-1.37038e-10	-1.94275e-10	-1.13573e-10	-4.7608e-10	-2.19949e-10	1.78134e-10	-2.48656e-10	4.89426e-11	-1.94524e-11	4.07435e-10	2.10389e-18
-2.82643e-10	1.26279e-10	-9.94185e-11	3.40536e-10	-9.45245e-11	-3.18461e-10	-1.34087e-10	1.27645e-10	7.43613e-11	1.79219e-12	6.96049e-10	-1.0661e-11	1.6894e-10	2.77101e-10	3.26612e-10	9.36815e-11	-3.04717e-10	2.30487e-10	-4.4973e-10	4.71599e-11	-1.26155e-10	-1.94274e-10	-1.29531e-10	-4.67158e-10	-2.16706e-10	1.78127e-10	-2.48414e-10	4.89105e-11	-2.06596e-11	4.07837e-10	2.0259e-18
-2.82649e-10	1.2627e-10	-9.98754e-11	3.33955e-10	-9.44457e-11	-3.18501e-10	-9.01209e-11	1.28202e-10	7.44345e-11	4.39849e-13	6.96058e-10	-7.49236e-12	1.69047e-10	2.66488e-10	3.19742e-10	9.37045e-11	-3.10371e-10	2.42466e-10	-4.49028e-10	4.71614e-11	-1.25547e-10	-1.94273e-10	-1.2679e-10	-4.65519e-10	-2.18635e-10	1.78081e-10	-2.48557e-10	4.88811e-11	-2.07976e-11	4.07775e-10	2.00861e-18
-2.83244e-10	1.26341e-10	-1.42091e-10	2.8755e-10	-9.59566e-11	-3.18073e-10	-7.65592e-11	1.28013e-10	7.42954e-11	2.86957e-12	6.96082e-10	-7.90594e-12	1.68932e-10	2.68518e-10	3.24733e-10	9.37031e-11	-3.0547e-10	2.3419e-10	-4.48554e-10	4.71735e-11	-1.18061e-10	-1.94272e-10	-1.37781e-10	-4.62788e-10	-2.27339e-10	1.78081e-10	-2.48511e-10	4.88972e-11	-2.15197e-11	4.0784e-10	1.98744e-18
-2.84039e-10	1.23704e-10	-1.47417e-10	3.06444e-10	-8.6202e-11	-3.18441e-10	-8.63435e-11	1.2815e-10	7.4231e-11	4.41852e-12	6.96067e-10	-9.87268e-12	1.47906e-10	2.7554e-10	3.25723e-10	1.00647e-10	-3.07053e-10	2.33582e-10	-4.49295e-10	2.54354e-11	-1.20614e-10	-1.94264e-10	-1.30829e-10	-4.65092e-10	-4.5028e-11	1.7973e-10	-2.48434e-10	4.48205e-11	-2.14117e-11	2.67647e-10	1.85571e-18
-2.83647e-10	1.26337e-10	-1.49793e-10	3.02658e-10	-8.61225e-11	-3.18455e-10	-5.79945e-11	1.2816e-10	7.4273e-11	3.38858e-12	6.96078e-10	-8.48813e-12	1.51906e-10	2.73986e-10	3.25623e-10	1.0094e-10	-3.07508e-10	2.36754e-10	-4.48913e-10	4.15306e-11	-1.20154e-10	-1.94259e-10	-1.31025e-10	-4.64973e-10	-5.52308e-11	1.81652e-10	-2.48484e-10	4.38036e-11	-2.12634e-11	2.68142e-10	1.85503e-18
-2.83675e-10	1.2631e-10	-1.34531e-10	3.08065e-10	-8.71414e-11	-3.18395e-10	-6.83401e-11	1.27807e-10	7.42429e-11	3.04923e-12	6.96075e-10	-8.79723e-12	1.51401e-10	2.71905e-10	3.22548e-10	9.75806e-11	-3.06479e-10	2.36436e-10	-4.49112e-10	3.49097e-11	-1.20775e-10	-1.94261e-10	-1.28223e-10	-4.64732e-10	-3.59142e-11	1.80934e-10	-2.48427e-10	4.68499e-11	-2.125e-11	2.71886e-10	1.84974e-18
-2.83857e-10	1.24549e-10	-1.45282e-10	3.05013e-10	-8.94862e-11	-3.18463e-10	-6.17034e-11	1.30364e-10	7.42145e-11	4.54504e-12	2.07853e-11	-8.61942e-12	1.51921e-10	2.72783e-10	3.24185e-10	9.67859e-11	-3.07143e-10	2.36075e-10	-4.49247e-10	3.40281e-11	-1.20376e-10	-1.91907e-10	-1.28159e-10	-4.65078e-10	-4.64655e-11	1.80979e-10	-2.48437e-10	4.54401e-11	-2.22825e-11	2.74629e-10	1.37015e-18
-2.83855e-10	1.23568e-10	-1.45996e-10	3.03329e-10	-8.87809e-11	-3.20142e-10	-9.46892e-11	1.28678e-10	7.42586e-11	4.16336e-12	3.67864e-11	-8.79616e-12	1.51284e-10	2.74002e-10	3.24105e-10	9.96157e-11	-3.06548e-10	2.35505e-10	-4.49706e-10	3.27867e-11	-1.20568e-10	-1.90904e-10	-1.29636e-10	-4.64907e-10	-4.92597e-11	1.81654e-10	-2.73873e-11	4.48648e-11	-2.11922e-11	2.74601e-10	1.31567e-18
-2.83977e-10	1.20733e-10	-1.45153e-10	3.02966e-10	-8.64139e-11	-1.02354e-10	-6.34234e-11	1.24074e-10	7.33541e-11	4.34905e-12	1.13481e-10	-8.63737e-12	1.50462e-10	2.73115e-10	3.24353e-10	9.79895e-11	-3.06993e-10	2.36028e-10	-4.49242e-10	3.08193e-11	-1.20458e-10	-1.90672e-10	-1.28742e-10	-4.64937e-10	-4.52869e-11	1.76831e-10	-1.29332e-10	4.48814e-11	-2.18356e-11	2.74251e-10	1.23991e-18
-2.83859e-10	1.2382e-10	-1.4571e-10	3.06194e-10	-8.82444e-11	-1.06474e-10	-6.16699e-11	1.26694e-10	7.4218e-11	4.33943e-12	8.11871e-11	-8.63339e-12	1.50439e-10	2.73661e-10	3.23806e-10	9.84327e-11	-3.06946e-10	2.36019e-10	-4.49358e-10	3.17909e-11	-1.20438e-10	-1.91698e-10	-1.289e-10	-4.64955e-10	-4.92881e-11	1.61452e-10	-8.526e-11	4.50988e-11	-2.13195e-11	2.75439e-10	1.22515e-18
-2.83651e-10	1.22436e-10	-1.45274e-10	3.04324e-10	-8.60129e-11	-1.37251e-10	-4.4092e-11	1.27633e-10	8.02473e-11	4.16807e-12	1.12393e-10	-8.63946e-12	1.51075e-10	2.73489e-10	3.14288e-10	9.73776e-11	-3.06854e-10	2.21505e-10	-2.1259e-10	3.09518e-11	-1.2042e-10	-1.92018e-10	-1.28942e-10	-4.64991e-10	-4.63117e-11	1.68729e-10	-8.44634e-11	4.48155e-11	-2.16817e-11	2.74774e-10	1.068e-18
-2.83651e-10	1.22436e-10	-1.45273e-10	3.04316e-10	-8.61721e-11	-1.37252e-10	-4.40977e-11	1.27297e-10	8.02081e-11	4.17582e-12	1.09695e-10	-8.6394e-12	1.51068e-10	2.73491e-10	3.14251e-10	9.74284e-11	-3.06854e-10	2.21596e-10	-2.14205e-10	3.09251e-11	-1.2042e-10	-1.91992e-10	-1.28958e-10	-4.6499e-10	-4.63128e-11	1.6834e-10	-8.4457e-11	4.48157e-11	-2.16643e-11	2.74774e-10	1.0679e-18
-2.83681e-10	1.22453e-10	-1.4516e-10	3.04307e-10	-8.66782e-11	-9.69703e-11	-4.57573e-11	1.27215e-10	7.67263e-11	4.05164e-12	1.05428e-10	-8.64445e-12	1.50668e-10	2.73588e-10	3.15704e-10	9.76213e-11	-3.06841e-10	2.25961e-10	-2.22382e-10	3.1042e-11	-1.20451e-10	-1.92236e-10	-1.29023e-10	-4.64962e-10	-4.66896e-11	1.58819e-10	-8.63399e-11	4.48707e-11	-2.16334e-11	2.74618e-10	1.06086e-18
-2.83743e-10	1.22375e-10	-1.4505e-10	3.04487e-10	-8.59434e-11	-9.15781e-11	-5.17761e-11	1.27271e-10	7.55515e-11	4.13607e-12	1.0266e-10	-8.6482e-12	1.50593e-10	2.73595e-10	7.42297e-11	9.77596e-11	-3.06791e-10	2.28787e-10	-2.20144e-10	3.10207e-11	-1.20439e-10	-1.92247e-10	-1.29008e-10	-4.64854e-10	-4.62579e-11	1.61946e-10	-8.50396e-11	4.48405e-11	-2.15785e-11	2.749e-10	9.66559e-19
-2.83734e-10	1.22533e-10	-1.45187e-10	3.04385e-10	-8.51318e-11	-9.80102e-11	-3.76311e-11	1.27206e-10	7.69419e-11	4.13751e-12	1.02505e-10	-8.63891e-12	1.50669e-10	2.73589e-10	5.62184e-11	9.76711e-11	-3.06844e-10	2.24588e-10	-2.25383e-10	3.11245e-11	-1.20435e-10	-1.92183e-10	-1.28939e-10	-4.64946e-10	-4.61223e-11	1.60401e-10	-8.76943e-11	4.48815e-11	-2.15597e-11	2.74994e-10	9.64716e-19
-2.83698e-10	1.22561e-10	-1.45123e-10	3.04461e-10	-8.48715e-11	-9.79688e-11	-3.67918e-11	1.27245e-10	7.57682e-11	4.12164e-12	1.01374e-10	-8.64215e-12	1.50689e-10	2.73567e-10	5.79323e-11	9.77223e-11	-3.06841e-10	2.24665e-10	-2.22332e-10	3.09685e-11	-1.20439e-10	-1.92196e-10	-1.28958e-10	-4.64934e-10	-4.62697e-11	1.60251e-10	-8.63368e-11	4.48787e-11	-2.16976e-11	2.74906e-10	9.62758e-19
-2.83719e-10	1.22536e-10	-1.45136e-10	3.04496e-10	-8.54308e-11	-9.04319e-11	-4.51299e-11	1.27005e-10	7.72166e-11	4.1057e-12	1.01532e-10	-8.6419e-12	1.50683e-10	2.7357e-10	3.89406e-11	9.77063e-11	-3.06836e-10	2.2486e-10	-2.18624e-10	3.09925e-11	-1.20441e-10	-1.92228e-10	-1.28953e-10	-4.64916e-10	-4.62747e-11	1.62271e-10	-8.64831e-11	4.48816e-11	-2.16012e-11	2.74893e-10	9.5961e-19
-2.8287e-10	1.05796e-10	-1.44348e-10	3.04609e-10	-8.4289e-11	-9.60723e-11	-4.28895e-11	1.24876e-10	7.63958e-11	4.13009e-12	1.00962e-10	-8.65177e-12	1.5073e-10	2.73571e-10	3.22987e-11	9.77967e-11	-3.06852e-10	2.25191e-10	-2.20338e-10	3.08386e-11	-1.21766e-10	-1.92339e-10	-1.28959e-10	-4.64328e-10	-4.63259e-11	1.60901e-10	-8.65235e-11	4.48891e-11	-2.18743e-11	2.74858e-10	9.54872e-19
-2.83456e-10	1.14084e-10	-1.44976e-10	3.04893e-10	-8.45628e-11	-1.01762e-10	-4.28792e-11	1.26283e-10	7.65216e-11	4.11037e-12	9.98201e-11	-8.63704e-12	1.50678e-10	1.08256e-10	3.58306e-11	9.0499e-11	-3.06843e-10	2.25159e-10	-2.20767e-10	3.09168e-11	-1.20606e-10	-1.92298e-10	-1.2899e-10	-4.64812e-10	-5.32041e-11	1.61411e-10	-8.63723e-11	4.48545e-11	-1.91485e-11	2.749e-10	8.95489e-19
-2.82688e-10	1.17417e-10	-1.45206e-10	3.04824e-10	-8.61722e-11	-1.01334e-10	-4.50057e-11	1.26772e-10	7.67163e-11	4.08963e-12	9.91542e-11	-7.51121e-12	1.50654e-10	1.25377e-10	4.79715e-11	8.66049e-11	-3.06835e-10	2.25235e-10	-1.47886e-10	3.09915e-11	-1.20776e-10	-1.92286e-10	-1.29625e-10	-4.64887e-10	-5.04499e-11	1.62021e-10	-8.612e-11	4.48683e-11	-2.14267e-11	2.75468e-10	8.74261e-19
-2.83174e-10	1.15371e-10	-1.45333e-10	3.04832e-10	-8.51132e-11	-1.00126e-10	-4.2394e-11	1.2516e-10	7.63764e-11	4.06805e-12	9.87587e-11	-8.61985e-12	1.50691e-10	1.21738e-10	3.30971e-11	9.20097e-11	-3.06837e-10	2.25181e-10	-1.2821e-10	3.09427e-11	-1.2091e-10	-1.92323e-10	-1.30399e-10	-4.64685e-10	-5.01539e-11	1.61832e-10	-8.63285e-11	4.48797e-11	-1.95747e-11	2.74935e-10	8.65978e-19
-2.74531e-10	1.18919e-10	-1.45316e-10	3.04935e-10	-8.52199e-11	-9.97947e-11	-4.39354e-11	1.25656e-10	7.65852e-11	4.09217e-12	9.98972e-11	-8.50135e-12	1.50675e-10	8.34254e-11	3.82674e-11	9.19502e-11	-3.04485e-10	2.2518e-10	-1.41479e-10	2.98501e-11	-1.21455e-10	-1.93362e-10	-1.2932e-10	-4.64756e-10	-5.14998e-11	1.61883e-10	-8.61813e-11	4.4775e-11	-2.33269e-11	2.75008e-10	8.57718e-19
-2.83358e-10	1.16953e-10	-1.45035e-10	2.47223e-11	-8.50749e-11	-1.00197e-10	-4.33496e-11	1.26195e-10	7.63677e-11	4.07777e-12	1.0071e-10	-8.48852e-12	1.41127e-10	1.01216e-10	3.0936e-11	9.24579e-11	-3.0331e-10	2.25117e-10	-1.33787e-10	3.05406e-11	-1.20798e-10	-1.92446e-10	-1.29099e-10	-4.64589e-10	-6.23173e-11	1.61958e-10	-8.62331e-11	4.4839e-11	-2.10894e-11	2.75001e-10	7.67701e-19
-2.7456e-10	1.15751e-10	-1.45269e-10	3.12414e-11	-8.51428e-11	-1.00238e-10	-4.36395e-11	1.25656e-10	7.63872e-11	4.08456e-12	1.01821e-10	-1.00458e-11	1.48842e-10	4.00962e-11	3.70555e-11	9.03815e-11	-3.02599e-10	2.2519e-10	-1.30342e-10	2.97114e-11	-1.22824e-10	-6.53954e-11	-1.2877e-10	-4.63953e-10	-5.32343e-11	1.61922e-10	-8.62071e-11	4.43606e-11	-2.18363e-11	2.74974e-10	7.2136e-19
-2.7456e-10	1.15751e-10	-1.45269e-10	3.12414e-11	-8.51428e-11	-1.00238e-10	-4.36395e-11	1.25656e-10	7.63872e-11	4.08456e-12	1.01821e-10	-1.00458e-11	1.48842e-10	4.00962e-11	3.70555e-11	9.03815e-11	-3.02599e-10	2.2519e-10	-1.30342e-10	2.97114e-11	-1.22824e-10	-6.53954e-11	-1.2877e-10	-4.63953e-10	-5.32343e-11	1.61922e-10	-8.62071e-11	4.43606e-11	-2.18363e-11	2.74974e-10	7.2136e-19
-2.45695e-10	1.15776e-10	-1.45328e-10	4.04595e-11	-8.51259e-11	-1.00162e-10	-4.3619e-11	1.25761e-10	7.64139e-11	-2.7408e-12	1.01031e-10	-1.01066e-11	1.48354e-10	4.2985e-11	3.64702e-11	9.17732e-11	-3.02929e-10	2.25186e-10	-1.33021e-10	2.93809e-11	-1.24102e-10	-8.47674e-11	-1.28409e-10	-4.6324e-10	-5.54035e-11	1.61948e-10	-8.62306e-11	4.43192e-11	-2.32467e-11	2.74982e-10	7.10841e-19
-2.44254e-10	1.16061e-10	-1.45288e-10	4.41993e-11	-8.51335e-11	-1.00097e-10	-4.36423e-11	1.25702e-10	7.64394e-11	-3.82674e-12	1.01205e-10	-9.6845e-12	1.44664e-10	4.60198e-11	3.26206e-11	9.17617e-11	-3.0323e-10	2.25188e-10	-1.35304e-10	2.92513e-11	-1.23502e-10	-4.79001e-11	-1.2784e-10	-4.63234e-10	-5.4611e-11	1.61941e-10	-8.62197e-11	4.43179e-11	-2.2461e-11	2.74984e-10	7.04912e-19
-2.46205e-10	1.14938e-10	-1.37683e-10	4.36836e-11	-8.51267e-11	-1.00126e-10	-4.3614e-11	1.25765e-10	7.64294e-11	-1.1501e-12	1.01477e-10	-9.73853e-12	1.47412e-10	4.00713e-11	3.1376e-11	9.15155e-11	-3.02826e-10	2.25189e-10	-1.33904e-10	2.92573e-11	-2.95515e-11	-4.04212e-11	-1.27915e-10	-4.63121e-10	-5.4602e-11	1.61941e-10	-8.62214e-11	4.3961e-11	-2.20123e-11	2.7492e-10	6.87803e-19
-2.45428e-10	1.11586e-10	-1.34966e-10	5.0328e-11	-8.51332e-11	-1.00079e-10	-4.36271e-11	1.25799e-10	7.64184e-11	-2.57299e-12	1.01396e-10	-9.67935e-12	1.4663e-10	4.37781e-11	3.37219e-11	9.14138e-11	-3.03257e-10	2.25192e-10	-1.35012e-10	2.92952e-11	-1.5856e-11	-4.80282e-11	-1.27917e-10	-4.63406e-10	-5.41813e-11	1.61944e-10	-8.62233e-11	4.37356e-11	-2.20066e-11	2.74678e-10	6.87429e-19
-2.45725e-10	1.11982e-10	-1.36597e-10	4.46168e-11	-8.51307e-11	-1.00109e-10	-4.36485e-11	1.25789e-10	7.64244e-11	-2.51411e-12	1.01446e-10	-9.70188e-12	1.4704e-10	4.20718e-11	3.28742e-11	9.13348e-11	-3.03237e-10	2.25191e-10	-1.35399e-10	2.92653e-11	-1.78921e-11	-4.26448e-11	-1.2792e-10	-4.63406e-10	-5.41952e-11	1.61943e-10	-8.62229e-11	4.37503e-11	-2.1986e-11	2.74715e-10	6.87177e-19
[truncated: 1,921 more rows]
