# Supplementary material for: A modified shuffled frog leaping algorithm with inertia weight
Source: Sci Rep. 2024 Feb 20;14:4146. doi: 10.1038/s41598-024-51306-1 (PMC11224354; doi:10.1038/s41598-024-51306-1)
Supplement: Supplementary file 1 — Supplementary Information. [file 41598_2024_51306_MOESM1_ESM.zip › data/F1/SFLA_B_4.xls]

## Sheet: Sheet1
8.40165	12.1056	3.82165	23.7225	18.7251	-3.85342	18.2761	0.262153	5.23095	-4.47272	28.0393	-20.1635	-3.28193	-17.3673	-10.2792	9.50607	35.1002	2.25454	-15.4294	-9.6307	-14.6081	8.67486	-4.52109	-26.0722	16.8861	17.6068	-17.0025	1.1278	31.4361	19.913	8069.65
-10.1835	4.61041	-3.89525	-2.72065	5.65947	13.1795	1.87499	8.41125	-2.50315	2.54155	1.0164	4.01211	8.31761	-4.26098	1.20201	4.60236	4.55016	13.3158	6.93488	-12.3353	0.0146945	-1.61171	-1.59173	10.0684	21.0689	3.756	5.82586	-9.13659	-7.06193	-4.42378	1716.99
-2.63909	-6.41383	0.62019	7.64856	-0.942338	-0.0424137	0.43212	6.7878	2.51848	4.62264	2.47176	-4.13593	2.62601	0.605478	0.455139	-1.64298	1.60014	4.23823	3.70547	-2.63328	8.2121	0.732952	-0.400918	-0.0670521	4.57228	1.69172	2.40911	-6.47046	-0.580191	0.4297	396.522
1.66503	4.02175	1.27747	-1.72304	1.50741	-2.58444	-0.255095	2.2823	-1.96293	0.407172	4.16163	-3.54705	0.560984	1.04438	4.60466	0.0434925	1.68729	1.54014	2.16131	0.451222	0.548609	2.00352	1.71835	-1.18303	0.703348	0.67054	-1.6446	0.517586	0.130431	-0.298676	117.087
-2.24195	1.19357	1.21638	-0.0749116	0.296792	-0.602574	0.54194	2.19455	0.392528	0.761198	0.927836	-1.80379	-2.44638	-0.597511	3.57112	0.686222	1.79489	0.208631	0.246815	-1.40321	-0.0197907	-2.5842	0.82711	-0.197201	0.259586	1.25662	-0.941779	-1.5051	-0.708958	1.44161	57.9869
-1.0658	0.317542	1.08732	-0.67734	0.212941	-0.852018	0.11929	0.136876	-0.359224	1.60685	0.293322	-2.55784	-1.21038	0.639182	2.33231	0.435158	2.36272	0.501494	0.483311	-1.07362	-0.0903295	-1.67015	1.77833	-0.550946	-0.100002	1.00172	-0.711636	-1.82685	-0.308078	0.361696	39.091
-1.28217	0.950888	1.23296	-0.0695142	0.591922	-1.17357	0.252828	1.54511	-0.194349	1.29678	0.763349	-1.15716	-0.682688	0.536737	1.75246	0.226783	2.22048	0.544815	0.534569	-1.23636	-0.127713	-1.68288	0.149287	0.156113	-0.369507	1.16795	-1.20034	-0.671899	-0.377025	-0.0884716	29.2495
-1.08978	1.43746	0.975763	-0.305567	0.602455	-0.457849	0.424601	1.26712	0.0121237	1.61591	0.704064	-1.47722	-0.675678	0.531252	1.32717	0.305858	1.88112	0.292199	0.673073	-0.919831	-0.114231	-1.02687	0.481436	-0.249408	-0.528184	1.00034	-1.20682	-1.07412	-0.268255	-0.128424	24.8036
-0.866152	1.20096	0.851136	-0.612099	0.386905	-0.61464	0.561983	0.994526	-0.404435	1.2765	0.849841	-1.1811	-0.406575	0.27328	0.62467	0.201215	1.98041	0.290955	1.03495	-1.08254	0.0641224	-1.23558	1.16512	-0.413014	-0.348166	1.01953	-0.812401	-0.88749	-0.387429	-0.164337	21.7989
-1.03883	1.34989	0.948896	-0.408259	0.388269	-0.494321	0.398109	1.02466	-0.351849	1.26883	0.757593	-1.24607	-0.417755	0.140487	0.81145	0.168963	2.02202	0.148162	0.766776	-0.961807	-0.0520226	-1.17387	0.750037	-0.462998	-0.363077	1.03325	-0.806074	-0.946696	-0.333815	-0.172941	20.9815
-0.956561	1.19179	0.85048	-0.375187	0.419604	-0.462626	0.381073	1.06724	-0.305604	1.03792	0.768517	-1.2945	-0.46361	0.197008	0.921733	0.202881	1.78606	0.167311	0.827994	-0.88996	-0.0249818	-1.15007	0.811522	-0.360553	-0.356099	1.0971	-0.834555	-1.03307	-0.37806	-0.210672	19.5442
-0.92131	1.27252	0.819344	-0.422206	0.383718	-0.539262	0.351157	0.978506	-0.310583	1.0977	0.789471	-1.27603	-0.508446	0.201088	0.900525	0.15202	1.79709	0.17238	0.823791	-0.956479	-0.00222718	-0.713203	0.778195	-0.344513	-0.344022	1.1131	-0.923633	-1.02206	-0.357303	-0.183387	19.0245
-0.935224	1.18343	0.883324	-0.382488	0.40732	-0.514007	0.289812	1.0505	-0.306958	1.04389	0.782575	-1.30013	-0.44533	0.180095	0.891564	0.166353	1.84973	0.174805	0.848902	-0.917314	-0.00873353	-0.641339	0.802105	-0.35386	-0.333254	1.10922	-0.598522	-0.954076	-0.36784	-0.160276	18.3244
-0.903599	1.21258	0.852984	-0.429446	0.397265	-0.531133	0.335864	0.997189	-0.314424	1.07471	0.787368	-1.29091	-0.427258	0.189263	0.886704	0.163467	1.81101	0.190249	0.831058	-0.913637	-0.0125197	-0.51276	0.724367	-0.389854	-0.33142	1.0917	-0.629925	-0.955895	-0.359993	-0.164234	17.8674
-0.919344	0.560202	0.352	-0.412868	0.409056	-0.523143	0.34069	1.00992	-0.303733	1.08812	0.78763	-1.28354	-0.468254	0.181914	0.915237	0.163165	0.65588	0.185821	0.830106	-0.918291	0.00729879	-0.657826	0.796993	-0.340704	-0.400865	1.08772	-0.671898	-0.947843	-0.364551	-0.171903	13.7284
-0.924534	0.41813	0.203969	-0.394398	0.419553	-0.54557	0.334051	0.998056	-0.234949	1.01256	0.7931	-1.27195	-0.460437	0.1856	0.90067	0.161999	0.7395	0.165786	0.836801	-0.91901	0.0217451	-0.569338	0.926458	-0.276914	-0.484947	1.0829	-0.703563	-0.952163	-0.370757	-0.15848	13.5702
-0.92063	0.658636	0.233345	-0.412955	0.43357	-0.528005	0.337881	1.0059	-0.28533	0.850078	0.681488	-1.28213	-0.474669	0.186812	0.893649	0.165471	0.746507	0.17581	0.833959	-0.918674	0.00369279	-0.576825	0.839252	-0.312736	-0.379456	1.08359	-0.682755	-0.945479	-0.364219	-0.166553	13.1988
-0.921391	0.526449	0.241707	-0.414165	0.422557	-0.137472	0.334223	0.994198	-0.272391	0.870168	0.77561	-1.27631	-0.459235	0.176744	0.903714	0.17198	0.780374	0.172739	0.8363	-0.917771	0.0244057	-0.569773	0.837153	-0.331295	-0.47013	1.08808	-0.67095	-0.940704	-0.364604	-0.16566	13.0208
-0.918365	0.484757	0.25821	-0.411075	0.412063	-0.280719	0.332495	0.971528	-0.283716	0.848879	0.721198	-1.28405	-0.46419	0.176152	0.899443	0.17006	0.722815	0.169643	0.834672	-0.918904	0.019325	-0.575643	0.843213	-0.310075	-0.443747	1.08507	-0.677275	-0.917795	-0.36307	-0.167879	12.738
-0.295736	0.462121	0.273103	-0.410486	0.406439	-0.304859	0.342598	0.987772	-0.299964	0.0620126	0.718408	-1.27798	-0.464932	0.237352	0.929876	0.0679613	0.788332	0.00434468	0.839721	-0.909414	0.00507315	-0.183303	0.839838	-0.0187448	-0.419783	1.08447	-0.678287	-0.838564	-0.363695	-0.15874	10.8463
-0.372245	0.466876	0.273622	-0.410269	0.407533	-0.298176	0.341508	0.983981	-0.297784	0.161101	0.719172	-1.27707	-0.464509	0.248441	0.913652	0.0746157	0.788275	-0.032835	0.84313	-0.910393	0.00682568	-0.186244	0.379062	-0.0469252	-0.409355	1.08021	-0.678605	-0.855547	-0.363661	-0.160972	10.3479
-0.36216	0.478429	0.274023	-0.410478	0.409146	-0.258083	0.312364	0.983955	-0.300133	0.150318	0.721298	-1.27496	-0.465556	0.245928	0.912046	0.14426	0.784525	-0.03201	0.843169	-0.911658	0.00846732	-0.205962	0.374432	-0.0479999	-0.414803	1.07991	-0.678597	-0.854107	-0.363139	-0.16097	10.3213
-0.408568	0.486438	0.268675	-0.407351	0.414241	-0.235417	0.257903	0.983982	-0.296264	0.178851	0.709584	-1.2729	-0.466595	0.216017	0.910296	0.138155	0.777084	0.00713165	0.843824	-0.918368	0.00552315	-0.207171	0.347739	-0.143292	-0.40719	1.04428	-0.676677	-0.863703	-0.363436	-0.163359	10.2218
-0.370675	0.485708	0.267812	-0.406379	0.415526	-0.261097	0.269874	0.985247	-0.297988	0.145364	0.711216	-1.27335	-0.465341	0.218914	0.9113	0.147268	0.769373	0.0625113	0.841619	-0.912962	0.00758813	-0.229879	0.339834	-0.105783	-0.422163	1.04244	-0.678247	-0.853047	-0.363302	-0.162306	10.1766
-0.383537	0.484514	0.270503	-0.407067	0.41682	-0.257733	0.261369	0.984962	-0.296778	0.161097	0.711732	-1.27286	-0.465866	0.225139	0.910342	0.156257	0.771261	0.0503323	0.841885	-0.912935	0.00814498	-0.231183	0.323016	-0.106544	-0.414669	1.0382	-0.67803	-0.84681	-0.363217	-0.162306	10.1547
-0.393242	0.486399	0.272966	-0.406588	0.414489	-0.259695	0.265149	0.9853	-0.297188	0.156946	0.712479	-1.27362	-0.465453	0.228314	0.911454	0.113863	0.76857	0.0269424	0.841611	-0.914099	0.00898308	-0.221442	0.311102	-0.10205	-0.408837	1.04509	-0.146707	-0.849202	-0.363007	-0.16242	9.71839
-0.372348	0.486813	0.269957	-0.407289	0.414966	-0.250514	0.274387	0.989786	-0.296721	0.141632	0.711727	-1.2732	-0.464322	0.223116	0.911073	0.122159	0.770012	0.0199705	0.841684	-0.914138	0.00972465	-0.225421	0.313559	-0.102675	-0.414285	0.844276	-0.405973	-0.835	-0.363269	-0.16247	9.45236
-0.130856	0.48616	0.271981	-0.407295	0.414866	-0.255877	0.278943	0.989596	-0.297022	0.155855	0.711841	-1.27444	-0.465605	0.22831	0.910893	0.120507	0.769561	0.0246021	0.84202	-0.913477	0.0729646	-0.223712	0.315669	-0.109405	-0.414904	0.871033	-0.215452	-0.846938	-0.360921	-0.162437	9.29908
-0.0985435	0.486081	0.270401	-0.40636	0.415923	-0.253929	0.31204	1.00269	-0.298091	0.148994	0.711486	-1.24899	-0.466787	0.213809	0.835423	0.115916	0.627756	0.0265877	0.841834	-0.913324	0.0218179	-0.222231	0.318552	-0.0844885	-0.416873	0.888138	-0.233336	-0.840918	-0.355803	-0.162737	8.95002
-0.0985435	0.486081	0.270401	-0.40636	0.415923	-0.253929	0.31204	1.00269	-0.298091	0.148994	0.711486	-1.24899	-0.466787	0.213809	0.835423	0.115916	0.627756	0.0265877	0.841834	-0.913324	0.0218179	-0.222231	0.318552	-0.0844885	-0.416873	0.888138	-0.233336	-0.840918	-0.355803	-0.162737	8.95002
-0.098099	0.486338	0.270043	-0.405961	0.416017	-0.254534	0.299567	1.00218	-0.297657	0.148483	0.711765	-1.24523	-0.467082	0.21852	0.825678	0.108637	0.640019	0.0262154	0.842053	-0.913111	0.0558509	-0.221297	0.317656	-0.0866434	-0.416773	0.877925	-0.24599	-0.839156	-0.352626	-0.162658	8.91675
-0.0990667	0.486171	0.270001	-0.406204	0.412631	-0.253528	0.309475	0.999982	-0.298013	0.149777	0.711731	-1.24264	-0.449143	0.217801	0.841664	0.105842	0.363192	0.0261532	0.842308	-0.915508	0.0032106	-0.220332	0.318094	-0.0855576	-0.416504	0.893903	-0.242566	-0.841427	-0.348505	-0.162449	8.66959
-0.0985186	0.487218	0.251155	-0.423647	0.409736	-0.254645	0.277537	0.992756	-0.298824	0.150568	0.715761	-0.95176	-0.467644	0.215632	0.784499	0.0284048	0.37146	0.0263507	0.570228	-0.912664	0.0574408	-0.214236	0.418027	-0.0834286	-0.390839	0.893675	-0.292394	-0.817126	-0.359525	-0.161057	7.58401
-0.104645	0.486603	0.267816	-0.417219	0.414469	-0.256493	0.304649	0.994811	-0.300601	0.162094	0.721832	-0.952527	-0.466381	0.214766	0.824606	0.0618691	0.467801	0.023946	0.445599	-0.911888	0.044657	-0.218226	0.341462	-0.0802833	-0.408287	0.887926	-0.257467	-0.786815	-0.348843	-0.16137	7.51636
-0.100314	0.486693	0.260947	-0.416081	0.412011	-0.25559	0.302858	0.994384	-0.324207	0.156814	0.720394	-1.00597	-0.468664	0.214836	0.821044	0.0519328	0.416565	0.0243321	0.452596	-0.909827	0.0466509	-0.231194	0.319517	-0.0817351	-0.404166	0.892283	-0.30057	-0.630731	-0.352136	-0.190864	7.38627
-0.0626903	0.395737	-0.150437	-0.0354029	0.414145	-0.232558	0.299872	0.994337	-0.31823	0.152581	0.7073	-0.929514	-0.466023	0.217372	0.372706	0.0430749	0.396838	0.0252551	0.545121	-0.910352	0.0220175	-0.213279	0.368821	-0.0123482	-0.380653	0.888421	-0.261802	-0.813139	-0.359047	-0.17494	6.67228
-0.062672	0.419475	0.149173	0.1222	0.413582	-0.227921	0.295895	0.994387	-0.31234	0.160013	0.717854	-0.903558	-0.466436	0.216144	0.429544	0.0504141	0.429071	0.0249389	0.481588	-0.91372	0.0378482	-0.181656	0.370784	-0.0448068	-0.331455	0.889607	-0.263179	-0.727991	-0.356713	-0.186078	6.51047
-0.0867975	0.427671	0.165572	-0.0884169	0.413417	-0.241847	0.293305	0.993294	-0.313126	0.156864	0.71826	-0.833437	-0.466175	0.218354	0.448367	0.0501199	0.381246	0.0262821	0.482034	-0.914303	0.036123	-0.202512	0.345805	-0.048014	-0.37853	0.89086	-0.262056	-0.710324	-0.356735	-0.184259	6.37935
-0.0926531	0.433267	0.153966	-0.113905	0.393573	-0.23408	0.291037	0.97504	-0.31427	0.187692	0.715422	-0.894133	-0.466418	0.216894	0.440389	0.0425959	0.417186	0.0298262	0.49366	-0.910662	0.0366964	-0.168895	0.362162	-0.0559062	-0.343491	0.25531	-0.265682	-0.492164	-0.354486	-0.181808	5.45052
-0.0854526	0.18311	-0.0622247	-0.127874	0.389752	-0.22557	0.0340509	0.880143	-0.314968	0.250839	0.716615	-0.857302	-0.311825	0.18566	0.0272063	0.0204906	0.379624	0.0771879	0.490463	-0.910754	0.0344173	-0.175818	0.355981	-0.115223	-0.349246	0.490145	-0.247045	-0.497958	-0.352849	-0.177314	4.8025
-0.0851455	0.187603	0.0105738	-0.130361	0.382704	-0.22554	0.0497379	0.881509	-0.314928	0.247007	0.716678	-0.858173	-0.318037	0.18705	0.115964	0.0205136	0.383933	0.074045	0.492722	-0.910754	0.0344526	-0.17593	0.356284	-0.114404	-0.349284	0.445127	-0.247147	-0.498934	-0.352851	-0.177296	4.78009
-0.0758043	0.24424	0.0123775	-0.118162	0.390558	-0.226909	0.20058	0.896518	-0.313026	0.200262	0.713923	-0.855219	-0.297203	0.144921	0.011682	0.0369716	0.396987	0.0388592	0.488963	-0.907867	0.0333489	-0.18813	0.356499	-0.107256	-0.352776	0.142233	-0.272632	-0.533127	-0.151068	-0.175296	4.57183
-0.0753657	0.228886	0.0534385	-0.118759	0.387527	-0.227858	0.198404	0.889897	-0.313105	0.196708	0.714324	-0.855853	-0.297228	0.150251	0.0505902	0.0354695	0.396965	0.0400286	0.488765	-0.907042	0.0331979	-0.187662	0.356628	-0.105435	-0.353106	0.173157	-0.267906	-0.533288	-0.17407	-0.175966	4.57013
-0.078841	0.249228	0.0364293	-0.118033	0.384699	-0.228415	0.150484	0.851868	-0.313255	0.213661	0.396083	-0.857298	-0.287618	0.158338	0.102097	0.0352247	0.382324	0.0425027	0.463684	-0.908151	0.0363742	-0.180259	0.356791	-0.0971008	-0.351732	0.196863	-0.255961	-0.507481	-0.254614	-0.174498	4.12623
-0.0777162	0.247557	0.0763547	-0.114882	0.382509	-0.228175	0.141436	0.863259	-0.313474	0.20491	0.400205	-0.857303	-0.298101	0.160296	0.0931332	0.0357067	0.38228	0.0471733	0.473254	-0.908038	0.0319481	-0.185831	0.357572	-0.0945908	-0.351776	0.171945	-0.250963	-0.260781	-0.246911	-0.176476	3.95548
-0.0778535	0.253503	0.051699	-0.119702	0.385414	-0.227693	0.14648	0.848321	-0.312209	0.210328	0.338751	-0.857241	-0.301724	0.159545	0.0654334	0.0343719	0.381532	0.0469706	0.472915	-0.907837	0.0334525	-0.182839	0.356362	-0.0955211	-0.350871	0.195338	-0.255488	-0.237614	-0.253136	-0.174512	3.88589
-0.0784597	0.244934	0.052475	-0.119836	0.382428	-0.227792	0.147831	0.860142	-0.312989	0.212175	0.360143	-0.856956	-0.300793	0.159054	0.0542773	0.0346482	0.377352	0.0454992	0.46853	-0.90818	0.0358911	-0.182593	0.355296	-0.0948826	-0.351964	0.190566	-0.242797	-0.106932	-0.237627	-0.1775	3.84727
-0.0774252	0.245332	0.0515785	-0.11924	0.38298	-0.227616	0.146425	0.859196	-0.312841	0.210213	0.347835	-0.856894	-0.303669	0.159241	0.0545641	0.035892	0.380157	0.0456426	0.467976	-0.907918	0.0370234	-0.183127	0.35701	-0.0942931	-0.35158	0.189442	-0.253095	-0.0983742	-0.238379	-0.174536	3.84205
-0.0774425	0.255332	0.0502022	-0.119477	0.384337	-0.22761	0.147178	0.856272	-0.312862	0.211046	0.355691	-0.857246	-0.302997	0.162808	0.0635046	0.0364564	0.378977	0.0501904	0.467142	-0.77578	0.036092	-0.18287	0.357313	-0.108282	-0.12283	0.190817	-0.254028	-0.117272	-0.244379	-0.177458	3.53119
-0.0775057	0.248462	0.0505349	-0.119516	0.377496	-0.227653	0.146938	0.857608	-0.312894	0.210981	0.349525	-0.857218	-0.302935	0.159876	0.0631801	0.00890739	0.378176	0.0508561	0.408019	-0.797698	0.0359843	-0.182744	0.357069	-0.104941	-0.141353	0.190669	-0.253994	-0.122906	-0.24685	-0.175495	3.50609
-0.0761265	0.247535	0.0497935	-0.12016	0.30426	-0.237084	0.153474	0.858546	-0.312689	0.202645	0.3534	-0.856378	-0.128244	0.172581	0.0584167	0.0120567	0.380716	0.0542145	0.385752	-0.547174	0.0364786	-0.189583	0.356427	-0.103258	-0.204363	0.187657	-0.255795	-0.126716	-0.24811	-0.15207	3.05454
-0.0719327	0.245662	0.0496883	-0.117582	0.306413	-0.230453	0.156633	0.858864	-0.312573	0.206849	0.304478	-0.632263	-0.101922	0.166152	0.0638814	-0.00136564	0.3782	0.0524775	0.343768	-0.605244	-0.0170808	-0.193264	0.355533	-0.108286	-0.229919	0.20014	-0.25986	-0.121876	-0.258288	-0.151992	2.7372
-0.0750035	0.246155	0.0497586	-0.115148	0.316932	-0.229354	0.14993	0.858125	-0.311476	0.183569	0.262683	-0.679299	-0.0699124	0.169384	0.0713643	0.000300117	0.380324	0.065939	0.34212	-0.489433	-0.0855415	-0.187124	0.354294	-0.119649	-0.220282	0.200135	-0.259697	-0.125262	-0.258544	-0.152576	2.64329
-0.0738669	0.250823	0.0420517	-0.10115	0.250258	-0.231179	0.155903	0.860897	-0.310331	0.203022	0.242948	-0.252095	-0.0565087	0.173781	0.062746	0.0063072	0.385789	0.0598037	0.355661	-0.573193	-0.0120233	-0.189165	0.358194	-0.103422	-0.203876	0.195224	-0.259845	-0.127108	-0.253512	-0.152569	2.29264
-0.0735496	0.249351	0.0469646	-0.111078	0.205463	-0.229928	0.148448	0.860648	-0.303963	0.193488	0.269099	-0.314728	-0.0308928	0.166234	0.0628052	-0.0160725	0.38259	0.058279	0.356665	-0.530716	0.0206699	-0.182451	0.355816	-0.105165	-0.220682	0.199918	-0.265007	-0.124998	-0.253417	-0.153301	2.26632
-0.084048	0.248818	0.0506191	-0.103622	0.196292	-0.230894	0.150015	0.859381	-0.310028	0.197507	0.194163	-0.320999	-0.0793511	0.164826	0.0570478	0.0013492	0.385338	0.0102597	0.34726	-0.52058	-0.015591	-0.157219	0.354426	-0.106941	-0.214817	0.201758	-0.260373	-0.125795	-0.254882	-0.152995	2.20878
-0.0775177	0.250607	0.0532576	-0.0992817	0.14689	-0.231592	0.151263	0.859115	-0.303272	0.199438	0.229488	-0.310394	-0.0696858	0.165499	0.0613762	-0.00798954	0.38321	0.0484099	0.34958	-0.496263	-0.00576372	-0.156727	0.354818	-0.106641	-0.214446	0.19968	-0.265605	-0.12848	-0.249756	-0.155032	2.17338
-0.0607229	0.248531	0.051449	-0.102444	0.155214	-0.229946	0.134951	0.860212	-0.302118	-0.00879375	0.218481	-0.321865	-0.069756	0.16045	0.0756909	-0.005773	0.383975	0.0319528	0.349371	-0.500965	0.00460504	-0.173351	0.355583	-0.101953	-0.215885	0.202019	-0.0961207	-0.127431	-0.194364	-0.152198	2.05502
-0.0695969	0.2483	0.0540794	-0.104143	0.158889	-0.230549	0.149882	0.857965	-0.29985	0.110258	0.21583	-0.307967	-0.0677261	0.161548	0.0613511	-0.00496122	0.107694	0.0417741	0.351402	-0.495449	-0.0101467	-0.171434	0.354829	-0.103217	-0.175437	0.202525	-0.150164	-0.127471	-0.241286	-0.151802	1.9354
-0.0671596	0.24842	0.0525967	-0.102899	0.180717	-0.230682	0.145658	0.858835	-0.301889	0.0688957	0.218195	-0.30048	-0.0644836	0.159425	0.0697179	-0.00584208	0.143182	0.0365168	0.350361	-0.50539	-0.0107396	-0.173267	0.355032	-0.10374	-0.147289	0.200293	-0.152164	-0.127542	-0.220321	-0.15372	1.93287
-0.0687575	0.238474	0.0493666	-0.0687115	0.16274	-0.201231	0.151283	0.206715	-0.308004	0.114558	0.220006	-0.305615	-0.0768342	0.160492	0.0618581	-0.080164	0.247647	0.00713204	0.331977	-0.481584	-0.00501664	-0.173685	0.356727	-0.128426	-0.0568617	0.195373	-0.115905	-0.127752	-0.223176	-0.15279	1.21482
-0.0713019	0.239765	0.0380516	-0.0385294	0.164254	-0.171385	0.159125	0.204515	-0.319402	0.0794362	0.219399	-0.307664	-0.0697673	0.160306	0.0653118	-0.0748594	0.168581	0.0143531	0.331363	-0.494977	-0.0037792	-0.171876	0.357236	-0.125543	-0.0774262	0.196061	-0.105776	-0.127729	-0.223537	-0.152954	1.18222
-0.0708262	0.231902	0.0412522	-0.0417953	0.167322	-0.164418	0.149007	0.197717	-0.307451	0.0955988	0.21883	-0.304023	-0.0748068	0.160263	0.0631799	-0.0484322	0.193596	0.00424792	0.330445	-0.493275	-0.00552518	-0.17204	0.357032	-0.117678	-0.113717	0.185556	-0.108935	-0.127825	-0.218185	-0.153274	1.16779
-0.0708962	0.234294	0.0401528	-0.0572694	0.163743	-0.143538	0.152352	0.204627	-0.310078	0.095674	0.2186	-0.304211	-0.0734606	0.160181	0.0593356	-0.051278	0.184184	0.019785	0.329645	-0.488721	-0.00699422	-0.172539	0.355283	-0.119466	-0.0938422	0.182896	-0.1058	-0.127787	-0.21755	-0.152968	1.1528
-0.0696198	0.236401	0.0395322	-0.0524101	0.164711	-0.155952	0.148217	0.163165	-0.312409	0.089659	0.217715	-0.304832	-0.072655	0.160605	0.0618794	-0.0588887	0.177728	0.0109232	0.32998	-0.490626	-0.00811	-0.172768	0.336712	-0.0455366	-0.0725735	0.192087	-0.107623	-0.127814	-0.221591	-0.152862	1.11864
-0.0701713	0.235679	0.0397984	-0.0560363	0.164923	-0.156545	0.151048	0.156661	-0.313082	0.0896678	0.218378	-0.30486	-0.0726047	0.160631	0.0619002	-0.0590973	0.177073	0.0108257	0.330053	-0.490651	-0.00801261	-0.172779	0.335254	-0.0480705	-0.0726236	0.192139	-0.108394	-0.12782	-0.222717	-0.152913	1.11838
-0.0704708	0.235315	0.0378058	-0.0437739	0.165533	-0.155098	0.152704	0.162373	-0.314017	0.0869007	0.218365	-0.305061	-0.0727301	0.160915	0.0627355	-0.0602895	0.17375	0.0142576	0.331575	-0.489017	-0.00718503	-0.172662	0.335517	-0.0556333	-0.0688756	0.186756	-0.107718	-0.127854	-0.220649	-0.1529	1.11512
-0.0750067	0.242215	0.0394818	-0.0537168	0.165352	-0.0974704	0.149407	0.144426	-0.256954	0.115669	0.216981	-0.304952	-0.101061	0.188663	0.0378589	-0.0567615	0.172384	0.0131652	0.353465	-0.30397	-0.00702846	-0.140594	0.259899	-0.0818783	-0.0458205	0.177194	-0.104176	-0.0829876	-0.220201	-0.139332	0.879136
-0.0706768	0.235165	0.0382921	-0.0500354	0.165867	-0.116057	0.131189	0.146444	-0.259315	0.102341	0.214023	-0.305627	-0.118965	0.178528	0.025986	-0.0561459	0.174354	0.0120189	0.371053	-0.319448	-0.00086584	-0.153698	0.189649	-0.0875314	-0.0167017	0.181512	-0.100459	-0.0237332	-0.220464	-0.152158	0.86385
-0.0742582	0.236621	0.0384513	-0.0500475	0.165752	-0.106944	0.134301	0.135466	-0.262246	0.104533	0.214204	-0.305474	-0.11886	0.183586	0.0257601	-0.0560875	0.174193	0.0120566	0.35968	-0.322282	-0.000885771	-0.151133	0.19339	-0.0848569	-0.0261092	0.180817	-0.10049	-0.024977	-0.220476	-0.150849	0.857954
-0.0731382	0.236944	0.0389601	-0.0518975	0.165625	-0.107057	0.138549	0.149949	-0.264854	0.101394	0.214926	-0.305404	-0.100276	0.177768	0.033454	-0.056052	0.174127	0.0126999	0.347136	-0.311331	-0.00266478	-0.152581	0.199395	-0.0823132	-0.0307026	0.174783	-0.101247	-0.0496296	-0.220183	-0.144277	0.843323
-0.0707104	0.236847	0.0284718	-0.0504973	0.175409	-0.106647	0.134985	0.146205	-0.267651	0.102837	0.149032	-0.305324	-0.104174	0.184991	0.0415848	-0.0559292	0.173567	0.0128501	0.346098	-0.313827	-0.0163788	-0.125032	0.0513619	-0.08531	-0.0278716	0.175755	-0.104304	-0.0645573	-0.218624	-0.149147	0.784908
-0.0696816	0.236668	0.0293869	-0.0506023	0.167505	-0.105045	0.135305	0.147021	-0.263158	0.102987	0.164722	-0.305297	-0.101508	0.139344	0.0358379	-0.0560432	0.174052	0.0129454	0.353766	-0.315116	-0.0115271	-0.132518	0.0793361	-0.0833074	-0.0285634	0.171583	-0.103087	-0.057383	-0.219438	-0.148306	0.777813
-0.0730575	0.235864	0.0360744	-0.0505092	0.167488	-0.110416	0.134992	0.150872	-0.231676	0.102192	0.157609	-0.305455	-0.105358	0.139042	0.0377293	-0.0476654	0.174129	0.0129528	0.34816	-0.317018	-0.00330332	-0.148921	0.0637927	-0.0826015	-0.026631	0.174074	-0.101282	-0.0529418	-0.21835	-0.147346	0.761185
-0.0786733	0.235133	0.0338881	-0.0522178	0.170417	-0.107734	0.135705	0.151834	-0.240052	-0.00667497	0.118158	-0.305571	-0.08615	0.0655075	0.0406333	-0.040917	0.176899	0.0128762	0.287204	-0.315876	-0.0102679	-0.0712654	0.0352006	-0.0485576	-0.0257326	0.166645	-0.101438	-0.0530243	-0.218177	-0.156741	0.663719
-0.0783283	0.234233	0.0343413	-0.0513391	0.142361	-0.108287	0.136675	0.151447	-0.24137	0.00809583	0.121324	-0.28323	-0.0810289	0.0807736	0.0391083	-0.0413337	0.177469	0.0128531	0.288863	-0.316015	-0.00446359	-0.0685847	0.0380424	-0.0527794	-0.0262223	0.169236	-0.101651	-0.054311	-0.219118	-0.156783	0.647146
-0.0768016	0.234383	0.0341209	-0.0514015	0.148591	-0.108051	0.136447	0.151425	-0.240192	0.0126926	0.121575	-0.220399	-0.0805983	0.0809168	0.0391125	-0.0413692	0.176218	0.0128717	0.294083	-0.316178	-0.00691554	-0.0701164	0.0417262	-0.0538962	-0.0247708	0.167974	-0.101556	-0.0542033	-0.218848	-0.154128	0.618449
-0.0765766	0.232457	0.0343469	-0.051543	0.153586	-0.107135	0.136459	0.151422	-0.239214	0.0117123	0.131758	-0.203148	-0.0834448	0.0889248	0.0390454	-0.0427741	0.177208	0.0128958	0.294196	-0.316402	-0.00685813	-0.0649044	0.0430616	-0.0530465	-0.0228256	0.16819	-0.101594	-0.0530988	-0.218998	-0.153275	0.615129
-0.0762308	0.230605	0.0345013	-0.0518667	0.131629	-0.107251	0.137303	0.151188	-0.239387	0.0109223	0.11951	-0.209796	-0.0879131	0.0896304	0.0387164	-0.0439451	0.176586	0.0128743	0.294892	-0.317278	-0.00708376	-0.0669248	0.0411291	-0.0570488	-0.0201786	0.168291	-0.101591	-0.0533873	-0.219066	-0.152694	0.609979
-0.0747671	0.231075	0.0346887	-0.0519939	0.120394	-0.107113	0.136535	0.151053	-0.238308	0.016065	0.128655	-0.209068	-0.0880385	0.0927348	0.0387977	-0.0453978	0.176214	0.0128714	0.29473	-0.317286	-0.00768071	-0.0572719	0.0453634	-0.051704	-0.00847328	0.168148	-0.101532	-0.0532224	-0.218503	-0.150975	0.606394
-0.0752053	0.231076	0.0229532	-0.0518269	0.135594	-0.106339	0.137654	0.150575	-0.238903	0.0191472	0.13877	-0.0200041	-0.0849694	0.0839859	0.0387431	-0.036999	0.176444	-0.0121274	0.295172	-0.31362	-0.00626953	-0.0578232	0.0368984	-0.0542624	-0.020366	0.0809252	-0.0926272	-0.0532621	-0.219264	-0.141081	0.538636
-0.0745931	0.23201	0.0334401	-0.0519041	0.138831	-0.106669	0.137697	0.143294	-0.238345	0.0145529	0.139244	-0.0470382	-0.0855324	0.0984552	0.0389609	-0.0415559	0.17667	-7.6505e-05	0.292919	-0.245966	-0.00579761	-0.0608081	0.0460226	-0.0549115	-0.0158255	0.0984505	-0.100251	-0.0143341	-0.218857	-0.141858	0.506825
-0.0747546	0.231434	0.0319634	-0.0521067	0.134531	-0.106672	0.137497	0.143319	-0.238462	0.0149966	0.133835	-0.0376408	-0.0855687	0.0900025	0.0388694	-0.043901	0.176665	-0.000740011	0.293661	-0.246872	-0.00655292	-0.0619643	0.0430517	-0.0551389	-0.0157581	0.0801798	-0.0987167	-0.0156744	-0.218873	-0.142141	0.499035
-0.0755502	0.23161	0.0319606	-0.0511223	0.133188	-0.106874	0.137224	0.146072	-0.235517	0.0159096	0.132905	-0.0434119	-0.0856987	0.0878924	0.0386894	-0.038203	0.176656	-0.00214359	0.285458	-0.25236	-0.00639829	-0.0605468	0.0408532	-0.0549669	-0.0160251	0.0821328	-0.0984497	-0.0393386	-0.219177	-0.144318	0.497499
-0.0749113	0.231501	0.0323687	-0.0525964	0.132874	-0.107133	0.137424	0.144923	-0.234603	0.0160948	0.132936	-0.0390083	-0.0854799	0.0901877	0.0388131	-0.0422458	0.176636	-0.00134648	0.28535	-0.24883	-0.00624905	-0.0609477	0.0433155	-0.0555524	-0.0164291	0.0824251	-0.0974033	-0.022863	-0.218888	-0.138559	0.492706
-0.107257	0.227265	0.034348	-0.051914	0.0865377	-0.105981	0.137337	0.146162	-0.206942	0.0401739	0.119111	-0.0402974	-0.0381738	0.0737041	0.0387888	-0.0448547	0.177677	0.000860574	0.295046	-0.229949	-0.00671528	-0.0630205	0.0384649	-0.0551864	-0.0164602	0.0879367	-0.0543074	-0.0279063	-0.0667462	-0.144525	0.413745
-0.0978443	0.213751	0.0347289	-0.0518529	0.0820114	-0.106185	0.137352	0.155012	-0.18476	0.0647524	0.106737	-0.0380396	-0.073128	0.0941323	0.0387901	-0.0447812	0.177789	-0.00146257	0.29279	-0.221883	-0.00786211	-0.0624365	0.0418758	-0.0553417	-0.016603	0.0883507	0.0102582	-0.0291011	-0.0318528	-0.146492	0.395794
-0.0921408	0.211661	0.0328921	-0.0518575	0.0827287	-0.105963	0.137201	0.149656	-0.185506	0.0442688	0.0961397	-0.0380571	-0.0697044	0.102269	0.0387427	-0.0434638	0.177404	-0.00118559	0.292946	-0.228693	-0.00672763	-0.0628451	0.0403205	-0.0550663	-0.0166411	0.0895683	-0.0320669	-0.0285145	-0.0401643	-0.143904	0.392832
-0.099702	0.211499	0.0335414	-0.0518536	0.0860083	-0.106147	0.137227	0.150058	-0.18836	0.0571572	0.100428	-0.0388203	-0.0545012	0.0672787	0.0388518	-0.0430419	0.177482	-0.000868032	0.29241	-0.226155	-0.00700285	-0.0618115	0.0413786	-0.0553295	-0.0165191	0.0882282	-0.0125108	-0.0292849	-0.034483	-0.145836	0.38802
-0.0985909	0.211603	0.0334179	-0.0522079	0.0867881	-0.106175	0.137354	0.147765	-0.186197	0.0538249	0.0994359	-0.0385345	-0.0558265	0.0910527	0.0360994	-0.0445082	0.177587	-0.00141054	0.291072	-0.215015	-0.00684334	-0.0600127	0.0408417	-0.0612374	-0.0164928	0.0896102	-0.0093478	-0.0285469	-0.0270977	-0.145678	0.384195
-0.095548	0.208278	0.0434187	-0.0521027	0.0862112	-0.1061	0.142253	0.15079	-0.188479	0.055199	0.0998385	-0.0413986	-0.0575274	0.089561	0.035441	-0.043867	0.167726	-0.00145488	0.0743187	-0.220085	-0.0073427	-0.0612398	0.0407242	-0.056068	-0.0034915	0.0671703	-0.00609022	-0.0288173	-0.0263305	-0.145589	0.301518
-0.0941239	0.210557	0.038753	-0.0530021	0.086671	-0.106134	0.138298	0.155787	-0.187801	0.0534232	0.0991659	-0.0427793	-0.057155	0.084244	0.03698	-0.0404525	0.172071	-0.00143704	0.0692887	-0.184714	-0.00657586	-0.0613334	0.0405767	-0.0562367	-0.000348901	0.0739943	-0.00653753	-0.0288502	-0.0291681	-0.145517	0.288353
-0.0946872	0.20944	0.0353366	-0.0524894	0.0853631	-0.106541	0.137772	0.150378	-0.187776	0.0529971	0.100284	-0.0416076	-0.0568677	0.0869649	0.037829	-0.0388158	0.165905	-0.00164945	0.0566594	-0.177951	-0.00505078	-0.0624991	0.0408764	-0.0563529	-0.00305372	0.046485	0.00114406	-0.0293811	-0.0302288	-0.145595	0.276987
-0.0976368	0.208871	0.0380404	-0.0522519	0.0853708	-0.0865725	0.139396	0.153011	-0.187115	0.0546146	0.100192	-0.0427211	-0.0572198	0.088431	0.0378634	-0.0375887	0.162981	-0.00169116	0.0490244	-0.17787	0.00252826	-0.0630183	0.0203362	-0.0556072	-0.00764644	0.0493623	-0.00830855	-0.0287486	-0.0312515	-0.145559	0.272408
-0.095186	0.209445	0.03621	-0.052763	0.0879511	-0.065916	0.139408	-0.0147047	-0.187727	0.0614606	0.100528	-0.041945	-0.0587863	0.0499099	0.0376049	-0.0307247	0.167192	-0.00162221	0.065985	-0.124866	-0.0040926	-0.0604642	0.0393658	-0.0554775	-0.00462925	0.0446852	-0.00982704	-0.0301667	-0.0301718	-0.146588	0.229567
-0.0940386	0.209599	0.000621699	-0.0528859	0.0904587	-0.0635308	0.139168	-0.0056924	-0.187653	0.0626649	0.100197	-0.0408712	-0.0587486	0.00648537	0.0377738	-0.0384959	0.163632	-0.00318296	0.0647997	-0.102868	-0.00303989	-0.0597309	0.0346468	-0.055622	-0.00606917	0.0468082	-0.00721043	-0.0316306	-0.029838	-0.148633	0.220144
-0.0939706	0.209704	0.0180493	-0.0519892	0.0871653	-0.0378684	0.139243	0.031906	-0.18766	0.0572127	0.0998695	-0.0408103	-0.0578341	0.00529087	0.0371248	-0.03568	0.168419	-0.00263314	0.0574567	-0.108847	-0.00180917	-0.0616194	0.0257852	-0.0557942	-0.00792696	0.0457657	-0.00974351	-0.0352636	-0.0302027	-0.14597	0.218241
-0.0935783	0.209562	0.0219368	-0.0524257	0.087967	-0.0456815	0.139432	0.0226891	-0.187422	0.060781	0.0999524	-0.0404616	-0.0583061	0.0204356	0.0377316	-0.0394414	0.165976	-0.00284874	0.040499	-0.108031	-0.00407133	-0.0612032	0.0312701	-0.0556238	-0.00727986	0.0460725	-0.00758679	-0.0324721	-0.0301609	-0.147222	0.217502
-0.0914043	0.209604	0.0225763	-0.0522351	0.0874458	-0.0415951	0.139294	0.0233753	-0.187539	0.0588352	0.0995372	-0.0402848	-0.0579321	0.0134778	0.0376921	-0.0400264	0.164656	-0.00292696	0.0422598	-0.107506	-0.00306025	-0.0613259	0.033806	-0.0557528	-0.00924499	0.0464406	-0.00806685	-0.0326852	-0.0299169	-0.146733	0.215863
-0.0922981	0.209594	0.0187535	-0.0522843	0.0876613	-0.0422866	0.141207	0.0147759	-0.184429	0.0589022	0.0997666	-0.0405263	-0.050038	0.0104727	0.0379633	-0.0392712	0.165124	-0.00182817	0.0491781	-0.108247	-0.0090113	-0.0613671	0.0317593	-0.0557555	-0.00823013	0.0469293	-0.0103681	-0.0334408	-0.0299215	-0.143726	0.214259
-0.0930232	0.209556	0.0269411	-0.0523726	0.0880017	-0.0405248	0.138725	0.0214422	-0.15601	0.0589997	0.099837	-0.0413002	-0.0549588	0.020766	0.0371051	-0.0392454	0.164734	-0.00440274	0.0467692	-0.103611	-0.001545	-0.0512805	0.029421	-0.05575	-0.00865878	0.046915	-0.00702654	-0.0318479	-0.0301243	-0.127107	0.198077
-0.0923155	0.076672	0.0405881	-0.0523367	0.0876728	-0.0421144	0.139333	0.0193447	-0.145321	0.0588109	0.0998037	-0.0404046	-0.0571655	0.014307	0.037058	-0.0388666	0.165331	-0.00530858	0.0441148	-0.107862	-0.00338646	-0.0614858	0.0158113	-0.0554934	-0.00879536	0.0467396	-0.00785452	-0.0321171	-0.0308633	-0.132553	0.160504
-0.0922716	0.0584594	0.0322186	-0.0521145	0.0861	-0.0427281	0.139376	0.0205112	-0.153658	0.0563451	0.099787	-0.0339263	-0.0564712	0.0127566	0.0373232	-0.0392643	0.165328	-0.00240966	0.0424225	-0.108089	-0.00385237	-0.0614855	0.0292555	-0.0491713	-0.0099689	0.0466596	-0.00702429	-0.0308044	-0.0303705	-0.12669	0.15709
-0.0917019	0.0627183	0.0251896	-0.052417	0.0871914	-0.0411781	0.140575	0.0206699	-0.14377	0.0578246	0.0997808	-0.0312112	-0.0563998	0.0127911	0.0368881	-0.0388701	0.165675	0.000443894	0.0444851	-0.107799	-0.00485019	-0.061456	0.0119433	-0.0541896	-0.0130705	0.046843	-0.00414097	-0.0296444	-0.0300331	-0.118503	0.152505
-0.0917816	0.0620308	0.0250947	-0.0499777	0.0871496	-0.0412516	0.140433	0.0206639	-0.144319	0.0576943	0.0997778	-0.0316012	-0.0564341	0.0127982	0.0367435	-0.0388898	0.165603	-0.000156176	0.044136	-0.107843	-0.00465955	-0.0614542	0.0148391	-0.0543989	-0.0122668	0.046857	-0.00484547	-0.0294871	-0.0300458	-0.118637	0.152363
-0.0918255	0.0607497	0.0249832	-0.037405	0.086875	-0.041225	0.140098	0.0208231	-0.145397	0.0572023	0.0997688	-0.0318362	-0.0566813	0.0134142	0.0369114	-0.0391129	0.165322	-0.0013	0.0442878	-0.108099	-0.00515677	-0.0615055	0.0143721	-0.054106	-0.0118069	0.0468861	-0.00561498	-0.0299686	-0.0300921	-0.118706	0.151306
-0.0921016	0.0601445	0.0316781	-0.041482	0.0865176	-0.0273754	0.116776	0.0107701	-0.145623	0.057735	0.0969758	-0.0339889	-0.0567863	0.0154708	0.0365933	-0.0392241	0.160139	-0.000510341	0.0444089	-0.107843	-0.0049543	-0.0613625	0.0197226	-0.0322067	-0.0126114	0.0467984	-0.00648754	-0.0288074	-0.0304734	-0.119649	0.141181
-0.0921015	0.0601352	0.0316477	-0.0416076	0.0865741	-0.0273838	0.121697	0.0125867	-0.145828	0.0342196	0.0977695	-0.0338805	-0.0567811	0.0154171	0.0366266	-0.0392231	0.160758	-0.00250873	0.0443847	-0.107885	-0.00488996	-0.0613701	0.01935	-0.0331391	-0.0124862	0.0468761	-0.00647505	-0.0284065	-0.0302006	-0.119595	0.140669
-0.0920705	0.0592491	0.0301939	-0.0432659	0.0866474	-0.0339191	0.119399	0.0134585	-0.145662	0.0244935	0.097626	-0.0185728	-0.0566805	0.0141662	0.0372549	-0.039136	0.162445	-0.000690797	0.044021	-0.10794	-0.00438808	-0.0613616	0.0180961	-0.0438469	-0.00731297	0.0468666	-0.00611762	-0.0288136	-0.0226068	-0.119577	0.139832
-0.092108	0.0590696	0.0289116	-0.0445416	0.0866402	-0.0330995	0.119124	0.0135832	-0.145705	0.024756	0.0974613	-0.0238579	-0.0566981	0.014209	0.0372518	-0.0391841	0.161651	-0.00113993	0.0440247	-0.107726	-0.00469168	-0.0612578	0.0177272	-0.0368551	-0.00845327	0.0469064	-0.00622378	-0.0291039	-0.0231778	-0.119468	0.13911
-0.093141	0.0592468	0.0287935	-0.0433927	0.0867363	-0.0308676	0.119133	0.0141359	-0.145645	0.0327976	0.0977884	-0.0195613	-0.0566706	0.0141635	0.0368915	-0.037478	0.161734	-0.00112813	0.0442435	-0.107886	-0.00517635	-0.0612946	0.0184721	-0.0379044	-0.0096459	0.0469254	-0.00606453	-0.0288455	-0.0257175	-0.0678917	0.129929
-0.0927923	0.0589128	0.0294617	-0.0426406	0.0866646	-0.0340716	0.118348	0.0149598	-0.145693	0.0284372	0.0972123	-0.0197066	-0.0567065	0.0134907	0.0369778	-0.00728537	0.161796	-0.00109254	0.0442609	-0.107923	-0.00638239	-0.0599903	0.0179615	-0.0413258	-0.00819823	0.0467893	-0.00603842	-0.0281929	-0.0250155	-0.037608	0.124944
-0.0928331	0.0587735	0.0291382	-0.0235087	0.0866685	-0.0328205	0.118481	0.0149577	-0.145689	0.0280089	0.0973254	-0.0203255	-0.0567029	0.013537	0.0369838	-0.0183256	0.161834	-0.00115182	0.0442491	-0.107899	-0.00523047	-0.0604018	0.0180847	-0.0406853	-0.00817334	0.0468008	-0.00596024	-0.0283211	-0.0253106	-0.0378161	0.123937
-0.092808	0.0590743	0.029321	-0.0432731	0.0866619	-0.0321081	0.118785	0.015033	-0.145691	0.0297516	0.0972534	-0.0193785	-0.0566449	0.0137696	0.0335112	-0.0158416	0.161731	-0.00112524	0.0423955	-0.0864047	-0.00629342	-0.0575681	0.0200825	-0.0398674	-0.00860224	0.0469767	-0.00617034	-0.0282456	-0.0249704	-0.0459553	0.121049
-0.0926785	0.0590989	0.0293751	-0.0430227	0.0866481	-0.0327498	0.119059	0.014908	-0.14569	0.0292799	0.0973453	-0.0196659	-0.0566487	0.0139347	0.0345433	-0.014292	0.161781	-0.00113613	0.0392545	-0.0741521	-0.00621223	-0.0568463	0.0175393	-0.0391908	-0.00830334	0.0468971	-0.00574521	-0.0283632	-0.0250438	-0.0416434	0.118315
-0.0926666	0.0591346	0.0293317	-0.0291438	0.0866745	-0.0329364	0.118719	0.0183324	-0.145687	0.0289091	0.0973156	-0.0199143	-0.0566376	0.0138711	0.0366418	-0.0155059	0.16178	-0.00113596	0.0395638	-0.0653724	-0.0062017	-0.0534588	0.0192193	-0.040133	-0.00835089	0.0469165	-0.00605225	-0.0283288	-0.0251287	-0.0437793	0.116279
-0.086323	0.0590754	0.0294282	-0.032165	0.0866629	-0.0324338	0.118795	0.0155945	-0.145776	0.0291402	0.0972966	-0.0196076	-0.0540364	0.0138897	0.0344905	-0.0156401	0.161773	-0.00121438	0.0407296	-0.0678447	-0.00580961	-0.0552883	0.0180642	-0.0398704	-0.00884585	0.0468806	-0.00623781	-0.0283915	-0.0249962	-0.0442448	0.115402
-0.0790567	0.0587443	0.0292455	-0.0267942	0.0868213	0.0167076	0.0857726	0.0190455	-0.145679	0.0291722	0.0973752	-0.0171164	-0.0548266	0.0138614	0.0401145	-0.0130976	0.152087	-0.00135812	0.0439833	-0.0654723	-0.00591298	-0.0530553	0.0174192	-0.0383852	-0.00852076	0.0468569	-0.0063425	-0.02652	-0.011838	-0.0482844	0.103102
-0.0841806	0.0591323	0.0293079	-0.0183763	0.0866259	-0.0146372	0.0709256	0.0126884	-0.145738	0.0292728	0.0973411	-0.019673	-0.0528217	0.0139755	0.0363392	-0.00682242	0.158303	-0.00118519	0.042824	-0.0543473	-0.00666471	-0.0542678	0.0184694	-0.0392536	-0.00978487	0.0468591	-0.004661	-0.0280719	-0.0246312	-0.0433392	0.101307
-0.0795328	0.059	0.0293473	-0.022962	0.0863307	0.000107286	0.0764956	0.0175628	-0.1457	0.0291813	0.097374	-0.0186837	-0.0522954	0.0138999	0.038692	-0.0134795	0.15521	-0.00124772	0.0426762	-0.0533554	-0.00688367	-0.054176	0.0185189	-0.0392794	-0.0097112	0.0467969	-0.00552221	-0.0272846	-0.0167103	-0.0439001	0.100219
-0.0818274	0.0591586	0.0294057	-0.0204213	0.0854995	-0.0139843	0.0761091	0.0107145	-0.145835	0.0294466	0.0975403	-0.0185942	-0.0537078	0.0137415	0.0372358	-1.955e-05	0.154298	-0.00118803	0.0434877	-0.0371642	-0.00717206	-0.053628	0.017991	-0.0391422	-0.0100021	0.0468261	-0.00550948	-0.0277466	-0.0195645	-0.0458025	0.0987833
-0.0804644	0.0589896	0.0293496	-0.0215104	0.0861129	-0.00358311	0.0728657	0.0144323	-0.145714	0.0294601	0.0972551	-0.0184562	-0.0533991	0.0138401	0.0382894	-0.00597239	0.154142	-0.00128076	0.0427896	-0.0376164	-0.00684594	-0.0524559	0.0180477	-0.0391938	-0.010007	0.0468307	-0.00568821	-0.0273761	-0.0160287	-0.0444762	0.0976465
-0.0793894	0.0589381	0.0292882	-0.0237805	0.095352	-0.01034	0.0687446	0.0147514	-0.120912	0.0330745	0.0972531	-0.0152195	-0.0533121	0.0111539	0.0376516	-0.00233896	0.0774051	-0.00120291	0.0424008	-0.0354879	-0.00662303	-0.056502	-0.00684087	-0.0398291	-0.00994911	0.019938	-0.00616582	-0.0270913	-0.0162145	-0.0460009	0.0727024
-0.0794385	0.0587871	0.0293489	-0.023216	0.0910364	-0.0116838	0.0678777	0.0122554	-0.11429	0.0341787	0.0973447	-0.0168036	-0.0537317	0.0128225	0.0375028	-0.000983284	0.0627362	-0.00118277	0.0422638	-0.0264058	-0.00669209	-0.052653	-0.0079933	-0.0396366	-0.00991908	0.0253795	-0.00613314	-0.026912	-0.0193566	-0.04603	0.0676668
-0.0794385	0.0587871	0.0293489	-0.023216	0.0910364	-0.0116838	0.0678777	0.0122554	-0.11429	0.0341787	0.0973447	-0.0168036	-0.0537317	0.0128225	0.0375028	-0.000983284	0.0627362	-0.00118277	0.0422638	-0.0264058	-0.00669209	-0.052653	-0.0079933	-0.0396366	-0.00991908	0.0253795	-0.00613314	-0.026912	-0.0193566	-0.04603	0.0676668
-0.0783007	0.058986	0.0291693	-0.0231845	0.0895803	-0.00940044	0.069787	0.0119529	-0.114459	0.0322133	0.0973443	-0.0161509	-0.053278	0.0128859	0.0371844	-0.00164182	0.0657257	-0.00117439	0.0427512	-0.00864234	-0.00601435	-0.0535252	-0.00927081	-0.0399287	-0.00993413	0.0255762	-0.0068756	-0.0269023	-0.0140815	-0.0458374	0.0670182
-0.078415	0.0589026	0.0292176	-0.0231619	0.0898003	-0.00941347	0.069973	0.0121014	-0.114442	0.0322156	0.0973443	-0.016132	-0.0533602	0.0129369	0.0371852	-0.00163087	0.0658958	-0.00117754	0.0427441	-0.00739918	-0.00605616	-0.0537661	-0.00861994	-0.0399145	-0.00992639	0.0203777	-0.00686478	-0.0269021	-0.0167974	-0.0458439	0.0669638
-0.0791718	0.0589385	0.0292198	-0.0229005	0.0893829	-0.0102097	0.069116	0.0129169	-0.114696	0.0322472	0.0973474	-0.0141166	-0.051522	0.0126676	0.0372593	-0.00136513	0.0653032	-0.00117868	0.0396228	-0.01415	-0.00617362	-0.0533501	-0.00808469	-0.039739	-0.00991709	0.0253	-0.00648314	-0.0269402	-0.0100366	-0.045878	0.0665103
-0.0789774	0.0589401	0.0288694	-0.0228119	0.089555	-0.0108008	0.0695273	0.0123258	-0.114497	0.0322632	0.0976504	-0.0124782	-0.051515	0.012594	0.0370537	-0.00170311	0.0589956	-0.0011301	0.0399952	-0.0147939	-0.0061251	-0.0531731	-0.00680054	-0.0396893	-0.00993275	0.0263892	-0.00663136	-0.0237971	-0.0107819	-0.0460032	0.0656423
-0.079672	0.0585143	0.0168459	-0.0056987	0.0900727	-0.010321	0.0694538	0.0112017	-0.114463	0.0320461	0.0975785	-0.00555643	-0.0505646	0.0128998	0.0283024	-0.00127967	0.063323	-0.000865706	0.0361855	-0.0135488	-0.00614798	-0.0534555	-0.00618479	-0.0400559	-0.00868303	0.025643	-0.00698836	-0.0269118	-0.0121707	-0.0365229	0.0634934
-0.0795552	0.0485508	0.021599	-0.0164087	0.0144505	-0.0104472	0.0698323	0.0120804	-0.114436	0.032279	0.0975338	-0.0107916	-0.0513181	0.012918	0.0345375	-0.00250758	0.0575713	-0.000862988	0.0357489	-0.0143574	-0.00612616	-0.0496449	-0.00128473	-0.0396743	-0.00744988	0.0251967	-0.00742222	-0.027057	-0.0130763	-0.0379241	0.0544927
-0.0788213	0.0489003	0.0194148	-0.0115004	0.0324807	-0.0104193	0.0707618	0.0119729	-0.0560562	0.0325951	0.0979101	-0.0102777	-0.0506492	0.0130307	0.0292293	-0.00913576	0.0563018	-0.000773473	0.0364488	-0.0150373	-0.00616096	-0.0528912	-0.00554675	-0.0393704	-0.008761	0.0243563	-0.00787317	-0.0270536	-0.0123433	-0.0385397	0.04524
-0.0793447	0.0537347	0.021154	-0.0156461	0.0373997	-0.0104154	0.0697491	0.0117712	-0.0570728	0.0320848	0.0978808	-0.0111091	-0.0504801	0.0129955	0.0293746	-0.00331277	0.0558738	-0.00177755	0.0252479	-0.0149776	-0.00615524	-0.0529328	-0.00630723	-0.0393849	-0.0088148	0.0175594	-0.00747452	-0.0269167	-0.0108502	-0.0387037	0.0451674
-0.0776219	0.0503593	0.0221164	-0.0125296	0.0230906	-0.00787548	0.0699701	0.012055	-0.0632963	0.0327006	0.0456216	-0.00968313	-0.0509357	0.0158213	0.0320652	-0.00932604	0.0551855	-0.000761558	0.036292	-0.0149497	-0.00480113	-0.0514438	-0.00540004	-0.0184497	-0.00861456	0.0246005	-0.00548187	-0.0103735	-0.0128759	-0.0380493	0.0361107
-0.0776219	0.0503593	0.0221164	-0.0125296	0.0230906	-0.00787548	0.0699701	0.012055	-0.0632963	0.0327006	0.0456216	-0.00968313	-0.0509357	0.0158213	0.0320652	-0.00932604	0.0551855	-0.000761558	0.036292	-0.0149497	-0.00480113	-0.0514438	-0.00540004	-0.0184497	-0.00861456	0.0246005	-0.00548187	-0.0103735	-0.0128759	-0.0380493	0.0361107
-0.0781242	0.0489873	0.0222721	-0.0137808	0.022337	-0.00870114	0.0699826	0.0119225	-0.0645025	0.0324196	0.0415964	-0.0101024	-0.0508809	0.0151802	0.0291531	-0.00344913	0.0486831	-0.000303764	0.0341872	-0.0148499	-0.00621213	-0.0514128	-0.00566384	-0.0232407	-0.00878181	0.0242948	-0.005073	-0.0214849	-0.0111037	-0.0384046	0.0352949
-0.0772502	0.048481	0.0224697	-0.0125915	0.0230653	-0.00847375	0.0699753	0.0118798	-0.0657067	0.0325113	0.0403676	-0.00907817	-0.0510069	0.0135951	0.0284921	-0.00627964	0.0494299	-0.000492078	0.0339095	-0.0147707	-0.0048641	-0.0510001	-0.00510211	-0.0170059	-0.00873311	0.0245227	-0.00434019	-0.019666	-0.0120911	-0.0388023	0.0348335
-0.0771738	0.048319	0.0226972	-0.0069141	0.0219769	-0.00840491	0.0699286	0.0123583	-0.0688014	0.0326248	0.0395313	-0.00909637	-0.0508928	0.0142016	0.0217754	-0.00684034	0.0520317	-0.000274898	0.0350069	-0.0148034	-0.00447417	-0.0209676	-0.00523326	-0.0172395	-0.00871871	0.0233816	-0.00392617	-0.013094	-0.0114374	-0.0382342	0.0325446
-0.0778148	0.0490825	0.0225411	-0.0115934	0.0224311	-0.00925604	0.0410705	0.0124111	-0.0670027	0.0323833	0.0419361	-0.00921387	-0.0508656	0.0147499	0.0237943	-0.00754724	0.0507987	-0.000621642	0.0241713	-0.0149376	-0.00471153	-0.0307677	-0.00539416	-0.0176653	-0.011424	0.023639	-0.00424328	-0.0148505	-0.0120259	-0.0348297	0.0293298
-0.0776146	0.0487569	0.022582	-0.00975877	0.0219928	-0.00883617	0.0491385	0.0121695	-0.0301484	0.025845	0.0407435	-0.00915298	-0.0450649	0.0143276	0.0257807	-0.00732028	0.0514862	-0.000416391	0.0334301	-0.0147886	-0.0048512	-0.0242323	-0.00520396	-0.0182403	-0.008733	0.0237589	-0.00452109	-0.0174109	-0.0118254	-0.036887	0.0258286
-0.042085	0.0488044	0.0225888	-0.011077	0.0220464	-0.00936358	0.0491703	0.0103674	-0.0457526	0.0303747	0.0396819	-0.0100788	-0.0227839	0.0135089	0.0265297	-0.00730852	0.0513546	0.000385182	0.0281365	-0.0148314	-0.00510487	-0.0267699	-0.00460756	-0.0179835	-0.0103552	0.0239394	-0.00449207	-0.0156013	-0.0117538	-0.0356902	0.0211281
-0.0246757	0.0462372	0.0303146	-0.0106191	0.0223462	-0.00920916	0.0503389	0.0121312	-0.0319918	0.0290544	0.0354413	-0.0102477	-0.0179241	0.014149	0.0258969	-0.00756491	0.0516982	0.000225582	0.025642	-0.00308953	-0.0048857	-0.0301058	-0.00524773	-0.0180748	-0.00991842	0.0237357	-0.00501659	-0.0108549	-0.0111638	-0.036041	0.0183745
-0.0376538	0.0477549	0.0255413	-0.0103051	0.0221997	-0.00893436	0.0225615	0.0106023	-0.0304202	0.0285711	0.036775	-0.00975088	-0.010769	0.0140062	0.0225421	-0.00750355	0.0517837	0.0005485	0.0296117	-0.0107136	-0.00492377	-0.0284134	-0.00470116	-0.0180495	-0.00894257	0.0238451	-0.00477801	-0.0114619	-0.00899736	-0.0338475	0.016599
-0.0294185	0.0476741	0.0260943	-0.0105725	0.0220874	-0.00905164	0.0258192	0.0108695	-0.0261836	0.0283254	0.035457	-0.00968166	-0.0219908	0.0139555	0.0155981	-0.0077924	0.051046	0.000538562	0.0306656	-0.00607521	-0.0050696	-0.0278481	-0.00450435	-0.0172525	-0.00757384	0.02364	-0.00474	-0.0132773	-0.0107244	-0.0262103	0.0154261
-0.0251515	0.0459218	0.026395	-0.0104981	0.0221303	-0.0096991	0.0303311	0.0115044	-0.0271459	0.0265625	0.0152778	-0.00975586	-0.0193472	0.0140478	0.0193356	-0.00736695	0.0514605	0.00122974	0.0285617	-0.00821418	-0.00471263	-0.0275905	-0.00451088	-0.0169029	-0.00861041	0.0237297	-0.00477129	-0.014466	-0.0103346	-0.0269973	0.0142827
-0.0252776	0.0466691	0.0263666	-0.0104654	0.022159	-0.00930274	0.0231639	0.0112182	-0.0263778	0.028841	0.0215273	-0.00991759	-0.0207621	0.0140007	0.018789	-0.00609301	0.0500416	0.000759544	0.029849	-0.00676498	-0.00501443	-0.0278518	-0.004829	-0.017738	-0.00782849	0.0236945	-0.00480467	-0.0141754	-0.0104711	-0.0261932	0.014191
-0.025895	0.0465699	0.0259179	-0.0104936	0.0221265	-0.00943082	0.0260903	0.0117514	-0.0275246	0.0271948	0.0204061	-0.00500776	-0.0203582	0.0139364	0.0194012	-0.00660961	0.0497269	0.000367569	0.0288267	-0.00797578	-0.00484868	-0.0278133	-0.00461235	-0.0173883	-0.007281	0.0237274	-0.0047977	-0.0132868	-0.010815	-0.0239732	0.0139813
-0.026308	0.0459833	0.0256859	-0.0104736	0.02219	-0.00931758	0.0258692	0.0112386	-0.0148963	0.0270775	0.0195062	-0.00798084	-0.0208038	0.0139204	0.0187436	-0.00627864	0.0495721	0.000987845	0.0290479	-0.00758033	-0.004818	-0.027669	-0.00460583	-0.017629	-0.00698041	0.0237035	-0.00478491	-0.0130794	-0.0105239	-0.0247647	0.0133764
-0.0263747	0.0460184	0.0261005	-0.00846873	0.0242883	-0.00640459	0.0248779	0.011387	-0.0124227	0.0251963	0.0197016	-0.00787553	-0.0203534	0.0139209	0.0188553	-0.00666255	0.04957	0.000415866	0.0292504	-0.00725422	-0.00480928	-0.0165644	-0.00466425	-0.0173721	-0.00714852	0.0224197	-0.00486403	-0.0136444	-0.0105747	-0.0252724	0.0126938
-0.0264041	0.0461871	0.0257857	-0.00824572	0.0255191	-0.00723443	0.0254847	0.0112173	-0.0138396	0.0258269	0.0221927	-0.00706552	-0.0200603	-0.000336816	0.019242	-0.00669244	0.0491736	0.000404701	0.0286802	-0.0082779	-0.00490764	-0.0177307	-0.00462432	-0.0130104	-0.00683707	0.0172198	-0.00492321	-0.0136692	-0.0106727	-0.0249152	0.0123882
-0.0263703	0.0460785	0.0256332	-0.0106153	0.0247607	-0.00902207	0.0256699	0.011187	-0.00169878	0.0256223	0.0199079	-0.00789985	-0.0201572	0.0111347	0.0187691	-0.00717277	0.0494088	0.000644337	0.0284585	-0.00805976	-0.00517129	-0.013873	-0.00461917	-0.0166478	-0.00624579	0.0106776	-0.0049625	-0.0134408	-0.0106719	-0.0251994	0.0120605
-0.0264059	0.0459573	0.0257037	-0.00864047	0.0240382	-0.00746601	0.025418	0.0113161	-0.00680807	0.0258081	0.0210002	-0.00713683	-0.0201508	0.0103453	0.019076	-0.00678693	0.0495282	0.000721075	0.0288584	-0.00764555	-0.00492639	-0.0125794	-0.0045956	-0.0143145	-0.00672379	0.0128737	-0.0049856	-0.0135957	-0.0106437	-0.0250321	0.0119937
-0.0264104	0.0461248	0.0257622	-0.00943684	0.0228019	-0.00856486	0.00599424	0.0112576	-0.00516646	0.0259529	0.0209846	-0.00724585	-0.0200997	0.0078436	0.019069	-0.0067888	0.0494577	0.000688231	0.0288377	-0.00631824	-0.00489821	-0.0132965	-0.00458743	-0.0147903	-0.00648858	0.0128747	-0.00495722	-0.012509	-0.0106642	-0.0250207	0.0112894
-0.0264141	0.0461159	0.025732	-0.00931117	0.0229242	-0.00828895	0.00685307	0.0112603	-0.00311189	0.0258118	0.0207906	-0.00727786	-0.020101	0.00867014	0.0189739	-0.00679284	0.0494452	0.000642293	0.0288315	-0.0054459	-0.00490771	-0.013295	-0.00458981	-0.0150804	-0.00632897	0.012905	-0.00495723	-0.0125832	-0.0106715	-0.0250579	0.0112745
-0.0264271	0.0461182	0.0257322	-0.00866464	0.0233777	-0.00834925	0.00884649	0.0112825	-0.00455746	0.022151	0.0141863	-0.00727898	-0.0201624	0.00906421	0.0189652	-0.00685269	0.0494451	0.00095572	0.0288278	-0.00643309	-0.00464956	-0.0132271	-0.004551	-0.0149986	-0.00597265	0.012651	-0.0049457	-0.0127092	-0.0111132	-0.0249325	0.0109325
-0.0264123	0.0414371	0.0257526	-0.00921997	0.0238165	-0.00802093	0.00943965	0.0112917	-0.00513437	0.0231021	0.014492	-0.00723746	-0.0201585	0.00888898	0.0190125	-0.0065072	0.0491936	0.000802927	0.0288395	-0.00684576	-0.0046349	-0.0133046	-0.00437892	-0.01526	-0.0060752	0.0126486	-0.00494043	-0.0127675	-0.0108383	-0.0248254	0.0105905
-0.0250681	0.0237698	0.0257625	-0.00941724	0.0239825	-0.00845723	0.00877911	0.0112875	-0.00378493	0.022338	0.0151631	-0.00404689	-0.0193538	0.0088032	0.0189827	-0.00905701	0.049519	0.000292573	0.0288275	-0.00799085	-0.00455665	-0.013385	-0.00517081	-0.0151348	-0.00607525	0.0126875	-0.00495466	-0.0134123	-0.0109032	-0.0251205	0.00940608
-0.0229504	0.0348679	0.0258536	-0.00955637	0.00930527	-0.00708746	0.00889855	0.00995013	-0.00482389	0.0202795	0.0150823	-0.00286714	-0.019978	0.00860939	0.0151006	-0.0104228	0.0492802	0.00085713	0.0288282	-0.00582197	-0.00463162	-0.0133171	-0.00453075	-0.0154603	-0.00608415	0.0126064	-0.00498957	-0.0130089	-0.0112821	-0.0248504	0.00918484
-0.0167523	0.0276283	0.0255276	-0.00941953	0.0131857	-0.00820537	0.00902436	0.0114936	-0.00378879	0.022012	0.0149584	-0.00534245	-0.0175992	0.00867378	0.0130321	-0.00902155	0.0493332	0.000795403	0.0288446	-0.00787478	-0.00459898	-0.0134118	-0.00508907	-0.015034	-0.00622262	0.0126117	-0.00497591	-0.0129426	-0.0108581	-0.0250197	0.00854174
-0.0178251	0.0315666	0.00891761	-0.00936647	0.0143613	-0.00910295	0.00862508	0.0119039	-0.00417747	0.0217095	0.0154915	-0.00483058	-0.0192428	0.00869507	0.0119786	-0.00780824	0.0493513	0.000869581	0.0288638	-0.00697353	-0.00467424	-0.0121656	-0.00453416	-0.0148055	-0.00595895	0.0126093	-0.00493934	-0.0127954	-0.0108982	-0.0249302	0.00823964
-0.0191946	0.0273272	0.0128845	-0.00956665	0.0151877	-0.00798454	0.00908665	0.011607	-0.0028283	0.0220248	0.0161315	-0.00416059	-0.0173742	0.00873747	0.0141394	-0.00786432	0.0401672	0.000853516	0.0253604	-0.00581314	-0.00368859	-0.0114543	-0.00423512	-0.014824	-0.00600441	0.00852011	-0.00485323	-0.0126271	-0.0106829	-0.024959	0.00699734
-0.0176369	0.0295588	0.0130246	-0.0097309	0.0147997	-0.00779968	0.00902904	0.011736	-0.00379534	0.0214049	0.0171775	-0.00513579	-0.0182591	0.00863717	0.0116501	-0.00769501	0.0369636	0.000727322	0.0275467	-0.00723757	-0.00283811	-0.0132845	-0.00481064	-0.0150825	-0.00598332	0.00219622	-0.00487034	-0.0128096	-0.0109149	-0.0249675	0.00692931
-0.0180302	0.0285917	0.00964339	-0.00965093	0.0140967	-0.00800672	0.00913947	0.0115495	-0.00299625	0.0216479	0.0162446	-0.00497392	-0.0179316	0.00868818	0.0126571	-0.00782875	0.0374713	0.000757862	0.0259691	-0.00690608	-0.00330887	-0.0122648	-0.00502016	-0.0149455	-0.0060004	0.00587908	-0.00488825	-0.0126805	-0.0108401	-0.0249921	0.00672728
-0.0184814	0.0239558	0.00755605	-0.00944949	0.0141555	-0.00801711	0.00910681	0.0116152	-0.00333383	0.0218641	0.016438	-0.00480355	-0.0179323	0.00870593	0.012366	-0.00784836	0.0377043	0.000759799	0.0270811	-0.00682259	-0.00381688	-0.0118853	-0.00449808	-0.0147796	-0.00604184	0.00729583	-0.0045803	-0.0127694	-0.0107729	-0.0249534	0.00654776
-0.01805	0.0252402	0.00645853	-0.00920972	0.0139103	-0.00798063	0.00915692	0.0114704	-0.00365264	0.0218346	0.0151316	-0.0049963	-0.0179561	0.00965774	0.0119648	-0.00519087	0.0384237	-0.00150937	0.0150404	-0.00689107	-0.0038823	-0.00119907	-0.00713274	-0.0146061	-0.00602375	0.00523355	-0.0050568	-0.0127542	-0.0109592	-0.0251148	0.00592768
-0.018123	0.0256802	0.00848823	-0.00932464	0.0134922	-0.00678167	0.00871475	0.0117372	-0.00350434	0.021782	0.0162436	-0.00478274	-0.0179641	0.00923126	0.012321	-0.00777923	0.0286325	0.000137162	0.0164314	-0.00670705	-0.0036842	-0.0101221	-0.00481919	-0.014514	-0.00605786	0.00168433	-0.00477952	-0.0117617	-0.00387235	-0.0249808	0.00530685
-0.0181982	0.0247709	0.00758404	-0.00944167	0.0137377	-0.00804076	0.00889989	0.0116264	-0.0035348	0.0217435	0.0158282	-0.0048723	-0.0179977	0.00902561	0.0120015	-0.00658052	0.0287259	-0.000139499	0.0155931	-0.00675647	-0.00369265	-0.0095072	-0.00557381	-0.0145524	-0.00599976	0.00215096	-0.00475524	-0.010862	-0.00722208	-0.0250074	0.00523106
-0.0182269	0.0251368	0.00747894	-0.0094192	0.0136603	-0.00801746	0.00887761	0.0116803	-0.00347312	0.0217826	0.0146263	-0.0048608	-0.0182053	0.00939195	0.0121206	-0.0057944	0.0288488	-0.000173944	0.0156833	-0.00673978	-0.00374217	-0.00562775	-0.00524201	-0.0146501	-0.00599348	0.00163036	-0.00481992	-0.0109461	-0.00507881	-0.0250113	0.00514353
-0.0182121	0.0249447	0.00747769	-0.00942034	0.013766	-0.0080388	0.00895145	0.0116515	-0.00346337	0.0217501	0.0148352	-0.00487042	-0.0181248	0.00933827	0.012036	-0.00635206	0.0283521	-0.000154061	0.0158315	-0.00678635	-0.00374859	-0.00671475	-0.00558489	-0.0146178	-0.00602592	0.00127903	-0.0047829	-0.0111072	-0.00510454	-0.0250042	0.0051384
-0.0176601	0.00710571	0.00766748	-0.00937335	0.0139128	-0.0071821	0.00907382	0.011606	-0.0034707	0.0220883	0.0146555	-0.00484718	-0.0181427	0.00899396	0.0119312	-0.00633674	0.0282898	2.85467e-05	0.0157156	-0.00682746	-0.00375607	-0.00570386	-0.00572532	-0.0146128	-0.0060244	0.00129213	-0.00593982	-0.0110733	-0.00597148	-0.0251568	0.00455322
-0.0181737	0.0103594	0.00754813	-0.00562046	0.0157493	-0.0078873	0.00893761	0.0111842	-0.00299733	0.0154208	0.0151278	-0.00491193	-0.0171916	0.00917127	0.0116825	-0.0068225	0.0220191	-0.00031031	0.0155757	-0.00744717	-0.00380101	-0.00537336	-0.00598127	-0.0146023	-0.00563529	0.00164721	-0.00481516	-0.0117079	-0.00578271	-0.0251034	0.00403751
-0.0182074	0.00983577	0.009804	-0.0042357	0.0158719	-0.00771445	0.00895807	0.011464	-0.00314871	0.0104453	0.0150206	-0.00490187	-0.0175686	0.00905917	0.0117405	-0.00623882	0.0230867	-0.000192355	0.0110473	-0.00745997	-0.00401585	-0.00530051	-0.0059243	-0.0145605	-0.00545283	0.00147989	-0.00502669	-0.0116475	-0.00613517	-0.024662	0.00384233
-0.0181875	0.00876546	0.00814964	-0.0044823	0.01538	-0.00728348	0.00896723	0.0114999	-0.0027672	0.0109906	0.0149822	-0.00517487	-0.0175832	0.00914631	0.0106287	-0.00668771	0.0230637	-7.80654e-05	0.0110988	-0.00822313	-0.0040129	-0.00547746	-0.00612441	-0.0145895	-0.00529379	0.00143233	-0.00506694	-0.010951	-0.00614664	-0.0248817	0.00377836
-0.0181644	0.00716628	0.0090615	-0.00370802	0.0151668	-0.00700003	0.00896249	0.0113315	-0.00287447	0.0109748	0.0149484	-0.00497264	-0.0174701	0.00916246	0.0108125	-0.00618406	0.0235795	-0.000171671	0.0103564	-0.00745869	-0.00385433	-0.00562277	-0.00603493	-0.0145952	-0.00479611	0.00143084	-0.00508374	-0.0112725	-0.00621623	-0.0246753	0.00372642
-0.0181653	0.00748974	0.00862851	-0.0040545	0.0148937	-0.00714786	0.00896565	0.0114406	-0.00293637	0.0110149	0.0149417	-0.00507007	-0.01751	0.00913554	0.0110224	-0.00641445	0.0229501	-0.000163631	0.0109684	-0.0075319	-0.00396936	-0.00556223	-0.00599346	-0.0146014	-0.0049049	0.00144659	-0.00499556	-0.0112667	-0.00614446	-0.0247968	0.00372302
-0.01084	0.00766954	0.00865389	-0.00290279	0.00233611	-0.00712701	0.00896716	0.00988531	-0.0028707	0.0110107	0.0149477	-0.00496914	-0.0176093	0.00910782	0.0108305	-0.00623444	0.0230964	-0.000144874	0.0110708	-0.00752707	-0.00386985	-0.00531509	-0.00669809	-0.0146004	-0.0052596	0.00154197	-0.00504146	-0.0113327	-0.00619952	-0.0249975	0.00328198
-0.0126672	0.00717941	0.00897545	-0.00228227	0.00336793	-0.00748333	0.00891413	0.0107366	0.000880694	0.0107756	0.0152471	-0.00478755	-0.0156342	0.00777269	0.010855	-0.00695486	0.0229535	-0.000139193	0.0109329	-0.00738912	-0.0038829	-0.00553794	-0.00658751	-0.014598	-0.00504216	0.00173416	-0.00509489	-0.0112366	-0.00621433	-0.0247583	0.00323867
-0.0130222	0.00712244	0.00889192	-0.00113939	0.00261754	-0.00715655	0.00886904	0.0108453	0.00103622	0.0108265	0.0150363	-0.00484479	-0.0123908	0.00866812	0.0108415	-0.00644236	0.023071	-0.000108638	0.0107218	-0.00749731	-0.00389005	-0.00547325	-0.00661547	-0.0145988	-0.00499451	0.00168103	-0.00503995	-0.0112476	-0.00622006	-0.02482	0.00315041
-0.0108823	0.00698264	0.0088882	-0.00152361	0.00247118	-0.0071931	0.00889688	0.0100845	0.000727415	0.0108253	0.0151384	-0.00485552	-0.0133069	0.0077669	0.01089	-0.00626737	0.0230485	-0.000112182	0.0108187	-0.00744874	-0.00389076	-0.00538273	-0.00556766	-0.0145984	-0.00508491	0.00158489	-0.00506064	-0.0112782	-0.00620902	-0.0249706	0.0030882
-0.00786597	0.00608172	0.00881902	-0.00225575	0.00321108	-0.00718924	0.00897467	0.0103927	0.00071169	0.0107393	0.0146951	-0.00487393	-0.0131564	0.00791826	0.0108624	-0.00663534	0.0201625	-0.00013026	0.0108719	-0.00746718	-0.00379928	-0.00547582	-0.000857076	-0.0145595	-0.00561466	0.00187789	-0.00545598	-0.0112835	-0.00620725	-0.0248781	0.00287284
-0.0121155	0.00236756	0.0087558	-0.00263979	0.00366899	-0.00726357	0.0088183	0.0101299	-0.000111437	0.0104184	0.0150224	-0.00490499	-0.0136104	0.00761219	0.00826384	-0.00655843	0.0180588	-0.000140599	0.0108525	-0.00745812	-0.00385136	-0.00544379	-0.00458518	-0.0144255	-0.00567782	0.00184992	-0.00512914	-0.0112996	-0.00623101	-0.0250111	0.00282256
-0.0114692	0.00189898	0.00884541	-0.00267268	0.00307256	-0.00719263	0.00900941	0.0100987	-0.000133502	0.0103871	0.0150481	-0.00489986	-0.0132449	0.00766862	0.00774798	-0.00660357	0.0184129	-0.000134088	0.0108303	-0.00747458	-0.00383245	-0.00546466	-0.00495214	-0.0143598	-0.00516976	0.00113728	-0.00519464	-0.011273	-0.00620547	-0.0248992	0.00278915
-0.00826319	0.0023777	0.00882027	-0.0019906	0.00297675	-0.00720281	0.00897552	0.0102165	-0.00105006	0.0104889	0.015015	-0.00490439	-0.0135501	0.00778629	0.00719198	-0.00658841	0.018589	-0.000139191	0.0108388	-0.00746818	-0.00385919	-0.00544341	-0.00467127	-0.0144334	-0.00528385	0.00149492	-0.00525792	-0.0112571	-0.00564376	-0.0249112	0.00273179
-0.00718662	0.00281553	0.008736	-0.00235485	0.0027955	-0.00706424	0.00899171	0.0102068	-0.000270323	0.0103488	0.0118369	-0.00514071	-0.0134869	0.00735263	0.00875819	-0.00659228	0.0187997	-0.000301013	0.0108461	-0.00726068	-0.0038689	-0.0054342	-0.00455895	-0.0144137	-0.00502779	0.00164022	-0.00518978	-0.0112751	-0.00619626	-0.0247539	0.00264411
-0.00745278	0.00249712	0.00879431	-0.00237339	0.00293498	-0.0070691	0.00898577	0.0101787	-0.000340753	0.0103928	0.0118766	-0.00511944	-0.0134616	0.00739851	0.00845394	-0.00658863	0.0186444	-0.000159015	0.0108433	-0.00742897	-0.0038633	-0.00543794	-0.00397579	-0.0144261	-0.00506907	0.00162618	-0.00528609	-0.0112737	-0.00612826	-0.0247658	0.00263701
-0.00713604	0.00256052	0.0087735	-0.00217464	0.00279006	-0.00709237	0.00898507	0.0101874	-0.000324094	0.0103994	0.0120474	-0.00502326	-0.0133736	0.00744844	0.00811795	-0.00657642	0.0187053	-0.000191838	0.0108495	-0.00734882	-0.00386413	-0.00544629	-0.00372843	-0.0144336	-0.0051038	0.00167772	-0.00526144	-0.0112316	-0.00615124	-0.0248304	0.00262944
-0.00725698	0.00269824	0.00826138	-0.00196525	0.00286812	-0.00709504	0.00898435	0.0101816	-0.000293159	0.0103416	0.0119861	-0.00501155	-0.013385	0.00745005	0.00819417	-0.00656543	0.0187267	-0.00021482	0.0108526	-0.00732849	-0.00385773	-0.00544318	-0.00405354	-0.0144272	-0.00512283	0.00168248	-0.00528077	-0.0112626	-0.00600152	-0.0247832	0.00262107
-0.00726076	0.00269523	0.00736985	-0.00214212	0.00268038	-0.00739824	0.00718676	0.0102856	-4.10978e-05	0.0103565	0.0120769	-0.00515531	-0.00378781	0.00744737	0.00815171	-0.00657701	0.0186825	-0.000223725	0.0108024	-0.00748157	-0.00345038	-0.00545543	-0.00365025	-0.0144338	-0.0051242	0.00165998	-0.00526425	-0.0112636	-0.00611484	-0.024812	0.00241915
-0.00738331	0.0028309	0.00824429	-0.00205955	0.00293047	-0.00734661	0.00861594	0.0101434	-0.000509152	0.0103619	0.0120881	-0.00511904	-0.00541554	0.00739497	0.00739172	-0.00658273	0.018684	-0.000280588	0.00779642	-0.00739415	-0.00320832	-0.0054191	-0.00398553	-0.014422	-0.00471343	0.00166977	-0.00328473	-0.0112772	-0.00640153	-0.0244853	0.002368
-0.00726976	0.00270047	0.00802185	-0.00216462	0.00275329	-0.00716421	0.00840391	0.0102512	-0.000259912	0.0103728	0.0120411	-0.00510097	-0.00439385	0.00652589	0.00711131	-0.00657728	0.0186869	-0.000234211	0.00880943	-0.00750181	-0.00331383	-0.0054541	-0.00383027	-0.0143997	-0.00376118	0.00202971	-0.0023869	-0.0112786	-0.00611217	-0.0244224	0.00232906
-0.00727895	0.0027423	0.00608747	-0.00212286	0.00281823	-0.00734543	0.00828157	0.0103336	-0.000177564	0.00402365	0.0120622	-0.00506308	-0.00512053	0.00716008	0.00798781	-0.00658376	0.0186871	-0.00020743	0.00859964	-0.0073973	-0.00338223	-0.00547769	-0.00375402	-0.0144319	-0.00359274	0.00171468	-0.00416548	-0.0112561	-0.00627554	-0.0243324	0.00224442
-0.00732742	0.00269469	0.00283977	-0.00218462	0.0040193	-0.00736683	0.00889573	0.0100712	0.000546612	0.00750237	0.0103175	-0.00474352	-0.00384992	0.00445536	0.00758092	-0.00657481	0.0186934	-0.000240445	0.00558718	-0.00742656	-0.00359784	-0.00552519	-0.00390699	-0.0145614	-0.00345909	0.00175108	-0.00442721	-0.0112574	-0.00617521	-0.0233244	0.00209584
-0.00777206	0.0030692	0.00682265	-0.00199573	0.00290856	-0.00722368	0.00721047	0.0103195	-8.20414e-05	0.0051158	0.00150034	-0.0052066	-0.00355345	0.00610146	0.00759806	-0.00655924	0.0176298	-0.000349685	0.00735882	-0.00736259	-0.00346067	-0.00546972	-0.000971165	-0.00583937	-0.00348451	0.00190496	-0.00417358	-0.0112904	-0.00632287	-0.0240492	0.00182086
-0.00724991	0.00331048	0.00577862	-0.00205972	0.00313365	-0.0073294	0.00686037	0.010266	2.50573e-05	0.00613799	0.0019281	-0.00502817	-0.00484756	0.00528874	0.00791313	-0.00655947	0.00978426	-0.000397953	0.00782044	-0.00740377	-0.00359386	-0.00546703	0.00161373	-0.0089774	-0.00369099	0.00170271	-0.00410934	-0.0112447	-0.00634819	-0.0232744	0.00162065
-0.00705816	0.00365494	0.0060309	-0.00210812	0.00240772	-0.00727952	0.00724239	0.00988356	2.16145e-05	0.00599064	0.00476138	-0.00458389	-0.00437788	0.00534209	0.00769585	-0.00563437	0.00872383	-0.000268118	0.00688732	-0.00735696	-0.00466014	-0.00548098	-0.00235697	-0.00862891	-0.00220701	0.00176528	-0.0043334	-0.0062859	-0.00633925	-0.0232907	0.00148959
-0.00674643	0.00296274	0.00604697	-0.00206152	0.00313917	-0.00729629	0.00782308	0.00296006	0.00050852	0.00626821	0.00393608	-0.00496465	-0.00440705	0.00531652	0.00739208	-0.00525412	0.00304393	-0.000413034	0.00733735	-0.00735981	-0.00360572	-0.00549264	-0.00231524	-0.00698191	-0.00265299	0.00176794	-0.00477684	-0.00780097	-0.00652572	-0.0235959	0.00134569
-0.00660853	0.00289393	0.00587849	-0.00210759	0.00321656	-0.0061065	0.00746345	0.00404567	0.000361489	0.00521732	0.00484546	-0.00505717	-0.00475989	0.00589901	0.00723888	-0.00542684	0.00311044	-0.000112478	0.00723863	-0.00738713	-0.000463843	-0.00574919	-0.0018022	-0.00711647	-0.00345509	0.00181347	-0.00446142	-0.00557285	-0.00651685	-0.0233171	0.00128262
-0.00663798	0.0028988	0.00579291	-0.00207514	0.00319211	-0.00623295	0.00746292	0.00403104	0.000410606	0.00523971	0.00483418	-0.00505723	-0.00475361	0.00573543	0.00713527	-0.00542352	0.00313826	-0.000114196	0.00723372	-0.00738709	-0.00147221	-0.00556611	-0.00182149	-0.00623134	-0.00340858	0.0018038	-0.00454173	-0.00615646	-0.00655196	-0.0233192	0.00127587
-0.00625591	0.00301966	0.00583552	-0.00201793	0.00307023	-0.00619438	0.00739188	0.00144514	0.000392943	0.00561433	0.00394559	-0.00504155	-0.00460935	0.0014348	0.00712748	-0.00500137	0.00333248	-0.000401729	0.00709469	-0.00719473	-0.00332318	-0.0055158	-0.00224768	-0.0066942	-0.00341107	0.00174379	-0.00459833	-0.00689081	-0.00681567	-0.0231262	0.00123196
-0.0061308	0.0029817	0.00574124	-0.00195317	0.00264853	-0.00584812	0.0074417	0.00141522	0.000397558	0.00588206	0.00403428	-0.00503922	-0.00476376	0.00160742	0.00739388	-0.00502733	0.00324247	-0.000458397	0.00726198	-0.00477892	-0.00307015	-0.00548381	-0.00259254	-0.0067781	-0.00331253	0.00171542	-0.00446144	-0.00675133	-0.00673145	-0.0231455	0.00120238
-0.0061312	0.00299937	0.00574072	-0.00194993	0.00265099	-0.00588103	0.00742387	0.0015506	0.000399985	0.0058893	0.0040343	-0.00503965	-0.00476373	0.0016206	0.00739058	-0.00502758	0.0031922	-0.000433246	0.0071498	-0.00484642	-0.00244841	-0.00551042	-0.00243521	-0.00678093	-0.00332267	0.00172523	-0.00446546	-0.00683135	-0.00676964	-0.0231456	0.00119964
-0.00618679	0.00298752	0.00575137	-0.00198017	0.00264525	-0.00605289	0.0074092	0.00171068	0.000378987	0.00556232	0.00410609	-0.00503432	-0.00470025	0.0018528	0.00734083	-0.00505724	0.00324514	-0.000444234	0.00711371	-0.00493993	-0.00191944	-0.00549953	-0.00212748	-0.00685141	-0.00331106	0.00171891	-0.00446242	-0.00666186	-0.00675674	-0.0231639	0.0011955
-0.00617	0.00298452	0.00574034	-0.00227859	0.00278071	-0.00598557	0.00740904	0.00149074	0.00037687	0.00573098	0.00404864	-0.00502788	-0.00469008	0.00202176	0.00730395	-0.00502916	0.00328706	-0.000420652	0.00716129	-0.00487905	-0.00219387	-0.00550833	-0.00223523	-0.006861	-0.00333749	0.0017185	-0.00443211	-0.00672925	-0.00675845	-0.00633177	0.000703259
-0.00616998	0.00298702	0.00574325	-0.002272	0.00276722	-0.00601206	0.00741227	0.00148921	0.00038362	0.00573402	0.0040631	-0.00502811	-0.00469008	0.0020149	0.007311	-0.00503075	0.00328671	-0.000439246	0.00713737	-0.00474947	-0.00220247	-0.00550567	-0.00226317	-0.00686519	-0.00333146	0.00171869	-0.00442384	-0.0067302	-0.00675643	-0.00639804	0.000703146
-0.00618165	0.00303943	0.00567633	-0.00220107	0.00275863	-0.00604298	0.00742455	0.00152193	0.000378165	0.00565175	0.00407058	-0.00502633	-0.00468842	0.00186244	0.00191938	-0.00507093	0.0032766	-0.000423215	0.00699097	-0.00472502	-0.00238407	-0.00548504	-0.00223756	-0.00683291	-0.00332356	0.00171548	-0.00443923	-0.00675708	-0.00675576	-0.00218127	0.000614183
-0.00617685	0.00308206	0.00569938	-0.00131268	0.00276448	-0.00603742	0.00742392	0.00151102	0.000361789	0.00562829	0.00406889	-0.00502634	-0.00468887	0.00180337	0.00279102	-0.00507392	0.00326437	-0.000423729	0.00694401	-0.00377312	-0.00236742	-0.00549446	-0.00223867	-0.00683409	-0.0033252	0.00171614	-0.00443955	-0.00673147	-0.00675572	-0.00288218	0.000609522
-0.00618609	0.00305155	0.00572892	-0.00194644	0.00275727	-0.00609551	0.00742845	0.00155585	0.000374229	0.00565904	0.00309281	-0.00502817	-0.00469749	0.0018688	0.00349294	-0.00506937	0.00324803	-0.000421425	0.00425385	-0.00383939	-0.00234474	-0.00548502	-0.00226249	-0.00685334	-0.00332613	0.0017158	-0.00444124	-0.00675347	-0.00675373	0.000182067	0.000573241
-0.00620514	0.00304975	0.00572483	-0.00172693	0.00276163	-0.00605693	0.00742743	0.0015245	0.000372166	0.00566104	0.00301409	-0.00502795	-0.0047016	0.00184184	0.00338149	-0.00504296	0.00325583	-0.000428096	0.00439843	-0.00395886	-0.00215017	-0.00548551	-0.00224568	-0.00686396	-0.0033222	0.00170957	-0.00444019	-0.00675298	-0.00675424	-0.000180535	0.000571882
-0.00619252	0.0030423	0.00572904	-0.00169731	0.00275742	-0.00606771	0.00742733	0.00154783	0.000371634	0.00566024	0.00312485	-0.00502867	-0.00469841	0.00186446	0.0034145	-0.00504398	0.000744238	-0.000417269	0.00471831	-0.00344841	-0.00225505	-0.00473704	-0.00226425	-0.0068522	-0.00332581	0.00171542	-0.00442542	-0.00675432	-0.00675345	-0.000216213	0.000554519
-0.00620209	0.00303834	0.00572743	-0.00170618	0.00275809	-0.00606498	0.00742752	0.00154874	0.000372262	0.0056544	0.00313914	-0.0050295	-0.00469663	0.00184151	0.00334644	-0.00504377	0.000854313	-0.000416294	0.00454844	-0.00367745	-0.00227377	-0.00469986	-0.00226824	-0.00685372	-0.00332569	0.00171418	-0.00443609	-0.00675625	-0.00675342	-0.00041072	0.000554312
-0.00619769	0.00303556	0.00573304	-0.00183726	0.00275902	-0.00606515	0.00742647	0.00154946	0.000374096	0.00565631	0.00317123	-0.00502879	-0.00469731	0.00185367	0.00307111	-0.00504907	0.000777014	-0.000416582	0.0045432	-0.00327156	-0.00226169	-0.00479377	-0.00227276	-0.00685815	-0.00332538	0.00171412	-0.00442285	-0.00675257	-0.00674989	-0.000378117	0.000551001
-0.00619655	0.00303493	0.00573073	-0.0018238	0.00275911	-0.00606394	0.00629209	0.00157693	0.00037222	0.00561449	0.0032035	-0.00503402	-0.00473125	0.00185468	0.00318235	-0.00504823	0.000811927	-0.000417486	0.00457256	-0.00338869	-0.00225759	-0.00475426	-0.00226531	-0.00686	-0.00332565	0.00171352	-0.00445462	-0.00675461	-0.00674873	-0.000525767	0.00053734
-0.00619571	0.00303573	0.00572858	-0.00179957	0.00275849	-0.00606551	0.00616708	0.00157112	0.000373087	0.00563987	0.00320323	-0.00503423	-0.00471711	0.00185546	0.00308491	-0.00504857	0.000973603	-0.00041516	0.00457603	-0.00345772	-0.00226604	-0.00475661	-0.00226481	-0.00685542	-0.00332564	0.00171302	-0.0044361	-0.0067546	-0.0067489	-0.000511305	0.000535818
-0.00619433	0.00367038	0.00551611	-0.00177996	0.00276674	-0.00606393	0.00596852	0.00158872	0.000379041	0.00564027	0.00241054	-0.00507151	-0.00472152	0.00186327	0.00316101	-0.00174289	0.000788753	-0.000416977	0.00452661	-0.00335048	-0.00226843	-0.00340714	-0.00237713	-0.00434587	-0.00332372	0.00171123	-0.0044435	-0.00637393	-0.00679679	0.00026363	0.000464709
-0.00619598	0.00340878	0.00554622	-0.00177893	0.00276383	-0.00606588	0.00592785	0.00163892	0.000381528	0.00562907	-0.000306593	-0.00507595	-0.00472865	0.0018605	0.00315599	-0.00186325	0.000863516	-0.000416851	0.00454767	-0.00331086	-0.00228583	-0.0025952	-0.00242101	-0.00414883	-0.00332497	0.00170976	-0.0044407	-0.00651167	-0.00691105	0.000208408	0.000454642
-0.00622292	0.00223031	0.00558863	-0.00179202	0.00271203	-0.00606498	0.00596992	0.00161228	0.000378688	0.00556368	-0.00085131	-0.00505825	-0.00471662	0.00186236	0.00314091	-0.00259039	0.000868078	-0.000410462	0.00455225	-0.00333611	-0.00242001	-0.00347279	-0.00236835	-0.00386856	-0.0033432	0.0017118	-0.00443862	-0.00641108	-0.00681591	0.000210791	0.000452898
-0.00619732	0.00229956	0.00557396	-0.00178888	0.00265546	-0.00606506	0.00599996	0.00158649	0.000378612	0.00560275	0.000693395	-0.00505549	-0.00471456	0.00186207	0.00314106	-0.00233785	0.000878919	-0.000410067	0.0045584	-0.00335157	-0.00231697	-0.00320392	-0.00235752	-0.00387413	-0.0033373	0.00171346	-0.0044382	-0.00613221	-0.00686021	-9.34277e-05	0.000446515
-0.00598334	0.00247633	0.000910539	-0.00178634	0.00228007	-0.00620596	0.00605743	0.00160791	0.000190707	0.00561823	0.000536124	-0.00491214	-0.00470922	0.00187997	0.00314239	-0.00137005	0.000920497	-0.000399834	0.00455004	-0.00329219	-0.00234948	-0.00311255	-0.00252936	-0.00401118	-0.00333611	0.00171507	-0.00444926	-0.00598602	-0.00681918	1.31646e-05	0.000408868
-0.0047668	0.00215365	0.0023655	-0.0018994	0.00171506	-0.00604714	0.00601833	0.00160257	0.000343245	0.00563304	0.000451226	-0.00502163	-0.00471232	0.00187467	0.00285069	-0.00175441	0.000891376	-0.000409327	0.00420213	-0.00333567	-0.00233956	-0.00289535	-0.00235858	-0.00418927	-0.00332688	0.00177051	-0.00442517	-0.00603181	-0.00690167	-3.63439e-05	0.000393574
-0.00476149	0.00229918	0.00139388	-0.00184525	0.00178813	-0.00618427	0.00608082	0.00160594	0.000291967	0.00563277	0.00056082	-0.00495571	-0.00471178	0.00191041	0.00309569	-0.00153569	0.000911963	-0.000401037	0.00323156	-0.00328864	-0.00233824	-0.00301584	-0.00244425	-0.00438461	-0.00332584	0.00171016	-0.00444755	-0.00596736	-0.00683525	1.46888e-07	0.000386892
-0.0046538	0.00221013	0.00196972	-0.00180586	0.00244253	-0.00611615	0.00603811	0.00160666	0.000303935	0.00559779	0.000399418	-0.00501592	-0.00209678	0.00191192	0.00291338	-0.0014563	0.000736387	-0.000402582	0.00409751	-0.00327356	-0.00233138	-0.00301384	-0.00243629	-0.00429015	-0.00333672	0.00211685	-0.00435644	-0.00407061	-0.00683743	6.09786e-06	0.000356487
-0.00467341	0.00225623	0.00131534	-0.00181398	0.00227115	-0.00616161	0.00603509	0.00160396	0.000292154	0.00560495	0.000418831	-0.00496606	-0.0012079	0.00191633	0.00303219	-0.00156999	0.00100036	-0.000399891	0.0038718	-0.00330306	-0.00233347	-0.00299261	-0.00243454	-0.00418854	-0.00333532	0.00173394	-0.00441634	-0.00385518	-0.00684046	-2.61622e-07	0.000347421
-0.00483589	0.00173802	0.0016836	-0.00180179	0.00229779	-0.00614147	0.00602553	0.00160805	0.000283957	0.00555165	0.000464942	-0.00497835	-0.00335664	0.00193342	0.00296573	-0.00148945	0.000960817	-0.000395268	0.00321656	-0.0033012	-0.00234748	-0.00300903	-0.00242018	-0.00375135	-0.00299142	0.00174893	-0.00440043	-0.00435481	-0.00603826	-8.94622e-06	0.000339913
-0.00451364	0.00226025	0.00183769	-0.00180821	0.00231099	-0.00614836	0.00604016	0.00160406	0.000284983	0.00559152	0.000410614	-0.00497955	-0.00182198	0.00189739	0.0029908	-0.00155914	0.000898533	-0.000399618	0.00333745	-0.00324657	-0.00235643	-0.00295005	-0.0024293	-0.00319657	-0.00334882	0.00173986	-0.00439073	-0.00403716	-0.00655345	-5.255e-06	0.000334722
-0.00450349	0.00227199	0.00159509	-0.00180345	0.00235913	-0.00610688	0.00603835	0.00160736	0.000469793	0.00554513	0.000429442	-0.00498743	-0.00167083	0.00190041	0.00298858	-0.00150763	0.000817894	-0.000398536	0.00288974	-0.00327074	-0.00239585	-0.00297518	-0.00241551	-0.00349539	-0.00335511	0.00184301	-0.00437494	-0.00401679	-0.00602387	-9.94126e-05	0.000325526
-0.00455829	0.00224585	0.00155662	-0.00181066	0.00234966	-0.00609844	0.00599988	0.000801104	0.000380364	0.00554606	0.00186762	-0.00498073	-0.00171809	0.00191178	0.00298834	-0.00139579	0.000895266	-0.000397859	0.00315141	-0.00327829	-0.00241442	-0.00300559	-0.00243622	-0.00348838	-0.00334433	0.00177788	-0.00438217	-0.00408757	-0.00157443	-6.47729e-05	0.000294905
-0.00454266	0.00224291	0.00165631	-0.00180733	0.00234832	-0.00611918	0.00592656	0.000827656	0.000354483	0.00550913	0.000463174	-0.00489722	-0.00186198	0.00189005	0.00262	-0.00145722	0.000859053	-0.000396733	0.00284146	-0.0032732	-0.00239032	-0.00343935	-0.00243044	-0.00319377	-0.00335712	0.00175425	-0.00428763	-0.00288409	-0.00106106	-0.000107943	0.000276665
-0.00456093	0.00225152	0.00163701	-0.00159428	0.00235945	-0.00610978	0.00593671	0.000901988	0.000340041	0.00555828	-0.00031959	-0.00251353	-0.00185516	0.00169063	0.00289132	-0.00143346	0.000877177	-0.00038286	0.00295902	-0.00328816	-0.00239081	-0.0030954	-0.00248943	-0.00336897	-0.00317694	0.00177451	-0.0040407	-0.00402358	-0.00211746	-0.000158908	0.000267788
-0.00455002	0.00224788	0.00165037	-0.00180978	0.00235667	-0.00609936	0.00584067	0.000909551	0.000360472	0.00556897	0.000516903	-0.00264006	-0.00185984	0.00177247	0.00264281	-0.00140158	0.000854502	-0.000389429	0.00303219	-0.00327552	-0.00209823	-0.00306735	-0.0024558	-0.00332672	-0.00319098	0.00171884	-0.00401392	-0.00270593	-0.00203626	-8.76253e-05	0.00025582
-0.00454608	0.00225667	0.00163658	-0.00179759	0.00235528	-0.0060868	0.00592654	0.000807292	0.000361292	0.0056166	0.000535118	-0.00199405	-0.00186725	0.00159137	0.00267765	-0.00142881	0.00030838	-0.000390188	0.00296855	-0.00327543	-0.00187025	-0.00307578	-0.00244094	-0.00322706	-0.00318801	0.00174931	-0.00401774	-0.00354044	-0.00186306	-8.76218e-05	0.000255708
-0.00454668	0.0022545	0.00164268	-0.00162321	0.00235597	-0.00610376	0.00592123	0.000785494	0.000354097	0.00554006	0.000421348	-0.00196615	-0.00184813	0.00168009	0.00269897	-0.00140703	0.000545256	-0.000396262	0.00296417	-0.00327695	-0.00205445	-0.00307595	-0.00244367	-0.00329353	-0.00320699	0.00175314	-0.00406083	-0.00305797	-0.00173362	-9.71705e-05	0.000252631
-0.00437563	0.00223305	0.00164593	-0.00138777	0.00235752	-0.00609536	0.00587886	0.000897426	0.000358604	0.00556484	0.000314301	-0.00199411	0.000283048	0.00172895	0.00268655	-0.00143391	0.000686014	-0.000389875	0.00299737	-0.0033392	-0.00193725	-0.00306278	-0.00245344	-0.00330556	-0.00319856	0.000941602	-0.00401901	-0.00316903	-0.00184519	-9.51303e-05	0.000245923
-0.00449129	0.0022301	0.00165298	-0.00158512	0.00235796	-0.00609767	0.00590056	0.000877712	0.00035902	0.00557658	0.000374621	-0.00201829	-0.00185131	0.00166047	0.00268803	-0.00142175	0.000657574	-0.000394388	0.00297338	-0.00327838	-0.00198563	-0.00307986	-0.00244752	-0.00328638	-0.0032042	0.000385984	-0.00251082	-0.00319756	-0.00184309	-0.000125903	0.000240344
-0.00435781	0.00236117	0.00165548	-0.0016016	0.00235832	-0.00609986	0.00588776	0.000875657	0.000359825	0.0055657	0.000423338	-0.00197166	-0.00185439	0.00167443	0.00259453	-0.00142031	0.000694031	-0.000389733	0.00298151	-0.00327872	-0.00200046	-0.00309352	-0.002447	-0.00330117	-0.00320779	0.000910113	-0.000805575	-0.00313419	-0.0017446	-0.000216038	0.000233649
-0.0044225	0.00227541	0.00055592	-0.00157836	0.00235738	-0.00577978	0.00114405	0.000866175	0.000360158	0.00556436	0.000333062	-0.00197496	-0.000480891	0.00171768	0.00270883	-0.00141642	0.000779217	-0.000350309	0.00314409	-0.003283	-0.00197044	-0.00307843	-0.00253236	-0.00330961	-0.00320512	0.00115166	-0.00249209	-0.00320429	-0.00170466	-0.000142943	0.00019931
-0.00443619	0.00223847	0.00110435	-0.0015902	0.00235791	-0.00582056	0.00121521	0.000865048	0.000361817	0.00556435	0.000342624	-0.00199027	-0.000652543	0.00167214	0.00270147	-0.00141639	0.000664169	-0.000383796	0.00304396	-0.00328688	-0.00197037	-0.00308234	-0.00248467	-0.00330325	-0.00320391	0.00100518	-0.00194963	-0.00317376	-0.00171854	-0.000179793	0.000197061
-0.00441848	0.00230116	0.00104708	-0.00157709	0.00235758	-0.00574488	0.00157785	0.000861031	0.000361325	0.00556324	0.000371696	-0.00200878	-0.000705302	0.00168489	0.00270693	-0.00141999	0.000620867	-0.000374333	0.00301512	-0.00328388	-0.0020058	-0.003088	-0.00247547	-0.00330768	-0.00320412	0.00109944	-0.0010155	-0.00316319	-0.00172609	-0.000179525	0.00019468
-0.0044078	0.0022532	0.000946795	-0.00158421	0.00235757	-0.00580021	0.00128954	0.000865432	0.000361498	0.00556348	0.000355379	-0.00200863	-0.000584659	0.00168035	0.00256866	-0.00141765	0.000684312	-0.000375783	0.00302926	-0.00328343	-0.0019904	-0.003084	-0.00247995	-0.00330732	-0.00320356	0.00112116	-0.0012652	-0.00315835	-0.00173608	-0.000160949	0.000193805
-0.00442509	0.00226011	0.000950689	-0.00159539	0.00235736	-0.00578611	0.00130192	0.000860666	0.000361975	0.00556087	0.000347419	-0.00198964	-0.000626143	0.00168846	0.00261983	-0.00141748	0.000683427	-0.00037902	0.00302518	-0.00328396	-0.00198975	-0.0030851	-0.0022521	-0.00330531	-0.00320478	0.00109397	-0.00116107	-0.00316009	-0.00173831	-0.000165083	0.000192731
-0.00438951	0.00226243	0.000885023	-0.00159016	0.0023576	-0.00577853	0.00129006	0.000860709	0.000335711	0.00556598	0.000347823	-0.0019907	-0.000658663	0.00168557	0.00260691	-0.00140795	0.000675011	-0.000381491	0.00302273	-0.00328409	-0.00199556	-0.00308412	-0.00229545	-0.00330483	-0.00320498	0.00108789	-0.00117734	-0.00315842	-0.00173717	-0.000175188	0.000192357
-0.00438744	0.0022633	0.000983352	-0.00158591	0.00235782	-0.00527446	0.00121832	0.000870525	0.00036207	0.00556809	0.000346231	-0.00207394	-0.000714459	0.00168465	0.00264262	-0.00142188	0.000676514	-0.000377095	0.00302592	-0.00327306	-0.00198995	-0.000701998	-0.00236205	-0.00330597	-0.00320373	0.00107591	-0.0012005	-0.00320516	-0.00173616	-0.000158755	0.000178991
-0.00434674	0.00226161	0.000983643	-0.0015736	0.00236414	-0.00557955	0.00122594	0.000817187	0.000352234	0.00556412	0.000345743	-0.00199674	-0.000733464	0.00151437	0.00258357	-0.00141767	0.000690587	-0.000374987	0.00302287	-0.00330575	-0.00124665	-0.0016752	-0.00223203	-0.00330669	-0.00319809	0.00108422	-0.00117837	-0.00158781	-0.00179162	-0.000158662	0.000172558
-0.00427568	0.00225991	0.000927016	-0.00157533	0.00238328	-0.00531601	0.00125314	0.000942685	-4.81833e-05	0.00556907	0.00027935	-0.00200646	-0.000701145	0.0014858	0.00261187	-0.00140646	0.00068816	-0.000373226	0.00303192	-0.003292	-0.00109704	-0.000702612	-0.00200854	-0.00330521	-0.00318135	0.00109575	-0.00118151	-0.00245139	-0.0017526	-0.000159787	0.000168871
-0.00434704	0.00225688	0.000571178	-0.00158865	0.00242346	-0.00538889	0.00102718	0.000859682	0.00030061	0.0055655	0.000346927	-0.0020134	-0.000682631	0.000679067	0.00241857	-0.00141032	0.000719747	-0.000377774	0.00302878	-0.00329096	-0.000143488	-0.00129659	-0.00222987	-0.0030187	-0.00318458	0.00108432	-0.00117566	-0.00213566	-0.00171486	-0.000129221	0.000164222
-0.00433425	0.00225765	0.000469041	-0.00158388	0.00239494	-0.00541069	0.000303995	0.000812807	0.000333518	0.00556469	0.000345982	-0.00200069	-0.000699647	0.000882979	0.00240057	-0.00141519	0.000715069	-0.000377265	0.00302545	-0.00328111	5.75328e-05	-0.00121037	-0.00230033	-0.00283053	-0.00319829	0.00108878	-0.00117585	-0.00202831	-0.00176845	-7.92847e-05	0.000161999
-0.00427063	0.00225781	0.000587228	-0.0013306	0.00239051	-0.00537406	0.000394722	0.000801391	0.000264548	0.0055651	0.000336019	-0.00200335	-0.000691365	0.000951489	0.00243544	-0.00141469	0.000699901	-0.000376404	0.00302568	-0.00328203	-0.000390002	-0.00111346	-0.00231198	-0.00294549	-0.00320109	0.00108823	-0.00117142	-0.00185642	-0.00175574	-0.000118083	0.000160644
-0.00428249	0.00225816	0.000596541	-0.00134961	0.00239634	-0.00541451	0.00036169	0.00081555	0.000272892	0.00531654	0.000335929	-0.00200609	-0.000691748	0.000869073	0.00242421	-0.00141435	0.000701608	-0.000375888	0.00303161	-0.00328188	-0.000192006	-0.00108498	-0.00221277	-0.00292067	-0.00319726	0.00108933	-0.00116708	-0.00196572	-0.00175485	-0.000115344	0.000158024
-0.00425977	0.00225729	0.000657629	-0.00131101	0.00198101	-0.00539806	0.000283671	0.000787398	0.000279265	0.00535491	0.00034476	-0.00200269	-0.000696583	0.00084298	0.00115957	-0.00141357	0.000703923	-0.000316187	0.00303009	-0.0032821	-0.000270475	-0.00109902	-0.00223938	-0.00288948	-0.00319688	0.00114839	-0.00116114	-0.0019888	-0.00174932	-7.61215e-05	0.00015168
-0.00409296	0.00225261	0.000646576	-0.00125802	0.00175926	-0.00538344	0.000522562	0.000803437	0.000260965	0.00543623	0.00035226	-0.00200496	-0.000542134	-0.000251437	0.00115508	-0.00136806	0.000701015	-0.000348477	0.00303324	-0.00328363	-0.000370918	-0.00109832	-0.00223576	-0.000363235	-0.00319747	0.00123901	-0.00114922	-0.00195927	-0.00175438	-2.49515e-05	0.000141217
-0.0041201	0.00224563	0.000648241	-0.00122344	0.00191576	-0.00532337	0.000518193	0.000800105	0.000264142	0.00198862	0.000351292	-0.00200139	-0.000423134	-7.47921e-05	0.00116418	-0.00139587	0.000244652	-0.000332923	0.00305911	-0.00328264	-0.000342905	-0.00110321	-0.0020485	-0.00032641	-0.00317993	0.00126606	-0.00115018	-0.00195479	-0.00175483	-4.61859e-05	0.000114377
-0.00412477	0.00154255	0.000648512	-0.00123199	0.00174888	-0.00529666	0.000446345	0.000802021	0.000257229	0.00264628	0.000350069	-0.00199862	-0.000530113	0.000406472	0.00118862	-0.00139872	0.000563444	-0.000341962	0.00305508	-0.00328263	-0.000482222	-0.00112342	-0.00216573	-0.000447199	-0.00307096	0.00122506	-0.00115527	-0.00193949	-0.00174727	-0.000105184	0.000114309
-0.004139	0.00205037	0.000667825	-0.00124397	0.00190695	-0.00531037	0.000511869	0.000803821	0.000262798	0.00227281	0.000350832	-0.00200113	-0.000487736	0.000101006	0.00120261	-0.0013752	0.000327043	-0.000337568	0.00306763	-0.0029717	-0.000352197	-0.00110344	-0.00204375	-0.000464684	-0.00317724	0.00124716	-0.00115222	-0.00195638	-0.00175261	-4.56032e-05	0.000113097
-0.00415783	0.000858961	0.00065804	-0.00126453	0.00190391	-0.00529579	0.000472619	0.000801297	0.000264243	0.00233497	0.000350219	-0.00200117	-0.000541255	0.000245243	0.00131713	-0.0013898	0.000445894	-0.000343447	0.00307101	-0.00280569	-0.00031939	-0.00110567	-0.00206572	-0.000898928	-0.00317871	0.00122401	-0.00115224	-0.0019569	-0.00175263	-5.72642e-05	0.000110116
-0.00416999	0.000987513	0.000655344	-0.0013208	0.00178717	-0.0053081	0.000482145	0.000801391	0.000263456	0.00214999	0.000350184	-0.00200262	-0.000513876	0.00018924	0.00123856	-0.00138441	0.000364436	-0.000338808	0.00306519	-0.00296836	-0.000365069	-0.00111298	-0.00204793	-0.000657024	-0.00308801	0.00123227	-0.00115353	-0.00194404	-0.00174854	-6.57749e-05	0.000109036
-0.00417002	0.000992187	0.000655331	-0.00134098	0.00179747	-0.00530299	0.000482848	0.000801349	0.000264045	0.00210884	0.000350184	-0.00200169	-0.000511492	0.000168979	0.00123967	-0.0013844	0.000366435	-0.000339466	0.00306543	-0.0029568	-0.00036173	-0.0011097	-0.00204217	-0.000677675	-0.00309073	0.00123251	-0.00115346	-0.00194657	-0.00174932	-6.63918e-05	0.000108856
-0.00415711	0.000828408	0.000655338	-0.00128919	0.00176887	-0.00531387	0.000492786	0.000415347	0.000265842	0.00216761	0.000352092	-0.00108586	-0.000522655	0.000225833	0.00122602	-0.00140432	0.000386617	-0.000339702	0.00310533	-0.00296285	-0.000354896	-0.000563213	-0.00204163	-0.000683546	-0.00313516	0.00120507	-0.00109687	-0.00195123	-0.00176341	0.000414059	0.00010505
-0.0041586	0.000844118	0.000656212	-0.00129047	0.00178393	-0.00531049	0.000486615	0.000793197	0.000264859	0.00216064	0.000351042	-0.000718538	-0.000514748	0.000201073	0.00123958	-0.00138829	0.0003749	-0.000339987	0.00308168	-0.0029359	-0.000354141	-0.000867785	-0.00203098	-0.000670349	-0.00311619	0.00116999	-0.00108167	-0.00195292	-0.00175551	8.78025e-06	0.00010447
-0.00416284	0.000824614	0.000655732	-0.0012966	0.00181681	-0.00531094	0.00048824	0.000756008	0.000241381	0.00216838	0.000351063	-0.000758356	-0.000508598	0.000160288	0.00126184	-0.00138512	0.000373285	-0.000340925	0.0028856	-0.00294418	-0.000355151	-0.000637967	-0.00201819	-0.000434157	-0.00313248	0.000911425	-0.00114515	-0.00194875	-0.00175166	0.000102434	0.000102567
-0.00416282	0.00092065	0.000351344	-0.00123956	0.00173439	-0.00539989	0.000489616	0.000793183	0.000200363	0.000854789	0.000351043	-0.000826704	-0.000509048	0.000154682	0.00124172	-0.00138637	0.000377445	-0.000340737	0.00291758	-0.00293811	-0.000408551	-0.000520716	-0.00201757	-0.000592894	-0.00312541	0.00092711	-0.00113189	-0.00191108	-0.00176158	0.000354173	9.925e-05
-0.0041563	0.000844167	0.000656153	-0.00054354	0.00180682	-0.00530901	0.000486976	0.000686143	0.000256525	0.00215896	0.000436115	-0.000758475	-0.000481768	0.000159226	0.00123041	-0.000630724	0.000418303	-0.000239225	0.00294166	-0.00293719	-0.000368783	-0.000873105	-0.00202792	-0.000564757	-0.00257711	0.000991814	-0.00100989	-0.00195451	-0.00175341	0.000138145	9.69342e-05
-0.00415784	0.000841092	0.000656017	-0.000599309	0.00180909	-0.00531547	0.000486532	0.000697589	0.000253388	0.00194304	0.00041013	-0.000773584	-0.000493355	0.000164172	0.00124732	-0.000730761	0.000380921	-0.000334416	0.00293832	-0.00293688	-0.000364998	-0.00083088	-0.0020256	-0.000527959	-0.00260492	0.000960173	-0.00102585	-0.001953	-0.00175431	0.000129438	9.63912e-05
-0.00178031	0.000846042	0.000636297	-0.00110571	0.00180251	-0.00530982	0.000467793	0.000748667	0.000107588	0.0015872	0.000365311	-0.000725716	-0.000495602	0.000155923	0.00124743	-0.00071767	0.000443503	-0.000273948	0.00293213	-0.00293833	-0.000363335	-0.000522644	-0.00202123	-0.000525249	-0.00289098	0.000900561	-0.00109355	-0.00194985	-0.00175316	0.000157199	8.28014e-05
-0.00183658	0.000836607	0.000657232	-0.000663096	0.00180483	-0.00530843	0.000408685	0.00074343	0.000253888	0.0016648	0.000421358	-0.000748139	-0.000493432	0.00015652	0.00124348	-0.000928778	0.000388061	-0.000275668	0.0029381	-0.0029372	-0.000375037	-0.000608835	-0.00202568	-0.000557269	-0.00273517	0.000874211	-0.00109933	-0.00195082	-0.00175411	0.000143663	8.21198e-05
-0.00159748	0.000841359	0.000645838	-0.000714612	0.00180838	-0.00530911	0.000326088	0.000784477	0.000234599	0.0016385	0.000396554	-0.000763838	-0.00046402	0.000157079	0.00124077	-0.000818643	0.000388427	-0.000267431	0.00293615	-0.00293643	-0.000366007	-0.000678558	-0.00202453	-0.000524967	-0.00268977	0.000891839	-0.0010962	-0.00194926	-0.00175367	0.000146466	8.08593e-05
-0.00152181	0.000845773	0.000651599	-0.000759209	0.00180568	-0.00530947	0.00036061	0.000741893	0.000242318	0.00152141	0.000396587	-0.000763699	-0.000469214	0.000158076	0.00123965	-0.000826331	0.000404028	-0.000271095	0.00293554	-0.00293636	-0.000370765	-0.000702691	-0.002025	-0.000564807	-0.00270531	0.000922116	-0.00108923	-0.00194947	-0.00175466	0.000142296	8.05243e-05
-0.00152693	0.000843072	0.000641126	-0.000756236	0.00180376	-0.00531002	0.000365694	0.000770077	0.000226275	0.00156316	0.000395341	-0.000761531	-0.000467893	0.000157971	0.00124009	-0.000830542	0.000402589	-0.0002714	0.00293634	-0.00293754	-0.000367256	-0.000688579	-0.00202445	-0.000542448	-0.00271416	0.000813549	-0.00108982	-0.00194868	-0.0017543	0.000143693	8.05046e-05
-0.00158526	0.000840931	0.000646718	-0.000722908	0.00186068	-0.00530834	0.000374059	0.000789298	0.000218025	0.00145586	0.000393093	-0.000617774	-0.000464598	0.000157541	0.00124028	-0.000800158	0.000401428	-0.000274567	0.00287295	-0.00293869	-0.000377362	-0.000676742	-0.000803568	-0.000536643	-0.0027076	0.000906625	-0.00108736	-0.00194709	-0.00175419	0.000142031	7.65713e-05
-0.0015595	0.000838322	0.000645325	-0.000770909	0.00180677	-0.00530816	0.000356665	0.000767932	0.000227686	0.00148039	0.000391717	-0.000658898	-0.000467838	0.000157704	0.00123997	-0.000792308	0.000408566	-0.000273748	0.00290274	-0.00293768	-0.000373575	-0.000681644	-0.000693884	-0.000547533	-0.00271151	0.000892203	-0.00109214	-0.00194886	-0.00175401	0.000146628	7.64639e-05
-0.00155586	0.000837206	0.000665521	-0.000739938	0.00182034	-0.00530868	0.000362668	0.000773298	0.000225526	0.00149522	0.000393067	-0.000673237	-0.000471329	0.000157481	0.00124068	-0.000731729	0.000408842	-0.00027348	0.00288779	-0.00293776	-0.000370763	-0.000643247	-0.000789236	-0.000551829	-0.002707	0.000893051	-0.00109079	-0.00194881	-0.00170344	0.000143393	7.62789e-05
-0.00158244	0.000837785	0.000654122	-0.000731569	0.00183192	-0.00530904	0.000364775	0.000774508	0.000222111	0.00146563	0.000392503	-0.000679445	-0.000471798	0.000157648	0.00124082	-0.000714817	0.000409338	-0.000274027	0.00287482	-0.00293878	-0.000372308	-0.000650397	-0.000740419	-0.000551536	-0.00270787	0.000895588	-0.00108802	-0.00194753	-0.00169744	0.000143014	7.61258e-05
-0.00155847	0.000837775	0.000647828	-0.000732169	0.00182174	-0.00515554	0.000369524	0.000782758	0.000223775	0.00147683	0.000393022	-0.000661762	-0.000469516	0.000157592	0.00124067	-0.000738688	0.000408684	-0.000273836	0.00287534	-0.00293875	-0.000372319	-0.000658698	-0.000753888	-0.000547464	-0.00270774	0.000898947	-0.00108096	-0.00194758	-0.00170156	0.000143788	7.44915e-05
-0.00155337	0.000837684	0.000651405	-0.00073577	0.00183103	-0.00417579	0.000357073	0.000772637	0.000202299	0.00148772	0.000305208	-0.000578154	-0.000576376	0.000160957	0.00124064	-0.000741967	0.000407988	-0.000268886	0.00289528	-0.0029385	-0.000366097	-0.000648724	-0.000751262	-0.00055483	-0.00270894	0.000896994	-0.00107341	-0.00194841	-0.00170479	0.000143144	6.54257e-05
-0.00156435	0.000837979	0.000634903	-0.00074153	0.00182566	-0.00229489	0.000404542	0.000772728	0.000126415	0.00148004	0.000275227	-0.000578077	-0.00044931	0.000159892	0.00124061	-0.000733681	0.000408019	-0.000270495	0.0028837	-0.00293912	-0.000365603	-0.000654367	-0.000757421	-0.000529956	-0.00270873	0.000895633	-0.00108291	-0.0019706	-0.00173732	0.000143868	5.32284e-05
-0.00156435	0.000837979	0.000634903	-0.00074153	0.00182566	-0.00229489	0.000404542	0.000772728	0.000126415	0.00148004	0.000275227	-0.000578077	-0.00044931	0.000159892	0.00124061	-0.000733681	0.000408019	-0.000270495	0.0028837	-0.00293912	-0.000365603	-0.000654367	-0.000757421	-0.000529956	-0.00270873	0.000895633	-0.00108291	-0.0019706	-0.00173732	0.000143868	5.32284e-05
-0.0015633	0.000838063	0.000632858	-0.000741652	0.00182291	-0.00230252	0.000391919	0.000743415	0.00016406	0.00148151	0.000295758	-0.00052345	-0.000464802	0.000159883	0.00124063	-0.000737853	0.000407901	-0.000270863	0.00288995	-0.00293875	-0.000354592	-0.000651365	-0.000642798	-0.000530361	-0.00270866	0.000896612	-0.00108281	-0.00196591	-0.0017375	0.000143682	5.3026e-05
-0.00157074	0.000838173	0.000630667	-0.000738531	0.001826	-0.0022782	0.000384118	0.000730461	-1.6943e-05	0.00147988	0.000324096	-0.000560986	-0.000480689	0.00015875	0.00124071	-0.000741462	0.000407313	-0.000271369	0.00288519	-0.00293895	-0.000349409	-0.000654425	-0.000586867	-0.00053162	-0.00270888	0.000904729	-0.00108188	-0.00196514	-0.00174585	0.000143524	5.29101e-05
-0.0015651	0.000838059	0.000635194	-0.000740476	0.00182347	-0.00226946	0.000388617	0.000730784	0.000138041	0.0014817	0.000303735	-0.000540119	-0.000481498	0.000158854	0.00124064	-0.00073727	0.000407873	-0.000271423	0.00288742	-0.0029388	-0.000357266	-0.000651808	-0.000563813	-0.000530657	-0.00270913	0.000898299	-0.00108187	-0.00196491	-0.00173211	0.00014367	5.27667e-05
-0.00156831	0.000838028	0.000630195	-0.000741784	0.00182494	-0.00226696	0.00038987	0.000738878	0.000116049	0.00148179	0.000295873	-0.000546992	-0.000483976	0.000158732	0.00125284	-0.000737939	0.000408119	-0.000202913	0.00288786	-0.00293962	-0.000351232	-0.000653076	-0.000615066	-0.000535618	-0.00270879	0.000899094	-0.0010813	-0.00163441	-0.00173828	0.000143581	5.16788e-05
-0.00156687	0.000839567	0.000629561	-0.000741132	0.000241159	-0.00227671	0.000392163	0.00074261	0.000108217	0.00148527	0.000304384	-0.000541171	-0.000479411	0.000159358	0.00124464	-0.000737735	0.00040793	-0.000261844	0.00288691	-0.00293891	-0.000354691	-0.000652634	-0.000611542	-0.000531214	-0.00270884	0.000898359	-0.00108173	-0.00172521	-0.00173338	0.00014369	4.87352e-05
-0.00156793	0.000837867	0.000629483	-0.000742111	0.000433706	-0.00228406	0.000391835	0.000741154	0.000114	0.00148356	0.000307252	-0.000553009	-0.000477883	0.000158671	0.00124618	-0.000737316	0.000407874	-0.000205492	0.00288703	-0.00294018	-0.000352549	-0.000652367	-0.000615394	-0.000531045	-0.00270881	0.000899121	-0.00108134	-0.00165284	-0.00170324	0.000139229	4.85461e-05
-0.00156746	0.000840065	0.000631021	-0.000742554	0.00068894	-0.00227817	0.000391763	0.000741055	0.000131448	0.00150042	0.000300592	-0.000540525	-0.000477933	0.000159875	0.00124779	-0.000657443	0.000463405	-0.000228542	0.00288615	-0.00293977	-0.000342063	-0.000653528	-0.000550739	-0.000605118	-0.00271392	0.00089628	-0.00107917	-0.00110762	-0.00162503	0.000138138	4.70465e-05
-0.00156761	0.000846866	0.000630585	-0.000718065	0.000522869	-0.00192676	0.000390858	0.000744438	-1.01172e-05	0.00148123	0.000267297	-0.000537856	-0.000480156	0.000159072	0.0012541	-0.000731745	0.000383344	-0.000221667	0.0028866	-0.00076585	-0.000485177	-0.000652604	-0.000539052	-0.000532264	-0.00270341	0.000898824	-0.00102219	-0.0014032	-0.00166705	2.07051e-05	3.79594e-05
-0.00156876	0.000873993	0.000630453	-0.00073077	0.0005484	-0.0019682	0.00038649	0.000745036	0.000126922	0.00123409	0.000297198	-0.000538273	-0.000485412	0.000159388	0.00125502	-0.000730191	0.000341759	-0.000210331	0.00287922	-0.00085159	-0.00035389	-0.000652786	-0.000281748	-0.000535681	-0.002705	0.000894516	-0.00106167	-0.0014184	-0.00165555	3.59598e-05	3.7414e-05
-0.00156809	0.000840552	0.000630211	-0.000531066	0.000495562	-0.00204584	0.000390807	0.00074449	0.000114343	0.00133861	0.000293838	-0.000538831	-0.000480321	0.000163222	0.00125146	-0.000722844	0.000352069	-0.000215842	0.00288599	-0.00100429	-0.000439961	-0.000652693	-0.000489444	-0.000553398	-0.00192676	0.000896785	-0.00106691	-0.00142381	-0.00165258	5.03134e-05	3.45995e-05
-0.00156766	0.000835677	0.000664458	-0.000668703	0.000541836	-0.00204886	0.000387863	0.0007459	7.89302e-05	0.00134317	0.000276687	-0.00053732	-0.000479929	0.000162283	0.0012532	-0.000727333	0.000342542	-0.000184294	0.00288034	-0.00110858	-0.000311317	-0.000641389	-0.000458964	-0.000538025	-0.00176464	0.000885687	-0.00107054	-0.00117132	-0.00151004	4.93153e-05	3.31587e-05
-0.00156768	0.000792944	0.00066093	-0.000624261	0.000532562	-0.00204305	0.000388997	0.000745035	8.22828e-05	0.00136139	0.000282427	-0.000538156	-0.000480075	0.000159525	0.00125321	-0.000727694	0.000349513	-0.000188636	0.00288248	-0.00107801	-0.000413394	-0.000636079	-0.000421359	-0.000537352	-0.00177959	0.000812171	-0.0010676	-0.00121075	-0.00150717	5.15298e-05	3.30393e-05
-0.00156779	0.000770262	0.000658872	-0.000515578	0.000507085	-0.0020353	0.000388761	0.000745284	9.25887e-05	0.00136868	0.000277511	-0.000536443	-0.000480661	0.000161501	0.001253	-0.00072823	0.000348321	-0.000184073	0.00288217	-0.00110257	-0.000326366	-0.000347559	-0.00045181	-0.000234636	-0.00178724	0.000866024	-0.00106837	-0.00120551	-0.00151641	4.3471e-05	3.2466e-05
-0.0015678	0.000691103	0.000651114	-0.000616261	0.000498967	-0.00204756	0.000389499	0.000744197	9.14002e-05	0.00131642	0.000281723	-0.000536632	-0.000480618	0.000171696	0.00125167	-0.000728371	0.000350698	-0.000191143	0.00288173	-0.00109164	-0.000369886	-0.000191044	-0.00044039	-0.000297671	-0.00179479	0.000811513	-0.00106907	-0.0011986	-0.00150204	5.17067e-05	3.21823e-05
-0.00156969	0.000249802	0.00063615	-0.000598908	0.000505943	-0.00205591	0.000318017	0.000722947	8.76935e-05	0.00136067	0.000280505	-0.000553172	-0.000459353	0.000159536	0.00128973	-0.000726319	0.000351133	-0.000189622	0.0028826	-0.00107105	-0.000350081	-7.62551e-05	-0.00050347	-0.000308761	-0.00181003	0.00084279	-0.00106734	-0.00119272	-0.00125519	3.83676e-05	3.12857e-05
-0.00156932	0.000378555	0.000637662	-0.000574966	0.000516246	-0.002048	0.00033248	0.00071809	8.97342e-05	0.00136255	0.000280337	-0.000548633	-0.000456034	0.000162636	0.0012985	-0.000720554	0.000330918	-0.000189408	0.00251012	-0.00106569	-0.000349643	-0.000162965	-0.000499314	-0.000319163	-0.00180764	0.000844071	-0.00106748	-0.00119469	-0.00129271	7.0339e-05	2.94189e-05
-0.00156846	0.000409654	0.000648374	-0.00058507	0.000504293	-0.00204554	0.000322768	0.000739308	9.24223e-05	0.00135328	0.000280202	-0.000540435	-0.000478871	0.000160842	0.0012796	-0.000467512	0.000328345	-0.000188077	0.00245111	-0.00106351	-0.000344423	-0.000179615	-0.000485634	-0.000304242	-0.00179741	0.000825753	-0.00107963	-0.00118727	-0.00130321	8.7241e-05	2.87567e-05
-0.00156912	0.00035018	0.000490605	-0.000579805	0.000505957	-0.00204908	0.000359091	0.000745123	9.23246e-05	0.00135528	0.00027597	-0.000541555	-0.000478816	0.000158106	0.00128326	-0.00039538	0.000325362	-0.000189487	0.00249193	-0.00106041	-0.000339475	-0.000167713	-0.00048673	-0.000304997	-0.00179864	0.00082172	-0.00107293	-0.00118835	-0.00127829	8.82285e-05	2.86373e-05
-0.00156668	0.000374874	0.000560154	-0.000586178	0.000515079	-0.00190599	0.000335584	0.000730546	9.07293e-05	0.0013532	0.000274967	-0.000542372	-0.000478816	0.000169424	0.00127605	-0.000472176	0.000325555	-0.000162181	0.00246963	-0.00106604	-0.000343652	-0.000194751	-0.000438554	-0.000303487	-0.0018009	0.000833652	-0.00107592	-0.00118967	-0.00129677	0.000106755	2.81276e-05
-0.00156612	0.000389856	0.000535463	-0.000586462	0.00045517	-0.00188821	0.000342085	0.000734414	9.10447e-05	0.00132888	0.000272698	-0.000541558	-0.000480244	0.000184339	0.00127455	-0.000547993	0.000329038	-0.000162764	0.00247207	-0.00106178	-0.000351704	-0.000234395	-0.000380397	-0.000296764	-0.00179496	0.000825201	-0.00107742	-0.0011857	-0.00129586	0.000111193	2.79413e-05
-0.0015665	0.000387649	0.000512513	-0.000586004	0.000510856	-0.00190601	0.000342787	0.000728619	9.00332e-05	0.00135404	0.000272188	-0.000541473	-0.000477751	0.000167869	0.00127445	-0.000487115	0.000318804	-0.000173965	0.00246163	-0.00107159	-0.000346657	-0.000181949	-0.000393043	-0.000299433	-0.00180067	0.000840253	-0.000999184	-0.00118947	-0.00127191	0.000104779	2.78069e-05
-0.00156661	0.000378413	0.000518874	-0.000587122	0.000513916	-0.00190832	0.000356938	0.000733289	9.09781e-05	0.00135465	0.000272107	-0.000544039	-0.000477082	0.000181088	0.00127475	-0.00046897	0.000317644	-0.000157113	0.00246232	-0.00105849	-0.000345467	-0.000186505	-0.000392066	-0.000302499	-0.00179966	0.000833568	-0.00103562	-0.000643132	-0.00127477	9.32373e-05	2.68629e-05
-0.00156664	0.000373734	0.000521671	-0.000587934	0.000512999	-0.00190685	0.000352029	0.000733022	9.07409e-05	0.00135433	0.000270968	-0.000549683	-0.00047993	0.00018368	0.00127427	-0.00047442	0.000317645	-0.000157737	0.00246439	-0.00105186	-0.000343962	-0.000186799	-0.000405704	-0.000303388	-0.00180031	0.000832939	-0.00101558	-0.000744464	-0.00116014	0.000101295	2.66953e-05
-0.00156592	0.00039733	0.000520216	-0.000586405	0.000514302	-0.00190079	0.000356782	0.000729551	9.25479e-05	0.00135452	0.000269306	-0.000542299	-0.00047872	0.000177091	0.00127438	-0.00047909	0.00032509	-0.000141467	0.00246468	-0.00106478	-0.000350358	-0.000191803	-0.000397019	-0.000301909	-0.00179836	0.000834869	-0.00102136	-0.00066057	-0.00110892	9.67545e-05	2.64777e-05
-0.00156574	0.000397017	0.000524335	-0.000589125	0.000468638	-0.00190485	0.000352306	0.00073025	9.10463e-05	0.00135191	0.000269549	-0.000543167	-0.000482747	0.000173311	0.00127486	-0.000480619	0.000325058	-0.000139211	0.00245967	-0.00106244	-0.000349513	-0.000195786	-0.000387329	-0.000302061	-0.00179825	0.000831525	-0.00102721	-0.000685528	-0.0011181	9.58508e-05	2.64747e-05
-0.00156593	0.000360127	0.000520018	-0.000586034	0.000475676	-0.00190268	0.000353144	0.000671687	9.14938e-05	0.00135311	0.000270033	-0.000544456	-0.000485322	0.000176494	0.00127344	-0.000479369	0.000321766	-0.000195228	0.00246057	-0.00105943	-0.000331111	-0.000190982	-0.000431389	-0.000302458	-0.000469744	0.000834977	-0.00103203	-0.000685559	-0.00109012	9.63152e-05	2.33374e-05
-0.00156607	0.000364851	0.000513205	-0.000585504	0.000507259	-0.00190121	0.000353924	0.000522015	9.06056e-05	0.00135328	0.000273919	-0.000552349	-0.000495066	0.000179462	0.00127441	-0.000476239	0.000378294	-0.000180179	0.00239861	-0.00105993	-0.000344649	-0.000187445	-0.000402665	-0.000303476	-0.000527969	0.000834672	-0.00102422	-0.000705682	-0.00104702	0.000101957	2.28991e-05
-0.00156596	0.000373214	0.0005345	-0.000585995	0.000499277	-0.00190158	0.000352908	0.000644947	9.07959e-05	0.00135349	0.000256533	-0.000550742	-0.000493058	0.000179065	0.00127463	-0.000472548	0.000168408	-5.92726e-05	0.00242739	-0.00105777	-0.000345877	-0.000190258	-0.000427047	-0.000302211	-0.000394886	0.00083391	-0.00103476	-0.000715929	-0.000745887	0.000100607	2.24325e-05
-0.00150765	0.000381583	0.000518901	-0.000586143	0.000506397	-0.00190146	0.000353546	0.000594671	9.08375e-05	0.00135334	0.000272133	-0.0005508	-0.000499712	0.000178382	0.00127522	-0.000474516	0.000191797	-7.43152e-05	0.00239585	-0.00105826	-0.000342936	-0.000189627	-0.000417276	-0.000303437	-0.000378853	0.000835417	-0.00103285	-0.000711794	-0.000755608	9.98029e-05	2.205e-05
-0.0015525	0.000372697	0.000516696	-0.000587488	0.000503937	-0.000366906	0.000353001	0.000593023	9.08462e-05	0.00135447	0.000273421	-0.000549482	-0.000492067	0.000193637	0.00127532	-0.000473354	0.000206107	-9.88792e-05	0.00239228	-0.00105914	-0.000362455	-0.000189649	-0.000407838	-0.000305839	-0.000413569	0.000834734	-0.00102756	-0.000693127	-0.000765505	9.99804e-05	1.87001e-05
-0.00149243	0.000375548	0.000520989	-0.000586602	0.000503085	-0.000234064	0.000352754	0.000592941	9.09347e-05	0.00135413	0.000271467	-0.000550365	-0.000491173	0.000182827	0.00127498	-0.000472699	0.00020256	-8.339e-05	0.00240117	-0.00105845	-0.000367588	-0.000189204	-0.000413329	-0.000306085	-0.000437973	0.000834884	-0.00103055	-0.000692645	-0.000772054	0.000100499	1.85162e-05
-0.0014926	0.000374597	0.000519694	-0.000586337	0.000504242	-0.00030282	0.000352314	0.000578613	9.08199e-05	0.00135354	0.000272543	-0.00055043	-0.000492798	0.000185059	0.00127487	-0.000473152	0.000201894	-7.81466e-05	0.00238784	-0.0010585	-0.000358017	-0.000189346	-0.000410265	-0.000304973	-0.000430217	0.000835158	-0.00103083	-0.000695678	-0.000788435	0.000100445	1.84861e-05
-0.00149534	0.000374074	0.000519438	-0.000586266	0.000503323	-0.000244199	0.00035261	0.000580051	9.08568e-05	0.00135418	0.000272277	-0.000550468	-0.000493804	0.000185131	0.00127513	-0.000473328	0.000194736	-7.93818e-05	0.00238864	-0.00105852	-0.000357884	-0.000189251	-0.000411416	-0.000304646	-0.000438784	0.000835328	-0.00103054	-0.000696331	-0.000768137	9.98645e-05	1.8444e-05
-0.00149663	0.0003743	0.000520148	-0.000586441	0.00050643	-0.000234329	0.000365422	0.000594041	0.000101273	0.00118612	0.000272417	-0.000550655	-0.000492928	0.000183173	0.00127507	-0.000478441	0.000202095	-7.97887e-05	0.00239037	-0.00105869	-0.000366642	-0.000189154	-0.00041177	-0.000305299	-0.000432345	0.000835282	-0.00104299	-0.000695396	-0.000769764	0.000100202	1.80915e-05
-0.00149898	0.000373585	0.000520072	-0.000587067	0.00041813	-0.00026687	0.000370431	0.000582872	0.00035752	0.00133148	0.000271268	-0.000550417	-0.000472754	0.000187544	0.000605331	-0.000473708	0.000205757	-8.35422e-05	0.00232608	-0.00106448	-0.000349056	-0.000154994	-0.000411652	-0.00030475	-0.000398524	0.000828381	-0.000931393	-0.000699428	-0.000771962	9.98111e-05	1.66602e-05
-0.00149772	0.000374359	0.000521369	-0.000586787	0.000501194	-0.000273661	0.000362014	0.000583143	0.00035064	0.000856515	0.000271042	-0.000551675	-0.000494165	0.000186636	0.000627008	-0.000477807	0.000203771	-8.23839e-05	0.00238497	-0.00106229	-0.000354837	-0.000176693	-0.000414101	-0.000206251	-0.000406382	0.000834637	-0.000939354	-0.000674491	-0.000761279	9.99193e-05	1.59561e-05
-0.0014991	0.00037472	0.000520109	-0.000586557	0.00049603	-0.000248655	0.000386059	0.000628461	0.000106372	0.0010066	0.000271434	-0.000550776	-0.000490925	0.000183261	0.000567445	-0.00048289	0.000204934	-3.58492e-05	0.0023612	-0.00105769	-0.000389788	-0.000190381	-0.000408133	-0.000204456	-0.000419513	0.000829843	-0.000961465	-0.000512121	-0.000708505	0.000100626	1.57827e-05
-0.00142981	0.000375196	0.00055139	-0.000586593	0.000468407	-0.000258028	0.000369794	0.000582055	0.000165761	0.000795208	0.000269878	-0.000550899	-0.000419069	-0.000325234	0.000704345	-0.000482297	0.000208424	-8.33383e-05	0.000591222	-0.0010569	-0.000362101	-0.000209981	-0.000411871	-4.02355e-05	-0.000421926	0.000835545	-0.000985052	-0.000466152	-0.000747814	5.84591e-05	1.01309e-05
-0.00143288	0.000375635	0.000551008	-0.000586517	0.000484635	-0.000252843	0.000379957	0.000577839	0.000137777	0.000775919	0.000268737	-0.000551067	-0.000474736	-8.24355e-05	0.000667212	-0.000485465	0.000207535	-6.92736e-05	0.000735579	-0.00105438	-0.000365176	-0.000199297	-0.000414123	-9.79055e-05	-0.000433824	0.000833843	-0.000962375	2.61394e-05	-0.000734832	8.05172e-05	9.9405e-06
-0.00139911	0.00037599	0.000552154	-0.000586507	0.000481643	-0.000220897	0.000374395	0.000582644	0.000118934	0.000820028	0.000276856	-0.000551554	-0.000353524	-0.000140014	0.00070337	-0.000455376	0.00021191	-7.80821e-05	0.000549086	-0.00105648	-0.000363656	-0.000201362	-0.000414341	-5.59353e-05	-0.0004342	0.000834561	-0.000941578	-0.000284621	-0.000748488	7.26641e-05	9.65666e-06
-0.0014117	0.000375733	0.00053759	-0.000586558	0.000487023	-0.000256813	0.000372031	0.000504972	0.000142911	0.000571933	0.000276758	-0.000551457	-0.000425689	-0.000164506	0.000693577	-0.000389963	0.000216824	6.2042e-05	0.000709602	-0.00105548	-0.000362947	-0.000205556	-0.000413341	-7.93132e-05	-0.000430313	0.000834031	-0.000953661	-0.00027875	-0.000752525	7.48848e-05	9.4927e-06
-0.00139823	0.000375362	0.000548465	-0.000589452	0.000485662	-0.000233473	0.000373097	0.000567927	0.000129246	0.0006644	0.000275058	-0.000551229	-0.000409178	-0.000171914	0.000687656	-0.000524862	0.000213491	-8.32772e-05	0.000614634	-0.00105536	-0.000362728	-0.000200989	-0.000380504	-9.80945e-05	-0.000435402	0.000440363	-0.000942871	-0.000174298	-0.000745042	7.28398e-05	9.01302e-06
-0.00140429	0.000375729	0.000545439	-0.000588433	0.000482737	-0.000239942	0.000373205	0.000535506	0.000137564	0.000644168	0.000275044	-0.000551233	-0.000412131	-0.000159105	0.000691521	-0.000411365	0.000213254	6.32611e-05	0.000602932	-0.00105503	-0.00036247	-0.000200634	-0.000395822	-8.82456e-05	-0.000432786	0.000535824	-0.000945463	-0.000174089	-0.000746008	7.33175e-05	8.9523e-06
-0.00139909	0.000375685	0.000546337	-0.000589148	0.000476683	-0.000236372	0.000376836	4.77671e-05	0.000132159	0.000638117	0.000260913	-0.000551186	-0.000401835	-0.000157532	0.00065597	-0.000495703	0.000210195	-7.03056e-05	0.00060294	-0.00105693	-0.000362731	-0.000214784	-0.000405376	-7.56069e-05	-0.000432498	0.00052009	-0.000946639	-0.000177604	-0.000745075	7.19392e-05	8.65344e-06
-0.00140041	0.000375709	0.000544661	-0.000586992	0.000482196	-0.00023656	0.000373439	0.000170223	0.000128466	0.000646519	0.000274087	-0.000551394	-0.000402001	-0.000170541	0.000649914	-0.0004016	0.000211529	-6.91204e-05	0.00058565	-0.00105558	-0.000362248	-0.000201478	-0.000408615	-8.14012e-05	-0.000433211	0.000461685	-0.000944848	-0.000195284	-0.000746366	7.36456e-05	8.5348e-06
-0.00127153	0.000376214	0.000543277	-0.000587898	0.000481091	-0.000238168	0.000375985	0.000175998	0.000139561	0.000645548	5.35657e-05	-0.000551306	-0.000418637	-0.000163313	0.000667368	-0.000407471	0.000212829	-9.97611e-06	0.000585129	-0.00104726	-0.000362112	-0.000196329	-0.000393345	-8.05098e-05	-0.000433187	0.000486419	-0.000944393	-0.000172233	-0.000746885	6.60721e-05	8.13936e-06
-0.000989865	0.000371323	0.000544376	-0.000587776	0.000284431	-0.000238843	0.000627547	0.000142528	0.000134131	0.000651921	0.000176928	-7.68243e-05	-0.000427644	0.000284738	0.00067189	-0.000199223	0.000305504	-9.73011e-06	0.000573691	-0.00108803	-0.000361917	-0.000126287	-0.000175328	-0.000106649	-0.000432177	0.000410417	-0.000750221	-0.000171369	-0.000683616	7.42037e-05	6.76256e-06
-0.00100615	0.000371101	0.00054424	-0.000587654	0.000271379	-0.00023895	0.000460186	0.000148391	0.000130411	0.000656058	0.000229625	-0.000117372	-0.000436625	5.89379e-05	0.000672161	-0.000233928	0.000300493	4.36628e-07	0.000573678	-0.00107289	-0.000361711	-0.000153425	-0.000195716	-0.000107236	-0.000432164	0.000404382	-0.000795823	-0.000178244	-0.000690103	7.1561e-05	6.6421e-06
-0.00101639	0.000371175	0.00054439	-0.000587603	0.000253906	-0.000238958	0.000432309	0.000151285	0.000133239	0.000656004	0.000182918	-0.000117656	-0.000425637	7.48038e-05	0.000669824	-0.00022454	0.000277722	-3.07652e-06	0.000565432	-0.00108084	-0.000361556	-8.38372e-05	-0.000204642	-0.000116244	-0.000432264	0.000391975	-0.000759638	-0.000173856	-0.000693257	7.30086e-05	6.51697e-06
-0.00101891	0.000370795	0.000544389	-0.000587582	0.000227023	-0.000239099	0.000432517	0.000133193	0.000133227	0.000654842	0.000186141	-6.90663e-05	-0.000425992	2.18566e-05	0.000672024	-0.00024432	0.000288665	2.46125e-06	0.000553335	-0.00107302	-0.000361542	-9.34625e-05	-0.000234252	-0.000110057	-0.000432192	0.000390744	-0.000765604	-0.000174378	-0.000699555	7.23695e-05	6.50801e-06
-0.00102099	0.000368982	0.000544352	-0.000588996	0.000252932	-0.000240463	0.00040247	0.000151049	0.000132998	0.000654446	0.000186722	-9.59463e-05	-0.000425688	8.18449e-05	0.000670478	-0.000252116	0.000273486	1.96939e-05	0.000555996	-0.00107744	-0.00035642	-0.000126028	-0.000220265	-0.000113524	-0.00043223	0.000212912	-0.000766623	-0.000175577	-0.00068924	6.99285e-05	6.39961e-06
-0.00101851	0.000370583	0.000544361	-0.000587968	0.000232966	-0.000244245	0.000276358	0.000148654	0.000144191	0.000656089	0.000180412	-0.000136438	-0.000427784	5.45021e-05	0.000670312	-0.000244389	0.000272275	6.17906e-06	0.000562098	-0.00107464	-0.00036991	-0.000113369	-0.00023792	-0.000113847	-0.000432257	0.00018134	-0.000769431	-0.000125137	-0.000696516	4.58185e-05	6.30543e-06
-0.00102496	0.000379054	0.000544339	-0.000587668	0.000238195	-0.000247091	0.000359036	0.000149614	0.000134916	0.000656077	0.000144637	-0.000109509	-0.000427278	6.59699e-05	0.000669836	-0.000331025	0.000277581	7.44641e-06	0.00055872	-0.000736627	-0.000359906	-0.000132993	-0.00022358	-0.000114418	-0.000431699	0.000174406	-0.000769228	-0.000171127	-0.000692328	6.32586e-05	5.79499e-06
-0.00102374	0.000376921	0.000543962	-0.00058713	0.000246439	-0.000233726	0.000339735	0.000151575	0.000136943	0.000656109	9.15456e-05	-0.000123619	-0.000427838	7.8028e-05	0.000670158	-0.000317271	0.000284207	4.83045e-06	0.000554534	-0.000452147	-0.000351621	-0.000129172	-0.000216913	-0.000116288	-0.000409001	0.000193443	-0.00077299	-0.000122243	-0.000690647	6.14623e-05	5.38785e-06
-0.00102141	0.000276359	0.000401976	-0.000589078	0.00023866	-0.000232044	0.000362503	0.00012566	4.66114e-05	0.000393616	0.000119641	-0.000115055	-0.000432607	7.35385e-05	0.000669948	-0.000252851	0.000280688	1.08545e-05	0.000558609	-0.000548069	-0.000370364	-0.000108877	-0.000219443	-0.000115803	-0.000419821	0.000192293	-0.00076956	-0.00015064	-0.000688711	5.81358e-05	4.984e-06
-0.0010222	0.000258551	0.000418168	-0.000591211	0.000237906	-0.000236399	0.000374863	0.000140251	0.00016973	0.000340818	0.000129463	-0.000116473	-0.000431219	7.19399e-05	0.000670073	-0.000267792	0.000276994	8.64752e-06	0.00055526	-0.000542258	-0.000359324	-0.000124774	-0.000220378	-0.000114921	-0.000425023	0.000189275	-0.00077129	-0.000142769	-0.000635158	5.95185e-05	4.92026e-06
-0.00102086	0.000321074	0.000414696	-0.000589755	0.000239105	-0.000238284	0.00036062	0.000136787	0.000150785	0.000286416	0.000133541	-0.000116822	-0.000433481	7.16993e-05	0.000670492	-0.000259466	0.000276844	1.49642e-05	0.000554322	-0.000476017	-0.000360365	-0.00012215	-0.000221474	-0.000115265	-0.000416662	0.000193711	-0.000771912	-0.000148703	-0.000621449	5.86295e-05	4.8105e-06
-0.00102102	0.000300091	0.000406737	-0.000590381	0.000238809	-0.000236929	0.000352051	0.000134538	0.000147034	0.000356037	0.000130908	-0.00011787	-0.000434117	7.27245e-05	0.000670303	-0.000254843	0.000279208	1.5333e-05	0.000556571	-0.000426748	-0.000359364	-0.000124844	-0.000218713	-0.000115466	-0.000420029	0.00019778	-0.000771412	-0.000146412	-0.000603323	5.97946e-05	4.76473e-06
-0.000901962	0.000281383	0.000415952	-0.000268119	0.000239339	-0.000237361	0.000353782	0.000114675	0.00013576	0.000304068	0.000123168	-0.000116066	-0.000433305	7.21324e-05	0.000670662	-0.000180846	0.000292909	1.66156e-05	0.000550681	-0.000461109	-0.000358859	-0.000122979	-0.000220928	-0.000115594	-0.000422459	0.000192279	-0.000771641	-6.40787e-05	-0.000637131	0.00011006	4.24557e-06
-0.000824827	0.000274126	0.000416862	-0.000359211	0.000239539	-0.000236787	0.000349003	0.00012287	0.000147774	0.000289833	0.00012597	-0.000116132	-0.000431874	7.19185e-05	0.000670253	-0.000220715	0.000278991	1.75343e-05	0.000555775	-0.000480705	-0.000359233	-0.000124649	-0.000221894	-0.000115773	-0.000429634	0.000193311	-0.000771436	-5.96347e-05	-0.000638163	0.000114664	4.19983e-06
-0.000125992	0.000298504	0.000411394	-0.00035636	0.000240714	-0.00014753	0.000347545	0.000131251	0.000148729	0.00028741	0.000127591	-0.000116653	-0.000432574	7.25976e-05	0.000678247	-0.00023557	0.000280427	1.57305e-05	0.000553365	-0.000400446	-0.000358568	-0.00012369	-0.000220646	-0.000118115	-0.000428958	0.000227541	-0.000771218	-0.000139689	-0.000617962	6.33741e-05	3.44938e-06
-0.000214875	0.000289408	0.000409453	-0.00032874	0.000239376	-0.000217323	0.00019278	0.000129803	0.000148391	0.000287305	0.000126758	-0.000116369	-0.00043248	7.24646e-05	0.000674103	-0.000249864	0.000280181	1.56262e-05	0.000553597	-0.000434246	-0.000358831	-0.000124304	-0.000220064	-0.000116687	-0.000370508	0.000212533	-0.000771651	-0.000127506	-0.00062007	7.11754e-05	3.37125e-06
-0.000155941	0.000286774	0.000413651	-0.000346241	0.000239672	-0.000111662	0.000266044	0.000127818	0.00014473	0.000267371	0.000126673	-0.000116537	-0.000432253	7.25543e-05	0.00067552	-0.000223502	0.000281955	1.5804e-05	0.000553822	-0.000423874	-0.000334132	-0.000124038	-0.000220815	-0.000116999	-0.000347971	0.000218511	-0.000771445	-0.000119208	-0.000620934	7.52868e-05	3.30003e-06
-0.000167513	0.000308488	0.000413346	-0.000335439	0.000241025	-0.000115568	0.000256225	0.000128872	0.000148532	0.000282251	0.000124207	-0.000116533	-0.000431686	7.26286e-05	0.000675134	-0.000214639	0.000281069	1.54183e-05	0.000553602	-0.000421467	-0.000329353	-0.000124097	-0.000220205	-0.000117648	-0.000297735	0.000218802	-0.000771705	-0.000117342	-0.000625577	7.2475e-05	3.27652e-06
-0.000208565	0.000291565	0.000414215	-0.000330518	0.000238706	-0.000149543	0.0002545	0.000129125	0.000149251	9.73487e-05	0.000125276	-0.000116508	-0.000419687	7.30341e-05	0.000673002	-0.000223812	0.000280982	1.54802e-05	0.000553781	-0.00042574	-0.00032687	-0.000124666	-0.000200335	-0.000116652	-0.000302419	0.000205315	-0.000771622	-0.000122382	-0.000628297	7.3834e-05	3.20307e-06
-0.000193004	0.00028985	0.000412609	-0.000229171	0.00023985	-0.000113476	0.000264073	0.000129096	0.000147884	0.000147371	0.000125211	-0.000116543	-0.000405901	5.994e-05	0.000672619	-0.00021829	0.00028086	1.57475e-05	0.000552679	-0.000427281	-0.000335629	-0.000125309	-0.00021095	-0.000117054	-0.000310123	0.000211297	-0.000771526	-0.000118904	-0.000627415	7.45199e-05	3.14522e-06
-0.000202113	0.000289645	0.000414867	-0.000250239	0.000239645	-0.000125612	0.000255905	0.000123804	0.000141076	0.000187378	0.000125152	-0.000116481	-0.000423522	7.08886e-05	0.00067278	-0.000200985	0.000281008	1.54507e-05	0.000560196	-0.000140839	-0.000328732	-6.60345e-05	-0.000206521	-0.000116717	-0.000299717	0.000208504	-0.000777242	-0.000120306	-0.000131219	7.42156e-05	2.63134e-06
-0.000203227	0.000289387	0.00041482	-0.000250867	0.000234926	-0.000125542	0.00025474	0.000124117	0.000141793	0.000166966	0.000125247	-0.000116494	-0.000421338	7.07614e-05	0.000672791	-0.000202977	0.000281008	1.54949e-05	0.000559642	-0.000142179	-0.00032816	-6.84829e-05	-0.000206564	-0.00011673	-0.000300486	0.000208803	-0.000776723	-0.000118678	-0.000141256	7.41912e-05	2.62295e-06
-0.000199001	0.000291929	0.000414647	-0.000220051	0.000232216	-0.000132709	0.000255895	0.000126127	0.00014521	0.000144507	0.000125344	-0.000116584	-0.000416496	6.83816e-05	0.000672931	-0.000210265	0.00020414	1.56367e-05	0.000556798	-0.000162381	-0.000325217	-8.26681e-05	-0.000203746	-0.000120976	-0.00030776	0.000207838	-0.000776283	-0.000120753	-0.000109711	6.90536e-05	2.56354e-06
-0.000197813	0.000290937	0.000414755	-0.000210473	0.000217646	-0.000138116	0.00025574	0.000124511	0.000139423	0.000150174	0.000125455	-0.000116577	-0.000417018	7.04036e-05	0.000672801	-0.000210031	0.000197474	1.69865e-05	0.000553911	-0.000206635	-0.000328197	-8.13169e-05	-0.000197759	-0.000116884	-0.000305532	0.000207884	-0.000774172	-0.000120065	-3.16936e-05	6.99651e-05	2.54652e-06
-0.000199743	0.000291486	0.000414528	-0.000219756	0.00022291	-0.000133727	0.000253413	0.000126359	0.000140001	0.00014923	0.000125419	-0.000116579	-0.000416457	6.836e-05	0.00067284	-0.000209505	0.000177736	1.73821e-05	0.000553694	-0.000180616	-0.0003244	-8.87966e-05	-0.000198058	-0.000119213	-0.000312928	0.000206959	-0.000774019	-0.000119832	-6.12913e-05	3.35795e-05	2.5354e-06
-0.000198397	0.000284488	0.000414709	-0.000213619	0.000214629	-0.000134577	0.00025485	0.00012604	0.000139812	8.85114e-05	0.00012532	-9.75733e-05	-0.000399352	6.86893e-05	0.000672838	-0.00020951	0.000194555	1.72297e-05	0.000555348	-0.00018447	-0.000325695	-8.67302e-05	-0.0001999	-0.000119356	-0.000291433	0.000213807	-0.000772695	-0.000123527	-7.25267e-05	6.42303e-05	2.49708e-06
-0.000106713	0.000291691	0.000414687	-0.000216633	0.000221475	-0.000111017	0.000252981	0.000125707	0.000139861	8.72864e-05	0.000125319	-0.000116852	-0.000405318	6.85455e-05	0.000672816	-0.00020946	0.000183184	1.73548e-05	0.000550591	-0.000200338	-0.000325298	-8.94689e-05	-0.000199941	-0.000119685	-0.000287523	0.000210498	-0.000773531	-8.37752e-05	-5.73509e-05	4.01373e-05	2.46113e-06
-0.000166139	0.000298425	0.000405239	-0.000212049	0.000221636	-9.79561e-05	0.000275156	0.000126554	0.000141629	0.000100526	0.000128799	-0.000112407	-0.000408699	6.86858e-05	0.000504602	-0.000207225	0.000188645	1.23115e-05	0.00046554	-0.000197723	-0.000331626	-9.6838e-05	-0.000200844	-0.000119343	-0.000281402	0.000211653	-0.00077742	-5.50315e-05	-7.57868e-05	5.1124e-05	2.21024e-06
-0.000144289	0.000297325	0.00040707	-0.000212139	0.000221212	-0.0001158	0.000256084	0.000126128	0.000140564	0.00010071	0.000126397	-0.000110634	-0.000407887	6.85919e-05	0.00055946	-0.000207606	0.000189539	1.26234e-05	0.000492871	-0.000192475	-0.000328992	-9.23739e-05	-0.000200101	-0.000119428	-0.000283408	0.000210893	-0.000235568	-7.59753e-05	-6.8649e-05	5.33615e-05	1.7298e-06
-0.000143995	0.000294572	0.000411785	-0.000213544	0.000220665	-0.000130994	0.000254217	0.000125985	0.000139907	7.00834e-05	0.000126451	-0.000107502	-0.000408729	6.85441e-05	0.000550054	-0.00020914	0.000190429	9.36977e-06	0.000508027	-0.000188261	-0.00032771	-8.80843e-05	-0.000200831	-0.000119363	-0.000282837	0.000217154	-9.25074e-06	-9.39683e-05	-6.80636e-05	4.0066e-05	1.68104e-06
-0.000159273	0.000294653	0.00040913	-0.000212581	0.000221202	-6.76956e-05	0.000260183	0.000126364	0.000139976	7.96206e-05	0.000127467	-0.000109343	-0.000409364	6.86458e-05	0.000512567	-0.00019816	0.000187307	1.55512e-05	0.00048432	-0.000188038	-0.000338498	-8.67773e-05	-0.00020114	-0.000118803	-0.000285791	0.0002135	-5.19321e-05	-9.28088e-05	-7.27566e-05	5.22866e-05	1.61889e-06
-0.000146929	0.000294656	0.000409141	-0.000212992	0.000221158	-6.80917e-05	0.000260403	0.000126301	0.000139977	8.18863e-05	0.000127682	-0.000109585	-0.000409219	6.86457e-05	0.000514821	-0.000197793	0.000188096	1.55416e-05	0.000484323	-0.000188057	-0.000335851	-8.68571e-05	-0.000200868	-0.000118804	-0.000285748	0.000213497	-5.77976e-05	-9.2751e-05	-7.26356e-05	5.22454e-05	1.61697e-06
-0.000147957	0.00029419	0.000408761	-0.000212549	0.000220759	-7.38524e-05	0.000259741	0.000126318	0.000140082	7.89789e-05	0.000127288	-0.000108871	-0.000408635	6.86264e-05	0.000515089	-0.000198964	0.000188527	1.41356e-05	0.000483869	-0.00018873	-0.000333997	-8.12153e-05	-0.000200774	-0.000118931	-0.000284682	0.00021447	-5.8592e-05	-8.41656e-05	-7.15075e-05	5.18661e-05	1.61228e-06
-0.000149495	0.000293802	0.000409379	-0.000227324	0.000220552	-7.31266e-05	0.000259331	0.000125653	0.00014012	8.11296e-05	0.000123825	-0.000109215	-0.000416377	6.86368e-05	0.000518985	-0.000200102	0.000190164	1.4294e-05	0.000425546	-0.000188106	-0.000239348	-7.08404e-05	-0.000201029	-0.00011936	-0.000293484	0.000213741	-6.32174e-05	-8.6435e-05	-7.14984e-05	4.08689e-05	1.52578e-06
-0.000147134	0.00029394	0.000409109	-0.000219654	0.000220584	-7.3229e-05	0.000259741	0.000126089	0.000140086	8.11413e-05	0.000125511	-0.000109311	-0.000410235	6.86352e-05	0.000516106	-0.000199359	0.000188485	1.48109e-05	0.00043201	-0.000188236	-0.00024489	-8.51136e-05	-0.000200717	-0.000119225	-0.000284744	0.000213713	-6.73056e-05	-8.67278e-05	-7.17875e-05	3.73287e-05	1.51895e-06
-0.000146829	0.000293907	0.000409139	-0.000219662	0.000220599	-7.32386e-05	0.000259669	0.000126176	0.000140114	8.1166e-05	0.000125558	-0.000109288	-0.000410319	6.86345e-05	0.000517116	-0.000199413	0.000188481	1.46991e-05	0.000430494	-0.000188215	-0.000245329	-8.45484e-05	-0.000200729	-0.000119246	-0.00028578	0.000213809	-6.50765e-05	-8.4169e-05	-7.17596e-05	3.73719e-05	1.51873e-06
-0.000146797	0.000293826	0.00040915	-0.000218457	0.000220592	-7.42737e-05	0.000259578	0.000125751	0.000140158	8.13915e-05	0.000124424	-0.000109239	-0.000410655	6.86329e-05	0.000517693	-0.000199655	0.000187989	1.48439e-05	0.000426886	-0.000188195	-0.000244482	-8.1465e-05	-0.000201009	-0.000119385	-0.000285545	0.000213786	-6.56105e-05	-8.52469e-05	-7.19047e-05	3.95179e-05	1.5151e-06
-0.00014662	0.000293886	0.00040915	-0.000216668	0.000220442	-7.40081e-05	0.000259621	0.000125998	0.000140122	8.13287e-05	0.000125088	-0.000109316	-0.000410333	6.86318e-05	0.000516739	-0.000199465	0.000188684	1.47226e-05	0.000429216	-0.000188183	-0.000245181	-8.17288e-05	-0.000200255	-0.000119299	-0.000285901	0.000214024	-6.63152e-05	-5.7997e-05	-7.18785e-05	4.05651e-05	1.512e-06
-0.000146916	0.000291008	0.000279509	-0.00021807	0.000220597	-7.71891e-05	0.000259685	0.000125917	2.21327e-05	8.1318e-05	0.000125019	-0.000109839	-0.000411158	6.86331e-05	0.000522517	-0.000198878	0.000187904	1.47309e-05	0.000427965	-0.000188233	-0.000199777	-6.68821e-05	-0.000202228	-7.70503e-05	-0.000285765	0.00021379	-6.5455e-05	-8.50614e-05	-7.18075e-05	4.05538e-05	1.38201e-06
-0.000146439	0.000268804	0.000305729	-0.000218572	0.000220691	-7.58468e-05	0.000259141	0.00012701	4.99339e-05	8.12607e-05	0.000129363	-0.000109755	-0.000410941	6.86846e-05	0.000517285	-0.000199412	0.000188137	1.47007e-05	0.000428014	-0.000187825	-3.72767e-05	-7.95175e-05	-0.000201369	-8.64781e-05	-0.000285597	0.000214027	-6.55989e-05	-7.06263e-05	-7.037e-05	4.05188e-05	1.34459e-06
-0.000146798	0.000271277	0.00031498	-0.000185726	0.000220864	-7.46155e-05	0.000259642	0.000126507	0.000120834	8.12743e-05	0.000128248	-0.00010935	-0.000367464	6.87083e-05	0.000518225	-0.000199298	0.00018805	1.46702e-05	0.000428311	-0.000188083	-8.31893e-05	-7.4668e-05	-0.000201393	-9.66291e-05	-0.000285696	0.000214021	-6.53011e-05	-7.56582e-05	-7.00731e-05	4.09921e-05	1.32506e-06
-0.00014689	0.000275549	0.00031154	-0.000198576	0.000215027	-7.7667e-05	0.000259342	0.000126669	6.22646e-05	7.59742e-05	9.54879e-05	-0.000109569	-0.000377814	6.86671e-05	0.000517872	-7.87699e-05	0.00018811	1.47e-05	0.00045163	-0.000187745	-8.4043e-05	-7.76812e-05	-0.000113319	-9.34431e-05	-0.000286294	0.000154902	-6.49291e-05	-7.2852e-05	-7.07342e-05	4.06318e-05	1.25382e-06
-0.000147087	0.000271503	0.000308486	-0.000201525	0.000219296	-7.28308e-05	0.000260083	0.000124955	7.46303e-05	7.9743e-05	0.000120921	-0.000109431	-0.000370755	6.86749e-05	0.000518366	-6.92737e-05	0.000188104	1.35754e-05	0.000430406	-0.000187994	-9.11574e-05	-7.57966e-05	-0.000128609	-8.87278e-05	-0.000285214	0.000123517	-6.959e-05	-7.4966e-05	-7.12334e-05	3.8782e-05	1.23025e-06
-0.000130785	0.000273473	0.000312181	-0.00020528	0.000219371	-7.12668e-05	0.000260835	0.000125554	5.50034e-05	7.42037e-05	0.000126656	-4.64006e-05	-0.000360271	6.86033e-05	0.000518457	-6.19978e-05	0.000178004	-9.0891e-06	0.000428447	-0.000188101	-0.00010855	-7.69882e-05	-0.000157855	-4.43006e-05	-0.000285645	0.000111891	-7.16415e-05	-7.74049e-05	-7.1478e-05	3.62959e-05	1.20933e-06
-0.000147144	0.000269105	0.000310224	-0.000181031	0.000221008	-6.01788e-05	0.000259801	0.000122253	7.88271e-05	8.0502e-05	0.000117275	-0.000106249	-0.000369038	6.85897e-05	0.000443731	-8.83267e-05	0.000183572	3.04276e-06	0.000429045	-0.000188094	6.43452e-06	-7.45272e-05	-0.000157419	-7.93164e-05	-0.000263112	0.000112163	-6.80189e-05	-7.80682e-05	-7.14264e-05	3.94188e-05	1.13034e-06
-0.000136992	0.000269886	0.000313745	-0.000183578	0.000219018	-6.424e-05	0.000259962	0.000124779	8.00631e-05	8.03088e-05	0.000111781	-5.22692e-05	-0.00036647	6.85971e-05	0.000436474	-6.74372e-05	0.000183566	3.18291e-06	0.000429049	-0.000188092	-3.27157e-05	-7.60375e-05	-0.000148828	-7.79308e-05	-0.000267903	0.000124148	-6.96749e-05	-7.90892e-05	-7.12141e-05	3.98648e-05	1.11434e-06
-0.000139635	0.000270695	0.000313926	-0.000183629	0.000216655	-6.38559e-05	0.000259952	0.000124889	7.31976e-05	7.92334e-05	0.000112072	-3.86885e-05	-0.000367307	6.86229e-05	0.000437467	-6.93213e-05	0.000183314	2.97253e-06	0.0004292	-0.000188093	-3.03425e-05	-7.47645e-05	-0.000139265	-7.49212e-05	-0.00026988	0.000123854	-6.96705e-05	-7.86029e-05	-7.1355e-05	3.86437e-05	1.11125e-06
-0.000137484	0.000270217	0.000312358	-0.000183686	0.00021485	-6.53536e-05	0.000259898	0.000123656	7.5498e-05	7.98024e-05	0.000114275	-4.63767e-05	-0.000367499	6.86013e-05	0.000438844	-7.77885e-05	0.000183603	1.22925e-06	0.000429145	-0.000188086	-1.05654e-05	-7.55564e-05	-0.000130164	-7.62723e-05	-0.000268131	0.000118619	-6.99428e-05	-7.94695e-05	-7.13548e-05	3.87806e-05	1.10777e-06
-0.000138008	0.000270633	0.000312217	-0.000184779	0.000215559	-6.76808e-05	0.000259946	0.000124568	7.41486e-05	7.95485e-05	0.000112819	-5.28333e-05	-0.00036635	6.85985e-05	0.000438237	-7.13371e-05	0.000183408	2.90342e-06	0.000416405	-0.000188083	-2.44106e-05	-7.57678e-05	-0.000136868	-7.35316e-05	-0.000269402	0.000126396	-7.09402e-05	-8.08624e-05	-7.13164e-05	3.89803e-05	1.10107e-06
-0.000137849	0.000257442	0.00031367	-0.000183758	0.000215386	-6.51541e-05	0.00025989	0.000119193	6.5527e-05	7.88493e-05	0.000114613	-5.58456e-05	-0.000308628	6.84948e-05	0.000435293	-5.52673e-05	0.000128955	6.67e-06	0.000429153	-0.000188253	-1.88106e-05	-7.53934e-05	-0.000140032	-7.33151e-05	-0.000269057	0.000118421	-6.90703e-05	-7.3923e-05	-6.72037e-05	3.85814e-05	1.03903e-06
-0.000137165	0.000268346	0.000314442	-0.000183818	0.000216483	-6.73192e-05	0.000259912	0.000122208	7.08772e-05	7.93666e-05	0.000120286	-5.33232e-05	-0.000324975	6.86216e-05	0.000165076	-6.25443e-05	0.000118184	5.88872e-06	0.000424937	-0.000187609	-2.06512e-05	-6.26381e-05	-0.000135206	-7.60758e-05	-0.000269421	0.000120121	-6.9433e-05	-7.82941e-05	-6.96818e-05	3.85422e-05	8.89984e-07
-0.000137758	0.000222863	0.0003002	-0.000184102	0.000217006	-6.73433e-05	0.00025845	0.000123424	7.54752e-05	7.91036e-05	0.000113789	-5.28309e-05	-0.000343066	6.84395e-05	0.000126218	-6.12183e-05	0.000120992	3.32387e-06	0.000425741	-0.000186215	-2.05846e-05	-7.14867e-05	-0.000137587	-7.56371e-05	-0.000269139	0.000120168	-6.64859e-05	-7.64109e-05	-6.38754e-05	3.87354e-05	8.59547e-07
-0.000137971	0.000225454	0.000309545	-0.000184087	0.000216317	-6.58127e-05	0.00025892	0.000124163	7.21953e-05	7.91805e-05	0.000115741	-5.44964e-05	-0.000106819	6.73879e-05	0.000143459	-6.37281e-05	0.000144323	3.556e-06	0.000425565	-0.000161747	-1.96857e-05	-7.12547e-05	-0.000135773	-7.59408e-05	-0.000269879	0.000116517	-6.51007e-05	-7.58991e-05	-6.05745e-05	3.8755e-05	7.60949e-07
-0.000138191	0.000242796	0.000310684	-0.000184002	0.000216002	-6.68099e-05	0.000259151	0.000123111	7.13548e-05	7.918e-05	0.000119045	-5.35642e-05	-0.000131078	6.83387e-05	7.54774e-05	-6.16471e-05	0.000125134	3.57109e-06	0.000425473	-0.00016536	-1.9806e-05	-7.17284e-05	-0.000137071	-7.64867e-05	-0.000272189	0.000119352	-6.51418e-05	-7.62241e-05	-6.56284e-05	3.85735e-05	7.60013e-07
-0.000137566	0.000238597	0.000309984	-0.000184024	0.00021637	-6.63456e-05	0.00010231	0.000123723	7.20208e-05	7.52698e-05	0.000118524	-5.49074e-05	-9.61491e-05	6.77177e-05	0.000136711	-6.28452e-05	0.000128135	3.612e-06	0.000425539	-0.000169833	-1.97175e-05	-7.05997e-05	-0.000137193	-7.65338e-05	-6.47148e-05	0.00011894	-6.79074e-05	-7.65103e-05	-6.37257e-05	3.86879e-05	6.37954e-07
-0.000137817	0.000236139	0.000303613	-0.000184022	0.000216396	-6.6398e-05	0.000125781	0.000123606	7.18743e-05	6.97391e-05	0.000117328	-5.46942e-05	-0.00013738	6.75921e-05	0.000109858	-6.19461e-05	0.000129644	3.94065e-06	0.000425282	-0.000159507	-1.97523e-05	-6.99896e-05	-0.000136655	-7.66317e-05	-1.65902e-05	0.000119306	-6.7214e-05	-7.74469e-05	-6.27478e-05	3.87633e-05	6.32701e-07
-0.000137611	0.000239586	0.000308047	-0.000184036	0.000216284	-6.62051e-05	2.34932e-05	0.000123891	7.19431e-05	6.8899e-05	0.00011759	-5.49706e-05	-0.000123494	6.68691e-05	0.000115707	-6.26903e-05	0.00013016	3.74987e-06	0.000425348	-0.000144451	-1.97442e-05	-7.01764e-05	-0.000137135	-7.62058e-05	-5.93902e-05	0.000118224	-6.69639e-05	-7.79209e-05	-6.36777e-05	3.87796e-05	6.18265e-07
-0.000137676	0.000238864	0.000307371	-0.000183871	0.000216246	-6.63169e-05	-4.0805e-05	0.000126563	7.19546e-05	6.86944e-05	9.98231e-05	-5.50156e-05	-0.00010826	6.71267e-05	0.000118888	-6.2573e-05	0.000129565	3.67795e-06	0.000424165	-0.000147403	-1.97562e-05	-7.03856e-05	-0.00013713	-7.65251e-05	-3.61883e-05	0.000118452	-6.63836e-05	-7.7412e-05	-5.10788e-05	1.19635e-05	6.07245e-07
-0.000139072	0.0002375	0.000306258	-0.000182413	0.000183586	-6.63034e-05	3.26933e-05	0.000124111	5.28217e-05	7.11632e-05	0.000115419	-5.51764e-05	-0.000115187	6.74766e-05	0.000122876	-6.62487e-05	0.00012912	3.79935e-06	0.000424798	-0.0001495	-1.97326e-05	-3.24724e-05	-0.00013723	-6.50979e-05	-3.80903e-05	0.000119572	-6.71521e-05	-7.77229e-05	-6.25679e-05	3.75786e-05	5.94547e-07
-0.000137835	0.000237382	0.000307063	-0.000183394	0.000188177	-6.63096e-05	2.32285e-05	0.000124583	3.65947e-05	6.87884e-05	0.000107675	-5.50084e-05	-0.000115376	6.95186e-05	0.000120521	-6.6368e-05	0.00012978	3.73496e-06	0.000424248	-0.0001512	-1.97748e-05	-5.28294e-05	-0.000137113	-6.16349e-05	-3.52745e-05	0.000119865	-6.69699e-05	-7.74659e-05	-5.53176e-05	1.64446e-05	5.91817e-07
-0.000138466	0.000238162	0.000306459	-0.00018285	0.000187279	-6.63109e-05	2.40324e-05	0.000124562	3.00008e-05	6.95471e-05	0.000108992	-5.51639e-05	-0.000115957	6.82113e-05	0.00011817	-6.39818e-05	0.000129423	3.72921e-06	0.000424376	-0.000147954	-1.97543e-05	-3.6769e-05	-0.000137126	-6.54376e-05	-3.53275e-05	0.000119507	-6.69727e-05	-7.76048e-05	-5.72804e-05	2.45088e-05	5.89122e-07
-0.000135324	0.000237803	0.000306706	-0.000185732	0.000188604	-6.63114e-05	2.88651e-05	0.00012428	4.01433e-05	6.95849e-05	0.000106306	-6.56448e-05	-0.000116118	6.85243e-05	0.000118627	-6.34254e-05	0.000129577	3.70941e-06	0.000277894	-0.000149688	-2.923e-05	-4.60116e-05	-0.000136997	-6.10342e-05	-3.50729e-05	0.000118834	-6.69976e-05	-7.7639e-05	-5.84097e-05	2.09241e-05	4.89631e-07
-0.000135238	0.000237729	0.000242095	-0.000183844	0.00018982	-6.48978e-05	2.88719e-05	0.000124283	4.25451e-05	6.96434e-05	0.0001073	-8.0554e-05	-0.000115224	6.91161e-05	0.000118358	-6.32842e-05	0.000129688	4.478e-06	0.000281961	-0.000149797	-3.23658e-05	-5.47234e-05	-0.000137002	-6.359e-05	-3.34543e-05	0.000118787	-6.69241e-05	-7.75616e-05	-5.86823e-05	1.59289e-05	4.59523e-07
-0.000136872	0.000237704	0.000149362	-0.000183113	0.000189398	-6.67366e-05	2.63557e-05	0.000124396	2.14623e-05	6.84041e-05	0.000107109	-5.6252e-05	-0.000116125	6.86282e-05	0.000118614	-6.34329e-05	0.000129485	3.72589e-06	0.000281906	-0.000149953	-2.57601e-05	-4.9699e-05	-0.000137035	-6.14365e-05	-3.42781e-05	0.000119095	-6.69778e-05	-7.75986e-05	-5.83062e-05	2.54478e-05	4.17973e-07
-0.000136745	0.000237773	0.000126929	-0.000183675	0.000187592	-6.65342e-05	2.81403e-05	0.000124385	3.17842e-05	6.85224e-05	0.000107737	-7.51781e-05	-0.000115412	6.85475e-05	0.000118748	-6.34376e-05	0.000129516	3.76227e-06	0.000285311	-0.00014981	-2.58727e-05	-4.67734e-05	-0.000137055	-5.99587e-05	-3.48241e-05	0.000119122	-6.69794e-05	-7.76079e-05	-5.9352e-05	2.35286e-05	4.15931e-07
-0.000137602	0.00023867	0.000131605	-0.000184194	0.000187527	-6.63433e-05	2.52958e-05	0.00012436	2.63865e-05	6.89238e-05	0.000108569	-7.20954e-05	-0.000115399	6.84425e-05	0.00011779	-6.33077e-05	0.000129423	3.75335e-06	0.000279572	-0.000149958	-2.50701e-05	-4.66362e-05	-0.000137053	-5.96848e-05	-3.50471e-05	0.000119088	-6.69777e-05	-7.76021e-05	-5.8999e-05	2.21413e-05	4.13584e-07
-0.000137171	0.000238133	0.000131482	-0.000183534	0.000187844	-6.65343e-05	2.76094e-05	0.000124407	2.89185e-05	6.85688e-05	0.000108527	-6.28411e-05	-0.000115908	6.85847e-05	0.000118523	-6.32633e-05	0.000129493	4.11438e-06	0.000284614	-0.000149946	-2.43157e-05	-3.97908e-05	-0.000137074	-6.14011e-05	-3.47056e-05	3.99831e-05	-6.69789e-05	-7.75971e-05	-5.92386e-05	2.28063e-05	4.02249e-07
-0.000136922	0.000237893	0.000129829	-0.000183687	0.00018781	-6.74033e-05	2.74425e-05	0.000124385	2.93565e-05	6.86775e-05	0.000107991	-6.15633e-05	-0.000115628	6.85262e-05	0.000118575	-6.30825e-05	0.000129362	3.83995e-06	0.000279599	-0.000149978	-2.50006e-05	-1.80144e-05	-0.000137049	-6.28872e-05	-3.47165e-05	4.79835e-05	-6.69781e-05	-7.75975e-05	-5.86225e-05	2.28242e-05	3.98191e-07
-0.000124935	0.000237971	0.000130133	-0.000183663	0.000188481	-6.71116e-05	2.72345e-05	0.000124305	2.84013e-05	6.4583e-05	0.000107703	-6.07186e-05	-0.000115579	6.85704e-05	0.000118538	-6.1717e-05	0.000129477	3.7088e-06	0.000281324	-0.000149925	-2.52188e-05	-3.37445e-05	-0.000136461	-6.10843e-05	-3.46588e-05	3.83852e-05	-6.69759e-05	-7.75993e-05	-5.86204e-05	6.31032e-06	3.94498e-07
-0.000119838	0.000237979	0.000131526	-0.000183789	0.000187954	-6.61677e-05	2.74871e-05	0.000124385	2.85645e-05	6.2288e-05	0.000107943	-6.45335e-05	-0.000115642	6.85658e-05	0.00011845	-6.25244e-05	0.000129454	3.70052e-06	0.000280114	-0.000149934	-2.48388e-05	-2.6456e-05	-0.000136847	-5.94602e-05	-3.52161e-05	3.96035e-05	-6.69772e-05	-7.74958e-05	-5.86693e-05	1.1048e-05	3.92691e-07
-0.000122221	0.000237986	0.000130704	-0.000183703	0.000187955	-6.65938e-05	2.74223e-05	0.000124233	2.86763e-05	6.37e-05	0.000107827	-6.33965e-05	-0.000115625	6.85634e-05	0.000118394	-6.23238e-05	0.000129448	3.45043e-06	0.000280494	-0.000149952	-1.38701e-05	-2.78293e-05	-0.000131124	-5.98672e-05	-3.00179e-05	4.46209e-05	-6.69753e-05	-7.75057e-05	-5.87701e-05	1.18476e-05	3.91506e-07
-0.000121484	0.000237996	0.000130615	-0.000183718	0.000188187	-6.70868e-05	2.76223e-05	0.000124333	2.82715e-05	6.38868e-05	0.000107874	-6.29262e-05	-0.000115619	6.85659e-05	0.00011844	-2.10683e-05	0.000129513	3.1808e-06	0.000280416	-0.000149958	-2.30656e-05	-2.9771e-05	-0.000131302	-6.03468e-05	-2.46572e-05	4.19493e-05	-6.69737e-05	-7.74816e-05	-5.87725e-05	1.50946e-05	3.88111e-07
-0.000120651	0.000237986	0.00013059	-0.000183711	0.000188247	-6.69776e-05	2.75127e-05	0.000124287	2.8303e-05	6.35814e-05	0.00010786	-6.3129e-05	-0.000115628	6.85622e-05	0.000118505	-1.96203e-05	0.000129449	3.29128e-06	0.00028024	-0.000149947	-1.84425e-05	-2.86793e-05	-0.000129598	-6.0145e-05	-2.20592e-05	4.40177e-05	-6.69743e-05	-7.75163e-05	-5.88618e-05	1.4821e-05	3.87052e-07
-0.000117003	0.000238016	0.000130866	-0.000183678	0.000188252	-6.6997e-05	2.8123e-05	0.000124335	2.79608e-05	6.43635e-05	0.000105724	-6.33733e-05	-0.000115609	6.85584e-05	0.000118466	-2.99024e-05	0.000128989	2.8257e-06	0.000279707	-0.000149147	-1.91718e-05	-2.86386e-05	-0.000130756	-6.04135e-05	-2.77363e-05	4.3933e-05	-6.6971e-05	-7.75176e-05	-5.88066e-05	1.55662e-05	3.86451e-07
-0.000117464	0.000238015	0.000130881	-0.000183705	0.000188232	-6.7052e-05	3.0437e-05	0.000124754	2.80665e-05	6.46469e-05	0.000104713	-6.33999e-05	-0.000115605	6.85474e-05	0.000118465	-2.9257e-05	0.000128872	2.74931e-06	0.000279649	-0.000148968	-1.90771e-05	-2.84918e-05	-7.50975e-05	-6.03994e-05	-2.58093e-05	4.40712e-05	-6.69616e-05	-7.75266e-05	-5.88271e-05	1.52493e-05	3.74918e-07
-0.000118366	0.000238011	9.29044e-05	-0.000183692	0.00018826	-6.66076e-05	2.85789e-05	0.000124729	2.81233e-05	6.42655e-05	0.000104436	-6.3031e-05	-0.000115621	6.86541e-05	0.000118475	-2.63268e-05	0.000108677	3.36937e-06	0.000280888	-0.000149308	-1.83565e-05	-2.88161e-05	-9.57289e-05	-6.041e-05	-2.49938e-05	4.32745e-05	-6.69778e-05	-7.75153e-05	-5.8828e-05	1.51838e-05	3.65575e-07
-0.00011801	0.000238003	9.3418e-05	-0.000183697	0.000189272	-6.5963e-05	2.81469e-05	0.000126925	2.81264e-05	6.41713e-05	0.000101053	-3.52526e-05	-0.000115614	6.92435e-05	0.000118478	-2.5669e-05	0.000107127	4.10528e-06	0.000281061	-0.000149358	-1.83958e-05	-2.8671e-05	-8.70548e-05	-6.04628e-05	-2.38167e-05	4.35547e-05	-6.69731e-05	-7.7549e-05	-5.88213e-05	1.53595e-05	3.61191e-07
-0.000118552	0.000209104	8.87611e-05	-0.000183771	0.000189338	-6.66481e-05	2.78174e-05	0.000126354	2.9551e-05	6.42512e-05	0.000104522	-6.25005e-05	-7.1626e-05	6.82156e-05	0.000118512	-2.39459e-05	0.000114917	2.95983e-06	0.000281139	-0.00014933	-1.78808e-05	-2.58875e-05	-9.26435e-05	-6.04497e-05	-2.39485e-05	4.34252e-05	-6.69728e-05	-7.75295e-05	-5.88583e-05	1.24481e-05	3.45049e-07
-0.000117855	0.000211383	8.60163e-05	-0.000184042	0.000188728	-4.8785e-05	2.97455e-05	0.000126163	2.54769e-05	6.42701e-05	0.000104335	-5.85649e-05	-9.93271e-05	6.85314e-05	0.000118476	-2.56307e-05	0.000111323	-8.18852e-07	0.000232406	-0.000149793	-1.76844e-05	-2.8454e-05	-9.24127e-05	-6.04996e-05	-2.30853e-05	5.6958e-05	-6.69749e-05	-7.79806e-05	-5.83124e-05	1.58082e-05	3.23155e-07
-0.000117056	0.000149428	9.05432e-05	-0.000183806	0.000188802	-5.97203e-05	2.90272e-05	0.000126084	2.76737e-05	6.41181e-05	0.000104132	-6.09999e-05	-0.000107069	6.8586e-05	8.57022e-05	-4.22583e-05	9.8271e-05	1.86123e-06	0.000247045	-0.000149405	-1.70339e-05	-2.70155e-05	-8.82045e-05	-6.05396e-05	-2.43378e-05	5.06022e-05	-6.68248e-05	-7.77385e-05	-5.77214e-05	1.45233e-05	3.0139e-07
-0.000117123	0.000109948	8.91169e-05	-0.00018426	0.000188699	-4.76158e-05	3.00724e-05	0.000127403	2.50703e-05	6.38285e-05	0.000103985	-5.93126e-05	-9.13454e-05	6.83539e-05	8.55723e-05	-3.32213e-05	0.000107385	5.41888e-07	0.000248254	-0.000147413	-1.76249e-05	-2.73064e-05	-8.94202e-05	-6.07609e-05	-2.42378e-05	5.11976e-05	-6.69795e-05	-7.76217e-05	-5.71188e-05	1.54851e-05	2.88045e-07
-0.000116735	0.000124234	8.76024e-05	-0.000184487	0.000188729	-4.53363e-05	2.92403e-05	0.000127072	2.48541e-05	6.30285e-05	0.000104246	-5.79532e-05	-9.34354e-05	6.85041e-05	8.09795e-05	-3.43692e-05	0.000105954	-6.36486e-07	0.000230234	-0.000146384	-1.7434e-05	-2.7581e-05	-9.04185e-05	-6.09297e-05	-1.53944e-05	5.18556e-05	-6.71711e-05	-7.87567e-05	-5.59594e-05	1.6848e-05	2.81096e-07
-0.000116861	0.000108858	8.81016e-05	-7.15845e-05	0.000188903	-4.7769e-05	3.0082e-05	0.000127162	2.61152e-05	6.18448e-05	0.000104111	-5.83656e-05	-9.38046e-05	6.77856e-05	8.59159e-05	-3.01479e-05	0.000108725	1.89619e-07	0.000242985	-0.000141631	-1.2975e-05	-2.64528e-05	-9.02831e-05	-6.05553e-05	-2.25492e-05	5.03164e-05	-6.71881e-05	-7.83129e-05	-5.41904e-05	1.62113e-05	2.54367e-07
-0.000117271	7.80028e-05	8.8113e-05	-3.68095e-05	0.000188752	-4.97136e-05	2.99492e-05	0.000128112	2.59792e-05	5.99062e-05	0.000103978	-5.85021e-05	-9.64609e-05	6.84479e-05	6.59254e-05	-3.16835e-05	0.000110849	3.49045e-07	0.000238726	-0.00014769	-1.00813e-05	-2.70835e-05	-8.98338e-05	-6.14495e-05	-2.41045e-05	5.14704e-05	-6.72291e-05	-7.8554e-05	-5.54243e-05	1.60176e-05	2.43222e-07
-0.000117138	7.60907e-05	8.83826e-05	-8.96329e-05	0.00019013	-4.658e-05	3.60946e-05	7.23155e-05	2.60638e-05	4.32288e-05	0.000103371	-5.85014e-05	-9.01531e-05	7.63799e-05	7.8014e-05	-3.55345e-05	0.000108498	4.71333e-07	0.000239139	-0.00013976	-7.26808e-06	-2.66712e-05	-6.23394e-05	-6.11994e-05	-2.3857e-05	5.09421e-05	-4.67679e-05	-7.88565e-05	-5.78141e-05	4.8444e-06	2.29998e-07
-0.000117161	8.25909e-05	8.83935e-05	-4.80677e-05	0.000187989	-4.69981e-05	3.24872e-05	7.60027e-05	2.58961e-05	4.93616e-05	0.000103478	-5.05289e-05	-8.81437e-05	6.96482e-05	7.97793e-05	-3.47904e-05	0.000108259	5.98012e-07	0.000239005	-0.000140267	-8.41812e-06	-2.68529e-05	-6.78389e-05	-6.08488e-05	-2.37689e-05	5.0999e-05	-5.80034e-05	-7.8842e-05	-5.57681e-05	1.1691e-05	2.25224e-07
-0.000117177	8.4024e-05	8.8266e-05	-5.56733e-05	0.000166632	-4.78463e-05	3.48523e-05	8.53897e-05	2.58463e-05	4.92124e-05	0.000103659	-3.70537e-05	-8.86843e-05	7.16767e-05	7.70161e-05	-3.46867e-05	0.000108561	4.87226e-07	0.000238396	-0.000140144	-1.21224e-05	-2.68657e-05	-6.49596e-05	-6.06926e-05	-2.12501e-05	5.11251e-05	-5.01533e-05	-7.87554e-05	-5.61718e-05	1.11388e-05	2.17681e-07
-0.000117308	8.43104e-05	8.82742e-05	-5.96391e-05	0.000170679	-6.47548e-05	3.38509e-05	8.32951e-05	2.58542e-05	5.26859e-05	0.000103776	-4.42537e-05	-8.14027e-05	7.04442e-05	7.70924e-05	-3.44066e-05	0.000107355	5.3667e-07	0.000162196	-0.00014054	-1.23816e-05	-2.68091e-05	-7.22633e-05	-6.0898e-05	-2.25724e-05	5.11125e-05	-4.66482e-05	-7.95018e-05	-5.55895e-05	1.1606e-05	1.90745e-07
-0.000115722	9.13083e-05	-3.49652e-06	-5.16672e-05	0.000170264	-4.91909e-05	3.26449e-05	8.52511e-05	2.59455e-05	6.76698e-05	0.000104527	-4.71453e-05	-7.39136e-05	7.16286e-05	7.60335e-05	-2.35952e-05	0.00010842	4.85225e-07	0.000120592	-0.00014006	-1.03109e-05	-2.68991e-05	-2.90426e-05	-6.05901e-05	-2.27201e-05	5.10451e-05	-4.72216e-05	-7.72554e-05	-5.5945e-05	1.00034e-05	1.65295e-07
-0.000115123	8.63977e-05	1.89525e-05	-5.36173e-05	0.000169691	-5.80847e-05	3.31052e-05	8.53642e-05	2.59478e-05	6.0693e-05	0.000104556	-4.37392e-05	-4.81548e-05	6.89665e-05	7.68072e-05	-3.24635e-05	0.000106487	5.76095e-07	0.000120631	-0.000139987	-1.10553e-05	-2.68971e-05	-1.89922e-05	-6.03472e-05	-2.46433e-05	5.09891e-05	-4.62756e-05	-7.43102e-05	-5.59227e-05	1.08288e-05	1.60186e-07
-0.000114974	5.88382e-05	2.17778e-05	-5.50282e-05	0.000171293	-5.15447e-05	3.36152e-05	8.5438e-05	2.59414e-05	6.26484e-05	0.0001044	-4.50071e-05	-6.14538e-05	7.06881e-05	7.68209e-05	-2.25661e-05	0.00010834	5.81453e-07	0.000110851	-0.000139243	-1.1883e-05	-2.68611e-05	-1.22954e-05	-6.0446e-05	-2.46792e-05	5.10326e-05	-4.88481e-05	-6.81944e-05	-5.60167e-05	9.66258e-06	1.54881e-07
-0.000114687	5.27339e-05	1.55726e-05	-5.30823e-05	0.000170367	-5.33043e-05	3.32427e-05	8.47188e-05	2.59438e-05	5.99324e-05	0.000104412	-4.55205e-05	-6.04096e-05	7.02943e-05	7.67406e-05	-2.0458e-05	0.000108142	5.3487e-07	0.000109154	-0.000139518	-1.10117e-05	-2.68693e-05	-1.73797e-05	-6.05416e-05	-2.6403e-05	5.09947e-05	-4.65028e-05	-6.98238e-05	-5.59388e-05	9.77119e-06	1.52725e-07
-0.000115183	3.83233e-06	1.91272e-05	-5.32072e-05	0.000159627	-5.25604e-05	3.33237e-05	8.36672e-05	2.59747e-05	6.25594e-05	0.000104519	-4.45187e-05	-6.2203e-05	7.12965e-05	7.20656e-05	-1.43305e-05	0.000107992	5.64523e-07	0.000111459	-0.000138933	-1.13334e-05	-2.88803e-05	-1.63809e-05	-5.1586e-05	-2.70547e-05	5.02719e-05	-4.08959e-05	-7.03418e-05	-4.94749e-05	-8.86467e-06	1.44364e-07
-0.000114949	2.59265e-05	1.96414e-05	-5.32048e-05	0.000160234	-5.27013e-05	3.34572e-05	8.31494e-05	2.59521e-05	5.6791e-05	0.000104362	-4.54533e-05	-6.07618e-05	7.12842e-05	7.44984e-05	-1.85593e-05	0.000107734	1.96663e-06	0.000113028	-0.000134451	-1.14236e-05	-2.70011e-05	-1.35725e-05	-2.59317e-05	-3.01118e-05	4.98923e-05	-3.76396e-05	-6.82576e-05	-5.4257e-05	-9.61969e-06	1.41799e-07
-0.000114937	2.52909e-05	2.06494e-05	-5.33748e-05	0.00016147	-5.22861e-05	3.34247e-05	8.29108e-05	2.59674e-05	4.57123e-05	0.000104298	-4.38192e-05	-6.07022e-05	7.12607e-05	7.42442e-05	-1.97482e-05	0.000107711	2.76095e-06	0.000113027	-0.000135451	-1.1421e-05	-2.76613e-05	-1.53728e-05	-2.84997e-05	-3.0645e-05	4.90172e-05	-3.79144e-05	-6.87108e-05	-5.3996e-05	-9.53728e-06	1.41333e-07
-0.000114867	2.26272e-05	2.00677e-05	-5.33411e-05	0.000159814	-5.25372e-05	3.3456e-05	8.34039e-05	2.56234e-05	4.05255e-05	0.000104347	-4.47128e-05	-6.08585e-05	7.11828e-05	7.24197e-05	-1.8758e-05	0.000107818	1.47461e-06	0.000112054	-0.000133851	-1.17864e-05	-2.72768e-05	-1.38181e-05	-3.25399e-05	-2.77836e-05	4.97338e-05	-3.95456e-05	-6.95455e-05	-5.42346e-05	-2.37902e-07	1.39703e-07
-0.000115173	2.69093e-05	1.98995e-05	-2.49433e-05	0.000159473	-5.32118e-05	3.34254e-05	8.34962e-05	2.57909e-05	3.86063e-05	0.000104347	-4.48816e-05	-6.02664e-05	6.82164e-05	7.2932e-05	-1.81597e-05	0.000107759	1.7265e-06	0.00011231	-0.000135807	-1.1481e-05	-2.77006e-05	-1.56812e-05	-3.26348e-05	-2.99824e-05	4.97945e-05	-3.82564e-05	-6.94694e-05	-5.29775e-05	-8.85113e-06	1.37787e-07
-2.94626e-05	2.34492e-05	1.852e-05	-2.52157e-05	0.000159894	-5.27815e-05	3.34277e-05	8.34789e-05	2.5757e-05	3.85843e-05	0.000104403	-4.4045e-05	-6.0289e-05	7.06523e-05	7.38582e-05	-1.772e-05	0.000107806	1.63517e-06	0.000111978	-0.000128709	-1.15017e-05	-2.78673e-05	-1.50552e-05	-3.31099e-05	-2.82783e-05	4.9746e-05	-3.904e-05	-6.94815e-05	-5.27816e-05	-7.61301e-06	1.23654e-07
-2.94626e-05	2.34492e-05	1.852e-05	-2.52157e-05	0.000159894	-5.27815e-05	3.34277e-05	8.34789e-05	2.5757e-05	3.85843e-05	0.000104403	-4.4045e-05	-6.0289e-05	7.06523e-05	7.38582e-05	-1.772e-05	0.000107806	1.63517e-06	0.000111978	-0.000128709	-1.15017e-05	-2.78673e-05	-1.50552e-05	-3.31099e-05	-2.82783e-05	4.9746e-05	-3.904e-05	-6.94815e-05	-5.27816e-05	-7.61301e-06	1.23654e-07
-2.97561e-05	2.36643e-05	1.91745e-05	-2.78188e-05	0.000159814	-5.27893e-05	3.342e-05	8.3458e-05	2.55646e-05	3.88571e-05	0.000104395	-4.40493e-05	-6.04999e-05	7.02985e-05	7.38628e-05	-1.77527e-05	0.000107807	1.66576e-06	0.000111967	-0.000128866	-1.15107e-05	-2.80661e-05	-1.48732e-05	-3.38764e-05	-2.82933e-05	4.97521e-05	-2.34878e-05	-6.94889e-05	-5.28741e-05	-7.46623e-06	1.22936e-07
-3.16287e-05	2.33765e-05	1.86926e-05	-2.74836e-05	0.000159807	-5.27575e-05	3.34122e-05	8.34762e-05	2.53708e-05	3.84412e-05	0.000104374	-4.37172e-05	-6.04279e-05	7.05003e-05	7.38279e-05	-1.7724e-05	0.000107809	1.64836e-06	0.000112015	-0.000129103	-1.15021e-05	-2.79985e-05	-1.50425e-05	-3.35751e-05	-2.90241e-05	4.97785e-05	-1.92827e-05	-6.94349e-05	-5.22308e-05	-7.33118e-06	1.22776e-07
-3.17808e-05	2.3218e-05	1.88637e-05	-2.7466e-05	0.000159713	-5.27605e-05	3.3409e-05	8.34536e-05	2.56323e-05	2.79115e-05	0.000104378	-4.35063e-05	-6.03838e-05	7.0073e-05	7.38102e-05	-1.77829e-05	0.000107819	1.67633e-06	0.000112029	-0.000129181	-1.15185e-05	-2.79948e-05	-1.50117e-05	-3.39988e-05	-2.88373e-05	4.97686e-05	-2.46182e-05	-6.94709e-05	-5.20893e-05	-6.75536e-06	1.22239e-07
-3.21909e-05	2.6109e-05	1.87893e-05	-2.77053e-05	0.000137265	-4.92473e-05	3.34596e-05	6.51945e-05	2.50188e-05	3.86792e-05	0.000104215	-3.94861e-05	-6.21545e-05	7.02247e-05	6.22133e-05	-1.68017e-05	-4.14231e-06	2.99548e-06	0.000118741	-0.000129396	-1.7546e-05	-2.82035e-05	-1.73135e-05	-3.39745e-05	-2.28898e-05	5.42478e-05	-2.61087e-05	-6.83231e-05	-5.21657e-05	-7.18664e-06	1.0198e-07
-3.1552e-05	2.36253e-05	1.88195e-05	-2.72073e-05	0.000138938	-2.44293e-05	3.34417e-05	7.23767e-05	2.24871e-05	3.80272e-05	0.000104392	-4.21762e-05	-6.08365e-05	7.02146e-05	6.6313e-05	-1.71532e-05	4.75378e-05	2.14504e-06	0.000116969	-0.000123881	-1.37317e-05	-2.80887e-05	-1.56086e-05	-3.40354e-05	-2.73961e-05	5.24515e-05	-2.58498e-05	-4.12146e-05	-5.23358e-05	-7.16158e-06	9.91878e-08
-3.22444e-05	2.42625e-05	1.88226e-05	-2.75073e-05	0.000139186	-3.12306e-05	3.15204e-05	6.84694e-05	2.31009e-05	3.74838e-05	0.000104494	-4.23772e-05	-6.14898e-05	7.02265e-05	6.3686e-05	-1.73184e-05	4.18169e-05	2.41066e-06	0.000116318	-8.60879e-05	-1.35036e-05	-2.76718e-05	-1.53548e-05	-3.38698e-05	-2.55118e-05	5.17057e-05	-2.72603e-05	-4.62688e-05	-5.2172e-05	-7.17968e-06	9.04991e-08
-3.24028e-05	2.32768e-05	1.88138e-05	-2.75971e-05	0.000144569	-2.62232e-05	3.21821e-05	7.47027e-05	2.24061e-05	3.58927e-05	0.000104267	-4.23948e-05	-6.16276e-05	7.02781e-05	6.7377e-05	-1.74567e-05	3.26922e-05	2.76214e-06	0.00011408	-7.77017e-05	-1.28932e-05	-2.79536e-05	-1.56634e-05	-3.46736e-05	-2.60724e-05	5.02163e-05	-2.43858e-05	-4.46238e-05	-5.22758e-05	-7.13844e-06	9.00467e-08
-3.25154e-05	2.21897e-05	1.88377e-05	-2.74088e-05	0.000142233	-3.30715e-05	3.20199e-05	7.4177e-05	2.28506e-05	3.55908e-05	0.000104567	-4.25619e-05	-6.12999e-05	6.95375e-05	6.70164e-05	-1.73633e-05	3.49656e-05	3.3859e-06	7.67691e-05	-8.27402e-05	-1.26114e-05	-2.79416e-05	-1.53754e-05	-3.45848e-05	-2.69733e-05	5.14961e-05	-2.26501e-05	-4.48235e-05	-5.22206e-05	-7.1509e-06	8.34531e-08
2.25849e-05	1.97958e-05	1.88619e-05	-1.91477e-05	5.91796e-05	-2.85785e-05	3.32678e-05	7.13378e-05	2.20357e-05	1.6026e-05	0.000104394	-3.85071e-05	-6.10076e-05	6.9597e-05	6.7866e-05	-1.8163e-05	4.13519e-05	3.03579e-06	8.06561e-05	-8.75906e-05	-1.29735e-05	-2.79452e-05	-1.49831e-05	-3.40691e-05	-2.71612e-05	5.19997e-05	-2.27769e-05	-4.84554e-05	-5.21682e-05	-7.125e-06	6.60757e-08
-1.52312e-05	2.12111e-05	1.88487e-05	-2.37942e-05	5.11846e-05	-3.10448e-05	3.17034e-05	7.18443e-05	2.27335e-05	2.30214e-05	0.000104445	-4.01365e-05	-6.10613e-05	6.99317e-05	6.64999e-05	-1.76529e-05	3.63842e-05	3.43856e-06	7.82609e-05	-8.66788e-05	-1.27487e-05	-2.77406e-05	-1.53209e-05	-3.41091e-05	-2.68293e-05	5.12587e-05	-2.4043e-05	-4.64088e-05	-5.21642e-05	-7.13101e-06	6.4428e-08
-6.72409e-06	1.90985e-05	1.88403e-05	-2.56169e-05	7.15245e-05	-2.92574e-05	3.8042e-05	7.28249e-05	2.24453e-05	3.23021e-05	7.20101e-05	-4.13216e-05	-5.57105e-05	6.97259e-05	6.7986e-05	-1.79343e-05	3.5506e-05	4.59028e-06	7.18801e-05	-8.23623e-05	-1.24963e-05	-2.82623e-05	-1.52943e-05	-3.64465e-05	-2.67353e-05	3.45976e-05	-1.06389e-05	-3.76474e-05	-5.21852e-05	-7.12362e-06	5.74583e-08
-8.19923e-06	2.00211e-05	1.88407e-05	-2.61417e-05	5.68424e-05	-3.01608e-05	3.70621e-05	7.17839e-05	2.24118e-05	3.28227e-05	7.61282e-05	-4.06042e-05	-5.92022e-05	6.99763e-05	6.82584e-05	-1.7701e-05	3.71197e-05	9.02097e-06	7.54023e-05	-8.16551e-05	-1.19235e-05	-2.81416e-05	-1.5262e-05	-3.56349e-05	-2.65953e-05	2.50069e-05	-9.65017e-06	-2.9795e-05	-5.22084e-05	-7.07642e-06	5.59102e-08
-1.00531e-05	1.97138e-05	1.88391e-05	-2.49492e-05	5.54509e-05	-3.04578e-05	3.43086e-05	7.19441e-05	2.22068e-05	2.9665e-05	6.9284e-05	-4.0322e-05	-5.86967e-05	7.00459e-05	6.86132e-05	-1.73744e-05	3.31005e-05	6.19701e-06	7.30759e-05	-8.27404e-05	-1.21067e-05	-2.82675e-05	-1.52775e-05	-3.64582e-05	-2.73501e-05	2.43044e-05	-1.34111e-05	-3.32192e-05	-5.21969e-05	-7.10604e-06	5.42087e-08
-9.26678e-06	2.06199e-05	1.88344e-05	-2.50696e-05	5.6507e-05	-3.02201e-05	3.08592e-05	7.17462e-05	2.24359e-05	3.05589e-05	6.72332e-05	-4.05547e-05	-5.83445e-05	7.00596e-05	2.7877e-05	-1.7671e-05	3.49776e-05	6.93472e-06	7.34055e-05	-8.26174e-05	-1.19464e-05	-2.83223e-05	-1.53331e-05	-3.57182e-05	-2.82939e-05	2.43733e-05	-1.61844e-05	-3.56711e-05	-5.2193e-05	-7.09947e-06	5.03492e-08
-9.88566e-06	2.03662e-05	1.88343e-05	-2.52604e-05	5.80728e-05	-3.02079e-05	2.88862e-05	7.16991e-05	2.24579e-05	3.09194e-05	6.67726e-05	-4.06711e-05	-5.74667e-05	7.00775e-05	2.41773e-05	-1.76963e-05	3.51459e-05	6.86919e-06	7.00036e-05	-8.30539e-05	-1.18969e-05	-2.8265e-05	-1.53286e-05	-3.55463e-05	-2.84603e-05	2.35508e-05	-1.44964e-05	-3.55817e-05	-5.21939e-05	-7.14441e-06	4.95854e-08
-8.92412e-06	1.99084e-05	1.88398e-05	-2.55089e-05	5.78909e-05	-3.02827e-05	2.58451e-05	7.16768e-05	2.24379e-05	3.07766e-05	6.40875e-05	-4.0718e-05	-5.6647e-05	7.00481e-05	1.64351e-05	-1.75673e-05	3.56453e-05	6.95547e-06	7.07603e-05	-8.28717e-05	-1.20667e-05	-2.82489e-05	-1.53828e-05	-3.55754e-05	-2.73621e-05	2.71127e-05	-1.38362e-05	-3.5024e-05	-5.218e-05	-7.10546e-06	4.87804e-08
-9.01651e-06	2.22063e-05	1.32425e-05	-2.49427e-05	5.81462e-05	-3.02404e-05	2.72407e-05	7.16806e-05	2.23743e-05	3.02034e-05	6.6323e-05	-4.05507e-05	-5.78205e-05	7.00362e-05	2.45184e-05	-1.74166e-05	3.63817e-05	3.80131e-06	6.9895e-05	-8.28089e-05	-1.12638e-05	-2.04066e-05	-1.5396e-05	-3.54491e-05	-2.87489e-05	2.47934e-05	-1.38787e-05	-3.48018e-05	-3.47051e-05	-7.11995e-06	4.73741e-08
-8.41631e-06	2.07657e-05	1.97927e-05	-2.42171e-05	5.84147e-05	-3.02942e-05	2.67965e-05	7.16621e-05	2.22684e-05	3.06824e-05	6.6198e-05	-4.06369e-05	-5.81228e-05	7.00451e-05	2.43278e-05	-1.74702e-05	3.73956e-05	-3.78399e-06	3.61795e-05	-8.26416e-05	-1.03523e-05	-2.13302e-05	-1.54196e-05	-2.24361e-05	-2.91099e-05	2.60347e-05	-1.45651e-05	-3.49788e-05	-3.91099e-05	-7.10596e-06	4.37118e-08
-8.49458e-06	2.0771e-05	1.96654e-05	-2.42264e-05	5.84056e-05	-3.02913e-05	2.68023e-05	7.16678e-05	2.23115e-05	3.06654e-05	6.55124e-05	-4.06351e-05	-5.80741e-05	7.00459e-05	2.1226e-05	-1.74702e-05	3.65255e-05	-2.32424e-06	3.7396e-05	-8.27704e-05	-1.05904e-05	-2.14673e-05	-1.5415e-05	-2.40677e-05	-2.90389e-05	2.59863e-05	-1.44926e-05	-3.4742e-05	-3.66002e-05	-7.10585e-06	4.33811e-08
-8.50441e-06	2.08161e-05	1.87319e-05	-2.42291e-05	5.84055e-05	-3.02908e-05	2.68075e-05	7.16681e-05	2.23113e-05	3.06475e-05	6.55415e-05	-4.06357e-05	-5.79749e-05	7.00459e-05	2.12998e-05	-1.74738e-05	3.63848e-05	-2.31983e-06	3.74402e-05	-8.27762e-05	-1.05862e-05	-2.15032e-05	-1.54143e-05	-2.43831e-05	-2.90076e-05	2.59744e-05	-1.43939e-05	-3.47756e-05	-3.66431e-05	-7.10648e-06	4.33532e-08
-6.97231e-06	2.06154e-05	1.81899e-05	-2.45732e-05	5.79379e-05	-3.02871e-05	2.68503e-05	7.16756e-05	2.23748e-05	3.05033e-05	6.5653e-05	-4.06357e-05	-5.80948e-05	7.00393e-05	2.12663e-05	-1.74793e-05	3.51282e-05	-1.65898e-06	3.80826e-05	-8.27676e-05	-1.07779e-05	-2.2415e-05	-1.54119e-05	-2.41879e-05	-2.8847e-05	2.57453e-05	-1.44833e-05	-3.4544e-05	-3.69356e-05	-6.75208e-06	4.32582e-08
-7.41615e-06	2.07906e-05	1.83518e-05	-2.4582e-05	5.8038e-05	-3.02809e-05	2.6776e-05	7.16743e-05	2.2342e-05	3.04337e-05	6.56651e-05	-4.06273e-05	-5.79647e-05	7.00413e-05	2.11692e-05	-1.74892e-05	3.52133e-05	-1.83861e-06	3.77553e-05	-8.27392e-05	-1.07366e-05	-2.1623e-05	-1.54028e-05	-2.38955e-05	-2.89046e-05	2.59186e-05	-1.44112e-05	-3.46865e-05	-3.72676e-05	-6.94342e-06	4.32362e-08
-7.49312e-06	2.07555e-05	1.81578e-05	-2.44854e-05	5.80403e-05	-3.02822e-05	2.68273e-05	7.16713e-05	2.23465e-05	3.04593e-05	6.55537e-05	-4.06353e-05	-5.79935e-05	7.00412e-05	9.11216e-06	-1.74681e-05	3.53799e-05	-1.26821e-06	3.79289e-05	-8.27623e-05	-1.08415e-05	-2.202e-05	-1.56896e-05	-2.41967e-05	-2.88908e-05	2.58704e-05	-1.44511e-05	-3.46748e-05	-3.73261e-05	-6.88761e-06	4.29226e-08
-7.59221e-06	2.07768e-05	1.78637e-05	-2.45388e-05	5.80063e-05	-3.02784e-05	2.68405e-05	7.16738e-05	2.23459e-05	3.054e-05	6.55442e-05	-4.06404e-05	-5.79762e-05	7.00415e-05	4.70692e-06	-1.74761e-05	3.53389e-05	-1.30237e-06	3.76375e-05	-8.27178e-05	-1.07854e-05	-2.20078e-05	-1.54132e-05	-2.41371e-05	-2.87949e-05	2.57938e-05	-1.44396e-05	-3.46633e-05	-3.71964e-05	-6.83295e-06	4.27889e-08
-7.49043e-06	2.08316e-05	1.78626e-05	-2.39668e-05	5.80435e-05	-3.02898e-05	2.68386e-05	7.16745e-05	2.23614e-05	3.04261e-05	6.55227e-05	-4.0637e-05	-5.78891e-05	7.00416e-05	5.5363e-06	-1.74773e-05	3.52422e-05	-1.10225e-06	3.78545e-05	-8.27509e-05	-1.07892e-05	-2.19828e-05	-1.54179e-05	-2.41296e-05	-2.88039e-05	2.57975e-05	-1.4458e-05	-3.46802e-05	-3.71648e-05	-6.8298e-06	4.27693e-08
-7.51531e-06	2.07881e-05	1.80493e-05	-2.4394e-05	5.80318e-05	-3.02884e-05	2.68383e-05	7.16749e-05	2.23853e-05	3.04797e-05	6.55181e-05	-4.06536e-05	-5.78957e-05	6.87509e-05	4.31471e-06	-1.75335e-05	3.53208e-05	-1.10544e-06	3.78934e-05	-8.27514e-05	-1.07349e-05	-2.19108e-05	-1.54531e-05	-2.41819e-05	-2.88089e-05	2.58204e-05	-1.44311e-05	-3.34918e-05	-3.71605e-05	-6.99601e-06	4.254e-08
-7.52808e-06	2.06591e-05	1.81198e-05	-2.43537e-05	5.80351e-05	-3.02824e-05	2.68377e-05	7.16749e-05	2.27107e-05	1.88839e-05	6.56142e-05	-4.06509e-05	-5.80004e-05	6.93723e-05	5.99972e-06	-1.75296e-05	3.21075e-05	-1.18496e-06	3.79041e-05	-4.17775e-05	-1.07424e-05	-2.19612e-05	-1.58195e-05	-2.41765e-05	-2.88195e-05	2.59075e-05	-1.43671e-05	-3.4054e-05	-3.59808e-05	-6.91331e-06	3.67546e-08
-7.53163e-06	2.07591e-05	1.80143e-05	-2.43338e-05	3.14953e-05	-3.0282e-05	2.68382e-05	7.22023e-05	2.30109e-05	3.04331e-05	6.54894e-05	-4.06857e-05	-5.79276e-05	6.94306e-05	6.16761e-06	-1.74797e-05	3.38048e-05	-1.07527e-06	3.79055e-05	-4.67335e-05	-1.07748e-05	-2.19473e-05	-1.57091e-05	-2.42229e-05	-2.88215e-05	2.5855e-05	-1.43548e-05	-3.44345e-05	-3.7156e-05	-6.86596e-06	3.56811e-08
-7.53352e-06	2.07035e-05	1.79983e-05	-2.43437e-05	2.98902e-05	-3.03036e-05	2.68321e-05	7.20817e-05	2.24908e-05	3.02944e-05	6.55449e-05	-4.07213e-05	-5.79552e-05	6.90346e-05	5.27094e-06	-1.72748e-05	3.06216e-05	-1.1117e-06	3.79349e-05	-3.14039e-05	-1.07853e-05	-2.19373e-05	-1.5713e-05	-2.45819e-05	-2.88296e-05	2.58456e-05	-1.32699e-05	-3.40829e-05	-3.19255e-05	-6.90435e-06	3.36748e-08
-7.42887e-06	2.07653e-05	1.81062e-05	-2.38464e-05	3.29833e-05	-3.03122e-05	2.6749e-05	7.18426e-05	2.34443e-05	3.04429e-05	6.54713e-05	-4.06717e-05	-5.80757e-05	6.91663e-05	4.8591e-06	-1.75154e-05	3.09804e-05	-1.11172e-06	3.79531e-05	-3.23984e-05	-1.07816e-05	-2.1924e-05	-1.83633e-05	-2.42805e-05	-2.12477e-05	2.58669e-05	-1.38947e-05	-3.13205e-05	-2.71522e-05	-6.92155e-06	3.32252e-08
-7.29555e-06	2.06497e-05	1.80584e-05	-2.37546e-05	2.67633e-05	-3.0339e-05	2.6407e-05	7.12949e-05	2.24743e-05	3.02526e-05	6.55055e-05	-4.06936e-05	-5.79951e-05	6.90863e-05	5.48683e-06	-1.72145e-05	3.12852e-05	-1.13575e-06	3.79669e-05	-3.2149e-05	-1.07728e-05	-2.18768e-05	-1.83693e-05	-2.4353e-05	-2.10953e-05	2.58907e-05	-1.3854e-05	-3.18925e-05	-1.54255e-05	-6.86448e-06	3.22068e-08
-7.46566e-06	2.06991e-05	1.80486e-05	-2.38157e-05	2.2326e-05	-3.03612e-05	2.64027e-05	6.92862e-05	2.26835e-05	3.02973e-05	6.54938e-05	-4.07554e-05	-5.79638e-05	6.91331e-05	5.37643e-06	-1.72765e-05	3.16071e-05	-1.13417e-06	3.79904e-05	-3.24273e-05	-1.07582e-05	-2.19178e-05	-1.83092e-05	-2.43045e-05	-1.9441e-05	2.58873e-05	-1.37777e-05	-3.21981e-05	-1.18145e-05	-6.79813e-06	3.16221e-08
-7.37971e-06	2.07359e-05	1.8056e-05	-2.36534e-05	2.57717e-05	-3.03553e-05	2.63856e-05	6.75444e-05	2.26364e-05	3.02589e-05	6.5493e-05	-4.07404e-05	-5.78995e-05	6.91434e-05	5.33538e-06	-1.74247e-05	3.11451e-05	-1.14048e-06	3.80146e-05	-3.23636e-05	-1.07657e-05	-2.15932e-05	-1.81188e-05	-2.4353e-05	-1.85122e-05	2.58593e-05	-1.37815e-05	-3.2356e-05	-8.10248e-06	-6.81534e-06	3.13841e-08
-7.46281e-06	2.08028e-05	1.80709e-05	-2.35144e-05	1.88925e-05	-3.03662e-05	2.60653e-05	6.9394e-05	2.24956e-05	3.0315e-05	6.54905e-05	-4.05405e-05	-3.385e-05	5.99028e-05	5.3565e-06	-1.74286e-05	3.13716e-05	-1.12629e-06	3.79892e-05	-3.25585e-05	-1.0265e-05	-2.19591e-05	-1.84904e-05	-2.42557e-05	-2.34063e-05	2.5889e-05	-1.38928e-05	-3.51288e-05	-4.72637e-06	-6.8197e-06	2.82866e-08
-7.44303e-06	2.0774e-05	1.80599e-05	-2.3699e-05	1.89394e-05	-3.03443e-05	2.62771e-05	6.77499e-05	2.25865e-05	3.02596e-05	6.54961e-05	-4.06929e-05	-3.41315e-05	5.9931e-05	5.35065e-06	-1.74231e-05	3.15736e-05	-1.14352e-06	3.80009e-05	-3.25589e-05	-1.04648e-05	-2.17996e-05	-1.79846e-05	-2.42967e-05	-2.24792e-05	2.58851e-05	-1.38597e-05	-3.35388e-05	-6.1331e-06	-6.81784e-06	2.79724e-08
-7.44303e-06	2.0774e-05	1.80599e-05	-2.3699e-05	1.89394e-05	-3.03443e-05	2.62771e-05	6.77499e-05	2.25865e-05	3.02596e-05	6.54961e-05	-4.06929e-05	-3.41315e-05	5.9931e-05	5.35065e-06	-1.74231e-05	3.15736e-05	-1.14352e-06	3.80009e-05	-3.25589e-05	-1.04648e-05	-2.17996e-05	-1.79846e-05	-2.42967e-05	-2.24792e-05	2.58851e-05	-1.38597e-05	-3.35388e-05	-6.1331e-06	-6.81784e-06	2.79724e-08
-7.44303e-06	2.0774e-05	1.80599e-05	-2.3699e-05	1.89394e-05	-3.03443e-05	2.62771e-05	6.77499e-05	2.25865e-05	3.02596e-05	6.54961e-05	-4.06929e-05	-3.41315e-05	5.9931e-05	5.35065e-06	-1.74231e-05	3.15736e-05	-1.14352e-06	3.80009e-05	-3.25589e-05	-1.04648e-05	-2.17996e-05	-1.79846e-05	-2.42967e-05	-2.24792e-05	2.58851e-05	-1.38597e-05	-3.35388e-05	-6.1331e-06	-6.81784e-06	2.79724e-08
-7.42368e-06	2.07484e-05	1.80582e-05	-2.36899e-05	1.89655e-05	-3.03487e-05	2.62553e-05	6.77934e-05	2.257e-05	3.02592e-05	6.54966e-05	-4.06898e-05	-3.42597e-05	6.00606e-05	5.35105e-06	-1.74198e-05	3.15636e-05	-1.14358e-06	3.80008e-05	-3.25528e-05	-1.04772e-05	-2.1809e-05	-1.79838e-05	-2.42962e-05	-2.20886e-05	2.5884e-05	-1.38583e-05	-3.32758e-05	-6.45198e-06	-6.81882e-06	2.79683e-08
-7.44377e-06	2.07744e-05	1.80595e-05	-2.36337e-05	1.90459e-05	-3.03481e-05	2.62612e-05	6.78242e-05	2.25616e-05	3.02632e-05	6.54958e-05	-4.06813e-05	-3.43134e-05	6.0028e-05	5.3649e-06	-1.7417e-05	3.15298e-05	-1.13752e-06	3.80009e-05	-3.25584e-05	-1.04431e-05	-2.18157e-05	-1.79894e-05	-2.42984e-05	-2.14897e-05	2.5885e-05	-1.38505e-05	-3.35374e-05	-6.15983e-06	-6.8179e-06	2.79591e-08
-7.42864e-06	2.04724e-05	1.80553e-05	-2.36753e-05	1.83745e-05	-3.27369e-05	2.62681e-05	6.00369e-05	2.2562e-05	3.02586e-05	6.54953e-05	-4.06524e-05	-3.40455e-05	6.00076e-05	5.35198e-06	-1.74183e-05	3.15599e-05	-1.14209e-06	4.94702e-06	-3.26129e-05	-9.70865e-06	-2.25223e-05	-7.32576e-06	-2.2309e-05	-2.2038e-05	2.59831e-05	-1.38318e-05	-3.35714e-05	5.11635e-06	-6.8185e-06	2.53136e-08
-7.42864e-06	2.04724e-05	1.80553e-05	-2.36753e-05	1.83745e-05	-3.27369e-05	2.62681e-05	6.00369e-05	2.2562e-05	3.02586e-05	6.54953e-05	-4.06524e-05	-3.40455e-05	6.00076e-05	5.35198e-06	-1.74183e-05	3.15599e-05	-1.14209e-06	4.94702e-06	-3.26129e-05	-9.70865e-06	-2.25223e-05	-7.32576e-06	-2.2309e-05	-2.2038e-05	2.59831e-05	-1.38318e-05	-3.35714e-05	5.11635e-06	-6.8185e-06	2.53136e-08
-7.43833e-06	2.05355e-05	1.80547e-05	-2.36783e-05	1.80644e-05	-3.20325e-05	2.62673e-05	5.96214e-05	2.25625e-05	3.02604e-05	6.54954e-05	-4.06581e-05	-3.37591e-05	6.0011e-05	5.35233e-06	-1.74186e-05	3.15498e-05	-1.14218e-06	8.00798e-06	-3.26103e-05	-9.82025e-06	-2.23191e-05	-1.02079e-05	-2.23818e-05	-2.18128e-05	2.59473e-05	-1.38338e-05	-3.35581e-05	-1.50432e-06	-6.81842e-06	2.52406e-08
-7.4314e-06	2.05379e-05	1.80552e-05	-2.36726e-05	1.82634e-05	-3.15977e-05	2.62659e-05	5.87349e-05	2.25648e-05	3.0259e-05	6.54954e-05	-4.06569e-05	-3.38541e-05	6.00114e-05	5.35325e-06	-1.74183e-05	3.15548e-05	-1.14195e-06	8.67109e-06	-3.25859e-05	-9.96165e-06	-2.22748e-05	-8.10738e-06	-2.24842e-05	-2.18901e-05	2.59512e-05	-1.38344e-05	-3.35486e-05	-1.03667e-06	-6.81837e-06	2.50998e-08
-7.43428e-06	2.05581e-05	1.80558e-05	-2.36718e-05	1.83796e-05	-3.13752e-05	2.62654e-05	5.84333e-05	2.25671e-05	3.02597e-05	6.54954e-05	-4.06589e-05	-3.3891e-05	6.00145e-05	5.3522e-06	-1.74181e-05	3.15527e-05	-1.14157e-06	7.99789e-06	-3.25906e-05	-9.99957e-06	-2.22182e-05	-9.13064e-06	-2.24042e-05	-2.19437e-05	2.5962e-05	-1.38372e-05	-3.35398e-05	-2.59478e-07	-6.8183e-06	2.50613e-08
-7.43535e-06	2.054e-05	2.04961e-05	-2.36725e-05	1.83628e-05	-3.38615e-06	2.74095e-05	5.86605e-05	2.25664e-05	2.8271e-05	6.5548e-05	-4.06555e-05	-3.37794e-05	6.00127e-05	5.33604e-06	-1.74184e-05	2.77757e-05	-1.14182e-06	1.05944e-05	-3.25863e-05	-9.93397e-06	-1.82007e-05	-7.89877e-06	-2.25226e-05	-2.1947e-05	2.59606e-05	-1.38419e-05	-3.35453e-05	2.64384e-08	-6.7879e-06	2.37961e-08
-7.43229e-06	2.05511e-05	1.59518e-05	-2.35544e-05	1.83884e-05	-3.85926e-06	2.74778e-05	5.54435e-05	2.25692e-05	2.81467e-05	6.54059e-05	-4.06592e-05	-3.38658e-05	6.0125e-05	5.34319e-06	-1.74178e-05	2.83038e-05	-1.14185e-06	9.67485e-06	-3.25916e-05	-9.98302e-06	-2.10085e-05	-8.24877e-06	-2.25036e-05	-2.19798e-05	2.59617e-05	-1.38377e-05	-3.3554e-05	4.26332e-07	-6.81593e-06	2.33902e-08
-7.43226e-06	2.05553e-05	1.04452e-05	-2.32846e-05	1.83924e-05	-7.17931e-06	2.76286e-05	5.47125e-05	2.25752e-05	2.8898e-05	6.52845e-05	-4.06626e-05	-3.38519e-05	6.01062e-05	5.34206e-06	-1.74179e-05	2.96682e-05	-1.14188e-06	9.93926e-06	-3.25912e-05	-9.95537e-06	-1.85393e-05	-8.20058e-06	-2.25327e-05	-2.20404e-05	2.59636e-05	-1.3838e-05	-3.35469e-05	5.87106e-07	-6.81528e-06	2.32104e-08
-7.54475e-06	2.05535e-05	1.29576e-05	-2.34729e-05	1.83864e-05	-7.31676e-06	2.73996e-05	5.53609e-05	2.35261e-05	2.8613e-05	6.43767e-05	-4.06662e-05	-3.38477e-05	6.00628e-05	5.33448e-06	-1.73311e-05	2.82221e-05	-2.61311e-06	9.70345e-06	-3.24416e-05	-9.96617e-06	-1.83138e-05	-8.28864e-06	-2.25272e-05	-2.19956e-05	1.68666e-05	-1.38449e-05	-3.35863e-05	3.60024e-07	-6.80992e-06	2.27531e-08
-7.57386e-06	2.05578e-05	1.13668e-05	-2.34082e-05	1.83809e-05	-7.54244e-06	2.74375e-05	5.54497e-05	2.30802e-05	2.88761e-05	6.28442e-05	-4.06698e-05	-3.38494e-05	6.00685e-05	5.32968e-06	-1.68786e-05	2.84152e-05	-2.64783e-06	9.80493e-06	-3.23019e-05	-9.99192e-06	-1.79068e-05	-8.34711e-06	-2.25238e-05	-2.19922e-05	1.52685e-05	-1.39301e-05	-3.3563e-05	2.37035e-07	-6.81373e-06	2.24519e-08
-7.49059e-06	2.05562e-05	1.21397e-05	-2.31329e-05	1.83741e-05	-8.04094e-06	2.71469e-05	5.5617e-05	2.31637e-05	2.86497e-05	3.87727e-05	-4.04438e-05	-3.385e-05	6.00475e-05	5.77499e-06	-1.67754e-05	2.84509e-05	-2.90893e-06	9.79031e-06	-3.23546e-05	-9.98945e-06	-1.80896e-05	-8.35019e-06	-2.24971e-05	-2.19907e-05	1.59054e-05	-1.39033e-05	-3.36408e-05	2.30286e-07	-6.81259e-06	2.00278e-08
-7.57784e-06	2.05553e-05	1.18091e-05	-2.34523e-05	1.83739e-05	-8.46778e-06	2.74275e-05	5.55484e-05	2.32664e-05	2.88476e-05	7.04678e-06	-4.01953e-05	-3.38456e-05	6.00692e-05	5.36661e-06	-1.56984e-05	2.86061e-05	-1.99264e-06	1.00577e-05	-3.23521e-05	-1.00362e-05	-1.87102e-05	-8.36948e-06	-2.25517e-05	-2.19897e-05	1.58903e-05	-1.39065e-05	-3.37043e-05	2.80177e-07	-6.81258e-06	1.8596e-08
-7.53546e-06	1.13136e-05	1.17076e-05	-2.29666e-05	1.83755e-05	-8.45099e-06	2.74307e-05	5.57301e-05	2.3037e-05	2.89751e-05	8.69898e-06	-4.04087e-05	-3.3844e-05	6.00659e-05	5.43779e-06	-1.68673e-05	2.88981e-05	-2.11232e-06	9.76177e-06	-3.23431e-05	-1.00126e-05	-1.85752e-05	-8.35093e-06	-2.23937e-05	-2.19906e-05	1.63732e-05	-1.40181e-05	-3.38025e-05	2.75663e-07	-6.81295e-06	1.83976e-08
-7.54288e-06	1.16731e-05	1.17723e-05	-2.29629e-05	1.83756e-05	-8.35926e-06	2.7349e-05	5.56922e-05	2.30339e-05	2.8888e-05	4.57148e-06	-4.04013e-05	-3.38434e-05	6.00661e-05	5.44353e-06	-1.64898e-05	2.8496e-05	-2.11095e-06	9.7829e-06	-3.23667e-05	-1.0012e-05	-1.85979e-05	-8.3477e-06	-2.23733e-05	-2.19877e-05	1.62753e-05	-1.41024e-05	-3.38505e-05	2.58271e-07	-6.81104e-06	1.8305e-08
-7.53948e-06	1.34972e-05	1.14044e-05	-1.29935e-05	1.83756e-05	-8.18703e-06	2.73554e-05	5.56432e-05	2.29276e-05	2.885e-05	4.81565e-06	-4.03329e-05	-3.38457e-05	6.0061e-05	5.50019e-06	-1.61953e-05	2.86438e-05	-2.2471e-06	9.83464e-06	-3.23236e-05	-1.00448e-05	-1.85687e-05	-8.36042e-06	-2.22518e-05	-2.19893e-05	1.65483e-05	-1.39675e-05	-3.39931e-05	2.75134e-07	-6.81233e-06	1.79727e-08
-7.54752e-06	1.06266e-05	1.159e-05	-1.10369e-05	1.83768e-05	-8.33762e-06	2.73801e-05	5.56707e-05	2.29575e-05	2.88761e-05	4.58307e-06	-4.0352e-05	-3.38454e-05	6.00642e-05	5.60909e-06	-1.65978e-05	2.88286e-05	-2.34808e-06	9.78818e-06	-3.23349e-05	-1.004e-05	-1.83622e-05	-8.36372e-06	-2.22492e-05	-2.19876e-05	1.66541e-05	-1.39648e-05	-3.38604e-05	2.81687e-07	-6.81194e-06	1.78822e-08
-4.54164e-06	1.18301e-05	1.15173e-05	-1.06007e-05	1.83553e-05	-8.39096e-06	2.73726e-05	5.56733e-05	2.29893e-05	2.89181e-05	8.45399e-07	-3.97957e-05	-3.3848e-05	6.0134e-05	5.58419e-06	-1.66532e-05	2.85022e-05	-3.12691e-06	9.797e-06	-3.23389e-05	-1.00331e-05	2.8803e-07	-8.35729e-06	-2.22703e-05	-2.20919e-05	1.66644e-05	-1.39707e-05	-3.38578e-05	2.49988e-07	-4.27573e-06	1.74373e-08
-4.56197e-06	1.18157e-05	1.15175e-05	-1.03967e-05	1.83553e-05	-8.39044e-06	2.73723e-05	5.56732e-05	2.29954e-05	2.89175e-05	9.00227e-07	-3.98102e-05	-3.38482e-05	6.01186e-05	5.58564e-06	-1.66529e-05	2.85131e-05	-3.12092e-06	9.79621e-06	-3.23388e-05	-1.00331e-05	-5.74343e-07	-8.35727e-06	-2.22732e-05	-2.20891e-05	1.66644e-05	-1.39709e-05	-3.38527e-05	2.5004e-07	-4.28488e-06	1.7433e-08
-5.29646e-06	1.15895e-05	1.15483e-05	-9.16126e-06	1.83637e-05	-8.39668e-06	2.73727e-05	5.56731e-05	2.29943e-05	2.8912e-05	1.74846e-06	-3.99727e-05	-3.38567e-05	6.01072e-05	5.57384e-06	-1.66153e-05	2.8556e-05	-2.78036e-06	9.79202e-06	-3.23389e-05	-1.00334e-05	-3.33654e-07	-8.35789e-06	-2.22812e-05	-2.20809e-05	1.65571e-05	-1.39743e-05	-3.38513e-05	2.61905e-07	-4.87043e-06	1.74266e-08
-4.623e-06	1.15663e-05	1.15324e-05	-8.37635e-06	1.83636e-05	-8.3857e-06	2.73749e-05	5.56755e-05	2.30089e-05	2.89036e-05	1.60671e-06	-3.98392e-05	-3.38502e-05	6.0115e-05	5.58467e-06	-1.6622e-05	2.85428e-05	-3.0013e-06	9.79143e-06	-3.23386e-05	-1.00349e-05	-1.55327e-06	-8.35791e-06	-2.22717e-05	-2.20425e-05	1.6494e-05	-1.39724e-05	-3.38536e-05	2.57315e-07	-5.0539e-06	1.73959e-08
-4.623e-06	1.15663e-05	1.15324e-05	-8.37635e-06	1.83636e-05	-8.3857e-06	2.73749e-05	5.56755e-05	2.30089e-05	2.89036e-05	1.60671e-06	-3.98392e-05	-3.38502e-05	6.0115e-05	5.58467e-06	-1.6622e-05	2.85428e-05	-3.0013e-06	9.79143e-06	-3.23386e-05	-1.00349e-05	-1.55327e-06	-8.35791e-06	-2.22717e-05	-2.20425e-05	1.6494e-05	-1.39724e-05	-3.38536e-05	2.57315e-07	-5.0539e-06	1.73959e-08
-4.91055e-06	1.16487e-05	1.15374e-05	-8.66819e-06	1.79475e-05	-8.38736e-06	2.72244e-05	5.56709e-05	2.2994e-05	2.81832e-05	1.66377e-06	-3.9908e-05	-3.38544e-05	6.01028e-05	5.57608e-06	-1.66161e-05	5.38488e-06	-2.92417e-06	9.78844e-06	-3.23387e-05	-1.00345e-05	-1.06386e-06	-8.35724e-06	-2.22759e-05	-2.20472e-05	1.66686e-05	-1.39748e-05	-3.38546e-05	2.65961e-07	-4.94109e-06	1.65619e-08
-4.8845e-06	1.15997e-05	1.15674e-05	-8.80054e-06	1.80601e-05	-8.38645e-06	2.73031e-05	5.56623e-05	2.29975e-05	2.10265e-05	1.57679e-06	-4.00245e-05	-3.38535e-05	4.37661e-05	5.57757e-06	-1.66124e-05	1.34976e-05	-2.96508e-06	9.44938e-06	-3.23411e-05	-1.00396e-05	-1.2553e-06	-8.35747e-06	-2.22747e-05	-2.20499e-05	1.66295e-05	-1.39738e-05	-3.38483e-05	2.63021e-07	-4.87886e-06	1.46762e-08
-4.87095e-06	1.1643e-05	1.09569e-05	-8.63925e-06	1.8225e-05	-8.39247e-06	2.7203e-05	5.56843e-05	2.30042e-05	1.82785e-05	1.60134e-06	-4.07871e-05	-3.3855e-05	4.13195e-05	4.24537e-06	-1.65916e-05	1.00497e-05	-2.95476e-06	9.75557e-06	-3.23614e-05	-1.00369e-05	-1.24397e-06	-8.34256e-06	-2.22751e-05	-2.20474e-05	1.6643e-05	-1.39744e-05	-3.38477e-05	3.13894e-07	-4.94228e-06	1.43223e-08
-4.8093e-06	1.16304e-05	1.18833e-05	-8.63935e-06	1.82188e-05	-8.38547e-06	2.72927e-05	5.56544e-05	2.29921e-05	1.6678e-05	1.57965e-06	-4.06572e-05	-3.38867e-05	4.04297e-05	5.57684e-06	-1.66224e-05	1.11427e-05	-2.98783e-06	9.52975e-06	-3.23559e-05	-1.00638e-05	-1.31054e-06	-8.34198e-06	-2.22776e-05	-2.2044e-05	1.66347e-05	-1.39745e-05	-3.38475e-05	2.63239e-07	-4.86312e-06	1.42384e-08
-4.86181e-06	1.16267e-05	1.12973e-05	-8.67311e-06	1.82283e-05	-8.46745e-06	2.72582e-05	5.56608e-05	2.29976e-05	1.70503e-05	1.56285e-06	-4.00683e-05	-3.38691e-05	4.0367e-05	5.57858e-06	-1.66225e-05	8.5976e-06	-2.98527e-06	9.65867e-06	-3.23548e-05	-1.00441e-05	-1.39028e-06	-8.34253e-06	-2.22792e-05	-2.20453e-05	1.66199e-05	-1.39742e-05	-3.38339e-05	2.93945e-07	-4.91532e-06	1.41365e-08
-4.82652e-06	1.16284e-05	1.15682e-05	-8.82754e-06	1.79995e-05	-8.55429e-06	2.82871e-05	5.39731e-05	2.30374e-05	1.63764e-05	3.81182e-06	-4.02511e-05	-3.3862e-05	4.05397e-05	5.2007e-06	-1.66135e-05	9.6375e-06	-4.06402e-06	9.60049e-06	-3.24042e-05	-1.00441e-05	-1.21516e-06	-8.70216e-06	-2.2277e-05	-2.20447e-05	1.66368e-05	-1.37093e-05	-1.1086e-05	2.18016e-07	-4.87248e-06	1.30308e-08
-4.82646e-06	1.16291e-05	1.15332e-05	-8.84548e-06	1.80075e-05	-8.54503e-06	2.82109e-05	5.39905e-05	2.30374e-05	1.64328e-05	3.47749e-06	-4.02371e-05	-3.38635e-05	4.05417e-05	5.13149e-06	-1.66135e-05	9.56783e-06	-4.04732e-06	9.60306e-06	-3.23919e-05	-1.00445e-05	-1.23022e-06	-8.69832e-06	-2.2277e-05	-2.20448e-05	1.66367e-05	-1.37472e-05	-1.12471e-05	2.26806e-07	-4.87609e-06	1.30283e-08
-4.844e-06	1.16299e-05	1.15181e-05	-7.73377e-06	1.81667e-05	-8.23189e-06	2.75821e-05	2.10518e-05	2.30038e-05	1.66345e-05	3.17969e-06	-4.02579e-05	-3.38839e-05	3.98568e-05	5.35158e-06	-1.66147e-05	1.04679e-05	-3.39555e-06	1.01362e-05	-3.23673e-05	-1.00458e-05	-1.24534e-06	-8.46762e-06	-2.19189e-05	-2.20466e-05	1.66291e-05	-1.19352e-05	-1.40962e-05	-5.16121e-06	-4.88262e-06	1.05113e-08
-4.83792e-06	1.16278e-05	1.09034e-05	-8.35526e-06	1.8156e-05	-8.31796e-06	2.7665e-05	2.21822e-05	2.30196e-05	1.60272e-05	3.14142e-06	-4.01936e-05	-3.38843e-05	3.96435e-05	5.26707e-06	-1.66146e-05	1.04244e-05	-3.77077e-06	9.77543e-06	-3.23634e-05	-1.00473e-05	-1.22008e-06	-8.70094e-06	-2.20299e-05	-2.2046e-05	1.66311e-05	-1.25966e-05	-1.26578e-05	-3.21643e-06	-4.88698e-06	1.04843e-08
-4.84471e-06	1.16319e-05	1.09985e-05	-8.67838e-06	1.80844e-05	-8.40505e-06	2.75221e-05	7.7482e-06	2.30161e-05	1.61997e-05	2.50825e-06	-4.01956e-05	-3.38776e-05	4.02806e-05	5.29869e-06	-1.66144e-05	9.72743e-06	-3.98651e-06	9.66134e-06	-3.23688e-05	-1.00469e-05	-1.13737e-06	-8.46553e-06	-2.217e-05	-2.20454e-05	1.66342e-05	-1.32477e-05	-1.22164e-05	-1.77678e-06	-4.80063e-06	1.00894e-08
-4.84329e-06	1.16318e-05	1.11309e-05	-8.29644e-06	1.80911e-05	-8.24999e-06	2.75854e-05	7.69617e-06	2.30157e-05	1.62421e-05	2.45526e-06	-4.02153e-05	-3.38803e-05	3.9867e-05	5.28503e-06	-1.66142e-05	9.8041e-06	-3.6036e-06	9.96533e-06	-3.23596e-05	-1.0046e-05	-1.21268e-06	-8.46725e-06	-2.20781e-05	-2.20458e-05	1.66334e-05	-1.27986e-05	-1.21558e-05	-5.6179e-06	-4.80153e-06	1.0071e-08
-4.72478e-06	9.67677e-06	1.15073e-05	-8.46958e-06	1.80904e-05	-8.39435e-06	2.754e-05	8.20128e-06	2.3016e-05	1.29809e-06	1.86361e-06	-3.25895e-05	-3.38776e-05	4.02853e-05	5.27387e-06	-1.5821e-05	9.76894e-06	-3.68052e-06	9.67723e-06	-3.2125e-05	-1.00461e-05	-1.15909e-06	-8.46173e-06	-2.21345e-05	-2.20321e-05	1.6632e-05	-1.42184e-05	-1.36859e-05	-1.53622e-06	-4.80417e-06	9.26462e-09
-4.76465e-06	1.01325e-05	1.09501e-05	-8.48657e-06	1.80794e-05	-8.39461e-06	2.75394e-05	8.66236e-06	2.30204e-05	6.69943e-06	2.11179e-06	-3.18729e-05	-3.38777e-05	4.05647e-05	5.27327e-06	-1.58632e-05	9.69356e-06	-3.72018e-06	9.69675e-06	-3.23092e-05	-1.00484e-05	-1.16069e-06	-8.46516e-06	-2.2187e-05	-2.20329e-05	1.66324e-05	-1.33686e-05	-1.25848e-05	-3.16564e-06	-4.79349e-06	9.26002e-09
-4.77934e-06	9.33551e-06	1.11103e-05	-8.45489e-06	1.8089e-05	-8.39356e-06	2.75611e-05	8.9677e-06	2.30167e-05	3.52495e-06	1.82762e-06	-3.25427e-05	-3.38775e-05	4.01952e-05	5.2457e-06	-1.60493e-05	9.79513e-06	-3.70954e-06	9.71558e-06	-3.21523e-05	-1.00462e-05	-1.19725e-06	-8.47496e-06	-2.21644e-05	-2.20351e-05	1.66326e-05	-1.3226e-05	-1.24478e-05	-2.25199e-06	-4.80146e-06	9.21911e-09
-4.74336e-06	9.43132e-06	1.12678e-05	-8.48392e-06	1.80886e-05	-8.38823e-06	2.75547e-05	8.4775e-06	2.30167e-05	2.88784e-06	1.9538e-06	-3.20618e-05	-3.38777e-05	4.05193e-05	5.27615e-06	-1.59396e-05	9.76884e-06	-3.72072e-06	9.72039e-06	-3.22071e-05	-1.00466e-05	-1.16601e-06	-8.46793e-06	-2.21761e-05	-2.20354e-05	1.66319e-05	-1.34125e-05	-1.26461e-05	-1.97887e-06	-4.79288e-06	9.2161e-09
-5.02975e-06	1.00436e-05	1.1131e-05	-1.0794e-05	9.10209e-06	-8.38221e-06	2.75556e-05	8.51331e-06	2.30205e-05	3.31345e-06	1.83403e-06	-3.22509e-05	-3.38793e-05	2.34071e-05	5.16995e-06	-1.60324e-05	6.36144e-06	-3.7423e-06	9.69556e-06	-3.22228e-05	-9.99813e-06	-2.65919e-08	-8.70772e-06	-2.21686e-05	-2.21507e-05	1.30335e-05	-4.67989e-07	-1.25164e-05	-2.33392e-06	-6.06643e-06	7.62902e-09
-4.77518e-06	9.67966e-06	1.10577e-05	-1.03778e-05	1.10587e-05	-8.38539e-06	2.7562e-05	5.94931e-07	2.29492e-05	-9.03298e-06	1.82825e-06	-3.20809e-05	-2.78001e-05	2.392e-05	5.24522e-06	-1.61628e-05	9.04006e-06	-3.74047e-06	9.69864e-06	-3.22175e-05	-9.79966e-06	-8.65213e-07	-8.53819e-06	-2.21691e-05	-2.20919e-05	1.41891e-05	-5.51763e-06	-1.24491e-05	-2.2454e-06	-4.97617e-06	7.36716e-09
-4.8572e-06	9.49927e-06	1.1073e-05	-9.05079e-06	9.95069e-06	-8.39002e-06	2.75583e-05	4.43295e-06	2.29906e-05	-8.46815e-07	1.88952e-06	-3.19393e-05	-3.01008e-05	2.33262e-05	5.22549e-06	-1.60996e-05	8.40937e-06	-3.73325e-06	8.92232e-06	-3.22008e-05	-9.83578e-06	-9.76139e-07	-8.61459e-06	-2.21694e-05	-2.21781e-05	9.49243e-06	-5.79492e-06	-1.25381e-05	-2.13442e-06	-8.40176e-06	7.26897e-09
-4.93667e-06	9.59304e-06	1.10765e-05	-9.15444e-06	8.68726e-06	-8.38948e-06	2.75573e-05	4.83299e-06	2.30142e-05	-6.87156e-07	1.89729e-06	-3.19547e-05	-2.70451e-05	2.36742e-05	5.24622e-06	-1.60936e-05	9.02839e-06	-3.7346e-06	9.13661e-06	-3.22008e-05	-9.88991e-06	-7.75734e-07	-8.58651e-06	-2.2165e-05	-2.21325e-05	8.76092e-06	-3.7808e-06	-1.25435e-05	-2.12298e-06	-7.53428e-06	7.06352e-09
-4.86163e-06	7.13139e-06	1.10905e-05	-9.61679e-06	1.1177e-05	-8.3877e-06	2.75585e-05	3.44404e-06	2.29768e-05	-2.22069e-06	1.83768e-06	-3.20723e-05	-2.60286e-05	2.41179e-05	5.40966e-06	-1.61429e-05	4.95847e-06	-3.78741e-06	9.58879e-06	-3.04333e-05	-1.03252e-05	-1.73097e-06	-8.51926e-06	-2.21816e-05	-2.20942e-05	1.14783e-05	-2.70508e-06	-1.25571e-05	-2.36609e-06	-2.86015e-06	6.90043e-09
-4.86136e-06	9.09399e-06	1.11186e-05	-9.70572e-06	1.14489e-05	-8.38643e-06	2.75649e-05	5.83271e-06	2.29758e-05	-1.62448e-06	2.87031e-06	-2.51739e-06	-2.62075e-05	2.42868e-05	5.33069e-06	-1.6107e-05	7.59397e-06	-3.7673e-06	7.49765e-06	-2.65961e-05	-1.05478e-05	-1.08091e-06	-8.60893e-06	-2.16788e-05	-2.20748e-05	1.10858e-05	-4.29626e-06	-1.25163e-05	2.76438e-07	5.85339e-06	5.74064e-09
-4.48418e-06	5.76521e-06	1.11277e-05	-9.10534e-06	1.0767e-05	-8.38882e-06	2.75589e-05	4.9801e-06	2.29639e-05	-2.39955e-06	2.00908e-06	-8.9344e-06	-2.61864e-05	2.42628e-05	5.35319e-06	-1.61117e-05	6.0633e-06	-3.74397e-06	9.35717e-06	-2.68698e-05	-8.30863e-06	-8.76513e-07	-8.58228e-06	-1.91206e-05	-2.2087e-05	1.06562e-05	-2.37508e-06	-1.2523e-05	-1.63498e-06	-6.57205e-07	5.54663e-09
-4.56152e-06	6.68704e-06	1.11233e-05	-9.31907e-06	1.07938e-05	-8.38776e-06	2.75589e-05	4.6061e-06	2.29809e-05	-1.73717e-06	3.56714e-06	-2.30171e-06	-2.60728e-05	2.43418e-05	5.32841e-06	-1.61152e-05	5.58808e-06	-3.74372e-06	8.34273e-06	-2.58635e-05	-8.28268e-06	-1.30248e-06	-8.58456e-06	-1.77875e-05	-2.20856e-05	1.06659e-05	-3.23703e-06	-1.25292e-05	-1.91316e-06	-1.47609e-06	5.37222e-09
-4.53338e-06	5.83557e-06	1.11267e-05	-9.30216e-06	1.1826e-05	-8.38782e-06	2.75661e-05	4.74765e-06	2.29656e-05	-2.67328e-06	4.70092e-06	-6.01815e-06	-2.62253e-05	2.42743e-05	5.35779e-06	-1.6137e-05	4.8892e-06	-3.74299e-06	8.81862e-06	-2.34582e-05	-8.47251e-06	-1.11893e-06	-8.56719e-06	-1.73268e-05	-2.20922e-05	1.03619e-05	-2.80306e-06	-1.25148e-05	-9.10718e-07	7.94469e-07	5.29057e-09
-4.55696e-06	6.11849e-06	1.11254e-05	-9.27442e-06	1.10574e-05	-8.38695e-06	2.75695e-05	4.68961e-06	2.29715e-05	-2.40744e-06	4.09836e-06	-2.25968e-06	-2.62085e-05	2.42786e-05	5.33043e-06	-1.6126e-05	5.02082e-06	-3.74442e-06	8.60997e-06	-2.32971e-05	-8.39298e-06	-1.24813e-06	-7.91091e-06	-1.74622e-05	-2.20889e-05	1.0653e-05	-3.45238e-06	-1.2513e-05	-1.19595e-06	-1.80271e-08	5.2298e-09
-4.56274e-06	6.51442e-06	1.11313e-05	-9.26471e-06	1.12087e-05	-8.38968e-06	2.74707e-05	4.816e-06	4.47243e-06	-2.46371e-06	3.70297e-06	-6.07722e-06	-2.61815e-05	2.42889e-05	4.50306e-06	-1.6113e-05	5.18152e-06	-3.74228e-06	8.68919e-06	-2.33143e-05	-8.52606e-06	-1.15542e-06	-6.56182e-06	-1.73957e-05	-2.20893e-05	1.06263e-05	-3.33145e-06	-1.25586e-05	-1.06405e-06	-2.33655e-07	4.72936e-09
-4.54058e-06	6.64189e-06	1.11287e-05	-9.33284e-06	1.11816e-05	-8.38758e-06	2.75704e-05	4.82204e-06	4.22609e-06	-2.22277e-06	3.40117e-06	-5.80933e-06	-2.62045e-05	2.42574e-05	5.1267e-06	-1.6122e-05	5.44723e-06	-3.74249e-06	8.53477e-06	-2.31742e-05	-8.7141e-06	-1.26959e-06	-4.85114e-06	-1.77349e-05	-2.20913e-05	1.05052e-05	-3.04483e-06	-1.25093e-05	-8.48828e-07	6.3411e-07	4.71829e-09
-5.35264e-06	6.39326e-06	1.11317e-05	-1.01577e-05	1.11917e-05	-8.39915e-06	2.75252e-05	4.74563e-06	6.14892e-06	-2.3124e-06	3.41048e-06	-5.91672e-06	-2.54806e-05	2.43684e-05	4.15517e-06	-1.61238e-05	5.18291e-06	-3.73478e-06	8.76972e-06	-2.32913e-05	-8.48564e-06	-1.14543e-06	-4.47059e-06	-1.75408e-05	-2.20889e-05	1.05679e-05	-3.31854e-06	-5.35286e-06	-7.86619e-07	-9.18822e-08	4.58377e-09
-4.63365e-06	6.48692e-06	7.13486e-06	-4.28628e-06	1.1276e-05	-8.39684e-06	2.75327e-05	4.74034e-06	6.12577e-06	-3.79287e-06	3.53082e-06	-5.76337e-06	-2.57027e-05	2.43977e-05	3.9114e-06	-1.61311e-05	5.18291e-06	-3.74556e-06	8.7472e-06	-2.30683e-05	-8.47736e-06	-1.16298e-06	-3.13835e-06	-1.74927e-05	-2.20892e-05	1.04983e-05	-3.27382e-06	-6.18943e-06	-8.9859e-07	3.78141e-08	4.42658e-09
-4.9647e-06	6.22689e-06	1.09115e-05	-3.67719e-06	1.12163e-05	-8.39834e-06	2.75186e-05	4.79517e-06	5.93866e-06	-2.38191e-06	3.27985e-06	-5.69805e-06	-2.44124e-05	2.43492e-05	4.276e-06	-1.61493e-05	4.90236e-06	-3.73404e-06	8.75586e-06	-2.32072e-05	-8.56231e-06	-1.22197e-06	-4.26378e-06	-1.75149e-05	-1.85222e-05	1.03522e-05	-4.38568e-06	-7.10357e-06	-6.86354e-07	-1.35255e-07	4.29811e-09
-5.07356e-06	6.11892e-06	8.7336e-06	-4.0444e-06	1.12588e-05	-8.39871e-06	2.75208e-05	4.89381e-06	5.62525e-06	-2.70357e-06	3.13917e-06	-5.67366e-06	-2.45806e-05	2.43937e-05	4.20711e-06	-1.61459e-05	5.11173e-06	-3.75086e-06	8.69421e-06	-2.3385e-05	-8.5283e-06	-1.1923e-06	-4.60046e-06	-1.75362e-05	-1.80823e-05	1.04326e-05	-3.44662e-06	-5.83625e-06	-7.08062e-07	-1.26688e-07	4.24085e-09
-4.85952e-06	6.01794e-06	1.05318e-05	-6.61349e-06	1.1235e-05	-8.39674e-06	7.32463e-06	4.78597e-06	6.00614e-06	-2.39712e-06	3.25087e-06	-5.52718e-06	-2.45076e-05	2.43862e-05	4.36568e-06	-1.61342e-05	4.93477e-06	-3.73769e-06	8.6939e-06	-2.3346e-05	-8.57842e-06	-1.22747e-06	-4.52577e-06	-1.75337e-05	-1.84508e-05	1.0372e-05	-3.44934e-06	-6.39093e-06	-8.44466e-07	-2.25967e-07	3.60886e-09
-4.91719e-06	6.11817e-06	1.02043e-05	-5.17364e-06	1.12361e-05	-8.38948e-06	1.01166e-05	4.77898e-06	5.88226e-06	-2.56353e-06	3.2798e-06	-5.69773e-06	-2.46439e-05	2.43546e-05	4.43844e-06	-1.61378e-05	4.95581e-06	-3.73984e-06	8.69944e-06	-2.32497e-05	-8.56988e-06	-1.10953e-06	-4.54818e-06	-4.26663e-06	-1.85957e-05	1.03999e-05	-3.81097e-06	-6.46358e-06	-7.42047e-07	-1.68755e-07	3.35849e-09
-4.85776e-06	6.14897e-06	9.73009e-06	-3.91561e-06	1.12348e-05	-8.39509e-06	9.83017e-06	4.79731e-06	5.87074e-06	-2.54911e-06	3.20607e-06	-5.68266e-06	-2.45058e-05	2.43528e-05	4.30727e-06	-1.61352e-05	4.94171e-06	-3.73864e-06	8.30614e-06	-2.3277e-05	-8.57472e-06	-1.22465e-06	-4.28435e-06	-5.99041e-06	-1.89132e-05	1.04242e-05	-3.82423e-06	-6.5468e-06	-7.65968e-07	-1.5008e-07	3.34673e-09
-4.89737e-06	6.14485e-06	9.73818e-06	-4.1826e-06	1.12384e-05	-8.39619e-06	9.69005e-06	4.79518e-06	5.72824e-06	-2.65992e-06	3.21709e-06	-5.60744e-06	-2.45374e-05	2.43804e-05	4.39356e-06	-1.61344e-05	4.95089e-06	-3.74032e-06	8.58913e-06	-2.32753e-05	-8.57654e-06	-8.04819e-07	-4.39724e-06	-3.9986e-06	-1.86801e-05	1.04215e-05	-3.73012e-06	-6.53062e-06	-7.93065e-07	-1.65356e-07	3.32387e-09
-4.89024e-06	5.9652e-06	9.65765e-06	-4.63002e-06	1.12763e-05	-8.40066e-06	9.34377e-06	4.79177e-06	5.88316e-06	-2.75656e-06	3.24471e-06	-5.62761e-06	-1.05234e-05	2.43745e-05	3.42617e-06	-1.61355e-05	4.62558e-06	-3.63081e-06	8.44541e-06	-2.32966e-05	-8.57508e-06	-1.19843e-06	-4.41396e-06	-7.26846e-06	-1.87109e-05	1.04932e-05	-3.75842e-06	-6.53332e-06	-5.94669e-07	-1.72662e-07	2.85688e-09
-4.80992e-06	6.07627e-06	9.82908e-06	-4.69076e-06	1.12852e-05	-8.43107e-06	8.84047e-06	-2.05117e-06	5.94854e-06	-3.00987e-06	3.17751e-06	-5.66584e-06	-1.3467e-05	2.43754e-05	4.2989e-06	-1.6192e-05	4.91363e-06	-3.72682e-06	8.5506e-06	-2.32963e-05	-8.57232e-06	-1.15175e-06	-4.56221e-06	-4.97196e-06	-1.59754e-05	1.04196e-05	-3.7081e-06	-6.6246e-06	-1.44987e-06	-1.60328e-07	2.80004e-09
-4.78484e-06	4.15206e-06	9.57121e-06	-4.6935e-06	1.13278e-05	-8.4426e-06	8.86975e-06	3.69125e-06	5.84254e-06	-3.13017e-06	3.20526e-06	-5.64473e-06	-1.13222e-05	2.43744e-05	4.02589e-06	-1.61576e-05	3.88556e-06	-3.66873e-06	8.61929e-06	-2.3273e-05	-8.55213e-06	-9.83928e-07	-4.47782e-06	-6.44913e-06	-1.695e-05	1.04255e-05	-3.69902e-06	-6.5688e-06	-1.37613e-06	-1.63133e-07	2.76629e-09
-4.74194e-06	5.63206e-06	9.62531e-06	-4.66802e-06	1.12601e-05	-8.39595e-06	8.92232e-06	1.71355e-06	5.94296e-06	-3.26544e-06	3.25425e-06	-5.63225e-06	-1.12391e-05	2.43756e-05	4.21495e-06	-1.61404e-05	3.9947e-06	-3.69629e-06	8.54628e-06	-2.33001e-05	-8.56172e-06	-1.22113e-06	-4.43135e-06	-5.4043e-06	-1.58878e-05	1.04393e-05	-3.64145e-06	-6.54616e-06	-7.75842e-07	-1.76134e-07	2.72287e-09
-4.72698e-06	5.05727e-06	9.62903e-06	-3.9813e-07	1.1286e-05	-8.43352e-06	9.19306e-06	8.76597e-07	4.87832e-06	-3.55029e-06	3.23392e-06	-5.63986e-06	-1.06977e-05	2.43729e-05	4.13043e-06	-1.61464e-05	4.23207e-06	-3.69724e-06	8.52116e-06	-2.32993e-05	-6.66269e-06	-1.32326e-06	-4.47397e-06	-5.95597e-06	-1.60736e-05	1.04482e-05	-3.67187e-06	-6.57608e-06	-1.1115e-06	-1.70708e-07	2.66369e-09
-4.75213e-06	5.69319e-06	9.66742e-06	-1.09315e-06	1.13134e-05	-8.45403e-06	9.07147e-06	7.46392e-07	4.72294e-06	-3.87222e-06	3.23555e-06	-5.64062e-06	-1.09766e-05	2.43747e-05	4.14055e-06	-1.61471e-05	4.16046e-06	-3.65306e-06	8.53172e-06	-2.33183e-05	-6.22579e-06	-1.32462e-06	-4.46847e-06	-5.71544e-06	-1.59694e-05	1.04355e-05	-3.65075e-06	-5.53952e-06	-7.72934e-07	-1.92528e-07	2.65294e-09
-4.73645e-06	5.17504e-06	9.66245e-06	-6.41264e-07	1.13034e-05	-8.44255e-06	9.08736e-06	1.08368e-06	4.9725e-06	-3.57601e-06	3.22497e-06	-5.63703e-06	-1.05934e-05	2.43739e-05	4.13255e-06	-1.6149e-05	4.19446e-06	-3.67271e-06	8.4887e-06	-2.33004e-05	-6.86717e-06	-1.36664e-06	-4.4802e-06	-5.60552e-06	-1.5951e-05	1.04321e-05	-3.67008e-06	-5.62406e-06	-8.95384e-07	-1.75135e-07	2.64542e-09
-3.68627e-06	5.33033e-06	9.66461e-06	-8.26993e-07	1.12929e-05	-8.43994e-06	9.0662e-06	1.17687e-06	4.80859e-06	-3.57252e-06	3.22731e-06	-5.63839e-06	-1.08705e-05	2.43964e-05	4.11971e-06	-1.6149e-05	4.19987e-06	-3.6675e-06	2.52677e-06	-2.33007e-05	-6.48295e-06	-1.31974e-06	-4.48265e-06	-5.78888e-06	-1.59204e-05	1.04336e-05	-3.67078e-06	-5.7729e-06	-9.2769e-07	-1.7271e-07	2.57542e-09
-4.58713e-06	5.30645e-06	1.05085e-05	-6.6411e-07	1.12876e-05	-8.46902e-06	8.66536e-06	2.95845e-06	4.79455e-06	-3.454e-06	3.22558e-06	-5.06636e-06	-1.04762e-05	2.31706e-05	4.11539e-06	-4.15009e-06	4.25249e-06	-3.64235e-06	6.43638e-06	-2.32901e-05	-6.71818e-06	-1.33345e-06	-4.43165e-06	-5.87706e-06	-1.59762e-05	1.0027e-05	-3.66469e-06	-5.84572e-06	-9.46567e-07	-1.57778e-07	2.31542e-09
-4.52398e-06	5.26725e-06	9.77857e-06	-7.95714e-07	1.1293e-05	-8.45852e-06	8.74338e-06	1.36487e-06	4.96373e-06	-3.4964e-06	3.22352e-06	-5.53289e-06	-8.38388e-06	2.31632e-05	4.11624e-06	-4.01132e-06	4.23578e-06	-3.66749e-06	5.4704e-06	-2.32988e-05	-6.70786e-06	-1.31332e-06	-4.46106e-06	-5.88076e-06	-1.59759e-05	1.00686e-05	-3.66897e-06	-5.8568e-06	-9.72456e-07	-1.57964e-07	2.25027e-09
-4.27655e-06	5.27909e-06	1.00184e-05	-8.01929e-07	1.12931e-05	-8.44901e-06	8.80973e-06	2.24344e-06	4.86421e-06	-3.50602e-06	3.22439e-06	-5.56084e-06	-6.53291e-06	2.28624e-05	4.11529e-06	-4.71314e-06	4.22657e-06	-3.62327e-06	5.25991e-06	-2.33142e-05	-6.68579e-06	-1.32453e-06	-4.45281e-06	-6.13203e-06	-1.59739e-05	1.01926e-05	-3.66905e-06	-5.89671e-06	-9.54165e-07	-1.33169e-07	2.22483e-09
-4.40515e-06	5.4138e-06	8.99515e-06	-8.22464e-07	1.12723e-05	-8.45177e-06	4.10298e-06	2.34293e-06	4.97148e-06	-3.49631e-06	3.23015e-06	-5.5627e-06	-8.3558e-06	2.28719e-05	4.11329e-06	-4.46967e-06	4.23095e-06	-3.63514e-06	5.71793e-06	-2.33282e-05	-6.69186e-06	-1.27188e-06	-4.3277e-06	-7.41734e-07	-1.59769e-05	9.91509e-06	-3.67171e-06	-5.78189e-06	-1.01218e-06	-2.54304e-07	2.13455e-09
-4.38502e-06	4.6407e-06	9.03435e-06	-7.838e-07	1.12605e-05	-8.45929e-06	7.0257e-06	2.24254e-06	4.94546e-06	-3.51747e-06	3.22243e-06	-5.56895e-06	-7.46275e-06	2.17513e-05	4.11526e-06	-4.82894e-06	4.22762e-06	-3.63871e-06	5.4444e-06	-2.32851e-05	-6.68076e-06	-1.31033e-06	-4.43909e-06	-1.4158e-06	-1.5975e-05	1.00595e-05	-3.66723e-06	-5.81216e-06	-1.05144e-06	-4.96678e-07	2.09902e-09
-4.43347e-06	4.78995e-06	9.06206e-06	-7.85343e-07	1.12816e-05	-8.46049e-06	4.40447e-06	1.88599e-06	4.89987e-06	-3.50689e-06	3.23564e-06	-5.66958e-06	-6.88331e-06	2.12894e-05	4.11525e-06	-5.00925e-06	4.23468e-06	-3.63735e-06	5.87643e-06	-2.32505e-05	-6.6952e-06	-1.29204e-06	-4.44401e-06	-1.47326e-06	-1.59707e-05	9.98619e-06	-3.66753e-06	-5.75838e-06	-9.96882e-07	-1.34412e-06	2.04761e-09
-4.37963e-06	4.83446e-06	8.83581e-06	-7.8468e-07	1.12652e-05	-8.46106e-06	3.17159e-06	1.91526e-06	4.89893e-06	-3.50919e-06	3.22215e-06	-5.62057e-06	-6.9446e-06	2.15288e-05	4.11531e-06	-4.61816e-06	4.2289e-06	-3.63536e-06	5.77476e-06	-2.32892e-05	-6.68344e-06	-1.28822e-06	-4.44734e-06	4.05674e-07	-1.5974e-05	9.99398e-06	-3.66706e-06	-5.78654e-06	-1.01456e-06	-9.54331e-07	2.03875e-09
-4.38522e-06	4.83503e-06	8.84097e-06	-7.82963e-07	1.12652e-05	-8.46099e-06	3.2902e-06	1.91128e-06	4.89992e-06	-3.50853e-06	3.22293e-06	-5.61941e-06	-6.96554e-06	2.15204e-05	4.11528e-06	-4.61947e-06	4.22952e-06	-3.63553e-06	5.77005e-06	-2.32741e-05	-6.68503e-06	-1.28819e-06	-4.44667e-06	2.72317e-07	-1.59741e-05	9.99315e-06	-3.66682e-06	-5.78585e-06	-1.01449e-06	-9.54268e-07	2.03873e-09
-4.38475e-06	4.85842e-06	8.86293e-06	-7.84026e-07	1.12683e-05	-8.46087e-06	3.4038e-06	1.88938e-06	4.89992e-06	-3.50861e-06	3.22328e-06	-5.62175e-06	-6.94867e-06	2.13672e-05	4.11517e-06	-4.59525e-06	4.23016e-06	-3.63578e-06	5.67369e-06	-2.32735e-05	-6.68761e-06	-1.28639e-06	-4.44642e-06	1.99282e-07	-1.59739e-05	9.99208e-06	-3.66719e-06	-5.78048e-06	-1.03529e-06	-1.03935e-06	2.03209e-09
-4.37377e-06	4.86069e-06	7.56421e-06	-7.8761e-07	1.12965e-05	-8.4605e-06	3.53787e-06	1.86836e-06	4.90976e-06	-3.50599e-06	3.22902e-06	-5.6644e-06	-7.00753e-06	2.14318e-05	4.11502e-06	-4.5871e-06	4.36403e-06	-3.56651e-06	5.71025e-06	-2.32724e-05	-6.68705e-06	-1.27728e-06	-4.44481e-06	-9.78653e-08	-1.59761e-05	9.98278e-06	-3.67156e-06	-5.78236e-06	-1.04287e-06	-1.08162e-06	2.01726e-09
-4.37415e-06	4.86719e-06	7.91466e-06	-7.85898e-07	1.12685e-05	-8.4655e-06	3.42208e-06	1.8793e-06	4.90612e-06	-3.50608e-06	3.22242e-06	-5.66544e-06	-6.98279e-06	2.13944e-05	4.11501e-06	-4.58684e-06	4.23519e-06	-3.54823e-06	5.68137e-06	-2.32792e-05	-6.68686e-06	-1.27965e-06	-4.44385e-06	-4.67197e-08	-1.59746e-05	1.00204e-05	-3.66796e-06	-2.15755e-06	-1.0392e-06	-1.01605e-06	1.98991e-09
-4.37144e-06	4.89109e-06	7.677e-06	-7.85024e-07	1.12711e-05	-8.46246e-06	1.14742e-06	1.8933e-06	4.90122e-06	-3.50672e-06	3.22889e-06	-5.67887e-06	-6.99689e-06	2.13835e-05	4.11345e-06	-4.59474e-06	4.24729e-06	-3.63089e-06	5.72567e-06	-2.32728e-05	-6.68761e-06	-1.26998e-06	-4.4442e-06	-3.62084e-08	-1.59724e-05	9.99865e-06	-3.66872e-06	-2.3502e-06	-1.05405e-06	-1.00083e-06	1.97728e-09
-4.39426e-06	4.87025e-06	4.46294e-06	-7.30442e-07	1.12733e-05	-8.46162e-06	3.16286e-06	1.89267e-06	4.90524e-06	-3.50611e-06	3.22843e-06	-5.64102e-06	-6.98461e-06	2.13828e-05	4.11454e-06	-4.57313e-06	4.22988e-06	-3.64225e-06	5.68002e-06	-2.32783e-05	-6.68685e-06	-1.27943e-06	-4.44493e-06	-2.18887e-08	-1.59789e-05	9.99485e-06	-3.65363e-06	-2.2437e-06	-1.0522e-06	-1.04352e-06	1.94541e-09
-5.04611e-06	4.87924e-06	5.17788e-06	-2.5778e-08	1.12713e-05	-5.30289e-06	2.9568e-06	1.75857e-06	4.90407e-06	-3.50621e-06	3.23744e-06	-5.56266e-06	-6.98423e-06	2.13923e-05	4.11487e-06	-4.65434e-06	4.06045e-06	-3.5087e-06	5.69351e-06	-2.32768e-05	-6.68402e-06	-1.27893e-06	-4.4439e-06	-4.03e-09	-1.59726e-05	9.99842e-06	-3.66307e-06	-2.38651e-06	-1.05586e-06	-1.00172e-06	1.91126e-09
-4.36795e-06	4.86904e-06	4.32328e-06	1.46652e-06	1.12725e-05	-8.463e-06	2.35626e-06	1.88462e-06	4.92797e-06	-3.50659e-06	3.22696e-06	-5.6537e-06	-6.98071e-06	2.14062e-05	4.15193e-06	-4.58354e-06	3.9094e-06	-3.60436e-06	5.68076e-06	-2.23095e-05	-6.68639e-06	-1.28095e-06	-4.44411e-06	-1.24432e-07	-1.59712e-05	9.99957e-06	-3.66274e-06	-2.22073e-06	-1.05095e-06	-1.00635e-06	1.89549e-09
-4.44725e-06	1.69003e-06	4.57027e-06	-2.58592e-06	1.12721e-05	-8.44263e-06	2.51814e-06	1.86947e-06	4.96059e-06	-3.50713e-06	2.97583e-06	-6.46372e-06	-6.98225e-06	1.95511e-05	4.18016e-06	-4.35546e-06	4.54329e-06	-3.6228e-06	5.67441e-06	-1.04572e-05	-6.6864e-06	-1.27808e-06	-4.43607e-06	-3.68629e-08	-1.59796e-05	9.99642e-06	-3.66291e-06	-2.15537e-06	-9.96721e-07	-1.00912e-06	1.43006e-09
-4.44718e-06	1.82879e-06	4.54722e-06	-2.55249e-06	1.12721e-05	-8.31642e-06	2.56396e-06	1.87031e-06	4.95992e-06	-3.50703e-06	2.89141e-06	-6.24161e-06	-6.98227e-06	1.95769e-05	4.18017e-06	-4.35931e-06	4.45268e-06	-3.60723e-06	5.69589e-06	-1.05238e-05	-6.6864e-06	-1.27815e-06	-4.4354e-06	-3.61744e-08	-1.59797e-05	9.99642e-06	-3.66209e-06	-2.16888e-06	-9.97552e-07	-1.00913e-06	1.42677e-09
-4.45995e-06	2.52001e-06	4.44484e-06	-1.06609e-06	1.12721e-05	-5.93578e-06	2.75843e-06	1.89472e-06	4.94732e-06	-3.50644e-06	2.76725e-06	-4.91245e-06	-6.9823e-06	1.94926e-05	4.13521e-06	-4.52997e-06	4.45051e-06	-3.62131e-06	5.5672e-06	-1.11583e-05	-6.68631e-06	-1.27872e-06	-4.44353e-06	-4.49474e-08	-1.5975e-05	9.34584e-06	-3.66102e-06	-2.14331e-06	-1.0037e-06	-1.01347e-06	1.37261e-09
-4.5183e-06	4.06539e-06	4.35185e-06	-5.83573e-07	1.12727e-05	-5.5193e-06	2.77313e-06	1.91936e-06	4.92157e-06	-3.50655e-06	1.68825e-06	-5.49694e-06	-6.98012e-06	1.90231e-05	4.13719e-06	-4.3822e-06	3.96242e-06	-3.6169e-06	5.2957e-06	-1.10279e-05	-6.6861e-06	-1.27971e-06	-4.44336e-06	-1.78144e-07	-1.59754e-05	9.19991e-06	-3.66048e-06	-2.12924e-06	-1.02129e-06	-1.022e-06	1.34607e-09
-3.78538e-06	3.89878e-06	4.42271e-06	-7.84609e-07	1.12725e-05	-5.55177e-06	2.76903e-06	1.9071e-06	4.92595e-06	-3.50629e-06	2.21001e-06	-5.10291e-06	-6.98138e-06	1.91365e-05	4.17552e-06	-4.39405e-06	4.46747e-06	-3.61677e-06	5.31742e-06	-1.11074e-05	-5.30405e-06	-1.27997e-06	-4.44075e-06	-1.21106e-07	-1.59757e-05	9.33397e-06	-3.66078e-06	-1.70182e-06	-1.02467e-06	-1.02568e-06	1.33301e-09
-4.17105e-06	3.42022e-06	4.28353e-06	-8.60323e-07	1.1273e-05	-5.38429e-06	2.53923e-06	1.90378e-06	4.93557e-06	-3.50802e-06	2.47886e-06	-5.00525e-06	-6.98138e-06	1.9212e-05	4.15263e-06	-2.00449e-06	4.32903e-06	-3.61729e-06	5.38688e-06	-1.11449e-05	-5.29591e-06	-1.27926e-06	-4.44186e-06	-9.80564e-08	-1.59757e-05	9.31302e-06	-3.66064e-06	-2.15076e-06	-1.02774e-06	-1.01624e-06	1.31784e-09
-4.49347e-06	3.53721e-06	4.33816e-06	-9.04238e-07	5.30175e-06	-5.53994e-06	2.67815e-06	1.9047e-06	4.95049e-06	-3.52227e-06	1.99213e-06	1.16566e-06	-6.94534e-06	1.91477e-05	4.10288e-06	-3.07903e-06	-1.01627e-06	-3.63648e-06	5.36747e-06	-1.11719e-05	-5.8129e-06	-1.27995e-06	-4.44004e-06	-1.31547e-07	-1.16118e-05	9.2327e-06	-3.66067e-06	-2.15137e-06	-1.02714e-06	-1.01585e-06	1.0686e-09
-4.44443e-06	3.77727e-06	4.33735e-06	-3.9959e-07	6.43629e-06	-5.52661e-06	2.49917e-06	1.90673e-06	4.92943e-06	-3.51041e-06	2.3317e-06	-1.48145e-06	-7.01188e-06	1.91956e-05	4.12581e-06	-3.871e-06	2.09598e-06	-3.62132e-06	5.25226e-06	-1.11591e-05	-5.49006e-06	-1.27975e-06	-4.43969e-06	-1.2655e-07	-7.0162e-06	9.29892e-06	-3.66061e-06	-2.07647e-06	-1.02862e-06	-1.01563e-06	1.00536e-09
-4.41006e-06	3.59868e-06	4.33941e-06	-4.46814e-07	6.22457e-06	-5.54394e-06	2.5624e-06	1.90722e-06	4.94039e-06	-3.51499e-06	2.28616e-06	-1.25589e-06	-6.96185e-06	1.91809e-05	4.1373e-06	-3.91384e-06	1.35434e-06	-3.6255e-06	4.52078e-06	-1.11577e-05	-5.51413e-06	-1.27915e-06	-4.4396e-06	-1.24657e-07	-7.31301e-06	9.29001e-06	-3.66064e-06	-2.07683e-06	-1.02697e-06	-1.01579e-06	9.9475e-10
-4.30455e-06	3.73085e-06	3.88243e-06	-6.83658e-07	5.94616e-06	-5.54979e-06	2.61716e-06	1.90743e-06	4.94027e-06	-3.51321e-06	2.28126e-06	-1.22434e-06	-7.01709e-06	1.91942e-05	4.13005e-06	-3.89215e-06	-1.05832e-07	-3.62687e-06	4.33832e-06	-1.11443e-05	-5.5328e-06	-1.27954e-06	-4.43929e-06	-1.27822e-07	-6.9966e-06	9.29009e-06	-3.66083e-06	-1.81038e-06	-1.03257e-06	-1.02845e-06	9.80164e-10
-4.32031e-06	2.96392e-06	3.82347e-06	-5.31858e-07	6.1205e-06	-5.02291e-06	2.5867e-06	1.9098e-06	4.94023e-06	-3.51598e-06	-5.64329e-08	-8.59489e-07	-6.95903e-06	1.91857e-05	4.12097e-06	-3.28132e-06	9.2945e-08	-3.62875e-06	4.59265e-06	-1.11332e-05	-5.54507e-06	-1.27744e-06	-4.43149e-06	-1.23986e-07	-7.74248e-06	2.96814e-06	1.9741e-07	-2.0364e-06	-1.02625e-06	-7.80126e-07	8.82014e-10
-4.35662e-06	3.67362e-06	3.89352e-06	-5.74492e-07	5.91321e-06	-5.16401e-06	2.60063e-06	1.90909e-06	4.94217e-06	-3.5181e-06	1.31814e-06	-1.12053e-06	-6.98783e-06	1.92019e-05	4.12188e-06	-3.69727e-06	9.06586e-08	-3.62772e-06	4.73811e-06	-1.11156e-05	-5.53653e-06	-1.27551e-06	-4.43907e-06	-1.22284e-07	-3.25078e-06	4.22558e-06	-1.53551e-06	-2.27507e-06	-1.02653e-06	-7.72113e-07	8.56784e-10
-4.36229e-06	3.19668e-06	3.78195e-06	-5.65804e-07	5.92936e-06	-4.89788e-06	2.61917e-06	1.90894e-06	4.94055e-06	-3.51714e-06	1.13738e-06	-1.07059e-06	-6.95712e-06	1.91936e-05	4.11677e-06	-3.68646e-06	1.63536e-07	-3.63097e-06	4.68671e-06	-1.11172e-05	-5.56334e-06	-1.27526e-06	-4.43909e-06	-1.22032e-07	-3.37515e-06	3.63765e-06	-1.16308e-06	-2.10812e-06	-1.02554e-06	-7.45028e-07	8.43168e-10
-4.3612e-06	3.19626e-06	3.78486e-06	-5.62997e-07	5.94295e-06	-4.95206e-06	2.60366e-06	1.9089e-06	4.94046e-06	-3.51703e-06	6.80649e-07	-1.05092e-06	-6.95842e-06	1.91906e-05	4.11785e-06	-3.44209e-06	1.63163e-07	-3.63063e-06	4.67759e-06	-1.11211e-05	-5.56206e-06	-1.2759e-06	-4.43904e-06	-1.22265e-07	-3.90474e-06	3.331e-06	-1.15507e-06	-2.10335e-06	-1.02599e-06	-7.58571e-07	8.42773e-10
-4.34031e-06	3.3315e-06	4.02864e-06	-5.71212e-07	5.95061e-06	-5.00135e-06	2.59931e-06	1.90856e-06	4.94106e-06	-9.32567e-07	7.09594e-07	-1.05265e-06	-6.97069e-06	1.91973e-05	4.11771e-06	-3.47166e-06	1.35263e-07	-3.62959e-06	4.67626e-06	-1.11251e-05	-5.55853e-06	-1.08664e-06	-4.43639e-06	-1.22437e-07	-3.47628e-06	3.62421e-06	-9.80898e-07	-2.06239e-06	-1.02533e-06	-8.02875e-07	8.3308e-10
-4.35133e-06	3.23337e-06	3.84471e-06	-5.79124e-07	5.8728e-06	-4.9287e-06	2.6035e-06	1.90863e-06	4.94124e-06	-2.0833e-06	5.90428e-07	-1.0418e-06	-6.96716e-06	1.91985e-05	4.11949e-06	-3.5207e-06	9.60156e-08	-3.63058e-06	4.67313e-06	-1.11186e-05	-5.55836e-06	-1.27248e-06	-4.43762e-06	-1.22426e-07	-3.04493e-06	3.54458e-06	-1.06906e-06	-2.15117e-06	-1.02548e-06	-8.01856e-07	8.30563e-10
-4.34279e-06	3.20224e-06	3.85596e-06	-5.69344e-07	5.9202e-06	-4.94318e-06	2.60576e-06	1.90859e-06	4.94101e-06	-1.37052e-06	4.76113e-07	-1.0138e-06	-6.97013e-06	1.91963e-05	4.11713e-06	-3.48485e-06	1.07462e-07	-3.62026e-06	4.67079e-06	-1.11262e-05	-5.55813e-06	-1.26239e-06	-4.43689e-06	-1.26206e-07	-3.18441e-06	3.47204e-06	-9.80695e-07	-2.09014e-06	-1.0251e-06	-7.75576e-07	8.28038e-10
-4.347e-06	3.20109e-06	3.85261e-06	3.26371e-07	5.92468e-06	-4.92028e-06	2.60621e-06	1.44917e-06	4.94008e-06	-1.46904e-06	4.66999e-07	-8.18879e-07	-6.96649e-06	1.9192e-05	4.06925e-06	-3.38504e-06	1.50178e-07	-3.63122e-06	4.65306e-06	-1.11238e-05	-5.55674e-06	-1.26569e-06	-4.43728e-06	-1.01817e-07	-3.16832e-06	3.51272e-06	-1.10006e-06	-2.12619e-06	-1.14884e-06	-6.40379e-07	8.25246e-10
-4.34485e-06	3.21287e-06	3.85874e-06	6.22814e-08	5.91866e-06	-4.93837e-06	1.06042e-06	1.68938e-06	4.94078e-06	-1.47398e-06	2.98705e-07	-8.96858e-07	-6.97077e-06	1.91914e-05	4.09729e-06	-3.39826e-06	1.56678e-07	-3.62933e-06	4.6531e-06	-1.11241e-05	-5.55792e-06	-1.25924e-06	-4.43655e-06	-1.09695e-07	-3.18815e-06	3.50298e-06	-1.06064e-06	-2.11688e-06	-1.0415e-06	-2.34367e-07	8.20152e-10
-4.34872e-06	3.20297e-06	3.86219e-06	-1.56686e-08	5.92473e-06	-4.9181e-06	1.18006e-06	1.59965e-06	4.93832e-06	-1.2872e-06	3.71184e-07	-9.02329e-07	-6.96876e-06	1.91913e-05	4.08843e-06	-3.43258e-06	1.45364e-07	-3.63394e-06	4.6589e-06	-1.11229e-05	-5.55733e-06	-1.23795e-06	-4.43735e-06	-1.08518e-07	-3.21541e-06	3.49686e-06	-1.07138e-06	-2.11611e-06	-5.39803e-07	-4.1147e-07	8.19112e-10
-4.34572e-06	3.20613e-06	3.86043e-06	-6.18394e-08	5.92383e-06	-4.91988e-06	2.7341e-07	1.61306e-06	4.94016e-06	-1.28745e-06	4.28351e-07	-9.11668e-07	-6.96822e-06	1.91907e-05	4.09375e-06	-3.40625e-06	1.50546e-07	-3.63223e-06	4.65555e-06	-1.11239e-05	-5.55746e-06	-1.2288e-06	-4.43707e-06	-1.11602e-07	-3.17425e-06	3.491e-06	-1.06927e-06	-2.11958e-06	-1.07507e-06	-2.88693e-07	8.18186e-10
-4.3455e-06	3.20733e-06	3.86956e-06	-2.10766e-07	5.92613e-06	-4.92167e-06	3.83256e-07	1.64005e-06	4.93968e-06	-1.35109e-06	4.05488e-07	-9.46998e-07	-6.96819e-06	1.91864e-05	4.08767e-06	-3.3974e-06	1.50964e-07	-1.56767e-06	4.65724e-06	-1.1124e-05	-5.55759e-06	-1.23949e-06	-4.43694e-06	-1.12267e-07	-3.17578e-06	3.48762e-06	-1.10034e-06	-2.12037e-06	-1.00173e-06	-3.53299e-07	8.07698e-10
-4.34602e-06	3.20415e-06	3.86962e-06	2.42655e-08	5.92442e-06	-4.92084e-06	5.61668e-07	1.57638e-06	4.94017e-06	-1.35709e-06	4.0813e-07	-9.38938e-07	-6.96909e-06	1.91892e-05	4.092e-06	-3.39948e-06	1.5036e-07	-1.50837e-06	4.65691e-06	-1.1124e-05	-5.56255e-06	-1.23831e-06	-4.43703e-06	-1.08764e-07	-3.18392e-06	3.48372e-06	-1.07442e-06	-2.11905e-06	-9.2617e-07	-2.26986e-07	8.07364e-10
-4.34601e-06	3.20927e-06	2.15038e-06	-5.78108e-08	5.92457e-06	-4.92514e-06	4.96548e-07	1.63356e-06	4.9397e-06	-1.41784e-06	4.04402e-07	-9.6792e-07	-6.96815e-06	1.91914e-05	4.09292e-06	-3.39366e-06	1.21802e-07	-1.93685e-06	4.65847e-06	-1.11166e-05	-5.56037e-06	-1.24189e-06	-4.43689e-06	-1.07858e-07	-3.18027e-06	3.48809e-06	-1.08502e-06	-2.12104e-06	-9.35959e-07	-3.03556e-07	7.98863e-10
-4.35259e-06	3.23068e-06	9.51628e-07	1.20637e-08	5.93438e-06	-4.93198e-06	4.39737e-07	1.56482e-06	4.93869e-06	-1.38729e-06	3.91002e-07	-1.10914e-06	-6.9691e-06	1.91891e-05	4.09677e-06	-2.78911e-06	1.25116e-07	-1.70092e-06	4.67521e-06	-1.11095e-05	-5.53768e-06	-1.24348e-06	-4.4483e-06	-1.10295e-07	-3.18341e-06	3.32154e-06	-1.09175e-06	-1.29182e-06	-7.65548e-07	-2.93568e-07	7.86422e-10
-4.34586e-06	3.2152e-06	2.14361e-06	-1.57872e-07	5.93119e-06	-4.91744e-06	1.05846e-06	1.59315e-06	4.20178e-06	-8.56841e-07	9.14311e-07	-6.31355e-07	-4.11632e-06	1.91894e-05	4.0926e-06	-3.45811e-06	1.27099e-07	-1.71306e-06	4.66429e-06	-1.11287e-05	-5.56001e-06	-1.34235e-06	-4.43721e-06	-4.79676e-07	-3.1861e-06	3.49195e-06	-1.06956e-06	-2.04165e-06	1.86143e-07	-3.22295e-07	7.59355e-10
-4.34584e-06	3.24341e-06	1.32414e-06	-1.03383e-07	5.92975e-06	-4.92725e-06	9.30665e-07	1.59062e-06	4.33682e-06	-1.05581e-06	4.57986e-07	-8.81304e-07	-4.33402e-06	1.91893e-05	4.09262e-06	-3.30942e-06	1.21286e-07	-1.74715e-06	4.66074e-06	-1.11163e-05	-5.5621e-06	-1.28496e-06	-4.44157e-06	-1.44119e-07	-3.18504e-06	3.23834e-06	-1.08488e-06	-2.0254e-06	-3.55504e-08	-3.01914e-07	7.56331e-10
-4.34706e-06	3.22197e-06	8.79641e-07	-7.76283e-08	5.9465e-06	-4.90904e-06	6.52245e-07	1.58576e-06	4.34501e-06	-1.27334e-06	5.92058e-07	-6.73034e-07	-4.71652e-06	1.91892e-05	4.0949e-06	-3.24871e-06	1.2743e-07	-1.69739e-06	4.66624e-06	-1.11128e-05	-5.55851e-06	-1.26781e-06	-2.80389e-06	-2.77409e-07	-3.185e-06	3.40002e-06	-1.08454e-06	-1.8493e-06	-1.4214e-07	-3.45908e-07	7.46603e-10
-4.34651e-06	3.2173e-06	1.28073e-06	-9.99681e-08	8.17835e-07	-4.92971e-06	6.4309e-07	1.58524e-06	4.60629e-06	-1.17838e-06	6.13643e-07	-8.29179e-07	-4.51024e-06	1.91892e-05	4.09168e-06	-3.25889e-06	1.17726e-07	-1.71834e-06	4.67988e-06	-1.11182e-05	-5.55777e-06	-1.27021e-06	-2.74701e-06	-2.2692e-07	-3.19029e-06	2.88706e-06	-1.07948e-06	-1.55405e-06	-5.20348e-07	-3.30005e-07	7.09447e-10
-4.347e-06	3.21859e-06	1.04323e-06	-4.39027e-08	1.37508e-06	-4.91954e-06	6.54366e-07	1.58497e-06	4.44406e-06	-1.25496e-06	6.20601e-07	-7.85458e-07	-4.43024e-06	1.91892e-05	4.09077e-06	-3.27889e-06	1.32254e-07	-1.73327e-06	4.67956e-06	-1.11192e-05	-5.55682e-06	-1.26913e-06	-2.79909e-06	-2.51347e-07	-3.18885e-06	2.17656e-06	-1.08255e-06	-1.46738e-06	-3.65958e-07	-3.3111e-07	7.04462e-10
-4.3467e-06	3.21751e-06	1.06026e-06	-9.44909e-08	9.12774e-07	-4.91802e-06	6.31096e-07	1.58466e-06	4.54028e-06	-1.21467e-06	6.05055e-07	-8.76276e-07	-4.50821e-06	1.91899e-05	4.09207e-06	-3.05854e-06	1.27436e-07	-1.72649e-06	4.67829e-06	-1.11177e-05	-5.55852e-06	-1.27928e-06	-2.53771e-06	-2.50867e-07	-3.1901e-06	2.30318e-06	-1.07993e-06	-1.65592e-06	-4.07382e-07	-3.4776e-07	7.03409e-10
-4.34664e-06	3.21923e-06	1.16462e-06	-9.16834e-08	1.10295e-06	-4.92014e-06	6.23447e-07	1.58617e-06	4.52686e-06	-1.20854e-06	5.88439e-07	-8.58096e-07	-4.44654e-06	1.91892e-05	4.09241e-06	-3.13312e-06	1.29169e-07	-1.73026e-06	4.68283e-06	-1.11176e-05	-5.55856e-06	-1.27245e-06	-2.59576e-06	-2.4763e-07	-3.18973e-06	2.07734e-06	-1.07777e-06	-1.54017e-06	-4.28736e-07	-3.35532e-07	7.02722e-10
-4.34673e-06	3.21879e-06	1.14928e-06	-6.00065e-08	9.78778e-07	-4.91987e-06	6.26184e-07	1.58652e-06	4.49044e-06	-1.2129e-06	6.03856e-07	-8.43639e-07	-4.45994e-06	1.91893e-05	4.09236e-06	-3.08061e-06	1.4688e-07	-1.7306e-06	4.68278e-06	-1.11173e-05	-5.5582e-06	-1.27383e-06	-2.53404e-06	-2.58164e-07	-3.18887e-06	2.15223e-06	-1.07885e-06	-1.48031e-06	-3.95986e-07	-3.32305e-07	7.01688e-10
-4.34674e-06	3.21992e-06	1.18866e-06	-6.05444e-08	1.15134e-06	-4.92215e-06	6.52499e-07	1.58546e-06	4.49743e-06	-1.22283e-06	3.82227e-08	-8.3446e-07	-4.44939e-06	1.91893e-05	4.0673e-06	-3.09462e-06	1.41083e-07	-1.72913e-06	4.62097e-06	-9.02302e-07	-5.55835e-06	-1.27575e-06	-2.60837e-06	-2.38196e-07	-3.1842e-06	2.23821e-06	-1.16991e-06	-1.72223e-06	-4.18359e-07	-3.33872e-07	5.80069e-10
-4.29802e-06	3.22639e-06	1.14727e-06	-7.57002e-08	1.00642e-06	-4.62062e-06	6.49891e-07	1.58975e-06	4.4915e-06	-1.18754e-06	4.35991e-07	-8.40227e-07	-4.43533e-06	1.91894e-05	4.09144e-06	-3.11079e-06	1.32092e-07	-1.72732e-06	4.67525e-06	-2.47453e-06	-5.5565e-06	-1.22844e-06	-2.63423e-06	-2.51575e-07	-3.18695e-06	2.15894e-06	-1.09039e-06	-5.37557e-07	-4.06795e-07	-3.32539e-07	5.79257e-10
-4.28578e-06	3.21918e-06	1.17069e-06	-6.3725e-08	1.07669e-06	-2.59395e-06	6.48941e-07	1.59876e-06	4.49504e-06	-1.22298e-06	3.18193e-07	-8.41224e-07	-4.44245e-06	1.91894e-05	4.08977e-06	-3.10929e-06	1.36568e-07	-1.7223e-06	4.66315e-06	-2.39292e-06	-5.55816e-06	-1.25406e-06	-2.57303e-06	-2.5238e-07	-3.18694e-06	2.22177e-06	-1.10409e-06	-1.48184e-06	-4.12548e-07	-3.33373e-07	5.66238e-10
-4.32029e-06	3.22017e-06	1.2217e-06	-6.42689e-08	1.12207e-06	-3.26364e-06	6.45639e-07	1.63124e-06	4.48634e-06	-1.23369e-06	1.34229e-07	-8.43135e-07	-4.44175e-06	1.91894e-05	4.11654e-06	-3.09947e-06	1.35167e-07	-1.7231e-06	3.89242e-06	-2.28529e-06	-5.55618e-06	-1.24745e-06	-2.59333e-06	-2.44971e-07	-3.1691e-06	2.21253e-06	-1.09295e-06	-1.38946e-06	-3.61593e-07	-3.30273e-07	5.63287e-10
-3.02165e-06	3.21923e-06	1.19901e-06	-6.76949e-08	1.04802e-06	-3.14958e-06	6.4551e-07	1.64115e-06	4.49251e-06	-1.22899e-06	1.49877e-07	-8.41287e-07	-4.38708e-06	1.91887e-05	4.10886e-06	-3.10632e-06	1.33863e-07	-1.72204e-06	3.97324e-06	-2.15017e-06	-5.5554e-06	-1.25129e-06	-2.57899e-06	-2.52731e-07	-3.17476e-06	2.19201e-06	-1.10386e-06	-1.11839e-06	-4.0316e-07	-3.30518e-07	5.51632e-10
-2.82952e-06	3.21821e-06	1.20647e-06	-6.96885e-07	1.05623e-06	-3.02123e-06	2.45202e-06	1.65491e-06	4.49159e-06	-1.22831e-06	2.5048e-07	-7.13755e-07	-4.4219e-06	1.81986e-05	2.97823e-06	-3.10725e-06	1.28525e-07	-1.71186e-06	4.18356e-06	-2.26058e-06	-5.55374e-06	-1.25973e-06	-2.56015e-06	-2.52018e-07	-3.16582e-06	2.18865e-06	-1.09659e-06	-1.39724e-06	-4.05429e-07	-3.35153e-07	5.13674e-10
-2.85541e-06	3.1192e-06	1.2031e-06	-5.75644e-07	1.03862e-06	-1.38597e-06	2.09366e-06	1.93098e-06	4.48719e-06	-1.22603e-06	3.10416e-07	-9.21206e-07	-4.4414e-06	5.02857e-06	2.69402e-06	-3.10749e-06	1.3103e-07	-1.44656e-06	4.26778e-06	-2.31954e-06	-5.56159e-06	-1.24443e-06	-2.57938e-06	-2.54087e-07	-3.15109e-06	2.18908e-06	-1.09346e-06	-1.43639e-06	-3.87536e-07	-4.61813e-07	1.98528e-10
-3.06243e-06	2.82563e-06	1.22669e-06	-6.33965e-07	1.05421e-06	-8.79095e-07	1.78817e-06	1.72564e-06	4.48496e-06	-1.2272e-06	3.01843e-07	-2.77727e-06	-4.42157e-06	3.2946e-06	2.39794e-06	-3.10479e-06	1.29003e-07	-1.55959e-06	4.16513e-06	-2.29158e-06	-5.56905e-06	-1.25715e-06	-2.26589e-06	-2.93398e-07	-3.15287e-06	2.20398e-06	-1.09519e-06	-1.68485e-06	-3.92174e-07	-4.49462e-07	1.84604e-10
-3.06243e-06	2.82563e-06	1.22669e-06	-6.33965e-07	1.05421e-06	-8.79095e-07	1.78817e-06	1.72564e-06	4.48496e-06	-1.2272e-06	3.01843e-07	-2.77727e-06	-4.42157e-06	3.2946e-06	2.39794e-06	-3.10479e-06	1.29003e-07	-1.55959e-06	4.16513e-06	-2.29158e-06	-5.56905e-06	-1.25715e-06	-2.26589e-06	-2.93398e-07	-3.15287e-06	2.20398e-06	-1.09519e-06	-1.68485e-06	-3.92174e-07	-4.49462e-07	1.84604e-10
-3.05123e-06	2.94031e-06	1.22613e-06	-5.64065e-07	1.05379e-06	-1.50981e-06	1.65537e-06	1.70473e-06	4.49142e-06	-1.227e-06	3.12987e-07	-1.11406e-06	-4.33949e-06	4.10472e-06	2.45723e-06	-3.10562e-06	1.28976e-07	-1.5941e-06	3.23723e-06	-2.2528e-06	-5.55711e-06	-1.25438e-06	-2.24534e-06	-2.64063e-07	-3.15481e-06	2.19398e-06	-1.09008e-06	-1.67891e-06	-3.93457e-07	-4.23048e-07	1.7798e-10
-2.90706e-06	2.94752e-06	1.22606e-06	-7.9377e-07	1.053e-06	-1.37456e-06	1.69018e-06	1.78042e-06	4.48965e-06	-1.22692e-06	2.92185e-07	-1.14284e-06	-4.37626e-06	3.24061e-06	2.53307e-06	-3.1066e-06	9.07105e-08	-1.53254e-06	3.4126e-06	-2.33349e-06	-5.55811e-06	-1.25448e-06	-2.37285e-06	-2.72809e-07	-3.15418e-06	2.194e-06	-1.09064e-06	-1.68084e-06	-3.92916e-07	-4.28602e-07	1.73806e-10
-2.89458e-06	2.85719e-06	1.22621e-06	-5.47184e-07	1.05359e-06	-1.3365e-06	1.65657e-06	1.75523e-06	4.48687e-06	-1.22701e-06	2.96469e-07	-1.21895e-06	-4.39486e-06	3.2914e-06	2.51431e-06	-3.1061e-06	1.05095e-07	-1.5429e-06	3.43283e-06	-2.3373e-06	-5.56146e-06	-1.25588e-06	-2.17643e-06	-2.73564e-07	-3.15381e-06	2.19429e-06	-1.09156e-06	-1.67229e-06	-3.93234e-07	-4.33926e-07	1.72446e-10
-2.91274e-06	2.94866e-06	1.21856e-06	-6.12536e-07	1.0529e-06	-1.15051e-06	1.61427e-06	1.78058e-06	4.48875e-06	-1.22699e-06	3.08207e-07	-5.98969e-07	-4.37406e-06	3.35204e-06	2.52877e-06	-3.10611e-06	6.82914e-08	-1.5537e-06	3.34834e-06	-2.30454e-06	-5.55937e-06	-1.25491e-06	-2.2184e-06	-2.64943e-07	-3.15345e-06	2.19642e-06	-1.09259e-06	-1.63032e-06	-3.91346e-07	-4.31757e-07	1.7114e-10
-2.91973e-06	2.9249e-06	1.22172e-06	-6.23144e-07	1.0528e-06	-1.19402e-06	1.60173e-06	1.76922e-06	4.48838e-06	-1.23013e-06	3.08407e-07	-8.93946e-07	-4.36616e-06	3.38119e-06	2.51986e-06	-3.10601e-06	1.56681e-08	-1.55991e-06	3.37874e-06	-2.29383e-06	-5.56009e-06	-1.2547e-06	-2.23226e-06	-2.67455e-07	-2.66802e-06	2.19616e-06	-1.09226e-06	-1.64634e-06	-3.91147e-07	-4.29357e-07	1.69073e-10
-2.92249e-06	2.93365e-06	1.22054e-06	-6.22517e-07	1.05319e-06	-1.26465e-06	1.62195e-06	1.75896e-06	4.48206e-06	-1.2276e-06	3.09372e-07	-7.4068e-07	-4.3566e-06	3.38803e-06	2.51596e-06	-3.10727e-06	3.715e-08	-1.55265e-06	3.3436e-06	-2.30625e-06	-5.56026e-06	-1.255e-06	-2.21903e-06	-2.57569e-07	-4.20627e-07	2.19603e-06	-1.09231e-06	-1.64906e-06	-3.92433e-07	-4.09221e-07	1.61768e-10
-2.53321e-06	2.96668e-06	1.22524e-06	-6.11491e-07	1.05307e-06	-1.26178e-06	1.38503e-06	1.7814e-06	4.48758e-06	-6.22691e-07	3.07289e-07	-8.35032e-07	-4.35985e-06	3.37194e-06	2.51764e-06	-2.95834e-06	-1.94106e-07	-1.55185e-06	3.35771e-06	-2.31542e-06	-5.5603e-06	-1.25482e-06	-2.23961e-06	-2.71712e-07	-6.14274e-07	1.72711e-06	-1.09186e-06	-1.64471e-06	-3.92854e-07	-4.18713e-07	1.55922e-10
-2.53653e-06	2.95734e-06	1.17463e-06	-2.86604e-07	1.05303e-06	-1.2438e-06	1.47872e-06	1.78086e-06	4.48788e-06	-7.05922e-07	3.07287e-07	-8.28903e-07	-4.35984e-06	3.37544e-06	2.51794e-06	-2.96006e-06	-1.69848e-07	-1.54595e-06	3.36211e-06	-2.3152e-06	-5.56016e-06	-1.25482e-06	-2.16434e-06	-2.69138e-07	-6.22301e-07	1.75977e-06	-1.09217e-06	-1.64651e-06	-3.92626e-07	-3.90381e-07	1.55604e-10
-2.52431e-06	2.96745e-06	8.52994e-07	-5.54717e-07	1.0531e-06	-1.25547e-06	1.42003e-06	1.77917e-06	4.48626e-06	-7.76438e-07	3.07071e-07	-7.94585e-07	-4.35768e-06	3.37673e-06	2.5178e-06	-2.97594e-06	-1.29423e-07	-1.54686e-06	3.36982e-06	-2.31073e-06	-5.56027e-06	-1.2548e-06	-2.17924e-06	-2.67403e-07	-5.11589e-07	1.74479e-06	-1.0919e-06	-1.64639e-06	-3.92592e-07	-3.91578e-07	1.55055e-10
-2.59293e-06	2.84055e-06	9.2606e-07	-2.82462e-07	1.05304e-06	-1.26651e-06	1.47977e-06	1.77498e-06	4.35967e-06	-7.76993e-07	3.07232e-07	-8.32612e-07	-4.35944e-06	3.37527e-06	2.51776e-06	-2.94373e-06	6.1327e-08	-1.52533e-06	3.36466e-06	-2.31398e-06	-5.56011e-06	-1.25474e-06	-2.06458e-06	-2.69504e-07	-4.11633e-07	1.76999e-06	-1.09225e-06	-1.64661e-06	-3.92385e-07	-3.06361e-07	1.52867e-10
-2.59293e-06	2.84055e-06	9.2606e-07	-2.82462e-07	1.05304e-06	-1.26651e-06	1.47977e-06	1.77498e-06	4.35967e-06	-7.76993e-07	3.07232e-07	-8.32612e-07	-4.35944e-06	3.37527e-06	2.51776e-06	-2.94373e-06	6.1327e-08	-1.52533e-06	3.36466e-06	-2.31398e-06	-5.56011e-06	-1.25474e-06	-2.06458e-06	-2.69504e-07	-4.11633e-07	1.76999e-06	-1.09225e-06	-1.64661e-06	-3.92385e-07	-3.06361e-07	1.52867e-10
-2.59494e-06	2.86056e-06	9.23664e-07	-2.84986e-07	1.05304e-06	-1.26411e-06	1.43952e-06	1.77548e-06	4.3566e-06	-7.45738e-07	3.07205e-07	-8.30814e-07	-4.35943e-06	3.37527e-06	2.51764e-06	-2.94437e-06	-3.16334e-08	-1.52664e-06	3.36458e-06	-2.31117e-06	-5.5601e-06	-1.25473e-06	-2.07924e-06	-2.69458e-07	-4.10425e-07	1.76789e-06	-1.09196e-06	-1.64661e-06	-3.92424e-07	-3.30875e-07	1.52847e-10
-2.5761e-06	2.85284e-06	9.32293e-07	-3.26828e-07	1.05316e-06	-1.27564e-06	1.45153e-06	1.77661e-06	4.35789e-06	-7.65061e-07	3.07438e-07	-7.46977e-07	-4.3601e-06	3.37535e-06	2.51758e-06	-2.94632e-06	-1.04043e-08	-1.53538e-06	8.12364e-07	-2.31169e-06	-5.56011e-06	-1.25472e-06	-2.08589e-06	-2.68951e-07	-4.38918e-07	1.76471e-06	-1.09222e-06	-1.64617e-06	-3.92583e-07	-3.27426e-07	1.42147e-10
-2.55151e-06	2.84793e-06	9.30215e-07	-3.57293e-07	1.05174e-06	-1.26561e-06	1.46802e-06	1.77607e-06	4.31986e-06	-1.00674e-06	3.06256e-07	-7.63248e-07	-4.36062e-06	1.88216e-06	2.51779e-06	-2.94898e-06	2.17976e-08	-1.52868e-06	1.85313e-06	-2.31472e-06	-5.56012e-06	-1.25398e-06	-2.08703e-06	-2.1612e-07	-4.28725e-07	1.76514e-06	-1.09573e-06	-1.6465e-06	-3.93034e-07	-3.45734e-07	1.3708e-10
-2.56358e-06	2.85865e-06	9.22071e-07	-3.29804e-07	1.05244e-06	-1.27046e-06	1.4483e-06	1.77608e-06	4.31434e-06	-8.08616e-07	3.05952e-07	-8.00377e-07	-4.36046e-06	1.93944e-06	2.51775e-06	-2.94913e-06	-7.68366e-09	-1.53327e-06	1.03434e-06	-2.31206e-06	-5.56007e-06	-1.25448e-06	-1.1713e-06	-2.59408e-07	-4.26277e-07	1.76432e-06	-1.10898e-06	-1.64643e-06	-3.92744e-07	-3.37718e-07	1.31687e-10
-2.55769e-06	2.85475e-06	9.36668e-07	-3.25612e-07	1.05265e-06	-1.27203e-06	1.44679e-06	1.77643e-06	4.28777e-06	-7.64231e-07	3.07311e-07	-8.08016e-07	-4.35972e-06	1.43315e-06	2.51784e-06	-2.94998e-06	1.35287e-08	-1.53152e-06	9.27145e-07	-2.31395e-06	-5.56019e-06	-1.25441e-06	-6.08784e-07	-2.64395e-07	-4.35385e-07	1.76282e-06	-1.09531e-06	-1.64647e-06	-3.92575e-07	-3.43178e-07	1.28438e-10
-2.5595e-06	2.70683e-06	9.19398e-07	-3.2671e-07	1.0529e-06	-1.26876e-06	1.16264e-06	1.77649e-06	4.28862e-06	-7.88754e-07	3.07154e-07	-8.03982e-07	-4.35989e-06	1.5769e-06	2.51788e-06	-2.94979e-06	1.15396e-08	-1.52922e-06	5.99799e-07	-2.31392e-06	-5.56499e-06	-1.25451e-06	-1.03438e-06	-2.55139e-07	-4.34637e-07	1.76215e-06	-1.09493e-06	-1.5864e-06	-3.92267e-07	-3.43389e-07	1.27359e-10
-2.56152e-06	2.72647e-06	9.26292e-07	-3.27028e-07	1.05286e-06	-1.26966e-06	1.1339e-06	1.77066e-06	4.29549e-06	-7.94285e-07	3.07125e-07	-8.02214e-07	-4.35973e-06	1.59813e-06	2.51973e-06	-2.94988e-06	7.86136e-09	-1.45862e-06	5.22404e-07	-2.3133e-06	-5.56398e-06	-1.25258e-06	-6.69969e-07	-2.59698e-07	-4.36795e-07	1.76235e-06	-1.09624e-06	-1.55336e-06	-3.92107e-07	-3.43878e-07	1.26512e-10
-2.56264e-06	2.76027e-06	9.16446e-07	-3.28521e-07	1.05276e-06	-1.26957e-06	1.16843e-06	1.1596e-06	3.76629e-06	-7.99697e-07	3.07027e-07	-8.38074e-07	-4.36213e-06	1.45275e-06	2.51919e-06	-2.95e-06	9.88107e-09	-1.49868e-06	7.98469e-07	-2.31338e-06	-5.56306e-06	-1.23531e-06	-8.23516e-07	-2.5485e-07	-4.38496e-07	1.76177e-06	-1.09559e-06	-1.57949e-06	-3.91827e-07	-4.05369e-07	1.21134e-10
-2.55245e-06	2.74869e-06	9.18761e-07	-3.28614e-07	1.05277e-06	-1.26908e-06	1.19974e-06	7.54529e-07	3.67953e-06	-8.10842e-07	2.9429e-07	-9.43693e-07	-4.36202e-06	1.55235e-06	2.5193e-06	-2.95028e-06	8.51817e-09	-1.51429e-06	7.75704e-07	-2.31352e-06	-5.56341e-06	-1.25413e-06	-7.12796e-07	-2.57159e-07	-4.38034e-07	1.7624e-06	-1.09623e-06	-1.57369e-06	-3.92087e-07	-3.69073e-07	1.20024e-10
-2.55809e-06	2.80717e-06	9.30049e-07	-3.2878e-07	3.57921e-07	-1.26915e-06	1.17314e-06	8.81599e-07	3.69116e-06	-7.97266e-07	3.05403e-07	-8.26807e-07	-4.36069e-06	1.51937e-06	2.51955e-06	-2.95009e-06	-7.22084e-08	-1.49993e-06	7.65912e-07	-2.28406e-06	-5.56616e-06	-1.25317e-06	-7.59238e-07	-2.5765e-07	-4.38689e-07	1.76244e-06	-1.09911e-06	-1.57902e-06	-3.92064e-07	-3.63265e-07	1.19242e-10
-2.55668e-06	2.7739e-06	9.32634e-07	-3.30524e-07	1.05285e-06	-1.26753e-06	1.19182e-06	7.42919e-07	3.70341e-06	-7.95935e-07	2.96981e-07	-8.15221e-07	-4.36067e-06	1.47164e-06	2.51964e-06	-2.95009e-06	7.26513e-09	-1.49324e-06	7.39895e-07	-2.3134e-06	-5.56288e-06	-1.24867e-06	-7.04575e-07	-2.57027e-07	-4.43867e-07	1.4741e-06	-1.09787e-06	-1.58462e-06	-3.92085e-07	-3.61914e-07	1.18799e-10
-2.55622e-06	2.77075e-06	9.28632e-07	-3.29995e-07	6.26683e-07	-1.26776e-06	1.17844e-06	7.73793e-07	3.69745e-06	-7.96231e-07	3.00898e-07	-8.31342e-07	-4.36183e-06	1.49712e-06	2.51934e-06	-2.9501e-06	3.46337e-09	-1.49054e-06	7.63352e-07	-2.30562e-06	-5.56348e-06	-1.25092e-06	-6.85611e-07	-2.57451e-07	-4.42452e-07	1.52865e-06	-1.09851e-06	-1.57983e-06	-3.92076e-07	-3.71938e-07	1.18275e-10
-2.52907e-06	2.75933e-06	9.2783e-07	-3.2696e-07	7.62738e-07	-1.2679e-06	1.18173e-06	8.35669e-07	3.7078e-06	-7.95053e-07	3.00355e-07	-3.26417e-07	-4.35533e-06	1.41984e-06	2.52202e-06	-2.95015e-06	-2.90691e-08	-1.48711e-06	7.64866e-07	-1.89835e-06	-5.56387e-06	-1.11679e-06	-6.68947e-07	-2.57165e-07	-4.39815e-07	1.70798e-06	-1.04869e-06	-1.59688e-06	-1.84265e-07	-4.02764e-07	1.15963e-10
-2.54972e-06	2.761e-06	9.27954e-07	-3.28016e-07	6.94072e-07	-1.26797e-06	1.17981e-06	8.47424e-07	3.47101e-06	-7.95873e-07	3.00346e-07	-6.01017e-07	-4.35635e-06	1.4395e-06	2.51982e-06	-2.95206e-06	-2.41394e-08	-1.48899e-06	7.626e-07	-2.04129e-06	-5.5638e-06	-3.01065e-07	-6.93201e-07	-2.57378e-07	-4.39874e-07	1.61792e-06	-1.08656e-06	-1.59698e-06	-3.32156e-07	-3.93313e-07	1.13906e-10
-2.53914e-06	2.77666e-06	9.27183e-07	-3.27834e-07	7.40143e-07	-1.26814e-06	1.17992e-06	8.37684e-07	3.53553e-06	-5.77668e-07	3.00909e-07	-4.84053e-07	-4.35897e-06	1.46544e-06	2.52057e-06	-2.42774e-06	-5.57242e-08	-1.48771e-06	7.65376e-07	-2.00635e-06	-5.56391e-06	-7.10865e-07	-6.72791e-07	-3.09116e-07	-4.40677e-07	1.59709e-06	-1.07149e-06	-1.61475e-06	-2.31347e-07	-3.90982e-07	1.11473e-10
-2.53668e-06	2.76649e-06	9.20092e-07	-3.28659e-07	7.01046e-07	-1.26895e-06	1.17675e-06	8.5494e-07	3.47036e-06	-9.7427e-08	3.84397e-07	-6.54414e-07	-4.36468e-06	1.45275e-06	2.51862e-06	-1.70253e-06	-2.03639e-07	-1.48546e-06	7.64455e-07	-2.12946e-06	-5.55821e-06	-5.83193e-07	-6.79837e-07	-5.64709e-07	-4.42218e-07	1.60146e-06	-1.08356e-06	-1.59616e-06	-2.96443e-07	-3.58319e-07	1.08372e-10
-2.54068e-06	2.24728e-06	9.17803e-07	-3.26423e-07	7.3055e-07	-1.2681e-06	1.17807e-06	8.4155e-07	3.52144e-06	-4.97954e-07	3.20385e-07	-4.81594e-07	-4.37256e-06	1.4594e-06	2.51982e-06	-1.78804e-06	-1.39995e-07	-1.48193e-06	6.68613e-07	-2.01199e-06	-5.58834e-06	-7.19152e-07	-6.77017e-07	-4.70073e-07	2.11845e-07	1.40336e-06	-1.07233e-06	-1.59672e-06	-2.45962e-07	-3.35004e-07	1.05494e-10
-2.5434e-06	1.44305e-06	9.15633e-07	-3.21805e-07	7.03012e-07	-1.26822e-06	1.17812e-06	8.63592e-07	3.50548e-06	-5.34778e-07	3.33557e-07	-5.86763e-07	-4.34328e-06	1.46175e-06	2.51697e-06	-1.90361e-06	-8.37054e-08	-1.48362e-06	7.0897e-07	-2.01017e-06	-5.5798e-06	-6.75563e-07	-6.70472e-07	-4.24365e-07	-2.77334e-07	1.06377e-06	-1.08173e-06	-1.60534e-06	-2.9666e-07	-3.62814e-07	1.01866e-10
-2.5462e-06	2.00402e-06	9.09524e-07	-3.24752e-07	7.15111e-07	-1.19906e-06	1.15448e-06	8.51915e-07	1.01141e-06	-3.18121e-07	3.20781e-07	-5.77037e-07	-4.35531e-06	1.47556e-06	2.51852e-06	-1.86186e-06	-1.1369e-07	-1.48505e-06	7.49431e-07	-2.01406e-06	-5.58063e-06	-6.18304e-07	-6.69189e-07	-4.46258e-07	4.36521e-08	1.32207e-06	-9.95555e-08	-1.60175e-06	-2.96129e-07	-3.44577e-07	9.14959e-11
-2.55814e-06	1.67056e-06	9.15933e-07	-3.26768e-07	6.92232e-07	-1.01502e-06	1.13603e-06	8.67419e-07	4.73271e-07	-4.36268e-07	3.15655e-07	-5.74924e-07	-4.35909e-06	1.46729e-06	2.51539e-06	-1.89465e-06	-6.96211e-08	-1.48384e-06	7.34748e-07	-1.99591e-06	-5.56234e-06	-6.55509e-07	-6.67869e-07	-4.41651e-07	-2.69612e-07	1.32162e-06	-6.59554e-09	-1.60113e-06	-2.83679e-07	-3.51539e-07	8.90766e-11
-2.55195e-06	1.71109e-06	9.17132e-07	-3.24811e-07	7.06815e-07	-8.02996e-07	1.1007e-06	8.62101e-07	6.86152e-07	-3.46278e-07	3.23305e-07	-5.71617e-07	-4.35845e-06	1.46676e-06	2.51763e-06	-1.84313e-06	-8.46796e-08	-1.48578e-06	7.38893e-07	-2.00931e-06	-5.5651e-06	-6.58097e-07	-6.66557e-07	-4.34151e-07	-1.68463e-07	1.28456e-06	-2.66356e-07	-1.60112e-06	-2.97206e-07	-3.56994e-07	8.87542e-11
-2.56597e-06	1.63146e-06	9.11561e-07	-3.25263e-07	6.98621e-07	-9.36545e-07	1.10708e-06	8.62006e-07	7.742e-07	-3.8092e-07	3.17977e-07	-5.66667e-07	-4.34475e-06	1.46774e-06	2.51696e-06	-1.83586e-06	-7.89072e-08	-1.48575e-06	7.38912e-07	-2.00245e-06	-5.5694e-06	-6.42146e-07	-6.64625e-07	-4.39321e-07	-2.37187e-07	1.11839e-06	-6.96008e-08	-1.6009e-06	-2.95339e-07	-3.64125e-07	8.83491e-11
-2.5584e-06	1.62907e-06	9.15307e-07	-3.25571e-07	6.96516e-07	-8.78966e-07	1.1162e-06	8.64021e-07	5.6377e-07	-4.08291e-07	3.1859e-07	-5.71888e-07	-4.35066e-06	1.46748e-06	2.51668e-06	-1.84532e-06	-7.98889e-08	-1.48517e-06	7.42796e-07	-2.00183e-06	-5.56545e-06	-6.41046e-07	-6.66786e-07	-4.40015e-07	-2.34967e-07	1.15772e-06	-9.63942e-08	-1.60098e-06	-2.98285e-07	-3.56378e-07	8.81054e-11
-2.55828e-06	1.61119e-06	9.13414e-07	-3.25784e-07	6.99266e-07	-8.87876e-07	1.10923e-06	8.61796e-07	6.25788e-07	-3.94129e-07	3.20845e-07	-5.69139e-07	-4.3522e-06	1.46819e-06	2.51668e-06	-1.84881e-06	-8.07023e-08	-1.48524e-06	7.50967e-07	-2.00172e-06	-5.55502e-06	-6.41757e-07	-6.65447e-07	-4.40923e-07	-2.27082e-07	1.13173e-06	-1.14733e-07	-1.60111e-06	-3.03094e-07	-3.59775e-07	8.79754e-11
-2.55706e-06	1.61909e-06	9.14231e-07	-3.25925e-07	6.98607e-07	-8.79227e-07	1.10943e-06	8.52773e-07	5.88421e-07	-3.94845e-07	3.20084e-07	-5.67009e-07	-4.35258e-06	1.46825e-06	2.51721e-06	-1.84607e-06	-8.38425e-08	-1.48525e-06	7.42732e-07	-2.00157e-06	-5.51033e-06	-6.38261e-07	-6.65496e-07	-4.41235e-07	-2.01991e-07	1.1589e-06	-9.15571e-08	-1.60111e-06	-3.00643e-07	-3.59751e-07	8.74475e-11
-2.55665e-06	1.53806e-06	9.18067e-07	-3.26734e-07	6.9869e-07	-8.79952e-07	1.12684e-06	8.58224e-07	6.14452e-07	-4.0019e-07	3.20827e-07	-3.95788e-07	-4.3558e-06	1.4681e-06	2.51733e-06	-1.84709e-06	-8.1559e-08	-1.48533e-06	7.44618e-07	-2.00206e-06	-5.53528e-06	-6.40873e-07	-6.65845e-07	-4.39505e-07	-2.20205e-07	1.16184e-06	-6.84107e-08	-9.82722e-07	-2.99376e-07	-3.59007e-07	8.58442e-11
-2.5528e-06	1.5792e-06	9.16259e-07	-2.0575e-07	6.96085e-07	-8.67907e-07	1.12306e-06	8.5691e-07	6.07815e-07	-4.07926e-07	3.30857e-07	-1.50936e-07	-4.35355e-06	1.4684e-06	2.51649e-06	-1.84771e-06	-8.20787e-08	-1.48534e-06	7.4691e-07	-2.00293e-06	-5.53031e-06	-4.9894e-07	-6.65111e-07	-4.37181e-07	-2.13125e-07	1.16364e-06	-6.31286e-08	-8.09207e-07	-3.03314e-07	-3.59328e-07	8.51791e-11
-2.54969e-06	1.54548e-06	9.15189e-07	-3.27982e-07	6.94335e-07	-8.81045e-07	1.13137e-06	8.60101e-07	6.12687e-07	-3.96809e-07	3.22514e-07	-1.78126e-07	-4.35353e-06	1.46813e-06	2.51725e-06	-1.84975e-06	-7.90154e-08	-1.48525e-06	7.47662e-07	-2.00219e-06	-5.5167e-06	-4.72195e-07	-6.65618e-07	-4.38646e-07	-2.11501e-07	1.15944e-06	-7.12469e-08	-6.31306e-07	-3.00098e-07	-3.60076e-07	8.47327e-11
-2.54707e-06	1.50946e-06	9.15785e-07	-2.32723e-07	6.9624e-07	-8.72384e-07	1.12504e-06	8.57975e-07	5.88176e-07	-3.95978e-07	3.23955e-07	-1.83575e-07	-4.25392e-06	1.46829e-06	2.51658e-06	-1.85009e-06	-7.99444e-08	-1.48525e-06	7.46227e-07	-2.00278e-06	-5.52983e-06	-5.11718e-07	-6.65236e-07	-4.37739e-07	-2.1087e-07	1.15917e-06	-7.09093e-08	-7.42906e-07	-2.99792e-07	-3.59397e-07	8.39751e-11
-2.53096e-06	1.53156e-06	9.15548e-07	-2.42243e-07	6.96325e-07	-8.74619e-07	1.13121e-06	8.58101e-07	6.18465e-07	-3.96563e-07	3.2338e-07	-1.88924e-07	-4.27071e-06	1.46823e-06	2.51561e-06	-1.84932e-06	-8.00764e-08	-1.48532e-06	5.60478e-07	-2.00297e-06	-5.52904e-06	-4.70259e-07	-6.65234e-07	-4.38596e-07	-2.12847e-07	1.1594e-06	-7.01262e-08	-7.68283e-07	-2.99943e-07	-3.59546e-07	8.39059e-11
-8.31813e-07	1.53153e-06	9.15675e-07	-2.98478e-07	6.70087e-07	-8.76514e-07	9.3426e-07	8.58301e-07	6.13755e-07	-3.97291e-07	3.28631e-07	-1.77501e-07	-4.17456e-06	1.46768e-06	2.56201e-06	-1.84982e-06	-7.96755e-08	-1.45397e-06	7.33397e-07	-2.00421e-06	-5.52633e-06	-5.20776e-07	-6.65418e-07	-4.40251e-07	-2.11239e-07	1.16321e-06	-6.96983e-08	-4.46003e-07	-2.99989e-07	-3.5952e-07	7.69767e-11
-8.64775e-07	1.52997e-06	9.15171e-07	-2.85374e-07	6.91991e-07	-8.75568e-07	1.1331e-06	8.58027e-07	6.07443e-07	-3.98168e-07	3.27005e-07	-1.81281e-07	-4.24437e-06	1.468e-06	2.51783e-06	-1.4189e-06	-8.02918e-08	-1.47152e-06	6.78792e-07	-2.0034e-06	-7.76877e-07	-5.70294e-07	-6.65274e-07	-4.3879e-07	-2.06793e-07	1.20018e-06	-6.6879e-08	-7.20489e-07	-2.99985e-07	-3.59035e-07	4.68987e-11
-4.57108e-07	1.53298e-06	9.1491e-07	-2.85468e-07	6.9233e-07	-8.75898e-07	1.13214e-06	8.58031e-07	6.07695e-07	-3.98228e-07	3.27002e-07	-1.81234e-07	-4.24751e-06	1.46803e-06	2.51647e-06	-1.3983e-06	-8.03997e-08	-1.38542e-06	6.78241e-07	-2.00586e-06	-1.15952e-06	-5.88631e-07	-6.65298e-07	-4.38747e-07	-2.07519e-07	1.20641e-06	-6.62446e-08	-7.20532e-07	-3.0002e-07	-3.59066e-07	4.68704e-11
-1.18083e-06	1.55517e-06	9.14829e-07	-2.9267e-07	6.93118e-07	-8.74608e-07	1.13655e-06	8.58601e-07	6.02958e-07	-4.97089e-07	3.27493e-07	-1.80921e-07	-4.28711e-06	1.46818e-06	2.51619e-06	-7.58518e-07	-8.13488e-08	-1.11175e-06	6.46341e-07	-1.88019e-06	-1.15027e-06	-5.92989e-07	-6.65282e-07	-4.38624e-07	-2.07575e-07	1.21126e-06	-6.88892e-08	-7.18917e-07	-3.00439e-07	-3.59781e-07	4.59587e-11
-9.65142e-07	1.542e-06	9.1494e-07	-2.81631e-07	6.93274e-07	-8.74881e-07	1.09919e-06	8.58155e-07	6.05703e-07	-3.98838e-07	3.28709e-07	-1.79507e-07	-4.26416e-06	1.46787e-06	2.5179e-06	-6.44403e-07	-8.20317e-08	-1.19017e-06	6.70933e-07	-1.6082e-06	-1.19906e-06	-5.54706e-07	-6.6533e-07	-4.39611e-07	-2.06328e-07	1.21182e-06	-6.75344e-08	-7.05975e-07	-3.00197e-07	-3.59479e-07	4.42498e-11
-9.33034e-07	1.54025e-06	9.14571e-07	-2.77245e-07	6.92644e-07	-8.74409e-07	1.12838e-06	8.58322e-07	6.04102e-07	-3.98263e-07	3.30446e-07	-1.79865e-07	-4.24822e-06	1.46792e-06	2.5155e-06	-6.19177e-07	-8.28483e-08	-1.15507e-06	6.65559e-07	-1.55356e-06	-1.19834e-06	-5.785e-07	-6.65295e-07	-4.38587e-07	-2.07525e-07	1.23928e-06	-6.77937e-08	-7.10724e-07	-2.99683e-07	-3.59637e-07	4.38999e-11
-1.15322e-06	1.54405e-06	9.14383e-07	-2.75088e-07	6.7883e-08	-8.74841e-07	1.11731e-06	8.58392e-07	6.07604e-07	-3.99196e-07	3.32394e-07	-1.73134e-07	-3.46345e-06	1.46794e-06	2.52233e-06	-5.40546e-07	-1.09678e-07	-1.14492e-06	6.55912e-07	-1.6922e-06	-1.24018e-06	-5.58182e-07	-6.65577e-07	-4.37448e-07	2.93135e-08	1.2436e-06	-7.01602e-08	-7.14738e-07	-2.96946e-07	-3.59494e-07	3.82358e-11
-1.11911e-06	1.54389e-06	9.14188e-07	-2.81246e-07	2.20427e-07	-8.74452e-07	1.12095e-06	8.58374e-07	6.05607e-07	-3.98985e-07	3.31038e-07	-1.7506e-07	-3.56809e-06	1.46788e-06	2.52164e-06	-5.72995e-07	-8.61344e-08	-1.14759e-06	6.59854e-07	-7.14349e-07	-1.22473e-06	-5.59638e-07	-6.65387e-07	-4.3654e-07	-9.28152e-08	1.23596e-06	-6.98309e-08	-7.11516e-07	-2.97809e-07	-3.59562e-07	3.65784e-11
-9.09817e-07	1.54615e-06	9.14589e-07	-2.7651e-07	4.00045e-07	-8.74056e-07	1.11727e-06	8.5846e-07	6.02725e-07	-3.98688e-07	3.29679e-07	-1.82273e-07	-3.58822e-06	1.37386e-06	2.51872e-06	-6.30831e-07	-8.52154e-08	-1.16371e-06	6.49743e-07	-5.63952e-07	-1.19919e-06	-5.6882e-07	-6.6536e-07	-4.37313e-07	-7.51046e-08	1.24291e-06	-6.87418e-08	-6.99384e-07	-2.99182e-07	-3.59637e-07	3.59698e-11
-9.26041e-07	1.54575e-06	9.14561e-07	-2.7784e-07	3.60286e-07	-8.74164e-07	1.11889e-06	8.58401e-07	6.041e-07	-3.99081e-07	3.3005e-07	-1.80131e-07	-3.56819e-06	1.41636e-06	2.51963e-06	-6.23839e-07	-8.64852e-08	-1.16866e-06	6.50658e-07	-5.7061e-07	-1.19872e-06	-5.64252e-07	-6.65363e-07	-4.36909e-07	-8.51314e-08	1.23631e-06	-6.8855e-08	-7.04572e-07	-2.99009e-07	-3.5961e-07	3.59513e-11
-9.22674e-07	1.58715e-06	9.31718e-07	-2.77692e-07	2.45144e-07	-8.74303e-07	1.11812e-06	8.58481e-07	6.04817e-07	-3.98929e-07	3.38426e-07	-1.78376e-07	-2.96172e-06	1.42239e-06	2.51989e-06	-6.18277e-07	-8.70767e-08	-1.16563e-06	6.5227e-07	-5.98483e-07	-1.20356e-06	-5.66069e-07	-6.65441e-07	-4.38743e-07	-6.50855e-08	1.2432e-06	-6.89561e-08	-7.02186e-07	-2.97645e-07	-3.62758e-07	3.21477e-11
-9.27386e-07	1.5755e-06	9.34925e-07	-2.77567e-07	3.34334e-07	-8.43288e-07	6.0671e-07	8.58755e-07	6.05391e-07	-3.98552e-07	3.35562e-07	-1.80001e-07	-3.04638e-06	1.41537e-06	2.51866e-06	-6.18958e-07	-8.67756e-08	-1.16697e-06	6.57194e-07	-5.97139e-07	-1.20119e-06	-5.66114e-07	-6.6581e-07	-4.39799e-07	-7.77612e-08	1.25059e-06	-6.90364e-08	-7.01653e-07	-2.96535e-07	-4.261e-07	3.17972e-11
-9.31034e-07	1.56547e-06	9.30811e-07	-2.77261e-07	3.20756e-07	-6.53304e-07	7.40805e-07	8.58591e-07	6.04765e-07	-3.98798e-07	3.34407e-07	-1.79723e-07	-3.04269e-06	1.39535e-06	2.51879e-06	-6.25829e-07	-8.30462e-08	-1.17173e-06	6.53762e-07	-5.96692e-07	-1.20042e-06	-5.60357e-07	-6.78941e-07	-4.38385e-07	-8.28568e-08	1.24843e-06	-6.89901e-08	-7.03309e-07	-2.96546e-07	-4.06004e-07	3.15754e-11
-9.34903e-07	1.568e-06	8.87577e-07	-2.8428e-07	3.23602e-07	-3.6743e-07	9.76253e-07	8.53473e-07	6.04855e-07	-3.91989e-07	6.11193e-07	-1.79874e-07	-1.88411e-06	9.86047e-07	4.05194e-07	-6.31957e-07	-8.49583e-08	-1.13998e-06	6.51381e-07	-5.90307e-07	-1.4498e-06	-1.07078e-07	-6.88353e-07	-4.38288e-07	-1.4546e-07	1.24204e-06	-9.71718e-08	-6.96237e-07	-2.94001e-07	-4.44499e-07	1.93345e-11
-9.48086e-07	1.57274e-06	9.25071e-07	-2.87715e-07	3.32616e-07	-4.97538e-07	9.28352e-07	8.56684e-07	6.04724e-07	-3.65817e-07	3.50645e-07	-1.79906e-07	-9.18817e-07	-3.24682e-08	5.78245e-07	-5.62886e-07	-8.64011e-08	-1.1488e-06	6.53016e-07	-6.05773e-07	-1.21015e-06	1.60631e-08	-6.76724e-07	-4.37429e-07	-1.58899e-07	1.24116e-06	-8.75515e-08	-6.89297e-07	-2.96305e-07	-3.79338e-07	1.4931e-11
-9.40264e-07	1.56324e-06	9.23146e-07	-2.87491e-07	3.36687e-07	-5.1817e-07	7.76454e-07	8.58304e-07	6.00463e-07	-3.97731e-07	3.36481e-07	-1.79348e-07	-4.66497e-07	1.3e-07	9.03167e-07	-3.87394e-07	-1.01773e-07	-1.16402e-06	6.53573e-07	-6.02858e-07	-1.20075e-06	-4.35722e-07	-6.72301e-07	-4.37029e-07	-1.02647e-07	1.24097e-06	-7.69283e-08	-7.02108e-07	-2.95392e-07	-3.72331e-07	1.45544e-11
-9.40761e-07	1.56968e-06	9.22781e-07	-2.82577e-07	3.63845e-07	-5.42482e-07	9.33584e-07	8.56847e-07	6.04593e-07	-3.86805e-07	4.19986e-07	-1.79715e-07	-3.40248e-07	2.88563e-07	5.53077e-07	-5.55133e-07	-8.5672e-08	-1.11326e-06	6.52206e-07	-6.01569e-07	-1.25359e-06	-2.12366e-07	-6.78164e-07	-4.37399e-07	-9.5742e-08	1.2425e-06	-8.07637e-08	-6.94001e-07	-2.94444e-07	-3.76585e-07	1.44211e-11
-7.58084e-07	1.55231e-06	9.21894e-07	-2.82449e-07	3.39403e-07	-5.37262e-07	9.31576e-07	8.56673e-07	6.04716e-07	-3.75911e-07	3.72884e-07	-1.7957e-07	-4.28966e-07	1.68791e-07	5.80812e-07	-4.13107e-07	-9.46626e-08	-1.13146e-06	6.51935e-07	-5.79709e-07	-1.23505e-06	-1.56601e-07	-6.74092e-07	-4.40596e-07	-1.20253e-07	1.24178e-06	-3.96027e-08	-6.95983e-07	-2.95657e-07	-3.76482e-07	1.38386e-11
-8.9103e-07	9.80207e-07	6.65419e-07	-2.86493e-07	3.42166e-07	-5.39388e-07	8.90855e-07	8.29351e-07	6.04649e-07	-3.88715e-07	3.77217e-07	-1.80723e-07	-3.55821e-07	1.38608e-07	6.99261e-07	-4.95245e-07	-6.71582e-08	-1.13498e-06	6.52621e-07	-5.91159e-07	-1.23191e-06	1.19638e-09	-6.74168e-07	-4.40772e-07	-1.12424e-07	1.24133e-06	-7.90777e-08	-7.24148e-07	-2.95533e-07	-3.98734e-07	1.23057e-11
-8.83755e-07	1.02129e-06	7.15811e-07	-2.94304e-07	3.41363e-07	-4.96275e-07	8.68767e-07	3.14548e-07	6.04386e-07	-3.83846e-07	3.66014e-07	-1.84604e-07	-4.13645e-07	1.4427e-07	6.63448e-07	-4.55396e-07	-7.17689e-09	-1.14158e-06	6.52548e-07	-5.88392e-07	-1.22738e-06	-8.1796e-09	-6.73168e-07	-4.39165e-07	-1.15266e-07	1.24138e-06	-4.63641e-08	-7.34878e-07	-2.95491e-07	-3.82966e-07	1.1718e-11
-8.24075e-07	1.03944e-06	5.82593e-07	-2.9442e-07	3.42292e-07	-4.67321e-07	8.79094e-07	3.5204e-07	6.04078e-07	-3.85386e-07	3.68093e-07	-1.86025e-07	-3.99885e-07	1.43159e-07	6.38755e-07	-4.58298e-07	-8.18687e-08	-1.14469e-06	6.52421e-07	-5.92461e-07	-1.22913e-06	-4.37588e-08	-6.73409e-07	-4.38789e-07	-1.12823e-07	1.2415e-06	-5.72353e-08	-7.14821e-07	-2.95037e-07	-4.13078e-07	1.14783e-11
-8.58098e-07	9.96108e-07	5.79198e-07	-2.92779e-07	3.42731e-07	-4.75466e-07	8.74611e-07	3.36669e-07	6.04028e-07	-3.85726e-07	3.63604e-07	-1.87714e-07	-3.61046e-07	1.57136e-07	6.90789e-07	-4.2901e-07	-3.27709e-08	-1.14355e-06	6.52676e-07	-5.93322e-07	-1.22813e-06	-6.57005e-08	-6.73614e-07	-4.37799e-07	-1.13655e-07	1.24129e-06	-6.77748e-08	-7.1088e-07	-2.95408e-07	-3.99556e-07	1.14244e-11
-8.34814e-07	9.74406e-07	6.03533e-07	-2.92602e-07	3.42835e-07	-4.76987e-07	8.75563e-07	3.38788e-07	6.04344e-07	-3.87001e-07	3.63723e-07	-1.88298e-07	-3.81311e-07	1.44018e-07	6.55853e-07	-4.43327e-07	-3.51052e-08	-1.14436e-06	6.52075e-07	-5.91249e-07	-1.22961e-06	-4.39536e-08	-6.73422e-07	-4.38998e-07	-1.13603e-07	1.24147e-06	-5.97873e-08	-7.15465e-07	-2.95291e-07	-1.40432e-07	1.12205e-11
-8.59896e-07	6.39122e-07	5.38617e-07	-3.03785e-07	3.42622e-07	-4.69739e-07	8.72683e-07	2.57206e-07	4.99709e-07	-3.88973e-07	3.58546e-07	-1.73895e-07	-3.60577e-07	1.46604e-07	6.88288e-07	-4.42882e-07	-1.63112e-10	-1.1475e-06	6.56585e-07	-5.52198e-08	-1.2277e-06	-3.74122e-08	-6.65699e-07	-4.39027e-07	-1.1321e-07	1.24391e-06	-4.38185e-08	-6.88963e-07	-2.95238e-07	-2.42692e-07	1.01555e-11
-8.59896e-07	6.39122e-07	5.38617e-07	-3.03785e-07	3.42622e-07	-4.69739e-07	8.72683e-07	2.57206e-07	4.99709e-07	-3.88973e-07	3.58546e-07	-1.73895e-07	-3.60577e-07	1.46604e-07	6.88288e-07	-4.42882e-07	-1.63112e-10	-1.1475e-06	6.56585e-07	-5.52198e-08	-1.2277e-06	-3.74122e-08	-6.65699e-07	-4.39027e-07	-1.1321e-07	1.24391e-06	-4.38185e-08	-6.88963e-07	-2.95238e-07	-2.42692e-07	1.01555e-11
-8.5378e-07	6.24175e-07	5.38666e-07	-3.04372e-07	3.4262e-07	-4.70156e-07	8.72502e-07	2.51592e-07	4.9924e-07	-3.88443e-07	3.58408e-07	-1.76131e-07	-3.61484e-07	1.46327e-07	6.88157e-07	-4.43081e-07	-8.56307e-09	-1.14746e-06	6.5604e-07	-6.69214e-08	-1.228e-06	-3.84229e-08	-6.66001e-07	-4.39021e-07	-1.13237e-07	1.24381e-06	-4.46583e-08	-6.89869e-07	-2.95238e-07	-2.74313e-07	1.01435e-11
-8.46243e-07	6.14515e-07	5.44875e-07	-3.02143e-07	2.06145e-07	-4.70269e-07	8.70268e-07	2.58047e-07	5.21157e-07	-3.88826e-07	3.53865e-07	-1.76881e-07	-3.61719e-07	1.43835e-07	4.02682e-07	-4.43863e-07	-7.11797e-09	-1.14705e-06	6.56051e-07	-9.68433e-08	-1.22726e-06	-4.27185e-08	-6.65475e-07	-4.70708e-07	-1.13232e-07	1.24615e-06	-5.65443e-08	-6.97598e-07	-2.95349e-07	6.24836e-08	9.7342e-12
-8.52118e-07	6.06982e-07	5.45551e-07	-3.03315e-07	2.97038e-07	-4.70083e-07	8.72682e-07	2.58122e-07	5.17111e-07	-3.88866e-07	3.54525e-07	-1.78788e-07	-3.61205e-07	1.42163e-07	3.56798e-07	-4.42862e-07	-5.38983e-09	-1.147e-06	6.55758e-07	-8.40615e-08	-1.22729e-06	-3.97244e-08	-6.65822e-07	-4.50426e-07	-1.13291e-07	1.2448e-06	-5.06273e-08	-6.9431e-07	-2.95298e-07	-2.98055e-08	9.71378e-12
-8.51682e-07	6.00526e-07	5.4498e-07	-3.03358e-07	2.6848e-07	-4.70233e-07	8.71284e-07	2.60214e-07	5.1106e-07	-3.88652e-07	3.56644e-07	-1.76373e-07	-3.30621e-07	1.43142e-07	4.30985e-07	-4.43206e-07	-6.67368e-09	-1.14685e-06	6.55981e-07	-9.58644e-08	-1.22753e-06	-4.09064e-08	-6.65807e-07	-4.50684e-07	-1.13247e-07	1.24505e-06	-4.56604e-08	-6.93631e-07	-1.43227e-07	-1.3771e-09	9.65401e-12
-8.52566e-07	6.03084e-07	5.45186e-07	-3.03346e-07	2.49178e-07	-4.70156e-07	8.71277e-07	2.59045e-07	5.11886e-07	-3.88757e-07	3.56365e-07	-1.76352e-07	-3.44169e-07	1.43504e-07	3.62015e-07	-4.42646e-07	-6.87874e-09	-1.14698e-06	6.57438e-07	-9.27824e-08	-1.22761e-06	-4.07208e-08	-6.65922e-07	-4.52997e-07	-1.13223e-07	1.24499e-06	-4.59923e-08	-6.93696e-07	-1.43497e-07	2.40437e-09	9.607e-12
-8.51036e-07	6.06647e-07	4.55841e-07	-3.03656e-07	2.46602e-07	-4.70506e-07	8.7189e-07	2.59065e-07	5.08607e-07	-3.88829e-07	3.49999e-07	-1.80168e-07	-3.51452e-07	1.43453e-07	3.76555e-07	-4.4285e-07	-6.55663e-09	-1.14448e-06	6.55769e-07	-8.99294e-08	-1.22745e-06	-4.07034e-08	-6.65938e-07	-4.37847e-07	-1.13336e-07	1.24499e-06	-4.92293e-08	-6.9186e-07	-1.50175e-07	-1.40944e-08	9.50677e-12
-8.21234e-07	6.04952e-07	4.8024e-07	-3.02687e-07	2.49771e-07	-4.69958e-07	8.70507e-07	2.58192e-07	5.12731e-07	-3.88834e-07	3.5048e-07	-1.78215e-07	-3.4034e-07	1.48854e-07	3.89924e-07	-2.75741e-07	-6.40322e-09	-1.14109e-06	6.39722e-07	-9.4376e-08	-1.22756e-06	-4.47774e-08	-6.66601e-07	-4.45858e-07	-1.13882e-07	1.24498e-06	-4.50953e-08	-6.75694e-07	-1.01299e-07	7.46473e-08	9.31479e-12
-8.3723e-07	6.09112e-07	5.122e-07	-3.02871e-07	2.46498e-07	-4.69385e-07	8.71161e-07	2.53653e-07	5.11542e-07	-3.89054e-07	3.40203e-07	-1.78769e-07	-3.47153e-07	1.52929e-07	1.62317e-07	-3.81878e-07	-6.49277e-09	-1.09444e-06	6.50656e-07	-9.33251e-08	-1.22308e-06	4.93676e-08	-5.9394e-07	-4.42676e-07	-1.1161e-07	1.24386e-06	-4.96354e-08	-5.55232e-07	-1.57367e-07	4.60232e-08	8.98147e-12
-8.39168e-07	6.05906e-07	5.0792e-07	-3.02961e-07	2.41516e-07	-4.6956e-07	8.71018e-07	2.60889e-07	5.10906e-07	-3.89291e-07	3.37055e-07	-1.82464e-07	-3.49412e-07	1.51179e-07	2.38297e-07	-4.37602e-07	2.1693e-08	-1.11333e-06	6.53114e-07	-9.2303e-08	-4.71657e-07	-1.28258e-10	-5.63847e-07	-4.44359e-07	-1.07141e-07	1.24455e-06	-4.82924e-08	-5.78108e-07	-1.60265e-07	2.02744e-08	7.81526e-12
-8.276e-07	6.07171e-07	4.90733e-07	-3.02981e-07	2.45821e-07	-4.69221e-07	8.72466e-07	2.58767e-07	5.10713e-07	-3.89036e-07	3.48838e-07	-1.81378e-07	-3.49894e-07	1.51054e-07	1.71884e-07	-3.76754e-07	3.60714e-08	-1.10763e-06	6.54183e-07	-9.1157e-08	-4.64559e-07	-6.78119e-08	-5.65815e-07	-4.47066e-07	-1.11922e-07	1.24424e-06	-4.86865e-08	-5.67611e-07	-1.57573e-07	1.91988e-08	7.6937e-12
-8.2555e-07	6.07125e-07	3.77228e-07	-3.02136e-07	2.45345e-07	-4.69568e-07	8.7158e-07	2.57137e-07	5.10863e-07	-3.88989e-07	3.48649e-07	-1.81867e-07	-3.47357e-07	1.51806e-07	2.22608e-07	-4.26747e-07	2.14755e-08	-1.10787e-06	6.53226e-07	-8.52633e-08	-3.5084e-07	-5.93275e-08	-5.76581e-07	-4.45771e-07	-1.09698e-07	1.24477e-06	-4.81966e-08	-5.52739e-07	-1.45343e-07	1.14223e-08	7.54264e-12
-8.32265e-07	6.07308e-07	3.31908e-07	-3.02507e-07	2.45173e-07	-4.6937e-07	8.72052e-07	2.58275e-07	5.10909e-07	-3.88998e-07	3.50335e-07	-1.82129e-07	-3.50114e-07	1.52317e-07	2.05019e-07	-4.0188e-07	2.94423e-08	-1.10618e-06	6.53325e-07	-9.04514e-08	-4.14027e-07	-4.97767e-08	-5.75429e-07	-4.46947e-07	-1.11354e-07	1.24423e-06	-4.82372e-08	-5.40519e-07	-1.53174e-07	1.51079e-08	7.53133e-12
-6.92536e-07	6.07037e-07	3.68808e-07	-3.02377e-07	2.46568e-07	-4.69589e-07	8.71736e-07	2.57778e-07	3.35111e-07	-3.84018e-07	3.48688e-07	-1.81358e-07	-3.49039e-07	1.52509e-07	2.08253e-07	-3.90368e-07	2.67136e-08	-4.29768e-07	6.52789e-07	-8.85906e-08	-4.20398e-07	-2.57269e-08	-5.87873e-07	-4.459e-07	-1.12493e-07	1.24431e-06	-4.57422e-08	-5.61868e-07	-1.54892e-07	1.74054e-08	6.18258e-12
-6.39959e-07	6.07203e-07	3.72402e-07	-2.89835e-07	2.45339e-07	-4.6965e-07	8.71127e-07	2.55801e-07	4.10932e-07	-2.93334e-07	3.49169e-07	-1.81798e-07	-3.4909e-07	1.51785e-07	2.24828e-07	-3.85551e-07	2.82759e-08	-4.68918e-07	6.5299e-07	-8.90795e-08	-3.89139e-07	-2.33509e-08	-5.81988e-07	-4.45534e-07	-1.15405e-07	1.2445e-06	-4.79139e-08	-5.57233e-07	-1.5157e-07	1.84959e-08	6.10239e-12
-7.21851e-07	6.069e-07	3.66118e-07	-3.00778e-07	2.46059e-07	-4.69561e-07	7.00138e-07	2.58243e-07	3.61895e-07	-3.5801e-07	3.4902e-07	-1.81211e-07	-3.49118e-07	1.52058e-07	2.22913e-07	-3.85031e-07	2.69238e-08	-4.02767e-07	6.52825e-07	-8.99259e-08	-4.05197e-07	-3.55302e-08	-5.80866e-07	-4.45018e-07	-1.12732e-07	1.24435e-06	-4.51276e-08	-5.64933e-07	-7.29555e-08	1.90672e-08	5.89466e-12
-7.24624e-07	6.06696e-07	3.62699e-07	-2.99711e-07	2.48428e-07	-4.69592e-07	6.90213e-07	2.57002e-07	3.38507e-07	-2.93901e-07	3.49706e-07	-1.81417e-07	-3.48935e-07	1.51892e-07	2.25224e-07	-3.82948e-07	2.90628e-08	-3.53534e-07	6.52801e-07	-8.99996e-08	-3.91123e-07	-4.11514e-08	-5.81786e-07	-4.44757e-07	-1.15952e-07	1.2444e-06	-4.43917e-08	-5.70434e-07	-1.29158e-08	1.82132e-08	5.77845e-12
-7.11011e-07	6.06649e-07	2.90765e-07	-2.9446e-07	2.47925e-07	-4.68969e-07	7.12774e-07	2.57352e-07	3.7565e-07	-2.73241e-07	3.4964e-07	-1.81373e-07	-3.49145e-07	1.51614e-07	2.18682e-07	-3.84861e-07	2.2476e-08	-3.11201e-07	6.52897e-07	-8.94486e-08	-3.88871e-07	-3.38582e-08	-5.81106e-07	-4.44847e-07	-1.15627e-07	1.24443e-06	-4.54212e-08	-5.64541e-07	-8.53761e-08	1.86653e-08	5.72219e-12
-6.92473e-07	6.06827e-07	3.15814e-07	-3.00758e-07	2.47964e-07	-4.69564e-07	7.26019e-07	2.57029e-07	3.50618e-07	-2.79817e-07	3.49566e-07	-1.81465e-07	-3.4935e-07	1.516e-07	2.22084e-07	-3.78314e-07	2.30204e-08	-3.42231e-07	6.52853e-07	-8.95428e-08	-3.9269e-07	-3.58406e-08	-5.8257e-07	-4.45311e-07	-1.15819e-07	1.24445e-06	-4.56934e-08	-2.84173e-07	-9.75992e-08	1.79146e-08	5.50674e-12
-6.94693e-07	6.05202e-07	3.0736e-07	-2.97328e-07	2.47143e-07	-4.6958e-07	7.20897e-07	2.57831e-07	2.84446e-07	-2.81969e-07	3.496e-07	-1.78303e-07	-3.48748e-07	1.51725e-07	2.2098e-07	-3.83025e-07	2.45613e-08	-3.44296e-07	6.529e-07	-8.97927e-08	-3.92114e-07	-3.76801e-08	-1.45539e-07	-4.47309e-07	-1.16322e-07	1.24446e-06	-4.63481e-08	-3.48104e-07	-8.77526e-08	2.09125e-08	5.17771e-12
-6.91664e-07	6.06825e-07	2.88013e-07	-2.97749e-07	2.47801e-07	-4.69536e-07	7.16521e-07	2.24576e-07	3.12599e-07	-2.74494e-07	3.49642e-07	-1.78616e-07	-3.49025e-07	1.51587e-07	2.20955e-07	-3.62124e-07	2.38043e-08	-3.14716e-07	6.52907e-07	-8.97976e-08	-3.90856e-07	-3.40162e-08	-5.35953e-08	-4.52677e-07	-1.16931e-07	1.24434e-06	-4.5777e-08	-4.2222e-07	-1.0055e-07	9.60996e-08	5.17337e-12
-6.95294e-07	6.05357e-07	3.0684e-07	-2.97414e-07	2.46014e-07	-4.69441e-07	7.16349e-07	1.55266e-07	3.09291e-07	-2.7376e-07	3.49629e-07	-1.78273e-07	-3.49021e-07	1.5168e-07	2.21177e-07	-3.77154e-07	2.33679e-08	-3.13428e-07	6.52899e-07	-8.9858e-08	-3.92127e-07	-3.5942e-08	-1.3335e-07	-4.49215e-07	-1.16857e-07	1.24213e-06	-4.60217e-08	-2.82047e-07	-9.21422e-08	3.00123e-08	5.06665e-12
-6.93752e-07	5.99952e-07	3.01302e-07	-2.97154e-07	2.47117e-07	-4.69543e-07	7.19937e-07	1.66116e-07	3.13878e-07	-2.18667e-07	3.4963e-07	-1.77992e-07	-3.46798e-07	1.50338e-07	2.21316e-07	-3.75784e-07	2.08482e-08	-3.18473e-07	6.52706e-07	-9.30289e-08	-3.92042e-07	-3.44278e-08	-1.43883e-07	-4.49483e-07	-1.16646e-07	1.24419e-06	-4.58056e-08	-2.79649e-07	-9.50965e-08	2.97041e-08	5.04708e-12
-6.94158e-07	6.00574e-07	3.02287e-07	-2.97219e-07	2.48534e-07	-4.69513e-07	7.17386e-07	2.06949e-07	3.16273e-07	-1.00415e-07	3.49683e-07	-1.78433e-07	-3.43788e-07	1.5021e-07	2.2053e-07	-3.77337e-07	2.2364e-08	-3.19196e-07	6.52821e-07	-9.05975e-08	-3.91722e-07	-5.89418e-08	-1.38518e-07	-4.49816e-07	-1.38442e-07	9.10726e-07	-4.58543e-08	-2.53746e-07	-9.77399e-08	3.19198e-08	4.2988e-12
-6.9488e-07	6.04011e-07	3.04176e-07	-2.97436e-07	2.50586e-07	-4.46206e-07	7.17917e-07	1.94104e-07	3.15048e-07	-8.79281e-08	3.49855e-07	-1.81669e-07	-3.44252e-07	1.51329e-07	2.2057e-07	-3.69786e-07	2.31973e-08	-3.21992e-07	6.52868e-07	-9.00827e-08	-3.91337e-07	-4.31982e-08	-1.35821e-07	-4.493e-07	-1.51988e-07	8.74321e-07	-4.60919e-08	-2.66706e-07	-9.58175e-08	3.5619e-08	4.21799e-12
-6.94611e-07	2.33971e-07	3.03807e-07	-2.97336e-07	2.49258e-07	-4.64342e-07	7.18166e-07	1.95344e-07	3.14384e-07	-1.35613e-07	3.49746e-07	-1.79716e-07	-3.44745e-07	1.50755e-07	2.20487e-07	-3.74103e-07	2.21639e-08	-3.21077e-07	6.52807e-07	-9.47126e-08	-3.91412e-07	-4.28051e-08	-1.33249e-07	-4.5031e-07	-1.41971e-07	9.11824e-07	-4.6087e-08	-2.62662e-07	-9.6218e-08	3.53137e-08	3.99907e-12
-6.94728e-07	2.45935e-07	3.03843e-07	-2.97362e-07	2.48879e-07	-4.6598e-07	7.17542e-07	2.0028e-07	3.14595e-07	-9.30465e-08	3.4984e-07	-1.79889e-07	-3.44259e-07	1.5114e-07	2.20138e-07	-3.74536e-07	2.20912e-08	-3.19831e-07	6.52814e-07	-9.52831e-08	-3.92618e-07	-4.87706e-08	-1.37337e-07	-4.52643e-07	-1.48165e-07	8.8452e-07	-4.61342e-08	-2.65948e-07	-9.67409e-08	3.50313e-08	3.95647e-12
-6.94743e-07	2.68164e-07	3.03573e-07	-2.97369e-07	2.43665e-07	-4.55195e-07	7.17447e-07	2.03828e-07	3.14654e-07	-1.01338e-07	3.49806e-07	-1.809e-07	-3.34024e-07	1.50903e-07	2.20365e-07	-3.72887e-07	2.28258e-08	-3.21301e-07	6.52841e-07	-9.67973e-08	-3.91919e-07	-5.63312e-08	-1.35059e-07	-4.50423e-07	-1.48427e-07	8.78845e-07	-4.62194e-08	-2.68637e-07	-9.62378e-08	3.393e-08	3.94067e-12
-6.971e-07	2.56526e-07	3.03636e-07	-2.97345e-07	2.49025e-07	-4.61908e-07	7.17882e-07	2.00005e-07	3.14824e-07	-1.04862e-07	1.32645e-07	-1.79951e-07	-3.38539e-07	1.50929e-07	2.20438e-07	-3.73283e-07	2.28775e-08	-3.20354e-07	6.52831e-07	-9.43216e-08	-3.92239e-07	-5.06046e-08	-1.34683e-07	-4.50854e-07	-1.46571e-07	8.83095e-07	-4.60944e-08	-2.66439e-07	-9.64282e-08	3.16994e-08	3.84931e-12
-6.94755e-07	2.43917e-07	3.03778e-07	-2.97109e-07	2.48731e-07	-4.41205e-07	7.18061e-07	2.09118e-07	3.14586e-07	-1.16567e-07	3.2496e-07	-1.80386e-07	-3.24119e-07	1.39604e-07	1.83308e-07	-3.72874e-07	2.22713e-08	-3.20744e-07	6.53769e-08	-1.00666e-07	-3.92569e-07	-5.48824e-08	-1.3694e-07	-4.51375e-07	-1.54418e-07	8.84028e-07	-3.51504e-08	-1.26602e-07	-9.71834e-08	3.41434e-08	3.4171e-12
-6.94727e-07	3.13775e-07	3.0368e-07	-2.9731e-07	2.48986e-07	-4.6227e-07	5.7089e-07	2.07735e-07	3.16326e-07	-9.07301e-08	3.11414e-07	-1.82481e-07	-1.84548e-07	1.86183e-08	1.96346e-07	-3.15061e-07	2.32634e-08	-3.20227e-07	7.03528e-08	-1.10729e-07	-3.9242e-07	-5.56467e-08	-1.38098e-07	-4.50784e-07	-1.53539e-07	8.84619e-07	-4.61039e-08	-1.78111e-07	-1.00186e-07	3.44068e-08	3.16812e-12
-6.94569e-07	2.85264e-07	3.0321e-07	-2.97391e-07	2.49021e-07	-4.437e-07	5.43624e-07	2.05265e-07	3.15712e-07	-1.01172e-07	2.96133e-07	-1.81117e-07	-2.02768e-07	1.62743e-08	1.91496e-07	-3.27985e-07	2.62606e-08	-3.20793e-07	6.72214e-08	-1.11356e-07	-3.92454e-07	-5.59657e-08	-1.37261e-07	-4.48012e-07	-1.50291e-07	8.84376e-07	-4.73153e-08	-1.50659e-07	-1.0263e-07	3.465e-08	3.09536e-12
-6.94763e-07	2.71232e-07	3.03395e-07	-2.97113e-07	2.48774e-07	-3.97491e-07	5.61074e-07	2.0788e-07	3.16104e-07	-1.25451e-07	2.65271e-07	-1.81018e-07	-2.24811e-07	6.10035e-08	1.74045e-07	-3.36446e-07	2.6426e-08	-3.20473e-07	1.54616e-07	-1.10321e-07	-3.9244e-07	-5.58994e-08	-1.37249e-07	-4.48183e-07	-1.51677e-07	8.8325e-07	-4.5849e-08	-1.35455e-07	-1.00766e-07	3.46407e-08	3.0823e-12
-6.95045e-07	2.69826e-07	3.03739e-07	-2.97185e-07	2.48388e-07	-4.1096e-07	5.56677e-07	2.05616e-07	3.15923e-07	-1.10316e-07	2.36699e-07	-1.80807e-07	-2.07714e-07	4.75784e-08	1.76557e-07	-3.35822e-07	2.71948e-08	-3.20595e-07	1.37705e-07	-1.10061e-07	-3.92427e-07	-5.55708e-08	-1.37476e-07	-4.4992e-07	-1.50373e-07	8.83782e-07	-4.49066e-08	-1.16341e-07	-1.0092e-07	3.43969e-08	3.05289e-12
-6.94775e-07	2.70134e-07	3.03665e-07	-2.97259e-07	2.4875e-07	-4.11264e-07	5.58411e-07	2.22855e-07	3.16368e-07	-1.01444e-07	2.32845e-07	-1.8081e-07	-2.02563e-07	1.02201e-08	1.79757e-07	-3.30353e-07	3.2506e-08	-3.20604e-07	8.68995e-08	-1.0924e-07	-3.92916e-07	-3.69801e-08	-1.36787e-07	-4.50009e-07	-3.14089e-08	8.83306e-07	-4.63207e-08	-1.40017e-07	-1.01929e-07	3.45944e-08	3.02348e-12
-6.91794e-07	2.67396e-07	1.78776e-07	-2.9811e-07	2.49245e-07	-1.34041e-07	4.32716e-07	1.94264e-07	3.16564e-07	-1.0269e-07	2.34269e-07	-1.80894e-07	-2.06274e-07	4.89588e-08	1.82553e-07	-3.37102e-07	2.95342e-08	-3.22393e-07	1.05602e-07	1.87799e-08	-3.92678e-07	-5.52478e-08	-6.69105e-08	-4.49066e-07	-9.12358e-08	8.52358e-07	-4.40112e-08	-1.42313e-07	-1.02507e-07	3.40263e-08	2.61465e-12
-6.91794e-07	2.67396e-07	1.78776e-07	-2.9811e-07	2.49245e-07	-1.34041e-07	4.32716e-07	1.94264e-07	3.16564e-07	-1.0269e-07	2.34269e-07	-1.80894e-07	-2.06274e-07	4.89588e-08	1.82553e-07	-3.37102e-07	2.95342e-08	-3.22393e-07	1.05602e-07	1.87799e-08	-3.92678e-07	-5.52478e-08	-6.69105e-08	-4.49066e-07	-9.12358e-08	8.52358e-07	-4.40112e-08	-1.42313e-07	-1.02507e-07	3.40263e-08	2.61465e-12
-6.9046e-07	2.65912e-07	2.01927e-07	-2.97742e-07	2.4927e-07	-1.19288e-07	4.09166e-07	1.96637e-07	3.16719e-07	-1.02954e-07	2.33002e-07	-1.80954e-07	-2.077e-07	4.53883e-08	1.73786e-07	-3.34454e-07	3.03205e-08	-3.22932e-07	1.08447e-07	4.14618e-08	-3.93079e-07	-5.36405e-08	-8.37129e-08	-4.49336e-07	-9.77352e-08	8.43113e-07	-4.48343e-08	-1.41077e-07	-1.02429e-07	3.48934e-08	2.58352e-12
-6.90518e-07	2.67842e-07	1.78531e-07	-2.97707e-07	2.49144e-07	-1.32482e-07	3.7018e-07	1.94159e-07	3.16588e-07	-1.02039e-07	2.34344e-07	-1.80896e-07	-2.0809e-07	4.26384e-08	1.78592e-07	-3.34458e-07	3.01058e-08	-3.21331e-07	1.0706e-07	-4.33994e-10	-3.93392e-07	-5.26777e-08	-9.11885e-08	-4.4926e-07	-8.30743e-08	8.55884e-07	-4.52897e-08	-1.41424e-07	-1.0263e-07	3.4483e-08	2.56709e-12
-6.91782e-07	2.67179e-07	1.87896e-07	-2.97824e-07	2.49232e-07	-1.19293e-07	3.69081e-07	1.86567e-07	3.16762e-07	-1.02177e-07	2.3334e-07	-1.8095e-07	-2.0706e-07	4.53121e-08	1.6486e-07	-3.35414e-07	3.03309e-08	-3.21659e-07	1.08016e-07	1.54191e-08	-3.92916e-07	-5.37453e-08	-7.52983e-08	-4.49157e-07	-8.78679e-08	8.49337e-07	-4.52389e-08	-1.41693e-07	-1.02598e-07	3.45583e-08	2.54781e-12
-6.91128e-07	2.17596e-07	1.86964e-07	-2.97713e-07	2.49305e-07	-1.17636e-07	3.77103e-07	1.89799e-07	2.8202e-07	-1.05385e-07	2.33984e-07	-1.80905e-07	-2.1218e-07	4.54611e-08	1.74045e-07	-3.34738e-07	3.01123e-08	-6.83998e-08	1.07306e-07	1.23121e-08	-3.93002e-07	-5.35707e-08	-8.95434e-08	-4.49135e-07	-8.57214e-08	8.52785e-07	-4.46684e-08	-1.46941e-07	-1.74212e-08	3.459e-08	2.41435e-12
-6.91056e-07	2.17768e-07	1.8721e-07	-2.97721e-07	2.49304e-07	-1.17662e-07	3.77069e-07	1.89811e-07	2.82557e-07	-1.05264e-07	2.33989e-07	-1.80905e-07	-2.12163e-07	4.61137e-08	1.74054e-07	-3.34757e-07	3.01295e-08	-7.94434e-08	1.07605e-07	1.27614e-08	-3.93031e-07	-5.36429e-08	-8.94264e-08	-4.49135e-07	-8.63277e-08	8.51596e-07	-4.46805e-08	-1.46003e-07	-1.74355e-08	3.45899e-08	2.41428e-12
-6.91186e-07	2.18929e-07	1.87181e-07	-2.97721e-07	2.50941e-07	-1.17782e-07	3.76726e-07	1.89817e-07	2.82363e-07	-1.05029e-07	2.34027e-07	-1.8093e-07	-2.10304e-07	4.52586e-08	1.72558e-07	-3.34782e-07	3.04169e-08	-8.84414e-08	1.05869e-07	1.2743e-08	-3.93037e-07	-5.35871e-08	-8.01995e-08	-4.42569e-07	-8.78509e-08	8.51927e-07	-4.46937e-08	-1.49312e-07	-2.1192e-08	3.45717e-08	2.40974e-12
-6.91132e-07	2.18847e-07	1.89129e-07	-2.97732e-07	2.4859e-07	-1.19872e-07	3.78281e-07	1.89218e-07	2.83412e-07	-1.04325e-07	2.33808e-07	-1.80951e-07	-2.09687e-07	4.54945e-08	1.66134e-07	-3.35815e-07	3.04408e-08	-8.01178e-08	1.03541e-07	-2.10718e-08	-3.09931e-07	-5.39754e-08	-7.77802e-08	-4.38957e-07	-8.75252e-08	8.51311e-07	-4.47163e-08	-1.46937e-07	-3.27022e-08	3.45715e-08	2.34452e-12
-1.72262e-07	2.16616e-07	1.91145e-07	-2.97763e-07	2.50139e-07	-1.19323e-07	3.76364e-07	1.86537e-07	2.81126e-07	-1.03657e-07	2.33675e-07	-1.80937e-07	-2.08246e-07	4.57765e-08	1.67069e-07	-3.352e-07	3.06602e-08	-1.11322e-07	1.07743e-07	1.05412e-08	-2.65068e-07	-5.29818e-08	-7.56114e-08	-4.39559e-07	-8.71712e-08	8.51139e-07	-2.21926e-08	-1.51959e-07	-3.76469e-08	3.45571e-08	1.87318e-12
-1.72262e-07	2.16616e-07	1.91145e-07	-2.97763e-07	2.50139e-07	-1.19323e-07	3.76364e-07	1.86537e-07	2.81126e-07	-1.03657e-07	2.33675e-07	-1.80937e-07	-2.08246e-07	4.57765e-08	1.67069e-07	-3.352e-07	3.06602e-08	-1.11322e-07	1.07743e-07	1.05412e-08	-2.65068e-07	-5.29818e-08	-7.56114e-08	-4.39559e-07	-8.71712e-08	8.51139e-07	-2.21926e-08	-1.51959e-07	-3.76469e-08	3.45571e-08	1.87318e-12
-2.07927e-07	2.17567e-07	1.89859e-07	-2.45091e-07	2.49403e-07	-1.20062e-07	3.77078e-07	1.87575e-07	2.87406e-07	-1.03744e-07	2.33778e-07	-1.80935e-07	-2.08493e-07	4.57521e-08	1.6923e-07	-3.35067e-07	3.12831e-08	-1.00213e-07	1.0681e-07	1.09929e-08	-2.17552e-07	-5.7067e-08	-7.55574e-08	-4.372e-07	-8.70534e-08	8.50765e-07	-4.01804e-08	-5.02191e-08	-3.68578e-08	3.45611e-08	1.81596e-12
-2.07861e-07	2.18076e-07	1.89749e-07	-2.55142e-07	2.49598e-07	-1.19923e-07	3.7928e-07	1.81695e-07	2.83084e-07	-1.03759e-07	2.33693e-07	-1.80935e-07	-2.08618e-07	4.60832e-08	1.7013e-07	-3.35152e-07	3.14371e-08	-1.03049e-07	1.11442e-07	3.74165e-09	-1.92902e-07	-7.90351e-08	-7.07059e-08	-4.34775e-07	-8.69734e-08	8.47839e-07	-3.94076e-08	-7.65938e-08	-3.77988e-08	3.45494e-08	1.80855e-12
-9.49316e-08	2.1456e-07	1.89667e-07	-2.50925e-07	2.47342e-07	-1.19392e-07	3.77519e-07	1.80534e-07	2.83205e-07	-1.03762e-07	2.33742e-07	-1.80935e-07	-2.08594e-07	4.51708e-08	1.68802e-07	-3.35128e-07	3.1403e-08	-1.01659e-07	1.07389e-07	1.0005e-08	-1.99683e-07	-5.65334e-08	-7.53523e-08	-4.36037e-07	-8.70669e-08	8.49993e-07	-3.80967e-08	-5.4796e-08	-3.22039e-08	3.45604e-08	1.76782e-12
-1.18858e-07	2.0981e-07	1.89882e-07	-2.31497e-07	2.46318e-07	-1.2218e-07	3.7755e-07	1.84407e-07	2.83567e-07	-1.02364e-07	2.33765e-07	-1.35153e-07	-2.08667e-07	4.56514e-08	1.69103e-07	-3.35361e-07	2.73635e-08	-1.0245e-07	1.08148e-07	1.02758e-08	-1.94241e-07	-5.67543e-08	-7.4952e-08	-4.35463e-07	-8.70833e-08	8.50229e-07	-3.903e-08	-6.72371e-08	-3.53474e-08	3.45533e-08	1.74864e-12
-7.97804e-08	2.14085e-07	1.88397e-07	-1.25475e-07	2.48447e-07	-1.22409e-07	3.77978e-07	1.87075e-07	2.83125e-07	-1.03509e-07	2.33735e-07	-1.23122e-07	-2.08741e-07	4.56732e-08	1.69102e-07	-3.35547e-07	2.87792e-08	-1.01427e-07	1.08391e-07	7.66722e-09	-1.94076e-07	-5.88564e-08	-7.37821e-08	-4.35638e-07	-8.70469e-08	8.50232e-07	-3.71632e-08	-6.63891e-08	-3.47769e-08	3.45559e-08	1.70346e-12
-1.02576e-07	2.14956e-07	1.86511e-07	1.7954e-08	2.48856e-07	-1.23965e-07	3.77584e-07	1.85538e-07	2.84483e-07	-1.03909e-07	2.35317e-07	-1.55929e-07	-2.13342e-07	4.57956e-08	1.67944e-07	-3.35103e-07	2.8984e-08	-1.00784e-07	1.0896e-07	9.53001e-09	-1.84755e-07	-5.80966e-08	-7.29589e-08	-1.37525e-07	-8.69724e-08	8.49868e-07	-3.54794e-08	-7.26122e-08	-3.60201e-08	3.45577e-08	1.52922e-12
-9.67649e-08	2.15632e-07	1.83543e-07	-8.11696e-09	2.4881e-07	-1.22273e-07	3.78013e-07	1.86406e-07	2.8473e-07	-1.03362e-07	2.08073e-07	-1.53125e-07	-2.0974e-07	4.57893e-08	1.68838e-07	-3.35283e-07	2.98295e-08	-1.0094e-07	1.08585e-07	8.73871e-09	-1.32252e-07	-5.85642e-08	-7.30497e-08	-1.59199e-07	-7.37982e-08	8.50177e-07	-3.6003e-08	-6.46486e-08	-3.37099e-08	3.46796e-08	1.50023e-12
-1.03045e-07	2.16202e-07	1.84288e-07	-6.12515e-08	2.48818e-07	-1.23404e-07	3.77426e-07	1.86199e-07	2.83969e-07	-1.05683e-07	2.08117e-07	-1.53883e-07	-2.11576e-07	5.17263e-08	1.68942e-07	-3.3619e-07	2.99669e-08	-1.00898e-07	1.08836e-07	9.33289e-09	-9.43021e-08	-5.8567e-08	-7.44471e-08	-1.42516e-07	-4.66107e-08	8.49974e-07	-3.68246e-08	-6.86314e-08	-3.458e-08	3.45784e-08	1.49141e-12
-1.00354e-07	2.14479e-07	1.81572e-07	-2.86762e-08	2.48723e-07	-1.22778e-07	3.76625e-07	1.86349e-07	2.84611e-07	-1.03653e-07	2.10262e-07	-1.54458e-07	-2.09908e-07	4.73311e-08	1.68808e-07	-3.35316e-07	2.97277e-08	-1.01179e-07	1.08794e-07	8.94217e-09	-8.25926e-08	-5.84193e-08	-7.36494e-08	-1.34927e-07	-6.73778e-08	8.50151e-07	-3.65098e-08	-6.80625e-08	-3.46135e-08	3.46154e-08	1.48298e-12
-1.02026e-07	2.14588e-07	1.821e-07	-4.54991e-08	2.48776e-07	-1.21459e-07	3.54196e-07	1.86677e-07	2.84544e-07	-1.0313e-07	2.10396e-07	-1.54212e-07	-2.11012e-07	4.73293e-08	1.68701e-07	-3.35324e-07	3.68487e-08	-1.01064e-07	1.07878e-07	9.1027e-09	-8.50785e-08	-5.8193e-08	-7.37841e-08	-1.36843e-07	-7.0219e-08	8.50155e-07	-3.66612e-08	-6.68227e-08	-9.41752e-09	3.44544e-08	1.46882e-12
-1.01007e-07	2.14818e-07	1.83064e-07	-5.11711e-08	2.46932e-07	-1.228e-07	3.51401e-07	1.85364e-07	2.84333e-07	-1.03894e-07	2.14001e-07	-1.54445e-07	-1.6607e-07	4.58278e-08	1.68632e-07	-3.35335e-07	2.99128e-08	-1.01151e-07	1.08622e-07	2.92985e-09	-8.88172e-08	-5.83705e-08	-7.36963e-08	-1.35309e-07	-5.82887e-08	8.50082e-07	-3.63526e-08	-2.21492e-08	-2.30392e-08	-3.09491e-08	1.44554e-12
-9.91299e-08	2.14647e-07	1.83164e-07	-4.59845e-08	2.48701e-07	-1.22497e-07	3.17962e-07	1.84093e-07	2.91385e-07	-1.04038e-07	2.12526e-07	-1.54211e-07	-1.61592e-07	4.78203e-08	1.69473e-07	-3.34832e-07	3.07841e-08	-1.13694e-07	1.0861e-07	7.29855e-09	-9.48695e-08	-6.06716e-08	-7.3556e-08	-4.01935e-08	-6.00341e-08	8.50068e-07	-3.62738e-08	-3.12817e-08	-2.59567e-08	1.51826e-08	1.41217e-12
-1.00301e-07	2.14887e-07	1.82164e-07	-4.33609e-08	2.48635e-07	-1.22076e-07	3.20588e-07	1.86526e-07	2.85337e-07	-1.03617e-07	2.09768e-07	-6.52449e-08	-1.0836e-07	4.63853e-08	1.68767e-07	-3.35283e-07	3.70054e-08	-1.08578e-07	1.08253e-07	8.37932e-09	-8.94602e-08	-5.88819e-08	-7.37005e-08	-6.4539e-08	-6.83195e-08	8.50113e-07	-3.65388e-08	-4.3856e-08	-2.57037e-08	3.37748e-08	1.37923e-12
-1.00301e-07	2.14887e-07	1.82164e-07	-4.33609e-08	2.48635e-07	-1.22076e-07	3.20588e-07	1.86526e-07	2.85337e-07	-1.03617e-07	2.09768e-07	-6.52449e-08	-1.0836e-07	4.63853e-08	1.68767e-07	-3.35283e-07	3.70054e-08	-1.08578e-07	1.08253e-07	8.37932e-09	-8.94602e-08	-5.88819e-08	-7.37005e-08	-6.4539e-08	-6.83195e-08	8.50113e-07	-3.65388e-08	-4.3856e-08	-2.57037e-08	3.37748e-08	1.37923e-12
-1.00328e-07	2.16038e-07	1.82202e-07	-4.6621e-08	1.95754e-07	-1.2249e-07	3.29191e-07	1.86478e-07	1.39628e-07	-9.92307e-08	2.09641e-07	-1.07898e-07	-1.1711e-07	4.63912e-08	1.69133e-07	-3.35649e-07	3.41971e-08	-1.05084e-07	9.68327e-08	7.80406e-09	-8.81255e-08	-5.9015e-08	-7.30652e-08	-6.89613e-08	-6.49293e-08	8.50254e-07	-7.75425e-09	-4.84001e-08	-2.70574e-08	3.53505e-08	1.30516e-12
-1.00328e-07	2.16038e-07	1.82202e-07	-4.6621e-08	1.95754e-07	-1.2249e-07	3.29191e-07	1.86478e-07	1.39628e-07	-9.92307e-08	2.09641e-07	-1.07898e-07	-1.1711e-07	4.63912e-08	1.69133e-07	-3.35649e-07	3.41971e-08	-1.05084e-07	9.68327e-08	7.80406e-09	-8.81255e-08	-5.9015e-08	-7.30652e-08	-6.89613e-08	-6.49293e-08	8.50254e-07	-7.75425e-09	-4.84001e-08	-2.70574e-08	3.53505e-08	1.30516e-12
-1.02438e-07	2.18138e-07	1.8231e-07	-4.72854e-08	1.64735e-07	-1.22528e-07	3.28715e-07	1.86513e-07	1.29496e-07	-9.99134e-08	2.09306e-07	-8.68301e-08	-1.24329e-07	4.60836e-08	1.70455e-07	-3.35462e-07	3.54993e-08	-1.04675e-07	9.3498e-08	7.23708e-09	-8.79576e-08	-5.90777e-08	-7.24116e-08	-7.00039e-08	-6.48745e-08	8.50295e-07	-1.3191e-08	-4.36721e-08	-2.72158e-08	3.6538e-08	1.28956e-12
-1.00194e-07	2.17235e-07	1.82278e-07	-4.58662e-08	1.64923e-07	-1.22499e-07	3.25236e-07	1.86511e-07	1.32947e-07	-9.98505e-08	2.09543e-07	-9.56962e-08	-1.17628e-07	4.61214e-08	1.69516e-07	-3.35412e-07	3.48899e-08	-1.04796e-07	9.21426e-08	7.30009e-09	-8.8022e-08	-5.90515e-08	-7.29578e-08	-6.85015e-08	-6.53744e-08	8.50285e-07	-1.16206e-08	-4.46558e-08	-2.69997e-08	3.48314e-08	1.28656e-12
-1.00716e-07	2.17111e-07	1.82306e-07	-4.69209e-08	1.68392e-07	-1.22499e-07	3.27298e-07	1.86507e-07	1.22604e-07	-1.00365e-07	2.09312e-07	-8.62329e-08	-1.21747e-07	4.6163e-08	1.69993e-07	-3.35372e-07	3.54643e-08	-1.04636e-07	8.26447e-08	7.61346e-09	-8.82173e-08	-5.90477e-08	-7.22221e-08	-6.65821e-08	-6.53681e-08	8.50295e-07	-1.45073e-08	-4.03169e-08	-2.81893e-08	3.74968e-08	1.28399e-12
-1.01137e-07	2.1693e-07	1.82307e-07	-4.62129e-08	1.6735e-07	-1.22501e-07	3.25835e-07	1.86507e-07	1.2202e-07	-1.00522e-07	2.09288e-07	-8.55883e-08	-1.22198e-07	4.6157e-08	1.70281e-07	-3.35487e-07	3.52142e-08	-1.04698e-07	8.65483e-08	7.47214e-09	-8.83447e-08	-5.90463e-08	-7.18535e-08	-6.83393e-08	-6.54576e-08	8.50303e-07	-1.25174e-08	-4.00672e-08	-2.77873e-08	3.76536e-08	1.28348e-12
-1.00797e-07	2.17024e-07	1.53164e-07	-4.63356e-08	1.67195e-07	-1.22534e-07	3.26483e-07	1.86507e-07	1.23432e-07	-1.00342e-07	2.09277e-07	-8.80047e-08	-1.19759e-07	4.61745e-08	1.70326e-07	-3.35446e-07	3.53683e-08	-1.04668e-07	9.22335e-08	7.43148e-09	-8.82409e-08	-5.88378e-08	-7.14618e-08	-6.83375e-08	-6.55135e-08	8.50285e-07	-1.1409e-08	-3.85975e-08	-2.77008e-08	3.69614e-08	1.27489e-12
-1.01053e-07	9.81576e-09	1.55638e-07	-4.65695e-08	1.67725e-07	-1.22515e-07	3.26246e-07	1.86448e-07	1.24222e-07	-1.00271e-07	2.09213e-07	-8.84945e-08	-1.19099e-07	4.616e-08	1.70576e-07	-3.35549e-07	3.53583e-08	-1.04714e-07	9.39408e-08	7.46641e-09	-8.83924e-08	-5.88671e-08	-7.20143e-08	-6.99853e-08	-6.547e-08	8.50295e-07	-1.3667e-08	-3.97152e-08	-2.77059e-08	3.65403e-08	1.22975e-12
-1.00216e-07	1.4082e-07	1.61703e-07	-3.08185e-08	1.64584e-07	-1.22464e-07	3.26587e-07	1.86456e-07	1.23119e-07	-1.00304e-07	2.09115e-07	-8.93047e-08	-1.19418e-07	4.61456e-08	1.70101e-07	-1.11516e-07	3.52339e-08	-1.04709e-07	8.92706e-08	6.28636e-09	-8.81067e-08	-6.11747e-08	-7.1435e-08	-6.88619e-08	-6.53649e-08	8.50297e-07	-9.2472e-09	-3.95471e-08	-2.7758e-08	3.67916e-08	1.14778e-12
-9.9065e-08	7.11448e-08	1.64851e-07	-4.61674e-08	1.66757e-07	-1.22419e-07	3.26257e-07	1.85753e-07	1.24509e-07	-1.00418e-07	2.09173e-07	-8.82173e-08	-1.19227e-07	4.61798e-08	1.70122e-07	-5.61204e-08	3.53524e-08	-1.04715e-07	8.89666e-08	5.89107e-09	-8.82281e-08	-6.0099e-08	-7.1539e-08	-6.97691e-08	-6.58228e-08	8.50292e-07	-1.35199e-08	-3.98926e-08	-2.78436e-08	3.67605e-08	1.12626e-12
-9.76935e-08	5.23206e-08	1.69421e-07	-4.64989e-08	1.66932e-07	-1.22286e-07	3.26271e-07	1.86069e-07	1.25027e-07	-1.00287e-07	2.11651e-07	-8.81186e-08	-1.19455e-07	4.61749e-08	1.70301e-07	-8.086e-08	3.5347e-08	-1.04771e-07	7.89967e-09	7.1837e-09	-8.82743e-08	-5.98137e-08	-7.17322e-08	-6.98651e-08	-6.63243e-08	8.5029e-07	-1.35267e-08	-3.97359e-08	-2.78258e-08	3.66258e-08	1.12224e-12
-9.5403e-08	4.43407e-08	1.62357e-07	-4.46643e-08	1.66482e-07	-1.22384e-07	3.26484e-07	1.85706e-07	1.25493e-07	-1.00323e-07	2.09945e-07	-8.84782e-08	-1.1948e-07	4.61662e-08	1.70287e-07	-7.17674e-08	3.53435e-08	-1.04799e-07	3.21507e-08	5.16553e-09	-8.8219e-08	-5.99639e-08	-7.16834e-08	-7.09629e-08	-6.59447e-08	8.5029e-07	-1.25606e-08	-3.9685e-08	-2.77309e-08	3.66056e-08	1.1175e-12
-9.39871e-08	5.70455e-08	-2.99569e-09	-4.43272e-08	1.66719e-07	-1.29845e-07	3.26569e-07	1.85687e-07	1.2519e-07	-1.00299e-07	2.10361e-07	-8.83863e-08	-1.18726e-07	4.0922e-08	1.70243e-07	-8.35952e-08	3.53455e-08	-1.08075e-07	4.04797e-08	6.97864e-09	-9.15794e-08	-6.01891e-08	-7.17388e-08	-6.98182e-08	-6.57965e-08	8.27183e-07	-1.09304e-08	-3.9744e-08	-2.77874e-08	3.69826e-08	1.05843e-12
-9.66011e-08	5.52086e-08	6.67606e-08	-4.38524e-08	1.66476e-07	-1.27754e-07	3.26524e-07	1.86132e-07	1.24435e-07	-1.00326e-07	2.08841e-07	-8.82591e-08	-1.18859e-07	4.39171e-08	7.78184e-08	-7.18793e-08	3.53698e-08	-1.09446e-07	3.63704e-08	6.24772e-09	-9.23049e-08	-5.99785e-08	-7.16477e-08	-6.8683e-08	-6.41624e-08	8.25501e-07	-1.0817e-08	-3.9655e-08	-2.78141e-08	3.87602e-08	1.03438e-12
-9.66011e-08	5.52086e-08	6.67606e-08	-4.38524e-08	1.66476e-07	-1.27754e-07	3.26524e-07	1.86132e-07	1.24435e-07	-1.00326e-07	2.08841e-07	-8.82591e-08	-1.18859e-07	4.39171e-08	7.78184e-08	-7.18793e-08	3.53698e-08	-1.09446e-07	3.63704e-08	6.24772e-09	-9.23049e-08	-5.99785e-08	-7.16477e-08	-6.8683e-08	-6.41624e-08	8.25501e-07	-1.0817e-08	-3.9655e-08	-2.78141e-08	3.87602e-08	1.03438e-12
-9.61122e-08	5.73066e-08	4.85159e-08	-4.39829e-08	1.6661e-07	-1.27193e-07	3.26589e-07	1.85947e-07	1.25203e-07	-1.00312e-07	2.09073e-07	-8.83291e-08	-1.18554e-07	4.12657e-08	5.11658e-08	-7.38145e-08	3.53653e-08	-1.07343e-07	3.79314e-08	6.55523e-09	-9.19798e-08	-5.99116e-08	-7.17158e-08	-6.8865e-08	-6.55522e-08	8.25554e-07	-1.09161e-08	-3.97078e-08	-2.78177e-08	3.71122e-08	1.02893e-12
-9.58252e-08	5.58895e-08	4.28892e-08	-4.35979e-08	1.66608e-07	-1.26561e-07	3.26635e-07	1.85965e-07	1.24225e-07	-1.00309e-07	2.09149e-07	-8.8289e-08	-1.18524e-07	4.23935e-08	4.535e-08	-7.50939e-08	3.53715e-08	-1.07641e-07	4.00129e-08	6.45876e-09	-9.19411e-08	-5.9967e-08	-7.1708e-08	-6.82506e-08	-4.3262e-08	8.26138e-07	-1.11866e-08	-3.96752e-08	-2.78171e-08	3.78551e-08	1.02628e-12
-9.58173e-08	5.60656e-08	4.04562e-08	-4.37533e-08	1.66615e-07	-1.26912e-07	3.26647e-07	1.86003e-07	1.24911e-07	-1.00316e-07	2.08518e-07	-8.831e-08	-1.18715e-07	4.24532e-08	3.20261e-08	-7.40588e-08	3.53639e-08	-1.08261e-07	4.05494e-08	6.47218e-09	-9.17757e-08	-5.99356e-08	-7.16971e-08	-5.50257e-08	-5.12957e-08	8.25905e-07	-1.10097e-08	-3.96613e-08	-2.7813e-08	3.87864e-08	1.02395e-12
-9.57712e-08	5.68555e-08	4.04468e-08	-4.35843e-08	1.66627e-07	-1.2724e-07	1.8018e-07	1.85971e-07	1.2691e-07	-1.00313e-07	2.08881e-07	-8.83012e-08	-1.1861e-07	4.22677e-08	3.15805e-08	-7.61827e-08	3.53646e-08	-1.07519e-07	4.08795e-08	6.49091e-09	-9.18042e-08	-5.99724e-08	-7.17075e-08	-5.47998e-08	-4.76872e-08	8.26331e-07	-1.11212e-08	-3.96797e-08	-2.78088e-08	3.90412e-08	9.50984e-13
-9.57712e-08	5.68555e-08	4.04468e-08	-4.35843e-08	1.66627e-07	-1.2724e-07	1.8018e-07	1.85971e-07	1.2691e-07	-1.00313e-07	2.08881e-07	-8.83012e-08	-1.1861e-07	4.22677e-08	3.15805e-08	-7.61827e-08	3.53646e-08	-1.07519e-07	4.08795e-08	6.49091e-09	-9.18042e-08	-5.99724e-08	-7.17075e-08	-5.47998e-08	-4.76872e-08	8.26331e-07	-1.11212e-08	-3.96797e-08	-2.78088e-08	3.90412e-08	9.50984e-13
-9.57417e-08	5.89383e-08	3.67824e-08	-4.36687e-08	1.47427e-07	-1.27051e-07	1.90272e-07	1.85977e-07	1.28544e-07	-1.00327e-07	2.09e-07	-9.03782e-08	-1.18582e-07	4.22393e-08	4.99307e-08	-7.54552e-08	3.53586e-08	-1.08309e-07	2.95892e-08	6.40006e-09	-9.18396e-08	-5.9988e-08	-7.19115e-08	-5.96109e-08	-4.49263e-08	7.89077e-07	-1.16463e-08	-3.98999e-08	-2.78287e-08	3.80904e-08	8.90307e-13
-9.57463e-08	5.43973e-08	4.03136e-08	-4.36687e-08	9.97465e-08	-1.27145e-07	1.8682e-07	1.9073e-07	1.28692e-07	-1.01352e-07	2.08934e-07	-8.89507e-08	-1.18545e-07	4.22103e-08	4.34404e-08	-7.57327e-08	3.53545e-08	-1.11815e-07	4.53804e-09	6.30829e-09	-9.1818e-08	-5.99926e-08	-7.17466e-08	-5.77977e-08	-5.06918e-08	7.88986e-07	-1.24562e-08	-3.97012e-08	-2.78167e-08	3.06377e-08	8.77753e-13
-9.52563e-08	5.56382e-08	3.76152e-08	-4.37002e-08	7.56944e-08	-1.26966e-07	1.90525e-07	1.86112e-07	1.29322e-07	-9.98677e-08	2.08813e-07	-9.09104e-08	-1.18535e-07	4.19174e-08	4.74027e-08	-7.4783e-08	3.45026e-08	-1.12637e-07	1.94591e-08	6.36303e-09	-9.1778e-08	-6.00003e-08	-7.17192e-08	-5.87575e-08	-4.82929e-08	7.87023e-07	-1.24703e-08	-3.97673e-08	-2.77684e-08	3.61193e-08	8.70961e-13
-9.5684e-08	5.41069e-08	3.7632e-08	-4.36781e-08	8.4432e-08	-1.26863e-07	1.88807e-07	1.86335e-07	1.28154e-07	-1.00303e-07	2.08989e-07	-8.9495e-08	-1.18541e-07	4.20025e-08	4.48843e-08	-7.55356e-08	3.53567e-08	-1.09577e-07	1.32981e-08	6.29147e-09	-9.17797e-08	-5.99933e-08	-7.17521e-08	-5.86781e-08	-4.72064e-08	7.86506e-07	-1.20261e-08	-3.97408e-08	-2.78222e-08	3.27954e-08	8.69187e-13
-9.41572e-08	5.27307e-08	3.78287e-08	-4.38303e-08	7.70316e-08	-1.26628e-07	1.88657e-07	1.86256e-07	1.27531e-07	-1.00846e-07	2.15066e-07	-9.08046e-08	-1.18529e-07	4.17233e-08	5.03396e-08	-7.47089e-08	3.50436e-08	-1.10181e-07	2.18966e-08	6.38246e-09	-9.17791e-08	-6.00064e-08	-7.22152e-08	-5.83901e-08	-4.2242e-08	7.52976e-07	-1.26146e-08	-3.97365e-08	-2.77424e-08	3.66108e-08	8.1923e-13
-9.2507e-08	5.42949e-08	3.79534e-08	-4.38557e-08	7.96479e-08	-1.26747e-07	1.88694e-07	1.8682e-07	6.15944e-08	-1.00737e-07	2.11136e-07	-8.82417e-08	-1.18526e-07	4.17192e-08	4.80841e-08	-7.43472e-08	3.51003e-08	-1.11346e-07	1.72717e-08	6.35483e-09	-9.17762e-08	-6.44842e-08	-7.20749e-08	-5.85579e-08	-3.62522e-08	7.57632e-07	-1.33673e-08	-3.97555e-08	-2.77715e-08	3.48837e-08	8.11961e-13
-9.433e-08	5.50729e-08	3.74915e-08	-4.38804e-08	6.63966e-08	-5.98017e-08	1.88636e-07	1.86634e-07	9.64678e-08	-1.01099e-07	2.11181e-07	-9.00921e-08	-1.18527e-07	4.16935e-08	4.70488e-08	-7.46101e-08	3.50828e-08	-1.11017e-07	2.20318e-08	6.34865e-09	-9.17821e-08	-6.58886e-08	-7.32976e-08	-5.86205e-08	-3.66657e-08	7.53983e-07	-1.29911e-08	-3.97734e-08	-2.77565e-08	3.58481e-08	7.98768e-13
-9.42243e-08	4.4446e-08	3.7504e-08	-4.3537e-08	6.90249e-08	-6.34416e-08	1.89013e-07	1.86587e-07	7.87775e-08	-1.01195e-07	2.13294e-07	-8.276e-08	-1.18528e-07	4.18047e-08	4.79028e-08	-7.47478e-08	3.50975e-08	-1.10858e-07	1.85372e-08	6.31174e-09	-9.17815e-08	-6.48251e-08	-7.31436e-08	-5.86206e-08	-3.99971e-08	7.54125e-07	-1.27556e-08	-3.97747e-08	-2.76083e-08	3.58033e-08	7.95364e-13
-9.36555e-08	5.33158e-08	3.75107e-08	-4.37564e-08	7.52331e-08	-7.70842e-08	1.89093e-07	-5.78854e-08	9.11261e-08	-9.98444e-08	2.11256e-07	-6.99771e-08	-1.18533e-07	-3.7556e-08	4.8839e-08	-7.43592e-08	3.53216e-08	-1.10546e-07	2.71642e-08	6.32895e-09	-9.18139e-08	-6.90122e-08	-7.31044e-08	-5.8715e-08	-4.33836e-08	5.58691e-07	-1.3685e-08	-4.01584e-08	-2.81789e-08	3.51458e-08	5.10895e-13
-9.36764e-08	5.28888e-08	3.75109e-08	-4.37579e-08	7.49415e-08	-7.65993e-08	1.89084e-07	-1.08223e-08	9.05504e-08	-1.00053e-07	2.11259e-07	-7.39887e-08	-1.18533e-07	-1.36177e-08	4.90951e-08	-7.44037e-08	3.53092e-08	-1.10548e-07	2.69095e-08	6.32632e-09	-9.03388e-08	-6.88783e-08	-7.31148e-08	-5.86994e-08	-4.07612e-08	5.62667e-07	-1.34193e-08	-3.97266e-08	-2.79617e-08	3.51435e-08	5.10703e-13
-9.27147e-08	4.8832e-08	3.75556e-08	-4.37876e-08	7.34382e-08	-6.90009e-08	1.89064e-07	1.20283e-08	8.60246e-08	-1.00498e-07	2.11893e-07	-7.31496e-08	-1.18532e-07	8.46333e-09	4.88782e-08	-7.44854e-08	3.52236e-08	-1.10721e-07	2.37484e-08	6.31132e-09	-8.99344e-08	-6.63571e-08	-7.31361e-08	-5.87065e-08	-4.1871e-08	5.60044e-07	-1.33999e-08	-3.987e-08	-2.81087e-08	3.51724e-08	5.04751e-13
-9.27147e-08	4.8832e-08	3.75556e-08	-4.37876e-08	7.34382e-08	-6.90009e-08	1.89064e-07	1.20283e-08	8.60246e-08	-1.00498e-07	2.11893e-07	-7.31496e-08	-1.18532e-07	8.46333e-09	4.88782e-08	-7.44854e-08	3.52236e-08	-1.10721e-07	2.37484e-08	6.31132e-09	-8.99344e-08	-6.63571e-08	-7.31361e-08	-5.87065e-08	-4.1871e-08	5.60044e-07	-1.33999e-08	-3.987e-08	-2.81087e-08	3.51724e-08	5.04751e-13
-9.27222e-08	4.94362e-08	3.75669e-08	-4.37837e-08	6.97906e-08	-7.05544e-08	1.89042e-07	1.33871e-08	8.33847e-08	-1.00453e-07	2.11689e-07	-7.30456e-08	-1.18531e-07	2.79091e-09	4.84762e-08	-7.11044e-08	3.47327e-08	-1.1071e-07	2.40551e-08	6.3128e-09	-9.13757e-08	-6.65338e-08	-7.32223e-08	-5.86673e-08	-4.18399e-08	5.60816e-07	-1.33891e-08	-3.99401e-08	-2.80397e-08	3.51709e-08	5.04513e-13
-9.24843e-08	4.84914e-08	3.75558e-08	-4.37819e-08	7.04326e-08	-7.12817e-08	1.89044e-07	7.99917e-09	8.34982e-08	-1.0023e-07	2.11965e-07	-7.32072e-08	-1.18535e-07	1.08972e-08	4.88704e-08	-7.03561e-08	3.37764e-08	-1.10703e-07	2.37569e-08	6.30317e-09	-9.11228e-08	-6.63178e-08	-7.32003e-08	-5.86988e-08	-4.19846e-08	5.59972e-07	-1.32395e-08	-3.99993e-08	-2.8095e-08	3.50749e-08	5.0352e-13
-9.28611e-08	5.04359e-08	3.75729e-08	-4.34992e-08	6.94404e-08	-5.65986e-08	1.89017e-07	2.48765e-10	8.34061e-08	-4.20621e-08	2.12003e-07	-7.14733e-08	-1.18533e-07	2.60085e-09	4.60646e-08	-6.87768e-08	3.38179e-08	-1.10705e-07	2.91869e-08	6.31688e-09	-9.1438e-08	-6.65382e-08	-7.32196e-08	-4.67302e-08	-4.08019e-08	5.60772e-07	-1.33897e-08	-3.99717e-08	-2.72419e-08	3.52026e-08	4.92425e-13
-9.29622e-08	4.80966e-08	3.76018e-08	-4.36623e-08	7.02057e-08	-6.84172e-08	1.89034e-07	6.12298e-09	8.37211e-08	-8.43489e-08	2.11805e-07	-7.29007e-08	-1.18526e-07	6.3571e-09	4.68299e-08	-6.97553e-08	3.34032e-08	-1.55699e-07	2.45737e-08	5.80265e-09	-9.13809e-08	-7.08852e-08	-7.32106e-08	-5.24407e-08	-4.0934e-08	3.53061e-07	-1.33374e-08	-3.9977e-08	-1.19683e-08	3.50617e-08	3.22061e-13
-9.19245e-08	4.90482e-08	3.77094e-08	-4.37242e-08	6.23233e-08	-6.89888e-08	1.89126e-07	4.36187e-09	8.40488e-08	-3.71511e-08	2.11724e-07	-7.27244e-08	-1.18166e-07	4.8281e-09	4.14661e-08	-7.07289e-08	3.38804e-08	-1.65222e-07	2.54702e-08	6.09009e-09	-9.13082e-08	-6.8776e-08	-7.33163e-08	-5.51819e-08	-4.16771e-08	2.78007e-07	-1.33576e-08	-3.99766e-08	-7.86473e-09	3.51547e-08	2.70608e-13
-8.61046e-08	4.61222e-08	3.82461e-08	-4.37854e-08	7.13904e-08	-7.01478e-08	1.89181e-07	4.45116e-09	8.52389e-08	-1.19101e-08	2.11825e-07	-7.27249e-08	-1.17556e-07	6.89557e-09	4.21138e-08	-7.13842e-08	3.37687e-08	-1.19439e-07	2.57901e-08	5.8571e-09	-9.13024e-08	-6.64936e-08	-7.3209e-08	-5.75637e-08	-4.16802e-08	2.82174e-07	-1.3319e-08	-3.99688e-08	-1.82085e-08	3.51103e-08	2.59285e-13
-8.76272e-08	4.76249e-08	3.78685e-08	-4.37159e-08	6.55909e-08	-6.69571e-08	1.89115e-07	4.34135e-09	8.47207e-08	-4.74707e-08	2.11743e-07	-7.24924e-08	-1.17603e-07	5.81862e-09	4.36151e-08	-7.16137e-08	3.38601e-08	-1.24491e-07	2.49658e-08	6.07645e-09	-9.1068e-08	-6.83872e-08	-7.32423e-08	-5.44786e-08	-4.15752e-08	2.65384e-07	-1.33542e-08	-3.99627e-08	-1.57792e-08	3.51512e-08	2.52301e-13
-8.73429e-08	4.59767e-08	3.78231e-08	-4.38159e-08	6.92083e-08	-6.97376e-08	1.89133e-07	4.76909e-09	8.47544e-08	-4.9633e-08	2.11782e-07	-7.27911e-08	-1.13264e-07	6.40335e-09	4.2456e-08	-6.97544e-08	3.3763e-08	-1.26241e-07	2.53008e-08	2.21125e-08	-3.02073e-08	-6.76837e-08	-3.53942e-08	-5.56777e-08	-4.16143e-08	2.71922e-07	-1.33245e-08	-3.99781e-08	-1.10486e-08	3.50853e-08	2.4473e-13
-8.68003e-08	4.71047e-08	3.77429e-08	-4.38622e-08	7.05865e-08	-6.8273e-08	1.89144e-07	4.43438e-09	8.51391e-08	-3.77362e-08	2.11758e-07	-7.27174e-08	-1.14842e-07	5.67047e-09	4.44374e-08	-7.13649e-08	3.3776e-08	-1.23554e-07	2.49717e-08	1.92671e-08	-4.92364e-08	-6.79015e-08	-2.66393e-08	-5.61798e-08	-4.16235e-08	2.60727e-07	-1.33363e-08	-3.99679e-08	-9.74859e-09	3.51125e-08	2.38747e-13
-8.72197e-08	4.69916e-08	3.77802e-08	-4.38379e-08	6.9486e-08	-6.87495e-08	1.89145e-07	4.64716e-09	8.49309e-08	-3.66426e-08	2.11772e-07	-7.2726e-08	-1.1205e-07	6.00675e-09	4.29501e-08	-7.13712e-08	3.38934e-08	-1.23696e-07	2.51142e-08	1.29476e-08	-4.25903e-08	-6.76431e-08	-2.35082e-08	-5.57916e-08	-4.16221e-08	2.62739e-07	-1.33356e-08	-3.99759e-08	-1.16909e-08	3.51125e-08	2.37952e-13
-8.76645e-08	4.6742e-08	3.77443e-08	-4.38658e-08	7.05241e-08	-6.88779e-08	1.89119e-07	4.61477e-09	8.49981e-08	-3.28596e-08	2.11769e-07	-7.27543e-08	-1.11714e-07	6.22356e-09	4.10359e-08	-7.11631e-08	3.39028e-08	-1.2336e-07	2.51619e-08	1.62143e-08	-3.10541e-08	-6.68943e-08	-1.31488e-08	-5.57554e-08	-4.16282e-08	2.63555e-07	-1.33355e-08	-3.99755e-08	-1.15454e-08	3.51118e-08	2.36754e-13
-8.74725e-08	4.66466e-08	1.85118e-08	-4.38535e-08	7.07754e-08	-6.87934e-08	1.889e-07	4.51302e-09	8.5054e-08	-3.66494e-08	2.11768e-07	-7.2961e-08	-1.06366e-07	6.1037e-09	4.19191e-08	-7.09363e-08	3.38471e-08	-1.23597e-07	2.45235e-08	1.4763e-08	-3.67828e-08	-6.7332e-08	-2.20996e-08	-5.60513e-08	-4.16969e-08	2.62565e-07	-1.34631e-08	-3.98814e-08	-9.83615e-09	3.52447e-08	2.34972e-13
-8.73051e-08	4.66431e-08	3.78792e-08	-3.20239e-08	7.04886e-08	-6.87895e-08	1.88891e-07	7.95116e-09	8.4962e-08	-3.66101e-08	2.11756e-07	-7.29232e-08	-8.68473e-09	5.91405e-09	4.20421e-08	-6.79048e-08	3.38816e-08	-1.21341e-07	2.48492e-08	1.39272e-08	-3.49261e-08	-6.76472e-08	-1.88304e-08	-5.61302e-08	-4.1761e-08	2.63311e-07	-1.33069e-08	-3.97341e-08	-1.0411e-08	3.51775e-08	2.23071e-13
-8.72492e-08	4.66878e-08	3.78576e-08	-2.05589e-08	7.06817e-08	-6.87386e-08	1.88974e-07	7.50782e-09	8.49999e-08	-3.50916e-08	2.11763e-07	-7.28123e-08	-1.31283e-09	5.81277e-09	4.21724e-08	-6.81691e-08	3.3952e-08	-1.21436e-07	2.4793e-08	1.43582e-08	-3.5067e-08	-6.86175e-08	-1.69321e-08	-5.5964e-08	-4.18083e-08	2.62427e-07	-1.33156e-08	-3.96807e-08	-1.05166e-08	3.51965e-08	2.21993e-13
-8.74e-08	4.67015e-08	2.71998e-08	-2.78469e-08	7.06545e-08	-6.87354e-08	1.37343e-07	7.05096e-09	8.50143e-08	-3.60709e-08	2.13891e-07	-7.28576e-08	-6.52024e-09	5.85161e-09	4.21859e-08	-6.88818e-08	3.39187e-08	-1.21301e-07	2.48504e-08	1.44026e-08	-3.47628e-08	-6.79872e-08	-1.81303e-08	-5.59892e-08	-4.18233e-08	2.61981e-07	-1.33184e-08	-3.96752e-08	-1.03066e-08	3.51944e-08	2.05615e-13
-8.73544e-08	4.66884e-08	3.06645e-08	-2.13363e-08	7.06976e-08	-6.87671e-08	1.38983e-07	6.60417e-09	8.50137e-08	-3.59609e-08	2.11791e-07	-7.28558e-08	-9.32162e-09	5.91126e-09	4.21296e-08	-6.8467e-08	3.39275e-08	-1.21457e-07	2.47901e-08	1.43701e-08	-3.47626e-08	-6.82193e-08	-1.79412e-08	-5.59917e-08	-4.18337e-08	2.62272e-07	-1.33219e-08	-3.96511e-08	-1.03534e-08	3.5166e-08	2.05235e-13
-8.75136e-08	4.66917e-08	3.00174e-08	-1.86404e-08	7.06213e-08	-6.81565e-08	1.55817e-07	5.81906e-09	8.33905e-08	-3.58888e-08	2.12187e-07	-7.28558e-08	-8.24003e-09	6.65463e-09	4.08638e-08	-6.8652e-08	3.39403e-08	-1.2122e-07	2.47726e-08	1.42417e-08	-3.52024e-08	-6.78175e-08	-1.52743e-08	-5.60207e-08	-4.17938e-08	1.96534e-07	7.72823e-09	-3.95158e-08	-1.02658e-08	3.6274e-08	1.79388e-13
-8.7405e-08	4.66995e-08	3.40571e-08	-1.59071e-08	7.06576e-08	-6.87197e-08	1.39305e-07	6.18225e-09	7.98497e-08	-3.61007e-08	2.12112e-07	-7.2858e-08	-7.80496e-09	6.08522e-09	4.18874e-08	-6.8564e-08	3.39044e-08	-1.2131e-07	2.49596e-08	1.43045e-08	-3.49616e-08	-6.78093e-08	-1.73617e-08	-5.59711e-08	-4.18122e-08	2.04412e-07	-2.16325e-09	-3.95856e-08	-1.0303e-08	3.54491e-08	1.7734e-13
-8.75062e-08	4.66873e-08	1.91094e-08	-1.7982e-08	7.0634e-08	-6.85877e-08	1.32327e-07	6.4734e-09	8.35791e-08	-3.60031e-08	2.12035e-07	-7.28565e-08	-8.49978e-09	6.57439e-09	4.1388e-08	-6.86021e-08	3.39281e-08	-1.21345e-07	2.47708e-08	1.43178e-08	-3.49098e-08	-6.78138e-08	-1.59079e-08	-5.59992e-08	-4.17999e-08	1.99049e-07	7.20077e-09	-3.95884e-08	-1.02942e-08	3.54039e-08	1.73101e-13
-8.74858e-08	4.66883e-08	1.65785e-08	-1.53724e-08	7.06261e-08	-6.85483e-08	1.3535e-07	6.53499e-09	8.38466e-08	-3.60048e-08	2.12024e-07	-4.76977e-08	-8.59707e-09	6.63967e-09	4.12601e-08	-6.86273e-08	3.39302e-08	-1.21403e-07	2.47579e-08	1.43223e-08	-3.49331e-08	-6.78186e-08	-1.65793e-08	-5.59992e-08	-4.17973e-08	2.00551e-07	-2.01933e-10	-3.95695e-08	-1.02912e-08	3.55558e-08	1.71322e-13
-8.74264e-08	4.66835e-08	1.19962e-08	-1.67006e-08	7.06257e-08	-6.85258e-08	1.3531e-07	6.51149e-09	6.72215e-08	-3.60027e-08	2.12017e-07	-5.11282e-08	-8.58496e-09	6.53578e-09	4.14083e-08	-6.86328e-08	3.39239e-08	-1.21519e-07	2.47735e-08	1.43192e-08	-3.51591e-08	-6.78506e-08	-1.6679e-08	-5.5996e-08	-4.17969e-08	1.99914e-07	-8.06153e-10	-3.95715e-08	-1.0298e-08	3.54371e-08	1.68833e-13
-8.96165e-08	4.66563e-08	1.9132e-08	-1.77199e-08	7.0633e-08	-6.85416e-08	1.02281e-07	5.74905e-09	7.22842e-08	-3.60402e-08	2.11977e-07	-5.02993e-08	-8.63332e-09	6.56896e-09	4.13806e-08	-6.85257e-08	2.62132e-08	-1.20774e-07	1.68826e-08	1.57519e-08	-3.49491e-08	-6.78111e-08	-1.60673e-08	-5.60455e-08	-4.18971e-08	2.00594e-07	4.21722e-09	-3.95685e-08	-1.02954e-08	3.59085e-08	1.61581e-13
-7.13266e-08	4.66715e-08	1.91395e-08	-1.72004e-08	7.06353e-08	-6.84772e-08	1.12038e-07	6.29895e-09	7.24886e-08	-3.60024e-08	2.12026e-07	-4.71658e-08	-8.62998e-09	6.55274e-09	4.13796e-08	-6.8598e-08	3.13259e-08	-1.21145e-07	2.23334e-08	1.52297e-08	-3.50143e-08	-6.79115e-08	-1.63137e-08	-5.60242e-08	-4.18751e-08	2.00483e-07	2.32704e-09	-3.95735e-08	-1.02905e-08	3.57174e-08	1.60995e-13
-7.60729e-08	4.66622e-08	2.14309e-08	-1.75038e-08	7.06324e-08	-6.85169e-08	1.18442e-07	5.96015e-09	7.32133e-08	-3.59547e-08	8.59599e-08	-4.86728e-08	-8.64802e-09	6.52589e-09	4.3023e-08	-6.86075e-08	2.83976e-08	-1.21083e-07	1.95125e-08	1.51859e-08	-3.50447e-08	-3.38528e-08	-1.61691e-08	-5.60146e-08	-4.18463e-08	2.0102e-07	2.23224e-09	-3.95794e-08	-1.02907e-08	3.57989e-08	1.22535e-13
-7.34176e-08	4.66662e-08	2.01966e-08	-1.74382e-08	7.06332e-08	-6.85078e-08	1.10534e-07	6.1257e-09	7.32625e-08	-3.5974e-08	9.2351e-08	-4.9031e-08	-8.64551e-09	6.52786e-09	4.22084e-08	-6.86047e-08	2.93467e-08	-1.21151e-07	2.11763e-08	1.50552e-08	-3.50509e-08	-3.46084e-08	-1.62146e-08	-5.60098e-08	-4.18219e-08	2.00931e-07	2.3081e-09	-3.95707e-08	-1.02883e-08	3.57948e-08	1.21538e-13
-7.23033e-08	4.66655e-08	2.07862e-08	-1.73208e-08	7.06585e-08	-6.42791e-08	1.12285e-07	6.15656e-09	7.32383e-08	-3.48569e-08	9.29265e-08	-4.74568e-08	-8.43042e-09	6.54123e-09	4.22065e-08	-6.8608e-08	2.94334e-08	-1.21123e-07	2.05157e-08	1.49936e-08	-3.50459e-08	-3.8494e-08	-1.61728e-08	-5.6013e-08	-4.18505e-08	2.00987e-07	2.29161e-09	-3.95762e-08	-1.02887e-08	3.57903e-08	1.21374e-13
-6.79887e-08	4.66257e-08	2.0752e-08	-1.73092e-08	7.06359e-08	-6.84328e-08	1.11617e-07	6.14635e-09	7.35032e-08	-3.51777e-08	8.77444e-08	-4.75637e-08	-8.63563e-09	6.52955e-09	4.2686e-08	-6.86296e-08	2.92868e-08	-1.21112e-07	2.04605e-08	1.5006e-08	-3.5062e-08	-4.07169e-08	-1.6204e-08	-5.60122e-08	-4.18271e-08	2.00949e-07	2.29359e-09	-3.95779e-08	-1.02872e-08	3.57956e-08	1.20492e-13
-7.31609e-08	4.60766e-08	1.82597e-08	-1.72556e-08	7.06871e-08	-1.23262e-08	1.11202e-07	6.14458e-09	7.32392e-08	-3.28196e-08	8.48356e-08	-5.0621e-08	-8.61144e-09	6.54426e-09	4.22357e-08	-6.81257e-08	2.93149e-08	-1.21121e-07	2.07527e-08	1.50006e-08	-3.51561e-08	-3.83855e-08	-1.62253e-08	-5.60096e-08	-4.1837e-08	2.00844e-07	2.29686e-09	-3.95751e-08	-9.99938e-09	3.57896e-08	1.15738e-13
-7.21848e-08	3.29674e-08	1.94586e-08	-1.72327e-08	7.0671e-08	-1.91467e-08	1.11687e-07	6.11244e-09	7.3266e-08	-3.47624e-08	8.43125e-08	-4.84617e-08	-8.62019e-09	6.54628e-09	4.22546e-08	-6.8026e-08	2.93591e-08	-1.21121e-07	2.06065e-08	1.50115e-08	-3.51716e-08	-4.00384e-08	-1.62327e-08	-5.60086e-08	-4.18336e-08	2.00837e-07	2.32687e-09	-3.95754e-08	-1.01267e-08	3.57864e-08	1.14872e-13
-7.1248e-08	1.09224e-08	1.83755e-08	-1.7302e-08	7.06667e-08	-1.3527e-08	1.11479e-07	6.12741e-09	7.33776e-08	-3.46288e-08	8.44161e-08	-4.86317e-08	-8.62935e-09	6.54303e-09	4.2155e-08	-6.7868e-08	2.93884e-08	-1.21119e-07	2.05415e-08	1.50154e-08	-3.51304e-08	-4.03116e-08	-1.62403e-08	-5.60107e-08	-4.18322e-08	2.00896e-07	2.30401e-09	-3.9575e-08	-1.01503e-08	3.57868e-08	1.13555e-13
-7.15982e-08	1.90578e-08	1.82657e-08	-1.73066e-08	7.06655e-08	-1.52662e-08	1.12524e-07	6.13608e-09	4.90328e-08	-3.40292e-08	8.44645e-08	-4.87894e-08	-8.63894e-09	6.54245e-09	4.24037e-08	-6.79014e-08	2.94316e-08	-1.10751e-07	2.09741e-08	9.55493e-09	-3.51358e-08	-4.15117e-08	-1.62424e-08	-5.60521e-08	-4.18321e-08	2.00895e-07	2.30521e-09	-3.94229e-08	-1.32862e-09	3.61022e-08	1.08651e-13
-7.15353e-08	1.7363e-08	1.87943e-08	-1.72862e-08	7.03482e-08	-2.00828e-08	1.11467e-07	6.1319e-09	5.60974e-08	-3.40662e-08	8.48332e-08	-4.6571e-08	-8.0472e-09	6.54377e-09	4.22696e-08	-6.79909e-08	2.93985e-08	-1.12896e-07	2.07605e-08	1.16836e-08	-3.51272e-08	-3.98613e-08	-1.62488e-08	-5.60398e-08	-4.18226e-08	2.00938e-07	2.29959e-09	-1.94011e-08	-7.26288e-09	3.58771e-08	1.08327e-13
-7.14901e-08	1.65415e-08	1.86149e-08	-1.73016e-08	7.06045e-08	-1.61814e-08	1.12312e-07	6.1288e-09	5.28579e-08	-3.41281e-08	8.46696e-08	-4.84138e-08	-8.6285e-09	6.54457e-09	4.23665e-08	-6.78404e-08	2.94391e-08	-1.11444e-07	2.08175e-08	1.31268e-08	-3.5133e-08	-4.0573e-08	-1.62415e-08	-5.60225e-08	-4.18303e-08	2.00896e-07	2.30083e-09	-1.50883e-08	-6.50406e-09	3.60069e-08	1.07771e-13
-7.18707e-08	1.4894e-08	1.8745e-08	-1.74747e-08	4.13285e-08	-1.74751e-08	1.11777e-07	6.12857e-09	5.33634e-08	-3.41439e-08	8.49313e-08	-4.66076e-08	-8.52656e-09	6.54045e-09	6.72276e-09	-6.79428e-08	2.93785e-08	-1.12593e-07	2.0826e-08	1.29162e-08	-3.51256e-08	-3.9839e-08	-1.64082e-08	-5.58572e-08	-4.18301e-08	2.00899e-07	2.28783e-09	-1.37754e-08	-5.38163e-09	3.57873e-08	1.02731e-13
-7.14866e-08	1.56255e-08	1.8926e-08	-1.72924e-08	4.3254e-08	-1.70707e-08	1.12258e-07	6.12925e-09	5.55874e-08	-3.40931e-08	8.54915e-08	-4.58337e-08	-8.57798e-09	6.54394e-09	4.22795e-08	-6.78417e-08	2.94161e-08	-1.11798e-07	2.0836e-08	1.28865e-08	-3.51297e-08	-4.02612e-08	-1.62442e-08	-5.60416e-08	-4.18743e-08	1.59603e-07	1.53274e-09	-1.57575e-08	-8.4078e-09	3.58151e-08	9.00362e-14
-7.14378e-08	1.63156e-08	1.87655e-08	-1.72918e-08	4.02725e-08	-1.78211e-08	1.0625e-07	6.20147e-09	5.39775e-08	-3.41136e-08	8.64379e-08	-4.62358e-08	-8.47084e-09	6.54584e-09	3.9608e-08	-6.79034e-08	2.94192e-08	-1.12754e-07	2.14283e-08	1.14396e-08	-3.51372e-08	-4.02836e-08	-1.62533e-08	-5.603e-08	-4.18398e-08	1.37747e-07	6.62643e-10	-1.4324e-08	-7.15465e-09	3.58484e-08	8.19651e-14
-7.14948e-08	1.65872e-08	1.87986e-08	-1.73042e-08	4.86842e-08	-1.72777e-08	9.78411e-08	6.12983e-09	5.40242e-08	-3.41473e-08	5.45169e-08	-4.66505e-08	-8.49605e-09	6.54375e-09	2.70938e-08	-6.78611e-08	2.9415e-08	-1.12933e-07	2.08695e-08	1.29241e-08	-3.51257e-08	-4.03349e-08	-1.59175e-08	-5.59583e-08	-4.1855e-08	1.4284e-07	1.24671e-09	-1.44559e-08	-6.86548e-09	3.58328e-08	7.71697e-14
-7.15067e-08	1.65539e-08	1.86672e-08	-1.72945e-08	4.5229e-08	-1.81439e-08	4.13275e-08	6.09394e-09	5.35301e-08	-3.41293e-08	6.87975e-08	-4.61826e-08	-8.49021e-09	6.54486e-09	3.25301e-08	-6.7406e-08	2.93939e-08	-1.12813e-07	2.09415e-08	1.23383e-08	-3.51277e-08	-4.03628e-08	-1.62106e-08	-5.59714e-08	-4.18412e-08	1.39192e-07	8.90872e-10	-1.58183e-08	-6.88956e-09	3.5845e-08	6.99165e-14
-7.15141e-08	1.65359e-08	1.87443e-08	-1.72956e-08	4.19703e-08	-1.79713e-08	4.52132e-08	6.12186e-09	5.37286e-08	-3.41247e-08	6.91648e-08	-4.63779e-08	-8.51634e-09	6.54589e-09	3.53225e-08	-6.32495e-08	2.94074e-08	-1.12792e-07	2.0851e-08	1.23434e-08	-3.51083e-08	-4.0434e-08	-1.61995e-08	-5.59936e-08	-4.18421e-08	1.36081e-07	5.73231e-10	-1.57198e-08	-7.00984e-09	3.58515e-08	6.88436e-14
-7.13618e-08	1.65357e-08	1.87143e-08	-1.72953e-08	4.44185e-08	-1.77602e-08	4.08924e-08	6.11388e-09	4.07433e-08	-3.41232e-08	6.64243e-08	-4.63585e-08	-8.53983e-09	6.54669e-09	3.01008e-08	-6.64591e-08	2.9405e-08	-1.12763e-07	2.09019e-08	1.25477e-08	-3.51234e-08	-4.04505e-08	-1.61017e-08	-5.60031e-08	-4.18524e-08	1.37179e-07	9.38292e-10	-1.50908e-08	-7.07152e-09	3.58486e-08	6.74112e-14
-5.998e-08	1.6491e-08	1.86025e-08	-1.72973e-08	4.55214e-08	-1.71062e-08	3.87597e-08	6.10479e-09	3.42766e-08	-3.41189e-08	6.40114e-08	-4.63852e-08	-8.88792e-09	6.544e-09	3.34751e-08	-6.69102e-08	2.93727e-08	-1.12785e-07	2.09857e-08	1.22098e-08	-3.51273e-08	-4.04101e-08	-1.61682e-08	-5.59933e-08	-4.18572e-08	1.39108e-07	3.88733e-10	-1.52586e-08	-7.07876e-09	3.58563e-08	6.58348e-14
-5.9913e-08	1.4991e-08	1.87354e-08	-1.72874e-08	4.40153e-08	-1.77341e-08	4.25001e-08	6.11506e-09	3.36077e-08	-3.4118e-08	6.53359e-08	-4.63851e-08	-8.52225e-09	6.54484e-09	3.36005e-08	-6.50359e-08	3.00171e-08	-1.12748e-07	2.09839e-08	5.64207e-09	-3.51248e-08	-3.15753e-08	-1.6219e-08	-4.58841e-08	-4.12398e-08	1.39036e-07	2.4167e-12	-1.56689e-08	-7.06059e-09	3.55822e-08	6.40252e-14
-5.87711e-08	1.44338e-08	1.83389e-08	-1.7225e-08	4.38857e-08	-1.77165e-08	4.22262e-08	6.11452e-09	4.62424e-08	-3.41219e-08	6.23221e-08	-4.63909e-08	-8.53761e-09	6.54682e-09	3.2986e-08	-6.23372e-08	2.98867e-08	-1.12756e-07	2.09662e-08	4.30399e-09	-3.51441e-08	-3.00229e-08	-1.63062e-08	-4.54627e-08	-4.15035e-08	1.37443e-07	5.56887e-10	-1.54769e-08	-7.04496e-09	3.58107e-08	6.35038e-14
-5.93126e-08	1.54909e-08	1.84553e-08	-1.72588e-08	4.39393e-08	-1.77129e-08	4.00165e-08	6.1359e-09	3.77213e-08	-3.41193e-08	6.4602e-08	-4.63781e-08	-8.75293e-09	6.54343e-09	3.34345e-08	-6.94755e-09	3.06008e-08	-1.12769e-07	2.13761e-08	7.59753e-09	-3.51329e-08	-3.15201e-08	-1.6254e-08	-4.82994e-08	-4.15829e-08	1.37641e-07	-4.06734e-12	-1.54988e-08	-7.05544e-09	3.57209e-08	5.97097e-14
-5.91795e-08	1.53335e-08	1.80119e-08	-1.72053e-08	4.40302e-08	-1.77262e-08	4.09365e-08	6.12034e-09	3.77024e-08	-3.41205e-08	6.40483e-08	-4.63835e-08	-8.55846e-09	6.54538e-09	3.34568e-08	-1.9138e-08	3.03702e-08	-1.12765e-07	2.1259e-08	8.5211e-09	-3.51311e-08	-3.09971e-08	-1.63455e-08	-4.51855e-08	-4.15387e-08	1.37564e-07	-9.79855e-11	-1.55311e-08	-7.05389e-09	3.57077e-08	5.96471e-14
-5.82069e-08	1.54437e-08	1.79706e-08	-1.72526e-08	4.40477e-08	-1.77995e-08	3.99298e-08	6.12363e-09	3.94286e-08	-3.41193e-08	6.47229e-08	-4.63845e-08	-9.31578e-09	6.54504e-09	3.30305e-08	-2.15147e-08	3.04018e-08	-1.12742e-07	2.10939e-08	8.56356e-09	-3.51315e-08	-1.62686e-08	-1.61062e-08	-2.90137e-08	-4.16216e-08	1.37623e-07	3.32454e-11	-1.54974e-08	-7.05721e-09	3.57382e-08	5.7872e-14
-5.84755e-08	1.5447e-08	1.80354e-08	-1.72679e-08	4.39796e-08	-1.76935e-08	4.03818e-08	6.1248e-09	3.73905e-08	-3.41185e-08	6.4726e-08	-4.63777e-08	-9.38917e-09	6.54498e-09	3.31903e-08	-1.9816e-08	2.98979e-08	-1.127e-07	2.12902e-08	7.83177e-09	-3.51119e-08	-2.51562e-08	-1.59216e-08	-2.73088e-08	-4.16996e-08	1.37461e-07	4.06237e-11	-1.547e-08	-7.05572e-09	2.33164e-08	5.71665e-14
-5.86322e-08	1.50429e-08	1.8003e-08	-1.72725e-08	4.39722e-08	-1.76559e-08	4.03776e-08	6.11754e-09	3.7983e-08	-3.41188e-08	6.4761e-08	-4.62684e-08	-9.10852e-09	6.54511e-09	3.31922e-08	-1.83124e-08	3.00832e-08	-1.12685e-07	2.12562e-08	7.99258e-09	-3.49129e-08	-1.92755e-08	-1.57787e-08	-2.81159e-08	-4.17896e-08	1.37562e-07	8.67226e-12	-1.54837e-08	-7.05513e-09	2.52631e-08	5.705e-14
-5.84367e-08	1.52851e-08	1.80869e-08	-1.72689e-08	4.39738e-08	-1.771e-08	4.05396e-08	6.12559e-09	3.79698e-08	-3.41185e-08	6.47595e-08	-4.6227e-08	-9.28788e-09	6.54512e-09	3.31143e-08	-1.53841e-08	3.01351e-08	-1.12694e-07	2.12126e-08	7.51075e-09	-3.49317e-08	-1.99598e-08	-1.59404e-08	-2.67127e-08	-4.17581e-08	1.37545e-07	7.34675e-11	-1.54815e-08	-7.05493e-09	2.45618e-08	5.68569e-14
-5.85797e-08	1.5334e-08	1.80326e-08	-1.72954e-08	4.4132e-08	-1.87837e-08	4.05493e-08	6.12279e-09	3.80923e-08	-3.41192e-08	6.47492e-08	-1.72592e-08	-9.05624e-09	6.53125e-09	3.31686e-08	-1.56376e-08	3.01695e-08	-1.12696e-07	2.12742e-08	7.07925e-09	-3.50417e-08	-1.97325e-08	-1.5706e-08	-2.68353e-08	-4.17253e-08	1.3758e-07	3.5102e-11	-1.5489e-08	-7.05508e-09	2.41826e-08	5.50892e-14
-5.86658e-08	1.52577e-08	1.80459e-08	-1.45204e-08	4.40215e-08	-1.76311e-08	4.05563e-08	6.12824e-09	3.75998e-08	-3.41194e-08	6.58552e-08	-2.94235e-08	-9.23468e-09	6.30754e-09	3.31123e-08	-1.7135e-08	3.01126e-08	-1.1271e-07	2.15271e-08	7.55085e-09	-3.49798e-08	-1.74546e-08	-1.03055e-08	-2.83401e-08	-3.99449e-08	8.90723e-08	1.92067e-11	-1.54846e-08	-7.03682e-09	2.41656e-08	4.44087e-14
-5.86658e-08	1.52577e-08	1.80459e-08	-1.45204e-08	4.40215e-08	-1.76311e-08	4.05563e-08	6.12824e-09	3.75998e-08	-3.41194e-08	6.58552e-08	-2.94235e-08	-9.23468e-09	6.30754e-09	3.31123e-08	-1.7135e-08	3.01126e-08	-1.1271e-07	2.15271e-08	7.55085e-09	-3.49798e-08	-1.74546e-08	-1.03055e-08	-2.83401e-08	-3.99449e-08	8.90723e-08	1.92067e-11	-1.54846e-08	-7.03682e-09	2.41656e-08	4.44087e-14
-5.86605e-08	1.52578e-08	1.79359e-08	-1.45587e-08	4.40056e-08	-1.77911e-08	4.05464e-08	6.12696e-09	3.7532e-08	-3.41195e-08	6.56226e-08	-2.39256e-08	-9.19154e-09	6.53483e-09	3.31167e-08	-1.71112e-08	3.00358e-08	-1.12691e-07	2.14051e-08	7.49411e-09	-3.49609e-08	-1.73871e-08	-1.07552e-08	-2.7429e-08	-4.04076e-08	8.92133e-08	8.03261e-11	-1.54847e-08	-7.03979e-09	2.43522e-08	4.40928e-14
-5.87392e-08	1.52256e-08	1.63132e-08	-5.75463e-09	4.39988e-08	-1.78358e-08	4.052e-08	5.76119e-09	3.79762e-08	-3.40836e-08	6.55934e-08	-2.84362e-08	-8.16921e-11	6.28344e-09	3.31248e-08	-1.63117e-08	3.01434e-08	-1.12733e-07	2.13903e-08	7.51199e-09	-3.49596e-08	-1.78713e-08	-9.06224e-09	-2.81357e-08	-4.03014e-08	8.60866e-08	1.02972e-10	-1.54883e-08	-7.04271e-09	1.2926e-08	4.30665e-14
-5.8704e-08	1.52541e-08	1.59818e-08	-1.26934e-08	4.4411e-08	-1.78544e-08	4.05e-08	6.12572e-09	3.61571e-08	-3.41192e-08	6.53289e-08	-2.80694e-08	-9.1842e-09	6.35044e-09	3.312e-08	-1.58654e-08	3.00577e-08	-1.12603e-07	2.13311e-08	7.4378e-09	-3.49171e-08	-1.71298e-08	-9.6819e-09	-7.88694e-09	-4.03134e-08	8.57814e-08	1.00008e-10	-1.54892e-08	-7.05312e-09	2.58357e-08	4.27675e-14
-5.87235e-08	1.52463e-08	1.59874e-08	-1.12775e-08	4.40336e-08	-1.79059e-08	4.05101e-08	6.12392e-09	3.62439e-08	-3.41155e-08	6.55836e-08	-2.86959e-08	-6.20002e-09	6.40739e-09	3.31221e-08	-1.58045e-08	3.00805e-08	-1.12531e-07	2.13217e-08	7.43366e-09	-3.49216e-08	-1.73166e-08	-9.16601e-09	-9.3569e-09	-4.0365e-08	8.58657e-08	1.01715e-10	-1.55102e-08	-7.0546e-09	1.10982e-08	4.22149e-14
-5.88179e-08	1.52038e-08	1.61811e-08	-7.71762e-09	4.02425e-08	-1.79473e-08	4.05041e-08	6.17831e-09	3.76522e-08	-3.40988e-08	2.64056e-08	-2.87044e-08	-9.05349e-09	6.30821e-09	3.31201e-08	-1.60477e-08	3.00963e-08	-1.12806e-07	2.14093e-08	7.44515e-09	-3.4918e-08	-1.73663e-08	-7.48849e-09	-1.14365e-08	-4.00514e-08	8.77714e-08	2.34036e-09	-1.55206e-08	-7.04965e-09	9.01395e-09	3.87481e-14
-5.87813e-08	1.52246e-08	1.83951e-08	-9.34074e-09	4.21746e-08	-1.792e-08	4.04617e-08	4.93035e-09	3.67757e-08	-3.41001e-08	3.86951e-08	-2.88861e-08	-8.94653e-09	6.32213e-09	3.31199e-08	-1.61325e-08	2.95218e-08	-1.12768e-07	2.13735e-08	7.18938e-09	-3.49164e-08	-1.72615e-08	-7.74135e-09	-1.01264e-08	-4.00448e-08	6.14803e-08	1.37767e-09	-1.55357e-08	-7.05174e-09	1.97374e-08	3.60403e-14
-5.88023e-08	1.52483e-08	1.72048e-08	-8.66315e-09	4.3188e-08	-1.79066e-08	4.04798e-08	5.35636e-09	3.65488e-08	-3.41001e-08	3.00884e-08	-2.84999e-08	-8.8789e-09	6.30778e-09	3.3121e-08	-1.61013e-08	2.42142e-08	-1.12764e-07	2.13952e-08	6.95729e-09	-3.4922e-08	-1.72839e-08	-7.75172e-09	-1.13427e-08	-4.00749e-08	5.63774e-08	2.51128e-09	-1.5513e-08	-7.05222e-09	1.54742e-08	3.44414e-14
-5.88067e-08	1.52269e-08	1.69174e-08	-9.21022e-09	4.03904e-08	-1.79289e-08	4.04537e-08	5.66739e-09	3.69156e-08	-3.41026e-08	1.6476e-08	-2.86931e-08	-8.87598e-09	6.31999e-09	3.31194e-08	-1.61156e-08	2.24668e-08	-1.12786e-07	2.13744e-08	7.28926e-09	-3.49205e-08	-1.72423e-08	-7.74478e-09	-1.1076e-08	-4.00656e-08	4.61158e-08	1.68381e-09	-1.55087e-08	-7.05121e-09	1.26415e-08	3.2398e-14
-5.87773e-08	1.52126e-08	1.69011e-08	-9.82236e-09	2.28232e-08	-1.79213e-08	4.04733e-08	5.57584e-09	3.67893e-08	-3.41065e-08	2.89868e-08	-2.86285e-08	-8.91516e-09	6.31837e-09	3.32594e-08	-1.59719e-08	2.38456e-08	-1.12772e-07	2.14237e-08	7.17144e-09	-2.31544e-08	-1.72279e-08	-8.00855e-09	-1.10387e-08	-4.00728e-08	5.51539e-08	1.80287e-09	-1.55126e-08	-7.05204e-09	1.40472e-08	3.21911e-14
-5.88015e-08	1.52124e-08	1.67791e-08	-9.17665e-09	1.59616e-08	-1.79225e-08	4.0476e-08	5.43586e-09	3.6799e-08	-3.39763e-08	1.76745e-08	-2.86874e-08	-8.8898e-09	6.27915e-09	3.31398e-08	-1.38198e-08	2.47651e-08	-1.12778e-07	2.13914e-08	7.36904e-09	-3.07966e-08	-1.72346e-08	-7.94864e-09	-9.16755e-09	-4.01057e-08	4.95475e-08	2.21446e-09	-1.73519e-08	-7.05197e-09	1.15302e-08	3.1139e-14
-5.87904e-08	1.52248e-08	1.7622e-08	-9.08934e-09	2.9374e-08	-1.7923e-08	4.04912e-08	5.46629e-09	2.33222e-08	-3.39917e-08	2.36684e-08	-2.86532e-08	-8.80938e-09	6.32418e-09	3.3134e-08	-1.4688e-08	2.3909e-08	-1.10538e-07	2.13776e-08	8.25137e-09	-2.39117e-08	-1.72384e-08	-7.82602e-09	-1.03676e-08	-2.11716e-09	4.82683e-08	2.11097e-09	-1.63552e-08	-6.80261e-09	1.25365e-08	2.86093e-14
-5.87897e-08	1.52253e-08	1.75981e-08	-9.07822e-09	2.36016e-08	-1.79232e-08	4.0483e-08	5.53611e-09	2.68831e-08	-3.40077e-08	2.26001e-08	-2.86552e-08	-8.82589e-09	6.32265e-09	3.31793e-08	-1.46407e-08	2.47422e-08	-1.10524e-07	2.13781e-08	7.9171e-09	-2.41237e-08	-1.72147e-08	-7.88355e-09	-1.04407e-08	-4.42004e-09	4.93978e-08	2.19588e-09	-1.63612e-08	-6.94603e-09	1.21516e-08	2.85971e-14
-5.87531e-08	1.52268e-08	2.01675e-08	-9.22127e-09	-3.98539e-09	-1.77886e-08	4.04887e-08	5.47144e-09	2.23676e-08	-3.39614e-08	2.16072e-08	-2.86695e-08	-8.68805e-09	6.265e-09	3.31372e-08	-1.51124e-08	2.43519e-08	-1.1062e-07	2.13742e-08	8.02556e-09	-2.63228e-08	-1.70825e-08	-7.76338e-09	-1.00025e-08	-5.53921e-09	4.5078e-08	2.02482e-09	-1.6269e-08	-1.0395e-08	1.26007e-08	2.76551e-14
-5.84208e-08	1.5224e-08	1.72203e-08	-9.14081e-09	1.02418e-08	-1.79188e-08	4.04089e-08	5.47901e-09	2.15437e-08	-3.36638e-08	2.19613e-08	-2.86586e-08	-8.73884e-09	6.30578e-09	3.31354e-08	-1.43645e-08	2.36482e-08	-1.10464e-07	2.13822e-08	8.00097e-09	-2.49806e-08	-1.72188e-08	-8.22633e-09	-1.01305e-08	-5.1197e-09	4.52936e-08	2.16222e-09	-1.62802e-08	-7.12704e-09	1.26037e-08	2.73657e-14
-5.8702e-08	1.52244e-08	1.72505e-08	-9.13017e-09	6.32114e-09	-1.79173e-08	4.04697e-08	5.49458e-09	2.24579e-08	-3.39431e-08	2.16387e-08	-2.86627e-08	-4.81898e-09	6.24912e-09	3.31445e-08	-1.48498e-08	2.37648e-08	-1.10677e-07	1.06972e-08	7.77205e-09	-2.36278e-08	-1.72037e-08	-7.91037e-09	-1.0185e-08	-6.47585e-09	4.54811e-08	2.14781e-09	-1.62358e-08	-7.41585e-09	1.12163e-08	2.69844e-14
-5.83993e-08	1.52238e-08	1.72233e-08	-9.15098e-09	3.66665e-09	-1.79195e-08	3.96167e-08	5.47317e-09	2.21264e-08	-3.39223e-08	2.20197e-08	-2.86639e-08	-6.82494e-09	6.29103e-09	3.31439e-08	-1.45802e-08	2.40701e-08	-1.10701e-07	7.2344e-09	7.72762e-09	-2.46535e-08	-1.72039e-08	-8.06755e-09	-1.01704e-08	-6.38294e-09	4.54481e-08	2.14684e-09	-1.62298e-08	-7.57493e-09	1.19891e-08	2.68945e-14
-5.85366e-08	1.52237e-08	1.74183e-08	-9.13313e-09	4.05455e-09	-1.79131e-08	3.96224e-08	5.49426e-09	2.22409e-08	-3.39191e-08	2.19491e-08	-2.86688e-08	-8.23279e-09	6.2981e-09	3.31444e-08	-1.46446e-08	2.38974e-08	-1.10378e-07	8.11829e-09	7.73167e-09	-2.35965e-08	-1.71756e-08	-8.0814e-09	-1.01703e-08	-6.16272e-09	4.54309e-08	2.154e-09	-1.62608e-08	-7.39145e-09	1.16658e-08	2.68141e-14
-5.85204e-08	1.52238e-08	1.53569e-08	-9.12803e-09	4.43285e-09	-1.79177e-08	3.01024e-08	5.478e-09	2.22201e-08	-3.40014e-08	2.19226e-08	-2.86631e-08	-7.8776e-09	6.29414e-09	3.31486e-08	-1.47195e-08	2.38896e-08	-1.10673e-07	7.74602e-09	8.37212e-09	-2.38996e-08	-1.71882e-08	-8.0719e-09	-1.01807e-08	-6.64147e-09	4.55058e-08	2.15907e-09	-1.6258e-08	-7.44004e-09	1.17052e-08	2.61825e-14
-5.84601e-08	1.52241e-08	1.58297e-08	-9.1829e-09	4.35619e-09	-1.79187e-08	3.06335e-08	5.48506e-09	2.23736e-08	-3.38661e-08	2.11464e-08	-2.86631e-08	-6.8817e-09	6.31686e-09	3.3151e-08	-1.4687e-08	2.39334e-08	-1.10601e-07	8.08614e-09	7.91054e-09	-2.39921e-08	-1.71964e-08	-8.01113e-09	-1.01817e-08	-6.70258e-09	4.54978e-08	2.15028e-09	-1.62479e-08	-7.40885e-09	1.11761e-08	2.61468e-14
-5.85307e-08	1.31395e-08	1.56361e-08	-9.13683e-09	4.94025e-09	-1.79172e-08	2.55212e-08	5.48393e-09	2.24093e-08	-3.39887e-08	2.18467e-08	-2.86872e-08	-7.406e-09	6.3013e-09	3.31499e-08	-1.47274e-08	2.39317e-08	-1.10464e-07	8.3753e-09	8.28296e-09	-2.41258e-08	-1.71947e-08	-8.05445e-09	-1.01934e-08	-6.43713e-09	4.54777e-08	2.19373e-09	-1.62533e-08	-7.40863e-09	1.16401e-08	2.58506e-14
-5.84969e-08	1.50223e-08	1.57074e-08	-9.10846e-09	4.46068e-09	1.9819e-10	2.77726e-08	5.42274e-09	2.24116e-08	-1.50505e-08	2.18332e-08	-2.86701e-08	-7.13587e-09	6.31355e-09	3.31509e-08	-1.47292e-08	2.39477e-08	-1.10576e-07	8.13936e-09	8.54065e-09	-2.39545e-08	-1.60064e-08	-8.00735e-09	-1.01863e-08	-6.56963e-09	4.54715e-08	2.17063e-09	-1.62532e-08	-7.52671e-09	1.14199e-08	2.47364e-14
-5.84986e-08	1.29388e-08	1.57142e-08	-9.12095e-09	4.46582e-09	-1.37746e-09	2.80256e-08	5.4253e-09	2.24157e-08	-1.52795e-08	2.15737e-08	-2.86732e-08	-7.19425e-09	6.30579e-09	3.31505e-08	-1.47286e-08	2.39327e-08	-1.10523e-07	8.1342e-09	8.38577e-09	-2.39584e-08	-1.27598e-08	-8.01194e-09	-1.01863e-08	-6.61798e-09	4.54708e-08	2.16913e-09	-1.62533e-08	-7.52511e-09	1.14267e-08	2.45841e-14
-5.84986e-08	1.29388e-08	1.57142e-08	-9.12095e-09	4.46582e-09	-1.37746e-09	2.80256e-08	5.4253e-09	2.24157e-08	-1.52795e-08	2.15737e-08	-2.86732e-08	-7.19425e-09	6.30579e-09	3.31505e-08	-1.47286e-08	2.39327e-08	-1.10523e-07	8.1342e-09	8.38577e-09	-2.39584e-08	-1.27598e-08	-8.01194e-09	-1.01863e-08	-6.61798e-09	4.54708e-08	2.16913e-09	-1.62533e-08	-7.52511e-09	1.14267e-08	2.45841e-14
-5.85028e-08	1.17462e-08	1.57171e-08	-9.12564e-09	4.61014e-09	-3.38704e-09	2.74613e-08	5.44308e-09	2.24085e-08	-1.66149e-08	2.11425e-08	-2.86748e-08	-7.21899e-09	6.3065e-09	3.31498e-08	-1.4727e-08	2.3944e-08	-1.10519e-07	8.11498e-09	8.26802e-09	-2.39614e-08	-1.2121e-08	-8.01297e-09	-1.01858e-08	-6.62284e-09	4.54706e-08	2.16454e-09	-1.6254e-08	-7.46768e-09	1.14708e-08	2.45412e-14
-5.8503e-08	1.1841e-08	1.57776e-08	-7.69571e-09	4.63834e-09	-3.59902e-09	2.75689e-08	5.43777e-09	2.24122e-08	-1.67015e-08	2.11868e-08	-2.86734e-08	-7.20821e-09	6.30577e-09	3.31503e-08	-1.4727e-08	2.39383e-08	-1.10523e-07	8.12506e-09	8.27127e-09	-2.39585e-08	-1.23041e-08	-8.01291e-09	-8.63089e-09	-6.60465e-09	4.54667e-08	2.16681e-09	-1.62597e-08	-7.47909e-09	1.14795e-08	2.45093e-14
-5.85033e-08	1.19666e-08	1.57563e-08	-6.59285e-09	4.66253e-09	-4.17432e-09	2.74664e-08	5.44373e-09	2.23963e-08	-1.47792e-08	2.11361e-08	-2.86712e-08	-7.23713e-09	6.30722e-09	3.31503e-08	-1.47295e-08	2.39486e-08	-1.10529e-07	8.11112e-09	8.32683e-09	-2.39729e-08	-1.24238e-08	-8.01493e-09	-8.89334e-09	-6.61253e-09	4.54678e-08	2.16948e-09	-1.63453e-08	-7.45772e-09	1.15351e-08	2.44468e-14
-5.85027e-08	1.19487e-08	1.57644e-08	-6.24536e-09	4.64086e-09	-3.87357e-09	2.75809e-08	5.44004e-09	2.2409e-08	-1.48574e-08	2.11715e-08	-2.8676e-08	-7.2066e-09	6.30624e-09	3.31502e-08	-1.47285e-08	2.39445e-08	-1.10526e-07	8.11647e-09	8.33142e-09	-2.396e-08	-1.22425e-08	-8.01205e-09	-9.10019e-09	-6.60682e-09	4.53758e-08	2.16992e-09	-1.62863e-08	-7.4808e-09	1.1478e-08	2.44365e-14
-5.85023e-08	1.19017e-08	1.57608e-08	-5.23897e-09	4.62237e-09	-3.22736e-09	2.75529e-08	5.44285e-09	2.24096e-08	-1.50364e-08	2.12302e-08	-2.86764e-08	-7.21097e-09	6.30675e-09	3.31502e-08	-1.47288e-08	2.39443e-08	-1.10524e-07	7.31249e-09	8.30305e-09	-2.39665e-08	-1.23584e-08	-8.0113e-09	-9.2479e-09	-6.60347e-09	4.53935e-08	2.17013e-09	-1.62858e-08	-7.4806e-09	1.14798e-08	2.44196e-14
-5.85025e-08	1.19617e-08	1.57589e-08	-5.45457e-09	4.62976e-09	-3.59708e-09	2.75128e-08	5.44343e-09	2.2409e-08	-1.48211e-08	2.11722e-08	-2.8676e-08	-7.21053e-09	6.30666e-09	3.31502e-08	-1.47292e-08	2.3944e-08	-1.10526e-07	7.47615e-09	8.29745e-09	-2.39624e-08	-1.2161e-08	-8.01172e-09	-9.37252e-09	-6.60567e-09	4.53728e-08	2.17032e-09	-1.62826e-08	-7.47324e-09	1.14863e-08	2.44129e-14
-5.85023e-08	1.19332e-08	1.57578e-08	-5.44482e-09	4.63541e-09	-3.41632e-09	2.75144e-08	5.44376e-09	2.24045e-08	-1.44883e-08	2.11733e-08	-2.86757e-08	-7.21335e-09	6.30661e-09	3.31503e-08	-1.47295e-08	2.39442e-08	-1.10525e-07	7.6624e-09	8.30956e-09	-2.39615e-08	-1.2234e-08	-8.01178e-09	-9.30998e-09	-6.60622e-09	4.53817e-08	2.17007e-09	-1.6282e-08	-7.47803e-09	1.14863e-08	2.44053e-14
-5.83744e-08	1.19301e-08	1.57412e-08	-6.24744e-09	4.62134e-09	-3.46932e-09	3.6288e-09	5.44256e-09	2.24864e-08	-1.48538e-08	2.12162e-08	-2.92756e-08	-7.21677e-09	6.3057e-09	3.31502e-08	-1.47297e-08	2.3944e-08	-1.10515e-07	7.8104e-09	8.30025e-09	-2.39632e-08	-1.21766e-08	-8.01176e-09	-9.11283e-09	-6.48053e-09	4.53817e-08	2.20669e-09	-1.62858e-08	-7.47259e-09	1.14863e-08	2.37001e-14
-5.84004e-08	1.18293e-08	1.57497e-08	-5.49187e-09	4.65597e-09	-3.53892e-09	1.64971e-08	5.44366e-09	2.24384e-08	-1.46563e-08	2.11801e-08	-2.88544e-08	-7.20165e-09	6.30247e-09	3.31502e-08	-1.47256e-08	2.39439e-08	-6.10597e-09	7.76129e-09	8.30117e-09	-2.39624e-08	-1.27302e-08	-8.01192e-09	-9.12073e-09	-6.56362e-09	4.53861e-08	2.18681e-09	-1.62827e-08	-7.47411e-09	1.14865e-08	1.17556e-14
-5.84004e-08	1.18293e-08	1.57497e-08	-5.49187e-09	4.65597e-09	-3.53892e-09	1.64971e-08	5.44366e-09	2.24384e-08	-1.46563e-08	2.11801e-08	-2.88544e-08	-7.20165e-09	6.30247e-09	3.31502e-08	-1.47256e-08	2.39439e-08	-6.10597e-09	7.76129e-09	8.30117e-09	-2.39624e-08	-1.27302e-08	-8.01192e-09	-9.12073e-09	-6.56362e-09	4.53861e-08	2.18681e-09	-1.62827e-08	-7.47411e-09	1.14865e-08	1.17556e-14
-5.84177e-08	1.14235e-08	1.57494e-08	-5.52644e-09	4.64254e-09	-3.44455e-09	1.51353e-08	6.38553e-09	2.24282e-08	-1.47875e-08	2.11916e-08	-2.11236e-08	-7.19875e-09	6.30237e-09	3.31502e-08	-1.46978e-08	2.39483e-08	-8.80111e-09	7.73644e-09	8.30141e-09	-2.39624e-08	-1.28678e-08	-8.01107e-09	-9.17127e-09	-6.54431e-09	4.53888e-08	2.15628e-09	-1.62846e-08	-7.47603e-09	1.1486e-08	1.13769e-14
-5.84177e-08	1.14235e-08	1.57494e-08	-5.52644e-09	4.64254e-09	-3.44455e-09	1.51353e-08	6.38553e-09	2.24282e-08	-1.47875e-08	2.11916e-08	-2.11236e-08	-7.19875e-09	6.30237e-09	3.31502e-08	-1.46978e-08	2.39483e-08	-8.80111e-09	7.73644e-09	8.30141e-09	-2.39624e-08	-1.28678e-08	-8.01107e-09	-9.17127e-09	-6.54431e-09	4.53888e-08	2.15628e-09	-1.62846e-08	-7.47603e-09	1.1486e-08	1.13769e-14
-5.84118e-08	1.16676e-08	1.57505e-08	-5.45033e-09	4.63994e-09	-3.44561e-09	1.24186e-08	5.65509e-09	2.24291e-08	-1.47812e-08	2.11908e-08	-2.17493e-08	-7.14784e-09	6.30237e-09	3.31504e-08	-1.46984e-08	2.39477e-08	-6.40386e-09	7.73554e-09	8.30214e-09	-2.39624e-08	-1.29472e-08	-7.98937e-09	-9.24219e-09	-6.54698e-09	4.53893e-08	2.16149e-09	-1.62843e-08	-7.4748e-09	1.14855e-08	1.12899e-14
-5.83861e-08	1.15351e-08	1.57503e-08	-5.60186e-09	4.64135e-09	-3.46544e-09	1.1994e-08	6.15308e-09	2.24283e-08	-1.47404e-08	2.11908e-08	-2.14645e-08	-7.16122e-09	6.30209e-09	3.31503e-08	-1.4703e-08	2.39458e-08	-7.77151e-09	7.74066e-09	8.29966e-09	-2.39627e-08	-1.26434e-08	-7.74751e-09	-9.17985e-09	-6.54515e-09	4.53887e-08	2.16377e-09	-1.62866e-08	-3.68133e-09	1.14865e-08	1.12323e-14
-5.83955e-08	1.17997e-08	1.57504e-08	-5.56657e-09	4.6489e-09	-3.48435e-09	1.17888e-08	6.28847e-09	1.02083e-08	-1.47226e-08	2.11925e-08	-2.22444e-08	-7.14452e-09	6.3024e-09	3.32121e-08	-1.44757e-08	2.37636e-08	-9.13277e-09	7.74974e-09	9.23563e-09	-2.39626e-08	-1.25387e-08	-3.9964e-09	-8.97606e-09	-6.53016e-09	4.53897e-08	2.17044e-09	-1.61304e-08	-7.47712e-09	1.14861e-08	1.08859e-14
-5.84007e-08	1.15411e-08	1.60094e-08	-5.54e-09	4.64137e-09	-3.46956e-09	1.05741e-08	5.95062e-09	1.84961e-08	-1.47388e-08	2.11894e-08	-1.38631e-08	-7.14427e-09	6.30303e-09	3.3171e-08	-1.44357e-08	2.39194e-08	-7.91515e-09	7.73319e-09	8.53041e-09	-1.85494e-08	-1.27188e-08	-6.17654e-09	-8.90476e-09	-6.53013e-09	4.53896e-08	2.16594e-09	-1.6174e-08	-2.65555e-09	1.15973e-08	1.0513e-14
-5.83947e-08	1.1629e-08	1.57505e-08	-5.56035e-09	4.64366e-09	-3.46898e-09	1.14437e-08	6.09868e-09	1.1786e-08	-1.47713e-08	2.11908e-08	-7.56952e-09	-7.14718e-09	6.30326e-09	3.31789e-08	-1.44165e-08	2.39088e-08	-8.08469e-09	7.74145e-09	8.72728e-09	-2.25358e-08	-1.26484e-08	-5.14523e-09	-8.99242e-09	-6.53594e-09	4.53917e-08	2.16578e-09	-1.6217e-08	-3.1273e-09	1.14972e-08	1.03499e-14
-5.8399e-08	1.15983e-08	1.57535e-08	-5.55135e-09	4.64573e-09	-3.47399e-09	1.07841e-08	6.09489e-09	1.4952e-08	-1.47622e-08	2.119e-08	-7.13955e-09	-7.14337e-09	6.30309e-09	3.31664e-08	-1.44564e-08	2.39189e-08	-7.96527e-09	7.69029e-09	8.56882e-09	-2.03288e-08	-1.26492e-08	-5.83902e-09	-9.01671e-09	-6.5359e-09	4.53895e-08	2.16843e-09	-1.62504e-08	-3.8584e-09	1.14933e-08	1.03278e-14
-5.83963e-08	1.16196e-08	1.57613e-08	-5.53872e-09	4.64283e-09	-3.4687e-09	1.0914e-08	6.09457e-09	1.2793e-08	-1.47561e-08	2.11903e-08	-7.01555e-09	-7.14582e-09	6.30338e-09	3.3181e-08	-1.44594e-08	2.3919e-08	-7.99757e-09	7.73183e-09	8.53075e-09	-2.0645e-08	-1.26507e-08	-5.64576e-09	-8.93057e-09	-6.53587e-09	4.53903e-08	2.16611e-09	-1.62113e-08	-3.96429e-09	1.15181e-08	1.028e-14
-4.8121e-08	1.15282e-08	1.58235e-08	-5.55e-09	4.64993e-09	-3.46628e-09	1.08146e-08	6.10891e-09	1.39459e-08	-1.47696e-08	2.1189e-08	-8.08148e-09	-7.1439e-09	6.3065e-09	3.31589e-08	-1.44331e-08	2.3926e-08	-7.9024e-09	7.71385e-09	8.49383e-09	-2.13012e-08	-1.26622e-08	-5.91395e-09	-8.9496e-09	-6.5362e-09	4.53913e-08	-9.44972e-10	-1.62234e-08	-3.84276e-09	1.15023e-08	9.25312e-15
-5.04374e-08	1.15207e-08	1.57567e-08	-5.43913e-09	4.64368e-09	-4.63164e-09	1.07962e-08	6.1114e-09	1.2948e-08	-1.47817e-08	2.11889e-08	-6.97034e-09	-7.26622e-09	5.68184e-09	1.39814e-08	-1.44254e-08	2.38814e-08	-7.88397e-09	7.60225e-09	8.5134e-09	-2.09227e-08	-1.25524e-08	-5.92977e-09	-8.85899e-09	-6.36268e-09	4.539e-08	2.14969e-09	-1.62226e-08	-4.01798e-09	1.14962e-08	8.51234e-15
-4.95342e-08	8.71441e-09	1.58085e-08	-5.43203e-09	4.67044e-09	-4.05398e-09	9.61453e-09	6.09898e-09	1.28536e-08	-1.48181e-08	2.11883e-08	-6.49398e-09	-7.35316e-09	4.36085e-09	9.57022e-09	-1.44426e-08	2.3894e-08	-7.94636e-09	7.65401e-09	7.57905e-09	-2.09913e-08	-1.26445e-08	-5.9525e-09	-8.75667e-09	-6.06298e-09	4.53849e-08	1.92634e-09	-1.62276e-08	-4.17093e-09	1.15005e-08	8.20202e-15
-4.98803e-08	1.061e-08	1.57567e-08	-5.47734e-09	4.65216e-09	-4.38776e-09	5.98204e-09	6.13122e-09	1.31467e-08	-4.76782e-09	2.1069e-08	-7.22122e-09	-6.42096e-09	2.00001e-09	1.17193e-08	-1.44381e-08	2.39019e-08	-7.97134e-09	7.61073e-09	8.11103e-09	-2.09967e-08	-1.25673e-08	-5.79587e-09	-8.95267e-09	-6.19319e-09	4.52662e-08	5.11897e-10	-1.57806e-08	-3.56381e-09	1.15027e-08	8.02859e-15
-4.94557e-08	1.06786e-08	1.57492e-08	-5.2443e-09	4.65011e-09	-3.9029e-09	6.88248e-09	6.11662e-09	1.31883e-08	-6.43924e-09	2.10997e-08	-7.48018e-09	-6.36315e-09	2.42681e-09	8.42963e-09	-1.44328e-08	2.38944e-08	-7.95781e-09	7.66477e-09	8.42865e-09	-2.09983e-08	-1.26181e-08	-5.73171e-09	-8.88108e-09	-6.36992e-09	4.53393e-08	3.6585e-10	-1.58276e-08	-3.85547e-09	1.15017e-08	7.96933e-15
-4.90109e-08	1.04047e-08	1.57572e-08	-5.47639e-09	4.67196e-09	-4.04318e-09	6.87404e-09	6.11922e-09	1.31901e-08	-4.98407e-09	2.10906e-08	-7.20023e-09	-6.93752e-09	4.11831e-09	7.73196e-09	-1.44324e-08	2.38965e-08	-7.96739e-09	7.6804e-09	8.07227e-09	-2.07961e-08	-1.25897e-08	-5.86671e-09	-8.85091e-09	-6.26568e-09	4.53188e-08	-1.78532e-10	-1.61657e-08	-3.64095e-09	1.15227e-08	7.90297e-15
-4.88541e-08	1.00665e-08	1.57701e-08	-5.40152e-09	4.66655e-09	-3.94143e-09	5.77915e-09	6.11109e-09	1.32913e-08	-4.28515e-09	2.10145e-08	-7.20189e-09	-6.77391e-09	3.4239e-09	8.7884e-09	-1.44352e-08	2.39007e-08	-7.83657e-09	7.64565e-09	8.13334e-09	-2.08942e-08	-1.26088e-08	-5.85244e-09	-8.81605e-09	-6.24651e-09	4.53455e-08	3.50265e-10	-1.59924e-08	-3.86337e-09	1.15522e-08	7.86997e-15
-4.89541e-08	9.80877e-09	1.57586e-08	-5.42396e-09	4.66645e-09	-3.88412e-09	6.85675e-09	6.1138e-09	4.88063e-09	-4.92972e-09	2.1066e-08	-7.24066e-09	-6.63562e-09	4.07257e-09	8.27795e-09	-1.44352e-08	2.38963e-08	-7.95183e-09	7.65018e-09	8.15974e-09	-2.08351e-08	-1.26036e-08	-5.84789e-09	-8.79136e-09	-6.27069e-09	4.53537e-08	2.91609e-10	-1.60085e-08	-3.81762e-09	1.15189e-08	7.73727e-15
-4.89269e-08	1.04269e-08	9.68886e-09	-5.94842e-09	6.07947e-09	-3.975e-09	6.96835e-09	6.10588e-09	6.24976e-09	-4.87716e-09	1.92652e-08	-7.23586e-09	-6.74805e-09	3.54976e-09	8.14697e-09	-1.44343e-08	2.38965e-08	-7.96985e-09	7.66567e-09	8.15514e-09	-2.08586e-08	-1.26078e-08	-5.83907e-09	-8.77785e-09	-6.2514e-09	4.53263e-08	1.3812e-10	-1.60545e-08	-3.70812e-09	1.15282e-08	7.55261e-15
-4.89222e-08	1.02979e-08	9.60127e-09	-5.3205e-09	5.55371e-09	-3.94658e-09	6.8967e-09	5.99406e-09	6.82513e-09	-4.45094e-09	1.92318e-08	-2.61106e-09	-6.73053e-09	3.7817e-09	8.23006e-09	-1.44364e-08	2.38975e-08	-7.87695e-09	7.65903e-09	8.17049e-09	-2.08772e-08	-1.30647e-08	-5.84636e-09	-8.81914e-09	-6.24263e-09	4.53317e-08	3.23606e-10	-1.46562e-08	-3.77876e-09	1.15254e-08	7.46166e-15
-4.88935e-08	1.02914e-08	1.08225e-08	-5.69179e-09	5.76993e-09	-3.96549e-09	6.91884e-09	6.05999e-09	7.20229e-09	-4.8195e-09	1.99163e-08	-4.19032e-09	-3.71911e-09	3.55033e-09	8.17372e-09	-1.44668e-08	2.39024e-08	-7.91974e-09	7.6649e-09	8.17382e-09	-2.08746e-08	-1.27278e-08	-5.83383e-09	-9.01522e-09	-6.28534e-09	3.82551e-08	2.76317e-10	-1.36814e-08	-3.56218e-09	1.1526e-08	6.8799e-15
-4.88252e-08	9.9568e-09	9.25339e-09	-5.9565e-09	5.02094e-09	-4.01211e-09	6.87611e-09	6.09814e-09	6.75701e-09	-4.66353e-09	1.93449e-08	-6.75075e-09	-4.25857e-09	3.68112e-09	8.43837e-09	-1.44443e-08	2.35196e-08	-7.60935e-09	7.66439e-09	8.16912e-09	-2.08613e-08	-1.26221e-08	-5.86806e-09	-1.03036e-08	-6.25113e-09	3.78203e-08	-1.86285e-10	-1.33396e-08	-3.59209e-09	1.15216e-08	6.79339e-15
-4.87402e-08	5.21449e-09	1.04342e-08	-5.90853e-09	5.01847e-09	-3.95568e-09	6.73595e-09	6.09285e-09	6.80667e-09	-4.76473e-09	1.94079e-08	-6.37024e-09	-5.70702e-09	3.66564e-09	8.52221e-09	-1.45636e-08	2.36755e-08	-7.28312e-09	7.67537e-09	7.62756e-09	-2.0862e-08	-1.26195e-08	-5.856e-09	-9.76921e-09	-6.25246e-09	3.70457e-08	-2.37897e-10	-1.23078e-08	-3.68012e-09	1.15273e-08	6.65124e-15
-4.87402e-08	5.21449e-09	1.04342e-08	-5.90853e-09	5.01847e-09	-3.95568e-09	6.73595e-09	6.09285e-09	6.80667e-09	-4.76473e-09	1.94079e-08	-6.37024e-09	-5.70702e-09	3.66564e-09	8.52221e-09	-1.45636e-08	2.36755e-08	-7.28312e-09	7.67537e-09	7.62756e-09	-2.0862e-08	-1.26195e-08	-5.856e-09	-9.76921e-09	-6.25246e-09	3.70457e-08	-2.37897e-10	-1.23078e-08	-3.68012e-09	1.15273e-08	6.65124e-15
-4.88242e-08	6.75166e-09	1.00576e-08	-5.90174e-09	5.17887e-09	-3.96001e-09	6.77054e-09	6.0924e-09	4.44485e-09	-4.76587e-09	1.94426e-08	-6.27206e-09	-3.81287e-09	3.71038e-09	8.38653e-09	-1.45392e-08	2.37205e-08	-7.12565e-09	7.66833e-09	7.97713e-09	-2.0863e-08	-1.26435e-08	-5.86315e-09	-9.5058e-09	-6.25425e-09	3.69108e-08	6.4181e-11	-1.19193e-08	-3.67499e-09	1.15286e-08	6.60643e-15
-4.88251e-08	3.68959e-09	1.00545e-08	-2.3811e-09	5.13315e-09	-3.95947e-09	6.73287e-09	5.23138e-09	5.11631e-09	-4.7922e-09	1.95985e-08	-6.33547e-09	-5.139e-09	3.71057e-09	8.40134e-09	-1.45706e-08	2.36738e-08	-7.33981e-09	7.66801e-09	8.03128e-09	-2.08999e-08	-9.26938e-09	-5.88995e-09	-9.42215e-09	-6.25939e-09	3.71925e-08	1.91521e-11	-1.17814e-08	-1.19651e-09	1.1528e-08	6.49484e-15
-4.87866e-08	4.84711e-09	1.01605e-08	-5.32652e-09	5.15616e-09	-3.96537e-09	6.78839e-09	6.05172e-09	5.02317e-09	-4.68569e-09	1.96101e-08	-6.30065e-09	-4.27899e-09	3.69789e-09	8.42381e-09	-1.45451e-08	2.15745e-08	-2.04824e-09	7.66724e-09	7.80855e-09	-2.08832e-08	-1.01627e-08	-5.94394e-09	-9.00695e-09	-6.30686e-09	3.71212e-08	-3.58219e-10	-1.18345e-08	-1.95883e-09	1.15239e-08	6.38604e-15
-4.88093e-08	4.92212e-09	1.02769e-08	-3.88224e-09	5.15067e-09	-3.97071e-09	6.79359e-09	5.84874e-09	5.2426e-09	-4.69698e-09	1.95151e-08	-6.17911e-09	-5.07412e-09	3.69634e-09	8.44074e-09	-1.4543e-08	2.15171e-08	-9.33381e-10	7.67104e-09	7.47087e-09	-2.08389e-08	-8.98942e-09	-6.02582e-09	-8.97326e-09	-6.29634e-09	3.71269e-08	-2.24333e-10	-1.19584e-08	-1.33757e-09	1.15216e-08	6.3467e-15
-4.88109e-08	5.07351e-09	1.02014e-08	-3.3171e-09	5.14887e-09	-3.96808e-09	6.78213e-09	5.88278e-09	5.28389e-09	-4.70747e-09	1.95904e-08	-6.25171e-09	-4.54502e-09	3.69516e-09	8.39917e-09	-1.45394e-08	2.11437e-08	-1.25137e-09	7.66846e-09	7.8294e-09	-2.08521e-08	-9.42144e-09	-5.93594e-09	-9.17408e-09	-6.26089e-09	3.71051e-08	-5.04947e-11	-1.19778e-08	-1.44823e-09	1.10853e-08	6.33152e-15
-4.8815e-08	5.10246e-09	9.5538e-09	-3.66224e-09	5.2495e-09	-3.96045e-09	4.50657e-09	5.88836e-09	5.5195e-09	-1.13699e-09	1.95991e-08	-6.34703e-09	-5.35596e-09	3.70725e-09	8.40505e-09	-1.44775e-08	2.10541e-08	-2.49518e-09	7.66272e-09	7.85897e-09	-1.85082e-08	-2.81888e-09	-5.923e-09	-9.36076e-09	-7.60072e-09	3.70988e-08	-2.08171e-11	-1.19131e-08	-2.92511e-09	1.15263e-08	6.1513e-15
-4.88087e-08	4.64026e-09	1.01715e-08	-3.75568e-09	5.13945e-09	-3.96397e-09	6.48643e-09	5.84995e-09	5.22537e-09	-3.76326e-09	1.95662e-08	-4.13644e-09	-4.78628e-09	3.70038e-09	8.40711e-09	-1.45278e-08	2.12964e-08	-1.63553e-09	7.66705e-09	7.55993e-09	-1.5514e-08	-5.8722e-09	-5.91472e-09	-9.12479e-09	-6.33003e-09	3.7212e-08	-1.18649e-10	-1.19245e-08	-9.57204e-10	1.14964e-08	6.06521e-15
-4.88108e-08	4.88394e-09	9.79149e-09	-3.60632e-09	5.20677e-09	-3.95396e-09	5.6885e-09	5.13646e-09	5.25247e-09	-2.36737e-09	1.9577e-08	-3.0652e-09	-5.00599e-09	3.70402e-09	8.41022e-09	-1.45103e-08	2.11825e-08	-1.05829e-09	7.66702e-09	7.75892e-09	-1.59601e-08	-4.26386e-09	-5.92439e-09	-9.22291e-09	-6.85923e-09	3.72504e-08	-1.02462e-10	-1.19235e-08	-2.23857e-09	1.14898e-08	6.03834e-15
-4.88092e-08	4.91971e-09	9.77167e-09	-3.53703e-09	5.19015e-09	-3.18339e-09	5.75974e-09	5.15901e-09	5.27218e-09	-2.40248e-09	1.95813e-08	-3.59573e-09	-4.91789e-09	3.70347e-09	8.40801e-09	-1.452e-08	2.11897e-08	-1.25588e-09	7.66652e-09	7.75534e-09	-1.61662e-08	-5.38751e-09	-4.23264e-09	-9.22624e-09	-6.85623e-09	3.69147e-08	-8.02236e-11	-1.19241e-08	-1.99641e-09	1.14605e-08	6.01088e-15
-4.88113e-08	4.84986e-09	9.78667e-09	-3.57739e-09	5.20072e-09	-3.93174e-09	5.25263e-09	5.40502e-09	5.24274e-09	-2.67575e-09	1.95841e-08	-3.7936e-09	-5.02939e-09	3.70231e-09	8.40865e-09	-1.45289e-08	2.11651e-08	-1.32845e-09	7.66686e-09	7.71321e-09	-1.62988e-08	-5.01999e-09	-3.48091e-09	-9.22503e-09	-6.59215e-09	3.62026e-08	-1.05683e-10	-1.19212e-08	-1.88651e-09	1.14838e-08	5.95505e-15
-4.88105e-08	4.81367e-09	9.79702e-09	-3.61183e-09	5.18907e-09	-3.79139e-09	5.62199e-09	5.20588e-09	5.27793e-09	-2.46809e-09	1.95829e-08	-3.17379e-09	-5.03782e-09	3.70302e-09	5.90314e-09	-1.45213e-08	2.11416e-08	-1.15091e-09	7.66656e-09	7.71818e-09	-1.64734e-08	-4.55316e-09	-3.00727e-09	-9.22453e-09	-6.68614e-09	3.63066e-08	-9.18785e-11	-1.19167e-08	-2.19422e-09	1.14843e-08	5.92146e-15
-4.88115e-08	4.77398e-09	9.8118e-09	-3.59365e-09	5.20029e-09	-3.90413e-09	5.47454e-09	5.44088e-09	5.2523e-09	-2.65613e-09	1.9583e-08	-3.08122e-09	-4.9825e-09	3.70211e-09	1.71113e-09	-1.45188e-08	2.11588e-08	-1.35142e-09	7.66655e-09	7.71873e-09	-1.63165e-08	-4.35618e-09	-3.01379e-09	-9.22274e-09	-6.68823e-09	3.63198e-08	-9.08271e-11	-1.19206e-08	-1.88006e-09	1.14842e-08	5.8849e-15
-4.88107e-08	4.81766e-09	9.80861e-09	-3.58946e-09	3.89947e-09	-3.8306e-09	2.33232e-09	5.24419e-09	5.21179e-09	-2.66919e-09	1.95852e-08	-2.8625e-09	-4.99607e-09	3.84678e-09	3.48277e-09	-1.45168e-08	2.11717e-08	-1.34771e-09	7.6665e-09	7.7313e-09	-1.6222e-08	-4.60415e-09	-2.97225e-09	-9.22613e-09	-6.6989e-09	3.63181e-08	-1.0028e-10	-1.19203e-08	-2.03187e-09	1.14782e-08	5.85506e-15
-4.88108e-08	4.7876e-09	9.81824e-09	-3.58012e-09	4.21628e-09	-3.80943e-09	2.41325e-09	5.27851e-09	2.54821e-09	-2.64044e-09	1.95839e-08	-3.2455e-09	-4.86174e-09	3.751e-09	2.81599e-09	-1.45154e-08	2.11654e-08	-1.39518e-09	7.66721e-09	7.73142e-09	-1.62883e-08	-4.59911e-09	-3.15198e-09	-9.24216e-09	-6.70097e-09	3.62566e-08	-8.86698e-11	-1.19204e-08	-1.94629e-09	1.14807e-08	5.83191e-15
-4.88118e-08	4.81022e-09	9.8118e-09	-3.58326e-09	2.87786e-09	-3.8227e-09	2.35165e-09	5.34954e-09	2.93914e-09	-2.62747e-09	1.95853e-08	-3.10941e-09	-4.96639e-09	3.75564e-09	2.54792e-09	-1.45186e-08	2.11616e-08	-1.40003e-09	7.66711e-09	7.72762e-09	-1.62523e-08	-4.6156e-09	-3.17344e-09	-9.23873e-09	-6.68954e-09	3.62759e-08	-8.85344e-11	-1.19212e-08	-1.94738e-09	1.1482e-08	5.8243e-15
-4.88102e-08	4.80841e-09	9.85059e-09	-3.59545e-09	1.96191e-09	-3.84408e-09	2.80749e-09	5.34456e-09	2.30792e-09	-2.62382e-09	1.9584e-08	-3.15564e-09	-4.93793e-09	2.32202e-09	3.53634e-09	-1.45194e-08	2.11627e-08	-1.41007e-09	7.66932e-09	7.71677e-09	-1.61838e-08	-4.59797e-09	-3.04042e-09	-9.23226e-09	-6.7291e-09	3.6054e-08	-8.98968e-11	-1.1921e-08	-1.92412e-09	1.13306e-08	5.79451e-15
-4.88082e-08	4.81601e-09	6.56309e-09	-3.61095e-09	3.18607e-09	-3.84075e-09	2.87247e-09	5.38111e-09	2.61804e-09	-2.78861e-09	1.95857e-08	-3.26769e-09	-4.8364e-09	2.97938e-09	2.90694e-09	-7.73653e-09	2.13356e-08	-1.84144e-09	7.66745e-09	7.5874e-09	-1.62865e-08	-4.62197e-09	-2.15779e-09	-9.23642e-09	-6.76971e-09	3.61738e-08	-9.02633e-11	-1.19199e-08	-1.90224e-09	1.13538e-08	5.61366e-15
-4.87873e-08	4.80834e-09	4.90077e-09	-3.58394e-09	3.08637e-09	-3.82945e-09	3.37338e-09	5.38474e-09	2.82248e-09	-2.67951e-09	1.95911e-08	-3.2065e-09	-4.87718e-09	2.94724e-09	2.67249e-09	-6.24123e-09	2.11912e-08	-1.42877e-09	7.66854e-09	7.6223e-09	-1.62237e-08	-4.60933e-09	-2.98564e-09	-9.23613e-09	-6.69606e-09	3.61626e-08	-8.87055e-11	-1.19206e-08	-1.90329e-09	1.14045e-08	5.56761e-15
-4.8784e-08	4.81586e-09	4.87344e-09	-3.58526e-09	2.33011e-09	-3.82377e-09	2.98951e-09	5.3811e-09	2.68637e-09	-2.79826e-09	1.95977e-08	-3.23332e-09	-4.9063e-09	3.19539e-09	2.64465e-09	-6.5219e-09	2.11829e-08	-1.44438e-09	7.66861e-09	7.3198e-09	-1.62471e-08	-4.6106e-09	-2.81934e-09	-9.23803e-09	-6.7161e-09	3.61819e-08	-8.93308e-11	-1.19204e-08	-1.90901e-09	1.14218e-08	5.56315e-15
-1.96273e-08	4.55267e-09	6.0513e-09	-3.58118e-09	2.81201e-09	-3.83216e-09	3.1462e-09	5.88616e-09	2.66144e-09	-2.72117e-09	1.96057e-08	-3.22619e-09	-4.9033e-09	1.91777e-09	2.88592e-09	-6.94275e-09	2.12095e-08	-1.61647e-09	7.66089e-09	8.56868e-09	-1.6265e-08	-4.61435e-09	-2.81696e-09	-9.23599e-09	-6.70511e-09	3.63448e-08	4.90061e-10	-1.18453e-08	-1.90781e-09	1.14085e-08	3.61996e-15
-2.01723e-09	4.81622e-09	5.35219e-09	-3.58144e-09	2.79617e-09	-3.82666e-09	3.19315e-09	5.66861e-09	2.68318e-09	-2.71358e-09	1.95957e-08	-3.201e-09	-4.88876e-09	2.84135e-09	2.73067e-09	-6.08603e-09	2.1193e-08	-1.5728e-09	7.66708e-09	7.61896e-09	-1.62453e-08	-4.60976e-09	-2.76741e-09	-9.23661e-09	-6.70462e-09	3.6193e-08	-8.43307e-11	-1.17752e-08	-1.89901e-09	1.13963e-08	3.19241e-15
-2.50371e-09	4.81649e-09	5.44764e-09	-3.59977e-09	2.70734e-09	-3.98057e-09	3.42371e-09	5.63959e-09	2.69887e-09	-2.69312e-09	1.9596e-08	-3.17682e-09	-4.90082e-09	2.84074e-09	2.83254e-09	-6.16965e-09	2.12196e-08	-1.1503e-09	7.66717e-09	7.6119e-09	-1.62438e-08	-4.61057e-09	-2.85858e-09	-9.29552e-09	-6.70158e-09	3.61783e-08	-7.11888e-11	-1.18747e-08	-1.89853e-09	1.04566e-08	3.18137e-15
-2.03763e-09	4.81713e-09	5.24754e-09	-3.5912e-09	2.68131e-09	-3.86419e-09	3.32667e-09	5.67351e-09	2.69344e-09	-2.70917e-09	1.95964e-08	-3.17711e-09	-4.89655e-09	2.80564e-09	2.80898e-09	-5.3616e-09	2.12003e-08	-1.16202e-09	7.66515e-09	7.60162e-09	-1.62401e-08	-4.61019e-09	-2.68002e-09	-9.24911e-09	-6.70292e-09	3.62013e-08	-7.62477e-11	-1.16378e-08	-1.89355e-09	1.07176e-08	3.16479e-15
-3.17828e-09	4.7966e-09	4.44745e-09	-3.4476e-09	2.69036e-09	-3.87021e-09	3.43418e-09	4.56289e-09	2.69069e-09	-2.72174e-09	1.95955e-08	-3.17968e-09	-4.89831e-09	2.75863e-09	2.80071e-09	-4.96144e-09	2.1203e-08	-1.3842e-09	7.65865e-09	7.6275e-09	-1.62486e-08	-4.60969e-09	-2.60999e-09	-9.22975e-09	-6.70274e-09	3.62041e-08	-2.39479e-10	-1.16349e-08	-1.89881e-09	1.08571e-08	3.15057e-15
-2.65188e-09	4.70159e-09	4.47519e-09	-3.52769e-09	2.68983e-09	-3.88399e-09	3.38685e-09	4.62591e-09	2.69165e-09	-2.72237e-09	1.95958e-08	-3.18234e-09	-4.90065e-09	2.57261e-09	2.82486e-09	-4.92771e-09	2.12036e-08	-1.40868e-09	7.66475e-09	7.6911e-09	-1.62431e-08	-4.61002e-09	-2.5455e-09	-9.2442e-09	-6.70489e-09	3.61975e-08	-1.75593e-11	-1.14695e-08	-1.90024e-09	1.07531e-08	3.14098e-15
-2.55254e-09	4.74089e-09	4.62497e-09	-3.52945e-09	2.70018e-09	-3.92421e-09	3.39122e-09	5.11856e-09	2.69203e-09	-2.70592e-09	1.95944e-08	-3.18111e-09	-4.92292e-09	2.49062e-09	2.80846e-09	-5.00002e-09	2.1165e-08	-1.2488e-09	7.6579e-09	5.34548e-09	-1.62477e-08	-4.0585e-09	-2.70887e-09	-9.3013e-09	-6.70367e-09	3.61988e-08	-3.75815e-11	-1.16742e-08	-1.90255e-09	8.87933e-09	3.08027e-15
-2.64066e-09	4.75664e-09	4.69283e-09	-3.52856e-09	1.96321e-09	-3.9274e-09	3.43279e-09	4.5408e-09	2.69197e-09	-2.70798e-09	1.95957e-08	-3.17998e-09	-4.91507e-09	2.4407e-09	2.80648e-09	-5.15156e-09	2.11574e-08	-1.33648e-09	7.65734e-09	3.788e-09	-1.62461e-08	-4.57859e-09	-2.47404e-09	-9.28112e-09	-6.70362e-09	3.62681e-08	-3.09804e-11	-1.16409e-08	-1.95211e-09	7.48077e-09	3.04413e-15
-2.42788e-09	4.72653e-09	4.75308e-09	-3.48109e-09	2.68436e-09	-3.89276e-09	3.41772e-09	4.58629e-09	2.69147e-09	-2.72114e-09	1.95946e-08	-3.18267e-09	-4.90285e-09	2.54618e-09	2.81913e-09	-5.06133e-09	2.11998e-08	-1.37421e-09	7.65781e-09	1.89842e-09	-1.62463e-08	-4.60952e-09	-2.45128e-09	-9.26225e-09	-6.70282e-09	3.6204e-08	-5.66154e-11	-1.16078e-08	-1.91094e-09	6.50519e-09	3.01775e-15
-2.65423e-09	4.72439e-09	4.7652e-09	-3.49072e-09	2.60397e-09	-3.90304e-09	3.41782e-09	4.49863e-09	2.69156e-09	-2.72177e-09	1.95944e-08	-3.18188e-09	-4.91097e-09	2.55184e-09	2.81181e-09	-5.08051e-09	2.11969e-08	-1.33208e-09	7.66293e-09	2.75519e-09	-1.62452e-08	-3.30891e-09	-2.57602e-09	-9.33878e-09	-3.03107e-09	3.62089e-08	-9.67762e-11	-1.15883e-08	-1.92746e-09	7.17393e-09	2.98711e-15
-2.59499e-09	4.73003e-09	4.76263e-09	-3.49413e-09	2.26345e-09	-3.89881e-09	3.41853e-09	4.52171e-09	2.68944e-09	-2.72136e-09	1.9595e-08	-3.18198e-09	-4.9087e-09	2.49317e-09	2.81149e-09	-5.0761e-09	2.11654e-08	-1.35562e-09	7.70133e-09	3.29556e-09	-1.62456e-08	-3.42118e-09	-2.54989e-09	-9.29783e-09	-5.53956e-10	3.62103e-08	-6.30714e-11	-1.15868e-08	-1.91217e-09	6.77027e-09	2.97297e-15
-2.60639e-09	4.73038e-09	4.67799e-09	-3.46935e-09	2.48183e-09	-3.89557e-09	3.41569e-09	4.51905e-09	2.69001e-09	-2.71605e-09	1.95949e-08	-3.18152e-09	-4.9085e-09	2.49051e-09	2.81315e-09	-4.98402e-09	2.11772e-08	-1.35667e-09	7.70343e-09	2.90206e-09	-1.62462e-08	-3.52252e-09	-2.48706e-09	-9.26403e-09	-1.94699e-09	3.62107e-08	-6.40271e-11	-1.15663e-08	-1.91245e-09	6.55356e-09	2.97009e-15
-2.60084e-09	4.72808e-09	4.71287e-09	-3.48488e-09	2.47532e-09	-3.89765e-09	3.417e-09	4.54668e-09	2.68981e-09	-2.71924e-09	1.95948e-08	-3.18203e-09	-4.90774e-09	2.49166e-09	2.81332e-09	-5.04181e-09	2.11703e-08	-1.35405e-09	7.68823e-09	2.43988e-09	-1.62459e-08	-3.56763e-09	-2.51653e-09	-9.28555e-09	-1.54409e-09	3.62087e-08	-7.27062e-11	-1.15113e-08	-1.91092e-09	6.61411e-09	2.96714e-15
-2.2246e-09	4.97268e-09	4.73445e-09	-3.50421e-09	2.52096e-09	-3.89584e-09	3.41853e-09	4.53731e-09	2.68984e-09	-3.38128e-09	1.95947e-08	-3.17791e-09	-4.90594e-09	2.50321e-09	2.81379e-09	-5.06169e-09	2.11278e-08	-1.35318e-09	7.66702e-09	2.55985e-09	-1.62458e-08	-3.49156e-09	-2.50697e-09	-9.28523e-09	-1.65377e-09	3.51254e-08	-8.45775e-11	-1.15241e-08	-1.91007e-09	6.58644e-09	2.89331e-15
-2.39665e-09	5.04082e-09	4.73471e-09	-3.49455e-09	2.49081e-09	-3.89641e-09	3.41706e-09	4.54336e-09	2.68975e-09	-2.79173e-09	1.95946e-08	-3.18026e-09	-4.90511e-09	2.49708e-09	2.81341e-09	-5.05068e-09	2.11479e-08	-1.35128e-09	7.67971e-09	2.68787e-09	-1.62459e-08	-3.46264e-09	-2.17917e-09	-9.28224e-09	-1.69589e-09	3.50587e-08	-7.2868e-11	-1.15051e-08	-1.90948e-09	6.59498e-09	2.88589e-15
-2.45153e-09	4.81218e-09	4.72536e-09	-3.49952e-09	2.53267e-09	-3.89577e-09	3.4185e-09	4.52755e-09	2.68977e-09	-2.80441e-09	1.95948e-08	-3.18058e-09	-4.90537e-09	2.49807e-09	2.81349e-09	-5.05944e-09	2.11639e-08	-1.34841e-09	7.71259e-09	2.63531e-09	-1.62467e-08	-3.44121e-09	-2.10364e-09	-9.28225e-09	-1.70796e-09	3.51929e-08	-7.65504e-11	-1.08797e-08	-1.91079e-09	6.58517e-09	2.8799e-15
-2.38734e-09	4.85803e-09	4.7204e-09	-3.49264e-09	2.43346e-09	-3.89416e-09	3.41763e-09	4.53145e-09	2.68973e-09	-2.87131e-09	1.95947e-08	-3.17927e-09	-4.90494e-09	2.49924e-09	2.81513e-09	-5.05425e-09	2.1163e-08	-1.35451e-09	7.68687e-09	2.50387e-09	-1.62458e-08	-3.4711e-09	-2.2367e-09	-9.28133e-09	-1.76608e-09	3.51325e-08	-7.6606e-11	-1.08285e-08	-1.90988e-09	6.59235e-09	2.87436e-15
-2.40764e-09	4.80433e-09	4.72205e-09	-3.49175e-09	2.55177e-09	-3.89301e-09	3.41714e-09	4.32877e-09	2.68902e-09	-3.02389e-09	1.94914e-08	-3.17948e-09	-4.90596e-09	2.49667e-09	2.82375e-09	-5.04999e-09	2.11469e-08	-1.35529e-09	7.68684e-09	2.6918e-09	-1.62464e-08	-3.47865e-09	-2.39838e-09	-6.04135e-09	-1.72911e-09	3.51312e-08	-7.72126e-11	-1.08305e-08	-1.90986e-09	6.58889e-09	2.82085e-15
-2.4263e-09	3.57944e-09	4.7175e-09	-3.49907e-09	2.57041e-09	-3.8925e-09	3.42868e-09	3.24596e-09	2.68939e-09	-2.84537e-09	1.60142e-08	-3.1799e-09	-4.90596e-09	2.48874e-09	2.81496e-09	-5.0496e-09	2.11531e-08	-1.35322e-09	7.70115e-09	2.52945e-09	-1.6246e-08	-3.48347e-09	-2.31869e-09	-7.75522e-09	-1.75818e-09	3.51472e-08	-1.07839e-10	-1.09686e-08	-1.90758e-09	6.50196e-09	2.70405e-15
-2.41428e-09	3.61541e-09	4.71907e-09	-3.49372e-09	2.51086e-09	-3.88985e-09	3.41888e-09	3.03192e-09	2.68961e-09	-2.93096e-09	1.59547e-08	-3.18066e-09	-4.90513e-09	2.4874e-09	2.81523e-09	-5.05153e-09	2.11498e-08	-1.35445e-09	7.69717e-09	2.5917e-09	-1.62459e-08	-3.48034e-09	-2.37048e-09	-7.8958e-09	-1.74336e-09	3.51379e-08	-7.63969e-11	-1.08947e-08	-1.90965e-09	6.58765e-09	2.70245e-15
-2.29116e-09	4.02208e-09	4.72039e-09	-3.49325e-09	2.53222e-09	-3.88991e-09	3.42003e-09	2.32703e-09	2.68911e-09	-2.90591e-09	1.62234e-08	-3.18134e-09	-4.61078e-09	2.44189e-09	2.81962e-09	-2.29206e-09	2.11523e-08	-1.35411e-09	7.69335e-09	2.56328e-09	-1.6246e-08	-3.47997e-09	-2.34709e-09	-7.1617e-09	-1.74777e-09	3.5139e-08	-9.58986e-11	-1.09249e-08	-1.90928e-09	6.54604e-09	2.6755e-15
-2.07412e-09	3.75509e-09	4.72148e-09	-3.49344e-09	2.60366e-09	-3.88937e-09	3.42037e-09	2.30672e-09	2.68879e-09	-2.91265e-09	1.62388e-08	-3.18191e-09	-4.906e-09	2.47188e-09	2.82015e-09	-2.13554e-09	2.11531e-08	-1.3541e-09	7.69318e-09	2.62819e-09	-1.62461e-08	-3.48169e-09	-2.35436e-09	-6.4985e-09	-1.7379e-09	3.51343e-08	-9.55908e-11	-1.09039e-08	-1.90942e-09	6.54063e-09	2.66603e-15
-2.18854e-09	3.72714e-09	4.72019e-09	-3.49381e-09	2.55402e-09	-3.89111e-09	3.4204e-09	1.77527e-09	2.66923e-09	-2.89729e-09	1.61692e-08	-3.18098e-09	-4.90602e-09	2.43266e-09	2.81892e-09	-1.98512e-09	2.11509e-08	-1.36256e-09	7.60419e-09	2.63975e-09	-1.62461e-08	-3.48195e-09	-2.36014e-09	-6.83864e-09	-1.73899e-09	3.51377e-08	-1.05449e-10	-1.09359e-08	-1.9089e-09	6.56183e-09	2.66503e-15
-2.05899e-09	3.75461e-09	4.72008e-09	-3.4936e-09	2.54782e-09	-3.89054e-09	3.41592e-09	2.03318e-09	2.68831e-09	-8.78277e-10	1.61393e-08	-3.18116e-09	-4.89451e-09	2.46563e-09	2.81927e-09	-2.03465e-09	2.11527e-08	-1.35492e-09	7.69166e-09	2.64061e-09	-1.62461e-08	-3.48111e-09	-2.35409e-09	-6.72758e-09	-1.74095e-09	3.51362e-08	1.67697e-10	-1.09155e-08	-1.90901e-09	6.55031e-09	2.65654e-15
-2.0749e-09	3.4435e-09	4.71931e-09	-3.49353e-09	2.54791e-09	-3.89028e-09	3.43139e-09	1.95732e-09	2.68899e-09	-7.48771e-10	1.61585e-08	-2.89769e-09	-4.90085e-09	2.47354e-09	2.82015e-09	-2.08268e-09	2.11529e-08	-1.3541e-09	7.69203e-09	2.63353e-09	-1.62703e-08	-3.48085e-09	-2.35734e-09	-6.70543e-09	-1.74075e-09	3.51367e-08	1.17542e-10	-1.09202e-08	-1.90911e-09	6.46727e-09	2.65268e-15
-2.1784e-09	3.63533e-09	4.70354e-09	2.46613e-10	2.54798e-09	-3.89035e-09	3.46954e-09	2.03833e-09	2.68271e-09	-9.96643e-10	-1.14492e-09	-3.18112e-09	-4.85525e-09	2.46094e-09	2.82108e-09	-2.0565e-09	1.87457e-08	-1.35841e-09	5.96461e-09	2.63134e-09	-1.6246e-08	-3.2945e-09	-2.39495e-09	-6.77437e-09	-1.74073e-09	3.51372e-08	-8.99662e-11	-1.10296e-08	-1.90866e-09	4.07887e-09	2.24115e-15
-2.14281e-09	3.67572e-09	4.71428e-09	9.65976e-10	2.54846e-09	-3.89092e-09	3.45121e-09	2.02303e-09	2.6863e-09	-1.03766e-09	2.96976e-09	-3.16062e-09	-4.86041e-09	2.46611e-09	2.82111e-09	-2.04325e-09	1.76397e-08	-1.35907e-09	6.11855e-09	2.63007e-09	-1.62499e-08	-3.37627e-09	-2.42116e-09	-6.68877e-09	-1.74043e-09	3.51374e-08	-7.94498e-11	-1.0995e-08	-1.90886e-09	5.18733e-09	2.22038e-15
-2.13397e-09	3.68859e-09	4.71318e-09	7.11683e-11	2.54879e-09	-3.89045e-09	3.41573e-09	2.01478e-09	2.68775e-09	-1.05091e-09	1.10956e-09	-3.16167e-09	-4.8833e-09	2.46539e-09	2.82069e-09	-2.02093e-09	1.76077e-08	-1.36886e-09	6.26824e-09	2.63179e-09	-1.62485e-08	-3.43339e-09	-2.40652e-09	-6.71078e-09	-1.74059e-09	3.51374e-08	-7.77967e-11	-1.09669e-08	-1.90879e-09	5.03117e-09	2.21091e-15
-2.14649e-09	3.66324e-09	4.71153e-09	3.05373e-10	2.54768e-09	-3.89099e-09	3.40487e-09	2.00419e-09	2.68738e-09	-1.0848e-09	2.17767e-10	-3.17934e-09	-4.86464e-09	2.46375e-09	2.82113e-09	-2.01496e-09	1.75506e-08	-1.37432e-09	5.9195e-09	2.62992e-09	-1.62474e-08	-3.37006e-09	-2.42168e-09	-6.7053e-09	-1.74064e-09	3.51374e-08	-5.06487e-11	-1.10122e-08	-1.90867e-09	4.70177e-09	2.20059e-15
-2.16156e-09	3.69756e-09	4.71223e-09	1.54865e-10	2.55765e-09	-3.89235e-09	1.4898e-09	2.00206e-09	2.68541e-09	-1.04717e-09	8.31682e-11	-3.17611e-09	-4.86074e-09	2.46358e-09	2.82104e-09	-2.03172e-09	1.76172e-08	-1.36532e-09	5.98862e-09	2.63107e-09	-1.62478e-08	-3.38123e-09	-2.40583e-09	-6.72805e-09	-1.74064e-09	3.51368e-08	-5.65439e-11	-1.10044e-08	-1.90868e-09	4.60484e-09	2.19375e-15
-2.1537e-09	3.67376e-09	4.73376e-09	2.32684e-10	2.55196e-09	-3.89107e-09	2.1668e-09	2.00361e-09	2.68722e-09	-1.07841e-09	6.82237e-10	-3.17314e-09	-4.86476e-09	2.4633e-09	2.81955e-09	-1.90154e-09	1.74913e-08	-1.36757e-09	5.84737e-09	2.63105e-09	-1.62477e-08	-3.38526e-09	-2.41381e-09	-6.7221e-09	-1.73809e-09	3.51374e-08	-6.27749e-11	-1.09976e-08	-1.90667e-09	3.2475e-09	2.17936e-15
-2.15433e-09	3.67521e-09	4.73372e-09	1.49858e-10	2.55218e-09	-3.89104e-09	2.16957e-09	1.99817e-09	2.68717e-09	-1.07253e-09	7.01192e-10	-3.17009e-09	-4.86421e-09	2.46428e-09	2.81939e-09	-1.8681e-09	1.75297e-08	-1.36708e-09	5.85572e-09	2.63099e-09	-1.62408e-08	-3.38379e-09	-2.40575e-09	-6.55494e-09	-1.73808e-09	3.51374e-08	-6.31731e-11	-1.09977e-08	-1.9061e-09	3.28459e-09	2.17839e-15
-2.15499e-09	3.6776e-09	4.73798e-09	-3.6678e-11	2.55248e-09	-3.89094e-09	1.74176e-09	1.98977e-09	2.68666e-09	-1.07778e-09	7.18127e-10	-3.17145e-09	-4.86466e-09	2.4634e-09	2.82972e-09	-1.8336e-09	1.75867e-08	-3.26456e-09	5.92378e-09	2.5533e-09	-1.61464e-08	-3.37672e-09	-2.33097e-09	-6.72906e-09	-1.6549e-09	3.36005e-08	-6.49855e-11	-1.03314e-08	5.7105e-10	3.68153e-09	2.06606e-15
-2.12756e-09	3.6685e-09	4.52376e-09	9.20747e-10	2.55136e-09	-3.79294e-09	2.20471e-09	2.0124e-09	2.68643e-09	-2.83077e-09	4.66797e-10	-3.17128e-09	-4.86371e-09	2.44425e-09	2.81777e-09	-1.85929e-09	1.75504e-08	-1.36628e-09	6.33454e-09	2.63105e-09	-1.62392e-08	-3.37614e-09	-2.41388e-09	-6.71996e-09	-1.73888e-09	2.61481e-08	-5.62283e-11	-1.10004e-08	-1.90625e-09	2.57505e-09	1.63668e-15
-2.10082e-09	3.67654e-09	4.56026e-09	3.56082e-10	2.52984e-09	-3.62696e-09	2.12086e-09	2.04125e-09	2.68639e-09	-1.24414e-09	6.48806e-10	-3.17002e-09	-4.86449e-09	2.44527e-09	2.81697e-09	-1.8334e-09	1.75752e-08	-2.20667e-09	6.13508e-09	2.62689e-09	-1.61611e-08	-3.37526e-09	-2.36542e-09	-6.706e-09	-1.73002e-09	2.64486e-08	-4.58107e-11	-1.04843e-08	-1.04135e-09	-1.74901e-09	1.62527e-15
-2.12868e-09	3.67288e-09	4.63929e-09	5.90564e-10	2.51959e-09	-3.73671e-09	2.10064e-09	2.01789e-09	2.68636e-09	-2.33977e-09	5.19588e-10	-3.17065e-09	-4.86365e-09	2.44854e-09	2.8152e-09	-1.83397e-09	1.75429e-08	-1.77163e-09	4.42991e-09	2.62416e-09	-1.62213e-08	-3.37698e-09	-2.40792e-09	-6.71869e-09	-1.7323e-09	2.63925e-08	-4.56291e-11	-1.07712e-08	-1.1583e-09	1.93984e-10	1.61249e-15
-2.08175e-09	3.67355e-09	4.62588e-09	7.11079e-10	2.54088e-09	-3.7934e-09	2.13644e-09	2.03043e-09	2.68637e-09	-1.5179e-09	5.75013e-10	-3.17108e-09	-4.86394e-09	2.45143e-09	2.81975e-09	-1.81794e-09	1.75705e-08	-1.65605e-09	4.88554e-09	2.6279e-09	-1.61765e-08	-3.37662e-09	-2.39194e-09	-6.71489e-09	-1.73413e-09	2.61946e-08	-5.07103e-11	-1.07154e-08	-1.25332e-09	-2.5932e-10	1.60185e-15
-2.11085e-09	3.67473e-09	4.59015e-09	6.5078e-10	2.54402e-09	-3.65999e-09	2.13484e-09	2.03944e-09	2.68641e-09	-1.77394e-09	6.22331e-10	-3.17091e-09	-4.86407e-09	2.45642e-09	2.81805e-09	-1.84066e-09	1.75673e-08	-1.98673e-09	5.07715e-09	2.62114e-09	-1.61691e-08	-3.3754e-09	-2.39426e-09	-6.70961e-09	-1.72994e-09	2.60224e-08	-4.59574e-11	-1.06793e-08	-1.17169e-09	7.8118e-10	1.59485e-15
-2.11373e-09	3.67157e-09	4.58959e-09	6.46438e-10	2.54005e-09	-3.66793e-09	2.12578e-09	2.03378e-09	2.68639e-09	-1.49662e-09	5.93255e-10	-3.17122e-09	-4.86396e-09	2.45472e-09	2.81748e-09	-1.83792e-09	1.75575e-08	-1.66012e-09	4.62677e-09	2.6237e-09	-1.61707e-08	-3.37655e-09	-2.3934e-09	-6.716e-09	-1.72622e-09	2.6032e-08	-4.42708e-11	-1.06994e-08	-1.16971e-09	5.30905e-10	1.58867e-15
-2.11353e-09	3.67186e-09	4.57505e-09	7.04106e-10	2.53942e-09	-3.67154e-09	2.12888e-09	2.03579e-09	2.68639e-09	-6.22453e-10	5.93796e-10	-3.1712e-09	-4.86399e-09	2.45444e-09	2.81767e-09	-1.83768e-09	1.75292e-08	-1.68128e-09	4.7281e-09	2.62296e-09	-1.6177e-08	-3.37648e-09	-2.39489e-09	-6.71425e-09	-1.72689e-09	2.60412e-08	-4.50408e-11	-1.06931e-08	-1.20778e-09	6.12922e-10	1.58755e-15
-2.11153e-09	3.67151e-09	4.56558e-09	6.39254e-10	2.53848e-09	-3.68326e-09	2.11941e-09	2.03405e-09	2.6864e-09	-4.99964e-10	6.00724e-10	-3.1711e-09	-4.86401e-09	2.45414e-09	2.81764e-09	-1.83792e-09	1.75308e-08	-1.6894e-09	4.65791e-09	2.62337e-09	-1.61778e-08	-3.37648e-09	-2.39388e-09	-6.71417e-09	-1.72639e-09	2.60356e-08	-4.53394e-11	-1.06993e-08	-1.18588e-09	5.91381e-10	1.58647e-15
-2.05431e-09	3.68015e-09	4.56181e-09	6.48919e-10	2.54435e-09	-3.59046e-09	2.11605e-09	2.01358e-09	2.68225e-09	-8.42837e-10	6.00248e-10	-3.17228e-09	-3.08277e-09	2.57873e-09	2.73685e-09	-1.83865e-09	2.97947e-09	-1.6935e-09	4.54719e-09	2.51467e-09	-5.76107e-09	-3.376e-09	-2.39426e-09	-6.71484e-09	-1.72729e-09	2.62982e-08	-4.14231e-11	-7.92145e-09	-1.47145e-09	6.11035e-10	1.00627e-15
-2.05431e-09	3.68015e-09	4.56181e-09	6.48919e-10	2.54435e-09	-3.59046e-09	2.11605e-09	2.01358e-09	2.68225e-09	-8.42837e-10	6.00248e-10	-3.17228e-09	-3.08277e-09	2.57873e-09	2.73685e-09	-1.83865e-09	2.97947e-09	-1.6935e-09	4.54719e-09	2.51467e-09	-5.76107e-09	-3.376e-09	-2.39426e-09	-6.71484e-09	-1.72729e-09	2.62982e-08	-4.14231e-11	-7.92145e-09	-1.47145e-09	6.11035e-10	1.00627e-15
-2.05371e-09	3.68834e-09	4.56572e-09	6.46741e-10	2.54565e-09	-3.59104e-09	2.11956e-09	2.01525e-09	2.68194e-09	-8.53702e-10	5.98033e-10	-3.17263e-09	-9.21156e-10	2.60505e-09	2.71374e-09	-1.83866e-09	3.00681e-09	-1.69376e-09	4.54717e-09	2.43005e-09	-3.78598e-09	-3.37552e-09	-2.39423e-09	-6.71489e-09	-1.7271e-09	2.63513e-08	-3.69784e-11	-7.95136e-09	-1.46145e-09	5.87922e-10	9.81863e-16
-2.05699e-09	3.68855e-09	4.56566e-09	6.47663e-10	2.54591e-09	-3.59027e-09	2.11924e-09	2.01533e-09	2.68198e-09	-8.48393e-10	5.97789e-10	-3.17254e-09	-1.13116e-09	2.60593e-09	2.71409e-09	-1.83864e-09	3.03557e-09	-1.69376e-09	4.55377e-09	2.46828e-09	-3.79466e-09	-3.37555e-09	-2.39423e-09	-6.71489e-09	-1.72681e-09	2.63308e-08	-3.75086e-11	-7.95422e-09	-1.39219e-09	5.87923e-10	9.81555e-16
-2.0631e-09	3.68979e-09	4.56852e-09	6.47093e-10	2.54577e-09	-3.58813e-09	2.11935e-09	2.01668e-09	2.68188e-09	-8.40947e-10	5.96228e-10	-3.17282e-09	-9.74833e-10	2.6189e-09	2.71823e-09	-1.83864e-09	3.062e-09	-1.69374e-09	4.5498e-09	2.43286e-09	-3.90382e-09	-3.3756e-09	-2.39424e-09	-6.71487e-09	-1.72708e-09	2.62247e-08	-3.8702e-11	-7.9586e-09	-1.45469e-09	5.88993e-10	9.76817e-16
-2.0631e-09	3.68979e-09	4.56852e-09	6.47093e-10	2.54577e-09	-3.58813e-09	2.11935e-09	2.01668e-09	2.68188e-09	-8.40947e-10	5.96228e-10	-3.17282e-09	-9.74833e-10	2.6189e-09	2.71823e-09	-1.83864e-09	3.062e-09	-1.69374e-09	4.5498e-09	2.43286e-09	-3.90382e-09	-3.3756e-09	-2.39424e-09	-6.71487e-09	-1.72708e-09	2.62247e-08	-3.8702e-11	-7.9586e-09	-1.45469e-09	5.88993e-10	9.76817e-16
-2.07312e-09	3.6953e-09	4.56262e-09	6.46501e-10	2.55018e-09	-3.58821e-09	2.11998e-09	2.01126e-09	2.68702e-09	-8.23726e-10	5.96619e-10	-3.17437e-09	-5.16698e-10	2.61379e-09	2.71271e-09	-1.83859e-09	3.31602e-09	-1.694e-09	4.1297e-09	2.42947e-09	-4.00834e-09	-3.37567e-09	-2.38044e-09	-6.71817e-09	-1.72714e-09	2.62647e-08	-3.76694e-11	-7.03638e-09	-1.44361e-09	5.93744e-10	9.63126e-16
-2.07377e-09	3.69506e-09	4.55204e-09	6.46663e-10	2.55092e-09	-3.60176e-09	2.11938e-09	2.01322e-09	2.68287e-09	-8.38169e-10	5.96431e-10	-3.17364e-09	-5.73776e-10	2.62289e-09	2.71233e-09	-1.83863e-09	3.26129e-09	-1.69382e-09	1.95072e-09	2.42888e-09	-3.96498e-09	-3.37591e-09	-2.38066e-09	-6.71869e-09	-1.7272e-09	2.62378e-08	-3.81772e-11	-6.84096e-09	-1.44574e-09	6.08773e-10	9.45196e-16
-2.06545e-09	3.69705e-09	4.41343e-09	6.46927e-10	2.54987e-09	-3.58072e-09	2.11927e-09	2.01584e-09	2.68368e-09	-8.39104e-10	5.96313e-10	-3.18244e-09	-2.78322e-10	6.47895e-10	2.71001e-09	-1.83861e-09	3.34786e-09	-1.69389e-09	2.77157e-09	2.42468e-09	-3.58973e-09	-3.36857e-09	-2.38894e-09	-6.71662e-09	-1.72709e-09	2.62594e-08	-3.07574e-11	-6.93245e-09	-1.43544e-09	5.92745e-10	9.41022e-16
-2.15212e-09	3.69991e-09	4.42085e-09	6.46747e-10	2.55062e-09	-3.58757e-09	2.11924e-09	2.01382e-09	2.68338e-09	-8.45079e-10	5.96111e-10	-3.17636e-09	-5.17501e-10	9.59654e-10	2.71092e-09	-1.83861e-09	3.2263e-09	-1.69379e-09	2.25431e-09	2.42693e-09	-3.72744e-09	-3.36937e-09	-2.38534e-09	-6.71749e-09	-1.72707e-09	2.62518e-08	-2.89409e-11	-6.87448e-09	-1.43857e-09	6.06194e-10	9.38629e-16
-2.07214e-09	3.69876e-09	4.4234e-09	6.47208e-10	2.08567e-09	-3.58205e-09	2.11945e-09	2.0141e-09	2.68332e-09	-8.41273e-10	5.96579e-10	-3.1822e-09	-3.52762e-10	1.01507e-09	2.71035e-09	-1.83858e-09	3.23177e-09	-1.69376e-09	2.29303e-09	2.42898e-09	-3.69575e-09	-3.37569e-09	-2.38824e-09	-6.71918e-09	-1.72712e-09	2.62471e-08	-1.90036e-11	-6.90857e-09	-1.43617e-09	5.96939e-10	9.36376e-16
-2.0724e-09	3.69689e-09	4.41454e-09	6.49066e-10	2.3336e-09	-3.58621e-09	2.11927e-09	2.01493e-09	2.72776e-09	-3.90097e-10	5.98159e-10	-3.18129e-09	-2.33393e-10	9.40118e-10	2.71048e-09	-5.55608e-10	3.26414e-09	-1.69381e-09	2.29889e-09	2.43027e-09	-3.70103e-09	-3.37356e-09	-2.38907e-09	-2.01098e-09	-1.71214e-09	2.62482e-08	7.96488e-12	-6.99079e-09	-1.42229e-09	5.93419e-10	8.94084e-16
-2.09183e-09	3.69759e-09	4.4291e-09	6.48163e-10	2.2037e-09	-3.58658e-09	2.11935e-09	2.01449e-09	2.759e-09	-4.66742e-10	5.97928e-10	-3.18056e-09	-2.59522e-10	9.36884e-10	2.71048e-09	-9.71865e-10	3.2639e-09	-1.69379e-09	2.31273e-09	2.42934e-09	-6.37829e-10	-3.37358e-09	-2.38822e-09	-2.61867e-09	-1.71421e-09	2.62481e-08	-4.70629e-12	-6.90247e-09	-1.42783e-09	5.96196e-10	8.82957e-16
-2.09013e-09	3.69776e-09	4.42237e-09	6.48882e-10	2.28425e-09	-3.5865e-09	2.11931e-09	2.01467e-09	2.78258e-09	-6.81243e-10	5.97739e-10	-3.18075e-09	-3.02493e-10	9.35639e-10	2.71052e-09	-1.12475e-09	3.25491e-09	-1.69378e-09	2.1961e-09	2.42951e-09	-1.3123e-09	-3.37256e-09	-2.38762e-09	-1.99024e-09	-1.6989e-09	2.62478e-08	-1.30144e-11	-6.90034e-09	-1.42765e-09	5.95616e-10	8.81698e-16
-2.083e-09	3.69826e-09	4.44595e-09	6.49006e-10	2.24935e-09	-3.5871e-09	2.11928e-09	2.01456e-09	2.77142e-09	-4.96972e-10	5.97177e-10	-3.18131e-09	-3.08788e-10	9.27898e-10	2.7105e-09	-9.83318e-10	3.2475e-09	-1.69379e-09	2.15815e-09	2.4291e-09	-8.95096e-10	-3.37355e-09	-2.3882e-09	-2.15152e-09	-1.6955e-09	2.62476e-08	-9.21597e-12	-6.89486e-09	-1.42454e-09	5.97889e-10	8.8058e-16
-2.09844e-09	3.69761e-09	4.43258e-09	6.49212e-10	2.26557e-09	-3.58732e-09	2.11947e-09	2.01471e-09	2.80331e-09	-5.03804e-10	5.97126e-10	-3.18042e-09	-3.17055e-10	9.17597e-10	2.71048e-09	-9.81864e-10	3.24974e-09	-1.69377e-09	2.18641e-09	2.42943e-09	-7.19132e-10	-3.37378e-09	-2.38627e-09	-1.89846e-09	-1.69047e-09	2.62477e-08	-1.83342e-11	-6.87981e-09	-1.42564e-09	5.9721e-10	8.79365e-16
-2.09067e-09	3.69765e-09	4.4329e-09	6.49211e-10	2.26115e-09	-3.58713e-09	2.11944e-09	2.01465e-09	2.76968e-09	-5.1954e-10	5.9714e-10	-3.18093e-09	-3.09895e-10	8.58304e-10	2.71053e-09	-1.02139e-09	3.25273e-09	-1.69378e-09	2.18199e-09	2.42905e-09	-5.66741e-10	-3.37349e-09	-2.38755e-09	-1.97262e-09	-1.69423e-09	2.62477e-08	-1.442e-11	-6.88143e-09	-1.42562e-09	6.00059e-10	8.79246e-16
-2.09497e-09	3.70423e-09	4.43274e-09	7.02118e-10	2.25037e-09	-3.58692e-09	2.11893e-09	2.01466e-09	2.78173e-09	-5.3124e-10	5.92621e-10	-3.18053e-09	-3.07475e-10	9.39135e-10	2.71077e-09	-1.02695e-09	3.25102e-09	-1.69377e-09	2.18859e-09	2.42912e-09	-7.54961e-10	-3.37363e-09	-2.38694e-09	-2.03379e-09	-1.69378e-09	2.62476e-08	-1.86288e-11	-1.49394e-09	-1.31996e-09	5.97898e-10	8.34651e-16
-2.09497e-09	3.70423e-09	4.43274e-09	7.02118e-10	2.25037e-09	-3.58692e-09	2.11893e-09	2.01466e-09	2.78173e-09	-5.3124e-10	5.92621e-10	-3.18053e-09	-3.07475e-10	9.39135e-10	2.71077e-09	-1.02695e-09	3.25102e-09	-1.69377e-09	2.18859e-09	2.42912e-09	-7.54961e-10	-3.37363e-09	-2.38694e-09	-2.03379e-09	-1.69378e-09	2.62476e-08	-1.86288e-11	-1.49394e-09	-1.31996e-09	5.97898e-10	8.34651e-16
-2.09518e-09	3.69914e-09	4.43281e-09	6.74728e-10	2.24737e-09	-3.58693e-09	2.11907e-09	2.01463e-09	2.7891e-09	-5.29445e-10	5.94203e-10	-3.18051e-09	-3.06381e-10	9.27898e-10	2.71075e-09	-1.03967e-09	3.25141e-09	-1.69377e-09	2.19022e-09	2.42909e-09	-7.46595e-10	-3.37371e-09	-2.38668e-09	-1.93467e-09	-1.69361e-09	2.62476e-08	-1.88655e-11	-1.57764e-09	-1.36319e-09	5.97946e-10	8.34584e-16
-2.09587e-09	3.69968e-09	4.43269e-09	6.80151e-10	2.25421e-09	-3.58709e-09	2.11901e-09	2.01466e-09	2.7889e-09	-5.20081e-10	5.94861e-10	-3.18072e-09	-3.16903e-10	9.30648e-10	2.71069e-09	-1.02561e-09	3.25097e-09	-1.69377e-09	2.19036e-09	2.42906e-09	-6.47646e-10	-3.37374e-09	-2.3868e-09	-1.96282e-09	-1.69313e-09	2.62476e-08	-1.83831e-11	-1.7464e-10	-1.35275e-09	5.97856e-10	8.32085e-16
-2.09557e-09	3.70246e-09	4.4325e-09	7.79902e-10	2.18509e-09	-3.58706e-09	2.11897e-09	2.01474e-09	2.7867e-09	-8.071e-10	5.93926e-10	-3.18056e-09	-3.15048e-10	9.36244e-10	2.71072e-09	-1.02808e-09	3.25103e-09	-1.69377e-09	2.19049e-09	2.42904e-09	-7.04109e-10	-3.37361e-09	-2.38688e-09	-1.97425e-09	-1.6933e-09	2.56761e-08	-1.8561e-11	-6.52991e-10	-1.32647e-09	5.9789e-10	8.03094e-16
-2.09557e-09	3.70246e-09	4.4325e-09	7.79902e-10	2.18509e-09	-3.58706e-09	2.11897e-09	2.01474e-09	2.7867e-09	-8.071e-10	5.93926e-10	-3.18056e-09	-3.15048e-10	9.36244e-10	2.71072e-09	-1.02808e-09	3.25103e-09	-1.69377e-09	2.19049e-09	2.42904e-09	-7.04109e-10	-3.37361e-09	-2.38688e-09	-1.97425e-09	-1.6933e-09	2.56761e-08	-1.8561e-11	-6.52991e-10	-1.32647e-09	5.9789e-10	8.03094e-16
-2.09529e-09	3.69978e-09	4.35895e-09	6.90238e-10	2.23432e-09	-3.58698e-09	2.11766e-09	2.01469e-09	2.78393e-09	-5.89127e-10	5.9388e-10	-3.18065e-09	-3.08457e-10	9.29921e-10	2.71067e-09	-1.03416e-09	3.25007e-09	-1.69377e-09	2.19174e-09	2.43821e-09	-7.1426e-10	-3.36801e-09	-2.20997e-09	-1.98246e-09	-1.71233e-09	2.56869e-08	-1.84194e-11	-5.99687e-10	-1.33264e-09	5.97792e-10	8.01993e-16
-2.09552e-09	3.70056e-09	4.41384e-09	7.62042e-10	2.22343e-09	-3.58706e-09	2.11048e-09	2.01473e-09	2.78668e-09	-6.68701e-10	5.95161e-10	-3.18033e-09	-3.11984e-10	9.305e-10	2.71071e-09	-1.02961e-09	2.63261e-09	-1.69375e-09	1.49999e-09	2.43031e-09	-7.20532e-10	-3.53348e-09	-1.70906e-09	-1.97962e-09	-1.86171e-09	2.57135e-08	-1.86238e-11	-6.05272e-10	-1.32838e-09	5.97821e-10	7.97466e-16
-2.09551e-09	3.70084e-09	4.4083e-09	7.36922e-10	2.22754e-09	-3.58705e-09	2.11058e-09	2.01472e-09	2.78578e-09	-6.42375e-10	5.95008e-10	-3.18033e-09	-3.11636e-10	9.30496e-10	2.71071e-09	-1.03006e-09	2.69115e-09	-1.69375e-09	1.56065e-09	2.43122e-09	-7.20816e-10	-3.45856e-09	-1.74448e-09	-1.98114e-09	-1.77705e-09	2.5698e-08	-1.85437e-11	-6.11357e-10	-1.32982e-09	5.97819e-10	7.9637e-16
-2.09524e-09	1.17508e-09	4.41574e-09	7.22925e-10	2.12005e-09	-3.59469e-09	1.5877e-09	2.01633e-09	2.79538e-09	-5.99002e-10	5.94062e-10	-3.17977e-09	-3.78316e-10	9.31547e-10	2.43165e-09	-1.03374e-09	3.04076e-09	-1.69377e-09	1.69983e-09	1.53782e-09	-7.78124e-10	-3.39603e-09	-2.02941e-09	-1.9813e-09	-1.73157e-09	2.56902e-08	-1.27897e-11	-6.58594e-10	-1.32705e-09	5.97662e-10	7.79514e-16
-2.09559e-09	1.48936e-09	4.37284e-09	9.89863e-10	2.82556e-09	-3.5859e-09	1.93229e-09	2.02311e-09	2.78655e-09	-6.19644e-10	6.16544e-10	-2.31289e-09	-2.11252e-10	9.31534e-10	2.44114e-09	-9.61566e-10	3.01358e-09	-1.69235e-09	1.6344e-09	2.3623e-09	-7.20982e-10	-3.39073e-09	-1.89951e-09	-1.98086e-09	-1.74357e-09	1.35802e-08	-1.28615e-10	-6.53736e-10	-1.32913e-09	2.11827e-10	3.06519e-16
-2.09557e-09	2.24054e-09	4.37461e-09	7.60075e-10	2.23972e-09	-3.58845e-09	1.58597e-09	2.02188e-09	2.78113e-09	-6.38326e-10	6.45575e-10	-2.20062e-09	-2.60998e-10	9.31673e-10	8.57668e-10	-9.69723e-10	3.00629e-09	-1.69237e-09	1.63334e-09	2.39945e-09	-7.16694e-10	-3.40455e-09	-2.01507e-09	-1.98345e-09	-1.73443e-09	1.37243e-08	-1.18102e-10	-6.47715e-10	-1.32995e-09	1.76403e-10	3.0366e-16
-2.09534e-09	1.65422e-09	4.38384e-09	8.76411e-10	2.50854e-09	-3.58675e-09	1.67521e-09	2.02248e-09	2.77369e-09	-6.29294e-10	6.09143e-10	-1.61784e-09	-2.48172e-10	9.31712e-10	7.43032e-10	-1.01778e-09	3.04424e-09	-1.69316e-09	1.54331e-09	2.20258e-09	-7.52118e-10	-3.38286e-09	-1.03345e-09	-1.98261e-09	-1.73166e-09	1.38759e-08	-1.26045e-10	-6.66929e-10	-1.32825e-09	1.12417e-10	3.00915e-16
-2.09544e-09	1.29174e-09	4.35768e-09	8.58711e-10	2.94296e-09	-3.5693e-09	1.82153e-09	2.02649e-09	2.74933e-09	-6.26066e-10	6.61723e-10	-1.46876e-09	-3.19617e-10	9.3163e-10	1.46344e-10	-1.01644e-09	2.93361e-09	-1.69218e-09	1.72801e-09	1.92572e-09	-7.34289e-10	-3.3753e-09	-1.5871e-09	-1.98085e-09	-1.74224e-09	1.29855e-08	-2.50967e-10	-6.65037e-10	-1.33343e-09	3.06041e-10	2.77755e-16
-2.09544e-09	1.29174e-09	4.35768e-09	8.58711e-10	2.94296e-09	-3.5693e-09	1.82153e-09	2.02649e-09	2.74933e-09	-6.26066e-10	6.61723e-10	-1.46876e-09	-3.19617e-10	9.3163e-10	1.46344e-10	-1.01644e-09	2.93361e-09	-1.69218e-09	1.72801e-09	1.92572e-09	-7.34289e-10	-3.3753e-09	-1.5871e-09	-1.98085e-09	-1.74224e-09	1.29855e-08	-2.50967e-10	-6.65037e-10	-1.33343e-09	3.06041e-10	2.77755e-16
-2.0953e-09	1.51757e-09	4.34167e-09	8.36591e-10	2.51331e-09	-3.04402e-09	1.77753e-09	2.02323e-09	2.12554e-09	-6.28099e-10	6.38461e-10	-1.54804e-09	-2.459e-10	9.3211e-10	3.63379e-10	-1.00296e-09	2.96801e-09	-1.70158e-09	1.71599e-09	2.186e-09	-7.36001e-10	-3.38685e-09	-1.55052e-09	-1.93499e-09	-1.74385e-09	1.30928e-08	-3.02675e-10	-6.58012e-10	-1.33055e-09	2.00538e-10	2.7325e-16
-2.09534e-09	1.39161e-09	4.35348e-09	8.32744e-10	2.51424e-09	-3.17954e-09	1.76696e-09	2.02497e-09	2.7473e-09	-6.3183e-10	6.49933e-10	-1.13763e-09	-2.70408e-10	9.3264e-10	2.8322e-10	-1.00688e-09	2.94363e-09	-1.70302e-09	1.72531e-09	2.01974e-09	-7.28999e-10	-3.37541e-09	-1.58373e-09	-1.96374e-09	-1.74276e-09	1.30002e-08	-2.77173e-10	-6.6424e-10	-1.33203e-09	2.70063e-10	2.72646e-16
-2.09533e-09	1.48957e-09	4.34975e-09	8.47621e-10	2.51317e-09	-2.95136e-09	1.81897e-09	2.02493e-09	2.28322e-09	-6.30766e-10	6.4961e-10	-1.04502e-09	-2.70937e-10	9.32649e-10	3.99365e-10	-1.00092e-09	2.95404e-09	-1.7015e-09	1.71286e-09	2.14524e-09	-7.28605e-10	-3.37896e-09	-1.53662e-09	-1.96328e-09	-1.74377e-09	1.30092e-08	-2.70992e-10	-6.62199e-10	-1.33181e-09	2.36364e-10	2.69856e-16
-2.09531e-09	1.7228e-09	4.35153e-09	9.14645e-10	2.584e-09	-2.94645e-09	1.76635e-09	2.02417e-09	2.33445e-09	-6.21567e-10	6.45273e-10	-7.08637e-10	-2.57774e-10	9.32436e-10	3.62638e-10	-9.96069e-10	2.63464e-09	-3.96163e-10	1.72802e-09	2.14163e-09	-7.28101e-10	-3.38733e-09	-1.47423e-09	-1.96768e-09	-1.74327e-09	1.30374e-08	-2.74888e-10	-6.59702e-10	-1.33229e-09	2.22907e-10	2.66589e-16
-2.09536e-09	1.55905e-09	4.34931e-09	8.72733e-10	2.56035e-09	-2.96995e-09	1.77329e-09	2.02459e-09	2.21548e-09	-6.26348e-10	6.44534e-10	-7.48798e-10	-2.72071e-10	9.33039e-10	3.9695e-10	-9.91444e-10	2.67232e-09	-6.63916e-10	1.72121e-09	2.22438e-09	-7.29645e-10	-3.38756e-09	-1.48714e-09	-1.95508e-09	-7.80481e-10	1.30226e-08	-3.04169e-10	-6.59131e-10	-1.33196e-09	2.13638e-10	2.6356e-16
-2.09546e-09	1.64578e-09	4.34906e-09	8.96701e-10	2.56765e-09	-2.92945e-09	1.79382e-09	2.02431e-09	2.15012e-09	-6.18695e-10	6.4477e-10	-6.39564e-10	-2.63518e-10	9.47243e-10	3.66717e-10	-9.92116e-10	2.56124e-09	-5.88709e-10	1.7269e-09	2.18751e-09	-7.29725e-10	-3.38524e-09	-1.48754e-09	-1.95722e-09	-6.61423e-10	1.30336e-08	-2.85756e-10	-6.59424e-10	-1.33236e-09	2.13246e-10	2.62584e-16
-2.0955e-09	1.65735e-09	4.34941e-09	8.95557e-10	2.56124e-09	-2.91233e-09	1.79116e-09	2.02423e-09	2.20776e-09	-6.24216e-10	6.44962e-10	-4.40754e-10	-2.56963e-10	9.51399e-10	3.63937e-10	-9.90581e-10	2.57647e-09	-6.21451e-10	1.72656e-09	2.18789e-09	-7.29392e-10	-3.38758e-09	-1.4832e-09	-1.95942e-09	-7.90497e-10	1.30378e-08	-2.95267e-10	-6.59443e-10	-1.73767e-10	2.11345e-10	2.61209e-16
-2.09542e-09	1.61682e-09	4.35009e-09	8.90059e-10	2.55642e-09	-2.92077e-09	8.34251e-10	2.02408e-09	2.21476e-09	-6.25171e-10	6.44923e-10	-6.06907e-10	-2.56695e-10	8.83764e-10	3.85413e-10	-9.90322e-10	2.60013e-09	-5.61895e-10	1.72477e-09	2.18863e-09	-7.29549e-10	-3.38611e-09	-1.49649e-09	-1.95885e-09	-6.3629e-10	1.30351e-08	-2.93604e-10	-6.59798e-10	-7.74534e-10	2.10903e-10	2.59036e-16
-2.09543e-09	1.66093e-09	4.3494e-09	8.93898e-10	2.55513e-09	-2.88949e-09	1.11542e-09	1.22092e-09	1.63576e-09	-6.17173e-10	6.44882e-10	-6.26634e-10	-2.6296e-10	9.10366e-10	3.90123e-10	-9.91369e-10	2.60111e-09	-6.14354e-10	1.72528e-09	2.20666e-09	-7.29412e-10	-3.04496e-09	-1.49263e-09	-1.95897e-09	-5.2772e-10	1.30316e-08	-2.93082e-10	-6.59225e-10	-7.03647e-10	2.12464e-10	2.52397e-16
-2.09559e-09	1.62331e-09	2.26537e-09	8.89864e-10	2.5544e-09	-2.9077e-09	1.02713e-09	4.71417e-10	1.8403e-09	-6.14399e-10	6.44969e-10	-7.69393e-10	-2.58694e-10	9.30186e-10	3.86128e-10	-9.90879e-10	2.61566e-09	-5.89278e-10	1.72478e-09	2.19865e-09	-7.29246e-10	-3.15755e-09	-1.48975e-09	-1.95897e-09	-5.42166e-10	1.30332e-08	-2.96569e-10	-6.59531e-10	-7.00656e-10	2.11518e-10	2.38817e-16
-2.09558e-09	1.63099e-09	2.40727e-09	8.90025e-10	2.55478e-09	-2.90791e-09	1.04126e-09	4.7919e-10	1.66062e-09	-6.14735e-10	6.44971e-10	-7.66564e-10	-2.58714e-10	9.30099e-10	3.87176e-10	-9.91048e-10	2.61476e-09	-5.89279e-10	1.72481e-09	2.19928e-09	-7.29269e-10	-3.13836e-09	-1.48992e-09	-1.95903e-09	-5.3618e-10	1.30329e-08	-2.97259e-10	-6.59298e-10	-4.96741e-10	2.11569e-10	2.38533e-16
-2.09749e-09	1.63837e-09	1.81666e-09	8.91183e-10	2.55606e-09	-2.9208e-09	1.23697e-09	1.06285e-09	1.80893e-09	-6.56474e-10	6.44916e-10	-6.64214e-10	-2.60315e-10	9.25589e-10	3.86102e-10	-9.90829e-10	2.60394e-09	-6.05573e-10	1.72478e-09	2.17868e-09	-7.29191e-10	-2.95171e-09	-1.4902e-09	-1.96039e-09	4.66025e-11	1.30326e-08	-2.95148e-10	-6.59439e-10	-4.76422e-10	2.14815e-10	2.3634e-16
-2.09545e-09	1.63678e-09	1.71913e-09	8.91096e-10	2.55509e-09	-2.93245e-09	1.18678e-09	6.08818e-10	1.83217e-09	-6.18926e-10	6.44942e-10	-7.06284e-10	-2.59518e-10	9.16383e-10	3.85701e-10	-9.90913e-10	2.60964e-09	-6.05258e-10	1.72475e-09	2.18201e-09	-7.29176e-10	-2.92594e-09	-1.48986e-09	-1.9597e-09	-5.576e-10	1.30323e-08	-2.95751e-10	-6.59479e-10	-4.72812e-10	2.1207e-10	2.35426e-16
-2.09652e-09	1.63663e-09	1.75733e-09	8.91261e-10	2.55577e-09	-2.91888e-09	1.18783e-09	6.79071e-10	1.64117e-09	-6.20755e-10	6.44923e-10	-6.54584e-10	-2.59635e-10	9.20694e-10	3.85731e-10	-9.9101e-10	2.60463e-09	-6.09519e-10	1.72478e-09	2.1888e-09	-7.29144e-10	-2.93794e-09	-1.49001e-09	-1.96153e-09	-4.586e-10	1.30328e-08	-2.95698e-10	-6.59435e-10	-4.85856e-10	2.15118e-10	2.34871e-16
-2.0959e-09	1.63694e-09	1.79907e-09	8.91107e-10	2.55405e-09	-2.92558e-09	1.2318e-09	7.26681e-10	1.65568e-09	-6.24248e-10	6.44722e-10	-6.95012e-10	-2.59865e-10	9.21753e-10	3.85477e-10	-9.9103e-10	2.60658e-09	-6.10678e-10	1.72717e-09	2.07217e-09	-7.29164e-10	-2.92125e-09	-1.49014e-09	-1.93905e-09	-3.28157e-10	1.30323e-08	-2.95947e-10	-6.59286e-10	-4.63258e-10	2.12306e-10	2.3453e-16
-2.09602e-09	1.63606e-09	1.79364e-09	8.91111e-10	2.55554e-09	-2.92219e-09	1.20306e-09	7.07481e-10	1.66109e-09	-6.22554e-10	6.44924e-10	-6.85998e-10	-2.59656e-10	9.21155e-10	3.85749e-10	-9.91034e-10	2.60657e-09	-6.08213e-10	1.7267e-09	2.04784e-09	-7.29133e-10	-2.92724e-09	-1.49009e-09	-1.94122e-09	-4.21015e-10	1.30323e-08	-2.95824e-10	-6.5931e-10	-4.85743e-10	2.13769e-10	2.34431e-16
-2.09634e-09	9.60959e-10	1.77975e-09	8.91251e-10	2.55438e-09	-2.92195e-09	1.20692e-09	6.88413e-10	1.66102e-09	-3.28691e-10	6.68719e-10	-6.74678e-10	-2.59802e-10	9.21059e-10	3.85709e-10	-9.90996e-10	2.60552e-09	-6.07786e-10	1.72513e-09	2.08394e-09	-7.30596e-10	-2.92415e-09	-1.49007e-09	-1.94093e-09	-4.48928e-10	1.30327e-08	-2.9626e-10	-6.59311e-10	-4.89429e-10	2.1264e-10	2.32499e-16
-2.09587e-09	8.3897e-10	1.57941e-09	8.91279e-10	2.55502e-09	-2.92285e-09	1.19628e-09	7.28033e-10	1.67035e-09	-6.21854e-10	6.44245e-10	-1.65057e-10	-2.6222e-10	9.21261e-10	3.75102e-10	-9.91022e-10	2.60514e-09	-6.10047e-10	1.72614e-09	2.07461e-09	-7.29045e-10	-2.93021e-09	-1.49061e-09	-1.93653e-09	-4.91926e-10	1.30325e-08	-2.9642e-10	-6.59115e-10	-4.76129e-10	1.85868e-10	2.31482e-16
-2.0961e-09	7.82608e-10	1.3722e-09	8.91278e-10	2.55478e-09	-2.92332e-09	1.20375e-09	7.21654e-10	1.67618e-09	-9.53153e-11	6.49428e-10	-3.77874e-10	-2.61031e-10	9.21436e-10	3.76135e-10	-9.91027e-10	2.60565e-09	-6.15265e-10	1.72622e-09	2.0768e-09	-7.31923e-10	-2.92867e-09	-1.49065e-09	-1.93998e-09	-4.73145e-10	1.30327e-08	-2.9663e-10	-6.59016e-10	-4.8302e-10	2.00058e-10	2.30579e-16
-2.09608e-09	2.55249e-10	1.31276e-09	8.91346e-10	2.55487e-09	-2.92367e-09	1.19941e-09	7.18001e-10	1.67961e-09	-2.26013e-10	6.53524e-10	-3.70885e-10	-2.51281e-10	9.21258e-10	3.81366e-10	-9.91016e-10	2.60539e-09	-6.13113e-10	1.72584e-09	2.08899e-09	-7.32432e-10	-2.93006e-09	-1.4903e-09	-1.94067e-09	-4.36819e-10	1.30328e-08	-2.96421e-10	-6.58567e-10	-4.83044e-10	1.80897e-10	2.29929e-16
-2.09608e-09	5.81194e-10	1.31724e-09	8.91575e-10	6.66976e-10	-2.92287e-09	1.19979e-09	7.14508e-10	1.68152e-09	-1.79147e-10	6.52942e-10	-4.19888e-10	-2.6007e-10	9.21065e-10	3.78275e-10	-9.92393e-10	2.60529e-09	-6.11943e-10	1.726e-09	2.07931e-09	-7.30798e-10	-2.92732e-09	-1.49032e-09	-1.94101e-09	-4.3755e-10	1.30328e-08	-2.96276e-10	-6.5808e-10	-4.83467e-10	2.05696e-10	2.24104e-16
-2.09612e-09	4.02066e-10	1.34765e-09	8.91369e-10	3.70583e-10	-2.92341e-09	1.20074e-09	7.11948e-10	1.68138e-09	-2.55619e-10	6.55709e-10	-3.969e-10	-2.57251e-10	9.21229e-10	3.81543e-10	-9.91431e-10	2.6053e-09	-6.11037e-10	1.72589e-09	2.07731e-09	-7.30725e-10	-2.92763e-09	-1.49024e-09	-1.94742e-09	-4.42762e-10	1.30327e-08	-2.95833e-10	-6.58618e-10	-4.84537e-10	1.94624e-10	2.23736e-16
-2.09605e-09	3.9916e-10	1.27865e-09	8.91414e-10	4.06617e-10	-2.92281e-09	1.20074e-09	7.05826e-10	1.68594e-09	-1.87432e-10	6.51483e-10	-3.7819e-10	-2.57918e-10	9.21204e-10	3.85376e-10	-9.92056e-10	2.60528e-09	-6.11055e-10	1.72589e-09	2.07578e-09	-7.30698e-10	-2.92789e-09	-1.49029e-09	-1.94232e-09	-4.40668e-10	1.3033e-08	-2.95705e-10	-6.58534e-10	-4.84783e-10	1.86857e-10	2.23516e-16
-2.09605e-09	3.9916e-10	1.27865e-09	8.91414e-10	4.06617e-10	-2.92281e-09	1.20074e-09	7.05826e-10	1.68594e-09	-1.87432e-10	6.51483e-10	-3.7819e-10	-2.57918e-10	9.21204e-10	3.85376e-10	-9.92056e-10	2.60528e-09	-6.11055e-10	1.72589e-09	2.07578e-09	-7.30698e-10	-2.92789e-09	-1.49029e-09	-1.94232e-09	-4.40668e-10	1.3033e-08	-2.95705e-10	-6.58534e-10	-4.84783e-10	1.86857e-10	2.23516e-16
-2.09609e-09	3.95667e-10	1.2791e-09	8.91421e-10	3.55022e-10	-2.92293e-09	1.20072e-09	7.08467e-10	1.6845e-09	-2.08609e-10	6.51717e-10	-3.78482e-10	-2.58469e-10	9.21221e-10	3.84729e-10	-9.92026e-10	2.60527e-09	-6.11372e-10	1.72589e-09	2.07659e-09	-7.3072e-10	-2.92806e-09	-1.4903e-09	-1.94239e-09	-4.4288e-10	1.3033e-08	-2.95642e-10	-6.58512e-10	-4.84577e-10	1.8895e-10	2.2349e-16
-2.09617e-09	3.98191e-10	1.26546e-09	8.91421e-10	3.7238e-10	-2.92294e-09	1.20046e-09	7.11262e-10	1.6831e-09	-2.04802e-10	6.5291e-10	-3.78805e-10	-2.58328e-10	9.21212e-10	3.83011e-10	-9.92093e-10	2.6053e-09	-6.11038e-10	1.72588e-09	2.07725e-09	-7.30827e-10	-2.92814e-09	-1.49029e-09	-1.94249e-09	-4.41239e-10	1.3033e-08	-2.94789e-10	-6.57537e-10	-4.84769e-10	1.91871e-10	2.23469e-16
-2.06672e-09	4.06187e-10	1.26521e-09	8.91417e-10	3.75434e-10	-2.92301e-09	1.20071e-09	7.1085e-10	1.68357e-09	-2.00269e-10	6.53718e-10	-3.75764e-10	-2.58393e-10	9.21223e-10	3.83485e-10	-9.96665e-10	2.6053e-09	-6.10024e-10	1.72589e-09	2.07779e-09	-7.2861e-10	-2.9279e-09	-1.49028e-09	-1.9425e-09	-4.40468e-10	1.3033e-08	-2.90983e-10	-5.90464e-10	-4.84956e-10	1.9299e-10	2.23275e-16
-2.08258e-09	3.98182e-10	1.26738e-09	8.91419e-10	3.74282e-10	-2.92297e-09	1.20062e-09	7.10703e-10	1.68401e-09	-2.00677e-10	6.54528e-10	-3.78208e-10	-2.58383e-10	9.21218e-10	3.82706e-10	-9.82065e-10	2.6035e-09	-6.11009e-10	1.72591e-09	2.077e-09	-7.29631e-10	-2.92985e-09	-1.12719e-09	-1.94258e-09	-4.41861e-10	1.30332e-08	-2.9483e-10	-6.57639e-10	-4.8598e-10	1.91315e-10	2.22457e-16
-2.0836e-09	4.03095e-10	1.26935e-09	8.91421e-10	3.74254e-10	-2.92295e-09	1.20064e-09	7.08702e-10	1.68382e-09	-1.98188e-10	6.53641e-10	-3.77605e-10	-2.58404e-10	9.21216e-10	3.82775e-10	-9.84829e-10	2.6039e-09	-6.10522e-10	1.72598e-09	2.0771e-09	-7.29205e-10	-2.92856e-09	-7.33408e-10	-1.9424e-09	-4.406e-10	1.30339e-08	-2.94823e-10	-7.2903e-10	-4.84988e-10	1.91683e-10	2.21845e-16
-2.08056e-09	4.04878e-10	1.26948e-09	8.91421e-10	3.74099e-10	-2.92581e-09	1.20064e-09	7.10894e-10	1.68375e-09	-2.0113e-10	6.22441e-10	-3.77249e-10	-2.58468e-10	9.21195e-10	3.82503e-10	-9.91598e-10	1.55581e-09	-6.33558e-10	1.72784e-09	2.04816e-09	-7.26855e-10	-2.92829e-09	-1.09502e-09	-1.94779e-09	-4.40848e-10	1.30331e-08	-2.91965e-10	-6.19846e-10	-4.84946e-10	1.92383e-10	2.17893e-16
-2.07883e-09	4.085e-10	1.26807e-09	8.91421e-10	3.69809e-10	-2.92355e-09	1.20066e-09	7.09381e-10	1.68392e-09	-1.98962e-10	6.43963e-10	-3.77406e-10	-2.58425e-10	9.21185e-10	3.81923e-10	-9.86665e-10	6.95733e-11	-6.19419e-10	1.72626e-09	2.06617e-09	-7.27305e-10	-2.92828e-09	-9.17321e-10	-1.94609e-09	-4.41375e-10	1.30333e-08	-2.95076e-10	-6.42325e-10	-4.85115e-10	1.92573e-10	2.15192e-16
-2.074e-09	4.07762e-10	1.26819e-09	8.9142e-10	3.72287e-10	-2.92376e-09	1.20067e-09	7.10019e-10	1.68378e-09	-1.97828e-10	6.52088e-10	-3.76879e-10	-2.58423e-10	9.21146e-10	3.82521e-10	-9.88248e-10	4.25694e-11	-6.16473e-10	1.72603e-09	2.07e-09	-7.25292e-10	-2.92808e-09	-8.40657e-10	-1.94295e-09	-4.40577e-10	1.30334e-08	-2.94859e-10	-6.21977e-10	-4.85169e-10	1.92559e-10	2.15021e-16
-2.07184e-09	4.13405e-10	1.26807e-09	8.9142e-10	3.70004e-10	-2.92384e-09	1.20078e-09	6.99543e-10	1.6838e-09	-1.98885e-10	6.51732e-10	-3.77025e-10	-2.58451e-10	9.21173e-10	3.83248e-10	-9.89649e-10	1.44379e-10	-6.11424e-10	1.72611e-09	2.07092e-09	-7.26366e-10	-2.92829e-09	-8.21238e-10	-1.94646e-09	-4.41074e-10	1.30333e-08	-2.95529e-10	-6.29188e-10	-4.85069e-10	1.92831e-10	2.15012e-16
-2.07186e-09	4.10453e-10	1.26795e-09	8.9142e-10	3.71104e-10	-2.92377e-09	1.20067e-09	7.09993e-10	1.68381e-09	-1.94994e-10	6.44352e-10	-3.76947e-10	-2.58451e-10	9.21171e-10	3.82631e-10	-9.8842e-10	1.15455e-10	-6.16895e-10	1.72611e-09	2.06797e-09	-7.26061e-10	-2.92826e-09	-8.22858e-10	-1.94403e-09	-4.40747e-10	1.30334e-08	-2.95326e-10	-6.27224e-10	-4.85079e-10	1.92684e-10	2.14989e-16
-2.07254e-09	4.10684e-10	1.2682e-09	8.9142e-10	3.70015e-10	-2.9238e-09	1.20067e-09	7.0919e-10	1.68384e-09	-1.98677e-10	6.46876e-10	-3.77026e-10	-2.58438e-10	9.21176e-10	3.82601e-10	-9.88312e-10	2.49657e-11	-6.138e-10	1.72673e-09	2.06874e-09	-7.26388e-10	-2.9282e-09	-8.21124e-10	-1.94407e-09	-4.41034e-10	1.30334e-08	-2.94627e-10	-6.24128e-10	-4.85167e-10	1.92638e-10	2.14977e-16
-1.55267e-09	4.10776e-10	1.26814e-09	8.91422e-10	1.6946e-10	-2.92395e-09	1.20076e-09	7.09582e-10	1.6838e-09	-8.54057e-10	6.70285e-10	-4.39656e-10	-2.57961e-10	9.2125e-10	3.82343e-10	-9.88484e-10	1.98076e-11	-6.31104e-10	1.72618e-09	2.06841e-09	-7.22974e-10	-2.92714e-09	-8.21525e-10	-1.94591e-09	-4.40953e-10	1.24833e-08	-2.9845e-10	-6.24653e-10	-4.85143e-10	1.92634e-10	1.99739e-16
-1.48219e-09	4.11449e-10	1.26814e-09	8.91452e-10	1.75924e-10	-2.92389e-09	1.2007e-09	7.09077e-10	1.68384e-09	-1.01658e-09	6.58604e-10	-5.3041e-10	-2.56056e-10	9.21223e-10	3.80983e-10	-9.88315e-10	3.06843e-11	-6.25937e-10	1.72629e-09	2.06782e-09	-7.24838e-10	-2.92714e-09	-8.20338e-10	-1.94582e-09	-4.41457e-10	1.22289e-08	-3.05054e-10	-6.25545e-10	-4.85238e-10	1.92703e-10	1.93614e-16
-1.49211e-09	4.10974e-10	1.10822e-09	8.91023e-10	2.09399e-10	-2.92391e-09	1.2007e-09	7.09113e-10	1.68392e-09	-4.735e-10	6.56616e-10	-5.27424e-10	-2.56428e-10	9.21274e-10	3.81339e-10	-9.88371e-10	3.64317e-11	-6.25606e-10	1.72629e-09	2.06848e-09	-7.24304e-10	-2.92822e-09	-8.2066e-10	-1.94543e-09	-4.41449e-10	1.22594e-08	-3.03891e-10	-6.25428e-10	-4.85208e-10	1.92591e-10	1.93212e-16
-1.6168e-09	4.1208e-10	7.14916e-10	8.86684e-10	1.98547e-10	-2.92398e-09	1.21499e-09	7.08997e-10	1.68393e-09	-5.10438e-10	5.76915e-10	-4.6713e-10	-3.66112e-10	9.20518e-10	3.81373e-10	-9.88489e-10	5.81838e-11	-6.13503e-10	1.72624e-09	2.06359e-09	-7.24764e-10	-2.93091e-09	-8.22843e-10	-1.94548e-09	-3.35206e-11	9.3867e-09	-2.93302e-10	-6.26685e-10	-5.13409e-10	1.9222e-10	1.30486e-16
-1.6168e-09	4.1208e-10	7.14916e-10	8.86684e-10	1.98547e-10	-2.92398e-09	1.21499e-09	7.08997e-10	1.68393e-09	-5.10438e-10	5.76915e-10	-4.6713e-10	-3.66112e-10	9.20518e-10	3.81373e-10	-9.88489e-10	5.81838e-11	-6.13503e-10	1.72624e-09	2.06359e-09	-7.24764e-10	-2.93091e-09	-8.22843e-10	-1.94548e-09	-3.35206e-11	9.3867e-09	-2.93302e-10	-6.26685e-10	-5.13409e-10	1.9222e-10	1.30486e-16
-1.6168e-09	4.1208e-10	7.14916e-10	8.86684e-10	1.98547e-10	-2.92398e-09	1.21499e-09	7.08997e-10	1.68393e-09	-5.10438e-10	5.76915e-10	-4.6713e-10	-3.66112e-10	9.20518e-10	3.81373e-10	-9.88489e-10	5.81838e-11	-6.13503e-10	1.72624e-09	2.06359e-09	-7.24764e-10	-2.93091e-09	-8.22843e-10	-1.94548e-09	-3.35206e-11	9.3867e-09	-2.93302e-10	-6.26685e-10	-5.13409e-10	1.9222e-10	1.30486e-16
-1.64295e-09	4.11891e-10	7.10925e-10	8.87901e-10	2.01376e-10	-2.92405e-09	1.21281e-09	7.09144e-10	1.6839e-09	-5.13401e-10	5.3931e-10	-4.6481e-10	-3.70602e-10	9.20378e-10	3.81573e-10	-9.8848e-10	5.78381e-11	-6.13789e-10	1.72559e-09	2.06331e-09	-7.25233e-10	-2.93183e-09	-8.22553e-10	-1.94549e-09	-3.97244e-11	9.33644e-09	-2.88397e-10	-6.26666e-10	-5.2219e-10	1.92475e-10	1.29595e-16
-1.65764e-09	4.11961e-10	6.95282e-10	8.84655e-10	2.02028e-10	-2.92406e-09	1.21009e-09	7.09203e-10	1.68393e-09	-5.17566e-10	5.2005e-10	-4.58167e-10	-3.70227e-10	9.20426e-10	3.81613e-10	-9.88475e-10	5.6424e-11	-6.16158e-10	1.72469e-09	2.06153e-09	-6.23857e-10	-2.93247e-09	-8.22113e-10	-1.94547e-09	5.49212e-11	9.32815e-09	-2.85485e-10	-6.26554e-10	-5.27497e-10	1.9246e-10	1.29296e-16
-1.63571e-09	4.1205e-10	7.51942e-10	8.87599e-10	1.98449e-10	-2.92497e-09	1.21183e-09	7.09392e-10	1.69379e-09	-5.2649e-10	5.25214e-10	-4.62648e-10	-3.91563e-10	8.21778e-10	3.81587e-10	-1.07228e-09	5.41446e-11	-6.16237e-10	1.71303e-09	2.06226e-09	-6.96333e-10	-2.93129e-09	-8.07696e-10	-1.88314e-09	3.18672e-11	9.32412e-09	-2.87806e-10	-6.26471e-10	-5.64465e-10	1.92347e-10	1.29142e-16
-1.63513e-09	4.13603e-10	7.10651e-10	8.84828e-10	2.02669e-10	-2.92601e-09	1.21087e-09	7.09483e-10	1.69346e-09	-5.21078e-10	5.24289e-10	-4.59031e-10	-3.83616e-10	9.19427e-10	3.81578e-10	-9.9327e-10	5.77975e-11	-6.16511e-10	1.70736e-09	1.91246e-09	-6.03156e-10	-2.26956e-09	-9.74159e-10	-1.94461e-09	4.47275e-11	9.32915e-09	-2.86756e-10	-6.26442e-10	-5.64418e-10	1.92206e-10	1.25521e-16
-1.6385e-09	4.08857e-10	7.1167e-10	8.85177e-10	2.02366e-10	-2.92472e-09	1.1992e-09	7.08873e-10	1.68552e-09	-5.25441e-10	6.63131e-10	-1.20444e-10	-3.74018e-10	9.16732e-10	3.81488e-10	-9.93037e-10	5.47168e-11	-6.15205e-10	1.97915e-09	2.03698e-09	-6.46282e-10	-2.83445e-09	-8.74392e-10	-1.94486e-09	3.36716e-11	6.64652e-09	-2.89131e-10	-6.26435e-10	-5.34067e-10	1.92474e-10	8.67829e-17
-1.63635e-09	4.11405e-10	7.11546e-10	8.84748e-10	2.01503e-10	-2.92468e-09	1.20519e-09	7.09131e-10	1.69845e-09	-5.2561e-10	5.48818e-10	-4.47425e-10	-3.78221e-10	8.44954e-10	3.81499e-10	-9.90592e-10	5.47474e-11	-6.15349e-10	1.81412e-09	2.0347e-09	-6.4017e-10	-2.81435e-09	-9.8444e-10	-1.9434e-09	3.20071e-11	6.6867e-09	-2.87982e-10	-6.26454e-10	-5.34322e-10	1.92451e-10	8.67317e-17
-1.63879e-09	4.10434e-10	7.11663e-10	8.65136e-10	2.01174e-10	-2.9074e-09	1.2094e-09	7.09036e-10	1.6873e-09	-5.2211e-10	6.12786e-10	2.13689e-11	-3.76968e-10	9.05141e-10	3.81541e-10	-7.55256e-10	5.49071e-11	-6.15673e-10	1.817e-09	2.04624e-09	-6.18841e-10	-2.71511e-09	-8.61512e-10	-1.93186e-09	3.50399e-11	6.71567e-09	-2.88643e-10	-2.37374e-10	-5.457e-10	1.92615e-10	8.54165e-17
-1.63831e-09	4.10443e-10	7.11628e-10	8.8517e-10	2.02303e-10	-2.90737e-09	1.2002e-09	7.0873e-10	1.68587e-09	-5.27189e-10	6.56856e-10	-1.63555e-10	-3.7384e-10	9.15848e-10	3.32281e-10	-8.98217e-10	5.48657e-11	-6.15304e-10	6.18277e-10	2.03262e-09	-6.39252e-10	-2.73948e-09	-8.86239e-10	-1.94465e-09	3.35355e-11	6.7069e-09	-2.88795e-10	-6.22254e-10	-5.42911e-10	1.92491e-10	8.3215e-17
-1.30213e-09	4.11547e-10	6.97433e-10	8.73345e-10	2.02575e-10	-2.89808e-09	1.19479e-09	5.65522e-10	1.68655e-09	-4.90705e-10	5.77468e-10	-1.10967e-10	-3.73828e-10	9.06368e-10	3.76474e-10	-7.66611e-10	5.38349e-11	-2.58949e-10	8.57879e-10	1.99464e-09	-6.31103e-10	-2.73197e-09	-8.41851e-10	-1.93807e-09	3.42818e-11	6.7213e-09	-2.88144e-10	-4.79056e-10	-5.46207e-10	1.92868e-10	8.13594e-17
-1.31285e-09	4.11766e-10	6.9508e-10	8.79964e-10	2.02561e-10	-2.866e-09	1.19729e-09	5.79397e-10	1.68631e-09	-4.9447e-10	5.71414e-10	-1.02493e-10	-3.75513e-10	9.06429e-10	3.80286e-10	-6.83118e-10	5.44589e-11	-3.28033e-10	9.84765e-10	1.97142e-09	-6.28391e-10	-2.707e-09	-8.55753e-10	-1.93908e-09	3.50742e-11	6.72616e-09	-2.87926e-10	-4.189e-10	-5.44757e-10	1.92636e-10	8.11904e-17
-1.2891e-09	4.1183e-10	6.96641e-10	8.80753e-10	2.02282e-10	-2.8879e-09	1.20329e-09	5.18821e-10	1.68629e-09	-5.02246e-10	5.69585e-10	-1.14309e-10	-3.75938e-10	9.0527e-10	3.7764e-10	-7.57466e-10	5.42095e-11	-3.17823e-10	6.19238e-10	1.99584e-09	-6.34253e-10	-2.70896e-09	-8.45792e-10	-1.93706e-09	3.35662e-11	6.70907e-09	-2.88412e-10	-2.02723e-10	-5.45066e-10	1.92636e-10	8.04512e-17
-1.29259e-09	4.11976e-10	6.99551e-10	8.73217e-10	2.0452e-10	-2.88278e-09	1.20159e-09	5.88825e-10	1.68704e-09	-4.97333e-10	5.8112e-10	-8.47395e-11	-3.74814e-10	9.05587e-10	3.7773e-10	-7.39374e-10	8.12263e-11	-3.42594e-10	7.78007e-10	2.01156e-09	-6.34407e-10	-1.7279e-09	-8.52426e-10	-1.9489e-09	3.43175e-11	6.71842e-09	-2.95466e-10	-4.67305e-10	-5.42465e-10	1.908e-10	7.67867e-17
-1.30797e-09	4.1258e-10	7.02591e-10	8.82285e-10	2.13665e-10	-2.8817e-09	1.20255e-09	5.95422e-10	1.65921e-09	-5.04696e-10	5.86672e-10	-8.80056e-11	-3.66582e-10	9.05633e-10	3.76702e-10	-7.0859e-10	5.88737e-11	-3.64272e-10	7.18172e-10	5.00188e-10	-6.34029e-10	-1.65559e-09	-8.48886e-10	-1.94246e-09	3.34779e-11	6.71549e-09	-3.89644e-10	-3.47193e-10	-5.43857e-10	1.93071e-10	7.2505e-17
-1.32012e-09	4.12177e-10	7.00555e-10	5.43517e-10	2.24186e-10	-2.8848e-09	1.19318e-09	5.66573e-10	1.68629e-09	-5.03745e-10	5.88933e-10	-7.13586e-11	-3.75579e-10	9.06126e-10	3.77812e-10	-7.28194e-10	6.38253e-11	-3.54399e-10	7.39849e-10	1.78881e-10	-6.3353e-10	-1.66375e-09	-8.54704e-10	-1.94213e-09	3.39198e-11	6.71691e-09	-3.85584e-10	-3.61623e-10	-5.43769e-10	1.93055e-10	7.20115e-17
-1.30077e-09	4.12245e-10	6.98492e-10	7.08885e-10	2.26768e-10	-7.20356e-10	1.2023e-09	5.83022e-10	1.67947e-09	-5.07486e-10	6.0101e-10	-7.33433e-11	-3.75179e-10	9.05936e-10	3.76982e-10	-7.34694e-10	6.47662e-11	-3.46507e-10	7.04037e-10	7.8587e-10	-6.33878e-10	-1.68435e-09	-8.5321e-10	-1.94608e-09	3.3902e-11	6.71538e-09	-4.0946e-10	-3.17176e-10	-5.43646e-10	1.91646e-10	6.49858e-17
-1.3066e-09	4.12482e-10	6.99186e-10	5.55133e-10	2.23866e-10	-7.24357e-10	1.20207e-09	5.73243e-10	1.6237e-09	-5.07037e-10	5.98141e-10	-7.80559e-11	-3.68778e-10	9.05615e-10	3.54385e-10	-7.27381e-10	6.33177e-11	-3.68205e-10	6.90781e-10	4.90037e-10	-6.337e-10	-1.68669e-09	-8.53829e-10	-1.94301e-09	3.38997e-11	6.717e-09	-4.03729e-10	-3.43431e-10	-5.43832e-10	1.91968e-10	6.42314e-17
-1.29922e-09	4.12549e-10	7.00005e-10	7.27261e-10	2.2061e-10	-4.92007e-10	1.20187e-09	5.77947e-10	1.59307e-09	-5.06338e-10	5.90982e-10	-7.69375e-11	-3.66375e-10	9.05538e-10	3.63618e-10	-7.18866e-10	7.34115e-11	-3.60846e-10	7.16784e-10	5.54753e-10	-6.33399e-10	-1.51151e-09	-8.54754e-10	-1.94503e-09	3.38482e-11	6.71802e-09	1.75671e-11	-3.48852e-10	-5.43799e-10	1.88487e-10	6.34419e-17
-1.30336e-09	4.12577e-10	6.99415e-10	7.19498e-10	2.28321e-10	-3.12164e-10	1.20216e-09	5.78751e-10	1.59186e-09	-5.06006e-10	5.92489e-10	-7.70112e-11	-3.64196e-10	9.05728e-10	3.70371e-10	-7.19061e-10	6.70223e-11	-3.54982e-10	7.05762e-10	4.73638e-10	-6.32799e-10	-1.57905e-09	-8.54037e-10	-1.94432e-09	3.37921e-11	6.71788e-09	-8.59994e-11	-3.56266e-10	-5.43782e-10	1.90317e-10	6.34136e-17
-1.30102e-09	4.125e-10	6.99662e-10	6.49136e-10	2.25344e-10	-3.48908e-10	1.20168e-09	5.78185e-10	1.58357e-09	-5.06319e-10	5.98805e-10	-7.58668e-11	-3.67117e-10	9.05733e-10	3.68772e-10	-7.21046e-10	6.92813e-11	-3.57276e-10	7.04415e-10	4.79501e-10	-6.27452e-10	-1.5498e-09	-8.54962e-10	-1.94418e-09	3.38226e-11	6.71797e-09	-8.17338e-11	-3.45392e-10	-5.43354e-10	1.89929e-10	6.32185e-17
-1.30104e-09	4.12556e-10	6.99736e-10	6.17471e-10	2.25276e-10	-3.28455e-10	1.20178e-09	5.78809e-10	1.58886e-09	-5.06072e-10	5.93282e-10	-7.59196e-11	-3.68243e-10	9.05703e-10	3.69664e-10	-7.21094e-10	7.03229e-11	-3.58005e-10	7.08138e-10	3.13873e-10	-6.31839e-10	-1.57172e-09	-8.54908e-10	-1.94395e-09	3.38135e-11	6.71802e-09	-6.3051e-11	-3.49337e-10	-5.43541e-10	1.8955e-10	6.31254e-17
-1.30149e-09	4.12562e-10	6.99833e-10	6.54743e-10	2.26634e-10	-3.20184e-10	1.20174e-09	5.7882e-10	1.58825e-09	-3.13243e-10	4.97811e-10	-7.2904e-11	-3.67625e-10	9.07435e-10	3.6627e-10	-7.21051e-10	7.06929e-11	-4.52415e-10	7.0752e-10	1.42219e-10	-6.35754e-10	-1.54368e-09	-8.56242e-10	-1.94393e-09	3.40302e-11	6.71791e-09	-7.85632e-11	-3.53851e-10	-5.56165e-10	1.89913e-10	6.284e-17
-1.10596e-09	4.29054e-10	7.00278e-10	8.65626e-10	2.26994e-10	-3.87059e-10	1.20002e-09	3.75963e-10	1.58023e-09	-4.30637e-10	5.85415e-10	-7.55751e-11	-3.67014e-10	9.07332e-10	3.67647e-10	-7.21672e-10	6.92587e-11	-3.31154e-10	7.59896e-10	2.83415e-10	-6.29752e-10	-1.57112e-09	-8.63173e-10	-6.87405e-10	2.71754e-11	6.43113e-09	6.27871e-11	-2.65708e-10	-5.32973e-10	1.84825e-10	5.56824e-17
-1.10619e-09	4.29048e-10	7.00274e-10	8.42228e-10	2.26987e-10	-3.82991e-10	1.20003e-09	3.7802e-10	1.57993e-09	-4.36705e-10	5.75902e-10	-7.57117e-11	-3.67031e-10	9.07254e-10	3.67867e-10	-7.21617e-10	6.95403e-11	-3.38745e-10	7.60114e-10	2.77578e-10	-6.29983e-10	-1.56353e-09	-8.6309e-10	-7.11923e-10	2.72085e-11	6.43339e-09	6.31911e-11	-2.49758e-10	-5.33556e-10	1.85297e-10	5.56691e-17
-1.108e-09	4.29041e-10	7.00261e-10	6.98306e-10	2.2694e-10	-3.79175e-10	1.20007e-09	4.05971e-10	1.58028e-09	-4.37417e-10	5.76948e-10	-7.56371e-11	-3.67035e-10	9.07249e-10	3.67743e-10	-7.216e-10	6.9533e-11	-3.3228e-10	7.53055e-10	2.86652e-10	-6.3e-10	-1.5636e-09	-8.6311e-10	-7.12606e-10	2.7222e-11	6.44229e-09	5.0428e-11	-2.50893e-10	-5.30392e-10	1.82945e-10	5.55741e-17
-1.1845e-09	4.28765e-10	7.00266e-10	6.90814e-10	2.2136e-10	-3.78999e-10	1.19953e-09	4.30442e-10	1.57639e-09	-2.58111e-10	5.39619e-10	9.30484e-11	-3.6721e-10	9.07173e-10	3.67371e-10	-7.21154e-10	6.95734e-11	-2.35254e-10	7.68025e-10	3.16166e-10	-6.33107e-10	-1.38243e-09	-8.82244e-10	-6.89737e-10	5.82796e-12	6.43534e-09	1.23888e-10	-2.6395e-10	-5.09188e-10	5.06792e-11	5.49121e-17
-1.14232e-09	4.30688e-10	7.00316e-10	7.40373e-10	2.15896e-10	-3.8028e-10	1.20024e-09	4.16522e-10	1.57973e-09	-2.69792e-10	5.55284e-10	1.72706e-11	-3.67362e-10	9.073e-10	3.67281e-10	-7.21165e-10	6.98561e-11	-2.66439e-10	7.78903e-10	2.9065e-10	-6.32762e-10	-1.33385e-09	-8.73689e-10	-6.84021e-10	1.61619e-11	6.43352e-09	1.26072e-10	-2.55079e-10	-5.09417e-10	7.5924e-11	5.47388e-17
-1.1462e-09	4.08681e-10	7.00289e-10	6.98595e-10	2.16584e-10	-3.78519e-10	1.1999e-09	4.1782e-10	1.57804e-09	-2.70603e-10	5.42765e-10	2.55006e-11	-3.67261e-10	9.07291e-10	3.47189e-10	-7.2116e-10	6.98314e-11	-2.4784e-10	7.74696e-10	2.88994e-10	-6.34051e-10	-1.36223e-09	-8.74603e-10	-6.86967e-10	2.46927e-12	6.43461e-09	1.6922e-10	-2.39251e-10	-5.04856e-10	9.24012e-11	5.47192e-17
-1.14506e-09	4.28098e-10	6.99971e-10	7.20735e-10	2.18324e-10	-3.36518e-10	1.19999e-09	4.41273e-10	1.57846e-09	-3.0108e-10	5.6754e-10	-1.51219e-11	-3.67307e-10	9.07228e-10	3.66517e-10	-7.21732e-10	6.97644e-11	-2.67443e-10	7.66751e-10	3.04791e-10	-6.3307e-10	-2.40523e-10	-8.7176e-10	-7.0119e-10	1.25059e-11	6.43414e-09	-4.86913e-11	-2.65959e-10	-5.07349e-10	3.34653e-11	5.30146e-17
-1.15148e-09	4.22019e-10	7.00079e-10	7.16575e-10	2.1588e-10	-2.43515e-10	1.20011e-09	4.3295e-10	1.57938e-09	-2.76099e-10	5.67069e-10	2.12846e-11	-3.67266e-10	9.08244e-10	3.60541e-10	-7.21288e-10	6.97797e-11	-2.65686e-10	7.73398e-10	3.02717e-10	-6.33467e-10	-2.19517e-10	-8.71724e-10	-6.91823e-10	1.09278e-11	6.43242e-09	2.5064e-11	-2.5173e-10	-5.07926e-10	-3.81734e-11	5.28968e-17
-1.14509e-09	4.26494e-10	7.00115e-10	7.15925e-10	2.17235e-10	-2.44753e-10	1.20008e-09	4.29558e-10	1.57937e-09	-2.89421e-10	5.64263e-10	8.50643e-12	-3.67268e-10	9.07987e-10	3.62692e-10	-7.21307e-10	6.97606e-11	-2.67606e-10	7.66484e-10	3.01897e-10	-6.33383e-10	-2.36443e-10	-8.71933e-10	-6.94797e-10	1.26492e-11	6.43258e-09	1.84881e-11	-2.57023e-10	-5.07753e-10	-1.48048e-11	5.28933e-17
-1.13801e-09	4.23779e-10	7.00064e-10	7.08805e-10	2.1652e-10	-2.69236e-10	1.20008e-09	4.25729e-10	1.57868e-09	-2.80227e-10	5.54431e-10	1.49978e-11	-3.58709e-10	9.07486e-10	3.62059e-10	-7.2122e-10	6.80446e-11	-9.46323e-11	7.76166e-10	2.97819e-10	-6.33144e-10	-2.50723e-10	-8.72909e-10	-6.9615e-10	1.30271e-11	6.43334e-09	9.92394e-11	-2.489e-10	-5.10297e-10	6.4409e-12	5.28251e-17
-1.14269e-09	4.23824e-10	5.67163e-10	7.12707e-10	2.17302e-10	-2.51018e-10	1.20011e-09	4.26334e-10	1.57861e-09	-2.81322e-10	5.58143e-10	9.61528e-12	-3.62473e-10	9.07379e-10	3.61425e-10	-7.21339e-10	6.73737e-11	-1.57463e-10	7.71826e-10	3.03047e-10	-6.33554e-10	-2.56457e-10	-8.72217e-10	-6.97247e-10	1.30488e-11	6.43299e-09	7.09117e-11	-2.50776e-10	-5.09266e-10	2.05052e-11	5.26779e-17
-1.14348e-09	4.2253e-10	3.64508e-10	7.11305e-10	2.16259e-10	-2.56937e-10	1.2001e-09	4.3284e-10	1.57882e-09	-2.87441e-10	5.57467e-10	1.69061e-11	-3.59866e-10	9.08106e-10	3.62358e-10	-7.21299e-10	6.75065e-11	-1.3841e-10	7.73417e-10	3.00334e-10	-6.33508e-10	-2.44931e-10	-8.721e-10	-6.95241e-10	1.25066e-11	6.43312e-09	4.24962e-11	-2.6004e-10	-5.09356e-10	1.06498e-11	5.24888e-17
-1.11078e-09	4.24811e-10	3.74566e-10	7.12155e-10	2.16712e-10	-2.57044e-10	1.20008e-09	4.30365e-10	1.57892e-09	-2.78686e-10	5.61088e-10	1.2962e-11	-3.57553e-10	9.07666e-10	3.62401e-10	-7.2132e-10	6.57399e-11	-1.31406e-10	7.72767e-10	3.00553e-10	-6.33913e-10	-2.49332e-10	-8.732e-10	-6.96721e-10	8.81537e-12	6.43305e-09	6.0952e-11	-2.68947e-10	-5.09359e-10	9.8744e-12	5.24301e-17
-1.08578e-09	3.79722e-10	3.72378e-10	7.11332e-10	2.16798e-10	-2.51501e-10	1.20009e-09	4.29359e-10	1.57886e-09	-2.80975e-10	5.58667e-10	1.19701e-11	-3.57167e-10	9.07717e-10	3.61368e-10	-7.21319e-10	6.80823e-11	-1.31578e-10	7.72373e-10	3.00108e-10	-6.34282e-10	-2.50881e-10	-8.72229e-10	-6.95624e-10	1.30121e-11	6.43316e-09	6.25967e-11	-2.57159e-10	-5.09487e-10	1.07864e-11	5.2323e-17
-1.10826e-09	4.24682e-10	3.14745e-10	3.77832e-11	2.17196e-10	-2.57059e-10	1.20009e-09	3.80777e-10	1.5787e-09	-2.78982e-10	5.63185e-10	1.71573e-11	-3.56876e-10	9.07751e-10	3.61571e-10	-7.21382e-10	8.07331e-11	-1.3005e-10	7.72516e-10	2.78185e-10	-6.33846e-10	-2.34155e-10	-8.52384e-10	-6.95828e-10	1.17418e-11	6.43325e-09	5.57008e-11	-2.70672e-10	-5.1103e-10	-1.56656e-12	5.17869e-17
-1.10121e-09	4.01929e-10	3.22962e-10	3.34312e-10	2.16678e-10	-2.53114e-10	1.2e-09	4.06508e-10	1.57874e-09	-2.80585e-10	5.59538e-10	1.33169e-11	-2.57247e-10	8.80968e-10	3.61602e-10	-6.9682e-10	7.08879e-11	-1.2989e-10	7.72488e-10	2.98218e-10	-6.33751e-10	-2.51853e-10	-8.60135e-10	-5.87125e-10	8.87935e-12	6.43312e-09	1.68892e-11	-2.9578e-10	-5.10299e-10	1.39431e-11	5.16402e-17
-1.111e-09	4.00067e-10	3.35179e-10	1.80633e-10	2.16941e-10	-2.52056e-10	1.20006e-09	4.11744e-10	1.57872e-09	-2.79735e-10	5.5988e-10	1.29253e-11	-3.57553e-10	8.79834e-10	3.61624e-10	-7.03517e-10	7.6876e-11	-1.30662e-10	7.72578e-10	2.91324e-10	-6.33838e-10	-2.40335e-10	-8.62047e-10	-5.47382e-10	1.10655e-11	6.43328e-09	5.79509e-11	-2.45817e-10	-5.0994e-10	7.36834e-12	5.15896e-17
-1.10222e-09	4.16868e-10	3.24912e-10	2.1783e-10	2.16793e-10	-2.55224e-10	1.20006e-09	3.89497e-10	1.57858e-09	-2.80363e-10	5.60193e-10	1.5078e-11	-2.81678e-10	8.64764e-10	3.61654e-10	-7.07748e-10	7.68552e-11	-1.14225e-10	7.72526e-10	2.86585e-10	-6.33993e-10	-2.47934e-10	-8.57766e-10	-5.40479e-10	1.02679e-11	6.43326e-09	5.4086e-11	-2.45311e-10	-5.10711e-10	7.86022e-12	5.14892e-17
-1.10177e-09	1.76876e-10	3.24083e-10	1.72849e-10	2.16655e-10	-2.54816e-10	1.20006e-09	3.90241e-10	1.5785e-09	-2.80719e-10	5.61119e-10	1.48801e-11	-3.20799e-10	8.85354e-10	3.61625e-10	-7.10224e-10	7.43782e-11	-1.32572e-10	7.72441e-10	2.8697e-10	-6.3576e-10	-2.47462e-10	-8.57229e-10	-5.3468e-10	1.04518e-11	6.43333e-09	5.59645e-11	-2.61348e-10	-5.09941e-10	6.32563e-12	5.13995e-17
-1.09952e-09	1.91482e-10	3.23703e-10	1.70614e-10	2.16786e-10	-2.55003e-10	1.20006e-09	3.95021e-10	1.57853e-09	-2.74145e-10	2.04183e-10	1.42167e-11	-3.27106e-10	8.82285e-10	3.61592e-10	-7.0855e-10	7.43136e-11	-1.31585e-10	7.72439e-10	2.90116e-10	-6.35229e-10	-2.47044e-10	-8.5977e-10	-5.39456e-10	1.02508e-11	6.43346e-09	4.69987e-11	-2.58955e-10	-5.09826e-10	6.87994e-12	5.1132e-17
-2.03836e-10	1.67677e-10	3.13823e-10	1.9203e-10	2.16925e-10	-2.55003e-10	1.20028e-09	3.93377e-10	1.57826e-09	-2.71948e-10	4.05025e-10	1.37472e-11	-3.21768e-10	8.78568e-10	3.61541e-10	-7.14194e-10	7.52811e-11	-1.30579e-10	7.72486e-10	2.88991e-10	-6.34616e-10	-2.47019e-10	-8.59384e-10	-5.34567e-10	1.08473e-11	6.43503e-09	5.37681e-11	-2.56079e-10	-5.1023e-10	5.6574e-12	5.00874e-17
-6.28477e-10	2.33984e-10	3.2338e-10	1.85933e-10	2.16796e-10	-2.55142e-10	1.14786e-09	3.88339e-10	1.57683e-09	-2.61757e-10	4.21771e-10	-8.53853e-11	-3.24906e-10	8.7476e-10	3.6176e-10	-7.15383e-10	7.94189e-11	-1.31009e-10	7.72499e-10	2.89459e-10	-5.29701e-10	-2.47077e-10	-8.58946e-10	-5.32409e-10	1.05676e-11	6.06322e-09	5.27388e-11	-2.46419e-10	-5.10415e-10	7.36102e-12	4.55766e-17
-6.26865e-10	2.36683e-10	3.23793e-10	1.85301e-10	2.16485e-10	-2.55199e-10	9.77429e-10	3.93815e-10	1.54881e-09	-2.64882e-10	3.903e-10	2.75518e-11	-3.15077e-10	8.75233e-10	3.63603e-10	-7.12167e-10	2.18227e-10	-1.2969e-10	7.72485e-10	2.88142e-10	-6.23201e-10	-2.46998e-10	-8.48115e-10	-5.32964e-10	1.04055e-11	6.01927e-09	4.87946e-11	-2.01771e-10	-5.10469e-10	7.62138e-12	4.46697e-17
-5.54054e-10	2.30092e-10	3.23309e-10	1.79003e-10	2.1661e-10	-2.54896e-10	1.01101e-09	3.93335e-10	6.91159e-10	-2.64691e-10	4.24722e-10	-9.4453e-11	-3.20421e-10	8.79841e-10	3.61952e-10	-7.11418e-10	9.84208e-11	-1.30172e-10	7.72481e-10	2.88561e-10	-6.29186e-10	-2.47075e-10	-8.54898e-10	-5.33951e-10	1.04537e-11	6.06144e-09	-3.69494e-10	-2.3227e-10	-5.10386e-10	5.17677e-12	4.34079e-17
-6.93601e-10	2.3718e-10	3.23231e-10	1.84498e-10	2.16673e-10	-2.55106e-10	9.62269e-10	3.92977e-10	7.38571e-10	-2.66808e-10	4.17037e-10	-8.31048e-11	-3.15469e-10	8.75719e-10	3.64882e-10	-7.11859e-10	2.33394e-10	-1.28918e-10	7.72466e-10	2.88654e-10	-6.25333e-10	-2.47331e-10	-8.57224e-10	-5.3438e-10	1.03546e-11	6.02354e-09	-1.70641e-10	-2.09318e-10	-5.10488e-10	6.14058e-12	4.30125e-17
-6.12223e-10	2.43173e-10	3.23543e-10	1.82612e-10	2.35213e-10	-2.55227e-10	9.04938e-10	3.91903e-10	3.75815e-10	-2.70891e-10	4.4142e-10	-3.8422e-11	-3.18713e-10	8.76034e-10	3.62761e-10	-7.11919e-10	1.77221e-10	-1.29569e-10	7.72479e-10	2.75927e-10	-6.2611e-10	-2.47494e-10	-8.53784e-10	-5.34891e-10	1.03916e-11	1.29019e-09	-4.88595e-11	-1.92193e-10	-5.10433e-10	1.08083e-11	7.7374e-18
-6.12223e-10	2.43173e-10	3.23543e-10	1.82612e-10	2.35213e-10	-2.55227e-10	9.04938e-10	3.91903e-10	3.75815e-10	-2.70891e-10	4.4142e-10	-3.8422e-11	-3.18713e-10	8.76034e-10	3.62761e-10	-7.11919e-10	1.77221e-10	-1.29569e-10	7.72479e-10	2.75927e-10	-6.2611e-10	-2.47494e-10	-8.53784e-10	-5.34891e-10	1.03916e-11	1.29019e-09	-4.88595e-11	-1.92193e-10	-5.10433e-10	1.08083e-11	7.7374e-18
-6.19325e-10	2.43441e-10	3.21571e-10	1.81973e-10	2.33931e-10	-2.57624e-10	8.33215e-10	3.92352e-10	3.77295e-11	-2.61019e-10	4.38701e-10	-5.72528e-11	-3.17802e-10	8.76023e-10	3.62559e-10	-7.11762e-10	1.56245e-10	-1.29293e-10	7.72474e-10	2.7411e-10	-6.25813e-10	-2.53743e-10	-8.54494e-10	-5.34983e-10	1.0314e-11	6.71141e-10	-6.13895e-11	-1.8159e-10	-5.10178e-10	1.05104e-11	6.25344e-18
-6.19325e-10	2.43441e-10	3.21571e-10	1.81973e-10	2.33931e-10	-2.57624e-10	8.33215e-10	3.92352e-10	3.77295e-11	-2.61019e-10	4.38701e-10	-5.72528e-11	-3.17802e-10	8.76023e-10	3.62559e-10	-7.11762e-10	1.56245e-10	-1.29293e-10	7.72474e-10	2.7411e-10	-6.25813e-10	-2.53743e-10	-8.54494e-10	-5.34983e-10	1.0314e-11	6.71141e-10	-6.13895e-11	-1.8159e-10	-5.10178e-10	1.05104e-11	6.25344e-18
-6.19825e-10	2.45041e-10	3.21736e-10	1.81912e-10	2.34573e-10	-2.57617e-10	8.2613e-10	3.92296e-10	-6.34292e-12	-2.56854e-10	4.39923e-10	-6.08962e-11	-3.17791e-10	8.76033e-10	3.62681e-10	-7.1175e-10	1.5624e-10	-1.29019e-10	7.72475e-10	2.44123e-10	-6.25814e-10	-2.5867e-10	-8.56126e-10	-5.34975e-10	1.03147e-11	6.08872e-10	-6.02289e-11	-1.82445e-10	-5.10183e-10	1.04833e-11	6.15164e-18
-6.20813e-10	2.44035e-10	3.22076e-10	1.82036e-10	2.32077e-10	-2.59935e-10	8.28405e-10	3.92332e-10	3.49129e-11	-2.59519e-10	4.21416e-10	-5.80475e-11	-3.17904e-10	8.75999e-10	3.62853e-10	-7.11725e-10	1.5659e-10	-1.29266e-10	7.72475e-10	2.49672e-10	-6.25794e-10	-2.53341e-10	-8.5573e-10	-5.34966e-10	1.03087e-11	6.15099e-10	-6.31461e-11	-1.84193e-10	-5.10257e-10	1.04312e-11	6.15101e-18
-6.19339e-10	2.42818e-10	3.21732e-10	1.81954e-10	2.33446e-10	-2.58099e-10	8.25924e-10	3.92283e-10	-4.90511e-11	-2.61121e-10	4.25405e-10	-5.76441e-11	-3.17965e-10	8.7589e-10	3.62774e-10	-7.11787e-10	1.58267e-10	-1.29436e-10	7.72475e-10	2.49622e-10	-6.2574e-10	-2.5409e-10	-8.55309e-10	-5.34967e-10	1.03119e-11	6.15587e-10	-7.0469e-11	-1.84167e-10	-5.10222e-10	1.01425e-11	6.15078e-18
-6.20692e-10	2.43542e-10	3.22062e-10	1.82005e-10	2.34448e-10	-2.57891e-10	8.09745e-10	3.92395e-10	5.77169e-13	-2.57577e-10	4.24838e-10	-6.00218e-11	-3.17881e-10	8.76001e-10	3.62835e-10	-7.11786e-10	1.57363e-10	-1.291e-10	7.72475e-10	2.48233e-10	-6.25804e-10	-2.54225e-10	-8.55978e-10	-5.34966e-10	1.03172e-11	6.14904e-10	-6.76602e-11	-1.83439e-10	-5.10232e-10	1.06538e-11	6.12151e-18
-6.20012e-10	2.43353e-10	3.22049e-10	1.81956e-10	2.3373e-10	-2.58458e-10	8.11733e-10	3.92408e-10	5.85308e-12	-2.5824e-10	4.27484e-10	-5.94437e-11	-3.17832e-10	8.75973e-10	3.62838e-10	-7.11788e-10	1.57489e-10	-1.29298e-10	7.7253e-10	7.56319e-11	-6.25724e-10	-2.53556e-10	-8.55436e-10	-5.34973e-10	1.03153e-11	6.16908e-10	-6.99913e-11	-1.83337e-10	-5.10207e-10	1.07867e-11	6.07187e-18
-6.20505e-10	2.43512e-10	3.22039e-10	1.81938e-10	2.34017e-10	-2.58026e-10	8.12871e-10	3.92431e-10	6.05986e-12	-2.59154e-10	4.28398e-10	-5.94519e-11	-4.0764e-11	8.7599e-10	3.62821e-10	-7.11788e-10	1.58802e-10	-1.28933e-10	7.72547e-10	1.11883e-10	-6.25729e-10	-2.54234e-10	-8.555e-10	-5.34964e-10	1.03158e-11	6.13442e-10	-6.99267e-11	-1.82993e-10	-5.10217e-10	1.07119e-11	5.97945e-18
-6.19993e-10	2.43395e-10	3.22026e-10	1.81965e-10	2.34079e-10	-2.58333e-10	8.11843e-10	3.92383e-10	7.47422e-12	-2.60912e-10	4.27134e-10	-5.94155e-11	-3.80517e-11	8.7599e-10	3.62834e-10	-7.11787e-10	1.58637e-10	-1.29286e-10	7.72477e-10	1.14432e-10	-6.25757e-10	-2.54187e-10	-8.55704e-10	-5.34962e-10	1.03145e-11	6.1473e-10	-6.88788e-11	-1.83163e-10	-5.10215e-10	1.06925e-11	5.97925e-18
-6.20263e-10	2.4334e-10	3.2202e-10	1.81969e-10	2.33866e-10	-2.58182e-10	8.10662e-10	3.92381e-10	-3.07502e-12	-2.5993e-10	4.27158e-10	-5.98461e-11	-6.02578e-11	8.7599e-10	3.6283e-10	-7.11789e-10	1.59158e-10	-1.29225e-10	7.7249e-10	7.12725e-11	-6.25738e-10	-2.55007e-10	-8.55753e-10	-5.34964e-10	1.03154e-11	6.14563e-10	-6.85278e-11	-1.83077e-10	-5.10217e-10	1.09282e-11	5.97151e-18
-6.20018e-10	2.43343e-10	3.22016e-10	1.8197e-10	2.33864e-10	-2.58253e-10	8.10971e-10	3.92404e-10	7.85145e-12	-2.60095e-10	4.27004e-10	-5.96175e-11	-4.06248e-11	8.75985e-10	3.62825e-10	-7.1178e-10	1.58774e-10	-1.28823e-10	7.72487e-10	7.55624e-11	-6.25731e-10	-2.54395e-10	-8.55733e-10	-5.34965e-10	1.03149e-11	6.14411e-10	-6.87739e-11	-1.83171e-10	-5.1022e-10	1.07983e-11	5.96966e-18
-6.20032e-10	2.43361e-10	3.22097e-10	1.81966e-10	2.33906e-10	-2.58153e-10	8.1099e-10	3.92384e-10	5.86263e-12	-2.59846e-10	4.2712e-10	-5.03916e-11	-4.14773e-11	8.75989e-10	3.62823e-10	-7.11785e-10	1.58991e-10	-1.29152e-10	7.72494e-10	7.60237e-11	-6.25723e-10	-2.54485e-10	-8.55677e-10	-5.34964e-10	1.03153e-11	6.13937e-10	-6.87925e-11	-1.83081e-10	-5.1022e-10	1.08083e-11	5.96829e-18
-6.20049e-10	2.43361e-10	3.2211e-10	1.81965e-10	2.33905e-10	-2.58158e-10	8.1103e-10	3.92384e-10	5.33402e-12	-2.59425e-10	4.27079e-10	-5.24531e-11	-4.32168e-11	8.7599e-10	3.62823e-10	-7.11786e-10	1.59006e-10	-1.29162e-10	7.72494e-10	7.43019e-11	-6.25709e-10	-2.54484e-10	-8.55662e-10	-5.34965e-10	1.03153e-11	6.1395e-10	-6.87738e-11	-1.83082e-10	-5.10219e-10	1.08522e-11	5.96821e-18
-6.20302e-10	2.43312e-10	3.22149e-10	1.81966e-10	2.3398e-10	-2.58257e-10	8.10877e-10	2.99065e-10	5.93216e-12	-2.59899e-10	4.27115e-10	-5.30967e-11	-4.49464e-11	8.58155e-10	3.62821e-10	-7.18121e-10	1.59014e-10	-1.2915e-10	7.72493e-10	7.56208e-11	-6.25736e-10	-2.54799e-10	-8.55612e-10	-5.34999e-10	1.03159e-11	6.14619e-10	-6.86065e-11	-1.83104e-10	-5.1022e-10	7.42412e-12	5.88356e-18
-6.20255e-10	2.43326e-10	3.22113e-10	1.81966e-10	2.33949e-10	-2.58208e-10	8.10938e-10	1.66569e-10	5.77668e-12	-2.59475e-10	4.26907e-10	-5.27619e-11	-4.50208e-11	8.16227e-10	3.62822e-10	-7.24705e-10	1.58994e-10	-1.29152e-10	7.72494e-10	7.44836e-11	-6.25732e-10	-2.54797e-10	-8.5566e-10	-5.34985e-10	1.03158e-11	6.14503e-10	-6.86044e-11	-1.83077e-10	-5.1022e-10	1.01535e-11	5.7605e-18
-6.20246e-10	2.43333e-10	3.22163e-10	1.8178e-10	2.33929e-10	-2.58209e-10	8.10973e-10	1.5903e-11	6.54096e-12	-2.5967e-10	4.26984e-10	-5.31573e-11	-4.44565e-11	8.16798e-10	3.62823e-10	-7.19016e-10	1.58968e-10	-1.29195e-10	7.72492e-10	7.46074e-11	-6.25734e-10	-2.54692e-10	-8.5567e-10	-5.3498e-10	1.03154e-11	6.14474e-10	-6.76465e-11	-1.831e-10	-5.1022e-10	9.68407e-12	5.72571e-18
-6.20286e-10	2.43329e-10	3.2218e-10	1.81967e-10	2.33933e-10	-2.58208e-10	8.10944e-10	-1.85123e-11	6.03807e-12	-2.59562e-10	4.26952e-10	-5.26229e-11	-4.50175e-11	8.18026e-10	3.62822e-10	-7.15386e-10	1.5897e-10	-1.29147e-10	7.72494e-10	7.44067e-11	-6.25732e-10	-2.54728e-10	-8.55665e-10	-5.34981e-10	1.03156e-11	6.14547e-10	-6.87013e-11	-1.83085e-10	-5.1022e-10	1.04521e-11	5.7228e-18
-6.20208e-10	2.43327e-10	3.22149e-10	1.81967e-10	2.33928e-10	-2.58207e-10	8.10943e-10	2.98374e-11	5.5432e-12	-2.59599e-10	4.27e-10	-5.24853e-11	-4.49207e-11	8.15474e-10	3.62823e-10	-7.1562e-10	1.58982e-10	-1.29147e-10	7.72493e-10	7.47879e-11	-6.25732e-10	-2.54655e-10	-8.55653e-10	-5.34976e-10	1.03155e-11	6.14521e-10	-6.70919e-11	-1.83097e-10	-5.1022e-10	1.03078e-11	5.71917e-18
-6.20283e-10	2.43332e-10	3.22145e-10	1.81963e-10	2.33932e-10	-2.58211e-10	8.10942e-10	-4.6448e-12	5.61668e-12	-2.59597e-10	4.26966e-10	-5.27222e-11	-4.48496e-11	8.15109e-10	3.62822e-10	-7.15623e-10	1.58974e-10	-1.29152e-10	7.72493e-10	7.4514e-11	-6.25734e-10	-2.54723e-10	-8.55663e-10	-5.3498e-10	1.03155e-11	6.1453e-10	-6.86879e-11	-1.83087e-10	-5.1022e-10	1.03616e-11	5.71803e-18
-6.20281e-10	2.4333e-10	3.22144e-10	1.81963e-10	2.33932e-10	-2.5821e-10	8.10941e-10	-4.79944e-12	5.83805e-12	-2.59592e-10	4.26968e-10	-5.27213e-11	-4.48526e-11	8.15129e-10	3.62822e-10	-7.15762e-10	1.58974e-10	-1.29152e-10	7.72493e-10	7.45173e-11	-6.25734e-10	-2.54721e-10	-8.55663e-10	-5.3498e-10	1.03155e-11	6.14521e-10	-6.51655e-11	-1.83089e-10	-5.1022e-10	1.026e-11	5.71778e-18
-6.20246e-10	2.43331e-10	3.22141e-10	1.81909e-10	2.3393e-10	-2.5821e-10	8.10944e-10	5.73636e-12	5.78798e-12	-2.59595e-10	4.26981e-10	-5.27103e-11	-4.48843e-11	8.15133e-10	3.62823e-10	-7.15569e-10	1.58976e-10	-1.29151e-10	7.72493e-10	7.45331e-11	-6.25734e-10	-2.547e-10	-8.55663e-10	-5.3498e-10	1.03155e-11	6.14518e-10	-6.00701e-11	-1.83092e-10	-5.1022e-10	1.02494e-11	5.71682e-18
-6.20277e-10	1.50614e-10	3.22144e-10	1.82859e-10	2.33931e-10	-2.58387e-10	8.11119e-10	4.43159e-12	5.7638e-12	-2.59591e-10	4.26979e-10	-5.28044e-11	-4.48722e-11	8.1527e-10	3.62815e-10	-7.15635e-10	1.58991e-10	-1.29141e-10	7.72494e-10	7.43993e-11	-6.25734e-10	-2.55406e-10	-8.55663e-10	-5.34981e-10	1.03155e-11	6.14526e-10	-6.17111e-11	-1.83089e-10	-5.1022e-10	1.02228e-11	5.68192e-18
-6.20272e-10	2.32094e-10	3.24459e-10	1.82036e-10	2.3393e-10	-2.58313e-10	5.19205e-10	5.87182e-12	-2.79138e-11	-2.59591e-10	4.26994e-10	-5.27516e-11	-4.48747e-11	8.1499e-10	3.6233e-10	-7.15696e-10	3.43615e-10	-1.29289e-10	7.73078e-10	7.44464e-11	-6.25734e-10	-2.54974e-10	-5.0452e-10	-5.33896e-10	1.03101e-11	6.14513e-10	-6.46815e-11	-1.83881e-10	-5.1022e-10	1.02599e-11	4.94135e-18
-6.20263e-10	1.93764e-10	3.24439e-10	1.82031e-10	2.33931e-10	-2.58308e-10	5.6064e-10	5.71909e-12	-2.44297e-11	-2.59592e-10	4.26994e-10	-5.28028e-11	-4.4873e-11	8.15067e-10	3.6238e-10	-7.15698e-10	2.34396e-10	-1.29271e-10	7.73048e-10	7.44206e-11	-6.25734e-10	-2.5492e-10	-5.12617e-10	-5.34047e-10	1.03115e-11	6.14517e-10	-6.43367e-11	-1.83693e-10	-5.1022e-10	1.02375e-11	4.9148e-18
-6.20278e-10	1.95221e-10	3.24042e-10	1.82231e-10	2.10264e-10	-2.58312e-10	5.40477e-10	5.87337e-12	-1.32132e-11	-2.59591e-10	4.26995e-10	-5.27902e-11	-4.48781e-11	8.14991e-10	3.62626e-10	-7.15661e-10	2.03684e-10	-1.29228e-10	7.72988e-10	7.44586e-11	-6.25734e-10	-2.55036e-10	-5.26095e-10	-5.34895e-10	1.03026e-11	6.14515e-10	-6.45978e-11	-1.83719e-10	-5.1022e-10	1.02512e-11	4.88352e-18
-6.20269e-10	1.59214e-10	3.23758e-10	1.8202e-10	2.15406e-10	-2.58278e-10	5.38282e-10	5.64372e-12	-1.67224e-11	-2.59592e-10	4.26994e-10	-5.28982e-11	-4.48682e-11	8.15002e-10	3.626e-10	-7.15678e-10	2.02895e-10	-1.29245e-10	7.72717e-10	7.44484e-11	-6.25738e-10	-2.55021e-10	-5.312e-10	-5.34462e-10	1.01618e-11	6.14488e-10	-6.35785e-11	-1.83506e-10	-5.1021e-10	1.02537e-11	4.87437e-18
-6.20153e-10	1.88911e-10	3.13868e-10	1.69259e-10	2.3204e-10	-2.58913e-10	5.37879e-10	2.34918e-12	-9.10861e-12	-2.59591e-10	4.27e-10	-5.27819e-11	-4.48767e-11	8.20434e-10	3.62584e-10	-7.15678e-10	1.81974e-10	-1.29128e-10	6.15522e-10	7.58297e-11	-6.33485e-10	-2.54933e-10	-5.36358e-10	-5.3471e-10	4.42155e-11	4.81999e-10	-4.82343e-11	-1.83613e-10	-5.10219e-10	1.02498e-11	4.53405e-18
-6.20255e-10	1.94209e-10	3.22765e-10	1.64186e-10	2.28483e-10	-2.585e-10	5.35882e-10	5.14427e-13	-9.54121e-12	-2.59591e-10	4.26992e-10	-5.28033e-11	-4.48734e-11	8.17032e-10	3.62557e-10	-7.15673e-10	1.99375e-10	-1.29091e-10	5.86186e-10	7.63082e-11	-6.42217e-10	-2.54741e-10	-5.39202e-10	-5.34328e-10	1.62149e-11	4.50811e-10	-4.744e-11	-1.83491e-10	-5.10219e-10	1.02365e-11	4.48482e-18
-6.20006e-10	1.87388e-10	3.19382e-10	1.60721e-10	2.28069e-10	-2.58873e-10	5.38273e-10	1.27655e-12	-8.94349e-12	-2.59591e-10	4.26994e-10	-5.28078e-11	-4.48723e-11	8.17012e-10	3.62556e-10	-7.15674e-10	1.95754e-10	-1.29059e-10	5.97192e-10	7.72255e-11	-6.32691e-10	-2.54835e-10	-5.28287e-10	-5.34596e-10	2.53044e-11	4.49909e-10	-4.93501e-11	-1.83534e-10	-5.10216e-10	1.0243e-11	4.46917e-18
-6.20038e-10	1.92301e-10	2.97569e-10	1.63894e-10	2.28966e-10	-2.58521e-10	5.36759e-10	7.25709e-13	-9.48355e-12	-2.59591e-10	4.26992e-10	-5.2809e-11	-4.48716e-11	8.17091e-10	3.62567e-10	-7.15674e-10	1.96e-10	-1.2906e-10	5.91764e-10	7.62346e-11	-6.36025e-10	-2.5473e-10	-5.34936e-10	-5.3456e-10	2.47628e-11	4.58074e-10	-4.61139e-11	-1.83509e-10	-5.10219e-10	1.02386e-11	4.46916e-18
-6.20025e-10	1.8522e-10	2.95479e-10	1.64174e-10	2.28583e-10	-2.58744e-10	5.37464e-10	7.52381e-13	-9.29142e-12	-2.59591e-10	4.26994e-10	-5.2806e-11	-4.48715e-11	8.16958e-10	3.62555e-10	-7.15675e-10	1.96829e-10	-1.29093e-10	5.94553e-10	7.63866e-11	-6.33845e-10	-2.54705e-10	-5.34922e-10	-5.34503e-10	2.44215e-11	4.49039e-10	-4.95353e-11	-1.83538e-10	-5.10217e-10	1.02404e-11	4.45872e-18
-6.20035e-10	1.88857e-10	3.00666e-10	1.64817e-10	2.28184e-10	-2.58696e-10	5.37727e-10	6.9003e-12	-9.7024e-12	-2.59591e-10	4.26994e-10	-5.29432e-11	-4.48729e-11	8.17065e-10	3.62563e-10	-5.04491e-10	1.96668e-10	-1.29077e-10	5.93729e-10	7.59798e-11	-6.36254e-10	-2.54722e-10	-5.38082e-10	-5.34524e-10	2.32887e-11	4.54555e-10	-4.88261e-11	-1.83555e-10	-5.10747e-10	1.02409e-11	4.21683e-18
-6.19999e-10	1.8567e-10	2.99941e-10	1.64865e-10	2.28757e-10	-2.58681e-10	5.3844e-10	6.82967e-12	-1.00242e-11	-2.59423e-10	4.2701e-10	-5.28076e-11	-4.48725e-11	8.1728e-10	3.62575e-10	-1.33562e-10	1.9509e-10	-3.67439e-11	5.94739e-10	7.65319e-11	-5.87643e-10	-2.54735e-10	-5.33896e-10	-5.37337e-10	2.52776e-11	4.56845e-10	-4.86566e-11	-1.83535e-10	-5.10419e-10	1.02406e-11	3.90602e-18
-6.20087e-10	1.88583e-10	3.03013e-10	1.64469e-10	2.28127e-10	-2.5798e-10	5.3764e-10	4.67414e-12	-9.96515e-12	-2.59629e-10	4.29299e-10	-5.37359e-11	-6.05403e-11	8.17443e-10	3.62632e-10	-2.50467e-10	1.95717e-10	-1.24293e-10	2.62407e-10	7.6407e-11	-5.41877e-10	-2.54749e-10	-5.33674e-10	-5.35537e-10	2.52488e-11	4.5482e-10	-4.87395e-11	-1.83539e-10	-5.10368e-10	1.05512e-11	3.63015e-18
-6.20081e-10	1.87292e-10	3.0314e-10	1.64806e-10	2.28034e-10	-2.58242e-10	5.37648e-10	5.57179e-12	-9.74407e-12	-2.59653e-10	4.27059e-10	-5.45901e-11	-5.95736e-11	8.17369e-10	3.44089e-10	-1.98071e-10	1.95783e-10	-1.1513e-10	3.42281e-10	7.6399e-11	-5.01352e-10	-2.54828e-10	-5.33398e-10	-5.35513e-10	2.50825e-11	4.5516e-10	-4.8932e-11	-1.83539e-10	-5.10437e-10	1.0413e-11	3.59525e-18
-6.19644e-10	1.89132e-10	3.04563e-10	1.48643e-10	2.29874e-10	-2.57951e-10	5.3699e-10	9.29373e-12	-4.03174e-11	-2.59434e-10	4.29028e-10	-5.38587e-11	-5.96455e-11	7.112e-10	3.62659e-10	-2.43537e-10	1.7691e-10	-1.22533e-10	3.79846e-11	7.65185e-11	-5.49585e-10	-2.47678e-10	-5.33432e-10	-5.35964e-10	7.37261e-11	4.53001e-10	-5.73385e-11	-1.83506e-10	-5.10272e-10	1.03015e-11	3.3954e-18
-6.1993e-10	1.89466e-10	3.01196e-10	1.49045e-10	2.2991e-10	-2.58168e-10	5.37569e-10	1.12963e-11	-2.39466e-11	-2.59463e-10	4.31695e-10	-5.42822e-11	-5.51708e-11	7.13277e-10	3.62594e-10	-2.2257e-10	1.76149e-10	-1.14992e-10	4.37747e-11	8.20695e-11	-5.53244e-10	-2.48857e-10	-5.22067e-10	-5.35791e-10	6.4996e-11	4.53343e-10	-5.69478e-11	-1.83534e-10	-5.10264e-10	1.01943e-11	3.37947e-18
-6.19949e-10	1.88157e-10	3.11806e-10	1.59773e-10	2.28809e-10	-2.58138e-10	5.37616e-10	9.14563e-12	-2.99867e-11	-2.59509e-10	4.29423e-10	-4.61228e-11	-5.87716e-11	7.34609e-10	3.53468e-10	-1.91098e-10	1.84852e-10	-1.16711e-10	9.34864e-11	7.67789e-11	-5.48255e-10	-2.49699e-10	-5.32363e-10	-5.35798e-10	3.4801e-11	4.53575e-10	-5.3481e-11	-1.83448e-10	-3.87453e-10	1.04365e-11	3.29946e-18
-6.20837e-10	1.88455e-10	3.01916e-10	1.53941e-10	2.28988e-10	-2.57907e-10	5.37207e-10	9.21765e-12	-2.81736e-11	-2.59571e-10	4.29223e-10	-4.9976e-11	-5.57147e-11	7.21238e-10	3.54896e-10	-2.21013e-10	1.75292e-10	-1.18054e-10	8.47517e-11	8.01572e-11	-5.38826e-10	-2.51678e-10	-5.29146e-10	-3.88193e-10	3.67183e-11	4.53929e-10	-5.5101e-11	-1.83349e-10	-4.20468e-10	1.03407e-11	3.16001e-18
-6.19939e-10	1.88318e-10	3.03672e-10	9.51777e-11	2.29087e-10	-2.58044e-10	5.3724e-10	8.63849e-12	-3.04303e-11	-2.59558e-10	4.28567e-10	-5.32316e-11	-5.82566e-11	7.22176e-10	3.46969e-10	-2.05687e-10	1.75634e-10	-1.18424e-10	8.73437e-11	7.77639e-11	-5.41721e-10	-2.2464e-10	-5.2767e-10	-3.73487e-10	4.3035e-11	4.53777e-10	-5.39652e-11	-1.83293e-10	-4.32061e-10	1.0495e-11	3.12272e-18
-6.19954e-10	1.88344e-10	3.04358e-10	1.56768e-10	2.29089e-10	-2.57961e-10	5.17619e-10	9.10509e-12	-3.3058e-11	-2.5955e-10	4.28518e-10	-5.36216e-11	-5.78442e-11	7.25005e-10	3.5e-10	-2.03878e-10	2.02429e-10	-1.17881e-10	9.79812e-11	7.80147e-11	-5.4414e-10	-2.51966e-10	-9.45826e-11	-3.75854e-10	5.09972e-11	4.53693e-10	-5.46038e-11	-1.83375e-10	-4.33946e-10	1.04203e-11	2.88588e-18
-6.20152e-10	1.88469e-10	3.04246e-10	1.55759e-10	2.2915e-10	-2.57602e-10	4.29859e-10	1.56512e-11	-3.12807e-11	-2.59563e-10	3.99528e-10	-5.11259e-11	-5.77555e-11	7.22381e-10	3.51913e-10	-2.03581e-10	1.95593e-10	-1.18445e-10	8.43486e-11	7.79163e-11	-5.28172e-10	-1.14474e-10	-1.69542e-10	-4.02386e-10	4.85595e-11	4.53617e-10	-5.41591e-11	-1.83313e-10	-4.3752e-10	1.03397e-11	2.74627e-18
-6.2031e-10	1.88479e-10	3.04367e-10	1.5538e-10	2.2907e-10	-2.57988e-10	3.93269e-10	8.89302e-12	-3.35469e-11	-2.58866e-10	3.02369e-10	-1.23546e-10	-5.73777e-11	7.22884e-10	3.50766e-10	-2.11197e-10	2.26078e-10	-1.1805e-10	8.6896e-11	7.81973e-11	-5.37433e-10	-9.4725e-11	-1.85892e-10	-4.00262e-10	4.661e-11	4.43232e-10	-5.46194e-11	-1.83159e-10	-4.41239e-10	1.03437e-11	2.68042e-18
-6.20475e-10	1.8604e-10	3.04316e-10	1.54652e-10	2.29087e-10	-2.29739e-10	4.43704e-10	1.24442e-11	-3.21635e-11	-2.60591e-10	3.41021e-10	-5.17607e-11	-5.77116e-11	7.22862e-10	3.50642e-10	-1.81168e-10	1.9085e-10	-1.18089e-10	8.76693e-11	7.78404e-11	-4.92622e-10	-1.2994e-10	-1.6762e-10	-3.96712e-10	4.82089e-11	3.63348e-10	-3.89926e-11	-1.83267e-10	-4.3696e-10	1.05024e-11	2.57761e-18
[truncated: 1,931 more rows]
