# Supplementary material for: A modified shuffled frog leaping algorithm with inertia weight
Source: Sci Rep. 2024 Feb 20;14:4146. doi: 10.1038/s41598-024-51306-1 (PMC11224354; doi:10.1038/s41598-024-51306-1)
Supplement: Supplementary file 1 — Supplementary Information. [file 41598_2024_51306_MOESM1_ESM.zip › data/F1/SFLA_B_5.xls]

## Sheet: Sheet1
-20.796	-21.7059	27.781	-6.80726	7.78772	7.91686	-27.8512	11.9096	3.25608	26.4273	-22.6587	26.085	5.58617	-24.0411	-3.26299	-26.6326	5.22	-6.74965	-17.0899	5.58065	-27.1086	16.8161	-11.1175	-14.9974	1.03275	15.6914	3.67862	-42.2187	-15.9538	-2.71445	10061.9
-7.94406	12.0728	2.3589	21.7138	-2.52077	-8.31404	8.6509	4.66104	9.17344	3.15895	-1.04441	-12.7763	2.74822	0.628501	-9.57314	-5.09128	-0.109947	6.2593	17.8272	-1.85983	2.39309	-0.75218	11.1523	-13.183	-1.96	7.24058	-2.69123	-9.69298	-16.3206	-1.99145	2334.64
-1.31986	-3.05235	7.94081	3.57033	3.24847	1.33517	-0.142809	-1.63889	2.71553	3.17971	4.18637	-3.40949	-2.99583	3.97702	-0.593331	-0.691218	-1.15232	3.78756	7.90586	7.17896	-4.15739	3.93853	2.4826	-4.59245	-4.70338	6.20189	5.18218	4.71596	0.346003	2.27015	478.878
-3.91297	-1.08333	2.62972	0.386146	1.45922	-3.47018	2.43953	0.253876	0.227358	1.73598	2.41249	-0.782155	0.444485	1.0515	0.408244	3.02587	-0.816781	-0.217486	3.24198	-0.469655	-2.5796	4.21474	0.742035	-2.25753	-3.24005	3.64573	2.52366	0.365439	-0.0355238	0.838733	136.367
-2.66122	-0.608306	-0.150552	2.07159	1.05193	-1.48951	1.0079	-0.852635	1.67426	0.759489	-0.0666952	-3.03026	1.13154	1.16523	0.257249	-0.110074	-0.243255	1.25283	3.91139	0.935828	-2.56709	0.6277	1.85771	-2.48706	-1.64427	3.40235	0.189523	-0.672946	-1.1068	-0.819923	83.2073
-3.54185	0.498202	1.47085	0.827931	1.13046	-0.589207	1.44694	-0.33742	-1.17063	1.20704	1.7665	-1.17813	0.724543	-0.0456392	-0.363914	0.586842	-0.512246	0.482891	3.25366	0.789609	-1.99434	1.00455	-0.11506	-1.61927	-2.31049	1.95201	1.45524	0.969627	-0.364671	0.260803	59.5488
-3.10899	0.364052	1.28343	1.04738	0.568661	-0.523092	1.22663	-0.402248	0.40853	1.28385	0.645013	-0.926809	0.311601	0.343625	0.232998	0.156665	-0.442471	1.06085	2.9666	1.00909	-1.81501	1.10539	0.501478	-2.03989	-1.97515	2.21208	1.23541	0.355642	-0.157598	0.260776	48.7992
-2.92255	-0.0449317	1.41969	0.764328	0.619064	-0.765642	0.73348	-0.324736	0.161318	1.62607	0.967771	-0.834417	0.3119	0.423494	0.622453	0.231899	0.107207	1.10966	2.83426	0.271352	-1.81553	0.958536	0.529619	-1.93742	-1.49379	2.45827	1.28928	-0.00414681	-0.0526909	0.102769	45.3254
-2.68708	-0.0833879	1.16882	0.948493	0.239975	-0.756779	0.992843	-0.228189	0.163171	1.30364	0.994348	-1.10717	0.556015	0.533977	-0.0829086	0.0321071	-0.434684	1.03995	2.92657	0.245264	-1.87614	1.09054	0.419878	-2.16593	-1.43836	1.93814	1.36803	0.208246	-0.142777	0.117041	42.9504
-2.78619	-0.010721	0.984427	0.883951	0.156723	-0.719811	0.742422	-0.328098	0.0377505	1.34763	0.873859	-0.916381	0.597425	0.604021	0.284515	0.0313149	-0.419374	0.948161	2.91652	0.309372	-1.59905	1.00583	0.690927	-1.91427	-1.54601	2.03653	1.28206	0.11785	-0.0976171	0.163003	40.5579
-1.46272	-0.0781359	1.06174	0.887136	0.332725	-0.392273	1.00125	-0.400524	-0.0364963	1.27428	0.810045	-0.922491	0.557704	0.604503	0.18336	0.0891949	-0.210256	0.83881	2.92093	0.261059	-1.85551	1.01872	0.340133	-2.01333	-1.54304	1.81997	1.23822	0.172135	-0.0836524	0.225338	34.6493
-1.24114	-0.0618569	1.063	0.805064	0.286414	-0.430217	0.90513	-0.371996	0.0333289	1.30879	0.853251	-0.894187	0.541587	0.468953	0.199615	0.0106445	-0.396819	0.728015	2.89942	0.250879	-1.65563	0.958653	0.436113	-1.99083	-1.44471	2.0146	1.24877	0.178545	-0.11511	0.205711	33.1054
-1.26247	-0.0537884	0.947241	0.794896	0.315744	-0.459237	0.861284	-0.369173	0.00633819	1.30782	0.834828	-0.902197	0.553959	0.495952	0.23117	0.00443747	-0.332643	0.77419	2.89529	0.254953	-1.69252	0.972868	0.433823	-1.98958	-1.46774	1.92352	1.25338	0.16982	-0.106365	0.174177	32.7533
-1.22603	-0.0297463	0.806345	0.787771	0.293714	-0.425279	0.753892	-0.398479	-0.00187695	1.30551	0.844222	-0.893403	0.564649	0.479889	0.263157	-0.0144401	-0.380119	0.736651	2.89621	0.246227	-1.72376	0.975719	0.447984	-1.9817	-1.53248	1.91766	1.24475	0.156932	-0.0779258	0.170548	32.425
-1.3315	-0.263274	0.801566	0.778403	0.111014	-0.483467	0.89084	-0.373909	0.0014751	1.28113	0.798557	-0.904547	0.558817	0.48656	0.219916	0.00373857	-0.261625	0.727139	2.89348	0.250965	-1.73227	0.960418	0.345543	-1.63942	-1.36245	1.87675	1.24414	0.159739	-0.0978535	0.194603	30.7266
-1.23424	-0.479178	0.84522	0.778096	0.216518	-0.518883	0.811871	-0.409911	-0.015773	0.141143	0.79654	-0.908568	0.563108	0.487453	0.206884	-0.0129922	-0.283225	0.709425	2.90134	0.253971	-1.79377	0.965808	0.0812619	-1.0528	-1.15841	1.8751	1.24714	0.153258	-0.0930958	0.183102	27.104
-0.0630191	-0.68154	0.788269	0.857439	0.457555	-0.526367	0.825171	-0.381784	0.0866497	0.427509	0.822138	-0.89303	0.555492	0.53228	0.211004	-0.00955535	-0.291039	0.864782	2.48396	0.254027	-1.64409	1.05553	0.21859	-1.37826	-1.26019	1.8198	1.24877	0.0465015	-0.0962705	0.180554	24.7732
-0.945498	-0.394527	0.790713	0.79586	0.226749	-0.507835	0.817231	-0.393085	0.00111335	0.320692	0.79764	-0.903531	0.559071	0.49712	0.218592	-0.0119323	-0.303515	0.721393	2.57837	0.254727	-1.68823	0.963005	0.262858	-1.08537	-1.18712	1.87659	1.24689	0.129499	-0.0937276	0.183242	24.4977
-0.637244	-0.449286	0.784587	0.792698	0.260896	-0.511812	0.816749	-0.387331	-0.00316934	0.0686069	0.813485	-0.895906	0.55874	0.478983	0.215107	-0.0128447	-0.3103	0.793584	2.52007	0.254555	-1.65518	0.949401	0.275832	-1.01068	-1.2136	1.82606	1.24701	0.147849	-0.105237	0.186862	23.3665
-0.665141	-0.300093	0.795498	0.807079	0.235332	-0.508368	0.815628	-0.389654	0.0417652	0.11918	0.809521	-0.897292	0.557781	0.489426	0.227412	-0.00974131	-0.303282	0.768811	2.52778	0.245769	-1.59138	0.967064	0.225331	-1.11013	-0.830586	1.82509	1.2479	0.1004	-0.0926233	0.188043	22.5425
-0.377579	-0.315543	0.799619	0.791209	0.253895	-0.505428	0.818305	-0.389057	0.0258226	0.164946	0.774517	-0.899313	0.558804	0.4891	0.230136	-0.0133805	-0.303799	0.759437	2.52416	0.194702	-1.62088	0.956197	0.23823	-1.09002	-0.865722	1.83476	1.24603	0.126355	-0.0598763	0.193712	22.2798
-0.302445	-0.195256	0.282236	0.787743	0.249786	-0.504842	0.8003	-0.385	-0.0302146	0.1753	0.777735	-0.893802	0.559438	0.464617	0.23135	-0.00765626	-0.302236	0.722593	2.51873	0.181939	-1.62528	0.974279	0.195013	-1.0644	-0.898021	1.81286	1.24663	0.121925	-0.0780711	0.142219	21.3941
-0.280354	-0.213636	0.670636	0.798738	0.288102	-0.468613	0.807088	-0.387403	0.0363456	0.183022	0.770017	-0.899273	0.604989	0.317656	0.227174	-0.0148517	-0.252281	0.742089	2.51845	0.197766	-1.02513	0.966969	0.191099	-1.07245	-0.81473	1.79595	1.24782	0.126273	-0.0891771	0.173119	19.94
-0.257526	-0.0758398	0.37279	0.780185	0.28892	-0.502492	0.801953	-0.380958	-0.0402833	0.185085	0.726545	-0.896657	0.559741	0.293393	0.229778	-0.00950597	-0.324478	0.726145	2.52478	0.204257	-1.07309	0.981671	0.194482	-1.07145	-0.848944	1.82041	1.24683	0.133906	-0.0811365	0.141039	19.7474
-0.204986	-0.17433	0.405482	0.785815	0.290809	-0.489231	0.810685	-0.383379	-0.0010769	0.196617	0.781171	-0.897154	0.541762	0.218145	0.235886	-0.0142954	-0.299707	0.740156	2.52076	0.18614	-1.03298	0.992697	0.204351	-1.07125	-0.838422	1.80408	1.24741	0.127268	-0.0901495	0.158683	19.6647
-0.292122	-0.178063	0.44203	0.789917	0.248368	-0.490362	0.805133	-0.384743	-0.00568056	0.184454	0.773568	-0.89755	0.561805	0.341529	0.228862	-0.0148827	-0.293121	0.736674	2.519	0.203374	-0.959783	0.983326	0.193471	-1.07141	-0.829267	1.7976	1.24739	0.128872	-0.0874318	0.153576	19.5694
-0.324627	-0.184905	0.31145	0.802465	0.253637	-0.481174	0.539477	-0.411668	-0.00516004	0.185193	0.769539	-0.866402	-0.0200809	0.318385	0.230932	-0.0177367	-0.280654	0.650212	2.52041	0.193941	-0.964961	0.993402	0.216835	-1.07637	-0.835195	1.71438	1.24765	0.093082	-0.0729241	0.158065	18.4169
-0.286795	-0.169542	0.159878	0.797193	0.243405	-0.433497	0.751657	-0.443133	-0.0042263	0.152909	0.711138	-0.819672	0.136489	0.128564	0.27098	-0.0169165	-0.294434	0.638671	2.5158	0.192915	-0.414365	0.990635	0.204659	-1.07881	-0.811001	1.6853	1.24734	0.132189	-0.140529	0.153229	17.4248
-0.27753	-0.176402	0.333244	0.791003	0.246594	-0.46711	0.654908	-0.30326	-0.0121912	0.159394	0.746789	-0.889244	0.250203	0.178355	0.275972	-0.0167406	-0.298482	0.458179	2.5169	0.210724	-0.418982	0.589494	0.187641	-1.0763	-0.694744	1.66176	1.25003	0.0467847	-0.157486	0.155417	16.4423
-0.27753	-0.176402	0.333244	0.791003	0.246594	-0.46711	0.654908	-0.30326	-0.0121912	0.159394	0.746789	-0.889244	0.250203	0.178355	0.275972	-0.0167406	-0.298482	0.458179	2.5169	0.210724	-0.418982	0.589494	0.187641	-1.0763	-0.694744	1.66176	1.25003	0.0467847	-0.157486	0.155417	16.4423
-0.273718	-0.148909	0.301395	0.788895	0.250034	-0.467009	0.637259	-0.388126	-0.0111172	0.155125	0.726558	-0.874009	0.278202	0.118813	0.250229	-0.0154849	-0.28375	0.383135	2.51641	0.203272	-0.333176	0.633224	0.159805	-1.07517	-0.651039	1.69482	1.24781	0.070412	-0.138245	0.155134	16.3139
-0.258337	-0.151773	0.289662	0.790264	0.251442	-0.442247	0.637165	-0.393616	-0.0106945	0.155239	0.734536	-0.877212	0.275175	0.140071	0.253855	-0.0160336	-0.285768	0.398068	2.51703	0.203809	-0.282875	0.640831	0.167235	-1.07584	-0.661653	1.67311	1.2483	0.0760121	-0.125243	0.155553	16.2454
-0.262993	-0.158795	0.302621	0.794515	0.250323	-0.446082	0.638288	-0.359412	-0.0131171	0.148757	0.726448	-0.882721	0.217324	0.130884	0.223446	-0.021483	-0.291189	0.40177	2.51976	0.202209	-0.329948	0.627975	0.239538	-0.880772	-0.674717	1.67845	0.733026	0.0675997	-0.137788	0.154458	14.8892
-0.264374	-0.158908	0.297688	0.79658	0.249827	-0.460695	0.635902	-0.361111	-0.0112005	0.148973	0.722656	-0.732554	0.157253	0.121355	0.244364	-0.0206255	-0.289835	0.402803	2.52096	0.206264	-0.326714	0.627714	0.220309	-0.641407	-0.674471	1.67842	0.766904	0.071371	-0.135854	0.154538	14.3208
-0.265827	-0.163697	0.29127	0.791304	0.236636	-0.45111	0.611774	-0.381862	-0.0113855	0.151227	0.728139	-0.530139	0.216536	0.0754341	0.254453	-0.0243839	-0.288841	0.410744	2.52265	0.205253	-0.312506	0.605094	0.179693	-0.57436	-0.641252	1.67531	0.837646	0.0764356	-0.131121	0.163623	13.9935
-0.268606	-0.162129	0.288317	0.807341	0.244498	-0.449504	0.61918	-0.364648	-0.00818766	0.152697	0.727359	-0.329503	0.181803	0.122428	0.233318	-0.0705313	-0.281969	0.407914	2.52668	0.200515	-0.327382	0.584046	0.184081	-0.347867	-0.654933	1.65687	0.880045	0.0684773	-0.125871	0.159212	13.6479
-0.268291	-0.160841	0.288853	0.796665	0.244197	-0.450076	0.623778	-0.368782	-0.00823059	0.151872	0.726702	-0.350463	0.175904	0.116903	0.242082	-0.033148	-0.219809	0.339373	2.52078	0.207428	-0.326319	0.593556	0.204562	-0.408687	-0.658501	1.6602	0.86147	0.0691548	-0.136139	0.167052	13.5934
-0.267795	-0.161231	0.289811	0.799257	0.243582	-0.451024	0.632553	-0.360115	-0.00913115	0.151869	0.717055	-0.373337	0.130988	0.103878	0.191802	-0.0253869	-0.277272	0.364201	2.52655	0.20522	-0.322649	0.545045	0.208399	-0.379642	-0.659394	1.65964	0.831407	0.0682224	-0.132619	0.157361	13.5064
-0.271793	-0.160333	0.291388	0.800425	0.234796	-0.442343	0.401275	-0.367704	-0.00752889	0.210333	0.720059	-0.379287	0.116476	0.103891	0.239772	-0.0242563	-0.246763	0.297266	2.52472	0.204401	-0.328625	0.556409	0.193157	-0.411276	-0.662318	1.66251	0.773304	0.0720987	-0.138855	0.171248	13.205
-0.268955	-0.160205	0.292131	0.7998	0.208431	-0.449307	0.440575	-0.363476	-0.00184505	0.15765	0.723636	-0.391885	0.169318	0.107755	0.213008	-0.0288678	-0.241748	0.238235	2.52321	0.204166	-0.326275	0.569024	0.20379	-0.399305	-0.65923	1.65192	0.78764	0.072837	-0.129682	0.165683	13.1712
-0.2689	-0.160609	0.29133	0.80014	0.184237	-0.443025	0.442381	-0.365015	0.00712356	0.164823	0.720466	-0.387031	0.128449	0.107117	0.221922	-0.0256647	-0.243746	0.221718	2.52479	0.204025	-0.327359	0.557283	0.198133	-0.408009	-0.661142	1.64652	0.780802	0.073216	-0.133933	0.168744	13.1141
-0.271268	-0.177725	0.290625	0.800101	0.207746	-0.441409	0.437986	-0.415022	-0.00301264	0.165359	0.721095	-0.392873	0.154369	0.104492	0.217882	-0.0287318	-0.243471	0.173831	2.46397	0.161717	-0.328883	0.559505	0.195187	-0.136705	-0.661251	1.6532	0.791134	0.0723958	-0.139553	0.171959	12.7319
-0.270991	-0.176741	0.291032	0.799927	0.200041	-0.442037	0.440252	-0.372593	-0.0033734	0.164758	0.720566	-0.389912	0.151905	0.105051	0.218649	-0.0296781	-0.240406	0.191464	2.4658	0.175534	-0.326938	0.562053	0.19617	-0.195676	-0.661017	1.65035	0.790812	0.0722531	-0.139067	0.171627	12.7235
-0.270729	-0.170578	0.290938	0.799697	0.193915	-0.442884	0.434569	-0.374398	-0.000541987	0.164303	0.72107	-0.38976	0.151246	0.104789	0.219756	-0.0288825	-0.24096	0.201563	2.46771	0.171971	-0.327651	0.559643	0.197156	-0.167832	-0.660761	1.64965	0.789609	0.0724006	-0.13818	0.170885	12.7116
-0.266032	-0.185901	0.291075	0.800949	0.187145	-0.443114	0.439762	-0.377172	-0.000992633	0.16824	0.719551	-0.390145	0.150213	0.105162	0.219436	-0.0284621	-0.240794	0.198924	2.47046	0.180608	-0.325868	0.559922	0.199953	-0.210416	-0.660667	1.64974	0.16454	0.0725442	-0.135417	0.169887	12.1544
-0.2693	-0.169836	0.290618	0.800525	0.198418	-0.442965	0.407196	-0.383087	0.000531011	0.168461	0.718526	-0.390349	0.149325	0.105323	0.217266	-0.0305739	-0.240646	0.198744	2.46734	0.164219	-0.326842	0.565277	0.198238	-0.176179	-0.660708	1.65012	0.106678	0.0714638	-0.136887	0.168315	12.0852
-0.259825	-0.165119	0.291052	0.800628	0.200184	-0.441855	0.428723	-0.381994	9.08058e-05	0.169867	0.718034	-0.390429	0.149387	0.105508	0.215031	-0.0293782	-0.240158	0.192147	2.46672	0.168701	-0.326555	0.563577	0.197506	-0.180895	-0.660706	1.65025	0.075154	0.0713743	-0.138005	0.16785	12.0845
-0.308029	-0.167333	0.290808	0.800385	0.195188	-0.439287	0.434082	-0.38102	-0.000136754	0.16733	0.415959	-0.245192	0.149699	0.116781	0.0547252	-0.0289869	-0.240081	0.189048	2.46793	0.172112	-0.326774	0.560542	0.196615	-0.167246	-0.660734	1.64959	0.145047	0.0745198	-0.130153	0.169097	11.6449
-0.26916	-0.170194	0.290668	0.800412	0.194466	-0.435051	0.420764	-0.381533	-3.44855e-05	0.167401	0.367875	-0.325671	0.149794	0.107769	-0.00816724	-0.0298131	-0.239913	0.195178	2.46765	0.170617	-0.32677	0.560764	0.198952	-0.184565	-0.660743	1.64985	0.135455	0.0730437	-0.134114	0.168095	11.6181
-0.280357	-0.167629	0.29078	0.80042	0.194722	-0.434601	0.429783	-0.381753	-0.000287324	0.166889	0.349293	-0.204367	0.149913	0.113423	0.00059078	-0.0294652	-0.24006	0.192865	2.46749	0.169435	-0.326844	0.561524	0.195889	-0.17065	-0.660753	1.64955	0.127778	0.0751921	-0.133563	0.167985	11.5443
-0.28037	-0.168356	0.290781	0.800356	0.194791	-0.43461	0.428854	-0.381768	-0.000191446	0.167242	0.355613	-0.174819	0.149847	0.111672	0.00578718	-0.0294466	-0.240046	0.192954	2.46774	0.169417	-0.326768	0.561184	0.197191	-0.175003	-0.660746	1.64969	0.128799	0.0740423	-0.133463	0.16792	11.54
-0.276698	-0.167902	0.290721	0.800333	0.195798	-0.435435	0.421898	-0.380526	-0.000103533	0.167422	0.364841	-0.151463	0.149715	0.111035	0.020931	-0.02935	-0.239851	0.193878	2.46788	0.16754	-0.326765	0.560894	0.198881	-0.177136	-0.660752	1.64985	0.133428	0.0725722	-0.132565	0.167805	11.534
-0.0123246	-0.13927	0.0685652	0.797112	0.18531	-0.434948	0.429921	-0.280749	-0.0166675	0.163147	0.356348	-0.185654	0.173023	0.0902963	0.0161273	-0.0295707	-0.250314	0.224268	2.46802	0.170124	-0.326764	0.539513	0.197731	-0.15126	-0.659676	1.64904	0.136848	0.0760083	-0.101276	0.167741	11.2846
-0.203275	-0.149068	0.140249	0.798986	0.193009	-0.434813	0.427589	-0.318796	-0.00341585	0.163326	0.361907	-0.178522	0.152769	0.106364	0.0270104	-0.0292703	-0.241262	0.222287	2.46792	0.16783	-0.326805	0.549685	0.197133	-0.165816	-0.66139	1.18775	0.132787	0.0866879	-0.128055	0.0506934	10.0522
-0.0599571	-0.148469	0.216727	0.799147	0.187102	-0.434768	0.429372	-0.295871	-0.00818246	0.161156	0.364546	-0.185707	0.156181	0.100051	0.0183653	-0.0279445	-0.240543	0.232179	2.46783	0.167071	-0.326819	0.541381	0.197829	-0.163401	-0.660428	1.15554	0.131161	0.0824287	-0.125149	0.0797245	9.94916
-0.11171	-0.146271	0.100554	0.799102	0.191807	-0.434412	0.428596	-0.318651	-0.0129422	0.161657	0.369694	-0.179871	0.155935	0.0991151	0.0232393	-0.0290183	-0.242022	0.221273	2.46793	0.166942	-0.326788	0.543993	0.197721	-0.161844	-0.660635	1.13568	0.131549	0.0861338	-0.11425	0.0667205	9.88667
-0.102662	-0.145283	0.136193	0.79889	0.19139	-0.421593	0.428939	-0.308531	-0.0104188	0.158211	0.380029	-0.182175	0.156681	0.0957089	0.0226804	-0.0293722	-0.240935	0.229292	2.46539	0.164439	-0.326805	0.523218	0.198467	-0.162086	-0.662128	1.13629	0.132087	-0.0255474	-0.105824	0.0802452	9.84712
-0.119787	0.0458605	0.0231293	0.796211	0.195092	-0.391631	0.429324	-0.329476	-0.0146868	0.133221	0.335919	-0.155204	0.155649	0.102129	0.0343994	-0.0242226	-0.230128	0.22677	2.45879	0.161284	-0.327319	0.545418	0.199222	-0.184997	-0.645796	1.1385	0.131395	0.085248	-0.126103	-0.0571369	9.73806
-0.104794	-0.143861	0.181571	0.787524	0.197334	-0.427446	0.429579	-0.142042	-0.0180299	0.153714	0.356835	-0.180725	-0.19479	0.102221	0.0306164	-0.0249925	-0.240341	0.228862	0.803674	0.165309	-0.327832	0.519838	0.199248	-0.165888	-0.700478	1.13951	0.130763	0.0261673	-0.109806	0.0822747	4.39916
-0.120717	-0.06654	0.109392	0.789444	0.19442	-0.405192	0.437055	-0.286276	-0.0226323	0.150791	0.353721	-0.173489	-0.0145843	0.102678	0.0219108	-0.0261513	-0.240686	0.22898	0.798854	0.165539	-0.328011	0.533894	0.200063	-0.168926	-0.652033	1.13554	0.131312	0.0139893	-0.110051	0.0526627	4.30357
-0.120717	-0.06654	0.109392	0.789444	0.19442	-0.405192	0.437055	-0.286276	-0.0226323	0.150791	0.353721	-0.173489	-0.0145843	0.102678	0.0219108	-0.0261513	-0.240686	0.22898	0.798854	0.165539	-0.328011	0.533894	0.200063	-0.168926	-0.652033	1.13554	0.131312	0.0139893	-0.110051	0.0526627	4.30357
-0.116242	-0.0732631	0.11222	0.790559	0.194058	-0.409483	0.434205	-0.165974	-0.0181645	0.150059	0.354842	-0.175367	-0.0354095	0.102215	0.0257241	-0.0258025	-0.231574	0.229562	0.807565	0.165208	-0.327805	0.531649	0.199547	-0.164309	-0.657837	1.13544	0.131212	0.0265333	-0.11053	0.0626268	4.26915
-0.117704	-0.0703866	0.115849	0.797331	0.194249	-0.40729	0.433694	-0.167036	-0.0251405	0.153622	0.363449	-0.176413	-0.0091021	0.0945884	0.0235061	-0.0249585	-0.240637	0.228876	0.804102	0.162801	-0.34058	0.421245	0.205394	-0.169593	-0.65405	1.11759	0.129106	0.0252947	-0.110327	0.0534583	4.14211
-0.117685	-0.0705311	0.11519	0.797608	0.19425	-0.407514	0.433912	-0.162695	-0.0246653	0.153164	0.360531	-0.176141	-0.0139538	0.0950886	0.0234334	-0.0246835	-0.240751	0.228829	0.804949	0.162918	-0.330657	0.434687	0.205073	-0.169556	-0.65419	1.11504	0.129028	0.0252949	-0.11069	0.0535334	4.13987
-0.116893	-0.0705728	0.115277	0.796484	0.194459	-0.407621	0.434273	-0.164432	-0.0245845	0.152645	0.356922	-0.176112	-0.0189604	0.0959678	0.023487	-0.0247591	-0.240538	0.229006	0.805424	0.163009	-0.330671	0.435452	0.204982	-0.169097	-0.654817	1.11513	0.128681	0.0250763	-0.110694	0.054601	4.13884
-0.117243	-0.0736665	0.120081	0.795679	0.195625	-0.406737	0.433466	-0.168905	-0.024625	0.151815	0.362372	-0.175856	-0.00812727	0.0994019	0.0235895	0.0196467	-0.239854	0.218172	0.804303	0.162215	-0.33652	0.429209	0.189305	-0.168355	-0.637897	1.11847	0.125882	0.0245565	-0.110913	0.0539637	4.11314
-0.117143	-0.0720501	0.122407	0.314738	0.201173	-0.408289	0.434715	-0.163183	-0.014984	0.156697	0.332866	-0.176195	-0.00791519	0.0963053	0.0240088	-0.024377	-0.240513	0.22277	0.805292	0.16251	-0.332061	0.0573604	0.23046	-0.16896	-0.653922	1.11467	0.127839	0.0286352	-0.110677	0.0545752	3.41296
-0.110127	-0.07158	0.11996	0.387133	0.195673	-0.407988	0.431751	-0.164586	-0.00537814	0.16006	0.276558	-0.18854	-0.0450624	0.093926	0.0239751	0.0567668	-0.234579	0.244251	0.77562	0.167266	-0.25915	0.209866	0.224464	-0.174586	-0.655116	1.06355	0.11497	0.0266124	-0.110992	0.0561748	3.27811
-0.114238	-0.070759	0.115428	0.341022	0.198396	-0.408344	0.431781	-0.162803	-0.0204005	0.175873	0.183744	-0.193022	-0.0219889	0.0957461	0.0241092	-0.000744677	-0.225648	0.238583	0.766357	0.165029	-0.278613	0.114736	0.221687	-0.178641	-0.654133	1.03635	0.120282	0.0263525	-0.110967	0.0567305	3.10614
-0.110367	-0.0702003	0.117544	0.358365	0.196397	-0.408357	0.411864	-0.177019	-0.0207359	0.173185	0.203874	-0.208653	-0.0389962	0.0959424	0.0231916	0.0678326	-0.215755	0.258739	0.772375	0.17438	-0.26511	0.0879152	0.213744	-0.175421	-0.651381	1.00731	0.083192	0.0244233	-0.11109	0.0549157	3.05383
-0.112696	-0.0703535	0.118255	0.351822	0.1969	-0.408397	0.420674	-0.165442	-0.018149	0.17279	0.137916	-0.189506	-0.0307329	0.095398	0.0232124	0.0433483	-0.210945	0.251079	0.775575	0.163743	-0.265864	0.105463	0.21173	-0.125136	-0.653545	1.01705	0.0623567	0.025281	-0.111226	0.0547659	3.02246
-0.111812	-0.0708013	0.118094	0.340734	0.196721	-0.408386	0.427693	-0.169342	-0.0168292	0.174125	0.171718	-0.195898	-0.0318264	0.0956033	0.0221837	0.0480455	-0.224494	0.246838	0.772047	0.156106	-0.259674	0.0999125	0.209651	-0.132196	-0.653896	1.01083	0.0446197	0.0250449	-0.111271	0.0549307	3.01402
-0.113324	-0.0708763	0.122965	0.105939	0.196909	-0.408324	0.435465	-0.163898	-0.018719	0.175632	0.164925	-0.182939	-0.0317993	0.0961972	0.0259118	0.0418069	-0.233376	0.250227	0.773905	0.165168	-0.264882	0.141344	0.206441	-0.139216	-0.65149	0.753744	0.0797564	0.0245479	-0.111169	0.0545771	2.48105
-0.112974	-0.075974	0.137604	0.15735	0.198005	-0.408757	0.442126	-0.15958	-0.0190737	0.181337	0.154633	-0.178529	-0.0302864	0.0981011	0.027374	0.0435418	-0.243319	0.250307	0.773734	0.162856	-0.262795	0.133478	0.208636	-0.14846	-0.64904	0.65846	0.0801548	0.025571	-0.111361	0.0547415	2.36847
-0.11307	-0.0763703	0.144753	0.125421	0.197048	-0.408805	0.439409	-0.162055	-0.0186171	0.180463	0.115243	-0.17996	-0.0303623	0.0975266	0.0230677	0.0522649	-0.234365	0.248267	0.771673	0.164708	-0.265511	0.0127801	0.207755	-0.145751	-0.609247	0.697722	0.0856186	0.0256687	-0.110483	0.0518279	2.32799
-0.11307	-0.0763553	0.148172	0.147838	0.197632	-0.408399	0.43853	-0.161629	-0.01897	0.182449	0.127708	-0.179394	-0.0311268	0.0975262	0.023104	0.0504862	-0.233217	0.249124	0.771584	0.163014	-0.265265	0.0859156	0.208211	-0.14852	-0.613242	0.662393	0.0899154	0.025501	-0.111241	0.0519194	2.30257
-0.112823	-0.0739848	0.141792	0.142667	0.19724	-0.408583	0.433172	-0.161723	-0.018925	0.180307	0.131479	-0.179968	-0.0306764	0.0972954	0.0239384	0.0480333	-0.23494	0.250222	0.771867	0.163179	-0.264931	0.0784163	0.208165	-0.141285	-0.61603	0.66177	0.0909954	0.0254904	-0.110874	0.0531714	2.29546
-0.112835	-0.0748698	0.142091	0.129985	0.197578	-0.408193	0.434482	-0.162017	-0.0187892	0.179572	0.130422	-0.179427	-0.0308264	0.0978439	0.0226308	0.0481149	-0.234752	0.252419	0.771989	0.162657	-0.26488	0.0607891	0.207091	-0.1135	-0.579287	0.667334	0.0906618	0.0252149	-0.111612	0.0533937	2.24721
-0.114562	-0.0724246	0.137886	0.151669	0.196843	-0.408525	0.436178	-0.161871	0.047155	0.176871	0.131578	-0.182292	-0.0282028	0.0977896	0.0203507	0.048659	-0.237433	0.29459	0.648659	0.163042	-0.264003	0.0269314	0.20611	-0.0655675	-0.58557	0.581894	0.0903242	0.0095145	-0.113515	0.0531446	1.99282
-0.114959	-0.0725143	0.138694	0.13976	0.193627	-0.40854	0.4119	-0.162176	0.0560472	0.179403	0.131485	-0.18319	-0.022832	0.0975559	0.0233831	0.0518104	-0.238352	0.26823	0.657255	0.163236	-0.264066	0.0279625	0.207099	-0.0237065	-0.592163	0.592241	0.0894282	0.0129573	-0.115206	0.0534848	1.9841
-0.115503	-0.072957	0.138718	0.150645	0.196689	-0.409077	0.398566	-0.161857	0.0541347	0.178311	0.131722	-0.182837	-0.0278839	0.0975511	0.0209159	0.0488822	-0.239331	0.297754	0.649036	0.163157	-0.263599	0.0347683	0.207211	-0.0603827	-0.586912	0.5863	0.0902405	0.0159049	-0.112563	0.0528956	1.97347
-0.082484	-0.0655624	0.105443	0.136114	0.195357	-0.399068	0.396087	-0.161814	0.0472767	0.179043	0.131652	-0.183855	-0.0184948	0.0976116	0.0224707	0.0491271	-0.237509	0.287734	0.648596	0.163137	-0.263221	0.0307027	0.200126	-0.0278741	-0.595278	0.590055	0.0900529	-0.0285634	-0.112036	0.0531509	1.94382
-0.0927305	-0.0708944	0.136953	0.136955	0.193537	-0.404517	0.384981	-0.161937	0.0121024	0.178491	0.112606	-0.205099	-0.0178473	0.0970188	0.0229562	0.0488743	-0.238092	0.275686	0.651859	0.163079	-0.144704	0.0427301	0.203409	-0.0412543	-0.595178	0.564905	0.0895731	0.00188806	-0.112243	0.0531908	1.87292
-0.113422	-0.0707567	0.136832	0.121703	0.193103	-0.406373	0.368856	-0.161805	0.021402	0.178563	0.112379	-0.200201	-0.004311	0.0967365	0.0224587	0.047017	-0.237792	0.273232	0.652987	0.163145	-0.157125	0.0404144	0.205526	-0.0363063	-0.593749	0.563658	0.0905718	0.00393923	-0.112322	0.0531884	1.86121
-0.0924526	-0.0693136	0.124895	0.124877	0.19304	-0.406126	0.373252	-0.161936	0.00181112	0.178687	0.119672	-0.193048	-0.0118217	0.097126	0.0230238	0.0475526	-0.237694	0.277158	0.652602	0.163108	-0.152224	0.0382635	0.202901	-0.0284853	-0.593862	0.564277	0.0904886	-0.000808663	-0.112216	0.0531959	1.85529
-0.0924526	-0.0693136	0.124895	0.124877	0.19304	-0.406126	0.373252	-0.161936	0.00181112	0.178687	0.119672	-0.193048	-0.0118217	0.097126	0.0230238	0.0475526	-0.237694	0.277158	0.652602	0.163108	-0.152224	0.0382635	0.202901	-0.0284853	-0.593862	0.564277	0.0904886	-0.000808663	-0.112216	0.0531959	1.85529
-0.103668	-0.0777185	0.127374	0.111246	0.192592	-0.405685	0.366528	-0.161756	0.0267048	0.178167	0.119147	-0.19605	-0.00977191	0.086314	0.022849	0.0470624	-0.23858	0.278178	0.653312	0.163226	-0.155755	0.0374661	0.204466	-0.0367461	-0.592919	0.564051	0.028464	-0.00211494	-0.0727448	0.054078	1.83826
-0.0975462	-0.0708454	0.127339	0.120375	0.190269	-0.382764	0.370835	-0.161905	0.00881515	0.178492	0.118096	-0.195388	-0.0102029	0.0739453	0.0229819	0.0480827	-0.23804	0.27741	0.63622	0.163162	-0.153826	0.0390574	0.208844	-0.0325342	-0.593309	0.564199	0.0601992	-0.000461528	-0.109498	0.0535222	1.80785
-0.0985748	-0.0719344	0.12726	0.118076	0.191448	-0.385229	0.371022	-0.161894	0.0135969	0.178511	0.117336	-0.195107	-0.0102146	0.07542	0.022955	0.0475476	-0.238504	0.277312	0.637504	0.163162	-0.154263	0.0389297	0.204351	-0.0324296	-0.593439	0.564336	0.0528207	-0.000596393	-0.100492	0.0539186	1.8078
-0.0980281	-0.071875	0.127281	0.119311	0.192334	-0.386986	0.369224	-0.162638	0.0130532	0.168999	0.118054	-0.0672104	-0.0101468	0.0834011	0.0229257	0.0478993	-0.227182	0.277093	0.640048	0.163086	-0.15432	0.0387187	0.20642	-0.0330319	-0.593132	0.564336	0.0515044	-9.92617e-05	-0.119405	0.0547539	1.77566
-0.0978758	-0.0801022	0.125507	0.119795	0.190776	-0.394278	0.369898	-0.162467	0.0146106	0.179015	0.118174	-0.136042	-0.0104952	0.0808434	0.0599038	0.0495522	-0.233481	0.277216	0.594285	0.159906	-0.154404	0.0354894	0.114597	-0.0333319	-0.593162	0.56421	0.0571648	-0.000223013	-0.0929531	0.0536089	1.713
-0.0974928	-0.072568	0.0435522	0.0734082	0.191855	-0.387263	0.370225	-0.16189	0.0183791	0.171794	0.118361	-0.0942606	-0.0102323	0.0790682	0.0279675	0.0481023	-0.227789	0.273662	0.603063	0.15535	-0.154533	0.022079	0.152601	-0.0399357	-0.593195	0.564159	0.056225	0.000956493	-0.106153	0.0321656	1.68378
-0.097639	-0.0737441	0.0531758	0.0907962	0.191748	-0.386727	0.348463	-0.160923	0.0147293	0.175178	0.11826	-0.113699	-0.00928206	0.0845079	0.0440569	0.0485496	-0.226923	0.272951	0.603185	0.159426	-0.15458	0.0179868	0.145578	-0.0340925	-0.593558	0.537507	0.0593404	-2.60053e-05	-0.0982232	0.0478612	1.64754
-0.0979178	-0.0704411	0.115347	0.0926562	0.191449	-0.389112	0.33733	-0.161388	0.0158805	0.175494	0.114879	-0.114616	-0.0160189	0.0938502	0.0293513	0.0479793	-0.222263	0.269538	0.415045	0.162305	-0.154126	0.0353301	0.166511	-0.0336851	-0.593056	0.541423	0.0611425	0.000785119	-0.0993086	0.0535552	1.4698
-0.0977858	-0.0690168	0.112255	0.0763355	0.191555	-0.387129	0.324186	-0.161019	0.0217773	0.175488	0.0842224	-0.113914	-0.0168942	0.083994	0.029283	0.0481711	-0.229765	0.220906	0.397745	0.162301	-0.12703	0.0296907	0.162556	-0.0334027	-0.592083	0.521771	0.0608854	0.000239908	-0.0952362	0.0526991	1.38125
-0.0983869	-0.0677828	0.0991057	0.0987063	0.191514	-0.387997	0.322465	-0.16204	0.0300956	0.176738	0.085931	-0.114847	-0.0631289	0.085505	0.0293723	0.0480458	-0.226817	0.234411	0.354775	0.161626	-0.112955	0.0410372	0.168292	-0.0332265	-0.592642	0.523799	0.0586491	0.000997937	-0.0965316	0.0515567	1.36174
-0.0979231	-0.0690817	0.108702	0.0777011	0.191488	-0.387412	0.330085	-0.161834	0.0277157	0.175484	0.085422	-0.110688	-0.0297457	0.0859505	0.0296757	0.0481362	-0.226126	0.221904	0.343245	0.162123	-0.123463	0.0407769	0.162338	-0.0334332	-0.591994	0.526098	0.0594026	0.00084036	-0.095984	0.0526905	1.34831
-0.0978278	-0.0683567	0.108755	0.0809228	0.192176	-0.387423	0.331811	-0.161885	0.0155878	0.175911	0.0805957	-0.114657	-0.0355256	0.0855947	0.0243405	0.048217	-0.226607	0.221565	0.360543	0.161044	-0.113391	0.0383669	0.16281	-0.0337258	-0.591364	0.224096	0.0575578	-0.00171992	-0.0959414	0.0525824	1.13185
-0.0600811	-0.0662563	0.114106	0.0846346	0.191795	-0.388368	0.327108	-0.161553	0.0103749	0.175652	-0.0288193	-0.117067	-0.0645418	0.085062	0.0295959	0.052024	-0.156648	0.2274	0.377207	0.161039	-0.106433	0.0395636	0.151767	-0.0334429	-0.590927	0.201992	0.0594104	-0.00541656	-0.0964991	0.0519092	1.09645
-0.0817497	-0.0673794	0.109081	0.0828825	0.194234	-0.38866	0.322929	-0.161451	0.00771418	0.175691	-0.0154819	-0.118073	-0.0495282	0.0850807	0.0204168	0.0517674	-0.185297	0.171344	0.369535	0.161039	-0.108902	0.0404266	0.153957	-0.0344359	-0.591467	0.21144	0.0460862	-0.00192715	-0.0963924	0.0523524	1.08029
-0.0744393	-0.0684608	0.110838	0.0884053	0.188396	-0.395865	0.321162	-0.133261	0.0200722	0.175766	0.0146005	-0.115924	-0.0647374	0.107096	0.0265477	0.051433	-0.164945	0.171782	0.00819949	0.188545	-0.110088	0.0446827	0.149311	-0.0409348	-0.591239	0.208634	0.0529433	-0.00456687	-0.0967604	0.031139	0.944059
-0.0804564	-0.0669045	0.109146	0.0853874	0.190524	-0.39107	0.314796	-0.158184	0.0156647	0.175749	0.0173212	-0.116627	-0.0503247	0.0921843	0.0246881	0.0511714	-0.168678	0.167622	0.0901648	0.168261	-0.110713	0.0411818	0.147667	-0.0399928	-0.591201	0.209243	0.0531373	0.000898269	-0.0966014	0.0379919	0.94005
-0.0790283	-0.0672223	0.109929	0.0836789	0.118492	-0.388857	0.318837	-0.143289	-0.0141112	0.17572	0.0187683	-0.11693	-0.0486837	0.0869432	0.0266296	0.0493345	-0.170495	0.160737	0.232771	0.161674	-0.129802	0.0406688	0.148319	-0.0491071	-0.488286	0.216903	0.0530339	-0.000709976	-0.0961421	0.0527555	0.853911
-0.0772808	-0.0674079	0.109784	0.0836756	0.172793	-0.156301	0.30742	-0.150335	0.00205938	0.175687	0.0501511	-0.1124	-0.050864	0.0876493	0.0261672	0.0493748	-0.171411	0.165539	0.25772	0.163817	-0.110621	0.0393353	0.145896	-0.0396712	-0.50891	0.2168	0.051881	-0.000948514	-0.0736294	0.0499688	0.763663
-0.0739547	-0.0661022	0.110224	0.0851036	0.185942	-0.15401	0.309993	-0.150448	0.00385519	0.175582	0.0220851	-0.112916	-0.0528219	0.0857078	0.0191997	0.0431004	-0.170532	0.171967	0.132989	0.165657	-0.104351	0.0414041	0.144693	-0.039396	-0.516661	0.218031	0.0267887	-0.00178423	-0.0646459	0.0508995	0.723539
-0.0754703	-0.0663049	0.109944	0.0842732	0.150335	-0.140135	0.311937	-0.149727	0.00393361	0.17558	0.0108844	-0.116277	-0.0517705	0.0867931	0.0173099	0.0463588	-0.172271	0.17225	0.152974	0.166255	-0.112476	0.0404486	0.146067	-0.042292	-0.513258	0.21691	0.0378397	0.00901148	-0.068528	0.0507829	0.715459
-0.0821011	-0.0664656	0.086479	0.0538975	0.167544	-0.147792	0.311659	-0.149564	0.0129517	0.171625	0.0108667	-0.11587	-0.0523464	0.0867303	0.0446892	0.0723443	-0.110795	0.161073	0.167927	0.168013	-0.107912	0.0402291	0.146115	-0.0414122	-0.520012	0.14743	0.0473348	0.00108859	-0.0558085	0.0519231	0.682792
-0.0766214	-0.0768458	0.0709605	0.0882575	0.165833	-0.138109	0.18964	-0.15044	0.0107336	0.174634	0.0112281	-0.117281	-0.0521105	0.0838876	0.024952	0.0556304	-0.148781	0.170627	0.152944	0.0325379	-0.0913248	0.0406108	0.0714817	-0.039608	-0.518823	0.224614	0.0415874	0.00331676	-0.0673921	0.0505427	0.608568
-0.0808621	-0.0667069	0.105981	0.0805853	0.160935	-0.145628	0.213142	-0.0345492	0.00640234	0.174773	0.0105435	-0.116374	-0.0527521	0.0849402	0.0179044	0.0486035	-0.157943	0.171057	0.154328	0.0606397	-0.0952678	0.0405475	0.126903	-0.0399429	-0.518641	0.193533	0.0424807	0.00272932	-0.0669804	0.0509994	0.60483
-0.0773915	-0.0713347	0.0749049	0.0741666	0.165615	-0.142066	0.211967	-0.116859	0.00958208	0.174479	0.0115575	-0.117134	-0.0521706	0.0855254	0.0213171	0.0526424	-0.145798	0.169892	0.155946	0.0724737	-0.103034	0.0405426	0.0516397	-0.0379177	-0.517575	0.182358	0.042067	0.00235274	-0.0678752	0.0542503	0.592557
-0.0774016	-0.0728476	0.0797511	0.0772141	0.16331	-0.145092	0.2153	-0.0379339	0.00643066	0.174734	0.01057	-0.116845	-0.0510284	0.0842222	0.0233709	0.0484672	-0.139167	0.169776	0.154995	0.0614409	-0.0965975	0.0405179	0.0491673	-0.0399842	-0.517978	0.181448	0.0425443	0.00289957	-0.0659303	0.0509044	0.577025
-0.0779776	-0.0716774	0.0843516	0.0720002	0.163188	-0.0646918	0.209354	-0.0820477	0.0124064	0.174648	0.0112775	-0.116152	-0.0522632	0.0838468	0.0542795	0.0537753	-0.144333	0.159748	0.1555	0.0654078	-0.104614	0.0403339	0.0802489	-0.0398248	-0.515335	0.185098	0.0424541	0.00270969	-0.0676764	0.0501576	0.568911
-0.0778378	-0.0711256	0.0748817	0.0826446	0.164102	-0.0505216	0.213068	0.00307078	0.00990519	0.174029	0.00969015	-0.118617	-0.0523609	0.104681	0.0258531	0.0558628	-0.138379	0.143937	0.155111	0.0674753	-0.0237278	0.040449	0.0624009	-0.0617197	-0.422469	0.1919	0.0408195	-0.00394216	-0.0653809	0.0352841	0.461369
-0.0778378	-0.0711256	0.0748817	0.0826446	0.164102	-0.0505216	0.213068	0.00307078	0.00990519	0.174029	0.00969015	-0.118617	-0.0523609	0.104681	0.0258531	0.0558628	-0.138379	0.143937	0.155111	0.0674753	-0.0237278	0.040449	0.0624009	-0.0617197	-0.422469	0.1919	0.0408195	-0.00394216	-0.0653809	0.0352841	0.461369
-0.0777635	-0.069997	0.0793848	0.0815641	0.163763	-0.0728095	0.211667	-0.0409463	0.00974907	0.156471	0.0105893	-0.118135	-0.0520506	0.09857	0.0289397	0.0534056	-0.137708	0.147557	0.155233	0.0673207	-0.0299716	0.0404995	0.0639409	-0.0592713	-0.420385	0.186694	0.0409537	-0.00639863	-0.0656901	0.0419939	0.456143
-0.0777766	-0.0702123	0.0783357	0.070938	0.163946	-0.0690038	0.211559	-0.019786	0.0102005	0.15625	0.010094	-0.118695	-0.0521341	0.0711289	0.0269978	0.0544043	-0.138523	0.141675	0.155224	0.0681931	-0.0355587	0.0403772	0.0634006	-0.049957	-0.417661	0.185912	0.0410068	-0.0109856	-0.0529659	0.039414	0.441691
-0.0647972	-0.0703369	0.0779601	0.0484069	0.163952	-0.0543609	0.211619	-0.0216758	-0.0344721	0.145161	0.010145	-0.120222	-0.0525445	0.0621835	0.0326793	0.0557096	-0.138723	0.0690125	0.155305	0.0390706	-0.0332561	0.0402672	0.0634266	-0.0564248	-0.192634	0.187766	0.0757463	-0.00798593	-0.0498692	0.0374982	0.281916
-0.0647972	-0.0703369	0.0779601	0.0484069	0.163952	-0.0543609	0.211619	-0.0216758	-0.0344721	0.145161	0.010145	-0.120222	-0.0525445	0.0621835	0.0326793	0.0557096	-0.138723	0.0690125	0.155305	0.0390706	-0.0332561	0.0402672	0.0634266	-0.0564248	-0.192634	0.187766	0.0757463	-0.00798593	-0.0498692	0.0374982	0.281916
-0.0699833	-0.070316	0.0772688	0.0567426	0.163139	-0.0408863	0.21169	-0.0178867	-0.0208521	0.146925	0.00997598	-0.123451	-0.052296	0.0631	0.0296067	0.054831	-0.13896	0.0596892	0.155396	0.00506202	-0.0407077	0.040197	0.0644759	-0.0543278	-0.194286	0.187177	0.0718067	-0.0110789	-0.0445788	0.0381742	0.279345
-0.0637198	-0.0703798	0.0775019	0.0600275	0.163753	-0.0326654	0.211674	-0.0182239	-0.0155317	0.127741	0.0101554	-0.126108	-0.0525525	0.0699582	0.0306293	0.0556072	-0.138863	0.0718678	0.152168	0.024611	-0.0317162	0.0402646	0.0642086	-0.0556639	-0.196526	0.186088	0.0665665	-0.0105649	-0.0453803	0.0369636	0.275172
-0.0663196	-0.069564	0.0775652	0.0271695	0.163568	-0.0429242	0.211724	-0.0165436	-0.0294968	0.133801	0.0100597	-0.125307	-0.0528887	0.0375703	0.0337572	0.0553203	-0.140422	0.0671734	0.136232	0.0146658	-0.0329018	0.0402477	0.0605748	-0.0550304	-0.199382	0.188612	0.0517779	-0.0122986	-0.0461562	0.0374683	0.266773
-0.0650195	-0.0693277	0.0776583	0.0400757	0.163784	-0.035437	0.211732	-0.0161387	-0.0291722	0.135462	0.0101205	-0.125473	-0.0524523	0.0503136	0.0327991	0.0552256	-0.140563	0.0579218	0.129138	0.0183059	-0.0330897	0.0401516	0.0627397	-0.0553787	-0.193721	0.187532	0.0370623	-0.0132578	-0.0464717	0.0373801	0.261935
-0.0495109	-0.0705607	0.0778626	0.0347103	0.16424	-0.0363468	0.211805	-0.0166854	-0.0381173	0.132848	0.0121519	-0.12306	-0.0524552	0.0529312	0.0339899	0.0355768	-0.11883	0.0510898	0.146027	0.0215589	-0.0330923	0.0401464	0.0632621	-0.0511095	-0.186274	0.190574	0.0518879	-0.0148723	-0.0462883	0.0369727	0.255781
-0.0595139	-0.0704615	0.0777785	0.0299036	0.163794	-0.0350274	0.211714	-0.016571	-0.0331374	0.136898	0.01093	-0.123713	-0.0525607	0.0543184	0.0342568	0.0376215	-0.12067	0.0521548	0.134739	0.0240666	-0.0341964	0.0401695	0.0632245	-0.0549662	-0.186032	0.188916	0.0400962	-0.0131679	-0.0465538	0.0372795	0.253621
-0.0550934	-0.070197	0.0778016	0.0344029	0.16413	-0.0360719	0.211782	-0.0169666	-0.0328935	0.134558	0.0115703	-0.123751	-0.0524788	0.0453866	0.0344342	0.0370581	-0.122128	0.0514427	0.133743	0.022789	-0.0335746	0.0401511	0.0631559	-0.0537079	-0.18621	0.189171	0.0462542	-0.0140833	-0.0462452	0.0370452	0.252478
-0.0576593	-0.0689407	0.0777324	0.031566	0.163806	-0.0357093	0.212508	-0.0160899	-0.0331237	0.133587	0.011004	-0.123568	-0.0526299	0.0514403	0.0337631	0.0370436	-0.121253	0.0590524	0.0677901	0.0247506	-0.0335753	0.0401038	0.0632807	-0.0679417	-0.185522	0.188514	0.0361332	-0.0131436	-0.046682	0.0371943	0.240654
-0.0534377	-0.0695847	0.077828	0.035467	0.112362	-0.0489372	0.193918	-0.0219318	-0.0324144	0.13497	0.0113914	-0.123706	-0.0537684	0.0458112	0.0346636	0.0353922	-0.120282	-0.00413406	0.123172	-0.0113939	-0.0326933	0.0389901	0.0621512	-0.0527871	-0.187193	0.189155	0.044303	-0.0149114	-0.0455027	0.0366487	0.225706
-0.0531036	-0.0698257	0.0778935	0.0345569	0.106015	-0.0482904	0.19357	-0.0217748	-0.0331449	0.134227	0.0118608	-0.123449	-0.0533822	0.0469739	0.0344324	0.036173	-0.120719	0.0183545	0.103862	0.00155721	-0.0331688	0.0394071	0.062431	-0.0526374	-0.186899	0.189231	0.0454389	-0.0148791	-0.0441278	0.0368471	0.21987
-0.0533951	-0.0674207	0.078196	0.0340314	0.1124	-0.0423361	0.194648	-0.0192536	-0.0330471	0.127051	0.0122264	-0.123572	-0.0530018	0.0376752	0.0251161	0.0374778	-0.121385	0.029508	0.0866459	0.00460638	-0.0323852	0.03993	0.0630474	-0.0506521	-0.186443	0.189484	0.0448616	-0.0145787	-0.0437574	0.0368652	0.214753
-0.0542375	-0.066402	0.0790176	0.0339454	0.110462	-0.0459853	0.194653	-0.0195775	-0.0325757	0.128399	0.00422096	-0.123809	-0.0528204	0.0353031	0.0263921	0.0327241	-0.113691	0.0214551	0.0852128	-0.00329265	-0.0321576	0.0402601	0.0630292	-0.0510195	-0.186626	0.189021	0.0428955	-0.014742	-0.0426094	0.0365956	0.211693
-0.0537346	-0.0670834	0.0788291	0.03384	0.110441	-0.0435414	0.194614	-0.0194047	-0.0325785	0.127749	0.0105765	-0.12363	-0.0527666	0.0315097	0.0227673	0.0343038	-0.114061	0.0244202	0.0855458	-0.00207027	-0.0314657	0.0402101	0.0630193	-0.0510788	-0.186639	0.189021	0.0428976	-0.0147169	-0.0428971	0.0365981	0.211256
-0.0539874	-0.0679935	0.0787156	0.0336129	0.109457	-0.0438963	0.19478	-0.0187245	-0.0326581	0.12846	0.00763138	-0.1236	-0.0528123	0.0322559	0.016759	0.0330759	-0.11257	0.0235254	0.087262	-0.00108769	-0.0315862	0.0403831	0.0629144	-0.0496201	-0.186619	0.189156	0.041836	-0.0147301	-0.0439519	0.0366183	0.210906
-0.0544969	-0.0673162	0.0788194	0.0336879	0.0805064	-0.0447606	0.194739	-0.0192127	-0.0326616	0.12832	0.0101467	-0.123672	-0.0529185	0.0337706	0.0220117	0.0304046	-0.112707	0.0246328	0.0865852	-0.00188902	-0.0318142	0.0400721	0.0627091	-0.0507762	-0.186641	0.189154	0.043289	-0.0146734	-0.0431634	0.0365577	0.205747
-0.0549119	-0.0672686	0.0788009	0.033746	0.0779149	-0.04381	0.194777	-0.0191033	-0.0326689	0.128284	0.00892806	-0.123693	-0.0528631	0.0330699	0.0175265	0.0313797	-0.111772	0.0231071	0.0864633	-0.000929301	-0.0317509	0.0402811	0.0627681	-0.0509489	-0.186678	0.189128	0.04265	-0.0147205	-0.0431934	0.0364734	0.204786
-0.0542936	-0.0667333	0.0787938	0.031782	0.0825056	-0.0443268	0.194791	-0.0190162	-0.0326512	0.128258	0.00937513	-0.123708	-0.0528441	0.0352812	0.0160336	0.0302049	-0.106275	0.0223521	0.0817343	-0.00820452	-0.031707	0.0401496	0.0628889	-0.0508126	-0.186551	0.189116	0.0429386	-0.0147147	-0.0418521	0.0366527	0.203228
-0.0542005	-0.0661061	0.0788015	0.0321521	0.0818392	-0.0443205	0.195031	-0.0189792	-0.0325707	0.128315	0.0092072	-0.123727	-0.0529025	0.0329184	0.0156518	0.0304644	-0.106545	0.0230116	0.0834901	-0.00715049	-0.0317652	0.0403996	0.0627044	-0.0507791	-0.186589	0.162413	0.0428772	-0.0147155	-0.0422987	0.0366148	0.194017
-0.0543128	-0.0621763	0.0788006	0.0302967	0.0826977	-0.0444826	0.195184	-0.0190384	-0.0325762	0.12836	0.00951033	-0.12391	-0.0528784	0.0330593	0.0159212	0.032044	-0.108736	0.0227577	0.0843952	-0.0053806	-0.0313331	0.0412217	0.0627985	-0.0508009	-0.186605	0.154015	0.0427465	-0.0147024	-0.044236	0.0366043	0.191951
-0.054263	-0.0620684	0.0787939	0.0283706	0.0815802	-0.0444563	0.197129	-0.0189842	-0.0325866	0.128708	0.00890534	-0.0757489	-0.0539176	0.0339564	-0.00360697	0.0352368	-0.109214	0.0248668	0.0838428	-0.00608721	-0.0430504	0.0406751	0.0627948	-0.0458862	-0.178845	0.152827	0.0422099	-0.0144046	-0.0440524	0.0162428	0.179127
-0.0542856	-0.0622414	0.0789032	0.0301853	0.0578604	-0.0444924	0.195696	-0.0189821	-0.0325186	0.128579	0.00901064	-0.0921231	-0.0531258	0.0338015	-0.0011854	0.0351911	-0.109193	0.0298437	0.0519538	-0.00636507	-0.0345753	0.0408145	0.0626128	-0.0490449	-0.182265	0.15359	0.0424473	-0.0147354	-0.0434216	0.0350706	0.175991
-0.0543632	-0.0627045	0.0788146	0.0300226	0.0607217	-0.0430848	0.195942	-0.0190061	-0.0324341	0.128241	0.00910606	-0.0817667	-0.0530745	0.0337676	0.000714353	0.033376	-0.109088	0.0249319	0.0585087	-0.00594802	-0.0356238	0.0401489	0.0626184	-0.048857	-0.182466	0.155268	0.0425119	-0.0145823	-0.0432582	0.0249188	0.17472
-0.0543662	-0.0623439	0.0788779	0.0301095	0.0622156	-0.0452222	0.195875	-0.018967	-0.0322844	0.128545	0.00905426	-0.0829087	-0.0534328	0.0338658	-0.00211696	0.0340325	-0.109211	0.0244672	0.0545139	-0.00633477	-0.0330892	0.0408656	0.0625122	-0.0474824	-0.180429	0.153765	0.0423275	-0.0146508	-0.0434873	0.0251506	0.173493
-0.0543521	-0.0654212	0.0787812	0.00839551	0.0650132	-0.044821	0.195991	-0.0126116	-0.03233	0.128439	0.00912375	-0.081511	-0.0532558	0.0338917	-0.00100011	0.0339369	-0.109015	0.0243391	0.0565798	-0.00625138	-0.0332812	0.0381613	0.0594507	-0.0489449	-0.114282	0.153674	0.0419584	-0.0146288	-0.0270902	0.0258311	0.151987
-0.0543427	-0.063156	0.0788356	0.0298723	0.0650131	-0.045042	0.195781	-0.0190092	-0.0323608	0.0896606	0.00905862	-0.0812988	-0.0533824	0.0410621	0.000904443	0.033816	-0.108992	0.0247302	0.061969	-0.00621541	-0.0349807	0.0407667	0.0610473	-0.0488851	-0.117643	0.153925	0.0425219	-0.0145952	-0.0326029	0.0227101	0.146958
-0.0543408	-0.0638546	0.078849	0.0106714	0.0647151	-0.0448948	0.195804	-0.0179939	-0.0323621	0.0874	0.00913672	-0.0817827	-0.0532735	0.034756	-0.000393894	0.0340195	-0.108876	0.0245847	0.0572603	-0.00627928	-0.0344885	0.0393085	0.0609184	-0.0490808	-0.120868	0.15395	0.0423511	-0.014602	-0.0279984	0.0232542	0.145162
-0.0543168	-0.0632836	0.0783835	0.0147446	0.0654062	-0.0450024	0.143773	-0.0190261	-0.0337621	0.0922609	0.00904481	-0.0806165	-0.0532984	0.0366108	0.000659751	0.0404703	-0.108881	0.0259074	0.0562512	-0.00622715	-0.0287612	0.039858	0.0597222	-0.0485107	-0.121408	0.153954	0.0278143	-0.0170901	-0.034428	0.024202	0.128048
-0.0543278	-0.0636749	0.0541995	0.0202215	0.0648954	-0.0449267	0.148844	-0.0210181	-0.036095	0.0947601	0.00884138	-0.0798332	-0.0533351	0.0352706	0.000578794	0.0336884	-0.101508	0.0248227	0.0584509	-0.00621672	-0.0331926	0.0398342	0.0599372	-0.0489863	-0.117789	0.154128	0.0180712	-0.0154837	-0.0298313	0.0255227	0.12393
-0.0544019	-0.0637625	0.0367637	0.0250552	0.0601748	-0.0449728	0.155063	-0.0231386	-0.0335754	0.0624519	0.0087517	-0.0750551	-0.052893	0.035934	0.000886233	0.0302489	-0.108158	0.0248465	0.0591171	-0.00778291	-0.0355138	0.0403665	0.0635101	-0.0485724	-0.118714	0.154101	0.0212691	-0.0158743	-0.0321576	0.0249346	0.120325
-0.054305	-0.0636319	0.053068	0.0292004	0.0647815	-0.0447896	0.147249	-0.0207421	-0.0348712	0.0806863	0.00899504	-0.0815702	-0.0530368	0.0384283	0.00105568	0.0336859	-0.10599	0.0235185	0.0581323	-0.00619233	-0.030313	0.0400318	0.0611535	-0.0487953	-0.117982	0.111842	0.02652	-0.0162615	-0.0315008	0.0252796	0.111743
-0.0480775	-0.0637832	0.0479064	0.0247114	0.0648075	-0.0448663	0.148596	-0.0212354	-0.0349662	0.0791503	0.00884982	-0.0792181	-0.0530968	0.0379907	0.000747576	0.0334284	-0.104775	0.0242969	0.0574392	-0.00622651	-0.0293577	0.0401038	0.0612401	-0.0487843	-0.116433	0.113872	0.0252124	-0.0162799	-0.0306821	0.0252414	0.109761
-0.0534342	-0.0631537	0.0496574	0.0259734	0.0655081	-0.044913	0.149475	-0.0229227	-0.0349136	0.0706075	0.00881546	-0.0806656	-0.0528115	0.0395302	-0.00279992	0.0334723	-0.100495	0.0243078	0.0581969	-0.00702386	-0.031484	0.0399906	0.0607271	-0.04889	-0.0623476	0.115114	0.023478	-0.0166393	-0.0314614	0.0252405	0.099818
-0.0542111	-0.0458134	0.0495659	0.0251384	0.06477	-0.0449005	0.148952	-0.0214138	-0.0341028	0.0678084	0.008711	-0.0803576	-0.0528832	0.0401939	0.00130484	0.03395	-0.100883	0.0245969	0.0579675	-0.0108962	-0.0304017	0.0400287	0.0607466	-0.0489422	-0.0404413	0.106182	0.0239525	-0.0165416	-0.0299732	0.0251915	0.0930075
-0.0539504	-0.0604252	0.0485124	0.0259162	0.0662994	-0.0449334	0.148562	-0.0215028	-0.0344672	0.0684483	0.00873545	-0.0792784	-0.0528748	0.041833	0.0012762	0.0336071	-0.102198	0.0163025	0.0302952	-0.0147215	-0.0298657	0.0400534	0.0605856	-0.048901	-0.04921	0.103043	0.0238364	-0.0164476	-0.0305793	0.0261584	0.0923462
-0.0539171	-0.0438509	0.049251	0.0257259	0.0654469	-0.0448981	0.148509	-0.0215718	-0.0344745	0.0696769	0.00873289	-0.079884	-0.0528735	0.0435874	0.00112734	0.0343609	-0.101871	0.0222185	0.034981	-0.00846498	-0.030592	0.0400237	0.0598867	-0.0487682	-0.0376156	0.103322	0.0235153	-0.0165153	-0.030505	0.0262298	0.0903191
-0.0539513	-0.0331024	0.0499691	0.0255954	0.0655957	-0.0450595	0.148742	-0.0214231	-0.0344402	0.069303	0.00946258	-0.071609	-0.0528838	0.0424983	0.000439959	0.0338369	-0.100832	0.0261565	0.0307363	-0.0067903	-0.0296479	0.0394934	0.05116	-0.0489176	-0.0500883	0.104354	0.0233649	-0.0175658	-0.0306987	0.0237959	0.088082
-0.0540113	-0.0406377	0.0494629	0.0257121	0.0464586	-0.045001	0.148711	-0.0214258	-0.0345814	0.0694949	0.00905701	-0.074049	-0.0529565	0.0420636	0.000901469	0.0339037	-0.0861197	0.0219488	0.0275738	-0.00694947	-0.0300615	0.0399996	0.0570645	-0.0489363	-0.046423	0.103355	0.0236157	-0.0167577	-0.0307663	0.0243407	0.083825
-0.01706	-0.0408367	0.0495124	0.0257564	0.0381283	-0.0450492	0.148658	-0.0214119	-0.0348604	0.0701299	0.00918714	-0.0777379	-0.0559653	0.0432736	0.00120293	0.0336406	-0.0814015	0.0208671	0.0288253	-0.00843916	-0.0201274	0.0400804	0.0570111	-0.0489496	-0.050109	0.105141	0.0205471	-0.0172091	-0.0307182	0.0245082	0.0809629
-0.0203328	-0.040967	0.0282243	0.0259269	0.0371206	-0.0446187	0.148645	-0.0212622	-0.0350089	0.0713585	0.0092883	-0.0761434	-0.0569148	0.0413873	0.000830061	0.0334915	-0.0687179	0.0225995	0.0285455	-0.00787701	-0.0216627	0.0400184	0.0564252	-0.0491955	-0.0483645	0.105162	0.0235186	-0.016672	-0.0307115	0.0249657	0.0773333
-0.0202599	-0.0404596	0.0343741	0.0259187	0.037041	-0.0446437	0.148642	-0.0212863	-0.034951	0.0713521	0.00923982	-0.076453	-0.0564445	0.0417209	0.000854846	0.0334581	-0.0706015	0.0224804	0.0284859	-0.00765091	-0.0213049	0.0400227	0.0565064	-0.0490175	-0.0418776	0.105087	0.0230306	-0.0166415	-0.0307117	0.0250737	0.077291
-0.0135498	-0.0460984	0.0186016	0.0287969	0.034511	-0.0449595	0.148645	-0.0216943	-0.0351456	0.0655298	0.0110588	-0.0782617	-0.0556723	0.0416315	-0.00484909	0.0287678	-0.0806202	0.0173497	0.0279202	-0.00699155	-0.0183005	-0.0078469	0.0564367	-0.0488728	-0.0201872	0.0894247	0.0275476	-0.0163076	-0.0307614	0.0256007	0.0713524
-0.0182591	-0.0452769	0.0205851	0.0279476	0.0364221	-0.0448918	0.148659	-0.0217331	-0.035312	0.0667898	0.0105165	-0.0777045	-0.0557641	0.0416284	-0.00080757	0.0161755	-0.0757337	0.0190382	0.028087	-0.00700326	-0.0208857	0.00100883	0.0564987	-0.0442665	-0.0175946	0.0915142	0.0258287	-0.0164537	-0.0303273	0.0247879	0.0701444
-0.019052	-0.0427698	0.0240487	0.02715	0.0361024	-0.0448337	0.145895	-0.0212733	-0.0352117	0.0677552	0.00976253	-0.0766454	-0.0555843	0.041796	-0.00267944	0.0163099	-0.0765244	0.0183499	0.0284293	-0.00586453	-0.0215078	0.0125459	0.0567356	-0.0317738	-0.0114967	0.0917943	0.0241471	-0.0166854	-0.0301141	0.0251542	0.0683125
-0.0196879	-0.0435987	0.0233117	0.0270327	0.0365588	-0.0449052	0.146261	-0.0213936	-0.0351813	0.0622495	0.0106535	-0.0770927	-0.0557134	0.0347906	-0.0020545	0.015005	-0.0755458	0.0185323	0.0281895	-0.00619088	-0.021634	0.00986004	0.0566863	-0.0369362	-0.0141718	0.0900497	0.0250387	-0.0161259	-0.0309522	0.0245271	0.0672618
-0.011224	-0.0431403	0.0232934	0.0271668	0.0290359	-0.0454915	0.146945	-0.0151033	-0.0348784	0.0649674	0.0101091	-0.0378061	-0.0555398	0.0404978	-0.00231473	0.0148946	-0.0749944	0.0222364	0.028188	-0.00555095	-0.0167838	0.00895563	0.0566178	-0.00916121	-0.0175086	0.0909482	0.0246538	-0.0155315	-0.0305031	0.0192836	0.0612467
-0.0142542	-0.0431415	0.0241884	0.0271838	0.0336745	-0.0450336	0.146504	-0.020117	-0.0342205	0.0510083	0.00972572	-0.0445333	-0.0372588	0.0412669	-0.00152471	0.0152359	-0.0751132	0.0194662	0.0281162	-0.004356	-0.0212982	0.0130227	0.0563902	-0.0206944	-0.0120383	0.0901047	0.0249751	-0.0160725	-0.0252925	0.0244689	0.0590408
-0.0163828	-0.0258647	0.0239523	0.027053	0.0355728	-0.0450673	0.145888	-0.0182269	-0.0330402	0.0547519	0.00985655	-0.0429907	-0.0212403	0.0410627	-0.00214606	0.014352	-0.0759756	0.0204804	0.0294966	-0.00563563	-0.0252658	0.00786019	0.0493156	-0.0207239	-0.0140453	0.090298	0.0232069	-0.0155167	-0.0261178	0.0234341	0.0565546
-0.0153718	-0.0215208	0.024041	0.0271975	0.0349169	-0.0451681	0.145935	-0.018639	-0.0333892	0.0533746	0.00976002	-0.0445931	-0.0246782	0.0411918	-0.00209412	0.0137837	-0.0753883	0.0199128	0.0284691	-0.00518707	-0.0206667	0.0110911	0.0475696	-0.0220473	-0.0128179	0.0904951	0.0211561	-0.0153381	-0.0283941	0.0236375	0.0560863
-0.0158186	-0.0261163	0.0239348	0.0271811	0.0338467	-0.0453182	0.133821	-0.0173092	-0.033052	0.053763	0.00969746	-0.0475399	-0.020215	0.0404866	-0.00217593	0.0133337	-0.0756262	0.0175614	0.029024	-0.00550164	-0.0236594	0.00876098	0.0501607	-0.0216535	-0.0129558	0.0907332	0.0192141	-0.0155899	-0.0281731	0.0229487	0.0530732
-0.0155629	-0.0244735	0.0238119	0.0272058	0.0340536	-0.0452211	0.13466	-0.0173717	-0.03324	0.0517293	0.00963625	-0.0445881	-0.0242537	0.0408697	-0.00216485	0.0141053	-0.0757695	0.018787	0.0290319	-0.00562227	-0.0226843	0.00863288	0.0501272	-0.0217093	-0.0134577	0.0905968	0.0168434	-0.0156278	-0.0281081	0.0224352	0.0528639
-0.0158781	-0.0237817	0.0238971	0.0272072	0.0339846	-0.0452656	0.132274	-0.0171382	-0.0332756	0.0517794	0.00974969	-0.0452923	-0.0233545	0.0407527	-0.00216734	0.0135634	-0.0757119	0.0180684	0.0288458	-0.00578101	-0.0227162	0.00846804	0.050198	-0.0208723	-0.0132821	0.0906289	0.0188214	-0.0157621	-0.0279069	0.0222826	0.0521883
-0.0157043	-0.0232464	0.0241712	0.0271537	0.034205	-0.0452229	0.132794	-0.0171974	-0.0332203	0.0533688	0.00973252	-0.0155675	-0.0239024	0.0408526	-0.00216562	0.013947	-0.0756834	0.0176849	0.018721	-0.0057783	-0.0224152	0.00853892	0.0494727	-0.0218799	-0.0131875	0.0906235	0.0183296	-0.0156745	-0.0276676	0.0236207	0.0502
-0.0160674	-0.0257399	0.0238916	0.0275521	0.0348244	-0.0307662	0.130735	-0.0168773	-0.0344691	0.0521378	0.0139534	-0.0219782	-0.0255418	0.0399707	-0.00219721	0.0136642	-0.0757041	0.0180939	0.0280996	-0.0063774	-0.0230969	0.0173057	0.0489206	-0.0208555	-0.0131113	0.0405171	0.0196534	-0.00631793	-0.0281429	0.0227583	0.0429116
-0.0160418	-0.0243168	0.0238924	0.0275406	0.0347949	-0.0312835	0.130824	-0.0169402	-0.0341787	0.0521421	0.0138876	-0.0219759	-0.0252557	0.0399726	-0.00219164	0.0136824	-0.0757042	0.0180698	0.0276711	-0.00630215	-0.0230422	0.0122783	0.0489005	-0.0208556	-0.0131149	0.0427397	0.0192629	-0.00802567	-0.0279707	0.0227601	0.0428652
-0.0160249	-0.0247227	0.0238981	0.0282983	0.0349398	-0.0310334	0.130765	-0.0169765	-0.0297246	0.0524823	0.0170816	-0.01816	-0.0253794	0.040092	-0.00220701	0.0136616	-0.0757683	0.0179572	0.0280535	-0.0076323	-0.0230238	0.0162281	0.0421971	-0.0207968	-0.0134908	0.0433292	0.0192793	-0.00926055	-0.0279778	0.0229105	0.0422535
-0.0160106	-0.0254266	0.0239197	0.0277777	0.0347463	-0.0324073	0.13107	-0.0169336	-0.0292448	0.0520667	0.0135296	-0.0163278	-0.0253049	0.0401449	-0.0021988	0.0136705	-0.0757136	0.0180467	0.0244036	-0.00636848	-0.0228188	0.0113982	0.040459	-0.0210309	-0.013282	0.0437559	0.0192113	-0.0111445	-0.0280439	0.0228892	0.0417486
-0.0159616	-0.0249394	0.0239217	0.0276472	0.0346997	-0.0327866	0.131038	-0.0169085	-0.0243842	0.052001	0.0142834	-0.0166512	-0.0251114	0.0225521	-0.00220666	0.013674	-0.0757175	0.0180294	0.0258671	-0.00643245	-0.0228423	0.0118312	0.0407417	-0.0219955	-0.0130927	0.044394	0.0190821	-0.0107311	-0.0281066	0.0228753	0.0405693
-0.0159309	-0.0250164	0.0239177	0.0276796	0.0347739	-0.0326002	0.130956	-0.0169287	-0.0242575	0.0521984	0.0131246	-0.0177736	-0.0252982	0.0226122	-0.00219068	0.0136742	-0.0757116	0.0180449	0.026418	-0.00658152	-0.0229555	0.016011	0.0393182	-0.0211787	-0.0131615	0.0422911	0.0186157	-0.00895342	-0.0280638	0.0228671	0.040346
-0.0159468	-0.0249439	0.0239275	0.0277666	0.0347711	-0.0322173	0.130894	-0.0169061	-0.0243673	0.0522508	0.0145819	-0.0172289	-0.0252788	0.020458	-0.00220299	0.0136818	-0.0757098	0.018084	0.0248283	-0.00655789	-0.0229073	0.0132294	0.0370696	-0.0213214	-0.0120288	0.0432922	0.0188094	-0.0100366	-0.0281495	0.0228762	0.0400051
-0.0163199	-0.0253439	0.0185907	0.0274105	0.0347395	-0.0324034	0.130889	-0.0173391	-0.0256457	0.0523369	0.0136836	-0.0155576	-0.0241532	0.0210958	-0.00220249	0.0136831	-0.0754106	0.0178709	0.0240857	-0.00612984	-0.0241251	0.0132805	0.0283714	-0.0189214	-0.0131117	0.0265048	0.018824	-0.0102129	-0.028195	0.0229783	0.0379429
-0.016293	-0.025833	0.0189161	0.027529	0.0346824	-0.0318535	0.130838	-0.0170917	-0.0251517	0.0522673	0.0140444	-0.015592	-0.0241775	0.0221169	-0.00220278	0.013687	-0.0754553	0.0171059	0.0240925	-0.00514107	-0.0244626	0.0130692	0.0290194	-0.0189157	-0.0128871	0.0231246	0.0188643	-0.0102206	-0.0282001	0.0229394	0.0377921
-0.016293	-0.025833	0.0189161	0.027529	0.0346824	-0.0318535	0.130838	-0.0170917	-0.0251517	0.0522673	0.0140444	-0.015592	-0.0241775	0.0221169	-0.00220278	0.013687	-0.0754553	0.0171059	0.0240925	-0.00514107	-0.0244626	0.0130692	0.0290194	-0.0189157	-0.0128871	0.0231246	0.0188643	-0.0102206	-0.0282001	0.0229394	0.0377921
-0.0162849	-0.0254812	0.0157092	0.0275116	0.0347352	-0.0320371	0.130863	-0.01732	-0.0252292	0.0522919	0.0138539	-0.015799	-0.0242235	0.0226485	-0.00220286	0.0136845	-0.0753975	0.0174788	0.023987	-0.00594148	-0.0249057	0.0132066	0.0291509	-0.0185916	-0.0129474	0.0168623	0.0188348	-0.0102108	-0.0281915	0.022948	0.037504
-0.0162551	-0.0256747	0.0126631	0.0275088	0.0346231	-0.0320285	0.130856	-0.0171642	-0.0251436	0.0522887	0.0138222	-0.0156758	-0.0242385	0.0223503	-0.00220291	0.0136848	-0.0754069	0.017344	0.0242962	-0.00565881	-0.0248963	0.0132035	0.0296615	-0.0186573	-0.0129209	0.0108266	0.0188387	-0.0101979	-0.0281987	0.0229451	0.0372614
-0.0162563	-0.0256578	0.0128635	0.0274731	0.0345633	-0.0127292	0.13081	-0.0171697	-0.0251568	0.0522889	0.0138234	-0.015704	-0.0242308	0.022386	-0.00220325	0.0136853	-0.0754994	0.0173718	0.0241135	-0.00568579	-0.0250962	0.013173	0.030184	-0.0205613	-0.0129297	0.0112361	0.0188308	-0.0101959	-0.0281953	0.022946	0.0365169
-0.016257	-0.0256084	0.0137879	0.0275001	0.0347145	-0.0181431	0.130846	-0.0171965	-0.025019	0.0305276	0.0138725	-0.0158433	-0.0244991	0.0210291	-0.00222064	0.0136816	-0.0754256	0.0173585	0.0241472	-0.00570443	-0.024857	0.0131785	0.0296143	-0.0186939	-0.0128654	0.013907	0.0188354	-0.0105538	-0.0281956	0.0229515	0.0348238
-0.0162524	-0.0256133	0.0143828	0.0275034	0.0323751	-0.0167749	0.130597	-0.0172529	-0.025018	0.0306841	0.0134903	-0.0151173	-0.0243126	0.0210154	-0.00247061	0.0136746	-0.075579	0.0175043	0.0240395	-0.00571035	-0.0247089	0.0131726	0.0294398	-0.0181937	-0.0129014	0.0139054	0.0179087	-0.011473	-0.0285257	0.0229212	0.0345323
-0.0162482	-0.0256532	0.0145552	0.0274143	0.0338055	-0.0191046	0.131073	-0.017227	-0.0250508	0.0316722	0.0138463	-0.00771166	-0.0244796	0.0218226	-0.00237282	0.0132706	-0.0754153	0.0176908	0.0240012	-0.00532801	-0.0247867	0.0132392	0.0293657	-0.0159718	-0.0129143	0.0141973	0.0183687	-0.0117949	-0.0217906	0.0153241	0.0340759
-0.0160045	-0.0256165	0.0146501	0.0272599	0.0342186	-0.0184727	0.130929	-0.0172368	-0.0250342	0.0294818	0.0138523	-0.00844803	-0.024537	0.0208799	-0.00233554	0.013333	-0.0755849	0.0179995	0.0240095	-0.00538392	-0.0250571	0.0136126	0.0294235	-0.016074	-0.012933	0.0141335	0.0184034	-0.0116406	-0.0209798	0.0175007	0.0339696
-0.015224	-0.0253895	0.0165796	0.0274552	0.0364815	-0.0198365	0.130909	-0.0158915	-0.0248319	0.0295504	0.0111873	-0.0114915	-0.0247407	0.021477	-0.00268496	0.0157854	-0.0594286	0.0162108	-0.00177717	-0.00537422	-0.0249005	0.00602461	0.0294198	0.000381939	-0.0129363	0.0137797	0.0185063	-0.0112519	-0.0229016	0.0172001	0.0310912
-0.015456	-0.0256301	0.0156053	0.0274016	0.0355447	-0.0182678	0.130884	-0.0164343	-0.0248203	0.0163048	0.00331412	-0.0119041	-0.0240176	0.0110847	-0.00262227	0.0174947	-0.0603034	0.0123286	0.00152199	-0.00527687	-0.024384	0.00867321	0.0293804	-0.00716899	-0.0102174	0.0127673	0.0175746	-0.0110212	-0.0239822	0.0180459	0.0299369
-0.0157389	-0.0253342	0.0150175	0.0274459	0.0342844	-0.0141675	0.13087	-0.0167684	-0.0249151	0.0162559	0.00828819	-0.0111046	-0.00994918	0.0210638	-0.00246946	0.0161282	-0.0606613	0.0144993	0.00748848	-0.00454487	-0.0246551	0.00983895	0.0289607	-0.00562511	-0.0130927	0.0120095	0.0183892	6.03002e-05	-0.0236639	0.017302	0.0295936
-0.015831	-0.0255467	0.0148905	0.0273978	0.0332067	-0.0183811	0.130871	-0.0166651	-0.0247359	0.0157114	0.00847712	-0.0108767	-0.0140878	0.0212151	-0.00249053	0.0150737	-0.0582591	0.0128035	0.00969394	-0.00280619	-0.0247044	0.0103198	0.0293291	-0.00365951	-0.0134496	0.0102865	0.0180787	-0.00701833	-0.0235457	0.0175368	0.029427
-0.0153757	-0.0255306	0.0122106	0.0273932	0.0347296	-0.0177799	0.130871	-0.015943	-0.0247724	0.01187	0.00748762	-0.0105473	-0.0172001	0.0213775	-0.00265849	0.0159944	-0.0522632	0.012122	0.0107588	-0.0035228	-0.0244134	0.0101228	0.0293273	-0.00478559	-0.0140223	0.011333	0.0123691	-0.00724505	-0.00547275	0.0170027	0.0280667
-0.0154296	-0.0255352	0.0144789	0.0274359	0.0346303	-0.0176055	0.130875	-0.0160988	-0.0248773	0.0130097	0.00740336	-0.0105981	-0.0160613	0.0188777	-0.00270461	0.0155923	-0.0544733	0.0115136	0.0064576	-0.00439868	-0.0245009	0.00975267	0.0203481	-0.00483318	-0.0136453	0.0105835	0.0140058	-0.00964945	-0.0084382	0.0171289	0.027815
-0.0155405	-0.0254674	0.0119457	0.0274002	0.034691	-0.0177644	0.129283	-0.0160256	-0.024827	0.012903	0.00742316	-0.00921234	-0.0122926	0.0211814	-0.00267764	0.0187149	-0.0533295	0.0122864	0.00909931	0.000511426	-0.0245302	0.0096116	0.0172935	-0.00637011	-0.0129233	0.00512619	0.0160808	-0.00731333	-0.00718248	0.0171635	0.027117
-0.0155256	-0.0254991	0.0131623	0.027418	0.0342882	-0.0181266	0.129378	-0.0161912	-0.0248137	0.0127407	0.00716794	-0.010352	-0.0119688	0.020805	-0.00271131	0.0155154	-0.0535381	0.0117775	0.00977926	-0.00388696	-0.0244853	0.00992905	0.0115279	-0.00518374	-0.0134484	0.00912464	0.0155615	-0.0084386	-0.00847092	0.0172223	0.0270016
-0.0155327	-0.0253931	0.0106328	0.0273856	0.0344051	-0.0177968	0.129683	-0.0161396	-0.0223482	0.0124091	0.00740375	-0.0105254	-0.0115807	0.0208498	-0.00271559	0.0155696	-0.0536191	0.0119253	0.00968366	-0.00320765	-0.0245015	0.00986451	0.0126491	-0.00550903	-0.013321	0.00863345	0.0151728	-0.00881428	-0.0081807	0.0171759	0.0268965
-0.0155566	-0.0244578	0.0123303	0.0273554	0.0344848	-0.0178967	0.12544	-0.0161667	-0.0124217	0.0125605	0.00721824	-0.0103857	-0.0122194	0.0208628	-0.00429437	0.0160257	-0.0534182	0.011841	0.00947977	-0.0034815	-0.0240622	0.0097938	0.0105339	-0.00550159	-0.0135502	0.00900435	0.0139662	-0.00423668	-0.00816823	0.0172763	0.0253331
-0.0155371	-0.0252243	0.0120384	0.0273849	0.0345541	-0.0179606	0.124039	-0.0160692	-0.0135123	0.012565	0.00739896	-0.0103046	-0.0123176	0.0208707	-0.00904061	0.0157145	-0.0532804	0.0121094	0.00935894	-0.003059	-0.0244848	0.00979794	0.00972906	-0.00551276	-0.0135294	0.00874795	0.0138532	-0.00736232	-0.0111978	0.0172729	0.0251828
-0.0155509	-0.024999	0.0112986	0.0274186	0.0342916	-0.0178763	0.124324	-0.0160959	-0.0156169	0.0125839	0.0073293	-0.0103264	-0.0124395	0.0208334	-0.00375355	0.0156655	-0.0533855	0.0118497	0.00943778	-0.0036339	-0.024274	0.00976546	0.0110578	-0.00541594	-0.0133852	0.00855889	0.0139383	-0.0049675	-0.00879698	0.0174306	0.0251496
-0.0154631	-0.0242541	0.00957021	0.0271829	0.0344411	-0.0178813	-0.00164407	-0.0160964	-0.0147726	0.012559	0.00733595	-0.0103715	-0.0121893	0.0210494	-0.00437108	0.0158146	-0.0533959	0.0118619	0.00947513	-0.00342258	-0.0242874	0.00977628	0.0110519	-0.00547661	-0.0133766	0.00885205	0.0140793	-0.00642276	-0.00894587	0.017379	0.00963354
-0.0155006	-0.0243278	0.00964143	0.0271684	0.0344469	-0.0178852	-0.000250122	-0.0161446	-0.0143179	0.0125377	0.00726922	-0.0103763	-0.0121762	0.0209229	-0.0042186	0.0158992	-0.0534119	0.0118586	0.00947567	-0.00345984	-0.0242643	0.00978839	0.0112047	-0.00549446	-0.0134658	0.00889799	0.0139059	-0.00633228	-0.0086836	0.017357	0.00961585
-0.0154913	-0.0218368	0.00962043	0.0272198	0.0344425	-0.0178858	0.00855181	-0.0156392	-0.0150375	0.0125719	0.00732758	-0.0103658	-0.0121973	0.0210154	-0.00453002	0.0158266	-0.0534028	0.0118592	0.00951941	-0.00341849	-0.0242865	0.00985837	0.0109704	-0.00550533	-0.0133677	0.00881065	0.0140829	-0.00610201	-0.00158583	0.0173739	0.00950967
-0.0154735	-0.0221216	0.0100073	0.0272168	0.0344448	-0.0178188	0.00415682	-0.015075	-0.0150597	0.0125653	0.00732851	-0.0103624	-0.0121562	0.0209403	-0.00449553	0.0158818	-0.0534412	0.0118955	0.00950378	-0.00332755	-0.0242526	0.00980334	0.0109328	-0.0054819	-0.0121421	0.00878674	0.0132832	-0.00610971	-0.00385695	0.0173689	0.00941036
-0.0154735	-0.0221216	0.0100073	0.0272168	0.0344448	-0.0178188	0.00415682	-0.015075	-0.0150597	0.0125653	0.00732851	-0.0103624	-0.0121562	0.0209403	-0.00449553	0.0158818	-0.0534412	0.0118955	0.00950378	-0.00332755	-0.0242526	0.00980334	0.0109328	-0.0054819	-0.0121421	0.00878674	0.0132832	-0.00610971	-0.00385695	0.0173689	0.00941036
-0.0155109	-0.0221098	0.00995403	0.0272278	0.0344413	-0.0178135	0.00426782	-0.015204	-0.0149975	0.0125643	0.0066935	-0.010299	-0.012182	0.0209411	-0.00438979	0.0158726	-0.0534213	0.011816	0.00950048	-0.00336587	-0.0242559	0.00979802	0.0109705	-0.0054872	-0.0123248	0.00879424	0.0127262	-0.00600474	-0.00404204	0.0173589	0.00938934
-0.015493	-0.0221299	0.00994799	0.0202958	0.0344423	-0.0178249	0.00374016	-0.0161162	-0.0149189	0.0125729	0.00663497	-0.0103197	-0.012166	0.0209414	-0.00455275	0.0158688	-0.053402	0.0118742	0.00725374	-0.00336587	-0.024268	0.00979909	0.010943	-0.00549029	-0.012444	0.00879492	0.0132655	-0.00614963	-0.00444364	0.0171432	0.00905983
-0.0155073	-0.0221702	0.0101244	0.00960873	0.0306373	-0.0163546	0.00176033	-0.0155853	-0.0149976	0.0124067	0.00485341	-0.0103076	-0.0121741	0.0209302	-0.00691259	0.015858	-0.0533914	0.0118527	0.000582614	-0.0033533	-0.024365	0.00979856	0.0110078	-0.00549085	-0.0125102	0.0088053	0.0131543	-0.00597046	-0.00456036	0.0168865	0.00836551
-0.0155085	-0.0220977	0.0100407	0.00590609	0.0212728	-0.0178279	0.00137779	-0.0162624	-0.0148712	0.0125686	0.00741332	-0.00549902	-0.0121717	0.0209402	-0.00437844	0.0158707	-0.0534112	0.0118576	0.00580326	-0.00335549	-0.0242758	0.00783034	0.0109819	-0.00548939	-0.0123894	0.00883572	0.0132056	-0.00607272	-0.00510072	0.0162533	0.00779594
-0.0155049	-0.022026	0.0101634	0.00528401	0.0216042	-0.0148204	0.00104253	-0.0160554	-0.0148531	0.0124536	0.00537799	-0.005244	-0.0121789	0.0209775	-0.00547135	0.0158573	-0.0534055	0.0118657	0.00476552	-0.00334997	-0.0243468	0.00972771	0.0109899	-0.00548366	-0.0124412	0.00879767	0.0131616	-0.00590005	-0.00537942	0.0162985	0.00770382
-0.0155034	-0.021956	0.0101185	0.00623059	0.0198618	-0.0153172	0.00202117	-0.0162192	-0.0146933	0.0125307	0.00560026	-0.00508449	-0.0121744	0.0210065	-0.00455518	0.0158624	-0.0534002	0.0118594	0.00511887	-0.00335552	-0.024299	0.00977301	0.0109835	-0.00548026	-0.0124165	0.00880879	0.0131538	-0.00588112	-0.00510067	0.0161752	0.00764521
-0.0155043	-0.0220269	0.0101117	0.0071173	0.0189492	-0.0151089	0.00133926	-0.0160878	-0.00398012	0.0125246	0.00600129	-0.00289448	-0.0121745	0.0210099	-0.00471238	0.0159483	-0.053413	0.011861	0.00513004	-0.00335295	-0.0243215	0.00975905	0.0109864	-0.0054823	-0.0124519	0.00880141	0.0131483	-0.00593758	-0.00515041	0.0163164	0.00741184
-0.0155097	-0.0219582	0.0100907	0.00679355	0.0195078	-0.0150565	0.00112882	-0.0159491	-0.000201638	0.0124992	0.00556009	-0.00108874	-0.012176	0.0210048	-0.00545646	0.0158732	-0.0533934	0.0118672	0.00553864	-0.0033387	-0.0243273	0.00964745	0.010987	-0.00548214	-0.0124343	0.00882381	0.0131633	-0.00594037	-0.0051799	0.0157069	0.00737689
-0.0154812	-0.0219668	0.0100873	0.0065199	0.0194823	-0.0149935	0.00141029	-0.0159404	-0.000397073	0.0124972	0.00579659	-0.00190643	-0.0121751	0.0209991	-0.00496325	0.0159045	-0.0533881	0.011866	0.00467213	-0.00334491	-0.0243378	0.0097563	0.0109878	-0.00548588	-0.0124444	0.00880386	0.0131626	-0.00592972	-0.00523875	0.0157332	0.00736549
-0.0155015	-0.021977	0.0100964	0.00687963	0.0193285	-0.0151292	0.00133661	-0.0160034	-0.002013	0.0124982	0.00570344	-0.00170115	-0.0114875	0.0210005	-0.00494235	0.0159548	-0.0532609	0.0118633	0.0054713	-0.003345	-0.0243308	0.00971261	0.0109899	-0.00551819	-0.0124451	0.00880204	0.0131472	-0.0059299	-0.00517335	0.0157943	0.00735331
-0.0155057	-0.0219977	0.0101056	0.00692152	0.0192974	-0.0149975	0.00139421	-0.0160003	-0.00198164	0.0121283	0.00569562	-0.00208691	-0.0117816	0.0210023	-0.00506752	0.0159361	-0.0532922	0.0118647	0.00544006	-0.00333878	-0.00202224	0.00970511	0.0109892	-0.00471502	-0.01245	0.00477004	0.0131529	-0.00591131	-0.00517365	0.015788	0.00670154
-0.0155055	-0.0220006	0.0100971	0.00691434	0.0193056	-0.0149889	0.00137282	-0.0160004	-0.00188204	0.00832824	0.00569422	-0.00171442	-0.01178	0.021006	-0.00496838	0.0159296	-0.0532934	0.011862	0.00542189	-0.00333956	-0.00275504	0.00970153	0.010991	-0.00476352	-0.0124487	0.00537352	0.0131538	-0.0059156	-0.00517409	0.0157887	0.00663077
-0.0154943	-0.0219991	0.0100937	0.00690757	0.0143953	-0.0149713	0.00134221	-0.0159973	-0.000848669	0.00733973	0.00514499	-0.000519781	-0.0119366	0.0210589	-0.00496904	0.0159352	-0.0533499	0.0118542	0.00513513	-0.0033409	-0.00741157	0.00968639	0.0109914	-0.00520738	-0.0124435	0.00621051	0.0131596	-0.00592421	-0.00519224	0.0157854	0.0065074
-0.0137265	-0.0222614	0.00759449	0.00566454	0.0148914	-0.0151036	-0.00555909	-0.0163435	-0.0013917	0.00975737	0.00564996	-0.00105303	-0.0118043	0.0078368	-0.00498168	0.0161632	-0.0506313	0.0112783	-0.00457491	-0.00333801	-0.00621277	0.00970211	0.0109587	-0.00794037	-0.0134222	0.00685106	0.0133003	-0.00594178	-0.00096448	0.0161258	0.00587757
-0.0148511	-0.0221933	0.00891125	0.00650675	0.0141367	-0.0149887	0.000467286	-0.0160589	-0.00140729	0.00797736	0.00550273	-0.00110166	-0.0118001	0.00709926	-0.00500596	0.0159983	-0.0508859	0.0116403	-0.000590088	-0.00333722	-0.00522947	0.00967771	0.0109598	-0.00524734	-0.0132369	0.00636523	0.0132798	-0.00593214	-0.00369727	0.0158507	0.00578242
-0.014048	-0.0221517	0.0075952	0.0061089	0.0144664	-0.0150667	0.000332422	-0.0160787	-0.00151153	0.00818085	0.00560724	-0.0012441	-0.0117797	0.00844552	-0.00498123	0.0159664	-0.0503837	0.011384	0.000902067	-0.00334228	-0.00626576	0.00968767	0.0109706	-0.00556751	-0.0129712	0.00641431	0.0131837	-0.0059307	-0.00407438	0.0158042	0.0057193
-0.0138402	-0.0221936	0.00862602	0.00629922	0.014664	-0.0150745	-6.80321e-06	-0.0160712	-0.00147959	0.00783979	0.00548169	-0.00118977	-0.0117908	0.00577787	-0.00502638	0.0160029	-0.0503325	0.0112333	0.00234768	-0.00333951	-0.00634168	0.00969368	0.0109799	-0.00549208	-0.0130155	0.00643326	0.0131679	-0.0059285	-0.00310139	0.0158237	0.00568809
-0.0138941	-0.0222466	0.00837984	0.00630103	0.0143626	-0.0150665	-0.000607448	-0.0160681	-0.00147701	0.00647562	0.00555542	-0.00118991	-0.0118094	0.00602027	-0.00502132	0.0159987	-0.0503624	0.0111652	0.00168612	-0.00334019	-0.00602603	0.00969157	0.010977	-0.00563719	-0.0130947	0.00632417	0.0130526	-0.00592837	-0.00256589	0.01586	0.00565563
-0.0139439	-0.0221766	0.00763856	0.00605044	0.0125844	-0.0155638	-0.000398955	-0.0161131	-0.0014577	0.00739006	0.005567	-0.000890922	-0.0117966	0.00660234	-0.00502462	0.0159919	-0.0502919	0.0112407	0.0013958	-0.00334088	-0.00608821	0.00969116	0.0109775	-0.00555603	-0.0129732	0.00639069	0.0118549	-0.00595052	-0.00337733	0.0158521	0.00559273
-0.013895	-0.0222165	0.00758211	0.00602826	0.0127956	-0.0151671	-0.000385932	-0.0161504	-0.0129871	0.00788494	0.00554501	-0.000123349	-0.0118754	0.00659876	-0.00204637	0.0159876	-0.039148	0.0112339	-0.000268053	-0.00334108	-0.00611461	0.00968064	0.0110362	-0.00564638	-0.0130467	0.0133384	0.0120377	-0.00590303	-0.00338353	0.0157776	0.00488424
-0.0139046	-0.0179173	0.00758138	0.00605675	0.0130873	-0.0152613	-0.000387176	-0.0165724	-0.00532326	0.00783434	0.00554606	-0.000575218	-0.0118328	0.00649486	-0.00270491	0.0159887	-0.0399921	0.0112399	0.00212865	-0.00334161	-0.0060874	0.00968057	0.0110075	-0.00563809	-0.0129887	0.00682956	0.0118407	-0.00598036	-0.00315385	0.0157802	0.00452887
-0.0139252	-0.0142305	0.00768363	0.00592195	0.013017	-0.0152608	-0.000385454	-0.0162514	-0.00325334	0.00772399	0.00553547	-0.000470747	-0.0118052	0.00652114	-0.00327311	0.0159894	-0.0409371	0.011231	0.00191416	-0.00333939	-0.00601583	0.00967985	0.0110261	-0.00563018	-0.0130186	0.00640786	0.0117934	-0.00600019	-0.0031733	0.0158264	0.00445262
-0.0139281	-0.0145632	0.00767741	0.00601509	0.0128944	-0.0154686	-0.000376046	-0.0164308	-0.00187365	0.00784923	0.00548857	-0.000499177	-0.0115258	0.00658015	-0.00365213	0.0159888	-0.0399147	0.0112256	0.00206765	-0.00334208	-0.006052	0.00967292	0.010867	-0.00563415	-0.0129097	0.00689966	0.0116726	-0.00545022	-0.00311702	0.0150584	0.00434883
-0.0139217	-0.0141513	0.00318057	0.00636744	0.0127926	-0.0153461	-0.000383217	-0.0163731	-0.0026013	0.00772282	0.00554836	-0.000396312	-0.0118162	0.00655629	-0.00367465	0.0159897	-0.0399745	0.0112296	0.00195172	-0.00334419	-0.00606569	0.00924616	0.0108609	-0.00561331	-0.0129023	0.00685482	0.01091	-0.00563178	-0.00313133	0.0156287	0.00429033
-0.0139128	-0.0143473	0.0043208	0.00632035	0.0128396	-0.0154031	-0.000380416	-0.0163991	-0.00237527	0.0078202	0.00554042	-0.000693427	-0.0117037	0.00616898	-0.00365326	0.0159893	-0.0401916	0.0112282	0.00195794	-0.00333816	-0.00605536	0.00952768	0.00513646	-0.00563723	-0.0129068	0.00693092	0.0114639	-0.00572187	-0.00309994	0.0154258	0.0042396
-0.0138656	-0.0139647	0.00509912	0.00613384	0.0128559	-0.0154076	-0.000379073	-0.0163972	-0.00259912	0.00777354	0.0055478	-0.000372171	-0.0117787	0.00622617	-0.00363817	0.00692572	-0.0401909	0.0112269	0.00173437	-0.00335902	-0.00606162	0.00960145	0.00622051	-0.0056158	-0.0129175	0.006921	0.0114234	-0.00556376	-0.00316118	0.0156753	0.0040461
-0.0138719	-0.0142038	0.00317936	0.00612611	0.0128058	-0.0151595	-0.000386905	-0.0164156	-0.00252511	0.00775132	0.00557574	-0.000322069	-0.0117493	0.00623124	-0.00364006	0.00766837	-0.0400241	0.0111801	0.00183749	-0.00336672	-0.00606102	0.00943361	0.00515614	-0.00561817	-0.0129493	0.00702092	0.0110577	-0.00553702	-0.00359725	0.0155789	0.00400288
-0.00402069	-0.0142378	0.00378098	0.0061449	0.0128172	-0.0151243	-0.000384865	-0.0164069	-0.00246251	0.00775426	0.00555646	-0.000351788	-0.0117186	0.00604647	-0.00364852	0.00896692	-0.0399699	0.0112178	0.00181469	-0.003341	-0.00606344	0.00945382	0.00432555	-0.00561149	-0.0129997	0.0069083	0.0112124	-0.00556629	-0.00322584	0.0155563	0.00383814
-0.00435552	-0.0142314	0.00324997	0.00616861	0.0128192	-0.0152336	-0.000384632	-0.0160617	-0.00249503	0.00775766	0.00563736	-0.000388284	-0.00961919	0.00595713	-0.00370892	0.00885178	-0.0400439	0.0112067	0.00188004	-0.00336341	-0.00605515	0.00943225	0.00442903	-0.00561504	-0.0131113	0.00697961	0.0111875	-0.00542513	-0.00344757	0.0156473	0.00379576
-0.0055743	-0.0141655	0.00346604	0.00618207	0.0127958	-0.0116384	-0.000340786	-0.0157814	-0.0056779	0.00774959	0.00170237	-0.000487159	-0.0117179	0.00614342	-0.00368923	0.00815756	-0.0300632	0.01115	0.00185944	-0.00335149	-0.00604924	0.00951321	0.00428292	-0.00561507	-0.0130268	0.00702788	0.011183	-0.00542401	-0.0033685	0.00811062	0.00285143
-0.0055743	-0.0141655	0.00346604	0.00618207	0.0127958	-0.0116384	-0.000340786	-0.0157814	-0.0056779	0.00774959	0.00170237	-0.000487159	-0.0117179	0.00614342	-0.00368923	0.00815756	-0.0300632	0.01115	0.00185944	-0.00335149	-0.00604924	0.00951321	0.00428292	-0.00561507	-0.0130268	0.00702788	0.011183	-0.00542401	-0.0033685	0.00811062	0.00285143
-0.00523779	-0.0141736	0.00351494	0.00617383	0.0128108	-0.0105194	-0.00034197	-0.0162101	-0.00656154	0.00775226	0.00114491	-0.000865641	-0.0116648	0.00607648	-0.0036506	0.0085534	-0.0299461	0.0108357	0.00184616	-0.00336081	-0.00605438	0.010031	0.00426176	-0.00561959	-0.0128596	0.00699296	0.0111782	-0.00545191	-0.00353903	0.00488546	0.00280239
-0.00540078	-0.0141902	0.00347242	0.00618126	0.0127982	-0.0103502	-0.000333802	-0.0157905	-0.00542337	0.00774954	0.000961266	-0.000679181	-0.011718	0.00614549	-0.00368165	0.0082395	-0.0301706	0.0110098	0.00186128	-0.0033516	-0.00605215	0.00961997	0.00427606	-0.00561724	-0.0129789	0.0070268	0.0111812	-0.00543361	-0.00340612	0.00413956	0.00277484
-0.00519749	-0.0141609	0.00347444	0.00617695	0.0127998	-0.0106968	-0.000337792	-0.0160149	-0.00516914	0.00775188	3.79262e-05	-0.000865763	-0.0116245	0.00612327	-0.00366619	0.00839635	-0.0295294	0.0109014	0.00185776	-0.00335786	-0.00605371	0.00973596	0.00418031	-0.00561687	-0.0129185	0.00703708	0.0111798	-0.00543924	-0.00346908	0.0048513	0.00274931
-0.00525274	-0.0141715	0.00348012	0.0061781	0.0128045	-0.0105192	-0.000356082	-0.0158959	-0.00546026	0.00775235	0.000508831	-0.00078756	-0.0116774	0.00612839	-0.00367137	0.00844337	-0.029646	0.0109037	0.00154422	-0.00287673	-0.00605298	0.00973818	0.00425107	-0.00561375	-0.0129289	0.00702163	0.0111819	-0.00543584	-0.00343772	0.0041975	0.00274557
-0.00523896	-0.014207	0.00349094	0.00478653	0.0128049	-0.0090667	-0.000375517	-0.0158631	-0.00572621	0.00768462	-0.00194804	-0.000837207	-0.00757364	0.006145	-0.00363383	0.00837736	-0.0296245	0.0109128	0.00151021	-0.00327151	-0.00605312	0.00972897	0.00424043	-0.00561656	-0.0130116	0.00677412	0.0111822	-0.00327222	-0.00339489	0.00409941	0.00260695
-0.00526635	-0.014305	0.00348365	0.00518634	0.00627468	-0.00971404	-0.00105876	-0.0158817	-0.00566677	0.00770076	0.000247905	-0.000849886	-0.00968493	0.00459905	-0.00365212	0.008228	-0.0296189	0.0108995	0.00171366	-0.00340513	-0.00605396	0.00977359	0.00423881	-0.00546013	-0.0130122	0.00701506	0.0111837	-0.00420605	-0.00345492	0.00367001	0.00252393
-0.00528924	-0.0144391	0.00348708	0.00495963	0.00527093	-0.00968681	-0.00104536	-0.0158589	-0.00572966	0.00773774	0.000200775	-0.000819717	-0.00814285	0.00303182	-0.0036353	0.00834192	-0.0296186	0.0109115	0.00172346	-0.00341502	-0.00605315	0.00973705	0.00424913	-0.00558332	-0.0130009	0.00701116	0.0111808	-0.00429562	-0.00342157	0.00426485	0.00248232
-0.00533583	-0.014358	0.00348269	0.0049324	0.00673351	-0.00988419	-0.000894266	-0.0158909	-0.00556762	0.00771058	-1.81848e-05	-0.000821213	-0.00834705	0.00352516	-0.00363979	0.00831027	-0.0296128	0.0109086	0.00173381	-0.00339846	-0.00605541	0.00976393	0.00423843	-0.00407074	-0.0129872	0.00702543	0.0111818	-0.0044171	-0.00343101	0.00144553	0.00247641
-0.00510443	-0.0144065	0.00350945	0.00506531	0.00622782	-0.00959471	-0.000467626	-0.015801	-0.00570451	0.00771904	-0.000229167	-0.00185605	-0.00830984	0.00220204	-0.0036495	0.00832397	-0.0297301	0.0109149	0.00168138	-0.00350317	0.00161415	0.0097577	0.0042406	-0.00462002	-0.0125469	0.00691788	0.00361232	-0.00398292	-0.00335069	0.00414048	0.00232227
-0.00536359	-0.0128603	0.00351224	0.00511698	0.00601065	-0.00960439	-0.000373179	-0.015673	-0.00573212	0.00784598	-0.000172757	-0.00109311	-0.0081951	0.00206472	-0.00364095	0.00746279	-0.0296369	0.0109364	0.00168147	-0.00350025	0.00160631	0.00974905	0.00424007	-0.00506869	-0.0124109	0.00733974	0.00542211	-0.00386719	-0.00397742	0.00436622	0.0022843
-0.00538148	-0.0134165	0.00349112	0.00512134	0.00601251	-0.00795171	-0.000545371	-0.0157129	-0.00571229	0.00785188	-0.000232151	-0.00107767	-0.00821056	0.00268738	-0.00364222	0.00779652	-0.029645	0.0109156	0.00168848	-0.00344767	0.00153748	0.00975092	0.00424183	-0.00469179	-0.0126101	0.00704975	0.00594672	-0.00399597	-0.00372999	0.00292643	0.00227082
-0.00531934	-0.0132011	0.00351899	0.00505707	0.00624621	-0.00842787	-0.000627529	-0.0156894	-0.00571434	0.00780559	-0.000177408	-0.00108434	-0.00827791	0.00244295	-0.00364194	0.00805723	-0.0296299	0.0109267	0.00171369	-0.00346999	0.000262506	0.00975281	0.00424215	-0.0048441	-0.01251	0.00707713	0.0032806	-0.00395945	-0.00366714	0.00296446	0.00224879
-0.00531325	-0.0131194	0.00352726	0.00507639	0.00617956	-0.00862409	-0.000622783	-0.0155837	-0.0057149	0.00777387	-0.000170064	-0.00111627	-0.00824667	0.00293096	-0.00364181	0.00789742	-0.0296376	0.0109289	0.00172263	-0.00348538	0.000370035	0.00975134	0.0042417	-0.00478013	-0.0124825	0.007185	0.00351263	-0.00389139	-0.00363921	0.00325909	0.00224875
-0.00532309	-0.0119838	0.00351882	0.00560198	0.00348694	-0.00574833	-0.000504706	-0.000394835	-0.00569775	0.00778857	-0.000188604	-0.00141286	-0.00822774	0.00411281	-0.00363626	0.00798943	-0.0237545	0.0109305	0.00169474	-0.00335401	0.000372995	0.00969238	0.00494911	-0.00487899	-0.0124676	0.00708181	0.00426138	-0.00409589	-0.00607612	0.00300207	0.00164486
-0.0054718	-0.0112645	0.00351209	0.00568314	0.00574878	-0.00264855	-0.000560354	-0.00357511	-0.00569822	0.00779984	-0.000189655	-0.00165477	-0.00816927	0.00290655	-0.00364146	0.00797394	-0.0242934	0.0109304	0.00184693	-0.00335827	0.000245507	0.00973188	0.00534097	-0.00484001	-0.012469	0.00706611	0.00456299	-0.00398512	-0.00370896	0.00290892	0.00163811
-0.00535076	-0.0115053	0.00351368	0.00551716	0.00411566	-0.00430888	-0.000579718	-0.00252773	-0.00532833	0.0078007	-0.000195501	-0.00135975	-0.00833889	0.00314992	-0.00348459	0.00796655	-0.024095	0.0109297	1.83708e-05	-0.00336465	0.00037099	0.00969463	0.00402778	-0.00482879	-0.0124911	0.00707339	0.00438295	-0.00396407	-0.00492155	0.00293567	0.00161105
-0.00545539	-0.0114864	0.00351243	0.00560775	0.00372075	-0.00358652	-0.000560016	-0.000453341	-0.00338657	0.00779275	-0.000196107	-0.00146998	-0.0082192	0.003518	-0.00360989	0.00799891	-0.0241348	0.0109289	0.000822413	-0.00336876	0.000373611	0.00962842	0.00447745	-0.00481714	-0.0124883	0.00704935	0.00445191	-0.00396599	-0.00476763	0.00282536	0.00158602
-0.00540203	-0.0109817	0.00351281	0.0055419	0.00396715	-0.00347835	-0.000571352	-0.00116295	-0.00396465	0.00779386	-0.000195074	-0.00153774	-0.00821002	0.00313587	-0.00351076	0.00798642	-0.0241069	0.0109288	0.00088151	-0.00337753	0.000309491	0.00968672	0.00487874	-0.00483474	-0.0124795	0.00706351	0.00443652	-0.00400273	-0.00472389	0.00291449	0.00158058
-0.00542806	-0.011234	0.00346629	0.00555266	0.00381159	-0.00354474	-0.000565953	-0.000295536	-0.00429033	0.00780981	-0.000223878	-0.00156849	-0.00821112	0.00335823	-0.00357567	0.00798511	-0.0241363	0.0109286	0.000978485	-0.00336897	-0.000298441	0.00951695	0.00466044	-0.00509332	-0.00878535	0.00708129	0.004459	-0.00396825	-0.0046343	0.00230943	0.00150557
-0.00543347	-0.00191161	0.00347194	0.00554827	0.00381714	-0.00356166	-0.000567414	-0.000552071	-0.00389786	0.00779184	-0.000177334	-0.00153657	-0.00814861	0.00336484	-0.00358286	0.00798742	-0.0240922	0.0109534	0.00101174	-0.00337021	-6.01586e-05	0.00955317	0.0046656	-0.00502255	-0.0102806	0.00705263	0.00445121	-0.00399397	-0.00471344	0.00252958	0.00140742
-0.00543033	-0.0019858	0.00349537	0.00555171	0.00379592	-0.00359065	-0.000572133	-0.000458583	-0.00417635	0.00780565	-0.00021035	-0.00154186	-0.00820111	0.00338005	-0.00357011	0.0079815	-0.0241021	0.0109288	0.00123591	-0.00337017	0.000221093	0.00947077	0.00474448	-0.0049078	-0.00907225	0.0070739	0.00442451	-0.00397514	-0.00448157	0.00246228	0.00138368
-0.00543215	-0.00179259	0.00348622	0.00554881	0.003799	-0.0035641	-0.000570354	-0.000471639	-0.00428998	0.0077999	2.92134e-05	-0.00153877	-0.00817633	0.00334406	-0.00355481	0.00798349	-0.0241038	0.0109327	0.00110109	-0.00337231	0.000256506	0.00934781	0.00472992	-0.00490315	-0.00917676	0.00707484	0.00443017	-0.00398426	-0.00451371	0.00226522	0.0013816
-0.00543789	-0.00115172	0.00349057	0.00554585	0.00380064	-0.00356303	-0.000569784	-0.000674171	-0.00412336	0.007802	-0.000187867	-0.00153395	-0.00819889	0.00330647	-0.00356981	0.0079815	-0.0240543	0.0109291	0.00121725	-0.00337214	0.000208753	0.00945781	0.00474833	-0.00493235	-0.00915694	0.00707245	0.00442813	-0.00397658	-0.00449342	0.00218125	0.00137813
-0.00543563	-0.00150444	0.00341698	0.00554985	0.00380976	-0.00355678	-0.000569332	-0.000504474	-0.00417338	0.00780157	-6.54261e-05	-0.00153791	-0.00819674	0.00332468	-0.00356246	0.00798377	-0.0240783	0.0109303	0.0011812	-0.00337125	0.000208133	0.00936714	0.00139989	-0.0048694	-0.00930178	0.00707136	0.00434034	-0.00383886	-0.00449771	0.00217063	0.00135785
-0.00558877	-0.00175323	0.00292233	0.0053697	0.00389032	-0.00355202	-0.000575011	-0.000524906	-0.00418139	0.00779917	-0.000162461	-0.00154001	-0.00822467	0.00334536	-0.00356788	0.00799081	-0.0217428	0.0109325	0.0011723	-0.00336954	0.000194751	0.0093847	0.00301866	-0.00489817	-0.00921183	0.0070698	0.0044465	-0.00382596	-0.0041251	0.00241311	0.00125447
-0.00569979	-0.00165273	0.00322607	0.00435402	0.00384097	-0.00355263	-0.000581272	-0.000473872	-0.00419531	0.0077996	-0.000184531	-0.00153932	-0.00820914	0.00334758	-0.00356808	0.00799184	-0.0217477	0.0109303	0.00117978	-0.00337278	0.000190091	0.00942986	0.00263699	-0.00490418	-0.00914659	0.00707107	0.00443905	-0.00387027	-0.00440586	0.00238379	0.00124716
-0.00564811	-0.00198418	0.002974	0.00500517	0.00384942	-0.00282023	-0.000573534	-0.000489167	-0.00419082	0.00779956	-0.000154337	-0.00154293	-0.00821179	0.00363135	-0.00352715	0.00798729	-0.00314733	0.0109303	0.00117355	-0.0033717	0.000203657	0.00937996	0.00269014	-0.00490804	-0.00920719	0.00707098	0.00455435	-0.0038004	-0.00436759	0.00228183	0.000786445
-0.00570098	-0.00160408	0.00280591	0.00477283	0.00383366	-0.00355	-0.000573973	-0.000313576	-0.00418752	0.0078003	-0.000137475	-0.00154521	-0.00820631	0.0033435	-0.00356321	0.00798727	-0.00212814	0.0109302	0.00116941	-0.0033714	0.000210865	0.00937058	0.00242445	-0.00490011	-0.0091462	0.0070715	0.00444998	-0.0038208	-0.00437072	0.00210395	0.000775319
-0.00564627	-0.00178532	0.00288145	0.00489575	0.00383511	-0.00270996	-0.000574301	-0.000409499	-0.00420097	0.00779915	-0.000130108	-0.00156724	-0.00819897	0.00346417	-0.00354235	0.00798657	-0.00151488	0.0109281	0.00117546	-0.003372	0.000205562	0.00937722	0.00272945	-0.00490608	-0.00912808	0.0069564	0.00448285	-0.00385458	-0.00435265	0.00218237	0.000770734
-0.00560149	-0.00166474	0.00291561	0.00485905	0.0038326	-0.00238961	-0.000573743	-0.000405538	-0.00419273	0.0077999	-0.000138852	-0.00154898	-0.00820351	0.00340528	-0.0035455	0.0079898	-0.000876361	0.0109282	0.00117302	-0.00337185	0.000207759	0.00937606	0.00278164	-0.0049037	-0.00912647	0.00699156	0.00446123	-0.00384019	-0.00435359	0.00214958	0.000766364
-0.00560884	-0.00154349	0.00288839	0.0045213	0.00384202	-0.00260898	-0.000575954	-0.000405884	-0.00418611	0.00779997	-0.000143333	-0.00154641	-0.00820319	0.00341801	-0.00354835	0.0079894	-0.00109069	0.0109296	0.00117344	-0.00337174	0.000207816	0.00937622	0.00260386	-0.00490122	-0.00913643	0.00700097	0.00447651	-0.00383788	-0.00435764	0.00214812	0.000763871
-0.00562296	-0.00164208	0.00291079	0.00465853	0.00383848	-0.0025159	-0.000574604	-0.000404903	-0.00419169	0.00779992	-0.000139555	-0.0015493	-0.00817414	0.00342716	-0.00355113	0.00799259	-0.00105137	0.0109286	0.00117317	-0.00337187	0.000207234	0.0093765	0.00264489	-0.00490064	-0.00913067	0.00611416	0.00446777	-0.00384381	-0.00436296	0.00215987	0.000753377
-0.0036007	-0.00151293	0.00298635	0.00460035	0.00384025	-0.00253301	-0.000847709	-0.000392451	-0.0042576	0.0078001	-0.000141638	-0.00154595	-0.00810114	0.00238453	-0.00354194	0.00798937	-0.000920361	0.0106705	0.00121955	-0.00337173	0.00020791	0.00940301	0.00263133	-0.00490234	-0.00913187	0.00637223	0.00447229	-0.00383496	-0.00437462	0.00242082	0.000727122
-0.00431892	-0.0015632	0.00292507	0.00467948	0.00384317	-0.00247523	-0.000647378	-0.00038708	-0.00430472	0.00781785	-0.000126738	-0.00124803	-0.00687505	0.00298655	-0.00354342	0.0079725	-0.00114437	0.0109046	0.00118743	-0.00344116	0.000208585	0.00925936	0.00264311	-0.00490105	-0.00912447	0.00647531	0.00448308	-0.00383594	-0.00437285	0.0021559	0.000720566
-0.00333772	-0.00156571	0.00296044	0.00456981	0.00384963	-0.00152346	-0.000586634	-0.000395821	-0.00419885	0.00779702	-0.000145316	-0.00153145	-0.00728548	0.00320056	-0.00351634	0.00797707	-0.00104272	0.0107716	0.0011816	-0.00337176	0.00020742	0.00927841	0.00273768	-0.00483366	-0.00913705	0.00627777	0.00446787	-0.00383587	-0.00436593	0.00216773	0.000709195
-0.00388612	-0.00155206	0.00296521	0.0046102	0.00384334	-0.00250564	-0.000671364	-0.000403114	-0.00427163	0.00781116	0.000186844	-0.00138127	-0.00725942	0.00266998	-0.00343276	0.00798816	-0.00102144	0.0107365	0.001185	-0.00333831	0.000214773	0.00950341	0.00266197	-0.00490154	-0.00390422	0.00632062	0.00447232	-0.000194507	-0.00436916	0.00221971	0.000635433
-0.00333413	-0.00156046	0.00300595	0.00397567	0.00384261	-0.00223714	-0.00068915	-0.000402571	-0.00426102	0.00780938	0.000547238	-0.0015096	-0.00721725	0.00283985	-0.00342603	0.00798916	-0.00103581	0.0107839	0.00130806	-0.00341346	0.000203859	0.00940749	0.00267739	-0.00485766	-0.0043529	0.00522896	0.00447608	-0.00174299	-0.00433882	0.00215752	0.000619119
-0.00371823	-0.00156535	0.00302212	0.00378946	0.00383771	-0.00204213	-0.000808474	-0.000392924	-0.0042619	0.00773041	0.000290857	-0.0014697	-0.00738874	0.00261694	-0.00340316	0.0079855	-0.00101561	0.0107585	0.00122851	-0.00337011	0.000204229	0.00937844	0.00264307	-0.00488498	-0.00435206	0.00296671	0.00447756	-0.00132673	-0.00434971	0.00219181	0.000598197
-0.00341018	-0.00155558	0.00306844	-0.00112329	0.00384258	-0.00207081	-0.000852488	-0.000405692	-0.0042787	0.0077825	0.000773173	-0.00138846	-0.00714881	0.00272608	-0.00337701	0.00798979	-0.000988911	0.010772	0.00127153	-0.00339979	0.000214904	0.00943664	0.00284529	-0.0048508	-0.00341904	0.00293045	0.00313124	-0.000984235	-0.00437328	0.0022206	0.000565869
-0.00324709	-0.00155942	0.00295596	0.000121528	0.00384232	-0.00196414	-0.00085016	-0.00023395	-0.00427816	0.00777862	0.000319977	-0.00138985	-0.00721115	0.00274484	-0.00341528	0.00798569	-0.000973134	0.0106943	0.00121681	-0.0033908	0.000214421	0.00939882	0.00278403	-0.00474493	-0.00416384	0.00303327	0.00154793	-0.00123651	-0.00433203	0.00216932	0.000557819
-0.00330755	-0.00155803	0.00301387	0.00110524	0.00384324	-0.00212045	-0.000793636	-0.00034126	-0.00427675	0.00771878	0.000261633	-0.00140359	-0.00722948	0.00271924	-0.00341509	0.00798908	-0.000975108	0.0105844	0.00124926	-0.00337841	0.000220285	0.00938805	0.00274382	-0.00484304	-0.00383105	0.0028813	0.000622161	-0.00125387	-0.00434927	0.00218007	0.00055247
-0.00337803	-0.00155977	0.00299039	0.000598062	0.00366307	-0.00205964	-0.000806446	0.00067856	-0.00421327	0.00777206	0.000367368	-0.00140528	-0.0072517	-0.000140216	-0.00341748	0.00802098	-0.00107717	0.0105856	0.00123623	-0.00339401	0.000228876	0.00815652	0.00263636	-0.00468297	-0.0037453	0.00299225	0.00160313	-0.00127173	-0.00436312	0.00231362	0.000524086
-0.00323884	-0.00155844	0.00296606	0.000268308	0.0037747	-0.00207497	-0.000365816	0.000361191	-0.00426872	0.00774342	0.000360101	-0.0014085	-0.00721946	0.000189633	-0.00341515	0.00804012	-0.00105997	0.0105308	0.00123555	-0.00339771	0.000229748	0.00820838	0.00271653	-0.00459153	-0.00352925	0.00313057	0.00127014	-0.00128348	-0.00436651	0.00183677	0.000518307
-0.00332125	-0.00155874	0.00296976	0.000640256	0.00370396	-0.00207397	-0.000249958	0.000251661	-0.00425612	0.00772788	0.000358443	-0.00140818	-0.0072206	0.000916506	-0.00335678	0.00648915	-0.00106162	0.0105367	0.00123667	-0.00340522	1.49407e-06	0.00821249	0.00273121	-0.00464458	-0.00363763	0.00311993	0.00132105	-0.00125889	-0.00435281	0.00213282	0.00049868
-0.00351092	-0.00155845	0.00252478	0.000620485	0.00371465	-0.00208612	2.20641e-05	0.000117805	-0.00425757	0.00774245	0.000350492	-0.00116556	-0.00719042	0.000630991	-0.00339019	0.00642563	-0.00107998	0.0105305	0.00123775	-0.00162501	0.000151293	0.00838283	0.00276637	-0.0046532	-0.00368188	0.00308371	-3.47308e-05	-0.00125781	-0.0042731	0.00211711	0.000487337
-0.00336559	-0.00155852	0.00269485	0.000647656	0.00372939	-0.00209148	0.000176593	0.000248287	-0.0042593	0.00774842	0.000345513	-0.00129349	-0.00720329	0.000731606	-0.00333058	0.00643709	-0.00107766	0.0105144	0.00123998	-0.00153372	0.000140944	0.00827853	0.00287598	-0.00463815	-0.00368301	0.00308229	0.000627322	-0.00126123	-0.00359805	0.0021348	0.000481231
-0.00337247	-0.00155868	0.00271317	0.000579962	0.00372204	-0.00211779	0.000680216	0.000212194	-0.00425947	0.00774287	0.000346052	-0.00132674	-0.00721864	0.00090791	-0.00336438	0.00605098	-0.00113748	0.0105029	0.00124034	-0.000967231	0.000129427	0.00825945	0.00280224	-0.00465067	-0.00364649	0.00310528	0.00119856	-0.00125693	-0.00363296	0.00209999	0.000476548
-0.00335484	-0.00155859	0.00260269	0.000662181	0.00279842	-0.000395395	0.000313322	0.000241522	-0.00426212	0.00774894	0.000348897	-0.00126218	-0.00720077	0.000869501	-0.00338756	0.00600514	-0.00109241	0.0105129	0.0012007	-0.000789075	0.000140635	0.00828466	0.0027869	-0.00465268	-0.00367194	0.00309836	0.000150713	-0.00125749	-0.00394344	0.00209431	0.000465583
-0.00335835	-0.00155853	0.00275635	0.000618888	0.0032307	-0.00152022	0.000435651	0.000221841	-0.00426456	0.00775088	0.000344584	-0.00126141	-0.00564491	0.000902896	-0.00335513	0.00614014	-0.00108897	0.0105153	0.00114753	-0.00139398	0.000129658	0.00828516	0.00279845	-0.00464911	-0.00344839	0.00310475	0.00108433	-0.00125979	-0.00367108	0.0020827	0.000451517
-0.00340967	-0.00155957	0.00260967	0.000590959	0.00291578	-0.00141472	0.000415378	0.000232581	-0.00426158	0.0078689	0.000355367	-0.00126459	-0.00213669	0.000887124	-0.00336996	0.00599897	-0.00109026	0.0104452	0.00120026	-0.00128258	0.000141658	0.00828476	0.00280024	-0.00464956	-0.00317328	0.00309771	0.000572092	-0.0012672	-0.00389613	0.00127298	0.000416344
-0.0034079	-0.00155951	0.00261908	0.000609087	0.00291308	-0.00110504	0.000393225	0.000234112	-0.00426159	0.00781714	0.000354982	-0.00126898	-0.00220727	0.00088938	-0.00336992	0.00600063	-0.0010907	0.0104704	0.00118642	-0.00127592	0.000138741	0.00828473	0.00279971	-0.00464973	-0.0032134	0.00309774	0.000583873	-0.00126643	-0.0038272	0.0014459	0.000415799
-0.00340705	-0.00155942	0.00261913	0.000596387	0.00291641	-0.00114905	0.000409075	0.000228023	-0.00426162	0.00781743	0.000354984	-0.00126515	-0.00223212	0.000889361	-0.00336949	0.00601369	-0.00109068	0.0104599	0.00119791	-0.0012755	0.000140645	0.00828471	0.00280017	-0.00464965	-0.00320657	0.00309886	0.000601844	-0.00126638	-0.00383343	0.00133748	0.000415704
-0.00338351	-0.00155941	0.00263878	0.000604571	0.00292382	-0.000800691	0.000403368	0.000233683	-0.00426165	0.00778989	0.00035013	-0.0012737	-0.00229476	0.000882465	-0.00336887	0.00600485	-0.00109075	0.0104731	0.00119818	-0.00122382	0.00013937	0.00828166	0.00280313	-0.00464651	-0.00322369	0.00309839	0.000379979	-0.00126271	-0.00382843	0.00139817	0.000414861
-0.00266516	-0.00156037	0.00262562	0.000908986	0.0028473	-0.000976682	2.55956e-05	0.000232448	-0.00426503	0.00600415	0.000417473	-0.00127202	-0.00222016	0.000892296	-0.0033711	0.00600615	-0.00109301	0.0101186	0.00105872	-0.00128438	0.000134064	0.00828216	0.00281305	-0.00463591	-0.00273416	-0.000164784	5.70353e-05	-0.00126517	-0.00385289	0.00144375	0.000365974
-0.00266516	-0.00156037	0.00262562	0.000908986	0.0028473	-0.000976682	2.55956e-05	0.000232448	-0.00426503	0.00600415	0.000417473	-0.00127202	-0.00222016	0.000892296	-0.0033711	0.00600615	-0.00109301	0.0101186	0.00105872	-0.00128438	0.000134064	0.00828216	0.00281305	-0.00463591	-0.00273416	-0.000164784	5.70353e-05	-0.00126517	-0.00385289	0.00144375	0.000365974
-0.00198115	-0.00156606	0.0026238	0.000941271	0.00286857	-0.000985665	0.000260834	0.000234643	-0.00426151	0.00598569	0.000393086	-0.00127531	-0.00220604	0.000891722	-0.00337148	0.00600478	-0.00109051	0.0099805	0.00104211	-0.00126426	0.000130736	0.00828291	0.00282746	-0.00464216	-0.00264446	0.00104511	0.000305465	-0.00126572	-0.00387202	0.0014124	0.000360747
-0.0021756	-0.00156397	0.0026263	0.00116393	0.00285772	-0.000964675	-3.5603e-06	0.0002367	-0.00426408	0.00595201	0.000395191	-0.001272	-0.00223855	0.000892033	-0.00337227	0.00600429	-0.00109143	0.010015	0.000895147	-0.00128748	0.000129417	0.00828221	0.00282845	-0.00464009	-0.00263165	0.000175498	0.000143953	-0.00126574	-0.0037639	0.00142497	0.000360067
-0.00204	-0.00156403	0.00262553	0.000963716	0.00286039	-0.000965503	3.60146e-05	0.000235002	-0.00426309	0.00596313	0.000396552	-0.00127323	-0.0022559	0.000891383	-0.00337216	0.0060052	-0.00109082	0.00999508	0.000969075	-0.00127964	0.000125636	0.00828243	0.00282825	-0.00464185	-0.00264837	0.000431987	0.000190367	-0.00126555	-0.00379895	0.00142795	0.000359567
-0.00204209	-0.00156362	0.00262519	0.00103721	0.00286031	-0.000963261	9.19906e-05	0.00023072	-0.00425537	0.00594683	0.000393861	-0.00127287	-0.00225122	0.000897139	-0.00337303	0.00600534	-0.00109084	0.00975425	0.00100421	-0.00126673	0.000126627	0.00828266	0.00282999	-0.00463998	-0.00259588	0.000343821	0.000102045	-0.00125879	-0.00369882	0.00142135	0.000353574
-0.00207638	-0.0015655	0.00262516	0.00102059	0.00286864	0.000105927	4.26375e-05	0.000234595	-0.00426305	0.00595027	0.000400242	-0.00127322	-0.00222196	0.000897146	-0.00336726	0.00600603	-0.00109093	0.00986401	0.00098747	-0.00128239	0.000128267	0.00104197	0.00282707	-0.00465139	-0.00261732	0.000515626	0.00018239	-0.00125215	-0.00374173	0.00141713	0.00028807
-0.00146552	-0.00156318	0.00262416	0.000848285	0.00286254	-0.000342485	2.25186e-05	0.000232072	-0.00425909	0.00595347	0.000404316	-0.00125153	-0.00221859	0.000918027	-0.00252039	0.00600502	-0.0010914	0.00995307	0.00100426	-0.00124293	0.000114358	0.00117937	0.00283548	-0.00467277	-0.00261665	0.000427159	0.000160307	-0.00125891	-0.00375957	0.00141759	0.000282924
-0.00130979	-0.0015639	0.00262421	0.000982058	0.00286753	-0.000433874	4.33663e-05	0.000233413	-0.00426073	0.0059432	0.000406373	-0.00127155	-0.00222818	0.000906878	-0.00240952	0.0060051	-0.00109099	0.00987518	0.000993049	-0.00115233	0.00012818	0.00148996	0.00283087	-0.00466382	-0.0026244	0.000427648	0.000290197	-0.00126092	-0.00376609	0.00141592	0.000281349
-0.0015413	-0.00155983	0.00262484	0.000955103	0.00286274	-0.000413007	3.30186e-05	0.000231631	-0.00426035	0.00594799	0.000406169	-0.00125417	-0.00222707	0.000919556	-0.00249195	0.00600486	-0.00116482	0.00986845	0.000988772	-0.00124456	0.000129921	0.00140794	0.00283408	-0.00466434	-0.00262236	0.000426167	0.000223178	-0.00126205	-0.00235141	0.0014179	0.000273669
-0.00151079	-0.00156268	0.00262426	0.000890561	0.00286557	-0.000353214	-1.15688e-05	0.00023962	-0.00426044	0.00594827	0.000404497	-0.00125	-0.00222653	0.000486879	-0.00246171	0.00600507	-0.00109067	0.00985577	0.000992979	-0.00124044	0.000128333	0.00117126	0.00283658	-0.00465843	-0.00262379	0.000441813	0.000179995	-0.00126005	-0.00242273	0.00141039	0.000271917
-0.00162243	-0.00154291	0.00250653	0.000902578	0.00162555	-0.000380813	-4.55777e-05	0.000229873	-0.00426052	0.00594868	0.000407016	-0.00124724	-0.00222694	0.000724933	-0.00248331	0.00600773	-0.00111187	0.00984928	0.000783746	-0.00120838	0.000128493	0.0010912	0.00283848	-0.00465937	-0.00262475	0.000442557	0.000182762	-0.00125897	-0.00245058	0.00141345	0.000265957
-0.00161935	-0.00155078	0.00261839	0.000874519	0.0011961	-0.000436824	-3.37703e-05	0.000217994	-0.00426017	0.0059484	0.000406449	-0.00124858	-0.00222711	0.000823371	-0.00240925	0.00600502	-0.00112724	0.00985774	0.00064603	-0.00120699	0.000128983	0.00110343	0.00284044	-0.00466582	-0.00262514	0.000443323	0.000178699	-0.00126028	-0.00233059	0.00141144	0.000264602
-0.00156566	-0.00155531	0.00262442	0.000896747	0.000960077	-0.000377046	-4.4968e-05	0.000230185	-0.00425984	0.00593881	0.000406157	-0.00124998	-0.000413702	0.000901524	-0.00249323	0.00595702	-0.00112984	0.00983854	0.000992023	-0.0012103	0.000128848	0.00118921	0.00283947	-0.00466617	-0.00262505	0.000442574	0.000181147	-0.00126155	-0.00242182	0.00141132	0.000259867
-0.0015815	-0.0016013	0.00297557	0.000890702	0.000968036	-0.00100188	-3.47656e-05	0.000231851	-0.00353617	0.00469091	0.000406831	0.000248021	-0.00224815	0.000842902	-0.00242761	0.00601295	-0.000882116	0.00987425	0.00100345	-0.00123414	0.000133234	0.000605082	0.00284441	-0.00455403	-0.00259694	0.000462156	0.000180108	-0.00125936	-0.00237515	0.00141292	0.000245494
-0.00155904	-0.0015659	0.0026299	0.000916292	0.00109515	-0.000420274	-3.93435e-05	0.00023986	-0.0039724	0.00497971	0.000254815	-0.000719307	-0.00123571	0.000796516	-0.00246438	0.00434652	-0.00105347	0.00985872	0.000923728	-0.00113499	4.70973e-05	0.000928203	0.00284037	-0.00465707	-0.00262507	0.00036746	0.000182987	-0.0012615	-0.00241707	0.00141179	0.000229912
-0.00158677	-0.00159784	-2.58807e-05	0.000910506	0.00101932	-0.000563599	-3.84243e-05	0.000232471	-0.00366394	0.00485437	0.000388739	-0.000387695	-0.00108391	0.000795323	-0.00236648	0.000703196	-0.000915499	0.00986264	0.000986815	-0.00122173	0.00012874	0.00076166	0.00283815	-0.00464027	-0.00261038	0.000435329	0.000185196	-0.0012605	-0.00238116	0.00141208	0.000199557
-0.00158677	-0.00159784	-2.58807e-05	0.000910506	0.00101932	-0.000563599	-3.84243e-05	0.000232471	-0.00366394	0.00485437	0.000388739	-0.000387695	-0.00108391	0.000795323	-0.00236648	0.000703196	-0.000915499	0.00986264	0.000986815	-0.00122173	0.00012874	0.00076166	0.00283815	-0.00464027	-0.00261038	0.000435329	0.000185196	-0.0012605	-0.00238116	0.00141208	0.000199557
-0.00158677	-0.00159784	-2.58807e-05	0.000910506	0.00101932	-0.000563599	-3.84243e-05	0.000232471	-0.00366394	0.00485437	0.000388739	-0.000387695	-0.00108391	0.000795323	-0.00236648	0.000703196	-0.000915499	0.00986264	0.000986815	-0.00122173	0.00012874	0.00076166	0.00283815	-0.00464027	-0.00261038	0.000435329	0.000185196	-0.0012605	-0.00238116	0.00141208	0.000199557
-0.00158571	-0.00159334	0.000286689	0.000910685	0.00101044	-0.000582448	-3.69428e-05	0.000247364	-0.00363404	0.00483286	0.000373463	-0.000400265	-0.00112227	0.000800816	-0.0023764	0.000808721	-0.000932641	0.00986076	0.000971846	-0.00121352	8.19836e-05	0.000759782	0.00273264	-0.00460319	-0.00262338	0.000435304	0.000175975	-0.00126045	-0.00238314	0.00141228	0.000198579
-0.00158573	-0.00159472	0.000391924	0.00091366	0.00101666	-0.000639358	-3.74246e-05	0.000242149	-0.00365414	0.0048323	0.000356194	-0.000522653	-0.000987998	0.000798577	-0.00229312	0.000799122	-0.000946754	0.009862	0.000978045	-0.00121413	7.77076e-05	0.00076751	0.00270808	-0.00462704	-0.00262288	0.000425755	0.000183561	-0.00126026	-0.00238096	0.00141235	0.000198434
-0.0015795	-0.00181149	-0.000337147	0.000914075	0.00101345	-0.00030821	-3.71896e-05	0.000239541	-0.00365473	0.00480663	0.000375034	-0.000457642	-0.000954753	0.000716367	-0.00235796	0.000819978	-0.00087638	0.00985828	0.000728178	-0.00119812	3.02887e-05	0.000747284	0.00272626	-0.00460016	-0.00107438	-0.00023537	0.000323217	-0.00122698	-0.00237952	0.00141191	0.000191922
-0.00158336	-0.00171817	-0.000175205	0.000914292	0.00101426	-0.00109054	-3.70955e-05	0.00020055	-0.00365283	0.000403326	5.21316e-05	-0.000468977	-0.0010068	0.000753199	-0.00234696	0.000813827	-0.00076125	0.00988247	0.00085657	-0.00121045	4.23724e-05	0.000757133	0.00271607	-0.00461819	-0.00180474	0.000369657	0.000226924	-0.00125918	-0.00180551	0.00140007	0.000170038
-0.00158896	-0.00165951	0.000216621	0.000910941	0.000993596	-0.00123861	-3.55839e-05	0.000207934	-0.00365104	0.00208404	-3.0539e-05	-0.000445431	-0.00105841	0.000793941	-0.00235128	0.000733679	-0.000853796	0.00816646	0.000960656	-0.00110729	3.15526e-05	0.000826892	0.00272598	-0.00462335	-0.00243016	0.000426745	0.000200726	-0.00126392	-0.00205708	0.00138364	0.000147343
-0.00159208	-0.00159439	0.000454088	0.000894694	0.00101164	-0.000701616	-2.94872e-05	0.000216748	-0.00126711	0.00185442	0.000253474	-0.000470254	-0.00105775	0.00079751	-0.00234593	0.000714569	-0.000847737	0.00720262	0.000976982	-0.00121215	7.93179e-05	0.000771314	0.00272064	-0.00462532	-0.00232081	0.000424657	0.000183919	-0.00126424	-0.0021265	0.00133462	0.000118664
-0.0015908	-0.00159448	0.000410113	0.000911621	0.00101132	-0.000787922	-3.48787e-05	0.000235776	-0.000303974	0.00109935	0.00015714	-0.000456976	-0.00102527	0.000768251	-0.00233962	0.000732653	-0.000829892	0.00732813	0.000976135	-0.00120812	5.62751e-05	0.000787363	0.00271983	-0.00462563	-0.00214421	0.000416281	0.000194242	-0.0012647	-0.0020397	0.00134055	0.000115544
-0.00159381	-0.00159416	0.000438628	0.000900241	0.00100526	-0.000823984	-3.34301e-05	0.000246689	-0.000962269	0.000989745	0.000211754	-0.000457531	-0.00104864	0.000762553	-0.00229186	0.000728664	-0.000842684	0.00729715	0.000975778	-0.00120972	4.91595e-05	0.00079918	0.00252471	-0.004633	-0.00221206	0.000417742	0.000193049	-0.00126262	-0.00181301	0.00139214	0.000114239
-0.00159167	-0.0015971	0.000411816	0.000908722	0.0010098	-0.000884131	-3.17934e-05	0.000220552	-0.000428748	0.00135045	0.000154503	-0.000460669	-0.00103251	0.000762154	-0.00234597	0.000734295	-0.000831357	0.00724261	0.000972501	-0.00121056	5.9551e-05	0.000795836	0.00204834	-0.00462544	-0.00222461	0.000416439	0.000197034	-0.00126419	-0.00204773	0.00136312	0.00011246
-0.00159191	-0.00159623	0.000418117	0.000906421	0.00100775	-0.00084097	-3.05266e-05	0.000229017	-0.000794528	0.0011501	0.000152886	-0.000462426	-0.00104079	0.000772963	-0.00231694	0.000731153	-0.000839908	0.00723745	0.000974515	-0.00120123	5.75784e-05	0.000799464	0.00185877	-0.00462593	-0.00223394	0.000420051	0.000193726	-0.00126342	-0.00191452	0.00136934	0.000110946
-0.0015928	-0.00159469	0.000417486	0.000902461	0.00100745	-0.000835075	-3.17519e-05	0.000235288	-0.000658301	0.00106384	0.00017949	-0.0004613	-0.00104306	0.000768389	-0.00232004	0.000727893	-0.00084221	0.0072768	0.00097313	-0.00120642	5.3097e-05	0.000799719	0.00173837	-0.0046271	-0.00220852	0.000420127	0.000192513	-0.00126256	-0.00188106	0.0013815	0.000110508
-0.00159188	-0.001518	0.000406079	0.000859316	0.00102171	-0.000398636	-3.17965e-05	0.000228474	-0.000757106	0.00117101	0.000183465	-0.000456861	-0.0010418	0.000770998	-0.00232722	0.000694024	-0.000836809	0.0072548	0.000742131	-0.0011619	-0.000153841	0.000804756	0.00178427	-0.0046275	-0.0022213	0.000419804	0.000192547	-0.00123371	-0.00189926	0.00137127	0.000109421
-0.00159187	-0.00157426	0.000421942	0.000901419	0.00100968	-0.000454454	-3.16039e-05	0.000208498	-0.000547869	0.00118324	0.000168072	-0.000458491	-0.00105041	0.000768692	-0.000613434	0.000719198	-0.000838968	0.00726236	0.000660349	-0.00119698	5.36309e-05	0.000799982	0.00182615	-0.00449724	-0.00222311	0.000416835	9.11885e-05	-0.00125601	-0.00190587	0.00137608	0.000103545
-0.0015853	-0.00157551	0.000416428	0.000891037	0.00100937	-0.000509416	-3.16451e-05	0.000206921	-0.000658819	0.00120502	0.000177219	-0.000457582	-0.00104227	0.000770251	-0.000579304	0.000724417	-0.000838796	0.00726947	0.000740874	-0.00116798	5.01755e-05	0.000799653	0.0018107	-0.0044375	-0.00221915	0.000197431	5.49455e-05	-0.00125567	-0.0018599	0.00137338	0.000102914
-0.00158748	-0.00157075	0.000413911	0.000859208	0.00100694	-0.000484379	-3.18245e-05	0.000212963	-0.000663343	0.0011514	0.000176222	-0.00045227	-0.00104319	0.0007695	-0.000575437	0.000726024	-0.000833974	0.00726065	0.000632788	-0.00112532	5.08473e-05	0.000801478	0.00182473	-0.00446993	-0.00221754	0.000303751	0.000128593	-0.00125648	-0.00187882	0.00137563	0.000102793
-0.0015881	-0.00155518	0.000417449	0.000878647	0.000524533	-0.000460493	-3.19233e-05	0.000215101	-0.000714246	0.00116209	-2.0732e-06	-0.000469112	-0.00102534	0.000769745	-0.000629258	0.000715489	-0.000837192	0.00725724	0.000676791	-0.00113359	3.78892e-05	0.000828203	0.00181423	-0.00447438	-0.00223423	0.000361784	0.00015059	-0.00125271	-0.00185222	0.00137656	0.000102204
-0.00158307	-0.0016462	0.00041745	0.000891495	0.000878988	-0.000478589	-3.18507e-05	0.000212801	-0.00065897	0.00118698	3.95436e-05	-0.000455887	-0.000915843	0.000769305	-0.000618655	0.000722502	-0.000837733	0.00238241	0.000682776	-0.000953361	4.9834e-05	0.00079568	0.00179476	-0.00446576	-0.00222167	0.000310895	0.00011943	-0.00125555	-0.00189995	0.00137455	5.52959e-05
-0.00156457	-0.00173627	0.000467859	0.000905266	0.00111592	-0.000255568	-3.18274e-05	0.000213124	-0.000867146	0.00122844	6.00799e-05	-0.000461112	-0.00131788	0.000725011	-0.000610493	0.000720904	-0.000836776	0.00326329	0.00070338	-0.00100321	-6.71937e-06	0.000798836	0.0018064	-0.00309156	-0.0022248	0.000335884	0.000122224	-0.00125473	-0.001923	0.00137772	5.20473e-05
-0.0015809	-0.00174824	0.000495674	0.000888996	0.000993497	-0.000196556	-1.31358e-05	0.000213458	-0.000681699	0.00119811	0.000112477	-0.000455901	-0.000956918	0.00070615	-0.000591963	0.00074238	-0.000836051	0.00212337	0.00073952	-0.000850527	4.58992e-05	0.0007977	0.00178196	-0.00400042	-0.0015514	0.000314183	0.000120424	-0.00117532	-0.00150504	0.00137839	4.64613e-05
-0.0015608	-0.00165815	0.000339307	0.000885605	0.000909791	-0.000179758	-3.15237e-05	0.00021312	-0.000752176	0.00123582	9.06469e-05	-0.000458399	-0.00102255	0.000738162	-0.000592196	0.000695084	-0.000836389	0.00270868	0.000777104	-0.000781659	-1.44419e-05	0.000802159	0.00179773	-0.00334808	-0.000865911	0.000319082	0.000120836	-0.00124842	-0.00184402	0.00137577	4.37815e-05
-0.00149795	-0.00167876	0.000431876	0.000893855	0.000905385	-0.00044891	-1.87171e-05	0.000213745	-0.000725437	0.00121546	8.59207e-05	-0.000456637	-0.000938121	0.000731357	-0.000595871	0.000701371	-0.000836298	0.00234438	0.000754422	-0.00087612	1.10259e-05	0.000802326	0.00179988	-0.00337372	-0.00101687	0.000317745	0.00011745	-0.00120587	-0.00148255	0.00137592	4.1088e-05
-0.00152285	-0.00168801	0.000436807	0.00089336	0.000909289	-0.000409388	-1.94994e-05	0.000213698	-0.000699008	0.00120089	8.89782e-05	-0.000456537	-0.000949563	0.000712925	-0.000596905	0.000709452	-0.000836226	0.00230588	0.000749775	-0.000879724	1.46843e-05	0.000800753	0.00179617	-0.00341665	-0.00102068	0.000317275	0.000120633	-0.00108274	-0.00149152	0.00137646	4.09566e-05
-0.00150239	-0.00167901	0.000435117	0.000893733	0.000908623	-0.000431846	-1.72303e-05	0.000213514	-0.000718902	0.00121048	9.11944e-05	-0.000456795	-0.000951201	0.000718849	-0.00059264	0.000700433	-0.000836351	0.00221799	0.000743389	-0.000860252	4.18748e-06	0.000802835	0.00180139	-0.00337376	-0.00105134	0.000318039	0.000119367	-0.00116373	-0.00147718	0.0013759	4.04183e-05
-0.00153078	-0.00168341	0.000410135	0.000887157	0.000932473	-0.000364049	-1.79839e-05	0.000212978	-0.000710246	0.00121752	8.23884e-05	-0.0004568	-0.000970884	0.000707166	-0.000597181	0.000714775	-0.000725832	0.0021462	0.000743796	-0.000866895	1.86408e-05	0.000809684	0.00179999	-0.00233384	-0.0010438	0.000317433	0.000114659	-0.00119998	-0.00144404	0.00137585	3.40947e-05
-0.00151676	-0.00168143	0.000424741	0.000889156	0.00092699	-0.000377232	-2.24036e-05	0.000213229	-0.000715475	0.0012172	8.05666e-05	-0.000457503	-0.000961171	0.000721201	-0.00060217	0.000713581	-0.000728978	0.00214466	0.000743741	-0.000842955	1.59695e-05	0.000832344	0.00179906	-0.00232995	-0.00106931	0.000317386	0.000116509	-0.000902819	-0.00147103	0.00137782	3.35596e-05
-0.00153407	-0.00168215	0.000406912	0.000887343	0.000931676	-0.000367611	-2.11051e-05	0.00021339	-0.000717133	0.00121749	8.29274e-05	-0.00045841	-0.000968303	0.000714915	-0.000598714	0.000714306	-0.000719109	0.00213934	0.000747198	-0.000850204	1.74427e-05	0.000809991	0.00179117	-0.00235272	-0.00107811	0.000318068	8.61354e-05	-0.000401158	-0.00144604	0.00137745	3.29113e-05
-0.00152676	-0.00168263	0.000427201	0.000887956	0.000929583	-0.000373042	-2.04832e-05	0.000213406	-0.000713594	0.00121733	8.38487e-05	-0.000457466	-0.000972314	0.000714813	-0.000597609	0.000712543	-0.000708833	0.00214367	0.000745452	-0.000859833	1.55804e-05	0.000813147	0.00175596	-0.00236044	-0.0010574	0.000317631	3.89525e-05	-0.000394467	-0.001456	0.00137676	3.28119e-05
-0.00153276	-7.1446e-05	0.000413563	0.000891727	0.000929962	-0.000370496	-2.04496e-05	0.00021318	-0.000716431	0.00121779	8.23474e-05	-0.000459515	-0.000967094	0.000722264	-0.000598246	0.000714642	-0.000676005	0.00213453	0.000750107	-0.000854776	1.97819e-05	0.000816792	0.00177937	-0.00238169	-0.0010603	0.000317668	9.6952e-05	-0.000321958	-0.001454	0.00137729	3.00703e-05
-0.00153377	-0.000205871	0.000418659	0.000887884	0.000930473	-0.000372281	-2.05789e-05	0.000213339	-0.000717689	0.00121773	8.17741e-05	-0.000459144	-0.000968088	0.000718037	-0.000599803	0.000714172	-0.000693459	0.00213993	0.000749384	-0.000852311	1.75696e-05	0.000815568	0.00174835	-0.0023659	-0.00106369	0.000317913	9.00064e-05	-0.000433351	-0.001454	0.00137711	3.00536e-05
-0.00153078	-0.000224609	0.000416438	0.000892855	0.000929612	-0.000370335	-2.03497e-05	0.000213129	-0.000716945	0.00121786	8.03208e-05	-0.000459224	-0.000967103	0.000717208	-0.000599099	0.000713446	-0.000692829	0.00213589	0.00074837	-0.000852281	1.78499e-05	0.000815146	0.0017447	-0.00237108	-0.00106231	0.000317747	0.000100686	-0.000375607	-0.00145586	0.00137716	2.99997e-05
-0.00153675	-0.000207945	0.000414162	0.000888265	0.000929538	-0.000369913	-2.02482e-05	0.000213184	-0.000716113	0.00121678	8.06645e-05	-0.000458794	-0.000963751	0.000719941	-0.000584241	0.000713762	-0.000694316	0.00215132	0.000747239	-0.000852492	1.76217e-05	0.000814028	0.00166857	-0.00237062	-0.000126509	0.000317544	0.000101132	-0.000371819	-0.00145241	0.00137678	2.8653e-05
-0.00153239	-0.000128913	0.000416017	0.00089034	0.00092943	-0.000370371	-2.03218e-05	0.000213257	-0.000716703	0.00121735	8.07496e-05	-0.000459166	-0.000967174	0.000718307	-0.000599254	0.000713713	-0.000695194	0.00214477	0.000747802	-0.000852364	1.74986e-05	0.000814235	0.0016699	-0.00236775	-0.000175846	0.000317557	9.48945e-05	-0.000372449	-0.00145261	0.00137677	2.86226e-05
-0.00153221	-0.000128342	0.000382975	0.000889617	0.00092938	-0.000326482	-2.03263e-05	0.00021323	-0.000716474	0.00121727	8.05314e-05	-0.000458951	-0.000966988	0.000717364	-0.000599258	0.000713535	-0.000693149	0.00214561	0.000751865	-0.000851869	1.8308e-05	0.000820179	0.00168171	-0.0023671	-0.00019413	0.000317579	9.86622e-05	-0.00037373	-0.0014522	0.00137671	2.86201e-05
-0.00153591	-0.000149275	0.000392062	0.000889146	0.000929487	-0.000356725	-2.02722e-05	0.000213184	-0.000715219	0.00121683	8.03397e-05	-0.000458955	-0.000965313	0.000719621	-0.000591423	0.00071349	-0.000694423	0.00214443	0.000748115	-0.000851751	1.81782e-05	0.000815081	0.00166985	-0.00237005	-0.000165699	0.000317571	9.52708e-05	-0.000365985	-0.00145219	0.00137674	2.85922e-05
-0.00153374	-0.000167367	0.000371478	0.000888729	0.000932259	-0.000353986	-2.02873e-05	0.000213173	-0.000715391	0.00121701	7.78276e-05	-0.000458879	-0.0009653	0.000719122	-0.000589813	0.000713491	-0.000694919	0.00214507	0.000748169	-0.000853242	1.84082e-05	0.000815393	0.00167622	-0.00236772	-0.000157263	0.00031753	9.93333e-05	-0.000139018	-0.00143791	0.00137671	2.84346e-05
-0.00153332	-0.000172515	0.000311003	0.000886897	0.000898957	-0.000338884	-2.34435e-05	0.000213201	-0.00071599	0.00121703	7.79813e-05	-0.000458896	-0.000966911	0.000703907	-0.000590248	0.000711014	-0.000695264	0.00214423	0.000748421	-0.000852215	4.64321e-06	0.000762149	0.0016701	-0.00236831	-0.000197521	0.000317616	9.70722e-05	-0.000369339	-0.000953749	0.0014113	2.72616e-05
-0.00153233	-0.000177408	0.000332607	0.000880154	0.000915368	-0.000339295	-2.38553e-05	0.000213251	-0.000715681	0.00121733	7.38726e-05	-0.000458874	-0.000965976	0.00070759	-0.000593623	0.000712767	-0.000695182	0.0021424	0.000748085	-0.000852744	-6.71802e-06	0.000768539	0.00167162	-0.00236889	-0.000152434	0.000317595	9.64862e-05	-0.000287566	-0.000955022	0.00138272	2.71649e-05
-0.00151553	-0.000169287	0.000339402	0.00088408	0.00091339	-0.000250496	-2.45025e-05	0.00021632	-0.000715731	0.00121771	7.54054e-05	-0.000458924	-0.000965812	0.000709178	-0.000591365	0.000716967	-0.000699616	0.0021429	0.000743503	-0.000852276	1.77494e-05	0.000769427	0.00167213	-0.0023689	-0.000130008	0.000317479	9.23447e-05	-0.000294923	-0.000972811	0.00139498	2.71438e-05
-0.0015189	-0.000165837	0.000333681	0.000882049	0.000917867	-0.000283841	-2.21462e-05	0.000215143	-0.000715766	0.00121759	7.54781e-05	-0.000458903	-0.000966014	0.000709746	-0.000592097	0.000714513	-0.000697146	0.00214281	0.000746533	-0.000852321	1.75536e-07	0.000772676	0.00167182	-0.00236878	-0.000130062	0.000317487	9.4894e-05	-0.000246622	-0.000970025	0.00138364	2.71104e-05
-0.00152847	-0.000340555	0.000337677	0.0005428	0.000918674	-0.000322787	-2.40931e-05	0.000168959	-0.000719345	0.00119398	7.93296e-05	-0.000459122	-0.000966813	0.000710948	-0.000592257	0.000328486	-0.000698056	0.000436765	0.000746529	-0.000832917	-2.42845e-06	0.000769957	0.00126899	-0.002406	-0.000165147	0.000312696	9.37319e-05	-0.000226835	-0.000975395	0.000886176	1.97402e-05
-0.00152763	-0.000340553	0.000337128	0.000591701	0.000923487	-0.000323952	-2.40708e-05	0.00016989	-0.000719332	0.00119464	7.9258e-05	-0.000459122	-0.000966799	0.000710832	-0.000592363	0.000344405	-0.000698278	0.000532895	0.000746448	-0.000758181	-9.59674e-07	0.000770127	0.00127541	-0.00240324	-0.000165101	0.000314014	9.34923e-05	-0.00022685	-0.0009754	0.000821165	1.96825e-05
-0.00152067	-0.000213124	0.000209278	0.000520156	0.000925463	-0.000300992	-2.96646e-05	0.000180016	-0.00071918	0.000443329	8.07183e-05	-0.000458962	-0.000964547	0.000710684	-0.000592909	0.000608422	-0.000705134	0.000350031	0.00074473	-0.000361148	4.90561e-06	0.000768281	0.00161052	-0.00237844	-0.000159178	0.000315076	3.31968e-05	-0.000248994	-0.000972612	0.000394029	1.81754e-05
-0.0015277	-0.000236285	0.00025901	0.000472114	0.000923641	-0.000308295	-3.49517e-05	0.000161323	-0.000725851	0.000610844	7.91464e-05	-0.000459044	-0.000965054	0.000710726	-0.000592632	0.000610155	-0.000705196	0.000309984	0.000744458	-0.000359013	-3.91079e-07	0.00076577	0.00140475	-0.0023765	-0.000163204	0.000315451	6.20228e-05	-0.000240908	-0.000972173	0.000462131	1.77627e-05
-0.00152221	-0.000204874	0.000216121	0.000500035	0.000935937	-0.000318373	-2.48178e-05	0.000182707	-0.000725487	0.000596807	6.84334e-05	-0.000436599	-0.000964731	0.000609848	-0.00059289	0.00052807	-0.000701121	0.000556924	0.000744507	-0.000464722	3.28681e-06	0.000759282	0.00133944	-0.00237929	-0.000152013	0.00031672	2.34757e-05	-0.000241514	-0.000973391	0.000215271	1.74577e-05
-0.00152365	-0.000209413	0.000248707	0.00046803	0.000928967	-0.000313322	-2.74413e-05	0.000160784	-0.00072332	0.000502462	7.4629e-05	-0.000456661	-0.000964898	0.000618371	-0.000592525	0.000530562	-0.000704241	0.000361627	0.00074448	-0.000381194	1.17312e-06	0.000766682	0.00137921	-0.00237839	-0.000162025	0.000316085	4.77846e-05	-0.000243437	-0.000972951	0.000251997	1.72407e-05
-0.00152775	-0.000226662	0.000217756	0.000498642	0.000928748	-0.000308407	-3.18699e-05	0.000170768	-0.00071819	0.000559101	7.65511e-05	-0.000453408	-0.000965084	0.000661115	-0.000592851	0.000618968	-0.000702674	0.000363363	0.000744945	-0.000359992	1.76438e-05	0.000768075	0.00032921	-0.00237821	-0.000142771	0.000316991	4.47958e-05	-0.000246944	-0.00099467	0.000336059	1.57632e-05
-0.0015268	-0.000215918	0.000232499	0.000480497	0.000931098	-0.0003138	-2.96388e-05	0.000172654	-0.000651895	0.000529753	7.47323e-05	-0.000445787	-0.000964847	0.000597371	-0.00059286	0.000551562	-0.000701044	0.000433634	0.000745459	-0.000392052	7.51098e-06	0.000763917	0.000342678	-0.00237889	-0.000156048	0.000316523	3.1962e-05	-0.000242003	-0.000976899	0.000284697	1.54808e-05
-0.00152617	-0.000229581	0.000231532	0.000371461	0.000928861	-0.000313006	-2.92361e-05	0.000182477	-0.000649042	0.000511211	0.000102505	-0.000450403	-0.00094938	0.000652948	-0.000594342	0.000546624	-0.00070023	0.000380661	0.00067121	-0.000382421	1.26643e-05	0.000761367	0.000478677	-0.00235629	-0.000143856	0.000316577	4.7507e-05	-0.000242482	-0.000888029	0.000292897	1.50935e-05
-0.00152607	-0.0001978	0.000232116	0.000360411	0.000929129	-0.000313013	-2.88017e-05	0.000183181	-0.000690773	0.000567232	0.000111658	-0.00045189	-0.000888504	0.000640012	-0.000607077	0.000510898	-0.00069918	0.000364477	0.000671403	-0.000389922	1.33479e-05	0.00075971	0.000391205	-0.00236806	-0.000151729	0.000316582	5.07927e-05	-0.000242784	-0.000880467	0.000327385	1.50214e-05
-0.00151906	-0.000206691	0.000234992	0.00036641	0.00092379	-0.000282111	-2.89245e-05	0.00018217	-0.000693306	0.000559729	0.0001057	-0.0004512	-0.000926178	0.000640815	-0.000596682	0.000530929	-0.00070089	0.000378662	0.000686647	-0.00038671	3.41125e-05	3.12678e-05	0.000424434	-0.00234321	-0.000129389	0.000316588	4.93787e-05	-0.000239029	-0.000884917	0.000310542	1.44065e-05
-0.00152119	-0.000210583	0.000233645	0.000371388	0.000928186	-0.000275241	-2.90222e-05	0.000194946	-0.000691589	0.000529235	0.000119058	-0.000451488	-0.000909969	0.000642726	-0.000598233	0.000546429	-0.000700171	0.000376599	0.000684086	-0.000383878	1.41521e-05	5.37826e-05	0.000441812	-0.00232746	-0.00013205	0.000316598	4.79012e-05	-0.000240545	-0.000884853	0.000299007	1.4314e-05
-0.000315474	-0.000174692	0.000234485	0.000365228	0.000921946	-0.00025643	-2.9082e-05	0.000243081	-0.00063654	0.000504319	0.00011832	-0.000449866	-0.000929179	0.000641345	-0.000597528	0.000541002	-0.000700918	0.000378042	0.000672849	-0.000388847	-3.1813e-05	0.000136913	0.00041908	-0.00233316	-0.000130412	0.000316482	5.37124e-05	-0.000263316	-0.000883629	0.000303058	1.20336e-05
-0.000469197	-0.000205388	0.000232715	0.000374893	0.000895171	-0.000162591	-2.90908e-05	0.000192426	-0.000660601	0.000551214	0.000114095	-0.000444716	-0.000918962	0.000634941	-0.000519342	0.000538452	-0.000556243	0.000373911	0.000684132	-0.000386188	1.62712e-05	0.000101725	0.000428598	-0.00234256	-0.000132499	0.000319853	4.99505e-05	-0.00023559	-0.000898121	0.000321982	1.19174e-05
-0.000247535	-0.000211338	0.000232552	0.000368623	0.00088562	-0.00020715	-2.90395e-05	0.000191851	-0.000681373	0.000544877	0.000112633	-0.000439412	-0.000921123	0.000635874	-0.000459863	0.000535753	-0.000442836	0.000375768	0.00068296	-0.000385551	2.69902e-05	0.000117873	0.000426771	-0.00233522	-0.000133515	0.000320593	4.89309e-05	-0.000162675	-0.00088627	0.000334518	1.15283e-05
-0.000218923	-0.000206587	0.000232637	0.0003718	0.000893324	-0.000203312	-2.91113e-05	0.000195616	-0.000668754	0.000546552	0.00011116	-0.000442047	-0.00092084	0.00063511	-0.000470305	0.000538036	-0.000434823	0.000373558	0.000682285	-0.000385554	1.47804e-05	0.000117942	0.000424647	-0.00233685	-0.000133355	0.000324724	4.9223e-05	-0.000165553	-0.000887124	0.000331734	1.15253e-05
-0.000323169	-0.000207836	0.00023265	0.000373529	0.000862227	-0.00021561	-2.87474e-05	0.000193386	-0.000682272	0.000559034	0.000118388	-0.000445811	-0.000542955	0.000636829	-0.000471368	0.00053596	-0.000413245	0.000375318	0.000482482	-0.000384917	2.19151e-05	0.000125885	0.000594117	-0.00229219	-0.000134456	0.000303523	-0.000133844	-0.000191756	-0.000889447	8.10921e-05	1.06486e-05
-0.000208166	-0.000208721	0.00023261	0.000369201	0.000742894	-0.000224504	-2.89044e-05	0.000193954	-0.000681095	0.000587602	0.000117359	-0.000441885	-0.000691742	0.00063593	-0.000482618	0.000536785	-0.000419087	0.000375365	0.000540077	-0.000384841	2.24358e-05	0.000138059	0.000462946	-0.00223447	-0.000134471	0.000211891	-0.000276739	-0.000126138	-0.000894101	0.000108124	1.02899e-05
-0.00027893	-0.0002089	0.000232596	0.000373936	0.000726966	-0.00021893	-2.89671e-05	0.000201459	-0.000680768	0.000585498	0.000119149	-0.000443132	-0.000663658	0.000635682	-0.000475121	0.000536505	-0.000415082	0.000375093	0.000466737	-0.000385201	2.14763e-05	0.000144187	0.000450779	-0.00223781	-0.000134087	0.00020391	-8.22791e-05	-0.000146609	-0.00089143	5.48451e-05	1.01051e-05
-0.000273205	-0.000208279	0.000232425	0.000373722	0.000752126	-0.000221585	-2.88912e-05	0.000195363	-0.000677733	0.000510316	0.000117254	-0.00044228	-0.000634999	0.000641718	-0.000477484	0.000536427	-0.000418993	0.000375309	0.000507195	-0.000392151	2.2878e-05	0.00015978	0.000466856	-0.00223812	-1.06882e-05	0.000218248	-8.72787e-05	-0.000140352	-0.000892562	5.66371e-05	1.0081e-05
-0.000271493	-0.000209021	0.000232444	0.00036212	0.000710532	-0.000219844	-2.89208e-05	0.000195574	-0.000227716	0.000535134	0.000118406	-0.000426569	-0.000689135	0.000637497	-0.000479826	0.000536778	-0.000414308	0.000370397	0.000499395	-0.000110568	3.60572e-05	0.000153291	0.000459006	-0.00224005	-7.23917e-05	0.000216275	-0.000113815	-0.000125269	-0.000892826	7.98609e-06	9.53034e-06
-0.000275096	-0.000208976	0.000232417	0.000367405	0.000718714	-0.000220957	-2.89139e-05	0.000196066	-0.000227506	0.000525336	0.000118263	-0.000427684	-0.000642368	0.000638103	-0.000478854	0.000536933	-0.000415998	0.000361166	0.000500312	-7.87039e-05	3.64932e-05	0.000153765	0.0004603	-0.00224304	-1.22224e-05	0.000222404	-0.000118663	-0.000134154	-0.000892445	9.0971e-06	9.48135e-06
-0.000270683	-0.000209041	0.000232369	0.000368361	0.000731059	-0.000206391	-2.9317e-05	0.000196214	-0.000191044	0.000519526	0.000118347	-0.00043566	-0.000638223	0.000638414	-0.000478709	0.00053696	-0.000414526	0.000363091	0.000499064	-7.17168e-05	3.73953e-05	0.000147303	0.000466046	-0.00224463	-2.16115e-05	0.000222874	-7.76977e-05	-0.000127943	-0.000892416	4.53861e-06	9.47116e-06
-0.000270567	-0.00020945	0.000244057	0.000368097	0.00070944	-0.000211875	-2.85866e-05	0.000196268	-0.000226365	0.00052726	0.000103179	-0.000323159	-0.000648368	0.000638	-0.000375144	0.00053674	-0.000416608	0.000337986	0.000496491	-9.05309e-05	2.27735e-05	0.000153066	0.00046538	-0.00223978	-5.4074e-05	0.000224668	-8.32025e-05	-0.000128407	-0.000892484	5.35024e-06	9.27322e-06
-0.0002685	-0.000192649	0.00028708	0.000367906	0.000725392	-0.000106079	-2.84576e-05	0.000194309	-0.000194123	0.000522959	0.000119653	-0.000436294	-0.000645624	0.000638215	-0.000416739	0.00053696	3.51992e-05	0.000359455	0.000406918	-5.54194e-05	3.45099e-05	0.000151582	0.000428905	-0.00222939	-3.06027e-05	0.000218551	-8.98329e-05	-0.000128811	-0.000892499	2.2168e-05	9.05279e-06
-0.000267963	-0.000207221	0.000240009	0.000368428	0.000722468	-5.39128e-05	-2.42768e-05	0.000194043	-0.000202665	0.000523529	0.000119591	-0.000358674	-0.000646122	0.000636769	-0.000421545	0.00053687	-0.000261961	0.000360236	0.000355072	-4.48389e-05	3.05608e-05	0.000150426	0.000431169	-0.00223574	-3.09115e-05	0.000220399	-8.77195e-05	-0.000109672	-0.000892506	1.22473e-05	9.01861e-06
-0.00027122	-0.000225908	0.000234245	0.000367388	0.000717636	-0.000130636	-2.75889e-05	0.000195293	-0.000169949	0.000522651	5.58334e-05	-0.000402057	-0.000501852	0.000634079	-0.000441672	0.000536699	-0.000382038	0.000352206	0.000297312	-5.79369e-05	-9.06906e-05	0.000131886	0.000427983	-0.00204048	-3.65238e-05	0.000219917	-8.96609e-05	-0.00016388	-0.000891703	9.73346e-06	8.10317e-06
-0.000270497	-0.00021559	0.000235701	0.00036623	0.000719096	-0.00010901	-2.68016e-05	0.000195173	-0.000188687	0.000522696	1.538e-05	-0.000395322	-0.000571678	0.000631447	-0.000442596	0.000536639	-0.000233875	0.000333146	0.000271371	-6.28921e-05	-6.8788e-05	0.000113381	0.000428386	-0.00201188	-3.31412e-05	0.000220081	-8.81225e-05	-0.000141073	-0.000892	1.34595e-05	7.91695e-06
-0.000270494	-0.000210557	0.000235707	0.000366859	0.000719441	-9.69751e-05	-2.66779e-05	0.000195173	-0.000196686	0.00052295	1.61878e-05	-0.000394282	-0.000571973	0.000632336	-0.00044111	0.000536666	-0.000226111	0.000333803	0.000272349	-6.07882e-05	-6.43697e-05	0.000119231	0.000428002	-0.00201213	-3.2448e-05	0.000220067	-8.83151e-05	-0.000140062	-0.000892018	1.34162e-05	7.91435e-06
-0.000270157	-0.000212639	0.000239189	0.000367733	0.000720974	-9.98179e-05	-2.67922e-05	0.000195412	-0.000191669	0.000523268	6.22131e-05	-0.000386611	-0.00053728	0.000631515	-0.000438378	0.000536784	-0.000245462	0.000215237	0.000290265	-6.19006e-05	-3.91894e-05	0.000136124	0.000426643	-0.00201221	-3.30129e-05	0.00022001	-8.92759e-05	-0.000141355	-0.000892062	1.28766e-05	7.83013e-06
-0.00027005	-0.000214699	0.000239614	0.00036702	0.00071985	-0.000102169	-2.72619e-05	0.000194324	-0.000193034	0.000523183	1.79603e-05	-0.000388469	-0.000546441	0.000630387	-0.000430948	0.000536752	-0.000207961	0.000283316	0.000298606	-6.05706e-05	-5.0841e-05	0.000122397	0.000436094	-0.00201682	-3.74377e-05	0.000220214	-8.86256e-05	-0.000142986	-0.00053984	1.25051e-05	7.37173e-06
-0.00027037	-0.000214108	0.000235703	0.000367508	0.000719541	-9.57068e-05	-2.74575e-05	0.000195447	-0.000195338	0.000523372	5.98597e-05	-0.000391037	-0.00054398	0.000489608	-0.000436381	0.000534934	-0.000225368	0.000224768	0.000295087	-6.15276e-05	-4.89297e-05	0.000138398	0.000427979	-0.00201143	-3.58313e-05	0.000220296	-8.89588e-05	-0.000146099	-3.2669e-05	1.31457e-05	6.87923e-06
-0.00027037	-0.000214108	0.000235703	0.000367508	0.000719541	-9.57068e-05	-2.74575e-05	0.000195447	-0.000195338	0.000523372	5.98597e-05	-0.000391037	-0.00054398	0.000489608	-0.000436381	0.000534934	-0.000225368	0.000224768	0.000295087	-6.15276e-05	-4.89297e-05	0.000138398	0.000427979	-0.00201143	-3.58313e-05	0.000220296	-8.89588e-05	-0.000146099	-3.2669e-05	1.31457e-05	6.87923e-06
-0.000270281	-0.000214126	0.000235619	0.00036755	0.000719545	-0.000100424	-2.74011e-05	0.000193877	-0.0001947	0.000523359	5.9295e-05	-0.000387535	-0.000539325	0.000495107	-0.000436455	0.000535122	-0.000224689	0.000225174	0.000295498	-6.13993e-05	-5.09239e-05	0.000138388	0.000427912	-0.00201112	-3.58365e-05	0.000220321	-8.86477e-05	-0.000145191	-4.13506e-05	1.25574e-05	6.8764e-06
-0.000265985	-0.000179729	0.00023486	0.000369171	0.00071984	-0.000100516	-2.524e-05	0.000183484	-0.000194822	0.000523345	0.000128542	-0.000113665	-0.000542969	0.000481118	-0.000434813	0.000530702	-0.000224491	0.000203177	5.16105e-05	-6.16724e-05	-5.27774e-05	0.000141944	0.000427654	-0.00201187	-3.57162e-05	0.000221618	-8.91109e-05	-0.000144463	-4.35999e-05	1.2728e-05	6.62821e-06
-0.000265985	-0.000179729	0.00023486	0.000369171	0.00071984	-0.000100516	-2.524e-05	0.000183484	-0.000194822	0.000523345	0.000128542	-0.000113665	-0.000542969	0.000481118	-0.000434813	0.000530702	-0.000224491	0.000203177	5.16105e-05	-6.16724e-05	-5.27774e-05	0.000141944	0.000427654	-0.00201187	-3.57162e-05	0.000221618	-8.91109e-05	-0.000144463	-4.35999e-05	1.2728e-05	6.62821e-06
-0.000268249	-0.000194515	0.000235505	0.000367006	0.000723482	-9.96099e-05	-2.70329e-05	0.000194293	-0.000194279	0.00052334	9.26608e-05	-0.000131871	-0.000543001	0.000486599	-0.000435477	4.04475e-05	-0.000223437	0.000215611	0.000111104	-6.15054e-05	-5.39385e-05	0.000138969	0.000427724	-0.00201171	-3.58809e-05	0.000217004	-8.90127e-05	-0.000154283	-4.66547e-05	1.26998e-05	6.3794e-06
-0.000267366	-0.000169693	0.000159665	0.000367077	0.00072232	-0.000100077	-2.6107e-05	0.00018935	-0.000194828	0.000523341	8.99912e-05	-0.000141492	-0.000543254	0.000488612	-0.000435466	0.000105619	-0.000221854	0.000214328	0.000139557	-6.15774e-05	-5.34785e-05	0.000140252	0.000428216	-0.00201157	-3.56636e-05	0.000212596	-8.89863e-05	-0.000144885	-5.28099e-05	1.26835e-05	6.3525e-06
-0.000267751	-0.000170164	0.000177877	0.00036746	0.000722424	-9.98541e-05	-2.57275e-05	0.000143832	-0.000194756	0.000523337	9.28636e-05	-0.000141896	-0.000543192	0.000486714	-0.000435431	0.00012147	-0.000220703	0.000219308	0.000114983	-6.1574e-05	-5.33661e-05	0.000138924	0.000427994	-0.00201158	-3.5568e-05	0.000213002	-8.8997e-05	-0.000148536	-5.17334e-05	1.27053e-05	6.34244e-06
-0.00026884	-0.000171566	0.000181491	0.00036737	0.000721152	-9.96764e-05	-2.55617e-05	0.000152214	-0.000195064	0.000523345	9.03499e-05	-9.9079e-05	-0.000542713	0.000486202	-0.000435237	9.05548e-05	-0.000221601	0.000217745	9.81801e-05	-6.15492e-05	-5.35965e-05	0.000139917	0.000428014	-0.00201162	-3.54597e-05	0.000212679	-8.90154e-05	-0.000150146	-5.00409e-05	1.27109e-05	6.32375e-06
-0.00027189	-0.000184232	0.000220345	0.000367978	0.00072242	-0.000103711	-2.42629e-05	0.000134104	-0.000195304	0.000452619	8.3811e-05	-8.87344e-05	-0.000130492	0.000240562	-0.000434986	9.19561e-05	-0.000221564	0.000219378	9.90713e-05	-6.17533e-05	-5.38665e-05	0.000139443	0.000427759	-0.00201164	-3.64169e-05	0.000216273	-8.88854e-05	-0.000149845	-4.78298e-05	1.30964e-05	5.81731e-06
-0.000271224	-0.000226202	0.000193615	0.000367595	0.000722655	-0.000101297	-2.49216e-05	0.000149846	-0.00019544	0.000512444	9.11229e-05	-9.86309e-05	-0.000479508	0.000482539	-0.000434606	0.000102782	-0.000221787	0.000217527	0.000140767	-6.46384e-05	-5.40177e-05	7.51507e-05	0.000427704	-0.000842374	-3.20921e-05	0.00021554	-9.15637e-05	-0.000134872	-5.0729e-05	1.31842e-05	2.93235e-06
-0.000284913	-0.000289013	0.000196334	0.00036774	0.000724369	-0.000113665	-2.48993e-05	0.000151216	-0.000195164	0.000474297	8.99764e-05	-0.000101242	-0.000118398	0.000181891	-0.000435378	0.000112603	-0.000222142	0.000216599	0.000125248	-6.1853e-05	-5.35779e-05	0.000139364	0.000427751	-0.000695651	-3.07951e-05	0.000213007	-9.02456e-05	-0.000142779	-6.77951e-05	1.26487e-05	2.3149e-06
-0.000282542	-0.000181268	0.000202226	0.000388872	0.00042353	-0.000106074	-2.50011e-05	0.000117512	-0.000195192	0.00043186	8.9985e-05	-6.95882e-05	-0.000223648	0.000334481	-0.000434877	0.000106035	-0.000223177	0.00021773	0.000132014	-6.21705e-05	-5.3576e-05	0.000139752	0.000427899	-0.000735522	-3.61308e-05	0.000218119	-0.000156218	-0.000144035	-5.95474e-05	1.30683e-05	2.07242e-06
-0.000279775	-0.000205376	0.000200116	0.000390354	0.000312357	-0.000109778	-2.49238e-05	0.000125346	-0.000195129	0.000451	9.00735e-05	-9.9267e-05	-0.000240772	0.000256598	-0.000435015	0.000105286	-0.000224066	0.000217223	0.000113481	-6.494e-05	-5.36132e-05	0.000139665	0.00042796	-0.000728783	-2.68337e-05	0.000216366	-0.000112358	-0.000138845	-6.33101e-05	1.28247e-05	1.95716e-06
-0.000282383	-0.000196482	0.000198802	0.000391654	0.000329882	-0.000107983	-2.50098e-05	0.000125513	-0.000195162	0.000444999	9.03137e-05	-8.57564e-05	-0.000199719	0.000260504	-0.000434941	0.000102104	-0.000223088	0.000218565	0.000124319	-6.31219e-05	-5.30418e-05	0.000139693	0.000428123	-0.000713707	-3.16994e-05	0.000216594	-0.000112372	-0.000137425	-6.39437e-05	1.29541e-05	1.92275e-06
-0.000280801	-0.000200473	0.000197431	0.000382187	0.000333938	-0.000107637	-2.49885e-05	0.000124286	-0.000195166	0.00044523	9.00816e-05	-8.37205e-05	-0.000198909	0.000274596	-0.00043494	0.000104804	-0.000223531	0.0002182	0.000124656	-6.28063e-05	-5.33147e-05	0.000138641	0.000428077	-0.000691392	-3.19e-05	0.000216618	-0.000114251	-0.000140264	-6.17334e-05	1.29442e-05	1.89487e-06
-0.000280223	-0.000198355	0.000198364	0.000387605	0.000342171	1.13808e-05	-2.49755e-05	0.000125778	-0.00019516	0.000445853	9.01737e-05	-8.2606e-05	-0.000226202	0.000269587	-0.000435042	0.000103853	-0.000223036	0.00021813	0.000116398	-6.33175e-05	-5.34897e-05	0.000125512	0.000428523	-0.000261783	-2.99613e-05	0.0002166	-0.000110712	-0.000138262	-6.42977e-05	1.24552e-05	1.48597e-06
-0.000280594	-0.000199897	0.00019862	0.000386446	0.000323515	2.54989e-05	-2.49703e-05	0.000125884	-0.000195161	0.00044812	9.0466e-05	-8.49983e-05	-0.000207231	0.0002706	-0.000434951	0.000103672	-0.000223184	0.000216889	8.40711e-05	-6.3543e-05	-5.34809e-05	0.000120424	0.000428571	-0.000255162	-2.77276e-05	0.000216962	-0.000106699	-0.000140651	-6.28231e-05	1.27366e-05	1.45689e-06
-0.000280439	-0.000199764	0.000198425	0.000386014	0.000330742	-7.32266e-06	-2.47399e-05	0.000125769	-0.000195161	0.00044193	9.11702e-05	-8.53877e-05	-0.000217067	0.000161197	-0.000434962	0.000103922	-0.000223246	0.000216943	7.50602e-05	-6.32979e-05	-5.36413e-05	0.000122354	0.000428456	-0.000288766	-3.00922e-05	0.000217132	-0.000107631	-0.000139351	-6.33997e-05	1.25306e-05	1.42948e-06
-0.000279601	-0.000201324	0.000198403	0.000190737	0.000317383	-8.37792e-06	-2.49016e-05	0.000125604	-0.000196438	0.000444653	9.02134e-05	-8.41481e-05	-0.000209943	0.000112869	-0.000434969	0.000107933	-0.000223242	0.000217895	0.000109634	-6.34281e-05	-1.99645e-05	0.000133661	0.000428286	-0.000263717	-2.99118e-05	0.000217454	-0.0001088	-0.000138686	-6.43756e-05	-1.80597e-05	1.28916e-06
-0.000279034	-0.000203205	0.000198351	0.000164336	0.000315447	9.18428e-06	-2.40524e-05	0.00012573	-0.000195595	0.000441585	9.11369e-05	-8.37747e-05	-0.000210408	8.28062e-05	-0.000434959	0.000110685	-0.000223232	0.000217942	9.06905e-05	-6.33241e-05	1.42509e-05	0.000130811	0.000428372	-0.00027185	-2.94614e-05	0.00021759	-0.000108732	-0.00013939	-6.40408e-05	-7.09808e-06	1.27053e-06
-0.000279137	-0.000203249	0.00019834	0.000167779	0.000316534	3.97096e-06	-2.40217e-05	0.000125591	-0.000196348	0.000430259	9.10523e-05	-8.4215e-05	-0.000211647	7.50967e-05	-0.000434972	0.000105487	-0.000223215	0.000217812	8.96932e-05	-6.34099e-05	-1.34681e-06	0.000130571	0.000428383	-0.000271689	-2.93139e-05	0.000219335	-0.000108082	-0.00013951	-6.40166e-05	-1.14406e-05	1.26115e-06
-0.000278663	-0.000203485	0.00019834	0.000171639	0.000320385	8.20103e-06	-2.26044e-05	0.000125583	-0.00019637	0.000426873	9.09491e-05	-8.40583e-05	-0.00020998	7.31191e-05	-0.000434965	0.000104952	-0.000223108	0.000217907	8.09631e-05	-6.34345e-05	1.226e-05	0.000130496	0.000428273	-0.000265906	-2.96946e-05	0.000217609	-0.000107549	-0.00013966	-6.39017e-05	-1.12783e-05	1.25528e-06
-0.000277054	-0.000203156	0.000198359	0.000173788	0.000321163	3.7095e-06	-2.42632e-05	0.000125584	-0.00019693	0.000429924	9.11491e-05	-8.45876e-05	-0.000210309	4.01471e-05	-0.000434964	0.000106971	-0.000223185	0.00021644	8.34387e-05	-6.43584e-05	1.09935e-05	0.000131436	0.000428392	-0.00026402	-2.94487e-05	0.00021876	-0.000106955	-0.000119413	-6.3952e-05	-4.64696e-06	1.24957e-06
-0.000277897	-0.000202613	0.000198373	0.000175668	0.000320989	2.30822e-06	-2.38741e-05	0.000125558	-0.000196892	0.000426514	9.12242e-05	-8.45316e-05	-0.000210409	3.12686e-05	-0.000434967	0.000106613	-0.000223146	0.000217565	8.40915e-05	-6.4348e-05	8.33128e-06	0.00013188	0.000428359	-0.000266131	-2.95145e-05	0.000218424	-0.000107457	-0.000115378	-6.38505e-05	-9.75603e-06	1.24756e-06
-0.000278362	-0.000202332	0.000198342	0.000174471	0.000319566	5.60833e-06	-2.30274e-05	0.000125566	-0.000196899	0.000426695	9.12761e-05	-8.41923e-05	-0.00020929	5.34217e-05	-0.00021538	0.000106574	-0.000223143	0.000217847	8.44677e-05	-6.38821e-05	6.25052e-05	9.9633e-05	0.000428246	-0.000265233	-2.70433e-05	0.000218488	-0.000112993	-0.000119882	-6.39064e-05	-5.55892e-06	1.10308e-06
-0.000278869	-0.000203312	0.000198389	0.000174602	0.000320269	2.36556e-06	-2.31154e-05	0.000127247	-0.00019599	0.000427447	9.13011e-05	-8.43709e-05	-0.000129101	4.52334e-05	-0.000310032	0.000106744	-0.000223163	0.000216069	8.48729e-05	-6.39764e-05	1.30634e-05	0.000113544	0.000258174	-0.000261106	-2.79079e-05	0.000218194	-0.000110388	-0.000122505	-6.38824e-05	-5.18948e-06	1.00642e-06
-0.000278182	-0.000203338	0.000198419	0.000174582	0.00032008	3.52567e-06	-2.34561e-05	0.000122125	-0.000183085	0.000426904	9.19812e-05	-8.43924e-05	-0.000160851	4.98815e-05	-0.000251451	0.000107562	-0.000223166	0.000217086	8.4441e-05	-6.45278e-05	3.02554e-05	0.000108679	0.000188732	-0.000264544	-2.7723e-05	0.000218232	-0.000110716	-0.0001216	-6.38774e-05	-5.82057e-06	9.47123e-07
-0.000278312	-0.000203134	0.000198281	0.000174437	0.000132879	2.03197e-06	-2.34936e-05	0.000125465	-0.000194763	0.000424073	9.12897e-05	-8.43014e-05	-0.00019178	3.79914e-05	-0.000278517	0.000106646	-0.000223367	0.000217061	8.47706e-05	-6.43418e-05	3.19195e-05	0.000120338	0.000141292	-0.000264873	-2.83153e-05	0.000218533	-0.000108546	-0.000121675	-6.38582e-05	-1.99772e-05	8.76377e-07
-0.000270654	-0.000203058	0.000198172	0.000174753	0.000193107	-2.57372e-06	-2.33747e-05	0.000124758	-0.000192772	0.000425357	9.13362e-05	-8.43958e-05	-0.000173647	4.37595e-05	-0.000283988	0.000106711	-0.000214865	0.000111094	8.43224e-05	-5.5892e-05	2.4888e-05	0.000116155	5.58692e-05	-0.0002648	-2.7977e-05	0.000218167	-9.5784e-05	-0.00012228	-6.36585e-05	-2.67951e-05	8.28736e-07
-0.000278306	-0.000202855	0.000198389	0.000175109	0.0001802	3.12043e-06	-2.34004e-05	0.000124863	-0.000194052	0.000425697	9.22284e-05	-8.45173e-05	-0.000169393	4.49089e-05	-0.000281421	0.000106514	-7.38427e-05	0.000133882	8.34393e-05	-6.43768e-05	3.4947e-05	0.000117054	0.000103963	-0.00026465	-2.74201e-05	0.0002183	-9.89422e-05	-0.000121965	-6.38017e-05	-2.49799e-05	8.01045e-07
-0.000277651	-0.000202693	0.000198104	0.000175254	0.000135911	3.21851e-06	-2.33588e-05	0.00012459	-0.000191711	0.0004265	9.16374e-05	-8.45105e-05	-0.000164418	4.61291e-05	-0.000281144	0.000105865	-8.55365e-05	0.000134585	8.38214e-05	-5.84369e-05	2.61657e-05	0.000112075	0.000100037	-0.000264732	-2.67025e-05	0.0002183	-0.000107561	-0.000121682	-6.38596e-05	-2.66981e-05	7.8503e-07
-0.000275108	-0.000202791	0.000169651	0.000175128	0.000147632	3.21537e-06	-2.34169e-05	0.000122968	-0.000174672	0.000425702	9.15992e-05	-8.44341e-05	-0.000165931	4.48397e-05	-0.000278742	0.000105868	-9.21827e-05	0.000141503	8.41123e-05	-5.44894e-05	2.61633e-05	0.00011379	8.91826e-05	-0.000257306	-2.29769e-05	0.000218192	-9.96987e-05	-0.000121874	-6.23779e-05	-1.87813e-05	7.62966e-07
-0.000135814	-0.000202797	0.000156933	0.000175461	0.000156386	3.31979e-06	-2.36326e-05	0.000124413	-0.000184719	0.000426172	9.1453e-05	-8.44587e-05	-0.000167598	2.15861e-05	-0.000278607	0.000104853	-0.000101609	0.000138536	8.39599e-05	-5.33673e-05	2.92514e-05	0.000115399	9.89589e-05	-0.00015059	-2.60565e-05	0.000218331	-9.21276e-05	-0.000121854	-6.26407e-05	-2.54029e-05	6.66213e-07
-0.00013847	-0.000202784	0.000154631	0.000175401	0.000154736	3.36177e-06	-2.37441e-05	0.000124441	-0.00018708	0.000426022	9.15789e-05	-8.44581e-05	-0.000167091	1.44276e-05	-0.000278486	0.000104607	-0.000102323	7.40293e-05	8.37586e-05	-5.31232e-05	2.76358e-05	0.000115032	0.000106676	-4.04273e-05	-2.62202e-05	0.000218279	-0.000103264	-0.000121798	-6.30645e-05	-2.41341e-05	6.34803e-07
-0.000121044	-0.000202695	8.74645e-05	0.000174809	0.000153902	3.38341e-06	-2.38305e-05	0.000124342	-0.000193308	0.000426126	9.13827e-05	-8.44824e-05	-0.000165775	3.34221e-05	-0.000278524	0.000104031	-0.000101399	9.17031e-05	8.36562e-05	-5.38656e-05	2.90168e-05	0.000115183	6.75096e-05	-6.32648e-05	-3.00831e-05	0.000217732	-0.000102113	-0.000106015	-6.3429e-05	-2.14894e-05	6.10831e-07
-0.000123757	-0.000202758	9.5608e-05	0.000174717	0.000153697	3.55129e-06	-2.38211e-05	0.000124475	-0.000189374	0.000426065	9.13299e-05	-8.44852e-05	-0.000166425	2.67754e-05	-0.000277577	0.000104441	-9.33071e-05	0.000101088	8.37795e-05	-5.38441e-05	2.8985e-05	0.000115328	7.28206e-05	-2.04761e-05	-2.66161e-05	0.000218136	-0.000101578	-9.77314e-05	-6.30957e-05	-2.17254e-05	6.06355e-07
-0.000114496	-0.00020275	0.00010763	0.000175311	0.000155176	3.43879e-06	-2.39571e-05	0.000124423	-0.000189068	0.000426108	9.15811e-05	-8.45202e-05	-0.00016673	2.7577e-05	-0.000278522	0.000104348	-9.99374e-05	7.1496e-05	8.37045e-05	-5.44547e-05	2.85177e-05	0.000115377	6.96402e-05	-3.39179e-05	-2.76655e-05	0.00021794	-9.59976e-05	-9.82094e-05	-6.32963e-05	-2.0766e-05	6.03308e-07
-0.000115913	-6.26002e-05	9.52978e-05	0.000174861	0.000154104	3.5109e-06	-2.39103e-05	0.000124402	-0.000189956	0.000426112	9.1444e-05	-8.4501e-05	-0.000166465	3.25137e-05	-0.000278687	0.000104348	-9.94924e-05	7.93106e-05	8.37327e-05	-5.40447e-05	2.87679e-05	0.000115156	7.43935e-05	-3.33702e-05	-2.78293e-05	0.000218351	-9.93474e-05	-9.64433e-05	-6.32046e-05	-2.07414e-05	5.66206e-07
-0.000117685	-3.53662e-05	9.94776e-05	0.000173114	0.000153725	3.47413e-06	-2.39239e-05	0.000124393	-0.000190094	0.000426	9.14688e-05	-8.44907e-05	-0.000166946	3.25218e-05	-0.000278427	0.000104353	-9.79158e-05	7.98134e-05	8.37885e-05	-5.36946e-05	2.88041e-05	0.000115282	6.96316e-05	-2.72323e-05	-2.80922e-05	0.000218285	-9.91902e-05	-9.63804e-05	-6.32078e-05	-2.09121e-05	5.6268e-07
-0.000115936	-5.11494e-05	0.000100367	0.000123277	0.000153754	3.46902e-06	-2.40003e-05	0.00012443	-0.000190019	0.000426055	9.15177e-05	-8.44911e-05	-0.000166669	3.85642e-05	-0.000277996	0.000103541	-9.80742e-05	7.64379e-05	8.43128e-05	-5.39847e-05	2.87638e-05	0.000115153	3.98095e-05	-4.17436e-05	-3.15731e-05	0.000209011	-9.84872e-05	-9.88786e-05	-6.33449e-05	-2.09691e-05	5.42962e-07
-0.00011682	-6.4866e-05	9.56166e-05	0.000125425	0.000153739	3.47603e-06	-2.39925e-05	0.000124419	-0.000189763	0.00042601	9.15274e-05	-8.44975e-05	-0.000166655	3.14674e-05	-0.000278165	0.000101688	-9.91368e-05	7.59927e-05	8.45157e-05	-5.39855e-05	2.87721e-05	0.00011514	3.46363e-05	-4.15199e-05	-3.0051e-05	0.000209216	-9.87204e-05	-9.4446e-05	-6.33147e-05	-2.08911e-05	5.42378e-07
-0.000116573	-6.17434e-05	0.000100188	0.000119717	0.000153825	3.50152e-06	-2.39994e-05	0.00012444	-0.000190038	0.000426049	9.15097e-05	-8.44956e-05	-0.00016664	3.51908e-05	-0.000270645	0.000100901	-9.86244e-05	7.69582e-05	8.49029e-05	-5.39664e-05	2.88068e-05	0.000115191	4.14589e-05	-3.96573e-05	-3.30847e-05	0.000208879	-9.89535e-05	-9.77468e-05	-6.33019e-05	-2.09952e-05	5.38769e-07
-0.000116576	-5.10378e-05	4.4154e-05	0.000124539	0.000153972	4.31994e-05	-4.57307e-05	0.000126027	-0.000189909	0.000390789	9.07924e-05	-8.44924e-05	-5.06178e-05	3.64638e-05	-0.000276017	0.000101877	-9.82835e-05	7.65959e-05	8.45797e-05	-3.34592e-05	2.86715e-05	0.000122694	3.67938e-05	-4.63547e-05	-3.11461e-05	0.000152363	-9.74853e-05	-9.88517e-05	-6.32806e-05	-2.08194e-05	4.62898e-07
-0.00011701	-5.48792e-05	6.88715e-05	0.000125713	0.000153965	3.30235e-05	-3.01882e-05	0.000124656	-0.000189831	0.000131884	9.14387e-05	-7.8958e-05	-0.000130542	3.65066e-05	-0.000273312	0.000101364	-0.000100078	7.65401e-05	8.48454e-05	-4.07366e-05	2.87943e-05	0.00011938	3.69843e-05	-4.60337e-05	-3.2332e-05	0.000172768	-9.76555e-05	-9.59831e-05	-6.33349e-05	-2.21878e-05	3.47316e-07
-0.000116658	-5.42894e-05	3.64642e-05	0.000125025	0.000153978	1.33798e-05	-3.83903e-05	0.000128969	-0.000189859	9.20045e-05	9.31357e-05	-8.44821e-05	-9.75881e-05	3.74293e-05	-0.000274956	0.000101422	-9.86161e-05	7.6406e-05	8.46099e-05	-4.70139e-05	2.87468e-05	0.000119446	2.56993e-05	-4.5128e-05	-3.1779e-05	0.000162982	-9.73432e-05	-9.23969e-05	-6.34343e-05	-2.28812e-05	3.25503e-07
-0.00011712	-5.369e-05	3.31813e-05	0.000116106	0.000153978	2.97126e-05	-3.33945e-05	0.000127458	-0.00018984	8.53351e-05	9.18187e-05	-8.3774e-05	-8.53951e-05	3.64846e-05	-0.000274975	0.000100373	-9.95879e-05	7.61579e-05	8.48578e-05	-4.20178e-05	2.87795e-05	0.000117322	1.73766e-05	-4.634e-05	-3.22684e-05	0.000167148	-9.76221e-05	-9.44472e-05	-6.34821e-05	-2.45384e-05	3.20002e-07
-0.000116624	-5.38466e-05	3.99306e-05	0.000124217	0.000149421	1.84786e-05	-4.09052e-05	0.000128817	-0.000189892	8.33874e-05	9.28774e-05	-8.39658e-05	-3.0546e-05	3.6615e-05	-0.000274901	0.00010128	-4.87856e-05	7.57336e-05	8.29542e-05	-4.13697e-05	2.86728e-05	0.00011811	2.75619e-05	-4.50324e-05	-3.23657e-05	0.000166751	-9.77387e-05	-9.40545e-05	-6.34149e-05	-2.2319e-05	3.07292e-07
-0.000116845	-5.37645e-05	3.83146e-05	0.000123962	0.000149215	1.99518e-05	-3.93997e-05	0.000128371	-0.000189883	6.90368e-05	9.45212e-05	-8.38171e-05	-2.39055e-05	3.70712e-05	-0.000274678	0.000100734	-3.80307e-05	7.55725e-05	8.16501e-05	-4.47104e-05	2.86216e-05	0.000118885	2.33429e-05	-4.5237e-05	-3.18883e-05	0.000164786	-9.76639e-05	-9.41693e-05	-6.34051e-05	-2.21185e-05	3.02849e-07
-0.000117163	-5.3872e-05	3.27935e-05	0.000123171	0.000150348	2.24744e-05	-3.89566e-05	0.000128207	-0.000189874	7.48909e-05	9.47923e-05	-8.4052e-05	-1.69957e-05	3.66113e-05	-0.000274672	0.00010124	-3.65775e-05	7.58829e-05	8.18645e-05	-4.46242e-05	2.86066e-05	0.000119051	2.82496e-05	-4.55351e-05	-3.18431e-05	0.000160584	-9.79249e-05	-9.32092e-05	-6.34186e-05	-2.19421e-05	3.02209e-07
-0.000116778	-5.36649e-05	3.18514e-05	0.000120937	0.000150638	2.17531e-05	-3.89064e-05	0.000128238	-0.00018986	6.8975e-05	9.45158e-05	-8.39686e-05	-2.22744e-05	3.67225e-05	-0.000274675	0.000100949	-3.87523e-05	7.58506e-05	8.27535e-05	-4.37255e-05	2.86555e-05	0.000118937	2.72612e-05	-4.53736e-05	-3.18787e-05	0.000160678	-9.77909e-05	-9.41184e-05	-6.34056e-05	-2.2042e-05	3.01096e-07
-0.000116913	-5.38534e-05	3.11474e-05	9.8304e-05	0.000150577	2.1034e-05	-3.83985e-05	0.000128969	-0.000189866	6.89367e-05	9.3664e-05	-8.39185e-05	-1.9528e-05	3.65069e-05	-0.000274646	0.000100931	-4.37703e-05	7.58271e-05	8.27838e-05	-4.33665e-05	2.86762e-05	0.000118947	2.34316e-05	-4.42217e-05	-3.20082e-05	0.000162318	-9.78661e-05	-9.3467e-05	-6.34155e-05	-2.21253e-05	2.96446e-07
-0.000116102	-5.3742e-05	2.99581e-05	3.59639e-05	0.000150356	2.14314e-05	-3.86334e-05	0.000128917	-0.000189863	6.95722e-05	9.35538e-05	-8.38928e-05	-2.42185e-05	3.66121e-05	-0.000274723	0.00010103	-4.20179e-05	7.57813e-05	8.25876e-05	-4.27399e-05	2.8666e-05	0.000119029	2.51611e-05	-4.52375e-05	-3.20358e-05	0.000162764	-9.77809e-05	-9.35106e-05	-6.34003e-05	-2.20772e-05	2.88178e-07
-0.000116467	-5.37219e-05	3.05108e-05	2.02017e-05	0.000150454	2.15533e-05	-3.84425e-05	0.000128799	-0.000189862	7.00127e-05	9.3472e-05	-8.39101e-05	-2.22883e-05	3.65342e-05	-0.000274678	0.000100931	-4.24219e-05	7.58127e-05	8.26184e-05	-4.29809e-05	2.86696e-05	0.000119022	2.49939e-05	-4.49355e-05	-3.20573e-05	0.000162464	-9.78362e-05	-9.35385e-05	-6.34115e-05	-2.18617e-05	2.87247e-07
-0.000116495	-5.37225e-05	3.0606e-05	2.70038e-05	0.00015068	2.17773e-05	-3.86391e-05	0.000128748	-0.000189865	6.73614e-05	9.38871e-05	-8.39438e-05	-2.35907e-05	3.6629e-05	-0.000274709	0.000100988	-4.09782e-05	7.58172e-05	8.25169e-05	-4.2531e-05	2.86622e-05	0.000119061	2.55472e-05	-4.52374e-05	-3.19464e-05	0.000161504	-9.77998e-05	-9.35614e-05	-6.34108e-05	-2.2175e-05	2.87057e-07
-0.00011683	-2.8945e-05	3.07925e-05	2.30129e-05	0.000150457	2.15911e-05	-3.8577e-05	0.000128697	-0.000189864	6.80624e-05	9.38282e-05	-8.39157e-05	-2.21724e-05	3.65691e-05	-0.000274703	0.000101086	-4.1692e-05	7.26485e-05	8.26715e-05	-4.3239e-05	2.86862e-05	0.000119027	2.51149e-05	-4.51926e-05	-3.19768e-05	0.000162079	-9.78206e-05	-9.3504e-05	-6.3412e-05	-2.13092e-05	2.84618e-07
-0.000117007	-2.71097e-05	3.07398e-05	2.82637e-05	0.000150705	2.18029e-05	-3.8555e-05	1.6827e-05	-0.000189863	6.75917e-05	8.56309e-05	-8.38619e-05	-2.28036e-05	3.70303e-05	-0.000274919	0.000101016	-4.17512e-05	7.57817e-05	8.26282e-05	-4.28533e-05	2.87212e-05	0.00011904	2.52945e-05	-4.5234e-05	-6.48046e-06	0.00011323	-9.78072e-05	-9.35915e-05	-6.34112e-05	-2.20835e-05	2.53313e-07
-0.000116854	-4.49801e-05	3.08367e-05	1.59634e-05	0.000124957	2.17732e-05	-3.85256e-05	9.46145e-05	-0.000189823	6.72475e-05	8.62302e-05	-8.41187e-05	-2.35041e-05	3.56813e-05	-0.00025552	0.000101018	-4.14798e-05	7.44928e-05	8.28321e-05	-4.29548e-05	2.8607e-05	0.000119032	2.50592e-05	-4.52552e-05	1.49908e-06	0.000110783	-9.78304e-05	-9.06345e-05	-5.18391e-05	-2.12268e-05	2.42633e-07
-0.000116739	-4.59945e-05	3.07353e-05	1.19884e-05	0.000118493	2.19692e-05	-3.85323e-05	3.71102e-05	-0.000189846	6.34204e-05	8.52203e-05	-8.556e-05	-2.26948e-05	3.37092e-05	-0.000257218	0.000101008	-4.11496e-05	7.442e-05	8.27791e-05	-4.30846e-05	2.86093e-05	0.000119031	2.47044e-05	-4.53419e-05	-1.65648e-07	0.000124738	-9.78302e-05	-8.97674e-05	-5.95629e-05	-2.11631e-05	2.37656e-07
-0.000115821	-3.84916e-05	3.07018e-05	7.55121e-06	0.000128563	2.18678e-05	-3.87899e-05	3.24062e-05	-0.00018985	6.39048e-05	8.88955e-05	-8.49994e-05	-2.2809e-05	2.79238e-05	-0.000257125	0.000100984	-4.12997e-05	6.90312e-05	8.33185e-05	-4.29582e-05	2.86502e-05	0.000118695	2.47931e-05	-4.53054e-05	-1.49391e-06	0.00011821	-9.20447e-05	-9.15502e-05	-6.27797e-05	-2.1636e-05	2.36396e-07
-0.000116451	-4.20022e-05	6.6667e-06	9.30542e-06	0.000123663	2.21377e-05	-3.8596e-05	3.71986e-05	-0.00018982	6.34221e-05	8.83168e-05	-8.45504e-05	-2.27396e-05	2.32942e-05	-0.000257187	8.62966e-05	-4.1345e-05	7.03358e-05	8.3332e-05	-4.29135e-05	2.86242e-05	0.000119017	2.72492e-05	-4.57954e-05	2.77833e-07	0.000119121	-9.61575e-05	-9.04414e-05	-5.68797e-05	-2.13249e-05	2.32339e-07
-0.0001077	-3.79137e-05	1.71941e-05	7.80144e-06	0.000124373	2.25765e-05	-3.85283e-05	4.36464e-05	-0.000189822	6.29855e-05	8.8972e-05	-8.49042e-05	-2.294e-05	1.23344e-05	-0.000256215	9.60223e-05	-4.13371e-05	7.26679e-05	8.28921e-05	-4.05987e-05	2.86996e-05	0.000119001	2.56993e-05	-4.54248e-05	-9.64516e-06	0.0001235	-9.4595e-05	-5.70487e-05	-5.75381e-05	-2.10634e-05	2.2795e-07
-0.000116539	-3.9029e-05	7.03201e-06	1.04988e-05	0.000124477	2.2388e-05	-3.8285e-05	4.11689e-05	-0.000190179	6.37223e-05	8.87977e-05	-8.76515e-05	-2.27368e-05	1.4904e-05	-4.21492e-05	9.41423e-05	-4.13321e-05	7.24589e-05	8.30219e-05	-4.20221e-05	3.12559e-05	0.00011896	2.48624e-05	-4.53178e-05	-6.5459e-06	0.000120511	-9.61843e-05	-6.72822e-05	-5.93562e-05	-2.02993e-05	1.67292e-07
-0.000108288	-3.92682e-05	1.69278e-05	7.77502e-06	0.000125044	2.19858e-05	-3.84829e-05	3.42367e-05	-0.00019069	6.3136e-05	8.94419e-05	-8.52552e-05	-2.29668e-05	1.53645e-05	-4.99071e-05	9.47132e-05	-4.13625e-05	7.26331e-05	8.29163e-05	-3.9711e-05	2.98603e-05	0.000118983	2.48203e-05	-4.55806e-05	-7.12651e-06	0.000120224	-9.5613e-05	-4.50427e-05	-5.78747e-05	-2.10881e-05	1.6288e-07
-0.000112088	-3.919e-05	1.7728e-05	7.31708e-06	0.0001248	2.20812e-05	-3.85448e-05	3.53095e-05	-0.000190185	6.30867e-05	4.57499e-05	-8.5585e-05	-2.29558e-05	2.05626e-05	-4.03059e-05	9.27277e-05	-4.13435e-05	7.20811e-05	8.29997e-05	-4.10012e-05	2.90334e-05	0.000118944	2.52788e-05	-4.57065e-05	-9.02721e-06	0.000120044	-9.51163e-05	-5.31655e-05	-5.86934e-05	-2.14312e-05	1.57467e-07
-0.000111126	-3.91879e-05	1.70196e-05	7.38512e-06	0.00012078	2.21434e-05	-3.75988e-05	3.58156e-05	-0.000190343	6.28943e-05	5.72609e-05	-8.52588e-05	-2.31554e-05	2.19483e-05	-5.34168e-05	9.33972e-05	-4.13522e-05	7.36758e-05	8.29645e-05	-3.92743e-05	2.93216e-05	9.2337e-05	2.54826e-05	-4.5692e-05	-7.55081e-06	0.000118634	-9.5385e-05	-5.41219e-05	-5.84567e-05	-2.15037e-05	1.53056e-07
-2.2218e-05	-3.92688e-05	1.57955e-05	7.97305e-06	0.000123763	2.21087e-05	-3.84084e-05	3.61492e-05	-0.000190102	6.30095e-05	4.71563e-05	-8.55514e-05	-2.26645e-05	2.05019e-05	-4.66134e-05	9.32828e-05	-4.13373e-05	7.37314e-05	8.30346e-05	-3.8232e-05	2.93131e-05	0.000102071	2.55122e-05	-4.56113e-05	-8.54523e-06	0.00011979	-9.53452e-05	-4.50542e-05	-5.84936e-05	-2.12608e-05	1.41324e-07
-5.03268e-05	-3.91008e-05	1.76075e-05	7.73507e-06	0.000124395	2.20954e-05	-2.97849e-05	3.60609e-05	-0.000166702	6.30189e-05	5.65589e-05	-8.547e-05	-2.27643e-05	2.01229e-05	-5.85278e-05	9.27169e-05	-4.14657e-05	7.32842e-05	8.30281e-05	-3.65638e-05	2.94705e-05	8.42228e-05	2.54959e-05	-4.56898e-05	-7.55578e-06	0.000119086	-9.3705e-05	-4.28955e-05	-5.83326e-05	-2.63658e-05	1.32769e-07
-4.01526e-05	-3.9192e-05	1.83528e-05	7.70138e-06	0.000123158	2.21194e-05	-3.49801e-05	3.58914e-05	-0.000168413	6.2954e-05	5.15347e-05	-8.54668e-05	-2.2787e-05	2.09095e-05	-5.60829e-05	9.15813e-05	-4.15816e-05	7.33984e-05	8.30085e-05	-3.83846e-05	2.93996e-05	8.00294e-05	2.55332e-05	-4.56683e-05	-7.35951e-06	0.000119328	-9.46709e-05	-2.91863e-05	-5.84657e-05	-2.38266e-05	1.30069e-07
-3.22079e-05	-2.51657e-05	1.69727e-05	7.22837e-06	0.000124182	2.2382e-05	-3.29648e-05	3.59731e-05	-0.00016466	6.30258e-05	4.87352e-05	-8.54394e-05	-2.28397e-05	1.91199e-05	-5.26058e-05	8.55185e-05	-4.19661e-05	7.31487e-05	8.30205e-05	-3.45972e-05	2.93771e-05	8.51641e-05	2.54466e-05	-4.56682e-05	-7.51797e-06	0.000119219	-9.45147e-05	-4.50526e-05	-5.84208e-05	-2.41461e-05	1.27321e-07
-3.85586e-05	-3.76606e-05	1.70722e-05	7.67512e-06	0.000123956	2.19616e-05	-3.53035e-05	3.36341e-05	-0.000167139	6.3011e-05	5.17082e-05	-8.54703e-05	-2.28042e-05	1.87745e-05	-5.27206e-05	8.87324e-05	-4.16949e-05	7.35516e-05	8.29981e-05	-3.13087e-05	2.93641e-05	7.91175e-05	2.54841e-05	-4.56782e-05	-7.70253e-06	0.000119646	-7.4499e-05	-4.52247e-05	-5.84304e-05	-2.46641e-05	1.25758e-07
-1.69976e-05	-3.65727e-05	1.71003e-05	6.72901e-06	7.32419e-05	1.8925e-05	-3.49058e-05	3.41738e-05	-0.000166802	6.29937e-05	1.52826e-05	-8.544e-05	-2.28059e-05	1.82667e-05	-5.33676e-05	9.21786e-05	-4.18099e-05	7.41898e-05	7.88205e-05	-3.52221e-05	2.94232e-05	7.92023e-05	2.54793e-05	-3.89668e-05	-1.12901e-05	0.000119552	-8.193e-05	-4.57837e-05	-5.83878e-05	-1.23401e-06	1.12248e-07
-1.77704e-05	-2.49756e-05	1.72618e-05	7.41082e-06	7.94937e-05	1.98909e-05	-3.43324e-05	3.48429e-05	-0.000167838	6.30096e-05	2.15201e-05	-5.17626e-05	-2.28234e-05	1.93994e-05	-5.29942e-05	8.78789e-05	-4.24334e-05	7.37772e-05	8.29782e-05	-2.48909e-05	2.94499e-05	8.1782e-05	2.54633e-05	-4.56679e-05	-1.06479e-05	0.000119352	-8.1e-05	-4.3727e-05	-5.83619e-05	-5.56656e-06	1.08417e-07
-2.11976e-05	-2.81133e-05	1.74077e-05	7.00399e-06	8.46785e-05	2.05513e-05	-2.70947e-05	3.41679e-05	-0.000167512	6.31325e-05	1.38784e-05	-2.51863e-05	-2.27212e-05	1.86356e-05	-5.1323e-05	8.57664e-05	-4.20938e-05	7.36798e-05	7.51437e-05	-3.13148e-05	2.95608e-05	8.224e-05	2.54616e-05	-3.09492e-05	-1.10053e-05	0.000119448	-8.42505e-05	-4.52503e-05	-5.83501e-05	-1.91504e-06	1.04827e-07
-1.68595e-05	-2.39249e-05	1.72488e-05	7.0331e-06	7.23192e-05	2.00281e-05	-3.3638e-05	3.44697e-05	-0.000167193	6.30711e-05	1.30735e-05	-5.05942e-05	-2.271e-05	1.89157e-05	-5.20271e-05	5.05251e-05	-4.20394e-05	7.22655e-05	8.28031e-05	-2.91112e-05	2.88347e-05	8.09566e-05	2.54552e-05	-4.38771e-05	-9.96223e-06	0.000119418	-8.23815e-05	-4.4832e-05	-5.83415e-05	-6.27146e-06	1.01201e-07
-1.96736e-05	-2.70294e-05	1.71273e-05	7.06874e-06	7.94558e-05	2.04184e-05	-3.08295e-05	3.4491e-05	-0.000167475	6.30968e-05	1.92041e-05	-4.65691e-05	-2.28042e-05	1.87856e-05	-5.15854e-05	6.08161e-05	-4.24155e-05	7.39422e-05	8.13298e-05	-2.91403e-05	2.89565e-05	7.27326e-06	2.54453e-05	-3.78345e-05	-1.06215e-05	5.30852e-05	-8.11033e-05	-4.52263e-05	-5.81691e-05	-3.45843e-06	8.47803e-08
-2.18615e-05	-2.80014e-05	1.72828e-05	7.05006e-06	7.92074e-05	2.05698e-05	-3.07232e-05	3.4349e-05	-0.000167337	6.30672e-05	1.91014e-05	-4.88422e-05	-2.27436e-05	1.87332e-05	-5.16052e-05	6.25293e-05	-4.24452e-05	7.38849e-05	8.06942e-05	-3.05545e-05	2.8587e-05	1.47902e-05	2.54467e-05	-3.94094e-05	-1.05171e-05	3.03294e-05	-8.19312e-05	-4.49186e-05	-5.82251e-05	-5.1651e-06	8.3722e-08
-2.0519e-05	-2.60041e-05	1.71308e-05	7.05735e-06	7.86899e-05	2.04767e-05	-3.0734e-05	3.44742e-05	-0.00016738	6.30825e-05	1.99674e-05	-4.87312e-05	-2.28744e-05	1.8723e-05	-5.16323e-05	6.04062e-05	-4.25031e-05	7.37891e-05	8.03768e-05	-3.03018e-05	2.86789e-05	9.23541e-06	2.54509e-05	-3.80825e-05	-1.05349e-05	2.73833e-05	-8.18385e-05	-4.50943e-05	-5.82394e-05	-3.85569e-06	8.27768e-08
-2.13021e-05	-2.50175e-05	1.7286e-05	7.0423e-06	7.8576e-05	2.05083e-05	-3.12786e-05	3.44837e-05	-0.000167374	6.30833e-05	2.11337e-05	-4.89126e-05	-2.27978e-05	1.87352e-05	-5.16881e-05	5.85702e-05	-4.24986e-05	7.37913e-05	7.89152e-05	-3.08166e-05	2.73157e-05	3.86638e-06	2.54491e-05	-3.56903e-05	-1.03324e-05	2.83349e-05	-8.17854e-05	-4.49143e-05	-5.82316e-05	-5.43612e-06	8.21433e-08
-1.87874e-05	-2.57567e-05	1.72362e-05	7.05255e-06	7.81554e-05	2.05422e-05	-3.08212e-05	3.44786e-05	-0.000167422	6.30844e-05	1.68061e-05	-4.84737e-05	-2.2775e-05	1.87565e-05	-5.16467e-05	5.84418e-05	-4.25245e-05	7.38001e-05	7.95365e-05	-3.01582e-05	2.80271e-05	2.63311e-06	2.54468e-05	-3.80801e-05	-1.03293e-05	2.56533e-05	-8.17424e-05	-4.50469e-05	-5.82323e-05	-6.52085e-06	8.19171e-08
-2.03233e-05	-2.52634e-05	-6.63498e-06	7.07714e-06	7.50765e-05	2.05442e-05	-3.11616e-05	3.44867e-05	-0.000167502	6.31092e-05	1.98203e-05	-4.82108e-05	-2.27776e-05	1.87335e-05	-5.16727e-05	2.24923e-05	-4.25425e-05	7.63686e-05	7.89144e-05	-3.04572e-05	2.78801e-05	2.85384e-06	2.54462e-05	-3.94093e-05	-1.03566e-05	2.61864e-05	-8.178e-05	-4.50134e-05	-5.82165e-05	-5.41269e-06	7.88756e-08
-1.99688e-05	-2.55161e-05	2.2091e-06	7.06616e-06	7.44843e-05	2.05575e-05	-3.12209e-05	3.44918e-05	-0.000167401	6.30865e-05	1.93987e-05	-4.84568e-05	-2.28181e-05	1.8744e-05	-5.17335e-05	2.9802e-05	-4.25119e-05	7.40024e-05	7.91426e-05	-3.03252e-05	2.77177e-05	4.5382e-06	2.54479e-05	-3.78579e-05	-1.03297e-05	2.31339e-05	-8.17657e-05	-4.50224e-05	-5.8213e-05	-5.82155e-06	7.85173e-08
-2.00459e-05	-2.55176e-05	2.71813e-06	7.06178e-06	7.44724e-05	2.05575e-05	-3.11582e-05	3.44922e-05	-0.000167398	6.30865e-05	1.93815e-05	-4.84375e-05	-2.28163e-05	1.87468e-05	-5.17263e-05	3.08275e-05	-4.25134e-05	7.40023e-05	7.91609e-05	-3.0324e-05	2.77179e-05	4.63304e-06	2.28458e-05	-3.7856e-05	-1.03046e-05	2.32692e-05	-8.1758e-05	-4.50258e-05	-5.82138e-05	-5.92428e-06	7.84589e-08
-1.99988e-05	-2.54429e-05	8.8839e-06	7.04546e-06	7.42475e-05	2.05273e-05	-3.10839e-05	3.44862e-05	-0.000167419	6.31103e-05	1.90537e-05	-4.8245e-05	-2.28167e-05	1.89706e-05	-5.16794e-05	3.0928e-05	-4.25254e-05	7.43832e-05	7.9256e-05	-1.94532e-05	2.78337e-05	3.87519e-06	2.48881e-05	-3.78567e-05	-1.02839e-05	2.50441e-05	-8.17491e-05	-4.418e-05	-5.74787e-05	-6.29569e-06	7.80305e-08
-2.01281e-05	-2.54567e-05	6.8986e-06	7.03249e-06	7.47069e-05	2.05383e-05	-3.11142e-05	3.4483e-05	-0.000167418	6.31059e-05	1.89934e-05	-4.83376e-05	-2.28133e-05	1.87716e-05	-5.17031e-05	3.01408e-05	-4.25302e-05	7.42635e-05	7.91802e-05	-9.05122e-06	2.77542e-05	4.78134e-06	2.50028e-05	-3.77712e-05	-1.03065e-05	2.46374e-05	-8.17631e-05	-4.40527e-05	-5.79312e-05	-5.80074e-06	7.77224e-08
-2.02178e-05	-1.16954e-05	3.56326e-06	7.03344e-06	7.47991e-05	2.05572e-05	-3.10824e-05	3.44821e-05	-0.000167412	6.26234e-05	1.92516e-05	-4.82835e-05	-2.28042e-05	1.89965e-05	-5.16985e-05	3.08854e-05	-4.25199e-05	7.43078e-05	7.89429e-05	-1.26305e-05	2.78115e-05	4.84363e-06	2.46196e-05	-3.74288e-05	-1.03086e-05	2.41314e-05	-8.17751e-05	-4.42702e-05	-5.81554e-05	-5.8948e-06	7.72157e-08
-2.06861e-05	-1.43589e-05	4.60948e-06	7.0492e-06	7.4616e-05	2.09812e-05	-2.78021e-05	3.44752e-05	-3.69338e-05	6.35578e-05	2.00287e-05	-4.81595e-05	-2.28051e-05	1.52717e-05	-5.16997e-05	2.93368e-05	-4.25287e-05	7.42858e-05	7.92097e-05	-1.1077e-05	2.77685e-05	4.58723e-06	5.56846e-06	-3.74049e-05	-1.03061e-05	2.42772e-05	-8.17739e-05	-4.47442e-05	-5.79582e-05	3.25209e-06	4.97858e-08
-2.01995e-05	-1.63226e-05	5.13438e-06	6.77034e-06	7.47583e-05	2.05545e-05	-3.103e-05	3.44868e-05	-3.15856e-05	6.31219e-05	1.92697e-05	-4.8153e-05	-2.27926e-05	1.8218e-05	-3.76155e-05	2.95545e-05	-4.25286e-05	7.43177e-05	7.91624e-05	-1.1881e-05	2.77811e-05	4.2405e-06	2.48625e-05	-3.7577e-05	-1.03097e-05	2.44274e-05	-8.17618e-05	-4.46779e-05	-5.79678e-05	-3.59922e-06	4.90389e-08
-2.0437e-05	-1.89129e-05	4.89491e-06	6.73823e-06	7.46936e-05	2.09092e-05	-2.84967e-05	3.44806e-05	-2.84588e-05	6.33789e-05	2.05536e-05	-4.79871e-05	-2.2804e-05	1.51964e-05	-4.05425e-05	2.78105e-05	-4.253e-05	7.43019e-05	7.91283e-05	-1.23059e-05	2.77675e-05	4.45133e-06	7.52458e-06	-3.72587e-05	-1.03351e-05	2.42673e-05	-8.17657e-05	-4.47397e-05	-5.80034e-05	8.13706e-06	4.83737e-08
-2.04672e-05	-1.9629e-05	4.21449e-06	6.82952e-06	7.47199e-05	2.06519e-05	-2.89697e-05	3.44834e-05	-2.35877e-05	6.33422e-05	2.0767e-05	-4.80757e-05	-2.2797e-05	1.60589e-05	-3.97466e-05	2.90433e-05	-4.25391e-05	7.42925e-05	7.92273e-05	-1.12246e-05	2.77833e-05	4.34103e-06	7.85148e-06	-3.73952e-05	-1.03223e-05	2.42958e-05	-8.17706e-05	-4.47414e-05	-5.79851e-05	-1.1332e-06	4.81499e-08
-2.03069e-05	-1.89249e-05	4.56412e-06	6.88215e-06	7.47306e-05	2.08444e-05	-2.91074e-05	3.44838e-05	-2.47617e-05	6.32963e-05	1.97639e-05	-4.80814e-05	-2.27957e-05	1.577e-05	-3.85733e-05	2.91472e-05	-4.25383e-05	7.42897e-05	7.92078e-05	-1.1662e-05	2.77824e-05	4.3668e-06	7.48119e-06	-3.74576e-05	-1.03306e-05	2.42925e-05	-8.17702e-05	-4.47094e-05	-5.79939e-05	1.59652e-07	4.80558e-08
-2.03324e-05	-1.23594e-05	4.55368e-06	7.00051e-06	7.47145e-05	2.08171e-05	-2.88533e-05	3.44851e-05	-2.42239e-05	6.33123e-05	2.00946e-05	-4.8026e-05	-2.27979e-05	1.55756e-05	-3.90472e-05	2.79646e-05	-4.25348e-05	7.43007e-05	7.91932e-05	-1.20887e-05	2.7782e-05	4.37217e-06	4.98828e-06	-3.73388e-05	-1.03353e-05	2.43097e-05	-8.17678e-05	-4.46994e-05	-5.79777e-05	2.21245e-06	4.77534e-08
-2.04087e-05	-1.66646e-05	4.37486e-06	6.96514e-06	7.47005e-05	2.07921e-05	-2.88945e-05	3.44083e-05	-2.47966e-05	6.3437e-05	2.03403e-05	-4.80804e-05	-2.2798e-05	1.56194e-05	-3.92753e-05	2.84297e-05	-4.23575e-05	1.54726e-05	7.92045e-05	-1.1661e-05	2.77724e-05	4.37968e-06	7.58727e-06	9.70175e-06	-1.01116e-05	2.42763e-05	-8.18328e-05	-4.472e-05	-2.7078e-05	2.03729e-06	3.87828e-08
-2.03883e-05	-1.51e-05	4.39216e-06	6.97901e-06	7.47013e-05	2.07983e-05	-2.89498e-05	3.42799e-05	-2.45818e-05	5.61625e-05	2.03524e-05	-4.80638e-05	-2.27979e-05	1.54894e-05	-3.93844e-05	2.83935e-05	-4.16386e-05	2.60814e-05	7.92012e-05	-1.19283e-05	2.77703e-05	4.3677e-06	7.48927e-06	-8.74933e-06	-1.01874e-05	2.42936e-05	-8.20181e-05	-4.47133e-05	-1.57459e-05	2.61112e-06	3.77646e-08
-2.04099e-05	-1.66802e-05	4.54234e-06	7.03062e-06	7.47064e-05	2.08018e-05	-2.89887e-05	3.43084e-05	-2.43094e-05	4.36532e-05	2.04632e-05	-4.80679e-05	-2.27984e-05	1.54863e-05	-3.92575e-05	2.84485e-05	-4.23766e-05	1.59828e-05	7.92057e-05	-1.17493e-05	2.77712e-05	4.37776e-06	7.87132e-06	-7.89215e-06	-1.02081e-05	2.42769e-05	-8.18166e-05	-4.47097e-05	-2.42574e-05	2.26332e-06	3.64894e-08
-2.03894e-05	-1.58172e-05	4.40234e-06	5.28716e-06	7.48851e-05	2.07954e-05	-2.89752e-05	3.44079e-05	-2.52636e-05	5.26575e-05	2.03503e-05	-4.62188e-05	-2.28072e-05	1.55787e-05	-3.70457e-05	2.80432e-05	-4.08483e-05	2.46582e-05	1.92526e-05	-1.18962e-05	2.77688e-05	4.38088e-06	7.1539e-06	-3.84347e-06	-1.01491e-05	2.4344e-05	-8.19403e-05	-4.07536e-05	-2.13172e-05	2.76881e-06	3.08378e-08
-2.03993e-05	-1.64275e-05	4.39133e-06	5.95556e-06	7.45543e-05	1.99388e-05	-2.88954e-05	3.44085e-05	-2.47608e-05	5.48435e-05	2.02887e-05	-4.77894e-05	-2.27944e-05	1.53804e-05	-1.8044e-05	2.82682e-05	-4.13833e-05	2.05911e-05	1.92359e-05	-1.18511e-05	2.77722e-05	4.37941e-06	6.3993e-06	-5.39915e-06	-1.01536e-05	2.43002e-05	-8.19793e-05	-4.20992e-05	-2.33066e-05	2.40718e-06	3.01559e-08
-2.03713e-05	-1.64231e-05	4.35423e-06	5.55173e-06	7.46482e-05	2.07117e-05	-2.19542e-05	3.48427e-05	-2.52017e-05	4.94689e-05	2.00376e-05	-4.72879e-05	-2.27989e-05	1.53335e-05	-2.26751e-05	2.79275e-05	-4.10925e-05	1.99502e-05	2.12683e-05	-1.19462e-05	2.78132e-05	4.41668e-06	6.28868e-06	-2.55799e-06	-1.05117e-05	2.42983e-05	-8.19523e-05	-4.15257e-05	-2.25426e-05	2.37216e-06	2.93769e-08
-2.03858e-05	-1.62596e-05	4.42302e-06	5.1349e-06	7.47695e-05	2.05749e-05	-2.86673e-05	3.46047e-05	-2.50119e-05	5.06042e-05	2.02834e-05	-4.69785e-05	-2.28017e-05	1.54468e-05	-2.21323e-05	2.79692e-05	-1.08093e-05	2.09417e-05	1.8184e-05	-1.19097e-05	2.77723e-05	4.38233e-06	6.83417e-06	-5.18087e-06	-1.02086e-05	2.43089e-05	-8.19668e-05	-4.08453e-05	-2.22591e-05	2.48747e-06	2.807e-08
-2.03788e-05	-1.64978e-05	4.418e-06	5.20174e-06	7.46837e-05	2.08549e-05	-2.51978e-05	3.47269e-05	-2.52101e-05	4.99885e-05	2.00965e-05	-4.73828e-05	-2.28014e-05	1.52994e-05	-2.23827e-05	2.79694e-05	-1.77806e-05	2.13534e-05	2.15238e-05	-1.14944e-05	2.77787e-05	4.38262e-06	6.65424e-06	-3.37231e-06	-1.07629e-05	2.4305e-05	-6.592e-05	-4.14319e-05	-2.16432e-05	2.45405e-06	2.58653e-08
-2.18765e-05	-1.65865e-05	4.39824e-06	5.31801e-06	5.9751e-05	2.05488e-05	-2.49858e-05	3.48166e-05	-2.48707e-05	4.96479e-05	2.03163e-05	-4.82007e-05	-2.27988e-05	1.53362e-05	-2.41242e-05	2.80271e-05	-2.54258e-05	2.08607e-05	1.95353e-05	-1.1604e-05	2.77837e-05	4.38867e-06	6.69109e-06	-3.15356e-06	-1.04404e-05	2.43105e-05	-6.75545e-05	-4.13766e-05	-2.07907e-05	2.21202e-06	2.44288e-08
-2.24528e-05	-1.69838e-05	4.37613e-06	5.10222e-06	6.25995e-05	2.1729e-05	-2.67759e-05	3.52849e-05	-2.38367e-05	1.01309e-05	2.00716e-05	-4.82765e-05	-2.28087e-05	1.5352e-05	-2.31317e-05	2.80543e-05	-2.40184e-05	2.16333e-05	1.98278e-05	-1.1493e-05	2.75766e-05	3.8846e-06	6.81743e-06	-3.3972e-06	-1.0681e-05	2.43007e-05	-6.86186e-05	-4.14472e-05	-2.088e-05	2.36577e-06	2.26492e-08
-2.15134e-05	-1.70138e-05	4.40998e-06	5.05767e-06	6.14588e-05	2.08538e-05	-2.61445e-05	3.50099e-05	-2.451e-05	1.03632e-05	2.0153e-05	-4.83911e-05	-2.28043e-05	1.53643e-05	-2.34794e-05	2.80553e-05	-2.25319e-05	2.11924e-05	1.95468e-05	-1.15527e-05	2.7704e-05	4.28749e-06	6.70355e-06	-3.32245e-06	-1.05308e-05	2.43014e-05	-6.62331e-05	-4.14108e-05	-2.07197e-05	2.34546e-06	2.20212e-08
-2.14268e-05	-1.75394e-05	4.40333e-06	5.09855e-06	5.93475e-05	2.13172e-05	-2.64145e-05	3.49218e-05	-2.11104e-05	7.15024e-06	2.01473e-05	-4.81994e-05	-2.2797e-05	1.53563e-05	-2.28573e-05	2.80533e-05	-2.30621e-05	2.13173e-05	2.01423e-05	-1.16221e-05	2.77084e-05	4.18385e-06	6.70815e-06	-3.602e-06	-1.04443e-05	2.43073e-05	-6.53863e-05	-4.13927e-05	-2.06043e-05	2.36438e-06	2.14859e-08
-2.15656e-05	-1.69816e-05	4.40832e-06	5.11768e-06	6.04515e-05	2.07039e-05	-2.63564e-05	3.52577e-05	-2.32779e-05	1.10323e-05	2.01379e-05	-4.83455e-05	-2.27836e-05	1.53558e-05	-2.29616e-05	2.80727e-05	-2.09505e-05	2.11684e-05	1.94445e-05	-1.15996e-05	1.76391e-05	4.17498e-06	6.69961e-06	-3.39207e-06	-1.05087e-05	2.43061e-05	-6.5468e-05	-4.1398e-05	-2.09261e-05	2.34539e-06	2.12256e-08
-2.14748e-05	-1.73389e-05	4.44516e-06	5.09026e-06	6.03853e-05	2.08786e-05	-2.61246e-05	3.54019e-05	-2.3079e-05	1.23262e-05	2.01504e-05	-4.83828e-05	-2.27362e-05	1.53204e-05	-2.28622e-05	2.82404e-05	-2.2441e-05	2.13387e-05	1.95733e-05	-1.15223e-05	2.03671e-05	4.14438e-06	6.67841e-06	-2.94539e-06	-1.03985e-05	2.43132e-05	-2.35938e-05	-4.13985e-05	-1.84245e-05	2.49105e-06	1.76044e-08
-2.15042e-05	-1.71472e-05	4.9166e-06	5.13186e-06	6.02451e-05	2.09203e-05	-2.64e-05	3.43906e-05	-2.29471e-05	1.24331e-05	2.01336e-05	-4.83621e-05	-2.27905e-05	1.53277e-05	-2.29102e-05	2.82536e-05	-2.23731e-05	2.20012e-05	1.99548e-05	-8.43424e-06	2.14089e-05	4.2556e-06	6.83248e-06	-2.67454e-06	-8.88382e-06	2.45841e-05	-9.93057e-06	-4.12286e-05	-1.53536e-05	4.83001e-06	1.69817e-08
-2.14537e-05	-1.70969e-05	4.55704e-06	5.12708e-06	5.55558e-05	2.11074e-05	-2.21994e-05	3.51406e-05	-2.24998e-05	1.11356e-05	2.01904e-05	-4.85604e-05	-2.27526e-05	1.49093e-05	-2.28892e-05	2.82462e-05	-2.20809e-05	2.17148e-05	1.99068e-05	-1.03127e-05	2.02186e-05	4.29278e-06	6.75728e-06	-3.0624e-06	-9.98383e-06	2.4489e-05	-1.84794e-05	-4.13571e-05	-1.66414e-05	2.65703e-06	1.64963e-08
-2.15616e-05	-1.71481e-05	4.55318e-06	5.10083e-06	5.52498e-05	2.09391e-05	-2.05429e-05	3.53786e-05	-2.28022e-05	1.06789e-05	2.0142e-05	-4.90468e-05	-2.27742e-05	1.51671e-05	-2.29384e-05	2.81674e-05	-2.2091e-05	2.15184e-05	1.95241e-05	-9.82066e-06	1.93027e-05	4.20421e-06	6.79821e-06	-2.63883e-06	-9.62889e-06	2.44808e-05	-1.48527e-05	-4.13411e-05	-1.71302e-05	3.19047e-06	1.62814e-08
-2.1488e-05	-1.62737e-05	4.7216e-06	6.03071e-06	1.46006e-05	2.03392e-05	-2.28595e-05	3.55672e-05	-2.22527e-05	9.85248e-06	2.01377e-05	-4.84143e-05	-2.27991e-05	1.52274e-05	-2.10538e-05	2.82101e-05	-2.22862e-05	2.20269e-05	1.92681e-05	-9.5493e-06	2.14417e-05	4.48372e-06	6.94308e-06	-2.69364e-06	-1.0119e-05	2.33088e-05	-1.93126e-05	-4.1305e-05	-1.16491e-05	3.36055e-06	1.33835e-08
-2.15158e-05	-1.70949e-05	4.69826e-06	5.18862e-06	3.72321e-06	2.08409e-05	-2.2554e-05	2.93249e-05	-1.99656e-05	9.82185e-06	2.01609e-05	-4.84941e-05	-2.27995e-05	1.52118e-05	-2.28238e-05	2.87238e-05	-2.21649e-05	1.14922e-05	1.94521e-05	-7.72568e-06	2.21155e-05	4.19394e-06	6.90994e-06	-2.82738e-06	-9.12566e-06	1.55042e-05	-1.82316e-05	-4.14469e-05	-1.33194e-05	3.2776e-06	1.21573e-08
-2.15158e-05	-1.70949e-05	4.69826e-06	5.18862e-06	3.72321e-06	2.08409e-05	-2.2554e-05	2.93249e-05	-1.99656e-05	9.82185e-06	2.01609e-05	-4.84941e-05	-2.27995e-05	1.52118e-05	-2.28238e-05	2.87238e-05	-2.21649e-05	1.14922e-05	1.94521e-05	-7.72568e-06	2.21155e-05	4.19394e-06	6.90994e-06	-2.82738e-06	-9.12566e-06	1.55042e-05	-1.82316e-05	-4.14469e-05	-1.33194e-05	3.2776e-06	1.21573e-08
-2.15111e-05	-1.73999e-05	4.69735e-06	5.24816e-06	9.68686e-06	2.08479e-05	-2.20628e-05	2.88369e-05	-2.09776e-05	1.00722e-05	2.01318e-05	-4.85587e-05	-2.27966e-05	1.52108e-05	-2.18876e-05	2.86887e-05	-2.22364e-05	1.45705e-05	1.94946e-05	-7.91081e-06	1.78082e-05	4.2237e-06	6.97747e-06	-2.77108e-06	-9.31948e-06	1.33681e-05	-1.71359e-05	-4.1364e-05	-1.32658e-05	3.15826e-06	1.20166e-08
-2.15065e-05	-1.65522e-05	4.70772e-06	5.30911e-06	2.10075e-06	2.07356e-05	-2.14972e-05	2.88971e-05	-2.09956e-05	1.02123e-05	2.00895e-05	-4.85015e-05	-2.27949e-05	1.52012e-05	-2.22284e-05	2.87011e-05	-2.22081e-05	1.46689e-05	1.94622e-05	-8.887e-06	1.81323e-05	4.28913e-06	6.84664e-06	-2.80401e-06	-9.40268e-06	1.31028e-05	-1.68517e-05	-4.13532e-05	-1.26837e-05	3.18469e-06	1.18813e-08
-2.15072e-05	-1.66696e-05	4.70794e-06	5.34027e-06	5.58131e-07	2.08137e-05	-2.16571e-05	2.94808e-05	-2.06377e-05	9.92772e-06	2.00485e-05	-4.85336e-05	-2.27968e-05	1.51953e-05	-2.19245e-05	2.86687e-05	-2.22038e-05	1.23641e-05	1.93617e-05	-8.72311e-06	1.78316e-05	4.26647e-06	7.03271e-06	-2.77603e-06	-9.35067e-06	1.37512e-05	-1.6772e-05	-4.13597e-05	-1.29697e-05	3.2016e-06	1.1835e-08
-2.15071e-05	-1.67237e-05	4.70318e-06	5.30238e-06	2.48225e-06	2.07987e-05	-2.18534e-05	2.87354e-05	-2.07142e-05	1.00953e-05	2.00761e-05	-4.85382e-05	-2.27963e-05	1.52017e-05	-2.17038e-05	2.8652e-05	-2.22208e-05	1.19068e-05	1.94397e-05	-8.76864e-06	1.82591e-05	4.25137e-06	6.92345e-06	-2.78409e-06	-9.31342e-06	1.3458e-05	-1.6151e-05	-4.13538e-05	-1.30349e-05	3.16711e-06	1.17835e-08
-2.15197e-05	-1.67213e-05	4.69816e-06	5.30829e-06	2.21076e-06	2.07692e-05	-2.16758e-05	2.8735e-05	-2.0131e-05	1.01261e-05	2.00894e-05	-4.8516e-05	-2.27961e-05	1.52244e-05	-5.12996e-06	2.86507e-05	-2.22098e-05	1.23354e-05	1.94452e-05	-8.65126e-06	1.82581e-05	4.26994e-06	6.87677e-06	-1.77955e-06	-9.34971e-06	1.26198e-05	-1.68307e-05	-4.13688e-05	-1.32194e-05	3.18978e-06	1.13152e-08
-2.15197e-05	-1.67213e-05	4.69816e-06	5.30829e-06	2.21076e-06	2.07692e-05	-2.16758e-05	2.8735e-05	-2.0131e-05	1.01261e-05	2.00894e-05	-4.8516e-05	-2.27961e-05	1.52244e-05	-5.12996e-06	2.86507e-05	-2.22098e-05	1.23354e-05	1.94452e-05	-8.65126e-06	1.82581e-05	4.26994e-06	6.87677e-06	-1.77955e-06	-9.34971e-06	1.26198e-05	-1.68307e-05	-4.13688e-05	-1.32194e-05	3.18978e-06	1.13152e-08
-2.15275e-05	-1.60233e-05	4.69453e-06	5.30045e-06	2.92792e-06	2.07604e-05	-2.1663e-05	2.87761e-05	-1.95322e-05	1.00656e-05	2.00866e-05	-4.85132e-05	-2.28349e-05	1.52085e-05	-5.80637e-06	2.86304e-05	-2.2207e-05	1.26032e-05	1.94201e-05	-8.64071e-06	1.83013e-05	4.27701e-06	6.93291e-06	-2.37034e-06	-8.72987e-06	1.29037e-05	-1.67594e-05	-4.13651e-05	-1.29967e-05	2.83225e-06	1.12755e-08
-2.15292e-05	-1.60785e-05	4.69492e-06	5.28807e-06	2.71559e-06	2.07573e-05	-2.16697e-05	2.87929e-05	-1.95571e-05	1.00888e-05	2.00861e-05	-4.85136e-05	-2.28287e-05	1.52172e-05	-5.79516e-06	2.86419e-05	-2.22072e-05	1.25713e-05	1.94158e-05	-8.64413e-06	1.8292e-05	4.28449e-06	6.92859e-06	-2.2153e-06	-8.78357e-06	1.27568e-05	-1.67636e-05	-4.13641e-05	-1.30537e-05	2.75612e-06	1.12755e-08
-2.1523e-05	-1.60333e-05	4.6945e-06	5.30016e-06	2.88842e-06	2.07604e-05	-2.1663e-05	2.87908e-05	-1.95332e-05	1.00687e-05	2.00866e-05	-4.85132e-05	-2.28407e-05	1.52093e-05	-5.82411e-06	2.85987e-05	-2.22069e-05	1.25681e-05	1.94087e-05	-8.64003e-06	1.83033e-05	4.2833e-06	6.93352e-06	-2.43814e-06	-8.74727e-06	1.29027e-05	-1.67643e-05	-4.13649e-05	-1.29706e-05	2.82791e-06	1.12739e-08
-2.15209e-05	-1.60833e-05	4.69598e-06	5.30198e-06	2.14772e-06	2.07618e-05	-2.20451e-05	2.96506e-05	-1.95817e-05	1.01106e-05	2.00852e-05	-3.84988e-05	-2.28351e-05	1.51907e-05	-5.8474e-06	2.85951e-05	-2.22043e-05	1.2546e-05	1.9443e-05	4.38159e-06	1.8294e-05	4.28198e-06	8.22612e-06	-2.41781e-06	-8.77702e-06	1.28606e-05	-1.67024e-05	-4.13659e-05	-1.29823e-05	2.86854e-06	1.04316e-08
-2.15213e-05	-1.6048e-05	4.69526e-06	5.29644e-06	2.32551e-06	2.07604e-05	-2.17318e-05	2.88091e-05	-1.95927e-05	1.0114e-05	2.00861e-05	-3.48891e-05	-2.07628e-05	1.52046e-05	-5.79793e-06	2.85923e-05	-2.22069e-05	1.25572e-05	1.94177e-05	2.60386e-06	1.82988e-05	4.2834e-06	7.12632e-06	-2.32692e-06	-8.76439e-06	1.28527e-05	-1.67691e-05	-4.13655e-05	-1.29828e-05	2.86344e-06	9.98484e-09
-2.15508e-05	-1.02188e-05	4.69834e-06	5.29979e-06	2.72353e-06	2.07612e-05	-2.17399e-05	8.99757e-06	-1.96771e-05	1.0094e-05	1.69593e-05	-3.78219e-05	-2.27752e-05	1.51767e-05	-5.77548e-06	2.85899e-05	-2.22267e-05	1.24827e-05	1.94196e-05	-1.4783e-06	1.83145e-05	4.23585e-06	7.40773e-06	-2.37465e-06	-8.77753e-06	1.28393e-05	-1.67533e-05	-4.1365e-05	-1.2993e-05	3.07949e-06	9.27298e-09
-2.15298e-05	-1.31764e-05	4.68388e-06	5.30177e-06	2.69418e-06	2.07614e-05	-2.17248e-05	9.40044e-06	-1.96536e-05	1.0089e-05	1.55832e-05	-3.68359e-05	-2.2837e-05	1.52064e-05	-5.81001e-06	2.5207e-05	-1.91696e-05	1.24865e-05	1.94214e-05	-5.21276e-06	1.82611e-05	4.24529e-06	7.57213e-06	-2.35295e-06	-8.68609e-06	1.28455e-05	-1.7579e-05	-4.13645e-05	-1.29958e-05	3.00133e-06	8.97602e-09
-2.15258e-05	-5.70681e-06	4.79645e-06	5.30686e-06	2.62763e-06	2.12725e-05	-2.14548e-05	6.60366e-06	-1.96779e-05	1.01069e-05	1.46352e-05	-3.5839e-05	-2.27922e-05	1.52046e-05	-5.80049e-06	2.6117e-05	-2.03554e-05	1.2524e-05	1.94205e-05	1.01436e-06	1.82391e-05	4.12662e-06	7.36499e-06	-2.38175e-06	-8.69907e-06	1.28278e-05	-1.70078e-05	-4.1374e-05	-1.29868e-05	2.88663e-06	8.74211e-09
-2.15272e-05	-1.60558e-06	4.7554e-06	5.30528e-06	2.63669e-06	2.09153e-05	-2.14818e-05	7.2895e-06	-1.96229e-05	1.00978e-05	1.43136e-05	-3.59786e-05	-2.27657e-05	1.52023e-05	-5.82368e-06	2.67596e-05	-1.96898e-05	1.25147e-05	1.94206e-05	7.46588e-07	1.82412e-05	4.3822e-06	7.31301e-06	-2.37691e-06	-8.71446e-06	1.28278e-05	-1.69718e-05	-4.13675e-05	-1.29895e-05	2.88671e-06	8.71148e-09
-2.15271e-05	-3.09537e-06	4.58515e-06	5.30859e-06	2.64699e-06	2.09878e-05	-2.15278e-05	7.47109e-06	-1.9634e-05	1.00925e-05	1.04653e-05	-3.59684e-05	-2.28096e-05	1.52062e-05	-5.8016e-06	2.64977e-05	-2.01297e-05	1.25091e-05	1.94209e-05	-1.73231e-06	1.82459e-05	2.54737e-06	7.37062e-06	-2.37277e-06	-8.7014e-06	1.28279e-05	-1.70781e-05	-4.13715e-05	-1.29265e-05	2.79432e-06	8.6265e-09
-2.15312e-05	-7.04428e-06	4.64312e-06	5.30852e-06	2.55806e-06	2.10496e-05	-2.15432e-05	5.5086e-06	-1.96651e-05	1.00991e-05	1.19059e-05	-3.08428e-05	-2.27788e-05	1.52088e-05	-5.80471e-06	2.63761e-05	-1.94653e-05	1.25103e-05	1.9421e-05	1.68389e-07	1.82538e-05	3.75221e-06	7.40318e-06	-2.39039e-06	-1.02029e-05	1.28165e-05	-1.69464e-05	-4.13625e-05	-1.33373e-05	2.9131e-06	8.34152e-09
-2.1545e-05	-6.45852e-06	4.80548e-06	5.3106e-06	2.54971e-06	2.10965e-05	-2.15111e-05	6.28038e-06	-1.4569e-05	1.00986e-05	1.21712e-05	-3.15126e-05	-2.2787e-05	1.52089e-05	-5.8024e-06	2.66426e-05	-1.93409e-05	1.25149e-05	1.94208e-05	6.635e-08	1.82496e-05	3.86614e-06	7.35907e-06	-2.53643e-06	-9.03371e-06	1.28235e-05	-1.69672e-05	-4.13684e-05	-1.34244e-05	3.2266e-06	8.21276e-09
-8.78208e-06	-5.3604e-06	4.66763e-06	5.30909e-06	2.57985e-06	2.1027e-05	-2.15271e-05	7.46891e-06	-1.08207e-05	1.00989e-05	1.13188e-05	-3.3364e-05	-2.27946e-05	1.52047e-05	-5.80178e-06	2.66442e-05	-1.87345e-05	9.88485e-06	1.94719e-05	-4.77029e-07	1.82625e-05	3.93789e-06	7.31641e-06	-2.44774e-06	-8.96757e-06	1.28278e-05	-1.69558e-05	-4.13684e-05	-1.303e-05	2.78968e-06	7.73652e-09
-1.09383e-05	-5.84506e-06	4.15846e-06	5.29741e-06	2.57675e-06	2.102e-05	-2.14611e-05	6.89559e-06	-1.21019e-05	1.00984e-05	1.15509e-05	-1.86623e-05	-2.20346e-05	1.51989e-05	-5.80313e-06	2.66052e-05	-1.91239e-05	8.75094e-06	1.97148e-05	-5.28363e-07	1.70822e-05	3.55678e-06	7.33685e-06	-2.28719e-06	-8.94898e-06	1.28321e-05	-1.69641e-05	-4.13688e-05	-1.29569e-05	1.52604e-06	6.95284e-09
-1.42002e-05	-5.8664e-06	4.01615e-06	5.2731e-06	2.33166e-06	2.10159e-05	-2.14404e-05	7.04768e-06	-7.37991e-06	1.01031e-05	1.24058e-05	-1.98852e-05	-2.16395e-05	1.51991e-05	-5.80232e-06	2.65688e-05	-1.89388e-05	1.05548e-05	1.97752e-05	-3.1524e-07	1.70719e-05	2.93124e-06	7.35265e-06	-2.42597e-06	-8.97197e-06	7.22088e-06	-1.69725e-05	-4.13631e-05	-1.29428e-05	2.24457e-06	6.90656e-09
-8.46722e-06	-7.12019e-06	4.3608e-06	4.73381e-06	2.58474e-06	1.64543e-05	-2.14831e-05	7.5869e-06	-6.0381e-06	1.00771e-05	1.19558e-05	-2.12534e-05	-1.94586e-05	1.51885e-05	-5.78986e-06	2.65989e-05	-1.96432e-05	1.11146e-05	1.88965e-05	-3.06619e-07	1.78154e-05	3.66203e-06	7.35319e-06	-2.36736e-06	-8.89981e-06	5.89302e-06	-1.71624e-05	-4.13684e-05	-1.30236e-05	2.63508e-06	6.59675e-09
-8.47879e-06	-6.05115e-06	4.3553e-06	5.09934e-06	2.56714e-06	1.68965e-05	-2.14835e-05	7.23936e-06	-8.06465e-06	1.00804e-05	1.20631e-05	-1.53177e-05	-2.05523e-05	1.5194e-05	-5.79616e-06	2.66259e-05	-1.94982e-05	1.04197e-05	1.91719e-05	-2.37588e-07	1.75785e-05	3.51583e-06	7.3518e-06	-2.38373e-06	-8.91939e-06	9.00593e-06	-1.68634e-05	-4.13663e-05	-1.29623e-05	2.31497e-06	6.46915e-09
-7.92836e-06	-6.6697e-06	4.28416e-06	4.98588e-06	2.4242e-06	1.57141e-05	-2.1467e-05	6.91488e-06	-7.77913e-06	1.00863e-05	1.23538e-05	-1.22554e-05	-2.02835e-05	1.51924e-05	-5.79614e-06	2.66057e-05	-1.94739e-05	1.1057e-05	1.91207e-05	-2.60514e-07	1.76862e-05	3.6045e-06	7.35137e-06	-2.42391e-06	-8.95141e-06	8.62788e-06	-1.66977e-05	-4.13676e-05	-1.30208e-05	2.5239e-06	6.33421e-09
-9.19232e-06	-6.35506e-06	4.313e-06	5.03547e-06	2.50685e-06	1.62877e-05	-7.53401e-06	7.06472e-06	-8.35203e-06	1.00566e-05	1.24819e-05	-1.26617e-05	-2.06457e-05	1.51949e-05	-5.44242e-06	2.65964e-05	-1.92907e-05	1.05379e-05	1.89786e-05	-2.46831e-07	1.76851e-05	3.59252e-06	7.35066e-06	-2.83721e-06	-8.93853e-06	8.88272e-06	-1.70435e-05	-4.13676e-05	-1.3007e-05	2.22022e-06	5.99406e-09
-9.17768e-06	-5.95693e-06	5.10188e-06	5.00935e-06	2.57326e-06	1.65279e-05	-1.09622e-05	7.10069e-06	-7.69451e-06	9.48953e-06	1.22665e-05	-6.37122e-06	-2.04566e-05	1.29219e-05	-2.59934e-06	2.49965e-05	-1.92626e-05	1.00901e-05	1.88815e-05	-3.29281e-07	1.76345e-05	3.58722e-06	7.35101e-06	-2.31735e-06	-8.9657e-06	8.32482e-06	-1.69885e-05	-4.13475e-05	-1.308e-05	2.32149e-06	5.71568e-09
-9.17345e-06	-6.12944e-06	4.50518e-06	5.0214e-06	4.37294e-06	1.66276e-05	-1.04093e-05	7.15122e-06	-7.59375e-06	9.95401e-06	1.22208e-05	-9.37026e-06	-1.07249e-06	1.24776e-05	-4.79238e-06	2.56136e-05	-1.957e-05	1.68876e-06	1.89083e-05	2.65367e-07	1.75605e-05	3.56047e-06	7.35129e-06	-3.3154e-06	-8.9486e-06	8.38593e-06	-1.68366e-05	-1.80379e-05	-1.37152e-05	2.31136e-06	3.93429e-09
-8.94062e-06	-5.71424e-06	4.55555e-06	4.97921e-06	2.90962e-06	1.66674e-05	-1.06051e-05	7.13429e-06	-7.5271e-06	9.47267e-06	1.22431e-05	-1.24146e-05	-5.91672e-06	9.42063e-06	-4.94629e-06	2.15701e-05	-1.93094e-05	-3.61173e-06	1.89738e-05	-1.50068e-07	1.75677e-05	3.55852e-06	7.35071e-06	-3.04557e-06	-9.00679e-06	8.26403e-06	-1.70853e-05	-1.47055e-05	-1.41185e-05	2.22504e-06	3.66404e-09
-8.89627e-06	-5.73507e-06	4.39821e-06	5.01146e-06	3.23919e-06	1.66001e-05	-1.12071e-05	7.17582e-06	-7.53415e-06	9.46026e-06	1.22831e-05	-1.34022e-05	-1.125e-06	1.00935e-05	-4.87595e-06	2.04281e-05	-1.56512e-05	6.6881e-06	1.90592e-05	3.99091e-07	1.75978e-05	3.53641e-06	7.35254e-06	-2.85559e-06	-8.97956e-06	8.24656e-06	-1.7032e-05	-1.69586e-05	-1.36684e-05	2.26527e-06	3.59641e-09
-8.87781e-06	-5.671e-06	4.41637e-06	5.01633e-06	3.24581e-06	1.66596e-05	-1.10589e-05	6.67587e-06	-7.54946e-06	1.18478e-05	1.26389e-05	-1.12816e-05	-1.4626e-07	9.6603e-06	-5.41852e-06	1.95604e-05	-1.69691e-05	3.54487e-06	1.90116e-05	3.17139e-08	1.76097e-05	2.54166e-06	7.12039e-06	-3.11277e-06	-8.37984e-06	8.20368e-06	-1.70349e-05	-1.54857e-05	-2.00984e-06	2.26467e-06	3.31587e-09
-8.87787e-06	-5.57463e-06	4.41634e-06	5.01642e-06	3.2126e-06	1.66564e-05	-1.1055e-05	6.68855e-06	-7.54896e-06	1.17382e-05	1.26213e-05	-1.13564e-05	-1.8553e-07	9.67745e-06	-5.26781e-06	1.95644e-05	-1.69822e-05	3.24204e-06	1.90125e-05	3.50333e-08	1.76092e-05	2.54566e-06	7.07998e-06	-3.02419e-06	-8.47617e-06	8.20704e-06	-1.70319e-05	-1.54972e-05	-2.8834e-06	2.26572e-06	3.31562e-09
-8.88288e-06	-5.39002e-06	4.41914e-06	5.01312e-06	3.1469e-06	1.66509e-05	-1.1074e-05	7.10214e-06	-7.53941e-06	9.63577e-06	1.24127e-05	-1.03966e-05	-3.50041e-06	9.69992e-06	-5.01971e-06	2.02342e-05	-1.70638e-05	3.1593e-06	1.90086e-05	1.33009e-07	1.75965e-05	3.17947e-06	7.14245e-06	-3.12215e-06	-8.66697e-06	8.2443e-06	-1.70471e-05	-1.56377e-05	-2.03955e-06	2.2652e-06	3.29619e-09
-8.8881e-06	-5.4391e-06	4.44815e-06	5.01663e-06	3.15849e-06	1.66393e-05	-1.09466e-05	6.99397e-06	-7.51884e-06	9.7402e-06	1.25001e-05	-1.10748e-05	-1.67683e-06	9.70383e-06	-4.93777e-06	1.98809e-05	-1.66043e-05	3.07826e-06	1.90092e-05	9.31886e-08	1.76025e-05	3.0972e-06	7.08029e-06	-2.96807e-06	-8.70521e-06	8.22831e-06	-1.70392e-05	-1.53692e-05	-3.54595e-06	2.27858e-06	3.26875e-09
-8.88855e-06	-5.46364e-06	4.44376e-06	5.01372e-06	3.31014e-06	1.66383e-05	-1.08233e-05	7.02142e-06	-7.5326e-06	9.70628e-06	1.24391e-05	-1.08766e-05	-2.48292e-06	9.6185e-06	-4.9053e-06	1.98395e-05	-1.65933e-05	3.00489e-06	1.9012e-05	1.11744e-07	1.76063e-05	3.18925e-06	7.10532e-06	-2.98797e-06	-8.56327e-06	8.24348e-06	-1.70439e-05	-1.54416e-05	-2.40989e-06	2.27671e-06	3.25493e-09
-4.84927e-06	-5.47364e-06	4.44533e-06	5.01726e-06	3.22769e-06	1.66395e-05	-1.10392e-05	7.01863e-06	-6.85853e-06	9.83022e-06	1.23964e-05	-1.06826e-05	-2.48279e-06	9.63136e-06	-4.97249e-06	1.9812e-05	-1.67959e-05	3.28714e-06	1.90086e-05	7.66211e-08	1.75993e-05	3.09115e-06	7.1001e-06	-3.009e-06	-8.54988e-06	8.28737e-06	-1.70389e-05	-1.54203e-05	-2.80112e-06	2.27295e-06	3.20036e-09
-5.72449e-06	-5.45479e-06	4.50152e-06	5.07705e-06	3.21071e-06	1.66425e-05	-1.1006e-05	7.03611e-06	-7.52011e-06	9.82088e-06	1.24254e-05	-1.02496e-05	-2.2598e-06	9.72113e-06	-4.95943e-06	1.99537e-05	-1.66646e-05	3.1002e-06	1.90119e-05	7.85382e-08	1.75989e-05	3.09486e-06	7.07893e-06	-3.018e-06	-8.5909e-06	8.24095e-06	-1.68604e-05	-4.52631e-06	-2.7138e-06	2.27488e-06	2.9876e-09
-6.39845e-06	-5.4562e-06	4.4595e-06	5.12375e-06	3.19285e-06	1.66481e-05	-1.10913e-05	7.01963e-06	-5.95061e-06	9.75904e-06	1.24781e-05	-1.06117e-05	-2.22934e-06	8.74646e-06	-4.84128e-06	2.00001e-05	-1.66522e-05	2.44855e-06	1.90129e-05	9.24192e-08	1.76476e-05	3.10592e-06	7.0956e-06	-3.00452e-06	-8.60629e-06	8.27908e-06	-1.58855e-06	-7.52589e-06	-2.77278e-06	2.27379e-06	2.72025e-09
-6.61971e-06	-5.44984e-06	4.48849e-06	5.05296e-06	3.04193e-06	1.66791e-05	-1.09877e-05	6.79795e-06	-4.78162e-06	9.75988e-06	1.15283e-05	-1.04673e-05	-2.12214e-06	9.58164e-06	-4.78975e-06	1.9983e-05	-1.66214e-05	2.63877e-06	1.90126e-05	8.69807e-08	1.76217e-05	3.12072e-06	7.08901e-06	-3.02184e-06	-8.3687e-06	8.2471e-06	-4.60505e-06	-5.42998e-06	-2.73655e-06	2.27433e-06	2.67852e-09
-5.92196e-06	-5.37365e-06	3.95486e-06	5.42348e-06	3.21491e-06	1.68025e-05	-1.1097e-05	6.80612e-06	-5.81303e-06	9.82906e-06	1.24241e-05	-1.0559e-05	-2.21592e-06	9.65811e-06	-4.60701e-06	1.15574e-05	-1.66294e-05	2.21109e-06	1.90051e-05	9.1866e-08	1.76174e-05	3.13624e-06	7.09587e-06	-3.16177e-06	-8.6732e-06	8.02601e-06	-6.60777e-06	-5.48288e-06	-3.02069e-06	2.17352e-06	2.47076e-09
-6.45387e-06	-5.43793e-06	4.38986e-06	5.17692e-06	3.18011e-06	8.55977e-06	-1.11463e-05	6.94151e-06	-5.96743e-06	9.4769e-06	1.24332e-05	-1.05298e-05	-2.06544e-06	9.51076e-06	-4.66729e-06	1.51565e-05	-1.66386e-05	2.78417e-06	1.90127e-05	8.91036e-08	1.76102e-05	3.11097e-06	7.09061e-06	-3.11214e-06	-8.57359e-06	7.99441e-06	-2.63886e-06	-5.50678e-06	-2.55867e-06	2.25234e-06	2.32238e-09
-5.68507e-06	-5.31803e-06	4.33927e-06	5.17576e-06	3.16133e-06	9.25458e-06	-1.11729e-05	6.7055e-06	-5.20972e-06	9.87712e-06	1.21366e-05	-1.05623e-05	-2.19903e-06	9.57242e-06	-4.73794e-06	1.28456e-05	-1.66382e-05	2.73814e-06	1.89953e-05	9.38904e-08	1.76457e-05	3.09468e-06	7.09397e-06	-3.05128e-06	-7.26512e-06	8.01986e-06	-2.81976e-06	-5.81855e-06	-2.64669e-06	2.14921e-06	2.23541e-09
-6.04522e-06	-5.28438e-06	4.26076e-06	5.29549e-06	3.17999e-06	2.64774e-06	-1.10459e-05	6.88933e-06	-5.49424e-06	9.74837e-06	1.17283e-05	-1.05219e-05	-2.17087e-06	9.51928e-06	-4.78061e-06	1.24846e-05	-1.66301e-05	2.7193e-06	1.89788e-05	9.12436e-08	1.76282e-05	3.10128e-06	6.98359e-06	-3.06521e-06	-7.82674e-06	8.13477e-06	-3.82015e-06	-5.72068e-06	-2.86245e-06	2.20556e-06	2.1553e-09
-6.07393e-06	-5.3518e-06	4.42258e-06	5.19058e-06	3.18002e-06	3.82336e-06	-1.10339e-05	4.86946e-06	-5.43352e-06	9.77284e-06	1.15008e-05	-1.0551e-05	-2.15816e-06	9.53926e-06	-4.76398e-06	1.27865e-05	-1.66353e-05	2.57842e-06	1.8997e-05	9.57076e-08	1.76258e-05	3.10169e-06	4.44136e-06	-3.08901e-06	-7.92368e-06	8.14208e-06	-4.45826e-06	-5.60919e-06	-2.67299e-06	2.22087e-06	2.11902e-09
-5.79231e-06	-5.31329e-06	4.35045e-06	5.19829e-06	3.17045e-06	3.51965e-06	-1.10533e-05	4.80741e-06	-5.50282e-06	9.76459e-06	1.16713e-05	-1.05312e-05	-2.15511e-06	9.51037e-06	-4.78844e-06	1.265e-05	-1.66365e-05	2.72937e-06	1.89988e-05	9.54953e-08	1.76262e-05	3.10183e-06	4.5508e-06	-3.07858e-06	-7.94302e-06	7.8318e-06	-4.29883e-06	-5.5272e-06	-2.78067e-06	2.21636e-06	2.10804e-09
-5.88632e-06	-5.31446e-06	4.43907e-06	5.13277e-06	3.17592e-06	3.59351e-06	-1.10375e-05	4.79776e-06	-5.46009e-06	9.77685e-06	1.16087e-05	-1.05334e-05	-2.1615e-06	9.52639e-06	-4.77335e-06	1.28009e-05	-1.66345e-05	2.62323e-06	1.89928e-05	9.71902e-08	1.7629e-05	3.10162e-06	2.54961e-06	-3.07169e-06	-7.88163e-06	8.1038e-06	-3.83595e-06	-5.57952e-06	-2.64836e-06	2.20379e-06	2.09614e-09
-5.78906e-06	-5.31084e-06	4.41675e-06	5.14509e-06	3.17325e-06	3.48313e-06	-1.10478e-05	5.11008e-06	-5.37699e-06	9.77275e-06	1.17627e-05	-1.05305e-05	-2.16066e-06	9.52535e-06	-4.80118e-06	1.27294e-05	-1.66317e-05	2.56602e-06	1.89909e-05	9.70871e-08	2.5819e-06	3.103e-06	2.88263e-06	-3.06958e-06	-7.95491e-06	8.11437e-06	-3.51005e-06	-5.56404e-06	-2.71496e-06	2.21776e-06	1.79481e-09
-5.92692e-06	-5.33156e-06	4.38126e-06	5.16366e-06	3.16737e-06	2.84253e-06	-1.11452e-05	5.10529e-06	-5.80823e-06	9.79078e-06	1.17254e-05	-1.05273e-05	-2.15191e-06	9.48481e-06	-4.47693e-06	1.27353e-05	-1.66339e-05	2.64535e-06	1.88534e-05	7.84095e-08	2.93327e-06	3.10172e-06	3.13193e-06	-3.07097e-06	-3.86219e-06	8.12532e-06	-4.00167e-06	-5.60834e-06	-2.68641e-06	2.21496e-06	1.74967e-09
-5.92878e-06	-5.3308e-06	4.37951e-06	5.14742e-06	3.17018e-06	2.77283e-06	-1.1062e-05	5.03955e-06	-5.65316e-06	9.79936e-06	1.17087e-05	-1.05273e-05	-2.15279e-06	9.50991e-06	-4.44554e-06	1.27052e-05	-1.6634e-05	2.60931e-06	1.88672e-05	8.09887e-08	3.04679e-06	3.09679e-06	3.16989e-06	-3.06875e-06	-3.95755e-06	8.12434e-06	-4.09451e-06	-5.61036e-06	-2.70802e-06	2.2151e-06	1.74687e-09
-5.87209e-06	-5.32064e-06	4.38709e-06	5.15193e-06	3.17011e-06	3.16863e-06	-1.10689e-05	4.97501e-06	-5.45586e-06	9.78148e-06	1.17224e-05	-1.05317e-05	-2.15589e-06	9.51125e-06	-4.38795e-06	1.27197e-05	-1.66337e-05	2.59208e-06	1.89084e-05	8.60926e-08	1.54584e-06	3.10188e-06	3.06561e-06	-3.06877e-06	-4.4719e-06	8.12255e-06	-3.9512e-06	-5.60526e-06	-2.68877e-06	2.21518e-06	1.74277e-09
-5.87649e-06	-5.32245e-06	4.39333e-06	5.14526e-06	3.16994e-06	2.88597e-06	-1.10581e-05	4.98079e-06	-5.4691e-06	9.78505e-06	1.17204e-05	-1.0531e-05	-2.15674e-06	9.51179e-06	-4.3283e-06	1.27183e-05	-1.66337e-05	2.60809e-06	1.88885e-05	8.47159e-08	2.03684e-06	3.10113e-06	3.11189e-06	-3.06848e-06	-4.32561e-06	8.12007e-06	-3.96709e-06	-5.61117e-06	-2.69209e-06	2.21365e-06	1.74079e-09
-5.73214e-06	-5.16663e-06	4.38397e-06	4.93559e-06	2.92275e-06	3.00868e-06	-1.11566e-05	4.98039e-06	-5.69772e-06	9.79099e-06	1.19247e-05	-7.68166e-06	-2.15457e-06	8.28032e-06	-4.38434e-06	1.27317e-05	-1.22785e-05	2.60814e-06	1.89386e-05	8.18968e-08	2.04638e-06	3.10188e-06	3.10213e-06	-3.06885e-06	-4.51762e-06	8.10239e-06	-4.04461e-06	-5.60948e-06	-2.77551e-06	2.21559e-06	1.54965e-09
-4.91187e-06	-5.2619e-06	4.39023e-06	5.07611e-06	3.05553e-06	3.04965e-06	-1.10805e-05	4.99686e-06	-5.55845e-06	8.90622e-06	1.18341e-05	-7.67702e-06	-2.15554e-06	9.15589e-06	-4.44746e-06	1.27253e-05	-1.35945e-05	2.61161e-06	1.69614e-05	8.07742e-08	1.99534e-06	3.10139e-06	3.15905e-06	-3.07126e-06	-4.45703e-06	8.15506e-06	-4.04171e-06	-5.60868e-06	-2.7002e-06	2.21544e-06	1.50133e-09
-5.09859e-06	-5.2811e-06	4.39006e-06	4.97981e-06	3.06678e-06	3.02752e-06	-1.10742e-05	5.00402e-06	-5.57116e-06	9.48502e-06	1.18383e-05	-5.07478e-06	-2.14856e-06	8.76249e-06	-4.41086e-06	1.27252e-05	-1.36128e-05	2.61881e-06	1.6998e-05	8.24759e-08	1.95778e-06	3.10098e-06	3.14128e-06	-3.08099e-06	-4.47088e-06	8.14482e-06	-4.05164e-06	-5.58218e-06	-2.71901e-06	2.21516e-06	1.47401e-09
-5.18926e-06	-5.31208e-06	4.3912e-06	3.55343e-06	3.07158e-06	3.03849e-06	-1.1099e-05	4.99657e-06	-5.52526e-06	8.59427e-06	1.17722e-05	-3.56574e-06	-2.15406e-06	9.0553e-06	-4.4026e-06	1.27194e-05	-1.32915e-05	2.59828e-06	1.72849e-05	6.38693e-08	1.84605e-06	3.10195e-06	3.23963e-06	-3.06146e-06	-4.45861e-06	8.25434e-06	-4.0361e-06	-5.59941e-06	-2.70431e-06	2.25851e-06	1.44053e-09
-5.5817e-06	-5.25742e-06	4.48167e-06	4.42059e-06	2.23395e-06	2.74384e-06	-1.10957e-05	3.91905e-06	-4.13254e-06	9.2983e-06	1.17427e-05	-4.65781e-06	-2.27263e-06	8.77234e-06	-4.39587e-06	1.24998e-05	-1.30033e-05	2.60962e-06	1.65437e-05	8.20846e-08	1.9813e-06	3.08102e-06	3.20342e-06	-3.06787e-06	-4.47255e-06	7.3513e-06	-4.0869e-06	-5.64315e-06	-2.99724e-06	2.22835e-06	1.38946e-09
-5.43948e-06	-5.27768e-06	4.46603e-06	4.18291e-06	2.33279e-06	2.81755e-06	-1.11291e-05	2.71719e-06	-3.08331e-06	9.40502e-06	1.17466e-05	-4.57151e-06	-2.79995e-06	9.00814e-06	-4.54216e-06	1.24546e-05	-1.31241e-05	2.61321e-06	1.65473e-05	9.00328e-08	1.97314e-06	3.15639e-06	3.21399e-06	-3.06735e-06	-4.46187e-06	5.97157e-06	-4.0927e-06	-5.32731e-06	-3.00233e-06	2.22965e-06	1.36225e-09
-5.3483e-06	-5.27346e-06	4.41375e-06	4.62664e-06	2.75889e-06	3.03124e-06	-1.10935e-05	4.43979e-06	-4.04218e-06	6.61644e-06	1.17884e-05	-4.509e-06	-2.36566e-06	8.94899e-06	-4.32346e-06	9.58894e-06	-1.30338e-05	2.60983e-06	1.67431e-05	7.20078e-07	1.95194e-06	3.10152e-06	3.21972e-06	-3.02388e-06	-4.46832e-06	7.17761e-06	-4.06454e-06	-5.56144e-06	-2.92853e-06	2.21257e-06	1.2955e-09
-5.3391e-06	-5.27128e-06	4.34317e-06	4.27446e-06	2.56102e-06	2.85783e-06	-1.1463e-05	4.20437e-06	-4.02582e-06	5.17135e-06	1.1763e-05	-4.49727e-06	-2.28148e-06	9.04523e-06	-3.91237e-06	9.17843e-06	-1.30365e-05	3.07619e-06	1.65031e-05	9.20997e-07	1.90222e-06	3.10795e-06	-1.30306e-06	-3.05279e-06	-4.35111e-06	6.30428e-06	-4.07045e-06	-5.24343e-06	-2.89906e-06	2.20559e-06	1.23826e-09
-5.35758e-06	-5.30976e-06	3.65395e-06	2.63845e-06	1.0756e-06	2.30344e-06	-1.1249e-05	4.12463e-06	-3.41518e-06	6.63513e-06	1.17771e-05	-4.50723e-06	-2.35284e-06	9.03506e-06	-2.74222e-06	9.20292e-06	-1.29777e-05	2.60762e-06	1.65352e-05	3.5659e-07	1.92623e-06	3.09394e-06	3.1967e-06	-1.38153e-06	-4.46458e-06	6.58794e-06	-4.08147e-06	-3.98912e-06	-2.92336e-06	2.18661e-06	1.20471e-09
-5.3716e-06	-5.27333e-06	4.42042e-06	3.55791e-06	2.6342e-06	2.65341e-06	-1.11043e-05	4.0899e-06	-3.80071e-06	5.88417e-06	1.17792e-05	-4.48528e-06	-2.37217e-06	8.36922e-06	-3.19839e-06	9.25115e-06	-1.30485e-05	2.71798e-06	6.84803e-06	1.32044e-06	1.93637e-06	3.1028e-06	6.11136e-07	-3.08236e-06	-4.4455e-06	6.54676e-06	-4.06466e-06	-5.44019e-06	-2.92647e-06	2.19659e-06	9.93963e-10
-5.36092e-06	-5.29146e-06	3.65683e-06	2.7395e-06	1.99935e-06	2.37877e-06	-1.11049e-05	4.0184e-06	-3.61676e-06	6.2466e-06	1.17629e-05	-4.49902e-06	-2.4679e-06	8.89941e-06	-3.16707e-06	9.03144e-06	-1.30239e-05	2.589e-06	7.32784e-06	2.62585e-07	1.96182e-06	3.10197e-06	2.09814e-06	-2.60794e-06	-4.4585e-06	6.62186e-06	-4.06579e-06	-4.13074e-06	-2.93188e-06	2.19162e-06	9.79819e-10
-2.84933e-06	-5.28831e-06	4.28156e-06	2.84733e-06	1.82967e-06	2.618e-06	-1.1172e-05	4.00746e-06	-3.7235e-06	6.04262e-06	1.17748e-05	-4.40784e-06	-2.41994e-06	8.77132e-06	-3.23927e-06	9.10389e-06	-1.30384e-05	2.65185e-06	7.53962e-06	4.86244e-07	1.94232e-06	3.10179e-06	1.65342e-06	-2.06907e-06	-4.45226e-06	6.54918e-06	-4.33721e-06	-4.42154e-06	-2.91246e-06	2.19199e-06	9.67104e-10
-3.63369e-06	-5.31001e-06	4.10655e-06	3.35327e-06	2.06559e-06	2.60339e-06	-1.11137e-05	4.0362e-06	-3.61555e-06	6.04429e-06	1.17672e-05	-3.46357e-06	-2.4717e-06	8.68099e-06	-2.89131e-06	9.25607e-06	-1.30444e-05	2.63677e-06	7.41652e-06	4.26731e-07	1.97474e-06	3.10686e-06	1.4e-06	-2.53742e-06	-2.57387e-06	6.60985e-06	-4.17081e-06	-4.48137e-06	-2.93025e-06	2.19932e-06	9.51391e-10
-3.35494e-06	-5.3099e-06	3.89575e-06	2.76366e-06	1.837e-06	2.56335e-06	-1.07282e-05	4.06251e-06	-3.62377e-06	6.43729e-06	8.26366e-06	-4.063e-06	-2.44154e-06	8.73387e-06	-3.16642e-06	9.12107e-06	-1.30403e-05	-9.4351e-07	7.64287e-06	3.30073e-07	1.9263e-06	3.10088e-06	1.47454e-06	-2.46201e-06	-4.45917e-06	6.59159e-06	-4.093e-06	-4.34799e-06	-2.90687e-06	2.18707e-06	8.81885e-10
-3.24585e-06	-5.33808e-06	3.97075e-06	2.80716e-06	1.82869e-06	2.57226e-06	-1.17896e-05	4.06866e-06	-3.60717e-06	3.69254e-06	8.39561e-06	-1.30211e-06	-2.4442e-06	8.11074e-06	-2.1573e-06	9.20158e-06	-1.33063e-05	-3.35373e-07	8.14492e-06	3.49238e-07	1.8324e-06	3.08987e-06	1.6608e-06	-2.49946e-06	-3.99766e-06	5.40066e-06	-2.12396e-06	-4.38077e-06	-2.90373e-06	1.70345e-06	8.33824e-10
-2.52483e-06	-5.30888e-06	3.90054e-06	2.81571e-06	1.90383e-06	2.56775e-06	-1.08142e-05	4.06031e-06	-3.57036e-06	4.00754e-06	8.0362e-06	-3.75254e-06	-2.43814e-06	8.88199e-06	-2.67442e-06	9.15333e-06	-1.31579e-05	-1.05269e-07	7.59038e-06	3.72669e-07	1.80151e-06	3.09047e-06	1.95184e-06	-2.49385e-06	-4.19461e-06	5.46639e-06	-4.12799e-06	-4.30058e-06	-2.90571e-06	1.63696e-06	8.32447e-10
-3.00861e-06	-5.3152e-06	3.91447e-06	2.63255e-06	1.88265e-06	2.57931e-06	-1.08404e-05	4.06066e-06	-3.10849e-06	4.79271e-06	6.49767e-06	-4.00134e-06	-2.04858e-06	8.74514e-06	-2.89929e-06	9.14491e-06	-9.82725e-06	1.13395e-08	7.60182e-06	3.79154e-07	1.812e-06	3.09405e-06	2.16548e-06	-2.43482e-06	-4.10077e-06	5.61431e-06	-4.10921e-06	-4.38149e-06	-2.01182e-08	1.83614e-06	7.33102e-10
-2.84544e-06	-5.3092e-06	3.90945e-06	2.48594e-06	1.91278e-06	2.61887e-06	-1.08601e-05	4.06397e-06	-3.38159e-06	4.18861e-06	7.18319e-06	-4.09126e-06	-4.60725e-07	8.8508e-06	-2.81444e-06	9.13286e-06	-8.66678e-06	2.09682e-07	7.54598e-06	4.05591e-07	1.81567e-06	3.0917e-06	2.15581e-06	-2.47211e-06	-4.22813e-06	4.59179e-06	-4.11638e-06	-4.33454e-06	-1.62693e-06	1.75955e-06	7.06232e-10
-2.92796e-06	-5.32482e-06	3.91468e-06	2.57127e-06	1.90749e-06	2.61852e-06	-1.08839e-05	4.06321e-06	-3.14269e-06	4.25605e-06	6.23436e-06	-3.89078e-06	-6.03661e-07	8.20936e-06	-2.95102e-06	9.13567e-06	-9.06319e-06	8.36669e-07	7.53262e-06	4.04462e-07	1.82324e-06	3.09271e-06	2.13319e-06	-2.44184e-06	-4.23077e-06	4.96253e-06	-3.79251e-06	-4.36786e-06	-9.59095e-07	1.7456e-06	6.89352e-10
-2.9111e-06	-5.31937e-06	3.91685e-06	2.56021e-06	1.90187e-06	2.61498e-06	-1.08835e-05	4.06342e-06	-3.32975e-06	4.35261e-06	6.1873e-06	-3.6459e-06	-5.34517e-07	8.25209e-06	-2.82039e-06	9.16105e-06	-8.93578e-06	1.87434e-07	7.63479e-06	3.86565e-07	1.79069e-06	3.09413e-06	2.1879e-06	-2.44054e-06	-4.20709e-06	4.82079e-06	-3.3325e-06	-4.34897e-06	-1.38933e-06	1.81162e-06	6.83971e-10
-2.88131e-06	-5.31446e-06	3.91604e-06	2.61121e-06	1.90257e-06	2.60911e-06	-1.08719e-05	4.06553e-06	-3.27659e-06	4.14635e-06	6.16128e-06	-3.82086e-06	-4.61709e-07	8.16741e-06	-2.86573e-06	2.20096e-06	-8.94466e-06	2.6589e-07	7.56918e-06	3.94847e-07	1.7997e-06	3.09396e-06	2.28052e-06	-2.43994e-06	-4.22982e-06	4.85672e-06	-3.60732e-06	-4.35134e-06	-1.10509e-06	1.79783e-06	6.03688e-10
-2.9273e-06	-5.31349e-06	2.88947e-06	2.52877e-06	1.90908e-06	2.60993e-06	-1.09009e-05	4.06669e-06	-3.25674e-06	4.07733e-06	6.13386e-06	-3.7787e-06	-4.67102e-07	8.04555e-06	-2.85975e-06	1.10648e-06	-8.91276e-06	3.18101e-07	7.60106e-06	3.96221e-07	1.82127e-06	3.09513e-06	2.32677e-06	-2.45097e-06	-4.21934e-06	4.21327e-06	-3.70014e-06	-4.35182e-06	-1.14602e-06	1.79134e-06	5.85351e-10
-2.64009e-06	-5.31378e-06	3.24853e-06	2.53656e-06	1.90032e-06	2.58125e-06	-1.08605e-05	4.11486e-06	-3.27855e-06	4.11948e-06	6.12925e-06	-3.70586e-06	-6.26824e-07	8.10766e-06	-2.83134e-06	4.61338e-07	-8.89407e-06	2.85852e-07	7.58207e-06	4.00785e-07	1.82144e-06	3.08779e-06	2.33555e-06	-2.4663e-06	-4.23306e-06	3.55639e-06	-3.69358e-06	-4.34149e-06	-6.38839e-07	1.80329e-06	5.78668e-10
-2.91664e-06	-5.31414e-06	2.81503e-06	2.54276e-06	1.90458e-06	2.60095e-06	-1.09041e-05	4.08225e-06	-3.26434e-06	4.01731e-06	6.16373e-06	-3.778e-06	-4.06529e-07	8.09503e-06	-2.82595e-06	3.45863e-07	-8.89972e-06	3.10636e-07	7.58937e-06	3.97407e-07	1.81753e-06	3.09508e-06	2.29933e-06	-2.44772e-06	-4.22368e-06	3.00626e-06	-3.67333e-06	-4.35057e-06	-1.11431e-06	1.79487e-06	5.74934e-10
-2.68407e-06	-5.31445e-06	3.08508e-06	2.54189e-06	1.90264e-06	2.36753e-06	-1.0882e-05	4.08366e-06	-3.26884e-06	4.00952e-06	6.16017e-06	-3.72274e-06	-2.14864e-07	8.09599e-06	-2.83184e-06	8.67411e-07	-8.90548e-06	3.08648e-07	6.68255e-06	3.96309e-07	1.82093e-06	3.0947e-06	2.32376e-06	-2.36677e-06	-4.22435e-06	3.38825e-06	-3.7195e-06	-4.34664e-06	-1.04372e-06	1.80057e-06	5.63172e-10
-2.59957e-06	-5.3151e-06	2.97518e-06	2.53548e-06	1.90252e-06	2.52698e-06	-1.088e-05	4.08442e-06	-3.26725e-06	3.98562e-06	6.13412e-06	-3.63791e-06	-4.1649e-08	8.13713e-06	-2.8304e-06	9.64438e-07	-8.89132e-06	3.2123e-07	6.62584e-06	3.97046e-07	1.82006e-06	3.09402e-06	2.30964e-06	-2.4008e-06	-4.2261e-06	3.12524e-06	-3.71169e-06	-4.34543e-06	-1.01261e-06	1.80177e-06	5.59688e-10
-2.68412e-06	-5.31483e-06	3.02082e-06	2.54205e-06	1.90449e-06	2.39893e-06	-1.08863e-05	4.02456e-06	-3.27414e-06	4.01406e-06	6.16053e-06	-3.71337e-06	-3.29156e-07	8.0889e-06	-2.82977e-06	1.00768e-06	-1.0002e-06	3.09808e-07	6.69327e-06	3.97941e-07	1.82119e-06	3.09474e-06	2.31782e-06	-2.30517e-06	-4.22436e-06	3.13508e-06	-3.72466e-06	-4.34773e-06	-1.12215e-06	1.79803e-06	4.82842e-10
-2.6838e-06	-5.31471e-06	3.05073e-06	2.54067e-06	1.90439e-06	2.31198e-06	-1.08842e-05	4.05497e-06	-3.27011e-06	4.01409e-06	6.15605e-06	-3.71379e-06	-3.33865e-07	8.10739e-06	-2.83188e-06	9.67606e-07	-1.36729e-06	3.18143e-07	6.63497e-06	3.96919e-07	1.82143e-06	3.09449e-06	2.31571e-06	-2.18073e-06	-4.22401e-06	3.14496e-06	-3.67309e-06	-4.34722e-06	-1.03076e-06	1.79898e-06	4.81968e-10
-2.69783e-06	-5.3144e-06	3.01834e-06	2.53873e-06	1.9046e-06	2.35989e-06	-1.08843e-05	4.06357e-06	-3.27098e-06	3.9924e-06	6.15895e-06	-3.69949e-06	-2.25788e-07	8.12522e-06	-2.08351e-06	9.66327e-07	-1.2133e-06	3.16608e-07	6.6123e-06	3.98626e-07	1.82184e-06	3.09453e-06	2.31486e-06	-2.42542e-06	-4.22508e-06	3.08605e-06	-3.69094e-06	-4.3486e-06	-1.02583e-06	1.79841e-06	4.78642e-10
-2.71154e-06	-5.31478e-06	2.99261e-06	2.53814e-06	1.90258e-06	2.39536e-06	-1.08833e-05	4.0792e-06	-3.27301e-06	3.91458e-06	6.15189e-06	-3.7011e-06	3.18803e-08	8.10931e-06	-1.91367e-06	1.09907e-06	-6.73754e-07	3.18922e-07	6.62725e-06	3.9831e-07	1.82091e-06	3.09455e-06	2.31769e-06	-2.39657e-06	-4.22598e-06	3.16704e-06	-3.73678e-06	-4.34958e-06	-9.5344e-07	1.80003e-06	4.77215e-10
-2.6944e-06	-5.31904e-06	2.9804e-06	2.5387e-06	1.90274e-06	2.45738e-06	-1.08824e-05	4.03062e-06	-3.27161e-06	3.93176e-06	6.15784e-06	-3.71272e-06	-1.04529e-07	8.11726e-06	-2.11337e-06	1.01174e-06	-8.66031e-07	3.1827e-07	6.58437e-06	3.98182e-07	1.8213e-06	3.09215e-06	2.31786e-06	-2.37764e-06	-4.22606e-06	3.12518e-06	-2.89871e-06	-4.34799e-06	-9.99248e-07	1.79944e-06	4.71906e-10
-2.70142e-06	-5.31623e-06	2.98838e-06	2.5385e-06	1.90276e-06	2.40117e-06	-1.08904e-05	4.03131e-06	-3.27209e-06	3.94757e-06	6.1566e-06	-3.70715e-06	-6.01428e-08	8.11112e-06	-2.03962e-06	1.01868e-06	-9.34445e-07	3.17719e-07	6.58725e-06	3.97763e-07	1.82153e-06	3.08727e-06	2.31776e-06	-2.38002e-06	-4.22592e-06	3.1355e-06	-2.17674e-06	-4.34811e-06	-9.9871e-07	1.79975e-06	4.68083e-10
-2.73319e-06	-1.82934e-06	3.07704e-06	2.53147e-06	2.0521e-06	2.42539e-06	-1.10735e-05	3.68283e-06	-3.27138e-06	1.7693e-06	3.49588e-06	-2.29346e-06	-1.28555e-07	7.53862e-06	-2.1602e-06	1.04448e-06	-1.1529e-06	3.26893e-07	6.58068e-06	3.96834e-07	1.82825e-06	3.09505e-06	2.29136e-06	-2.35905e-06	-4.20371e-06	3.16371e-06	-3.02699e-06	-4.37297e-06	-1.01071e-06	1.58278e-06	3.9502e-10
-2.73244e-06	-2.93598e-06	3.11857e-06	2.14484e-06	2.03195e-06	2.43134e-06	-1.08728e-05	2.92865e-06	-3.25598e-06	2.1765e-06	3.63263e-06	-2.45932e-06	1.80677e-08	7.6246e-06	-2.10068e-06	1.03708e-06	-1.15811e-06	3.24482e-07	6.58072e-06	3.96864e-07	1.82485e-06	3.0985e-06	2.29364e-06	-2.36089e-06	-4.20636e-06	3.15732e-06	-2.94336e-06	-4.36564e-06	-1.00917e-06	1.60916e-06	3.93121e-10
-2.70754e-06	-1.60295e-06	3.02829e-06	2.10335e-06	2.023e-06	2.43482e-06	-1.08693e-05	2.67945e-06	-3.27082e-06	2.28209e-06	3.79704e-06	-2.14426e-06	-4.63391e-08	7.80865e-06	-2.11409e-06	1.03463e-06	-1.12309e-06	3.23322e-07	6.58617e-06	3.96267e-07	1.81074e-06	3.09407e-06	2.29803e-06	-2.35941e-06	-4.20602e-06	3.13776e-06	-2.37303e-06	-4.47564e-06	-1.00248e-06	1.63409e-06	3.8575e-10
-2.72539e-06	-1.42399e-06	3.05896e-06	2.42833e-06	2.15487e-06	2.43524e-06	-1.07447e-05	2.21509e-06	-3.25636e-06	2.00171e-06	2.92687e-06	-2.11195e-06	-1.01476e-07	7.72303e-06	-2.13255e-06	1.03927e-06	-8.60984e-07	3.06694e-07	6.58522e-06	3.96244e-07	1.76848e-06	3.09408e-06	2.30016e-06	-2.40605e-06	-4.21066e-06	3.15028e-06	-2.55253e-06	-4.42045e-06	-1.00084e-06	1.66153e-06	3.7417e-10
-2.71266e-06	-1.02374e-06	3.0904e-06	2.21372e-06	2.09494e-06	2.42562e-06	-1.07402e-05	1.96015e-06	-3.26578e-06	2.14721e-06	3.45545e-06	-2.00559e-06	-5.04201e-08	7.63583e-06	-2.10643e-06	1.03986e-06	-1.13454e-06	3.00479e-07	6.58345e-06	3.96591e-07	1.7599e-06	3.09598e-06	2.29793e-06	-2.38053e-06	-4.2125e-06	3.15082e-06	-2.45133e-06	-4.39159e-06	-1.00529e-06	1.57298e-06	3.72349e-10
-2.71992e-06	-1.15227e-06	3.04732e-06	2.34165e-06	2.08045e-06	2.38953e-06	-1.0697e-05	2.1616e-06	-3.2966e-06	1.96121e-06	3.44063e-06	-2.08317e-06	-9.00665e-08	7.65994e-06	-2.11177e-06	1.04017e-06	-1.03322e-06	3.16516e-07	6.58383e-06	3.96527e-07	1.74462e-06	3.09554e-06	2.29903e-06	2.6199e-07	-4.1989e-06	3.14467e-06	-2.53224e-06	-4.37172e-06	-1.0045e-06	1.57849e-06	3.66944e-10
-2.6242e-06	-1.16003e-06	3.07045e-06	2.33559e-06	2.10722e-06	2.00774e-06	-1.07238e-05	2.06494e-06	-3.31333e-06	1.68279e-06	3.50572e-06	-1.93824e-06	-1.10249e-07	7.58461e-06	-2.10497e-06	1.04044e-06	-1.0685e-06	3.08919e-07	6.36799e-06	3.9674e-07	8.00299e-07	3.07293e-06	2.2898e-06	-7.26349e-07	-4.19903e-06	3.12478e-06	-2.48574e-06	-4.40933e-06	-1.00534e-06	1.54944e-06	3.57988e-10
-2.70694e-06	-1.13835e-06	3.05716e-06	2.34468e-06	2.07204e-06	1.88741e-06	-1.06771e-05	2.02838e-06	-3.31771e-06	1.791e-06	2.31483e-06	-2.05635e-06	-7.28418e-08	7.75703e-06	-2.11084e-06	1.0374e-06	-1.05513e-06	3.4921e-07	6.05499e-06	3.67098e-07	-1.65237e-07	2.42009e-06	2.25522e-06	5.45657e-07	-4.16446e-06	3.19134e-06	-2.60496e-06	-4.37546e-06	-1.00609e-06	1.56854e-06	3.4518e-10
-2.70623e-06	-1.1156e-06	3.06077e-06	2.289e-06	2.07301e-06	2.00713e-06	-1.07214e-05	2.04712e-06	-2.50391e-06	1.77761e-06	3.12483e-06	-2.02934e-06	-8.01119e-08	7.6537e-06	-2.10679e-06	1.03827e-06	-1.05338e-06	3.33984e-07	5.70259e-06	3.72549e-07	5.71388e-08	2.79171e-06	2.28444e-06	3.9712e-07	-4.17903e-06	3.171e-06	-2.5513e-06	-4.37989e-06	-1.00399e-06	1.56899e-06	3.41791e-10
-2.6771e-06	-1.1292e-06	3.06198e-06	2.26732e-06	2.08557e-06	1.91853e-06	-7.29197e-06	2.06553e-06	-2.45395e-06	1.80373e-06	3.13522e-06	-1.86289e-06	-7.27954e-08	7.62258e-06	-2.10546e-06	1.0442e-06	-1.02782e-06	3.18344e-07	5.81601e-06	3.65091e-07	1.09232e-06	3.01842e-06	2.28531e-06	-1.48161e-07	-4.21021e-06	3.13933e-06	-2.52638e-06	-4.38894e-06	-8.15782e-07	1.56626e-06	2.81647e-10
-2.68045e-06	-1.14335e-06	3.06082e-06	2.21782e-06	2.08203e-06	1.8753e-06	-7.63111e-06	2.07806e-06	-2.43587e-06	1.81497e-06	2.93521e-06	-1.93278e-06	-6.42983e-08	7.61859e-06	-2.10251e-06	1.04192e-06	-1.03039e-06	3.19017e-07	4.07562e-06	5.13122e-07	9.26298e-07	2.70342e-06	1.32562e-06	2.19277e-08	-4.32624e-06	3.14109e-06	-2.54148e-06	-4.39095e-06	-9.52863e-07	1.65303e-06	2.6424e-10
-2.68044e-06	-1.14107e-06	3.06185e-06	2.21848e-06	2.08024e-06	1.86123e-06	-7.60962e-06	2.07099e-06	-2.442e-06	1.80802e-06	2.94049e-06	-1.90601e-06	-6.53463e-08	7.61843e-06	-2.10279e-06	1.04192e-06	-1.02544e-06	3.19018e-07	4.10333e-06	5.09871e-07	9.27331e-07	2.73674e-06	1.38052e-06	4.72024e-09	-4.30878e-06	3.14057e-06	-2.54148e-06	-4.38681e-06	-9.32038e-07	1.65023e-06	2.64064e-10
-2.68111e-06	-1.13226e-06	3.0648e-06	2.24485e-06	2.08002e-06	1.8414e-06	-7.41313e-06	2.08444e-06	-2.52109e-06	1.77432e-06	2.94232e-06	-1.70968e-06	-7.0162e-08	7.62182e-06	-2.10354e-06	1.04237e-06	-1.03514e-06	3.19691e-07	3.88168e-06	5.35301e-07	8.80414e-07	2.86041e-06	1.02798e-06	-1.24291e-08	-4.32664e-06	3.14306e-06	-2.541e-06	-4.38644e-06	-9.3317e-07	1.57752e-06	2.58809e-10
-2.67857e-06	-1.14067e-06	3.06287e-06	2.2437e-06	2.08336e-06	1.85676e-06	-7.50891e-06	2.07195e-06	-1.85551e-06	1.77631e-06	2.98913e-06	-1.78387e-06	-5.75694e-08	7.62131e-06	-2.10232e-06	1.04227e-06	-1.03594e-06	3.19813e-07	3.95387e-06	5.91118e-07	8.09209e-07	2.67285e-06	1.09103e-06	-5.07425e-08	-4.30768e-06	3.14125e-06	-2.54192e-06	-4.38972e-06	-9.1998e-07	1.60522e-06	2.57392e-10
-2.67961e-06	-1.13628e-06	3.06338e-06	2.23355e-06	2.08323e-06	1.75576e-06	-7.44673e-06	2.08012e-06	-4.68375e-07	1.77964e-06	2.9637e-06	-1.71599e-06	-6.75297e-08	7.62425e-06	-2.05639e-06	1.04359e-06	-1.04933e-06	3.19824e-07	3.95956e-06	3.20935e-07	8.80655e-07	2.8338e-06	1.19367e-06	-1.92423e-08	-4.33825e-06	3.14226e-06	-2.53624e-06	-4.34285e-06	-9.21749e-07	1.41271e-06	2.52662e-10
-2.67909e-06	-1.13416e-06	3.06424e-06	2.2402e-06	2.08454e-06	1.79993e-06	-7.45425e-06	1.14872e-06	-8.48693e-07	1.77485e-06	2.97595e-06	-1.73387e-06	-6.75595e-08	7.61957e-06	-2.06978e-06	1.04314e-06	-1.04456e-06	3.20169e-07	3.944e-06	3.24079e-07	8.54013e-07	2.79416e-06	1.10605e-06	-1.66058e-08	-4.37188e-06	3.14293e-06	-2.53794e-06	-4.37645e-06	-9.28041e-07	1.51834e-06	2.50876e-10
-2.67982e-06	-1.13423e-06	3.06356e-06	2.23678e-06	2.08351e-06	1.82509e-06	-7.45697e-06	8.17922e-07	-7.85423e-07	1.7726e-06	2.98498e-06	-1.76734e-06	-6.8221e-08	7.62206e-06	-2.08776e-06	1.04103e-06	-1.04323e-06	3.20096e-07	3.93108e-06	4.00414e-07	8.74001e-07	2.83064e-06	1.11892e-06	-2.52898e-08	-4.32501e-06	3.14167e-06	-2.53682e-06	-4.36599e-06	-9.25291e-07	1.48728e-06	2.50114e-10
-2.67952e-06	-1.13584e-06	3.06417e-06	2.23688e-06	2.08294e-06	1.80688e-06	-7.45091e-06	8.62854e-07	-7.39661e-07	1.77435e-06	2.97808e-06	-1.74623e-06	-6.78228e-08	7.62047e-06	-2.07729e-06	1.04298e-06	-1.04651e-06	3.20172e-07	3.93598e-06	4.26983e-07	8.61915e-07	2.78751e-06	1.13031e-06	-2.24591e-08	-4.33775e-06	3.14232e-06	-2.53873e-06	-4.37024e-06	-9.25509e-07	1.47372e-06	2.49746e-10
-2.68412e-06	-1.14683e-06	3.06393e-06	2.23678e-06	2.08295e-06	1.83476e-06	-7.44928e-06	9.62808e-07	-7.95645e-07	1.68598e-06	2.86596e-06	-1.74942e-06	-6.07636e-08	7.61293e-06	-2.08221e-06	1.89261e-07	-1.03665e-06	3.19938e-07	3.93588e-06	3.91557e-07	8.52212e-07	2.81458e-06	1.11574e-06	-2.30886e-08	-4.32878e-06	3.14168e-06	-2.53768e-06	-4.36996e-06	-9.25208e-07	1.5078e-06	2.48105e-10
-2.67599e-06	-1.13274e-06	3.06401e-06	2.23703e-06	2.11947e-06	1.82935e-06	-7.43882e-06	9.21862e-07	-7.98687e-07	1.77311e-06	2.13004e-06	-1.86866e-06	-6.59969e-08	7.61868e-06	-2.06722e-06	1.04102e-06	-1.04224e-06	3.20167e-07	3.28987e-06	4.18731e-07	8.52521e-07	2.78962e-06	1.14007e-06	-2.37728e-08	-4.33057e-06	3.12879e-06	-2.53642e-06	-4.37183e-06	-9.24856e-07	1.6237e-06	2.41655e-10
-2.68069e-06	-1.13369e-06	3.06407e-06	2.23829e-06	2.11518e-06	1.83755e-06	-7.44317e-06	8.59282e-07	-7.97004e-07	1.71624e-06	2.03367e-06	-1.79876e-06	-6.58452e-08	7.63389e-06	-2.08445e-06	8.92629e-07	-1.04298e-06	3.22113e-07	3.3024e-06	3.74906e-07	8.53295e-07	2.78091e-06	1.12011e-06	-2.33475e-08	-4.32585e-06	3.13124e-06	-2.53682e-06	-4.37306e-06	-9.2497e-07	1.53538e-06	2.40478e-10
-2.6814e-06	-1.15696e-06	3.06396e-06	2.23777e-06	2.09968e-06	1.83718e-06	-7.44776e-06	8.78833e-07	-7.98191e-07	1.73934e-06	2.05747e-06	-1.79148e-06	-6.52593e-08	7.6207e-06	-2.08113e-06	4.96185e-07	-1.04281e-06	3.2157e-07	3.33685e-06	3.77172e-07	8.52769e-07	2.78197e-06	1.12047e-06	-2.31314e-08	-4.32621e-06	3.13478e-06	-2.53684e-06	-4.37214e-06	-9.24972e-07	1.52943e-06	2.4019e-10
-2.68228e-06	-1.14755e-06	3.06395e-06	2.23755e-06	2.10298e-06	1.82726e-06	-7.45297e-06	8.99367e-07	-7.93173e-07	1.72669e-06	2.08698e-06	-1.79185e-06	-6.4962e-08	7.62025e-06	-2.0804e-06	5.33598e-07	-1.04225e-06	3.2058e-07	3.25273e-06	3.92445e-07	8.53473e-07	2.78758e-06	1.10599e-06	-2.32848e-08	-4.32775e-06	3.13009e-06	-2.53696e-06	-4.37151e-06	-9.24975e-07	1.54867e-06	2.39858e-10
-2.682e-06	-1.13999e-06	3.06396e-06	2.23776e-06	2.10441e-06	1.82819e-06	-7.45095e-06	8.72483e-07	-7.97482e-07	1.72701e-06	2.06758e-06	-1.79364e-06	-6.50296e-08	7.62096e-06	-2.08259e-06	5.42606e-07	-1.04215e-06	3.20751e-07	3.25865e-06	3.92067e-07	8.53713e-07	2.78645e-06	1.11503e-06	-2.33915e-08	-4.32755e-06	3.1325e-06	-2.53691e-06	-4.3717e-06	-9.24972e-07	1.54582e-06	2.39794e-10
-2.68084e-06	-1.14155e-06	3.06394e-06	2.23794e-06	2.09748e-06	1.83306e-06	-7.44972e-06	8.94694e-07	-7.95994e-07	1.75825e-06	2.087e-06	-1.78044e-06	-6.41326e-08	1.75207e-07	-2.08214e-06	5.5912e-07	-1.04143e-06	1.5744e-07	3.2711e-06	3.87776e-07	8.53799e-07	2.78722e-06	1.10957e-06	-2.3654e-08	-4.32974e-06	3.13379e-06	-2.53698e-06	-4.36995e-06	-9.24968e-07	1.53994e-06	1.81894e-10
-2.68084e-06	-1.14155e-06	3.06394e-06	2.23794e-06	2.09748e-06	1.83306e-06	-7.44972e-06	8.94694e-07	-7.95994e-07	1.75825e-06	2.087e-06	-1.78044e-06	-6.41326e-08	1.75207e-07	-2.08214e-06	5.5912e-07	-1.04143e-06	1.5744e-07	3.2711e-06	3.87776e-07	8.53799e-07	2.78722e-06	1.10957e-06	-2.3654e-08	-4.32974e-06	3.13379e-06	-2.53698e-06	-4.36995e-06	-9.24968e-07	1.53994e-06	1.81894e-10
-2.68122e-06	-1.1495e-06	3.06395e-06	2.23777e-06	2.1002e-06	1.83308e-06	-7.4502e-06	8.89208e-07	-7.9591e-07	1.73334e-06	2.07417e-06	-1.78366e-06	-6.49733e-08	3.0904e-07	-2.08149e-06	5.12505e-07	-1.0426e-06	2.05017e-07	3.26988e-06	3.87392e-07	8.53484e-07	2.78534e-06	1.10942e-06	-2.33948e-08	-4.32859e-06	3.13265e-06	-2.53694e-06	-4.37024e-06	-9.24988e-07	1.53901e-06	1.81788e-10
-2.68113e-06	-1.14841e-06	3.06395e-06	2.23776e-06	2.10058e-06	1.83325e-06	-7.45e-06	8.90449e-07	-7.95822e-07	1.7399e-06	2.07915e-06	-1.78617e-06	-6.49724e-08	3.1598e-07	-2.08119e-06	5.12605e-07	-1.0424e-06	2.14561e-07	3.26985e-06	3.86793e-07	8.53482e-07	2.78557e-06	1.10946e-06	-2.34568e-08	-4.32869e-06	3.13271e-06	-2.53692e-06	-4.35994e-06	-9.24986e-07	1.5394e-06	1.81759e-10
-2.68115e-06	-1.14528e-06	3.06393e-06	2.23776e-06	2.09919e-06	1.83263e-06	-7.44956e-06	8.92014e-07	-7.95779e-07	1.73901e-06	2.07811e-06	-1.78662e-06	-6.45657e-08	2.9352e-07	-2.08152e-06	5.10741e-07	-1.04211e-06	2.4542e-07	3.26929e-06	3.87464e-07	8.53613e-07	2.78614e-06	1.10998e-06	-2.35151e-08	-4.32889e-06	3.13271e-06	-2.53695e-06	-4.35588e-06	-9.24971e-07	1.53895e-06	1.817e-10
-2.68117e-06	-1.14517e-06	3.06398e-06	2.23737e-06	2.10083e-06	1.83461e-06	-7.44967e-06	8.80029e-07	-8.05265e-07	1.74103e-06	2.07944e-06	-1.7852e-06	-6.45918e-08	3.24183e-07	-2.09939e-06	5.1326e-07	-1.02516e-06	2.27116e-07	3.26875e-06	3.32537e-07	8.53625e-07	2.78618e-06	1.10979e-06	-2.35242e-08	-3.66348e-07	3.13278e-06	-2.53694e-06	-4.35766e-06	-9.24932e-07	1.5393e-06	1.63136e-10
-2.68113e-06	-1.14491e-06	2.58131e-06	2.22868e-06	2.09976e-06	1.83327e-06	-7.46672e-06	8.80279e-07	-7.98067e-07	1.74143e-06	2.05655e-06	-1.78332e-06	-6.47418e-08	3.11688e-07	-2.08626e-06	5.1385e-07	-1.07943e-06	2.20123e-07	3.31663e-06	3.69076e-07	8.53563e-07	2.78736e-06	1.11008e-06	-3.68725e-08	-1.25349e-06	3.13295e-06	-2.53693e-06	-4.36427e-06	-9.24953e-07	1.53924e-06	1.62399e-10
-2.68397e-06	-1.16922e-06	2.67926e-06	2.23593e-06	2.10164e-06	1.8452e-06	-7.45407e-06	8.79431e-07	-7.99639e-07	5.65066e-07	2.07357e-06	-1.61041e-06	-6.43375e-08	3.13692e-07	-2.07747e-06	4.83766e-07	-1.05846e-06	2.20582e-07	3.27424e-06	3.68166e-07	7.8594e-07	2.78681e-06	1.11007e-06	-2.54936e-08	-1.26385e-06	3.13595e-06	-8.64745e-07	-4.25104e-06	-9.35455e-07	1.57482e-06	1.52659e-10
-2.68166e-06	-1.15248e-06	2.70088e-06	2.23597e-06	2.09848e-06	1.84062e-06	-7.4507e-06	8.88626e-07	-7.98824e-07	7.6201e-07	2.07789e-06	-1.40715e-06	-6.46363e-08	3.13701e-07	-2.09484e-06	4.87004e-07	-1.06013e-06	2.24604e-07	3.27342e-06	3.5888e-07	8.11349e-07	2.7865e-06	1.11001e-06	-2.51457e-08	-1.01825e-06	3.13453e-06	-9.26991e-07	-4.31279e-06	-9.41098e-07	1.54199e-06	1.52412e-10
-2.68866e-06	-1.17948e-06	2.67737e-06	2.23396e-06	2.09908e-06	1.86386e-06	-7.45355e-06	8.75319e-07	-8.00238e-07	2.62427e-07	2.07301e-06	-1.36095e-06	-6.44506e-08	3.15379e-07	-1.62108e-06	4.27561e-07	-1.05493e-06	2.22676e-07	3.28059e-06	3.58386e-07	7.89317e-07	2.78708e-06	1.10992e-06	-2.16733e-08	-1.18598e-06	3.13966e-06	-1.16732e-06	-4.3147e-06	-9.62473e-07	1.54983e-06	1.51002e-10
-2.68446e-06	-1.18695e-06	1.53507e-06	2.24967e-06	2.09851e-06	1.84483e-06	-7.41163e-06	9.07401e-07	-7.97403e-07	4.59372e-07	2.07619e-06	-1.43483e-06	-2.24816e-07	5.27163e-07	-1.67043e-06	4.43508e-07	-1.06546e-06	2.21592e-07	3.27717e-06	3.56374e-07	7.83106e-07	2.77188e-06	1.10996e-06	-2.48333e-08	-1.081e-06	3.14776e-06	-1.10283e-06	-4.30773e-06	-9.63411e-07	1.29162e-06	1.45154e-10
-1.48764e-06	-1.17876e-06	1.72246e-06	2.23105e-06	2.08911e-06	1.85161e-06	-7.44967e-06	8.85588e-07	-7.99703e-07	4.38751e-07	2.07501e-06	-1.48119e-06	-1.14593e-07	3.42548e-07	-1.68657e-06	4.45226e-07	-1.06235e-06	2.2193e-07	3.27769e-06	4.0837e-07	7.91926e-07	2.37247e-06	1.10794e-06	-1.74269e-08	-1.07652e-06	3.13912e-06	-1.06095e-06	-4.25283e-06	-9.63712e-07	1.47528e-06	1.39028e-10
-1.39035e-06	-1.18648e-06	1.68566e-06	2.23683e-06	2.07835e-06	1.84802e-06	-7.44163e-06	8.83711e-07	-8.00488e-07	3.23268e-07	2.07786e-06	-1.45962e-06	-1.07428e-07	3.71873e-07	-1.75555e-06	4.45314e-07	-1.06546e-06	2.21893e-07	3.27759e-06	3.66132e-07	7.94959e-07	2.15342e-06	1.10908e-06	-2.1201e-08	-1.14898e-06	1.69628e-06	-1.1249e-06	-4.27648e-06	-9.60163e-07	1.46214e-06	1.31074e-10
-9.86733e-07	-1.16307e-06	1.62916e-06	2.18811e-06	2.09429e-06	1.85429e-06	-7.44046e-06	8.83357e-07	-7.99277e-07	4.66939e-07	2.0766e-06	-1.4416e-06	-1.5279e-07	3.38508e-07	-1.71838e-06	4.56144e-07	-1.07096e-06	2.26435e-07	3.27672e-06	3.88672e-07	7.9733e-07	2.20127e-06	1.10884e-06	-2.01917e-08	-1.15161e-06	1.33509e-06	-1.20593e-06	-4.28228e-06	-9.60772e-07	1.44815e-06	1.28998e-10
-1.27649e-06	-1.1813e-06	1.60324e-06	2.18344e-06	2.09729e-06	1.84924e-06	-7.44135e-06	8.84036e-07	-7.9182e-07	4.67521e-07	2.07721e-06	-1.44179e-06	-2.53035e-07	3.47171e-07	-8.97198e-07	4.5563e-07	-1.06353e-06	2.35966e-07	3.27341e-06	3.87013e-07	8.05662e-07	2.19616e-06	1.11002e-06	-5.58203e-09	-1.17757e-06	1.28759e-06	-1.07164e-06	-4.28189e-06	-9.61116e-07	1.45053e-06	1.27084e-10
-1.45099e-06	-1.17624e-06	1.62475e-06	2.21589e-06	2.10812e-06	1.85565e-06	-2.67006e-06	8.84223e-07	-7.89452e-07	4.22105e-07	2.07805e-06	-1.44237e-06	-1.78525e-07	3.49112e-07	-1.52906e-06	4.25685e-07	-1.04617e-06	2.30871e-07	3.25397e-06	8.58229e-07	5.25752e-07	2.22315e-06	-4.5074e-07	-7.81885e-09	-1.24078e-06	1.46025e-06	-1.07359e-06	-4.28132e-06	-9.63071e-07	1.44291e-06	8.0769e-11
-1.38753e-06	-1.173e-06	1.67201e-06	2.20896e-06	2.11381e-06	1.85014e-06	-1.68063e-06	8.86175e-07	-7.82656e-07	3.95328e-07	2.07907e-06	-1.44496e-06	-1.97558e-07	3.56049e-07	-1.05344e-06	4.47892e-07	-1.05531e-06	2.28431e-07	3.27522e-06	4.89974e-07	7.23626e-07	2.18916e-06	7.39741e-08	-1.92971e-08	-1.13674e-06	1.21686e-06	-1.0689e-06	-4.28105e-06	-9.57747e-07	1.4535e-06	7.38604e-11
-1.39177e-06	-1.16591e-06	1.67524e-06	2.20449e-06	1.99543e-06	1.65543e-06	-2.24744e-06	8.82077e-07	-7.78582e-07	3.76641e-07	2.0791e-06	-1.44142e-06	-1.96868e-07	3.83288e-07	-1.1574e-06	4.3325e-07	-1.05863e-06	2.30095e-07	3.20759e-06	3.989e-07	7.78672e-07	8.82622e-07	3.84989e-07	-2.03802e-08	-1.15186e-06	1.03908e-06	-1.13368e-06	-4.28135e-06	-9.60447e-07	1.53331e-06	7.08258e-11
-1.33645e-06	-1.17202e-06	1.7723e-06	2.18664e-06	1.94001e-06	1.61838e-06	-1.93354e-06	8.83038e-07	-7.7851e-07	4.10101e-07	2.07877e-06	-1.44299e-06	-1.9781e-07	3.64335e-07	-1.19456e-06	4.37997e-07	-1.057e-06	2.29299e-07	3.19263e-06	4.08568e-07	7.65487e-07	8.99313e-07	8.87906e-08	-1.98935e-08	-1.25367e-06	9.07951e-07	-1.0965e-06	-4.28173e-06	-9.61114e-07	1.5918e-06	6.92735e-11
-1.32522e-06	-1.17521e-06	1.68668e-06	2.19059e-06	1.96672e-06	1.71684e-06	-1.69879e-06	8.8415e-07	-7.69214e-07	4.07464e-07	2.07948e-06	-1.44262e-06	-1.95134e-07	3.6292e-07	-5.36494e-07	4.42655e-07	-1.05534e-06	2.29547e-07	3.19842e-06	4.59328e-07	6.8341e-07	1.13331e-06	3.28048e-07	-1.87463e-08	-1.28988e-06	1.01456e-06	-1.12315e-06	-4.28139e-06	-9.60815e-07	1.5173e-06	6.80577e-11
-1.28781e-06	-1.17358e-06	1.67974e-06	2.19585e-06	1.95278e-06	1.68208e-06	-1.68324e-06	8.8392e-07	-7.69287e-07	4.08661e-07	2.07939e-06	-1.44231e-06	-2.01826e-07	3.64539e-07	-8.47382e-07	4.37591e-07	-1.05596e-06	2.29209e-07	3.19516e-06	4.56459e-07	8.29947e-07	9.37255e-07	2.92625e-07	-2.26442e-08	-1.19904e-06	9.04271e-07	-1.10898e-06	-4.28195e-06	-9.60995e-07	1.52083e-06	6.74777e-11
-1.32304e-06	-1.1747e-06	1.69225e-06	2.19035e-06	1.97314e-06	1.66504e-06	-1.57087e-06	6.27754e-07	-7.719e-07	4.06338e-07	2.07922e-06	-1.44243e-06	-1.96709e-07	3.63699e-07	-6.46898e-07	3.4943e-07	-1.05662e-06	2.29546e-07	3.20327e-06	4.56554e-07	6.5153e-07	1.03589e-06	2.98109e-07	-1.83053e-08	-1.23477e-06	9.4918e-07	-1.10632e-06	-4.28283e-06	-9.2013e-07	1.50581e-06	6.65268e-11
-1.31575e-06	-1.17541e-06	1.69245e-06	2.19048e-06	1.97318e-06	4.20964e-07	-1.57277e-06	8.61219e-07	-7.72781e-07	4.07712e-07	2.07939e-06	-1.44237e-06	-1.96468e-07	3.64624e-07	-6.69239e-07	4.40122e-07	-1.0557e-06	1.72692e-07	3.19959e-06	4.53492e-07	6.90596e-07	9.90446e-07	3.04478e-07	-1.84205e-08	-1.23105e-06	9.68637e-07	-1.10563e-06	-4.2823e-06	-9.45033e-07	1.50711e-06	6.43592e-11
-1.32416e-06	-1.17288e-06	1.7207e-06	5.27321e-07	2.01823e-06	6.11428e-07	-1.5912e-06	8.19789e-07	-7.73005e-07	4.076e-07	2.07952e-06	-1.44421e-06	-1.99541e-07	3.65355e-07	-7.23918e-07	3.60835e-07	-1.05589e-06	1.87083e-07	3.20858e-06	4.56278e-07	6.99919e-07	1.01846e-06	3.20755e-07	5.05705e-09	-1.22817e-06	1.0074e-06	-1.11213e-06	-4.16685e-06	-9.20517e-07	1.50917e-06	5.95512e-11
-1.32299e-06	-1.17387e-06	1.71562e-06	9.67354e-07	1.47784e-06	6.72189e-07	-1.53521e-06	7.95929e-07	-7.72634e-07	4.07242e-07	2.06777e-06	-1.4439e-06	-2.60539e-07	3.64557e-07	-6.99026e-07	3.6518e-07	-1.06531e-06	1.92948e-07	3.20877e-06	4.50989e-07	6.97762e-07	1.02127e-06	3.02244e-07	-1.31776e-08	-9.43656e-07	9.63693e-07	-1.10991e-06	-4.22234e-06	-9.10668e-07	1.52117e-06	5.78954e-11
-1.321e-06	-1.17788e-06	1.70982e-06	7.37437e-07	1.96588e-06	7.17487e-07	-1.58206e-06	7.83934e-07	-7.72469e-07	4.10382e-07	2.08331e-06	-7.0255e-07	-1.9853e-07	3.65903e-07	-6.80456e-07	3.85464e-07	-1.05592e-06	2.02799e-07	3.2051e-06	4.56111e-07	6.80785e-07	1.03411e-06	3.05111e-07	-5.5511e-09	-6.25956e-07	9.83524e-07	-1.10472e-06	-4.24407e-06	-9.23524e-07	1.49945e-06	5.74362e-11
-1.32217e-06	-1.17585e-06	1.70921e-06	7.88109e-07	1.57996e-06	6.4167e-07	-1.57675e-06	7.07557e-07	-7.72487e-07	4.0812e-07	2.09693e-06	-7.78054e-07	-2.04185e-07	3.64443e-07	-6.79702e-07	3.89743e-07	-1.05713e-06	2.08579e-07	3.20724e-06	4.55441e-07	6.78945e-07	1.03545e-06	2.99912e-07	-1.21414e-08	-9.27614e-07	9.71677e-07	-1.1048e-06	-4.21292e-06	-9.17188e-07	1.50406e-06	5.62777e-11
-1.3216e-06	-1.11262e-06	1.71049e-06	8.45422e-07	1.64943e-06	7.20858e-07	-1.57935e-06	7.2994e-07	-7.72484e-07	4.13119e-07	2.08829e-06	-8.31365e-07	-1.9822e-07	3.65744e-07	-6.79532e-07	3.83627e-07	-1.0568e-06	2.08844e-07	3.2064e-06	4.53793e-07	5.63177e-07	1.03942e-06	2.99985e-07	-1.47057e-08	-6.24783e-07	9.8411e-07	-1.10442e-06	-4.21856e-06	-9.16038e-07	1.50119e-06	5.60966e-11
-1.05495e-06	-1.1507e-06	1.70938e-06	8.14521e-07	1.65296e-06	7.09297e-07	-1.57632e-06	7.27617e-07	-7.72693e-07	4.11501e-07	2.09202e-06	-6.96576e-07	-2.00551e-07	3.66611e-07	-6.80635e-07	3.68249e-07	-1.05481e-06	2.02549e-07	2.63272e-06	4.56033e-07	6.54103e-07	1.0367e-06	3.01389e-07	-1.66018e-08	-6.86298e-07	9.78749e-07	-1.10359e-06	-4.23203e-06	-9.19595e-07	1.49678e-06	5.22033e-11
-4.36821e-07	-1.13562e-06	1.709e-06	8.70604e-07	1.66802e-06	6.94201e-07	-1.58107e-06	7.25568e-07	-7.72648e-07	4.12244e-07	2.08915e-06	-7.75391e-07	-1.99133e-07	3.6569e-07	-6.80289e-07	4.05147e-07	-1.05565e-06	2.04245e-07	2.59966e-06	4.55558e-07	6.78995e-07	1.03816e-06	3.0075e-07	-1.36784e-08	-7.19466e-07	9.81823e-07	-1.10427e-06	-4.22104e-06	-9.16855e-07	1.49086e-06	5.13154e-11
-5.58488e-07	-1.16116e-06	1.15914e-06	8.24034e-07	1.71532e-06	7.17089e-07	-1.57745e-06	7.2874e-07	-7.73711e-07	4.11995e-07	2.0895e-06	-7.5613e-07	-2.01098e-07	3.63524e-07	-6.81596e-07	3.70373e-07	-1.05603e-06	2.05059e-07	2.58063e-06	4.54522e-07	6.67831e-07	1.0387e-06	3.19019e-07	-1.11763e-08	-7.22992e-07	9.78571e-07	-1.10471e-06	-4.16384e-06	-9.19365e-07	1.48997e-06	4.93931e-11
-2.2762e-07	-1.0965e-06	3.35951e-07	8.15115e-07	1.68787e-06	7.05909e-07	-1.57846e-06	4.92037e-08	-7.98567e-07	4.13831e-07	2.08755e-06	-8.25343e-07	-1.42629e-07	3.7056e-07	-6.88486e-07	3.91868e-07	-1.05567e-06	1.98643e-07	2.6325e-06	4.89659e-07	6.74952e-07	1.03957e-06	3.20166e-07	-3.77676e-09	-7.2743e-07	9.7994e-07	-1.10476e-06	-4.15701e-06	-9.18844e-07	1.50124e-06	4.7557e-11
-2.6725e-07	-1.05929e-06	6.93122e-07	8.08528e-07	1.67824e-06	7.04498e-07	-1.57764e-06	4.63496e-07	-8.14521e-07	4.04231e-07	2.08684e-06	-6.52326e-07	-9.96161e-08	3.7257e-07	-6.83178e-07	3.91876e-07	-1.05571e-06	1.98264e-07	2.6198e-06	4.65605e-07	6.69479e-07	1.03985e-06	3.10382e-07	4.95382e-09	-7.0187e-07	9.60195e-07	-1.10416e-06	-4.13947e-06	-9.19766e-07	1.48931e-06	4.74134e-11
-4.09095e-07	-1.11367e-06	5.86246e-07	8.0074e-07	1.68656e-06	7.0991e-07	-1.57853e-06	3.23226e-07	-7.93172e-07	4.05628e-07	2.08709e-06	-7.44562e-08	-1.49173e-07	3.67891e-07	-6.83633e-07	3.77342e-07	-1.05567e-06	2.0078e-07	2.62085e-06	4.69846e-07	2.34617e-07	1.03941e-06	3.11528e-07	1.37506e-09	-7.18977e-07	9.77534e-07	-1.10442e-06	-4.13044e-06	-9.19102e-07	1.49938e-06	4.65822e-11
-3.92331e-07	-1.07266e-06	6.19792e-07	8.18215e-07	1.68849e-06	7.12964e-07	-1.57792e-06	2.89825e-07	-7.92601e-07	4.05939e-07	2.08101e-06	-3.98668e-07	-6.4941e-08	3.69955e-07	-6.86021e-07	3.88048e-07	-5.29188e-07	2.01569e-07	2.61502e-06	4.66871e-07	5.51775e-07	1.03917e-06	3.18026e-07	8.31317e-09	-7.16579e-07	9.65407e-07	-1.10446e-06	-4.13945e-06	-9.192e-07	1.49195e-06	4.60698e-11
-4.06091e-07	-1.09255e-06	4.93957e-07	8.11792e-07	1.68961e-06	6.18699e-09	-1.57771e-06	3.53099e-07	-7.93465e-07	4.05935e-07	2.08029e-06	-2.08419e-07	-1.07325e-07	3.68607e-07	-6.84633e-07	3.81713e-07	-3.68589e-07	-1.09253e-07	2.63031e-06	4.70763e-07	4.6281e-07	1.03896e-06	3.15678e-07	5.57038e-09	-7.17455e-07	9.76321e-07	-1.10445e-06	-4.12627e-06	-9.18896e-07	1.48724e-06	4.51088e-11
-4.2335e-07	-1.0925e-06	4.94338e-07	8.09098e-07	1.68824e-06	1.99308e-07	-1.57785e-06	3.57499e-07	-7.9354e-07	4.06056e-07	2.08043e-06	-1.89939e-07	-1.07403e-07	3.68695e-07	-6.8479e-07	3.80706e-07	-3.74521e-07	1.16567e-07	2.62147e-06	4.70739e-07	4.10625e-07	1.03896e-06	3.15955e-07	5.56104e-09	-7.18707e-07	9.7538e-07	-1.10445e-06	-4.13055e-06	-9.18936e-07	1.48774e-06	4.51017e-11
-4.08971e-07	-1.09173e-06	5.10458e-07	8.06361e-07	1.68857e-06	4.65217e-08	-1.57789e-06	3.207e-07	-7.92665e-07	4.05571e-07	2.0825e-06	-2.08815e-07	-1.14158e-07	3.68776e-07	-6.82852e-07	3.80773e-07	-3.95962e-07	1.19104e-09	2.62585e-06	4.69993e-07	2.67942e-07	1.03907e-06	3.15761e-07	5.8766e-09	-7.1796e-07	9.7567e-07	-1.10444e-06	-4.12927e-06	-9.18999e-07	1.48836e-06	4.49713e-11
-4.01958e-07	-1.09203e-06	5.09982e-07	8.06504e-07	1.6886e-06	4.84537e-08	-1.5779e-06	3.23114e-07	-7.92599e-07	4.06252e-07	2.08226e-06	-2.10165e-07	-1.14557e-07	3.68968e-07	-6.84595e-07	3.80772e-07	-4.1037e-07	3.72649e-09	2.62147e-06	4.6998e-07	2.76167e-07	1.0391e-06	3.15708e-07	5.87602e-09	-7.17705e-07	9.75255e-07	-1.10444e-06	-4.1299e-06	-9.19009e-07	1.48942e-06	4.49708e-11
-4.04865e-07	-1.09206e-06	5.03612e-07	8.09498e-07	1.68796e-06	8.3866e-08	-1.57794e-06	3.11757e-07	-7.92211e-07	4.05799e-07	2.08263e-06	-2.11316e-07	-1.17214e-07	3.69061e-07	-6.84218e-07	3.80414e-07	-4.01903e-07	-2.31336e-08	2.61851e-06	4.69739e-07	2.8027e-07	1.0394e-06	3.15693e-07	5.43142e-09	-7.16852e-07	9.72291e-07	-1.10444e-06	-4.12912e-06	-9.19079e-07	1.48962e-06	4.4936e-11
-3.99108e-07	-1.09276e-06	5.26625e-07	8.23428e-07	1.64193e-06	9.83083e-08	-1.57795e-06	3.11543e-07	-7.60234e-07	4.06014e-07	1.71745e-06	-2.15676e-07	-1.25748e-07	4.06644e-07	-6.83531e-07	4.05649e-07	-3.97846e-07	1.19377e-08	2.61958e-06	4.70107e-07	2.88206e-07	1.0828e-06	3.16141e-07	6.99642e-09	-7.07842e-07	9.77012e-07	-1.10449e-06	-4.1279e-06	-9.19099e-07	1.49021e-06	4.35309e-11
-4.03963e-07	-1.09305e-06	5.35384e-07	8.10201e-07	1.63336e-06	9.58637e-08	-1.57798e-06	3.97711e-07	-7.25811e-07	2.52869e-07	1.69263e-06	-2.29889e-07	-1.20449e-07	3.71275e-07	-6.80391e-07	4.18177e-07	-3.95599e-07	3.01541e-08	2.60793e-06	4.69997e-07	2.89126e-07	1.06484e-06	3.16509e-07	1.12384e-08	-7.11878e-07	9.79755e-07	-1.10447e-06	-4.12944e-06	-9.19174e-07	1.48882e-06	4.32227e-11
-4.00125e-07	-1.03718e-06	5.14756e-07	8.04267e-07	1.63469e-06	9.01439e-08	-1.57799e-06	3.18384e-07	-7.40022e-07	7.1985e-08	1.72469e-06	-2.191e-07	-1.22871e-07	3.89093e-07	-6.83895e-07	4.47956e-07	-2.92885e-07	1.99081e-08	2.61899e-06	4.70218e-07	2.86257e-07	1.07698e-06	3.16139e-07	5.85187e-08	-6.96393e-07	9.85986e-07	-1.10449e-06	-4.12939e-06	-9.22093e-07	1.48828e-06	4.31353e-11
-4.00768e-07	-1.05854e-06	5.26631e-07	8.09511e-07	1.64357e-06	9.36793e-08	-1.57797e-06	3.21572e-07	-7.29446e-07	1.04443e-07	1.70571e-06	-2.20451e-07	-1.23564e-07	3.8163e-07	-6.84194e-07	4.24582e-07	-2.71764e-07	2.46138e-08	2.61654e-06	4.70173e-07	2.84644e-07	1.06696e-06	3.16173e-07	4.758e-08	-6.98638e-07	9.81858e-07	-1.10447e-06	-4.12918e-06	-9.19917e-07	1.4884e-06	4.30747e-11
-4.02745e-07	-1.06191e-06	1.35185e-07	8.18597e-07	1.63626e-06	6.98114e-08	-1.57797e-06	3.23546e-07	-7.27801e-07	1.80705e-07	1.7228e-06	-2.20521e-07	-1.23673e-07	3.89103e-07	-6.84173e-07	4.02929e-07	-2.42171e-07	1.68556e-08	2.6144e-06	4.69939e-07	2.85998e-07	1.04995e-06	3.16018e-07	1.53476e-08	-7.05482e-07	9.70115e-07	-1.10443e-06	-4.12933e-06	-9.20273e-07	1.48946e-06	4.28058e-11
-4.03517e-07	-1.06511e-06	5.14048e-07	8.14017e-07	1.63614e-06	4.76134e-08	-1.57801e-06	6.29871e-07	-7.37164e-07	2.15675e-07	1.71265e-06	-6.14452e-09	-1.18378e-07	3.2349e-07	-6.83454e-07	3.40938e-07	-3.3495e-07	1.97631e-08	2.61237e-06	4.69996e-07	2.85206e-07	1.06012e-06	3.161e-07	2.31844e-08	-6.98504e-07	1.0602e-06	-1.10445e-06	-2.2684e-06	-8.81505e-07	1.48478e-06	3.1438e-11
-4.0456e-07	-1.06098e-06	1.66861e-07	8.14004e-07	1.63559e-06	3.7141e-08	-1.57802e-06	3.4625e-07	-7.37322e-07	1.60939e-07	1.71623e-06	-1.78207e-07	-1.22649e-07	1.88218e-07	-6.84042e-07	3.11309e-07	-2.7126e-07	1.83192e-08	2.6136e-06	4.70073e-07	2.80728e-07	1.05719e-06	3.16089e-07	3.76337e-08	-7.04663e-07	9.91665e-07	-1.10448e-06	-2.35844e-06	-8.98952e-07	1.4888e-06	3.11387e-11
-4.05228e-07	-1.06438e-06	2.03751e-07	8.15276e-07	1.63661e-06	3.051e-08	-1.57802e-06	3.89358e-07	-7.36412e-07	1.70843e-07	1.71652e-06	5.57243e-08	-1.221e-07	2.0666e-07	-6.83755e-07	3.73647e-07	-2.88046e-07	1.91733e-08	2.61492e-06	4.70023e-07	2.84617e-07	1.05524e-06	3.16084e-07	2.01425e-08	-7.03735e-07	1.02118e-06	-1.10446e-06	-2.29024e-06	-8.83323e-07	1.48681e-06	3.09412e-11
-4.06081e-07	-1.06436e-06	2.0444e-07	8.15253e-07	1.63661e-06	3.1203e-08	-1.57802e-06	3.89702e-07	-7.36322e-07	1.73674e-07	1.71578e-06	4.04552e-08	-1.22155e-07	2.05454e-07	-6.83944e-07	3.6149e-07	-2.86671e-07	1.90392e-08	2.61446e-06	4.70021e-07	2.84161e-07	1.05526e-06	3.1609e-07	2.84376e-08	-7.04113e-07	1.01496e-06	-1.10447e-06	-2.29512e-06	-8.82866e-07	1.48681e-06	3.09364e-11
-4.4502e-07	-1.06379e-06	1.78711e-07	8.14894e-07	1.65381e-06	2.98139e-08	-1.5752e-06	3.80234e-07	-7.3853e-07	1.72203e-07	1.71616e-06	-1.49921e-09	-1.22109e-07	2.06816e-07	-6.83794e-07	3.56546e-07	-2.8257e-07	4.38626e-09	4.48791e-07	4.70077e-07	2.73498e-07	1.05545e-06	3.16109e-07	2.14753e-08	-7.04182e-07	9.57853e-07	-1.10448e-06	-2.30092e-06	-8.87943e-07	1.48751e-06	2.42802e-11
-4.05861e-07	-1.06396e-06	2.17789e-07	8.14625e-07	1.6365e-06	3.29393e-08	-1.57801e-06	3.88194e-07	-7.3415e-07	1.74124e-07	1.71449e-06	-1.05552e-08	-1.22563e-07	1.8673e-07	-6.83904e-07	3.55953e-07	-2.93046e-07	1.88757e-08	1.87417e-07	4.70039e-07	2.8344e-07	1.05343e-06	3.16116e-07	2.4965e-08	-7.02352e-07	1.01054e-06	-1.10447e-06	-2.30088e-06	-8.89506e-07	1.48497e-06	2.41387e-11
-4.07086e-07	-1.06358e-06	1.80046e-07	8.14621e-07	1.64254e-06	3.16214e-08	-1.57738e-06	3.85651e-07	-7.37304e-07	1.74765e-07	1.71585e-06	-2.27866e-08	-1.22494e-07	1.80463e-07	-6.83823e-07	3.53857e-07	-2.85269e-07	1.80027e-08	1.91248e-07	4.70054e-07	2.82971e-07	1.05308e-06	3.16159e-07	2.78476e-08	-7.04194e-07	9.81618e-07	-1.10447e-06	-2.30149e-06	-8.89014e-07	1.48659e-06	2.40934e-11
-4.27029e-07	-1.06319e-06	2.00968e-07	8.14298e-07	1.64003e-06	3.19831e-08	-1.57393e-06	3.88324e-07	-7.36195e-07	1.75536e-07	1.71514e-06	-4.42212e-08	-1.22489e-07	1.77552e-07	-6.83798e-07	3.48113e-07	-2.85859e-07	1.33105e-08	1.73269e-07	4.45937e-07	2.83053e-07	1.05421e-06	3.16139e-07	2.59111e-08	-6.54999e-07	9.77295e-07	-1.10453e-06	-2.30298e-06	-8.90491e-07	1.48619e-06	2.39992e-11
-4.22621e-07	-1.06345e-06	2.23748e-07	8.13912e-07	1.64204e-06	3.21504e-08	-1.57275e-06	3.84994e-07	-7.35859e-07	1.69707e-07	1.71525e-06	-3.21193e-08	-1.22352e-07	1.85732e-07	-6.83796e-07	3.4946e-07	-2.84672e-07	5.27373e-09	2.1676e-07	4.54194e-07	2.85866e-07	1.05491e-06	3.16106e-07	2.51191e-08	-6.94996e-07	9.7758e-07	-1.10452e-06	-2.30381e-06	-5.96199e-07	1.48658e-06	2.36547e-11
-4.17602e-07	-1.06351e-06	2.10949e-07	8.14165e-07	1.53487e-06	1.47794e-08	-1.57176e-06	4.0058e-07	-7.37144e-07	1.72927e-07	1.5907e-07	-3.23836e-08	-1.22394e-07	1.82866e-07	-6.83812e-07	3.55734e-07	-2.86447e-07	1.45445e-08	2.13976e-07	4.48706e-07	2.86907e-07	9.86791e-07	3.15145e-07	2.38306e-08	-6.8804e-07	9.71801e-07	-1.10302e-06	-2.30325e-06	-8.10522e-07	1.48604e-06	2.0532e-11
-4.18527e-07	-1.06348e-06	2.071e-07	8.13933e-07	1.5641e-06	1.43035e-08	-1.57278e-06	4.00705e-07	-7.36982e-07	1.72177e-07	1.97903e-07	-3.32234e-08	-1.23118e-07	1.84665e-07	-6.8378e-07	3.54029e-07	-2.86045e-07	1.20278e-08	2.10747e-07	4.06738e-07	2.9357e-07	7.90118e-07	3.13921e-07	2.49394e-08	-6.85652e-07	9.71314e-07	-1.1031e-06	-2.30249e-06	-6.9331e-07	1.47571e-06	2.00392e-11
-4.2513e-07	-2.71801e-07	2.04786e-07	8.05726e-07	1.57571e-06	-8.21501e-09	-1.57416e-06	3.97543e-07	-7.36922e-07	1.72492e-07	3.616e-07	-3.02117e-08	-1.25648e-07	1.83095e-07	-6.8309e-07	3.5413e-07	-2.86355e-07	1.31449e-08	2.49775e-07	4.55535e-07	3.02201e-07	6.77445e-07	3.1447e-07	2.52431e-08	-6.8451e-07	9.71376e-07	-1.10283e-06	-2.30257e-06	-6.74594e-07	1.48631e-06	1.90068e-11
-4.22148e-07	-3.9619e-07	2.10416e-07	7.31563e-07	1.58578e-06	-2.68645e-08	-5.74491e-07	3.83291e-07	-7.36696e-07	1.71414e-07	3.72221e-07	-4.42118e-08	-1.25091e-07	1.84416e-07	-6.7108e-07	3.53347e-07	-2.96302e-07	1.29763e-08	2.08727e-07	4.60027e-07	2.90944e-07	8.25139e-07	3.14448e-07	2.48408e-08	-6.80673e-07	9.70925e-07	-1.10396e-06	-2.29773e-06	-6.99545e-07	1.48616e-06	1.7055e-11
-4.09081e-07	-5.30745e-07	2.08994e-07	5.94105e-07	1.57504e-06	6.31001e-09	-5.70643e-07	3.3043e-07	-7.36813e-07	1.72203e-07	3.94993e-07	-3.50029e-08	-1.24816e-07	1.8164e-07	-6.31229e-07	3.62129e-07	-2.89157e-07	1.25506e-08	1.86947e-07	4.48516e-07	2.96892e-07	7.72546e-07	3.13318e-07	2.39015e-08	-6.8208e-07	8.60013e-07	-1.12161e-06	-2.30219e-06	-7.18235e-07	1.48264e-06	1.66499e-11
-4.16459e-07	-3.2611e-07	2.05047e-07	6.39104e-07	1.58176e-06	1.69212e-09	-6.01611e-07	3.51905e-07	-7.3688e-07	1.71927e-07	3.85462e-07	-4.02033e-08	-1.25247e-07	1.81603e-07	-6.52255e-07	3.55692e-07	-2.93155e-07	1.23682e-08	2.16733e-07	4.46565e-07	2.91589e-07	7.71056e-07	3.13993e-07	2.35736e-08	-6.83118e-07	9.23036e-07	-1.1043e-06	-2.30138e-06	-7.04997e-07	1.26616e-06	1.60873e-11
-4.16077e-07	-4.83141e-07	2.03624e-07	6.18756e-07	1.58545e-06	1.6754e-09	-5.54682e-07	3.27677e-07	-7.36857e-07	1.71712e-07	4.10829e-07	-4.19902e-08	-1.25221e-07	1.80824e-07	-6.30519e-07	3.67717e-07	-2.93393e-07	1.2455e-08	1.96363e-07	4.4447e-07	2.91914e-07	7.82891e-07	3.13588e-07	2.41536e-08	-6.81579e-07	8.79697e-07	-1.10862e-06	-2.30075e-06	-7.11403e-07	1.18002e-06	1.58625e-11
-4.17391e-07	-4.57566e-07	2.05291e-07	6.59924e-07	1.58622e-06	-4.73338e-09	-5.55601e-07	3.19577e-07	-7.36796e-07	1.71475e-07	3.92405e-07	-4.17025e-08	-1.25421e-07	1.92405e-07	-6.26975e-07	3.63727e-07	-2.9342e-07	1.25659e-08	2.04467e-07	4.44076e-07	2.92345e-07	7.91197e-07	3.13518e-07	-4.71205e-08	-6.79849e-07	9.02255e-07	-1.10888e-06	-1.34984e-06	-7.06347e-07	1.27421e-06	1.2682e-11
-4.17112e-07	-4.62891e-07	2.05734e-07	6.23283e-07	1.58759e-06	-7.44346e-09	-5.87734e-07	3.44496e-07	-7.36827e-07	1.71595e-07	3.86133e-07	-4.15184e-08	-1.25472e-07	2.28153e-07	-6.28159e-07	3.63636e-07	-2.92908e-07	1.24663e-08	2.06126e-07	4.4388e-07	2.924e-07	7.89587e-07	3.13399e-07	1.89984e-09	-6.8104e-07	9.06522e-07	-1.10875e-06	-1.01811e-06	-7.03674e-07	1.21573e-06	1.17787e-11
-4.15479e-07	-4.6331e-07	2.05448e-07	6.18108e-07	1.5869e-06	-1.1057e-08	-5.89702e-07	3.46037e-07	-7.36827e-07	1.71521e-07	4.00494e-07	-4.15846e-08	-1.25385e-07	1.94871e-07	-6.38464e-07	3.71519e-07	-2.68875e-07	1.23049e-08	2.07302e-07	4.43545e-07	2.92088e-07	7.82126e-07	3.0875e-07	-1.56312e-07	-6.81193e-07	9.05654e-07	-3.89744e-07	-1.10734e-06	-7.03922e-07	1.21568e-06	1.08959e-11
-4.16274e-07	-4.57001e-07	2.05648e-07	6.33191e-07	1.58723e-06	-1.32354e-08	-5.84225e-07	3.44827e-07	-7.36825e-07	1.71527e-07	3.94056e-07	-4.15475e-08	-1.25403e-07	2.13517e-07	-6.25514e-07	3.7091e-07	-2.74544e-07	1.24459e-08	2.05894e-07	4.4379e-07	2.92187e-07	7.82297e-07	3.0889e-07	-1.42743e-07	-6.81105e-07	9.05195e-07	-4.20741e-07	-1.03261e-06	-7.04153e-07	1.2204e-06	1.07644e-11
-4.16098e-07	-4.61039e-07	2.05515e-07	6.32439e-07	1.58708e-06	-1.67622e-08	-5.875e-07	3.45593e-07	-7.36822e-07	1.71452e-07	3.91138e-07	-4.17879e-08	-1.25551e-07	2.17117e-07	-6.2938e-07	3.70823e-07	-2.73789e-07	1.2315e-08	2.05831e-07	4.43625e-07	2.92144e-07	7.82176e-07	2.76087e-07	-1.41266e-07	-6.80986e-07	9.05973e-07	-4.07139e-07	-1.0323e-06	-7.05349e-07	1.21167e-06	1.07244e-11
-4.16027e-07	-4.56979e-07	2.05737e-07	6.14544e-07	1.58705e-06	-1.24279e-08	-5.90092e-07	3.49574e-07	-7.36822e-07	1.71416e-07	3.95653e-07	-4.16002e-08	-1.25479e-07	2.29549e-07	-6.30071e-07	3.70747e-07	-2.78977e-07	1.23482e-08	2.06552e-07	4.43724e-07	2.92178e-07	7.83798e-07	2.75248e-07	-1.15051e-07	-6.80508e-07	9.07641e-07	-3.84143e-07	-1.04248e-06	-7.04588e-07	1.17218e-06	1.06226e-11
-4.16364e-07	-4.46525e-07	2.05833e-07	6.2685e-07	1.587e-06	-1.74601e-08	-5.90204e-07	3.47311e-07	-7.36623e-07	1.64723e-07	3.95486e-07	-4.15973e-08	-1.25465e-07	2.10222e-07	-1.28801e-07	3.70472e-07	-2.74343e-07	1.23284e-08	2.06403e-07	4.43921e-07	2.92261e-07	7.84251e-07	2.87542e-07	-1.17637e-07	-6.79547e-07	9.07514e-07	-4.0379e-07	-1.04515e-06	-7.04789e-07	1.17539e-06	1.02687e-11
-4.16303e-07	-4.52641e-07	2.05943e-07	6.2541e-07	1.58838e-06	-1.53893e-08	-5.89606e-07	3.4692e-07	-7.30082e-07	1.635e-07	3.95138e-07	-4.1831e-08	-1.25403e-07	2.09635e-07	-1.21633e-07	3.70844e-07	-2.76795e-07	1.26087e-08	2.05848e-07	4.43763e-07	2.92214e-07	3.505e-07	2.82553e-07	-1.15944e-07	-6.79874e-07	9.07521e-07	-3.82062e-07	-1.05341e-06	-7.03922e-07	1.16976e-06	9.75547e-12
-4.16075e-07	-4.55733e-07	2.02408e-07	6.25539e-07	1.58735e-06	-1.75839e-08	-5.89451e-07	3.49622e-07	-7.05267e-07	1.65938e-07	4.09206e-07	-4.20134e-08	-1.25375e-07	2.08888e-07	-1.20001e-07	3.70994e-07	-2.77847e-07	1.27364e-08	2.05286e-07	4.44808e-07	2.92658e-07	1.7236e-07	2.82816e-07	-1.1874e-07	-6.79056e-07	9.07658e-07	-3.86579e-07	-1.0563e-06	-2.7481e-07	1.17454e-06	9.24032e-12
-4.16261e-07	-4.53218e-07	2.05607e-07	5.35432e-07	1.58765e-06	-1.50564e-08	-5.90391e-07	3.47452e-07	-7.23876e-07	1.59381e-07	3.95906e-07	-4.23151e-08	-1.25847e-07	2.12124e-07	-1.92998e-07	3.70709e-07	-2.77114e-07	1.24624e-08	2.04985e-07	4.43978e-07	3.02857e-07	2.84984e-07	2.71451e-07	-1.16518e-07	-6.79646e-07	9.07681e-07	-3.69041e-07	-1.04736e-06	-6.6654e-07	3.7129e-07	8.31859e-12
-4.18998e-07	-4.5498e-07	2.03681e-07	4.82956e-07	1.58795e-06	-9.00699e-09	-5.898e-07	3.47225e-07	-6.78503e-07	1.67197e-07	3.95304e-07	-4.29043e-08	-1.24442e-07	2.10851e-07	-2.47338e-07	3.70817e-07	-2.76566e-07	1.23433e-08	2.0357e-07	4.33564e-07	2.94019e-07	2.49267e-07	2.60693e-07	-1.16219e-07	-6.80188e-07	9.07691e-07	-3.70936e-07	-1.05268e-06	-5.17862e-07	4.37854e-07	8.08072e-12
-4.2674e-07	-4.54361e-07	2.03926e-07	4.95813e-07	1.5878e-06	-1.31593e-08	-5.89643e-07	3.48191e-07	-7.13549e-07	1.66019e-07	3.99175e-07	-4.20346e-08	-1.24301e-07	2.09778e-07	-2.02513e-07	3.7089e-07	-2.70653e-07	1.14142e-08	2.06037e-07	3.4574e-07	2.93392e-07	2.37027e-07	2.42322e-07	-1.18208e-07	-6.79502e-07	9.07647e-07	-3.75364e-07	-1.05437e-06	-1.48024e-07	4.33905e-07	7.80066e-12
-4.21004e-07	-4.53611e-07	2.03626e-07	5.07461e-07	1.58771e-06	-1.36882e-08	-5.89965e-07	3.47329e-07	-6.9209e-07	1.65791e-07	3.98619e-07	-4.21806e-08	-1.27682e-07	2.10854e-07	-1.99043e-07	3.70866e-07	-2.72808e-07	1.23034e-08	2.05457e-07	1.63591e-07	2.92914e-07	2.44125e-07	2.09944e-07	-1.17703e-07	-6.79813e-07	9.07648e-07	-3.75826e-07	-1.05204e-06	-2.36856e-07	4.4646e-07	7.71308e-12
-4.18106e-07	-4.54644e-07	2.03952e-07	4.83429e-07	1.58819e-06	-1.47672e-08	-5.89928e-07	3.47511e-07	-6.77226e-07	1.6546e-07	3.98011e-07	-4.23816e-08	-1.26412e-07	2.11038e-07	-2.16001e-07	3.70856e-07	-2.7401e-07	1.21197e-08	2.05825e-07	1.61386e-07	2.93335e-07	2.19114e-07	2.34532e-07	-1.15972e-07	-6.79625e-07	9.0755e-07	-3.71166e-07	-1.05257e-06	-2.57273e-07	3.97778e-07	7.64086e-12
-4.22366e-07	-4.54424e-07	2.04411e-07	4.20562e-07	1.58771e-06	-1.52588e-08	-7.83595e-08	3.47577e-07	-6.90244e-07	1.65587e-07	3.98517e-07	-4.23885e-08	-1.26529e-07	2.10916e-07	-2.14111e-07	3.7085e-07	-2.74115e-07	1.20898e-08	2.05721e-07	2.1225e-07	2.92934e-07	2.50944e-07	2.20879e-07	-1.17241e-07	-6.79409e-07	9.07584e-07	-3.75768e-07	-1.05298e-06	-2.42245e-07	3.96317e-07	7.28488e-12
-4.21223e-07	-4.0494e-07	2.04074e-07	4.55692e-07	1.58786e-06	-1.54716e-08	-1.71932e-07	3.47497e-07	-6.88803e-07	1.65607e-07	3.98074e-07	-4.24186e-08	-1.2594e-07	2.10519e-07	-2.12053e-07	3.70858e-07	-2.72203e-07	1.36081e-08	2.05379e-07	2.05004e-07	2.93199e-07	2.36256e-07	2.22814e-07	-1.16462e-07	-6.7954e-07	9.07583e-07	-2.89441e-07	-1.05255e-06	-2.53927e-07	3.91252e-07	7.22552e-12
-4.20291e-07	-3.98434e-07	2.04105e-07	4.51262e-07	1.58708e-06	-1.50554e-08	-1.61903e-07	1.48351e-07	-6.88805e-07	1.65516e-07	3.98075e-07	-4.12386e-08	-1.24042e-07	2.10843e-07	-2.11814e-07	3.70931e-07	-2.73338e-07	1.33715e-08	2.05368e-07	2.2576e-07	3.24698e-07	2.48838e-07	2.20828e-07	-1.1702e-07	-6.79451e-07	9.07476e-07	-2.44897e-07	-1.05232e-06	-2.42692e-07	4.12077e-07	7.13133e-12
-4.21245e-07	-3.91503e-07	2.0415e-07	4.4005e-07	1.58778e-06	-1.59343e-08	-1.97376e-07	1.95772e-07	-6.89013e-07	1.65569e-07	3.98018e-07	-4.22012e-08	-1.2496e-07	2.10659e-07	-2.11736e-07	3.71316e-07	-2.72631e-07	1.42083e-08	2.05605e-07	2.09521e-07	2.96414e-07	2.43408e-07	2.23217e-07	-1.16908e-07	-6.79508e-07	9.07555e-07	-2.32753e-07	-1.05243e-06	-2.34678e-07	3.97397e-07	7.10115e-12
-4.21473e-07	-4.01102e-07	2.04144e-07	4.4123e-07	1.58756e-06	-1.47651e-08	-1.36546e-07	1.86943e-07	-6.88957e-07	1.6559e-07	3.98419e-07	-4.20486e-08	-1.24808e-07	2.10825e-07	-2.11868e-07	3.54321e-07	-2.68171e-07	1.39699e-08	2.05899e-07	2.12937e-07	2.96624e-07	2.43864e-07	2.21452e-07	-1.16931e-07	-6.79464e-07	9.07569e-07	-2.48737e-07	-1.05279e-06	-2.33641e-07	4.02173e-07	7.08403e-12
-4.21003e-07	-3.96891e-07	2.04124e-07	4.41635e-07	1.58762e-06	-1.50203e-08	-1.4658e-07	1.83684e-07	-6.8895e-07	1.65578e-07	3.98193e-07	-4.21116e-08	-1.24826e-07	2.10786e-07	-2.11448e-07	3.51573e-07	-2.7012e-07	1.38887e-08	2.05856e-07	2.13113e-07	2.96236e-07	2.42533e-07	2.2189e-07	-1.16909e-07	-6.79499e-07	9.07562e-07	-2.45075e-07	-1.0528e-06	-2.36026e-07	4.00164e-07	7.0783e-12
-4.20994e-07	-3.9812e-07	2.04606e-07	4.53763e-07	1.58658e-06	-1.46748e-08	-1.49711e-07	1.902e-07	-6.88875e-07	1.23804e-07	3.98333e-07	-4.11156e-08	-1.50559e-07	2.10786e-07	-2.11401e-07	3.56929e-07	-2.51861e-07	1.40963e-08	9.44984e-08	2.13233e-07	2.9766e-07	2.43838e-07	4.8988e-08	-1.15885e-07	-6.79012e-07	9.07633e-07	-2.44371e-07	-1.05257e-06	-2.36487e-07	3.9857e-07	6.99814e-12
-4.2099e-07	-3.99982e-07	2.04256e-07	4.41746e-07	1.58624e-06	-1.47678e-08	-1.52001e-07	1.89251e-07	-6.88984e-07	1.23765e-07	3.98397e-07	-4.11053e-08	-1.26108e-07	2.10763e-07	-2.11327e-07	3.53965e-07	-2.639e-07	1.70948e-08	9.94683e-08	2.14253e-07	2.88251e-07	2.44134e-07	7.20226e-08	-1.16418e-07	-6.7925e-07	9.07573e-07	-2.43608e-07	-1.05267e-06	-2.35794e-07	3.97307e-07	6.98324e-12
-4.21004e-07	-3.99522e-07	2.04522e-07	4.44549e-07	1.58634e-06	-1.46189e-08	-1.52559e-07	1.88e-07	-6.8893e-07	8.77918e-08	3.98328e-07	-4.20021e-08	-1.3582e-07	2.10776e-07	-2.11376e-07	3.58239e-07	-2.50399e-07	1.38618e-08	1.17594e-07	2.1354e-07	2.97668e-07	2.44541e-07	4.63535e-08	-1.1608e-07	-6.79017e-07	9.07596e-07	-2.43457e-07	-1.05259e-06	-2.36642e-07	3.97489e-07	6.98264e-12
-4.20993e-07	-3.77468e-07	2.04258e-07	3.77274e-07	1.55459e-06	-1.43964e-08	-1.51494e-07	1.90539e-07	-6.89237e-07	1.31216e-07	3.92059e-07	-3.57894e-08	-1.2851e-07	2.10781e-07	-2.11405e-07	2.01367e-07	-2.58671e-07	1.60792e-08	1.32413e-07	2.13614e-07	2.94033e-07	2.57319e-07	8.22152e-08	-1.16549e-07	-6.79255e-07	7.09648e-07	-2.44152e-07	-1.04892e-06	-2.62063e-09	3.97714e-07	6.3598e-12
-4.20993e-07	-3.77451e-07	2.0426e-07	3.7884e-07	1.55634e-06	-1.43928e-08	-1.51496e-07	1.90539e-07	-6.89236e-07	1.31447e-07	3.92045e-07	-3.51384e-08	-1.28506e-07	2.10781e-07	-2.11405e-07	1.76229e-07	-2.58635e-07	1.61178e-08	1.29717e-07	2.13649e-07	2.94025e-07	2.57256e-07	8.22106e-08	-1.16452e-07	-6.79255e-07	7.09678e-07	-2.44124e-07	-1.04892e-06	-1.20254e-08	3.97681e-07	6.3563e-12
-4.21001e-07	-3.80635e-07	2.0433e-07	3.81593e-07	1.56386e-06	-1.45359e-08	-1.51852e-07	1.90698e-07	-6.89705e-07	1.27517e-07	3.78162e-07	-2.91124e-08	-1.28728e-07	2.1078e-07	-2.11351e-07	-2.23966e-08	-2.58411e-07	1.938e-08	1.25686e-07	2.13555e-07	2.93188e-07	2.57189e-07	3.30194e-08	-1.16451e-07	-6.79249e-07	6.84652e-07	-2.44156e-07	-1.0491e-06	-1.52443e-08	3.97549e-07	6.3007e-12
-4.21004e-07	-3.82551e-07	2.04363e-07	3.73422e-07	1.5652e-06	-1.45854e-08	-1.51805e-07	1.90065e-07	-6.89536e-07	1.19013e-07	3.68174e-07	-3.02098e-08	-1.28289e-07	2.10777e-07	-2.1134e-07	-4.09895e-08	-2.57639e-07	1.96149e-08	1.23696e-07	2.13567e-07	2.92121e-07	2.28516e-07	4.66199e-08	-1.16408e-07	-6.79247e-07	6.84809e-07	-2.44237e-07	-1.04884e-06	-1.07645e-07	3.97577e-07	6.28801e-12
-4.21009e-07	-3.84332e-07	1.79688e-07	3.47834e-07	1.56547e-06	-1.45136e-08	-1.51767e-07	1.9048e-07	-6.90117e-07	1.23074e-07	3.5226e-07	-3.11338e-08	-1.28647e-07	2.10763e-07	-2.11369e-07	-4.47643e-08	-2.57889e-07	2.01703e-08	8.35023e-08	2.13529e-07	2.92668e-07	2.47298e-07	3.4631e-08	-1.16431e-07	-6.79255e-07	6.91045e-07	-2.44191e-07	-1.00843e-06	-1.02962e-07	3.97615e-07	6.17781e-12
-4.21011e-07	-3.86759e-07	1.42582e-07	3.51712e-07	1.56338e-06	-1.44856e-08	-1.518e-07	1.90273e-07	-6.89789e-07	1.2307e-07	3.5315e-07	-3.124e-08	-1.28645e-07	2.10767e-07	-2.11372e-07	3.83977e-08	-2.56824e-07	2.00069e-08	8.94074e-08	2.13547e-07	2.92778e-07	2.47295e-07	4.61784e-08	-1.16435e-07	-6.79252e-07	6.92212e-07	-2.44195e-07	-1.01126e-06	-1.00831e-07	3.97609e-07	6.17184e-12
-4.21008e-07	-3.82158e-07	1.72572e-07	3.49746e-07	3.5274e-07	-1.34723e-08	-1.51837e-07	1.90672e-07	-6.90217e-07	1.22467e-07	3.6538e-07	-3.06125e-08	-1.28511e-07	2.10771e-07	-2.11225e-07	7.06816e-09	-2.76992e-07	1.85716e-08	7.50366e-08	2.14176e-07	2.93077e-07	2.40131e-07	4.91452e-08	-1.16557e-07	-6.7893e-07	6.97153e-07	-2.44182e-07	-1.01981e-06	-9.02516e-08	3.97623e-07	3.89184e-12
-4.20814e-07	-3.84639e-07	1.73684e-07	3.50331e-07	5.12894e-08	-1.38997e-08	-1.51977e-07	1.68117e-07	-6.91148e-07	1.21903e-07	3.61177e-07	-9.83686e-09	-1.29407e-07	2.10781e-07	-2.1097e-07	6.68081e-09	-2.78374e-07	1.94661e-08	8.99486e-08	2.13362e-07	2.92987e-07	2.45466e-07	4.43157e-08	-1.16437e-07	-6.79206e-07	6.92962e-07	-2.45606e-07	-1.01523e-06	-8.07245e-08	3.97596e-07	3.75116e-12
-4.20752e-07	-3.8404e-07	1.68619e-07	3.52571e-07	6.55509e-08	-1.40265e-08	-1.51882e-07	1.22538e-07	-6.89909e-07	1.21642e-07	3.61509e-07	-1.63329e-08	-1.29113e-07	2.10977e-07	-2.11254e-07	3.84214e-09	-2.61458e-07	1.95329e-08	8.8782e-08	2.13319e-07	2.9303e-07	2.45504e-07	4.40207e-08	-1.16439e-07	-6.79207e-07	6.93763e-07	-2.45561e-07	-1.01595e-06	-9.06059e-08	3.97607e-07	3.73254e-12
-4.20752e-07	-3.8404e-07	1.68619e-07	3.52571e-07	6.55509e-08	-1.40265e-08	-1.51882e-07	1.22538e-07	-6.89909e-07	1.21642e-07	3.61509e-07	-1.63329e-08	-1.29113e-07	2.10977e-07	-2.11254e-07	3.84214e-09	-2.61458e-07	1.95329e-08	8.8782e-08	2.13319e-07	2.9303e-07	2.45504e-07	4.40207e-08	-1.16439e-07	-6.79207e-07	6.93763e-07	-2.45561e-07	-1.01595e-06	-9.06059e-08	3.97607e-07	3.73254e-12
-4.20931e-07	-3.8492e-07	1.68037e-07	3.53394e-07	5.73989e-08	-1.4057e-08	-1.51936e-07	1.34178e-07	-6.90075e-07	1.2326e-07	3.58192e-07	-1.48844e-08	-1.28736e-07	2.10866e-07	-2.11177e-07	2.13066e-08	-2.66723e-07	1.92357e-08	8.25446e-08	2.1338e-07	2.93473e-07	2.45776e-07	4.13699e-08	-1.16438e-07	-6.79135e-07	6.91862e-07	-2.48157e-07	-1.01102e-06	-8.83129e-08	3.97621e-07	3.72426e-12
-1.23382e-07	-3.85211e-07	1.6682e-07	3.41654e-07	7.35048e-08	-1.3441e-08	-1.57295e-07	1.32662e-07	-6.9013e-07	1.22455e-07	3.58195e-07	-1.59489e-08	-1.28972e-07	2.1089e-07	-2.09799e-07	2.02661e-08	-2.64501e-07	1.92906e-08	8.44329e-08	2.13841e-07	2.93291e-07	2.45422e-07	4.40966e-08	-1.1521e-07	-6.79007e-07	6.92646e-07	-2.46667e-07	-1.01247e-06	-9.30217e-08	3.97728e-07	3.5597e-12
-1.88953e-07	-3.85836e-07	1.69288e-07	3.33975e-07	5.37021e-08	-2.04487e-08	-1.54967e-07	1.2803e-07	-6.86835e-07	1.22602e-07	3.59554e-07	-1.56557e-08	-1.28993e-07	2.10872e-07	-2.09618e-07	1.12568e-08	-2.63264e-07	1.92053e-08	8.49991e-08	2.13528e-07	2.93346e-07	2.45539e-07	4.19999e-08	-3.76332e-08	-6.7848e-07	6.92561e-07	-2.48559e-07	-1.01334e-06	-8.47704e-08	3.97796e-07	3.55601e-12
-1.47638e-07	-3.86633e-07	1.68268e-07	3.4102e-07	5.93525e-08	-1.40637e-08	-1.55691e-07	1.33192e-07	-6.87577e-07	1.22547e-07	3.59821e-07	-1.53446e-08	-1.28984e-07	2.10904e-07	-2.1052e-07	1.49606e-08	-2.64848e-07	1.91585e-08	8.51216e-08	2.14112e-07	2.93309e-07	1.03485e-07	4.11936e-08	-1.02323e-07	-6.78827e-07	6.92284e-07	-2.48717e-07	-1.01296e-06	-8.93572e-08	3.97812e-07	3.5115e-12
-1.49435e-07	-3.85524e-07	1.68642e-07	3.43805e-07	1.39317e-07	-1.56696e-08	-1.74472e-07	1.17656e-07	-6.8786e-07	1.30071e-07	2.38088e-07	-1.639e-08	-1.16027e-07	2.11678e-07	-2.06726e-07	1.02965e-08	-2.91073e-07	2.35304e-08	8.56698e-08	2.14356e-07	2.93253e-07	2.43308e-07	2.85429e-08	-7.91812e-08	-6.78294e-07	6.92378e-07	-2.48261e-07	-9.76289e-07	-8.78593e-08	3.92752e-07	3.43674e-12
-1.6291e-07	-3.84622e-07	1.69263e-07	3.42286e-07	6.73929e-08	-1.66924e-08	-1.54212e-07	1.32448e-07	-6.8796e-07	1.22652e-07	3.06342e-07	-1.54474e-08	-1.28046e-07	1.71109e-07	-2.09497e-07	1.65499e-08	-2.64134e-07	1.53003e-08	8.5574e-08	2.13965e-07	2.93327e-07	6.20136e-08	3.93455e-08	-8.37199e-08	-6.7904e-07	6.84308e-07	-2.47756e-07	-9.89803e-07	-8.34229e-08	3.97441e-07	3.39561e-12
-1.58165e-07	-3.85883e-07	1.69201e-07	3.22321e-07	7.31278e-08	-1.72702e-08	-1.54976e-07	1.34128e-07	-6.90315e-07	1.23923e-07	2.73934e-07	-1.58261e-08	-1.23549e-07	1.84899e-07	-2.10166e-07	1.36441e-08	-2.6596e-07	2.08685e-08	8.38563e-08	2.13765e-07	2.93329e-07	1.13014e-07	3.8395e-08	-8.30677e-08	-6.78565e-07	6.89976e-07	-2.48021e-07	-9.948e-07	-8.72335e-08	3.57648e-08	3.24272e-12
-1.6106e-07	-3.85613e-07	1.69312e-07	3.34379e-07	7.4758e-08	-1.72023e-08	-1.56074e-07	1.31941e-07	-4.20243e-07	1.24e-07	2.86569e-07	-1.57e-08	-1.25847e-07	1.82398e-07	-2.10153e-07	1.50358e-08	-2.6611e-07	1.84033e-08	8.47469e-08	2.13889e-07	2.9334e-07	1.07229e-07	3.68792e-08	-9.97613e-08	-6.89964e-07	6.86424e-07	-2.48453e-07	-9.90873e-07	-8.73934e-08	1.34214e-07	2.97999e-12
-1.68225e-07	-1.25432e-07	1.70183e-07	3.26791e-07	7.19209e-08	-1.52365e-08	-1.45473e-07	1.23399e-07	-4.76245e-07	1.19668e-07	1.85382e-07	-4.00565e-08	-1.28608e-07	1.63821e-07	-2.25222e-07	8.62383e-09	-2.66702e-07	1.58512e-08	8.41047e-08	2.13498e-07	2.66129e-07	1.04769e-07	2.2974e-08	-3.23821e-07	-6.81172e-07	6.86784e-07	-2.47383e-07	-6.85401e-07	-9.34296e-08	2.0514e-07	2.42154e-12
-1.68099e-07	-1.35336e-07	1.70052e-07	3.42599e-07	7.33621e-08	-1.64028e-08	-1.55165e-07	1.31937e-07	-3.6618e-07	1.23803e-07	1.77756e-07	-1.56772e-08	-1.27879e-07	1.77407e-07	-2.76868e-07	-3.33716e-09	-2.65691e-07	1.78501e-08	7.97534e-08	2.13826e-07	8.36969e-08	9.89454e-08	4.21267e-08	-1.99586e-07	-6.85902e-07	6.66533e-07	-2.47309e-07	-3.32931e-07	-8.83425e-08	1.39847e-07	1.84124e-12
-1.69817e-07	-1.27183e-07	1.70413e-07	3.41367e-07	7.36727e-08	-1.65264e-08	-1.55361e-07	1.32046e-07	-3.71443e-07	1.235e-07	1.75517e-07	-1.55753e-08	-1.29242e-07	1.79037e-07	-2.71794e-07	-1.22371e-08	-2.65152e-07	1.71622e-08	7.62078e-08	2.13662e-07	1.90176e-08	9.8047e-08	4.13499e-08	-1.96889e-07	-6.84863e-07	5.63982e-07	-2.47428e-07	-3.71539e-07	-9.03197e-08	1.46202e-07	1.73333e-12
-1.70424e-07	-3.75507e-08	1.70038e-07	3.42211e-07	6.52182e-08	-1.65081e-08	-1.55191e-07	1.32115e-07	-3.7667e-07	1.23462e-07	1.66145e-07	-1.57796e-08	-1.28561e-07	4.62263e-08	-3.03382e-07	1.88934e-09	-2.65523e-07	1.79581e-08	7.94512e-08	2.13693e-07	2.20932e-08	1.00422e-07	4.19115e-08	-1.20903e-07	-6.87262e-07	5.22315e-07	-2.47197e-07	-3.33961e-07	-9.12377e-08	1.43955e-07	1.6148e-12
-1.78559e-07	-3.38977e-08	1.70223e-07	3.37579e-07	6.7103e-08	-1.65448e-08	-1.55214e-07	1.31698e-07	-3.67667e-07	1.23457e-07	1.35715e-07	-1.69295e-08	-1.28687e-07	1.71524e-07	-2.76526e-07	-1.22568e-08	-2.64764e-07	1.68408e-08	8.04628e-08	2.13353e-07	7.7069e-08	9.83862e-08	4.23445e-08	-1.36675e-07	-6.86886e-07	5.44391e-07	-2.47208e-07	-1.72757e-07	-9.28811e-08	1.72134e-07	1.56976e-12
-1.78767e-07	-5.59897e-08	1.70106e-07	3.38792e-07	6.30041e-08	-1.63146e-08	-1.55069e-07	1.32017e-07	-3.53128e-07	1.23546e-07	1.63509e-07	-1.5856e-08	-1.28485e-07	1.43441e-07	-2.56933e-07	-2.65838e-09	-2.64814e-07	1.6005e-08	7.9979e-08	2.13625e-07	9.37649e-08	9.89612e-08	4.13424e-08	-1.244e-07	-6.86879e-07	5.32898e-07	-2.47214e-07	-1.70369e-07	-9.2615e-08	1.66652e-07	1.53503e-12
-1.76716e-07	-3.90231e-08	1.70147e-07	3.39798e-07	5.74827e-08	-1.65052e-08	-1.55232e-07	1.32177e-07	-3.5728e-07	1.23456e-07	1.42331e-07	-1.63615e-08	-1.28584e-07	1.19093e-07	-2.6585e-07	-6.12066e-09	-2.64945e-07	1.68701e-08	7.94324e-08	2.13474e-07	8.11872e-08	9.84926e-08	4.18825e-08	-1.36625e-07	-6.86987e-07	5.2789e-07	-2.47212e-07	-1.86729e-07	-9.25976e-08	1.65605e-07	1.52883e-12
-1.85957e-07	-3.05121e-08	1.70112e-07	3.41055e-07	1.68022e-08	-1.64764e-08	-1.55341e-07	1.32112e-07	-3.53798e-07	1.23517e-07	1.40742e-07	-1.57415e-08	-1.28312e-07	1.41391e-07	-2.65045e-07	-1.39704e-09	-2.64309e-07	1.64019e-08	7.9955e-08	2.1364e-07	8.2739e-08	9.77643e-08	4.19784e-08	-1.34329e-07	-6.87111e-07	5.1878e-07	-2.10344e-07	-2.01454e-07	-9.27057e-08	1.66743e-07	1.51095e-12
-1.75968e-07	-3.83295e-08	1.68706e-07	3.39807e-07	4.38797e-08	-3.75026e-09	-1.06797e-07	1.32188e-07	-3.58456e-07	1.23316e-07	1.42471e-07	-1.71366e-08	-1.28551e-07	1.10265e-07	-2.3951e-07	-2.84576e-09	-2.6418e-07	4.12004e-08	7.99215e-08	2.08731e-07	7.6383e-08	9.79441e-08	4.20962e-08	-1.32176e-07	-6.8624e-07	5.24742e-07	-2.15546e-07	-3.33502e-08	-8.32659e-08	1.62776e-07	1.44093e-12
-1.76056e-07	-4.23167e-08	1.69844e-07	3.39507e-07	4.16708e-08	1.09473e-09	-5.51194e-08	1.32252e-07	-3.21868e-07	1.23425e-07	1.44188e-07	-1.60134e-08	-1.28641e-07	1.26554e-07	-2.48687e-07	-2.33659e-09	-2.64714e-07	2.54068e-08	7.99208e-08	2.1315e-07	7.55558e-08	9.94749e-08	4.07212e-08	-1.35028e-07	-6.86165e-07	5.24108e-07	-2.3004e-07	-8.3575e-08	-8.50041e-08	1.06516e-07	1.41548e-12
-1.7606e-07	-4.22255e-08	1.69772e-07	3.3982e-07	4.74705e-08	-1.25005e-08	-5.55227e-08	1.32159e-07	-3.09342e-07	1.23423e-07	1.44736e-07	-1.61607e-08	-1.28536e-07	1.22567e-07	-2.43504e-07	-2.71032e-09	-2.64489e-07	2.22992e-08	8.00389e-08	2.03839e-07	7.78672e-08	9.83791e-08	4.00519e-08	-1.34368e-07	-6.8669e-07	5.24827e-07	-2.18899e-07	-5.79793e-08	-8.83932e-08	1.18498e-07	1.39695e-12
-1.76115e-07	-4.00961e-08	1.69711e-07	3.39951e-07	4.73021e-08	-1.37405e-08	-4.31516e-08	1.32161e-07	-2.98994e-07	1.2345e-07	1.44487e-07	-1.62821e-08	-1.28587e-07	1.24719e-07	-2.44264e-07	-3.12608e-09	-2.6468e-07	2.32776e-08	7.99878e-08	2.03394e-07	7.86887e-08	9.96141e-08	4.06438e-08	-1.34742e-07	-6.86315e-07	5.2421e-07	-2.22354e-07	-7.29571e-08	-8.99492e-08	1.05317e-07	1.39035e-12
-1.76208e-07	-4.08353e-08	1.69551e-07	3.39691e-07	4.71613e-08	-1.24517e-08	-5.88778e-08	1.27712e-07	-2.97088e-07	1.23425e-07	1.44855e-07	-1.62527e-08	-1.28551e-07	1.23278e-07	-2.44792e-07	-2.66859e-09	-2.64548e-07	2.38677e-08	8.00328e-08	2.06012e-07	7.7516e-08	9.86693e-08	4.0278e-08	-1.35213e-07	-6.86655e-07	5.23726e-07	-2.21409e-07	-6.37275e-08	-8.91634e-08	9.90294e-08	1.38708e-12
-1.47749e-07	-4.16388e-08	1.69536e-07	3.39741e-07	4.6629e-08	-2.58213e-08	-6.23968e-08	1.24823e-07	-3.01234e-07	1.23428e-07	1.44054e-07	-1.63182e-08	-1.29042e-07	1.2881e-07	-2.45993e-07	-5.02001e-09	-2.63353e-07	2.15229e-08	7.9987e-08	2.0828e-07	7.84905e-08	9.88077e-08	4.04737e-08	-1.35931e-07	-6.86713e-07	4.70736e-07	-2.20601e-07	-6.46804e-08	-8.9485e-08	1.04156e-07	1.33133e-12
-1.54719e-07	-4.06332e-08	1.69596e-07	1.06765e-07	4.43332e-08	-1.43478e-08	-5.98609e-08	1.24035e-07	-3.01109e-07	1.23502e-07	1.43526e-07	-1.65512e-08	-1.28798e-07	1.23601e-07	-2.45725e-07	-7.63525e-09	-2.59584e-07	2.38053e-08	7.99536e-08	2.06095e-07	7.89127e-08	9.89967e-08	4.05869e-08	-1.35539e-07	-6.86624e-07	4.87208e-07	-2.21769e-07	-6.20059e-08	-8.93203e-08	8.6399e-08	1.23615e-12
-1.53508e-07	-4.13665e-08	1.70803e-07	1.31753e-07	4.6177e-08	-2.0956e-08	-5.45677e-08	1.24024e-07	-1.87558e-07	1.23267e-07	1.39257e-07	-1.64608e-08	-1.2867e-07	1.20584e-07	-2.48164e-07	-4.23382e-09	-2.62042e-07	2.10658e-08	7.03739e-08	2.07115e-07	8.39269e-08	9.90028e-08	4.04108e-08	-1.35151e-07	-6.86642e-07	4.82391e-07	-2.21423e-07	-6.74455e-08	-9.1348e-08	5.03255e-08	1.17781e-12
-1.56252e-07	-4.13937e-08	1.70724e-07	1.3662e-07	4.55502e-08	-2.03512e-08	-5.76979e-08	1.23929e-07	-1.64119e-07	1.23436e-07	1.39458e-07	-1.65109e-08	-1.2866e-07	1.22228e-07	-2.46594e-07	-4.21177e-09	-2.62167e-07	2.17489e-08	7.60643e-08	2.06895e-07	8.2359e-08	9.89897e-08	4.03874e-08	-1.35138e-07	-6.86631e-07	4.86627e-07	-2.21258e-07	-6.67406e-08	-9.10347e-08	4.21714e-08	1.17534e-12
-1.54788e-07	-4.26019e-08	1.70709e-07	1.20959e-07	4.52685e-08	-2.02266e-08	-6.03826e-08	1.24424e-07	-1.7602e-07	1.23427e-07	1.41281e-07	-1.64574e-08	-1.28652e-07	1.22383e-07	-2.47695e-07	-4.32528e-09	-2.61548e-07	2.2196e-08	7.99385e-08	2.07015e-07	8.06773e-08	9.90256e-08	4.03838e-08	-1.10688e-07	-6.86619e-07	4.81749e-07	-2.21417e-07	-6.40995e-08	-9.07625e-08	4.49389e-08	1.16574e-12
-1.5532e-07	-4.1244e-08	1.70473e-07	1.306e-07	4.57684e-08	-2.50241e-08	-6.07324e-08	1.24513e-07	-1.74945e-07	1.23373e-07	1.3978e-07	-1.64603e-08	-1.28773e-07	1.21897e-07	-2.47292e-07	-4.23242e-09	-2.63153e-07	2.22907e-08	7.87223e-08	2.07043e-07	8.29464e-08	9.90339e-08	4.89252e-08	-1.12892e-07	-5.94114e-07	2.723e-07	-2.21594e-07	-6.65244e-08	6.84202e-09	5.35748e-08	8.86306e-13
-1.60456e-07	-4.18594e-08	1.70488e-07	1.24068e-07	4.56456e-08	-8.42216e-08	-6.41971e-08	1.25197e-07	-1.71365e-07	1.23211e-07	1.39771e-07	-1.49663e-08	-1.289e-07	1.02734e-07	-2.46105e-07	8.74511e-10	-1.01441e-07	2.21117e-08	7.6615e-08	2.0701e-07	8.26096e-08	9.89917e-08	4.87827e-08	-1.12255e-07	-5.799e-07	2.88151e-07	-2.21493e-07	-6.61881e-08	2.02948e-08	5.0455e-08	8.19794e-13
-1.09611e-07	-4.15501e-08	1.70394e-07	1.20363e-07	4.56894e-08	-5.45799e-08	-6.18318e-08	1.25185e-07	-1.76872e-07	1.23159e-07	1.40126e-07	-8.46958e-09	-1.28895e-07	7.81645e-08	-2.46291e-07	-6.19725e-10	-1.68335e-07	2.24124e-08	7.71908e-08	2.07006e-07	8.16993e-08	9.90074e-08	5.95211e-08	-1.21832e-07	-1.36496e-07	2.90374e-07	-2.21426e-07	-6.5969e-08	-1.87664e-08	4.54453e-08	5.02624e-13
-1.41285e-07	-4.17852e-08	1.70427e-07	1.286e-07	4.5671e-08	-5.55229e-08	-6.17191e-08	1.24981e-07	-1.73885e-07	1.23347e-07	1.36743e-07	-1.43326e-08	-1.28825e-07	1.19141e-07	-2.46762e-07	-3.37451e-09	-1.2799e-07	2.30523e-08	7.33382e-08	2.07135e-07	8.26644e-08	9.90198e-08	5.69688e-08	-1.07047e-07	-1.03159e-07	2.9185e-07	-2.21338e-07	-6.62349e-08	-4.27979e-09	4.00473e-08	4.95294e-13
-1.15236e-07	-4.1159e-08	1.70409e-07	1.1955e-07	4.5694e-08	-5.42177e-08	-6.21372e-08	1.25225e-07	-1.76116e-07	1.23085e-07	1.37244e-07	-8.40445e-09	-1.28802e-07	8.93973e-08	-2.4635e-07	-2.47585e-09	-1.6605e-07	2.29467e-08	7.71726e-08	2.06934e-07	8.1571e-08	9.90082e-08	5.02266e-08	-1.24504e-07	-8.56647e-08	2.83897e-07	-2.2143e-07	-6.55365e-08	-2.95893e-09	4.44228e-08	4.87826e-13
-1.28757e-07	-4.15252e-08	1.70172e-07	1.219e-07	4.57152e-08	-5.39607e-08	-6.17619e-08	1.25088e-07	-1.77563e-07	1.23233e-07	1.35514e-07	-8.57336e-09	-1.28793e-07	7.10853e-08	-2.4643e-07	-9.89161e-10	-1.44181e-07	2.23107e-08	7.65218e-08	2.06973e-07	8.16426e-08	6.10676e-08	5.63722e-08	-1.16014e-07	-1.4116e-07	2.43608e-07	-2.21433e-07	-6.6014e-08	-6.43723e-09	4.48463e-08	4.65832e-13
-1.2176e-07	-4.13639e-08	1.70379e-07	6.76727e-08	4.5717e-08	-5.51348e-08	-6.16079e-08	1.25352e-07	-1.77279e-07	1.23193e-07	1.35561e-07	-1.27865e-08	-1.28824e-07	9.56277e-08	-2.46586e-07	-2.34281e-09	-1.16977e-07	2.23401e-08	7.59074e-08	6.57279e-08	8.19818e-08	9.52182e-08	6.11076e-08	-1.14431e-07	-1.16367e-07	2.72282e-07	-2.20752e-07	-6.60689e-08	1.01494e-09	4.50731e-08	4.26168e-13
-1.24549e-07	-4.13488e-08	1.70364e-07	7.09116e-08	4.57481e-08	-5.56627e-08	-6.18082e-08	1.25319e-07	-1.76311e-07	1.23231e-07	1.35897e-07	-4.01965e-09	-1.28863e-07	8.86031e-08	-2.46627e-07	-1.13076e-09	-1.37227e-07	2.27093e-08	7.62511e-08	9.4419e-08	8.17918e-08	7.67649e-08	6.19309e-08	-1.22309e-07	-1.10355e-07	2.38278e-07	-2.20972e-07	-6.59879e-08	7.1379e-10	4.55696e-08	4.15697e-13
-1.16941e-07	-4.14327e-08	1.7038e-07	6.57978e-08	4.57173e-08	-5.7343e-08	-6.18159e-08	1.25318e-07	-1.76839e-07	1.23239e-07	1.37363e-07	-9.12426e-09	-1.28802e-07	9.03739e-08	-2.46543e-07	-2.18767e-09	-1.25459e-07	2.25308e-08	7.6558e-08	6.95461e-08	8.17867e-08	7.91508e-08	6.191e-08	-1.18244e-07	-1.12446e-07	2.41655e-07	-2.20598e-07	-6.59996e-08	-1.98761e-10	4.53776e-08	4.08446e-13
-1.19198e-07	-4.14754e-08	1.70384e-07	6.92214e-08	4.51482e-08	-5.66741e-08	-6.18083e-08	1.25268e-07	-1.76545e-07	1.2323e-07	5.98727e-08	-9.23056e-09	-1.28825e-07	8.81209e-08	-2.4656e-07	-1.68844e-09	-1.31574e-07	2.24168e-08	7.61596e-08	6.40099e-08	8.18156e-08	8.62399e-08	5.8503e-08	-1.17213e-07	-1.07686e-07	2.41168e-07	-2.20604e-07	-6.60356e-08	-1.92234e-09	4.52396e-08	3.93533e-13
-1.20293e-07	-4.20333e-08	1.70965e-07	7.27083e-08	4.49121e-08	-5.51813e-08	-6.17547e-08	1.25247e-07	-1.76194e-07	1.29467e-07	6.24156e-08	-8.52348e-09	-1.28813e-07	-1.50456e-08	-2.47809e-07	-1.42844e-09	-1.35832e-07	2.28536e-08	7.4122e-08	7.38126e-08	8.17947e-08	8.29147e-08	5.97295e-08	-8.862e-08	-1.12015e-07	1.88319e-07	-2.16913e-07	-6.60267e-08	-2.08352e-09	4.58315e-08	3.61749e-13
-1.20053e-07	-4.17291e-08	1.70839e-07	7.18527e-08	4.49189e-08	-5.53534e-08	-6.17969e-08	1.2522e-07	-1.76456e-07	1.26259e-07	4.7571e-08	-8.4828e-09	-1.28813e-07	7.33082e-09	-2.47022e-07	-1.47248e-09	-1.35683e-07	2.29099e-08	7.44439e-08	7.26982e-08	8.17964e-08	8.37108e-08	6.03653e-08	-8.91955e-08	-1.12058e-07	1.91693e-07	-2.17498e-07	-6.60374e-08	-2.11752e-09	4.58243e-08	3.60298e-13
-1.20628e-07	-4.16363e-08	1.70829e-07	7.32791e-08	4.51195e-08	-5.62972e-08	-6.18674e-08	1.25222e-07	-1.76266e-07	1.24175e-07	4.31404e-08	-8.45842e-09	-1.28822e-07	1.9592e-08	-2.48015e-07	-1.38919e-09	-1.35275e-07	2.27748e-08	7.45506e-08	7.20465e-08	8.12019e-08	6.05071e-08	5.85942e-08	-9.16136e-08	-9.92263e-08	1.93679e-07	-2.17575e-07	-6.60222e-08	-1.77759e-09	4.52241e-08	3.55215e-13
-1.20863e-07	-4.16318e-08	1.70719e-07	7.3654e-08	4.50412e-08	-5.61877e-08	-6.20434e-08	1.25216e-07	-1.7623e-07	1.25008e-07	3.50539e-08	-8.48576e-09	-1.28819e-07	2.45227e-08	-2.47999e-07	-1.39794e-09	-1.35259e-07	2.27775e-08	7.43921e-08	7.18659e-08	8.14931e-08	6.31397e-08	5.90109e-08	-9.15957e-08	-1.01927e-07	1.90539e-07	-2.17619e-07	-6.60223e-08	-1.76731e-09	4.52245e-08	3.54783e-13
-1.20572e-07	-4.17284e-08	1.70708e-07	7.27813e-08	4.52443e-08	-5.6135e-08	-6.18803e-08	1.25226e-07	-1.76303e-07	1.25202e-07	3.87693e-08	-7.81937e-09	-1.05128e-07	1.30534e-08	-2.48015e-07	-1.39811e-09	-1.3726e-07	2.2719e-08	7.44504e-08	7.25816e-08	8.12875e-08	6.49851e-08	5.90652e-08	-9.27209e-08	-9.92861e-08	1.93942e-07	-2.18056e-07	-6.60296e-08	-1.78525e-09	4.52865e-08	3.51002e-13
-1.2057e-07	-4.20014e-08	1.70477e-07	7.25496e-08	4.51515e-08	-5.61554e-08	-6.19083e-08	1.25223e-07	-1.76313e-07	1.24531e-07	3.40065e-08	-8.02584e-09	-1.0877e-07	8.14489e-09	-2.47677e-07	-1.41045e-09	-1.35063e-07	2.27493e-08	7.45072e-08	7.22097e-08	8.1454e-08	6.17515e-08	5.91094e-08	-9.26956e-08	-9.89738e-08	1.94176e-07	-2.18176e-07	-6.60237e-08	-1.77851e-09	4.5326e-08	3.49968e-13
-1.20652e-07	-4.16141e-08	1.70578e-07	7.25747e-08	4.71634e-08	-4.14398e-08	-2.55789e-08	1.2499e-07	-1.76308e-07	1.23924e-07	3.39769e-08	-7.85884e-09	-1.10564e-07	1.76787e-08	-2.46758e-07	-1.05661e-09	-1.33938e-07	2.27405e-08	7.45691e-08	7.23406e-08	8.1306e-08	6.57108e-08	6.56647e-08	-3.3494e-08	-9.97322e-08	1.95386e-07	-2.18169e-07	-6.59468e-08	-1.68648e-09	4.53266e-08	3.39695e-13
-1.20856e-07	-4.1646e-08	1.70453e-07	7.26302e-08	4.53134e-08	-4.58107e-08	-2.33308e-08	1.25121e-07	-1.76308e-07	1.18392e-07	3.44868e-08	-5.70587e-09	-1.07603e-07	1.76777e-08	-2.47378e-07	-1.07669e-09	-1.34377e-07	2.27499e-08	7.44196e-08	7.27251e-08	8.14404e-08	6.51198e-08	5.98409e-08	-4.41624e-08	-9.94647e-08	1.94653e-07	-2.18025e-07	-6.54908e-08	-1.71097e-09	4.53215e-08	3.37903e-13
-1.2072e-07	-4.15529e-08	1.69974e-07	6.92018e-08	4.74885e-08	-4.97036e-08	-4.58024e-08	1.00722e-07	-1.76661e-07	1.13999e-07	3.22319e-08	-2.60902e-09	-1.0669e-07	1.71793e-08	-2.46459e-07	-1.0119e-09	-1.3393e-07	2.27622e-08	7.44854e-08	7.27527e-08	8.13711e-08	5.87001e-08	6.005e-08	-4.55412e-08	-9.92295e-08	1.94773e-07	-2.18056e-07	-6.56267e-08	-1.74545e-09	4.52656e-08	3.31353e-13
-1.20719e-07	-4.16766e-08	1.70339e-07	6.95478e-08	4.62366e-08	-4.75819e-08	-4.45416e-08	1.0651e-07	-1.76743e-07	1.17908e-07	3.13103e-08	-1.94701e-09	-1.08287e-07	1.81512e-08	-2.46503e-07	-1.1022e-09	-1.34062e-07	2.28012e-08	7.44754e-08	7.25604e-08	8.13908e-08	6.09509e-08	6.01381e-08	-4.74534e-08	-9.92048e-08	1.9459e-07	-5.6439e-08	-6.5438e-08	-1.73589e-09	4.52687e-08	2.89576e-13
-1.20709e-07	-4.29174e-08	1.70511e-07	6.96301e-08	4.61479e-08	-4.75941e-08	-4.44187e-08	1.06731e-07	-9.82137e-08	1.18754e-07	3.18238e-08	-2.40273e-09	-1.09038e-07	1.80211e-08	-2.46472e-07	-1.11598e-09	-9.19223e-08	2.28426e-08	7.4477e-08	7.2572e-08	8.14287e-08	6.11849e-08	6.04105e-08	-4.66871e-08	-9.92613e-08	1.94609e-07	-7.6059e-08	-6.55808e-08	-1.73622e-09	4.52654e-08	2.61677e-13
-1.20718e-07	-4.22221e-08	1.70518e-07	7.20369e-08	4.85449e-08	-4.73961e-08	-3.65747e-08	1.02777e-07	-8.5096e-08	1.20635e-07	3.14429e-08	-5.21358e-09	-1.09398e-07	1.66016e-08	-2.46491e-07	-1.11819e-09	-4.47163e-08	2.2809e-08	7.44842e-08	7.25945e-08	8.21794e-08	6.15546e-08	6.11033e-08	-4.91031e-08	-9.93856e-08	1.94592e-07	-9.71019e-08	-6.55089e-08	-1.71241e-09	4.48516e-08	2.56441e-13
-1.20582e-07	-4.30461e-08	1.70593e-07	7.10401e-08	4.64715e-08	-4.0928e-08	-4.01459e-08	1.0094e-07	-7.89846e-08	1.22856e-07	3.22259e-08	-4.90466e-09	-9.12207e-08	1.57758e-08	-2.46858e-07	-1.1304e-09	-4.44278e-08	3.19744e-08	7.4487e-08	7.27026e-08	8.18539e-08	6.19053e-08	6.06621e-08	-4.77102e-08	-9.94123e-08	1.94168e-07	-8.65069e-08	-6.51326e-08	-1.70224e-09	4.52461e-08	2.4976e-13
-1.20602e-07	-4.30465e-08	1.70579e-07	7.10944e-08	4.65656e-08	-4.23535e-08	-3.97298e-08	1.00999e-07	-7.93046e-08	1.22737e-07	3.22245e-08	-5.11523e-09	-9.15975e-08	1.60024e-08	-2.46716e-07	-1.13009e-09	-4.52649e-08	3.16193e-08	7.44865e-08	7.26082e-08	8.16511e-08	6.18749e-08	6.06806e-08	-4.7945e-08	-9.94166e-08	1.94221e-07	-8.18918e-08	-6.5339e-08	-1.70263e-09	4.5212e-08	2.49199e-13
-1.20956e-07	-4.28824e-08	1.78491e-07	7.18562e-08	4.61176e-08	-4.25977e-08	-4.01376e-08	1.01625e-07	-8.29893e-08	-8.00245e-09	3.21346e-08	-5.41679e-09	-9.71904e-08	1.63998e-08	-2.46485e-07	-1.08427e-09	-5.15169e-08	2.60568e-08	7.44634e-08	7.26769e-08	8.17351e-08	6.50451e-08	6.09508e-08	-4.8089e-08	-9.92388e-08	1.94594e-07	-8.90409e-08	-4.26675e-08	-1.95831e-10	4.51141e-08	2.38454e-13
-1.20658e-07	-4.31953e-08	4.07306e-08	7.14026e-08	4.67951e-08	-4.47722e-08	-4.0005e-08	1.01413e-07	-8.16265e-08	4.27418e-08	2.40141e-08	-5.30207e-09	-8.30721e-08	1.6273e-08	-2.46533e-07	-1.12221e-09	-5.08587e-08	2.55452e-08	7.44813e-08	7.26233e-08	8.18127e-08	6.17366e-08	6.07522e-08	-4.81677e-08	-9.81052e-08	1.94413e-07	-8.56677e-08	-3.10128e-08	-1.23828e-09	4.50337e-08	2.04629e-13
-1.20672e-07	-4.3167e-08	4.73386e-08	7.14394e-08	4.68137e-08	-4.47422e-08	-3.96464e-08	1.01353e-07	-8.07396e-08	4.81772e-08	2.30044e-08	-5.32317e-09	-8.35481e-08	1.61102e-08	-2.46604e-07	-1.12132e-09	-4.99861e-08	2.60579e-08	7.44851e-08	7.2632e-08	8.18364e-08	6.18544e-08	4.35452e-08	-4.80571e-08	-9.86398e-08	1.94406e-07	-8.47485e-08	-3.92562e-08	-1.265e-09	4.50432e-08	2.04266e-13
-1.20677e-07	-4.28994e-08	4.24976e-08	7.112e-08	4.73651e-08	-4.46204e-08	-3.98282e-08	1.01435e-07	-8.09468e-08	5.92527e-08	2.32623e-08	-5.83773e-09	-9.19468e-08	1.61395e-08	-2.46575e-07	-1.12222e-09	-5.12069e-08	2.70233e-08	7.44788e-08	7.26674e-08	8.18227e-08	6.17686e-08	3.01258e-08	-4.80756e-08	-9.83458e-08	1.7136e-07	-8.51566e-08	-3.43014e-08	-1.40327e-09	4.50489e-08	1.96936e-13
-1.20708e-07	-4.30131e-08	4.3135e-08	7.10901e-08	4.71252e-08	-4.4661e-08	-3.98367e-08	1.0179e-07	-8.03995e-08	5.24615e-08	2.61497e-08	-5.6263e-09	-7.38377e-08	1.62838e-08	-2.45671e-07	-1.11463e-09	-5.06803e-08	2.61143e-08	7.44816e-08	7.26793e-08	8.18092e-08	6.24267e-08	4.12707e-08	-4.80758e-08	-9.81173e-08	1.73673e-07	-8.54176e-08	-3.84569e-08	-9.61988e-10	4.50765e-08	1.94785e-13
-1.20674e-07	-4.29464e-08	3.73943e-08	7.10909e-08	4.72705e-08	-4.4577e-08	-3.97117e-08	1.01529e-07	-8.08502e-08	5.54557e-08	2.13625e-08	-5.61011e-09	-6.97182e-08	1.62007e-08	-2.46429e-07	-1.11479e-09	-5.07768e-08	2.60229e-08	7.44723e-08	7.26551e-08	8.1815e-08	6.20973e-08	3.18035e-08	-4.79862e-08	-9.81168e-08	1.73804e-07	-8.52127e-08	-3.82961e-08	-1.10842e-09	4.50675e-08	1.93456e-13
-1.20662e-07	-4.29389e-08	3.9216e-08	7.08866e-08	4.72417e-08	-4.45855e-08	-3.99822e-08	1.01592e-07	-8.07447e-08	4.96149e-08	2.43042e-08	-5.59285e-09	-7.3045e-08	1.6201e-08	-2.4601e-07	-1.37577e-09	-3.40579e-08	2.58321e-08	7.44766e-08	7.26024e-08	8.17867e-08	6.19718e-08	2.73924e-08	-4.80753e-08	-9.81352e-08	1.74425e-07	-8.4998e-08	-4.07059e-08	-1.37988e-09	4.50546e-08	1.92033e-13
-1.20687e-07	-4.29361e-08	3.81805e-08	4.237e-08	-4.75462e-10	-2.98339e-08	-3.97994e-08	1.01582e-07	-8.07729e-08	5.22564e-08	2.43257e-08	-5.42306e-09	-7.20128e-08	1.62229e-08	-2.46237e-07	-1.18741e-09	-3.1186e-08	2.59866e-08	7.45081e-08	7.26343e-08	8.18139e-08	6.08461e-08	2.75579e-08	-4.78608e-08	-9.81799e-08	1.74623e-07	-8.51665e-08	-4.0228e-08	-1.27686e-09	4.50619e-08	1.85371e-13
-2.39596e-08	-4.29249e-08	3.97715e-08	2.37268e-08	2.32421e-08	-4.07285e-08	-3.70407e-08	1.01591e-07	-8.07296e-08	5.52733e-08	2.0007e-08	-1.97611e-09	-7.21868e-08	-5.67775e-09	-2.37385e-07	-1.18714e-09	-5.1902e-08	2.60902e-08	7.44929e-08	7.26976e-08	8.17918e-08	6.16754e-08	2.84277e-08	-4.79768e-08	-9.81641e-08	1.74476e-07	-8.54242e-08	-3.77059e-08	-1.30792e-09	4.50502e-08	1.68666e-13
-3.74032e-08	-4.29438e-08	3.6323e-08	4.72965e-08	8.76311e-09	-3.85203e-08	-3.76588e-08	1.01589e-07	-8.13352e-08	5.35636e-08	1.90637e-08	-5.40448e-09	-7.3601e-08	9.83169e-09	-2.27303e-07	-1.21744e-09	-3.75755e-08	2.59361e-08	7.44852e-08	7.26908e-08	8.18247e-08	6.03379e-08	2.71161e-08	-4.77461e-08	-9.82317e-08	1.74495e-07	-8.52563e-08	-3.81122e-08	-1.28305e-09	4.50625e-08	1.64276e-13
-2.31513e-08	-4.29324e-08	3.83616e-08	3.79687e-08	1.79219e-08	-4.11363e-08	-3.73897e-08	1.01577e-07	-8.1278e-08	5.39893e-08	1.94416e-08	-3.85929e-09	-7.2645e-08	3.0174e-09	-2.29546e-07	-1.19695e-09	-3.78497e-08	2.60115e-08	7.44856e-08	7.26843e-08	8.18117e-08	6.14753e-08	2.76513e-08	-4.79478e-08	-9.81809e-08	1.74498e-07	-8.5352e-08	-3.72095e-08	-1.29281e-09	4.50536e-08	1.64181e-13
-1.69337e-08	-4.29386e-08	3.73048e-08	3.65783e-08	1.34713e-08	-3.78196e-08	-3.59622e-08	1.01609e-07	-8.11597e-08	5.40977e-08	1.99304e-08	-4.87576e-09	-7.30156e-08	3.10044e-09	-2.28317e-07	-1.22584e-09	-4.19518e-08	2.59995e-08	7.44813e-08	7.2669e-08	8.18193e-08	6.1012e-08	2.74152e-08	-4.79197e-08	-9.8208e-08	1.74383e-07	-8.53366e-08	-3.8189e-08	-1.29246e-09	4.50545e-08	1.63051e-13
-2.2899e-08	-4.29383e-08	3.74378e-08	3.32422e-08	1.40207e-08	-3.23396e-08	-3.57536e-08	1.01719e-07	-8.12508e-08	5.40175e-08	1.94215e-08	-4.55192e-09	-6.09817e-08	7.28945e-09	-2.2926e-07	-6.53547e-09	-4.05332e-08	2.59868e-08	7.4485e-08	7.25373e-08	8.1815e-08	6.11292e-08	2.73902e-08	-4.79245e-08	-3.38116e-08	1.74314e-07	-8.53154e-08	-3.8241e-08	-3.81832e-10	4.63381e-08	1.53057e-13
-2.17181e-08	-4.29241e-08	3.70995e-08	2.95227e-08	1.42297e-08	-3.42819e-08	-3.69506e-08	1.02098e-07	-8.0859e-08	5.40563e-08	1.98008e-08	-4.58709e-09	-6.44745e-08	6.80372e-09	-2.29265e-07	-4.5019e-09	-3.92245e-08	2.5988e-08	7.44822e-08	7.25322e-08	8.18317e-08	9.16244e-09	2.75495e-08	-4.78813e-08	-4.16134e-08	1.74383e-07	-7.49874e-08	-3.83141e-08	-1.2428e-10	4.64994e-08	1.48637e-13
-2.38538e-08	-4.29985e-08	3.70767e-08	2.39933e-08	1.4325e-08	-3.37835e-08	-3.65651e-08	1.01919e-07	-8.09537e-08	4.66474e-08	1.97362e-08	-4.70055e-09	-6.33562e-08	4.88366e-09	-2.28973e-07	-5.53643e-09	-3.97245e-08	2.59947e-08	7.4486e-08	7.25793e-08	8.18759e-08	2.06833e-08	2.75465e-08	-4.78939e-08	-4.32839e-08	1.7442e-07	-5.8406e-08	-3.83318e-08	-4.94252e-10	4.61657e-08	1.45639e-13
-1.84242e-08	-3.49029e-08	3.62415e-08	2.91251e-08	1.48214e-08	-3.56289e-08	-3.72507e-08	1.02613e-07	-7.63133e-08	3.61656e-08	1.97912e-08	-4.35058e-09	-6.56724e-08	6.62096e-09	-2.24482e-07	-1.33243e-09	-4.61838e-08	2.60949e-08	7.44089e-08	7.29405e-08	8.38982e-08	3.5967e-08	2.7542e-08	-4.78534e-08	-4.15933e-08	1.03077e-07	-5.08994e-08	2.41458e-09	-6.9658e-10	4.63273e-08	1.21568e-13
-1.84242e-08	-3.49029e-08	3.62415e-08	2.91251e-08	1.48214e-08	-3.56289e-08	-3.72507e-08	1.02613e-07	-7.63133e-08	3.61656e-08	1.97912e-08	-4.35058e-09	-6.56724e-08	6.62096e-09	-2.24482e-07	-1.33243e-09	-4.61838e-08	2.60949e-08	7.44089e-08	7.29405e-08	8.38982e-08	3.5967e-08	2.7542e-08	-4.78534e-08	-4.15933e-08	1.03077e-07	-5.08994e-08	2.41458e-09	-6.9658e-10	4.63273e-08	1.21568e-13
-1.86728e-08	-3.37302e-08	3.55339e-08	2.78612e-08	1.47992e-08	-3.54175e-08	-3.6815e-08	1.03689e-07	-7.03662e-08	4.06174e-08	1.9887e-08	-4.14364e-09	-6.57429e-08	6.60843e-09	-2.25791e-07	-2.2549e-09	-4.34795e-08	2.60975e-08	7.43921e-08	7.30841e-08	8.28574e-08	2.88019e-08	2.75309e-08	-4.78737e-08	-4.15889e-08	1.06802e-07	-4.5281e-08	-7.28865e-09	-6.85984e-10	4.62232e-08	1.2104e-13
-1.87887e-08	-3.38015e-08	3.43992e-08	2.79039e-08	1.46795e-08	-3.52761e-08	-3.6904e-08	1.02948e-07	-7.1459e-08	4.26227e-08	1.97976e-08	-4.26972e-09	-6.56855e-08	7.25047e-09	-2.24789e-07	-1.59721e-09	-4.42998e-08	2.61074e-08	7.43961e-08	7.30012e-08	8.3474e-08	2.85318e-08	2.7539e-08	-4.78629e-08	-4.0597e-08	1.02506e-07	-4.85143e-08	-2.08852e-09	-7.15253e-10	4.62883e-08	1.20107e-13
-1.87206e-08	-3.53876e-08	3.61725e-08	2.88744e-08	1.48363e-08	-3.54298e-08	-3.69175e-08	1.02504e-07	-6.77453e-08	4.00649e-08	1.98769e-08	-4.34983e-09	-3.79906e-08	6.51017e-09	-2.25694e-07	-1.46168e-09	-1.27351e-08	2.60914e-08	7.43918e-08	7.27608e-08	8.27142e-08	3.37132e-08	2.89762e-08	-4.74039e-08	-3.90554e-08	1.0332e-07	-5.12276e-08	-6.79664e-09	-6.01918e-10	4.62217e-08	1.15868e-13
-1.93587e-08	-3.45828e-08	3.62873e-08	2.89176e-08	1.47265e-08	-3.5387e-08	-3.69939e-08	1.02581e-07	-6.811e-08	4.02166e-08	1.98551e-08	-4.35027e-09	-3.67603e-08	6.82371e-09	-2.25831e-07	-1.70689e-09	-1.95804e-08	2.60875e-08	6.05393e-08	7.28001e-08	8.2674e-08	3.2904e-08	2.93143e-08	-4.76727e-08	-4.07117e-08	1.02984e-07	-5.28339e-08	-5.39411e-09	-6.80709e-10	4.60661e-08	1.14439e-13
-1.9229e-08	-3.47025e-08	3.60165e-08	2.87947e-08	1.47311e-08	-3.54216e-08	-3.7028e-08	1.02653e-07	-6.88795e-08	3.41645e-08	1.986e-08	-4.32474e-09	-3.93793e-08	6.80407e-09	-2.25737e-07	-8.53261e-10	-2.58538e-08	2.61034e-08	5.42265e-08	7.20487e-08	8.27735e-08	3.18094e-08	2.90822e-08	-4.76195e-08	-4.0683e-08	1.03152e-07	-5.03152e-08	-6.03956e-09	-6.36726e-10	4.63353e-08	1.13429e-13
-1.76192e-08	-3.47117e-08	3.61528e-08	2.85514e-08	1.47705e-08	-3.54415e-08	-3.69688e-08	1.02709e-07	-6.93092e-08	3.75072e-08	1.98645e-08	-4.33371e-09	-4.03769e-08	6.74765e-09	-2.25557e-07	-1.13071e-09	-2.32556e-08	2.60888e-08	5.92836e-08	7.24083e-08	8.30936e-08	3.12031e-08	2.86226e-08	-4.76811e-08	-3.98096e-08	1.03138e-07	-1.82766e-08	-8.21603e-09	-6.6839e-10	4.61786e-08	1.11911e-13
-1.74004e-08	-3.45951e-08	3.61078e-08	2.86056e-08	1.47538e-08	-3.54273e-08	-3.6993e-08	1.02693e-07	-6.90476e-08	3.66324e-08	1.98583e-08	-4.33597e-09	-4.02677e-08	6.7385e-09	-2.25531e-07	-1.39195e-09	-2.0835e-08	2.60949e-08	5.32664e-08	7.24889e-08	8.2957e-08	3.20237e-08	2.79981e-08	-4.77026e-08	-4.003e-08	1.03089e-07	-1.80605e-08	-6.40105e-09	-6.41829e-10	4.62757e-08	1.10977e-13
-1.86823e-08	-3.48985e-08	3.63451e-08	2.85074e-08	1.46914e-08	-3.54329e-08	-3.69668e-08	1.02524e-07	-4.73915e-08	3.63327e-08	1.95946e-08	-4.3266e-09	-4.07897e-08	6.7295e-09	-2.13019e-07	-1.18613e-09	3.66257e-09	2.60856e-08	5.69994e-08	7.2474e-08	8.37139e-08	3.18961e-08	2.85265e-08	-4.70951e-08	-3.92055e-08	1.03116e-07	-2.0335e-08	-5.20945e-09	-6.42692e-10	4.62594e-08	1.03109e-13
-1.90594e-08	-3.47487e-08	3.642e-08	3.08642e-08	1.38434e-08	-3.5392e-08	-3.70448e-08	1.02412e-07	-4.96799e-08	3.61081e-08	1.81742e-08	-4.32548e-09	-4.10473e-08	6.7314e-09	-2.0842e-07	-1.50627e-09	1.05841e-08	2.60829e-08	5.58285e-08	7.24301e-08	8.58824e-08	3.2094e-08	2.86169e-08	-4.6464e-08	-3.34929e-08	1.03101e-07	-7.38389e-09	-5.51592e-09	-6.5191e-10	4.61982e-08	1.00957e-13
-2.17843e-08	-3.48341e-08	3.62613e-08	2.88069e-08	1.47073e-08	-3.54272e-08	-3.69765e-08	1.02507e-07	-5.53152e-08	3.64162e-08	1.93774e-08	-4.42811e-09	-4.01937e-08	6.72735e-09	-6.65127e-08	-1.45638e-09	1.93425e-09	2.42414e-08	5.53098e-08	7.2691e-08	8.81365e-08	3.19777e-08	2.90026e-08	-4.7105e-08	-3.7242e-08	1.03276e-07	-2.1537e-08	-6.01821e-09	-1.26586e-08	4.6192e-08	6.36789e-14
-2.69273e-08	-3.45744e-08	3.61034e-08	2.91204e-08	1.45341e-08	-3.54118e-08	-3.69833e-08	1.0249e-07	-5.26976e-08	3.64543e-08	1.8648e-08	-4.42651e-09	-4.07665e-08	6.72956e-09	-2.84717e-08	-1.43937e-09	-1.25624e-09	2.51223e-08	4.08024e-08	7.27164e-08	8.56298e-08	3.19311e-08	2.88371e-08	-4.67374e-08	-3.65981e-08	1.03299e-07	-1.85145e-08	-6.25778e-09	-6.30323e-09	4.61013e-08	5.79127e-14
-2.23641e-08	-3.44952e-08	3.60897e-08	2.93576e-08	1.44906e-08	-3.53558e-08	-3.6984e-08	1.02489e-07	-5.38496e-08	3.64488e-08	1.886e-08	-4.3848e-09	-4.06289e-08	6.72609e-09	-2.87243e-08	-1.44439e-09	-2.47696e-09	2.56133e-08	4.10752e-08	7.26837e-08	8.52756e-08	3.19702e-08	2.84538e-08	-4.6858e-08	-3.65646e-08	1.03246e-07	-1.71886e-08	-6.12474e-09	-5.53069e-09	4.61202e-08	5.77315e-14
-2.3121e-08	-3.46352e-08	3.61187e-08	2.96211e-08	1.45296e-08	-3.53232e-08	-3.69943e-08	1.02492e-07	-5.09454e-08	3.6269e-08	1.88332e-08	-4.38601e-09	-4.05824e-08	6.7314e-09	-3.59297e-08	-1.43331e-09	-2.14502e-09	2.54005e-08	3.09989e-08	7.24904e-08	8.49772e-08	3.19288e-08	2.86311e-08	-4.68925e-08	-3.65098e-08	1.03191e-07	-1.51246e-08	-6.21601e-09	-2.61604e-09	4.61744e-08	5.70307e-14
-2.08103e-08	-3.45357e-08	3.60863e-08	2.93871e-08	1.45113e-08	-3.72273e-08	-3.6986e-08	8.58385e-08	-5.30108e-08	3.63108e-08	1.89282e-08	-4.37515e-09	-4.06333e-08	6.69975e-09	-3.92454e-08	-1.427e-09	-2.39197e-09	2.54023e-08	3.2189e-08	7.25313e-08	8.46771e-08	3.19994e-08	2.855e-08	-4.69334e-08	-3.53418e-08	1.03211e-07	-1.39925e-08	-6.11122e-09	-2.43518e-09	4.61964e-08	5.43031e-14
-2.27499e-08	-3.4608e-08	3.60959e-08	2.94715e-08	1.4526e-08	-3.66636e-08	-3.69851e-08	8.60258e-08	-5.31863e-08	3.70449e-08	1.8933e-08	-4.32439e-09	-4.07584e-08	6.70498e-09	-3.66775e-08	-1.44674e-09	-2.04394e-09	2.55415e-08	3.29931e-08	7.25217e-08	8.59266e-08	3.17355e-08	2.85894e-08	-4.69073e-08	-3.65428e-08	1.41819e-08	-1.33272e-08	-6.1016e-09	-3.15881e-09	4.61792e-08	4.41486e-14
-2.25815e-08	-3.45982e-08	3.61289e-08	2.94522e-08	1.45188e-08	-3.59133e-08	-3.69888e-08	8.49081e-08	-5.28568e-08	3.6905e-08	1.89552e-08	-4.30819e-09	-4.07132e-08	6.68074e-09	-3.87342e-08	-1.43452e-09	-2.12989e-09	2.54148e-08	3.4266e-08	7.24979e-08	8.58594e-08	3.17341e-08	2.85541e-08	-4.68968e-08	-3.64941e-08	1.1354e-08	-1.34563e-08	-6.09022e-09	-2.56791e-09	4.61818e-08	4.39884e-14
-2.30034e-08	-3.45701e-08	3.61049e-08	2.94836e-08	1.45318e-08	-3.64035e-08	-3.69863e-08	8.69145e-08	-5.45066e-08	3.67625e-08	1.89259e-08	-4.36848e-09	-4.06687e-08	6.67972e-09	-3.65369e-08	-1.43369e-09	-2.10982e-09	2.54018e-08	3.10306e-08	4.10965e-08	8.53669e-08	3.18916e-08	2.86132e-08	-4.69083e-08	-3.6521e-08	2.05361e-08	-1.39142e-08	-6.16241e-09	-2.64387e-09	2.33697e-08	3.92563e-14
-2.2943e-08	-3.45877e-08	3.64655e-08	2.94929e-08	1.45821e-08	-3.65937e-08	-3.6786e-08	8.54774e-08	-5.3668e-08	3.67368e-08	1.89419e-08	-4.34364e-09	-4.06824e-08	6.70935e-09	-3.76983e-08	-1.44241e-09	-2.78018e-09	2.54426e-08	3.30329e-08	3.24801e-08	8.52685e-08	3.18157e-08	2.85929e-08	-4.689e-08	-3.65e-08	2.11757e-08	-1.39158e-08	-6.10855e-09	-3.1518e-09	1.63113e-08	3.82524e-14
-2.2796e-08	-3.23166e-08	3.58995e-08	2.94508e-08	1.48252e-08	-3.63831e-08	-3.65232e-08	8.58638e-08	-4.71491e-08	3.67025e-08	1.60653e-08	-4.32243e-09	-4.07038e-08	6.6933e-09	-3.73584e-08	-1.80496e-08	-2.48778e-09	2.54278e-08	2.53053e-08	1.45625e-08	8.54224e-08	3.17562e-08	2.85828e-08	-4.69026e-08	-3.64993e-08	2.32308e-08	-1.39501e-08	-6.13321e-09	-4.82558e-09	1.77272e-08	3.65092e-14
-2.28714e-08	-1.87473e-08	3.62581e-08	2.94909e-08	1.4886e-08	-3.65474e-08	-3.68592e-08	8.46768e-08	-3.48088e-08	3.66122e-08	8.27683e-09	-4.01827e-09	-4.07105e-08	6.69213e-09	-3.80768e-08	-1.35198e-08	-2.43139e-09	2.5427e-08	2.47935e-08	1.02142e-08	8.54404e-08	3.09837e-08	2.85736e-08	-4.68677e-08	-3.66034e-08	2.4236e-08	-1.40548e-08	-6.34025e-09	-1.26496e-08	2.55613e-08	3.47394e-14
-2.28443e-08	-1.98032e-08	3.62057e-08	2.94858e-08	1.48051e-08	-3.65163e-08	-3.68387e-08	8.47096e-08	-3.48254e-08	3.66183e-08	9.56423e-09	-4.04985e-09	-4.07164e-08	6.69404e-09	-3.79604e-08	-5.62744e-09	-2.44037e-09	2.54276e-08	2.6811e-08	1.10927e-08	8.5415e-08	3.12437e-08	2.85769e-08	-4.68705e-08	-3.65756e-08	2.37498e-08	-1.40146e-08	-6.20202e-09	-1.13214e-08	2.22172e-08	3.45549e-14
-2.28354e-08	-2.1733e-08	3.6072e-08	2.94237e-08	1.46584e-08	-3.65047e-08	-3.66697e-08	8.49064e-08	-3.79442e-08	3.4389e-08	1.07395e-08	1.52185e-09	-4.07063e-08	6.69365e-09	-3.74464e-08	-1.02235e-08	-2.48403e-09	2.55106e-08	2.72854e-08	1.37418e-08	8.54204e-08	1.67993e-08	2.85832e-08	-1.84176e-08	-3.65841e-08	2.36794e-08	-1.40123e-08	-6.18592e-09	-6.96827e-09	2.45613e-08	3.23214e-14
-2.28443e-08	-2.00061e-08	3.62034e-08	2.94519e-08	1.44755e-08	-3.66206e-08	-3.68333e-08	8.48752e-08	-3.66221e-08	3.61054e-08	1.13704e-08	4.32163e-09	-4.07075e-08	6.69537e-09	-3.75609e-08	-7.49002e-09	-2.48551e-09	2.55235e-08	2.64209e-08	1.27858e-08	8.54245e-08	7.97431e-09	2.85784e-08	-1.31129e-08	-3.67267e-08	2.37086e-08	-1.39799e-08	-6.25668e-09	-1.10107e-08	2.25065e-08	3.1815e-14
-2.28452e-08	-1.96148e-08	3.61334e-08	2.94218e-08	1.45941e-08	-3.65927e-08	-3.69149e-08	8.49802e-08	-3.54388e-08	3.15134e-08	1.09892e-08	2.40474e-09	-4.07056e-08	6.69481e-09	-3.75845e-08	-7.00962e-09	-2.45193e-09	2.55146e-08	2.61664e-08	1.34086e-08	8.54199e-08	1.52044e-08	2.85794e-08	-1.06616e-08	-3.66239e-08	2.37064e-08	-1.40082e-08	-6.21555e-09	-8.78215e-09	2.18187e-08	3.14243e-14
-2.28449e-08	-1.99478e-08	3.61202e-08	2.93882e-08	1.46155e-08	-3.66302e-08	-3.69368e-08	8.49883e-08	-3.54181e-08	3.14795e-08	1.12105e-08	5.97801e-09	-4.07059e-08	6.69488e-09	-3.7602e-08	-6.85105e-09	-2.45402e-09	2.56045e-08	2.62247e-08	1.33352e-08	8.54182e-08	1.16292e-08	2.85793e-08	-1.06845e-08	-3.66441e-08	2.3693e-08	-1.39907e-08	-6.21372e-09	-7.70331e-09	2.21273e-08	3.13774e-14
-2.28458e-08	-1.99217e-08	3.61523e-08	2.93965e-08	1.46044e-08	-3.67316e-08	-3.69452e-08	8.4945e-08	-3.54399e-08	3.12903e-08	1.16503e-08	2.31059e-09	-4.07073e-08	6.69568e-09	-3.75994e-08	-7.28011e-09	-2.46866e-09	2.55324e-08	2.62524e-08	1.3438e-08	8.54188e-08	1.01649e-08	2.85787e-08	-1.07964e-08	-3.66656e-08	2.36942e-08	-1.39885e-08	-6.22471e-09	-8.20759e-09	2.15606e-08	3.1311e-14
-2.28418e-08	-1.9957e-08	3.6114e-08	2.93972e-08	1.45435e-08	-2.01581e-08	-3.38856e-08	8.49747e-08	-3.08987e-08	3.18282e-08	1.16644e-08	4.16091e-09	-4.07072e-08	6.67641e-09	-3.75678e-08	-7.10357e-09	-2.45052e-09	2.47163e-08	2.61216e-08	1.31651e-08	8.56108e-08	3.74898e-09	2.85352e-08	-1.10751e-08	-1.18444e-08	2.43423e-08	-1.39884e-08	-6.21849e-09	-8.30337e-09	2.24924e-08	2.86546e-14
-2.28422e-08	-1.9921e-08	3.61173e-08	2.93858e-08	1.4547e-08	-2.03295e-08	-3.49393e-08	8.4983e-08	-3.01749e-08	3.1709e-08	1.16937e-08	4.26138e-09	-4.07073e-08	6.68845e-09	-3.75947e-08	-7.15262e-09	-2.4519e-09	2.44481e-08	2.61304e-08	1.32564e-08	8.58504e-08	6.34426e-09	2.85601e-08	-1.10738e-08	-8.07088e-09	2.41247e-08	-1.39893e-08	-6.2196e-09	-8.07704e-09	2.24187e-08	2.86521e-14
-2.2842e-08	-1.98305e-08	3.61216e-08	2.93958e-08	1.45883e-08	-2.16608e-08	-3.14183e-08	8.49703e-08	-2.94409e-08	2.82946e-08	1.1682e-08	4.38682e-09	-4.07087e-08	6.68926e-09	-3.75925e-08	-7.15367e-09	-2.44806e-09	2.3738e-08	2.61721e-08	1.32933e-08	8.5823e-08	7.2138e-09	2.85437e-08	-1.11969e-08	-5.91491e-09	2.42078e-08	-1.39887e-08	-6.2164e-09	-8.03862e-09	2.22854e-08	2.81678e-14
-2.28192e-08	-1.99187e-08	3.61182e-08	2.94012e-08	1.45544e-08	-2.16467e-08	-3.08441e-08	8.49831e-08	-2.94062e-08	2.72865e-08	1.16838e-08	4.44103e-09	-4.07082e-08	6.68824e-09	-3.76005e-08	-7.12157e-09	-2.46491e-09	2.42326e-08	2.61491e-08	1.32235e-08	8.57273e-08	1.64968e-09	2.84608e-08	-1.11036e-08	-7.42565e-09	2.41207e-08	-1.3992e-08	-5.04178e-09	-8.12013e-09	2.25548e-08	2.80422e-14
-2.28293e-08	-1.99017e-08	3.6121e-08	2.93978e-08	1.45604e-08	-2.21787e-08	-3.09606e-08	8.48599e-08	-2.90178e-08	2.69043e-08	1.17202e-08	4.24875e-09	-4.07101e-08	6.68325e-09	-3.75801e-08	-7.18217e-09	-2.46178e-09	2.43778e-08	2.6149e-08	1.32242e-08	8.56639e-08	2.60306e-09	2.84576e-08	-1.12564e-08	-5.71408e-09	2.39121e-08	-1.39872e-08	-4.92185e-09	-8.2114e-09	2.24473e-08	2.79732e-14
-2.28623e-08	-1.99021e-08	3.61191e-08	2.93997e-08	1.45605e-08	-2.20435e-08	-3.08778e-08	8.4817e-08	-2.87419e-08	2.69485e-08	1.17188e-08	4.12945e-09	-4.07089e-08	6.68654e-09	-3.75856e-08	-7.17278e-09	-2.45089e-09	2.43064e-08	2.61516e-08	1.32355e-08	8.56854e-08	3.68558e-09	2.83209e-08	-1.12844e-08	-6.55874e-09	2.40364e-08	-1.39907e-08	-5.1005e-09	-8.19621e-09	2.23756e-08	2.7957e-14
-2.28737e-08	-8.92789e-09	3.63789e-08	2.93993e-08	9.69631e-09	-2.21639e-08	-3.11993e-08	8.27535e-08	-2.84709e-08	2.74489e-08	1.17384e-08	4.23563e-09	-4.0709e-08	6.69132e-09	-3.79224e-08	-7.16343e-09	-2.4344e-09	2.41742e-08	2.65158e-08	1.31522e-08	8.54405e-08	4.00375e-09	2.85038e-08	-1.12035e-08	-8.78051e-10	2.40157e-08	-1.39895e-08	-4.94857e-09	-8.23017e-09	1.07542e-08	2.68102e-14
-2.28339e-08	-5.38758e-09	3.614e-08	2.93991e-08	8.16849e-09	-2.18882e-08	-3.09682e-08	7.73046e-08	-2.85337e-08	2.70763e-08	1.17401e-08	4.13616e-09	-4.07097e-08	6.69219e-09	-3.80536e-08	-7.16365e-09	-2.42128e-09	2.428e-08	2.64312e-08	1.3042e-08	8.53986e-08	3.83955e-09	2.84903e-08	-1.1218e-08	-1.34498e-10	2.40056e-08	-1.39876e-08	-5.09031e-09	-8.16376e-09	1.79388e-08	2.60009e-14
-2.28339e-08	-5.38758e-09	3.614e-08	2.93991e-08	8.16849e-09	-2.18882e-08	-3.09682e-08	7.73046e-08	-2.85337e-08	2.70763e-08	1.17401e-08	4.13616e-09	-4.07097e-08	6.69219e-09	-3.80536e-08	-7.16365e-09	-2.42128e-09	2.428e-08	2.64312e-08	1.3042e-08	8.53986e-08	3.83955e-09	2.84903e-08	-1.1218e-08	-1.34498e-10	2.40056e-08	-1.39876e-08	-5.09031e-09	-8.16376e-09	1.79388e-08	2.60009e-14
-2.28378e-08	-7.47397e-09	3.61589e-08	2.95691e-08	9.94352e-09	-2.19441e-08	-3.09966e-08	7.81429e-08	-2.85836e-08	2.70751e-08	1.17387e-08	4.14648e-09	-4.07096e-08	6.68535e-09	-3.79199e-08	-7.1693e-09	-2.37462e-09	2.44074e-08	2.63961e-08	1.315e-08	7.83529e-08	4.20562e-09	2.84793e-08	-1.11801e-08	-1.61684e-09	2.39963e-08	-1.39869e-08	-5.52213e-09	-8.25083e-09	1.69569e-08	2.50272e-14
-2.28387e-08	-6.59007e-09	3.61627e-08	2.96214e-08	1.00788e-08	-2.08174e-08	-3.10709e-08	7.75161e-08	-2.85316e-08	2.71021e-08	9.56872e-10	4.18926e-09	-4.07097e-08	4.91447e-09	-3.78176e-08	-7.16474e-09	-2.69367e-09	2.43414e-08	2.63103e-08	1.31032e-08	7.89478e-08	4.32121e-09	2.82025e-08	-1.11834e-08	-2.04354e-09	2.39684e-08	-1.39863e-08	-5.50016e-09	-8.44544e-09	1.69059e-08	2.47865e-14
-2.28399e-08	-6.15436e-09	3.61735e-08	2.97355e-08	8.46554e-09	-2.19252e-08	-3.09947e-08	7.76067e-08	-2.85657e-08	2.71151e-08	9.44192e-09	4.24275e-09	-4.07096e-08	5.03339e-09	-3.78561e-08	-6.42906e-09	-6.01937e-10	2.43397e-08	2.38771e-08	1.31365e-08	7.85964e-08	4.38148e-09	2.84842e-08	-1.10055e-08	-1.09806e-09	2.3994e-08	-1.39873e-08	-5.35512e-09	-8.25926e-09	1.58152e-08	2.46876e-14
-2.28348e-08	-6.54947e-09	3.61578e-08	2.95179e-08	7.51332e-09	-2.22902e-08	-3.10122e-08	4.50661e-08	-2.85643e-08	2.71204e-08	9.95596e-09	4.16222e-09	-4.07096e-08	6.56172e-09	-3.78924e-08	-2.98532e-09	-2.27511e-09	2.43372e-08	2.49816e-08	1.31191e-08	7.82753e-08	4.38775e-09	2.84432e-08	-1.10327e-08	-1.55847e-09	2.40022e-08	-1.39875e-08	-5.36005e-09	-8.24235e-09	1.60778e-08	2.0702e-14
-2.28381e-08	-5.32356e-09	3.61584e-08	2.96059e-08	8.79857e-09	-2.16785e-08	-3.10098e-08	4.44763e-08	-2.85526e-08	2.71075e-08	5.7391e-09	4.16684e-09	-4.06204e-08	6.05608e-09	-3.79321e-08	-6.24153e-09	-1.82803e-09	2.43319e-08	2.40129e-08	1.30616e-08	7.82364e-08	4.17935e-09	2.83465e-08	-1.11333e-08	-5.64154e-10	2.39889e-08	-1.41443e-08	-5.28192e-09	-8.25572e-09	1.61119e-08	2.05258e-14
-2.28381e-08	-5.32356e-09	3.61584e-08	2.96059e-08	8.79857e-09	-2.16785e-08	-3.10098e-08	4.44763e-08	-2.85526e-08	2.71075e-08	5.7391e-09	4.16684e-09	-4.06204e-08	6.05608e-09	-3.79321e-08	-6.24153e-09	-1.82803e-09	2.43319e-08	2.40129e-08	1.30616e-08	7.82364e-08	4.17935e-09	2.83465e-08	-1.11333e-08	-5.64154e-10	2.39889e-08	-1.41443e-08	-5.28192e-09	-8.25572e-09	1.61119e-08	2.05258e-14
-2.28481e-08	-5.95367e-09	3.61566e-08	2.95989e-08	8.48573e-09	-2.18255e-08	-3.10192e-08	4.48032e-08	-2.85549e-08	2.71104e-08	5.97348e-09	4.18057e-09	-4.06234e-08	6.46839e-09	-3.79224e-08	-5.41122e-09	-2.02281e-09	2.43335e-08	2.39069e-08	1.30714e-08	7.82642e-08	4.23882e-09	2.83724e-08	-1.11076e-08	-1.21205e-09	2.39823e-08	-1.06684e-08	-5.3042e-09	-8.27432e-09	1.59219e-08	2.04725e-14
-2.28468e-08	-5.83966e-09	3.61555e-08	2.9585e-08	8.17266e-09	-2.18116e-08	-3.10158e-08	4.47828e-08	-2.85559e-08	2.71099e-08	6.14291e-09	4.18683e-09	-4.06331e-08	6.45628e-09	-3.79247e-08	-2.27183e-09	-2.00426e-09	2.43333e-08	2.39541e-08	1.3072e-08	7.82634e-08	4.42659e-09	2.83752e-08	-1.11059e-08	-1.18354e-09	2.39858e-08	-1.14171e-08	-5.30312e-09	-8.2564e-09	1.60125e-08	2.04642e-14
-2.28459e-08	-5.58685e-09	3.61527e-08	2.96036e-08	8.30673e-09	-1.82801e-08	-3.10164e-08	4.48314e-08	-2.85547e-08	2.71102e-08	6.19918e-09	4.19618e-09	-4.06386e-08	6.34917e-09	-3.79128e-08	-4.36376e-09	-2.06503e-09	2.43362e-08	2.41191e-08	1.30772e-08	7.82228e-08	4.252e-09	2.83989e-08	-1.11422e-08	-1.28875e-09	2.39911e-08	-1.09016e-08	-5.28456e-09	-8.10475e-09	1.60443e-08	2.03301e-14
-2.2653e-08	-5.50769e-09	8.1375e-09	2.95875e-08	8.29486e-09	-2.204e-08	-3.13742e-08	4.48152e-08	-2.85452e-08	8.29748e-09	6.39348e-09	4.18799e-09	-3.89795e-08	6.39787e-09	-3.79012e-08	-2.8215e-09	4.55729e-09	2.4335e-08	2.37637e-08	1.30518e-08	7.81685e-08	4.27574e-09	2.83923e-08	-1.10484e-08	-1.63438e-09	2.39969e-08	-1.10832e-08	-5.33199e-09	-8.22771e-09	1.59796e-08	1.8437e-14
-2.2722e-08	-5.75042e-09	1.53051e-08	2.95867e-08	8.1049e-09	-2.16784e-08	-3.1118e-08	4.47672e-08	-2.85431e-08	1.26847e-08	6.52902e-09	4.1906e-09	-3.9775e-08	6.39738e-09	-3.79059e-08	-2.93736e-09	1.3551e-09	2.02815e-08	2.37911e-08	1.30717e-08	7.82231e-08	4.28553e-09	2.09953e-08	-1.11807e-08	-1.26774e-09	2.3995e-08	-1.12155e-08	-5.29928e-09	-8.20949e-09	1.59877e-08	1.81786e-14
-2.27287e-08	-5.66377e-09	1.06059e-08	2.95895e-08	8.12692e-09	-2.07019e-08	-3.11522e-08	4.47799e-08	-2.85488e-08	1.18071e-08	6.58919e-09	4.18626e-09	-3.92511e-08	6.40613e-09	-3.79074e-08	-3.2654e-09	9.5896e-10	1.56684e-08	2.38774e-08	1.30703e-08	7.82108e-08	4.28055e-09	1.82063e-08	-1.11004e-08	-1.33759e-09	2.39924e-08	-1.11617e-08	-5.3197e-09	-8.14819e-09	1.6003e-08	1.76818e-14
-2.09353e-08	-5.67711e-09	1.53824e-08	2.96072e-08	8.22444e-09	-2.10133e-08	-3.12288e-08	4.47795e-08	-2.8549e-08	1.43554e-08	6.56948e-09	4.1904e-09	-1.02174e-08	6.40394e-09	-3.79204e-08	-3.27225e-09	1.18023e-09	2.07871e-08	2.38446e-08	1.30705e-08	7.81904e-08	4.32361e-09	1.56289e-08	-1.10871e-08	-1.30285e-09	2.39947e-08	-1.11577e-08	-5.30632e-09	-8.27025e-09	1.60057e-08	1.64765e-14
-1.64645e-08	-4.88622e-09	1.33825e-08	2.9637e-08	8.25341e-09	-2.0986e-08	-3.11647e-08	4.47792e-08	-2.85488e-08	1.4481e-08	6.453e-09	4.1907e-09	-1.01787e-08	6.39776e-09	-3.79242e-08	-3.3335e-09	-2.82936e-10	1.50603e-08	2.38434e-08	1.30798e-08	7.81939e-08	4.31082e-09	1.58228e-08	-1.10648e-08	-1.33003e-09	2.39939e-08	-1.12962e-08	-5.31954e-09	-8.16786e-09	1.59942e-08	1.60432e-14
-1.54759e-08	-5.59192e-09	1.30469e-08	1.80743e-08	8.25314e-09	-2.03046e-08	-3.13055e-08	4.47704e-08	-2.85478e-08	1.3101e-08	6.65769e-09	4.18813e-09	-1.5019e-08	6.3914e-09	-3.7922e-08	-3.19585e-09	1.35598e-09	1.40892e-08	2.38533e-08	1.30679e-08	7.81816e-08	4.31069e-09	1.61338e-08	-1.11172e-08	-1.37527e-09	2.3991e-08	-1.11775e-08	-8.42063e-09	-8.74251e-09	1.59127e-08	1.55535e-14
-1.55056e-08	-5.55071e-09	1.2694e-08	2.00809e-08	8.25346e-09	-2.05297e-08	-3.13095e-08	4.47693e-08	-2.85482e-08	1.3184e-08	6.53061e-09	4.19323e-09	-1.49072e-08	6.39202e-09	-3.79221e-08	-3.2453e-09	8.43427e-10	1.27768e-08	2.38501e-08	1.3071e-08	7.81856e-08	4.33327e-09	1.55778e-08	-1.11118e-08	-1.362e-09	2.39924e-08	-1.12185e-08	-6.56369e-09	-8.55889e-09	1.59453e-08	1.5546e-14
-7.82755e-09	-5.51378e-09	1.28749e-08	2.01891e-08	8.24702e-09	-2.02055e-08	-3.1258e-08	4.47673e-08	-2.85481e-08	1.32856e-08	6.586e-09	4.19041e-09	-1.48777e-08	6.39335e-09	-3.79215e-08	-3.264e-09	1.07121e-09	1.3775e-08	2.38524e-08	1.1623e-08	7.81722e-08	4.3226e-09	1.62365e-08	-1.10965e-08	-1.34188e-09	2.39919e-08	-1.11865e-08	-6.65896e-09	-8.4854e-09	1.59792e-08	1.53713e-14
-9.8652e-09	-5.54443e-09	1.2777e-08	1.60525e-08	8.25009e-09	-2.03201e-08	-3.12913e-08	4.47713e-08	-2.85481e-08	1.3625e-08	6.53837e-09	4.18959e-09	-1.26083e-08	6.39292e-09	-3.79232e-08	-3.22035e-09	9.9177e-10	1.35117e-08	2.35965e-08	1.23369e-08	7.81775e-08	4.39357e-09	1.6115e-08	-1.10987e-08	-1.32765e-09	2.39893e-08	-1.11894e-08	-7.49901e-09	-8.62172e-09	1.59571e-08	1.5217e-14
-1.06511e-08	-5.48879e-09	1.27345e-08	1.72414e-08	8.24e-09	-1.29941e-08	-3.12793e-08	4.47703e-08	-2.85417e-08	1.34024e-08	6.54111e-09	4.19219e-09	-1.37062e-08	6.39271e-09	-3.79228e-08	-3.23538e-09	8.57732e-10	1.36959e-08	2.38021e-08	8.27903e-09	7.81856e-08	4.38054e-09	1.60561e-08	-1.11366e-08	-1.51659e-09	2.39917e-08	-1.11913e-08	-6.13082e-09	-8.56482e-09	1.59778e-08	1.49613e-14
-9.87987e-09	-5.52144e-09	1.21439e-08	1.89264e-08	-2.92623e-09	-1.05405e-08	-3.12629e-08	5.78189e-09	-2.85465e-08	1.34784e-08	6.52262e-09	4.14734e-09	-1.27678e-08	6.39335e-09	-3.79257e-08	-3.22813e-09	7.6013e-10	1.36196e-08	2.38494e-08	9.00753e-09	7.81899e-08	4.47349e-09	1.60011e-08	-1.18161e-08	-1.35558e-09	2.39886e-08	-1.11905e-08	-6.63517e-09	-8.58179e-09	1.59232e-08	1.29123e-14
-9.76731e-09	-5.70547e-09	1.23743e-08	1.71308e-08	2.95789e-09	-1.24519e-08	-3.12854e-08	8.00261e-09	-2.8547e-08	1.33982e-08	6.54767e-09	4.17813e-09	-1.29091e-08	6.39313e-09	-3.79154e-08	-3.22846e-09	8.4586e-10	1.35767e-08	2.37511e-08	8.41638e-09	7.81915e-08	4.42865e-09	1.60572e-08	-1.12807e-08	-1.34602e-09	2.39909e-08	-1.11907e-08	-6.62966e-09	-8.56612e-09	1.59537e-08	1.29045e-14
-9.95175e-09	-5.53248e-09	1.23568e-08	1.74487e-08	4.41029e-09	-1.08289e-08	-3.12693e-08	7.10692e-09	-2.85472e-08	1.33752e-08	6.53942e-09	4.1783e-09	-1.34505e-08	6.39286e-09	-3.79266e-08	-3.20818e-09	7.74714e-10	1.3517e-08	2.3748e-08	9.21219e-09	7.81872e-08	4.50173e-09	1.60563e-08	-8.13915e-09	-1.39097e-09	2.39896e-08	-1.11886e-08	-6.68159e-09	-8.58009e-09	1.59391e-08	1.2841e-14
-1.002e-08	-5.51537e-09	1.22025e-08	1.69817e-08	1.89613e-09	-1.22461e-08	-3.12822e-08	6.79379e-09	-2.85463e-08	1.34508e-08	6.50431e-09	4.17289e-09	-1.30764e-08	6.39312e-09	-3.76389e-08	-3.22563e-09	8.00287e-10	1.33161e-08	2.37705e-08	8.63706e-09	7.81899e-08	4.4502e-09	1.6015e-08	-8.20851e-09	-1.35633e-09	2.39906e-08	-1.11898e-08	-6.67071e-09	-8.57624e-09	1.59448e-08	1.27907e-14
-9.97852e-09	-5.52652e-09	1.22569e-08	1.72928e-08	1.66743e-09	-1.12688e-08	-3.12716e-08	6.9712e-09	-2.85465e-08	1.34124e-08	6.5026e-09	4.16779e-09	-1.30957e-08	6.39311e-09	-3.77692e-08	-3.22244e-09	7.98111e-10	1.32191e-08	2.37585e-08	8.49419e-09	7.81891e-08	4.46708e-09	1.60359e-08	-8.29294e-09	-1.37401e-09	2.39898e-08	-1.11895e-08	-6.66701e-09	-8.57878e-09	1.59418e-08	1.27856e-14
-9.94791e-09	-5.52509e-09	1.22108e-08	1.7125e-08	2.7346e-09	-1.1172e-08	-3.12782e-08	7.04834e-09	-2.85471e-08	1.34192e-08	6.51212e-09	4.17398e-09	-3.9641e-09	6.39308e-09	-3.77567e-08	-3.22496e-09	7.98817e-10	1.31706e-08	2.37585e-08	8.5875e-09	7.81817e-08	4.54227e-09	1.53405e-08	-7.89369e-09	-1.35096e-09	2.399e-08	-1.11877e-08	-6.64727e-09	-8.74162e-09	1.59388e-08	1.25997e-14
-9.96779e-09	-5.52518e-09	1.22603e-08	1.72369e-08	2.80968e-09	-1.15445e-08	-1.02761e-08	7.02494e-09	-2.85455e-08	1.34259e-08	6.51112e-09	4.17227e-09	-5.90957e-09	6.39724e-09	-3.77934e-08	-3.24426e-09	7.97063e-10	1.31517e-08	2.37761e-08	8.63917e-09	7.81871e-08	4.47103e-09	1.42998e-08	-7.82742e-09	-1.20519e-09	2.39908e-08	-1.11779e-08	-6.64523e-09	-9.62002e-09	1.59392e-08	1.17483e-14
-9.9248e-09	-5.51461e-09	9.71361e-09	1.7265e-08	2.17838e-09	-1.12389e-08	-1.25053e-09	7.24005e-09	-2.85478e-08	1.34197e-08	5.01043e-09	3.44159e-09	-6.94639e-09	6.39439e-09	-3.7745e-08	-3.22834e-09	7.95059e-10	1.31916e-08	2.37496e-08	8.72376e-09	7.81971e-08	4.47006e-09	1.52904e-08	-7.77949e-09	-1.29943e-09	2.39906e-08	-1.11858e-08	-6.43598e-09	-8.77169e-09	1.59375e-08	1.15813e-14
-8.54753e-09	-5.50696e-09	9.08673e-09	1.71787e-08	2.09019e-09	-1.14292e-08	-7.55293e-09	6.8822e-09	-2.8519e-08	1.34241e-08	4.08844e-09	4.17013e-09	-4.46811e-09	6.45056e-09	-3.78146e-08	-3.22789e-09	7.95208e-10	1.3121e-08	2.37679e-08	8.81025e-09	7.81937e-08	4.2351e-09	1.50853e-08	-5.77619e-09	-1.12703e-09	2.39847e-08	-1.11869e-08	-6.65782e-09	-8.64966e-09	1.5941e-08	1.15334e-14
-8.95946e-09	-4.39777e-09	9.48788e-09	1.72903e-08	1.8962e-09	-1.13676e-08	-1.0322e-09	6.24301e-09	-2.85389e-08	1.34247e-08	5.41998e-09	3.94699e-09	-6.15869e-09	6.45923e-09	-3.77701e-08	-3.23089e-09	7.90867e-10	1.31468e-08	2.37671e-08	8.72528e-09	7.81893e-08	4.45029e-09	1.53805e-08	-6.87358e-09	-1.10195e-09	2.39877e-08	-1.11812e-08	-5.99759e-09	-8.72188e-09	1.59331e-08	1.1517e-14
-8.95075e-09	-4.24106e-09	8.77023e-09	1.72373e-08	2.0851e-09	-1.13569e-08	-2.65279e-09	6.43183e-09	-2.85258e-08	1.33252e-08	3.6473e-09	3.97412e-09	-5.72775e-09	6.42656e-09	-3.77872e-08	-3.2306e-09	7.94871e-10	1.31591e-08	2.37676e-08	8.74312e-09	7.81904e-08	4.27301e-09	1.51731e-08	-6.71649e-09	-1.23541e-09	2.39898e-08	-1.11799e-08	-6.06999e-09	-8.65785e-09	1.59391e-08	1.1477e-14
-5.99334e-09	-5.09451e-09	8.99301e-09	1.74168e-08	2.18781e-09	-1.13252e-08	-3.81622e-09	5.5015e-09	-2.85372e-08	1.33451e-08	2.87469e-09	4.036e-09	-5.7769e-09	6.42763e-09	-3.78046e-08	-3.17455e-09	7.8782e-10	1.31664e-08	2.3764e-08	8.70179e-09	7.81844e-08	4.27312e-09	1.51898e-08	-6.85847e-09	-1.19262e-09	1.67196e-08	-1.16538e-08	-6.19042e-09	-8.70277e-09	1.59597e-08	1.11637e-14
-5.99334e-09	-5.09451e-09	8.99301e-09	1.74168e-08	2.18781e-09	-1.13252e-08	-3.81622e-09	5.5015e-09	-2.85372e-08	1.33451e-08	2.87469e-09	4.036e-09	-5.7769e-09	6.42763e-09	-3.78046e-08	-3.17455e-09	7.8782e-10	1.31664e-08	2.3764e-08	8.70179e-09	7.81844e-08	4.27312e-09	1.51898e-08	-6.85847e-09	-1.19262e-09	1.67196e-08	-1.16538e-08	-6.19042e-09	-8.70277e-09	1.59597e-08	1.11637e-14
-4.74971e-09	-5.04608e-09	9.03407e-09	1.73165e-08	2.14485e-09	-1.13493e-08	-3.08714e-09	5.75243e-09	-2.85364e-08	1.33564e-08	2.72944e-09	4.02197e-09	-5.9281e-09	6.43316e-09	-3.77966e-08	-3.18347e-09	1.10153e-09	1.31653e-08	2.37628e-08	8.7357e-09	7.81879e-08	3.5316e-09	1.51742e-08	-6.48953e-09	-1.19547e-09	1.71076e-08	-1.12359e-08	-6.18337e-09	-8.6774e-09	1.59562e-08	1.11393e-14
-5.54082e-09	-5.05495e-09	8.94107e-09	1.72814e-08	2.15082e-09	-1.13413e-08	-2.98994e-09	5.79158e-09	-2.85327e-08	1.33436e-08	3.17724e-09	4.01583e-09	-5.79905e-09	6.42565e-09	-3.78024e-08	-3.214e-09	7.915e-10	1.31588e-08	2.37653e-08	8.73156e-09	7.81892e-08	4.24842e-09	1.51779e-08	-6.48126e-09	-1.20487e-09	1.65969e-08	-1.12583e-08	-6.18718e-09	-8.67767e-09	1.59509e-08	1.11337e-14
-4.51138e-09	-3.87029e-09	8.94216e-09	1.72786e-08	2.30433e-09	-1.06069e-08	-3.4136e-09	5.98274e-09	-2.85378e-08	1.33346e-08	3.01765e-09	4.02968e-09	-5.78004e-09	6.42674e-09	-3.78221e-08	-3.20463e-09	7.71004e-10	1.31611e-08	2.38033e-08	2.16028e-09	3.42949e-08	4.30406e-09	1.51827e-08	-6.8319e-09	-1.19706e-09	1.68688e-08	-1.12515e-08	-6.35087e-09	-8.69709e-09	1.59415e-08	6.11178e-15
-4.51138e-09	-3.87029e-09	8.94216e-09	1.72786e-08	2.30433e-09	-1.06069e-08	-3.4136e-09	5.98274e-09	-2.85378e-08	1.33346e-08	3.01765e-09	4.02968e-09	-5.78004e-09	6.42674e-09	-3.78221e-08	-3.20463e-09	7.71004e-10	1.31611e-08	2.38033e-08	2.16028e-09	3.42949e-08	4.30406e-09	1.51827e-08	-6.8319e-09	-1.19706e-09	1.68688e-08	-1.12515e-08	-6.35087e-09	-8.69709e-09	1.59415e-08	6.11178e-15
-4.51138e-09	-3.87029e-09	8.94216e-09	1.72786e-08	2.30433e-09	-1.06069e-08	-3.4136e-09	5.98274e-09	-2.85378e-08	1.33346e-08	3.01765e-09	4.02968e-09	-5.78004e-09	6.42674e-09	-3.78221e-08	-3.20463e-09	7.71004e-10	1.31611e-08	2.38033e-08	2.16028e-09	3.42949e-08	4.30406e-09	1.51827e-08	-6.8319e-09	-1.19706e-09	1.68688e-08	-1.12515e-08	-6.35087e-09	-8.69709e-09	1.59415e-08	6.11178e-15
-4.608e-09	-4.01531e-09	7.91292e-09	1.72828e-08	2.28512e-09	-1.09234e-08	-3.40861e-09	5.92005e-09	-2.80427e-08	1.33341e-08	3.08343e-09	3.38092e-09	-5.77881e-09	6.42631e-09	-3.80259e-08	-3.20464e-09	1.03721e-09	1.31805e-08	2.3814e-08	4.86086e-09	3.47387e-08	3.79689e-09	1.10967e-08	-6.763e-09	-1.22098e-09	1.68573e-08	-1.12615e-08	-6.30337e-09	-8.69575e-09	1.59254e-08	6.02299e-15
-4.74678e-09	-4.09827e-09	8.18355e-09	1.72856e-08	2.27418e-09	-1.09652e-08	-3.37327e-09	5.92854e-09	-2.75722e-08	1.33385e-08	3.09882e-09	3.12397e-09	-5.7941e-09	6.4263e-09	-3.80592e-08	-3.20615e-09	9.36968e-10	1.32136e-08	2.38395e-08	3.2909e-09	3.51779e-08	3.85937e-09	1.27364e-08	-6.79352e-09	-1.20555e-09	1.6922e-08	-1.12681e-08	-6.26823e-09	-8.69469e-09	5.67969e-09	5.84548e-15
-4.30411e-09	-4.13313e-09	7.63872e-09	1.72842e-08	-1.27796e-09	-1.08777e-08	-3.39938e-09	5.94315e-09	-2.7568e-08	1.33385e-08	3.07431e-09	3.44087e-09	-5.78721e-09	6.42934e-09	-3.79085e-08	-3.12006e-09	9.21647e-10	1.32088e-08	8.68512e-09	5.24225e-09	3.50098e-08	3.90714e-09	1.22549e-08	-6.7277e-09	-1.21614e-09	1.71218e-08	-1.11835e-08	-6.28736e-09	-8.7146e-09	8.99503e-09	5.37108e-15
-4.3433e-09	-4.12022e-09	6.9764e-09	1.72847e-08	1.60967e-09	-1.08529e-08	-3.39498e-09	5.92385e-09	-2.76722e-08	4.78769e-09	3.06648e-09	3.04804e-09	-5.7852e-09	6.44179e-09	-3.7899e-08	-3.03021e-09	9.42902e-10	1.32075e-08	1.42938e-08	5.70995e-09	3.48772e-08	3.93789e-09	1.27377e-08	-6.76675e-09	-1.25651e-09	1.69676e-08	-1.11554e-08	-6.27172e-09	-8.71369e-09	8.33862e-09	5.32904e-15
-3.86773e-09	-4.14012e-09	7.33539e-09	1.72851e-08	1.53981e-09	-1.08913e-08	-3.38876e-09	5.93698e-09	-2.75214e-08	5.9972e-09	3.05677e-09	3.34106e-09	-5.78653e-09	6.44587e-09	-3.78906e-08	-2.73606e-09	9.19962e-10	1.31959e-08	1.03669e-08	5.14835e-09	3.4815e-08	3.96873e-09	1.25532e-08	-6.7923e-09	-1.29918e-09	1.69459e-08	-1.114e-08	-6.27038e-09	-8.7118e-09	8.99571e-09	5.23412e-15
-4.68859e-09	-4.09837e-09	6.40494e-09	1.72851e-08	1.18961e-09	-1.0873e-08	-3.45832e-09	5.93364e-09	-2.40238e-08	7.51378e-09	3.0636e-09	3.46104e-09	-5.78734e-09	5.72384e-09	-3.69921e-08	-2.98562e-09	9.16006e-10	1.31976e-08	1.05269e-08	5.29881e-09	3.51558e-08	3.72247e-09	1.0873e-08	-5.23577e-09	-1.21021e-09	1.765e-08	-1.11921e-08	-6.27378e-09	-8.70938e-09	1.62507e-09	4.90936e-15
-4.68859e-09	-4.09837e-09	6.40494e-09	1.72851e-08	1.18961e-09	-1.0873e-08	-3.45832e-09	5.93364e-09	-2.40238e-08	7.51378e-09	3.0636e-09	3.46104e-09	-5.78734e-09	5.72384e-09	-3.69921e-08	-2.98562e-09	9.16006e-10	1.31976e-08	1.05269e-08	5.29881e-09	3.51558e-08	3.72247e-09	1.0873e-08	-5.23577e-09	-1.21021e-09	1.765e-08	-1.11921e-08	-6.27378e-09	-8.70938e-09	1.62507e-09	4.90936e-15
-4.5118e-09	-4.12384e-09	7.04439e-09	1.72852e-08	9.31154e-10	-1.08719e-08	-3.42906e-09	5.93615e-09	-2.51546e-08	6.7193e-09	3.06436e-09	3.36936e-09	-5.78582e-09	6.2595e-09	-3.73041e-08	-2.88671e-09	9.36172e-10	1.31905e-08	1.00795e-08	4.39441e-09	3.49885e-08	3.8995e-09	3.0985e-09	-4.93152e-09	-1.28575e-09	1.70789e-08	-1.11627e-08	-6.30409e-09	-7.04611e-09	6.42666e-09	4.84079e-15
-4.37565e-09	-4.10719e-09	6.8122e-09	1.72876e-08	5.44954e-10	-1.08739e-08	-3.44228e-09	5.93493e-09	-2.44611e-08	7.14117e-09	2.7195e-09	3.41511e-09	-5.78685e-09	6.16832e-09	-3.7474e-08	-2.90154e-09	9.38499e-10	1.31928e-08	4.57682e-09	4.37685e-09	3.50647e-08	3.90006e-09	3.43496e-09	-4.61918e-09	-1.23735e-09	1.72608e-08	-1.11476e-08	-6.33696e-09	-8.03758e-09	3.7092e-09	4.73471e-15
-4.37565e-09	-4.10719e-09	6.8122e-09	1.72876e-08	5.44954e-10	-1.08739e-08	-3.44228e-09	5.93493e-09	-2.44611e-08	7.14117e-09	2.7195e-09	3.41511e-09	-5.78685e-09	6.16832e-09	-3.7474e-08	-2.90154e-09	9.38499e-10	1.31928e-08	4.57682e-09	4.37685e-09	3.50647e-08	3.90006e-09	3.43496e-09	-4.61918e-09	-1.23735e-09	1.72608e-08	-1.11476e-08	-6.33696e-09	-8.03758e-09	3.7092e-09	4.73471e-15
-4.4103e-09	-4.01348e-09	2.34224e-09	1.72988e-08	4.66563e-10	-1.08818e-08	-3.50935e-09	5.93398e-09	-2.44469e-08	7.06774e-09	2.9497e-09	3.50684e-09	-5.78395e-09	6.23567e-09	-3.75165e-08	-2.92317e-09	9.33444e-10	1.31892e-08	7.54543e-09	4.35939e-09	3.39617e-08	4.09847e-09	3.53245e-09	-5.06534e-09	-1.23606e-09	1.71551e-08	-1.11613e-08	-6.30772e-09	-7.08291e-09	4.49753e-09	4.6531e-15
-4.41389e-09	-3.96545e-09	4.80678e-09	1.72984e-08	4.93426e-10	-4.33035e-09	-3.49151e-09	5.93019e-09	-2.44795e-08	6.95879e-09	2.94657e-09	3.55547e-09	-3.85276e-09	6.14971e-09	-3.73534e-08	-2.92626e-09	9.38238e-10	1.31898e-08	5.75228e-09	5.11989e-09	3.42906e-08	4.05342e-09	4.24007e-09	-4.91775e-09	-1.23567e-09	1.72076e-08	-1.11743e-08	-6.33962e-09	-6.90104e-09	4.68231e-09	4.55022e-15
-4.41003e-09	-3.94651e-09	3.40504e-09	1.73029e-08	5.17296e-10	-9.19657e-09	-3.48741e-09	5.93613e-09	-2.44976e-08	6.97112e-09	2.92155e-09	2.64334e-09	-5.49358e-09	6.38721e-09	-3.74637e-08	-2.92482e-09	9.40904e-10	1.33298e-08	6.83376e-09	4.94968e-09	2.65446e-08	4.0803e-09	3.99778e-09	-5.22367e-09	-1.23463e-09	1.71787e-08	-8.0478e-09	-6.30713e-09	-6.74062e-09	4.51388e-09	4.10685e-15
-4.38829e-09	-3.00142e-09	5.06074e-09	1.76121e-08	5.40595e-10	-6.12948e-09	-3.42933e-09	5.93402e-09	-1.10138e-08	5.12341e-09	2.90576e-09	3.55886e-09	-4.71475e-09	5.57123e-09	-3.74429e-08	-2.97872e-09	8.76109e-10	1.17376e-08	6.49057e-09	4.62779e-09	2.90471e-08	3.98015e-09	4.04518e-09	-5.02028e-09	-1.23782e-09	1.71638e-08	-1.08727e-08	-6.31219e-09	-6.70628e-09	4.95639e-09	3.70862e-15
-4.34711e-09	-3.00601e-09	4.95732e-09	1.58344e-08	5.36092e-10	-6.20352e-09	-3.42907e-09	5.94348e-09	-1.12012e-08	5.19314e-09	2.90582e-09	3.5523e-09	-4.84528e-09	5.87397e-09	-3.74431e-08	-2.97557e-09	8.78343e-10	1.17482e-08	6.50012e-09	4.62792e-09	2.90642e-08	4.00245e-09	4.05535e-09	-5.04554e-09	-1.23781e-09	1.71642e-08	-1.08014e-08	-6.31232e-09	-6.70725e-09	4.9449e-09	3.65861e-15
-1.7536e-09	-3.70322e-09	4.60698e-09	1.56127e-08	4.64376e-10	-7.13041e-09	-3.41503e-09	6.05182e-09	-9.43453e-09	5.52714e-09	2.91694e-09	3.48505e-09	-5.21366e-09	4.12437e-09	-3.73967e-08	-2.97699e-09	8.28457e-10	1.31724e-08	6.19773e-09	4.6419e-09	2.84638e-08	4.06379e-09	4.22424e-09	-5.00502e-09	-1.23483e-09	1.72095e-08	-1.0304e-08	-6.33766e-09	-6.83575e-09	4.57415e-09	3.58833e-15
-1.42451e-09	-3.3587e-09	5.36876e-09	1.57116e-08	7.84678e-10	-7.11059e-09	-3.45611e-09	6.03487e-09	-1.07795e-08	5.70029e-09	2.91318e-09	3.44506e-09	-5.04099e-09	4.18046e-09	-1.58941e-08	-3.31256e-09	8.30434e-10	1.31116e-08	6.4978e-09	4.86249e-09	2.8322e-08	4.01865e-09	4.22598e-09	4.31119e-09	-1.23519e-09	1.71962e-08	-1.11059e-08	-6.52563e-09	1.67552e-09	4.68687e-09	2.44519e-15
-1.76739e-09	-3.50592e-09	4.93475e-09	1.59246e-08	8.06104e-10	-6.9729e-09	-3.58009e-09	5.96619e-09	-1.26535e-08	5.59988e-09	2.90651e-09	3.42917e-09	-4.98723e-09	4.82586e-09	-1.9151e-08	-3.43437e-09	7.1834e-10	1.28792e-08	6.57318e-09	4.71711e-09	8.36911e-09	4.01213e-09	4.03256e-09	-1.06444e-09	-1.23579e-09	1.71947e-08	-1.02376e-08	-6.45006e-09	-5.81355e-09	4.73556e-09	1.86464e-15
-1.7721e-09	-3.50489e-09	4.935e-09	1.59265e-08	8.0574e-10	-6.96681e-09	-3.65418e-09	5.96621e-09	-1.23349e-08	5.59989e-09	2.90652e-09	3.42543e-09	-4.99541e-09	4.82652e-09	-1.91924e-08	-3.43431e-09	7.22476e-10	1.2878e-08	6.57741e-09	4.71463e-09	8.37262e-09	4.01252e-09	4.04645e-09	-1.06934e-09	-1.23604e-09	1.71947e-08	-1.02431e-08	-6.46519e-09	-5.81387e-09	4.73752e-09	1.85937e-15
-1.78635e-09	-3.50102e-09	4.95033e-09	1.59265e-08	7.12606e-10	-6.95715e-09	-3.65168e-09	5.97597e-09	-1.2107e-08	5.60009e-09	2.9063e-09	3.42523e-09	-4.99642e-09	4.82615e-09	-1.92423e-08	-3.43238e-09	7.24859e-10	1.28765e-08	6.5773e-09	4.71464e-09	8.38117e-09	4.01349e-09	4.10427e-09	-1.08702e-09	-1.23605e-09	1.71948e-08	-1.02605e-08	-6.4651e-09	-5.70613e-09	4.74003e-09	1.85548e-15
-2.48063e-09	-3.46117e-09	4.98852e-09	1.57634e-08	6.53956e-10	-6.46731e-09	-3.57139e-09	5.97891e-09	-1.12059e-08	5.63997e-09	2.90681e-09	3.43447e-09	-5.07376e-09	4.77882e-09	-1.96607e-08	-3.24606e-09	7.37876e-10	1.28836e-08	6.52598e-09	4.70911e-09	9.21579e-09	4.02836e-09	4.11942e-09	-1.91948e-09	-1.23612e-09	1.71974e-08	-1.04328e-08	-6.45332e-09	-1.65889e-09	4.75085e-09	1.83174e-15
-2.15083e-09	-3.46276e-09	5.02511e-09	1.58024e-08	6.91863e-10	-6.29091e-09	-3.56882e-09	5.98159e-09	-1.11946e-08	5.61501e-09	2.89562e-09	3.4366e-09	-5.01534e-09	4.71051e-09	-1.93262e-08	-3.28857e-09	7.5773e-10	1.29212e-08	6.53635e-09	2.42403e-09	9.34842e-09	4.02313e-09	4.08817e-09	-1.01517e-09	-1.23597e-09	1.71963e-08	-1.04674e-08	-6.46231e-09	-2.45361e-09	4.71483e-09	1.80313e-15
-2.1545e-09	-3.46017e-09	5.02459e-09	1.58024e-08	6.86922e-10	-6.2937e-09	-3.57644e-09	5.98187e-09	-1.12154e-08	5.61873e-09	2.89532e-09	3.43646e-09	-5.01535e-09	4.72198e-09	-1.93628e-08	-3.28714e-09	7.57683e-10	1.29212e-08	6.53562e-09	2.45105e-09	9.19589e-09	4.0233e-09	4.08971e-09	-1.03591e-09	-1.23598e-09	1.71965e-08	-1.04667e-08	-6.45934e-09	-2.39474e-09	4.72197e-09	1.80232e-15
-2.14841e-09	-3.45335e-09	5.01707e-09	1.58118e-08	6.48466e-10	-6.17687e-09	-3.57024e-09	5.98257e-09	-1.11469e-08	5.62116e-09	2.88704e-09	3.42947e-09	-5.01894e-09	4.7308e-09	-1.94645e-08	-3.28055e-09	7.57735e-10	1.2894e-08	6.5379e-09	1.62803e-09	8.44029e-09	4.02356e-09	4.10015e-09	-1.03676e-09	-1.23649e-09	1.71969e-08	-1.04773e-08	-6.46108e-09	-2.71467e-09	4.73222e-09	1.78806e-15
-2.09302e-09	-2.29362e-09	4.9717e-09	1.58077e-08	6.57531e-10	-6.24176e-09	-3.5739e-09	5.98082e-09	-1.12554e-08	5.61548e-09	3.07268e-09	3.63148e-09	-5.03831e-09	4.74854e-09	-1.93819e-08	-3.29098e-09	7.55903e-10	1.28954e-08	6.53859e-09	2.25794e-09	8.33247e-09	4.02172e-09	3.70745e-09	-1.32079e-09	-1.22153e-09	1.71969e-08	-1.04834e-08	-6.49689e-09	-2.51094e-09	4.73515e-09	1.78132e-15
-2.09789e-09	-2.38748e-09	4.98657e-09	1.57966e-08	6.62496e-10	-6.28369e-09	-3.57568e-09	5.98165e-09	-1.12291e-08	5.61478e-09	2.94132e-09	3.56226e-09	-5.02906e-09	4.74745e-09	-1.94113e-08	-3.27734e-09	7.53846e-10	1.28877e-08	6.53593e-09	1.93939e-09	8.12264e-09	4.02173e-09	3.75448e-09	-1.21445e-09	-1.23291e-09	1.71999e-08	-1.04554e-08	-6.48895e-09	-2.63414e-09	4.73562e-09	1.77632e-15
-2.13077e-09	-1.38531e-09	4.99863e-09	1.5804e-08	6.7057e-10	-6.23197e-09	-3.56922e-09	5.94832e-09	-1.12283e-08	5.6161e-09	2.9036e-09	3.49217e-09	-5.03395e-09	4.75025e-09	-1.94055e-08	-3.30063e-09	7.54573e-10	1.2909e-08	6.53689e-09	1.57617e-09	8.31069e-09	4.02294e-09	3.82117e-09	-1.14292e-09	-1.23135e-09	1.70731e-08	-1.04606e-08	-6.46487e-09	-2.44183e-09	4.73932e-09	1.76847e-15
-2.10302e-09	-2.69923e-09	4.99211e-09	1.52827e-08	6.73333e-10	-3.05355e-10	-3.613e-09	5.96616e-09	-1.12362e-08	5.61385e-09	2.96617e-09	3.50927e-09	-5.03255e-09	4.74262e-09	-1.94181e-08	-3.41837e-09	7.54623e-10	1.29031e-08	6.5365e-09	1.59253e-09	8.25728e-09	4.02224e-09	3.4412e-09	-1.09458e-09	-1.25643e-09	1.7083e-08	-1.04583e-08	-3.30694e-10	-2.39152e-09	4.73425e-09	1.67558e-15
-2.11865e-09	-2.53056e-09	5.00222e-09	1.49416e-08	6.68002e-10	-3.15238e-09	-3.55554e-09	5.95546e-09	-1.12327e-08	5.6139e-09	2.92784e-09	3.67438e-09	-5.0292e-09	4.67046e-09	-6.43063e-09	-3.3004e-09	7.56378e-10	1.28972e-08	6.53903e-09	1.78623e-09	8.24061e-09	4.02207e-09	3.37836e-09	-1.14082e-09	-1.23667e-09	1.7189e-08	-1.04615e-08	-5.16894e-09	-2.48565e-09	4.73944e-09	1.36823e-15
-2.1085e-09	-3.31466e-09	5.00465e-09	1.52348e-08	6.72834e-10	-9.91292e-10	-3.59507e-09	5.96977e-09	-1.12301e-08	5.61489e-09	2.94677e-09	3.51741e-09	-5.02989e-09	4.72727e-09	-4.57386e-09	-3.44409e-09	7.54621e-10	1.29081e-08	6.53643e-09	1.63268e-09	8.31633e-09	4.02313e-09	3.43949e-09	-1.10152e-09	-1.25887e-09	1.70761e-08	-1.04604e-08	-1.49623e-09	-2.39379e-09	4.73549e-09	1.32566e-15
-2.10859e-09	-3.13615e-09	5.00164e-09	1.50316e-08	6.72311e-10	-1.54255e-09	-3.56693e-09	5.96363e-09	-1.1226e-08	5.6146e-09	2.9598e-09	3.53389e-09	-5.03034e-09	4.72005e-09	-4.13193e-09	-3.41911e-09	7.54524e-10	1.29157e-08	6.53641e-09	1.61561e-09	8.27455e-09	4.02289e-09	2.84547e-09	-1.10254e-09	-1.24747e-09	1.71034e-08	-1.04592e-08	-2.78697e-09	-2.42212e-09	4.73461e-09	1.31772e-15
-2.11109e-09	-3.0257e-09	4.99705e-09	1.46344e-08	6.71792e-10	-1.44325e-09	-3.5695e-09	5.96187e-09	-1.12293e-08	5.61449e-09	2.93596e-09	3.54569e-09	-5.03103e-09	4.7189e-09	-4.36878e-09	-3.40545e-09	7.54998e-10	1.29033e-08	6.53655e-09	1.67271e-09	8.2967e-09	4.02285e-09	3.25505e-09	-1.13031e-09	-1.24789e-09	1.71525e-08	-1.04614e-08	-2.27929e-09	-2.42069e-09	4.73638e-09	1.30882e-15
-2.11189e-09	-3.04792e-09	5.00115e-09	1.4728e-08	6.7211e-10	-1.57469e-09	-3.5776e-09	5.967e-09	-1.12322e-08	5.61485e-09	2.94151e-09	3.54686e-09	-5.03045e-09	4.72011e-09	-3.96589e-09	-3.41268e-09	7.54909e-10	1.29039e-08	6.53636e-09	1.65796e-09	8.29439e-09	4.02297e-09	2.97325e-09	-1.12432e-09	-1.24958e-09	1.7125e-08	-1.04605e-08	-2.16221e-09	-2.41909e-09	4.45382e-09	1.30314e-15
-2.11277e-09	-3.05725e-09	3.97296e-09	1.47087e-08	6.71755e-10	-1.60262e-09	-3.57724e-09	3.57783e-09	-1.12293e-08	5.61539e-09	2.94042e-09	3.54262e-09	-5.03096e-09	4.72184e-09	-4.16703e-09	-3.38914e-09	7.54987e-10	1.29045e-08	6.5447e-09	1.64862e-09	8.29482e-09	4.02285e-09	3.0657e-09	-1.12507e-09	-1.2414e-09	1.71077e-08	-1.04607e-08	-2.13846e-09	-2.42244e-09	3.59562e-09	1.26515e-15
-2.11348e-09	-2.9711e-09	5.00045e-09	1.47925e-08	6.71896e-10	-2.00264e-09	-3.57444e-09	4.60362e-09	-9.17268e-09	5.61501e-09	2.94325e-09	3.54492e-09	-5.03058e-09	4.72157e-09	-3.83204e-09	-3.40573e-09	7.54942e-10	1.29041e-08	4.63026e-09	1.65705e-09	8.28843e-09	4.02291e-09	3.0676e-09	-1.1222e-09	-1.24797e-09	1.71084e-08	-1.06089e-08	-2.34747e-09	-2.41318e-09	4.56113e-09	1.23209e-15
-2.08092e-09	-2.94471e-09	3.76345e-09	1.47675e-08	6.7361e-10	-1.67153e-09	-3.57603e-09	3.48983e-09	-1.03762e-08	5.61291e-09	2.94184e-09	3.54632e-09	-5.03047e-09	4.72235e-09	-3.6132e-09	-3.40849e-09	7.54829e-10	1.29037e-08	4.84299e-09	1.66366e-09	8.3055e-09	4.02472e-09	3.06862e-09	-1.10213e-09	-1.24246e-09	1.60919e-08	-1.04828e-08	-2.32319e-09	-2.27244e-09	4.18184e-09	1.19368e-15
-2.11365e-09	-2.95328e-09	5.00017e-09	1.47891e-08	6.72906e-10	-1.84588e-09	-3.57403e-09	4.19527e-09	-8.9067e-09	5.60812e-09	2.94432e-09	3.5473e-09	-5.0309e-09	4.72059e-09	-3.88188e-09	-3.40768e-09	7.54841e-10	1.29036e-08	2.14426e-09	1.67153e-09	8.30274e-09	4.04438e-09	3.10844e-09	-1.08108e-09	-1.24844e-09	1.629e-08	-1.04722e-08	-2.33942e-09	-2.42234e-09	4.08877e-09	1.17269e-15
-2.10432e-09	-2.96258e-09	4.3602e-09	1.47798e-08	6.72912e-10	-1.75596e-09	-3.56424e-09	4.16353e-09	-8.70215e-09	5.60836e-09	2.94195e-09	3.54929e-09	-5.03084e-09	4.72163e-09	-3.53601e-09	-3.40628e-09	7.54825e-10	1.28997e-08	3.51822e-09	1.65868e-09	8.29615e-09	4.03193e-09	3.11615e-09	-1.07979e-09	-1.24906e-09	1.62068e-08	-1.05356e-08	-2.32046e-09	-2.39119e-09	4.2438e-09	1.16677e-15
-2.09304e-09	-2.95625e-09	4.36752e-09	1.47714e-08	6.72726e-10	-1.84176e-09	-3.56375e-09	4.1284e-09	-8.83191e-09	5.68267e-09	2.94205e-09	3.54852e-09	-5.03035e-09	3.70572e-09	-3.71787e-09	-2.21504e-09	7.5474e-10	1.29195e-08	3.16795e-09	1.66047e-09	8.28989e-09	4.02714e-09	3.09418e-09	-1.2958e-09	-1.19625e-09	1.62879e-08	-1.05235e-08	-2.29068e-09	-2.42845e-09	4.27258e-09	1.15663e-15
-2.11624e-09	-2.51564e-09	4.39e-09	1.47686e-08	6.6918e-10	-1.83968e-09	-3.54171e-09	4.1459e-09	-3.17365e-09	5.63095e-09	2.9743e-09	3.54754e-09	-3.71011e-09	4.57981e-09	-3.82103e-09	-2.60884e-09	7.54702e-10	1.29046e-08	2.88747e-09	1.66778e-09	8.31934e-09	3.9317e-09	3.86574e-09	-1.47509e-09	-2.915e-09	8.62805e-09	-1.0512e-08	-2.31144e-09	-2.42575e-09	4.63265e-09	9.07248e-16
-2.09334e-09	-2.15562e-09	4.35793e-09	1.47726e-08	6.72538e-10	-1.99191e-09	-3.54846e-09	4.29515e-09	-3.80215e-09	5.6424e-09	2.98899e-09	3.54784e-09	-4.50039e-09	3.64626e-09	-3.7381e-09	-2.88052e-09	7.58371e-10	7.51157e-09	3.23207e-09	1.66722e-09	8.30015e-09	3.76042e-09	3.63539e-09	-1.37786e-09	-2.84327e-09	1.09325e-08	-1.05455e-08	-2.30862e-09	-2.43605e-09	5.53721e-09	8.54453e-16
-2.0881e-09	-1.89377e-09	4.38653e-09	1.47708e-08	6.70699e-10	-1.88378e-09	-3.54868e-09	4.32016e-09	-1.86008e-09	5.65984e-09	2.9621e-09	3.54782e-09	-4.76763e-09	4.26641e-09	-3.73344e-09	-2.87453e-09	7.55063e-10	5.59741e-09	3.05682e-09	1.6663e-09	8.30605e-09	3.76728e-09	3.6714e-09	-1.41442e-09	-2.44409e-09	9.49944e-09	-1.05339e-08	-2.30884e-09	-2.42784e-09	4.98068e-09	7.86502e-16
-2.08808e-09	-2.38082e-09	4.35955e-09	1.4772e-08	6.55156e-10	-1.87547e-09	-3.56493e-09	4.32512e-09	-2.75679e-09	5.60857e-09	2.95863e-09	3.54837e-09	-4.53755e-09	4.30298e-09	-3.70562e-09	-3.10301e-09	7.57376e-10	3.67752e-09	3.15422e-09	1.66537e-09	8.00542e-09	3.83506e-09	3.38884e-09	-1.25826e-09	-1.8972e-09	9.76392e-09	-5.54772e-10	-2.30438e-09	-2.43373e-09	4.54728e-09	6.55307e-16
-2.08996e-09	-2.2832e-09	4.35955e-09	1.4772e-08	6.60654e-10	-1.88208e-09	-3.55922e-09	4.31216e-09	-1.64773e-09	5.63584e-09	2.95859e-09	3.54837e-09	-4.47012e-09	4.25606e-09	-3.74259e-09	-2.93119e-09	7.56955e-10	4.04931e-09	3.152e-09	1.66726e-09	8.1019e-09	3.81898e-09	3.42566e-09	-1.29908e-09	-1.93121e-09	9.66762e-09	-2.01691e-09	-2.30445e-09	-2.43334e-09	4.56971e-09	6.55262e-16
-2.0901e-09	-2.3916e-09	4.35967e-09	1.47727e-08	6.61021e-10	-1.87697e-09	-3.55655e-09	4.30905e-09	-2.31447e-09	5.62268e-09	2.95912e-09	3.5483e-09	-4.52564e-09	4.08298e-09	-3.72817e-09	-2.97168e-09	7.56706e-10	4.01286e-09	3.1771e-09	1.66677e-09	8.10474e-09	3.81051e-09	3.4924e-09	-1.28477e-09	-1.99745e-09	9.18944e-09	-2.33234e-09	-2.30514e-09	-2.43418e-09	4.6187e-09	6.50754e-16
-2.0918e-09	-2.34997e-09	4.35943e-09	1.47701e-08	6.57894e-10	-1.88194e-09	-3.56403e-09	4.31274e-09	-2.2802e-09	5.61766e-09	2.95886e-09	3.54828e-09	-4.51943e-09	4.27963e-09	-3.72647e-09	-2.94212e-09	7.57314e-10	3.85967e-09	3.15201e-09	1.66715e-09	8.04181e-09	3.82947e-09	3.44019e-09	-1.27739e-09	-1.93967e-09	9.25885e-09	-1.34149e-09	-2.3042e-09	-2.43298e-09	4.68255e-09	6.47152e-16
-2.21762e-09	-2.39051e-09	4.35712e-09	1.47731e-08	6.78534e-10	-1.8882e-09	-3.54709e-09	4.30698e-09	-2.58409e-09	5.61153e-09	2.95943e-09	3.56591e-09	-4.59003e-09	3.73791e-09	-3.72343e-09	-1.96573e-09	7.53742e-10	3.95065e-09	3.17615e-09	1.66731e-09	8.05871e-09	3.79838e-09	3.52602e-09	-1.27427e-09	-1.92446e-09	9.18085e-09	-1.80645e-09	-2.30489e-09	-2.43393e-09	4.72781e-09	6.42744e-16
-2.11931e-09	-5.32102e-10	4.35972e-09	1.47745e-08	6.61137e-10	-1.88404e-09	-1.9043e-09	4.31407e-09	-2.28262e-09	5.60724e-09	2.96363e-09	3.56134e-09	-4.56619e-09	4.00229e-09	-3.76641e-09	-2.76128e-09	7.54799e-10	3.97971e-09	3.14766e-09	1.66731e-09	8.07311e-09	3.81237e-09	3.46646e-09	-1.28739e-09	-1.97476e-09	9.33018e-09	-1.65419e-09	-2.30461e-09	-2.43252e-09	4.66423e-09	6.34238e-16
-2.13148e-09	-1.85294e-09	4.36436e-09	2.23037e-09	6.62124e-10	-1.8879e-09	-3.02219e-09	4.31049e-09	-2.07956e-09	5.63467e-09	2.96158e-09	3.56283e-09	-4.51636e-09	3.98534e-09	-3.71766e-09	-2.37039e-09	7.28653e-10	3.92665e-09	3.15358e-09	1.68366e-09	8.05057e-09	3.81809e-09	3.50831e-09	-1.28261e-09	-1.99119e-09	9.24828e-09	-1.35997e-09	-7.70604e-11	-2.40024e-09	4.70527e-09	4.18298e-16
-2.11924e-09	-1.8102e-09	4.36007e-09	1.80836e-09	6.64364e-10	-1.88796e-09	-3.31385e-09	4.31216e-09	-2.13466e-09	5.63774e-09	2.96374e-09	3.00918e-09	-4.43311e-09	4.05588e-09	-3.72069e-09	-8.55782e-10	7.28623e-10	3.95571e-09	3.14952e-09	1.66772e-09	8.05924e-09	3.8319e-09	3.47961e-09	-1.25721e-09	-1.96617e-09	9.27295e-09	-1.3681e-09	6.96604e-11	-2.3831e-09	4.69028e-09	4.10099e-16
-2.12514e-09	-1.70098e-09	4.35988e-09	1.49133e-09	6.6384e-10	-1.88791e-09	-3.41983e-09	4.31107e-09	-2.22476e-09	5.64906e-09	2.96571e-09	2.00057e-09	-4.47988e-09	4.02074e-09	-3.72193e-09	-9.28327e-10	7.2429e-10	3.95456e-09	3.14562e-09	1.67484e-09	8.06112e-09	3.82131e-09	3.48676e-09	-1.26744e-09	-1.96303e-09	9.25632e-09	-1.6181e-09	-3.14118e-10	-2.37836e-09	4.7077e-09	4.05817e-16
-2.11969e-09	-1.79597e-09	4.3611e-09	1.40592e-09	6.63928e-10	-1.88903e-09	-3.19838e-09	4.31199e-09	-2.16703e-09	5.64192e-09	2.96433e-09	1.85225e-09	-4.47482e-09	3.99403e-09	-3.72109e-09	-1.02311e-09	7.30351e-10	3.94617e-09	3.1549e-09	1.67246e-09	8.05507e-09	3.82261e-09	3.49318e-09	-1.13683e-09	-1.96746e-09	9.25931e-09	-1.49305e-09	-5.16616e-10	-2.38685e-09	4.70532e-09	4.02948e-16
-2.1203e-09	-1.62662e-09	4.36072e-09	1.74592e-09	6.68246e-10	-1.88803e-09	-3.11651e-09	4.31206e-09	-2.12421e-09	5.64818e-09	2.96386e-09	1.29079e-09	-4.46552e-09	3.96735e-09	-3.72137e-09	-1.04625e-09	7.30937e-10	3.9483e-09	3.15121e-09	1.67318e-09	8.05847e-09	3.82522e-09	3.48727e-09	-1.19343e-09	-1.97013e-09	9.25643e-09	-1.41881e-09	-2.95326e-10	-2.39524e-09	4.70605e-09	4.00569e-16
-2.12267e-09	-1.65555e-09	4.36097e-09	1.65371e-09	6.64755e-10	-1.25559e-09	-3.10019e-09	4.31214e-09	-2.09971e-09	5.6407e-09	2.96425e-09	1.50258e-09	-4.48104e-09	3.96122e-09	-3.7206e-09	-1.09625e-09	7.29965e-10	3.9516e-09	3.15761e-09	1.67334e-09	8.05814e-09	3.82578e-09	3.4908e-09	-1.24941e-09	-1.97485e-09	9.25927e-09	-1.42825e-09	-1.94098e-10	-2.40004e-09	4.7045e-09	3.9915e-16
-2.12312e-09	-1.63487e-09	4.36118e-09	1.6223e-09	6.61235e-10	-1.13031e-09	-3.23977e-09	4.31141e-09	-2.1505e-09	2.60451e-09	2.96391e-09	1.66825e-09	-4.4726e-09	3.96184e-09	-3.72108e-09	-1.07427e-09	7.34048e-10	3.95003e-09	3.16217e-09	1.66601e-09	8.0767e-09	3.89113e-09	3.49219e-09	-1.2328e-09	-1.96841e-09	9.26079e-09	-1.4434e-09	-2.85116e-10	-2.39574e-09	4.70329e-09	3.75976e-16
-2.11774e-09	-1.69476e-09	4.35902e-09	1.62386e-09	7.22902e-10	-1.35998e-09	-3.10839e-09	4.3175e-09	-2.15195e-09	3.68775e-09	2.94824e-09	5.30886e-10	-4.07505e-09	3.96788e-09	-3.7246e-09	-9.74229e-10	7.08074e-10	4.15851e-09	3.15509e-09	1.67101e-09	7.43547e-09	9.01243e-10	3.49059e-09	-9.15464e-10	-1.97301e-09	9.26013e-09	-1.44586e-09	-3.32942e-10	-2.40205e-09	4.72236e-09	3.53623e-16
-2.11425e-09	-1.6681e-09	4.35308e-09	1.62515e-09	6.68197e-10	-1.23186e-09	-3.09799e-09	4.32583e-09	-2.16941e-09	1.50868e-09	2.96228e-09	9.50902e-10	-3.91643e-09	3.97041e-09	-3.72537e-09	-4.20784e-10	7.24203e-10	2.84376e-09	3.15297e-09	1.67209e-09	7.51593e-09	1.52953e-09	3.49231e-09	-1.0723e-09	-1.97146e-09	9.26018e-09	-1.44548e-09	-2.6291e-10	-2.40104e-09	4.72255e-09	3.34324e-16
-2.11631e-09	-1.68869e-09	4.35108e-09	1.6328e-09	6.93805e-10	-1.29495e-09	-3.10964e-09	4.32492e-09	-2.15852e-09	1.76908e-09	2.9627e-09	5.28662e-10	-3.85811e-09	3.96635e-09	-3.72354e-09	-4.20497e-10	7.47285e-10	2.98387e-09	3.15357e-09	1.67161e-09	7.47227e-09	1.47819e-09	3.49417e-09	-9.10591e-10	-1.76531e-09	9.26055e-09	-1.45084e-09	-2.83092e-10	-2.40002e-09	4.72513e-09	3.33371e-16
-2.11668e-09	-1.6749e-09	4.35278e-09	1.6443e-09	6.90552e-10	-1.30608e-09	-3.10213e-09	3.03177e-09	-2.15958e-09	1.69071e-09	2.96272e-09	5.81937e-10	-3.94772e-09	3.96839e-09	-3.72695e-09	-3.70053e-10	7.3794e-10	3.10444e-09	3.15553e-09	1.67152e-09	7.49812e-09	1.56046e-09	3.49602e-09	-1.03243e-09	-1.90942e-09	9.28369e-09	-1.46793e-09	-2.77961e-10	-2.37224e-09	4.7172e-09	3.26755e-16
-2.11649e-09	-1.67138e-09	4.35321e-09	1.63201e-09	6.73547e-10	-1.29481e-09	-3.1118e-09	3.08234e-09	-2.15768e-09	1.49398e-09	2.96217e-09	1.50095e-10	-3.92785e-09	3.9691e-09	-3.72467e-09	-3.08587e-10	7.37602e-10	2.99786e-09	3.1543e-09	1.6715e-09	7.48144e-09	1.54397e-09	3.49372e-09	-8.13207e-10	-1.74547e-09	9.26967e-09	-1.44977e-09	-2.69797e-10	-2.39949e-09	4.7138e-09	3.23659e-16
-2.11666e-09	-1.67147e-09	4.35304e-09	1.63631e-09	6.72809e-10	-1.32608e-09	-3.1138e-09	2.71899e-09	-2.15701e-09	1.28508e-09	2.96248e-09	8.87349e-10	-3.93541e-09	3.96902e-09	-3.72552e-09	-4.11789e-10	7.32932e-10	3.0117e-09	3.15395e-09	1.67189e-09	7.43326e-09	1.54906e-09	3.49721e-09	-8.43327e-10	-1.86515e-09	9.26758e-09	-1.45147e-09	-2.39429e-10	-2.38486e-09	4.71349e-09	3.21738e-16
-2.11658e-09	-1.67212e-09	3.83441e-09	1.54265e-09	6.74203e-10	-1.31948e-09	-3.11051e-09	2.93069e-09	-2.1566e-09	1.47893e-09	2.9834e-09	2.79992e-10	-3.92097e-09	3.96867e-09	-3.72538e-09	-4.36155e-10	7.3119e-10	3.05913e-09	3.15079e-09	1.67155e-09	7.48608e-09	1.50638e-09	1.66832e-09	-8.4257e-10	-1.89537e-09	9.27155e-09	-1.52986e-09	-2.7814e-10	-2.38731e-09	4.71668e-09	3.10165e-16
-2.11675e-09	-1.67379e-09	4.00908e-09	1.6036e-09	6.7405e-10	-1.31466e-09	-3.1108e-09	3.12123e-09	-2.15852e-09	1.53255e-09	2.97068e-09	1.39179e-10	-3.93691e-09	3.96895e-09	-3.72466e-09	-3.51238e-10	7.30355e-10	3.03989e-09	3.15306e-09	1.67147e-09	7.46121e-09	9.31607e-10	1.98562e-09	-8.41589e-10	-1.88345e-09	6.03234e-09	-2.00248e-09	-2.65889e-10	-2.38873e-09	4.71668e-09	2.64297e-16
-2.11664e-09	-1.67302e-09	3.90476e-09	1.60241e-09	6.75487e-10	-1.31888e-09	-3.10969e-09	2.90174e-09	-2.14618e-09	1.50173e-09	3.00453e-09	4.27506e-10	-3.6541e-09	3.9686e-09	-3.72475e-09	-3.21032e-10	7.32613e-10	3.04747e-09	3.1492e-09	1.67146e-09	7.48436e-09	9.14138e-10	1.8848e-09	-9.17341e-10	-1.8791e-09	5.65089e-09	-1.57933e-09	-2.24246e-10	-2.38069e-09	4.71706e-09	2.54237e-16
-2.11653e-09	-1.67494e-09	4.01221e-09	1.62144e-09	6.75157e-10	-1.31967e-09	-3.09918e-09	2.74341e-09	-2.15041e-09	1.49318e-09	2.99245e-09	3.42459e-10	-2.97904e-09	3.96861e-09	-3.72494e-09	-4.32878e-10	7.32355e-10	3.02528e-09	3.1516e-09	1.67141e-09	7.48186e-09	1.0922e-09	2.07616e-09	-8.95351e-10	-1.87361e-09	5.86532e-09	-1.55815e-09	-2.23351e-10	-2.38203e-09	4.71598e-09	2.52956e-16
-2.11658e-09	-1.67544e-09	3.9422e-09	1.61494e-09	6.75027e-10	-1.31913e-09	-3.10242e-09	2.73506e-09	-2.14806e-09	1.46691e-09	2.99286e-09	3.96001e-10	-3.22892e-09	3.96865e-09	-3.7251e-09	-3.82674e-10	7.32378e-10	3.02583e-09	3.15025e-09	1.6715e-09	7.4809e-09	1.0275e-09	1.95717e-09	-9.08737e-10	-1.87253e-09	5.67544e-09	-1.56023e-09	-2.07961e-10	-2.37181e-09	4.71711e-09	2.50973e-16
-2.11655e-09	-1.69784e-09	3.96516e-09	1.60898e-09	6.74737e-10	-1.31946e-09	-3.10769e-09	2.7393e-09	-2.1485e-09	1.48468e-09	3.00564e-09	4.01273e-10	-3.32155e-09	3.97397e-09	-3.72609e-09	-3.99405e-10	7.37063e-10	3.03276e-09	3.15144e-09	1.67151e-09	7.48238e-09	1.04638e-09	2.00618e-09	-8.97261e-10	-1.87739e-09	5.74085e-09	-1.55332e-09	-2.15655e-10	-1.45315e-09	4.7168e-09	2.49593e-16
-2.1172e-09	-1.67568e-09	3.95465e-09	1.6274e-09	1.27307e-10	-1.31917e-09	-3.10588e-09	2.57049e-09	-2.14856e-09	1.48415e-09	3.00436e-09	3.99161e-10	-3.14124e-09	3.97144e-09	-3.72575e-09	-4.00701e-10	7.33131e-10	3.03503e-09	3.15249e-09	1.67151e-09	7.48176e-09	9.8617e-10	2.00915e-09	-8.69432e-10	-1.87676e-09	5.77472e-09	-1.5528e-09	-2.08973e-10	-1.58227e-09	4.67654e-09	2.47195e-16
-2.11914e-09	-1.7085e-09	3.55752e-09	1.62122e-09	7.70319e-11	-1.3192e-09	-3.10168e-09	2.6882e-09	-2.1486e-09	1.48614e-09	2.9048e-09	3.81855e-10	-3.1586e-09	3.97166e-09	-3.73159e-09	-4.67882e-10	7.36394e-10	3.03379e-09	3.12081e-09	1.67197e-09	7.45188e-09	1.00343e-09	1.98725e-09	-8.38575e-10	-1.87742e-09	1.20669e-09	-1.57134e-09	-2.32386e-10	-1.60285e-09	4.61133e-09	2.11399e-16
-2.11829e-09	-1.6907e-09	3.7768e-09	1.6167e-09	5.80145e-10	-1.32614e-09	-3.04734e-09	2.71677e-09	-2.12923e-09	1.4824e-09	3.00524e-09	3.7861e-10	-3.19048e-09	4.00781e-09	-3.73135e-09	-4.17726e-10	7.37165e-10	3.03042e-09	3.15539e-09	1.67189e-09	7.48102e-09	1.00031e-09	1.98635e-09	-8.77291e-10	-1.87538e-09	7.93734e-10	-1.56991e-09	-2.02881e-10	-1.67896e-09	2.97598e-09	2.01719e-16
-2.09671e-09	-1.61179e-09	3.54535e-09	1.6204e-09	3.27828e-10	-1.31933e-09	-3.08721e-09	2.64689e-09	-2.14567e-09	1.48173e-09	2.97517e-09	3.77041e-10	-3.13585e-09	3.96167e-09	-3.73117e-09	-3.71706e-10	7.35737e-10	3.03267e-09	3.15262e-09	1.67204e-09	7.47769e-09	9.7929e-10	1.98986e-09	-8.49022e-10	-1.87798e-09	7.61782e-10	-1.57279e-09	-2.09596e-10	-1.71555e-09	2.74075e-09	1.97064e-16
-2.11654e-09	-1.65685e-09	3.46177e-09	1.61578e-09	4.48064e-10	-1.32422e-09	-3.07731e-09	2.6912e-09	-2.13661e-09	1.48204e-09	2.99997e-09	3.6517e-10	-3.21329e-09	3.96433e-09	-3.72962e-09	-4.22565e-10	7.36812e-10	9.64926e-10	3.14977e-09	1.67179e-09	7.47938e-09	5.42323e-10	1.98508e-09	-8.50934e-10	-1.87879e-09	8.88407e-10	-1.5649e-09	-1.86144e-10	-1.68912e-09	2.81878e-09	1.89202e-16
-2.11137e-09	-1.68171e-09	3.42488e-09	1.6161e-09	3.98685e-10	-1.32276e-09	-3.08939e-09	2.02273e-09	-2.138e-09	1.46328e-09	2.99962e-09	3.26213e-10	-3.19016e-09	3.97663e-09	-3.73036e-09	-4.00744e-10	7.36596e-10	1.07333e-09	3.15026e-09	1.66081e-09	7.45623e-09	9.89755e-10	1.94613e-09	-8.70825e-10	-1.87691e-09	1.07391e-09	-1.57599e-09	-2.07111e-10	-1.82836e-09	2.68348e-09	1.863e-16
-2.11084e-09	-1.65854e-09	3.48547e-09	1.61628e-09	4.41585e-10	-1.32419e-09	-3.07831e-09	1.75057e-09	-2.13537e-09	1.47851e-09	2.98639e-09	3.69058e-10	-3.17569e-09	3.92501e-09	-3.72972e-09	-4.19301e-10	7.36721e-10	1.26426e-09	1.54146e-09	1.66704e-09	7.47476e-09	6.13664e-10	1.94682e-09	-8.70101e-10	-1.87911e-09	1.00451e-09	-1.57865e-09	-1.96222e-10	-1.74114e-09	2.70177e-09	1.77328e-16
-2.10311e-09	-1.66556e-09	3.45553e-09	1.61673e-09	4.13696e-10	-1.32302e-09	-3.0851e-09	1.22863e-09	-2.04886e-09	1.45687e-09	2.98913e-09	3.77745e-10	-3.19276e-09	3.7888e-09	-3.72944e-09	-3.89688e-10	7.37213e-10	1.35535e-09	1.35308e-09	1.6686e-09	7.47726e-09	8.64389e-10	1.9853e-09	-8.62645e-10	-1.87942e-09	1.05399e-09	-1.5765e-09	-1.88714e-10	-1.68314e-09	2.55379e-09	1.73564e-16
-2.10819e-09	-1.65977e-09	3.4238e-09	1.61599e-09	4.40666e-10	-1.32287e-09	-3.08499e-09	1.4623e-09	-1.81716e-09	1.52186e-09	2.94764e-09	3.77606e-10	-3.19139e-09	3.92568e-09	-3.72982e-09	-3.19854e-10	7.30924e-10	1.06794e-09	2.0079e-09	1.65783e-09	5.55019e-09	8.2871e-10	2.12214e-09	-8.65994e-10	-1.87843e-09	1.17112e-09	-1.58746e-09	-2.06722e-10	-1.71039e-09	2.70215e-09	1.52081e-16
-2.10816e-09	-1.66589e-09	2.43485e-09	1.6163e-09	4.32607e-10	-1.32411e-09	-3.08271e-09	1.27155e-09	-1.83659e-09	1.51729e-09	2.98046e-09	3.86755e-10	-3.18682e-09	3.80326e-09	-3.72976e-09	-3.24914e-10	7.35041e-10	1.19995e-09	1.80649e-09	1.66006e-09	5.74673e-09	7.59434e-10	2.00434e-09	-8.64669e-10	-1.87835e-09	1.0984e-09	-1.58121e-09	-1.93195e-10	-1.69512e-09	2.70015e-09	1.45969e-16
-2.1068e-09	-1.66386e-09	1.8735e-09	1.61614e-09	4.23584e-10	-1.32277e-09	-3.08106e-09	1.49909e-09	-1.9994e-09	1.46874e-09	2.97282e-09	3.73572e-10	-3.19068e-09	3.8075e-09	-3.05975e-09	-2.38876e-10	7.35887e-10	1.21064e-09	1.98179e-09	1.66274e-09	5.61247e-09	6.59236e-10	1.99142e-09	-8.66344e-10	-1.8774e-09	1.1471e-09	-1.57954e-09	-1.96049e-10	-1.72201e-09	2.63988e-09	1.38885e-16
-2.1065e-09	-1.66385e-09	1.87517e-09	1.61614e-09	4.24556e-10	-1.32291e-09	-3.08108e-09	1.49846e-09	-1.97679e-09	1.4689e-09	2.97304e-09	3.73572e-10	-3.19038e-09	3.80785e-09	-3.05934e-09	-2.39344e-10	7.35366e-10	1.21164e-09	1.98114e-09	1.66266e-09	5.61585e-09	6.66532e-10	1.98951e-09	-8.66243e-10	-1.87742e-09	1.14069e-09	-1.57951e-09	-1.95521e-10	-1.71789e-09	2.64684e-09	1.38846e-16
-2.10688e-09	-1.66305e-09	1.18873e-09	9.92984e-10	4.26687e-10	-1.32082e-09	-3.0813e-09	1.41041e-09	-1.9595e-09	1.47173e-09	2.97361e-09	3.77794e-10	-3.18812e-09	3.81182e-09	-3.11506e-09	-2.5117e-10	7.35914e-10	1.22622e-09	1.94261e-09	1.66325e-09	5.63476e-09	6.85328e-10	1.99706e-09	-8.65501e-10	-1.87742e-09	1.14074e-09	-1.57805e-09	-1.9575e-10	-1.71128e-09	2.64591e-09	1.35292e-16
-2.11057e-09	-1.66323e-09	1.49968e-09	1.28518e-09	4.26352e-10	-1.3486e-09	-3.08098e-09	1.46287e-09	-1.97014e-09	1.47571e-09	2.96816e-09	3.76776e-10	-3.18753e-09	3.1228e-09	-3.12752e-09	-2.57736e-10	7.39012e-10	1.21993e-09	1.82429e-09	1.66283e-09	5.82757e-09	7.09143e-10	1.50275e-09	-8.65436e-10	-1.46879e-09	1.07854e-09	-1.5778e-09	-1.95961e-10	-1.71259e-09	2.65611e-09	1.3096e-16
-2.10818e-09	-1.66292e-09	1.50068e-09	1.29314e-09	4.26481e-10	-1.3335e-09	-3.08147e-09	6.07023e-10	-1.96739e-09	1.47375e-09	2.97047e-09	3.75884e-10	-3.1879e-09	3.18537e-09	-3.11873e-09	-2.59614e-10	7.37893e-10	1.22468e-09	1.88963e-09	1.66301e-09	5.67803e-09	6.9201e-10	1.61952e-09	-8.65064e-10	-1.61256e-09	1.1312e-09	-1.57839e-09	-1.96113e-10	-1.71111e-09	2.6532e-09	1.28917e-16
-2.09966e-09	-1.6631e-09	1.38137e-09	1.11124e-09	4.26481e-10	-1.3218e-09	-3.08097e-09	6.56662e-10	-1.96555e-09	1.47421e-09	2.97398e-09	3.70053e-10	-3.18829e-09	3.21761e-09	-2.76625e-09	-2.58416e-10	7.58933e-10	1.22628e-09	1.94796e-09	1.6633e-09	5.6757e-09	6.98783e-10	2.01877e-09	-8.64864e-10	-1.46896e-09	1.1361e-09	-1.57851e-09	-2.06421e-10	-1.65616e-09	2.6522e-09	1.27351e-16
-2.09954e-09	-1.6574e-09	8.016e-10	1.27736e-09	-3.04006e-11	-1.31837e-09	-3.08102e-09	6.93544e-10	-1.96963e-09	1.47416e-09	2.97202e-09	3.61688e-10	-3.24248e-09	2.69554e-09	-3.07925e-09	-2.76523e-10	7.37064e-10	1.20247e-09	1.86551e-09	1.66323e-09	3.05971e-09	6.719e-10	2.00009e-09	-8.652e-10	-1.73151e-09	1.13262e-09	-1.24563e-09	-1.98048e-10	-1.69237e-09	2.64953e-09	1.0205e-16
-2.10009e-09	-1.65782e-09	8.3776e-10	1.19397e-09	3.9729e-11	-1.32177e-09	-3.08104e-09	6.7409e-10	-1.96596e-09	1.4748e-09	2.97245e-09	3.60488e-10	-3.24128e-09	2.74749e-09	-2.95692e-09	-2.74585e-10	7.37246e-10	1.20165e-09	1.90055e-09	1.66324e-09	3.09966e-09	6.73786e-10	1.8912e-09	-8.65243e-10	-1.62661e-09	1.13056e-09	-1.18817e-09	-1.97844e-10	-1.68811e-09	2.651e-09	1.00866e-16
-2.10071e-09	-1.65834e-09	8.38216e-10	1.17681e-09	6.2248e-11	-1.32169e-09	-3.08106e-09	6.78996e-10	-1.96649e-09	1.47454e-09	2.97251e-09	3.62909e-10	-3.23923e-09	2.71161e-09	-2.95842e-09	-2.73959e-10	7.38646e-10	1.20479e-09	1.90013e-09	1.66323e-09	3.12845e-09	6.75062e-10	1.84502e-09	-8.65238e-10	-1.63584e-09	1.13114e-09	-1.25146e-09	-1.98276e-10	-1.68853e-09	2.65099e-09	1.00846e-16
-2.10019e-09	-1.65589e-09	8.12079e-10	1.24582e-09	2.00909e-10	-1.32158e-09	-3.08127e-09	7.0413e-10	-1.96886e-09	1.47478e-09	2.47649e-09	3.58373e-10	-3.22133e-09	2.73157e-09	-2.93253e-09	-2.76749e-10	7.39346e-10	1.20766e-09	1.90171e-09	1.67711e-09	3.16748e-09	6.81974e-10	1.89202e-09	-8.6523e-10	-1.63207e-09	1.13278e-09	-1.33252e-09	-2.00989e-10	-1.68297e-09	2.65039e-09	9.88494e-17
-1.8467e-09	-1.57994e-09	8.56812e-10	1.2493e-09	-1.06937e-10	-1.3228e-09	-3.08266e-09	7.077e-10	-2.01846e-09	1.47218e-09	2.47861e-09	3.61682e-10	-3.22492e-09	2.64243e-09	-2.99254e-09	-2.78055e-10	7.3918e-10	1.20019e-09	1.91356e-09	1.67363e-09	3.13342e-09	6.82013e-10	1.92566e-09	-8.52605e-10	-1.61953e-09	1.12933e-09	-1.2922e-09	-2.44629e-10	-1.68634e-09	2.64295e-09	9.75222e-17
-1.93939e-09	-1.62145e-09	9.67241e-10	1.23661e-09	-9.86936e-11	-1.32265e-09	-3.08254e-09	7.11356e-10	-1.99927e-09	1.47078e-09	2.55311e-09	3.62074e-10	-3.22758e-09	2.40681e-09	-2.46514e-09	-2.75679e-10	7.40217e-10	1.20213e-09	1.90602e-09	1.67324e-09	3.1338e-09	6.83134e-10	1.93555e-09	-7.54963e-10	-1.62609e-09	1.13084e-09	-1.24134e-09	-2.38829e-10	-1.68434e-09	1.01982e-09	8.82223e-17
-1.99201e-09	-1.64216e-09	9.10192e-10	1.2395e-09	-9.86389e-11	-1.32145e-09	-3.08192e-09	7.07019e-10	-1.98355e-09	1.47177e-09	2.59855e-09	3.61828e-10	-3.19672e-09	2.43242e-09	-1.7733e-09	-2.75097e-10	7.40778e-10	1.28417e-09	1.89672e-09	1.67002e-09	3.1322e-09	6.18946e-10	1.93201e-09	-7.29632e-10	-1.61738e-09	9.61526e-10	-1.1926e-09	-2.2156e-10	-1.68536e-09	9.78976e-10	8.49775e-17
-2.00069e-09	-1.64773e-09	9.60142e-10	1.22193e-09	-6.97268e-11	-1.32155e-09	-3.08065e-09	7.10928e-10	-1.97904e-09	1.47274e-09	2.40444e-09	3.62081e-10	-3.22631e-09	2.30217e-09	-1.91882e-09	-2.73022e-10	7.4001e-10	1.20413e-09	1.34529e-09	1.67019e-09	3.13858e-09	6.3387e-10	1.93295e-09	-7.68332e-10	-1.61501e-09	1.01076e-09	-1.21824e-09	-2.29463e-10	-1.34087e-09	1.24694e-09	8.20388e-17
-1.97038e-09	-1.64463e-09	9.52198e-10	1.23311e-09	-7.2813e-11	-1.32225e-09	-3.08043e-09	7.16897e-10	-1.99159e-09	1.47284e-09	2.37188e-09	3.62e-10	-3.22433e-09	2.38011e-09	-1.88884e-09	-2.74885e-10	7.40327e-10	1.20946e-09	1.23596e-09	1.6732e-09	3.11777e-09	6.41356e-10	1.93074e-09	-7.49108e-10	-1.61641e-09	9.23015e-10	-1.15879e-09	-2.22926e-10	-1.3456e-09	1.17368e-09	8.11724e-17
-1.96665e-09	-1.64158e-09	9.79795e-10	1.2331e-09	-1.26426e-10	-1.32166e-09	-3.08129e-09	7.14779e-10	-1.98907e-09	1.473e-09	2.41089e-09	3.6157e-10	-3.22273e-09	2.3631e-09	-1.84487e-09	-2.03429e-10	7.40747e-10	7.07618e-10	1.2368e-09	1.67216e-09	3.11795e-09	6.27402e-10	1.92761e-09	-7.92977e-10	-1.61615e-09	1.04062e-09	-1.20557e-09	-2.26077e-10	-1.30888e-09	1.05241e-09	8.01505e-17
-1.96914e-09	-1.64421e-09	9.66787e-10	1.22871e-09	-1.16186e-10	-1.32062e-09	-3.08126e-09	7.1488e-10	-1.98341e-09	1.46951e-09	2.42776e-09	3.6188e-10	-3.22194e-09	2.35284e-09	-1.70605e-09	-2.45735e-10	7.39926e-10	8.09583e-10	1.28188e-09	1.67264e-09	3.11233e-09	6.26785e-10	1.92714e-09	-7.91395e-10	-1.61951e-09	1.02761e-09	-1.19285e-09	-2.20915e-10	-1.19296e-09	1.08432e-09	7.96071e-17
-1.96944e-09	-1.64383e-09	9.78428e-10	1.23087e-09	-9.55309e-11	-1.32161e-09	-3.08138e-09	7.13628e-10	-1.98853e-09	1.47285e-09	2.40035e-09	3.61843e-10	-3.21929e-09	2.36138e-09	-1.81759e-09	-2.56608e-10	7.40124e-10	7.97287e-10	1.25974e-09	1.2725e-09	3.1175e-09	6.33098e-10	1.92679e-09	-7.81774e-10	-1.61771e-09	9.85218e-10	-1.19998e-09	-2.25369e-10	-1.24994e-09	1.07704e-09	7.87724e-17
-1.97363e-09	-1.64401e-09	9.62972e-10	1.23115e-09	-1.02193e-10	-1.32115e-09	-3.08133e-09	7.12847e-10	-5.44221e-10	1.47286e-09	2.41698e-09	3.61736e-10	-3.21929e-09	2.35619e-09	-1.7494e-09	-2.55739e-10	7.40179e-10	8.29635e-10	1.26291e-09	1.29585e-09	3.11553e-09	6.39112e-10	1.92517e-09	-7.83225e-10	-1.61715e-09	1.00849e-09	-1.20434e-09	-2.23696e-10	-1.18211e-09	1.09051e-09	7.49433e-17
-1.97431e-09	-1.6437e-09	9.6491e-10	1.23192e-09	-1.02405e-10	-3.07993e-10	-3.08088e-09	7.13845e-10	-5.90993e-10	1.47243e-09	2.41183e-09	3.61762e-10	-3.22154e-09	2.36274e-09	-1.74303e-09	-2.51131e-10	7.4049e-10	8.45724e-10	1.09244e-09	1.40087e-09	3.1169e-09	6.4403e-10	1.92536e-09	-7.82206e-10	-1.61848e-09	8.86035e-10	-1.20245e-09	-2.23594e-10	-1.20544e-09	1.08762e-09	7.30869e-17
-1.97389e-09	-1.64367e-09	9.6305e-10	1.23174e-09	-1.0243e-10	-3.55533e-10	-3.08097e-09	7.13754e-10	-6.5769e-10	1.47244e-09	2.40548e-09	3.6805e-10	-3.22141e-09	2.36173e-09	-1.76481e-09	-2.53405e-10	7.40493e-10	8.35763e-10	1.07983e-09	1.34004e-09	3.1167e-09	6.32224e-10	1.92398e-09	-7.8282e-10	-1.61823e-09	9.16388e-10	-1.18156e-09	-2.23498e-10	-1.20483e-09	1.08462e-09	7.30068e-17
-1.97199e-09	-1.64389e-09	9.61582e-10	1.23186e-09	-9.67122e-11	-5.05274e-10	-3.08053e-09	7.13419e-10	-3.76009e-10	1.47249e-09	2.41688e-09	1.72378e-10	-3.22219e-09	2.17437e-09	-1.76144e-09	-2.52257e-10	7.40446e-10	8.26385e-10	1.14064e-09	1.37062e-09	3.11733e-09	6.44865e-10	1.92651e-09	-7.82983e-10	-1.61717e-09	9.71025e-10	-9.57917e-10	-2.23619e-10	-1.20933e-09	1.06746e-09	7.17505e-17
-1.97212e-09	-1.6434e-09	9.63143e-10	1.23182e-09	-8.9081e-11	-6.77153e-10	-3.08039e-09	7.13469e-10	-3.79278e-10	1.4725e-09	2.41147e-09	1.96281e-10	-3.22243e-09	2.15676e-09	-1.76907e-09	-2.52926e-10	7.40432e-10	7.81734e-10	1.1338e-09	1.40199e-09	3.11702e-09	6.43706e-10	1.92721e-09	-7.83236e-10	-1.61781e-09	9.49121e-10	-7.36802e-10	-2.24071e-10	-1.21435e-09	9.60448e-10	7.1271e-17
-1.97246e-09	-1.63382e-09	9.61064e-10	1.23187e-09	-9.43222e-11	-6.17234e-10	-3.08037e-09	7.15892e-10	-4.45784e-10	1.47251e-09	2.41327e-09	2.07578e-10	-3.22145e-09	2.20994e-09	-1.75884e-09	-2.4104e-10	5.33724e-10	8.13164e-10	1.14015e-09	1.33644e-09	7.80789e-10	6.42196e-10	1.92555e-09	-7.81704e-10	-1.61753e-09	9.34549e-10	-9.32606e-10	-3.01809e-10	-1.21059e-09	1.0086e-09	6.23457e-17
-1.97296e-09	-8.51067e-10	9.62403e-10	1.23457e-09	1.72659e-10	-4.21348e-10	-3.08018e-09	7.16515e-10	-3.91011e-10	1.4746e-09	6.99607e-10	3.23716e-10	-3.22146e-09	2.19905e-09	-1.19657e-09	-2.47231e-10	7.4047e-10	8.19918e-10	1.14896e-09	8.83001e-10	1.7004e-09	6.42638e-10	1.58873e-09	-7.82004e-10	-1.61632e-09	9.31453e-10	-8.70043e-10	-2.76157e-10	-1.21126e-09	1.1154e-09	5.36885e-17
-1.97284e-09	-1.11541e-09	9.61961e-10	1.23187e-09	2.18728e-10	-4.8905e-10	-3.07935e-09	7.15347e-10	-3.79491e-10	1.47251e-09	1.13331e-09	3.53364e-10	-2.85063e-09	2.21201e-09	-6.99224e-10	-2.51574e-10	7.40498e-10	8.27453e-10	1.15965e-09	1.34872e-09	1.22785e-09	6.42148e-10	1.73417e-09	-7.82232e-10	-1.61732e-09	9.20739e-10	-6.8218e-10	-2.9354e-10	-1.21173e-09	1.05729e-09	5.16903e-17
-1.97282e-09	-9.60577e-10	9.62314e-10	1.23429e-09	1.37273e-10	-4.8614e-10	-3.07952e-09	7.16087e-10	-3.83223e-10	1.47327e-09	7.51785e-10	3.47103e-10	-2.87173e-09	2.21121e-09	-8.68335e-10	-2.50215e-10	7.4045e-10	8.27899e-10	1.15757e-09	1.07044e-09	1.52989e-09	6.42183e-10	1.56712e-09	-7.82019e-10	-1.61578e-09	9.15578e-10	-8.20083e-10	-3.19868e-10	-1.21167e-09	1.06372e-09	5.0835e-17
-1.97284e-09	-8.54863e-10	9.62215e-10	1.23217e-09	1.61885e-10	-4.83252e-10	-3.07951e-09	7.14832e-10	-3.91918e-10	1.47258e-09	9.38045e-10	3.45184e-10	-2.70268e-09	2.22888e-09	-8.22826e-10	-2.4961e-10	7.4031e-10	8.26364e-10	1.15289e-09	1.07915e-09	1.3253e-09	6.42008e-10	1.59738e-09	-7.82048e-10	-1.61586e-09	9.2171e-10	-7.69741e-10	-3.24966e-10	-1.21142e-09	1.06231e-09	4.94652e-17
-1.97129e-09	-1.045e-09	9.62334e-10	1.23323e-09	1.01341e-10	-3.90596e-10	-3.07147e-09	1.37719e-10	-4.0926e-10	1.44413e-09	7.2028e-10	3.39933e-10	-2.77429e-09	2.22013e-09	-9.24166e-10	-2.52935e-10	4.66831e-10	8.34242e-10	1.15341e-09	1.16127e-09	1.29891e-09	6.41829e-10	1.61215e-09	-7.82127e-10	-1.61477e-09	9.21962e-10	-7.74154e-10	-2.94463e-10	-1.21175e-09	1.06241e-09	4.9115e-17
-1.9726e-09	-9.21767e-10	9.62256e-10	1.23282e-09	1.22159e-10	-4.61306e-10	-3.07722e-09	5.73585e-10	-3.89779e-10	1.47036e-09	8.34326e-10	3.52149e-10	-2.75392e-09	2.22326e-09	-8.58367e-10	-2.53735e-10	6.41479e-10	8.29367e-10	6.37894e-10	1.07879e-09	1.32612e-09	5.79415e-10	1.52253e-09	-7.82039e-10	-1.61443e-09	9.20631e-10	-7.06293e-10	-3.11063e-10	-1.21152e-09	1.07097e-09	4.80331e-17
-1.97233e-09	-9.30697e-10	9.62186e-10	1.23355e-09	7.33835e-11	-4.74649e-10	-3.07986e-09	5.02025e-10	-4.27399e-10	1.45907e-09	8.86921e-10	3.41315e-10	-4.33139e-10	2.23046e-09	-8.59831e-10	-2.53743e-10	6.6789e-10	8.25399e-10	8.47797e-10	1.1321e-09	1.30373e-09	4.87933e-10	1.55791e-09	-7.82028e-10	-5.56787e-10	9.27469e-10	-7.8809e-10	-2.96625e-10	-1.21168e-09	1.07166e-09	3.8953e-17
-1.97264e-09	-8.74338e-10	9.62271e-10	1.2329e-09	6.49052e-11	-4.08703e-10	-3.0768e-09	5.39032e-10	-3.8018e-10	1.45885e-09	8.44635e-10	3.45321e-10	-2.02888e-10	2.23117e-09	-8.76491e-10	-2.60202e-10	6.41145e-10	8.28908e-10	7.50507e-10	1.08948e-09	1.31774e-09	4.91101e-10	1.56578e-09	-7.82046e-10	-5.16463e-10	9.34404e-10	-7.494e-10	-3.30059e-10	-1.21157e-09	1.06819e-09	3.82995e-17
-1.97264e-09	-8.4838e-10	9.6225e-10	1.23289e-09	7.97057e-11	-3.76729e-10	-3.07516e-09	5.13642e-10	-3.66604e-10	1.4659e-09	8.47577e-10	3.4021e-10	-1.81695e-10	2.22738e-09	-8.75819e-10	-2.55408e-10	6.41229e-10	8.29842e-10	5.77928e-10	1.10019e-09	1.31652e-09	5.39429e-10	1.56715e-09	-7.8206e-10	-4.33405e-10	9.40233e-10	-7.65773e-10	-3.19881e-10	-1.21158e-09	1.06655e-09	3.79717e-17
-1.97264e-09	-8.58897e-10	9.62253e-10	1.23289e-09	7.47328e-11	-3.64874e-10	-3.07561e-09	5.19836e-10	-3.65985e-10	1.46443e-09	8.4787e-10	3.41226e-10	-2.02222e-10	2.22762e-09	-8.7859e-10	-2.55713e-10	6.38892e-10	8.29547e-10	5.57722e-10	1.10552e-09	1.31573e-09	5.2974e-10	1.56642e-09	-7.82054e-10	-4.03905e-10	9.40433e-10	-7.58188e-10	-3.17664e-10	-1.21158e-09	1.06696e-09	3.79338e-17
-1.97263e-09	-8.89001e-10	9.62213e-10	1.23361e-09	8.29861e-11	-4.02548e-10	-3.07638e-09	4.82114e-10	-3.7402e-10	1.46214e-09	8.3211e-10	3.41898e-10	-1.23097e-10	2.22656e-09	-8.77629e-10	-2.57795e-10	6.36352e-10	8.27909e-10	5.60994e-10	1.1029e-09	1.31488e-09	5.39141e-10	1.56117e-09	-7.82057e-10	-2.98073e-10	9.37213e-10	-7.72615e-10	-3.11976e-10	-1.21166e-09	1.06727e-09	3.78498e-17
-1.97264e-09	-8.77375e-10	9.62195e-10	1.23315e-09	8.27257e-11	-3.87474e-10	-3.07651e-09	5.01398e-10	-3.67135e-10	1.46282e-09	8.37933e-10	3.41386e-10	-1.55579e-10	2.22751e-09	-8.80234e-10	-2.5772e-10	6.35418e-10	8.30175e-10	5.89136e-10	1.10376e-09	1.3156e-09	5.2496e-10	1.55689e-09	-7.82057e-10	-3.20924e-10	9.39905e-10	-7.70788e-10	-3.11272e-10	-1.21166e-09	3.42914e-10	3.68648e-17
-1.97267e-09	-5.36271e-10	9.61972e-10	1.23289e-09	8.29323e-11	-3.89716e-10	-3.0765e-09	5.0134e-10	-3.69407e-10	1.46345e-09	8.40608e-10	3.38934e-10	-1.52963e-10	2.22749e-09	-8.77762e-10	-2.5774e-10	6.38947e-10	8.20687e-10	6.02443e-10	1.09896e-09	1.31551e-09	5.38201e-10	1.5618e-09	-7.82059e-10	-2.30307e-10	9.41437e-10	-7.7283e-10	-3.14765e-10	-1.21172e-09	2.33341e-10	3.63029e-17
-1.97265e-09	-4.01104e-10	9.62194e-10	1.23286e-09	8.47336e-11	-3.91808e-10	-3.07634e-09	4.99011e-10	-3.71098e-10	1.46267e-09	8.30874e-10	3.39102e-10	-1.51769e-10	2.22786e-09	-8.78542e-10	-2.5835e-10	6.34988e-10	7.43987e-10	6.25213e-10	1.09945e-09	1.31501e-09	5.30088e-10	1.56097e-09	-7.8207e-10	-3.17901e-10	9.41101e-10	-7.69832e-10	-3.13984e-10	-1.21166e-09	2.18471e-10	3.60878e-17
-1.97271e-09	-4.42998e-10	9.62225e-10	1.23286e-09	8.43047e-11	-3.95527e-10	-3.07652e-09	5.00557e-10	-3.71865e-10	1.46313e-09	8.34505e-10	3.39402e-10	-1.49943e-10	2.22791e-09	-8.78511e-10	-2.57663e-10	6.35196e-10	7.45191e-10	3.69042e-10	1.08362e-09	1.31523e-09	5.32199e-10	1.56063e-09	-7.82047e-10	-2.42903e-10	9.41522e-10	-7.70135e-10	-3.13916e-10	-1.21281e-09	2.16629e-10	3.5812e-17
-1.9726e-09	-5.10577e-10	9.62071e-10	1.23285e-09	8.17862e-11	-1.3082e-10	-3.07665e-09	5.00012e-10	-3.71096e-10	1.46307e-09	8.36446e-10	3.3942e-10	-1.20291e-10	2.22751e-09	-8.77919e-10	-2.57763e-10	6.37671e-10	7.52363e-10	3.05957e-10	1.08924e-09	1.31564e-09	5.15232e-10	1.5569e-09	-7.82004e-10	-2.12541e-10	9.41394e-10	-7.7057e-10	-3.13888e-10	-1.2146e-09	2.49192e-10	3.56891e-17
-1.97266e-09	-4.72165e-10	9.62173e-10	1.23291e-09	8.18993e-11	-2.09899e-10	-3.07653e-09	4.99982e-10	-3.70798e-10	1.46304e-09	8.3639e-10	3.39952e-10	-1.14242e-10	2.22584e-09	-8.7827e-10	-2.5777e-10	6.36488e-10	7.66215e-10	2.58426e-10	1.0816e-09	1.31557e-09	5.26648e-10	1.55974e-09	-7.82011e-10	-2.42676e-10	9.41388e-10	-7.71257e-10	-2.44231e-10	-1.21343e-09	2.49228e-10	3.56397e-17
-1.97255e-09	-4.66964e-10	9.62142e-10	1.23285e-09	8.25032e-11	-1.63929e-10	-3.07691e-09	4.97891e-10	-3.71055e-10	1.46301e-09	8.38375e-10	3.39412e-10	-1.15398e-10	2.1905e-09	-8.78433e-10	-2.5931e-10	6.35804e-10	7.61014e-10	3.13127e-10	1.08169e-09	1.31549e-09	5.24447e-10	1.56061e-09	-7.82021e-10	-2.43322e-10	9.41376e-10	-7.71348e-10	-2.7406e-10	-1.2131e-09	2.43368e-10	3.55007e-17
-1.97234e-09	-4.78806e-10	3.99058e-10	1.23285e-09	8.23302e-11	-1.58796e-10	-3.07654e-09	4.9922e-10	-3.71232e-10	1.46303e-09	8.37051e-10	3.39687e-10	-1.16905e-10	2.19478e-09	-8.78328e-10	-2.57821e-10	6.35904e-10	7.61412e-10	2.93066e-10	1.0812e-09	1.31587e-09	5.24345e-10	1.55802e-09	-7.82012e-10	-2.39537e-10	9.41356e-10	-7.71072e-10	-2.95375e-10	-1.21254e-09	2.40546e-10	3.47457e-17
-1.97388e-09	-3.3574e-10	6.12287e-10	1.23287e-09	8.25015e-11	-1.73218e-10	-3.07656e-09	4.99715e-10	-3.71236e-10	1.4628e-09	8.35534e-10	3.25968e-10	-1.15482e-10	8.84877e-10	-8.77382e-10	7.52328e-11	6.36203e-10	7.61774e-10	3.02851e-10	1.07879e-09	1.31578e-09	5.23968e-10	1.55909e-09	-7.82161e-10	-2.39549e-10	9.41329e-10	-7.69521e-10	-2.83263e-10	-6.10637e-11	2.44341e-10	2.92775e-17
-1.97448e-09	-2.51001e-10	5.28819e-10	1.23286e-09	8.24654e-11	-1.82278e-10	-3.07656e-09	5.0038e-10	-3.71104e-10	1.4629e-09	8.35812e-10	3.24635e-10	-1.18563e-10	8.94076e-10	-8.76259e-10	-5.89508e-11	6.36196e-10	7.61536e-10	3.0254e-10	1.07985e-09	1.3161e-09	5.25931e-10	1.55893e-09	-7.82232e-10	-2.3578e-10	8.50285e-10	-7.70253e-10	-2.58206e-10	8.69665e-12	2.47418e-10	2.89763e-17
-1.97493e-09	-2.75796e-10	5.41051e-10	1.23286e-09	8.25516e-11	-1.9674e-10	-3.07657e-09	4.99896e-10	-3.71173e-10	1.46286e-09	8.35828e-10	3.18872e-10	-1.15693e-10	8.7034e-10	-8.76881e-10	-5.08244e-11	6.36248e-10	7.61468e-10	2.96831e-10	1.07984e-09	1.31619e-09	5.24887e-10	1.55906e-09	-7.82072e-10	-2.39663e-10	7.37722e-10	-7.70489e-10	-2.62959e-10	-2.77537e-10	2.43864e-10	2.88602e-17
-1.97439e-09	-1.56699e-10	5.53534e-10	1.23287e-09	8.25424e-11	-1.94974e-10	-3.07657e-09	4.99679e-10	-3.71148e-10	1.46284e-09	8.35803e-10	3.19433e-10	-1.18494e-10	6.69591e-10	-8.76282e-10	-2.75522e-11	6.36241e-10	7.61607e-10	2.97092e-10	1.0799e-09	1.31605e-09	5.2545e-10	1.55901e-09	-7.82133e-10	-2.40052e-10	7.72478e-10	-7.70231e-10	-2.70578e-10	-1.88686e-10	2.45751e-10	2.85247e-17
-1.97413e-09	-1.42585e-10	5.56897e-10	1.23287e-09	8.25208e-11	-1.88837e-10	-3.07657e-09	5.0027e-10	-3.71144e-10	1.46285e-09	8.35825e-10	3.20021e-10	-1.1781e-10	6.68439e-10	-8.76476e-10	-4.16544e-11	6.36236e-10	7.61797e-10	2.97638e-10	1.07982e-09	1.31609e-09	5.25478e-10	1.55896e-09	-7.82162e-10	-2.39245e-10	7.44409e-10	-7.7009e-10	-2.70664e-10	-1.4572e-10	2.45302e-10	2.84642e-17
-1.974e-09	-1.6482e-10	5.48864e-10	1.23286e-09	8.24997e-11	-1.86346e-10	-3.07657e-09	4.99886e-10	-3.71122e-10	1.46285e-09	8.35808e-10	3.2561e-10	-1.17837e-10	6.6145e-10	-8.76552e-10	-6.53973e-11	6.36227e-10	7.61763e-10	2.9931e-10	1.07927e-09	1.31602e-09	5.25212e-10	1.55903e-09	-7.82194e-10	-2.38656e-10	7.36922e-10	-7.69835e-10	-2.71333e-10	-8.82918e-11	2.45654e-10	2.84321e-17
-1.97381e-09	-1.81591e-10	5.50553e-10	1.23287e-09	8.25193e-11	-1.87439e-10	-6.35574e-10	5.00148e-10	-3.71131e-10	1.46287e-09	8.3582e-10	3.23176e-10	-1.17977e-10	6.85344e-10	-8.76752e-10	-5.91931e-11	6.36228e-10	7.6186e-10	2.98027e-10	1.08041e-09	1.38225e-09	3.25927e-11	1.55889e-09	-7.82192e-10	-2.38495e-10	7.46146e-10	-7.69851e-10	-2.73102e-10	-1.20045e-10	2.45696e-10	1.93352e-17
-1.97386e-09	-1.73985e-10	5.51081e-10	1.23286e-09	8.25223e-11	-1.89371e-10	-1.95223e-10	5.00018e-10	-3.71122e-10	1.46286e-09	8.35819e-10	3.25472e-10	-1.1781e-10	6.78966e-10	-8.76663e-10	-5.71424e-11	6.36229e-10	7.61562e-10	2.98481e-10	1.07989e-09	1.3287e-09	2.57814e-11	1.55903e-09	-7.82199e-10	-2.39195e-10	7.41925e-10	-7.69806e-10	-2.72463e-10	-1.02013e-10	2.45617e-10	1.88035e-17
-1.97361e-09	-1.68176e-10	5.3864e-10	1.23286e-09	8.25381e-11	-1.89966e-10	-2.15804e-10	5.00157e-10	-3.71112e-10	1.46286e-09	8.35817e-10	3.2445e-10	-1.17838e-10	6.72208e-10	-8.76696e-10	-5.81117e-11	6.36229e-10	7.61594e-10	2.98282e-10	1.08006e-09	1.32715e-09	4.61624e-11	1.55899e-09	-7.82451e-10	-2.3851e-10	7.50939e-10	-7.69994e-10	-2.73257e-10	-1.09445e-10	2.45593e-10	1.87995e-17
-1.97361e-09	-1.68176e-10	5.3864e-10	1.23286e-09	8.25381e-11	-1.89966e-10	-2.15804e-10	5.00157e-10	-3.71112e-10	1.46286e-09	8.35817e-10	3.2445e-10	-1.17838e-10	6.72208e-10	-8.76696e-10	-5.81117e-11	6.36229e-10	7.61594e-10	2.98282e-10	1.08006e-09	1.32715e-09	4.61624e-11	1.55899e-09	-7.82451e-10	-2.3851e-10	7.50939e-10	-7.69994e-10	-2.73257e-10	-1.09445e-10	2.45593e-10	1.87995e-17
-1.97368e-09	-1.68586e-10	5.39569e-10	1.23286e-09	8.25412e-11	-1.89654e-10	-1.95596e-10	5.00047e-10	-3.71118e-10	1.46286e-09	8.35815e-10	3.24618e-10	-1.17856e-10	6.72553e-10	-8.76717e-10	-5.90178e-11	6.36229e-10	7.61605e-10	2.98242e-10	1.08008e-09	1.32713e-09	2.64671e-11	1.55895e-09	-7.82325e-10	-2.38689e-10	7.4221e-10	-7.69927e-10	-2.73396e-10	-1.12138e-10	2.4558e-10	1.87789e-17
-1.97377e-09	-1.71051e-10	4.11393e-10	1.23187e-09	8.33891e-11	-2.07634e-10	-2.01206e-10	4.21303e-10	-3.64749e-10	1.46286e-09	8.35824e-10	3.12374e-10	-1.19116e-10	6.74759e-10	-8.76644e-10	-6.25752e-11	6.36228e-10	7.61688e-10	2.98733e-10	1.08006e-09	1.3353e-09	2.3568e-12	1.55892e-09	-7.82301e-10	-2.38769e-10	7.44768e-10	-7.66397e-10	-2.29171e-10	-1.08918e-10	2.45609e-10	1.85807e-17
-1.94333e-09	-1.70745e-10	4.53561e-10	4.62823e-10	8.25563e-11	-2.21282e-10	-2.07954e-10	3.46894e-10	-3.68648e-10	1.45699e-09	8.35719e-10	3.20622e-10	-1.18492e-10	6.75855e-10	-8.76739e-10	-6.13517e-11	6.36219e-10	2.09276e-10	2.98441e-10	1.0802e-09	1.32986e-09	1.46416e-11	1.55894e-09	-7.82304e-10	-2.37817e-10	7.42958e-10	-7.66626e-10	5.94303e-11	-1.13739e-10	2.75685e-10	1.65524e-17
-1.84217e-09	-1.69186e-10	5.03572e-10	3.29481e-10	8.26357e-11	-3.04054e-10	-1.99709e-10	1.94021e-10	-3.71473e-10	1.454e-09	8.35681e-10	3.2443e-10	-1.18056e-10	6.75062e-10	-8.76732e-10	-6.03471e-11	6.36193e-10	3.84198e-10	2.98385e-10	1.0804e-09	1.32755e-09	2.03466e-11	1.55894e-09	-7.82312e-10	-2.35372e-10	7.42817e-10	-7.68224e-10	1.30848e-10	-1.11946e-10	3.20453e-10	1.62023e-17
-1.8272e-09	-1.69304e-10	5.14296e-10	3.20167e-10	8.2565e-11	-3.71492e-10	-2.02533e-10	1.00443e-10	-3.7099e-10	1.45315e-09	8.35687e-10	3.24481e-10	-1.17942e-10	6.7535e-10	-8.7678e-10	-6.01201e-11	6.3612e-10	2.56324e-10	2.98381e-10	1.08057e-09	1.32768e-09	2.46613e-11	1.55895e-09	-7.82316e-10	-2.34401e-10	7.43292e-10	-7.67593e-10	1.0066e-10	-1.12809e-10	3.47625e-10	1.60986e-17
-1.82377e-09	-1.69361e-10	5.00201e-10	3.15565e-10	8.28435e-11	-2.93942e-10	-2.01372e-10	1.59338e-10	-3.71056e-10	1.45111e-09	8.35711e-10	3.23732e-10	-1.18024e-10	6.74962e-10	-8.76752e-10	-6.06646e-11	6.36174e-10	3.02344e-10	2.98365e-10	1.08033e-09	1.32849e-09	2.55065e-11	1.55895e-09	-7.82314e-10	-2.35023e-10	7.4296e-10	-7.67882e-10	6.16753e-11	-1.1312e-10	3.02563e-10	1.60174e-17
-1.81012e-09	-1.69433e-10	5.07143e-10	3.50967e-10	8.28143e-11	-2.33961e-10	-2.03379e-10	1.82038e-10	-3.70779e-10	1.45355e-09	8.35737e-10	3.23708e-10	-1.18157e-10	6.74878e-10	-8.76751e-10	-6.09264e-11	6.36178e-10	2.98123e-10	2.98369e-10	1.08027e-09	1.32822e-09	2.03701e-11	1.55895e-09	-7.82313e-10	-2.35081e-10	7.4297e-10	-7.67743e-10	3.18427e-11	-1.12953e-10	2.91942e-10	1.59693e-17
-1.81141e-09	-1.69509e-10	4.79285e-10	3.35059e-10	8.27674e-11	-2.68192e-10	-2.02162e-10	1.60705e-10	-3.71022e-10	1.45316e-09	8.35732e-10	3.23796e-10	-1.18047e-10	6.74933e-10	-8.76752e-10	-6.08362e-11	6.36177e-10	3.12361e-10	2.98372e-10	1.0803e-09	1.32831e-09	2.13018e-11	1.55895e-09	-7.82314e-10	-2.352e-10	7.42908e-10	-7.67851e-10	6.51497e-11	-1.13242e-10	2.92234e-10	1.59567e-17
-1.80964e-09	-1.6951e-10	5.0124e-10	3.43798e-10	6.84535e-11	-2.9447e-10	-2.03261e-10	1.788e-10	-3.71028e-10	1.45301e-09	8.35738e-10	3.23727e-10	-1.18122e-10	6.74948e-10	-8.76747e-10	-6.07855e-11	6.36174e-10	2.95563e-10	2.94857e-10	1.08033e-09	3.93833e-10	1.93988e-11	1.55895e-09	-5.44638e-10	-2.29016e-10	7.44953e-10	-7.67756e-10	3.93744e-11	-1.12843e-10	3.05865e-10	1.4065e-17
-1.80754e-09	-1.69486e-10	4.92978e-10	3.49723e-10	6.61903e-11	-2.71002e-10	-2.03207e-10	1.80928e-10	-3.71573e-10	1.45424e-09	8.35733e-10	3.23298e-10	-1.18051e-10	6.74904e-10	-8.76783e-10	-6.06897e-11	6.36141e-10	3.02813e-10	2.95982e-10	1.08033e-09	5.16945e-11	2.08948e-11	1.5583e-09	5.29886e-12	-2.27342e-10	7.47512e-10	-7.67873e-10	1.12329e-10	-1.13733e-10	2.93682e-10	1.36052e-17
-1.80789e-09	-1.69488e-10	4.9468e-10	3.49438e-10	5.32508e-11	-2.74679e-10	-2.03124e-10	1.82017e-10	-3.71231e-10	1.45406e-09	8.34678e-10	3.24013e-10	-1.19186e-10	6.74901e-10	-8.76771e-10	-5.81328e-11	6.36151e-10	3.10902e-10	2.93089e-10	1.08033e-09	1.52019e-10	2.09397e-11	1.55805e-09	-1.18713e-10	-2.27927e-10	3.96042e-10	-7.66673e-10	7.54943e-11	-1.13228e-10	2.98394e-10	1.32359e-17
-1.80893e-09	-1.69489e-10	4.97234e-10	3.47009e-10	7.13477e-11	-2.7411e-10	-2.03456e-10	1.78468e-10	-3.492e-10	1.45405e-09	8.03754e-10	3.23636e-10	-1.26367e-10	6.74926e-10	-8.76775e-10	-5.17829e-11	6.36171e-10	3.12546e-10	2.91058e-10	1.08037e-09	1.48485e-10	2.10489e-11	1.5566e-09	-2.11275e-10	-2.3128e-10	4.01576e-10	-7.6764e-10	8.55978e-11	-1.13308e-10	2.97798e-10	1.32093e-17
-1.80847e-09	-1.69479e-10	4.97366e-10	3.48822e-10	6.98674e-11	-2.74027e-10	-2.03196e-10	1.79e-10	-3.65465e-10	1.45366e-09	7.90296e-10	3.23744e-10	-1.19487e-10	6.74385e-10	-8.77026e-10	-4.59442e-11	6.36164e-10	3.1133e-10	2.94051e-10	1.08039e-09	2.01114e-10	2.06233e-11	1.55775e-09	-1.57282e-10	-2.30265e-10	2.91819e-10	-7.67605e-10	7.39018e-11	-1.13306e-10	2.99277e-10	1.31209e-17
-1.80796e-09	-1.69497e-10	4.96506e-10	3.4733e-10	6.51624e-11	-2.73708e-10	-2.03292e-10	1.77804e-10	-3.58499e-10	1.45409e-09	7.82941e-10	3.23704e-10	-1.19764e-10	6.74921e-10	-8.76773e-10	-5.23737e-11	6.36161e-10	3.09932e-10	2.93051e-10	1.08042e-09	1.79082e-10	2.08275e-11	1.55768e-09	-1.55529e-10	-2.30419e-10	2.88714e-10	-7.67696e-10	7.91932e-11	-1.1355e-10	2.99224e-10	1.30903e-17
-1.7693e-09	-1.69477e-10	4.97598e-10	3.48033e-10	6.59433e-11	-2.73831e-10	-2.03169e-10	1.79275e-10	-3.42851e-10	1.45368e-09	7.94591e-10	3.23755e-10	-1.20515e-10	6.41234e-10	-8.76742e-10	-5.12032e-11	6.36008e-10	3.11561e-10	2.94202e-10	1.08039e-09	1.90125e-10	2.12041e-11	2.10392e-10	-1.67155e-10	-2.35205e-10	2.58794e-10	-7.67642e-10	8.42033e-11	-1.13241e-10	-3.06106e-11	1.04412e-17
-1.77945e-09	-1.69478e-10	4.97596e-10	3.47716e-10	6.60474e-11	-2.73955e-10	-2.03143e-10	1.79209e-10	-3.33522e-10	1.45357e-09	7.91445e-10	3.23755e-10	-1.19178e-10	5.69996e-10	-8.76747e-10	-5.13256e-11	6.3616e-10	3.11224e-10	2.94193e-10	1.08138e-09	1.90241e-10	2.09391e-11	2.75559e-10	-1.63844e-10	-2.34778e-10	2.55856e-10	-7.67662e-10	8.48365e-11	-1.13254e-10	-9.73142e-12	1.04091e-17
-1.7739e-09	-1.69478e-10	4.97347e-10	3.48009e-10	6.59956e-11	-2.73561e-10	-2.03179e-10	1.79013e-10	-3.37159e-10	1.45371e-09	7.9359e-10	3.23752e-10	-1.20082e-10	5.93649e-10	-8.76748e-10	-5.17766e-11	6.3612e-10	3.10948e-10	2.94269e-10	1.08053e-09	1.92499e-10	2.10054e-11	1.90462e-10	-1.65475e-10	-2.34585e-10	2.56733e-10	-7.67657e-10	8.19243e-11	-1.1318e-10	5.55266e-11	1.03857e-17
-1.77355e-09	-1.69478e-10	4.93703e-10	3.48231e-10	6.61875e-11	-2.74228e-10	-2.03198e-10	1.79007e-10	-3.43246e-10	1.45373e-09	7.90715e-10	3.23631e-10	-1.20415e-10	5.98862e-10	-8.76716e-10	-5.14071e-11	6.36055e-10	3.10893e-10	2.94016e-10	1.08091e-09	1.90687e-10	2.11285e-11	1.33083e-10	-1.69331e-10	-2.33329e-10	2.04756e-10	-7.67658e-10	8.35308e-11	-1.13255e-10	-4.36879e-11	1.03443e-17
-1.77305e-09	-1.69345e-10	4.95792e-10	3.4821e-10	6.6453e-11	-2.73929e-10	-2.03202e-10	1.78893e-10	-3.40187e-10	1.4537e-09	7.92959e-10	3.2366e-10	-1.20622e-10	5.88535e-10	-8.76635e-10	-5.16517e-11	2.25419e-10	3.11163e-10	2.94247e-10	1.08077e-09	1.91418e-10	2.10704e-11	2.04835e-10	-1.6706e-10	-2.33767e-10	2.534e-10	-7.67646e-10	8.18614e-11	-1.13261e-10	3.83714e-11	1.00252e-17
-1.77333e-09	-1.69455e-10	4.96856e-10	3.47906e-10	6.63745e-11	-2.73996e-10	-2.03204e-10	1.78926e-10	-3.40222e-10	1.45368e-09	7.91717e-10	3.23648e-10	-1.20727e-10	5.79201e-10	-8.7671e-10	-5.1491e-11	2.76654e-10	3.11115e-10	2.9411e-10	1.08064e-09	1.90562e-10	2.1068e-11	1.47761e-10	-1.6948e-10	-2.33632e-10	2.47525e-10	-7.67648e-10	8.22929e-11	-1.13262e-10	3.32278e-11	1.00167e-17
-1.77343e-09	-1.69451e-10	4.97174e-10	3.47994e-10	8.46292e-11	-2.75283e-10	-2.03448e-10	1.78869e-10	-3.38805e-10	1.4431e-09	7.84473e-10	3.23587e-10	-1.19909e-10	5.77959e-10	-8.76508e-10	-5.1573e-11	1.02615e-10	3.10933e-10	2.94374e-10	1.08081e-09	1.91404e-10	2.08636e-11	1.62675e-10	-1.66715e-10	-2.33397e-10	2.70644e-10	-7.67649e-10	8.92653e-11	-1.13403e-10	3.28023e-11	9.92741e-18
-1.77376e-09	-1.69463e-10	4.96758e-10	3.48044e-10	6.67696e-11	-2.76322e-10	-2.03719e-10	1.78948e-10	-3.41266e-10	1.44209e-09	7.84474e-10	3.23426e-10	-1.20001e-10	5.78366e-10	-8.76621e-10	-5.15718e-11	3.0341e-11	3.11047e-10	2.94141e-10	1.08091e-09	1.91084e-10	2.08882e-11	1.66646e-10	-1.66599e-10	-2.33584e-10	2.62309e-10	-7.67656e-10	8.87543e-11	-1.13614e-10	1.49529e-11	9.91201e-18
-1.77376e-09	-1.69463e-10	4.96758e-10	3.48044e-10	6.67696e-11	-2.76322e-10	-2.03719e-10	1.78948e-10	-3.41266e-10	1.44209e-09	7.84474e-10	3.23426e-10	-1.20001e-10	5.78366e-10	-8.76621e-10	-5.15718e-11	3.0341e-11	3.11047e-10	2.94141e-10	1.08091e-09	1.91084e-10	2.08882e-11	1.66646e-10	-1.66599e-10	-2.33584e-10	2.62309e-10	-7.67656e-10	8.87543e-11	-1.13614e-10	1.49529e-11	9.91201e-18
-1.7736e-09	-1.69452e-10	4.96874e-10	3.48031e-10	7.84288e-11	-2.7462e-10	-2.03448e-10	1.78898e-10	-3.39422e-10	1.44262e-09	7.86522e-10	3.23519e-10	-1.20131e-10	5.76761e-10	-8.76599e-10	-5.15828e-11	4.85981e-11	3.11075e-10	2.94273e-10	1.08077e-09	1.91252e-10	2.09143e-11	1.66474e-10	-1.66955e-10	-2.33285e-10	2.48262e-10	-7.67651e-10	8.67747e-11	-1.13423e-10	3.06595e-11	9.90824e-18
-1.77362e-09	-1.69461e-10	4.96944e-10	3.48001e-10	7.22624e-11	-2.75932e-10	-2.03959e-10	1.7893e-10	-3.40419e-10	1.44186e-09	7.84124e-10	3.23483e-10	-1.20085e-10	5.78159e-10	-8.76629e-10	-5.15283e-11	3.75072e-11	3.11047e-10	2.9437e-10	1.08089e-09	1.91241e-10	2.0846e-11	1.64543e-10	-1.66809e-10	-2.33371e-10	2.48651e-10	-7.67651e-10	8.74919e-11	-1.13859e-10	1.76561e-11	9.90319e-18
-1.77371e-09	-1.69453e-10	4.97364e-10	3.46179e-10	8.40589e-11	-2.74883e-10	-2.03569e-10	1.7891e-10	-3.39894e-10	1.4424e-09	7.74033e-10	2.64315e-10	-1.20142e-10	5.76708e-10	-8.76592e-10	-5.16159e-11	5.25211e-11	6.08041e-11	2.94315e-10	1.08141e-09	1.91246e-10	2.09084e-11	1.67993e-10	-1.6705e-10	-2.33889e-10	2.48607e-10	-7.62748e-10	8.69572e-11	-1.15131e-10	2.28385e-11	9.7565e-18
-1.77387e-09	-1.69466e-10	4.97061e-10	3.47812e-10	8.29486e-11	-2.48399e-10	-2.07642e-10	1.11341e-10	-3.39734e-10	1.4421e-09	7.83292e-10	2.54165e-10	-1.20139e-10	5.77732e-10	-8.76588e-10	-5.15738e-11	5.0476e-11	2.12595e-11	2.94329e-10	1.08089e-09	1.90991e-10	2.08841e-11	1.66231e-10	-1.66963e-10	-2.33189e-10	2.50831e-10	-7.67208e-10	8.65708e-11	-1.16576e-10	2.08544e-11	9.73775e-18
-1.7738e-09	-1.69455e-10	4.9733e-10	3.47651e-10	7.96094e-11	-2.13897e-10	-2.0684e-10	1.45563e-10	-3.39605e-10	1.44217e-09	7.84314e-10	2.55344e-10	-1.20129e-10	5.77668e-10	-8.76593e-10	-5.15872e-11	4.99574e-11	1.75027e-11	2.94322e-10	1.08087e-09	1.7674e-10	2.08726e-11	1.66781e-10	-1.6693e-10	-2.33083e-10	2.50554e-10	-7.66006e-10	8.6539e-11	-1.14902e-10	2.16534e-11	9.72418e-18
-1.77379e-09	-1.69463e-10	4.97402e-10	3.47549e-10	8.35705e-11	-2.16296e-10	-2.03367e-10	1.57662e-10	-3.39539e-10	1.3618e-09	7.80853e-10	2.64869e-10	-1.20113e-10	5.77417e-10	-8.7657e-10	-5.16142e-11	4.80933e-11	4.33885e-11	2.94314e-10	1.08123e-09	1.8068e-10	2.09049e-11	1.79363e-10	-1.71468e-10	-2.32971e-10	2.52892e-10	-7.65618e-10	8.64676e-11	-1.18102e-10	2.16798e-11	9.51259e-18
-1.77378e-09	-1.69458e-10	4.97336e-10	3.47502e-10	8.14559e-11	-2.31213e-10	-2.06274e-10	1.45469e-10	-3.3389e-10	1.37207e-09	7.80167e-10	2.72837e-10	-1.20135e-10	2.68338e-10	-8.76584e-10	-5.15929e-11	4.94713e-11	3.90027e-11	2.94315e-10	1.08138e-09	1.86348e-10	2.08968e-11	1.72206e-10	-1.62042e-10	-2.33092e-10	2.50149e-10	-7.64981e-10	8.65593e-11	-1.15998e-10	2.19194e-11	9.27617e-18
-1.77375e-09	-1.69454e-10	4.97701e-10	3.31087e-10	8.30842e-11	-2.20717e-10	-2.04589e-10	1.36741e-10	-3.35753e-10	1.37799e-09	7.78598e-10	2.59471e-10	-1.20134e-10	2.39698e-10	-8.7656e-10	-5.26153e-11	5.01501e-11	4.89653e-11	2.9418e-10	1.08262e-09	1.86898e-10	2.0907e-11	1.66528e-10	-1.17548e-10	-2.33124e-10	2.51734e-10	-7.65008e-10	9.07614e-11	-1.17219e-10	2.13074e-11	9.2424e-18
-1.77362e-09	-1.69456e-10	4.96582e-10	3.47034e-10	8.29501e-11	-2.23209e-10	-2.19234e-10	1.35488e-10	-3.34153e-10	1.08846e-09	7.78861e-10	2.6097e-10	-1.12091e-10	3.3437e-10	-8.76567e-10	-5.31125e-11	4.94898e-11	4.8439e-11	2.9428e-10	1.08217e-09	1.85831e-10	2.76929e-11	1.6168e-10	-1.5504e-10	-2.32899e-10	2.50585e-10	-7.65485e-10	8.24952e-11	-1.16875e-10	2.1495e-11	8.60318e-18
-1.77374e-09	-1.69456e-10	4.97097e-10	3.41616e-10	8.2624e-11	-2.20956e-10	-1.1215e-10	1.39605e-10	-3.28736e-10	1.10378e-09	7.79197e-10	2.60317e-10	-1.20109e-10	2.8297e-10	-8.76565e-10	-5.23496e-11	4.9519e-11	5.07016e-11	2.93101e-10	1.08212e-09	1.82057e-10	2.76066e-11	1.61895e-10	-1.44141e-10	-2.32888e-10	2.50868e-10	-7.65294e-10	1.04168e-10	-1.17093e-10	2.18397e-11	8.564e-18
-1.77373e-09	-1.69454e-10	4.96747e-10	3.43038e-10	8.33808e-11	-2.12014e-10	-1.73738e-10	1.39687e-10	-3.23399e-10	1.0972e-09	7.7832e-10	2.60029e-10	-1.19722e-10	2.66938e-10	-8.76557e-10	-5.27653e-11	4.98294e-11	5.05746e-11	2.93715e-10	1.08218e-09	1.73437e-10	2.37137e-11	1.65744e-10	-1.42898e-10	-2.32879e-10	2.50811e-10	-7.6519e-10	1.01738e-10	-1.16757e-10	2.18077e-11	8.54748e-18
-1.7737e-09	-1.69454e-10	4.96912e-10	3.41414e-10	8.33567e-11	-2.18331e-10	-1.66748e-10	1.39771e-10	-3.25643e-10	1.09518e-09	7.78408e-10	2.59902e-10	-7.63024e-11	2.77692e-10	-8.76558e-10	-5.28693e-11	4.94539e-11	4.67961e-11	2.8526e-10	1.08225e-09	1.80116e-10	2.41892e-11	1.64892e-10	-1.42561e-10	-2.32429e-10	2.50319e-10	-7.6521e-10	1.01412e-10	-1.16723e-10	2.17243e-11	8.53758e-18
-1.76901e-09	-1.69456e-10	4.9716e-10	3.35241e-10	8.4359e-11	-2.16563e-10	-1.82058e-10	1.38697e-10	-3.11163e-10	1.1047e-09	7.78852e-10	2.59409e-10	-1.23844e-10	2.90913e-10	-8.15504e-10	-5.25234e-11	4.96324e-11	4.96422e-11	2.9191e-10	1.0823e-09	1.76933e-10	2.32757e-11	1.66427e-10	-1.32564e-10	-2.3287e-10	2.5085e-10	-7.65085e-10	9.61737e-11	-1.16898e-10	2.15404e-11	8.44743e-18
-1.7647e-09	-1.69455e-10	4.89267e-10	3.41914e-10	8.15259e-11	-2.19872e-10	-1.6842e-10	1.39906e-10	-3.18217e-10	8.37033e-11	7.781e-10	2.59929e-10	-1.13715e-10	2.79003e-10	-8.71486e-10	-5.2677e-11	5.27704e-11	6.00868e-11	2.92271e-10	1.08223e-09	1.78913e-10	2.39983e-11	1.38171e-10	-1.46853e-10	-2.32149e-10	2.53118e-10	-7.65358e-10	1.03697e-10	-1.16855e-10	2.17372e-11	7.30131e-18
-1.76929e-09	-1.69455e-10	4.96933e-10	3.41933e-10	8.32378e-11	-2.17957e-10	-1.74644e-10	1.40066e-10	-3.1489e-10	1.17545e-10	7.78409e-10	2.60016e-10	-1.15384e-10	2.85324e-10	-8.40573e-10	-5.25431e-11	5.12572e-11	4.92309e-11	2.89447e-10	1.08223e-09	1.7692e-10	2.45882e-11	1.35961e-10	-1.40673e-10	-2.32742e-10	2.51307e-10	-7.50504e-10	9.58242e-11	-1.16831e-10	2.17085e-11	7.25218e-18
-1.76601e-09	-1.69468e-10	4.9665e-10	3.40235e-10	8.35788e-11	-2.16904e-10	-1.71303e-10	1.40312e-10	-1.87624e-10	1.5509e-10	7.78356e-10	2.59999e-10	-1.1857e-10	2.89134e-10	-8.48938e-10	-5.2043e-11	6.52153e-11	4.98516e-11	2.07819e-10	1.08222e-09	1.54813e-10	2.45769e-11	1.52643e-10	-1.44253e-10	-2.32593e-10	2.51393e-10	-7.63469e-10	9.87384e-11	-1.16804e-10	2.17451e-11	7.18062e-18
-1.7689e-09	-1.69465e-10	4.95552e-10	3.41023e-10	8.31047e-11	-2.17647e-10	-1.70776e-10	1.40175e-10	-2.18304e-10	1.5257e-10	7.78448e-10	2.60005e-10	-1.19232e-10	2.85208e-10	-8.34307e-10	-5.29825e-11	5.45915e-11	5.00132e-11	2.29698e-10	1.08238e-09	1.71165e-10	2.42578e-11	9.68486e-11	-1.41073e-10	-2.32673e-10	2.51891e-10	-7.20497e-10	9.73327e-11	-1.16906e-10	2.17184e-11	7.11092e-18
-4.76487e-10	-1.69455e-10	4.95304e-10	3.56792e-10	8.71175e-11	-2.18052e-10	-1.71454e-10	1.42374e-10	-2.27333e-10	1.82668e-10	7.73535e-10	2.59856e-10	-1.1637e-10	2.82016e-10	-8.38045e-10	-5.35188e-11	5.98798e-11	4.94326e-11	2.69627e-10	1.08235e-09	1.78204e-10	8.86784e-13	1.25017e-10	-1.44737e-10	-2.32454e-10	2.54886e-10	-7.21767e-10	1.0095e-10	-1.16848e-10	2.17224e-11	4.26518e-18
-4.76487e-10	-1.69455e-10	4.95304e-10	3.56792e-10	8.71175e-11	-2.18052e-10	-1.71454e-10	1.42374e-10	-2.27333e-10	1.82668e-10	7.73535e-10	2.59856e-10	-1.1637e-10	2.82016e-10	-8.38045e-10	-5.35188e-11	5.98798e-11	4.94326e-11	2.69627e-10	1.08235e-09	1.78204e-10	8.86784e-13	1.25017e-10	-1.44737e-10	-2.32454e-10	2.54886e-10	-7.21767e-10	1.0095e-10	-1.16848e-10	2.17224e-11	4.26518e-18
-5.43196e-10	-3.23236e-11	4.95197e-10	3.40859e-10	8.34433e-11	-1.56302e-10	-1.70592e-10	1.41411e-10	-2.20011e-10	1.59168e-10	7.76895e-10	2.59957e-10	-1.17537e-10	2.84082e-10	-8.34148e-10	-5.2892e-11	5.69959e-11	5.00301e-11	2.32011e-10	1.08227e-09	1.77328e-10	2.0294e-11	1.16006e-10	-1.43588e-10	-2.32617e-10	2.52232e-10	-7.23949e-10	9.87434e-11	-1.16955e-10	2.17513e-11	4.23855e-18
-5.25054e-10	-7.71954e-11	4.95175e-10	3.44066e-10	8.4382e-11	-1.62169e-10	-1.70637e-10	1.41636e-10	-2.20535e-10	1.6279e-10	7.76566e-10	2.599e-10	-1.17342e-10	2.83683e-10	-8.35365e-10	-5.3191e-11	5.6568e-11	4.97711e-11	2.33204e-10	1.08229e-09	1.76334e-10	1.65537e-11	1.19922e-10	-1.43665e-10	-2.32576e-10	2.54123e-10	-7.2376e-10	9.91972e-11	-1.16939e-10	2.17503e-11	4.23275e-18
-4.96758e-10	-7.29808e-11	4.95132e-10	3.4301e-10	8.38928e-11	-1.57359e-10	-1.70198e-10	1.41299e-10	-2.24761e-10	1.62363e-10	7.76931e-10	2.59951e-10	-1.17229e-10	2.83726e-10	-8.34719e-10	-5.29376e-11	5.82462e-11	5.00232e-11	2.34184e-10	1.08229e-09	1.76823e-10	1.80593e-11	1.16994e-10	-1.43948e-10	-2.32511e-10	2.52283e-10	-7.23342e-10	9.88737e-11	-1.16918e-10	2.17494e-11	4.20045e-18
-5.01504e-10	-7.59746e-11	4.95178e-10	3.46788e-10	8.47994e-11	-1.53791e-10	-1.70409e-10	1.41441e-10	-2.28994e-10	1.66926e-10	7.76014e-10	2.59937e-10	-1.1699e-10	2.83383e-10	-8.35332e-10	9.94143e-11	5.73899e-11	4.98198e-11	2.39914e-10	8.91501e-10	1.76527e-10	1.59416e-11	1.14067e-10	-1.43824e-10	-2.32589e-10	2.52832e-10	-7.23293e-10	9.96852e-11	-1.16906e-10	2.17392e-11	3.84282e-18
-4.98033e-10	-8.67063e-11	1.6082e-10	3.53443e-10	8.4723e-11	-1.61782e-10	-1.70454e-10	1.41922e-10	-2.26808e-10	1.67331e-10	7.75809e-10	2.59932e-10	-1.17137e-10	2.82887e-10	-8.36421e-10	2.13614e-11	5.57394e-11	4.97178e-11	1.98015e-10	9.05732e-10	1.75763e-10	9.21968e-12	1.14985e-10	-1.43718e-10	-1.72413e-10	2.52645e-10	-7.23823e-10	1.19925e-10	-1.16923e-10	2.17471e-11	3.60757e-18
-5.07491e-10	-8.47447e-11	9.95447e-11	2.9719e-10	8.4271e-11	-1.66954e-10	-1.70559e-10	1.43127e-10	-2.26343e-10	1.66122e-10	7.69311e-10	2.59942e-10	-1.17192e-10	2.82494e-10	-8.35347e-10	1.84869e-11	5.41659e-11	4.99048e-11	2.32581e-10	9.19854e-10	1.7615e-10	1.45427e-11	1.18395e-10	-1.43419e-10	-1.40921e-10	2.52633e-10	-7.23732e-10	1.20471e-10	-1.16931e-10	2.17667e-11	3.58504e-18
-5.00807e-10	-8.29073e-11	1.78411e-10	3.30727e-10	8.50178e-11	-1.65544e-10	-1.70404e-10	1.43013e-10	-2.24618e-10	1.66433e-10	1.67245e-10	2.60235e-10	-1.16562e-10	2.82552e-10	-8.36787e-10	1.05999e-11	5.47608e-11	4.93344e-11	2.29342e-10	9.13769e-10	1.75805e-10	1.14199e-11	1.18246e-10	-1.43498e-10	-1.64496e-10	2.52694e-10	-7.23225e-10	1.16837e-10	-1.16928e-10	2.17587e-11	3.05099e-18
-5.02728e-10	-7.71099e-11	1.66798e-10	3.3651e-10	8.5065e-11	-1.42275e-10	-1.70478e-10	1.43099e-10	-2.25625e-10	1.66376e-10	2.5932e-10	2.59985e-10	-1.16533e-10	2.82736e-10	-8.36519e-10	-2.46046e-11	5.48417e-11	4.95419e-11	2.31504e-10	8.08232e-10	1.75392e-10	1.13774e-11	1.1849e-10	-1.44916e-10	-1.51982e-10	2.52918e-10	-7.23064e-10	1.16631e-10	-1.16924e-10	2.17627e-11	2.89994e-18
-5.00268e-10	-7.5566e-11	1.21606e-10	3.32237e-10	8.71733e-11	-1.60093e-10	-1.68014e-10	1.44152e-10	-2.2544e-10	1.66252e-10	2.67495e-10	2.59966e-10	-1.17041e-10	2.82924e-10	-8.36386e-10	7.28632e-13	5.40854e-11	4.98302e-11	2.26426e-10	6.5976e-10	1.75322e-10	1.28767e-11	1.17522e-10	-1.55448e-10	-1.62323e-10	2.5272e-10	-7.23578e-10	1.17458e-10	-1.16929e-10	2.17569e-11	2.67683e-18
-5.00653e-10	-7.87312e-11	1.51153e-10	3.31022e-10	8.53519e-11	-1.41229e-10	-1.75331e-10	1.43574e-10	-2.24112e-10	1.62644e-10	2.25086e-10	2.56861e-10	-1.17044e-10	2.82823e-10	-6.98643e-10	-8.40008e-13	5.39485e-11	4.98133e-11	2.17996e-10	6.93551e-10	1.75313e-10	5.32153e-12	1.17931e-10	-1.29798e-10	-1.62141e-10	2.5278e-10	-7.23491e-10	1.17133e-10	-1.16926e-10	2.20921e-11	2.47992e-18
-5.01266e-10	-7.75667e-11	1.18461e-10	3.37421e-10	8.53139e-11	-1.44132e-10	-1.7343e-10	1.43856e-10	-2.23001e-10	1.54184e-10	1.5932e-10	2.59301e-10	-1.16955e-10	2.82838e-10	-6.73772e-10	-9.55782e-12	5.34315e-11	4.98026e-11	2.2053e-10	6.95768e-10	1.75349e-10	9.09771e-12	1.1766e-10	-1.40295e-10	-1.67735e-10	2.52786e-10	-7.2351e-10	1.17242e-10	-1.16928e-10	2.18177e-11	2.42367e-18
-5.01044e-10	-7.7366e-11	1.34357e-10	3.16153e-10	8.68808e-11	-1.46719e-10	-1.73656e-10	1.43788e-10	-2.24415e-10	1.65259e-10	1.67157e-10	2.59581e-10	-1.16967e-10	2.82821e-10	-6.77489e-10	-1.23665e-12	5.37766e-11	4.97964e-11	2.23064e-10	6.77341e-10	1.75435e-10	1.05225e-11	1.18187e-10	-1.36109e-10	-1.60312e-10	2.52704e-10	-7.23482e-10	1.17121e-10	-1.16928e-10	2.19536e-11	2.39876e-18
-5.01747e-10	-7.75126e-11	1.13641e-10	3.1985e-10	8.73334e-11	-1.54857e-10	-1.72443e-10	1.44603e-10	-2.24334e-10	1.65033e-10	1.71724e-10	2.59612e-10	-1.16985e-10	2.82834e-10	-6.66064e-10	-2.32093e-14	5.38481e-11	4.97742e-11	2.26764e-10	6.72215e-10	1.75392e-10	1.07439e-11	1.18214e-10	-1.36847e-10	-1.62393e-10	2.52685e-10	-7.23496e-10	1.17341e-10	-1.16929e-10	2.1889e-11	2.38084e-18
-5.01662e-10	-7.82482e-11	1.14659e-10	3.25069e-10	8.71256e-11	-1.51819e-10	-1.73998e-10	1.44635e-10	-2.0144e-10	1.64199e-10	1.73323e-10	2.59352e-10	-1.17025e-10	2.82833e-10	-6.63751e-10	2.53545e-13	5.38453e-11	4.97667e-11	2.24184e-10	6.72047e-10	1.75461e-10	1.00397e-11	1.18157e-10	-1.38068e-10	-1.61197e-10	2.52723e-10	-7.2349e-10	1.17377e-10	-1.16928e-10	2.18457e-11	2.36995e-18
-3.46223e-10	3.88856e-11	1.14714e-10	3.21078e-10	8.67861e-11	-1.50274e-10	-1.26515e-10	1.45121e-10	-4.58633e-11	1.63408e-10	1.69127e-10	2.5934e-10	-1.17024e-10	2.82808e-10	-6.61626e-10	-5.62482e-12	3.69191e-11	4.97786e-11	2.25985e-10	6.77419e-10	1.75389e-10	1.1029e-11	1.1803e-10	-1.37751e-10	-1.62517e-10	2.52704e-10	-7.18843e-10	1.17029e-10	-1.1694e-10	2.19207e-11	2.17339e-18
-3.46223e-10	3.88856e-11	1.14714e-10	3.21078e-10	8.67861e-11	-1.50274e-10	-1.26515e-10	1.45121e-10	-4.58633e-11	1.63408e-10	1.69127e-10	2.5934e-10	-1.17024e-10	2.82808e-10	-6.61626e-10	-5.62482e-12	3.69191e-11	4.97786e-11	2.25985e-10	6.77419e-10	1.75389e-10	1.1029e-11	1.1803e-10	-1.37751e-10	-1.62517e-10	2.52704e-10	-7.18843e-10	1.17029e-10	-1.1694e-10	2.19207e-11	2.17339e-18
-3.51066e-10	-5.12457e-12	1.15982e-10	3.22019e-10	8.68546e-11	-1.53795e-10	-1.22716e-10	1.44758e-10	-1.02867e-10	1.63551e-10	1.68984e-10	2.59157e-10	-1.17026e-10	2.8281e-10	-6.61988e-10	-4.41626e-12	4.38997e-11	4.96734e-11	2.02783e-10	6.44257e-10	1.75394e-10	1.08087e-11	1.18053e-10	-1.382e-10	-1.62007e-10	2.52717e-10	-7.1968e-10	1.17153e-10	-1.16937e-10	2.88233e-11	2.13338e-18
-3.50151e-10	1.33798e-11	1.15269e-10	3.22046e-10	8.6844e-11	-1.54084e-10	-1.07004e-10	1.44791e-10	-5.85e-11	1.63752e-10	1.69826e-10	2.59189e-10	-1.17025e-10	2.8281e-10	-6.62015e-10	-4.45013e-12	4.1748e-11	4.969e-11	2.04076e-10	6.52548e-10	1.75397e-10	1.08241e-11	1.18035e-10	-1.3789e-10	-1.62111e-10	2.52717e-10	-7.1962e-10	1.1713e-10	-1.16938e-10	2.58894e-11	2.13327e-18
-3.45269e-10	1.72991e-11	1.1516e-10	3.22017e-10	8.6851e-11	-1.54007e-10	-1.28785e-10	1.44888e-10	-7.30337e-11	1.63541e-10	1.5728e-10	1.91762e-10	-1.17032e-10	2.82813e-10	-6.6207e-10	-4.61492e-12	4.28619e-11	4.9743e-11	2.24943e-10	6.48631e-10	1.7541e-10	1.09543e-11	1.18038e-10	-1.37772e-10	-1.62359e-10	2.52714e-10	-7.20642e-10	1.17141e-10	-1.16923e-10	2.39829e-11	2.10789e-18
-3.47426e-10	1.02953e-11	1.15222e-10	3.22932e-10	8.68394e-11	-1.59274e-10	-1.17419e-10	1.4563e-10	-7.94441e-11	5.7856e-12	1.61986e-10	1.95966e-10	4.07208e-11	2.82814e-10	-5.7299e-10	4.14856e-11	4.41059e-11	4.97834e-11	2.18209e-10	6.48606e-10	1.77773e-10	-2.26247e-12	1.11322e-10	-1.38031e-10	-1.62386e-10	2.52845e-10	-7.20467e-10	1.17046e-10	-1.23946e-10	2.43941e-11	1.96376e-18
-3.46994e-10	1.51092e-11	1.1564e-10	3.21926e-10	1.12084e-10	-1.59589e-10	-1.10977e-10	1.45102e-10	-7.30987e-11	1.53907e-10	1.61215e-10	2.19752e-10	-9.07223e-11	2.82818e-10	-5.7942e-10	3.67565e-12	4.41221e-11	4.97568e-11	2.20774e-10	2.38682e-10	1.75858e-10	9.79876e-12	1.17836e-10	-1.37452e-10	-1.61177e-10	1.56777e-10	-7.15019e-10	1.17083e-10	-1.18396e-10	2.50347e-11	1.60041e-18
-3.47014e-10	6.51447e-12	1.15482e-10	3.22176e-10	8.93103e-11	-1.57586e-10	-1.34564e-10	1.45453e-10	-6.95614e-11	1.41679e-10	1.61597e-10	2.09211e-10	-6.5251e-11	2.82812e-10	-5.42571e-10	9.33528e-12	4.30772e-11	4.97634e-11	2.15088e-10	1.85776e-10	1.758e-10	5.25738e-12	1.16783e-10	-1.37667e-10	-1.62012e-10	1.10137e-10	-7.0392e-10	1.17089e-10	-1.1932e-10	2.48931e-11	1.49425e-18
-3.47118e-10	1.12032e-11	1.15551e-10	3.22415e-10	9.19298e-11	-1.55595e-10	-1.27267e-10	1.45115e-10	-7.21963e-11	5.54697e-11	1.55898e-10	1.92705e-10	-1.0044e-10	1.22557e-10	-5.39814e-10	4.50206e-12	4.30069e-11	4.97471e-11	2.1668e-10	2.73566e-10	1.75977e-10	5.71275e-12	1.17807e-10	-1.38455e-10	-1.62068e-10	1.84214e-10	-7.05995e-10	1.17037e-10	-1.17576e-10	2.51029e-11	1.47104e-18
-3.47043e-10	1.25728e-11	1.15627e-10	3.22225e-10	9.04588e-11	-1.55949e-10	-1.37512e-10	1.45112e-10	-7.17734e-11	8.07062e-11	1.60322e-10	2.13951e-10	-8.37433e-11	1.93054e-10	-5.4902e-10	1.14362e-12	4.30615e-11	4.97525e-11	2.15667e-10	1.67874e-10	1.75698e-10	5.79628e-12	1.17701e-10	-1.3785e-10	-1.62048e-10	1.13785e-10	-6.99011e-10	1.17065e-10	-1.1695e-10	2.5139e-11	1.43774e-18
-3.47054e-10	1.2773e-11	1.15651e-10	3.22149e-10	9.11846e-11	-1.5584e-10	-1.22792e-10	1.4519e-10	-7.28181e-11	8.27371e-11	1.58411e-10	2.07194e-10	-7.03278e-11	1.64501e-10	-5.3958e-10	4.55145e-12	4.31487e-11	4.97537e-11	2.15722e-10	1.72592e-10	1.75801e-10	5.69041e-12	1.17444e-10	-1.3773e-10	-1.61944e-10	1.12464e-10	-7.02765e-10	1.17073e-10	-1.19267e-10	2.51181e-11	1.41554e-18
-3.4702e-10	1.30231e-11	1.15641e-10	3.22209e-10	9.19396e-11	-1.55119e-10	-1.2747e-10	1.45166e-10	-7.18745e-11	8.09662e-11	1.55852e-10	2.05943e-10	-6.79835e-11	1.62285e-10	-5.41709e-10	5.51489e-12	4.31161e-11	4.97515e-11	2.161e-10	1.60204e-10	1.75762e-10	5.65591e-12	1.17643e-10	-1.37733e-10	-1.61916e-10	1.06999e-10	-7.01823e-10	1.17068e-10	-1.18927e-10	2.50918e-11	1.40961e-18
-3.47064e-10	1.42726e-11	1.15597e-10	3.22202e-10	9.17974e-11	-1.56285e-10	-1.2613e-10	1.45162e-10	-7.20197e-11	8.70324e-11	1.57691e-10	2.05887e-10	-6.3602e-11	1.5834e-10	-5.3253e-10	5.18184e-12	4.31373e-11	4.97525e-11	2.15808e-10	1.6778e-10	1.75869e-10	5.59084e-12	1.17657e-10	-1.37753e-10	-1.61959e-10	1.06946e-10	-7.03591e-10	1.17067e-10	-1.18875e-10	2.50696e-11	1.40443e-18
-3.47076e-10	1.15182e-11	1.15594e-10	3.22397e-10	9.26878e-11	-1.57074e-10	-1.2765e-10	1.45166e-10	-7.21276e-11	7.93179e-11	1.58506e-10	2.07379e-10	-6.32809e-11	1.58135e-10	-2.36542e-10	5.20515e-12	4.31427e-11	5.45453e-11	2.15619e-10	1.8097e-10	1.76004e-10	4.49105e-12	1.17951e-10	-1.37712e-10	-1.62232e-10	9.71306e-11	-7.043e-10	1.17052e-10	-1.18513e-10	2.50959e-11	1.18126e-18
-3.47018e-10	1.28674e-11	1.15563e-10	3.2228e-10	9.2338e-11	-1.39526e-10	-1.27539e-10	1.45173e-10	-7.21759e-11	7.32235e-11	1.57876e-10	2.05758e-10	-6.39015e-11	1.60361e-10	-2.39377e-10	4.9741e-12	4.30965e-11	5.18382e-11	2.1568e-10	1.70731e-10	1.76546e-10	4.8615e-12	1.17984e-10	-1.3769e-10	-1.62548e-10	1.03172e-10	-7.04041e-10	1.17067e-10	-1.18717e-10	2.50949e-11	1.17355e-18
-3.46311e-10	1.27084e-11	1.15565e-10	3.22296e-10	9.28492e-11	-1.30798e-10	-1.27196e-10	1.45167e-10	-7.21847e-11	8.05393e-11	1.57544e-10	2.05911e-10	-6.27693e-11	1.61109e-10	-2.2531e-10	5.06357e-12	4.31005e-11	5.11037e-11	2.15697e-10	1.68392e-10	1.75839e-10	4.93985e-12	1.17777e-10	-1.37602e-10	-1.49977e-10	1.05691e-10	-7.04085e-10	1.17072e-10	-1.18828e-10	2.50784e-11	1.16086e-18
-3.46306e-10	1.287e-11	1.15552e-10	3.22317e-10	9.2837e-11	-1.29497e-10	-1.27288e-10	5.22574e-11	-7.22355e-11	5.58113e-11	1.57488e-10	2.06289e-10	-5.77298e-11	1.60809e-10	-2.15495e-10	5.08061e-12	1.61284e-10	5.04368e-11	2.15677e-10	1.6866e-10	1.7586e-10	4.86467e-12	1.18964e-10	-1.37643e-10	-1.65096e-10	1.06211e-10	-6.82291e-10	1.17069e-10	-1.18774e-10	-3.87066e-11	1.13394e-18
-3.46194e-10	1.25995e-11	1.15566e-10	3.22309e-10	9.28151e-11	-1.25028e-10	-1.27222e-10	8.53935e-11	-7.22151e-11	7.73691e-11	1.57623e-10	2.06325e-10	-5.92574e-11	1.59319e-10	-2.24682e-10	5.01207e-12	6.41455e-11	5.17913e-11	2.1566e-10	1.7239e-10	1.75882e-10	4.89355e-12	1.18443e-10	-1.37648e-10	-1.54088e-10	1.04977e-10	-6.87672e-10	1.17069e-10	-1.1878e-10	-2.35242e-11	1.12597e-18
-3.46351e-10	1.1332e-11	1.15581e-10	3.22298e-10	9.27089e-11	-1.21049e-10	-1.37081e-10	1.38887e-10	-7.21971e-11	7.58109e-11	1.57663e-10	1.20716e-10	-5.53579e-11	1.54031e-10	-2.26075e-10	5.00305e-12	4.93397e-11	5.2172e-11	2.15675e-10	1.69853e-10	1.75873e-10	4.91041e-12	1.1786e-10	-1.37645e-10	-1.51813e-10	8.63545e-11	-6.55189e-10	1.17075e-10	-1.18836e-10	1.7903e-11	1.05921e-18
-3.46378e-10	9.5058e-12	1.15573e-10	3.22348e-10	7.46986e-11	-1.19159e-10	-1.51774e-10	9.35554e-11	-7.21326e-11	8.14673e-11	1.57602e-10	1.25967e-10	-5.59982e-11	1.55401e-10	-2.26415e-10	5.00022e-12	4.50855e-11	5.28096e-11	2.1568e-10	1.69638e-10	1.75923e-10	4.87506e-12	1.18004e-10	-1.37644e-10	-1.54031e-10	-1.57139e-11	-6.37948e-10	1.17324e-10	-1.18804e-10	2.74545e-11	1.02356e-18
-3.4642e-10	9.59005e-12	1.15574e-10	3.22319e-10	8.04958e-11	-1.19208e-10	-1.25082e-10	9.49066e-11	-7.21341e-11	8.0743e-11	1.57591e-10	1.41798e-10	-5.78132e-11	1.55505e-10	-2.27593e-10	4.78097e-12	4.53971e-11	5.27219e-11	2.15682e-10	1.69695e-10	1.7592e-10	4.90355e-12	1.17992e-10	-1.37633e-10	-1.53958e-10	4.22706e-12	-6.38426e-10	1.17153e-10	-1.18811e-10	2.37066e-11	1.0224e-18
-3.46393e-10	9.86762e-12	1.15043e-10	3.22347e-10	8.45998e-11	-1.16618e-10	-1.41669e-10	1.01081e-10	-7.21577e-11	8.05398e-11	1.57615e-10	3.69737e-11	-5.73998e-11	1.56338e-10	-2.25764e-10	4.99623e-12	4.69881e-11	5.26873e-11	2.15666e-10	1.6961e-10	1.75914e-10	4.87675e-12	1.17897e-10	-1.37639e-10	-1.53972e-10	2.50404e-11	-6.40828e-10	1.17216e-10	-1.18793e-10	2.36112e-11	1.01239e-18
-3.46398e-10	9.71253e-12	8.80767e-11	3.22357e-10	8.37884e-11	-1.17577e-10	-1.35303e-10	1.02498e-10	-7.21657e-11	7.93564e-11	1.57638e-10	5.07852e-11	-5.79501e-11	1.56083e-10	-2.25556e-10	4.99916e-12	4.84074e-11	5.25809e-11	2.15667e-10	1.69449e-10	1.75914e-10	4.89232e-12	1.17888e-10	-1.37641e-10	-1.54223e-10	1.64236e-11	-6.41669e-10	1.1721e-10	-1.18801e-10	2.19523e-11	1.00724e-18
-3.46401e-10	1.04732e-11	9.92371e-11	3.22351e-10	8.69088e-11	-1.17975e-10	-1.3597e-10	1.04394e-10	-7.18649e-11	7.36393e-11	1.57643e-10	6.28696e-11	-5.83986e-11	6.62469e-11	-2.24948e-10	4.55531e-12	5.28307e-11	5.22058e-11	2.15674e-10	1.6991e-10	1.75924e-10	5.38897e-12	1.17909e-10	-1.26821e-10	-1.5338e-10	3.8562e-11	-6.41092e-10	7.7582e-11	-1.18803e-10	1.46289e-11	9.80754e-19
-3.46401e-10	9.60707e-12	9.21808e-11	3.22358e-10	8.52822e-11	-1.18031e-10	-1.36988e-10	1.0224e-10	-7.19458e-11	7.66482e-11	1.57708e-10	2.86535e-11	-5.81596e-11	6.64331e-11	-2.24937e-10	4.32285e-12	5.12362e-11	5.20807e-11	2.15675e-10	1.70299e-10	1.75975e-10	5.0065e-12	1.17873e-10	-1.26849e-10	-1.53636e-10	3.59334e-11	-6.41253e-10	8.10537e-11	-1.18803e-10	2.03928e-11	9.77108e-19
-3.46402e-10	9.62341e-12	9.2288e-11	3.22364e-10	8.46849e-11	-1.18025e-10	-1.36752e-10	1.02245e-10	-7.19958e-11	7.66623e-11	1.57708e-10	2.9472e-11	-5.80221e-11	5.92616e-11	-2.25099e-10	4.25949e-12	5.10054e-11	5.19299e-11	2.15674e-10	1.70218e-10	1.7601e-10	4.99058e-12	1.17859e-10	-1.27134e-10	-1.53712e-10	3.25028e-11	-6.41252e-10	8.14378e-11	-1.18803e-10	2.03577e-11	9.76041e-19
-2.70426e-10	9.9146e-12	9.75105e-11	3.22366e-10	8.06946e-11	-1.17279e-10	-1.36527e-10	1.86795e-11	-7.20112e-11	7.69831e-11	1.57698e-10	4.17704e-11	-5.81389e-11	5.28965e-11	-2.25114e-10	4.19484e-12	8.19796e-11	5.09671e-11	2.14318e-10	3.78464e-11	1.76901e-10	4.80242e-12	1.17805e-10	-1.28493e-10	-1.70061e-10	3.38383e-11	-6.41238e-10	8.65248e-11	-1.18804e-10	1.16351e-11	9.01885e-19
-2.72194e-10	1.00433e-11	9.63361e-11	3.22374e-10	7.79954e-11	-1.17799e-10	-1.36156e-10	-7.60143e-12	-7.20345e-11	7.73014e-11	1.5768e-10	4.26693e-11	-5.82191e-11	4.14038e-11	-2.25165e-10	3.76539e-12	7.90398e-11	5.02617e-11	2.13039e-10	3.87515e-11	1.76889e-10	4.83417e-12	1.17788e-10	-1.287e-10	-1.58793e-10	3.75156e-11	-6.41259e-10	8.57148e-11	-1.18804e-10	9.28751e-12	8.96412e-19
-2.72599e-10	9.87404e-12	9.74485e-11	2.40935e-10	7.88253e-11	-1.17537e-10	-1.36186e-10	5.39068e-11	-7.19869e-11	7.70505e-11	1.57678e-10	4.26793e-11	-5.82215e-11	4.38906e-11	-2.23842e-10	3.73995e-12	7.28433e-11	5.06085e-11	2.12021e-10	6.35322e-11	1.76699e-10	4.81595e-12	1.17264e-10	-1.28646e-10	-1.6173e-10	3.48282e-11	-6.41165e-10	8.72249e-11	-1.1885e-10	1.32211e-11	8.55446e-19
-2.75471e-10	9.97551e-12	1.00056e-10	2.36453e-10	7.78538e-11	-1.17447e-10	-1.35953e-10	4.77213e-12	-7.19956e-11	7.69837e-11	1.577e-10	4.11416e-11	-5.8228e-11	4.50769e-11	-2.24354e-10	3.75174e-12	6.89783e-11	5.10668e-11	2.11756e-10	4.60199e-11	1.76464e-10	4.7991e-12	1.17231e-10	-1.28446e-10	-1.63613e-10	3.41463e-11	-6.41175e-10	8.68281e-11	-1.18837e-10	1.37843e-11	8.5033e-19
-2.75471e-10	9.97551e-12	1.00056e-10	2.36453e-10	7.78538e-11	-1.17447e-10	-1.35953e-10	4.77213e-12	-7.19956e-11	7.69837e-11	1.577e-10	4.11416e-11	-5.8228e-11	4.50769e-11	-2.24354e-10	3.75174e-12	6.89783e-11	5.10668e-11	2.11756e-10	4.60199e-11	1.76464e-10	4.7991e-12	1.17231e-10	-1.28446e-10	-1.63613e-10	3.41463e-11	-6.41175e-10	8.68281e-11	-1.18837e-10	1.37843e-11	8.5033e-19
-2.7479e-10	9.97239e-12	9.90133e-11	2.37658e-10	7.85345e-11	-1.17505e-10	-1.35962e-10	7.38684e-12	-7.19948e-11	7.69503e-11	1.57689e-10	4.11898e-11	-5.82457e-11	4.47339e-11	-2.23024e-10	3.67529e-12	6.92238e-11	5.09915e-11	2.11774e-10	4.45619e-11	1.76364e-10	4.84821e-12	1.17167e-10	-1.28538e-10	-1.6241e-10	3.40119e-11	-6.41179e-10	8.77073e-11	-1.18833e-10	1.32406e-11	8.49461e-19
-2.75486e-10	9.98037e-12	9.88859e-11	2.38768e-10	7.83364e-11	-1.17259e-10	-1.35984e-10	8.67756e-12	-7.19906e-11	7.70373e-11	1.49153e-11	4.13228e-11	-5.82385e-11	4.47914e-11	-1.50618e-10	3.80685e-12	6.9184e-11	6.13286e-12	2.11909e-10	4.45374e-11	1.76415e-10	4.82976e-12	1.17029e-10	-1.2854e-10	-1.61733e-10	3.39262e-11	-6.4116e-10	8.60617e-11	-1.18836e-10	1.38458e-11	7.95571e-19
-2.75486e-10	9.98037e-12	9.88859e-11	2.38768e-10	7.83364e-11	-1.17259e-10	-1.35984e-10	8.67756e-12	-7.19906e-11	7.70373e-11	1.49153e-11	4.13228e-11	-5.82385e-11	4.47914e-11	-1.50618e-10	3.80685e-12	6.9184e-11	6.13286e-12	2.11909e-10	4.45374e-11	1.76415e-10	4.82976e-12	1.17029e-10	-1.2854e-10	-1.61733e-10	3.39262e-11	-6.4116e-10	8.60617e-11	-1.18836e-10	1.38458e-11	7.95571e-19
-2.74909e-10	9.97534e-12	9.91879e-11	2.37903e-10	7.82092e-11	-1.1713e-10	-1.35991e-10	1.08593e-11	-7.19917e-11	7.75852e-11	1.60684e-11	4.1505e-11	-5.82298e-11	4.53083e-11	-1.52664e-10	4.19298e-12	6.91407e-11	1.12399e-11	2.11944e-10	4.50084e-11	1.76398e-10	4.82331e-12	1.15922e-10	-1.28515e-10	-1.62329e-10	3.44336e-11	-6.41154e-10	8.16168e-11	-1.18836e-10	1.38919e-11	7.95047e-19
-2.74956e-10	9.97344e-12	9.89083e-11	2.37383e-10	7.81017e-11	-1.15887e-10	-1.35993e-10	1.14874e-11	-7.1995e-11	7.83852e-11	1.16294e-11	4.13342e-11	-5.81686e-11	4.57428e-11	-1.47086e-10	4.31007e-12	6.8271e-11	-8.86891e-12	2.12037e-10	4.67404e-11	1.76439e-10	4.81497e-12	1.13258e-10	-1.28481e-10	-1.62606e-10	3.6904e-11	-6.41122e-10	6.78967e-11	-1.18837e-10	1.3824e-11	7.90425e-19
-2.74955e-10	9.97325e-12	9.89265e-11	2.37652e-10	7.81127e-11	-1.16289e-10	-1.35992e-10	1.58294e-11	-7.19945e-11	7.83093e-11	3.18935e-12	4.13357e-11	-5.8313e-11	4.56597e-11	-1.5034e-10	4.19797e-12	6.84421e-11	-5.96856e-12	2.11998e-10	4.65428e-11	1.76438e-10	4.592e-12	1.14453e-10	-1.28474e-10	-1.62397e-10	3.51327e-11	-6.27893e-10	6.8119e-11	-1.18838e-10	1.38451e-11	7.74869e-19
-2.7491e-10	9.97241e-12	9.89492e-11	2.38354e-10	7.81418e-11	-1.16288e-10	-1.35994e-10	1.40169e-11	-7.22286e-11	7.82345e-11	6.85788e-12	3.66173e-11	-5.8369e-11	4.56232e-11	-1.48493e-10	4.11536e-12	6.83297e-11	-3.48461e-11	2.12054e-10	4.60144e-11	1.75896e-10	1.47348e-11	1.16992e-10	-1.28494e-10	-1.62513e-10	3.60882e-11	-5.03833e-10	7.60065e-11	-1.18838e-10	1.3856e-11	6.36854e-19
-2.74998e-10	9.97501e-12	9.89362e-11	2.39343e-10	7.81718e-11	-1.16492e-10	-1.22409e-10	1.40451e-11	-7.22574e-11	7.79723e-11	7.45527e-12	3.02558e-12	-5.8347e-11	4.53468e-11	-1.49068e-10	4.19224e-12	6.83697e-11	-1.82833e-11	2.12068e-10	4.56146e-11	1.76236e-10	1.8121e-11	1.19959e-10	-1.28601e-10	-1.62376e-10	3.59664e-11	-5.05328e-10	7.28208e-11	-1.18838e-10	1.38718e-11	6.33736e-19
-2.74984e-10	9.97425e-12	9.89352e-11	2.38718e-10	7.81463e-11	-1.16463e-10	-1.19078e-10	1.40964e-11	-7.2217e-11	7.8089e-11	7.12703e-12	1.51636e-11	-5.83544e-11	4.5392e-11	-1.49543e-10	4.13603e-12	6.84338e-11	-8.61774e-12	2.1203e-10	4.56676e-11	1.75985e-10	1.14615e-11	1.17135e-10	-1.28588e-10	-1.62392e-10	3.59332e-11	-5.07538e-10	7.04961e-11	-1.18838e-10	1.38598e-11	6.33677e-19
-2.74988e-10	9.97568e-12	9.89448e-11	2.39173e-10	7.82016e-11	-1.16484e-10	-1.17281e-10	1.44543e-11	-7.21269e-11	7.77217e-11	6.81509e-12	1.30305e-11	-5.83352e-11	4.54069e-11	-1.49299e-10	4.17267e-12	6.83712e-11	-6.32356e-12	2.1206e-10	4.5629e-11	1.76161e-10	1.52083e-11	1.18673e-10	-1.28588e-10	-1.62352e-10	3.59248e-11	-5.06222e-10	7.29042e-11	-1.18838e-10	1.38546e-11	6.32778e-19
-2.74995e-10	9.97566e-12	9.89263e-11	2.38917e-10	7.81628e-11	-1.1646e-10	-1.18791e-10	1.42797e-11	-7.21431e-11	7.802e-11	5.15421e-12	1.37175e-11	-5.82999e-11	4.53961e-11	-1.49427e-10	-5.68378e-12	6.84076e-11	-7.90502e-12	4.09606e-11	4.57763e-11	1.76001e-10	3.64192e-11	1.17996e-10	-1.28578e-10	-1.62374e-10	3.61559e-11	-5.06391e-10	7.34325e-11	-1.18838e-10	1.38447e-11	5.90987e-19
-2.74993e-10	9.97506e-12	9.89385e-11	2.386e-10	7.81762e-11	-1.16471e-10	-1.14439e-10	1.41937e-11	-7.21588e-11	7.79705e-11	6.85879e-12	1.40814e-11	-5.83114e-11	4.54225e-11	-1.49349e-10	4.06951e-12	6.83974e-11	-3.68632e-12	4.67951e-11	4.57123e-11	1.76012e-10	1.67978e-11	1.18175e-10	-1.28588e-10	-1.62363e-10	3.59112e-11	-5.0599e-10	7.35367e-11	-1.18838e-10	1.38552e-11	5.88863e-19
-2.75052e-10	9.97514e-12	9.89376e-11	2.38607e-10	7.81705e-11	-1.16467e-10	-1.14873e-10	1.42116e-11	-7.21682e-11	7.79401e-11	6.29027e-12	1.45279e-11	-5.83105e-11	4.54148e-11	-1.49308e-10	3.15264e-12	6.84102e-11	-7.63184e-12	4.7784e-11	4.57148e-11	1.7622e-10	1.61822e-11	1.18108e-10	-1.29156e-10	-4.30964e-11	3.60221e-11	-5.06329e-10	7.38342e-11	-1.18838e-10	1.38547e-11	5.65194e-19
-2.75028e-10	9.9752e-12	9.89396e-11	2.38786e-10	7.81658e-11	-1.16467e-10	-1.1574e-10	1.42065e-11	-7.21531e-11	7.80118e-11	6.68932e-12	1.86319e-11	-5.83246e-11	4.54317e-11	-1.49458e-10	-1.02506e-12	6.84063e-11	-9.22855e-12	4.02163e-11	4.57521e-11	1.76051e-10	2.6701e-11	1.18303e-10	-1.29232e-10	-2.15379e-11	3.61828e-11	-5.06989e-10	7.33259e-11	-1.18838e-10	1.38507e-11	5.64689e-19
-2.74994e-10	9.97518e-12	9.89391e-11	2.38753e-10	7.81677e-11	-1.16469e-10	-1.14884e-10	1.41421e-11	-7.21584e-11	7.80023e-11	6.88414e-12	1.57673e-11	-5.83214e-11	4.54238e-11	-1.49462e-10	3.19461e-13	6.84118e-11	-7.84987e-12	4.24343e-11	4.57288e-11	1.76054e-10	2.03752e-11	1.18471e-10	-1.28952e-10	-2.76222e-11	3.60802e-11	-5.06181e-10	7.34993e-11	-1.18838e-10	1.38529e-11	5.63685e-19
-2.75051e-10	9.97532e-12	9.89385e-11	2.38791e-10	7.81713e-11	-1.16472e-10	-1.15065e-10	1.42084e-11	-7.21603e-11	7.79789e-11	6.73336e-12	1.56522e-11	-5.83209e-11	4.54175e-11	-1.49455e-10	6.93685e-13	6.84181e-11	-7.59312e-12	4.1967e-11	4.57252e-11	1.76096e-10	2.03259e-11	1.18356e-10	-1.29194e-10	-2.24249e-11	3.61147e-11	-5.06272e-10	7.3578e-11	-1.18838e-10	1.38535e-11	5.6362e-19
-2.75053e-10	9.97517e-12	9.89387e-11	2.38743e-10	7.81709e-11	-1.16468e-10	-1.15025e-10	1.42095e-11	-7.21602e-11	7.79777e-11	6.70253e-12	1.63452e-11	-5.83216e-11	4.54221e-11	-1.49374e-10	7.38881e-13	6.84147e-11	-7.05983e-12	4.25093e-11	4.57291e-11	1.76072e-10	2.00654e-11	1.18333e-10	-1.28931e-10	-2.22542e-11	3.60817e-11	-5.06218e-10	7.35534e-11	-1.18838e-10	1.38529e-11	5.63463e-19
-2.75054e-10	9.97522e-12	9.89384e-11	2.38746e-10	7.81709e-11	-1.16469e-10	-1.15122e-10	1.42031e-11	-7.21643e-11	7.79968e-11	6.74236e-12	1.54152e-11	-5.83219e-11	4.54196e-11	-1.49376e-10	6.26833e-13	6.84133e-11	-8.34205e-12	4.0226e-11	4.57261e-11	1.76108e-10	2.00697e-11	1.18353e-10	-1.28937e-10	-2.27915e-11	3.60834e-11	-5.06194e-10	7.35683e-11	-1.18838e-10	1.38528e-11	5.63313e-19
-2.18951e-10	9.97547e-12	9.8941e-11	2.38745e-10	7.81587e-11	-1.1647e-10	-1.15235e-10	1.42003e-11	-7.21604e-11	7.79719e-11	6.76074e-12	1.50604e-11	-5.83205e-11	4.54208e-11	-1.49446e-10	9.7333e-13	6.84138e-11	-7.1263e-12	4.24103e-11	4.57269e-11	1.77256e-10	1.96723e-11	1.18362e-10	-1.29007e-10	-2.34678e-11	3.60716e-11	-5.06248e-10	7.35823e-11	-1.18849e-10	1.38531e-11	5.36291e-19
-2.28331e-10	9.97526e-12	9.89407e-11	2.38747e-10	7.80915e-11	-1.16481e-10	-1.15127e-10	1.41965e-11	-7.21649e-11	7.79842e-11	6.72909e-12	1.5493e-11	-5.83209e-11	4.54183e-11	-1.49405e-10	7.98224e-13	6.84283e-11	-7.69038e-12	4.5567e-11	4.57261e-11	1.76355e-10	1.9712e-11	1.18353e-10	-1.29972e-10	-2.28872e-11	3.60677e-11	-4.38066e-10	7.35754e-11	-1.18842e-10	1.38192e-11	4.7626e-19
-2.39208e-10	9.97542e-12	9.89355e-11	2.38774e-10	7.11719e-11	-1.16526e-10	-1.1539e-10	1.42083e-11	-7.21651e-11	7.79775e-11	6.79301e-12	1.52522e-11	-5.8321e-11	4.54138e-11	-1.49427e-10	7.29808e-13	6.87739e-11	-7.60537e-12	4.59789e-11	4.56017e-11	1.60321e-10	2.01167e-11	1.18317e-10	-1.34189e-10	-2.31343e-11	3.60626e-11	-4.1969e-10	7.35499e-11	-1.18786e-10	1.35548e-11	4.60415e-19
-1.88889e-10	9.97641e-12	9.89397e-11	2.38752e-10	7.62204e-11	-1.16501e-10	-1.1532e-10	1.41952e-11	-7.21642e-11	7.79773e-11	6.86028e-12	1.51952e-11	-5.83217e-11	4.54156e-11	-1.49429e-10	7.87532e-13	6.86001e-11	-7.28144e-12	4.46139e-11	4.56912e-11	1.69124e-10	1.98543e-11	1.1833e-10	-1.31278e-10	-2.31192e-11	3.60652e-11	-4.22461e-10	7.35543e-11	-1.18839e-10	1.36715e-11	4.4391e-19
-1.92455e-10	9.97642e-12	9.894e-11	2.38748e-10	7.31654e-11	-1.16563e-10	-1.15571e-10	1.41957e-11	-7.21675e-11	7.7975e-11	6.91532e-12	1.54427e-11	-5.83219e-11	4.54145e-11	-1.49429e-10	8.70135e-13	6.86595e-11	-7.40964e-12	4.81509e-11	4.5683e-11	1.66275e-10	1.97922e-11	1.18321e-10	-1.31035e-10	-2.31226e-11	3.60694e-11	-4.21048e-10	7.35547e-11	-1.16843e-10	1.36853e-11	4.42545e-19
-1.89866e-10	9.97236e-12	9.8939e-11	2.38753e-10	7.51571e-11	-1.16519e-10	-1.15459e-10	1.41944e-11	-7.21702e-11	7.79696e-11	6.88601e-12	1.52854e-11	-5.83207e-11	4.5416e-11	-1.4943e-10	8.6146e-13	6.85102e-11	-7.27785e-12	4.63443e-11	4.56829e-11	1.61937e-10	1.98699e-11	1.18326e-10	-1.3043e-10	-2.31666e-11	3.60675e-11	-4.23154e-10	7.34732e-11	-1.13494e-10	1.36425e-11	4.41036e-19
-1.93462e-10	1.0906e-11	9.89316e-11	2.33186e-10	7.44463e-11	-1.16526e-10	-1.15435e-10	1.14137e-11	-7.22023e-11	7.35671e-11	6.95012e-12	1.53302e-11	-5.88372e-11	4.49327e-11	-1.49431e-10	6.09734e-13	6.8558e-11	-7.3861e-12	4.55609e-11	4.52916e-11	2.30382e-11	1.98173e-11	1.18301e-10	-1.30262e-10	1.60805e-11	3.11696e-11	-4.22197e-10	7.31051e-11	-1.1742e-10	1.37009e-11	4.12574e-19
-1.93057e-10	1.04015e-11	9.88655e-11	2.3375e-10	7.4339e-11	-1.16528e-10	-1.15425e-10	1.11609e-12	-7.21722e-11	7.52473e-11	6.92164e-12	1.53897e-11	-6.04708e-11	4.533e-11	-1.49431e-10	3.16374e-13	6.86541e-11	-7.38951e-12	3.97512e-11	4.54503e-11	6.49444e-11	1.98337e-11	6.61784e-11	-1.3141e-10	2.59373e-12	3.4078e-11	-4.21991e-10	7.35397e-11	-1.17751e-10	1.36829e-11	4.06797e-19
-1.93264e-10	1.04275e-11	9.82601e-11	2.33613e-10	7.47409e-11	-1.1646e-10	-8.49654e-11	5.46016e-12	-7.21985e-11	7.68373e-11	6.93388e-12	1.53716e-11	-5.94556e-11	4.52719e-11	-1.49476e-10	1.80245e-13	6.86307e-11	-7.54845e-12	4.07386e-11	4.55701e-11	5.13078e-11	1.98509e-11	6.2071e-11	-1.31251e-10	-6.11992e-12	2.69041e-11	-4.23365e-10	7.26427e-11	-1.16223e-10	1.36759e-11	3.98997e-19
-1.93147e-10	1.04937e-11	9.8066e-11	2.33646e-10	7.47313e-11	-1.16464e-10	-8.69888e-11	5.52955e-12	-7.21934e-11	7.66356e-11	6.92269e-12	1.53715e-11	-5.94919e-11	4.52742e-11	-1.49475e-10	2.67058e-13	6.86318e-11	-8.06581e-12	4.20436e-11	4.5581e-11	3.63007e-11	1.98479e-11	6.63465e-11	-1.31218e-10	-6.80461e-12	3.07689e-11	-4.22849e-10	7.27131e-11	-1.16214e-10	1.3674e-11	3.98397e-19
-1.9265e-10	1.02847e-11	9.72965e-11	2.34485e-10	7.47796e-11	-1.16315e-10	-7.59883e-11	3.76225e-12	-7.21924e-11	7.61708e-11	6.92292e-12	1.53213e-11	-6.00967e-11	1.88323e-11	-1.49552e-10	3.59646e-13	6.86138e-11	-9.30022e-12	4.19951e-11	4.55507e-11	2.81298e-11	1.98406e-11	7.06499e-11	-1.30743e-10	-5.90023e-12	2.99242e-11	-4.22338e-10	7.13185e-11	-1.1611e-10	1.36499e-11	3.94164e-19
-1.92933e-10	1.03874e-11	6.83712e-11	2.33794e-10	7.47815e-11	-1.16427e-10	-8.51896e-11	3.90002e-12	-7.21863e-11	7.62245e-11	6.92067e-12	1.53505e-11	-6.03238e-11	3.36626e-11	-1.49501e-10	2.52322e-13	6.86277e-11	-1.00223e-11	4.24099e-11	4.55321e-11	4.63621e-11	1.98476e-11	6.66394e-11	-1.30843e-10	-7.48663e-12	2.47193e-11	-4.22019e-10	7.29326e-11	-1.16202e-10	1.36545e-11	3.92074e-19
-1.92754e-10	1.02993e-11	6.8724e-11	2.33856e-10	7.47529e-11	-1.16454e-10	-7.69787e-11	2.30006e-12	-7.21883e-11	7.61209e-11	6.92216e-12	1.53388e-11	-6.02203e-11	2.8413e-11	-1.49469e-10	3.13455e-13	6.8622e-11	-9.69184e-12	4.20871e-11	4.55482e-11	3.25566e-11	1.98444e-11	6.66222e-11	-1.30846e-10	-8.02292e-12	2.52353e-11	-4.22067e-10	7.18046e-11	-1.15836e-10	1.36487e-11	3.89079e-19
-1.92825e-10	1.0288e-11	7.74809e-11	2.24361e-10	7.47559e-11	-1.16448e-10	-5.61549e-11	6.23564e-12	-7.22536e-11	5.85404e-11	2.52506e-11	3.06306e-11	-5.56914e-11	2.71128e-11	-1.49489e-10	2.91602e-13	6.80016e-11	-9.2654e-12	4.19939e-11	4.55393e-11	3.41659e-11	1.9844e-11	6.34222e-11	-1.30861e-10	-6.2589e-12	1.42156e-11	-1.07431e-10	7.10667e-11	-1.16364e-10	1.3628e-11	2.14191e-19
-1.92825e-10	1.0288e-11	7.74809e-11	2.24361e-10	7.47559e-11	-1.16448e-10	-5.61549e-11	6.23564e-12	-7.22536e-11	5.85404e-11	2.52506e-11	3.06306e-11	-5.56914e-11	2.71128e-11	-1.49489e-10	2.91602e-13	6.80016e-11	-9.2654e-12	4.19939e-11	4.55393e-11	3.41659e-11	1.9844e-11	6.34222e-11	-1.30861e-10	-6.2589e-12	1.42156e-11	-1.07431e-10	7.10667e-11	-1.16364e-10	1.3628e-11	2.14191e-19
-1.92875e-10	1.03235e-11	7.81956e-11	2.26488e-10	7.47398e-11	-1.1644e-10	-6.55362e-11	5.26076e-12	-7.21954e-11	4.32736e-11	2.90897e-11	2.42582e-11	-4.94075e-11	2.65637e-11	-1.49488e-10	3.2629e-13	6.83482e-11	-9.29223e-12	4.19812e-11	4.55484e-11	3.04025e-11	1.99993e-11	6.81715e-11	-1.30754e-10	-7.53189e-12	1.58812e-11	-8.98774e-11	7.32279e-11	-1.16292e-10	1.36325e-11	2.11321e-19
-1.92867e-10	1.02987e-11	7.78322e-11	2.25452e-10	7.47538e-11	-1.16448e-10	-5.947e-11	6.67831e-12	-7.22182e-11	4.80328e-11	2.22383e-11	2.83416e-11	-5.14875e-11	2.694e-11	-1.49497e-10	3.16212e-13	6.84558e-11	-9.28139e-12	4.19689e-11	4.55409e-11	3.10878e-11	1.99065e-11	6.40135e-11	-1.30835e-10	-7.88094e-12	1.44616e-11	-9.75771e-11	7.12533e-11	-1.16366e-10	1.36317e-11	2.11249e-19
-1.92873e-10	1.03094e-11	7.7525e-11	2.25005e-10	7.47403e-11	-1.16442e-10	-5.81981e-11	6.8714e-12	-7.22318e-11	4.74975e-11	2.66486e-11	2.58502e-11	-4.96724e-11	2.67695e-11	-1.49495e-10	3.15155e-13	6.83738e-11	-9.29076e-12	4.19983e-11	4.55414e-11	3.11738e-11	1.98996e-11	6.53608e-11	-1.30808e-10	-8.17486e-12	1.17897e-11	-9.30291e-11	7.17739e-11	-1.1632e-10	1.36296e-11	2.09985e-19
-1.92839e-10	1.03e-11	7.79795e-11	2.25383e-10	7.47464e-11	-1.16447e-10	-5.32201e-11	6.12853e-12	-7.22194e-11	4.62836e-11	2.59461e-11	2.64192e-11	-5.3431e-11	2.66679e-11	-1.49495e-10	3.12813e-13	6.82621e-11	-9.2739e-12	4.19682e-11	4.55421e-11	3.18837e-11	1.98887e-11	6.41293e-11	-1.30818e-10	-7.6283e-12	1.21372e-11	-9.07254e-11	7.20858e-11	-1.16339e-10	1.36308e-11	2.09405e-19
-1.92844e-10	1.03206e-11	3.54454e-11	2.25001e-10	7.47447e-11	-1.16447e-10	-5.43368e-11	6.91369e-12	-7.22365e-11	4.93492e-11	2.6069e-11	2.60691e-11	-5.09436e-11	2.72935e-11	-1.49504e-10	3.07602e-13	6.83029e-11	-9.29998e-12	4.19706e-11	4.4564e-11	3.17176e-11	9.21353e-12	6.539e-11	-1.30813e-10	-7.01926e-12	1.18339e-11	-8.98533e-11	7.44569e-11	-1.16331e-10	1.36329e-11	2.04532e-19
-1.9285e-10	1.03065e-11	4.26936e-11	1.78214e-10	7.47395e-11	-1.16447e-10	-5.38448e-11	8.83004e-12	-7.22321e-11	4.83536e-11	2.56222e-11	2.50717e-11	-5.05186e-11	2.67217e-11	-1.49509e-10	3.1044e-13	6.82931e-11	-9.30719e-12	4.19484e-11	4.51012e-11	3.15821e-11	1.74841e-11	6.46481e-11	-1.30814e-10	-7.48095e-12	1.19932e-11	-9.09207e-11	7.30988e-11	-1.16182e-10	1.36323e-11	1.86096e-19
-1.9285e-10	1.03119e-11	2.87961e-11	1.78815e-10	7.4506e-11	-1.16446e-10	-5.36434e-11	1.16683e-11	-7.22321e-11	5.22946e-11	2.56324e-11	2.8613e-11	-5.16314e-11	2.68823e-11	-1.495e-10	3.07574e-13	6.83071e-11	-9.30468e-12	4.1965e-11	4.48158e-11	3.16548e-11	1.63456e-11	6.5126e-11	-1.30815e-10	-7.49308e-12	1.3393e-11	-9.0403e-11	7.32158e-11	-1.1541e-10	1.36329e-11	1.85812e-19
-1.92851e-10	1.03124e-11	2.9195e-11	1.78884e-10	7.45083e-11	-1.16445e-10	-5.37995e-11	1.16269e-11	-7.22271e-11	5.16502e-11	2.55961e-11	2.79595e-11	-5.13929e-11	2.68846e-11	-1.495e-10	3.07335e-13	6.83034e-11	-9.32062e-12	4.19609e-11	4.48441e-11	3.16611e-11	1.62994e-11	6.51188e-11	-1.30815e-10	-7.49269e-12	1.28383e-11	-9.04087e-11	7.32018e-11	-1.15483e-10	1.36331e-11	1.85746e-19
[truncated: 1,914 more rows]
