# Supplementary material for: A modified shuffled frog leaping algorithm with inertia weight
Source: Sci Rep. 2024 Feb 20;14:4146. doi: 10.1038/s41598-024-51306-1 (PMC11224354; doi:10.1038/s41598-024-51306-1)
Supplement: Supplementary file 1 — Supplementary Information. [file 41598_2024_51306_MOESM1_ESM.zip › data/F1/SFLA_B_6.xls]

## Sheet: Sheet1
14.9624	-18.429	-24.9127	-7.36965	-1.04414	7.40715	-24.796	-18.3324	16.9396	-29.0102	31.2549	-21.3331	-15.3631	-7.73228	-16.8499	0.0461234	-27.0135	28.2514	0.491151	5.09274	15.0228	32.6788	32.9783	22.1391	13.2696	6.77432	-15.3067	9.49494	3.90955	11.0173	10494
10.5452	8.71799	-7.04117	0.096001	6.93677	3.73681	-0.334304	7.90779	6.70018	9.23319	-9.56208	4.43583	-11.926	-2.5473	-3.31853	-0.0100384	-7.10369	-14.771	-5.77249	-3.90725	5.65792	0.982536	-2.95123	0.0670542	8.71246	-5.0728	-4.62303	6.74264	-13.2895	0.638046	1466.93
-0.956969	-2.95673	1.03181	0.250065	-6.0392	5.72511	-0.425779	-0.888223	-4.55685	2.12754	1.51402	-3.57017	1.27361	0.648411	-3.40629	-5.8536	1.59198	-0.750929	0.883591	-5.56136	-4.36525	0.581675	-5.46306	-4.21588	-3.03443	-1.72991	0.309084	3.20111	-3.59463	-0.394638	306.684
2.03694	0.750272	-0.881848	-4.11532	0.673973	-1.5911	0.736608	-0.699964	-0.575001	1.03335	0.49748	-2.62305	0.737141	1.62487	-3.48039	2.32866	-0.667218	-1.42471	0.0127529	0.79768	0.169959	1.45119	-0.34804	-0.907644	0.218554	-1.22543	-0.511786	2.47164	-0.482737	-1.44861	72.1327
0.801223	0.318666	-0.171189	-0.0434611	-0.377549	0.630258	-0.824636	1.73234	0.967254	2.14365	1.08882	-0.401799	0.569708	2.29148	-1.50184	0.574593	0.728026	-0.350318	-0.968962	-1.23542	1.5232	0.125945	-0.969655	-0.807616	-0.752368	-2.19333	-0.882963	0.590794	-0.0279724	-0.413437	33.7579
0.0570957	0.866192	0.531555	0.252121	-0.561974	0.866035	-0.278478	0.254543	0.503795	0.545314	-0.0926362	-0.274945	0.892718	0.979707	-1.99467	-0.148273	-0.221861	0.145628	-0.216341	-0.834004	-0.321636	0.284464	-0.427684	-0.702281	-0.829519	-0.708972	-0.722349	1.19356	-0.946577	-1.16459	15.7633
0.0257307	0.361087	0.304252	0.171324	-0.69378	0.930848	-0.372209	0.78169	0.0654684	0.482643	0.175522	-0.144117	0.805681	1.10758	-1.98702	0.23049	-0.289323	0.131293	0.167833	-0.654646	0.428862	-0.190079	-0.273049	-0.939889	-0.689369	-0.463865	-0.163123	0.242258	-0.4975	-1.38881	13.204
0.105153	-0.202827	0.0327717	0.0640685	-0.381792	0.755244	-0.316005	0.884249	0.326543	0.303814	0.468599	-0.0352016	0.411917	0.812096	-1.77431	0.0248187	0.33272	0.168557	0.0623729	-0.676707	0.528166	-0.0204489	-0.443372	-0.76387	-0.473682	-0.47861	-0.525585	1.07617	-0.626538	-1.40022	11.9544
0.00223778	-0.0325369	0.0923673	0.0748848	-0.527194	0.702778	-0.215782	0.723064	0.317221	0.422279	0.366737	-0.0673645	0.376308	0.816026	-1.73303	0.121601	0.0255526	0.0666449	-0.000993878	-0.729096	0.450807	-0.12444	-0.357081	-0.742522	-0.684438	-0.528643	-0.358659	0.672348	-0.37926	-1.39183	10.444
-0.0464378	0.0384204	0.235444	0.0639193	-0.410448	0.615518	-0.352131	0.662233	0.2983	0.446249	0.169181	-0.0756446	0.439642	0.832622	-1.71042	0.0750656	0.0157701	0.123149	-0.0531711	-0.81554	0.332249	-0.0144433	-0.338566	-0.777258	-0.580289	-0.541515	-0.395811	0.654173	-0.568038	-1.28527	10.0151
-0.0722514	-0.0651152	0.213836	0.0975514	-0.447909	0.642776	-0.246154	0.797089	0.40671	0.479487	0.240601	-0.0787124	0.252485	0.758398	-1.71483	0.0738888	0.0141312	0.0728178	-0.00336466	-0.732087	0.371235	-0.0372	-0.333467	-0.511746	-0.603478	-0.538117	-0.417966	0.649474	-0.236284	-1.27181	9.39619
-0.0617565	-0.0705028	0.214603	0.0687512	-0.425613	0.682342	-0.280525	0.770925	0.328766	0.473527	0.215961	-0.0913786	0.230865	0.77137	-1.70042	0.0880387	0.0173275	0.151092	-0.014982	-0.753133	0.266195	-0.0784008	-0.310488	-0.594852	-0.598435	-0.490119	-0.427337	0.638105	-0.299926	-1.25578	9.28702
0.00442115	-0.0746022	0.191165	0.0748311	-0.43834	0.683163	-0.30168	0.752189	0.337405	0.461526	0.216464	-0.0891644	0.303129	0.797783	-1.7052	0.079441	0.0133632	0.131126	-0.0332134	-0.749573	0.311251	-0.0692898	-0.289536	-0.558916	-0.624461	-0.502361	-0.419674	0.434463	-0.270004	-1.27526	9.17203
0.0240563	0.0231191	0.182776	0.0846675	-0.402458	0.684426	-0.283136	0.759531	0.337624	0.453739	0.232721	-0.0930436	0.43125	0.682298	-1.70447	0.0765675	0.0111994	0.109418	-0.0263867	-0.769281	0.298409	-0.0655014	-0.313364	-0.516119	-0.632806	-0.514715	-0.366942	0.533547	-0.288887	-0.725046	8.03076
-0.053547	-0.0264424	0.198293	0.0618331	-0.433512	0.679418	-0.28943	0.752715	0.35181	0.469378	0.234281	-0.0660464	0.327495	0.687459	-1.67134	0.0788435	0.00950679	0.101772	-0.00791617	-0.738196	0.285405	-0.0587644	-0.31739	-0.533253	-0.627806	-0.512455	-0.428056	0.544674	-0.282698	-0.787011	7.99079
-0.0380037	-0.00143907	0.18048	0.0737363	-0.445683	0.669138	-0.281705	0.761124	0.335264	0.467493	0.218791	-0.088817	0.304782	0.736111	-1.64283	0.0936072	0.0119263	0.0793992	-0.0229835	-0.761812	0.294552	-0.0624833	-0.290091	-0.555911	-0.562419	-0.506845	-0.413079	0.537404	-0.266443	-0.746076	7.80507
-0.0158053	-0.0128903	0.184557	0.0757435	-0.424302	0.672623	-0.286022	0.75633	0.345513	0.46298	0.222054	-0.0893445	0.315516	0.712086	-1.63272	0.0837316	0.0208333	0.0889795	-0.0236114	-0.756263	0.293015	-0.0622011	-0.281036	-0.525212	-0.574165	-0.503035	-0.380717	0.534529	-0.282916	-0.786493	7.73434
-0.0271721	-0.0227961	0.0755015	0.0724829	-0.420309	0.671959	-0.368935	0.757725	0.332344	0.464865	0.241304	-0.089127	0.331052	0.709304	-1.211	0.0865605	-0.013616	0.0651987	-0.0504466	-0.759719	0.0615662	-0.0561321	-0.274496	-0.539565	-0.471532	-0.505053	-0.43799	0.540673	-0.285584	-0.795318	6.46335
-0.0202894	-0.0208254	-0.0111187	0.0738884	-0.421307	0.670756	-0.372134	0.757526	0.334711	0.464787	0.252828	-0.0888026	0.324151	0.712693	-0.949102	0.0933984	0.00027256	-0.118208	-0.0303869	-0.75663	0.0931205	-0.02941	-0.278914	-0.536052	-0.488322	-0.507103	-0.416336	0.536551	-0.27872	-0.786293	5.88341
-0.0227316	-0.0185137	0.0355304	0.0745018	-0.420359	0.668105	-0.321526	0.756207	0.337749	0.465254	0.239138	-0.0889561	0.321518	0.715869	-0.961793	0.0905431	0.00678288	-0.0360102	-0.0352717	-0.758506	0.0326658	-0.0515863	-0.279624	-0.534223	-0.510883	-0.503858	-0.400785	0.527231	-0.280118	-0.793239	5.85709
-0.0268931	-0.0176875	0.0627138	0.0739065	-0.420672	0.667687	-0.32283	0.756469	0.334398	0.4657	0.23887	-0.0889519	0.324186	0.707995	-0.961608	0.090032	0.00673169	-0.0025605	-0.0344522	-0.758131	0.0634591	-0.0543066	-0.279272	-0.534522	-0.48097	-0.504093	-0.401275	0.529876	-0.28245	-0.794374	5.82721
-0.0228199	-0.0199335	0.0301065	0.0739661	-0.314895	0.668902	-0.331822	0.756608	0.334317	0.464808	0.23635	-0.0889574	0.322086	0.70029	-0.955831	0.0895963	0.00200962	0.00256564	-0.039548	-0.758988	0.0718489	-0.0508924	-0.275809	-0.534499	-0.504419	-0.504832	-0.405249	0.532499	-0.29487	-0.78999	5.75908
-0.0231759	-0.019298	0.0400315	0.073968	-0.422426	0.668738	-0.330403	0.756706	0.334726	0.464859	0.241613	-0.0889017	0.321555	0.499329	-0.970369	0.0899783	-0.00668878	-0.023618	-0.0337189	-0.757919	0.069846	-0.0395957	-0.276256	-0.526877	-0.491908	-0.264787	-0.406036	0.527914	-0.301598	-0.786498	5.41399
-0.0217179	-0.0204349	0.0484194	0.0628836	-0.283932	0.493855	-0.333691	0.744675	0.333879	0.464857	0.238004	-0.0889157	0.319357	0.625771	-0.964587	0.0641336	-0.0029796	0.00593332	-0.0418749	-0.76116	0.0619809	-0.0280823	-0.283141	-0.534284	-0.499053	-0.358964	-0.402903	0.55332	-0.289519	-0.760022	5.2771
-0.0234965	-0.0137634	0.0398253	0.0627261	-0.317435	0.599978	-0.341355	0.746658	0.333307	0.466619	0.250449	-0.143142	0.314742	0.542133	-0.647799	0.072985	-0.00477192	0.277392	-0.0783944	-0.407401	0.067241	-0.05114	-0.276244	-0.522568	-0.487864	-0.397584	-0.420917	0.370612	-0.165416	-0.744413	4.26874
-0.0218423	0.0102138	0.0403384	0.062853	-0.369541	0.511404	-0.340014	0.749019	0.332281	0.466808	0.220524	-0.127319	0.269462	0.536492	-0.617296	0.077544	-0.0321564	0.370031	-0.0816463	-0.459106	0.0689837	-0.0490966	-0.276165	-0.508003	-0.420222	-0.301743	-0.485635	0.396345	-0.0999196	-0.755912	4.16041
-0.0229127	-0.00641192	0.0400468	0.0702925	-0.361018	0.53202	-0.340872	0.751782	0.332685	0.460871	0.252466	-0.114004	0.27011	0.540019	-0.590467	0.0819042	-0.0107202	0.156053	-0.0413129	-0.47874	0.0694776	-0.0475305	-0.277181	-0.523531	-0.457062	-0.33879	-0.397552	0.399657	-0.215278	-0.726179	4.05012
-0.0224412	-0.000671168	0.0413454	0.0675381	-0.362399	0.531235	-0.33856	0.748792	0.332382	0.46536	0.228343	-0.123193	0.283282	0.541137	-0.542078	0.0788288	-0.014601	0.136634	-0.0532532	-0.482554	0.0685572	-0.045895	-0.276675	-0.520121	-0.394299	-0.32601	-0.418272	0.438452	-0.155288	-0.745074	3.97978
-0.0104067	0.140281	0.041919	0.0649541	-0.279541	0.532023	-0.339295	0.749987	0.333	0.466238	0.189698	-0.0456794	0.2946	0.502567	-0.554354	0.0214748	-0.0133892	0.20928	-0.0626221	-0.395431	0.0685916	-0.0451099	-0.274739	-0.50794	-0.292485	-0.317675	-0.428676	0.416786	-0.12706	-0.759618	3.75962
-0.0131856	0.0733967	0.0417961	0.0651538	-0.318722	0.534355	-0.337991	0.749955	0.332838	0.466935	0.171367	-0.0716898	0.285288	0.523248	-0.546561	0.0424765	-0.0169189	0.137343	-0.0649669	-0.404139	0.0687497	-0.0451693	-0.276737	-0.510299	-0.307596	-0.318316	-0.419738	0.418602	-0.128764	-0.750081	3.75137
-0.00235523	0.0787882	0.0418357	0.0650833	-0.300411	0.531376	-0.33908	0.749562	0.332901	0.466914	0.201866	-0.00170252	0.291463	0.505896	-0.546702	0.0596041	-0.0101706	0.12482	-0.0645819	-0.426018	0.0688184	-0.0458694	-0.274843	-0.510262	-0.32231	-0.318117	-0.421127	0.414829	-0.130057	-0.743382	3.74266
-0.00843496	0.0616672	0.0412433	0.0654202	-0.297564	0.532161	-0.338733	0.749897	0.332791	0.466704	0.200281	-0.0159578	0.288636	0.506771	-0.547763	0.0358351	-0.0143211	0.139669	-0.0632821	-0.414879	0.0686679	-0.0450049	-0.275755	-0.510572	-0.312172	-0.314942	-0.419304	0.416775	-0.131393	-0.74564	3.72777
-0.00497709	0.0610681	-0.0368573	0.0695823	-0.206895	0.532024	-0.352876	0.738464	0.331449	0.346744	0.144594	-0.0609372	0.285633	0.0803417	-0.504532	-0.0499528	-0.0341947	0.0406445	-0.0511331	-0.411797	0.0801883	-0.0448515	-0.34375	-0.489109	-0.335362	-0.315441	-0.356285	0.41932	-0.134122	-0.749362	3.24058
-0.00469696	0.0571352	-0.0600766	0.0699055	-0.252416	0.532281	-0.34864	0.737346	0.330941	0.295998	0.157821	-0.0418581	0.286759	0.081987	-0.511254	-0.120076	-0.0310491	0.0860651	-0.053937	-0.412187	0.0838129	-0.0448979	-0.336846	-0.479027	-0.313905	-0.315529	-0.327312	0.421753	-0.132565	-0.750546	3.20974
-0.0050734	0.0555038	-0.0806202	0.073211	-0.222188	0.532337	-0.358252	0.740677	0.329898	0.322394	0.13974	-0.0540241	0.286442	0.0703769	-0.500933	-0.0449398	-0.0345967	0.0212773	-0.0537119	-0.412432	0.0917707	-0.0449859	-0.323169	-0.47817	-0.316814	-0.315733	-0.295794	0.422037	-0.132966	-0.749977	3.16381
-0.00464894	0.0570121	-0.0503879	0.073483	-0.238161	0.532351	-0.348221	0.74142	0.329741	0.327689	0.161564	-0.0489048	0.28761	0.0576415	-0.509296	-0.0501113	-0.0353424	0.0543725	-0.0519257	-0.41225	0.0838221	-0.0450248	-0.300097	-0.482801	-0.328661	-0.315115	-0.305984	0.420375	-0.13439	-0.665428	3.0624
-0.00455562	0.0603484	-0.068203	0.0875221	-0.230892	0.537648	-0.349041	0.749239	0.33119	0.323366	0.13566	-0.0514796	0.287238	0.107536	-0.395076	-0.0584564	-0.058307	0.0534743	-0.0541542	-0.177618	0.082785	-0.0468227	-0.330543	-0.407242	-0.333574	-0.316362	-0.217864	0.423917	-0.139355	-0.648695	2.73406
-0.00455562	0.0603484	-0.068203	0.0875221	-0.230892	0.537648	-0.349041	0.749239	0.33119	0.323366	0.13566	-0.0514796	0.287238	0.107536	-0.395076	-0.0584564	-0.058307	0.0534743	-0.0541542	-0.177618	0.082785	-0.0468227	-0.330543	-0.407242	-0.333574	-0.316362	-0.217864	0.423917	-0.139355	-0.648695	2.73406
-0.00452572	0.0616578	-0.0533148	0.0851862	-0.231377	0.53587	-0.348046	0.745751	0.331216	0.309488	0.143133	-0.0486307	0.286527	0.0526243	-0.417718	-0.0590117	-0.0469125	0.0562188	-0.0537422	-0.188607	0.0840993	-0.0454534	-0.328965	-0.412003	-0.33987	-0.322324	-0.228868	0.419488	-0.139429	-0.638225	2.72852
-0.00208116	0.061493	-0.0580887	0.0832443	-0.231131	0.533654	-0.348305	0.746681	0.331209	0.313659	0.139606	-0.0491878	0.286726	0.0660987	-0.403304	-0.0533259	-0.0540057	0.0548608	-0.053921	-0.190189	0.0833548	-0.0460431	-0.328583	-0.410245	-0.336026	-0.318117	-0.22866	0.419665	-0.139357	-0.64238	2.71814
-0.00357348	0.0518093	-0.0650009	0.0985196	-0.225778	0.354782	-0.348284	0.74553	0.334392	0.317719	0.12394	-0.0530982	0.284462	0.0829102	-0.401346	-0.0559359	-0.0465266	0.055331	-0.0513043	-0.195476	0.0843027	-0.0454183	-0.328763	-0.412966	-0.33436	-0.319209	-0.208301	0.429649	-0.14674	-0.643837	2.56514
-0.00352274	0.0445447	-0.0643467	0.0885674	-0.22233	0.435012	-0.31017	0.750093	0.331539	0.317749	0.13671	-0.0497164	0.287519	0.0771958	-0.403107	-0.0841838	-0.049921	0.0534731	-0.053996	-0.196235	0.0838243	0.0278685	-0.326381	-0.417066	-0.3307	-0.310533	-0.237485	0.426353	-0.143403	-0.515496	2.46706
-0.00403992	0.0537703	-0.0608619	0.0909806	-0.228955	0.384382	-0.348073	0.735299	0.331191	0.321994	0.130627	-0.0130921	0.2871	0.0623696	-0.302306	-0.0550721	-0.048242	0.0536582	-0.0540019	-0.193298	0.0840328	-0.0457884	-0.326755	-0.424561	-0.333557	-0.318135	-0.220099	0.437262	-0.146778	-0.498215	2.35176
-0.00352136	0.0545641	-0.062471	0.0909423	-0.228773	0.374497	-0.348066	0.741151	0.331665	0.316416	0.127834	-0.0235864	0.286182	0.0785291	-0.291756	-0.0556106	-0.0483562	0.0542508	-0.0525293	-0.194568	0.0840151	-0.0457016	-0.327569	-0.420509	-0.335116	-0.318511	-0.215942	0.432453	-0.142471	-0.473222	2.31231
-0.00642793	0.0564376	-0.0618787	0.1073	-0.199633	0.379337	-0.341158	0.732752	0.334847	0.321734	0.132066	-0.0248214	0.287392	0.0984438	-0.31751	-0.0533688	-0.0469276	0.0402861	-0.056502	-0.100314	0.0756995	-0.0452623	-0.325128	-0.426853	-0.338959	-0.313547	-0.233052	0.431159	-0.142978	-0.339683	2.18729
-0.00707688	0.0585613	-0.0621119	0.0893275	-0.189044	0.397045	-0.343131	0.735705	0.3372	0.320123	0.133378	-0.0317084	0.287387	0.0822515	-0.302499	-0.0543974	-0.0463819	0.0390849	-0.0543469	-0.13872	0.0759623	-0.0454308	-0.331469	-0.33554	-0.33349	-0.319531	-0.222579	0.430858	-0.142907	-0.385192	2.15996
-0.0206463	0.0583854	-0.0573781	0.100646	-0.20384	0.352926	-0.343162	0.466815	0.336245	0.320766	0.101333	-0.0376805	0.27278	0.081218	-0.303383	-0.0536091	-0.0446817	0.0394617	-0.0584621	-0.172963	0.044615	-0.0426856	-0.299632	-0.331456	-0.332871	-0.317097	-0.219393	0.430862	-0.105413	-0.382782	1.76571
-0.0252343	0.0581801	-0.0664601	0.0984341	-0.202841	0.346683	-0.341852	0.495118	0.335115	0.322399	0.12847	-0.0295899	0.279963	0.0744846	-0.294778	-0.0537101	-0.0452158	0.0434594	-0.0580574	-0.172313	-0.0252824	-0.0415885	-0.300981	-0.262471	-0.330829	-0.315862	-0.219873	0.399358	-0.102505	-0.395122	1.73132
-0.0238004	0.0636358	-0.0660599	0.0990243	-0.202753	0.36723	-0.343295	0.480036	0.335488	0.320755	0.126423	-0.031536	0.277254	0.0732045	-0.288951	-0.0534802	-0.0458913	0.0446029	-0.051409	-0.164408	0.0153252	-0.0422067	-0.0796519	-0.280841	-0.329597	-0.315507	-0.225684	0.40237	-0.113066	-0.394905	1.65478
-0.019953	0.0583473	-0.0653593	0.0994825	-0.200631	0.349091	-0.342375	0.472895	0.335573	0.284032	0.109386	-0.0297165	0.278812	0.0731905	-0.297845	-0.0538289	-0.0454463	0.0429684	-0.0570541	-0.159955	0.0140817	-0.0413352	-0.135828	-0.293001	-0.333553	-0.3154	-0.222431	0.391748	-0.0980455	-0.382673	1.61046
-0.0177959	0.0621995	-0.0653804	0.10054	-0.20056	0.359039	-0.342144	0.470846	0.335915	0.307041	0.116934	-0.0314971	0.276554	0.0738465	-0.291011	-0.0537025	-0.0454254	0.0427908	-0.0574622	-0.159726	0.0123228	-0.0410256	-0.0951002	-0.276297	-0.33267	-0.312403	-0.216629	0.404013	-0.111998	-0.346595	1.58877
-0.0187229	0.0594368	-0.0649806	0.100116	-0.202528	0.358152	-0.342364	0.476163	0.335739	0.300867	0.114084	-0.0313687	0.279403	0.0725063	-0.288333	-0.0538084	-0.0453621	0.0430663	-0.0542372	-0.160374	0.0232197	-0.039547	-0.103595	-0.27382	-0.333143	-0.314824	-0.222156	0.406323	-0.10942	-0.0516602	1.47754
-0.018937	0.0593986	-0.0662337	0.1005	-0.201504	0.357528	-0.342403	0.474456	0.340598	0.304629	0.112972	-0.0326046	0.278349	0.072344	-0.288744	-0.0536405	-0.0459628	0.0392569	-0.0473548	-0.16122	0.0235907	-0.0425645	-0.0880202	-0.270698	-0.330852	-0.311318	-0.222116	0.356123	-0.101309	-0.124174	1.44425
-0.0351347	0.0594737	-0.0653988	0.100215	-0.16343	0.358782	-0.342385	0.472458	0.336026	0.300044	0.113487	-0.0317316	0.279553	0.0723195	-0.28548	-0.0536041	-0.0456022	0.0422576	-0.0485461	-0.161517	0.0227441	-0.0409372	-0.0867695	-0.27269	-0.33006	-0.312559	-0.221836	0.354526	-0.103551	-0.0418441	1.40995
-0.020403	0.0594295	-0.0654109	0.100227	-0.116781	0.357158	-0.342453	0.472125	0.338136	0.29862	0.114775	-0.031976	0.278815	0.0723561	-0.286004	-0.0535736	-0.0453613	0.0425635	-0.0487318	-0.161641	0.0217371	-0.0417156	-0.0806971	-0.271827	-0.331961	-0.312365	-0.221539	0.355441	-0.103217	-0.0756691	1.39955
-0.0342519	0.0584778	-0.0655692	0.101479	-0.119904	0.356038	-0.327681	0.476503	0.347326	0.300833	0.114848	0.0623632	0.280385	0.0726266	-0.121007	0.0296856	-0.0462701	0.0221997	-0.0544743	-0.161447	0.0230795	-0.0436814	-0.0793807	-0.271783	-0.2008	-0.311652	-0.221617	0.354427	-0.103134	-0.0924778	1.26803
-0.0343714	0.0585721	-0.0658098	0.101446	-0.12028	0.355882	-0.325007	0.476514	0.342886	0.3011	0.114721	0.0618771	0.280406	0.0725618	-0.127286	0.0308174	-0.0462613	0.0279391	-0.0549464	-0.161662	0.0230559	-0.0431121	-0.0787138	-0.271832	-0.202626	-0.311763	-0.221628	0.353835	-0.103185	-0.0911436	1.26539
-0.0311036	0.0567973	-0.0658821	0.100991	-0.140522	0.333677	-0.327933	0.476218	0.335179	0.300972	0.114748	0.0254799	0.280644	0.0723803	-0.135594	0.0287242	-0.0460553	0.0243948	-0.0411163	-0.16202	0.0219412	-0.0450496	-0.0791371	-0.271708	-0.172325	-0.311563	-0.221821	0.355853	-0.102704	-0.0880282	1.23826
-0.0301647	0.0635057	-0.0602361	0.0840406	-0.134448	0.33913	-0.268648	0.485427	0.328376	0.300548	0.115147	0.0408233	0.178443	0.0723861	-0.155808	0.0332725	-0.0373193	0.0366737	-0.0511394	-0.055352	0.0824518	-0.0433659	-0.0727036	-0.282418	-0.197496	-0.320117	-0.212767	0.364968	-0.102737	-0.0882569	1.17252
-0.0297748	0.0596685	-0.0655349	0.1022	-0.140947	0.341246	-0.325173	0.306269	0.333391	0.218028	0.114709	0.0122316	0.223874	0.0725519	-0.153047	0.0223995	-0.0399968	0.0206747	-0.0458924	-0.161892	0.0182359	0.0369863	-0.0812592	-0.270688	-0.188173	-0.32046	-0.221406	0.356069	-0.138095	-0.088505	1.05907
-0.0330658	0.058032	-0.065871	0.102514	-0.138082	0.342512	-0.321049	0.352143	0.332405	0.209796	0.114916	0.0272884	0.218796	0.0678431	-0.14385	0.0117406	-0.0408215	0.0269662	-0.0444348	-0.160561	0.0256521	-0.0105146	-0.0788866	-0.272186	-0.190541	-0.263862	-0.220912	0.3587	-0.110199	-0.0902996	1.03945
-0.0312975	0.0579621	-0.0663322	0.0987463	-0.13705	0.340517	-0.317147	0.316052	0.331809	0.223744	0.114729	0.0211755	0.216047	0.0710152	-0.150343	0.0181172	-0.0406461	0.0198228	-0.045813	-0.163521	0.0228614	-0.00940936	-0.0801053	-0.256651	-0.186725	-0.269715	-0.221435	0.356586	-0.109831	-0.0892152	1.00972
-0.0313339	0.0578639	-0.0666916	0.100288	-0.138604	0.342615	-0.30692	0.320193	0.18725	0.232573	0.114734	0.0149164	0.218734	0.0714603	-0.148664	0.01562	-0.0414721	0.0240046	-0.0462169	-0.160828	0.024724	-0.00922816	-0.0800119	-0.234407	-0.185608	-0.269726	-0.184667	0.356301	-0.110639	-0.089948	0.910919
-0.0303594	0.0564339	-0.0663162	0.099088	-0.137812	0.342075	-0.305262	0.312887	0.14816	0.233133	0.121484	0.0160016	0.220268	0.0705486	-0.149399	0.0210287	-0.040982	0.0244588	-0.0440102	-0.15027	0.0216708	-0.00163109	-0.0788348	-0.248885	-0.185347	-0.275443	-0.190552	0.356045	-0.1238	-0.0881607	0.904814
-0.0259505	0.056742	-0.0678861	0.0988103	-0.134002	0.342158	-0.305717	0.330378	0.180346	0.219934	0.102836	0.0173574	0.222367	0.0709199	-0.146953	0.0239724	-0.0412219	0.0252566	-0.0442128	-0.155028	0.0233143	-0.0120709	-0.0752604	-0.241815	-0.185262	-0.2784	-0.172175	0.118263	-0.12029	-0.0888266	0.795296
-0.02486	0.0581494	-0.0673783	0.10063	-0.136238	0.342166	-0.302982	0.321714	0.176201	0.216312	0.104215	0.0171515	0.216949	0.0705233	-0.146511	0.0119539	-0.0415267	0.0255207	-0.0437035	-0.151636	0.0232056	-0.0111422	-0.0701844	-0.242211	-0.184392	-0.272718	-0.177155	0.100346	-0.118516	-0.0883007	0.775449
-0.0259323	0.0569866	-0.0658694	0.100069	-0.128891	0.341727	-0.30455	0.313794	0.172706	0.217943	0.107883	0.0180993	0.21509	0.0707741	-0.148927	0.0228852	-0.0415003	0.0247341	-0.0443281	-0.153841	0.029083	-0.00566248	-0.0741194	-0.245978	-0.184486	-0.274668	-0.108387	0.0600614	-0.112042	-0.0883752	0.746187
-0.0261097	0.0571852	-0.0660144	0.100466	-0.118986	0.341893	-0.304559	0.313711	0.173348	0.21821	0.106723	0.0177743	0.215337	0.0708138	-0.148801	0.0226556	-0.0414879	0.0250175	-0.0443543	-0.153324	0.0308536	-0.00793544	-0.073302	-0.244134	-0.184559	-0.275313	-0.108077	0.0659365	-0.113553	-0.088417	0.744444
-0.0254301	0.0540153	-0.0664901	0.104726	-0.119983	0.341855	-0.181316	0.311361	0.177385	0.218054	0.0799107	0.0170922	0.215473	0.0708593	-0.148461	0.0278582	-0.0439218	0.0242473	-0.0445399	-0.154106	0.0265843	-0.0182453	-0.0761762	-0.243547	-0.184997	-0.275517	-0.102102	0.0835078	-0.114669	-0.0886022	0.68293
-0.0254301	0.0540153	-0.0664901	0.104726	-0.119983	0.341855	-0.181316	0.311361	0.177385	0.218054	0.0799107	0.0170922	0.215473	0.0708593	-0.148461	0.0278582	-0.0439218	0.0242473	-0.0445399	-0.154106	0.0265843	-0.0182453	-0.0761762	-0.243547	-0.184997	-0.275517	-0.102102	0.0835078	-0.114669	-0.0886022	0.68293
-0.0263838	0.0546283	-0.0660837	0.104135	-0.122073	0.341787	-0.17061	0.315198	0.180041	0.217151	0.0930749	0.0372305	0.159457	0.070806	-0.116642	0.0248938	-0.0441225	0.0447922	-0.0445656	-0.155098	0.0261819	-0.0103006	-0.0775759	-0.245141	-0.180293	-0.275443	-0.0992448	0.080381	-0.114578	-0.0885031	0.655897
-0.0260294	0.053989	-0.0659748	0.104534	-0.121527	0.341866	-0.172184	0.31395	0.178494	0.217472	0.0911154	0.028879	0.158247	0.0708422	-0.125593	0.0244307	-0.0445934	0.0272299	-0.0445493	-0.155351	0.0271555	-0.0111524	-0.0771513	-0.244552	-0.184393	-0.275422	-0.0957622	0.0786915	-0.114761	-0.0885138	0.655141
-0.0262476	0.0546241	-0.0662035	0.104021	-0.119263	0.341879	-0.173192	0.287343	0.176603	0.218089	0.0889687	0.0248236	0.166956	0.0708519	-0.132141	0.023503	-0.0427445	0.0306759	-0.0445708	-0.155577	0.027081	-0.0121301	-0.0758631	-0.244117	-0.184435	-0.275048	-0.0999879	0.078916	-0.114936	-0.0885842	0.642871
-0.0260853	0.0544599	-0.0660551	0.104354	-0.119666	0.341878	-0.17287	0.28763	0.177518	0.217471	0.0886108	0.0350816	0.160542	0.0708555	-0.127381	0.0245274	-0.042484	0.0290997	-0.0446705	-0.154791	0.0271563	-0.00961892	-0.0760762	-0.24458	-0.18398	-0.275308	-0.097823	0.0783646	-0.114881	-0.0885257	0.639657
-0.0261109	0.0544767	-0.0660574	0.104437	-0.118291	0.342458	-0.166284	0.043479	0.177483	0.215737	0.0898106	0.0295768	0.160645	0.0708604	-0.130209	0.0286269	-0.0425016	0.0317711	-0.045988	-0.155219	0.0270622	-0.0128065	-0.0727302	-0.242792	-0.182238	-0.263674	-0.0981256	0.0747458	-0.115004	-0.0885606	0.548493
-0.026112	0.055025	-0.0662039	0.104434	-0.113485	0.346179	-0.146727	0.0106041	0.177435	0.217342	0.0943481	0.0320514	0.164679	0.0711181	-0.123019	0.0360766	-0.0429193	0.0322343	-0.0610384	-0.154827	0.0235273	-0.0153171	-0.0643194	-0.242268	-0.183025	-0.25722	-0.0992907	0.0764034	-0.115905	-0.0887866	0.541491
-0.0261117	0.0549858	-0.06612	0.104602	-0.113986	0.344325	-0.150521	0.02878	0.177175	0.216755	0.0949004	0.0316013	0.163736	0.064008	-0.126259	0.0339558	-0.0427604	0.0317124	-0.0526107	-0.154878	0.024386	-0.014048	-0.0666193	-0.241982	-0.183015	-0.258606	-0.0983981	0.0755854	-0.116179	-0.0887128	0.540944
-0.0261225	0.0549743	-0.0661885	0.10458	-0.11405	0.343099	-0.148331	0.0285835	0.177731	0.217415	0.0941759	0.0302467	0.164645	0.0660899	-0.125831	0.0326277	-0.0430761	0.0297558	-0.0545481	-0.157857	0.0245396	-0.0132966	-0.0665447	-0.23595	-0.18264	-0.258632	-0.0971651	0.0756969	-0.11619	-0.0886807	0.53788
-0.0261226	0.0549258	-0.0661445	0.10448	-0.113844	0.343532	-0.14863	0.030199	0.177497	0.216686	0.095117	0.0302699	0.163512	0.062549	-0.124209	0.0320615	-0.0428834	0.0305988	-0.0546155	-0.154812	0.0240588	-0.0136052	-0.067625	-0.238022	-0.183055	-0.257838	-0.0966337	0.0765431	-0.115603	-0.088491	0.536592
-0.0261177	0.0475741	-0.0663765	0.0827769	-0.113946	0.242551	-0.148246	0.0282959	0.177564	0.216894	0.0939965	0.0305778	0.164459	0.0671821	-0.125294	0.0334904	-0.0427434	0.0306922	-0.0539817	-0.155192	0.0237922	-0.0125744	-0.0668208	-0.239104	-0.183208	-0.263591	-0.0971751	0.0759845	-0.11596	-0.0885998	0.477204
-0.0260371	0.055151	-0.0664858	0.0716358	-0.113991	0.251819	-0.148052	0.0291224	0.177183	0.216761	0.092423	0.0311598	0.164325	0.0397098	-0.12582	0.0323032	-0.0456417	0.0329229	-0.0592439	-0.149876	0.0239676	-0.0131933	-0.0438072	-0.239836	-0.182803	-0.260262	-0.0977166	0.0751464	-0.0709557	-0.0384028	0.457978
-0.0261466	0.0534622	-0.066346	0.0763499	-0.114097	0.234477	-0.119541	0.0280396	0.171557	0.216612	0.092944	0.0312059	0.164761	0.0451391	-0.125749	0.032598	-0.0468607	0.0332272	-0.0569972	-0.154895	0.0238389	-0.00997673	-0.0437903	-0.242776	-0.182937	-0.260281	-0.0977794	0.0751073	-0.0537945	-0.0881582	0.448018
-0.0261227	0.0526537	-0.0665146	0.081253	-0.114053	0.226392	-0.123414	0.0272426	0.172903	0.216688	0.0929667	0.032213	0.164579	0.0501964	-0.125758	0.0326844	-0.046517	0.0328372	-0.0567455	-0.153911	0.0238642	-0.00881868	-0.0445482	-0.24144	-0.182993	-0.260399	-0.0974065	0.075047	-0.0581252	-0.0873053	0.446225
-0.0251266	0.0525321	-0.0664048	0.0749283	-0.113917	0.235275	-0.120692	0.0268821	0.172016	0.216549	0.0891993	0.0318344	0.164848	0.0477708	-0.126549	0.0326762	-0.0460089	0.0244868	-0.0587104	-0.154601	0.024683	-0.0103225	-0.0485717	-0.241136	-0.182907	-0.222547	-0.0953959	0.0750577	-0.0635715	-0.0869234	0.429628
-0.0250285	0.0533614	-0.0663826	0.0740669	-0.114067	0.23643	-0.120381	0.0284643	0.170669	0.216607	0.0822222	0.0321127	0.164989	0.0448711	-0.126489	0.0327088	-0.0462006	0.0240611	-0.0587106	-0.154741	0.0246102	-0.00920236	-0.054036	-0.242741	-0.182914	-0.228423	-0.0954437	0.0748467	-0.0549648	-0.0602759	0.427361
-0.0237736	0.053415	-0.0664193	0.0760916	-0.114074	0.23488	-0.0710193	0.0283802	0.171389	0.21661	0.0704764	0.0271848	0.163989	0.0452565	-0.128221	0.0323795	-0.0461401	0.0285212	-0.059241	-0.154876	0.0243799	-0.0100285	-0.0481534	-0.242746	-0.182639	-0.225848	-0.0962321	0.0747875	-0.0595574	-0.0736754	0.416651
-0.0251159	0.0526433	-0.0666987	0.0706245	-0.114668	0.0689707	-0.097207	0.0280536	0.171129	0.203579	0.0809588	0.0216532	0.164392	0.0712948	-0.128031	0.0316245	-0.0405951	0.0242171	-0.0581064	-0.0827584	0.0247525	-0.00992495	-0.0498627	-0.247511	-0.182717	-0.227644	-0.0814752	0.0728216	-0.0620458	-0.0771535	0.352102
-0.0247124	0.0529873	-0.0666817	0.0735994	-0.114101	0.0124665	-0.0569431	0.0280392	0.170896	0.14485	0.0853165	0.010132	0.163065	0.0484519	-0.128049	0.0331777	-0.0445302	0.0263128	-0.058801	-0.0907787	0.0235009	-0.0100162	-0.0492201	-0.247256	-0.182649	-0.226685	-0.0726891	0.0737918	-0.0630875	-0.0799218	0.318916
-0.0246557	0.0525316	-0.0665974	0.0729258	-0.114222	0.0539968	-0.0388935	0.0280184	0.170858	0.101975	0.0819879	0.0289755	0.163695	0.0489266	-0.127548	0.0325978	-0.0455835	0.0255952	-0.058881	-0.0845403	0.0233154	-0.0100046	-0.0506133	-0.24414	-0.182794	-0.227549	-0.0869242	0.0742102	-0.0595548	-0.0773403	0.308995
-0.0248755	0.053167	-0.0665952	0.073236	-0.114189	0.0453376	-0.0627362	0.0280822	0.170742	0.0824785	0.0810035	0.0228967	0.163069	0.0474291	-0.127707	0.0325149	-0.0457757	0.0258991	-0.0589733	-0.0835521	0.0237012	-0.0104611	-0.0499901	-0.24607	-0.182435	-0.227787	-0.0810434	0.0747549	-0.0592189	-0.0727204	0.305378
-0.024855	0.0531322	-0.0666184	0.0731812	-0.113069	0.0480377	-0.0629243	0.0279764	0.170932	0.087445	0.0672786	0.0202937	0.163561	0.0494404	-0.127466	0.0322302	-0.0454931	0.0262609	-0.0588901	-0.0919698	0.0228061	-0.0103724	-0.0457207	-0.244821	-0.142264	-0.227666	-0.0790212	0.0781219	-0.030383	-0.0750171	0.289665
-0.0252679	0.0531146	-0.0668189	0.0728629	-0.110292	0.0441754	-0.06183	0.0283685	0.115013	0.085636	0.0787256	0.0165105	0.163491	0.0537204	-0.127662	0.0339397	-0.0456894	0.0225416	-0.0588111	-0.0876527	0.0222074	-0.00983187	-0.0473706	-0.244573	-0.150673	-0.224026	-0.07827	0.0749983	-0.0531249	-0.0738207	0.275373
-0.0264185	0.0531227	-0.0670145	0.0726559	-0.111998	0.0385345	-0.0506145	0.0274842	0.126687	0.0931214	0.0681796	0.0107845	0.12813	0.0505154	-0.124561	0.00882699	-0.0456579	0.0247004	-0.0588195	-0.080378	0.0232382	-0.0107521	-0.0448512	-0.242908	-0.154053	-0.225811	-0.0808483	0.0803669	-0.0515965	-0.0744571	0.264894
-0.0261361	0.053859	-0.0672016	0.0626296	-0.113319	0.0458008	-0.0506684	0.0279842	0.117525	0.0937143	0.0707673	-0.00606555	0.122594	0.054149	-0.124698	0.0272689	-0.045714	0.0246055	-0.0584766	-0.0807608	0.0233039	-0.011221	-0.0443001	-0.244334	-0.14773	-0.201126	-0.0807899	0.0775671	-0.0410998	-0.0750398	0.249313
-0.0248638	0.0430667	-0.0378844	0.0235176	-0.111732	0.0442441	-0.0506016	0.0109615	0.110025	0.0911855	0.0680396	0.00721607	0.126499	0.0703485	-0.125979	0.0303435	-0.0457181	0.025151	-0.0596771	-0.084504	0.0243659	-0.0116263	-0.0466496	-0.153669	-0.15813	-0.204647	-0.0744967	0.0788199	-0.0468505	-0.0740576	0.210699
-0.0229446	0.0483122	0.00141699	0.0335789	-0.111577	0.0438742	-0.056243	0.0222866	0.117143	0.0918557	0.0652932	-0.00267395	0.119386	0.0645097	-0.118611	0.0324637	-0.0473778	0.0242788	-0.0524313	-0.0737693	0.0216951	-0.0167818	-0.0430755	-0.170903	-0.163955	-0.177112	-0.0788297	0.0736466	7.98794e-05	-0.00292644	0.194729
-0.02409	0.0400186	-0.0396447	0.0262352	-0.111452	0.044855	-0.0529066	0.0201068	0.114332	0.0924099	0.0681402	-6.99668e-05	0.119815	0.0631103	-0.124231	0.0274599	-0.0462628	0.0241692	-0.0577235	-0.0817502	0.0207642	-0.0124025	-0.0452335	-0.165338	-0.158885	-0.16385	-0.0773254	0.0763366	-0.0175429	-0.0154641	0.190011
-0.0234435	0.0344049	-0.0391756	0.0295593	-0.111611	0.0443186	-0.0546852	0.0124943	0.105848	0.0932111	0.0666368	-0.00054777	0.116566	0.0606647	-0.121954	0.0349807	-0.0507153	0.0244733	-0.0568309	-0.080331	0.0352915	-0.0158419	-0.0431734	-0.00510726	-0.157364	-0.166892	-0.0787665	0.0733575	-0.0100496	-0.0432508	0.16182
-0.0234171	0.0361027	-0.0481445	0.0319514	-0.111752	0.0435335	-0.0458142	0.018017	0.0809067	0.0924088	0.0665617	-0.000118048	0.106086	0.0609337	-0.121081	0.029321	-0.0495616	0.0246871	-0.0562285	-0.0782911	0.019839	-0.012972	-0.041111	-0.0392848	-0.159248	-0.161561	-0.078052	0.0747778	-0.00753228	-0.046869	0.153552
-0.023543	0.0385731	-0.0402866	0.0295477	-0.111804	0.0428279	-0.0439714	0.0198388	0.085488	0.0931501	0.0648749	-4.80223e-05	0.114858	0.0613663	-0.107089	0.0280406	-0.0466691	0.0244219	-0.0552989	-0.0793859	0.0237728	-0.0125342	-0.0417148	-0.0308351	-0.158918	-0.152801	-0.0778048	0.031095	-0.0159313	-0.0426093	0.143847
-0.0237716	0.026501	-0.035626	0.0282069	-0.0437409	0.0437898	-0.0459243	0.0188554	0.0814759	0.0245256	0.0616945	-0.0024166	0.113863	0.061295	-0.11459	0.0296203	-0.0493347	0.0251859	-0.0548132	-0.0723601	0.0241557	-0.0100953	-0.0415612	-0.0511461	-0.159267	-0.155879	-0.0766297	0.0348511	-0.0112851	-0.0413767	0.126337
-0.0239288	0.0269621	-0.0294042	0.025664	-0.0272615	0.0437264	-0.0438268	0.0190122	0.084712	0.035974	0.0621646	-0.00182638	0.113965	0.0610162	-0.114131	0.0293229	-0.0496238	0.0250262	-0.0545903	-0.0738671	0.0238171	-0.00810669	-0.041649	-0.0497921	-0.158753	-0.153975	-0.0774293	0.0374014	-0.0122826	-0.0415644	0.12525
-0.0238447	0.0204117	-0.0304106	0.0271241	-0.0319375	0.0427893	-0.0390444	0.0191244	0.0839493	0.0131908	0.0605497	-0.00301013	0.113939	0.0609891	-0.111927	0.0288275	-0.049716	0.02527	-0.0533253	-0.0769948	0.0240122	-0.0016169	-0.0416441	-0.0503643	-0.158973	-0.151369	-0.0738145	0.0379203	-0.0129773	-0.0410669	0.122003
-0.0235985	0.0242853	-0.0313212	0.0319666	-0.0378217	0.0421701	-0.0412006	0.0191323	0.0834266	0.0143694	0.05984	-0.00274636	0.114431	0.0610501	-0.10936	0.0288098	-0.0493305	0.0248823	-0.0539019	-0.0742704	0.0241385	-0.00356531	-0.0416725	-0.0457729	-0.158949	-0.152513	-0.0746545	0.0352808	-0.0121734	-0.0392394	0.12172
-0.0240281	0.024485	-0.0322177	0.0324696	-0.0326161	0.0430188	-0.0399323	0.0192111	0.0831624	0.0166049	0.0615393	-0.00260987	0.115179	0.061162	-0.108996	0.0291496	-0.0484735	0.0250217	-0.0532725	-0.0727416	0.0246181	-0.0055619	-0.0419646	-0.0465971	-0.158465	-0.148792	-0.0746596	0.0345774	-0.0126393	-0.039991	0.120323
-0.0235352	0.0196908	-0.0348045	0.0302659	-0.0359667	0.0428554	-0.0413301	0.0191724	0.0855382	0.0170086	0.0611611	-0.00246532	0.0845262	0.0611948	-0.108665	0.02887	-0.0480936	-0.0152486	-0.0147644	-0.0731384	0.0240695	-0.00736744	-0.0272511	-0.0463797	-0.158866	-0.150724	-0.0748668	0.0354909	-0.0111393	-0.0402217	0.111361
-0.0227995	0.0222408	-0.0337409	0.0295467	-0.0356458	0.0428179	-0.041085	0.0192526	0.0834749	0.0153685	0.0607262	-0.00292412	0.0918641	0.0611905	-0.108921	0.0288322	-0.0486126	0.00554625	-0.0244564	-0.0744954	0.0247783	-0.00593615	-0.0391681	-0.04679	-0.160125	-0.0995158	-0.0744124	0.0357183	-0.0119539	-0.0404208	0.101015
-0.0238751	0.0163167	-0.0331608	0.0328445	-0.0331408	0.0444027	-0.0414027	0.0193496	0.0830734	0.0108366	0.0606192	-0.00257089	0.0665071	0.0611962	-0.109075	0.0288821	-0.0475872	0.00723932	-0.0361049	-0.0738885	0.0250417	-0.00493671	-0.0341981	-0.0468552	-0.159116	-0.0800118	-0.0637704	0.0358595	-0.011314	-0.0398512	0.0916575
-0.0239324	0.022509	-0.0330407	0.0314501	-0.0343317	0.0431961	-0.0412734	0.0194511	0.0832103	0.0160083	0.0610297	-0.00258796	0.0638612	0.0611845	-0.109881	0.0288684	-0.0473246	0.0182573	-0.0430141	-0.073829	0.0248484	-0.00496721	-0.0227542	-0.0468506	-0.127645	-0.0765653	-0.0728996	0.0359696	-0.0114341	-0.0358938	0.0833388
-0.02391	0.0215103	-0.0326449	0.03114	-0.0337806	0.043077	-0.0411509	0.0193099	0.0808643	0.0155566	0.060798	-0.0025647	0.0573413	0.0611965	-0.10951	0.0288651	-0.0477313	0.0144739	-0.0428377	-0.0740309	0.0249478	-0.00533215	-0.0116515	-0.0470819	-0.119844	-0.078253	-0.0689889	0.0358099	-0.0114604	-0.0305862	0.0788771
-0.02391	0.0215103	-0.0326449	0.03114	-0.0337806	0.043077	-0.0411509	0.0193099	0.0808643	0.0155566	0.060798	-0.0025647	0.0573413	0.0611965	-0.10951	0.0288651	-0.0477313	0.0144739	-0.0428377	-0.0740309	0.0249478	-0.00533215	-0.0116515	-0.0470819	-0.119844	-0.078253	-0.0689889	0.0358099	-0.0114604	-0.0305862	0.0788771
-0.02391	0.0215103	-0.0326449	0.03114	-0.0337806	0.043077	-0.0411509	0.0193099	0.0808643	0.0155566	0.060798	-0.0025647	0.0573413	0.0611965	-0.10951	0.0288651	-0.0477313	0.0144739	-0.0428377	-0.0740309	0.0249478	-0.00533215	-0.0116515	-0.0470819	-0.119844	-0.078253	-0.0689889	0.0358099	-0.0114604	-0.0305862	0.0788771
-0.0238671	0.0216674	-0.0326407	0.0313527	-0.0338107	0.0433084	-0.0409024	0.0193364	0.0798961	0.015631	0.0607689	-0.00250504	0.0579882	0.0614442	-0.109643	0.0288676	-0.0476759	0.0138801	-0.0426484	-0.0739612	0.0252121	-0.00516968	-0.0122973	-0.0470679	-0.118799	-0.0767329	-0.0692952	0.0359565	-0.0114192	-0.0302232	0.0783966
-0.0239143	0.0215182	-0.0326505	0.0209503	-0.0340777	0.0431875	-0.0409619	0.0194296	0.0797518	0.0154543	0.0608185	-0.00738764	0.0578597	0.0611462	-0.108176	0.0288591	-0.0481729	0.0167329	-0.0435224	-0.0459607	0.0251824	-0.00604801	-0.00998276	-0.0480861	-0.119766	-0.078037	-0.0679844	0.0356379	-0.0113999	-0.0306439	0.0746804
-0.0244446	0.0211409	-0.0326484	0.0187514	-0.0339272	0.0432368	-0.0408267	0.0193458	0.0800779	0.0154064	0.0630915	-0.00368391	0.0580643	0.0612644	-0.105025	0.0288698	-0.0474059	0.0157057	-0.0405951	-0.024048	0.0250891	-0.00527453	-0.0120343	-0.0472872	-0.119234	-0.0770107	-0.0677766	0.0357916	-0.0114481	-0.0304183	0.0719928
-0.0239429	0.021194	-0.0326337	0.0276653	-0.0339275	0.0433843	-0.0409147	0.0193749	0.0801947	0.0154388	0.0614893	-0.00487366	0.0581498	0.0612327	-0.0793451	0.0288662	-0.0473029	0.0154732	-0.0339852	-0.0332463	0.0251193	-0.0052938	-0.0123593	-0.0478402	-0.119248	-0.0778982	-0.0669638	0.0355634	-0.011838	-0.03055	0.0676177
-0.0240951	0.0213649	-0.0231081	0.024758	-0.033896	0.043374	-0.0411331	0.019274	0.0798449	0.0154643	0.0627702	-0.00667942	0.058029	0.0505196	-0.0791085	0.0288001	-0.0478382	0.0176735	-0.0359835	-0.030461	0.0232546	-0.00430394	-0.0121305	-0.047721	-0.118983	-0.0775849	-0.0675151	0.0356944	-0.0116797	-0.0308007	0.065785
-0.0240317	0.0211342	-0.027626	0.0266235	-0.0350354	0.0434384	-0.0374237	0.0193261	0.0797281	0.0082364	0.0545425	-0.00693014	0.044167	0.0555724	-0.0772525	0.0285855	-0.0473506	0.0174129	-0.0338927	-0.0338185	0.0134002	-0.0051534	-0.0124638	-0.0474961	-0.11962	-0.0776347	-0.0677835	0.0357322	-0.0116659	-0.0309206	0.0634106
-0.024047	0.021048	-0.0314529	0.0264241	-0.0344205	0.0435703	-0.0344977	0.019143	0.0787937	0.0103704	0.0580238	-0.00605133	0.0478084	0.0474774	-0.0340794	0.0284882	-0.0470074	0.0178932	-0.027661	-0.0324507	0.0239171	-0.00518819	-0.0119556	-0.0475999	-0.11944	-0.0773745	-0.0676902	0.0357033	-0.0116514	-0.0308163	0.058131
-0.0242468	0.0210983	-0.0299656	0.0263577	-0.0343199	0.0434768	-0.0345601	0.0192519	0.0786211	0.0134095	0.0448055	-0.00633099	0.0497957	0.0494503	-0.0413902	0.0252676	-0.0473441	0.00158056	-0.0324964	-0.0338915	0.0236095	-0.00520089	-0.0130272	-0.0475678	-0.117598	-0.0773904	-0.0676975	0.0353901	-0.0116218	-0.0308216	0.0571485
-0.0242855	0.0208867	-0.0308254	0.0262196	-0.0344839	0.0436995	-0.0340952	0.0192295	0.0790654	0.0101993	0.0469449	-0.00617863	0.0493232	0.0474567	-0.0333334	0.0224982	-0.0471717	0.00308008	-0.0269584	-0.0336578	0.0178988	-0.00529813	-0.0127655	-0.0476502	-0.118475	-0.0774295	-0.06756	0.035695	-0.0117073	-0.0306761	0.0560187
-0.024182	0.0208289	-0.0308202	0.0263034	-0.0343576	0.0436203	-0.0342932	0.0192651	0.079177	0.0113181	0.0419923	-0.00609211	0.0459194	0.0466063	-0.0340342	0.0238963	-0.0472574	0.010193	-0.0260593	-0.032132	0.0168589	-0.00518762	-0.013531	-0.0476176	-0.119019	-0.0773962	-0.0675142	0.0356053	-0.011722	-0.0189281	0.0547861
-0.0245245	0.0209006	-0.0306708	0.0264165	-0.0341873	0.0435684	-0.0343348	0.0192736	0.0783249	0.0110594	0.0397965	-0.0062559	0.0461966	0.0469637	-0.0316129	0.0243404	-0.047244	0.00776463	-0.0283225	-0.0324479	0.0205075	-0.00511424	-0.0149916	-0.0476776	-0.118375	-0.0773803	-0.0675664	0.0354896	-0.01173	-0.0164541	0.054431
-0.024531	0.0208958	-0.0306714	0.0265751	-0.0343142	0.04359	-0.0343952	0.0157794	0.0784932	0.0110731	0.0407745	-0.00622653	0.0462115	0.0469464	-0.0320354	0.0212061	-0.0472284	0.00749222	-0.028707	-0.0321604	0.0190144	-0.00513224	-0.0145434	-0.0476432	-0.118539	-0.0773767	-0.0675153	0.0355431	-0.0117302	-0.0123288	0.0541596
-0.0245525	0.0209012	-0.0304834	0.0265161	-0.0343262	0.0435874	-0.0339927	0.011263	0.0780274	0.0105219	0.0407959	-0.00621811	0.0462924	0.0467413	-0.0322823	0.0229794	-0.0472028	0.00697303	-0.0273587	-0.0325152	0.0184518	-0.005135	-0.0143594	-0.0476378	-0.118222	-0.0774328	-0.067515	0.0354908	-0.0116985	-0.0132347	0.0538595
-0.0248122	0.0209001	-0.0305297	0.0264675	-0.0074617	0.0436237	-0.0341901	0.0163002	0.0784085	0.0111141	0.0413027	-0.00642418	0.0464944	0.0429914	-0.0312892	0.0155626	-0.0470336	0.00773984	-0.0261868	-0.03232	0.0183722	-0.00487201	-0.0146658	-0.0469427	-0.0352953	-0.0773058	-0.0676038	0.036162	-0.0117938	-0.0165083	0.0396221
-0.0247836	0.0208475	-0.0305383	0.0264762	-0.0120906	0.0436186	-0.034185	0.0152636	0.0784069	0.0111512	0.0412358	-0.00644277	0.0461766	0.0412279	-0.0317408	0.00113436	-0.047069	0.00764662	-0.0263402	-0.0322943	0.0180526	-0.00493462	-0.0148755	-0.0464596	-0.0360514	-0.0773247	-0.0675884	0.0360681	-0.0123401	-0.0165129	0.039301
-0.0243739	0.0210543	-0.0304818	0.0264013	-0.0315047	0.043593	-0.0341532	0.0145573	0.0783525	0.0103903	0.0408639	-0.0063525	0.0463748	0.0431846	-0.0302506	0.0159109	-0.0467753	0.00859627	-0.0261724	-0.03246	0.0190602	-0.00497525	-0.0154702	-0.0463259	-0.0320204	-0.0772656	-0.0305757	0.0356096	-0.0118211	-0.0155087	0.0364282
-0.0243861	0.0211072	-0.0305766	0.0247468	-0.0231857	0.0436054	-0.0340564	0.0144332	0.0782947	0.0104335	0.0404669	-0.00624335	0.0464103	0.0386202	-0.0300829	0.0170566	-0.0471288	0.0067688	-0.0245696	-0.0323058	0.0176692	-0.00466294	-0.0152689	-0.0449507	-0.0363558	-0.0773511	-0.0226937	0.0356407	-0.0118959	-0.0155354	0.0351265
-0.0243426	0.021508	-0.0305585	0.0260086	-0.0224777	0.0436048	-0.0341755	0.0147429	0.0782739	0.0108249	0.040357	-0.00624133	0.0462975	0.038977	-0.0308401	0.0152332	-0.0469645	0.00642172	-0.0253498	-0.0323126	0.019495	-0.00445407	-0.0150784	-0.0448733	-0.0322909	-0.0773514	-0.0188334	0.03567	-0.0120636	-0.0155205	0.0348287
-0.0238402	0.0156298	-0.029919	0.0243373	-0.02316	0.0430748	-0.0338313	0.0138283	0.0783648	0.0108746	0.0406236	-0.00622193	0.0464467	0.0408388	0.00670331	0.0154773	-0.040472	0.00589035	-0.0240407	-0.0249335	0.0182397	-0.00519673	-0.0149287	-0.045719	-0.0334798	-0.0773819	-0.0249786	0.0355867	-0.0119307	-0.0149495	0.0329957
-0.0237879	0.015868	-0.029949	0.0246091	-0.0228283	0.0433295	-0.0328751	0.0139946	0.0782892	0.0110264	0.0405659	-0.00671592	0.0442891	0.0392191	-0.00669217	0.0153264	-0.0412081	0.00626661	-0.0239813	-0.027151	0.0183368	-0.00494782	-0.0150432	-0.0450704	-0.0344064	-0.0765096	-0.0219883	0.0355838	-0.0118278	-0.0150281	0.0325372
-0.024042	0.0112384	-0.0310647	0.0246731	-0.0201796	0.043438	-0.0334234	0.013996	0.0783036	0.0111814	0.040551	-0.00692198	0.0451298	0.0383558	-0.00539553	0.0152481	-0.0412533	0.0063433	-0.0235339	-0.027765	0.0181268	-0.00470136	-0.0157222	-0.0453908	-0.0347688	-0.0756486	-0.0218306	0.0352689	-0.0118535	-0.0151186	0.0323496
-0.0240235	0.0123452	-0.0295891	0.0251524	-0.0247375	0.0432449	-0.0336614	0.0141013	0.042749	0.0110254	0.0405836	-0.00655336	0.0459781	0.0381459	-0.00661717	0.0153619	-0.0424421	0.00609245	-0.0240425	-0.0287954	0.0185415	-0.00424916	-0.0149457	-0.0452946	-0.0342872	-0.0741487	-0.0224707	0.0354928	-0.0118939	-0.0153	0.0282359
-0.0239556	0.0141525	-0.029596	0.0246995	-0.0227803	0.0432667	-0.033691	0.0140445	0.0374005	0.0109449	0.0406239	-0.00660583	0.0458552	0.0392966	-0.00801947	0.0152718	-0.0418408	0.00601991	-0.0243594	-0.0286217	0.0183572	-0.00468119	-0.01493	-0.0451842	-0.0337696	-0.0746299	-0.0224317	0.0354675	-0.0118688	-0.0153044	0.0278096
-0.0239568	0.0150294	-0.029712	0.0248233	-0.0152842	0.0243262	-0.0335956	0.0138823	0.0407661	0.0109884	0.0405453	-0.00714908	0.0461835	0.0393675	-0.00479313	0.0152948	-0.0418009	0.00620494	-0.0241687	-0.0288938	0.0105609	-0.00484598	-0.0148378	-0.0451884	-0.033669	-0.0753357	-0.0215137	0.035473	-0.0118615	-0.0147123	0.0263522
-0.0239668	0.0143995	-0.0295807	0.0249078	-0.0184338	0.026485	-0.0335901	0.0138963	0.040291	0.0110264	0.0272819	-0.00670981	0.0459489	0.0389538	-0.00620978	0.0153	-0.04196	0.00603135	-0.0241611	-0.0281627	0.0167961	-0.00488926	-0.0148218	-0.0452406	-0.0334717	-0.0752397	-0.0223836	0.0356859	-0.0118808	-0.0149718	0.025743
-0.0239608	0.0142081	-0.0296498	0.0248524	-0.00819391	0.00951061	-0.0335842	0.0137886	0.0399726	0.0110155	0.0131498	-0.00690205	0.0457232	0.039161	-0.00574388	0.0152448	-0.0419362	0.00613453	-0.0240972	-0.0282806	0.0144041	-0.00495657	-0.0148975	-0.0452081	-0.0334218	-0.0753939	-0.021668	0.0355657	-0.011868	-0.0146766	0.0241441
-0.0239803	0.0143068	-0.0296503	0.0248743	-0.00987513	0.0108632	-0.0335015	0.013641	0.0386104	0.011021	0.0143811	-0.00684776	0.0458142	0.0391773	-0.00602069	0.0152586	-0.0419169	0.00573615	-0.024136	-0.0281599	0.0150987	-0.005037	-0.0152307	-0.0451211	-0.0323655	-0.0749788	-0.0217935	0.0357275	-0.011868	-0.0143459	0.0240245
-0.0239774	0.0143227	-0.0295892	0.0248708	-0.0092448	0.0109823	-0.0335032	0.0137008	0.0386767	0.0110212	0.0135002	-0.00683717	0.045737	0.039205	-0.00667164	0.0152487	-0.0419203	0.00573788	-0.02414	-0.028158	0.0151383	-0.0050366	-0.0152295	-0.0451536	-0.0324084	-0.0750122	-0.0218623	0.0357185	-0.0118686	-0.0143492	0.0240115
-0.0239499	0.014255	-0.029618	0.0248554	-0.00992104	0.0106339	-0.0335103	0.013706	0.0387942	0.0110285	0.0147751	-0.00684281	0.0458123	0.0391673	-0.00611344	0.0152548	-0.0419227	0.00597428	-0.0241355	-0.0249592	0.0150887	-0.00496122	-0.0150978	-0.0451634	-0.032518	-0.0751234	-0.0217573	0.0356693	-0.0118179	-0.0145949	0.0239067
-0.023947	0.0142744	-0.0296112	0.0248624	-0.00975085	0.0108207	-0.0335232	0.0136878	0.0388343	0.0110259	0.0145275	-0.00664306	0.0458041	0.0391676	-0.00681313	0.0152536	-0.0422859	0.00584882	-0.024126	-0.00789987	0.0149474	-0.00501411	-0.0150933	-0.0451591	-0.0319136	-0.0750724	-0.0217838	0.035718	-0.0115085	-0.0145007	0.0233214
-0.0239757	0.0143377	-0.0295927	0.0248496	-0.00867996	0.0105117	-0.0335363	0.0137469	0.0388181	0.0110445	0.0138469	-0.00555623	0.0457901	0.0392041	-0.00541622	0.0152575	-0.0421404	0.00583127	-0.0241367	-0.00545264	0.0146119	-0.00502065	-0.0150799	-0.0451464	-0.0324729	-0.0750483	-0.0218019	0.0357029	-0.00698234	-0.0144633	0.0231415
-0.0239633	0.0143159	-0.0296095	0.024856	-0.00851421	0.0105591	-0.0334874	0.0136538	0.0388167	0.0110378	0.0139138	-0.00541544	0.0457964	0.0391993	-0.00567314	0.0152564	-0.0421424	0.00583511	-0.0238584	-0.00566358	0.0146735	-0.00501355	-0.0150711	-0.0451449	-0.0323873	-0.0750597	-0.0217963	0.0356773	-0.00708382	-0.0145879	0.0231267
-0.0239755	0.0143134	-0.029415	0.0244411	-0.00852489	0.0105662	-0.0327369	0.0137405	0.0397876	0.0110407	0.0109153	-0.00584873	0.0457977	0.0391949	-0.00572544	0.0146504	-0.0414409	0.00401889	-0.0241851	-0.00592081	0.0148894	-0.0050083	-0.0044861	-0.0451537	-0.0325125	-0.075039	-0.0217923	0.0358738	-0.00778684	-0.0135447	0.0227796
-0.015423	0.014305	-0.0294301	0.0262986	-0.0090384	0.0012114	-0.0333818	0.0138532	0.0389028	0.0110324	0.0103548	-0.00468635	0.0457325	0.0392286	-0.00528071	0.0151798	-0.0414409	0.00412019	-0.0238736	-0.00684316	0.0146502	-0.00497708	-0.00970779	-0.0451103	-0.0324728	-0.0750459	-0.0218132	0.0106435	-0.00675322	-0.0144263	0.0212915
-0.0150304	0.0138077	-0.029301	0.0257737	-0.0092188	0.00102018	-0.0330461	0.01379	0.0393083	0.0110321	0.006985	-0.00572454	0.0457693	0.0391872	-0.00582188	0.0149594	-0.0413797	0.00366982	-0.0240356	-0.00625712	0.0146645	-0.00496646	-0.00758298	-0.045122	-0.0324239	-0.0750469	-0.0217884	0.00766764	-0.0078562	-0.0143667	0.021105
-0.0153582	0.0124535	-0.0293349	0.0258018	-0.00928724	0.00049401	-0.0331061	0.0137969	0.0392715	0.0110329	0.00701712	-0.00563863	0.0457611	0.0391058	-0.00581737	0.0149803	-0.0414249	0.00431847	-0.0240263	-0.00622629	0.0145943	-0.00495483	-0.00786203	-0.0451209	-0.0324156	-0.0750479	-0.0217933	0.00787694	-0.00787646	-0.0142543	0.0210878
-0.0154569	0.012386	-0.0294268	0.0248886	-0.00916463	-0.000133884	-0.0330672	0.0138449	0.0390992	0.0110348	0.00745541	-0.00537076	0.0457373	0.0392045	-0.00579615	0.015023	-0.041398	0.00450715	-0.0239484	-0.00655374	0.0146468	-0.00497901	-0.00767707	-0.0451066	-0.0324379	-0.075053	-0.021791	0.00568368	-0.00785053	-0.014286	0.0210115
-0.0153776	0.0116924	-0.0292611	0.0251396	-0.00908494	-0.000969898	-0.0331718	0.0138671	0.0390455	0.0110246	0.00674727	-0.005287	0.0457195	0.039189	-0.00576396	0.0152971	-0.0405578	0.00721022	-0.0240534	-0.00591608	0.0154283	-0.00496517	-0.00917304	-0.0451084	-0.0322333	-0.0739781	-0.0201499	0.00557949	0.0017535	-0.0143232	0.0206996
-0.0154878	0.0117852	-0.0291779	0.0252977	-0.0089478	-0.00102546	-0.0331315	0.013828	0.0390601	0.0110216	0.00701886	-0.00539991	0.0457279	0.0391895	-0.00579563	0.0152932	-0.040542	0.00684875	-0.0242741	-0.00561881	0.0153768	-0.00496378	-0.00864473	-0.0451111	-0.0322008	-0.0737259	-0.0200373	0.00596515	0.00164263	-0.0143083	0.0206591
-0.0154908	0.0118325	-0.0291739	0.0251434	-0.00892681	-0.000872688	-0.0331195	0.0138379	0.0391381	0.0110269	0.00692868	-0.00544446	0.0457297	0.039189	-0.00577086	0.0153103	-0.0405327	0.00676421	-0.0242317	-0.00582982	0.0152752	-0.00497068	-0.00851537	-0.0451099	-0.0321949	-0.0737482	-0.0200963	0.00565724	0.000432963	-0.0143557	0.0206506
-0.014704	0.0118438	-0.0292188	0.0249104	-0.00907407	-0.000861897	-0.0331398	0.0132057	0.039136	0.0110253	0.00702826	-0.00532117	0.0457232	0.0278329	-0.00578838	0.00793291	-0.0406564	0.00640762	-0.0242418	-0.00589639	0.0150666	-0.00300523	-0.00887528	-0.0451056	-0.0322613	-0.0738868	-0.0209788	0.00559902	-0.000193422	-0.014311	0.0197212
-0.0138841	0.0118502	-0.0291456	0.0248987	-0.00895678	-0.000830566	-0.0331367	0.0123768	0.039094	0.0110213	0.00719126	-0.00537114	0.0457237	0.0286216	-0.00577592	0.00333951	-0.0406542	0.0063746	-0.0242744	-0.00580981	0.0152153	-0.00143475	-0.00880266	-0.0451062	-0.0322221	-0.0737895	-0.0216738	0.00574598	0.000319764	-0.0142963	0.0196719
-0.0143558	0.0119027	-0.0291943	0.0242586	-0.00760793	-0.00100294	-0.0331304	0.0097617	0.0392955	0.0118222	0.00728492	-0.00538248	0.0457254	0.0306801	-0.00573894	0.00786633	-0.0391305	0.00684089	-0.0187875	-0.0057403	0.0110096	-0.00232407	-0.00868887	-0.044475	-0.0322659	-0.0738479	-0.0222729	-0.000237005	0.000778969	-0.0143037	0.0192732
-0.0124123	0.0118535	-0.0291721	0.0246484	-0.0084794	-0.000919652	-0.0331344	0.0106129	0.0391645	0.0115653	0.00719111	-0.00536647	0.0453235	0.0296344	-0.00577187	0.00686005	-0.039599	0.00662419	-0.0191834	-0.00580009	0.0122665	-0.00205798	-0.00860072	-0.0441379	-0.0322841	-0.0738362	-0.0218604	0.00220197	0.000403354	-0.0143114	0.0191695
-0.014499	0.0118757	-0.0291815	0.0249055	-0.00877117	-0.00104104	-0.0331337	0.0114013	0.0392543	0.0114363	0.00715192	-0.00538677	0.0454632	0.0300936	-0.00578378	0.00781128	-0.0394142	0.00652463	-0.0180385	-0.00581058	0.0136862	-0.00247041	-0.00875286	-0.0384678	-0.0322318	-0.0738412	-0.0211597	0.00153348	0.000446285	-0.0143095	0.0187993
-0.0138389	0.0119021	-0.029305	0.0248311	-0.00862354	-0.000926483	-0.0331339	0.0111059	0.0392384	0.0115829	0.00720781	-0.00537779	0.0454965	0.0296639	-0.00588719	0.00756871	-0.0394253	0.0065022	-0.0189594	-0.00579579	0.0126685	-0.00233487	-0.00878306	-0.0247073	-0.0322697	-0.0733196	-0.0211844	0.00175237	0.000527951	-0.0145501	0.0178256
-0.0127401	0.0125133	-0.029377	0.024978	-0.00851677	-0.00100464	-0.0331332	0.0094977	0.0393053	0.0114307	0.00736337	-0.0053814	0.0454844	0.0296004	-0.00581385	0.0078242	-0.0394202	0.00657727	-0.0180108	-0.00555953	0.0129572	-0.00229811	-0.00876334	-0.0266933	-0.0322604	-0.0730514	-0.0212336	0.00167643	0.000363663	-0.0144947	0.0178223
-0.0132716	0.0123463	-0.0292852	0.0247059	-0.00848921	-0.000937503	-0.00560526	0.0109074	0.0392261	0.0115847	0.00733505	-0.00537136	0.0454427	0.0294678	-0.0059353	0.00755984	-0.0392056	0.00633547	-0.0191936	-0.00578622	0.0128079	-0.00214856	-0.00874957	-0.0274083	-0.0268384	-0.0735271	-0.0213035	0.00182284	0.000487253	-0.0145331	0.0165719
-0.013263	0.0120881	-0.0294506	0.0249888	-0.00848941	-0.000963039	-0.00298546	0.00997604	0.0392468	0.011495	0.00735574	-0.00537587	0.038663	0.0297917	-0.0058905	0.00770127	-0.0369168	0.0061145	-0.0188235	-0.00573281	0.012749	-0.00228718	-0.00874956	-0.026284	-0.0284749	-0.0734149	-0.0213276	0.00173972	0.0005078	-0.0148761	0.0158297
-0.0136389	0.0123563	-0.0293137	0.0249136	-0.0085089	-0.000923946	-0.0122931	-0.000935778	0.0392499	0.0115446	0.00729593	-0.0053896	0.0362753	0.0296376	-0.0060699	0.0077155	-0.034135	0.00578211	-0.0189297	-0.00571663	0.0126817	-0.00226496	-0.00874097	-0.0268777	-0.0283111	-0.0735195	-0.019298	0.00373741	0.000512639	-0.0148084	0.0154577
-0.0142127	0.0121987	-0.029333	0.0250265	-0.00747504	-0.00123389	-0.0111487	-0.000967321	0.0372931	0.0115773	0.00731658	-0.0053828	0.0369206	0.0295794	-0.00602288	0.00774647	-0.013104	0.00553758	-0.0188826	-0.00562756	0.0128175	-0.00227146	-0.00874575	-0.0266683	-0.0286773	-0.0735352	-0.0193967	0.00216783	0.000627426	-0.0133834	0.0142998
-0.014985	0.0122388	-0.0290104	0.0250803	-0.0078465	-0.00138947	-0.012663	0.00248155	0.0324728	0.0143636	0.00732847	-0.00539738	0.0381934	0.0296227	-0.00604664	0.00760941	-0.0180752	0.00585623	-0.0187126	-0.00567114	0.0127645	-0.00228244	-0.00873924	-0.0270367	-0.0247029	-0.0736904	-0.0192646	0.0031407	0.000714578	-0.0135498	0.0141738
-0.014449	0.0122994	-0.0290281	0.0249925	-0.0077758	-0.00149683	-0.0127809	0.00283482	0.0332598	0.012123	0.00733455	-0.00538579	0.0372338	0.0295843	-0.00606244	0.00775451	-0.0127242	0.00568134	-0.0188718	-0.00568104	0.0127764	-0.00226735	-0.00874286	-0.0271943	-0.0252758	-0.0736103	-0.0198823	0.00246642	0.00102864	-0.0137064	0.0139705
-0.0141749	0.012275	-0.029151	0.0214954	-0.00793477	-0.00146484	-0.0115741	0.00237187	0.0343852	0.00381001	0.00730697	-0.00541404	0.0376468	0.0296428	-0.00608873	0.00373348	-0.0143768	0.00555401	-0.0188214	-0.00565794	0.0128584	-0.0022502	-0.00725213	-0.0268449	-0.0257525	-0.0735799	-0.019906	0.00273321	0.00170205	-0.0137362	0.0137346
-0.0142762	0.012289	-0.0292265	0.0202835	-0.00777433	-0.00150319	-0.0103876	0.002009	0.0345668	0.00878176	0.0070942	-0.00548332	0.0374721	0.02962	-0.00602373	0.00479781	-0.0140018	0.00551194	-0.0188676	-0.00563989	0.0127518	-0.00225748	-0.0084499	-0.0268844	-0.0249921	-0.0732598	-0.0199094	0.0026812	0.00149357	-0.0136718	0.0136487
-0.0143187	0.0122773	-0.0292105	0.0210921	-0.00788649	-0.00145512	-0.0101799	5.03282e-05	0.0347914	0.00810008	0.00726231	-0.0054627	0.00625985	0.0220635	-0.00607698	0.00287121	-0.0146742	0.00544691	-0.0192446	-0.00563046	0.0128111	-0.000944432	-0.005974	-0.0270068	-0.0254275	-0.073488	-0.0194099	0.00223312	-0.000839912	-0.0142979	0.0119627
-0.0142489	0.0122734	-0.0119135	0.0219601	-0.00797154	-0.000794972	-0.0109497	0.000797973	0.0336549	0.00782232	0.0073998	-0.00536435	0.00534169	0.023756	-0.00604886	0.00477377	-0.0144964	0.0062645	-0.0187474	-0.00566959	0.0130732	-0.00215054	-0.00663867	-0.0269834	-0.0250662	-0.0705446	-0.0200034	0.00230748	0.000457356	-0.0139202	0.0108772
-0.0142652	0.0122809	-0.0106982	0.0223429	-0.00788819	-0.00125731	-0.0109626	0.000820486	0.00406899	0.00817768	0.00667265	-0.00577694	0.00654211	0.0263008	-0.00497966	0.0053331	-0.0144634	0.00655236	-0.0188563	-0.00565236	0.0129129	-0.00194265	-0.00666495	-0.0269497	-0.0248448	-0.0716655	-0.0198926	0.00234736	0.000922747	-0.0127967	0.0100016
-0.0142454	0.0122786	-0.0148363	0.0222109	-0.00751509	0.00255471	-0.0107016	0.00158676	0.0172042	0.00861432	0.00680272	-0.00821034	0.015981	0.0216679	-0.00220571	0.00421414	-0.0139188	0.00347534	-0.018866	-0.00354016	0.0126973	-0.00154369	-0.00737735	-0.0275297	-0.024959	-0.0252846	-0.0195687	0.00235418	0.00017074	-0.0129533	0.00584731
-0.0142459	0.0122768	-0.0136018	0.0222019	-0.00768988	0.00253551	-0.0106951	0.000922854	0.014305	0.00824431	0.00686123	-0.00643597	0.015695	0.0226465	-0.00298307	0.00421865	-0.013997	0.00387727	-0.018867	-0.00366588	0.012698	-0.00175661	-0.00719232	-0.0274003	-0.0247871	-0.0272352	-0.0195785	0.00232617	0.000357737	-0.0129759	0.00581996
-0.0142571	0.0122807	-0.0140952	0.0221491	-0.00782004	-0.0006758	-0.0106742	0.00143411	0.0126294	0.00810137	0.00660054	-0.00645833	0.00903715	0.0230108	-0.00472995	0.00445356	-0.0143262	0.00539723	-0.0189582	-0.00448432	0.0127413	-0.00191237	-0.00732877	-0.0274784	-0.0243773	-0.0281682	-0.0196774	0.00235923	0.000285117	-0.0129315	0.00572117
-0.0134469	0.0122792	-0.0135985	0.0221068	-0.00801383	-0.000422729	-0.0105696	0.00147332	0.0148814	0.00780675	0.00683097	-0.00676302	0.0101363	0.00703929	-0.00348805	0.00475202	-0.0140856	0.00498879	-0.0189268	-0.00433198	0.0127352	-0.00138215	-0.00711955	-0.0272564	-0.0248465	-0.0268945	-0.0197787	0.00257367	0.000150258	-0.0129137	0.00520862
-0.0134096	0.0122796	-0.0136152	0.0221542	-0.00768585	-0.000439253	-0.0105694	0.00132272	0.0131539	0.00830899	0.0068874	-0.00680495	0.00998438	0.00709337	-0.00359313	0.00456716	-0.0142132	0.0045077	-0.0189065	-0.00462261	0.0127585	-0.001424	-0.00715907	-0.0273174	-0.0247279	-0.0272693	-0.0198562	0.00244096	0.000297092	-0.0129423	0.00518546
-0.0131147	0.0122792	-0.013388	0.0221427	-0.00783657	3.60503e-05	-0.0105237	0.00138616	0.0116809	0.00792574	0.00694377	-0.00680652	0.0115644	0.00259583	-0.0035701	0.00456555	-0.0141209	0.00550929	-0.0189285	-0.00416305	0.0127318	-0.00118034	-0.00725217	-0.0272723	-0.0248728	-0.0271021	-0.0197535	0.00246951	0.000327055	-0.0129995	0.00511808
-0.0131164	0.0122719	-0.01296	0.0222567	-0.00789338	0.000200277	-0.00850844	0.00136953	0.013197	0.0079431	0.00689985	-0.00542878	0.0106145	0.00155281	-0.00366744	0.00457844	-0.01412	0.00527874	-0.018925	-0.00463459	0.0129959	-0.000864186	-0.0074503	-0.0272983	-0.0248571	-0.0274149	-0.0109023	0.00248734	0.000268594	-0.0128312	0.00482283
-0.0134031	0.0122748	-0.0131074	0.0223625	-0.00792639	-1.09458e-05	-0.00817355	0.00137856	0.0128813	0.00795734	0.00689788	-0.00558385	0.0104801	0.00207073	-0.00367177	0.00453132	-0.0141297	0.005132	-0.018913	-0.00438114	0.013126	-0.0013123	-0.00729797	-0.0272972	-0.0248368	-0.0273005	-0.00670963	0.0023856	0.000316809	-0.0128345	0.00474288
-0.0132828	0.0122747	-0.0131688	0.0222784	-0.00791039	1.84858e-06	-0.00845528	0.0013741	0.0124737	0.00796344	0.00691042	-0.00563468	0.0103953	0.00209221	-0.00363632	0.00453715	-0.0141272	0.005145	-0.0189073	-0.00436991	0.0130267	-0.00137988	-0.00730519	-0.0272539	-0.0248381	-0.0273585	-0.00739116	0.00240727	0.000317095	-0.0128509	0.00473902
-0.0133549	0.0122499	-0.0131402	0.0222706	-0.00797916	-8.14249e-05	-0.0083925	0.00138716	0.0124774	0.00794027	0.00691426	-0.00619318	0.0104856	0.0027692	-0.00363743	0.00454282	-0.0137673	0.00499126	-0.0189018	-0.00435054	0.0128204	-0.00135175	-0.00730953	-0.0272406	-0.0248727	-0.0272738	-0.00618868	0.00241742	0.000332496	-0.0129346	0.00471587
-0.00342946	0.012254	-0.013176	0.0222917	-0.00762097	-0.000123325	-0.00851736	0.00138337	0.0125824	0.00743479	0.00689404	-0.00586763	0.0104439	0.00228024	-0.00358605	0.00454828	-0.0139238	0.00511952	-0.0189518	-0.00436449	0.0128682	-0.00130789	-0.00781067	-0.0234536	-0.0247493	-0.0274808	-0.00727649	0.00225333	0.000329044	-0.0129527	0.00437868
-0.0133468	0.0122674	-0.0130404	0.0221947	-0.00773402	-3.7164e-05	-0.00853738	0.00138668	0.0124046	0.00806371	0.00688763	-0.00581518	0.0097925	0.00215814	-0.00362263	0.00449376	-0.00895148	-0.00267623	-0.0157578	-0.00435631	0.0129775	-0.00126864	-0.00726249	-0.0222568	-0.0245019	-0.0273193	-0.00612652	0.00225674	-0.000804607	-0.0128673	0.00418817
-0.00787966	0.0122643	-0.0129825	0.0222886	-0.00783896	-2.5572e-05	-0.00854931	0.00120753	0.0122329	0.00812107	0.00687895	-0.00576544	0.0101804	0.00216747	-0.00362662	0.00452868	-0.00914414	0.00104788	-0.0158533	-0.00435577	0.012993	-0.00130328	-0.00728195	-0.0227496	-0.0243729	-0.0273183	-0.00652492	0.00230006	-0.00112367	-0.0129103	0.00410422
-0.0061669	0.0122643	-0.0129659	0.022188	-0.00775336	-4.63683e-05	-0.00881331	0.000948306	0.0123364	0.00803329	0.00688712	-0.00580196	0.0100467	0.0021534	-0.00361979	0.00402158	-0.00880734	-0.000811243	-0.0159263	-0.00436023	0.0129716	-0.00127513	-0.00728225	-0.0220208	-0.0243465	-0.0272979	-0.00633757	0.00212175	-0.000497872	-0.0128858	0.00402783
-0.00574428	0.0122609	-0.0129528	0.0222266	-0.00766919	-8.30642e-05	-0.00874311	0.00121606	0.0122763	0.00791548	0.00689114	-0.00582784	0.0100173	0.00216544	-0.00362868	0.00408189	-0.00876526	0.00205877	-0.0156571	-0.00435486	0.0129396	-0.00129661	-0.00727438	-0.0215487	-0.0241927	-0.0271976	-0.00632766	0.00211669	-0.000928691	-0.0128736	0.0039792
-0.00622181	0.0122628	-0.0128825	0.0222157	-0.00770899	-5.75781e-05	-0.00861516	0.00127184	0.00532398	0.00586569	0.00689858	-0.00582174	0.0102045	0.00217398	-0.00368349	0.00427839	-0.00894563	0.00128309	-0.0158804	-0.00566895	0.0129545	-0.000225612	-0.00869157	-0.0105288	-0.0245172	-0.0270396	-0.00643821	0.00218676	-0.000139128	-0.0124611	0.00352285
-0.00596352	0.0122608	-0.0129378	0.0222127	-0.007661	-5.86648e-05	-0.00861902	0.00108723	0.00651537	0.00521582	0.00689846	-0.00578083	0.0101227	0.00218023	-0.00444945	0.00362541	-0.00894591	0.0014885	-0.015772	-0.00453731	0.0129398	-0.000122974	-0.00751376	-0.0110652	-0.0243558	-0.0270664	-0.00654386	0.00223594	-0.000678302	-0.0124	0.00349744
-0.00533969	0.0122593	-0.0129374	0.0222024	-0.00770442	-6.14982e-05	-0.00864921	0.000963635	0.00609034	0.00506023	0.00688883	-0.00582065	0.00738602	0.00218383	-0.00457107	0.0038452	-0.00912385	0.00184271	-0.0157375	-0.00527168	0.0129596	5.48928e-05	-0.00730847	-0.0106238	-0.0243817	-0.0271398	-0.00650891	0.00220388	-0.000683577	-0.0125619	0.00344612
-0.00601171	0.0121932	-0.0129361	0.0222013	-0.00651842	-5.06006e-05	-0.00648231	0.000943523	0.00671954	0.00553506	0.00662813	-0.00580566	0.00779218	0.00255118	-0.00265128	0.00410592	-0.00925846	0.00164051	-0.0158621	-0.00537011	0.0126028	-0.00014036	-0.00747119	-0.0110454	-0.0243832	-0.0270854	-0.00650092	0.00259516	-0.000589602	-0.0122821	0.00340888
-0.00595524	0.0122692	-0.0125455	0.0222033	-0.00685757	-5.5748e-05	-0.00739218	0.000577592	0.0069621	0.00562139	0.00726127	-0.00631454	0.00760043	0.00217981	-0.00295968	0.00419404	-0.00922102	0.00148295	-0.0158328	-0.00571067	0.0125085	-0.000121578	-0.00774223	-0.0110504	-0.00924723	-0.0271001	-0.00653232	0.00251486	-0.00063867	-0.0122056	0.00292728
-0.00586412	0.0122994	-0.012296	0.0222052	-0.0060996	-5.76809e-05	-0.00827802	0.000687158	0.00637449	0.00500219	0.00666633	-0.00596745	0.00806802	0.00218514	-0.00322208	0.00413087	-0.00946314	0.0016283	-0.0158241	-0.00546088	0.0124898	-0.000178871	-0.00760584	-0.0112121	-0.000605905	-0.0270885	-0.00651279	0.00260831	-0.000570094	-0.0122243	0.0028243
-0.00575254	0.0122235	-0.0125006	0.0222048	-0.0042076	-7.83743e-05	-0.00805489	0.00121651	0.00604631	0.00534033	0.00693127	-0.00604723	0.00778922	0.00225735	-0.00373479	0.00418103	-0.00938074	0.00156126	-0.0157837	-0.00548493	0.0124976	-0.000514989	-0.00759337	-0.011069	-0.00124041	-0.0270899	-0.00650862	0.00251313	-0.000738258	-0.00297205	0.00266252
-0.00579346	0.0120173	-0.0110357	0.0221942	-0.00533825	-9.27912e-05	-0.00795748	0.00109332	0.0062032	0.00475314	0.00678741	-0.00607764	0.00795611	0.00249076	-0.00336568	0.00413903	-0.00937581	0.00164112	-0.0156833	-0.00537826	0.0125651	-0.000685353	-0.00760494	-0.0110455	-0.00228477	-0.0270863	-0.00652223	0.00255531	-0.000722242	-0.00362821	0.00263274
-0.00580212	0.0121248	-0.0113054	0.0221976	-0.0038253	-0.000100387	-0.00784476	0.00115505	0.00610971	0.00449981	0.00679502	-0.00598572	0.00789545	0.00243064	-0.00327685	0.00412875	-0.009401	0.00166319	-0.0157775	-0.00543975	0.012558	-0.000692025	-0.00760394	-0.0110393	-0.00197065	-0.0270871	-0.00651548	0.00258292	-0.000682573	-0.00374313	0.00262307
-0.00580199	0.0123714	-0.0110926	0.0215808	-0.00439782	-0.000101899	-0.00766516	0.00108646	0.00622755	0.00487797	0.00677988	-0.00577701	0.00798041	0.00246002	-0.00322779	0.00412252	-0.00940916	0.00164226	-0.0157331	-0.00542016	0.0125625	-0.000658324	-0.00759729	-0.00578635	-0.00319314	-0.0271165	-0.00649976	0.00256852	-0.000653117	-0.00443773	0.0025259
-0.00581454	0.0121	-0.0109059	0.0218511	-0.00470471	-0.000240032	-0.00787346	0.00103309	0.00627862	0.00431275	0.00681203	-0.0058897	0.00791474	0.00240195	-0.00309239	0.00412217	-0.00940786	0.00083497	-0.011165	-0.00255916	0.0125019	-0.000615348	-0.00763814	-0.00707307	-0.00287158	-0.027084	-0.00663251	0.00257088	-0.000693446	-0.00408377	0.00239096
-0.00580602	0.0122481	-0.0108738	0.016441	-0.00434292	-0.000125298	-0.00788624	-0.00127267	0.00620108	0.00415045	0.00681203	-0.00590765	0.00699371	0.00239631	-0.00239055	0.00445632	-0.00938737	0.000387168	-0.0139976	-0.00278925	0.0126006	-0.000775764	-0.00765088	-0.00907207	-0.00289429	-0.0270875	-0.00648837	0.00221275	-0.000537922	-0.00399672	0.00226974
-0.00579952	0.0122195	-0.0109371	0.0169901	-0.00436533	-0.000131639	-0.00785066	0.000268871	0.00624889	0.00449877	0.0066887	-0.00590767	0.00495391	0.00239931	-0.00298388	0.00414953	-0.00937558	0.000823386	-0.0110411	-0.00209392	0.0125771	-0.000660072	-0.00761312	-0.00783482	-0.0025297	-0.0270862	-0.00650297	0.00145662	-0.000631732	-0.00413003	0.00216212
-0.00556339	0.0122301	-0.0109466	0.0172033	-0.00496688	-0.00011296	-0.00364813	-0.00135576	0.0062633	0.004228	0.00684092	-0.00588642	0.00712427	0.00247176	-0.00307537	0.00426294	-0.00940196	0.000194453	-0.0131928	-0.00341434	0.0117997	-0.000775593	-0.00645588	-0.00777755	-0.00303659	-0.0263543	-0.00654277	0.00233143	-0.000517917	-0.00406582	0.00214414
-0.00563809	0.0121919	-0.0109128	0.0169939	-0.00468877	-0.000117916	-0.00651032	-0.000373523	0.00623378	0.00437758	0.00675549	-0.00589484	0.00604816	0.00243664	-0.00297383	0.00424787	-0.00940071	0.000454759	-0.0114463	-0.00277939	0.0120356	-0.000695141	-0.00611028	-0.00786733	-0.00282874	-0.026706	-0.00653749	0.00217641	-0.000601306	-0.00411246	0.00211851
-0.00568986	0.0122161	-0.010925	0.0168303	-0.0047142	-0.000130655	-0.00556302	-5.06385e-05	0.00624409	0.0043618	0.00679229	-0.00588535	0.00179119	0.0025057	-0.00276505	0.00421454	-0.00938244	0.000633649	-0.0117795	-0.0019425	0.0121815	-0.000713064	-0.00687103	-0.00772461	-0.00293614	-0.0266286	-0.00642982	0.0021878	-0.000590071	-0.00411234	0.00207892
-0.00572388	0.0121606	-0.010953	0.0167226	-0.00468584	-0.000134066	-0.00522362	-7.28638e-05	0.00365101	0.0043143	0.00677416	-0.00588558	0.00324808	0.00254578	-0.00282656	0.00424923	-0.00932958	0.000552759	-0.0118309	-0.00221293	0.0121643	-0.000702833	-0.00702548	-0.00766541	-0.00292149	-0.0267109	-0.00653095	0.00187405	-0.000597478	-0.00414332	0.00205956
-0.00572607	0.0120794	-0.01093	0.0167475	-0.00472205	-0.000128099	-0.00576723	-0.000112951	0.00486073	0.00450629	0.00586238	-0.00588454	0.00141637	0.00246457	-0.00291076	0.00421842	-0.00575416	0.000600472	-0.0116699	-0.00247608	0.0122187	-0.000703524	-0.00665373	-0.00771616	-0.000859114	-0.026703	-0.00647019	0.00197416	-0.000598393	-0.0041407	0.00198795
-0.00572587	0.000272281	-0.0109641	0.016314	-0.00469507	0.000296302	-0.00503412	-0.000184104	0.00544294	0.00438894	0.00655635	-0.0061714	0.00147095	0.00249217	-0.00284654	0.00433251	-0.00328727	0.00158133	-0.0116513	-0.00235407	0.0121776	-0.000697629	-0.00531739	-0.00765502	-0.00137478	-0.0259842	-0.00649681	0.00192773	-0.000577753	-0.00377419	0.00175976
-0.00572476	0.00238342	-0.0106196	0.0163357	-0.00472871	-4.3549e-05	-0.00524028	-0.000227454	0.00532386	0.00443037	0.00630959	-0.00636307	0.00152971	0.00249015	-0.00283014	0.00427986	-0.00393508	0.000845242	-0.0116957	-0.00241092	0.012176	-0.000698156	-0.00560267	-0.00767006	-0.00170812	-0.0257317	-0.00648938	0.00191248	-0.000589893	-0.0040071	0.00175607
-0.00571605	0.000749838	-0.0110107	0.0157228	-0.00471113	0.000637005	-0.00518947	-0.000233555	0.00476654	0.00439937	0.00646918	-0.00618223	0.00142721	0.00250525	-0.00264734	0.00431879	-0.0049999	0.0009931	-0.0116946	-0.00236915	0.0121719	-0.000695172	-0.00393442	-0.00767671	-0.00200502	-0.0258545	-0.00652633	0.00184576	-0.000589747	-0.00345722	0.00172957
-0.0057265	0.00201943	-0.0109512	0.0121692	-0.00426344	-0.000726116	-0.00518909	-0.000194179	0.00501977	0.00491754	0.0062238	-0.00597871	0.00176665	0.00240881	-0.00277069	0.00446205	-0.00464652	0.000713066	-0.0116571	-0.00235542	0.0121481	-0.000688944	-0.00428502	-0.00768089	-0.00230824	-0.0258719	-0.00651845	0.00171413	-0.000594532	-0.00306464	0.00162973
-0.00572604	0.00201192	-0.0109512	0.0122513	-0.00427106	-0.000717512	-0.00519108	-0.000220259	0.00502005	0.00486537	0.0062237	-0.00598062	0.00175623	0.00241159	-0.00276486	0.0044204	-0.00464662	0.000769585	-0.0116589	-0.00234448	0.0121453	-0.000689026	-0.00453825	-0.00768097	-0.00230766	-0.0258063	-0.00651843	0.00171428	-0.000593165	-0.0030647	0.00162972
-0.00571654	0.00199947	-0.0109768	0.0119946	-0.00442511	-4.6589e-05	-0.00517793	-0.000209452	0.00504287	0.00503578	0.00618742	-0.00611783	0.00163945	0.00236028	-0.0026869	0.00445111	-0.00418697	0.00126686	-0.0116697	-0.00235502	0.0121549	-0.000695278	-0.00394902	-0.00767632	-0.00169428	-0.0257498	-0.00652434	0.0018057	-0.000590051	-0.00312471	0.00161474
-0.00567608	0.00155736	-0.0109602	-0.000131517	-0.00455425	1.02784e-05	-0.0052477	-0.00036773	0.00508075	0.00450379	0.00508135	-0.00605835	0.00166819	0.00249383	-0.00271192	0.00437011	-0.00424816	0.00114147	-0.011738	-0.00191375	0.0121641	-0.000693651	-0.00436449	-0.00765185	-0.00178669	-0.0257186	-0.00560638	0.00177322	-0.00058657	-0.00290938	0.00144214
-0.00567608	0.00155736	-0.0109602	-0.000131517	-0.00455425	1.02784e-05	-0.0052477	-0.00036773	0.00508075	0.00450379	0.00508135	-0.00605835	0.00166819	0.00249383	-0.00271192	0.00437011	-0.00424816	0.00114147	-0.011738	-0.00191375	0.0121641	-0.000693651	-0.00436449	-0.00765185	-0.00178669	-0.0257186	-0.00560638	0.00177322	-0.00058657	-0.00290938	0.00144214
-0.00568461	0.00190708	-0.0109668	0.0011881	-0.00455513	-0.000181027	-0.00524166	-0.000408042	0.00507648	0.00453198	0.00497416	-0.00606441	0.00166271	0.00247855	-0.00270484	0.00437545	-0.00436876	0.00111745	-0.0117777	-0.00179928	0.0121592	-0.000698855	-0.00424064	-0.00766115	-0.00177838	-0.0256921	-0.00478638	0.00178442	-0.000589093	-0.00293453	0.00143485
-0.00568295	0.00165032	-0.0109597	0.000653734	-0.00458838	-2.92666e-06	-0.00525821	-0.00028749	0.00505382	0.0045254	0.00445	-0.00605713	0.00164192	0.00248129	-0.00270283	0.00439429	-0.0043063	0.00110608	-0.0117377	-0.00185624	0.0121618	-0.000699947	-0.00422526	-0.00764265	-0.00176474	-0.0257231	-0.00444999	0.0017866	-0.000587434	-0.00295948	0.00142487
-0.00567392	0.00166257	-0.0103729	0.00123056	-0.0045573	-5.80191e-05	-0.00523933	-0.000303976	0.00505463	0.00469608	0.00481381	-0.00286435	0.00165696	0.00156554	-0.00270265	0.00481685	-0.00435867	0.00113337	-0.0118663	-0.00193359	0.0121627	-0.000697013	-0.00430062	-0.00709216	-0.00173469	-0.0257271	-0.00480929	0.00178489	-0.00057786	-0.00296232	0.00138942
-0.00566162	0.00166129	-0.0104919	0.00106312	-0.00456029	2.66451e-05	-0.00524216	-0.000306088	0.0050551	0.0046429	0.00464183	-0.00320913	0.00165511	0.00163373	-0.00270378	0.00468533	-0.00435031	0.00112472	-0.0118313	-0.00188708	0.0121626	-0.000695564	-0.00429287	-0.00710129	-0.00173792	-0.0257272	-0.00462073	0.00178473	-0.000580876	-0.0029629	0.00138759
-0.00566716	0.00166181	-0.0104098	0.00105567	-0.0045569	-4.64458e-05	-0.00524197	-0.000317174	0.00505592	0.00466175	0.00466044	-0.00297241	0.00165639	0.0016097	-0.00270267	0.00457088	-0.00434164	0.00112986	-0.0117966	-0.00189871	0.0121625	-0.000697288	-0.0042951	-0.00726626	-0.00173571	-0.0257247	-0.00463297	0.00178553	-0.000576504	-0.00296375	0.00138518
-0.00569892	0.00164938	-0.0104028	0.000985573	0.000520137	-5.23018e-05	-0.00524076	-0.000315444	0.00505485	0.00466683	0.00460627	-0.00308116	0.00166545	0.00163994	-0.00270296	0.0046	-0.00433892	0.00112051	-0.0118027	-0.00189792	0.0121629	-0.000689824	-0.00423377	-0.0071599	-0.00175167	-0.0255915	-0.00463722	0.00178469	-0.000578591	-0.00296416	0.00135659
-0.00562696	0.0016482	-0.0103917	0.00100416	-0.0020854	-5.34461e-05	-0.00524004	-0.000329102	0.00505397	0.0046395	0.00464089	-0.00313052	0.00174251	0.00201231	-0.00270968	0.00215802	-0.00433511	0.00112428	-0.0118536	-0.00189729	0.0121636	-0.000686489	-0.00427303	-0.00720431	-0.00141321	-0.0256479	-0.00467057	0.00184855	-0.000595057	-0.00300066	0.00134993
-0.00565207	0.00164735	-0.0104018	0.000943662	-0.000757148	-4.52129e-05	-0.00523973	-0.000320962	0.00505142	0.00463667	0.00462597	-0.00311415	0.00174765	0.00156751	-0.00270459	0.00259505	-0.00434226	0.00112478	-0.0118092	-0.00189602	0.0121628	-0.00069606	-0.00424458	-0.00720351	-0.00119366	-0.0256303	-0.00466153	0.00178698	-0.000578645	-0.00296876	0.00134346
-0.00571223	0.00299903	-0.0103543	0.00112703	-0.0010249	0.000469523	-0.00524062	-0.000315842	0.00505113	0.00461448	0.00463056	-0.00308651	0.00181101	0.00179268	-0.00275754	0.00242489	-0.0043354	0.00161143	-0.011823	-0.00190066	0.005058	-0.000247742	-0.00411549	-0.0071957	-0.00156357	-0.0255943	-0.00466804	0.00179141	-0.000638616	-0.00296569	0.00122756
-0.00566524	0.00201888	-0.0103619	0.00112226	-0.00068559	0.000705625	-0.00524054	-0.000319683	0.00505269	0.00462439	0.00462629	-0.00312	0.00172141	0.00183578	-0.00274563	0.00269695	-0.00433508	0.0013319	-0.0118288	-0.00192497	0.0051891	-0.000449905	-0.00412205	-0.00719755	-0.00141906	-0.0255974	-0.00466119	0.00181094	-0.000608098	-0.00297266	0.0012241
-0.00565715	0.00203478	-0.0103787	0.0010184	-0.000537175	0.000504129	-0.00524101	-0.000320851	0.00505123	0.00463143	0.00462489	-0.00309958	0.00175403	0.00180515	-0.00276639	0.00255741	-0.00433508	0.00131057	-0.0118185	-0.00193288	0.00501312	-0.00042002	-0.00414124	-0.00719161	-0.00140101	-0.0256237	-0.00465674	0.00180729	-0.000613568	-0.00297519	0.00122232
-0.0056604	0.00204725	-0.010366	0.00102768	-0.000612691	0.000603287	-0.00524097	-0.000321036	0.00505144	0.00462111	0.00461905	-0.00212304	0.00173013	0.00179973	-0.00277217	0.0025734	-0.00433677	0.00130471	-0.0118186	-0.00193138	0.00514115	-0.000407235	-0.00417583	-0.0071954	-0.00143802	-0.0256048	-0.00465653	0.00180698	-0.000606958	-0.00297466	0.00121788
-0.00566155	0.00184833	-0.00748496	0.00105992	-0.00086463	0.00257105	-0.0052531	-0.000353759	0.00504051	0.00606774	0.00467513	-0.00300745	0.00173306	0.00173321	-0.00277231	0.00298842	-0.00409675	0.00127679	-0.0118187	-0.00185595	0.00493611	0.00359692	-0.00414686	-0.00765169	-0.00141006	-0.0219983	-0.0046422	0.00180822	-0.000568576	-0.00297858	0.00103796
-0.00565505	0.00209552	-0.00710239	0.00102601	-0.000779852	0.000523204	-0.00529548	-0.000323619	0.00501401	0.00464456	0.00462421	-0.00199672	0.00173428	0.00177257	-0.00278127	0.00262144	-0.00432998	0.00128661	-0.0118199	-0.00190241	0.00504616	0.00112508	-0.0041326	-0.0075174	-0.00136736	-0.0226693	-0.00463472	0.00180892	-0.000611239	-0.00297752	0.00102355
-0.00565095	0.00199182	-0.00786403	0.00103073	-0.000734236	0.000631217	-0.00526398	-0.000325606	0.00504623	0.00496659	0.00463001	-0.00210622	0.00179538	0.0017573	-0.00276167	0.00259129	-0.00427907	0.00129925	-0.0118109	-0.00190673	0.0050667	0.000689453	-0.0041125	-0.00752866	-0.001392	-0.00552745	-0.00464292	0.00180558	-0.000587426	-0.00297653	0.000553601
-0.00565095	0.00199182	-0.00786403	0.00103073	-0.000734236	0.000631217	-0.00526398	-0.000325606	0.00504623	0.00496659	0.00463001	-0.00210622	0.00179538	0.0017573	-0.00276167	0.00259129	-0.00427907	0.00129925	-0.0118109	-0.00190673	0.0050667	0.000689453	-0.0041125	-0.00752866	-0.001392	-0.00552745	-0.00464292	0.00180558	-0.000587426	-0.00297653	0.000553601
-0.00565658	0.00204615	-0.0074844	0.00102824	-0.000747499	0.000271805	-0.0053003	-0.000328274	0.00505534	0.0048466	0.00463892	-0.00225614	0.00179225	0.00176057	-0.00276668	0.00263443	-0.00425043	0.0013079	-0.0118132	-0.00186573	0.00504269	0.00139257	-0.00412527	-0.00740045	-0.00137262	-0.00423254	-0.00464416	0.00180828	-0.000561975	-0.00297692	0.000534428
-0.00517673	0.00118176	-0.0077823	0.00102707	-0.0007168	0.000403124	-0.0052558	-0.000327379	0.00505077	0.00373754	0.00460478	-0.00222964	0.00177333	0.00162068	-0.000624345	0.00262662	-0.00425049	0.00189508	-0.0117991	-0.00194322	0.00504932	0.00188307	-0.00412955	-0.00732811	-0.00138015	-0.00499607	-0.00464146	0.00177094	-0.000508378	-0.00301887	0.000522303
-0.0052176	0.00147608	-0.00771652	0.00102655	-0.000726922	0.000439262	-0.0052626	-0.000327766	0.00505284	0.00408776	0.00461477	-0.00228579	0.00179116	0.00166622	-0.00126553	0.00259885	-0.00425309	0.00144367	-0.0118113	-0.00192055	0.00504994	0.00183759	-0.00412944	-0.00736473	-0.00138012	-0.00443127	-0.0046437	0.00174821	-0.000534999	-0.00298523	0.000520523
-0.00534163	0.001302	-0.00781293	0.000974123	-0.000754501	0.00040451	-0.00430984	-0.000303078	0.00499503	0.00449506	0.0046149	-0.00224205	0.000617372	0.001632	-0.00135434	0.00262086	-0.00423241	0.00153802	-0.0118573	-0.00191563	0.0015114	0.00155876	-0.0041284	-0.00734057	-0.00138027	-0.00456936	-0.00464332	0.00182217	-0.000588799	-0.00298012	0.000491926
-0.00543334	0.00151964	-0.00773508	0.00101071	-0.000711853	0.000397094	-0.00527363	-0.000265773	0.00500488	0.00378348	0.00462255	-0.00221233	0.000998405	0.00167903	-0.00156039	0.00261973	-0.00418882	0.00147075	-0.011804	-0.00191124	0.00181145	0.00161356	-0.00132462	-0.00733579	-0.00137852	-0.00461778	-0.00334394	0.00186341	-0.000548591	-0.00300709	0.000471341
-0.00545178	0.00144487	-0.00769445	0.00101991	-0.000707867	0.000420661	-0.00526084	-0.000249724	0.00504735	0.00385905	0.00462551	-0.00217448	0.00108891	0.00165855	-0.0015521	0.00262148	-0.00423094	0.00152922	-0.0102836	-0.00189518	0.00177845	0.00169091	-0.00183203	-0.00737636	-0.00070753	-0.00450793	-0.00298387	0.00181463	-0.000532487	-0.00299997	0.000435855
-0.00539897	0.00150408	-0.00771201	0.00102026	-0.000720035	0.000418884	-0.00524562	-0.00029217	0.00499713	0.00392371	0.00409604	-0.00214133	0.00156702	0.00167506	-0.00157157	0.00261515	-0.00421796	0.00152596	-0.0105024	-0.00193731	0.00229513	0.00155655	-0.00182192	-0.00705787	-0.00137441	-0.00443534	-0.00196966	0.00173114	-0.000552467	-0.00300746	0.000429308
-0.00550969	0.0013634	-0.00771619	0.00101073	-0.000721603	0.000424655	-0.00516472	-0.000271293	0.00502222	0.00382608	0.00442541	-0.00193571	0.00126897	0.0016551	-0.00154865	0.00224088	-0.00421162	0.00145973	-0.00988455	-0.00191363	0.00178321	0.00165501	-0.00185253	-0.00726156	-0.000916377	-0.00448401	-0.00248649	0.00180592	-0.000858777	-0.00299996	0.000418631
-0.00545199	0.00153272	-0.00771648	0.00101611	-0.000686561	0.000426964	-0.00518601	-0.000268998	0.0050104	0.00391295	0.00423485	-0.00203108	0.00142024	0.00166303	-0.00159326	0.00245475	-0.00420124	0.00148792	-0.00989922	-0.00190715	0.00197772	0.00165046	-0.00173336	-0.00679241	-0.00112113	-0.0044809	-0.00261619	0.0015866	-0.000604298	-0.00300147	0.000413436
-0.00111424	0.00146165	-0.00770949	0.00101331	-0.000702136	0.000430257	-0.00521058	-0.00027297	0.00503532	0.00379896	0.00461125	-0.00210439	0.00122703	0.00166186	-0.00165479	0.00231674	-0.00421636	0.00147079	-0.00995746	-0.00190736	0.00189566	0.00163773	-0.00188886	-0.0066312	-0.000731318	-0.00439332	-0.00264333	0.00176077	-0.000643988	-0.00299673	0.00038546
-0.00200904	0.00147765	-0.0077102	0.00101183	-0.000683132	0.000428533	-0.00520159	-0.000278577	0.00503406	0.00381658	0.00447199	-0.00201594	0.00133149	0.00167921	-0.00160741	0.00215564	-0.00421457	0.00145349	-0.00983729	-0.00190031	0.00188052	0.00163433	-0.00165776	-0.0066878	-0.000780153	-0.00440119	-0.00262534	0.00170422	-0.000713459	-0.00270418	0.000381808
-0.00198066	-0.000766918	-0.00771354	0.00105651	-0.000673441	0.000412408	-0.00520409	-0.000255116	0.00502698	0.00165859	0.00451712	-0.00209764	0.00125101	0.00172211	-0.00163866	0.00161583	-0.00421144	0.00150353	-0.00954423	-0.00187832	0.00168526	0.00153834	-0.00181427	-0.00683149	-0.000801769	-0.0043818	-0.0029013	0.00177328	-0.000659083	-0.00235466	0.000362719
-0.00181011	0.000517305	-0.0052576	0.00103684	-0.000687104	0.000412558	-0.00520449	-0.00026815	0.00506045	0.00286688	0.00453348	-0.00208524	0.00143318	0.00169723	-0.00159707	0.00205215	-0.00421094	0.00114178	-0.00955366	-0.0018375	0.00186758	0.00154875	-0.00103415	-0.00622112	-0.000801068	-0.00443161	-0.00273507	0.00170176	-0.000655848	-0.00209018	0.000325286
-0.00173342	0.00119102	-0.00433918	0.00144157	-0.000727302	0.000423918	-0.0051985	-0.000279325	0.00503034	0.00272165	0.00454809	-0.00207366	0.00126357	0.00166494	-0.00132106	0.000881383	-0.00420978	0.00146416	-0.0098056	-0.00180645	0.00077259	0.00152437	-0.000493717	-0.00661353	-0.00080692	-0.00430088	-0.00193068	0.00174633	-0.000663975	-0.00257134	0.000316889
-0.00179375	0.000460108	-0.00438774	0.00136231	-0.000696825	0.000381791	-0.0051999	-0.000287779	0.00504194	0.00279025	0.0045279	-0.00205792	0.00133163	0.00167883	-0.00146001	0.00123823	-0.00413726	0.00131795	-0.00272577	-0.00181847	0.00161348	0.00155998	-0.0011089	-0.00641578	-0.000795251	-0.00429565	-0.00240602	0.00172657	-0.000696155	-0.00220757	0.000228723
-0.00171916	0.00112205	-0.00446394	0.00110239	-0.000705891	0.000407755	-0.00520251	-0.000274006	0.00504833	0.00281684	0.00454072	-0.00206407	0.00129843	0.00167764	-0.00135602	0.00141401	-0.00419433	0.00136275	-0.00161369	-0.00167383	0.00143734	0.00157983	-0.000943775	-0.00639901	-0.000797921	-0.00436854	-0.00226814	0.00172942	-0.000665253	-0.00234519	0.000224853
-0.00179043	0.00111746	-0.00361111	0.00115297	-0.000705056	0.000413456	-0.00520137	-0.000279609	0.00451747	0.00296861	0.00454952	-0.00205801	0.00138034	0.00167645	-0.00144099	0.00138013	-0.00420504	0.00139089	-0.00238948	-0.00173012	0.00132385	0.00155722	-0.000855713	-0.00632456	-0.000761693	-0.00437558	-0.00237214	0.00172156	-0.0006662	-0.002242	0.000216492
-0.00178399	0.000870186	-0.00229767	0.00110232	-0.000692641	0.000404045	-0.00518551	-0.000273202	0.00452795	0.00298351	0.0045375	-0.00205805	0.00138609	0.00173785	-0.00159911	0.00141275	-0.00419204	0.00125867	-0.00225817	-0.00172255	0.00144773	0.00156975	-0.000947793	-0.0063805	-0.000737776	-0.0043918	-0.00239106	0.00172331	-0.00066828	-0.00239088	0.000209839
-0.00130055	0.000881075	-0.00309139	0.00110958	-0.000638119	0.000403386	-0.00518984	-0.000270191	0.00464308	0.00298649	0.004538	-0.00205811	0.00155834	0.00169632	-0.0014832	0.00138992	-0.00412229	0.00131828	-0.00145189	-0.00166955	0.00147803	0.00153162	-0.000950671	-0.00636976	-0.000387145	-0.00304893	-0.00237986	0.00173245	-0.000676477	-0.00212736	0.000198306
-0.00152807	0.000965605	-0.00310105	0.00110453	-0.000610238	0.000392027	-0.00519565	-0.000273687	0.00462512	0.00293619	0.00444457	-0.0020387	0.00145658	0.00168967	-0.00147178	0.00143456	-0.00417414	0.00133646	-0.0016303	-0.00132225	0.00149641	0.000714652	-0.000921754	-0.00637853	-0.000699268	-0.00256345	-0.00237843	0.00171002	-0.000539621	-0.00211076	0.000193113
-0.0013449	0.00052049	-0.00322597	0.00110476	-0.000608578	0.000398082	-0.00519053	-0.000266588	0.00464638	0.00293814	0.00378476	-0.00191308	0.00145835	0.00169198	-0.00133191	0.000900056	-0.00416507	0.00134169	-0.00151058	-0.00138412	0.00147185	0.000839267	-0.000932274	-0.0063724	-0.000678538	-0.00284122	-0.00229605	0.00171994	-0.000616238	-0.00210237	0.000186284
-0.00147481	0.000919892	-0.00310906	0.00110221	-0.000673405	-0.000107897	-0.00518588	-0.00027197	0.00460993	0.00292384	0.00404155	-0.00176872	0.000516363	0.00171759	-0.00146368	0.00146141	-0.00416918	0.00132344	-0.00163567	-0.00112677	0.00136337	0.00104239	-0.000977243	-0.00565433	-0.000693401	-0.00264704	-0.00226669	0.00170758	-0.000669326	-0.00215011	0.000177655
-0.00146837	0.00078579	-0.00308001	0.00110707	-0.000353142	0.000220188	-0.00519185	-0.000271355	0.0041733	0.00293618	0.0039459	-0.00184134	0.0012923	0.00170334	-0.00142401	0.00136387	-0.00417255	0.00132194	-0.0016329	-0.00116568	0.00145256	0.000818187	-0.000948441	-0.00386632	-0.000644533	-0.0028592	-0.00222751	0.000623408	-0.000655559	-0.00215412	0.000154967
-0.00146547	0.000658738	-0.00303156	0.0011146	-0.000640888	0.00019288	-0.00520428	-0.000269821	0.000693616	0.00190286	0.00388697	-0.00189637	0.00123266	0.00172274	-0.00143986	0.00129873	-0.00187506	0.00136098	-0.00153664	-0.00127305	0.0014051	0.00106301	-0.000958702	-0.00415002	-0.000648075	-0.00285729	-0.00221078	0.00174101	-0.000653588	-0.00209078	0.000123571
-0.00148013	0.000766975	-0.00303396	0.00116063	-7.86646e-05	0.000166707	-0.00520072	-0.000269574	0.00183251	0.00179499	0.00393825	-0.00187987	0.00138656	0.0017128	-0.00278069	0.00127027	-0.00142515	0.00167415	-0.00153469	-0.00129576	0.00142931	0.00118836	-0.000946548	-0.000617188	-0.000637094	-0.0028951	-0.00216062	0.001379	-0.000631287	-0.00068081	0.00011013
-0.00145862	0.000682283	-0.0029036	0.00111546	-0.000520753	0.000174326	-0.0051944	-0.000269507	0.00106529	0.00197264	0.0039139	-0.00188681	0.00115627	0.00172366	-0.00175081	0.00126016	-0.00156737	0.00142376	-0.0015173	-0.00129453	0.00143329	0.00106103	-0.000950751	-0.00147609	-0.000653267	-0.00289992	-0.00217966	0.0015275	-0.000629646	-0.000967174	0.000104467
-0.00147291	0.000698292	-0.00121651	0.00111223	-0.000979521	0.000164626	-0.00165822	-0.000269448	0.00123991	0.00155173	0.00391162	-0.00187811	0.00122348	0.00163835	-0.00178153	0.000781438	-0.00162651	0.00150745	-0.00153193	-0.00129117	0.00143321	0.00102215	-0.000959526	-0.00182232	-0.000653261	-0.00288681	-0.00215025	0.00154133	-0.000632736	-0.000871777	7.31141e-05
-0.00146451	0.000669366	-0.000536663	0.00112005	-0.000425828	0.000145406	-0.000576806	-0.000270033	0.00107627	0.00130928	0.00393026	-0.00187071	0.00121082	0.00172688	-0.00173722	0.00020371	-0.00168314	0.00147997	-0.0015288	-0.00129038	0.00142991	0.00102483	-0.000945863	-0.00174783	-0.0006457	-0.00286779	-0.00209949	0.00149077	-0.000630554	-0.000998083	6.68053e-05
-0.00146212	0.000670024	-0.000933648	0.0011192	-0.000428092	0.000144826	-0.000669304	-0.000270042	0.00108665	0.0013329	0.00392904	-0.00187754	0.00121038	0.00172612	-0.00174663	0.000367238	-0.00141851	0.00147967	-0.00152687	-0.00128665	0.00142999	0.0010254	-0.000945876	-0.00166317	-0.000645731	-0.00287092	-0.0021071	0.00149609	-0.000631249	-0.00100198	6.66714e-05
-0.00148929	0.00068774	-0.000538246	0.0011183	-0.000565832	0.000143249	-0.000268048	-0.000270387	0.00106915	0.00102122	0.0039215	-0.00189241	0.00120125	0.00171391	-0.00173422	0.000203513	-0.00170878	0.00144006	-0.0015275	-0.00125525	0.00143262	0.00103935	-0.000949364	-0.00145345	-0.000647385	-0.00287927	-0.00058904	0.00151786	-0.000632223	-0.00103806	6.11782e-05
-0.00147007	0.000680727	-0.000809007	0.000463614	-0.000567728	1.91463e-05	-0.000817331	-0.000270194	0.00110657	0.00131114	0.00392177	-0.00187798	0.00120677	0.00162729	-0.00176762	0.000381126	-0.00160064	0.00147358	-0.00152369	-0.00128527	0.00144988	0.00107527	-0.000696879	-0.00127307	-0.000637491	-0.00168058	-0.00121814	0.0016542	-0.000631921	-0.00110496	5.69254e-05
-0.00147726	0.000680644	-0.000346605	0.000200357	-0.000575306	4.74283e-05	-0.000712041	-0.000270135	0.000986069	0.00123812	0.00392345	-0.00187911	0.00119924	0.00167372	-0.00175819	0.000290301	-0.00156936	0.0014791	-0.0015231	-0.00127867	0.00143494	0.00104566	-0.000785145	-0.00131698	-0.000644581	-0.00192967	-0.000914283	0.00157418	-0.000631353	-0.00109213	5.57171e-05
-0.00148709	0.000675134	-0.00062366	0.000531251	-0.000579033	8.47025e-05	-0.000438265	-0.000270149	0.00109837	0.00117044	0.00392328	-0.00187921	0.00120233	0.001674	-0.00175675	0.000267831	-0.00155167	0.00147876	-0.00152473	-0.00128205	0.00144942	0.00104245	-0.000811533	-0.00113196	-0.000641048	-0.00177548	-0.000885737	0.00147627	-0.000631616	-0.00106427	5.46007e-05
-0.00147288	0.000688655	-0.000471821	0.000294607	-0.000599026	6.70745e-05	-0.000584207	-0.000270213	0.00103461	0.00127919	0.00392477	-0.0018793	0.00120098	0.00165808	-0.00175505	0.000352044	-0.00158877	0.000829072	-0.00152406	-0.00128103	0.00143793	0.00105748	-0.000760347	-0.000866948	-0.00063447	-0.00172667	-0.000952852	0.00146326	-0.00063166	-0.00108527	5.24696e-05
-0.00147856	0.00054023	-0.000415896	0.000513086	-0.000590192	8.22517e-05	-0.000620705	-0.000269996	0.00107635	0.00122628	0.00392387	-0.001881	0.00120466	0.00162771	-0.0017589	0.000298496	-0.00156566	0.000465239	-0.00113686	-0.00128527	0.00144867	0.00103037	-0.000772043	-0.00103106	-0.000641923	-0.00172412	-0.000934851	0.00153021	-0.000631561	-0.00109769	5.12437e-05
-0.00138314	0.000683221	-0.000531177	0.000372782	-0.000537414	8.85751e-05	-0.000553119	-0.000251004	0.00110113	0.00120857	0.00321984	-0.00218247	0.000233225	0.0017321	-0.00175218	0.00025966	-0.0015036	0.00074841	-0.000271411	-0.00128315	0.00143609	0.000828764	-0.000768874	-0.000918072	-0.000639684	-0.00176637	-0.00111432	0.00106714	-0.000631487	-0.000119344	4.25094e-05
-0.00140897	0.000683207	-0.000532404	0.000408773	-0.000555615	8.44379e-05	-0.000553122	-0.000254286	0.00110055	0.00120107	0.00325622	-0.00196714	0.000367513	0.00172904	-0.00175276	0.000263906	-0.00150773	0.000695565	-0.000484347	-0.00128313	0.0014393	0.00092306	-0.000766786	-0.000953059	-0.000637599	-0.0017665	-0.00110808	0.00111366	-0.000631477	-0.000226946	4.24852e-05
-0.00140866	0.00068669	-0.000523639	0.000405185	-0.000547148	8.3146e-05	-0.000563782	-0.000260136	0.000969203	0.00121135	0.00327327	-0.00192438	0.000362578	0.00171433	-0.00175309	0.000270898	-0.00151458	0.000721921	-0.000414298	-0.00128325	0.00143721	0.000898333	-0.000759785	-0.000932564	-0.000639517	-0.00176787	-0.00101647	0.00115861	-0.000631512	-0.000556257	4.21986e-05
-0.000967786	0.000684302	-0.000526719	0.0004033	-0.000554563	8.38965e-05	-0.000287976	-0.000365384	0.00100661	0.00120645	0.00328527	-0.00195272	0.000496391	0.00167164	-0.00175331	0.000265514	-0.00151608	0.000682953	-0.000533149	-0.00128443	0.00143807	0.000910805	-0.000541981	-0.000941129	-0.000638934	-0.00176828	-0.00105108	0.00114248	-0.000639649	-0.000100863	4.07767e-05
-0.00102874	0.00068426	-0.00051332	0.000401612	-0.000555804	7.37375e-05	-0.000534376	-0.000302916	0.000854855	0.0012125	0.00328901	-0.00195779	0.000429127	0.00167742	-0.00175149	0.000270004	-0.0015215	0.000609071	-0.00043639	-0.00128518	0.00143875	0.000882882	-0.000542006	-0.000939277	-0.000639288	-0.00176305	-0.000998163	0.00115207	-0.00065002	-0.000125777	4.04654e-05
-0.00105846	0.000689176	-0.00052137	0.000399748	-0.000548026	7.76641e-05	-0.000499858	-0.000299506	0.000842452	0.00121183	0.0032541	-0.00195087	0.000427518	0.0016536	-0.00175123	0.000269606	-0.00152099	0.000638778	-0.000535079	-0.00128463	0.00143846	0.000893287	-0.000489585	-0.000941021	-0.000639463	-0.00176134	-0.000993325	0.00115641	-0.000641045	-0.000265977	4.027e-05
-0.00104147	0.000688067	-0.00052113	0.000401736	-0.000549998	8.1987e-05	-0.000442518	-0.000319138	0.000876471	0.00121152	0.00325845	-0.00194829	0.000378713	0.00163173	-0.00175208	0.000268589	-0.00151999	0.000657985	-0.000485846	-0.0012844	0.00143763	0.000898729	-0.00051829	-0.000938744	-0.000638955	-0.00176217	-0.00100041	0.00115622	-0.00064656	-0.000240201	4.01754e-05
-0.00117302	0.000708393	-0.000449441	7.59514e-05	-0.000555859	7.65614e-05	-0.000430209	-0.000303725	0.000846636	0.00121161	0.000647104	-0.00194342	0.000393094	0.00166831	-0.000580535	0.000267603	-0.00151931	1.5036e-06	-0.000484184	-0.00122655	0.00142751	0.000884025	-0.000545831	-0.000941331	-0.00063912	-0.00176295	-0.00100243	0.00110195	-0.000654107	3.09502e-05	2.66195e-05
-0.00117302	0.000708393	-0.000449441	7.59514e-05	-0.000555859	7.65614e-05	-0.000430209	-0.000303725	0.000846636	0.00121161	0.000647104	-0.00194342	0.000393094	0.00166831	-0.000580535	0.000267603	-0.00151931	1.5036e-06	-0.000484184	-0.00122655	0.00142751	0.000884025	-0.000545831	-0.000941331	-0.00063912	-0.00176295	-0.00100243	0.00110195	-0.000654107	3.09502e-05	2.66195e-05
-0.00103697	0.000699803	-0.000377756	0.000307852	-0.000553036	2.62545e-05	-0.000345725	-0.000302479	0.000793865	0.00122183	0.000913391	-0.00194337	0.00040996	0.00166942	-0.000562996	0.000266916	-0.00137207	0.000206192	-0.00047723	-0.00124821	0.000747913	0.000886872	-0.000511307	-0.00086576	-0.000424806	-0.00176366	-0.000988819	0.00103092	-0.000680378	0.000129112	2.42762e-05
-0.00108064	0.000703386	-0.0002839	0.000216679	-0.000551296	5.0419e-05	-0.000409337	-0.000307751	0.000824541	0.000889236	0.000987604	-0.00194395	0.000397462	0.00166634	-0.000771109	0.000267968	-0.000902021	0.000239985	-0.000476747	-0.0012194	0.00105291	0.000887573	-0.000543554	-0.000866485	-0.0004122	-0.00176346	-0.000994993	0.00106199	-0.000673022	-6.24939e-05	2.35673e-05
-0.00108143	0.000702055	-0.000359782	0.000326375	-0.000553526	6.34903e-05	-0.000381255	-0.000304986	0.000813125	0.00103869	0.00102283	-0.00194237	0.000415591	0.00166163	-0.000741483	0.000267607	-0.00113506	0.000271388	-0.000483505	-0.000669655	0.0009373	0.000884222	-0.000527637	-0.000854196	-0.000483204	-0.00113733	-0.000953927	0.000988983	-0.000667121	8.86952e-05	2.1142e-05
-0.00106979	0.000710902	-0.000322781	0.000275035	-0.000552872	5.65615e-05	-0.000390777	-0.000305806	0.000800536	0.00103476	0.00101873	-0.00194257	0.000408114	0.00166062	-0.000701998	0.000267914	-0.00101832	0.000263442	-0.00048371	-0.000698177	0.000977016	0.000882404	-0.000534	-0.000876087	-0.00050379	-0.00097063	-0.000951282	0.00103166	-0.000666271	6.33462e-06	2.06194e-05
-0.0010766	0.000699978	-0.000342886	0.000271886	-0.000552453	5.177e-05	-0.000405294	-0.000303859	0.000823225	0.000939706	0.000914866	-0.00194224	0.00037684	0.00166439	-0.000683642	0.00027052	-0.000937989	0.00025472	-0.000429705	-0.000842339	0.00103862	0.000884434	-0.000473593	5.0253e-05	-0.000477739	-0.000824332	-0.000930782	0.00100092	-0.000671324	3.91174e-05	1.91826e-05
-0.00108401	0.000699529	-0.000339884	0.000242285	-0.000547087	5.63493e-05	-0.000401406	-0.0003045	0.000826199	0.000293747	0.000896327	-0.0019407	0.000365075	0.00166418	-0.000652224	0.000269255	-0.00101881	0.000247822	-0.000461456	-0.000786706	0.000948409	0.000882507	-0.000484405	-0.000502052	-0.000484924	-0.000922598	-0.000935546	0.001068	-0.000670447	5.45643e-05	1.87852e-05
-0.00107773	0.000699428	-0.00034496	0.000248721	-0.000552609	5.54237e-05	-0.000399155	-0.000304123	0.000819534	0.000406033	0.000743582	-0.00194122	0.000384698	0.00166367	-0.000663476	0.000269371	-0.000998663	0.000241594	-0.000456269	-0.000785331	0.000984057	0.000538584	-0.000411928	-0.000293165	-0.000492407	-0.000925074	-0.000923364	0.00104591	-0.000668381	5.26622e-05	1.78671e-05
-0.00107551	0.000699742	-0.000346158	0.000258312	-0.000549558	5.35644e-05	-0.000398392	-0.000304212	0.000822036	0.000435274	0.000732453	-0.00194126	0.000378842	0.00166358	-0.0006637	0.000269328	-0.000995197	0.000252881	-0.000456044	-0.000799253	0.000982233	0.000409237	-0.000377369	-0.000131399	-0.000488456	-0.000879909	-0.000925671	0.00106235	-0.000669701	5.38683e-05	1.7626e-05
-0.00107882	0.000699994	-0.000346798	0.000251422	-0.000539331	5.63925e-05	-0.000403375	-0.000304473	0.000821549	0.000460344	0.000571451	-0.00194622	0.000380852	0.00166389	-0.000675357	0.00026989	-0.000992067	0.00025031	-0.000453886	-0.000778645	0.000972567	0.000441045	-0.000350453	-0.000244018	-0.000491863	-0.000873354	-0.000923269	0.000604766	-0.000669419	5.15721e-05	1.66861e-05
-0.00107716	0.000700252	-0.000349153	0.000252292	-0.000551218	5.97794e-05	-0.000402034	-0.000302515	0.000806359	0.000508472	0.000775118	-0.00194807	0.000385623	0.00153816	-0.00067412	0.000265138	-0.000993283	0.000249041	-0.000452744	-0.000784575	0.000989937	0.000422614	-0.000108801	-0.000104509	-0.000490284	-0.000875049	-0.000920406	0.000408878	-0.000665821	5.58335e-05	1.6258e-05
-6.55867e-05	0.000700016	-0.000348033	0.000253855	-0.000542846	5.64612e-05	-0.000403033	-0.000331104	0.000805284	0.000476842	0.000786239	-0.0018034	0.000384195	0.00103957	-0.000674279	0.000249803	-0.000993125	0.00024793	-0.00044826	-0.00078587	0.000986843	0.000436855	-0.000212969	-0.000159272	-0.000489748	-0.000881201	-0.000922859	0.000571791	-0.000625498	0.00015483	1.34534e-05
-6.55867e-05	0.000700016	-0.000348033	0.000253855	-0.000542846	5.64612e-05	-0.000403033	-0.000331104	0.000805284	0.000476842	0.000786239	-0.0018034	0.000384195	0.00103957	-0.000674279	0.000249803	-0.000993125	0.00024793	-0.00044826	-0.00078587	0.000986843	0.000436855	-0.000212969	-0.000159272	-0.000489748	-0.000881201	-0.000922859	0.000571791	-0.000625498	0.00015483	1.34534e-05
-0.000104814	0.000700082	-0.000347916	0.000253325	-0.000548266	5.65738e-05	-0.000401439	-0.000362715	0.000808554	0.000474955	0.000780202	-0.00180865	0.000381342	0.00103744	-0.000674091	0.000242004	-0.00099243	0.000247751	-0.000448315	-0.000781494	0.000985029	0.000419558	-0.00020189	-0.000160384	-0.000489577	-0.000876081	-0.000922397	0.000505679	-0.000617495	0.000167294	1.33706e-05
-0.000210446	0.000700175	-0.000348138	0.000251515	-0.000548747	5.66107e-05	-0.000399097	-0.000412997	0.00080644	0.000469454	0.000778793	-0.00180664	0.000384662	0.00106729	-0.000673516	0.000238418	-0.000992409	0.000246028	-0.000445496	-0.000781867	0.000367661	0.0004244	-0.00015692	-0.000173397	-0.000294676	-0.000877503	-0.000922813	0.000497925	-0.000619795	0.000191866	1.24944e-05
-0.000162604	0.000700168	-0.00034817	0.000252859	-0.000545755	5.27667e-05	-0.000399309	-0.000380183	0.000805586	0.000480727	0.0007849	-0.00181616	0.000382997	0.00103411	-0.000673057	0.000236822	-0.000987616	0.000246454	-0.000449934	-0.000781174	0.000170545	0.000379226	-0.000163624	-0.000184275	-0.000345713	-0.000880741	-0.000922408	0.000507298	-0.000612637	0.000175423	1.23181e-05
-0.000159921	0.000700166	-0.000348168	0.000252619	-0.000546063	5.27755e-05	-0.000399252	-0.000381551	0.000805663	0.000478042	0.000784469	-0.00181606	0.000382928	0.00103432	-0.000673105	0.000236825	-0.000987704	0.000246452	-0.000449863	-0.000781416	0.000176694	0.000379233	-0.000163625	-0.000184214	-0.000341732	-0.000880608	-0.000922424	0.000504514	-0.000612839	0.000174714	1.23122e-05
-0.000163469	0.000684551	-0.000348181	0.00025248	-0.000547306	5.17954e-05	-0.000399084	-0.000386234	0.000805915	0.000478668	0.000779896	-0.00181197	0.000382644	0.00103934	-0.000673096	0.000240781	-0.000989825	0.000246425	-0.000448338	-0.000781112	0.000182955	0.000382303	-0.000168034	-0.00018283	-0.000354726	-0.00085386	-0.000922528	0.000506434	-0.000617591	0.000168749	1.2264e-05
-0.000159326	0.000677423	-0.000348225	0.000195989	-0.000547327	5.25852e-05	-0.000399888	-0.000384575	0.000641091	0.000476319	0.000782373	-0.00181478	0.00037961	0.00104547	-0.000673064	0.00023873	-0.000995201	0.000247083	-0.000445889	-0.000685771	0.000194396	0.000398695	-0.000169236	-0.000174511	-0.000361432	-0.000440742	-0.0009227	0.00051458	-0.000614453	0.00017821	1.13714e-05
-0.000160174	0.000680713	-0.000348185	6.96337e-05	-0.000547129	5.29094e-05	-0.000401032	-0.000380565	0.000144299	0.000481556	0.000781369	-0.00181561	0.000379453	0.00104152	-0.000673014	0.000242037	-0.00099257	0.000252232	-0.00044117	-0.000691459	0.000185569	0.000403679	-0.000172054	-0.000174092	-0.000354499	-0.000330723	-0.000922787	0.000511417	-0.000614167	0.000173201	1.08571e-05
-0.000160306	0.000680233	-0.000348222	0.000131394	-0.000548172	3.14425e-05	-0.000400058	-0.000384451	0.000375463	0.000441673	0.000780794	-0.00181538	0.00038016	0.00104233	-0.000672676	0.000242841	-0.00100067	0.000249063	-0.000412879	-0.000371967	0.000199913	0.000284537	-0.000101473	-0.000132919	-0.00035038	-0.00024833	-0.00092345	0.000517141	-0.000614339	0.000173405	1.04532e-05
-0.000135276	0.000680254	-0.000348238	0.000121382	-0.000547061	3.25908e-05	-0.000399731	-0.000383583	0.000228189	0.000394595	0.000780488	-0.00181528	0.000381108	0.00104246	-0.000670438	0.000243662	-0.00100792	0.000250414	-0.000392874	-0.000309693	0.000202887	0.000233918	-0.000111393	-0.000138008	-0.000354311	-0.000262293	-0.000923764	0.000517663	-0.000614037	0.000173876	1.02565e-05
-0.00014805	0.000680937	-0.000348241	0.000149229	-0.00054763	4.54615e-05	-0.000399835	-0.000383978	0.000221163	0.000432894	0.000780654	-0.00181578	0.00038265	0.00104287	-0.000671224	0.000243094	-0.00100016	0.000250161	-0.00036271	-0.000222139	0.000203106	0.000233739	-0.000115501	-0.000134024	-0.000354446	-0.000262878	-0.000923996	0.000517555	-0.000614348	0.000173767	1.02198e-05
-0.000123672	0.000688331	-0.000383489	0.000159774	-0.00046956	3.88851e-05	-0.000399877	-0.000387119	0.000211641	0.000197797	0.000805275	-0.00174786	0.000381453	0.00104271	-0.000497298	0.000243468	-0.00100465	0.000270797	-0.000345037	-0.000270953	8.68768e-05	0.000264209	-0.000139123	-0.000134099	-0.000351243	-0.000261356	-0.000920348	0.00051838	-0.000624592	0.000140533	9.6273e-06
-0.000123672	0.000688331	-0.000383489	0.000159774	-0.00046956	3.88851e-05	-0.000399877	-0.000387119	0.000211641	0.000197797	0.000805275	-0.00174786	0.000381453	0.00104271	-0.000497298	0.000243468	-0.00100465	0.000270797	-0.000345037	-0.000270953	8.68768e-05	0.000264209	-0.000139123	-0.000134099	-0.000351243	-0.000261356	-0.000920348	0.00051838	-0.000624592	0.000140533	9.6273e-06
-0.000131072	0.000686773	-0.00036793	0.000180883	-0.000435767	4.43874e-05	-0.000399808	-0.000386613	0.000234022	0.00025644	5.77686e-05	-0.00175328	0.000381202	0.00104253	-0.000500359	0.000242801	-0.00100255	0.000262225	-0.000345025	-0.000231599	0.000147647	0.000273097	-0.000132936	-0.000128609	-0.000352643	-0.000263473	-0.000921698	0.000518452	-0.000612556	0.000109845	8.97399e-06
-0.000135708	0.000688166	-0.000361967	0.000197516	-0.000423734	3.90505e-05	-0.000399724	-0.000385881	0.000223595	0.000244653	0.000165736	-0.00175824	0.000381273	0.00104252	-0.00035926	0.000242864	-0.00100629	0.000263141	-0.000335024	-0.000232264	0.000146945	0.000264959	-0.0001007	-0.000135796	-0.000352941	-0.000267577	-0.000922759	0.000518467	-0.000611614	8.9641e-05	8.86776e-06
-0.000136193	0.000688363	-0.00036317	0.000178063	-0.000436091	3.93425e-05	-0.000399718	-0.000385334	0.000221299	0.000206875	0.000177531	-0.0017543	0.000381388	0.00104268	-0.000370181	0.000242853	-0.00100623	0.00026054	-0.000329144	-0.000248652	0.000132225	0.000264768	-0.000104612	-0.000136608	-0.000353362	-0.000267764	-0.000924826	0.000518722	-0.000599385	8.36387e-05	8.8404e-06
-0.000135835	0.000687811	-0.000363722	0.000189556	-0.000434746	3.95344e-05	-0.000399729	-0.000383903	0.00022441	0.000223024	0.000122215	-0.00175561	0.000381485	0.00104257	-0.00037173	0.00024293	-0.00100567	0.000261174	-0.000327617	-0.000231091	0.000141742	0.000263983	-0.000107425	-0.000135017	-0.000352902	-0.0002659	-0.00092303	0.000518595	-0.000607957	8.60866e-05	8.83743e-06
-0.000135644	8.75091e-05	-0.000361229	0.000183489	-0.000434825	4.02167e-05	-0.000399738	-0.000385325	0.000227163	0.000222731	0.000119524	-0.00175336	0.000381512	0.0010426	-0.000376001	0.000242906	-0.00100504	0.000251175	-0.000331458	-0.000213924	0.000136563	0.000266403	-0.000112872	-0.000134667	-0.000353023	-0.000267462	-0.000922826	0.000518301	-0.000607955	8.86065e-05	8.3551e-06
-0.000135644	8.75091e-05	-0.000361229	0.000183489	-0.000434825	4.02167e-05	-0.000399738	-0.000385325	0.000227163	0.000222731	0.000119524	-0.00175336	0.000381512	0.0010426	-0.000376001	0.000242906	-0.00100504	0.000251175	-0.000331458	-0.000213924	0.000136563	0.000266403	-0.000112872	-0.000134667	-0.000353023	-0.000267462	-0.000922826	0.000518301	-0.000607955	8.86065e-05	8.3551e-06
-0.000136086	5.36375e-05	-0.00036325	0.000183465	-0.000437041	4.02054e-05	-0.000399729	-0.000385835	0.000226894	0.000232591	0.000101093	-0.00175439	0.000381577	0.00104263	-0.000372836	0.000242864	-0.00100512	0.000141832	-0.000330473	-0.000224655	0.000142227	0.000266516	-0.00011103	-0.000135821	-0.000353011	-0.000267259	-0.000923251	0.000517519	-0.000606194	8.51791e-05	8.31573e-06
-0.000135601	4.09361e-05	-0.000362148	0.000183721	-0.000435418	3.0446e-05	-0.000399738	-0.000385685	0.000226682	0.000223617	0.000110056	-0.0017539	0.000381608	0.00104249	-0.000373583	0.000243107	-0.00100501	0.0001601	-0.000328985	-0.000217345	0.000140621	0.000267345	-0.000110983	-0.000135124	-0.000353013	-0.000266846	-0.000923081	0.000517955	-0.000604961	8.81774e-05	8.30769e-06
-0.000135745	6.93553e-05	-0.000362183	0.000182919	-0.000436798	4.00259e-05	-0.000398925	-0.00038568	0.000227534	0.000226226	0.000111924	-0.00175478	0.000384354	0.00104261	-0.000371246	0.00025524	-0.000990274	0.000134249	-0.000330462	-0.00022378	0.000139282	0.000266697	-0.000111396	-0.000135351	-6.40576e-05	-0.000266935	-0.00092654	0.000517396	-0.00057542	8.55103e-05	8.13978e-06
-0.000135567	5.96523e-05	-0.00024343	0.000183178	-0.000435302	3.96791e-05	-0.000399482	-0.000385083	0.000226654	0.000224357	0.00011345	-0.00175324	4.93323e-05	0.00104432	-0.000373222	0.000248532	-0.000988655	0.000110821	-0.000327918	-0.000226071	0.00014052	9.33133e-05	-0.00011169	-0.000135495	-0.000118383	-0.000266991	-0.000924022	0.000517318	-0.000596665	8.60271e-05	7.87402e-06
-0.000135774	5.72661e-05	-0.000259792	0.000183296	-0.000436672	3.90284e-05	-0.000399428	-0.000385227	0.000226894	0.000225886	0.000114656	-0.00175361	7.34687e-05	0.00104418	-0.000375596	0.000245546	-0.000975778	0.000145488	-0.000329252	-0.000220322	0.000138737	3.56136e-05	-0.000112421	-0.000135463	-0.000143137	-0.000266921	-0.000923516	0.000517492	-0.000583453	8.54788e-05	7.85272e-06
-0.0001358	5.82575e-05	-0.000236764	0.0001836	-0.000436806	3.85982e-05	-0.000398942	-0.000385178	0.000227626	0.000224749	0.000110968	-0.00175372	7.75186e-05	0.00104348	-0.000382196	0.000241129	-0.000970537	0.000115821	-0.00032792	-0.000227467	0.000139887	6.68194e-05	-0.000112813	-0.000136242	-6.03234e-05	-0.000266972	-0.000925553	0.00051757	-0.000585075	8.54786e-05	7.81968e-06
-0.000135681	5.62721e-05	-0.000236988	0.000183376	-0.000436812	3.83081e-05	-0.000398399	-0.000385432	0.000227767	0.000225451	0.00011273	-0.00175511	9.33329e-05	0.00104381	-0.000375922	0.000246214	-0.000967464	4.50052e-05	-0.000328432	-0.000226804	0.000139119	0.000104956	-0.000112428	-0.000135589	-8.62968e-05	-0.000266946	-0.000924985	0.000517289	-0.000568599	8.57253e-05	7.79818e-06
-0.000126227	4.65163e-05	-0.000243986	0.000183323	-0.000437013	3.89906e-05	-0.000388595	-0.00038525	0.000227873	0.000225088	7.18073e-05	-0.0017555	4.48156e-05	0.00104346	-0.000379252	0.000229168	-0.000958172	0.000101394	-0.000326771	-0.000224554	0.000139184	6.62378e-05	-0.00011191	-0.000135496	-6.51778e-05	-0.000266953	-0.000925503	0.0005171	-0.000582519	8.14067e-05	7.76549e-06
-0.000135685	5.84594e-05	-0.000252618	0.000191713	-0.000436958	3.8699e-05	-0.000397001	-0.000219947	0.000232163	0.000225828	8.71761e-05	-0.00175442	8.35517e-05	0.00103002	-0.000376296	0.000247859	-0.000966899	0.000102579	-0.0003282	-0.000226287	0.000138749	5.01074e-05	-0.000119021	-0.000135568	-4.64288e-05	-0.000267166	-0.000918112	0.000518055	-0.000573175	7.11499e-05	7.65932e-06
-0.000133732	4.82625e-05	-0.000244054	0.000185166	-0.000436913	3.86137e-05	-0.00038934	-0.00022486	0.000230182	0.000225578	9.51065e-05	-0.0017549	6.5089e-05	0.00103123	-0.000378696	0.000244684	-0.000963287	9.73756e-05	-0.000328034	-0.000225197	0.000140168	5.9939e-05	-0.00011383	-0.00013559	-6.60289e-05	-0.000267143	-0.000919792	0.000517943	-0.000574484	6.86345e-05	7.64718e-06
-5.37037e-05	5.26749e-05	-0.000247703	0.00018799	-0.000436874	3.89255e-05	-0.000394068	-0.000171635	0.000229368	0.0002255	9.56881e-05	-0.00175464	7.38032e-05	0.00103855	-0.000378224	0.000246707	-0.000961094	9.65575e-05	-0.000329798	-0.00022465	0.000140229	5.17405e-05	-0.000116508	-0.000135517	-4.99073e-05	-0.00027151	-0.000919976	0.000514475	-0.000573826	7.30981e-05	7.62723e-06
-0.000133094	4.58018e-05	-0.000246304	0.00018744	-0.000436926	3.86929e-05	-0.000391722	-0.000181374	0.000166798	0.000226148	9.54928e-05	-0.00175469	7.08803e-05	0.00103572	-0.000377644	0.000247823	-0.000965835	9.60719e-05	-0.000327874	-0.000225755	0.000139956	4.87028e-05	-0.000116105	-0.000149172	-5.44282e-05	-0.000269294	-0.000724448	0.000516899	-0.000573034	7.13565e-05	7.30231e-06
-0.000131769	4.81973e-05	-0.000229672	0.000187459	-0.000437001	3.87428e-05	-0.000389309	-0.000168383	0.000149348	0.000226496	9.62001e-05	-0.00175474	6.65634e-05	0.00103336	-0.000307391	0.000248557	-0.000965172	9.71066e-05	-0.00032796	-0.000230331	0.000139569	5.72334e-05	-0.000114918	-0.000143689	-5.63567e-05	-0.000258362	-0.000480145	0.000517431	-0.000572177	7.25545e-05	6.92953e-06
-0.00014931	4.5605e-05	-0.000239799	0.000187944	-0.000436877	3.87396e-05	-0.000391729	-0.000181838	8.8225e-05	0.000233038	9.83193e-05	-0.00175466	7.30627e-05	0.00032868	-0.000331787	0.000249299	-0.000964969	9.79888e-05	-0.000328117	-0.000229461	0.000139742	5.4248e-05	-0.000114901	-0.000152953	-5.20151e-05	-0.000266576	-0.000492816	0.000517208	-0.000573586	7.26109e-05	6.01083e-06
-0.000139723	5.02255e-05	-0.00024181	0.00018765	-0.000436882	3.87395e-05	-0.000391266	-0.000183409	8.30671e-05	0.00023171	9.53241e-05	-0.00175482	6.98274e-05	0.000249886	-0.000291446	0.000250135	-0.000964102	9.50559e-05	-0.000327673	-0.000229406	0.000139866	5.58973e-05	-0.000115253	-0.00016774	-5.68562e-05	-0.000265793	-0.000487666	0.000517243	-0.000565594	7.26936e-05	5.92578e-06
-0.000139723	5.02255e-05	-0.00024181	0.00018765	-0.000436882	3.87395e-05	-0.000391266	-0.000183409	8.30671e-05	0.00023171	9.53241e-05	-0.00175482	6.98274e-05	0.000249886	-0.000291446	0.000250135	-0.000964102	9.50559e-05	-0.000327673	-0.000229406	0.000139866	5.58973e-05	-0.000115253	-0.00016774	-5.68562e-05	-0.000265793	-0.000487666	0.000517243	-0.000565594	7.26936e-05	5.92578e-06
-0.000160797	4.85642e-05	-0.000226732	0.000187839	-0.000436884	3.87481e-05	-0.00039127	-0.0001874	8.67205e-05	0.000231928	9.58785e-05	-0.00175477	7.05497e-05	0.000260578	-0.00023714	0.000249182	-0.000964495	9.57699e-05	-0.000327704	-0.000228908	0.000139886	5.59889e-05	-0.000114966	-0.000159702	-5.67905e-05	-0.000266149	-0.000481299	0.000517167	-0.000568398	7.30267e-05	5.89865e-06
-0.00015147	4.81708e-05	-0.000239224	0.000187804	-0.000436889	3.87437e-05	-0.000391095	-0.000186151	8.53886e-05	0.000229048	0.00010063	-0.00175475	7.07809e-05	0.000253665	-0.000256515	4.93352e-05	-0.000964476	9.53829e-05	-0.00032715	-0.000230599	0.000139872	5.52025e-05	-0.00011557	-0.000144284	-5.43475e-05	-0.000265539	-0.000485661	0.000517427	-0.000568231	7.31198e-05	5.84596e-06
-0.000150705	4.85233e-05	-0.000215414	0.000187806	-0.000436878	3.87445e-05	-0.000391256	-0.000186643	8.41106e-05	0.000233173	9.70144e-05	-0.00175474	7.12067e-05	0.000255765	-0.000250834	9.25911e-05	-0.000963857	9.54636e-05	-0.000327298	-0.000230076	0.000135864	5.5366e-05	-0.000113126	-0.000149384	-5.59788e-05	-0.000265855	-0.000483942	0.000517313	-0.000568118	7.29253e-05	5.8375e-06
-0.000149487	6.02504e-05	5.9342e-05	0.000143789	-0.000436613	6.40912e-05	-0.000343518	-0.000185811	0.000127505	0.000230219	9.41922e-05	-0.0014344	7.10369e-05	0.000259347	-0.000245731	4.09247e-05	-0.000966055	9.77681e-05	-0.000318762	-0.000209538	0.000129082	4.03715e-05	-0.000433339	-0.000211624	-0.000197486	-0.000265773	-5.96165e-05	0.00051831	-0.000593336	7.31638e-05	4.74587e-06
-0.000150793	5.09234e-05	-0.000119527	0.000165969	-0.000436704	5.31734e-05	-0.000354989	-0.00018659	9.37105e-05	0.000230242	9.72991e-05	-0.00148901	7.1051e-05	0.000257094	-0.000246016	6.18952e-05	-0.000963343	9.67657e-05	-0.000319667	-0.00021362	0.000126564	4.12974e-05	-0.000122786	-0.000155424	-7.1861e-05	-0.000265863	-6.64804e-05	0.000517741	-0.000583644	7.30602e-05	4.68191e-06
-0.000151644	5.03679e-05	3.32377e-05	0.000159346	-0.000429053	5.7349e-05	-0.000358748	-0.000186718	0.000119841	0.000222234	9.48492e-05	-0.00145133	7.10441e-05	0.000258991	-0.000244634	5.99963e-05	-0.000964488	9.63825e-05	-0.000323402	-0.000212256	0.000125586	5.1067e-05	-6.31337e-05	-0.000200325	-0.000106211	-0.000265796	-0.000129276	0.000517541	-0.000579566	7.31131e-05	4.57705e-06
-0.000151497	5.03234e-05	3.31306e-05	0.000159392	-0.000431417	5.59422e-05	-0.000358956	-0.000186662	0.000114835	0.000222322	9.48937e-05	-0.00145189	7.10195e-05	0.00025896	-0.000244843	6.11354e-05	-0.000964148	9.63961e-05	-0.000323448	-0.000212935	0.000126366	5.05844e-05	-6.4654e-05	-0.000196778	-0.000102506	-0.000265797	-0.000131063	0.000517546	-0.000577839	7.31056e-05	4.57601e-06
-0.000151768	5.05872e-05	1.78622e-06	0.000165063	-0.000431874	5.60221e-05	-0.000359226	-0.000183244	7.51773e-05	0.000225124	9.58782e-05	-0.00140689	7.84412e-05	0.000211542	-0.000244437	6.51404e-05	-0.000954347	9.65529e-05	-0.000322532	-0.000216534	0.000127108	5.30091e-05	-8.08748e-05	-0.00019611	-0.000107481	-0.000265802	-0.000142544	0.000517574	-0.000578388	7.31052e-05	4.41015e-06
-0.00015174	5.06796e-05	1.24909e-06	0.000165137	-0.000431933	5.58945e-05	-0.000359261	-0.000183286	7.51222e-05	0.000225948	9.59548e-05	-0.00140707	7.83581e-05	0.000204541	-0.000244455	6.65582e-05	-0.000954348	9.65426e-05	-0.00032249	-0.000216207	0.000126569	5.28231e-05	-8.31296e-05	-0.000185638	-0.000105734	-0.000265803	-0.000148578	0.000517586	-0.000578224	7.30982e-05	4.40565e-06
-0.000151901	5.10093e-05	-3.48989e-06	0.000165503	-0.000434542	5.44878e-05	-0.000359266	-0.000178967	7.54659e-05	0.000226696	9.59264e-05	-0.0014057	8.22288e-05	0.000194954	-0.000245388	6.54675e-05	-0.000951263	9.6666e-05	-0.0003222	-0.00021488	0.000127739	5.20264e-05	-0.000120656	-0.000169388	-0.00010722	-0.000265815	-0.00015706	0.000517587	-0.000578254	7.31097e-05	4.39849e-06
-0.000151637	5.06648e-05	3.93068e-06	0.000165303	-0.000433642	5.57209e-05	-0.000360563	-0.00018265	7.68648e-05	0.000225958	9.58627e-05	-0.000798713	9.87826e-05	0.000206348	-0.000245181	6.39011e-05	-0.000955199	9.64592e-05	-0.000321731	-0.000215932	0.000128925	5.20546e-05	-8.85539e-05	-0.000172452	-0.000108748	-0.000265794	-0.000160607	0.000518195	-0.000577792	0.000131331	3.08469e-06
-0.000151783	5.11185e-05	2.35475e-06	0.000165562	-0.000433753	5.46929e-05	-0.000360505	-0.000179209	7.85322e-05	0.000226576	9.59136e-05	-0.000779313	0.000137016	0.000202044	-0.000245216	6.53043e-05	-0.00095256	9.66032e-05	-0.000322074	-0.000215276	0.000127504	5.30517e-05	-9.43597e-05	-0.00017327	-0.00011108	-0.0002658	-0.000157719	0.000517731	-0.000578315	8.36514e-05	3.04643e-06
-0.000151887	5.09024e-05	2.11622e-06	0.000165898	-0.000433209	5.5552e-05	-0.000359969	-0.000181861	7.88776e-05	0.000226288	9.58117e-05	-0.000693504	0.000168358	0.000200356	-0.000245103	6.53674e-05	-0.000956531	9.64489e-05	-0.000321419	-0.00021572	0.000127918	5.28159e-05	-0.000100405	-0.000177634	-0.000113942	-0.000265802	-0.00015384	0.000518179	-0.000577786	8.69273e-05	2.93908e-06
-0.000151814	5.08911e-05	2.69105e-06	0.000165878	-0.000433392	5.55808e-05	-0.000359953	-0.000181416	7.81381e-05	0.000226176	9.58322e-05	-0.000650927	0.000170799	0.000200968	-0.000245106	6.56906e-05	-0.00095476	9.6461e-05	-0.000321492	-0.000215668	0.000128012	5.26302e-05	-9.92663e-05	-0.000175975	-0.000111267	-0.000265801	-0.000154532	0.000518231	-0.00057794	0.000105515	2.882e-06
-0.000151913	5.08676e-05	3.58201e-06	0.000165897	-0.0004332	5.55237e-05	-0.000361732	-0.000181143	7.64288e-05	0.000226103	9.58276e-05	-0.000642777	0.00014039	0.000201594	-0.000245148	6.54083e-05	-0.000956728	9.64882e-05	-0.000321554	-0.000215625	0.000128074	5.27572e-05	-0.000100347	-0.000178089	-0.000113556	-0.000265802	-0.00015643	0.000518097	-0.000577916	8.76402e-05	2.86525e-06
-0.000151854	5.09063e-05	3.3874e-06	0.000165849	-0.00043336	5.53028e-05	-0.000361111	-0.000180863	7.67114e-05	0.00022635	9.58174e-05	-0.000643278	0.000120512	0.000199325	-0.000245107	6.53318e-05	-0.00095555	9.64261e-05	-0.000321576	-0.000215627	0.000127941	5.2639e-05	-9.99461e-05	-0.000176566	-0.000101748	-0.000265756	-0.000156828	0.000518076	-0.000578062	8.76349e-05	2.85424e-06
-0.000151895	5.08234e-05	3.16953e-06	0.000165846	-0.000433303	5.53416e-05	-0.000361465	-0.00018045	7.68517e-05	0.000226473	9.56633e-05	-0.000646162	0.000119121	0.000200538	-0.000197006	6.54106e-05	-0.000955491	9.61882e-05	-0.000321555	-0.000215693	0.000127868	5.28339e-05	-9.65801e-05	-0.000177403	-0.000112648	-0.000265749	-0.000156179	0.000518114	-0.000577995	9.03662e-05	2.83904e-06
-0.000152323	5.08464e-05	3.05369e-06	0.000165707	-0.0004332	5.53725e-05	-0.000361332	-0.000178153	7.73911e-05	0.000214075	9.57828e-05	-0.000646554	0.000118363	0.00020083	-0.000217165	6.52937e-05	-0.000902986	6.82944e-05	-0.000321581	-0.000215672	0.000128417	5.27423e-05	-9.74524e-05	-0.000170932	-0.000137419	-0.000265276	-0.000155623	0.000518073	-0.000576289	9.02196e-05	2.74116e-06
-0.000151194	6.14768e-05	2.66588e-06	0.000131581	-0.000433307	5.53566e-05	-0.00036045	-0.000180096	7.6487e-05	0.000226114	9.52239e-05	-0.000645387	0.000118614	0.000185438	-0.000224795	6.58199e-05	-0.000607021	9.62905e-05	-0.000321845	-0.00021564	0.000243628	5.27046e-05	-9.37266e-05	-0.000175936	-0.000110569	-0.000265615	-0.000154891	0.000518372	-0.000577362	4.84132e-05	2.3239e-06
-0.000152042	5.53079e-05	7.73682e-06	0.0001467	-0.000186738	0.00010284	-0.000252688	-0.000173719	7.70271e-05	0.000226907	6.33252e-05	-0.000645905	0.00011191	0.000197879	-0.000227054	-5.24698e-06	-0.000709155	9.85706e-05	-0.000321419	-0.000215301	0.000129893	5.28113e-05	-9.71742e-05	-0.000177261	-0.000112905	-0.000265605	-0.00015606	0.000192905	-0.000557266	8.57359e-05	1.95468e-06
-0.000151712	5.64323e-05	3.10702e-06	0.00016469	-5.08562e-05	0.000106686	-0.000276533	-0.000177535	7.73629e-05	0.000225602	-3.72897e-05	-0.000646478	0.000114157	0.000196211	-0.000229425	1.00476e-05	-0.000646454	9.68641e-05	-0.000321559	-0.000215458	0.00014662	5.27524e-05	-9.57471e-05	-0.000172598	-0.000113476	-0.000265478	-0.000155898	0.000215413	-0.000569027	8.08068e-05	1.88049e-06
-0.000151714	5.64456e-05	3.34144e-06	0.000159103	-8.14326e-05	0.000108067	-0.000274041	-0.000178008	7.724e-05	0.000225674	1.18549e-05	-0.000646488	0.000111744	0.000196419	-0.000225369	1.54408e-05	-0.000647655	9.60133e-05	-0.00032147	-0.000215363	0.000142354	5.27715e-05	-9.57601e-05	-0.000174519	-0.000113493	-0.000265491	-0.000155918	0.000223435	-0.000565971	7.97436e-05	1.87906e-06
-0.000151787	5.57275e-05	3.4392e-06	0.000161858	-7.38073e-05	0.000109273	-0.000291353	-0.000177158	7.72228e-05	0.00022596	-1.13095e-05	-0.000646308	0.000113385	0.000189645	-0.000220233	2.20777e-05	-0.00064811	9.59356e-05	-0.000321486	-0.000215332	0.000134894	5.2764e-05	-9.5692e-05	-0.000174648	-0.000111236	-0.000265543	-0.000155693	0.00021249	-0.000561561	8.08105e-05	1.87246e-06
-0.000151795	5.5966e-05	3.4987e-06	0.000161999	-7.40204e-05	0.000101592	-0.000268553	-0.000177013	7.7208e-05	0.000224489	-1.7022e-05	-0.00064614	0.000114528	0.000190462	-0.000220238	2.43248e-05	-0.000648292	9.6003e-05	-0.000321533	-0.000215367	0.000135908	5.27562e-05	-9.53007e-05	-0.000174293	-0.000112582	-0.000265544	-0.000155734	0.000215328	-0.000562755	7.82692e-05	1.86092e-06
-0.000151795	5.5966e-05	3.4987e-06	0.000161999	-7.40204e-05	0.000101592	-0.000268553	-0.000177013	7.7208e-05	0.000224489	-1.7022e-05	-0.00064614	0.000114528	0.000190462	-0.000220238	2.43248e-05	-0.000648292	9.6003e-05	-0.000321533	-0.000215367	0.000135908	5.27562e-05	-9.53007e-05	-0.000174293	-0.000112582	-0.000265544	-0.000155734	0.000215328	-0.000562755	7.82692e-05	1.86092e-06
-0.000151013	5.68297e-05	2.62409e-06	0.000162586	-6.1199e-05	0.000111485	-0.000280032	-0.00017666	7.7261e-05	0.000219078	-7.34693e-06	-0.000646125	0.000112616	0.000134802	-0.00022262	2.0804e-05	-0.000185362	9.56734e-05	-0.000321522	-0.000215387	0.000141507	5.27591e-05	-9.52506e-05	-0.00017399	-0.000111873	-0.000233319	-0.000152011	0.000211978	-0.00056324	8.00849e-05	1.4447e-06
-0.000142714	5.62022e-05	3.18163e-06	0.000161866	-0.000101029	0.000109278	-0.00024019	-0.000176679	7.63007e-05	0.000225537	-2.73474e-05	-0.000614618	0.000112848	0.000170043	-0.000218244	1.57839e-05	-0.000230971	9.59878e-05	-0.000325669	-0.000165322	0.000139807	5.26631e-05	-3.24932e-05	-0.000174464	-9.92752e-05	-0.000249521	-0.000154527	0.000221487	-0.000563381	8.07264e-05	1.40425e-06
-0.000142931	5.62512e-05	3.78387e-06	0.000161234	-9.91195e-05	0.000108729	-0.000227866	-0.000176215	7.62384e-05	0.000225485	-3.05752e-05	-0.000614874	0.000112506	0.000165896	-0.000216485	1.70955e-05	-0.000288234	9.60702e-05	-0.000225663	-0.000142455	0.000138856	5.25398e-05	-4.98048e-05	-0.000174488	-9.69244e-05	-0.000254713	-0.000155929	0.000219475	-0.000562967	7.95159e-05	1.36573e-06
-0.000147123	5.65795e-05	3.12497e-06	0.000161031	-7.32457e-05	0.000107789	-0.000245321	-0.000176037	7.65395e-05	0.000223351	-2.198e-05	-0.000618485	0.000112811	0.000150172	-0.000218402	1.76577e-05	-0.000232496	9.23019e-05	-0.0002448	-0.000116851	0.000139582	5.21195e-05	-5.31453e-05	-0.000174533	-0.000106531	-0.00024377	-0.000160305	0.000216738	-0.000563126	8.03363e-05	1.33963e-06
-0.000146991	5.60284e-05	3.36145e-06	0.000161422	-7.85274e-05	0.00010734	-0.000239047	-0.000175911	7.63981e-05	0.000223893	-1.99578e-05	-0.000151621	0.000112769	0.000152848	-0.000216386	1.78082e-05	-0.000227572	9.58315e-05	-0.000243038	-0.000132992	0.000139376	5.1851e-05	-4.86002e-05	-0.000174496	-9.95694e-05	-0.0002375	-0.000159983	0.000218146	-0.000563092	8.0018e-05	9.74792e-07
-0.000147521	5.66519e-05	3.13116e-06	0.000160953	-7.55631e-05	0.000108076	-0.000243359	-0.00017594	7.64874e-05	0.000223713	-2.79482e-05	-3.42658e-05	0.000112757	0.000155369	-0.00020631	1.77857e-05	-0.00022402	9.57227e-05	-0.0002426	-0.000121536	0.000139554	5.18842e-05	-5.85875e-05	-0.000170011	-0.000105441	-0.000244261	-0.000160069	0.000215641	-0.000563135	8.03573e-05	9.50003e-07
-0.000148131	5.8086e-05	3.58423e-06	0.000160979	-7.95139e-05	0.000107831	-0.000237118	-0.000175919	7.63762e-05	0.000223171	-2.14129e-05	-5.81936e-05	0.000112756	0.000156791	-0.000218273	1.77204e-05	-0.000227386	9.04811e-05	-0.000210438	-0.000116953	0.000139013	5.18383e-05	-6.31257e-05	-0.000173054	-0.000104355	-0.000243102	-0.00015931	0.000216973	-0.000563017	8.39628e-05	9.41386e-07
-0.000127227	5.92099e-05	-2.2718e-05	0.000161283	-7.92731e-05	0.000107131	-0.000235464	-0.000175318	7.34471e-05	0.000223916	-2.04407e-05	-8.68882e-05	5.56799e-05	0.00016025	-0.000208549	1.73475e-05	-0.000229583	9.41685e-05	-0.000216236	-0.000103027	0.000138948	2.4874e-05	-6.14576e-05	-0.000173587	-0.00010471	-0.000244037	-0.000162665	0.000217251	-0.000563339	8.87322e-05	9.2842e-07
-0.000134578	5.84505e-05	-1.85807e-06	0.000160845	-7.80472e-05	0.000107675	-0.000238126	-0.00017568	7.61616e-05	0.000223682	-2.26168e-05	-5.16598e-05	9.87281e-05	0.000161326	-0.000216652	1.74413e-05	-0.0002312	9.49222e-05	-0.000212952	-0.000112684	0.000118954	4.69797e-05	-5.92312e-05	-0.000172089	-0.000103794	-0.000158652	-0.000161765	0.000217129	-0.000562594	8.31734e-05	8.97362e-07
-0.000133181	5.82913e-05	-8.05384e-06	0.000161323	-7.8379e-05	0.000105177	-0.000236218	-0.000175505	7.50472e-05	0.000223499	-2.26107e-05	-7.38626e-05	8.61875e-05	0.000161455	-0.000213951	1.33934e-05	-0.000220786	9.39918e-05	-0.000210203	-0.000104439	7.98681e-05	3.94042e-05	-6.24901e-05	-0.000174138	-0.000104281	-0.000182527	-0.000161882	0.000217335	-0.000563064	7.71777e-05	8.87496e-07
-0.000132209	5.93207e-05	-5.55709e-06	0.000161046	-7.87399e-05	0.00010677	-0.000185735	-0.000175929	8.89121e-05	0.000223676	-1.94308e-05	-7.82117e-05	9.14875e-05	0.000157994	-0.000213536	1.39549e-05	-0.000224969	9.45118e-05	-0.00021209	-0.000106496	9.90315e-05	8.34877e-06	-6.16413e-05	-0.00017349	-0.000103827	-0.000184323	-0.000125716	0.000177585	-0.000563039	7.50158e-05	8.47947e-07
-6.37291e-05	6.67151e-05	-1.03531e-05	0.000156862	-7.86266e-05	0.000102143	-0.000223084	-0.00017566	7.78104e-05	0.00015387	-2.19733e-05	-7.8863e-05	8.93669e-05	0.000160664	-0.000212859	5.67043e-06	-0.000222869	9.48977e-05	-0.000213217	-0.000104852	0.00010996	1.73254e-05	-6.18087e-05	-0.000173357	-4.90945e-05	-0.000185015	-3.80439e-05	0.000114535	-0.000563117	2.83285e-05	7.76542e-07
-0.000122255	4.98006e-05	-8.19812e-06	0.000160462	-7.94956e-05	9.7116e-05	-0.000213835	-0.000175765	8.11447e-05	0.000115657	-2.34604e-05	-4.13452e-05	8.92925e-05	0.000160598	-0.000179877	-2.0091e-06	-0.000225704	9.51115e-05	-0.000181101	-0.000104505	0.000105752	1.29439e-05	-6.09653e-05	-0.000172902	-5.60702e-05	-0.000186648	-3.96588e-05	0.000165172	-0.000563147	2.4081e-05	7.57178e-07
-0.000116417	5.95523e-05	-1.04276e-05	0.000154092	-7.96195e-05	0.000104694	-0.000210406	-0.000177111	8.21599e-05	9.63717e-05	-2.15011e-05	-7.7626e-05	9.03773e-05	0.000160485	-0.000192742	2.94998e-08	-0.000223391	9.47398e-05	-5.23566e-05	-0.000104212	0.000102041	2.86764e-05	-6.07068e-05	-0.000173082	-4.34969e-05	-0.000191031	5.66579e-06	0.000138216	-0.000562944	4.04042e-05	7.20907e-07
-9.57027e-05	6.05988e-05	-9.3621e-06	0.000115863	-7.35981e-05	0.00010105	-0.000237134	-0.000121493	8.15663e-05	0.000124214	-1.27787e-05	-7.88325e-05	8.95484e-05	0.000159149	-0.000190345	-1.25342e-05	-0.000172241	9.47023e-05	-0.000115514	-5.82969e-05	0.000104787	1.72479e-05	-6.08023e-05	-0.000126835	-3.85732e-05	-0.000191302	-4.66929e-05	0.000138264	-0.000562948	4.30069e-05	6.7574e-07
-0.00011739	6.03456e-05	-9.55144e-06	0.000112768	-7.48686e-05	0.000101577	-0.000228509	-0.000123437	8.16429e-05	0.000124053	-1.51048e-05	-7.46781e-05	8.98849e-05	0.00015746	-0.00018853	-1.4513e-05	-0.000170926	9.46799e-05	-7.76199e-05	-3.62815e-05	0.000103869	1.04066e-05	-6.07573e-05	-0.000129853	-4.24087e-05	-0.000191506	-5.56458e-05	0.000136514	-0.000562964	3.90111e-05	6.6572e-07
-0.000123615	5.97541e-05	-8.95709e-06	0.000122071	-7.58251e-05	0.000101188	-0.000223798	-0.000142655	8.10765e-05	0.000103125	-9.89591e-06	-6.43454e-05	8.87736e-05	0.00015831	-0.000193354	-1.09846e-05	-0.000188249	9.48298e-05	-0.000102473	-4.76019e-05	0.000105698	1.00866e-05	-6.07886e-05	-0.000130898	-3.54676e-05	-0.000186612	-5.60245e-05	0.000134915	-0.000104575	4.29255e-05	3.71655e-07
-0.000115729	6.04504e-05	-7.38869e-06	0.000118428	-7.49578e-05	0.000100971	-0.000223736	-0.000127433	8.13025e-05	0.000111003	-1.37981e-05	-7.57081e-05	8.94842e-05	0.000156426	-0.000193651	-1.15114e-05	-0.000175863	7.76632e-05	-0.000102181	-4.36476e-05	0.000106043	1.25207e-05	-6.02771e-05	-0.000125612	-4.14447e-05	-0.000190123	-5.71762e-05	0.000134883	-9.03554e-05	3.99736e-05	3.5741e-07
-0.000110634	5.94865e-05	-8.40262e-06	0.000119629	-7.5842e-05	0.000101077	-0.0002209	-0.000134801	8.12449e-05	0.000106383	-1.39632e-05	-7.37641e-05	8.97565e-05	0.000157832	-0.000191271	-8.65994e-06	-0.000182595	9.37433e-05	-8.26443e-05	-5.12799e-05	0.000104779	1.23927e-05	-6.01872e-05	-0.000126124	-3.94243e-05	-0.000188767	-4.35217e-05	0.000135171	-3.2386e-05	4.09679e-05	3.48608e-07
-0.000111667	5.88433e-05	-5.86494e-06	0.000119877	-6.24054e-05	0.000101141	-0.000221641	-0.00013317	7.84529e-05	0.000107025	-1.39145e-05	-7.40353e-05	8.96455e-05	0.000157963	-0.000192551	-9.25971e-06	-0.000180156	9.28355e-05	-8.55148e-05	-5.03475e-05	0.000104894	1.22562e-05	-6.0266e-05	-0.000125261	-3.98822e-05	-0.000189357	-4.66468e-05	0.000135353	-1.40987e-05	4.09965e-05	3.45974e-07
-0.000111899	5.95277e-05	-7.65163e-06	0.000119727	-7.04144e-05	0.000101147	-0.000221885	-0.00012867	7.89531e-05	0.000102757	-1.46861e-05	-7.33873e-05	8.96945e-05	0.000157313	-0.000191907	-8.87456e-06	-0.000182307	8.81372e-05	-8.73067e-05	-4.86946e-05	0.000105	1.24507e-05	-6.03575e-05	-0.000125746	-4.0193e-05	-0.000189198	-4.59784e-05	0.0001355	-8.59359e-06	4.07523e-05	3.44782e-07
-0.000111584	6.33718e-05	-7.06296e-06	0.000119612	-6.71532e-05	0.000100171	-0.000221315	-0.000119884	8.00888e-05	0.00010617	-1.44763e-05	-7.45716e-05	8.95935e-05	0.00015758	-0.000191752	-8.49437e-06	-0.000181303	4.71528e-05	-8.5858e-05	-4.85137e-05	0.000104904	1.23038e-05	-6.02298e-05	-0.000124765	-4.00524e-05	-0.000189403	-4.56162e-05	0.000135597	-1.67957e-05	4.1184e-05	3.36969e-07
-9.31013e-05	5.95409e-05	-7.22132e-06	0.000120505	-7.17442e-05	9.8992e-05	-0.000221876	-0.000127461	7.93738e-05	0.000105354	-1.45686e-05	-7.3539e-05	8.95968e-05	0.000135626	-0.000191956	-8.41011e-06	-1.19189e-05	5.6352e-05	-8.58959e-05	-5.12038e-05	0.000104975	1.22971e-05	-6.02557e-05	-0.000124836	-4.30361e-05	-0.0001892	-4.6144e-05	0.000135382	-2.2353e-05	3.75973e-05	2.97291e-07
-9.57086e-05	4.76941e-05	-7.41541e-06	0.000120677	-7.0455e-05	0.000101737	-0.000221617	-0.000129869	7.90822e-05	0.000103803	-1.45015e-05	-7.34315e-05	8.96256e-05	0.000123623	-0.000191873	-8.87682e-06	-1.09221e-05	5.4389e-05	-8.5771e-05	-4.9569e-05	0.000104931	1.24408e-05	-6.02281e-05	-0.000124823	-4.24464e-05	-0.000188553	-4.59004e-05	0.000135491	-2.3338e-05	2.7296e-05	2.92561e-07
-8.34617e-05	6.00283e-05	-7.50727e-06	0.00012002	-6.93093e-05	9.05532e-05	-0.000221554	-0.000126571	7.95977e-05	0.000103878	-1.45993e-05	-7.39805e-05	8.95964e-05	0.000132496	-0.000191788	-8.46529e-06	-2.85959e-05	5.56016e-05	-8.55189e-05	-4.98638e-05	0.000104952	1.2304e-05	-6.02623e-05	-0.000124973	-4.60244e-05	-0.000188782	-4.57573e-05	0.000135438	-2.15573e-05	1.05307e-05	2.91285e-07
-8.91055e-05	5.5598e-05	-7.73783e-06	0.000120357	-7.05609e-05	8.35442e-05	-0.00022159	-0.000126847	7.94102e-05	0.000103901	-1.46856e-05	-7.38005e-05	8.96184e-05	0.000128578	-0.000191926	-8.63186e-06	-2.04912e-05	5.49981e-05	-8.59628e-05	-4.98718e-05	0.000104936	1.23254e-05	-6.02423e-05	-0.000124985	-4.93813e-05	-0.000188816	-4.58706e-05	0.000135475	-2.11389e-05	2.08299e-05	2.90129e-07
-8.83701e-05	5.3158e-05	-7.63585e-06	0.000120282	-7.03005e-05	8.38382e-05	-0.000221563	-0.000127557	7.93138e-05	0.000103966	-1.46256e-05	-7.38289e-05	8.96175e-05	0.000129078	-0.00019187	-8.56456e-06	-2.28894e-05	5.69839e-05	-8.54461e-05	-4.98183e-05	0.000104945	1.22784e-05	-6.02562e-05	-0.000124866	-4.59952e-05	-0.000177133	-4.5477e-05	0.000135463	-2.1158e-05	1.83737e-05	2.85472e-07
-8.58909e-05	5.51208e-05	-7.50439e-06	4.0077e-05	-7.00517e-05	9.05812e-05	-0.000152589	-0.000127079	7.95442e-05	0.000104026	-1.76816e-05	-8.87047e-05	8.96034e-05	0.000137009	-0.000191855	-8.58771e-06	-2.59903e-05	5.91573e-05	-8.55767e-05	-4.98204e-05	0.000104432	1.22687e-05	-6.02482e-05	-0.000124941	-4.54202e-05	-0.00018792	-4.5773e-05	0.000135438	-2.18756e-05	2.06544e-05	2.56633e-07
-8.73191e-05	5.37869e-05	-7.34901e-06	6.52332e-05	-7.00555e-05	8.95789e-05	-0.000129158	-0.000126554	7.95245e-05	0.000106172	-2.31128e-05	-7.81095e-05	8.94648e-05	0.000131295	-0.000191413	-8.88489e-06	-2.46828e-05	5.61181e-05	-8.06887e-05	-4.95237e-05	0.000104651	1.20176e-05	-6.02464e-05	-0.000124933	-4.46534e-05	-0.000182842	-4.57742e-05	0.000135449	-2.20277e-05	1.72538e-05	2.46354e-07
-8.76734e-05	5.36043e-05	-8.07567e-06	5.67425e-05	-7.00086e-05	9.18785e-05	-0.000142693	-0.000124435	7.9519e-05	0.000104583	-1.82836e-05	-7.96018e-05	8.95456e-05	0.000129458	-0.000191702	-8.65587e-06	-2.48438e-05	5.67045e-05	-7.14647e-05	-4.23111e-05	0.000103768	1.06402e-05	-6.02511e-05	-0.000124914	-4.50228e-05	-0.000182281	-4.57753e-05	6.02264e-05	-2.19853e-05	1.86845e-05	2.31221e-07
-8.7618e-05	5.37639e-05	-7.42046e-06	5.22278e-05	-7.00224e-05	8.99593e-05	-0.000130973	-0.000122786	7.95051e-05	0.000104639	-2.08208e-05	-7.67496e-05	8.94246e-05	0.000129436	-0.000191745	-8.66588e-06	-2.49914e-05	5.62047e-05	-7.61983e-05	-3.61795e-05	0.00010413	1.1976e-05	-6.02488e-05	-0.000124899	-4.45011e-05	-0.000181274	-4.57303e-05	8.45926e-05	-2.20746e-05	2.00398e-05	2.29854e-07
-8.79832e-05	5.36346e-05	-7.46486e-06	5.08488e-05	-7.00046e-05	8.98203e-05	-0.000131297	-0.000122393	7.9504e-05	0.000104677	-2.10537e-05	-7.70168e-05	8.94148e-05	0.000129863	-0.000191719	-8.65118e-06	-2.50633e-05	5.62074e-05	-7.61363e-05	-3.67462e-05	0.000104117	1.19523e-05	-6.02496e-05	-0.0001249	-4.45489e-05	-0.000181336	-4.5699e-05	8.35113e-05	-2.20755e-05	2.01012e-05	2.29759e-07
-8.82028e-05	5.36637e-05	-7.62059e-06	5.61937e-05	-7.00846e-05	8.73199e-05	-0.000135729	-0.000123781	7.94908e-05	0.000104591	-1.85347e-05	-7.20525e-05	8.9747e-05	-6.05588e-06	-0.000191735	-8.65728e-06	-2.48085e-05	5.64229e-05	-7.19725e-05	-3.66835e-05	9.35104e-05	1.12953e-05	-6.02323e-05	-0.000107035	-4.49994e-05	-0.000182104	-4.57752e-05	7.68371e-05	-2.55274e-05	1.88706e-05	2.06353e-07
-8.82028e-05	5.36637e-05	-7.62059e-06	5.61937e-05	-7.00846e-05	8.73199e-05	-0.000135729	-0.000123781	7.94908e-05	0.000104591	-1.85347e-05	-7.20525e-05	8.9747e-05	-6.05588e-06	-0.000191735	-8.65728e-06	-2.48085e-05	5.64229e-05	-7.19725e-05	-3.66835e-05	9.35104e-05	1.12953e-05	-6.02323e-05	-0.000107035	-4.49994e-05	-0.000182104	-4.57752e-05	7.68371e-05	-2.55274e-05	1.88706e-05	2.06353e-07
-8.81999e-05	5.37e-05	-7.65445e-06	5.51092e-05	-7.05237e-05	8.39829e-05	-0.000136075	-0.000123139	7.94956e-05	0.000104648	-1.9538e-05	-7.26904e-05	8.95885e-05	2.20274e-06	-0.000191702	-8.65845e-06	-2.4909e-05	5.64906e-05	-7.23861e-05	-3.66832e-05	9.58004e-05	1.11903e-05	-6.02395e-05	-0.000107397	-4.48567e-05	-0.0001821	-4.57654e-05	7.51438e-05	-2.31572e-05	1.87127e-05	2.0592e-07
-8.80789e-05	5.36626e-05	-7.63718e-06	5.58114e-05	-7.04665e-05	8.30179e-05	-0.000135271	-0.000123551	7.94911e-05	0.000104619	-1.89725e-05	-7.19818e-05	8.98248e-05	-6.24814e-07	-0.000191683	-8.65885e-06	-2.48347e-05	5.64789e-05	-7.22422e-05	-3.64186e-05	9.44808e-05	1.10559e-05	-6.02409e-05	-0.000107324	-4.4967e-05	-0.000182069	-4.57703e-05	7.45582e-05	-2.50103e-05	1.87695e-05	2.05274e-07
-8.81359e-05	5.34791e-05	-7.6886e-06	5.5417e-05	-7.0481e-05	6.1138e-05	-0.000136263	-0.000116772	6.67425e-05	0.000104696	-1.94948e-05	-3.36745e-05	9.5194e-05	3.75918e-06	-0.000191709	-8.65842e-06	-2.47305e-05	5.64432e-05	-7.221e-05	-3.64834e-05	9.5621e-05	1.11935e-05	-6.01662e-05	-9.81e-05	-4.48649e-05	-0.000182059	-4.5754e-05	6.31319e-05	-3.60874e-05	1.89585e-05	1.93254e-07
-8.81359e-05	5.34791e-05	-7.6886e-06	5.5417e-05	-7.0481e-05	6.1138e-05	-0.000136263	-0.000116772	6.67425e-05	0.000104696	-1.94948e-05	-3.36745e-05	9.5194e-05	3.75918e-06	-0.000191709	-8.65842e-06	-2.47305e-05	5.64432e-05	-7.221e-05	-3.64834e-05	9.5621e-05	1.11935e-05	-6.01662e-05	-9.81e-05	-4.48649e-05	-0.000182059	-4.5754e-05	6.31319e-05	-3.60874e-05	1.89585e-05	1.93254e-07
-1.4522e-05	5.34791e-05	-7.68231e-06	5.54508e-05	-7.04133e-05	7.15696e-05	-0.000135386	-0.000116113	6.62411e-05	0.000104691	-1.94459e-05	-2.83184e-05	9.38015e-05	2.63143e-06	-0.000191719	-8.65841e-06	-2.48375e-05	5.64404e-05	-7.23901e-05	-3.65069e-05	9.54487e-05	1.12306e-05	-6.00605e-05	-9.94603e-05	-4.4882e-05	-0.000182155	-4.57594e-05	5.98754e-05	-3.53644e-05	1.89682e-05	1.85857e-07
-3.54994e-05	5.35161e-05	-7.69134e-06	5.554e-05	-7.04553e-05	7.34933e-05	-0.000137593	-0.000115086	6.42651e-05	5.38833e-05	-1.91819e-05	-2.54556e-05	8.78163e-05	3.19799e-06	-0.000191712	-8.82421e-07	-2.48464e-05	5.62097e-05	-7.24161e-05	-3.60979e-05	9.50933e-05	1.11578e-05	-6.00666e-05	-9.91052e-05	-4.48765e-05	-0.000181023	-3.83724e-05	3.32764e-05	-3.13286e-05	1.89135e-05	1.73959e-07
-4.11114e-05	5.34981e-05	-1.20789e-05	5.55009e-05	-7.04639e-05	6.72568e-05	-0.000136827	-0.000115856	6.8558e-05	6.84253e-05	-1.9305e-05	-3.48165e-05	8.68432e-05	4.48174e-06	-0.000134035	-2.11798e-06	-2.48447e-05	5.63932e-05	-6.79287e-05	-3.63845e-05	9.53667e-05	1.11988e-05	-6.00732e-05	-9.97166e-05	-4.48818e-05	-0.00018173	-3.4172e-05	5.06858e-05	-3.23787e-05	1.89605e-05	1.58603e-07
-3.49796e-05	5.35105e-05	-1.15387e-05	5.57086e-05	-7.04626e-05	7.15684e-05	-0.000137821	-0.000114919	6.62921e-05	6.30753e-05	-1.92037e-05	-3.02804e-05	8.81171e-05	3.31479e-06	-0.000140437	-4.29738e-06	-2.4857e-05	5.63116e-05	-7.17012e-05	-3.63101e-05	3.59444e-05	1.11034e-05	-6.00912e-05	-9.97524e-05	-4.49232e-05	-0.000183017	-3.08751e-05	4.72259e-05	-3.32471e-05	1.89636e-05	1.52174e-07
-3.57848e-05	5.35038e-05	-9.315e-06	5.55542e-05	-7.12099e-05	6.57056e-05	-0.000140301	-0.000114515	6.59864e-05	6.25649e-05	-1.79813e-05	-3.25854e-05	5.26093e-05	3.43548e-06	-0.000129192	-4.03843e-06	-2.64364e-05	5.62743e-05	-7.08298e-05	-3.88652e-05	3.74985e-05	9.18688e-06	-6.00466e-05	-5.73968e-05	-4.49371e-05	-0.000181641	-1.38565e-05	4.49166e-05	-3.29175e-05	1.89599e-05	1.36091e-07
-3.57727e-05	5.35064e-05	-1.03146e-05	5.55504e-05	-7.12805e-05	6.6014e-05	-0.000140332	-0.00011458	6.62415e-05	6.28235e-05	-1.75274e-05	-3.27923e-05	4.88107e-05	3.42906e-06	-0.000129574	-4.03534e-06	-2.64102e-05	5.62732e-05	-7.03403e-05	-3.93531e-05	3.76895e-05	3.41045e-06	-6.00524e-05	-5.90462e-05	-4.49369e-05	-0.0001816	-1.42695e-05	4.48867e-05	-3.29882e-05	1.89604e-05	1.36062e-07
-3.55999e-05	5.35078e-05	-1.05836e-05	5.555e-05	-7.13363e-05	6.61516e-05	-0.000140385	-0.000114595	6.61574e-05	6.33528e-05	-1.75281e-05	-3.28453e-05	4.88108e-05	3.11644e-06	-0.000129735	-4.04435e-06	-2.55543e-05	5.62616e-05	-7.09178e-05	-3.9491e-05	4.45784e-05	1.30063e-06	-6.00548e-05	-5.01113e-05	-4.49224e-05	-0.000181599	-1.4636e-05	4.35373e-05	-3.29253e-05	1.89604e-05	1.35713e-07
-3.47547e-05	5.35194e-05	-9.93935e-06	5.54579e-05	-7.11311e-05	6.6038e-05	-0.00014035	-0.000115309	6.66134e-05	5.91129e-05	-1.8071e-05	-3.30567e-05	4.2112e-05	2.7737e-06	-0.00013124	-3.9205e-06	-2.62566e-05	5.62603e-05	-7.06513e-05	-3.91734e-05	4.65212e-05	1.64852e-06	-6.00452e-05	-5.16477e-05	-4.49024e-05	-0.000181373	-1.60589e-05	4.23818e-05	-3.27662e-05	1.89623e-05	1.35253e-07
-3.55486e-05	5.35092e-05	-1.02567e-05	5.553e-05	-7.12522e-05	6.59604e-05	-5.7321e-05	-0.000114895	6.62952e-05	5.77105e-05	-1.75648e-05	-3.28522e-05	4.98905e-05	3.33325e-06	-0.000130031	-4.10993e-06	-2.59915e-05	5.63008e-05	-7.08426e-05	-3.84115e-05	4.61964e-05	6.77106e-06	-6.0056e-05	-5.31166e-05	-4.49159e-05	-0.000181593	-1.47881e-05	4.38569e-05	-3.49415e-05	1.89695e-05	1.19432e-07
-3.55477e-05	5.35097e-05	-1.02578e-05	5.553e-05	-7.12594e-05	6.59845e-05	-5.84139e-05	-0.000114919	6.62972e-05	5.8412e-05	-1.76141e-05	-3.28258e-05	4.83979e-05	3.30927e-06	-0.000129975	-3.99807e-06	-2.5957e-05	5.63007e-05	-7.0694e-05	-3.85207e-05	4.47875e-05	6.76419e-06	-6.0056e-05	-5.3112e-05	-4.49162e-05	-0.000181588	-1.47773e-05	4.37048e-05	-3.4929e-05	1.89688e-05	1.19328e-07
-3.5483e-05	3.50958e-05	-1.03894e-05	5.53513e-05	-7.12551e-05	6.58789e-05	-6.00841e-05	-0.00011476	6.6321e-05	5.86907e-05	-1.77748e-05	-3.27794e-05	4.84935e-05	3.12854e-06	-0.000130075	-3.99687e-06	-2.59853e-05	5.62796e-05	-7.07071e-05	-3.83246e-05	4.18279e-05	6.25079e-06	-6.00521e-05	-5.38481e-05	-4.49172e-05	-0.000181573	-1.41098e-05	4.35979e-05	-3.50877e-05	1.89854e-05	1.17674e-07
-3.5459e-05	4.35111e-05	-1.03674e-05	5.55029e-05	-6.95238e-05	6.5813e-05	-6.44489e-05	-0.00011486	6.62847e-05	5.94264e-05	-1.7765e-05	-3.2849e-05	4.72598e-05	2.97106e-06	-0.000130213	-4.18596e-06	-2.59681e-05	1.06389e-05	-6.89584e-05	-3.86494e-05	1.10972e-05	5.72304e-06	-6.00513e-05	-5.43651e-05	-4.49464e-05	-0.000181577	-1.38215e-05	4.42964e-05	-3.40713e-05	1.89749e-05	1.13804e-07
-3.32836e-05	3.60845e-05	-1.03609e-05	5.52216e-05	-7.06873e-05	6.58331e-05	-6.32802e-05	-0.000114855	6.62825e-05	5.95599e-05	-1.786e-05	-3.28206e-05	4.74859e-05	3.19384e-06	-0.00013019	-4.2017e-06	-2.59691e-05	1.97483e-05	-7.01425e-05	-3.86721e-05	9.9309e-06	4.40056e-06	-6.0026e-05	-5.42169e-05	-4.49286e-05	-0.000181592	-1.35195e-05	4.38798e-05	-3.44719e-05	1.90031e-05	1.13455e-07
-3.36278e-05	3.82063e-05	-1.04075e-05	5.50351e-05	-7.06411e-05	6.5799e-05	-6.40455e-05	-0.000114893	6.6318e-05	1.79674e-05	-1.77564e-05	-3.28268e-05	4.76757e-05	3.27523e-06	-0.000130195	-4.17295e-06	-2.59974e-05	1.03171e-05	-7.00575e-05	-3.8657e-05	1.49616e-05	4.61225e-06	-6.0001e-05	-5.47401e-05	-4.50372e-05	-0.000181579	-1.10443e-05	4.39656e-05	-3.45365e-05	1.89155e-05	1.10347e-07
-3.32637e-05	3.77616e-05	-1.03539e-05	5.53154e-05	-7.00822e-05	6.57932e-05	-6.47196e-05	-0.000114847	6.677e-05	5.37174e-05	-1.76977e-05	-1.25343e-05	4.83695e-05	5.68216e-06	-4.67035e-05	-3.9345e-06	-2.5961e-05	1.10956e-05	-6.94036e-05	-3.85212e-05	1.61305e-05	4.49101e-06	-6.05751e-05	-5.37449e-05	-4.49105e-05	-0.000181728	-1.24631e-05	4.17378e-05	-3.38843e-05	1.8977e-05	9.70845e-08
-2.68222e-05	3.67329e-05	-1.03655e-05	5.51389e-05	-6.90909e-05	6.58172e-05	-6.39119e-05	-0.000114848	6.61345e-05	3.41267e-05	-1.77315e-05	-1.97624e-05	4.78626e-05	7.40247e-06	-3.21501e-05	-3.94522e-06	-2.59084e-05	1.75886e-05	-6.88925e-05	-3.86136e-05	1.44397e-05	4.68505e-06	-6.02219e-05	-5.55169e-05	-4.49561e-05	-0.000181684	-1.19114e-05	4.37178e-05	-3.47205e-05	1.87059e-05	9.40307e-08
-2.79998e-05	3.64496e-05	-1.03673e-05	5.58947e-05	-6.98462e-05	6.58467e-05	-6.45038e-05	-0.000114845	6.62826e-05	3.1103e-05	-1.76536e-05	-1.73084e-05	4.76459e-05	6.48468e-06	-4.3732e-05	-3.53468e-06	-2.59058e-05	1.28231e-05	-6.95292e-05	-3.85938e-05	1.51618e-05	4.42627e-06	-6.03021e-05	-5.45141e-05	-4.5009e-05	-0.000133666	-1.07813e-05	4.34654e-05	-3.46295e-05	1.84284e-05	7.95715e-08
-2.90152e-05	3.7436e-05	-1.02663e-05	5.53646e-05	-7.01683e-05	6.58077e-05	-6.51244e-05	-0.00011485	6.63833e-05	3.29268e-05	-1.76126e-05	-1.83918e-05	4.77222e-05	5.18666e-06	-2.44295e-05	-3.78907e-06	-2.57982e-05	1.80483e-05	-6.90046e-05	-3.86491e-05	1.48338e-05	4.69957e-06	-6.03043e-05	-5.50829e-05	-4.51914e-05	-0.00013148	-1.11163e-05	4.33036e-05	-3.4356e-05	1.8264e-05	7.81561e-08
-2.83288e-05	3.50035e-05	-1.03151e-05	5.64961e-05	-7.01156e-05	6.58094e-05	-4.71164e-05	-0.000114848	6.67484e-05	3.3157e-05	-1.75664e-05	-1.58983e-05	4.7566e-05	3.53786e-06	-2.64257e-05	-3.81139e-06	-2.57649e-05	1.75572e-05	-6.9533e-05	-3.86624e-05	1.41752e-05	4.3865e-06	-6.03112e-05	-5.48747e-05	-4.5101e-05	-0.000128049	-1.86696e-05	4.35619e-05	-3.45257e-05	2.16338e-05	7.55946e-08
-2.73965e-05	3.67184e-05	-1.03524e-05	5.58377e-05	-6.99787e-05	6.53521e-05	-5.52425e-05	-0.000114845	6.6559e-05	3.41044e-05	-1.75013e-05	-1.66624e-05	4.76642e-05	3.5645e-06	-2.59615e-05	-3.873e-06	-2.57567e-05	1.71066e-05	-6.93765e-05	-3.8787e-05	1.43464e-05	3.29824e-06	-3.76081e-05	-5.48035e-05	-4.51063e-05	-0.000130084	-1.77481e-05	4.36361e-05	-3.45729e-05	2.13748e-05	7.46195e-08
-2.65043e-05	3.63266e-05	-1.03295e-05	5.63745e-05	-7.00712e-05	6.55418e-05	-5.16967e-05	-0.000114845	6.65211e-05	3.33855e-05	-1.75208e-05	-1.83595e-05	4.76479e-05	4.55754e-06	-2.7714e-05	-3.80787e-06	-2.56726e-05	1.64096e-05	-6.93705e-05	-3.87639e-05	1.47132e-05	3.07594e-06	-3.90019e-05	-5.48934e-05	-4.51424e-05	-0.000129408	-1.5228e-05	4.42174e-05	-3.4513e-05	2.02211e-05	7.42069e-08
-2.77382e-05	6.59688e-06	-1.03356e-05	5.13599e-05	-7.00643e-05	6.57578e-05	-4.99455e-05	-0.000114846	6.64408e-05	3.4352e-05	-1.75622e-05	-1.73599e-05	4.75999e-05	4.58886e-06	-2.80126e-05	-3.86102e-06	-2.57277e-05	1.57943e-05	-6.94642e-05	-3.87872e-05	1.43931e-05	3.31064e-06	-4.50981e-05	-5.48366e-05	-4.54755e-05	-0.000128685	-1.66657e-05	4.35796e-05	-3.45774e-05	2.08584e-05	7.27008e-08
-2.72136e-05	2.68194e-05	-9.05568e-06	4.54095e-05	-7.00489e-05	6.55945e-05	-5.01029e-05	-0.000114844	6.66189e-05	3.39619e-05	-1.72402e-05	-1.67877e-05	4.76284e-05	4.39605e-06	-2.77648e-05	-3.85052e-06	-2.52075e-05	1.64184e-05	-6.9725e-05	-3.87289e-05	1.43938e-05	3.20582e-06	-4.27729e-05	-5.48486e-05	-4.51633e-05	-1.57858e-05	-1.97819e-05	4.38145e-05	-3.45203e-05	2.06071e-05	5.62949e-08
-2.71616e-05	6.76904e-06	-1.00149e-05	4.64783e-05	-7.00659e-05	6.56977e-05	-4.94528e-05	-0.000114845	6.54351e-05	3.40445e-05	-1.70977e-05	-1.71958e-05	4.75192e-05	4.50627e-06	-2.72616e-05	-3.8427e-06	-2.55504e-05	1.67656e-05	-6.94471e-05	-3.8759e-05	1.43944e-05	3.35632e-06	-4.37828e-05	-5.48896e-05	-4.55897e-05	-1.84192e-05	-1.62607e-05	4.28123e-05	-3.45345e-05	2.10508e-05	5.55277e-08
-2.7117e-05	1.05376e-05	-9.53426e-06	4.00268e-05	-7.00079e-05	6.56672e-05	-5.042e-05	-0.000114844	6.61925e-05	3.30887e-05	-1.59722e-05	-1.67703e-05	4.76196e-05	4.88654e-06	-2.76851e-05	-3.83629e-06	-2.38529e-05	1.66643e-05	-7.10978e-05	-3.87002e-05	1.43887e-05	1.68343e-06	-4.20045e-05	-5.48462e-05	-4.52288e-05	-1.77755e-05	-2.02084e-05	4.32264e-05	-3.45431e-05	2.07195e-05	5.5212e-08
-2.70799e-05	8.72763e-06	-9.17504e-06	4.33127e-05	-6.38265e-05	6.5645e-05	-5.07319e-05	-0.000114844	6.3401e-05	3.33407e-05	-1.69332e-05	-1.69503e-05	6.02698e-06	4.53705e-06	-2.4308e-05	-3.83515e-06	-2.43508e-05	1.64376e-05	-7.01164e-05	-3.87031e-05	1.67979e-05	7.63754e-07	-4.06341e-05	-5.4846e-05	-4.52514e-05	-1.90727e-05	-1.98686e-05	4.26849e-05	-3.45253e-05	2.0759e-05	5.17539e-08
-2.70602e-05	1.05287e-05	-9.17362e-06	4.3268e-05	-6.47298e-05	6.56615e-05	-5.06936e-05	-0.000114844	6.42722e-05	2.0072e-05	-1.68997e-05	-1.6994e-05	1.44745e-05	4.54647e-06	-2.50007e-05	-3.83523e-06	-2.39827e-05	1.64955e-05	-7.01223e-05	-3.87097e-05	1.66344e-05	1.41175e-06	-4.07083e-05	-5.48379e-05	-4.5327e-05	-1.90573e-05	-1.97134e-05	4.27202e-05	-3.45366e-05	2.07519e-05	5.14985e-08
-2.77781e-05	1.0458e-05	-8.48763e-06	4.32849e-05	-6.57964e-05	6.5665e-05	-5.03569e-05	-0.000114845	6.46316e-05	2.77744e-05	-1.67464e-05	-1.68575e-05	7.56814e-06	4.59415e-06	-2.50851e-05	-3.83035e-06	-2.35711e-05	1.66063e-05	-5.91793e-05	-3.87073e-05	1.62536e-05	1.76018e-06	-4.09285e-05	-5.48e-05	-4.53454e-05	-1.78404e-05	-1.93825e-05	4.26862e-05	-3.45281e-05	2.0977e-05	5.04103e-08
-2.75218e-05	7.53518e-06	-9.20403e-06	4.29272e-05	-6.67724e-05	6.56066e-05	-5.09172e-05	-0.00011484	2.16616e-05	3.17511e-05	-1.67104e-05	-1.69547e-05	1.15965e-05	4.56301e-06	-2.58288e-05	-3.83373e-06	-2.34415e-05	1.63628e-05	-5.66904e-05	-2.80349e-05	1.56923e-05	-2.07209e-07	-4.11626e-05	-5.46565e-05	-4.58669e-05	-1.80782e-05	-1.91623e-05	3.34964e-05	-3.44556e-05	2.10724e-05	4.54624e-08
-2.76705e-05	5.94863e-06	-9.60044e-06	4.28205e-05	-6.66214e-05	6.54194e-05	-5.07244e-05	-1.33398e-05	2.74783e-05	3.13306e-05	-1.66808e-05	-1.69647e-05	1.28629e-05	4.46221e-06	-2.55391e-05	-3.83337e-06	-2.34101e-05	1.56147e-05	-5.97924e-05	-3.04931e-05	1.62371e-05	-2.19283e-07	-4.12506e-05	-5.47422e-05	-4.56577e-05	-1.80677e-05	-1.94549e-05	3.33744e-05	-3.44881e-05	2.10756e-05	3.31467e-08
-2.76878e-05	6.09026e-06	-9.60552e-06	4.31075e-05	-6.60289e-05	6.53763e-05	-5.08628e-05	-1.95567e-05	9.77533e-06	2.91254e-05	-1.67309e-05	-1.67816e-05	1.19035e-05	4.39378e-06	-2.57098e-05	-3.83462e-06	-2.36336e-05	1.55296e-05	-5.96943e-05	-2.87611e-05	1.59e-05	-2.76102e-07	-4.10206e-05	-5.34469e-05	-4.58868e-05	-1.85338e-05	-1.93336e-05	3.50438e-05	-3.45052e-05	2.09747e-05	3.23637e-08
-2.73006e-05	5.39135e-06	-9.57812e-06	4.3079e-05	-6.5327e-05	6.5468e-05	-5.06162e-05	-6.57329e-06	1.34325e-05	2.80642e-05	-1.67756e-05	-1.69477e-05	1.11644e-05	4.48181e-06	-2.57014e-05	-3.83553e-06	-2.36492e-05	1.56043e-05	-6.05171e-05	-2.84214e-05	1.62345e-05	-9.17364e-07	-4.10704e-05	-5.408e-05	-4.56305e-05	-1.81337e-05	-1.93841e-05	3.17131e-05	-3.45116e-05	2.10191e-05	3.18115e-08
-2.74734e-05	-2.10271e-06	-9.56085e-06	4.29867e-05	-6.5719e-05	6.52712e-05	-7.2399e-06	-1.18382e-05	1.6525e-05	2.59041e-05	-1.67458e-05	-1.69264e-05	1.13241e-05	4.50625e-06	-2.56318e-05	-3.98892e-06	-2.34844e-05	1.56057e-05	-6.03255e-05	-2.85473e-05	1.61555e-05	-1.75058e-07	-4.05635e-05	-5.39171e-05	-4.5676e-05	-1.83338e-05	-1.95405e-05	3.2298e-05	-3.44633e-05	2.09873e-05	2.93411e-08
-2.74691e-05	3.38348e-07	-9.44736e-06	4.30645e-05	-6.59098e-05	6.51557e-05	-6.26832e-06	-9.74869e-06	1.49511e-05	2.58199e-05	-1.67457e-05	-1.69199e-05	1.12484e-05	4.50189e-06	-2.55644e-05	-3.85155e-06	-2.36006e-05	1.54582e-05	-5.9165e-05	-2.85647e-05	1.62732e-05	-4.50144e-07	-4.09446e-05	-5.42336e-05	-4.56503e-05	-1.84412e-05	-1.94596e-05	3.26315e-05	-3.44995e-05	2.09673e-05	2.91867e-08
-2.74156e-05	5.92629e-06	-9.5304e-06	4.30321e-05	-6.58111e-05	6.54012e-05	-9.40821e-06	-9.57011e-06	1.45397e-05	2.54907e-05	-1.38169e-05	-1.69228e-05	1.11074e-05	4.47386e-06	-2.56027e-05	-3.84351e-06	-2.36157e-05	1.54555e-05	-5.94647e-05	-2.83485e-05	1.61127e-05	-3.44069e-07	-4.07512e-05	-5.37203e-05	-4.56638e-05	-1.83713e-05	-1.95373e-05	3.22853e-05	-3.44794e-05	2.06259e-05	2.90735e-08
-6.1679e-06	3.8628e-06	-9.63782e-06	4.30402e-05	-6.57291e-05	6.51677e-05	-1.06151e-05	-1.12539e-05	1.50641e-05	2.56146e-05	-1.28491e-05	-1.69102e-05	1.11534e-05	4.47351e-06	-2.57159e-05	-3.8572e-06	-2.35862e-05	1.55428e-05	-5.96677e-05	-2.77572e-05	1.60606e-05	-4.20086e-07	-4.05186e-05	-5.37177e-05	-4.56686e-05	-1.83732e-05	-1.94846e-05	3.26022e-05	-3.44946e-05	2.07031e-05	2.83578e-08
-1.44951e-05	5.05628e-06	-9.72271e-06	4.30358e-05	-6.58216e-05	4.67794e-05	-1.00644e-05	-1.04506e-05	1.52065e-05	2.61627e-05	-1.49431e-05	-1.69116e-05	1.12168e-05	4.40327e-06	-2.55908e-05	-3.83643e-06	-2.35684e-05	1.5412e-05	-5.94914e-05	-2.76977e-05	1.60858e-05	-3.3627e-07	-4.5735e-05	-5.38045e-05	-3.65636e-05	-1.83967e-05	-1.9764e-05	3.47442e-05	-3.44802e-05	2.09214e-05	2.6398e-08
-8.52987e-06	4.26734e-06	-9.54005e-06	4.30339e-05	-6.58402e-05	4.70166e-05	-1.04107e-05	-1.04483e-05	1.45985e-05	2.64186e-05	-1.51393e-05	-1.69117e-05	1.13406e-05	4.39164e-06	-2.56366e-05	-3.84159e-06	-2.35845e-05	1.54658e-05	-5.91794e-05	-2.80328e-05	1.60559e-05	-3.69122e-07	-4.3147e-05	-5.39061e-05	-3.91805e-05	-1.83774e-05	-2.01352e-05	3.45792e-05	-3.44143e-05	2.07705e-05	2.62418e-08
-1.69647e-05	2.90404e-06	-9.56196e-06	4.30436e-05	-6.57369e-05	5.21335e-05	-9.95609e-06	-1.09441e-05	1.4882e-05	2.59098e-05	-1.48718e-05	-1.69148e-05	1.07144e-05	4.44999e-06	-2.56375e-05	-3.92877e-06	-2.35636e-05	1.55764e-05	-1.09508e-05	-1.76312e-05	1.60788e-05	-3.4225e-07	-4.13312e-05	-5.37363e-05	-3.90534e-05	-1.84989e-05	-1.98857e-05	3.28113e-05	-3.44773e-05	2.12779e-05	2.27699e-08
-1.13324e-05	4.69462e-06	-1.00879e-05	4.30314e-05	-6.57765e-05	4.93693e-05	-1.04324e-05	-1.08309e-05	1.13822e-05	2.69242e-05	-1.5304e-05	-1.70043e-05	1.12632e-05	4.80412e-06	-2.56362e-05	-3.84287e-06	-2.40633e-05	1.6071e-05	-1.90982e-05	-2.83005e-05	1.60692e-05	-3.79876e-07	-3.28234e-05	-5.40965e-05	-2.72395e-05	-1.83122e-05	-1.98932e-05	3.35702e-05	-3.27389e-05	2.08641e-05	2.1666e-08
-1.04879e-05	3.76095e-06	-9.54597e-06	4.3035e-05	-6.57794e-05	4.92394e-05	-1.00041e-05	-1.06832e-05	1.47232e-05	2.60513e-05	-1.49903e-05	-1.69396e-05	1.11902e-05	4.43287e-06	-2.56294e-05	-3.85571e-06	-2.35829e-05	1.61425e-05	-7.65939e-06	-1.79781e-05	1.60475e-05	-3.42382e-07	-2.4055e-05	-5.28605e-05	-3.43197e-05	-1.83596e-05	-1.97742e-05	3.35873e-05	-3.44533e-05	2.09532e-05	2.07459e-08
-9.25106e-06	3.68433e-06	-9.54093e-06	4.30416e-05	-6.57422e-05	4.91023e-05	-9.83329e-06	-1.03655e-05	1.42544e-05	2.61782e-05	-1.48998e-05	-1.6947e-05	1.12122e-05	4.4398e-06	-2.56435e-05	-3.85915e-06	-2.35849e-05	1.66072e-05	-1.10439e-05	-1.99056e-05	1.60682e-05	-4.16175e-07	-2.11512e-05	-5.03759e-05	-3.20218e-05	-1.83158e-05	-1.99178e-05	3.38514e-05	-3.43951e-05	2.09603e-05	2.03151e-08
-9.33743e-06	3.52909e-06	4.33535e-06	4.30382e-05	-6.5756e-05	4.91498e-05	-9.75885e-06	-1.00708e-05	1.4002e-05	2.6196e-05	-3.53687e-06	-1.69484e-05	1.12189e-05	4.47192e-06	-2.5637e-05	-4.53788e-06	-2.36445e-05	1.65409e-05	-1.1784e-05	-1.39256e-05	1.60682e-05	-3.9671e-07	-1.93786e-05	-5.05608e-05	-3.19597e-05	-1.83211e-05	-1.99205e-05	3.37978e-05	-3.37412e-05	2.08789e-05	1.9739e-08
-9.99336e-06	3.63801e-06	-9.54272e-06	4.30376e-05	-6.58606e-05	4.98086e-05	-1.00218e-05	-1.01088e-05	1.22897e-05	2.6835e-05	-1.49298e-05	-1.6952e-05	1.12101e-05	4.45811e-06	-2.56498e-05	-3.82977e-06	-2.36238e-05	1.64292e-05	-1.11344e-05	-1.482e-05	1.6066e-05	2.13582e-07	-2.03859e-05	-5.15115e-05	-2.47577e-05	-1.03161e-05	-1.99268e-05	3.38647e-05	-2.42851e-05	2.0937e-05	1.90673e-08
-1.00557e-05	3.65621e-06	-9.54689e-06	4.30347e-05	-6.5835e-05	4.97534e-05	-9.90632e-06	-1.02593e-05	1.30614e-05	2.62359e-05	-1.49446e-05	-1.53552e-05	1.12053e-05	4.44375e-06	-1.89184e-05	-3.8383e-06	-2.36418e-05	1.65669e-05	-1.02762e-05	-1.53808e-05	1.59314e-05	-1.38987e-07	-2.15185e-05	-5.03438e-05	-2.7958e-05	-1.09334e-05	-1.99091e-05	3.3769e-05	-2.76103e-05	2.09451e-05	1.89725e-08
-9.99601e-06	3.67435e-06	-8.31897e-06	4.30156e-05	-6.58251e-05	4.96456e-05	-9.91957e-06	-1.01852e-05	1.29149e-05	2.65029e-05	-1.48262e-05	-1.63647e-05	1.12052e-05	4.47299e-06	-2.03598e-05	-4.04953e-06	-2.36343e-05	1.65024e-05	-1.09249e-05	-1.54667e-05	1.59445e-05	-6.63924e-08	-1.62918e-05	-5.08845e-05	-2.67868e-05	-1.14653e-05	-1.99096e-05	3.37221e-05	-2.68735e-05	1.14506e-05	1.85003e-08
-4.84514e-06	3.67369e-06	-8.17225e-06	4.18325e-05	-6.58256e-05	4.29541e-05	-9.98132e-06	-9.41961e-06	1.29353e-05	2.66577e-05	-1.45509e-05	-1.60014e-05	1.12294e-05	5.24835e-06	-2.05784e-05	-3.68051e-06	-2.48438e-05	1.20168e-05	-1.09781e-05	-1.58601e-05	1.59485e-05	-3.32447e-08	-1.73807e-05	-5.06462e-05	-2.70469e-05	-5.97177e-06	-1.99903e-05	3.3819e-05	-2.61446e-05	1.17834e-05	1.75446e-08
-6.4788e-06	3.67029e-06	-8.67181e-06	4.19417e-05	-6.58393e-05	4.3784e-05	-9.98274e-06	-9.22301e-06	1.31567e-05	2.65441e-05	-1.31175e-05	-1.55459e-05	1.12077e-05	5.08762e-06	-2.0204e-05	-3.78135e-06	-2.46908e-05	1.09906e-05	-1.07e-05	-1.55618e-05	1.56128e-05	-4.21426e-08	-1.76769e-05	-5.00988e-05	-2.65207e-05	-6.61784e-06	-1.99832e-05	3.37689e-05	-2.65737e-05	7.65083e-06	1.73964e-08
-2.91854e-06	3.66474e-06	-8.07123e-06	4.19192e-05	-6.5829e-05	4.31733e-05	-9.97053e-06	-9.76347e-06	1.29714e-05	2.65482e-05	-1.45283e-05	-1.33997e-05	1.12249e-05	5.14404e-06	-2.11386e-05	-3.73816e-06	-2.46009e-05	1.16767e-05	-1.10922e-05	-1.57882e-05	1.58548e-05	-3.76176e-09	-1.91023e-05	-5.06723e-05	-2.2901e-05	-7.24441e-06	-1.9971e-05	3.37868e-05	-2.6128e-05	1.14423e-05	1.73421e-08
-4.90725e-06	2.70017e-06	-8.34478e-06	4.20245e-05	-6.58256e-05	4.40303e-05	-9.9144e-06	-9.53656e-06	1.30038e-05	2.65034e-05	-1.11565e-05	-1.54578e-05	1.12202e-05	5.01897e-06	-2.11602e-05	-3.7116e-06	-2.429e-05	1.22093e-05	-1.09447e-05	-6.77952e-06	1.56496e-05	-5.78035e-08	-1.77662e-05	-4.88435e-05	-2.36182e-05	-8.6181e-06	-1.99624e-05	3.37676e-05	-2.61527e-05	9.19967e-06	1.6966e-08
-4.92284e-06	3.2426e-06	-8.24596e-06	4.1936e-05	-6.59076e-05	3.12972e-05	-9.88893e-06	-9.75513e-06	1.29805e-05	2.66437e-05	-9.81703e-06	-1.4952e-05	1.12222e-05	5.17997e-06	-2.1971e-05	-4.02904e-06	-2.45565e-05	1.19632e-05	-9.79791e-06	-1.47534e-05	1.58602e-05	8.25339e-07	-1.69733e-05	-4.88214e-05	-2.32568e-05	-7.41375e-06	-2.02195e-05	3.38062e-05	-2.62543e-05	7.87586e-06	1.61102e-08
4.89575e-06	3.65049e-06	-8.25949e-06	4.21386e-05	-6.58247e-05	1.05903e-05	-9.89816e-06	-9.77858e-06	1.30459e-05	2.65711e-05	-8.2588e-06	-1.60328e-05	1.12259e-05	1.81859e-06	-2.09375e-05	-3.78054e-06	-1.50902e-05	1.22629e-05	-1.10386e-05	-2.86552e-06	1.56703e-05	-5.26906e-08	-1.67692e-05	-4.89433e-05	-2.25677e-05	-7.25651e-06	-1.99841e-05	3.38045e-05	-2.62456e-05	8.94138e-06	1.46065e-08
1.65803e-06	3.65049e-06	-8.25841e-06	4.21505e-05	-6.58283e-05	1.26823e-05	-9.89859e-06	-9.94375e-06	1.3037e-05	2.65653e-05	-8.3341e-06	-1.60067e-05	1.12258e-05	2.58546e-06	-2.09444e-05	-3.7807e-06	-1.51032e-05	1.22561e-05	-7.51088e-06	-3.78318e-06	1.56706e-05	-4.98633e-08	-1.6808e-05	-4.89437e-05	-2.25857e-05	-7.29888e-06	-1.99999e-05	3.38062e-05	-2.62442e-05	8.8983e-06	1.45858e-08
-3.13326e-07	3.6517e-06	-8.2401e-06	4.21201e-05	-6.58072e-05	1.14709e-05	-9.90489e-06	-9.64996e-06	1.30913e-05	2.15385e-05	-9.69725e-06	-1.59759e-05	1.121e-05	4.37476e-06	-2.09467e-05	-3.77511e-06	-1.55493e-05	1.19427e-05	-8.52528e-06	-2.61663e-06	1.56745e-05	-4.7339e-08	-1.67804e-05	-4.90712e-05	-2.25876e-05	-7.38644e-06	-1.99774e-05	3.38028e-05	-2.62025e-05	9.26327e-06	1.43693e-08
-2.97906e-07	3.64799e-06	-8.23964e-06	4.21291e-05	-6.58086e-05	1.20148e-05	-9.90547e-06	-9.68155e-06	1.31626e-05	1.84619e-05	-9.6964e-06	-1.57899e-05	1.12027e-05	3.66146e-06	-2.09526e-05	-3.77575e-06	-1.66249e-05	1.19664e-05	-8.66761e-06	-2.72552e-06	1.56753e-05	-1.08728e-08	-1.691e-05	-4.91421e-05	-2.27953e-05	-7.415e-06	-1.99732e-05	3.38032e-05	-2.61089e-05	9.20491e-06	1.43041e-08
1.15184e-06	3.64956e-06	-8.24313e-06	4.21209e-05	-6.57977e-05	1.19347e-05	-9.9076e-06	-9.69243e-06	1.32199e-05	1.9321e-05	-9.47695e-06	-1.58443e-05	1.12107e-05	4.05718e-06	-2.0952e-05	-3.77546e-06	-1.60237e-05	1.19875e-05	-8.74375e-06	-3.00099e-06	1.56748e-05	-4.613e-08	-1.69504e-05	-4.89947e-05	-2.26205e-05	-7.38158e-06	-1.99652e-05	3.38049e-05	-2.59924e-05	9.28176e-06	1.42937e-08
-3.81978e-08	3.61621e-06	-8.24429e-06	4.24493e-05	-6.57983e-05	1.26736e-05	-9.69288e-06	-9.65984e-06	1.3196e-05	1.66193e-05	-9.66276e-06	-1.55831e-05	1.03452e-05	3.77399e-06	-2.05054e-05	-3.77701e-06	-1.6741e-05	1.2029e-05	-8.71398e-06	-3.27721e-06	1.55988e-05	-4.59137e-08	-1.67707e-05	-4.89426e-05	-2.28109e-05	-7.46395e-06	-1.99756e-05	3.3567e-05	-2.47156e-05	9.23183e-06	1.41323e-08
-6.91995e-08	3.5821e-06	-8.24625e-06	4.23494e-05	-6.57863e-05	1.21006e-05	-9.73411e-06	-9.64706e-06	1.3242e-05	1.66391e-05	-9.59527e-06	-1.56725e-05	1.0519e-05	3.83449e-06	-2.05659e-05	-3.77499e-06	-1.61587e-05	1.20158e-05	-7.36139e-06	-3.08251e-06	1.56156e-05	-3.50195e-08	-1.68318e-05	-4.90284e-05	-2.2898e-05	-7.43834e-06	-1.99726e-05	3.36463e-05	-2.36411e-05	9.23507e-06	1.40438e-08
-2.43927e-07	2.70442e-06	-8.24591e-06	4.2334e-05	-6.55442e-05	1.20929e-05	-9.84714e-06	-5.69415e-06	1.32629e-05	1.6726e-05	-9.62189e-06	-1.58211e-05	1.07918e-05	3.77316e-06	-2.07702e-05	-3.77493e-06	-1.60313e-05	1.20096e-05	-6.75405e-06	-2.92698e-06	1.56598e-05	-3.98184e-08	-1.68642e-05	-4.90359e-05	-2.30186e-05	-7.43247e-06	-1.98848e-05	3.36987e-05	-2.4229e-05	9.27072e-06	1.39928e-08
-1.24317e-07	-9.42252e-07	-8.24802e-06	4.22146e-05	-6.55709e-05	1.21543e-05	-9.80287e-06	-6.09093e-06	1.3268e-05	1.65879e-05	-9.56379e-06	-1.57589e-05	1.07e-05	3.87022e-06	-2.08165e-05	-3.77391e-06	-1.60814e-05	1.20079e-05	-7.53046e-06	-2.9784e-06	1.56531e-05	-1.63578e-07	-1.68441e-05	-4.90365e-05	-2.29016e-05	-7.42663e-06	-1.99056e-05	3.36707e-05	-2.36871e-05	9.26044e-06	1.39577e-08
-1.63382e-07	1.87163e-06	-8.26117e-06	4.22237e-05	-6.55536e-05	1.21716e-05	-7.67946e-06	-6.19032e-06	1.32638e-05	1.68435e-05	-9.57657e-06	-1.5725e-05	1.07136e-05	3.86241e-06	-2.08181e-05	-3.77379e-06	-1.58434e-05	1.20129e-05	-7.34475e-06	-3.00712e-06	1.56561e-05	-5.41337e-08	-1.68457e-05	-4.90214e-05	-2.28681e-05	-7.57477e-06	-1.99167e-05	3.36985e-05	-2.39103e-05	9.25004e-06	1.39335e-08
-1.51945e-07	1.68869e-06	-8.25307e-06	4.22201e-05	-6.55414e-05	1.21896e-05	-8.05079e-06	-6.27167e-06	1.32605e-05	1.65727e-05	-9.56587e-06	-1.57171e-05	1.07275e-05	3.81538e-06	-2.07898e-05	-3.77395e-06	-1.58569e-05	1.20109e-05	-7.40662e-06	-2.99788e-06	1.56535e-05	-1.70803e-07	-1.67158e-05	-4.90287e-05	-2.28681e-05	-7.44151e-06	-1.99155e-05	3.36945e-05	-2.38263e-05	9.24693e-06	1.39184e-08
-1.49167e-07	2.2787e-06	-8.25507e-06	4.22108e-05	-6.55627e-05	1.22059e-05	-7.88454e-06	-6.44749e-06	1.32276e-05	7.10047e-06	-9.59903e-06	-1.57224e-05	1.07197e-05	3.83408e-06	-2.07967e-05	-8.41064e-07	-1.60271e-05	1.17321e-05	-7.17983e-06	-3.20176e-06	1.56542e-05	-7.40916e-08	-1.67865e-05	-4.90125e-05	-2.28609e-05	-7.49549e-06	-1.99077e-05	3.36728e-05	-2.3879e-05	9.24172e-06	1.36838e-08
-1.55493e-07	1.66279e-06	-8.24874e-06	4.2188e-05	-6.55303e-05	1.22082e-05	-7.98875e-06	-5.96246e-06	1.32963e-05	9.32381e-06	-9.60034e-06	-1.57239e-05	1.06915e-05	3.83445e-06	-2.07629e-05	-3.7204e-06	-1.59987e-05	1.20067e-05	-7.18364e-06	-3.01312e-06	1.53572e-05	-1.25778e-07	-1.70558e-05	-1.04314e-05	-2.28782e-05	-7.48898e-06	-1.98104e-05	3.36938e-05	-2.38757e-05	9.24734e-06	1.14295e-08
-1.52704e-07	2.13073e-06	-8.25464e-06	4.22143e-05	-6.55519e-05	1.21932e-05	-7.94823e-06	-6.30602e-06	9.75171e-06	9.81461e-06	-9.58607e-06	-1.57191e-05	1.07244e-05	3.82197e-06	-2.07922e-05	-2.66815e-06	-1.59964e-05	1.18282e-05	-7.18187e-06	-3.11314e-06	1.56554e-05	-1.07628e-07	-1.67608e-05	-2.24738e-06	-2.28811e-05	-7.47925e-06	-1.98549e-05	3.36916e-05	-2.38454e-05	9.25235e-06	1.12541e-08
-1.5185e-07	2.13152e-06	-8.25453e-06	4.22144e-05	-6.5552e-05	1.21932e-05	-7.93346e-06	-6.30773e-06	8.55599e-06	1.00125e-05	-9.58678e-06	-1.57194e-05	1.07221e-05	3.82224e-06	-2.079e-05	-2.6856e-06	-1.59945e-05	1.18371e-05	-7.17749e-06	-3.11788e-06	1.56552e-05	-1.06055e-07	-1.67607e-05	-2.84721e-06	-2.28802e-05	-7.47949e-06	-1.98544e-05	3.36916e-05	-2.38473e-05	9.25171e-06	1.12391e-08
-1.50632e-07	2.22877e-06	-8.25353e-06	4.22162e-05	-6.55553e-05	1.21864e-05	-7.925e-06	-6.28544e-06	8.15358e-06	9.55837e-06	-9.59044e-06	-1.57176e-05	1.07141e-05	3.82695e-06	-2.07899e-05	-2.96542e-06	-1.60009e-05	1.1892e-05	-7.15285e-06	-3.1086e-06	1.56542e-05	-1.0627e-07	-1.66417e-05	-3.12949e-06	-2.28755e-05	-7.47804e-06	-1.98837e-05	3.36922e-05	-2.38531e-05	9.24838e-06	1.12253e-08
-1.52865e-07	2.20137e-06	-8.25423e-06	4.22164e-05	-6.55534e-05	1.21865e-05	-7.92879e-06	-6.29821e-06	5.08233e-06	9.56745e-06	-9.58766e-06	-1.57187e-05	1.07234e-05	3.82493e-06	-2.07899e-05	-2.50915e-06	-1.59974e-05	1.18421e-05	-7.17315e-06	-3.11477e-06	1.56551e-05	-1.06262e-07	-1.67311e-05	-3.02522e-06	-2.28789e-05	-7.47917e-06	-1.98675e-05	3.3688e-05	-2.38529e-05	9.25033e-06	1.1183e-08
-1.50796e-07	2.16665e-06	-8.25396e-06	4.22112e-05	-6.50587e-05	1.21654e-05	-7.94387e-06	-6.27015e-06	4.20613e-06	9.67554e-06	-9.58594e-06	-1.50662e-05	1.07147e-05	3.89155e-06	-2.07879e-05	-2.59054e-06	-1.59934e-05	1.25899e-05	-7.16049e-06	-3.14126e-06	1.56527e-05	-1.04344e-07	-1.66941e-05	-4.45165e-06	-2.28797e-05	-7.48094e-06	-1.98732e-05	3.36905e-05	-2.03802e-05	9.24946e-06	1.0966e-08
-1.50796e-07	2.16665e-06	-8.25396e-06	4.22112e-05	-6.50587e-05	1.21654e-05	-7.94387e-06	-6.27015e-06	4.20613e-06	9.67554e-06	-9.58594e-06	-1.50662e-05	1.07147e-05	3.89155e-06	-2.07879e-05	-2.59054e-06	-1.59934e-05	1.25899e-05	-7.16049e-06	-3.14126e-06	1.56527e-05	-1.04344e-07	-1.66941e-05	-4.45165e-06	-2.28797e-05	-7.48094e-06	-1.98732e-05	3.36905e-05	-2.03802e-05	9.24946e-06	1.0966e-08
-1.52016e-07	2.16898e-06	-8.2539e-06	4.22148e-05	-6.52397e-05	1.21543e-05	-7.91788e-06	-6.27404e-06	-1.60165e-06	9.44862e-06	-9.58702e-06	-1.5422e-05	1.07167e-05	3.84864e-06	-2.07886e-05	-2.60121e-06	-1.59946e-05	1.23143e-05	-7.16212e-06	-3.13558e-06	1.56529e-05	-1.05653e-07	-1.67196e-05	-4.06193e-06	-2.28781e-05	-7.48198e-06	-1.98709e-05	3.36906e-05	-1.91474e-05	9.24957e-06	1.09223e-08
-1.52841e-07	1.92911e-06	-8.25457e-06	4.22136e-05	-6.51429e-05	1.21598e-05	-7.93431e-06	-6.27741e-06	-2.53811e-07	9.55075e-06	-9.58639e-06	-1.53301e-05	1.07181e-05	3.8496e-06	-2.07869e-05	1.0696e-06	-1.59949e-05	1.23851e-05	-7.16449e-06	-3.1265e-06	1.56528e-05	-1.0437e-07	-1.66991e-05	-3.81479e-06	-2.28789e-05	-7.48081e-06	-1.98724e-05	3.31129e-05	-1.91376e-05	9.24969e-06	1.08602e-08
-1.30998e-07	9.25569e-07	-8.36635e-06	4.2213e-05	-6.52171e-05	1.21665e-05	-4.45011e-06	-6.27737e-06	1.59661e-06	9.60688e-06	-9.55678e-06	-1.52992e-05	1.07229e-05	3.84367e-06	-1.97212e-05	-2.55614e-06	-1.59954e-05	1.22245e-05	-7.16044e-06	-3.5907e-06	1.57379e-05	-1.04316e-07	-1.67217e-05	-4.10905e-06	-2.28788e-05	-7.81233e-06	-6.21131e-06	3.36219e-05	-1.91699e-05	9.28734e-06	1.04796e-08
-3.19217e-08	1.046e-06	-8.6532e-06	4.22132e-05	-6.51561e-05	1.2159e-05	-3.44246e-06	-6.26458e-06	9.25631e-07	9.54014e-06	-9.44309e-06	-1.53794e-05	1.07265e-05	3.847e-06	-2.00613e-05	-1.4914e-06	-1.59994e-05	1.23214e-05	-7.16328e-06	-3.13148e-06	1.58568e-05	-1.04866e-07	-1.67132e-05	-4.10278e-06	-2.28789e-05	-7.5899e-06	-2.31834e-06	3.34828e-05	-1.89992e-05	9.26096e-06	1.04251e-08
-1.16416e-07	1.11575e-06	-8.87444e-06	4.22134e-05	-6.51454e-05	1.21583e-05	-2.37401e-06	-6.26637e-06	4.738e-07	9.56702e-06	-9.37041e-06	-1.53402e-05	1.0721e-05	3.84237e-06	-1.96278e-05	-1.39745e-06	-1.59943e-05	1.23119e-05	-7.16338e-06	-3.16699e-06	1.57113e-05	-1.06017e-07	-1.6712e-05	-4.06858e-06	-2.28789e-05	-7.69161e-06	-4.15915e-06	3.33035e-05	-1.90613e-05	9.25732e-06	1.03999e-08
-8.78007e-08	1.15955e-06	-8.66007e-06	4.22133e-05	-6.5147e-05	1.21833e-05	-2.1948e-06	-6.27761e-06	4.08101e-07	9.57992e-06	-9.38229e-06	-1.53595e-05	1.07193e-05	3.84237e-06	-1.95873e-05	-1.63419e-06	-1.59947e-05	1.23024e-05	-7.16213e-06	-3.21065e-06	1.56887e-05	-1.0556e-07	-1.67125e-05	-4.09239e-06	-2.2879e-05	-7.64095e-06	-4.03615e-06	3.32854e-05	-1.90618e-05	9.25195e-06	1.0393e-08
-9.05884e-08	1.24079e-06	-8.68824e-06	4.22133e-05	-6.5151e-05	1.21777e-05	-1.57598e-06	-6.27321e-06	9.27682e-07	9.56596e-06	-9.38282e-06	-1.53493e-05	1.07215e-05	3.84178e-06	-1.95716e-05	-1.49524e-06	-1.59951e-05	1.22976e-05	-7.16235e-06	-3.1992e-06	1.57176e-05	-1.06455e-07	-1.6713e-05	-4.04768e-06	-2.28791e-05	-7.61452e-06	-4.06087e-06	3.33014e-05	-1.89587e-05	9.25696e-06	1.03882e-08
-8.40518e-08	1.18014e-06	-8.696e-06	4.22133e-05	-6.51503e-05	1.21709e-05	-1.20608e-06	-6.27218e-06	6.53368e-07	9.563e-06	-9.35824e-06	-1.53448e-05	1.07211e-05	3.84232e-06	-1.95874e-05	-1.60441e-06	-1.59947e-05	1.22969e-05	-7.16161e-06	-3.19432e-06	1.57446e-05	-1.0619e-07	-1.67127e-05	-4.05316e-06	-2.28793e-05	-7.6055e-06	-3.36704e-06	3.32936e-05	-1.89663e-05	9.25633e-06	1.0382e-08
-9.66858e-08	1.25985e-06	-8.64425e-06	4.22126e-05	-6.51499e-05	1.21776e-05	-2.16098e-06	-6.27387e-06	6.13022e-07	9.67283e-06	-9.37558e-06	-1.5346e-05	1.07213e-05	3.84169e-06	-1.95539e-05	-1.59293e-06	-1.59954e-05	9.67024e-06	-7.16182e-06	-3.21555e-06	1.56986e-05	-1.0563e-07	-1.67127e-05	-4.12941e-06	-2.2879e-05	-7.61653e-06	-3.60657e-06	3.33085e-05	-1.89759e-05	9.27748e-06	1.03309e-08
-9.54188e-08	1.26174e-06	-8.64653e-06	4.22128e-05	-6.51503e-05	1.21776e-05	-2.14246e-06	-6.27371e-06	6.42707e-07	9.63185e-06	-9.37623e-06	-1.53462e-05	1.07213e-05	3.84181e-06	-1.95561e-05	-1.5735e-06	-1.59954e-05	9.69076e-06	-7.1618e-06	-3.22252e-06	1.56992e-05	-1.05672e-07	-1.67127e-05	-4.10181e-06	-2.2879e-05	-7.61963e-06	-3.638e-06	3.33036e-05	-1.89758e-05	9.27534e-06	1.03303e-08
-9.4893e-08	1.31057e-06	-8.69774e-06	4.22128e-05	-6.5148e-05	1.21746e-05	-2.03896e-06	-6.27456e-06	5.10342e-07	9.62247e-06	-9.37963e-06	-1.53428e-05	1.07198e-05	3.84257e-06	-1.96054e-05	-1.55717e-06	-1.59944e-05	1.01654e-05	-7.24355e-06	-3.21198e-06	1.56986e-05	-1.06025e-07	-1.06286e-05	-4.06465e-06	-2.28899e-05	-7.69861e-06	-3.56984e-06	3.33026e-05	-1.89937e-05	9.28037e-06	1.01778e-08
-9.51213e-08	-5.2522e-09	-8.67172e-06	4.22128e-05	-6.51487e-05	1.21634e-05	-1.94429e-06	-6.27326e-06	5.42948e-07	9.64826e-06	-9.37804e-06	-1.53451e-05	1.07175e-05	3.84366e-06	-1.96051e-05	-1.55271e-06	-1.59948e-05	1.10083e-05	-7.17126e-06	-3.21105e-06	1.57069e-05	-1.05087e-07	-1.44911e-05	-4.07056e-06	-2.18902e-05	-7.87639e-06	-3.56578e-06	3.05253e-05	-1.7521e-05	9.19963e-06	1.00152e-08
-9.6408e-08	1.58198e-06	-8.67107e-06	4.22131e-05	-6.51491e-05	1.2142e-05	-1.82708e-06	-6.27211e-06	5.79074e-07	9.63886e-06	-9.37786e-06	-1.5344e-05	1.07216e-05	3.84641e-06	-1.95945e-05	-1.51552e-06	-1.5995e-05	9.90744e-06	-7.33231e-06	-3.21421e-06	1.57123e-05	-1.48527e-07	-1.12926e-05	-4.06664e-06	-2.24047e-05	-7.98858e-06	-3.54147e-06	3.03397e-05	-1.83437e-05	9.40025e-06	9.95951e-09
-9.41604e-08	7.97392e-07	-8.66404e-06	4.22129e-05	-6.51492e-05	1.21437e-05	-1.9212e-06	-6.27284e-06	5.75407e-07	9.64222e-06	-9.38171e-06	-1.53444e-05	1.07187e-05	3.84513e-06	-1.96006e-05	-1.54673e-06	-1.5995e-05	1.08899e-05	-7.44677e-06	-3.21251e-06	1.57031e-05	-1.10734e-07	-8.94733e-06	-4.07049e-06	-2.20387e-05	-7.99229e-06	-3.55135e-06	3.00267e-05	-1.74925e-05	9.24518e-06	9.86427e-09
-9.41604e-08	7.97392e-07	-8.66404e-06	4.22129e-05	-6.51492e-05	1.21437e-05	-1.9212e-06	-6.27284e-06	5.75407e-07	9.64222e-06	-9.38171e-06	-1.53444e-05	1.07187e-05	3.84513e-06	-1.96006e-05	-1.54673e-06	-1.5995e-05	1.08899e-05	-7.44677e-06	-3.21251e-06	1.57031e-05	-1.10734e-07	-8.94733e-06	-4.07049e-06	-2.20387e-05	-7.99229e-06	-3.55135e-06	3.00267e-05	-1.74925e-05	9.24518e-06	9.86427e-09
-1.09933e-07	9.85364e-07	-8.56221e-06	4.22132e-05	-6.515e-05	1.21424e-05	-1.78785e-06	-4.52531e-06	5.73199e-07	9.63577e-06	-9.37994e-06	-1.53438e-05	1.06612e-05	3.84484e-06	-1.96115e-05	-1.54161e-06	-1.59949e-05	1.04221e-05	-7.38909e-06	-3.19083e-06	1.56719e-05	-6.89108e-08	-9.66669e-06	-4.07462e-06	-2.21024e-05	-7.84328e-06	-3.56618e-06	3.02081e-05	-1.71045e-05	9.33288e-06	9.84376e-09
-9.23758e-08	7.80817e-07	-8.21443e-06	4.22249e-05	-6.48564e-05	1.21432e-05	-1.77786e-06	-5.04366e-06	1.61326e-06	9.63792e-06	-9.37938e-06	-2.41618e-06	1.07035e-05	3.04209e-07	-1.96566e-05	-3.06282e-06	-1.59913e-05	4.03574e-06	-7.33263e-06	-3.20586e-06	1.56409e-05	2.77507e-07	-9.15746e-06	-4.71037e-06	-2.20892e-05	-7.9137e-06	-3.56186e-06	2.31244e-05	-1.72288e-05	9.25516e-06	9.10046e-09
-9.23758e-08	7.80817e-07	-8.21443e-06	4.22249e-05	-6.48564e-05	1.21432e-05	-1.77786e-06	-5.04366e-06	1.61326e-06	9.63792e-06	-9.37938e-06	-2.41618e-06	1.07035e-05	3.04209e-07	-1.96566e-05	-3.06282e-06	-1.59913e-05	4.03574e-06	-7.33263e-06	-3.20586e-06	1.56409e-05	2.77507e-07	-9.15746e-06	-4.71037e-06	-2.20892e-05	-7.9137e-06	-3.56186e-06	2.31244e-05	-1.72288e-05	9.25516e-06	9.10046e-09
-9.23758e-08	7.80817e-07	-8.21443e-06	4.22249e-05	-6.48564e-05	1.21432e-05	-1.77786e-06	-5.04366e-06	1.61326e-06	9.63792e-06	-9.37938e-06	-2.41618e-06	1.07035e-05	3.04209e-07	-1.96566e-05	-3.06282e-06	-1.59913e-05	4.03574e-06	-7.33263e-06	-3.20586e-06	1.56409e-05	2.77507e-07	-9.15746e-06	-4.71037e-06	-2.20892e-05	-7.9137e-06	-3.56186e-06	2.31244e-05	-1.72288e-05	9.25516e-06	9.10046e-09
-7.41224e-08	7.91916e-07	-8.23862e-06	4.22274e-05	-6.48992e-05	1.21434e-05	-1.72385e-06	-4.84371e-06	1.37436e-06	9.63557e-06	-7.82296e-06	-1.76336e-06	1.06401e-05	4.43116e-07	-1.96523e-05	-2.79729e-06	-1.59907e-05	4.28235e-06	-7.33743e-06	-3.20995e-06	1.56592e-05	3.0357e-07	-9.19562e-06	-4.97867e-06	-2.21062e-05	-7.91512e-06	-3.56488e-06	2.32088e-05	-1.7229e-05	9.27216e-06	9.08229e-09
-9.96197e-08	7.34926e-07	-8.12793e-06	4.22503e-05	-5.66921e-05	1.20356e-05	-1.72988e-06	-4.83925e-06	1.50925e-06	9.31868e-06	-7.55901e-06	-2.35395e-06	1.06832e-05	4.14696e-07	-1.98461e-05	-3.10794e-06	-1.59917e-05	3.93244e-06	-7.33531e-06	-3.20954e-06	1.53075e-05	1.76233e-07	-9.2799e-06	-5.04789e-06	-2.26466e-05	-7.97538e-06	-3.24749e-06	2.347e-05	-1.72427e-05	9.32184e-06	8.10992e-09
-9.43966e-08	7.92571e-07	-8.33833e-06	4.23533e-05	-5.32536e-05	-2.51937e-06	-1.70134e-06	-4.89085e-06	1.5077e-06	8.62981e-06	-8.17229e-06	-1.36345e-06	1.06497e-05	-2.06562e-08	-1.97057e-05	-2.94094e-06	-1.59912e-05	3.79085e-06	-7.33577e-06	-3.20355e-06	1.50139e-05	2.35849e-07	-9.18662e-06	-5.14127e-06	-2.25766e-05	-7.94047e-06	5.81438e-06	2.33079e-05	-1.7246e-05	9.32398e-06	7.59349e-09
-8.56149e-08	1.05478e-06	-8.19546e-06	4.22608e-05	-5.34324e-05	3.77606e-06	-1.97285e-06	-4.87761e-06	1.626e-06	8.75612e-06	-8.53478e-06	-1.55458e-06	1.06557e-05	1.21993e-07	-1.95974e-05	-2.97e-06	-1.59886e-05	3.82888e-06	-7.33602e-06	-3.20565e-06	1.53912e-05	2.4352e-07	-9.19907e-06	-4.95731e-06	-2.24137e-05	-7.98348e-06	7.44998e-07	2.13381e-05	-1.72785e-05	9.31895e-06	7.50013e-09
-8.58934e-08	7.34588e-07	-7.18503e-06	4.22631e-05	-5.35756e-05	4.86544e-06	-1.71587e-06	-4.85047e-06	1.53165e-06	4.51738e-06	-7.7882e-06	-1.60494e-06	1.06673e-05	2.97209e-07	-1.96423e-05	-2.91494e-06	-1.59898e-05	3.97692e-06	-7.33556e-06	-3.20284e-06	1.53004e-05	2.52353e-07	-9.3223e-06	-4.972e-06	-2.22248e-05	-7.96816e-06	6.10158e-07	2.26322e-05	-5.25516e-06	9.20409e-06	7.21672e-09
-8.76952e-08	7.24506e-07	-7.42419e-06	4.22758e-05	-5.37365e-05	3.38024e-06	-1.71643e-06	-4.86107e-06	1.5507e-06	2.14335e-06	-8.03563e-06	-1.75125e-06	1.06592e-05	1.57671e-07	-1.9637e-05	-2.99462e-06	-1.59864e-05	3.86983e-06	-7.3356e-06	-3.20163e-06	1.52002e-05	2.54219e-07	-9.27461e-06	-5.01149e-06	-2.23616e-05	-7.95749e-06	3.47549e-08	2.10977e-05	-7.03047e-06	9.24714e-06	7.17163e-09
-8.60838e-08	6.82802e-07	-7.81577e-06	4.22396e-05	-5.37091e-05	4.095e-06	-1.72968e-06	-4.86211e-06	1.55054e-06	2.0259e-06	-7.96253e-06	-1.71055e-06	1.06658e-05	1.84447e-07	-1.96551e-05	-2.92813e-06	-1.59897e-05	3.90342e-06	-7.33584e-06	-3.20371e-06	1.52906e-05	2.53466e-07	-9.30553e-06	-5.01072e-06	-2.23615e-05	-7.97892e-06	2.92449e-07	2.02613e-05	-5.74426e-06	9.22983e-06	7.12839e-09
-8.63605e-08	7.00605e-07	-7.61694e-06	4.22472e-05	-5.36376e-05	3.09054e-06	-1.72277e-06	-4.86416e-06	1.53897e-06	2.32211e-06	-7.97187e-06	-1.82602e-06	1.06639e-05	2.20866e-07	-1.96621e-05	-2.94274e-06	-1.5988e-05	3.92281e-06	-7.33581e-06	-3.20408e-06	1.52744e-05	2.5113e-07	-9.31588e-06	-4.9987e-06	-2.23266e-05	-7.97968e-06	1.29115e-07	2.0213e-05	-5.906e-06	9.22374e-06	7.11111e-09
-8.63301e-08	7.25025e-07	-7.59384e-06	4.22427e-05	-5.36848e-05	3.85196e-06	-1.73545e-06	-4.86503e-06	1.58331e-06	1.27346e-06	-7.90523e-06	-1.85817e-06	1.07443e-05	2.16354e-07	-1.96588e-05	-2.80866e-06	-1.59892e-05	3.90813e-06	-7.33578e-06	-3.20254e-06	1.52902e-05	2.51291e-07	-9.29925e-06	-4.972e-06	-2.23395e-05	-7.98595e-06	3.48566e-07	2.00411e-05	-2.92199e-06	9.26025e-06	7.08508e-09
-8.67454e-08	7.24575e-07	-7.55116e-06	4.22296e-05	-5.36668e-05	2.68481e-06	-1.70354e-06	-4.86009e-06	1.5425e-06	2.18384e-06	-8.0216e-06	-1.72749e-06	1.06676e-05	2.10703e-07	-1.9628e-05	-2.93165e-06	-1.59891e-05	3.91115e-06	-7.33594e-06	-3.20303e-06	1.52428e-05	2.51227e-07	-9.2831e-06	-4.97141e-06	-2.23295e-05	-7.97751e-06	4.2738e-07	2.01632e-05	-2.94508e-06	9.23808e-06	7.07825e-09
-9.21609e-08	7.14509e-07	-7.66683e-06	4.22381e-05	-5.36665e-05	3.79966e-06	-1.73256e-06	-4.86724e-06	1.58328e-06	2.14402e-06	-7.99151e-06	-1.78178e-06	1.07415e-05	-1.17273e-07	-1.96466e-05	-2.89898e-06	-1.59845e-05	3.90797e-06	-4.05504e-06	-3.20377e-06	1.51319e-05	2.40782e-07	-9.28836e-06	-4.96648e-06	-1.52758e-05	-8.00094e-06	2.65359e-07	2.0248e-05	-3.32173e-06	9.24702e-06	6.78992e-09
-8.64515e-08	7.13997e-07	-7.62253e-06	4.22324e-05	-5.36658e-05	3.19392e-06	-1.72855e-06	-4.86348e-06	1.56708e-06	2.00984e-06	-7.99912e-06	-1.79532e-06	1.07089e-05	1.9434e-07	-1.96423e-05	-2.90765e-06	-1.59881e-05	3.90469e-06	-2.59118e-07	-3.20341e-06	1.52373e-05	2.51326e-07	-9.2852e-06	-4.98566e-06	-1.47137e-05	-7.98189e-06	2.04406e-07	2.02299e-05	-2.8146e-06	9.24704e-06	6.74919e-09
-8.64296e-08	7.1319e-07	-7.61887e-06	4.22325e-05	-5.36644e-05	3.11504e-06	-1.72923e-06	-4.82357e-06	1.56713e-06	2.01332e-06	-7.97932e-06	-1.79371e-06	1.07073e-05	8.70653e-08	-1.96422e-05	-2.91625e-06	-1.59881e-05	3.90524e-06	-4.97874e-07	-3.2034e-06	1.52392e-05	2.51356e-07	-9.28575e-06	-4.99172e-06	-1.47646e-05	-7.98452e-06	2.04417e-07	2.02099e-05	-2.83636e-06	9.24694e-06	6.74894e-09
-8.98112e-08	7.14264e-07	-7.59428e-06	4.22356e-05	-5.36712e-05	2.77198e-06	-1.73151e-06	-4.20892e-06	1.56881e-06	2.01768e-06	-7.98644e-06	-1.78998e-06	1.07008e-05	1.24433e-07	-1.96445e-05	-2.90992e-06	-1.59866e-05	3.90679e-06	-6.85434e-08	-3.20356e-06	1.52231e-05	2.47356e-07	-9.28532e-06	-4.98499e-06	-1.46477e-05	-7.98768e-06	1.76126e-07	2.01579e-05	-3.06895e-06	9.24707e-06	6.73707e-09
-8.98062e-08	7.15789e-07	-7.59492e-06	4.22353e-05	-5.36695e-05	2.72183e-06	-1.73135e-06	-4.23818e-06	1.56875e-06	2.01776e-06	-7.98636e-06	-1.78856e-06	1.07027e-05	1.29486e-07	-1.96434e-05	-2.91213e-06	-1.59869e-05	3.90558e-06	-2.04253e-07	-3.20354e-06	1.5227e-05	2.4729e-07	-9.28583e-06	-4.98482e-06	-1.46365e-05	-7.9876e-06	1.91171e-07	2.0158e-05	-3.07442e-06	9.2477e-06	6.73675e-09
-2.34958e-07	7.03071e-07	-7.69867e-06	4.22535e-05	-5.36699e-05	2.78649e-06	-1.72088e-06	-4.39541e-06	1.56799e-06	2.01108e-06	-7.98206e-06	-1.7899e-06	1.07053e-05	1.07206e-07	-1.96416e-05	-2.91495e-06	-1.59875e-05	3.90672e-06	-7.56588e-07	-3.2035e-06	1.52178e-05	2.48707e-07	-9.28634e-06	-2.25086e-06	-1.4576e-05	-7.98768e-06	1.8735e-07	2.01928e-05	-2.85904e-06	9.24807e-06	6.72039e-09
-8.88533e-08	3.42602e-08	-7.60317e-06	4.22299e-05	-5.36613e-05	2.84814e-06	-1.70194e-06	-4.20993e-06	1.61098e-06	2.05262e-06	-7.98594e-06	-9.18708e-07	1.07068e-05	1.27714e-07	-1.96442e-05	-2.92273e-06	-1.59849e-05	3.9064e-06	-2.31898e-07	-3.20349e-06	1.56295e-05	2.61029e-07	-9.28656e-06	-4.98357e-06	-1.45944e-05	-7.99078e-06	2.28478e-07	9.03969e-06	-2.97558e-06	9.24803e-06	6.41949e-09
-8.89031e-08	6.99086e-07	-7.60708e-06	4.22351e-05	-5.36723e-05	2.65746e-06	-1.71733e-06	-4.27629e-06	1.58367e-06	2.03641e-06	-3.73991e-06	-1.78916e-06	1.07103e-05	1.21349e-07	-1.96442e-05	-2.91145e-06	-1.49132e-05	3.98431e-06	-1.33092e-06	-3.20536e-06	1.52216e-05	2.48955e-07	-9.28378e-06	-4.9909e-06	-1.46179e-05	-7.98745e-06	2.01903e-07	1.15442e-05	-3.05389e-06	9.2473e-06	6.38293e-09
-9.53892e-08	4.73277e-07	-7.60351e-06	4.21578e-05	-5.36693e-05	2.68264e-06	-1.70598e-06	-4.27874e-06	1.57961e-06	2.01231e-06	-5.23397e-06	-1.7271e-06	1.07077e-05	1.16866e-07	-1.96432e-05	-2.91178e-06	-1.51889e-05	3.94239e-06	-1.13004e-06	-3.20517e-06	1.5378e-05	2.49802e-07	-9.28574e-06	-4.99314e-06	-1.46331e-05	-7.98766e-06	1.94512e-07	1.09315e-05	-2.96686e-06	6.57712e-06	6.34509e-09
-9.55109e-08	6.52938e-07	-7.60333e-06	4.21005e-05	-5.3669e-05	2.76345e-06	-1.72423e-06	-4.3375e-06	1.58291e-06	1.86528e-06	-4.99739e-06	-1.72818e-06	1.07047e-05	1.15374e-07	-1.96248e-05	-2.91433e-06	-1.54039e-05	3.94472e-06	-8.46174e-07	-3.20449e-06	1.52502e-05	2.74354e-07	-9.28626e-06	-4.99737e-06	-1.25691e-05	-7.98462e-06	2.01124e-07	1.11385e-05	-3.01147e-06	6.20197e-06	6.28371e-09
-9.60592e-08	3.07432e-07	-7.60539e-06	4.21158e-05	-5.36692e-05	2.7271e-06	-1.70534e-06	-4.28379e-06	1.58568e-06	2.00562e-06	-5.24528e-06	-1.72602e-06	1.07055e-05	-8.58849e-08	-1.95201e-05	-2.91458e-06	-1.5128e-05	3.94482e-06	-8.24237e-07	-3.20498e-06	1.53026e-05	2.52941e-07	-3.63228e-06	-4.97137e-06	-1.30992e-05	-7.97319e-06	1.97332e-07	1.05387e-05	-2.97858e-06	7.33725e-06	6.21842e-09
-9.42163e-08	4.39642e-07	-7.60582e-06	4.21272e-05	-5.36646e-05	3.03222e-06	-1.66108e-06	-4.27165e-06	1.58057e-06	1.58847e-06	-5.04111e-06	-1.73e-06	1.07055e-05	6.09294e-08	-1.96378e-05	-2.89014e-06	-1.53034e-05	3.93354e-06	-7.73863e-07	-3.17398e-06	1.54602e-05	-4.32984e-08	-6.15087e-06	-4.97015e-06	-8.8547e-06	-8.00073e-06	1.99852e-07	1.03994e-05	-2.9282e-06	6.87577e-06	6.15323e-09
-3.62618e-06	4.65691e-07	-3.76075e-06	3.84637e-05	-5.36693e-05	3.02193e-06	-1.67324e-06	-4.29988e-06	1.58502e-06	2.01896e-06	-5.01429e-06	-1.86849e-06	1.07029e-05	6.24137e-08	-1.95657e-05	-2.99414e-06	-1.5334e-05	3.94282e-06	-6.99093e-07	-8.98134e-07	1.53397e-05	-5.50526e-08	-3.20485e-06	-5.0537e-06	-1.20663e-05	-7.98351e-06	1.9632e-07	1.0543e-05	-2.8641e-06	7.18061e-06	5.86272e-09
-1.09691e-07	-1.4241e-06	-6.28165e-06	4.15667e-05	-1.86047e-05	1.08882e-06	-1.70696e-06	-1.72076e-06	1.58466e-06	1.87695e-06	-5.16129e-06	-1.72448e-06	1.07041e-05	5.52185e-08	-1.96116e-05	-5.55905e-07	-1.52381e-05	3.94037e-06	-8.93264e-07	-2.93963e-06	1.60716e-05	2.54944e-07	-6.06854e-06	-2.939e-06	-9.48911e-06	-7.72855e-06	5.04085e-06	1.09387e-05	-2.80104e-06	6.95579e-06	3.56969e-09
-9.58428e-08	-2.56942e-06	-5.792e-06	4.03411e-05	-1.98455e-05	2.30443e-06	-1.70152e-06	-1.89703e-06	1.58404e-06	1.90998e-06	-5.06115e-06	-1.7161e-06	1.07033e-05	5.36053e-08	-1.95959e-05	-1.39033e-06	-1.52443e-05	3.71466e-06	-8.84452e-07	-2.51684e-06	1.52707e-05	2.52718e-07	-6.12588e-06	-1.97908e-06	-9.32841e-06	-7.4922e-06	3.27429e-06	1.09221e-05	-2.76829e-06	6.91293e-06	3.46505e-09
-1.16706e-07	-1.58142e-06	-4.89105e-06	3.8762e-05	-2.00633e-05	2.02467e-06	-1.69911e-06	-2.17428e-06	1.58417e-06	1.88959e-06	-5.12817e-06	-1.73328e-06	1.07033e-05	5.76256e-08	-1.95763e-05	-9.63257e-07	-1.52437e-05	3.87651e-06	-8.94038e-07	-2.37418e-06	1.56572e-05	2.23355e-07	-5.95633e-06	-3.3312e-06	-9.9204e-06	-7.64529e-06	4.11016e-06	1.08165e-05	-2.80032e-06	7.08433e-06	3.37168e-09
-1.09994e-07	-8.48384e-07	-4.85737e-06	3.86194e-05	-2.03607e-05	2.47605e-06	-1.69919e-06	-3.34661e-06	1.58494e-06	1.89849e-06	-5.11351e-06	-1.76052e-06	1.06923e-05	6.38722e-08	-1.95759e-05	-1.88001e-06	-1.52374e-05	3.92705e-06	-8.91288e-07	-2.40113e-06	1.50654e-05	2.07567e-07	-5.91178e-06	-4.09107e-06	-9.89351e-06	-7.64584e-06	2.20287e-06	1.07919e-05	-2.90819e-06	7.07542e-06	3.35604e-09
-4.9506e-07	-8.58494e-07	-5.28755e-06	3.90042e-05	-1.8965e-05	2.1927e-06	-1.70116e-06	-3.20217e-06	1.5845e-06	1.88976e-06	-5.11325e-06	-1.74155e-06	1.07019e-05	6.01637e-08	-1.95911e-05	-1.38224e-06	-1.52819e-05	3.89059e-06	-8.89532e-07	-2.39578e-06	1.55265e-05	2.21426e-07	-5.81477e-06	-3.66786e-06	-5.28476e-06	-7.64839e-06	2.54615e-06	1.08614e-05	-2.82429e-06	7.01741e-06	3.2751e-09
-7.63189e-07	-9.70518e-07	-5.5326e-06	3.88552e-05	-1.86259e-05	2.37198e-06	-1.69981e-06	-3.04587e-06	1.58404e-06	1.90083e-06	-5.12263e-06	-1.74669e-06	1.06968e-05	6.38549e-08	-1.95654e-05	-1.34492e-06	-1.52732e-05	3.70913e-06	-8.8083e-07	-2.52339e-06	1.52698e-05	2.11966e-07	-5.48637e-06	-2.28672e-06	-3.55681e-06	-7.64213e-06	3.09759e-06	1.08242e-05	-2.86418e-06	6.97752e-06	3.21844e-09
-7.74358e-07	-9.4273e-07	-5.56517e-06	3.88577e-05	-1.86745e-05	2.3707e-06	-1.69977e-06	-3.08741e-06	1.5841e-06	1.90085e-06	-5.11031e-06	-1.74778e-06	1.06945e-05	6.50037e-08	-1.95658e-05	-1.36808e-06	-1.52639e-05	3.69929e-06	-8.80831e-07	-2.53039e-06	1.52697e-05	2.12045e-07	-5.49226e-06	-2.27171e-06	-2.7654e-06	-7.64743e-06	3.05321e-06	1.08281e-05	-2.86434e-06	6.97623e-06	3.21548e-09
-3.87312e-07	-9.62357e-07	-5.57863e-06	3.86482e-05	-1.91609e-05	2.33132e-06	-1.67557e-06	-3.16911e-06	1.58438e-06	1.85353e-06	-5.1396e-06	-1.74973e-06	1.06979e-05	6.48709e-08	-1.9583e-05	-1.35152e-06	-1.52665e-05	3.65109e-06	-6.32503e-07	-2.51138e-06	4.47885e-06	2.18405e-07	-5.59109e-06	-2.72781e-06	-2.54533e-06	-7.65067e-06	3.25796e-06	1.08301e-05	-2.85034e-06	6.9947e-06	3.00838e-09
-3.41084e-07	1.10141e-06	-5.32825e-06	3.86501e-05	-9.67035e-06	2.3546e-06	-1.76995e-06	-2.5547e-06	1.69169e-06	1.80345e-06	-5.11581e-06	-1.69928e-06	1.13656e-05	6.89705e-08	-1.9581e-05	-1.2998e-06	-1.52715e-05	3.71309e-06	-8.18371e-07	-2.50067e-06	5.9392e-06	2.28538e-07	-5.56874e-06	-2.55962e-06	-3.22354e-06	-7.6619e-06	3.40029e-06	9.9137e-06	-2.84651e-06	6.96676e-06	2.74413e-09
-5.22948e-07	8.30572e-07	-2.93737e-06	3.83982e-05	-9.5739e-06	2.18829e-06	-1.70501e-06	-2.36129e-06	1.81231e-06	1.80445e-06	-5.12072e-06	-1.66015e-06	1.22439e-05	6.50649e-08	-1.95797e-05	-1.27642e-06	-1.52666e-05	3.72101e-06	-7.82296e-07	-2.51368e-06	3.38532e-06	2.19566e-07	-5.58334e-06	-2.00157e-06	-2.90518e-06	-8.14219e-06	3.23493e-06	8.34578e-06	-2.83936e-06	6.97868e-06	2.67152e-09
-4.62788e-07	-3.52743e-07	-2.97834e-06	3.84918e-05	-9.61145e-06	2.2464e-06	-1.70083e-06	-2.58849e-06	1.71422e-06	1.79787e-06	-5.11711e-06	-1.69105e-06	1.16673e-05	6.52887e-08	-1.95756e-05	-1.28026e-06	-1.52691e-05	3.71666e-06	-7.67932e-07	-2.51399e-06	3.3726e-06	2.14312e-07	-5.56922e-06	-2.04823e-06	-2.8888e-06	-7.96741e-06	3.26556e-06	8.54155e-06	-2.84208e-06	6.98442e-06	2.66684e-09
-4.22854e-07	2.62947e-07	-3.83674e-06	3.83586e-05	-9.86177e-06	2.26946e-06	-1.67056e-06	-2.72277e-06	1.68922e-06	1.80445e-06	-5.12557e-06	-1.64403e-06	1.11426e-05	6.57547e-08	-1.95777e-05	-1.27022e-06	-1.52682e-05	3.72157e-06	-7.644e-07	-2.51219e-06	2.8733e-06	2.26469e-07	-5.57313e-06	-2.23988e-06	-3.01905e-06	-8.06773e-06	3.3164e-06	8.76445e-06	-2.84865e-06	6.97805e-06	2.66018e-09
-3.9611e-07	-1.59953e-07	-4.35842e-06	3.79947e-05	-9.76374e-06	2.2243e-06	-1.6017e-06	-2.65915e-06	1.72462e-06	1.8002e-06	-5.12214e-06	-1.67456e-06	1.12875e-05	7.99119e-08	-1.8409e-06	-1.2869e-06	-1.5297e-05	3.68669e-06	-7.65621e-07	-2.51442e-06	3.56462e-06	1.13811e-09	-5.56942e-06	-2.19466e-06	-2.91154e-06	-7.78258e-06	3.21106e-06	8.84765e-06	-2.84416e-06	6.9367e-06	2.25729e-09
-4.71796e-07	-4.6546e-09	-3.4279e-06	3.80933e-05	-1.01065e-05	2.22361e-06	-1.66972e-06	-2.54993e-06	1.72813e-06	1.80269e-06	-5.12148e-06	-1.68701e-06	1.13523e-05	1.09301e-07	-5.78483e-06	-1.28196e-06	-6.03551e-06	3.71044e-06	-7.70228e-07	-2.50893e-06	3.76446e-06	1.47854e-07	-5.57203e-06	-2.21444e-06	-2.97335e-06	-7.94997e-06	3.25967e-06	8.94604e-06	-2.83957e-06	6.976e-06	2.10541e-09
-4.85406e-07	2.32584e-08	-3.46211e-06	3.80368e-05	-1.00587e-05	2.27663e-06	-1.62962e-06	-2.57873e-06	1.72477e-06	1.80202e-06	-5.18179e-06	-1.67204e-06	1.15328e-05	6.97822e-08	-2.95053e-06	-1.27632e-06	-6.03997e-06	3.6906e-06	-7.64233e-07	-2.51382e-06	3.80047e-06	8.35466e-08	-5.58372e-06	-2.25014e-06	-2.96952e-06	-7.96111e-06	2.55364e-06	8.98998e-06	-3.0009e-06	6.82722e-06	2.07675e-09
-4.3827e-07	-1.83995e-08	-3.55821e-06	3.80771e-05	-1.00809e-05	2.23779e-06	-1.65336e-06	-2.60232e-06	1.74236e-06	1.80944e-06	-5.12211e-06	-1.6784e-06	1.13529e-05	8.47439e-08	-3.19791e-06	-1.28025e-06	-5.05379e-06	3.70578e-06	-7.64395e-07	-2.51354e-06	3.30881e-06	2.42204e-08	-5.58121e-06	-2.26201e-06	-2.98232e-06	-7.95426e-06	2.75614e-06	8.83757e-06	-2.94121e-06	6.86113e-06	2.06196e-09
-4.44344e-07	-1.7113e-08	-3.62213e-06	3.80768e-05	-1.00748e-05	2.23594e-06	-1.65715e-06	-2.62886e-06	1.7274e-06	1.8034e-06	-5.12206e-06	-1.67841e-06	1.1276e-05	9.43075e-08	-2.82579e-06	-1.28059e-06	-5.13601e-06	3.73713e-06	-7.63986e-07	-2.51231e-06	3.41131e-06	-7.74583e-08	-5.59222e-06	-2.2689e-06	-2.97416e-06	-7.95218e-06	2.77794e-06	8.89852e-06	-2.93884e-06	6.7954e-06	2.06049e-09
-4.51866e-07	-2.74346e-08	-3.53901e-06	3.80389e-05	-1.00644e-05	2.23962e-06	-1.65004e-06	-2.61363e-06	1.72577e-06	1.80297e-06	-5.11982e-06	-1.67578e-06	1.13231e-05	7.32812e-08	-3.39174e-06	-1.2794e-06	-5.50348e-06	3.75585e-06	-7.63075e-07	-2.51324e-06	2.8418e-06	-2.72061e-07	-5.58539e-06	-2.24393e-06	-3.03981e-06	-4.46046e-06	2.7326e-06	8.92703e-06	-2.88222e-06	6.85198e-06	2.01939e-09
-4.64579e-07	-2.30215e-08	-3.57487e-06	3.80808e-05	-5.08495e-06	2.24325e-06	-1.63126e-06	-2.62015e-06	1.73985e-06	2.73291e-06	-4.45298e-06	-1.68576e-06	7.94862e-06	7.91529e-08	-2.94234e-06	-1.26207e-06	-5.28631e-06	3.73581e-06	-7.59979e-07	-2.4593e-06	3.03555e-06	-7.05344e-07	-5.58048e-06	-3.26027e-06	-2.98188e-06	-6.49789e-06	2.78726e-06	8.91914e-06	-2.93535e-06	4.7095e-06	1.8794e-09
-5.38474e-07	-2.23978e-08	-3.56628e-06	3.80826e-05	-4.66539e-06	2.24124e-06	-1.63825e-06	-2.61605e-06	1.73885e-06	1.98755e-06	-4.78015e-06	-1.68196e-06	7.19389e-06	8.17973e-08	-2.98511e-06	-1.24641e-06	-5.21382e-06	3.72352e-06	-7.59872e-07	-2.41415e-06	2.87601e-06	-7.44731e-07	-5.5794e-06	-3.78787e-06	-3.03427e-06	-5.97304e-06	2.77875e-06	8.895e-06	-2.93596e-06	4.63432e-06	1.85807e-09
-5.08106e-07	-2.06465e-08	-3.55475e-06	3.80803e-05	-4.82087e-06	2.23917e-06	-1.63595e-06	-2.61734e-06	1.73904e-06	2.25232e-06	-4.53881e-06	-1.68207e-06	7.18645e-06	8.36542e-08	-2.99031e-06	-1.24744e-06	-5.19807e-06	3.72794e-06	-7.5887e-07	-2.42262e-06	3.14392e-06	-3.12623e-07	-5.57931e-06	-3.0485e-06	-2.99279e-06	-6.08978e-06	2.77876e-06	8.91716e-06	-2.93605e-06	4.88952e-06	1.85804e-09
-5.08792e-07	-2.21846e-08	-3.56318e-06	3.80809e-05	-4.92594e-06	2.24241e-06	-1.64006e-06	-2.61812e-06	1.7381e-06	2.01564e-06	-4.71297e-06	-1.68106e-06	7.30185e-06	8.09691e-08	-3.01391e-06	-1.24907e-06	-5.24981e-06	3.72469e-06	-7.603e-07	-2.44264e-06	2.79963e-06	-6.73039e-07	-5.5803e-06	-3.16829e-06	-3.01526e-06	-5.55231e-06	2.78052e-06	8.89505e-06	-2.93379e-06	4.87693e-06	1.85465e-09
-5.39048e-07	-2.491e-08	-3.5574e-06	3.80781e-05	-4.65224e-06	2.24187e-06	-1.63955e-06	-2.62027e-06	1.7397e-06	2.10921e-06	-4.52467e-06	-1.68273e-06	7.21938e-06	8.39367e-08	-3.0493e-06	-1.25403e-06	-5.21751e-06	3.72418e-06	-7.60446e-07	-2.45284e-06	2.92971e-06	-4.45749e-07	-5.57984e-06	-3.09195e-06	-3.03403e-06	-5.63611e-06	2.76368e-06	8.90035e-06	-2.9339e-06	4.86081e-06	1.85011e-09
-5.3813e-07	-2.6431e-08	-3.55537e-06	3.80795e-05	-4.64292e-06	2.23925e-06	-1.63891e-06	-2.50892e-06	1.74028e-06	2.09509e-06	-4.57119e-06	-1.68319e-06	7.23362e-06	8.69973e-08	-1.80668e-06	-1.25213e-06	-5.27581e-06	3.71542e-06	-7.65813e-07	-2.44186e-06	2.84763e-06	-5.35004e-07	-5.5799e-06	-3.32892e-06	-3.03451e-06	-5.71745e-06	2.76415e-06	8.90021e-06	-2.94547e-06	2.59426e-06	1.8298e-09
-5.40089e-07	-2.51114e-08	-3.55949e-06	3.80793e-05	-4.68138e-06	2.23974e-06	-1.64e-06	-2.49457e-06	1.73999e-06	2.133e-06	-4.55441e-06	-1.68363e-06	7.1902e-06	8.61404e-08	-1.49168e-06	-1.25128e-06	-5.27497e-06	3.71061e-06	-7.59193e-07	-2.43654e-06	2.85437e-06	-1.07028e-06	-5.57974e-06	-3.16182e-06	-3.02888e-06	-5.73663e-06	2.75941e-06	8.90174e-06	-3.03993e-06	2.40472e-06	1.82798e-09
-5.42623e-07	-2.50751e-08	-3.558e-06	3.80789e-05	-4.67393e-06	2.23946e-06	-1.63981e-06	-2.5116e-06	1.74031e-06	2.09961e-06	-4.55838e-06	-1.6827e-06	7.19345e-06	8.59385e-08	-1.79498e-06	-1.25109e-06	-5.27528e-06	3.71509e-06	-7.71288e-07	-2.44197e-06	2.85412e-06	-8.37683e-07	-5.57984e-06	-3.10985e-06	-3.03438e-06	-5.69768e-06	2.75837e-06	8.90065e-06	-2.94389e-06	2.33786e-06	1.82688e-09
-5.41894e-07	-2.51833e-08	-3.55935e-06	3.80793e-05	-4.67551e-06	2.23987e-06	-1.63999e-06	-2.50728e-06	1.74033e-06	2.09426e-06	-4.55674e-06	-1.68281e-06	7.21352e-06	8.62615e-08	-1.65644e-06	-1.25114e-06	-5.27414e-06	3.71509e-06	-7.66772e-07	-2.44205e-06	2.82178e-06	-7.90997e-07	-5.57982e-06	-3.10378e-06	-3.02782e-06	-5.62997e-06	2.75947e-06	8.90064e-06	-3.03302e-06	2.35673e-06	1.82619e-09
-5.4252e-07	-2.52038e-08	-3.55868e-06	3.80792e-05	-4.67513e-06	2.23982e-06	-1.63996e-06	-2.50973e-06	1.74031e-06	2.10054e-06	-4.55848e-06	-1.68294e-06	7.21403e-06	8.60704e-08	-1.63995e-06	-1.25109e-06	-5.27381e-06	3.71505e-06	-7.61154e-07	-2.44208e-06	2.82466e-06	-7.93395e-07	-5.57983e-06	-3.0984e-06	-3.02894e-06	-5.60734e-06	2.75946e-06	8.90074e-06	-2.96332e-06	2.37115e-06	1.82556e-09
-5.4041e-07	-2.171e-08	-3.47057e-06	3.80791e-05	-4.68101e-06	2.24015e-06	-1.64327e-06	-2.52157e-06	1.73875e-06	2.09908e-06	-2.77628e-06	-1.68407e-06	7.21026e-06	7.98767e-08	-1.59905e-06	-1.25095e-06	-3.79709e-06	3.7204e-06	-7.64243e-07	-2.44328e-06	2.89609e-06	-7.86925e-07	-5.70929e-06	-3.11309e-06	-3.01377e-06	-5.63542e-06	2.7585e-06	8.9017e-06	-2.79497e-06	2.42794e-06	1.79994e-09
-5.41381e-07	-2.30147e-08	-1.4282e-06	3.8079e-05	-4.67281e-06	2.23968e-06	-1.64207e-06	-2.51625e-06	1.73973e-06	2.09754e-06	-3.00595e-06	-1.68335e-06	7.2118e-06	8.28355e-08	-1.63606e-06	-1.25185e-06	-3.99748e-06	3.71567e-06	-5.15403e-07	-2.4437e-06	2.85381e-06	-7.75986e-07	-5.60162e-06	-3.11886e-06	-3.02473e-06	-5.63511e-06	2.76976e-06	8.90147e-06	-2.94245e-06	2.41328e-06	1.79195e-09
-5.39404e-07	-2.00521e-08	-2.01393e-06	3.80792e-05	-4.67869e-06	2.23929e-06	-1.64316e-06	-2.51597e-06	1.73891e-06	2.09672e-06	-2.73777e-06	-1.68534e-06	7.21184e-06	4.25818e-08	-1.63277e-06	-1.25187e-06	-3.76569e-06	3.71826e-06	-7.27502e-07	-2.44328e-06	2.87511e-06	-7.74078e-07	-5.72899e-06	-3.11896e-06	-3.01383e-06	-5.63416e-06	2.75959e-06	8.90254e-06	-2.66109e-06	2.43119e-06	1.79092e-09
-5.40819e-07	-2.31768e-08	-1.97604e-06	3.16282e-05	-4.55653e-06	2.23979e-06	-1.5873e-06	-2.42071e-06	1.77866e-06	2.44117e-06	-3.10433e-06	-1.68333e-06	7.48583e-06	8.07354e-08	-1.62878e-06	-1.2512e-06	-4.27357e-06	3.71777e-06	-6.36471e-07	-2.6836e-06	2.86695e-06	-7.53116e-07	-5.59851e-06	-3.11141e-06	-3.02187e-06	-5.63714e-06	2.76496e-06	8.90163e-06	-2.8497e-06	2.42703e-06	1.35186e-09
-5.37466e-07	-2.95528e-08	-1.88976e-06	3.04084e-05	-4.55382e-06	2.23969e-06	-1.49599e-06	-2.41796e-06	1.75494e-06	4.50528e-06	-3.12518e-06	-1.68341e-06	7.26308e-06	7.52006e-08	-1.62678e-06	-1.25207e-06	-4.17383e-06	3.7178e-06	-5.94557e-07	-2.04411e-06	2.86621e-06	-3.17209e-07	-5.5346e-06	-3.11235e-06	-3.0217e-06	-5.63813e-06	2.76536e-06	8.90157e-06	-2.90317e-06	2.42695e-06	1.28185e-09
-5.37466e-07	-2.95528e-08	-1.88976e-06	3.04084e-05	-4.55382e-06	2.23969e-06	-1.49599e-06	-2.41796e-06	1.75494e-06	4.50528e-06	-3.12518e-06	-1.68341e-06	7.26308e-06	7.52006e-08	-1.62678e-06	-1.25207e-06	-4.17383e-06	3.7178e-06	-5.94557e-07	-2.04411e-06	2.86621e-06	-3.17209e-07	-5.5346e-06	-3.11235e-06	-3.0217e-06	-5.63813e-06	2.76536e-06	8.90157e-06	-2.90317e-06	2.42695e-06	1.28185e-09
-5.37696e-07	-2.06749e-08	-1.99938e-06	2.99433e-05	-4.5575e-06	2.23975e-06	-1.47177e-06	-1.46251e-06	1.85268e-06	2.36309e-06	-3.00666e-06	-1.68356e-06	7.41758e-06	7.76891e-08	-1.62055e-06	-1.25142e-06	-4.56428e-06	3.71897e-06	-6.53603e-07	-2.49186e-06	2.87231e-06	2.45703e-07	-5.54675e-06	-3.11316e-06	-3.02103e-06	-5.63712e-06	2.7601e-06	8.90187e-06	-2.85502e-06	2.42455e-06	1.24295e-09
-5.37098e-07	-2.11458e-08	-2.11107e-06	2.99872e-05	-4.55738e-06	2.24008e-06	-1.36474e-06	-7.94391e-07	1.85201e-06	2.45272e-06	-3.0062e-06	-1.68356e-06	7.38592e-06	7.7791e-08	-1.62046e-06	-1.25147e-06	-4.42032e-06	3.71809e-06	-6.73274e-07	-2.37501e-06	2.8727e-06	3.31257e-07	-5.52683e-06	-3.11318e-06	-3.02086e-06	-5.6381e-06	2.76061e-06	8.90187e-06	-2.85364e-06	2.42465e-06	1.24218e-09
-5.36397e-07	-2.19529e-08	-2.03942e-06	2.99226e-05	-4.58813e-06	2.23984e-06	-1.43961e-06	-1.23974e-06	1.82856e-06	2.83611e-06	-3.04802e-06	-1.68355e-06	7.28824e-06	7.81729e-08	-1.62057e-06	-1.25161e-06	-4.3354e-06	3.71779e-06	-6.31007e-07	-2.49281e-06	2.87483e-06	-1.52824e-07	-5.48333e-06	-3.11306e-06	-3.02055e-06	-5.63932e-06	2.76299e-06	8.90058e-06	-2.8782e-06	2.4237e-06	1.23953e-09
-5.37498e-07	-6.43296e-08	-2.04295e-06	2.99396e-05	-2.97253e-06	2.39656e-06	-1.43741e-06	-1.28378e-06	1.8454e-06	2.5768e-06	-3.04909e-06	-1.68813e-06	7.34009e-06	4.02331e-08	-1.62089e-06	-1.2515e-06	-4.55455e-06	3.74505e-06	-5.91128e-07	-2.46239e-06	2.85004e-06	3.9892e-07	-5.53653e-06	-3.11205e-06	-2.96983e-06	-5.64472e-06	2.76165e-06	8.6185e-06	-2.22508e-06	2.42454e-06	1.22263e-09
-5.3728e-07	-2.4291e-08	-2.0611e-06	2.99462e-05	-2.96549e-06	2.35417e-06	-1.44202e-06	-1.13283e-06	1.83004e-06	2.46888e-06	-3.03911e-06	-1.68358e-06	7.32775e-06	3.4152e-08	-1.62132e-06	-1.25153e-06	-4.41822e-06	3.73065e-06	-6.56213e-07	-2.4512e-06	2.84866e-06	2.01645e-07	-5.52406e-06	-3.11258e-06	-2.97501e-06	-5.64231e-06	2.76175e-06	8.6345e-06	-2.51531e-06	2.42484e-06	1.22173e-09
-7.33662e-07	-2.52574e-08	-2.06279e-06	2.99483e-05	-3.19984e-06	2.32513e-06	-1.43801e-06	-1.16901e-06	1.83384e-06	2.47973e-06	-3.04053e-06	-1.68366e-06	7.32614e-06	4.61101e-08	-1.23934e-06	-1.25153e-06	-4.41255e-06	3.72665e-06	-6.53963e-07	-2.45154e-06	2.86806e-06	2.23028e-07	-4.56227e-06	-3.11843e-06	-2.97916e-06	-5.64236e-06	2.76177e-06	8.65838e-06	-2.53256e-06	2.4248e-06	1.21335e-09
-5.37404e-07	1.97338e-08	-2.05142e-06	2.99555e-05	-3.13046e-06	2.30308e-06	-1.43569e-06	-1.1462e-06	1.70937e-06	2.50881e-06	-3.03721e-06	-1.68487e-06	5.91914e-06	5.38554e-08	5.34137e-08	-1.25157e-06	-3.91791e-06	3.65797e-06	-6.67901e-07	-2.45065e-06	2.85401e-06	9.78574e-08	-4.91922e-06	-3.11474e-06	-2.99477e-06	-5.68489e-06	2.69256e-06	8.03944e-06	-2.58973e-06	2.41709e-06	1.18115e-09
-7.06021e-07	-2.27889e-08	-2.05441e-06	2.99487e-05	-3.42655e-06	2.32748e-06	-1.43228e-06	-1.30074e-06	1.75429e-06	2.55497e-06	-3.04022e-06	-1.68457e-06	5.77082e-06	4.18153e-08	6.55921e-08	-1.25154e-06	-4.13472e-06	3.69817e-06	-6.33543e-07	-2.42381e-06	2.86055e-06	1.12416e-07	-4.77905e-06	-3.11752e-06	-2.98579e-06	-5.66345e-06	2.7401e-06	7.7102e-06	-2.44965e-06	2.42104e-06	1.17672e-09
-6.54112e-07	-6.20264e-09	-2.06406e-06	2.32329e-05	-4.08158e-06	2.32877e-06	-1.43057e-06	-1.30383e-06	1.75975e-06	2.54876e-06	-3.04012e-06	4.26001e-07	5.85958e-06	-3.14114e-09	5.05255e-06	-1.25135e-06	-4.13217e-06	5.04594e-06	-6.32647e-07	-2.41228e-06	1.81351e-06	1.66701e-07	-4.78799e-06	-3.11768e-06	-2.9847e-06	-5.64988e-06	2.7328e-06	7.75453e-06	-2.43288e-06	2.42198e-06	8.55662e-10
-6.54047e-07	-5.421e-09	-2.06405e-06	2.32655e-05	-4.06133e-06	2.3288e-06	-1.43053e-06	-1.30457e-06	1.76583e-06	2.56419e-06	-3.04011e-06	4.1006e-07	5.85522e-06	-2.67805e-09	4.87781e-06	-1.25135e-06	-4.12742e-06	5.03454e-06	-6.32637e-07	-2.41216e-06	1.81692e-06	1.68354e-07	-4.78846e-06	-3.11731e-06	-2.98435e-06	-5.65005e-06	2.73359e-06	7.73858e-06	-2.43236e-06	2.42202e-06	8.54931e-10
-6.56131e-07	-1.54057e-08	-2.06631e-06	7.61128e-06	-4.88869e-06	2.3247e-06	-1.43165e-06	-1.29141e-06	1.76173e-06	2.57294e-06	-3.04011e-06	-1.53285e-06	5.75863e-06	3.96549e-08	1.21943e-06	-1.25152e-06	-4.19979e-06	4.26763e-06	-6.3336e-07	-2.4235e-06	2.71768e-06	1.25768e-07	-4.61963e-06	-3.11859e-06	-2.98645e-06	-5.60164e-06	2.73577e-06	7.83806e-06	-2.4481e-06	2.42129e-06	3.54851e-10
-6.3484e-07	-1.5357e-08	-2.06525e-06	8.21948e-06	-3.60263e-06	2.30658e-06	-1.42735e-06	-1.27979e-06	1.76816e-06	2.57032e-06	-3.05776e-06	-1.51201e-06	5.78179e-06	3.88914e-08	1.56748e-06	-1.25152e-06	-4.14366e-06	3.97898e-06	-6.3489e-07	-2.42316e-06	2.7179e-06	1.55693e-07	-4.68324e-06	-3.11829e-06	-2.98687e-06	-5.63903e-06	2.736e-06	7.8406e-06	-2.44302e-06	2.42132e-06	3.52882e-10
-6.52836e-07	-1.56344e-08	-2.06594e-06	7.89747e-06	-3.72696e-06	2.3073e-06	-1.43065e-06	-1.28102e-06	1.76372e-06	2.57224e-06	-3.06035e-06	-1.51887e-06	5.77629e-06	3.96078e-08	1.4239e-06	-1.25152e-06	-4.15933e-06	4.08483e-06	-6.34168e-07	-2.42335e-06	2.7206e-06	1.29639e-07	-4.67672e-06	-3.11837e-06	-2.98677e-06	-5.61086e-06	2.73523e-06	7.83856e-06	-2.44443e-06	2.42132e-06	3.48767e-10
-6.47551e-07	-1.63858e-08	-2.0623e-06	8.01198e-06	-3.84727e-06	2.31223e-06	-1.43553e-06	-1.28586e-06	1.76268e-06	2.58018e-06	-3.04022e-06	-1.31972e-06	4.50485e-06	3.87284e-08	6.64446e-07	-1.2515e-06	-4.15545e-06	3.99529e-06	-6.33471e-07	-2.42291e-06	2.71085e-06	1.34729e-07	-4.69715e-06	-3.11834e-06	-2.97821e-06	-5.62758e-06	2.7347e-06	7.83396e-06	-2.44665e-06	2.4211e-06	3.35671e-10
-6.89969e-07	-2.67103e-08	-1.95599e-06	8.27615e-06	-1.33173e-06	2.31509e-06	-1.43156e-06	-1.24463e-06	1.76768e-06	2.56998e-06	-3.04758e-06	-1.47321e-06	4.43532e-06	3.45446e-08	7.59422e-07	-1.25154e-06	-4.15909e-06	3.9572e-06	-6.34183e-07	-2.42462e-06	2.72874e-06	1.32469e-07	-4.70489e-06	-3.12569e-06	-2.98348e-06	-5.62345e-06	2.73434e-06	7.81667e-06	-2.30214e-06	2.01903e-06	3.23618e-10
-7.34427e-07	-1.49486e-08	-2.04728e-06	7.99044e-06	-7.28788e-07	2.31648e-06	-1.4351e-06	-1.28588e-06	1.76219e-06	2.5733e-06	-3.04024e-06	-1.26526e-06	4.74832e-06	3.54489e-08	9.73938e-07	-1.25186e-06	-4.15289e-06	3.97399e-06	-6.34137e-07	-2.42459e-06	2.66205e-06	1.30209e-07	-4.73995e-06	-3.11832e-06	-2.77651e-06	-5.6197e-06	2.73459e-06	7.818e-06	-1.68135e-06	2.12378e-06	3.17664e-10
-6.82723e-07	-1.91438e-08	-2.03832e-06	8.10311e-06	-4.27085e-07	2.31549e-06	-1.43522e-06	-1.28748e-06	1.79334e-06	2.67088e-06	-3.00708e-06	-1.40803e-06	4.50712e-06	3.74053e-08	7.72978e-07	-1.25395e-06	-4.14713e-06	3.98426e-06	-6.2625e-07	-2.38525e-06	2.69045e-06	1.31218e-07	-4.70183e-06	-1.39688e-06	-2.91281e-06	-5.62214e-06	2.73365e-06	7.82886e-06	-2.32601e-06	2.10703e-06	3.12579e-10
-6.81855e-07	-1.77159e-08	-2.04472e-06	7.92426e-06	-7.61332e-07	2.31377e-06	-1.4378e-06	-1.28586e-06	1.77968e-06	2.70636e-06	-3.00672e-06	-1.39091e-06	4.48886e-06	3.63947e-08	8.28647e-07	-1.25311e-06	-4.15314e-06	3.98206e-06	-6.29305e-07	-2.23769e-06	2.6866e-06	1.31124e-07	-4.70526e-06	-1.23738e-06	-2.9266e-06	-5.62226e-06	2.73117e-06	7.82751e-06	-2.21793e-06	2.13998e-06	3.08786e-10
-6.88308e-07	-1.58465e-08	-2.03713e-06	7.96708e-06	-8.84702e-07	2.31662e-06	-1.43641e-06	-1.28156e-06	1.82254e-06	2.63703e-06	-3.03392e-06	-1.22175e-06	4.55098e-06	3.65172e-08	9.06619e-07	-1.2541e-06	-4.11968e-06	3.9861e-06	-6.3055e-07	-2.38547e-06	8.37238e-07	1.32341e-07	-4.71173e-06	-1.351e-06	-2.88214e-06	-5.62252e-06	2.73276e-06	7.82579e-06	-1.86883e-06	2.18965e-06	3.02644e-10
-6.79015e-07	-1.70531e-08	-2.04179e-06	7.96383e-06	-1.02291e-06	2.31444e-06	-1.43604e-06	-1.28289e-06	1.81162e-06	2.60739e-06	-3.02979e-06	-1.22561e-06	4.50864e-06	3.61909e-08	8.73469e-07	-1.25359e-06	-4.11146e-06	3.98536e-06	-6.22893e-07	-2.32592e-06	1.04477e-06	1.31636e-07	-4.70807e-06	-1.42994e-06	-2.86624e-06	-5.6224e-06	2.73206e-06	7.82603e-06	-1.76879e-06	2.17338e-06	3.01884e-10
-6.95824e-07	-1.64386e-08	-2.04926e-06	7.97103e-06	-9.32565e-07	2.31338e-06	-1.43615e-06	-1.28417e-06	1.80564e-06	2.61625e-06	-3.0277e-06	-1.30823e-06	4.5423e-06	3.60246e-08	3.69128e-07	-1.25356e-06	-4.12708e-06	3.98369e-06	-5.94506e-07	-2.33623e-06	9.50947e-07	1.31618e-07	-4.70589e-06	-1.38084e-06	-2.88102e-06	-5.62236e-06	2.73253e-06	7.82561e-06	-1.74914e-06	2.20063e-06	3.01687e-10
-6.92839e-07	-1.67128e-08	-1.98792e-06	7.958e-06	-9.65259e-07	2.30194e-06	-1.22125e-06	-1.28264e-06	1.04888e-06	2.61741e-06	-3.02575e-06	-1.28301e-06	4.5373e-06	3.95979e-08	5.52045e-07	-1.25369e-06	-4.12148e-06	3.98386e-06	-5.79057e-07	-2.52487e-06	9.82309e-07	-6.04818e-08	-4.7058e-06	-1.37153e-06	-2.87753e-06	-5.42267e-06	2.7324e-06	7.82521e-06	-1.74566e-06	2.15212e-06	2.96973e-10
-6.84258e-07	-1.68765e-08	-2.02894e-06	5.67325e-06	-9.6306e-07	2.31419e-06	-1.4359e-06	-1.28326e-06	1.55312e-06	2.69674e-06	-3.02844e-06	-1.26883e-06	4.52334e-06	3.62776e-08	7.97104e-07	-1.25318e-06	-4.1162e-06	3.98333e-06	-6.15847e-07	-2.34867e-06	1.05788e-06	-6.49957e-08	-4.70855e-06	-1.3707e-06	-2.88043e-06	-5.58139e-06	2.63857e-06	7.8257e-06	-1.77271e-06	2.19234e-06	2.69375e-10
-6.87002e-07	-1.65399e-08	-2.02784e-06	5.68187e-06	-9.70108e-07	2.30923e-06	-1.37915e-06	-1.28297e-06	1.29316e-06	2.66631e-06	-3.02851e-06	-1.25762e-06	4.52728e-06	3.77649e-08	7.08583e-07	-1.25357e-06	-4.11909e-06	3.98381e-06	-6.0194e-07	-2.43595e-06	1.05181e-06	-2.44803e-07	-4.70712e-06	-1.36698e-06	-2.87415e-06	-5.57577e-06	2.72297e-06	7.82535e-06	-1.76561e-06	2.16706e-06	2.68936e-10
-6.85897e-07	-1.67432e-08	-1.69001e-06	5.7763e-06	-9.6539e-07	2.31358e-06	-1.39512e-06	-1.28276e-06	1.31865e-06	2.64371e-06	-3.02618e-06	-1.279e-06	4.52497e-06	3.66407e-08	6.3052e-07	-1.25346e-06	-4.11812e-06	3.98368e-06	-6.10445e-07	-2.35985e-06	1.01238e-06	-4.58226e-08	-4.70682e-06	-1.33694e-06	-2.87925e-06	-5.52869e-06	2.69663e-06	7.82566e-06	-1.74978e-06	2.18637e-06	2.67486e-10
-6.85301e-07	-1.66645e-08	-1.7245e-06	5.74083e-06	-7.2992e-07	2.31097e-06	-1.34554e-06	-1.2828e-06	1.39367e-06	2.63871e-06	-3.02581e-06	-1.27718e-06	4.52718e-06	3.779e-08	6.38188e-07	-1.25342e-06	-4.1192e-06	3.98379e-06	-6.03159e-07	-2.36485e-06	1.02354e-06	-2.44485e-08	-4.70693e-06	-1.35994e-06	-2.87827e-06	-5.49349e-06	2.69353e-06	7.82578e-06	-1.75947e-06	2.17811e-06	2.66546e-10
-6.84488e-07	-1.67531e-08	-1.56251e-06	5.73188e-06	-8.57066e-07	2.31072e-06	-1.32637e-06	-1.28294e-06	1.34776e-06	2.63828e-06	-3.02607e-06	-1.27563e-06	4.52772e-06	3.70769e-08	6.73213e-07	-1.25344e-06	-4.11805e-06	3.98383e-06	-5.99781e-07	-2.37493e-06	1.01481e-06	7.73989e-09	-4.7073e-06	-1.3479e-06	-2.87734e-06	-5.50073e-06	2.69373e-06	7.82572e-06	-1.76668e-06	2.18126e-06	2.6608e-10
-6.84488e-07	-1.67531e-08	-1.56251e-06	5.73188e-06	-8.57066e-07	2.31072e-06	-1.32637e-06	-1.28294e-06	1.34776e-06	2.63828e-06	-3.02607e-06	-1.27563e-06	4.52772e-06	3.70769e-08	6.73213e-07	-1.25344e-06	-4.11805e-06	3.98383e-06	-5.99781e-07	-2.37493e-06	1.01481e-06	7.73989e-09	-4.7073e-06	-1.3479e-06	-2.87734e-06	-5.50073e-06	2.69373e-06	7.82572e-06	-1.76668e-06	2.18126e-06	2.6608e-10
-6.7441e-07	1.03228e-07	-1.57003e-06	5.74351e-06	-2.86838e-07	1.07789e-06	-1.04372e-06	-1.28271e-06	1.37273e-06	2.75619e-06	-3.02607e-06	-1.29429e-06	4.52676e-06	3.75754e-08	6.35592e-07	-1.25956e-06	-4.11793e-06	3.98345e-06	-6.1911e-07	-2.38294e-06	1.02675e-06	2.29462e-08	-4.7073e-06	-1.29998e-06	-2.87937e-06	-5.4963e-06	2.23924e-06	2.17105e-06	-1.75936e-06	2.1863e-06	2.02587e-10
-6.83609e-07	4.02671e-09	-1.56818e-06	4.9605e-06	-7.48468e-07	1.13355e-06	-5.39348e-07	-1.28244e-06	1.37534e-06	2.72602e-06	-3.02608e-06	-1.28491e-06	4.53513e-06	3.76611e-08	6.50048e-07	-1.25849e-06	-2.37471e-06	4.01026e-06	-6.07476e-07	-2.01205e-06	1.02666e-06	-1.71449e-08	-4.70707e-06	-1.34538e-06	-2.87953e-06	-5.49826e-06	2.44707e-06	2.65008e-06	-1.75931e-06	1.5226e-06	1.82127e-10
-6.82754e-07	6.78308e-09	-1.56691e-06	4.97919e-06	-7.02867e-07	1.15854e-06	-5.74159e-07	-1.28244e-06	1.37343e-06	2.72665e-06	-3.02503e-06	-1.28495e-06	4.53505e-06	3.76589e-08	6.49425e-07	-1.25759e-06	-2.44393e-06	4.00979e-06	-6.17982e-07	-1.9379e-06	1.02662e-06	-1.41034e-08	-4.70703e-06	-1.34401e-06	-2.87968e-06	-5.49826e-06	2.33666e-06	2.63848e-06	-1.75927e-06	1.6246e-06	1.82103e-10
-6.79507e-07	4.11119e-08	-1.57033e-06	5.37972e-06	-5.43312e-07	1.29265e-06	-1.02276e-06	-1.28208e-06	1.36256e-06	2.72494e-06	-1.37794e-06	-1.29242e-06	1.53833e-06	3.75664e-08	6.4807e-07	-9.89598e-07	-2.44756e-06	4.07317e-06	-6.1453e-07	-2.34402e-06	1.02582e-06	9.2939e-09	-4.70721e-06	-1.31026e-06	-2.89323e-06	-5.49938e-06	2.42256e-06	2.62844e-06	-1.75947e-06	1.128e-06	1.62285e-10
-6.79885e-07	5.79714e-08	-1.56985e-06	5.30457e-06	-6.81569e-07	1.34336e-06	-1.03498e-06	-1.29099e-06	1.36548e-06	2.70619e-06	-1.52254e-06	-1.29573e-06	1.34965e-06	3.73077e-08	6.43089e-07	-1.11842e-06	-2.19547e-06	3.40162e-06	-6.19442e-07	-2.1826e-06	1.02732e-06	4.83534e-09	-4.71366e-06	-1.30938e-06	-2.89616e-06	-5.50016e-06	2.41114e-06	2.5787e-06	-1.77092e-06	1.83873e-06	1.56895e-10
-6.79672e-07	5.56999e-08	-1.59516e-06	5.2858e-06	-6.12647e-07	1.42318e-06	-9.57177e-07	-1.28362e-06	1.36431e-06	2.70085e-06	-1.79356e-06	-1.28911e-06	1.99924e-06	3.8128e-08	6.46341e-07	-9.40178e-07	-2.42273e-06	3.22953e-06	-6.17593e-07	-2.15553e-06	1.02637e-06	3.08079e-09	-4.71741e-06	-1.31328e-06	-2.89548e-06	-5.49675e-06	2.44364e-06	1.83716e-07	-1.76507e-06	1.46647e-06	1.51477e-10
-6.79373e-07	6.12427e-08	-1.54662e-06	5.21908e-06	-6.47616e-07	1.3857e-06	-8.96024e-07	-1.27103e-06	1.35792e-06	2.71465e-06	-1.81694e-06	-1.28847e-06	1.66186e-06	6.67083e-07	-8.14154e-08	-1.01197e-06	-2.34598e-06	2.28166e-06	-6.16821e-07	-2.16543e-06	1.02617e-06	2.64391e-09	-4.71261e-06	-1.32003e-06	-2.87998e-06	-3.69022e-06	2.44042e-06	1.4849e-06	-1.73588e-06	1.53268e-06	1.29485e-10
-6.80306e-07	6.14589e-08	-1.5752e-06	5.24649e-06	-6.52833e-07	1.31157e-06	-8.48846e-07	-1.25279e-06	1.36397e-06	2.69671e-06	-1.75819e-06	-1.28899e-06	1.70027e-06	1.24358e-07	6.44504e-07	-1.01088e-06	-2.20908e-06	2.57282e-06	-5.99613e-07	-2.08934e-06	1.02646e-06	1.22001e-09	-4.71187e-06	-1.32146e-06	-2.87224e-06	-2.12394e-06	2.44674e-06	1.59971e-06	-1.76075e-06	1.54284e-06	1.21152e-10
-6.73824e-07	6.10615e-08	-1.57221e-06	5.21816e-06	-6.41315e-07	1.32623e-06	-8.85785e-07	-1.24243e-06	1.36413e-06	2.69558e-06	-1.70621e-06	-1.40552e-06	1.74948e-06	1.97436e-07	4.93472e-07	-1.06762e-06	-2.04624e-06	2.23048e-06	-6.05347e-07	-2.09862e-06	1.0261e-06	1.31316e-09	-4.71251e-06	-1.32008e-06	-2.85994e-06	-1.93843e-06	2.43506e-06	1.78309e-06	-1.76251e-06	1.5149e-06	1.18537e-10
-6.7966e-07	6.68266e-08	-1.55444e-06	5.22917e-06	-6.48771e-07	1.32944e-06	-8.68882e-07	-1.23588e-06	1.36337e-06	2.69879e-06	-1.78449e-06	-1.31162e-06	1.84848e-06	1.82524e-07	3.81294e-07	-1.04265e-06	-1.98448e-06	2.39059e-06	-6.07738e-07	-2.08996e-06	1.026e-06	4.51797e-09	-4.71215e-06	-1.31797e-06	-2.85103e-06	-1.74748e-06	2.43311e-06	1.3871e-06	-1.75047e-06	1.48023e-06	1.17093e-10
-6.68496e-07	8.04743e-08	-1.54659e-06	5.2226e-06	-6.58084e-07	1.3213e-06	-8.69381e-07	-1.21221e-06	1.36323e-06	2.70325e-06	-1.81316e-06	-1.36317e-06	1.49284e-06	2.20316e-07	8.84306e-08	-1.04605e-06	-1.94132e-06	2.45801e-06	-6.10054e-07	-2.0767e-06	1.02618e-06	8.71116e-08	-4.70766e-06	-1.31832e-06	-2.82937e-06	-1.88237e-06	2.43068e-06	1.25926e-06	-1.745e-06	2.34008e-07	1.13814e-10
-6.7335e-07	7.76602e-08	-1.55722e-06	2.11797e-06	-6.56765e-07	1.32458e-06	-8.70788e-07	-1.23194e-06	1.36287e-06	2.70954e-06	-1.78423e-06	-1.31749e-06	1.75649e-06	2.10555e-07	2.36908e-07	-1.0347e-06	-1.94267e-06	2.27901e-06	-6.07596e-07	-2.09893e-06	1.02606e-06	5.09733e-08	-4.71163e-06	-1.31877e-06	-2.84912e-06	-1.90802e-06	2.08419e-06	1.29598e-06	-1.75424e-06	1.10775e-06	9.10289e-11
-6.21767e-07	9.7043e-08	-1.55206e-06	2.18672e-06	-6.52051e-07	1.32009e-06	-8.74578e-07	-1.23033e-06	1.36277e-06	2.72006e-06	-1.78396e-06	-1.32886e-06	1.8068e-06	2.12894e-07	1.9398e-07	-1.03093e-06	-1.94213e-06	2.17673e-06	-6.05454e-07	-2.09125e-06	1.02595e-06	5.95556e-08	-4.71253e-06	-1.32031e-06	-2.84465e-06	-1.88852e-06	1.01585e-06	1.24151e-06	-1.75253e-06	1.28425e-06	8.78573e-11
-6.76481e-07	9.02817e-08	-1.55241e-06	2.03491e-06	-6.54479e-07	1.32337e-06	-8.77018e-07	-1.23391e-06	1.36273e-06	2.74962e-06	-1.76741e-06	-1.32605e-06	1.54776e-06	2.22858e-07	1.63878e-07	-1.02924e-06	-1.95353e-06	2.26889e-06	-6.10053e-07	-2.0827e-06	1.02625e-06	6.95963e-08	-4.712e-06	-1.319e-06	-2.85084e-06	-1.85138e-06	1.15426e-06	1.31532e-06	-1.75054e-06	1.18551e-06	8.70807e-11
-6.76917e-07	9.11493e-08	-1.55352e-06	1.71386e-06	-6.52495e-07	1.32076e-06	-8.70949e-07	-1.23214e-06	1.3628e-06	2.73389e-06	-1.77188e-06	-1.32141e-06	1.68391e-06	2.12696e-07	2.08302e-07	-1.02698e-06	-1.93942e-06	2.22941e-06	-6.09947e-07	-1.98928e-06	1.02607e-06	3.2729e-08	-4.71278e-06	-1.31919e-06	-2.85053e-06	-1.86246e-06	1.2541e-06	1.27796e-06	-1.75399e-06	1.16303e-06	8.57547e-11
-6.76535e-07	8.78386e-08	-7.11811e-07	1.90967e-06	-6.53681e-07	1.32272e-06	-8.71264e-07	-1.23009e-06	1.36279e-06	2.72054e-06	-1.78024e-06	-1.32853e-06	1.65787e-06	2.16013e-07	2.2747e-07	-1.03376e-06	-1.93995e-06	2.25089e-06	-6.07419e-07	-2.00221e-06	1.02638e-06	5.19923e-08	-4.71238e-06	-1.31942e-06	-2.84441e-06	-1.84485e-06	1.23887e-06	3.97472e-07	-1.75573e-06	1.10987e-06	8.28891e-11
-6.7663e-07	9.52476e-08	-5.03441e-07	1.86377e-06	-6.53314e-07	1.32163e-06	-8.72168e-07	-1.23116e-06	1.36276e-06	2.73365e-06	-1.7764e-06	-1.32506e-06	1.63809e-06	2.17782e-07	2.20278e-07	-1.02884e-06	-1.94023e-06	2.24384e-06	-6.07994e-07	-1.86723e-06	1.03318e-06	4.50564e-08	-4.71243e-06	-1.31894e-06	-2.84976e-06	-1.8234e-06	1.28616e-06	4.40591e-08	-1.7558e-06	1.17748e-06	8.1966e-11
-6.76155e-07	8.30398e-08	-7.3917e-07	1.80971e-06	-6.53557e-07	1.32206e-06	-8.72107e-07	-1.23462e-06	1.36275e-06	2.58529e-06	-1.77695e-06	-1.32364e-06	1.62274e-06	2.0904e-07	2.19359e-07	-1.0365e-06	-1.94121e-06	2.25659e-06	-6.08129e-07	-1.90363e-06	1.02865e-06	3.7859e-08	-4.71217e-06	-1.30686e-06	-2.84957e-06	-1.82947e-06	1.20738e-06	3.02721e-07	-1.75459e-06	1.14613e-06	8.12299e-11
-6.75908e-07	7.64559e-08	-5.40534e-07	1.79436e-06	-6.52973e-07	1.32198e-06	-8.72419e-07	-1.23417e-06	1.36279e-06	2.60047e-06	-1.77763e-06	-1.32434e-06	1.62411e-06	2.1056e-07	2.12044e-07	-1.03537e-06	-1.94189e-06	2.24462e-06	-6.08103e-07	-1.9244e-06	1.0268e-06	4.23614e-08	-4.71226e-06	-1.30869e-06	-2.84861e-06	-1.82515e-06	1.20023e-06	2.90139e-07	-1.75426e-06	1.14208e-06	8.09743e-11
-6.75187e-07	8.84964e-08	-4.29499e-07	1.81179e-06	-6.53889e-07	1.3225e-06	-8.66193e-07	-1.23432e-06	1.36271e-06	2.61261e-06	-1.77654e-06	-1.3259e-06	1.63293e-06	2.95382e-07	2.14247e-07	-1.03597e-06	-1.94614e-06	2.24526e-06	-6.07607e-07	-1.93142e-06	1.02719e-06	4.2926e-08	-4.71179e-06	-1.31545e-06	-2.66093e-06	-1.82856e-06	1.23121e-06	2.66977e-07	-1.75459e-06	1.1344e-06	8.01441e-11
-6.7608e-07	8.493e-08	-5.28261e-07	1.80372e-06	-6.53176e-07	1.32196e-06	-8.71983e-07	-1.23493e-06	1.36276e-06	2.6052e-06	-1.778e-06	-1.32562e-06	1.62831e-06	2.13242e-07	2.16036e-07	-1.03443e-06	-1.9427e-06	2.24194e-06	-6.08112e-07	-1.91316e-06	1.02732e-06	4.32535e-08	-4.71234e-06	-1.30855e-06	-2.68058e-06	-1.82467e-06	1.20672e-06	1.54909e-07	-1.75404e-06	1.14513e-06	8.00219e-11
-6.71759e-07	8.70419e-08	-4.56086e-07	1.33372e-06	-6.53351e-07	1.32397e-06	-8.69458e-07	-1.23449e-06	1.36264e-06	2.59676e-06	-1.77782e-06	-1.32864e-06	1.63843e-06	2.40524e-07	2.14506e-07	-1.03535e-06	-1.94298e-06	2.24491e-06	-6.07931e-07	-1.9216e-06	1.02679e-06	4.55272e-08	-4.7117e-06	-1.31271e-06	-2.69292e-06	-1.82714e-06	1.15879e-06	2.37924e-07	-1.75448e-06	1.14219e-06	7.85205e-11
1.09502e-07	8.61585e-08	-4.08722e-07	1.4741e-06	-6.42621e-07	1.31837e-06	-8.81809e-07	-1.23435e-06	1.36275e-06	2.58916e-06	-1.77769e-06	-1.34414e-06	1.64168e-06	2.68045e-07	2.15003e-07	-1.03532e-06	-1.92317e-06	2.24793e-06	-6.1683e-07	-1.92465e-06	1.02706e-06	-2.09234e-07	-2.82694e-06	-1.2543e-06	-2.68168e-06	-1.8272e-06	1.22e-06	1.05922e-07	-1.75418e-06	1.14238e-06	6.41364e-11
-5.27119e-07	9.07586e-08	-4.64752e-07	1.50851e-06	-6.23822e-07	1.32151e-06	-8.80601e-07	-1.23466e-06	1.36263e-06	2.60266e-06	-1.77782e-06	-1.33254e-06	1.63756e-06	2.52588e-07	2.14987e-07	-1.03456e-06	-1.90931e-06	1.88294e-06	-5.54865e-07	-1.92394e-06	1.02809e-06	2.50592e-08	-3.02643e-07	-1.2763e-06	-2.69059e-06	-1.82912e-06	1.21232e-06	-2.12899e-07	-1.75428e-06	1.14709e-06	5.51137e-11
-5.03971e-07	9.47998e-08	-4.81119e-07	1.22792e-06	-4.11881e-07	1.32404e-06	-8.80372e-07	-1.23457e-06	1.36258e-06	2.60598e-06	-1.77811e-06	-1.33072e-06	1.64059e-06	2.46145e-07	2.15161e-07	-1.0362e-06	-1.93876e-06	1.76727e-06	-5.39734e-07	-1.9253e-06	1.02768e-06	-4.68035e-08	-6.81145e-07	-1.30094e-06	-2.69307e-06	-1.82719e-06	1.20408e-06	9.80183e-08	-1.75419e-06	1.14619e-06	5.4213e-11
-5.3249e-07	9.30494e-08	-4.80134e-07	1.24637e-06	-4.19152e-07	1.3207e-06	-8.81085e-07	-1.23457e-06	1.36258e-06	2.60551e-06	-1.77811e-06	-1.33142e-06	1.64062e-06	2.47232e-07	2.15239e-07	-1.03615e-06	-1.93848e-06	1.65881e-06	-4.63851e-07	-1.92397e-06	1.02769e-06	-4.55443e-08	-7.25172e-07	-1.30223e-06	-2.6936e-06	-1.82736e-06	1.20445e-06	9.64923e-08	-1.75419e-06	1.14606e-06	5.39004e-11
-4.87668e-07	9.15231e-08	-4.71772e-07	1.25166e-06	-4.51559e-07	1.32191e-06	-8.8056e-07	-1.2345e-06	1.36264e-06	2.6046e-06	-1.77782e-06	-1.33103e-06	1.63898e-06	2.47045e-07	2.14644e-07	-1.03562e-06	-1.93004e-06	1.66628e-06	-3.15813e-07	-1.92366e-06	1.02781e-06	-4.89966e-08	-5.98142e-07	-1.2969e-06	-2.69238e-06	-1.82869e-06	1.19946e-06	-3.20794e-09	-1.7542e-06	1.14522e-06	5.35457e-11
-5.86104e-07	9.38237e-08	-4.69482e-07	1.25937e-06	-4.33556e-07	1.31937e-06	-8.83815e-07	-1.2345e-06	1.36261e-06	2.6024e-06	-1.77795e-06	-1.38007e-06	1.64178e-06	2.47271e-07	1.95952e-07	-2.8741e-07	-6.56255e-07	1.64336e-06	-3.68675e-07	-1.92309e-06	1.02046e-06	-1.11488e-07	-6.54689e-07	-1.29873e-06	-2.69174e-06	-1.82849e-06	1.19613e-06	2.74863e-08	-1.75413e-06	1.14812e-06	4.95151e-11
-6.01992e-07	9.16969e-08	-4.64763e-07	1.28652e-06	-4.40321e-07	1.32126e-06	-8.81001e-07	-1.23456e-06	1.36262e-06	2.60374e-06	-1.77799e-06	-1.36286e-06	1.64103e-06	2.46033e-07	2.10904e-07	-1.8867e-07	-1.07666e-06	1.58989e-06	-4.57836e-07	-1.92488e-06	9.87006e-07	-7.70295e-08	-6.26305e-07	-1.29729e-06	-2.68929e-06	-1.48129e-06	1.18558e-06	3.38841e-08	-1.75362e-06	2.79841e-07	4.76141e-11
-5.68304e-07	9.17823e-08	-4.63534e-07	1.31766e-06	-4.22907e-07	1.32092e-06	-8.76657e-07	-1.23454e-06	1.36263e-06	2.60257e-06	-1.77801e-06	-1.39774e-06	1.64107e-06	2.4659e-07	1.86488e-07	-3.28299e-07	-9.00574e-07	1.61897e-06	-4.22298e-07	-1.92453e-06	1.01776e-06	-5.82745e-08	-6.0499e-07	-1.29894e-06	-2.68994e-06	-1.34417e-06	1.18957e-06	5.16944e-08	-1.75395e-06	5.03107e-07	4.73369e-11
-5.94742e-07	9.17226e-08	-4.67423e-07	1.28438e-06	-4.31293e-07	1.31973e-06	-8.7158e-07	-1.23328e-06	1.36262e-06	2.60349e-06	-1.77801e-06	-1.4084e-06	4.93739e-07	2.50022e-07	1.94211e-07	-3.0666e-07	-6.78164e-07	1.57756e-06	-3.18212e-07	-1.92216e-06	1.00861e-06	-7.73842e-08	-6.44961e-07	-1.29735e-06	-2.69021e-06	-1.27942e-06	1.19017e-06	2.83058e-08	-1.75383e-06	7.38387e-07	4.44359e-11
-6.01315e-07	9.04428e-08	-4.64141e-07	1.2762e-06	-4.27976e-07	1.09708e-06	-8.77321e-07	-1.23421e-06	1.36149e-06	2.60325e-06	-1.77791e-06	-1.38189e-06	5.55178e-07	2.53163e-07	1.86858e-07	-3.48868e-07	-8.07236e-07	1.60252e-06	-2.64627e-07	-1.90766e-06	1.01072e-06	-8.94224e-08	-6.38448e-07	-1.29725e-06	-2.69027e-06	-1.28191e-06	1.18532e-06	3.23294e-08	-1.74365e-06	4.69663e-07	4.37203e-11
-5.84155e-07	8.92872e-08	-4.632e-07	1.31265e-06	-3.63343e-07	9.27161e-07	-8.74855e-07	-1.23457e-06	1.36254e-06	2.60292e-06	-1.77816e-06	-1.14809e-06	5.07924e-07	2.49007e-07	2.00383e-07	-3.78501e-07	-8.80511e-07	1.61341e-06	-2.14832e-07	-1.92195e-06	1.01707e-06	-7.39917e-08	-5.51252e-07	-7.97862e-07	-2.68983e-06	-1.20003e-06	1.18778e-06	-1.08496e-07	-1.75377e-06	5.24114e-07	4.17301e-11
-5.85745e-07	8.93067e-08	-4.63269e-07	1.31028e-06	-3.66264e-07	8.42801e-07	-8.7592e-07	-1.23451e-06	1.36255e-06	2.60307e-06	-1.77807e-06	-1.15717e-06	5.04122e-07	2.49211e-07	1.98915e-07	-3.70003e-07	-8.80911e-07	1.6101e-06	-2.22713e-07	-1.9195e-06	1.01677e-06	-7.43486e-08	-5.57562e-07	-8.09929e-07	-2.68985e-06	-1.20364e-06	1.18744e-06	-6.65863e-08	-1.75377e-06	5.12992e-07	4.15901e-11
-5.89456e-07	7.88926e-08	-4.61718e-07	1.29119e-06	-3.80342e-07	6.97979e-07	-8.73778e-07	-1.23428e-06	1.36259e-06	2.60313e-06	-1.77793e-06	-1.18925e-06	5.20901e-07	2.50766e-07	1.96909e-07	-3.10923e-07	-8.71879e-07	1.60933e-06	-2.14431e-07	-1.91676e-06	1.01349e-06	-7.53473e-08	-5.67114e-07	-8.45115e-07	-2.68982e-06	-1.23784e-06	1.18659e-06	-5.99704e-08	-1.75041e-06	5.14939e-07	4.14776e-11
-5.90074e-07	8.94198e-08	-4.64063e-07	1.29908e-06	-3.66552e-07	7.62008e-07	-8.74027e-07	-1.23425e-06	1.36254e-06	2.60315e-06	-1.77806e-06	-1.17341e-06	3.08635e-07	2.50753e-07	1.95756e-07	-3.35756e-07	-8.43246e-07	1.6064e-06	-2.15671e-07	-1.91819e-06	1.01449e-06	-7.73361e-08	-5.86967e-07	-7.88577e-07	-2.68985e-06	-1.21849e-06	1.18565e-06	-2.66049e-08	-1.75252e-06	4.92305e-07	4.12012e-11
-5.93195e-07	8.48009e-08	-4.63196e-07	1.29724e-06	-3.95564e-07	8.03535e-07	-8.72329e-07	-3.3375e-07	1.36248e-06	2.60087e-06	-1.7781e-06	-1.15825e-06	4.58246e-07	2.49968e-07	1.97128e-07	-3.18623e-07	-8.73869e-07	1.6101e-06	-2.07058e-07	-1.91522e-06	1.01406e-06	-7.61153e-08	-6.09687e-07	-7.42209e-07	-2.11896e-06	-1.22448e-06	1.18375e-06	-2.07689e-08	-1.74347e-06	5.06115e-07	3.71785e-11
-5.9308e-07	8.50723e-08	-3.31523e-07	1.29819e-06	-3.9489e-07	8.00772e-07	-8.68499e-07	-4.30003e-07	1.36249e-06	2.60214e-06	-1.77808e-06	-1.16141e-06	4.51689e-07	2.2727e-07	1.96922e-07	-3.25263e-07	-8.70898e-07	1.60972e-06	-1.8591e-07	-1.91542e-06	1.01405e-06	-7.62576e-08	-6.06682e-07	-7.54885e-07	-2.20196e-06	-1.06089e-06	1.18393e-06	-2.34193e-08	-1.74573e-06	5.05341e-07	3.71332e-11
-5.92006e-07	8.81237e-08	-4.30294e-07	1.30024e-06	-3.68617e-07	7.89948e-07	-8.60475e-07	-4.7375e-07	1.36249e-06	2.60239e-06	-1.77808e-06	-1.17565e-06	4.51241e-07	1.70559e-07	1.97217e-07	-3.27534e-07	-8.49891e-07	1.60914e-06	-1.40926e-07	-1.91513e-06	1.01409e-06	-7.63851e-08	-5.97829e-07	-7.77175e-07	-2.1754e-06	-1.02485e-06	1.18402e-06	-3.1083e-08	-1.75139e-06	5.01345e-07	3.70093e-11
-5.92827e-07	8.6503e-08	-3.76004e-07	1.29971e-06	-3.78949e-07	7.89703e-07	-8.67802e-07	-4.62295e-07	1.36246e-06	2.60153e-06	-1.7781e-06	-1.16819e-06	4.12574e-07	2.28216e-07	1.97101e-07	-3.19918e-07	-8.68579e-07	1.60916e-06	-1.80278e-07	-1.91547e-06	1.01407e-06	-7.63774e-08	-6.03162e-07	-7.54015e-07	-2.165e-06	-1.02146e-06	1.184e-06	-2.41199e-08	-1.7458e-06	5.01631e-07	3.68821e-11
-5.92476e-07	8.8316e-08	-1.47147e-07	1.29961e-06	-3.87225e-07	7.94381e-07	-8.67281e-07	-4.1445e-07	1.36185e-06	2.60344e-06	-1.77877e-06	-1.14272e-06	4.51346e-07	1.51221e-07	1.96512e-07	-3.25816e-07	-8.5693e-07	1.60962e-06	-1.49188e-07	-1.91535e-06	1.01399e-06	-7.68505e-08	-6.03206e-07	-7.68765e-07	-2.16857e-06	-1.03238e-06	1.18441e-06	-2.37155e-08	-1.75101e-06	5.02512e-07	3.67435e-11
-5.92746e-07	8.70197e-08	-2.61734e-07	1.29932e-06	-3.75133e-07	7.92616e-07	-8.66939e-07	-4.37301e-07	1.36221e-06	2.60214e-06	-1.77839e-06	-1.15495e-06	4.20853e-07	1.47068e-07	1.96895e-07	-3.23027e-07	-8.59187e-07	1.60934e-06	-1.42972e-07	-1.91542e-06	1.01402e-06	-7.6576e-08	-6.01554e-07	-7.65161e-07	-2.15381e-06	-1.03328e-06	1.18406e-06	-2.52207e-08	-1.7476e-06	5.02142e-07	3.67069e-11
-5.92119e-07	8.69495e-08	-2.4941e-07	1.29915e-06	-3.7763e-07	7.914e-07	-8.65718e-07	-4.21787e-07	1.35814e-06	2.60209e-06	-1.77816e-06	-1.16439e-06	4.15159e-07	1.5919e-07	1.96992e-07	-1.32059e-07	-8.5932e-07	1.60946e-06	-1.58261e-07	-1.91515e-06	1.01405e-06	-7.64955e-08	-5.94521e-07	-7.61783e-07	-2.15557e-06	-1.04003e-06	1.18424e-06	-2.54712e-08	-1.74955e-06	5.02476e-07	3.66257e-11
-5.9401e-07	8.69966e-08	-2.59594e-07	1.2993e-06	-3.83906e-07	8.71936e-07	-8.65545e-07	-4.27118e-07	1.3609e-06	2.60184e-06	-1.53691e-06	-1.15029e-06	4.09069e-07	1.5302e-07	1.96883e-07	-2.68876e-07	-7.7038e-07	1.6189e-06	-1.98567e-07	-1.91541e-06	4.74459e-08	-7.64158e-08	-5.97982e-07	-7.46494e-07	-2.15576e-06	-1.03666e-06	1.1838e-06	-2.54927e-08	-1.74775e-06	5.02497e-07	3.48406e-11
-5.92851e-07	8.99267e-08	-2.61451e-07	1.2994e-06	-3.8407e-07	8.08941e-07	-8.65435e-07	-4.30408e-07	1.36071e-06	2.60168e-06	-1.65943e-06	-1.15541e-06	4.13321e-07	1.55454e-07	1.96887e-07	-2.93694e-07	-8.36712e-07	1.61295e-06	-1.67146e-07	-6.32179e-07	3.43122e-07	-7.6995e-08	-6.00884e-07	-7.58549e-07	-2.15427e-06	-1.03683e-06	1.18402e-06	-2.43663e-08	-1.33052e-06	5.02654e-07	3.08121e-11
-5.82968e-07	1.34047e-07	-2.61967e-07	1.29949e-06	-3.81355e-07	8.1378e-07	-8.65706e-07	-4.26127e-07	1.36147e-06	2.60264e-06	-1.64039e-06	-1.15492e-06	4.15031e-07	1.52043e-07	1.96359e-07	-2.51867e-07	-8.4801e-07	1.61014e-06	-1.77898e-07	-3.98909e-07	5.0379e-07	-7.64388e-08	-6.00182e-07	-7.60825e-07	-2.15584e-06	-1.03702e-06	1.18409e-06	-2.54529e-08	-4.66781e-07	5.02854e-07	2.91009e-11
-5.88929e-07	1.4123e-07	-2.59773e-07	1.25749e-06	-3.83088e-07	7.37297e-07	-8.65606e-07	-4.39089e-07	1.36128e-06	2.55149e-06	-1.47558e-06	-1.15707e-06	4.15742e-07	1.52019e-07	1.96198e-07	-2.86143e-07	-8.40529e-07	1.61272e-06	-1.68056e-07	-8.7178e-07	4.14182e-07	-7.32821e-08	-5.99938e-07	-7.31693e-07	-2.15455e-06	-1.03352e-06	9.79711e-07	1.30537e-08	-8.99363e-07	5.0293e-07	2.87435e-11
-5.86552e-07	1.35741e-07	-2.68596e-07	1.29411e-06	-3.82573e-07	7.63597e-07	-8.6588e-07	-4.34689e-07	1.36102e-06	2.56799e-06	-1.52097e-06	-1.15753e-06	4.14864e-07	1.4879e-07	1.96289e-07	-2.76363e-07	-8.38156e-07	1.61152e-06	-1.69423e-07	-5.93263e-07	3.74761e-07	-7.42111e-08	-6.00424e-07	-7.49275e-07	-2.15603e-06	-1.03534e-06	1.04853e-06	-1.87418e-08	-2.82694e-07	5.02779e-07	2.80877e-11
-5.86552e-07	1.35741e-07	-2.68596e-07	1.29411e-06	-3.82573e-07	7.63597e-07	-8.6588e-07	-4.34689e-07	1.36102e-06	2.56799e-06	-1.52097e-06	-1.15753e-06	4.14864e-07	1.4879e-07	1.96289e-07	-2.76363e-07	-8.38156e-07	1.61152e-06	-1.69423e-07	-5.93263e-07	3.74761e-07	-7.42111e-08	-6.00424e-07	-7.49275e-07	-2.15603e-06	-1.03534e-06	1.04853e-06	-1.87418e-08	-2.82694e-07	5.02779e-07	2.80877e-11
-5.86731e-07	1.21755e-07	-2.63611e-07	1.12559e-06	-3.86678e-07	7.75178e-07	-8.67438e-07	-4.50683e-07	1.36009e-06	2.57138e-06	-1.49028e-06	-1.15594e-06	4.14927e-07	1.48848e-07	1.96169e-07	-2.73029e-07	-8.4664e-07	1.61165e-06	-1.72487e-07	-5.71039e-07	4.14076e-07	-7.56413e-08	-6.36131e-07	-7.56135e-07	-2.15573e-06	-1.03492e-06	8.72251e-07	-9.98611e-09	-5.19584e-07	5.01494e-07	2.75521e-11
-5.86815e-07	1.29155e-07	-2.6351e-07	1.14576e-06	-3.83701e-07	7.82664e-07	-8.65977e-07	-4.35086e-07	1.36023e-06	2.58467e-06	-1.4996e-06	-1.15652e-06	4.12811e-07	1.48797e-07	1.96683e-07	-2.70914e-07	-8.39007e-07	1.61141e-06	-1.72442e-07	-5.80279e-07	3.95334e-07	-7.5293e-08	-6.20209e-07	-7.5399e-07	-2.15584e-06	-1.03533e-06	8.99551e-07	-1.61568e-08	-2.52579e-07	5.0172e-07	2.74907e-11
-5.87125e-07	1.29995e-07	-2.64325e-07	1.16968e-06	-3.9844e-07	7.72403e-07	-8.66347e-07	-4.35909e-07	1.33776e-06	2.58026e-06	-1.51242e-06	-1.15593e-06	4.14086e-07	1.4858e-07	1.97042e-07	1.05585e-07	-8.40741e-07	7.53222e-07	-1.60471e-07	-1.94522e-07	3.97613e-07	-7.86547e-08	-6.14133e-07	-7.53317e-07	-2.15543e-06	-1.03527e-06	9.10853e-07	-1.44481e-08	-2.8111e-07	5.02074e-07	2.51354e-11
-5.86955e-07	2.16312e-07	-2.64111e-07	1.15381e-06	-4.09018e-07	7.74496e-07	-8.66661e-07	-4.40305e-07	1.35971e-06	2.57705e-06	-1.50216e-06	-1.15611e-06	4.13241e-07	1.4758e-07	1.96582e-07	-1.98445e-07	-8.39147e-07	5.34156e-07	-1.55494e-07	-6.4207e-09	4.05197e-07	-1.02491e-07	-6.13176e-07	-7.52419e-07	-2.15534e-06	-1.03521e-06	9.12736e-07	-1.17329e-08	-2.99997e-07	5.019e-07	2.48809e-11
-5.87002e-07	1.84035e-07	-2.63717e-07	1.15931e-06	-4.03387e-07	7.7436e-07	-8.66652e-07	-4.37269e-07	1.33854e-06	2.577e-06	-1.50375e-06	-1.15599e-06	4.12091e-07	1.49231e-07	1.96856e-07	-1.09085e-07	-8.3796e-07	5.32622e-07	-1.60664e-07	-1.56612e-08	4.00308e-07	-9.0226e-08	-6.1669e-07	-7.53217e-07	-2.15542e-06	-1.03525e-06	9.22923e-07	-1.28465e-08	-2.93987e-07	5.01909e-07	2.48054e-11
-5.86909e-07	1.77614e-07	-2.63907e-07	1.15707e-06	-4.04505e-07	7.74651e-07	-8.66565e-07	-4.15278e-07	1.33194e-06	2.57743e-06	-1.50192e-06	-1.15617e-06	4.13413e-07	1.47765e-07	1.96608e-07	-3.18284e-08	-8.37996e-07	5.35549e-07	-1.47503e-07	-6.37912e-08	3.99576e-07	-9.23273e-08	-6.16015e-07	-7.53326e-07	-2.1554e-06	-1.03521e-06	9.19022e-07	-1.30186e-08	-3.07552e-07	5.01975e-07	2.47525e-11
-5.86891e-07	1.61752e-07	-2.65753e-07	1.15764e-06	-4.05011e-07	7.73698e-07	-8.66292e-07	-4.33783e-07	7.93017e-07	2.5775e-06	-1.50302e-06	-1.1561e-06	4.12434e-07	1.48512e-07	2.06427e-07	-4.8425e-08	-8.38826e-07	5.69541e-07	-1.45426e-07	-5.39427e-08	3.98528e-07	-8.49454e-08	-6.1448e-07	-7.52826e-07	-2.15555e-06	-1.03522e-06	9.17834e-07	-1.27738e-08	-2.92906e-07	5.01958e-07	2.36486e-11
-5.76182e-07	1.84026e-07	-2.75349e-07	1.15747e-06	-3.92808e-07	7.74136e-07	-8.65511e-07	-4.05724e-07	7.822e-07	2.57759e-06	-1.5036e-06	-1.15612e-06	4.13209e-07	1.49234e-07	2.34751e-07	-9.35527e-08	-8.38715e-07	5.68322e-07	-1.60519e-07	-1.95115e-08	4.00455e-07	-8.44851e-08	-6.16108e-07	-7.52898e-07	-2.15558e-06	-1.03565e-06	9.09164e-07	-1.25286e-08	-2.90738e-07	4.01274e-07	2.35167e-11
-5.88714e-07	1.63502e-07	-2.65645e-07	1.15741e-06	-4.04607e-07	6.03801e-07	-8.68212e-07	-1.45715e-07	8.16331e-07	2.57759e-06	-1.50315e-06	-1.15622e-06	4.14788e-07	1.48432e-07	2.05436e-07	-5.36854e-08	-8.38747e-07	5.6582e-07	-1.53285e-07	-4.5261e-08	3.98601e-07	-8.8464e-08	-6.14686e-07	-7.44564e-07	-2.15549e-06	-1.03514e-06	9.20513e-07	-1.24274e-08	-2.93881e-07	5.02001e-07	2.32843e-11
-5.86705e-07	1.72168e-07	-2.69679e-07	1.15708e-06	-3.93908e-07	6.40081e-07	-8.69142e-07	-1.98022e-07	4.72784e-07	2.57678e-06	-1.50178e-06	-1.13012e-06	4.15201e-07	1.41018e-07	2.34964e-07	-6.03305e-08	-8.38649e-07	5.64239e-07	-1.58088e-07	-2.77192e-08	3.98816e-07	2.86094e-08	-6.15911e-07	-9.24016e-07	-2.15548e-06	-4.00485e-07	9.20312e-07	-6.86484e-08	-3.02093e-07	4.73778e-07	2.22062e-11
-5.86665e-07	1.71795e-07	-2.69688e-07	1.15709e-06	-3.96784e-07	6.43576e-07	-8.69897e-07	-1.98137e-07	4.75077e-07	2.57719e-06	-1.50239e-06	-1.13694e-06	4.1517e-07	1.44857e-07	2.34397e-07	-6.69348e-08	-8.38658e-07	5.6437e-07	-1.5698e-07	-4.28266e-08	3.98888e-07	1.46976e-08	-6.15926e-07	-7.84995e-07	-2.15549e-06	-4.12227e-07	9.20206e-07	-6.29051e-08	-3.01886e-07	4.74135e-07	2.2009e-11
-5.8641e-07	1.67968e-07	-2.69127e-07	1.15711e-06	-3.9932e-07	6.14147e-07	-8.71731e-07	-2.13763e-07	5.11481e-07	2.5771e-06	-1.50294e-06	-1.14334e-06	4.14059e-07	1.40792e-07	2.26292e-07	-6.61401e-08	-8.38768e-07	5.64757e-07	-1.49053e-07	-3.35185e-08	3.98704e-07	-6.35744e-08	-6.15627e-07	-7.8332e-07	-1.82246e-06	-6.99229e-07	9.19995e-07	-2.41452e-08	-2.96931e-07	4.87287e-07	2.1026e-11
-5.86253e-07	1.70076e-07	-2.70419e-07	1.15735e-06	-3.94424e-07	6.26361e-07	-8.72471e-07	-2.34136e-07	4.91239e-07	2.57766e-06	-1.50276e-06	-1.13909e-06	4.15001e-07	1.44839e-07	2.33941e-07	-6.80846e-08	-8.38791e-07	5.67191e-07	-1.47835e-07	-4.31506e-08	3.99127e-07	-1.17313e-08	-6.15353e-07	-7.74339e-07	-1.81628e-06	-4.28127e-07	9.19419e-07	-2.17895e-08	-2.95992e-07	4.72353e-07	2.06686e-11
-5.89039e-07	1.69565e-07	-2.797e-07	1.15469e-06	-3.98623e-07	6.34177e-07	-8.7388e-07	-2.4955e-07	5.07758e-07	2.53719e-06	-1.50357e-06	-1.1498e-06	4.14141e-07	1.0064e-07	2.31705e-07	-7.00003e-08	-8.13222e-07	5.67385e-07	-1.50835e-07	-4.29586e-08	3.98673e-07	-7.10982e-08	-6.14855e-07	-7.46186e-07	-1.77036e-06	-8.578e-08	9.1884e-07	-2.12944e-08	-2.94364e-07	4.7222e-07	2.0095e-11
-6.20865e-07	1.70637e-07	-2.74843e-07	1.15497e-06	-3.97007e-07	5.9939e-07	-7.48722e-07	-2.41758e-07	4.75941e-07	2.54162e-06	-1.50349e-06	-6.53782e-07	4.21457e-07	1.31688e-07	2.34274e-07	-7.01742e-08	-7.27277e-07	5.65538e-07	-1.408e-07	-6.0128e-08	3.71525e-07	-5.40631e-08	-6.1511e-07	-7.58483e-07	-1.84469e-06	-4.1681e-07	9.19314e-07	-2.95443e-08	-1.51868e-07	4.71424e-07	1.92238e-11
-6.033e-07	1.72574e-07	-2.36713e-07	1.15514e-06	-3.96946e-07	5.36449e-07	-5.76156e-07	-2.31105e-07	4.80972e-07	2.51708e-06	-1.50382e-06	-8.34336e-07	3.83235e-08	1.29954e-07	2.64008e-07	-6.9721e-08	-7.07496e-07	5.6596e-07	-1.42115e-07	-5.00748e-08	3.88641e-07	-5.6879e-08	-6.15352e-07	-7.66935e-07	-1.80483e-06	-2.73807e-07	9.25975e-07	-2.25406e-08	-2.13354e-07	4.71508e-07	1.86552e-11
-6.20194e-07	1.70454e-07	-2.76513e-07	1.15404e-06	-3.52733e-07	5.52111e-07	-6.94131e-07	-2.3411e-07	5.00747e-07	9.37339e-08	-1.50361e-06	-8.10322e-07	4.16614e-07	1.27085e-07	2.33981e-07	-9.2122e-08	-7.24928e-07	5.65519e-07	-1.42187e-07	-4.67359e-08	3.86949e-07	-4.77305e-08	-6.15451e-07	-7.57432e-07	-1.79433e-06	-3.61937e-07	9.19501e-07	-2.7289e-08	-2.69463e-07	4.72429e-07	1.26827e-11
-6.10622e-07	1.71704e-07	-2.76241e-07	1.15548e-06	-3.06269e-07	5.29687e-07	-4.42111e-07	-2.3254e-07	4.72759e-07	5.08391e-07	-1.50376e-06	-7.35075e-07	4.21153e-07	1.30609e-07	2.32695e-07	-8.07554e-08	-7.11917e-07	5.65577e-07	-1.40849e-07	-5.90293e-08	3.78182e-07	-5.74244e-08	-6.15339e-07	-7.63075e-07	-1.80651e-06	-3.54148e-07	9.19317e-07	-2.38271e-08	-2.12875e-07	4.73775e-07	1.2438e-11
-6.06468e-07	1.71771e-07	-2.76301e-07	1.15439e-06	-3.56855e-07	5.5618e-07	-4.89126e-07	-2.35737e-07	4.75372e-07	3.6811e-07	-1.50366e-06	-7.99044e-07	4.20595e-07	1.2855e-07	1.85154e-07	-7.0269e-08	-6.30639e-07	5.67182e-07	-1.41638e-07	-5.53203e-08	3.67655e-07	-5.48505e-08	-6.15403e-07	-7.60097e-07	-1.81248e-06	-2.93421e-07	9.19849e-07	-2.27989e-08	-2.40747e-07	4.73338e-07	1.23684e-11
-6.09602e-07	1.71398e-07	-2.76195e-07	1.15481e-06	-3.1558e-07	5.51249e-07	-5.51297e-07	-2.3606e-07	4.8219e-07	2.79794e-07	-1.50362e-06	-7.75455e-07	4.19948e-07	1.26188e-07	2.34355e-07	-7.83504e-08	-6.63568e-07	5.66825e-07	-1.40777e-07	-5.44189e-08	3.74851e-07	-5.59484e-08	-6.1536e-07	-7.61014e-07	-1.8164e-06	-3.25547e-07	7.49056e-07	-1.66087e-08	-2.29398e-07	4.73122e-07	1.21293e-11
-6.06397e-07	1.7148e-07	-2.74595e-07	1.15463e-06	-3.19248e-07	5.50344e-07	-5.02287e-07	-2.35768e-07	4.82616e-07	3.19031e-07	-1.50357e-06	-7.75816e-07	4.01478e-07	1.2645e-07	2.35774e-07	-8.31302e-08	-6.58807e-07	5.60654e-07	-1.40791e-07	-5.53722e-08	3.75026e-07	-5.75601e-08	-6.15319e-07	-7.61622e-07	-2.2573e-07	-3.20978e-07	7.85175e-07	-1.92098e-08	-2.49067e-07	4.73396e-07	8.88623e-12
-6.08507e-07	1.71794e-07	-2.80677e-07	1.15441e-06	-3.46771e-07	5.53882e-07	-5.27899e-07	-2.37635e-07	4.83348e-07	2.84543e-07	-1.50353e-06	-7.78009e-07	4.08433e-07	1.27674e-07	2.42813e-07	-8.09267e-08	-6.51775e-07	5.36484e-07	-1.41069e-07	-5.74209e-08	3.8318e-07	-5.54317e-08	-5.74339e-07	-7.61175e-07	-2.51557e-07	-3.13624e-07	5.01793e-07	-2.1144e-08	-2.48552e-07	4.73844e-07	8.49771e-12
-6.08592e-07	1.71622e-07	-2.77802e-07	1.15501e-06	-3.47749e-07	5.50291e-07	-5.25975e-07	-2.3693e-07	4.82512e-07	3.3845e-07	-1.0829e-06	-7.71394e-07	4.13408e-07	1.28384e-07	2.34455e-07	-7.88901e-08	-6.45974e-07	5.55127e-07	-1.41026e-07	-5.59849e-08	3.81101e-07	-5.56382e-08	-5.86778e-07	-7.61503e-07	-4.90499e-07	-3.18701e-07	4.21836e-07	-1.96028e-08	-2.45551e-07	4.73719e-07	7.55744e-12
-6.08617e-07	1.71508e-07	-2.80519e-07	1.15469e-06	-3.48982e-07	5.49573e-07	-5.27886e-07	-2.36863e-07	4.83549e-07	3.16398e-07	-1.05743e-06	-7.71423e-07	4.07935e-07	1.2833e-07	2.41084e-07	-7.91329e-08	-6.48546e-07	5.39533e-07	-1.40917e-07	-6.17876e-08	3.82384e-07	-5.5149e-08	-5.7829e-07	-7.61852e-07	-3.67933e-07	-3.16094e-07	5.07566e-07	-2.00708e-08	-2.45727e-07	4.73705e-07	7.44243e-12
-6.09895e-07	1.71753e-07	-2.80735e-07	1.15466e-06	-3.42633e-07	5.50239e-07	-2.37019e-07	-2.3601e-07	4.83912e-07	3.29342e-07	-1.05245e-06	-7.68761e-07	3.91507e-07	1.27847e-07	2.43664e-07	-7.93535e-08	-6.45942e-07	5.40357e-07	-1.41129e-07	-5.99283e-08	3.84798e-07	-5.5945e-08	-5.71975e-07	-7.60995e-07	-3.18e-07	-3.82127e-07	4.97027e-07	-2.06058e-08	-2.52936e-07	4.73652e-07	7.19527e-12
-6.09527e-07	1.71695e-07	-2.7922e-07	1.15574e-06	-3.45158e-07	5.32639e-07	-3.53396e-07	-2.36644e-07	4.83414e-07	3.24342e-07	-1.0231e-06	-7.3497e-07	4.05154e-07	1.27546e-07	2.41227e-07	-7.90975e-08	-6.46376e-07	5.43684e-07	-1.42092e-07	-5.55349e-08	3.24333e-07	-5.11472e-08	-5.77426e-07	-7.61154e-07	-3.30324e-07	-3.17776e-07	5.17502e-07	-2.00235e-08	-2.19984e-07	4.73658e-07	7.0774e-12
-6.09532e-07	1.71692e-07	-2.79099e-07	1.15745e-06	-3.44896e-07	5.06527e-07	-3.18688e-07	-2.36619e-07	4.83112e-07	3.16671e-07	-1.05926e-06	-7.22933e-07	4.07511e-07	1.27618e-07	2.4614e-07	-7.92966e-08	-6.47311e-07	5.44602e-07	-1.42898e-07	-5.26063e-08	2.80367e-07	-2.27181e-08	-5.779e-07	-7.61315e-07	-3.25674e-07	-3.34699e-07	5.10195e-07	-2.0317e-08	-1.84365e-07	4.73771e-07	7.04796e-12
-6.56168e-07	1.37321e-07	-2.78608e-07	1.05417e-06	-3.69672e-07	5.3527e-07	-2.9464e-07	-2.36411e-07	4.73627e-07	3.19271e-07	-1.05226e-06	-7.65775e-07	3.98201e-07	1.28038e-07	2.41646e-07	-7.92095e-08	-6.45533e-07	5.45044e-07	-1.41521e-07	-5.64103e-08	2.8767e-07	-5.09233e-08	-5.82133e-07	-7.61555e-07	-3.3824e-07	-3.28317e-07	4.78989e-07	-2.0398e-08	-2.19048e-07	4.73633e-07	6.92929e-12
-6.2166e-07	1.64671e-07	-2.78877e-07	1.02221e-06	-2.94649e-07	5.29371e-07	-2.80134e-07	-2.36551e-07	4.81897e-07	3.14851e-07	-1.04279e-06	-7.54345e-07	4.01365e-07	1.27908e-07	2.40064e-07	-7.91108e-08	-6.48694e-07	5.43658e-07	-1.41624e-07	-5.73354e-08	3.33803e-07	-4.7756e-08	-5.82207e-07	-7.61751e-07	-3.44488e-07	-3.32522e-07	4.83998e-07	-2.07636e-08	-2.0658e-07	4.60978e-07	6.75864e-12
-6.16346e-07	9.88629e-08	-2.78273e-07	1.10053e-06	-2.02686e-07	5.27949e-07	-2.98003e-07	-2.36214e-07	4.83343e-07	3.17433e-07	-1.02825e-06	-7.44688e-07	2.92829e-07	4.40763e-08	1.54018e-07	-7.91218e-08	-3.76161e-07	5.44892e-07	-1.52742e-07	-5.43875e-08	2.46081e-07	-4.1669e-08	-5.20167e-07	-7.6157e-07	-3.39733e-07	-3.35466e-07	4.93578e-07	-1.52307e-08	-2.07422e-07	4.72563e-07	6.32227e-12
-6.17486e-07	1.79861e-07	-2.79316e-07	1.08321e-06	-1.99812e-07	5.32949e-07	-2.93999e-07	-2.36155e-07	4.82099e-07	2.6192e-07	-1.03526e-06	-7.44084e-07	2.3734e-07	9.86566e-08	2.05566e-07	-7.92232e-08	-2.87194e-07	5.0919e-07	-1.41933e-07	-5.50786e-08	1.02039e-07	-4.53917e-08	-5.21853e-07	-7.61462e-07	-3.44399e-07	-3.40715e-07	4.95069e-07	-1.3079e-08	-2.22205e-07	4.73022e-07	6.15486e-12
-6.16506e-07	1.72899e-07	-2.79196e-07	1.08351e-06	-2.49065e-07	5.3166e-07	-2.96636e-07	-2.36404e-07	4.8292e-07	1.57072e-07	-1.03567e-06	-7.12341e-07	2.23753e-07	1.13243e-07	2.12653e-07	-7.92102e-08	-2.90958e-07	4.13255e-07	-1.42236e-07	-5.52116e-08	1.46497e-07	-4.36767e-08	-4.54877e-07	-7.61387e-07	-3.38829e-07	-3.38055e-07	4.94276e-07	-1.26767e-08	-2.20482e-07	4.72887e-07	5.93732e-12
-6.15202e-07	1.7339e-07	-2.79158e-07	1.08536e-06	-2.31902e-07	5.31442e-07	-2.96936e-07	-2.36383e-07	4.82625e-07	1.10736e-07	-1.0347e-06	-7.23257e-07	2.67632e-07	1.00408e-07	1.9827e-07	-7.89598e-08	-3.10764e-07	4.24191e-07	-1.44638e-07	-5.47706e-08	1.96064e-07	-3.733e-08	-4.67631e-07	-7.61053e-07	-3.39054e-07	-3.38333e-07	2.30849e-07	-1.59699e-08	-2.20031e-07	4.73099e-07	5.80423e-12
-6.17207e-07	1.74089e-07	-2.77893e-07	1.08463e-06	-2.60848e-07	5.29523e-07	-2.96087e-07	-2.36316e-07	4.90077e-07	2.04159e-07	-1.03276e-06	-7.41942e-07	2.30375e-07	9.129e-08	1.9987e-07	-7.92207e-08	-3.25358e-07	4.18814e-07	-1.44545e-07	-5.51502e-08	1.76673e-07	-4.37908e-08	-4.82058e-07	-7.57403e-07	-3.40603e-07	-1.95704e-07	1.23563e-07	-1.54247e-08	-2.26757e-07	4.72833e-07	5.75258e-12
-6.1052e-07	1.76304e-07	-2.78271e-07	1.08434e-06	-2.37517e-07	5.22924e-07	-2.97454e-07	-2.36434e-07	4.83704e-07	1.31843e-07	-1.03513e-06	-7.2795e-07	2.29912e-07	9.55183e-08	1.90309e-07	-7.92217e-08	-1.09639e-07	3.49756e-07	-1.43331e-07	-5.50095e-08	1.8431e-07	-4.34089e-08	-4.77711e-07	-7.63153e-07	-3.41037e-07	-3.10054e-07	2.313e-07	-1.55853e-08	-2.20618e-07	4.72946e-07	5.63146e-12
-6.1586e-07	1.74437e-07	-2.7876e-07	1.08427e-06	-2.42278e-07	5.16962e-07	-2.96192e-07	-2.36889e-07	4.83675e-07	4.41071e-08	-1.03395e-06	-7.25018e-07	2.39851e-07	9.70224e-08	1.87824e-07	-7.91361e-08	-1.64355e-07	3.71766e-07	-1.4378e-07	-5.45767e-08	1.93117e-07	-4.2284e-08	-4.86286e-07	-7.61708e-07	-3.40869e-07	-2.71666e-07	1.83516e-07	-1.54084e-08	-2.20679e-07	4.72878e-07	5.61277e-12
-6.14953e-07	1.72662e-07	-2.78615e-07	1.08123e-06	-2.34797e-07	5.18202e-07	-2.90637e-07	-2.35762e-07	4.84896e-07	1.42664e-07	-1.04133e-06	-1.32632e-07	2.41224e-07	4.00535e-08	1.92498e-07	-8.24205e-08	-2.07698e-07	3.84042e-07	-1.44404e-07	-5.49685e-08	2.12266e-07	-8.26744e-08	-2.66475e-07	-7.60799e-07	-3.40287e-07	-2.48339e-07	2.08623e-07	-1.59136e-08	-2.24335e-07	1.39339e-07	4.78665e-12
-6.14859e-07	1.73436e-07	-2.79399e-07	1.06673e-06	-2.35064e-07	5.19428e-07	-2.91186e-07	-2.36218e-07	3.77746e-07	1.24831e-07	-1.01385e-06	-1.90221e-07	2.44014e-07	6.39041e-08	1.91524e-07	-8.04709e-08	-1.77213e-07	3.64577e-07	-1.44293e-07	-5.09578e-08	1.94716e-07	-7.3635e-08	-3.40987e-07	-7.61161e-07	-3.40447e-07	-2.56273e-07	2.23682e-07	-1.51043e-08	-2.2386e-07	1.32684e-07	4.64516e-12
-6.16909e-07	1.74129e-07	-2.79893e-07	1.0743e-06	-2.35017e-07	3.9298e-07	-2.93464e-07	-2.36177e-07	3.0913e-07	1.18449e-07	-1.03163e-06	-3.10267e-07	2.29907e-07	4.22454e-08	1.91083e-07	-8.08372e-08	-1.8331e-07	3.71114e-07	-1.4415e-07	-4.3738e-08	1.82371e-07	-6.59932e-08	-2.1213e-07	-7.59955e-07	-3.40574e-07	-2.64803e-07	2.05237e-07	-1.55623e-08	-2.21534e-07	2.06766e-07	4.53721e-12
-6.1626e-07	1.74509e-07	-2.79704e-07	1.06825e-06	-2.35444e-07	4.01611e-07	-2.9266e-07	-2.36231e-07	2.97648e-07	1.09244e-07	-1.03157e-06	-1.92241e-07	2.34128e-07	3.50231e-08	1.92385e-07	-8.0436e-08	-1.87797e-07	3.69445e-07	-1.44089e-07	-5.24898e-08	1.89023e-07	-7.47274e-08	-2.0426e-07	-7.61105e-07	-3.40534e-07	-2.62529e-07	2.17668e-07	-1.59133e-08	-2.24171e-07	1.46482e-07	4.45077e-12
-6.15917e-07	1.73653e-07	-2.79333e-07	1.0703e-06	-2.3631e-07	4.03871e-07	-2.89041e-07	-2.3612e-07	3.41949e-07	1.13867e-07	-1.02067e-06	-1.46506e-07	2.36248e-07	3.39022e-08	1.85142e-07	-8.10615e-08	-1.83121e-07	3.72894e-07	-1.44219e-07	-4.80079e-08	1.94688e-07	-7.39912e-08	-2.08472e-07	-7.60697e-07	-3.40619e-07	-2.63133e-07	1.44642e-07	-1.53232e-08	-2.23035e-07	1.48213e-07	4.42159e-12
-6.16005e-07	1.74098e-07	-2.7935e-07	1.06913e-06	-2.35788e-07	4.054e-07	-2.8934e-07	-2.36106e-07	3.26443e-07	1.1008e-07	-1.01586e-06	-1.44861e-07	2.35143e-07	2.72497e-08	1.89289e-07	-8.08729e-08	-1.8479e-07	1.98822e-07	-1.44125e-07	-4.81289e-08	1.92784e-07	-7.31143e-08	-2.0802e-07	-7.60823e-07	-3.40611e-07	-2.63935e-07	1.99478e-07	-1.54568e-08	-2.2273e-07	1.42066e-07	4.3172e-12
-6.00911e-07	1.62226e-07	-2.79334e-07	7.17995e-07	-2.35897e-07	4.13384e-07	-2.89599e-07	-2.36118e-07	3.44828e-07	1.11963e-07	-3.64137e-08	-1.50328e-07	2.23782e-07	8.15986e-08	1.90519e-07	-8.09558e-08	-1.85216e-07	2.52991e-07	-1.44047e-07	-4.6337e-08	2.12143e-07	-7.40307e-08	-2.05496e-07	-7.63052e-07	-3.38919e-07	-2.63223e-07	1.95922e-07	-1.31519e-08	-2.22833e-07	1.50801e-07	2.69334e-12
-6.14624e-07	1.74139e-07	-2.79348e-07	5.80241e-07	-2.34275e-07	4.20775e-07	-2.89268e-07	-2.36038e-07	3.46337e-07	1.12905e-07	-2.65765e-07	-1.54587e-07	2.00981e-07	7.0196e-08	1.92214e-07	-8.08795e-08	-1.88278e-07	2.11429e-07	-1.43823e-07	-4.30252e-08	2.0539e-07	-7.32885e-08	-1.99793e-07	-7.63247e-07	-3.26621e-07	-2.62109e-07	1.80874e-07	-1.57545e-08	-2.23849e-07	1.62586e-07	2.56776e-12
-6.11111e-07	1.69715e-07	-2.79306e-07	5.92227e-07	-2.34561e-07	4.16122e-07	-2.89657e-07	-2.36041e-07	3.45972e-07	1.12565e-07	-1.82587e-07	-1.52702e-07	2.01918e-07	6.38696e-08	1.91437e-07	-8.09198e-08	-1.83313e-07	2.51436e-07	-1.43907e-07	-3.82268e-08	2.11399e-07	-7.33879e-08	-2.05192e-07	-7.61899e-07	-3.30354e-07	-2.63258e-07	1.82043e-07	-1.44422e-08	-2.23769e-07	1.5977e-07	2.55492e-12
-6.09237e-07	1.71135e-07	-2.79328e-07	5.93719e-07	-2.35032e-07	4.15937e-07	-2.89835e-07	-2.35316e-07	3.45928e-07	1.12361e-07	-1.58228e-07	-1.53997e-07	2.07842e-07	5.25479e-08	1.86456e-07	-8.08749e-08	-1.76837e-07	2.28294e-07	-1.44479e-07	-4.35771e-08	2.09225e-07	-4.80159e-08	-2.04273e-07	-7.6243e-07	-3.28199e-07	-2.62815e-07	1.84642e-07	-1.47755e-08	-2.23314e-07	1.5308e-07	2.52659e-12
-6.07607e-07	1.62795e-07	-2.78848e-07	6.06244e-07	-1.73664e-07	4.15884e-07	-1.51341e-07	-2.35994e-07	3.45753e-07	1.11792e-07	-1.69911e-07	-1.54707e-07	2.04982e-07	7.49901e-08	1.9265e-07	-8.08412e-08	-1.78205e-07	2.36611e-07	-1.44034e-07	-4.21257e-08	2.17467e-07	-5.86473e-08	-2.05091e-07	-7.62509e-07	-3.31841e-07	-2.69328e-07	1.84499e-07	-1.47569e-08	-2.23688e-07	1.59948e-07	2.47584e-12
-6.11427e-07	1.65144e-07	-2.79213e-07	5.99138e-07	-1.89198e-07	4.1582e-07	-1.70301e-07	-2.35821e-07	3.45569e-07	1.12432e-07	-1.25506e-07	-1.53858e-07	2.03429e-07	6.77569e-08	1.89967e-07	-8.08578e-08	-1.81233e-07	2.4464e-07	-1.44086e-07	-4.31332e-08	2.12227e-07	-6.61532e-08	-2.04177e-07	-7.61912e-07	-3.30484e-07	-2.63208e-07	1.68431e-07	-1.44469e-08	-2.23426e-07	1.58791e-07	2.46058e-12
-6.10007e-07	1.64858e-07	-2.79232e-07	5.99285e-07	-1.89878e-07	4.15846e-07	-1.88379e-07	-2.35636e-07	3.45675e-07	1.12339e-07	-1.37419e-07	-1.54298e-07	2.02612e-07	-1.84311e-10	1.87316e-07	-8.08891e-08	-1.78263e-07	2.38322e-07	-1.44154e-07	-4.32367e-08	2.11871e-07	-5.80099e-08	-2.03092e-07	-7.47085e-07	-3.30491e-07	-2.63502e-07	1.64662e-07	-1.4414e-08	-2.23514e-07	1.56624e-07	2.43321e-12
-5.81462e-07	1.64261e-07	-2.79269e-07	5.95866e-07	-1.82333e-07	4.16816e-07	-1.94094e-07	-2.35638e-07	3.45503e-07	1.11877e-07	-1.39871e-07	-1.54426e-07	2.04272e-07	6.24545e-08	1.89928e-07	-8.08377e-08	-1.77818e-07	2.39456e-07	-1.442e-07	-4.26619e-08	2.1487e-07	-6.6696e-08	-2.03415e-07	-7.4625e-07	-3.2958e-07	-2.63794e-07	1.64548e-07	-1.45295e-08	-2.23501e-07	1.5781e-07	2.40265e-12
-1.05978e-07	1.65276e-07	-2.79261e-07	5.98627e-07	-1.9372e-07	4.16226e-07	-1.95694e-07	-2.35731e-07	3.45098e-07	1.11412e-07	-1.33338e-07	-1.54582e-07	2.00895e-07	5.11507e-08	1.75654e-07	-6.89642e-08	-1.79573e-07	2.37391e-07	-1.44354e-07	-1.02708e-08	2.1407e-07	-6.66755e-08	-2.53784e-07	-7.52383e-07	-2.07441e-07	-2.63522e-07	1.51621e-07	-1.46121e-08	-2.23526e-07	1.44339e-07	2.02807e-12
-1.65236e-07	1.64133e-07	-2.79741e-07	5.98696e-07	-1.4995e-07	4.1632e-07	-1.95616e-07	-2.35693e-07	3.45547e-07	1.09722e-07	-1.34169e-07	-1.52433e-07	2.03959e-07	5.59754e-08	1.41298e-07	-7.36684e-08	-1.77019e-07	2.37393e-07	-1.43647e-07	-4.84815e-08	2.15278e-07	-6.79301e-08	-2.10231e-07	-7.33025e-07	-1.83958e-07	-2.53007e-07	1.55948e-07	-1.58784e-08	-2.23749e-07	1.39929e-07	1.95859e-12
-1.55508e-07	1.65176e-07	-2.82237e-07	5.98963e-07	-8.62327e-08	4.16302e-07	-1.91902e-07	-2.35705e-07	3.4552e-07	1.11517e-07	-1.3208e-07	-1.53193e-07	2.03972e-07	5.46312e-08	1.76792e-07	-7.92266e-08	-1.78876e-07	2.38679e-07	-1.4373e-07	-6.17427e-08	1.56317e-07	-6.60016e-08	-2.16511e-07	-7.07776e-07	-2.19605e-07	-2.65259e-07	1.54883e-07	-1.45142e-08	-2.24823e-07	1.38354e-07	1.92039e-12
-1.85861e-07	1.65743e-07	-2.80331e-07	5.98396e-07	-1.27278e-07	4.16284e-07	-1.91366e-07	-2.35693e-07	3.45582e-07	1.11746e-07	-1.30317e-07	-1.47673e-07	2.04088e-07	5.49968e-08	1.25715e-07	-7.76346e-08	-1.76e-07	2.38097e-07	-1.41247e-07	-6.22958e-08	1.89263e-07	-6.82536e-08	-2.08386e-07	-6.9437e-07	-1.83903e-07	-2.66613e-07	1.57616e-07	-1.3309e-08	-2.23517e-07	1.44406e-07	1.89584e-12
-1.61224e-07	1.65691e-07	-2.81204e-07	5.98728e-07	-1.29613e-07	2.53775e-07	-1.90478e-07	-2.35691e-07	3.45553e-07	1.11645e-07	-1.29229e-07	-1.51228e-07	2.03761e-07	5.50818e-08	1.54432e-07	-7.5902e-08	-1.77479e-07	2.38066e-07	-1.4368e-07	-3.59109e-08	1.9493e-07	-6.72665e-08	-2.07446e-07	-7.08625e-07	-1.90399e-07	-2.64326e-07	1.53516e-07	-1.41074e-08	-2.24245e-07	1.40161e-07	1.80727e-12
-1.67982e-07	1.66498e-07	-2.81676e-07	5.98548e-07	-1.33057e-07	2.72897e-07	-1.91161e-07	-2.27408e-07	3.45525e-07	1.12121e-07	-1.13079e-07	-1.49465e-07	2.03937e-07	5.63493e-08	1.62992e-07	-7.8103e-08	-1.78305e-07	2.37924e-07	-1.2093e-07	-5.41195e-08	1.85678e-07	-6.79686e-08	-2.06491e-07	-7.0383e-07	-1.95259e-07	-1.3056e-07	1.55941e-07	-1.40124e-08	-2.23756e-07	1.41139e-07	1.75123e-12
-1.63142e-07	1.65372e-07	-2.81146e-07	5.98487e-07	-1.15339e-07	2.60903e-07	-1.92335e-07	-2.33082e-07	3.45546e-07	1.11771e-07	-1.29165e-07	-1.51954e-07	2.04223e-07	6.36397e-08	1.48764e-07	-7.59867e-08	-1.78307e-07	2.37746e-07	-1.26988e-07	-5.48754e-08	1.844e-07	-6.7557e-08	-2.08069e-07	-6.96883e-07	-1.91991e-07	-7.61575e-08	1.55468e-07	-1.40016e-08	-2.23675e-07	1.43395e-07	1.7218e-12
-1.66617e-07	1.6558e-07	-2.80699e-07	5.98529e-07	-1.25414e-07	2.47404e-07	-1.91907e-07	-2.32173e-07	3.45358e-07	1.11943e-07	-1.21715e-07	-1.51415e-07	2.04237e-07	5.84866e-08	1.42489e-07	-7.58204e-08	-1.78197e-07	2.37584e-07	-1.23476e-07	-5.19678e-08	1.84258e-07	-6.76856e-08	-2.09152e-07	-6.99146e-07	-1.89422e-07	-1.06829e-07	1.5495e-07	-1.40742e-08	-2.23931e-07	1.41746e-07	1.71957e-12
-1.67822e-07	1.65965e-07	-2.81325e-07	5.9871e-07	-1.26436e-07	2.40369e-07	-1.91713e-07	-2.31499e-07	3.45269e-07	1.11882e-07	-1.2349e-07	-1.50585e-07	2.04055e-07	5.44757e-08	1.43738e-07	-7.63306e-08	-1.78266e-07	2.37633e-07	-1.13861e-07	-4.70994e-08	1.84809e-07	-6.76989e-08	-2.08274e-07	-6.94062e-07	-1.88349e-07	-9.15117e-08	1.54555e-07	-1.39605e-08	-2.2388e-07	1.41565e-07	1.70353e-12
-1.65972e-07	1.68768e-07	-2.80966e-07	1.7694e-07	-1.28334e-07	2.42943e-07	-1.91582e-07	-2.301e-07	3.44938e-07	1.11965e-07	-1.24628e-07	-1.50234e-07	2.04062e-07	5.54509e-08	8.08897e-08	-7.66335e-08	-1.78177e-07	2.37662e-07	-1.13424e-07	-4.79135e-08	1.82776e-07	-6.75677e-08	-2.08772e-07	-7.01041e-07	-1.8876e-07	-9.68709e-08	1.54304e-07	-1.40446e-08	-2.23856e-07	1.41611e-07	1.37377e-12
-1.66884e-07	1.56695e-07	-2.81299e-07	1.29713e-07	-1.24157e-07	2.54954e-07	-1.69964e-07	-2.31389e-07	3.45314e-07	1.11963e-07	-1.24585e-07	-1.51093e-07	2.04025e-07	5.73261e-08	9.64764e-08	-7.60562e-08	-1.77324e-07	2.37674e-07	-1.21902e-07	-5.06384e-08	1.84562e-07	-6.76627e-08	-2.14095e-07	-6.98549e-07	-1.89715e-07	-9.84482e-08	1.54732e-07	-1.39619e-08	-2.22939e-07	1.42119e-07	1.35886e-12
-1.67206e-07	1.53129e-07	-2.81063e-07	1.2692e-07	-1.2632e-07	2.46099e-07	-1.74212e-07	-2.28509e-07	3.45256e-07	1.11952e-07	-1.24306e-07	-1.50479e-07	2.04024e-07	5.61683e-08	1.02335e-07	-7.61544e-08	-1.784e-07	2.37646e-07	-1.15761e-07	-4.7753e-08	1.8352e-07	-6.76098e-08	-2.1828e-07	-6.98798e-07	-1.89051e-07	-9.21977e-08	1.54579e-07	-1.40149e-08	-2.23314e-07	1.42748e-07	1.35326e-12
-1.66927e-07	1.63752e-07	-2.81096e-07	8.47847e-08	-1.26625e-07	2.47742e-07	-1.35979e-07	-2.30881e-07	3.45132e-07	1.11961e-07	-1.24408e-07	-1.50495e-07	2.04017e-07	5.62757e-08	9.03849e-08	-7.63968e-08	-1.78123e-07	2.37631e-07	-1.17963e-07	-4.80556e-08	1.83242e-07	-6.75759e-08	-2.16154e-07	-7.00773e-07	-1.89312e-07	-9.52357e-08	1.54398e-07	-1.39431e-08	-2.23686e-07	1.42399e-07	1.33829e-12
-1.67049e-07	1.55709e-07	-2.81124e-07	1.0736e-07	-1.25655e-07	2.4793e-07	-1.46616e-07	-2.2963e-07	2.66143e-07	1.11955e-07	-1.24145e-07	-1.50519e-07	2.04487e-07	5.61021e-08	1.01896e-07	-7.61911e-08	-1.77878e-07	2.37528e-07	-1.16571e-07	-5.08871e-08	1.83986e-07	-6.73855e-08	-2.20007e-07	-6.99029e-07	-1.90042e-07	-9.1457e-08	1.54573e-07	-1.3976e-08	-2.23498e-07	1.42118e-07	1.29517e-12
-1.66894e-07	1.58658e-07	-2.72702e-07	8.6822e-08	-1.26696e-07	2.46027e-07	-1.38181e-07	-2.29618e-07	3.45166e-07	5.66378e-08	-1.202e-07	-1.53766e-07	2.07116e-07	5.96214e-08	1.01776e-07	-7.62051e-08	-1.78036e-07	2.377e-07	-1.17661e-07	-4.85414e-08	1.74096e-07	-6.75796e-08	-1.91815e-07	-2.29799e-07	-1.89337e-07	-1.01606e-07	1.54476e-07	-1.39742e-08	-2.04164e-07	1.42209e-07	8.67398e-13
-1.66989e-07	1.5363e-07	-2.76766e-07	9.78442e-08	-1.27223e-07	2.4651e-07	-1.41218e-07	-2.30208e-07	2.25765e-07	1.13177e-07	-1.20096e-07	-1.50913e-07	2.04275e-07	5.64099e-08	1.0103e-07	-7.59075e-08	-1.7806e-07	2.37608e-07	-1.16765e-07	-4.8799e-08	1.57473e-07	-6.70814e-08	-2.09856e-07	-2.56945e-07	-1.89405e-07	-1.04068e-07	1.53486e-07	-1.39756e-08	-2.12878e-07	1.42201e-07	8.28939e-13
-1.66862e-07	1.58321e-07	-2.78304e-07	9.28482e-08	-1.27103e-07	2.35368e-07	-1.49174e-07	-2.30098e-07	2.57562e-07	9.34495e-08	-1.20904e-07	-1.5258e-07	2.04679e-07	5.66833e-08	9.6697e-08	-7.52682e-08	-1.78158e-07	2.3765e-07	-1.15198e-07	-4.90511e-08	1.29663e-07	-6.73315e-08	-2.04335e-07	-5.8164e-08	-1.89612e-07	-1.00297e-07	1.14485e-07	-1.39839e-08	-2.2e-07	1.42173e-07	7.57129e-13
-1.66891e-07	1.61709e-07	-2.77479e-07	1.0094e-07	-1.27162e-07	2.40579e-07	-1.45564e-07	-2.30285e-07	2.30203e-07	1.07335e-07	-1.20978e-07	-1.51853e-07	2.09485e-07	5.6537e-08	1.01264e-07	-7.59251e-08	-1.78091e-07	2.37758e-07	-1.16241e-07	-4.87843e-08	1.30871e-07	-6.69563e-08	-2.01764e-07	-6.64229e-08	-1.88528e-07	-9.58716e-08	1.1087e-07	-1.40266e-08	-2.16623e-07	1.38058e-07	7.48839e-13
-1.66875e-07	1.60382e-07	-2.78727e-07	9.31028e-08	-1.2698e-07	2.34492e-07	-1.48732e-07	-2.29978e-07	2.45517e-07	9.8884e-08	-1.20647e-07	-1.5332e-07	2.06303e-07	5.66067e-08	9.77584e-08	-7.53179e-08	-1.78098e-07	5.07053e-08	-1.15292e-07	-4.9014e-08	1.28367e-07	-6.71743e-08	-2.05731e-07	-8.71161e-08	-1.88503e-07	-9.89538e-08	1.25601e-07	-1.41137e-08	-2.19544e-07	1.40294e-07	7.05234e-13
-1.66881e-07	1.61148e-07	-2.77969e-07	9.91648e-08	-1.2709e-07	2.4027e-07	-1.44513e-07	-2.30245e-07	2.32829e-07	1.04159e-07	-1.21077e-07	-1.52503e-07	2.08404e-07	5.63963e-08	9.80934e-08	-7.57006e-08	-1.78075e-07	6.47378e-08	-1.15848e-07	-4.90293e-08	1.30052e-07	-6.65171e-08	-2.01505e-07	-6.91814e-08	-1.87469e-07	-9.69139e-08	1.17078e-07	-1.39983e-08	-2.17305e-07	1.11781e-07	6.9025e-13
-1.66841e-07	1.61013e-07	-2.7806e-07	9.89147e-08	-1.27173e-07	2.41575e-07	-5.75455e-08	-2.29936e-07	2.36014e-07	1.03557e-07	-1.20946e-07	-1.52236e-07	2.07709e-07	5.64016e-08	9.88654e-08	-7.56329e-08	-1.78131e-07	7.77199e-08	-1.16064e-07	-4.89975e-08	1.30805e-07	-6.66503e-08	-2.0083e-07	-7.1302e-08	-1.82902e-07	-9.6938e-08	1.22128e-07	-1.34409e-08	-2.17439e-07	1.09513e-07	6.75456e-13
-1.66884e-07	6.96513e-08	-2.78332e-07	9.97212e-08	-1.27118e-07	2.41567e-07	-9.77484e-08	-2.30008e-07	2.34661e-07	1.05725e-07	-1.21238e-07	-1.52577e-07	2.06991e-07	5.61254e-08	9.73191e-08	-7.56948e-08	-1.78102e-07	7.03047e-08	-1.15795e-07	-4.89932e-08	1.30203e-07	-6.66136e-08	-2.03035e-07	-6.56705e-08	-1.87218e-07	-9.73411e-08	1.27001e-07	-1.36632e-08	-2.17997e-07	1.12678e-07	6.62964e-13
-1.66855e-07	1.18568e-07	-2.764e-07	9.85233e-08	-1.27075e-07	2.4005e-07	-7.15525e-08	-2.30082e-07	2.32813e-07	1.04875e-07	-1.21242e-07	-1.52565e-07	2.06102e-07	5.62376e-08	9.83028e-08	-7.56363e-08	-1.78108e-07	6.10638e-08	-1.14864e-07	-4.89399e-08	1.27571e-07	-6.69903e-08	-3.28678e-10	-6.65868e-08	-1.04892e-07	-9.74476e-08	1.28502e-07	-1.39184e-08	-2.17849e-07	1.17541e-07	5.98749e-13
-1.66831e-07	1.06561e-07	-1.48661e-07	9.79393e-08	-1.27104e-07	2.40174e-07	-7.81502e-08	-2.30019e-07	2.32919e-07	1.04496e-07	-1.21238e-07	-1.52559e-07	2.06649e-07	5.53779e-08	9.85604e-08	-7.57996e-08	-1.78119e-07	6.47416e-08	-1.11444e-07	-4.89723e-08	1.27855e-07	-7.28508e-08	-5.50105e-08	-6.38909e-08	-9.02918e-08	-9.73264e-08	1.22907e-07	-1.40991e-08	-2.17727e-07	1.15778e-07	5.41347e-13
-1.66857e-07	1.14977e-07	-1.55811e-07	9.83743e-08	-1.27094e-07	2.02124e-07	-8.07416e-08	-2.30028e-07	2.33758e-07	1.04288e-07	-1.21186e-07	-1.52577e-07	2.06568e-07	5.61957e-08	9.818e-08	-7.56947e-08	-1.78116e-07	6.57646e-08	-1.15189e-07	-4.94349e-08	1.2798e-07	-6.09548e-08	-5.09753e-08	-6.62137e-08	-1.17614e-07	-9.72725e-08	1.23978e-07	-1.39641e-08	-2.17685e-07	1.12931e-07	5.33977e-13
-1.66861e-07	1.08513e-07	-1.34087e-07	9.84232e-08	-1.27097e-07	1.23005e-07	-7.98904e-08	-2.30032e-07	2.33601e-07	1.0415e-07	-1.21125e-07	-1.52578e-07	2.06607e-07	5.62018e-08	9.80802e-08	-7.57484e-08	-1.78116e-07	6.68358e-08	-1.14773e-07	-4.92487e-08	1.28313e-07	-6.18323e-08	-9.02354e-08	-6.56566e-08	-9.64357e-08	-9.73277e-08	1.23225e-07	-1.401e-08	-2.17709e-07	1.15883e-07	5.01946e-13
-1.67441e-07	1.11314e-07	-1.38176e-07	9.84302e-08	-1.271e-07	1.46088e-07	-7.20133e-08	-2.30024e-07	2.33482e-07	1.04442e-07	-1.21515e-07	-1.52562e-07	2.0812e-07	5.90414e-08	9.80717e-08	-7.5688e-08	-1.76741e-07	6.71619e-08	-1.13922e-07	-4.93327e-08	1.28392e-07	-6.01259e-08	-5.06261e-08	-6.6574e-08	-7.97114e-08	-4.72853e-09	1.14932e-07	-1.44296e-08	-2.17707e-07	1.14197e-07	4.88897e-13
-1.68127e-07	1.11314e-07	-1.41244e-07	9.83465e-08	-1.27094e-07	1.45021e-07	-6.25157e-08	-2.3003e-07	2.33482e-07	1.05994e-07	-1.21403e-07	-1.52223e-07	2.07426e-07	5.87513e-08	9.81617e-08	-5.97316e-08	-1.73366e-07	6.95761e-08	-1.13948e-07	-4.92805e-08	1.28507e-07	-6.35709e-08	-5.35676e-08	-6.59584e-08	-7.15536e-08	-2.39957e-08	1.16915e-07	-1.52662e-08	-2.17737e-07	1.135e-07	4.85599e-13
-1.68151e-07	1.10754e-07	-1.42641e-07	9.84725e-08	-1.27098e-07	1.22596e-07	-6.43493e-08	-2.3003e-07	2.33449e-07	1.05451e-07	-1.213e-07	-1.52551e-07	2.07443e-07	5.82565e-08	9.81783e-08	-7.32723e-08	-1.72746e-07	6.71568e-08	-1.13968e-07	-4.92027e-08	1.28295e-07	-6.39285e-08	-5.43127e-08	-6.58127e-08	-7.41263e-08	-2.81303e-08	1.19354e-07	-1.51636e-08	-2.17724e-07	1.11992e-07	4.82157e-13
-1.6786e-07	1.11816e-07	-1.43288e-07	9.85505e-08	-1.27097e-07	1.14827e-07	-6.2229e-08	-2.30032e-07	2.33448e-07	1.05529e-07	-1.21398e-07	-1.52563e-07	2.07135e-07	5.83049e-08	9.81758e-08	-6.53965e-08	-1.75843e-07	6.8332e-08	-1.13908e-07	-4.92123e-08	1.28323e-07	-6.35304e-08	-4.71342e-08	-6.58422e-08	-7.54219e-08	-2.40949e-08	1.19133e-07	-1.46614e-08	-2.17757e-07	1.12152e-07	4.79636e-13
-1.69169e-07	1.11379e-07	-1.42212e-07	9.84377e-08	-1.27099e-07	1.12352e-07	-6.0301e-08	-2.30032e-07	2.33448e-07	1.05634e-07	-1.21235e-07	-1.52187e-07	2.06946e-07	5.84036e-08	2.95351e-08	-6.65633e-08	-1.75528e-07	6.79212e-08	-1.13838e-07	-4.93273e-08	1.005e-07	-6.23116e-08	-5.43589e-08	-6.60344e-08	-7.78011e-08	-2.45911e-08	1.18985e-07	-2.81356e-08	-2.17716e-07	1.07154e-07	4.63925e-13
-1.68772e-07	1.11465e-07	-1.42078e-07	9.84481e-08	-1.26929e-07	1.19135e-07	-6.42049e-08	-2.30029e-07	2.33496e-07	1.05697e-07	-9.96985e-08	-1.53252e-07	2.06985e-07	5.85508e-08	5.05942e-08	-5.45591e-08	-1.75385e-07	6.80944e-08	-1.13951e-07	-4.92403e-08	1.05878e-07	-6.1735e-08	-5.09633e-08	-4.68247e-08	-7.87587e-08	-2.51169e-08	1.18309e-07	-3.29443e-08	-2.16413e-07	1.12288e-07	4.61028e-13
-1.64257e-07	1.11334e-07	-1.42024e-07	9.84384e-08	-1.2782e-07	1.13884e-07	-6.06069e-08	-2.30032e-07	2.33525e-07	1.05584e-07	-1.00219e-07	-1.52226e-07	2.07073e-07	5.83855e-08	4.97067e-08	-6.35177e-08	-1.74926e-07	6.81084e-08	-1.13985e-07	-4.99279e-08	1.07257e-07	-6.23956e-08	-4.98048e-08	-4.06989e-08	-7.69756e-08	-2.4592e-08	1.18559e-07	-2.08584e-08	-2.17678e-07	1.10136e-07	4.57616e-13
-1.66751e-07	1.11265e-07	-1.41206e-07	9.84369e-08	-1.27465e-07	1.16144e-07	-6.44563e-08	-2.30034e-07	2.34005e-07	1.05192e-07	-1.13376e-07	-1.52238e-07	1.96028e-07	5.79223e-08	4.6388e-08	-4.2048e-08	-1.75089e-07	6.81433e-08	-1.1334e-07	-4.96027e-08	1.0836e-07	-6.32474e-08	-5.19114e-08	-3.68907e-08	-7.78257e-08	-2.6446e-08	8.39797e-08	-2.36659e-08	-2.17535e-07	1.09985e-07	4.48369e-13
-1.64614e-07	1.11444e-07	-1.40871e-07	9.83657e-08	-1.29056e-07	1.1671e-07	-6.51405e-08	-2.3003e-07	2.34269e-07	1.05175e-07	-1.0675e-07	-1.52806e-07	1.96697e-07	5.84786e-08	4.88933e-08	-4.46849e-08	-1.7519e-07	6.80885e-08	-1.13165e-07	-4.9887e-08	1.07646e-07	-6.21535e-08	-5.17631e-08	-4.07373e-08	-7.83712e-08	-2.645e-08	8.88705e-08	-2.62053e-08	-2.16057e-07	1.09025e-07	4.48063e-13
-1.64842e-07	1.11442e-07	-1.41725e-07	9.86035e-08	-1.28581e-07	8.68396e-08	-6.41541e-08	-2.30034e-07	2.33641e-07	1.05259e-07	-1.06531e-07	-1.52603e-07	1.98256e-07	5.34837e-08	4.61039e-08	-5.10515e-08	-1.75049e-07	6.81077e-08	-1.13656e-07	-4.96528e-08	1.07448e-07	-6.24269e-08	-5.14773e-08	-4.00431e-08	-7.81597e-08	-2.61417e-08	9.18576e-08	-2.56907e-08	-2.16484e-07	1.09674e-07	4.42852e-13
-1.6549e-07	6.71564e-08	-1.41472e-07	9.9323e-08	-1.2964e-07	1.02029e-07	-6.41405e-08	-2.29879e-07	2.23408e-07	1.05213e-07	-1.06709e-07	-1.52335e-07	1.98341e-07	5.68684e-08	4.7524e-08	-4.82903e-08	-1.75149e-07	6.81189e-08	-1.13473e-07	-4.44532e-08	1.07393e-07	-6.2374e-08	-5.15893e-08	-3.92291e-08	-7.82673e-08	-2.60798e-08	9.4087e-08	-2.61659e-08	-2.16874e-07	1.09893e-07	4.33936e-13
-1.65162e-07	5.09711e-08	-1.4165e-07	9.89756e-08	-1.29459e-07	9.09667e-08	-6.43488e-08	-2.29767e-07	2.27023e-07	1.05186e-07	-1.06666e-07	-1.52287e-07	1.99933e-07	5.7275e-08	4.80814e-08	-4.81984e-08	-1.75121e-07	6.53658e-08	-1.13635e-07	-2.87359e-08	1.07307e-07	-6.26555e-08	-5.16079e-08	-4.0041e-08	-7.82061e-08	-2.62965e-08	9.29529e-08	-2.71896e-08	-2.1683e-07	1.09973e-07	4.30449e-13
-1.65277e-07	4.55522e-08	-1.41474e-07	9.88446e-08	-1.27313e-07	9.75318e-08	-6.40498e-08	-2.29936e-07	2.27697e-07	1.05215e-07	-1.06574e-07	-1.52507e-07	1.98466e-07	5.78412e-08	4.60659e-08	-4.87691e-08	-1.75084e-07	4.5104e-08	-1.13498e-07	-2.60119e-08	1.07424e-07	-6.26455e-08	-5.15268e-08	-3.93897e-08	-7.80948e-08	-2.60933e-08	9.28688e-08	-2.55816e-08	-2.16872e-07	1.0994e-07	4.27735e-13
-1.65263e-07	4.48827e-08	-1.41455e-07	9.8683e-08	-1.26612e-07	9.30045e-08	-6.41414e-08	-2.29961e-07	2.24942e-07	1.05214e-07	-1.06895e-07	-1.52423e-07	1.98515e-07	5.70893e-08	4.58995e-08	-4.83139e-08	-1.75043e-07	5.44608e-08	-1.13524e-07	-3.01533e-08	1.073e-07	-6.25286e-08	-5.15707e-08	-3.94368e-08	-7.80769e-08	-2.61897e-08	9.23e-08	-2.68051e-08	-2.16811e-07	1.0993e-07	4.2634e-13
-1.65269e-07	4.60269e-08	-1.41225e-07	9.87311e-08	-1.27589e-07	9.44057e-08	-5.96216e-08	-2.29951e-07	2.2636e-07	1.09168e-07	-1.05431e-07	-1.50994e-07	1.00625e-07	5.6763e-08	4.68756e-08	-4.83288e-08	-1.75059e-07	5.87991e-08	-1.13568e-07	-2.84383e-08	1.07251e-07	-6.25537e-08	-5.15512e-08	-3.97397e-08	-7.86419e-08	-2.58352e-08	9.3642e-08	-2.65344e-08	-2.16778e-07	1.09901e-07	3.98558e-13
-1.65356e-07	4.96717e-08	-1.41439e-07	9.87229e-08	-1.27695e-07	9.45375e-08	-6.2237e-08	-2.27611e-07	2.27233e-07	1.06752e-07	-3.99585e-08	-1.5193e-07	1.46166e-07	5.59299e-08	4.67709e-08	-4.204e-08	-1.7441e-07	4.98737e-08	-1.12121e-07	-2.85269e-08	1.17167e-07	-6.25403e-08	-5.16776e-08	-3.95843e-08	-7.83483e-08	-2.61042e-08	9.31137e-08	-2.85602e-08	-1.9565e-07	1.09919e-07	3.91478e-13
-1.65289e-07	5.00575e-08	-1.41408e-07	9.8771e-08	-1.27632e-07	9.40333e-08	-6.27506e-08	-2.29772e-07	2.26588e-07	1.0636e-07	-6.33455e-08	-1.51686e-07	4.98581e-08	5.59966e-08	4.6686e-08	-4.42709e-08	-1.74898e-07	5.77904e-08	-1.13458e-07	-3.02921e-08	1.08268e-07	-6.25686e-08	-5.16173e-08	-3.9639e-08	-7.84322e-08	-2.59993e-08	9.26219e-08	-2.73679e-08	-2.04633e-07	1.09912e-07	3.78582e-13
-1.65327e-07	4.77637e-08	-1.41478e-07	9.88056e-08	-1.11582e-07	9.43181e-08	-6.19486e-08	-2.29356e-07	1.58673e-07	1.07989e-07	-6.2158e-08	-1.51917e-07	3.32213e-08	5.43217e-08	4.76513e-08	-4.27082e-08	-1.74636e-07	5.37618e-08	-1.17612e-07	-2.9096e-08	1.08028e-07	-6.25916e-08	-5.15831e-08	-3.96075e-08	-8.09008e-08	-2.50231e-08	9.49601e-08	-2.77594e-08	-2.05911e-07	1.09991e-07	3.48453e-13
-4.01611e-08	4.82372e-08	-1.41476e-07	9.88523e-08	-1.16096e-07	9.42883e-08	-6.27047e-08	-2.20909e-07	1.61421e-07	1.06362e-07	-6.11553e-08	-1.51903e-07	7.94503e-08	5.65667e-08	4.85618e-08	-4.24143e-08	-1.74793e-07	5.32753e-08	-1.1905e-07	-2.95607e-08	1.0844e-07	-6.2557e-08	-5.16346e-08	-3.96188e-08	-7.9327e-08	-2.51066e-08	9.63502e-08	-2.78956e-08	-2.05573e-07	1.09837e-07	3.26337e-13
-2.76771e-08	4.89599e-08	-1.41474e-07	9.90068e-08	-1.11727e-07	9.44897e-08	-6.27536e-08	-2.14942e-07	1.74932e-07	1.06135e-07	-5.86611e-08	-1.51898e-07	5.94018e-08	5.62068e-08	4.80592e-08	-4.39669e-08	-1.74686e-07	5.32306e-08	-1.20546e-07	-2.93832e-08	1.09274e-07	-6.25395e-08	-5.16278e-08	-3.96748e-08	-7.90141e-08	-2.52159e-08	9.37466e-08	-2.84441e-08	-2.03404e-07	1.09835e-07	3.22588e-13
-4.76553e-08	4.88323e-08	-1.41457e-07	1.00171e-07	-1.24148e-07	9.45913e-08	-6.2752e-08	-2.11961e-07	1.75977e-07	1.05696e-07	-5.58524e-08	-1.51899e-07	5.24624e-08	5.48196e-08	4.80259e-08	-4.23774e-08	-1.74727e-07	5.46289e-08	-1.1518e-07	-2.93391e-08	1.09205e-07	-6.25261e-08	-5.1634e-08	-3.97502e-08	-7.91147e-08	-2.55659e-08	9.39767e-08	-2.8251e-08	-5.20985e-08	1.09892e-07	2.85173e-13
-3.83768e-08	4.89601e-08	-1.41468e-07	9.95192e-08	-1.18165e-07	9.43873e-08	-6.265e-08	-2.13877e-07	1.68564e-07	1.05949e-07	-5.70175e-08	-1.519e-07	6.00469e-08	5.56725e-08	4.82303e-08	-4.28059e-08	-1.74574e-07	5.42085e-08	-1.17372e-07	-2.94508e-08	1.08976e-07	-6.25323e-08	-5.16294e-08	-3.96912e-08	-7.95678e-08	-2.55993e-08	9.42604e-08	-2.79273e-08	-3.28124e-08	1.09899e-07	2.81046e-13
-4.03716e-08	4.97746e-08	-1.41468e-07	9.91015e-08	-1.17372e-07	9.44703e-08	-6.24573e-08	-2.13834e-07	1.67985e-07	1.0601e-07	-5.71202e-08	-1.51897e-07	5.6982e-08	5.55941e-08	4.81254e-08	-4.28824e-08	-1.74504e-07	5.42523e-08	-1.18091e-07	-2.9448e-08	1.08688e-07	-6.25315e-08	-5.1633e-08	-3.96756e-08	-7.97042e-08	-2.54968e-08	9.45962e-08	-2.80709e-08	-3.60844e-08	1.09878e-07	2.80839e-13
-4.45615e-08	5.18582e-08	-1.41697e-07	9.91809e-08	-1.18046e-07	7.79908e-08	-6.25086e-08	-2.13507e-07	1.68964e-07	1.06143e-07	-5.68909e-08	-1.51899e-07	5.83399e-08	5.52499e-08	4.81553e-08	-4.31652e-08	-1.74468e-07	5.45001e-08	-1.17549e-07	-2.94527e-08	1.08984e-07	-6.34509e-08	-5.16231e-08	-3.96738e-08	-7.99633e-08	-2.55141e-08	9.45533e-08	-2.79965e-08	-3.76052e-08	9.9881e-08	2.7726e-13
-3.82307e-08	4.9794e-08	-1.41466e-07	4.05711e-08	-1.18318e-07	8.33206e-08	-6.27373e-08	-2.13203e-07	1.68341e-07	1.06008e-07	-5.12841e-08	-1.51742e-07	5.51009e-08	5.54612e-08	4.81712e-08	-4.31548e-08	-1.74694e-07	5.45775e-08	-1.15999e-07	-2.946e-08	1.08898e-07	-6.26379e-08	-5.18344e-08	-3.96737e-08	-7.99353e-08	-2.55096e-08	9.43784e-08	-2.81266e-08	-3.30541e-08	1.08281e-07	2.68879e-13
-4.02023e-08	5.11581e-08	-1.41486e-07	4.33789e-08	-1.1692e-07	8.65403e-08	-6.2079e-08	-2.12801e-07	1.68253e-07	1.06052e-07	-4.13769e-08	-1.51788e-07	5.66294e-08	5.53068e-08	4.81513e-08	-4.30558e-08	-1.74568e-07	5.45608e-08	-1.1258e-07	-2.94998e-08	1.08918e-07	-6.2817e-08	-5.19595e-08	-3.96851e-08	-7.11943e-08	-2.55059e-08	9.43865e-08	-2.79583e-08	-3.45906e-08	1.07693e-07	2.6646e-13
-4.29534e-08	5.0215e-08	-1.41457e-07	5.13277e-08	-1.17271e-07	6.36522e-08	-6.29041e-08	-1.88216e-07	1.68622e-07	1.06038e-07	-4.4443e-08	-1.51577e-07	5.80885e-08	5.0635e-08	5.47053e-08	-4.32286e-08	-1.74955e-07	5.4485e-08	-1.12396e-07	-2.95193e-08	1.08921e-07	-6.36295e-08	-5.19201e-08	-3.96354e-08	-7.2118e-08	-2.54999e-08	9.77491e-08	-2.67487e-08	-3.25933e-08	1.03104e-07	2.54701e-13
-4.19521e-08	5.04411e-08	-1.41496e-07	5.45344e-08	-1.17125e-07	5.62506e-08	-6.25883e-08	-1.94413e-07	1.68624e-07	6.37758e-08	-4.47891e-08	-1.5151e-07	5.80569e-08	5.22499e-08	5.14812e-08	-4.36474e-08	-1.74836e-07	5.46826e-08	-1.12865e-07	-2.90782e-08	1.08936e-07	-6.36215e-08	-5.1701e-08	-3.95558e-08	-7.5187e-08	-2.5485e-08	9.56047e-08	-2.72086e-08	-3.40888e-08	1.06933e-07	2.50088e-13
-4.13626e-08	5.0113e-08	-1.41501e-07	4.89554e-08	-1.17224e-07	5.01172e-08	-6.27246e-08	-1.93048e-07	1.68375e-07	2.43518e-08	-4.90834e-08	-1.51591e-07	5.78122e-08	5.38239e-08	4.92952e-08	-4.33178e-08	-1.75087e-07	5.47016e-08	-1.12778e-07	-2.92743e-08	1.08919e-07	-6.27802e-08	-5.17569e-08	-3.96391e-08	-6.53606e-08	-2.55198e-08	9.56955e-08	-2.74362e-08	-3.34301e-08	1.05284e-07	2.43289e-13
-4.15529e-08	5.03666e-08	-1.41506e-07	5.13204e-08	-1.17132e-07	4.78615e-08	-6.24843e-08	-1.89283e-07	1.6824e-07	2.83744e-08	-4.89348e-08	-1.51706e-07	5.75791e-08	5.09262e-08	4.97271e-08	-4.35199e-08	-1.74809e-07	5.45792e-08	-1.13533e-07	-2.91319e-08	1.08881e-07	-6.49588e-08	-5.17432e-08	-3.96055e-08	-6.86746e-08	-2.54935e-08	9.53446e-08	-2.73043e-08	-3.16524e-08	1.04841e-07	2.42251e-13
-4.28311e-08	5.09305e-08	-1.41381e-07	5.11564e-08	-1.17156e-07	4.54142e-08	-6.24909e-08	-1.92153e-07	1.68178e-07	2.63095e-08	-4.53168e-08	-1.5165e-07	5.77197e-08	5.18244e-08	5.04876e-08	-4.34337e-08	-1.74811e-07	5.47356e-08	-1.13591e-07	-2.94614e-08	1.08909e-07	-2.04857e-08	-5.17024e-08	-3.95253e-08	-6.68335e-08	-2.63979e-08	9.58906e-08	-2.71398e-08	-2.95988e-08	1.05096e-07	2.38988e-13
-4.22354e-08	5.03781e-08	-1.4148e-07	5.13063e-08	-1.17166e-07	4.00466e-08	-6.25665e-08	-1.9068e-07	1.68341e-07	2.99074e-08	-4.75285e-08	-1.51646e-07	5.78319e-08	1.00103e-08	4.98019e-08	-4.34091e-08	-1.74841e-07	5.47089e-08	-1.13717e-07	-2.89521e-08	1.08911e-07	-2.92857e-08	-5.17266e-08	-3.95887e-08	-6.31076e-08	-2.59433e-08	9.58079e-08	-2.72377e-08	-3.18706e-08	1.04781e-07	2.35739e-13
-4.25448e-08	5.04793e-08	-1.4126e-07	5.1239e-08	-1.01444e-07	4.31851e-08	-4.65618e-08	-1.91185e-07	1.68364e-07	2.96506e-08	-4.71559e-08	-1.51634e-07	5.78508e-08	3.69247e-08	4.97473e-08	-4.34244e-08	-1.74807e-07	5.36717e-08	-1.13587e-07	-2.91853e-08	1.0889e-07	-2.90753e-08	-4.66677e-08	-3.95951e-08	-6.53439e-08	-2.57232e-08	9.58376e-08	-2.72382e-08	-3.13162e-08	1.04535e-07	2.31733e-13
-4.24471e-08	5.03678e-08	-1.41026e-07	5.1286e-08	-8.55491e-08	4.4975e-08	-4.60589e-08	-1.91344e-07	1.68285e-07	3.4331e-08	-4.7059e-08	-1.51641e-07	5.78743e-08	2.15918e-08	4.98292e-08	-4.34057e-08	-1.74858e-07	1.45331e-08	-1.13402e-07	-2.9269e-08	1.08909e-07	-3.41908e-08	-3.27957e-08	-3.9611e-08	-6.55535e-08	-2.40423e-08	9.56777e-08	-1.88546e-08	-3.37586e-08	1.05651e-07	2.24688e-13
-4.23884e-08	5.05335e-08	-1.41084e-07	5.11231e-08	-8.71955e-08	4.50457e-08	-4.80422e-08	-1.9125e-07	1.68282e-07	3.33194e-08	-4.76823e-08	-1.51632e-07	5.78919e-08	1.94318e-08	4.97146e-08	-4.34176e-08	-1.7485e-07	6.32019e-09	-1.1343e-07	-2.91924e-08	1.0891e-07	-3.21505e-08	-3.00872e-08	-3.96377e-08	-6.55291e-08	-2.39583e-08	9.57005e-08	-2.32278e-08	-3.35104e-08	1.05482e-07	2.24684e-13
-4.24121e-08	5.03522e-08	-1.41013e-07	5.12562e-08	-8.91134e-08	4.44608e-08	-4.80853e-08	-1.91288e-07	1.68281e-07	3.40348e-08	-4.76318e-08	-1.51637e-07	5.77652e-08	1.92105e-08	4.97444e-08	-4.34405e-08	-1.74857e-07	1.20252e-08	-1.1331e-07	-2.92476e-08	1.08895e-07	-2.69499e-08	-3.19467e-08	-3.96313e-08	-6.54054e-08	-2.4439e-08	9.56866e-08	-1.99847e-08	-3.01141e-08	1.0556e-07	2.24544e-13
-4.24526e-08	5.03928e-08	-1.41076e-07	5.13088e-08	-8.68967e-08	4.32412e-08	-4.67856e-08	-1.91051e-07	1.68303e-07	3.27729e-08	-4.72868e-08	-1.51699e-07	5.76574e-08	1.75463e-08	4.88881e-08	-4.33954e-08	-1.74855e-07	1.42831e-08	-1.13385e-07	-2.92476e-08	1.08902e-07	-2.97433e-08	-3.23711e-08	-3.96239e-08	-6.53297e-08	-2.44917e-08	9.56336e-08	-2.09786e-08	-3.25565e-08	1.05278e-07	2.2399e-13
-4.23972e-08	5.03429e-08	-1.41097e-07	5.12881e-08	-8.82335e-08	4.42308e-08	-4.6475e-08	-1.51517e-07	1.68292e-07	3.33555e-08	-4.77333e-08	-1.51545e-07	5.7301e-08	2.11653e-08	4.94786e-08	-4.33429e-08	-1.75519e-07	1.30006e-08	-1.13446e-07	-2.92619e-08	1.08904e-07	-3.2106e-08	-3.37552e-08	-3.96261e-08	-6.52824e-08	-2.43942e-08	9.56562e-08	-2.08722e-08	-3.35581e-08	1.06922e-07	2.11771e-13
-4.3115e-08	1.76563e-08	-1.38629e-07	5.12987e-08	-8.67727e-08	4.43888e-08	-4.67034e-08	-1.32664e-07	1.68425e-07	3.56132e-08	-4.73616e-08	-1.5157e-07	5.88903e-08	1.97616e-08	4.94715e-08	-4.28456e-08	-1.732e-07	1.25558e-08	-1.1327e-07	-2.93171e-08	1.09192e-07	-2.94682e-08	-2.83057e-08	-3.96908e-08	-6.53599e-08	-2.44087e-08	9.54894e-08	-2.00637e-08	-2.97271e-08	1.05748e-07	2.01763e-13
-4.24833e-08	3.0183e-08	-1.35681e-07	5.12898e-08	-8.78046e-08	4.40551e-08	-4.67621e-08	-1.24452e-07	1.68295e-07	3.39447e-08	-4.74567e-08	-1.51639e-07	5.82277e-08	1.99058e-08	4.9403e-08	-4.28825e-08	-1.75075e-07	1.26007e-08	-1.12093e-07	-2.92895e-08	1.09108e-07	-3.17108e-08	-3.03855e-08	-3.98784e-08	-6.53539e-08	-2.43549e-08	9.56456e-08	-2.05886e-08	-2.89189e-08	1.05279e-07	1.99882e-13
-4.2491e-08	3.28292e-08	-1.36124e-07	5.12488e-08	-8.77877e-08	4.41588e-08	-4.69796e-08	-1.24469e-07	1.68304e-07	3.61892e-08	-4.74999e-08	-1.51589e-07	5.78381e-08	1.90732e-08	4.9349e-08	-4.24906e-08	-1.72297e-07	1.28197e-08	-1.12401e-07	-2.92951e-08	1.09336e-07	-3.11528e-08	-2.96497e-08	-3.98856e-08	-6.52803e-08	-2.43763e-08	9.56559e-08	-2.04537e-08	-3.27371e-08	1.05378e-07	1.99555e-13
-4.26304e-08	2.53971e-08	-1.3712e-07	5.12772e-08	-8.74813e-08	4.42003e-08	-4.6834e-08	-1.25974e-07	1.68284e-07	3.18184e-08	-4.74141e-08	-1.5161e-07	5.84472e-08	1.84208e-08	4.92999e-08	-4.28566e-08	-1.7338e-07	1.26696e-08	-1.05512e-07	-2.92407e-08	1.095e-07	-3.04173e-08	-3.04321e-08	-3.97257e-08	-6.53128e-08	-2.44215e-08	9.56153e-08	-2.04834e-08	-2.99108e-08	1.05632e-07	1.98257e-13
-4.26228e-08	3.53104e-08	-1.36364e-07	4.95659e-08	-8.81531e-08	4.41885e-08	-4.7054e-08	-1.09627e-07	1.68318e-07	3.57507e-08	-4.74335e-08	-1.17775e-07	5.8053e-08	1.89949e-08	4.98426e-08	-4.25193e-08	-1.73088e-07	1.29087e-08	-1.12291e-07	-2.69938e-08	1.09299e-07	-3.10235e-08	-2.863e-08	-4.00443e-08	-6.53494e-08	-2.43645e-08	9.56772e-08	-2.04292e-08	-3.19488e-08	1.05441e-07	1.87194e-13
-4.25328e-08	3.16189e-08	-1.36574e-07	5.13032e-08	-4.08677e-08	4.36922e-08	-4.69685e-08	-1.20139e-07	1.68315e-07	3.43624e-08	-4.74817e-08	-1.41343e-07	5.8106e-08	1.90409e-08	4.94729e-08	-4.26958e-08	-1.73667e-07	1.47195e-08	-1.09584e-07	-2.8738e-08	1.09008e-07	4.61892e-09	-3.01287e-08	-3.99651e-08	-6.60844e-08	-2.45223e-08	9.56226e-08	-2.05461e-08	-3.17696e-08	6.01198e-08	1.80843e-13
-4.26773e-08	2.96797e-08	-1.36365e-07	5.04013e-08	-4.45056e-08	4.38187e-08	-4.69298e-08	-1.18372e-07	1.68312e-07	3.50807e-08	-4.74666e-08	-1.2284e-07	5.81473e-08	1.88471e-08	5.14742e-08	-4.25807e-08	-1.73663e-07	1.30829e-08	-1.08172e-07	-2.83809e-08	1.08933e-07	-1.43483e-08	-2.94631e-08	-3.99448e-08	-6.52975e-08	-2.45485e-08	9.56582e-08	-2.04343e-08	-3.16339e-08	4.85813e-08	1.74222e-13
-4.26426e-08	2.43725e-08	-1.37122e-07	5.06457e-08	-4.93266e-08	4.38989e-08	-3.07952e-08	-1.19161e-07	1.68312e-07	3.4981e-08	-4.7466e-08	-1.26311e-07	5.03381e-08	1.88458e-08	4.99769e-08	-4.26279e-08	-1.66567e-07	1.31494e-08	-1.08158e-07	-2.88599e-08	1.08958e-07	-1.22953e-08	-2.95756e-08	-3.99306e-08	-6.53557e-08	-2.44935e-08	9.56507e-08	-2.04312e-08	-3.15229e-08	5.67179e-08	1.71841e-13
-4.26388e-08	2.5963e-08	-1.36734e-07	5.05866e-08	-4.37468e-08	4.3977e-08	-3.07218e-08	-1.1555e-07	1.68311e-07	3.46155e-08	-4.74623e-08	-1.24294e-07	5.02128e-08	1.88216e-08	4.96993e-08	-4.26517e-08	-1.67142e-07	1.31899e-08	-1.09048e-07	-2.86916e-08	1.09052e-07	-1.18802e-08	-2.95386e-08	-3.99426e-08	-6.55973e-08	-2.44606e-08	9.56485e-08	-2.04372e-08	-3.13131e-08	5.57827e-08	1.7017e-13
-4.26613e-08	2.52526e-08	-9.24203e-08	5.10637e-08	-4.90938e-08	4.39367e-08	-3.39074e-08	-1.12409e-07	1.68312e-07	4.01715e-08	-4.74628e-08	-1.23541e-07	5.09987e-08	1.88245e-08	4.99638e-08	-4.11616e-08	-1.68175e-07	1.32042e-08	8.12058e-09	-2.88206e-08	1.09098e-07	-1.40275e-08	-2.52415e-08	-4.85142e-08	-6.53981e-08	-2.45018e-08	1.00649e-07	-2.04356e-08	-3.14451e-08	5.68378e-08	1.50425e-13
-4.26404e-08	2.68749e-08	-1.25759e-07	5.14833e-08	-4.11296e-08	4.39303e-08	-3.33191e-08	-1.15433e-07	5.44522e-08	3.78857e-08	-4.74709e-08	-1.24572e-07	4.91246e-08	1.84603e-08	4.9868e-08	-4.2421e-08	-1.67875e-07	1.24034e-08	-4.77742e-08	-2.86611e-08	1.08986e-07	-1.21893e-08	-2.94968e-08	-4.07579e-08	-6.54296e-08	-1.42706e-08	9.61236e-08	-2.04458e-08	-3.11824e-08	5.58702e-08	1.32509e-13
-4.26489e-08	2.63364e-08	-9.85104e-08	5.12184e-08	-3.37801e-08	4.39329e-08	-3.29357e-08	-1.1436e-07	4.99284e-08	3.59079e-08	-4.74962e-08	-1.23989e-07	5.07273e-08	1.88258e-08	4.99805e-08	-4.21365e-08	-1.68027e-07	1.28458e-08	-1.36303e-09	-2.85457e-08	1.09063e-07	-1.44658e-08	-2.63966e-08	-4.42658e-08	-6.54249e-08	-2.26311e-08	9.77883e-08	-2.04485e-08	-3.11555e-08	5.5968e-08	1.23538e-13
-4.26516e-08	2.70783e-08	-1.01335e-07	5.1311e-08	-3.77554e-08	4.39304e-08	-3.39638e-08	-7.39053e-08	5.71026e-08	3.65264e-08	-4.74922e-08	-1.24297e-07	5.02634e-08	1.86683e-08	4.99478e-08	-4.22264e-08	-1.67965e-07	1.28019e-08	-2.44131e-08	-2.86319e-08	1.09042e-07	-1.48819e-08	-2.75391e-08	-4.27035e-08	-6.54335e-08	-1.18848e-08	9.83506e-08	-2.04471e-08	-3.11418e-08	5.57843e-08	1.17959e-13
-4.2698e-08	2.65241e-08	-1.0375e-07	5.12301e-08	-3.41109e-08	4.39488e-08	-3.40875e-08	-2.48501e-08	5.33485e-08	3.53886e-08	-4.74694e-08	-1.24182e-07	5.03946e-08	1.86582e-08	4.9902e-08	-4.22659e-08	-1.67961e-07	1.28017e-08	-1.70805e-08	-2.8607e-08	1.08865e-07	-1.44895e-08	-2.80988e-08	-4.34261e-08	-6.54287e-08	-2.10088e-08	9.55141e-08	-2.04488e-08	-3.12336e-08	5.54762e-08	1.12265e-13
-4.27028e-08	2.68799e-08	-1.03801e-07	5.12185e-08	-3.58563e-08	4.3944e-08	-3.42767e-08	-2.84314e-08	5.90519e-08	3.55525e-08	-4.74658e-08	-1.23917e-07	5.03353e-08	1.84516e-08	4.99179e-08	-4.21161e-08	-1.41484e-07	1.28709e-08	-1.90427e-08	-2.86292e-08	1.08623e-07	-1.50245e-08	-2.75423e-08	-4.35333e-08	-6.54647e-08	-1.32334e-08	9.69011e-08	-2.04469e-08	-3.12182e-08	5.37968e-08	1.04825e-13
-4.17541e-08	2.70886e-08	-1.06234e-07	5.12654e-08	-3.58169e-08	4.39342e-08	-3.35553e-08	-1.93007e-08	4.28131e-08	3.58703e-08	-4.74703e-08	-1.24141e-07	5.02292e-08	1.8607e-08	4.98918e-08	-4.21552e-08	-1.48914e-07	1.29088e-08	-1.91579e-08	-2.87861e-08	1.06374e-07	-1.51821e-08	-2.80946e-08	-4.29278e-08	-5.90675e-08	-1.4433e-08	9.46578e-08	-2.04469e-08	-3.12234e-08	5.45223e-08	1.03761e-13
-3.68884e-08	2.70648e-08	-1.05184e-07	5.12497e-08	-3.481e-08	4.39459e-08	-3.38544e-08	-2.62083e-08	4.92239e-08	3.56251e-08	-4.74631e-08	-1.24147e-07	5.03358e-08	1.85014e-08	4.30547e-08	-4.2122e-08	-1.43954e-07	1.48562e-08	-2.19139e-08	-2.88109e-08	1.08476e-07	-1.51686e-08	-2.66995e-08	-4.35483e-08	-4.70121e-08	-1.4073e-08	9.61259e-08	-2.04471e-08	-3.12436e-08	5.31711e-08	1.01351e-13
-3.38412e-08	2.69411e-08	-1.04561e-07	5.12512e-08	-3.4501e-08	4.39463e-08	-3.37731e-08	-2.3495e-08	4.6716e-08	3.59254e-08	-4.71749e-08	-1.24032e-07	5.0281e-08	1.85942e-08	4.40149e-08	-4.21454e-08	-1.44958e-07	1.49952e-08	-1.99355e-08	-2.88827e-08	1.08552e-07	-1.54157e-08	-2.77078e-08	-4.3461e-08	-4.86488e-08	-1.51883e-08	9.46286e-08	-2.04471e-08	-3.1227e-08	5.1623e-08	1.00672e-13
-3.58739e-08	2.70676e-08	-1.04912e-07	5.12481e-08	-3.4983e-08	4.39459e-08	-3.35651e-08	-2.19919e-08	4.74416e-08	2.55719e-08	-4.71986e-08	-8.63393e-08	5.03459e-08	1.80673e-08	4.56186e-08	-4.21243e-08	-1.44468e-07	1.70866e-08	-1.91589e-08	-2.9371e-08	1.0812e-07	-1.53788e-08	-3.18862e-08	-4.33681e-08	-5.04866e-08	-6.33235e-09	9.46093e-08	-2.06963e-08	-3.09521e-08	5.33141e-08	9.27065e-14
-3.84459e-08	2.70373e-08	-1.04868e-07	5.12453e-08	-3.6254e-08	4.38982e-08	-3.3664e-08	-2.37612e-08	5.16514e-08	1.74553e-08	-4.68921e-08	-8.9851e-08	5.03518e-08	2.04841e-08	4.75476e-08	-4.20434e-08	-1.43501e-07	1.35011e-08	-1.82259e-08	-2.89893e-08	1.0776e-07	-1.53449e-08	-2.53986e-08	-4.33564e-08	-4.81063e-08	-1.36174e-08	9.52937e-08	-2.04815e-08	-1.89349e-08	5.28226e-08	9.24685e-14
-3.71131e-08	2.70288e-08	-1.04892e-07	5.12449e-08	-3.57085e-08	4.39018e-08	-3.36478e-08	-2.36057e-08	4.71534e-08	1.78906e-08	-4.69752e-08	-8.99765e-08	5.03305e-08	1.9573e-08	4.74373e-08	-4.20686e-08	-1.43612e-07	1.44672e-08	-1.8605e-08	-2.89686e-08	1.07859e-07	-1.53207e-08	-2.86143e-08	-4.33617e-08	-4.8258e-08	-1.18062e-08	9.50162e-08	-2.0485e-08	-2.09394e-08	5.30409e-08	9.21645e-14
-3.63899e-08	2.70369e-08	-1.0484e-07	5.12443e-08	-3.56365e-08	4.39103e-08	-3.36145e-08	-2.31307e-08	4.8303e-08	8.61782e-09	-4.70445e-08	-9.04894e-08	5.03307e-08	1.96287e-08	4.63218e-08	-4.21072e-08	-1.43714e-07	1.38565e-08	-1.87181e-08	-2.90067e-08	1.07907e-07	-1.5295e-08	-2.79207e-08	-4.33049e-08	-4.88427e-08	-8.9016e-09	9.50643e-08	-2.05242e-08	-2.18403e-08	5.28356e-08	9.19438e-14
-3.62144e-08	2.74763e-08	-1.04893e-07	5.12451e-08	-3.54538e-08	4.39135e-08	-3.36451e-08	-2.3762e-08	4.77513e-08	1.54174e-08	-4.69886e-08	-6.86155e-08	5.03256e-08	1.95797e-08	4.70878e-08	-4.23574e-08	-1.34844e-07	1.83421e-08	-1.92636e-08	-2.90469e-08	1.08209e-07	-1.53357e-08	-2.8002e-08	-4.3314e-08	-4.86631e-08	-1.12899e-08	9.48673e-08	-2.05192e-08	-2.87167e-08	5.29797e-08	8.68251e-14
-3.65551e-08	2.72814e-08	-1.04869e-07	5.12445e-08	-3.56625e-08	4.39096e-08	-3.36555e-08	-2.34353e-08	4.83524e-08	1.4142e-08	-4.70234e-08	-6.92434e-08	5.03484e-08	1.96569e-08	4.71239e-08	-4.24068e-08	-1.33861e-07	1.58777e-08	-1.91326e-08	-2.90528e-08	1.07982e-07	-1.53054e-08	-2.65331e-08	-4.33548e-08	-4.86858e-08	-1.07689e-08	9.49574e-08	-2.05039e-08	-2.36696e-08	5.28336e-08	8.62042e-14
-3.65551e-08	2.72814e-08	-1.04869e-07	5.12445e-08	-3.56625e-08	4.39096e-08	-3.36555e-08	-2.34353e-08	4.83524e-08	1.4142e-08	-4.70234e-08	-6.92434e-08	5.03484e-08	1.96569e-08	4.71239e-08	-4.24068e-08	-1.33861e-07	1.58777e-08	-1.91326e-08	-2.90528e-08	1.07982e-07	-1.53054e-08	-2.65331e-08	-4.33548e-08	-4.86858e-08	-1.07689e-08	9.49574e-08	-2.05039e-08	-2.36696e-08	5.28336e-08	8.62042e-14
-3.6463e-08	2.72509e-08	-1.04868e-07	5.12444e-08	-3.55933e-08	4.39094e-08	-3.36553e-08	-2.34417e-08	4.82433e-08	1.347e-08	-4.70236e-08	-6.93568e-08	5.0348e-08	1.96472e-08	4.70724e-08	-4.24007e-08	-1.33863e-07	1.6412e-08	-1.91374e-08	-2.90509e-08	1.07983e-07	-1.53059e-08	-2.6547e-08	-4.33542e-08	-4.86821e-08	-1.07294e-08	9.49567e-08	-2.05059e-08	-2.38524e-08	5.28389e-08	8.61986e-14
-3.63067e-08	2.72774e-08	-1.04912e-07	5.12444e-08	-3.56539e-08	4.39095e-08	-3.36453e-08	-2.34459e-08	4.80748e-08	1.3424e-08	-4.7029e-08	-6.92442e-08	5.03462e-08	1.96302e-08	4.69051e-08	-4.23737e-08	-1.33796e-07	1.61602e-08	-1.92216e-08	-2.90513e-08	1.08005e-07	-1.53108e-08	-2.68218e-08	-4.27597e-08	-4.8635e-08	-1.0599e-08	9.49617e-08	-2.05093e-08	-2.41874e-08	5.28694e-08	8.6109e-14
-3.62214e-08	2.72632e-08	-1.04909e-07	5.12444e-08	-3.56495e-08	4.39096e-08	-3.36445e-08	-2.34489e-08	4.80864e-08	1.25266e-08	-4.70293e-08	-6.92775e-08	5.03432e-08	1.96256e-08	4.69165e-08	-4.23706e-08	-1.33817e-07	1.6192e-08	-1.92294e-08	-2.90518e-08	1.08006e-07	-1.53115e-08	-2.68539e-08	-4.28205e-08	-4.86371e-08	-1.07088e-08	9.49743e-08	-2.05092e-08	-2.41956e-08	5.28688e-08	8.61031e-14
-3.6213e-08	2.72338e-08	-1.04897e-07	5.13206e-08	-3.57838e-08	3.8207e-08	-3.36326e-08	-2.34538e-08	4.81461e-08	2.1931e-09	-4.7027e-08	-6.94735e-08	4.28192e-08	1.95427e-08	4.69262e-08	-4.23503e-08	-1.34232e-07	1.63403e-08	-1.90753e-08	-2.90483e-08	1.08038e-07	-1.53119e-08	-2.69816e-08	-4.3032e-08	-4.86593e-08	-1.06446e-08	9.49792e-08	-2.05061e-08	-2.42863e-08	5.2867e-08	8.49705e-14
-3.62302e-08	2.72523e-08	-1.04902e-07	5.20984e-08	-3.57714e-08	4.22274e-08	-3.37243e-08	-2.34545e-08	4.81474e-08	1.17442e-08	-4.59353e-08	-6.9425e-08	4.53534e-08	1.9565e-08	4.6897e-08	-2.78932e-08	-1.33848e-07	1.61408e-08	-1.9002e-08	-1.27844e-08	1.08075e-07	-1.53127e-08	-2.68979e-08	-4.30005e-08	-4.86547e-08	-1.07499e-08	9.49683e-08	-2.05086e-08	-2.41983e-08	5.28705e-08	8.38182e-14
-3.62384e-08	2.72553e-08	-1.04908e-07	5.29482e-08	-3.6125e-08	4.11569e-08	-3.39047e-08	-2.34319e-08	4.8177e-08	6.64111e-09	-4.29971e-08	-6.93691e-08	4.64622e-08	1.96437e-08	4.6891e-08	-2.19233e-08	-1.34098e-07	1.6165e-08	-1.91269e-08	-9.54426e-09	1.08194e-07	-1.5313e-08	-2.6846e-08	-4.29714e-08	-4.85755e-08	-1.06839e-08	9.49685e-08	-2.05073e-08	-2.4192e-08	5.28669e-08	8.33145e-14
-2.13684e-08	2.72529e-08	-1.04465e-07	5.14126e-08	-3.58939e-08	4.03924e-08	-3.37417e-08	-2.34435e-08	4.82182e-08	7.365e-09	-4.5984e-08	-5.17587e-08	4.88984e-08	1.95863e-08	4.69122e-08	-2.1777e-08	-1.33946e-07	1.606e-08	-1.90945e-08	-1.089e-08	1.08067e-07	-1.53031e-08	-2.68454e-08	-4.29621e-08	-4.86341e-08	-1.21129e-08	9.4861e-08	-1.05659e-08	-2.41794e-08	5.2867e-08	8.01496e-14
-3.33829e-08	2.72537e-08	-1.04945e-07	2.83732e-08	-3.56159e-08	4.10282e-08	-3.3759e-08	-2.34124e-08	4.81715e-08	6.99282e-09	-4.55743e-08	-4.95031e-08	4.48805e-08	1.956e-08	4.69134e-08	-2.46475e-08	-1.33928e-07	1.61788e-08	-1.90367e-08	-8.99124e-09	9.53885e-08	-1.56001e-08	-2.63349e-08	-4.29504e-08	-4.86361e-08	-1.18276e-08	9.4859e-08	-2.03101e-08	-2.4208e-08	5.28755e-08	7.62376e-14
-2.20645e-08	2.71156e-08	-1.05347e-07	2.19505e-08	-3.44056e-08	4.12022e-08	-3.3884e-08	-2.30786e-08	4.81888e-08	8.49415e-09	-4.43967e-08	-5.83162e-08	4.5837e-08	1.96111e-08	4.68994e-08	-2.2318e-08	-1.33962e-07	1.60723e-08	-1.90216e-08	-1.06208e-08	9.32704e-08	-1.57217e-08	-2.69022e-08	-2.69123e-08	-4.86663e-08	-1.01259e-08	9.48076e-08	-1.13273e-08	-2.4201e-08	5.29063e-08	7.43593e-14
-1.90982e-08	2.61493e-08	-1.05451e-07	2.57488e-08	-3.61277e-08	4.15281e-08	-3.38624e-08	-2.32626e-08	4.8172e-08	7.99962e-09	-4.45141e-08	-4.44652e-08	4.41415e-08	1.96031e-08	4.68831e-08	-2.13717e-08	-1.33958e-07	1.60151e-08	-1.90277e-08	-1.0853e-08	9.64811e-08	-1.54898e-08	-2.68227e-08	-3.7943e-08	-4.53099e-08	-1.10845e-08	9.48613e-08	-1.43919e-08	-2.42586e-08	5.30717e-08	7.40551e-14
-2.36444e-08	2.68627e-08	-1.01819e-07	2.58552e-08	-3.59794e-08	4.46071e-08	-3.38276e-08	-2.33416e-08	4.81718e-08	8.032e-09	-4.41046e-08	-4.43575e-08	4.68756e-08	1.95388e-08	4.62433e-08	-2.24773e-08	-9.8457e-08	1.61831e-08	-1.90465e-08	-1.10865e-08	9.74674e-08	-1.54581e-08	-2.68604e-08	-4.29576e-08	-4.7538e-08	-1.12706e-08	9.49417e-08	-1.22676e-08	-2.42599e-08	5.24825e-08	6.64515e-14
-2.22951e-08	2.71433e-08	-1.05616e-07	2.51083e-08	-3.54578e-08	4.20332e-08	-3.37426e-08	-2.31979e-08	4.81734e-08	8.24629e-09	-4.4481e-08	-4.44214e-08	4.44657e-08	1.96174e-08	4.6846e-08	-2.26268e-08	-3.84605e-08	2.91219e-08	-1.85469e-08	-1.06423e-08	9.47001e-08	-1.60209e-08	-2.67005e-08	-2.99478e-08	-4.84722e-08	-9.26681e-09	9.52351e-08	-1.37575e-08	-2.39887e-09	5.27907e-08	5.72348e-14
-2.0491e-08	2.61864e-08	-1.04845e-07	2.43858e-08	-3.55937e-08	4.1664e-08	-3.38175e-08	-2.31355e-08	4.82097e-08	8.26085e-09	-4.44282e-08	-4.27476e-08	4.43369e-08	1.97621e-08	4.67907e-08	-2.24537e-08	-5.6557e-08	2.6678e-08	-1.90666e-08	-1.05571e-08	9.49835e-08	-1.55917e-08	-2.6672e-08	-3.28768e-08	-4.8559e-08	-1.05005e-08	6.46666e-08	-1.13854e-08	-5.69086e-09	5.31073e-08	5.3693e-14
-2.41938e-08	2.65053e-08	-1.03702e-07	2.2922e-08	-3.543e-08	4.26767e-08	-3.38455e-08	-2.32187e-08	4.82245e-08	8.3594e-09	-4.44726e-08	-4.38653e-08	4.52632e-08	1.96735e-08	4.73564e-08	-2.05967e-08	-5.24995e-08	1.72279e-08	-1.90578e-08	-1.17545e-08	3.6912e-08	-1.56633e-08	-2.66527e-08	-3.54523e-08	-4.82901e-08	-1.03481e-08	6.77066e-08	-1.21449e-08	-1.10217e-08	5.33208e-08	4.59935e-14
-2.43334e-08	2.64072e-08	-1.04506e-07	2.23042e-08	-3.55966e-08	4.22658e-08	-3.38252e-08	-2.31793e-08	4.8261e-08	8.09966e-09	-4.44269e-08	-4.32742e-08	4.46802e-08	1.97775e-08	4.60192e-08	-2.24316e-08	-3.83862e-08	2.18789e-08	-1.89861e-08	-1.11439e-08	4.42629e-08	-1.56922e-08	-2.66988e-08	-3.30332e-08	-4.81686e-08	-1.05263e-08	6.18255e-08	-1.19107e-08	-1.34056e-08	5.31452e-08	4.45387e-14
-2.3241e-08	2.65146e-08	-1.0386e-07	2.17574e-08	-3.5553e-08	4.23597e-08	-3.38203e-08	-2.31694e-08	4.82608e-08	8.20742e-09	-4.43954e-08	-4.33484e-08	4.48887e-08	1.97265e-08	4.60835e-08	-2.20349e-08	-3.86873e-08	1.9205e-08	-1.88104e-08	-1.1008e-08	3.67241e-08	-1.56351e-08	-2.67568e-08	-3.34741e-08	-4.8304e-08	-1.05618e-08	6.61953e-08	-1.22318e-08	-1.4665e-08	5.31095e-08	4.42844e-14
-2.32516e-08	2.65279e-08	-1.04276e-07	2.24462e-08	-3.5529e-08	4.23862e-08	-3.38112e-08	-2.31917e-08	4.82663e-08	8.15586e-09	-4.43962e-08	-4.3387e-08	4.48434e-08	1.9723e-08	4.6627e-08	-2.23633e-08	-3.46415e-08	2.05099e-08	-1.85022e-08	-1.12473e-08	3.75697e-08	-1.56374e-08	-2.66831e-08	-3.34714e-08	-4.82155e-08	-1.04588e-08	6.29187e-08	-1.20487e-08	-1.4417e-08	5.31281e-08	4.38318e-14
-2.3415e-08	2.65608e-08	-6.63633e-08	2.2316e-08	-3.55932e-08	4.10005e-08	-3.38604e-08	-2.31804e-08	4.82654e-08	1.20257e-08	-4.09403e-08	-4.31614e-08	4.49084e-08	1.97251e-08	4.63124e-08	-2.20247e-08	-4.13018e-08	1.97317e-08	-1.87992e-08	-1.14141e-08	-1.32263e-09	-1.56484e-08	-2.67055e-08	-3.35756e-08	-4.82557e-08	-1.04352e-08	6.35565e-08	-1.89862e-08	1.94265e-09	5.36337e-08	3.62203e-14
-2.3583e-08	2.65141e-08	-6.19013e-08	2.22625e-08	-3.5579e-08	4.08636e-08	-3.38586e-08	-2.31814e-08	4.82822e-08	1.04321e-08	-4.08885e-08	-4.30946e-08	4.49077e-08	1.97243e-08	4.60072e-08	-2.2267e-08	-4.10805e-08	1.88461e-08	-1.84712e-08	-1.12874e-08	2.26134e-08	-1.56418e-08	-2.67074e-08	-3.35468e-08	-4.83249e-08	-1.04641e-08	6.34065e-08	-1.4545e-08	2.57552e-09	5.46279e-08	3.59669e-14
-2.34634e-08	2.64697e-08	-6.2685e-08	2.24904e-08	-3.55716e-08	4.11631e-08	-3.38477e-08	-2.31755e-08	4.82614e-08	9.67918e-09	-4.1322e-08	-4.31849e-08	4.49135e-08	1.97249e-08	4.62492e-08	-2.22557e-08	-4.00344e-08	1.93807e-08	-1.8756e-08	-1.1335e-08	1.4477e-08	-1.56446e-08	-2.67018e-08	-3.3469e-08	-4.82729e-08	-1.04895e-08	6.3336e-08	-1.39119e-08	-1.77119e-09	5.36884e-08	3.56418e-14
-2.37483e-08	2.65043e-08	-6.53345e-08	2.2575e-08	-3.8969e-09	4.11032e-08	-3.38506e-08	-2.31745e-08	4.82852e-08	1.0009e-08	-4.14595e-08	-4.35701e-08	4.48935e-08	1.97233e-08	4.59504e-08	-2.21517e-08	-4.06764e-08	1.94256e-08	-1.86061e-08	-1.13096e-08	7.15461e-09	-1.56431e-08	-2.67066e-08	-3.35671e-08	-4.82995e-08	-1.05274e-08	6.33499e-08	-1.3654e-08	-6.09126e-10	5.45655e-08	3.47507e-14
-2.36544e-08	2.65219e-08	-6.36069e-08	2.24497e-08	-1.33494e-08	4.12464e-08	-3.38401e-08	-2.3172e-08	4.82786e-08	1.0406e-08	-4.15021e-08	-1.6177e-08	4.48996e-08	1.97234e-08	4.6154e-08	-2.21221e-08	-4.10571e-08	1.95183e-08	-1.86595e-08	-1.13339e-08	9.39832e-09	-1.56374e-08	-2.67055e-08	-3.35271e-08	-4.82956e-08	-1.04801e-08	6.34216e-08	-1.50386e-08	4.65203e-10	5.39831e-08	3.31407e-14
-2.36257e-08	2.65025e-08	-6.3743e-08	2.23213e-08	-1.54037e-08	1.54433e-08	-3.38491e-08	-2.31265e-08	4.82763e-08	1.03717e-08	-4.12393e-08	-2.12272e-08	4.48996e-08	1.97519e-08	4.61911e-08	-2.21602e-08	-4.05068e-08	1.93437e-08	-1.86141e-08	-1.13325e-08	7.53866e-09	-1.56395e-08	-2.67123e-08	-3.35167e-08	-4.83088e-08	-1.04781e-08	6.33242e-08	-1.49922e-08	1.50955e-09	5.3691e-08	3.17901e-14
-2.36433e-08	2.6508e-08	-6.36856e-08	1.81235e-08	-1.69573e-08	1.60051e-08	-3.38503e-08	-2.31449e-08	4.8403e-08	1.71204e-10	-4.12695e-08	-2.33071e-08	4.51861e-08	1.95429e-08	4.61803e-08	-2.21482e-08	-4.06549e-08	1.94448e-08	-1.86235e-08	-1.13153e-08	6.18678e-09	-1.55689e-08	-2.68564e-08	-1.61316e-08	-4.83105e-08	-3.32e-09	6.33974e-08	-1.49913e-08	3.32369e-10	5.41735e-08	3.07991e-14
-2.36582e-08	2.65134e-08	-6.37085e-08	1.94727e-08	-1.75119e-08	1.53596e-08	-3.38493e-08	-2.31176e-08	4.83908e-08	7.14155e-09	-3.8316e-08	-1.95776e-08	4.52253e-08	1.96589e-08	4.61438e-08	-2.21631e-08	-4.07567e-08	1.95068e-08	-1.86143e-08	-1.13216e-08	7.48583e-09	-1.56335e-08	-2.68188e-08	-1.69074e-08	-4.83215e-08	-4.88151e-09	6.34055e-08	-1.44872e-08	1.39004e-09	5.41719e-08	3.05671e-14
-2.36604e-08	2.65132e-08	-6.27041e-08	1.85771e-08	-1.76701e-08	1.48916e-08	-3.38464e-08	-2.31465e-08	4.8337e-08	4.81443e-09	-3.95188e-08	-2.21711e-08	4.50074e-08	1.96188e-08	4.61664e-08	-2.21591e-08	-4.06978e-08	1.9456e-08	-1.86028e-08	-1.1317e-08	7.77192e-09	-1.55766e-08	-2.68454e-08	-1.64757e-08	-4.83224e-08	-5.79058e-09	6.3401e-08	-8.37898e-09	7.12967e-10	5.41428e-08	3.03954e-14
-2.36572e-08	2.5959e-08	-6.26593e-08	1.88753e-08	-1.75411e-08	1.5685e-08	-3.38444e-08	-2.31374e-08	4.8338e-08	4.8121e-09	-4.02174e-08	-2.033e-08	4.50276e-08	1.96328e-08	4.61708e-08	-2.2149e-08	-4.06275e-08	1.94444e-08	-1.85584e-08	-1.13134e-08	8.38282e-09	-1.58208e-08	-2.68887e-08	-1.77693e-08	-4.83258e-08	-6.36641e-09	5.62773e-08	-7.67635e-09	8.50712e-10	5.423e-08	2.95802e-14
-2.3663e-08	2.64811e-08	-6.21037e-08	1.86486e-08	-1.73289e-08	1.43584e-08	-3.38474e-08	-2.31415e-08	4.8389e-08	4.71743e-09	-3.90211e-08	-2.15181e-08	4.52264e-08	1.95564e-08	4.61884e-08	-2.21469e-08	-4.07242e-08	1.94447e-08	-1.85945e-08	-1.12693e-08	7.88462e-09	-1.59974e-08	-2.18153e-08	-1.68426e-08	-4.83241e-08	-4.00933e-09	5.7994e-08	-1.01969e-08	1.04853e-09	5.4173e-08	2.9396e-14
-2.36653e-08	2.5936e-08	-6.22605e-08	1.85114e-08	-1.71986e-08	1.45283e-08	-3.38793e-08	-2.31392e-08	4.84134e-08	3.94918e-09	-3.93651e-08	-2.13057e-08	4.50972e-08	1.95666e-08	4.61791e-08	-2.21523e-08	-4.06539e-08	1.94542e-08	-1.85797e-08	-1.13028e-08	8.22009e-09	-1.05911e-08	-2.38392e-08	-1.67527e-08	-4.83239e-08	-4.46598e-09	5.7445e-08	-9.82405e-09	9.53406e-10	5.41943e-08	2.92671e-14
-2.36544e-08	2.56618e-08	-3.8833e-08	1.89486e-08	-1.69596e-08	1.467e-08	-3.38596e-08	-2.31428e-08	4.83852e-08	4.09306e-09	-3.93918e-08	-2.08536e-08	4.51521e-08	1.95546e-08	4.61858e-08	-2.21503e-08	-4.12425e-08	1.94504e-08	-1.85802e-08	-1.12934e-08	7.88395e-09	-1.20704e-08	-2.27463e-08	-1.68244e-08	-4.83232e-08	-4.86649e-09	5.77038e-08	-9.79018e-09	9.6681e-10	5.41798e-08	2.69404e-14
-2.36276e-08	2.5984e-08	-5.30841e-08	1.84452e-08	-1.57369e-08	2.09959e-08	-3.3379e-08	-8.5381e-09	1.95119e-08	3.84476e-09	-3.94958e-08	-2.17433e-08	4.41338e-08	1.95677e-08	4.6191e-08	-2.21117e-08	-4.11427e-08	1.9411e-08	-1.85869e-08	-1.12922e-08	7.95824e-09	-1.58479e-08	-2.36326e-08	-1.63912e-08	-4.84828e-08	4.65391e-10	5.71709e-08	-1.03307e-08	9.87542e-10	4.0529e-08	2.47023e-14
-2.36516e-08	2.59628e-08	-4.45075e-08	1.85869e-08	-1.63282e-08	1.48083e-08	-3.33532e-08	-9.14501e-09	2.37506e-08	4.31011e-09	-3.94379e-08	-2.171e-08	4.19703e-08	1.9254e-08	4.62066e-08	-2.21258e-08	-4.10322e-08	1.93631e-08	-1.85853e-08	-1.1296e-08	8.04554e-09	-1.58133e-08	-2.29793e-08	-1.709e-08	-4.83655e-08	-1.6275e-09	5.7293e-08	-1.00428e-08	1.00469e-09	2.85593e-08	2.28163e-14
-2.29935e-08	2.52409e-08	-3.22771e-08	1.87183e-08	-1.65769e-08	1.52465e-08	-3.35309e-08	-2.10168e-08	2.158e-08	4.31717e-09	-2.87029e-08	-2.10259e-08	4.43923e-08	1.86045e-08	4.62027e-08	-2.21229e-08	-4.11155e-08	1.9451e-08	-1.85817e-08	-1.12923e-08	8.17372e-09	-1.1109e-08	-2.26598e-08	-1.7159e-08	-4.83304e-08	-4.69053e-09	5.74624e-08	-1.00186e-08	9.63505e-10	2.56411e-08	2.12807e-14
-2.31568e-08	2.55031e-08	-3.61301e-08	1.86853e-08	-1.6524e-08	1.52891e-08	-3.34842e-08	-1.83389e-08	2.3371e-08	4.33983e-09	-2.71814e-08	-2.10353e-08	4.39408e-08	1.82e-08	4.62001e-08	-2.20879e-08	-4.10787e-08	1.94456e-08	-1.86064e-08	-1.05104e-08	8.16903e-09	-1.06153e-08	-2.25323e-08	-1.46162e-08	-4.83912e-08	-3.61123e-09	5.73345e-08	-9.98304e-09	1.70476e-09	1.16915e-08	2.07404e-14
-2.30246e-08	2.5526e-08	-3.35765e-08	1.86763e-08	-1.64756e-08	1.51045e-08	-3.3488e-08	-1.26302e-08	2.31038e-08	4.34646e-09	-2.63081e-08	-2.11666e-08	4.40528e-08	1.81966e-08	4.62032e-08	-2.20941e-08	-4.11415e-08	1.94391e-08	-1.85859e-08	-1.11006e-08	8.20639e-09	-1.04453e-08	-2.27442e-08	-1.70786e-08	-4.83781e-08	-3.63068e-09	5.7417e-08	-9.97129e-09	1.44034e-09	1.33682e-08	2.04811e-14
-2.31594e-08	2.45495e-08	-3.40064e-08	1.86646e-08	-1.65448e-08	1.52086e-08	-3.34342e-08	-1.46093e-08	2.38751e-08	4.37813e-09	-2.59784e-08	-2.07967e-08	4.41294e-08	1.82232e-08	4.62036e-08	-2.21201e-08	-4.11757e-08	1.78518e-08	-1.85781e-08	-1.12311e-08	8.17262e-09	-1.08688e-08	-2.26868e-08	-1.08957e-08	-4.81987e-08	-3.63901e-09	5.74354e-08	-9.969e-09	1.11255e-09	1.3859e-08	2.03119e-14
-2.29183e-08	2.52739e-08	-3.46162e-08	1.93393e-08	-1.6452e-08	1.51621e-08	-3.34555e-08	-8.85164e-09	2.3261e-08	4.38729e-09	-2.46833e-08	-2.08543e-08	4.65727e-09	1.82793e-08	4.6203e-08	-2.21122e-08	-4.11404e-08	1.87736e-08	-1.85896e-08	-1.11927e-08	8.24226e-09	-1.13836e-08	-2.26642e-08	-1.61961e-08	-4.80784e-08	-3.5508e-09	5.26339e-08	-1.05271e-08	1.04151e-09	1.57326e-08	1.79617e-14
-2.31968e-08	2.52941e-08	-3.4753e-08	1.97023e-08	-1.64735e-08	1.51678e-08	-3.34442e-08	-1.391e-08	2.36986e-08	4.36268e-09	-2.54126e-08	-2.09207e-08	4.61757e-09	1.7673e-08	4.62019e-08	-2.21044e-08	-4.11191e-08	1.91734e-08	-1.85751e-08	-1.11409e-08	8.40926e-09	-1.13744e-08	-2.25787e-08	-1.32938e-08	-4.81123e-08	-3.54755e-09	3.25777e-08	-1.00433e-08	1.13895e-09	1.5587e-08	1.63563e-14
-2.31948e-08	2.52981e-08	-3.44942e-08	1.92178e-08	-1.64397e-08	1.51749e-08	-3.34466e-08	-1.38093e-08	2.33422e-08	4.38785e-09	-2.40322e-08	-2.10136e-08	6.30711e-09	1.75349e-08	4.62018e-08	-2.21068e-08	-4.11082e-08	1.91737e-08	-1.85786e-08	-1.11444e-08	8.66793e-09	-1.04914e-08	-2.26187e-08	-1.33708e-08	-4.80621e-08	-3.61011e-09	3.23784e-08	-1.00451e-08	1.16172e-09	1.51679e-08	1.6207e-14
-2.33016e-08	2.53811e-08	-3.46096e-08	2.02796e-08	-1.64944e-08	1.51355e-08	-3.33991e-08	-1.38875e-08	2.34684e-08	4.51781e-09	-2.43942e-08	-2.11145e-08	8.87085e-10	1.69332e-08	4.6203e-08	-2.21102e-08	-4.11877e-08	1.87996e-08	-1.85837e-08	-1.11772e-08	8.51604e-09	-1.09373e-08	-2.1955e-08	-1.26914e-08	-4.81459e-08	-3.35438e-09	3.18727e-08	-9.86248e-09	1.28438e-09	1.49135e-08	1.61508e-14
-2.32965e-08	2.53873e-08	-3.42767e-08	1.95894e-08	-1.64344e-08	1.51315e-08	-3.34604e-08	-1.20983e-08	2.33468e-08	4.62859e-09	-2.47079e-08	-2.11113e-08	1.05712e-09	1.70477e-08	4.62014e-08	-2.21164e-08	-4.1139e-08	1.89201e-08	-1.85836e-08	-1.11677e-08	8.56516e-09	-1.08238e-08	-2.25508e-08	-1.28257e-08	-4.81321e-08	-3.46275e-09	3.19362e-08	-9.95911e-09	1.15681e-09	1.51181e-08	1.61107e-14
-2.32502e-08	2.53526e-08	-3.44898e-08	1.94176e-08	-1.64494e-08	1.51444e-08	-3.34372e-08	-1.25765e-08	2.33374e-08	4.52677e-09	-2.45926e-08	-2.11242e-08	2.9374e-09	1.63075e-08	4.62028e-08	-2.2114e-08	-4.1154e-08	1.89319e-08	-1.85789e-08	-1.1159e-08	8.5968e-09	-1.08189e-08	-2.23048e-08	-1.29463e-08	-4.81166e-08	-3.45713e-09	3.06793e-08	-9.97752e-09	1.21178e-09	1.51096e-08	1.6016e-14
-2.32499e-08	2.53593e-08	-3.4408e-08	1.97612e-08	-5.17225e-09	1.51424e-08	-3.34258e-08	-1.24551e-08	2.3363e-08	4.42643e-09	-2.45322e-08	-2.10972e-08	2.72332e-09	-1.7582e-09	4.64608e-08	-2.2113e-08	-3.73653e-08	1.89533e-08	-1.85553e-08	-1.2765e-08	9.89358e-09	-1.08354e-08	-2.22457e-08	-1.31121e-08	-1.95491e-08	-3.45675e-09	3.16054e-08	-1.0098e-08	1.22344e-09	1.50829e-08	1.34257e-14
-2.32607e-08	2.51752e-08	-2.80516e-08	1.96576e-08	-1.53741e-08	1.51542e-08	-3.34329e-08	-1.26928e-08	2.19913e-08	4.50875e-09	-1.47864e-08	-2.1081e-08	2.25374e-09	1.43635e-08	4.58191e-08	-2.20987e-08	-4.04193e-08	1.88927e-08	-1.85844e-08	-1.16951e-08	8.61091e-09	-1.08872e-08	-2.23878e-08	-1.28088e-08	-1.62159e-08	-3.49615e-09	3.16043e-08	-9.95441e-09	1.22422e-09	1.51213e-08	1.29932e-14
-2.32564e-08	2.45427e-08	-3.34357e-08	1.96502e-08	-8.78662e-09	1.5144e-08	-3.34349e-08	-1.27896e-08	2.23147e-08	4.48508e-09	-9.87597e-09	-2.11093e-08	2.37547e-09	6.84758e-09	4.61791e-08	-2.21064e-08	-3.89e-08	1.89286e-08	-1.86367e-08	-1.22507e-08	8.79076e-09	-1.07885e-08	-2.23125e-08	-1.28698e-08	-7.98917e-09	-3.44282e-09	3.15004e-08	-9.96889e-09	1.23121e-09	1.51091e-08	1.25934e-14
-2.32594e-08	2.5325e-08	-3.08866e-08	1.9698e-08	-1.07109e-08	1.51444e-08	-3.34342e-08	-1.26163e-08	2.17977e-08	4.56169e-09	-1.39367e-08	-2.10867e-08	2.55017e-09	6.11234e-09	4.61253e-08	-2.21083e-08	-3.88599e-08	1.89297e-08	-1.58578e-08	-1.18699e-08	8.89758e-09	-1.08576e-08	-2.22756e-08	-1.29205e-08	-9.11256e-09	-3.46153e-09	3.14799e-08	-9.98067e-09	1.22869e-09	1.50938e-08	1.24764e-14
-2.32573e-08	2.53348e-08	-2.98992e-08	1.96633e-08	-9.65393e-09	1.51451e-08	-3.34358e-08	-1.25645e-08	2.16494e-08	4.50287e-09	-1.32962e-08	-2.10977e-08	2.50375e-09	6.94164e-09	4.61043e-08	-2.21054e-08	-3.91846e-08	1.89263e-08	-1.49417e-08	-1.19497e-08	8.90034e-09	-1.0866e-08	-2.22791e-08	-1.30297e-08	-7.55805e-09	-3.43845e-09	3.14713e-08	-9.96491e-09	1.23006e-09	1.50743e-08	1.23519e-14
-2.32558e-08	2.52957e-08	-3.06305e-08	1.96738e-08	-1.09173e-08	1.5145e-08	-3.34353e-08	-1.26041e-08	2.17717e-08	4.54977e-09	-1.29451e-08	-2.1096e-08	2.40623e-09	6.60997e-09	4.60902e-08	-2.21042e-08	-3.91059e-08	7.71132e-09	-1.55465e-08	-1.20767e-08	8.82724e-09	-1.0856e-08	-2.22671e-08	-1.29523e-08	-5.28545e-09	-3.4294e-09	3.14652e-08	-9.9744e-09	1.23163e-09	1.50791e-08	1.20948e-14
-2.32679e-08	2.49788e-08	-3.01014e-08	1.96731e-08	-9.90803e-09	1.51469e-08	-1.24956e-08	-1.25593e-08	2.2315e-08	4.52937e-09	-1.26188e-08	-2.10962e-08	2.47154e-09	6.83385e-09	4.61397e-08	-2.21072e-08	-3.90112e-08	1.58515e-08	-1.55136e-08	-1.20615e-08	8.96596e-09	-1.08568e-08	-2.22261e-08	-1.29636e-08	-7.16148e-09	-3.44032e-09	3.14462e-08	-9.97202e-09	1.23032e-09	1.51206e-08	1.12943e-14
-2.32593e-08	2.52193e-08	-3.00226e-08	1.78427e-08	-1.01474e-08	1.51452e-08	-2.09439e-08	-1.26346e-08	2.20258e-08	4.55503e-09	-1.28477e-08	-2.10952e-08	3.26951e-09	6.37724e-09	4.61272e-08	-2.21065e-08	-2.74652e-08	9.42509e-09	-1.54016e-08	-1.21815e-08	8.905e-09	-1.08495e-08	-2.21713e-08	-1.29066e-08	-7.04459e-09	-3.4396e-09	3.14561e-08	-9.97454e-09	1.23133e-09	1.5115e-08	1.05754e-14
-2.32199e-08	2.51625e-08	-3.02221e-08	1.169e-08	-9.94236e-09	1.51453e-08	-1.83439e-08	-1.26538e-08	2.19209e-08	4.54835e-09	-1.2385e-08	-2.10957e-08	3.26754e-09	6.37477e-09	4.61259e-08	-2.21082e-08	-2.62306e-08	1.17335e-08	-1.59392e-08	-1.22712e-08	8.93099e-09	-1.08509e-08	-2.21375e-08	-1.28835e-08	-7.18351e-09	-3.42887e-09	3.14448e-08	-9.97623e-09	1.23122e-09	1.50951e-08	1.02795e-14
-2.33383e-08	2.51951e-08	-2.99823e-08	1.33762e-08	-1.01044e-08	1.51456e-08	-1.45799e-08	-1.26768e-08	2.19468e-08	4.54036e-09	-1.26107e-08	-2.10957e-08	2.86103e-09	6.33433e-09	4.61292e-08	-2.2108e-08	-2.71435e-08	1.11552e-08	-1.56799e-08	-1.20889e-08	8.92186e-09	-1.08524e-08	-2.22007e-08	-1.28994e-08	-7.04619e-09	-3.43148e-09	3.14521e-08	-9.974e-09	1.23083e-09	1.50987e-08	1.02229e-14
-2.33186e-08	2.51752e-08	-3.01991e-08	1.36486e-08	-1.01216e-08	1.51457e-08	-1.45792e-08	-1.26738e-08	2.19339e-08	4.54453e-09	-1.26453e-08	-2.10959e-08	2.95851e-09	6.35304e-09	4.61305e-08	-2.20958e-08	-2.52823e-08	1.06414e-08	-1.56625e-08	-1.20768e-08	8.90128e-09	-1.08513e-08	-2.2202e-08	-1.28918e-08	-7.10472e-09	-3.41796e-09	3.14574e-08	-9.97454e-09	1.23166e-09	1.5114e-08	1.01337e-14
-2.33024e-08	2.52014e-08	-2.94068e-08	1.26469e-08	-1.00159e-08	1.51456e-08	-1.49643e-08	-1.2679e-08	2.19284e-08	4.5445e-09	-1.25502e-08	-2.10959e-08	3.08061e-09	6.37997e-09	4.61287e-08	-2.19739e-08	-2.60082e-08	1.1077e-08	-1.56512e-08	-1.11292e-08	8.89668e-09	-1.08523e-08	-2.21966e-08	-1.28912e-08	-6.9181e-09	-3.43146e-09	3.14528e-08	-9.97537e-09	1.23758e-09	1.51054e-08	1.0084e-14
-2.28629e-08	2.52066e-08	-2.62303e-08	1.34215e-08	-1.01265e-08	1.50004e-08	-1.46892e-08	-1.30277e-08	2.19572e-08	4.54479e-09	-1.26972e-08	-2.10935e-08	4.25019e-09	6.31491e-09	2.26325e-09	-2.10402e-08	-2.59219e-08	1.14806e-08	-1.35204e-08	-9.89306e-09	9.11134e-09	-1.08483e-08	-2.22014e-08	-1.28898e-08	-7.04736e-09	-3.43359e-09	3.14356e-08	-9.9744e-09	1.23108e-09	1.51131e-08	7.67721e-15
-2.32091e-08	2.51905e-08	-2.72449e-08	1.32517e-08	-1.01057e-08	1.51515e-08	-1.46711e-08	-1.38014e-08	2.19469e-08	4.54614e-09	-1.25915e-08	-2.10954e-08	3.56417e-09	6.36656e-09	6.79743e-09	-5.82543e-09	-2.58791e-08	9.97377e-09	-1.56616e-08	-1.06712e-08	9.05114e-09	-1.08497e-08	-2.21967e-08	-1.2373e-08	-7.12559e-09	-3.43112e-09	3.14417e-08	-9.97409e-09	1.23213e-09	1.51194e-08	7.42232e-15
-2.3152e-08	2.13154e-08	-2.85925e-08	1.34281e-08	-1.01029e-08	1.5184e-08	-1.47015e-08	-1.0297e-08	2.18887e-08	4.53602e-09	-1.2553e-08	-2.10927e-08	3.20441e-09	5.73824e-09	1.45384e-08	-6.22347e-09	-1.32237e-08	1.0362e-08	-1.56622e-08	-1.04255e-08	8.99797e-09	-1.08458e-08	-2.22009e-08	-1.17218e-08	-7.11158e-09	-3.42699e-09	3.14434e-08	-2.4189e-09	1.24026e-09	1.51339e-08	6.79099e-15
-2.30035e-08	1.34351e-08	-2.07103e-08	1.3344e-08	-1.00858e-08	1.51035e-08	-1.45926e-08	-1.18802e-08	2.19293e-08	4.56333e-09	-1.25855e-08	-2.10867e-08	3.74377e-09	6.29677e-09	9.31153e-09	-1.11397e-08	-1.38349e-08	1.09865e-08	-1.55574e-08	-1.05486e-08	8.98762e-09	-1.08419e-08	-2.2199e-08	-1.20084e-08	-7.10093e-09	-3.42627e-09	3.1443e-08	-2.16139e-09	1.32703e-09	1.51152e-08	6.15625e-15
-2.29495e-08	1.46069e-08	-2.16098e-08	1.3228e-08	-1.01005e-08	1.51214e-08	-1.4625e-08	-1.22079e-08	2.19073e-08	4.56075e-09	-1.25823e-08	-2.10875e-08	3.70493e-09	6.0494e-09	8.26405e-09	-9.22162e-09	-1.26372e-08	1.08528e-08	-1.55294e-08	-1.06473e-08	9.07844e-09	-1.08461e-08	-2.22e-08	-1.17635e-08	-7.11032e-09	-3.42725e-09	3.14441e-08	-2.38476e-09	1.28827e-09	1.51159e-08	6.13314e-15
-2.00946e-08	1.34765e-08	-2.15417e-08	1.33423e-08	-1.00918e-08	1.51125e-08	-1.4625e-08	-1.18657e-08	2.19243e-08	4.55518e-09	-1.25867e-08	-2.10864e-08	3.66574e-09	5.88965e-09	9.36338e-09	-8.29223e-09	-1.41453e-08	1.07431e-08	-1.54708e-08	-1.06375e-08	8.99749e-09	-1.08549e-08	-2.21997e-08	-1.18752e-08	-7.09713e-09	-3.44571e-09	3.14436e-08	-2.75868e-09	1.32557e-09	1.51165e-08	6.01089e-15
-2.10815e-08	1.31345e-08	-2.12872e-08	1.11074e-08	-1.00986e-08	1.51294e-08	-1.45981e-08	-1.23416e-08	2.19754e-08	4.55764e-09	-1.25863e-08	-2.09552e-08	3.9473e-09	5.57783e-09	9.86556e-09	-8.00406e-09	-1.36374e-08	1.06365e-08	-1.52958e-08	-1.06438e-08	8.75591e-09	-1.10125e-08	-2.22403e-08	-1.19048e-08	-6.52152e-09	-3.43446e-09	2.77101e-08	-2.93256e-09	1.33393e-09	1.51185e-08	5.74086e-15
-2.05036e-08	1.36413e-08	-2.13389e-08	5.45492e-09	-1.00977e-08	1.50996e-08	-1.44455e-08	-1.17326e-08	2.19761e-08	4.56564e-09	-1.2573e-08	-1.62859e-08	3.59295e-09	5.82899e-09	9.47606e-09	-8.19532e-09	-1.39706e-08	1.07099e-08	-1.5535e-08	-1.06574e-08	9.00413e-09	-1.08628e-08	-2.22237e-08	-1.18398e-08	-6.79939e-09	-3.4751e-09	2.56653e-08	-2.04875e-09	1.31808e-09	1.51171e-08	5.34825e-15
-2.01991e-08	1.3518e-08	-2.13224e-08	2.09647e-09	-1.0103e-08	1.51246e-08	-1.45642e-08	-1.19264e-08	2.06232e-08	4.55667e-09	-1.25424e-08	-8.28624e-09	3.62819e-09	5.82011e-09	9.60906e-09	-8.72315e-09	-1.50843e-08	1.07024e-08	-1.5514e-08	-1.0641e-08	8.90996e-09	-1.08775e-08	-2.22089e-08	-1.18199e-08	-6.82441e-09	-3.64951e-09	2.54132e-08	-2.29742e-09	1.31463e-09	1.51175e-08	5.09039e-15
-1.53051e-08	1.37041e-08	-2.16363e-08	6.00479e-09	-1.01168e-08	1.51469e-08	-1.45633e-08	-1.19864e-08	8.24496e-09	4.55643e-09	-1.25414e-08	-9.81002e-09	4.30407e-09	5.83704e-09	9.38604e-09	-8.30719e-09	-1.28948e-08	1.07305e-08	-1.54733e-08	-1.06039e-08	8.92238e-09	-1.09106e-08	-2.2206e-08	-1.17872e-08	-7.1662e-09	-3.55301e-09	2.62531e-08	-2.52361e-09	1.32859e-09	1.51204e-08	4.61969e-15
-1.30921e-08	1.38621e-08	-2.15621e-08	5.08655e-09	-1.01736e-08	1.51524e-08	-1.4584e-08	-1.20447e-08	9.60271e-09	4.61391e-09	-1.11842e-08	-7.02065e-09	3.76861e-09	5.7965e-09	9.40474e-09	-8.19347e-09	-1.36596e-08	1.07131e-08	-1.53455e-08	-1.05822e-08	8.9013e-09	-1.1068e-08	-2.22115e-08	-1.17992e-08	-7.91268e-09	-3.52959e-09	2.65914e-08	-2.81441e-09	1.32366e-09	1.51201e-08	4.54007e-15
-1.41911e-08	1.38121e-08	-2.15033e-08	5.81558e-09	-1.01613e-08	1.52097e-08	-1.458e-08	-1.19773e-08	1.10669e-08	4.59231e-09	-1.24396e-08	-6.06989e-09	3.93033e-09	5.68867e-09	9.48282e-09	-7.85963e-09	-1.35706e-08	1.07204e-08	-1.53063e-08	-1.0604e-08	8.95208e-09	-1.10194e-08	-2.22119e-08	-1.17579e-08	-7.02464e-09	-3.50305e-09	2.62448e-08	-2.41827e-09	1.32714e-09	9.87921e-09	4.44826e-15
-1.38161e-08	1.37244e-08	-2.14778e-08	5.67921e-09	-1.01348e-08	1.51477e-08	-1.45783e-08	-1.16607e-08	9.71125e-09	4.57749e-09	-1.2084e-08	-6.99527e-09	3.93129e-09	5.76509e-09	9.49423e-09	-7.84407e-09	-1.3604e-08	1.07253e-08	-1.5384e-08	-1.06091e-08	8.94729e-09	-1.0994e-08	-2.22117e-08	-1.18026e-08	-7.13675e-09	-3.53529e-09	2.60009e-08	-2.45505e-09	1.3216e-09	8.0009e-09	4.3582e-15
-1.45131e-08	1.37961e-08	-2.1496e-08	6.04375e-09	-1.01499e-08	1.5175e-08	-1.45799e-08	-1.17507e-08	9.15552e-09	4.59589e-09	-1.23639e-08	-6.97323e-09	3.86714e-09	5.71013e-09	6.08337e-09	-5.57343e-09	-1.35718e-08	1.07268e-08	-1.53791e-08	-1.06032e-08	9.02811e-09	-1.08145e-08	-2.221e-08	-1.17992e-08	-2.17068e-09	-3.52718e-09	2.60808e-08	-2.48747e-09	1.3231e-09	9.04532e-09	4.27188e-15
-1.20765e-08	1.37392e-08	-1.15374e-08	5.68474e-09	-1.01376e-08	1.52276e-08	-1.45861e-08	-1.15806e-08	9.00701e-09	4.58349e-09	-1.24709e-08	-6.82351e-09	4.03581e-09	5.70479e-09	7.98024e-09	-8.16868e-09	-1.36507e-08	1.07239e-08	-1.53632e-08	-1.07237e-08	9.04262e-09	-7.04561e-09	-2.22125e-08	-1.17943e-08	-5.29453e-09	-3.6486e-09	2.6116e-08	-2.49639e-09	1.32281e-09	8.20755e-09	3.88003e-15
-7.24037e-09	1.37832e-08	-1.39448e-08	5.32175e-09	-1.01347e-08	1.52272e-08	-1.45567e-08	-1.08249e-08	9.58632e-09	4.57653e-09	-1.24276e-08	-6.72726e-09	3.88026e-09	5.63195e-09	7.32839e-09	-7.45168e-09	-1.3706e-08	1.07273e-08	-1.53699e-08	-1.0645e-08	9.02089e-09	-8.94369e-09	-2.22113e-08	-1.17906e-08	-4.45198e-09	-3.57532e-09	2.61179e-08	-2.43105e-09	1.2029e-09	7.06086e-09	3.81556e-15
-4.90496e-09	7.38251e-09	-1.44173e-08	4.92544e-09	-1.01245e-08	1.51763e-08	-1.4586e-08	-1.0992e-08	9.71443e-09	4.57928e-09	-1.24453e-08	-6.70986e-09	4.1038e-09	5.8188e-09	7.03707e-09	-7.82308e-09	-1.36316e-08	6.95843e-09	-1.53655e-08	-1.05989e-08	9.00814e-09	-7.28049e-09	-2.22038e-08	-1.17959e-08	-3.94534e-09	-3.50752e-09	2.61628e-08	-2.47776e-09	6.42331e-10	8.05213e-09	3.58648e-15
-3.92382e-09	7.68318e-09	-1.49009e-08	5.70661e-09	-1.01373e-08	8.69135e-09	-1.45685e-08	-1.16498e-08	9.34378e-09	4.57831e-09	-1.235e-08	-6.7035e-09	4.04452e-09	5.68609e-09	7.30173e-09	-7.62733e-09	-1.36264e-08	1.07476e-08	-1.53631e-08	-9.58237e-09	9.03106e-09	-8.88409e-09	-2.22078e-08	-1.17945e-08	-4.42984e-09	-3.52964e-09	2.61391e-08	-2.47069e-09	1.28713e-09	7.57743e-09	3.52353e-15
-5.95098e-09	5.85234e-09	-1.32143e-08	2.00159e-09	-1.0136e-08	1.41568e-08	-1.46213e-08	-1.03824e-08	9.13451e-09	4.58355e-09	-1.23907e-08	-6.66786e-09	4.00882e-09	5.7275e-09	6.51947e-09	-6.68844e-09	-1.36465e-08	9.84565e-09	-1.53652e-08	-9.57759e-09	9.02992e-09	-7.86859e-09	-2.22111e-08	-1.05928e-08	-4.42456e-09	-3.54987e-09	2.61347e-08	-2.47686e-09	6.51638e-10	8.47073e-09	3.46506e-15
-6.01965e-09	4.30209e-09	-1.35401e-08	3.40285e-09	-1.01357e-08	1.17859e-08	-5.82997e-09	-6.34593e-09	9.34515e-09	4.58976e-09	-1.23901e-08	-6.63788e-09	4.02343e-09	5.72645e-09	7.29208e-09	-7.09482e-09	-1.3643e-08	9.5124e-09	-1.53308e-08	-1.05975e-08	9.02685e-09	-7.8003e-09	-2.22015e-08	-1.12714e-08	-4.34117e-09	-3.55532e-09	2.61779e-08	-2.46374e-09	8.97698e-10	8.17006e-09	3.20065e-15
-5.57609e-09	4.28783e-09	-1.33897e-08	4.07779e-09	-1.0133e-08	1.10393e-08	-1.14592e-08	-1.01999e-08	9.34247e-09	5.20161e-09	-1.2371e-08	-6.64336e-09	4.06292e-09	5.92983e-09	6.80141e-09	-7.08257e-09	-9.50112e-09	-1.747e-09	-1.53859e-08	-8.16551e-09	9.02634e-09	-7.78444e-09	-2.221e-08	-1.12298e-08	-4.37099e-09	-3.62387e-09	2.49468e-08	-2.47937e-09	1.04697e-09	7.81822e-09	3.04603e-15
-5.70236e-09	3.97284e-09	-1.34031e-08	3.82418e-09	-1.01355e-08	1.20506e-08	-8.06783e-09	-5.96098e-09	9.35664e-09	4.83974e-09	-1.2393e-08	-6.61693e-09	4.02697e-09	5.96025e-09	6.80439e-09	-7.26232e-09	-9.34408e-09	1.61803e-09	-1.53402e-08	-9.69599e-09	9.02729e-09	-7.89941e-09	-2.22081e-08	-1.1125e-08	-4.38255e-09	-3.56308e-09	2.52048e-08	-2.481e-09	9.62818e-10	7.78118e-09	2.96519e-15
-4.80622e-09	3.3376e-09	-1.34147e-08	4.35487e-09	-1.01331e-08	1.12363e-08	-7.57018e-09	-6.59753e-09	9.35029e-09	4.78357e-09	-1.23873e-08	-6.62933e-09	7.36078e-10	5.77573e-09	6.76185e-09	-7.08779e-09	-1.15032e-08	3.16651e-09	-1.20895e-08	-9.23115e-09	9.02929e-09	-8.0759e-09	-2.22084e-08	-1.12473e-08	-4.36073e-09	-3.5616e-09	2.51322e-08	-2.47131e-09	9.87316e-10	7.92722e-09	2.87393e-15
-5.64976e-09	4.5031e-09	-1.33875e-08	4.20569e-09	-2.22637e-09	-1.3181e-09	-7.48249e-09	-5.9148e-09	9.36218e-09	4.6983e-09	-1.23895e-08	-6.62751e-09	2.53308e-09	5.81884e-09	6.72062e-09	-2.93661e-09	-1.09408e-08	3.38169e-09	-1.17025e-08	-8.2997e-09	9.02875e-09	-8.72578e-09	-2.2208e-08	-1.12743e-08	-4.33481e-09	-3.54784e-09	2.51403e-08	-1.8592e-09	9.82818e-10	7.91349e-09	2.59339e-15
-5.43218e-09	4.41437e-09	-1.33059e-08	4.17376e-09	-8.8597e-09	5.01666e-09	-6.39241e-09	-6.48115e-09	9.34997e-09	4.78915e-09	-9.32648e-09	-6.63773e-09	2.79343e-09	5.84269e-09	6.73527e-09	-3.60346e-09	-1.09086e-08	4.46391e-09	-1.31799e-08	-9.1049e-09	9.0373e-09	-7.85215e-09	-2.2207e-08	-1.12553e-08	-4.34406e-09	-3.56455e-09	3.48951e-09	-2.01216e-09	9.80601e-10	7.91166e-09	2.04173e-15
-5.49171e-09	4.33925e-09	-1.33741e-08	3.71568e-09	-5.79778e-09	4.36082e-09	-7.2352e-09	-6.43415e-09	9.35514e-09	4.72966e-09	-6.58164e-09	-6.65114e-09	2.38419e-09	5.84889e-09	6.71281e-09	-4.39755e-09	-1.08325e-08	3.62248e-09	-1.28287e-08	-8.53847e-09	9.03746e-09	-7.8807e-09	-2.22076e-08	-1.1261e-08	-4.31508e-09	-3.55736e-09	4.55441e-09	-1.66039e-09	9.81275e-10	7.95456e-09	1.9405e-15
-5.36307e-09	4.19478e-09	-1.32855e-08	4.03299e-09	-7.55303e-09	2.83384e-09	-7.19085e-09	-6.40027e-09	9.3601e-09	4.76472e-09	-6.46966e-09	-6.63623e-09	2.50753e-09	5.87814e-09	6.72883e-09	-6.11613e-09	-1.0824e-08	4.06946e-09	-1.30861e-08	-9.13748e-09	9.03033e-09	-8.10962e-09	-2.2205e-08	-5.94313e-09	-4.32311e-09	-3.55733e-09	6.06571e-09	-1.84157e-09	9.79696e-10	7.95722e-09	1.91658e-15
-5.38074e-09	4.24708e-09	-1.3374e-08	3.97472e-09	-4.36567e-09	2.81377e-09	-6.58606e-09	-6.34614e-09	9.35405e-09	4.73675e-09	-7.84451e-09	-6.64351e-09	2.44913e-09	5.82776e-09	6.71982e-09	-4.73997e-09	-1.07706e-08	3.64245e-09	-1.2474e-08	-8.20187e-09	9.03047e-09	-8.06706e-09	-2.22062e-08	-8.316e-09	-4.32702e-09	-3.55569e-09	3.88981e-09	-1.69596e-09	9.77995e-10	7.94893e-09	1.85003e-15
-5.40891e-09	4.31008e-09	-4.7452e-09	3.99448e-09	-5.11685e-09	3.224e-09	-6.86394e-09	-6.37484e-09	9.35788e-09	4.76645e-09	-7.5168e-09	-6.64251e-09	2.48466e-09	4.73644e-09	6.73006e-09	-4.55122e-09	-1.08e-08	3.70277e-09	-1.25076e-08	-8.54229e-09	9.3807e-09	-8.10456e-09	-2.21773e-08	-7.34082e-09	-4.30307e-09	-3.53259e-09	5.43117e-09	-1.92038e-09	8.87246e-10	6.96384e-09	1.68879e-15
-5.40374e-09	4.33455e-09	-6.66693e-09	3.9694e-09	-5.22919e-09	2.23113e-09	-6.90211e-09	-6.37699e-09	9.35251e-09	4.60902e-09	-7.45075e-09	-6.64633e-09	2.458e-09	6.2666e-09	6.72772e-09	-4.87257e-09	-1.05588e-08	3.60621e-09	-1.23021e-08	-8.41293e-09	9.33748e-09	-8.09598e-09	-1.77691e-08	-9.07723e-09	-3.28393e-09	-3.49527e-09	5.24561e-09	-2.10496e-09	9.6295e-10	3.70382e-09	1.51861e-15
-5.4127e-09	4.28169e-09	-5.25927e-09	4.00374e-09	-5.11087e-09	3.12913e-09	-6.95361e-09	-6.39754e-09	9.3566e-09	4.7332e-09	-7.40549e-09	-6.66036e-09	2.53992e-09	6.08181e-09	6.7279e-09	-4.84612e-09	-1.01001e-08	3.5892e-09	-1.1494e-08	-8.42133e-09	9.14616e-09	-8.11582e-09	-1.69739e-08	-7.58122e-09	-4.29477e-09	-3.54655e-09	5.55802e-09	-2.06873e-09	9.73735e-10	2.22484e-09	1.42298e-15
-5.40681e-09	4.32036e-09	-5.77342e-09	3.99189e-09	-4.58248e-09	3.62527e-09	-6.96017e-09	-6.3808e-09	9.35634e-09	4.72263e-09	-7.28294e-09	-6.6635e-09	2.51221e-09	5.57214e-09	6.73071e-09	-4.88132e-09	-3.29646e-09	3.60891e-09	-1.15601e-08	-8.39496e-09	9.27208e-09	-8.10518e-09	-1.7067e-08	-7.91569e-09	-3.90482e-09	-3.53995e-09	1.39235e-09	-2.49646e-09	9.73167e-10	3.49351e-09	1.31695e-15
-5.3974e-09	4.33259e-09	-4.91071e-09	4.01026e-09	-4.87786e-09	3.53863e-09	-6.92414e-09	-6.3955e-09	9.35519e-09	4.74816e-09	-7.23666e-09	-6.65108e-09	2.46316e-09	6.22216e-09	6.73095e-09	-4.95747e-09	-2.91145e-09	3.72528e-09	-1.14713e-08	-8.41392e-09	9.29675e-09	-8.0973e-09	-1.67471e-08	-8.09944e-09	-2.90072e-09	-3.49562e-09	1.68269e-09	-2.4104e-09	9.69891e-10	3.81667e-09	1.30218e-15
-5.40403e-09	4.3083e-09	-5.16283e-09	3.99852e-09	-4.87071e-09	3.21096e-09	-6.92197e-09	-6.38234e-09	9.35594e-09	4.75737e-09	-5.73392e-09	-6.65765e-09	2.47311e-09	5.40638e-09	3.48565e-09	-4.94202e-09	-2.94056e-09	3.63241e-09	-1.12414e-08	-8.37885e-09	9.26134e-09	-8.09734e-09	-1.71278e-08	-8.00333e-09	-3.16304e-09	-3.52955e-09	2.85279e-09	-2.12154e-09	9.71613e-10	3.2572e-09	1.2462e-15
-5.40694e-09	4.31211e-09	-5.16562e-09	4.00248e-09	-4.94299e-09	3.26657e-09	-3.69212e-09	-6.38254e-09	9.35607e-09	4.75021e-09	-6.05728e-09	-6.65764e-09	2.43024e-09	5.47361e-09	3.43951e-09	-4.91286e-09	-3.23813e-09	7.32164e-10	-1.15202e-08	-7.9675e-09	9.27257e-09	-8.09899e-09	-1.69372e-08	-8.01368e-09	-3.28851e-09	-3.52289e-09	2.06125e-10	-2.16598e-09	9.70117e-10	2.66027e-09	1.18881e-15
-5.40266e-09	4.31225e-09	-5.35278e-09	3.99689e-09	-4.92057e-09	3.20729e-09	-3.92512e-09	-6.38603e-09	9.35603e-09	4.75121e-09	-5.30858e-09	-6.65848e-09	2.43054e-09	5.46504e-09	3.70785e-09	-4.92051e-09	-2.42158e-09	7.41685e-10	-1.14189e-08	-7.81401e-09	9.27098e-09	-8.09837e-09	-1.69846e-08	-8.00364e-09	-3.31054e-09	-3.52386e-09	1.58359e-09	-2.15686e-09	9.69764e-10	2.76538e-09	1.18052e-15
-5.40382e-09	4.31228e-09	-5.1738e-09	4.00282e-09	-4.87683e-09	3.26316e-09	-3.93599e-09	-6.38363e-09	9.35603e-09	4.75273e-09	-5.13298e-09	-6.65826e-09	2.40361e-09	5.45616e-09	3.64315e-09	-4.92833e-09	-2.48888e-09	6.02333e-10	-1.13462e-08	-7.9353e-09	9.27412e-09	-8.09842e-09	-1.69895e-08	-8.00628e-09	-3.35021e-09	-3.52291e-09	6.82118e-10	-2.1917e-09	9.68776e-10	2.76972e-09	1.17529e-15
-5.40636e-09	4.31827e-09	-5.33102e-09	3.06292e-09	-4.88214e-09	3.23867e-09	-4.08391e-09	-6.38369e-09	9.35604e-09	4.75604e-09	-5.22916e-09	-6.65995e-09	2.41505e-09	5.42288e-09	3.53999e-09	-4.93297e-09	-2.79497e-09	1.18145e-09	-1.12056e-08	-7.91892e-09	9.27152e-09	-8.09746e-09	-1.70158e-08	-8.00123e-09	-3.18993e-09	-3.55105e-09	1.04976e-09	-2.18944e-09	-2.41125e-10	2.82794e-09	1.1707e-15
-5.40453e-09	4.31441e-09	-5.13488e-09	3.05982e-09	-4.88358e-09	3.24048e-09	-3.98148e-09	-6.3822e-09	9.35604e-09	4.75138e-09	-5.34801e-09	-6.66064e-09	2.39581e-09	5.41819e-09	3.6487e-09	-4.92515e-09	-2.47472e-09	8.34564e-10	-1.12947e-08	-7.97584e-09	3.19544e-09	-8.10057e-09	-1.70021e-08	-7.98954e-09	-3.21376e-09	-3.55095e-09	8.6229e-10	-2.18327e-09	-3.15786e-10	2.85238e-09	1.09365e-15
-5.40507e-09	4.31298e-09	-5.1444e-09	3.71759e-09	-4.90556e-09	3.17033e-09	-4.04618e-09	-2.30011e-09	9.35803e-09	4.75161e-09	-5.19671e-09	-6.65917e-09	2.40123e-09	5.30607e-09	3.66398e-09	-4.92878e-09	-2.64276e-09	9.81251e-10	-1.13196e-08	-5.10505e-09	6.43243e-09	-8.10053e-09	-1.69903e-08	-7.994e-09	-3.23576e-09	-3.5311e-09	1.01007e-09	-2.17971e-09	7.52187e-10	2.89088e-09	1.05636e-15
-5.40458e-09	4.31473e-09	-5.16462e-09	3.35121e-09	-4.894e-09	3.02041e-09	-4.01343e-09	-4.06688e-09	9.3561e-09	4.75145e-09	-5.31709e-09	-6.65887e-09	2.40915e-09	5.34483e-09	3.63059e-09	-4.9243e-09	-2.41671e-09	1.10052e-09	-1.13365e-08	-4.95224e-09	4.32884e-09	-8.10786e-09	-1.69941e-08	-7.99908e-09	-3.26496e-09	-3.52768e-09	1.0615e-09	-2.17931e-09	7.31669e-10	2.86378e-09	1.04105e-15
-5.40424e-09	4.31474e-09	-5.13558e-09	1.99241e-09	-4.65309e-09	2.19903e-09	-4.08405e-09	-3.24417e-09	9.359e-09	4.75119e-09	-5.29825e-09	-6.66687e-09	2.39033e-09	5.37014e-09	3.71146e-09	-4.93565e-09	-2.46597e-09	8.69044e-10	-1.13395e-08	-4.65596e-09	4.95119e-09	-8.10484e-09	-1.69905e-08	-1.02596e-09	-3.25043e-09	-3.53382e-09	9.48624e-10	-1.94941e-09	8.03564e-10	2.90007e-09	9.6107e-16
-5.40442e-09	4.31405e-09	-5.15092e-09	2.54913e-09	-4.19368e-09	2.54637e-09	-4.0178e-09	-3.86902e-09	9.35828e-09	4.75108e-09	-5.29154e-09	-6.69139e-09	2.39252e-09	3.58293e-09	3.68032e-09	-4.92963e-09	-2.50967e-09	1.03078e-09	-1.13421e-08	-4.80543e-09	4.95821e-09	-8.11105e-09	-1.69965e-08	-2.35438e-09	-3.26857e-09	-3.52897e-09	9.64335e-10	-1.7974e-09	7.79211e-10	2.8679e-09	9.55387e-16
-5.40458e-09	4.31413e-09	-5.14925e-09	1.92123e-09	-4.20552e-09	2.54402e-09	-4.01853e-09	-3.61434e-09	9.35748e-09	4.75077e-09	-5.30718e-09	-6.68233e-09	2.39032e-09	4.30865e-09	3.67398e-09	-4.93053e-09	-2.39849e-09	9.81639e-10	-1.13397e-08	-4.09244e-09	5.06594e-09	-8.08264e-09	-1.6999e-08	-2.22926e-09	-3.26219e-09	-3.5316e-09	9.59552e-10	-1.734e-09	7.67635e-10	2.86756e-09	9.49271e-16
-5.42175e-09	4.31464e-09	-5.15108e-09	2.05819e-09	-4.40366e-09	2.16976e-09	-4.02019e-09	-3.57499e-09	9.35766e-09	4.7513e-09	-5.31402e-09	-6.6745e-09	2.39075e-09	4.35244e-09	3.68714e-09	-4.93351e-09	-2.44745e-09	9.4779e-10	-1.03341e-08	-4.35871e-09	5.07388e-09	-8.11098e-09	-1.70025e-08	-1.04035e-09	-3.27027e-09	-3.53175e-09	9.83442e-10	-1.8947e-09	7.89561e-10	2.86901e-09	9.28308e-16
-5.40445e-09	4.31382e-09	-5.15597e-09	2.08928e-09	-4.22025e-09	2.3188e-09	-4.05053e-09	-3.67253e-09	9.3518e-09	4.77494e-09	-5.30456e-09	-6.67896e-09	2.38993e-09	4.20211e-09	3.67754e-09	-4.93228e-09	-2.44701e-09	9.71978e-10	-1.04736e-08	-4.30918e-09	4.9195e-09	-8.10917e-09	-7.55119e-09	-2.05307e-09	-3.26245e-09	-3.53334e-09	9.59332e-10	-1.97743e-09	8.12043e-10	2.87488e-09	6.99348e-16
-5.40583e-09	4.3096e-09	-5.15147e-09	2.29824e-09	-4.06965e-09	2.48357e-09	-4.09499e-09	-3.68959e-09	9.35651e-09	4.75495e-09	-5.31724e-09	-6.68844e-09	2.38995e-09	3.97889e-09	3.6733e-09	-4.93172e-09	-2.47995e-09	6.14479e-10	-6.17207e-09	-4.23946e-09	4.99748e-09	-8.10082e-09	-9.47328e-09	-2.27891e-09	-3.26553e-09	-3.53226e-09	9.58385e-10	-1.78624e-09	7.86017e-10	2.86542e-09	6.59456e-16
-5.40676e-09	4.31107e-09	-5.15256e-09	2.08951e-09	-4.22763e-09	2.51942e-09	-3.22598e-09	-3.68882e-09	9.35892e-09	4.75411e-09	-5.31305e-09	-6.6863e-09	2.39015e-09	3.85075e-09	3.66973e-09	-4.93e-09	-2.47325e-09	6.41447e-10	-5.89264e-09	-4.25449e-09	5.02551e-09	-8.09698e-09	-2.23418e-09	-1.93429e-09	-3.27122e-09	-3.53197e-09	9.64291e-10	-1.76112e-09	8.99977e-10	2.86732e-09	5.63548e-16
-5.40457e-09	4.31197e-09	-5.15201e-09	2.15134e-09	-4.20069e-09	2.54668e-09	-2.29964e-09	-3.67809e-09	9.35901e-09	4.7626e-09	-5.3132e-09	-6.68041e-09	2.39048e-09	3.92883e-09	3.66877e-09	-4.93081e-09	-2.48143e-09	8.79353e-10	-6.20003e-09	-4.21848e-09	4.83771e-09	-8.10542e-09	-2.2607e-09	-2.00368e-09	-3.26311e-09	-3.53266e-09	9.63379e-10	-1.97417e-09	8.8544e-10	2.8693e-09	5.6234e-16
-5.40575e-09	4.312e-09	-2.57007e-09	2.10057e-09	-4.14242e-09	2.50868e-09	-3.15412e-09	-3.60091e-09	9.35782e-09	4.75261e-09	-3.75682e-09	-6.68055e-09	2.39118e-09	3.94417e-09	3.66904e-09	-4.93068e-09	-2.47952e-09	7.83014e-10	-5.82853e-09	-4.26707e-09	4.96885e-09	-8.09591e-09	-2.09226e-09	-1.95212e-09	-3.26568e-09	-3.54946e-09	9.62645e-10	-1.7786e-09	8.08904e-10	2.87303e-09	5.26773e-16
-5.40575e-09	4.312e-09	-2.57007e-09	2.10057e-09	-4.14242e-09	2.50868e-09	-3.15412e-09	-3.60091e-09	9.35782e-09	4.75261e-09	-3.75682e-09	-6.68055e-09	2.39118e-09	3.94417e-09	3.66904e-09	-4.93068e-09	-2.47952e-09	7.83014e-10	-5.82853e-09	-4.26707e-09	4.96885e-09	-8.09591e-09	-2.09226e-09	-1.95212e-09	-3.26568e-09	-3.54946e-09	9.62645e-10	-1.7786e-09	8.08904e-10	2.87303e-09	5.26773e-16
-5.41152e-09	4.34425e-09	-2.32801e-09	2.10557e-09	-4.14633e-09	2.50988e-09	-3.16496e-09	-3.5892e-09	9.1306e-09	4.76714e-09	-3.95189e-09	-6.63893e-09	2.39106e-09	3.41496e-09	3.64114e-09	-4.93062e-09	-2.47499e-09	7.83513e-10	-5.86066e-09	-4.24236e-09	4.93818e-09	-8.10669e-09	-2.05088e-09	-1.97726e-09	-3.26555e-09	-3.57672e-09	9.62409e-10	-1.77897e-09	7.59897e-10	2.87352e-09	5.18822e-16
-5.41538e-09	4.31687e-09	-2.54736e-09	2.1179e-09	-4.14441e-09	2.5091e-09	-3.06825e-09	-3.59043e-09	9.05257e-09	4.7525e-09	-3.91648e-09	-6.67484e-09	2.39116e-09	3.40971e-09	3.6701e-09	-4.93054e-09	-2.47561e-09	7.88322e-10	-5.85135e-09	-4.23185e-09	4.95703e-09	-8.0927e-09	-2.12222e-09	-1.98001e-09	-3.26603e-09	-3.5531e-09	9.62299e-10	-1.78326e-09	8.11639e-10	2.87393e-09	5.17965e-16
-5.40524e-09	4.30761e-09	-2.68557e-09	2.10591e-09	-4.13859e-09	2.51575e-09	-3.02801e-09	-1.06845e-09	9.14896e-09	4.73148e-09	-3.67437e-09	-6.66829e-09	2.40324e-09	3.53794e-09	3.65152e-09	-4.92997e-09	-2.47809e-09	7.80203e-10	-5.83313e-09	-4.24776e-09	4.94814e-09	-8.01677e-09	-1.9719e-09	-1.97118e-09	-3.24356e-09	-3.39202e-09	9.62366e-10	-1.80855e-09	7.92731e-10	2.873e-09	5.03626e-16
-5.40509e-09	4.37575e-09	-2.66889e-09	1.72399e-09	-4.14273e-09	2.51825e-09	-2.90659e-09	-1.74302e-09	9.15311e-09	4.74715e-09	-3.82824e-09	-6.63401e-09	2.44679e-09	3.53383e-09	3.65854e-09	-4.94726e-09	-2.47821e-09	7.78173e-10	-5.82017e-09	-4.21767e-09	4.94689e-09	-3.10401e-09	-1.84759e-09	-1.97705e-09	-3.26624e-09	-3.41503e-09	1.0832e-09	-1.91838e-09	7.74471e-10	2.85992e-09	4.50565e-16
-5.40667e-09	4.32435e-09	-2.59567e-09	1.25432e-09	-4.1442e-09	2.51469e-09	-3.04967e-09	-1.30558e-09	9.14352e-09	4.7248e-09	-3.87147e-09	-6.62105e-09	2.41973e-09	3.48635e-09	3.6634e-09	-4.94888e-09	-2.47673e-09	7.83352e-10	-5.83622e-09	-4.20024e-09	4.93915e-09	-3.63933e-09	-1.77143e-09	-1.97964e-09	-3.05513e-09	-3.23842e-09	1.01803e-09	-1.98675e-09	7.88622e-10	2.85416e-09	4.48143e-16
-5.40597e-09	4.30625e-09	-9.01728e-10	1.64907e-09	-4.13649e-09	2.51914e-09	-2.92008e-09	-1.39454e-09	9.13438e-09	4.73665e-09	-3.86491e-09	-6.6542e-09	2.43824e-09	3.56007e-09	3.66004e-09	-4.95425e-09	-2.47583e-09	7.82577e-10	-5.82223e-09	-4.21687e-09	4.94415e-09	-3.01646e-09	-1.24771e-09	-1.97895e-09	-3.18657e-09	-3.30292e-09	9.98567e-10	-1.96529e-09	7.89962e-10	2.86554e-09	4.39075e-16
-5.40601e-09	4.31514e-09	-1.00932e-09	1.55234e-09	-4.13884e-09	2.51888e-09	-2.78887e-09	-1.22348e-09	9.12622e-09	4.73437e-09	-3.81946e-09	-6.65784e-09	2.4255e-09	3.55663e-09	3.66365e-09	-4.95043e-09	-2.4763e-09	7.82917e-10	-5.82577e-09	-4.21716e-09	4.94328e-09	-3.2264e-09	-1.59446e-09	-1.97876e-09	-3.1665e-09	-3.23516e-09	1.01002e-09	-1.95005e-09	7.84745e-10	2.86159e-09	4.38995e-16
-5.40603e-09	4.31448e-09	-9.53038e-10	1.5569e-09	-4.14033e-09	2.51722e-09	-2.81233e-09	-8.85272e-10	9.13715e-09	4.73186e-09	-3.84543e-09	-6.65486e-09	2.42893e-09	3.53888e-09	3.66132e-09	-4.94706e-09	-2.47656e-09	7.73768e-10	-5.83251e-09	-4.18482e-09	4.94017e-09	-2.99022e-09	-1.42794e-09	-1.97826e-09	-3.19647e-09	-3.29133e-09	1.03084e-09	-1.95681e-09	7.86883e-10	2.86355e-09	4.36922e-16
-5.40624e-09	4.32732e-09	-1.07697e-09	1.5432e-09	-4.14023e-09	2.51803e-09	-2.85017e-09	-9.96525e-10	9.13661e-09	4.72943e-09	-3.85562e-09	-6.64749e-09	2.43415e-09	3.54015e-09	3.6619e-09	-4.94864e-09	-2.47639e-09	7.81166e-10	-5.8075e-09	-4.1858e-09	4.94256e-09	-3.04326e-09	-1.42686e-09	-1.97822e-09	-1.13117e-09	-3.28983e-09	1.02391e-09	-1.96002e-09	7.85854e-10	2.86237e-09	4.28783e-16
-5.40607e-09	4.31617e-09	-9.24766e-10	1.5926e-09	-4.13897e-09	2.51832e-09	-2.85895e-09	-9.314e-10	9.13695e-09	4.72976e-09	-3.85246e-09	-6.65299e-09	2.42391e-09	3.54106e-09	3.65982e-09	-4.94901e-09	-2.47651e-09	7.82213e-10	-5.82612e-09	-4.20582e-09	4.94298e-09	-3.00444e-09	-1.39656e-09	-1.97853e-09	-9.61189e-10	-3.26554e-09	1.02591e-09	-1.95928e-09	7.86696e-10	2.86213e-09	4.28012e-16
-5.40608e-09	4.32157e-09	-9.83006e-10	1.55973e-09	-3.29136e-09	2.51754e-09	-2.85639e-09	-9.52811e-10	9.1351e-09	4.73172e-09	-3.8506e-09	-6.65226e-09	2.42567e-09	3.54171e-09	3.66113e-09	-4.94837e-09	-2.50163e-09	3.52389e-10	-5.82568e-09	-4.22622e-09	4.94273e-09	-3.01577e-09	-1.45222e-09	-1.97845e-09	-1.11121e-09	-3.2716e-09	1.01321e-09	-1.9652e-09	7.87455e-10	2.86226e-09	4.22145e-16
-5.40608e-09	4.31948e-09	-9.75471e-10	1.55613e-09	-3.31747e-09	2.51787e-09	-2.85184e-09	-9.62774e-10	9.13578e-09	4.73207e-09	-3.84996e-09	-6.65039e-09	2.4268e-09	3.54127e-09	3.6609e-09	-4.94886e-09	-2.48288e-09	4.42792e-10	-5.82593e-09	-4.20353e-09	4.94292e-09	-3.00718e-09	-1.43331e-09	-1.97844e-09	-1.14171e-09	-3.25297e-09	1.01848e-09	-1.96445e-09	7.871e-10	2.86235e-09	4.219e-16
-5.40556e-09	4.31796e-09	-9.37177e-10	1.582e-09	-3.38219e-09	2.51791e-09	-2.84467e-09	-9.27267e-10	9.13507e-09	4.73726e-09	-3.8489e-09	-6.65125e-09	2.42873e-09	3.5411e-09	3.66102e-09	-4.94877e-09	-2.50079e-09	5.63379e-10	-5.8277e-09	-3.56314e-09	4.94536e-09	-3.02362e-09	-1.4532e-09	-1.97806e-09	-7.96132e-10	-3.26482e-09	1.03396e-09	-1.88983e-09	7.87343e-10	2.87042e-09	4.16898e-16
-5.40556e-09	4.31796e-09	-9.37177e-10	1.582e-09	-3.38219e-09	2.51791e-09	-2.84467e-09	-9.27267e-10	9.13507e-09	4.73726e-09	-3.8489e-09	-6.65125e-09	2.42873e-09	3.5411e-09	3.66102e-09	-4.94877e-09	-2.50079e-09	5.63379e-10	-5.8277e-09	-3.56314e-09	4.94536e-09	-3.02362e-09	-1.4532e-09	-1.97806e-09	-7.96132e-10	-3.26482e-09	1.03396e-09	-1.88983e-09	7.87343e-10	2.87042e-09	4.16898e-16
-5.35306e-09	4.32067e-09	-9.60911e-10	1.57689e-09	-3.37725e-09	2.51771e-09	-2.67057e-09	-9.34112e-10	9.14936e-09	4.73303e-09	-3.85523e-09	-6.65127e-09	2.42726e-09	3.54058e-09	3.66106e-09	-4.94865e-09	-2.768e-09	5.30929e-10	-5.57989e-09	-2.43085e-09	4.94603e-09	-3.02237e-09	-1.46362e-09	-1.97796e-09	-8.47712e-10	-3.25747e-09	1.02778e-09	-1.83566e-09	7.96933e-10	2.8667e-09	4.07266e-16
-4.52444e-09	4.31912e-09	-9.70479e-10	1.46186e-09	-3.60846e-09	2.51763e-09	-2.7933e-09	-9.41592e-10	6.67803e-09	4.73442e-09	-3.86206e-09	-6.65089e-09	2.6516e-09	3.5132e-09	3.66117e-09	-4.94454e-09	-2.49735e-09	2.83091e-10	-5.76019e-09	-3.47881e-09	4.9461e-09	-3.03891e-09	-1.4497e-09	-1.9782e-09	-8.96097e-10	-3.26161e-09	1.03766e-09	-1.85126e-09	7.92611e-10	2.8643e-09	3.6973e-16
-5.1259e-09	4.32967e-09	-9.04472e-10	1.52489e-09	-3.54688e-09	2.51769e-09	-2.64325e-09	-9.43841e-10	4.38246e-09	2.04538e-09	-3.82934e-09	-6.33708e-09	-4.57549e-10	3.52524e-09	3.66107e-09	-4.9545e-09	-2.52546e-09	4.18325e-10	-5.83024e-09	-2.86274e-09	4.94495e-09	-3.03162e-09	-1.45891e-09	-1.97784e-09	-9.44104e-10	-3.25372e-09	1.02865e-09	-1.84676e-09	8.90605e-10	2.8664e-09	3.1714e-16
-5.1259e-09	4.32967e-09	-9.04472e-10	1.52489e-09	-3.54688e-09	2.51769e-09	-2.64325e-09	-9.43841e-10	4.38246e-09	2.04538e-09	-3.82934e-09	-6.33708e-09	-4.57549e-10	3.52524e-09	3.66107e-09	-4.9545e-09	-2.52546e-09	4.18325e-10	-5.83024e-09	-2.86274e-09	4.94495e-09	-3.03162e-09	-1.45891e-09	-1.97784e-09	-9.44104e-10	-3.25372e-09	1.02865e-09	-1.84676e-09	8.90605e-10	2.8664e-09	3.1714e-16
-5.16897e-09	4.32023e-09	-9.5847e-10	1.53557e-09	-3.52734e-09	2.51767e-09	-2.67933e-09	-9.45168e-10	2.94596e-09	3.09026e-09	-3.86093e-09	-6.51761e-09	9.4902e-10	3.52526e-09	3.66105e-09	-2.05942e-09	-2.51547e-09	2.55994e-10	-5.79264e-09	-2.74597e-09	4.94491e-09	-3.03852e-09	-1.45624e-09	-1.97766e-09	-9.00127e-10	-3.2598e-09	1.02824e-09	-1.86634e-09	8.3887e-10	2.86624e-09	2.942e-16
-5.16897e-09	4.32023e-09	-9.5847e-10	1.53557e-09	-3.52734e-09	2.51767e-09	-2.67933e-09	-9.45168e-10	2.94596e-09	3.09026e-09	-3.86093e-09	-6.51761e-09	9.4902e-10	3.52526e-09	3.66105e-09	-2.05942e-09	-2.51547e-09	2.55994e-10	-5.79264e-09	-2.74597e-09	4.94491e-09	-3.03852e-09	-1.45624e-09	-1.97766e-09	-9.00127e-10	-3.2598e-09	1.02824e-09	-1.86634e-09	8.3887e-10	2.86624e-09	2.942e-16
-5.19431e-09	4.3219e-09	-9.19339e-10	1.52457e-09	-3.56898e-09	2.51801e-09	-2.68464e-09	-9.45362e-10	3.071e-09	2.47441e-09	-3.86416e-09	-6.41115e-09	8.61874e-10	3.52195e-09	3.51071e-09	-2.40198e-09	-2.52857e-09	2.67883e-10	-5.79376e-09	-2.74818e-09	2.66432e-09	-3.0341e-09	-1.42348e-09	-1.97711e-09	-9.03145e-10	-3.25954e-09	1.03051e-09	-1.86479e-09	8.37739e-10	2.84007e-09	2.73411e-16
-5.08355e-09	4.32254e-09	-9.20712e-10	1.52482e-09	-3.56966e-09	2.51768e-09	-2.68277e-09	-9.45307e-10	3.16565e-09	2.4088e-09	-3.86395e-09	-6.43946e-09	5.80788e-10	3.52089e-09	3.53944e-09	-2.55291e-09	-2.52912e-09	2.69625e-10	-5.79835e-09	-2.76825e-09	2.26803e-09	-3.0308e-09	-1.45403e-09	-1.97577e-09	-8.84817e-10	-3.25726e-09	1.02909e-09	-1.86419e-09	8.38389e-10	2.86421e-09	2.71805e-16
-5.08421e-09	4.32254e-09	-9.15236e-10	1.52459e-09	-3.56828e-09	2.51768e-09	-2.68344e-09	-9.45389e-10	3.05947e-09	2.41553e-09	-3.86455e-09	-6.44289e-09	5.9991e-10	3.52082e-09	3.49806e-09	-2.51001e-09	-2.52929e-09	2.74967e-10	-5.78875e-09	-2.76528e-09	2.35864e-09	-3.03018e-09	-1.45114e-09	-1.97614e-09	-8.87562e-10	-3.2567e-09	1.02989e-09	-1.86413e-09	8.38677e-10	2.86242e-09	2.71007e-16
-5.15031e-09	4.32186e-09	-9.15007e-10	1.52439e-09	-3.57071e-09	2.51791e-09	-2.68329e-09	-9.45409e-10	3.01698e-09	2.48033e-09	-3.86363e-09	-6.43997e-09	7.11354e-10	3.51925e-09	3.47979e-09	-2.18139e-09	-2.52791e-09	2.69591e-10	-5.79496e-09	-2.75503e-09	2.33172e-09	-3.03464e-09	-1.42902e-09	-1.97695e-09	-8.98901e-10	-3.25911e-09	1.03055e-09	-1.86459e-09	8.37725e-10	2.86271e-09	2.70059e-16
-5.10828e-09	4.32228e-09	-9.11789e-10	1.52466e-09	-3.55837e-09	2.51781e-09	-2.68403e-09	-9.45449e-10	3.09383e-09	8.14461e-10	-3.86336e-09	-6.446e-09	7.31833e-10	3.51556e-09	3.49249e-09	-2.29049e-09	-2.52974e-09	2.73555e-10	-5.79379e-09	-2.75178e-09	2.34453e-09	-3.032e-09	-1.44033e-09	-1.97655e-09	-8.92285e-10	-3.22413e-09	1.03046e-09	-1.86249e-09	8.38262e-10	2.86328e-09	2.64991e-16
-5.11602e-09	4.32213e-09	-9.18939e-10	1.52389e-09	-3.55418e-09	2.51782e-09	-2.1826e-09	-9.45503e-10	3.05986e-09	1.63385e-09	-3.8632e-09	-6.43534e-09	7.1624e-10	3.51126e-09	3.51643e-09	-2.30607e-09	-2.52951e-09	2.76428e-10	-5.79325e-09	-2.7569e-09	2.31989e-09	-3.03211e-09	-1.44037e-09	-1.97626e-09	-8.92904e-10	-3.22249e-09	1.02855e-09	-1.85617e-09	8.38209e-10	1.31809e-09	2.57864e-16
-5.11983e-09	4.32212e-09	-9.14636e-10	1.52424e-09	-3.56223e-09	2.51841e-09	-2.10978e-09	-9.45441e-10	3.02926e-09	8.85221e-10	-3.8636e-09	-6.44468e-09	7.27058e-10	3.51451e-09	3.52706e-09	-2.31291e-09	-2.52867e-09	2.7354e-10	-5.79532e-09	-2.75415e-09	2.37387e-09	-3.03191e-09	-1.44012e-09	-1.97636e-09	-8.93578e-10	-3.23986e-09	1.09874e-09	-1.81098e-09	8.3816e-10	2.06204e-10	2.54496e-16
-1.10536e-09	4.32151e-09	-8.54596e-10	1.52459e-09	-3.56278e-09	2.51812e-09	-2.14156e-09	-1.10713e-09	3.0379e-09	1.65602e-09	-3.86281e-09	-6.41552e-09	7.07323e-10	3.51492e-09	3.52357e-09	-2.29541e-09	-2.52917e-09	2.74001e-10	-5.64934e-09	-2.75198e-09	5.49736e-10	-3.10822e-09	-1.44134e-09	-1.97644e-09	-8.94304e-10	-3.23107e-09	1.05286e-09	-1.83047e-09	9.93098e-10	1.19316e-09	2.26405e-16
-1.07534e-09	4.32211e-09	-7.23296e-10	1.52472e-09	-3.56234e-09	2.51805e-09	-2.22909e-09	-9.7785e-10	3.01539e-09	1.08825e-09	-3.86312e-09	-6.44833e-09	6.89666e-10	3.51515e-09	3.54273e-09	-2.31107e-09	-2.52898e-09	2.74084e-10	-5.3339e-09	-2.7541e-09	1.46192e-09	-3.08443e-09	-1.43999e-09	-1.97634e-09	-8.94066e-10	-3.2336e-09	1.08145e-09	-1.81395e-09	8.63966e-10	8.90543e-10	2.22538e-16
-1.23618e-09	4.32148e-09	-8.62e-10	1.52473e-09	-3.56075e-09	2.5184e-09	-2.14816e-09	-9.69018e-10	3.03767e-09	1.2023e-09	-3.86315e-09	-6.43197e-09	7.03561e-10	3.5142e-09	3.5415e-09	-2.30492e-09	-2.52916e-09	2.74242e-10	-5.09607e-09	-2.75297e-09	1.2021e-09	-3.04837e-09	-1.44034e-09	-1.97639e-09	-8.93369e-10	-3.23271e-09	1.05363e-09	-1.8164e-09	8.5389e-10	1.05142e-09	2.19744e-16
-1.26001e-09	4.32172e-09	-6.95285e-10	1.52594e-09	-3.56308e-09	2.51811e-09	-2.15676e-09	-1.01111e-09	3.03327e-09	1.29653e-09	-3.86319e-09	-6.43076e-09	7.03082e-10	3.51505e-09	3.53499e-09	-2.32356e-09	-2.52925e-09	2.74299e-10	-4.93505e-09	-2.75293e-09	9.83645e-10	-3.05125e-09	-1.44041e-09	-1.97628e-09	-8.9364e-10	-3.23433e-09	1.05811e-09	-1.8156e-09	8.68163e-10	1.08892e-09	2.17972e-16
-1.21159e-09	4.32174e-09	-8.05983e-10	1.52518e-09	-3.56251e-09	2.51816e-09	-2.10959e-09	-1.00645e-09	3.04266e-09	1.10007e-09	-3.86327e-09	-6.43326e-09	7.06869e-10	3.51532e-09	3.53444e-09	-2.30758e-09	-2.52927e-09	2.74207e-10	-4.97723e-09	-2.75347e-09	1.03171e-09	-3.04354e-09	-1.44088e-09	-1.97638e-09	-8.93551e-10	-3.23704e-09	1.05553e-09	-1.81723e-09	8.86962e-10	1.0299e-09	2.17748e-16
-1.19181e-09	4.32186e-09	-7.85228e-10	1.52527e-09	-3.56216e-09	2.51811e-09	-2.14441e-09	-1.01299e-09	3.02465e-09	2.1357e-10	-3.86317e-09	-6.42927e-09	6.99653e-10	3.51522e-09	3.53595e-09	-2.31171e-09	-2.52923e-09	2.74374e-10	-4.96631e-09	-2.75293e-09	1.00031e-09	-3.05371e-09	-1.43989e-09	-1.97634e-09	-8.91099e-10	-3.23442e-09	1.05339e-09	-1.79991e-09	8.97916e-10	9.96721e-10	2.16268e-16
-1.31302e-09	4.32672e-09	-7.17916e-10	1.5251e-09	-3.56227e-09	2.5209e-09	-2.14862e-09	-1.00597e-09	3.02945e-09	5.14015e-10	-3.86316e-09	-6.43005e-09	7.03536e-10	3.5156e-09	3.53738e-09	-2.30776e-09	-2.52719e-09	2.74375e-10	-4.97347e-09	-2.41144e-09	1.01593e-09	-1.01025e-09	-1.36048e-09	-2.00854e-09	-8.87795e-10	-3.2366e-09	1.05748e-09	-1.8057e-09	8.8752e-10	9.93634e-10	2.06731e-16
-1.30676e-09	4.32236e-09	-7.30442e-10	1.52502e-09	-3.56294e-09	2.5184e-09	-2.1637e-09	-1.00748e-09	2.84158e-09	4.29161e-10	-3.86316e-09	-6.42924e-09	7.03468e-10	3.52818e-09	3.53776e-09	-2.3092e-09	-2.52565e-09	2.74497e-10	-4.9652e-09	-1.66409e-09	8.97474e-10	-1.14009e-09	-1.32459e-09	-2.00429e-09	-8.68207e-10	-3.23578e-09	1.05751e-09	-1.80612e-09	8.88917e-10	9.99992e-10	2.0244e-16
-1.29275e-09	4.33102e-09	-7.33057e-10	1.5251e-09	-3.5624e-09	2.51985e-09	-2.15897e-09	-1.01046e-09	2.78743e-09	4.60321e-10	-3.86316e-09	-6.42901e-09	7.02309e-10	3.52516e-09	3.53743e-09	-2.31071e-09	-2.528e-09	2.75287e-10	-4.97615e-09	-1.25924e-09	8.51727e-10	-8.85326e-10	-1.38871e-09	-1.98725e-09	-8.65279e-10	-3.23582e-09	1.05589e-09	-1.80881e-09	8.90581e-10	1.00208e-09	2.0063e-16
-1.29316e-09	4.33044e-09	-7.26376e-10	1.5251e-09	-3.56242e-09	2.51974e-09	-2.15864e-09	-1.01184e-09	2.78745e-09	4.63314e-10	-3.86316e-09	-6.42913e-09	7.02148e-10	3.52414e-09	3.53742e-09	-2.3107e-09	-2.52801e-09	2.75217e-10	-4.97304e-09	-1.26122e-09	8.54191e-10	-8.59234e-10	-1.39062e-09	-1.98743e-09	-8.65191e-10	-3.23572e-09	1.05597e-09	-1.80863e-09	8.90267e-10	1.00165e-09	2.0055e-16
-1.30298e-09	4.3275e-09	-7.22736e-10	1.78855e-09	-3.56256e-09	2.51946e-09	-2.15511e-09	-1.00254e-09	2.7805e-09	7.47009e-10	-3.8622e-09	-3.79198e-10	6.99531e-10	3.51891e-09	1.9377e-09	-2.31089e-09	-2.52796e-09	2.75263e-10	-4.95991e-09	-1.3929e-09	9.01508e-10	-8.86623e-10	-1.38857e-09	-1.99013e-09	-8.52369e-10	-3.23568e-09	1.03877e-09	-1.80763e-09	8.90017e-10	1.00234e-09	1.51986e-16
-1.30297e-09	4.33181e-09	-7.25285e-10	1.67573e-09	-3.56263e-09	2.51821e-09	-2.15539e-09	-1.00357e-09	2.77816e-09	6.04113e-10	-3.86243e-09	-8.96588e-10	7.00595e-10	3.51908e-09	1.9438e-09	-2.3109e-09	-2.52821e-09	2.752e-10	-4.97176e-09	-1.39021e-09	8.9776e-10	-8.86435e-10	-1.38795e-09	-1.98996e-09	-8.40176e-10	-3.01523e-09	1.04126e-09	-1.80778e-09	8.90012e-10	1.00157e-09	1.50823e-16
-1.30297e-09	4.33181e-09	-7.25285e-10	1.67573e-09	-3.56263e-09	2.51821e-09	-2.15539e-09	-1.00357e-09	2.77816e-09	6.04113e-10	-3.86243e-09	-8.96588e-10	7.00595e-10	3.51908e-09	1.9438e-09	-2.3109e-09	-2.52821e-09	2.752e-10	-4.97176e-09	-1.39021e-09	8.9776e-10	-8.86435e-10	-1.38795e-09	-1.98996e-09	-8.40176e-10	-3.01523e-09	1.04126e-09	-1.80778e-09	8.90012e-10	1.00157e-09	1.50823e-16
-1.30255e-09	4.32834e-09	-7.25319e-10	1.55497e-09	-3.56281e-09	2.5183e-09	-2.15509e-09	-9.99324e-10	2.77866e-09	6.4457e-10	-3.86246e-09	-1.39006e-09	7.0048e-10	3.52015e-09	2.01345e-09	-2.31107e-09	-2.52797e-09	2.75292e-10	-4.96542e-09	-1.39743e-09	8.86432e-10	-8.80522e-10	-1.38807e-09	-1.99049e-09	-7.39774e-10	-2.7938e-09	1.04583e-09	-1.81535e-09	8.89833e-10	9.72484e-10	1.50322e-16
-1.30057e-09	4.32729e-09	-7.26439e-10	1.61201e-09	-3.56269e-09	2.51921e-09	-2.15477e-09	-1.00565e-09	2.77971e-09	6.08686e-10	-3.86242e-09	-1.22875e-09	7.01177e-10	3.51949e-09	2.01009e-09	-2.3106e-09	-1.46145e-09	2.75389e-10	-4.96515e-09	-1.40303e-09	8.97132e-10	-8.83738e-10	-1.38964e-09	-1.99058e-09	-7.75547e-10	-2.97841e-09	1.04716e-09	-1.81398e-09	8.89969e-10	1.00229e-09	1.46988e-16
-1.29799e-09	4.32686e-09	-7.2651e-10	1.59422e-09	-3.5627e-09	2.51892e-09	-2.15409e-09	-1.00543e-09	2.77589e-09	5.81074e-10	-3.86219e-09	-9.27706e-10	7.01233e-10	3.51987e-09	2.00513e-09	-2.31086e-09	-1.41116e-09	2.75847e-10	-4.96657e-09	-1.39236e-09	8.98291e-10	-8.82494e-10	-1.38973e-09	-1.9906e-09	-7.93928e-10	-2.94556e-09	1.04769e-09	-1.81883e-09	8.9e-10	1.00215e-09	1.45888e-16
-1.30192e-09	4.32863e-09	-6.81106e-10	1.57751e-09	-3.55194e-09	2.52422e-09	-2.15021e-09	-1.00495e-09	2.82053e-09	6.11083e-10	-3.46163e-09	-9.06624e-10	7.07825e-10	3.5196e-09	1.9947e-09	-2.31101e-09	-1.76265e-09	2.78296e-10	-3.58844e-09	-1.40143e-09	9.02768e-10	-8.7947e-10	-1.38891e-09	-1.98806e-09	-7.37649e-10	-2.88881e-09	1.0453e-09	-1.51825e-09	8.90006e-10	9.31492e-10	1.3079e-16
-1.30114e-09	4.32835e-09	-7.191e-10	1.58739e-09	-3.56145e-09	2.52194e-09	-2.02573e-09	-1.00454e-09	2.89182e-09	5.99204e-10	-3.70505e-09	-1.07628e-09	7.04549e-10	3.51973e-09	2.08549e-09	-2.31093e-09	-1.57195e-09	2.76395e-10	-3.10618e-09	-1.39627e-09	9.01335e-10	-8.69586e-10	-1.38947e-09	-1.98572e-09	-7.23561e-10	-2.87971e-09	1.04573e-09	-1.70478e-09	8.90003e-10	9.83717e-10	1.29967e-16
-1.30134e-09	4.32968e-09	-7.15425e-10	1.58876e-09	-3.56109e-09	2.52704e-09	-1.69062e-09	-1.00497e-09	2.90403e-09	6.03819e-10	-3.66115e-09	-1.00891e-09	7.0289e-10	3.51966e-09	2.10817e-09	-2.31219e-09	-1.57676e-09	2.77156e-10	-3.11291e-09	-1.39541e-09	8.99818e-10	-8.08039e-10	-1.38929e-09	-1.9857e-09	-7.24901e-10	-2.8842e-09	1.04557e-09	-1.60681e-09	8.9e-10	9.72632e-10	1.28097e-16
-8.97121e-10	4.32955e-09	-6.94709e-10	1.5803e-09	-3.55725e-09	8.01969e-10	-1.85105e-09	-1.00618e-09	2.53914e-09	3.08931e-10	-3.72056e-09	-9.07423e-10	7.05703e-10	3.51945e-09	2.03143e-09	-2.36908e-09	-4.18802e-10	2.77259e-10	-3.39275e-09	-1.39183e-09	9.00258e-10	-8.12963e-10	-1.38935e-09	-1.98691e-09	-7.49673e-10	-2.89316e-09	1.0428e-09	-1.6596e-09	8.77394e-10	9.56056e-10	1.19606e-16
-1.09636e-09	4.32933e-09	-6.81652e-10	1.58195e-09	-3.55446e-09	1.0807e-09	-1.86254e-09	-1.00631e-09	2.38611e-09	2.54549e-10	-3.55915e-09	-9.69363e-10	7.05504e-10	3.51947e-09	2.04577e-09	-2.32378e-09	-1.02933e-09	2.77223e-10	-3.1884e-09	-1.36928e-09	9.00786e-10	-8.07372e-10	-1.38928e-09	-1.98748e-09	-7.40436e-10	-2.89269e-09	1.04138e-09	-1.61213e-09	8.69876e-10	9.50965e-10	1.17812e-16
-8.95667e-10	4.32931e-09	-6.58393e-10	1.57902e-09	-3.55821e-09	1.03375e-09	-1.82824e-09	-1.00574e-09	2.13232e-09	4.9312e-10	-3.62731e-09	-9.54212e-10	7.06181e-10	3.51876e-09	2.05431e-09	-2.32265e-09	-9.23687e-10	2.77251e-10	-3.21875e-09	-1.38692e-09	9.0068e-10	-7.83059e-10	-1.38923e-09	-1.98659e-09	-7.46536e-10	-2.89585e-09	1.03954e-09	-1.61708e-09	8.73856e-10	9.57424e-10	1.16742e-16
-8.0823e-10	4.34621e-09	-6.63874e-10	1.57987e-09	-3.55689e-09	8.13589e-10	-1.90253e-09	-1.00534e-09	2.28441e-09	4.7982e-10	-3.63899e-09	-1.04831e-09	7.06997e-10	3.51907e-09	4.40233e-10	-2.13364e-09	-8.24886e-10	2.76693e-10	-3.20352e-09	-1.37683e-09	9.00468e-10	-7.72199e-10	-1.38906e-09	-1.98641e-09	-5.02715e-10	-2.89889e-09	1.04224e-09	-1.61262e-09	8.75024e-10	9.44008e-10	1.12041e-16
-8.90002e-10	4.33092e-09	-6.54791e-10	1.5825e-09	-1.90342e-09	6.60262e-10	-1.90949e-09	-1.00586e-09	5.35918e-10	4.55357e-10	-3.61568e-09	-9.659e-10	7.05372e-10	3.5066e-09	1.26119e-09	-3.78194e-10	-9.49274e-10	2.76079e-10	-3.18568e-09	-1.37687e-09	9.00986e-10	-2.3581e-10	-1.38926e-09	-2.09616e-09	-5.68657e-10	-2.87397e-09	1.03827e-09	-1.53462e-09	1.07452e-09	8.48621e-10	9.43308e-17
-8.11364e-10	4.33016e-09	-6.58948e-10	1.5939e-09	-2.14231e-09	7.87674e-10	-1.88724e-09	-1.00592e-09	5.79035e-10	4.57323e-10	-3.61852e-09	-9.69874e-10	7.0742e-10	2.73194e-09	1.58106e-09	-1.31432e-09	-9.72654e-10	2.77149e-10	-3.18405e-09	-1.38109e-09	9.01206e-10	-2.28093e-10	-1.3887e-09	-2.02372e-09	-6.41473e-10	-2.8941e-09	1.03843e-09	-1.5748e-09	8.98858e-10	7.39044e-10	9.2593e-17
-8.48897e-10	4.33068e-09	-6.51587e-10	1.58859e-09	-2.0206e-09	7.26436e-10	-1.88804e-09	-1.00596e-09	9.14726e-10	4.65507e-10	-3.63266e-09	-9.66271e-10	7.10497e-10	2.03778e-09	1.45436e-09	-4.35557e-10	-9.62209e-10	2.76551e-10	-3.17184e-09	-1.37742e-09	9.01165e-10	-4.46875e-10	-1.38911e-09	-2.04814e-09	-6.12309e-10	-2.88196e-09	1.03863e-09	-1.53393e-09	1.01239e-09	6.57671e-10	8.74226e-17
-8.49721e-10	4.33067e-09	-6.51729e-10	1.58861e-09	-2.07393e-09	7.26771e-10	-1.88826e-09	-1.00595e-09	7.95108e-10	4.65829e-10	-3.62945e-09	-9.68783e-10	7.10391e-10	2.04336e-09	1.15885e-09	-5.0764e-10	-9.59873e-10	2.76463e-10	-3.17927e-09	-1.37747e-09	9.01161e-10	-4.4312e-10	-1.38907e-09	-2.04847e-09	-6.17921e-10	-2.88213e-09	1.03816e-09	-1.54263e-09	1.01283e-09	6.86764e-10	8.68539e-17
-8.63307e-10	4.33103e-09	-6.52617e-10	1.59035e-09	-1.8827e-09	7.11966e-10	-1.89014e-09	-1.00595e-09	9.09238e-10	4.7205e-10	-3.63166e-09	-9.76288e-10	7.10712e-10	2.05722e-09	9.75722e-10	-3.70301e-10	-9.57225e-10	2.76725e-10	-3.17403e-09	-1.37789e-09	9.01138e-10	-3.88424e-10	-1.38886e-09	-2.04414e-09	-6.30459e-10	-2.88165e-09	1.03866e-09	-1.54166e-09	1.01302e-09	7.73446e-10	8.59299e-17
-8.55042e-10	4.31924e-09	-6.30216e-10	1.61661e-09	-9.6796e-10	7.2403e-10	-1.88972e-09	-1.00594e-09	9.43398e-10	4.65868e-10	-3.63681e-09	-5.13384e-10	7.11023e-10	2.10243e-09	1.21878e-09	-6.25331e-10	-9.66759e-10	2.89425e-10	-3.17373e-09	-1.37816e-09	9.01531e-10	-4.40341e-10	-1.38906e-09	-2.0476e-09	-6.33144e-10	-2.88068e-09	1.03861e-09	-1.54385e-09	9.83383e-10	6.61509e-10	8.3526e-17
-8.50082e-10	4.3192e-09	-5.91708e-10	1.59215e-09	-1.11022e-09	7.2975e-10	-1.89123e-09	-1.00605e-09	8.58958e-10	4.63081e-10	-3.63286e-09	-2.39372e-10	7.10446e-10	2.10822e-09	1.09746e-09	-6.4686e-10	-9.73155e-10	2.77351e-10	-3.17158e-09	-1.37791e-09	9.0103e-10	-4.31577e-10	-1.38826e-09	-2.04064e-09	-6.58138e-10	-2.88016e-09	7.99116e-10	-1.54493e-09	9.6832e-10	7.30309e-10	8.26926e-17
-8.46394e-10	4.20097e-09	-6.28767e-10	1.59547e-09	-1.08593e-09	7.27705e-10	-1.8908e-09	-1.00604e-09	8.14428e-10	4.62741e-10	-3.63141e-09	-7.134e-10	7.10213e-10	2.08947e-09	1.19273e-09	-5.87306e-10	-9.6469e-10	2.80669e-10	-3.17145e-09	-1.37802e-09	9.00844e-10	-4.13215e-10	-1.38852e-09	-2.04408e-09	-6.45846e-10	-2.87952e-09	7.67263e-10	-1.54944e-09	9.67886e-10	7.42942e-10	8.20547e-17
-8.48973e-10	4.22006e-09	-6.23221e-10	1.59529e-09	-1.12874e-09	7.2708e-10	-1.89078e-09	-1.00592e-09	8.46907e-10	4.64043e-10	-3.63253e-09	-4.80757e-10	7.10308e-10	2.10163e-09	1.19291e-09	-5.96e-10	-9.65768e-10	2.85262e-10	-3.1717e-09	-1.37812e-09	3.46464e-10	-4.07811e-10	-1.38859e-09	-2.04208e-09	-6.47549e-10	-2.87979e-09	7.9273e-10	-1.54599e-09	9.68967e-10	7.10192e-10	8.14431e-17
-8.47988e-10	4.21599e-09	-6.27778e-10	1.60292e-09	-1.06816e-09	7.24577e-10	-1.89065e-09	-1.00614e-09	8.07381e-10	4.63268e-10	-3.63184e-09	-4.8995e-10	6.99748e-10	2.09886e-09	1.1541e-09	-6.02182e-10	-9.66034e-10	2.87242e-10	-3.17113e-09	-1.37795e-09	6.56522e-10	-4.09389e-10	-1.38863e-09	-2.04397e-09	-6.44267e-10	-5.74729e-10	7.74679e-10	-1.54625e-09	9.71853e-10	7.44547e-10	7.35067e-17
-8.46477e-10	4.2167e-09	-6.17796e-10	1.59654e-09	-1.0599e-09	7.22633e-10	-1.86768e-09	-1.00686e-09	8.01258e-10	4.63049e-10	-3.63192e-09	-4.66895e-10	6.9761e-10	2.10019e-09	1.17899e-09	-6.1201e-10	-9.67742e-10	2.84345e-10	-3.16228e-09	-1.37808e-09	4.72019e-10	-4.09715e-10	-1.38869e-09	-2.04288e-09	-6.50903e-10	-3.36076e-10	8.32996e-10	-1.54677e-09	9.69698e-10	7.47722e-10	7.30339e-17
-8.47689e-10	4.21745e-09	-6.24108e-10	1.61228e-09	-1.10261e-09	7.1339e-10	-1.29711e-09	-1.00642e-09	8.0553e-10	4.6426e-10	-3.62995e-09	-4.94217e-10	7.13843e-10	2.09673e-09	1.17427e-09	-6.37694e-10	-9.66115e-10	2.4944e-10	-3.15567e-09	-1.3804e-09	5.2973e-10	-4.22491e-10	-1.38866e-09	-2.04362e-09	-6.48327e-10	-7.10596e-10	8.06591e-10	-1.54525e-09	9.71278e-10	7.40326e-10	7.17695e-17
-8.47464e-10	4.22006e-09	-6.1398e-10	1.59972e-09	-1.05879e-09	3.40807e-10	-1.38327e-09	-1.00214e-09	8.04773e-10	4.63735e-10	-3.6297e-09	-5.04918e-10	7.06223e-10	2.09436e-09	1.17389e-09	-6.01276e-10	-9.65896e-10	1.84143e-10	-3.15487e-09	-1.38067e-09	6.67945e-10	-4.17265e-10	-1.38849e-09	-2.04377e-09	-6.4638e-10	-3.52944e-10	7.9191e-10	-1.54602e-09	9.71319e-10	7.35497e-10	7.11306e-17
-8.47151e-10	4.21999e-09	-6.19977e-10	1.60247e-09	-1.08623e-09	2.99733e-10	-1.36706e-09	-1.00586e-09	8.02772e-10	4.6375e-10	-3.6309e-09	-5.08964e-10	7.08224e-10	2.0956e-09	1.17525e-09	-6.09047e-10	-9.65608e-10	2.3959e-10	-3.16268e-09	-1.38127e-09	5.44524e-10	-4.16494e-10	-1.3886e-09	-2.04359e-09	-5.03671e-10	-6.0885e-10	5.96567e-10	-1.54563e-09	9.70953e-10	7.37854e-10	7.0907e-17
-6.03844e-10	4.21901e-09	-6.08549e-10	1.59882e-09	-1.07196e-09	3.34087e-10	-1.41327e-09	-1.00629e-09	8.02888e-10	4.63774e-10	-3.62983e-09	-5.01638e-10	7.07745e-10	2.09478e-09	1.17452e-09	-6.19326e-10	-9.66454e-10	2.05463e-10	-3.14178e-09	-1.38268e-09	6.5039e-10	-4.16263e-10	-1.38751e-09	-2.04373e-09	-6.46684e-10	-3.59496e-10	6.01248e-10	-1.54601e-09	9.71325e-10	7.35642e-10	7.05418e-17
-6.1426e-10	4.21908e-09	-6.11203e-10	1.59916e-09	-1.07113e-09	3.56763e-10	-8.90288e-10	-1.01057e-09	8.03768e-10	4.63741e-10	-3.63018e-09	-5.02567e-10	7.07181e-10	2.09564e-09	1.17474e-09	-6.09304e-10	-9.59471e-10	2.11997e-10	-3.15378e-09	-1.37429e-09	5.12267e-10	-4.13757e-10	-1.38692e-09	-2.04369e-09	-5.96839e-10	-4.42342e-10	6.80736e-10	-1.54575e-09	9.71281e-10	7.37619e-10	6.93587e-17
-7.43094e-10	2.70334e-09	-6.12515e-10	1.59944e-09	-1.06618e-09	3.2031e-10	-1.38503e-09	-1.01592e-09	9.45129e-10	4.6377e-10	-3.60963e-09	-5.01968e-10	7.07692e-10	2.09621e-09	1.16942e-09	-6.0975e-10	-9.65868e-10	2.37293e-10	-3.15243e-09	-1.18658e-09	3.71214e-10	-3.93919e-10	-1.38829e-09	-2.04374e-09	-6.92427e-10	-3.73855e-10	6.65916e-10	-1.54595e-09	9.71216e-10	7.37648e-10	5.96796e-17
-6.7128e-10	2.72262e-09	-6.14036e-10	1.597e-09	-1.06712e-09	3.26744e-10	-1.06582e-09	-1.01289e-09	8.28149e-10	4.6373e-10	-3.62054e-09	-5.04957e-10	7.09101e-10	2.09619e-09	1.17161e-09	-6.10215e-10	-9.63598e-10	2.25009e-10	-3.15208e-09	-1.19825e-09	4.12236e-10	-4.00456e-10	-1.38831e-09	-2.04372e-09	-6.26799e-10	-4.21321e-10	6.70667e-10	-1.5458e-09	9.72668e-10	7.37344e-10	5.87887e-17
-6.64112e-10	2.87448e-09	-3.96892e-10	1.59804e-09	-9.23065e-10	3.19044e-10	-1.09322e-09	-1.01977e-09	8.32324e-10	5.22731e-10	-3.62277e-09	-5.04839e-10	5.34222e-10	2.09571e-09	1.17332e-09	-6.0894e-10	-9.63793e-10	2.22418e-10	-3.14741e-09	-1.23191e-09	4.98987e-10	-3.88823e-10	-1.38814e-09	-9.19422e-10	-6.57995e-10	-3.7929e-10	7.13346e-10	-1.54593e-09	9.78848e-10	7.11448e-10	5.58885e-17
-6.92486e-10	2.86377e-09	-6.03661e-10	1.59858e-09	-9.89848e-10	3.31499e-10	-8.40455e-10	-1.02757e-09	8.63998e-10	4.77604e-10	-3.61803e-09	-5.03986e-10	6.86741e-10	2.09594e-09	1.16981e-09	-6.08255e-10	-9.62838e-10	2.24113e-10	-3.14727e-09	-1.21829e-09	4.38263e-10	-3.95197e-10	-1.38791e-09	-6.56936e-10	-6.67628e-10	-4.07207e-10	6.70684e-10	-1.54589e-09	9.76357e-10	7.36308e-10	5.53938e-17
-6.60928e-10	2.90266e-09	-5.93378e-10	1.59863e-09	-8.92497e-10	3.27483e-10	-8.12381e-10	-1.02082e-09	8.626e-10	4.71758e-10	-3.85886e-10	-4.55143e-10	6.90568e-10	2.09581e-09	1.17411e-09	-6.08715e-10	-9.63066e-10	2.16385e-10	-1.9886e-09	-5.47253e-10	4.39482e-10	-4.01478e-10	-1.38755e-09	-8.96514e-10	-6.4821e-10	-4.05564e-10	6.77567e-10	-1.54927e-09	9.79321e-10	7.28107e-10	3.55618e-17
-6.6107e-10	2.89777e-09	-5.93396e-10	1.59862e-09	-8.93913e-10	3.27405e-10	-8.12383e-10	-1.02023e-09	8.6205e-10	4.71883e-10	-9.24404e-11	-4.57602e-10	6.9085e-10	2.09582e-09	1.17389e-09	-6.08718e-10	-9.6307e-10	2.15905e-10	-2.02069e-09	-5.49536e-10	4.39629e-10	-4.01452e-10	-1.38756e-09	-8.968e-10	-6.48124e-10	-4.06138e-10	6.77867e-10	-1.5485e-09	9.7932e-10	7.28689e-10	3.55267e-17
-6.47567e-10	2.91601e-09	-5.95501e-10	1.59873e-09	-8.7359e-10	3.28002e-10	-7.67832e-10	-1.02078e-09	9.01541e-10	4.7072e-10	2.65029e-10	-4.28376e-10	7.06829e-10	2.09581e-09	1.17484e-09	-6.08395e-10	-9.63058e-10	1.9927e-10	-1.93369e-09	-4.09244e-10	4.9599e-10	-4.0214e-10	-1.38795e-09	-9.01423e-10	-6.45962e-10	-4.10112e-10	6.82301e-10	-1.5487e-09	9.77529e-10	7.33928e-10	3.523e-17
-6.58831e-10	2.89749e-09	-5.81333e-10	1.59864e-09	-8.6919e-10	3.27286e-10	-8.02483e-10	-1.02183e-09	8.73464e-10	4.77891e-10	-1.14227e-10	-4.36522e-10	6.97966e-10	2.09576e-09	1.17419e-09	-6.08504e-10	-9.63257e-10	2.06065e-10	-1.9343e-09	-4.53763e-10	4.79963e-10	-4.00625e-10	-1.38792e-09	-8.95017e-10	-6.48236e-10	-4.0868e-10	6.8281e-10	-1.54909e-09	9.77185e-10	7.33257e-10	3.50788e-17
-6.68353e-10	2.89185e-09	-5.40273e-10	1.59649e-09	-8.74614e-10	3.27419e-10	-7.83064e-10	-1.02255e-09	8.85189e-10	4.76082e-10	2.22417e-11	-4.44483e-10	6.91018e-10	2.09577e-09	1.17442e-09	-6.07979e-10	-9.63397e-10	2.10352e-10	-1.9381e-09	-4.97584e-10	4.76563e-10	-3.99594e-10	-1.38793e-09	-8.91738e-10	-6.47615e-10	-4.08005e-10	6.80779e-10	-1.54888e-09	9.77202e-10	7.33486e-10	3.50339e-17
-6.35036e-10	2.89698e-09	-5.56558e-10	1.59862e-09	-8.75303e-10	3.27682e-10	-7.90821e-10	-1.02161e-09	8.82679e-10	4.76788e-10	6.37523e-11	-4.38683e-10	6.87092e-10	2.09575e-09	1.17414e-09	-6.08486e-10	-9.63176e-10	2.03219e-10	-1.93767e-09	-4.53797e-10	4.83062e-10	-3.99197e-10	-1.38793e-09	-8.84513e-10	-6.46822e-10	-4.08261e-10	6.81768e-10	-1.54894e-09	9.77047e-10	7.33066e-10	3.49918e-17
-6.47225e-10	2.89581e-09	-5.39605e-10	1.59715e-09	-8.74004e-10	3.277e-10	-7.87038e-10	-1.02142e-09	8.82399e-10	4.78359e-10	2.45366e-11	-4.47167e-10	6.98258e-10	2.09576e-09	1.17438e-09	-6.0812e-10	-9.63321e-10	2.08689e-10	-1.93935e-09	-4.91785e-10	4.51419e-10	-3.99586e-10	-1.28826e-09	-8.85562e-10	-6.46714e-10	-4.11718e-10	6.78838e-10	-1.54996e-09	9.77092e-10	7.33439e-10	3.47428e-17
-7.20173e-10	1.48384e-09	-5.51482e-10	1.58948e-09	-7.77398e-10	3.27625e-10	-7.86117e-10	-1.0125e-09	8.94679e-10	4.7637e-10	2.93522e-11	-4.66212e-10	7.16064e-10	2.09574e-09	1.24263e-09	-6.08328e-10	-9.69288e-10	2.03529e-10	-1.91843e-09	-4.87765e-10	3.86638e-10	-5.14257e-10	-1.38902e-09	-8.76781e-10	-6.47857e-10	-4.08635e-10	7.29724e-10	-1.54513e-09	9.7295e-10	7.33142e-10	2.89725e-17
-6.43734e-10	1.17199e-09	-5.54093e-10	1.59783e-09	-8.7162e-10	3.27632e-10	-7.86653e-10	-1.00571e-09	8.9011e-10	4.75925e-10	1.3284e-11	-4.61917e-10	7.01331e-10	2.09574e-09	1.17543e-09	-6.08232e-10	-9.63482e-10	2.06036e-10	-1.92636e-09	-4.79758e-10	4.65742e-10	-4.86482e-10	-1.38793e-09	-8.79346e-10	-6.47137e-10	-4.08186e-10	6.81385e-10	-1.5487e-09	9.70656e-10	7.33257e-10	2.80062e-17
-6.83625e-10	1.15502e-09	-5.5311e-10	1.59776e-09	-6.26553e-10	2.538e-10	-7.85952e-10	-1.01267e-09	8.89597e-10	2.87629e-10	1.08775e-11	-4.59774e-10	7.08403e-10	2.09569e-09	1.20481e-09	-5.79955e-10	-9.63452e-10	2.04948e-10	-1.91306e-09	-4.7774e-10	4.60007e-10	-4.24631e-10	-1.37354e-09	-8.76236e-10	-6.44076e-10	-4.05098e-10	6.80985e-10	-1.54854e-09	9.83493e-10	7.34041e-10	2.7379e-17
-6.83625e-10	1.15502e-09	-5.5311e-10	1.59776e-09	-6.26553e-10	2.538e-10	-7.85952e-10	-1.01267e-09	8.89597e-10	2.87629e-10	1.08775e-11	-4.59774e-10	7.08403e-10	2.09569e-09	1.20481e-09	-5.79955e-10	-9.63452e-10	2.04948e-10	-1.91306e-09	-4.7774e-10	4.60007e-10	-4.24631e-10	-1.37354e-09	-8.76236e-10	-6.44076e-10	-4.05098e-10	6.80985e-10	-1.54854e-09	9.83493e-10	7.34041e-10	2.7379e-17
-6.78545e-10	1.23991e-09	-5.85886e-10	1.59757e-09	-6.39935e-10	2.77456e-10	-7.8559e-10	-1.01199e-09	8.89711e-10	3.51207e-10	7.41242e-12	-4.28384e-10	7.0661e-10	2.09572e-09	1.19694e-09	-5.79733e-10	-9.83786e-10	2.05397e-10	-1.90933e-09	-4.7911e-10	4.60004e-10	-4.29228e-10	-1.37081e-09	-8.77737e-10	-2.28282e-10	-4.07023e-10	6.86797e-10	-1.1486e-09	9.83742e-10	7.33778e-10	2.6225e-17
-6.21927e-10	1.20092e-09	-5.5454e-10	1.59762e-09	-6.73484e-10	2.86513e-10	-7.85856e-10	-1.01039e-09	8.8871e-10	2.93125e-10	1.098e-11	-4.44633e-10	7.04061e-10	2.06293e-09	1.19509e-09	-5.90882e-10	-9.71146e-10	2.05501e-10	-1.92511e-09	-4.79728e-10	4.55353e-10	-4.30753e-10	-6.18024e-10	-8.78283e-10	-4.48394e-10	-4.06104e-10	6.84384e-10	-1.19124e-09	9.76056e-10	7.44796e-10	2.46939e-17
-5.86112e-10	1.20542e-09	-5.59244e-10	1.5976e-09	-5.90924e-10	2.87018e-10	-7.85796e-10	-1.00899e-09	8.88865e-10	2.98575e-10	8.55848e-12	-4.52551e-10	7.03783e-10	2.06965e-09	1.19678e-09	-5.88697e-10	-9.75401e-10	2.12214e-10	-1.91507e-09	-4.75027e-10	4.55581e-10	-4.27143e-10	-6.02975e-10	-8.81829e-10	-2.88233e-10	-4.06406e-10	6.81674e-10	-1.24426e-09	9.79317e-10	7.42125e-10	2.45622e-17
-5.86131e-10	1.21012e-09	-4.95952e-10	1.59759e-09	-6.48506e-10	2.86596e-10	-7.85789e-10	-1.01046e-09	8.88762e-10	2.92801e-10	1.12119e-11	-4.49587e-10	7.04059e-10	2.07233e-09	1.19626e-09	-5.85568e-10	-9.69407e-10	2.14009e-10	-1.91797e-09	-4.75758e-10	4.55488e-10	-4.27921e-10	-4.89076e-10	-8.77827e-10	-3.18951e-10	-4.06687e-10	6.8299e-10	-1.22839e-09	9.78656e-10	7.40957e-10	2.44297e-17
-5.9903e-10	1.20283e-09	-4.74745e-10	1.59761e-09	-6.26104e-10	3.10234e-10	-7.85877e-10	-1.01e-09	9.17418e-10	2.90219e-10	1.99538e-11	-4.53133e-10	7.04251e-10	2.08986e-09	1.19619e-09	-5.8481e-10	-9.70961e-10	2.07477e-10	-1.02762e-09	-4.76965e-10	4.595e-10	-4.28978e-10	-5.53911e-10	-8.79895e-10	-4.24657e-10	-4.06641e-10	6.82923e-10	-1.2337e-09	9.78527e-10	7.4282e-10	2.20662e-17
-6.05824e-10	1.20991e-09	-4.48653e-10	1.59762e-09	-5.90217e-10	3.08766e-10	-7.85826e-10	-1.00983e-09	9.9007e-10	2.95034e-10	1.78214e-11	-4.55472e-10	7.04606e-10	2.0789e-09	1.19413e-09	-5.8489e-10	-9.67302e-10	2.09204e-10	-9.57514e-10	-4.78034e-10	4.59001e-10	-4.29533e-10	-4.54255e-10	-8.79667e-10	-3.76368e-10	-4.07225e-10	6.8336e-10	-1.25052e-09	9.78488e-10	7.43822e-10	2.18761e-17
-6.05472e-10	1.19638e-09	-4.41747e-10	1.59755e-09	-6.1671e-10	3.02937e-10	-7.85824e-10	-1.00978e-09	9.24836e-10	2.74581e-10	4.45668e-11	-4.52987e-10	7.04318e-10	2.07302e-09	1.20301e-09	-5.53829e-10	-9.74855e-10	2.10871e-10	-9.88587e-10	-4.76731e-10	4.69458e-10	-4.27315e-10	-4.91799e-10	-8.79108e-10	-3.24368e-10	-4.05284e-10	6.83641e-10	-1.15788e-09	9.79013e-10	7.4151e-10	2.15427e-17
-6.03571e-10	1.19956e-09	-4.46561e-10	1.59756e-09	-6.14896e-10	3.0789e-10	-7.85856e-10	-1.01351e-09	9.15602e-10	2.79623e-10	3.75073e-11	-3.89347e-10	7.03956e-10	2.07316e-09	1.19806e-09	-5.60709e-10	-9.74775e-10	2.10623e-10	-9.88818e-10	-4.76468e-10	4.58804e-10	-4.27505e-10	-4.89055e-10	-8.78508e-10	-3.37237e-10	-4.05535e-10	6.83494e-10	-1.16336e-09	9.78736e-10	7.41502e-10	2.14954e-17
-5.96882e-10	1.20475e-09	-4.64519e-10	1.59754e-09	-5.99813e-10	3.06625e-10	-7.85889e-10	-1.01089e-09	9.16883e-10	2.85763e-10	5.21249e-11	-4.17703e-10	7.0334e-10	1.6424e-09	1.20039e-09	-5.55537e-10	-9.74872e-10	2.09659e-10	-1.01626e-09	-4.76835e-10	4.63608e-10	-4.26622e-10	-4.92798e-10	-8.79375e-10	-3.37099e-10	-4.04515e-10	6.83326e-10	-1.17049e-09	9.78837e-10	7.53692e-10	2.00182e-17
-1.50386e-10	1.20122e-09	-1.34681e-10	1.59749e-09	-6.14648e-10	3.01752e-10	-7.03676e-10	-8.8114e-10	9.16688e-10	2.51203e-10	4.17633e-11	-4.45922e-10	-4.27334e-11	1.76113e-09	1.19972e-09	-5.60589e-10	-9.74546e-10	2.12654e-10	-9.95857e-10	-4.76798e-10	4.67314e-10	-4.26676e-10	-5.02495e-10	-8.78817e-10	-3.55461e-10	-3.66098e-10	7.6396e-10	-1.22736e-09	9.78988e-10	7.65948e-10	1.92719e-17
-3.07482e-10	1.20188e-09	-3.19538e-10	1.59709e-09	-6.10913e-10	3.01283e-10	-7.56417e-10	-8.86377e-10	9.22472e-10	2.51697e-10	4.04344e-11	-4.47269e-10	1.19026e-10	1.7488e-09	1.19972e-09	-5.60852e-10	-9.75434e-10	2.63259e-10	-9.89571e-10	-4.78552e-10	4.66246e-10	-4.27618e-10	-5.04721e-10	-8.79344e-10	-3.50569e-10	-3.79645e-10	7.11324e-10	-1.19297e-09	6.77536e-10	7.56878e-10	1.88414e-17
-2.84266e-10	1.20179e-09	-1.56429e-10	1.59745e-09	-6.01597e-10	3.01219e-10	-7.67545e-10	-7.60778e-10	9.21979e-10	2.70522e-10	3.9787e-11	-4.38226e-10	3.12093e-10	1.68138e-09	1.19966e-09	-5.59604e-10	-9.7564e-10	2.06788e-10	-9.98812e-10	-4.76944e-10	4.65861e-10	-4.28126e-10	-4.99391e-10	-8.7909e-10	-3.46128e-10	-3.93875e-10	6.95172e-10	-1.18411e-09	6.6104e-10	7.62302e-10	1.83363e-17
-1.05677e-10	1.20919e-09	-3.20034e-10	1.47869e-10	-6.12453e-10	3.3099e-10	-7.79919e-10	-1.1091e-10	9.20896e-10	2.59924e-10	4.05227e-11	-4.04684e-10	2.68977e-10	1.72495e-09	1.19994e-09	-5.60911e-10	-9.75475e-10	2.44607e-10	-9.94766e-10	-4.88675e-10	4.59775e-10	-4.27402e-10	-5.02205e-10	-8.88793e-10	-3.45055e-10	-3.88382e-10	6.89403e-10	-1.17652e-09	3.98206e-10	7.53729e-10	1.51181e-17
-2.83463e-10	1.20722e-09	-3.48641e-10	3.76158e-10	-6.1092e-10	3.1904e-10	-7.79723e-10	-1.93861e-10	9.2253e-10	2.59606e-10	4.38861e-11	-4.05791e-10	2.6352e-10	1.72053e-09	1.1999e-09	-5.6063e-10	-9.75667e-10	2.46336e-10	-9.98907e-10	-4.81413e-10	4.59842e-10	-4.26956e-10	-5.01669e-10	-8.83616e-10	-3.46543e-10	-3.89905e-10	3.67657e-10	-1.17842e-09	4.88634e-10	7.553e-10	1.50637e-17
-1.33204e-10	1.20633e-09	-3.18297e-10	1.06151e-10	-6.11982e-10	3.22978e-10	-7.77031e-10	-1.64802e-10	9.2166e-10	2.61823e-10	4.06603e-11	-4.20082e-10	2.99989e-10	1.69798e-09	1.19988e-09	-5.61067e-10	-9.12521e-10	2.33709e-10	-9.96077e-10	-4.88162e-10	4.74343e-10	-4.11869e-10	-5.02834e-10	-8.8528e-10	-3.60515e-10	-3.89419e-10	6.33079e-10	-1.17924e-09	4.38679e-10	7.27574e-10	1.48629e-17
1.79263e-10	1.20577e-09	-3.11595e-10	1.89881e-10	-6.12654e-10	3.17519e-10	-7.73941e-10	-2.61526e-10	9.2169e-10	2.62882e-10	4.05608e-11	-4.32818e-10	3.11078e-10	1.43352e-09	4.97791e-10	-5.48293e-10	-9.14972e-10	2.49647e-10	-9.95966e-10	-4.90167e-10	4.68493e-10	-4.1279e-10	-5.14958e-10	-8.84118e-10	-3.69006e-10	-3.99813e-10	6.37477e-10	-1.18089e-09	4.82777e-10	7.41463e-10	1.30187e-17
-2.39053e-11	1.20545e-09	-3.0373e-10	1.62135e-10	-6.12726e-10	3.1953e-10	-7.73979e-10	-2.53716e-10	9.21682e-10	2.63171e-10	4.05703e-11	-4.26828e-10	3.1037e-10	1.40818e-09	5.81548e-10	-5.50113e-10	-9.32111e-10	2.46236e-10	-9.96306e-10	-4.88551e-10	4.66636e-10	-4.15021e-10	-5.13138e-10	-8.83935e-10	-3.67624e-10	-3.94492e-10	6.2891e-10	-1.17995e-09	4.64417e-10	7.40709e-10	1.29742e-17
3.6918e-11	1.20489e-09	-3.02066e-10	2.46817e-10	-6.1161e-10	3.17801e-10	-7.74108e-10	-2.5537e-10	9.2153e-10	2.63236e-10	4.04101e-11	-4.3412e-10	3.12035e-10	1.38755e-09	5.17653e-10	-5.49059e-10	-9.27852e-10	2.51824e-10	-9.95404e-10	-4.89416e-10	4.63421e-10	-4.22257e-10	-5.19256e-10	-8.83843e-10	-3.49586e-10	-3.97037e-10	5.33765e-10	-1.18057e-09	4.79355e-10	7.44787e-10	1.27871e-17
1.90508e-11	1.20556e-09	-3.09621e-10	1.87675e-10	-6.12066e-10	3.18535e-10	-7.74936e-10	-2.34848e-10	2.97318e-10	2.62354e-10	4.04617e-11	-4.29976e-10	3.11286e-10	1.41084e-09	5.45635e-10	-5.49165e-10	-9.28293e-10	2.39834e-10	-9.95747e-10	-4.87847e-10	4.67966e-10	-4.14412e-10	-5.2013e-10	-8.84374e-10	-3.53122e-10	-4.00298e-10	5.72108e-10	-1.1793e-09	4.72764e-10	7.42511e-10	1.2117e-17
6.91685e-11	1.20525e-09	-3.14379e-10	1.37703e-10	-6.15059e-10	3.17906e-10	-7.74618e-10	-2.57034e-10	9.22511e-10	1.49042e-10	4.04708e-11	-4.29969e-10	3.05657e-10	1.20018e-09	5.31043e-10	-5.48724e-10	-9.31209e-10	2.47256e-10	-9.9527e-10	-4.91381e-10	4.68848e-10	-4.20753e-10	-5.22143e-10	-8.83833e-10	-1.47371e-10	-3.97797e-10	5.58684e-10	-1.11812e-09	4.77739e-10	7.42384e-10	1.203e-17
2.49885e-11	1.20528e-09	-3.11896e-10	1.55417e-10	-6.12145e-10	3.18138e-10	-7.74588e-10	-2.52015e-10	3.62709e-10	1.89635e-10	4.04877e-11	-4.29655e-10	3.07276e-10	1.25215e-09	5.24616e-10	-5.48067e-10	-9.31487e-10	2.45214e-10	-9.95627e-10	-4.90954e-10	4.70513e-10	-4.18064e-10	-5.21248e-10	-8.83954e-10	-2.00916e-10	-4.01126e-10	5.79137e-10	-1.16059e-09	4.76661e-10	7.42448e-10	1.15773e-17
3.85093e-11	1.20543e-09	-3.10514e-10	1.64678e-10	-6.12655e-10	3.1887e-10	-7.7485e-10	-2.44881e-10	3.97529e-10	2.27874e-10	5.61092e-11	-4.29083e-10	3.08057e-10	1.21287e-09	4.99607e-10	-5.43838e-10	-9.30803e-10	2.45503e-10	-9.95832e-10	-4.89471e-10	4.70834e-10	-4.18757e-10	-5.21231e-10	-8.83866e-10	-2.15437e-10	-3.99032e-10	5.84012e-10	-1.15906e-09	4.70325e-10	7.42455e-10	1.14945e-17
3.84615e-11	1.20511e-09	-3.12349e-10	1.78671e-10	-6.12983e-10	3.18814e-10	-7.76149e-10	-2.39377e-10	4.12961e-10	1.94494e-10	4.15281e-11	-4.29704e-10	3.07321e-10	1.21425e-09	4.82375e-10	-5.42897e-10	-9.35388e-10	2.46684e-10	-9.95677e-10	-4.9072e-10	4.28943e-10	-4.1937e-10	-5.22013e-10	-8.8412e-10	-2.53324e-10	-3.99905e-10	5.79997e-10	-1.15244e-09	4.73531e-10	7.4255e-10	1.14576e-17
3.00442e-11	1.20521e-09	-3.1093e-10	3.06393e-11	-6.11944e-10	3.05258e-10	-7.75489e-10	-2.45109e-10	3.94255e-10	2.12847e-10	4.35194e-11	-3.77211e-10	3.08033e-10	1.22615e-09	2.842e-10	-5.4769e-10	-9.31788e-10	2.45062e-10	-9.95193e-10	-4.89548e-10	4.30751e-10	-4.19016e-10	-5.22565e-10	-8.82085e-10	-2.16568e-10	-3.98066e-10	5.76494e-10	-1.15579e-09	4.71467e-10	7.42868e-10	1.12225e-17
3.72005e-11	1.20473e-09	-3.10208e-10	1.69482e-10	-1.45399e-10	3.11916e-10	-7.75801e-10	-1.07484e-10	4.22821e-10	2.11661e-10	5.6842e-11	-4.2828e-10	3.07587e-10	1.22071e-09	3.93239e-10	-5.46265e-10	-9.31528e-10	2.45708e-10	-9.95552e-10	-4.75246e-10	3.49465e-10	-4.31533e-10	-5.05633e-10	-8.84062e-10	-2.11104e-10	-3.99099e-10	5.2208e-10	-1.14429e-09	4.70426e-10	7.42903e-10	1.08073e-17
3.77113e-11	1.2051e-09	-3.09931e-10	1.77176e-10	-2.65254e-10	3.19068e-10	-7.75504e-10	-2.38125e-10	1.36206e-10	2.09137e-10	5.30508e-11	-4.37961e-10	3.07447e-10	1.2277e-09	4.56602e-10	-5.45368e-10	-8.32966e-10	2.45197e-10	-9.95628e-10	-4.59582e-10	4.11164e-10	-4.17958e-10	-5.21486e-10	-7.4003e-10	-2.22443e-10	-3.98549e-10	5.73978e-10	-1.14443e-09	4.6984e-10	7.42317e-10	1.05151e-17
3.11868e-11	1.20484e-09	-3.11123e-10	1.66249e-10	-2.8308e-10	3.16211e-10	-7.75681e-10	-2.28921e-10	9.90839e-11	2.14118e-10	4.74437e-11	-4.29712e-10	3.0754e-10	1.22154e-09	2.97102e-10	-5.45182e-10	-8.58326e-10	2.45772e-10	-9.9562e-10	-4.89742e-10	3.83029e-10	-4.24045e-10	-2.75263e-10	-7.74035e-10	-2.26157e-10	-3.98531e-10	5.65767e-10	-1.14935e-09	4.70657e-10	7.43026e-10	1.02804e-17
3.52677e-11	1.20495e-09	-3.10634e-10	1.64601e-10	-2.81405e-10	3.10313e-10	-7.75787e-10	-2.31966e-10	1.887e-10	2.11422e-10	4.56966e-11	-4.32666e-10	3.07582e-10	1.21963e-09	2.99971e-10	-5.45254e-10	-8.63388e-10	2.45693e-10	-9.95572e-10	-4.89611e-10	3.93004e-10	-3.61481e-10	-2.91469e-10	-7.60382e-10	-2.25051e-10	-3.98628e-10	5.5699e-10	-1.14878e-09	4.7137e-10	7.42796e-10	1.02452e-17
3.31038e-11	1.20496e-09	-3.10842e-10	1.69163e-10	-2.65767e-10	3.1837e-10	-7.77149e-10	-2.15543e-10	1.82637e-10	-8.59119e-11	4.45998e-11	-4.33143e-10	3.07543e-10	3.15198e-10	3.12582e-10	-5.45826e-10	-8.73451e-10	2.4559e-10	-9.95453e-10	-4.88617e-10	3.79759e-10	-4.19092e-10	-3.16509e-10	-7.90022e-10	-2.23837e-10	-3.98584e-10	5.56594e-10	-1.14877e-09	4.71361e-10	6.48037e-10	8.79821e-18
3.5136e-11	1.20461e-09	-3.10734e-10	1.66759e-10	-2.71963e-10	1.43803e-11	-7.7727e-10	-2.264e-10	1.47316e-10	-1.27964e-10	4.57756e-11	-4.30538e-10	3.06091e-10	2.91467e-10	3.15676e-10	-5.45831e-10	-8.06328e-10	2.45646e-10	-9.96425e-10	-4.89381e-10	3.94564e-10	-3.83219e-10	-2.6588e-10	-7.79716e-10	-2.24953e-10	-3.98707e-10	4.73554e-10	-1.14853e-09	4.70935e-10	7.2043e-10	8.52582e-18
3.78517e-11	1.20467e-09	-3.10779e-10	1.66923e-10	-2.75861e-10	1.13778e-10	-7.76869e-10	-2.24801e-10	1.51417e-10	-9.803e-12	4.53407e-11	-4.30242e-10	3.06848e-10	2.77572e-10	3.13191e-10	-5.45816e-10	-8.18301e-10	2.45608e-10	-9.96406e-10	-4.89189e-10	3.99121e-10	-3.85103e-10	-2.83081e-10	-7.79668e-10	-2.25139e-10	-3.98746e-10	5.06085e-10	-1.14688e-09	4.70929e-10	6.77245e-10	8.51688e-18
3.5241e-11	1.20472e-09	-3.1037e-10	1.63226e-10	-2.73952e-10	1.01964e-10	-7.76731e-10	-2.20567e-10	1.94066e-10	2.21335e-11	4.68149e-11	-4.30508e-10	3.0678e-10	2.52057e-10	3.12493e-10	-5.45615e-10	-8.33432e-10	2.45627e-10	-9.95689e-10	-4.89147e-10	3.94951e-10	-3.83969e-10	-2.9241e-10	-7.82435e-10	-2.25306e-10	-3.9871e-10	5.0966e-10	-1.14111e-09	4.70943e-10	6.11383e-10	8.44559e-18
3.61897e-11	1.20486e-09	-3.10112e-10	1.64263e-10	-2.78181e-10	9.45369e-11	-7.76562e-10	-2.2153e-10	1.78436e-10	4.94823e-11	4.66713e-11	-4.30747e-10	3.0744e-10	2.68813e-10	3.10621e-10	-5.45657e-10	-8.23625e-10	2.45507e-10	-9.956e-10	-4.89189e-10	3.96955e-10	-3.90245e-10	-3.08503e-10	-7.77069e-10	-2.24474e-10	-3.99153e-10	5.10814e-10	-1.12457e-09	4.7097e-10	5.72087e-10	8.36006e-18
3.65225e-11	1.20485e-09	-3.10113e-10	1.64819e-10	-2.71688e-10	1.10422e-10	-7.32673e-10	-2.23369e-10	1.80297e-10	6.47921e-11	4.67821e-11	-4.3053e-10	3.07145e-10	2.7542e-10	3.09558e-10	-5.45672e-10	-8.24098e-10	2.45524e-10	-9.95636e-10	-4.8917e-10	3.95602e-10	-3.90002e-10	-2.99602e-10	-7.50525e-10	-2.23998e-10	-3.99046e-10	5.09415e-10	-1.13456e-09	4.70967e-10	5.73364e-10	8.27541e-18
3.66115e-11	1.20481e-09	-3.09751e-10	1.65315e-10	-2.7312e-10	1.15208e-10	-7.42007e-10	-2.21018e-10	1.75522e-10	4.78442e-11	5.16188e-11	-4.30784e-10	3.07172e-10	2.52575e-10	2.98726e-10	-5.45576e-10	-8.26353e-10	9.77247e-11	-9.95685e-10	-4.89237e-10	3.9523e-10	-2.83083e-10	-2.97642e-10	-7.56759e-10	-2.24458e-10	-3.98902e-10	5.09307e-10	-1.13542e-09	4.71917e-10	6.00487e-10	8.192e-18
3.69654e-11	1.20481e-09	-3.09837e-10	1.65252e-10	-2.74522e-10	1.18091e-10	-7.41406e-10	-2.26048e-10	1.8052e-10	6.63771e-11	4.70086e-11	-4.31003e-10	3.07121e-10	2.4291e-10	2.91426e-10	-5.45563e-10	-8.26643e-10	1.30196e-10	-5.92652e-10	-4.89428e-10	4.36482e-10	-2.29528e-10	-2.96132e-10	-7.59301e-10	-2.223e-10	-3.99737e-10	5.09412e-10	-1.13721e-09	4.73954e-10	5.86283e-10	7.55601e-18
3.69707e-11	1.20484e-09	-3.09843e-10	1.65244e-10	-2.74187e-10	1.1822e-10	-7.41355e-10	-2.24488e-10	1.8052e-10	6.68333e-11	4.73003e-11	-4.31028e-10	3.07123e-10	2.42497e-10	2.91438e-10	-5.45563e-10	-8.2763e-10	1.52123e-10	-5.93358e-10	-4.89394e-10	4.22932e-10	-2.32305e-10	-2.9602e-10	-7.59242e-10	-2.22297e-10	-3.99649e-10	5.0941e-10	-1.13721e-09	4.73941e-10	5.86305e-10	7.55312e-18
5.1731e-11	1.20481e-09	-3.09722e-10	1.65336e-10	-2.97439e-10	1.16045e-10	-7.37891e-10	-2.23481e-10	1.79743e-10	6.49323e-11	4.56931e-11	-4.31053e-10	3.07128e-10	2.41362e-10	2.87959e-10	-5.45606e-10	-8.29056e-10	1.61714e-10	-6.26396e-10	-4.89665e-10	4.42914e-10	-2.53644e-10	-2.95163e-10	-7.70818e-10	-1.8113e-10	-3.99271e-10	5.09836e-10	-4.37429e-10	4.7339e-10	5.86303e-10	6.53025e-18
3.97088e-11	1.20482e-09	-3.09836e-10	1.65499e-10	-2.72407e-10	1.20025e-10	-7.29633e-10	-2.23826e-10	1.7913e-10	6.90602e-11	4.69054e-11	-4.31058e-10	3.07094e-10	2.53296e-10	2.8494e-10	-5.45623e-10	-8.28479e-10	1.79265e-10	-6.09971e-10	-4.89332e-10	4.04297e-10	-1.69758e-10	-2.96788e-10	-7.65666e-10	-1.76962e-10	-3.99119e-10	5.09969e-10	-4.99625e-10	4.74394e-10	5.87147e-10	6.47657e-18
4.9554e-11	1.20481e-09	-3.09835e-10	1.65469e-10	-2.72648e-10	1.18353e-10	-7.31314e-10	-2.24002e-10	1.79256e-10	6.78962e-11	4.60634e-11	-4.30991e-10	3.07109e-10	2.52726e-10	2.85048e-10	-5.45609e-10	-8.28461e-10	1.67213e-10	-6.14086e-10	-4.89351e-10	4.0522e-10	-1.75645e-10	-2.95938e-10	-7.646e-10	-1.80333e-10	-3.99178e-10	5.09923e-10	-4.57463e-10	4.74129e-10	5.86737e-10	6.44084e-18
4.82136e-11	1.15373e-09	-3.09735e-10	1.65453e-10	-2.77933e-10	1.16781e-10	-7.31732e-10	-2.23898e-10	1.79318e-10	6.93878e-11	4.65305e-11	-4.30974e-10	3.07124e-10	2.52656e-10	2.89394e-10	-5.45589e-10	-8.28576e-10	1.76587e-10	-6.15004e-10	-4.89379e-10	4.07442e-10	1.2284e-11	-2.96366e-10	-6.68552e-10	-1.81392e-10	-3.9932e-10	5.09932e-10	-4.53904e-10	4.74305e-10	5.87588e-10	6.16266e-18
4.84273e-11	1.15494e-09	-3.09787e-10	1.65449e-10	-2.78335e-10	1.16692e-10	-7.32092e-10	-2.23898e-10	1.79318e-10	6.92457e-11	4.65535e-11	-4.30974e-10	3.07133e-10	2.52574e-10	2.89452e-10	-5.45584e-10	-8.28551e-10	1.70579e-10	-6.17807e-10	-4.8938e-10	4.07445e-10	9.71301e-12	-2.96322e-10	-6.68789e-10	-1.81558e-10	-3.99414e-10	5.09934e-10	-4.4018e-10	4.74126e-10	5.87148e-10	6.15496e-18
4.82151e-11	1.15724e-09	-3.0978e-10	1.65385e-10	-2.79273e-10	1.17795e-10	-7.33382e-10	-2.23971e-10	1.79456e-10	6.91154e-11	4.68157e-11	-4.31008e-10	3.07166e-10	2.51815e-10	2.88385e-10	-5.45597e-10	-8.28709e-10	1.75515e-10	-6.16695e-10	-4.89393e-10	4.14468e-10	-4.93848e-11	-2.95664e-10	-7.013e-10	-1.82914e-10	-1.74694e-10	5.09967e-10	-4.40666e-10	4.74082e-10	5.86872e-10	6.08652e-18
4.83365e-11	1.15223e-09	-3.09764e-10	1.65417e-10	-2.79109e-10	1.172e-10	-7.33607e-10	-2.23948e-10	1.79443e-10	6.84614e-11	4.66854e-11	-4.30985e-10	3.07131e-10	2.52469e-10	2.8947e-10	-5.45587e-10	-8.28535e-10	1.75153e-10	-6.18876e-10	-4.89381e-10	4.09963e-10	-2.04233e-11	-2.95573e-10	-6.77845e-10	-1.82528e-10	-2.09048e-10	5.0994e-10	-4.33936e-10	4.74195e-10	5.86592e-10	6.04688e-18
4.76689e-11	1.15605e-09	-3.09839e-10	1.65426e-10	-2.80568e-10	1.16892e-10	-7.32375e-10	-2.2392e-10	1.79432e-10	6.88561e-11	4.69498e-11	-4.3298e-10	3.07061e-10	2.53038e-10	2.88663e-10	-1.38035e-10	-8.28606e-10	1.73569e-10	-6.17049e-10	-4.89385e-10	4.09086e-10	-3.72295e-12	-2.96193e-10	-6.75059e-10	-1.81756e-10	-2.15178e-10	5.09933e-10	-4.43047e-10	4.74255e-10	5.86576e-10	5.7807e-18
4.86136e-11	1.15607e-09	-3.09937e-10	1.65341e-10	-2.79778e-10	1.00339e-10	-7.337e-10	-2.23291e-10	1.79447e-10	6.90447e-11	4.67596e-11	-4.3211e-10	3.03577e-10	2.52834e-10	2.93948e-10	-2.06212e-10	-8.28662e-10	1.75615e-10	-6.17478e-10	-4.89876e-10	4.09884e-10	-2.43095e-11	-2.96005e-10	-5.84852e-10	-1.83246e-10	-2.46618e-10	5.07818e-10	-3.28937e-10	4.74283e-10	5.87019e-10	5.61673e-18
4.67424e-11	1.15122e-09	-3.09806e-10	1.65379e-10	-2.80057e-10	9.78334e-11	-6.57769e-10	-2.21993e-10	1.79285e-10	6.88262e-11	4.71107e-11	-3.04629e-10	3.0644e-10	2.5288e-10	5.37493e-12	-2.86629e-10	-8.28645e-10	1.72197e-10	-6.16611e-10	-4.88713e-10	2.50549e-10	-2.08249e-11	-2.95822e-10	-6.56526e-10	-2.18917e-10	-2.29555e-10	5.05216e-10	-3.17932e-10	7.6375e-11	5.84711e-10	5.11448e-18
4.76978e-11	1.15141e-09	-3.0968e-10	1.65382e-10	-2.79959e-10	1.01882e-10	-6.66075e-10	-2.19554e-10	1.7939e-10	6.88535e-11	4.7081e-11	-2.76779e-10	3.05849e-10	2.52844e-10	3.40501e-11	-2.52919e-10	-8.28645e-10	1.73336e-10	-6.16988e-10	-4.89397e-10	2.63952e-10	-2.08725e-11	-2.95835e-10	-6.39554e-10	-2.14317e-10	-2.30452e-10	5.05574e-10	-3.2132e-10	1.35776e-10	5.84947e-10	5.09226e-18
4.74598e-11	1.1544e-09	-3.09818e-10	1.6537e-10	-2.79973e-10	1.06374e-10	-6.54998e-10	-2.02972e-10	1.79298e-10	6.50016e-11	4.70658e-11	-3.11258e-10	3.05258e-10	2.52692e-10	6.73912e-11	-2.46927e-10	-8.29283e-10	1.74397e-10	-6.17827e-10	-4.89009e-10	2.71708e-10	-2.32328e-11	-2.95908e-10	-5.99353e-10	-2.09195e-10	-2.3003e-10	5.07161e-10	-2.91415e-10	1.74598e-10	5.85877e-10	5.04882e-18
4.71055e-11	1.15329e-09	-3.09831e-10	1.65337e-10	-2.79748e-10	9.96389e-11	-6.65773e-10	-2.18342e-10	1.79239e-10	6.45852e-11	4.70763e-11	-2.52391e-10	3.05167e-10	2.52893e-10	7.77965e-11	-2.39523e-10	-8.28728e-10	1.72125e-10	-6.17545e-10	-4.89188e-10	2.59838e-10	-2.09853e-11	-2.96636e-10	-5.72069e-10	-2.10809e-10	-2.28186e-10	5.07008e-10	-3.11359e-10	1.73627e-10	5.84901e-10	5.00053e-18
4.73414e-11	1.15367e-09	-3.09758e-10	1.64734e-10	-2.96704e-10	9.84547e-11	-8.29605e-11	-2.14864e-10	1.78707e-10	6.31194e-11	4.70504e-11	-2.10773e-10	3.04282e-10	2.52844e-10	9.7908e-11	-2.36781e-10	-8.29117e-10	1.72947e-10	-6.17443e-10	-4.89333e-10	2.57413e-10	-2.10989e-11	-2.95878e-10	-5.97863e-10	-2.1921e-10	-2.27574e-10	5.07359e-10	-5.46625e-11	1.33448e-10	5.85647e-10	4.48254e-18
4.73458e-11	1.15344e-09	-3.09791e-10	1.64814e-10	-2.86389e-10	1.02389e-10	-9.99187e-11	-2.18727e-10	1.78951e-10	6.37078e-11	4.70786e-11	-2.2155e-10	3.04872e-10	2.52864e-10	7.95662e-11	-2.34526e-10	-8.28932e-10	1.73e-10	-6.17657e-10	-4.89323e-10	2.4191e-10	-2.15501e-11	-2.95898e-10	-5.85992e-10	-2.07154e-10	-2.28109e-10	5.06855e-10	-9.56413e-11	1.40596e-10	5.8442e-10	4.46195e-18
4.73553e-11	1.15334e-09	-3.07965e-10	1.79522e-10	-2.90724e-10	8.40622e-11	-1.45071e-10	-2.17345e-10	1.78418e-10	6.3773e-11	4.70754e-11	-2.31045e-10	3.04633e-10	1.8987e-10	9.45209e-11	-2.32647e-10	-8.23552e-10	1.73049e-10	-6.17462e-10	-4.90111e-10	2.55351e-10	-2.16725e-11	-2.95871e-10	-2.46835e-10	-1.77101e-10	-1.56209e-10	5.07146e-10	-9.7401e-11	1.35531e-10	5.85322e-10	4.13001e-18
4.73467e-11	1.15385e-09	-3.09366e-10	1.65781e-10	-2.83977e-10	9.93306e-11	-1.8062e-10	-2.20099e-10	1.78495e-10	6.39571e-11	3.38043e-12	-2.43946e-10	3.05162e-10	2.21143e-10	9.07237e-11	-2.3728e-10	-8.28638e-10	1.73002e-10	-6.15486e-10	-4.89936e-10	2.61361e-10	-2.14369e-11	-2.95887e-10	-7.28684e-11	-1.32831e-10	-1.3853e-10	5.07145e-10	-1.48801e-10	1.36617e-10	3.39675e-10	3.87768e-18
4.73909e-11	1.15335e-09	-3.0933e-10	1.82152e-10	-2.84394e-10	9.81886e-11	-1.47821e-10	-2.1906e-10	1.78493e-10	6.40492e-11	-3.85197e-11	-2.65415e-10	3.04956e-10	1.88366e-10	8.78795e-11	-2.3832e-10	-8.15534e-10	1.7305e-10	-6.17057e-10	-4.89997e-10	2.50496e-10	-2.14645e-11	-2.957e-10	-2.52279e-11	-1.9915e-10	-9.14614e-11	5.06998e-10	-1.09018e-10	1.37335e-10	3.57972e-10	3.85373e-18
4.74147e-11	1.15331e-09	-3.09071e-10	1.79277e-10	-2.86686e-10	5.38788e-11	-1.59095e-10	-2.19849e-10	1.78479e-10	6.39901e-11	5.83184e-13	-2.43793e-10	3.04984e-10	1.90356e-10	9.41982e-11	-2.41615e-10	-8.26135e-10	1.73052e-10	-5.67433e-10	-4.90269e-10	2.5207e-10	-2.13465e-11	-2.95806e-10	-9.97124e-11	-1.60021e-10	-7.05786e-11	5.07176e-10	-1.22927e-10	1.41258e-10	3.2635e-10	3.77628e-18
4.74143e-11	1.15332e-09	-3.09028e-10	1.78828e-10	-2.86438e-10	5.47205e-11	-1.58586e-10	-2.19788e-10	1.78474e-10	6.40055e-11	3.89881e-12	-2.4483e-10	3.05006e-10	1.91943e-10	9.41676e-11	-2.41195e-10	-8.18816e-10	1.73049e-10	-5.67583e-10	-4.90202e-10	2.53068e-10	-2.13579e-11	-2.95701e-10	-9.91701e-11	-1.62219e-10	-7.36491e-11	5.07169e-10	-1.2852e-10	1.40519e-10	3.29899e-10	3.76987e-18
4.74254e-11	1.15335e-09	-3.09007e-10	1.7425e-10	-2.86154e-10	9.05765e-11	-1.54185e-10	-1.47681e-10	1.78468e-10	6.42018e-11	1.77083e-12	-2.48165e-10	3.04945e-10	1.8949e-10	9.18838e-11	-2.39527e-10	-8.23712e-10	1.73337e-10	-5.62952e-10	-4.90148e-10	2.51026e-10	-2.13563e-11	-2.95348e-10	-1.11987e-10	-1.64544e-10	-8.34097e-11	5.0717e-10	-1.21679e-10	1.38587e-10	3.39323e-10	3.75562e-18
4.74766e-11	1.15336e-09	-3.09016e-10	1.78753e-10	-2.86075e-10	8.40118e-11	-1.52478e-10	-1.61313e-10	1.78465e-10	6.44516e-11	-4.58236e-12	-2.44551e-10	3.04986e-10	1.91715e-10	9.18593e-11	-2.40132e-10	-8.21681e-10	1.73163e-10	-5.52073e-10	-4.89954e-10	2.50883e-10	-2.13774e-11	-2.9545e-10	-8.81405e-11	-1.68262e-10	-8.26966e-11	5.07181e-10	-1.2601e-10	1.3878e-10	3.33689e-10	3.73713e-18
1.76738e-11	1.15336e-09	-2.98714e-10	1.78708e-10	-2.74484e-10	8.3143e-11	-1.53418e-10	-1.73907e-10	1.46513e-10	3.07948e-11	5.28597e-12	-2.45324e-10	3.04895e-10	1.92665e-10	9.21411e-11	-2.18877e-10	-2.40685e-10	1.73122e-10	-5.57169e-10	-4.90029e-10	1.40679e-10	-2.31321e-11	-2.96459e-10	-9.82619e-11	-1.66274e-10	-8.45243e-11	4.15568e-10	-1.23276e-10	1.40274e-10	3.32054e-10	2.96582e-18
2.76271e-11	1.15336e-09	-3.01912e-10	1.78204e-10	-2.7474e-10	7.79281e-11	-1.5265e-10	-1.66927e-10	1.4855e-10	4.18327e-11	8.70928e-12	-2.47683e-10	3.04862e-10	1.92297e-10	9.27969e-11	-2.37835e-10	-2.29781e-10	1.73189e-10	-5.58223e-10	-4.90009e-10	3.01771e-11	-2.1893e-11	-2.92819e-10	-1.02224e-10	-1.65766e-10	-8.19673e-11	4.18021e-10	-1.25324e-10	1.39053e-10	3.32006e-10	2.95328e-18
3.40319e-11	1.15342e-09	-3.01177e-10	1.77637e-10	-2.59766e-10	8.42167e-11	-8.49931e-11	-1.77823e-10	1.63395e-10	2.56108e-11	1.39182e-11	-2.46326e-10	3.04959e-10	1.93155e-10	9.25036e-11	-2.01266e-10	-1.0546e-10	1.73262e-10	-5.56608e-10	-4.89989e-10	1.62217e-10	-2.23129e-11	-2.54635e-10	-1.00661e-10	-1.66928e-10	-8.05394e-11	4.04842e-10	-1.07504e-10	1.37134e-10	3.32975e-10	2.86713e-18
3.44309e-11	1.15342e-09	-3.04328e-10	1.78037e-10	-2.6989e-10	7.92807e-11	-1.26103e-10	-1.87988e-10	1.42615e-10	3.77445e-11	2.14762e-11	-2.47266e-10	3.04916e-10	1.93097e-10	9.25163e-11	-1.74519e-10	-1.11413e-10	1.73229e-10	-5.57375e-10	-4.89993e-10	1.57759e-10	-2.2454e-11	-2.34501e-10	-1.01544e-10	-1.66564e-10	-8.00847e-11	3.94788e-10	-1.25858e-10	1.3821e-10	3.31933e-10	2.85791e-18
3.30995e-11	1.15538e-09	-3.03382e-10	1.44744e-10	-2.50003e-10	8.10098e-11	-1.0601e-10	-1.7824e-10	1.54772e-10	2.88006e-11	2.44502e-11	-2.46276e-10	3.04929e-10	1.92178e-10	9.2468e-11	-1.65822e-10	-1.40705e-10	1.7323e-10	-5.56362e-10	-4.9e-10	1.48947e-10	-2.22181e-11	-2.70053e-10	-9.76832e-11	-1.6401e-10	-8.11369e-11	3.92453e-10	-1.29197e-10	1.37948e-10	2.23238e-10	2.7907e-18
3.34537e-11	1.15372e-09	-3.04126e-10	1.51492e-10	-2.54164e-10	8.09974e-11	-8.8718e-11	-1.81327e-10	1.5319e-10	3.25201e-11	1.51534e-11	-2.46718e-10	3.04911e-10	1.92966e-10	9.25573e-11	-1.38984e-10	-1.28102e-10	1.73235e-10	-5.56355e-10	-4.90005e-10	1.25342e-10	-2.22541e-11	-2.54689e-10	-9.88902e-11	-1.64909e-10	-8.07651e-11	4.01677e-10	-1.26978e-10	1.37747e-10	2.36655e-10	2.77632e-18
3.6012e-11	1.15449e-09	-3.03768e-10	9.67809e-11	-2.58695e-10	9.00432e-11	-1.03285e-10	-1.81195e-10	1.52551e-10	2.90779e-11	2.03413e-11	-2.46479e-10	3.04907e-10	1.93033e-10	9.25063e-11	-1.5051e-10	-1.33147e-10	1.73235e-10	-5.5612e-10	-1.34532e-10	1.52794e-10	-2.25538e-11	-2.50166e-10	-9.78373e-11	-1.6425e-10	-8.06869e-11	4.03901e-10	-1.26523e-10	1.37752e-10	2.26156e-10	2.55492e-18
3.47968e-11	1.15435e-09	-3.03551e-10	9.67994e-11	-2.57955e-10	8.48349e-11	-1.15322e-10	-1.84367e-10	1.52187e-10	3.06867e-11	2.00237e-11	-2.29001e-10	1.81881e-10	1.927e-10	9.39513e-11	-1.48986e-10	-1.17148e-10	1.73223e-10	-5.56242e-10	-2.00406e-10	1.49694e-10	-2.25286e-11	-2.5138e-10	-9.96511e-11	-1.64471e-10	-7.9971e-11	4.00268e-10	-1.26103e-10	1.36791e-10	2.17776e-10	2.4995e-18
3.46262e-11	1.1546e-09	-3.03532e-10	6.78709e-11	-2.53937e-10	8.38374e-11	-1.20212e-10	-1.84468e-10	1.50373e-10	3.09611e-11	1.95446e-11	-1.68253e-10	2.02485e-10	1.92729e-10	9.48818e-11	-1.4576e-10	-1.29857e-10	1.73206e-10	-5.56069e-10	-1.63727e-10	1.61366e-10	-2.248e-11	-2.50869e-10	-9.94741e-11	-1.64647e-10	-8.01554e-11	3.99739e-10	-1.2747e-10	1.33745e-10	2.19104e-10	2.46942e-18
3.49033e-11	1.15408e-09	-3.03752e-10	1.10691e-10	-2.55606e-10	8.49106e-11	-1.15849e-10	-1.83865e-10	1.50963e-10	3.06408e-11	1.94761e-11	-1.80786e-10	9.89126e-11	1.9286e-10	9.43697e-11	-1.4453e-10	-1.19856e-10	1.73213e-10	-5.56151e-10	-1.63196e-10	1.49133e-10	-2.25114e-11	-1.13138e-10	-9.95547e-11	-1.63808e-10	-8.05164e-11	4.00126e-10	-1.26068e-10	1.36586e-10	2.22905e-10	2.39438e-18
3.48901e-11	1.15408e-09	-3.03751e-10	9.63143e-11	-2.54897e-10	8.54192e-11	-1.16161e-10	-1.82518e-10	1.50774e-10	3.06006e-11	1.94931e-11	-1.88379e-10	1.1885e-10	1.92832e-10	9.4099e-11	-1.44605e-10	-1.20135e-10	1.73216e-10	-5.5615e-10	-1.43767e-10	1.50266e-10	-2.25116e-11	-1.15417e-10	-9.94753e-11	-1.63809e-10	-8.0515e-11	4.00208e-10	-1.26071e-10	1.36511e-10	2.23132e-10	2.39287e-18
3.16933e-11	1.15416e-09	-3.03774e-10	9.07767e-11	-2.5864e-10	8.58723e-11	-1.15505e-10	-8.66591e-11	1.50191e-10	3.11476e-11	1.98653e-11	-1.87676e-10	1.37166e-10	1.92943e-10	9.38547e-11	-1.47411e-10	-1.25007e-10	1.73242e-10	-5.56065e-10	-1.24227e-10	1.51394e-10	-2.25029e-11	-1.20419e-10	-9.9354e-11	-1.6452e-10	-8.04379e-11	4.00635e-10	-1.25988e-10	1.35942e-10	2.20684e-10	2.36964e-18
3.26951e-11	1.15423e-09	-3.03755e-10	9.26541e-11	-2.55706e-10	8.53977e-11	-1.16266e-10	-1.07327e-10	1.50298e-10	3.08888e-11	2.00954e-11	-1.84064e-10	1.2336e-10	1.92857e-10	9.39373e-11	-1.4599e-10	-1.18034e-10	1.73222e-10	-5.48383e-10	-1.3389e-10	1.51235e-10	-2.25255e-11	-1.10906e-10	-9.93975e-11	-1.6407e-10	-8.03567e-11	4.0048e-10	-1.25796e-10	1.35795e-10	2.21482e-10	2.35748e-18
2.78115e-11	1.15421e-09	-3.0382e-10	9.30836e-11	-2.56026e-10	8.56415e-11	-1.15441e-10	-9.51322e-11	1.50136e-10	3.11464e-11	2.01735e-11	-1.83829e-10	1.26966e-10	1.92965e-10	9.39919e-11	-5.02207e-11	-1.09601e-10	1.73231e-10	-5.51119e-10	-1.42927e-10	1.51284e-10	-2.2528e-11	-1.04539e-10	-9.93626e-11	-1.64156e-10	-8.04185e-11	4.00446e-10	-1.25774e-10	1.36016e-10	2.20988e-10	2.33893e-18
2.86237e-11	1.15416e-09	-3.03842e-10	9.25349e-11	-2.56257e-10	8.57119e-11	-1.15856e-10	-9.82634e-11	1.50325e-10	3.09941e-11	2.04054e-11	-1.84517e-10	1.25245e-10	1.92926e-10	9.40886e-11	-1.46052e-10	-1.04648e-10	1.73268e-10	-5.48294e-10	-1.41832e-10	1.51161e-10	-2.25215e-11	-1.01413e-10	-9.93314e-11	-6.42221e-11	-8.04216e-11	4.00405e-10	-1.25939e-10	1.35996e-10	2.21406e-10	2.3305e-18
2.7491e-11	1.15416e-09	-3.03806e-10	9.38979e-11	-2.56174e-10	8.55263e-11	-1.14374e-10	-1.02274e-10	1.50618e-10	3.10047e-11	2.01159e-11	-1.83965e-10	1.2667e-10	1.92928e-10	9.40926e-11	-9.36352e-11	-1.0434e-10	1.58971e-10	-5.47732e-10	-1.40013e-10	1.56196e-10	-2.25205e-11	-1.06775e-10	-9.93341e-11	-5.71504e-11	-8.04259e-11	4.00438e-10	-1.25677e-10	1.25738e-10	2.21353e-10	2.31186e-18
2.80235e-11	8.74503e-10	-3.03803e-10	9.40158e-11	-2.56235e-10	8.55486e-11	-1.14814e-10	-1.00217e-10	1.51314e-10	3.08545e-11	2.01823e-11	-1.83696e-10	1.23895e-10	1.93067e-10	9.40316e-11	-1.05611e-10	-1.06453e-10	1.66264e-10	-5.47828e-10	-1.41554e-10	1.52787e-10	-2.25149e-11	-1.11861e-10	-9.93349e-11	-1.07433e-10	-8.01087e-11	4.00552e-10	-1.25803e-10	1.32521e-10	2.21367e-10	1.75965e-18
2.95511e-11	8.92991e-10	-3.03916e-10	9.38953e-11	-1.26953e-10	8.56628e-11	-1.15125e-10	-9.99144e-11	1.50896e-10	3.1002e-11	2.01804e-11	-1.84397e-10	1.2524e-10	1.93025e-10	9.4083e-11	-1.20765e-10	-1.07101e-10	1.70611e-10	-5.47499e-10	-1.39704e-10	1.52923e-10	-2.24976e-11	-1.0424e-10	-9.94822e-11	-9.90445e-11	-8.01732e-11	4.00519e-10	-1.25772e-10	1.33436e-10	1.84562e-10	1.72954e-18
2.96035e-11	8.68858e-10	-3.03828e-10	9.37966e-11	-1.76413e-10	8.56296e-11	-1.15094e-10	-1.01668e-10	1.50831e-10	3.09584e-11	2.02395e-11	-1.83645e-10	1.24257e-10	1.93019e-10	9.40872e-11	-1.11644e-10	-1.05311e-10	1.67204e-10	-5.46857e-10	-1.3908e-10	1.5296e-10	-2.25109e-11	-1.05874e-10	-9.9338e-11	-1.03997e-10	-8.01598e-11	4.00535e-10	-1.25793e-10	1.33686e-10	2.18115e-10	1.71216e-18
2.85977e-11	8.72339e-10	-3.03861e-10	9.40211e-11	-1.68562e-10	8.56348e-11	-1.15211e-10	-1.00147e-10	1.51425e-10	3.09549e-11	2.02311e-11	-1.83841e-10	1.24671e-10	1.93038e-10	9.4067e-11	-1.09932e-10	-1.06012e-10	1.70795e-10	-5.47273e-10	-1.40613e-10	1.53428e-10	-2.25007e-11	-1.06605e-10	-9.93294e-11	-1.03792e-10	-8.02192e-11	4.00537e-10	-1.25764e-10	1.33367e-10	1.51121e-10	1.69289e-18
2.71237e-11	8.70503e-10	-3.04061e-10	9.4029e-11	-1.57384e-10	8.56095e-11	-1.15228e-10	-9.998e-11	1.51342e-10	3.0952e-11	2.019e-11	-1.84078e-10	1.24572e-10	1.9305e-10	9.4059e-11	-1.04339e-10	-1.05737e-10	1.64684e-10	-5.4743e-10	-1.40775e-10	1.53126e-10	-2.15202e-11	-1.06511e-10	-9.93554e-11	-1.0277e-10	-8.02519e-11	4.00529e-10	-1.25725e-10	1.32743e-10	1.27451e-10	1.67588e-18
5.7026e-12	8.71717e-10	-3.03867e-10	9.3905e-11	-1.64392e-10	8.56283e-11	-1.15186e-10	-9.97813e-11	1.51302e-10	3.10922e-11	2.01918e-11	-1.8389e-10	1.24577e-10	1.93036e-10	1.18085e-10	-1.06035e-10	-1.05611e-10	9.7536e-11	-4.6603e-10	-1.31492e-10	1.53225e-10	-2.2412e-11	-1.06258e-10	-9.93025e-11	-9.77621e-11	-8.02317e-11	4.00519e-10	-5.49976e-11	1.32432e-10	1.39975e-10	1.57155e-18
5.7026e-12	8.71717e-10	-3.03867e-10	9.3905e-11	-1.64392e-10	8.56283e-11	-1.15186e-10	-9.97813e-11	1.51302e-10	3.10922e-11	2.01918e-11	-1.8389e-10	1.24577e-10	1.93036e-10	1.18085e-10	-1.06035e-10	-1.05611e-10	9.7536e-11	-4.6603e-10	-1.31492e-10	1.53225e-10	-2.2412e-11	-1.06258e-10	-9.93025e-11	-9.77621e-11	-8.02317e-11	4.00519e-10	-5.49976e-11	1.32432e-10	1.39975e-10	1.57155e-18
7.24812e-12	8.70897e-10	-3.03919e-10	9.38844e-11	-1.60527e-10	8.56244e-11	-1.15218e-10	-9.99131e-11	1.51282e-10	6.04901e-11	2.02003e-11	-1.83879e-10	1.24492e-10	1.93033e-10	1.0265e-10	-1.05953e-10	-1.05674e-10	1.07533e-10	-4.6302e-10	-1.35268e-10	1.53227e-10	-2.21076e-11	-1.06177e-10	-9.9302e-11	-9.99642e-11	-8.02265e-11	4.0052e-10	-3.69773e-11	1.32436e-10	1.36598e-10	1.56627e-18
1.26071e-11	8.71606e-10	-3.03906e-10	9.39229e-11	-1.61564e-10	8.56295e-11	-1.1518e-10	-1.00237e-10	1.51276e-10	3.96162e-11	2.02088e-11	-1.83899e-10	1.24518e-10	1.93033e-10	1.08369e-10	-1.06056e-10	-1.05705e-10	8.66271e-11	-4.65912e-10	-1.32418e-10	1.5319e-10	-2.22683e-11	-1.06363e-10	-9.9301e-11	-1.00038e-10	-8.02205e-11	4.0052e-10	-5.25961e-12	1.32502e-10	1.3957e-10	1.56457e-18
1.31512e-11	8.7146e-10	-3.03873e-10	9.39198e-11	-1.60267e-10	8.56372e-11	-1.15274e-10	-9.98836e-11	1.52544e-10	3.33349e-11	2.02073e-11	-1.83884e-10	1.24361e-10	1.90797e-10	1.06285e-10	-1.05776e-10	-1.06001e-10	9.07885e-11	-4.64943e-10	-1.30109e-10	1.56654e-10	-2.21875e-11	-1.07098e-10	-9.9305e-11	-6.67712e-11	-8.30075e-11	4.00534e-10	-2.45706e-11	1.32508e-10	1.40789e-10	1.55872e-18
6.80389e-12	8.71179e-10	-3.02369e-10	9.39133e-11	-1.60175e-10	2.61626e-11	-1.15232e-10	-1.00034e-10	1.51704e-10	3.76131e-11	2.11777e-11	-1.83888e-10	1.24482e-10	1.91917e-10	1.05476e-10	-1.06018e-10	-1.05737e-10	9.16192e-11	-4.65165e-10	-1.31899e-10	1.5379e-10	-2.21711e-11	-1.06594e-10	-9.93032e-11	-8.72684e-11	-8.05105e-11	4.00521e-10	-2.82403e-11	1.32487e-10	1.39182e-10	1.55321e-18
2.43927e-11	4.96949e-10	-3.03741e-10	9.06149e-11	-1.60377e-10	7.80445e-11	-1.16865e-10	-9.99111e-11	1.51755e-10	3.51979e-11	2.02951e-11	-1.78488e-10	1.23267e-10	1.89364e-10	1.1529e-10	-1.05988e-10	-1.05823e-10	-1.25447e-10	-4.65538e-10	-1.32779e-10	1.54415e-10	-2.20605e-11	-1.06264e-10	-9.93054e-11	-8.54382e-11	-8.06937e-11	3.98191e-10	-7.1694e-11	1.32524e-10	1.40196e-10	1.05709e-18
3.39825e-11	4.94129e-10	-3.03474e-10	7.53052e-11	-1.59498e-10	6.69426e-11	-1.16952e-10	-9.99053e-11	1.51648e-10	3.26608e-11	2.1654e-11	-1.82183e-10	1.24327e-10	1.89512e-10	1.19419e-10	-1.06018e-10	-1.05789e-10	-5.9082e-12	-4.6552e-10	-1.32841e-10	1.56731e-10	-2.20704e-11	-1.06204e-10	-9.93069e-11	-7.02769e-11	-8.12572e-11	3.98282e-10	-3.31647e-11	1.32527e-10	1.4238e-10	1.03214e-18
2.01524e-11	5.02302e-10	-2.948e-10	8.6021e-11	-1.59603e-10	6.73393e-11	-1.05453e-10	-1.00348e-10	1.46154e-10	3.36752e-11	2.12789e-11	-1.81686e-10	1.24207e-10	1.89519e-10	1.08571e-10	-1.06013e-10	-1.0579e-10	-7.92286e-12	-4.65505e-10	-1.32606e-10	1.56349e-10	-2.29747e-11	-1.06207e-10	-9.93941e-11	-7.5636e-11	-8.12253e-11	3.98688e-10	-4.19168e-11	1.32522e-10	1.42186e-10	1.03102e-18
3.12299e-11	4.99141e-10	-2.81083e-10	8.07218e-11	-1.59978e-10	6.65397e-11	-1.16933e-10	-9.96508e-11	1.51269e-10	3.42544e-11	1.89198e-11	-1.80414e-10	1.24094e-10	1.90147e-10	1.16261e-10	-1.06027e-10	-1.05791e-10	-7.71386e-12	-4.65532e-10	-1.32554e-10	1.54896e-10	-2.21938e-11	-1.06352e-10	-9.93773e-11	-7.47692e-11	-8.1098e-11	3.99168e-10	-3.93156e-11	1.32517e-10	1.41732e-10	1.02445e-18
2.9496e-11	4.58666e-10	-2.84881e-10	8.0387e-11	-1.58067e-10	6.91625e-11	-1.10592e-10	-9.98229e-11	1.49006e-10	3.39849e-11	2.03798e-11	-1.81291e-10	1.2416e-10	1.89715e-10	1.09902e-10	-1.06002e-10	-1.05791e-10	-6.99911e-12	-4.65534e-10	-1.32127e-10	1.55274e-10	-2.23265e-11	-1.06247e-10	-9.99047e-11	-7.55792e-11	-8.11557e-11	3.98752e-10	-4.1554e-11	1.32439e-10	1.4143e-10	9.84059e-19
2.87689e-11	3.88094e-10	-2.9707e-10	8.62088e-11	-1.51711e-10	6.61401e-11	-1.17318e-10	-9.97293e-11	1.46467e-10	3.43083e-11	2.2175e-11	-1.80225e-10	1.23971e-10	1.90004e-10	1.13659e-10	-1.05992e-10	-1.05797e-10	-7.24056e-12	-4.65742e-10	-1.31847e-10	1.5543e-10	-2.21517e-11	-1.06281e-10	-9.97425e-11	-7.7338e-11	-8.11797e-11	3.99003e-10	-4.48981e-11	1.32625e-10	1.40814e-10	9.32099e-19
2.8648e-11	3.94017e-10	-2.8869e-10	8.20589e-11	-1.56488e-10	6.63937e-11	-1.17161e-10	-9.974e-11	1.05429e-10	3.43964e-11	2.0995e-11	-1.80838e-10	1.23873e-10	1.89975e-10	1.12868e-10	-1.05999e-10	-1.058e-10	-1.17998e-11	-4.65677e-10	-1.31939e-10	1.55299e-10	-2.21391e-11	-1.06282e-10	-9.981e-11	-7.61033e-11	-8.11443e-11	3.98959e-10	-4.32583e-11	1.32532e-10	1.4098e-10	9.21886e-19
2.85785e-11	3.92241e-10	-2.84874e-10	8.22389e-11	-1.56379e-10	6.61785e-11	-1.17519e-10	-9.97102e-11	5.5458e-11	3.43592e-11	2.10727e-11	-1.8108e-10	1.23928e-10	1.89982e-10	1.13697e-10	-1.0599e-10	-1.0579e-10	-7.93234e-12	-4.65633e-10	-1.32278e-10	1.55188e-10	-2.21538e-11	-1.06289e-10	-1.00175e-10	-7.64949e-11	-8.1098e-11	3.98964e-10	-4.12894e-11	1.32555e-10	1.41338e-10	9.10601e-19
2.8625e-11	3.95642e-10	-2.86035e-10	4.89004e-11	-1.52719e-10	6.65712e-11	-1.17643e-10	-9.9715e-11	5.29272e-11	3.44269e-11	2.11387e-11	-1.80955e-10	1.24046e-10	1.90051e-10	1.13265e-10	-1.06063e-10	-1.05789e-10	-8.35741e-12	-4.6564e-10	-1.32134e-10	1.55294e-10	-2.21427e-11	-6.04655e-11	-1.0009e-10	-7.65202e-11	-8.11212e-11	3.98974e-10	-3.96574e-11	1.32376e-10	1.4131e-10	9.00363e-19
2.64566e-11	3.9376e-10	-2.60821e-10	7.50026e-11	-1.27401e-10	6.70416e-11	-1.17454e-10	-3.87284e-12	6.23206e-11	2.8884e-11	2.01856e-11	-1.81073e-10	1.2389e-10	1.90033e-10	1.13303e-10	-4.1556e-11	-1.05795e-10	-6.51809e-12	-4.65658e-10	-9.00767e-11	1.5556e-10	3.0286e-12	-8.76826e-11	-1.00397e-10	-7.64457e-11	-8.10406e-11	3.92654e-10	-2.40539e-11	1.31794e-10	1.41025e-10	8.50463e-19
2.45014e-11	3.94298e-10	-2.34707e-10	8.26071e-11	-7.00867e-11	6.67763e-11	-1.17483e-10	-1.87703e-11	4.64818e-11	3.12147e-11	2.09772e-11	-1.81024e-10	1.23802e-10	1.9002e-10	1.1309e-10	-5.35446e-11	-1.05697e-10	-8.76149e-12	-4.65659e-10	-7.37468e-11	1.55444e-10	1.99815e-11	-7.23818e-11	-9.99908e-11	-7.66004e-11	-8.09699e-11	3.92838e-10	-3.07764e-11	1.32428e-10	1.41173e-10	8.23428e-19
2.55704e-11	3.94076e-10	-2.27385e-10	8.12664e-11	-8.80031e-11	6.69871e-11	-1.17532e-10	2.14943e-11	5.06094e-11	3.06021e-11	2.05194e-11	-1.81033e-10	1.23831e-10	1.90012e-10	1.13109e-10	-5.02773e-11	-9.51139e-11	-7.24881e-12	-4.65658e-10	-7.59029e-11	1.55451e-10	1.80189e-11	-7.51049e-11	-1.00476e-10	-7.65685e-11	-8.10162e-11	3.91977e-10	-2.96848e-11	1.31642e-10	1.41165e-10	8.20353e-19
2.61439e-11	3.94196e-10	-2.34446e-10	7.6699e-11	-7.50167e-11	6.69971e-11	-1.17539e-10	1.54336e-11	4.94675e-11	3.21685e-11	2.02537e-11	-1.8102e-10	1.22899e-10	1.90024e-10	1.13146e-10	-5.37865e-11	-6.73847e-11	-7.6319e-12	-4.6566e-10	-6.81573e-11	1.55255e-10	1.05477e-11	-7.7284e-11	-1.00461e-10	-7.6564e-11	-8.10398e-11	3.92231e-10	-3.06717e-11	1.31692e-10	1.41148e-10	8.15505e-19
2.52917e-11	3.94113e-10	-2.29249e-10	8.03114e-11	-7.67461e-11	6.69674e-11	-1.17539e-10	2.25347e-12	4.71434e-11	3.21845e-11	2.02431e-11	-7.5802e-11	1.2382e-10	1.90025e-10	1.13165e-10	-5.21525e-11	-5.89082e-11	-7.92622e-12	-4.65653e-10	-7.15746e-11	1.54702e-10	1.41508e-11	-7.41161e-11	-1.00411e-10	-7.65449e-11	-8.09168e-11	3.92959e-10	-3.09728e-11	1.3157e-10	1.41204e-10	7.85776e-19
2.503e-11	3.94008e-10	-2.12586e-10	8.07025e-11	-7.9839e-11	6.69837e-11	-1.17553e-10	5.78007e-12	7.11284e-11	3.19673e-11	3.59132e-12	-8.56121e-11	1.19357e-10	1.90961e-10	1.13171e-10	-5.18858e-11	-8.41423e-11	-8.07677e-12	-4.65701e-10	-6.88661e-11	1.55375e-10	7.24786e-12	-7.04401e-11	-1.00503e-10	-7.71765e-11	-7.92718e-11	1.85547e-10	-3.04291e-11	1.30699e-10	1.4126e-10	6.64576e-19
2.48345e-11	3.94119e-10	-2.11099e-10	8.3302e-11	-7.90043e-11	6.69891e-11	-1.17515e-10	8.80518e-12	5.8041e-11	3.16533e-11	-1.24623e-11	-9.37871e-11	1.19192e-10	1.90854e-10	1.1318e-10	-4.97845e-11	-6.88658e-11	-7.94978e-12	-4.65675e-10	-6.90268e-11	1.54054e-10	7.47861e-12	-7.30221e-11	-1.00458e-10	-7.70659e-11	-8.00901e-11	1.53902e-10	-3.04032e-11	1.28799e-10	1.41184e-10	6.50429e-19
2.47396e-11	3.94135e-10	-2.13729e-10	8.36001e-11	-7.88981e-11	6.69861e-11	-1.17521e-10	9.5142e-12	6.15388e-11	3.17397e-11	-1.21815e-11	-4.57554e-11	1.18963e-10	1.90734e-10	1.13167e-10	-5.13092e-11	-6.16604e-11	-8.00253e-12	-4.65671e-10	-7.04374e-11	1.54099e-10	5.37964e-12	-7.38202e-11	-1.00419e-10	-7.71458e-11	-8.00164e-11	1.52617e-10	-3.04257e-11	1.29755e-10	1.41185e-10	6.44572e-19
2.53448e-11	3.94132e-10	-2.13306e-10	8.3285e-11	-7.20491e-11	6.6977e-11	-1.1752e-10	7.3022e-12	5.65191e-11	3.16942e-11	-1.45527e-11	-5.00356e-11	1.19716e-10	1.90863e-10	1.13168e-10	-5.12605e-11	-6.38209e-11	-8.04724e-12	-4.65669e-10	-6.91963e-11	1.54107e-10	6.22486e-12	-7.09531e-11	-1.00531e-10	-7.71373e-11	-8.00263e-11	1.53061e-10	-3.04671e-11	1.30082e-10	1.41186e-10	6.43336e-19
2.48618e-11	3.94148e-10	-2.05686e-10	8.19096e-11	-7.49965e-11	6.69759e-11	-1.1752e-10	8.61733e-12	6.046e-11	3.16975e-11	-1.54387e-11	-5.63419e-11	1.195e-10	1.90815e-10	1.13175e-10	-5.14223e-11	-6.50536e-11	-8.35136e-12	-4.65678e-10	-7.00594e-11	1.54043e-10	6.38644e-12	-7.32843e-11	-1.00458e-10	-7.71143e-11	-8.00359e-11	1.53603e-10	-3.05502e-11	1.29788e-10	1.41185e-10	6.42155e-19
2.4949e-11	3.94118e-10	-2.05326e-10	8.31228e-11	-7.35568e-11	6.69797e-11	-1.17521e-10	8.53599e-12	5.73875e-11	3.16963e-11	-1.2286e-13	-5.32643e-11	1.19697e-10	1.90866e-10	1.13169e-10	-5.12625e-11	-6.34243e-11	-8.10119e-12	-4.65686e-10	-6.95903e-11	1.54141e-10	6.30327e-12	-7.22622e-11	-1.00483e-10	-7.70681e-11	-8.0034e-11	1.54066e-10	-3.05703e-11	1.29862e-10	1.41196e-10	6.40857e-19
2.50798e-11	3.94121e-10	-2.08895e-10	8.29274e-11	-7.47532e-11	6.69815e-11	-1.17521e-10	7.18655e-12	5.88858e-11	3.16892e-11	-1.27727e-11	-5.26222e-11	1.19765e-10	1.90822e-10	1.13178e-10	-5.10771e-11	-6.40676e-11	-7.83189e-12	-4.65675e-10	-6.96276e-11	1.54132e-10	6.91479e-12	-7.21182e-11	-1.00552e-10	-7.71185e-11	-8.00348e-11	1.54127e-10	-3.05059e-11	1.29812e-10	7.61562e-11	6.28664e-19
2.51322e-11	3.94063e-10	-2.09849e-10	8.32049e-11	-5.81838e-11	6.69797e-11	-1.17674e-10	7.98006e-12	2.34415e-11	3.20458e-11	-9.6324e-12	-1.58558e-11	1.26547e-10	1.90868e-10	7.09583e-11	-5.13152e-11	-5.42589e-11	-7.83842e-12	-4.65676e-10	-6.97706e-11	1.54316e-10	6.2349e-12	-7.20824e-11	-1.00512e-10	-7.71201e-11	-8.0039e-11	1.40164e-10	-3.03534e-11	1.24624e-10	9.97401e-11	6.12971e-19
2.51096e-11	3.94055e-10	-2.07895e-10	8.32791e-11	-4.34729e-11	6.69785e-11	-1.17406e-10	8.17036e-12	5.65899e-11	3.17225e-11	-1.2387e-11	-4.25822e-11	1.19782e-10	1.90852e-10	9.13643e-11	-5.12063e-11	-5.97231e-11	-7.85823e-12	-4.36182e-10	-6.9678e-11	1.54309e-10	6.44593e-12	-7.20611e-11	-1.0048e-10	-7.70936e-11	-7.99727e-11	1.50227e-10	-3.05046e-11	1.28332e-10	1.06386e-10	5.95715e-19
2.50976e-11	3.94003e-10	-2.07553e-10	8.32889e-11	-3.88809e-11	6.69794e-11	-1.17276e-10	8.02347e-12	3.19327e-11	3.17316e-11	-1.32299e-11	-5.01054e-11	1.20331e-10	1.90862e-10	1.02375e-10	-5.12761e-11	-6.26324e-11	-7.97443e-12	-4.36393e-10	-6.95989e-11	1.54569e-10	6.45251e-12	-7.19272e-11	-1.00463e-10	-7.71014e-11	-7.99929e-11	1.47861e-10	-3.04981e-11	1.27354e-10	9.59287e-11	5.93456e-19
2.42658e-11	3.9402e-10	-2.0388e-10	8.32798e-11	-6.38657e-11	6.69739e-11	-1.15956e-10	1.08498e-11	9.65794e-12	3.15162e-11	-1.15658e-11	-4.53347e-11	1.20606e-10	1.90845e-10	8.55677e-11	-5.13164e-11	-5.27277e-11	-7.97387e-12	-1.11675e-10	-6.96294e-11	1.53712e-10	9.59066e-12	-6.2015e-11	4.6701e-12	-7.71333e-11	-6.34779e-11	1.5169e-10	-2.90431e-11	1.27734e-10	-1.86751e-11	3.88917e-19
2.46566e-11	3.93937e-10	-1.11662e-10	8.33898e-11	-4.67495e-11	6.698e-11	-1.16437e-10	2.76877e-11	1.18505e-11	3.18123e-11	-1.28802e-11	-4.66965e-11	1.20594e-10	1.9085e-10	9.63507e-11	-5.04907e-11	-5.7038e-11	-8.01895e-12	-7.85342e-11	-6.9601e-11	1.46819e-10	6.39595e-12	-6.71008e-11	-1.00501e-10	-7.71958e-11	-6.50889e-11	1.50221e-10	-2.98526e-11	1.26739e-10	7.85145e-12	3.62818e-19
2.47003e-11	3.93962e-10	-1.17926e-10	8.33476e-11	-4.84297e-11	6.69796e-11	-1.16381e-10	1.9771e-11	8.59399e-12	3.17665e-11	-1.23761e-11	-4.67859e-11	1.20628e-10	1.90855e-10	9.19391e-11	-5.12588e-11	-5.49414e-11	-8.0005e-12	-6.72845e-11	-6.96181e-11	1.49565e-10	6.86072e-12	-6.52058e-11	-9.80407e-11	-7.71453e-11	-6.40445e-11	1.50297e-10	-2.97108e-11	1.2666e-10	2.35423e-12	3.61229e-19
2.45426e-11	3.94065e-10	-1.4351e-10	8.34072e-11	-4.70588e-11	6.70063e-11	-1.16399e-10	2.2524e-11	1.64163e-11	3.18138e-11	-1.25762e-11	-4.64085e-11	1.09761e-10	1.90851e-10	8.9862e-11	-5.04299e-11	-5.7264e-11	-7.92879e-12	-7.15844e-11	-6.96154e-11	8.73681e-12	6.56353e-12	-6.53414e-11	-6.34816e-11	-7.71596e-11	-6.62184e-11	1.5016e-10	-2.97801e-11	1.26771e-10	-1.16121e-11	3.38596e-19
2.44437e-11	3.94004e-10	-1.28408e-10	8.33947e-11	-5.01092e-11	6.69798e-11	-1.16251e-10	1.82885e-11	1.54019e-11	3.17628e-11	-1.24255e-11	-4.66178e-11	1.13243e-10	1.90852e-10	8.92725e-11	-5.08376e-11	-5.56952e-11	-7.94288e-12	-5.28382e-11	-6.96186e-11	4.0538e-11	6.81915e-12	-6.62246e-11	-4.95118e-11	-7.71528e-11	-6.82631e-11	1.49576e-10	-2.96379e-11	1.271e-10	-4.96696e-12	3.32876e-19
2.4501e-11	2.59997e-10	-1.27523e-10	8.46925e-11	-4.96099e-11	5.04171e-11	-1.16391e-10	2.00197e-11	1.64078e-11	3.17771e-11	-1.24087e-11	-4.66358e-11	1.15706e-10	1.90855e-10	9.023e-11	-4.93237e-11	-5.67549e-11	-1.16862e-11	-6.25786e-11	-6.96135e-11	6.1376e-11	1.08444e-11	-6.56034e-11	-6.927e-11	-7.71583e-11	-6.78654e-11	1.49872e-10	-2.96e-11	1.29592e-10	1.36526e-12	2.50379e-19
2.45181e-11	2.58193e-10	-1.27899e-10	8.59055e-11	-4.84855e-11	5.05419e-11	-1.14975e-10	1.89162e-11	1.77323e-11	3.17837e-11	-1.23826e-11	-4.68048e-11	1.16171e-10	1.90851e-10	9.0354e-11	-4.84473e-11	-5.69117e-11	-1.67114e-11	-5.7362e-11	-6.96089e-11	6.12447e-11	9.11198e-12	-6.57152e-11	-5.76892e-11	-7.71623e-11	-6.73392e-11	1.50073e-10	-2.96056e-11	1.31398e-10	1.31866e-13	2.47871e-19
2.45046e-11	2.60796e-10	-1.28091e-10	8.43779e-11	-4.88315e-11	3.2839e-11	-1.15522e-10	1.90868e-11	1.76121e-11	3.17754e-11	-1.24385e-11	-4.65721e-11	1.15889e-10	1.90852e-10	9.00633e-11	-4.98979e-11	-5.65498e-11	-1.27235e-11	-4.66453e-11	-6.96069e-11	7.16444e-11	1.15296e-11	-6.51874e-11	-4.82433e-11	-7.71733e-11	-6.75314e-11	1.50008e-10	-2.95807e-11	1.3047e-10	-3.16994e-12	2.46563e-19
2.44957e-11	2.62175e-10	-1.28943e-10	8.49625e-11	-4.79439e-11	2.94646e-11	-4.02383e-11	1.9077e-11	1.74727e-11	3.17642e-11	-1.24199e-11	-4.66569e-11	1.15905e-10	1.90909e-10	9.00672e-11	-5.00739e-11	-5.65041e-11	-1.90425e-11	-5.2782e-11	-6.96007e-11	5.86848e-11	1.56689e-11	-6.54462e-11	-5.1584e-11	-7.71743e-11	-6.7473e-11	1.49998e-10	-2.95494e-11	1.28905e-10	-9.81236e-13	2.34793e-19
2.44969e-11	1.88114e-10	-1.28474e-10	8.57347e-11	-4.86542e-11	3.98951e-11	-5.89273e-11	1.95295e-11	1.79244e-11	3.17745e-11	-1.24363e-11	-4.66579e-11	1.15706e-10	1.90878e-10	8.97507e-11	-4.94266e-11	-5.6703e-11	-1.68523e-11	-5.4268e-11	-6.9607e-11	6.204e-11	1.50982e-11	-6.54703e-11	-5.83891e-11	-7.71666e-11	-6.814e-11	1.49982e-10	-2.95267e-11	1.2945e-10	-6.89557e-13	2.05422e-19
2.44655e-11	1.58157e-10	-1.27925e-10	8.54994e-11	-4.85471e-11	3.16666e-11	-4.54138e-11	1.94426e-11	2.76977e-11	3.17687e-11	-1.25236e-11	-4.66882e-11	1.14961e-10	1.90906e-10	9.01991e-11	-4.96661e-11	-5.68629e-11	-1.84546e-11	-5.48569e-11	-6.95988e-11	6.04139e-11	1.72417e-11	-6.66365e-11	-5.11473e-11	-7.71612e-11	-8.97617e-11	1.49877e-10	-2.95909e-11	1.13498e-10	-1.44442e-12	1.92129e-19
2.44934e-11	1.8118e-10	-1.27202e-10	8.53628e-11	-4.85607e-11	4.1535e-11	-6.58595e-11	2.07357e-11	2.01651e-11	3.19968e-11	-1.24514e-11	-4.67134e-11	1.15488e-10	1.9087e-10	9.01567e-11	-4.95692e-11	-5.67401e-11	-1.86982e-11	-5.44727e-11	-6.9601e-11	6.12205e-11	1.51677e-11	-6.55812e-11	-5.40636e-11	-7.71508e-11	-6.03016e-12	1.49959e-10	-2.95882e-11	5.75887e-11	-1.25595e-12	1.85118e-19
2.44821e-11	1.49224e-10	-1.27492e-10	8.59524e-11	-4.85436e-11	3.76788e-11	-6.3173e-11	1.96083e-11	2.10901e-11	3.18706e-11	-1.24536e-11	-4.66835e-11	1.15509e-10	1.90864e-10	9.01753e-11	-4.96186e-11	-5.67383e-11	-1.85324e-11	-5.45196e-11	-6.96025e-11	5.99956e-11	1.49875e-11	-6.58138e-11	-5.29432e-11	-7.71515e-11	-3.66266e-11	1.49962e-10	-2.95884e-11	6.9552e-11	-1.3262e-12	1.76656e-19
2.44766e-11	1.45487e-10	-1.27557e-10	8.61136e-11	-4.84498e-11	4.06349e-11	-6.3462e-11	2.05304e-11	1.95251e-11	3.20479e-11	-1.25099e-11	-4.66746e-11	1.15449e-10	1.90864e-10	9.01811e-11	-4.94409e-11	-5.67688e-11	-1.91496e-11	-5.457e-11	-6.96011e-11	6.02287e-11	1.60318e-11	-6.5755e-11	-5.25958e-11	-7.71526e-11	-6.54926e-12	1.49937e-10	-2.95998e-11	6.44999e-11	-1.34165e-12	1.73878e-19
2.448e-11	1.44089e-10	-1.2752e-10	8.61087e-11	-4.85397e-11	3.88555e-11	-6.38589e-11	1.99829e-11	2.02888e-11	3.187e-11	-1.24801e-11	-4.66953e-11	1.1549e-10	1.90864e-10	9.01675e-11	-4.94898e-11	-5.66789e-11	-1.82602e-11	-5.44891e-11	-6.95949e-11	6.01633e-11	1.52778e-11	-6.57808e-11	-5.30277e-11	-7.71515e-11	-1.10603e-11	1.49954e-10	-2.95948e-11	6.65285e-11	-1.30858e-12	1.73705e-19
2.44856e-11	1.44805e-10	-1.27378e-10	8.59471e-11	-4.9023e-11	3.77287e-11	-6.13236e-11	1.97154e-11	2.06592e-11	3.18939e-11	-8.01332e-12	-4.66761e-11	1.15459e-10	1.90873e-10	9.01942e-11	-4.9553e-11	-5.66795e-11	-1.82502e-11	-5.42662e-11	-6.96001e-11	6.02932e-11	1.535e-11	-6.59608e-11	-5.30843e-11	-7.71533e-11	-1.08404e-11	1.49945e-10	-2.95911e-11	6.25528e-11	-1.36463e-12	1.72915e-19
2.55964e-11	1.45767e-10	-1.27414e-10	8.60459e-11	-4.69041e-11	3.29206e-11	-6.27566e-11	2.008e-11	2.0188e-11	3.20109e-11	-1.12962e-11	-4.66752e-11	1.15452e-10	1.911e-10	9.01766e-11	-4.94467e-11	-5.67281e-11	-1.88667e-11	-5.46095e-11	-6.83775e-11	4.24095e-11	1.2821e-11	-6.58656e-11	-5.26783e-11	-4.5493e-11	-1.28722e-11	1.49942e-10	-9.16891e-12	6.50372e-11	-2.82691e-12	1.66678e-19
2.5714e-11	1.44527e-10	-1.27286e-10	8.60015e-11	-4.78897e-11	1.9771e-11	-6.09393e-11	1.97251e-11	2.05063e-11	3.19194e-11	-1.19038e-11	-4.66812e-11	1.15459e-10	1.91115e-10	9.01675e-11	-4.95044e-11	-5.66955e-11	-1.83738e-11	-5.45013e-11	-6.85795e-11	5.10899e-11	1.4735e-11	-6.59763e-11	-5.27838e-11	-3.43419e-11	-1.51932e-11	1.49962e-10	-2.40352e-11	6.70779e-11	-2.65513e-12	1.66306e-19
2.58923e-11	1.43836e-10	-1.27295e-10	8.60119e-11	-4.7722e-11	1.32196e-11	-6.14424e-11	1.98519e-11	2.03412e-11	3.19959e-11	-1.14613e-11	-4.66814e-11	1.15454e-10	1.91116e-10	9.01713e-11	-4.94747e-11	-5.67177e-11	-1.83319e-11	-5.47022e-11	-6.80616e-11	4.41744e-11	1.38071e-11	-6.58866e-11	-5.2813e-11	-1.73237e-11	-1.26139e-11	1.49954e-10	1.1544e-12	6.5433e-11	-3.08229e-12	1.63452e-19
2.58923e-11	1.43836e-10	-1.27295e-10	8.60119e-11	-4.7722e-11	1.32196e-11	-6.14424e-11	1.98519e-11	2.03412e-11	3.19959e-11	-1.14613e-11	-4.66814e-11	1.15454e-10	1.91116e-10	9.01713e-11	-4.94747e-11	-5.67177e-11	-1.83319e-11	-5.47022e-11	-6.80616e-11	4.41744e-11	1.38071e-11	-6.58866e-11	-5.2813e-11	-1.73237e-11	-1.26139e-11	1.49954e-10	1.1544e-12	6.5433e-11	-3.08229e-12	1.63452e-19
2.58923e-11	1.43836e-10	-1.27295e-10	8.60119e-11	-4.7722e-11	1.32196e-11	-6.14424e-11	1.98519e-11	2.03412e-11	3.19959e-11	-1.14613e-11	-4.66814e-11	1.15454e-10	1.91116e-10	9.01713e-11	-4.94747e-11	-5.67177e-11	-1.83319e-11	-5.47022e-11	-6.80616e-11	4.41744e-11	1.38071e-11	-6.58866e-11	-5.2813e-11	-1.73237e-11	-1.26139e-11	1.49954e-10	1.1544e-12	6.5433e-11	-3.08229e-12	1.63452e-19
2.58595e-11	1.43002e-10	-1.27312e-10	8.59998e-11	-4.77081e-11	1.49294e-11	-6.14172e-11	1.9858e-11	2.03289e-11	3.19941e-11	-1.14081e-11	-4.66815e-11	1.15451e-10	1.91105e-10	9.01732e-11	-4.94574e-11	-5.67179e-11	-1.83473e-11	-5.46457e-11	-6.80969e-11	4.43517e-11	1.39516e-11	-6.58968e-11	-5.28015e-11	-1.81222e-11	-1.25875e-11	1.49955e-10	4.75738e-13	6.53597e-11	-2.93512e-12	1.63285e-19
2.57296e-11	1.43034e-10	-1.27305e-10	8.60028e-11	-4.77041e-11	1.43982e-11	-6.14356e-11	1.9862e-11	2.03277e-11	3.19911e-11	-1.14205e-11	-4.66814e-11	1.15454e-10	1.91112e-10	9.01724e-11	-4.9464e-11	-5.67178e-11	-1.83469e-11	-5.46839e-11	-6.811e-11	4.42263e-11	1.38891e-11	-6.5896e-11	-5.28162e-11	-1.75915e-11	-1.25337e-11	1.49956e-10	2.85242e-13	6.54175e-11	-2.95478e-12	1.63258e-19
2.5824e-11	1.43643e-10	-1.36793e-13	8.60048e-11	9.01191e-12	1.41652e-11	-6.14275e-11	1.98646e-11	2.03296e-11	3.2004e-11	-1.14458e-11	-4.64192e-11	1.15399e-10	1.88078e-10	9.01713e-11	-1.21918e-12	-5.68339e-11	-1.83743e-11	-5.46845e-11	-6.80852e-11	4.38444e-11	1.38715e-11	-6.49125e-11	-5.2804e-11	-1.76246e-11	-1.23194e-11	1.49957e-10	1.23288e-12	6.54534e-11	-3.0934e-12	1.41248e-19
2.57888e-11	2.75364e-11	-3.59129e-11	1.30334e-11	-1.76918e-11	1.46352e-11	-6.14745e-11	2.02545e-11	-5.28223e-12	2.88462e-11	-8.75883e-12	-4.66618e-11	1.06875e-10	1.89392e-10	9.01717e-11	-2.5597e-11	-5.78803e-11	-1.83494e-11	-5.44011e-11	-6.80523e-11	1.20938e-11	1.38877e-11	-6.50868e-11	-5.27853e-11	-1.75149e-11	-1.24006e-11	1.49957e-10	6.18213e-13	6.5447e-11	-2.90909e-12	1.1267e-19
2.57521e-11	6.85076e-12	-3.6473e-11	3.54332e-11	-1.39011e-11	1.4812e-11	-6.145e-11	2.03752e-11	-1.30846e-11	2.86368e-11	-6.89471e-12	-4.66878e-11	7.73386e-11	1.89518e-10	9.01715e-11	-3.98516e-11	-5.85496e-11	-1.83516e-11	-5.45532e-11	-6.80738e-11	7.14202e-12	1.38996e-11	-6.5725e-11	-5.27927e-11	-1.76037e-11	-1.24351e-11	1.49957e-10	8.40593e-13	6.54475e-11	-2.96729e-12	1.08706e-19
2.5748e-11	6.81512e-12	-3.82773e-11	1.2081e-11	-1.68819e-11	1.47961e-11	-6.1456e-11	2.05109e-11	-1.31333e-11	2.86187e-11	-6.42884e-12	-4.66874e-11	7.44907e-11	1.8967e-10	9.01715e-11	-4.03432e-11	-5.86428e-11	-1.83471e-11	-5.45511e-11	-6.80533e-11	4.26972e-12	1.38998e-11	-6.57632e-11	-5.2792e-11	-1.7612e-11	-1.2435e-11	1.49957e-10	8.8206e-13	6.5447e-11	-2.96714e-12	1.07467e-19
[truncated: 1,935 more rows]
