# Supplementary material for: A modified shuffled frog leaping algorithm with inertia weight
Source: Sci Rep. 2024 Feb 20;14:4146. doi: 10.1038/s41598-024-51306-1 (PMC11224354; doi:10.1038/s41598-024-51306-1)
Supplement: Supplementary file 1 — Supplementary Information. [file 41598_2024_51306_MOESM1_ESM.zip › data/F1/SFLA_B_7.xls]

## Sheet: Sheet1
-4.91114	6.44255	-24.6144	-5.59151	34.5791	-36.5846	-20.1935	-10.3174	-17.8707	14.7315	14.7289	-16.8684	-30.8445	-0.723987	23.9396	-0.458704	-30.5773	-4.28565	13.8513	12.3445	16.0882	-1.66093	-19.7588	-24.0945	-2.38354	-10.9032	30.9815	11.0331	-0.853287	-21.9215	10531.8
-9.13996	-9.458	0.123815	-4.98357	0.550743	8.09489	17.1848	-7.06819	-4.52102	18.6608	-3.09767	-10.5616	-7.95796	-5.08914	-13.7381	-3.818	0.775628	11.3031	-5.72679	-7.01321	3.55566	-10.046	-5.43362	0.834841	5.56874	15.2696	4.06255	-2.82555	2.66975	1.35573	2043.05
-4.12712	0.447243	-4.2999	1.3792	-3.5558	-1.36339	2.28304	0.547219	-1.82013	8.63218	-1.18344	-3.2922	-0.213499	0.395719	-7.18178	1.69212	-5.1505	4.37113	3.79581	-0.881073	-1.93922	2.846	3.30476	1.91699	4.60364	0.161136	4.4718	-7.55007	-4.24468	9.46099	495.372
-0.693271	-1.0027	2.43258	-1.76276	0.746136	1.32066	1.26182	0.378351	0.100643	3.69404	0.803758	-1.05017	-1.14444	2.42852	1.0694	1.43218	-0.395155	3.14787	1.02388	-3.77442	1.11381	-3.49378	0.645607	3.24935	2.31809	0.350356	-1.37501	-2.88954	0.311178	1.10739	107.196
-0.302585	-0.361562	1.06588	-1.72063	-1.01694	0.0349647	-0.224974	1.32809	0.127967	3.1946	0.146489	-0.9404	-0.798131	2.00295	0.812249	1.14426	0.509336	2.18997	0.259311	-2.96522	0.834924	-1.11031	0.996638	2.55576	2.73245	0.97494	-2.4742	-3.17789	-0.327797	2.05856	77.2672
0.000600737	0.161315	-1.15204	-0.996324	-1.29933	-0.282281	0.0124213	0.355908	0.617791	1.59924	-1.41894	-0.496777	-0.701736	1.05624	-0.0575925	1.10912	0.559675	1.32694	0.605946	-2.48152	1.51689	-0.126373	1.05105	0.46179	2.27156	1.38792	-2.40718	-2.81772	0.0799243	2.81135	53.246
0.184017	-0.365429	-0.139864	-0.706836	-1.38983	-0.120983	0.00503299	-0.0349601	0.255802	1.75495	-0.994343	-0.906731	-0.401706	-0.0909719	-0.126019	0.749239	0.018101	1.12636	1.20413	-1.73878	1.86237	-0.456576	0.551044	1.01038	2.14915	1.58962	-1.5762	-2.3394	0.0823802	1.41629	36.1964
0.0867853	-0.178059	-0.0552813	-0.73597	-0.823806	-0.122879	-0.0591824	-0.0400952	0.406405	2.07397	-0.691242	-0.907899	-0.436332	0.091576	-0.276298	0.545466	-0.0423173	1.49162	0.980959	-1.77789	1.20781	-0.460582	0.826222	0.882693	1.94302	1.37208	-1.46528	-2.59947	-0.014543	1.68886	34.5214
-0.131485	-0.479134	0.133596	-0.653606	-1.08838	-0.247153	0.0729118	-0.0486677	0.172031	1.63948	-0.841539	-0.609102	-0.49998	0.115851	-0.188827	0.600171	0.0978367	1.52215	0.873901	-1.94289	1.51774	-0.547141	0.703609	0.643515	1.96577	1.46004	-1.53056	-2.40976	0.141201	1.68841	33.7945
-0.0917214	-0.163026	0.0399579	-0.669931	-0.919001	-0.226053	-0.18909	-0.034228	0.196379	1.7612	-0.695019	-0.715865	-0.505765	0.213131	-0.201657	0.637057	0.0149959	1.46869	0.648327	-1.9048	1.3515	-0.553222	0.817959	0.715903	1.83692	1.40983	-1.18436	-2.48169	0.192516	1.63122	31.443
-0.0757529	-0.135237	0.0581872	-0.600058	-0.98291	-0.221978	-0.18369	-0.0761684	0.127587	1.72603	-0.673218	-0.804549	-0.561401	0.224506	-0.226917	0.664161	0.0199775	1.23838	0.686062	-1.90963	1.31345	-0.553519	0.915737	0.774755	1.85486	1.52165	-0.84128	-2.54374	0.214595	1.6518	31.2271
-0.0648295	-0.16234	0.0956138	-0.660717	-0.962613	-0.253563	0.0039094	-0.0391167	0.193843	1.6657	-0.739779	-0.796719	-0.612959	0.226763	-0.228399	0.647906	-0.0225786	1.45426	0.685775	-1.91567	1.29062	-0.562554	0.890145	0.77754	1.83307	1.35794	-0.936657	-2.5545	0.172017	1.34233	30.4349
-0.0624054	-0.15967	0.06448	-0.725225	-0.940815	-0.229569	-0.125989	-0.0734664	0.185655	1.74937	-0.668418	-0.772949	-0.504678	0.202815	-0.183326	0.570559	-0.10137	1.31231	0.729866	-1.89673	1.33512	-0.562694	0.877209	0.617877	1.84995	1.36145	-0.702048	-2.52661	0.161467	1.37802	29.5032
-0.0600763	-0.149244	0.0295455	-0.540403	-0.985098	-0.0198989	-0.164857	-0.0364047	0.189833	1.70004	-0.679603	-0.679308	-0.532965	0.221227	-0.196454	0.629756	0.00735711	1.15893	0.448391	-1.89641	0.319536	-0.620594	0.814972	0.752726	0.704072	0.762443	-0.898208	-2.54312	0.204546	1.51314	23.4771
-0.0579033	-0.158491	0.0177845	-0.564236	-1.23143	0.00312353	-0.159379	-0.0291882	0.171756	1.69091	-0.685323	-0.679236	-0.504653	0.218555	-0.203315	0.585003	0.00637666	1.07559	0.445399	-1.90244	0.235323	-0.696103	0.804746	0.765525	0.625742	0.640754	-0.801696	-2.53255	0.18834	1.46535	23.185
-0.0857127	-0.156305	0.037047	-0.654938	-0.960596	-0.0242254	-0.147485	-0.0373185	0.173241	1.68651	-0.583359	-0.703131	-0.50776	0.231506	-0.212618	0.595704	0.00808559	1.10576	0.468328	-1.90272	0.285848	-0.615958	0.796836	0.748108	0.779484	0.729572	-0.794269	-2.54006	0.182934	1.09269	21.9974
-0.144442	-0.157045	0.0407829	-0.351353	-0.8349	-0.0124185	-0.149336	-0.0417305	0.199133	1.67969	-0.506972	-0.705009	-0.523796	0.214413	-0.204234	0.614211	0.0316433	1.08959	0.454774	-1.90736	0.442984	-0.665907	0.82174	0.735825	0.519827	0.670775	-0.823212	-2.53423	0.202454	1.11932	21.2498
-0.132313	-0.165603	0.0388441	-0.388943	-0.833786	-0.0193668	-0.155726	-0.0375389	0.19818	1.68431	-0.517043	-0.694507	-0.512395	0.21525	-0.203978	0.613854	0.0216655	1.09069	0.39872	-1.90635	0.406098	-0.642101	0.817414	0.730196	0.594284	0.673507	-0.819659	-2.53666	0.196299	1.09059	21.1751
-0.115235	-0.15882	0.041345	-0.396608	-0.818142	-0.0442542	-0.153343	-0.0401293	0.189194	1.68075	-0.516939	-0.711754	-0.517302	0.219238	-0.205068	0.609288	0.0262507	1.09555	0.450965	-1.90413	0.307356	-0.486444	0.817634	0.736814	0.543905	0.68316	-0.822044	-2.53732	0.19427	1.09958	20.9531
-0.116347	-0.1802	0.0529246	-0.467632	-0.796495	-0.0359845	-0.153831	-0.0336826	0.200138	1.68233	-0.484724	-0.714534	-0.518049	0.20767	-0.101321	0.609882	0.0255035	1.09592	0.440089	-1.90443	0.327433	-0.529687	0.81449	0.734637	0.607961	0.699202	-0.210749	-2.50799	0.197026	1.08317	20.2556
-0.136137	-0.175631	-0.0866182	-0.437231	-0.821247	-0.0613355	-0.141946	-0.0395584	0.193129	1.61628	-0.507579	-0.743087	-0.517577	0.220168	-0.204965	0.604954	0.0257195	0.998215	0.437484	-0.2639	0.368302	-0.490505	0.819046	0.738212	0.587684	0.693527	-0.636646	-2.50649	0.215173	1.08872	16.7277
-0.132991	-0.172191	-0.000495328	-0.407749	-0.753191	-0.0486104	-0.138399	-0.0409932	0.191768	1.62602	-0.44871	-0.719718	-0.4487	0.219057	-0.179337	0.592993	0.0364501	0.732936	0.379348	-0.51711	0.307119	-0.56805	0.868139	0.734675	0.591941	0.688586	-0.695017	-2.49786	0.213243	1.09448	16.2877
-0.149946	-0.175091	0.0192561	-0.374394	-0.54404	0.0100183	-0.116981	-0.0414383	0.197436	1.63715	-0.432516	-0.728245	-0.448615	0.224964	-0.246848	0.603612	0.031561	0.786071	0.404495	-0.306953	0.311299	-0.511869	0.862098	0.71101	0.607682	0.684945	-0.774915	-2.46599	0.204934	0.41186	14.835
-0.160776	-0.171463	0.00524173	-0.411498	-0.522176	-0.0329089	-0.100663	-0.0549534	0.201343	1.63348	-0.400736	-0.708269	-0.396609	0.221484	-0.229603	0.596599	0.0409638	0.78716	0.42208	-0.473974	0.271419	-0.473888	0.829571	0.70191	0.60621	0.687605	-0.711639	-2.48557	0.20456	0.286975	14.6497
-0.157032	-0.17015	0.022859	-0.393259	-0.357757	-0.00320023	-0.118403	-0.0413013	0.196725	1.64352	-0.390637	-0.701121	-0.258097	0.22005	-0.240898	0.599764	0.0317448	0.718902	0.418513	-0.537054	0.24184	-0.427351	0.839234	0.723859	0.623203	0.687607	-0.692273	-2.48136	0.204758	0.422829	14.4384
-0.155921	-0.171373	0.0174402	-0.405918	-0.404307	-0.0130783	-0.117071	-0.0415438	0.198814	1.6385	-0.400947	-0.713891	-0.298475	0.222255	-0.240694	0.598837	0.0324762	0.730331	0.416234	-0.34086	0.259886	-0.474976	0.834298	0.717715	0.609265	0.689297	-0.708702	-2.47487	0.205639	0.38477	14.3395
-0.160185	-0.171824	0.0183552	-0.390723	-0.410811	-0.0162932	-0.0667556	-0.0411746	0.198249	0.813465	-0.347816	-0.553959	-0.3586	0.240965	-0.233858	0.598365	0.033998	0.761518	0.407407	-0.390018	0.308008	-0.462779	0.843571	0.725991	0.625691	0.68826	-0.687907	-2.47596	0.204632	0.411997	12.2389
-0.159986	-0.171963	0.0178748	-0.391603	-0.383487	-0.0163975	-0.0713536	-0.0411759	0.198478	0.839963	-0.350211	-0.55518	-0.348495	0.239705	-0.235027	0.598525	0.0339614	0.738278	0.408018	-0.412822	0.303648	-0.461258	0.843805	0.724937	0.623084	0.688252	-0.689986	-2.47606	0.204825	0.403972	12.2308
-0.160119	-0.171735	0.017906	-0.39252	-0.393439	-0.0154277	-0.075529	-0.0415156	0.198463	0.836814	-0.348252	-0.558636	-0.345257	0.233552	-0.236793	0.599234	0.0336752	0.749366	0.409169	-0.406577	0.318562	-0.46047	0.842534	0.724449	0.617987	0.688289	-0.690477	-2.47588	0.204519	0.357146	12.2093
-0.159051	-0.171773	0.0182823	-0.393624	-0.402099	-0.0148984	-0.0703681	-0.0412924	0.198296	0.829239	-0.359644	-0.591758	-0.337149	0.227519	-0.234534	0.598674	0.033592	0.745822	0.41049	-0.361716	0.292657	-0.458099	0.840787	0.722571	0.620508	0.688444	-0.689007	-2.476	0.204666	0.362872	12.1831
-0.158671	-0.177312	0.00158286	-0.400729	-0.400125	-0.0377445	-0.0780511	-0.0373258	0.202715	0.842903	-0.360477	-0.540223	-0.34468	0.233323	-0.217289	0.555329	0.0333988	0.755177	0.410911	-0.392929	0.279087	-0.212927	0.8416	0.715763	0.61669	0.69193	-0.693421	-2.27672	0.133593	0.462811	11.0823
-0.126206	-0.171131	0.0417418	-0.392175	-0.391015	-0.0302921	-0.0728737	-0.0320662	0.199264	0.836101	-0.546734	-0.591365	-0.356709	0.230285	-0.235453	0.624096	0.0263304	0.448793	0.409457	-0.365694	0.27608	-0.468646	0.426105	0.723998	0.620648	0.606816	-0.695311	-1.26748	0.204075	0.361284	6.89416
-0.142848	-0.178341	0.0324057	-0.391393	-0.397579	-0.0289357	-0.0751655	-0.0310217	0.197884	0.839552	-0.45668	-0.572462	-0.347022	0.239742	-0.226715	0.603509	0.0275815	0.160764	0.431341	-0.373908	0.285421	-0.458083	0.376812	0.723585	0.619661	0.663531	-0.574511	-1.28572	0.196196	0.417818	6.57557
-0.142848	-0.178341	0.0324057	-0.391393	-0.397579	-0.0289357	-0.0751655	-0.0310217	0.197884	0.839552	-0.45668	-0.572462	-0.347022	0.239742	-0.226715	0.603509	0.0275815	0.160764	0.431341	-0.373908	0.285421	-0.458083	0.376812	0.723585	0.619661	0.663531	-0.574511	-1.28572	0.196196	0.417818	6.57557
-0.142085	-0.170677	0.0383781	-0.391389	-0.396884	-0.029708	-0.0743642	-0.0338993	0.19838	0.838595	-0.452163	-0.582678	-0.347879	0.233711	-0.2294	0.53386	0.027643	0.149062	0.416154	-0.369637	0.284347	-0.462084	0.425748	0.724382	0.619975	0.635805	-0.596692	-1.30369	0.196798	0.373755	6.52473
-0.136981	-0.189901	0.0310235	-0.391344	-0.392887	-0.0729201	-0.0830869	-0.151139	0.196149	0.601537	-0.453465	-0.579355	-0.349249	0.23673	-0.231925	0.540249	0.0415115	0.210254	0.415012	-0.368915	0.283148	-0.457186	0.405301	0.723579	0.621046	0.806535	-0.624228	-1.04871	0.201784	0.377892	5.9041
-0.13492	-0.187317	0.0254881	-0.362294	-0.39253	-0.0813688	-0.0771779	-0.050023	0.181237	0.296846	-0.455996	-0.576789	-0.348071	0.190953	-0.228424	0.569535	0.0116844	0.175668	0.421514	-0.37335	0.284242	-0.4581	0.417007	0.724005	0.621431	0.693822	-0.612043	-1.12619	0.196104	0.381754	5.58154
-0.138653	-0.179546	0.0332618	-0.312401	-0.389334	-0.0631577	-0.0759898	-0.0438479	0.179001	0.383649	-0.447582	-0.574431	-0.349663	0.238673	-0.245366	0.559922	0.0345015	0.183889	0.421085	-0.373604	0.269369	-0.285002	0.390567	0.722113	0.565137	0.419553	-0.606819	-1.18135	0.19709	0.302912	5.1454
-0.135386	-0.184796	0.0305015	-0.223145	-0.394504	-0.0790076	-0.0766897	-0.0877908	0.182252	0.378826	-0.447853	-0.569717	-0.349051	0.238814	-0.240927	0.55867	0.0310213	0.157908	0.412742	-0.372812	0.263083	-0.282902	0.381207	0.722248	0.619662	0.244671	-0.606682	-1.13744	0.193919	0.211056	4.86884
-0.141128	-0.182838	0.0304885	-0.267459	-0.384311	-0.0738278	-0.0766874	-0.0869902	0.177929	0.353944	-0.44739	-0.570717	-0.349178	0.238054	-0.237047	0.559889	0.0314229	0.159441	0.413109	-0.373275	0.268636	-0.288948	0.385562	0.722598	0.59056	0.184648	-0.606672	-1.14002	0.194135	0.250118	4.83714
-0.142768	-0.18345	0.0304838	-0.251505	-0.266508	-0.0721869	-0.0774401	-0.0526894	0.177545	0.342223	-0.448613	-0.571227	-0.34888	0.238547	-0.238523	0.554839	0.0315333	0.159926	0.414699	-0.372962	0.271855	-0.268688	0.384129	0.722085	0.606898	0.232866	-0.607379	-1.1344	0.19363	0.212823	4.73661
-0.141095	-0.175203	0.0392967	-0.258665	-0.283795	0.0151225	-0.0751986	-0.0483476	0.171667	0.301179	-0.447379	-0.15279	-0.376951	0.238483	-0.238782	0.559336	0.0323578	0.170643	0.430404	-0.373818	0.269105	-0.258865	0.410393	0.71942	0.593884	0.276232	-0.605086	-1.11924	0.197202	0.188843	4.42327
-0.140294	-0.179558	0.0292417	-0.256864	-0.0966281	-0.0825544	-0.17191	-0.0498733	0.167065	0.371916	-0.449661	-0.525082	-0.34913	0.225436	-0.236532	0.530802	0.0321049	0.167323	0.424339	-0.249428	0.247006	-0.270702	0.293761	0.710783	0.606329	0.287549	-0.607775	-0.713786	0.19039	0.219505	3.73223
-0.140123	-0.180314	0.0302637	-0.266343	-0.102725	-0.0384116	-0.121414	-0.0496666	0.167329	0.297956	-0.451054	-0.412268	-0.354858	0.225354	-0.236591	0.513877	0.0349645	0.192487	0.433577	-0.231656	0.25352	-0.278575	0.347684	0.694396	0.606811	0.275489	-0.606955	-0.676125	0.189332	0.207498	3.51361
-0.139934	-0.18105	0.032553	-0.25881	-0.133111	-0.0439755	-0.120494	-0.0505987	0.166816	0.312751	-0.452249	-0.337778	-0.351329	0.228895	-0.235072	0.533099	0.03493	0.19134	0.421254	-0.190571	0.256784	-0.27514	0.328715	0.721595	0.603744	0.29255	-0.603324	-0.639939	0.179397	0.211306	3.43912
-0.139099	-0.0807313	0.0300757	-0.266674	-0.128004	-0.0334032	-0.145474	-0.0504467	0.164313	0.336339	-0.442336	-0.333346	-0.351525	0.231784	-0.23405	0.518808	0.0261956	0.184245	0.419971	-0.154379	0.269695	-0.276757	0.303821	0.191596	0.6039	0.291014	-0.607283	-0.64427	0.19092	0.21268	2.91536
-0.141942	0.0629089	0.0306051	-0.338611	-0.141927	-0.0355962	-0.127592	-0.0508368	0.166291	0.337106	-0.292274	-0.317208	-0.32447	0.197442	-0.236015	0.533028	0.02837	0.167938	0.425142	-0.1901	0.267522	-0.281018	0.326973	0.213003	0.601117	0.257885	-0.607666	-0.561733	0.18907	0.216505	2.73538
-0.141921	0.061907	0.0307193	-0.328005	-0.141055	-0.0367979	-0.12305	-0.0508198	0.166326	0.337153	-0.29767	-0.317025	-0.324524	0.19743	-0.235188	0.529508	0.0296539	0.167953	0.425041	-0.190453	0.267521	-0.281006	0.327418	0.221663	0.600868	0.259167	-0.607314	-0.562854	0.189001	0.216484	2.73124
-0.118974	-0.0144438	0.0307399	-0.275906	-0.137243	-0.0358678	-0.126137	-0.0504523	0.166544	0.332049	-0.287552	-0.311158	-0.324367	0.20929	-0.235679	0.530141	0.0284504	0.17414	0.424874	-0.193393	0.267177	-0.280124	0.327583	0.199928	0.601369	0.255594	-0.607517	-0.573145	0.188587	0.212625	2.68463
-0.105891	0.0114707	0.0308428	-0.292869	-0.122816	-0.037419	-0.129783	-0.0506373	0.165994	0.335137	-0.302914	-0.303848	-0.331192	0.208276	-0.235492	0.530499	0.028279	0.173245	0.424696	-0.180719	0.267376	-0.27837	0.324938	0.128405	0.600772	0.256415	-0.6086	-0.567791	0.189715	0.214523	2.66422
-0.128023	0.0193005	0.0309689	-0.287526	-0.117257	-0.0375544	-0.122559	-0.050286	0.153132	0.240503	-0.312718	-0.302312	-0.27447	0.205263	-0.235013	0.528879	0.0332123	0.175075	0.424736	-0.191246	0.268204	-0.27798	0.32134	0.160517	0.601487	0.260887	-0.608408	-0.574247	0.174055	0.213107	2.58843
-0.118908	0.00187496	0.0310495	-0.288277	-0.122359	-0.0387192	-0.122549	-0.0373009	0.159117	0.263172	-0.308385	-0.294015	-0.293509	0.205268	-0.235366	0.529704	0.0290391	0.173571	0.424927	-0.191614	0.254681	-0.277992	0.326096	0.166113	0.515083	0.255578	-0.608305	-0.573148	0.187879	0.211509	2.505
-0.168579	0.011232	0.0336964	-0.274307	-0.133077	-0.0388695	-0.119447	-0.0500838	0.156598	0.194895	-0.307316	-0.293429	-0.280856	0.206295	-0.234977	0.529543	0.0383128	0.174094	0.421918	-0.191922	0.267574	-0.278156	0.32419	0.165074	0.453218	0.256244	-0.608027	-0.570795	0.174834	0.208491	2.40959
-0.122804	0.00566437	0.0318061	-0.286493	-0.126814	-0.040509	-0.12266	-0.0484122	0.158119	0.222042	-0.293131	-0.29976	-0.133582	0.175487	-0.239206	0.515955	0.0302387	0.174495	0.422052	-0.196343	0.268147	-0.278735	0.32308	0.165116	0.466591	0.256754	-0.608105	-0.227995	0.173614	0.209411	2.06415
-0.124604	-0.00626893	0.0311915	-0.281618	-0.162437	-0.0401449	-0.122636	-0.0352339	0.158616	0.222874	-0.26663	-0.297113	-0.082803	0.203495	-0.253125	0.503116	0.0329468	0.174106	0.422479	-0.20061	0.267003	-0.279136	0.321546	0.168522	0.500988	0.256178	-0.60833	-0.00295336	0.182624	0.208381	2.03438
-0.128569	-0.000535031	0.0314345	-0.284112	-0.132405	-0.0390873	-0.122301	-0.0458134	0.157992	0.197983	-0.292824	-0.296331	-0.0866096	0.149013	-0.240021	0.517441	0.0344991	0.174164	0.423159	-0.20207	0.266288	-0.278832	0.323572	0.164681	0.468024	0.256441	-0.608246	-0.14016	0.180298	0.207492	2.009
-0.132126	0.0015693	0.03165	-0.284887	-0.132922	-0.0397303	-0.122274	-0.0458501	0.158557	0.204376	-0.279826	-0.29536	-0.0555908	0.169029	-0.239144	0.511699	0.0358917	0.174151	0.422824	-0.205107	0.266616	-0.278954	0.323619	0.164126	0.472827	0.256337	-0.608293	-0.0810722	0.172968	0.209791	1.99189
-0.130954	-0.0059528	0.0314573	-0.28078	-0.132164	-0.0328029	-0.118204	-0.046315	0.0796552	0.207353	-0.169552	-0.223031	-0.0763741	0.136701	-0.240822	0.514312	0.0341123	0.173853	0.423432	-0.20215	0.269828	-0.273415	0.323553	0.155655	0.478753	0.255893	-0.607728	-0.100045	0.171662	0.207324	1.88104
-0.12969	-0.00697163	0.0310344	-0.28007	-0.132942	-0.0399763	-0.121223	-0.0436368	0.0495651	0.209132	-0.171353	-0.133864	-0.0557959	0.173615	-0.241272	0.512421	0.0346687	0.172645	0.422823	-0.201702	0.268743	-0.253799	0.322186	0.162988	0.476751	0.256926	-0.608156	-0.0849971	0.174483	0.209001	1.84164
-0.12239	-0.00942626	0.0784467	-0.278274	-0.131419	-0.0387952	-0.0489057	-0.0409722	0.0524748	0.206611	0.0139352	-0.166292	-0.10857	0.166855	-0.240369	0.513604	0.0938913	0.217647	0.422078	-0.199861	0.212776	-0.0595705	0.323051	0.166594	0.471556	0.256704	-0.607849	-0.0964074	0.168058	0.164434	1.73352
-0.125127	-0.00647482	0.0362371	-0.279103	-0.131731	-0.0393754	-0.0641411	-0.0443946	0.0658513	0.206778	0.00397558	-0.171349	-0.0793074	0.168753	-0.24066	0.512417	0.0485586	0.188808	0.293326	-0.200234	0.222275	-0.160896	0.322982	0.167326	0.472356	0.257194	-0.6084	-0.0951033	0.168208	0.191783	1.65691
-0.125177	-0.0110266	0.0288492	-0.27916	-0.131256	-0.0411429	-0.117639	-0.0503404	0.0570093	0.21669	-0.110363	-0.173148	-0.0757502	0.170463	-0.261111	0.514796	0.0482832	0.175637	0.323624	-0.199852	0.22503	-0.0341154	0.288806	0.167175	0.20444	0.232305	-0.608245	-0.0852695	0.171569	0.182638	1.467
-0.084677	-0.00805045	0.0326997	-0.275028	-0.131017	-0.0478462	-0.0920345	-0.0490203	0.0601342	0.20863	-0.0772253	-0.174596	-0.0785607	0.152831	-0.252325	0.51331	0.0447284	0.182368	0.331579	-0.200323	0.231898	-0.0779856	0.164428	0.167406	0.255942	0.169083	-0.60807	-0.0888234	0.127949	0.188569	1.37846
-0.0826845	-0.00829673	0.0309716	-0.27221	-0.128829	-0.0533108	-0.0886414	-0.0455206	0.0453054	0.211659	-0.0451958	-0.183308	-0.0729053	0.162134	-0.255987	0.514289	0.0395213	0.175805	0.311184	-0.199961	0.237914	-0.0874943	0.159241	0.166627	0.240287	0.206083	-0.60819	-0.0920582	0.150158	0.176474	1.37439
-0.0762078	-0.00866685	0.0357382	-0.27296	-0.12964	-0.0513495	-0.0474118	-0.0477844	0.0557195	0.209953	-0.0683005	-0.17509	-0.0778878	0.153613	-0.250634	0.513495	0.0434316	0.182324	0.329523	-0.200298	0.235258	-0.0620207	0.154455	0.166592	0.223531	0.171743	-0.608043	-0.0875017	0.154531	0.186885	1.35458
-0.0579037	-0.00848524	0.0352034	-0.271043	-0.129945	-0.0536005	-0.0281409	-0.0480778	0.0535475	0.21155	-0.0365093	-0.13866	-0.077163	0.160388	-0.249461	0.513659	0.0440644	0.180346	0.321398	-0.200121	0.214759	-0.0809932	0.11638	0.166285	0.238847	0.184656	-0.608214	-0.0897698	0.150895	0.181443	1.32343
-0.059269	-0.00867684	0.0351728	-0.26809	-0.13007	-0.0548074	-0.0453278	-0.0475155	0.0536844	0.211363	-0.0431762	-0.0972304	-0.0766529	0.158899	-0.250766	0.514084	0.0436639	0.180896	0.321377	-0.200256	0.226426	-0.0712741	0.0858471	0.166759	0.229196	0.189857	-0.608118	-0.0891891	0.151718	0.18404	1.31087
-0.0541236	-0.00843592	0.0576633	-0.269529	-0.136994	-0.0487141	-0.0262524	-0.0736693	0.0476787	0.20195	-0.0293652	-0.0968586	-0.0873209	0.231651	-0.250693	0.442023	0.0494332	0.166328	0.279258	-0.201294	0.204579	-0.0678218	0.15868	0.16488	0.225605	0.186187	-0.160552	-0.0701577	0.15098	0.17778	0.897141
-0.0604394	-0.00846142	0.0347806	-0.172639	-0.105951	-0.0109708	-0.025469	-0.0589328	0.0491654	0.213448	-0.0405267	-0.0823544	-0.0830733	0.214206	-0.250337	0.375375	0.0452111	0.179443	0.315478	-0.18523	0.215852	-0.0759548	0.144641	0.175962	0.226115	0.14803	-0.188202	-0.08958	0.155732	0.179755	0.808344
-0.062146	-0.00833615	0.0353147	-0.183483	-0.103475	-0.00308229	-0.0271088	-0.0530201	0.0494696	0.210943	-0.0468689	-0.0933727	-0.0792034	0.162945	-0.250491	0.273337	0.0443797	0.179651	0.321816	-0.189293	0.231283	-0.0757031	0.142438	0.16897	0.225664	0.150245	-0.251422	-0.0932869	0.157621	0.180261	0.765705
-0.0604788	-0.00864673	0.0436753	-0.124349	-0.104346	-0.0376247	-0.0306492	-0.0534145	0.0494887	0.210171	-0.042816	-0.0952255	-0.0820025	0.17338	-0.250204	0.29287	0.0464885	0.17485	0.29006	-0.189134	0.217048	-0.071608	0.148655	0.174081	0.226451	0.165058	-0.215781	-0.0777675	0.155964	0.177592	0.724158
-0.061578	-0.00857046	0.0409994	-0.135838	-0.109134	-0.0269008	-0.0298914	-0.0527964	0.0494567	0.211683	-0.0397074	-0.0950584	-0.0814077	0.171298	-0.250161	0.270779	0.0459047	0.175564	0.295412	-0.188998	0.220456	-0.0719652	0.123203	0.170615	0.226953	0.153085	-0.226571	-0.0820132	0.15548	0.175748	0.712105
-0.0603117	-0.00947887	0.038798	-0.135234	-0.114883	-0.034663	-0.029429	-0.0505343	0.0489978	0.212084	-0.0428471	-0.0954662	-0.0806503	0.170833	-0.234462	0.269429	0.044847	0.175869	0.300595	-0.188906	0.206652	-0.0726825	0.125985	0.173451	0.226452	0.163994	-0.207622	-0.0820529	0.154648	0.176694	0.699003
-0.0595676	-0.00879781	0.0411544	-0.140614	-0.10861	-0.0169387	-0.0446244	-0.0560553	0.0204121	0.154828	-0.0429159	-0.0928471	-0.0816147	0.164748	-0.224164	0.269912	0.0461856	0.176665	0.297853	-0.186214	0.216696	-0.0741657	0.130066	0.172393	0.225696	0.157961	-0.201888	-0.08166	0.155491	0.177954	0.669056
-0.0578141	-0.00800731	0.0394634	-0.140264	-0.107941	-0.0244646	-0.0308428	-0.0521901	0.0279523	0.164517	-0.0421383	-0.0936727	-0.0812202	0.114124	-0.229359	0.273312	0.0454556	0.176719	0.296014	-0.187974	0.216707	-0.0739805	0.138169	0.172245	0.226257	0.153139	-0.201798	-0.0821719	0.154725	0.177845	0.661021
-0.0582063	-0.00474468	0.040835	-0.133947	-0.0820384	-0.0109559	-0.03999	-0.056189	0.0255343	0.0911342	-0.0428137	-0.0957178	-0.0805005	0.114638	-0.234849	0.272222	0.0489862	0.176467	0.296695	-0.0789183	0.217755	-0.0737747	0.137303	0.173302	0.226539	0.159839	-0.203364	-0.0822289	0.155243	0.17628	0.613163
-0.0584435	-0.00844729	0.0400845	-0.131809	-0.0954066	-0.0115113	-0.0433553	-0.0559603	0.0302612	0.104142	-0.0426589	-0.0955028	-0.0810762	0.08786	-0.23278	0.266589	0.051129	0.176633	0.29614	-0.0371606	0.216568	-0.0733765	0.135741	0.173599	0.23467	0.161048	-0.203038	-0.0823024	0.155447	0.176569	0.60705
-0.0579666	-0.00688556	0.0403371	-0.138579	-0.0983632	-0.0178983	-0.0414918	-0.0549866	0.0272849	0.110758	-0.0423264	-0.0983669	-0.0854263	0.0905688	-0.211578	0.268005	0.0469366	0.176649	0.297085	-0.083249	0.217432	-0.069713	0.13586	0.173152	0.228437	0.156062	-0.198836	-0.0824691	0.155276	0.177083	0.603069
-0.0586489	-0.0086809	0.0404816	-0.135846	-0.0925672	-0.0162903	-0.0430384	0.0300151	0.0282445	0.100366	-0.0424802	-0.0957635	-0.0807574	0.0860525	-0.21599	0.191398	0.0491826	0.176477	0.296894	-0.0746677	0.217157	-0.0709273	0.135415	0.173566	0.23169	0.159248	-0.202931	-0.082522	0.15548	0.195625	0.571662
-0.0552576	-0.00654905	0.0399591	-0.126357	-0.0892192	-0.0146574	-0.0430982	-0.0552073	0.0277521	0.111557	-0.0425146	-0.0960644	-0.0808223	0.100916	-0.216276	0.267635	0.0478779	0.175541	0.121844	-0.0627156	0.216984	-0.0706155	0.135722	0.17507	0.233549	0.170302	-0.202773	-0.0820094	0.169326	0.176982	0.537519
-0.0563719	-0.00568385	0.040401	-0.12326	-0.0933139	-0.0149682	-0.0431575	-0.0541342	0.0281478	0.100375	-0.0428285	-0.0954513	-0.0806767	0.0936618	-0.217586	0.241101	0.0486054	0.174856	0.105917	-0.061914	0.21936	-0.0683165	0.135687	0.145987	0.230831	0.160061	-0.202514	-0.0815162	0.159092	0.177522	0.500209
-0.0590115	-0.00720409	0.040496	-0.128374	-0.0907075	-0.0147994	-0.0435212	-0.0533193	0.0290189	0.100247	-0.041947	-0.0916197	-0.0813254	0.0971257	-0.216365	0.230345	0.0488419	0.17296	0.103147	-0.0466503	0.218964	-0.0703697	0.130976	0.139363	0.102126	0.159492	-0.201161	-0.0813763	0.156042	0.177346	0.445149
-0.0546518	-0.00873825	0.039376	-0.123288	-0.0851369	-0.0151086	-0.0433678	-0.051841	0.0291378	0.104716	-0.0430509	-0.0914386	-0.0811859	0.0958306	-0.209642	0.222549	0.0432334	0.173054	0.100874	-0.0496258	0.218296	-0.0701915	0.113105	0.12971	0.0952157	0.160006	-0.20251	-0.0798851	0.15272	0.177362	0.426632
-0.0619421	-0.00900601	0.0373443	-0.119129	-0.0779383	-0.0151445	-0.0433675	-0.0534439	0.0300204	0.100849	-0.0430469	-0.0867529	-0.0811309	0.0969378	-0.200455	0.229445	0.0412288	0.172402	0.100099	-0.0544945	0.217347	-0.0712561	0.107359	0.0761168	0.092291	0.160603	-0.202213	-0.0803703	0.156443	0.178109	0.411708
-0.0560276	-0.00863746	0.039007	-0.117833	-0.0705657	-0.0147389	-0.0435268	-0.0512583	0.0290605	0.102904	-0.0433265	-0.0883516	-0.0814636	0.0952908	-0.202691	0.210852	0.0420129	0.172386	0.115014	-0.0501255	0.204098	-0.0591022	0.125057	0.092524	0.103835	0.161681	-0.202539	-0.0759148	0.156944	0.177417	0.407102
-0.0563541	-0.00738252	0.0410041	-0.121876	-0.0802879	-0.014867	-0.043657	-0.0521144	0.0294787	0.102528	-0.0347167	-0.0771462	-0.0816888	0.0963069	-0.085192	0.219104	0.0409848	0.17066	0.10889	-0.053466	0.201366	-0.0730948	0.119091	0.0949444	0.0928704	0.161376	-0.202157	-0.0778506	0.156433	0.17777	0.373083
-0.0556979	-0.00656177	0.0397696	-0.118155	-0.0762972	-0.014759	-0.0437846	-0.0506992	0.0290784	0.10246	-0.0409037	-0.0810149	-0.0814634	0.0962253	-0.0485007	0.214754	0.0406994	0.172751	0.110512	-0.0500197	0.198175	-0.0718323	0.118512	0.0741183	0.0993909	0.161335	-0.202276	-0.0774856	0.157072	0.178108	0.362569
-0.0638682	-0.00835171	0.0400534	-0.0772327	-0.0780968	-0.0808188	-0.0469576	-0.0591459	0.0291319	0.10179	-0.038149	-0.0775441	-0.0836528	0.106834	-0.00848095	0.208177	-0.0198312	0.171248	0.0790442	-0.0529151	0.194464	-0.0731669	0.0749462	0.0855265	0.0903841	0.0286545	-0.208471	-0.0796136	0.147656	0.171195	0.315319
-0.059533	-0.00804391	0.0400565	-0.0941124	-0.0774848	-0.0360678	-0.0468248	-0.0597018	0.0291169	0.101784	-0.0387118	-0.0787627	-0.0819207	0.102625	-0.000513133	0.209523	-0.0132195	0.171309	0.0819363	-0.0525677	0.195474	-0.0619073	0.0774109	0.0811821	0.0893091	0.0424591	-0.205859	-0.0795576	0.151861	0.170102	0.311292
-0.0589849	-0.00790954	0.0400101	-0.0798816	-0.078111	-0.0397372	-0.0463972	-0.0557239	0.0291801	0.10196	-0.0390418	-0.0789977	-0.0821221	0.100876	-0.00814925	0.210162	-0.00348605	0.171421	0.0834931	-0.0522854	0.196054	-0.0634192	0.0751254	0.0829598	0.0905596	0.0460722	-0.206162	-0.0794717	0.149062	0.171532	0.309501
-0.0588554	-0.00778779	0.0402158	-0.0650524	-0.0737809	0.0249253	-0.0457214	-0.0576771	0.0291097	0.102041	-0.0391438	-0.0783501	-0.0189056	0.107349	-0.00430444	0.209002	0.0251416	0.168244	0.0560221	-0.0380658	0.195833	-0.0638954	0.0791559	0.0822262	0.0921342	0.0306552	-0.205391	-0.0751231	0.14871	0.170883	0.292927
-0.0597503	-0.00778086	0.0404136	-0.0852474	-0.077841	-0.0296716	-0.0532046	-0.0570596	0.0283381	0.101269	-0.0388399	-0.0786469	-0.0824538	0.101423	-0.00674108	0.208663	-0.0155128	0.171538	0.0843532	-0.0521851	0.0835923	-0.0669377	0.0767151	0.0800365	0.0912543	0.0380466	-0.204245	-0.0793817	0.15081	0.170016	0.277686
-0.0600074	-0.00788599	-0.00654192	-0.0582539	-0.0800903	-0.0268318	-0.0481795	-0.0597058	0.0287011	0.100972	-0.0350105	-0.0758211	-0.058659	0.102282	-0.011304	0.209277	-0.00629959	0.16508	0.0843705	-0.0503112	0.108695	-0.0683742	0.0732571	0.0699509	0.0755355	0.0390623	-0.205842	-0.080866	0.151171	0.16938	0.267315
-0.0592576	-0.00796421	0.020054	-0.0691136	-0.0782653	-0.026871	-0.0482816	-0.0580853	0.0291129	0.100583	-0.0364646	-0.0777836	-0.0582335	0.0971137	-0.0133068	0.209282	-0.00260095	0.166112	0.0788894	-0.0534068	0.0877134	-0.0607421	0.0780337	0.0699951	0.0491084	0.0426777	-0.205201	-0.0871514	0.122974	0.16704	0.252457
-0.0595036	-0.00792261	0.0197548	-0.0696813	-0.0776041	-0.0258557	-0.0486385	-0.0585707	0.0288279	0.0994624	-0.0353609	-0.0824637	-0.0588563	0.0975235	-0.00985193	0.209323	-0.00442153	0.164101	0.0809672	-0.0494123	0.077884	-0.0612747	0.0737514	0.0560865	0.0591522	0.0403505	-0.205499	-0.0826823	0.126816	0.167454	0.249667
-0.0595029	-0.00798471	0.0247008	-0.0744761	-0.0777851	-0.0289892	-0.0468717	-0.0594226	0.0292747	0.0987324	-0.036244	-0.0779323	-0.0629235	0.0984991	-0.0111702	0.209217	-0.00569704	0.163852	0.0828436	-0.046303	0.0725227	-0.0553089	0.0660867	0.0606999	0.0646272	0.0425954	-0.205272	-0.0834484	0.122903	0.0493627	0.222821
-0.0596509	-0.0042092	0.0246039	-0.0469727	-0.0779361	-0.0197725	-0.0478125	-0.0613392	0.0221106	0.102406	-0.0337928	-0.084495	-0.0532652	0.0987774	-0.0118275	0.156511	-0.0052589	0.16403	0.0860098	-0.0514208	0.0711767	-0.0612253	0.0731199	0.0575231	0.0562867	0.0421796	-0.186484	-0.0829916	0.128718	0.0806143	0.199512
-0.0582047	-0.00845052	0.019258	-0.0723366	-0.0725144	-0.0241348	-0.0465708	-0.0592895	0.0308739	0.0996576	-0.0302463	-0.0763951	-0.0445588	0.03752	-0.0324637	0.082803	-0.00517884	0.165414	0.0891165	-0.0416511	0.073499	-0.0862145	0.0695733	0.0666657	0.0046504	0.0225822	-0.188437	-0.099628	0.128959	0.0661686	0.175686
-0.0592063	-0.00764715	0.0216138	-0.0585654	-0.0735125	-0.0221453	-0.0449631	-0.060177	0.0303195	0.0993244	-0.0305578	-0.0779497	-0.0529214	0.0569473	-0.0244164	0.0973885	-0.00584917	0.165321	0.0858135	-0.0476935	0.0722525	-0.0719621	0.0677168	0.062043	0.0444922	0.031012	-0.164843	-0.0934311	0.119883	0.0568971	0.165208
-0.0593998	-0.00820819	0.0242879	-0.0671086	-0.0745041	-0.0229273	-0.0461802	-0.0591586	0.029125	0.0995555	-0.0325216	-0.0771408	-0.054047	0.0706533	-0.0207938	0.101545	-0.00507652	0.165139	0.0813744	-0.0459367	0.0719262	-0.0663276	0.068444	0.0575063	0.0271249	0.0347531	-0.17197	-0.0820423	0.0688579	0.0683561	0.158078
-0.0594831	-0.00821264	0.0234454	-0.0587331	-0.0750921	-0.023308	-0.046653	-0.0598447	0.0229786	0.0995198	-0.0320808	-0.0747624	-0.0570461	0.0676594	-0.0216423	0.105425	-0.00517897	0.164964	0.0832309	-0.0475646	0.0717603	-0.0667476	0.0685382	0.0618883	0.0391073	0.0308129	-0.16911	-0.0845796	0.0456545	0.0680503	0.155519
-0.0592981	-0.00795357	0.0217668	-0.0614288	-0.0751081	-0.0225288	-0.0461599	-0.059773	0.0293595	0.100817	-0.0318704	-0.0762717	-0.0536005	0.0532819	-0.0204467	0.0956553	-0.00540783	0.165451	0.0397272	-0.0476946	0.0723388	-0.0657701	0.0664485	0.0610102	0.0403704	0.036813	-0.172002	-0.0794225	0.0654852	0.0603587	0.14858
-0.0605569	-0.00801011	0.0256347	-0.0617368	-0.075218	-0.0228138	-0.0464678	-0.0598972	0.0282989	0.100105	-0.0318008	-0.00483671	-0.0539282	0.0625773	-0.0201327	0.100383	-0.0055928	0.14578	0.0497512	-0.0472115	0.0723901	-0.0651911	0.0684717	0.0599848	0.0409213	0.0340901	-0.169315	-0.0810352	0.0624276	0.0684261	0.139702
-0.0599631	-0.00778652	0.0235766	-0.0611238	-0.0446053	-0.0225124	-0.0460889	-0.0600183	0.0276514	0.100372	-0.032172	-0.0325327	-0.0562162	0.0624488	-0.0207664	0.0979609	-0.00529289	0.148926	0.0365441	-0.0472643	0.0721959	-0.0654945	0.0676005	0.0604165	0.0427728	0.0364298	-0.17152	-0.0788981	0.0651993	0.0665463	0.137169
-0.0595819	-0.00771444	0.0237284	-0.0604813	-0.0382944	-0.0224895	-0.0461901	-0.0598041	0.0268793	0.0998958	-0.0320267	-0.0356213	-0.0554489	0.0613807	-0.0207879	0.0980045	-0.00528815	0.145711	0.0401108	-0.0474597	0.0719941	-0.0652979	0.0676888	0.0604151	0.0412472	0.0357454	-0.169102	-0.0810676	0.0643109	0.0647329	0.13466
-0.0601911	-0.00748727	0.02391	-0.0610759	-0.0401915	-0.0227788	-0.0462503	-0.0599233	0.0270098	0.0980272	-0.03173	-0.0227993	-0.056143	0.06071	-0.0212159	0.0415089	-0.00472456	0.150748	0.0281535	-0.0472673	0.0716419	-0.065566	0.0664604	0.0596747	0.041779	0.0375447	-0.172307	-0.0811579	0.0624707	0.0671043	0.127742
-0.058295	-0.00750197	0.0236637	-0.0603036	-0.0392517	-0.0217295	-0.0425849	-0.0712216	0.0273338	0.0998656	-0.0317578	-0.0395017	-0.0562397	0.0615685	-0.0208437	0.0624708	-0.00499367	0.149057	0.0230938	-0.0472319	0.0717583	-0.0651702	0.0670645	0.0603953	0.0419245	0.0365957	-0.140317	-0.0807589	0.0590742	0.0663765	0.120882
-0.0584667	-0.00765818	0.0243518	-0.0577538	-0.0390861	-0.0215757	-0.0450648	-0.0608199	0.0193135	0.0942292	-0.0315821	-0.0352243	-0.0567253	0.061845	-0.0214145	0.0253811	-0.00472435	0.149246	0.029105	-0.0386485	0.0135693	-0.0654836	0.0651192	0.0579558	0.0420023	0.0383839	-0.161491	-0.0511317	0.0620205	0.0463744	0.109402
-0.0586587	-0.00749823	0.0222485	-0.05603	-0.0398938	-0.0211607	-0.0412001	-0.0593253	0.0203784	0.0971444	-0.0317288	-0.033128	-0.0569352	0.0622548	-0.0211143	0.0459805	-0.0051667	0.148477	0.0278862	-0.0389339	0.0192401	-0.065507	0.0659303	0.0590938	0.0417984	0.0372546	-0.147955	-0.0568102	0.0627256	0.0499597	0.107571
-0.0586822	-0.00748985	0.0229574	-0.0357849	-0.0399069	-0.0201998	-0.0422533	-0.0611909	0.0196015	0.0959136	-0.028585	-0.035162	-0.0556227	0.061811	-0.0210845	0.0489241	-0.00519421	0.148944	0.028032	-0.0465034	0.025702	-0.0654971	0.0662712	0.0595735	0.0416687	0.032181	-0.146793	-0.0427978	0.0242769	0.039898	0.100611
-0.0335639	-0.00752438	0.0237704	-0.0381975	-0.0399939	-0.021705	-0.0406998	-0.0605153	0.0235065	0.0962732	-0.0293295	-0.0344174	-0.0563353	0.0616436	-0.0211196	0.0381741	-0.00607253	0.149031	0.0185117	-0.041645	0.0333973	-0.0650297	0.0662099	0.043131	0.0417019	0.0345588	-0.147658	-0.0458853	0.0287819	0.0469897	0.0971297
-0.034325	-0.00745977	0.0222757	-0.0419491	-0.0401469	-0.0214581	-0.0395571	-0.0599023	0.0218084	0.0970565	-0.0297758	-0.0347294	-0.055525	0.0612698	-0.0210803	0.0404974	-0.00504004	0.148224	0.0222259	-0.0405408	0.0308525	-0.0652192	0.044767	0.0486068	0.0415677	0.0373393	-0.147191	-0.0456613	0.0445626	0.0398444	0.0957758
-0.0411471	-0.00757256	0.0237858	-0.0417672	-0.0402111	-0.0213729	-0.0376897	-0.0606233	0.0223221	0.0964675	-0.0299786	-0.0240603	-0.0554708	0.0600588	-0.0211025	0.0401007	0.000312301	0.145054	0.0204947	-0.0416874	0.028167	-0.0645181	0.0506945	0.047348	0.0406291	0.036981	-0.0727057	-0.0437236	0.0480854	0.0417577	0.0784878
-0.0396662	-0.00780775	0.0239589	-0.0451277	-0.0402532	-0.0211505	-0.0401886	-0.0601354	0.023198	0.0863867	-0.0260756	-0.0350338	-0.0196915	0.0614575	-0.0211225	0.039767	-0.0034979	0.144917	0.0236031	-0.0295519	0.0283499	-0.0630203	0.0508535	0.0466784	0.0404545	0.0310861	-0.0744869	-0.0438075	0.0402694	0.0434024	0.073204
-0.0407658	0.000867174	0.0240002	-0.0443131	-0.039658	-0.0209756	-0.0401034	-0.0595794	0.022198	0.0786215	-0.0245677	-0.0351758	-0.0498538	0.0583852	-0.0217661	0.0404798	-0.00373563	0.145622	0.0174345	-0.027688	0.0305571	-0.0579004	0.0434585	0.047533	0.0400432	0.0354046	-0.073355	-0.0447217	0.0325506	0.0433249	0.0717937
-0.0401186	-0.00664791	0.0246051	-0.043671	-0.0402574	-0.021274	-0.0403784	-0.0610212	0.0224705	0.0824013	-0.0253819	-0.030464	-0.027852	0.0596916	-0.0211719	0.041191	-0.00286068	0.145329	0.0145531	-0.0203798	0.0218635	-0.0609688	0.0464391	0.0460495	0.039691	0.0163857	-0.0767257	-0.0451173	0.0354205	0.0409804	0.069873
-0.0405504	-0.00408417	0.0239771	-0.0435442	-0.0400552	-0.0209914	-0.0401696	-0.060544	0.0224323	0.0328461	-0.0255048	-0.0344703	-0.0222765	0.0592931	-0.0212645	0.0409792	-0.0019842	0.145315	0.0218666	-0.0229183	0.0310041	-0.0584643	0.0447583	0.0448717	0.0376495	0.0311273	-0.0760383	-0.0449424	0.0351954	0.0428308	0.0648016
-0.0353476	-0.00309739	0.0130645	-0.0444918	-0.0402547	-0.0213447	-0.0347691	-0.0605125	0.0224397	0.0338718	-0.021806	-0.0285999	-0.0212978	0.0598639	-0.0216919	0.0407873	-0.000986927	0.14532	0.0216368	-0.021868	0.0288177	-0.0617216	0.0449627	0.0360792	0.0372219	0.0343146	-0.0741105	-0.0446697	0.0354889	0.0429999	0.0626595
-0.037351	-0.00424144	0.0281575	-0.0443337	-0.0370338	-0.0211454	-0.0388619	-0.0604814	0.0226324	0.0352956	-0.0225816	-0.0335053	-0.0235538	0.0522492	-0.0212677	0.0294742	-0.00514066	0.145303	0.0214932	-0.0230313	0.00611105	-0.0601679	0.0450427	0.0390429	0.0349103	0.0258149	-0.0759157	-0.0443546	0.0353152	0.0421383	0.0611355
-0.037843	-0.0050367	0.0119438	-0.0443503	-0.0384568	-0.0212515	-0.039209	-0.0606529	0.0226949	0.0341646	-0.0215518	-0.030901	-0.0223799	0.0525985	-0.0213424	0.0340262	-0.00591356	0.145243	0.0213195	-0.023692	0.0104548	-0.0604096	0.0452005	0.0384425	0.0322852	0.0250575	-0.0735534	-0.0444612	0.0351507	0.0421928	0.0601949
-0.0374167	-0.00577521	0.00822665	-0.044184	-0.0397889	-0.0216102	-0.0373162	-0.0606171	0.02247	0.0347699	-0.0202784	-0.031934	-0.0194645	0.0553423	-0.0207756	0.0379383	-0.00191033	0.145293	0.0212579	-0.0222196	0.0183776	-0.0607162	0.0451251	0.0343048	0.0254659	0.0255274	-0.0714379	-0.0446913	0.0352622	0.0424701	0.0597725
-0.037775	-0.00549043	0.0122032	-0.0442337	-0.0387369	-0.0216092	-0.0367984	-0.0609465	0.0225521	0.0352411	-0.0210997	-0.0318128	-0.020652	0.0542109	-0.0214326	0.0364372	-0.00319747	0.145733	0.0223707	-0.0220487	0.0125769	-0.060493	0.0295501	0.0348004	0.0264287	0.0265898	-0.0719227	-0.0402671	0.0350735	0.0424181	0.058325
-0.0375711	-0.00580602	0.0104362	-0.0441541	-0.0391175	-0.0214412	-0.037764	-0.0606545	0.0225463	0.0358155	-0.0204979	-0.0316916	-0.0198637	0.0540183	-0.0212473	0.0348186	-0.00253006	0.145257	0.0222647	-0.0227201	0.0198345	-0.0604394	0.0396121	0.0351909	0.0178714	0.0255549	-0.0685803	-0.031935	0.0352059	0.0424531	0.0574998
-0.0379912	-0.00562765	0.00637952	-0.0444745	-0.0310018	-0.0216999	-0.0373514	-0.0597815	0.0225664	0.0383344	-0.0236897	-0.0318975	-0.0202292	0.0538912	-0.0211494	0.0355934	-0.00183734	0.13809	0.021524	-0.0176227	0.0171374	-0.0386775	0.0336796	0.0324072	0.0247521	0.0278538	-0.0712397	-0.0375939	0.0353135	0.0422751	0.053211
-0.0352095	-0.00552306	0.00679182	-0.0442437	-0.0335216	-0.0221015	-0.0369814	-0.0604079	0.0220514	0.0362879	-0.0214138	-0.0246438	-0.015372	0.0535265	-0.0211513	0.0348449	-0.00189518	0.138514	0.0210407	-0.0191389	0.0181483	-0.0453774	0.0337473	0.033723	0.0258285	0.0276655	-0.0710909	-0.034764	0.0349948	0.042352	0.0529112
-0.0375095	-0.00573046	0.00856178	-0.0441862	-0.0228075	-0.0208903	-0.0360973	-0.0597339	0.0214259	0.0376176	-0.0212466	-0.0243584	-0.0100154	0.0538208	-0.0210851	0.0349454	-0.0018414	0.140916	0.0214163	-0.0222931	0.0182396	-0.0193674	0.0359813	0.0327664	0.0244648	0.026947	-0.0698715	-0.0323082	0.0349056	0.0424079	0.0510346
-0.0372138	-0.00544048	0.00766504	-0.0449207	-0.0246489	-0.0197177	-0.0370133	-0.0596892	0.021338	0.0400055	-0.0212827	-0.0268002	-0.0175983	0.0540397	-0.0211555	0.035216	-0.00270755	0.137417	0.0211552	-0.021066	0.0133287	-0.0167271	0.0361046	0.0326914	0.0250399	0.0269607	-0.0704441	-0.030364	0.0349578	0.0423533	0.0504309
-0.0373083	-0.00554897	0.00782739	-0.0443605	-0.0269425	-0.0137796	-0.0368727	-0.0594731	0.0215619	0.0388695	-0.0213208	-0.0261918	-0.0166411	0.0542238	-0.0203643	0.0345103	-0.00125537	0.137317	0.021264	-0.0209194	0.0155625	-0.020571	0.0358102	0.0328622	0.0251411	0.026837	-0.0677772	-0.0307683	0.035073	0.0423571	0.0498953
-0.0372652	-0.005711	0.00775927	-0.0443931	-0.0279742	-0.0185925	-0.0367939	-0.0596976	0.0214548	0.038655	-0.0215839	-0.0262987	-0.0159017	0.0540529	-0.0210294	0.0347188	-0.00202981	0.136918	0.0212683	-0.020582	0.0155123	-0.0204332	0.0340822	0.0327308	0.0254412	0.026959	-0.0680323	-0.026365	0.0350475	0.0423517	0.0496695
-0.0406641	-0.00622513	0.00764068	-0.0443672	-0.0279888	-0.0175816	-0.0368802	-0.0595937	0.0222665	0.0389632	-0.0208262	-0.0290046	-0.0128159	0.0540783	-0.0195689	0.0348681	-0.00202058	0.103605	0.0198464	-0.0207037	0.0153891	-0.020304	0.0350274	0.0265169	0.0254657	0.0268286	-0.0684134	-0.0289107	0.035065	0.042362	0.0417479
-0.0394053	-0.00581139	0.00785235	-0.0434362	-0.026615	-0.016992	-0.0368659	-0.0595762	0.0216893	0.0382932	-0.0205636	-0.0274898	-0.0123384	0.0540697	-0.020477	0.0349936	-0.0016729	0.100706	0.0208958	-0.0209776	0.0158861	-0.0199919	0.0351197	0.0302404	0.0255036	0.0263906	-0.0684417	-0.0300293	0.0350457	0.0423418	0.0410505
-0.0382203	-0.00571241	0.00787984	-0.0361051	-0.0270734	-0.0168064	-0.0369	-0.0596826	0.0224684	0.0384859	-0.020773	-0.0279391	-0.0147847	0.0540767	-0.0185446	0.0348412	-0.0018715	0.10095	0.0197488	-0.0209746	0.0157331	-0.0205065	0.0331899	0.0328545	0.0254669	0.0267579	-0.0679333	-0.0301308	0.0350502	0.0423294	0.0404779
-0.0234027	-0.005906	0.00766804	-0.0387457	-0.0342631	-0.0168145	-0.0368706	-0.059636	0.0221818	0.0357916	-0.0246536	-0.0283063	-0.010929	0.0403715	-0.0263762	0.035159	-0.0018824	0.101682	0.0204547	-0.0216091	0.0157074	-0.0199817	0.0347399	0.0304093	0.0186302	0.026778	-0.0685121	-0.03042	0.0350709	0.0423313	0.0390894
-0.0236471	-0.00556001	0.00779895	-0.039308	-0.0261978	-0.016914	-0.0368625	-0.0595339	0.0221973	0.0159026	-0.0207025	-0.0283624	-0.0132867	0.0541643	-0.0191966	0.0350552	-0.00161412	0.101682	0.0201953	-0.0210528	0.0156304	-0.0202713	0.0342404	0.028358	0.0254716	0.0266258	-0.068193	-0.0296484	0.0350505	0.0423399	0.0384909
-0.0218851	-0.00479179	0.0076746	-0.0389999	-0.0266577	-0.0165844	-0.0368527	-0.059625	0.0221594	0.0252329	-0.0207021	-0.0284478	-0.0134517	0.0541703	-0.0188804	0.0350281	-0.0010456	0.101046	0.0185458	-0.000949326	0.0156813	-0.0200574	0.0189401	0.0277932	0.0255965	0.0241577	-0.0684278	-0.0300414	0.0350399	0.024031	0.0360096
-0.025188	-0.0054463	0.00772587	-0.0384601	-0.0266139	-0.0168279	-0.0368489	-0.0261768	0.0221354	0.0241015	-0.0208696	-0.0282722	-0.0133121	0.0498659	-0.0190165	0.00857458	-0.00128426	0.101574	0.0182993	-0.0166598	0.0156451	-0.0199912	0.0295913	0.0285071	0.0245772	0.0266268	-0.068331	-0.0295307	0.0349991	0.0361193	0.03329
-0.0231588	-0.0053215	0.00769998	-0.0373622	-0.0266017	-0.0168086	-0.0368486	-0.0244117	0.022092	0.0230166	-0.0210699	-0.0281761	-0.0131002	0.0511041	-0.0190692	0.0196034	-0.00166487	0.101203	0.0183273	-0.0164849	0.0156158	-0.0202844	0.019944	0.0282994	0.0253519	0.0255749	-0.0682269	-0.0296877	0.0350459	0.0310005	0.0324794
-0.0238734	-0.00469603	0.00772785	-0.0379492	-0.026596	-0.0167488	-0.0368456	-0.0224376	0.0221027	0.022784	-0.0208415	-0.0281674	-0.0133056	0.0511714	-0.0191193	0.0190527	-0.00163237	0.100652	0.0186544	-0.0122326	0.0156397	-0.0201678	0.0221477	0.0279102	0.0247498	0.0262122	-0.068253	-0.0296866	0.0350187	0.0318188	0.0323303
-0.0231809	-0.00490505	0.00674931	-0.0357684	-0.0266519	-0.0191202	-0.0350512	-0.0203838	0.0219602	0.0228656	-0.0207956	-0.0283543	-0.0135468	0.0502556	-0.0181143	0.0171441	-0.000831752	0.0958858	0.0181234	-0.0121233	0.0127472	-0.0204219	0.0160401	0.0286127	0.00226221	0.0126947	-0.0501831	-0.0296244	0.0405969	0.0322283	0.0277538
-0.0231835	-0.00490506	0.00742811	-0.0357996	-0.0266551	-0.0189737	-0.035058	-0.0201312	0.0219728	0.0227622	-0.020807	-0.0283038	-0.0135263	0.0502833	-0.0181656	0.0171532	-0.00091024	0.0959683	0.0181223	-0.0124544	0.0128407	-0.0204193	0.0163137	0.028526	0.00238285	0.0145915	-0.0509695	-0.0296268	0.0384383	0.0322745	0.027743
-0.0231835	-0.00490506	0.00742811	-0.0357996	-0.0266551	-0.0189737	-0.035058	-0.0201312	0.0219728	0.0227622	-0.020807	-0.0283038	-0.0135263	0.0502833	-0.0181656	0.0171532	-0.00091024	0.0959683	0.0181223	-0.0124544	0.0128407	-0.0204193	0.0163137	0.028526	0.00238285	0.0145915	-0.0509695	-0.0296268	0.0384383	0.0322745	0.027743
-0.0231937	-0.00491634	0.00707905	-0.0360983	-0.0266502	-0.0188901	-0.0351145	-0.0199425	0.0219769	0.0227372	-0.0208128	-0.028342	-0.0135182	0.0509439	-0.0182532	0.0173999	-0.000891386	0.0963706	0.0181515	-0.0127164	0.0135308	-0.0204008	0.0164007	0.020698	0.00309556	0.0143354	-0.0515522	-0.0295866	0.0379651	0.0323244	0.0275737
-0.0231988	-0.00490106	0.00689126	-0.0362225	-0.0266413	-0.0188529	-0.035278	-0.0200327	0.021979	0.0227883	-0.021756	-0.028341	-0.013804	0.0508052	-0.0182076	0.0171835	-0.00111981	0.0948348	0.0112297	-0.0125308	0.0131021	-0.0201342	0.0169017	0.0228676	0.00323376	0.0143141	-0.0506933	-0.0297034	0.0139619	0.0322386	0.0258756
-0.0238344	-0.00491122	0.00706792	-0.0361528	-0.0266148	-0.0188652	-0.0352641	-0.0194225	0.0219941	0.0227157	-0.0211739	-0.0281619	-0.0137157	0.0510842	-0.0181943	0.0171956	-0.00121935	0.0938891	0.00752913	-0.0127172	0.0141949	-0.0112428	0.0166697	0.0217321	0.00376272	0.0140711	-0.0514933	-0.029578	0.0149698	0.0321361	0.0254083
-0.0234595	-0.00489542	0.00686982	-0.0361402	-0.0266317	-0.0188323	-0.00827869	-0.019849	0.0219898	0.022717	-0.0213847	-0.0282325	-0.0136813	0.0511591	-0.0181926	0.0171532	-0.000931109	0.0940734	0.0113199	-0.0127167	0.0139672	-0.0140513	0.0165062	0.0220059	0.00359152	0.0141682	-0.0512623	-0.0296663	0.0163164	0.0322158	0.0244531
-0.0236308	-0.00489929	0.00686198	-0.0361342	-0.0266147	-0.0188567	-0.0146421	-0.0200806	0.0219831	0.0228386	-0.0205669	-0.0277503	-0.01371	0.0508596	-0.0181427	0.0171581	-0.00125903	0.0938415	0.00879033	-0.0124542	0.0149957	-0.0124054	0.0164899	0.0213196	0.00329878	0.0139761	-0.0515286	-0.0295924	0.0165154	0.0322093	0.0244056
-0.0233673	-0.00494441	0.0034529	-0.0360712	-0.0265276	-0.0177988	-0.0105673	-0.0197981	0.0223465	0.0212028	-0.0211484	-0.024834	-0.0113117	0.0511909	-0.0181963	0.0170136	-0.00226925	0.0939402	0.0120115	-0.0144017	0.0147031	-0.0146074	0.0164083	0.023113	0.00385243	0.0140239	-0.0496963	-0.0295771	0.0158086	0.0321709	0.0240451
-0.0221608	-0.00489983	0.00599841	-0.0375923	-0.0266085	-0.018375	-0.0125074	-0.0199887	0.00412762	0.0218838	-0.020491	-0.0265695	-0.0136435	0.0508956	-0.017784	0.0171242	-0.00102681	0.0727608	0.00830087	-0.0122797	0.014273	-0.0141097	0.0123511	0.0231999	0.00371671	0.0140087	-0.0513203	-0.0285397	0.0160106	0.0321648	0.0201314
-0.0227112	-0.00494129	0.0066954	-0.00858495	-0.0227703	-0.0146275	-0.0128235	-0.0198386	0.00684935	0.0211472	-0.0209766	-0.026411	-0.0123871	0.0506208	-0.00159933	0.0162654	-0.000345576	0.0790221	0.00887766	-0.0124653	0.0140674	-0.0138317	0.0138899	0.0223887	0.00372252	0.0140959	-0.0341867	-0.0294827	0.0167991	0.032144	0.0176921
-0.0230996	-0.0050202	0.00630507	-0.0113628	-0.0183135	-0.00877346	-0.0129798	-0.0196877	0.00876552	0.0225326	-0.0207717	-0.027425	-0.0132522	0.0507168	0.0073639	0.0102998	-7.90007e-05	0.0755314	0.00937138	-0.0125084	0.0139949	-0.0138076	0.0116773	0.0224825	0.00354003	0.0141122	-0.0326542	-0.0310976	0.0168108	0.0321343	0.0169103
-0.0231365	-0.00501036	0.00636075	-0.0146589	-0.0177877	-0.0105228	-0.0112665	-0.0197952	0.00433482	0.0217053	-0.020744	-0.0262595	-0.012916	0.0459236	0.00298703	0.0129503	-0.000531062	0.0768376	0.00949669	-0.0124628	0.0141303	-0.0135979	0.0116553	0.0225585	0.00364887	0.0141128	-0.0323368	-0.0302577	0.0166627	0.030674	0.0163952
-0.0167052	-0.00507311	0.00737495	-0.0140409	-0.0216007	-0.0134236	-0.0124917	-0.0197189	0.00386728	0.019707	-0.0207008	-0.0270187	-0.0128167	0.0472706	0.00241946	0.0148133	-0.000363061	0.0314596	0.00908454	-0.0124677	0.013585	-0.0143151	0.0130326	0.00856121	0.00372364	0.0140633	-0.0327715	-0.0301171	0.0166474	0.0342843	0.0114395
-0.0199985	-0.00503725	0.00669807	-0.0111741	-0.0195652	-0.014709	-0.0122994	-0.0197715	0.00253724	0.0211463	-0.02081	-0.0265448	-0.0128329	0.0476071	-0.000977756	0.0141229	-0.000383489	0.0220648	0.00928562	-0.0125012	0.0136704	-0.013635	0.0126898	0.0203728	0.00371193	0.0140843	-0.0329018	-0.0294611	0.016643	0.030341	0.0109978
-0.0197454	-0.00504388	0.00643874	-0.0114447	-0.0199008	-0.0125282	-0.012588	-0.019793	0.00330017	0.0211307	-0.0208	-0.026344	-0.0127447	0.04566	-0.000367078	0.0119741	-0.000447843	0.0166936	0.00943452	-0.0125081	0.0139224	-0.0137438	0.0126493	0.016143	0.00365501	0.014108	-0.0326366	-0.0294762	0.0166146	0.031882	0.0104324
-0.0197454	-0.00504388	0.00643874	-0.0114447	-0.0199008	-0.0125282	-0.012588	-0.019793	0.00330017	0.0211307	-0.0208	-0.026344	-0.0127447	0.04566	-0.000367078	0.0119741	-0.000447843	0.0166936	0.00943452	-0.0125081	0.0139224	-0.0137438	0.0126493	0.016143	0.00365501	0.014108	-0.0326366	-0.0294762	0.0166146	0.031882	0.0104324
-0.0188397	-0.00506318	0.00658157	-0.0115733	-0.0200863	-0.0123843	-0.012435	-0.0198056	0.00332541	0.0209495	-0.0207452	-0.0264878	-0.0128526	0.0459144	-0.000761438	0.0121069	-0.000520704	0.0165334	0.00939163	-0.0125124	0.0137652	-0.0138231	0.0128178	0.0127701	0.00368191	0.0141091	-0.0322107	-0.0294166	0.0166707	0.0320148	0.0103086
-0.0202575	-0.00635076	0.00636956	-0.00913657	-0.0197403	-0.012306	-0.0117679	-0.0197935	0.00321284	0.0205568	-0.0207865	-0.026592	-0.0127507	0.0387172	-0.00472079	0.00487481	-0.000366154	0.0100686	0.00934772	-0.0125009	0.0136402	-0.0141779	0.0126837	0.0145616	0.00367445	0.014105	-0.031039	-0.0291748	0.0166348	0.0317668	0.00934393
-0.021562	-0.00516293	0.00642742	-0.00806557	-0.0163299	-0.0122594	-0.0122686	-0.0197887	0.00334328	0.02069	-0.0207625	-0.0169155	-0.0127767	0.0388878	-0.000755036	0.00738277	-0.000400477	0.0155316	0.0093521	-0.0125124	0.0141395	-0.0138464	0.0127009	0.0147855	0.0036755	0.0141071	-0.0316521	-0.0294038	0.0166759	0.0319366	0.00907803
-0.0213251	-0.00598054	0.00634381	-0.00804409	-0.0180003	-0.0123056	-0.0117381	-0.0197888	0.00323752	0.0206064	-0.0207788	-0.0163887	-0.0127596	0.0390683	-0.00304313	0.00474058	-0.000399393	0.0121588	0.00935686	-0.0125035	0.0139831	-0.0141266	0.0126918	0.0149112	0.00367486	0.0141054	-0.0314602	-0.0291896	0.0166558	0.0317365	0.00896589
-0.0145506	-0.00561312	0.00643036	-0.00846556	-0.0192456	-0.0122642	-0.0120051	-0.0197877	0.00329796	0.0206712	-0.0205153	-0.019477	-0.00915068	0.0392271	-0.00222472	0.00675421	-0.000394678	0.0122868	0.00947942	-0.0125165	0.0137646	-0.0140209	0.012697	0.0145096	0.00368054	0.014106	-0.031473	-0.0293351	0.0166607	0.0319264	0.00884013
-0.0185634	-0.00555237	0.00644567	-0.00846604	-0.0182542	-0.0113793	-0.0119703	-0.0197793	0.00327898	0.0206703	-0.0206941	-0.0174756	-0.0100911	0.0391693	-0.00155192	0.00623855	-0.000401203	0.0123922	0.00938381	-0.0125232	0.0140239	-0.0139273	0.0127448	0.0154661	0.0037895	0.0140684	-0.0315602	-0.0293866	0.0166625	0.0219066	0.00835522
-0.0123675	-0.00555842	0.00640923	-0.00844187	-0.0182645	-0.00852614	-0.011895	-0.019784	0.00326881	0.0206586	-0.0206396	-0.0171657	-0.0121421	0.0393756	-0.00225672	0.00607989	-0.000390011	0.0120614	0.00937269	-0.012521	0.0139208	-0.0139646	0.0127173	0.0150276	0.00391179	0.0140313	-0.0314206	-0.0293318	0.0166599	0.0202085	0.00804576
-0.0148463	-0.00557903	0.00646036	-0.00843011	-0.00634064	-0.0090933	-0.0119556	-0.0193574	0.00334102	0.0130967	-0.0205043	-0.0178112	-0.0117867	0.0391198	-0.0023384	0.00600265	-0.000426211	0.0119668	0.00939139	-0.0125193	0.0138786	-0.0140084	0.0127147	0.0146678	0.00387164	0.0140497	-0.0315656	-0.0293222	0.0167083	0.0217998	0.00761295
-0.0148493	-0.0054883	0.00639669	-0.00842842	-0.00805539	-0.0118287	-0.0120148	-0.0191802	0.00332469	0.018625	-0.0206116	-0.01804	-0.011648	0.0277789	-0.00250923	0.00372696	-0.000564478	0.0120309	0.00935894	-0.0125163	0.0135457	-0.0140107	0.0127314	0.0148058	0.00373867	0.0140742	-0.0314418	-0.00703909	0.0167064	0.0230792	0.00632773
-0.0152484	-0.00532282	0.00643665	-0.00842647	-0.00820965	-0.0112719	-0.0119315	-0.0191503	0.00332292	0.0184642	-0.020536	-0.0178361	-0.0104667	0.0275828	-0.0025656	0.00415652	-0.000726167	0.0120457	0.00937795	-0.0125158	0.0136943	-0.0140227	0.0127281	0.0148905	0.00381803	0.0140168	-0.0310551	-0.0083281	0.0167226	0.022978	0.00627345
-0.0142044	-0.00551637	0.0065691	-0.00843207	-0.00860668	-0.0114632	-0.0116563	-0.0193388	0.00335198	0.0161922	-0.0194354	-0.0178578	-0.0113153	0.0292088	-0.00239733	0.00461576	-0.000566357	0.0119162	0.00859884	-0.0125191	0.0136624	-0.0141564	0.0125343	0.0148724	0.0036931	0.0140863	-0.00926031	-0.0119438	0.0167072	0.0225909	0.00540839
-0.0140917	-0.00551211	0.00654951	-0.00843836	-0.00808824	-0.0110126	-0.0115787	-0.0193238	0.00334732	0.0170294	-0.0205064	-0.017572	-0.0110717	0.0293573	-0.00242849	0.00473907	-0.000608204	0.011919	0.0071069	-0.0125221	0.00829584	-0.0140629	0.0125926	0.0148304	0.00375576	0.0142231	-0.00947339	-0.0114297	0.016677	0.0221534	0.00528104
-0.0134406	-0.00550042	0.00655161	-0.00842765	-0.00890714	-0.010386	-0.0118075	-0.0193589	0.00335559	0.0161574	-0.0197574	-0.01778	-0.0111326	0.0287069	-0.00236048	0.00508117	-0.00061508	0.011857	0.00575889	-0.0125212	0.0136882	-0.0139677	0.0127234	0.0149164	0.00368332	0.0141841	-0.00408808	-0.0093296	0.0167165	0.0222771	0.00517645
-0.0145942	-0.00550346	0.0022251	-0.00827178	-0.00821886	-0.0111365	-0.0118232	-0.00463132	0.00215673	0.0156326	-0.0200262	-0.0178087	-0.0106476	0.028236	-0.00247616	0.00509608	-0.00056975	0.0120533	0.00866568	-0.0125923	0.00681082	-0.0116627	0.0128906	0.0147514	0.00382341	0.00264186	-0.00362402	-0.0111211	0.0169066	0.0228292	0.0044903
-0.0140341	-0.00552896	0.0022101	-0.00828896	-0.00838691	-0.0116709	-0.0115497	-0.00594883	0.000248005	0.0156617	-0.0198301	-0.0178787	-0.0109575	0.0280364	-0.00247666	0.00508692	-0.000576272	0.0120335	0.00853395	-0.0125476	0.00622267	-0.0117737	0.0128419	0.0147297	0.00382255	0.00371135	-0.00422056	-0.0106876	0.0169458	0.0228014	0.00447492
-0.0144973	-0.00549745	0.00248246	-0.00826685	-0.00843775	-0.0108232	-0.00729548	-0.00806956	0.0011382	0.0143116	-0.0198482	-0.0117909	-0.0104875	0.0282332	-0.00248035	0.00498614	-0.000591194	0.0120368	0.0081934	-0.0125638	0.00725859	-0.0110137	0.0128027	0.0147185	0.00379423	0.0044214	-0.0048829	-0.0106127	0.0168904	0.022656	0.00419253
-0.0140061	-0.00550357	0.00139506	-0.0081501	-0.00888303	-0.0116866	-0.00865139	-0.00678955	0.00226474	0.015693	-0.0200543	-0.00825713	-0.00841548	0.0281054	-0.00247698	0.00495435	-0.000587457	0.0120053	0.00820684	-0.012555	0.00790209	-0.0104901	0.0126869	0.0143556	0.00378433	0.00461962	-0.00591375	-0.0106056	0.0168231	0.0226737	0.00413364
-0.0141601	-0.00550636	0.00367265	-0.00818439	-0.00863766	-0.0109542	-0.00616681	-0.0070626	0.00119869	0.0143954	-0.0199262	-0.00865279	-0.0101363	0.028249	-0.0024695	0.00458172	-0.000599372	0.0119875	0.00825658	-0.0125688	0.00736691	-0.0105581	0.0127563	0.0145041	0.00377478	0.0046557	-0.0063447	-0.0103975	0.0168263	0.0217357	0.00405114
-0.0141644	-0.00551089	0.002425	-0.00817629	-0.0087422	-0.0110337	-0.00685004	-0.00743051	0.0011939	0.0131099	-0.0198921	-0.0085595	-0.00926535	0.0281515	-0.00250669	0.00485835	-0.000595398	0.0119846	0.00812112	-0.0125971	0.00759757	-0.0105637	0.012721	0.0145261	0.00378228	0.0049567	-0.0062081	-0.0104743	0.0168304	0.0220716	0.00402284
-0.0141508	-0.00552774	0.00288187	-0.0081976	-0.00872698	-0.00957048	-0.00709656	-0.00699207	0.00170325	0.0135437	-0.0199406	-0.00925318	-0.00887419	0.0280692	-0.00249757	0.00466841	-0.000374735	0.0115194	0.00831463	-0.0126064	0.00858937	-0.0107133	0.0123477	0.0145731	0.00376604	0.00360214	-0.00535199	-0.010398	0.00539299	0.0222851	0.00374147
-0.0141508	-0.00552741	0.0028829	-0.00819752	-0.0087269	-0.00975422	-0.0070913	-0.00694372	0.00170228	0.0135446	-0.0199355	-0.00921317	-0.00888415	0.0280762	-0.00249427	0.0046688	-0.000377362	0.0116228	0.0083143	-0.0126041	0.00791715	-0.01065	0.0123565	0.0145722	0.00376728	0.00377346	-0.00537688	-0.010424	0.00541777	0.022144	0.00373007
-0.0141545	-0.00552396	0.00269072	-0.00817092	-0.00873024	-0.00969721	-0.00690157	-0.00710365	0.00164755	0.0135942	-0.0199175	-0.00918731	-0.00902762	0.0280532	-0.0024889	0.00468048	-0.000448391	0.0115949	0.00827344	-0.0126021	0.00778364	-0.0105984	0.0120904	0.0145642	0.00377206	0.00372255	-0.00559223	-0.0103966	0.00604347	0.0221725	0.00372713
-0.0141536	-0.00552064	0.00264522	-0.00817919	-0.0087308	-0.00963435	-0.00696158	-0.00629912	0.00159136	0.013457	-0.019931	-0.00911549	-0.00914916	0.0281032	-0.00249756	0.00468014	-0.000473706	0.0116404	0.00826274	-0.012604	0.00770738	-0.0105673	0.0122452	0.0145318	0.00377526	0.00365092	-0.00578707	-0.0104234	0.00451659	0.022202	0.00370558
-0.0141552	-0.0055222	0.00262536	-0.00818485	-0.00872492	-0.00968642	-0.00650843	-0.00641631	0.00159833	0.0134276	-0.0199279	-0.00912189	-0.00913986	0.0281167	-0.00249904	0.00467321	-0.000469134	0.0116597	0.00823819	-0.0126035	0.00771949	-0.0105607	0.0122659	0.0145284	0.00377411	0.00386509	-0.00576815	-0.0104179	0.00431552	0.0221812	0.00370073
-0.0115352	-0.00560342	0.00275147	-0.00425924	-0.00980526	-0.00969533	-0.00667098	-0.0103748	0.0016221	0.0135308	-0.0166809	-0.0082658	-0.00912707	0.0281071	-0.0024707	0.0047146	-0.000466328	0.0116236	0.008257	-0.0125846	0.00757733	-0.01054	0.00527377	0.0148375	0.0040261	0.00364259	-0.00575209	-0.00879061	0.0046178	0.0221976	0.00339863
-0.0124855	-0.00559776	0.00273683	-0.00451093	-0.00965807	-0.00969703	-0.00681247	-0.00681183	0.00161717	0.0134898	-0.0171536	-0.00831975	-0.0090944	0.0281033	-0.0024802	0.00472389	-0.00046806	0.0116457	0.00825404	-0.0125658	0.00759681	-0.010559	0.00534473	0.0149425	0.00397478	0.00369709	-0.00572249	-0.00899126	0.00465781	0.022194	0.00338445
-0.0115001	-0.00562439	0.0027086	-0.00485401	-0.00956419	-0.00969865	-0.00676259	-0.0071259	0.00160754	0.0134998	-0.017072	-0.00823229	-0.00910105	0.0281035	-0.00247987	0.004735	-0.000465318	0.0116455	0.00824619	-0.0125909	0.00758051	-0.0105447	0.00563053	0.0149774	0.00414221	0.00364361	-0.00576015	-0.00898921	0.004593	0.0221987	0.00336743
-0.0120472	-0.00555094	0.00262428	-0.00506462	-0.00889817	-0.00970167	-0.00505348	-0.00746421	0.00160186	0.0134605	-0.0171307	-0.00841511	-0.0091095	0.0281037	-0.0024873	0.00468553	-0.000459775	0.0116332	0.00825013	-0.0124168	0.00768268	-0.0105368	0.00634848	0.0149653	0.003998	0.00369987	-0.00571966	-0.00901948	0.00452518	0.0221961	0.00336098
-0.0116756	-0.00560616	0.00270995	-0.00450027	-0.00909851	-0.0096956	-0.000289	-0.00690289	0.00160318	0.0135666	-0.0170231	-0.00845596	-0.00568848	0.0281035	-0.00245199	0.00473093	-0.000473529	0.0116424	0.00824783	-0.0125539	0.00762065	-0.0105473	0.00598157	0.0149005	0.00407229	0.00376471	-0.00575347	-0.00922201	0.0045874	0.0221915	0.00326926
-0.0117566	-0.00420404	0.0027171	-0.00367114	-0.00918638	-0.00969175	-0.00267409	-0.00694549	0.00160447	0.0135481	-0.0170449	-0.00835501	-0.00638347	0.0281035	-0.00183909	0.00472155	-0.000469338	0.0116553	0.00814709	-0.0125587	0.0076277	-0.0105597	0.00614176	0.0148446	0.00405376	0.00378479	-0.00575884	-0.00915391	0.00456668	0.0221984	0.00326243
-0.0119283	-0.00532815	0.0027139	-0.00401485	-0.0092258	-0.00990058	-0.0022584	-0.00235153	0.00161192	0.0135235	-0.0170582	-0.00910785	-0.00716178	0.0280925	-0.00240473	0.00471585	-0.000462959	0.0116511	0.008248	-0.0125427	0.00762095	-0.0107284	0.00591459	0.01483	0.00428822	0.00378314	-0.00575577	-0.00924182	0.00454002	0.011064	0.0028995
-0.0119029	-0.00495614	0.0027133	-0.0031583	-0.00921536	-0.0098989	-0.00239224	-0.00231472	0.00161177	0.0135372	-0.0170696	-0.00905931	-0.00680994	0.0281007	-0.00230583	0.00471611	-0.000469703	0.0116588	0.0082481	-0.012554	0.00761794	-0.0106234	0.00590441	0.0148306	0.00435118	0.00375271	-0.0057613	-0.00924933	0.00452055	0.0110188	0.00288154
-0.0118952	-0.00439817	0.00271259	-0.00384838	-0.00919148	-0.00922793	-0.00198506	-0.00232432	0.00161025	0.0135359	-0.0170464	-0.00856646	-0.00665561	0.0281012	-0.00217209	0.00472071	-0.000468346	0.0116613	0.0082107	-0.0126214	0.00762736	-0.0106014	0.00597543	0.0147852	0.00428573	0.00361331	-0.00576578	-0.00923009	0.00456226	0.0111685	0.00285595
-0.011908	-0.00338053	0.00271705	-0.00406852	-0.00920691	-0.00894604	-0.00171954	-0.00343555	0.00165	0.013538	-0.0170475	-0.00857343	-0.00664136	0.0281023	-0.00218692	0.00471905	-0.000467959	0.0116625	0.00821174	-0.0125549	0.00762476	-0.0106557	0.00593806	0.0148548	0.00434512	0.00372352	-0.00576324	-0.00922022	0.00381225	0.0106791	0.00283618
-0.0116268	-0.00533331	0.00274348	-0.00380022	-0.00922054	-0.00963199	-0.00183213	-0.00255238	0.00162693	0.0135059	-0.0133662	-0.00436784	-0.00662421	0.028402	-0.0012992	0.00472436	-0.00041287	0.0116577	0.00821739	-0.0125785	0.00762372	-0.0106075	0.00597626	0.01479	0.00236231	0.0027542	-0.00576195	-0.00922803	0.00446959	0.0110413	0.00269094
-0.0119172	-0.00395705	0.00273208	-0.00369513	-0.00920139	-0.00917083	-0.00187265	-0.00308298	0.00162361	0.0135063	-0.0139271	-0.00442667	-0.00666713	0.0281285	-0.00154307	0.00472077	-0.000468578	0.0116568	0.00822014	-0.0125881	0.00762158	-0.0106143	0.00603345	0.014796	0.000907581	0.00363207	-0.00576362	-0.00922549	0.00448027	0.0112664	0.00268708
-0.0116748	-0.00403633	0.0031937	-0.00370297	-0.00932258	-0.00919261	-0.00190022	-0.0030505	0.00162087	0.0133451	-0.0131043	-0.002752	-0.00665535	0.0282383	-0.000918831	0.00472383	-0.00043165	0.0116567	0.00822074	-0.0125873	0.00761951	-0.0106246	0.00604893	0.014417	0.000570506	0.00347023	-0.00576149	-0.00921645	0.00446296	0.0113045	0.00264138
-0.0117506	-0.00406128	0.00318276	-0.003763	-0.00929785	-0.00920439	-0.00190036	-0.00305315	0.00162387	0.0134417	-0.0131248	-0.00319027	-0.00665709	0.0281879	-0.00111445	0.00472368	-0.000437521	0.0116606	0.00821695	-0.0125817	0.00761993	-0.0106207	0.00600381	0.0144294	0.000630532	0.00342075	-0.00576166	-0.00922179	0.0043605	0.0109554	0.00263762
-0.0117507	-0.00413008	0.00308569	-0.00376301	-0.00929689	-0.00920592	-0.00190172	-0.00304783	0.00162175	0.0134497	-0.0131425	-0.00328269	-0.00665696	0.0281768	-0.00122786	0.00464537	-0.000437339	0.0116604	0.00821694	-0.012576	0.00762006	-0.010621	0.00599438	0.0144958	0.00083741	0.0032418	-0.00576164	-0.00921198	0.00418406	0.0109546	0.00263681
-0.0117119	-0.00409847	0.0029343	-0.00373311	-0.00908926	-0.00917623	-0.00193709	-0.00330075	0.00157389	0.0133987	-0.0132851	-0.00327737	-0.00664083	0.028206	-0.00113336	0.00472279	-0.000436613	0.0113661	0.00821594	-0.00510302	0.00746234	-0.0106251	0.00593968	0.0139555	0.00215411	0.00334713	-0.00563684	-0.00925283	0.00425874	0.0111377	0.00248744
-0.011763	-0.00420444	0.00309087	-0.00372972	-0.00919135	-0.00919481	-0.00190681	-0.00334071	7.16862e-05	0.0133731	-0.0132184	-0.00371095	-0.00665106	0.0281822	-0.00114238	0.00472256	-0.000391751	0.0114316	0.00821776	-0.00104678	0.00761048	-0.0106246	0.00596837	0.0136374	0.00172337	0.00345318	-0.00538801	-0.00924865	0.00440045	0.0111283	0.00245728
-0.0117296	-0.00412909	0.00308796	-0.00374093	-0.00918949	-0.00919521	-0.00190391	-0.0030803	0.000307737	0.0134165	-0.0131901	-0.00348816	-0.00665322	0.0281958	-0.00112069	0.0047109	-0.000415121	0.011439	0.00821601	-0.00243302	0.00744584	-0.0106233	0.00596039	0.0128977	0.00152262	0.00343166	-0.00571635	-0.00924248	0.00428746	0.011019	0.00243585
-0.0117538	-0.00410671	0.00308184	-0.00373734	-0.0091931	-0.00919915	-0.00191502	-0.003679	0.00053429	0.0133925	-0.0132247	-0.00338529	-0.00665096	0.0281764	-0.00112796	0.00471713	-0.000405649	0.011416	0.00822787	-0.00222278	0.00743596	-0.010622	0.00596595	0.0128205	0.00112943	0.00342329	-0.00562291	-0.00923419	0.00424292	0.0110011	0.00243261
-0.0117286	-0.00412139	0.00302353	-0.00373803	-0.00920172	-0.00919612	-0.00190805	-0.00341908	0.000556059	0.013393	-0.0132162	-0.00341999	-0.0066482	0.0281906	-0.00112241	0.00472203	-0.000402357	0.0114358	0.00821421	-0.00177076	0.00743671	-0.0106123	0.00595686	0.012693	0.001423	0.00342449	-0.00556566	-0.00923999	0.00427803	0.0110394	0.00242709
-0.0116962	-0.00412787	0.00307793	-0.00374034	-0.00917916	-0.00919128	-0.00190781	-0.00346876	0.000559528	0.0133906	-0.0132246	-0.00341719	-0.0067042	0.0281806	-0.00119057	0.00473049	-0.000394082	0.0114517	0.00821614	-0.00104355	0.00748257	-0.0105512	0.00593364	0.0128319	0.00133358	0.00341679	-0.00554154	-0.00923572	0.00429452	0.00409273	0.00232252
-0.0108047	-0.00412503	0.00326167	-0.00373854	-0.0091901	-0.0091937	-0.00190848	-0.00340395	0.000612748	0.0133873	-0.013237	-0.00344173	-0.00667499	0.0281876	-0.00115858	0.00477851	-0.000408415	0.0114533	0.00821663	-0.0011297	0.00746386	-0.0105721	0.0027259	0.0128089	0.00140626	0.003443	-0.0055069	-0.00923674	0.00429864	0.0060288	0.00229592
-0.0112512	-0.00412395	0.00314861	-0.00372786	-0.00917821	-0.00919573	-0.00190511	-0.0034553	0.000679361	0.0134575	-0.012476	-0.00343092	-0.00669658	0.0281864	-0.00118234	0.00478323	-0.000419292	0.0114491	0.00829363	-0.00135016	0.00747673	-0.0105737	0.00270967	0.0128198	0.00134101	0.00333109	-0.00557063	-0.00923654	0.00218545	0.00532218	0.00226796
-0.0109449	-0.00411775	0.00311076	-0.00373733	-0.00917902	-0.00919444	-0.00190791	-0.00343112	0.000538024	0.0133912	-0.0119355	-0.00342457	-0.00668882	0.0281869	-0.00116675	0.00476956	-0.000395627	0.0114463	0.00774462	-0.00118628	0.00745623	-0.0105902	0.00282414	0.0128226	0.00140307	0.00340088	-0.00556535	-0.0092371	0.00104747	0.00555988	0.00223629
-0.0110337	-0.00412688	0.00302027	-0.00373453	-0.00917266	-0.00919587	-0.00188618	-0.00344236	0.000569601	0.01339	-0.0119695	-0.00342286	-0.00669602	0.0281888	-0.00116822	0.00475783	-0.000402012	0.0114522	0.000707752	-0.00133736	0.0074566	-0.0105741	0.00238498	0.0128174	0.00133243	0.00332524	-0.00557477	-0.00923519	0.000913329	0.00561615	0.00217657
-0.011013	-0.00411868	0.00309446	-0.0037342	-0.00917868	-0.0091947	-0.00190118	-0.00343284	0.00057681	0.0133904	-0.0119629	-0.0034159	-0.00668141	0.0281868	-0.00116629	0.00476652	-0.00040277	0.0114524	0.000453843	-0.000486139	0.0074559	-0.010514	0.00247496	0.0128129	0.00134375	0.00336377	-0.00556629	-0.00923543	0.00129645	0.0055651	0.00217383
-0.0109966	-0.00412242	0.00307236	-0.00373421	-0.00917478	-0.00919519	-0.00190083	-0.00345163	0.000573152	0.0133914	-0.0119254	-0.00342106	-0.00668833	0.0281881	-0.00117293	0.00475872	-0.000413011	0.0114514	0.00115932	-0.000437074	0.00746028	-0.0105672	0.00248494	0.0128138	0.00134789	0.00329138	-0.00556753	-0.00923595	0.00125084	0.00539774	0.00217264
-0.0109632	-0.00412544	0.00311218	-0.00373299	-0.00918069	-0.00919486	-0.00190298	-0.00344771	0.000582403	0.013391	-0.0118986	-0.00341839	-0.00666352	0.0281871	-0.00117147	0.00475919	-0.000415787	0.0114513	0.00119232	-0.000607991	0.00745547	-0.0105267	0.00237959	0.012815	0.00134514	0.00337299	-0.00555975	-0.00923604	0.00128846	0.00545076	0.00217118
-0.00317079	-0.00412412	0.00308542	-0.00368196	-0.0092498	-0.00919463	-0.00189638	-0.0034481	0.000575052	0.013561	-0.0119407	-0.00368139	-0.00665435	0.0275831	-0.00116329	0.00483632	-0.000417387	0.0114541	0.00112416	-0.000500952	0.00745472	-0.0103462	0.00248802	0.0128114	0.00134977	0.00335115	-0.00555958	-0.00925287	0.00124944	0.00550479	0.0020332
-0.00606934	-0.00412131	0.00307841	-0.00363027	-0.00925971	-0.00452496	-0.00189437	-0.00344577	0.000515681	0.0134387	-0.0119555	-0.00391807	-0.00666221	0.0279147	-0.00115263	0.00489468	-0.000412176	0.00962841	0.00129912	-0.000517574	0.00746764	-0.00524975	0.00251398	0.0128101	0.00134665	0.00331247	-0.00555843	-0.00923701	0.00126492	0.00546353	0.00189524
-0.00569953	-0.00412298	0.00309155	-0.00372516	-0.00918763	-0.0016365	-0.00189239	-0.00344349	-0.000298372	0.013465	-0.0119524	-0.00349333	-0.00665756	0.0279586	-0.0011107	0.0049839	-0.000412965	0.0104773	0.00105824	-0.00051593	0.00745346	-0.00321849	0.00227063	0.0128135	0.001346	0.00330058	-0.00554997	-0.00920754	0.00127736	0.00546311	0.00187033
-0.00440918	-0.00412263	0.00307997	-0.00371744	-0.00920011	-0.00384798	-0.00190027	-0.0034481	-2.2948e-05	0.0134465	-0.0119342	-0.00360267	-0.00666156	0.0279381	-0.00112268	0.00486487	-0.000412763	0.00831852	0.00115444	-0.000438491	0.00745527	-0.00277907	0.00241013	0.0128171	0.00134817	0.00324919	-0.00555847	-0.00923903	0.0012793	0.00546761	0.00182519
-0.00440736	-0.00412136	0.00308003	-0.0037171	-0.00920286	-0.00293488	-0.00190084	-0.00344807	9.94874e-05	0.013452	-0.0119385	-0.00378846	-0.00666145	0.0279136	-0.0011362	0.00486841	-0.000404738	0.00842525	0.00118658	-0.000448205	0.00745837	-0.0028399	0.00239397	0.0128167	0.00134801	0.00329012	-0.00555976	-0.00924709	0.00128471	0.00547396	0.00182203
-0.00443371	-0.00412239	0.00307509	-0.00369596	-0.00920798	-0.00315827	-0.00189845	-0.00344593	-1.11664e-06	0.0134528	-0.0119386	-0.00353994	-0.00666155	0.0279342	-0.00113042	0.00488346	-0.000454331	0.00826559	0.00112627	-0.00047164	0.00745606	-0.00255764	0.00235326	0.0128162	0.00134699	0.00326005	-0.00555888	-0.00924219	0.00128032	0.00546618	0.00181809
-0.00466426	-0.00412141	0.00310616	-0.00369626	-0.00953089	-0.00366607	-0.0018966	-0.00343251	6.92006e-05	0.00703224	-0.0119373	-0.00360562	-0.00665868	0.0279193	-0.00113782	0.00520788	-0.000422368	0.00205761	0.000970178	-0.000483644	0.0074014	-0.00312727	0.00142142	0.0128209	0.00135361	0.00364375	-0.00555966	-0.00924516	0.00127758	0.00545538	0.00163834
-0.00477852	-0.00412134	0.0031232	-0.00257993	-0.0085022	-0.00351133	-0.00189751	-0.00342532	6.91282e-05	0.00856873	-0.0118969	-0.00368487	-0.00666058	0.0279192	-0.00113916	0.00504019	-0.000437999	0.00263119	0.00108127	-0.000471246	0.00742106	-0.0029579	0.00171648	0.0121001	0.00136284	0.00357313	-0.00555948	-0.009246	0.00127687	-0.00128722	0.00159126
-0.00464497	-0.00412215	0.00311151	-0.00362537	-0.00785484	-0.00337866	-0.00189735	-0.00343591	7.28674e-05	0.00757311	-0.0119146	-0.00364189	-0.00665452	0.0279146	-0.00113877	0.00502834	-0.00044921	0.00362298	0.00108339	-0.00049042	0.00741804	-0.00278404	0.00174247	0.0123407	0.0013595	0.00340057	-0.00555891	-0.00924383	0.00127832	0.00117164	0.0015782
-0.00465812	-0.00412443	0.00311597	-0.00323724	-0.00743838	-0.00345542	-0.00189713	-0.00344099	9.53724e-05	0.00797225	-0.0119141	-0.0036597	-0.00666647	0.0279116	-0.0011396	0.00497992	-0.000437698	0.00288636	0.00105066	-0.000478229	0.00740734	-0.00282616	0.00181499	0.0121197	0.00135983	0.00343294	-0.00555969	-0.00924465	0.00127676	0.000872755	0.0015654
-0.00464164	-0.00412465	0.00310275	-0.00379874	-0.00726573	-0.00326836	-0.00189767	-0.00344039	8.60437e-05	0.00783326	-0.0118992	-0.00364349	-0.00666004	0.0277929	-0.00111078	0.00503063	-0.000443178	0.00286324	0.00105461	-0.000481399	0.00682942	-0.00288502	0.00182607	0.0122542	0.0013598	0.0034602	-0.00555931	-0.00924439	0.0012771	0.00130481	0.00155282
-0.0047043	-0.00412467	0.0031438	-0.00341005	-0.00459995	-0.00338459	-1.09535e-06	-0.00343327	0.000106855	0.00842477	-0.0119053	-0.00365462	-0.00666141	0.0263083	0.00313806	0.00501016	-0.000443913	0.00286551	0.00105789	-0.000480013	0.00692062	-0.00206955	0.00219764	0.0111291	0.00136775	0.0034496	-0.00530426	-0.00924351	0.00496846	0.000599632	0.00144561
-0.00469493	-0.00412487	0.0031048	-0.00340759	-0.0036442	-0.00338627	0.000234147	-0.00343351	0.000118339	0.00829583	-0.0119086	-0.00365271	-0.00666399	0.0264581	0.00331396	0.00501018	-0.000442814	0.00279325	0.00106273	-0.000477716	0.00727028	-0.00200593	0.0021729	0.0110336	0.0013723	0.00345111	-0.00541174	-0.00924259	0.0032239	0.000644021	0.00143343
-0.00468918	-0.00413179	0.00311749	-0.00334743	-0.00591227	-0.00338497	-0.000309745	-0.00339564	9.09908e-05	0.00858457	-0.0119075	-0.0036531	-0.00666259	0.0158205	0.00192473	0.0052086	-0.000268608	0.00287395	0.00104594	-0.000481926	0.00714273	-0.00120191	0.00208433	0.00894424	0.00136572	0.00334617	-0.00550906	-0.00923522	0.00159063	0.00062008	0.000950453
-0.00467979	-0.00413798	0.00311693	-0.00336105	-0.00557523	-0.00339252	-0.000546868	-0.00343447	9.68974e-05	0.00841412	-0.011912	-0.00365296	-0.00666184	0.0168031	0.000876897	0.00507998	-0.000430212	0.00272663	0.000965876	-0.000479868	0.00601809	-0.00157705	0.00206297	0.00672898	0.0013707	0.00345706	-0.00546842	-0.00923256	0.00215972	0.000633089	0.00092513
-0.00467413	-0.00413136	0.00312006	-0.00336608	-0.00539799	-0.00339164	-0.000513651	-0.00342455	9.88468e-05	0.00835217	-0.0119174	-0.00365372	-0.0066635	0.0162448	0.00173913	0.00521005	-0.000410847	0.00277742	0.0010299	-0.000479652	0.00592435	-0.00120939	0.00202828	0.00684221	0.00137519	0.0031547	-0.00544497	-0.00922642	0.00200478	0.000689447	0.000903998
-0.00419725	-0.00412766	0.00311463	-0.00335316	-0.0052523	-0.00350412	-0.00023264	-0.00343782	0.000105631	0.00842568	-0.0119082	-0.00283407	-0.00665886	0.0167917	0.00114304	0.00510888	-0.000373938	0.00155119	0.00102579	0.000216288	0.00654171	-2.7968e-05	0.0020643	0.00597161	0.00137506	0.00315198	-0.00531083	-0.00928311	0.00217134	0.000616928	0.000899551
-0.00466083	-0.00413132	0.000759791	-0.00336557	-0.00197869	-0.00241667	-0.000416198	-0.00346246	0.000178138	0.00838408	-0.0119146	-0.00126183	-0.00677183	0.0164463	0.00222331	0.00511121	-0.000422913	0.0027039	0.0010244	-0.000158173	0.00652711	-0.000884506	0.0020484	0.00664392	0.00137499	0.00316979	-0.00544405	-0.00923095	0.0021406	0.000770018	0.000866141
-0.00457201	-0.00413006	0.0012496	-0.00336553	-0.00307206	-0.00288319	-0.000362409	-0.00343195	0.000104034	0.00836661	-0.0119145	-0.00243264	-0.00674459	0.0164298	0.00159128	0.00514146	-0.000391112	0.0026091	0.00101878	-0.000181993	0.00657741	-0.000846349	0.0020386	0.00653814	0.00137194	0.00302057	-0.0053983	-0.0087415	0.00223871	0.000738827	0.000863818
-0.00462967	-0.00413131	0.000932285	-0.00336605	-0.00252794	-0.00261394	-0.000389111	-0.00345449	0.000135514	0.00836832	-0.0119128	-0.00153754	-0.00672053	0.0164073	0.0017201	0.00511972	-0.000384078	0.00246241	0.00100972	-0.000231013	0.00651667	-0.000714562	0.00205335	0.00655063	0.00137287	0.00320474	-0.00543484	-0.00889985	0.00215081	0.000737985	0.000857331
-0.00457135	-0.00418924	0.00115112	-0.00336363	-0.00228564	-0.0028385	-0.000366866	-0.00342598	0.000122739	0.00835939	-0.0119137	-0.00167853	-0.00672419	0.0164476	0.00158812	0.00513435	-0.000399521	0.00202622	0.00101877	-0.000300451	0.00631578	-0.000824937	0.00146088	0.00639828	0.00137133	0.00315863	-0.00545139	-0.00882292	0.00219237	0.000761394	0.000849351
-0.00461521	-0.00416693	0.00124145	-0.00332778	-0.0023431	-0.00143594	-0.000358446	-0.00343376	0.000126651	0.00835946	-0.0118946	-0.00199913	-0.00667267	0.0164364	0.00161876	0.00515933	-0.000400303	0.00132129	0.00104482	-0.000234672	0.00608907	-0.000985873	0.0016836	0.00633037	0.00137301	0.00317969	-0.00547845	-0.00887816	0.00215411	0.000727489	0.000840055
-0.00460472	-0.00416692	0.00124141	-0.00332782	-0.00234433	-0.00144157	-0.000358476	-0.00343376	0.000126314	0.00835947	-0.0118947	-0.00199297	-0.00667306	0.0164365	0.00162051	0.00515699	-0.000400267	0.00133285	0.00104295	-0.000235269	0.00611404	-0.000970272	0.0016903	0.00631166	0.00137281	0.00318025	-0.00547614	-0.00887486	0.00215448	0.000727515	0.000839954
-0.00457873	-0.00419586	0.001208	-0.00336377	-0.00243441	-0.00109998	-0.000394203	-0.00343447	0.000129097	0.00739859	-0.0118944	-0.00177863	-0.00666111	0.0164351	0.00161963	0.00515331	-0.00040187	0.00159126	0.00102799	-0.000237521	0.00631518	-0.000887253	0.00164521	0.00620276	0.00137214	0.00321428	-0.00542449	-0.00889551	0.00218533	0.000738887	0.000825238
-0.00458212	-0.00416951	0.00121632	-0.00336622	-0.00253777	-0.00113008	-7.70853e-05	-0.0034227	0.000126509	0.00853359	-0.0108509	-0.00180788	-0.0067226	0.0108505	0.00161003	0.00515645	-0.000422054	0.0015817	0.00104795	-0.000184322	0.00620689	-0.000930091	0.0017058	0.0061584	0.0013647	0.00316824	-0.00543069	-0.00888247	0.00238732	0.000735862	0.000667157
-0.00458928	-0.00339861	0.00117665	-0.00341028	-0.00242693	-0.00140688	-0.000218163	-0.00342991	0.00018405	0.00820523	-0.0106329	-0.00176347	-0.00669787	0.0128495	0.00161481	0.00340956	-0.000415632	0.00189748	0.00131924	-7.61237e-05	0.00618235	-0.000930285	0.00172142	0.00151506	0.00139385	0.00318293	-0.00543414	-0.00877334	0.00225572	0.000729682	0.000647101
-0.00454681	-0.00328295	0.00119977	-0.00341627	-0.00241466	-0.00130247	-0.000356043	-0.00342313	0.000190465	0.00798604	-0.0112174	-0.00176518	-0.00668613	0.0107905	0.00162769	0.00324063	-0.00041443	0.00168575	0.00125836	-0.000249294	0.00627367	-0.000904968	0.00172604	0.00155091	0.00139311	0.0031948	-0.0054359	-0.00878767	0.00230692	0.00073262	0.000605983
-0.00455391	-0.00335827	0.00119685	-0.0034137	-0.00242036	-0.001324	-0.000351173	-0.003425	0.000189013	0.00800542	-0.0108323	-0.00176425	-0.00668511	0.0109098	0.00162473	0.00293314	-0.00041603	0.00183158	0.0012527	-0.000176905	0.00622094	-0.000916948	0.00172428	0.00166995	0.00139134	0.00319221	-0.00543457	-0.00872066	0.00222763	0.000731209	0.000597738
-0.00455391	-0.00335827	0.00119685	-0.0034137	-0.00242036	-0.001324	-0.000351173	-0.003425	0.000189013	0.00800542	-0.0108323	-0.00176425	-0.00668511	0.0109098	0.00162473	0.00293314	-0.00041603	0.00183158	0.0012527	-0.000176905	0.00622094	-0.000916948	0.00172428	0.00166995	0.00139134	0.00319221	-0.00543457	-0.00872066	0.00222763	0.000731209	0.000597738
-0.00303934	-0.00343312	0.00118975	-0.00340785	-0.0024365	-0.00126035	-0.000225195	-0.00342741	0.000186777	0.00787757	-0.0109206	-0.00182919	-0.00669398	0.0109427	0.0016201	0.00299049	-0.000469748	0.00176036	0.00124591	-0.000202497	0.00623763	-0.000809828	0.00171615	0.00162138	0.00138866	0.00022842	-0.00543427	-0.0087536	0.00230209	0.00073636	0.000578223
-0.00277775	-0.00342602	0.00119592	-0.00340953	-0.00243257	-0.00125386	-0.000309977	-0.00342531	0.000181599	0.00784939	-0.0108446	-0.00178749	-0.00671421	0.0109093	0.00162021	0.00304216	-0.000476839	0.00174741	0.0012492	-0.000201861	0.0062262	-0.000889381	0.00171975	0.00185073	0.00138827	0.000750238	-0.00543357	-0.00873577	0.00229548	0.000732552	0.0005752
-0.00268718	-0.00342187	0.00119074	-0.00340737	-0.00243027	-0.00123575	-0.000272549	-0.00342713	0.00019135	0.00792452	-0.0108403	-0.00181577	-0.00669499	0.0109288	0.00162025	0.0027382	-0.000470669	0.00174427	0.0012542	-0.000203394	0.00623652	-0.000885779	0.00172064	0.00168616	0.00138914	3.23641e-05	-0.0054339	-0.0087465	0.00228441	0.000732658	0.000573314
-0.00276745	-0.00342181	0.00118422	-0.0034082	-0.00242893	-0.00112365	-0.000309672	-0.00342675	0.000189215	0.00787682	-0.0108407	-0.00180412	-0.00669395	0.0109237	0.00162015	0.00272749	-0.000462003	0.00174278	0.00124691	-0.000202653	0.0062361	-0.000883091	0.00172206	0.00169248	0.0013901	0.000106645	-0.00543463	-0.0087492	0.0022838	0.000732781	0.000572567
-0.00281206	-0.00341706	0.00116729	-0.00340862	-0.00242922	-0.00106128	-0.00028437	-0.00342702	0.000191519	0.00787844	-0.0108423	-0.00180794	-0.00668802	0.0108888	0.00162036	0.00275008	-0.000461325	0.00174648	0.00125611	-0.000203499	0.00623418	-0.000879176	0.00171959	0.00168526	0.00138268	4.42462e-05	-0.00543402	-0.00874775	0.00228365	0.000729722	0.000571864
-0.00284073	-0.00365857	0.000902223	-0.00339964	-0.0024276	-0.00113268	-0.000293456	-0.00343283	0.000190824	0.0078854	-0.00107756	-0.00180806	-0.00669278	0.0109129	0.00169813	0.00271386	-0.000463715	0.00122477	0.00125346	-0.00022638	0.00623407	-0.000699177	0.00168852	0.00168911	0.00139582	0.0003352	-0.00543432	-0.00874717	0.00228723	0.000371016	0.000455522
-0.00283091	-0.00214448	0.000957215	-0.00340014	-0.00242716	-0.00112597	-0.000292561	-0.0034275	0.000190802	0.00788867	-0.00268575	-0.00181679	-0.00669063	0.0109111	0.00171239	0.00262215	-0.000465632	0.00138322	0.00125298	-0.000216608	0.00623436	-0.000732431	0.00171115	0.00167909	0.0013514	2.14612e-05	-0.00543456	-0.00875144	0.00228608	0.000630953	0.00045296
-0.00276068	-0.00177207	0.00112565	-0.00318806	-0.00242595	-0.00109403	-0.000286913	-0.00346071	0.000191246	0.00787941	-0.00204495	-0.00180543	-0.00669102	0.0109087	0.00163843	0.0015974	-0.000464537	0.00161602	0.00125177	-0.000208858	0.00623457	-0.000829408	0.00171189	0.00169609	0.00157893	0.000142178	-0.0054399	-0.00875269	0.00228532	0.000234498	0.000443698
-0.00279245	-0.00135259	0.00111583	-0.00335528	-0.00242774	-0.00114355	-0.000294213	-0.00343127	0.000190328	0.00788298	-0.0010908	-0.0018105	-0.00669181	0.0109095	0.00167769	0.0022865	-0.000464282	0.00140044	0.00125169	-0.000221053	0.00623418	-0.000571978	0.00170876	0.00168865	0.00140118	0.000255531	-0.00543485	-0.00875904	0.00228688	0.000441373	0.000442146
-0.0027971	-0.00174521	0.00108203	-0.00333009	-0.00242717	-0.00116959	-0.000293666	-0.00346546	0.000190957	0.00788149	-0.00113948	-0.00109608	-0.00667299	0.010909	0.00167836	0.00185419	-0.000464747	0.0013829	0.00125142	-0.000205503	0.00618615	-0.000708396	0.0017098	0.00169009	0.00141065	0.000189581	-0.00544716	-0.00875844	0.00228692	0.000396049	0.00043901
-0.00270633	-0.00136438	0.00109513	-0.00336329	-0.00242817	-0.000843684	-0.000292229	-0.00327336	0.00140763	0.00788151	-0.00123802	-0.00180907	-0.00674355	0.0109092	0.0017083	0.00208782	-0.000539005	0.00108496	0.00147876	-0.000184112	0.00580537	-0.000375146	0.00172102	0.00168995	0.00138439	0.00017868	-0.0054367	-0.00209241	0.00228648	0.000377299	0.000364378
-0.00269568	-0.00152042	0.00108979	-0.00332201	-0.00242644	-0.000525881	-0.000288998	-0.00326272	0.000392706	0.00771183	-0.00121181	-0.00165097	-0.00672034	0.0109104	0.0016981	0.00194782	-0.000639851	0.00108699	0.00149487	-0.000169892	0.00556784	-8.87575e-05	0.00169044	0.00143093	0.00138574	0.000188147	-0.00543517	-0.000663533	0.00228711	0.000300318	0.00035042
-0.00270427	-0.00147264	0.00108433	-0.00335198	-0.00218595	-0.000673002	-0.000295319	-0.00323454	0.0008722	0.00773541	-0.00114692	-0.0011793	-0.00679274	0.0109063	0.00165623	0.00208476	-0.000623352	0.000830624	0.00146988	-0.00017119	0.0054819	-6.07116e-05	0.00173037	0.00168822	0.00138626	0.000193258	-0.00544328	-6.52685e-05	0.00228668	0.000356397	0.000349271
-0.00270323	-0.00150214	0.00108902	-0.00333133	-0.00231615	-0.000659178	-0.000290367	-0.0032184	0.000579973	0.00772167	-0.00117016	-0.00139007	-0.00675543	0.0109086	0.00170182	0.00201727	-0.000581545	0.00105229	0.00147596	-0.000176654	0.00538068	-0.000178226	0.00172725	0.00148447	0.001386	0.000189908	-0.0054401	-0.000841376	0.00228693	0.000319348	0.000348368
-0.00263916	-0.0014905	0.000851549	-0.00334228	-0.00234561	-0.000484376	-0.000291365	-0.0032423	0.000715462	0.00775329	-0.0011218	-0.0014683	-0.00681087	0.00956357	0.00167935	0.00207502	-0.000597219	0.000930341	0.00145439	-0.000172595	0.00542755	-0.000113919	0.00171158	0.00160635	0.00139139	0.000189551	-0.00544037	-0.000264935	0.00228622	0.0003387	0.000321762
-0.00268382	-0.00150939	0.00101469	-0.00333539	-0.00220018	-0.00060418	-0.000290029	-0.00324676	0.000611903	0.00774484	-0.00107797	-0.000827473	-0.00697166	0.00892315	0.00163848	0.00205396	-0.000557014	0.000951606	0.00155873	-0.000164537	0.00544893	-0.00017605	0.00171401	0.00156958	0.00139396	0.000168626	-0.00543808	-0.000636843	0.00228636	0.000312326	0.000310871
-0.00270325	-0.0015011	0.000821222	-0.00337038	-0.00226096	-0.000472798	-0.000371738	-0.00323357	0.0005252	0.00774691	-0.0006442	-0.00117211	-0.00674592	0.00308876	0.00168984	0.00202045	-0.000582887	0.000998654	0.00157413	-0.000142595	0.00542725	-0.000157577	0.00171198	0.000998781	0.00138341	0.000182551	-0.00548907	-0.000297149	0.00226598	0.000754159	0.000236702
-0.0026846	-0.001502	0.00102853	-0.00334602	-0.00230659	-0.000560336	-0.000342344	-0.00324745	0.000683659	0.00619547	-0.00111974	-0.00111802	-0.00688037	0.00345582	0.0016717	0.00198778	-0.000546545	0.00097402	0.00156206	-0.000163776	0.00415384	-0.000164044	0.00171668	0.00137882	0.00139663	0.000180537	-0.00544394	-0.00059495	0.0022851	0.000375678	0.000208578
-0.00268246	-0.00150363	0.00101851	-0.00334064	-0.00231525	-0.000558756	-0.000327631	-0.00323965	0.000675087	0.00625823	-0.00110174	-0.00110843	-0.00693814	0.00278096	0.00167085	0.00181848	-0.000566217	0.000981371	0.00152857	-0.00014281	0.00335858	-0.000167809	0.00171512	0.00129627	0.00138981	0.000175113	-0.00552321	-0.000581165	0.00227447	0.00036473	0.000199646
-0.00269291	-0.00150672	0.000911526	-0.00334715	-0.00234505	-0.00048821	-0.000309997	-0.00324216	0.000690137	0.00637382	-0.00111372	-0.00117506	-0.00682836	0.00156934	0.00167617	0.00195647	-0.000576461	0.000966502	0.00153181	-0.000137323	0.00371899	-0.000179951	0.00171304	0.00129036	0.0013876	0.000175085	-0.00551616	-0.000476269	0.00228321	0.000392956	0.000197424
-0.00268536	-0.00111857	0.000922246	-0.00208075	-0.0024102	-0.000529772	-0.0002968	-0.00324139	0.000661995	0.00643397	-0.000837654	-0.00110394	-0.0068892	0.00154276	0.00169138	0.00194448	-0.000590069	0.000975022	0.00152825	-0.000142082	0.00386396	4.15775e-05	0.00171254	0.00129018	0.00140673	0.000173878	-0.00551974	-0.000349494	0.00174157	0.000388751	0.000189531
-0.00268269	-0.00150191	0.000945557	-0.00225718	-0.00229275	-0.000518562	-0.000333235	-0.00324212	0.000656049	0.00637079	-0.00104369	-0.0010633	-0.0068832	0.00168714	0.00166803	0.00200177	-0.000564575	0.000972534	0.00098275	-0.000136263	0.00380244	2.14412e-06	0.00171547	0.00129012	0.00141559	0.000171958	-0.00549049	-9.7989e-05	0.000796526	0.000381482	0.000186124
-0.0026898	-0.00146995	0.000934479	-0.00216432	-0.00233939	-0.000541366	-0.000302471	-0.00324187	0.000662236	0.00642843	-0.000997419	-0.0010927	-0.00688358	0.00161498	0.0016699	0.00194769	-0.000582117	0.000970442	0.00115312	-0.000150548	0.00369921	-6.15234e-05	0.00171579	0.00128387	0.00140285	0.000178714	-0.00382004	-0.000343625	0.00139096	0.000381698	0.000171551
-0.00270154	-0.00141991	0.000957454	-0.00251219	-0.00233273	-0.000544155	-0.000298191	-0.0032421	0.000668002	0.00637666	-0.00101011	-0.0010828	-0.00686663	0.00163858	0.00167296	0.00198221	-0.000559794	0.00097197	0.00149154	-0.000146389	0.00325779	-9.79559e-05	0.00171402	0.00127482	0.00138315	0.000174167	-0.00367193	-0.000179812	0.00139312	0.000378072	0.000168977
-0.00272038	-0.00113201	0.000966213	-0.00191234	-0.00233246	-0.000354364	-0.000275725	-0.00324377	0.000663256	0.00642246	-0.00104033	-0.00124036	-0.00688112	0.000981158	0.00167479	0.00192645	-0.000583533	0.000981518	0.0013422	-0.000147816	0.00327563	-9.3796e-05	0.00171404	0.00130037	0.0014043	0.000172399	-0.00392421	-0.000229318	0.00135698	0.000376736	0.000166506
-0.0027328	-0.0011524	0.000962014	-0.00181823	-0.00232784	-0.000446973	-0.000294138	-0.00324251	0.000666831	0.00639642	-0.00103499	-0.0011361	-0.00687702	0.00104207	0.0016717	0.00193902	-0.000588444	0.000972195	0.00136485	-0.000151036	0.00319162	-8.07927e-05	0.00171473	0.00129546	0.00139066	0.000171552	-0.0037257	-0.000349836	0.00137639	0.000365618	0.000163885
-0.00270912	-0.00112749	0.000965494	-0.00196345	-0.00233591	-0.000516436	-0.000295005	-0.00324293	0.000666996	0.00635517	-0.00102834	-0.00113366	-0.00687171	0.00105572	0.00172835	0.00197396	-0.000579532	0.000923393	0.00142342	-0.000148232	0.0028124	-8.66802e-05	0.00178661	0.00129051	0.00134955	0.000175658	-0.00379209	-0.000259215	0.00132252	0.000369168	0.000162315
-0.00273127	-0.00123759	0.000939761	-0.00194533	-0.00233254	-0.000481842	-0.000294416	-0.00290454	0.000635041	0.00637291	-0.000867444	-0.000184725	-0.00687161	0.000972517	0.00166228	0.00193541	-0.000324568	0.000947053	0.00138491	-0.000148974	0.001524	-5.0321e-05	0.00172607	0.0012506	0.00138215	0.000170147	-0.00371596	-0.000312182	0.00135243	-0.000408364	0.000151984
-0.00272896	-0.00121453	0.000977557	-0.00195497	-0.000867594	-0.000477048	-0.000293736	-0.00293169	0.000647014	0.00635948	-0.000813487	-0.00048126	-0.00686902	0.00100902	0.00166901	0.00194078	-0.000576001	0.000942246	0.00138581	-0.000149147	0.001468	-8.06388e-05	0.00173761	0.00122847	0.00135906	0.000180104	-0.00376818	-0.000286448	0.00135386	7.43943e-05	0.000147721
-0.00272896	-0.00121453	0.000977557	-0.00195497	-0.000867594	-0.000477048	-0.000293736	-0.00293169	0.000647014	0.00635948	-0.000813487	-0.00048126	-0.00686902	0.00100902	0.00166901	0.00194078	-0.000576001	0.000942246	0.00138581	-0.000149147	0.001468	-8.06388e-05	0.00173761	0.00122847	0.00135906	0.000180104	-0.00376818	-0.000286448	0.00135386	7.43943e-05	0.000147721
-0.00272355	-0.00123425	0.000950289	-0.00191779	-0.000706939	-0.000474156	-0.000293316	-0.00293457	0.000654334	0.0063575	-0.000884826	-0.000341522	-0.00687155	0.00101201	0.00167824	0.00193169	-0.000460324	0.000905678	0.00138709	-0.000148988	0.00142174	-6.39277e-05	0.0017335	0.00123621	0.00136485	0.000173935	-0.00375675	-0.000289762	0.00135139	-9.27921e-05	0.000146942
-0.00272334	-0.00122827	0.000955104	-0.0019178	-0.000710545	-0.000474169	-0.000293325	-0.00293487	0.000655193	0.00635708	-0.000889354	-0.000347288	-0.00687155	0.00101168	0.00167823	0.0019318	-0.000460718	0.000905685	0.00138704	-0.000148989	0.00142721	-7.04636e-05	0.00173369	0.00123622	0.00136424	0.000173938	-0.00374942	-0.000289945	0.0013514	-8.93317e-05	0.00014691
-0.00272333	-0.00122021	0.000965457	-0.00192861	-0.000711519	-0.000477725	-0.000294345	-0.00293504	0.000658744	0.00632942	-0.00088203	-0.000495689	-0.00687226	0.000686106	0.00167403	0.00193893	-0.00050114	0.000917528	0.00138683	-0.000149154	0.0014877	-6.78012e-05	0.00161729	0.00124564	0.00135997	0.000264776	-0.00373268	-0.000300389	0.00135218	-7.24473e-05	0.000145972
-0.00272334	-0.00119051	0.000964656	-0.00194525	-0.000731485	-0.000480847	-0.000293878	-0.00294098	0.000657044	0.00635678	-0.000890615	-0.000445025	-0.00687129	0.00057575	0.00167578	0.00193637	-0.000449099	0.000926306	0.00138511	-0.000148998	0.00133571	-6.68387e-05	0.00156267	0.00124954	0.00136037	0.000231135	-0.00373565	-0.000286822	0.00135221	-0.000140955	0.000145568
-0.0027171	-0.00130881	0.000964547	-0.00193772	-0.000729356	-0.000479292	-0.000230746	-0.00293448	0.000657115	0.00189565	-0.00087365	-0.000442551	-0.00687061	0.000723636	0.00167645	0.00193616	-0.000480649	0.000920408	0.00138612	-0.000149	0.000380834	-6.80935e-05	0.00156773	0.00125024	0.00137142	0.00021778	-0.00373103	-0.000292516	0.00135221	-0.000148152	0.000107456
-0.00271495	-0.00123766	0.000962981	-0.00193567	-0.000733564	-0.000477992	-0.000232981	-0.00293722	0.00066653	0.00160651	-0.000888799	-0.000424211	-0.00687147	0.000727235	0.00167459	0.00193433	-0.000474491	0.000961921	0.00138624	-0.000149045	0.000104822	-7.0329e-05	0.00166975	0.00124944	0.00145385	0.000207161	-0.00372977	-0.000289343	0.00135216	-0.000158024	0.000106776
-0.0027192	-0.00128761	0.000966071	-0.00193766	-0.000730201	-0.000477922	-0.000231791	-0.00293569	0.000694694	0.00220556	-0.000881966	-0.000405097	-0.00646239	0.000679533	0.00167563	0.00193597	-0.000462049	0.00106119	0.00138616	-0.000149	-0.000263959	-6.75943e-05	0.00166733	0.0012458	0.00143279	0.000240835	-0.00372966	-0.00029023	0.00135217	-0.000149116	0.000103888
-0.00268127	-0.00132746	0.000963447	-0.00193672	-0.000730165	-0.00047782	-0.000228626	-0.00293697	0.000677208	0.00224342	-0.000880594	-0.000373535	-0.00576541	0.000773727	0.00167558	0.00193557	-0.000476205	0.000350759	0.00138012	-0.000148966	1.78255e-05	9.07552e-05	0.00165064	0.00124724	0.00139611	0.000234394	-0.00372945	-0.000490477	0.00136715	-0.000141004	9.4477e-05
-0.00235992	-0.00131895	0.000999445	-0.00193615	-0.000731695	-0.000478274	-0.000226246	-0.0029344	0.000686169	0.00227174	-0.000871217	-0.000326762	-0.00532022	0.000768264	0.00171672	0.00193757	-0.000470626	0.000575568	0.00136228	-0.000148856	0.000354361	0.000303843	0.00163758	0.00123734	0.00137358	0.000223724	-0.00372999	-0.000450617	0.00136478	-0.000141484	8.83727e-05
-0.00231354	-0.00132113	0.000985604	-0.00193649	-0.000732108	-0.000478138	-0.000224514	-0.00293501	0.000687242	0.00212916	-0.000871567	-0.000337808	-0.00537795	0.000769835	0.00170587	0.00193727	-0.000464377	0.000588979	0.00135013	-0.000148884	0.000234189	0.000237693	0.00163846	0.00124296	0.00138034	0.000221301	-0.00373021	-0.000502183	0.00136247	-0.00014048	8.80513e-05
-0.00229975	-0.00132235	0.000984644	-0.0019355	-0.000731781	-0.000478142	-0.000226902	-0.00293564	0.00067943	0.00192323	-0.000873385	-0.000367527	-0.00540357	0.000765983	0.0016907	0.00193785	-0.000472795	0.00043583	0.00136049	-0.000148875	0.000228678	0.000239524	0.00163202	0.00124259	0.00138232	0.000222065	-0.0037306	-0.000474143	0.00136644	-0.00013989	8.72369e-05
-0.00228978	-0.00130309	0.00047156	-0.00193467	-0.000732287	-0.000172038	-8.27784e-05	-0.00293889	0.000685342	0.00202428	-0.000583236	-0.000347373	-0.00539918	0.000770338	0.00169577	0.00198501	-0.000453759	0.000540192	0.00136166	-0.000148739	0.000204416	0.000189693	0.00163412	0.0010247	0.00137843	0.000287928	-0.00373033	-0.00049933	0.00134317	-0.000136984	8.58475e-05
-0.00232046	-0.00130264	0.00035819	-0.00193811	-0.00073216	8.48053e-06	-0.000126351	-0.0029363	0.00064907	0.00202033	-0.000598439	-0.00035474	-0.00540556	0.000771735	0.00166481	0.00177815	-0.00046955	0.000575147	0.0013895	-0.000147992	0.000183995	0.000173035	0.00163876	0.00114584	0.0013759	0.000277492	-0.00373006	-0.000305348	0.00135072	-0.000143106	8.52637e-05
-0.00229808	-0.00131387	0.000651968	-0.00193898	-0.000732234	-0.000209366	-0.000115856	-0.00293583	0.000586546	0.00201825	-0.000662516	-0.000359693	-0.00540088	0.000768686	0.00166931	0.00187444	-0.000461655	0.000536507	0.000570186	-0.000148432	0.000209169	0.000192939	0.00164061	0.00118973	0.00136551	0.000258406	-0.00373031	-0.000234672	0.00136077	-0.000154559	8.42644e-05
-0.00228835	-0.00131235	0.000532499	-0.00193743	-0.000732205	-0.000215527	-0.000135573	-0.00293691	0.000627508	0.00199723	-0.000641602	-0.000353327	-0.00435437	0.000741179	0.00167194	0.00182026	-0.000451724	0.000519495	0.00101776	-0.000150142	0.000200821	0.000210408	0.00173194	0.00110975	0.00137584	0.000255712	-0.00373027	-0.00040855	0.00135682	-0.000145527	7.45106e-05
-0.00230114	-0.000931685	0.000482368	-0.00160223	-0.000736307	-0.000213908	-9.14773e-05	-0.00291372	0.00065803	0.00197962	-0.000612103	-0.000357001	-0.000152797	0.000768201	0.00168442	0.00189836	-0.000457361	0.000511417	0.000846375	-0.000152186	0.000311506	0.000195921	0.00182989	0.00108354	0.00135713	0.000272352	-0.0037304	-0.000204244	0.00135501	-0.000139611	5.3555e-05
-0.00230205	-0.000689039	0.000552177	-0.00141825	-0.000734558	-0.000151705	-3.89391e-05	-0.00290864	0.000628028	0.0019692	-0.000627453	-0.000356308	0.000190728	0.000760082	0.001679	0.00185987	-0.000468125	0.000508758	0.000777458	-0.000150843	0.000271078	0.000221366	0.00177168	0.00106373	0.00134821	0.000278082	-0.00373043	-0.000322422	0.00135633	-0.000144163	5.20734e-05
-0.00230205	-0.000689039	0.000552177	-0.00141825	-0.000734558	-0.000151705	-3.89391e-05	-0.00290864	0.000628028	0.0019692	-0.000627453	-0.000356308	0.000190728	0.000760082	0.001679	0.00185987	-0.000468125	0.000508758	0.000777458	-0.000150843	0.000271078	0.000221366	0.00177168	0.00106373	0.00134821	0.000278082	-0.00373043	-0.000322422	0.00135633	-0.000144163	5.20734e-05
-0.00230191	-0.000717967	0.000524761	-0.00143528	-0.00073312	-0.000146624	-6.06312e-05	-0.002913	0.000625494	0.00197408	-0.000628597	-0.000356235	-0.00027838	0.000756836	0.00167707	0.00183898	-0.000465862	0.000509214	0.000805342	-0.000150431	0.000236947	0.000213334	0.00171672	0.00106635	0.00135838	0.000275583	-0.00373039	-0.00031959	0.00135471	-0.000144357	5.19814e-05
-0.00230181	-0.000720361	0.000557111	-0.00143706	-0.000734896	-0.00016269	-6.91997e-05	-0.0029133	0.00062961	0.00197082	-0.000628838	-0.000112551	-2.74824e-05	0.000517838	0.00167588	0.001852	-0.000466098	0.000511195	0.000812636	-0.000150344	0.000267025	0.000215499	0.00172858	0.0010586	0.00136087	0.000277512	-0.0037304	-0.00031012	0.00135498	-0.000143441	5.16329e-05
-0.00230144	-0.000702846	0.000543683	-0.0014404	-0.000737323	-0.000152628	-5.40099e-05	-0.00291222	0.000627196	0.0019719	-0.000623813	1.65083e-05	-6.15835e-05	0.000341071	0.00167682	0.00184121	-0.000465174	0.000512176	0.000821623	-0.000150197	0.000260979	0.000218969	0.0017437	0.00105643	0.00135812	0.000273909	-0.00373044	-0.000316427	0.00135575	-0.00014429	5.14485e-05
-0.00230158	-0.000708594	0.000536621	-0.00143911	-0.000736307	-0.000154729	-5.53892e-05	-0.00291401	0.000627933	0.0019717	-0.000624331	-0.00011306	-5.67596e-05	0.000167934	0.00167696	0.00182899	-0.000465731	0.000511214	0.000806384	-0.000150225	0.00025957	0.000218249	0.00174035	0.00105493	0.00136037	0.000275675	-0.0037305	-0.000313275	0.00135554	-0.000144335	5.12997e-05
-0.0023015	-0.000707347	0.000539043	-0.0014401	-0.000737862	-0.000155867	-5.67104e-05	-0.00291258	0.000627198	0.0019716	-0.000626096	-8.27376e-05	-6.39962e-05	0.000222081	0.00167711	0.0018295	-0.000465572	0.000512266	0.00080765	-0.000150115	0.000262192	0.000217914	0.00173062	0.00105563	0.00135837	0.00027592	-0.00373049	-0.000310561	0.00135508	-0.000144068	5.12803e-05
-0.00230147	-0.000704733	0.000537531	-0.00144021	-0.000736633	-0.000156193	-5.6867e-05	-0.00291368	0.000628271	0.00197197	-0.000625567	-8.49529e-05	-7.05906e-05	0.000204527	0.0016766	0.00182724	-0.000465711	0.000511546	0.000805348	-0.000150175	0.00026125	0.000218491	0.00172872	0.00105264	0.00135982	0.000274755	-0.00373047	-0.000313267	0.00135535	-0.000144266	5.12541e-05
-0.00229991	-0.000707164	0.000536933	-0.00143926	-0.000736964	-0.000155466	-5.67601e-05	-0.00291298	0.000627799	0.0019719	-0.000625649	-0.000148404	-7.38215e-05	0.000217798	0.0016761	0.0018304	-0.000465037	0.000445569	0.000759884	-0.000149283	0.000261176	0.00021784	0.00172281	0.00105424	0.00135958	0.000275981	-0.00373044	-0.000313034	0.00135511	-0.000144088	5.11194e-05
-0.00216013	-0.000680712	0.00053373	-0.00144079	-0.000738114	-0.000138643	-5.67432e-05	-0.00291338	0.000618946	0.00195755	-0.00052673	-0.000127981	-5.57166e-05	0.000206361	0.00148847	0.00183076	0.00013589	0.000489962	0.000777395	-0.000148478	0.00026591	0.000232533	0.00173223	0.00060266	0.00136547	0.00018371	-0.00335405	-0.000313595	0.00135511	-0.000144201	4.6144e-05
-0.00216647	-0.000686663	0.000533748	-0.00144055	-0.000737861	-6.89549e-05	-5.67464e-05	-0.00291345	0.000617557	0.00196291	-0.000566141	-0.000182234	-5.65162e-05	0.000206396	0.0014935	0.00183138	-1.13525e-05	0.000497961	0.00078238	-0.000148478	0.00026931	0.000232239	0.00173678	0.00014226	0.00136845	0.000183664	-0.00334723	-0.000313596	0.00135513	-0.000144201	4.58953e-05
-0.00221705	-0.000683746	0.000532943	-0.00144288	-0.000736978	-3.39208e-05	0.000213005	-0.00291344	0.000572614	0.00196244	-0.000563106	-0.00028242	-5.96079e-05	4.61645e-05	0.00141175	0.00181182	-0.000143498	0.000501016	0.000796878	-0.000148561	0.000281353	0.000242739	0.0017462	0.000232034	0.0013767	7.83222e-05	-0.00327936	-0.000313654	0.00134939	-0.000151047	4.54515e-05
-0.00217809	-0.000676754	0.000528159	-0.00143902	-0.00073721	-4.39913e-06	2.23835e-05	-0.00291424	0.000471865	0.0019607	-0.000550891	-0.000228578	-5.8786e-05	0.000158783	0.00138895	0.00179008	-0.000236437	0.000498319	0.000792803	-0.000148263	0.000286234	0.0002374	0.0017456	0.00016642	0.00136969	0.000102287	-0.00331868	-0.00031341	0.0013487	-0.000146355	4.51802e-05
-0.00218683	-0.000640539	0.00052465	-0.00144543	-0.000737121	-1.962e-05	0.00013041	-0.00291448	0.00050766	0.00195989	-0.000558803	-0.00023127	-6.01993e-05	0.000119525	0.00141413	0.00180941	-1.45571e-05	0.000501197	0.000795049	-0.00014818	0.000275472	0.000256453	0.00174639	0.000119074	0.000903087	0.000116747	-0.00328964	-0.000313378	0.00135099	-0.00014722	4.40754e-05
-0.00220841	-0.000669441	0.000530313	-0.00144391	-0.000737123	-1.03075e-05	0.000123142	-0.00291444	0.000526743	0.00195992	-0.000539969	-0.000246904	-5.7592e-05	0.000133603	0.00134375	0.00180048	-5.57325e-05	0.00049836	0.000794454	-0.000148062	0.000281588	0.00024603	0.00174214	0.000170642	0.000960737	0.000138114	-0.00327443	-0.000313443	0.00135324	-0.000146718	4.40073e-05
-0.00207947	-0.00065876	0.000528659	-0.00144083	-0.000737487	3.31794e-06	8.6528e-05	-0.00291408	0.000519636	0.00196082	-0.000520488	-0.000278625	-5.94646e-05	0.000153953	0.00136824	0.00180372	-5.97795e-05	0.000497878	0.000795937	-0.000148141	0.000281153	0.000248801	0.00174575	0.000156196	0.000930143	0.000131175	-0.00328073	-0.000313273	0.00134631	-0.000146892	4.34707e-05
-0.00212191	-0.000662709	0.000527704	-0.00144021	-0.000740864	1.63568e-05	8.92347e-05	-0.00291422	0.000523524	0.00139022	-0.000523698	-0.000253821	-5.88132e-05	0.000140311	0.00137114	0.00180263	-0.000110674	0.000495315	0.000795485	-0.000394296	0.000281318	0.000242851	0.00174198	0.000133468	0.00101564	0.000115524	-0.00237373	-0.000309765	0.00134927	-0.000148687	3.68966e-05
-0.00213736	-0.000663545	0.000528044	-0.00144163	-0.000739777	4.6564e-07	8.21963e-05	-0.00291427	0.000518452	0.0014199	-0.000530465	-0.00026403	-5.88704e-05	0.000140563	0.00137111	0.00162059	-9.38914e-05	0.000494843	0.00079543	-0.000225705	0.000280663	0.00024476	0.00174279	0.000161414	0.000990196	0.000109681	-0.00238857	-0.000309826	0.00134881	-0.000148078	3.63526e-05
-0.00146892	-0.00019	0.000522321	-0.00144024	-0.000657254	1.27767e-05	7.92894e-05	-0.00291437	0.000521376	0.00137196	-0.000479588	-0.000258086	-0.000144084	0.000150624	0.00137354	0.00143639	-2.22007e-05	0.000508508	0.000796373	-0.000188337	0.000290221	0.000234086	0.00175052	0.0001576	0.00100528	9.30856e-05	-0.00245618	-0.000308221	0.00134539	-0.000148549	3.3053e-05
-0.00155012	-0.000216539	0.000521267	-0.00142567	-0.000666104	1.53999e-05	7.99291e-05	-0.00291432	0.00051969	0.00137475	-0.000483682	-0.000257233	-0.000155671	0.000160857	0.00137127	0.00158702	-4.88047e-05	0.000505475	0.000795978	-0.000189791	0.000293704	0.000233173	0.00170913	0.000156482	0.00100989	0.000107166	-0.00233394	-0.000318774	0.00134448	-0.000148483	3.30305e-05
-0.0015569	-0.000312166	0.000521409	-0.00143996	-0.00069592	8.29667e-06	7.90984e-05	-0.00291428	0.000522033	0.0014281	-0.000487397	-0.000253655	-0.000114088	0.000146555	0.00137261	0.00150977	-2.48249e-05	0.000501727	0.000796044	-0.000196122	0.000296328	0.000234407	0.000804842	0.000156703	0.00100119	0.000123349	-0.00245878	-0.000314679	0.00134813	-0.000148523	3.14036e-05
-0.00107	-0.000363045	0.000523095	-0.00139953	-0.000677754	3.60972e-06	8.05898e-05	-0.00290209	0.000523415	0.00143265	-0.000495024	-0.000256903	-1.93007e-05	0.000131652	0.00137173	0.00151849	-6.34807e-05	0.000498382	0.000794382	-0.000208196	0.000295465	0.000234202	0.000932903	0.000151769	0.00099575	0.000105574	-0.00242999	-0.000195054	0.0013457	-0.000148499	2.99805e-05
-0.000890603	-0.000341848	0.000522655	-0.00143773	-0.000672395	8.92479e-06	7.85539e-05	-0.00289913	0.00052104	0.00141317	-0.00049347	-0.000254844	-8.27421e-05	0.000145527	0.00137371	0.00147397	-1.71907e-05	0.000496986	0.000795318	-0.000203056	0.000293416	0.000234229	0.00101381	0.000154895	0.00100209	9.56291e-05	-0.00239739	-0.000239212	0.00134567	-0.000148382	2.95429e-05
-0.00104586	-0.000294276	0.000465594	-0.000340287	-0.000668082	9.29388e-06	7.08953e-05	-0.00290493	0.000522595	0.00140988	-0.000532463	-0.000256543	-0.000107474	0.000141462	0.00136634	0.00150399	-4.28253e-05	0.000491004	0.000794672	-0.000167293	0.000194127	0.000233806	0.000895861	0.000155478	0.001014	0.000108345	-0.00240923	-0.000127002	0.00134554	-0.000105644	2.76773e-05
-0.000970067	-0.000268968	0.000522165	-0.000554748	-0.000685441	1.35927e-05	7.39756e-05	-0.00290017	0.000523362	0.00140796	-0.000503301	-0.00025583	-9.63657e-05	0.000143079	0.00138061	0.00149209	-4.13801e-05	0.000492392	0.000793341	-0.000196001	0.000218386	0.000235706	0.000943361	0.000156194	0.00100684	0.000106348	-0.00219562	-0.000132719	0.00134554	-0.000156231	2.68452e-05
-0.000941226	-0.000301659	0.00051781	-0.000511055	-0.000678751	1.16779e-05	6.76683e-05	-0.00289704	0.00052298	0.0014142	-0.000510025	-0.000256075	-8.89084e-05	0.000140766	0.00138058	0.00150508	-5.43843e-05	0.000495456	0.000793146	-0.000200011	0.000220221	0.000237762	0.000948224	0.000155398	0.00100679	0.000105736	-0.00218742	-0.000143014	0.00134559	-0.000137214	2.6768e-05
-0.000954625	-0.000301168	0.000511301	-0.00036745	-0.000677264	1.04373e-05	5.93707e-05	-0.00289563	0.00052285	0.00140991	-0.000514408	-0.000256155	-8.86519e-05	0.000142221	0.00137696	0.00149706	-4.88707e-05	0.000497445	0.000793051	-0.000180579	0.00021132	0.000235666	0.00093091	0.000155183	0.00101113	0.000105809	-0.00219339	-0.000147431	0.00134551	-0.00014434	2.66019e-05
-0.00094467	-0.000290544	0.000516348	-0.000480155	-0.000678347	1.42406e-05	5.75075e-05	-0.00289408	0.000522816	0.00141411	-0.000643345	-0.000255976	-8.66331e-05	0.000142087	0.000435341	0.00149383	-5.3761e-05	0.000494973	0.000793323	-0.000184015	0.000216236	0.000237537	0.00093979	0.000215018	0.00100728	0.000156279	-0.0019578	-0.000139715	0.00134564	-0.000141513	2.41805e-05
-0.000933006	-0.000294442	0.0005191	-0.000409316	-0.000679424	1.3986e-05	6.11358e-05	-0.00289614	0.000521706	0.00141875	-0.000564441	-0.000256115	-8.95574e-05	0.000141037	0.000414895	0.00149321	-5.6805e-05	0.000495228	0.000793245	-0.000196102	0.000205166	0.000257125	0.000959888	0.000192521	0.001007	0.000178406	-0.00190508	-0.000147092	0.00134587	-0.000143908	2.38581e-05
-0.000938165	-0.00029314	0.000518286	-0.000261269	-0.000679485	2.52101e-05	6.01167e-05	-0.00289534	0.000522	0.00141671	-0.000592447	-0.000256075	-8.92928e-05	0.000140965	0.000429559	0.00149421	-5.11869e-05	0.00049541	0.000741361	-0.000187669	0.000204434	0.000254845	0.000950394	0.000194711	0.00100651	0.000176607	-0.00191243	-0.000145563	0.00134575	-0.000143712	2.37283e-05
-0.000931561	-0.000296797	0.000519657	-0.000179258	-0.000684254	2.14842e-05	6.09019e-05	-0.00289403	0.000521244	0.00142023	-0.000569085	-0.000256006	-8.51466e-05	0.000140284	0.000407438	0.00149316	-5.26836e-05	0.000495198	0.000698689	-0.000204307	0.000204561	0.000253119	0.000961425	0.000192871	0.00100587	0.000240286	-0.00192065	-0.000147053	0.00134582	-0.00014341	2.36637e-05
-0.000936343	-0.000320124	0.00053021	-0.000419772	-0.000682409	1.39919e-05	5.57434e-05	-0.0028837	0.000388559	0.000278979	-0.000563579	-0.000255347	-8.66762e-05	0.00014071	0.000440773	0.00149333	-5.47181e-05	0.000495	0.000693541	-0.000202283	0.000203184	0.000243823	0.000960516	0.000200006	0.00100714	0.000158822	-0.00182515	-0.00017065	0.0014061	-0.000143803	2.15155e-05
-0.000934462	-0.000303521	0.000525877	-0.000204674	-0.000682589	1.76266e-05	5.63747e-05	-0.00288937	0.000448338	0.00047413	-0.000562447	-0.000255806	-8.5963e-05	0.000140532	0.000431701	0.00149355	-5.39958e-05	0.000495124	0.000643362	-0.000201798	0.000204111	0.000249856	0.000961121	0.000208582	0.00100692	0.000191361	-0.00184805	-0.000169023	0.00135715	-0.000143732	2.14844e-05
-0.000934581	-0.000298774	0.000525008	-0.000281279	-0.000682647	1.46275e-05	5.56681e-05	-0.0028906	0.00041641	0.000313458	-0.00056862	-0.000255538	-8.69542e-05	0.000140679	0.00042181	0.00149343	-5.40274e-05	0.000495128	0.000629945	-0.00020293	0.000204612	0.00024973	0.000961084	0.000219231	0.00100672	0.000188261	-0.00184776	-0.000163261	0.00135286	-0.00014387	2.13411e-05
-0.000935073	-0.000305101	0.000528437	-0.00022807	-0.000690912	3.24236e-05	2.76417e-05	-0.00241406	0.000436992	0.000397704	-0.000565656	-0.000128201	-8.65249e-05	0.000140481	0.000429532	0.0014963	-5.4069e-05	0.000471565	0.000662113	-0.000201812	0.000204363	0.000248556	0.000972234	0.000221294	0.00100078	0.000190409	-0.00185415	-0.000202307	0.00135447	-0.000142501	1.89154e-05
-0.000935445	-0.000306415	0.000525095	-0.000277126	-0.000688841	1.75446e-05	4.45553e-05	-0.00240654	0.000435839	0.000326152	-0.000568757	-0.000181968	-8.64323e-05	0.000140554	0.00043047	0.00149429	-5.41226e-05	0.000484493	0.000656243	-0.000200963	0.000204413	0.000248925	0.000966143	0.000218791	0.00100533	0.000180846	-0.00184345	-0.000209163	0.00135798	-0.000142949	1.88318e-05
-0.000935445	-0.000306415	0.000525095	-0.000277126	-0.000688841	1.75446e-05	4.45553e-05	-0.00240654	0.000435839	0.000326152	-0.000568757	-0.000181968	-8.64323e-05	0.000140554	0.00043047	0.00149429	-5.41226e-05	0.000484493	0.000656243	-0.000200963	0.000204413	0.000248925	0.000966143	0.000218791	0.00100533	0.000180846	-0.00184345	-0.000209163	0.00135798	-0.000142949	1.88318e-05
-0.000935461	-0.000307472	0.000124668	-0.000271326	-0.000692608	2.65003e-05	4.12326e-05	-0.00241505	0.000439508	0.000390075	-0.000567702	-0.000181382	-8.67111e-05	0.000141465	0.000429154	0.0014951	-5.42493e-05	0.000202387	0.000657297	-0.000195724	0.000204203	0.000249319	0.000377859	0.000228037	0.00100268	0.000214924	-0.00184778	-0.000194291	0.00135971	-0.000143004	1.77066e-05
-0.000935098	-0.000305145	8.49646e-05	-0.000262835	-0.000693627	2.66057e-05	4.19356e-05	-0.00241655	0.000431999	0.000389626	-0.000575831	-0.000168842	-8.66593e-05	0.000147282	0.00042813	0.00149482	-5.50643e-05	3.02243e-05	0.000645032	-0.000198221	0.000209106	0.000249294	0.000251781	0.000230354	0.00100249	0.000211757	-0.00184712	-0.000207338	0.00136383	-0.000142796	1.75793e-05
-0.000935148	-0.000304479	6.26861e-05	-0.000255537	-0.000693263	2.52668e-05	4.14758e-05	-0.00241573	0.000434047	0.000376162	-0.000573593	-0.000158634	-8.66511e-05	0.000143396	0.000422385	0.00149492	-5.44863e-05	0.000161899	0.000648759	-0.000200032	0.000205515	0.000249287	0.000255698	0.000227507	0.00100258	0.000200993	-0.00184518	-0.000210236	0.00135886	-0.000142942	1.75535e-05
-0.000935109	-0.000304771	6.41774e-05	-0.000256518	-0.00069392	2.59502e-05	4.15659e-05	-0.00241594	0.000432398	0.000378146	-0.000572258	-0.000161332	-8.66555e-05	0.000146483	0.000422967	0.00149486	-5.53186e-05	0.000104487	0.000650932	-0.000198727	0.00020532	0.000249303	0.000237254	0.000226613	0.00100245	0.000201732	-0.00184594	-0.000210664	0.00136323	-0.00014295	1.75493e-05
-0.000935161	-0.000304812	6.25565e-05	-0.000257571	-0.000693584	2.60758e-05	4.03675e-05	-0.0024155	0.000433269	0.000371996	-0.000573521	-0.000162055	-8.66588e-05	0.000145094	0.000423376	0.0014948	-5.48967e-05	7.27531e-05	0.000649009	-0.000198671	0.000207297	0.000249338	0.000253408	0.000227789	0.00100255	0.000205672	-0.00184566	-0.000207737	0.00135868	-0.000142909	1.75329e-05
-0.000935045	-0.000305099	4.66512e-05	-0.000257582	-0.00068403	2.48938e-05	4.14052e-05	-0.00192842	0.00043447	0.000401714	-0.000571745	-0.000161882	-8.66534e-05	0.000148696	0.000424391	0.00149246	-5.48498e-05	9.99016e-05	0.00065017	-0.000199078	0.00020752	0.000249295	0.000259801	0.000226305	0.00100262	0.0002053	-0.00184551	-0.00021224	0.00136321	-0.000133156	1.54391e-05
-0.000935086	-0.000304914	6.1677e-05	-0.000257196	-0.000692679	2.5845e-05	4.74642e-05	-0.00188029	0.000149796	0.000412811	-0.000572332	-0.000163109	-8.66589e-05	0.000144216	0.000422018	0.00149333	-5.47453e-05	7.53103e-05	0.000650133	-0.000198484	0.000206693	0.000249332	0.000259261	0.000216952	0.000981512	0.000204733	-0.0018462	-0.000209177	0.0013619	-9.23806e-05	1.50497e-05
-0.000930591	-0.000305073	6.56292e-05	-0.000274724	-0.000512146	1.98274e-05	4.37637e-05	-0.0019782	0.000290671	0.000425225	-0.000117427	-0.000167678	-8.34296e-05	0.000149007	0.00042272	0.00149085	-5.60684e-05	6.62506e-05	0.000650513	-0.000198815	0.000214117	0.00023147	0.00025165	0.000204991	0.000488229	0.00020269	-0.00184585	-0.000210962	0.00136205	-0.000134031	1.42337e-05
-0.00093276	-0.00030512	6.42311e-05	-0.000261145	-0.000610105	2.49159e-05	4.34933e-05	-0.00193954	0.000303713	0.000425879	-0.000327514	-0.000164125	-8.14343e-05	0.000149017	0.000421929	0.00148433	-5.85031e-05	2.32157e-05	0.00056807	-0.000199206	0.000213661	0.000233872	0.000253822	0.000211105	0.000430379	0.000200231	-0.00173809	-0.000209223	0.00136205	-0.000122502	1.37259e-05
-0.000669128	-0.000304775	6.54399e-05	-0.000261656	-0.000531674	2.04696e-05	4.35254e-05	-0.00192616	0.000232973	0.000396489	-0.000362801	-0.000168765	-8.5733e-05	0.00014812	0.000300781	0.00148339	-5.63738e-05	7.28935e-05	0.000571046	-0.000198817	0.000209425	0.000242417	0.000255257	0.000203142	0.000347709	0.000203115	-0.0018196	-0.000214515	0.00136207	-0.000111304	1.32701e-05
-0.000682113	-0.000304915	6.48066e-05	-0.000261023	-0.000536203	2.04428e-05	4.47017e-05	-0.00191284	0.000278195	0.00041413	-0.000353132	-0.000184475	-8.47404e-05	0.000147954	0.000380593	0.00148561	-5.68913e-05	5.09624e-05	0.000458218	-0.00019872	0.00021003	0.000241372	0.000256576	0.000214624	0.000419566	0.000202273	-0.00176777	-0.000216083	0.00136212	-0.000115774	1.30951e-05
-0.000704624	-0.00030488	6.57324e-05	-0.000262288	-0.000560204	1.92713e-05	4.48436e-05	-0.00191607	0.000245517	0.000408104	-0.000289903	-0.000176704	-8.31513e-05	0.0001484	0.000328347	0.0014845	-5.65263e-05	5.4392e-05	0.000470489	-0.000198816	0.000210756	0.00024196	0.000254915	0.00020625	0.000357219	0.000202006	-0.00177928	-0.000213333	0.00136208	-0.000112211	1.30578e-05
-0.000712428	-0.000304927	6.53165e-05	-0.000261942	-0.000562377	1.90451e-05	4.81743e-05	-0.00192097	0.000262698	0.000409534	-0.000309774	-0.000180075	-8.37458e-05	0.000148848	0.000358967	0.00059246	-5.69223e-05	4.85599e-05	0.000482392	-0.000198833	0.000209954	0.000238836	0.000255348	0.000207377	0.000404131	0.00020599	-0.00177572	-0.000211884	0.00136026	-0.000115067	1.13112e-05
-0.000692171	-0.000304977	6.55989e-05	-0.000261747	-0.000564056	2.14665e-05	5.38891e-05	-0.0019191	0.000263135	0.000408493	-0.000303923	-0.000176994	-8.41957e-05	0.000148027	0.000319913	0.000280478	-5.66131e-05	5.08995e-05	0.000462601	-0.000198777	0.000210618	0.000236802	0.000255672	0.000208033	0.000384707	0.000210355	-0.00177446	-0.000212436	0.00135586	-0.000115121	1.09253e-05
-0.000695619	-0.000304969	6.53899e-05	-0.000261716	-0.000563022	2.12111e-05	5.3983e-05	-0.00191733	0.000260828	0.000409181	-0.0003044	-0.00017666	-8.46081e-05	0.00014806	0.00032877	0.000283186	-5.65987e-05	5.12857e-05	0.000464295	-0.000198789	0.000210525	0.000237539	0.000255679	0.000208162	0.000384736	0.0002078	-0.00177226	-0.000212462	0.00135661	-0.000114863	1.0924e-05
-0.000669697	-0.000304942	6.51308e-05	-0.000261382	-0.000561899	2.16919e-05	5.59012e-05	-0.001919	0.000261286	0.000404664	-0.000307915	-0.000177806	-8.42808e-05	0.000148689	0.000353102	0.0003162	-5.66377e-05	5.50592e-05	0.000471079	-0.000198793	0.000211157	0.000238922	0.000255315	0.000210767	0.000304196	0.000203617	-0.0017748	-0.000212527	0.00135664	-0.000114226	1.08898e-05
-0.000114282	-0.000305007	6.23061e-05	-0.000261825	-0.000554374	2.17079e-05	5.88098e-05	-0.00190433	0.000265663	0.000406627	-0.000296327	-0.000189412	-8.42795e-05	0.000148221	0.000323921	0.000301338	8.91346e-06	5.43498e-05	0.000470348	-0.0001987	0.000210579	0.000237717	0.000255696	0.000179616	0.000386858	0.000202965	-0.00177503	-0.000197093	0.00135521	-0.000113448	1.03928e-05
-0.000239387	-0.00031139	6.40757e-05	-0.000261721	-0.000405639	2.15842e-05	5.89089e-05	-0.00191674	0.000263629	0.000389623	-0.000305481	-0.000179766	-8.44664e-05	0.00015006	0.000334321	0.000278148	-4.73371e-05	5.20044e-05	0.000471595	-0.000198794	0.000210482	0.000238589	0.000255559	0.000191096	0.000371235	0.000202564	-0.00172789	-0.000211409	0.00135716	-0.000114216	1.0169e-05
-0.000257566	-0.000306496	6.61452e-05	-0.000262224	-0.000209848	2.13999e-05	5.56516e-05	-0.00191299	0.000262052	0.000360141	-0.00030299	-0.000181266	-8.44781e-05	0.000149576	0.000337316	0.00029817	-4.41345e-05	5.29569e-05	0.00046987	-0.000198973	0.000210537	0.000238373	0.000254985	0.000199203	0.000362568	0.000204346	-0.00174092	-0.000208597	0.00135696	-0.00011445	1.00687e-05
-0.000247479	-0.000306617	7.73834e-05	-0.000163129	-0.000252503	2.15387e-05	5.77539e-05	-0.000675359	0.000263937	0.000388622	-0.000242954	-0.000184323	-8.44633e-05	0.000150325	0.000336809	0.000209345	-3.10157e-05	5.23186e-05	0.000469832	-0.000198891	0.000210533	0.000238341	0.000255333	0.000197296	0.000372299	0.000205108	-0.00180256	-0.000207979	0.00135621	-0.00011426	7.00699e-06
-0.00027159	-0.000307024	6.95068e-05	-7.79664e-05	-0.000272074	2.16742e-05	5.67826e-05	-0.000569231	0.000261059	0.000388993	-0.000248301	-0.000203727	-8.44165e-05	0.00014037	0.000334117	0.000159946	-2.91322e-05	5.18304e-05	0.00047327	-0.000198949	0.000209874	0.000238266	0.000254809	0.000196185	0.000358776	0.000204449	-0.00176615	-0.000206672	0.00135514	-0.000113841	6.72056e-06
-0.000268243	-0.000307043	7.1207e-05	-5.77019e-05	-0.000253275	2.16421e-05	5.64585e-05	-0.000581295	0.000261123	0.000388929	-0.000258401	-0.000203592	-8.44065e-05	0.000142863	0.000328436	0.000166465	-3.17076e-05	5.17443e-05	0.000472858	-0.000198926	0.000209729	0.000238285	0.000254799	0.000196024	0.000358935	0.000204395	-0.00175661	-0.000207404	0.00135532	-0.000113937	6.69125e-06
-0.00025733	-0.000307137	6.98285e-05	-5.98298e-05	-0.000268913	2.16526e-05	5.65133e-05	-0.000584709	0.000262104	0.000387592	-0.000270534	-0.000197437	-8.44301e-05	0.000145429	0.000273998	0.000172089	-2.93654e-05	5.22029e-05	0.000472672	-0.000198897	0.0002089	0.000238249	0.000254953	0.000197129	0.000362998	0.000204562	-0.00175216	-0.000207049	0.00135547	-0.00011399	6.65861e-06
-0.000226229	-0.000306936	7.03726e-05	-7.26379e-05	-0.000270931	2.15687e-05	5.65625e-05	-0.000579498	0.000262004	0.00038722	-0.000270782	-0.000199994	-8.44194e-05	0.000145835	0.00029788	0.000141103	-2.98769e-05	5.20147e-05	0.00047255	-0.000198898	0.000208835	0.000238219	0.000254818	0.000196543	0.00036276	0.000204235	-0.00174913	-0.000206747	0.00135563	-0.000113943	6.63403e-06
-0.000225006	-0.000306963	7.08533e-05	-6.15815e-05	-0.000268202	2.15759e-05	5.66099e-05	-0.000583086	0.000262062	0.000386392	-0.000267893	-0.000198157	-8.44188e-05	0.000145728	0.000257903	0.000150063	-3.03269e-05	5.20495e-05	0.000472517	-0.000198904	0.000208872	0.000238222	0.000254863	0.000196386	0.000362629	0.000204276	-0.00174977	-0.00020687	0.00135569	-0.000113949	6.61462e-06
-0.000251527	-0.000307164	7.09568e-05	-6.62937e-05	-0.000273708	2.06741e-05	5.66571e-05	-0.000584823	0.000262092	0.000386974	-0.000266321	-0.000197466	-7.25695e-05	0.0002292	0.000271369	0.000150597	-3.01879e-05	5.18959e-05	0.0004724	-0.000199116	0.000209278	0.000238227	0.000258126	0.000197611	0.00022388	0.000203938	-0.00175118	-0.000206813	0.00135596	-0.00011389	6.59543e-06
-0.000244841	-0.000301986	7.09253e-05	-6.72215e-05	-0.000269021	0.000191713	5.70759e-05	-0.000586677	0.000262034	0.000389812	-0.000268969	-0.000195482	-6.52083e-05	0.000204891	0.0002873	0.000152703	-3.04349e-05	5.19516e-05	0.000472324	-0.000207983	0.000213167	0.000238204	0.000265826	0.000196785	0.000283171	0.000202089	-0.00157638	-0.000206906	0.00131646	-9.54398e-05	5.97307e-06
-0.000240069	-0.000269028	7.07647e-05	-5.94692e-05	-0.000269218	0.000137848	4.53153e-05	-0.00058836	0.000261839	0.000357568	-0.000268092	-0.000196737	-7.01209e-05	0.000187076	0.000273251	0.000155356	-3.00798e-05	3.08775e-05	0.000472831	-0.000194124	0.000212633	0.00023821	0.000263969	0.00017937	0.000309847	0.000202257	-0.00157295	-0.000206449	0.00129863	-0.000109434	5.84302e-06
-0.000241058	-0.000254927	6.28788e-05	-6.17901e-05	-0.000267632	2.63042e-05	2.43715e-05	-0.00058467	0.000262243	0.000308496	-0.000265389	-0.000196713	-3.13847e-05	0.000162948	0.000274046	0.00016558	-3.01854e-05	2.73419e-06	0.000430316	-0.000185906	0.000208608	0.000238191	0.000260204	0.00017202	0.00032944	0.000203098	-0.00158646	-0.000200916	0.00120239	-9.32422e-05	5.52837e-06
-0.000241166	-0.000257238	6.03637e-05	-6.09815e-05	-0.00026877	3.90209e-05	4.31151e-05	-0.000587847	0.000262194	0.000302837	-0.000260912	-0.000196924	-5.48553e-05	0.000147711	0.000274019	0.000165452	-3.0145e-05	1.40406e-05	0.000433693	-0.000183383	0.000208231	0.000238138	0.000262479	0.000169777	0.000329804	0.000203037	-0.00158733	-0.000201194	0.00119819	-9.35239e-05	5.52259e-06
-0.000238788	-0.000173958	4.37132e-05	-5.50146e-05	-0.000268986	7.33708e-05	4.38749e-05	-0.000585476	0.000262151	0.000302496	-0.000265324	-0.000196259	-3.48617e-05	0.000159312	0.000272887	0.000167807	-3.01631e-05	4.15728e-06	0.00044697	-0.000188491	0.000209556	0.000238143	0.000245089	0.00017301	0.000304803	0.000203028	-0.00158073	-0.000203389	0.00120757	-9.9115e-05	5.48213e-06
-0.000240539	-0.000167088	4.76814e-05	-6.09001e-05	-0.000268506	4.60436e-05	4.60695e-05	-0.00058694	0.000262121	0.00029508	-0.000262699	-0.000196276	-4.86214e-05	0.000159874	0.000272593	0.000161252	-3.01215e-05	1.46993e-05	0.000446987	-0.000187191	0.000208859	0.00023817	0.000262909	0.000174855	0.000309014	0.000202992	-0.00157857	-0.000204166	0.00120127	-9.62324e-05	5.46272e-06
-0.000239264	-6.79312e-05	4.48759e-05	-4.88616e-05	-0.000267599	6.42211e-05	4.30174e-05	-0.000587306	0.000262129	0.000281056	-0.000264856	-0.000196534	-4.60609e-05	0.000162787	0.000273168	0.000161523	-3.01446e-05	5.44475e-06	0.000378904	-0.000190493	0.000209755	0.000238173	0.000240413	0.000173421	0.000310391	0.000202886	-0.0015808	-0.000202715	0.00120034	-9.80672e-05	5.37195e-06
-0.000245592	-4.92057e-05	5.08475e-05	-4.86816e-05	-0.000268308	6.11046e-05	-9.92971e-06	-0.000589944	0.000262135	0.000288402	-0.000263072	-0.00010911	-4.78861e-05	0.000166576	0.000272897	0.000162905	-3.01625e-05	8.55126e-06	0.000285422	-0.000184363	0.000208999	0.0002191	0.000261866	0.000171565	0.000310273	0.000201088	-0.00158114	-0.000203533	0.00120524	-9.22857e-05	5.30099e-06
-0.000239657	-5.49279e-05	5.121e-05	-4.63811e-05	-0.000152238	5.52329e-05	4.488e-05	-0.000586773	0.000262151	0.00029123	-0.000204085	-0.000196459	-4.5239e-05	0.000161293	0.000273067	0.000162816	-3.01381e-05	8.94018e-06	0.000297679	-0.000189737	0.00020925	0.000238152	0.000259717	0.000174313	0.000309643	0.000202937	-0.00158038	-0.000203323	0.00120291	-9.73736e-05	5.2571e-06
-0.000231889	-6.99996e-05	4.76721e-05	-5.07919e-05	-0.000119616	5.18427e-05	4.06191e-05	-0.00058149	0.000262075	0.000295236	-0.000180295	-0.000196398	-5.44134e-05	0.00018741	-2.41588e-05	0.000162924	-3.00456e-05	7.42047e-06	0.000322149	-0.00017998	0.000209659	0.000132293	0.00026054	0.000174023	0.000307665	0.000202923	-0.00156655	1.55625e-05	0.0012025	-8.75799e-05	5.05301e-06
-0.000191221	-5.88592e-05	5.06706e-05	-5.1947e-05	-0.000133463	6.52977e-05	4.01324e-05	-0.000586331	0.00026207	0.000291623	-0.000115201	-0.000134548	-4.83369e-05	0.000189383	0.000147433	0.000164	-2.96001e-05	6.95065e-06	0.000215529	-0.000190032	0.000209276	0.0001706	0.000258758	0.000173569	0.00030926	0.000203089	-0.00157204	-0.000113934	0.00120278	-9.36952e-05	5.01481e-06
-0.000229118	-6.08771e-05	4.92723e-05	-5.05655e-05	-0.00011709	5.65549e-05	4.13754e-05	-0.00058452	0.00026208	0.000294836	-0.000144942	-0.000124293	-4.78387e-05	0.000178677	5.20149e-05	0.000162749	-3.03912e-05	-1.02309e-05	0.000192778	-0.000190894	0.000209808	0.000192898	0.000258455	0.000173712	0.000308565	0.000203105	-0.00156853	-7.4057e-05	0.00120259	-9.1088e-05	4.98652e-06
-0.00021811	-6.37219e-05	5.20015e-05	-5.09969e-05	-0.000130029	5.63177e-05	4.22062e-05	-0.000228513	0.000262045	0.000290137	-0.000120731	-0.000153304	-4.80976e-05	0.000168962	4.9809e-05	-0.000146766	-3.03661e-05	4.27941e-06	0.000251176	-0.000193811	0.000209227	0.000185114	-0.000110813	0.000183507	0.000306721	0.000203168	-0.00125094	-8.76062e-05	0.00121016	-9.33885e-05	3.7835e-06
-0.000208781	-6.42874e-05	5.07318e-05	-5.0942e-05	-0.000133053	5.82783e-05	4.21094e-05	-7.16704e-05	0.000262064	0.000290246	-0.000113734	-0.000158327	-4.81798e-05	0.00017616	6.61404e-05	-7.432e-05	-3.14162e-05	3.01332e-06	0.000241134	-0.000193158	0.000209731	0.000185484	0.00011287	0.000183802	0.000307633	0.000203103	-0.00126488	-8.36559e-05	0.00120406	-9.32028e-05	3.73769e-06
-0.000215318	-6.35758e-05	5.09504e-05	-5.0533e-05	-0.000132654	5.68034e-05	4.21551e-05	-8.65327e-05	0.000261448	0.000291098	-0.0001287	-0.000156517	-4.89211e-05	0.00017279	6.18289e-05	-6.71067e-05	-3.10557e-05	3.11754e-06	0.000246083	-0.000189873	0.000209705	0.000185251	5.82105e-05	0.000183514	0.000307107	0.00020314	-0.00125811	-8.29678e-05	0.00120472	-9.27427e-05	3.71857e-06
-0.000207213	-6.43985e-05	5.22329e-05	-5.11084e-05	-0.000125982	5.80983e-05	4.19535e-05	-0.00017818	0.000192032	0.000288606	-0.000137401	-0.000154901	-4.86657e-05	0.000171195	6.93753e-05	5.08562e-05	-3.00817e-05	1.21237e-06	0.000248293	-0.000191201	0.000210029	0.00017894	5.96825e-06	0.000179788	0.000307118	0.000203296	-0.00124533	-9.86391e-05	0.00120694	-9.27991e-05	3.67644e-06
-0.000215486	-7.14007e-05	5.19295e-05	-5.10047e-05	-0.000128121	5.78927e-05	4.24667e-05	-7.15042e-05	0.000239145	0.000274236	-0.000130686	-0.000149139	-4.68293e-05	0.000171807	7.05522e-05	-4.70845e-05	-3.08884e-05	1.92637e-06	0.000237517	-0.000190945	0.000209866	0.000180245	2.40228e-05	0.000184472	0.000147512	0.000203201	-0.00124766	-7.73918e-05	0.00120402	-9.32325e-05	3.58317e-06
-0.000211968	-7.53461e-05	5.21669e-05	-5.09778e-05	-0.000128215	5.80612e-05	4.34813e-05	1.97586e-05	0.000214604	0.000273013	-0.000129049	-0.000150043	-3.56471e-05	0.000171851	7.47631e-05	-1.67773e-05	-3.03984e-05	2.76054e-06	0.000245404	-0.000190843	0.000210036	0.000179478	2.43331e-05	0.000183072	0.000155193	0.000203222	-0.00124962	-9.3977e-05	0.00120378	-9.31911e-05	3.576e-06
-0.000211952	-6.79283e-05	5.18756e-05	-5.09758e-05	-0.000127922	5.85748e-05	4.24887e-05	-1.10114e-05	0.000214889	0.000279385	-0.000127419	-0.000149793	-3.59393e-05	0.000171718	7.18037e-05	-1.16268e-05	-3.08413e-05	6.33369e-07	0.000240746	-0.000190729	0.000210037	0.000180929	2.63785e-05	0.000184433	0.000163175	0.000203223	-0.00124722	-9.27759e-05	0.00120459	-9.29665e-05	3.57414e-06
-0.000212043	-7.52078e-05	5.20188e-05	-5.09711e-05	-0.000128076	5.81311e-05	4.34648e-05	-8.86488e-06	0.000205233	0.000277211	-0.000128517	-0.000149084	-3.69587e-05	0.000171615	7.41602e-05	-9.58997e-06	-3.06241e-05	1.69916e-06	0.000240296	-0.000191037	0.000210003	0.000180106	2.42642e-05	0.000185306	0.000157324	0.000203226	-0.00124809	-9.37844e-05	0.00120433	-9.31107e-05	3.57009e-06
-0.000212122	-7.28616e-05	5.20305e-05	-5.09563e-05	-0.000128028	5.82028e-05	4.29158e-05	-1.63195e-05	0.000204134	0.000277702	-0.000128178	-0.000149581	-3.24726e-05	0.000171623	7.20456e-05	-1.26549e-05	-3.06774e-05	1.15849e-06	0.000239331	-0.00019082	0.000209976	0.000180419	2.4882e-05	0.000184251	0.000158297	0.000203225	-0.00124764	-9.16426e-05	0.00120433	-9.30638e-05	3.56724e-06
-0.000202738	-7.38001e-05	7.86366e-05	-5.09618e-05	-0.000135219	5.7935e-05	4.61706e-05	2.06972e-05	0.000222109	0.000274069	-0.000114276	-0.00015028	-3.61836e-05	0.000171729	7.3598e-05	-1.85708e-05	-3.06297e-05	1.54322e-06	0.00024156	-0.000191262	0.000210067	0.000176826	2.42078e-05	0.000184762	9.38806e-05	0.000203668	-0.00124824	-0.000100753	0.00100038	-9.30949e-05	3.11014e-06
-0.000212182	-7.37822e-05	8.56311e-05	-5.10849e-05	-0.000131807	5.74865e-05	4.53952e-05	-2.7617e-06	0.000221769	0.000268553	-0.000120244	-0.000149365	-3.27973e-05	0.000171771	7.30166e-05	-1.91552e-05	-3.07958e-05	1.41436e-06	0.000240036	-0.000193139	0.000210101	0.000177136	2.48187e-05	0.000184951	0.000102301	0.000203338	-0.00124807	-9.61766e-05	0.00088066	-9.30582e-05	2.88667e-06
-0.000211701	-7.33796e-05	8.49111e-05	-5.11408e-05	-0.000128422	5.74389e-05	4.29987e-05	1.60123e-05	0.000225002	0.000266116	-0.000122242	-0.000148336	-2.8526e-05	0.000171733	7.27872e-05	-1.62828e-05	-3.08478e-05	9.12397e-07	0.000242872	-0.00019171	0.000184047	0.000177934	2.53211e-05	0.000184817	0.000130191	0.000203231	-0.00124753	-9.2846e-05	0.00086898	-9.28478e-05	2.86015e-06
-0.000202968	-7.27643e-05	7.29643e-05	-5.11808e-05	-0.000126904	5.7546e-05	4.38423e-05	1.26762e-05	0.000223283	0.000269858	-0.000119082	-0.000149256	-3.37389e-05	0.000154845	7.31248e-05	-1.70207e-05	-3.07188e-05	-3.48382e-06	0.000241567	-0.000192314	0.000125613	0.000178511	2.46461e-05	0.000185094	0.000115814	0.000203502	-0.00124747	-9.40609e-05	0.000879213	-9.23887e-05	2.84603e-06
-0.000211509	-7.54315e-05	0.000100606	-4.89615e-05	-0.000164725	5.75788e-05	3.84162e-05	1.50005e-05	0.000239272	0.000269956	0.000128614	-0.000148743	-3.42314e-05	0.000169806	7.28636e-05	1.07018e-06	-3.07922e-05	-8.86793e-06	0.000241511	-0.000192231	0.000164607	0.000178451	2.46654e-05	0.000184919	0.000109555	0.000203376	-0.00124719	-9.42964e-05	0.000500189	-9.207e-05	2.36566e-06
-0.000210945	-7.31171e-05	9.04181e-05	-4.89173e-05	-0.000129466	5.74524e-05	4.19288e-05	1.79661e-05	0.000227953	0.000270535	2.6568e-06	-0.000148917	-3.30248e-05	0.000169438	7.29112e-05	-1.72889e-05	-3.07973e-05	-1.06753e-06	0.000241879	-0.000194195	0.000133486	0.000178699	2.48552e-05	0.000184922	0.000115543	0.000203398	-0.00124739	-9.48148e-05	0.000516637	-9.24145e-05	2.34218e-06
-0.000210811	-7.30615e-05	9.66453e-05	-4.85568e-05	-0.000135347	5.7447e-05	4.20722e-05	1.32352e-05	0.000206207	0.000269636	5.3928e-06	-0.000149121	-3.27349e-05	0.00017034	7.25746e-05	-1.34177e-05	-3.07909e-05	-1.20693e-06	0.000242216	-0.000195785	0.000143957	0.000178627	2.47809e-05	0.000184925	0.000113329	0.000203499	-0.00124745	-9.44734e-05	0.000503732	-9.21805e-05	2.32502e-06
-0.000210721	-7.32551e-05	9.34068e-05	-4.94802e-05	-0.000134859	5.74653e-05	4.2735e-05	1.41832e-05	0.00021279	0.000269538	-2.39322e-05	-0.000149055	-3.27535e-05	0.00016944	7.27243e-05	-1.69537e-05	-3.07777e-05	-1.05699e-07	0.000241964	-0.00019526	0.000143468	0.000178457	2.48123e-05	0.00018492	0.000112414	0.000157209	-0.00124738	-9.55383e-05	0.000504969	-9.23494e-05	2.31136e-06
-0.000210948	-7.33229e-05	8.90558e-05	-4.88915e-05	-0.000135684	5.74895e-05	4.16624e-05	1.32443e-05	0.000220434	0.000270357	-1.26611e-05	-0.000148818	-3.26702e-05	0.000165185	7.30047e-05	-1.50453e-05	-3.07855e-05	-3.28916e-06	0.00024195	-0.000194769	0.000141265	0.000178865	2.48239e-05	0.000184943	0.000112237	0.000152115	-0.00124735	-9.48022e-05	0.000498001	-9.22565e-05	2.30304e-06
-0.000227726	-7.33924e-05	9.58015e-05	-4.96711e-05	-0.00013381	5.74829e-05	4.28918e-05	1.35241e-05	0.00021735	0.000269442	-5.28644e-06	-0.000149041	-3.26486e-05	0.000167273	7.28782e-05	-1.74059e-05	-3.15276e-05	-4.04981e-07	0.000241966	-0.000194654	0.000143188	0.000178677	2.47998e-05	0.000184921	0.000111948	0.000138981	-0.000740677	-9.53303e-05	0.000501687	-9.24272e-05	1.30331e-06
-0.000227726	-7.33924e-05	9.58015e-05	-4.96711e-05	-0.00013381	5.74829e-05	4.28918e-05	1.35241e-05	0.00021735	0.000269442	-5.28644e-06	-0.000149041	-3.26486e-05	0.000167273	7.28782e-05	-1.74059e-05	-3.15276e-05	-4.04981e-07	0.000241966	-0.000194654	0.000143188	0.000178677	2.47998e-05	0.000184921	0.000111948	0.000138981	-0.000740677	-9.53303e-05	0.000501687	-9.24272e-05	1.30331e-06
-0.000239539	-7.15082e-05	9.43614e-05	-4.99226e-05	-0.000130211	5.21818e-05	4.77839e-05	1.34102e-05	0.000217181	0.000269206	-3.07937e-06	-0.000149018	-3.25084e-05	0.000167597	7.29222e-05	-1.88247e-05	-2.81524e-05	-2.80899e-07	0.000242049	-0.000195073	0.000139206	0.000178465	2.48214e-05	0.000136332	0.000111873	0.000141407	-0.000755353	-9.48961e-05	0.000478107	-9.22238e-05	1.28973e-06
-0.000227507	-7.14404e-05	9.33693e-05	-5.53246e-05	-0.000132718	4.71403e-05	4.70419e-05	1.26481e-05	0.000217172	0.000269363	-3.25581e-06	-0.000149004	-3.25175e-05	0.00016615	7.29072e-05	-1.7687e-05	-2.98102e-05	-8.08686e-07	0.000242046	-0.000195392	7.91069e-05	0.000178501	2.48186e-05	0.000138957	0.000112454	0.000146394	-0.000761719	-9.48802e-05	0.000478786	-9.09288e-05	1.28357e-06
-0.000228584	-5.41881e-05	9.45714e-05	-5.40395e-05	-0.000132952	4.48907e-05	4.55972e-05	1.28157e-05	0.000215566	0.000269752	-1.21858e-05	-0.000149017	-3.2589e-05	0.000166236	7.28963e-05	-2.20954e-05	-1.98462e-05	-1.87616e-06	0.000241968	-0.000197161	8.99669e-05	0.000178567	2.48107e-05	0.000146865	0.000112605	0.000149107	-0.000753384	-9.50479e-05	0.000478841	-9.14522e-05	1.27424e-06
-0.000220273	-5.84807e-05	9.38744e-05	-5.36525e-05	-0.00013326	4.63042e-05	4.6147e-05	1.29219e-05	0.000216389	0.000269552	-8.14968e-06	-0.00014903	-3.2576e-05	0.000166809	7.28893e-05	-1.98336e-05	-2.87591e-05	-1.254e-06	0.000242024	-0.00019626	8.39176e-05	0.000178523	2.48132e-05	0.000144482	0.000112706	0.000143697	-0.000752695	-9.50654e-05	0.000480188	-9.14741e-05	1.26839e-06
-0.00021951	-5.97583e-05	9.4343e-05	-5.20707e-05	-0.000133128	4.78214e-05	4.60079e-05	1.29714e-05	0.000216057	0.000269613	-8.9996e-06	-0.000149028	-3.25781e-05	0.000166565	7.2897e-05	-2.24555e-05	-2.86856e-05	-1.04132e-06	0.000242008	-0.000196741	8.58266e-05	0.000178549	2.48129e-05	0.000142913	0.000112922	0.000142712	-0.000752553	-9.50149e-05	0.00047848	-9.16392e-05	1.26615e-06
-0.000221754	-5.56388e-05	9.78956e-05	-5.38172e-05	-0.00013302	4.64345e-05	4.58297e-05	1.29323e-05	0.000215934	0.000269534	-7.12039e-06	-0.000148915	-3.27191e-05	0.000166559	7.28983e-05	-2.11323e-05	-2.78853e-05	-1.24391e-05	0.000242007	-0.000204948	9.09185e-05	0.000192072	2.55261e-05	0.000103182	0.000112568	0.000147083	-0.000752673	-9.50384e-05	0.000391656	-9.3079e-05	1.19282e-06
-0.000220125	-5.347e-05	9.59122e-05	-5.33293e-05	-0.000132969	4.62292e-05	4.60596e-05	1.29739e-05	0.000215991	0.000268048	-8.33213e-06	-0.000149027	-3.26518e-05	9.80971e-05	7.28909e-05	-2.08388e-05	-2.70503e-05	-7.40756e-06	0.000242017	-0.000203256	8.73812e-05	0.000179916	2.51404e-05	0.000137906	0.000112674	0.000133596	-0.000753109	-9.51038e-05	0.000404908	-9.35168e-05	1.18247e-06
-0.000221255	-5.75703e-05	8.57281e-05	-5.3369e-05	-0.000132549	4.70105e-05	4.58519e-05	1.29722e-05	0.000216004	0.000240291	-8.3926e-06	-0.000149072	-3.2889e-05	0.000132666	7.28016e-05	-2.11215e-05	-2.91838e-05	-1.11611e-05	0.000242026	-0.000199766	8.50569e-05	0.000179229	2.61143e-05	0.000126443	0.000112738	0.000117303	-0.000753026	-9.71247e-05	0.000398872	-9.20768e-05	1.16165e-06
-0.000224218	-5.6385e-05	9.41499e-05	-5.35682e-05	-0.000132694	4.70917e-05	4.60076e-05	1.29122e-05	0.000189734	0.000255521	-8.34951e-06	-0.000148994	-3.28182e-05	0.000122527	7.28825e-05	-2.32694e-05	-2.96387e-05	-1.0402e-05	0.000242019	-0.000198215	8.5353e-05	0.000180272	2.63844e-05	0.000116517	0.000112717	0.000105061	-0.000753144	-9.62251e-05	0.000394335	-9.12123e-05	1.14975e-06
-0.000223429	-5.66227e-05	8.60547e-05	-5.34536e-05	-0.000132584	4.71175e-05	4.60825e-05	1.28938e-05	0.000164428	0.000247372	-8.23072e-06	-0.000149031	-3.28711e-05	0.000125586	7.28332e-05	-2.15771e-05	-2.87674e-05	-7.29886e-06	0.000242027	-0.000200586	8.613e-05	0.000183237	2.54741e-05	0.00012088	0.000112709	0.000103145	-0.000753134	-9.56038e-05	0.000403414	-9.12382e-05	1.14532e-06
-0.000222399	-5.65029e-05	8.82485e-05	-5.34292e-05	-0.000132693	4.68623e-05	4.60387e-05	1.00114e-05	0.000173968	0.000245405	-8.27606e-06	-0.000149046	-3.28229e-05	0.000126197	7.28711e-05	-2.20388e-05	-2.87406e-05	-4.72376e-06	0.000242029	-0.000199107	8.56098e-05	0.000182578	2.57513e-05	0.000118122	0.000112706	0.000108958	-0.000753091	-9.62886e-05	0.000399951	-6.62338e-05	1.14058e-06
-0.000222938	-5.8552e-05	8.66206e-05	-5.32368e-05	-0.000102779	4.69675e-05	5.06621e-05	1.18606e-05	0.000171183	0.000247699	-7.05415e-06	-0.000148918	-3.26228e-05	0.000124528	7.30943e-05	-2.30305e-05	-2.90343e-05	-1.86144e-05	0.000242026	-6.50257e-05	8.55601e-05	0.000181569	2.18899e-05	0.00011978	8.35477e-05	0.000105781	-0.000753099	-9.6473e-05	0.000398456	-8.37263e-05	1.09379e-06
-0.000224329	-3.42454e-05	8.7162e-05	-5.3017e-05	-0.000108769	4.62772e-05	5.16928e-05	1.25636e-05	0.000168292	0.000248033	-7.90891e-06	-0.000148878	-3.28381e-05	0.00012491	7.44711e-05	-2.28316e-05	-2.88321e-05	-2.00526e-05	0.000229133	-7.82248e-05	8.58178e-05	0.0001838	2.417e-05	0.000120502	0.000100278	0.000104183	-0.000753096	-9.33125e-05	0.000390904	-7.90875e-05	1.08546e-06
-0.000224351	-2.34678e-05	8.59861e-05	-5.25985e-05	-0.000108455	4.67139e-05	6.43232e-05	1.2377e-05	0.000167965	0.000250481	-6.4738e-06	-6.03878e-07	-3.28535e-05	0.000124023	7.41726e-05	-2.2806e-05	-2.89598e-05	-1.6816e-05	0.000231387	-6.17667e-05	8.5756e-05	0.000183407	2.36869e-05	0.000119283	0.000100134	0.000105108	-0.000742534	-9.4479e-05	0.000390286	-8.15966e-05	1.04735e-06
-0.000223355	-3.03847e-05	2.99012e-05	-5.28443e-05	-0.000107952	4.67454e-05	5.89668e-05	1.217e-05	0.000170232	0.000249173	-6.64053e-06	-1.5512e-05	-3.28657e-05	0.000124227	7.37026e-05	-2.24473e-05	-2.89287e-05	-1.40158e-05	0.000231799	-5.88941e-05	8.56486e-05	0.000182459	2.41686e-05	0.000120187	0.000105481	0.000105092	-0.000743505	-9.49857e-05	0.000389773	-7.555e-05	1.04127e-06
-0.000223654	-3.32392e-05	8.01799e-05	-5.29067e-05	-0.000109166	4.66264e-05	6.81911e-05	1.22289e-05	0.00015761	0.00024959	-6.68639e-06	-1.9191e-05	-3.28889e-05	0.000125894	7.40022e-05	-2.24955e-05	-2.89803e-05	-1.57653e-05	0.000217792	-5.01225e-05	8.57029e-05	0.000183119	2.38586e-05	0.000119747	9.67251e-05	0.000105173	-0.000743249	-9.59971e-05	0.000390429	-6.80716e-05	1.03565e-06
-0.000223514	-2.98461e-05	4.16469e-05	-5.28448e-05	-0.000107933	4.67189e-05	5.03324e-05	1.23279e-05	0.000138186	0.000248917	-7.04392e-06	-2.82925e-05	-3.28216e-05	0.000124235	7.35231e-05	-2.147e-05	-2.89113e-05	-1.40825e-05	0.000231467	-5.80366e-05	8.56485e-05	0.000181744	2.41838e-05	0.000120281	0.000103657	0.000105217	-0.000744146	-9.53742e-05	0.000390667	-7.5866e-05	1.03262e-06
-0.000223372	-2.81615e-05	3.81666e-05	-4.76209e-05	-0.000108644	4.66359e-05	5.68602e-05	1.24922e-05	0.000147163	0.000265629	-1.22757e-05	-8.24219e-05	-4.29587e-05	9.06338e-05	7.33845e-05	-2.23845e-05	-2.89338e-05	-1.52357e-05	0.000233364	-5.52267e-05	8.56669e-05	0.000181939	2.4133e-05	0.000120777	9.90193e-05	0.000105333	-0.000626401	-9.5672e-05	0.00031996	-7.61569e-05	8.31679e-07
-0.000223589	-2.88915e-05	-2.67149e-06	-5.19889e-05	-0.000108724	4.48775e-05	5.9898e-05	1.24039e-05	0.000150704	0.000258676	-1.16578e-05	-4.35002e-05	-3.36286e-05	8.1423e-05	7.3677e-05	-2.00991e-05	-2.88858e-05	-1.64832e-05	0.000230357	-5.87674e-05	8.55128e-05	0.00018244	2.41776e-05	0.000119887	9.59225e-05	0.000105188	-0.00062732	-9.54621e-05	0.000320228	-6.92946e-05	8.19794e-07
-0.000160805	-2.97224e-05	4.20715e-05	-4.82596e-05	-0.000109024	4.656e-05	5.95887e-05	1.06443e-05	0.000150201	0.000244043	-8.25237e-06	-3.92929e-05	-3.40818e-05	9.06791e-05	7.33839e-05	-2.12988e-05	-2.88047e-05	-1.53859e-05	0.000230213	-5.61634e-05	7.76954e-05	0.000182464	2.43305e-05	0.000120232	9.65635e-05	0.000105322	-0.000637969	-9.53537e-05	0.000324615	-7.12581e-05	8.06074e-07
-0.000150691	-2.95805e-05	3.96804e-05	-4.15383e-05	-0.000108809	4.65921e-05	5.88973e-05	1.14073e-05	0.000149554	0.000244112	-9.22717e-06	-4.01376e-05	-4.1895e-05	1.29512e-05	7.26611e-05	-2.11342e-05	-2.87894e-05	-1.52993e-05	0.000236154	-4.6834e-05	8.30998e-05	0.000182382	2.93614e-05	0.00012025	9.53091e-05	0.000105757	-0.000625094	-9.55213e-05	0.000323731	-7.22142e-05	7.80461e-07
-0.000132254	-3.00763e-05	3.36582e-05	-4.55093e-05	-0.000108811	4.64274e-05	5.89173e-05	1.17962e-05	0.000148712	0.000243054	-8.76055e-06	-6.16462e-05	-3.85324e-05	2.38772e-05	7.31806e-05	-2.13453e-05	-2.89265e-05	-1.55148e-05	0.000230996	-4.56107e-05	7.91911e-05	0.000182258	2.42255e-05	0.000120208	9.4733e-05	0.000105929	-0.000621688	-9.55076e-05	0.000320235	-7.3284e-05	7.66915e-07
-0.000146193	-2.96464e-05	3.01403e-05	-4.54671e-05	-0.00010846	4.62414e-05	5.99723e-05	1.07162e-05	0.000150668	0.000243169	-8.50088e-06	-5.06374e-05	-3.95926e-05	1.52722e-05	7.33089e-05	-2.15948e-05	-2.88874e-05	-1.54921e-05	7.94542e-05	-2.89204e-05	8.3839e-05	0.000181333	2.56288e-05	0.00012024	9.50964e-05	0.000105509	-0.00062498	-9.54314e-05	0.000320892	-6.10503e-05	7.2478e-07
-0.000145916	-2.98101e-05	3.38904e-05	-4.46896e-05	-0.000107817	4.64825e-05	5.97198e-05	1.03871e-05	0.00015027	0.000246951	-8.54178e-06	-5.09903e-05	-4.07521e-05	1.4505e-05	7.32297e-05	-2.21772e-05	-2.88103e-05	-1.54482e-05	9.72228e-05	-2.46924e-05	8.35509e-05	0.000181315	2.48682e-05	0.000120271	9.5366e-05	0.000105827	-0.000607657	-9.53521e-05	0.000318413	-5.5907e-05	7.05966e-07
-0.000139874	-2.98227e-05	3.2618e-05	-4.51429e-05	-0.000108018	4.62647e-05	5.93697e-05	1.03758e-05	0.000148671	0.000244516	-8.56353e-06	-4.63953e-05	-4.03654e-05	1.84251e-05	7.43903e-05	-2.17014e-05	-2.89595e-05	-1.54859e-05	0.000102312	-3.81148e-05	8.4402e-05	0.000181911	2.50939e-05	0.000120261	9.51773e-05	0.000105797	-0.000605072	-9.53791e-05	0.000320139	-6.22282e-05	7.03216e-07
-0.000137364	-2.97481e-05	2.78585e-05	-4.52083e-05	-0.000107629	4.6302e-05	5.93928e-05	1.03744e-05	0.000149467	0.000245252	-8.55714e-06	-4.09101e-05	-4.05892e-05	1.57564e-05	7.3389e-05	-2.20535e-05	-3.07854e-05	-1.54721e-05	9.60553e-05	-2.23049e-05	8.40489e-05	0.000181489	2.49818e-05	0.000120272	9.53028e-05	0.000105151	-0.00060711	-9.53608e-05	0.000320284	-5.23017e-05	7.01077e-07
-0.000140527	-2.30088e-05	2.75526e-05	-4.51506e-05	-0.000106827	4.63121e-05	5.96078e-05	1.04498e-05	0.00014668	0.0002337	-8.53339e-06	-4.54423e-05	-4.02423e-05	1.5201e-05	7.34316e-05	-2.19634e-05	-2.94462e-05	-1.54329e-05	9.86988e-05	-3.99071e-05	8.42181e-05	8.35e-05	2.3956e-05	0.000120317	9.54807e-05	0.000105593	-0.000606386	-9.53787e-05	0.000320309	-5.65714e-05	6.70707e-07
-0.000141022	-8.22734e-06	2.71481e-05	-4.48326e-05	-0.00010717	4.63442e-05	5.94671e-05	1.02987e-05	0.000148085	0.000235053	-8.56954e-06	-4.62532e-05	-3.99736e-05	1.58474e-05	7.34898e-05	-2.18993e-05	-2.95104e-05	-1.54753e-05	0.000100369	-2.79511e-05	8.41598e-05	9.47513e-05	2.33562e-05	0.000120282	9.57773e-05	0.000105641	-0.000600471	-9.53876e-05	0.000319262	-6.19371e-05	6.659e-07
-0.000139232	-1.30421e-05	2.95845e-05	-4.49274e-05	-0.000107346	4.63386e-05	5.94742e-05	1.03921e-05	0.00014753	0.000233743	-8.57281e-06	-4.65693e-05	-3.96921e-05	1.56028e-05	7.36392e-05	-2.20098e-05	-2.94241e-05	-1.54792e-05	9.9232e-05	-3.00768e-05	8.41437e-05	5.79208e-05	2.36398e-05	0.00012028	9.55433e-05	0.000105634	-0.000604612	-9.5392e-05	0.00031954	-6.20485e-05	6.64351e-07
-0.000139464	-1.48655e-05	2.89182e-05	-4.50503e-05	-0.00010706	4.63236e-05	5.94751e-05	1.04597e-05	0.000148737	0.000235497	-8.55335e-06	-4.62778e-05	-3.97098e-05	1.56072e-05	7.36664e-05	-2.20019e-05	-2.96363e-05	-1.5464e-05	9.95587e-05	-3.13913e-05	8.4158e-05	6.02215e-05	2.30008e-05	0.000120283	9.57158e-05	0.000105595	-0.000600658	-9.53986e-05	0.000319616	-6.06679e-05	6.61079e-07
-0.000140222	-2.05561e-05	2.76856e-05	-4.50118e-05	-0.000107194	4.63333e-05	5.94578e-05	1.04991e-05	0.000149552	0.000213451	-8.56714e-06	-4.68477e-05	-4.01036e-05	1.58808e-05	7.36139e-05	-2.1957e-05	-2.93745e-05	-1.55153e-05	0.000101253	-3.15404e-05	7.98884e-05	6.07421e-05	2.06191e-05	0.000123639	9.59383e-05	0.000105973	-0.000602325	-9.49829e-05	0.000134166	-6.7593e-05	5.71072e-07
-0.000138809	-1.09682e-05	2.79171e-05	-4.49673e-05	-8.53913e-05	4.6499e-05	5.94248e-05	1.0401e-05	0.000147566	0.000217261	-8.57365e-06	-4.67262e-05	-3.99721e-05	1.57096e-05	7.35831e-05	-2.19759e-05	-2.93625e-05	-1.56115e-05	9.96757e-05	-3.17444e-05	7.5949e-05	6.60887e-05	2.2412e-05	0.000134168	9.56324e-05	0.000106131	-0.000598733	-9.43184e-05	1.40978e-05	-6.55764e-05	5.47234e-07
-0.000139454	-1.55162e-05	2.80671e-05	-4.45708e-05	-9.51419e-05	4.63619e-05	5.96074e-05	1.0445e-05	0.000148504	0.000201606	-8.56748e-06	-4.61186e-05	-3.99712e-05	1.5703e-05	7.47213e-05	-2.21359e-05	-2.94367e-05	-1.55918e-05	0.000100086	-3.1866e-05	7.18222e-05	6.4447e-05	1.81886e-05	0.000131862	9.57985e-05	0.000106101	-0.000600369	-9.39835e-05	1.86326e-05	-5.46653e-05	5.4236e-07
-0.000139174	-1.61025e-05	2.81573e-05	-4.48373e-05	-7.74259e-05	4.75458e-05	5.94293e-05	1.04522e-05	0.000147783	0.00019834	-8.57436e-06	-4.66887e-05	-3.99944e-05	1.56744e-05	7.37423e-05	-2.208e-05	-2.92783e-05	-1.56033e-05	9.94161e-05	-3.19118e-05	7.38292e-05	6.56991e-05	2.17466e-05	0.000126735	9.55851e-05	0.000106116	-0.000600587	-9.29207e-05	3.68755e-05	-6.81093e-05	5.3957e-07
-0.00013919	-1.49009e-05	2.80997e-05	-4.48547e-05	-7.9989e-05	4.75417e-05	5.94357e-05	1.04348e-05	0.000147935	0.000199437	-8.57203e-06	-4.66427e-05	-3.99797e-05	1.54977e-05	7.36956e-05	-2.20559e-05	-2.95886e-05	-1.55945e-05	0.000100151	-3.22567e-05	7.25529e-05	6.50447e-05	2.00221e-05	0.000127115	9.73596e-05	0.000106099	-0.000600115	-9.31993e-05	3.10277e-05	-6.14075e-05	5.38899e-07
-0.000139311	-1.48619e-05	2.78203e-05	-4.49271e-05	-7.69273e-05	4.78263e-05	5.94558e-05	1.04319e-05	2.42781e-05	0.000199676	-8.80659e-06	-4.61483e-05	-3.99777e-05	1.57245e-05	5.26341e-05	-2.19632e-05	-2.92914e-05	-1.55991e-05	9.97561e-05	-3.19156e-05	7.44705e-05	6.55611e-05	2.10178e-05	0.000129034	3.7857e-05	0.000106202	-0.000600566	-9.41192e-05	3.65729e-05	-6.66763e-05	5.09075e-07
-0.000139712	-1.52669e-05	2.75282e-05	-4.54844e-05	-7.42053e-05	4.80188e-05	5.9439e-05	1.04466e-05	1.70673e-05	0.000199273	-8.74762e-06	-4.64069e-05	-3.99627e-05	1.56308e-05	4.533e-05	-2.16784e-05	-2.95117e-05	-1.55891e-05	9.99377e-05	-3.18724e-05	7.53013e-05	6.5219e-05	2.08441e-05	0.000128361	3.08871e-05	0.000106169	-0.000600473	-9.55721e-05	3.43232e-05	-6.25821e-05	5.06605e-07
-0.000139488	-1.51982e-05	2.66616e-05	-4.53275e-05	-7.20142e-05	4.74271e-05	5.94461e-05	1.04411e-05	3.93255e-08	0.000199344	-8.74938e-06	-4.64086e-05	-3.99622e-05	1.56607e-05	5.10603e-05	-2.17558e-05	-2.94104e-05	-1.55964e-05	9.97281e-05	-3.18262e-05	7.62267e-05	6.53668e-05	2.08599e-05	0.000128678	2.35554e-05	0.000106159	-0.000600428	-9.51754e-05	3.51493e-05	-6.29855e-05	5.06166e-07
-0.0001395	-1.51885e-05	2.73312e-05	-4.5138e-05	-6.97985e-05	4.75881e-05	5.94436e-05	1.04414e-05	1.22552e-05	0.000199147	-8.76576e-06	-4.64046e-05	-3.99723e-05	1.56583e-05	4.8745e-05	-2.18867e-05	-2.94308e-05	-1.55891e-05	9.98447e-05	-3.18388e-05	7.5213e-05	6.54222e-05	2.07878e-05	0.000128308	2.82912e-05	0.00010615	-0.00060034	-9.51237e-05	3.47092e-05	-6.34158e-05	5.05667e-07
-0.000139525	-1.53163e-05	2.70521e-05	-4.51962e-05	-6.92847e-05	4.75754e-05	3.80626e-05	1.03785e-05	8.55783e-06	0.000199439	-8.72015e-06	-4.63881e-05	-3.99725e-05	1.53099e-05	4.98731e-05	-2.19156e-05	-2.93557e-05	-1.56107e-05	0.000100207	-4.21746e-05	7.52756e-05	6.54397e-05	2.08554e-05	0.00012843	2.86715e-05	0.000106148	-0.000600324	-8.72573e-05	3.41873e-05	-6.37689e-05	5.03104e-07
-0.000145248	-7.12313e-05	2.70793e-05	-1.35199e-05	-7.63681e-05	5.01959e-05	4.59532e-05	-4.07996e-06	3.88274e-05	0.000126715	-7.17993e-06	-4.62193e-05	-4.02248e-05	1.49834e-05	4.59222e-05	-2.17352e-05	-2.78713e-05	-1.5737e-05	9.65412e-05	-3.16452e-05	7.53488e-05	6.54354e-05	1.31186e-05	0.000128296	3.09153e-05	0.000106156	-3.00442e-05	-0.000114065	3.46828e-05	-6.3412e-05	1.31042e-07
-0.000143668	-3.23938e-05	2.71507e-05	-2.46344e-05	-7.21478e-05	4.92409e-05	5.14444e-05	2.60912e-07	3.29859e-05	0.000131554	-7.59276e-06	-4.63557e-05	-4.01995e-05	1.51902e-05	4.65598e-05	-2.17827e-05	-2.92396e-05	-1.56905e-05	9.58313e-05	-3.16846e-05	7.53509e-05	6.54318e-05	1.73161e-05	0.000128275	2.89849e-05	0.00010616	-3.8222e-05	-0.000107602	3.46948e-05	-6.3348e-05	1.26768e-07
-0.000142439	-2.37508e-05	2.71458e-05	-3.72057e-05	-7.74028e-05	4.99013e-05	4.93477e-05	-9.39386e-07	3.11166e-05	0.000105685	-7.74978e-06	-4.62345e-05	-4.07398e-05	1.3999e-05	4.66324e-05	-2.17297e-05	-2.60506e-05	-1.57644e-05	9.71255e-05	-3.14778e-05	7.52083e-05	6.54351e-05	6.81638e-06	0.000128332	3.36012e-05	0.000106161	-2.35925e-05	-0.000101746	3.47265e-05	-6.34161e-05	1.1907e-07
-0.000142418	-3.31849e-05	2.71654e-05	-2.84415e-05	-7.56235e-05	4.94081e-05	5.16301e-05	-8.80663e-07	3.06539e-05	0.00011212	-7.90064e-06	-4.62835e-05	-4.0213e-05	1.52752e-05	4.69845e-05	-2.17894e-05	-2.8166e-05	-1.57332e-05	6.30673e-05	-3.1588e-05	7.53542e-05	6.54309e-05	1.34034e-05	0.000128219	2.97519e-05	0.000106219	-5.30546e-05	-9.93273e-05	3.46799e-05	-6.33964e-05	1.16671e-07
-0.000142346	-2.79838e-05	2.72425e-05	-3.56665e-05	-7.48988e-05	5.0444e-05	5.26836e-05	-1.13245e-05	2.66516e-05	9.97411e-05	-7.56577e-06	-4.63016e-05	-4.04549e-05	1.47109e-05	4.6132e-05	-2.1781e-05	-2.81583e-05	-1.57507e-05	6.06541e-05	-3.15779e-05	7.53069e-05	6.54159e-05	1.20131e-05	0.000128327	3.24621e-05	0.000106183	-3.73299e-05	-0.000101266	3.47073e-05	-6.33871e-05	1.12912e-07
-0.000142236	-2.72629e-05	2.73029e-05	-3.13141e-05	-6.23508e-05	4.96847e-05	5.06829e-05	-5.69436e-06	2.30333e-05	0.000106965	-6.87829e-06	-4.61799e-05	-4.05187e-05	1.78569e-05	4.67629e-05	-2.17002e-05	-2.76715e-05	-1.57099e-05	6.74941e-05	2.5303e-06	7.52771e-05	6.5426e-05	1.11096e-05	0.000128035	1.44209e-05	0.000106211	-3.62933e-05	-0.00010163	3.46836e-05	-6.34159e-05	1.10825e-07
-0.000142275	-2.78115e-05	2.72919e-05	-3.20778e-05	-6.47901e-05	4.96863e-05	5.07972e-05	-6.24976e-06	2.3109e-05	0.000104628	-6.98701e-06	-4.61975e-05	-4.05004e-05	1.64471e-05	4.63862e-05	-2.17202e-05	-2.77601e-05	-1.571e-05	6.55747e-05	1.62528e-06	7.52783e-05	6.54235e-05	1.11439e-05	0.000128113	1.98171e-05	0.00010621	-3.71783e-05	-0.000101551	3.46891e-05	-6.34072e-05	1.1067e-07
-0.000142375	-2.66382e-05	2.72314e-05	-3.17966e-05	-6.47571e-05	4.9612e-05	5.09558e-05	-5.45038e-06	2.37231e-05	0.000102605	-7.41253e-06	-4.62805e-05	-4.05108e-05	1.70505e-05	4.6406e-05	-2.17382e-05	-2.79619e-05	-1.57133e-05	6.36287e-05	-5.94429e-06	7.52933e-05	6.5421e-05	1.16682e-05	0.000128248	2.04793e-05	0.000106204	-3.64197e-05	-0.00010105	3.4687e-05	-6.33978e-05	1.09963e-07
-0.000142498	-2.81852e-05	1.25942e-05	-3.1759e-05	-6.50094e-05	2.11135e-06	8.41942e-06	-7.6051e-06	2.20728e-05	0.000104971	-4.56879e-06	-4.62674e-05	-3.91627e-05	1.77095e-05	4.6393e-05	-2.17467e-05	-2.77575e-05	-1.60091e-05	6.21466e-05	-1.7969e-06	7.67573e-05	6.57186e-05	1.32117e-05	0.000123185	1.57883e-05	0.000106842	-3.62533e-05	-0.000101029	3.46702e-05	-6.25975e-05	1.03525e-07
-0.000142466	-2.78776e-05	1.39691e-05	-3.16573e-05	-6.48278e-05	7.49041e-06	1.28803e-05	-6.21211e-06	2.22535e-05	0.000103838	-6.66166e-06	-4.62671e-05	-3.92108e-05	1.62073e-05	4.64345e-05	-2.17439e-05	-2.78511e-05	-1.58716e-05	6.21991e-05	-2.64454e-06	7.61481e-05	6.54922e-05	1.26751e-05	0.000123472	1.58363e-05	0.000106538	-3.64637e-05	-0.000101107	3.46715e-05	-6.2789e-05	1.03321e-07
-0.00014248	-2.80736e-05	1.46746e-05	-3.01861e-05	-6.61634e-05	1.55243e-05	1.82905e-05	-6.68921e-06	2.20314e-05	8.5635e-05	-5.5994e-06	-4.62691e-05	-3.96806e-05	1.68946e-05	4.63617e-05	-2.17447e-05	-2.77959e-05	-1.59511e-05	6.24642e-05	-4.93388e-06	7.5985e-05	6.56062e-05	1.23383e-05	0.000123972	1.77588e-05	0.00010656	-3.61665e-05	-0.00010097	3.468e-05	-6.27385e-05	1.00551e-07
-0.000142462	-2.80359e-05	1.57409e-05	-3.05859e-05	-6.50799e-05	1.41237e-05	1.54338e-05	-6.75465e-06	2.06833e-05	8.9505e-05	-5.60796e-06	-4.63012e-05	-3.96433e-05	1.71818e-05	2.61028e-05	-2.17455e-05	-2.78323e-05	-1.61774e-05	6.26365e-05	-4.75409e-06	7.6346e-05	6.56099e-05	1.26447e-05	0.000123803	1.75489e-05	0.000106571	-3.63044e-05	-0.000101032	3.46753e-05	-6.28077e-05	9.95593e-08
-0.000142478	-2.80117e-05	1.59453e-05	-3.01292e-05	-6.52437e-05	1.00824e-05	1.70385e-05	-6.92614e-06	2.16904e-05	8.57927e-05	-6.07359e-06	-4.6285e-05	-3.96993e-05	1.70532e-05	2.73357e-05	-2.17451e-05	-2.78536e-05	-1.58596e-05	6.25771e-05	-4.99794e-06	7.67236e-05	6.55697e-05	1.21273e-05	0.00012393	1.7682e-05	0.000106491	-3.63071e-05	-0.000101022	3.46778e-05	-6.28247e-05	9.90262e-08
-0.000142477	-2.80188e-05	7.28004e-06	-3.01846e-05	-6.56966e-05	1.44654e-05	1.97439e-05	-7.0136e-06	2.18642e-05	8.61921e-05	-5.5953e-06	-4.29534e-05	-3.97706e-05	9.95661e-06	2.2855e-05	-2.17467e-05	-2.7098e-05	-1.5991e-05	6.27787e-05	-4.45773e-06	7.41111e-05	6.54156e-05	1.23824e-05	0.000124068	1.8035e-05	0.000106506	-3.70357e-05	-0.000101022	3.458e-05	-6.29648e-05	9.81477e-08
-0.000142477	-2.80188e-05	7.28004e-06	-3.01846e-05	-6.56966e-05	1.44654e-05	1.97439e-05	-7.0136e-06	2.18642e-05	8.61921e-05	-5.5953e-06	-4.29534e-05	-3.97706e-05	9.95661e-06	2.2855e-05	-2.17467e-05	-2.7098e-05	-1.5991e-05	6.27787e-05	-4.45773e-06	7.41111e-05	6.54156e-05	1.23824e-05	0.000124068	1.8035e-05	0.000106506	-3.70357e-05	-0.000101022	3.458e-05	-6.29648e-05	9.81477e-08
-0.000142477	-2.79995e-05	8.23737e-06	-3.0489e-05	-6.53121e-05	1.11962e-05	1.96274e-05	-6.99649e-06	2.16271e-05	8.53932e-05	-5.75255e-06	-4.47584e-05	-3.97956e-05	1.18284e-05	2.40086e-05	-2.17135e-05	-2.73184e-05	-1.61506e-05	6.27166e-05	-4.65393e-06	7.09629e-05	6.54174e-05	1.24044e-05	0.000123942	1.80554e-05	0.000106486	-3.678e-05	-0.000101016	3.46093e-05	-6.28922e-05	9.76422e-08
-0.000142454	-2.80233e-05	6.16063e-06	-3.04034e-05	-6.53368e-05	1.20888e-05	1.52822e-05	-6.96301e-06	2.1598e-05	8.61962e-05	-5.7295e-06	-4.42849e-05	-3.97877e-05	1.20476e-05	2.44038e-05	-2.1716e-05	-2.74755e-05	-1.70869e-05	6.29646e-05	-4.64089e-06	7.05125e-05	6.53868e-05	1.23346e-05	0.000111784	1.86e-05	0.000106496	-3.66621e-05	-0.000101029	3.46052e-05	-6.28572e-05	9.47385e-08
-0.000142473	-2.81924e-05	9.37222e-06	-3.04432e-05	-6.54027e-05	7.39279e-07	1.49504e-05	-6.95233e-06	2.17007e-05	8.59414e-05	-5.79736e-06	-4.44955e-05	-3.98013e-05	1.17899e-05	2.40713e-05	-2.17644e-05	-2.64429e-05	-1.58828e-05	6.28379e-05	4.57613e-06	7.157e-05	6.54269e-05	1.18955e-05	9.75702e-05	1.85782e-05	0.000106491	-3.69092e-05	-0.000101024	3.49695e-05	-6.28724e-05	9.17192e-08
-9.33851e-05	-2.82371e-05	7.20671e-06	-3.03437e-05	-6.54896e-05	6.85915e-06	1.74031e-05	-6.84733e-06	2.3579e-05	7.03773e-05	-5.83424e-06	-4.43435e-05	-4.06476e-05	1.16836e-05	2.36272e-05	-2.17049e-05	-2.65082e-05	-1.5102e-05	6.2878e-05	3.25607e-06	7.26271e-05	6.54234e-05	1.11285e-05	0.000107509	1.82004e-05	0.000106667	-3.69757e-05	-9.41262e-05	3.47928e-05	-6.25173e-05	7.8691e-08
-9.60864e-05	-2.81997e-05	8.53048e-06	-3.04204e-05	-6.55019e-05	3.63482e-08	1.86763e-05	-6.92922e-06	2.18016e-05	7.46659e-05	-5.86413e-06	-4.38846e-05	-4.00226e-05	1.20611e-05	2.39065e-05	-2.17695e-05	-2.64873e-05	-1.48792e-05	6.28128e-05	1.30367e-05	7.21306e-05	6.5522e-05	1.22836e-05	0.000102098	1.82192e-05	0.000106566	-3.71476e-05	-6.08075e-05	3.50219e-05	-6.28123e-05	7.35634e-08
-8.53021e-05	-2.84579e-05	3.02655e-06	-3.18659e-05	-6.55112e-05	2.1121e-06	1.74907e-05	-6.89895e-06	2.18222e-05	7.01946e-05	-6.41162e-06	-2.2566e-05	-4.07382e-05	1.1899e-05	2.37462e-05	-2.17465e-05	-2.68977e-05	-1.50886e-05	6.28243e-05	4.86492e-07	7.2249e-05	6.54697e-05	1.24217e-05	0.00010554	1.81978e-05	0.000106515	-3.73265e-05	-5.43091e-05	3.50299e-05	-6.27421e-05	6.94329e-08
-8.45379e-05	-2.84658e-05	6.72647e-06	-2.98768e-05	-6.55401e-05	3.86365e-06	1.71038e-05	-6.95381e-06	2.18068e-05	6.97958e-05	-6.20307e-06	-1.71332e-05	-4.06822e-05	1.18493e-05	2.38473e-05	-2.17466e-05	-2.65726e-05	-1.53975e-05	6.28989e-05	4.56277e-06	7.23219e-05	6.54669e-05	7.12056e-06	8.64365e-05	1.82031e-05	0.000106584	-3.70405e-05	-5.54088e-05	3.48177e-05	-6.26272e-05	6.52888e-08
-8.38494e-05	-2.83172e-05	6.17827e-06	-2.59701e-05	-4.21138e-05	3.47017e-06	1.70561e-05	-6.90651e-06	2.11296e-05	6.99466e-05	-6.0992e-06	-3.00548e-05	-4.04642e-05	1.1828e-05	2.38647e-05	-2.17494e-05	-2.66984e-05	-1.5147e-05	6.28866e-05	4.22623e-06	7.21629e-05	6.54727e-05	1.18118e-05	8.22511e-05	1.82087e-05	0.000106442	-3.7167e-05	-5.16516e-05	3.48851e-05	-6.26521e-05	6.19355e-08
-8.19272e-05	-2.66447e-05	6.87415e-06	-3.10259e-05	-2.75876e-05	5.22595e-06	1.71749e-05	-6.95824e-06	2.01281e-05	7.20214e-05	-6.25474e-06	-2.12446e-05	-4.05464e-05	1.03939e-05	2.37629e-05	-2.17462e-05	-2.686e-05	-1.50647e-05	6.28825e-05	3.08611e-06	7.1755e-05	6.54654e-05	1.14047e-05	8.15752e-05	1.82251e-05	0.000103777	-3.71534e-05	-5.46506e-05	3.48617e-05	-6.27887e-05	6.01939e-08
-8.30838e-05	-2.59907e-05	6.74421e-06	-2.87766e-05	-2.84308e-05	5.11958e-06	1.80939e-05	-6.94827e-06	2.00836e-05	7.07773e-05	-6.20259e-06	-2.38457e-05	-4.0501e-05	1.09196e-05	2.3782e-05	-2.17468e-05	-2.67674e-05	-1.50585e-05	6.2881e-05	3.86115e-06	2.45784e-05	6.54742e-05	1.07786e-05	8.27405e-05	1.82212e-05	0.000103234	-3.67224e-05	-5.62363e-05	3.37259e-05	-6.21745e-05	5.57488e-08
-8.34119e-05	-2.13671e-05	6.57745e-06	-3.0312e-05	-2.79157e-05	5.25054e-06	1.78311e-05	-6.96526e-06	1.96784e-05	6.9128e-05	-6.19689e-06	-2.44453e-05	-4.06173e-05	1.10695e-05	2.37763e-05	-2.16861e-05	-2.67679e-05	-1.50645e-05	6.28815e-05	3.48573e-06	2.52454e-05	6.53534e-05	9.43278e-06	8.30895e-05	1.82108e-05	0.000101508	-3.65933e-05	-5.36483e-05	3.39101e-05	-6.19143e-05	5.48063e-08
-8.44156e-05	-2.30906e-05	6.53459e-06	-2.95046e-05	-2.76533e-05	5.16304e-06	1.81758e-05	-6.98309e-06	2.01377e-05	6.93358e-05	-6.20196e-06	-2.83263e-05	-4.05809e-05	1.11468e-05	2.37919e-05	-2.16554e-05	-2.67354e-05	-1.50267e-05	6.28848e-05	3.66283e-06	2.24836e-05	6.50637e-05	8.39631e-06	8.14557e-05	1.82039e-05	0.000102093	-3.65136e-05	-5.13144e-05	3.40746e-05	-6.22403e-05	5.47113e-08
-8.47431e-05	-2.59511e-05	6.47062e-06	-2.89392e-05	-2.73828e-05	5.17248e-06	1.81226e-05	-6.99508e-06	2.0097e-05	6.92101e-05	-6.20528e-06	-2.49893e-05	-4.05664e-05	1.10613e-05	2.3791e-05	-2.15264e-05	-2.67385e-05	-1.50266e-05	6.28824e-05	3.6746e-06	2.10908e-05	6.52612e-05	7.91458e-06	8.08893e-05	1.82017e-05	0.000100954	-3.67261e-05	-5.22467e-05	3.42576e-05	-6.22168e-05	5.44064e-08
-8.4178e-05	-2.38163e-05	6.50205e-06	-2.82794e-05	-2.77952e-05	5.25359e-06	1.76432e-05	-6.96971e-06	1.97744e-05	6.88254e-05	-6.20948e-06	-2.68003e-05	-4.05678e-05	1.10513e-05	2.436e-05	-2.17222e-05	-2.67148e-05	-1.50379e-05	6.28837e-05	3.74395e-06	2.07921e-05	6.52406e-05	7.97108e-06	4.72227e-05	1.82139e-05	4.47787e-05	-3.67758e-05	-5.30274e-05	3.39854e-05	-6.99693e-05	4.28154e-08
-8.42515e-05	-2.30205e-05	6.49578e-06	-2.87368e-05	-2.76795e-05	5.25443e-06	1.77403e-05	-6.96937e-06	2.15602e-05	6.70029e-05	-6.19972e-06	-2.66971e-05	-4.0457e-05	1.04722e-05	2.58325e-05	-2.16923e-05	-2.6724e-05	-1.50339e-05	6.28835e-05	4.75917e-06	2.24476e-05	6.52596e-05	7.04033e-06	4.18686e-05	1.81715e-05	2.37107e-05	-3.67294e-05	-5.32454e-05	3.40176e-05	-6.61675e-05	4.03373e-08
-8.45617e-05	-2.40069e-05	6.47986e-06	-2.89706e-05	-2.76567e-05	5.23047e-06	1.46865e-05	-6.96821e-06	2.05879e-05	6.78004e-05	-6.26077e-06	-2.63139e-05	-4.08986e-05	1.07134e-05	2.45725e-05	-2.15559e-05	-2.67163e-05	-1.57769e-05	6.29196e-05	3.98347e-06	2.2513e-05	6.5229e-05	7.37489e-06	1.25182e-05	1.80946e-05	8.71594e-06	-3.67329e-05	-5.2621e-05	3.40262e-05	-6.51412e-05	3.81061e-08
-8.45617e-05	-2.40069e-05	6.47986e-06	-2.89706e-05	-2.76567e-05	5.23047e-06	1.46865e-05	-6.96821e-06	2.05879e-05	6.78004e-05	-6.26077e-06	-2.63139e-05	-4.08986e-05	1.07134e-05	2.45725e-05	-2.15559e-05	-2.67163e-05	-1.57769e-05	6.29196e-05	3.98347e-06	2.2513e-05	6.5229e-05	7.37489e-06	1.25182e-05	1.80946e-05	8.71594e-06	-3.67329e-05	-5.2621e-05	3.40262e-05	-6.51412e-05	3.81061e-08
-8.44728e-05	-2.3925e-05	6.48628e-06	-2.89165e-05	-2.75772e-05	5.2118e-06	1.68862e-05	-6.95015e-06	2.09027e-05	6.74523e-05	-6.22843e-06	-2.59184e-05	-4.06439e-05	1.07908e-05	2.46216e-05	-2.16307e-05	-2.6716e-05	-1.51244e-05	6.29226e-05	4.16e-06	2.18916e-05	6.5246e-05	7.44883e-06	1.5338e-05	1.80987e-05	8.74208e-06	-3.67272e-05	-5.2846e-05	3.40293e-05	-6.30819e-05	3.78761e-08
-8.45017e-05	-2.40624e-05	6.48633e-06	-2.89234e-05	-2.76454e-05	5.21628e-06	1.62573e-05	-6.95268e-06	2.09987e-05	6.74105e-05	-6.2429e-06	-2.59241e-05	-4.06046e-05	1.07709e-05	2.48298e-05	-2.16295e-05	-2.67152e-05	-1.52415e-05	6.29219e-05	4.13064e-06	2.21706e-05	6.52404e-05	7.6308e-06	1.38349e-05	1.80809e-05	5.72247e-06	-3.67761e-05	-5.28794e-05	3.404e-05	-6.30015e-05	3.78035e-08
-8.44391e-05	-2.39368e-05	6.48219e-06	-2.89301e-05	-2.76515e-05	5.1588e-06	1.57817e-05	-6.95918e-06	2.08198e-05	6.45496e-05	-6.23869e-06	-2.59208e-05	-4.06508e-05	1.08893e-05	2.46476e-05	-2.16246e-05	-1.36182e-05	-1.52376e-05	6.31415e-05	4.20455e-06	2.22578e-05	6.52337e-05	7.38611e-06	1.61579e-05	1.77661e-05	5.64528e-06	-3.68025e-05	-5.28866e-05	3.40469e-05	-6.30736e-05	3.69528e-08
-8.44345e-05	-2.39621e-05	6.48383e-06	-2.89554e-05	-2.76579e-05	5.09771e-06	1.56477e-05	-6.95933e-06	2.06712e-05	6.42745e-05	-6.23649e-06	-2.58699e-05	-4.06647e-05	1.10109e-05	2.46401e-05	-2.16228e-05	-1.14533e-05	-1.5475e-05	6.31289e-05	4.40119e-06	2.2202e-05	6.52336e-05	7.35618e-06	1.5215e-05	1.79822e-05	9.60344e-06	-3.67941e-05	-5.29746e-05	3.40482e-05	-6.30022e-05	3.68977e-08
-6.82424e-05	-2.40021e-05	6.48564e-06	-2.89155e-05	-2.76363e-05	5.36413e-06	1.60484e-05	-5.49207e-06	2.09327e-05	6.50022e-05	-6.36107e-06	-2.68776e-05	-4.0583e-05	1.0846e-05	2.46999e-05	-2.16233e-05	-1.31612e-05	-1.5268e-05	6.29008e-05	4.36835e-06	2.22154e-05	6.52462e-05	7.55344e-06	1.43161e-05	1.8701e-05	7.83209e-06	-3.67537e-05	-5.27665e-05	2.78128e-05	-6.31784e-05	3.41659e-08
-6.82424e-05	-2.40021e-05	6.48564e-06	-2.89155e-05	-2.76363e-05	5.36413e-06	1.60484e-05	-5.49207e-06	2.09327e-05	6.50022e-05	-6.36107e-06	-2.68776e-05	-4.0583e-05	1.0846e-05	2.46999e-05	-2.16233e-05	-1.31612e-05	-1.5268e-05	6.29008e-05	4.36835e-06	2.22154e-05	6.52462e-05	7.55344e-06	1.43161e-05	1.8701e-05	7.83209e-06	-3.67537e-05	-5.27665e-05	2.78128e-05	-6.31784e-05	3.41659e-08
-4.97787e-05	-2.23407e-05	6.48646e-06	-2.8933e-05	-2.7616e-05	5.35465e-06	1.58257e-05	5.36177e-06	2.07177e-05	6.47318e-05	-6.31778e-06	-2.62867e-05	-4.05964e-05	1.09321e-05	2.46831e-05	-2.16231e-05	-1.22282e-05	-1.53603e-05	6.3054e-05	4.36639e-06	2.2212e-05	6.52436e-05	7.47e-06	1.507e-05	1.83193e-05	7.64016e-06	-3.67376e-05	-5.28097e-05	3.07882e-05	-6.31337e-05	3.20011e-08
-4.84446e-05	-1.85433e-05	6.48702e-06	-2.88052e-05	-1.17859e-05	5.38209e-06	1.58335e-05	-1.0409e-06	2.04742e-05	6.46019e-05	-6.24364e-06	-2.6119e-05	-4.05795e-05	1.09562e-05	2.43458e-05	-2.28849e-05	-1.27258e-05	-1.43998e-05	6.305e-05	3.94229e-06	2.15527e-05	6.52473e-05	7.55532e-06	1.49475e-05	1.53378e-05	7.73834e-06	-3.67332e-05	-5.09288e-05	3.21951e-05	-6.31469e-05	3.08038e-08
-5.05842e-05	-1.97829e-05	6.48746e-06	-2.98274e-05	-2.76923e-05	5.33434e-06	1.58238e-05	4.39078e-06	2.07723e-05	6.47037e-05	-6.29187e-06	-2.63708e-05	-4.06054e-05	1.19951e-05	2.46699e-05	-2.16229e-05	-1.27727e-05	-1.53215e-05	3.11683e-05	4.2309e-06	2.2238e-05	6.51188e-05	4.1639e-06	1.49997e-05	1.82424e-05	7.76331e-06	-3.66193e-05	-5.28717e-05	2.88311e-05	-6.31692e-05	2.88844e-08
-4.99813e-05	-1.50221e-05	6.4872e-06	-2.90235e-05	-9.96814e-06	5.3057e-06	1.58519e-05	-2.79408e-06	2.06236e-05	6.46288e-05	-6.25005e-06	-2.60875e-05	-4.05818e-05	1.09736e-05	2.44907e-05	-2.33255e-05	-1.26592e-05	-1.52189e-05	3.60221e-05	3.82211e-06	2.21425e-05	6.52429e-05	6.69093e-06	1.48227e-05	1.78127e-05	8.23321e-06	-3.66585e-05	-5.13158e-05	3.33938e-05	-6.31697e-05	2.84111e-08
-5.01159e-05	-1.54916e-05	6.48369e-06	-2.90167e-05	-1.08463e-05	5.28695e-06	1.64825e-05	-1.40147e-06	2.06302e-05	6.46374e-05	-6.26186e-06	-2.62107e-05	-4.05839e-05	1.10022e-05	2.45046e-05	-2.27389e-05	-1.26013e-05	-1.52093e-05	3.71323e-05	3.37612e-06	2.20812e-05	6.52166e-05	6.96307e-06	1.47993e-05	1.77485e-05	8.60439e-06	-1.98974e-05	-5.129e-05	3.06184e-05	-6.31913e-05	2.74051e-08
-4.92178e-05	-1.58754e-05	6.4845e-06	-2.91108e-05	-1.38796e-05	5.29699e-06	1.59549e-05	-8.85259e-07	2.06378e-05	6.4646e-05	-6.25346e-06	-2.61407e-05	-4.05897e-05	1.14683e-05	2.44931e-05	-2.2311e-05	-1.26362e-05	-1.50808e-05	3.47231e-05	3.63526e-06	2.19959e-05	6.51856e-05	5.93866e-06	1.48435e-05	1.76469e-05	8.34208e-06	-1.95872e-05	-5.15412e-05	3.19716e-05	-6.31734e-05	2.7273e-08
-4.93591e-05	-1.59015e-05	6.48283e-06	-2.89878e-05	-1.57298e-05	5.25562e-06	1.72994e-05	-5.59862e-07	2.063e-05	6.10857e-05	-6.25998e-06	-2.62426e-05	-4.05864e-05	1.15003e-05	2.45745e-05	-2.2327e-05	-1.26766e-05	-1.50516e-05	3.6311e-05	2.97463e-06	2.19692e-05	6.51729e-05	6.4635e-06	1.48143e-05	1.74546e-05	8.77979e-06	-2.11471e-05	-5.15739e-05	3.11373e-05	-6.31714e-05	2.70679e-08
-4.9038e-05	-1.54575e-05	6.48449e-06	-2.90698e-05	-1.24901e-05	5.27587e-06	1.61163e-05	-6.81423e-07	2.06302e-05	5.96272e-05	-6.27259e-06	-2.62423e-05	-4.05851e-05	1.11473e-05	2.45261e-05	-2.23741e-05	-1.25785e-05	-1.49767e-05	3.50085e-05	3.29782e-06	2.20319e-05	6.51927e-05	6.51022e-06	1.48011e-05	1.7019e-05	8.2523e-06	-2.03347e-05	-5.14555e-05	3.11388e-05	-6.31803e-05	2.65536e-08
-4.88529e-05	-1.55888e-05	6.48574e-06	-2.95106e-05	-1.3204e-05	5.2793e-06	1.6277e-05	-1.00281e-06	2.06168e-05	5.91372e-05	-6.32579e-06	-2.62258e-05	-4.05877e-05	1.12081e-05	2.45293e-05	-1.10864e-05	-1.25812e-05	-1.50142e-05	3.51532e-05	3.53797e-06	2.10231e-05	6.51803e-05	7.6211e-06	1.4757e-05	1.7029e-05	8.59424e-06	-2.15973e-05	-5.16497e-05	1.00032e-05	-6.317e-05	2.53451e-08
-4.90237e-05	-1.65907e-05	6.48749e-06	-2.56803e-05	-1.33873e-05	4.80514e-06	1.61644e-05	-6.41053e-07	2.06195e-05	6.10019e-05	-6.53377e-06	-2.62369e-05	-4.0524e-05	1.12135e-05	2.45223e-05	-1.3355e-05	-1.25632e-05	-1.50007e-05	3.49065e-05	3.54646e-06	2.13534e-05	6.51851e-05	6.59135e-06	1.47537e-05	1.70472e-05	8.46539e-06	-2.11568e-05	-4.50576e-05	1.27305e-05	-6.31758e-05	2.48426e-08
-4.88501e-05	-1.64442e-05	6.48674e-06	-2.61603e-05	-1.34098e-05	5.09869e-06	1.6696e-05	-8.09742e-07	2.06211e-05	5.96599e-05	-6.48882e-06	-2.62247e-05	-4.04926e-05	1.11447e-05	2.45097e-05	-1.72043e-05	-1.18758e-05	-1.46588e-05	3.51877e-05	3.50694e-06	1.47411e-05	6.51736e-05	6.70504e-06	1.47833e-05	1.71562e-05	8.48045e-06	-2.09441e-05	-4.59723e-05	1.29529e-05	-6.31779e-05	2.46557e-08
-1.67513e-05	-1.72647e-05	6.48595e-06	-2.64621e-05	-1.33794e-05	5.14511e-06	1.62852e-05	-1.1061e-06	2.06369e-05	5.98391e-05	-6.70516e-06	-2.62332e-05	-4.03919e-05	1.11438e-05	2.44986e-05	-1.31759e-05	-1.23824e-05	-1.50124e-05	3.50177e-05	3.58311e-06	1.69385e-05	6.51832e-05	6.95041e-06	1.44674e-05	1.71486e-05	8.57991e-06	-2.12777e-05	-4.57972e-05	1.14851e-05	-6.31774e-05	2.25144e-08
-1.69549e-05	-1.63441e-05	7.7258e-06	-2.62841e-05	-1.33939e-05	4.73154e-06	1.63616e-05	-6.46173e-07	2.05371e-05	5.94814e-05	-6.7859e-06	-2.62256e-05	-4.10684e-05	1.10156e-05	2.45155e-05	-1.6528e-05	-1.24862e-05	-1.49209e-05	3.51335e-05	3.69629e-06	1.77259e-05	4.80279e-05	6.61699e-06	1.3858e-05	1.78462e-05	8.2827e-06	-2.11948e-05	-4.64548e-05	-3.19271e-07	-6.31777e-05	2.062e-08
-1.68165e-05	-1.64046e-05	6.54207e-06	-2.6282e-05	-1.15634e-05	5.07155e-06	1.63158e-05	-8.85751e-07	2.06448e-05	5.98166e-05	-6.84732e-06	-2.62287e-05	-4.05276e-05	1.01259e-05	2.45212e-05	-1.5199e-05	-1.25718e-05	-1.49539e-05	3.50896e-05	3.67726e-06	1.76842e-05	4.35188e-05	7.05606e-06	1.35036e-05	1.84992e-05	8.05829e-06	-2.10293e-05	-4.58573e-05	1.31436e-05	-6.31772e-05	2.02099e-08
-9.12463e-06	-1.64145e-05	6.59017e-06	-2.67216e-05	-1.13558e-05	5.02069e-06	1.62817e-05	-8.84329e-07	2.06208e-05	5.9831e-05	-7.03699e-06	-2.6225e-05	-4.07468e-05	1.08984e-05	2.45196e-05	-1.54983e-05	-1.25068e-05	-1.49847e-05	3.53012e-05	3.71896e-06	1.72881e-05	4.38891e-05	7.02614e-06	1.28422e-05	1.73676e-05	6.43033e-06	-2.10884e-05	-4.57941e-05	1.01908e-05	-6.318e-05	1.99537e-08
-1.38779e-05	-1.66683e-05	6.4922e-06	-2.62661e-05	-1.23248e-05	7.41126e-06	1.63e-05	-8.46396e-07	2.03456e-05	5.97687e-05	-7.04746e-06	-2.62322e-05	-4.09839e-05	1.02288e-05	2.45181e-05	-1.39429e-05	-1.26891e-05	-1.50375e-05	1.86821e-05	3.77201e-06	1.72555e-05	4.28519e-05	7.13674e-06	1.36813e-05	1.81777e-05	8.42648e-06	-2.10978e-05	-4.58101e-05	5.75013e-06	-6.31638e-05	1.907e-08
-1.05052e-05	-1.65475e-05	6.76912e-06	-2.63563e-05	-1.25405e-05	7.63653e-06	1.62923e-05	-6.83841e-07	2.03319e-05	5.97632e-05	-7.05148e-06	-2.62289e-05	-4.09323e-05	1.06795e-05	2.45164e-05	-1.32761e-05	-1.26111e-05	-1.51077e-05	1.38859e-05	3.73265e-06	1.54027e-05	4.33696e-05	7.00818e-06	1.31063e-05	1.7924e-05	8.98568e-06	-2.10917e-05	-4.58772e-05	6.37321e-06	-6.31683e-05	1.88112e-08
-1.1205e-05	-1.64983e-05	6.6367e-06	-2.64209e-05	-1.23133e-05	6.08179e-06	1.63023e-05	-7.1065e-07	8.24191e-06	5.97582e-05	-6.74225e-06	-2.6244e-05	-4.09172e-05	1.07233e-05	2.45135e-05	-1.30182e-05	-1.2692e-05	-1.51261e-05	1.08967e-05	3.75424e-06	1.54322e-05	4.40577e-05	6.93044e-06	1.31864e-05	1.78184e-05	7.71357e-06	-2.11213e-05	-4.58965e-05	7.94704e-06	-6.31571e-05	1.84329e-08
-1.1287e-05	-1.65156e-05	6.7153e-06	-2.6473e-05	-1.2445e-05	5.81807e-06	1.63011e-05	-8.37014e-07	8.16371e-06	3.51443e-05	-6.62339e-06	-2.6271e-05	-4.09692e-05	1.08149e-05	2.44717e-05	-1.27656e-05	-1.26245e-05	-1.43418e-05	1.57467e-05	3.73531e-06	1.45644e-05	4.43106e-05	6.92682e-06	1.32508e-05	1.80613e-05	7.84938e-06	-2.06727e-05	-4.58902e-05	6.693e-06	-6.30655e-05	1.61635e-08
-1.04426e-05	-1.65397e-05	7.26498e-06	-2.64779e-05	-1.24313e-05	5.68308e-06	1.54052e-05	-7.95367e-07	8.91394e-07	3.26322e-05	-6.36926e-06	-2.66707e-05	-3.90682e-05	1.1433e-05	2.45105e-05	-1.27921e-05	-1.25957e-05	-1.44616e-05	1.16109e-05	3.72168e-06	1.54053e-05	4.39252e-05	7.29265e-06	1.34127e-05	1.78199e-05	7.35516e-06	-2.02494e-05	-4.61303e-05	1.17181e-05	-6.29528e-05	1.57266e-08
-1.05426e-05	-1.64353e-05	6.89096e-06	-1.6258e-05	-1.27327e-05	5.65179e-06	1.61587e-05	-7.5418e-07	6.38229e-06	3.08197e-05	-6.49459e-06	-2.68935e-05	-4.01052e-05	9.97602e-06	2.46597e-05	-8.91491e-06	-1.26175e-05	-1.44628e-05	5.62451e-06	3.67791e-06	1.54104e-05	4.4011e-05	7.12894e-06	1.36224e-05	1.80609e-05	2.57736e-06	-2.07004e-05	-4.62001e-05	6.74324e-06	-6.12925e-05	1.48228e-08
-1.05898e-05	-1.58375e-05	6.87467e-06	-1.12491e-05	-1.2527e-05	5.53581e-06	1.62703e-05	-7.50496e-07	5.10842e-06	2.93139e-05	-6.29067e-06	-2.74142e-05	-4.02165e-05	1.21754e-05	2.50376e-05	-9.55486e-06	-1.26149e-05	-1.42628e-05	1.588e-06	3.63515e-06	1.32921e-05	4.39705e-05	7.14924e-06	1.45589e-05	1.81883e-05	5.38833e-06	-2.0478e-05	-4.65834e-05	6.78594e-06	-6.07777e-05	1.45906e-08
-1.03888e-05	-1.60992e-05	7.02818e-06	-1.54693e-05	-1.23639e-05	5.40719e-06	1.61928e-05	-7.9063e-07	4.17366e-06	2.95151e-05	-6.20976e-06	-2.68591e-05	-3.85358e-05	1.1631e-05	2.50338e-05	-9.08246e-06	-1.2629e-05	-1.415e-05	1.53213e-06	3.63782e-06	9.97279e-06	4.39943e-05	7.13406e-06	1.39573e-05	1.84089e-05	2.43664e-06	-2.04253e-05	-4.63078e-05	7.21067e-06	-6.03716e-05	1.43378e-08
-1.06805e-05	-1.5957e-05	6.93558e-06	-1.43996e-05	-1.23831e-05	5.45333e-06	1.62492e-05	-7.46886e-07	4.52176e-06	2.93219e-05	-6.30323e-06	-2.68669e-05	-3.67601e-05	1.14707e-05	2.51161e-05	-9.71382e-06	-1.26082e-05	-1.42403e-05	-1.16775e-07	3.62204e-06	1.05749e-05	4.40146e-05	7.09738e-06	1.40455e-05	1.83998e-05	3.51019e-06	-7.99457e-06	-4.63181e-05	7.12131e-06	-6.02044e-05	1.38287e-08
-1.06308e-05	-1.59769e-05	6.96742e-06	-1.36051e-05	-1.23839e-05	5.35891e-06	1.62331e-05	-7.70214e-07	4.1456e-06	2.9049e-05	-6.23675e-06	-2.67854e-05	-3.73217e-05	1.1731e-05	2.50985e-05	-8.88098e-06	-1.26101e-05	-1.40343e-05	8.76918e-07	3.63967e-06	1.03318e-05	4.40071e-05	7.10022e-06	1.40133e-05	1.84221e-05	4.02763e-06	-5.38414e-06	-4.62573e-05	7.13985e-06	-6.02913e-05	1.37753e-08
-1.07945e-05	-1.6021e-05	6.02241e-06	-1.3335e-05	-1.24062e-05	5.37448e-06	1.62301e-05	-5.92771e-07	4.17255e-06	2.97051e-05	-6.28918e-06	-2.69978e-05	-3.74184e-05	1.16787e-05	2.51426e-05	-9.4032e-06	-1.26078e-05	-1.41593e-05	1.02073e-06	3.63178e-06	1.07753e-05	1.91578e-05	7.10517e-06	1.40289e-05	1.04866e-05	3.72172e-06	-5.64946e-06	-4.63016e-05	7.42773e-06	-6.0291e-05	1.2053e-08
-1.06681e-05	-1.59876e-05	6.41767e-06	-1.33348e-05	-1.23912e-05	5.41454e-06	1.62233e-05	-6.82331e-07	4.56961e-06	2.85996e-05	-6.29793e-06	-2.70895e-05	-1.10411e-05	1.18284e-05	2.51635e-05	-9.49196e-06	-1.2598e-05	-1.41048e-05	1.2036e-06	3.62913e-06	1.09572e-05	3.14633e-05	7.1055e-06	1.39295e-05	1.78249e-05	3.19104e-06	-6.10463e-06	-4.63689e-05	7.16544e-06	-6.02397e-05	1.15546e-08
-1.06813e-05	-1.60244e-05	6.94924e-06	-1.34037e-05	-1.23826e-05	5.35735e-06	1.62155e-05	-6.4708e-07	4.36642e-06	2.92704e-05	-6.29275e-06	-2.13176e-05	-1.5326e-05	1.1722e-05	2.51646e-05	-9.00003e-06	-1.2617e-05	-1.41501e-05	1.28049e-06	3.63604e-06	1.03781e-05	2.41612e-05	7.10221e-06	1.35213e-05	1.72916e-05	3.82551e-06	-6.08063e-06	-4.63264e-05	7.11044e-06	-6.02666e-05	1.0979e-08
-1.06822e-05	-1.60174e-05	6.75019e-06	-1.33338e-05	-1.23749e-05	5.37667e-06	1.62225e-05	-6.38212e-07	3.71484e-06	2.91398e-05	-6.30077e-06	-2.1244e-05	-1.54686e-05	1.16955e-05	2.51231e-05	-9.18448e-06	-1.26143e-05	-1.41317e-05	1.32369e-06	3.63844e-06	1.02649e-05	2.34995e-05	7.10566e-06	1.27482e-05	1.45931e-05	3.64254e-06	-6.525e-06	-4.6323e-05	7.26091e-06	-6.02813e-05	1.08308e-08
-1.06756e-05	-1.60137e-05	6.99203e-06	-1.36402e-05	-1.23888e-05	5.35408e-06	1.62143e-05	-6.46811e-07	4.07351e-06	2.93698e-05	-7.13435e-06	-2.20586e-05	-1.64264e-05	9.7199e-06	2.51183e-05	-9.31436e-06	-1.26453e-05	-1.41709e-05	1.17634e-06	3.63496e-06	1.05305e-05	2.36383e-05	7.1186e-06	1.29058e-05	1.48645e-05	3.68425e-06	-6.14324e-06	-4.63396e-05	7.26818e-06	-5.76416e-05	1.06067e-08
-1.06616e-05	-1.60205e-05	6.84536e-06	-1.38944e-05	-1.23878e-05	5.31745e-06	1.56819e-05	-6.57976e-07	4.03595e-06	2.92592e-05	-6.38109e-06	-2.19804e-05	-1.54999e-05	3.98766e-06	2.51183e-05	-8.61589e-06	-1.26246e-05	-1.41686e-05	1.0623e-06	3.63368e-06	1.04702e-05	2.44797e-05	7.17975e-06	1.26513e-05	1.59105e-05	3.66486e-06	-6.00824e-06	-4.6409e-05	7.25574e-06	-5.295e-05	1.00037e-08
-1.06769e-05	-1.55661e-05	6.54871e-06	-1.35948e-05	-1.23939e-05	5.3251e-06	1.41175e-05	-6.54778e-07	4.09034e-06	2.91861e-05	-6.32221e-06	-2.19191e-05	-1.65456e-05	-2.5108e-08	2.51188e-05	-8.98486e-06	-1.26523e-05	-1.41888e-05	1.15867e-06	3.62713e-06	1.04511e-05	2.32157e-05	7.11281e-06	1.24531e-05	1.5975e-05	3.70658e-06	-5.58563e-06	-4.64794e-05	7.22739e-06	-5.18947e-05	9.77565e-09
-1.06363e-05	-1.59822e-05	6.79777e-06	-1.36573e-05	-1.21936e-05	5.31485e-06	1.44168e-05	-6.6305e-07	4.08005e-06	2.91335e-05	-7.29339e-06	-2.22565e-05	-1.40604e-05	5.31552e-06	2.5122e-05	-9.10973e-06	-1.26295e-05	-1.25205e-05	1.25042e-06	3.63099e-06	1.05317e-05	2.40051e-05	7.12396e-06	1.27005e-05	1.56165e-05	3.5837e-06	-5.67779e-06	-2.0495e-05	7.23717e-06	-5.28073e-05	8.12073e-09
-1.04052e-05	-1.61808e-05	6.7341e-06	-1.3744e-05	-1.2502e-05	5.0216e-06	1.51829e-05	-6.55848e-07	4.38649e-06	2.6776e-05	-7.0687e-06	-2.24416e-05	-1.52604e-05	7.24591e-06	2.51179e-05	-9.4516e-06	-1.26438e-05	-1.28592e-05	1.25927e-06	3.6329e-06	1.04665e-05	2.32897e-05	7.11319e-06	1.24889e-05	1.556e-05	3.61081e-06	-5.92866e-06	-2.84459e-05	7.32787e-06	-2.83768e-05	6.46916e-09
-1.05936e-05	-1.609e-05	6.73747e-06	-1.37299e-05	-1.24393e-05	5.08552e-06	1.49329e-05	-6.6194e-07	4.1825e-06	2.4878e-05	-7.23384e-06	-2.21456e-05	-1.43433e-05	5.03152e-06	2.51202e-05	-9.3343e-06	-1.26375e-05	-1.17511e-05	1.17567e-06	3.6319e-06	1.05022e-05	2.30817e-05	7.11341e-06	1.26727e-05	1.55983e-05	3.57918e-06	-5.74908e-06	-2.15589e-05	7.29786e-06	-2.52847e-05	5.75057e-09
-1.04806e-05	-1.61823e-05	6.74571e-06	-1.37503e-05	-1.22633e-05	4.72179e-06	1.48375e-05	-6.62458e-07	4.22256e-06	2.71325e-05	-7.03897e-06	-1.14383e-05	-1.50905e-05	2.57122e-06	2.51153e-05	-9.22111e-06	-1.26621e-05	-1.21528e-05	1.14082e-06	3.65291e-06	1.04995e-05	2.32683e-05	7.11757e-06	1.26229e-05	1.54375e-05	3.55486e-06	-5.82684e-06	-1.95076e-05	7.24905e-06	-2.34011e-05	5.33401e-09
-1.05166e-05	-1.63527e-05	6.71853e-06	-1.37138e-05	-1.22969e-05	5.08117e-06	1.46865e-05	-6.66108e-07	4.13681e-06	2.63671e-05	-7.14478e-06	-1.2898e-05	-1.45625e-05	3.36956e-06	2.51176e-05	-9.22136e-06	-1.26478e-05	-1.08562e-05	1.14584e-06	3.64078e-06	1.04954e-05	2.31962e-05	7.12093e-06	1.25203e-05	1.53424e-05	3.56079e-06	-5.80404e-06	-9.64344e-06	7.26396e-06	-2.70101e-05	5.17861e-09
-1.05591e-05	-1.62657e-05	6.74486e-06	-1.37393e-05	-1.21857e-05	5.06872e-06	1.46775e-05	-6.65636e-07	4.19666e-06	2.69812e-05	-7.09429e-06	-1.12866e-05	-1.48368e-05	3.81523e-06	2.51179e-05	-9.14158e-06	-1.26649e-05	-1.1702e-05	1.13631e-06	3.64991e-06	1.04971e-05	2.31697e-05	7.11704e-06	1.25221e-05	1.53895e-05	3.56442e-06	-5.71095e-06	-1.32064e-05	7.26904e-06	-2.3485e-05	5.10025e-09
-1.05449e-05	-1.62615e-05	6.73403e-06	-1.37285e-05	-1.21753e-05	5.0781e-06	1.47026e-05	-6.65542e-07	4.21487e-06	2.6601e-05	-7.01918e-06	-1.18724e-05	-1.47298e-05	3.44236e-06	2.51181e-05	-9.22586e-06	-1.22973e-05	-1.14494e-05	1.1445e-06	3.72586e-06	1.04973e-05	2.31631e-05	7.11366e-06	1.25466e-05	7.92914e-06	3.56188e-06	-5.7601e-06	-1.23124e-05	7.34733e-06	-2.46143e-05	4.93296e-09
-1.0515e-05	-1.62495e-05	6.7452e-06	-1.37308e-05	-1.21065e-05	5.03562e-06	1.46881e-05	-6.19536e-07	4.27995e-06	1.38495e-05	-7.05867e-06	-1.13974e-05	-1.48537e-05	3.82914e-06	2.51165e-05	-9.18505e-06	-1.22512e-05	-1.14552e-05	9.0646e-07	3.65168e-06	1.04986e-05	2.321e-05	7.42109e-06	1.25573e-05	8.49267e-06	3.59986e-06	-5.69325e-06	-1.29417e-05	7.32576e-06	-2.38163e-05	4.40006e-09
-1.03394e-05	-1.62495e-05	6.7436e-06	-1.37316e-05	-1.21137e-05	4.92559e-06	1.46062e-05	-6.54378e-07	4.31236e-06	7.80219e-06	-7.08062e-06	-1.10281e-05	-1.47811e-05	3.83333e-06	2.51433e-05	-9.21045e-06	-1.06071e-05	-1.11495e-05	8.40172e-07	3.69411e-06	1.0454e-05	2.3256e-05	7.85666e-06	1.25658e-05	1.02119e-05	3.60814e-06	-5.77219e-06	-1.29729e-05	7.372e-06	-2.40503e-05	4.26378e-09
-1.02713e-05	-1.62274e-05	6.74418e-06	-1.37293e-05	-1.21207e-05	4.9283e-06	1.46839e-05	-6.56811e-07	4.29221e-06	9.70948e-06	-7.07195e-06	-1.10104e-05	-1.48032e-05	3.70991e-06	2.51184e-05	-9.15737e-06	-6.94973e-06	-1.11569e-05	8.52624e-07	3.7093e-06	1.05054e-05	2.32572e-05	7.84014e-06	1.25639e-05	9.22107e-06	3.57936e-06	-5.76265e-06	-1.1792e-05	7.34267e-06	-2.40154e-05	4.18027e-09
-1.04205e-05	8.33435e-07	6.74176e-06	-1.37613e-05	1.65834e-06	4.92629e-06	1.4681e-05	-5.76836e-07	4.28662e-06	1.02116e-05	-4.39349e-06	-1.2953e-05	-7.63389e-06	3.01444e-06	2.50957e-05	-8.91465e-06	-6.66915e-06	-1.11416e-05	1.08106e-06	4.04499e-06	1.04952e-05	2.32213e-05	7.59794e-06	8.81104e-06	1.07852e-05	3.60176e-06	-5.77085e-06	-1.27065e-05	4.61578e-06	-2.38693e-05	3.55934e-09
-1.04205e-05	8.33435e-07	6.74176e-06	-1.37613e-05	1.65834e-06	4.92629e-06	1.4681e-05	-5.76836e-07	4.28662e-06	1.02116e-05	-4.39349e-06	-1.2953e-05	-7.63389e-06	3.01444e-06	2.50957e-05	-8.91465e-06	-6.66915e-06	-1.11416e-05	1.08106e-06	4.04499e-06	1.04952e-05	2.32213e-05	7.59794e-06	8.81104e-06	1.07852e-05	3.60176e-06	-5.77085e-06	-1.27065e-05	4.61578e-06	-2.38693e-05	3.55934e-09
-1.04399e-05	-2.47858e-06	6.74123e-06	-1.37561e-05	-1.22245e-06	4.92784e-06	1.46803e-05	-5.83256e-07	4.28727e-06	9.86564e-06	-5.06402e-06	-1.25497e-05	-8.66394e-06	3.23074e-06	2.51021e-05	-8.70684e-06	-6.83889e-06	-6.88548e-06	1.0407e-06	3.9894e-06	1.04826e-05	2.32265e-05	7.48776e-06	9.47146e-06	1.06428e-05	3.59375e-06	-5.69348e-06	-1.27365e-05	5.2389e-06	-2.38882e-05	3.50693e-09
-1.0437e-05	-1.624e-06	6.74124e-06	-1.37559e-05	-1.20418e-06	4.92808e-06	1.468e-05	-5.84246e-07	4.2873e-06	9.86818e-06	-5.07477e-06	-1.24815e-05	-8.68321e-06	3.22494e-06	2.51024e-05	-8.74267e-06	-6.84858e-06	-7.16104e-06	1.0341e-06	3.98668e-06	1.04827e-05	2.32268e-05	7.52199e-06	9.49062e-06	1.03572e-05	3.59399e-06	-5.69686e-06	-1.27341e-05	5.21993e-06	-2.38889e-05	3.50138e-09
-1.02218e-05	-8.91378e-07	6.87964e-06	-1.29233e-05	-3.53514e-06	4.93309e-06	1.46693e-05	-6.10295e-07	4.28895e-06	9.92224e-06	-5.1331e-06	-9.78546e-06	-6.56687e-06	3.43822e-06	2.50823e-05	-8.65219e-06	-6.72872e-06	-8.0191e-06	1.09423e-06	-4.73903e-06	1.05402e-05	2.32234e-05	7.50996e-06	9.7481e-06	1.0519e-05	3.57981e-06	-5.65916e-06	-1.52615e-06	5.52535e-06	-1.59536e-05	2.94784e-09
-1.02207e-05	-1.22386e-06	6.74294e-06	-1.29211e-05	-2.75408e-06	4.93905e-06	1.46694e-05	-5.96133e-07	4.28791e-06	9.85624e-06	-5.06482e-06	-9.99817e-06	-7.07306e-06	3.43377e-06	2.50881e-05	-8.70778e-06	-6.72849e-06	-7.91694e-06	9.96327e-07	-2.26779e-06	1.05267e-05	2.32233e-05	7.60144e-06	9.87004e-06	1.04561e-05	3.58284e-06	-5.66702e-06	1.13023e-06	5.56128e-06	-1.59451e-05	2.93426e-09
-1.02254e-05	-1.10334e-06	6.74291e-06	-1.29564e-05	-3.01612e-06	4.9351e-06	1.46718e-05	-5.97042e-07	4.28788e-06	1.00275e-05	-5.07352e-06	-9.73869e-06	-6.77761e-06	3.43428e-06	2.50998e-05	-8.44978e-06	-6.72409e-06	-7.89803e-06	1.01311e-06	-2.28671e-06	1.05244e-05	2.3224e-05	7.57993e-06	9.81621e-06	1.04777e-05	3.58269e-06	-5.6595e-06	1.75131e-07	5.56618e-06	-1.57665e-05	2.91885e-09
-1.02322e-05	-1.16668e-06	6.73955e-06	-1.29401e-05	-2.88787e-06	4.93263e-06	1.46715e-05	-5.96886e-07	4.28409e-06	9.89961e-06	-5.07832e-06	-9.95728e-06	-6.86165e-06	3.39008e-06	2.50914e-05	-8.52022e-06	-6.71935e-06	-7.93838e-06	1.01589e-06	-2.17856e-06	1.05301e-05	2.323e-05	7.20562e-06	9.72231e-06	8.8219e-06	3.58268e-06	-5.25526e-06	-1.69231e-07	5.55209e-06	-1.6301e-05	2.895e-09
-1.02397e-05	-1.18497e-06	6.74276e-06	-1.29502e-05	-2.93624e-06	4.90491e-06	1.46712e-05	-5.9749e-07	4.27714e-06	9.97231e-06	-2.51507e-06	-9.98153e-06	-6.6879e-06	3.40211e-06	2.50894e-05	-8.62132e-06	-6.80485e-06	-7.96025e-06	1.02059e-06	-1.96214e-06	9.19295e-06	2.32267e-05	7.26874e-06	9.67041e-06	8.82864e-06	3.58427e-06	-5.50296e-06	-3.84962e-07	5.40416e-06	-1.60982e-05	2.846e-09
-1.02435e-05	-1.37145e-06	6.74314e-06	-1.29781e-05	-2.93034e-06	4.75363e-06	1.46731e-05	-5.9848e-07	4.15607e-06	9.98935e-06	-1.60008e-06	-1.01771e-05	-5.66945e-06	3.28466e-06	2.50888e-05	-8.63836e-06	-6.82378e-06	-7.97635e-06	-2.55994e-07	-1.78445e-06	8.83618e-06	2.32264e-05	7.46577e-06	9.67093e-06	8.85164e-06	6.57935e-07	-5.48369e-06	-3.82527e-07	5.35154e-06	-1.61801e-05	2.81743e-09
-1.02435e-05	-1.23628e-06	6.74278e-06	-1.29568e-05	-2.9798e-06	4.77946e-06	1.46728e-05	-5.9839e-07	4.19163e-06	9.98375e-06	-1.85616e-06	-1.01572e-05	-5.7155e-06	3.29804e-06	2.50889e-05	-8.63735e-06	-6.80868e-06	-7.96769e-06	-7.83099e-08	-1.88148e-06	8.89438e-06	2.32266e-05	7.46871e-06	9.67299e-06	8.8646e-06	8.03842e-07	-5.48406e-06	-3.52524e-07	5.35494e-06	-1.60991e-05	2.81724e-09
-1.02435e-05	-1.25391e-06	6.7382e-06	-1.29759e-05	-2.86818e-06	4.76559e-06	1.4673e-05	-5.99701e-07	4.20364e-06	9.95599e-06	-1.96673e-06	-9.92969e-06	-5.80052e-06	3.31913e-06	2.50899e-05	-8.63638e-06	-6.81239e-06	-7.97674e-06	-2.02127e-07	-1.48166e-06	8.91503e-06	2.32273e-05	7.4804e-06	9.67173e-06	8.85973e-06	9.82626e-07	-5.49699e-06	-5.30307e-07	5.37008e-06	-1.61837e-05	2.81635e-09
-1.02423e-05	-1.30766e-06	6.74209e-06	-1.2979e-05	-2.88718e-06	4.77925e-06	1.46728e-05	-5.98905e-07	4.18463e-06	9.97832e-06	-1.79767e-06	-9.97009e-06	-5.71362e-06	3.32006e-06	2.50893e-05	-8.63368e-06	-6.80392e-06	-7.97779e-06	4.83281e-09	-1.67089e-06	8.87624e-06	2.32267e-05	7.47459e-06	9.67867e-06	8.84704e-06	9.37435e-07	-5.45477e-06	-4.59505e-07	5.3797e-06	-1.61263e-05	2.8134e-09
-1.02434e-05	-1.24829e-06	6.69048e-06	-1.29735e-05	-2.88394e-06	4.79009e-06	1.46761e-05	-5.98899e-07	4.18899e-06	9.98091e-06	-1.88184e-06	-1.00099e-05	-5.78369e-06	3.30309e-06	2.50891e-05	-8.63469e-06	-6.80671e-06	-7.97346e-06	-7.2216e-08	-1.76717e-06	5.21784e-06	2.32261e-05	7.48136e-06	9.68151e-06	8.85864e-06	9.12378e-07	-5.45433e-06	-4.59499e-07	5.36699e-06	-1.61259e-05	2.76339e-09
-1.02438e-05	-1.22831e-06	6.73572e-06	-1.29688e-05	-2.91657e-06	4.78186e-06	1.46837e-05	-7.30451e-07	4.19407e-06	9.96354e-06	-1.90744e-06	-9.98787e-06	-5.35862e-06	3.30407e-06	2.50894e-05	-8.63255e-06	-6.80417e-06	-7.96883e-06	-3.94157e-07	-1.88247e-06	5.68744e-06	2.32302e-05	7.46659e-06	9.68041e-06	8.8559e-06	9.78069e-07	-2.2103e-06	-5.02353e-07	5.36796e-06	-1.61342e-05	2.74001e-09
-1.02452e-05	1.71521e-06	6.73515e-06	-1.29778e-05	-2.85772e-06	4.78871e-06	1.45624e-05	-7.93722e-07	4.18854e-06	9.97423e-06	-1.92112e-06	-9.98537e-06	-5.62626e-06	3.30966e-06	1.78913e-05	-8.93613e-06	-6.80225e-06	-2.65895e-07	-1.22085e-07	-2.55654e-06	5.96128e-06	2.32372e-05	7.46693e-06	9.70005e-06	8.85749e-06	1.01676e-06	-3.55882e-06	-5.0018e-07	5.36349e-06	-1.61345e-05	2.38821e-09
-2.44374e-06	3.46732e-09	6.74091e-06	-1.29763e-05	-2.81569e-06	4.78635e-06	1.46898e-05	-8.65993e-07	4.18288e-06	9.97301e-06	-1.89829e-06	-9.98923e-06	-5.62194e-06	3.30096e-06	1.86751e-05	-8.84937e-06	-6.80203e-06	-1.4094e-06	-9.92689e-07	-1.80228e-06	5.85686e-06	2.32312e-05	7.46921e-06	9.68982e-06	8.85655e-06	1.01252e-06	-3.56917e-06	-4.91138e-07	5.36941e-06	-1.61346e-05	2.31485e-09
-5.91612e-06	-9.82333e-07	6.79046e-06	-1.1355e-05	-2.88664e-06	4.78797e-06	1.116e-05	-8.03123e-07	4.18403e-06	9.94855e-06	-1.93271e-06	-1.00186e-05	-5.70583e-06	3.3074e-06	1.88152e-05	-8.42539e-06	-6.80373e-06	-5.15237e-06	-7.26127e-07	1.35924e-06	5.39878e-06	2.32322e-05	7.46452e-06	9.71057e-06	8.86013e-06	1.4696e-06	-4.16247e-06	-4.75762e-07	5.39787e-06	-1.4415e-05	2.18579e-09
-7.3902e-06	-7.02853e-07	6.77847e-06	-9.30337e-06	-2.8689e-06	4.80629e-06	7.17422e-06	-6.80151e-07	4.27245e-06	1.00478e-05	-1.93763e-06	-1.00192e-05	-5.7007e-06	3.30508e-06	1.87344e-05	-8.54641e-06	-3.3359e-06	-3.30798e-06	-1.411e-06	2.57995e-08	5.39209e-06	2.32374e-05	7.47556e-06	9.69484e-06	8.6568e-06	1.58182e-06	-3.84053e-06	-4.74432e-07	5.42463e-06	-1.28259e-05	1.991e-09
-7.3902e-06	-7.02853e-07	6.77847e-06	-9.30337e-06	-2.8689e-06	4.80629e-06	7.17422e-06	-6.80151e-07	4.27245e-06	1.00478e-05	-1.93763e-06	-1.00192e-05	-5.7007e-06	3.30508e-06	1.87344e-05	-8.54641e-06	-3.3359e-06	-3.30798e-06	-1.411e-06	2.57995e-08	5.39209e-06	2.32374e-05	7.47556e-06	9.69484e-06	8.6568e-06	1.58182e-06	-3.84053e-06	-4.74432e-07	5.42463e-06	-1.28259e-05	1.991e-09
-6.9675e-06	-5.87765e-07	6.15669e-06	-9.48693e-06	-3.04908e-06	4.80064e-06	8.11336e-06	-7.09332e-07	5.60869e-06	1.0073e-05	-1.93475e-06	-1.02553e-05	-5.07757e-06	3.21486e-06	1.88949e-05	-8.6936e-06	-3.41679e-06	-3.50806e-06	-1.20774e-06	1.76794e-07	5.26227e-06	6.26575e-06	7.46757e-06	9.68411e-06	8.66093e-06	1.33205e-06	-4.72304e-06	-4.74641e-07	5.40187e-06	-1.33018e-05	1.53343e-09
-5.99655e-06	-6.04893e-07	6.78401e-06	-8.95849e-06	-2.86876e-06	4.7983e-06	7.94653e-06	-7.3173e-07	4.37901e-06	1.006e-05	-1.9376e-06	-1.01346e-05	-3.73923e-06	3.29982e-06	1.89378e-05	-8.68802e-06	-3.39376e-06	-3.6333e-06	-1.30849e-06	2.57636e-07	5.14765e-06	6.61844e-06	7.4698e-06	9.67749e-06	8.64712e-06	1.33198e-06	-4.24547e-06	-4.78812e-07	5.40755e-06	-1.35146e-05	1.49631e-09
-6.5732e-06	-4.59294e-07	6.86662e-06	-8.93876e-06	-2.87387e-06	4.80115e-06	8.01582e-06	-6.97541e-07	4.41351e-06	1.00758e-05	-1.93212e-06	-1.0062e-05	-4.76404e-06	2.27558e-06	1.88554e-05	-8.62337e-06	-3.05008e-06	-3.50521e-06	-1.25126e-06	1.28175e-06	5.15501e-06	4.54223e-06	7.46903e-06	9.64525e-06	8.66321e-06	1.34711e-06	-3.91151e-06	-4.76616e-07	5.42169e-06	-1.32285e-05	1.46786e-09
-5.28457e-06	-5.2835e-07	6.74162e-06	-9.35585e-06	-2.93428e-06	1.16129e-06	7.83989e-06	-7.04735e-07	4.58719e-06	1.00501e-05	-1.92455e-06	-1.01852e-05	-4.60496e-06	2.99705e-06	1.88189e-05	-8.69428e-06	-3.23281e-06	-3.35737e-06	-1.22439e-06	1.82228e-07	5.00121e-06	5.34944e-06	7.47117e-06	9.68796e-06	8.6913e-06	1.35556e-06	-4.17781e-06	-4.75598e-07	5.42641e-06	-1.32015e-05	1.44787e-09
-5.78604e-06	-5.23553e-07	6.74213e-06	-9.33019e-06	-2.93947e-06	2.04023e-06	7.86043e-06	-7.03097e-07	4.52328e-06	1.00529e-05	-1.9264e-06	-1.01246e-05	-4.50977e-06	2.75727e-06	1.87849e-05	-8.66144e-06	-2.91649e-06	-3.39969e-06	-1.25788e-06	2.20106e-07	5.02252e-06	4.05113e-06	7.47062e-06	9.69496e-06	8.66912e-06	1.3256e-06	-4.1892e-06	-4.75761e-07	5.42386e-06	-1.31529e-05	1.43516e-09
-5.4158e-06	-5.48261e-07	6.72276e-06	-9.22444e-06	-2.93773e-06	1.08534e-06	7.79004e-06	-7.03875e-07	4.55139e-06	1.0058e-05	-1.92498e-06	-1.01564e-05	-4.33283e-06	2.86394e-06	1.87837e-05	-8.69667e-06	-2.93558e-06	-3.45153e-06	-1.23514e-06	2.86814e-07	4.91255e-06	4.33904e-06	7.46991e-06	9.6902e-06	8.66755e-06	1.35637e-06	-4.20397e-06	-4.75715e-07	5.42467e-06	-1.32196e-05	1.42892e-09
-5.60525e-06	-5.28376e-07	5.62989e-06	-9.27159e-06	-2.92343e-06	1.08156e-06	7.84475e-06	-7.06216e-07	4.63815e-06	1.00568e-05	-1.92631e-06	-1.01475e-05	-2.57091e-06	2.82713e-06	1.87554e-05	-8.7497e-06	-3.04878e-06	-3.4515e-06	-1.17937e-06	1.10229e-07	4.94028e-06	4.1798e-06	7.47123e-06	8.71627e-06	8.67026e-06	1.35711e-06	-3.33647e-06	-4.75841e-07	5.47488e-06	-1.32245e-05	1.38289e-09
-5.60525e-06	-5.28376e-07	5.62989e-06	-9.27159e-06	-2.92343e-06	1.08156e-06	7.84475e-06	-7.06216e-07	4.63815e-06	1.00568e-05	-1.92631e-06	-1.01475e-05	-2.57091e-06	2.82713e-06	1.87554e-05	-8.7497e-06	-3.04878e-06	-3.4515e-06	-1.17937e-06	1.10229e-07	4.94028e-06	4.1798e-06	7.47123e-06	8.71627e-06	8.67026e-06	1.35711e-06	-3.33647e-06	-4.75841e-07	5.47488e-06	-1.32245e-05	1.38289e-09
-5.60515e-06	-5.29538e-07	4.6856e-06	-9.23567e-06	-2.92823e-06	1.32304e-06	7.84863e-06	-7.05792e-07	4.58309e-06	1.00554e-05	-1.92513e-06	-1.01415e-05	-2.85739e-06	2.81404e-06	1.87631e-05	-8.74644e-06	-3.05098e-06	-3.44101e-06	-5.14145e-07	-8.63343e-07	4.93837e-06	4.20812e-06	7.47161e-06	8.53298e-06	8.68414e-06	1.34202e-06	-2.88291e-06	-4.75556e-07	5.577e-06	-1.32081e-05	1.36889e-09
-5.66501e-06	-5.33867e-07	5.00044e-06	-9.23544e-06	-2.92615e-06	1.28242e-06	7.88656e-06	-7.0582e-07	4.58016e-06	1.00588e-05	-1.92621e-06	-1.00978e-05	-2.83933e-06	2.85665e-06	1.83602e-05	-2.629e-07	-3.03702e-06	-3.42824e-06	-8.64085e-07	-7.94226e-07	4.95073e-06	4.19297e-06	7.47121e-06	8.82068e-06	8.67356e-06	1.42289e-06	-3.43138e-06	-4.74788e-07	5.43758e-06	-1.32178e-05	1.2884e-09
-5.61733e-06	-5.30325e-07	4.78056e-06	-9.23563e-06	-2.92777e-06	1.26163e-06	7.88401e-06	-7.0585e-07	4.58667e-06	1.00587e-05	-1.92583e-06	-9.92193e-06	-2.81224e-06	2.84525e-06	1.84841e-05	-1.80365e-06	-3.04181e-06	-3.42948e-06	-9.31543e-07	-5.8956e-07	4.94228e-06	4.19513e-06	7.47148e-06	8.72416e-06	8.67213e-06	1.37294e-06	-3.17727e-06	-4.74668e-07	5.46094e-06	-1.32132e-05	1.2861e-09
-5.61975e-06	-5.30403e-07	4.86462e-06	-9.24221e-06	-2.9252e-06	1.23869e-06	7.86959e-06	-7.05734e-07	4.59025e-06	1.00576e-05	-1.92576e-06	-9.65223e-06	-2.81919e-06	2.83526e-06	1.84928e-05	-8.14634e-07	-3.0377e-06	-3.43826e-06	-8.70603e-07	-8.126e-07	4.94397e-06	4.19348e-06	7.47139e-06	8.66149e-06	8.67637e-06	1.6278e-06	-3.08049e-06	-4.76427e-07	5.48666e-06	-1.32169e-05	1.27897e-09
-5.63675e-06	-5.32545e-07	4.79904e-06	-9.24652e-06	-1.19134e-06	1.19797e-06	7.95034e-06	-7.05499e-07	4.59002e-06	1.00573e-05	-1.92605e-06	-9.66098e-06	-2.77998e-06	2.83487e-06	1.84073e-05	-1.56571e-06	-3.03791e-06	-2.44646e-06	-9.20502e-07	-7.67486e-07	4.94816e-06	4.18836e-06	7.47116e-06	8.67145e-06	8.67348e-06	1.5631e-06	-3.24639e-06	-2.46215e-07	5.47759e-06	-1.32175e-05	1.26612e-09
-5.63421e-06	-5.3263e-07	4.81762e-06	-9.24853e-06	-9.94131e-07	1.24611e-06	7.9122e-06	-7.05284e-07	4.58939e-06	1.00571e-05	-1.92669e-06	-8.81293e-06	-2.81357e-06	2.83281e-06	1.83976e-05	-1.43127e-06	-3.03804e-06	-3.03353e-06	-8.90408e-07	-8.72012e-07	4.94964e-06	4.18892e-06	7.47121e-06	8.68594e-06	8.67319e-06	1.56663e-06	-3.23029e-06	-4.18079e-07	5.47463e-06	-1.32169e-05	1.2527e-09
-5.75042e-06	-5.36972e-07	4.89106e-06	-9.25071e-06	-2.02214e-06	1.2097e-06	7.90808e-06	-5.44016e-07	4.58859e-06	1.00596e-05	-1.8721e-06	-9.12215e-06	-2.8059e-06	2.83382e-06	1.83077e-05	-2.25164e-06	-3.01752e-06	-2.85395e-06	-8.95479e-07	-7.42695e-07	4.94836e-06	4.16994e-06	7.47136e-06	8.64198e-06	7.50237e-06	1.52926e-06	-3.24739e-06	-4.29735e-07	5.47957e-06	-1.06836e-05	1.18086e-09
-5.9086e-06	-5.36192e-07	5.07757e-06	-3.45559e-06	-1.73589e-06	1.19133e-06	7.76285e-06	-5.9813e-07	4.51123e-06	1.00487e-05	-1.82837e-06	-9.14832e-06	-2.81972e-06	2.87366e-06	1.83299e-05	-1.77692e-06	-3.02259e-06	-3.00695e-06	-8.85734e-07	-7.38152e-07	4.94797e-06	4.18918e-06	7.49492e-06	8.68758e-06	7.334e-06	1.47101e-06	-3.2325e-06	-3.59637e-06	1.30981e-06	-1.06482e-05	1.08931e-09
-5.85793e-06	-5.34793e-07	4.85671e-06	-5.47e-06	-1.78731e-06	1.2052e-06	7.8542e-06	-5.35511e-07	4.51808e-06	1.0057e-05	-1.86873e-06	-9.19336e-06	-2.81471e-06	2.86031e-06	1.83347e-05	-1.92422e-06	-3.00231e-06	-2.85051e-06	-8.95932e-07	-7.68293e-07	4.94912e-06	4.16767e-06	4.46055e-06	8.67568e-06	7.63281e-06	1.53152e-06	-3.21964e-06	-6.72523e-07	3.17257e-06	-1.08927e-05	1.07596e-09
-5.81422e-06	-5.34127e-07	4.96463e-06	-3.85418e-06	-1.81096e-06	1.19166e-06	7.83955e-06	-6.09971e-07	4.54166e-06	1.00533e-05	-1.86678e-06	-9.2417e-06	-2.82673e-06	2.86259e-06	1.83492e-05	-1.82828e-06	-3.00853e-06	-2.9291e-06	-8.92412e-07	-7.59341e-07	4.94836e-06	4.17636e-06	3.72228e-06	8.70335e-06	7.67266e-06	1.52075e-06	-3.22248e-06	-7.59685e-07	2.71713e-06	-1.07932e-05	1.05349e-09
-5.89518e-06	-5.35003e-07	4.94716e-06	-4.2163e-06	-1.79697e-06	1.16727e-06	7.82398e-06	-5.68299e-07	4.53981e-06	1.00529e-05	-1.85573e-06	-9.29452e-06	-2.82039e-06	2.86649e-06	1.83366e-05	-1.87708e-06	-2.99202e-06	-2.88669e-06	-8.89122e-07	-7.43312e-07	4.9485e-06	4.18061e-06	3.39298e-06	8.67595e-06	7.50316e-06	1.52596e-06	-3.22948e-06	-9.11679e-07	1.84084e-06	-1.0857e-05	1.04937e-09
-5.82784e-06	-5.35703e-07	5.06204e-06	-3.8944e-06	-1.7607e-06	1.19573e-06	7.82858e-06	-5.73269e-07	4.53679e-06	1.00538e-05	-1.87575e-06	-9.19892e-06	-5.05461e-07	2.85977e-06	1.83515e-05	-1.81596e-06	-3.00384e-06	-2.95392e-06	-8.93224e-07	-7.49942e-07	4.9495e-06	4.1751e-06	2.07121e-06	8.69569e-06	7.60078e-06	-5.17312e-07	-2.73102e-06	-2.0728e-06	2.03309e-06	-1.07824e-05	1.03063e-09
-5.86633e-06	-5.35548e-07	5.02434e-06	-3.8906e-06	-1.743e-06	1.1979e-06	7.82795e-06	-5.61117e-07	4.53539e-06	1.00538e-05	-1.87421e-06	-9.19256e-06	-5.81426e-08	2.8638e-06	1.83366e-05	-1.8108e-06	-3.00472e-06	-2.95571e-06	-8.90997e-07	-7.60223e-07	4.94952e-06	4.17312e-06	2.11713e-06	8.69244e-06	7.52853e-06	-1.31996e-07	-2.83811e-06	-1.51428e-06	1.75104e-06	-1.07632e-05	1.02557e-09
-5.86633e-06	-5.35548e-07	5.02434e-06	-3.8906e-06	-1.743e-06	1.1979e-06	7.82795e-06	-5.61117e-07	4.53539e-06	1.00538e-05	-1.87421e-06	-9.19256e-06	-5.81426e-08	2.8638e-06	1.83366e-05	-1.8108e-06	-3.00472e-06	-2.95571e-06	-8.90997e-07	-7.60223e-07	4.94952e-06	4.17312e-06	2.11713e-06	8.69244e-06	7.52853e-06	-1.31996e-07	-2.83811e-06	-1.51428e-06	1.75104e-06	-1.07632e-05	1.02557e-09
-5.85035e-06	-5.35308e-07	5.01348e-06	-3.88951e-06	-1.7438e-06	1.19728e-06	7.82793e-06	-5.64228e-07	4.53571e-06	1.00537e-05	-1.87378e-06	-9.19833e-06	-7.31075e-08	2.86359e-06	1.83375e-05	-1.81727e-06	-3.00524e-06	-2.94475e-06	-8.90692e-07	-7.5864e-07	4.94939e-06	4.17359e-06	2.14385e-06	8.69657e-06	7.52959e-06	-9.97718e-08	-2.79343e-06	-1.47578e-06	1.77258e-06	-1.07648e-05	1.02531e-09
-5.85434e-06	-5.35532e-07	5.03031e-06	-3.88546e-06	-1.74504e-06	1.19298e-06	7.82795e-06	-5.70823e-07	4.53546e-06	1.00538e-05	-1.8753e-06	-9.19314e-06	9.87016e-08	2.86365e-06	1.83364e-05	-1.83456e-06	-3.00742e-06	-2.9454e-06	-8.8941e-07	-7.59357e-07	4.94961e-06	4.17332e-06	2.15581e-06	8.69279e-06	7.53456e-06	-6.89614e-08	-2.77782e-06	-1.38636e-06	1.7518e-06	-1.07623e-05	1.02503e-09
-5.85528e-06	-5.35511e-07	5.03697e-06	-3.88024e-06	-1.74709e-06	1.19496e-06	7.82787e-06	-5.69932e-07	4.53654e-06	1.00537e-05	-1.87525e-06	-9.19388e-06	-1.89268e-09	2.8634e-06	1.83365e-05	-1.81712e-06	-3.00635e-06	-2.94465e-06	-8.88193e-07	-7.5743e-07	4.94948e-06	4.17305e-06	2.14807e-06	8.69413e-06	7.53205e-06	-1.21912e-08	-2.82604e-06	-1.27978e-06	1.65915e-06	-1.07644e-05	1.02468e-09
-5.88495e-06	-5.33369e-07	5.02395e-06	-3.87813e-06	-1.73591e-06	1.19617e-06	7.84243e-06	-5.42453e-07	3.82038e-06	1.00528e-05	-1.88715e-06	-9.19683e-06	-2.12356e-07	2.82465e-06	1.83377e-05	-1.81426e-06	-2.92517e-06	-3.22409e-06	-8.91067e-07	-7.58071e-07	4.94511e-06	4.32013e-06	2.14191e-06	2.69571e-06	7.52974e-06	-6.71839e-08	-2.80118e-06	-1.41573e-06	1.69758e-06	-1.07674e-05	9.53485e-10
-6.04275e-06	-5.352e-07	5.03095e-06	-3.88233e-06	-1.76206e-06	1.30193e-06	7.83846e-06	-5.45814e-07	4.18446e-06	9.61703e-06	-1.87082e-06	-9.19478e-06	-1.20053e-07	2.84575e-06	1.41361e-05	-1.81574e-06	-2.92587e-06	-2.96297e-06	-8.89543e-07	-8.09017e-07	6.01644e-06	4.22435e-06	2.14952e-06	5.66677e-06	7.57452e-06	-1.23804e-07	-2.81071e-06	-1.39696e-06	1.69725e-06	-1.07676e-05	8.48627e-10
-5.87455e-06	-5.34599e-07	3.56291e-06	-3.88124e-06	-1.74821e-06	1.19577e-06	3.97331e-06	-5.63977e-07	4.35419e-06	1.00361e-05	-1.88563e-06	-9.19655e-06	-6.98003e-08	2.85696e-06	1.58487e-05	-1.76528e-06	-3.00073e-06	-2.94521e-06	-8.89875e-07	-7.74068e-07	5.10326e-06	4.18298e-06	2.15933e-06	5.08257e-06	7.10791e-06	-5.33333e-08	-2.85414e-06	-1.33877e-06	1.69841e-06	-1.07663e-05	8.25792e-10
-5.96077e-06	-5.34809e-07	3.89085e-06	-3.70742e-06	-1.83035e-06	1.21442e-06	5.13039e-06	-5.45024e-07	1.53455e-06	8.82761e-06	-2.01663e-06	-9.19643e-06	-4.55028e-08	2.85478e-06	1.56046e-05	-1.79612e-06	-2.92254e-06	-2.94091e-06	-8.34587e-07	-7.67174e-07	5.19736e-06	4.19492e-06	2.23538e-06	5.08827e-06	7.39695e-06	-7.73699e-08	-3.0276e-06	-1.37088e-06	1.70615e-06	-1.07677e-05	7.98539e-10
-5.93899e-06	-5.34972e-07	3.51116e-06	-3.58626e-06	-1.99541e-06	1.21885e-06	5.48449e-06	-5.48147e-07	3.34038e-06	9.24e-06	-1.94515e-06	-3.51169e-06	-4.06367e-08	2.85441e-06	1.48199e-05	-1.78929e-06	-2.98753e-06	-2.95589e-06	-8.71535e-07	-7.89426e-07	5.1813e-06	4.0325e-06	2.24636e-06	4.56865e-06	7.0582e-06	-7.70262e-08	-2.8903e-06	-1.36341e-06	1.7945e-06	-1.07663e-05	7.07468e-10
-3.82813e-06	-5.34945e-07	3.64803e-06	-3.70238e-06	-2.12381e-06	1.22404e-06	5.17888e-06	-5.09261e-07	2.48711e-06	8.6675e-06	-2.01228e-06	-2.725e-06	-5.85874e-08	2.85529e-06	1.47087e-05	-1.77554e-06	-2.98109e-06	-2.98186e-06	-1.30434e-06	-7.74255e-07	5.35811e-06	4.18759e-06	2.27913e-06	4.85858e-06	7.40973e-06	-8.45143e-08	-2.91763e-06	-1.36758e-06	1.72871e-06	-1.07663e-05	6.74806e-10
-2.95729e-06	-5.34904e-07	3.57354e-06	-3.66686e-06	-2.00082e-06	1.23089e-06	5.14028e-06	-5.46823e-07	2.65052e-06	9.00687e-06	-2.02367e-06	-3.02946e-06	-5.0478e-08	2.85353e-06	1.47331e-05	-1.7586e-06	-2.98013e-06	-2.98666e-06	-8.88176e-07	-7.8164e-07	5.2834e-06	4.02546e-06	2.22053e-06	4.39774e-06	7.37443e-06	-5.59706e-08	-2.93308e-06	-1.36729e-06	1.74282e-06	-1.07665e-05	6.68616e-10
-3.38373e-06	-5.34837e-07	3.62789e-06	-3.65263e-06	-2.07814e-06	1.22309e-06	5.03838e-06	-5.50329e-07	2.93315e-06	8.95862e-06	-1.9471e-06	-1.96015e-06	-4.02833e-07	3.61097e-06	1.12292e-05	-1.77747e-06	-2.98359e-06	-2.94427e-06	-3.72741e-08	-7.81068e-07	5.23316e-06	4.13237e-06	2.2259e-06	2.67445e-06	7.2044e-06	-7.04285e-08	-2.80643e-06	-1.36435e-06	1.40002e-06	-1.06534e-05	5.60544e-10
-3.30146e-06	-5.34915e-07	2.52005e-06	-3.66006e-06	-2.00437e-06	1.21892e-06	5.19978e-06	-6.54606e-07	2.81796e-06	9.17467e-06	-1.96542e-06	-2.11141e-06	-1.33789e-07	3.2305e-06	9.91996e-06	-1.7733e-06	-2.57858e-06	-2.96663e-06	-1.68324e-08	-7.82012e-07	5.25865e-06	4.1204e-06	3.01014e-06	1.89887e-06	7.25017e-06	-7.47934e-08	-2.66878e-06	-1.36767e-06	1.24785e-06	-1.05948e-05	5.25073e-10
-3.27064e-06	-5.34844e-07	3.08459e-06	-3.67722e-06	-2.02491e-06	1.23089e-06	5.25345e-06	-6.29353e-07	2.79702e-06	9.04727e-06	-1.96698e-06	-1.79852e-06	-7.35538e-07	3.41085e-06	1.01588e-05	-1.77283e-06	-2.10288e-06	-2.96142e-06	1.04893e-06	-7.80283e-07	5.23207e-06	4.13489e-06	2.59154e-06	1.88931e-06	6.5609e-06	-7.08334e-08	-2.79314e-06	-1.36687e-06	1.41136e-06	-1.05442e-05	5.18482e-10
-3.214e-06	-5.34914e-07	2.87922e-06	-3.64051e-06	-2.02036e-06	1.21484e-06	5.10791e-06	-6.07741e-07	2.83314e-06	9.07597e-06	-1.96416e-06	-1.88088e-06	-6.99629e-07	3.3239e-06	9.75672e-06	-1.77411e-06	-2.28511e-06	-2.96447e-06	-1.88166e-07	-7.81206e-07	5.21901e-06	4.10649e-06	2.69485e-06	-1.15982e-07	6.97542e-06	-7.07132e-08	-2.6367e-06	-1.36669e-06	1.61093e-06	-1.0509e-05	5.084e-10
-3.15768e-06	-5.34927e-07	2.71486e-06	-3.65167e-06	-2.03263e-06	1.21009e-06	5.15003e-06	-5.78119e-07	2.8205e-06	9.07941e-06	-1.96428e-06	-1.86121e-06	-6.54164e-07	3.4586e-06	9.79123e-06	-1.774e-06	-2.56423e-06	-2.96506e-06	-3.79542e-08	-7.80496e-07	5.2293e-06	4.1146e-06	2.72181e-06	-7.27519e-08	6.71198e-06	-7.12869e-08	-2.01574e-06	-1.36768e-06	1.53396e-06	-1.05183e-05	5.04178e-10
-3.27485e-06	-5.3487e-07	2.75073e-06	-3.63938e-06	-1.97056e-06	1.19342e-06	5.20466e-06	-5.95921e-07	2.85781e-06	9.06593e-06	-1.96254e-06	-1.86963e-06	-6.85878e-07	3.40177e-06	9.73352e-06	-1.77598e-06	-1.5701e-06	-2.65206e-06	-2.30688e-07	-7.81153e-07	5.21825e-06	4.11198e-06	2.55336e-06	2.64633e-07	6.7524e-06	-7.04928e-08	-2.48131e-06	-1.36761e-06	1.60301e-06	-1.0528e-05	5.00142e-10
-3.21886e-06	-5.35068e-07	2.74441e-06	-3.64509e-06	-2.00239e-06	1.18322e-06	5.21294e-06	-5.87116e-07	2.83762e-06	9.07896e-06	-1.9626e-06	-1.87772e-06	-6.68414e-07	3.34795e-06	9.6955e-06	-1.78445e-06	-1.89689e-06	-2.75738e-06	6.91218e-08	-7.80777e-07	5.22353e-06	4.12224e-06	1.82257e-06	2.76794e-07	6.72885e-06	-7.09606e-08	-2.412e-06	-1.36724e-06	1.54526e-06	-1.04392e-05	4.94921e-10
-3.20545e-06	-5.3494e-07	2.68847e-06	-3.63917e-06	-2.00018e-06	1.20517e-06	5.17546e-06	-5.89411e-07	2.8242e-06	9.07185e-06	-1.96275e-06	-1.86009e-06	-7.31292e-07	3.40815e-06	9.701e-06	-1.78135e-06	-1.99184e-06	-2.87352e-06	-9.50463e-09	-7.80761e-07	5.22557e-06	4.11979e-06	1.41512e-06	4.44982e-07	6.66662e-06	-7.14587e-08	-2.39263e-06	-1.36711e-06	1.47546e-06	-1.04581e-05	4.93545e-10
-3.21096e-06	-5.405e-07	2.74808e-06	-3.63598e-06	-1.99644e-06	1.19631e-06	5.17782e-06	-5.89463e-07	2.83611e-06	9.06892e-06	-1.96282e-06	-1.86523e-06	-6.78386e-07	6.39996e-07	9.71764e-06	-1.77733e-06	-1.90057e-06	-2.86361e-06	1.71775e-09	-7.81074e-07	5.22399e-06	4.12263e-06	1.41633e-06	3.7354e-07	6.70449e-06	-7.14958e-08	-2.25914e-06	-1.36704e-06	1.49101e-06	-1.04792e-05	4.82848e-10
-3.20966e-06	-5.44352e-07	2.76455e-06	-3.63288e-06	-1.96032e-06	1.04539e-06	5.1918e-06	-5.88742e-07	2.83412e-06	9.0648e-06	-1.96293e-06	-1.86549e-06	-7.1439e-07	1.99752e-06	9.71769e-06	-1.78434e-06	-1.95504e-06	-2.82117e-06	4.7198e-08	-7.82586e-07	5.22546e-06	4.0889e-06	1.19831e-06	3.57267e-07	6.82679e-06	-1.46468e-07	-2.31305e-06	-1.36719e-06	1.58125e-06	-9.02099e-06	4.59038e-10
-3.21015e-06	-5.4287e-07	2.60835e-06	-3.63526e-06	-2.05975e-06	1.07219e-06	5.1813e-06	-5.89654e-07	2.83287e-06	9.06642e-06	-1.96304e-06	-1.86642e-06	-7.12047e-07	1.64173e-06	9.71814e-06	-1.78214e-06	-1.94994e-06	-2.8461e-06	1.09697e-08	-7.52834e-07	5.22532e-06	4.09321e-06	1.41426e-06	3.68167e-07	6.71724e-06	-1.43942e-07	-1.7845e-06	-1.36389e-06	1.56644e-06	-9.1194e-06	4.56054e-10
-3.21189e-06	-5.45846e-07	2.66345e-06	-3.65056e-06	-2.07417e-06	1.1171e-06	5.18985e-06	-5.89693e-07	2.83485e-06	9.06833e-06	-2.08497e-06	-1.86099e-06	-7.10009e-07	1.70796e-06	9.71622e-06	-1.79209e-06	-1.93067e-06	-2.84189e-06	3.3904e-09	-7.59598e-07	5.21688e-06	4.08818e-06	1.3096e-06	3.78519e-07	6.77226e-06	-1.26356e-07	-1.55257e-06	-1.38508e-06	8.29073e-07	-3.61073e-06	3.85087e-10
-3.22357e-06	-5.48879e-07	2.70082e-06	-3.64882e-06	-2.06795e-06	1.12681e-06	5.19056e-06	-5.90831e-07	2.83382e-06	6.13775e-06	-2.09909e-06	-1.7147e-06	-6.77718e-07	2.06583e-06	9.75982e-06	-1.7771e-06	-1.95118e-06	-2.84031e-06	7.27781e-09	-7.0763e-07	5.21819e-06	4.09996e-06	1.35184e-06	3.98067e-07	6.71261e-06	-9.78362e-09	-1.32255e-06	-1.58119e-06	1.30841e-06	-4.74149e-06	3.52228e-10
-3.21952e-06	-5.43709e-07	2.66214e-06	-3.64728e-06	-2.11832e-06	1.12714e-06	5.19035e-06	-5.89824e-07	2.83421e-06	5.09829e-06	-2.04742e-06	-1.82657e-06	-6.79081e-07	1.65306e-06	9.75058e-06	-1.78308e-06	-2.02264e-06	-2.83448e-06	1.79544e-08	-6.97185e-07	5.22265e-06	4.09773e-06	1.3952e-06	4.13975e-07	6.71841e-06	-3.18739e-08	-1.70235e-06	-1.38514e-06	1.19407e-06	-4.21568e-06	3.35046e-10
-3.22152e-06	-5.41423e-07	2.6641e-06	-3.65244e-06	-2.03563e-06	1.1326e-06	5.1875e-06	-5.89834e-07	2.83397e-06	5.12355e-06	-2.08524e-06	-1.69454e-06	-6.77883e-07	1.9232e-06	9.81675e-06	-1.78338e-06	-2.03268e-06	-2.83418e-06	1.90145e-08	-5.88903e-07	5.22149e-06	4.08402e-06	1.44318e-06	4.1738e-07	6.70803e-06	-3.11582e-08	-1.65189e-06	-1.3633e-06	1.54477e-06	-3.74433e-06	3.33707e-10
-3.2192e-06	-5.4153e-07	2.66296e-06	-3.71474e-06	-2.07965e-06	1.04606e-06	5.18862e-06	-5.89488e-07	2.83425e-06	5.3081e-06	-2.15317e-06	-1.74359e-06	-6.70847e-07	1.84367e-06	6.69978e-06	-1.78565e-06	-1.98746e-06	-2.83409e-06	1.56233e-08	-2.09986e-07	5.22479e-06	4.07929e-06	1.43498e-06	4.04438e-07	6.71452e-06	-8.33061e-08	-1.79514e-06	-1.50728e-06	1.62763e-06	-3.63385e-06	2.84674e-10
-3.21865e-06	-5.4273e-07	2.65138e-06	-3.73916e-06	-2.08529e-06	1.08637e-06	5.19089e-06	-5.89714e-07	2.83444e-06	5.42013e-06	-2.11104e-06	-1.76519e-06	-6.72785e-07	1.71667e-06	6.52064e-06	-1.73146e-06	-2.01144e-06	-2.8337e-06	1.5143e-08	-5.19606e-07	5.29359e-06	2.06834e-06	1.38785e-06	4.06958e-07	6.71319e-06	-1.13407e-07	-1.76972e-06	-1.43883e-06	1.55937e-06	-3.98327e-06	2.73705e-10
-3.21877e-06	-5.39059e-07	2.64791e-06	-3.79671e-06	-2.08825e-06	1.01323e-06	5.1921e-06	-5.89741e-07	2.83443e-06	1.90267e-06	-2.12432e-06	-1.75058e-06	-6.7306e-07	1.79803e-06	6.96578e-06	-1.76891e-06	-1.99859e-06	-2.83587e-06	1.50219e-08	-4.41462e-07	5.30464e-06	2.72606e-06	1.39117e-06	4.00841e-07	6.71741e-06	-3.0374e-07	-1.74082e-06	-1.42781e-06	1.51068e-06	-3.08701e-06	2.51334e-10
-3.21878e-06	-5.38045e-07	2.66288e-06	-3.71968e-06	-2.08547e-06	9.76542e-07	5.19203e-06	-5.87188e-07	2.83424e-06	2.15944e-06	-2.12849e-06	-1.75166e-06	-6.72021e-07	1.80416e-06	6.62113e-06	-1.7593e-06	-1.81774e-06	-2.83507e-06	1.48953e-08	-4.92913e-07	5.25366e-06	2.03164e-06	1.42513e-06	4.00801e-07	6.71612e-06	-4.64217e-07	-1.76505e-06	-1.43562e-06	1.43429e-06	-3.03031e-06	2.42361e-10
-3.21878e-06	-5.38045e-07	2.66288e-06	-3.71968e-06	-2.08547e-06	9.76542e-07	5.19203e-06	-5.87188e-07	2.83424e-06	2.15944e-06	-2.12849e-06	-1.75166e-06	-6.72021e-07	1.80416e-06	6.62113e-06	-1.7593e-06	-1.81774e-06	-2.83507e-06	1.48953e-08	-4.92913e-07	5.25366e-06	2.03164e-06	1.42513e-06	4.00801e-07	6.71612e-06	-4.64217e-07	-1.76505e-06	-1.43562e-06	1.43429e-06	-3.03031e-06	2.42361e-10
-3.21888e-06	-5.39916e-07	2.65614e-06	-3.71891e-06	-2.08533e-06	9.82644e-07	5.19204e-06	-5.87382e-07	2.83444e-06	1.61395e-06	-2.11983e-06	-1.75204e-06	-6.72562e-07	1.79738e-06	6.70532e-06	-1.75986e-06	-1.8192e-06	-2.83515e-06	1.4907e-08	-4.90981e-07	5.25967e-06	2.07154e-06	1.41258e-06	4.00706e-07	6.71579e-06	-2.36668e-07	-1.76003e-06	-1.44034e-06	1.4325e-06	-3.07798e-06	2.41654e-10
-3.21933e-06	-5.38518e-07	2.00055e-06	-3.72046e-06	-2.08424e-06	9.80801e-07	5.19224e-06	-5.87669e-07	2.83437e-06	1.61132e-06	-2.11584e-06	-1.75283e-06	-6.73002e-07	1.78468e-06	6.6959e-06	-1.75287e-06	-1.81295e-06	-2.83524e-06	1.46575e-08	-4.37931e-07	5.26189e-06	2.04403e-06	1.4149e-06	4.0012e-07	6.71584e-06	-4.68374e-07	-1.75706e-06	-1.43777e-06	1.43354e-06	-3.0532e-06	2.38232e-10
-3.21887e-06	-5.38919e-07	7.12338e-07	-3.71973e-06	-2.08524e-06	9.76892e-07	5.19233e-06	-5.87883e-07	2.83443e-06	1.54486e-06	-2.12122e-06	-1.75448e-06	-6.72859e-07	1.7857e-06	6.70248e-06	-1.75877e-06	-1.86e-06	-2.83505e-06	1.49327e-08	-4.57132e-07	5.26268e-06	2.02151e-06	1.41579e-06	4.00575e-07	6.71605e-06	-4.47313e-07	-1.75532e-06	-1.43816e-06	1.43595e-06	-3.03346e-06	2.34632e-10
-3.21912e-06	-5.4885e-07	1.25848e-06	-3.50339e-06	-2.08367e-06	1.02864e-06	3.04942e-06	-5.88438e-07	2.83448e-06	1.50045e-06	-2.12e-06	-1.76387e-06	-6.81736e-07	1.7842e-06	6.70614e-06	-1.69383e-06	-1.91846e-06	-2.8363e-06	-1.41615e-08	-4.79861e-07	3.99464e-06	2.02698e-06	1.41586e-06	4.0016e-07	6.71582e-06	-4.39082e-07	-1.75356e-06	-2.20221e-06	1.43732e-06	-3.0244e-06	2.07566e-10
-3.21959e-06	-5.3946e-07	1.23436e-06	-3.5009e-06	-2.08468e-06	9.98187e-07	3.2972e-06	-5.88948e-07	2.83325e-06	1.52901e-06	-2.11987e-06	-1.76029e-06	-6.78356e-07	1.78898e-06	6.70081e-06	-1.72876e-06	-1.88549e-06	-2.83678e-06	2.0024e-08	-4.75583e-07	3.61941e-06	2.01291e-06	1.41762e-06	4.00149e-07	6.70925e-06	-4.95404e-07	-1.74741e-06	-1.90085e-06	1.43631e-06	-3.0238e-06	2.04788e-10
-3.21911e-06	-5.38973e-07	1.53424e-06	-3.65967e-06	-2.08479e-06	9.85716e-07	3.35615e-06	-8.23893e-07	2.83403e-06	3.6738e-08	-2.11922e-06	-1.75886e-06	-6.78037e-07	1.80459e-06	6.70317e-06	-1.73768e-06	-1.85937e-06	-2.83643e-06	1.66987e-08	-3.14581e-07	3.89054e-06	2.00941e-06	1.41596e-06	4.00083e-07	1.37518e-06	-4.7655e-07	-1.75288e-06	-1.79224e-06	1.43683e-06	-3.02434e-06	1.63502e-10
-3.21909e-06	-5.48512e-07	1.45887e-06	-3.5727e-06	-2.08401e-06	9.13737e-07	3.23789e-06	-6.43134e-07	2.8332e-06	9.96591e-07	-2.11742e-06	-1.76052e-06	-6.79683e-07	1.78847e-06	6.69791e-06	-1.71597e-06	-1.90969e-06	-2.83594e-06	6.94405e-09	-1.31161e-07	3.72973e-06	2.02044e-06	1.40906e-06	3.99221e-07	1.30333e-06	-4.59435e-07	-1.74668e-06	-1.64773e-06	1.43912e-06	-3.02319e-06	1.60433e-10
-3.21909e-06	-5.45355e-07	1.51937e-06	-3.56531e-06	-2.08409e-06	9.5379e-07	3.35771e-06	-6.32682e-07	2.8335e-06	-8.63482e-08	-2.11838e-06	-1.79251e-06	-6.79565e-07	1.78917e-06	6.69845e-06	-1.72885e-06	-1.88066e-06	-2.83641e-06	1.74851e-08	-1.64217e-07	3.78598e-06	2.01326e-06	1.41128e-06	3.99929e-07	5.24184e-07	-4.61154e-07	-1.74648e-06	-1.68488e-06	1.43977e-06	-3.02706e-06	1.59626e-10
-3.2191e-06	-5.44761e-07	1.43664e-06	-3.57854e-06	-2.0841e-06	9.82313e-07	3.26956e-06	-6.34695e-07	2.83365e-06	3.89003e-07	-2.11813e-06	-1.75989e-06	-6.7881e-07	1.78869e-06	6.69881e-06	-1.71835e-06	-1.88482e-06	-2.83652e-06	8.90418e-09	-3.01257e-07	3.78809e-06	2.01831e-06	1.41175e-06	3.99369e-07	6.73409e-07	-4.60834e-07	-1.74924e-06	-1.66204e-06	1.43774e-06	-3.02355e-06	1.59144e-10
-3.21916e-06	-5.42224e-07	1.33848e-06	-3.55799e-06	-2.08417e-06	9.89161e-07	3.29076e-06	-6.36438e-07	2.83317e-06	2.84152e-07	-2.11859e-06	-1.76075e-06	-6.78908e-07	1.79124e-06	6.70318e-06	-1.71758e-06	-1.8707e-06	-2.83662e-06	1.47433e-08	-3.50221e-07	3.7989e-06	2.01146e-06	1.41533e-06	4.00017e-07	6.25674e-07	-4.64039e-07	-1.74903e-06	-1.14511e-06	1.43738e-06	-3.02498e-06	1.57416e-10
-3.21941e-06	-8.96444e-07	1.35878e-06	-3.54985e-06	-2.01393e-06	9.71477e-07	1.78853e-07	-6.35107e-07	8.13176e-07	3.98733e-07	-2.13139e-06	-1.76134e-06	-6.79455e-07	1.78964e-06	6.6517e-06	-1.72179e-06	-1.9095e-06	-2.83646e-06	1.79033e-08	1.6668e-07	3.76634e-06	2.01461e-06	1.41543e-06	3.99679e-07	8.18839e-07	-5.28759e-07	-1.74783e-06	-6.56418e-07	1.39078e-06	-2.87857e-06	1.37174e-10
-3.21941e-06	-8.96444e-07	1.35878e-06	-3.54985e-06	-2.01393e-06	9.71477e-07	1.78853e-07	-6.35107e-07	8.13176e-07	3.98733e-07	-2.13139e-06	-1.76134e-06	-6.79455e-07	1.78964e-06	6.6517e-06	-1.72179e-06	-1.9095e-06	-2.83646e-06	1.79033e-08	1.6668e-07	3.76634e-06	2.01461e-06	1.41543e-06	3.99679e-07	8.18839e-07	-5.28759e-07	-1.74783e-06	-6.56418e-07	1.39078e-06	-2.87857e-06	1.37174e-10
-3.21736e-06	-7.74876e-07	1.36592e-06	-3.55086e-06	-2.02495e-06	9.74359e-07	4.79047e-07	-6.3062e-07	1.33879e-06	4.66279e-07	-2.12926e-06	-1.76191e-06	-6.7935e-07	1.78963e-06	6.66013e-06	-1.72384e-06	-1.90804e-06	-1.87959e-06	1.82004e-08	-1.09399e-08	3.77048e-06	2.01478e-06	1.41563e-06	3.99502e-07	7.08407e-07	-5.11492e-07	-1.74615e-06	-6.51051e-07	1.40848e-06	-2.90751e-06	1.34032e-10
-3.21596e-06	-8.35622e-07	1.3576e-06	-3.55134e-06	-2.02424e-06	9.68073e-07	5.94483e-07	-6.34227e-07	1.00219e-06	4.79072e-07	-2.13634e-06	-1.76142e-06	-6.79346e-07	1.78985e-06	6.66457e-06	-1.72594e-06	-1.90872e-06	-1.81863e-06	1.71842e-08	6.54397e-08	3.7676e-06	2.01451e-06	1.41546e-06	3.99689e-07	8.7709e-07	-5.14531e-07	-1.74682e-06	-8.20606e-07	1.41715e-06	-2.88645e-06	1.33717e-10
-2.33158e-06	-7.90088e-07	1.35604e-06	-3.5517e-06	-2.03027e-06	-2.77699e-08	5.23378e-07	-6.34871e-07	1.02715e-06	4.3269e-07	-2.28772e-06	-1.76163e-06	-5.33053e-07	1.7897e-06	6.66675e-06	-1.72309e-06	-1.91519e-06	-1.9024e-06	3.69568e-08	1.09547e-07	3.76745e-06	2.01471e-06	1.41518e-06	4.0013e-07	8.16415e-07	-5.05695e-07	-1.89711e-07	-8.43077e-07	1.4105e-06	-2.89818e-06	1.25569e-10
-2.34878e-06	-7.89685e-07	1.36071e-06	-3.55146e-06	-2.02948e-06	1.21194e-07	5.25384e-07	-6.34899e-07	1.02746e-06	4.32719e-07	-2.27105e-06	-1.7616e-06	-5.32138e-07	1.78967e-06	6.66513e-06	-1.72311e-06	-1.91152e-06	-1.9024e-06	4.71847e-08	9.87285e-08	3.77052e-06	2.01475e-06	1.41514e-06	4.0069e-07	8.13519e-07	-5.06975e-07	-9.2069e-08	-8.07243e-07	1.40937e-06	-2.90271e-06	1.25516e-10
-2.43288e-06	-7.23765e-07	1.36223e-06	-3.55178e-06	-2.02746e-06	2.48091e-07	4.92003e-07	-6.38736e-07	1.08517e-06	4.39662e-07	-2.16162e-06	-1.7617e-06	-3.93265e-07	1.78955e-06	6.66636e-06	-1.72299e-06	-1.91068e-06	-1.88909e-06	2.92719e-08	1.07276e-07	3.76936e-06	2.01413e-06	1.41529e-06	4.01168e-07	7.8749e-07	-5.156e-07	-1.21518e-07	-7.94397e-07	1.40605e-06	-2.9268e-06	1.25384e-10
-2.39235e-06	-7.47011e-07	1.36981e-06	-3.55159e-06	-2.02673e-06	1.48983e-07	5.18067e-07	-6.38349e-07	1.0941e-06	4.28024e-07	-1.5735e-06	-1.7617e-06	-4.49901e-07	1.4004e-06	6.6653e-06	-1.71268e-06	-1.90899e-06	-1.86754e-06	3.71095e-08	1.10454e-07	3.76947e-06	2.02948e-06	1.41488e-06	4.00298e-07	7.94923e-07	-5.0932e-07	-4.38542e-07	-8.19974e-07	1.40834e-06	-2.91169e-06	1.21913e-10
-2.3952e-06	-7.83305e-07	1.32381e-06	-3.55147e-06	-1.98205e-06	1.18804e-07	5.17962e-07	-6.38647e-07	1.04038e-06	4.35558e-07	-1.8217e-06	-1.76771e-06	-5.16922e-08	1.40788e-06	6.68501e-06	-6.98475e-07	-1.91132e-06	-1.87604e-06	3.96231e-08	8.4914e-08	3.77034e-06	2.01578e-06	7.96988e-07	4.00805e-07	7.82524e-07	-5.08467e-07	-1.3742e-07	-9.16829e-07	1.40886e-06	-2.9057e-06	1.18627e-10
-2.37494e-06	-7.61537e-07	1.37601e-06	-3.55157e-06	-2.01043e-06	1.51174e-07	5.14977e-07	-6.38373e-07	1.05645e-06	4.39609e-07	-1.66648e-06	-1.7655e-06	-8.36771e-07	1.39341e-06	2.17429e-06	-1.19878e-06	-1.9085e-06	-1.86582e-06	2.76484e-08	9.16269e-08	3.76961e-06	1.9672e-06	1.32903e-06	4.01176e-07	4.51859e-07	-5.09819e-07	-3.7684e-07	-9.4021e-07	1.40914e-06	-2.90894e-06	8.05523e-11
-2.39511e-06	-7.56972e-07	1.32663e-06	-3.44804e-06	-2.01741e-06	1.82756e-07	5.14674e-07	-6.38422e-07	1.04132e-06	4.35423e-07	-1.75313e-06	-1.76223e-06	-3.48466e-07	1.11591e-06	2.13686e-06	-7.14705e-07	-1.91058e-06	-1.86264e-06	3.46184e-08	8.58194e-08	3.77605e-06	1.99394e-06	1.03258e-06	4.01286e-07	7.61257e-07	-5.09115e-07	-3.82006e-07	-9.15773e-07	1.40844e-06	-2.90648e-06	7.74754e-11
-2.37328e-06	-7.54791e-07	1.32928e-06	-3.47059e-06	-2.0129e-06	1.98818e-07	5.07872e-07	-6.27617e-07	1.03459e-06	4.35083e-07	-1.76836e-06	-1.76419e-06	-1.73639e-07	1.32907e-06	2.13388e-06	-9.57769e-07	-1.90976e-06	-1.86336e-06	3.24828e-08	8.53421e-08	3.76983e-06	6.24587e-07	1.10183e-06	4.01909e-07	7.72619e-07	-5.09314e-07	-3.32238e-07	-8.5243e-07	1.40851e-06	-2.91153e-06	7.4783e-11
-2.38471e-06	-7.57036e-07	1.36973e-06	-3.48049e-06	-2.0025e-06	2.35698e-07	5.12223e-07	-6.36556e-07	1.04694e-06	4.36574e-07	-1.73274e-06	-1.76301e-06	-4.01445e-07	1.19967e-06	2.16421e-06	-9.33549e-07	-1.88587e-06	-1.86515e-06	3.23841e-08	8.79648e-08	3.77175e-06	7.05257e-07	1.05951e-06	4.01718e-07	5.5258e-07	-5.09539e-07	-3.31253e-07	-9.17077e-07	1.40867e-06	-2.9085e-06	7.4547e-11
-2.38987e-06	-7.57256e-07	1.3412e-06	-3.4925e-06	-2.00542e-06	2.07962e-07	5.12301e-07	-6.06252e-07	1.04274e-06	4.37088e-07	-1.71855e-06	-1.76335e-06	-3.23887e-07	1.19165e-06	1.91258e-06	-9.02979e-07	-1.87609e-06	-1.86368e-06	3.22744e-08	8.99144e-08	3.77254e-06	8.21526e-07	1.04913e-06	4.01746e-07	6.37755e-07	-5.09573e-07	-2.4704e-07	-9.13602e-07	1.40882e-06	-2.90794e-06	7.34898e-11
-2.3795e-06	-7.5728e-07	1.35419e-06	-3.47993e-06	-2.00878e-06	2.42473e-07	5.1111e-07	-6.23639e-07	1.04558e-06	4.36741e-07	-1.66713e-06	-1.76323e-06	-3.30358e-07	1.23914e-06	1.81509e-06	-9.06316e-07	-1.85131e-06	-1.86449e-06	3.19931e-08	8.80284e-08	3.77285e-06	8.37409e-07	1.0568e-06	4.01937e-07	6.59838e-07	-5.09552e-07	-2.91326e-07	-9.11622e-07	1.40868e-06	-2.90899e-06	7.30403e-11
-2.37977e-06	-7.46824e-07	1.34885e-06	-3.47688e-06	1.07957e-07	1.99208e-07	5.1102e-07	-6.34446e-07	1.04514e-06	4.7425e-07	-1.7028e-06	-1.76292e-06	-2.97055e-07	1.20694e-06	1.077e-06	-9.42698e-07	-1.84268e-06	-7.97882e-07	3.1856e-08	8.79275e-08	3.77217e-06	7.69585e-07	1.09779e-06	4.01625e-07	9.46548e-07	-5.09604e-07	-3.22615e-07	-9.24042e-07	1.40876e-06	-2.90839e-06	6.4548e-11
-2.38195e-06	-7.34939e-07	1.35326e-06	-3.47905e-06	-3.75406e-07	2.00508e-07	5.11426e-07	-6.32685e-07	1.04534e-06	4.61587e-07	-1.7161e-06	-1.75533e-06	-3.44002e-07	1.20923e-06	8.58279e-07	-9.17877e-07	-1.87534e-06	-7.98946e-07	4.20395e-08	8.79364e-08	3.77246e-06	7.88344e-07	1.09725e-06	4.0168e-07	7.44433e-07	-5.09612e-07	-3.08297e-07	-9.22802e-07	1.40876e-06	-2.90855e-06	6.40713e-11
-2.3802e-06	-7.38986e-07	1.35087e-06	-3.42246e-06	-3.05728e-07	2.0657e-07	5.11093e-07	-6.33617e-07	1.04595e-06	4.50465e-07	-1.72043e-06	-1.704e-06	-2.98037e-07	1.22908e-06	1.02774e-06	-9.21017e-07	-1.8775e-06	-9.94592e-07	3.26938e-08	8.78658e-08	3.7508e-06	7.83523e-07	1.08143e-06	4.01653e-07	8.41308e-07	-5.09291e-07	-3.16354e-07	-9.15582e-07	1.4086e-06	-2.19073e-06	6.0438e-11
-2.38041e-06	-7.41682e-07	1.35533e-06	-3.38445e-06	-5.64155e-07	2.04696e-07	5.1202e-07	-6.349e-07	1.04633e-06	4.52197e-07	-1.71618e-06	-1.71544e-06	-3.05247e-07	1.23184e-06	1.13499e-06	-9.20326e-07	-1.87609e-06	-9.87513e-07	3.2996e-08	8.78296e-08	3.01312e-06	7.7351e-07	1.06461e-06	4.05433e-07	7.56139e-07	-5.09244e-07	-3.19392e-07	-9.13779e-07	1.40812e-06	-2.13413e-06	5.52504e-11
-2.38044e-06	-7.43127e-07	1.33381e-06	-3.34523e-06	-3.04082e-07	2.01984e-07	5.11691e-07	-6.39601e-07	1.04545e-06	4.54111e-07	-1.71331e-06	-1.73344e-06	-3.05614e-07	1.22523e-06	1.14232e-06	-9.18418e-07	-1.87801e-06	-1.04862e-06	3.31672e-08	9.0917e-08	2.14435e-06	7.65001e-07	1.05801e-06	5.57613e-07	6.96628e-07	-5.09182e-07	-3.13142e-07	-8.84362e-07	1.36832e-06	-2.1596e-06	5.03854e-11
-2.31023e-06	-7.43521e-07	1.1856e-06	-3.34457e-06	-3.14097e-07	2.00443e-07	5.1211e-07	-6.76348e-07	1.047e-06	4.62115e-07	-1.72127e-06	-1.73141e-06	-3.00706e-07	1.22569e-06	1.16988e-06	-9.17118e-07	-1.24501e-06	-1.00585e-06	3.30001e-08	2.27516e-08	2.14123e-06	7.73513e-07	1.075e-06	4.60597e-07	6.58949e-07	-5.09147e-07	-3.15077e-07	-9.20506e-07	1.39446e-06	-2.18551e-06	4.78884e-11
-2.33235e-06	-7.43408e-07	1.24054e-06	-3.33624e-06	-3.19492e-07	1.99913e-07	5.11761e-07	-6.48986e-07	1.04719e-06	4.75409e-07	-1.72095e-06	-1.74275e-06	-2.98642e-07	1.22626e-06	1.15281e-06	-9.174e-07	-1.12002e-06	-9.88333e-07	3.30233e-08	8.31333e-09	2.29433e-06	7.74463e-07	1.07378e-06	4.73224e-07	3.43706e-07	-5.09326e-07	-3.15349e-07	-8.70079e-07	1.37137e-06	-2.15921e-06	4.7822e-11
-2.3196e-06	-7.43399e-07	1.20943e-06	-3.34359e-06	-3.07505e-07	2.00393e-07	5.11911e-07	-6.749e-07	1.04669e-06	4.6049e-07	-1.71806e-06	-1.73725e-06	-2.98769e-07	1.22799e-06	1.13393e-06	-9.17339e-07	-1.26126e-06	-9.94749e-07	3.34388e-08	-1.34161e-08	2.13547e-06	7.73096e-07	1.07298e-06	4.7495e-07	6.4721e-07	-5.0921e-07	-3.1522e-07	-8.44391e-07	1.37701e-06	-2.13333e-06	4.74838e-11
-2.3018e-06	-7.4308e-07	1.01282e-06	-3.33649e-06	-3.07454e-07	2.00259e-07	5.11195e-07	-6.62179e-07	1.04689e-06	4.64049e-07	-1.71841e-06	-1.7399e-06	-2.99268e-07	1.22808e-06	1.14226e-06	-9.1771e-07	-1.21857e-06	-1.00748e-06	3.33129e-08	-3.66132e-08	2.15884e-06	7.74515e-07	1.07162e-06	4.66356e-07	6.5497e-07	-5.09171e-07	-3.15479e-07	-8.65257e-07	1.38372e-06	-2.15659e-06	4.71097e-11
-2.31625e-06	-7.43412e-07	1.10096e-06	-2.03361e-06	-3.11054e-07	1.99983e-07	5.10052e-07	-6.61377e-07	1.04848e-06	4.59371e-07	-1.71646e-06	-1.74019e-06	-3.01074e-07	1.22779e-06	1.14382e-06	-7.65572e-07	-1.24339e-06	-1.01616e-06	-1.43873e-07	3.90297e-08	2.19152e-06	7.73154e-07	1.07705e-06	4.73965e-07	5.99314e-07	-5.12399e-07	-3.15208e-07	-7.57873e-07	1.38226e-06	-2.16215e-06	4.01441e-11
-2.30401e-06	-7.37883e-07	1.14266e-06	-1.63183e-07	-3.05537e-07	2.00253e-07	5.13248e-07	-4.4609e-07	1.04706e-06	4.6142e-07	-1.71995e-06	-1.74278e-06	-3.0053e-07	1.22762e-06	1.14089e-06	-8.04889e-07	-1.26081e-06	-9.85562e-07	2.12564e-08	-4.71094e-10	2.18561e-06	6.15199e-07	1.07314e-06	4.38957e-07	5.2286e-07	-4.95925e-07	-3.15418e-07	-6.43885e-07	6.64006e-07	-2.16601e-06	3.38597e-11
-2.30406e-06	-7.38598e-07	1.14269e-06	-1.70082e-07	-3.0569e-07	2.00222e-07	5.12533e-07	-4.67157e-07	1.04714e-06	4.61414e-07	-1.71951e-06	-1.74272e-06	-3.00908e-07	1.22761e-06	1.14172e-06	-8.0296e-07	-1.14723e-06	-9.99535e-07	-8.65166e-08	-4.39224e-10	2.18686e-06	6.40943e-07	1.00701e-06	4.41053e-07	5.84485e-07	-4.97836e-07	-3.154e-07	-6.81355e-07	7.35621e-07	-2.16603e-06	3.37629e-11
-2.30531e-06	-7.38572e-07	1.12584e-06	-4.63653e-07	-3.06398e-07	2.00265e-07	5.1211e-07	-4.8416e-07	1.04707e-06	4.61234e-07	-1.71891e-06	-1.74088e-06	-3.01174e-07	1.22757e-06	1.14107e-06	-8.09308e-07	-5.21414e-07	-9.90627e-07	5.18367e-09	-4.69049e-09	2.18748e-06	7.1117e-07	1.07385e-06	4.48686e-07	5.43238e-07	-5.04504e-07	-3.15517e-07	-7.0795e-07	8.37749e-07	-2.16322e-06	3.32524e-11
-2.30067e-06	-7.38882e-07	1.13158e-06	-4.01866e-07	-3.06072e-07	2.00248e-07	5.12532e-07	-4.71304e-07	1.04708e-06	4.61101e-07	-1.71908e-06	-1.74182e-06	-3.00892e-07	1.22751e-06	1.14106e-06	-8.0224e-07	-5.61476e-07	-9.96968e-07	-3.52473e-08	9.77313e-10	2.18871e-06	6.9084e-07	1.04292e-06	4.46095e-07	5.38452e-07	-4.96668e-07	-3.15536e-07	-7.15832e-07	6.84649e-07	-2.16429e-06	3.29069e-11
-2.30033e-06	-7.39549e-07	1.13807e-06	-3.6874e-07	-3.05519e-07	2.00236e-07	5.12837e-07	-5.08528e-07	1.04711e-06	4.60952e-07	-1.71931e-06	-1.74375e-06	-3.00757e-07	1.22744e-06	1.14057e-06	-8.08817e-07	-4.71645e-07	-9.93715e-07	-4.87452e-08	4.4406e-09	2.18775e-06	6.40506e-07	1.05919e-06	4.52525e-07	5.71218e-07	-4.96856e-07	-3.15411e-07	-6.74049e-07	6.87467e-07	-2.16494e-06	3.28044e-11
-2.29948e-06	-7.39142e-07	1.13273e-06	-3.12647e-07	-3.05831e-07	2.0026e-07	5.12548e-07	-4.75269e-07	1.04709e-06	4.61101e-07	-1.71939e-06	-1.7419e-06	-3.0087e-07	1.22751e-06	1.14062e-06	-8.0741e-07	-3.30342e-07	-9.95466e-07	-3.67518e-08	9.83436e-10	2.18841e-06	6.53671e-07	1.04631e-06	4.50173e-07	5.56007e-07	-4.9634e-07	-3.15494e-07	-6.86168e-07	7.03047e-07	-2.16434e-06	3.26065e-11
-2.30259e-06	-7.38814e-07	1.13212e-06	-2.87842e-07	-3.05685e-07	2.0024e-07	5.12619e-07	-4.96425e-07	1.04711e-06	4.61234e-07	-1.71917e-06	-1.743e-06	-3.01202e-07	1.22747e-06	1.1407e-06	-8.08521e-07	-3.89409e-07	-9.94247e-07	-3.05018e-08	3.13714e-09	6.37795e-07	6.74065e-07	1.05031e-06	4.52369e-07	5.55895e-07	-4.94457e-07	-3.15504e-07	-6.87305e-07	6.69935e-07	-2.1646e-06	2.82799e-11
-2.30152e-06	-7.39512e-07	1.1313e-06	-3.51039e-07	-3.05643e-07	2.00378e-07	5.12216e-07	-4.8887e-07	1.0471e-06	4.61187e-07	-1.71924e-06	-1.74204e-06	-3.01004e-07	1.22742e-06	1.14058e-06	-8.11249e-07	-3.36082e-07	-9.92224e-07	-2.75482e-08	1.42932e-09	2.41847e-07	6.69212e-07	1.05993e-06	4.53445e-07	5.6004e-07	-4.93573e-07	-3.15436e-07	-7.02382e-07	6.75835e-07	-2.16243e-06	2.79542e-11
-2.30126e-06	-7.39421e-07	1.13478e-06	-5.19312e-08	-3.05587e-07	2.0029e-07	5.12186e-07	-4.8935e-07	1.04701e-06	4.6008e-07	-1.52972e-06	-1.74201e-06	-3.01093e-07	1.22748e-06	1.14064e-06	-8.10441e-07	-3.91054e-07	-9.94e-07	-3.41589e-08	2.6789e-09	4.84227e-07	6.75631e-07	1.03449e-06	4.53307e-07	5.59534e-07	-4.94484e-07	-3.15532e-07	-6.94799e-07	6.84972e-07	-2.16366e-06	2.74053e-11
-2.30144e-06	-7.39313e-07	1.13203e-06	-1.06995e-07	-3.0567e-07	2.00314e-07	5.12165e-07	-4.93538e-07	1.04691e-06	4.60239e-07	-1.54145e-06	-1.74197e-06	-3.04141e-07	1.22748e-06	1.14062e-06	-8.20263e-07	-3.83859e-07	-9.93516e-07	-3.03512e-08	1.80272e-09	2.86623e-07	6.67356e-07	1.04263e-06	4.53508e-07	5.58646e-07	-4.94338e-07	-3.15487e-07	-6.86088e-07	6.7699e-07	-2.16544e-06	2.72968e-11
-2.30175e-06	-7.3933e-07	1.13216e-06	-2.15635e-07	-3.05592e-07	2.00308e-07	5.12305e-07	-4.90369e-07	1.04698e-06	4.61051e-07	-1.5472e-06	-1.742e-06	-3.1062e-07	1.22782e-06	1.14162e-06	-8.16685e-07	-3.49016e-07	-9.93505e-07	-3.1017e-08	2.01228e-09	3.91368e-07	3.34253e-07	1.04075e-06	4.52947e-07	5.59799e-07	-4.94598e-07	-3.15416e-07	-7.05182e-07	5.83967e-07	-2.15768e-06	2.69353e-11
-2.3021e-06	-7.39197e-07	1.13222e-06	-1.71564e-07	-3.04892e-07	1.96277e-07	5.12296e-07	-4.9148e-07	1.04709e-06	4.612e-07	-1.57329e-06	-1.74184e-06	-3.21283e-07	1.22767e-06	1.142e-06	-8.1766e-07	-3.56046e-07	-9.93077e-07	-3.19884e-08	3.04443e-09	3.4746e-07	7.64092e-08	1.0464e-06	4.53286e-07	5.60373e-07	-5.00233e-07	-3.151e-07	-7.04729e-07	5.32274e-07	-2.11568e-06	2.6655e-11
-2.30151e-06	-7.39161e-07	1.1324e-06	-1.33048e-07	-3.05349e-07	2.00911e-07	5.12118e-07	-4.85438e-07	1.36972e-07	4.6096e-07	-1.58819e-06	-1.74185e-06	-3.12095e-07	1.16273e-06	1.1413e-06	-8.10775e-07	-3.6482e-07	-9.93516e-07	-3.3095e-08	-9.87199e-10	3.62236e-07	2.89676e-07	1.04418e-06	4.53993e-07	5.59593e-07	-4.96431e-07	-3.81847e-07	-6.36257e-07	5.93614e-07	-2.14732e-06	2.56782e-11
-2.06971e-06	-7.39311e-07	1.13265e-06	-1.60688e-07	-3.04835e-07	1.99723e-07	5.12235e-07	-4.89537e-07	4.59248e-07	4.60991e-07	-1.54535e-06	-1.72754e-06	-3.1085e-07	1.2319e-06	1.14111e-06	-8.22335e-07	-3.74886e-07	-9.85365e-07	-3.27053e-08	2.06251e-09	3.70796e-07	3.40746e-07	1.04548e-06	4.53006e-07	5.55858e-07	-4.96545e-07	-3.15299e-07	-6.9782e-07	5.87502e-07	-2.15052e-06	2.49385e-11
-1.87803e-06	-7.39293e-07	1.13309e-06	-1.25861e-07	-3.05622e-07	1.99037e-07	5.12305e-07	-4.90142e-07	4.58934e-07	4.59159e-07	-1.55765e-06	-1.70068e-06	-3.14845e-07	1.21255e-06	1.14496e-06	-8.16341e-07	-3.70169e-07	-5.88956e-07	-3.30205e-08	1.67273e-09	3.44093e-07	3.05192e-07	1.04681e-06	4.51309e-07	5.58334e-07	-4.97555e-07	-3.28298e-07	-6.89195e-07	5.83625e-07	-2.14086e-06	2.33578e-11
-1.95119e-06	-7.3977e-07	9.68546e-07	-1.28196e-07	-3.05462e-07	1.99141e-07	5.12356e-07	-4.90616e-07	5.78167e-07	4.05212e-07	-1.55115e-06	-9.94571e-07	-3.13245e-07	1.16041e-06	4.58832e-07	-8.15913e-07	-3.89772e-07	-4.46811e-07	-3.31308e-08	2.17619e-10	3.431e-07	2.95813e-07	1.0431e-06	4.53962e-07	5.50972e-07	-3.59821e-07	-4.18082e-07	-6.50835e-07	5.80791e-07	-2.14452e-06	1.99794e-11
-1.9531e-06	-7.39653e-07	9.94885e-07	-1.26461e-07	-3.05324e-07	1.99252e-07	5.12347e-07	-4.91026e-07	5.00161e-07	4.0804e-07	-1.55052e-06	-1.0152e-06	-3.14281e-07	1.16391e-06	4.66566e-07	-8.08089e-07	-3.89834e-07	-2.99574e-07	-3.32065e-08	7.29328e-10	3.46413e-07	2.9099e-07	1.04122e-06	4.51564e-07	5.16347e-07	-4.75715e-07	-3.82353e-07	-6.71122e-07	5.8741e-07	-2.13978e-06	1.99283e-11
-1.79577e-06	-7.39762e-07	1.0494e-06	-1.30374e-07	-3.05505e-07	1.96369e-07	5.12402e-07	-4.90522e-07	5.3467e-07	4.24601e-07	-1.55379e-06	-9.07584e-07	-3.14977e-07	1.16827e-06	6.4593e-07	-8.16041e-07	-3.92568e-07	-3.46679e-07	-3.31302e-08	6.10582e-10	3.43373e-07	2.74119e-07	1.04441e-06	4.52799e-07	5.52342e-07	-4.66737e-07	-3.7705e-07	-6.67881e-07	5.7799e-07	-2.14361e-06	1.95813e-11
-1.81523e-06	-7.39217e-07	1.02537e-06	-1.32344e-07	-3.05411e-07	1.97607e-07	5.12378e-07	-4.90692e-07	5.33178e-07	3.34878e-07	-1.5512e-06	-9.59059e-07	-3.14487e-07	1.16577e-06	5.07928e-07	-8.15045e-07	-3.8529e-07	-2.90564e-07	-3.31334e-08	5.4546e-10	3.31296e-07	2.8669e-07	1.04358e-06	4.53456e-07	5.45658e-07	-4.73181e-07	-3.9301e-07	-6.55529e-07	5.82228e-07	-2.14525e-06	1.94162e-11
-1.82797e-06	-7.39423e-07	1.02501e-06	-1.34364e-07	-2.77428e-07	1.90794e-07	4.92417e-07	-4.7892e-07	5.37549e-07	3.44645e-07	-1.56504e-06	-5.95488e-07	-2.35544e-07	1.16492e-06	6.74711e-07	-8.09031e-07	-3.82194e-07	-2.18389e-07	-1.05007e-07	3.14489e-08	3.06692e-07	2.77544e-07	1.02478e-06	4.54247e-07	2.68693e-07	-4.43533e-07	-3.69863e-07	-6.53972e-07	5.80865e-07	-2.14448e-06	1.8679e-11
-1.82268e-06	-7.39426e-07	1.03553e-06	-1.354e-07	-1.7182e-07	1.94512e-07	5.12627e-07	-4.80943e-07	5.18864e-07	3.82382e-07	-1.55167e-06	-9.61655e-07	-3.14467e-07	1.16455e-06	6.57625e-07	-8.25926e-07	-4.02747e-07	-2.82011e-07	-3.83473e-08	-3.16285e-08	3.14881e-07	2.88426e-07	1.02164e-06	2.91032e-07	5.48954e-07	-4.66773e-07	-3.8268e-07	-6.58174e-07	5.84672e-07	-1.34477e-06	1.66427e-11
-1.811e-06	-7.39485e-07	1.03952e-06	-1.3718e-07	-2.15121e-07	1.92055e-07	5.05225e-07	-4.87013e-07	5.42e-07	3.62461e-07	-1.56079e-06	-7.51775e-07	-3.01401e-07	1.16215e-06	6.09467e-07	-8.04894e-07	-3.98149e-07	-3.13058e-07	-7.93896e-08	-4.16509e-08	3.14095e-07	3.17947e-07	1.02672e-06	-1.01295e-08	5.08196e-07	-4.49238e-07	-3.61692e-07	-6.64474e-07	6.11709e-07	-9.70937e-07	1.52566e-11
-1.81689e-06	-7.39401e-07	1.01857e-06	-1.51591e-07	-2.4119e-07	1.918e-07	5.07102e-07	-4.84249e-07	5.38924e-07	3.58118e-07	-1.5625e-06	-6.66567e-07	-3.14464e-07	1.14394e-06	6.36513e-07	-8.12857e-07	-3.89729e-07	-3.6263e-07	-7.53946e-08	6.37695e-09	3.15104e-07	2.96592e-07	1.0359e-06	5.11162e-08	3.86565e-07	-4.51503e-07	-2.22608e-07	-6.60868e-07	5.91204e-07	-3.61256e-07	1.41443e-11
-1.81651e-06	-7.39402e-07	1.0148e-06	-1.70189e-07	-2.85738e-07	1.91921e-07	4.82975e-07	-4.87634e-07	5.32103e-07	3.2837e-07	-1.56579e-06	-6.7783e-07	-3.14246e-07	1.12122e-06	6.57472e-07	-7.60516e-07	-3.88322e-07	-3.31451e-07	-7.48806e-08	1.08642e-08	3.19005e-07	3.21574e-07	1.04132e-06	1.54474e-07	3.6092e-07	-4.46134e-07	-1.08571e-07	-6.5607e-07	5.87198e-07	-3.58103e-07	1.39877e-11
-1.81165e-06	-7.39362e-07	1.01518e-06	-1.54714e-07	-2.70378e-07	1.91514e-07	4.92363e-07	-4.8731e-07	5.32593e-07	3.33683e-07	-1.56406e-06	-6.58342e-07	-3.14211e-07	1.1233e-06	6.45056e-07	-7.88544e-07	-3.95063e-07	-3.15976e-07	-7.72434e-08	-5.56057e-09	3.17075e-07	3.05049e-07	1.03723e-06	5.05565e-08	3.95538e-07	-4.49199e-07	-1.79321e-07	-6.56627e-07	5.86564e-07	-3.22936e-07	1.39499e-11
-1.81049e-06	-7.39416e-07	1.01474e-06	-1.57545e-07	-2.61471e-07	1.91678e-07	4.96469e-07	-4.86099e-07	5.34728e-07	3.48718e-07	-1.56224e-06	-6.54031e-07	-3.09772e-07	1.12508e-06	6.46688e-07	-7.88061e-07	-3.89313e-07	-3.57113e-07	-7.99009e-08	3.49541e-09	3.1637e-07	3.04292e-07	1.03459e-06	1.38656e-07	5.13341e-08	-4.60942e-07	-1.62607e-07	-6.14267e-07	5.82746e-07	-3.38149e-07	1.37845e-11
-1.81578e-06	-7.3928e-07	1.01559e-06	-1.56341e-07	-2.61277e-07	1.91911e-07	4.98677e-07	-4.85861e-07	5.33645e-07	3.36694e-07	-1.56172e-06	-6.72492e-07	-3.1347e-07	1.11594e-06	6.52648e-07	-7.92258e-07	-3.83388e-07	-3.40829e-07	-7.84814e-08	6.76043e-09	3.18562e-07	3.01448e-07	1.0357e-06	1.21628e-07	8.8789e-08	-3.08972e-07	-1.29824e-07	-6.53934e-07	7.37573e-08	-3.35449e-07	1.33908e-11
-1.819e-06	-7.39401e-07	1.01965e-06	-1.72323e-07	-2.64525e-07	1.91558e-07	4.98728e-07	-4.8509e-07	5.33451e-07	3.53127e-07	-1.56189e-06	-6.74252e-07	-3.13957e-07	1.09715e-06	6.37808e-07	-7.90273e-07	-3.90501e-07	-3.35707e-07	-7.95199e-08	7.22336e-09	1.19995e-07	3.01148e-07	1.03371e-06	1.40243e-07	3.05794e-07	-8.81712e-08	-1.40627e-07	-6.52823e-07	2.29858e-07	-3.17008e-07	1.3318e-11
-1.81468e-06	-7.39316e-07	1.01749e-06	-1.66449e-07	-2.65833e-07	1.91673e-07	4.96537e-07	-4.87735e-07	5.3325e-07	3.40178e-07	-1.56194e-06	-6.70821e-07	-2.90878e-07	1.09951e-06	6.45924e-07	-7.88746e-07	-3.88023e-07	-3.35644e-07	-7.91823e-08	5.59132e-09	8.3212e-08	3.00868e-07	1.03533e-06	1.49892e-07	2.23782e-07	-1.9619e-07	-1.07266e-07	-6.49651e-07	9.73298e-08	-3.21783e-07	1.32136e-11
-1.81618e-06	-7.39354e-07	1.0178e-06	-1.66163e-07	-2.65527e-07	1.91663e-07	4.96429e-07	-4.85782e-07	2.6936e-07	3.42919e-07	-1.56188e-06	-6.69687e-07	-2.96033e-07	1.10374e-06	6.42085e-07	-7.8825e-07	-3.85059e-07	-3.3349e-07	-7.89324e-08	7.18279e-09	2.04288e-07	3.01777e-07	1.03654e-06	1.32775e-07	2.84267e-07	-1.36045e-07	-1.35815e-07	-6.47327e-07	1.74763e-07	-3.25245e-07	1.30797e-11
-1.81288e-06	-7.39324e-07	1.01687e-06	-2.02124e-07	-2.67336e-07	1.91741e-07	4.94355e-07	-4.28674e-07	3.43242e-07	3.43156e-07	-1.56198e-06	-6.63685e-07	-2.94729e-07	1.04586e-06	6.46614e-07	-7.89596e-07	-3.86149e-07	-3.29296e-07	-8.09691e-08	4.84934e-09	2.05631e-07	3.00815e-07	1.03651e-06	1.28487e-07	2.53706e-07	-1.6101e-07	-1.38978e-07	-6.54425e-07	1.72193e-07	-3.24924e-07	1.29433e-11
-1.81495e-06	-7.39297e-07	1.01716e-06	-1.64054e-07	-2.25443e-07	1.91668e-07	4.96589e-07	-3.38551e-07	3.24431e-07	3.42667e-07	-1.56198e-06	-6.68596e-07	-2.96391e-07	1.07288e-06	6.44958e-07	-7.89082e-07	-3.85975e-07	-3.32329e-07	-7.93492e-08	7.08143e-09	1.88093e-07	3.01429e-07	1.03644e-06	1.31879e-07	2.57996e-07	-1.45305e-07	-1.30967e-07	-6.47245e-07	1.44428e-07	-3.20288e-07	1.28687e-11
-1.81954e-06	-7.3826e-07	7.40655e-07	-1.75108e-07	-2.63165e-07	1.91673e-07	4.95871e-07	-4.18426e-07	3.16066e-07	3.42956e-07	-1.56237e-06	-6.63089e-07	-3.00109e-07	1.06434e-06	6.44577e-07	-7.89091e-07	-3.86946e-07	-3.32125e-07	-7.97965e-08	7.80791e-09	2.04351e-07	3.01331e-07	1.0269e-06	1.31662e-07	2.56405e-07	-1.59857e-07	-1.30025e-07	-6.48086e-07	1.44636e-07	-3.21202e-07	1.24444e-11
-1.81528e-06	-4.55223e-07	8.1322e-07	-1.75044e-07	-2.26001e-07	1.91683e-07	2.96183e-07	-3.91257e-07	3.38191e-07	3.43349e-07	-1.56375e-06	-6.64388e-07	-3.06334e-07	1.07061e-06	3.80397e-07	-7.88842e-07	-3.862e-07	-3.43589e-07	-7.92006e-08	8.4331e-09	1.79748e-07	3.01119e-07	1.0291e-06	1.31857e-07	5.08156e-08	-1.37006e-07	-1.32572e-07	-6.47828e-07	1.59213e-07	-3.21003e-07	1.1709e-11
-1.81816e-06	-4.31393e-07	8.19054e-07	-1.7965e-07	-2.45338e-07	1.91665e-07	3.46664e-07	-3.92346e-07	3.35466e-07	3.42952e-07	-1.56326e-06	-6.66842e-07	-2.86959e-07	5.45734e-07	4.5227e-07	-7.88945e-07	-3.86792e-07	-3.39034e-07	-7.91915e-08	6.11823e-09	1.59834e-07	2.88042e-07	1.01832e-06	1.29967e-07	1.47061e-07	-1.54444e-07	-1.34519e-07	-6.49195e-07	1.50492e-07	-3.21999e-07	1.09363e-11
-1.82099e-06	-5.10906e-07	7.66451e-07	-1.79424e-07	-2.43603e-07	1.91667e-07	2.85488e-07	-3.63113e-07	3.33268e-07	3.43317e-07	-1.56359e-06	-6.67111e-07	-3.0355e-07	5.64422e-07	4.7226e-07	-7.88856e-07	-3.8593e-07	-3.28389e-07	-7.91531e-08	5.53832e-09	1.64988e-07	2.9208e-07	1.01631e-06	1.30212e-07	1.32427e-07	-1.56847e-07	-1.34197e-07	-6.49198e-07	1.54434e-07	-3.20695e-07	1.09147e-11
-1.81857e-06	-2.29955e-07	6.77504e-07	-1.78687e-07	-2.33776e-07	2.03679e-07	3.54503e-07	-3.84765e-07	3.35071e-07	3.4317e-07	-1.56499e-06	-6.65669e-07	-2.857e-07	5.07305e-07	4.73041e-07	-7.86659e-07	-3.85929e-07	-3.36456e-07	-7.93354e-08	-3.11123e-10	1.96582e-07	2.62412e-07	1.02255e-06	1.30543e-07	9.8916e-08	-1.52978e-07	-1.34076e-07	-6.49066e-07	1.54557e-07	-3.17866e-07	1.05608e-11
-1.81858e-06	-2.48463e-07	6.78055e-07	-1.78916e-07	-2.34095e-07	1.90134e-07	3.57673e-07	-3.71474e-07	3.35069e-07	3.39737e-07	-1.5649e-06	-6.65906e-07	-2.86585e-07	5.14673e-07	4.69079e-07	-7.86978e-07	-3.85991e-07	-3.35558e-07	-7.95423e-08	4.02893e-09	1.96037e-07	2.70238e-07	1.02057e-06	1.30561e-07	1.02963e-07	-1.54921e-07	-1.3404e-07	-6.48423e-07	1.53565e-07	-3.17875e-07	1.05597e-11
-1.14408e-07	-2.96649e-07	6.87093e-07	-1.79253e-07	-2.28457e-07	2.05869e-07	2.92303e-07	-3.88987e-07	3.32244e-07	3.43373e-07	-1.56415e-06	-6.66129e-07	-2.9592e-07	5.32851e-07	4.34993e-07	-7.8839e-07	-3.83937e-07	-3.34852e-07	-7.92708e-08	6.66309e-09	1.82825e-07	2.83929e-07	1.02318e-06	1.31372e-07	1.25685e-07	-1.87183e-07	-1.32696e-07	-6.48821e-07	1.54819e-07	-2.33967e-07	7.24969e-12
-3.32101e-07	-3.78505e-07	6.93769e-07	-1.79083e-07	-2.34761e-07	2.20063e-07	3.21434e-07	-3.77318e-07	3.34364e-07	3.43192e-07	-1.56471e-06	-6.65937e-07	-2.93049e-07	4.43589e-07	4.03867e-07	-5.51626e-07	-3.84501e-07	-3.36027e-07	-7.92758e-08	8.06473e-09	1.84811e-07	2.77316e-07	1.02373e-06	1.30847e-07	1.46698e-07	-1.6366e-07	-1.33552e-07	-6.49044e-07	1.54748e-07	-3.17716e-07	7.04318e-12
-3.59876e-07	-2.97233e-07	6.92575e-07	-1.78233e-07	-2.34165e-07	1.80861e-07	3.22009e-07	-3.85278e-07	3.34055e-07	3.42859e-07	-1.56457e-06	-6.65971e-07	-2.90887e-07	4.7549e-07	4.06083e-07	-4.2371e-07	-3.8508e-07	-3.34678e-07	-7.93247e-08	4.10281e-09	1.8261e-07	2.7472e-07	1.02325e-06	1.30938e-07	1.35162e-07	-1.54382e-07	-1.33571e-07	-6.48987e-07	1.54823e-07	-3.10718e-07	6.8859e-12
-1.95775e-07	-2.78564e-07	6.90503e-07	-1.7888e-07	-2.33469e-07	1.95487e-07	3.38957e-07	-3.84746e-07	3.3343e-07	3.40601e-07	-1.56442e-06	-6.65934e-07	-2.94095e-07	4.78555e-07	4.23438e-07	-4.03842e-07	-3.84501e-07	-3.35022e-07	-7.93864e-08	6.11266e-09	1.84705e-07	2.81835e-07	1.02276e-06	1.31454e-07	1.26496e-07	-1.57921e-07	-1.33591e-07	-6.48789e-07	1.54968e-07	-2.65967e-07	6.77407e-12
-1.32604e-07	-2.59303e-07	6.91325e-07	-1.78885e-07	-2.32444e-07	1.09747e-07	3.20203e-07	-3.81683e-07	3.33417e-07	3.40581e-07	-1.56441e-06	-6.65883e-07	-2.94473e-07	4.91671e-07	4.3526e-07	-3.94151e-07	-3.8456e-07	-3.34992e-07	-7.93681e-08	5.0572e-09	1.82527e-07	2.76259e-07	1.02292e-06	1.31254e-07	1.3136e-07	-1.61526e-07	-1.33538e-07	-6.48949e-07	1.54596e-07	-2.96127e-07	6.73379e-12
-1.4524e-07	-5.12058e-08	6.85476e-07	-1.78851e-07	-2.01438e-07	8.88152e-08	4.20284e-09	-3.82906e-07	3.3349e-07	3.2498e-07	-1.56437e-06	-6.66352e-07	-2.94448e-07	4.80943e-07	4.14035e-07	-4.32581e-07	-3.84388e-07	-2.99619e-07	-7.94104e-08	6.14825e-09	1.81435e-07	2.77177e-07	1.02333e-06	1.31098e-07	1.30295e-07	-1.64823e-07	-1.33599e-07	-6.48898e-07	1.54824e-07	-2.93328e-07	6.51644e-12
-1.36939e-07	-1.38856e-07	6.86113e-07	-1.78803e-07	-2.2668e-07	1.53735e-07	-1.60165e-08	-3.83163e-07	3.33333e-07	3.34394e-07	-1.5644e-06	-2.59254e-07	-2.94103e-07	4.91462e-07	4.22492e-07	-4.22203e-07	-3.84155e-07	-3.16771e-07	-7.94459e-08	5.62164e-09	1.8145e-07	2.77031e-07	1.02317e-06	1.31015e-07	1.28893e-07	-1.67634e-07	-1.33599e-07	-6.48901e-07	1.53577e-07	-2.94321e-07	6.20694e-12
-1.57805e-07	-1.01547e-07	6.87511e-07	-1.77705e-07	-2.16114e-07	1.11287e-07	6.52674e-08	-3.83191e-07	3.33423e-07	2.25643e-07	-1.56439e-06	-1.46168e-07	-2.93927e-07	4.88333e-07	4.1999e-07	-4.13676e-07	-3.84326e-07	-3.08288e-07	-7.94573e-08	5.7083e-09	1.82318e-07	2.77455e-07	1.0232e-06	1.30929e-07	1.30715e-07	-1.64723e-07	-1.33572e-07	-6.48901e-07	1.51007e-07	-2.91011e-07	6.0668e-12
-1.57805e-07	-1.01547e-07	6.87511e-07	-1.77705e-07	-2.16114e-07	1.11287e-07	6.52674e-08	-3.83191e-07	3.33423e-07	2.25643e-07	-1.56439e-06	-1.46168e-07	-2.93927e-07	4.88333e-07	4.1999e-07	-4.13676e-07	-3.84326e-07	-3.08288e-07	-7.94573e-08	5.7083e-09	1.82318e-07	2.77455e-07	1.0232e-06	1.30929e-07	1.30715e-07	-1.64723e-07	-1.33572e-07	-6.48901e-07	1.51007e-07	-2.91011e-07	6.0668e-12
-1.53403e-07	-7.81318e-08	6.88267e-07	-1.78498e-07	-2.19251e-07	1.19319e-07	6.83706e-08	-3.83092e-07	3.33165e-07	2.24823e-07	-1.56439e-06	-1.11757e-07	-2.94151e-07	4.90268e-07	4.17409e-07	-4.23761e-07	-3.84408e-07	-3.05334e-07	-7.93726e-08	5.86861e-09	1.81793e-07	2.77211e-07	1.0232e-06	1.31003e-07	1.32166e-07	-1.63152e-07	-1.33756e-07	-6.48943e-07	1.11998e-07	-2.90398e-07	6.05231e-12
-1.51165e-07	-1.00808e-07	4.75681e-07	-1.78477e-07	-2.14859e-07	1.15378e-07	7.6218e-08	-3.8345e-07	3.33204e-07	2.24302e-07	-1.56439e-06	2.20181e-08	-2.93999e-07	4.90023e-07	4.18108e-07	-4.15421e-07	-3.84353e-07	-3.05423e-07	-7.94189e-08	6.32417e-09	1.82863e-07	2.76888e-07	1.02306e-06	1.31016e-07	1.2242e-07	5.064e-08	-1.33653e-07	-6.48922e-07	1.39014e-07	-2.91573e-07	5.7687e-12
-1.53683e-07	-9.43092e-08	4.86483e-07	-1.78393e-07	-2.19065e-07	1.14409e-07	7.3983e-08	-3.83136e-07	3.33307e-07	2.31643e-07	-1.5644e-06	-1.20997e-07	-2.94036e-07	4.90145e-07	4.1748e-07	-4.16281e-07	-3.84352e-07	-3.07168e-07	-7.94024e-08	5.70868e-09	1.82161e-07	2.7725e-07	1.02319e-06	8.38244e-08	1.28972e-07	-2.09625e-08	-1.33619e-07	-6.48924e-07	1.38048e-07	-1.84525e-07	5.73691e-12
-1.52146e-07	-9.49024e-08	4.93044e-07	-1.78408e-07	-2.17481e-07	1.14475e-07	7.41812e-08	-3.8315e-07	3.33203e-07	2.2792e-07	-1.5644e-06	-8.48385e-08	-2.94083e-07	4.90067e-07	4.18007e-07	-4.16462e-07	-3.84353e-07	-3.04375e-07	-7.9419e-08	5.7532e-09	1.82308e-07	2.77068e-07	1.02264e-06	1.16042e-07	1.25248e-07	1.3204e-08	-1.33626e-07	-6.48924e-07	1.2547e-07	-1.80342e-07	5.73118e-12
-1.53166e-07	-9.97986e-08	4.919e-07	-1.78407e-07	-2.16987e-07	1.14811e-07	7.57603e-08	-3.83178e-07	3.33226e-07	2.25743e-07	-1.5644e-06	-2.91714e-08	-2.94009e-07	4.90216e-07	4.18104e-07	-4.16532e-07	-3.84357e-07	-3.05976e-07	-7.94059e-08	6.17722e-09	1.82288e-07	2.77205e-07	1.02286e-06	7.25745e-08	1.25817e-07	-2.6202e-08	-1.33637e-07	-6.48925e-07	1.37795e-07	-1.42683e-07	5.70939e-12
-1.52794e-07	-9.74944e-08	4.82613e-07	-1.78389e-07	-2.16745e-07	1.14992e-07	7.48497e-08	-3.83363e-07	3.33229e-07	2.27505e-07	-1.56441e-06	-3.97524e-08	-2.93913e-07	4.901e-07	4.17986e-07	-4.16191e-07	-3.84356e-07	-3.06385e-07	-7.93987e-08	6.01292e-09	1.82446e-07	2.77074e-07	1.02311e-06	6.5563e-08	1.26638e-07	-1.5908e-08	-1.3365e-07	-6.48924e-07	1.36026e-07	-1.61426e-07	5.70549e-12
-1.52732e-07	-9.76081e-08	4.84037e-07	-1.78386e-07	-2.1701e-07	1.14871e-07	7.43415e-08	-3.83316e-07	3.33231e-07	2.28701e-07	-1.5644e-06	-4.12848e-08	-2.93973e-07	4.90278e-07	4.17762e-07	-4.16464e-07	-3.84357e-07	-3.05957e-07	-7.93521e-08	6.02833e-09	1.82329e-07	2.77125e-07	1.0231e-06	5.24741e-08	1.27479e-07	-1.20551e-08	-1.33642e-07	-6.48925e-07	1.35811e-07	-1.49326e-07	5.70218e-12
-1.52871e-07	-9.75163e-08	4.86303e-07	-1.77164e-07	-2.17309e-07	1.14999e-07	7.52986e-08	-3.84503e-07	3.33234e-07	2.26427e-07	-1.56441e-06	-4.51081e-08	-2.28709e-07	4.90315e-07	4.17921e-07	-5.45819e-08	-3.84359e-07	-3.06377e-07	-7.81235e-08	6.04339e-09	1.82387e-07	2.80019e-07	1.02014e-06	5.26509e-08	1.27518e-07	-1.59917e-08	-1.50753e-07	-6.47973e-07	1.43579e-07	-1.51799e-07	5.50245e-12
-1.52929e-07	-9.76907e-08	4.84729e-07	-1.77668e-07	-2.1683e-07	1.1495e-07	7.56778e-08	-3.86853e-07	3.35394e-07	2.26665e-07	-1.56441e-06	-5.66106e-08	-9.43995e-08	4.9528e-07	4.17959e-07	-8.09169e-09	-3.84358e-07	-3.06425e-07	-7.80468e-08	5.92817e-09	1.82355e-07	2.81568e-07	1.02016e-06	5.39389e-08	1.27263e-07	-1.3618e-08	-1.54343e-07	-5.90294e-07	1.50252e-07	-1.52056e-07	5.39677e-12
-1.53046e-07	-9.76923e-08	4.85344e-07	-1.77935e-07	-2.17005e-07	1.14959e-07	7.53063e-08	-3.86827e-07	3.34642e-07	2.25036e-07	-1.56441e-06	-5.54751e-08	-1.02246e-07	4.93744e-07	4.18032e-07	-7.91822e-08	-3.84307e-07	-3.06322e-07	-7.81935e-08	5.91736e-09	1.82376e-07	2.41996e-07	1.02088e-06	5.7618e-08	1.27522e-07	-1.33479e-08	-1.54147e-07	-5.91063e-07	1.25223e-07	-1.50881e-07	5.37715e-12
-1.53046e-07	-9.76923e-08	4.85344e-07	-1.77935e-07	-2.17005e-07	1.14959e-07	7.53063e-08	-3.86827e-07	3.34642e-07	2.25036e-07	-1.56441e-06	-5.54751e-08	-1.02246e-07	4.93744e-07	4.18032e-07	-7.91822e-08	-3.84307e-07	-3.06322e-07	-7.81935e-08	5.91736e-09	1.82376e-07	2.41996e-07	1.02088e-06	5.7618e-08	1.27522e-07	-1.33479e-08	-1.54147e-07	-5.91063e-07	1.25223e-07	-1.50881e-07	5.37715e-12
-1.5242e-07	-9.77262e-08	4.8449e-07	-1.77686e-07	-2.16912e-07	1.14963e-07	7.52935e-08	-3.85779e-07	3.34385e-07	2.27059e-07	-1.56441e-06	-5.06716e-08	-1.12808e-07	4.93379e-07	4.17785e-07	-4.55135e-08	-3.84332e-07	-3.06345e-07	-7.81621e-08	5.87868e-09	1.82367e-07	2.47325e-07	1.02088e-06	5.66128e-08	1.27449e-07	-1.31652e-08	-1.56266e-07	-5.91998e-07	1.07761e-07	-1.49587e-07	5.37274e-12
-1.52291e-07	-9.77518e-08	4.84758e-07	-1.77944e-07	-2.16978e-07	1.14979e-07	7.52888e-08	-3.85679e-07	3.34518e-07	2.26843e-07	-1.56415e-06	-5.15354e-08	-6.11644e-08	4.92578e-07	4.1763e-07	-3.95488e-08	-3.84347e-07	-3.06342e-07	-7.81932e-08	5.97002e-09	1.82327e-07	2.47793e-07	1.02042e-06	5.71605e-08	1.27451e-07	-1.35537e-08	-1.52233e-07	-5.908e-07	1.04112e-07	-1.49476e-07	5.35779e-12
-1.48153e-07	-9.77399e-08	4.84584e-07	-1.77805e-07	-2.16946e-07	1.15044e-07	7.37364e-08	-3.85956e-07	3.3438e-07	2.27019e-07	-1.54327e-06	-5.10737e-08	-9.0248e-08	4.93333e-07	4.17508e-07	-4.02916e-08	-3.84342e-07	-3.06376e-07	-8.50999e-08	5.85114e-09	1.82362e-07	2.48568e-07	1.02076e-06	5.67938e-08	1.27409e-07	-1.31985e-08	-1.4818e-07	-5.93145e-07	1.12661e-07	-1.49956e-07	5.30216e-12
-1.51314e-07	-9.77262e-08	4.84633e-07	-1.77909e-07	-2.16923e-07	1.14982e-07	7.49726e-08	-3.85877e-07	3.345e-07	2.26763e-07	-1.54375e-06	-5.18929e-08	-7.932e-08	4.93083e-07	4.17889e-07	-4.53525e-08	-3.73837e-07	-3.06348e-07	-8.03005e-08	5.8809e-09	1.8238e-07	2.46515e-07	1.02078e-06	5.68028e-08	1.27423e-07	-1.83537e-08	-1.5017e-07	-5.91685e-07	9.89218e-08	-1.4973e-07	5.2898e-12
-1.31805e-07	-9.77332e-08	4.84689e-07	-1.77881e-07	-2.1696e-07	1.14984e-07	7.44656e-08	-3.85934e-07	3.34583e-07	2.26814e-07	-1.53962e-06	-5.16277e-08	-8.72443e-08	4.92433e-07	4.1762e-07	-4.34291e-08	-3.74728e-07	-3.06356e-07	-8.21562e-08	5.90219e-09	1.82356e-07	2.48236e-07	1.02078e-06	5.6592e-08	1.27431e-07	-1.38719e-08	-1.51206e-07	-5.92427e-07	9.71318e-08	-1.49917e-07	5.27445e-12
-1.49747e-07	-9.77283e-08	4.84649e-07	-1.78669e-07	-2.30042e-07	1.14985e-07	7.40518e-08	-3.85918e-07	3.34516e-07	2.23216e-07	-5.46139e-07	-5.17288e-08	-9.98448e-08	4.93173e-07	4.17713e-07	-4.31689e-08	-3.74533e-07	-3.06111e-07	-8.1311e-08	5.90245e-09	1.82365e-07	2.47311e-07	1.02082e-06	5.68622e-08	1.27427e-07	-1.47888e-08	-1.50298e-07	-6.03736e-07	9.16717e-08	-1.49814e-07	3.2263e-12
-1.30692e-07	-9.75732e-08	4.84659e-07	-1.78375e-07	-2.23377e-07	1.14868e-07	7.39494e-08	-3.85854e-07	3.34614e-07	2.23737e-07	-5.43496e-07	-5.19537e-08	-1.00403e-07	4.93019e-07	4.1768e-07	-4.26972e-08	-3.6531e-07	-3.06302e-07	-8.40412e-08	5.8518e-09	1.82399e-07	2.48012e-07	1.02084e-06	5.66398e-08	1.2743e-07	-1.47148e-08	-1.51094e-07	-6.11041e-07	9.77081e-08	-1.49973e-07	3.21947e-12
-1.45527e-07	-9.7705e-08	4.84625e-07	-1.80017e-07	-2.29087e-07	9.2991e-08	7.38056e-08	-3.85944e-07	3.34608e-07	2.23237e-07	-2.55673e-07	-5.15963e-08	-9.66093e-08	4.92805e-07	4.17683e-07	-4.28762e-08	-3.75041e-07	-3.05923e-07	-8.36491e-08	5.89189e-09	1.82459e-07	2.47353e-07	1.02082e-06	5.68232e-08	1.27422e-07	-1.49829e-08	-1.50619e-07	-6.10411e-07	9.28155e-08	-1.49876e-07	2.99572e-12
-1.45527e-07	-9.7705e-08	4.84625e-07	-1.80017e-07	-2.29087e-07	9.2991e-08	7.38056e-08	-3.85944e-07	3.34608e-07	2.23237e-07	-2.55673e-07	-5.15963e-08	-9.66093e-08	4.92805e-07	4.17683e-07	-4.28762e-08	-3.75041e-07	-3.05923e-07	-8.36491e-08	5.89189e-09	1.82459e-07	2.47353e-07	1.02082e-06	5.68232e-08	1.27422e-07	-1.49829e-08	-1.50619e-07	-6.10411e-07	9.28155e-08	-1.49876e-07	2.99572e-12
-1.42519e-07	-9.74742e-08	4.84672e-07	-1.81468e-07	-2.28689e-07	9.97679e-08	7.32725e-08	-3.85984e-07	3.34578e-07	2.23453e-07	-2.61612e-07	-5.16085e-08	-9.70874e-08	4.92994e-07	4.1765e-07	-4.26133e-08	-3.71999e-07	-2.98041e-07	-8.31213e-08	6.19225e-09	1.3496e-08	2.47479e-07	1.02084e-06	5.66877e-08	1.2744e-07	-1.48232e-08	-1.50974e-07	-6.07979e-07	8.87623e-08	-1.49906e-07	2.9561e-12
-1.42725e-07	-9.75515e-08	4.84659e-07	-1.81312e-07	-2.27817e-07	1.01554e-07	7.36746e-08	-3.85976e-07	3.34598e-07	2.23531e-07	-2.61122e-07	-5.16577e-08	-9.67831e-08	4.92916e-07	4.17669e-07	-4.26526e-08	-3.71296e-07	-2.85722e-07	-8.3196e-08	6.19777e-09	7.81781e-08	2.47482e-07	1.02083e-06	5.67218e-08	1.27434e-07	-1.48469e-08	-1.50987e-07	-6.04613e-07	9.02372e-08	-1.49912e-07	2.9502e-12
-1.40782e-07	-9.75577e-08	9.35335e-08	-1.80855e-07	-2.27732e-07	9.88055e-08	7.33093e-08	-3.85964e-07	3.34592e-07	2.23389e-07	-2.63059e-07	-5.1637e-08	-9.71947e-08	4.92973e-07	4.17663e-07	-4.27503e-08	-3.71291e-07	-2.84956e-07	-8.31992e-08	5.92514e-09	1.47668e-07	2.4754e-07	1.02084e-06	6.37051e-08	1.23559e-07	-1.48285e-08	-1.50951e-07	-6.08697e-07	9.02336e-08	-1.49908e-07	2.74388e-12
-1.4225e-07	-9.75196e-08	1.11853e-07	-1.80969e-07	-2.28134e-07	1.00609e-07	7.34259e-08	-3.85973e-07	3.34588e-07	2.23546e-07	-2.65256e-07	-5.16331e-08	-9.67995e-08	4.92975e-07	4.17662e-07	-4.26558e-08	-3.72227e-07	-2.89472e-07	-8.31688e-08	6.06555e-09	7.35692e-08	2.47486e-07	1.02083e-06	6.26712e-08	1.22897e-07	-1.48177e-08	-1.50945e-07	-6.04359e-07	8.98966e-08	-1.49907e-07	2.73103e-12
-1.41793e-07	-9.75262e-08	4.96825e-08	-1.80809e-07	-2.2902e-07	1.00607e-07	7.33377e-08	-3.85968e-07	3.34594e-07	2.23527e-07	-2.62666e-07	-5.16277e-08	-9.66389e-08	4.93033e-07	4.17661e-07	-4.267e-08	-3.72087e-07	-2.86489e-07	-8.30809e-08	6.0513e-09	8.18823e-08	2.47474e-07	1.02083e-06	5.99632e-08	1.24454e-07	-1.48378e-08	-1.50939e-07	-6.05288e-07	9.02148e-08	-1.49902e-07	2.72053e-12
-1.41899e-07	-9.75606e-08	6.0176e-08	-1.80699e-07	-2.28911e-07	1.01803e-07	7.33541e-08	-3.8595e-07	3.34596e-07	2.23553e-07	-2.63832e-07	-5.16434e-08	-9.67596e-08	4.93018e-07	4.17667e-07	-4.27416e-08	-3.71643e-07	-2.84813e-07	-8.30907e-08	6.03276e-09	6.87479e-08	2.47487e-07	1.02083e-06	5.99872e-08	1.2417e-07	-1.48547e-08	-1.50953e-07	-6.04361e-07	9.00746e-08	-1.49906e-07	2.71804e-12
-1.41814e-07	-9.75403e-08	5.57914e-08	-1.80655e-07	-2.28556e-07	1.01029e-07	7.33468e-08	-3.86418e-07	3.3475e-07	2.00061e-07	-2.31195e-07	-5.16399e-08	-9.6897e-08	4.93048e-07	4.18152e-07	-3.53559e-08	-3.71852e-07	-2.87245e-07	-8.30992e-08	4.39202e-09	7.97504e-08	2.47163e-07	1.02083e-06	6.20195e-08	1.24639e-07	-1.67192e-08	-1.50964e-07	-5.54806e-07	8.71862e-08	-1.49907e-07	2.63689e-12
-1.41923e-07	-9.7524e-08	5.97394e-08	-1.83236e-07	-2.28753e-07	1.08066e-07	7.67802e-08	-3.86048e-07	3.34633e-07	1.30672e-07	-2.55798e-07	-5.19868e-08	-9.69612e-08	3.06185e-07	4.18668e-07	-3.42107e-08	-3.71707e-07	-2.85962e-07	-8.31137e-08	4.45046e-09	7.62668e-08	2.4736e-07	1.0209e-06	6.20643e-08	1.24313e-07	-1.66638e-08	-1.50918e-07	-5.70766e-07	9.6232e-08	-1.49805e-07	2.49848e-12
-1.4188e-07	-9.75217e-08	6.03264e-08	-1.80566e-07	-2.29019e-07	1.06945e-07	7.41241e-08	-3.85981e-07	2.1439e-07	1.31765e-07	-2.43028e-07	-5.30156e-08	-9.67695e-08	3.3133e-07	4.18479e-07	-3.75185e-08	-3.71668e-07	-2.86217e-07	-8.30584e-08	5.51729e-09	8.41483e-08	2.3298e-07	1.02109e-06	6.01858e-08	1.23761e-07	-2.25128e-08	-1.50902e-07	-5.60944e-07	9.60565e-08	-1.49833e-07	2.42464e-12
-1.41695e-07	-9.75293e-08	5.42005e-08	-1.82254e-07	-2.29159e-07	1.05266e-07	7.54309e-08	-3.86004e-07	1.59429e-07	1.4583e-07	-2.49884e-07	-5.37245e-08	-9.69109e-08	3.00003e-07	4.18518e-07	-3.2796e-08	-3.71697e-07	-2.86136e-07	-8.30963e-08	4.92998e-09	9.7064e-08	2.39419e-07	1.02104e-06	6.19595e-08	1.23807e-07	-2.15968e-08	-1.50633e-07	-5.68773e-07	9.17057e-08	-1.498e-07	2.40456e-12
-1.41817e-07	-9.67688e-08	5.61651e-08	-1.81172e-07	-2.29236e-07	1.0631e-07	7.53769e-08	-3.86049e-07	1.55788e-07	1.38851e-07	-2.50873e-07	-5.27656e-08	-9.68798e-08	3.09877e-07	3.42171e-07	-3.37838e-08	-3.71675e-07	-2.86728e-07	-8.30882e-08	5.17459e-09	8.82731e-08	2.29158e-07	1.02061e-06	6.07781e-08	1.243e-07	-2.067e-08	-1.50795e-07	-5.66057e-07	9.26742e-08	-1.49875e-07	2.33994e-12
-1.41731e-07	-9.6802e-08	5.82607e-08	-1.78855e-07	-2.29084e-07	1.05603e-07	7.48415e-08	-3.85931e-07	1.59832e-07	1.43871e-07	-2.49415e-07	-5.35906e-08	-9.68306e-08	3.15407e-07	3.38002e-07	-3.47525e-08	-3.10021e-07	-2.91119e-07	-8.30427e-08	5.33089e-09	8.26842e-08	2.28613e-07	1.02105e-06	4.37941e-08	1.12758e-07	-2.09558e-08	-1.52611e-07	-5.7041e-07	9.40743e-08	-1.50837e-07	2.30342e-12
-1.39249e-07	-9.47758e-08	8.50118e-08	-1.80564e-07	-2.29092e-07	1.05957e-07	7.46703e-08	-2.01822e-07	1.58034e-07	1.50212e-07	-2.48372e-07	-5.78927e-08	-9.01503e-08	3.13708e-07	2.51114e-07	-5.15458e-08	-3.28962e-07	-2.8701e-07	-8.31097e-08	4.79309e-09	1.17266e-07	2.42706e-07	1.02107e-06	5.28944e-08	1.13207e-07	-2.0915e-08	-1.50769e-07	-5.67454e-07	9.47929e-08	-1.50996e-07	2.16838e-12
-1.37027e-07	-9.42735e-08	7.60687e-08	-1.79919e-07	-2.29104e-07	1.06437e-07	7.47441e-08	-2.03026e-07	1.58191e-07	1.46904e-07	-2.48239e-07	-5.70154e-08	-8.70495e-08	3.14266e-07	2.52063e-07	-4.0878e-08	-3.30451e-07	-2.86956e-07	-8.30808e-08	4.78019e-09	1.13203e-07	2.37013e-07	1.02123e-06	5.30638e-08	1.11671e-07	-2.066e-08	-1.4843e-07	-5.6747e-07	9.4852e-08	-1.50906e-07	2.16138e-12
-1.08409e-07	-8.6976e-08	6.18978e-08	-1.65022e-07	-2.29077e-07	1.05721e-07	7.52611e-08	-2.53279e-07	1.46341e-07	1.34757e-07	-2.48396e-07	-5.56835e-08	-9.13352e-08	3.18417e-07	1.34634e-07	-4.62633e-08	-3.19099e-07	-2.86842e-07	-9.5239e-08	4.52516e-09	8.87232e-08	2.28166e-07	1.02085e-06	5.30496e-08	1.22692e-07	-2.2024e-08	-1.21665e-07	-5.68623e-07	9.47487e-08	-1.50632e-07	2.10163e-12
-1.33508e-07	-9.38148e-08	6.59579e-08	-1.4375e-07	-2.29098e-07	1.05686e-07	7.52357e-08	-2.34129e-07	1.56891e-07	1.1349e-07	-2.48882e-07	-5.60966e-08	-8.91382e-08	3.15321e-07	9.62798e-08	-4.21502e-08	-3.1949e-07	-2.87673e-07	-8.5358e-08	4.48862e-09	8.32894e-08	2.32272e-07	1.02092e-06	5.32542e-08	1.1751e-07	-2.13934e-08	-1.19498e-07	-5.68288e-07	9.48056e-08	-1.50944e-07	2.07819e-12
-1.13739e-07	-9.49722e-08	6.42176e-08	-1.48175e-07	-2.29144e-07	1.05961e-07	7.47727e-08	-2.07566e-07	1.56604e-07	1.10907e-07	-2.48709e-07	-5.59856e-08	-8.96237e-08	3.16085e-07	9.61095e-08	-3.93832e-08	-3.22147e-07	-2.86989e-07	-1.00544e-07	4.44107e-09	8.40858e-08	2.29891e-07	1.02077e-06	5.3812e-08	1.19323e-07	-2.11826e-08	-1.33558e-07	-5.67692e-07	9.47907e-08	-1.50211e-07	2.06841e-12
-1.19784e-07	-9.47214e-08	6.4947e-08	-1.44663e-07	-2.29126e-07	1.06007e-07	7.52289e-08	-2.10948e-07	1.56814e-07	1.21245e-07	-2.48646e-07	-5.6426e-08	-8.9613e-08	3.14659e-07	1.12351e-07	-3.90761e-08	-3.2154e-07	-2.86973e-07	-8.40948e-08	4.48844e-09	8.60323e-08	2.31756e-07	1.02087e-06	5.26223e-08	1.15671e-07	-2.08155e-08	-1.26961e-07	-5.67931e-07	9.48553e-08	-6.3644e-08	2.05227e-12
-1.19338e-07	-9.42317e-08	6.56045e-08	-1.3945e-07	-2.29022e-07	1.05931e-07	7.51727e-08	-2.11968e-07	1.5555e-07	1.20795e-07	-2.48725e-07	-5.49628e-08	-8.89533e-08	3.1471e-07	1.07911e-07	-4.06214e-08	-3.20609e-07	-2.86836e-07	-8.48387e-08	3.09341e-09	8.49025e-08	2.31737e-07	1.02104e-06	5.06193e-08	1.16702e-07	-2.08261e-08	-3.32968e-08	-5.67851e-07	9.48618e-08	-7.52965e-08	2.03561e-12
-1.26188e-07	-1.06331e-07	6.51568e-08	-1.4138e-07	-2.2998e-07	1.05777e-07	7.52503e-08	-2.07091e-07	1.53732e-07	1.19119e-07	-2.44071e-07	-5.66751e-08	-8.93213e-08	3.14681e-07	1.09126e-07	-4.10939e-08	-3.19966e-07	-2.86803e-07	-8.56537e-08	4.08661e-09	8.72756e-08	2.31709e-07	1.02092e-06	5.28558e-08	7.39872e-08	-2.08621e-08	-6.7429e-08	-5.03036e-08	9.48901e-08	-8.55748e-08	1.71297e-12
-1.25711e-07	-9.70349e-08	6.49533e-08	-1.43201e-07	-2.28967e-07	1.05404e-07	7.52651e-08	-2.09364e-07	1.55251e-07	1.1947e-07	-2.22997e-07	-5.637e-08	-8.89783e-08	3.14853e-07	1.11069e-07	-4.09623e-08	-3.1979e-07	-2.86945e-07	-8.46007e-08	4.27805e-09	8.63229e-08	2.31495e-07	1.02105e-06	5.30343e-08	5.0925e-08	-2.0808e-08	-9.2752e-08	-5.61004e-08	9.48766e-08	-8.35273e-08	1.70426e-12
-1.24558e-07	-1.02393e-07	6.54228e-08	-1.41107e-07	-2.29119e-07	1.05795e-07	7.52653e-08	-2.0701e-07	1.54869e-07	1.19838e-07	-2.30027e-07	-5.66507e-08	-8.92673e-08	3.14477e-07	1.07005e-07	-4.07113e-08	-3.20241e-07	-2.44407e-07	-8.6404e-08	3.96242e-09	8.6516e-08	2.31739e-07	1.02096e-06	5.30237e-08	7.41349e-08	-2.09032e-08	-6.88058e-08	-7.68907e-08	9.48874e-08	-8.02184e-08	1.68498e-12
-1.24558e-07	-1.02879e-07	6.54282e-08	-1.41699e-07	-2.2915e-07	1.05842e-07	7.52641e-08	-2.06684e-07	1.54881e-07	1.19841e-07	-2.30043e-07	-5.66789e-08	-8.9246e-08	3.14591e-07	1.07234e-07	-4.07235e-08	-3.19562e-07	-2.44895e-07	-8.63741e-08	3.99517e-09	8.65573e-08	2.31758e-07	1.02096e-06	5.30281e-08	7.84787e-08	-2.0864e-08	-6.17416e-08	-7.76805e-08	9.4822e-08	-8.01539e-08	1.68492e-12
-1.24565e-07	-1.05013e-07	6.64125e-08	-1.42215e-07	-2.29225e-07	1.05741e-07	7.52511e-08	-2.06961e-07	1.54858e-07	1.20481e-07	-2.28882e-07	-5.65866e-08	-8.91772e-08	3.14916e-07	1.09384e-07	-4.11485e-08	-3.19779e-07	-2.42864e-07	-8.51259e-08	3.91743e-09	8.63645e-08	2.31639e-07	1.021e-06	5.30328e-08	6.82208e-08	-2.07965e-08	-4.98143e-08	-6.95446e-08	9.48607e-08	-7.91367e-08	1.68082e-12
-1.24629e-07	-1.0571e-07	6.61472e-08	-1.42388e-07	-2.29136e-07	1.05799e-07	7.52616e-08	-2.04634e-07	1.54995e-07	1.20276e-07	-2.29712e-07	-5.65431e-08	-8.90621e-08	3.14822e-07	1.08918e-07	-4.09662e-08	-3.19132e-07	-2.44762e-07	-8.5086e-08	3.89107e-09	8.64993e-08	2.31583e-07	1.021e-06	5.29997e-08	6.51917e-08	-2.08363e-08	-4.48216e-08	-6.61741e-08	9.48395e-08	-7.62545e-08	1.67889e-12
-1.24672e-07	-1.03548e-07	6.63064e-08	-1.42327e-07	-2.29195e-07	4.03353e-08	7.59522e-08	-2.06161e-07	1.52028e-07	1.20024e-07	-2.28406e-07	6.00852e-08	-8.99167e-08	3.15954e-07	1.08572e-07	-6.59186e-08	-3.18731e-07	-2.45325e-07	-8.53932e-08	3.31586e-09	8.65225e-08	2.31013e-07	2.78947e-07	5.29967e-08	6.95156e-08	-2.08458e-08	-4.38116e-08	-6.70431e-08	9.36971e-08	-7.38976e-08	7.07161e-13
-1.23851e-07	-1.03556e-07	6.56357e-08	-1.42327e-07	-2.29101e-07	4.31315e-08	7.59558e-08	-1.6296e-07	1.52273e-07	1.20023e-07	-2.28431e-07	3.12283e-08	-8.98014e-08	3.15898e-07	1.09049e-07	-5.92814e-08	-3.18732e-07	-2.46006e-07	-8.53073e-08	3.47654e-09	8.65225e-08	2.31157e-07	2.87132e-07	5.2942e-08	6.95164e-08	-2.0844e-08	-4.42742e-08	-6.70577e-08	9.35826e-08	-7.83453e-08	6.93497e-13
-1.23425e-07	-1.037e-07	6.56451e-08	-1.42325e-07	-2.28866e-07	5.41625e-08	7.59379e-08	-1.46207e-07	1.52316e-07	1.20493e-07	-2.28439e-07	3.097e-08	-8.47262e-08	3.155e-07	1.09116e-07	-5.42792e-08	-3.19668e-07	-2.47055e-07	-8.54256e-08	3.78189e-09	8.65256e-08	2.31163e-07	2.87653e-07	5.2902e-08	6.99209e-08	-2.08516e-08	-4.47009e-08	-6.71646e-08	9.18314e-08	-8.0253e-08	6.89151e-13
-1.21796e-07	-1.04268e-07	6.55881e-08	-1.40514e-07	-2.26997e-07	5.07041e-08	7.59755e-08	-1.34756e-07	1.53138e-07	1.20018e-07	-2.28256e-07	3.80042e-08	-8.74173e-08	3.15619e-07	1.08331e-07	-6.41091e-08	-3.1907e-07	-2.46473e-07	-8.53205e-08	3.53248e-09	8.65238e-08	2.31088e-07	2.91169e-07	5.28436e-08	6.95276e-08	-1.84069e-08	-4.50671e-08	-6.76704e-08	8.87819e-08	-7.90866e-08	6.86511e-13
-1.2006e-07	-1.04129e-07	6.55825e-08	-1.40756e-07	-2.27234e-07	4.9089e-08	7.60114e-08	-1.37293e-07	1.53122e-07	1.20036e-07	-2.2826e-07	3.46371e-08	-8.68878e-08	3.1566e-07	1.08376e-07	-6.36351e-08	-3.19085e-07	-2.46347e-07	-8.5332e-08	3.48119e-09	8.65196e-08	2.3115e-07	2.90695e-07	5.2854e-08	6.95396e-08	-1.88891e-08	-4.51335e-08	-6.74516e-08	8.94252e-08	-7.85824e-08	6.86146e-13
-1.19561e-07	-1.03756e-07	6.56615e-08	-1.42029e-07	-2.28399e-07	4.82168e-08	7.59813e-08	-1.31914e-07	1.53067e-07	1.20041e-07	-2.28601e-07	3.25338e-08	-8.69771e-08	3.15481e-07	1.08622e-07	-5.96616e-08	-3.19056e-07	-2.46251e-07	-8.53267e-08	3.37352e-09	8.65252e-08	2.31098e-07	2.90367e-07	5.29194e-08	6.95505e-08	-1.99601e-08	-4.50129e-08	-6.74903e-08	9.29368e-08	-7.86968e-08	6.85199e-13
-9.79593e-08	-1.00886e-07	6.1365e-08	-1.41647e-07	-2.27943e-07	5.29389e-08	7.59087e-08	-1.39984e-07	1.52766e-07	1.10787e-07	-2.28506e-07	3.47344e-08	-8.55509e-08	3.15367e-07	1.05138e-07	-5.57883e-08	-3.1936e-07	-2.47812e-07	-8.5386e-08	3.35939e-09	8.65273e-08	1.36824e-08	2.83106e-07	5.28856e-08	7.03275e-08	-2.01069e-08	-4.52597e-08	-7.84363e-08	9.22667e-08	-7.84314e-08	6.23235e-13
-9.7457e-08	-1.02636e-07	6.04327e-08	-1.41712e-07	-2.28317e-07	5.48942e-08	7.59193e-08	-1.41231e-07	1.52825e-07	1.09734e-07	-2.28552e-07	2.8177e-08	-8.53091e-08	3.15381e-07	1.03022e-07	-5.63529e-08	-3.19419e-07	-2.47767e-07	-8.53861e-08	3.32784e-09	8.65088e-08	2.02495e-08	2.83792e-07	5.28893e-08	7.08618e-08	-2.00379e-08	-4.5393e-08	-7.31216e-08	9.20985e-08	-7.80666e-08	6.22932e-13
-1.00626e-07	-1.0158e-07	2.10558e-08	-1.4174e-07	-2.28301e-07	5.16441e-08	7.59232e-08	-1.38422e-07	1.52829e-07	1.12112e-07	-2.28547e-07	3.40656e-08	-8.57196e-08	3.15465e-07	1.04348e-07	-5.67557e-08	-3.19343e-07	-2.48072e-07	-8.53535e-08	3.36304e-09	8.64789e-08	2.03391e-08	2.83486e-07	5.28844e-08	7.09115e-08	-2.01598e-08	-4.52956e-08	-7.35099e-08	9.24066e-08	-7.80215e-08	6.20373e-13
-9.9861e-08	-1.01622e-07	1.65051e-08	-1.41742e-07	-2.28165e-07	4.95751e-08	7.58146e-08	-1.3894e-07	1.52825e-07	1.11656e-07	-2.28489e-07	3.41578e-08	-8.53706e-08	3.15447e-07	1.01926e-07	-5.69185e-08	-3.19309e-07	-2.47533e-07	-8.52577e-08	3.35152e-09	8.65173e-08	1.03462e-08	2.83242e-07	5.28845e-08	7.09044e-08	-2.03268e-08	-4.51795e-08	-7.50533e-08	9.17091e-08	-7.80751e-08	6.18599e-13
-1.02943e-07	-1.00944e-07	2.464e-08	-1.41948e-07	-2.23686e-07	5.20653e-08	7.58715e-08	-2.48641e-08	1.43013e-07	1.11698e-07	-2.24728e-07	5.36968e-08	-8.56184e-08	3.15475e-07	1.00357e-07	-5.75701e-08	-3.19269e-07	-2.37769e-07	-8.50028e-08	1.66787e-08	8.6494e-08	1.40722e-08	2.83743e-07	5.30568e-08	7.04301e-08	-2.02117e-08	-4.51706e-08	-7.54652e-08	9.14578e-08	-7.84609e-08	5.9182e-13
-1.01244e-07	-1.00617e-07	1.94464e-08	-1.4193e-07	-2.26375e-07	5.24978e-08	7.58013e-08	-2.51913e-08	1.47724e-07	1.12047e-07	-2.28349e-07	3.59949e-08	-8.55625e-08	3.15499e-07	1.02342e-07	-5.69573e-08	-1.73566e-07	-2.4592e-07	-8.50808e-08	1.05505e-08	8.65137e-08	1.3296e-08	2.83373e-07	5.26498e-08	7.01904e-08	-2.02024e-08	-4.52146e-08	-7.61364e-08	9.17756e-08	-7.8207e-08	5.26074e-13
-1.01881e-07	-1.0109e-07	2.22036e-08	-1.41829e-07	-2.25313e-07	5.19682e-08	7.58646e-08	-5.47021e-08	1.49911e-07	1.12231e-07	-2.28447e-07	3.9371e-08	-8.56008e-08	3.1548e-07	1.02308e-07	-5.7034e-08	-1.69742e-07	-2.42397e-07	-8.5127e-08	1.04837e-08	8.65092e-08	1.99095e-08	2.83264e-07	5.28661e-08	7.05608e-08	-2.02296e-08	-4.52833e-08	-7.57286e-08	4.71861e-08	-7.81298e-08	5.20147e-13
-1.01091e-07	-1.01081e-07	2.29735e-08	-1.41886e-07	-2.25563e-07	5.18628e-08	7.58649e-08	-5.84008e-08	1.48968e-07	1.11857e-07	-2.25886e-07	4.11236e-08	-8.55903e-08	3.15453e-07	1.01518e-07	-5.72204e-08	-1.60048e-07	-2.43002e-07	-8.51163e-08	1.16216e-08	8.65138e-08	1.56433e-08	2.83401e-07	5.15368e-08	7.05241e-08	-2.02081e-08	-4.52563e-08	-7.52572e-08	6.19277e-08	-7.82032e-08	5.17457e-13
-1.00747e-07	-1.01067e-07	2.30904e-08	-1.41912e-07	-2.25874e-07	5.20597e-08	7.58373e-08	-4.13585e-08	1.5057e-07	1.11953e-07	-2.27755e-07	3.98688e-08	-8.56166e-08	3.15476e-07	1.0187e-07	-5.70906e-08	-1.50275e-07	-2.43396e-07	-8.51153e-08	1.10915e-08	8.65068e-08	1.55161e-08	2.83248e-07	5.19348e-08	7.03091e-08	-2.02091e-08	-4.53315e-08	-7.53442e-08	6.29907e-08	-7.82016e-08	5.14395e-13
-1.01384e-07	-1.01084e-07	2.29258e-08	-1.41947e-07	-2.25702e-07	5.18952e-08	7.58515e-08	-5.34126e-08	1.47377e-07	1.11852e-07	-2.26281e-07	4.17935e-08	-8.5576e-08	3.15471e-07	1.01723e-07	-5.69762e-08	-1.48786e-07	-2.42971e-07	-8.50674e-08	1.00612e-08	8.65098e-08	1.71278e-08	2.83293e-07	5.14456e-08	7.04872e-08	-2.0203e-08	-4.53553e-08	-7.52729e-08	5.69068e-08	-7.82025e-08	5.12674e-13
-1.01532e-07	-1.01095e-07	2.28792e-08	-1.41897e-07	-2.25556e-07	5.19159e-08	7.57434e-08	-5.32607e-08	1.47295e-07	1.11796e-07	-2.2622e-07	4.05916e-08	-8.55712e-08	3.15462e-07	1.01897e-07	-5.70003e-08	-1.48514e-07	-2.42843e-07	-8.51137e-08	1.06436e-08	8.65108e-08	1.62034e-08	2.83293e-07	5.04208e-08	7.04885e-08	-2.01994e-08	-4.53338e-08	-7.42227e-08	5.69085e-08	-7.82039e-08	5.12046e-13
-1.01501e-07	-1.01087e-07	2.30551e-08	-1.41895e-07	-2.25543e-07	5.19921e-08	7.58102e-08	-4.78541e-08	1.47533e-07	1.11809e-07	-2.26088e-07	4.05582e-08	-8.55802e-08	3.15461e-07	1.01775e-07	-5.70074e-08	-1.48795e-07	-2.42644e-07	-8.5118e-08	1.08109e-08	8.65101e-08	1.60063e-08	2.83251e-07	5.07498e-08	7.04193e-08	-2.02005e-08	-4.53125e-08	-7.4763e-08	5.55024e-08	-7.82052e-08	5.11403e-13
-1.01319e-07	-1.01179e-07	2.30458e-08	-1.41947e-07	-2.25597e-07	5.21465e-08	7.54721e-08	-4.79753e-08	1.47785e-07	1.11893e-07	-2.26356e-07	4.10104e-08	-8.5577e-08	3.1547e-07	1.01715e-07	-5.70671e-08	-1.49427e-07	-2.42858e-07	-8.51935e-08	1.08471e-08	8.57717e-08	1.66232e-08	9.44613e-10	5.09615e-08	7.04222e-08	-2.02128e-08	-4.5324e-08	-7.44119e-08	5.80124e-08	-7.8219e-08	4.31879e-13
-1.01392e-07	-1.01127e-07	2.30291e-08	-1.41914e-07	-2.25561e-07	5.19668e-08	7.56772e-08	-4.70985e-08	1.47713e-07	9.82735e-08	-2.26323e-07	4.07686e-08	-8.55838e-08	2.01424e-07	1.01728e-07	-5.70233e-08	-1.49387e-07	-2.42678e-07	-8.52473e-08	1.0647e-08	8.64632e-08	1.65348e-08	8.33014e-08	5.10806e-08	7.04508e-08	-2.02042e-08	-4.53104e-08	-7.4807e-08	5.4634e-08	-7.83763e-08	3.76593e-13
-1.01366e-07	-1.01146e-07	2.29792e-08	-1.39145e-07	-2.25624e-07	5.1997e-08	7.5782e-08	-4.53589e-08	1.47569e-07	1.0942e-07	-2.26272e-07	4.09035e-08	-8.56008e-08	1.33522e-07	1.01736e-07	-5.70475e-08	-1.49567e-07	-2.42748e-07	-8.57989e-08	1.07566e-08	8.65146e-08	1.65758e-08	6.33954e-08	5.12193e-08	7.0433e-08	-2.02108e-08	-4.53199e-08	-7.50107e-08	5.70863e-08	-7.97243e-08	3.53027e-13
-1.0145e-07	-1.01144e-07	2.28715e-08	-1.16012e-07	-2.26026e-07	5.19069e-08	7.57044e-08	-4.12074e-08	1.47552e-07	3.65356e-08	-2.26275e-07	4.08623e-08	-8.59195e-08	1.5872e-07	1.01718e-07	-5.70337e-08	-1.496e-07	-2.42644e-07	-8.65042e-08	1.06553e-08	8.59208e-08	1.65156e-08	5.68456e-08	5.10314e-08	7.04602e-08	-2.02091e-08	-4.53167e-08	-7.31542e-08	5.64467e-08	-8.19037e-08	3.42882e-13
-1.01482e-07	-1.01141e-07	2.28698e-08	-7.78789e-08	-2.25815e-07	5.17793e-08	7.56848e-08	-3.89828e-08	1.47544e-07	6.38444e-08	-2.26285e-07	4.08096e-08	-8.61777e-08	8.87544e-08	9.30774e-08	-5.70251e-08	-1.49526e-07	-2.42773e-07	-8.7512e-08	1.05415e-08	8.6634e-08	1.64148e-08	8.78961e-08	5.09474e-08	7.05251e-08	-2.02085e-08	-4.53169e-08	-7.30301e-08	5.60384e-08	-8.05407e-08	3.23532e-13
-1.01469e-07	-1.01139e-07	2.28544e-08	-8.90311e-08	-2.25772e-07	5.18408e-08	7.56886e-08	-4.03018e-08	1.47494e-07	5.12526e-08	-2.26264e-07	4.08119e-08	-8.58827e-08	7.9066e-08	8.66535e-08	-5.70283e-08	-1.49524e-07	-2.42751e-07	-8.7469e-08	1.06276e-08	8.67529e-08	1.64754e-08	8.22033e-08	5.10449e-08	7.05616e-08	-2.02091e-08	-4.53172e-08	-7.37947e-08	5.63162e-08	-8.01486e-08	3.2031e-13
-1.01459e-07	-1.01135e-07	2.27232e-08	-8.2694e-08	-2.25829e-07	5.12877e-08	7.57054e-08	-4.14024e-08	1.47463e-07	4.05007e-08	-2.26227e-07	4.08099e-08	-8.59421e-08	8.66082e-08	8.08449e-08	-5.70284e-08	-1.49508e-07	-2.42729e-07	-8.72275e-08	1.03619e-08	8.67167e-08	1.64451e-08	7.2731e-08	5.09598e-08	7.05646e-08	-2.02085e-08	-4.53168e-08	-7.34172e-08	5.62325e-08	-8.06471e-08	3.17017e-13
-5.00671e-08	-1.01193e-07	2.27288e-08	-8.61517e-08	-2.25726e-07	5.54997e-08	7.56933e-08	-3.97593e-08	1.47523e-07	4.52301e-08	-2.2627e-07	4.08223e-08	-8.63642e-08	6.36524e-08	9.26554e-08	-5.69506e-08	-1.49502e-07	-2.42535e-07	-8.75943e-08	1.0469e-08	8.65754e-08	1.64492e-08	8.04604e-08	5.10701e-08	7.02907e-08	-2.02087e-08	-4.53161e-08	-7.37967e-08	2.54182e-08	-8.0892e-08	3.07883e-13
-5.37458e-08	-1.01173e-07	2.24845e-08	-8.48621e-08	-2.25817e-07	5.14684e-08	7.56894e-08	-4.08261e-08	1.47503e-07	4.58906e-08	-2.2624e-07	4.08262e-08	-8.60013e-08	6.56276e-08	8.67417e-08	-5.69124e-08	-1.49503e-07	-2.42582e-07	-8.74504e-08	1.04549e-08	8.66304e-08	1.64516e-08	7.41888e-08	5.10264e-08	7.04964e-08	-2.02086e-08	-4.53149e-08	-7.34296e-08	3.25452e-08	-8.02376e-08	3.06209e-13
-4.29304e-08	-1.01174e-07	2.25634e-08	-8.61401e-08	-2.25805e-07	4.68842e-08	7.56888e-08	-4.06233e-08	1.47536e-07	3.78074e-08	-2.26248e-07	4.08162e-08	-8.6008e-08	6.82743e-08	8.53384e-08	-5.67986e-08	-1.49503e-07	-2.42629e-07	-8.73521e-08	1.04512e-08	8.66187e-08	1.64542e-08	7.52401e-08	5.10798e-08	7.04226e-08	-2.02085e-08	-4.53147e-08	-7.38227e-08	3.16332e-08	-8.05812e-08	3.0456e-13
-3.39733e-08	-1.01174e-07	2.24752e-08	-8.58598e-08	-2.25783e-07	5.02956e-08	7.56801e-08	-4.04818e-08	1.475e-07	4.3437e-08	-2.2625e-07	4.08135e-08	-8.59691e-08	7.12511e-08	8.56577e-08	-5.69231e-08	-1.49502e-07	-2.42669e-07	-8.73936e-08	1.04523e-08	8.66173e-08	1.63294e-08	1.70707e-08	5.1032e-08	7.01994e-08	-2.02065e-08	-4.53132e-08	-7.35736e-08	3.10532e-08	-8.05209e-08	2.99585e-13
-3.52542e-08	-8.55239e-08	2.24524e-08	-8.55944e-08	-2.2579e-07	4.91547e-08	7.56943e-08	-4.05939e-08	1.47507e-07	4.40586e-08	-2.26276e-07	3.91979e-08	-8.59724e-08	6.98696e-08	8.58284e-08	-5.6934e-08	-1.4952e-07	-2.4261e-07	-8.73589e-08	1.04237e-08	8.66647e-08	1.63347e-08	3.40911e-08	5.10572e-08	7.03035e-08	-2.05969e-08	-4.53154e-08	-7.37013e-08	3.53198e-08	-8.05287e-08	2.97567e-13
-3.6584e-08	-9.20425e-08	2.24336e-08	-8.51501e-08	-2.2578e-07	4.8683e-08	2.85057e-08	-4.04304e-08	1.47507e-07	4.4237e-08	-2.26255e-07	4.0753e-08	-8.59769e-08	6.9668e-08	8.54214e-08	-5.69172e-08	-1.49628e-07	-2.42645e-07	-8.73876e-08	1.04347e-08	8.66543e-08	1.6309e-08	2.07393e-08	5.10433e-08	7.01878e-08	-2.12905e-08	-4.5315e-08	-7.36776e-08	3.34926e-08	-8.05012e-08	2.92992e-13
-3.66272e-08	-8.64826e-08	2.2302e-08	-8.49014e-08	-2.25688e-07	4.81579e-08	2.51392e-08	-4.03001e-08	1.47758e-07	4.27527e-08	-2.26295e-07	4.01048e-08	-7.11926e-08	7.01609e-08	5.83372e-08	-5.6873e-08	-1.49426e-07	-2.42632e-07	-8.73627e-08	1.04438e-08	8.67471e-08	1.62405e-08	1.24715e-08	5.10406e-08	7.35818e-08	-2.21755e-08	-4.53143e-08	-7.27986e-08	3.52389e-08	-8.04754e-08	2.8561e-13
-3.61109e-08	-9.12091e-08	2.23543e-08	-8.55152e-08	-2.25808e-07	4.87064e-08	1.4515e-08	-4.02161e-08	1.4771e-07	4.20834e-08	-2.26348e-07	3.73366e-08	-7.72013e-08	7.00774e-08	3.91424e-08	-5.69045e-08	-1.49467e-07	-2.4264e-07	-8.73683e-08	1.04393e-08	8.66624e-08	1.62271e-08	2.22959e-08	5.10276e-08	3.69762e-08	-2.1682e-08	-4.53148e-08	-7.32321e-08	3.52195e-08	-8.04851e-08	2.81286e-13
-3.60294e-08	-8.38918e-08	2.23642e-08	-8.55313e-08	-2.25778e-07	4.87568e-08	2.89884e-08	-4.0234e-08	1.47615e-07	4.28294e-08	-2.2637e-07	3.90922e-08	-7.23129e-08	7.03024e-08	4.14903e-08	-5.69079e-08	-1.49466e-07	-2.42645e-07	-8.73647e-08	1.04175e-08	8.6725e-08	1.62187e-08	1.30861e-08	5.09578e-08	2.6139e-08	-2.15966e-08	-4.53151e-08	-7.34557e-08	3.54616e-08	-8.04855e-08	2.79336e-13
-3.59212e-08	-8.85002e-08	3.18949e-08	-8.55706e-08	-2.25772e-07	4.86872e-08	2.69621e-08	-3.97519e-08	1.47614e-07	4.24531e-08	-2.18946e-07	3.95582e-08	-7.57116e-08	6.37168e-08	6.91177e-08	-5.69005e-08	-1.4934e-07	-1.86235e-07	-8.7363e-08	1.03789e-08	5.59133e-08	1.6339e-08	1.25065e-08	3.56097e-10	3.72001e-08	-2.13734e-08	-4.47746e-08	-7.29727e-08	3.54806e-08	-8.04771e-08	2.49196e-13
-3.57066e-08	-8.30252e-08	2.26653e-08	-8.54552e-08	-2.25827e-07	4.86637e-08	2.3934e-08	-4.00854e-08	1.47679e-07	4.37127e-08	-5.90879e-08	3.97206e-08	-7.58211e-08	6.94356e-08	-2.86439e-08	-5.68906e-08	-1.26592e-07	-2.03373e-07	-8.60428e-08	1.0493e-08	8.80774e-08	1.62924e-08	1.75831e-08	4.30022e-08	4.54634e-08	-2.17422e-08	-4.63253e-08	-7.31704e-08	3.54411e-08	-8.04921e-08	2.07802e-13
-3.5755e-08	-8.31203e-08	2.38106e-08	-8.23448e-08	-2.25806e-07	4.86346e-08	2.46531e-08	-4.0104e-08	1.47651e-07	4.28458e-08	-3.61018e-08	3.95378e-08	-7.54055e-08	6.76396e-08	2.24169e-08	-5.65209e-08	-1.35463e-07	-1.97875e-07	-8.49778e-08	1.04205e-08	7.29677e-08	1.62758e-08	1.46481e-08	3.89678e-08	3.99497e-08	-2.15159e-08	-4.60976e-08	-6.08323e-08	3.54384e-08	-8.04879e-08	1.99342e-13
-3.57767e-08	-8.49111e-08	2.46986e-08	-3.61993e-08	-2.25752e-07	4.86717e-08	2.38068e-08	-4.01014e-08	1.47689e-07	4.27467e-08	-6.61778e-08	3.93658e-08	-7.50696e-08	6.84745e-08	2.18925e-08	-5.42744e-08	-1.44024e-07	-1.97906e-07	-8.61812e-08	1.03884e-08	7.19559e-08	1.63102e-08	1.61855e-08	3.16769e-08	4.0507e-08	-2.15573e-08	-4.54951e-08	-6.12495e-08	3.54382e-08	-4.77597e-08	1.94853e-13
-3.5806e-08	-8.51191e-08	2.52995e-08	-3.22746e-08	-2.25799e-07	4.86721e-08	2.39094e-08	-4.00348e-08	1.47667e-07	4.2928e-08	-5.65697e-08	3.94928e-08	-7.53527e-08	6.65643e-08	2.82893e-08	-5.65805e-08	-1.34176e-07	-1.9738e-07	-8.24809e-08	1.03828e-08	6.68519e-08	1.6298e-08	1.5801e-08	3.00392e-08	4.0003e-08	-2.15226e-08	-4.54835e-08	-6.5733e-08	3.54435e-08	-6.41918e-08	1.91846e-13
-3.57665e-08	-8.51384e-08	2.53554e-08	-3.58904e-08	-2.25783e-07	4.86794e-08	2.39703e-08	-4.00335e-08	1.47678e-07	4.28066e-08	-5.41057e-08	3.9498e-08	-7.54248e-08	6.73404e-08	1.36869e-08	-5.59407e-08	-1.35269e-07	-1.96288e-07	-8.54367e-08	1.03745e-08	6.92343e-08	1.62894e-08	1.59486e-08	2.55032e-08	4.01282e-08	-2.15646e-08	-4.47516e-08	-5.80125e-08	3.54476e-08	-5.63008e-08	1.8972e-13
-3.50275e-08	-8.52866e-08	2.50632e-08	-2.77625e-08	-2.11657e-07	4.8674e-08	2.38666e-08	-3.99095e-08	1.47667e-07	4.30373e-08	-5.90401e-08	3.94627e-08	-7.73218e-08	6.72299e-08	1.60146e-08	-5.56037e-08	-1.36445e-07	-1.18451e-07	-7.96065e-08	1.03402e-08	6.89003e-08	1.63126e-08	1.95039e-08	2.6443e-08	5.58055e-08	-1.57484e-08	-4.53557e-08	-6.45372e-08	3.49186e-08	-6.19061e-08	1.61599e-13
-3.57354e-08	-8.44903e-08	2.48956e-08	-2.46048e-08	-2.19868e-07	4.86905e-08	3.71782e-08	-3.84766e-08	1.33046e-07	4.28789e-08	-5.66078e-08	2.86886e-08	-7.55897e-08	6.75622e-08	2.18588e-08	-5.56479e-08	-1.36801e-07	-5.90546e-08	-3.80664e-08	1.03921e-08	7.04933e-08	1.63379e-08	2.23695e-08	2.75234e-08	4.23227e-08	-1.27445e-08	-4.54818e-08	-6.45006e-08	3.41096e-08	-5.87657e-08	1.43689e-13
-3.57209e-08	-8.53028e-08	2.31748e-08	-2.83575e-08	-2.11641e-07	4.70428e-08	2.41754e-08	-3.89524e-08	1.24179e-07	4.28966e-08	-5.62406e-08	2.60136e-08	-7.86678e-08	6.72987e-08	2.06667e-08	-5.71264e-08	-9.65439e-08	-7.85899e-08	-7.29275e-08	1.03824e-08	6.94306e-08	1.63269e-08	2.05956e-08	2.65975e-08	4.54184e-08	-4.7301e-09	-4.53647e-08	-6.27628e-08	3.01614e-08	-5.79377e-08	1.34e-13
-3.57017e-08	-8.52008e-08	1.78926e-08	-2.60098e-08	-2.11693e-07	4.78791e-08	2.3728e-08	-3.81923e-08	1.32319e-07	4.28837e-08	-5.59356e-08	3.39505e-08	-7.90044e-08	6.73104e-08	2.13309e-08	-5.63626e-08	-9.16096e-08	-6.92235e-08	-5.94538e-08	1.03839e-08	6.91035e-08	1.63438e-08	2.40149e-08	2.51522e-08	4.66399e-08	1.08152e-08	-4.54781e-08	-6.19143e-08	2.97056e-08	-5.6635e-08	1.32054e-13
-3.56674e-08	-8.52382e-08	2.00078e-08	-1.78261e-08	-2.11589e-07	4.69144e-08	2.42188e-08	-3.88954e-08	1.23584e-07	4.28935e-08	-5.6293e-08	3.21014e-08	-7.80208e-08	6.73023e-08	2.09528e-08	-5.73527e-08	-9.12479e-08	-7.42662e-08	-6.0354e-08	1.03847e-08	6.91068e-08	1.63476e-08	2.05839e-08	2.50219e-08	4.90369e-08	2.27519e-09	-4.54103e-08	-6.34935e-08	8.65296e-09	-5.76105e-08	1.29565e-13
-3.56767e-08	-8.38376e-08	1.99147e-08	-2.35716e-08	-2.11885e-07	4.75064e-08	9.3787e-09	-3.87722e-08	1.26466e-07	4.28832e-08	-5.64226e-08	2.50179e-08	-7.85566e-08	6.73008e-08	2.04994e-08	-3.59328e-08	-9.07259e-08	-7.03826e-08	-5.81857e-08	1.02961e-08	6.9098e-08	1.63564e-08	2.13272e-08	2.53523e-08	4.63969e-08	4.49697e-09	-4.5393e-08	-6.31077e-08	1.45974e-08	-5.75296e-08	1.26606e-13
-3.69353e-08	-8.46011e-08	1.92277e-08	-2.49471e-08	-2.11641e-07	4.71596e-08	2.24966e-08	-3.81434e-08	1.26379e-07	4.31031e-08	-5.64099e-08	3.21512e-08	-2.67983e-08	6.73544e-08	2.10912e-08	-5.43023e-08	-7.51246e-08	-7.10326e-08	-4.91705e-08	1.03799e-08	5.76768e-08	1.61512e-08	2.09347e-08	2.53503e-08	4.68606e-08	-6.9143e-10	-4.54092e-08	-6.33226e-08	1.74661e-08	-5.76295e-08	1.18962e-13
-3.6072e-08	-8.4798e-08	1.94181e-08	-2.48368e-08	-2.11647e-07	4.73349e-08	2.36098e-08	-3.82046e-08	1.25857e-07	4.31387e-08	-5.62804e-08	3.15129e-08	-3.1416e-08	6.73532e-08	2.10604e-08	-3.73145e-08	-7.68834e-08	-7.10269e-08	-5.32688e-08	1.03704e-08	5.78021e-08	1.60771e-08	2.16885e-08	2.52411e-08	4.85297e-08	-1.66917e-10	-4.5438e-08	-6.3201e-08	1.7531e-08	-5.76761e-08	1.18415e-13
-3.75822e-08	-8.49498e-08	1.83192e-08	-2.37686e-08	-2.12128e-07	4.72887e-08	2.112e-08	-3.82259e-08	1.2625e-07	4.34332e-08	-5.63407e-08	3.12126e-08	-3.51026e-08	5.00921e-08	2.11633e-08	-4.2042e-08	-7.78324e-08	-5.8361e-08	-5.0882e-08	1.03662e-08	6.09108e-08	1.60612e-08	2.11941e-08	2.52171e-08	4.11839e-08	5.51775e-10	-4.54375e-08	-6.32396e-08	1.67771e-08	-5.75234e-08	1.15166e-13
-3.68355e-08	-8.49081e-08	1.81722e-08	-2.45697e-08	-2.12084e-07	4.72384e-08	2.1067e-08	-3.81937e-08	1.26254e-07	4.35694e-08	-5.65283e-08	3.03061e-08	-3.44391e-08	4.52149e-08	2.10487e-08	-4.17168e-08	-7.7724e-08	-5.63104e-08	-5.04961e-08	1.03702e-08	5.93104e-08	1.61849e-08	2.12273e-08	2.51821e-08	4.53242e-08	3.95585e-10	-4.54291e-08	-6.32774e-08	1.62117e-08	-5.75531e-08	1.14411e-13
-3.71927e-08	-6.96927e-08	1.82593e-08	-2.46439e-08	-2.12435e-07	4.72624e-08	2.07503e-08	-3.82465e-08	1.26305e-07	4.36245e-08	-5.64089e-08	3.0727e-08	2.70605e-09	4.92297e-08	2.07775e-08	-4.15634e-08	-7.80615e-08	-4.82808e-08	-4.95774e-08	1.0368e-08	5.95223e-08	1.66805e-08	2.10248e-08	2.48456e-08	3.39209e-08	2.41544e-10	-4.54159e-08	-6.3365e-08	1.62624e-08	-5.75474e-08	1.09684e-13
-3.7343e-08	-7.01464e-08	1.85543e-08	-2.45932e-08	-2.12431e-07	4.72355e-08	2.09822e-08	-3.82603e-08	1.26266e-07	4.33516e-08	-5.68953e-08	3.0911e-08	4.97742e-09	4.88542e-08	2.08824e-08	-4.38953e-08	-7.75567e-08	-4.76022e-08	-3.68132e-08	1.03749e-08	5.8682e-08	1.63758e-08	2.08638e-08	2.49209e-08	3.43995e-08	1.3331e-10	-4.53182e-08	-6.3276e-08	1.63061e-08	-5.75367e-08	1.08645e-13
-3.71922e-08	-7.214e-08	1.86728e-08	-2.4436e-08	-2.12356e-07	4.72078e-08	2.11636e-08	-3.82421e-08	1.26212e-07	4.33161e-08	-5.66581e-08	3.10463e-08	3.60981e-09	4.62005e-08	2.08966e-08	-4.31779e-08	-7.78486e-08	-5.02182e-08	-1.53251e-08	1.03725e-08	5.89763e-08	1.65385e-08	2.09878e-08	2.52375e-08	3.61445e-08	1.9227e-10	-4.53301e-08	-6.3264e-08	1.62645e-08	-5.75114e-08	1.07885e-13
-3.69615e-08	-6.98006e-08	1.84992e-08	-2.45085e-08	-2.12328e-07	4.72489e-08	2.10127e-08	-3.82113e-08	1.26203e-07	4.34765e-08	-5.67065e-08	3.08157e-08	1.36811e-09	4.80554e-08	2.07443e-08	-4.22816e-08	-7.79941e-08	-5.01166e-08	-1.4316e-08	1.03714e-08	5.92746e-08	1.64538e-08	2.09733e-08	2.49912e-08	3.49424e-08	2.49168e-10	-4.54084e-08	-6.33336e-08	1.62889e-08	-5.75079e-08	1.07533e-13
-3.71633e-08	-7.02733e-08	1.85171e-08	-2.45627e-08	-2.12329e-07	4.72399e-08	2.12877e-08	-3.82383e-08	1.26227e-07	4.34328e-08	-5.6661e-08	3.09056e-08	-2.03825e-09	4.69464e-08	2.07863e-08	-4.23572e-08	-7.78719e-08	-5.00069e-08	-1.6982e-08	1.03703e-08	5.88431e-08	1.64861e-08	2.10025e-08	2.5091e-08	3.58122e-08	2.3853e-10	-4.53988e-08	-6.32888e-08	1.63213e-08	-6.36063e-09	1.04337e-13
-3.66949e-08	-6.99627e-08	1.04893e-08	-2.4546e-08	-2.12376e-07	4.71098e-08	2.12427e-08	-3.82404e-08	1.26214e-07	4.34597e-08	-5.6619e-08	3.27286e-08	-2.7586e-09	2.47351e-08	2.06695e-08	-4.21384e-08	-7.63152e-08	-1.24017e-08	-1.73256e-08	9.55034e-09	5.92469e-08	1.65294e-08	2.09869e-08	2.50708e-08	3.56269e-08	4.04171e-10	-4.53815e-08	-6.33064e-08	1.62831e-08	-3.33791e-08	1.01046e-13
-3.70159e-08	-6.98804e-08	1.51941e-08	-2.41826e-08	-2.1233e-07	4.7117e-08	2.12484e-08	-3.82388e-08	1.2622e-07	4.34786e-08	-5.65845e-08	3.13973e-08	-2.69822e-09	2.88182e-08	2.07075e-08	-4.23103e-08	-7.67371e-08	-2.20999e-08	-1.84619e-08	9.78378e-09	5.92161e-08	1.65099e-08	2.09853e-08	2.50719e-08	2.70737e-08	7.40816e-10	-4.53871e-08	-6.33009e-08	1.62854e-08	-2.09445e-08	1.00519e-13
-3.67414e-08	-7.00543e-08	1.26702e-08	-2.3463e-08	-2.12378e-07	4.71044e-08	2.11016e-08	-3.8237e-08	1.26222e-07	4.34798e-08	-5.66065e-08	3.17053e-08	-1.70664e-09	2.82844e-08	2.07105e-08	-4.22676e-08	-7.65994e-08	-1.58901e-08	-1.6815e-08	9.90595e-09	5.91996e-08	1.65147e-08	2.09848e-08	2.51663e-08	3.54395e-08	1.08759e-09	-4.54066e-08	-6.32782e-08	1.6283e-08	-7.70623e-09	1.00249e-13
-3.70689e-08	-7.00573e-08	1.42897e-08	-2.37036e-08	-2.08115e-07	4.70345e-08	2.09046e-08	-3.53941e-08	1.26293e-07	2.07557e-09	-5.65888e-08	3.20746e-08	-9.49811e-10	2.6888e-08	2.07246e-08	-4.22271e-08	-7.69555e-08	-1.62192e-08	-1.73301e-08	9.6268e-09	5.90804e-08	1.65117e-08	2.09861e-08	2.55515e-08	3.11934e-08	9.92582e-10	-4.54173e-08	-6.32694e-08	1.62778e-08	-7.67298e-09	9.61821e-14
-3.70064e-08	-2.87448e-08	1.34467e-08	-2.3611e-08	-2.10202e-07	4.70743e-08	2.09625e-08	-3.74415e-08	1.26274e-07	1.61297e-08	-5.65988e-08	3.17703e-08	-1.48587e-09	2.86687e-08	2.07217e-08	-4.22528e-08	-7.70334e-08	-1.80711e-08	-1.72862e-08	9.85964e-09	5.91816e-08	1.65156e-08	2.09814e-08	2.59719e-08	2.85803e-08	1.07528e-09	-4.54007e-08	-6.32876e-08	1.628e-08	-1.41692e-08	9.353e-14
-3.69565e-08	-1.9249e-08	1.32596e-08	-2.34789e-08	-2.08536e-07	4.70475e-08	2.10107e-08	-3.61677e-08	1.26292e-07	1.47331e-08	-5.65966e-08	3.19787e-08	-1.54999e-09	2.80649e-08	2.07077e-08	-4.22008e-08	-7.68854e-08	-1.73916e-08	-1.75059e-08	9.78196e-09	5.9111e-08	1.65134e-08	2.09845e-08	2.58532e-08	3.19661e-08	1.03086e-09	-4.5412e-08	-6.32614e-08	1.62783e-08	-9.75488e-09	9.22446e-14
-3.69743e-08	-2.7672e-08	1.38477e-08	-2.37262e-08	-2.08738e-07	1.65174e-08	2.09879e-08	-3.63701e-08	1.26292e-07	9.16032e-09	-5.65979e-08	3.19039e-08	-1.49822e-09	2.74871e-08	2.07181e-08	-4.22047e-08	-7.67735e-08	-1.84219e-08	-1.72455e-08	9.78807e-09	5.91389e-08	1.6548e-08	2.09806e-08	2.6413e-08	3.10908e-08	1.05645e-09	-4.54089e-08	-6.32677e-08	1.6279e-08	-1.1816e-08	9.06913e-14
-3.69641e-08	-1.72717e-08	1.37369e-08	-2.37212e-08	-2.08586e-07	9.82292e-09	1.69856e-08	-3.65906e-08	1.26286e-07	1.0951e-08	-5.66287e-08	3.19622e-08	-1.39214e-09	2.6878e-08	2.07169e-08	-4.22118e-08	-7.67082e-08	-1.7869e-08	-1.7459e-08	9.72831e-09	5.91255e-08	1.65252e-08	2.09709e-08	2.63004e-08	3.09565e-08	1.0198e-09	-4.54053e-08	-6.32682e-08	1.62789e-08	-1.28451e-08	8.98373e-14
-3.69644e-08	-1.92853e-08	1.37029e-08	-2.35907e-08	-2.08346e-07	6.68267e-09	1.7984e-08	-3.62165e-08	1.26299e-07	9.53721e-09	-5.66063e-08	3.19469e-08	-1.45599e-09	2.70552e-08	2.0718e-08	-4.22036e-08	-7.66979e-08	-1.81012e-08	-1.7299e-08	9.74704e-09	5.91191e-08	1.65267e-08	2.09727e-08	2.61543e-08	3.1397e-08	1.04229e-09	-4.54097e-08	-6.32694e-08	1.62788e-08	-1.11936e-08	8.97211e-14
-3.69738e-08	-1.58318e-08	1.37303e-08	-2.36484e-08	-2.08468e-07	4.9725e-09	1.83336e-08	-3.63345e-08	1.26293e-07	9.25052e-09	-5.66051e-08	3.19517e-08	-1.427e-09	2.70175e-08	2.07169e-08	-4.22054e-08	-7.67259e-08	-1.80035e-08	-1.74217e-08	9.76421e-09	5.91219e-08	1.65283e-08	2.09737e-08	2.6257e-08	3.16537e-08	1.01819e-09	-4.54089e-08	-6.32675e-08	1.62789e-08	-1.06254e-08	8.96617e-14
-3.69782e-08	-1.51253e-08	1.37055e-08	-2.3243e-08	-2.08425e-07	6.19912e-09	1.85401e-08	-3.62546e-08	1.26291e-07	6.38594e-09	-5.66079e-08	3.13182e-08	-3.38289e-10	2.71344e-08	2.07176e-08	-4.23162e-08	-7.67617e-08	-1.78187e-08	-1.74116e-08	9.75864e-09	5.91191e-08	1.65283e-08	2.09747e-08	2.61859e-08	3.16471e-08	1.02186e-09	-4.54094e-08	-6.32337e-08	1.62792e-08	-1.05274e-08	8.95346e-14
-3.69728e-08	-1.5649e-08	1.36457e-08	-2.38932e-08	-1.23809e-07	7.274e-09	1.8054e-08	-3.64149e-08	1.26295e-07	1.03353e-08	-5.68192e-08	3.19526e-08	-1.36673e-09	2.69813e-08	2.03011e-08	-4.21886e-08	-7.67211e-08	-1.83822e-08	-1.74466e-08	9.57021e-09	5.91233e-08	1.65911e-08	2.06437e-08	-3.10719e-08	2.9115e-08	1.20883e-09	-2.94031e-08	-6.562e-08	1.62352e-08	-1.04675e-08	6.08064e-14
-3.69756e-08	-1.62068e-08	1.36611e-08	-2.34638e-08	-1.21524e-07	7.67708e-09	1.73041e-08	-3.63045e-08	1.26277e-07	8.01507e-09	-5.03491e-08	3.19042e-08	-1.399e-09	2.68405e-08	2.06412e-08	-4.22447e-08	-7.64674e-08	-1.78154e-08	-1.7415e-08	9.73092e-09	5.9121e-08	2.18851e-08	2.07811e-08	1.32579e-08	3.08904e-08	1.24558e-09	-2.74344e-08	-6.59195e-08	1.61411e-08	-1.06349e-08	5.88796e-14
-3.69815e-08	-1.57218e-08	1.36518e-08	-2.35497e-08	-1.27428e-07	6.95831e-09	1.76319e-08	-3.63901e-08	9.8094e-08	8.53613e-09	-3.53368e-08	3.19408e-08	-1.38919e-09	2.69942e-08	2.06364e-08	-4.21851e-08	-7.6601e-08	-1.76952e-08	-1.74211e-08	9.71421e-09	5.91015e-08	1.69162e-08	2.05999e-08	8.0223e-09	3.02688e-08	1.10135e-09	-3.33676e-08	-6.51018e-08	1.61809e-08	-1.05036e-08	5.26653e-14
-3.69972e-08	-1.55545e-08	1.3691e-08	-2.37485e-08	-1.02685e-07	6.34614e-09	1.73496e-08	-3.63906e-08	1.0449e-07	1.4949e-08	-3.60383e-08	3.19477e-08	-1.34288e-09	2.69131e-08	2.01907e-08	-4.21758e-08	-7.6312e-08	-1.8178e-08	-1.7414e-08	9.33279e-09	5.91018e-08	1.82091e-08	2.06055e-08	3.7741e-09	2.8934e-08	1.22803e-09	-1.17898e-08	-6.61143e-08	1.60381e-08	-1.04878e-08	4.74692e-14
-3.70446e-08	-1.40522e-08	1.36863e-08	-2.21973e-08	-1.12244e-07	6.09674e-09	1.75442e-08	-3.64672e-08	1.00194e-07	9.84761e-09	-3.90022e-08	3.19383e-08	-4.40982e-09	2.69898e-08	1.99819e-08	-4.22001e-08	-7.65358e-08	-1.76007e-08	-1.74219e-08	9.55525e-09	4.46477e-08	1.8062e-08	2.04312e-08	8.78572e-10	2.72336e-08	1.19955e-09	-2.75281e-08	-1.49089e-08	1.62323e-08	-1.04888e-08	4.35253e-14
-3.70006e-08	-1.34723e-08	1.36799e-08	-1.99996e-08	-1.07691e-07	6.42917e-09	1.76457e-08	-3.63366e-08	1.02163e-07	1.25273e-08	-3.86497e-08	3.1918e-08	2.04158e-09	2.69766e-08	1.94368e-08	-4.21871e-08	-7.65218e-08	-1.76916e-08	-1.74474e-08	9.5315e-09	4.35433e-08	1.82938e-08	2.05956e-08	6.4629e-09	2.64029e-08	9.4738e-10	-2.65711e-08	-1.81691e-08	1.62002e-08	-1.05775e-08	4.27732e-14
-3.70067e-08	-8.23848e-09	1.45927e-08	-2.13287e-08	-9.08398e-08	6.39491e-09	1.75222e-08	-3.67071e-08	1.02618e-07	1.17615e-08	-3.27449e-08	3.78647e-08	-4.06453e-09	2.69647e-08	1.98132e-08	-4.00105e-08	-7.65024e-08	-1.62708e-08	-1.74988e-08	7.90191e-09	4.63002e-08	1.76783e-08	2.042e-08	2.70404e-09	2.76244e-08	1.27943e-09	-2.73397e-08	-2.94014e-08	1.72872e-08	-1.05096e-08	4.01167e-14
-3.70118e-08	-9.73032e-09	1.33494e-08	-2.20322e-08	-9.11559e-08	6.36571e-09	1.75315e-08	-3.68708e-08	1.01203e-07	1.13038e-08	-3.71592e-08	3.21938e-08	-1.18227e-09	2.69796e-08	2.01216e-08	-2.44494e-08	-7.64975e-08	-1.77423e-08	-1.75512e-08	8.34695e-09	4.80032e-08	1.78852e-08	2.05622e-08	1.86951e-09	2.57012e-08	1.77246e-09	-2.73294e-08	-2.69633e-08	1.65712e-08	-1.05137e-08	3.87816e-14
-1.13033e-08	-1.20276e-08	1.37283e-08	-2.21463e-08	-9.29485e-08	6.39769e-09	1.75299e-08	-3.67746e-08	1.01097e-07	1.13686e-08	-3.64982e-08	3.22101e-08	-4.72047e-10	2.68706e-08	1.98993e-08	-2.93806e-08	-7.65033e-08	-1.7617e-08	-1.78284e-08	9.44199e-09	4.85417e-08	1.77754e-08	2.05699e-08	1.61202e-09	2.76398e-08	1.61612e-09	-2.60597e-08	-2.80278e-08	1.63095e-08	-8.65054e-09	3.82324e-14
-2.04871e-08	-1.00928e-08	1.34672e-08	-2.23812e-08	-9.27449e-08	6.37058e-09	1.752e-08	-3.15914e-08	1.01414e-07	1.12128e-08	-3.25672e-08	2.67105e-08	-1.22828e-09	2.69746e-08	2.00502e-08	-2.66087e-08	-7.64959e-08	-1.76079e-08	-1.76079e-08	9.13922e-09	4.67576e-08	1.6835e-08	2.05537e-08	2.07114e-09	2.7451e-08	1.59464e-09	-2.65634e-08	-2.40264e-08	1.64564e-08	-1.04336e-08	3.70451e-14
-2.20799e-08	-6.79583e-09	1.36174e-08	-2.28434e-08	-9.34596e-08	6.32726e-09	1.75245e-08	-3.72783e-08	1.01481e-07	1.08537e-08	-3.43992e-08	3.22988e-08	7.96689e-11	2.6936e-08	2.00387e-08	-2.32383e-08	-2.33402e-08	-1.77733e-08	-1.80957e-08	9.57991e-09	4.89673e-08	1.77907e-08	2.05595e-08	2.36475e-09	2.73121e-08	1.9062e-09	-2.19428e-08	-2.5596e-08	1.66051e-08	-9.78135e-09	3.27025e-14
-1.71442e-08	-1.0605e-08	1.34713e-08	-2.22011e-08	-9.17752e-08	6.37195e-09	1.75204e-08	-3.69667e-08	1.01454e-07	1.13418e-08	-3.27397e-08	2.95063e-08	-1.9761e-10	2.69846e-08	1.99364e-08	-2.20902e-08	-1.90334e-08	-1.78594e-08	-1.76923e-08	9.43895e-09	4.76544e-08	1.77809e-08	2.05398e-08	1.96335e-09	2.71108e-08	2.41122e-09	-2.60407e-08	-2.01377e-08	1.64282e-08	-1.04755e-08	3.14954e-14
-1.58374e-08	-1.03534e-08	1.34992e-08	-2.23457e-08	-9.19369e-08	6.36887e-09	1.75186e-08	-3.67045e-08	1.015e-07	1.13099e-08	-3.26574e-08	3.09736e-08	-8.13134e-10	1.43899e-08	1.99536e-08	-2.16504e-08	-1.93066e-08	-1.74349e-08	-1.76603e-08	9.43391e-09	4.7355e-08	1.76057e-08	2.05435e-08	1.99397e-09	2.71385e-08	2.19056e-09	-2.62663e-08	-2.08477e-08	1.6442e-08	-1.03452e-08	3.10167e-14
-1.56922e-08	-1.03702e-08	1.35514e-08	-2.22332e-08	-9.20102e-08	6.3685e-09	1.75233e-08	-3.3855e-08	1.01461e-07	1.15021e-08	-3.34421e-08	2.85148e-08	-4.68171e-10	1.59867e-08	1.99739e-08	-2.07769e-08	-2.11599e-08	-1.76261e-08	-1.76741e-08	9.37342e-09	4.73659e-08	1.76094e-08	2.05417e-08	2.06817e-09	2.73776e-08	2.38517e-09	-2.63389e-08	-2.15642e-08	1.64177e-08	-1.04051e-08	3.08662e-14
-1.68953e-08	-1.02688e-08	1.35128e-08	-2.22537e-08	-9.20339e-08	6.3674e-09	1.75267e-08	-3.43654e-08	1.01494e-07	1.1352e-08	-3.4102e-08	2.85566e-08	-7.08405e-10	1.44751e-08	1.86327e-08	-2.04785e-08	-1.92224e-08	-1.65216e-08	-1.77056e-08	9.4028e-09	4.71048e-08	1.75915e-08	2.05481e-08	2.06446e-09	2.72096e-08	2.26801e-09	-2.55741e-08	-2.13784e-08	1.64248e-08	-1.03829e-08	3.06859e-14
-1.71258e-08	-1.11576e-08	1.35104e-08	-2.23645e-08	-9.19021e-08	6.36264e-09	1.75297e-08	-3.43624e-08	9.99434e-08	1.13764e-08	-3.33272e-08	2.88837e-08	-6.50166e-10	1.69632e-08	1.93031e-08	-2.12147e-08	-1.94909e-08	-1.65535e-08	-1.76856e-08	9.36922e-09	4.72299e-08	1.76118e-08	2.05486e-08	2.04704e-09	2.72915e-08	2.27528e-09	-1.45101e-08	-2.14782e-08	1.64278e-08	-1.03884e-08	3.00704e-14
-1.67228e-08	-1.32476e-08	1.35148e-08	-2.23315e-08	-9.20714e-08	6.35116e-09	1.75419e-08	-3.43579e-08	9.95651e-08	1.13802e-08	-3.34946e-08	2.86212e-08	-6.07355e-10	1.54283e-08	1.88796e-08	-2.09315e-08	-1.96216e-08	-1.72524e-08	-1.76889e-08	9.39889e-09	4.71975e-08	1.76073e-08	2.04049e-08	2.04455e-09	2.72037e-08	2.22747e-09	-1.23009e-08	-2.09409e-08	1.64268e-08	-1.03712e-08	2.99132e-14
-1.68286e-08	-1.33401e-08	1.3521e-08	-2.23094e-08	-9.19579e-08	6.32035e-09	1.76424e-08	-3.42727e-08	9.94856e-08	1.13486e-08	-3.33516e-08	2.88064e-08	-6.45762e-10	1.59599e-08	1.91457e-08	-2.08441e-08	-1.9335e-08	-1.72659e-08	-1.76772e-08	9.38255e-09	4.7203e-08	1.76878e-08	2.02271e-08	2.04685e-09	2.72222e-08	2.32499e-09	-1.09979e-08	-2.14199e-08	1.64277e-08	-1.03837e-08	2.98789e-14
-1.6769e-08	-1.15178e-08	1.35189e-08	-2.23234e-08	-9.19624e-08	6.34366e-09	1.7591e-08	-3.43663e-08	9.96049e-08	1.13531e-08	-3.3434e-08	2.86616e-08	-6.20264e-10	1.56775e-08	1.91037e-08	-2.08073e-08	-1.93373e-08	-1.71124e-08	-1.76806e-08	9.38454e-09	4.71619e-08	1.76531e-08	2.03233e-08	2.04544e-09	2.72316e-08	2.29457e-09	-1.05389e-08	-2.12352e-08	1.64267e-08	-1.03798e-08	2.98231e-14
-1.68643e-08	-4.4329e-09	1.35219e-08	-2.23552e-08	-9.1973e-08	6.33897e-09	1.75819e-08	-3.4327e-08	9.95567e-08	1.13706e-08	-3.3505e-08	1.66236e-08	-5.91204e-10	1.59654e-08	1.93037e-08	-2.10735e-08	-1.92908e-08	-1.69834e-08	-1.62695e-08	9.38776e-09	3.81558e-08	1.76715e-08	2.03495e-08	2.09321e-09	2.70408e-08	2.31102e-09	-1.1428e-08	-2.13633e-08	1.59106e-08	-1.04174e-08	2.83703e-14
-1.68725e-08	-1.0778e-08	1.3522e-08	-2.2357e-08	-9.20127e-08	6.34292e-09	1.7571e-08	-3.43119e-08	9.96694e-08	1.13626e-08	-2.22712e-08	2.5502e-08	-6.36703e-10	1.10241e-08	1.92876e-08	-2.10456e-08	-1.93704e-08	-1.69744e-08	-1.72904e-08	9.38696e-09	4.12256e-08	1.82668e-08	2.04545e-08	2.04392e-09	1.48429e-08	2.29696e-09	-1.13936e-08	-2.12679e-08	1.53554e-08	-1.03929e-08	2.78802e-14
-1.68296e-08	-3.08292e-09	1.35224e-08	-2.23525e-08	-9.19983e-08	6.34077e-09	1.75719e-08	-3.43017e-08	9.966e-08	1.13668e-08	-2.74279e-08	1.37646e-08	-6.14884e-10	1.47751e-08	1.93533e-08	-2.1016e-08	-1.93497e-08	-1.70049e-08	-1.44132e-08	9.38744e-09	3.65692e-08	1.76882e-08	2.03992e-08	2.08064e-09	1.85011e-08	2.29842e-09	-1.1013e-08	-2.11407e-08	1.06987e-08	-1.04118e-08	2.71712e-14
-1.68096e-08	-6.70286e-09	1.48688e-08	-2.24259e-08	-9.19901e-08	7.83851e-09	1.75774e-08	-3.43121e-08	3.49283e-08	1.13612e-08	-1.12576e-08	1.40635e-08	-5.96938e-10	1.54117e-08	1.93182e-08	-2.10541e-08	-1.93532e-08	-1.67327e-08	-1.62842e-08	9.33917e-09	3.84242e-08	1.78914e-08	2.03894e-08	2.0671e-09	2.0286e-08	2.29139e-09	-1.11532e-08	-2.16203e-08	1.5668e-08	-1.04054e-08	1.83751e-14
-1.57575e-08	-5.11751e-09	1.46757e-08	-2.23568e-08	-9.19861e-08	6.34059e-09	1.75638e-08	-3.4319e-08	3.04954e-08	1.14879e-08	-2.10447e-08	1.50584e-08	-6.07894e-10	1.53236e-08	1.93296e-08	-2.1028e-08	-1.93267e-08	-6.67297e-09	-1.51616e-08	9.38685e-09	3.88806e-08	1.79639e-08	2.03964e-08	2.63217e-09	2.09774e-08	2.29461e-09	-1.10798e-08	-2.1243e-08	1.50487e-08	-1.04032e-08	1.81076e-14
-1.6344e-08	-5.67843e-09	9.21389e-09	-2.23651e-08	-9.19915e-08	6.35754e-09	1.78963e-08	-3.43249e-08	3.35726e-08	1.14328e-08	-1.48284e-08	1.74819e-08	-6.00462e-10	1.54186e-08	1.93279e-08	-2.10598e-08	-1.93746e-08	-1.64182e-08	-1.49156e-08	9.43842e-09	3.79628e-08	1.70001e-08	1.75964e-08	2.7391e-09	1.78441e-08	4.41431e-09	-1.10059e-08	-2.12755e-08	1.50969e-08	-1.03982e-08	1.79758e-14
-1.61273e-08	-5.34794e-09	1.4121e-08	-2.20993e-08	-9.1988e-08	6.46426e-09	1.75733e-08	-3.43174e-08	3.25378e-08	1.14403e-08	-1.51697e-08	1.53401e-08	-5.69112e-10	1.53282e-08	1.93213e-08	-2.10444e-08	-1.93623e-08	-8.99615e-09	-1.56366e-08	9.38237e-09	3.84477e-08	1.79477e-08	1.8754e-08	2.61543e-09	1.8896e-08	2.91849e-09	-1.11069e-08	-2.12707e-08	1.53406e-08	-1.03982e-08	1.79051e-14
-1.63942e-08	-5.75551e-09	1.13639e-08	-2.1419e-08	-9.19898e-08	6.42923e-09	1.77917e-08	-3.43192e-08	3.30119e-08	1.14005e-08	-1.42966e-08	1.53241e-08	-6.09577e-10	1.53499e-08	1.93291e-08	-2.10611e-08	-1.93194e-08	-9.56942e-09	-1.50586e-08	9.52402e-09	3.82845e-08	1.80777e-08	1.86198e-08	2.5389e-09	2.01067e-08	3.21371e-09	-6.42135e-09	-1.95483e-08	1.51834e-08	-1.03877e-08	1.77041e-14
-2.54571e-09	-5.70663e-09	1.21709e-08	-2.23388e-08	-9.20503e-08	6.13805e-09	1.76082e-08	-3.43212e-08	3.26533e-09	1.14209e-08	-1.64523e-08	1.49605e-08	-6.04922e-10	1.49616e-08	1.93196e-08	-2.12332e-08	-1.933e-08	-3.55793e-09	-1.51111e-08	9.41641e-09	3.83459e-08	1.75642e-08	1.95258e-08	2.42277e-09	1.95306e-08	3.70181e-09	-5.83372e-09	-2.06359e-08	1.52921e-08	-1.04359e-08	1.64362e-14
-3.87588e-09	-5.71539e-09	1.21571e-08	-8.6247e-09	-9.20684e-08	6.30869e-09	1.76735e-08	-3.43206e-08	1.89018e-09	1.14163e-08	-1.64426e-08	1.50641e-08	-6.18231e-10	1.49965e-08	1.93234e-08	-2.1178e-08	-1.933e-08	-4.95532e-09	-1.51422e-08	9.40978e-09	3.83102e-08	1.78101e-08	1.94611e-08	2.40713e-09	1.93508e-08	3.5778e-09	-4.366e-09	-2.0731e-08	1.5298e-08	-1.04161e-08	1.60189e-14
-3.83372e-09	-5.74361e-09	1.2223e-08	-8.40149e-09	-9.207e-08	6.25624e-09	1.76827e-08	-3.43208e-08	3.56948e-09	1.14167e-08	-1.65213e-08	1.51207e-08	-6.0919e-10	1.48794e-08	1.93211e-08	-2.12285e-08	-1.93288e-08	-3.1083e-09	-1.50947e-08	9.42654e-09	3.83069e-08	1.79073e-08	1.92478e-08	2.40609e-09	1.93396e-08	3.56278e-09	-4.81361e-09	-2.06547e-08	1.52955e-08	-1.04171e-08	1.6008e-14
-5.49737e-09	-5.71641e-09	1.19157e-08	-6.40753e-09	-9.20345e-08	6.30761e-09	1.76573e-08	-3.43378e-08	3.49443e-09	1.14222e-08	-1.61974e-08	1.53042e-08	-6.17132e-10	1.51241e-08	1.93242e-08	-2.11742e-08	-1.89383e-08	-5.09611e-09	-1.51024e-08	9.43817e-09	3.83075e-08	1.76159e-08	1.92335e-08	2.299e-09	1.92865e-08	2.68807e-09	-4.94365e-09	-2.06217e-08	1.52674e-08	-1.04179e-08	1.59624e-14
-5.28839e-09	-5.75091e-09	1.18681e-08	-4.18301e-09	-9.20333e-08	6.31343e-09	1.76627e-08	-3.43305e-08	3.24229e-09	1.14214e-08	-1.6388e-08	1.52272e-08	-6.11236e-10	1.50766e-08	1.9323e-08	-2.11683e-08	-1.8859e-08	-4.85417e-09	-1.51036e-08	9.44477e-09	3.83062e-08	1.78634e-08	1.91777e-08	2.35821e-09	1.94347e-08	3.12582e-09	-4.7369e-09	-2.0175e-08	1.5267e-08	-1.04143e-08	1.59253e-14
-5.11677e-09	-5.73122e-09	1.18419e-08	-6.19104e-09	-9.20281e-08	6.33286e-09	4.28762e-09	-3.43381e-08	3.22545e-09	1.14198e-08	-1.60737e-08	1.52434e-08	-6.20029e-10	1.50761e-08	1.93471e-08	-2.11777e-08	-1.92073e-08	-5.02872e-09	-1.05222e-08	9.45156e-09	3.83281e-08	1.77224e-08	1.91734e-08	2.41372e-09	1.90292e-08	3.17661e-09	-4.93787e-09	-2.04203e-08	1.52775e-08	-1.04093e-08	1.55325e-14
-4.77687e-09	-5.73149e-09	1.18831e-08	1.3861e-08	-3.34121e-08	6.32505e-09	4.793e-09	-3.43374e-08	3.33733e-09	1.1444e-08	-1.58971e-08	1.44838e-08	-5.97256e-10	9.57259e-09	1.96917e-08	-2.12928e-08	-1.90012e-08	-5.12991e-09	-1.2887e-08	9.44823e-09	3.81366e-08	1.53158e-08	1.91545e-08	2.45862e-09	1.93345e-08	3.32998e-09	-5.8947e-09	-2.03318e-08	1.5265e-08	-1.04055e-08	8.16411e-15
-4.5521e-09	-5.74162e-09	1.19202e-08	1.10615e-08	-3.55326e-08	6.32039e-09	7.10628e-09	-3.43475e-08	3.65577e-09	1.14452e-08	-1.59669e-08	1.47909e-08	-5.91608e-10	8.16258e-09	1.97394e-08	-2.12378e-08	-1.89879e-08	-5.10752e-09	-1.23231e-08	9.44682e-09	3.8023e-08	1.07832e-08	1.91593e-08	2.47083e-09	1.93317e-08	3.272e-09	-5.54061e-09	-1.95663e-08	1.5268e-08	-1.04036e-08	8.07888e-15
-5.12066e-09	-5.73484e-09	1.19463e-08	4.62698e-09	-3.30509e-08	6.32729e-09	5.31951e-09	-3.43409e-08	3.78336e-09	1.14307e-08	-1.59507e-08	1.39776e-08	-5.63596e-10	8.61924e-09	1.96394e-08	-2.13357e-08	-1.90447e-08	-5.09234e-09	-1.47648e-08	9.44076e-09	3.81086e-08	1.38148e-08	1.91631e-08	2.49325e-09	1.93408e-08	3.35143e-09	-5.87402e-09	-2.02807e-08	1.52223e-08	-1.03999e-08	7.95682e-15
-4.52454e-09	-5.73444e-09	1.19144e-08	3.4322e-09	-3.38445e-08	6.33312e-09	7.16933e-09	-3.43428e-08	3.8195e-09	1.14367e-08	-1.59297e-08	1.48482e-08	-5.84809e-10	9.47863e-09	1.95892e-08	-2.12259e-08	-1.90492e-08	-5.05812e-09	-1.31725e-08	9.44981e-09	3.81662e-08	6.69561e-09	1.9148e-08	2.47782e-09	1.93325e-08	3.23192e-09	-5.65698e-09	-2.02648e-08	1.52606e-08	-1.0403e-08	7.86106e-15
-4.5838e-09	-5.73483e-09	1.19167e-08	2.37525e-09	-3.27781e-08	6.32875e-09	8.03431e-09	-3.45228e-08	3.78444e-09	1.14405e-08	-1.59257e-08	1.45071e-08	-5.85978e-10	9.04834e-09	1.95603e-08	-2.12279e-08	-1.9048e-08	-5.06957e-09	-1.34458e-08	2.24177e-09	3.81447e-08	5.91e-09	1.91524e-08	2.30596e-09	1.9358e-08	3.24476e-09	-5.74464e-09	-2.0249e-08	1.5241e-08	-1.04028e-08	7.70232e-15
-5.04914e-09	-5.72627e-09	1.19211e-08	2.18827e-09	-3.29819e-08	6.32792e-09	5.76884e-09	-3.44758e-08	3.79477e-09	1.14413e-08	-1.59342e-08	1.42669e-08	-5.74797e-10	8.25363e-09	1.3734e-08	-2.12605e-08	-1.90337e-08	-5.08924e-09	-1.40969e-08	5.30909e-09	3.81091e-08	6.00241e-09	1.91606e-08	2.37495e-09	1.93406e-08	3.24971e-09	-5.64148e-09	-2.01543e-08	1.52256e-08	-1.04011e-08	7.50556e-15
-4.99625e-09	-5.73956e-09	1.19254e-08	2.53297e-09	-3.0752e-08	6.40293e-09	7.14048e-09	-3.43719e-08	3.8015e-09	1.14383e-08	-1.59376e-08	1.44919e-08	-5.85733e-10	8.83633e-09	1.19723e-08	-2.0585e-08	-1.90493e-08	-5.08548e-09	-1.34594e-08	5.08077e-09	3.81316e-08	6.73827e-09	1.91554e-08	2.47696e-09	1.93135e-08	3.04776e-09	-5.71629e-09	-2.0324e-08	1.52307e-08	-1.04025e-08	7.31686e-15
-4.86273e-09	-5.73782e-09	1.1925e-08	2.2162e-09	-3.08067e-08	6.34881e-09	6.61932e-09	-3.43783e-08	3.785e-09	1.14375e-08	-1.59358e-08	1.45051e-08	-5.85761e-10	8.88626e-09	1.21573e-08	-2.06176e-08	-1.90483e-08	-5.08225e-09	-1.35382e-08	4.61857e-09	3.81317e-08	6.37386e-09	1.91555e-08	2.47279e-09	1.93175e-08	3.04768e-09	-5.70924e-09	-2.03217e-08	1.52318e-08	-1.04025e-08	7.30964e-15
-4.9475e-09	-5.73578e-09	1.19238e-08	2.01668e-09	-1.79876e-08	6.35943e-09	7.05551e-09	-3.43928e-08	3.8304e-09	1.14384e-08	-1.59341e-08	1.44737e-08	-5.08745e-10	8.75674e-09	1.27107e-08	-2.08845e-08	-1.90498e-08	-5.08668e-09	-1.3662e-08	4.65048e-09	3.77696e-08	6.58933e-09	1.91495e-08	2.48082e-09	1.11245e-08	2.99238e-09	-5.65805e-09	-2.01996e-08	1.52372e-08	-1.03826e-08	6.4364e-15
-4.75347e-09	-5.7331e-09	1.19235e-08	2.0428e-09	-1.20391e-08	6.35808e-09	6.93208e-09	-3.43941e-08	3.77118e-09	1.14384e-08	-1.14582e-08	1.44776e-08	-5.82769e-10	8.76798e-09	1.32297e-08	-2.08081e-08	-1.9048e-08	-5.08471e-09	-1.35504e-08	4.92353e-09	3.80535e-08	7.60096e-09	1.91301e-08	2.41777e-09	1.11724e-08	2.99413e-09	-5.66786e-09	-2.03279e-08	1.52355e-08	-1.03801e-08	6.18254e-15
-4.86872e-09	-5.73409e-09	1.19243e-08	2.99889e-09	-9.87035e-09	6.36426e-09	7.03345e-09	-1.25838e-08	3.79748e-09	1.14384e-08	-1.3884e-08	1.44798e-08	-5.72616e-10	8.76554e-09	1.2892e-08	-2.08375e-08	-1.90503e-08	-5.08013e-09	-1.3646e-08	4.93836e-09	3.78447e-08	7.56187e-09	1.91204e-08	2.43931e-09	1.14913e-08	3.03153e-09	-5.65431e-09	-2.03073e-08	1.52273e-08	-1.0303e-08	5.16266e-15
-4.90123e-09	-5.73448e-09	1.19241e-08	2.1839e-09	-1.33844e-08	6.35915e-09	7.01118e-09	-1.28837e-08	3.79816e-09	1.14375e-08	-1.33624e-08	1.31162e-08	-5.67252e-10	8.77714e-09	1.29775e-08	-2.03813e-08	-1.9049e-08	-5.0926e-09	-1.36249e-08	4.8063e-09	3.76306e-08	5.93359e-09	1.91238e-08	2.14465e-09	7.98466e-09	3.05319e-09	-5.71226e-09	-2.02346e-08	1.52293e-08	-1.03749e-08	5.06943e-15
-4.88164e-09	-5.72616e-09	1.19253e-08	2.54546e-09	-6.44655e-09	6.36128e-09	7.03421e-09	-1.39155e-08	3.79863e-09	1.14441e-08	-1.33043e-08	9.42988e-09	-7.80684e-10	8.75588e-09	6.8031e-09	-2.08353e-08	-1.89967e-08	-5.09226e-09	-1.35704e-08	5.03061e-09	3.80064e-08	7.21707e-09	1.91107e-08	1.72668e-09	1.01209e-08	3.03626e-09	-5.73452e-09	-2.01989e-08	1.52285e-08	-1.03658e-08	4.85238e-15
-4.86839e-09	-5.68006e-09	1.19084e-08	2.3445e-09	-6.86365e-09	6.35861e-09	6.98804e-09	-1.42923e-08	3.81991e-09	1.14426e-08	-1.39468e-08	1.16229e-08	-1.07531e-09	8.765e-09	3.75207e-09	-2.06848e-08	-1.88443e-08	-5.08088e-09	-1.35833e-08	4.91612e-09	3.79779e-08	6.65099e-09	1.28239e-08	1.725e-09	4.59681e-09	3.05333e-09	-5.67013e-09	-2.0184e-08	1.53193e-08	-1.03448e-08	4.59424e-15
-4.87997e-09	-5.43358e-09	1.17581e-08	2.30564e-09	-7.66949e-09	6.36016e-09	7.01219e-09	-1.36415e-08	3.79708e-09	1.14428e-08	-1.38043e-08	1.11209e-08	-8.77877e-10	8.76164e-09	6.0453e-09	-2.06435e-08	-1.87915e-08	-5.01444e-09	-1.35859e-08	4.91508e-09	3.78803e-08	6.73741e-09	5.62275e-09	1.95272e-09	7.94779e-09	3.04847e-09	-5.68308e-09	-2.02252e-08	1.5281e-08	-1.02711e-08	4.48682e-15
-4.88489e-09	-5.31058e-09	1.18989e-08	2.25344e-09	-8.02198e-09	6.31348e-09	7.03001e-09	-1.3402e-08	3.80498e-09	1.14393e-08	-1.37592e-08	1.09266e-08	-6.54468e-10	8.76625e-09	6.07262e-09	-2.10028e-08	-1.89483e-08	-4.97374e-09	-5.27502e-09	4.96154e-09	3.78794e-08	6.78441e-09	6.03335e-09	1.58592e-09	6.66571e-09	3.03987e-09	-5.68964e-09	-2.02e-08	1.50251e-08	-1.03434e-08	4.32412e-15
-4.89088e-09	-5.47928e-09	6.56727e-09	2.38899e-09	-8.64318e-09	6.22622e-09	7.02683e-09	-1.33185e-08	3.82548e-09	1.12625e-08	-1.35069e-08	9.68401e-09	-6.78778e-10	3.15965e-09	5.96036e-09	-2.08039e-08	-1.89428e-08	-4.99692e-09	-7.63111e-09	4.94229e-09	3.78983e-08	6.69266e-09	7.62787e-09	1.70835e-09	7.55481e-09	3.04035e-09	-5.68652e-09	-2.02378e-08	1.50575e-08	-1.03288e-08	4.18975e-15
-4.88355e-09	-5.42696e-09	7.17023e-09	2.324e-09	-8.15539e-09	6.29071e-09	7.02618e-09	-1.34077e-08	3.91817e-09	1.13173e-08	-1.04849e-08	1.08811e-08	-6.66826e-10	4.72173e-09	4.95305e-09	-2.07862e-08	-1.89394e-08	-5.01357e-09	-6.94263e-09	4.96167e-09	3.79056e-08	6.7707e-09	7.84037e-09	1.74869e-09	6.1817e-09	3.04213e-09	-5.70262e-09	-2.02123e-08	1.50744e-08	-1.03422e-08	4.12302e-15
-4.88563e-09	-5.41549e-09	6.33805e-09	2.29932e-09	-8.26595e-09	6.29149e-09	7.03083e-09	-1.33673e-08	3.96521e-09	1.12001e-08	-1.11024e-08	1.0533e-08	-6.73608e-10	5.56838e-09	5.31005e-09	-2.07939e-08	-1.86849e-08	-5.01147e-09	-8.28094e-09	5.58382e-09	3.7907e-08	6.78234e-09	7.90066e-09	1.83851e-09	5.41163e-09	3.04451e-09	-5.67909e-09	-6.91652e-09	1.50782e-08	-1.03281e-08	3.7775e-15
-4.88492e-09	-5.5257e-09	6.01957e-09	2.31196e-09	-8.17691e-09	6.2418e-09	7.04934e-09	-1.33595e-08	3.99849e-09	1.11139e-08	-1.11593e-08	1.07349e-08	-6.93612e-10	4.64512e-09	5.5671e-09	-2.07741e-08	-1.8411e-08	-5.01244e-09	-8.31623e-09	6.57124e-09	3.79231e-08	6.76745e-09	8.1948e-09	1.92709e-09	4.79424e-09	3.03662e-09	-5.68215e-09	-3.79879e-09	1.50728e-08	-1.03286e-08	3.7379e-15
-4.88502e-09	-5.23724e-09	5.47456e-09	2.30169e-09	-8.33806e-09	6.24607e-09	7.03315e-09	-1.33558e-08	4.02614e-09	1.12797e-08	-1.11692e-08	1.06506e-08	-6.68699e-10	4.78646e-09	5.69287e-09	-2.08073e-08	-1.8621e-08	-5.01387e-09	-8.06215e-09	5.11785e-09	3.79146e-08	6.75079e-09	8.0045e-09	1.85176e-09	3.84927e-09	3.04517e-09	-5.68329e-09	-4.43833e-09	1.47611e-08	-1.03116e-08	3.70725e-15
-4.88716e-09	-5.38837e-09	5.33546e-09	2.32235e-09	-8.26349e-09	6.251e-09	7.04463e-09	-1.32832e-08	3.91915e-09	1.12053e-08	-1.12372e-08	5.52851e-09	-7.4886e-10	4.7292e-09	5.58026e-09	-2.07957e-08	-1.85585e-08	-5.01399e-09	-8.08343e-09	5.51373e-09	3.79126e-08	6.65814e-09	8.07042e-09	1.9515e-09	4.74193e-09	3.04303e-09	-5.44965e-09	-5.7624e-09	1.49839e-08	-1.0326e-08	3.64622e-15
-4.88183e-09	-5.35132e-09	4.14304e-09	2.28999e-09	-8.33261e-09	6.25108e-09	7.03546e-09	-1.33516e-08	3.91423e-09	1.12492e-08	-1.10914e-08	5.52575e-09	-7.06673e-10	4.56218e-09	5.54878e-09	-2.07873e-08	-1.86516e-08	-5.01404e-09	-8.14852e-09	5.36812e-09	3.79174e-08	6.72432e-09	7.71443e-09	1.84612e-09	4.11693e-09	3.03332e-09	-5.57858e-09	-4.73158e-09	1.48686e-08	-1.03576e-08	3.6129e-15
-4.89101e-09	-5.41543e-09	5.32825e-09	2.26847e-09	-8.30885e-09	6.25145e-09	7.34074e-09	-1.32825e-08	3.9428e-09	1.1241e-08	-1.11379e-08	6.1992e-09	-6.90385e-10	4.60385e-09	5.46678e-09	-2.07831e-08	-1.86277e-08	-4.99914e-09	-7.65736e-09	5.4332e-09	3.79178e-08	6.67837e-09	8.04654e-09	1.8573e-09	4.4164e-09	3.03138e-09	-5.52864e-09	-4.46281e-09	9.84641e-09	-1.03269e-08	3.50656e-15
-4.88617e-09	-5.36127e-09	5.24958e-09	2.29414e-09	-8.31191e-09	6.25913e-09	6.95893e-09	-1.33261e-08	3.90302e-09	1.12165e-08	-1.12635e-08	6.1302e-09	-6.90558e-10	4.73331e-09	5.44598e-09	-2.02787e-08	-1.86244e-08	-5.02957e-09	-5.00567e-09	5.35657e-09	3.79182e-08	6.68702e-09	7.88455e-09	1.85998e-09	4.41174e-09	3.04074e-09	-5.56749e-09	-4.48603e-09	9.27797e-09	-1.0317e-08	3.43537e-15
-4.90123e-09	-5.41989e-09	5.53324e-09	2.28944e-09	-8.31137e-09	6.26146e-09	6.28715e-09	-1.33248e-08	3.88402e-09	1.12133e-08	-1.12673e-08	5.4916e-09	-6.89142e-10	4.79801e-09	5.48241e-09	-1.96361e-08	-1.85748e-08	-5.01737e-09	-5.35111e-09	5.40046e-09	3.79124e-08	6.72489e-09	7.91412e-09	1.85086e-09	4.46358e-09	3.05099e-09	-5.5069e-09	-4.90811e-09	7.0899e-09	-1.03289e-08	3.36891e-15
-4.88699e-09	-5.37453e-09	4.47482e-09	2.28892e-09	-8.31765e-09	6.24418e-09	6.519e-09	-1.3319e-08	3.87512e-09	1.12037e-08	-1.12398e-08	5.69382e-09	-6.75823e-10	4.78907e-09	5.45995e-09	-1.97642e-08	-1.86308e-08	-5.03153e-09	-5.94808e-09	5.39166e-09	3.79157e-08	6.70758e-09	7.8615e-09	1.85526e-09	4.41479e-09	3.04134e-09	-5.53247e-09	-4.92945e-09	5.51876e-09	-1.03282e-08	3.3547e-15
-4.8895e-09	-5.39255e-09	5.41751e-09	8.43941e-10	-8.31989e-09	6.25435e-09	6.44168e-09	1.70239e-09	4.51641e-09	1.12157e-08	-1.12153e-08	5.89392e-09	-6.86444e-10	-1.19873e-09	5.46195e-09	-1.97332e-08	-1.86e-08	-5.02813e-09	-5.70282e-09	4.69739e-09	1.76204e-08	6.75326e-09	8.54563e-09	3.97517e-10	4.36275e-09	3.04898e-09	-5.5033e-09	-4.83331e-09	5.29276e-09	-1.03284e-08	2.0354e-15
-4.87418e-09	-5.38929e-09	5.03783e-09	1.48336e-09	-8.45255e-09	6.25648e-09	6.57722e-09	6.64014e-11	4.14666e-09	1.12097e-08	-1.12492e-08	5.98346e-09	-7.82506e-10	2.39952e-09	5.45831e-09	-1.98257e-08	-1.8297e-08	-5.02831e-09	-5.41639e-09	5.15363e-09	7.1318e-09	6.71083e-09	8.07475e-09	5.32479e-10	4.40621e-09	3.04882e-09	-5.50792e-09	-4.79723e-09	5.40462e-09	-1.03273e-08	1.76392e-15
-4.87418e-09	-5.38929e-09	5.03783e-09	1.48336e-09	-8.45255e-09	6.25648e-09	6.57722e-09	6.64014e-11	4.14666e-09	1.12097e-08	-1.12492e-08	5.98346e-09	-7.82506e-10	2.39952e-09	5.45831e-09	-1.98257e-08	-1.8297e-08	-5.02831e-09	-5.41639e-09	5.15363e-09	7.1318e-09	6.71083e-09	8.07475e-09	5.32479e-10	4.40621e-09	3.04882e-09	-5.50792e-09	-4.79723e-09	5.40462e-09	-1.03273e-08	1.76392e-15
-4.88438e-09	-5.3899e-09	5.17177e-09	7.64328e-10	-8.38773e-09	6.25506e-09	6.48117e-09	-9.3268e-13	4.07716e-09	1.09251e-08	-1.12261e-08	5.97658e-09	-1.15964e-09	-2.24416e-10	5.45347e-09	-1.97777e-08	-1.82514e-08	-5.02087e-09	-5.54007e-09	4.10792e-09	5.37151e-09	6.71083e-09	8.194e-09	4.13006e-10	4.40664e-09	3.04737e-09	-5.50796e-09	-4.82116e-09	5.60166e-09	-1.0329e-08	1.71919e-15
-4.88438e-09	-5.3899e-09	5.17177e-09	7.64328e-10	-8.38773e-09	6.25506e-09	6.48117e-09	-9.3268e-13	4.07716e-09	1.09251e-08	-1.12261e-08	5.97658e-09	-1.15964e-09	-2.24416e-10	5.45347e-09	-1.97777e-08	-1.82514e-08	-5.02087e-09	-5.54007e-09	4.10792e-09	5.37151e-09	6.71083e-09	8.194e-09	4.13006e-10	4.40664e-09	3.04737e-09	-5.50796e-09	-4.82116e-09	5.60166e-09	-1.0329e-08	1.71919e-15
-4.88417e-09	-5.38901e-09	5.14253e-09	8.57004e-10	-8.35239e-09	6.2552e-09	6.47104e-09	-1.18529e-09	4.07567e-09	1.0783e-08	-1.12243e-08	5.96978e-09	-8.28807e-10	-5.25251e-10	5.45488e-09	-1.97694e-08	-1.82313e-08	-5.01422e-09	-5.57479e-09	4.19944e-09	5.46741e-09	6.71634e-09	8.21594e-09	2.44199e-10	4.39076e-09	3.04733e-09	-5.50759e-09	-4.82167e-09	5.5737e-09	-1.0329e-08	1.717e-15
-4.93976e-09	-5.38493e-09	5.11112e-09	8.43047e-10	-8.41338e-09	6.25554e-09	6.49576e-09	-9.36677e-10	4.07248e-09	1.08789e-08	-1.12213e-08	5.97527e-09	-1.18285e-09	-7.0336e-10	5.45265e-09	-1.97304e-08	-1.82552e-08	-5.01505e-09	-5.53937e-09	4.0391e-09	5.36499e-09	6.71083e-09	8.22876e-09	3.73816e-10	1.05543e-09	3.01906e-09	-5.50807e-09	-4.82432e-09	5.66697e-09	-1.03294e-08	1.70042e-15
-4.93931e-09	-5.38897e-09	5.13631e-09	8.26958e-10	-8.39961e-09	6.2556e-09	6.47456e-09	-4.54393e-10	4.098e-09	1.0683e-08	-1.12212e-08	5.98216e-09	-9.96159e-10	-9.9595e-11	5.45301e-09	-1.97714e-08	-1.82569e-08	-5.02164e-09	-5.60444e-09	4.12818e-09	5.19764e-09	6.71142e-09	8.2042e-09	4.6703e-10	1.05747e-09	3.0401e-09	-5.50842e-09	-4.82586e-09	5.60025e-09	-1.03293e-08	1.6952e-15
-4.91592e-09	-3.54388e-09	5.12922e-09	8.39823e-10	-8.38253e-09	-1.25733e-10	6.47872e-09	-4.11876e-10	4.10531e-09	1.07357e-08	-1.1232e-08	5.97784e-09	-8.77732e-10	-6.37091e-10	5.45427e-09	-1.97543e-08	-1.82501e-08	-5.01929e-09	-5.58205e-09	4.18344e-09	5.44775e-09	6.64206e-09	8.20794e-09	4.16156e-10	8.55146e-10	3.03329e-09	-5.50854e-09	-4.82319e-09	5.57364e-09	-9.98897e-09	1.63397e-15
-4.89364e-09	-2.23135e-09	5.133e-09	8.43091e-10	-8.38026e-09	1.85004e-10	6.46966e-09	-3.49586e-10	4.08147e-09	1.07568e-08	-1.12314e-08	5.9786e-09	-8.55142e-10	-5.57111e-10	5.45489e-09	-1.97583e-08	-1.82501e-08	-5.01921e-09	-5.58072e-09	4.24052e-09	5.4318e-09	6.65275e-09	8.21561e-09	4.13776e-10	1.15727e-09	2.91057e-09	-5.51146e-09	-4.82416e-09	5.58219e-09	-1.00269e-08	1.62764e-15
-4.89766e-09	-1.38259e-09	5.13146e-09	8.43464e-10	-8.38623e-09	6.44445e-10	6.47202e-09	-3.29372e-10	4.08284e-09	1.07324e-08	-1.12316e-08	5.97709e-09	-8.64601e-10	-4.54567e-10	5.45548e-09	-1.97574e-08	-1.82499e-08	-5.02012e-09	-5.57811e-09	4.24334e-09	5.41806e-09	6.66588e-09	8.2113e-09	4.21887e-10	1.10047e-09	2.98271e-09	-5.50977e-09	-4.82556e-09	5.56713e-09	-1.00475e-08	1.62495e-15
-4.90806e-09	-2.08708e-09	5.12692e-09	8.35065e-10	-7.98559e-09	1.84096e-10	6.47408e-09	-3.19263e-10	4.11541e-09	1.0164e-08	-1.12316e-08	5.98095e-09	-8.59238e-10	-4.30891e-10	5.5614e-09	-1.97572e-08	-1.82469e-08	-5.01974e-09	-5.58216e-09	4.23819e-09	5.41276e-09	6.6456e-09	8.20946e-09	4.16012e-10	1.37802e-09	3.0325e-09	-5.50904e-09	-4.82496e-09	5.57581e-09	-1.00534e-08	1.6108e-15
-4.98841e-10	-9.54562e-10	5.1289e-09	8.18095e-10	-8.19939e-09	7.06432e-10	6.47885e-09	-3.2649e-10	4.09723e-09	1.06967e-08	-1.12302e-08	5.97446e-09	-8.63452e-10	-5.5592e-10	1.7955e-09	-1.97285e-08	-1.82483e-08	-5.01938e-09	-5.57746e-09	4.23947e-09	5.40292e-09	6.64922e-09	8.20878e-09	3.76829e-10	1.2995e-09	2.94621e-09	-5.47338e-09	-4.8247e-09	5.58809e-09	-1.00533e-08	1.56856e-15
-2.84405e-09	-1.27187e-09	5.14544e-09	8.25219e-10	-8.18224e-09	5.53379e-10	6.44969e-09	-3.17221e-10	4.09197e-09	1.07149e-08	-1.12298e-08	5.91668e-09	-8.47689e-10	-5.003e-10	2.57081e-09	-1.97294e-08	-7.5274e-09	-5.01957e-09	-5.32185e-09	4.2326e-09	5.40182e-09	6.8402e-09	7.43623e-09	3.92544e-10	1.1854e-09	2.98469e-09	-5.50286e-09	-4.8141e-09	5.59242e-09	-1.0056e-08	1.291e-15
-2.33669e-09	-1.46043e-09	5.15171e-09	8.07903e-10	-8.32565e-09	4.74921e-10	5.87825e-09	-3.21747e-10	4.0879e-09	1.07024e-08	-1.12306e-08	5.97119e-09	-8.13627e-10	-5.3691e-10	2.89049e-09	-1.97399e-08	-7.33567e-09	-5.01932e-09	-5.36501e-09	4.23696e-09	5.40427e-09	6.66366e-09	6.95126e-09	3.96104e-10	1.1831e-09	3.00666e-09	-5.49866e-09	-4.82156e-09	5.60059e-09	-1.00563e-08	1.27524e-15
-2.27281e-09	-1.28464e-09	5.1565e-09	8.16932e-10	-8.30375e-09	4.38775e-10	5.90646e-09	-3.03624e-10	4.08728e-09	4.10233e-09	-1.123e-08	5.97191e-09	-8.38828e-10	-5.06917e-10	2.93051e-09	-1.97358e-08	-8.04841e-09	-5.01967e-09	-5.47027e-09	4.22803e-09	5.40608e-09	6.74282e-09	7.42062e-09	3.95655e-10	1.10118e-09	2.98378e-09	-5.50126e-09	-4.8219e-09	5.59945e-09	-1.00613e-08	1.19646e-15
-2.85929e-09	-1.3007e-09	5.15706e-09	8.07107e-10	-8.30307e-09	2.23404e-10	5.87098e-09	-3.15625e-10	4.0858e-09	3.95565e-09	-1.12304e-08	5.95763e-09	-8.20668e-10	-5.1302e-10	3.51179e-09	-1.9737e-08	-6.92571e-09	-5.01981e-09	-5.34147e-09	4.21748e-09	5.40555e-09	6.77158e-09	7.0133e-09	3.95102e-10	1.13858e-09	2.94876e-09	-5.50144e-09	-4.82224e-09	5.59737e-09	-1.00643e-08	1.17748e-15
-2.55716e-09	-1.27393e-09	3.90603e-09	7.97256e-10	-8.27148e-09	5.32444e-10	6.27387e-09	-3.16112e-10	4.03815e-09	3.73685e-09	-1.12302e-08	5.74691e-09	-8.25508e-10	-5.14672e-10	3.42295e-09	-1.97275e-08	-6.78958e-09	-5.01985e-09	-5.48168e-09	3.83257e-09	4.538e-09	6.83891e-09	6.83746e-09	4.01902e-10	1.16146e-09	2.90985e-09	-5.50759e-09	-4.82383e-09	5.60592e-09	-1.00635e-08	1.1499e-15
-2.94594e-09	-1.35947e-09	5.14272e-09	8.16066e-10	-8.31201e-09	5.2913e-10	5.94839e-09	-7.66123e-10	4.00589e-09	4.5542e-09	-1.12304e-08	5.66375e-09	-7.99977e-10	-5.20054e-10	3.35226e-09	-3.32943e-09	-6.71009e-09	-5.00983e-09	-5.39681e-09	4.22173e-09	5.62258e-09	6.75637e-09	6.87336e-09	3.96236e-10	1.16429e-09	2.59272e-09	-5.50487e-09	-4.82082e-09	5.60595e-09	-1.00677e-08	7.97343e-16
-2.47065e-09	-1.2942e-09	5.07972e-09	8.07377e-10	-8.30723e-09	5.68889e-10	6.09562e-09	-3.1432e-10	3.80528e-09	4.34881e-09	-1.12309e-08	5.87173e-09	-7.89486e-10	-5.3521e-10	2.39534e-09	-5.02943e-09	-4.69173e-09	-5.01931e-09	-5.47787e-09	4.16002e-09	4.9492e-09	6.73645e-09	6.60431e-09	3.96414e-10	8.14703e-10	2.82894e-09	-5.50626e-09	-4.83228e-09	5.60059e-09	-1.00705e-08	7.70055e-16
-2.47222e-09	-1.29776e-09	4.97058e-09	7.73711e-10	-8.30636e-09	5.42561e-10	6.21221e-09	-3.14996e-10	3.95533e-09	4.27642e-09	-1.12308e-08	5.88008e-09	-8.14498e-10	-5.08191e-10	2.37309e-09	-5.3608e-09	-4.2829e-09	-5.01936e-09	-5.45259e-09	4.13718e-09	4.79401e-09	6.74063e-09	6.7232e-09	3.85791e-10	5.05406e-10	2.84166e-09	-5.50746e-09	-4.82774e-09	5.60158e-09	-1.00698e-08	7.69912e-16
-2.478e-09	-1.29484e-09	4.82613e-09	7.86932e-10	-8.30637e-09	5.16465e-10	6.1316e-09	-3.86182e-10	3.94609e-09	4.33979e-09	-1.12306e-08	5.87018e-09	-8.02735e-10	-5.10504e-10	7.13417e-10	-5.25835e-09	-4.188e-09	-5.01653e-09	-5.45812e-09	4.10384e-09	4.88612e-09	6.75976e-09	6.75223e-09	3.89823e-10	1.96202e-10	2.80428e-09	-5.50712e-09	-4.82615e-09	5.60645e-09	-1.00694e-08	7.61789e-16
-2.44072e-09	-1.23251e-09	4.90024e-09	7.74548e-10	-6.98339e-09	5.36688e-10	6.12907e-09	-3.7592e-10	3.99365e-09	4.57069e-09	-1.12306e-08	5.79772e-09	-8.08704e-10	-4.93794e-10	7.67157e-10	-5.07223e-09	-4.20341e-09	-5.01647e-09	-5.45434e-09	4.22116e-09	4.9821e-09	6.75452e-09	6.76205e-09	3.53507e-10	3.59102e-10	2.81049e-09	-5.507e-09	-4.82327e-09	5.60457e-09	-1.00682e-08	7.4374e-16
-1.98726e-09	-1.29067e-09	4.89664e-09	8.02974e-10	-8.02791e-09	5.22891e-10	4.84235e-09	-4.27313e-10	3.97189e-09	4.38417e-09	-1.12305e-08	5.85308e-09	-8.05425e-10	6.18345e-10	1.49886e-09	-4.67837e-09	-4.2924e-09	-1.63236e-09	-5.4595e-09	3.2722e-09	4.86437e-09	6.74832e-09	6.75848e-09	3.84004e-10	5.36635e-10	2.81845e-09	-5.50724e-09	-4.82411e-09	5.60466e-09	-1.02142e-08	7.13339e-16
-1.90864e-09	-1.24954e-09	4.94524e-09	7.95754e-10	-7.48025e-09	5.23063e-10	5.59642e-09	-4.2436e-10	3.97329e-09	4.40377e-09	-1.12306e-08	5.84566e-09	-8.05074e-10	-1.0019e-11	1.34509e-09	-4.84547e-09	-4.27423e-09	-1.91038e-09	-5.45922e-09	2.83773e-09	4.86726e-09	6.70106e-09	6.76609e-09	3.74351e-10	5.8327e-10	2.81356e-09	-5.50721e-09	-4.82349e-09	5.60449e-09	-1.00718e-08	7.08426e-16
-1.67509e-09	-1.25363e-09	4.92082e-09	7.95858e-10	-7.0281e-09	5.15281e-10	5.20034e-09	-4.21848e-10	3.97026e-09	4.3939e-09	-1.12306e-08	5.84838e-09	-8.06928e-10	1.00561e-10	1.34728e-09	-4.94108e-09	-4.29371e-09	-2.12083e-09	-5.45994e-09	2.83316e-09	4.86329e-09	6.74375e-09	6.74983e-09	3.77123e-10	5.25066e-10	2.81532e-09	-5.50719e-09	-4.82375e-09	5.60421e-09	-1.00723e-08	6.98658e-16
-1.85912e-09	-1.18585e-09	4.91386e-09	7.94801e-10	-7.03678e-09	5.13673e-10	4.99928e-09	-4.23891e-10	3.96981e-09	4.41371e-09	-1.12306e-08	5.84524e-09	-8.06181e-10	2.3375e-10	1.34701e-09	-4.87479e-09	-4.28525e-09	-2.1739e-09	-5.45936e-09	3.03933e-09	4.87161e-09	6.72356e-09	6.74967e-09	3.77186e-10	5.32905e-10	2.81545e-09	-5.50723e-09	-4.82395e-09	5.60353e-09	-9.88784e-09	6.94159e-16
-1.81912e-09	-1.14233e-09	4.90645e-09	7.96159e-10	-6.9957e-09	5.18912e-10	5.14079e-09	-4.26094e-10	3.96833e-09	4.4122e-09	-1.12306e-08	5.84164e-09	-8.06195e-10	1.76243e-10	1.37822e-09	-4.89192e-09	-4.28141e-09	-2.22412e-09	-5.45839e-09	3.12212e-09	4.87101e-09	6.61874e-09	6.75147e-09	3.77393e-10	5.29224e-10	1.12217e-09	-5.5073e-09	-4.82385e-09	5.60362e-09	-1.00104e-08	6.89944e-16
-1.82955e-09	-1.19241e-09	4.88423e-09	7.96116e-10	-7.02624e-09	5.61313e-10	5.05587e-09	-4.21993e-10	3.96938e-09	4.40331e-09	-1.12306e-08	5.82424e-09	-9.29882e-10	1.87264e-10	1.43133e-09	-4.82512e-09	-4.2689e-09	-2.17534e-09	-5.46547e-09	3.03784e-09	4.87449e-09	6.68357e-09	3.18768e-09	3.79275e-10	5.35904e-10	1.84347e-09	-5.50555e-09	-4.82873e-09	5.59382e-09	-1.00253e-08	6.56008e-16
-1.83255e-09	-1.09488e-09	4.91364e-09	7.72527e-10	-4.79585e-09	9.37567e-10	4.93591e-09	-4.28182e-10	3.96813e-09	4.45385e-09	-1.03102e-08	5.84351e-09	-8.26595e-10	1.57503e-10	1.17741e-09	-4.85123e-09	-4.28955e-09	-2.19375e-09	-5.4591e-09	3.05436e-09	5.01504e-09	6.69959e-09	4.45773e-09	3.81769e-10	5.40206e-10	2.10023e-09	-5.52469e-09	-4.84953e-09	5.58204e-09	-1.00027e-08	6.21733e-16
-1.80538e-09	-1.28281e-09	4.91084e-09	7.95889e-10	-4.31142e-09	1.49141e-09	4.54135e-09	-4.97088e-10	3.97409e-09	4.415e-09	-1.0312e-08	5.84114e-09	-9.1378e-10	1.48744e-10	1.20747e-09	-4.85303e-09	-4.27379e-09	-2.23781e-09	-5.46441e-09	3.05437e-09	4.95908e-09	6.68919e-09	3.87062e-09	3.78319e-10	5.39726e-10	1.70133e-09	-5.51284e-09	-4.84119e-09	5.55413e-09	-1.00017e-08	6.07769e-16
-8.78715e-10	-1.16212e-09	4.90281e-09	7.95012e-10	-4.48169e-09	8.94254e-10	4.8874e-09	-4.37017e-10	3.97054e-09	4.42944e-09	-1.05149e-08	5.83319e-09	-8.13798e-10	2.04022e-10	1.36518e-09	-4.84307e-09	-4.2883e-09	-2.13888e-09	-5.47625e-09	3.04235e-09	4.88729e-09	6.68922e-09	3.88207e-09	3.78029e-10	5.37517e-10	1.70691e-09	-5.54095e-09	-4.83998e-09	2.52781e-09	-1.00253e-08	5.88033e-16
-1.10992e-09	-1.25863e-09	4.81396e-09	7.94451e-10	-4.64907e-09	7.1416e-10	4.84337e-09	-4.42986e-10	3.3087e-09	4.42931e-09	-1.04191e-08	5.83176e-09	-8.92077e-10	1.80237e-10	1.42303e-09	-4.83809e-09	-3.25011e-09	-2.17167e-09	-5.46028e-09	3.04583e-09	4.00138e-09	6.68603e-09	4.03169e-09	3.75248e-10	5.37342e-10	1.73448e-09	-5.53138e-09	-4.83816e-09	3.5302e-09	-1.00432e-08	5.73903e-16
-1.11596e-09	-1.23541e-09	4.88519e-09	7.93169e-10	-4.68737e-09	8.5663e-10	4.81092e-09	-4.52902e-10	3.5481e-09	4.42492e-09	-1.05173e-08	5.83009e-09	-8.70663e-10	1.80813e-10	1.35412e-09	-4.83387e-09	-3.26622e-09	-2.15588e-09	-5.46881e-09	3.04875e-09	4.41071e-09	3.81461e-09	4.00503e-09	3.72482e-10	5.39274e-10	1.72857e-09	-5.52649e-09	-4.84541e-09	3.51024e-09	-1.0023e-08	5.50869e-16
-1.38605e-09	-1.23945e-09	4.88591e-09	7.94116e-10	-4.51028e-09	7.76534e-10	4.90691e-09	-4.44105e-10	3.28472e-09	4.43584e-09	-1.04695e-08	5.82902e-09	-8.90284e-10	1.60463e-10	1.34552e-09	-4.84096e-09	-3.40785e-09	-2.18527e-09	-5.01646e-09	3.05972e-09	4.12865e-09	3.90012e-09	3.96983e-09	3.73506e-10	5.37891e-10	1.74105e-09	-5.5163e-09	-4.28989e-09	3.13108e-09	-1.00253e-08	5.34833e-16
-1.3825e-09	-1.20625e-09	4.8925e-09	7.93081e-10	-4.59558e-09	8.53483e-10	4.81792e-09	-4.46778e-10	3.54211e-09	3.51927e-09	-1.9632e-09	5.82937e-09	-8.7431e-10	1.75202e-10	1.344e-09	-4.50924e-09	-3.39362e-09	-2.17296e-09	-5.46953e-09	8.50482e-10	4.09931e-09	4.04879e-09	4.04321e-09	3.66334e-10	5.38603e-10	1.761e-09	-5.52296e-09	-4.85423e-09	3.3026e-09	-1.00266e-08	4.24348e-16
-1.33621e-09	-1.23335e-09	4.88589e-09	7.92589e-10	-4.50231e-09	6.81987e-10	4.88074e-09	-4.53246e-10	3.57524e-09	1.98739e-09	-2.29246e-09	5.8289e-09	-8.76246e-10	1.67699e-10	1.3463e-09	-4.72549e-09	-3.20233e-09	-2.17238e-09	-5.46026e-09	1.89444e-09	3.79457e-09	4.07991e-09	4.02344e-09	3.71827e-10	5.38444e-10	1.73422e-09	-5.52267e-09	-4.35797e-09	3.36299e-09	-1.00274e-08	4.13868e-16
-1.33621e-09	-1.23335e-09	4.88589e-09	7.92589e-10	-4.50231e-09	6.81987e-10	4.88074e-09	-4.53246e-10	3.57524e-09	1.98739e-09	-2.29246e-09	5.8289e-09	-8.76246e-10	1.67699e-10	1.3463e-09	-4.72549e-09	-3.20233e-09	-2.17238e-09	-5.46026e-09	1.89444e-09	3.79457e-09	4.07991e-09	4.02344e-09	3.71827e-10	5.38444e-10	1.73422e-09	-5.52267e-09	-4.35797e-09	3.36299e-09	-1.00274e-08	4.13868e-16
-1.34095e-09	-1.22628e-09	4.88622e-09	7.92177e-10	-4.56781e-09	7.34853e-10	4.61681e-09	-4.5215e-10	3.35205e-09	2.35021e-09	-2.45125e-09	5.83101e-09	-8.67881e-10	1.67728e-10	1.34265e-09	-4.62434e-09	-3.12769e-09	-2.17161e-09	-5.45234e-09	1.6458e-09	3.83687e-09	4.0028e-09	4.01898e-09	3.6964e-10	5.38444e-10	1.73781e-09	-5.52205e-09	-4.46761e-09	3.3516e-09	-1.0027e-08	4.1097e-16
-1.3349e-09	-1.22409e-09	4.88627e-09	7.926e-10	-4.54081e-09	7.40393e-10	4.50638e-09	-4.52563e-10	3.36329e-09	2.18521e-09	-2.42004e-09	5.82914e-09	-8.71429e-10	1.68933e-10	1.34099e-09	-4.64256e-09	-3.20686e-09	-2.17102e-09	-5.45659e-09	1.60698e-09	3.84293e-09	4.03541e-09	4.03396e-09	3.68454e-10	5.38548e-10	1.73533e-09	-5.52274e-09	-4.4139e-09	3.35547e-09	-1.00271e-08	4.09427e-16
-1.38756e-09	-1.39767e-09	4.88472e-09	7.92264e-10	-4.57792e-09	7.4915e-10	4.52468e-09	-4.535e-10	3.39691e-09	2.5944e-09	-2.40752e-09	5.82997e-09	-8.68144e-10	1.6915e-10	1.33939e-09	-4.62999e-09	-3.22063e-09	-2.17229e-09	-5.45685e-09	1.64649e-09	3.79205e-09	4.0346e-09	4.02805e-09	3.70094e-10	5.38496e-10	1.55641e-09	-4.41244e-09	-4.47008e-09	3.34527e-09	-8.73481e-09	3.76882e-16
-1.38756e-09	-1.39767e-09	4.88472e-09	7.92264e-10	-4.57792e-09	7.4915e-10	4.52468e-09	-4.535e-10	3.39691e-09	2.5944e-09	-2.40752e-09	5.82997e-09	-8.68144e-10	1.6915e-10	1.33939e-09	-4.62999e-09	-3.22063e-09	-2.17229e-09	-5.45685e-09	1.64649e-09	3.79205e-09	4.0346e-09	4.02805e-09	3.70094e-10	5.38496e-10	1.55641e-09	-4.41244e-09	-4.47008e-09	3.34527e-09	-8.73481e-09	3.76882e-16
-1.38523e-09	-1.30586e-09	4.8857e-09	7.92265e-10	-4.57714e-09	7.47363e-10	4.52541e-09	-4.52762e-10	3.43451e-09	2.48038e-09	-2.40835e-09	5.82997e-09	-8.69734e-10	1.69312e-10	1.33947e-09	-4.63032e-09	-3.21574e-09	-2.17218e-09	-5.45693e-09	1.64505e-09	3.79579e-09	4.03604e-09	4.02744e-09	3.69799e-10	5.38494e-10	1.56426e-09	-4.43207e-09	-4.44543e-09	3.35012e-09	-8.73783e-09	3.76384e-16
-1.38688e-09	-1.35441e-09	4.88563e-09	7.92267e-10	-4.57135e-09	7.49139e-10	4.52793e-09	-4.5345e-10	3.40366e-09	2.37131e-09	-2.4046e-09	5.82996e-09	-8.68162e-10	1.69184e-10	1.33948e-09	-4.63038e-09	-3.22038e-09	-2.17249e-09	-5.45676e-09	1.63854e-09	3.79479e-09	4.03922e-09	4.02821e-09	3.70088e-10	5.38562e-10	1.5638e-09	-4.43552e-09	-4.46833e-09	3.34527e-09	-8.74715e-09	3.76126e-16
-1.37769e-09	-1.35659e-09	4.88516e-09	7.92123e-10	-4.57055e-09	6.71679e-10	4.5247e-09	-4.42194e-10	2.59382e-09	2.39105e-09	-2.39907e-09	5.82991e-09	-7.5756e-10	1.69083e-10	1.33989e-09	-4.63277e-09	-3.21693e-09	-2.17251e-09	-5.45609e-09	1.63234e-09	3.79868e-09	4.04178e-09	4.02671e-09	3.64644e-10	5.38558e-10	1.57481e-09	-4.48454e-09	-4.46497e-09	3.34588e-09	-8.7754e-09	3.71924e-16
-1.37288e-09	-1.36447e-09	4.88506e-09	7.92148e-10	-4.57072e-09	6.75012e-10	4.53009e-09	-4.35872e-10	2.59829e-09	2.3976e-09	-2.4053e-09	5.83e-09	-5.05794e-10	1.6921e-10	1.33958e-09	-4.63205e-09	-3.22002e-09	-2.17242e-09	-5.45532e-09	1.63153e-09	3.79731e-09	4.03757e-09	4.02912e-09	3.5e-10	5.38529e-10	1.58097e-09	-4.46115e-09	-4.4683e-09	3.34526e-09	-8.75819e-09	3.71248e-16
-6.90483e-10	-1.36213e-09	4.48152e-09	7.92203e-10	-4.5688e-09	6.9203e-10	4.52367e-09	-4.44738e-10	2.78134e-09	2.4296e-09	-2.40498e-09	5.82999e-09	-4.27039e-10	-5.60729e-12	1.33972e-09	-4.6313e-09	-3.21234e-09	-2.17244e-09	-5.45625e-09	1.63588e-09	3.79738e-09	4.04151e-09	4.02924e-09	3.31906e-10	5.38561e-10	1.57587e-09	-4.46764e-09	-4.46558e-09	3.34868e-09	-8.77838e-09	3.67428e-16
-7.44819e-10	-1.3475e-09	4.51056e-09	7.92159e-10	-4.56944e-09	6.55039e-10	4.5289e-09	-4.42102e-10	2.65776e-09	2.4102e-09	-2.40562e-09	5.83001e-09	-1.99472e-10	9.8646e-11	1.33958e-09	-4.63167e-09	-3.21729e-09	-2.17241e-09	-5.45602e-09	1.63515e-09	3.79731e-09	4.03873e-09	4.02864e-09	3.48461e-10	5.38534e-10	1.57131e-09	-4.46127e-09	-4.46461e-09	3.34635e-09	-8.76589e-09	3.66532e-16
-9.14181e-10	-1.35114e-09	4.57684e-09	5.75382e-10	-4.57005e-09	6.68244e-10	4.49467e-09	-4.43944e-10	8.64989e-10	2.41362e-09	-2.40141e-09	5.83036e-09	-4.10603e-10	9.95063e-11	1.38954e-09	-4.63218e-09	-3.21921e-09	-2.19134e-09	-1.047e-09	1.63434e-09	3.79799e-09	4.03858e-09	4.02928e-09	3.5452e-10	5.38538e-10	1.57478e-09	-4.46934e-09	-4.46526e-09	3.32268e-09	-8.76497e-09	3.32147e-16
-8.61147e-10	-1.35035e-09	4.59131e-09	7.85752e-10	-4.65373e-09	6.91828e-10	4.5284e-09	-4.51979e-10	2.07543e-09	2.40879e-09	-2.40117e-09	2.20353e-09	-4.86725e-10	7.00568e-11	1.34594e-09	-4.63206e-09	-3.21887e-09	-2.17647e-09	-2.4859e-09	1.63316e-09	3.79764e-09	4.03932e-09	4.029e-09	3.66763e-10	5.38525e-10	1.57492e-09	-4.46492e-09	-4.4646e-09	3.34597e-09	-8.76674e-09	3.1309e-16
-1.03057e-09	-1.35946e-09	4.59085e-09	6.10813e-10	-4.58002e-09	7.05302e-10	4.47343e-09	-4.46929e-10	1.76539e-09	2.41024e-09	-2.40132e-09	2.54523e-09	-4.14685e-10	8.6396e-11	1.35939e-09	-4.63221e-09	-3.21877e-09	-2.17612e-09	-1.03945e-09	1.63261e-09	3.7984e-09	4.0392e-09	4.03123e-09	3.63085e-10	5.38538e-10	1.57532e-09	-4.45917e-09	-4.46573e-09	3.31078e-09	-8.76535e-09	3.07059e-16
-9.04661e-10	-1.3441e-09	4.5631e-09	6.66858e-10	-4.02622e-09	6.93433e-10	4.5202e-09	-4.48617e-10	1.35023e-09	2.41169e-09	-2.40323e-09	2.65356e-09	-4.06543e-10	7.831e-11	1.37393e-09	-4.63175e-09	-3.218e-09	-1.191e-09	-1.8746e-09	1.63623e-09	3.79793e-09	4.03922e-09	4.02579e-09	3.62363e-10	5.38537e-10	1.57423e-09	-4.46223e-09	-4.46422e-09	3.31017e-09	-8.76464e-09	3.00613e-16
-9.62661e-10	-1.35141e-09	4.58074e-09	7.29353e-10	-2.84543e-09	6.94607e-10	4.5118e-09	-4.49579e-10	9.74789e-10	2.41566e-09	-2.40116e-09	2.29743e-09	-3.66492e-10	7.47203e-11	1.39899e-09	-4.63241e-09	-3.21874e-09	-5.68703e-10	-7.2427e-10	1.63567e-09	3.7982e-09	4.03945e-09	4.01647e-09	3.69258e-10	5.38602e-10	1.56765e-09	-4.46158e-09	-4.46387e-09	3.32661e-09	-8.7655e-09	2.86167e-16
-9.63995e-10	-1.19473e-09	4.5806e-09	7.10853e-10	-2.89679e-09	6.94606e-10	4.49684e-09	-4.49723e-10	1.09727e-09	2.41512e-09	-2.39617e-09	2.30034e-09	-3.68466e-10	7.65278e-11	1.38648e-09	-4.63236e-09	-3.21835e-09	-6.91252e-10	-7.55867e-10	1.59562e-09	3.78409e-09	4.03937e-09	4.02049e-09	3.6749e-10	5.38599e-10	1.56802e-09	-4.4604e-09	-4.46398e-09	3.32553e-09	-8.76549e-09	2.86087e-16
-9.81092e-10	-1.01029e-09	4.58519e-09	6.95237e-10	-2.98619e-09	6.89926e-10	4.41143e-09	-4.49307e-10	1.01833e-09	2.41558e-09	-2.39029e-09	2.33087e-09	-3.72421e-10	8.36333e-11	1.40791e-09	-4.63242e-09	-3.2186e-09	-6.32198e-10	-1.13481e-09	1.62792e-09	3.79711e-09	4.03961e-09	4.0178e-09	3.62307e-10	5.38584e-10	1.56642e-09	-4.22636e-09	-4.47215e-09	3.32385e-09	-8.76531e-09	2.84344e-16
-9.86292e-10	-1.23208e-09	4.56768e-09	6.87406e-10	-2.89168e-09	6.92039e-10	4.32866e-09	-4.48655e-10	1.0073e-09	2.41336e-09	-2.39938e-09	2.31441e-09	-3.84787e-10	1.11056e-10	1.39885e-09	-4.63237e-09	-3.21861e-09	-5.74134e-10	-1.02929e-09	1.63093e-09	3.79247e-09	4.03953e-09	4.01797e-09	3.67535e-10	5.38586e-10	1.56262e-09	-4.26223e-09	-4.46821e-09	3.3185e-09	-8.76544e-09	2.83232e-16
-7.07517e-10	-1.38543e-09	4.57679e-09	6.91158e-10	-3.36673e-09	6.93874e-10	3.41153e-09	-4.4895e-10	1.00776e-09	2.41417e-09	-6.40914e-10	1.79103e-09	-4.22619e-10	1.70988e-09	1.40827e-09	-2.4537e-09	-3.2186e-09	-6.31486e-10	-9.55688e-10	1.63176e-09	3.65323e-09	4.03953e-09	4.01564e-09	3.65184e-10	5.38443e-10	1.52901e-09	-4.37149e-09	-4.46622e-09	3.32225e-09	-8.44855e-09	2.53427e-16
-4.86463e-10	-1.42908e-09	4.56925e-09	6.8527e-10	-3.09793e-09	7.25421e-10	3.4014e-09	-4.42014e-10	1.06635e-09	2.39883e-09	-1.86251e-09	2.13143e-09	-4.43747e-10	5.41839e-10	1.33707e-09	-2.11498e-09	-3.21867e-09	-7.58667e-10	-9.59722e-10	1.63234e-09	3.06471e-09	4.04295e-09	4.02099e-09	3.64555e-10	5.17956e-10	6.34551e-10	-4.29075e-09	-4.46947e-09	1.79074e-09	-8.57035e-09	2.39445e-16
-7.30196e-10	-1.21686e-09	4.57583e-09	6.83952e-10	-3.02377e-09	7.1532e-10	3.44817e-09	-4.42251e-10	1.06239e-09	2.41341e-09	-1.43991e-09	2.1211e-09	-4.28898e-10	8.1061e-10	1.33724e-09	-2.14223e-09	-3.21867e-09	-7.205e-10	-9.84864e-10	1.61109e-09	3.19737e-09	4.04145e-09	4.02373e-09	3.64645e-10	5.25323e-10	1.2087e-09	-4.30936e-09	-4.37734e-09	1.93214e-09	-8.53259e-09	2.39236e-16
-8.56212e-10	-1.1479e-09	2.5987e-09	6.81456e-10	-3.10845e-09	6.62041e-10	3.63396e-09	-4.23758e-10	1.06394e-09	2.41316e-09	-8.80262e-10	1.92332e-09	-4.07869e-10	1.12691e-09	1.36873e-09	-2.97488e-09	-3.21865e-09	-6.48016e-10	-1.01802e-09	1.62243e-09	3.55959e-09	4.03986e-09	4.0291e-09	3.25834e-10	5.33283e-10	1.04423e-09	-4.34615e-09	-4.33314e-09	2.31213e-09	-7.51138e-09	2.16929e-16
-6.06872e-10	-1.35258e-09	1.89763e-09	6.82926e-10	-3.11146e-09	6.92992e-10	3.59532e-09	-4.71628e-10	1.05356e-09	2.40806e-09	-1.52348e-09	1.92342e-09	-4.28416e-10	8.18555e-10	1.34332e-09	-2.37412e-09	-3.21863e-09	-7.04724e-10	-9.84123e-10	1.62399e-09	3.48629e-09	4.03977e-09	4.02246e-09	3.61103e-10	5.35925e-10	9.43466e-10	-4.34905e-09	-4.25595e-09	2.0474e-09	-5.74599e-09	1.85459e-16
-6.58021e-10	-1.28508e-09	1.36981e-09	6.83628e-10	-3.0875e-09	6.83882e-10	3.50383e-09	-4.55807e-10	1.05837e-09	2.40802e-09	-1.21722e-09	1.98299e-09	-4.27331e-10	6.96589e-10	1.33059e-09	-2.41883e-09	-3.21866e-09	-6.36857e-10	-9.28984e-10	1.62368e-09	3.46099e-09	4.04074e-09	4.02651e-09	3.48943e-10	5.30028e-10	1.07938e-09	-4.34068e-09	-3.32113e-09	2.27578e-09	-5.03756e-09	1.68314e-16
-8.55169e-10	-1.29252e-09	1.16902e-09	6.82828e-10	-3.0976e-09	6.90386e-10	3.56504e-09	-4.56338e-10	1.05512e-09	2.41063e-09	-1.26386e-09	1.98456e-09	-4.1788e-10	6.98179e-10	1.25109e-09	-2.39086e-09	-3.21862e-09	-6.68362e-10	-9.92568e-10	1.62459e-09	3.47653e-09	4.04098e-09	4.02334e-09	3.51567e-10	5.32317e-10	9.22405e-10	-4.33872e-09	-2.36542e-09	2.13816e-09	-5.25671e-09	1.64544e-16
-7.31521e-10	-1.2906e-09	1.54131e-09	6.83459e-10	-3.10225e-09	6.84788e-10	3.23619e-09	-4.55197e-10	1.05789e-09	2.40939e-09	-1.24524e-09	1.97647e-09	-4.23346e-10	7.00887e-10	1.28356e-09	-2.48041e-09	-3.21863e-09	-6.75468e-10	-9.45265e-10	1.62398e-09	3.47092e-09	4.04095e-09	4.02341e-09	3.46047e-10	5.31765e-10	1.05772e-09	-4.34265e-09	-2.31053e-09	2.08894e-09	-5.09568e-09	1.61627e-16
-7.62026e-10	-1.29107e-09	9.92067e-10	6.41675e-10	-3.09335e-09	4.37071e-10	3.44531e-09	-3.96315e-10	1.05825e-09	2.40937e-09	-1.29185e-09	5.32678e-10	-4.23655e-10	7.15104e-10	1.31867e-09	-2.4378e-09	-3.21881e-09	-6.81981e-10	-9.46581e-10	1.62394e-09	3.47084e-09	4.04075e-09	4.02251e-09	3.50186e-10	5.33231e-10	1.05881e-09	-4.33997e-09	-2.40837e-09	2.07581e-09	-5.21487e-09	1.59262e-16
-7.59365e-10	-1.29007e-09	1.00971e-09	6.83103e-10	-3.09137e-09	5.83774e-10	3.41064e-09	-4.51582e-10	1.05535e-09	2.40939e-09	-1.08627e-09	1.53793e-09	-4.23096e-10	7.15387e-10	1.32202e-09	-2.41747e-09	-3.21866e-09	-6.76124e-10	-9.64358e-10	3.17313e-10	3.46837e-09	1.20008e-09	4.02479e-09	3.5045e-10	5.32232e-10	1.03137e-09	-4.3402e-09	-2.33627e-09	2.09311e-09	-5.18874e-09	1.42793e-16
-7.35109e-10	-1.28831e-09	1.07107e-09	6.77328e-10	-3.09119e-09	4.95786e-10	3.40428e-09	-4.50609e-10	1.05732e-09	2.38828e-09	-5.37131e-10	1.05041e-09	-4.23446e-10	7.10215e-10	1.30943e-09	-2.4207e-09	-3.21873e-09	-6.80005e-10	-9.54132e-10	6.15786e-10	3.43568e-09	3.74575e-10	4.024e-09	3.50726e-10	5.32363e-10	1.05775e-09	-4.34301e-09	-2.68009e-09	2.08875e-09	-5.11113e-09	1.40177e-16
-7.67923e-10	-1.28618e-09	1.0822e-09	6.70185e-10	-3.09283e-09	3.26462e-10	3.44589e-09	-4.33313e-10	1.0573e-09	2.40428e-09	-1.02328e-09	9.69813e-10	-4.23247e-10	7.12296e-10	1.3191e-09	-2.42437e-09	-3.21896e-09	-6.78689e-10	-9.51365e-10	8.66762e-10	1.56934e-09	1.19227e-09	4.02387e-09	3.50014e-10	5.32577e-10	1.04631e-09	-4.34251e-09	-2.15175e-09	2.07683e-09	-5.15854e-09	1.31255e-16
-7.4982e-10	-1.28693e-09	1.08174e-09	6.75481e-10	-3.09263e-09	4.80655e-10	3.41572e-09	-4.42609e-10	1.05687e-09	2.40114e-09	-8.66278e-10	1.021e-09	-4.23419e-10	7.10737e-10	1.3688e-09	-2.42724e-09	-3.11317e-09	-6.79344e-10	-9.51631e-10	7.7911e-10	1.7125e-09	9.95261e-10	4.02392e-09	3.53008e-10	5.32533e-10	1.04203e-09	-4.3416e-09	-2.51439e-09	2.10483e-09	-4.99986e-09	1.30504e-16
-7.49233e-10	-1.28475e-09	1.07232e-09	6.76108e-10	-2.63131e-09	2.58897e-10	3.41069e-09	-4.49943e-10	1.05685e-09	2.40286e-09	-9.46056e-10	1.04008e-09	-4.23035e-10	7.0968e-10	1.32701e-09	-2.42778e-09	-3.01679e-09	-6.79825e-10	-9.51496e-10	8.00737e-10	1.83914e-09	9.78309e-10	4.02385e-09	3.51932e-10	5.32521e-10	1.02726e-09	-3.98542e-09	-2.50522e-09	2.09834e-09	-5.02179e-09	1.24735e-16
-7.49233e-10	-1.28475e-09	1.07232e-09	6.76108e-10	-2.63131e-09	2.58897e-10	3.41069e-09	-4.49943e-10	1.05685e-09	2.40286e-09	-9.46056e-10	1.04008e-09	-4.23035e-10	7.0968e-10	1.32701e-09	-2.42778e-09	-3.01679e-09	-6.79825e-10	-9.51496e-10	8.00737e-10	1.83914e-09	9.78309e-10	4.02385e-09	3.51932e-10	5.32521e-10	1.02726e-09	-3.98542e-09	-2.50522e-09	2.09834e-09	-5.02179e-09	1.24735e-16
-7.49978e-10	-1.2846e-09	1.07692e-09	6.7546e-10	-2.53807e-09	5.5968e-11	3.09209e-09	-4.47952e-10	1.05686e-09	2.40318e-09	-9.56218e-10	1.12499e-09	-4.2011e-10	7.0971e-10	1.33139e-09	-2.41939e-09	-3.08411e-09	-6.79347e-10	-9.54637e-10	9.37433e-10	1.84575e-09	9.14131e-10	4.02051e-09	3.53258e-10	5.32531e-10	1.01485e-09	-3.91017e-09	-2.42941e-09	2.093e-09	-5.00967e-09	1.21691e-16
-7.75949e-10	-1.28505e-09	1.07465e-09	6.75394e-10	-2.6235e-09	3.07054e-11	3.33795e-09	-4.47042e-10	1.05696e-09	2.40353e-09	-9.26885e-10	1.08673e-09	-4.22172e-10	7.07937e-10	1.33137e-09	-2.42443e-09	-3.06585e-09	-6.7941e-10	-9.54558e-10	9.50689e-10	1.6652e-09	8.9718e-10	4.01959e-09	3.53327e-10	5.32508e-10	1.01793e-09	-3.88819e-09	-2.38622e-09	2.10195e-09	-3.65057e-09	1.10766e-16
-7.53994e-10	-1.28473e-09	1.06213e-09	6.75741e-10	-2.62748e-09	1.56558e-10	3.07722e-09	-4.39858e-10	1.05692e-09	2.40363e-09	-9.27671e-10	1.09472e-09	-4.22377e-10	7.09224e-10	1.33502e-09	-2.37566e-09	-3.05435e-09	-6.79182e-10	-9.54823e-10	8.79528e-10	1.65148e-09	8.61358e-10	4.02121e-09	3.53865e-10	5.32507e-10	1.02288e-09	-3.88899e-09	-2.42109e-09	2.10456e-09	-3.63984e-09	1.08689e-16
-7.53994e-10	-1.28473e-09	1.06213e-09	6.75741e-10	-2.62748e-09	1.56558e-10	3.07722e-09	-4.39858e-10	1.05692e-09	2.40363e-09	-9.27671e-10	1.09472e-09	-4.22377e-10	7.09224e-10	1.33502e-09	-2.37566e-09	-3.05435e-09	-6.79182e-10	-9.54823e-10	8.79528e-10	1.65148e-09	8.61358e-10	4.02121e-09	3.53865e-10	5.32507e-10	1.02288e-09	-3.88899e-09	-2.42109e-09	2.10456e-09	-3.63984e-09	1.08689e-16
-7.67835e-10	-8.08017e-10	1.06874e-09	6.73758e-10	-2.60973e-09	5.62593e-11	3.10962e-09	-4.40264e-10	1.05681e-09	2.4042e-09	-1.41422e-09	1.08787e-09	-4.22512e-10	7.09737e-10	1.33664e-09	-2.49002e-09	-2.11603e-09	-6.76883e-10	-9.07373e-10	9.37893e-10	1.65721e-09	8.64553e-10	4.01879e-09	3.56969e-10	5.32569e-10	1.03909e-09	-3.56921e-09	-2.41662e-09	2.01947e-09	-3.66704e-09	1.02144e-16
-7.69747e-10	-8.01799e-10	1.06836e-09	6.73818e-10	-2.61244e-09	8.72125e-11	3.10877e-09	-4.4062e-10	1.05685e-09	2.40408e-09	-9.59149e-10	1.08776e-09	-4.22486e-10	7.09463e-10	1.33823e-09	-2.45134e-09	-2.24882e-09	-6.77188e-10	-9.10175e-10	9.25809e-10	1.65876e-09	8.60568e-10	4.01831e-09	3.56172e-10	5.32566e-10	1.02542e-09	-3.58341e-09	-2.41306e-09	2.03424e-09	-3.6686e-09	1.01566e-16
-7.68347e-10	-1.02984e-09	1.07019e-09	6.74232e-10	-2.61606e-09	6.77184e-11	3.11443e-09	-4.41168e-10	1.05693e-09	2.38671e-09	-1.0567e-09	1.07842e-09	-4.22318e-10	7.09263e-10	1.26001e-09	-2.40471e-09	-2.87788e-09	-6.79199e-10	-9.49119e-10	9.05888e-10	1.66275e-09	8.59046e-10	4.01866e-09	3.61789e-10	5.32539e-10	1.01994e-09	-3.78083e-09	-2.41227e-09	2.05126e-09	-9.44152e-10	9.39231e-17
-7.79914e-10	-8.28379e-10	1.06878e-09	6.73898e-10	-2.61241e-09	4.32221e-11	3.11563e-09	-4.40849e-10	1.05692e-09	2.40399e-09	-1.0206e-09	1.08332e-09	-4.22437e-10	7.09555e-10	1.33579e-09	-2.42992e-09	-2.46438e-09	-6.78504e-10	-9.19386e-10	9.0768e-10	1.6553e-09	8.66574e-10	4.01849e-09	3.57573e-10	5.32502e-10	1.02791e-09	-3.61753e-09	-2.4163e-09	2.03664e-09	-7.82836e-10	9.00969e-17
-7.75764e-10	-8.69885e-10	1.06864e-09	6.73775e-10	-2.61448e-09	4.05764e-11	3.11383e-09	-4.40666e-10	1.05689e-09	2.40136e-09	-1.01605e-09	1.08346e-09	-4.22402e-10	7.09492e-10	6.36166e-10	-2.42601e-09	-2.41842e-09	-6.78615e-10	-9.24201e-10	9.11281e-10	1.6548e-09	8.66194e-10	4.01749e-09	3.57843e-10	5.32598e-10	1.0273e-09	-3.60107e-09	-2.41485e-09	2.03348e-09	-8.58737e-10	8.85051e-17
-7.72761e-10	-8.51247e-10	1.06871e-09	6.73108e-10	-2.61628e-09	5.28216e-11	3.11533e-09	-4.40716e-10	1.0569e-09	2.40343e-09	-9.9758e-10	1.08398e-09	-4.2233e-10	7.094e-10	6.85296e-10	-2.43359e-09	-2.34376e-09	-6.78542e-10	-9.27877e-10	9.14864e-10	1.65446e-09	8.65931e-10	4.01821e-09	3.59361e-10	5.3252e-10	1.01582e-09	-3.62382e-09	-2.41541e-09	2.03795e-09	-7.00281e-10	8.81407e-17
-7.77972e-10	-8.6169e-10	1.06896e-09	6.7398e-10	-2.61631e-09	5.30055e-11	3.11461e-09	-1.41893e-10	1.05644e-09	2.40283e-09	-1.00342e-09	1.08438e-09	-4.52536e-10	7.09405e-10	5.68759e-10	-2.43925e-09	-2.39863e-09	-6.78379e-10	-9.29203e-10	9.09088e-10	1.65538e-09	8.66796e-10	4.01778e-09	3.58624e-10	5.3263e-10	1.0221e-09	-3.59942e-09	-2.41653e-09	1.48191e-09	-8.88992e-10	8.63439e-17
-6.28408e-10	-8.55191e-10	1.06895e-09	6.73291e-10	-2.61612e-09	5.31173e-11	3.11453e-09	-2.64919e-10	1.05676e-09	2.40307e-09	-1.00329e-09	1.08403e-09	-4.31809e-10	7.09414e-10	6.05556e-10	-2.44005e-09	-2.379e-09	-6.78614e-10	-9.32772e-10	9.08457e-10	1.65472e-09	8.6591e-10	4.01818e-09	3.58026e-10	5.32629e-10	1.02376e-09	-3.61469e-09	-2.41573e-09	1.52728e-09	-8.29541e-10	8.62546e-17
-7.13973e-10	-8.57642e-10	1.06888e-09	6.73654e-10	-2.61683e-09	5.42226e-11	3.11376e-09	-2.18284e-10	1.05675e-09	2.40341e-09	-1.00029e-09	1.08435e-09	-4.29315e-10	7.09402e-10	5.75638e-10	-2.43871e-09	-2.37952e-09	-6.78549e-10	-5.55373e-10	9.08697e-10	1.65513e-09	8.65984e-10	4.01804e-09	3.58887e-10	5.32741e-10	1.02266e-09	-3.61232e-09	-2.41598e-09	1.48922e-09	-8.40165e-10	8.56299e-17
-5.73768e-10	-8.54134e-10	1.06888e-09	6.83831e-10	-2.61623e-09	5.41176e-11	3.15288e-09	-1.68454e-10	1.05669e-09	2.40356e-09	-1.00278e-09	1.08442e-09	-4.37324e-10	7.09407e-10	6.29573e-10	-8.94765e-10	-2.31679e-09	-4.63926e-10	-9.33427e-10	9.0976e-10	1.65077e-09	8.66203e-10	3.09027e-09	3.58998e-10	5.32672e-10	1.02387e-09	-3.6213e-09	-2.41567e-09	1.51911e-09	-7.76926e-10	7.40806e-17
-5.95832e-10	-8.54467e-10	1.06904e-09	6.76498e-10	-2.61641e-09	5.3712e-11	3.11501e-09	-2.2794e-10	1.05666e-09	2.40354e-09	-1.00378e-09	1.08426e-09	-4.36881e-10	7.09402e-10	6.12081e-10	-9.92025e-10	-2.37622e-09	-3.20375e-10	-7.97588e-10	9.10048e-10	1.63552e-09	8.66371e-10	2.86787e-09	3.58534e-10	5.32671e-10	1.02385e-09	-3.62388e-09	-2.41582e-09	1.52017e-09	-7.67721e-10	7.26121e-17
-7.69085e-10	-8.20893e-10	1.06846e-09	6.73562e-10	-2.61972e-09	5.36704e-11	3.13378e-09	-2.07933e-10	1.05672e-09	2.42213e-09	-9.99033e-10	1.08425e-09	-4.40356e-10	2.94028e-10	5.90224e-10	-3.77203e-10	-2.37254e-09	-4.71387e-10	-6.73849e-10	9.09192e-10	1.60295e-09	8.70376e-10	3.09893e-09	3.58467e-10	4.31624e-10	1.02325e-09	-3.61928e-09	-1.81674e-09	1.51786e-09	-8.22974e-10	7.03232e-17
-6.66538e-10	-8.54438e-10	1.06898e-09	6.77147e-10	-2.6203e-09	5.36376e-11	3.12434e-09	-2.23167e-10	1.05667e-09	2.40822e-09	-1.00011e-09	1.08428e-09	-4.35216e-10	3.3429e-10	6.06629e-10	-7.37393e-10	-2.37679e-09	-4.40039e-10	-6.64595e-10	9.09749e-10	1.63289e-09	8.66095e-10	2.95303e-09	3.58347e-10	4.72879e-10	1.02398e-09	-3.62415e-09	-1.79268e-09	1.5234e-09	-7.77755e-10	6.96839e-17
-6.72109e-10	-8.50161e-10	1.06899e-09	6.76642e-10	-2.61743e-09	5.53225e-11	2.96243e-09	-2.26153e-10	1.06811e-09	2.41082e-09	-1.00196e-09	1.07085e-09	-4.36868e-10	4.67101e-10	6.06249e-10	-8.2142e-10	-2.35265e-09	-4.10754e-10	-7.7076e-10	9.10073e-10	1.63585e-09	8.67358e-10	2.92329e-09	3.58528e-10	4.97294e-10	8.7679e-10	-3.62434e-09	-1.95123e-09	1.52303e-09	-7.90247e-10	6.91429e-17
-7.03086e-10	-8.49412e-10	1.06891e-09	6.80089e-10	-1.631e-09	5.35612e-11	3.12283e-09	-2.26874e-10	1.05844e-09	2.40499e-09	-1.00164e-09	1.07976e-09	-4.36246e-10	4.14069e-10	6.06815e-10	-7.67121e-10	-2.37644e-09	-4.15975e-10	-7.18777e-10	9.09789e-10	1.63279e-09	8.68683e-10	2.9843e-09	3.58547e-10	4.39208e-10	9.48008e-10	-3.62293e-09	-1.87232e-09	1.52212e-09	-7.83698e-10	6.59533e-17
-6.74427e-10	-8.43511e-10	1.06895e-09	6.76716e-10	-1.8702e-09	5.37537e-11	2.94206e-09	-2.99742e-10	1.05757e-09	2.40161e-09	-1.00109e-09	1.11116e-09	-4.38838e-10	4.69029e-10	6.04992e-10	-7.36141e-10	-2.37837e-09	-4.21821e-10	-5.96519e-10	9.09929e-10	1.6343e-09	8.66815e-10	1.49463e-09	3.58385e-10	4.61726e-10	9.89948e-10	-3.62301e-09	-1.86239e-09	1.52293e-09	-7.81219e-10	5.89772e-17
-6.70998e-10	-8.47086e-10	7.45232e-10	6.78656e-10	-1.63094e-09	5.10486e-11	3.0097e-09	-2.7301e-10	1.0618e-09	2.40781e-09	-1.00141e-09	1.08677e-09	-4.36708e-10	4.61987e-10	6.03386e-10	-7.54211e-10	-2.36768e-09	-4.07908e-10	-6.92468e-10	9.09712e-10	1.63468e-09	8.75803e-10	1.13513e-09	3.58395e-10	4.81788e-10	9.60511e-10	-3.62391e-09	-1.89073e-09	9.03613e-10	-7.84101e-10	5.56542e-17
-6.87351e-10	-8.45762e-10	6.78971e-10	6.78354e-10	-1.50403e-09	1.11558e-11	2.92813e-09	-2.65226e-10	1.06144e-09	2.41032e-09	-1.00126e-09	1.08365e-09	-4.39885e-10	4.66489e-10	6.04844e-10	-7.48313e-10	-2.37836e-09	-4.13098e-10	-6.63294e-10	9.09641e-10	1.6304e-09	8.75464e-10	5.1569e-10	3.58459e-10	4.69925e-10	9.7108e-10	-3.62306e-09	-1.89098e-09	9.67375e-10	-7.85006e-10	5.37975e-17
-6.89216e-10	-8.45319e-10	6.76654e-10	6.78023e-10	-1.23185e-09	-5.60607e-11	2.93686e-09	-2.64037e-10	1.06077e-09	2.40951e-09	-1.00105e-09	1.09803e-09	-4.39577e-10	4.62663e-10	6.04761e-10	-7.24078e-10	-2.37742e-09	-4.15847e-10	-6.51599e-10	9.09706e-10	1.63204e-09	8.80123e-10	6.35412e-10	3.58471e-10	4.59907e-10	9.47518e-10	-3.62335e-09	-1.89e-09	1.00492e-09	-7.85428e-10	5.32432e-17
-6.92827e-10	-8.52949e-10	7.0282e-10	6.7859e-10	-1.32432e-09	-8.1049e-11	2.94075e-09	-2.77202e-10	1.06098e-09	2.40597e-09	-1.00116e-09	1.08974e-09	-4.38075e-10	4.05877e-10	6.04807e-10	-2.89876e-10	-2.37984e-09	-4.15449e-10	-6.55921e-10	8.96936e-10	1.63527e-09	8.69764e-10	3.32495e-10	3.58464e-10	4.59297e-10	9.44153e-10	-3.62306e-09	-1.89934e-09	1.00797e-09	-7.85913e-10	5.27686e-17
-6.82305e-10	-8.45885e-10	5.90472e-10	6.78594e-10	-1.24943e-09	-1.91197e-11	2.93612e-09	-2.59519e-10	1.06203e-09	2.40845e-09	-1.00117e-09	1.08811e-09	-4.39387e-10	4.40507e-10	6.0495e-10	-3.77231e-10	-2.37591e-09	-4.14975e-10	-6.6045e-10	9.08412e-10	1.63354e-09	8.74735e-10	4.43975e-10	3.58451e-10	4.65262e-10	9.46379e-10	-3.62318e-09	-1.89122e-09	9.78912e-10	-7.86106e-10	5.24803e-17
-6.82305e-10	-8.45885e-10	5.90472e-10	6.78594e-10	-1.24943e-09	-1.91197e-11	2.93612e-09	-2.59519e-10	1.06203e-09	2.40845e-09	-1.00117e-09	1.08811e-09	-4.39387e-10	4.40507e-10	6.0495e-10	-3.77231e-10	-2.37591e-09	-4.14975e-10	-6.6045e-10	9.08412e-10	1.63354e-09	8.74735e-10	4.43975e-10	3.58451e-10	4.65262e-10	9.46379e-10	-3.62318e-09	-1.89122e-09	9.78912e-10	-7.86106e-10	5.24803e-17
-6.84172e-10	-8.45908e-10	5.99711e-10	6.7851e-10	-1.2328e-09	-1.9377e-11	2.93657e-09	-2.62477e-10	1.06194e-09	2.40836e-09	-1.00116e-09	1.08861e-09	-4.39404e-10	4.40291e-10	6.04942e-10	-3.77214e-10	-2.37665e-09	-4.15026e-10	-6.60233e-10	9.08782e-10	1.63352e-09	8.76091e-10	4.17681e-10	3.58452e-10	4.6336e-10	9.43973e-10	-3.62312e-09	-1.89137e-09	9.80366e-10	-7.86228e-10	5.24373e-17
-6.82567e-10	-8.46512e-10	5.94349e-10	6.78558e-10	-1.23571e-09	-2.35257e-11	2.93655e-09	-2.60047e-10	1.06201e-09	2.40835e-09	-1.00115e-09	1.08829e-09	-4.39318e-10	4.37692e-10	6.04889e-10	-3.65894e-10	-2.37613e-09	-4.15018e-10	-6.59465e-10	9.06208e-10	1.63358e-09	8.74766e-10	4.20041e-10	3.58454e-10	4.64274e-10	9.45305e-10	-3.62316e-09	-1.89189e-09	9.80755e-10	-7.86122e-10	5.24224e-17
-6.84347e-10	-8.46572e-10	5.98871e-10	6.78518e-10	-1.24066e-09	-3.27812e-11	2.93713e-09	-2.61224e-10	1.06199e-09	2.40766e-09	-1.00116e-09	1.08853e-09	-4.39373e-10	4.31348e-10	6.04866e-10	-3.4232e-10	-2.37722e-09	-4.15024e-10	-6.60224e-10	9.0677e-10	1.63377e-09	8.74303e-10	3.95133e-10	3.58455e-10	4.63603e-10	9.4331e-10	-3.62315e-09	-1.89212e-09	9.81926e-10	-7.86171e-10	5.24075e-17
-6.84359e-10	-8.47551e-10	6.02683e-10	6.77947e-10	-1.23809e-09	-2.29734e-11	2.93708e-09	-2.62669e-10	1.06209e-09	2.39788e-09	-1.00116e-09	1.09019e-09	-4.38317e-10	4.35228e-10	4.45391e-12	-3.50249e-10	-2.37686e-09	-4.14979e-10	-6.59573e-10	9.06186e-10	1.63373e-09	8.74104e-10	4.07432e-10	3.58851e-10	4.6354e-10	9.45114e-10	-3.62237e-09	-1.89214e-09	9.79429e-10	-7.86134e-10	5.20042e-17
-6.85475e-10	-8.55491e-10	6.01789e-10	6.785e-10	-1.23415e-09	-2.89385e-11	2.93729e-09	-2.64093e-10	1.06243e-09	2.40782e-09	-1.07272e-09	1.08902e-09	-4.391e-10	4.30701e-10	2.53934e-10	-3.54331e-10	4.83695e-11	-4.80343e-10	-6.5964e-10	9.06824e-10	1.63373e-09	8.74329e-10	5.46534e-10	3.58608e-10	4.78323e-10	9.44946e-10	-3.62308e-09	-3.98069e-10	9.87702e-10	-7.8613e-10	4.34288e-17
-6.84663e-10	-8.56408e-10	6.02995e-10	6.78412e-10	-1.21708e-09	-2.32104e-11	2.93723e-09	-2.62432e-10	1.06765e-09	1.91232e-09	-1.1032e-09	1.0894e-09	-4.38671e-10	4.35751e-10	2.5958e-10	-3.52624e-10	-4.72168e-10	-4.75433e-10	-6.59585e-10	9.06526e-10	1.63387e-09	8.74338e-10	4.66825e-10	3.55617e-10	4.75826e-10	9.45357e-10	-3.6228e-09	-5.37199e-10	9.9855e-10	-7.86154e-10	4.16115e-17
-6.84744e-10	-8.54223e-10	6.30439e-10	6.91399e-10	-1.23007e-09	-2.53006e-11	1.04668e-09	-2.62669e-10	1.06314e-09	1.90548e-09	-1.0482e-09	1.08963e-09	-4.45762e-10	4.85126e-10	2.62866e-10	-3.49191e-10	-7.38803e-10	-4.46854e-10	-6.59416e-10	9.06114e-10	1.63386e-09	8.73986e-10	4.43377e-10	3.57464e-10	4.73329e-10	9.53612e-10	-3.62297e-09	-8.4141e-10	9.93626e-10	-7.91986e-10	3.47654e-17
-6.85261e-10	-8.52179e-10	6.58819e-10	6.81917e-10	-1.2339e-09	-2.73301e-11	9.84786e-10	-2.62337e-10	1.06254e-09	1.37928e-09	-1.01965e-09	1.08566e-09	-4.41712e-10	4.50258e-10	2.96303e-10	-3.51425e-10	-8.14739e-10	-4.44937e-10	-6.59438e-10	9.0604e-10	1.63355e-09	8.7438e-10	4.41003e-10	3.55031e-10	4.70763e-10	9.45623e-10	-3.6229e-09	-9.58731e-10	9.91458e-10	-7.87795e-10	3.31507e-17
-6.85055e-10	-8.53237e-10	6.26819e-10	6.8462e-10	-1.21879e-09	-2.70114e-11	9.60774e-10	-2.62315e-10	1.06269e-09	1.47938e-09	-1.0429e-09	1.08638e-09	-4.39868e-10	4.47728e-10	3.17486e-10	-3.52192e-10	-1.54573e-10	-4.47087e-10	-6.5242e-10	9.06176e-10	1.63406e-09	8.74343e-10	4.46054e-10	3.52359e-10	4.73512e-10	9.04169e-10	-3.62291e-09	-9.11096e-10	9.92334e-10	-7.88306e-10	3.25733e-17
-6.85225e-10	-5.61015e-10	6.19476e-10	6.83789e-10	-1.22972e-09	-2.69637e-11	9.33792e-10	-2.62631e-10	1.06369e-09	1.46265e-09	-1.03851e-09	1.08677e-09	-4.40634e-10	4.43972e-10	2.92439e-10	-3.5191e-10	-5.50109e-10	-4.45493e-10	-6.5829e-10	9.06301e-10	1.63406e-09	8.74097e-10	4.4986e-10	3.54188e-10	4.70791e-10	8.49477e-10	-3.62289e-09	-8.99098e-10	9.92426e-10	-7.895e-10	3.22235e-17
-6.85148e-10	-4.39366e-10	6.27265e-10	6.83208e-10	-1.22703e-09	-2.72696e-11	9.47495e-10	-2.62512e-10	1.06337e-09	1.47591e-09	-1.03632e-09	1.08408e-09	-4.40505e-10	4.53146e-10	2.98787e-10	-3.52567e-10	-3.71245e-10	-4.46003e-10	-6.58445e-10	8.89003e-10	1.63413e-09	8.74077e-10	4.39495e-10	3.54678e-10	4.7093e-10	8.6172e-10	-3.62292e-09	-8.55194e-10	9.928e-10	-7.8801e-10	3.19087e-17
-6.78485e-10	-5.94807e-10	6.28605e-10	5.60019e-10	-1.22899e-09	-2.70641e-11	9.52001e-10	-2.62444e-10	1.06347e-09	1.4742e-09	-1.0402e-09	1.08586e-09	-4.41712e-10	2.70887e-10	2.98495e-10	-3.52005e-10	-3.81815e-10	-4.45229e-10	-6.57517e-10	8.74322e-10	7.84036e-10	8.74105e-10	4.41197e-10	3.54512e-10	4.70983e-10	8.47413e-10	-3.62291e-09	-8.6712e-10	9.93132e-10	-7.88084e-10	2.97206e-17
-6.84364e-10	-4.64696e-10	6.21535e-10	5.81578e-10	-1.22814e-09	-2.70625e-11	9.52513e-10	-2.62489e-10	1.0633e-09	1.49436e-09	-3.42671e-10	1.07693e-09	-4.41142e-10	3.31851e-10	3.18131e-10	-3.52583e-10	-3.07881e-10	-4.44872e-10	-6.53823e-10	8.56703e-10	4.87575e-10	8.77382e-10	4.46499e-10	3.54323e-10	4.71079e-10	8.67687e-10	-3.6229e-09	-8.74831e-10	9.93113e-10	-7.88208e-10	2.83249e-17
-6.85147e-10	-4.94179e-10	6.24073e-10	6.77526e-10	-1.22826e-09	-2.70368e-11	9.47152e-10	-2.61969e-10	1.04805e-09	1.48699e-09	-6.30211e-10	7.74369e-10	-4.4177e-10	4.20499e-10	3.24417e-10	-3.53024e-10	-3.43117e-10	-4.42496e-10	-6.56323e-10	7.29256e-10	6.66621e-10	8.74774e-10	4.42592e-10	3.54239e-10	4.71209e-10	8.38608e-10	-4.40166e-10	-8.7569e-10	8.53727e-10	-8.21357e-10	1.50419e-17
-6.84468e-10	-2.77056e-10	6.24419e-10	6.3471e-10	-1.2264e-09	-2.70757e-11	9.40475e-10	-2.60674e-10	1.03631e-09	1.47573e-09	-6.43082e-10	7.10243e-10	-4.42141e-10	3.6959e-10	3.07557e-10	-3.52622e-10	-3.32926e-10	-4.44745e-10	-6.56598e-10	6.84893e-10	6.64719e-10	8.75222e-10	4.50562e-10	3.5427e-10	4.71375e-10	8.66464e-10	-3.49791e-11	-8.76645e-10	9.71653e-10	-8.13263e-10	1.46094e-17
-6.84313e-10	-4.07563e-10	6.23531e-10	6.26768e-10	-1.22628e-09	-2.71303e-11	9.40655e-10	-2.60983e-10	1.02483e-09	8.27532e-10	-6.2953e-10	7.28561e-10	-4.41944e-10	3.66056e-10	3.10385e-10	-3.52416e-10	-3.3044e-10	-4.44715e-10	-6.56885e-10	7.77197e-10	6.74549e-10	8.75389e-10	4.53461e-10	3.53363e-10	4.71335e-10	8.65869e-10	-4.74899e-10	-8.77679e-10	8.90457e-10	-8.00086e-10	1.33806e-17
-6.84809e-10	-3.18498e-10	6.23347e-10	5.98083e-10	-1.22633e-09	-2.71051e-11	9.39134e-10	-2.60998e-10	1.0055e-09	8.22401e-10	-5.80658e-10	8.08368e-10	-4.42088e-10	3.65548e-10	3.14129e-10	-3.52493e-10	-3.37362e-10	-4.44874e-10	-6.57617e-10	8.02955e-10	6.66966e-10	8.7543e-10	4.45185e-10	3.52876e-10	4.71234e-10	8.5992e-10	-2.33543e-10	-8.71852e-10	8.4835e-10	-7.98146e-10	1.30572e-17
-6.87694e-10	-4.19482e-10	6.22741e-10	6.11402e-10	-1.22687e-09	-2.68528e-11	9.31192e-10	-2.71069e-10	1.04238e-09	7.15173e-10	-5.91429e-10	8.12258e-10	-4.4075e-10	3.50298e-10	3.09437e-10	-3.37238e-10	-3.26532e-10	-4.30291e-10	-6.57134e-10	8.27419e-10	6.62832e-10	2.95076e-10	4.48333e-10	3.52931e-10	4.71207e-10	8.60403e-10	-4.93518e-10	-8.68161e-10	7.76619e-10	-7.23398e-10	1.23373e-17
-6.90121e-10	-3.63937e-10	6.22042e-10	6.1932e-10	-1.22707e-09	-2.71173e-11	9.37021e-10	-2.20809e-10	8.73634e-10	8.28872e-10	-5.95907e-10	7.86535e-10	-4.35577e-10	3.42049e-10	1.9812e-10	-3.49092e-10	-3.25512e-10	-4.42105e-10	-6.57231e-10	8.00155e-10	6.84666e-10	4.28611e-10	4.48224e-10	3.5365e-10	4.73504e-10	8.62759e-10	-3.12772e-10	-8.69443e-10	8.11291e-10	-5.8511e-10	1.18792e-17
-6.89055e-10	-3.36207e-10	6.20707e-10	6.11188e-10	-1.22714e-09	-2.70778e-11	9.36538e-10	-1.69195e-10	3.40781e-10	8.19468e-10	-5.94968e-10	7.76742e-10	-4.30442e-10	3.52145e-10	2.00172e-10	-3.50047e-10	-3.29056e-10	-4.44223e-10	-6.42733e-10	7.97448e-10	6.67277e-10	4.72367e-10	4.24106e-10	3.54199e-10	4.38239e-10	8.62076e-10	-3.37597e-10	-8.71415e-10	8.15106e-10	-4.27938e-10	1.09603e-17
-6.86658e-10	-3.23624e-10	6.22511e-10	6.14871e-10	-1.22689e-09	-2.7143e-11	9.38442e-10	-2.46372e-10	3.60413e-10	7.94869e-10	-6.00226e-10	7.83229e-10	-4.31097e-10	3.49171e-10	1.98482e-10	-3.47413e-10	-3.29356e-10	-4.42696e-10	-6.32682e-10	7.95059e-10	6.51258e-10	5.87782e-10	4.15023e-10	3.53704e-10	3.53037e-10	8.61631e-10	-2.40505e-10	-8.70599e-10	8.31138e-10	-3.99628e-10	1.09296e-17
-6.86782e-10	-3.26064e-10	6.21998e-10	6.14694e-10	-1.22688e-09	-2.71107e-11	9.382e-10	-2.41671e-10	3.69525e-10	7.89381e-10	-5.94021e-10	7.7869e-10	-4.30375e-10	3.46008e-10	2.00547e-10	-3.47033e-10	-3.29725e-10	-4.41269e-10	-6.35558e-10	8.0137e-10	6.67381e-10	3.73657e-10	4.08228e-10	3.53812e-10	3.92873e-10	8.61959e-10	-2.94061e-10	-8.70726e-10	8.22339e-10	-4.3706e-10	1.08074e-17
-6.87974e-10	-3.39527e-10	6.21873e-10	6.12564e-10	-1.22727e-09	-2.70708e-11	9.38457e-10	-2.24132e-10	3.82383e-10	7.96476e-10	-5.93178e-10	7.75506e-10	-4.31158e-10	3.48204e-10	2.17852e-10	-3.48638e-10	-3.29594e-10	-4.42511e-10	-6.44053e-10	8.00542e-10	6.68398e-10	3.85332e-10	4.12864e-10	3.5371e-10	4.10895e-10	8.6202e-10	-2.66023e-10	-8.71171e-10	2.51962e-10	-4.19565e-10	1.02305e-17
-6.86785e-10	-3.34143e-10	6.22026e-10	6.13717e-10	-1.22776e-09	-2.6474e-11	9.39032e-10	-2.14859e-10	3.81349e-10	6.14583e-10	-5.94792e-10	7.77056e-10	-4.31054e-10	3.48481e-10	2.21391e-10	-3.48697e-10	-3.29169e-10	-4.43309e-10	-6.40678e-10	7.95522e-10	6.60231e-10	4.28539e-10	4.12454e-10	3.53856e-10	3.9104e-10	8.62081e-10	-2.71173e-10	-8.70947e-10	2.78552e-10	-4.23385e-10	9.98962e-18
-6.8724e-10	-3.3809e-10	6.21919e-10	6.13571e-10	-1.22731e-09	-2.3209e-11	2.86173e-10	-1.69473e-10	3.68693e-10	6.77021e-10	-5.92913e-10	7.78665e-10	-4.12055e-10	3.46733e-10	2.09501e-10	-3.4637e-10	-3.2689e-10	-4.42773e-10	-6.41987e-10	7.97352e-10	6.65032e-10	3.79746e-10	4.07859e-10	3.5303e-10	3.97685e-10	8.55785e-10	-2.78397e-10	-8.70626e-10	2.89724e-10	-4.2987e-10	9.19636e-18
-6.87173e-10	-3.36713e-10	6.22038e-10	6.13799e-10	-1.2272e-09	-1.25682e-11	1.61833e-10	-2.17994e-10	3.21973e-10	6.29809e-10	-5.93104e-10	7.78502e-10	-3.60109e-10	3.46914e-10	2.13347e-10	-3.47647e-10	-3.28039e-10	-4.42766e-10	-6.41917e-10	7.98012e-10	6.06595e-10	4.10404e-10	4.13966e-10	3.53103e-10	4.04493e-10	8.62033e-10	-2.78697e-10	-8.71182e-10	2.3896e-10	-4.32553e-10	8.97625e-18
-6.87213e-10	-3.36417e-10	6.22102e-10	6.13793e-10	-1.22725e-09	-1.30989e-11	1.20531e-10	-2.16786e-10	3.12786e-10	6.3338e-10	-5.93123e-10	7.79169e-10	-3.64148e-10	3.46737e-10	2.11499e-10	-3.47517e-10	-3.28162e-10	-4.42775e-10	-6.42384e-10	7.9807e-10	6.1167e-10	3.95217e-10	4.13193e-10	3.53314e-10	4.02914e-10	8.61975e-10	-2.79846e-10	-8.70974e-10	2.41997e-10	-4.30976e-10	8.95902e-18
-6.87213e-10	-3.36417e-10	6.22102e-10	6.13793e-10	-1.22725e-09	-1.30989e-11	1.20531e-10	-2.16786e-10	3.12786e-10	6.3338e-10	-5.93123e-10	7.79169e-10	-3.64148e-10	3.46737e-10	2.11499e-10	-3.47517e-10	-3.28162e-10	-4.42775e-10	-6.42384e-10	7.9807e-10	6.1167e-10	3.95217e-10	4.13193e-10	3.53314e-10	4.02914e-10	8.61975e-10	-2.79846e-10	-8.70974e-10	2.41997e-10	-4.30976e-10	8.95902e-18
-6.87249e-10	-3.36594e-10	6.22095e-10	6.13258e-10	-1.2272e-09	6.97599e-14	1.41193e-10	-1.98133e-10	3.18814e-10	6.39027e-10	-5.93673e-10	7.78855e-10	-3.66362e-10	3.46989e-10	2.09792e-10	-3.47535e-10	-3.26526e-10	-4.42785e-10	-6.42716e-10	7.97803e-10	6.00787e-10	3.81135e-10	4.12803e-10	3.52707e-10	4.05026e-10	8.62046e-10	-2.79837e-10	-8.71025e-10	2.40774e-10	-4.26882e-10	8.94001e-18
-6.87276e-10	-3.36713e-10	6.22094e-10	6.1368e-10	-1.22722e-09	-6.9635e-12	1.28566e-10	-2.07095e-10	3.18865e-10	6.36466e-10	-5.6018e-10	7.78927e-10	-3.62256e-10	3.46992e-10	2.11614e-10	-3.47483e-10	-3.27184e-10	-4.42804e-10	-6.42619e-10	7.9798e-10	5.97541e-10	3.89593e-10	4.12872e-10	3.52711e-10	4.08266e-10	8.61876e-10	-2.79587e-10	-8.7202e-10	2.55275e-10	-4.2832e-10	8.9126e-18
-6.87724e-10	-3.36557e-10	6.21942e-10	6.13863e-10	-1.2272e-09	-6.15952e-12	9.33128e-11	-2.16847e-10	3.24815e-10	6.41132e-10	-5.80857e-10	7.79201e-10	-3.55865e-10	3.46728e-10	2.11862e-10	-3.68339e-10	-1.34068e-10	-4.42636e-10	-6.42399e-10	7.98439e-10	5.98325e-10	3.46222e-10	4.13029e-10	3.52843e-10	4.13938e-10	8.62615e-10	-2.7897e-10	-8.71469e-10	2.46991e-10	-1.56381e-10	8.67542e-18
-6.87615e-10	-3.36558e-10	6.2203e-10	6.13846e-10	-1.48928e-10	-4.77822e-12	1.15556e-10	-2.09914e-10	3.22959e-10	6.38896e-10	-6.313e-10	7.78832e-10	-3.6434e-10	3.46863e-10	2.11369e-10	-3.71267e-10	-1.7854e-10	-4.42539e-10	-6.4241e-10	7.98133e-10	5.97387e-10	3.55112e-10	4.12973e-10	3.53152e-10	4.08102e-10	8.64156e-10	-2.79599e-10	-7.45338e-10	2.44777e-10	-2.80489e-10	7.12389e-18
-6.87346e-10	-3.36782e-10	6.22035e-10	6.13551e-10	-2.27681e-10	-5.28978e-12	1.15748e-10	-2.09763e-10	3.20761e-10	6.38287e-10	-5.9105e-10	7.78879e-10	-3.58943e-10	3.4694e-10	2.11616e-10	-3.74903e-10	-2.47353e-10	-4.42618e-10	-6.42521e-10	7.98272e-10	5.96158e-10	3.83016e-10	4.12884e-10	3.52965e-10	4.07048e-10	8.63256e-10	-2.79724e-10	-6.87438e-10	2.46614e-10	-2.78191e-10	7.06359e-18
-6.87433e-10	-3.36692e-10	6.22287e-10	6.13558e-10	-2.69871e-10	-4.57408e-12	1.20024e-10	-2.12617e-10	3.20706e-10	6.30334e-10	-5.94069e-10	7.78816e-10	-3.61041e-10	3.46946e-10	2.1124e-10	-3.62316e-10	-2.7081e-10	-4.42017e-10	-6.425e-10	7.979e-10	5.97585e-10	3.92381e-10	4.12811e-10	3.53324e-10	4.07423e-10	8.62885e-10	-2.79963e-10	-5.47367e-10	2.47595e-10	-3.67265e-10	6.97758e-18
-6.87332e-10	-3.36679e-10	6.222e-10	6.13584e-10	-2.74814e-10	-4.86643e-12	1.16805e-10	-2.10793e-10	3.20396e-10	6.33456e-10	-6.02328e-10	7.78828e-10	-3.62119e-10	3.46984e-10	2.11383e-10	-3.67298e-10	-2.30846e-10	-4.42574e-10	-6.42499e-10	7.9808e-10	5.95128e-10	3.88137e-10	4.12863e-10	3.53847e-10	4.07145e-10	8.63307e-10	-2.79838e-10	-4.54247e-10	2.44917e-10	-2.85757e-10	6.82418e-18
-6.87445e-10	-3.368e-10	6.22136e-10	6.13589e-10	-2.47293e-10	-5.22763e-12	1.17035e-10	-2.10415e-10	3.2079e-10	6.34433e-10	-5.99364e-10	7.78844e-10	-3.61082e-10	3.46925e-10	2.11398e-10	-3.66941e-10	-2.27525e-10	-4.42582e-10	-5.38591e-10	7.98064e-10	5.95862e-10	3.82947e-10	4.12867e-10	3.53311e-10	4.07266e-10	8.63032e-10	-2.29085e-10	-5.39667e-10	2.45497e-10	-2.94174e-10	6.74287e-18
-6.87516e-10	-3.36742e-10	6.30029e-10	6.13617e-10	-2.31194e-10	-4.84816e-12	1.17025e-10	-2.10546e-10	3.20821e-10	6.38313e-10	-5.92515e-10	7.78865e-10	-3.61327e-10	3.39438e-10	2.10532e-10	-3.646e-10	-2.47541e-10	-4.4236e-10	-6.38366e-10	7.97899e-10	5.959e-10	3.80938e-10	4.12849e-10	3.53805e-10	4.06787e-10	4.63169e-10	-2.80271e-10	-5.17499e-10	2.46138e-10	-2.80106e-10	6.32449e-18
-6.87492e-10	-3.40474e-10	6.22078e-10	6.13726e-10	-2.48401e-10	-9.27211e-12	1.1459e-10	-2.10655e-10	3.21042e-10	6.24041e-10	-6.14254e-10	4.05492e-10	-3.6158e-10	3.4669e-10	2.11295e-10	-3.65933e-10	-2.56522e-10	-4.42685e-10	-1.83992e-10	7.71063e-10	5.95583e-10	3.73732e-10	4.02995e-10	3.53543e-10	4.07307e-10	7.01308e-10	-1.81913e-10	-5.59973e-10	2.45709e-10	-2.81455e-10	5.75116e-18
-6.87444e-10	-3.3813e-10	6.22863e-10	6.13628e-10	-2.42576e-10	-7.04666e-12	1.15889e-10	-2.10953e-10	3.20628e-10	3.99799e-10	-5.94702e-10	2.82807e-10	-3.61527e-10	3.45219e-10	2.11214e-10	-3.66928e-10	-2.48911e-10	-4.42616e-10	-2.38887e-10	7.86726e-10	5.95717e-10	3.78541e-10	3.97555e-10	3.53671e-10	4.07207e-10	7.07644e-10	-2.05618e-10	-5.59496e-10	2.45682e-10	-2.77624e-10	5.46815e-18
-6.87533e-10	-3.4394e-10	6.22978e-10	6.18136e-10	-2.37999e-10	-5.55652e-12	1.17346e-10	-2.10689e-10	3.20991e-10	3.66434e-10	-5.99061e-10	5.39063e-10	-3.61551e-10	1.66218e-10	2.10909e-10	-3.68009e-10	-2.32814e-10	-4.42812e-10	-2.17614e-10	7.93602e-10	5.95623e-10	3.75735e-10	4.04004e-10	3.53423e-10	4.0712e-10	5.80235e-10	-1.74829e-10	-5.41459e-10	2.38515e-10	-2.96678e-10	5.38364e-18
-6.87416e-10	-3.54429e-10	5.13201e-10	6.14479e-10	-2.44234e-10	-6.44757e-12	1.17574e-10	-2.10393e-10	3.20699e-10	3.96032e-10	-4.43222e-10	4.32726e-10	-3.61516e-10	3.41806e-10	2.13197e-10	-3.66503e-10	-2.44798e-10	-4.42629e-10	-2.15956e-10	1.73491e-10	5.98213e-10	3.80889e-10	3.70857e-10	3.57367e-10	4.07241e-10	5.65677e-10	-2.27407e-10	-5.48424e-10	2.45454e-10	-2.81677e-10	4.50626e-18
-6.87426e-10	-3.50382e-10	5.95035e-10	6.14318e-10	-2.42861e-10	-6.0473e-12	1.22623e-10	-2.1024e-10	3.20701e-10	3.98784e-10	-2.15442e-10	4.27261e-10	-3.61531e-10	3.33154e-10	2.11904e-10	-3.66959e-10	-2.42111e-10	-4.43107e-10	-2.10783e-10	2.01037e-10	5.96259e-10	3.80845e-10	3.77217e-10	3.57488e-10	4.07274e-10	5.83271e-10	-2.22957e-10	-5.46641e-10	2.4417e-10	-2.81655e-10	4.46115e-18
-6.86885e-10	-3.50404e-10	5.58978e-10	6.14623e-10	-2.41757e-10	-1.04049e-11	1.19279e-10	-2.09587e-10	3.20762e-10	4.15576e-10	-2.6082e-10	3.93563e-10	-3.61574e-10	2.43934e-10	2.1276e-10	-3.66979e-10	-2.42313e-10	-4.42765e-10	-1.97079e-10	2.06704e-10	5.97647e-10	3.80079e-10	3.72862e-10	3.56017e-10	4.07047e-10	5.75046e-10	-2.09016e-10	-5.4457e-10	2.43747e-10	-2.84108e-10	4.35069e-18
-6.86781e-10	-3.47285e-10	5.54605e-10	6.14462e-10	-2.41204e-10	-1.11849e-11	1.1813e-10	-2.10228e-10	3.20737e-10	4.15381e-10	-2.83317e-10	4.06935e-10	-6.52983e-11	2.5144e-10	2.14488e-10	-3.66836e-10	-2.44009e-10	-4.42684e-10	-1.98976e-10	2.73944e-10	6.00788e-10	3.80549e-10	3.69239e-10	3.55378e-10	4.01762e-10	5.72291e-10	-1.86181e-10	-5.45445e-10	2.43567e-10	-2.83394e-10	4.2625e-18
-6.87091e-10	-3.44128e-10	5.54117e-10	6.1504e-10	-2.40801e-10	-7.76643e-12	1.19403e-10	-2.10167e-10	3.20734e-10	4.10898e-10	-2.79254e-10	1.96484e-10	-1.39866e-10	2.76675e-10	2.15015e-10	-3.66882e-10	-2.42396e-10	-4.3917e-10	-1.8827e-10	2.8317e-10	6.00149e-10	3.80457e-10	3.69084e-10	3.55375e-10	4.04801e-10	5.7455e-10	-1.95846e-10	-5.45063e-10	2.40741e-10	-2.83161e-10	4.15981e-18
-6.86689e-10	-3.43e-10	5.50073e-10	6.14489e-10	-2.423e-10	-8.70937e-12	1.18372e-10	-2.0906e-10	3.2077e-10	4.08411e-10	-2.56257e-10	1.10704e-10	-1.85726e-10	2.80642e-10	2.17844e-10	-3.65194e-10	-2.42755e-10	-4.42876e-10	-1.97853e-10	2.60533e-10	5.98753e-10	3.80605e-10	3.64873e-10	3.54876e-10	4.06278e-10	5.72065e-10	-1.8437e-10	-5.39311e-10	2.41338e-10	-2.78967e-10	4.10533e-18
-6.86622e-10	-3.43562e-10	5.15026e-10	6.14608e-10	-2.42326e-10	-1.20769e-11	1.18246e-10	-2.08718e-10	3.20857e-10	4.15815e-10	-2.37506e-10	1.10621e-10	-1.3388e-10	2.81197e-10	2.1552e-10	-3.66298e-10	-2.43203e-10	-4.42556e-10	-1.89641e-10	2.78064e-10	5.99387e-10	3.8148e-10	3.65299e-10	3.55621e-10	4.04367e-10	5.71976e-10	-1.8223e-10	-5.37974e-10	2.42095e-10	-2.16436e-10	4.02274e-18
-6.85015e-10	-3.44359e-10	5.28723e-10	6.1461e-10	-2.31439e-10	-1.09997e-11	1.18294e-10	-2.09018e-10	3.2085e-10	4.12822e-10	-2.55874e-10	3.49354e-11	-1.30434e-10	2.83998e-10	2.15664e-10	-3.66411e-10	-2.22353e-10	-4.42396e-10	-1.91471e-10	2.73208e-10	6.00664e-10	2.49549e-10	3.65167e-10	3.5564e-10	4.04621e-10	5.72691e-10	-1.82354e-10	-5.37815e-10	2.41508e-10	-2.26696e-10	3.93825e-18
-5.75502e-10	-3.45102e-10	5.2299e-10	6.14584e-10	-2.38118e-10	-6.95025e-12	1.18282e-10	-2.08941e-10	3.20891e-10	4.09505e-10	-2.58596e-10	3.67564e-11	-1.38717e-10	2.84218e-10	2.15681e-10	-3.6614e-10	-2.18975e-10	-4.42631e-10	-1.94779e-10	2.73562e-10	2.43699e-10	3.59638e-10	3.65469e-10	3.70155e-10	4.04651e-10	5.74502e-10	-1.82345e-10	-5.39606e-10	2.41413e-10	-2.30975e-10	3.58122e-18
-7.15101e-11	-3.50565e-10	5.25111e-10	6.14587e-10	-2.39437e-10	-8.98139e-12	1.18296e-10	-2.08729e-10	3.20874e-10	4.11679e-10	-2.6015e-10	5.83729e-11	-1.32976e-10	2.82442e-10	2.15564e-10	-3.66483e-10	-2.29215e-10	-4.42047e-10	-1.93341e-10	2.74751e-10	1.01051e-10	2.94993e-10	3.64662e-10	3.56764e-10	4.04663e-10	5.72613e-10	-1.82714e-10	-5.38947e-10	2.41913e-10	-2.28824e-10	3.16287e-18
-6.13983e-11	-3.46248e-10	5.28712e-10	6.14599e-10	-2.37772e-10	-9.85973e-12	1.1832e-10	-2.08835e-10	3.2081e-10	4.11915e-10	-2.60774e-10	5.48117e-11	-1.3587e-10	2.83176e-10	2.15547e-10	-3.66513e-10	-2.30405e-10	-4.41924e-10	-1.94279e-10	2.74346e-10	1.02125e-10	2.76157e-10	3.65665e-10	3.56831e-10	4.04444e-10	5.73247e-10	-1.83809e-10	-5.39559e-10	2.41888e-10	-2.26081e-10	3.15406e-18
-7.99678e-11	-3.48452e-10	5.26989e-10	6.14614e-10	-2.38195e-10	-8.85639e-12	1.18306e-10	-2.0875e-10	3.20861e-10	4.09903e-10	-2.61873e-10	6.22394e-11	-1.37074e-10	2.83845e-10	2.15536e-10	-3.66399e-10	-2.27744e-10	-4.42081e-10	-1.93995e-10	2.74309e-10	8.61433e-11	2.42775e-10	3.65158e-10	3.61782e-10	4.04492e-10	5.72525e-10	-1.83375e-10	-5.38775e-10	2.38718e-10	-2.2614e-10	3.13535e-18
-6.27308e-11	-3.46981e-10	5.27369e-10	6.14595e-10	-2.38405e-10	-9.22354e-12	1.18312e-10	-2.08806e-10	3.20861e-10	4.11825e-10	-2.61981e-10	4.38186e-11	-1.40133e-10	2.82884e-10	2.15554e-10	-3.66497e-10	-2.26826e-10	-4.42031e-10	-1.93744e-10	2.74531e-10	1.02509e-10	2.3884e-10	3.65455e-10	3.58824e-10	4.04157e-10	5.72119e-10	-1.83022e-10	-5.39228e-10	2.41872e-10	-2.25668e-10	3.13221e-18
-9.80249e-11	-3.48859e-10	5.27385e-10	6.14597e-10	-2.3913e-10	-5.16222e-12	1.18377e-10	-2.0876e-10	3.20859e-10	4.10598e-10	-2.59261e-10	4.66457e-11	-1.29691e-10	2.91757e-10	2.15551e-10	-3.66447e-10	-2.28311e-10	-4.1641e-10	-1.94017e-10	2.74502e-10	8.68221e-11	2.42002e-10	2.04046e-10	3.60472e-10	4.04483e-10	5.72733e-10	-1.78797e-10	-5.38982e-10	2.46675e-10	-2.27022e-10	3.02828e-18
-8.11606e-11	-3.48979e-10	5.27543e-10	5.73328e-10	-2.38339e-10	2.66429e-12	1.1835e-10	-2.08721e-10	3.20866e-10	4.09928e-10	-2.57554e-10	5.6749e-11	-1.33456e-10	2.84136e-10	2.15542e-10	-3.66442e-10	-2.28758e-10	-4.2045e-10	-1.93873e-10	2.74559e-10	9.55005e-11	2.52777e-10	2.24334e-10	3.59324e-10	4.04753e-10	5.74336e-10	-1.83049e-10	-5.38917e-10	2.42088e-10	-2.2599e-10	2.99143e-18
-8.68601e-11	-3.4828e-10	5.2753e-10	5.9209e-10	-2.38531e-10	-3.2265e-12	1.18397e-10	-2.08742e-10	3.20866e-10	4.10578e-10	-2.58164e-10	5.67074e-11	-1.36173e-10	2.841e-10	2.15557e-10	-3.66442e-10	-2.28603e-10	-4.22757e-10	-1.939e-10	2.74669e-10	3.51989e-11	2.48469e-10	1.91847e-10	1.65195e-10	4.04654e-10	5.73361e-10	-1.80861e-10	-5.3896e-10	2.4381e-10	-2.25906e-10	2.89084e-18
-7.0771e-11	-3.48324e-10	5.27819e-10	5.88318e-10	-2.3857e-10	-1.09251e-12	1.18374e-10	-2.08744e-10	3.20852e-10	4.10596e-10	-2.58574e-10	5.53314e-11	-1.33374e-10	8.10728e-11	2.16768e-10	-3.66441e-10	-2.28465e-10	-4.24294e-10	-1.94005e-10	2.7449e-10	8.83693e-11	2.49451e-10	2.14976e-10	1.60151e-10	3.98101e-10	5.73256e-10	-1.79392e-10	-5.38981e-10	2.43357e-10	-1.8335e-10	2.80237e-18
-7.94976e-11	-3.48286e-10	5.27838e-10	5.92098e-10	-2.38535e-10	2.26176e-13	1.18394e-10	-2.08732e-10	3.20861e-10	4.10634e-10	-2.5833e-10	5.6486e-11	-1.33493e-10	9.38885e-11	2.17255e-10	-3.66442e-10	-2.29843e-10	-4.23526e-10	-1.93976e-10	2.74613e-10	6.15325e-11	2.48909e-10	1.85082e-10	1.63055e-10	3.84249e-10	5.73426e-10	-1.78688e-10	-5.38989e-10	2.44115e-10	-1.9173e-10	2.78799e-18
-6.18588e-11	-3.484e-10	5.27739e-10	5.95062e-10	-1.79414e-10	-9.14275e-13	1.1832e-10	-2.09476e-10	3.20885e-10	4.10597e-10	-2.58782e-10	5.54421e-11	-1.34096e-10	8.49803e-11	2.16114e-10	-3.6638e-10	-2.2849e-10	-4.24936e-10	-1.93973e-10	2.74292e-10	7.58516e-11	2.49943e-10	2.09683e-10	1.82781e-10	3.99331e-10	5.31799e-10	-1.7915e-10	-5.409e-10	2.43674e-10	-1.52797e-10	2.73654e-18
-6.92035e-11	-3.48482e-10	5.27695e-10	5.88146e-10	-1.65892e-10	-1.44741e-12	1.18374e-10	-2.08913e-10	3.20881e-10	4.10504e-10	-2.56127e-10	5.52817e-11	-1.34021e-10	1.09865e-10	2.15799e-10	-3.66389e-10	-2.28555e-10	-4.23821e-10	-1.93989e-10	2.74484e-10	7.90665e-11	2.49522e-10	2.10259e-10	1.72177e-10	3.96082e-10	5.24177e-10	-1.79355e-10	-5.40791e-10	2.43634e-10	-1.67339e-10	2.71759e-18
-5.83722e-11	-3.48383e-10	5.27725e-10	5.91216e-10	-1.93049e-10	-1.43531e-12	7.68448e-11	-2.09273e-10	3.26268e-10	4.1055e-10	-1.2539e-10	5.54736e-11	-1.33959e-10	1.03195e-10	2.16232e-10	-3.66415e-10	-2.28699e-10	-3.35741e-10	-1.93966e-10	2.74394e-10	7.33619e-11	2.49918e-10	2.13785e-10	1.77234e-10	3.89467e-10	5.31083e-10	-1.79147e-10	-5.40964e-10	2.43358e-10	-1.68723e-10	2.61225e-18
5.5184e-11	-3.46646e-10	2.61143e-10	5.91946e-10	-2.09765e-10	-1.95813e-12	1.18263e-10	-2.08772e-10	3.21028e-10	4.10607e-10	-2.43047e-10	4.27312e-11	-1.34315e-10	8.44289e-11	2.16282e-10	-3.66417e-10	-9.11612e-11	-3.32871e-10	-1.94793e-10	2.74184e-10	7.47032e-11	2.01532e-10	2.05572e-10	1.87172e-10	3.11175e-10	5.43164e-10	-1.79138e-10	-5.39502e-10	2.44345e-10	-1.63486e-10	2.33931e-18
-3.44346e-11	-3.41997e-10	3.20655e-10	5.9168e-10	-2.01797e-10	-1.71418e-12	1.11884e-10	-2.02519e-10	3.22003e-10	4.10574e-10	-2.10056e-10	4.8612e-11	-1.34162e-10	9.89177e-11	2.16071e-10	-3.66411e-10	-1.23149e-10	-1.25359e-11	-1.94142e-10	2.74282e-10	7.2833e-11	2.12763e-10	2.10018e-10	1.78013e-10	1.66717e-10	5.36378e-10	-1.79513e-10	-5.40045e-10	2.43687e-10	-1.61513e-10	2.17223e-18
-3.86832e-11	-3.40675e-10	3.85078e-10	4.33551e-10	-1.95717e-10	-1.56542e-12	1.09816e-10	-2.06567e-10	3.1905e-10	4.10579e-10	-1.78364e-10	5.03423e-11	-1.3437e-10	9.58765e-11	2.16095e-10	-3.66414e-10	-1.32054e-10	-2.04869e-11	-1.94283e-10	2.74339e-10	7.42777e-11	1.9541e-10	2.04248e-10	1.80017e-10	1.09133e-10	5.37774e-10	-1.79607e-10	-5.3999e-10	2.44167e-10	-1.60497e-10	2.01879e-18
-3.52076e-11	-3.44235e-10	3.53451e-10	3.32038e-10	-1.92174e-10	-1.70071e-12	9.96757e-11	-1.95191e-10	3.21198e-10	4.10592e-10	-1.96177e-10	4.92116e-11	-1.34391e-10	9.61841e-11	1.49929e-10	-3.66415e-10	-1.38025e-10	-9.71654e-12	-1.94292e-10	2.74288e-10	7.43535e-11	2.07619e-10	2.05346e-10	1.81724e-10	1.94457e-10	5.37848e-10	-1.79417e-10	-5.38902e-10	2.43631e-10	-1.62458e-10	1.928e-18
-3.00821e-11	-3.42674e-10	3.33984e-10	3.31881e-10	-1.9275e-10	-1.65798e-12	9.66706e-11	-2.06753e-10	3.16862e-10	4.1059e-10	-1.93645e-10	5.02893e-11	-1.34162e-10	9.57162e-11	1.96519e-10	-3.66521e-10	-1.37242e-10	-9.44232e-11	-1.94281e-10	2.74286e-10	7.5669e-11	1.93958e-10	2.06422e-10	1.83615e-10	9.24075e-11	5.36633e-10	-1.79463e-10	-5.38987e-10	2.43766e-10	-1.61227e-10	1.90344e-18
-3.2809e-11	-3.40679e-10	1.47356e-10	3.18688e-10	-1.9212e-10	-1.66447e-12	9.93305e-11	-2.07081e-10	3.05097e-10	4.1059e-10	-1.98224e-10	4.60904e-11	-1.34171e-10	9.64162e-11	2.04078e-10	-3.66417e-10	-1.43362e-10	-3.35119e-11	-1.94232e-10	2.7427e-10	7.42679e-11	2.1273e-10	5.00907e-11	1.81062e-10	1.68532e-10	5.36278e-10	-1.7945e-10	-5.38346e-10	2.44305e-10	-1.61061e-10	1.7807e-18
-2.51977e-11	-3.42296e-10	1.43569e-10	3.18489e-10	-1.93818e-10	-1.66778e-12	9.49751e-11	-2.05807e-10	3.1982e-10	4.10588e-10	-1.94253e-10	2.71476e-11	-1.34385e-10	9.64795e-11	1.88094e-10	-3.66378e-10	-1.40561e-10	-3.30583e-11	-1.94269e-10	2.7427e-10	7.45765e-11	2.06024e-10	1.0696e-10	1.82769e-10	1.09507e-10	5.36212e-10	-1.79424e-10	-5.38303e-10	2.44079e-10	-1.60278e-10	1.76852e-18
-2.73182e-11	-3.41427e-10	1.45691e-10	3.18604e-10	-1.92173e-10	-1.66149e-12	9.61999e-11	-2.06378e-10	3.10678e-10	4.1059e-10	-1.9467e-10	1.90161e-11	-1.34229e-10	9.69004e-11	1.70672e-10	-3.66376e-10	-1.40811e-10	-4.71593e-11	-1.94236e-10	2.74263e-10	7.44626e-11	2.12259e-10	6.87441e-11	1.81929e-10	1.33317e-10	5.36268e-10	-1.79424e-10	-5.38205e-10	2.44075e-10	-1.60826e-10	1.75904e-18
-2.45294e-11	-3.5125e-10	1.46269e-10	3.19152e-10	-1.92376e-10	-1.6589e-12	9.57239e-11	-2.06317e-10	2.51324e-10	4.1059e-10	-1.94574e-10	2.68964e-11	-1.34288e-10	9.62941e-11	1.78941e-10	-3.66366e-10	-1.40133e-10	-4.33904e-11	-1.9425e-10	2.74268e-10	7.45101e-11	2.11925e-10	7.43193e-11	1.82002e-10	1.31392e-10	5.36291e-10	-1.79425e-10	-5.38049e-10	2.44019e-10	-1.60806e-10	1.73541e-18
-2.64405e-11	-3.42427e-10	1.47044e-10	8.54515e-11	-1.93272e-10	-1.68493e-12	9.52324e-11	-2.06243e-10	2.93754e-10	2.83834e-10	-1.95532e-10	1.9175e-11	-1.34305e-10	9.65575e-11	1.89443e-10	-3.66376e-10	-1.39976e-10	-4.2431e-11	-1.94086e-10	2.74249e-10	7.45916e-11	2.0856e-10	5.71023e-11	1.82909e-10	1.24345e-10	5.36248e-10	-1.79548e-10	-4.76722e-10	2.44214e-10	-1.60414e-10	1.50673e-18
-2.67198e-11	-3.40714e-10	1.52673e-10	6.11003e-11	-2.03173e-10	-1.66072e-12	7.73533e-11	-2.0696e-10	2.69654e-10	2.80798e-10	-1.95062e-10	2.92023e-11	-1.34325e-10	9.66957e-11	1.82019e-10	-3.6638e-10	-1.39846e-10	-4.17259e-11	-1.94196e-10	2.76336e-10	7.46504e-11	1.99244e-10	6.27451e-11	1.10476e-10	1.25822e-10	5.36741e-10	-1.79606e-10	-4.76625e-10	2.50254e-10	-1.62009e-10	1.46817e-18
-2.66632e-11	-3.39621e-10	1.48969e-10	8.02627e-11	-1.93672e-10	-1.66022e-12	8.25751e-11	-2.06491e-10	2.88967e-10	2.26716e-10	-1.952e-10	2.26865e-11	-1.3433e-10	9.65678e-11	1.92579e-10	-3.66381e-10	-1.40224e-10	-4.25146e-11	-1.52933e-10	2.75466e-10	7.52313e-11	2.08847e-10	7.21985e-11	1.80589e-10	1.17433e-10	5.36932e-10	-1.79543e-10	-4.34666e-10	2.48245e-10	-1.60471e-10	1.42234e-18
-2.59165e-11	-3.40029e-10	1.5048e-10	8.25397e-11	-1.9601e-10	-1.66235e-12	4.83821e-11	-2.07163e-10	2.84801e-10	2.25896e-10	-1.95193e-10	1.89374e-11	-1.34332e-10	9.6511e-11	1.88425e-10	-3.66412e-10	-1.39748e-10	-4.02789e-11	-8.67306e-11	2.76146e-10	7.44687e-11	1.91801e-10	7.02731e-11	1.35481e-10	1.21063e-10	5.36404e-10	-1.79605e-10	-4.2596e-10	2.46917e-10	-1.61035e-10	1.37069e-18
-2.60542e-11	-3.43682e-10	1.48707e-10	1.1289e-10	-2.0109e-10	-1.65226e-12	5.90406e-11	-2.0645e-10	2.74609e-10	2.16026e-10	-1.95111e-10	2.04647e-11	-1.33298e-10	9.72215e-11	1.83649e-10	-3.66399e-10	-1.3976e-10	-4.00168e-11	-1.17853e-10	2.78942e-10	7.56267e-11	1.7576e-10	7.24695e-11	1.44865e-10	1.19573e-10	5.36698e-10	-1.78286e-10	-4.26232e-10	2.50348e-10	-9.23655e-11	1.35865e-18
-2.64761e-11	-3.42738e-10	1.48942e-10	1.07142e-10	-1.96325e-10	-1.56076e-12	6.78448e-11	-1.62635e-10	2.77887e-10	2.16889e-10	-1.95054e-10	-2.21285e-13	-1.33837e-10	9.66608e-11	1.83755e-10	-3.66397e-10	-1.3979e-10	-4.03543e-11	-1.10213e-10	2.78956e-10	7.5415e-11	1.77627e-10	7.20946e-11	1.44315e-10	1.20995e-10	5.36576e-10	-1.78554e-10	-4.2765e-10	2.47286e-10	-9.43763e-11	1.34078e-18
-2.62217e-11	-1.70984e-10	1.50574e-10	9.96265e-11	-1.98451e-10	-1.65629e-12	6.50914e-11	-1.62123e-10	2.82438e-10	2.21107e-10	-1.9513e-10	2.01238e-11	-1.33786e-10	9.7113e-11	1.86325e-10	-3.66426e-10	-1.39751e-10	-4.01834e-11	-8.10315e-11	2.78795e-10	7.5117e-11	1.8145e-10	7.18583e-11	1.43427e-10	1.2058e-10	5.36583e-10	-1.79348e-10	-4.33335e-10	2.48526e-10	-1.20626e-10	1.26434e-18
-2.66527e-11	-2.19122e-10	1.49772e-10	9.21851e-11	-1.97834e-10	-1.65118e-12	6.9858e-11	-1.67106e-10	2.79445e-10	2.21702e-10	-1.94976e-10	1.91486e-11	-1.2803e-10	9.68332e-11	1.86074e-10	-3.66435e-10	-1.39785e-10	-4.02109e-11	-8.62703e-11	2.78785e-10	7.51874e-11	1.82698e-10	7.18123e-11	1.45211e-10	1.20638e-10	5.36602e-10	-1.81638e-10	-3.94084e-10	2.48195e-10	-1.11262e-10	1.24825e-18
-2.63765e-11	-1.79398e-10	1.49641e-10	1.01904e-10	-1.99596e-10	-3.86123e-12	6.67939e-11	-1.62731e-10	2.81258e-10	2.1906e-10	-1.94927e-10	1.88872e-11	-1.33588e-10	9.67515e-11	1.84366e-10	-3.66398e-10	-1.39804e-10	-4.07208e-11	-9.20264e-11	2.78611e-10	7.53098e-11	1.63296e-10	8.67996e-12	1.42298e-10	1.2077e-10	5.36571e-10	-1.78898e-10	-3.72611e-11	2.47744e-10	-1.03202e-10	1.06522e-18
-2.63765e-11	-1.79398e-10	1.49641e-10	1.01904e-10	-1.99596e-10	-3.86123e-12	6.67939e-11	-1.62731e-10	2.81258e-10	2.1906e-10	-1.94927e-10	1.88872e-11	-1.33588e-10	9.67515e-11	1.84366e-10	-3.66398e-10	-1.39804e-10	-4.07208e-11	-9.20264e-11	2.78611e-10	7.53098e-11	1.63296e-10	8.67996e-12	1.42298e-10	1.2077e-10	5.36571e-10	-1.78898e-10	-3.72611e-11	2.47744e-10	-1.03202e-10	1.06522e-18
-2.63968e-11	-1.90113e-10	1.49269e-10	9.83176e-11	-1.98932e-10	-2.2006e-12	6.75262e-11	-1.66563e-10	2.80982e-10	1.23809e-10	-1.95003e-10	1.88272e-11	-1.32812e-10	9.67507e-11	1.63723e-10	-3.66402e-10	-1.39796e-10	-4.05673e-11	-9.09492e-11	2.78644e-10	7.52078e-11	1.77145e-10	2.51833e-11	1.42746e-10	1.20652e-10	5.36585e-10	-1.79508e-10	-5.84663e-11	2.47819e-10	-1.08791e-10	1.03791e-18
-2.64233e-11	-1.83337e-10	1.49377e-10	9.81788e-11	-1.9768e-10	-2.82436e-12	7.0014e-11	-1.64862e-10	2.81228e-10	6.54903e-11	-1.94988e-10	1.97377e-11	-1.32212e-10	9.67918e-11	1.56636e-10	-3.66407e-10	-1.39783e-10	-4.05029e-11	-9.76596e-11	2.78537e-10	7.52507e-11	1.71114e-10	1.8822e-11	1.42974e-10	1.2065e-10	5.36582e-10	-1.79422e-10	-9.34955e-11	2.47646e-10	-1.10763e-10	1.0259e-18
-2.63777e-11	-1.90243e-10	1.49364e-10	1.00261e-10	-1.98714e-10	-2.89365e-12	6.95902e-11	-1.64726e-10	2.28906e-10	7.44666e-11	-1.94945e-10	1.85694e-11	-1.31884e-10	9.6753e-11	1.78177e-10	-3.66562e-10	-1.39801e-10	-4.06119e-11	-9.33984e-11	1.80525e-10	7.52629e-11	1.66034e-10	3.49484e-11	1.42855e-10	1.20669e-10	5.36585e-10	-1.89346e-10	-6.43431e-11	2.47832e-10	-1.06714e-10	9.62535e-19
-2.63844e-11	-1.94292e-10	1.48957e-10	9.8039e-11	-1.98636e-10	-2.75401e-12	6.95495e-11	-1.65076e-10	2.38944e-10	8.31184e-11	-1.94971e-10	1.87594e-11	-1.32379e-10	9.67574e-11	1.47174e-10	-3.66493e-10	-1.39793e-10	-4.06089e-11	-9.34055e-11	1.85844e-10	7.52544e-11	1.68467e-10	3.4161e-11	1.42781e-10	1.20683e-10	5.36585e-10	-1.86759e-10	-6.54268e-11	2.47833e-10	-1.06708e-10	9.61536e-19
-2.64183e-11	-1.8953e-10	1.49343e-10	9.93021e-11	-1.98663e-10	-2.84889e-12	6.90583e-11	-1.64789e-10	2.38106e-10	8.38298e-11	-1.94942e-10	1.86204e-11	-1.32176e-10	9.67557e-11	1.44274e-10	-3.66479e-10	-1.39792e-10	-4.06036e-11	-9.3535e-11	1.91308e-10	7.52481e-11	1.66626e-10	3.13242e-11	1.42821e-10	1.20704e-10	5.36585e-10	-1.83777e-10	-6.65481e-11	2.47896e-10	-1.05211e-10	9.58769e-19
-2.63905e-11	-1.90164e-10	1.49102e-10	9.85272e-11	-1.98683e-10	-2.62007e-12	6.94455e-11	-1.6487e-10	2.38395e-10	3.63926e-11	-1.95101e-10	1.88445e-11	-1.3231e-10	9.67554e-11	1.49263e-10	-3.66477e-10	-1.39796e-10	-4.05998e-11	-9.38421e-11	1.8777e-10	7.5255e-11	1.67473e-10	3.13839e-11	1.42717e-10	1.00134e-10	5.36584e-10	-1.83819e-10	-6.7156e-11	2.4783e-10	-1.06944e-10	9.49736e-19
-2.65296e-11	-1.90938e-10	1.49073e-10	9.93083e-11	-1.98663e-10	-2.75379e-12	6.94315e-11	-1.64898e-10	2.31577e-10	4.15183e-11	-1.95006e-10	1.88002e-11	-1.32171e-10	9.66889e-11	1.48659e-10	-3.61351e-10	-1.39797e-10	-4.06047e-11	-9.36595e-11	1.8776e-10	7.52378e-11	1.67675e-10	3.16114e-11	1.4272e-10	1.00201e-10	5.36587e-10	-1.8342e-10	-6.8164e-11	2.47869e-10	-1.05375e-10	9.43116e-19
-2.65956e-11	-1.8978e-10	1.49282e-10	9.93139e-11	-1.98686e-10	-2.70577e-12	6.92119e-11	-1.64867e-10	2.36272e-10	5.66845e-11	-1.94937e-10	1.89873e-11	-1.32235e-10	9.66625e-11	1.45021e-10	-3.62019e-10	-1.39795e-10	-4.05861e-11	-9.35779e-11	1.8751e-10	7.52321e-11	1.67998e-10	3.10551e-11	1.42809e-10	1.04184e-10	5.36606e-10	-1.8469e-10	-6.89525e-11	5.18674e-11	-1.04543e-10	8.88277e-19
-2.65514e-11	-1.89764e-10	1.49188e-10	9.90748e-11	-1.98674e-10	-2.68398e-12	6.917e-11	-1.64892e-10	2.34809e-10	5.33295e-11	-1.95319e-10	1.88454e-11	-1.33312e-10	9.68823e-11	1.39846e-10	-3.61213e-10	-1.39798e-10	-4.05829e-11	-9.37228e-11	1.87397e-10	7.52361e-11	1.68054e-10	3.13397e-11	1.42742e-10	9.53645e-11	5.36609e-10	-1.82206e-10	-6.73575e-11	5.86134e-11	-1.05975e-10	8.83712e-19
-2.66391e-11	-1.90289e-10	1.49131e-10	9.89411e-11	-1.98683e-10	-2.69346e-12	6.92725e-11	-1.65436e-10	2.3175e-10	3.36752e-11	-1.95386e-10	1.88346e-11	-1.3269e-10	9.66687e-11	1.42574e-10	-3.61623e-10	-1.39811e-10	-4.05961e-11	-9.28609e-11	1.87926e-10	7.52263e-11	1.65268e-10	3.15227e-11	1.42667e-10	9.7887e-11	5.36575e-10	-1.8283e-10	-6.7803e-11	7.25912e-11	-1.06127e-10	8.83527e-19
-2.61144e-11	-1.89823e-10	1.49188e-10	9.90591e-11	-1.98676e-10	-2.67863e-12	6.92108e-11	-1.6493e-10	2.34528e-10	4.28866e-11	-1.95252e-10	1.89001e-11	-1.35135e-10	9.68725e-11	1.39913e-10	-3.61484e-10	-1.39787e-10	-4.05858e-11	-9.36833e-11	1.87462e-10	7.52107e-11	1.67994e-10	3.1303e-11	1.42736e-10	9.68813e-11	5.36595e-10	-1.82423e-10	-6.71259e-11	1.8312e-11	-1.05963e-10	8.80477e-19
-2.62314e-11	-1.66659e-10	1.49251e-10	9.91076e-11	-1.96482e-10	-2.71233e-12	6.9246e-11	-1.71221e-11	2.34719e-10	4.29244e-11	-1.94951e-10	1.90398e-11	-1.33431e-10	9.67696e-11	1.40625e-10	-3.6247e-10	-1.39797e-10	-4.60203e-11	-9.39919e-11	1.89048e-10	7.52225e-11	1.67823e-10	3.13337e-11	1.42733e-10	9.69147e-11	5.28988e-10	-1.7976e-10	-6.81724e-11	4.13751e-11	-1.0476e-10	8.38175e-19
-2.58737e-11	-1.65102e-10	1.49234e-10	9.90663e-11	-1.98688e-10	-2.7869e-12	6.92861e-11	-1.61099e-11	2.31651e-10	4.51226e-11	-1.92506e-10	1.88816e-11	-1.17006e-10	9.67372e-11	1.39232e-10	-3.62115e-10	-1.39815e-10	-1.70551e-11	-9.87694e-11	2.03836e-10	7.5212e-11	1.67482e-10	3.12198e-11	1.42727e-10	9.71343e-11	5.21788e-10	-1.82803e-10	-6.77928e-11	4.69764e-11	-1.03403e-10	8.30039e-19
-2.61392e-11	-1.65694e-10	1.49228e-10	9.90756e-11	-1.98415e-10	-2.70434e-12	6.92764e-11	-1.29483e-11	2.34463e-10	4.50631e-11	-1.94823e-10	1.88852e-11	-1.11611e-10	9.67081e-11	1.39718e-10	-3.62188e-10	-1.398e-10	-3.40391e-11	-9.55045e-11	1.88211e-10	7.52135e-11	1.6784e-10	3.13256e-11	1.42731e-10	9.72239e-11	5.20161e-10	-1.78932e-10	-7.25589e-11	4.32725e-11	-1.05069e-10	8.23034e-19
-2.63085e-11	-1.69884e-10	1.492e-10	9.90747e-11	-1.98571e-10	-2.69839e-12	6.92774e-11	-1.1328e-11	2.34491e-10	4.70602e-11	-1.94811e-10	1.88841e-11	-7.49508e-11	9.67318e-11	1.39765e-10	-3.62345e-10	-1.39799e-10	-1.77322e-11	-9.47258e-11	1.90483e-10	7.52141e-11	1.6773e-10	3.11121e-11	1.42732e-10	9.69755e-11	5.21164e-10	-1.80397e-10	-7.15549e-11	4.27541e-11	-1.0448e-10	8.18974e-19
-2.62745e-11	-1.70249e-10	1.49206e-10	9.90615e-11	-1.98643e-10	-2.70512e-12	6.92816e-11	-3.21348e-11	2.34272e-10	4.47565e-11	-1.94583e-10	1.88924e-11	-6.69376e-11	9.67429e-11	1.39955e-10	-3.62074e-10	-1.39777e-10	-1.54436e-11	-9.43622e-11	1.89769e-10	7.52163e-11	1.67541e-10	3.10817e-11	1.42737e-10	9.71478e-11	5.21384e-10	-1.79987e-10	-7.12615e-11	4.24194e-11	-1.04906e-10	8.17997e-19
-2.6104e-11	-1.71093e-10	1.48795e-10	9.90433e-11	-1.98723e-10	-2.70475e-12	6.88805e-11	-1.77051e-11	2.34103e-10	4.34859e-11	-1.94507e-10	1.89043e-11	-8.27339e-11	9.672e-11	1.39914e-10	-3.6194e-10	-1.39801e-10	-2.14708e-11	-9.44499e-11	1.90534e-10	7.52113e-11	1.67741e-10	3.10661e-11	1.42731e-10	9.7519e-11	1.64044e-10	-1.80302e-10	-7.00112e-11	4.75162e-11	-9.13021e-11	5.72906e-19
-2.62238e-11	-1.69256e-10	1.48859e-10	9.90521e-11	-1.98688e-10	-2.70264e-12	6.9258e-11	-3.44602e-11	2.34042e-10	4.38876e-11	-1.94651e-10	1.8908e-11	-7.49754e-11	9.67356e-11	1.39844e-10	-3.62248e-10	-1.398e-10	-2.62887e-11	-9.4469e-11	1.90563e-10	7.5212e-11	1.67632e-10	3.10664e-11	1.42731e-10	9.74884e-11	1.24916e-10	-1.79952e-10	-7.04219e-11	4.85753e-11	-8.52693e-11	5.6013e-19
-2.61363e-11	-1.69502e-10	1.48829e-10	9.94502e-11	-1.98692e-10	-2.70519e-12	6.90926e-11	-3.46996e-11	2.34035e-10	4.3712e-11	-1.94613e-10	1.8909e-11	-7.20705e-11	9.67246e-11	1.39858e-10	-3.62017e-10	-1.39792e-10	-2.19651e-11	-9.44978e-11	1.90712e-10	7.52182e-11	1.68752e-10	3.10762e-11	1.42732e-10	9.75748e-11	9.60523e-12	-1.52018e-10	-7.03081e-11	4.71715e-11	-9.15737e-11	5.36074e-19
-2.61433e-11	-1.69855e-10	1.48947e-10	9.9389e-11	-1.98688e-10	-2.7068e-12	6.91454e-11	-2.6888e-11	2.33997e-10	4.39973e-11	-1.94477e-10	1.88984e-11	-7.46815e-11	9.67303e-11	1.39893e-10	-3.62046e-10	-1.39759e-10	-2.41974e-11	-9.45002e-11	1.90499e-10	7.52165e-11	1.67918e-10	3.10938e-11	1.42732e-10	9.74968e-11	2.01247e-11	-9.75296e-11	-7.05314e-11	4.71559e-11	-9.60981e-11	5.23423e-19
-2.61926e-11	-1.69871e-10	1.48877e-10	9.94711e-11	-1.9868e-10	-2.70483e-12	6.92142e-11	-3.08872e-11	2.34021e-10	4.39032e-11	-1.94632e-10	1.89045e-11	-7.42556e-11	9.67338e-11	1.39857e-10	-3.62063e-10	-1.39779e-10	-2.19273e-11	-9.45221e-11	1.90575e-10	7.52154e-11	1.68621e-10	3.10961e-11	1.42733e-10	9.7505e-11	4.77337e-11	-8.28111e-11	-7.0502e-11	4.7615e-11	-9.09274e-11	5.22132e-19
4.36597e-11	-1.6931e-10	9.982e-11	9.92975e-11	-1.98743e-10	-2.78196e-12	6.97105e-12	-2.89913e-11	2.36244e-10	4.39164e-11	-2.09132e-10	1.89008e-11	-2.81022e-11	9.69661e-11	1.39844e-10	-1.76249e-10	-1.39774e-10	-2.27733e-11	-9.64876e-11	1.90634e-10	2.20299e-11	1.67944e-10	3.34865e-11	1.4259e-10	9.7448e-11	3.88685e-11	-9.92245e-11	-7.04208e-11	4.73888e-11	4.42786e-11	3.99305e-19
6.95413e-12	-1.69367e-10	1.02571e-10	9.93303e-11	-1.9873e-10	-2.7381e-12	1.03821e-11	-2.96425e-11	2.35631e-10	4.39209e-11	-2.08196e-10	1.89018e-11	-3.05246e-11	9.68637e-11	1.39858e-10	-1.79796e-10	-1.39774e-10	-2.24971e-11	-9.64759e-11	1.90629e-10	2.99722e-11	1.67967e-10	3.3102e-11	1.42606e-10	9.74556e-11	4.15777e-11	-9.68626e-11	-7.04224e-11	4.69055e-11	2.99554e-11	3.97863e-19
-6.34466e-12	-1.69409e-10	1.03242e-10	9.93272e-11	-1.98724e-10	-2.72882e-12	1.11524e-11	-2.94695e-11	2.3416e-10	4.39086e-11	-2.03571e-10	1.89018e-11	-3.93494e-11	9.68673e-11	1.39863e-10	-1.84439e-10	-1.39774e-10	-2.25558e-11	-9.59494e-11	1.90584e-10	3.19608e-11	1.6797e-10	3.22804e-11	1.42611e-10	9.7457e-11	3.93738e-11	-9.8564e-11	-7.04737e-11	4.70655e-11	1.34157e-11	3.97138e-19
4.34374e-12	-1.69424e-10	1.04586e-10	9.92642e-11	-1.98718e-10	-2.74641e-12	1.99993e-11	-2.88e-11	2.35671e-10	4.39233e-11	-1.99752e-10	1.88479e-11	-3.56997e-11	9.67307e-11	1.39861e-10	-1.79826e-10	-1.39771e-10	-2.2796e-11	-9.57773e-11	1.90694e-10	3.47995e-11	1.67951e-10	3.28909e-11	1.42616e-10	9.74634e-11	4.27041e-11	-9.68343e-11	-7.04278e-11	4.72675e-11	7.4117e-12	3.94879e-19
2.31942e-11	-1.69402e-10	1.0383e-10	9.92855e-11	-1.98598e-10	-2.75471e-12	2.20881e-11	-2.92696e-11	2.35353e-10	4.39215e-11	-2.00772e-10	1.88081e-11	-3.55168e-11	9.44817e-11	1.39866e-10	-1.79352e-10	-1.39765e-10	-2.29683e-11	-9.54796e-11	1.90747e-10	3.43656e-11	1.67963e-10	3.20861e-11	1.42593e-10	9.74714e-11	3.77622e-11	-8.85095e-11	-7.04398e-11	4.7324e-11	-5.36838e-12	3.92875e-19
2.09103e-11	-1.38254e-10	1.01961e-10	9.90025e-11	-1.98714e-10	-2.75984e-12	1.82578e-11	-2.87018e-11	2.34074e-10	4.39108e-11	-2.00512e-10	1.88948e-11	-3.49335e-11	9.68302e-11	1.42311e-10	-1.80908e-10	-1.39773e-10	-1.88596e-11	-9.53905e-11	1.90748e-10	4.00346e-11	1.67915e-10	3.2906e-11	1.42579e-10	9.7473e-11	3.94468e-11	-9.16655e-11	-7.03184e-11	4.73298e-11	9.84415e-12	3.84586e-19
2.72655e-11	-1.47006e-10	1.02774e-10	9.92268e-11	-1.98709e-10	-2.74808e-12	2.54478e-11	-2.89261e-11	2.61288e-11	4.39165e-11	-2.00101e-10	1.88752e-11	-3.54114e-11	9.63311e-11	1.41377e-10	-1.8104e-10	-1.39667e-10	-1.95498e-11	-9.57185e-11	1.90157e-10	3.49687e-11	1.67954e-10	3.24462e-11	1.42635e-10	9.74793e-11	3.80568e-11	-8.85704e-11	-7.04353e-11	4.73062e-11	5.06548e-12	3.32104e-19
1.75058e-11	-1.472e-10	1.04152e-10	9.91766e-11	-1.98666e-10	-3.28526e-12	2.38116e-11	-2.91855e-11	7.78388e-11	4.3918e-11	-2.0071e-10	1.76892e-11	-3.58673e-11	9.57503e-11	1.40016e-10	-1.80845e-10	-1.3975e-10	-2.23395e-11	-9.56752e-11	6.56284e-11	3.47446e-11	1.67943e-10	3.24252e-11	1.42648e-10	9.75416e-11	3.8812e-11	-9.00621e-11	-7.04317e-11	4.72884e-11	-5.50165e-13	3.05535e-19
2.21943e-11	-1.48226e-10	1.04321e-10	9.90105e-11	-1.98701e-10	-2.73117e-12	2.2403e-11	-2.91264e-11	6.17334e-11	4.39124e-11	-2.0054e-10	1.84667e-11	-3.59228e-11	9.61928e-11	1.40456e-10	-1.79994e-10	-1.39684e-10	-2.01607e-11	-9.56699e-11	7.45137e-11	3.6925e-11	1.67942e-10	3.25465e-11	1.42646e-10	9.79663e-11	3.846e-11	-8.877e-11	-7.04234e-11	4.69331e-11	2.39497e-12	3.04678e-19
2.56734e-11	-1.43253e-10	1.03879e-10	9.88146e-11	-1.87703e-10	-2.87266e-12	2.28054e-11	-2.90718e-11	6.01182e-11	4.39132e-11	-2.00368e-10	1.82099e-11	-3.59152e-11	9.6143e-11	1.41699e-10	-1.80422e-10	-1.397e-10	-2.14937e-11	-9.56659e-11	7.99784e-11	3.65577e-11	1.67939e-10	3.25049e-11	1.42667e-10	9.77873e-11	3.89397e-11	-8.90144e-11	-7.0427e-11	4.71166e-11	2.10778e-12	3.0019e-19
2.09746e-11	-1.4712e-10	1.04032e-10	9.90472e-11	-1.90489e-10	-2.59266e-12	2.15113e-11	-2.90388e-11	4.99675e-11	4.3914e-11	-2.00492e-10	1.8099e-11	-3.65349e-11	9.61587e-11	1.40405e-10	-1.80261e-10	-1.39613e-10	-2.23581e-11	-9.57048e-11	5.45888e-11	3.63944e-11	1.6794e-10	3.25021e-11	1.42648e-10	9.77887e-11	3.9468e-11	-9.0202e-11	-7.04264e-11	4.7219e-11	2.77547e-12	2.97573e-19
2.05484e-11	-1.41339e-10	1.03924e-10	9.9007e-11	-1.87016e-10	-3.02565e-12	2.18025e-11	-2.9035e-11	5.629e-11	4.39139e-11	-2.00471e-10	1.80335e-11	-3.64188e-11	9.61223e-11	1.40558e-10	-1.80339e-10	-1.39669e-10	-2.125e-11	-9.6056e-11	5.66199e-11	3.59047e-11	1.67943e-10	3.25248e-11	1.42631e-10	9.77156e-11	3.93824e-11	-8.92361e-11	-7.0425e-11	4.71735e-11	2.72051e-12	2.95302e-19
2.1351e-11	-1.47919e-10	1.03944e-10	1.0241e-10	-6.90697e-11	-2.81253e-12	2.23529e-11	-2.82999e-11	5.977e-11	4.26812e-11	-2.00228e-10	1.80818e-11	-3.60326e-11	9.6373e-11	4.49389e-11	-1.74959e-10	-1.39668e-10	-2.21053e-11	-9.63178e-11	6.13691e-11	3.61693e-11	1.67934e-10	2.95576e-11	1.42646e-10	9.77669e-11	4.05989e-11	-8.95301e-11	-7.05511e-11	4.6747e-11	3.3413e-12	2.48903e-19
2.03006e-11	-1.35329e-10	1.06366e-10	1.05475e-10	-7.5385e-11	5.95241e-13	2.22306e-11	-2.22545e-11	5.82736e-11	4.29898e-11	-1.17451e-10	1.79894e-11	-3.59535e-11	9.60373e-11	5.92317e-11	-1.81325e-10	-1.39655e-10	-1.96406e-11	-9.57702e-11	6.16852e-11	3.60243e-11	1.67687e-10	3.04839e-11	1.42643e-10	9.71938e-11	3.9603e-11	-8.94266e-11	-7.05308e-11	4.65373e-11	2.43094e-12	2.2382e-19
2.02899e-11	-8.6465e-11	1.06112e-10	9.91449e-11	-8.37622e-11	-5.7671e-13	2.18931e-11	-2.82316e-11	5.43611e-11	4.34347e-11	-1.10034e-10	1.82789e-11	-3.60548e-11	9.61815e-11	8.20211e-11	-1.80257e-10	-1.39665e-10	-1.99616e-11	-9.58077e-11	5.92311e-11	3.70243e-11	1.67939e-10	3.21902e-11	1.42637e-10	9.74227e-11	3.95857e-11	-8.96057e-11	-7.04842e-11	4.704e-11	2.7762e-12	2.14148e-19
2.02353e-11	-8.27286e-11	1.0713e-10	1.04135e-10	-8.14837e-11	5.06152e-13	2.20157e-11	-2.77225e-11	5.57176e-11	4.35317e-11	-9.31158e-11	1.82894e-11	-3.60584e-11	9.6203e-11	8.1893e-11	-1.79694e-10	-1.39642e-10	-2.02281e-11	-9.5793e-11	6.60435e-11	3.75275e-11	1.67825e-10	3.19204e-11	1.42639e-10	9.74614e-11	3.93846e-11	-8.94628e-11	-7.04428e-11	4.70377e-11	-5.54807e-12	2.11668e-19
2.03877e-11	-8.99845e-11	1.05758e-10	1.02434e-10	-8.54813e-11	-2.06951e-12	2.19947e-11	-2.77774e-11	5.57318e-11	4.35366e-11	-6.31309e-11	1.82631e-11	-3.71829e-11	9.6185e-11	8.42391e-11	-1.80245e-10	-1.39652e-10	-2.0488e-11	-9.5799e-11	3.80275e-11	3.72837e-11	1.67705e-10	3.16835e-11	1.42639e-10	9.73441e-11	3.96491e-11	-8.94125e-11	-7.04365e-11	4.69613e-11	-8.02377e-12	2.05981e-19
2.03353e-11	-9.1828e-11	1.05933e-10	1.0103e-10	-6.64504e-11	-6.57073e-13	2.20435e-11	-2.79705e-11	5.56719e-11	4.35361e-11	-5.65903e-11	1.8281e-11	-3.64568e-11	9.618e-11	7.95998e-11	-1.80125e-10	-1.39614e-10	-2.03796e-11	-9.58545e-11	4.99013e-11	3.72911e-11	1.67174e-10	3.19382e-11	1.42639e-10	9.7456e-11	3.94408e-11	-8.94685e-11	-7.04699e-11	4.70174e-11	-1.9792e-12	2.02379e-19
2.03166e-11	-9.00214e-11	1.05968e-10	1.00782e-10	-7.68083e-11	-4.69605e-13	2.2006e-11	-2.78835e-11	5.5182e-11	4.34372e-11	-6.20475e-11	1.82635e-11	-3.62304e-11	9.61481e-11	7.89535e-11	-1.8015e-10	-1.39625e-10	-2.03176e-11	-9.58447e-11	4.21298e-11	3.67828e-11	1.67342e-10	3.16323e-11	1.42642e-10	9.74198e-11	3.95508e-11	-8.22182e-11	-6.486e-11	4.5942e-11	-3.28702e-12	2.0114e-19
2.03198e-11	-8.97166e-11	1.05957e-10	1.00573e-10	-7.13289e-11	-6.8664e-13	2.20236e-11	-2.79505e-11	5.51366e-11	4.34371e-11	-6.34529e-11	1.82592e-11	-3.65716e-11	9.61062e-11	7.67065e-11	-1.80153e-10	-1.3961e-10	-2.03175e-11	-9.58442e-11	4.18253e-11	3.68454e-11	1.67353e-10	3.17992e-11	1.42644e-10	9.73859e-11	3.94817e-11	-8.07347e-11	-6.17183e-11	4.39619e-11	-1.22822e-12	1.99224e-19
2.02669e-11	-7.17305e-11	1.05857e-10	1.00532e-10	-7.21e-11	-6.63903e-13	2.21111e-11	-2.79321e-11	5.52319e-11	4.33983e-11	-6.48425e-11	6.94326e-12	-3.64928e-11	9.67135e-11	-1.0368e-11	-1.8017e-10	-1.16305e-10	-2.03828e-11	-9.58468e-11	4.54015e-11	3.67153e-11	1.67367e-10	3.17669e-11	1.42643e-10	9.73922e-11	3.10243e-11	-6.6786e-11	-2.76792e-11	1.43616e-11	-1.23921e-12	1.77566e-19
2.0277e-11	-4.61065e-11	1.05953e-10	1.00579e-10	-7.1993e-11	-6.66073e-13	2.20756e-11	-2.78807e-11	5.51619e-11	4.33995e-11	-6.39528e-11	1.02916e-11	-3.6449e-11	9.65018e-11	2.36042e-12	-1.80164e-10	-1.21347e-10	-2.03828e-11	-9.58379e-11	4.33271e-11	3.67849e-11	1.67345e-10	3.17907e-11	1.42665e-10	9.7394e-11	3.40382e-11	-6.74874e-11	-2.74015e-11	2.78633e-11	-1.36195e-12	1.76207e-19
2.02795e-11	-2.82368e-11	1.05873e-10	1.00543e-10	-7.12465e-11	-6.81845e-13	2.20306e-11	-2.78152e-11	5.52147e-11	4.3398e-11	-6.44962e-11	1.12703e-11	-3.65431e-11	9.6671e-11	1.45088e-11	-1.80108e-10	-1.19604e-10	-2.03837e-11	-9.58454e-11	4.46425e-11	3.68008e-11	1.67347e-10	3.14708e-11	1.42632e-10	9.73981e-11	2.40578e-11	-7.9242e-11	-2.54744e-11	1.10666e-11	-1.46331e-12	1.75122e-19
2.02919e-11	-3.55028e-11	1.05844e-10	1.00533e-10	-7.19259e-11	-7.36579e-13	2.20401e-11	-2.79189e-11	5.51997e-11	4.34065e-11	-6.39158e-11	1.38151e-11	-3.65034e-11	9.65785e-11	1.42333e-11	-1.80095e-10	-1.15287e-10	-2.04287e-11	-9.58379e-11	4.52044e-11	3.6819e-11	1.67342e-10	3.16968e-11	1.42647e-10	9.7395e-11	2.82477e-11	-6.44967e-11	-2.16526e-11	1.3086e-11	-3.16841e-12	1.72668e-19
2.02757e-11	-3.47487e-11	1.05855e-10	1.00565e-10	-7.15971e-11	-7.00052e-13	2.22403e-11	-2.79262e-11	5.51971e-11	4.34042e-11	-6.40451e-11	1.20703e-11	-3.654e-11	6.31215e-11	1.62618e-11	-1.80094e-10	-1.17806e-10	-2.04704e-11	-9.58381e-11	4.46529e-11	3.68426e-11	1.67342e-10	3.1264e-11	1.42647e-10	9.73943e-11	2.81495e-11	-7.0201e-11	-2.24848e-11	1.50297e-11	-2.64097e-12	1.68642e-19
2.02702e-11	-3.9388e-11	2.43967e-11	1.0059e-10	-7.16299e-11	-6.9153e-13	2.20436e-11	1.87778e-11	3.39337e-11	4.33428e-11	-6.37035e-11	1.63778e-11	-3.6483e-11	6.25943e-11	1.4957e-11	-1.06938e-10	-1.18432e-10	-2.07944e-11	-9.58396e-11	4.45493e-11	3.70802e-11	1.67315e-10	1.15664e-11	1.36835e-10	9.71558e-11	3.05448e-11	-7.37869e-11	-2.62578e-11	1.28325e-11	-1.50046e-12	1.33439e-19
2.02702e-11	-3.9388e-11	2.43967e-11	1.0059e-10	-7.16299e-11	-6.9153e-13	2.20436e-11	1.87778e-11	3.39337e-11	4.33428e-11	-6.37035e-11	1.63778e-11	-3.6483e-11	6.25943e-11	1.4957e-11	-1.06938e-10	-1.18432e-10	-2.07944e-11	-9.58396e-11	4.45493e-11	3.70802e-11	1.67315e-10	1.15664e-11	1.36835e-10	9.71558e-11	3.05448e-11	-7.37869e-11	-2.62578e-11	1.28325e-11	-1.50046e-12	1.33439e-19
2.02702e-11	-3.9388e-11	2.43967e-11	1.0059e-10	-7.16299e-11	-6.9153e-13	2.20436e-11	1.87778e-11	3.39337e-11	4.33428e-11	-6.37035e-11	1.63778e-11	-3.6483e-11	6.25943e-11	1.4957e-11	-1.06938e-10	-1.18432e-10	-2.07944e-11	-9.58396e-11	4.45493e-11	3.70802e-11	1.67315e-10	1.15664e-11	1.36835e-10	9.71558e-11	3.05448e-11	-7.37869e-11	-2.62578e-11	1.28325e-11	-1.50046e-12	1.33439e-19
2.02659e-11	-3.87262e-11	2.70313e-11	1.00585e-10	-7.16365e-11	-6.91713e-13	2.20621e-11	3.86855e-12	3.5077e-11	4.33514e-11	-6.3729e-11	1.62742e-11	-3.64865e-11	5.83178e-11	1.48164e-11	-1.07412e-10	-1.17752e-10	-2.07845e-11	-9.58397e-11	4.45294e-11	3.73882e-11	1.67322e-10	1.33901e-11	1.37527e-10	9.72056e-11	3.05365e-11	-7.34906e-11	-2.63336e-11	1.30117e-11	-1.58577e-12	1.32918e-19
2.02672e-11	-3.91484e-11	2.90084e-11	1.0058e-10	-7.16072e-11	-6.91805e-13	2.20599e-11	1.18078e-11	3.54954e-11	4.33527e-11	-6.37765e-11	1.60851e-11	-3.64855e-11	5.54875e-11	1.47159e-11	-1.09485e-10	-1.17158e-10	-2.08357e-11	-9.58395e-11	4.4521e-11	3.73219e-11	1.6732e-10	1.30174e-11	1.37463e-10	9.71963e-11	3.02672e-11	-7.09148e-11	-2.62551e-11	1.31273e-11	-1.64111e-12	1.32773e-19
2.0266e-11	-3.88129e-11	2.7109e-11	1.00584e-10	-7.16108e-11	-6.91385e-13	2.20627e-11	8.84556e-12	3.5531e-11	4.33518e-11	-6.37541e-11	1.563e-11	-3.64842e-11	5.75905e-11	1.47365e-11	-1.07433e-10	-1.17438e-10	-2.08238e-11	-9.58395e-11	4.45058e-11	3.729e-11	1.6732e-10	1.27061e-11	1.37301e-10	9.71892e-11	3.02995e-11	-7.14953e-11	-2.6291e-11	1.31653e-11	-1.56822e-12	1.32453e-19
2.02667e-11	-3.89099e-11	2.80759e-11	1.00585e-10	-7.16214e-11	-1.19711e-12	2.20575e-11	-1.96258e-13	3.51956e-11	4.332e-11	-6.37512e-11	1.60866e-11	-3.64839e-11	5.739e-11	1.48132e-11	-1.08158e-10	-1.17421e-10	-2.0784e-11	-9.58396e-11	2.91825e-11	3.73116e-11	1.67321e-10	1.24692e-11	1.37434e-10	9.72024e-11	3.03482e-11	-7.07538e-11	-2.59015e-11	1.31805e-11	-1.56335e-12	1.3134e-19
2.02666e-11	-3.89467e-11	2.75626e-11	1.00584e-10	-7.16218e-11	-9.11713e-13	2.20591e-11	3.83725e-12	3.51062e-11	4.33611e-11	-6.37445e-11	1.58467e-11	-3.64835e-11	5.69594e-11	1.47883e-11	-1.07994e-10	-1.17531e-10	-2.0797e-11	-9.58415e-11	2.96706e-11	3.73056e-11	1.67321e-10	1.26005e-11	1.3741e-10	9.71922e-11	3.02092e-11	-7.09078e-11	-2.60032e-11	1.32224e-11	-1.57781e-12	1.31301e-19
2.02664e-11	-3.89642e-11	3.09155e-11	8.59789e-11	-8.08189e-11	-7.18871e-13	2.20591e-11	3.15025e-12	3.53824e-11	4.33451e-11	-6.37415e-11	1.59602e-11	-3.64797e-11	5.78957e-11	1.48135e-11	-1.07907e-10	-1.17689e-10	-2.04824e-11	-4.00334e-11	3.20381e-11	3.73098e-11	3.67731e-11	1.28834e-11	1.37833e-10	9.71967e-11	5.16046e-13	-5.91962e-11	-2.60402e-11	1.31679e-11	-1.56978e-12	9.39136e-20
2.02664e-11	-3.88144e-11	3.26089e-11	8.74201e-11	-8.12251e-11	-8.5756e-13	2.2059e-11	5.59796e-12	3.52421e-11	4.33467e-11	-6.37433e-11	1.58625e-11	-3.64838e-11	5.75169e-11	1.46569e-11	-1.08046e-10	-1.17461e-10	-2.07758e-11	3.69615e-12	3.05619e-11	3.73102e-11	3.46182e-11	1.28035e-11	1.37444e-10	9.71984e-11	1.24731e-11	-6.32709e-11	-2.60017e-11	1.31904e-11	-1.5705e-12	9.29834e-20
2.02662e-11	-3.88102e-11	3.23912e-11	8.72049e-11	-7.35687e-11	-7.69416e-13	2.20596e-11	5.61293e-12	3.52847e-11	4.33331e-11	-6.3745e-11	1.58857e-11	-3.64835e-11	5.78387e-11	1.46731e-11	-1.08118e-10	-1.1748e-10	-2.05798e-11	-3.60476e-13	3.19504e-11	3.7309e-11	3.38818e-11	1.28152e-11	1.37474e-10	9.71973e-11	1.01034e-11	-6.31173e-11	-2.60309e-11	1.31814e-11	-1.57005e-12	9.17578e-20
2.02663e-11	-3.88121e-11	3.16833e-11	8.5449e-11	-7.49496e-11	-7.91654e-13	2.20595e-11	4.90988e-12	3.52767e-11	4.33368e-11	-6.37431e-11	1.58969e-11	-3.64828e-11	5.78783e-11	1.47305e-11	-1.08051e-10	-1.17495e-10	-2.04906e-11	-7.31053e-12	3.21994e-11	3.73103e-11	3.00528e-11	1.28432e-11	1.37667e-10	9.71956e-11	3.41097e-12	-6.12309e-11	-2.60453e-11	1.3159e-11	-1.57161e-12	9.11519e-20
2.02663e-11	-3.88072e-11	3.13938e-11	8.52985e-11	-7.54353e-11	-7.77153e-13	2.20594e-11	4.90976e-12	3.53436e-11	4.33374e-11	-6.37432e-11	1.58974e-11	-3.64831e-11	5.78631e-11	1.47141e-11	-1.0798e-10	-1.17516e-10	-2.05158e-11	-3.5335e-12	3.23198e-11	3.73094e-11	3.06895e-11	1.28676e-11	1.37673e-10	9.71968e-11	3.44078e-12	-6.04096e-11	-2.60374e-11	1.31484e-11	-1.57212e-12	9.10812e-20
2.02662e-11	-3.88096e-11	3.13038e-11	8.43585e-11	-7.54445e-11	-7.72956e-13	2.20594e-11	5.29097e-12	3.53419e-11	4.33403e-11	-6.37435e-11	1.59279e-11	-3.64811e-11	5.77278e-11	1.47204e-11	-1.0799e-10	-1.17526e-10	-2.04997e-11	-4.34471e-12	3.22785e-11	3.73103e-11	3.06324e-11	1.28878e-11	1.37632e-10	9.7194e-11	6.13503e-12	-5.84205e-11	-2.60409e-11	1.31687e-11	-1.57119e-12	9.06902e-20
2.02663e-11	-3.88154e-11	3.14895e-11	8.5336e-11	-7.53159e-11	-7.97121e-13	2.20594e-11	4.882e-12	3.53146e-11	4.33359e-11	-6.37466e-11	9.69843e-12	-3.64824e-11	3.20422e-11	1.47231e-11	-1.07984e-10	-1.17562e-10	-2.04668e-11	-4.9873e-12	3.24438e-11	3.7288e-11	3.1213e-11	1.29342e-11	1.38002e-10	9.71949e-11	2.6528e-12	-6.00211e-11	-2.60439e-11	1.31455e-11	-1.49001e-12	8.8696e-20
2.02663e-11	-3.88131e-11	3.13142e-11	8.53375e-11	-7.53837e-11	-7.75606e-13	2.20594e-11	5.11732e-12	3.53318e-11	4.33361e-11	-6.3771e-11	6.28343e-12	-3.64826e-11	1.74095e-11	1.47069e-11	-1.07988e-10	-1.17534e-10	-2.04558e-11	-3.64635e-12	3.2332e-11	3.72081e-11	3.09106e-11	1.28907e-11	1.37615e-10	9.71949e-11	2.02271e-12	-5.91496e-11	-2.60428e-11	1.31572e-11	-7.37151e-13	8.76575e-20
2.02663e-11	-3.88129e-11	3.13186e-11	8.5192e-11	-7.53839e-11	-7.7582e-13	2.20594e-11	5.11991e-12	3.53314e-11	4.33361e-11	-6.37779e-11	6.38557e-12	-3.64826e-11	1.74603e-11	1.47079e-11	-1.0799e-10	-1.17538e-10	-2.04536e-11	-3.64636e-12	3.23324e-11	3.72154e-11	3.09284e-11	1.28908e-11	1.37619e-10	9.71949e-11	2.07247e-12	-5.91497e-11	-2.60428e-11	1.31572e-11	-7.47743e-13	8.76413e-20
2.02663e-11	-3.88126e-11	3.139e-11	8.50456e-11	-7.51602e-11	-7.76268e-13	2.20594e-11	5.13691e-12	3.53319e-11	4.33372e-11	-6.37647e-11	6.48827e-12	-3.64825e-11	1.77649e-11	1.47071e-11	-1.07999e-10	-1.17534e-10	-2.04542e-11	-3.67872e-12	3.23318e-11	3.72142e-11	3.09226e-11	1.2892e-11	1.37616e-10	9.71948e-11	2.02757e-12	-5.91455e-11	-2.60425e-11	1.31572e-11	-7.86128e-13	8.75971e-20
2.02663e-11	-3.88115e-11	3.14257e-11	8.49411e-11	-7.49736e-11	-7.77915e-13	2.20594e-11	5.12251e-12	3.53317e-11	4.33369e-11	-6.37774e-11	6.91146e-12	-3.64824e-11	1.75974e-11	1.47079e-11	-1.07998e-10	-1.17537e-10	-2.04529e-11	-3.5358e-12	3.23415e-11	3.72176e-11	3.08978e-11	1.29045e-11	1.37647e-10	9.71941e-11	2.31979e-12	-5.91176e-11	-2.60412e-11	1.31611e-11	-9.03023e-13	8.75604e-20
2.02663e-11	-3.88119e-11	3.13951e-11	8.49174e-11	-7.49493e-11	-7.76444e-13	2.20594e-11	5.14002e-12	3.5332e-11	4.33368e-11	-6.37685e-11	6.64236e-12	-3.64824e-11	1.74167e-11	1.47079e-11	-1.07992e-10	-1.17533e-10	-2.04509e-11	-3.60179e-12	3.23499e-11	3.72112e-11	3.09068e-11	1.29042e-11	1.3765e-10	9.71943e-11	2.31816e-12	-5.91113e-11	-2.60418e-11	1.31589e-11	-9.20456e-13	8.75388e-20
2.02663e-11	-3.88115e-11	3.13891e-11	8.49905e-11	-7.5008e-11	-7.76703e-13	2.20594e-11	5.13865e-12	3.53324e-11	4.33368e-11	-6.37419e-11	6.78635e-12	-3.64793e-11	1.75122e-11	1.47136e-11	-2.7808e-11	-1.17532e-10	-2.04501e-11	-3.69576e-12	3.23473e-11	3.72135e-11	3.09222e-11	1.29012e-11	1.37676e-10	9.71946e-11	2.11786e-12	-5.91311e-11	7.13709e-12	1.31585e-11	-9.56035e-13	7.6055e-20
2.03816e-11	-3.88116e-11	3.14077e-11	8.49605e-11	-7.49909e-11	-7.65684e-13	2.20594e-11	5.13842e-12	3.53325e-11	4.33369e-11	-6.37499e-11	6.82589e-12	-3.64815e-11	1.7767e-11	1.47113e-11	-3.72655e-11	-1.1754e-10	-2.04501e-11	-3.68831e-12	3.23476e-11	3.72144e-11	2.96086e-11	1.29038e-11	1.37658e-10	9.71945e-11	2.28637e-12	-5.05795e-11	-3.38326e-12	1.25813e-11	-9.5358e-13	7.56052e-20
2.09155e-11	-3.88116e-11	3.13968e-11	8.49434e-11	-7.50026e-11	-7.66599e-13	2.20593e-11	5.14249e-12	3.53323e-11	4.33369e-11	-6.37497e-11	6.71414e-12	-3.64849e-11	1.75569e-11	1.4709e-11	-3.57919e-11	-1.17537e-10	-2.045e-11	-3.64101e-12	3.23469e-11	3.72156e-11	2.72751e-11	1.29028e-11	1.37656e-10	9.71945e-11	2.1942e-12	-5.13309e-11	-9.87325e-12	1.16016e-11	-9.51803e-13	7.55133e-20
2.04184e-11	-3.88116e-11	3.14162e-11	8.49498e-11	-7.50213e-11	-7.65106e-13	2.13301e-11	5.13814e-12	3.53322e-11	4.33369e-11	-6.37563e-11	6.80936e-12	-3.64958e-11	1.76388e-11	1.47112e-11	-3.42246e-11	-1.17541e-10	-2.04501e-11	-3.66125e-12	3.23483e-11	3.72134e-11	2.81206e-11	1.28812e-11	1.3766e-10	9.71945e-11	2.23622e-12	-4.95913e-11	-3.44045e-12	1.13029e-11	-9.51513e-13	7.51425e-20
2.05359e-11	-3.88116e-11	3.1399e-11	8.49583e-11	-7.50306e-11	-7.69399e-13	1.55206e-11	5.13807e-12	3.53236e-11	4.33369e-11	-6.37548e-11	6.74475e-12	-3.65057e-11	1.77311e-11	1.47116e-11	-3.47761e-11	-1.1754e-10	-2.04502e-11	-3.66499e-12	3.23474e-11	3.72104e-11	2.8494e-11	1.28988e-11	1.37661e-10	9.71947e-11	2.24156e-12	-5.03188e-11	-5.10956e-12	1.15201e-11	-9.44899e-13	7.50888e-20
2.06193e-11	-3.88116e-11	3.13983e-11	8.49568e-11	-7.50165e-11	-7.69853e-13	1.57528e-11	5.13799e-12	3.53284e-11	4.33369e-11	-6.37527e-11	6.7852e-12	-3.65022e-11	1.76964e-11	1.47106e-11	-3.43006e-11	-1.1754e-10	-2.04502e-11	-3.66511e-12	3.23472e-11	3.72126e-11	2.85944e-11	1.28956e-11	1.37661e-10	9.71945e-11	2.21393e-12	-4.96464e-11	-4.7296e-12	1.14574e-11	-9.49484e-13	7.49967e-20
2.06883e-11	-3.8852e-11	3.13994e-11	4.76049e-11	-7.50317e-11	-7.69998e-13	1.7188e-11	5.13847e-12	3.5862e-11	4.42311e-11	-6.37017e-11	6.88366e-12	-3.65074e-11	1.76765e-11	1.47704e-11	-3.36528e-11	-1.1755e-10	-2.04505e-11	-3.64901e-12	2.01401e-11	3.71832e-11	2.86575e-11	1.28985e-11	1.37727e-10	9.71949e-11	2.26322e-12	-9.25639e-12	-3.96141e-12	1.14434e-11	-9.51955e-13	6.7165e-20
2.06883e-11	-3.8852e-11	3.13994e-11	4.76049e-11	-7.50317e-11	-7.69998e-13	1.7188e-11	5.13847e-12	3.5862e-11	4.42311e-11	-6.37017e-11	6.88366e-12	-3.65074e-11	1.76765e-11	1.47704e-11	-3.36528e-11	-1.1755e-10	-2.04505e-11	-3.64901e-12	2.01401e-11	3.71832e-11	2.86575e-11	1.28985e-11	1.37727e-10	9.71949e-11	2.26322e-12	-9.25639e-12	-3.96141e-12	1.14434e-11	-9.51955e-13	6.7165e-20
2.06984e-11	-3.8853e-11	3.14033e-11	2.50732e-11	-7.50152e-11	-7.7023e-13	1.72136e-11	4.95549e-12	3.55183e-11	4.97405e-11	-6.37193e-11	6.86109e-12	-3.65104e-11	1.7689e-11	1.47403e-11	-3.37843e-11	-1.1755e-10	-2.04484e-11	-3.38977e-12	1.69363e-11	3.71613e-11	2.93216e-11	1.29141e-11	1.37729e-10	9.71945e-11	2.27138e-12	-1.39178e-11	-4.07645e-12	1.1457e-11	-9.47857e-13	6.60549e-20
2.06814e-11	-3.88548e-11	3.14007e-11	3.72389e-11	-7.49167e-11	-7.71553e-13	1.72533e-11	4.91624e-12	3.48647e-11	4.42037e-11	-6.37428e-11	6.86781e-12	-3.64584e-11	1.76847e-11	1.47442e-11	-3.37345e-11	-1.09932e-10	-2.00146e-11	-3.40714e-12	1.82565e-11	3.71717e-11	2.87742e-11	1.28959e-11	1.37715e-10	9.72017e-11	2.14842e-12	-1.24593e-11	-3.95538e-12	1.14159e-11	-9.50761e-13	6.44491e-20
[truncated: 1,925 more rows]
