# Supplementary material for: A modified shuffled frog leaping algorithm with inertia weight
Source: Sci Rep. 2024 Feb 20;14:4146. doi: 10.1038/s41598-024-51306-1 (PMC11224354; doi:10.1038/s41598-024-51306-1)
Supplement: Supplementary file 1 — Supplementary Information. [file 41598_2024_51306_MOESM1_ESM.zip › data/F1/SFLA_B_8.xls]

## Sheet: Sheet1
-18.4089	-6.8587	15.5836	-29.0856	-2.06815	-0.947012	-22.702	-19.2605	18.193	-24.9477	20.0835	28.9545	-8.04185	14.8999	-6.50641	-18.9756	30.0769	9.43959	-19.3559	8.10064	-35.3834	7.62364	18.7257	-13.3326	8.81435	-31.2555	6.3408	-15.5661	10.9902	35.2867	11226
6.77057	-2.82923	14.1558	4.35414	16.978	-7.21463	1.60633	-7.61888	13.1734	-0.917547	-4.77806	-0.874074	-20.3671	-16.3828	12.7221	2.41399	6.08497	-2.68619	-7.50473	5.67525	9.47054	6.16273	1.69893	2.4361	8.07719	5.33012	3.2374	-1.6081	2.48043	5.52685	2135.67
2.12559	-1.14106	-3.30968	-1.83427	2.33895	-3.83588	0.813072	4.19072	-2.99611	0.62897	-2.52491	-3.82125	-4.19125	-2.65883	-2.92756	7.7402	0.927292	-1.51762	-1.36861	-5.59309	3.7329	-7.40017	-1.90525	1.79434	-1.98752	-1.05237	5.088	-1.91357	0.298552	-0.312885	328.673
-0.24985	-0.142048	3.03311	0.798845	-3.03776	-0.764725	0.465662	0.0131768	-1.08359	-4.33289	0.556094	-3.39288	1.30635	-0.69326	-0.755843	5.01154	3.00634	0.370917	0.067459	2.8356	-1.33764	-2.28934	-1.86039	-0.000483212	-1.49176	0.141124	0.576972	2.56023	-0.245016	1.09681	117.701
1.45901	0.459879	0.849077	-0.406406	-1.25119	0.715542	-1.19879	0.152378	-2.25409	-0.526801	0.0868601	-3.90446	-1.6016	-3.08869	-0.00231926	2.34351	0.381122	0.0467714	-0.752123	0.572026	-1.45462	-1.39903	0.932261	-1.02027	-0.0832759	-0.490762	1.43409	1.03708	0.842905	0.90895	56.9123
1.22105	-0.968297	0.107281	-0.0539054	-0.298651	0.387923	-0.885531	-0.218509	-1.78311	-1.9993	0.530493	-3.5604	-0.206657	-0.653912	-0.445858	2.57692	0.343488	0.303937	-0.810945	0.109335	-0.283484	-2.58439	1.73488	-0.394806	0.236092	-0.00937125	1.41388	0.914586	0.945059	-0.486946	45.7854
1.62824	-1.34841	0.252011	-0.976503	-0.172292	-0.0195914	-0.710508	-0.354916	-1.44948	-1.30444	-0.036548	-2.29053	-1.00855	-1.14477	0.0991941	2.13932	0.397797	0.190877	-0.900267	-0.0018967	-0.285208	-1.85421	1.6718	0.0488933	-0.166779	-0.297452	0.727193	0.286186	0.602162	-0.185604	30.5579
1.33804	-1.25312	0.015424	-0.584657	-0.0564584	0.0406728	-0.589115	-0.316389	-1.12203	-1.50261	0.0776274	-2.09773	-0.850779	-0.89675	-0.0488779	2.24946	-0.166054	0.101543	0.0175916	0.0410646	-0.440423	-1.75318	1.15343	-0.184572	-0.134366	0.0454955	0.934655	0.276552	0.00210511	0.22109	24.3595
0.965112	-1.05149	-0.00432532	-0.675511	0.00330182	0.147792	-0.67352	-0.353873	-1.1824	-1.67036	0.163858	-2.11483	-0.38202	-1.02582	0.0297876	2.02366	0.0876696	0.225646	-0.170497	-0.139368	-0.499691	-1.74564	1.13524	-0.112836	-0.197186	0.113177	1.11168	0.435226	0.211793	-0.0935782	23.3121
1.02484	-1.09293	0.164626	-0.774425	0.0118549	-0.0888065	-0.689396	-0.429539	-0.938556	-1.30306	0.0787865	-2.1282	-0.611405	-1.01861	-0.100948	2.08533	-0.0211452	0.0919237	-0.434504	-0.23249	-0.324456	-1.65772	1.04756	-0.210535	-0.0758588	-0.125508	1.0694	0.378042	0.461606	-0.0940045	22.2006
1.03598	-1.0464	-0.0130959	-0.754993	-0.0252552	-0.178582	-0.694942	-0.362667	-0.993065	-1.40707	0.0818765	-2.11851	-0.455918	-0.984084	-0.062017	2.00146	-0.105336	0.194945	-0.440532	-0.170816	-0.23003	-1.6504	1.09862	-0.134334	-0.0705285	-0.107375	1.05539	0.314323	0.420113	-0.101368	21.7222
1.00355	-1.10689	0.0381383	-0.724483	-0.0163442	-0.00809935	-0.701502	-0.293704	-1.05043	-1.25855	0.0806836	-2.1095	-0.447607	-0.932046	-0.128589	1.9544	0.0564507	0.180476	-0.432758	-0.0618422	-0.311634	-1.67622	1.09278	-0.120244	-0.105586	-0.124146	1.05558	0.319393	0.518067	-0.0958858	21.2492
0.990505	-0.982417	0.0525534	-0.771175	-0.0270599	-0.110197	-0.710351	-0.453	-1.01095	-1.32002	0.0872262	-1.96589	-0.606118	-0.952888	-0.100909	1.67889	-0.0344617	0.187467	-0.43927	-0.10981	-0.308327	-1.642	1.12111	-0.125273	-0.15768	-0.128645	1.02525	0.29591	0.462056	-0.242284	19.7649
1.04434	-1.04642	0.0458002	-0.74372	-0.0195219	-0.0852113	-0.694039	-0.408238	-1.00655	-1.34051	0.080926	-1.76527	-0.545022	-0.942765	-0.0759014	1.63372	-0.0263599	0.172354	-0.433235	-0.152926	-0.286606	-1.65843	1.01862	-0.121806	-0.113587	-0.128553	1.04242	0.305743	0.493813	-0.130248	18.7872
1.00249	-0.973352	0.0422111	-0.763244	0.0303783	-0.0937998	-0.700537	-0.460081	-0.993483	-0.953207	0.0845325	-1.88032	-0.584627	-0.93352	-0.111013	1.46431	-0.0223679	0.124521	-0.43931	-0.115141	-0.294736	-1.65202	1.09117	-0.120915	-0.118808	-0.160386	0.926433	0.41325	0.471165	-0.195916	17.6299
1.00254	-1.03014	0.03075	-0.718011	-0.0565146	-0.0786979	-0.514899	-0.396295	-0.981965	-1.08085	0.083837	-1.7636	-0.562682	-0.925582	-0.088243	1.41214	0.128762	0.163008	-0.437639	-0.142167	-0.289715	-1.65337	1.07997	-0.118028	-0.0970317	-0.130438	0.957129	-0.00965072	0.456817	0.181792	16.8765
1.00527	-1.00332	0.0410412	-0.726533	-0.017548	-0.0882796	-0.696062	-0.415857	-1.0069	-0.94318	0.0873095	-1.78632	-0.556553	-0.931356	-0.0866197	1.45092	0.0958041	0.0542156	-0.440836	-0.135307	-0.278152	-1.59005	1.0225	-0.109703	-0.0394764	-0.133883	0.915119	0.193504	0.461895	-0.00867844	16.5999
1.00417	-1.00649	0.0530772	-0.750629	-0.010987	-0.0883151	-0.456545	-0.414468	-1.00411	-0.976726	0.085973	-1.76423	-0.55305	-0.962835	-0.0775377	1.47334	-0.00118061	0.149178	-0.438294	-0.124662	-0.280075	-1.53569	1.03011	-0.114948	-0.0945829	-0.124794	0.902757	0.222612	0.471655	-0.0903571	16.3283
1.00777	-1.01431	0.0437344	-0.736544	-0.0325348	-0.0855225	-0.534666	-0.403205	-0.996939	-0.956456	0.0762294	-1.73464	-0.559136	-0.934052	-0.0905863	1.45844	0.038028	0.1543	-0.437618	-0.131261	-0.289503	-1.55935	1.02419	-0.116345	-0.101654	-0.133706	0.913917	0.230499	0.472734	-0.053838	16.2443
1.00135	-1.01353	0.0382593	-0.739192	-0.0217232	-0.0873988	-0.630743	-0.405033	-0.989991	-0.803692	0.079528	-1.36951	-0.556329	-0.937276	-0.0900527	1.46039	0.0420401	0.141147	-0.445986	-0.127599	-0.285009	-1.57101	1.03083	-0.116485	-0.0972034	-0.132341	0.914784	0.196275	0.464957	-0.0520659	14.9681
0.995279	-1.00969	0.0310882	-0.733054	-0.021115	-0.0863428	-0.68567	-0.391077	-0.964652	-0.971176	0.0771201	-1.37229	-0.560436	-0.925093	-0.0903673	1.45745	0.0477004	0.152739	-0.455913	-0.116585	-0.285052	-1.20638	1.03311	-0.114901	-0.0819306	-0.132503	0.911463	0.215619	0.466148	-0.0535322	14.2303
1.00605	-1.00954	0.039533	-0.727072	-0.0270873	-0.0882232	-0.604787	-0.397906	-0.964191	-0.930222	0.0573807	-1.42488	-0.559823	-0.887787	-0.0896261	1.45422	0.0655937	0.148329	-0.448928	-0.117527	-0.283733	-1.14791	0.778396	-0.115417	-0.0917315	-0.131608	0.912772	0.185219	0.477221	-0.0318148	13.528
1.00034	-1.01128	0.038821	-0.73244	-0.0252921	-0.0879824	-0.572941	-0.391742	-0.971781	-0.910225	0.0696372	-1.42873	-0.559896	-0.894593	-0.0908148	1.38124	0.0772999	0.150445	-0.456295	-0.114334	-0.282792	-1.1113	0.418578	-0.115254	-0.0850127	-0.13273	0.912309	0.191908	0.474347	-0.00995446	12.7727
0.999578	-1.01136	0.0384662	-0.733513	-0.0249122	-0.0869062	-0.595958	-0.392257	-0.973296	-0.929836	0.067161	-1.41134	-0.560054	-0.898678	-0.0905451	1.16599	0.0619544	0.147541	-0.454962	-0.12039	-0.284706	-1.15185	0.408907	-0.115196	-0.0799489	-0.132931	0.907864	0.214644	0.484106	-0.0256348	12.3408
1.00565	-1.01709	0.0391924	-0.0500512	-0.0270259	-0.0845308	-0.316295	-0.383255	-0.972682	-0.375666	0.0902176	-1.44204	-0.454212	-0.861016	-0.0877096	1.1749	0.0655729	0.149986	-0.451646	-0.319725	-0.366713	-1.13796	0.405995	-0.111795	-0.0656216	-0.0987755	0.896483	0.211286	0.480295	-0.0100856	10.8482
0.940186	-0.275897	0.0354857	-0.368458	-0.0257562	-0.0842503	-0.537308	-0.397619	-0.999653	-0.605949	0.0749639	-1.41372	-0.565448	-0.907688	-0.0925475	1.25207	0.0596236	0.14513	-0.372049	-0.122971	-0.28577	-1.0787	0.379149	-0.112025	-0.065691	-0.130383	0.92969	0.198239	0.379079	0.0151285	10.2908
0.986071	-0.209209	0.0386009	-0.272835	-0.0280457	-0.0849911	-0.456081	-0.392334	-1.00773	-0.411474	0.0809717	-1.43759	-0.495557	-0.902951	-0.0861458	1.20544	0.0605602	0.147537	-0.440996	-0.165392	-0.276184	-1.07573	0.33372	-0.106961	-0.0560239	-0.124432	0.895429	0.218745	0.388435	0.0179985	9.86447
0.963409	-0.411661	0.0394457	-0.277074	-0.02651	-0.0872511	-0.390465	-0.39049	-0.984939	-0.551482	0.0870208	-1.40347	-0.540389	-0.868714	-0.0923617	1.19798	0.061924	0.148297	-0.365369	-0.197771	-0.289347	-1.08349	0.409461	-0.101672	-0.053251	-0.115086	0.534669	0.210999	0.353467	0.00878063	9.33671
0.978242	-0.451339	0.0414959	-0.345724	-0.0265442	-0.126971	-0.375047	-0.38825	-0.98996	-0.377589	0.0515682	-0.755243	-0.526355	-0.877119	-0.105113	1.22341	0.0649253	0.14833	-0.40239	-0.17148	-0.276624	-1.09072	0.387537	-0.125499	-0.0421662	-0.145228	0.533653	0.203675	0.307596	-0.000893642	7.93338
0.978242	-0.451339	0.0414959	-0.345724	-0.0265442	-0.126971	-0.375047	-0.38825	-0.98996	-0.377589	0.0515682	-0.755243	-0.526355	-0.877119	-0.105113	1.22341	0.0649253	0.14833	-0.40239	-0.17148	-0.276624	-1.09072	0.387537	-0.125499	-0.0421662	-0.145228	0.533653	0.203675	0.307596	-0.000893642	7.93338
0.94914	-0.418761	0.0266565	-0.346763	-0.0236857	-0.1491	-0.200988	-0.388144	-0.976535	-0.332296	0.0712951	-0.795188	-0.523351	-0.872545	-0.0983892	1.11224	0.0642945	0.146956	-0.361438	-0.164293	-0.272671	-1.07803	0.392689	-0.106238	-0.0418324	-0.129114	0.486948	0.207216	0.372142	0.00550004	7.4168
0.967474	-0.440234	0.045283	-0.244735	-0.023608	-0.138617	-0.182744	-0.386525	-0.88036	-0.460306	0.070939	-0.760552	-0.516965	-0.876397	-0.102368	1.11767	0.0643244	0.14239	-0.390413	-0.160689	-0.274932	-1.08318	0.398625	-0.108483	-0.045229	-0.147357	0.497989	0.203638	0.369572	0.018082	7.33202
0.955084	-0.43069	0.0374971	-0.259752	-0.024469	-0.133388	-0.184118	-0.386806	-0.881163	-0.396163	0.0713877	-0.769852	-0.522512	-0.874228	-0.0997591	1.11894	0.0644334	0.146193	-0.374369	-0.163061	-0.276024	-1.05212	0.395999	-0.105761	-0.0449005	-0.14373	0.502775	0.206038	0.365825	0.014279	7.19426
0.954861	-0.266767	0.0394868	-0.241303	-0.0259658	0.0306042	-0.239144	-0.308976	-0.887747	-0.415302	0.104085	-0.797322	-0.517075	-0.00162231	-0.0991397	1.06412	0.0647429	0.143065	-0.388216	-0.161303	-0.270937	-1.0621	0.402869	-0.107647	-0.0452125	-0.136709	0.488055	0.228985	0.362921	0.00878395	6.23353
0.954995	-0.28657	0.0392876	-0.240072	-0.0259221	-0.0329601	-0.231048	-0.309262	-0.885076	-0.3962	0.0981582	-0.766432	-0.517647	-0.0342894	-0.0999843	1.0742	0.0647391	0.142842	-0.389696	-0.161708	-0.271144	-1.05935	0.402434	-0.106427	-0.0446702	-0.135696	0.492555	0.228665	0.358822	0.0103929	6.19033
0.953319	-0.273546	0.0384208	-0.269632	-0.0254936	0.0196616	-0.21101	-0.318297	-0.890975	-0.405549	0.0843836	-0.758264	-0.51834	-0.0629552	-0.0991965	1.06499	0.064756	0.142547	-0.384451	-0.161529	-0.271445	-1.05993	0.400605	-0.106328	-0.0443368	-0.140533	0.493264	0.224324	0.362776	0.0106023	6.17617
0.9368	-0.285944	0.0408634	-0.234772	-0.0260446	0.0249479	-0.223433	-0.29909	-0.887451	-0.405968	0.0976974	-0.772807	-0.518434	-0.102762	0.0272085	1.06152	0.0549066	0.141917	-0.385994	-0.30615	-0.271413	-0.323709	0.413303	-0.107654	-0.0446016	-0.135992	0.487847	0.154624	0.360887	0.0127006	5.16241
0.94521	-0.278825	0.0392354	-0.233477	-0.0258577	0.044917	-0.215822	-0.242465	-0.877988	-0.40361	0.0935114	-0.771736	-0.518083	-0.101142	0.105495	1.06038	0.0615274	0.142212	-0.38584	-0.190227	-0.264465	-0.0640716	0.428218	-0.107323	-0.0443464	-0.135689	0.492922	0.170444	0.362098	0.0120736	4.98919
0.942815	-0.279933	0.0393801	-0.233773	-0.0258782	0.0399033	-0.215909	-0.257071	-0.878304	-0.406337	0.0937204	-0.771875	-0.518119	-0.100107	0.0724669	1.0606	0.0581478	0.142209	-0.385863	-0.19597	-0.266118	-0.0768646	0.415492	-0.106978	-0.0444803	-0.135766	0.492843	0.163057	0.36195	0.0121734	4.98088
0.945176	-0.279386	0.0392707	-0.239388	-0.025855	0.0248768	-0.21583	-0.250161	-0.878001	-0.404277	0.0938345	-0.770953	-0.518071	-0.101047	0.0176947	1.06054	0.0610113	0.142477	-0.386297	-0.191744	-0.266149	-0.0803402	0.41018	-0.107547	-0.0443691	-0.136062	0.493537	0.163871	0.361998	0.0117669	4.97109
0.945368	-0.280384	0.0392423	-0.235547	-0.0258756	0.0290578	-0.216077	-0.235443	-0.878393	-0.404832	0.0949392	-0.766968	-0.518073	-0.100089	0.0561499	1.06049	0.0611962	0.142433	-0.386044	-0.192764	-0.264382	-0.0715494	0.415005	-0.10786	-0.0443325	-0.135984	0.493537	0.163924	0.361476	0.0118585	4.96272
0.945191	-0.279833	0.039349	-0.235662	-0.0258588	0.0324535	-0.215522	-0.236992	-0.879409	-0.405603	0.094715	-0.767813	-0.517761	-0.104798	0.0278371	1.06046	0.0606006	0.141687	-0.38616	-0.190116	-0.265525	-0.0934309	0.245517	-0.107611	-0.0443122	-0.135862	0.46127	0.165555	0.36113	0.0118664	4.82516
0.9449	-0.279821	0.0396924	-0.235875	-0.0258321	0.0351912	-0.18674	-0.238371	-0.87915	-0.405276	0.0953673	-0.770329	-0.396538	-0.102208	0.0469952	1.06096	0.0617461	0.142026	-0.385942	-0.190945	-0.266562	-0.0961178	0.292648	-0.107424	-0.0443002	-0.135818	0.476538	0.151395	0.101496	0.0117319	4.62486
0.945147	-0.280169	0.0394003	-0.23543	-0.0258244	0.033022	-0.170912	-0.242911	-0.87948	-0.405321	0.0948689	-0.77241	-0.399135	-0.102756	0.04786	1.06057	0.0609278	0.141429	-0.386007	-0.191238	-0.265713	-0.101885	0.284727	-0.10725	-0.0459114	-0.135877	0.475047	0.158067	0.104072	0.011736	4.62414
0.945156	-0.28003	0.0394516	-0.235462	-0.0258085	0.033633	-0.154727	-0.242462	-0.879255	-0.405366	0.0952648	-0.770167	-0.403531	-0.10172	0.0457134	1.06085	0.061487	0.141432	-0.38602	-0.191127	-0.266085	-0.0990873	0.262537	-0.106923	-0.0456268	-0.135854	0.469826	0.14522	0.0388752	0.0117235	4.58791
0.943669	-0.279904	0.0397516	-0.215755	-0.0259482	0.0446778	-0.167041	-0.242046	-0.879238	-0.405446	0.0953702	-0.770082	-0.411661	-0.102114	0.0412225	1.06082	0.0616708	0.113035	-0.38615	-0.191169	-0.160125	-0.0979425	0.282697	-0.100994	-0.0455784	-0.135883	0.469979	0.152468	0.0590965	0.0109966	4.54851
0.94463	-0.279837	0.0315876	-0.151202	-0.0269189	0.042712	-0.179633	-0.241741	-0.826685	-0.405382	0.0951429	-0.770465	-0.406238	-0.102712	0.0516664	1.06081	0.0617642	0.135336	-0.39071	-0.191428	-0.204452	-0.0991931	0.283526	-0.0909103	-0.0447995	-0.139772	0.467474	0.150314	0.0731015	0.0115443	4.46159
0.942851	-0.279893	-0.00409152	-0.183761	-0.0264748	0.0407331	-0.174497	-0.241823	-0.830783	-0.404632	0.0952398	-0.770437	-0.406653	-0.101353	0.070492	0.850477	0.067154	0.139907	-0.388754	-0.193197	-0.221884	-0.0981603	0.280929	-0.0962582	-0.0449514	-0.140062	0.469246	0.150289	0.05363	0.0114878	4.07989
0.907718	-0.279869	0.00609608	-0.199787	-0.02716	0.0363899	-0.168018	-0.242047	-0.833657	-0.398903	0.0930222	-0.770667	-0.407978	-0.101662	0.0536034	0.85212	0.0669704	0.139198	-0.384428	-0.191828	-0.196036	-0.0983268	0.281516	-0.0911683	-0.0449623	-0.146805	0.468305	0.150138	0.0494473	0.0115573	4.00567
0.876193	-0.278105	-0.0324005	-0.206684	-0.0270201	0.0397239	-0.163347	-0.242027	-0.83049	-0.375546	0.0941221	-0.771204	-0.408264	-0.100594	0.0545649	0.819131	0.0857011	0.143476	-0.356376	-0.193119	-0.216444	-0.0998638	0.281891	-0.0981685	-0.0451721	-0.175509	0.470047	0.118282	0.0507803	0.0114412	3.87014
0.89409	-0.277596	-0.0188724	-0.201094	-0.0292174	0.0393661	-0.165767	-0.24209	-0.831516	-0.395611	0.0932457	-0.770668	-0.408356	-0.101182	0.0540783	0.793763	0.0730798	0.137532	-0.347675	-0.192998	-0.189392	-0.0992324	0.27987	-0.0970315	-0.0432265	-0.163237	0.470436	0.127074	0.0481039	0.0120513	3.85054
0.900284	-0.263732	-0.0500444	-0.199697	-0.0538595	0.0401613	-0.165863	-0.228961	-0.797535	-0.374563	0.0944656	-0.774296	-0.408169	-0.100816	0.0495078	0.802981	0.0690747	0.138415	-0.347668	-0.192391	-0.192606	-0.0992663	0.28034	-0.0967732	-0.0449845	-0.149893	0.469236	0.0138482	0.0528508	0.0139655	3.78028
0.886381	-0.260026	-0.0413354	-0.216389	-0.0319262	0.0384049	-0.199445	-0.238563	-0.810106	-0.378238	0.0992887	-0.723717	-0.418056	-0.100787	-0.0848661	0.812577	0.0728383	0.141124	-0.27225	-0.195953	-0.211708	-0.099522	0.281058	-0.0979039	-0.0446042	-0.160776	0.21628	0.0827262	0.0499402	0.056657	3.55458
0.887687	-0.260511	-0.0377495	-0.212605	-0.0443444	0.0384456	-0.185505	-0.237233	-0.811636	-0.375886	0.0985282	-0.72804	-0.414712	-0.100801	-0.0223239	0.809525	0.0704713	0.140295	-0.276157	-0.195865	-0.199606	-0.0993389	0.280983	-0.0977175	-0.0445956	-0.158456	0.245442	0.0705136	0.050628	0.0480839	3.54906
0.888369	-0.257028	-0.0377542	-0.228923	-0.0107188	0.0186427	-0.172529	-0.234845	-0.813433	-0.377187	0.101958	-0.618105	-0.412981	-0.101909	-0.0259694	0.702642	0.0700873	0.140019	-0.310872	-0.195336	-0.205959	-0.090975	0.28599	-0.0914173	-0.0489068	-0.194237	0.237238	0.0748218	0.0529535	0.0250889	3.27178
0.889265	-0.257643	-0.0346311	-0.223125	-0.0132481	0.0348119	-0.178965	-0.234899	-0.807859	-0.34865	0.100987	-0.645309	-0.413139	-0.100805	-0.0224221	0.703704	0.0702571	0.142139	-0.307384	-0.193794	-0.203161	-0.095179	0.285456	-0.0907342	-0.0449878	-0.10815	0.231064	0.0808397	0.051737	0.0299259	3.24856
0.88803	-0.258741	-0.0390183	-0.216057	0.0517677	0.0200155	-0.161982	-0.235194	-0.809719	-0.376492	0.103046	-0.625695	-0.412828	-0.101735	-0.0229538	0.689355	0.0708396	0.140443	-0.300572	-0.198781	-0.198977	-0.0954081	0.29134	-0.0945475	-0.0513326	-0.143352	0.233241	0.0514771	0.0578135	0.0239165	3.22566
0.888372	-0.260029	-0.0525197	-0.222677	0.00913304	0.0251163	-0.172623	-0.235226	-0.807988	-0.362285	0.10258	-0.619694	-0.412683	-0.101467	-0.0167955	0.684063	0.0705955	0.140714	-0.310291	-0.200035	-0.205652	-0.0956868	0.285402	-0.0923198	-0.0509363	-0.129399	0.234228	0.0662036	0.0623937	0.0284367	3.20826
0.756648	-0.257769	-0.0741102	-0.22011	-0.0330844	0.0231912	-0.0191102	-0.0739566	-0.813087	-0.372786	0.10138	-0.6303	-0.402939	-0.100448	-0.0300708	0.701801	0.0707679	0.139233	-0.303831	-0.180409	-0.20731	-0.088483	0.294729	-0.0924711	-0.0487507	-0.170704	0.226661	0.0718849	0.0875404	0.0300109	2.96598
0.756146	-0.257179	-0.0522054	-0.219227	-0.0494035	0.0169178	-0.0841072	-0.139929	-0.808949	-0.367381	0.102949	-0.623377	-0.317266	-0.0988846	-0.027538	0.700754	0.0712041	0.134299	-0.297956	-0.196947	-0.205714	-0.0888536	0.291728	-0.0982498	-0.0497366	-0.146831	0.233239	0.0649399	0.0588076	0.0262716	2.89132
0.768108	-0.2579	-0.0512455	-0.220246	-0.0243122	0.0203386	-0.171988	-0.158342	-0.408507	-0.367103	0.0727313	-0.624865	-0.366015	-0.0998751	-0.0320575	0.695602	0.0689536	0.140278	-0.289491	-0.182617	-0.204742	-0.0159805	0.293261	-0.0952104	-0.0261673	-0.156496	0.22572	0.072142	0.0703075	0.032224	2.45565
0.760394	-0.258208	-0.0565961	-0.219944	-0.0111407	0.0217453	-0.115919	-0.161018	-0.306563	-0.365623	-0.0480176	-0.628511	-0.394092	-0.0915599	-0.0321432	0.686126	0.0607439	0.139931	-0.27636	-0.184685	-0.203691	-0.0940405	0.285846	-0.0972709	-0.0337388	-0.151761	0.227363	0.0642473	0.0704083	0.0289149	2.35794
0.76817	-0.257295	-0.0534197	-0.220001	-0.00711887	0.0229204	-0.112665	-0.154332	-0.296356	-0.367418	0.00124213	-0.612525	-0.374144	-0.0960098	-0.0295505	0.6713	0.0696035	0.141223	-0.283153	-0.18622	-0.204765	-0.084805	0.29177	-0.0944364	-0.0427204	-0.0927514	0.204132	0.0676382	0.0716402	0.0321104	2.289
0.76831	-0.256517	-0.0542317	-0.219905	-0.00593458	0.0297829	-0.11182	-0.151005	-0.230622	-0.308638	0.0194427	-0.620361	-0.363424	-0.0916812	-0.0296692	0.674639	0.0689281	0.139582	-0.287563	-0.185967	-0.212207	-0.0744065	0.287276	-0.0964322	-0.0478797	-0.0980962	0.208446	0.0676734	0.072042	0.0291044	2.22369
0.77115	-0.259851	-0.0544479	-0.219836	-0.0282987	0.0278777	-0.116329	-0.0762586	-0.193782	-0.336525	0.0300619	-0.613073	-0.351268	-0.0949801	-0.0294606	0.670864	0.0712163	0.136372	-0.291522	-0.185403	-0.204508	-0.0719633	0.290034	-0.0998546	-0.0433269	-0.0780492	0.229709	0.0691369	0.0712419	-0.0410103	2.20171
0.765935	-0.257752	-0.0541625	-0.219787	-0.0145268	0.0291971	-0.120815	-0.106958	-0.230046	-0.331316	0.0219045	-0.610844	-0.351216	-0.134958	-0.0365072	0.486614	0.0653664	0.135045	-0.288271	-0.185716	-0.207954	-0.0668654	0.29105	-0.10092	-0.0181861	-0.0835072	0.227396	0.0678662	0.0714523	0.0123515	1.99901
0.399903	-0.257968	-0.0543401	-0.2203	-0.0165186	0.0295267	-0.0836517	-0.0876016	-0.20598	-0.32912	0.0333138	-0.612457	-0.358093	-0.127227	-0.0383156	0.537059	0.0608377	0.13415	-0.283539	-0.187863	-0.0901536	-0.0649962	0.294583	-0.0997153	-0.0418711	-0.0792266	0.223291	0.0705245	0.0709251	0.0164493	1.56967
0.413613	-0.256698	-0.0542987	-0.2231	-0.0155345	0.0337104	-0.116373	-0.0622738	-0.204609	-0.318665	0.0380129	-0.612412	-0.358217	-0.116308	-0.0421544	0.518659	0.0279531	0.134232	-0.280111	-0.173348	-0.00883132	-0.0740203	0.300041	-0.100694	-0.041421	-0.071269	0.225335	0.0801806	0.0704901	0.0449351	1.54505
0.420292	-0.257522	-0.054307	-0.208838	-0.0220087	0.0324832	-0.111726	-0.0558295	-0.177193	-0.319496	0.0457533	-0.615138	-0.358195	-0.113761	-0.0428805	0.505816	0.0560459	0.136099	-0.281566	-0.185795	-0.0573867	-0.0603329	0.298916	-0.0993214	0.00893769	-0.0781364	0.22237	0.0714979	0.0713824	0.0129408	1.52718
0.411839	-0.257685	-0.0542817	-0.212731	-0.0253969	0.0315964	-0.0810584	-0.0575634	-0.194485	-0.321072	0.033307	-0.614069	-0.355566	-0.10844	-0.036153	0.511045	0.0584245	0.13594	-0.282323	-0.184608	-0.022092	-0.070751	0.296721	-0.0980719	-0.0191579	-0.0759809	0.222828	0.0718475	0.071279	0.0117849	1.52051
0.408175	-0.257762	-0.0543198	-0.212993	-0.0205308	0.037911	-0.0962563	-0.0676979	-0.187143	-0.311564	0.0386176	-0.613926	-0.356914	-0.112679	-0.0423527	0.508031	0.0511909	0.135385	-0.281908	-0.181364	-0.0381747	-0.0610198	0.298024	-0.0997392	-0.0193511	-0.0769901	0.223074	0.0708752	0.0711951	0.016603	1.51123
0.417967	-0.204082	-0.0542741	-0.213571	-0.0197809	0.031612	-0.110561	-0.0468993	-0.182773	-0.318956	0.0390515	-0.613081	-0.356301	-0.114486	-0.0425704	0.479686	0.0523819	0.135641	-0.281957	-0.182851	-0.0347494	-0.0661022	0.29755	-0.0987747	-0.0177592	-0.0751186	0.22386	0.073282	0.0222244	0.0239699	1.46568
0.408587	-0.200018	-0.0542585	-0.21487	-0.0112773	0.0323488	-0.101989	-0.0454795	-0.184852	-0.318199	0.0391863	-0.61346	-0.356926	-0.113494	-0.0397891	0.476975	0.0512336	0.135251	-0.282356	-0.183571	-0.0375452	-0.0661263	0.300911	-0.0988898	-0.0325242	-0.0874092	0.223643	0.0724259	0.037334	0.0187539	1.45852
0.409307	-0.200323	-0.0541574	-0.213872	-0.0117969	0.0319093	-0.111109	-0.00659801	-0.183798	-0.318593	0.0380545	-0.613455	-0.357252	-0.113169	-0.0391891	0.476111	0.0516469	0.135586	-0.28219	-0.182695	-0.0329821	-0.0654348	0.298301	-0.0988978	-0.0237768	-0.0812003	0.223381	0.0726639	0.0266375	0.0193139	1.45321
0.409908	-0.203228	-0.0538688	-0.214241	-0.0104684	0.0324227	-0.101791	-0.0366252	-0.1847	-0.302886	0.0391961	-0.61345	-0.357077	-0.113781	-0.0394212	0.402688	0.052196	0.135577	-0.282435	-0.185396	-0.0604632	-0.0652479	0.298214	-0.0988578	-0.0265071	-0.0774818	0.223573	0.0733233	0.0204809	0.0203938	1.38363
0.408878	-0.200916	-0.0541394	-0.213884	-0.0124101	0.0326872	-0.10621	-0.0237118	-0.184132	-0.318209	0.0385583	-0.613452	-0.356874	-0.113036	-0.0450966	0.29669	0.0445409	0.133166	-0.282156	-0.182715	-0.064822	-0.0199151	0.298274	-0.0977384	-0.0261468	-0.0802437	0.22371	0.0744352	0.0318276	0.0204883	1.31243
0.409646	-0.200826	-0.0538362	-0.214385	-0.0113618	0.0323107	-0.108227	-0.0326668	-0.184854	-0.302265	0.0504726	-0.613392	-0.356896	-0.112131	-0.0458267	0.29268	0.0402595	0.135006	-0.282543	-0.183916	-0.0499528	-0.00842639	0.299351	-0.0984875	-0.0245327	-0.0832154	0.223822	0.0737053	0.0200355	0.0205458	1.30225
0.410573	-0.202132	-0.0540474	-0.213855	-0.0123363	0.0332034	-0.121449	-0.0286175	-0.184434	-0.308762	0.0421175	-0.613448	-0.356898	-0.112753	-0.0449571	0.24188	0.0385948	0.0603553	-0.282487	-0.183872	-0.0838218	-0.012144	0.298776	-0.0961407	-0.0251541	-0.0825901	0.223774	0.0837938	0.0246753	0.0205736	1.27297
0.41048	-0.202022	-0.0539003	-0.213967	-0.0121987	0.0332602	-0.11514	-0.0258795	-0.184472	-0.309869	0.0372163	-0.61342	-0.356743	-0.112912	-0.0453461	0.250129	0.0395353	0.0726651	-0.28239	-0.183297	-0.0662791	-0.0105764	0.298366	-0.0948278	-0.0250035	-0.0825356	0.118723	0.0860951	0.0250072	0.0205228	1.23822
0.410308	-0.202038	-0.0550967	-0.213807	-0.0121462	0.0301292	-0.110227	-0.0260233	-0.182181	-0.30752	0.0421101	-0.612923	-0.356844	-0.112846	-0.0438443	0.271134	0.0406573	0.0837635	-0.13316	-0.183478	-0.0548957	-0.0166431	0.298451	-0.0948156	-0.0249757	-0.0820246	0.143765	0.0792803	0.0248518	0.0202576	1.18927
0.410341	-0.20177	-0.0545161	-0.21401	-0.0123077	0.0304763	-0.110137	-0.0268009	-0.184493	-0.310057	0.0430539	-0.613152	-0.356833	-0.113112	-0.0440711	0.269867	0.0423244	0.0841451	-0.146132	-0.0538482	-0.0577573	-0.0187716	0.298538	-0.0966929	-0.0289617	-0.0817009	0.107803	0.0705029	0.0246664	0.0202848	1.15508
0.401262	-0.146786	-0.0501577	-0.22751	-0.0121643	0.0282032	-0.11865	-0.0268122	-0.192468	-0.202474	0.0446555	-0.613309	-0.340121	-0.116755	-0.0451983	0.258248	0.0424924	0.0879554	-0.162509	-0.188088	-0.0650552	-0.0128649	0.279146	-0.0952403	-0.0249128	-0.0435689	0.120817	0.06039	-0.0193062	0.0175746	1.09097
0.398201	-0.167666	-0.0473923	-0.219334	-0.0114972	0.0255763	-0.120479	-0.0262978	-0.194271	-0.201736	0.0416664	-0.613296	-0.332742	-0.116774	-0.044494	0.261137	0.0431744	0.088369	-0.136718	-0.183557	-0.0629073	-0.0112219	0.281194	-0.0893721	-0.0250042	-0.037422	0.120499	0.06117	0.0115747	0.0173184	1.07777
0.397983	-0.134291	-0.050231	-0.220549	-0.0118275	0.038092	-0.11336	-0.025165	-0.188197	-0.23301	0.0553097	-0.410859	-0.337759	-0.115534	-0.0431344	0.261593	-0.00814288	0.0898503	-0.143331	-0.112565	-0.0506923	-0.00507822	0.297096	-0.0925411	-0.0292487	-0.0594036	0.122086	0.0725107	0.0184055	0.016197	0.867888
0.398084	-0.149754	-0.0490471	-0.219323	-0.0120589	0.0331289	-0.11489	-0.0249675	-0.188773	-0.21942	0.0578141	-0.400851	-0.337926	-0.115002	-0.0409937	0.261136	0.00914328	0.0908069	-0.151949	-0.135221	-0.0466324	-0.007965	0.288358	-0.0950219	-0.0273871	-0.0516122	0.118428	0.0701648	0.0117549	0.0161627	0.85845
0.398949	-0.133466	-0.049926	-0.220785	-0.0119306	0.0286734	-0.116758	-0.0257832	-0.191653	-0.222407	0.0463663	-0.394126	-0.331205	-0.115123	-0.0422465	0.260243	0.00679027	0.0901064	-0.148059	-0.0416199	-0.0550975	-0.00936658	0.289887	-0.0933772	-0.0267602	-0.0560258	0.0744263	0.0705253	0.00976659	0.016431	0.822046
0.397263	-0.136168	-0.0495626	-0.221138	-0.0122841	0.0298047	-0.115865	-0.025707	-0.189698	-0.221127	0.051201	-0.383314	-0.184419	0.0256266	-0.0542148	0.277235	-0.00110352	0.0919009	-0.147048	-0.0937509	-0.101578	-0.00887696	0.288085	-0.0905559	-0.0278931	-0.0558923	0.115724	0.0822727	0.00538772	0.0163919	0.756552
0.398158	-0.140027	-0.0495966	-0.220386	-0.0120559	0.0348362	-0.117352	-0.0256789	-0.189482	-0.218919	0.0502365	-0.339946	-0.18531	-0.0553697	-0.0445083	0.267557	-0.00920778	0.0872094	-0.14847	-0.0730211	-0.0715722	-0.00944266	0.290276	-0.0924077	-0.0275158	-0.0559825	0.113565	0.0435882	0.00811023	0.0159556	0.709931
0.397303	-0.137466	-0.0502829	-0.220584	-0.0118704	0.0370407	-0.117978	-0.0258142	-0.191115	-0.219908	0.0513441	-0.329133	-0.187357	-0.0405607	-0.0445833	0.267369	-0.00291976	0.0903158	-0.149267	-0.0694949	-0.0639127	-0.00949669	0.290718	-0.0926822	-0.0357742	-0.0567355	0.114285	0.0730365	0.0115748	0.0164211	0.705957
0.400048	-0.109812	-0.0500458	-0.220423	-0.0120174	0.0323699	-0.099097	-0.0258591	-0.190666	-0.219164	0.0510232	-0.327135	-0.180048	-0.0456942	-0.0431853	0.268881	-0.0101033	0.0910867	-0.148571	-0.073864	-0.0706654	-0.0093438	0.287204	-0.0923692	-0.0325357	-0.0471764	0.112364	0.0740221	0.00776831	0.0159389	0.691274
0.397929	-0.119637	-0.051757	-0.220577	-0.0127791	0.0307619	-0.108821	-0.0222448	-0.195599	-0.220035	0.0499461	-0.0936017	-0.186344	-0.0353577	-0.0449615	0.264689	-0.0105728	0.0686217	-0.148953	-0.0741236	-0.0762573	-0.00903447	0.289989	-0.0921328	-0.0314752	-0.0565287	0.111356	0.0723658	0.00866569	0.0159863	0.596561
0.293073	-0.127632	-0.0497834	-0.222034	0.000516412	0.0348811	-0.103403	-0.0271272	-0.190387	-0.217524	0.0507925	-0.13715	-0.182722	-0.047863	-0.045406	0.264198	0.0120372	0.0668514	-0.149009	-0.0767518	-0.0727481	-0.00997816	0.289882	-0.0887213	-0.0316768	-0.0565941	0.118537	0.072184	0.00859225	0.00962449	0.532737
0.266107	-0.123319	-0.0523995	-0.220773	-0.00794197	0.0349254	-0.089559	-0.0283124	-0.190229	-0.217411	0.051123	-0.106063	-0.180515	-0.0455518	-0.0443782	0.26534	-0.00276853	0.081538	-0.148293	-0.0752186	-0.0670618	-0.00950979	0.289478	-0.0914033	-0.0318631	-0.0559846	0.109183	0.0724675	0.00874926	0.0153524	0.504644
0.279148	-0.127937	-0.0554095	-0.220394	-0.00927678	0.0350179	-0.0781023	-0.0303592	-0.192401	-0.176783	0.046088	-0.109114	-0.187254	-0.0456413	-0.0447399	0.265339	-0.00627887	0.0694266	-0.147844	-0.0749549	-0.0697034	-0.00897707	0.202859	-0.0922512	-0.0292486	-0.0564723	0.112941	0.0695094	0.0082953	0.0145351	0.454972
0.2702	-0.128207	-0.0499123	-0.221991	-0.000422624	0.0350077	-0.0989057	-0.0308663	-0.193711	-0.134073	0.0447374	-0.124763	-0.18505	-0.0493822	-0.044504	0.264684	-0.0049483	0.0589237	-0.147874	-0.0747615	-0.0673625	-0.00901988	0.182457	-0.0897418	-0.0283066	-0.041423	0.112503	-0.00641537	0.00854042	0.0228493	0.42769
0.27182	-0.135287	-0.0506421	-0.22157	-0.00173504	0.0368126	-0.0947515	-0.0326073	-0.193446	-0.126931	0.0464199	-0.115106	-0.150573	-0.0509172	-0.0466316	0.264877	-0.000374725	0.0695223	-0.147881	-0.0749204	-0.0472823	-0.00726004	0.192446	-0.090541	-0.0266123	-0.0468737	0.109581	0.0291049	0.00712428	0.0179747	0.417753
0.263121	-0.130197	-0.0506855	-0.22187	-0.00201237	0.034363	-0.0479502	-0.0314459	-0.192013	-0.135467	0.0455403	-0.0885645	-0.135536	-0.0625963	-0.0456749	0.261357	-0.0026408	0.0765764	-0.147932	-0.0750512	-0.048614	0.0038839	0.186447	-0.0909974	-0.0284801	-0.05044	0.110476	0.0288733	0.00510692	0.0167891	0.395783
0.270218	-0.129324	-0.0505646	-0.21908	-0.0136064	0.0316469	-0.0378569	-0.0316431	-0.191885	-0.138538	0.0451863	-0.0551951	-0.1483	-0.0499012	-0.0458745	0.240997	-0.00224015	0.0732431	-0.147919	-0.0750445	-0.0480764	0.000545534	0.187871	-0.0894609	-0.029547	-0.0480504	0.110175	0.0343633	0.00611898	0.0183194	0.38505
0.209251	-0.12975	-0.0505966	-0.221468	-0.00475464	0.0371072	-0.0267401	-0.0314808	-0.192104	-0.14366	0.0435324	-0.0666377	-0.0526933	-0.0518675	-0.053212	0.25621	-0.00278155	0.0736923	-0.148002	-0.076089	-0.0528605	-6.2843e-05	0.175379	-0.0548546	-0.0262544	-0.0483617	0.11016	0.0301219	0.00648968	0.00180419	0.338964
0.215449	-0.12997	-0.0506349	-0.217708	-0.00622477	0.0375973	-0.0286327	-0.0313908	-0.192317	-0.137215	0.0424739	-0.0643708	-0.081186	-0.0525747	-0.0455448	0.255199	-0.00290547	0.0735011	-0.147924	-0.0762977	-0.0530433	0.00133907	0.173627	-0.0373612	-0.0288581	-0.0482032	0.110205	0.0283918	0.00614157	0.00823137	0.33853
0.210986	-0.129577	-0.0507928	-0.218762	-0.00645559	0.0362534	-0.0310912	-0.0315218	-0.192265	-0.139319	0.0426587	-0.0604733	-0.0643247	-0.0526589	-0.0467735	0.247648	-0.00280541	0.073441	-0.147924	-0.0761193	-0.0523499	-0.000251699	0.178702	-0.0567506	-0.0291235	-0.0482794	0.110165	0.0304466	0.00639065	0.0112867	0.334722
0.206274	-0.129294	-0.0540427	-0.22431	-0.00571885	0.0360536	-0.0304081	0.0123439	-0.191782	-0.140764	0.0423375	-0.0597128	-0.0724866	-0.0793697	-0.0172935	0.230381	-0.00274262	0.0801685	-0.0227862	-0.0752564	0.0116167	0.0357659	0.156779	-0.0193857	-0.0283006	-0.048365	0.110117	0.033747	0.00898418	0.0122525	0.297415
0.206275	-0.129295	-0.0532344	-0.224204	-0.00573572	0.0360825	-0.0310872	-0.00331098	-0.1918	-0.140817	0.0423387	-0.0598686	-0.0717726	-0.0689352	-0.0175251	0.233995	-0.00274436	0.0783911	-0.0422152	-0.075276	0.0102641	0.034921	0.156953	-0.0267805	-0.0282087	-0.048365	0.103414	0.0335704	0.00927363	0.00978425	0.297054
0.180966	-0.129318	-0.0519726	-0.222053	-0.00608093	0.0361104	-0.0344529	-0.00212849	-0.191957	-0.141759	0.0427246	-0.0616908	-0.069935	-0.056783	-0.0437809	0.237409	-0.00276966	0.0785164	-0.0345233	-0.0755522	-0.0310061	0.00948156	0.157216	-0.0329234	-0.0273788	-0.0477574	0.0936353	0.0335564	0.00783815	0.00988272	0.28599
0.191097	-0.124185	-0.0523797	-0.220382	-0.00587491	0.036657	-0.0310442	-0.00933232	-0.0675503	-0.1415	0.0426406	-0.0616628	-0.0751288	-0.0600428	-0.0356967	0.234301	-0.0026505	0.0748811	-0.0503109	-0.0755019	-0.0225163	0.0122041	0.158607	-0.0242659	-0.0301099	-0.0487539	0.101569	0.033108	0.010559	0.00912843	0.256445
0.184768	-0.122584	-0.0520187	-0.221673	-0.00615501	0.0364423	-0.0313499	-0.0150447	-0.0886263	-0.141421	0.0426573	-0.0641553	-0.0726286	-0.0585817	-0.0303974	0.23321	-0.0027593	0.0744589	-0.0526359	-0.0757882	-0.0265012	0.012061	0.157162	-0.0314767	-0.0276667	-0.0477907	0.0877659	0.0332127	0.0100533	0.00943869	0.254044
0.183785	-0.123775	-0.0519534	-0.221421	-0.00523041	0.0364023	-0.0310953	-0.0136003	-0.0693093	-0.141162	0.0426613	-0.0633431	-0.0736422	-0.0586347	-0.0342846	0.234196	-0.00267191	0.0602118	-0.0488982	-0.0757842	-0.0269473	0.0125661	0.156319	-0.0325009	-0.027996	-0.0476165	0.0978172	0.0337168	-0.00118395	0.00954409	0.250767
0.183298	-0.118081	-0.0517347	-0.2209	-0.00530465	0.0356879	-0.0314768	-0.0130227	-0.0742843	-0.141457	0.0427472	-0.0620923	-0.0734897	-0.0584343	-0.0344889	0.234825	-0.00259093	0.0604374	-0.048526	-0.0757136	-0.0211006	0.0147695	0.157165	-0.031885	-0.0287684	-0.0475837	0.092472	0.0338937	0.00117314	0.00958447	0.248848
0.18353	-0.120164	-0.0512252	-0.220671	-0.00528392	0.0362117	-0.0314878	-0.0132366	-0.0320991	-0.141425	0.0429009	-0.0669704	-0.0730354	-0.0585836	-0.0364284	0.235746	-0.00306005	0.0534418	-0.0479507	-0.0755723	-0.021635	0.0136699	0.153941	-0.0317823	-0.0283218	-0.0531286	0.0937141	0.0164841	0.00092178	0.0102505	0.243998
0.18457	-0.118964	-0.0516361	-0.220976	-0.00941229	0.0335659	-0.0318381	-0.012953	-0.0437118	-0.128907	0.0442363	-0.0627965	-0.0730153	-0.0596202	-0.0362412	0.173559	-0.00300179	0.0625879	-0.0472802	-0.0756874	-0.0200179	0.0134268	0.155789	-0.0267307	-0.0285797	-0.0520486	0.0929235	0.0307578	0.00298686	0.00991662	0.217532
0.18457	-0.118964	-0.0516361	-0.220976	-0.00941229	0.0335659	-0.0318381	-0.012953	-0.0437118	-0.128907	0.0442363	-0.0627965	-0.0730153	-0.0596202	-0.0362412	0.173559	-0.00300179	0.0625879	-0.0472802	-0.0756874	-0.0200179	0.0134268	0.155789	-0.0267307	-0.0285797	-0.0520486	0.0929235	0.0307578	0.00298686	0.00991662	0.217532
0.0822338	-0.121786	-0.0516879	-0.22141	-0.00820935	0.0361093	-0.0337403	-0.0130418	-0.0551388	-0.127706	0.0430253	-0.0616172	-0.0687085	-0.0643705	-0.016183	0.175233	-0.00307638	0.0563078	-0.0489124	-0.0760456	-0.0230138	0.0128427	0.155372	-0.0193359	-0.0286032	-0.0492523	0.102395	0.00292744	0.00290207	0.0145016	0.191318
0.0853107	-0.120145	-0.0515831	-0.221078	-0.00794468	0.0344899	-0.0321945	-0.0131362	-0.0494919	-0.128593	0.0436738	-0.0616706	-0.0715264	-0.0627295	-0.0312713	0.168574	-0.00299317	0.0573368	-0.0476713	-0.0760119	-0.0203179	0.0133486	0.155354	-0.0236443	-0.0282961	-0.049312	0.0965696	0.0116174	0.00283613	0.0126229	0.188345
0.0896089	-0.120066	-0.0516211	-0.221144	-0.00933151	0.034163	-0.0331649	-0.0123039	-0.0527314	-0.12839	0.0434073	-0.0618084	-0.0698192	-0.062087	-0.0287678	0.159844	-0.00289594	0.0584393	-0.0483776	-0.0760151	-0.021345	0.0130921	0.155254	-0.0233596	-0.0282452	-0.0501472	0.0933287	0.0178725	0.00280689	0.013128	0.185938
0.0896089	-0.120066	-0.0516211	-0.221144	-0.00933151	0.034163	-0.0331649	-0.0123039	-0.0527314	-0.12839	0.0434073	-0.0618084	-0.0698192	-0.062087	-0.0287678	0.159844	-0.00289594	0.0584393	-0.0483776	-0.0760151	-0.021345	0.0130921	0.155254	-0.0233596	-0.0282452	-0.0501472	0.0933287	0.0178725	0.00280689	0.013128	0.185938
0.0887246	-0.12039	-0.0515395	-0.221202	-0.00898048	0.0340517	0.00673679	-0.0133281	-0.0494375	-0.111295	0.0437666	-0.062124	-0.0700787	-0.0624728	-0.0303833	0.159992	3.59125e-05	0.0580876	-0.0461583	-0.0752994	-0.0212008	0.00478171	0.155388	-0.0250731	-0.0279074	-0.0495049	0.0974666	0.0151026	0.00217768	0.012516	0.180895
0.0888031	-0.120358	-0.0515464	-0.221182	-0.00897735	0.0339971	-0.000238237	-0.0132424	-0.0494832	-0.11194	0.0436826	-0.0620691	-0.0700075	-0.0625317	-0.0302286	0.160246	-0.000845664	0.0580902	-0.0463822	-0.0754193	-0.0211862	0.00311111	0.155385	-0.0242076	-0.0279545	-0.04956	0.0955662	0.0150887	0.00216625	0.0125217	0.18067
0.0888031	-0.120356	-0.051548	-0.221186	-0.00886886	0.0339973	-0.000538643	-0.0132207	-0.0494902	-0.112108	0.0436901	-0.062073	-0.0700943	-0.0624926	-0.0294154	0.160207	-0.000520366	0.0580686	-0.0463851	-0.0754571	-0.0212274	0.00313346	0.155385	-0.0242193	-0.0279515	-0.0495876	0.0955666	0.0147742	0.00217305	0.0125137	0.180653
0.0887477	-0.119607	-0.0515234	-0.221228	-0.00891736	0.0330317	-0.000382818	-0.0125128	-0.0494598	-0.114432	0.0439285	-0.038132	-0.0701033	-0.0624717	-0.0299985	0.150047	-0.00445717	0.0571262	-0.0463334	-0.0753601	-0.0211249	0.00477369	0.155404	-0.024709	-0.0369397	-0.0496961	0.0959152	0.0150852	0.00213256	0.0138312	0.176058
0.0914317	-0.104552	-0.0504496	-0.221007	-0.00684179	0.0333283	-0.00381552	-0.010152	-0.0495627	-0.113577	0.0436795	-0.0418426	-0.0700242	-0.0623665	-0.0304166	0.152696	-0.00167729	0.0575498	-0.0464262	-0.0749163	-0.0215016	0.00518104	0.155513	-0.0252007	-0.0295085	-0.0492266	0.088933	0.0152369	0.002242	0.0133906	0.172015
0.0881746	-0.119878	-0.0505836	-0.221223	-0.00855212	0.0338197	-0.00186278	-0.0130283	-0.0495997	-0.107616	0.0434135	-0.0470437	-0.0698536	-0.0630328	-0.0285566	0.152863	-0.00230157	0.057569	-0.0488273	-0.0742698	-0.0180565	0.00508367	0.0877481	-0.0249519	-0.0335694	-0.0270648	0.089063	0.0168349	0.00240675	0.0136856	0.15637
0.0883086	-0.119749	-0.0506438	-0.221223	-0.00857542	0.0338395	-0.00308254	-0.0128682	-0.0496265	-0.109413	0.0434664	-0.0416226	-0.0699871	-0.0624878	-0.0286065	0.149773	-0.00211823	0.0575866	-0.0476949	-0.0744319	-0.0188197	0.00503507	0.090842	-0.0247188	-0.0332703	-0.0210682	0.0922272	0.0153861	0.00237702	0.0136638	0.15601
0.0882751	-0.119761	-0.0504617	-0.221218	-0.00850071	0.0338685	-0.00299762	-0.0130265	-0.0496436	-0.107691	0.0433926	-0.0453605	-0.0698716	-0.0624467	-0.0294829	0.151113	-0.00195315	0.0575909	-0.0467971	-0.074253	-0.0176492	0.00507537	0.0893868	-0.0248319	-0.032786	-0.00849255	0.0900093	0.0166182	0.00227554	0.0141085	0.155203
0.0883276	-0.116972	-0.0503357	-0.221224	-0.00864509	0.0338808	-0.00426024	-0.0130086	-0.0496791	-0.107829	0.0434517	-0.0444911	-0.0698798	-0.0623637	-0.0249736	0.151238	-0.00207741	0.0252364	-0.047329	-0.0742122	-0.0188345	0.00493404	0.0912315	-0.024784	-0.035083	-0.00878354	0.0894982	0.0162928	0.00235542	0.0140633	0.152091
0.0879362	-0.107645	-0.0504628	-0.220409	-0.00861961	0.0338828	-0.00401	-0.0138926	-0.0494004	-0.0894157	0.0433948	-0.0441191	-0.0698893	-0.0624174	-0.0263564	0.151467	-0.00191771	0.031796	-0.0474851	-0.0742261	-0.017758	0.00225103	0.091702	-0.0149829	-0.0338983	-0.00268534	0.089743	0.0159021	0.00198061	0.0142339	0.145963
0.0883807	-0.115043	-0.0504362	-0.221147	-0.00858625	0.0307138	-0.00396824	-0.0133924	-0.0555431	-0.0926801	0.0434198	-0.0439391	-0.0669762	-0.0623605	-0.0257833	0.110909	-0.00193467	0.0364678	-0.0474308	-0.0741081	-0.0155373	0.00462051	0.0903953	-0.0247709	-0.0331726	-0.0115971	0.0886379	0.0167153	0.00235248	0.0139772	0.138234
0.0879078	-0.115907	-0.0487548	-0.221	-0.00858084	0.0355419	-0.0037806	-0.0145002	-0.0522068	-0.0811835	0.0434015	-0.0440532	-0.0643715	-0.0623683	-0.0271961	0.108111	-0.00195755	0.0272153	-0.0350478	-0.0741995	-0.0177053	0.00506872	0.0895262	-0.0195696	-0.0353886	-0.00781306	0.0894107	0.015948	0.00235979	0.0140657	0.133524
0.0879497	-0.115419	-0.0453247	-0.215164	0.00501164	0.0312772	-0.00400649	-0.0133757	-0.0533365	-0.0734431	0.0426226	-0.0443605	-0.064555	-0.0625453	-0.0272168	0.104698	-0.002025	0.0308532	-0.0450446	-0.0742247	-0.0174032	0.00485224	0.09107	-0.0206495	-0.0343203	-0.00638033	0.0892679	0.0157048	0.00232497	0.0142607	0.129593
0.0894037	-0.112723	-0.0487156	-0.215698	0.00396663	0.0273525	-0.00407615	-0.0138962	-0.0167848	-0.056711	0.044516	-0.0442288	-0.066778	-0.058214	-0.0275412	0.109044	-0.00194393	0.0304898	-0.0498127	-0.0741679	-0.0154744	0.00486123	0.0906641	-0.0213015	-0.0344913	-0.00547651	0.0892208	0.0133413	0.0039577	0.0144385	0.12594
0.0887302	-0.0557469	-0.0489933	-0.218209	0.00222878	0.0322989	-0.00390709	-0.0139025	-0.0484146	-0.0585346	0.0413022	-0.0442968	-0.0529318	-0.0631635	-0.0270464	0.113554	-0.00198819	0.0335014	-0.0306597	-0.0722292	-0.0173501	0.00323873	0.069378	-0.00968312	-0.037288	-0.00508356	0.0458739	0.015904	0.00491642	0.0142851	0.108613
0.0891506	-0.0446157	-0.0488345	-0.21775	-0.00197411	0.0306751	-0.00390072	-0.0135755	-0.0437566	-0.0595287	0.0401412	-0.0442711	-0.0561876	-0.0622631	-0.0270079	0.108294	-0.00195734	0.0320294	-0.0273911	-0.0732607	-0.0173988	0.00164586	0.0650387	-0.00887233	-0.0355541	-0.0066076	0.048154	0.0157999	0.00481862	0.0142819	0.105268
0.084714	-0.0101018	-0.0473665	-0.217472	-0.0203708	0.0269914	-0.00397168	-0.013825	-0.0289239	-0.0605797	0.0442489	-0.0442829	-0.0578292	-0.0315879	-0.0271602	0.0693931	0.00971888	0.0303615	-0.0300007	0.000482689	-0.0499782	0.0029903	0.0682213	-0.0162103	-0.0352754	-0.0050973	0.0507376	0.0145679	0.004514	0.0097739	0.0900001
0.0890365	-0.0294296	-0.0483836	-0.116012	-0.0361741	0.00571014	-0.00434952	0.00318835	-0.0440885	-0.060391	0.0397341	-0.044626	-0.0477509	-0.0473328	-0.0269289	0.111469	1.82753e-05	0.0320557	-0.0299513	-0.0731846	-0.017236	0.00121195	0.0696715	-0.0178997	-0.0361021	-0.00609382	0.035189	0.0158048	0.00476018	-0.00272284	0.0684082
0.0890487	-0.0417812	-0.0415371	-0.0989754	-0.00797373	0.0311339	-0.00398986	-0.00237436	-0.0350543	-0.0590137	0.0400205	-0.0445956	-0.0539668	-0.0455889	-0.0271308	0.100676	0.000345012	0.0321116	-0.0304127	-0.0673432	-0.0173981	0.00383214	0.0714363	-0.0169703	-0.0358335	-0.00599712	0.0456294	0.0154173	0.00456018	0.00898035	0.0623566
0.0861635	-0.0282158	-0.0174037	-0.100294	-0.0109783	0.0289121	-0.00345977	-0.00645645	-0.0317082	-0.0602805	0.0412712	-0.0444074	-0.0556066	-0.0484804	-0.0271931	0.0899534	0.00795313	0.0314937	-0.0303995	-0.0364604	-0.0194229	0.00294708	0.0688817	-0.015713	-0.0356547	-0.00546059	0.0518203	0.0150977	0.00418149	0.0105742	0.05521
0.087642	-0.0353414	-0.027189	-0.0609787	-0.00887909	0.0201608	-0.00393087	-0.00916597	-0.0358817	-0.0600249	0.0401632	-0.0444139	-0.056227	-0.0462029	-0.0272985	0.0859574	0.00567945	0.0317792	-0.0299837	-0.0493816	-0.0182551	0.00275392	0.0694132	-0.0156039	-0.0354382	-0.00583894	0.0444587	0.0152988	0.00440043	0.00980771	0.0492771
0.0875426	-0.0296593	-0.0257633	-0.0598576	-0.00678175	0.0246483	-0.00379905	-0.00584558	-0.0326441	-0.0600819	0.0408252	-0.0443945	-0.0558252	-0.0463716	-0.0275582	0.0851333	0.00723031	0.0319929	-0.0301369	-0.0430492	-0.0194318	0.00281785	0.0690872	-0.0153542	-0.0355789	-0.00580325	0.0496109	0.0152268	0.00396576	0.00876991	0.048396
0.0873105	-0.0305092	-0.0243678	-0.0559591	-0.0069685	0.0160126	-0.00376998	-0.00926192	-0.0349772	-0.0599983	0.0403828	-0.0444427	-0.0557916	-0.0469966	-0.027593	0.0849518	0.00579219	0.0321375	-0.0301306	-0.0411695	-0.0184467	0.00265463	0.069108	-0.0153355	-0.0355789	-0.0057571	0.0491235	0.0152179	0.00407565	0.00958868	0.0474926
0.0872225	-0.033157	-0.0254203	-0.0523391	-0.0102477	0.019757	-0.00362823	-0.00641621	-0.0351253	-0.0601027	0.0408012	-0.0444513	-0.0552921	-0.0465362	-0.0171311	0.0852313	0.00560104	0.0320686	-0.0301411	-0.0430227	-0.0115995	0.00274003	0.0682382	-0.0153209	-0.0355444	-0.00516686	0.0477053	0.015286	0.00414164	0.00727015	0.0466319
0.0874154	-0.0312752	-0.0253185	-0.0542297	-0.00811282	0.0179226	-0.00362087	-0.00722592	-0.033456	-0.0600837	0.0404772	-0.0444254	-0.0554119	-0.04581	-0.0115131	0.0848145	0.00567425	0.0319824	-0.0300941	-0.0432303	-0.0048185	0.0026707	0.0691111	-0.0153431	-0.0355327	-0.00574816	0.0479601	0.0152222	0.00419928	0.00890336	0.0462864
0.0874976	-0.0320539	-0.0251458	-0.0542824	-0.00840272	0.0195875	-0.00388926	0.00205928	-0.0245482	-0.0601083	0.0398333	-0.0444411	-0.0556658	-0.0453122	-0.0135438	0.0854834	0.00546935	0.0276566	-0.0304985	-0.042379	-0.0121908	0.00263437	0.0689318	-0.0153688	-0.0295187	-0.00604823	0.0474123	0.0152707	0.00423618	0.00834498	0.0452968
0.0874792	-0.0312263	-0.0253868	-0.0537712	-0.00822326	0.019113	-0.00389826	-0.00322923	-0.0235993	-0.060105	0.0388779	-0.0444428	-0.0554818	-0.0457921	-0.0134199	0.0851623	0.00570535	0.0312064	-0.0302589	-0.0422744	-0.00901227	0.00274336	0.0689351	-0.0153583	-0.0296429	-0.00672142	0.0478093	0.0152718	0.00423285	0.00951149	0.0452232
0.0874656	-0.0315079	-0.0253041	-0.0535439	-0.00839538	0.0195287	-0.00357549	-0.000465011	-0.024543	-0.0600748	0.0391252	-0.0444356	-0.055621	-0.0455512	-0.01408	0.0852726	0.0057105	0.0284128	-0.0303765	-0.0423508	-0.00921089	0.00264532	0.0687018	-0.0153662	-0.0307129	0.00570656	0.0476905	0.015275	0.00424151	0.00904676	0.0451575
0.0874461	-0.0316948	-0.0252297	-0.0530481	-0.00833172	0.01945	-0.00377573	-0.000743016	-0.0245582	-0.0600971	0.0395144	-0.0444437	-0.0555018	-0.0454917	-0.0139928	0.0853168	0.00561096	0.0286364	-0.0302895	-0.0423086	-0.0103659	0.00269836	0.0687256	-0.0153518	-0.0300423	0.00145655	0.0475846	0.0152713	0.00422822	0.00666016	0.0450377
0.08518	-0.0312358	-0.0252422	-0.0537307	-0.00837627	0.019249	-0.00382478	0.00105412	-0.0240972	-0.0602489	0.0389738	-0.0444368	-0.0555798	-0.045695	-0.014389	0.0851951	0.00523243	0.0287651	-0.030476	-0.0424358	-0.0089552	0.00269908	0.0687891	-0.0157362	-0.0262224	-0.00579735	0.0476461	0.0152703	0.00421747	0.0089619	0.0445326
0.0854205	-0.0314142	-0.0182026	-0.0537603	-0.00836256	0.0194162	-0.00375378	0.000559867	-0.0240846	-0.0601336	0.0394605	-0.0444377	-0.0554046	-0.0457133	-0.0140337	0.0852113	0.00559332	0.0288353	-0.0302842	-0.0423679	-0.00915817	0.00268712	0.0687725	-0.0154729	-0.027298	-0.00139146	0.0476635	0.0152722	0.00423086	0.00872732	0.0442929
0.0854744	-0.0313624	-0.0188128	-0.0534536	-0.00840733	0.0193497	-0.00377093	0.000846543	-0.0242676	-0.0601537	0.039104	-0.0444384	-0.0554934	-0.0455585	-0.014168	0.0852166	0.00553659	0.0287181	-0.0303924	-0.0408069	-0.00943803	0.00269401	0.0687451	-0.0155267	-0.0273586	-0.00363135	0.0476293	0.0152739	0.00374989	0.00856447	0.0441482
0.0842209	-0.0313746	-0.0148567	-0.0535899	-0.0083881	0.0189109	-0.00342111	0.000267865	-0.0241434	-0.0601918	0.0392734	-0.0443802	-0.0556411	-0.0456192	-0.014155	0.0851101	0.00555722	0.0291185	-0.0305124	-0.0411265	-0.00946458	0.00270221	0.0687649	-0.0155418	-0.0210056	-0.0034647	0.0476813	0.0154809	0.00395229	0.00860006	0.0435732
0.0847109	-0.0314896	-0.0132305	-0.0536328	-0.00837599	0.0187843	-0.00287637	0.000245277	-0.0242157	-0.0605914	0.0391845	-0.044254	-0.0555393	-0.0456003	-0.0141714	0.0851169	0.00540495	0.0293502	-0.0306087	-0.0412516	-0.00959027	0.00270473	0.0687565	-0.0155173	-0.014287	-0.00328371	0.0477866	0.0153621	0.00380212	0.00859374	0.0434312
0.0844004	-0.0314249	-0.0140357	-0.0535955	-0.00837442	0.0186709	-0.00323297	0.000264095	-0.0241975	-0.0601908	0.0392289	-0.044391	-0.0555233	-0.04566	-0.0141753	0.0851599	0.00555768	0.0292284	-0.0305307	-0.0415932	-0.0094539	0.00269731	0.0687586	-0.0154932	-0.0145553	-0.00264572	0.0477497	0.0153741	0.00381689	0.00854539	0.043383
0.0615369	-0.0314602	-0.0136694	-0.046308	-0.00838123	0.0134935	-0.00327889	0.000480789	-0.0203965	-0.0546329	0.0392053	-0.0443167	-0.0554134	-0.0456028	-0.00634361	0.0226782	0.00591234	0.0289079	-0.0315001	-0.0413505	0.00689141	0.00272246	0.0686956	-0.0155142	-0.00445539	-0.00323206	0.0477185	0.014542	0.00336474	0.00956808	0.0311868
0.0463022	-0.0314181	-0.0154921	-0.0492243	-0.00836906	0.00797206	-0.00335251	0.000430799	-0.020931	-0.0575079	0.0391986	-0.0443737	-0.0554995	-0.0456215	-0.0103721	0.0243944	0.0057384	0.0290012	-0.0311807	-0.0416993	-0.00360544	0.00259512	0.0686334	-0.0153309	-0.009502	-0.0028517	0.047732	0.0143644	0.00365682	0.009089	0.0302835
0.0527466	-0.0314148	-0.0150978	-0.0422145	-0.0083692	0.00860322	-0.00338749	0.000290028	-0.0193459	-0.0563024	0.0304746	-0.0464423	-0.0554374	-0.0455909	-0.011108	0.0206891	0.00564893	0.0289214	-0.0139437	-0.0417076	0.00571647	0.00418736	0.0690217	-0.0154911	-0.00914195	-0.00296359	0.0479226	0.0148194	-0.00339997	0.00851953	0.028817
0.048916	-0.031418	-0.0147495	-0.0422638	-0.00837191	0.00910376	-0.00337694	0.000395942	-0.0207338	-0.0563099	0.0310399	-0.0483707	-0.0555117	-0.0455892	-0.0111417	0.0230705	0.00575479	0.0288274	-0.0179755	-0.0371527	0.00371372	0.00333404	0.068777	-0.0148619	-0.0094073	-0.00308327	0.0478627	0.013591	-0.00303503	0.00909852	0.0284776
0.0493465	-0.0314186	-0.0146278	-0.0429849	-0.00837575	0.00749446	-0.00348096	0.000391563	-0.0209803	-0.0565328	0.0324877	-0.0456503	-0.0554883	-0.0455955	-0.00950441	0.0229456	0.00570831	0.0289507	-0.0191662	-0.0353429	0.000963497	0.00319438	0.0688293	-0.0144807	-0.00701608	-0.00299531	0.0478152	0.0127702	0.00159451	0.00903344	0.0282099
0.0506171	-0.0314225	-0.0144633	-0.0352835	-0.00837589	0.00760477	-0.00344409	0.000476731	-0.00178991	-0.056241	0.0303627	-0.0466012	-0.0554744	-0.0457708	-0.00911805	0.019801	0.00572675	0.0288978	-0.0184705	-0.0337494	0.00583696	0.00374638	0.0691143	-0.0142689	-0.00862086	-0.00299831	0.0478041	0.0132498	-0.000423565	0.00901553	0.0270532
0.0496028	-0.0314146	-0.0144183	-0.0356105	-0.00837654	0.00758783	-0.00347496	0.000621581	-0.00576326	-0.0563948	0.0309155	-0.0458186	-0.055478	-0.0456757	-0.0095983	0.0208169	0.00569091	0.0289019	-0.0191711	-0.0336625	0.00379532	0.00335521	0.0689487	-0.0137387	-0.00805886	-0.0030397	0.0478483	0.0134283	-0.000734598	0.00909394	0.0269857
0.0497199	-0.031417	-0.0143968	-0.035672	-0.00837879	0.00758806	-0.00346396	0.000605061	-0.00450738	-0.056393	0.0307321	-0.0459926	-0.0554764	-0.0456755	-0.00959912	0.0207499	0.00568236	0.028916	-0.0188698	-0.0337136	0.00388166	0.00342189	0.0689597	-0.0137528	-0.00839448	-0.00303311	0.0478476	0.0126398	-0.000666279	0.00908397	0.0269701
0.0496922	-0.0314149	-0.0144749	-0.0351641	-0.00837804	0.0072539	-0.00347159	0.000567027	-0.00152305	-0.0563456	0.0305502	-0.0459808	-0.0554783	-0.0456979	-0.00915825	0.0198222	0.00569072	0.0288995	-0.0185378	-0.0336769	0.00412579	0.003581	0.0690021	-0.0139995	-0.00906141	-0.00305687	0.0478375	0.012896	-0.00044421	0.00907329	0.0268662
0.0497814	-0.0314191	-0.0144415	-0.0347505	-0.00818495	0.00734061	-0.00335292	0.000504373	-0.000801786	-0.0564081	0.0306011	-0.0431816	-0.0554766	-0.0459851	-0.00921103	0.0199997	0.00584859	0.0289021	-0.0186212	-0.0338193	0.00458755	0.00356804	0.0673411	-0.0138234	-0.00880086	-0.00305513	0.0478369	0.0141296	-0.000388546	0.00908899	0.0264519
0.0495636	-0.0314201	-0.0144055	-0.0340313	-0.00815488	0.00736664	-0.00329576	0.000504225	-0.0024249	-0.0564742	0.0305925	-0.0443616	-0.055478	-0.0460337	-0.00926929	0.0199935	0.00580128	0.0288897	-0.0188196	-0.0336332	0.00386069	0.00348998	0.0673031	-0.0138148	-0.00872704	-0.00309681	0.0474408	0.00845774	0.000254257	0.00913979	0.0263157
0.0493526	0.00401739	-0.0146041	-0.0217737	0.00838054	0.00749991	-0.00332261	0.000416993	-0.00140813	-0.0564755	0.0304969	-0.0515713	-0.0554783	-0.0119403	-0.00929056	0.0203565	0.00577079	0.0274304	-0.019289	-0.0337258	0.00357544	0.0036191	0.0352856	-0.013679	-0.00884213	-0.00308738	0.0477844	0.0110719	-0.00154847	0.00902401	0.0201099
0.0493526	0.00401739	-0.0146041	-0.0217737	0.00838054	0.00749991	-0.00332261	0.000416993	-0.00140813	-0.0564755	0.0304969	-0.0515713	-0.0554783	-0.0119403	-0.00929056	0.0203565	0.00577079	0.0274304	-0.019289	-0.0337258	0.00357544	0.0036191	0.0352856	-0.013679	-0.00884213	-0.00308738	0.0477844	0.0110719	-0.00154847	0.00902401	0.0201099
0.049495	-0.00121083	-0.0145735	-0.0208974	-0.00311269	0.00742402	-0.00332102	0.000473028	-0.00107143	-0.0562014	0.0305625	-0.0475543	-0.055428	-0.0144992	-0.00929842	0.020337	0.00574185	0.0283	-0.0158622	-0.0337269	0.00387166	0.00357069	0.0391188	-0.0139149	-0.00880524	-0.00307611	0.0477642	0.00922307	-0.000864448	0.00863342	0.0198175
0.0494542	-0.00393971	-0.0146029	-0.01834	-0.00156578	0.00746681	-0.00333151	0.000442452	-0.00136539	-0.0557126	0.0305308	-0.0466163	-0.0548515	-0.0173281	-0.00929677	0.0203166	0.00575825	0.0279186	-0.0176574	-0.0330097	0.00374315	0.00356864	0.0389079	-0.0139081	-0.00879045	-0.0030907	0.0477783	0.0098646	-0.000894662	0.00748787	0.0195713
0.0494565	-0.00358222	-0.0145772	-0.0186433	0.00193963	0.00745649	-0.00333478	0.000462439	-0.00149976	-0.0559699	0.0305588	-0.0464311	-0.0552977	-0.0170352	-0.00930037	0.0202737	0.00574204	0.0278094	-0.0151709	-0.0298209	0.00372651	0.00358588	0.0388087	-0.0138889	-0.00879932	-0.00309973	0.0477729	0.00983135	-0.000789204	0.00785413	0.0193395
0.0494431	-0.00368848	-0.0145735	-0.0188541	0.00191694	0.00745778	-0.00333448	0.000456477	-0.00149472	-0.055983	0.0305559	-0.045613	-0.0552996	-0.0168752	-0.00932305	0.020278	0.00574482	0.027818	-0.0153716	-0.0299091	0.00370591	0.00359065	0.0384477	-0.0138627	-0.00879817	-0.0030991	0.0477674	0.009921	-0.000838815	0.00791058	0.0192533
0.0494552	-0.00315601	-0.00597821	-0.0154204	0.000284796	0.00748	-0.00339023	0.000454889	-0.00142635	-0.0559475	0.0107355	-0.0465033	-0.0468757	-0.0170135	-0.00913555	0.0204108	0.00574544	0.0274146	-0.0163038	-0.0310073	0.00338691	0.00360585	0.0386012	-0.0139349	-0.00887551	-0.003131	0.047783	0.00994628	-0.000980505	0.00799939	0.0174501
0.0494291	-0.000341184	-0.00324434	0.00586632	0.00291992	0.00732836	-0.00345298	0.000461192	-0.00137489	-0.0557931	0.0197692	-0.0465111	-0.0185409	-0.0173311	-0.0090458	0.0204635	0.00572789	0.0250755	-0.0163913	-0.0335193	0.00336037	0.00359651	0.0386514	-0.013873	-0.00906031	-0.00314542	0.0477629	0.010254	-0.00111252	0.00847167	0.0156921
0.049451	-0.00256543	-0.003537	-0.00598445	0.00254301	0.00739204	-0.00361946	0.000508388	-0.00147425	-0.0559048	0.0150947	-0.0461294	-0.030349	-0.0170774	-0.00915137	0.0204085	0.00579362	0.0278318	-0.0163335	-0.0136812	0.00356594	0.00360673	0.0271479	-0.0137302	-0.00899205	-0.00317302	0.0478047	0.00853012	-0.0010262	0.00786219	0.0144963
0.0494352	-0.00172465	-0.00657292	-0.00842125	0.0015896	0.00739942	-0.00361623	0.000529094	-0.00146818	-0.0558994	0.017026	-0.0460378	-0.0255819	-0.0152185	-0.0090353	0.0204192	0.00580402	0.0271713	-0.016366	-0.0136565	0.00343476	0.00359644	0.0246477	-0.0138394	-0.00910923	-0.00314874	0.0477847	0.00779495	-0.00139858	0.0066876	0.0140862
0.0124227	-0.00295819	-0.00726714	-0.0125149	-0.00167291	0.00740199	-0.00359139	-0.00666833	-0.00151182	-0.0507163	0.0198682	-0.0461035	-0.0270391	-0.0165034	-0.00904293	0.0087308	0.0058746	0.0284135	-0.0162708	-0.0131134	0.00344662	0.00770782	0.0239311	-0.0138875	-0.00934271	-0.0120782	0.0477909	0.00777388	0.00225682	0.00582515	0.0114756
0.0162074	-0.00223886	-0.00694789	-0.0108896	-0.00102974	0.00738961	-0.00359417	-0.00574523	-0.00150392	-0.0514554	0.0172052	-0.0460202	-0.0273549	-0.0162826	-0.00908911	0.00820046	0.0058746	0.0279286	-0.0163333	-0.0139024	0.00345631	0.00536055	0.0239923	-0.0138525	-0.0092232	-0.0049973	0.047792	0.00791408	4.27187e-05	0.00673094	0.011348
0.0162074	-0.00223886	-0.00694789	-0.0108896	-0.00102974	0.00738961	-0.00359417	-0.00574523	-0.00150392	-0.0514554	0.0172052	-0.0460202	-0.0273549	-0.0162826	-0.00908911	0.00820046	0.0058746	0.0279286	-0.0163333	-0.0139024	0.00345631	0.00536055	0.0239923	-0.0138525	-0.0092232	-0.0049973	0.047792	0.00791408	4.27187e-05	0.00673094	0.011348
0.0163411	-0.00253866	-0.00677443	-0.00909679	0.00119852	0.0074107	-0.00301928	-9.53131e-05	-0.00146864	-0.0526077	0.0105887	-0.0459914	-0.027049	-0.0165958	-0.00915261	0.0119048	0.00584738	0.0270962	-0.0164484	-0.0144662	0.00344451	0.00438376	0.0240861	-0.0137607	-0.00932548	-0.0057458	0.0477895	0.00780908	-0.000940659	0.00633503	0.0112518
0.0171911	-0.00220687	-0.00691654	-0.0100481	0.00157196	0.00738668	-0.00343598	-0.00105394	-0.00149008	-0.0517686	0.0141044	-0.045992	-0.0266405	-0.0165134	-0.00910009	0.00900586	0.00589467	0.0270611	-0.0163679	-0.0137525	0.003451	0.0056611	0.0231379	-0.0137392	-0.00926444	-0.00559677	0.0477936	0.00793189	-0.000248778	0.00632264	0.0111584
0.0163483	-0.00221517	-0.00684911	-0.00994154	0.000977457	0.00740927	-0.00337579	-0.00220257	-0.0014863	-0.0519463	0.0114707	-0.0459979	-0.020616	-0.0164889	-0.0091192	0.0101677	0.00586211	0.0273036	-0.016412	-0.013663	0.0035608	0.00535522	0.0232555	-0.0137722	-0.00928305	-0.00520572	0.0477898	0.00792175	-0.000493191	0.00639419	0.0108302
0.0171689	-0.00238146	-0.0067628	-0.00947825	0.000139259	0.00738552	-0.00349261	-0.00194458	-0.00148772	-0.0516206	0.0114452	-0.0459728	-0.0204321	-0.0164765	-0.00912185	0.00968875	0.00587214	0.0272683	-0.0163856	-0.013365	0.00349336	0.00535225	0.0234982	-0.0137968	-0.00928914	-0.00523217	0.0477909	0.00797317	-0.000185691	0.00673804	0.0107991
0.0170302	-0.00233722	-0.0068002	-0.00831823	0.000850636	0.00739216	-0.00343193	-0.00238615	-0.00148074	-0.0517734	0.0116712	-0.0447836	-0.0207323	-0.0164369	-0.00911759	0.00994306	0.00586331	0.0272806	-0.0164019	-0.0135191	0.00352659	0.00535735	0.0235595	-0.0137813	-0.00933694	-0.00515536	0.0477902	0.00796897	-0.000285621	0.00644859	0.0107096
0.0141021	-0.00270115	-0.00679435	-0.00948915	0.000697502	0.00738442	-0.00339352	-0.00750185	-0.00153972	-0.0467193	0.00336708	-0.0457517	-0.0203685	-0.0164834	-0.00881597	0.0102213	0.0065902	0.026183	-0.0163986	-0.0135752	0.00370569	0.0053652	0.0234931	-0.0124532	-0.00586854	-0.00606391	0.0479065	0.00796075	-1.58667e-05	0.00637127	0.0100255
0.0154313	-0.00232668	-0.00680211	-0.00945519	0.000677727	0.0074173	-0.00333987	-0.00286351	-0.00153587	-0.0470453	0.00865816	-0.045586	-0.0203034	-0.0164724	-0.00857323	0.0103181	0.00652058	0.023207	-0.016393	-0.0136411	0.00359572	0.00517839	0.0235489	-0.00596483	-0.00496816	-0.00652731	0.0478494	0.00796432	-7.60627e-06	0.0060968	0.00980945
0.0153486	-0.00250655	-0.00684677	-0.00902762	0.000507852	0.00740105	-0.00335554	-0.00306625	-0.00152596	-0.0460597	0.00708998	-0.0456072	-0.0202937	-0.0164701	-0.00864412	0.0102433	0.00633334	0.0239889	-0.0162682	-0.0135848	0.00347863	0.00519496	0.023533	-0.0092752	-0.00580441	-0.00550194	0.0479275	0.00676885	-6.26072e-05	0.00611083	0.00975066
0.0154214	-0.00253203	-0.00682967	-0.00940187	0.000174344	0.00741116	-0.00334277	-0.00366339	-0.00136669	-0.045583	0.00679737	-0.045561	-0.0202884	-0.0164817	-0.00256723	0.0102808	0.00626155	0.0237872	-0.0184754	-0.0136305	0.00358685	0.00526004	0.0235668	-0.00790567	-0.00617252	-0.00300132	0.0324075	0.00782404	-0.000221853	0.00629675	0.00844493
0.014995	-0.00255025	-0.00680805	-0.00928113	0.000194874	0.00741089	-0.00333202	-0.00356673	-0.00144128	-0.0459498	0.00818004	-0.0455088	-0.0203068	-0.0164414	-0.000614434	0.0103244	0.00634503	0.0236472	-0.0180891	-0.013615	0.00283613	0.00527441	0.023532	-0.00808088	-0.00624577	-0.00461798	0.0297799	0.00776123	-0.000231153	0.00620908	0.00829667
0.0146972	-0.00254556	-0.00683389	-0.00927939	5.19079e-05	0.00740787	-0.00342798	-0.00365124	-0.00135163	-0.0456808	0.0076502	-0.0455484	-0.0203016	-0.0163036	-0.00648906	0.0102555	0.00632209	0.0238026	-0.0101328	-0.0136184	0.00330069	0.00527504	0.0232119	-0.00775874	-0.005613	-0.00328426	0.0291502	0.00784635	-0.000150793	0.00588665	0.00800289
0.0148731	-0.00206671	-0.00799349	-0.00477714	2.10227e-05	0.00744184	-0.00234467	-0.00344785	-0.00145766	-0.0458937	0.00819875	-0.0455693	-0.0203632	-0.0161952	-0.00232237	0.0102701	0.00592731	0.00896759	-0.00973518	-0.0142879	0.0031923	0.00525382	0.0232084	-0.00821047	-0.00583426	-0.00313857	0.0303471	0.00817415	-7.6322e-05	0.00549395	0.00754506
0.0146968	0.000705879	-0.00700698	-0.00501641	6.13755e-05	0.00748461	-0.00306916	-0.00375832	-0.00134176	-0.0460236	0.00798657	-0.0455525	-0.020327	-0.0163916	-0.00483088	0.0102489	0.0063862	0.00406778	-0.0100467	-0.0137128	0.00299966	0.00526411	0.0231975	-0.00777409	-0.00561272	-0.00360463	0.0296389	0.00759926	-0.000144031	0.0051057	0.00742774
0.0147491	0.000421007	-0.00713486	-0.00430557	5.85965e-05	0.00740157	-0.00268154	-0.00368305	-0.00133363	-0.0459559	0.00190101	-0.0455537	-0.0203191	-0.0164997	-0.00499218	0.0102525	0.00478886	0.0065238	-0.00977727	-0.0139355	0.00301179	0.00526578	0.0201451	-0.0077418	-0.00572987	-0.00344529	0.0302235	0.00775474	-0.00015092	0.00521802	0.00727371
0.0147449	-0.000853349	-0.00709923	-0.00652579	4.99954e-05	0.00743217	-0.00298443	-0.00367133	-0.00124688	-0.0458697	0.000568205	-0.045555	-0.020317	-0.0165092	-0.0049522	0.0102566	0.00270459	0.00568513	-0.00903233	-0.013698	0.00313704	0.00527131	0.0188242	-0.00774989	-0.00573158	-0.00315673	0.0302823	0.00775121	-0.00015217	0.00545194	0.00719553
0.0147868	8.343e-06	-0.00708375	-0.00388394	6.03794e-05	0.00753203	-0.000409508	-0.00394172	-0.00133258	-0.0458731	0.00704875	-0.023323	-0.0203298	-0.0165024	-0.00509963	0.0102584	-0.00313522	0.0062232	-0.00864693	-0.0139117	0.00311202	0.00525266	0.018063	-0.00776338	-0.00572674	-0.00329243	0.0301819	0.00774669	-0.000142862	0.00529323	0.00565631
0.0150854	-0.000291482	-0.00716577	-0.0055887	6.12348e-05	0.00740292	-0.0028483	-0.00378073	-0.00133725	-0.0458862	0.00362148	-0.0200855	-0.0203313	-0.0164674	-0.00502948	0.0102571	-0.0015823	0.00658627	-0.00853656	-0.0138942	0.0032185	0.00540596	0.0130969	-0.00772728	-0.00569902	-0.00336437	0.0302186	0.00786879	-0.00013516	0.00540273	0.00535707
0.0150854	-0.000291482	-0.00716577	-0.0055887	6.12348e-05	0.00740292	-0.0028483	-0.00378073	-0.00133725	-0.0458862	0.00362148	-0.0200855	-0.0203313	-0.0164674	-0.00502948	0.0102571	-0.0015823	0.00658627	-0.00853656	-0.0138942	0.0032185	0.00540596	0.0130969	-0.00772728	-0.00569902	-0.00336437	0.0302186	0.00786879	-0.00013516	0.00540273	0.00535707
0.0150796	-0.000232207	-0.00714628	-0.00541219	6.15844e-05	0.00740348	-0.00277789	-0.0037635	-0.00133741	-0.0458862	0.00363848	-0.0201015	-0.020331	-0.016467	-0.00502916	0.0102573	-0.00159095	0.00658563	-0.00853711	-0.0138942	0.00316306	0.00540525	0.0131212	-0.00772739	-0.00571411	-0.00336384	0.0302185	0.00783935	-0.000136681	0.00539953	0.00535485
0.0149513	-0.000291397	-0.00715836	-0.00530178	6.11616e-05	0.00740898	-0.00270793	-0.00377893	-0.00133427	-0.0458875	0.00348718	-0.0201501	-0.0203292	-0.0164559	-0.00496085	0.0102571	-0.00164845	0.00625518	-0.00871467	-0.0138398	0.00320381	0.00536701	0.0131839	-0.00774635	-0.00570414	-0.00335887	0.0302211	0.00782052	-0.000140414	0.00538648	0.00534856
0.0150048	-0.000622637	-0.00714378	-0.00530296	6.09826e-05	0.00742604	-0.00267126	-0.00376982	-0.000818496	-0.045824	0.00381791	-0.0204696	-0.0203258	-0.0164451	-0.00502433	0.0102592	-0.00148395	0.00693132	-0.00870719	-0.0131116	0.00316293	0.0053551	0.0135482	-0.00797545	-0.00570934	-0.00332671	0.0273675	0.00782059	-0.000136442	0.00538797	0.00519602
0.014947	-0.00084705	-0.00663691	-0.00519384	-0.000150044	0.0102882	-0.00261575	-0.00376928	-0.00112665	-0.0430515	0.00336072	-0.019111	-0.0203259	-0.0164182	-0.0046047	0.0102124	-0.00169212	0.0059349	-0.00371358	-0.0136787	0.00300446	0.00535556	0.0135618	-0.00805685	-0.00570946	-0.0033411	0.0289418	0.00781212	-0.000128769	0.00556776	0.00496046
0.015008	-0.000956704	-0.00696416	-0.00530815	1.71654e-05	0.00771004	-0.00290519	-0.00377652	0.0013342	-0.0357435	0.0036385	-0.0180324	-0.020459	-0.0164429	-0.00479232	0.0102532	-0.00138416	0.0070254	-0.00760262	-0.0132236	0.00312356	0.00535334	0.0135339	-0.00788454	-0.00575726	-0.00334347	0.0274206	0.00780412	-0.00109236	0.00643802	0.00428724
0.0150516	-6.52858e-05	-0.00712576	-0.00524498	1.15854e-05	0.00804288	-0.00270502	-0.00370731	-0.000670897	-0.0360273	0.00373554	-0.0201391	-0.0213048	-0.0164439	-0.00499326	0.00249859	-0.00145033	0.006625	-0.00865464	-0.0133892	0.00313381	0.00560379	0.00920148	-0.00790042	-0.00571336	-0.00333307	0.0153393	0.00781691	-0.000157243	0.00541891	0.00372203
0.0150867	-0.000791759	-0.00710736	-0.00523709	2.7775e-05	0.00760849	-0.00271567	-0.003714	-0.000540442	-0.0366582	0.0037351	-0.0195861	-0.0210159	-0.01644	-0.00506207	0.00421506	-0.00148183	0.00663582	-0.0084579	-0.0134015	0.00313452	0.00560293	0.00678774	-0.00795172	-0.00571309	-0.0033364	0.0155829	0.00781792	-0.000164182	0.00550588	0.0037082
0.0150926	-0.000283252	-0.00734226	-0.00526698	1.31396e-05	0.00789695	-0.00268246	-0.00367005	0.000260521	-0.035955	0.0037299	-0.0192126	-0.0212449	-0.0158433	-0.00502216	0.00569735	-0.0014101	0.00669331	-0.00821117	-0.0132372	0.00302741	0.0053412	0.00900571	-0.00784454	-0.005768	-0.00333481	0.0154938	0.00705546	-0.000380269	0.00623676	0.00367149
0.0150457	0.000154941	-0.00718467	-0.00527201	-4.27478e-05	0.00789672	-0.00272116	-0.0036653	0.000250424	-0.0353158	0.00370692	-0.0192658	-0.0205565	-0.0155134	-0.00498592	0.00592225	-0.00143765	0.00667253	-0.00839648	-0.0132831	0.00305246	0.00581125	0.0102674	-0.00735647	-0.005745	-0.00333437	0.0159209	0.00675373	-0.000775759	0.00600127	0.00362034
0.0150654	-0.00030746	-0.00716679	-0.00501394	-5.90021e-05	0.00785329	-0.00268563	-0.00366573	7.99999e-05	-0.0355463	0.00366221	-0.0192312	-0.0208598	-0.0159191	-0.00466569	0.00551418	-0.00144498	0.00661728	-0.00828393	-0.0133385	0.00305181	0.00550593	0.00764626	-0.00755621	-0.00572749	-0.00158619	0.0111797	0.00664583	-0.000412684	0.00610773	0.00346297
0.0151762	-0.000914475	-0.00718078	-0.00430054	0.000849571	0.00789006	-0.00272125	-0.00366399	8.02069e-05	-0.035486	0.00362884	-0.00511362	-0.0208044	-0.0160851	-0.00259586	0.00544436	-0.00145623	0.00667302	-0.0084253	-0.013368	0.00304592	0.00537549	0.00825726	-0.00767731	-0.00571211	-0.00271713	0.0129401	0.00709889	-0.000775666	0.00611748	0.00316904
0.0151291	-0.000771948	-0.00717234	-0.00510535	0.000526652	0.00785505	-0.00272027	-0.0036648	-2.76848e-05	-0.0351961	0.00363492	-0.00646249	-0.0208149	-0.0159197	-0.00269099	0.00577263	-0.00144633	0.00667046	-0.00836509	-0.0133532	0.00304286	0.00542949	0.00621644	-0.00762049	-0.00571762	-0.00248742	0.0129393	0.006907	-0.000536793	0.00609582	0.00313259
0.0151026	-0.000518357	-0.00716921	-0.0038773	0.000265159	0.00784672	-0.00272331	-0.00367671	-3.01361e-05	-0.0352592	0.00368623	-0.00828746	-0.0207973	-0.015851	-0.00381361	0.00573933	-0.00144271	0.00330306	-0.0081795	-0.0133432	0.00304825	0.00538026	0.00609113	-0.00722468	-0.00572651	-0.00271806	0.0119844	0.00703376	-0.000756401	0.00612021	0.0030909
0.0151177	-0.000499898	-0.00717073	-0.00374726	0.000475436	0.0078468	-0.00271897	-0.00366932	-2.29281e-05	-0.0352701	0.00368497	-0.0050351	-0.0208099	-0.0158053	-0.00208845	0.00583025	-0.00143761	0.00328527	-0.00813586	-0.0133499	0.00305222	0.00537783	0.00632743	-0.00753276	-0.0057272	-0.00263476	0.0122718	0.00704858	-0.000613155	0.00614145	0.00305144
0.00720374	-0.000700071	-0.00684418	-0.00407278	0.000164136	0.00761698	-0.00271665	-0.00359722	3.73129e-06	-0.0351296	0.0036974	-0.00607031	-0.0208132	-0.015922	-0.00310028	0.00454827	-0.0014511	0.000655166	-0.00834562	-0.0133438	0.00304388	0.00554853	0.00620759	-0.00768982	0.00102197	-0.00170399	0.0122459	0.00716741	-0.000750271	0.00618285	0.00282782
0.0110731	-0.000669574	-0.00460986	-0.00372248	0.000476065	0.00781461	-0.00271833	-0.00363854	-9.28865e-06	-0.0331365	0.00369031	-0.00645648	-0.0111575	-0.0156513	-0.00318529	0.00376497	-0.00144695	0.00358635	-0.00784724	-0.0134344	0.00278697	0.00541186	0.00687355	-0.0076355	-0.00350669	-0.00258229	0.0120737	0.00711671	-0.000721001	0.0061537	0.0024406
0.0117185	-0.000631718	-0.00534583	-0.00371978	0.000392151	0.00780528	-0.00271846	-0.00362846	-8.25603e-06	-0.0333123	0.00369194	-0.00638473	-0.0103277	-0.0156412	-0.00384841	0.00293101	-0.00144609	0.00333835	-0.00726473	-0.0133868	0.00289818	0.00544993	0.00682931	-0.00763233	-0.00361309	-0.00224571	0.0119599	0.00712929	-0.000763361	0.00615628	0.00243924
0.0106132	-0.000650629	-0.00430863	-0.00364601	0.000357137	0.00774192	-0.00271808	-0.00354846	-4.8344e-06	-0.0331552	0.00369071	-0.00621152	-0.00864781	-0.0156516	-0.00348421	0.00311708	-0.00144628	0.00351156	-0.00781342	-0.0134108	0.00294673	0.00542428	0.00668405	-0.00766198	-0.0034405	-0.00241575	0.0120074	0.00712865	-0.000708342	0.00615859	0.00236595
0.0109156	-0.000655818	-0.00464546	-0.00371141	0.000294161	0.00766408	-0.00273376	-0.00355956	-4.00404e-06	-0.0149231	0.0037385	-0.00608417	-0.00812521	-0.0156984	-0.00350729	0.00235817	-0.00144103	0.00377041	-0.0077151	-0.0134187	0.00288839	0.00542447	0.00648988	-0.00764185	-0.00271191	-0.00233494	0.0121285	0.0071426	-0.000713629	0.00616033	0.00148146
0.0107932	-0.000633979	-0.00482499	-0.00360221	0.00038396	0.00774506	-0.00272026	-0.00358902	4.42057e-05	-0.0124684	0.00382649	-0.0061944	-0.00957172	-0.0156014	-0.00340494	0.00322255	-0.00143842	0.00338681	-0.00757974	-0.013402	0.00289761	0.00544586	0.00670234	-0.00762898	-0.00320411	-0.00244513	0.00958905	0.00714053	-0.000901986	0.00615845	0.00138875
0.0107938	-0.000656745	-0.00475341	-0.00357935	0.000357761	0.00775061	-0.00272264	-0.00359014	4.01276e-05	-0.0101782	0.00409113	-0.00610913	-0.00965727	-0.0156594	-0.00354272	0.00249157	-0.0014443	0.00344735	-0.00761001	-0.013407	0.00288301	0.00544446	0.0066404	-0.00749607	-0.00331765	-0.00234988	0.00831769	0.00714866	-0.0007254	0.00615651	0.00131286
0.0102999	-0.000658657	-0.00475669	-0.00364184	0.000369791	0.00773866	-0.00272226	-0.00359321	0.000149299	-0.010875	0.00389272	-0.00618198	-0.00959727	-0.0156721	-0.00352193	0.00256886	-0.00144375	0.00343625	-0.00771206	-0.0134298	0.00280081	0.00543643	0.00667368	-0.0075372	-0.00332398	-0.00238205	0.00712439	0.00714252	-0.000726887	0.00615659	0.00130054
0.010669	-0.000646052	-0.00503412	-0.00372452	0.000368576	0.00774037	-0.00273704	-0.00361177	0.000124204	-0.0107218	0.00389834	-0.00612674	-0.00943406	-0.0156524	-0.00348032	0.00277396	-0.00144272	0.00339278	-0.0071721	-0.013404	0.00284827	0.00544139	0.00664825	-0.00756596	-0.00333726	-0.00236901	0.00661461	0.00418553	-0.000744257	0.00616398	0.00125599
0.0104203	-0.000646509	-0.00480954	-0.00371902	0.0003685	0.0077419	-0.00273467	-0.00366057	4.36124e-06	-0.0106157	0.00392534	-0.00609307	-0.00937045	-0.0156068	-0.00346048	0.00261836	-0.00144208	0.00334417	-0.00723803	-0.0133961	0.00283315	0.00546463	0.00664712	-0.00720138	-0.00337662	-0.00239802	0.00701708	0.00430342	-0.00073466	0.00616189	0.00124481
0.0104203	-0.000646509	-0.00480954	-0.00371902	0.0003685	0.0077419	-0.00273467	-0.00366057	4.36124e-06	-0.0106157	0.00392534	-0.00609307	-0.00937045	-0.0156068	-0.00346048	0.00261836	-0.00144208	0.00334417	-0.00723803	-0.0133961	0.00283315	0.00546463	0.00664712	-0.00720138	-0.00337662	-0.00239802	0.00701708	0.00430342	-0.00073466	0.00616189	0.00124481
0.0104673	-0.000655908	-0.00483466	-0.00375112	0.000368318	0.0077432	-0.00273155	-0.00363256	-5.44765e-05	-0.0104879	0.00394373	-0.00609045	-0.00924697	-0.0156139	-0.00348487	0.00256828	-0.00144239	0.00334852	-0.00731925	-0.0133981	0.00284299	0.00547779	0.00661667	-0.0073522	-0.00332781	-0.00239741	0.00694882	0.00421553	-0.000736249	0.00611524	0.00124199
0.0104215	-0.000645672	-0.00482831	-0.00373033	0.000550889	0.00767218	-0.00273809	-0.0036228	-0.000964082	-0.0101594	0.0039251	-0.00607234	-0.0093454	-0.0156106	-0.00347345	0.00261035	-0.00270277	0.00290487	-0.00723327	-0.0120454	0.00284408	0.00545973	0.00549181	-0.00721143	-0.00336159	-0.00221341	0.00696955	0.00489127	-0.000739555	0.00611512	0.00119223
0.0104323	-0.00057475	-0.00254501	-0.00375156	0.000674816	0.00788087	-0.00273224	-0.00367443	-0.000180026	-0.0103594	0.00394074	-0.00609577	-0.00934142	-0.0111264	-0.00347346	0.002585	-0.00189449	0.00318528	-0.00725566	-0.0127936	0.00159602	0.00545976	0.00652308	-0.00760907	-0.00334347	-0.00238767	0.00688054	0.00436255	-0.000791448	0.00614604	0.0010876
0.010433	-0.000561621	-0.00373255	-0.00375761	0.000787672	0.00787965	-0.00292314	-0.00357965	-0.000190849	-0.0103296	0.00393888	-0.00611151	-0.00935873	-0.0121519	-0.00361394	0.00257714	-0.00356798	0.00318849	-0.00619021	-0.0103982	0.00191789	0.00546178	0.00647891	-0.00749741	-0.00334107	-0.00236808	0.00692289	0.00438768	-0.00077396	0.00613441	0.00105906
0.0104356	-0.000575592	-0.00420005	-0.0038382	0.00059273	0.00775651	-0.00283589	-0.00356806	-0.000188621	-0.0102353	0.00394021	-0.00613269	-0.0093535	-0.0116036	-0.00376672	0.00257534	-0.00220925	0.00325719	-0.00611918	-0.00976844	0.00213728	0.00545983	0.00647702	-0.00731691	-0.00333914	-0.00236225	0.00690728	0.00439867	-0.000742187	0.00612232	0.00102383
0.0104232	-0.000563542	-0.00423448	-0.00382326	0.000614237	0.00777568	-0.00278429	-0.00357569	-0.000166711	-0.0101549	0.00394664	-0.0053124	-0.00938364	-0.0112902	-0.00353951	0.00258137	-0.00212869	0.00322717	-0.00602115	-0.00966408	0.00225133	0.00546588	0.00642182	-0.00739122	-0.00344324	-0.00233418	0.00689666	0.00438963	-0.000759418	0.00612393	0.00100217
0.0104332	-0.000564786	-0.00415243	-0.00382384	0.000775385	0.00777295	-0.00282872	-0.0036046	-0.000218842	-0.0101925	0.0039398	-0.00379508	-0.00935165	-0.0114212	-0.0035726	0.00258751	-0.00212137	0.00324324	-0.00589204	-0.00966273	0.00187013	0.00546467	0.00637838	-0.00742058	-0.0033393	-0.00228467	0.00690002	0.00436976	-0.000755014	0.00611985	0.000987574
0.00864754	-0.000573426	-0.00399389	-0.00380478	0.000822575	0.0044903	-0.000543914	-0.00282274	-0.000253889	-0.00943949	0.0039408	-0.0044317	-0.0093445	-0.00599232	-0.00337988	0.00219353	-0.00224512	0.0044264	-0.00653115	-0.00988751	0.00202001	0.0056353	0.00635	-0.00735089	-0.00334751	-0.00198883	0.00689626	0.0043242	-0.000743959	0.00618811	0.000813953
0.00876384	-0.000575094	-0.00395833	-0.00381036	0.000740383	0.00481222	-0.000569006	-0.00291241	-0.000245134	-0.00983857	0.00393334	-0.00455034	-0.00870609	-0.00674729	-0.00351837	0.00235682	-0.00227258	0.00405176	-0.00627722	-0.00980885	0.00206732	0.00558297	0.00630252	-0.00735176	-0.00339368	-0.00195	0.00689174	0.00299966	-0.000743096	0.00615809	0.000808824
0.00902097	-0.000577033	-0.00411522	-0.00378785	0.000785746	0.00467066	-0.00197438	-0.0024407	-0.000250274	-0.00808841	0.00390736	-0.0048084	-0.00918869	-0.00416181	-0.00340056	0.00222645	-0.0021996	0.00359705	-0.00643863	-0.00989237	0.00212623	0.00553237	0.00606356	-0.00659121	-0.0033647	-0.00214272	0.00690041	0.00434683	-0.000754525	0.00626263	0.000762072
0.00851765	-0.000559812	-0.00369862	-0.0037951	0.00077191	0.00408953	-0.00173399	-0.00296038	-0.000187228	-0.00787269	0.00372914	-0.00495819	-0.00670656	-0.00337132	-0.00336937	0.00252255	-0.00224834	0.00412191	-0.00628081	-0.00984508	0.0020291	0.0055508	0.00635025	-0.00712159	-0.00335463	-0.00203877	0.00689357	0.00324626	-0.000745766	0.00637629	0.000703675
0.00851765	-0.000559812	-0.00369862	-0.0037951	0.00077191	0.00408953	-0.00173399	-0.00296038	-0.000187228	-0.00787269	0.00372914	-0.00495819	-0.00670656	-0.00337132	-0.00336937	0.00252255	-0.00224834	0.00412191	-0.00628081	-0.00984508	0.0020291	0.0055508	0.00635025	-0.00712159	-0.00335463	-0.00203877	0.00689357	0.00324626	-0.000745766	0.00637629	0.000703675
0.00243007	-0.000532943	-0.00406903	-0.0037921	0.000781336	0.00348744	-0.00166491	-0.00271335	-0.000208694	-0.00757016	0.00369018	-0.0052947	-0.000605082	-0.00436606	-0.0034121	0.00223045	-0.00224539	0.00456883	-0.00639566	-0.00735626	0.0022871	0.00325604	0.00192846	-0.00700522	-0.00337155	-0.00210387	0.00690032	0.00399453	-0.000718162	0.00642156	0.000505757
0.00243007	-0.000532943	-0.00406903	-0.0037921	0.000781336	0.00348744	-0.00166491	-0.00271335	-0.000208694	-0.00757016	0.00369018	-0.0052947	-0.000605082	-0.00436606	-0.0034121	0.00223045	-0.00224539	0.00456883	-0.00639566	-0.00735626	0.0022871	0.00325604	0.00192846	-0.00700522	-0.00337155	-0.00210387	0.00690032	0.00399453	-0.000718162	0.00642156	0.000505757
0.0010024	-0.000532563	-0.00418865	-0.00374259	0.000796522	0.00350727	-0.0016638	-0.00262117	-0.000199674	-0.00756075	0.00369957	-0.00529277	-0.00178737	-0.00473944	-0.00340457	0.00224939	-0.00225829	0.00447571	-0.00634702	-0.00727266	0.00217153	0.00330377	0.000208449	-0.00700291	-0.00332536	-0.00207821	0.00689739	0.00399631	-0.000714552	0.00646003	0.000500814
0.00207882	-0.000532491	-0.00402164	-0.00375289	0.000786035	0.00356376	-0.00169476	-0.00266844	-0.000202931	-0.00763931	0.00370936	-0.00512507	-0.00121693	-0.00455018	-0.00340867	0.00223861	-0.00224697	0.00439023	-0.00635515	-0.00744536	0.00218749	0.00336512	0.000280936	-0.00699802	-0.00336063	-0.00208268	0.00689778	0.00319855	-0.000738701	0.00643616	0.000496131
0.00174081	-0.00053315	-0.00396528	-0.00367796	0.000785159	0.0035212	-0.00167416	-0.00270131	-0.000202301	-0.0031861	0.00372154	-0.00520362	-0.00147889	-0.00456422	-0.00341078	0.00226548	-0.002256	0.00445069	-0.00637073	-0.00748105	0.00199692	0.00340506	0.000988462	-0.00700152	-0.00334649	-0.00207805	0.00676217	0.00329855	-0.000739222	0.00641244	0.000447407
0.00191762	-0.000536613	-0.00403472	-0.00358854	0.000786342	0.00352455	-0.00168616	-0.00258644	-0.000204002	-0.00319839	0.00371201	-0.00518754	-0.00145574	-0.00448596	-0.00340821	0.00225643	-0.00225405	0.00442905	-0.00636917	-0.00745968	0.00194815	0.00342934	0.000778846	-0.00701009	-0.00335234	-0.00208391	0.00685738	0.003186	-0.000726236	0.00640529	0.000446131
0.00142517	-0.000538681	-0.00401578	-0.00369362	0.000770602	0.003475	-0.00165984	-0.000948867	-0.000232286	-0.00391609	0.00369902	-0.00514925	-0.00125306	-0.00441728	-0.00343253	0.00225336	-0.00226617	0.00445653	-0.00637363	-0.00583539	0.00200743	0.00324811	0.000867952	-0.00700566	-0.00335792	-0.00208612	0.00689641	0.00326817	-0.000744398	0.00644704	0.000422016
0.0014336	-0.000538724	-0.00401557	-0.00373863	0.000772048	0.00345072	-0.00165297	-0.000585508	-0.000156573	-0.00359975	0.00368133	-0.00516512	-0.00124833	-0.0044351	-0.00343173	0.00225312	-0.00226471	0.00444906	-0.00619025	-0.00585186	0.00201393	0.00327498	0.000847335	-0.0069174	-0.00335667	-0.00209028	0.00689625	0.00327263	-0.000745084	0.00644044	0.000416097
0.001596	-0.000515256	-0.00401307	-0.00372319	0.000775342	0.00350182	-0.00166516	-0.00127406	-0.000220308	-0.0033307	0.00142702	-0.00517373	-0.00136249	-0.00444067	-0.00342845	0.00224586	-0.00226218	0.00444629	-0.00587079	-0.00614313	0.00201467	0.00336466	0.000829715	-0.00700943	-0.00335688	-0.00208497	0.00669836	0.00339056	-0.000739862	0.00643739	0.000404618
0.00151341	-0.00052365	-0.00401377	-0.00370879	0.00077932	0.003471	-0.00163638	-0.00109493	-0.000202957	-0.00351529	0.00190003	-0.0051665	-0.00131793	-0.0022289	-0.00335587	0.00221487	-0.00233291	0.00439481	-0.00615479	-0.00604828	0.00200338	0.00330627	0.000866349	-0.00689407	-0.00335983	-0.00208712	0.00673382	0.003337	-0.000738095	0.0064412	0.000391137
0.0015239	-0.000418154	-0.0040255	-0.00371356	0.000775429	0.00349177	-0.00163833	-0.00105416	-0.000216483	-0.00295619	0.00144253	-0.00465958	-0.00138073	-0.00266056	-0.00328655	0.00222576	-0.00238287	0.00444129	-0.00608502	-0.00598292	0.00200342	0.00333179	0.000855252	-0.00699611	-0.00335607	-0.00213449	0.00670346	0.00334224	-0.000736089	0.0064354	0.0003833
0.00157134	-0.00042785	-0.00402625	-0.00371545	0.000741408	0.0034976	-0.00162418	-0.00105482	-0.000305094	-0.00246541	0.00221737	-0.00415673	-0.00146322	-0.00273131	-0.00326363	0.00187499	-0.00229745	0.000506405	-0.00596977	-0.00595669	0.00201887	0.00333395	0.000820908	-0.00699078	-0.00335335	-0.00210295	0.00670655	0.00336863	-0.000725344	0.00643858	0.000356701
0.00155169	-0.000435649	-0.00402487	-0.00371847	0.000696472	0.00349668	-0.00165164	-0.000961987	-0.000255697	-0.00296613	0.00191824	-0.00422077	-0.00143149	-0.00165148	-0.00338618	0.00192522	-0.0022867	0.000462642	-0.00606032	-0.00598229	0.00201569	0.00333477	0.000836596	-0.00699103	-0.00335422	-0.00209202	0.00671092	0.00332412	-0.000724693	0.0064385	0.000355706
0.00155293	-0.000426183	-0.004026	-0.0037152	0.000724561	0.00350113	-0.00162592	-0.000979458	-0.000263893	-0.00269013	0.00170105	-0.00420558	-0.00142119	-0.00163491	-0.00331469	0.00193364	-0.00232133	0.00100748	-0.00608165	-0.00594293	0.0020136	0.00333194	0.000835863	-0.0069854	-0.00335457	-0.00209349	0.00673022	0.00333887	-0.000728214	0.00643672	0.000353697
0.00152343	-0.000429833	-0.0040235	-0.00371987	0.000726018	0.00331406	-0.00163448	-0.000974179	-0.000289744	-0.00279133	0.00190721	-0.00421176	-0.00141613	-0.00184436	-0.00333589	0.00169954	-0.00232423	0.00117402	-0.0060552	-0.0059443	0.00201426	0.00333411	0.000858644	-0.006974	-0.000927513	-0.00209301	0.00671936	0.00333649	-0.000730298	0.00650561	0.000344045
0.00153894	-0.000429494	-0.00402487	-0.00372132	0.000742594	0.00330312	-0.0016096	-0.00100806	-0.000288165	-0.0025445	0.00197987	-0.00421052	-0.0014147	-0.00181333	-0.00296594	0.00158349	-0.00228179	0.00107345	-0.00606625	-0.00593847	0.00201256	0.00333454	0.00085641	-0.00696043	-0.000854892	-0.00207062	0.00676192	0.00333429	-0.000734575	0.0064421	0.000339143
0.00154356	-0.000436678	-0.00402447	-0.00371941	0.000731691	0.0032698	-0.00163501	-0.00100163	-0.000280577	-0.00258891	0.00186974	-0.00419652	-0.00142508	-0.00183766	-0.00270906	0.00158221	-0.00230595	0.00114343	-0.00603992	-0.00595524	0.00201203	0.00333354	0.00084049	-0.0069751	-0.00123074	-0.00209199	0.00672034	0.00333598	-0.000730517	0.00644932	0.000338045
0.00154611	-0.000429771	-0.00402582	-0.00371263	0.000736643	0.00288367	-0.00162328	-0.00108672	-0.000268505	-0.0026448	0.00193024	-0.00420753	-0.00141965	-0.00184485	-0.0027999	0.00164838	-0.00228858	0.00102686	-0.00605876	-0.00592957	0.00201307	0.00333367	0.000849534	-0.00697182	-0.00128751	-0.00208632	0.00655638	0.00333597	-0.000731564	0.00645387	0.000334679
0.0015436	-0.000432074	-0.00402515	-0.00370782	0.000736734	0.00314025	-0.00162632	-0.00102742	-0.00028139	-0.00262409	0.00187871	-0.00422906	-0.00141923	-0.00181615	-0.0029344	0.00170361	-0.00229633	0.00103036	-0.00454246	-0.00596728	0.00201217	0.00333768	0.000846605	-0.00697307	-0.00123984	-0.00105833	0.00657668	0.00333227	-0.000732545	0.00645605	0.000318167
0.000965582	-0.00097411	-0.00400721	-0.00371851	0.000537285	0.00299051	-0.000530178	-0.00101683	-0.000189343	-0.00257809	0.00166825	-0.00425874	-0.00143905	-0.0018406	-0.00291552	0.00167147	-0.00232567	0.00106372	-0.00445349	-0.00658205	0.0015704	0.00306585	0.000684903	-0.00440535	-0.00124446	0.000202091	0.00660327	0.00333246	-0.000235264	0.000848593	0.000245181
0.000818045	-0.000716253	-0.00398744	-0.00371393	0.000244728	0.00256261	-0.000700291	-0.00102594	-0.000256785	-0.00155765	0.00151727	-0.00423587	-0.00157825	-0.00183716	-0.00290921	0.00168563	-0.00182408	0.00106046	-0.00448256	-0.00626498	-0.000513084	0.00315389	0.000754832	-0.0047929	-0.00126285	0.000240228	0.00660238	0.00334321	-0.000187238	0.00154233	0.000235335
0.000260922	-0.000703168	-0.00319164	-0.00371235	0.00014395	0.00234439	-0.0011564	-0.00102677	-0.000234001	-0.00111159	0.00103401	-0.00423065	-0.00162236	-0.0018373	-0.00290629	0.00166972	-0.00205574	0.00103769	-0.00453868	-0.00617371	-0.000425121	0.00323387	0.000705138	-0.00487032	-0.00123548	-8.15345e-05	0.00660205	0.00334256	-7.51284e-05	0.0015187	0.000227417
0.000260922	-0.000703168	-0.00319164	-0.00371235	0.00014395	0.00234439	-0.0011564	-0.00102677	-0.000234001	-0.00111159	0.00103401	-0.00423065	-0.00162236	-0.0018373	-0.00290629	0.00166972	-0.00205574	0.00103769	-0.00453868	-0.00617371	-0.000425121	0.00323387	0.000705138	-0.00487032	-0.00123548	-8.15345e-05	0.00660205	0.00334256	-7.51284e-05	0.0015187	0.000227417
0.000326185	-0.000580249	-0.00345686	-0.00321077	0.000387584	0.00224312	-0.000697495	-0.00104164	-0.000514012	-0.00141829	0.0011073	-0.00423171	-0.0016648	-0.00183942	-0.0029067	0.00167014	-0.00201859	0.00103013	-0.00463759	-0.0061232	0.000858483	0.00322188	0.000639117	-0.00392026	-0.00124587	-0.000285703	0.00658925	0.00334075	-0.000171146	0.00126822	0.000217139
0.000395771	-0.000312426	-0.0032514	-0.00339497	0.000134854	0.00217867	-0.000583019	-0.00102922	-0.000297778	-0.00137764	0.00110498	-0.0042304	-0.00158287	-0.00183302	-0.00290002	0.00166961	-0.0019218	0.00103718	-0.0045532	-0.00615703	-8.82515e-05	0.00320229	0.000705498	-0.00416458	-0.00125346	-0.000275628	0.00660259	0.0033426	-0.000261854	0.00136813	0.000216551
0.000420756	0.000176702	-0.00331563	-0.00331189	0.000175032	0.00223458	-0.000663793	-0.00103468	-0.000319375	-0.00140375	0.00101176	-0.00423034	-0.00163603	-0.0018373	-0.00290388	0.00167395	-0.00192878	0.00103425	-0.00460155	-0.00614452	0.000245052	0.0031945	0.000673992	-0.00403782	-0.00125595	-0.000280421	0.00659722	0.00334164	-0.000240614	0.00137614	0.000216024
0.00040059	-0.000337128	-0.0033175	-0.00334093	0.000196326	0.00219552	-0.000599886	-0.00103611	-0.000327552	-0.00140885	0.00107668	-0.00423047	-0.00126958	-0.00183873	-0.0029025	0.00166956	-0.00194529	0.00103305	-0.00455634	-0.00615671	0.000228313	0.00320228	0.0006904	-0.00136019	-0.00125397	-0.000291147	0.00660102	0.00335275	-0.000249644	0.001331	0.000200543
0.000393514	-9.53175e-05	-0.00184812	-0.00328075	0.0001978	0.00223024	-0.000652942	-0.00104708	-0.000396279	-0.0014277	0.00103137	-0.000409699	-0.00147486	-0.00185815	-0.00290391	0.00167038	-0.00175564	0.00103123	-0.00439959	-0.00613976	0.000364045	0.00319632	0.00065615	-0.00281611	-0.00125202	-0.000286628	0.00659917	0.00334501	-0.000236906	0.00138407	0.000179425
0.00040082	-0.000250214	-0.00233161	-0.00331706	0.000229169	0.00221579	-0.000604695	-0.001113	-0.00034292	-0.00139035	0.00108288	-0.00168386	-0.00134713	-0.0018487	-0.00290331	0.00166971	-0.00191569	0.00103173	-0.00447312	-0.006147	0.000293469	0.00267225	0.000681647	-0.00166996	-0.00125411	-0.000315527	0.00659918	0.00334424	-0.000220443	0.00133585	0.000176985
0.000392832	-0.000190586	-0.00266324	-0.00328655	0.000225676	0.00222572	-0.000617242	-0.00106427	-0.000411639	-0.0014151	0.00103209	-0.000923524	-0.00137728	-0.00184553	-0.00290408	0.000320179	-0.00181134	0.0010306	-0.00429665	-0.00614367	0.000242703	0.00231972	0.000668304	-0.00252375	-0.00125311	-0.000294649	0.00663819	0.00113032	-0.000224578	0.00136079	0.00016424
0.000392785	-0.000157594	-0.00155743	-0.00329955	0.000221855	0.0022234	-0.00063618	-0.00106836	-0.000425273	-0.00140758	0.00105583	-0.000872295	-0.00147569	-0.0018546	-0.00290416	0.00166975	-0.00184704	0.00103052	-0.00430595	-0.00614183	0.000263491	0.00217649	0.000671644	-0.00255237	-0.0012536	-0.000301352	0.0065992	0.00115333	-0.000226787	0.00135624	0.00016185
0.000392074	-0.000176778	-0.00200784	-0.00329555	0.000222024	0.00197259	-0.00064298	-0.00106955	-0.00042601	-0.00140522	0.00106099	-0.00109949	-0.00139444	-0.00183829	-0.0029081	0.00167668	-0.00185171	0.00097803	-0.00432233	-0.00482368	0.000499966	0.00270653	0.000673897	-0.00209151	-0.00125394	-0.000287716	0.00659522	0.00091848	-0.00022698	0.00104102	0.000147528
0.000391968	-0.000177321	-0.00200785	-0.00329793	0.000221329	0.00197346	-0.000642633	-0.00106977	-0.000426014	-0.00140517	0.00106083	-0.00110204	-0.00139645	-0.00183828	-0.00290926	0.00160584	-0.00185221	0.000978251	-0.00432233	-0.0048371	0.000495323	0.00264266	0.000673856	-0.00209681	-0.00125395	-0.000290677	0.00659597	0.00100572	-0.000226977	0.00112246	0.000147496
0.000391899	-0.000174332	-0.001907	-0.0032955	0.000220401	0.00206932	-0.00063516	-0.00109835	-0.000431996	-0.00140272	0.00103895	-0.00104357	-0.00139981	-0.00178153	-0.00290044	0.00167451	-0.00185493	0.00098186	-0.00232438	-0.00499708	0.000345507	0.00249835	0.000672361	-0.00204719	-0.00125649	-0.000295444	0.00660096	0.00116362	-0.000227632	0.00128588	0.000135374
0.000390321	-0.000166831	-0.00192814	-0.00329587	0.000220734	0.00206086	-0.000634331	-0.00107522	-0.000426967	-0.00140529	0.0010587	-0.00100239	-0.00142215	-0.00183069	-0.00290792	0.00156623	-0.00185709	0.0010095	-0.00231907	-0.00484026	0.000347012	0.00246888	0.00067159	-0.00219395	-0.00125398	-0.000292719	0.00660649	0.00117119	-0.000226996	0.00118602	0.000134069
0.000390877	-0.000171229	-0.00193018	-0.00329644	0.000219725	0.00205681	-0.000634213	-0.00110513	-0.000426337	-0.00140474	0.00105005	-0.00103032	-0.00141398	-0.0018243	-0.00290551	0.00158836	-0.00185584	0.000997619	-0.00241297	-0.00485694	0.000367074	0.00243336	0.000672032	-0.001822	-0.00125734	-0.000293325	0.00660062	0.00113565	-0.000226821	0.00105441	0.000132655
0.000391196	-0.000171313	-0.00194921	-0.00329612	0.000220714	0.00201994	-0.000632337	-0.00111033	-0.000430288	-0.00140507	0.00104147	-0.00104091	-0.00140238	-0.00182545	-0.00290786	0.00160435	-0.00185503	0.000998009	-0.00251357	-0.00486952	0.000361193	0.00245985	0.000671845	-0.00188791	-0.00126114	-0.000294258	0.00573545	0.00112457	-0.000227765	0.00115773	0.000123157
0.000390111	-0.000172609	-0.00193322	-0.00331566	0.000220575	0.00192932	-0.000633911	-0.00109079	-0.000426978	-0.00140486	0.000883237	-0.00103112	-0.00140732	-0.00182302	-0.00290711	0.0014971	-0.00185846	0.000820363	-0.00249756	-0.00489009	0.000367895	0.00248303	0.000672052	-0.00180183	-0.00125817	-0.000293812	0.00578524	0.00113636	-0.000168829	0.00115338	0.000122336
0.000391253	-0.00017254	-0.00192691	-0.00329715	0.000220266	0.0020266	-0.000632268	-0.00109348	-0.000429567	-0.00140416	0.00105142	-0.00103811	-0.00143303	-0.00182475	-0.00291388	0.00149682	-0.00185614	0.000882018	-0.00239896	-0.0048952	0.000363321	0.00244523	0.000672051	-0.00167363	-0.00125879	-0.000293604	0.00575444	0.00112705	-0.000209819	0.00108711	0.000121557
0.000389097	-0.000172298	-0.00193483	-0.00330218	0.000221145	0.00201961	0.000171519	-0.00109884	-0.000429568	-0.00140561	0.00103262	-0.00102796	-0.00140715	-0.00182792	-0.00291128	0.00156918	-0.00185609	0.000889832	-0.00228296	-0.00489453	0.000369186	0.00249013	0.000700659	-0.00168264	-0.000251116	-0.00029346	0.00574146	0.00113627	-0.000203203	0.00109112	0.000119437
0.000210721	-0.000172379	-0.00172603	-0.00333684	0.000220913	0.000978006	-0.000615656	-0.00113192	-0.000429986	-0.00141411	0.00104093	-0.0010099	-0.00140419	-0.00182699	-0.0028994	0.00152176	-0.00186162	0.000865461	-0.00245021	-0.00489838	0.00036063	0.00246938	0.000676824	-0.00160976	-0.00125227	-0.00029585	0.00542858	0.001228	-0.000223872	0.00114495	0.000114657
0.000331813	-0.000206867	-0.00189135	-0.00146059	0.000234554	0.0017369	-0.000536268	-0.00110526	-0.00043459	-0.00144085	0.00103578	-0.00100641	-0.00140899	-0.00182617	-0.00252761	0.00153082	-0.00184288	0.000866134	-0.002514	-0.0048966	0.000366266	0.00244594	0.00068159	-0.00163193	-0.00121663	-0.000296851	0.00554507	0.00114998	-0.000222511	0.00111569	0.000107468
0.000332738	-0.000203869	-0.00188113	-0.00185285	0.00022546	0.00179687	-0.000625062	-0.00109288	-0.000438291	-0.00141207	0.00104159	-0.000976567	-0.00140708	-0.000684233	-0.00189453	0.00151083	-0.00164716	0.000842252	-0.00253788	-0.00489639	0.000350099	0.00246275	0.000684719	-0.00165035	-0.000940679	-0.000302959	0.00567371	0.00115149	-0.000220318	0.00111593	0.000103539
0.00034909	-0.000178819	-0.00187391	-0.00151627	0.000233211	0.00137382	-0.000584216	-0.00111432	-0.000439627	-0.00142256	0.00104306	-0.00101013	-0.00141502	-0.00117838	-0.00192136	0.00151661	-0.00173681	0.000826344	-0.00240711	-0.00489597	0.000345825	0.00245779	0.000684894	-0.00164452	-0.00110164	-0.000298892	0.00557632	0.00115597	-0.000221933	0.00111626	0.000101025
0.000326693	-0.000198857	-0.00157151	-0.00155795	0.000228967	0.00153471	-0.000607223	-0.00047009	-0.000441643	-0.0014206	0.00103109	-0.0010082	-0.00133764	-0.00130272	-0.00173945	0.00149375	-0.00178997	0.000866144	-0.00246747	-0.00489674	0.000375834	0.00246476	0.000681867	-0.00164787	-0.00117081	-2.56592e-05	0.00551615	0.00115864	-0.000221094	0.00111128	9.89196e-05
0.000282151	-0.000191105	-0.00167268	-0.00152129	0.000231029	0.00149998	-0.000602161	-0.000922838	-0.000384818	-0.00142159	0.0010072	-0.00101389	-0.00139241	-0.00131304	-0.00182567	0.00150282	-0.00166126	0.000895511	-0.00164103	-0.0048931	0.000370981	0.00246651	0.000660878	-0.00164505	-0.00107265	-0.000263861	0.00552283	0.00115216	-0.00022257	0.00111345	9.61117e-05
0.000305038	-0.000196014	-0.00165203	-0.00156729	0.000228181	0.00156195	-0.00060328	-0.000608319	-0.000428607	-0.00141976	0.00092787	-0.0010116	-0.00138119	-0.00126826	-0.00166177	0.00150558	-0.00173466	0.000876825	-0.00164693	-0.00489483	0.000369906	0.00246444	0.00067401	-0.00164768	-0.0011249	6.17226e-05	0.00550133	0.0011501	-0.000221595	0.00111504	9.5149e-05
0.000310828	-0.000193725	-0.0016511	-0.00155249	0.0002262	0.00155945	-0.000603605	-0.000675076	-0.000440147	-0.00141873	0.00100465	-0.000974118	-0.00133807	-0.00118187	-0.00168923	0.00150864	-0.00174813	0.000878431	-0.00155682	-0.00489466	0.000370617	0.00246444	0.00067114	-0.00164164	-0.0011259	0.000152681	0.00550528	0.00115206	-0.000221146	0.00111215	9.48324e-05
0.000310597	-0.000181393	-0.000279659	-0.00150113	0.000228208	0.00153308	-0.00059867	-0.000659642	-0.000454719	-0.00141888	0.00106271	-0.00100059	-0.00136259	-0.00120085	-0.00165215	0.00150447	-0.00175608	0.000885378	-0.00163201	-0.00489504	0.000372318	0.00159822	0.000673885	-0.00164428	-0.00110126	-9.38441e-05	0.0054551	0.00115012	-0.000221445	0.00111439	8.82359e-05
0.000311776	-0.000179945	7.58425e-05	-0.00149981	0.000228654	0.00147981	-0.000600279	-0.000728353	-0.000479231	-0.00141926	0.000987584	-0.000982793	-0.0013846	-0.00118873	-0.00165831	0.00150286	-0.00173457	0.000890989	-0.0017522	-0.0048962	0.000372062	0.000901864	0.000673229	-0.00164832	-0.00111427	-0.00011153	0.00541538	0.00115024	-0.00022139	0.00111437	8.62035e-05
0.000311329	-0.000189685	-0.000408339	-0.00151008	0.000228349	0.00152862	-0.000600095	-0.0007254	-0.00047105	-0.00141769	0.00100393	-0.000983781	-0.00135574	-0.00118766	-0.00165833	0.00150825	-0.00175111	0.000889317	-0.00170959	-0.00489501	0.000372468	0.000985808	0.000680379	-0.000860664	-0.00111704	-8.37089e-05	0.00545482	0.00115124	-0.000220984	0.00107425	8.49295e-05
0.000307573	-0.000189049	-0.000391964	-0.00151066	0.00022784	0.00152341	-0.000595091	-0.000727857	-0.000469295	-0.00141757	0.000990353	-0.000986649	-0.00106951	-0.0011905	-0.0016604	0.00150628	-0.00175022	0.000886976	-0.00168	-0.00489548	0.000372373	0.00109691	0.000675884	-0.00102242	-0.00111478	-8.76413e-05	0.0054391	0.00115368	-0.000221011	0.00106539	8.44249e-05
0.000317743	-0.000189325	-0.000533078	-0.00150642	0.000213426	0.00152771	-0.000599369	-0.00071476	-0.00042943	-0.00141712	0.00100734	-0.000347427	-0.00106083	-0.00119227	-0.000375586	0.00149897	-0.0012064	0.000882599	-0.00169205	-0.00489484	0.000413458	0.00117794	0.000676559	-0.000937859	-0.00112559	-8.72211e-05	0.0054367	0.0003332	-0.000221343	0.00107182	7.82965e-05
0.000314218	-0.000188099	-0.000450371	-0.00150034	0.000197517	0.0015141	-0.000478108	-0.000723287	-0.00044073	-0.00140857	0.00101553	-0.000682885	-0.00100245	-0.00120636	-0.000604681	0.00148883	-0.00103023	0.000931158	-0.00154177	-0.00489482	0.000567295	0.0010805	0.000688063	-0.000971638	-0.0011242	-7.43827e-05	0.00544356	0.000378521	-0.000137488	0.0010886	7.78101e-05
0.000314907	-0.000189145	-0.000388833	-0.00150673	0.000205249	0.00151758	-0.000464541	-0.000725617	-0.000442225	-0.00141599	0.00100652	-0.000531034	-0.00100011	-0.00120386	-0.000616818	0.001496	-0.000783231	0.000896412	-0.00161876	-0.00489482	0.000387331	0.00113409	0.000683824	-0.000977042	-0.00113373	-7.55926e-05	0.00544298	0.000247792	-0.000186069	0.00108586	7.72547e-05
0.000316517	-0.000189006	-0.000320553	-0.00150055	0.000227938	0.0015109	-0.000469804	-0.000720577	-0.000562382	-0.00141234	0.00100953	-0.000485251	-0.00104165	-0.00120618	-0.000702384	0.00145824	-0.000460665	0.000875132	-0.00167917	-0.00452031	0.000319139	0.00115178	0.00067923	-0.000944913	-0.00114833	-7.91873e-05	0.00543821	0.000268307	-8.43353e-05	0.00110572	7.35046e-05
0.000315877	-0.000189003	-0.000322314	-0.00150074	0.000227742	0.00150999	-0.000470197	-0.000720701	-0.000514481	-0.00141325	0.00100978	-0.000454469	-0.00103847	-0.00120601	-0.000716395	0.00145849	-0.000484051	0.0008859	-0.0016777	-0.00452244	0.000320068	0.00115136	0.000679224	-0.000945248	-0.001146	-8.02492e-05	0.00543824	0.000185808	-7.17014e-05	0.0011091	7.34586e-05
0.000315741	-0.00018514	-0.00036319	-0.00150211	0.000223977	0.00151157	-0.000461161	-0.000720872	-0.000506945	-0.00141333	0.00101043	-0.000489732	-0.00103925	-0.00121853	-0.000537948	0.00145125	-0.000513547	0.000881663	-0.00159123	-0.00453242	0.000358735	0.0011238	0.000683349	-0.000949625	-0.00114099	-7.93773e-05	0.00543837	0.000278049	-0.000115647	0.00109836	7.31225e-05
0.000315669	-0.000186458	-0.00036196	-0.00149835	0.000174513	0.00151133	-0.000478659	-0.000721384	-0.000494402	-0.00141438	0.00100879	-0.000215755	-0.00103966	-0.00121836	-0.000434095	0.00144611	-0.000516615	0.000883862	-0.00162851	-0.00452658	0.000357563	0.00113692	0.000618079	-0.00095223	-0.00114197	-7.91001e-05	0.00543883	0.000299356	-0.000117385	0.00111035	7.28554e-05
0.000333883	-0.000186135	-0.000280602	-0.0015001	0.000226883	0.00151181	-0.000468723	-0.000721758	-0.000488769	-0.00141229	0.000983672	-0.000405713	-0.00107518	-0.00122816	-0.000459218	0.00144593	-0.000494489	0.000881226	-0.00164893	-0.00453043	0.000359845	0.00113477	0.000681623	-0.000954994	-0.00114183	3.76192e-05	0.00497727	0.000298847	-0.000112758	0.00110689	6.83488e-05
0.000317165	-0.000185125	-0.000322929	-0.0015	0.000236853	0.0015105	-0.000460238	-0.000721362	-0.000498359	-0.00141342	0.000975446	-0.000394178	-0.0010645	-0.0012188	-0.000421733	0.00146151	-0.000496685	0.000884166	-0.00163455	-0.00452663	0.00034769	0.00113433	0.000674454	-0.000951295	-0.00114133	8.03241e-05	0.00497187	0.000290112	-0.00011292	0.00110451	6.8148e-05
0.000318817	-0.000186286	-0.000311209	-0.00150038	0.000230267	0.00151029	-0.000460146	-0.000721611	-0.000244849	-0.00141323	0.000965909	-0.00033355	-0.00107754	-0.00122787	-0.000433366	0.00144378	-0.000632092	0.000884562	-0.00162955	-0.0045253	0.000293489	0.00112289	0.000669953	-0.000945587	-0.00112977	-1.41268e-05	0.00498806	0.00028845	-0.000114845	0.000722343	6.73745e-05
0.000327134	-0.000185675	-0.000319144	-0.00149769	0.000217097	0.00151272	-0.00046228	-0.000720705	-0.000182006	-0.00126983	0.000466684	-0.000365918	-0.00105239	-0.00122714	-0.000418651	0.000822108	-0.000519158	0.00087329	-0.00164416	-0.0045311	0.000308762	0.00112159	0.000671071	-0.000934182	-0.00113869	2.74152e-05	0.0050035	0.000288625	-6.92028e-05	0.00100784	6.53956e-05
0.000322995	-0.000188522	-0.000351481	-0.000557933	0.000224919	0.00152239	-0.000461301	-0.00050995	-0.000302439	-0.00135748	0.000757677	-0.00036222	-0.0010411	-0.00122365	-0.000427473	0.00100759	-0.000525099	0.000878847	-0.0016353	-0.00452841	0.000321661	0.00112477	0.000669882	-0.000948068	-0.00113739	7.60877e-06	0.00500487	0.000289675	-9.50746e-05	0.000843493	6.39263e-05
0.000323701	-0.000185636	-0.000346319	-0.000399226	0.000221023	0.00152935	-0.000462114	-0.000720267	-0.00018456	-0.00132372	0.000685621	-0.000356879	-0.00104291	-0.00122655	-0.000420937	0.000908332	-0.000522257	0.000874903	-0.00164078	-0.00453082	0.000328318	0.00112105	0.000668679	-0.000944929	-0.00113817	-1.20701e-06	0.00500475	0.000289216	-7.21899e-05	0.000895178	6.37132e-05
0.000327261	-0.000190251	-0.000328064	-0.000418703	0.000238232	0.00149962	-0.000461991	-0.000601134	-0.000207249	-0.00132672	0.000732343	-0.000355635	-0.000966428	-0.00122584	-0.00042433	0.00100588	-0.000533315	0.000883494	-0.00163769	-0.0045303	0.000305838	0.00112098	0.000668827	-0.000944823	-0.00113746	-8.21437e-06	0.00500401	0.000289586	-8.07746e-05	0.00082966	6.34746e-05
0.00034622	-0.000188628	-0.000347479	-0.000445679	0.00023767	0.00154714	-0.000507645	-0.000607515	-0.000205774	-0.00135201	0.000701175	-0.000361105	-0.000985965	-0.00122077	-0.000405545	0.000981171	-0.000490099	0.000374353	-0.00163986	-0.00446845	0.000318811	0.000693023	0.000668792	-0.000944854	-0.00113742	1.15618e-05	0.00500504	-3.30046e-05	-8.27419e-05	0.000847937	6.16633e-05
0.000342972	-0.000188126	-0.000335413	-0.000495353	0.00023985	0.00151784	-0.000478592	-0.000601388	-0.00015527	-0.00142667	0.000715422	-0.00035429	-0.000994126	-0.00117686	-0.000397585	0.00101003	-0.000502548	0.000742883	-0.00164876	-0.00398429	0.00031885	0.000775301	0.000636514	-0.000944544	-0.00113732	1.1059e-05	0.00500667	0.000200293	-9.20828e-05	0.00084967	5.82397e-05
0.000376036	-0.000187159	-0.000337094	-0.000440026	0.000237281	0.00152634	-0.000501735	-0.000609152	-0.000178078	-0.00139771	0.000718005	-0.000354975	-0.000920799	-0.00120525	-0.000392356	0.000954788	-0.000205955	0.000317769	-0.00165319	-0.0040211	0.000316785	1.0829e-05	0.000655354	-0.000944392	-0.00113765	1.73965e-05	0.00500477	0.000142186	-8.84484e-05	0.000835452	5.70212e-05
0.00037104	-0.000187892	-0.000338896	-0.000445142	0.000237557	0.00152607	-0.00049971	-0.000605993	-0.000174181	-0.00139748	0.000715085	-0.000355293	-0.00092278	-0.00120516	-0.000384533	0.000958085	-0.000210316	0.000320168	-0.00164126	-0.00402249	0.0003173	1.90658e-05	0.000657487	-0.000944306	-0.00113766	1.40764e-05	0.0050047	0.000149041	-8.84445e-05	0.000842341	5.70059e-05
0.000368437	-0.000187488	-0.000336041	-0.000448797	0.000237641	0.00152789	-0.000505808	-0.000602311	-0.000164297	-0.00138995	0.000719344	-0.000356128	-0.000927699	-0.00119827	-0.000390783	0.000942245	-8.2748e-05	0.00041775	-0.00164672	-0.00399406	0.000318425	0.000143455	0.000651849	-0.000944447	-0.0011377	1.61665e-05	0.0050056	0.000160303	-8.56843e-05	0.000844805	5.68169e-05
0.00036843	-0.000187491	-0.000336109	-0.000448605	0.000238549	0.00152974	-0.0005027	-0.000597181	-0.000182378	-0.00138724	0.000720155	-0.000364921	-0.000930878	-0.00120833	-0.000392736	0.000970877	-0.00019531	0.000408281	-0.00164718	-0.00400291	0.000318218	8.12874e-05	0.000654284	-0.000944398	-0.00113744	1.70452e-05	0.00150761	0.00014953	-8.74221e-05	0.000844177	3.42032e-05
0.000367541	-0.000187578	-0.000336953	-0.000444785	0.00023841	0.00153026	-0.000502869	-0.000601928	-0.00017915	-0.00139078	0.000719949	-0.000365933	-0.000931864	-0.00120184	-0.000392338	0.000972484	-0.000171689	0.0004164	-0.00164815	-0.00399167	0.00031823	6.52024e-05	0.000649835	-0.000944413	-0.00113765	1.63103e-05	0.00149068	0.000146419	-8.81626e-05	0.000846839	3.40618e-05
0.000366713	-0.000187639	-0.000180958	-0.000433838	0.000238421	0.00153098	-0.000389914	-0.000629178	-0.000180496	-0.00139669	0.000719804	-0.000501809	-0.000897059	-0.00120498	-0.000393911	0.000432636	-0.000183243	0.000421495	-0.00040655	-0.00396473	0.000318373	0.000229095	0.000656349	-0.000944354	-0.00113588	1.69523e-05	0.000329335	0.000159518	-8.79084e-05	0.000852542	2.84226e-05
0.000366738	-0.000187612	-0.000275503	-0.000440549	0.000238797	0.00153045	-0.000490736	-0.000606456	-0.000179503	-0.0013959	0.000719574	-0.000496879	-0.000899226	-0.00120496	-0.000392959	0.000444724	-0.000179978	0.000408116	-0.000706727	-0.00386109	0.000332359	0.000159477	0.000656351	-0.000944386	-0.00113602	1.68454e-05	0.000409136	0.000153517	-8.81488e-05	0.000848304	2.80799e-05
0.000367267	-0.000187712	-0.000240046	-0.000440664	0.000238625	0.00153072	-0.000401065	-0.000619242	-0.000179618	-0.00139584	0.000719408	-0.000526713	-0.000830403	-0.00120495	-0.000393638	0.000553376	-0.000174204	0.000408772	-0.000624963	-0.00386117	0.000329006	0.000225675	0.000655362	-0.000944383	-0.00113604	1.71394e-05	0.000548868	0.000155487	-8.79394e-05	0.00084874	2.80661e-05
0.000367299	-0.00018762	-0.000196583	-0.000441651	0.000238134	0.00153115	-0.000397144	-0.000614113	-0.000179897	-0.00139392	0.000719247	-0.000445158	-0.000685857	-0.00120408	-0.000393519	0.000511616	-0.000169252	0.000426577	-0.000399324	-0.00386966	0.000330904	0.00020677	0.000654476	-0.000945004	-0.00113631	1.72618e-05	0.000446651	0.000163305	-8.80708e-05	0.000857285	2.74458e-05
0.000367588	-0.000188887	-0.000202397	-0.000441668	0.000237787	0.00153074	-0.000397714	-0.00062291	-0.00022231	-0.000419852	0.000718719	-0.000480141	-0.000707588	-0.00119742	-0.000407717	0.000549683	-0.000162417	0.000423131	-0.00041218	-0.0038839	0.000329734	0.000195358	0.00036714	-0.000945128	-0.00113603	2.19713e-05	0.000485254	0.000165292	-8.82622e-05	0.000859683	2.5664e-05
0.000367713	-0.000198793	-0.000201476	-0.000440009	0.00023846	0.00153122	-0.000315604	-0.000622477	-0.000286588	-0.000412744	0.000719191	-0.0004897	-0.000717058	-0.00119417	-0.00039552	0.000486847	-0.000160226	0.000423453	-0.000234532	-0.0038809	0.000324784	0.000196779	0.00048798	-0.000945297	-0.00113592	1.9895e-05	0.00048721	0.000171205	-8.79992e-05	0.000631629	2.52021e-05
0.000369972	-0.000206822	-0.000192695	-0.000439748	0.00018653	0.00153098	-0.000338039	-0.00062835	-0.000196025	-0.000356356	0.000718997	-0.000449619	-0.000728864	-0.00119528	-0.000396332	0.000500313	-0.000156605	0.000423899	-0.00031231	-0.00388537	0.00032885	0.000199098	0.000415211	-0.00094504	-0.00113623	2.85585e-05	0.000489057	0.000164635	-8.8039e-05	0.000227257	2.47784e-05
0.000370573	-0.000207253	-0.000128181	-0.000439243	0.000238445	0.00153096	-0.000374109	-0.000628151	-0.000213885	-0.000361264	0.0007189	-0.00045835	-0.000723735	-0.00119679	-0.000400156	0.000504997	-0.000157293	0.000423775	-0.000309572	-0.0038698	0.000327752	0.000201613	0.000410308	-0.000945194	-0.00113602	2.23921e-05	0.000494965	0.000171161	-8.80937e-05	0.000229142	2.47102e-05
0.000372754	-0.00020173	-0.000156088	-0.000437305	0.000238348	0.00153098	-0.000345383	-0.000623655	-0.000221493	-0.000365724	0.000719011	-0.00047004	-0.00072728	-0.00119316	-0.000398984	0.000499922	-0.000164273	0.000424613	-0.000231076	-0.00387901	0.000327428	0.000199134	0.000360478	-0.000945035	-0.00113606	2.75954e-05	0.000482368	0.000170462	-8.80497e-05	0.000150865	2.46476e-05
0.000372278	-0.000207873	-0.000171778	-0.00043243	0.000233542	0.00153103	-0.000354174	-0.000619573	-0.000237973	-0.000371249	0.000718741	-0.000469544	-0.000732059	-0.00119259	-0.000399665	0.000493655	-0.000166093	0.000423952	-0.000223297	-0.00387546	0.000326371	0.000196558	0.000336138	-0.000898642	-0.00113933	2.91327e-05	0.000446438	0.000171389	-8.75569e-05	0.000221887	2.45259e-05
0.000372706	-0.0002078	-0.00016534	-0.000435166	0.000238319	0.00153099	-0.000288438	-0.000622478	-0.00014122	-0.000347566	0.000718952	-0.000466636	-0.000736372	-0.00119326	-0.000399939	0.000510666	-0.00016534	0.000422917	-0.000264477	-0.00380904	0.000337223	0.000177879	0.000359356	-0.000935143	-0.000834339	2.66097e-05	0.000480238	0.000189001	-8.49125e-05	0.000234445	2.34917e-05
0.00037203	-0.000208139	-0.000160375	-0.000440567	0.000246755	0.0015426	-0.000108494	-0.00062568	-0.000242268	-0.000339926	0.000718881	-0.000462459	-0.000728598	-0.000884238	-0.000398822	0.000500275	-0.000159986	0.000423761	-0.000249121	-0.00387225	0.000326974	0.000198975	0.000321835	-0.000861535	-0.000542133	2.65877e-05	0.000482711	0.00017031	-5.06392e-05	0.000241071	2.27435e-05
0.00037251	-0.000207925	-0.000161374	-0.000438926	0.000239908	0.00124553	-0.000138463	-0.00056677	-0.000237211	-0.000378793	0.000716445	-0.000465623	-0.000727704	-0.000995593	-0.000398541	0.000499357	-0.000159285	0.000425303	-0.000248704	-0.003831	0.000326952	0.00019682	0.000322741	-0.000908337	-0.000520887	2.68059e-05	0.000480466	0.000168904	0.000197017	0.000224604	2.1849e-05
0.0003724	-0.000207691	-0.000162453	-0.000437139	0.000209606	0.00131414	-0.000212239	-0.000625862	-0.000225595	-0.000358319	0.000719177	-0.000464164	-0.000644844	-0.000899565	-0.000399026	0.000497835	-0.000159779	0.00042385	-0.00025025	-0.00384318	0.000350132	0.000191525	0.000334434	-0.000338899	-0.000604212	2.57325e-05	0.000483821	0.000169234	9.25915e-05	0.000231496	2.12654e-05
0.000372477	-0.000207862	-0.000162958	-0.000444172	0.000237281	0.00128436	-0.000205678	-0.000607652	-0.000232756	-0.000366686	0.000718507	-0.000464058	-0.000674422	-0.000459918	-0.000398994	0.000501044	-0.000160308	0.000424408	-0.000247047	-0.00383834	0.000349937	0.00016444	0.000327349	-0.000446758	-0.000601139	2.63777e-05	0.000480123	0.000170591	4.727e-05	0.000230507	2.0653e-05
0.00037235	-0.000212739	-0.000162003	-0.000441293	0.000236353	0.00130053	-0.000203177	-0.000603322	-0.000233748	-0.000374222	0.000717836	-0.000466284	-0.000667581	-0.000188316	-0.000398105	0.000408902	-0.000159875	0.000423624	-0.000250284	-0.00383869	0.000345341	0.000179872	0.000328644	-0.000430866	-0.000617705	2.60948e-05	0.000480493	0.000169792	4.81531e-05	0.000228918	2.04367e-05
0.000372417	-0.00021311	-0.000161876	-0.000439427	0.000236839	0.00129055	-0.000195488	-0.000610603	-0.000235292	-0.000373039	0.000718064	-0.000452813	-0.000675359	-0.000236974	-0.000398623	0.000417726	-0.000159905	0.000424429	-0.000246867	-0.00383005	0.000354318	0.000178467	0.000329541	-0.000493491	-0.000558402	2.62943e-05	0.000462823	0.00017005	4.6632e-05	0.000231301	2.03536e-05
0.000372427	-0.00021057	-0.000160543	-0.00043974	0.000236755	0.00129099	-0.000199063	-0.000611108	-0.000235027	-0.000369191	0.000718101	-0.000447201	-0.00067085	-0.000256308	-0.000398757	0.000424317	-0.000160876	0.000424583	-0.000246879	-0.00383074	0.000358101	0.000175449	0.000327068	-0.00043897	-0.000580389	2.65018e-05	0.000453177	0.000170062	4.06123e-05	0.000230839	2.03271e-05
0.000372431	-0.000211644	-0.000160486	-0.000441238	0.000236589	0.00129303	-0.000193408	-0.000609903	-0.000234094	-0.000370754	0.000718124	-0.000443292	-0.00067138	-0.000268228	-0.000398662	0.000424779	-0.000160604	0.000424504	-0.000247462	-0.0038312	0.000349594	0.000175855	0.00032732	-0.00043201	-0.000578225	2.63325e-05	0.000412736	0.000169864	4.61918e-05	0.000228288	2.02885e-05
0.000372405	-0.000210472	-0.000160876	-0.000179356	0.000234429	0.0012497	-0.000197598	-0.000596213	-0.000234708	-0.000373249	0.000718241	-0.00044576	-0.00067265	-0.000268543	-0.000398308	0.000415775	-0.000160674	0.000399866	-0.000246702	-0.00383248	0.000359599	0.000179437	0.00032516	-0.000143415	-0.000346379	2.93961e-05	0.000451219	0.000170045	-1.96451e-05	0.000230172	1.96464e-05
-0.000199344	-0.000210131	1.47579e-06	-0.000361758	0.000184743	0.00130032	-0.000264225	-0.000614696	-0.000234773	-0.00037326	0.000706706	-0.00045315	-0.000550121	-0.000262248	-0.000398557	0.000446887	-0.000161045	0.000446104	-0.000257633	-0.00282865	0.000349747	0.000196916	0.000299937	-0.000401922	-0.000464113	2.56824e-05	0.000445419	0.000169851	8.47209e-05	0.000232963	1.32265e-05
-0.000136542	-0.000210731	-2.94495e-05	-0.000367324	0.000207471	0.00128662	-0.000233754	-0.000613677	-0.000234888	-0.000373764	0.00071458	-0.000452677	-0.00058448	-0.000262916	-0.000398534	0.000444007	-0.000161846	0.000441437	-0.000257142	-0.00283325	0.000351437	0.000196821	0.000307878	-0.000251937	-0.00044909	2.61079e-05	0.000445324	0.000169862	8.33266e-05	0.000232244	1.31311e-05
-1.48811e-05	-0.000210147	-6.83741e-05	-0.000253542	0.000191118	0.00125656	-0.000199391	-0.000605824	-0.00023535	-0.000376279	0.000712272	-0.000450535	-0.000565753	-0.000263297	-0.000398574	0.000425084	-0.000161507	0.00043613	-0.000254732	-0.00287783	0.000357291	0.000204213	0.000298946	-0.00018703	-0.000449651	2.87066e-05	0.000450686	0.000169859	4.46445e-05	0.000234727	1.31207e-05
-3.51186e-05	-0.000210113	-4.95159e-05	-0.000335823	0.000186245	0.00125892	-0.000204441	-0.000615703	-0.000235361	-0.000376471	0.000709778	-0.000451474	-0.000562951	-0.000263234	-0.000398585	0.000435431	-0.000163386	0.000437299	-0.000262705	-0.00284161	0.000355308	0.000205683	0.000297891	-0.000288406	-0.000454952	2.66355e-05	0.000446115	0.000169848	6.60997e-05	0.000235163	1.30379e-05
-2.05146e-05	-0.0002105	-6.68717e-05	-0.000283182	0.000204224	0.00126101	-0.000219934	-0.000610046	-0.000235302	-0.000376064	0.00071127	-0.000450972	-0.000587199	-0.000263198	-0.000398543	0.000425945	-0.000162585	0.00043559	-0.000257527	-0.00283882	0.000353898	0.000201037	0.000301657	-0.000179578	-0.000461884	2.73667e-05	0.000447901	0.000169867	4.62322e-05	0.000234114	1.2973e-05
-5.26448e-06	-0.000210661	-6.49243e-05	-0.000299081	0.000190789	0.00127165	-0.000211106	-0.000621578	-0.00023497	-0.000376523	0.000710559	-0.000451104	-0.000580396	-0.000263736	-0.000398542	0.000437756	-0.000162124	0.000436036	-0.00025895	-0.00264316	0.000354576	0.000199449	0.000301775	-0.000193671	-0.000444769	2.72004e-05	0.000447125	0.000169247	5.47894e-05	0.00023426	1.19336e-05
-1.30135e-05	-0.000210266	-6.11903e-05	-0.000303668	0.000197639	0.00127114	-0.000217727	-0.000648463	-0.000235003	-0.000383036	0.000710716	-0.000451707	-0.000585294	-0.000263437	-0.000398541	0.000434356	-0.000161994	0.000435662	-0.000259167	-0.00261726	0.000352522	0.000198666	0.000301814	-0.00018402	-0.00045093	2.66155e-05	0.000445181	0.000166877	6.00779e-05	0.000234063	1.18441e-05
-2.08964e-06	-0.000213392	-6.91562e-05	-0.000280857	0.000196359	0.00126986	-0.00011509	-0.000655743	-0.000234852	-0.000224707	0.000707881	-0.000451657	-0.000499131	-0.000262505	-0.00039863	0.000438086	-0.000158722	0.000432221	-0.000259378	-0.00262589	0.000352791	0.000191963	0.000302791	-0.000174286	-0.000441535	1.4738e-05	0.000440987	0.000166094	6.17143e-05	0.000234573	1.16372e-05
-2.23929e-06	-0.000212341	-6.85556e-05	-0.000281189	0.000196331	0.00126994	-0.000138781	-0.000648005	-0.000234841	-0.000253442	0.000707866	-0.00045168	-0.000508359	-0.000262544	-0.000398632	0.000437855	-0.000159108	0.000432599	-0.000259345	-0.00261922	0.000352878	0.00019185	0.000302892	-0.000182457	-0.000443104	1.48984e-05	0.000441106	0.000166235	6.09424e-05	0.000234545	1.16257e-05
-1.96862e-06	-0.00021302	-7.01448e-05	-0.000285722	0.000198486	0.00126916	-0.000126094	-0.00063808	-0.000234804	-0.0002038	0.000707745	-0.000451631	-0.000501067	-0.000262266	-0.000398678	0.000437558	-0.000159561	0.000433484	-0.000259439	-0.00262537	0.000352822	0.000193014	0.000302423	-0.000179692	-0.000442893	1.08692e-05	0.000441362	0.000166594	6.02435e-05	0.000234499	1.16131e-05
-3.75215e-06	-0.000212987	-6.96293e-05	-0.000283455	0.000198504	0.00126868	-0.000121499	-0.000634411	-0.000234817	-0.000214149	0.000708166	-0.000451689	-0.000509879	-0.000262359	-0.000398673	0.000437095	-0.000160338	0.000433254	-0.000259392	-0.00262284	0.000352843	0.00019299	0.000302535	-0.000178247	-0.000444681	1.34909e-05	0.000440469	0.00016638	6.14826e-05	0.000234584	1.16056e-05
-1.3178e-06	-0.000191268	-5.00092e-05	-0.000284209	0.000262199	0.0012509	-0.00012413	-0.000664292	-0.000234777	-0.000211803	0.000657862	-0.000457732	-0.00049283	-0.00026614	-0.000398744	0.000288008	-0.000263838	0.000433482	-0.000230584	-0.000658767	0.000352909	0.000193184	0.000138447	-0.000178284	-0.000444851	1.08749e-05	0.000473933	0.000140812	5.77067e-05	0.000204403	4.95302e-06
-1.3178e-06	-0.000191268	-5.00092e-05	-0.000284209	0.000262199	0.0012509	-0.00012413	-0.000664292	-0.000234777	-0.000211803	0.000657862	-0.000457732	-0.00049283	-0.00026614	-0.000398744	0.000288008	-0.000263838	0.000433482	-0.000230584	-0.000658767	0.000352909	0.000193184	0.000138447	-0.000178284	-0.000444851	1.08749e-05	0.000473933	0.000140812	5.77067e-05	0.000204403	4.95302e-06
-1.3178e-06	-0.000191268	-5.00092e-05	-0.000284209	0.000262199	0.0012509	-0.00012413	-0.000664292	-0.000234777	-0.000211803	0.000657862	-0.000457732	-0.00049283	-0.00026614	-0.000398744	0.000288008	-0.000263838	0.000433482	-0.000230584	-0.000658767	0.000352909	0.000193184	0.000138447	-0.000178284	-0.000444851	1.08749e-05	0.000473933	0.000140812	5.77067e-05	0.000204403	4.95302e-06
-1.69627e-06	-0.000193029	-5.10578e-05	-0.000283813	0.000260956	0.00125142	-0.000124211	-0.000654798	-0.000234779	-0.000213244	0.000661347	-0.000457129	-0.000493355	-0.000265621	-0.000398746	0.000293115	-0.000214461	0.000433473	-0.000232035	-0.00067391	0.000352909	0.000193127	0.00014501	-0.000178339	-0.000445023	1.02466e-05	0.000472624	0.000141781	5.78931e-05	0.000210514	4.95043e-06
-1.18648e-06	-0.000196037	-5.60024e-05	-0.000279198	0.000244947	0.00125171	-0.000124462	-0.000660629	-0.00023473	-0.000214674	0.000658734	-0.000456587	-0.00049475	-0.000265906	-0.000398809	0.000153881	-0.000237386	0.000433453	-0.00023183	-0.000670777	0.000352904	0.000193141	0.000141816	-0.000178359	-0.000445455	1.09847e-05	0.000471523	0.000141586	5.75988e-05	0.000203273	4.88727e-06
-1.11927e-06	-0.000193973	-5.43884e-05	-0.000279413	0.000253053	0.00125223	-0.000124382	-0.000662691	-0.000237609	-0.000235625	0.000661367	-0.000456731	-0.000432901	-0.000265638	-0.000398769	0.000148717	-0.000232318	0.000431788	-0.000231879	-0.000666698	0.00035292	0.000193218	0.000154995	-0.000178381	-0.000434215	1.1008e-05	0.000475098	0.000142224	5.84053e-05	0.000206985	4.83974e-06
-1.27703e-06	-0.000194642	-5.47559e-05	-0.000269349	0.000249748	0.00124	-0.000122861	-0.000660272	-0.000234574	-0.000206581	0.00065438	-0.000457342	-0.000304564	-0.000265765	-0.000398776	0.000169472	-0.000209098	0.000433315	-0.000233684	-0.000671883	0.000350779	0.000192852	0.000156084	-0.000178468	-0.000462898	1.0621e-05	0.000465951	0.000143328	5.83573e-05	0.000205522	4.70231e-06
-9.34651e-07	-0.000194675	-5.66316e-05	-0.000273502	0.000251387	0.00124702	-0.000123828	-0.000661329	-0.000235167	-0.000219059	0.000610217	-0.000178854	-0.000341522	-0.000265827	-0.000398767	0.00014504	-0.000220399	0.000432265	-0.000233471	-0.000671667	0.000340137	0.000192971	0.000155262	-0.000178461	-0.000436836	1.04766e-05	0.00047113	0.000143661	5.89333e-05	0.000210081	4.49294e-06
-1.43584e-06	-0.000195488	-5.59461e-05	-0.00027044	0.00025003	0.00124358	-0.000124022	-0.000661744	-0.00023485	-0.000210061	0.000577573	-0.000117971	-0.000351091	-0.000266139	-0.000398782	0.000140412	-0.000216771	0.000433013	-0.000233685	-0.000672046	0.000345252	0.000192824	0.000155741	-0.000178556	-0.000439703	1.11963e-05	0.000468811	0.000143566	5.86441e-05	0.000206604	4.42964e-06
-1.43849e-06	-0.000195485	-5.55931e-05	-0.000270445	0.000249994	0.00124339	-0.000123965	-0.000661725	-0.00023498	-0.00020707	0.000578708	-0.000121981	-0.000343615	-0.000266227	-0.000398781	0.000134924	-0.000216773	0.000432976	-0.000233705	-0.000672076	0.000345452	0.000192699	0.000155061	-0.000178517	-0.000441006	1.12073e-05	0.000469067	0.000143564	5.8862e-05	0.000205938	4.42453e-06
-1.34772e-06	-0.000167544	-5.60751e-05	-0.000267823	0.000251018	0.00124205	-0.000123808	-0.000661694	-0.000234496	-0.000212618	0.000584628	-8.88541e-05	-0.000332014	-0.000266304	-0.000398748	0.000132529	-0.000216489	0.00043283	-0.000233724	-0.00067289	0.000345315	0.000192694	0.000154966	-0.000178528	-6.81447e-05	1.13599e-05	0.000469066	0.000135803	-2.82451e-06	0.000207794	4.20969e-06
-1.34772e-06	-0.000167544	-5.60751e-05	-0.000267823	0.000251018	0.00124205	-0.000123808	-0.000661694	-0.000234496	-0.000212618	0.000584628	-8.88541e-05	-0.000332014	-0.000266304	-0.000398748	0.000132529	-0.000216489	0.00043283	-0.000233724	-0.00067289	0.000345315	0.000192694	0.000154966	-0.000178528	-6.81447e-05	1.13599e-05	0.000469066	0.000135803	-2.82451e-06	0.000207794	4.20969e-06
-1.14177e-06	-0.000175647	-5.57287e-05	-0.00026876	0.000249614	0.00124242	-0.00012365	-0.000662082	-0.000234806	-0.00021018	0.000584563	-7.44109e-05	-0.000335873	-0.000266159	-0.000398759	0.00013657	-0.000217606	0.000432861	-0.000135808	-0.000672227	0.000339862	0.000192727	0.000154476	-0.000178506	-9.54612e-05	1.10858e-05	0.00046914	0.00013823	1.44662e-05	0.000207786	4.17887e-06
-1.25033e-06	-0.000168674	-5.5954e-05	-0.000267762	0.000250525	0.0012422	-0.00012375	-0.000661996	-0.000234985	-0.000213037	0.000585438	-7.34235e-05	-0.000335639	-0.000266196	-0.000398725	0.000136286	-0.0002171	0.000432912	-0.00014197	-0.000672389	0.00033192	0.000192779	0.000154604	-0.000178504	-8.30177e-05	1.11598e-05	0.000469057	0.00013709	1.0381e-05	0.00020775	4.17145e-06
-1.22863e-06	-0.000175833	-5.61983e-05	-0.000268388	0.000249798	0.000491986	-0.000162026	-0.000661943	-0.000234942	-0.000211886	0.000585948	-7.68963e-05	-0.00033453	-0.000266445	-0.000398713	0.000134735	-0.000221643	0.000432882	-0.000138451	-0.000672378	0.000343239	0.00019273	0.000154777	-0.000178491	-0.000101306	9.83369e-06	0.000469228	0.00013812	1.34547e-05	0.000207919	2.89592e-06
-1.26289e-06	-0.000175677	-5.67907e-05	-0.000267736	0.000250765	0.000388809	-0.000124206	-0.000661926	-0.00023488	-0.00021226	0.00058542	-7.70995e-05	-0.000333857	-0.000266136	-0.00039871	0.000134025	-0.000273463	0.000432886	-0.0001328	-0.00067266	0.000341287	0.000192749	0.000154635	-0.000178504	-6.78238e-05	8.71772e-06	0.00046927	0.000136571	6.48414e-06	0.000208324	2.81017e-06
-1.25755e-06	-0.00017476	-5.6315e-05	-0.000268103	0.000250431	0.000450705	-0.000128426	-0.00066194	-0.000232562	-0.00021197	0.000583803	-7.48089e-05	-0.000333881	-0.000264462	-0.000398716	0.000134834	-0.000148019	0.000432885	-0.000136516	-0.000672631	0.000339195	0.00019275	0.000154666	-0.000193576	-6.96745e-05	8.89799e-06	0.000469351	0.000136594	6.86397e-06	0.000204291	2.80974e-06
-1.26564e-06	-0.000174671	-5.62403e-05	-0.000268283	0.000250166	0.000398617	-0.000129034	-0.000661945	-0.000233413	-0.000212007	0.000584604	-4.50381e-05	-0.000334178	-0.000263574	-0.000398722	0.000134383	-0.000162513	0.000432887	-0.0001361	-0.000672555	0.000337282	0.000192749	0.00015566	-0.000183173	-8.78231e-05	8.92578e-06	0.000469557	0.000137532	7.86826e-06	0.00020573	2.76628e-06
-1.26604e-06	-0.000174435	-5.64932e-05	-0.000267954	0.00020012	0.000415	-0.000126544	-0.000666006	-0.000229992	-0.000211354	0.000585298	-6.36874e-05	-0.000336707	-0.000265877	-0.000398755	0.000139747	-0.000232692	0.000436241	-0.000134021	-0.000619699	0.000332028	0.000191259	0.000150919	-0.000179649	-7.84649e-05	6.53109e-06	0.000469889	0.000137955	6.79892e-06	0.000202665	2.71952e-06
-1.26392e-06	-0.000173913	-5.65011e-05	-0.000267989	0.000230706	0.000413632	-3.50817e-05	-0.000664753	-0.000231535	-0.000209425	0.000289024	-5.95061e-05	-0.000335429	-0.00026597	-0.000398754	0.000138532	-0.000206361	0.000435084	-0.000135161	-0.00063752	0.000335795	0.000207678	0.00011953	-0.000185907	-8.91977e-05	6.53633e-06	0.000156053	0.000138263	6.70604e-06	0.000202219	2.27242e-06
-1.26359e-06	-0.000173947	-5.62118e-05	-0.000268174	0.000217297	0.000398293	-7.44094e-05	-0.000662246	-0.000232131	-0.000210056	0.000185561	-5.67037e-05	-0.000335391	-0.00025209	-0.000398731	0.000134425	-0.000190981	0.000433516	-0.000135041	-0.000625742	0.000335639	0.000193104	0.000150871	-0.000185168	-8.32184e-05	5.17929e-06	0.000112205	0.000135348	7.93236e-06	0.000204727	2.16508e-06
-1.2687e-06	-0.000173922	-5.6296e-05	-0.000268224	0.000218249	0.000398753	-6.33736e-05	-0.00066272	-0.000232143	-0.000210548	0.00020018	-5.50798e-05	-0.000335205	-0.000214231	-0.000398724	0.000134673	-0.000205796	0.000433815	-0.000134677	-0.000626525	0.00033596	0.000193548	0.000150808	-0.000183792	-8.3094e-05	4.93279e-06	0.000120323	0.000136107	7.9115e-06	0.000204637	2.16186e-06
-2.26142e-06	-0.000173907	-6.71104e-05	-0.000268224	0.000221281	0.000406354	-9.94735e-05	-0.000662361	-0.000231845	-0.00022301	0.000183746	-5.58564e-05	-0.000338318	-0.000219048	-0.000398723	0.000134843	-9.07808e-05	0.000432907	-0.000133475	-0.000637734	0.000336279	0.000192883	0.00014824	-0.0001833	-8.70567e-05	6.67178e-06	5.5716e-05	0.000136211	7.82835e-06	0.000165493	2.13214e-06
3.44429e-07	-0.000171394	-0.000116362	-0.000264787	0.000224515	0.000413387	-8.39233e-05	-0.000546142	-0.000232312	-0.000215875	0.000192298	-7.1903e-05	-0.000338022	-7.63123e-05	-0.000398689	0.000151843	-0.000122001	0.000433173	-0.00013235	-0.000523725	0.000331222	0.000182121	0.000147969	-0.000185163	-8.83913e-05	0.000105722	0.000105492	0.000136279	7.3401e-06	0.000167665	1.85469e-06
3.44429e-07	-0.000171394	-0.000116362	-0.000264787	0.000224515	0.000413387	-8.39233e-05	-0.000546142	-0.000232312	-0.000215875	0.000192298	-7.1903e-05	-0.000338022	-7.63123e-05	-0.000398689	0.000151843	-0.000122001	0.000433173	-0.00013235	-0.000523725	0.000331222	0.000182121	0.000147969	-0.000185163	-8.83913e-05	0.000105722	0.000105492	0.000136279	7.3401e-06	0.000167665	1.85469e-06
-5.25012e-07	-0.000172261	-9.80983e-05	-0.000266427	0.000223139	0.000407657	-8.27816e-05	-0.000510258	-0.000232314	-0.000216683	0.000191971	-5.97879e-05	-0.000338066	-0.00010066	-0.000398692	0.000142206	-0.000125866	0.000433243	-0.000132401	-0.000541585	0.000333505	0.000189104	0.000147954	-0.000184868	-8.75175e-05	5.06145e-05	8.6884e-05	0.000136284	7.56911e-06	0.000171592	1.8217e-06
-3.30646e-07	-0.000172891	-9.72037e-05	-0.000265957	0.00022271	0.000410243	-8.40923e-05	-0.000527887	-0.000232319	-0.000216466	9.88986e-05	-6.26715e-05	-0.000337848	-8.49197e-05	-0.000398692	0.000139454	-0.000124882	0.000433316	-0.000132586	-0.000528975	0.000332558	0.000185535	0.000147582	-0.000184342	-8.7956e-05	5.14352e-05	9.95291e-05	0.000136005	7.54643e-06	0.000175222	1.79908e-06
-5.62679e-07	-0.00017252	-9.39202e-05	-0.000265238	0.000222801	0.00041008	-8.29169e-05	-0.000257856	-0.000232292	-0.000216111	8.41092e-05	-6.27719e-05	-0.000337642	-9.17383e-05	-0.000398237	0.000141912	-0.00012583	0.00043334	-0.000132742	-0.000532683	0.000332628	0.000189082	0.000147554	-0.000184369	-8.77653e-05	6.40393e-05	0.000102338	0.000136031	7.85677e-06	0.000174575	1.5914e-06
-2.2253e-07	-0.000172397	-9.68735e-05	-0.000265798	0.000116979	0.000408651	-7.64771e-05	-0.000279295	-0.000232302	-0.000216756	0.000135105	-6.37066e-05	-0.000337662	-8.70395e-05	-0.000397559	0.000142734	-0.000126343	0.000433335	-0.000132779	-0.000532587	0.000333073	0.000187996	0.000147591	-0.000184548	-8.76363e-05	5.76402e-05	9.0702e-05	0.000136133	8.19516e-06	0.00017434	1.57293e-06
-3.43889e-07	-0.000172524	-9.3643e-05	-0.000265805	0.000130287	0.000407715	-8.27718e-05	-0.000272907	-0.000232277	-0.000216053	9.35452e-05	-6.28453e-05	-0.000337518	-9.44004e-05	-0.000398178	0.000142249	-0.000126616	0.00043334	-0.000132607	-0.000532336	0.000332736	0.000189364	0.000147659	-0.000184364	-8.77994e-05	5.54124e-05	9.30367e-05	0.000136094	8.04548e-06	0.000173376	1.56389e-06
-3.52516e-07	-0.000172537	-9.5462e-05	-0.000265786	0.000120179	0.000408104	-8.25591e-05	-0.000267651	-0.000232282	-0.000216436	0.000107145	-6.28291e-05	-0.000337727	-8.93361e-05	-0.000398108	0.000142035	-0.000126532	0.000433324	-0.000132737	-0.000533626	0.000332789	0.000188867	0.000147623	-0.000184439	-8.77757e-05	5.66297e-05	9.45601e-05	0.000136124	7.97019e-06	0.000173931	1.56298e-06
-3.42667e-07	-0.000172527	-9.41212e-05	-0.00026551	0.000123151	0.000408231	-8.23067e-05	-0.000266018	-0.00023228	-0.000216684	0.00010062	-6.31502e-05	-0.000337624	-9.07987e-05	-0.000398127	0.000142331	-0.000113318	0.000433319	-0.000132814	-0.000533133	0.000332745	0.000189013	0.0001476	-0.000184443	-8.77721e-05	5.69137e-05	9.16674e-05	0.000136104	7.97436e-06	0.000173872	1.55739e-06
-2.89727e-07	-0.000169922	-9.216e-05	-0.00026533	0.00012507	0.000408183	-8.08893e-05	-0.00027135	-0.000233965	-0.0002165	0.000111329	-7.50016e-05	-0.000288203	-9.99094e-05	-0.000266179	0.000143028	-9.17469e-05	0.000433249	-0.000132168	-0.000534333	4.38479e-05	0.000183292	0.000149719	-0.000184477	-8.78171e-05	5.93042e-05	8.98527e-05	0.00013413	-6.94304e-05	0.000173828	1.33758e-06
-2.89727e-07	-0.000169922	-9.216e-05	-0.00026533	0.00012507	0.000408183	-8.08893e-05	-0.00027135	-0.000233965	-0.0002165	0.000111329	-7.50016e-05	-0.000288203	-9.99094e-05	-0.000266179	0.000143028	-9.17469e-05	0.000433249	-0.000132168	-0.000534333	4.38479e-05	0.000183292	0.000149719	-0.000184477	-8.78171e-05	5.93042e-05	8.98527e-05	0.00013413	-6.94304e-05	0.000173828	1.33758e-06
-2.56481e-07	-0.000172222	-9.36181e-05	-0.000264978	0.00012487	0.00040819	-8.12908e-05	-0.00027029	-8.72667e-05	-0.000215579	0.000106436	-7.33325e-05	-0.000299246	-8.98834e-05	-0.000276721	0.000142997	-9.81766e-05	0.000434144	-0.00013238	-0.00053402	3.86321e-05	0.000188229	0.000148519	-0.000184039	-8.77847e-05	5.84665e-05	9.30461e-05	0.000133836	-2.43117e-05	3.85441e-05	1.2694e-06
-2.58752e-07	-0.000169824	-9.2931e-05	-0.00026533	0.000124873	0.00040816	-8.07405e-05	-0.000271339	-4.49303e-05	-0.000216092	0.000107511	-8.2605e-05	-0.000293856	-9.15599e-05	-0.000279569	0.000142935	-9.75211e-05	0.000433315	-0.00013236	-0.000533977	5.93321e-05	0.000185262	0.00014845	-0.000184417	-8.78108e-05	5.8625e-05	9.17632e-05	0.000133864	-4.89876e-05	6.85541e-05	1.26903e-06
-1.91807e-07	-0.000170396	-9.2801e-05	-0.000265264	0.000124502	0.000408233	-8.08628e-05	-0.00027068	-4.31003e-05	-0.000216414	0.000105529	-7.48846e-05	-0.000294901	-8.88508e-05	-0.000274516	0.000142844	-9.92578e-05	0.000433738	-0.000132336	-0.00053391	5.87408e-05	0.000188369	0.000148235	-0.000184103	-8.77899e-05	5.88773e-05	9.18497e-05	0.000134163	-3.25221e-05	7.07334e-05	1.26506e-06
-2.30327e-07	-0.000170402	-9.30169e-05	-0.000265241	0.000124437	0.000408185	-8.10697e-05	-0.00027094	-5.79048e-05	-0.000216129	0.000106864	-7.37768e-05	-0.000294172	-8.72633e-05	-0.000270609	0.000142852	-9.75948e-05	0.000433768	-0.000132363	-0.000533904	4.87715e-05	0.000187451	0.000148301	-0.000184171	-8.77948e-05	5.84611e-05	9.17458e-05	0.00013415	-3.70019e-05	5.35852e-05	1.2603e-06
-2.31481e-07	-0.000170683	-9.30764e-05	-0.000265317	0.00012465	5.36861e-05	-8.10314e-05	-0.000270425	-6.31607e-05	-0.000216664	0.000107032	-7.33166e-05	-0.00029662	-8.51792e-05	-0.000275555	0.000142699	-9.93116e-05	0.000433668	-0.000133308	-0.000533989	4.88356e-05	0.000187095	0.000148144	-0.000184188	-8.64133e-05	5.85381e-05	9.1964e-05	0.00013413	-3.47648e-05	7.63876e-05	1.10409e-06
-2.41559e-07	-0.000170512	-9.30177e-05	-0.00024772	0.000124641	5.81595e-05	-8.11268e-05	-0.000270312	-5.57636e-05	-0.000218991	0.000106577	-7.42103e-05	-0.00029594	-7.63987e-05	-0.000275221	0.00014286	-0.000101184	0.000433602	-0.000132473	-0.000533936	5.22679e-05	0.000187272	0.000148367	-0.000184156	-8.78231e-05	5.89888e-05	9.19819e-05	0.000134104	-3.72274e-05	5.85381e-05	1.09223e-06
-2.33047e-07	-0.000170479	-9.31277e-05	-0.000254547	0.000123503	6.92807e-05	-8.12417e-05	-0.000270554	-5.87402e-05	-0.000218896	0.000106198	-7.41938e-05	-0.000295215	-7.55135e-05	-0.000272532	7.45028e-05	-0.000101112	0.000433678	-0.000132531	-0.000533975	5.16924e-05	0.000186946	0.000148328	-0.000184184	-8.73995e-05	5.88384e-05	9.20447e-05	0.000134064	-3.66794e-05	6.73339e-05	1.08117e-06
-6.18772e-07	-2.10537e-05	-9.28199e-05	-0.00026864	0.000124382	8.38115e-05	-8.11254e-05	-0.000270149	-5.57341e-05	-0.000219096	0.000107098	-7.64954e-05	-0.000295457	-7.68225e-05	-0.000233847	9.44201e-05	-9.90185e-05	0.000309679	-0.000132439	-0.000530745	5.23232e-05	0.000188705	0.000145968	-0.000180099	-8.8003e-05	5.86755e-05	9.19605e-05	0.000134099	-3.74885e-05	4.29653e-05	9.46414e-07
-5.72162e-07	-2.10627e-05	-9.2864e-05	-0.000269548	0.00012395	8.40895e-05	-8.11466e-05	-0.000270152	-5.60915e-05	-0.000219161	0.000107086	-7.6186e-05	-0.000295536	-7.64675e-05	-0.00024243	9.39127e-05	-9.9313e-05	0.000313958	-0.000132459	-0.000523741	5.2307e-05	0.000188806	0.000145743	-0.000180676	-8.78263e-05	5.86933e-05	9.1961e-05	0.000134099	-3.72873e-05	4.30077e-05	9.46344e-07
-5.15975e-07	-4.68965e-05	-9.29339e-05	-0.000254404	0.00012437	8.24636e-05	-8.11425e-05	-0.000270303	-5.567e-05	-0.000218944	0.000107009	-7.57608e-05	-0.000295338	-7.59144e-05	-0.000241098	9.51626e-05	-9.93208e-05	0.000313448	-0.000132441	-0.000525531	5.22372e-05	0.000187328	0.000147189	-0.000180332	-8.79296e-05	5.86846e-05	9.19431e-05	0.000134109	-3.71656e-05	4.5226e-05	9.40754e-07
-6.21082e-07	-4.49422e-05	-9.29209e-05	-0.000263199	0.000124362	8.11139e-05	-8.11504e-05	-0.000270255	-5.57988e-05	-0.000218983	9.28931e-05	-7.55802e-05	-0.000295294	-7.61428e-05	-0.000239806	9.68277e-05	-9.95575e-05	0.000311975	-0.0001325	-0.000522092	5.2143e-05	0.000187501	0.000148471	-0.000181382	-8.61877e-05	5.87087e-05	9.1946e-05	0.0001341	-3.72222e-05	4.24638e-05	9.37581e-07
-6.22001e-07	-4.03676e-05	-9.28649e-05	-0.000258617	0.000124361	8.34225e-05	-8.11473e-05	-0.000270268	-5.58619e-05	-0.00021897	0.000105825	-7.56083e-05	-0.000295338	-7.62244e-05	-0.000238131	9.48601e-05	-9.9232e-05	0.000312671	-0.000132452	-0.000517675	5.23085e-05	0.000187804	0.000147578	-0.000180739	-8.77161e-05	5.86967e-05	9.19462e-05	0.000134103	-3.72859e-05	4.34841e-05	9.32367e-07
-5.30774e-07	-3.22538e-05	-6.47061e-05	-0.000196664	0.000124332	8.15641e-05	-8.11524e-05	-0.000270241	-5.69521e-05	-0.000219123	0.000100379	-7.55813e-05	-0.000295385	-7.61325e-05	-0.00024081	0.000100063	-9.96097e-05	0.000314558	-0.000133024	-0.000518584	5.22622e-05	0.000187572	0.000147181	-0.000181323	-8.66708e-05	5.86938e-05	9.1976e-05	0.000134084	-3.72527e-05	4.35064e-05	9.02352e-07
-5.86082e-07	-3.88023e-05	-7.70304e-05	-0.000208838	0.000124352	8.21443e-05	-8.06127e-05	-0.000270265	-3.75831e-05	-0.000219119	7.70691e-05	-7.68559e-05	-0.000295363	-7.61222e-05	-0.000240622	9.82185e-05	-9.94759e-05	0.000314366	-0.000132747	-0.000517936	5.22736e-05	0.000187575	0.000147711	-0.000181204	-8.71013e-05	5.86913e-05	9.05331e-05	1.9325e-05	-3.71927e-05	4.38352e-05	8.84735e-07
-5.70939e-07	-3.85475e-05	-7.46461e-05	-0.000206976	0.000124352	8.21472e-05	-8.06075e-05	-0.000270265	-3.89969e-05	-0.000219193	7.76372e-05	-7.61744e-05	-0.000295371	-7.60572e-05	-0.00024044	9.8138e-05	-9.94548e-05	0.000314312	-0.000132699	-0.000518341	5.2265e-05	0.000187581	0.000147672	-0.000181168	-8.69543e-05	5.86967e-05	9.05517e-05	2.17644e-05	-3.72124e-05	4.36914e-05	8.84008e-07
-5.67355e-07	-3.47203e-05	-7.98651e-05	-0.00020631	0.000124345	8.20756e-05	-6.34358e-05	-0.000270255	-2.48869e-05	-0.000219285	8.0145e-05	-7.71364e-05	-0.000295374	-7.61228e-05	-0.000240636	9.75001e-05	-9.94793e-05	0.000314274	-0.000132686	-0.00051821	5.22621e-05	0.000187692	0.000147556	-0.000181146	-8.70769e-05	5.86943e-05	9.14377e-05	1.62395e-05	-3.71708e-05	4.36356e-05	8.81235e-07
-5.68862e-07	-3.65585e-05	-7.75559e-05	-0.000137558	0.000124367	8.21806e-05	-6.39904e-05	-0.000270257	-4.26089e-05	-0.000219386	8.15213e-05	-7.71916e-05	-0.000295356	-7.6141e-05	-0.000240541	9.88363e-05	-9.9467e-05	0.000314255	-0.000132854	-0.00051828	5.2219e-05	0.000187685	0.000147604	-0.00018111	-8.71475e-05	6.44546e-05	9.10548e-05	2.28872e-05	-3.71779e-05	4.36683e-05	8.60147e-07
-5.74009e-07	-3.73527e-05	-7.74805e-05	-0.000131312	0.000124359	8.2129e-05	-6.28703e-05	-0.000270255	-3.08017e-05	-0.000219235	8.17516e-05	-7.75502e-05	-0.000295372	-7.61583e-05	-0.000240442	9.90691e-05	-9.94648e-05	0.000314236	-0.000132746	-0.000518116	5.22517e-05	0.000187812	0.000147572	-0.000181089	-8.71031e-05	5.88652e-05	9.09736e-05	1.80552e-05	-3.7166e-05	4.3676e-05	8.56445e-07
-6.3376e-07	-3.68364e-05	-7.86258e-05	-0.000137224	0.000124364	8.21183e-05	-6.22136e-05	-0.000270401	-3.75007e-05	-0.000219261	7.99215e-05	-7.65101e-05	-0.000295968	-7.61884e-05	-8.46709e-05	9.6643e-05	-9.95182e-05	0.00031426	-9.36008e-05	-0.000518589	5.22318e-05	0.000187782	0.000162513	-0.000181082	-1.90495e-05	5.91137e-05	9.10073e-05	1.83047e-05	-3.73894e-05	4.37031e-05	7.96533e-07
-6.90975e-07	-3.59984e-05	-7.67745e-05	-0.000135237	0.000124365	8.22065e-05	-6.25076e-05	-0.000270506	-3.62317e-05	-0.000219261	7.99812e-05	-7.63289e-05	-0.000298825	-7.61514e-05	-8.90733e-05	9.67871e-05	-9.94866e-05	0.000314242	-6.48309e-05	-0.000519	5.22262e-05	0.000187733	0.000153948	-0.000181125	-2.26985e-05	5.90553e-05	9.0929e-05	1.96608e-05	-3.94663e-05	4.36655e-05	7.91602e-07
-6.90975e-07	-3.59984e-05	-7.67745e-05	-0.000135237	0.000124365	8.22065e-05	-6.25076e-05	-0.000270506	-3.62317e-05	-0.000219261	7.99812e-05	-7.63289e-05	-0.000298825	-7.61514e-05	-8.90733e-05	9.67871e-05	-9.94866e-05	0.000314242	-6.48309e-05	-0.000519	5.22262e-05	0.000187733	0.000153948	-0.000181125	-2.26985e-05	5.90553e-05	9.0929e-05	1.96608e-05	-3.94663e-05	4.36655e-05	7.91602e-07
-6.67171e-07	-3.61792e-05	-7.70561e-05	-0.000135422	0.000124535	8.21253e-05	-6.21393e-05	-0.000270511	-3.60401e-05	-0.00021926	8.00501e-05	-7.68872e-05	-0.000296319	-7.61539e-05	-9.47746e-05	9.67874e-05	-5.24276e-05	0.000314231	-7.38742e-05	-0.00051875	5.21836e-05	0.000187747	0.000155347	-0.000181114	-3.37022e-05	5.94095e-05	9.07962e-05	1.94262e-05	-3.93027e-05	4.28784e-05	7.86151e-07
-6.51192e-07	-3.65385e-05	-7.80882e-05	-0.000137445	0.000125714	8.21585e-05	-6.23697e-05	-0.00027049	-3.76651e-05	-0.000219257	8.01189e-05	-7.84633e-05	-0.000296965	-7.61583e-05	-8.86679e-05	9.57789e-05	-9.85914e-05	0.00031427	-7.64264e-05	-0.000517611	5.22183e-05	9.54887e-05	0.000155835	-0.000181114	-1.59949e-05	5.91839e-05	9.0088e-05	2.07724e-05	-3.80244e-05	4.36666e-05	7.65863e-07
-6.02371e-07	-4.42274e-05	-7.76477e-05	-0.000126348	6.23344e-05	8.58257e-05	-6.22124e-05	-0.000270765	-1.8223e-05	-0.000219218	8.00745e-05	-7.75657e-05	-0.000297506	-7.59994e-05	-9.24503e-05	-7.47035e-06	-8.86387e-05	0.000243939	-7.03571e-05	-0.000518555	5.00595e-05	3.26405e-05	0.000154974	-0.000181122	-2.41253e-05	6.05328e-05	9.01518e-05	1.97681e-05	-3.82616e-05	4.38147e-05	6.93844e-07
-2.03579e-06	-4.94655e-05	-7.72585e-05	-0.000131642	4.24117e-05	8.40468e-05	-5.96157e-05	-0.000270622	-2.39836e-05	-0.000205107	8.00056e-05	-7.73008e-05	-0.0002911	-6.8009e-05	-9.13575e-05	5.3514e-06	-7.96791e-05	0.000243846	-7.19527e-05	-0.000518504	5.00614e-05	4.89018e-05	0.00015398	-0.000181101	-2.58367e-05	5.4536e-05	8.91557e-05	1.97807e-05	-3.78797e-05	4.35449e-05	6.80713e-07
-1.80087e-06	-4.87792e-05	-7.72614e-05	-0.000131681	4.4974e-05	8.39096e-05	-5.96143e-05	-0.000270602	-2.4779e-05	-0.000206116	8.00084e-05	-7.73927e-05	-0.000290605	-6.91582e-05	-9.12571e-05	-4.69706e-06	-7.98659e-05	0.000245197	-7.19904e-05	-0.000518508	5.00873e-05	-3.84391e-06	0.000154238	-0.000181099	-2.58526e-05	5.45653e-05	8.91796e-05	1.97859e-05	-3.79691e-05	4.35399e-05	6.79579e-07
-1.89389e-06	-4.8884e-05	-7.73164e-05	-0.000131639	4.31888e-05	8.39637e-05	-5.96708e-05	-0.000270503	-2.48795e-05	-0.000206224	8.0003e-05	-7.74041e-05	-0.000289869	-6.99316e-05	-9.17112e-05	-1.13698e-05	-7.98965e-05	0.000244988	-7.20823e-05	-0.000518509	5.00863e-05	-8.98222e-07	0.000154033	-0.0001811	-2.55521e-05	5.54855e-05	8.92363e-05	1.97844e-05	-3.79891e-05	4.3558e-05	6.7925e-07
-1.79154e-06	-4.9628e-05	-7.7254e-05	-0.000131469	3.99433e-05	8.40321e-05	-5.96109e-05	-0.000270421	-2.43961e-05	-0.00020526	7.99747e-05	-7.73891e-05	-0.000288965	-6.80034e-05	-9.13386e-05	-1.24052e-05	-8.02955e-05	0.000244156	-7.2001e-05	-0.000518512	5.00677e-05	-9.76666e-06	0.000154179	-0.0001811	-2.5839e-05	5.45938e-05	8.91799e-05	1.97863e-05	-3.79144e-05	4.35356e-05	6.77384e-07
-1.84104e-06	-4.56085e-05	-7.72839e-05	-0.000131324	4.07765e-05	8.40484e-05	-5.9868e-05	-0.000270379	-2.48687e-05	-0.000205169	7.99759e-05	-7.73404e-05	-0.000289312	-6.80972e-05	-9.15011e-05	-5.85926e-06	-8.03071e-05	0.000244086	-7.21378e-05	-0.000518534	5.00964e-05	6.58315e-06	0.000154199	-0.000181101	-2.64439e-05	5.56097e-05	8.92081e-05	1.97879e-05	-3.79053e-05	4.35814e-05	6.77268e-07
-1.77419e-06	-4.72324e-05	-7.72709e-05	-0.00013057	4.06024e-05	8.40715e-05	-5.96333e-05	-0.000270415	-2.44881e-05	-0.000205296	7.99857e-05	-7.73681e-05	-0.000289076	-6.86264e-05	-9.15161e-05	-9.30996e-06	-8.03151e-05	0.00024444	-7.20022e-05	-0.000518499	5.01138e-05	9.9973e-07	0.000153761	-0.000181103	-2.57635e-05	5.49714e-05	8.9225e-05	1.97763e-05	-3.79145e-05	4.35548e-05	6.77069e-07
-1.80583e-06	-4.67549e-05	-7.69537e-05	-0.000130944	4.09028e-05	8.4072e-05	-5.96624e-05	-0.000270416	-2.44864e-05	-0.000205339	7.99819e-05	-7.73605e-05	-0.000289012	-6.81103e-05	-9.15242e-05	-9.6451e-06	-8.02808e-05	0.000244067	-7.20639e-05	-0.000518521	5.01888e-05	-4.45723e-06	0.000153751	-0.000181103	-2.59498e-05	5.47333e-05	8.92067e-05	1.97844e-05	-3.79138e-05	4.35541e-05	6.76865e-07
-1.81028e-06	-4.71088e-05	-7.72726e-05	-0.000130897	4.09497e-05	8.60014e-05	-5.97464e-05	-0.000270448	-2.45592e-05	-0.000205292	8.13699e-05	-7.74609e-05	-0.000289158	-6.82514e-05	-9.14853e-05	-7.97646e-06	-8.07822e-05	0.000123237	-7.20523e-05	-0.000518509	5.00944e-05	-3.16722e-06	0.000151134	-0.000181147	-2.59995e-05	5.49977e-05	8.92118e-05	1.97773e-05	-3.83425e-05	4.35631e-05	6.32535e-07
-1.21719e-05	-2.2026e-05	-7.74576e-05	-4.10033e-05	4.0975e-05	8.42863e-05	-5.9693e-05	-0.000270437	-2.46098e-05	-0.000205305	3.45437e-05	-7.73636e-05	-0.000238241	-8.29315e-05	-8.52125e-05	-9.14896e-06	-8.20816e-05	9.05162e-05	-7.66701e-05	-0.000518511	4.43064e-05	7.04734e-06	0.000153408	-0.000155757	-2.60002e-05	5.47243e-05	8.96711e-05	1.26462e-05	-3.80872e-05	4.25239e-05	5.69312e-07
-7.01168e-06	-2.86997e-05	-8.13149e-05	-6.40681e-05	4.07808e-05	8.4207e-05	-6.00501e-05	-0.000235181	-2.46048e-05	-0.000205318	4.68394e-05	-7.73652e-05	-0.000243911	-7.61461e-05	-8.78219e-05	-8.87318e-06	-8.12718e-05	8.75893e-05	-9.52175e-05	-0.000518507	4.62614e-05	-1.03609e-06	0.000153325	-0.000172252	-2.60084e-05	5.52823e-05	8.93495e-05	1.4105e-05	-3.80123e-05	4.30958e-05	5.66012e-07
-1.12078e-05	-2.56602e-05	-7.74559e-05	-5.46298e-05	4.09559e-05	8.44509e-05	-5.98013e-05	-0.000236583	-2.4604e-05	-0.000205306	3.90198e-05	-7.73645e-05	-0.00024115	-8.1355e-05	-8.59904e-05	-8.83729e-06	-8.1564e-05	9.84342e-05	-8.7686e-05	-0.00051851	4.48623e-05	6.02153e-06	0.000153376	-0.000156365	-2.60012e-05	5.48066e-05	8.95724e-05	1.45905e-05	-3.80745e-05	4.25381e-05	5.58715e-07
-9.73389e-06	-2.5593e-05	-7.78056e-05	-5.41187e-05	4.09607e-05	8.48663e-05	-5.98693e-05	-0.000242207	-2.61555e-05	-0.00020532	3.86038e-05	-7.74611e-05	-0.000242292	-7.93834e-05	-8.62844e-05	-8.83747e-06	-8.17426e-05	8.80867e-05	-8.7074e-05	-0.000518804	4.57541e-05	5.8038e-06	0.000126095	-0.000157654	-3.10236e-05	5.47651e-05	8.72462e-05	1.40699e-05	-3.80712e-05	4.26099e-05	5.52821e-07
-9.19956e-06	-2.67254e-05	-7.95499e-05	-6.10422e-05	3.93579e-05	8.43135e-05	-6.00283e-05	-0.000242468	-2.44494e-05	-8.31103e-05	4.0977e-05	-7.74406e-05	-0.000239201	-7.30952e-05	-8.68807e-05	-8.82422e-06	-8.14816e-05	8.48957e-05	-8.83226e-05	-0.000518903	3.33193e-05	5.22453e-06	0.000123708	-0.000158062	-3.27259e-05	5.47729e-05	8.8643e-05	1.43009e-05	-3.80769e-05	4.27396e-05	5.15015e-07
-9.32749e-06	-2.66274e-05	-8.04637e-05	-5.61914e-05	4.02873e-05	7.63247e-05	-5.88937e-05	-0.0002386	-2.53805e-05	-5.72192e-05	3.8732e-05	-7.74017e-05	-0.000241492	-7.94487e-05	-8.5841e-05	-8.80473e-06	-8.15967e-05	8.71905e-05	-5.19121e-05	-0.000518692	4.61123e-05	3.46139e-06	0.000132848	-0.000159381	-2.74437e-05	4.95576e-05	8.86267e-05	1.45194e-05	-3.80843e-05	4.25935e-05	5.07486e-07
-9.54277e-06	-2.68301e-05	-7.86167e-05	-5.62693e-05	4.00532e-05	7.74559e-05	-5.94868e-05	-0.000238558	-2.53609e-05	-6.88952e-05	4.24984e-05	-7.74239e-05	-0.000242086	-6.47486e-05	-6.53727e-05	-8.81728e-06	-8.1654e-05	8.92208e-05	-1.74893e-05	-0.000518676	4.53199e-05	4.00785e-06	0.000131313	-0.000158768	-2.67098e-05	5.34961e-05	8.88818e-05	1.391e-05	-3.80803e-05	4.26222e-05	5.01964e-07
-9.22318e-06	-2.58368e-05	-7.88039e-05	-5.47939e-05	3.99274e-05	4.12888e-05	-5.87256e-05	-0.000239615	-2.50099e-05	-5.64186e-05	4.09e-05	-7.7547e-05	-0.000241081	-6.84351e-05	-7.63086e-05	-8.7576e-06	-8.16106e-05	8.57293e-05	-2.95797e-05	-0.000518672	4.56792e-05	2.51424e-06	0.000135259	-0.000158942	-2.62852e-05	4.72857e-05	8.87803e-05	1.40841e-05	-3.80826e-05	4.10759e-05	4.98026e-07
-9.38666e-06	-2.66703e-05	-7.89437e-05	-5.59581e-05	4.02234e-05	3.18392e-05	-5.96049e-05	-0.000239057	-2.51864e-05	-6.80133e-05	4.03429e-05	-7.74176e-05	-0.000240901	-7.04064e-05	-7.33998e-05	-8.7697e-06	-8.15952e-05	8.61354e-05	-3.81537e-05	-0.000518305	4.38594e-05	3.20133e-06	7.58347e-05	-0.000159653	-2.64228e-05	4.79062e-05	8.89755e-05	1.42076e-05	-3.57375e-05	4.20699e-05	4.86337e-07
-9.32259e-06	-2.62503e-05	-7.89013e-05	-5.89102e-05	3.99868e-05	3.67978e-05	-5.91887e-05	-0.000239534	-2.50378e-05	-5.75514e-05	4.09445e-05	-7.76687e-05	-0.000240277	-7.0924e-05	-7.00627e-05	-7.75924e-06	-7.94814e-05	8.55449e-05	-1.21252e-05	-0.000518534	4.26499e-05	2.67593e-06	8.4299e-05	-0.000159363	-2.71322e-05	5.39378e-05	8.94585e-05	1.38062e-05	-3.49587e-05	4.24257e-05	4.85534e-07
-8.83538e-06	-2.65949e-05	-7.88271e-05	-5.73556e-05	3.99836e-05	3.59496e-05	-5.93473e-05	-0.000240008	-2.50945e-05	-4.68363e-05	3.95525e-05	-7.77488e-05	-0.000240671	-6.96854e-05	-7.42164e-05	-8.17117e-06	-6.55197e-05	8.58299e-05	-2.24105e-05	-0.000518097	4.33147e-05	3.99809e-06	7.15799e-05	-0.000159309	-2.47992e-05	5.92027e-05	9.02441e-05	1.4139e-05	-3.3124e-05	4.22312e-05	4.81418e-07
-7.04681e-06	-2.6351e-05	-7.90806e-05	-5.79291e-05	4.00143e-05	3.8049e-05	-5.94004e-05	-0.000239514	-2.71963e-05	-5.22265e-05	3.95132e-05	-7.78713e-05	-0.000240876	-3.83468e-05	-7.20487e-05	-8.42766e-06	-5.95107e-05	8.56365e-05	-2.00316e-05	-0.000518376	4.30618e-05	3.64935e-06	7.98082e-05	-0.000159368	-2.44831e-05	5.57481e-05	8.96281e-05	1.21194e-05	-3.04518e-05	4.223e-05	4.78368e-07
4.00014e-06	-2.60531e-05	-7.90539e-05	-5.70098e-05	3.99483e-05	3.72976e-05	-5.93685e-05	-0.000239657	-2.5686e-05	-5.0108e-05	3.88734e-05	-7.78632e-05	-0.000240705	-3.7792e-05	-7.25702e-05	-8.40102e-06	-5.77382e-05	8.5873e-05	-2.39189e-05	-0.000518399	4.4459e-05	3.5709e-06	7.42683e-05	-0.000159441	-2.64586e-05	5.3913e-05	8.97586e-05	1.28227e-05	-2.92898e-05	4.22205e-05	4.77003e-07
-8.46928e-06	-2.62598e-05	-7.91544e-05	-5.73694e-05	4.00021e-05	3.8296e-05	-5.93746e-05	-3.97375e-05	-2.58077e-05	-1.90343e-05	3.93678e-05	-7.97425e-05	-7.91211e-06	-4.3579e-05	-7.15065e-05	-8.3244e-06	-5.55135e-05	8.5886e-05	-1.8163e-05	-0.000518305	4.31586e-05	3.52343e-06	7.77648e-05	-0.000159589	-2.49224e-05	5.5337e-05	8.9725e-05	-2.31724e-05	-3.74751e-05	4.34532e-05	3.62954e-07
-8.31959e-06	-2.62225e-05	-7.91465e-05	-5.73875e-05	4.00058e-05	3.64085e-05	-5.93802e-05	-2.99455e-05	-2.58504e-05	-1.99811e-05	3.92564e-05	-8.08123e-05	2.35513e-06	-3.79774e-05	-7.17828e-05	-8.34127e-06	-5.70874e-05	8.58668e-05	-1.93424e-05	-0.000518319	4.28704e-05	3.4843e-06	7.66608e-05	-0.000159683	-2.53937e-05	5.49912e-05	8.97519e-05	-3.17897e-05	-3.58427e-05	4.3096e-05	3.62235e-07
-8.31959e-06	-2.62225e-05	-7.91465e-05	-5.73875e-05	4.00058e-05	3.64085e-05	-5.93802e-05	-2.99455e-05	-2.58504e-05	-1.99811e-05	3.92564e-05	-8.08123e-05	2.35513e-06	-3.79774e-05	-7.17828e-05	-8.34127e-06	-5.70874e-05	8.58668e-05	-1.93424e-05	-0.000518319	4.28704e-05	3.4843e-06	7.66608e-05	-0.000159683	-2.53937e-05	5.49912e-05	8.97519e-05	-3.17897e-05	-3.58427e-05	4.3096e-05	3.62235e-07
-8.06597e-06	-2.62067e-05	-7.91209e-05	-5.73225e-05	3.99928e-05	3.55587e-05	-5.93779e-05	-3.36633e-05	-2.58729e-05	-2.10369e-05	3.93678e-05	-7.94398e-05	-8.62399e-06	-4.02382e-05	-7.19961e-05	-8.34117e-06	-5.82697e-05	8.58711e-05	-1.98132e-05	-0.000518314	4.31895e-05	3.49714e-06	7.66664e-05	-0.000159461	-2.54081e-05	5.4373e-05	8.97137e-05	-1.31059e-05	-3.08037e-05	4.24317e-05	3.61306e-07
-7.95743e-06	-2.6205e-05	-7.87983e-05	-5.73708e-05	3.99992e-05	3.61238e-05	-5.93762e-05	-3.65476e-05	-2.58673e-05	-2.30692e-05	3.94352e-05	-7.90132e-05	-6.75066e-06	-3.81881e-05	-7.18595e-05	-8.34504e-06	-5.72973e-05	8.58879e-05	-1.97847e-05	-0.000518323	4.30983e-05	3.50905e-06	7.67348e-05	-0.00015945	-2.53502e-05	5.45268e-05	8.94811e-05	-1.23614e-05	-3.53038e-05	1.62285e-05	3.59931e-07
-2.57962e-05	-2.63901e-05	-7.91221e-05	-5.73177e-05	3.81277e-05	4.5757e-05	-2.60897e-05	-3.01689e-05	-2.58872e-05	-1.5479e-05	3.58158e-05	-7.9568e-05	-6.41668e-06	-8.33121e-06	-4.91394e-05	-8.34501e-06	-5.8126e-05	8.94479e-05	-1.97361e-05	-0.000518355	4.31267e-05	1.62609e-06	7.02173e-05	-0.000158945	-2.72942e-05	3.3268e-05	8.93251e-05	-9.05766e-06	-3.86274e-05	4.24328e-05	3.52887e-07
-1.18312e-05	-2.63711e-05	-7.91041e-05	-5.7322e-05	3.84149e-05	3.88542e-05	-3.16196e-05	-2.41389e-05	-2.58833e-05	-1.61773e-05	3.73127e-05	-7.98805e-05	-7.58887e-06	-1.19174e-05	-5.42921e-05	-8.33973e-06	-5.81247e-05	8.62977e-05	-1.9731e-05	-0.000518351	4.3176e-05	2.34852e-06	7.29854e-05	-0.000159002	-2.66136e-05	3.99489e-05	8.95206e-05	-1.0287e-05	-3.49584e-05	4.24262e-05	3.52695e-07
-1.15719e-05	-2.60433e-05	-7.8996e-05	-5.73383e-05	3.73078e-05	3.87881e-05	-3.03841e-05	-1.52779e-05	-2.58873e-05	-1.65026e-05	3.82195e-05	-7.9622e-05	-7.03027e-06	-1.54967e-05	-5.4709e-05	-8.34548e-06	-5.77427e-05	8.77764e-05	-1.97208e-05	-0.000518342	4.31911e-05	2.27304e-06	7.22847e-05	-0.000159079	-2.64323e-05	3.81848e-05	8.94506e-05	-1.21499e-05	-3.67963e-05	3.45946e-05	3.51853e-07
-1.28047e-05	-2.62926e-05	-7.9032e-05	-5.73344e-05	3.79933e-05	3.94995e-05	-3.07943e-05	-2.09736e-05	-2.58867e-05	-1.73435e-05	3.75979e-05	-7.96152e-05	-6.96602e-06	-1.29412e-05	-5.37287e-05	-8.34485e-06	-5.77495e-05	8.70181e-05	-1.96984e-05	-0.000518345	4.31784e-05	2.24455e-06	7.1719e-05	-0.000159081	-2.65059e-05	3.68636e-05	8.94323e-05	-1.16099e-05	-3.68529e-05	2.98584e-05	3.51417e-07
-1.49883e-05	-2.6305e-05	-7.90202e-05	-5.67849e-05	3.79917e-05	4.02035e-05	-3.12014e-05	-2.26332e-05	-2.58935e-05	-1.73834e-05	3.7192e-05	-7.96493e-05	-7.03203e-06	-1.45048e-05	-5.36863e-05	-8.35235e-06	-5.81401e-05	8.70132e-05	-1.96756e-05	-0.000518341	4.29836e-05	2.17079e-06	7.19325e-05	-0.000159099	-2.63961e-05	3.68181e-05	3.73136e-05	-1.19271e-05	-3.6004e-05	3.21379e-05	3.45113e-07
-1.36771e-05	-2.61361e-05	-6.10499e-05	-5.72028e-05	3.87069e-05	4.00704e-05	-3.09149e-05	-2.25104e-05	-2.5895e-05	-1.77398e-05	3.7386e-05	-7.96707e-05	-7.19774e-06	-1.46835e-05	-5.35354e-05	-8.39269e-06	-5.91391e-05	8.75111e-05	-1.96402e-05	-0.000518346	4.17826e-05	2.09682e-06	7.20509e-05	-0.000159094	-2.6349e-05	3.71685e-05	4.19472e-05	-1.11827e-05	-3.65057e-05	3.34964e-05	3.43261e-07
-1.85722e-05	-2.62965e-05	-6.87934e-05	-5.69121e-05	3.979e-05	3.9846e-05	-3.13684e-05	-2.24615e-05	-2.58935e-05	-1.75884e-05	3.66009e-05	-6.74498e-05	-7.60765e-06	-1.44009e-05	-5.27281e-05	-8.44998e-06	-5.80232e-05	8.63636e-05	-2.14473e-05	-0.000513197	4.3202e-05	2.12673e-06	7.19451e-05	-0.000159051	-2.6261e-05	3.71302e-05	5.10339e-05	-1.32699e-05	-3.47983e-05	3.20228e-05	3.37739e-07
-1.98058e-05	-2.59196e-05	-6.81699e-05	-5.66959e-05	3.88541e-05	4.00737e-05	-3.24569e-05	-2.26094e-05	-2.5925e-05	-1.57436e-05	3.77635e-05	-7.88451e-05	-8.0067e-06	-1.42379e-05	-7.66963e-05	-1.23522e-05	-5.80763e-05	7.50446e-05	-2.17927e-05	-0.000487541	5.06098e-05	8.17617e-06	7.06945e-05	-0.000159366	-2.65037e-05	3.71211e-05	4.49915e-05	-1.14226e-05	-3.31453e-05	3.13801e-05	3.14988e-07
-1.48288e-05	-2.61763e-05	-7.89701e-05	-5.72001e-05	3.89753e-05	3.9933e-05	-2.1877e-05	-2.19016e-05	-2.57878e-05	-1.2645e-05	4.75728e-05	-6.90837e-05	-7.28748e-06	-1.47504e-05	-5.3675e-05	-9.07333e-06	-5.81645e-05	8.64065e-05	-2.07823e-05	-4.4365e-05	4.19552e-05	1.75835e-06	7.13604e-05	-0.000159074	-2.62654e-05	3.81826e-05	4.99303e-05	-1.29752e-05	-2.97435e-05	3.16238e-05	7.76832e-08
-1.92748e-05	-2.55016e-05	-6.83302e-05	-5.22583e-05	4.08887e-05	4.10198e-05	-1.5149e-05	-2.25712e-05	-2.58776e-05	-1.36638e-05	3.793e-05	-7.81279e-05	1.23805e-05	-1.4833e-05	-5.99475e-05	-1.07029e-05	-5.8106e-05	4.05424e-05	-2.26772e-05	-4.65403e-05	4.68072e-05	2.37389e-05	6.09942e-05	-0.000159291	-2.63558e-05	3.75707e-05	5.21992e-05	-1.43869e-05	-3.3172e-05	3.20633e-05	7.17108e-08
-1.69882e-05	-2.57334e-05	-7.28712e-05	-5.3956e-05	4.03203e-05	4.04966e-05	-1.68831e-05	-2.2251e-05	-2.58388e-05	-1.47279e-05	4.06985e-05	-7.42573e-05	-5.38044e-06	-1.46396e-05	-5.56975e-05	-1.07616e-05	-5.81276e-05	2.83901e-05	-2.078e-05	-3.6889e-05	4.54146e-05	9.53544e-06	6.73666e-05	-0.000159162	-2.63288e-05	3.75163e-05	5.11541e-05	-1.20553e-05	-3.261e-05	2.72822e-05	6.94067e-08
-1.82736e-05	-2.56752e-05	-7.17851e-05	-5.35447e-05	4.01143e-05	4.06942e-05	-2.68048e-07	-2.22636e-05	-2.58795e-05	-1.52139e-05	3.90379e-05	-7.21976e-05	-5.31007e-06	-1.47138e-05	-5.61814e-05	-1.08743e-05	-5.81256e-05	3.31919e-05	-2.09264e-05	-3.7754e-05	4.67256e-05	1.73147e-05	6.07198e-05	-0.00015914	-2.63329e-05	3.7442e-05	5.12777e-05	-1.20321e-05	-3.3536e-05	2.85163e-05	6.85775e-08
-1.761e-05	-2.5777e-05	-7.15877e-05	-5.31989e-05	3.952e-05	4.05172e-05	-6.32124e-06	-2.202e-05	-2.58569e-05	-1.49361e-05	4.08635e-05	-6.55589e-05	1.25288e-06	-1.47301e-05	-5.57203e-05	-1.03052e-05	-5.81395e-05	2.52234e-05	-2.12933e-05	-2.79601e-05	4.47804e-05	1.31983e-05	6.47937e-05	-0.000159064	-2.6464e-05	3.7512e-05	5.11185e-05	-1.19941e-05	-3.31733e-05	3.03855e-05	6.67657e-08
-1.70459e-05	-2.58174e-05	-7.24953e-05	-5.25704e-05	3.98163e-05	4.05184e-05	-8.56891e-06	-2.2224e-05	-2.58424e-05	-1.39455e-05	4.03314e-05	-6.86523e-05	6.79479e-07	-1.46888e-05	-5.58933e-05	-1.02834e-05	-5.81115e-05	3.0883e-05	-2.15257e-05	-2.74733e-05	4.4043e-05	1.05784e-05	6.50435e-05	-3.12915e-05	-2.63852e-05	3.75339e-05	5.16017e-05	-1.26522e-05	-3.22287e-05	3.065e-05	4.31351e-08
-1.70913e-05	-2.57602e-05	-7.29365e-05	-5.10892e-05	4.00274e-05	4.05279e-05	-5.69415e-06	-2.22084e-05	-2.58624e-05	-1.41293e-05	4.2031e-05	-6.51901e-05	-9.37272e-07	-1.46782e-05	-5.64099e-05	-1.03043e-05	-5.81555e-05	2.83602e-05	-2.1316e-05	-2.72624e-05	4.4391e-05	1.03747e-05	6.43235e-05	-2.97771e-05	-2.63855e-05	3.76132e-05	5.14911e-05	-1.26648e-05	-3.26942e-05	2.95036e-05	4.23937e-08
-1.71486e-05	-2.5733e-05	-7.19994e-05	-5.20019e-05	3.97815e-05	4.05586e-05	-4.96754e-06	-2.22103e-05	-2.58556e-05	-1.38391e-05	4.05814e-05	-6.69114e-05	1.53877e-06	-1.47008e-05	-5.58213e-05	-1.04034e-05	-5.81245e-05	2.69212e-05	-2.13833e-05	-2.57068e-05	4.47288e-05	1.1614e-05	6.42948e-05	-1.29637e-05	-2.64072e-05	3.7545e-05	5.1983e-05	-1.22048e-05	-3.26896e-05	3.03485e-05	4.16232e-08
-1.7138e-05	-2.57662e-05	-7.16884e-05	-5.19359e-05	3.98385e-05	4.05593e-05	-4.99539e-06	-2.22016e-05	-2.58571e-05	-1.38954e-05	4.08553e-05	-6.69131e-05	1.10497e-06	-1.46961e-05	-5.58706e-05	-1.03689e-05	-5.8126e-05	2.69665e-05	-2.13788e-05	-2.49056e-05	4.47269e-05	1.14368e-05	6.41397e-05	-1.39803e-05	-2.64057e-05	3.7554e-05	5.17449e-05	-1.22044e-05	-3.26942e-05	3.03586e-05	4.1547e-08
-1.71104e-05	-2.57519e-05	-3.53505e-05	-5.16492e-05	3.9878e-05	4.04653e-05	-5.15067e-06	-2.22034e-05	-2.58614e-05	-1.39446e-05	4.09099e-05	-6.66993e-05	1.35623e-07	-1.46963e-05	-5.58704e-05	-1.03817e-05	-5.81254e-05	2.72839e-05	-2.14218e-05	-2.61053e-05	4.48857e-05	1.10279e-05	6.38489e-05	-2.23787e-05	-2.63882e-05	3.75873e-05	5.17683e-05	-1.21666e-05	-3.28314e-05	2.99767e-05	3.79422e-08
-1.71491e-05	-2.57582e-05	-4.59185e-05	-5.23542e-05	3.98824e-05	4.01448e-05	-4.97933e-06	-2.21977e-05	-2.59154e-05	-1.39665e-05	4.08209e-05	-4.57171e-05	5.27372e-07	-1.45536e-05	-5.59413e-05	-1.03716e-05	-5.81256e-05	2.70736e-05	-2.1897e-05	-2.56333e-05	3.97137e-05	1.07515e-05	6.00462e-05	-1.87219e-05	-2.70594e-05	3.7627e-05	5.18148e-05	-1.19091e-05	-3.27367e-05	3.01932e-05	3.54538e-08
-1.71367e-05	-2.57503e-05	-4.80089e-05	-5.45125e-05	4.00184e-05	3.96e-05	-4.97343e-06	-2.22044e-05	-2.60241e-05	-1.39077e-05	4.08665e-05	-2.80826e-05	5.90121e-07	-1.18945e-05	-5.59976e-05	-1.0424e-05	-5.8133e-05	2.70796e-05	-2.38659e-05	-2.5651e-05	3.29426e-05	1.10394e-05	5.80574e-05	-2.00334e-05	-2.65574e-05	3.75523e-05	5.15884e-05	-1.02728e-05	-3.26237e-05	3.01137e-05	3.38091e-08
-1.71343e-05	-2.57532e-05	-4.62925e-05	-5.27553e-05	3.983e-05	4.00294e-05	-4.96369e-06	-2.20967e-05	-2.59002e-05	-1.39581e-05	4.12745e-05	-2.49233e-05	6.01815e-07	-1.4439e-05	-5.36162e-05	-1.04094e-05	-5.81251e-05	2.71387e-05	-2.26912e-05	-2.56349e-05	3.00778e-05	1.10746e-05	5.85211e-05	-2.00793e-05	-2.65087e-05	3.75735e-05	4.01709e-05	-1.1342e-05	-3.27e-05	3.01043e-05	3.19416e-08
-1.71303e-05	-2.57528e-05	-4.63117e-05	-5.27526e-05	3.98298e-05	4.00328e-05	-5.00094e-06	-2.20615e-05	-2.58976e-05	-1.39467e-05	4.13899e-05	-2.98303e-05	6.227e-07	-1.44405e-05	-4.7204e-05	-1.0403e-05	-5.81227e-05	2.70196e-05	-2.22679e-05	-2.56209e-05	3.03316e-05	1.10924e-05	5.86261e-05	-1.99887e-05	-2.65142e-05	3.75728e-05	4.01029e-05	-1.13553e-05	-3.27004e-05	3.01078e-05	3.15664e-08
-1.71323e-05	-2.5755e-05	-1.08737e-05	-5.28673e-05	4.00275e-05	4.00174e-05	-4.9212e-06	-2.20429e-05	-2.59068e-05	-1.39692e-05	4.11119e-05	-2.47215e-05	6.70222e-07	-1.35265e-05	-5.01568e-05	-1.03945e-05	-5.81094e-05	1.47154e-05	-2.23627e-05	-2.58315e-05	3.30923e-05	1.10625e-05	6.00642e-05	-1.97108e-05	-2.65254e-05	3.76189e-05	4.13467e-05	-1.10621e-05	-3.26988e-05	3.00684e-05	2.94568e-08
-1.71314e-05	-2.5748e-05	-1.26166e-05	-5.28442e-05	4.00048e-05	3.99707e-05	-4.84869e-06	-2.2044e-05	-2.59263e-05	-1.3954e-05	4.10178e-05	-2.50229e-05	6.64847e-07	-1.39213e-05	-5.06872e-05	-1.03975e-05	-5.80928e-05	1.39896e-05	-2.21169e-05	-2.61061e-05	3.06593e-05	1.11453e-05	5.79986e-05	-1.97029e-05	-2.6554e-05	3.76287e-05	4.01464e-05	-1.12681e-05	-3.26646e-05	2.78298e-05	2.89213e-08
-1.71297e-05	-2.59358e-05	-1.17551e-05	-5.29311e-05	3.99815e-05	3.99497e-05	-5.04131e-06	-2.20495e-05	-2.60311e-05	-1.39678e-05	4.123e-05	-2.47091e-05	6.61286e-07	-1.35635e-05	-4.89884e-05	-1.03951e-05	-5.80936e-05	2.16105e-05	-2.255e-05	-2.58554e-05	3.13647e-05	1.10549e-05	5.84204e-05	-1.97473e-05	-2.6553e-05	3.757e-05	4.05155e-05	-1.0592e-05	-7.32365e-06	3.00869e-05	2.82444e-08
-1.71262e-05	-1.70544e-05	-1.37058e-05	-5.2941e-05	4.00351e-05	2.23694e-05	-4.90066e-06	-2.20646e-05	-2.59162e-05	-1.39528e-05	4.1159e-05	-2.51675e-05	6.65249e-07	-1.36758e-05	-5.13247e-05	-1.0527e-05	-5.81028e-05	1.55529e-05	-2.2106e-05	-2.59461e-05	2.99879e-05	1.1055e-05	5.78736e-05	-1.97955e-05	-2.65582e-05	2.17498e-05	4.03107e-05	-1.08824e-05	-3.07709e-05	2.83057e-05	2.65274e-08
-1.71306e-05	-2.28773e-05	-1.39759e-05	-5.29827e-05	3.99856e-05	2.3841e-05	-4.91433e-06	-2.20515e-05	-2.5946e-05	-1.39593e-05	4.11404e-05	-2.45865e-05	6.78702e-07	-1.37211e-05	-4.91576e-05	-1.04182e-05	-5.81094e-05	1.622e-05	-2.20256e-05	-2.59174e-05	3.06487e-05	1.10734e-05	5.79036e-05	-1.9733e-05	-2.65439e-05	1.9416e-05	4.02678e-05	-1.07396e-05	-1.93178e-05	2.85601e-05	2.59839e-08
-1.71174e-05	-1.78478e-05	-1.51511e-05	-5.29908e-05	3.72913e-05	1.57744e-05	-4.95713e-06	-2.19724e-05	-2.62818e-05	-1.39549e-05	4.0927e-05	-2.49615e-05	-3.24331e-06	-1.35894e-05	-4.23849e-05	-1.04038e-05	-5.81573e-05	1.74727e-05	-2.22098e-05	-2.5246e-05	3.05652e-05	1.10626e-05	5.72643e-05	-1.40624e-05	-2.84799e-05	3.10966e-05	4.00226e-05	-1.20113e-05	-2.83653e-05	2.8844e-05	2.5592e-08
-7.26602e-06	-2.13361e-05	-1.51717e-05	-5.29845e-05	3.97226e-05	2.14987e-05	-4.96026e-06	-1.78566e-05	-2.59513e-05	-1.39567e-05	4.11324e-05	-2.3153e-05	-9.93315e-07	-1.34097e-05	-1.90996e-05	-1.03756e-05	-5.81608e-05	1.66601e-05	-2.18559e-05	-2.55308e-05	3.02169e-05	1.1071e-05	5.82179e-05	-1.3684e-05	-2.65929e-05	2.24162e-05	4.02134e-05	-1.0918e-05	-2.42199e-05	2.85748e-05	2.34296e-08
-1.474e-05	-2.12894e-05	-1.37694e-05	-5.29591e-05	3.88383e-05	1.96829e-05	-4.91758e-06	-2.16096e-05	-2.60018e-05	-1.3962e-05	4.10829e-05	-1.51966e-05	-5.44877e-07	-1.34862e-05	-1.27794e-05	-1.05034e-05	-5.81775e-05	1.49876e-05	-2.19012e-05	-2.53587e-05	3.0586e-05	1.1065e-05	5.75873e-05	-1.83317e-05	-2.69604e-05	2.24503e-05	4.02324e-05	-1.09331e-05	-2.09852e-05	2.86968e-05	2.29725e-08
-1.45978e-05	-2.20258e-05	-1.45438e-05	-5.29648e-05	3.99236e-05	1.93514e-05	-4.9329e-06	-2.1728e-05	-2.60153e-05	-1.39623e-05	4.09098e-05	-1.9076e-05	-7.39791e-07	-1.27535e-05	-1.52151e-05	-1.03337e-05	-5.81831e-05	1.52974e-05	-2.14314e-05	-2.55867e-05	1.77297e-05	1.10665e-05	5.76036e-05	-1.83315e-05	-2.682e-05	2.2151e-05	4.02038e-05	-1.09403e-05	-2.14877e-05	2.8741e-05	2.26486e-08
-1.29005e-05	-2.18326e-05	-1.42916e-05	-5.29624e-05	3.94209e-05	1.91581e-05	-4.92776e-06	-2.16404e-05	-2.60153e-05	-1.39621e-05	4.02435e-05	-1.70615e-05	-8.1234e-07	-1.27656e-05	-1.56005e-05	-1.02998e-05	-5.81744e-05	1.56875e-05	-2.09616e-05	-2.55098e-05	1.70541e-05	1.10665e-05	5.76728e-05	-1.7691e-05	-2.68009e-05	2.16635e-05	4.02117e-05	-1.0888e-05	-2.26447e-05	2.87049e-05	2.23942e-08
-1.39227e-05	-2.10717e-05	-1.40466e-05	-5.29619e-05	3.90734e-05	1.93903e-05	-4.93969e-06	-2.0837e-05	-2.41974e-05	-1.38881e-05	4.05469e-05	-1.98809e-05	-8.92969e-07	-1.32213e-05	-1.62869e-05	-1.00599e-05	-5.81929e-05	3.91762e-06	-2.14686e-05	-2.5459e-05	2.19854e-05	1.1196e-05	5.77677e-05	-1.69674e-05	-2.68461e-05	2.08008e-05	4.00657e-05	-1.06933e-05	-2.25605e-05	1.65329e-05	2.1761e-08
-1.36133e-05	-2.09881e-05	-1.40872e-05	-5.29625e-05	3.91385e-05	1.94764e-05	-4.93468e-06	-1.6636e-05	-2.37222e-05	-1.36811e-05	4.10703e-05	-1.951e-05	-1.23555e-06	-1.33398e-05	-1.71993e-05	-1.01076e-05	-5.8179e-05	1.00479e-06	-2.17075e-05	-2.56688e-05	2.0346e-05	1.11551e-05	5.77094e-05	-1.69753e-05	-2.68744e-05	2.09427e-05	4.01134e-05	-1.07271e-05	-2.22516e-05	1.50441e-05	2.15156e-08
-1.30117e-05	-2.06335e-05	-1.42359e-05	-5.29406e-05	3.87564e-05	1.93221e-05	1.2293e-05	-1.51747e-05	-1.21835e-05	-1.37242e-05	4.08666e-05	-1.43851e-05	-1.1753e-06	-1.34701e-05	-2.20994e-05	-1.01525e-05	-5.822e-05	6.04093e-06	-2.1486e-05	-2.55133e-05	1.78137e-05	1.06959e-05	3.87874e-05	-1.72135e-05	-2.85626e-05	2.12519e-05	4.11765e-05	-1.06126e-05	-2.29056e-05	1.70667e-05	1.9508e-08
-1.28483e-05	-2.06743e-05	-1.42356e-05	-5.29351e-05	3.85106e-05	1.96039e-05	1.49149e-06	-1.73056e-05	-2.43865e-05	-1.35736e-05	4.08306e-05	-1.48728e-05	-1.04826e-06	-1.35622e-05	-1.78772e-05	-1.00906e-05	-5.82434e-05	7.37879e-06	-2.15934e-05	-2.54594e-05	1.78946e-05	1.12512e-05	2.27326e-05	-1.68088e-05	-2.77674e-05	2.0989e-05	4.02411e-05	-1.05597e-05	-2.32991e-05	1.71779e-05	1.86278e-08
-1.30323e-05	-2.08465e-05	-1.42305e-05	-5.29994e-05	3.82045e-05	1.90104e-05	3.72369e-06	-1.60089e-05	-1.13275e-05	-1.35754e-05	4.0977e-05	-1.40433e-05	-1.14832e-06	-1.33197e-05	-1.79823e-05	-1.02031e-05	-5.81879e-05	7.28159e-06	-2.14061e-05	-2.5499e-05	1.88496e-05	1.17203e-05	3.00587e-05	-1.70662e-05	-2.04334e-05	6.62064e-06	4.10442e-05	-1.05424e-05	-2.29475e-05	1.79145e-05	1.78415e-08
-1.33681e-05	-2.02556e-05	-1.42193e-05	-5.29846e-05	3.83763e-05	1.94678e-05	3.7488e-06	-1.39064e-05	-1.35999e-05	-1.37329e-05	4.08312e-05	-1.34023e-05	-1.27581e-06	-1.42895e-05	-1.74234e-05	-1.01151e-05	-5.81923e-05	7.92886e-06	-2.13535e-05	-2.55436e-05	1.84111e-05	1.08352e-05	2.3666e-05	-1.70795e-05	-2.14945e-05	1.15018e-05	1.98388e-05	-1.06341e-05	-2.2777e-05	1.77129e-05	1.62891e-08
-1.38621e-05	-1.79431e-05	-1.42295e-05	-5.30009e-05	3.8747e-05	1.88821e-05	4.98776e-06	-1.71717e-05	-9.73545e-06	-1.3925e-05	4.08938e-05	-1.5552e-05	-1.40734e-06	-1.33377e-05	-1.68323e-05	-9.73933e-06	-3.68964e-05	7.03416e-06	-2.14035e-05	-2.55164e-05	1.83472e-05	1.16588e-05	2.57096e-05	-1.70876e-05	-2.08985e-05	1.23202e-05	4.03123e-05	-1.06111e-05	-2.25934e-05	1.7802e-05	1.55633e-08
-1.3258e-05	-2.01207e-05	-1.42389e-05	-5.2986e-05	3.84238e-05	1.93115e-05	4.16827e-06	-1.48261e-05	-1.10323e-05	-1.37876e-05	4.08946e-05	-1.34415e-05	-1.70985e-06	-1.39084e-05	-1.72974e-05	-9.68924e-06	-4.26016e-05	7.70992e-06	-2.18027e-05	-2.55176e-05	1.84645e-05	1.10683e-05	2.5148e-05	-1.70149e-05	-1.80038e-05	1.10606e-05	1.83894e-05	-1.06374e-05	-2.27208e-05	1.77335e-05	1.45464e-08
-1.32699e-05	-2.06544e-05	-1.41914e-05	-5.29814e-05	3.84575e-05	1.88125e-05	3.28589e-06	-1.38658e-05	-1.28597e-05	-1.37426e-05	4.08842e-05	-1.42029e-05	-2.2469e-06	-1.38767e-05	-1.75423e-05	-1.00428e-05	-4.00495e-05	7.41034e-06	-2.1419e-05	-2.41291e-05	1.81449e-05	1.12174e-05	2.12791e-05	-1.7015e-05	-2.02335e-05	1.103e-05	1.54155e-05	-1.06272e-05	-2.28193e-05	1.76664e-05	1.40924e-08
-1.35416e-05	-2.0476e-05	-1.42111e-05	-5.29805e-05	3.85106e-05	1.57619e-05	3.22496e-06	-1.35201e-05	-1.19701e-05	-1.37378e-05	4.08678e-05	-1.2106e-05	-1.60908e-06	-1.38665e-05	-1.75966e-05	-9.54226e-06	-3.97055e-05	6.90704e-06	-2.13484e-05	-2.43599e-05	1.71509e-05	1.12834e-05	1.97621e-05	-1.70194e-05	-1.90216e-05	1.16931e-05	1.90107e-05	-1.05985e-05	-2.28059e-05	1.76796e-05	1.38606e-08
-1.34493e-05	-2.04025e-05	-1.42047e-05	-1.78977e-05	3.85115e-05	1.35443e-05	3.61532e-06	-1.38154e-05	-1.18069e-05	-1.38355e-05	4.08863e-05	-1.34188e-05	-1.69933e-06	-1.36995e-05	-1.74297e-05	-9.41415e-06	-3.93975e-05	7.44254e-06	-2.13978e-05	-2.40961e-05	1.76211e-05	1.13191e-05	1.99213e-05	-1.7033e-05	-1.9196e-05	1.19212e-05	1.95229e-05	-1.0563e-05	-2.28275e-05	1.76894e-05	1.13643e-08
-1.33322e-05	-6.52946e-06	-1.4169e-05	-2.16387e-05	3.7188e-05	1.75426e-05	3.1887e-06	-1.46794e-05	-1.26795e-05	-1.37564e-05	4.08606e-05	-1.32057e-05	-1.97828e-06	-1.43461e-05	-1.80392e-05	-8.65176e-06	-4.04378e-05	6.89379e-06	-2.1411e-05	-2.082e-05	1.7844e-05	8.54292e-06	1.9764e-05	-1.44882e-05	-1.8982e-05	1.12508e-05	1.96882e-05	-1.06278e-05	-2.28273e-05	1.77675e-05	1.10005e-08
-1.33728e-05	-4.97092e-06	-1.42162e-05	-1.0637e-05	3.69234e-05	1.63544e-05	3.40403e-06	-1.44186e-05	-1.22983e-05	-1.3758e-05	4.08728e-05	-1.28457e-05	-1.50696e-06	-1.39817e-05	-1.76745e-05	-8.98671e-06	-3.85139e-05	5.56843e-06	-2.15183e-05	-2.22325e-05	1.74051e-05	9.71923e-06	1.99151e-05	-1.60167e-05	-1.89413e-05	1.10717e-05	1.94512e-05	-1.06179e-05	-2.2779e-05	1.77523e-05	1.04648e-08
-1.33464e-05	-7.91791e-06	-1.42038e-05	-1.14945e-05	3.69519e-05	1.65361e-05	3.2726e-06	-1.44336e-05	-1.24435e-05	-1.37574e-05	4.08039e-05	-1.28574e-05	-1.58525e-06	-1.40081e-05	-1.77563e-05	-8.98703e-06	-3.93195e-05	5.79805e-06	-2.14608e-05	-2.21818e-05	1.75175e-05	1.00277e-05	1.51841e-05	-1.47073e-05	-1.93036e-05	9.00455e-06	1.84402e-05	-1.06226e-05	-2.27946e-05	1.77575e-05	1.03298e-08
-1.31488e-05	-5.01816e-06	-1.42054e-05	-1.12127e-05	3.6789e-05	1.55997e-05	2.91195e-06	-1.41815e-05	-1.24212e-05	-1.37693e-05	4.07853e-05	-1.31621e-05	-1.58879e-06	-1.40577e-05	-1.76751e-05	-9.12992e-06	-3.94148e-05	6.10316e-06	-2.1421e-05	-2.24211e-05	1.76356e-05	1.0371e-05	1.21499e-05	-1.62782e-05	-1.98732e-05	9.81843e-06	1.89139e-05	-1.06052e-05	-2.27703e-05	1.77332e-05	1.02865e-08
-1.33524e-05	-4.68106e-06	-1.42086e-05	-1.01049e-05	3.69522e-05	1.63978e-05	3.18287e-06	-1.43491e-05	-1.25635e-05	-1.37567e-05	4.08776e-05	-1.30693e-05	-1.54954e-06	-1.39809e-05	-1.77925e-05	-9.22324e-06	-3.90562e-05	6.34355e-06	-2.14114e-05	-2.20023e-05	1.74693e-05	9.87994e-06	1.19685e-05	-1.48661e-05	-1.89832e-05	1.01593e-05	1.89404e-05	-1.06149e-05	-2.27933e-05	1.77424e-05	1.01875e-08
-1.33245e-05	-7.71872e-06	-1.42055e-05	-1.04885e-05	3.68995e-05	1.58967e-05	3.03019e-06	-1.42007e-05	-1.2488e-05	-1.37293e-05	4.08284e-05	-1.30169e-05	-1.56168e-06	-1.40565e-05	-1.77794e-05	-9.11407e-06	-3.91098e-05	5.65736e-06	-2.14092e-05	-2.22344e-05	1.75807e-05	9.53951e-06	1.26638e-05	-1.46249e-05	-1.92098e-05	9.78651e-06	1.86377e-05	-1.06155e-05	-3.26207e-06	1.77567e-05	9.69352e-09
-1.27283e-05	-5.38322e-06	-1.4207e-05	-1.10047e-05	3.68599e-05	1.59873e-05	3.21671e-06	-1.41669e-05	-1.04872e-05	-1.37051e-05	2.97035e-05	-1.30755e-05	-1.56511e-06	-1.40002e-05	-1.77999e-05	-9.11612e-06	-3.77856e-05	6.17501e-06	-2.14261e-05	-2.20963e-05	1.74456e-05	9.68811e-06	1.33416e-05	-1.54866e-05	-1.91064e-05	9.90632e-06	1.87968e-05	-1.06064e-05	-4.96382e-06	1.77376e-05	8.78621e-09
-1.29615e-05	-6.66054e-06	-1.42095e-05	-1.18665e-05	3.68591e-05	1.61004e-05	3.13832e-06	-1.43114e-05	-4.33373e-06	-1.36915e-05	2.95293e-05	-1.31208e-05	-1.52445e-06	-1.40339e-05	-1.77093e-05	-9.12479e-06	-3.22096e-05	6.114e-06	-2.14195e-05	-2.20256e-05	1.75176e-05	9.76628e-06	1.36426e-05	-1.51924e-05	-1.90773e-05	1.01198e-05	1.8775e-05	-1.05839e-05	-2.55997e-06	1.77558e-05	8.32473e-09
-1.19691e-05	-6.52562e-06	-1.42089e-05	-1.36206e-05	3.68504e-05	1.61982e-05	3.04034e-06	-1.43511e-05	-1.04093e-06	-1.37548e-05	2.48459e-05	-1.32819e-05	-1.55533e-06	-1.40158e-05	-1.7664e-05	-9.10892e-06	-3.28818e-05	6.09409e-06	-2.14273e-05	-2.20207e-05	1.75451e-05	9.64491e-06	1.35709e-05	-1.52589e-05	-1.88735e-05	1.01204e-05	1.88156e-05	-1.07621e-05	2.3528e-07	1.7735e-05	8.10996e-09
-1.21791e-05	-6.48804e-06	-1.42087e-05	-1.19821e-05	3.67566e-05	1.6065e-05	3.08771e-06	-1.43406e-05	-5.52303e-06	-1.37023e-05	2.57331e-05	-1.32767e-05	-1.5521e-06	-1.4013e-05	-1.76327e-05	-9.10636e-06	-3.18877e-05	6.04044e-06	-2.14289e-05	-2.20606e-05	1.75316e-05	9.768e-06	1.35862e-05	-1.54227e-05	-1.89986e-05	1.00381e-05	1.87876e-05	-1.06366e-05	-2.10493e-06	1.03204e-05	7.87269e-09
-1.23007e-05	-6.5695e-06	-1.42087e-05	-1.2159e-05	3.6778e-05	1.5994e-05	3.14184e-06	-1.43442e-05	-3.97811e-06	-1.38087e-05	2.48361e-05	-1.3231e-05	-1.54914e-06	-1.40154e-05	-1.77028e-05	-9.11552e-06	-3.17449e-05	5.95856e-06	-2.14276e-05	-2.20607e-05	1.74931e-05	9.76576e-06	1.36278e-05	-1.53924e-05	-1.90238e-05	1.00868e-05	1.88352e-05	-1.06695e-05	-1.01768e-06	6.56125e-06	7.75138e-09
-1.2062e-05	-6.22296e-06	-1.42241e-05	-1.24505e-05	3.67704e-05	1.60512e-05	3.34194e-06	-9.70401e-06	-4.77542e-06	-1.35532e-05	2.49242e-05	-1.33295e-05	-3.86842e-07	-1.40406e-05	-1.75627e-05	-8.98176e-06	-3.18208e-05	6.02354e-06	-1.00624e-05	-2.20516e-05	1.75082e-05	9.7555e-06	1.30958e-05	-1.55234e-05	-1.90484e-05	1.00533e-05	1.88281e-05	-1.02994e-05	-1.91895e-06	7.55551e-06	7.2842e-09
-1.22391e-05	-6.44791e-06	-1.42209e-05	-1.26988e-05	3.67746e-05	1.6072e-05	3.23031e-06	-8.56524e-06	-5.05674e-06	-1.37109e-05	1.50347e-05	-1.32363e-05	-1.01203e-06	-1.40418e-05	-1.72621e-05	-9.05779e-06	-3.2072e-05	6.03926e-06	-9.8924e-06	-2.20602e-05	1.74986e-05	9.76236e-06	1.33373e-05	-1.54286e-05	-1.90379e-05	1.00496e-05	1.88307e-05	-9.74109e-06	-1.87703e-06	4.73306e-06	6.84823e-09
-1.22327e-05	-6.38384e-06	-1.42111e-05	-1.23228e-05	3.68564e-05	1.60485e-05	3.12147e-06	-1.02629e-05	-5.08901e-06	-1.36496e-05	1.47578e-05	-1.32733e-05	-1.40649e-06	-1.40428e-05	-1.76317e-05	-9.04022e-06	-3.04299e-05	6.05603e-06	-7.48377e-06	-2.20691e-05	1.75128e-05	9.75874e-06	1.3084e-05	-1.54047e-05	-1.90164e-05	1.00557e-05	1.89373e-05	-9.65973e-06	-1.91428e-06	4.59738e-06	6.7288e-09
-1.22297e-05	-6.3219e-06	-1.42169e-05	-1.25915e-05	3.68028e-05	1.59776e-05	3.10851e-06	-1.162e-05	-4.68278e-06	-1.36123e-05	1.36569e-05	-1.3273e-05	-1.22921e-06	-1.40331e-05	-1.74459e-05	-9.00685e-06	-2.9929e-05	6.06433e-06	-6.2018e-06	-2.20713e-05	1.74814e-05	9.76065e-06	1.34791e-05	-1.54105e-05	-1.90201e-05	1.00661e-05	1.88832e-05	-6.41436e-06	-1.63282e-06	7.0034e-06	6.64913e-09
-1.22266e-05	-6.36444e-06	-1.42175e-05	-1.2362e-05	3.67931e-05	1.60517e-05	3.1188e-06	-1.10797e-05	-4.84547e-06	-1.04036e-05	1.39295e-05	-1.28829e-05	-9.18191e-07	-1.40324e-05	-1.74345e-05	-8.90429e-06	-2.96501e-05	6.06867e-06	-8.74668e-06	-2.2067e-05	1.74652e-05	9.75497e-06	1.33623e-05	-1.54311e-05	-1.9023e-05	1.00493e-05	1.88507e-05	-6.73824e-06	-1.7309e-06	6.62047e-06	6.56826e-09
-1.21771e-05	-6.38727e-06	-1.42154e-05	-1.25645e-05	3.16852e-05	1.6096e-05	2.58395e-06	-1.08245e-05	-4.56526e-06	-1.29976e-05	1.42863e-05	-1.3037e-05	-8.40839e-07	-1.40358e-05	-1.72278e-05	-9.00861e-06	-2.82841e-05	5.12067e-06	-7.40928e-06	-2.20557e-05	1.7516e-05	9.75863e-06	1.33076e-05	-1.54058e-05	-1.90152e-05	9.96604e-06	1.89537e-05	-7.17948e-06	-1.86815e-06	5.51481e-06	6.16503e-09
-1.22155e-05	-6.39064e-06	-1.36051e-05	-1.23827e-05	3.19844e-05	1.59917e-05	2.46095e-06	-1.09367e-05	-4.89782e-06	-1.31523e-05	1.50445e-05	-1.31012e-05	-8.96789e-07	-1.40356e-05	-1.72745e-05	-9.00344e-06	-2.91586e-05	5.10357e-06	-7.59657e-06	-2.20641e-05	1.74973e-05	9.75915e-06	1.15311e-05	-1.54154e-05	-1.26796e-05	1.00852e-05	1.89314e-05	-7.55098e-06	-1.87942e-06	5.82246e-06	6.01324e-09
-1.25519e-05	-6.37704e-06	-1.37719e-05	-1.23351e-05	3.98796e-06	1.33976e-05	2.23478e-06	-8.99067e-06	-4.92416e-06	-1.28561e-05	1.46403e-05	-1.29357e-05	-9.44873e-07	-1.40348e-05	-1.73988e-05	-9.00153e-06	-2.90348e-05	4.86478e-06	-7.42627e-06	-2.19008e-05	1.74468e-05	9.77206e-06	1.244e-05	-1.54404e-05	-1.34735e-05	1.0029e-05	1.89121e-05	-7.23123e-06	-1.79803e-06	6.0772e-06	4.90083e-09
-1.22883e-05	-6.53478e-06	-1.39484e-05	-1.23793e-05	8.77789e-06	1.28071e-05	2.66419e-06	-4.3266e-06	-4.7468e-06	-1.29302e-05	1.42733e-05	-1.30759e-05	-1.01936e-06	-1.40346e-05	-1.73502e-05	-9.00834e-06	-2.81797e-05	5.09304e-06	-7.44841e-06	-2.1842e-05	1.73281e-05	9.76542e-06	1.03806e-05	-1.54376e-05	-1.2766e-05	1.00076e-05	1.88034e-05	-6.92336e-06	-1.69249e-06	6.34901e-06	4.7551e-09
-1.23252e-05	-6.52254e-06	-1.39478e-05	-1.23444e-05	5.25652e-06	1.30713e-05	2.26266e-06	-8.23421e-06	-4.80976e-06	-1.29565e-05	1.42966e-05	-8.49106e-06	-1.01667e-06	-1.40355e-05	-1.73398e-05	-9.00864e-06	-2.84601e-05	4.54769e-06	-7.63651e-06	-2.00734e-05	1.73509e-05	9.76759e-06	1.11599e-05	-1.54221e-05	-1.4005e-05	1.00074e-05	1.88561e-05	-7.01837e-06	-1.74093e-06	5.90581e-06	4.64991e-09
-1.22609e-05	-6.51337e-06	-1.39968e-05	-1.09721e-05	7.62874e-06	1.30786e-05	2.39461e-06	-5.40248e-06	-4.63318e-06	-1.27669e-05	1.43034e-05	3.12423e-07	-1.02584e-06	-1.40351e-05	-1.73535e-05	-8.39214e-06	-2.87618e-05	4.79148e-06	-7.7023e-06	-2.06981e-05	1.73386e-05	9.76394e-06	1.01528e-05	-1.54086e-05	-1.31027e-05	1.0011e-05	1.88235e-05	-7.0202e-06	-1.72463e-06	6.25668e-06	4.524e-09
-1.22746e-05	-6.49711e-06	-1.39621e-05	-1.05956e-05	7.71131e-06	1.27597e-05	2.43875e-06	-5.20452e-06	-4.73563e-06	-1.28587e-05	1.42901e-05	-4.43502e-06	-1.0417e-06	-1.40346e-05	-1.73574e-05	-8.74071e-06	-2.81123e-05	4.8312e-06	-7.73284e-06	-2.01367e-05	1.73238e-05	9.76271e-06	1.09897e-05	-1.54073e-05	-1.30564e-05	1.00053e-05	1.88198e-05	-7.02085e-06	-1.71485e-06	6.29395e-06	4.49189e-09
-1.19852e-05	-6.49528e-06	-1.39791e-05	-1.09122e-05	7.00076e-06	1.20198e-05	2.3143e-06	-5.94606e-06	-4.64031e-06	-1.28306e-05	1.43211e-05	-5.53722e-06	-1.01958e-06	-1.4035e-05	-1.73628e-05	-8.86699e-06	-3.06351e-06	4.74674e-06	-7.64932e-06	-2.0712e-05	1.73289e-05	1.02981e-05	1.04029e-05	-1.52493e-05	-1.31538e-05	1.00085e-05	1.88402e-05	-7.02419e-06	-1.73988e-06	6.18753e-06	3.71986e-09
-1.09828e-05	-6.55703e-06	-1.39791e-05	-1.02268e-05	7.19541e-06	1.27346e-05	2.15805e-06	-5.79433e-06	-4.65736e-06	-1.28382e-05	1.43002e-05	-4.31592e-06	-1.14789e-06	-1.40333e-05	-1.73542e-05	-8.55228e-06	-9.6057e-06	4.79635e-06	-7.62496e-06	-1.71796e-05	1.73534e-05	9.96222e-06	1.05386e-05	-1.53842e-05	-1.33611e-05	1.00079e-05	1.88316e-05	-7.01977e-06	-1.72972e-06	6.17996e-06	3.63843e-09
-6.27807e-07	-6.9876e-06	-1.39806e-05	-1.0786e-05	6.54646e-06	1.02581e-05	2.18502e-06	-6.10767e-06	-5.67475e-06	-6.82635e-06	1.42574e-05	-4.35467e-06	-9.79301e-07	-1.4118e-05	-1.72913e-05	-8.57759e-06	-5.44428e-06	4.75972e-06	-7.71108e-06	-1.83544e-05	1.73367e-05	1.04735e-05	1.0722e-05	-1.53822e-05	-1.33332e-05	9.9656e-06	1.87733e-05	-7.01483e-06	-2.10414e-06	6.94769e-06	3.36696e-09
-5.3474e-06	-6.8622e-06	-1.39793e-05	-1.10441e-05	6.73387e-06	9.1229e-06	2.23775e-06	-6.34867e-06	-5.81757e-06	-6.21638e-06	1.42589e-05	-4.62762e-06	-1.04968e-06	-1.41148e-05	-1.72921e-05	-8.5057e-06	-4.7813e-06	4.70099e-06	-7.72294e-06	-1.64913e-05	1.73375e-05	1.01065e-05	1.06208e-05	-1.53582e-05	-1.32332e-05	9.9616e-06	1.87998e-05	-6.78881e-06	-3.83968e-06	6.51283e-06	3.29487e-09
-2.01412e-06	-4.85395e-06	-1.39777e-05	-1.07905e-05	6.60625e-06	8.85514e-06	2.20179e-06	-6.29906e-06	-5.60015e-06	-7.83943e-06	1.42218e-05	-4.3855e-06	-9.88818e-07	-1.39575e-05	-1.73089e-05	-8.53695e-06	-4.74144e-06	4.71892e-06	-7.69985e-06	-1.73881e-05	1.73363e-05	1.00469e-05	1.05844e-05	-1.53465e-05	-1.31855e-05	9.97496e-06	1.88213e-05	-6.88874e-06	-2.76136e-06	4.78259e-06	3.24955e-09
-2.37073e-06	-4.8029e-06	-1.39776e-05	-1.07926e-05	6.60772e-06	8.86379e-06	2.20231e-06	-6.2997e-06	-5.7051e-06	-8.04428e-06	1.42221e-05	-4.39223e-06	-9.95982e-07	-1.39575e-05	-1.73101e-05	-8.53697e-06	-4.07039e-06	4.71868e-06	-7.69982e-06	-1.73507e-05	1.73365e-05	1.00051e-05	1.05667e-05	-1.53335e-05	-1.31851e-05	9.97563e-06	1.88228e-05	-6.88742e-06	-2.84763e-06	4.78491e-06	3.24715e-09
-3.1612e-06	-5.8163e-06	-1.3985e-05	-1.09491e-05	5.64284e-06	8.68815e-06	2.13945e-06	-5.17617e-06	-4.65923e-06	-7.20173e-06	1.42422e-05	-4.53745e-06	-1.01141e-06	-1.4036e-05	-1.73108e-05	-8.57092e-06	-4.39813e-06	4.7177e-06	-7.72283e-06	-1.73021e-05	1.73464e-05	1.00753e-05	1.05844e-05	-1.01684e-05	-1.31906e-05	-1.47709e-06	1.88098e-05	-6.86772e-06	-2.79377e-06	5.41871e-06	2.9989e-09
-2.84838e-06	-4.87575e-06	-1.39873e-05	-1.08288e-05	5.29608e-06	8.96477e-06	2.10087e-06	-6.29303e-06	-5.12124e-06	-7.75109e-06	1.42332e-05	-4.39942e-06	-1.02482e-06	-1.40159e-05	-1.73523e-05	-8.56018e-06	-4.44114e-06	4.71792e-06	-7.68142e-06	-1.71101e-05	1.73366e-05	1.00942e-05	1.05856e-05	-5.38696e-06	-1.30658e-05	3.45731e-06	1.88561e-05	-6.81141e-06	-3.05017e-06	5.20961e-06	2.93567e-09
-2.57319e-06	-5.64429e-06	-1.39861e-05	-1.08291e-05	5.62365e-06	8.93083e-06	2.12267e-06	-5.80342e-06	-4.24925e-06	-7.72643e-06	1.42383e-05	-4.45346e-06	-1.02479e-06	-1.40211e-05	-1.73487e-05	-8.56071e-06	-4.44114e-06	3.6446e-06	-7.71416e-06	-1.70695e-05	1.73368e-05	1.00984e-05	1.05881e-05	-5.64861e-06	-1.31449e-05	2.66973e-06	1.88531e-05	-6.84981e-06	-2.9714e-06	5.26967e-06	2.92246e-09
-2.73686e-06	-5.21666e-06	-1.39853e-05	-1.08552e-05	5.59165e-06	8.92218e-06	2.12016e-06	-5.91069e-06	-3.94418e-06	-7.53745e-06	1.4235e-05	-4.40793e-06	-1.02962e-06	-1.40319e-05	-1.73245e-05	-8.56201e-06	-4.43606e-06	3.65085e-06	-7.69657e-06	-1.67804e-05	1.73388e-05	1.0063e-05	1.05871e-05	-6.10841e-06	-1.31289e-05	1.98806e-06	1.88203e-05	-6.88397e-06	-3.00443e-06	5.47224e-06	2.90628e-09
-2.60657e-06	-5.2127e-06	-1.39854e-05	-1.08444e-05	5.59023e-06	8.9005e-06	2.13361e-06	-5.87553e-06	-3.98557e-06	-7.36563e-06	1.4235e-05	-4.41996e-06	-1.0507e-06	-1.40255e-05	-1.73268e-05	-8.56243e-06	-4.36704e-06	3.21436e-06	-7.7069e-06	-1.68582e-05	1.73387e-05	1.00984e-05	1.05865e-05	-6.13605e-06	-1.31476e-05	1.17437e-06	1.88253e-05	-6.85852e-06	-2.97363e-06	5.48664e-06	2.90031e-09
-2.47479e-06	-5.2253e-06	-1.39858e-05	-1.0848e-05	5.64867e-06	8.86919e-06	2.13292e-06	-5.91569e-06	-3.99416e-06	-7.49788e-06	1.42762e-05	-4.40648e-06	-1.03595e-06	-1.40254e-05	-1.73245e-05	-8.55815e-06	-4.37231e-06	3.83529e-06	-4.04298e-06	-1.68977e-05	1.72678e-05	1.00877e-05	1.05858e-05	-6.25164e-06	-1.30919e-05	1.87256e-06	1.88294e-05	-6.86497e-06	-2.98731e-06	5.49892e-06	2.86592e-09
-2.64851e-06	-5.11758e-06	-1.39859e-05	-1.09124e-05	5.70298e-06	8.90282e-06	2.1364e-06	-5.85139e-06	-4.04565e-06	-7.47381e-06	1.42377e-05	-4.40993e-06	-1.0345e-06	-1.39769e-05	-1.73303e-05	-8.56191e-06	-4.37931e-06	3.57314e-06	-7.38399e-06	-1.55862e-05	1.71645e-05	3.53515e-06	1.05855e-05	-6.03052e-06	-1.31321e-05	1.36722e-06	1.88257e-05	-6.8497e-06	-3.00056e-06	5.48765e-06	2.76263e-09
-2.61896e-06	-5.23214e-06	-1.39883e-05	-1.08288e-05	5.64977e-06	8.88961e-06	2.13967e-06	-5.93435e-06	-4.04852e-06	-6.43073e-06	1.42416e-05	-4.41092e-06	-1.03574e-06	-4.61688e-06	-1.73273e-05	-8.55835e-06	-4.40043e-06	3.70275e-06	-6.10105e-06	-1.61741e-05	1.71784e-05	3.50462e-06	1.05854e-05	-6.22341e-06	-1.3115e-05	1.95804e-06	1.88016e-05	-6.85841e-06	-2.97574e-06	5.45446e-06	2.57884e-09
-2.60781e-06	-4.22347e-06	-1.399e-05	-1.08581e-05	5.66679e-06	8.88912e-06	2.13771e-06	-5.8874e-06	-4.05267e-06	-6.44663e-06	1.42414e-05	-4.41129e-06	-1.03792e-06	-8.46939e-06	-1.73254e-05	-8.48454e-06	-3.73855e-06	3.51368e-06	-6.22444e-06	-1.61985e-05	1.72304e-05	4.32258e-06	1.0545e-05	-6.17349e-06	-1.31229e-05	1.99777e-06	9.41525e-06	-6.85738e-06	-2.99417e-06	5.46421e-06	2.35687e-09
-2.62146e-06	-5.10674e-06	-1.39883e-05	-1.08428e-05	5.65516e-06	8.88448e-06	2.13862e-06	-5.88299e-06	-4.0184e-06	-6.73317e-06	1.42467e-05	-4.41059e-06	-1.0354e-06	-5.07351e-06	-1.73291e-05	-8.55479e-06	-3.62866e-06	3.6401e-06	-6.40183e-06	-1.60511e-05	1.71898e-05	3.04881e-06	1.05573e-05	-6.14705e-06	-1.3131e-05	1.89012e-06	9.31737e-06	-6.85965e-06	-2.98038e-06	5.37399e-06	2.30718e-09
-2.63185e-06	-5.19197e-06	-1.39897e-05	-1.08532e-05	5.67293e-06	8.88952e-06	2.11083e-06	-5.86556e-06	-4.01916e-06	-6.91487e-06	1.42476e-05	-4.40959e-06	-1.03518e-06	-5.78811e-06	-1.73322e-05	-8.55917e-06	-3.16709e-06	3.56535e-06	-5.98493e-06	-1.55717e-05	1.71896e-05	2.50065e-06	1.05785e-05	-6.19832e-06	-1.31365e-05	1.81889e-06	8.97613e-06	-6.85738e-06	-2.98139e-06	5.26707e-06	2.2853e-09
-2.61347e-06	-5.10601e-06	-1.39928e-05	-1.10537e-05	5.66737e-06	8.88918e-06	2.13494e-06	-5.92066e-06	-4.00252e-06	-6.87245e-06	1.42465e-05	-4.41008e-06	-1.03527e-06	-4.73628e-06	-1.73355e-05	-8.52884e-06	-3.63963e-06	3.54027e-06	-6.21618e-06	-1.46347e-05	1.71946e-05	3.2629e-06	1.06008e-05	-6.16784e-06	-1.31326e-05	1.25354e-06	6.7471e-06	-6.86723e-06	-2.96783e-06	5.33599e-06	2.22338e-09
-2.62303e-06	-4.99144e-06	-1.39916e-05	-1.09023e-05	5.66166e-06	8.89048e-06	2.12921e-06	-5.89359e-06	-3.9759e-06	-6.95224e-06	1.42483e-05	-4.41172e-06	-1.03531e-06	-4.44993e-06	-1.73319e-05	-8.5212e-06	-3.54197e-06	3.53348e-06	-6.29703e-06	-1.49797e-05	1.7198e-05	3.54761e-06	1.05968e-05	-6.16384e-06	-1.31311e-05	1.39618e-06	7.16819e-06	-6.86985e-06	-2.97075e-06	3.21692e-06	2.21712e-09
-2.59435e-06	-4.99635e-06	-1.3908e-05	-1.08702e-05	5.67132e-06	8.8914e-06	2.13247e-06	-5.93084e-06	-4.0153e-06	-6.21837e-06	1.33114e-05	-4.2478e-06	-1.03754e-06	-5.23881e-06	-1.71472e-05	-8.48751e-06	-3.52531e-06	3.54001e-06	-6.25432e-06	-1.46745e-05	1.7194e-05	3.46113e-06	1.00423e-05	-6.48434e-06	-1.31243e-05	1.4231e-06	7.03949e-06	-6.86187e-06	-2.91695e-06	5.28875e-06	2.17616e-09
-2.60864e-06	-4.97279e-06	-1.04011e-05	-1.08932e-05	5.66674e-06	8.89064e-06	2.13643e-06	-5.90747e-06	-4.00697e-06	-6.87023e-06	1.3427e-05	-4.3687e-06	-1.0369e-06	-4.97642e-06	-1.7305e-05	-8.33742e-06	-3.48066e-06	3.53702e-06	-6.24805e-06	-1.47355e-05	1.71951e-05	3.31428e-06	1.01097e-05	-6.41069e-06	-1.3128e-05	1.29849e-06	7.17913e-06	-6.83655e-06	-3.14128e-06	4.66299e-06	2.10112e-09
-2.64579e-06	-5.02046e-06	-1.0549e-05	-7.49721e-06	5.66569e-06	8.91424e-06	2.13243e-06	-5.89835e-06	-4.00504e-06	-6.54614e-06	1.37266e-05	-4.33257e-06	-1.0403e-06	-4.93587e-06	-1.72578e-05	-8.48535e-06	-3.51363e-06	3.70818e-06	-6.27241e-06	-1.48034e-05	1.71948e-05	3.37523e-06	1.0237e-05	-6.21716e-06	-1.31299e-05	1.24436e-06	7.30926e-06	-6.74138e-06	-3.17868e-06	4.52175e-06	2.05041e-09
-2.64231e-06	-5.02735e-06	-1.09666e-05	-7.16739e-06	5.66717e-06	4.26515e-06	2.07114e-06	-5.90522e-06	-4.00354e-06	-6.57442e-06	1.3753e-05	-4.35267e-06	-1.04052e-06	-4.91552e-06	-1.72265e-05	-8.45741e-06	-3.5208e-06	3.54153e-06	-6.24837e-06	-1.47493e-05	1.71874e-05	3.22736e-06	1.03652e-05	-6.31774e-06	-1.3129e-05	1.28962e-06	7.10874e-06	-5.56254e-06	-3.00152e-06	4.9353e-06	1.9778e-09
-2.71996e-06	-5.02124e-06	-1.11802e-05	-7.63773e-06	5.68198e-06	5.19877e-06	2.06618e-06	-5.90283e-06	-2.28765e-06	-6.60262e-06	1.10947e-05	-4.38708e-06	-1.04594e-06	-4.9987e-06	-1.69028e-05	-7.1032e-06	-2.7892e-06	3.5856e-06	-6.25714e-06	-1.4839e-05	1.71229e-05	3.30292e-06	1.02745e-05	-6.25844e-06	-1.2932e-05	1.22182e-06	7.14311e-06	-5.96894e-06	-3.20163e-06	-2.50278e-06	1.86849e-09
-2.73581e-06	-5.01843e-06	-1.10554e-05	-7.20868e-06	5.84163e-06	4.27558e-06	2.02527e-06	-5.90745e-06	-2.64945e-06	-6.55371e-06	1.17487e-05	-4.38105e-06	-1.03901e-06	-5.08222e-06	-1.69865e-05	-5.61892e-06	-3.18581e-06	3.5558e-06	-6.2478e-06	-1.50625e-05	1.70177e-05	3.23775e-06	1.03301e-05	-6.26563e-06	-1.19753e-05	1.27119e-06	7.16982e-06	-6.45395e-06	-3.11734e-06	8.45528e-07	1.83576e-09
-2.75784e-06	-5.01904e-06	-1.11744e-05	-7.81661e-06	5.71364e-06	3.46826e-06	1.90017e-06	-5.9055e-06	-2.90415e-06	-6.57513e-06	1.04762e-05	-4.37236e-06	-1.03946e-06	-5.0454e-06	-1.71694e-05	-4.69346e-06	-3.36038e-06	3.54368e-06	-6.246e-06	-1.48968e-05	1.69948e-05	3.26011e-06	1.03266e-05	-6.27637e-06	-1.24033e-05	1.22705e-06	7.07895e-06	-6.5429e-06	-3.09184e-06	-1.12685e-06	1.81517e-09
-1.94814e-06	-4.63734e-06	-1.12471e-05	-7.26958e-06	5.79687e-06	3.36875e-06	1.90563e-06	-5.90602e-06	-4.52745e-06	-6.5895e-06	1.02753e-05	-4.37223e-06	-1.11223e-06	-5.03285e-06	-9.91409e-06	-4.9791e-06	-3.44554e-06	3.54321e-06	-6.24575e-06	-1.49233e-05	1.69591e-05	3.22255e-06	1.0329e-05	-6.27675e-06	-1.24238e-05	1.21811e-06	6.99354e-06	-6.61218e-06	-3.08781e-06	-8.87611e-07	1.61538e-09
-2.06552e-06	-4.78855e-06	-1.11774e-05	-7.305e-06	5.81948e-06	3.37592e-06	1.91102e-06	-5.90527e-06	-4.11348e-06	-6.58727e-06	1.03195e-05	-4.3722e-06	-1.10864e-06	-5.03612e-06	-9.92074e-06	-4.98145e-06	-3.46253e-06	3.54313e-06	-6.24585e-06	-1.49225e-05	1.69761e-05	3.25918e-06	1.03276e-05	-6.27765e-06	-1.20911e-05	1.22102e-06	7.05743e-06	-6.55415e-06	-3.0878e-06	-7.65496e-07	1.60672e-09
-2.08765e-06	-4.70826e-06	-1.10419e-05	-7.43357e-06	5.79833e-06	3.3767e-06	1.91694e-06	-5.9056e-06	-3.98625e-06	-6.58695e-06	1.03225e-05	-4.37034e-06	-1.08195e-06	-5.03013e-06	-1.00478e-05	-5.0277e-06	-3.31286e-06	3.54317e-06	-6.25032e-06	-1.48978e-05	1.69725e-05	3.25084e-06	1.03239e-05	-6.27712e-06	-1.21559e-05	1.22194e-06	7.0483e-06	-6.47746e-06	-3.08907e-06	-2.07056e-08	1.60452e-09
-2.15901e-06	-4.73392e-06	-1.10966e-05	-7.31188e-06	5.81833e-06	3.45347e-06	1.91552e-06	-5.9053e-06	-3.51592e-06	-6.58861e-06	1.03568e-05	-4.37238e-06	-1.10169e-06	-5.03624e-06	-1.00413e-05	-4.98147e-06	-3.39549e-06	3.54354e-06	-6.24771e-06	-1.49186e-05	1.69805e-05	3.2529e-06	1.03234e-05	-6.27677e-06	-1.21175e-05	1.22369e-06	7.05225e-06	-6.56104e-06	-3.0954e-06	-4.71579e-07	1.60386e-09
-1.96881e-06	-1.82808e-06	-1.10423e-05	-7.31608e-06	5.81531e-06	3.50458e-06	1.95374e-06	-5.90579e-06	-3.65815e-06	-6.54224e-06	1.03337e-05	-4.37748e-06	-1.0979e-06	-5.04315e-06	-9.90101e-06	-5.0018e-06	-3.40815e-06	3.54345e-06	-6.2486e-06	-1.49359e-05	1.69821e-05	3.24404e-06	1.03236e-05	-6.27535e-06	-1.21475e-05	1.21674e-06	7.0464e-06	-6.50473e-06	-3.10178e-06	-6.33175e-07	1.58149e-09
-1.96352e-06	-2.94589e-06	-1.11768e-05	-7.34184e-06	5.80828e-06	3.51571e-06	1.98556e-06	-5.9037e-06	-3.67611e-06	-6.56348e-06	1.03471e-05	-4.37941e-06	-1.08972e-06	-5.01165e-06	-1.00202e-05	-5.03049e-06	-3.40101e-06	3.54263e-06	-6.23995e-06	-1.49076e-05	1.69855e-05	1.89688e-06	1.03306e-05	-6.26677e-06	-7.75641e-06	2.11041e-06	5.6096e-06	-6.52625e-06	-3.09601e-06	-5.56985e-07	1.48306e-09
-2.07106e-06	-3.82109e-06	-1.11129e-05	-7.32439e-06	5.80381e-06	3.50601e-06	2.02742e-06	-5.90323e-06	-2.61536e-06	-6.53265e-06	1.034e-05	-4.39753e-06	-1.09222e-06	-4.56572e-06	-1.00209e-05	-5.01306e-06	-3.40039e-06	3.54496e-06	-6.20255e-06	-1.49063e-05	1.69841e-05	2.00006e-06	1.03268e-05	-6.28589e-06	-6.80879e-06	1.48851e-06	6.67751e-06	-6.36479e-06	-3.09556e-06	-4.52864e-07	1.47121e-09
-1.72649e-06	-2.14844e-06	-1.10774e-05	-7.33227e-06	5.80311e-06	3.14133e-06	2.022e-06	-5.905e-06	-4.13476e-06	-6.50968e-06	1.03387e-05	-4.38019e-06	-1.08616e-06	-5.01813e-06	-9.97332e-06	-5.00819e-06	-3.38994e-06	3.52922e-06	-6.13612e-06	-1.48774e-05	1.69818e-05	1.55712e-06	1.03162e-05	-6.26281e-06	-6.843e-06	1.76225e-06	6.06848e-06	-6.49435e-06	-3.0981e-06	-5.31148e-07	1.46123e-09
-2.06947e-06	-2.41308e-06	-1.11634e-05	-7.4399e-06	5.80354e-06	3.21898e-06	1.94024e-06	-5.95107e-06	-3.53897e-06	-6.55979e-06	1.03437e-05	-4.40008e-06	-1.09185e-06	-4.62705e-06	-9.9545e-06	-5.01071e-06	-3.39794e-06	3.43896e-06	-6.13349e-06	-1.15291e-05	1.69815e-05	2.4395e-06	1.03232e-05	-6.27547e-06	-7.24156e-06	1.46154e-06	6.25879e-06	-6.49847e-06	-3.09324e-06	-4.80278e-07	1.38197e-09
-1.99963e-06	-2.85715e-06	-1.11347e-05	-7.38191e-06	5.80425e-06	2.74668e-06	1.15432e-06	-5.93581e-06	-3.69267e-06	-6.51719e-06	1.03444e-05	-4.40083e-06	-1.08715e-06	-4.79011e-06	-8.35742e-06	-3.54921e-06	-3.39681e-06	3.51044e-06	-6.08853e-06	-1.24473e-05	1.69814e-05	1.84125e-06	1.03149e-05	-6.26828e-06	-7.06071e-06	1.68043e-06	6.0781e-06	-6.501e-06	-3.09774e-06	-4.70781e-07	1.35251e-09
-2.09634e-06	-2.68538e-06	-1.11524e-05	-7.35516e-06	5.80471e-06	2.7939e-06	1.48026e-06	-5.96175e-06	-3.77241e-06	-6.55781e-06	1.03488e-05	-4.40183e-06	-1.24229e-06	-4.69824e-06	-8.79916e-06	-3.37711e-06	-3.39547e-06	3.46317e-06	-6.1581e-06	-1.21695e-05	1.69825e-05	2.34974e-06	1.03319e-05	-5.14756e-06	-4.49873e-06	1.58889e-06	6.24081e-06	-6.50516e-06	-3.1241e-06	-2.94303e-07	1.31606e-09
-1.98308e-06	-2.71817e-06	-1.10564e-05	-7.34882e-06	5.87602e-06	2.84227e-06	1.75394e-06	-6.00421e-06	-3.76376e-06	-6.4248e-06	2.36954e-06	-4.45188e-06	-8.17951e-07	-4.7187e-06	-8.67162e-06	-4.11358e-06	-3.39577e-06	3.47948e-06	-6.021e-06	-1.1595e-05	1.69228e-05	2.02325e-06	1.03342e-05	-5.89361e-06	-6.06464e-06	1.56966e-06	6.20418e-06	-6.33986e-06	-2.97569e-06	-3.81323e-07	1.2185e-09
-1.9192e-06	-2.72661e-06	-1.09794e-05	-6.50394e-06	5.85194e-06	2.86219e-06	-1.29332e-06	-6.01234e-06	-3.6772e-06	-6.0668e-06	6.30892e-06	-4.42552e-06	-1.13148e-06	-4.7254e-06	-3.72417e-06	-3.91564e-06	-3.3953e-06	3.46535e-06	-5.88442e-06	-1.21768e-05	1.63147e-05	2.00895e-06	1.03964e-05	-4.77736e-06	-5.8024e-06	1.53664e-06	6.20463e-06	-5.68199e-07	-2.91377e-06	-1.17464e-07	1.10766e-09
-1.63439e-06	-2.71593e-06	-1.1049e-05	-6.85323e-06	5.8251e-06	2.4656e-06	1.21498e-06	-5.99804e-06	-3.7098e-06	-6.29448e-06	4.17317e-06	-4.47643e-06	-1.30445e-06	-4.70722e-06	-6.35939e-06	-3.93895e-06	-3.4009e-06	3.46071e-06	-6.02253e-06	-1.18634e-05	1.62505e-05	2.0053e-06	5.97874e-06	-5.1243e-06	-5.29702e-06	1.58072e-06	6.18379e-06	-4.55334e-06	-2.91571e-06	-2.96054e-07	1.05599e-09
-1.82535e-06	-2.73129e-06	-1.0995e-05	-6.47855e-06	5.8175e-06	2.66287e-06	8.25761e-07	-4.75847e-06	-3.69982e-06	-6.22904e-06	4.41175e-06	-4.30726e-06	-1.41838e-06	-4.87832e-06	-3.07229e-06	-3.94456e-06	-3.39557e-06	3.47395e-06	-5.84265e-06	-1.21131e-05	1.65706e-05	2.01661e-06	7.19058e-06	-5.26961e-06	-5.56347e-06	1.55526e-06	6.19335e-06	-1.42141e-06	-3.00627e-06	-3.31389e-07	1.02471e-09
-1.81628e-06	-2.7251e-06	-1.10363e-05	-6.59665e-06	5.82207e-06	2.50596e-06	5.52335e-07	-5.8451e-06	-3.70417e-06	-6.26571e-06	4.08646e-06	-3.05609e-06	-1.14828e-06	-4.82016e-06	-3.43902e-06	-3.99805e-06	-3.3981e-06	3.49966e-06	-5.9871e-06	-1.1956e-05	1.651e-05	2.03519e-06	7.05716e-06	-5.09868e-06	-5.09753e-06	1.56084e-06	6.2113e-06	-2.27501e-06	-2.96206e-06	-1.39611e-07	1.01815e-09
-1.80687e-06	-2.72444e-06	-1.1033e-05	-6.58248e-06	5.80045e-06	2.57508e-06	5.48206e-07	-6.03706e-06	-3.69923e-06	-6.26444e-06	3.89601e-06	-3.07842e-06	-1.13325e-06	-4.77692e-06	-4.21456e-06	-3.98574e-06	-3.39659e-06	3.5207e-06	-6.00143e-06	-3.86429e-07	1.646e-05	2.01746e-06	6.11217e-06	-5.20963e-06	-4.90675e-06	1.55159e-06	6.21025e-06	-2.42992e-06	-2.95476e-06	-2.46003e-07	8.67446e-10
-1.80364e-06	-2.89765e-06	-1.10198e-05	-6.49172e-06	5.83114e-06	2.50702e-06	6.71085e-07	-5.60928e-06	-3.70071e-06	-5.41668e-06	3.83308e-06	-3.62927e-06	-1.31304e-06	-4.76836e-06	-1.78354e-06	-3.98486e-06	-3.47462e-06	3.48522e-06	-6.00174e-06	-1.48424e-06	1.65484e-05	2.02216e-06	6.40338e-06	-4.99207e-06	-5.01005e-06	1.54819e-06	6.20433e-06	-2.59543e-06	-2.99168e-06	-2.37875e-07	8.49891e-10
3.61637e-06	-2.97041e-06	-6.44548e-06	-6.92021e-06	5.8187e-06	2.52023e-06	4.83046e-07	-5.20841e-06	-3.91689e-06	-5.45018e-06	3.95813e-06	-2.88432e-06	-1.40596e-06	-4.7871e-06	-3.43713e-06	-4.01362e-06	-3.41641e-06	3.50834e-06	-5.90976e-06	-2.35079e-06	1.6519e-05	1.9956e-06	6.34764e-06	-4.6057e-06	-5.09512e-06	1.53964e-06	6.26824e-06	-2.38699e-06	-2.96918e-06	-3.00468e-07	7.85775e-10
-1.82562e-06	-2.74387e-06	-1.10202e-05	-5.95727e-06	1.32237e-06	2.55558e-06	6.74537e-07	-5.41892e-06	7.19261e-07	-5.2025e-06	3.98253e-06	-2.95324e-06	-1.27848e-06	-4.79019e-06	-2.89667e-06	-4.06247e-06	-3.40927e-06	3.48971e-06	-4.17665e-06	-2.70697e-06	1.65324e-05	2.01987e-06	6.3875e-06	-2.32626e-06	-4.97238e-06	1.54323e-06	6.20637e-06	-2.49841e-06	-2.96186e-06	-2.48369e-07	7.60422e-10
-6.29259e-07	-2.7874e-06	-8.74064e-06	-5.32943e-06	-2.34698e-07	2.55042e-06	5.95636e-07	-5.40219e-06	7.55726e-07	-5.24213e-06	4.03191e-06	-2.95655e-06	-1.2834e-06	-4.79114e-06	-2.73992e-06	-4.09894e-06	-3.41597e-06	3.50267e-06	-4.47941e-06	-2.16961e-06	1.65594e-05	1.63118e-06	6.40196e-06	-3.27077e-06	-5.06663e-06	1.54285e-06	6.22276e-06	-2.44374e-06	-2.96852e-06	-2.92861e-07	7.09937e-10
-2.7017e-07	-2.80078e-06	-3.47851e-06	-5.30144e-06	2.27545e-06	2.54581e-06	5.60972e-07	-5.30023e-06	-1.2815e-06	-5.34018e-06	4.04765e-06	-3.0515e-06	-1.34529e-06	-4.7733e-06	-2.83992e-06	-4.06654e-06	-3.4487e-06	3.50127e-06	-4.85152e-06	-2.0985e-06	1.6561e-05	1.90881e-06	6.41903e-06	-2.68688e-06	-5.04119e-06	1.54147e-06	6.21593e-06	-2.3948e-06	-2.96458e-06	-2.83235e-07	6.52697e-10
-6.27096e-07	-2.83522e-06	-1.32595e-06	-4.54664e-06	2.09229e-06	2.52481e-06	5.52678e-07	-5.39986e-06	2.09212e-07	-5.34295e-06	4.03327e-06	-2.96966e-06	-1.29234e-06	-4.79456e-06	-2.94751e-06	-4.02801e-06	-3.45736e-06	3.50022e-06	-4.50794e-06	-2.19007e-06	1.65658e-05	1.69787e-06	6.3651e-06	-3.28585e-06	-5.02375e-06	1.54197e-06	5.52708e-06	-2.44077e-06	-2.96559e-06	-2.89901e-07	6.2527e-10
-7.73366e-07	-2.82628e-06	-2.63219e-06	-5.16524e-06	2.09013e-06	2.53619e-06	5.71611e-07	-5.34717e-06	-5.48205e-07	-5.32311e-06	3.6473e-06	-2.92399e-06	-1.31731e-06	-4.7944e-06	-2.79912e-06	-4.04377e-06	-3.43075e-06	3.50138e-06	-4.57747e-06	-2.15936e-06	1.65613e-05	1.66189e-06	6.37805e-06	-3.08706e-06	-5.04326e-06	1.54168e-06	3.09798e-06	-2.43912e-06	-2.96402e-06	-2.95712e-07	6.10437e-10
-6.8496e-07	-2.82336e-06	-1.54941e-06	-4.49871e-06	2.22431e-06	2.5368e-06	5.59191e-07	-5.33744e-06	-9.71643e-07	-5.38774e-06	2.97537e-06	-2.99323e-06	-1.30835e-06	-4.79336e-06	-2.87915e-06	-4.04031e-06	-3.44232e-06	3.50108e-06	-4.69229e-06	-2.15063e-06	1.65577e-05	1.68136e-06	6.37644e-06	-3.29635e-06	-5.04399e-06	1.54225e-06	3.6329e-06	-2.44296e-06	-2.96417e-06	-2.88477e-07	6.03466e-10
-6.74553e-07	-2.83245e-06	-2.18023e-06	-4.47221e-06	2.09737e-06	2.53214e-06	5.60898e-07	-5.33827e-06	-5.62365e-07	-5.28439e-06	3.12715e-06	-2.98218e-06	-1.31375e-06	-4.79189e-06	-2.83438e-06	-4.0473e-06	-3.43436e-06	3.49985e-06	-4.55446e-06	-2.11379e-06	1.65628e-05	1.74354e-06	6.38421e-06	-3.22179e-06	-2.68451e-06	1.21469e-06	3.46353e-06	-2.43863e-06	-2.96524e-06	-2.87731e-07	5.82129e-10
-8.85709e-07	-2.86082e-06	-1.9623e-06	-4.71341e-06	2.04907e-06	2.66888e-06	5.63136e-07	-1.37531e-06	-7.16501e-07	-5.33513e-06	3.16424e-06	-2.87043e-06	-1.26271e-06	-2.72938e-06	-2.89799e-06	-4.06027e-06	-3.43267e-06	3.4988e-06	-4.58865e-06	-2.09645e-06	1.65655e-05	1.68541e-06	6.38387e-06	-3.1441e-06	-3.33179e-06	1.7088e-06	3.50699e-06	-2.42294e-06	-2.96248e-06	-2.87227e-07	5.48143e-10
-8.60087e-07	-2.85026e-06	-2.20377e-06	-4.67809e-06	1.49091e-06	2.54689e-06	5.54527e-07	-1.18093e-06	-5.93158e-07	-5.32627e-06	2.27304e-06	-2.86937e-06	-1.28835e-06	-3.16123e-06	-2.8452e-06	-4.08443e-06	-3.42837e-06	3.49909e-06	-4.606e-06	-2.12156e-06	1.65659e-05	1.73605e-06	6.38649e-06	-2.75906e-06	-2.73949e-06	1.55241e-06	3.47747e-06	-2.43249e-06	-2.96356e-06	-2.86277e-07	5.36914e-10
-8.04501e-07	-2.85885e-06	-2.18282e-06	-4.61882e-06	1.60764e-06	2.54199e-06	5.56456e-07	-1.00107e-06	-5.82008e-07	-5.32197e-06	1.09174e-06	-2.89859e-06	-1.29936e-06	-3.30902e-06	-2.83145e-06	-4.0835e-06	-3.42837e-06	3.4993e-06	-4.59445e-06	-2.12697e-06	1.65639e-05	1.73198e-06	6.38557e-06	-2.76853e-06	-2.88408e-06	1.47092e-06	3.47333e-06	-2.43218e-06	-2.96466e-06	-2.94764e-07	5.33634e-10
-8.04501e-07	-2.85885e-06	-2.18282e-06	-4.61882e-06	1.60764e-06	2.54199e-06	5.56456e-07	-1.00107e-06	-5.82008e-07	-5.32197e-06	1.09174e-06	-2.89859e-06	-1.29936e-06	-3.30902e-06	-2.83145e-06	-4.0835e-06	-3.42837e-06	3.4993e-06	-4.59445e-06	-2.12697e-06	1.65639e-05	1.73198e-06	6.38557e-06	-2.76853e-06	-2.88408e-06	1.47092e-06	3.47333e-06	-2.43218e-06	-2.96466e-06	-2.94764e-07	5.33634e-10
-7.95286e-07	-2.85378e-06	-2.17809e-06	-4.63526e-06	1.38213e-06	2.54174e-06	5.56118e-07	-5.93442e-07	-5.58405e-07	-5.32171e-06	1.378e-06	-2.87778e-06	-1.30081e-06	-3.39096e-06	-2.83198e-06	-4.08093e-06	-3.42843e-06	3.49915e-06	-4.58958e-06	-2.12281e-06	1.6563e-05	1.72813e-06	6.38578e-06	-2.79228e-06	-2.81231e-06	1.45383e-06	3.47074e-06	-2.43208e-06	-2.96433e-06	-2.91169e-07	5.33037e-10
-7.99975e-07	-2.85338e-06	-2.1833e-06	-4.64334e-06	1.43043e-06	2.54291e-06	5.56614e-07	-5.94034e-07	-5.50741e-07	-5.32186e-06	1.38754e-06	-2.87502e-06	-1.2993e-06	-3.29242e-06	-2.83497e-06	-4.07859e-06	-3.42813e-06	3.49915e-06	-4.59233e-06	-2.12347e-06	1.65635e-05	1.72705e-06	6.38562e-06	-2.78544e-06	-2.84743e-06	1.44564e-06	3.47165e-06	-2.43234e-06	-2.96434e-06	-2.91297e-07	5.328e-10
-8.11493e-07	-2.85708e-06	-2.18612e-06	-4.64369e-06	1.482e-06	2.54554e-06	5.56265e-07	-7.61517e-07	-5.84497e-07	-5.32318e-06	1.32836e-06	-2.88841e-06	-1.29646e-06	-3.17997e-06	-2.83963e-06	-4.08121e-06	-3.43045e-06	3.5001e-06	-4.59341e-06	-2.12416e-06	1.65627e-05	1.72758e-06	6.38588e-06	-2.2019e-06	-2.75898e-06	1.50805e-06	3.44388e-06	-2.43223e-06	-2.96429e-06	-2.92163e-07	5.29126e-10
-5.88363e-07	-2.85456e-06	-2.1883e-06	-4.64375e-06	1.54897e-06	2.54622e-06	5.77481e-07	-7.00617e-07	-5.76341e-07	-5.32284e-06	9.4419e-07	-2.88733e-06	-1.32501e-06	-3.25739e-06	-2.84014e-06	-4.08279e-06	-3.24651e-06	3.50091e-06	-4.5949e-06	-2.12267e-06	1.65005e-05	1.72602e-06	4.30009e-06	-2.38816e-06	-2.81573e-06	1.48345e-06	3.45237e-06	-2.43234e-06	-2.96439e-06	-2.89742e-07	5.0424e-10
-5.97839e-07	-2.85567e-06	-2.20564e-06	-4.64535e-06	1.54794e-06	2.54746e-06	6.23946e-07	-6.88597e-07	-5.6673e-07	-5.35836e-06	9.24381e-07	-2.86327e-06	-1.48753e-06	-3.28597e-06	-2.83652e-06	-4.08202e-06	-3.25515e-06	3.50116e-06	-4.58536e-06	-1.11446e-06	1.65251e-05	1.72685e-06	4.27386e-06	-2.61112e-06	-2.81799e-06	1.48097e-06	3.46262e-06	-2.4323e-06	-2.96469e-06	-2.89345e-07	5.0369e-10
-6.15685e-07	-2.85602e-06	-2.19889e-06	-4.6423e-06	1.54543e-06	2.54718e-06	5.95669e-07	-6.91238e-07	-5.78787e-07	-5.32737e-06	9.45608e-07	-2.81158e-06	-1.43001e-06	-3.24974e-06	-2.83671e-06	-4.08242e-06	-3.27424e-06	3.50109e-06	-4.58716e-06	-1.65433e-06	1.64968e-05	1.72633e-06	4.13359e-06	-2.40416e-06	-2.80638e-06	1.48164e-06	3.45943e-06	-2.43217e-06	-2.96462e-06	-2.90901e-07	5.0104e-10
-6.96828e-07	-2.85572e-06	-2.2074e-06	-2.10997e-06	1.5384e-06	2.54695e-06	5.94709e-07	-6.78122e-07	-5.34777e-07	-5.33358e-06	9.7253e-07	-2.83774e-06	-1.38227e-06	-3.24918e-06	-2.85332e-06	-4.08164e-06	-3.30706e-06	3.50112e-06	-4.59172e-06	-1.57399e-06	1.65221e-05	1.72679e-06	4.25361e-06	-2.43332e-06	-2.80689e-06	1.48543e-06	3.4615e-06	-2.43226e-06	-2.9645e-06	-2.8392e-07	4.86217e-10
-6.02741e-07	-2.85421e-06	-2.20632e-06	-3.21105e-06	1.19758e-06	2.72777e-06	5.9066e-07	-7.88341e-07	-5.64973e-07	-3.15655e-06	7.92844e-07	-2.85279e-06	-1.43162e-06	-1.93742e-06	-2.85352e-06	-4.07743e-06	-3.12856e-06	2.51189e-07	-4.58809e-06	-1.49516e-06	1.65269e-05	1.79495e-06	4.3743e-06	-1.99022e-06	-2.79422e-06	1.39389e-06	3.41664e-06	-2.45156e-06	-2.92763e-06	-2.85547e-07	4.51835e-10
-5.89226e-07	-2.85451e-06	-2.20945e-06	-2.75138e-06	1.14295e-06	1.1046e-06	6.03979e-07	-7.95884e-07	-5.65437e-07	-3.00972e-06	8.26001e-07	-2.85238e-06	-1.44971e-06	-1.97442e-06	-2.8575e-06	-4.07629e-06	-2.89537e-06	1.45757e-06	-4.58842e-06	-1.34454e-06	1.65233e-05	1.90229e-06	4.26654e-06	-2.39986e-06	-2.79622e-06	1.10858e-06	3.43535e-06	-2.4447e-06	-2.94337e-06	-2.86498e-07	4.4299e-10
-5.87763e-07	-2.85442e-06	-2.20956e-06	-2.65336e-06	1.1569e-06	1.43288e-06	5.97184e-07	-8.2011e-07	-5.66136e-07	-3.07284e-06	8.03848e-07	-2.84986e-06	-1.43842e-06	-1.64277e-06	-2.85419e-06	-4.07595e-06	-2.90487e-06	1.77131e-06	-4.58811e-06	-1.3929e-06	1.65175e-05	1.90318e-06	4.22252e-06	-2.3207e-06	-2.79717e-06	1.03622e-06	3.41729e-06	-2.44396e-06	-2.90624e-06	-2.86645e-07	4.42204e-10
-5.91909e-07	-2.85442e-06	-2.21662e-06	-2.69011e-06	1.15631e-06	1.77541e-06	5.96514e-07	-8.75783e-07	-5.52604e-07	-2.67591e-06	8.00315e-07	-2.84896e-06	-1.43512e-06	-1.5236e-06	-2.85508e-06	-4.07844e-06	-2.78134e-06	1.19988e-06	-4.58765e-06	-1.56868e-06	1.65233e-05	1.88815e-06	4.27181e-06	-2.14181e-06	-2.80009e-06	9.99005e-07	3.4136e-06	-2.44763e-06	-2.91195e-06	-2.88971e-07	4.38799e-10
-5.79273e-07	-2.85558e-06	-2.20604e-06	-2.72055e-06	8.47603e-07	1.59054e-06	5.96288e-07	-8.26181e-07	-5.58673e-07	-2.72092e-06	8.63464e-07	-2.85029e-06	-1.40312e-06	-1.78927e-06	-2.86076e-06	-4.07706e-06	-2.67403e-06	1.06376e-06	-4.58801e-06	-1.29881e-06	1.65252e-05	1.88044e-06	4.28989e-06	-1.51672e-06	-2.80084e-06	1.27679e-06	3.41669e-06	-1.17715e-06	-2.9312e-06	-2.9034e-07	4.31157e-10
-5.86726e-07	-2.85567e-06	-2.20398e-06	-2.67242e-06	1.04281e-06	1.63056e-06	5.97021e-07	-8.59855e-07	-5.59131e-07	-2.72135e-06	8.16888e-07	-2.85003e-06	-1.34157e-06	-1.81297e-06	-2.85735e-06	-4.07788e-06	-2.67618e-06	8.82114e-07	-4.58767e-06	-1.28366e-06	1.65247e-05	1.92078e-06	4.29197e-06	-1.41325e-06	-2.80068e-06	1.08663e-06	3.40641e-06	-1.30441e-06	-2.89414e-06	-2.94779e-07	4.30328e-10
-5.90305e-07	-2.85549e-06	-2.20538e-06	-2.50168e-06	9.57783e-07	1.59048e-06	5.96736e-07	-8.46773e-07	-5.58959e-07	-2.74533e-06	8.35047e-07	-2.84986e-06	-1.38376e-06	-1.83068e-06	-2.85804e-06	-4.07794e-06	-2.67128e-06	9.90744e-07	-4.58799e-06	-1.3087e-06	1.65238e-05	1.90186e-06	4.28767e-06	-1.52117e-06	-2.80075e-06	1.08444e-06	3.41908e-06	-1.33505e-06	-2.89757e-06	-2.92346e-07	4.30081e-10
-2.7926e-07	-2.85909e-06	-2.20736e-06	-2.5964e-06	1.01207e-06	1.67299e-06	5.96765e-07	-8.35867e-07	-5.58384e-07	-2.74473e-06	8.61058e-07	-1.59547e-06	-1.30119e-06	-1.81159e-06	-2.86131e-06	-3.85651e-06	-2.59272e-06	8.77448e-07	-4.58782e-06	-1.33039e-06	1.65249e-05	1.92991e-06	4.2886e-06	1.52665e-07	-2.80206e-06	1.1329e-06	3.54014e-06	-1.28552e-06	-2.93767e-06	-3.31551e-07	4.21492e-10
-4.52124e-07	-2.85632e-06	-9.25885e-07	-2.66695e-06	3.27523e-07	1.59218e-06	5.96241e-07	-8.36606e-07	-5.58728e-07	-2.73559e-06	8.18224e-07	-2.41476e-06	-1.38688e-06	-1.81478e-06	-2.8603e-06	-3.99866e-06	-2.63431e-06	8.43692e-07	-3.86418e-06	-1.31559e-06	1.65239e-05	1.92031e-06	4.27865e-06	-1.50728e-06	1.10644e-08	9.22522e-07	3.43737e-06	-1.64379e-06	-2.9009e-06	-3.13502e-07	4.09216e-10
-3.8924e-07	-2.85665e-06	-9.12009e-07	-2.70936e-06	6.00686e-07	1.48064e-06	5.95855e-07	-8.86742e-07	-5.65369e-07	-2.72901e-06	7.91002e-07	-2.09066e-06	-1.33963e-06	-1.80737e-06	-2.86113e-06	-4.01845e-06	-2.64546e-06	9.00223e-07	-3.92616e-06	-1.30633e-06	1.6524e-05	1.90607e-06	4.28097e-06	-2.45467e-07	-1.08342e-06	9.25768e-07	3.48033e-06	-1.38934e-06	-2.90855e-06	-3.02067e-07	4.06956e-10
-6.2333e-07	-2.85517e-06	-8.00348e-07	-2.72164e-06	3.22349e-07	1.49617e-06	5.94389e-07	-8.58218e-07	-5.65649e-07	-2.72485e-06	7.80507e-07	-1.75457e-06	-1.32903e-06	-1.79423e-06	-2.85925e-06	-3.95931e-06	-2.64302e-06	9.60797e-07	-3.82252e-06	-1.29925e-06	1.65228e-05	1.91064e-06	4.25168e-06	-7.98734e-07	-5.1994e-07	8.17998e-07	3.4285e-06	-1.70456e-06	-2.88648e-06	-2.89576e-07	4.0388e-10
-5.76138e-07	-2.85534e-06	-7.89852e-07	-2.69541e-06	4.40482e-07	1.50427e-06	5.94458e-07	-8.78311e-07	-5.65848e-07	-2.72498e-06	8.0469e-07	-1.75635e-06	-1.3407e-06	-1.80021e-06	-2.85966e-06	-3.96257e-06	-2.64045e-06	9.58565e-07	-3.85227e-06	-1.2999e-06	1.65231e-05	1.91021e-06	4.25589e-06	-7.15632e-07	-7.09715e-07	8.4164e-07	3.43327e-06	-1.50772e-06	-2.89198e-06	-2.9448e-07	4.03783e-10
-5.12955e-07	-2.85636e-06	-8.11904e-07	-2.70517e-06	6.11905e-07	1.51914e-06	5.95722e-07	-8.66537e-07	-5.64541e-07	-2.73479e-06	8.04512e-07	-1.79246e-06	-1.33352e-06	-1.80742e-06	-2.86004e-06	-3.92717e-06	-2.62922e-06	9.47027e-07	-3.86255e-06	-1.31211e-06	1.65232e-05	1.90469e-06	4.25975e-06	-5.8677e-07	-3.38715e-07	8.31151e-07	3.44012e-06	-1.43851e-06	-2.89431e-06	-2.94285e-07	4.0325e-10
-5.47973e-07	-1.73195e-06	-8.59895e-07	-2.69995e-06	4.24269e-07	1.54266e-06	5.94842e-07	-9.36657e-07	-5.6391e-07	-2.6275e-06	8.0345e-07	-1.77779e-06	-1.32637e-06	-2.36444e-06	-2.86008e-06	-4.41039e-06	-2.63818e-06	1.04179e-06	-3.8708e-06	-1.30449e-06	1.02461e-05	1.90519e-06	4.26765e-06	-4.97048e-07	-5.8162e-07	9.18922e-07	3.44288e-06	-1.50879e-06	-2.89122e-06	-2.94057e-07	2.3669e-10
-5.18989e-07	2.80028e-07	-8.29509e-07	-2.6985e-06	4.22713e-07	1.52823e-06	5.88461e-07	-9.40003e-07	-5.64857e-07	-2.62156e-06	7.99158e-07	-1.80477e-06	-1.26174e-06	-2.42982e-06	-2.86058e-06	-4.13081e-06	-2.63681e-06	9.45291e-07	-3.8563e-06	-1.30279e-06	8.03633e-06	1.90538e-06	4.27813e-06	-6.19115e-07	-5.53573e-07	8.62185e-07	3.43941e-06	-1.50327e-06	-2.8913e-06	-2.93872e-07	1.9079e-10
-5.22179e-07	-1.14639e-08	-8.60407e-07	-2.6974e-06	4.36121e-07	1.52802e-06	5.86477e-07	-9.80597e-07	-5.64638e-07	-2.60618e-06	8.02421e-07	-1.8082e-06	-1.25097e-06	-2.08307e-06	-2.86001e-06	-4.31452e-06	-2.63561e-06	9.60814e-07	-3.85632e-06	-1.30489e-06	7.46341e-06	1.90414e-06	4.26687e-06	-5.84624e-07	-5.4891e-07	8.61713e-07	3.43954e-06	-1.49575e-06	-2.89212e-06	-2.95322e-07	1.81726e-10
-5.39291e-07	2.07342e-08	-8.52126e-07	-2.69735e-06	4.47258e-07	1.52571e-06	5.87851e-07	-9.74448e-07	-5.64606e-07	-2.59822e-06	8.0191e-07	-1.80658e-06	-1.28881e-06	-1.92061e-06	-2.81622e-06	-4.1641e-06	-2.63641e-06	9.88709e-07	-3.85644e-06	-1.30486e-06	7.51629e-06	1.90355e-06	4.26331e-06	-5.19719e-07	-5.41781e-07	8.79282e-07	3.43977e-06	-1.48962e-06	-2.89401e-06	-2.94241e-07	1.80359e-10
-5.2808e-07	1.77664e-07	-8.44371e-07	-2.69762e-06	4.23031e-07	1.53136e-06	5.92075e-07	-9.00065e-07	-5.64558e-07	-2.59024e-06	7.98312e-07	-1.82371e-06	-1.2776e-06	-2.0044e-06	-2.86021e-06	-4.11819e-06	-2.63734e-06	9.96299e-07	-3.85727e-06	-1.30442e-06	7.44676e-06	1.90475e-06	4.2653e-06	-5.41056e-07	-5.38671e-07	8.82013e-07	3.44028e-06	-1.49172e-06	-2.89187e-06	-2.93843e-07	1.79441e-10
-5.27664e-07	7.89154e-09	-8.32596e-07	-2.69796e-06	4.48531e-07	1.5264e-06	5.89959e-07	-9.47558e-07	-5.64279e-07	-2.59458e-06	7.9887e-07	-1.81551e-06	-1.25463e-06	-2.13054e-06	-2.58831e-06	-4.19544e-06	-2.33698e-06	9.86323e-07	-3.85761e-06	-1.30395e-06	7.48504e-06	2.65671e-07	4.25351e-06	-5.6889e-07	-5.16853e-07	8.73982e-07	3.44001e-06	-1.49928e-06	-2.89262e-06	-2.94335e-07	1.74521e-10
-5.27778e-07	8.36329e-09	-8.32498e-07	-2.69805e-06	4.48337e-07	1.52647e-06	5.89961e-07	-9.48949e-07	-5.64077e-07	-2.59507e-06	7.98869e-07	-1.81376e-06	-1.25139e-06	-2.08614e-06	-2.59029e-06	-4.19879e-06	-2.34458e-06	9.87537e-07	-3.85719e-06	-1.30395e-06	7.48508e-06	1.63096e-07	4.25322e-06	-5.69075e-07	-5.17257e-07	8.77312e-07	3.44012e-06	-1.50093e-06	-2.89257e-06	-2.94349e-07	1.74364e-10
-5.28023e-07	8.03365e-08	-8.33511e-07	-2.6983e-06	4.46261e-07	1.52357e-06	5.89991e-07	-9.48113e-07	-5.64318e-07	-2.59624e-06	7.99021e-07	-1.81508e-06	-1.25139e-06	-2.06741e-06	-2.60636e-06	-4.18898e-06	-2.32943e-06	9.82241e-07	-3.8569e-06	-1.30412e-06	7.4745e-06	3.89231e-07	4.2535e-06	-5.67041e-07	-5.17867e-07	8.76726e-07	3.43999e-06	-1.49799e-06	-2.89273e-06	-2.94356e-07	1.74171e-10
-5.27169e-07	1.19162e-07	-8.33562e-07	-2.6987e-06	4.49602e-07	1.51649e-06	5.89855e-07	-1.59426e-07	-1.67421e-07	-2.59274e-06	7.9954e-07	-1.8102e-06	-1.19223e-06	-2.06215e-06	-2.62649e-06	-4.19433e-06	-2.33258e-06	9.82845e-07	-3.85743e-06	-1.30472e-06	7.49477e-06	4.11191e-07	4.25436e-06	-5.58466e-07	-5.2631e-07	8.73246e-07	3.44027e-06	-1.49785e-06	-2.89271e-06	-2.94541e-07	1.7329e-10
-5.28175e-07	7.40979e-08	-8.38461e-07	-2.69842e-06	4.49253e-07	1.48073e-06	5.8788e-07	-3.83581e-07	-2.16341e-07	-2.59606e-06	7.99749e-07	-1.81105e-06	-1.24266e-06	-2.03489e-06	-2.59668e-06	-4.19458e-06	-2.28263e-06	9.82467e-07	-3.85567e-06	-1.30434e-06	7.49316e-06	3.79563e-07	4.2552e-06	-5.61818e-07	-5.20459e-07	8.73725e-07	3.44008e-06	-1.49736e-06	-2.89274e-06	-2.94528e-07	1.72906e-10
-5.27647e-07	7.2317e-08	-8.36366e-07	-2.69859e-06	4.48171e-07	1.48302e-06	5.89397e-07	-5.71048e-07	-3.8227e-07	-2.59639e-06	7.99654e-07	-1.81182e-06	-1.2447e-06	-2.02565e-06	-2.59526e-06	-4.19394e-06	-2.2609e-06	4.4743e-07	-3.85662e-06	-1.30594e-06	7.48809e-06	4.36181e-07	4.25494e-06	-5.67208e-07	-5.23006e-07	8.7252e-07	3.44169e-06	-1.49821e-06	-2.89274e-06	-2.94627e-07	1.72284e-10
-5.28269e-07	5.93272e-08	-8.37547e-07	-2.69855e-06	4.51053e-07	1.47772e-06	5.88251e-07	-2.79775e-07	-3.423e-07	-1.71222e-06	7.99648e-07	-1.81055e-06	-1.23454e-06	-2.03807e-06	-2.60409e-06	-4.19419e-06	-2.2695e-06	4.60667e-07	-3.85747e-06	-1.28976e-06	7.49336e-06	4.11994e-07	4.25529e-06	-5.68401e-07	-5.21499e-07	8.72593e-07	3.4462e-06	-1.49117e-06	-2.89275e-06	-2.9451e-07	1.6834e-10
-4.42062e-07	-8.41987e-09	-9.45339e-07	-2.69778e-06	4.50687e-07	1.47687e-06	5.91354e-07	-4.13385e-07	-3.36812e-07	-1.77983e-06	7.89228e-07	-1.81146e-06	-9.80207e-07	-2.07843e-06	-2.60421e-06	-4.16054e-06	-2.26262e-06	9.21896e-07	-3.25973e-06	-1.29611e-06	7.25805e-06	4.74079e-07	1.93634e-06	-5.71884e-07	-5.22967e-07	8.72025e-07	3.44139e-06	-1.54082e-06	-2.92966e-06	-2.91673e-07	1.47005e-10
-4.7737e-07	2.9922e-08	-8.4612e-07	-2.69551e-06	4.56654e-07	1.48324e-06	6.01469e-07	-3.8063e-07	-2.83479e-07	-1.37564e-06	9.07429e-07	-1.83163e-06	-1.14411e-06	-2.056e-06	-2.60525e-06	-4.09627e-06	-2.33798e-06	8.9515e-07	-2.78753e-06	-1.31436e-06	6.60632e-06	4.1501e-07	2.86849e-06	-5.63961e-07	-5.44243e-07	8.66725e-07	3.44064e-06	-1.49939e-06	-2.89897e-06	-1.62583e-07	1.38071e-10
-4.13915e-07	-5.20473e-08	-9.00945e-07	-2.69237e-06	4.49364e-07	1.47906e-06	5.97488e-07	-3.39055e-07	-3.11418e-07	-1.18291e-06	8.79332e-07	-1.84868e-06	-9.60809e-07	-2.05119e-06	-2.60566e-06	-4.06506e-06	-2.36672e-06	9.02886e-07	-2.64074e-06	-1.31064e-06	6.68117e-06	4.24275e-07	1.99378e-06	-5.91487e-07	-3.59554e-07	8.62614e-07	3.44106e-06	-1.50621e-06	-2.92889e-06	-5.29661e-08	1.33043e-10
-4.5062e-07	-6.76078e-08	-9.21458e-07	-2.65396e-06	4.5519e-07	1.48127e-06	5.72933e-07	-3.34854e-07	-2.95607e-07	-7.43054e-07	8.85883e-07	-1.4741e-06	-1.08457e-06	-2.07122e-06	-2.60428e-06	-4.08988e-06	-2.39275e-06	8.80116e-07	-2.63681e-06	-1.31465e-06	6.65984e-06	4.32173e-07	9.83284e-07	-5.70714e-07	-5.4967e-07	8.42107e-07	3.43921e-06	-1.49952e-06	-2.91146e-06	-1.27176e-07	1.28109e-10
-4.45061e-07	-6.4598e-08	-9.21563e-07	-2.64487e-06	4.5493e-07	1.48025e-06	5.79348e-07	-3.53204e-07	-2.94467e-07	-1.28373e-06	8.64379e-07	-1.50154e-06	-1.05004e-06	-2.06836e-06	-2.60498e-06	-1.94403e-06	-2.37899e-06	8.64691e-07	-2.67363e-06	-1.31458e-06	6.64251e-06	4.36259e-07	9.09936e-07	-5.70139e-07	-5.13948e-07	8.44925e-07	3.43864e-06	-1.49784e-06	-2.91201e-06	-1.3122e-07	1.1588e-10
-4.47592e-07	-6.71493e-08	-9.21458e-07	-2.6468e-06	4.55064e-07	1.48111e-06	5.78585e-07	-3.51993e-07	-2.94669e-07	-7.95348e-07	8.71115e-07	-1.47692e-06	-1.06791e-06	-2.06971e-06	-2.60476e-06	-2.09223e-06	-2.39023e-06	8.76639e-07	-2.65029e-06	-1.3146e-06	6.65407e-06	4.35138e-07	9.82069e-07	-5.70627e-07	-5.36406e-07	8.42949e-07	3.43908e-06	-1.49923e-06	-2.91183e-06	-1.28719e-07	1.15723e-10
-4.34547e-07	-6.31617e-08	-9.03965e-07	-2.60822e-06	4.57051e-07	1.47957e-06	5.80891e-07	-3.55959e-07	-3.05074e-07	-8.72616e-07	8.45924e-07	-1.61475e-06	-1.04493e-06	-2.06346e-06	-2.60494e-06	-1.54698e-06	-2.32926e-06	8.52408e-07	-2.68277e-06	-1.32308e-06	6.6525e-06	4.31945e-07	1.15556e-06	-5.69984e-07	-4.97674e-07	8.28988e-07	3.44004e-06	-1.50431e-06	-2.9103e-06	-1.30927e-07	1.14102e-10
-4.34547e-07	-6.31617e-08	-9.03965e-07	-2.60822e-06	4.57051e-07	1.47957e-06	5.80891e-07	-3.55959e-07	-3.05074e-07	-8.72616e-07	8.45924e-07	-1.61475e-06	-1.04493e-06	-2.06346e-06	-2.60494e-06	-1.54698e-06	-2.32926e-06	8.52408e-07	-2.68277e-06	-1.32308e-06	6.6525e-06	4.31945e-07	1.15556e-06	-5.69984e-07	-4.97674e-07	8.28988e-07	3.44004e-06	-1.50431e-06	-2.9103e-06	-1.30927e-07	1.14102e-10
-4.42867e-07	-6.25205e-08	-9.06999e-07	-2.62595e-06	4.55159e-07	1.47888e-06	5.78515e-07	-3.52172e-07	-2.96848e-07	-1.10442e-06	8.61178e-07	-1.55328e-06	-1.04681e-06	-2.06471e-06	-2.60499e-06	-1.56787e-06	-2.33761e-06	8.61458e-07	-2.64699e-06	-1.31722e-06	6.6476e-06	4.31065e-07	9.19614e-07	-5.72414e-07	-5.03917e-07	8.30714e-07	3.43911e-06	-1.50119e-06	-2.91216e-06	-1.31776e-07	1.13857e-10
-4.01234e-07	-6.98425e-08	-9.0952e-07	-2.62596e-06	4.55255e-07	1.48009e-06	5.78528e-07	-3.52779e-07	-2.97289e-07	-1.04147e-06	8.61217e-07	-1.58578e-06	-1.04554e-06	-2.06429e-06	-2.59118e-06	-1.59123e-06	-2.34217e-06	8.7866e-07	-2.79633e-06	-1.31667e-06	6.65084e-06	4.31189e-07	9.24762e-07	-5.7235e-07	-5.04777e-07	5.52596e-07	2.81602e-06	-1.50132e-06	-2.93613e-06	-1.31755e-07	1.10571e-10
-4.38179e-07	-6.52082e-08	-9.69185e-07	-2.62858e-06	4.62801e-07	1.43292e-06	5.75967e-07	-3.46023e-07	-3.00856e-07	-8.89023e-07	8.44325e-07	-1.55549e-06	-1.0463e-06	-9.56563e-07	-2.66751e-06	-1.75902e-06	-2.3186e-06	8.59415e-07	-2.66062e-06	-1.3188e-06	6.65918e-06	4.32166e-07	9.79554e-07	-6.06119e-07	-5.03977e-07	8.32953e-07	2.97648e-06	-1.50254e-06	-2.56908e-06	-1.3187e-07	1.0647e-10
-4.36314e-07	-7.47521e-08	-9.5564e-07	-2.62771e-06	4.59788e-07	1.45517e-06	5.78852e-07	-3.49447e-07	-3.00355e-07	-9.23112e-07	8.48176e-07	-1.47515e-06	-1.04593e-06	-1.02233e-06	-2.64064e-06	-1.53918e-06	-2.32274e-06	8.57828e-07	-2.66198e-06	-1.31933e-06	6.65465e-06	4.32091e-07	9.75926e-07	-5.79606e-07	-5.04139e-07	8.28032e-07	3.01485e-06	-1.50259e-06	-2.64528e-06	-1.34139e-07	1.06139e-10
-4.36755e-07	-7.03808e-08	-9.51613e-07	-2.62201e-06	4.57861e-07	1.45788e-06	5.79157e-07	-3.48508e-07	-3.01581e-07	-9.04742e-07	8.50455e-07	-1.47251e-06	-1.04589e-06	-1.07308e-06	-2.64655e-06	-1.36964e-06	-2.33836e-06	8.59565e-07	-2.66167e-06	-1.31885e-06	6.6541e-06	4.31446e-07	9.7656e-07	-5.82472e-07	-5.08132e-07	8.28573e-07	3.02031e-06	-8.52279e-07	-2.69757e-06	-1.32411e-07	1.04569e-10
-4.35452e-07	-6.6963e-08	-9.56607e-07	-2.5717e-06	4.59474e-07	1.49459e-06	5.6773e-07	-2.78022e-07	-3.01737e-07	-9.17768e-07	8.47841e-07	-1.38737e-06	-1.04612e-06	-1.18502e-06	-2.63847e-06	-1.39248e-06	-2.14376e-06	8.61584e-07	-2.66692e-06	-1.02132e-06	6.54741e-06	4.30248e-07	9.81444e-07	-5.91955e-07	-5.08864e-07	1.07762e-06	3.05232e-06	-7.11374e-07	-2.67425e-06	-1.32292e-07	1.01816e-10
-4.34164e-07	-7.03007e-08	-9.48147e-07	-2.59921e-06	4.59441e-07	1.46005e-06	5.72535e-07	-3.21023e-07	-3.01621e-07	-9.14282e-07	8.48019e-07	-1.39519e-06	-1.0456e-06	-1.16349e-06	-2.63959e-06	-1.34072e-06	-2.18351e-06	8.60845e-07	-2.66625e-06	-1.149e-06	6.55906e-06	4.30707e-07	9.78768e-07	-5.8586e-07	-5.06097e-07	1.05045e-06	2.96507e-06	-7.34936e-07	-2.67049e-06	-1.34194e-07	1.01713e-10
-4.35662e-07	-6.83863e-08	-9.51206e-07	-2.59221e-06	4.59461e-07	1.47625e-06	5.69809e-07	-3.11068e-07	-3.01622e-07	-9.25422e-07	8.48631e-07	-1.4055e-06	-1.04566e-06	-1.18619e-06	-2.6388e-06	-1.18576e-06	-2.16153e-06	8.5972e-07	-2.66611e-06	-1.03284e-06	6.55106e-06	4.2989e-07	9.78379e-07	-5.92007e-07	-5.06988e-07	9.44476e-07	3.01622e-06	-7.94235e-07	-2.65189e-06	-1.32424e-07	1.01066e-10
-4.35493e-07	-7.42905e-08	-9.42616e-07	-2.58656e-06	4.60082e-07	1.48556e-06	5.67658e-07	-2.89494e-07	-3.01528e-07	-9.25967e-07	7.69335e-07	-2.47156e-07	-1.04604e-06	-1.17552e-06	-2.64143e-06	-1.34923e-06	-2.13807e-06	8.61937e-07	-2.66812e-06	-1.08781e-06	6.55872e-06	4.30188e-07	9.78232e-07	-5.92688e-07	-5.31588e-07	1.03794e-06	3.01451e-06	-7.52161e-07	-2.31212e-06	-1.32182e-07	9.79762e-11
-4.64152e-07	-7.74333e-08	-9.43836e-07	-1.08084e-06	4.55416e-07	1.48145e-06	5.62829e-07	-2.97505e-07	-2.84134e-07	-9.21793e-07	8.42712e-07	-7.11498e-07	-1.04595e-06	-1.19764e-06	-2.43603e-06	-1.28651e-06	-2.16957e-06	8.48811e-07	-2.66612e-06	-1.0585e-06	6.55867e-06	4.37579e-07	9.80555e-07	-5.79983e-07	-3.65125e-07	9.87437e-07	2.97853e-06	-7.64193e-07	-2.54442e-06	-1.32568e-07	9.25697e-11
-4.3681e-07	-8.39372e-08	-9.44556e-07	-9.8788e-07	4.54241e-07	1.48039e-06	5.67568e-07	-2.96448e-07	-2.99619e-07	-9.23406e-07	8.48412e-07	-4.36119e-08	-1.04588e-06	-1.18756e-06	-2.50469e-06	-1.26305e-06	-2.16285e-06	8.51757e-07	-2.66623e-06	-1.05901e-06	6.55879e-06	4.56299e-07	9.96139e-07	-5.89355e-07	-3.6938e-07	9.98828e-07	2.99478e-06	-7.66668e-07	-2.43695e-06	-1.3258e-07	9.17571e-11
-4.86394e-07	-8.86192e-08	-9.42878e-07	-6.33951e-07	4.49462e-07	1.4671e-06	5.57254e-07	-3.10879e-07	-3.01398e-07	-9.1676e-07	8.47291e-07	-1.85891e-07	-1.04596e-06	-1.16929e-06	-2.4565e-06	-1.27204e-06	-2.17959e-06	7.9399e-07	-2.66613e-06	-1.05385e-06	6.56485e-06	4.79676e-07	1.00319e-06	-5.04345e-07	-4.59135e-07	9.874e-07	2.99526e-06	-7.80294e-07	-2.40383e-06	-1.32695e-07	9.08446e-11
-4.71615e-07	-8.53872e-08	-9.45288e-07	-5.89907e-07	4.35979e-07	1.47361e-06	5.64651e-07	-3.07994e-07	-3.02746e-07	-9.10292e-07	8.46873e-07	-1.63819e-07	-1.0459e-06	-1.17506e-06	-2.49448e-06	-1.28281e-06	-2.17836e-06	8.29502e-07	-2.66657e-06	-1.05292e-06	6.5622e-06	4.68653e-07	9.9689e-07	-5.39471e-07	-4.20667e-07	9.87151e-07	2.99065e-06	-7.80185e-07	-2.35645e-06	-1.17077e-07	9.07437e-11
-4.75373e-07	-8.39451e-08	-9.43343e-07	-6.55801e-07	4.47774e-07	1.47463e-06	4.79741e-07	-2.27885e-07	-2.97143e-07	-9.11293e-07	8.48125e-07	-2.16169e-07	-1.04185e-06	-1.17512e-06	-2.47574e-06	-1.27714e-06	-2.13956e-06	8.10448e-07	-2.66651e-06	-1.05611e-06	6.28931e-06	5.07103e-07	9.88486e-07	-5.28179e-07	-4.47195e-07	9.82361e-07	2.98885e-06	-7.82354e-07	-2.37182e-06	-1.31647e-07	8.70037e-11
-4.64236e-07	-8.40811e-08	-9.44065e-07	-6.01863e-07	4.43334e-07	1.4844e-06	5.39203e-07	-2.9286e-07	-3.01924e-07	-9.04008e-07	8.47096e-07	-2.09614e-07	-1.04396e-06	-1.16947e-06	-2.47569e-06	-1.27182e-06	-2.17338e-06	8.2406e-07	-2.6664e-06	-1.05442e-06	6.42014e-06	4.28301e-07	9.90774e-07	-5.44316e-07	-4.49987e-07	9.88146e-07	1.33026e-06	-7.76505e-07	-6.50033e-07	-1.3022e-07	7.64212e-11
-4.64798e-07	-8.3943e-08	-9.44233e-07	-6.71423e-07	4.47393e-07	6.12902e-07	5.31732e-07	-3.23465e-07	-3.13414e-07	-9.06877e-07	8.36597e-07	-2.33453e-07	-9.97629e-07	-1.17212e-06	-2.47545e-06	-1.28099e-06	-2.1692e-06	8.26675e-07	-2.6666e-06	-1.05364e-06	6.39349e-06	4.43602e-07	9.93643e-07	-5.43595e-07	-4.2749e-07	9.82276e-07	1.06294e-06	-7.80802e-07	-3.97728e-07	-1.25584e-07	7.33688e-11
-4.64242e-07	-8.36971e-08	-9.4435e-07	-6.40607e-07	4.48551e-07	6.92902e-07	5.34208e-07	-3.13442e-07	-3.06192e-07	-9.05369e-07	8.40293e-07	-2.25459e-07	-1.03333e-06	-8.58493e-07	-2.47439e-06	-1.28631e-06	-2.1694e-06	8.26709e-07	-2.66711e-06	-1.05576e-06	6.39521e-06	4.46292e-07	9.93676e-07	-5.40599e-07	-4.15272e-07	9.82406e-07	9.15692e-07	-7.80073e-07	-4.85137e-07	-1.26252e-07	7.26733e-11
-4.64233e-07	-8.3739e-08	-9.44423e-07	-6.52521e-07	4.48544e-07	6.89152e-07	5.31597e-07	-3.09647e-07	-3.06804e-07	-9.05459e-07	7.18132e-07	-2.25328e-07	-1.03339e-06	-8.61368e-07	-2.47471e-06	-1.28548e-06	-2.16941e-06	8.26967e-07	-2.66889e-06	-1.05563e-06	6.39262e-06	4.55568e-07	9.89704e-07	-5.41494e-07	-4.14857e-07	9.82615e-07	9.50561e-07	-7.80132e-07	-4.68194e-07	-1.2626e-07	7.25202e-11
-4.64337e-07	-8.374e-08	-9.44371e-07	-6.50982e-07	4.47155e-07	7.79603e-07	5.38965e-07	-3.11234e-07	-3.09113e-07	-9.02983e-07	4.09443e-07	-2.33272e-07	-1.02094e-06	-9.42551e-07	-2.47484e-06	-1.28525e-06	-2.16941e-06	8.27935e-07	-2.66798e-06	-1.05407e-06	6.38971e-06	4.65366e-07	7.24161e-07	-5.43301e-07	-4.07155e-07	9.92595e-07	8.99295e-07	-7.80905e-07	-5.62463e-07	-1.26432e-07	7.19612e-11
-4.64369e-07	-8.37268e-08	-9.44363e-07	-6.51372e-07	4.47296e-07	7.40898e-07	5.34232e-07	-3.11173e-07	-3.08109e-07	-9.03061e-07	4.54598e-07	-2.31361e-07	-1.02025e-06	-9.42213e-07	-2.4747e-06	-1.28368e-06	-2.1695e-06	8.27595e-07	-2.66815e-06	-1.05426e-06	6.39091e-06	4.53517e-07	7.55399e-07	-5.43095e-07	-4.07858e-07	9.91846e-07	9.07894e-07	-7.80597e-07	-5.01941e-07	-1.26395e-07	7.193e-11
-4.6433e-07	-8.37821e-08	-9.44471e-07	-6.52967e-07	4.41419e-07	7.35623e-07	5.3558e-07	-3.07829e-07	-3.09162e-07	-9.04272e-07	4.40536e-07	-2.29018e-07	-1.02422e-06	-9.68896e-07	-2.47384e-06	-1.28373e-06	-2.1696e-06	8.28535e-07	-2.46143e-06	-1.05525e-06	6.39373e-06	4.47577e-07	7.03711e-07	-5.42997e-07	-3.71395e-07	9.90684e-07	8.7513e-07	-7.80702e-07	-5.82927e-07	-1.26503e-07	7.08606e-11
-4.63465e-07	-9.21108e-08	-1.38294e-06	-6.20202e-07	4.24552e-07	7.78589e-07	5.33408e-07	-3.47204e-07	-3.04913e-07	-7.99134e-07	4.73495e-07	-2.83706e-07	-4.82453e-07	-9.50687e-07	-2.46591e-06	-1.28356e-06	-2.16941e-06	9.59757e-07	-1.78472e-06	-1.05533e-06	4.84234e-06	4.4672e-07	8.0281e-07	-5.89713e-07	-2.26847e-07	-3.74336e-07	1.01716e-06	-7.82204e-07	-5.62108e-07	-1.24161e-07	5.03489e-11
-5.07993e-07	-7.43409e-08	-1.08703e-06	-6.38515e-07	4.32736e-07	7.7974e-07	5.35289e-07	-3.25914e-07	-3.08151e-07	-7.57477e-07	3.01935e-07	-2.40559e-07	-5.06848e-07	-9.64101e-07	-2.29994e-06	-1.27976e-06	-1.89375e-06	8.54353e-07	-1.35603e-06	-1.05585e-06	4.9941e-06	4.44882e-07	7.65506e-07	-5.82116e-07	-2.48093e-07	2.69556e-07	9.57737e-07	-7.1958e-07	-5.63203e-07	-1.25834e-07	4.72085e-11
-4.94818e-07	-8.66649e-08	-1.1069e-06	-6.30467e-07	4.34245e-07	7.42065e-07	5.16514e-07	-3.16898e-07	-3.0822e-07	-5.99018e-07	3.23212e-07	-2.36149e-07	-5.94467e-07	-9.61044e-07	-2.12094e-06	-1.28169e-06	-1.62893e-06	8.61996e-07	-1.1573e-06	-1.05541e-06	4.97269e-06	4.42717e-07	7.73502e-07	-5.78865e-07	-2.71523e-07	4.90718e-07	1.05061e-06	-6.99221e-07	-5.64479e-07	-1.25905e-07	4.49622e-11
-4.88168e-07	-7.91788e-08	-1.05963e-06	-6.1382e-07	4.3404e-07	7.58284e-07	5.32818e-07	-3.1863e-07	-3.08371e-07	-5.59907e-07	3.18304e-07	-2.37616e-07	-5.9209e-07	-9.65374e-07	-2.13534e-06	-1.28202e-06	-1.36303e-06	8.44965e-07	-7.7279e-07	-1.0556e-06	4.93905e-06	4.32672e-07	7.71383e-07	-5.89481e-07	-2.297e-07	5.14471e-07	9.90006e-07	-5.56168e-07	-5.63499e-07	-1.25677e-07	4.26925e-11
-4.87767e-07	-8.32614e-08	-1.0821e-06	-3.64667e-07	4.38202e-07	7.54052e-07	5.28676e-07	-3.18481e-07	-3.07908e-07	-6.34727e-07	3.7547e-07	-2.43869e-07	-5.12847e-07	-9.69236e-07	-2.10275e-06	-1.28257e-06	-1.38548e-06	9.20313e-07	-8.87974e-07	-1.0559e-06	4.84015e-06	4.35395e-07	7.75077e-07	-5.82535e-07	-2.58921e-07	4.27123e-07	9.89201e-07	-6.1447e-07	-5.63871e-07	-1.25685e-07	4.18234e-11
-4.88614e-07	-8.34652e-08	-1.08368e-06	-4.82428e-07	4.37787e-07	7.52466e-07	5.20874e-07	-3.19178e-07	-3.06674e-07	-5.93156e-07	4.01578e-07	-2.46338e-07	-4.12649e-07	-9.61221e-07	-1.93841e-06	-1.28239e-06	-1.1563e-06	8.88129e-07	-1.09466e-06	-1.05588e-06	4.83285e-06	4.36397e-07	7.70713e-07	-5.80634e-07	-2.58695e-07	4.99046e-07	9.8863e-07	-6.65689e-07	-5.66276e-07	-1.26011e-07	4.09379e-11
-4.8637e-07	-8.56691e-08	-1.07946e-06	-4.26916e-07	4.40463e-07	7.18231e-07	5.25195e-07	-3.19926e-07	-3.07085e-07	-6.55006e-07	4.16638e-07	-2.45626e-07	-4.35641e-07	-7.23193e-07	-1.95978e-06	-1.28034e-06	-1.21654e-06	8.81651e-07	-9.71658e-07	-1.05593e-06	4.82395e-06	4.38632e-07	7.74041e-07	-5.72131e-07	-2.55206e-07	4.26163e-07	9.94619e-07	-6.50676e-07	-5.65813e-07	-1.26526e-07	4.03308e-11
-4.87201e-07	-8.32164e-08	-1.07019e-06	-4.70515e-07	4.41394e-07	7.53181e-07	5.14358e-07	-3.19427e-07	-3.06972e-07	-6.4538e-07	4.07923e-07	-2.46207e-07	-4.75386e-07	-3.82458e-07	-1.95633e-06	-1.23837e-06	-1.16515e-06	8.76995e-07	-1.03043e-06	-1.05651e-06	4.8397e-06	4.38485e-07	7.74299e-07	-5.77844e-07	-2.53727e-07	3.74874e-07	9.8677e-07	-6.42851e-07	-5.66112e-07	-1.33256e-07	3.99937e-11
-4.87969e-07	-8.37589e-08	-6.72645e-07	-4.27475e-07	4.44253e-07	7.25538e-07	5.20793e-07	-3.19387e-07	-3.07086e-07	-4.0281e-07	3.97158e-07	-2.45986e-07	-4.57347e-07	-4.15814e-07	-1.95786e-06	-1.2735e-06	-1.15257e-06	8.85085e-07	-1.01367e-06	-1.05617e-06	4.84395e-06	4.3851e-07	7.73983e-07	-5.76966e-07	-2.56255e-07	3.89763e-07	8.31377e-07	-6.57272e-07	-5.86639e-07	-1.27794e-07	3.88333e-11
-4.86763e-07	-8.34677e-08	-5.29926e-07	-3.87134e-07	4.4867e-07	7.03889e-07	5.20233e-07	-3.19344e-07	-3.07163e-07	-9.11273e-08	3.96922e-07	-2.45605e-07	-4.86694e-07	-4.17293e-07	-1.9754e-06	-1.27572e-06	-1.17903e-06	8.85225e-07	-1.01247e-06	-1.05615e-06	4.83856e-06	4.40073e-07	7.6819e-07	-5.78491e-07	-2.5794e-07	3.89357e-07	6.51044e-07	-6.60884e-07	-5.83732e-07	-1.30223e-07	3.8286e-11
-4.30644e-07	-1.19883e-07	-5.74129e-07	-3.10877e-07	4.43222e-07	6.52992e-07	5.19886e-07	-2.2857e-07	-3.07081e-07	-1.83698e-07	3.95668e-07	-2.45579e-07	-4.75063e-07	-4.59176e-07	-1.96681e-06	-1.26957e-06	-8.69244e-07	8.79938e-07	-9.95246e-07	-1.0566e-06	4.83822e-06	4.39271e-07	7.71688e-07	-5.78356e-07	-2.55813e-07	4.64594e-07	8.8754e-07	-6.30932e-07	-5.69107e-07	-1.2867e-07	3.78087e-11
-3.59303e-07	-8.86797e-08	-5.54472e-07	-3.38512e-07	4.49618e-07	6.41187e-07	5.22479e-07	-2.15443e-07	-3.07091e-07	-1.6389e-07	3.98823e-07	-2.45461e-07	-4.75975e-07	-4.92967e-07	-1.95941e-06	-1.26448e-06	-9.00696e-07	8.84929e-07	-9.94125e-07	-1.05638e-06	4.83994e-06	4.38905e-07	7.65728e-07	-5.77316e-07	-2.55712e-07	4.70994e-07	7.93694e-07	-6.22694e-07	-5.67848e-07	-1.28067e-07	3.76196e-11
-4.79297e-07	-9.19725e-08	-6.36126e-07	-3.9272e-07	4.96587e-07	6.99084e-07	5.05433e-07	-1.90123e-07	-3.07081e-07	-6.4641e-08	3.98749e-07	-2.45301e-07	-4.81053e-07	-3.80864e-07	-1.68155e-06	-1.26661e-06	-7.60146e-07	8.87447e-07	-1.0032e-06	-1.05623e-06	4.83718e-06	4.38305e-07	7.71403e-07	-2.97626e-07	-4.23484e-07	4.18427e-07	7.15583e-07	-6.32908e-07	-5.8079e-07	-1.19158e-07	3.63301e-11
-4.12004e-07	-9.59585e-08	-6.85067e-07	-3.26615e-07	4.71263e-07	6.85902e-07	5.05499e-07	-2.42064e-07	-2.97911e-07	-5.41085e-08	3.99225e-07	-2.47409e-07	-4.77309e-07	-4.54047e-07	-1.76289e-06	-9.6923e-07	-7.45404e-07	8.98562e-07	-1.00344e-06	-9.0799e-07	4.8388e-06	4.4581e-07	7.77334e-07	-4.03609e-07	-3.31898e-07	4.504e-07	6.64915e-07	-6.33161e-07	-5.85134e-07	-1.19015e-07	3.56419e-11
-4.16795e-07	-9.62145e-08	-6.75706e-07	-2.88312e-07	4.82465e-07	6.80923e-07	5.03831e-07	-1.49754e-07	-3.44568e-07	-7.4159e-08	4.04066e-07	-2.20733e-07	-4.74203e-07	-4.90132e-07	-2.12967e-07	-9.95301e-07	-7.60643e-07	8.9707e-07	-1.00382e-06	-9.07635e-07	4.83869e-06	4.51194e-07	7.81212e-07	-3.807e-07	-4.06687e-07	4.52735e-07	6.44157e-07	-6.33268e-07	-5.82972e-07	-1.24818e-07	3.26609e-11
-4.1703e-07	-9.54451e-08	-6.65017e-07	-2.94951e-07	4.74089e-07	6.80386e-07	5.03838e-07	-1.83516e-07	-3.23292e-07	-7.41667e-08	4.03241e-07	-2.23203e-07	-4.74286e-07	-4.64218e-07	-2.43278e-07	-9.95042e-07	-7.62574e-07	8.97029e-07	-1.00419e-06	-9.18349e-07	4.83876e-06	4.50866e-07	7.80675e-07	-3.85721e-07	-3.48997e-07	4.51177e-07	6.46685e-07	-6.32342e-07	-5.82458e-07	-1.24237e-07	3.26108e-11
-3.15159e-07	-9.45758e-08	-6.44161e-07	-2.94437e-07	4.82293e-07	6.82586e-07	5.07063e-07	-1.62317e-07	-3.15389e-07	-7.9078e-08	4.0006e-07	-2.02183e-07	-4.79323e-07	-4.44809e-07	-9.09795e-08	-1.02045e-06	-7.72988e-07	8.92482e-07	-1.00381e-06	-9.52437e-07	4.83867e-06	4.54089e-07	7.73086e-07	-2.73383e-07	-3.65632e-07	4.45134e-07	6.66423e-07	-6.33064e-07	-5.81123e-07	-1.26349e-07	3.25062e-11
-3.24941e-07	-9.50308e-08	-6.46756e-07	-2.97196e-07	4.82268e-07	6.82828e-07	5.06602e-07	-1.73586e-07	-3.21534e-07	-7.83615e-08	4.00134e-07	-2.18004e-07	-4.77187e-07	-4.49318e-07	-1.58033e-07	-1.01771e-06	-7.66338e-07	8.92735e-07	-1.00344e-06	-9.30069e-07	4.83869e-06	4.51202e-07	7.75532e-07	-2.81955e-07	-3.58002e-07	4.44997e-07	6.54941e-07	-6.33183e-07	-5.82352e-07	-1.25208e-07	3.24788e-11
-3.54714e-07	-9.43295e-08	-6.51645e-07	-2.9386e-07	4.8083e-07	6.81109e-07	5.06599e-07	-1.66889e-07	-3.2468e-07	-7.8139e-08	4.00856e-07	-2.12374e-07	-4.78306e-07	-4.48964e-07	-1.49756e-07	-1.00615e-06	-7.7245e-07	8.93134e-07	-1.0038e-06	-9.33928e-07	4.83868e-06	4.65665e-07	7.75053e-07	-2.78392e-07	-3.60917e-07	4.47125e-07	6.46627e-07	-4.17238e-07	-5.80764e-07	-1.25108e-07	3.22652e-11
-3.60323e-07	-9.6652e-08	-6.49622e-07	-2.95652e-07	4.80753e-07	6.83292e-07	5.07908e-07	-1.67942e-07	-3.22364e-07	-7.75454e-08	9.18328e-08	-2.08764e-07	-4.77885e-07	2.91481e-07	-1.24738e-07	-1.00812e-06	-7.54929e-07	8.92456e-07	-1.00411e-06	-4.84175e-07	3.57504e-06	4.51703e-07	7.72129e-07	-3.57885e-07	-3.60056e-07	4.32413e-07	6.4934e-07	-5.09273e-07	-5.80869e-07	-1.25508e-07	2.0809e-11
-3.60323e-07	-9.6652e-08	-6.49622e-07	-2.95652e-07	4.80753e-07	6.83292e-07	5.07908e-07	-1.67942e-07	-3.22364e-07	-7.75454e-08	9.18328e-08	-2.08764e-07	-4.77885e-07	2.91481e-07	-1.24738e-07	-1.00812e-06	-7.54929e-07	8.92456e-07	-1.00411e-06	-4.84175e-07	3.57504e-06	4.51703e-07	7.72129e-07	-3.57885e-07	-3.60056e-07	4.32413e-07	6.4934e-07	-5.09273e-07	-5.80869e-07	-1.25508e-07	2.0809e-11
-3.57456e-07	-9.67298e-08	-6.44573e-07	-2.96379e-07	4.88887e-07	6.8231e-07	5.07103e-07	-1.67407e-07	-3.21715e-07	-7.67974e-08	3.27759e-07	-2.04664e-07	-4.78408e-07	-2.99265e-07	-1.47244e-07	-1.00925e-06	-7.6404e-07	8.93806e-07	-1.00415e-06	-4.60147e-07	3.53833e-06	4.50987e-07	7.7345e-07	-3.0458e-07	-3.46398e-07	4.39287e-07	6.53688e-07	-5.76994e-07	-5.80211e-07	-1.25344e-07	2.069e-11
-3.56249e-07	-9.73545e-08	-6.46601e-07	-2.95132e-07	4.88909e-07	6.76787e-07	5.07409e-07	-1.67605e-07	-3.2414e-07	-7.71966e-08	3.14592e-07	-2.07267e-07	-4.78152e-07	-1.12592e-07	-1.37047e-07	-1.01116e-06	-4.81461e-07	8.92299e-07	-1.0041e-06	-5.08284e-07	3.56596e-06	4.55152e-07	7.72961e-07	-3.30756e-07	-3.58088e-07	4.36776e-07	6.55914e-07	-5.33633e-07	-5.80616e-07	-1.25209e-07	2.04712e-11
-3.52604e-07	-9.57558e-08	-6.45947e-07	-2.9384e-07	4.8482e-07	6.22736e-07	5.07168e-07	-1.62837e-07	-3.23405e-07	-7.70039e-08	1.83508e-07	-2.09029e-07	-4.78169e-07	-1.73668e-07	-1.2784e-07	-1.01119e-06	-5.49552e-07	8.81654e-07	-1.004e-06	-5.16869e-07	3.56218e-06	4.55005e-07	7.72858e-07	-3.28548e-07	-3.55145e-07	4.39779e-07	6.62667e-07	-5.24211e-07	-5.80354e-07	-1.25221e-07	2.03711e-11
-3.52298e-07	-9.586e-08	-6.46237e-07	-2.9361e-07	4.84349e-07	6.30381e-07	5.0735e-07	-1.61311e-07	-3.22926e-07	-7.70812e-08	1.91135e-07	-2.08301e-07	-4.78186e-07	8.66575e-08	-1.26386e-07	-1.01062e-06	-4.39053e-07	8.85481e-07	-1.004e-06	-4.8568e-07	3.56225e-06	4.53471e-07	7.72786e-07	-3.35776e-07	-3.54932e-07	4.38757e-07	6.6493e-07	-5.47087e-07	-5.80424e-07	-1.25308e-07	2.02547e-11
-3.52844e-07	-9.58546e-08	-6.46447e-07	-2.94162e-07	4.8494e-07	6.4469e-07	5.0748e-07	-1.62454e-07	-3.23159e-07	-7.71058e-08	2.14845e-07	-2.08084e-07	-4.78135e-07	-1.05025e-08	-1.31996e-07	-1.01073e-06	-4.27612e-07	8.86449e-07	-1.00407e-06	-4.82305e-07	3.55497e-06	4.54048e-07	7.72828e-07	-3.33877e-07	-3.55285e-07	4.38025e-07	6.61691e-07	-5.28114e-07	-5.80516e-07	-1.25271e-07	2.019e-11
-2.28345e-07	-9.53266e-08	-6.46788e-07	-2.93956e-07	1.18355e-07	6.41416e-07	5.07308e-07	-1.62666e-07	-3.23006e-07	-7.71824e-08	2.0866e-07	-2.08129e-07	-4.78108e-07	2.32024e-08	-1.31856e-07	-1.0114e-06	-4.51e-07	8.8889e-07	-1.00404e-06	-4.8255e-07	3.55503e-06	4.54077e-07	7.72916e-07	-3.3094e-07	-3.5479e-07	4.3875e-07	6.57755e-07	-5.24072e-07	-5.8047e-07	-1.26155e-07	1.99062e-11
-3.29513e-07	2.49578e-08	-6.46418e-07	-2.94164e-07	4.23039e-07	6.23789e-07	5.0745e-07	-1.68649e-07	-3.22945e-07	-7.71234e-08	9.82234e-08	-2.08348e-07	-4.78141e-07	-2.46665e-08	-1.29553e-07	-1.01123e-06	-4.50782e-07	8.8589e-07	-1.0034e-06	-4.65725e-07	8.86214e-07	4.53803e-07	7.72892e-07	-3.32338e-07	-2.63477e-07	4.37059e-07	6.60529e-07	-5.26548e-07	-3.34637e-07	-5.12288e-08	7.89894e-12
-2.92031e-07	-2.45379e-10	-6.44085e-07	-2.94148e-07	2.352e-07	6.27354e-07	5.0746e-07	-1.86139e-07	-3.23065e-07	-7.76619e-08	2.00698e-07	-2.09106e-07	-4.78091e-07	-4.7212e-08	-1.32229e-07	-1.01111e-06	-4.59974e-07	8.88027e-07	-1.0021e-06	-4.61653e-07	8.93138e-07	4.53754e-07	7.72879e-07	-3.34051e-07	-2.31916e-07	4.37373e-07	6.61019e-07	-5.37022e-07	-1.01672e-07	-1.08058e-07	7.71518e-12
-3.26597e-07	7.59453e-08	-6.41514e-07	-2.94113e-07	3.39205e-07	6.28457e-07	2.15317e-07	-2.02448e-07	-3.09652e-07	-7.75993e-08	8.78484e-08	-2.08182e-07	-4.78025e-07	-3.52906e-08	-1.31219e-07	-1.01079e-06	-4.5282e-07	8.83976e-07	-1.00059e-06	-4.68396e-07	4.87986e-07	4.53721e-07	7.72979e-07	-3.3061e-07	-1.98923e-07	4.37684e-07	6.59837e-07	-5.39945e-07	-1.37616e-07	-2.22116e-08	6.96478e-12
-3.34667e-07	1.56003e-07	-6.43899e-07	-2.94221e-07	3.93306e-07	4.24411e-07	3.03684e-07	-1.86942e-07	-3.10112e-07	-7.7406e-08	1.32363e-07	-2.08297e-07	-4.78095e-07	-4.1494e-08	-1.46486e-07	-1.0106e-06	-4.46956e-07	8.8663e-07	-1.00234e-06	-4.73651e-07	4.76857e-07	4.53771e-07	7.7338e-07	-3.32973e-07	-1.29259e-07	4.37974e-07	6.58705e-07	-5.31723e-07	1.40571e-08	-8.73487e-08	6.82582e-12
-3.29014e-07	1.03229e-07	-6.41696e-07	-2.94252e-07	3.08544e-07	4.45376e-07	2.37908e-07	-1.92332e-07	-2.99757e-07	-7.74463e-08	1.49461e-07	-2.08473e-07	-4.78053e-07	-4.22839e-08	-1.3511e-07	-1.01084e-06	-4.47266e-07	8.84677e-07	-1.00105e-06	-4.68986e-07	4.88224e-07	4.53738e-07	7.73408e-07	-3.33336e-07	-1.40959e-07	4.37698e-07	6.60292e-07	-5.37168e-07	-6.90354e-08	-6.07475e-08	6.73915e-12
-3.19974e-07	1.14982e-07	-6.42559e-07	-2.94211e-07	3.66447e-07	4.31643e-07	2.26554e-07	-1.84701e-07	-3.03305e-07	-7.74671e-08	1.38751e-07	-2.12668e-07	-4.77512e-07	-3.06568e-08	-1.34496e-07	-1.0108e-06	-4.47821e-07	8.85625e-07	-1.00021e-06	-4.7268e-07	4.89124e-07	4.53723e-07	7.73404e-07	-3.32926e-07	-1.70696e-07	4.37622e-07	5.76055e-07	-5.33567e-07	-3.12484e-08	-7.27986e-08	6.65861e-12
-3.25651e-07	1.15734e-07	-6.41665e-07	-2.94177e-07	3.16119e-07	4.32057e-07	2.1094e-07	-1.86958e-07	-3.02531e-07	-7.74779e-08	1.40793e-07	-2.22112e-07	-4.78005e-07	-3.63973e-08	-1.35149e-07	-1.01085e-06	-4.4893e-07	8.85088e-07	-9.99142e-07	-4.70177e-07	4.97195e-07	4.53754e-07	7.73402e-07	-3.32551e-07	-1.62248e-07	4.37468e-07	5.69413e-07	-5.34862e-07	-3.71382e-08	-7.24443e-08	6.6211e-12
-3.22905e-07	8.35145e-08	-6.43649e-07	-2.94485e-07	3.40595e-07	4.25773e-07	2.23099e-07	-1.81276e-07	-3.02261e-07	-7.70881e-08	1.26102e-07	7.13333e-08	-4.77265e-07	-3.11754e-08	-1.01564e-07	-1.01032e-06	-2.94268e-07	8.47688e-07	-9.94301e-07	-3.77641e-07	4.14677e-07	1.44111e-07	7.73118e-07	-3.32898e-07	-1.32399e-07	4.19918e-07	5.91955e-07	-5.34428e-07	-1.90119e-08	-7.79596e-08	6.04427e-12
-3.2316e-07	9.03339e-08	-6.43051e-07	-2.94428e-07	3.53925e-07	4.2412e-07	2.26718e-07	-1.83652e-07	-2.99582e-07	-7.71385e-08	1.29798e-07	9.00517e-08	-4.7731e-07	-3.13528e-08	-1.16946e-07	-1.01056e-06	-3.22862e-07	8.6773e-07	-9.92599e-07	-3.86947e-07	2.93635e-07	1.69648e-07	7.73228e-07	-3.32902e-07	-1.47684e-07	4.22435e-07	5.87882e-07	-5.34499e-07	-3.37096e-08	-7.59046e-08	6.04176e-12
-3.22927e-07	9.07801e-08	-6.43474e-07	-2.94453e-07	3.43913e-07	4.25727e-07	2.23055e-07	-1.82161e-07	-3.0205e-07	-7.70877e-08	1.26822e-07	4.62626e-08	-4.77281e-07	-3.09482e-08	-1.04216e-07	-1.01035e-06	-3.08705e-07	8.54282e-07	-9.94534e-07	-3.86825e-07	2.95908e-07	1.09659e-07	7.73138e-07	-3.32904e-07	-1.35989e-07	4.21907e-07	5.92338e-07	-5.34298e-07	-2.02131e-08	-7.76863e-08	5.98282e-12
-3.22899e-07	1.05031e-07	-6.43098e-07	-2.94467e-07	3.43501e-07	4.24228e-07	2.21803e-07	-1.80478e-07	-3.01357e-07	-7.70894e-08	1.30707e-07	2.11128e-08	-4.77008e-07	-3.40975e-08	-1.14464e-07	-1.01053e-06	-3.11879e-07	8.55122e-07	-9.93763e-07	-3.89924e-07	2.60776e-07	1.0357e-07	7.73146e-07	-3.32903e-07	-8.44325e-08	4.23404e-07	5.93394e-07	-5.34338e-07	-2.20141e-08	-7.39455e-08	5.95798e-12
-3.02347e-07	4.59204e-08	-6.43133e-07	-1.60799e-07	3.45123e-07	4.24773e-07	2.19345e-07	-1.79795e-07	-3.01749e-07	-7.69198e-08	1.00116e-07	3.23829e-08	-4.77251e-07	-3.30665e-08	-1.08851e-07	-8.29941e-07	-3.13487e-07	8.55533e-07	-9.94473e-07	-3.866e-07	2.65451e-07	1.20122e-07	7.73159e-07	-3.25094e-07	-4.29785e-09	4.19727e-07	5.92645e-07	-5.34389e-07	-2.23908e-08	-1.86512e-07	5.55581e-12
-3.06286e-07	5.39452e-08	-6.43202e-07	-4.57203e-08	3.44541e-07	4.21652e-07	2.19912e-07	-1.79915e-07	-3.01739e-07	-7.6767e-08	1.15497e-07	2.42e-08	-4.77125e-07	-3.29972e-08	-1.1045e-07	-8.54578e-07	-3.13106e-07	8.54643e-07	-9.94471e-07	-3.86443e-07	2.68703e-07	1.137e-07	7.73154e-07	-3.25469e-07	7.12359e-09	4.19387e-07	5.92537e-07	-5.3439e-07	-2.26032e-08	-1.02929e-07	5.55116e-12
-3.03637e-07	5.78637e-08	-6.43133e-07	-1.84522e-07	3.4473e-07	4.2453e-07	2.20961e-07	-1.80843e-07	-2.98774e-07	-7.68519e-08	1.03494e-07	3.41559e-08	-4.7723e-07	-3.45823e-08	-1.10591e-07	-8.32412e-07	-3.13545e-07	8.54459e-07	-9.94301e-07	-3.87999e-07	2.65084e-07	1.03226e-07	7.73172e-07	-2.95768e-07	-4.09114e-08	4.19639e-07	5.92452e-07	-5.34393e-07	-2.25551e-08	-1.13779e-07	5.52653e-12
-3.12847e-07	8.50592e-08	-6.43216e-07	-9.71397e-08	3.45254e-07	4.2423e-07	2.21075e-07	-1.90277e-07	-3.00623e-07	-7.7013e-08	1.08517e-07	2.73304e-08	-4.77169e-07	-3.21983e-08	-1.10206e-07	-8.41373e-07	-3.12001e-07	8.54194e-07	-9.94768e-07	-3.89357e-07	2.65335e-07	1.14669e-07	7.73167e-07	-1.90383e-07	-5.20414e-08	4.21075e-07	5.9249e-07	-5.34366e-07	-2.2391e-08	-9.09414e-08	5.48124e-12
-2.88429e-07	7.36367e-08	-6.43224e-07	-1.08093e-07	3.4482e-07	4.21752e-07	2.21158e-07	-1.81582e-07	-3.00144e-07	-7.66951e-08	1.03844e-07	3.67202e-08	-4.77227e-07	-3.25141e-08	-1.10264e-07	-8.52029e-07	-3.10801e-07	7.35755e-07	-9.94078e-07	-3.87091e-07	2.66085e-07	1.09342e-07	7.72758e-07	-1.90234e-07	4.98344e-09	4.20528e-07	5.92687e-07	-5.34373e-07	-2.27161e-08	-1.09124e-07	5.2859e-12
-2.98543e-07	7.8588e-08	-6.43218e-07	-1.1213e-07	3.44581e-07	4.22497e-07	2.20952e-07	-1.26378e-07	-3.00281e-07	-7.67039e-08	1.04573e-07	3.31163e-08	-4.77182e-07	-3.27574e-08	-1.10238e-07	-8.50392e-07	-3.11883e-07	7.24221e-07	-9.9429e-07	-3.87449e-07	2.65437e-07	1.09413e-07	7.73099e-07	-2.0243e-07	7.28799e-09	4.20431e-07	5.92542e-07	-5.34384e-07	-2.25499e-08	-1.11124e-07	5.26375e-12
-3.00293e-07	7.29073e-08	-6.43222e-07	-1.23337e-07	3.44651e-07	4.23161e-07	2.16707e-07	-1.80222e-07	-2.98845e-07	-2.10962e-08	1.13779e-07	3.07771e-08	-4.77198e-07	-3.2242e-08	-1.09925e-07	-8.46728e-07	-3.10717e-07	7.31322e-07	-9.94271e-07	-3.87729e-07	9.78737e-08	3.27456e-08	7.72876e-07	-1.53838e-07	-1.25097e-08	4.20444e-07	5.95669e-07	-4.56345e-07	-2.2722e-08	-1.13183e-07	5.11843e-12
-2.979e-07	7.27629e-08	-6.43299e-07	-1.15187e-07	3.44713e-07	4.22703e-07	1.83302e-07	-1.86526e-07	-3.00221e-07	-3.48478e-08	1.11474e-07	3.41372e-08	-4.77183e-07	-3.23901e-08	-1.10094e-07	-8.51357e-07	-3.1087e-07	7.31497e-07	-9.94271e-07	-3.87549e-07	2.06491e-07	6.56601e-08	7.72814e-07	-4.50702e-08	-7.68029e-09	4.2038e-07	5.94145e-07	-4.17009e-07	-2.30067e-08	-1.13772e-07	5.09153e-12
-3.0103e-07	7.31503e-08	-6.44355e-07	-1.22944e-07	3.44644e-07	4.22955e-07	2.13499e-07	-1.80904e-07	-2.99561e-07	-2.97618e-08	1.13807e-07	3.30959e-08	-4.77193e-07	-3.24499e-08	-1.10236e-07	-7.38611e-07	-3.10813e-07	7.29948e-07	-9.94222e-07	-3.87701e-07	2.18346e-07	4.83779e-08	7.72918e-07	-1.03593e-07	1.23348e-07	4.20369e-07	5.93481e-07	-4.50812e-07	-2.26852e-08	-1.12217e-07	4.98024e-12
-2.99564e-07	7.35488e-08	-6.43424e-07	-1.17921e-07	3.44733e-07	4.24801e-07	2.03171e-07	-1.7202e-07	-2.99214e-07	-2.91884e-08	1.11547e-07	3.3318e-08	-4.77201e-07	-3.24069e-08	-7.85615e-08	-7.1419e-07	-3.10851e-07	7.32822e-07	-9.94251e-07	-3.87477e-07	1.06527e-07	4.87328e-08	7.7291e-07	-1.12704e-07	3.97769e-09	4.20477e-07	6.00574e-07	-4.37259e-07	-2.26275e-08	-1.15878e-07	4.88094e-12
-3.0253e-07	7.28229e-08	-6.434e-07	-1.18676e-07	3.44738e-07	3.9501e-07	2.04494e-07	-1.70661e-07	-2.99476e-07	-3.80514e-08	1.11567e-07	3.34854e-08	-4.77195e-07	-3.23972e-08	-9.00629e-08	-7.39548e-07	-3.10893e-07	3.09535e-07	-9.93272e-07	-3.87558e-07	1.18002e-07	4.90367e-08	7.73038e-07	-8.3823e-08	2.40715e-08	4.20503e-07	5.94551e-07	-4.47164e-07	-2.26762e-08	-1.13272e-07	4.4536e-12
-3.00253e-07	7.39931e-08	-6.44119e-07	-1.20276e-07	3.44809e-07	1.99488e-07	2.07749e-07	-1.74886e-07	-2.99388e-07	-3.78212e-08	1.12633e-07	2.72157e-08	-4.77205e-07	-3.2115e-08	-1.51089e-08	-7.39527e-07	-3.10878e-07	3.31964e-07	-9.84384e-07	-3.87603e-07	9.76152e-08	4.09307e-08	7.72851e-07	-1.1492e-07	2.05193e-08	4.20558e-07	5.95155e-07	-4.41513e-07	-2.27249e-08	-1.1312e-07	4.32534e-12
-3.00875e-07	7.38597e-08	-6.43392e-07	-1.20735e-07	3.44771e-07	1.83569e-07	2.05168e-07	-1.75425e-07	-2.99375e-07	-3.05197e-08	1.12345e-07	2.93449e-08	-4.77198e-07	-3.1916e-08	-1.97746e-09	-7.43933e-07	-3.05786e-07	2.43582e-07	-9.80504e-07	-3.87566e-07	1.20648e-07	4.82657e-08	7.72872e-07	-1.04983e-07	1.05106e-08	4.20542e-07	5.96149e-07	-4.45268e-07	-2.26858e-08	-1.12503e-07	4.26963e-12
-3.01038e-07	7.30876e-08	-6.43478e-07	-1.20611e-07	3.44769e-07	1.97545e-07	2.01186e-07	-1.75541e-07	-2.99377e-07	-3.06015e-08	1.12074e-07	2.88421e-08	-4.77197e-07	-3.21494e-08	-1.82543e-08	-7.33779e-07	-3.05874e-07	2.4586e-07	-9.80607e-07	-3.87578e-07	1.25751e-07	4.82464e-08	7.72874e-07	-1.04008e-07	1.0938e-08	4.20555e-07	5.96115e-07	-4.44979e-07	-2.26583e-08	-1.12477e-07	4.26084e-12
-3.01068e-07	7.36524e-08	-6.43635e-07	-1.20509e-07	3.4478e-07	2.0065e-07	2.04368e-07	-1.01974e-07	-2.99437e-07	-3.27189e-08	1.12209e-07	2.8767e-08	-4.77197e-07	-3.21196e-08	-4.31826e-08	-7.4366e-07	-2.89891e-07	2.50375e-07	-9.81784e-07	-3.87602e-07	1.1692e-07	4.62485e-08	7.72885e-07	-1.02294e-07	1.30049e-08	4.20551e-07	5.95439e-07	-4.42844e-07	-2.15965e-08	-1.1279e-07	4.24931e-12
-3.00941e-07	7.35694e-08	-6.18789e-07	-1.20102e-07	3.44775e-07	1.99898e-07	2.04933e-07	-1.39889e-07	-2.99403e-07	-3.39801e-08	1.12322e-07	2.87467e-08	-4.77373e-07	-3.20207e-08	-3.71588e-08	-7.3707e-07	-2.8153e-07	2.53938e-07	-9.83408e-07	-3.876e-07	1.15951e-07	5.11777e-08	7.7289e-07	-1.03914e-07	1.5179e-08	4.2054e-07	5.95209e-07	-4.412e-07	-1.84781e-08	-1.12691e-07	4.21585e-12
-2.95103e-07	7.45805e-08	-6.24931e-07	-9.23363e-08	3.44812e-07	1.99677e-07	2.05313e-07	-1.09684e-07	-2.99493e-07	-3.12333e-08	1.12238e-07	3.25732e-08	-4.77499e-07	-3.2028e-08	-2.27209e-08	-4.42143e-07	-2.85038e-07	2.55989e-07	-9.82131e-07	-3.8758e-07	1.14866e-07	4.7895e-08	7.72878e-07	-1.03135e-07	1.82732e-08	4.23602e-07	5.95483e-07	-4.42746e-07	-2.49794e-08	-1.12673e-07	3.86279e-12
-2.95119e-07	7.45753e-08	-6.24938e-07	-9.26663e-08	3.44807e-07	1.99841e-07	2.05311e-07	-1.05189e-07	-2.9949e-07	-3.12942e-08	1.12222e-07	3.18785e-08	-4.77515e-07	-3.20296e-08	-2.46751e-08	-4.42519e-07	-2.8505e-07	2.56e-07	-9.82186e-07	-3.87581e-07	1.14889e-07	4.79261e-08	7.72879e-07	-1.02979e-07	1.69209e-08	4.231e-07	5.95482e-07	-4.42736e-07	-2.49997e-08	-1.12672e-07	3.86197e-12
-2.96449e-07	7.54632e-08	-6.29895e-07	-1.14136e-07	3.43799e-07	2.02874e-07	2.05146e-07	-1.15619e-07	-2.99469e-07	-3.58203e-08	1.12142e-07	3.0986e-08	-2.53436e-07	-3.20251e-08	-2.64083e-08	-4.44808e-07	-2.86679e-07	2.55807e-07	-9.82448e-07	-3.87593e-07	1.15888e-07	4.89441e-08	7.67756e-07	-1.0353e-07	1.66687e-08	3.12603e-07	5.95678e-07	-4.42692e-07	-2.13766e-08	-1.12693e-07	3.6275e-12
-2.98145e-07	7.44395e-08	-6.29577e-07	-1.09499e-07	3.43522e-07	1.99742e-07	2.05018e-07	-9.69153e-08	-2.99443e-07	-3.36278e-08	1.12144e-07	3.04081e-08	-1.51097e-07	-3.20279e-08	-2.82096e-08	-4.60731e-07	-2.87891e-07	2.55677e-07	-9.82585e-07	-3.87596e-07	1.15862e-07	4.79122e-08	7.70295e-07	-1.03527e-07	1.64556e-08	2.49949e-07	5.95549e-07	-4.42576e-07	-2.32633e-08	-1.12644e-07	3.56361e-12
-2.9814e-07	7.51368e-08	-6.29135e-07	-1.03233e-07	3.42315e-07	2.00562e-07	2.05059e-07	-1.09928e-07	-2.97575e-07	-3.32921e-08	1.12145e-07	3.09093e-08	-1.42525e-07	-3.48326e-08	-2.75901e-08	-4.62936e-07	-2.5283e-07	2.56103e-07	-9.82181e-07	-1.32037e-07	1.16107e-07	4.58494e-08	7.70791e-07	-1.04521e-07	6.76769e-09	2.8281e-07	5.94925e-07	-4.42947e-07	-2.23517e-08	-1.12687e-07	3.42794e-12
-2.97588e-07	7.45943e-08	-6.30743e-07	-9.97681e-08	3.4369e-07	2.02336e-07	2.05009e-07	-1.1049e-07	-2.87822e-07	-3.37415e-08	1.12143e-07	3.11446e-08	-1.80412e-07	-3.61302e-08	-2.76961e-08	-4.68745e-07	-2.56763e-07	2.55983e-07	-9.82118e-07	-1.15931e-07	1.15799e-07	4.40837e-08	7.71143e-07	-1.04253e-07	1.3974e-08	2.55097e-07	5.95325e-07	-4.42692e-07	-2.29751e-08	-1.12664e-07	3.4263e-12
-2.97599e-07	7.4618e-08	-4.43586e-07	-7.66668e-08	3.43602e-07	2.01854e-07	2.04969e-07	-1.09761e-07	-2.87837e-07	-3.32104e-08	1.12133e-07	3.10521e-08	-1.71979e-07	-3.56208e-08	-3.96012e-08	-4.70303e-07	-2.61032e-07	2.51606e-07	-9.82136e-07	-1.69851e-07	1.15611e-07	4.80247e-08	7.71028e-07	-1.04055e-07	-3.38328e-08	2.6343e-07	5.94903e-07	-4.42695e-07	-2.38605e-08	-1.12746e-07	3.24031e-12
-2.97876e-07	7.47104e-08	-4.4675e-07	-1.0125e-07	3.43864e-07	2.01567e-07	2.05026e-07	-1.08662e-07	-2.93399e-07	-3.31868e-08	1.12139e-07	3.11085e-08	-1.69049e-07	-3.50002e-08	-2.83761e-08	-4.63781e-07	-2.48917e-07	2.55941e-07	-9.82241e-07	-1.44245e-07	1.15924e-07	3.87123e-08	7.70813e-07	-1.0409e-07	1.66445e-09	2.70742e-07	5.97105e-07	-4.42813e-07	-2.28821e-08	-1.12713e-07	3.23543e-12
-2.97741e-07	7.46806e-08	-4.72826e-07	-9.96538e-08	3.43677e-07	2.01593e-07	1.69859e-07	-1.08064e-07	-2.92298e-07	-3.29922e-08	1.12141e-07	3.09621e-08	-1.73253e-07	-3.55208e-08	-3.51659e-08	-2.02832e-07	-2.56694e-07	2.55362e-07	-9.82404e-07	-1.36288e-07	1.15893e-07	4.5974e-08	7.7099e-07	-1.04463e-07	8.40332e-10	2.69968e-07	5.98482e-07	-4.42877e-07	-3.23113e-08	-1.12663e-07	3.07734e-12
-2.97663e-07	7.4658e-08	-4.63092e-07	-8.26286e-08	3.43579e-07	2.01912e-07	1.96724e-07	-1.08477e-07	-2.89837e-07	-3.33011e-08	1.10981e-07	3.10882e-08	-1.72449e-07	-3.56182e-08	-3.43753e-08	-1.26384e-07	-2.50203e-07	2.52398e-07	-9.79101e-07	-1.47374e-07	5.72915e-08	4.46369e-08	1.02865e-07	-1.04309e-07	-1.2825e-08	2.65618e-07	5.93662e-07	-4.42993e-07	-2.45194e-08	-1.12866e-07	2.43744e-12
-2.99095e-07	7.46717e-08	-4.63264e-07	-9.07675e-08	3.436e-07	2.01793e-07	1.60369e-07	-1.08109e-07	-2.91077e-07	-3.31711e-08	1.11677e-07	3.12059e-08	-1.74137e-07	-3.58231e-08	-3.49876e-08	-9.48549e-08	-2.58344e-07	2.52931e-07	-9.81597e-07	-1.41221e-07	7.30183e-08	3.8632e-08	9.86846e-08	-1.04465e-07	-3.55014e-09	2.64887e-07	5.80833e-07	-4.43198e-07	-2.85912e-08	-1.13331e-07	2.41447e-12
-2.99095e-07	7.46717e-08	-4.63264e-07	-9.07675e-08	3.436e-07	2.01793e-07	1.60369e-07	-1.08109e-07	-2.91077e-07	-3.31711e-08	1.11677e-07	3.12059e-08	-1.74137e-07	-3.58231e-08	-3.49876e-08	-9.48549e-08	-2.58344e-07	2.52931e-07	-9.81597e-07	-1.41221e-07	7.30183e-08	3.8632e-08	9.86846e-08	-1.04465e-07	-3.55014e-09	2.64887e-07	5.80833e-07	-4.43198e-07	-2.85912e-08	-1.13331e-07	2.41447e-12
-2.98385e-07	7.45202e-08	-4.64001e-07	-8.97418e-08	2.34985e-07	2.0182e-07	1.78044e-07	-1.08318e-07	-2.91326e-07	-3.37592e-08	1.11948e-07	3.11424e-08	-1.74209e-07	-3.55799e-08	-2.61747e-08	-1.2634e-07	-2.57213e-07	2.52767e-07	-9.81433e-07	-1.42861e-07	4.72997e-08	4.34599e-08	9.23344e-08	-1.12619e-07	-3.67079e-09	2.65195e-07	5.80501e-07	-4.43456e-07	-2.62717e-08	-1.13016e-07	2.36154e-12
-2.98554e-07	7.42985e-08	-4.64896e-07	-8.91004e-08	2.73254e-07	2.2476e-08	1.68726e-07	-1.08375e-07	-2.91067e-07	-3.41642e-08	1.11466e-07	3.11497e-08	-1.72536e-07	-3.57068e-08	-3.06379e-08	-1.17273e-07	-2.56425e-07	2.52751e-07	-9.80702e-07	-1.44029e-07	4.89204e-08	4.14653e-08	8.6333e-08	-1.061e-07	-5.64812e-09	2.6436e-07	5.78559e-07	-4.43079e-07	-2.76494e-08	-1.12985e-07	2.3286e-12
-2.98425e-07	7.44526e-08	-4.63838e-07	-8.87844e-08	2.43501e-07	4.07616e-08	1.72055e-07	-1.08434e-07	-2.92071e-07	-3.41736e-08	1.11516e-07	3.11403e-08	-1.72857e-07	-3.5671e-08	-3.04043e-08	-1.08027e-07	-2.56431e-07	2.52715e-07	-9.81222e-07	-1.43636e-07	5.93655e-08	4.13086e-08	1.12365e-07	-1.06512e-07	-5.75371e-09	2.65212e-07	5.79852e-07	-4.4306e-07	-2.77513e-08	-1.12902e-07	2.32224e-12
-2.7895e-07	7.43639e-08	-4.61966e-07	-8.91703e-08	2.55371e-07	3.75205e-08	1.70802e-07	-1.03285e-07	-2.92126e-07	1.6667e-08	1.11428e-07	3.11344e-08	-1.70212e-07	-3.57021e-08	-3.16715e-08	-1.18411e-07	-2.56922e-07	2.52788e-07	-9.81037e-07	-1.44007e-07	7.5963e-08	4.31818e-08	9.84603e-08	-1.05397e-07	-5.12139e-09	2.64579e-07	5.77221e-07	-4.43108e-07	-2.7222e-08	-1.12303e-07	2.30987e-12
-2.76865e-07	7.43434e-08	-4.61625e-07	-8.90994e-08	2.53475e-07	4.78929e-08	1.71396e-07	-8.79376e-08	-2.9217e-07	-3.32119e-08	1.11539e-07	3.11404e-08	-1.72692e-07	-3.57087e-08	-3.00938e-08	-1.11387e-07	-2.56507e-07	2.52771e-07	-9.81154e-07	-1.44005e-07	5.30252e-08	4.18087e-08	9.23295e-08	-1.06285e-07	-6.0484e-09	2.64486e-07	5.76653e-07	-4.43097e-07	-2.78528e-08	-1.10285e-07	2.30042e-12
-2.78762e-07	7.40149e-08	-4.63139e-07	-8.93e-08	2.47815e-07	2.34748e-08	1.69357e-07	-5.60767e-08	-2.91709e-07	-1.92567e-08	1.11163e-07	3.11535e-08	-1.71556e-07	-3.56918e-08	-3.01574e-08	-1.1792e-07	-2.5686e-07	2.52759e-07	-9.81219e-07	-1.43912e-07	5.62648e-08	4.2452e-08	9.80087e-08	-1.06556e-07	-5.52111e-09	2.64712e-07	5.74535e-07	-4.4307e-07	-2.77337e-08	-1.12145e-07	2.2929e-12
-2.77037e-07	7.42756e-08	-4.63245e-07	-5.65615e-08	2.4971e-07	3.33616e-08	1.71622e-07	-5.86461e-08	-8.73216e-08	-1.88594e-08	1.1137e-07	3.11582e-08	-1.72697e-07	-3.5703e-08	-3.05052e-08	-1.12722e-07	-2.56535e-07	2.5276e-07	-9.81258e-07	-1.43943e-07	5.3013e-08	4.20621e-08	9.67228e-08	-1.063e-07	-5.39194e-09	2.64526e-07	5.74946e-07	-4.42985e-07	-2.77269e-08	-1.1247e-07	2.21125e-12
-2.80008e-07	7.42044e-08	-4.65176e-07	-5.12911e-08	2.49221e-07	3.88194e-08	1.70844e-07	-6.30649e-08	-6.18755e-08	-1.95053e-08	1.112e-07	3.11615e-08	-1.722e-07	-3.53899e-08	-3.09454e-08	-1.14729e-07	-2.56661e-07	1.45604e-07	-9.81208e-07	-1.43422e-07	5.58154e-08	4.20739e-08	9.59009e-08	-1.06732e-07	-5.33304e-09	2.6464e-07	5.74145e-07	-4.43071e-07	-3.88198e-08	-1.121e-07	2.16826e-12
-2.80008e-07	7.42044e-08	-4.65176e-07	-5.12911e-08	2.49221e-07	3.88194e-08	1.70844e-07	-6.30649e-08	-6.18755e-08	-1.95053e-08	1.112e-07	3.11615e-08	-1.722e-07	-3.53899e-08	-3.09454e-08	-1.14729e-07	-2.56661e-07	1.45604e-07	-9.81208e-07	-1.43422e-07	5.58154e-08	4.20739e-08	9.59009e-08	-1.06732e-07	-5.33304e-09	2.6464e-07	5.74145e-07	-4.43071e-07	-3.88198e-08	-1.121e-07	2.16826e-12
-2.79624e-07	7.42273e-08	-4.64875e-07	-4.04729e-08	2.50067e-07	3.50154e-08	1.71236e-07	-6.12751e-08	-6.77844e-08	-1.52898e-08	1.11264e-07	3.11691e-08	-1.72277e-07	-3.55686e-08	-3.08684e-08	-1.14611e-07	-2.56606e-07	1.39199e-07	-9.81279e-07	-1.43699e-07	5.50034e-08	4.20857e-08	9.65841e-08	-1.0693e-07	-5.32638e-09	2.64634e-07	5.73956e-07	-4.43027e-07	-3.33644e-08	-1.12004e-07	2.16525e-12
-2.79678e-07	7.4204e-08	-4.64999e-07	-4.13154e-08	2.49599e-07	3.66803e-08	1.71015e-07	-6.38995e-08	-4.65083e-08	-1.62458e-08	1.11258e-07	3.11715e-08	-1.72255e-07	-3.56663e-08	-3.07589e-08	-1.14502e-07	-2.56638e-07	1.3992e-07	-9.8123e-07	-1.43696e-07	5.5003e-08	4.20729e-08	9.68143e-08	-1.06826e-07	-5.30864e-09	2.64636e-07	5.74379e-07	-4.43026e-07	-3.48222e-08	-1.12387e-07	2.16398e-12
-2.7957e-07	7.42131e-08	-4.64778e-07	-4.08634e-08	2.49662e-07	3.59562e-08	1.70965e-07	-6.49124e-08	-4.29788e-08	-1.76304e-08	1.11328e-07	3.11716e-08	-1.72306e-07	-3.55285e-08	-3.08751e-08	-1.14484e-07	-2.5664e-07	1.36558e-07	-9.81244e-07	-1.43508e-07	5.56723e-08	4.20815e-08	9.59204e-08	-1.06684e-07	-5.32924e-09	2.64629e-07	5.73949e-07	-4.43042e-07	-3.47264e-08	-1.12128e-07	2.1619e-12
-2.76803e-07	7.42257e-08	-4.6486e-07	-4.11029e-08	2.50035e-07	3.61276e-08	1.65827e-07	-6.50511e-08	-5.20147e-08	-1.7462e-08	1.11313e-07	3.11393e-08	-1.72297e-07	-3.41202e-08	-3.03935e-08	-1.14665e-07	-2.56565e-07	1.42608e-07	-9.81217e-07	-1.44268e-07	5.57103e-08	5.19943e-08	1.04026e-07	-1.06696e-07	-5.33627e-09	1.49646e-07	5.74428e-07	-9.40084e-08	-3.26304e-08	-1.23144e-07	1.93199e-12
-2.78458e-07	7.4301e-08	-4.6508e-07	-3.94257e-08	2.50025e-07	3.44135e-08	1.68778e-07	-6.41341e-08	-5.02689e-08	-1.83353e-08	1.04371e-07	3.14851e-08	-1.72284e-07	-3.15534e-08	-2.80424e-08	-1.16663e-07	-2.56562e-07	1.41764e-07	-9.81233e-07	-1.44747e-07	5.53721e-08	4.83322e-08	1.00172e-07	-1.05082e-07	2.76198e-08	1.67954e-07	5.28549e-07	-1.7476e-07	-3.23146e-08	-1.14052e-07	1.90613e-12
-2.77938e-07	7.46557e-08	-4.64934e-07	-3.96089e-08	2.26196e-07	3.557e-08	1.66766e-07	-6.42093e-08	-4.88828e-08	-1.75774e-08	7.72491e-08	3.10878e-08	-1.72289e-07	-3.25451e-08	-3.06128e-08	-1.14335e-07	-2.56621e-07	1.41537e-07	-9.81559e-07	-1.44148e-07	5.51079e-08	4.56111e-08	1.017e-07	-1.04154e-07	-2.73137e-10	1.85862e-07	5.355e-07	-1.28312e-07	-3.2801e-08	-1.17586e-07	1.88841e-12
1.78988e-09	7.42563e-08	-4.64933e-07	-3.87352e-08	2.50022e-07	3.53335e-08	1.67674e-07	-6.24392e-08	-1.1952e-08	4.09695e-09	1.06877e-07	3.136e-08	-1.68099e-07	-3.35125e-08	-2.96128e-08	-1.16124e-07	-2.56868e-07	1.41342e-07	-9.81226e-07	-1.44158e-07	-7.86246e-09	4.55828e-08	1.27351e-07	-1.06055e-07	2.33226e-08	1.64573e-07	2.08133e-07	-1.2891e-07	-3.4887e-08	-1.17463e-07	1.57699e-12
-4.38118e-08	7.43005e-08	-4.65266e-07	-3.93826e-08	2.50024e-07	3.5376e-08	1.47035e-07	-6.22914e-08	-3.08101e-08	-1.18151e-08	1.06697e-07	3.14529e-08	-1.68633e-07	-3.3618e-08	-2.97948e-08	-1.15993e-07	-2.55092e-07	1.41233e-07	-9.81223e-07	-1.44136e-07	3.57186e-08	4.6753e-08	1.27636e-07	-9.40097e-08	7.37284e-09	1.69772e-07	1.77144e-07	-1.14258e-07	-3.41532e-08	-1.16216e-07	1.55727e-12
-3.65131e-08	7.54373e-08	-4.64918e-07	-4.01428e-08	2.49829e-07	3.51122e-08	1.45811e-07	-6.31242e-08	-4.65292e-08	-1.07619e-08	1.06908e-07	3.13466e-08	-1.71963e-07	-3.28398e-08	-2.96937e-08	-1.15433e-07	-2.52246e-07	1.41096e-07	-9.81228e-07	-1.44342e-07	4.29286e-08	4.71568e-08	1.15996e-07	-9.70126e-08	3.32868e-09	1.65925e-07	6.10457e-08	-1.10851e-07	-3.38265e-08	-1.16634e-07	1.52564e-12
-2.69845e-08	6.80195e-08	-4.64931e-07	-3.97182e-08	2.49915e-07	3.52742e-08	1.3791e-07	-6.2863e-08	-4.59435e-08	-9.05491e-09	1.03335e-07	3.12801e-08	-1.71362e-07	-3.20605e-08	-2.97386e-08	-1.15536e-07	-2.54794e-07	1.41186e-07	-9.81242e-07	-1.44288e-07	3.621e-08	4.71623e-08	1.17693e-07	-9.78198e-08	7.82052e-09	1.65583e-07	7.78328e-08	-1.13482e-07	-3.38805e-08	-1.16612e-07	1.52487e-12
-2.35474e-09	6.75694e-08	-4.6502e-07	-3.99436e-08	2.49952e-07	3.49669e-08	1.28696e-07	-6.31322e-08	-1.04453e-08	-1.06397e-08	9.76851e-08	3.12955e-08	-1.70837e-07	-3.27549e-08	-2.99381e-08	-1.15496e-07	-2.53545e-07	1.41109e-07	-9.81228e-07	-1.44236e-07	3.69619e-08	4.7004e-08	1.19704e-07	-9.68928e-08	6.62148e-09	1.65418e-07	6.45682e-08	-1.11957e-07	-3.46074e-08	-1.16598e-07	1.5159e-12
-2.35474e-09	6.75694e-08	-4.6502e-07	-3.99436e-08	2.49952e-07	3.49669e-08	1.28696e-07	-6.31322e-08	-1.04453e-08	-1.06397e-08	9.76851e-08	3.12955e-08	-1.70837e-07	-3.27549e-08	-2.99381e-08	-1.15496e-07	-2.53545e-07	1.41109e-07	-9.81228e-07	-1.44236e-07	3.69619e-08	4.7004e-08	1.19704e-07	-9.68928e-08	6.62148e-09	1.65418e-07	6.45682e-08	-1.11957e-07	-3.46074e-08	-1.16598e-07	1.5159e-12
-2.35474e-09	6.75694e-08	-4.6502e-07	-3.99436e-08	2.49952e-07	3.49669e-08	1.28696e-07	-6.31322e-08	-1.04453e-08	-1.06397e-08	9.76851e-08	3.12955e-08	-1.70837e-07	-3.27549e-08	-2.99381e-08	-1.15496e-07	-2.53545e-07	1.41109e-07	-9.81228e-07	-1.44236e-07	3.69619e-08	4.7004e-08	1.19704e-07	-9.68928e-08	6.62148e-09	1.65418e-07	6.45682e-08	-1.11957e-07	-3.46074e-08	-1.16598e-07	1.5159e-12
-5.94182e-09	6.50505e-08	-4.6502e-07	-3.97032e-08	2.49948e-07	3.4991e-08	1.29391e-07	-6.30469e-08	-1.2314e-08	-1.07289e-08	9.89226e-08	3.12962e-08	-1.70889e-07	-3.27591e-08	-2.98982e-08	-1.15516e-07	-2.53554e-07	1.41115e-07	-9.81229e-07	-1.44238e-07	3.51692e-08	4.70247e-08	1.16601e-07	-9.75516e-08	7.08965e-09	1.65222e-07	6.49301e-08	-1.12443e-07	-3.42331e-08	-1.16564e-07	1.51539e-12
-8.34117e-09	6.57542e-08	-4.65019e-07	-3.66475e-08	2.49928e-07	3.50401e-08	1.2788e-07	-6.30618e-08	-1.44255e-08	-1.06797e-08	9.7829e-08	3.00095e-08	-1.70907e-07	-3.28676e-08	-2.98853e-08	-1.15542e-07	-2.53494e-07	1.41149e-07	-9.81229e-07	-1.44249e-07	3.41771e-08	4.70392e-08	1.17857e-07	-9.75525e-08	6.8412e-09	1.65299e-07	6.61228e-08	-1.10365e-07	-3.43259e-08	-1.16554e-07	1.5146e-12
-5.50325e-09	6.64006e-08	-4.65017e-07	-3.45022e-08	2.49933e-07	3.50989e-08	1.27527e-07	-6.30824e-08	-1.42174e-08	-1.06857e-08	9.79275e-08	2.93474e-08	-1.70943e-07	-3.27903e-08	-2.9892e-08	-1.1555e-07	-2.53491e-07	1.41163e-07	-9.81228e-07	-1.44264e-07	3.36085e-08	4.70508e-08	1.17976e-07	-9.74209e-08	6.88464e-09	1.65405e-07	6.59964e-08	-1.10821e-07	-3.42487e-08	-1.16534e-07	1.51447e-12
-5.92175e-09	6.51504e-08	-4.65016e-07	-3.49701e-08	2.49935e-07	3.509e-08	1.27591e-07	-6.30775e-08	-1.40692e-08	-1.06984e-08	9.82889e-08	2.99525e-08	-1.70897e-07	-3.26437e-08	-2.98922e-08	-1.1555e-07	-2.5355e-07	1.41147e-07	-9.81229e-07	-1.44257e-07	3.37315e-08	4.70392e-08	1.17523e-07	-9.74571e-08	6.78366e-09	1.65392e-07	6.57734e-08	-1.10533e-07	-3.42742e-08	-1.16554e-07	1.51428e-12
-8.5429e-09	6.60713e-08	-4.65017e-07	-3.49408e-08	2.49956e-07	3.50992e-08	1.39001e-07	-5.52238e-08	-1.34414e-08	-1.07999e-08	1.00433e-07	2.9901e-08	-1.70933e-07	-3.18211e-08	-2.98905e-08	-1.12994e-07	-6.20961e-08	1.41333e-07	-9.81252e-07	-1.43842e-07	4.47093e-08	4.70433e-08	1.17839e-07	-6.47114e-08	6.85901e-09	1.65442e-07	6.52053e-08	-4.65353e-08	-3.4284e-08	-1.26865e-07	1.44392e-12
-8.5429e-09	6.60713e-08	-4.65017e-07	-3.49408e-08	2.49956e-07	3.50992e-08	1.39001e-07	-5.52238e-08	-1.34414e-08	-1.07999e-08	1.00433e-07	2.9901e-08	-1.70933e-07	-3.18211e-08	-2.98905e-08	-1.12994e-07	-6.20961e-08	1.41333e-07	-9.81252e-07	-1.43842e-07	4.47093e-08	4.70433e-08	1.17839e-07	-6.47114e-08	6.85901e-09	1.65442e-07	6.52053e-08	-4.65353e-08	-3.4284e-08	-1.26865e-07	1.44392e-12
-8.33759e-09	6.60416e-08	-4.65017e-07	-3.5654e-08	2.50644e-07	3.50826e-08	1.3219e-07	-5.71298e-08	-1.1047e-08	-1.07226e-08	9.99463e-08	3.01273e-08	-8.66108e-08	-3.21749e-08	-2.98907e-08	-1.13816e-07	-8.88683e-08	1.41246e-07	-9.81243e-07	-1.44042e-07	3.85506e-08	4.70452e-08	1.17713e-07	-7.14044e-08	6.8423e-09	1.65416e-07	6.58125e-08	-5.26244e-08	-3.4275e-08	-1.21635e-07	1.42482e-12
-8.25114e-09	6.60275e-08	-4.6879e-07	-3.49892e-08	2.49958e-07	3.09493e-08	1.33168e-07	-5.87067e-08	-1.34464e-08	-1.0787e-08	9.94965e-08	3.0896e-08	-1.42482e-07	-3.18581e-08	-2.98905e-08	-1.13377e-07	-7.25408e-08	1.38276e-07	-8.60912e-07	-1.43954e-07	4.00148e-08	5.49288e-08	1.17781e-07	-6.69295e-08	6.82375e-09	1.65398e-07	6.57518e-08	-5.93092e-08	-3.42834e-08	-1.2562e-07	1.21769e-12
-7.98469e-09	6.57337e-08	-4.65007e-07	-3.5081e-08	2.53318e-07	3.44645e-08	1.34653e-07	-5.97414e-08	7.52091e-10	-3.37792e-08	9.95554e-08	3.01018e-08	-9.37621e-08	-3.20774e-08	-3.38714e-08	-1.1409e-07	-6.17645e-08	1.41215e-07	-1.14278e-07	-1.14369e-07	3.89481e-08	4.70503e-08	1.17835e-07	-7.96721e-08	6.84046e-09	1.53269e-07	6.5541e-08	-6.45016e-08	-3.4378e-08	-1.21831e-07	4.66727e-13
-7.98845e-09	6.57548e-08	-4.65008e-07	-3.50801e-08	2.53311e-07	3.46275e-08	1.34003e-07	-5.97402e-08	9.68279e-10	-2.96746e-08	9.96185e-08	3.00703e-08	-8.05055e-08	-3.20822e-08	-3.36185e-08	-1.13936e-07	-5.75503e-08	1.41228e-07	-1.17879e-07	-1.19454e-07	3.89366e-08	4.70472e-08	1.17812e-07	-7.94616e-08	6.84077e-09	1.57736e-07	6.56037e-08	-6.02175e-08	-3.43697e-08	-1.22276e-07	4.66408e-13
-8.02408e-09	6.58963e-08	-4.6503e-07	-3.50002e-08	2.53387e-07	3.45805e-08	1.34596e-07	-6.00582e-08	2.38133e-10	-3.16163e-08	9.95369e-08	2.99349e-08	-6.93488e-08	-3.20723e-08	-3.02624e-08	-1.13762e-07	-5.55652e-08	1.41154e-07	-1.27587e-07	-1.00994e-07	3.7473e-08	4.71809e-08	1.1783e-07	-7.83896e-08	6.83832e-09	1.56711e-07	6.56183e-08	-6.0938e-08	-3.42372e-08	-1.2157e-07	4.62232e-13
-8.02051e-09	6.5837e-08	-4.65016e-07	-3.50148e-08	2.50702e-07	3.48674e-08	1.33284e-07	-5.98706e-08	8.90194e-10	-2.61374e-08	9.96239e-08	2.99933e-08	-7.87884e-08	-3.20642e-08	-2.99377e-08	-1.1363e-07	-5.10209e-08	1.41152e-07	-1.10923e-07	-7.08912e-08	3.6825e-08	4.79676e-08	1.17803e-07	-7.74377e-08	6.83514e-09	1.61076e-07	6.57004e-08	-5.99703e-08	-3.42249e-08	-1.22395e-07	4.53279e-13
-9.01509e-09	6.58648e-08	-2.76919e-07	-3.31419e-08	2.58895e-07	3.46725e-08	1.33804e-07	-6.18457e-08	-2.32349e-09	-2.68042e-08	9.95263e-08	3.00323e-08	-7.45626e-08	-3.17792e-08	-3.03004e-08	-1.1311e-07	-5.46383e-08	1.41203e-07	-1.48407e-07	-9.07191e-08	3.83337e-08	4.22473e-08	1.1883e-07	-7.81291e-08	6.8325e-09	1.54134e-07	6.54505e-08	-4.87095e-08	-3.42848e-08	-6.238e-08	3.16156e-13
-1.04827e-08	6.58387e-08	-2.87247e-07	-3.22235e-08	2.56056e-07	3.46874e-08	1.32884e-07	-6.19031e-08	-3.51275e-11	-2.71771e-08	9.95565e-08	3.00162e-08	-7.24416e-08	-3.19612e-08	-3.04479e-08	-1.13474e-07	-5.57618e-08	1.41029e-07	-1.22393e-07	-8.37863e-08	3.76281e-08	4.37228e-08	1.28634e-07	-7.79483e-08	6.83543e-09	1.51554e-07	6.54183e-08	-4.4117e-08	-3.43033e-08	-3.7513e-08	3.1065e-13
-9.95995e-09	6.5836e-08	-2.8572e-07	-3.09847e-08	2.56397e-07	3.46262e-08	1.33138e-07	-6.21628e-08	-1.65508e-09	-2.68273e-08	9.94111e-08	3.00091e-08	-7.33159e-08	-2.53937e-08	-3.04238e-08	-1.13403e-07	-5.70737e-08	1.41112e-07	-1.19752e-07	-8.51333e-08	3.7842e-08	4.14693e-08	1.18844e-07	-7.80424e-08	4.7371e-09	1.42614e-07	6.55751e-08	-4.15265e-08	-2.58523e-08	-4.71005e-08	3.04266e-13
-1.05387e-08	6.58536e-08	-2.79727e-07	-2.82041e-08	2.59062e-07	3.46144e-08	1.32782e-07	-6.35377e-08	-4.23499e-10	-2.73766e-08	9.90273e-08	3.00141e-08	-7.29725e-08	-2.79768e-08	-3.03942e-08	-1.13405e-07	-5.55589e-08	1.41045e-07	-1.21018e-07	-8.69682e-08	3.7661e-08	4.12523e-08	1.20433e-07	-7.7958e-08	3.0798e-10	1.46395e-07	6.54741e-08	-4.64489e-08	-3.03023e-08	-2.20911e-08	3.02992e-13
-9.31627e-09	6.58566e-08	-2.81927e-07	-2.92754e-08	2.5657e-07	3.46222e-08	1.3322e-07	-6.31608e-08	-1.68942e-09	-2.68459e-08	9.92189e-08	3.00077e-08	-7.27294e-08	-1.8325e-08	-3.03873e-08	-1.13382e-07	-5.63471e-08	1.41066e-07	-1.19611e-07	-8.42375e-08	3.78276e-08	4.17407e-08	1.19156e-07	-7.80404e-08	1.71844e-09	1.43717e-07	6.56237e-08	-3.71765e-08	-2.55544e-08	-4.39871e-08	3.01273e-13
-1.06592e-08	6.58503e-08	-2.81228e-07	-2.91232e-08	2.56829e-07	3.46298e-08	1.33155e-07	-6.20413e-08	-1.12998e-09	-2.68664e-08	9.91531e-08	3.00087e-08	-7.31451e-08	-1.92568e-08	-3.03881e-08	-1.13391e-07	-5.52731e-08	1.41069e-07	-1.18373e-07	-8.39392e-08	3.76923e-08	4.20087e-08	1.19076e-07	-7.80606e-08	2.11703e-09	1.44023e-07	6.54975e-08	-3.04889e-08	-2.84877e-08	-3.1506e-08	2.99327e-13
-1.08752e-08	6.58499e-08	-2.81712e-07	-2.97972e-08	2.56798e-07	3.23231e-08	1.33097e-07	-6.18703e-08	-6.04306e-10	-2.7104e-08	9.92631e-08	1.56986e-08	-4.2898e-08	-2.20828e-08	-3.0578e-08	-1.13387e-07	-5.52682e-08	1.41081e-07	-1.19832e-07	-8.34404e-08	3.77063e-08	4.23073e-08	1.19264e-07	-7.80433e-08	2.89749e-09	1.44461e-07	6.51649e-08	-2.97087e-08	-2.78285e-08	-2.93142e-08	2.95639e-13
-1.06553e-08	6.5848e-08	-2.82278e-07	-2.97058e-08	2.57116e-07	2.36598e-08	1.32957e-07	-6.24964e-08	-1.73457e-10	-2.7109e-08	9.92064e-08	1.28051e-08	-4.34211e-08	-2.0616e-08	-3.0955e-08	-1.13457e-07	-5.54011e-08	1.41049e-07	-1.18977e-07	-8.29021e-08	3.77571e-08	4.17499e-08	1.19384e-07	-7.80131e-08	2.45583e-09	1.44093e-07	6.54326e-08	-2.59877e-08	-2.81803e-08	-3.33792e-08	2.95279e-13
-1.01332e-08	6.58506e-08	-2.82121e-07	-2.97503e-08	2.57063e-07	2.88994e-08	3.37539e-08	-6.22273e-08	-4.02383e-10	-2.70988e-08	9.92058e-08	1.42102e-08	-4.57237e-08	-2.21401e-08	-3.07895e-08	-1.13429e-07	-5.53911e-08	1.41055e-07	-1.19808e-07	-8.37351e-08	3.54265e-08	4.17202e-08	1.19314e-07	-7.79728e-08	3.01401e-09	1.444e-07	6.53119e-08	-2.64342e-08	-2.79321e-08	-3.35104e-08	2.79387e-13
-1.02108e-08	6.58534e-08	-1.1573e-07	-2.49119e-08	2.56963e-07	2.5562e-08	8.02012e-08	-6.24347e-08	-1.41913e-09	-2.70805e-08	9.89804e-08	2.00274e-08	-4.23931e-08	-2.05586e-08	-3.15542e-08	-1.13478e-07	-5.55517e-08	1.41074e-07	-1.19947e-07	-8.43477e-08	3.73912e-08	6.10165e-08	1.1811e-07	-7.79367e-08	3.24089e-09	1.36624e-07	2.15342e-08	-2.8554e-08	-2.81682e-08	-3.40697e-08	2.1404e-13
-1.01686e-08	6.58529e-08	-8.14615e-08	-2.75106e-08	2.56947e-07	2.74296e-08	5.13654e-08	-6.23578e-08	-1.49225e-09	-2.7079e-08	9.88482e-08	2.35818e-08	-4.43855e-08	-2.05744e-08	-3.09605e-08	-1.13518e-07	-5.53786e-08	1.41069e-07	-1.19822e-07	-8.37114e-08	3.12175e-08	5.98559e-08	1.19232e-07	-7.79694e-08	4.25888e-09	1.42002e-07	3.90876e-08	-2.82354e-08	-2.78212e-08	-3.21365e-08	2.05934e-13
-1.01128e-08	6.58506e-08	-9.11719e-08	-2.87742e-08	2.56936e-07	2.68402e-08	5.50862e-08	-6.23995e-08	-1.02484e-09	-2.71306e-08	9.90329e-08	1.90989e-08	-3.30757e-08	-2.08832e-08	-3.16043e-08	-1.13544e-07	-5.54154e-08	1.41067e-07	-1.196e-07	-8.39292e-08	3.02649e-08	4.95606e-08	1.18704e-07	-6.36291e-08	3.97064e-09	1.42617e-07	4.20676e-08	-2.74365e-08	-3.00796e-08	-3.26451e-08	2.04253e-13
-1.02927e-08	6.58728e-08	-7.65457e-08	-2.82122e-08	2.5691e-07	1.3907e-08	4.56992e-08	-6.2434e-08	-1.06641e-09	-2.71236e-08	9.9079e-08	1.80301e-08	-2.47886e-08	-2.09504e-08	-3.10911e-08	-1.13515e-07	-5.54001e-08	1.41065e-07	-1.1959e-07	-8.43574e-08	3.45104e-08	5.20552e-08	1.1867e-07	-5.53039e-08	4.00421e-09	1.42376e-07	3.75388e-08	-2.70395e-08	-2.87749e-08	-3.43553e-08	1.98931e-13
-1.02866e-08	6.5865e-08	-7.67123e-08	-2.82704e-08	2.56911e-07	1.70835e-08	4.60766e-08	-6.24214e-08	-1.07075e-09	-2.71214e-08	9.90745e-08	2.0352e-08	-2.54673e-08	-2.09049e-08	-3.11855e-08	-1.13516e-07	-5.54058e-08	1.41065e-07	-1.19591e-07	-8.40228e-08	3.37519e-08	5.11361e-08	1.18662e-07	-5.3774e-08	3.73768e-09	1.42432e-07	3.75831e-08	-2.74218e-08	-2.87697e-08	-3.37001e-08	1.98839e-13
-1.02664e-08	6.58933e-08	-8.29655e-08	-2.82674e-08	2.56915e-07	2.13809e-08	4.57837e-08	-6.24014e-08	-1.12543e-09	-2.71086e-08	9.90522e-08	1.86048e-08	-2.76724e-08	-2.09977e-08	-3.12423e-08	-1.1352e-07	-4.87745e-08	1.41041e-07	-1.19711e-07	-8.40093e-08	3.31214e-08	5.06858e-08	1.18166e-07	-5.2228e-08	2.76654e-10	1.36426e-07	4.04465e-08	-1.8353e-08	-2.85404e-08	-3.37806e-08	1.97103e-13
-1.03412e-08	6.58788e-08	-7.9546e-08	-2.82383e-08	2.56926e-07	1.95156e-08	4.81548e-08	-5.73959e-08	-1.11519e-09	-2.75591e-08	9.90136e-08	1.85644e-08	-2.89049e-08	-2.09398e-08	-3.12255e-08	-1.13518e-07	-5.39839e-08	1.4106e-07	-1.19661e-07	-8.40937e-08	3.41529e-08	4.77002e-08	1.18227e-07	-5.19408e-08	1.83619e-09	1.35179e-07	3.70973e-08	-1.97936e-08	-1.8187e-08	-3.39521e-08	1.95469e-13
-1.03466e-08	6.58842e-08	-7.91029e-08	-2.82661e-08	2.56918e-07	1.94687e-08	4.81771e-08	-6.08188e-08	-1.10395e-09	-2.72433e-08	9.90185e-08	1.85962e-08	-2.93023e-08	-2.0945e-08	-3.12553e-08	-1.13521e-07	-5.1869e-08	1.41044e-07	-1.19689e-07	-8.40337e-08	3.4055e-08	4.78011e-08	1.18313e-07	-5.21461e-08	1.10907e-09	1.3389e-07	3.81149e-08	-1.98512e-08	-8.91921e-09	-3.39571e-08	1.95105e-13
-1.0024e-08	6.60481e-08	-8.08938e-08	-2.84368e-08	2.54216e-07	1.93519e-08	4.66598e-08	-6.25258e-08	-1.14632e-09	-2.68396e-08	9.92969e-08	1.85261e-08	-2.85047e-08	-2.09248e-08	-3.12052e-08	-1.13849e-07	-4.98155e-08	8.98861e-08	-1.21372e-07	-8.40989e-08	3.81305e-08	4.53816e-08	1.18179e-07	-5.07354e-08	-7.70825e-10	1.34346e-07	3.89292e-08	-1.95161e-08	-3.12015e-09	-3.39507e-08	1.8254e-13
-1.0418e-08	6.60288e-08	-8.0198e-08	-2.82778e-08	2.28054e-07	1.9275e-08	4.65794e-08	-6.20934e-08	-1.12804e-09	-2.72636e-08	9.93693e-08	1.84893e-08	-3.14781e-08	-2.08815e-08	-3.12048e-08	-1.13794e-07	-5.19652e-08	9.55967e-08	-1.20536e-07	-5.41946e-08	3.66225e-08	4.63689e-08	1.1822e-07	-5.0878e-08	7.85709e-10	1.34377e-07	3.48755e-08	-1.77171e-08	5.39169e-09	-3.38362e-08	1.66538e-13
-1.06221e-08	6.58814e-08	-7.97298e-08	-2.83115e-08	2.23421e-07	1.96877e-08	4.6348e-08	-6.19978e-08	-1.10855e-09	-2.72763e-08	9.94018e-08	9.78123e-09	-3.1558e-08	-2.10117e-08	-3.1208e-08	-1.15013e-07	-5.19107e-08	1.0609e-07	-1.22376e-07	-2.83803e-08	3.45195e-08	4.57204e-08	1.18244e-07	-5.2056e-08	1.72976e-09	1.3451e-07	1.07145e-08	-1.84776e-08	-8.82055e-09	-3.39318e-08	1.63755e-13
-1.05374e-08	6.5956e-08	-8.00021e-08	-2.83132e-08	2.24908e-07	1.93459e-08	4.65048e-08	-6.19005e-08	-1.11485e-09	-2.728e-08	9.93371e-08	1.38421e-08	-3.32321e-08	-2.09593e-08	-3.12015e-08	-6.20721e-08	-5.17376e-08	9.8421e-08	-1.23019e-07	-4.12948e-08	3.49979e-08	4.46662e-08	1.18226e-07	-5.19685e-08	1.20802e-09	1.3437e-07	2.65197e-08	-1.8186e-08	2.65875e-09	-3.38764e-08	1.55136e-13
-1.03056e-08	6.59225e-08	-8.01061e-08	-2.83324e-08	2.25518e-07	1.94773e-08	4.63388e-08	-6.19144e-08	-1.10951e-09	-2.72472e-08	9.92564e-08	1.06793e-08	-3.28334e-08	-2.09872e-08	-3.12078e-08	-6.51852e-09	-5.13106e-08	9.98156e-08	-1.22248e-07	-3.93514e-08	3.52541e-08	4.52651e-08	1.18237e-07	-5.19228e-08	1.26307e-09	1.34404e-07	2.4873e-08	-1.82717e-08	-9.77173e-09	-3.38999e-08	1.51454e-13
-1.03272e-08	6.09229e-08	-7.99599e-08	-2.82827e-08	2.26956e-07	1.96194e-08	4.635e-08	-6.19106e-08	-1.09546e-09	-2.0219e-08	9.94485e-08	1.53038e-08	-3.30771e-08	-2.06803e-08	-3.1208e-08	-1.01054e-08	-5.16548e-08	1.01033e-07	-1.22702e-07	-3.97569e-08	3.5046e-08	4.55626e-08	6.41064e-08	-5.17387e-08	9.43886e-10	1.34451e-07	2.44683e-08	-1.76148e-08	-5.95095e-09	-3.38584e-08	1.41791e-13
-1.03938e-08	2.84762e-08	-7.68696e-08	-2.83102e-08	2.24964e-07	1.94756e-08	4.64896e-08	-6.18724e-08	-1.10763e-09	-2.61328e-08	9.94212e-08	2.07099e-08	-3.29644e-08	-2.09651e-08	-3.10772e-08	-3.79911e-08	-5.1658e-08	9.67699e-08	-1.23176e-07	-4.03872e-08	3.52005e-08	4.63097e-08	7.30563e-08	-5.19053e-08	1.21922e-09	1.3434e-07	2.60623e-08	-1.71338e-08	-4.43437e-09	-3.38986e-08	1.39982e-13
-1.03676e-08	2.64637e-08	-7.68934e-08	-2.83152e-08	2.25382e-07	1.93489e-08	4.63986e-08	-6.19801e-08	-1.10135e-09	-2.12954e-08	1.00084e-07	1.86514e-08	-3.3623e-08	-2.08634e-08	-1.88321e-08	-3.20413e-08	-5.16761e-08	9.78345e-08	-1.22873e-07	-3.99199e-08	3.50214e-08	4.79459e-08	5.54702e-08	-5.17587e-08	1.18112e-09	1.34488e-07	2.57881e-08	-1.74794e-08	-6.75549e-09	-3.38479e-08	1.36919e-13
-1.03418e-08	3.06122e-08	-7.62116e-08	-2.83271e-08	1.38648e-08	-2.34333e-09	4.61418e-08	-6.19414e-08	-8.93881e-10	-2.35422e-08	9.9379e-08	1.8705e-08	-3.34625e-08	-2.08633e-08	-2.16484e-08	-3.48618e-08	-5.167e-08	9.70514e-08	-1.22797e-07	-3.9605e-08	3.50036e-08	4.89001e-08	6.03273e-08	-5.18063e-08	1.72855e-10	1.34187e-07	2.60095e-08	-1.76938e-08	-6.00725e-09	-3.38204e-08	8.66901e-14
-1.03682e-08	3.11504e-08	-7.23305e-08	-2.83212e-08	4.63365e-08	1.80925e-08	4.64166e-08	-6.20059e-08	-5.4354e-10	-2.25516e-08	9.95186e-08	1.65143e-08	-4.06032e-08	-2.09136e-08	-2.30527e-08	-3.09368e-08	-5.16682e-08	9.76834e-08	-8.61561e-08	-3.98952e-08	3.50627e-08	4.74024e-08	6.34192e-08	-5.12621e-08	3.97128e-10	1.34298e-07	2.61519e-08	-1.76778e-08	-6.64967e-09	-3.38436e-08	8.14199e-14
-1.03627e-08	2.92496e-08	-7.66423e-08	-2.83279e-08	3.0358e-08	1.1652e-08	4.6277e-08	-6.19448e-08	-8.78994e-10	-2.30093e-08	9.94177e-08	1.73898e-08	-3.56196e-08	-2.08631e-08	-2.24353e-08	-3.31977e-08	-5.16661e-08	9.7073e-08	-8.46709e-08	-3.9752e-08	3.50045e-08	4.84017e-08	6.06217e-08	-5.18033e-08	-7.61413e-13	1.34271e-07	2.5846e-08	-1.78997e-08	-5.59021e-09	-3.38066e-08	7.96613e-14
-1.03633e-08	2.984e-08	-7.61105e-08	-2.83297e-08	2.19531e-08	2.22237e-09	4.62318e-08	-6.19512e-08	-6.76679e-10	-2.21828e-08	9.9457e-08	1.75239e-08	-3.57866e-08	-2.08663e-08	-2.33935e-08	-3.03139e-08	-5.16738e-08	9.71195e-08	-8.35861e-08	-3.96078e-08	3.50831e-08	4.7918e-08	6.17504e-08	-5.17848e-08	3.45775e-10	1.34245e-07	2.56456e-08	-1.77694e-08	-6.37926e-09	-3.38311e-08	7.8789e-14
-2.54058e-09	3.0317e-08	-6.92043e-08	-2.84523e-08	2.60529e-08	3.79734e-09	4.64732e-08	-6.19762e-08	-8.11157e-10	-2.1898e-08	9.94814e-08	3.09828e-08	-3.42264e-08	-2.08756e-08	-2.1655e-08	-3.18328e-08	-5.17003e-08	9.75806e-08	-8.13652e-08	-3.96972e-08	3.5077e-08	4.82451e-08	6.16472e-08	-5.16438e-08	-4.12201e-09	9.0929e-08	2.59618e-08	-1.77345e-08	-6.46469e-09	-3.38799e-08	6.85242e-14
-6.08504e-09	3.03503e-08	-7.48296e-08	-2.83173e-08	2.34705e-08	6.34299e-09	4.64714e-08	-6.19456e-08	-8.28083e-10	-2.20659e-08	8.2638e-08	2.24292e-08	-3.57343e-08	-2.08794e-08	-2.16193e-08	-3.16777e-08	-1.61376e-08	9.73946e-08	-8.38253e-08	-4.23079e-08	3.50438e-08	4.80274e-08	6.16798e-08	-5.16041e-08	3.89987e-10	9.37712e-08	2.69053e-08	-1.77388e-08	-6.30521e-09	-3.38267e-08	6.45315e-14
-5.87833e-09	3.03422e-08	-7.27865e-08	-2.832e-08	2.43484e-08	5.86973e-09	4.64562e-08	-6.19466e-08	-8.27721e-10	-2.20655e-08	8.36039e-08	2.3467e-08	-3.5729e-08	-2.08791e-08	-2.16195e-08	-3.17729e-08	-1.77581e-08	9.74007e-08	-8.31497e-08	-4.17265e-08	3.50489e-08	4.80391e-08	6.168e-08	-5.16079e-08	3.26415e-10	9.38394e-08	2.68867e-08	-1.77388e-08	-6.33068e-09	-3.38397e-08	6.43852e-14
-5.42647e-09	3.04823e-08	-7.4085e-08	-2.83002e-08	2.68249e-08	4.06321e-09	3.2713e-08	-6.19553e-08	-8.08487e-10	-2.1866e-08	7.9928e-08	2.20849e-08	-3.58767e-08	-2.08831e-08	-2.18904e-08	-3.23401e-08	-2.0075e-08	9.7427e-08	-8.12604e-08	-4.13945e-08	3.50494e-08	4.81021e-08	6.16079e-08	-5.16519e-08	-8.00157e-10	9.52058e-08	2.67107e-08	-1.76908e-08	-6.43396e-09	-3.38358e-08	6.29911e-14
-7.80281e-09	3.02133e-08	-7.34901e-08	-2.83195e-08	2.56729e-08	5.18984e-09	3.49266e-08	-6.19483e-08	-8.20814e-10	-2.20884e-08	7.60939e-08	2.11766e-08	-3.58478e-08	-2.08806e-08	-2.21054e-08	-3.2127e-08	-1.99049e-08	9.74233e-08	-8.42186e-08	-4.15451e-08	3.50463e-08	4.81414e-08	6.18257e-08	-5.16491e-08	2.14754e-10	9.47491e-08	2.73712e-08	-1.77128e-08	-6.40808e-09	-3.38358e-08	6.28576e-14
-7.55061e-09	3.04082e-08	-7.35617e-08	-2.83085e-08	2.69193e-08	4.05595e-09	3.50304e-08	-6.19516e-08	-8.11177e-10	-2.19982e-08	3.59576e-08	2.19215e-08	-3.58507e-08	-2.08814e-08	-2.19593e-08	-3.22165e-08	-2.43351e-08	9.75566e-08	-8.35524e-08	-4.1367e-08	3.50503e-08	4.81002e-08	6.17694e-08	-5.16468e-08	2.4789e-10	9.48698e-08	2.6953e-08	-1.77139e-08	-6.44185e-09	-3.38381e-08	5.85539e-14
-5.92863e-09	3.04729e-08	-2.40451e-08	-2.82823e-08	2.65389e-08	4.33748e-09	3.50569e-08	-6.24351e-08	-6.75421e-10	-2.24683e-08	5.02407e-08	2.14891e-08	-3.59201e-08	-2.05932e-08	-2.20085e-08	-3.21951e-08	-2.4138e-08	9.74453e-08	-8.39534e-08	-4.11287e-08	3.50464e-08	4.81307e-08	6.18352e-08	-5.16576e-08	1.24246e-10	9.48442e-08	2.7365e-08	-1.77095e-08	-6.44884e-09	-3.38307e-08	5.50174e-14
-7.13058e-09	3.04617e-08	-4.83091e-08	-2.82819e-08	2.60049e-08	4.30815e-09	3.5969e-08	-6.19785e-08	-7.9943e-10	-2.20095e-08	3.6625e-08	1.78854e-08	-3.40948e-08	-2.08568e-08	-2.19817e-08	-3.22239e-08	-2.24851e-08	9.77092e-08	-8.36641e-08	-4.14341e-08	1.2837e-08	4.78328e-08	1.83817e-08	-5.16536e-08	7.10806e-10	9.48299e-08	2.72069e-08	-1.75615e-08	-6.44243e-09	-3.38338e-08	5.06636e-14
-6.84431e-09	3.04466e-08	-3.74386e-08	-2.78821e-08	2.59504e-08	4.38902e-09	3.59857e-08	-6.18519e-08	-8.09656e-10	-2.2158e-08	3.90286e-08	1.50551e-08	-3.55234e-08	-2.08976e-08	-2.19898e-08	-3.23823e-08	-2.2606e-08	9.75181e-08	-8.36399e-08	-4.136e-08	2.16081e-08	4.79249e-08	2.36162e-08	-5.16718e-08	4.76734e-10	6.71184e-08	2.72325e-08	-1.74354e-08	-6.43727e-09	-3.3772e-08	4.58897e-14
-6.95215e-09	3.03393e-08	-4.47724e-08	-2.80916e-08	2.60388e-08	5.29464e-09	3.55245e-08	-6.20228e-08	-4.19178e-10	-2.20411e-08	2.49235e-08	1.7313e-08	-3.32762e-08	-2.08016e-08	-2.1971e-08	-9.33597e-09	-2.2746e-08	9.75153e-08	-3.68304e-08	-3.01183e-08	2.23993e-08	4.71022e-08	2.67093e-08	-5.1498e-08	3.47879e-10	7.2716e-08	2.71907e-08	-1.71156e-08	-6.43988e-09	-3.63204e-08	3.91508e-14
-6.82278e-09	3.03736e-08	-3.54298e-08	-2.81193e-08	2.60515e-08	6.15649e-09	3.58315e-08	-6.20983e-08	-3.60831e-10	-2.20337e-08	2.50548e-08	1.79902e-08	-3.19609e-08	-2.08075e-08	-2.1985e-08	-1.69932e-08	-2.27171e-08	9.75129e-08	-4.16077e-08	-2.8042e-08	2.06644e-08	4.59214e-08	2.73783e-08	-5.15166e-08	3.43679e-10	7.15123e-08	2.71907e-08	-1.72302e-08	-6.43572e-09	-3.45532e-08	3.84027e-14
-6.99594e-09	2.02241e-08	-3.57133e-08	-2.81634e-08	2.60332e-08	6.00097e-09	3.59508e-08	-6.17555e-08	-3.77177e-10	-2.2037e-08	3.12236e-08	1.76585e-08	-3.30738e-08	-2.08049e-08	-2.20718e-08	-1.77589e-08	-2.24121e-08	9.74158e-08	-4.24758e-08	-2.92983e-08	1.47242e-08	4.6191e-08	2.74985e-08	-5.15359e-08	3.44662e-10	7.19552e-08	2.72115e-08	-1.71511e-08	-6.46606e-09	-3.44037e-08	3.83032e-14
-6.92375e-09	2.47271e-08	-3.69911e-08	-2.81167e-08	2.60782e-08	7.03105e-09	3.5869e-08	-6.20503e-08	-3.56898e-10	-2.20248e-08	2.42862e-08	1.79597e-08	-3.24368e-08	-2.07998e-08	-2.19919e-08	-6.0584e-09	-2.26126e-08	9.74818e-08	-3.84445e-08	-2.82047e-08	1.28308e-08	4.69685e-08	2.78823e-08	-5.15071e-08	2.70125e-10	7.10791e-08	2.71884e-08	-1.70435e-08	-6.44057e-09	-3.46849e-08	3.75024e-14
-6.92608e-09	2.3435e-08	-2.91537e-08	-2.81361e-08	2.60273e-08	6.44342e-09	3.61029e-08	-6.20022e-08	-3.63775e-10	-2.2049e-08	2.69006e-08	1.76182e-08	-3.37167e-08	-2.08375e-08	-2.20647e-08	-1.07999e-08	-2.26244e-08	9.73353e-08	-3.88717e-08	-2.83941e-08	1.75981e-08	4.75623e-08	2.4229e-08	-5.15683e-08	3.30195e-10	6.81002e-08	2.71928e-08	-1.71545e-08	-6.43606e-09	-3.4665e-08	3.68362e-14
-6.84029e-09	2.46296e-08	-3.22034e-08	-7.43952e-09	2.60454e-08	6.1291e-09	3.59412e-08	-6.20106e-08	-3.87472e-10	-2.20542e-08	2.58825e-08	1.52392e-08	-3.35902e-08	-2.08516e-08	-2.2016e-08	-9.59825e-09	-2.25769e-08	9.73973e-08	-3.76709e-08	-2.78553e-08	1.23657e-08	4.73013e-08	2.58407e-08	-5.15507e-08	4.21322e-10	6.99649e-08	2.70883e-08	-1.72157e-08	-6.45223e-09	-3.48557e-08	3.62159e-14
-6.90545e-09	2.437e-08	-3.43191e-08	-1.92364e-08	2.5959e-08	6.31256e-09	3.59439e-08	-6.2042e-08	-3.70324e-10	-1.44563e-08	2.59659e-08	1.70947e-08	-7.72764e-09	-2.02301e-08	-2.2019e-08	-8.73388e-09	-2.21136e-08	8.65293e-08	-3.93346e-08	-2.81656e-08	1.7442e-08	4.7207e-08	2.60236e-08	-5.15762e-08	5.6561e-10	6.7718e-08	2.72079e-08	-1.72188e-08	-6.45875e-09	-3.54417e-08	3.33575e-14
-6.86567e-09	2.47445e-08	-3.40365e-08	-1.831e-08	1.37762e-08	6.26218e-09	2.44798e-08	-6.20204e-08	-3.82909e-10	-1.58341e-08	2.57473e-08	1.61884e-08	-2.42671e-08	-1.98529e-08	-2.19717e-08	-8.98029e-09	-2.06175e-08	9.14011e-08	-3.87289e-08	-2.79731e-08	1.66269e-08	4.72862e-08	2.52058e-08	-5.15854e-08	4.75541e-10	5.1937e-08	2.72113e-08	-1.72232e-08	-6.43727e-09	-3.50964e-08	3.14287e-14
-6.86863e-09	2.58228e-08	-3.33889e-08	-1.72933e-08	1.41008e-08	6.2033e-09	2.42862e-08	-6.20211e-08	-3.82445e-10	-1.52474e-08	2.58844e-08	1.62489e-08	-1.76169e-08	-1.99318e-08	-2.19837e-08	-8.72363e-09	-1.98857e-08	8.79558e-08	-3.92116e-08	-2.79788e-08	1.59106e-08	4.72898e-08	2.53131e-08	-5.15729e-08	4.77753e-10	5.25984e-08	2.72126e-08	-1.72239e-08	-6.44193e-09	-3.51044e-08	3.05551e-14
-6.84838e-09	2.4559e-08	-3.39795e-08	-1.55358e-08	1.46309e-08	6.2456e-09	2.20463e-08	-6.20327e-08	-3.84594e-10	-1.36398e-08	2.4997e-08	1.69641e-08	-1.6232e-08	-2.06109e-08	-2.20004e-08	-8.4651e-09	-2.20545e-08	8.93024e-08	-3.92189e-08	-2.81866e-08	1.53745e-08	4.73146e-08	2.46668e-08	-5.15755e-08	5.01044e-10	5.05366e-08	2.72025e-08	-1.72257e-08	-6.44759e-09	-3.52389e-08	3.03877e-14
-6.41787e-09	2.4502e-08	-3.39162e-08	-1.73534e-08	1.74747e-08	6.84429e-09	2.55703e-08	-2.23664e-08	-1.91654e-09	-1.60194e-08	2.53926e-08	1.68375e-08	-1.46518e-08	-1.94631e-08	-2.19855e-08	-8.313e-09	-2.19526e-08	8.88808e-08	-3.91094e-08	-2.81239e-08	1.29922e-08	4.44323e-08	2.43437e-08	-3.48631e-08	2.9639e-10	5.23794e-08	2.71862e-08	-1.72227e-08	-6.32805e-09	-3.52368e-08	2.56482e-14
-4.79596e-09	2.46136e-08	-2.75347e-08	-1.74624e-08	1.63322e-08	6.94324e-09	2.79956e-08	-2.41177e-08	-4.83533e-09	-1.59906e-08	2.52891e-08	1.67422e-08	-1.362e-08	-1.94688e-08	-2.19701e-08	-8.32135e-09	-2.09268e-08	8.93393e-08	-3.90399e-08	-2.78002e-08	1.51526e-08	4.64326e-08	2.12793e-08	-2.99729e-08	1.02668e-09	5.14516e-08	2.72065e-08	-1.72214e-08	-5.83684e-09	-3.56012e-08	2.51275e-14
-6.53533e-09	2.47378e-08	-2.87508e-08	-1.71802e-08	1.55335e-08	6.66921e-09	2.59239e-08	-1.02302e-08	-1.45581e-09	-1.51148e-08	2.54485e-08	1.66885e-08	-1.37877e-08	-1.99956e-08	-2.198e-08	-8.38214e-09	-2.07636e-08	8.96026e-08	-3.93133e-08	-2.78905e-08	1.45792e-08	4.62261e-08	2.42864e-08	-3.17782e-08	7.15787e-10	5.14381e-08	2.71861e-08	-1.72256e-08	-6.25319e-09	-3.51956e-08	2.48312e-14
-6.07779e-09	2.46058e-08	-2.8695e-08	-1.67389e-08	1.54781e-08	6.36156e-09	2.64066e-08	-6.91738e-09	-3.66323e-09	-1.53286e-08	2.54328e-08	1.66877e-08	-1.39087e-08	-2.00195e-08	-2.19795e-08	-8.36284e-09	-2.07203e-08	8.92985e-08	-3.91083e-08	-2.79539e-08	1.45351e-08	4.67785e-08	2.29488e-08	-2.90306e-08	9.34441e-10	5.1305e-08	2.721e-08	-1.72253e-08	-6.04662e-09	-3.52175e-08	2.45225e-14
-6.17664e-09	2.45889e-08	-2.69851e-08	-1.71989e-08	1.66951e-08	7.78314e-09	2.49868e-08	-1.23556e-08	-2.50365e-09	-1.53826e-08	2.54293e-08	1.6761e-08	-8.34496e-09	-1.97897e-08	-2.19754e-08	-8.36055e-09	-2.07213e-08	6.55936e-08	-3.90415e-08	-2.79147e-08	1.35483e-08	4.64238e-08	2.67968e-08	-2.62158e-08	4.61946e-10	5.18238e-08	2.72401e-08	-1.72213e-08	-6.04165e-09	-3.53115e-08	2.0755e-14
-1.47766e-09	2.46463e-08	-2.78087e-08	-1.7218e-08	1.5199e-08	6.55345e-09	4.32756e-09	-1.46299e-08	-2.20159e-09	-1.53619e-08	2.56061e-08	1.67897e-08	-1.28055e-08	-1.97782e-08	-2.18371e-08	-8.37129e-09	-2.08403e-08	6.95667e-08	-3.87329e-08	-2.61187e-08	1.35105e-08	4.61193e-08	2.39452e-08	-2.79581e-08	8.76102e-11	5.12862e-08	2.0446e-08	-1.72772e-08	-6.23004e-09	-3.52702e-08	2.02171e-14
-6.15017e-09	2.46093e-08	-2.6274e-08	-1.71893e-08	1.63791e-08	6.81721e-09	6.48478e-09	-1.17482e-08	-2.1587e-09	-1.65728e-08	2.54874e-08	1.67792e-08	-1.32366e-08	-1.97315e-08	-2.07535e-08	-8.36429e-09	-2.05816e-08	6.61239e-08	-3.77586e-08	-2.78836e-08	1.40688e-08	4.59724e-08	2.3987e-08	-2.7984e-08	3.22705e-10	5.13614e-08	2.7217e-08	-1.72231e-08	-6.02849e-09	-3.526e-08	2.00239e-14
-5.71516e-09	2.46144e-08	-2.70218e-08	-1.71926e-08	1.47153e-08	6.9678e-09	6.76601e-09	-1.35098e-08	-1.97762e-09	-1.56232e-08	2.56371e-08	1.67724e-08	-1.1246e-08	-1.97244e-08	-2.10263e-08	-8.36842e-09	-2.07006e-08	6.81377e-08	-3.78754e-08	-2.79295e-08	1.35792e-08	4.61095e-08	2.42854e-08	-2.81077e-08	-3.12851e-10	1.58303e-08	2.42411e-08	-1.7635e-08	-6.57679e-09	-3.52551e-08	1.77836e-14
-6.54164e-09	2.42432e-08	-2.75005e-08	-1.76023e-08	1.47864e-08	6.93288e-09	8.19986e-09	-1.1823e-08	-2.09399e-09	-1.57805e-08	2.56625e-08	1.67768e-08	-1.03948e-08	-1.96791e-08	-2.06974e-08	-6.95434e-09	-2.07336e-08	6.6882e-08	-3.7769e-08	-2.75485e-08	1.34672e-08	4.62222e-08	2.3572e-08	-2.70889e-08	-6.32415e-11	1.15645e-08	2.42754e-08	-1.7583e-08	-6.01619e-09	-3.5256e-08	1.73431e-14
-5.88567e-09	1.2457e-08	-2.74489e-08	-1.73773e-08	1.25083e-08	7.02331e-09	9.71527e-09	-1.34349e-08	-2.43367e-09	-1.57815e-08	2.56971e-08	1.6778e-08	-1.02575e-08	-1.97497e-08	-2.15098e-08	-7.32421e-09	-2.07057e-08	6.75347e-08	-3.79022e-08	-2.78786e-08	1.34705e-08	4.62455e-08	2.37478e-08	-2.70154e-08	-1.21726e-10	8.56279e-09	2.38683e-08	-1.75217e-08	-6.01825e-09	-3.52673e-08	1.69817e-14
-5.89086e-09	1.37935e-08	-2.74326e-08	-1.74566e-08	1.44288e-08	7.01688e-09	9.37991e-09	-1.30139e-08	-2.43832e-09	-1.57695e-08	2.56796e-08	1.67964e-08	-1.03191e-08	-1.64343e-08	-2.13948e-08	-6.88705e-09	-2.07065e-08	6.71082e-08	-3.79257e-08	-2.7771e-08	1.34989e-08	4.62218e-08	2.38111e-08	-2.71767e-08	-9.51496e-11	1.09875e-08	2.38712e-08	-1.75112e-08	-6.07102e-09	-3.52651e-08	1.69187e-14
-5.80595e-09	1.22717e-08	-2.74383e-08	-1.73134e-08	1.29487e-08	6.97421e-09	9.10303e-09	-1.3626e-08	-2.33342e-09	-1.5757e-08	2.56885e-08	1.67791e-08	-1.05198e-08	-1.66033e-08	-2.12876e-08	-7.89217e-09	-2.07057e-08	6.69576e-08	-3.78841e-08	-2.77614e-08	1.34837e-08	4.62263e-08	2.37759e-08	-2.71534e-08	-1.10619e-10	9.22178e-09	2.3967e-08	-1.7503e-08	-6.00118e-09	-3.52651e-08	1.68034e-14
-5.82381e-09	1.30308e-08	-2.73284e-08	-1.72994e-08	1.36352e-08	6.99858e-09	8.25973e-09	-1.33445e-08	-2.25407e-09	-1.57502e-08	2.5639e-08	1.67772e-08	-1.05701e-08	-1.4868e-08	-2.10747e-08	-6.99682e-09	-2.07294e-08	6.68972e-08	-3.78787e-08	-2.77221e-08	1.35565e-08	4.62155e-08	2.37912e-08	-2.74549e-08	-1.21667e-10	9.31431e-09	2.40934e-08	-1.74855e-08	-6.0933e-09	-3.52618e-08	1.67501e-14
-5.84643e-09	1.32999e-08	-2.73814e-08	-1.73658e-08	1.35708e-08	6.98793e-09	8.18678e-09	-1.32224e-08	-2.28241e-09	-1.57678e-08	2.56681e-08	1.6779e-08	-1.05623e-08	-1.5581e-08	-2.10997e-08	-7.33461e-09	-2.07234e-08	6.69525e-08	-3.77287e-08	-2.7737e-08	1.35008e-08	4.62181e-08	2.37766e-08	-2.53425e-08	-1.41176e-10	9.30401e-09	2.40181e-08	-1.74952e-08	-6.07354e-09	-3.52604e-08	1.66653e-14
-5.84862e-09	1.32678e-08	-2.74221e-08	-1.73536e-08	1.33569e-08	6.98666e-09	8.26895e-09	-6.37944e-09	-2.40385e-09	-1.5784e-08	2.56672e-08	1.67788e-08	-1.05452e-08	-1.56556e-08	-2.11239e-08	-4.71232e-09	-2.07157e-08	6.70624e-08	-3.78794e-08	-2.72865e-08	1.35368e-08	4.62103e-08	2.37411e-08	-2.64116e-08	-1.33724e-10	9.39769e-09	2.39175e-08	-1.74761e-08	-6.06413e-09	-3.52653e-08	1.65516e-14
-5.84046e-09	1.32273e-08	-2.71559e-08	-1.73586e-08	1.34633e-08	6.9756e-09	8.38763e-09	-1.024e-08	-2.4024e-09	-1.57877e-08	2.56483e-08	1.67787e-08	-1.05652e-08	-1.53467e-08	-2.1116e-08	-5.18446e-09	-2.07224e-08	2.09135e-08	-3.79956e-08	-2.7533e-08	1.35314e-08	1.96281e-08	2.37545e-08	-2.68725e-08	-2.88364e-09	9.66599e-09	2.39384e-08	-1.74941e-08	-6.06978e-09	-3.52856e-08	1.08533e-14
-5.84893e-09	1.29968e-08	-2.71476e-08	-1.73731e-08	1.33139e-08	6.96781e-09	8.43017e-09	-8.0716e-09	-2.29961e-09	-1.57876e-08	2.56523e-08	1.67787e-08	-1.05666e-08	-1.5286e-08	-2.11127e-08	-5.23489e-09	-2.07225e-08	2.10733e-08	-3.79536e-08	-2.75444e-08	1.35324e-08	1.99713e-08	2.3756e-08	-2.70002e-08	-1.44216e-09	9.65273e-09	2.39267e-08	-1.74993e-08	-6.06944e-09	-3.52847e-08	1.08204e-14
-5.84383e-09	1.32042e-08	-2.68106e-08	-1.73738e-08	1.34644e-08	6.13156e-09	8.41202e-09	-6.60687e-09	-2.35308e-09	-1.57813e-08	2.5657e-08	1.69045e-08	-1.03649e-08	-1.54811e-08	-2.11133e-08	-5.73865e-09	-2.05226e-08	1.12537e-08	-3.77295e-08	-2.74811e-08	1.35211e-08	1.38617e-08	2.37541e-08	-2.6672e-08	-1.06079e-09	9.41148e-09	2.33304e-08	-1.74853e-08	-6.96647e-09	-3.52865e-08	1.01975e-14
-5.83357e-09	1.31381e-08	-1.80306e-08	-1.73562e-08	1.34885e-08	6.31559e-09	8.49899e-09	-8.43991e-09	-2.33803e-09	-1.57834e-08	2.56463e-08	1.67907e-08	-1.03655e-08	-1.54542e-08	-2.11155e-08	-6.20884e-09	-2.0075e-08	1.47616e-08	-3.77895e-08	-2.74615e-08	1.35003e-08	1.49966e-08	2.37583e-08	-2.61531e-08	-1.22029e-09	9.46757e-09	2.26756e-08	-1.74868e-08	-6.43735e-09	-3.53065e-08	9.88097e-15
-5.84183e-09	1.31296e-08	-1.67482e-08	-1.7359e-08	1.35134e-08	6.30717e-09	8.4735e-09	-8.62747e-09	-2.33281e-09	-1.57827e-08	2.5651e-08	1.67904e-08	-1.02299e-08	-1.54707e-08	-2.11109e-08	-6.21815e-09	-2.01952e-08	1.49418e-08	-3.77977e-08	-2.73758e-08	1.35147e-08	1.52829e-08	2.37566e-08	-2.62155e-08	-1.44034e-09	9.47641e-09	2.28571e-08	-1.7489e-08	-6.4365e-09	-3.53041e-08	9.86477e-15
-5.83877e-09	1.30675e-08	-1.76441e-08	-1.73648e-08	1.35446e-08	6.33481e-09	8.48534e-09	-8.42416e-09	-2.26856e-09	-1.57812e-08	2.56513e-08	1.67848e-08	-1.03002e-08	-1.55104e-08	-2.11096e-08	-6.1744e-09	-2.06238e-08	1.52787e-08	-3.78113e-08	-2.70028e-08	1.35174e-08	1.41766e-08	2.37556e-08	-2.62548e-08	-1.58924e-09	9.47362e-09	2.18571e-08	-1.74969e-08	-6.36902e-09	-3.531e-08	9.82703e-15
-3.90319e-09	1.31166e-08	-1.77061e-08	-1.73627e-08	1.40155e-08	6.4171e-09	8.47948e-09	-5.88544e-09	-2.28685e-09	-1.57822e-08	2.5255e-08	1.67993e-08	-1.01978e-08	-1.54892e-08	-2.11104e-08	-6.20639e-09	-2.04271e-08	1.52475e-08	-3.78038e-08	-2.73539e-08	1.19339e-08	1.42316e-08	2.37561e-08	-2.62121e-08	-1.62265e-09	9.47125e-09	2.16934e-08	-1.74937e-08	-6.22525e-09	-3.53112e-08	9.72692e-15
-5.56578e-09	1.31194e-08	-1.71513e-08	-1.74879e-08	1.35596e-08	6.39364e-09	8.48701e-09	-8.244e-09	-2.26651e-09	-1.57826e-08	2.56038e-08	1.67932e-08	-1.03052e-08	-1.55083e-08	-2.1109e-08	-6.11666e-09	-2.04311e-08	1.3749e-08	-3.77938e-08	-8.65008e-09	1.25145e-08	1.48889e-08	2.37561e-08	-2.62237e-08	-1.37173e-09	9.48224e-09	2.17769e-08	-1.74919e-08	-6.43053e-09	-3.53058e-08	9.08916e-15
-4.78917e-09	1.31204e-08	-1.71724e-08	-1.74441e-08	1.37965e-08	6.40231e-09	8.47365e-09	-6.19028e-09	-2.30483e-09	-1.57832e-08	2.53494e-08	1.67953e-08	-1.02754e-08	-1.54858e-08	-2.1109e-08	-6.12663e-09	-2.0457e-08	1.33652e-08	-3.38706e-08	-9.15959e-09	1.26445e-08	1.45969e-08	2.37561e-08	-2.61915e-08	-1.37234e-09	9.48005e-09	2.1924e-08	-1.74924e-08	-6.31293e-09	-3.53069e-08	8.75971e-15
-4.95212e-09	1.30976e-08	-1.63801e-08	-1.74077e-08	1.37515e-08	6.39917e-09	8.49067e-09	-4.39693e-09	-2.31137e-09	-1.57828e-08	2.55125e-08	1.6793e-08	-1.02947e-08	-1.54821e-08	-2.11093e-08	-6.17982e-09	-2.05013e-08	1.26846e-08	-3.26472e-08	-1.22597e-08	1.35108e-08	1.47884e-08	2.37554e-08	-2.62039e-08	-1.3701e-09	9.4798e-09	2.18922e-08	-1.74915e-08	-6.33344e-09	-3.53088e-08	8.71902e-15
-4.9264e-09	1.3102e-08	-1.67102e-08	-1.73553e-08	1.37468e-08	6.41753e-09	8.49024e-09	-4.6321e-09	-2.29946e-09	-1.58482e-08	2.46676e-08	1.67848e-08	-1.02946e-08	-1.54896e-08	-2.11261e-08	-6.16943e-09	-2.0512e-08	1.27845e-08	-3.30271e-08	-1.04046e-08	1.33316e-08	1.48423e-08	2.36807e-08	-2.62127e-08	-1.46636e-09	8.39551e-09	2.18848e-08	-1.74897e-08	-6.33839e-09	-3.53077e-08	8.65044e-15
-5.01884e-09	1.31045e-08	-1.66361e-08	-1.74156e-08	1.3756e-08	6.41541e-09	8.48981e-09	-5.10231e-09	-2.29703e-09	-1.58245e-08	2.52275e-08	1.6789e-08	-1.0252e-08	-1.54937e-08	-2.1122e-08	-6.15845e-09	-2.05011e-08	1.28577e-08	-3.33006e-08	-9.77869e-09	1.3349e-08	9.31911e-09	2.36879e-08	-2.62169e-08	-1.42193e-09	9.09462e-09	2.1872e-08	-1.74918e-08	-6.33697e-09	-3.53092e-08	8.56833e-15
-5.07766e-09	1.19935e-08	-1.67285e-08	-1.72084e-08	1.37054e-08	6.43386e-09	8.48691e-09	-4.42443e-09	-2.31125e-09	-1.57968e-08	2.52877e-08	7.09196e-10	-1.02905e-08	-1.54929e-08	-2.11368e-08	-5.90641e-09	-2.0485e-08	1.30696e-08	-3.37763e-08	-1.04255e-08	1.31582e-08	1.06195e-08	2.34055e-08	-2.62129e-08	-1.40889e-09	8.2628e-09	2.17824e-08	-1.74909e-08	-6.33423e-09	-3.53095e-08	8.28724e-15
-5.05567e-09	1.15931e-08	-1.67247e-08	-1.73488e-08	1.36981e-08	6.42993e-09	8.48764e-09	-4.04305e-09	-2.30579e-09	-1.57993e-08	2.52809e-08	2.10489e-09	-1.02938e-08	-1.54942e-08	-2.11035e-08	-5.98593e-09	-2.04763e-08	1.28523e-08	-3.35819e-08	-1.00872e-08	1.32288e-08	1.23054e-08	2.33741e-08	-2.62155e-08	-1.41198e-09	8.11438e-09	1.48165e-08	-1.74905e-08	-6.34673e-09	-3.53077e-08	8.03791e-15
-5.04621e-09	1.10353e-08	-1.67272e-08	-1.73867e-08	1.37135e-08	6.43039e-09	8.47122e-09	-4.68031e-09	-2.30409e-09	-1.58094e-08	2.50949e-08	6.88516e-09	-1.02935e-08	-1.54954e-08	-2.10957e-08	-6.04352e-09	-2.04804e-08	1.30285e-08	-3.3148e-08	-9.9142e-09	1.3192e-08	1.14357e-08	2.35389e-08	-2.62144e-08	-1.40587e-09	5.86094e-09	1.35675e-08	-1.74898e-08	-6.34907e-09	-3.53068e-08	7.95797e-15
-5.0467e-09	1.15082e-08	-1.6727e-08	-1.73984e-08	1.37073e-08	6.43069e-09	8.30884e-09	-4.56634e-09	-2.30639e-09	-1.5804e-08	2.51267e-08	5.63221e-09	-1.02935e-08	-1.5495e-08	-2.10955e-08	-6.03113e-09	-2.04806e-08	1.29456e-08	-3.34613e-08	-9.95339e-09	1.31808e-08	1.13391e-08	2.35371e-08	-7.91685e-09	-1.40943e-09	6.95201e-09	1.53554e-08	-1.74901e-08	-6.34928e-09	-3.53077e-08	7.40885e-15
-5.03887e-09	1.16155e-08	-1.67273e-08	-1.77117e-08	1.37035e-08	6.43364e-09	7.12323e-09	-4.53267e-09	-2.30645e-09	-1.49415e-08	2.52226e-08	4.47522e-09	-1.02945e-08	-1.54933e-08	-2.10536e-08	-6.089e-09	-2.0477e-08	1.29705e-08	-3.3388e-08	-9.87883e-09	1.32045e-08	1.12745e-08	2.35082e-08	-4.52294e-09	-1.40657e-09	6.82405e-09	1.47844e-08	-1.749e-08	-6.35223e-09	-3.53129e-08	7.30023e-15
-5.05113e-09	1.13948e-08	-1.67284e-08	-1.75413e-08	1.37038e-08	6.43143e-09	7.27968e-09	-4.16191e-09	-2.30828e-09	-1.52302e-08	2.51377e-08	4.69082e-09	-1.02963e-08	-1.54946e-08	-2.09815e-08	-6.06827e-09	-2.04798e-08	1.2973e-08	-3.33772e-08	-9.9174e-09	1.31989e-08	1.13173e-08	2.35145e-08	-2.59077e-09	-1.40513e-09	6.9229e-09	1.4905e-08	-1.74896e-08	-6.35219e-09	-3.53135e-08	7.28409e-15
-5.05248e-09	1.13375e-08	-1.67322e-08	-1.75216e-08	1.37047e-08	6.43236e-09	7.97356e-09	-4.39556e-09	-2.30791e-09	-1.52302e-08	2.51937e-08	4.35354e-09	-1.03051e-08	-1.54941e-08	-2.10499e-08	-6.02985e-09	-1.91212e-08	1.29666e-08	-3.33341e-08	-1.00107e-08	1.3216e-08	1.13029e-08	2.35072e-08	-2.47338e-09	-1.40552e-09	6.98332e-09	1.47877e-08	-1.73595e-08	-6.35125e-09	-3.53165e-08	7.23444e-15
-5.05056e-09	1.13382e-08	-1.6732e-08	-1.75229e-08	1.37044e-08	6.43231e-09	7.91941e-09	-4.32923e-09	-2.30633e-09	-1.47617e-08	2.51934e-08	4.35415e-09	-9.19946e-09	-1.54906e-08	-2.10315e-08	-6.03055e-09	-1.92821e-08	1.29718e-08	-3.34123e-08	-9.97443e-09	1.31463e-08	1.13029e-08	2.35067e-08	-2.52659e-09	-1.40602e-09	7.00318e-09	1.46852e-08	-1.73959e-08	-6.35169e-09	-3.53154e-08	7.20417e-15
-5.04424e-09	1.13667e-08	-1.67298e-08	-1.75919e-08	1.3933e-08	6.43545e-09	7.59504e-09	-4.32109e-09	-2.30708e-09	-1.52146e-08	2.52399e-08	4.46122e-09	-1.02986e-08	-1.5494e-08	-2.10123e-08	-6.05827e-09	-1.94543e-08	1.29691e-08	-3.33836e-08	-9.88962e-09	1.32064e-08	1.13152e-08	2.35124e-08	-2.92606e-09	-1.40609e-09	6.91243e-09	1.45556e-08	-1.7477e-08	-6.35367e-09	-1.99014e-08	6.4003e-15
-5.03815e-09	1.13362e-08	-1.67368e-08	-1.75548e-08	1.24552e-08	6.59e-09	7.62725e-09	-4.20343e-09	-2.25873e-09	-1.52191e-08	2.51894e-08	4.52265e-09	-1.02747e-08	-1.54722e-08	-2.10192e-08	-5.14871e-09	-8.02569e-09	1.29693e-08	-3.33964e-08	-8.73616e-09	1.32285e-08	1.13204e-08	2.35083e-08	-3.29183e-09	-1.42831e-09	7.11361e-09	1.46395e-08	-1.74003e-08	-6.34886e-09	-2.2838e-08	6.14403e-15
-6.10312e-09	8.80073e-09	-1.7233e-08	-1.72475e-08	1.33387e-08	6.4709e-09	7.74009e-09	-4.29115e-09	-2.26655e-09	-1.49891e-08	2.52257e-08	-3.02603e-09	-1.02455e-08	-1.0697e-08	-2.1082e-08	-7.89388e-09	-1.02699e-08	1.29628e-08	-3.34121e-08	-8.24729e-09	1.32125e-08	1.13171e-08	2.35356e-08	-2.8464e-09	-8.20934e-09	1.15645e-08	1.47992e-08	-1.74434e-08	-6.35076e-09	1.24107e-08	5.85008e-15
-4.86633e-09	1.06987e-08	-1.70071e-08	-1.74839e-08	1.30638e-08	6.4193e-09	7.69733e-09	-4.24104e-09	-2.27273e-09	-1.5171e-08	2.51979e-08	-5.72023e-10	-1.02503e-08	-1.03935e-08	-2.10264e-08	-6.33534e-09	-9.74703e-09	1.29656e-08	-3.34078e-08	-8.96825e-09	1.32184e-08	1.13163e-08	2.35103e-08	-3.3595e-09	-1.70728e-09	7.89138e-09	1.48046e-08	-1.73978e-08	-6.35133e-09	1.25799e-09	5.5435e-15
-5.0191e-09	1.05841e-08	-1.4434e-08	-1.74315e-08	1.15495e-08	6.46632e-09	7.71044e-09	-4.2337e-09	-2.28201e-09	-1.50996e-08	2.51635e-08	1.55822e-09	-1.02275e-08	-1.27798e-08	-2.10259e-08	-6.07577e-09	-9.46191e-09	1.29559e-08	-3.33917e-08	-8.82755e-09	1.32156e-08	1.13159e-08	2.35073e-08	-3.3594e-09	-2.50116e-09	7.32651e-09	1.47438e-08	-8.06825e-09	-6.3518e-09	-1.66574e-09	5.22017e-15
-4.34545e-09	1.09653e-08	-5.51163e-09	-1.74176e-08	8.00295e-09	6.46192e-09	7.74194e-09	-4.24614e-09	-2.28313e-09	-1.51318e-08	2.52158e-08	1.7542e-09	-1.02161e-08	-9.84968e-09	-2.10386e-08	-6.74064e-09	-9.81007e-09	1.27635e-08	-3.33982e-08	-8.93765e-09	1.31807e-08	1.1307e-08	2.21587e-08	-3.60735e-09	-1.59789e-09	7.58838e-09	1.49111e-08	-8.20564e-09	-6.35137e-09	-7.6352e-09	4.9277e-15
-4.47229e-09	1.08072e-08	-8.27562e-09	-1.74528e-08	6.09136e-09	6.49704e-09	7.67913e-09	-4.23178e-09	-2.28461e-09	-1.1936e-08	2.49358e-08	3.41859e-09	-9.32141e-09	-1.06528e-08	-2.08855e-08	-6.38902e-09	-9.76544e-09	1.27977e-08	-3.33941e-08	-9.14678e-09	1.31888e-08	1.1311e-08	2.10003e-08	-3.46448e-09	-1.78681e-09	7.23922e-09	1.47881e-08	-6.01599e-09	-6.35102e-09	-6.38954e-09	4.72916e-15
-4.58385e-09	1.09569e-08	-8.51807e-09	-1.74383e-08	6.67209e-09	6.45658e-09	7.75137e-09	-4.22006e-09	-2.28819e-09	-1.18857e-08	2.47989e-08	3.48723e-09	-8.34436e-09	-1.0754e-08	-2.08795e-08	-6.27088e-09	-9.87733e-09	1.28321e-08	-3.3395e-08	-8.9924e-09	1.31969e-08	1.13129e-08	2.1422e-08	-3.51231e-09	-1.83556e-09	7.26814e-09	1.47866e-08	-7.06328e-09	-6.35013e-09	-3.7307e-09	4.72668e-15
-4.59057e-09	1.09042e-08	-6.81032e-09	-1.72588e-08	5.6076e-09	6.60629e-09	7.68918e-09	-1.79633e-09	-2.29433e-09	-1.24479e-08	2.47552e-08	3.32355e-09	-6.8647e-09	-1.07091e-08	-2.09445e-08	-6.22892e-09	-9.62838e-09	1.2799e-08	-2.20349e-08	-9.16164e-09	1.31845e-08	1.13216e-08	2.32849e-08	-3.53144e-09	-2.07052e-09	7.33938e-09	1.47779e-08	-6.5028e-09	-6.35025e-09	-6.26601e-09	4.12609e-15
-4.64047e-09	1.09021e-08	-7.42354e-09	-1.73118e-08	6.16805e-09	6.50532e-09	7.75262e-09	-2.63412e-09	-2.29444e-09	-1.15982e-08	2.47959e-08	3.27773e-09	-6.99136e-09	-1.08864e-08	-2.09582e-08	-6.32962e-09	-9.66555e-09	1.28022e-08	-2.23182e-08	-9.16046e-09	1.31856e-08	1.13177e-08	2.21795e-08	-3.48958e-09	-1.95198e-09	7.3364e-09	1.47799e-08	-6.26982e-09	-6.3451e-09	-6.21254e-09	4.09431e-15
-4.49693e-09	1.08814e-08	-7.80978e-09	-1.73833e-08	6.77717e-09	6.51132e-09	7.68855e-09	-3.63865e-09	-2.29468e-09	-9.79437e-09	2.48811e-08	3.36768e-09	-7.07698e-09	-1.06921e-08	-2.09309e-08	-6.35577e-09	-9.72688e-09	1.28159e-08	-2.20918e-08	-9.14277e-09	1.31865e-08	1.13173e-08	2.21785e-08	-3.50253e-09	-2.00034e-09	7.28483e-09	1.47775e-08	-6.40759e-09	-6.34971e-09	-6.28588e-09	4.06994e-15
-4.51617e-09	1.08913e-08	-7.82343e-09	-1.73676e-08	6.66533e-09	6.49892e-09	7.70071e-09	-3.3479e-09	-2.29471e-09	-9.19415e-09	2.48609e-08	3.31726e-09	-7.33658e-09	-1.07114e-08	-2.09318e-08	-6.3119e-09	-9.72532e-09	1.28127e-08	-2.22523e-08	-9.12797e-09	1.31864e-08	1.13178e-08	2.20023e-08	-3.5085e-09	-2.02387e-09	7.31065e-09	1.47821e-08	-6.48599e-09	-6.34796e-09	-5.93213e-09	4.05365e-15
-4.53217e-09	1.08737e-08	-7.84514e-09	-1.73825e-08	6.51339e-09	6.53177e-09	7.71231e-09	-3.53685e-09	-2.29597e-09	-9.12755e-09	2.48188e-08	3.29239e-09	-7.24353e-09	-1.07667e-08	-2.09424e-08	-6.34004e-09	-9.71551e-09	1.2835e-08	-2.24396e-08	-9.12952e-09	1.31857e-08	1.11581e-08	2.22172e-08	-3.5173e-09	-1.09162e-09	7.25916e-09	1.34054e-08	-6.26628e-09	-6.35178e-09	-6.03993e-09	4.02216e-15
-4.54789e-09	1.09099e-08	-6.13002e-09	-1.73697e-08	5.96166e-09	6.5113e-09	4.87337e-09	-3.35103e-09	-2.29586e-09	-9.39507e-09	2.48307e-08	3.52026e-09	-7.25983e-09	-1.07912e-08	-1.8142e-08	-6.32413e-09	-9.73482e-09	1.29332e-08	-2.25041e-08	-7.79904e-09	1.22386e-08	1.12851e-08	2.21937e-08	-3.52892e-09	-1.90579e-09	5.83088e-09	1.41663e-08	-6.6621e-09	-6.07681e-09	-6.02713e-09	3.82008e-15
-4.55125e-09	1.08864e-08	-7.31594e-09	-1.73709e-08	5.98204e-09	6.52443e-09	5.6497e-09	-3.31844e-09	-2.29451e-09	-9.41638e-09	2.01587e-08	3.45856e-09	-7.26742e-09	-1.07867e-08	-1.8804e-08	-6.31891e-09	-9.73959e-09	1.28373e-08	-6.84405e-09	-8.71238e-09	1.2253e-08	1.10933e-08	2.21015e-08	-3.52246e-09	-1.4911e-09	6.53708e-09	1.36949e-08	-6.47572e-09	-6.2685e-09	-5.33139e-09	3.18938e-15
-4.55077e-09	1.08958e-08	-6.98223e-09	-1.73682e-08	5.75201e-09	6.51764e-09	5.05595e-09	-3.27889e-09	-2.29196e-09	-9.44376e-09	7.29821e-09	3.4532e-09	-7.27846e-09	-1.07892e-08	-1.89388e-08	-6.32121e-09	-9.73234e-09	1.28638e-08	-8.56948e-09	-8.09115e-09	1.28581e-08	6.29347e-09	2.21639e-08	-3.52339e-09	-1.70124e-09	5.9971e-09	1.41506e-08	-6.42593e-09	-6.22628e-09	-5.6985e-09	2.78868e-15
-5.23194e-09	1.09039e-08	-7.25278e-09	-1.73047e-08	5.99123e-09	6.53017e-09	6.65762e-09	-3.3021e-09	-2.29167e-09	-9.235e-09	2.21264e-09	3.34256e-09	-7.2895e-09	-1.0787e-08	-1.8377e-08	-6.31369e-09	-9.73191e-09	1.28618e-08	-4.0162e-09	-8.12426e-09	1.27451e-08	-4.13255e-11	2.17668e-08	-3.51835e-09	-9.56973e-10	6.77e-09	2.67399e-09	-6.28256e-09	-6.35545e-09	-5.68523e-09	2.44273e-15
-4.89935e-09	1.09038e-08	-7.25084e-09	-1.73062e-08	5.99118e-09	6.52978e-09	5.53827e-09	-3.28777e-09	-2.29181e-09	-9.24081e-09	2.96965e-09	3.34452e-09	-7.2889e-09	-1.07855e-08	-1.8391e-08	-6.31371e-09	-9.73201e-09	1.28607e-08	-4.0376e-09	-8.12946e-09	1.2741e-08	1.53651e-10	2.17795e-08	-3.51846e-09	-9.50801e-10	6.56895e-09	4.05017e-09	-6.30006e-09	-6.35482e-09	-5.68841e-09	2.43766e-15
-4.94153e-09	1.09913e-08	-7.28829e-09	-1.73304e-08	6.03024e-09	5.48607e-09	4.27655e-09	-3.29781e-09	-2.29101e-09	-9.29731e-09	3.67291e-09	3.34459e-09	-7.28733e-09	-1.07855e-08	-1.84879e-08	-6.33093e-09	-9.73408e-09	1.28545e-08	-5.18678e-09	-8.32382e-09	7.32808e-09	-7.71871e-10	2.1758e-08	-3.5219e-09	-1.08205e-09	6.50949e-09	4.24557e-09	-6.36059e-09	-6.29458e-09	-5.68069e-09	2.3322e-15
-5.06721e-09	1.09129e-08	-7.29419e-09	-1.73115e-08	6.00222e-09	5.59306e-09	4.29856e-09	-3.31002e-09	-2.29177e-09	-9.28346e-09	2.88895e-09	3.345e-09	-7.28551e-09	-1.07866e-08	-1.84724e-08	-6.31968e-09	-9.73372e-09	1.28581e-08	-4.44909e-09	-8.2319e-09	6.51485e-09	-4.6292e-10	2.17431e-08	-3.52255e-09	-1.13525e-09	6.46548e-09	4.33071e-09	-6.30889e-09	-6.31492e-09	-5.67894e-09	2.30521e-15
-5.00835e-09	1.09403e-08	-7.28295e-09	-1.72927e-08	5.99913e-09	5.51257e-09	4.25649e-09	-3.30348e-09	-2.29085e-09	-9.29711e-09	3.37633e-09	3.3426e-09	-7.26401e-09	-1.07818e-08	-1.85086e-08	-6.30829e-09	-9.73345e-09	1.28544e-08	-4.7144e-09	-8.23539e-09	6.9087e-09	7.0443e-10	2.15249e-08	-3.52083e-09	-1.09053e-09	6.45177e-09	2.69842e-09	-6.35832e-09	-6.3133e-09	-5.70203e-09	2.29476e-15
-5.02858e-09	1.09418e-08	-7.28092e-09	-1.72176e-08	5.94983e-09	5.92221e-09	4.29237e-09	-3.30694e-09	-2.29036e-09	-9.29008e-09	3.60584e-09	3.35011e-09	-7.2732e-09	-1.07839e-08	-1.85079e-08	-6.33399e-09	-9.73315e-09	1.28482e-08	-4.59995e-09	-8.14894e-09	6.59479e-09	5.74486e-10	2.15316e-08	-3.52495e-09	-1.07096e-09	6.48762e-09	3.19687e-09	-4.82705e-09	-6.31305e-09	-5.70277e-09	2.2783e-15
-5.08662e-09	1.09198e-08	-7.2881e-09	-1.72036e-08	6.06456e-09	5.97564e-09	4.22467e-09	-1.72978e-11	-2.20165e-09	-9.304e-09	3.55958e-09	3.30929e-09	-7.28033e-09	-1.04884e-08	-5.23932e-09	-6.35289e-09	-9.20625e-09	1.27308e-08	-4.62939e-09	-8.22402e-09	6.83118e-09	5.02969e-10	2.15219e-08	-3.51821e-09	-1.20411e-09	6.50829e-09	3.42922e-09	-5.32654e-09	-6.28944e-09	-2.14117e-09	1.91685e-15
-5.05408e-09	1.09246e-08	-4.5634e-09	-1.72468e-08	6.04236e-09	6.14041e-09	4.44866e-09	5.68622e-10	-2.27005e-09	-9.28578e-09	3.52155e-09	3.21692e-09	-7.27688e-09	-1.0491e-08	-5.89e-09	-6.31767e-09	-9.16241e-09	1.25085e-08	-4.86071e-09	-8.18574e-09	6.76768e-09	4.16147e-11	2.16275e-08	-3.51989e-09	-1.22236e-09	6.51105e-09	3.3483e-09	-4.89901e-09	-6.29996e-09	-9.05675e-10	1.88584e-15
-5.0548e-09	1.0922e-08	-2.69847e-09	-1.72476e-08	5.99702e-09	5.7713e-09	4.45174e-09	-2.72555e-10	-2.23105e-09	-9.28769e-09	3.52166e-09	3.28543e-09	-7.27902e-09	-1.04951e-08	-5.61249e-09	-6.17725e-09	-9.121e-09	1.26156e-08	-4.71575e-09	-8.18707e-09	6.91005e-09	4.96052e-10	2.16331e-08	-3.51744e-09	-1.18204e-09	6.48373e-09	3.40267e-09	-4.88122e-09	-6.304e-09	-9.31429e-10	1.86541e-15
-5.0548e-09	1.0922e-08	-2.69847e-09	-1.72476e-08	5.99702e-09	5.7713e-09	4.45174e-09	-2.72555e-10	-2.23105e-09	-9.28769e-09	3.52166e-09	3.28543e-09	-7.27902e-09	-1.04951e-08	-5.61249e-09	-6.17725e-09	-9.121e-09	1.26156e-08	-4.71575e-09	-8.18707e-09	6.91005e-09	4.96052e-10	2.16331e-08	-3.51744e-09	-1.18204e-09	6.48373e-09	3.40267e-09	-4.88122e-09	-6.304e-09	-9.31429e-10	1.86541e-15
-5.05662e-09	1.09228e-08	-2.751e-09	-1.72526e-08	5.99217e-09	5.85172e-09	4.47755e-09	-4.29388e-10	-2.23412e-09	-9.28748e-09	3.57352e-09	3.24197e-09	-7.27969e-09	-1.04911e-08	-4.96488e-09	-6.21065e-09	-9.13632e-09	1.26281e-08	-4.72553e-09	-8.18553e-09	6.93268e-09	4.89848e-10	2.16798e-08	-3.51672e-09	-1.17511e-09	6.50349e-09	3.31448e-09	-4.90466e-09	-6.30221e-09	-8.95556e-10	1.86348e-15
-5.04697e-09	1.09231e-08	-2.80839e-09	-1.72518e-08	6.00674e-09	5.86315e-09	4.40857e-09	-4.33127e-10	-2.23387e-09	-9.28827e-09	3.56313e-09	3.06052e-09	-7.27946e-09	-1.05125e-08	-5.02007e-09	-6.18705e-09	-9.14214e-09	1.2606e-08	-4.71663e-09	-8.18706e-09	6.92316e-09	4.85307e-10	2.16517e-08	-3.51731e-09	-1.17763e-09	6.49823e-09	3.31537e-09	-4.91396e-09	-6.30264e-09	-8.57604e-10	1.861e-15
-5.05392e-09	1.09231e-08	-2.68524e-09	-1.72496e-08	6.00315e-09	5.91848e-09	4.44575e-09	-2.3775e-10	-2.24113e-09	-3.60115e-09	3.72145e-09	4.12186e-09	-7.27923e-09	-1.04965e-08	-5.2563e-09	-6.20813e-09	-9.12616e-09	1.25877e-08	-4.72489e-09	-8.18543e-09	7.05975e-09	2.93039e-10	2.10062e-08	-3.51675e-09	-1.13719e-09	6.32177e-09	3.37421e-09	-4.89185e-09	-6.31187e-09	-9.04943e-10	1.77052e-15
-5.05293e-09	1.09231e-08	-2.71886e-09	-1.725e-08	6.00266e-09	5.90448e-09	4.44541e-09	-2.50351e-10	-2.24031e-09	-3.69833e-09	3.69278e-09	3.76808e-09	-7.27916e-09	-1.04965e-08	-5.21791e-09	-6.21472e-09	-9.12569e-09	1.25924e-08	-4.72487e-09	-8.18673e-09	7.01994e-09	4.50346e-10	2.10063e-08	-3.51697e-09	-1.14554e-09	6.36939e-09	3.36187e-09	-4.90088e-09	-6.31113e-09	-8.52932e-10	1.76813e-15
-5.05577e-09	1.09232e-08	-2.68641e-09	-1.7251e-08	6.00228e-09	5.92183e-09	4.47576e-09	-2.40909e-10	-2.24215e-09	-4.12396e-09	3.7173e-09	3.88516e-09	-7.27208e-09	-1.02447e-08	-5.23216e-09	-6.20107e-09	-9.12572e-09	1.25839e-08	-4.72256e-09	-8.18568e-09	7.0614e-09	3.14273e-10	8.0372e-09	-3.51679e-09	-1.14113e-09	6.39301e-09	3.36825e-09	-4.90085e-09	-6.37686e-09	-9.048e-10	1.39238e-15
-5.05404e-09	1.09232e-08	-2.68715e-09	-1.72505e-08	6.00278e-09	5.9108e-09	4.4389e-09	-2.4917e-10	-2.24154e-09	-4.28325e-09	3.69318e-09	3.59652e-09	-7.27386e-09	-1.04613e-08	-5.1813e-09	-6.20597e-09	-9.13005e-09	1.25884e-08	-4.72541e-09	-4.05816e-09	7.06113e-09	3.69688e-10	8.83297e-09	-3.51679e-09	-1.14836e-09	6.38573e-09	3.36118e-09	-4.91585e-09	-6.32168e-09	-8.75032e-10	1.35735e-15
-5.05404e-09	1.09232e-08	-2.68715e-09	-1.72505e-08	6.00278e-09	5.9108e-09	4.4389e-09	-2.4917e-10	-2.24154e-09	-4.28325e-09	3.69318e-09	3.59652e-09	-7.27386e-09	-1.04613e-08	-5.1813e-09	-6.20597e-09	-9.13005e-09	1.25884e-08	-4.72541e-09	-4.05816e-09	7.06113e-09	3.69688e-10	8.83297e-09	-3.51679e-09	-1.14836e-09	6.38573e-09	3.36118e-09	-4.91585e-09	-6.32168e-09	-8.75032e-10	1.35735e-15
-5.05404e-09	1.09232e-08	-2.68715e-09	-1.72505e-08	6.00278e-09	5.9108e-09	4.4389e-09	-2.4917e-10	-2.24154e-09	-4.28325e-09	3.69318e-09	3.59652e-09	-7.27386e-09	-1.04613e-08	-5.1813e-09	-6.20597e-09	-9.13005e-09	1.25884e-08	-4.72541e-09	-4.05816e-09	7.06113e-09	3.69688e-10	8.83297e-09	-3.51679e-09	-1.14836e-09	6.38573e-09	3.36118e-09	-4.91585e-09	-6.32168e-09	-8.75032e-10	1.35735e-15
-5.0532e-09	1.09232e-08	-2.70133e-09	-1.72505e-08	6.00272e-09	5.903e-09	4.44423e-09	-2.61993e-10	-2.24078e-09	-4.06588e-09	3.66861e-09	3.61457e-09	-7.0587e-09	-1.04607e-08	-5.19416e-09	-6.20553e-09	-9.12758e-09	1.25892e-08	-4.7249e-09	-4.32212e-09	7.05472e-09	3.62695e-10	8.86417e-09	-3.51682e-09	-1.14585e-09	6.36077e-09	3.36043e-09	-4.91461e-09	-6.31373e-09	-8.63682e-10	1.35472e-15
-5.05341e-09	1.09232e-08	-2.70589e-09	-1.72506e-08	6.0025e-09	5.90332e-09	4.44235e-09	-2.63454e-10	-2.24048e-09	-4.26553e-09	3.68152e-09	3.66557e-09	-7.1488e-09	-1.04544e-08	-5.1728e-09	-6.20683e-09	-9.12883e-09	1.25899e-08	-4.72589e-09	-4.38559e-09	7.03444e-09	3.67395e-10	8.72703e-09	-1.02837e-09	-1.14804e-09	6.3745e-09	3.36094e-09	-4.91036e-09	-6.32236e-09	-8.83809e-10	1.34469e-15
-5.05351e-09	1.09278e-08	-2.70117e-09	-1.72505e-08	6.00263e-09	5.90319e-09	4.44248e-09	-2.59622e-10	-2.24065e-09	-4.28573e-09	3.68454e-09	3.5981e-09	-7.11272e-09	-7.52006e-09	-5.17787e-09	-5.92575e-09	-8.08029e-09	1.2586e-08	-4.7262e-09	-3.97954e-09	7.05344e-09	3.62007e-10	8.87951e-09	-2.43094e-09	-1.09868e-09	2.69522e-09	3.35519e-09	-4.91314e-09	-6.31888e-09	-8.76049e-10	1.24056e-15
-5.05338e-09	1.09233e-08	-2.71633e-09	-1.72503e-08	6.00632e-09	5.90419e-09	4.44295e-09	-2.60711e-10	-2.25282e-09	-4.23284e-09	3.69523e-09	3.6326e-09	-7.10751e-09	-6.00245e-09	-5.19067e-09	-6.17069e-09	-6.07146e-09	1.25162e-08	-4.72553e-09	-4.30414e-09	7.04969e-09	3.63239e-10	8.80112e-09	-2.77677e-09	-1.14428e-09	2.11166e-09	3.35751e-09	-4.91093e-09	-6.32081e-09	-8.78329e-10	1.19322e-15
-5.04557e-09	1.06605e-08	-2.69601e-09	-1.25284e-08	4.67523e-09	5.90252e-09	2.5385e-09	-2.69631e-10	-2.24238e-09	-4.23542e-09	3.68268e-09	3.62937e-09	-6.70063e-09	-7.24914e-09	-5.18082e-09	-6.19214e-09	-6.81615e-09	1.26693e-08	-4.7257e-09	-4.98519e-09	7.09293e-09	3.62745e-10	8.80236e-09	-2.61359e-09	-1.14232e-09	1.51033e-09	3.35714e-09	-4.73748e-09	-6.27511e-09	-9.04397e-10	1.04529e-15
-5.04668e-09	1.08763e-08	-2.70587e-09	-1.27086e-08	5.08752e-09	5.90186e-09	4.11947e-09	-2.57669e-10	-2.24342e-09	-4.01968e-09	3.68236e-09	3.6241e-09	-7.03e-09	-5.76796e-09	-5.18515e-09	-6.17928e-09	-6.5894e-09	1.23831e-08	-4.72698e-09	-4.7795e-09	7.08413e-09	3.65774e-10	6.60037e-09	-2.51526e-09	-1.16172e-09	2.35729e-09	3.38708e-09	-4.75629e-09	-6.31228e-09	-8.97117e-10	1.0098e-15
-5.0575e-09	1.07625e-08	-2.72453e-09	-1.26549e-08	4.81692e-09	5.90267e-09	2.73496e-09	-2.64865e-10	-2.24022e-09	-4.22974e-09	3.65171e-09	3.62116e-09	-6.83148e-09	-6.48945e-09	-5.18121e-09	-4.25106e-09	-7.17846e-09	1.24857e-08	-4.7257e-09	-4.95862e-09	6.98756e-09	3.71499e-10	4.26036e-09	-2.55498e-09	-1.1846e-09	1.96505e-09	3.38198e-09	-4.74586e-09	-6.30464e-09	-8.99626e-10	9.65401e-16
-5.06555e-09	1.08391e-08	-2.772e-09	-1.27269e-08	4.88349e-09	5.90268e-09	2.74851e-09	-2.64605e-10	-2.24018e-09	-4.23157e-09	3.65117e-09	3.62149e-09	-6.85326e-09	-6.5322e-09	-5.18607e-09	-3.52648e-09	-7.09433e-09	1.2389e-08	-4.72568e-09	-4.95325e-09	6.98714e-09	3.63615e-10	4.63612e-09	-2.54384e-09	-1.27736e-09	1.9788e-09	3.37893e-09	-4.74595e-09	-6.30128e-09	-8.99701e-10	9.65063e-16
-5.05462e-09	1.0896e-08	-2.76603e-09	-1.24305e-08	4.94548e-09	5.9024e-09	2.43887e-09	-2.6084e-10	-2.23632e-09	-4.22773e-09	3.63451e-09	3.62433e-09	-6.89658e-09	-6.3917e-09	-5.18153e-09	-4.41708e-09	-6.36192e-09	1.23048e-08	-4.72573e-09	-4.63621e-09	6.93988e-09	3.76262e-10	5.08351e-09	-2.49526e-09	-1.20762e-09	2.36575e-09	3.38038e-09	-4.78757e-09	-6.28374e-09	-9.03464e-10	9.53534e-16
-5.05821e-09	1.08841e-08	-2.75878e-09	-1.25328e-08	4.97789e-09	5.9282e-09	2.41127e-09	-2.61049e-10	-2.24038e-09	-4.19781e-09	3.66411e-09	3.60977e-09	-6.87521e-09	-6.39627e-09	-5.18617e-09	-3.34805e-09	-6.39658e-09	1.23875e-08	-4.72592e-09	-4.60818e-09	3.47397e-09	3.70086e-10	4.73309e-09	-2.48979e-09	-1.19514e-09	2.09831e-09	3.37468e-09	-4.79014e-09	-6.29355e-09	-9.01447e-10	9.09248e-16
-2.05902e-09	1.08695e-08	-2.75488e-09	-1.25463e-08	4.90051e-09	5.95548e-09	2.9876e-09	-2.62036e-10	-2.24011e-09	-4.30356e-09	3.66929e-09	3.61046e-09	-6.8972e-09	-6.37433e-09	-5.18608e-09	-3.81837e-09	-6.58306e-09	1.2309e-08	-4.72576e-09	-4.69801e-09	3.59465e-09	3.71639e-10	5.20791e-09	-2.5296e-09	-1.23267e-09	2.19763e-09	3.3014e-09	-4.80814e-09	-6.29829e-09	-8.05173e-10	9.02094e-16
-1.19336e-09	6.92415e-09	-2.76268e-09	-1.25398e-08	4.97785e-09	5.92722e-09	2.72758e-09	-2.63477e-10	-2.23766e-09	-3.9711e-09	3.73335e-09	3.61344e-09	-6.80526e-09	-6.41448e-09	-4.92825e-09	-3.65486e-09	-6.4967e-09	1.23831e-08	-4.72613e-09	-4.73769e-09	4.33253e-09	3.70446e-10	4.91211e-09	-2.49592e-09	-1.22571e-09	2.28655e-09	3.1347e-09	-4.89272e-09	-6.29967e-09	-8.71586e-10	8.25079e-16
-1.08417e-09	7.20403e-09	-2.76122e-09	-1.254e-08	4.97982e-09	4.82192e-09	2.79334e-09	-2.63482e-10	-2.2138e-09	-4.09467e-09	3.73498e-09	3.60395e-09	-6.83606e-09	-6.67847e-09	-4.95937e-09	-3.64354e-09	-6.50709e-09	1.245e-08	-4.72589e-09	-4.69833e-09	4.05371e-09	3.70793e-10	4.92687e-09	-2.49978e-09	-1.22473e-09	2.17124e-09	8.76078e-11	-4.87498e-09	-6.29837e-09	-8.99235e-10	8.10993e-16
-7.7317e-10	7.20415e-09	-2.7631e-09	-1.25409e-08	4.9821e-09	5.17782e-09	2.7633e-09	-2.62803e-10	-2.22406e-09	-3.77061e-09	3.73818e-09	3.61134e-09	-6.83957e-09	-6.50849e-09	-4.95936e-09	-3.69397e-09	-6.48373e-09	1.23928e-08	-4.72409e-09	-4.70544e-09	4.09842e-09	3.54098e-10	4.95915e-09	-2.49902e-09	-1.22237e-09	2.26222e-09	1.10884e-09	-4.84533e-09	-6.2989e-09	-8.7939e-10	8.09912e-16
-1.31996e-09	7.24388e-09	-2.76047e-09	-1.25442e-08	4.97631e-09	5.19301e-09	2.77155e-09	-2.62777e-10	-2.23218e-09	-1.34364e-09	3.74147e-09	3.61234e-09	-6.8456e-09	-6.42728e-09	-4.97224e-09	-3.78414e-09	-6.46156e-09	1.2403e-08	-4.72757e-09	-4.70126e-09	3.98553e-09	3.70149e-10	4.80262e-09	-2.49844e-09	-1.225e-09	2.27885e-09	1.30713e-09	-4.8408e-09	-6.29862e-09	-8.59446e-10	7.9734e-16
-1.05865e-09	7.33708e-09	-2.76248e-09	-1.2543e-08	4.97225e-09	5.2305e-09	2.80843e-09	-2.63514e-10	-2.23644e-09	-2.0205e-09	3.73417e-09	3.61128e-09	-6.85737e-09	-6.45484e-09	-4.98543e-09	-3.72017e-09	-6.50159e-09	1.24002e-08	-2.37999e-09	-4.71018e-09	3.97989e-09	3.70014e-10	4.69007e-09	-2.49737e-09	-1.22331e-09	2.23673e-09	9.45776e-10	-4.86084e-09	-6.29886e-09	-8.51137e-10	7.8292e-16
-6.25577e-10	7.34007e-09	-2.76144e-09	-1.25439e-08	4.98134e-09	5.2763e-09	2.80747e-09	-2.63141e-10	-2.23398e-09	-1.91989e-09	2.85358e-09	3.61001e-09	-6.85757e-09	-6.47997e-09	-4.97391e-09	-3.75455e-09	-6.25982e-09	1.24066e-08	-1.4311e-09	-4.70472e-09	3.94904e-09	3.70489e-10	4.66025e-09	-2.49813e-09	-1.22467e-09	2.22863e-09	1.39148e-09	-4.84889e-09	-6.31413e-09	-8.44302e-10	7.71031e-16
-7.99224e-10	7.3535e-09	-2.06372e-09	-1.25471e-08	4.97821e-09	5.35254e-09	2.79588e-09	-3.56721e-10	-2.10196e-09	-2.02936e-09	2.89516e-09	3.42777e-09	-6.20187e-09	-6.47679e-09	-4.80928e-09	-3.74545e-09	-6.22366e-09	1.24016e-08	-2.18781e-09	-4.70644e-09	3.95399e-09	3.70666e-10	4.69736e-09	-2.498e-09	-1.22541e-09	2.21802e-09	1.22026e-09	-4.84641e-09	-6.31007e-09	-8.50056e-10	7.59502e-16
-1.01614e-09	7.37282e-09	-2.7613e-09	-1.2559e-08	4.97837e-09	5.36999e-09	2.79928e-09	-2.67502e-10	-2.12554e-09	-2.07317e-09	2.37505e-09	3.42276e-09	-6.28343e-09	-6.47192e-09	-4.92999e-09	-3.74294e-09	-6.41957e-09	1.24083e-08	-2.07529e-09	-4.7019e-09	2.58473e-09	3.72544e-10	4.73753e-09	-2.25284e-09	-1.24441e-09	2.18883e-09	1.41221e-09	-3.83105e-09	-6.31486e-09	-8.47069e-10	7.47663e-16
-1.00804e-09	7.3604e-09	-2.59962e-09	-1.25464e-08	4.97794e-09	2.90197e-09	2.79482e-09	-2.8441e-10	-1.967e-09	-1.99822e-09	2.59003e-09	3.52851e-09	-6.57529e-09	-6.47873e-09	-4.87715e-09	-3.73022e-09	-6.37984e-09	1.24079e-08	-1.76646e-09	-4.71983e-09	2.262e-09	3.74193e-10	4.70097e-09	-2.42128e-09	-1.30982e-09	2.13619e-09	1.35942e-09	-4.22728e-09	-6.30583e-09	-8.26037e-10	7.30104e-16
-9.1262e-10	7.3498e-09	-2.05238e-09	-1.2547e-08	4.97644e-09	3.66293e-09	2.79348e-09	-3.66767e-10	-2.17808e-09	-2.12496e-09	2.71809e-09	3.7167e-09	-6.3992e-09	-6.5287e-09	-4.81613e-09	-3.74536e-09	-6.26808e-09	8.01464e-09	-2.06602e-09	-4.70664e-09	2.83027e-09	3.72665e-10	4.75677e-09	-2.47687e-09	-1.229e-09	2.08958e-09	1.30589e-09	-4.55128e-09	-6.30993e-09	-8.72945e-10	6.49599e-16
-9.24293e-10	7.36498e-09	-2.34538e-09	-1.25476e-08	4.88394e-09	4.12838e-09	2.77241e-09	-1.0006e-09	-1.88056e-09	-2.05143e-09	2.73186e-09	3.38457e-09	-4.29409e-09	-6.58787e-09	-4.84743e-09	-3.72139e-09	-6.27151e-09	7.8138e-09	-1.98816e-09	-3.92147e-09	2.80027e-09	3.71693e-10	4.71943e-09	-2.39268e-09	-1.23133e-09	2.15187e-09	1.29073e-09	-4.39847e-09	-6.31261e-09	-1.14224e-09	6.17481e-16
-9.67811e-10	7.24125e-09	-2.25974e-09	-1.25536e-08	4.97717e-09	3.48784e-09	2.79705e-09	-3.81567e-10	-2.13751e-09	-2.05552e-09	2.71806e-09	2.86845e-09	-4.07601e-09	-4.18603e-09	-4.91101e-09	-2.14175e-09	-6.20579e-09	8.66493e-09	-1.77275e-09	-9.92492e-10	3.30492e-09	3.70958e-10	4.72673e-09	-2.36842e-09	-1.2719e-09	2.07632e-09	1.33558e-09	-4.15285e-09	-6.31265e-09	-9.16071e-10	5.7061e-16
-9.47353e-10	7.29066e-09	-2.25226e-09	-1.25475e-08	4.96817e-09	3.55611e-09	2.79662e-09	-4.21366e-10	-2.13419e-09	-2.07442e-09	2.71708e-09	3.2966e-09	-4.18179e-09	-4.28993e-09	-4.86557e-09	-2.24532e-09	-6.24784e-09	8.144e-09	-1.83498e-09	-1.69014e-09	3.22723e-09	3.72436e-10	4.72711e-09	-2.37614e-09	-1.25859e-09	2.12459e-09	1.30643e-09	-4.21002e-09	-6.31144e-09	-9.17688e-10	5.69939e-16
-9.53427e-10	7.27224e-09	-2.27896e-09	-1.25514e-08	4.9617e-09	3.51647e-09	2.78981e-09	-4.358e-10	-2.10985e-09	-2.06812e-09	2.16646e-09	3.2699e-09	-2.48867e-09	-4.26871e-09	-4.84628e-09	-2.38451e-09	-6.24196e-09	7.57958e-09	-1.88416e-09	-2.10508e-09	2.96497e-09	3.70034e-10	4.73078e-09	-2.37832e-09	-1.24e-09	2.26368e-09	1.33158e-09	-4.29894e-09	-6.27693e-09	-9.87378e-10	5.47833e-16
-9.61597e-10	7.28065e-09	-2.35668e-09	-1.25488e-08	4.97185e-09	3.5856e-09	2.79141e-09	-3.2029e-10	-2.14687e-09	-2.05103e-09	1.88126e-09	3.00215e-09	-2.8555e-09	-4.51198e-09	-4.87632e-09	-2.52177e-09	-6.24559e-09	7.86822e-09	-1.85246e-09	-1.98255e-09	3.1233e-09	3.71451e-10	4.69955e-09	-1.75927e-09	-1.24789e-09	2.08641e-09	1.32606e-09	-4.1678e-09	-2.86967e-09	-9.38323e-10	5.19954e-16
-9.476e-10	7.28409e-09	-2.33328e-09	-1.2551e-08	4.96955e-09	3.5341e-09	2.79159e-09	-4.73892e-10	-2.12744e-09	-2.05631e-09	1.67163e-09	2.98973e-09	-2.57593e-09	-4.34933e-09	-4.86208e-09	-2.66816e-09	-6.24515e-09	7.71581e-09	-1.84085e-09	-2.17436e-09	2.96878e-09	3.70535e-10	4.71776e-09	-1.38061e-09	-1.25003e-09	2.12137e-09	1.32563e-09	-4.30587e-09	-3.31624e-09	-9.54161e-10	5.16964e-16
-9.49793e-10	7.27184e-09	-4.14965e-10	-1.25451e-08	4.9692e-09	3.52984e-09	2.80975e-09	-4.39401e-10	-2.25614e-09	-2.23615e-09	1.43279e-09	3.01168e-09	-2.55786e-09	-4.37365e-09	-4.88568e-09	-1.72431e-09	-6.26004e-09	7.5728e-09	-1.86713e-09	-2.0049e-09	3.07366e-09	3.71732e-10	4.69578e-09	-2.26102e-09	-1.26006e-09	2.1431e-09	1.33012e-09	-7.16083e-10	-3.358e-09	-9.42125e-10	4.91719e-16
-9.49982e-10	7.27739e-09	-7.7722e-10	-1.25482e-08	4.97216e-09	3.52861e-09	2.79196e-09	-4.13104e-10	-2.24626e-09	-2.11281e-09	1.49672e-09	3.03309e-09	-2.31949e-09	-4.38946e-09	-4.89635e-09	-2.00612e-09	-6.25079e-09	7.42385e-09	-1.86588e-09	-1.8781e-09	3.03332e-09	3.70563e-10	4.70537e-09	-1.88463e-09	-1.25731e-09	2.183e-09	1.32934e-09	-1.72811e-09	-3.19282e-09	-9.50962e-10	4.89082e-16
-9.50964e-10	7.27313e-09	-8.3685e-10	-1.25455e-08	4.97002e-09	3.54349e-09	2.80079e-09	-4.28578e-10	-2.19439e-09	-2.19242e-09	1.51976e-09	3.00922e-09	-2.70592e-09	-4.35111e-09	-4.87854e-09	-1.67498e-09	-6.24907e-09	7.4679e-09	-1.85571e-09	-1.93781e-09	3.06197e-09	3.71349e-10	4.69857e-09	-1.55419e-09	-1.25489e-09	2.14335e-09	1.3299e-09	-9.21979e-10	-3.26097e-09	-9.4183e-10	4.87358e-16
-9.51158e-10	7.27607e-09	-9.52451e-10	-1.2546e-08	4.97124e-09	3.53876e-09	2.54139e-09	-4.09594e-10	-2.1761e-09	-2.16868e-09	1.53447e-09	3.01082e-09	-2.48847e-09	-4.3453e-09	-4.87807e-09	-1.74424e-09	-6.24569e-09	7.45303e-09	-1.85951e-09	-1.92579e-09	3.03542e-09	3.72686e-10	4.70044e-09	-1.55121e-09	-1.25454e-09	2.15424e-09	1.32982e-09	-1.35903e-09	-3.12259e-09	-9.4208e-10	4.84832e-16
-9.50957e-10	7.27718e-09	-8.75187e-10	-1.2547e-08	4.97134e-09	3.52797e-09	2.2904e-09	-4.19956e-10	-2.17817e-09	-2.17796e-09	1.53802e-09	3.0206e-09	-2.4669e-09	-4.36087e-09	-4.88238e-09	-1.79167e-09	-6.24874e-09	7.46085e-09	-1.86097e-09	-1.93476e-09	3.04521e-09	3.83984e-10	4.70275e-09	-1.41426e-09	-1.25518e-09	2.15555e-09	1.32977e-09	-1.16512e-09	-3.16036e-09	-9.44082e-10	4.83447e-16
-9.50674e-10	7.2751e-09	-9.38838e-10	-1.25458e-08	4.97098e-09	3.53006e-09	2.42291e-09	-4.12099e-10	-2.18206e-09	-1.5319e-10	1.54359e-09	3.01667e-09	-2.49562e-09	-4.3508e-09	-4.88135e-09	-1.7269e-09	-6.24585e-09	7.46411e-09	-1.3112e-09	-1.95476e-09	3.04363e-09	3.92483e-10	4.70777e-09	-1.55838e-09	-1.25522e-09	2.15921e-09	1.32993e-09	-1.33597e-09	-2.74387e-09	-9.43795e-10	4.76041e-16
-9.50701e-10	7.27313e-09	-8.61766e-10	-1.25458e-08	4.96816e-09	3.53098e-09	2.43006e-09	-4.15993e-10	-2.17659e-09	-2.9901e-10	1.52469e-09	3.01506e-09	-2.50089e-09	-4.35329e-09	-4.88317e-09	-1.74998e-09	-6.24536e-09	7.458e-09	-1.16393e-09	-1.9502e-09	3.03539e-09	3.8094e-10	4.70851e-09	-1.41554e-09	-1.25515e-09	2.15639e-09	1.32996e-09	-1.21574e-09	-2.39122e-09	-9.45144e-10	4.72926e-16
-9.50504e-10	7.27391e-09	-8.94575e-10	-1.25384e-08	4.96977e-09	3.51915e-09	2.40113e-09	-4.16084e-10	-2.18094e-09	5.57938e-10	1.52033e-09	3.01475e-09	-2.51198e-09	-4.35171e-09	-4.88436e-09	-1.74316e-09	-6.24373e-09	7.45922e-09	-1.19007e-09	-1.95323e-09	3.04409e-09	3.95952e-10	4.70952e-09	-1.4095e-09	-1.25482e-09	2.14906e-09	1.32984e-09	-1.24937e-09	-2.21621e-09	-9.44929e-10	4.7223e-16
-9.50545e-10	7.27398e-09	-8.79689e-10	-1.25399e-08	4.96923e-09	3.52005e-09	2.42223e-09	-4.15756e-10	-2.17992e-09	5.13473e-11	1.52196e-09	3.01473e-09	-2.50236e-09	-4.35234e-09	-4.88179e-09	-1.74591e-09	-6.24519e-09	7.45911e-09	-1.1941e-09	-1.95146e-09	3.03959e-09	3.89319e-10	4.70921e-09	-1.41332e-09	-1.25503e-09	2.15237e-09	1.32985e-09	-1.23767e-09	-2.23032e-09	-9.44913e-10	4.72019e-16
-9.50545e-10	7.27398e-09	-8.79689e-10	-1.25399e-08	4.96923e-09	3.52005e-09	2.42223e-09	-4.15756e-10	-2.17992e-09	5.13473e-11	1.52196e-09	3.01473e-09	-2.50236e-09	-4.35234e-09	-4.88179e-09	-1.74591e-09	-6.24519e-09	7.45911e-09	-1.1941e-09	-1.95146e-09	3.03959e-09	3.89319e-10	4.70921e-09	-1.41332e-09	-1.25503e-09	2.15237e-09	1.32985e-09	-1.23767e-09	-2.23032e-09	-9.44913e-10	4.72019e-16
-9.5048e-10	7.2747e-09	-8.93427e-10	-3.3249e-09	4.96925e-09	3.52269e-09	2.40442e-09	-3.83368e-10	-2.1816e-09	3.39083e-11	1.54479e-09	3.01428e-09	-2.50315e-09	-4.35446e-09	-4.88365e-09	-1.73759e-09	-6.2426e-09	7.45452e-09	-1.22812e-09	-1.94983e-09	3.04325e-09	4.02241e-10	4.708e-09	-1.46994e-09	-1.25489e-09	2.15376e-09	1.32983e-09	-1.24131e-09	-2.25913e-09	-9.67966e-10	3.262e-16
-9.55649e-10	2.52518e-09	-8.91269e-10	-2.83585e-09	4.96927e-09	3.52297e-09	2.40456e-09	-9.74112e-11	-2.17938e-09	5.04302e-11	1.54043e-09	3.0151e-09	-2.50497e-09	-4.35309e-09	-4.88316e-09	-1.74608e-09	-6.24247e-09	7.45208e-09	-1.2176e-09	-1.95106e-09	3.04161e-09	3.60571e-10	4.70921e-09	-1.44089e-09	-1.25396e-09	2.15335e-09	1.32853e-09	-1.23918e-09	-2.24953e-09	-9.51307e-10	2.76258e-16
-9.54595e-10	1.60818e-09	-8.89994e-10	-2.2093e-09	4.96929e-09	3.52351e-09	2.40569e-09	-7.83822e-11	-2.17874e-09	9.4668e-12	1.53163e-09	3.01479e-09	-2.50223e-09	-4.35305e-09	-4.88286e-09	-1.74612e-09	-6.24054e-09	7.44554e-09	-1.21293e-09	-1.95009e-09	3.04162e-09	3.56759e-10	4.70942e-09	-1.43156e-09	-1.25364e-09	2.15308e-09	1.32928e-09	-1.23763e-09	-2.26299e-09	-9.48913e-10	2.69145e-16
-9.52493e-10	1.91005e-09	-8.89269e-10	-7.31793e-10	4.96911e-09	3.5225e-09	2.40199e-09	-2.16308e-10	-2.17796e-09	7.48428e-11	1.53039e-09	3.01462e-09	-2.50349e-09	-4.3535e-09	-4.88322e-09	-1.74303e-09	-6.24106e-09	7.45128e-09	-1.21541e-09	-1.95239e-09	3.04153e-09	3.74602e-10	4.70922e-09	-1.42945e-09	-1.25318e-09	2.15319e-09	1.327e-09	-1.23917e-09	-2.25481e-09	-9.75353e-10	2.65993e-16
-9.53709e-10	1.77191e-09	-8.91461e-10	-1.13546e-09	4.96922e-09	3.52268e-09	2.40456e-09	-1.05308e-10	-2.17815e-09	2.36717e-11	1.53372e-09	3.12862e-09	-2.4982e-09	-4.3532e-09	-4.88283e-09	-1.74367e-09	-6.23952e-09	7.44913e-09	-1.21364e-09	-1.95045e-09	2.63907e-09	3.57436e-10	2.94984e-09	-1.42724e-09	-1.25369e-09	2.15298e-09	1.32771e-09	-1.23817e-09	-2.25188e-09	-1.047e-09	2.51187e-16
-9.54848e-10	1.81622e-09	-8.90113e-10	-1.23302e-09	4.96919e-09	3.52271e-09	2.40431e-09	-1.57338e-10	-2.1783e-09	4.44068e-11	1.54027e-09	3.04735e-09	-2.50219e-09	-4.35306e-09	-4.88296e-09	-1.74444e-09	-6.23981e-09	7.45126e-09	-1.21811e-09	-1.95359e-09	2.72379e-09	3.70917e-10	1.38388e-09	-1.43018e-09	-1.25346e-09	2.15331e-09	1.32868e-09	-1.23852e-09	-2.25755e-09	-9.68599e-10	2.44749e-16
-9.54127e-10	1.88585e-09	-8.90116e-10	-1.31032e-09	4.9693e-09	3.51045e-09	2.40436e-09	-1.94619e-10	-4.30514e-10	3.02876e-11	1.53785e-09	3.0762e-09	-2.4989e-09	-4.35316e-09	-4.88297e-09	-1.7442e-09	-6.24e-09	7.4508e-09	-1.21851e-09	-1.95123e-09	2.74885e-09	3.67683e-10	1.22986e-09	-1.4295e-09	-1.25363e-09	2.15329e-09	1.3284e-09	-1.23862e-09	-2.2565e-09	-9.64032e-10	2.40426e-16
-9.54188e-10	1.89578e-09	-8.90236e-10	-1.02575e-09	4.96916e-09	3.51157e-09	2.40409e-09	-1.92529e-10	-6.91229e-10	3.16633e-11	1.53637e-09	3.07109e-09	-2.5019e-09	-4.35314e-09	-4.88299e-09	-1.74421e-09	-6.2403e-09	7.45075e-09	-1.21805e-09	-1.9514e-09	2.72455e-09	3.69352e-10	1.27657e-09	-1.43016e-09	-1.25356e-09	2.15328e-09	1.32826e-09	-1.23916e-09	-2.25637e-09	-9.8141e-10	2.40099e-16
-9.73937e-10	1.88752e-09	-8.90093e-10	-1.21983e-09	4.9685e-09	3.53383e-09	2.4041e-09	-1.88291e-10	-8.91989e-10	4.19914e-11	1.53595e-09	3.08447e-09	-2.11242e-09	-4.35355e-09	-4.88495e-09	-1.73631e-09	-1.70104e-09	7.45089e-09	-1.21929e-09	-1.95218e-09	2.68967e-09	3.66276e-10	1.61528e-09	-1.41023e-09	-1.2535e-09	1.91021e-09	1.32857e-09	-1.25808e-09	-2.2571e-09	-9.53013e-10	2.02988e-16
-8.30136e-10	1.79319e-09	-8.90266e-10	-1.32026e-09	4.96862e-09	3.52317e-09	2.40446e-09	-1.82258e-10	-1.06815e-09	3.836e-11	1.54188e-09	3.08538e-09	-1.02835e-09	-4.3543e-09	-4.89063e-09	-1.70533e-09	-2.07508e-09	7.33604e-09	-1.22088e-09	-1.94625e-09	2.71308e-09	3.59599e-10	1.53251e-09	-1.38346e-09	-1.2535e-09	2.05507e-09	1.32862e-09	-1.26071e-09	-2.25702e-09	-9.25507e-10	1.99492e-16
-9.13357e-10	1.81553e-09	-8.88368e-10	-1.29793e-09	4.97008e-09	3.52362e-09	2.40439e-09	-1.82578e-10	-9.44497e-10	3.75159e-11	1.5437e-09	3.08759e-09	-1.35418e-09	-4.35431e-09	-4.88763e-09	-1.70497e-09	-1.45289e-09	7.37137e-09	-1.22078e-09	-1.94266e-09	2.74019e-09	3.62682e-10	1.56592e-09	-1.30426e-09	-1.25336e-09	1.76804e-09	1.32863e-09	-1.24188e-09	-2.25701e-09	-9.5801e-10	1.97458e-16
-9.40569e-10	1.78981e-09	-8.83867e-10	-1.2823e-09	4.96938e-09	3.52657e-09	2.40446e-09	-1.77734e-10	-9.05707e-10	3.71398e-11	1.54572e-09	3.08042e-09	-1.43655e-09	-4.35394e-09	-4.88635e-09	-1.7336e-09	-1.10696e-09	7.38499e-09	-1.2211e-09	-1.94729e-09	2.71436e-09	3.70755e-10	1.58133e-09	-1.38213e-09	-1.25348e-09	1.6531e-09	1.32892e-09	-1.25905e-09	-2.25708e-09	-9.52859e-10	1.9668e-16
-9.09901e-10	1.81536e-09	-8.8776e-10	-1.31418e-09	4.96972e-09	3.52689e-09	2.40438e-09	-1.82828e-10	-9.08224e-10	3.76852e-11	1.54174e-09	3.08542e-09	-1.25542e-09	-1.36284e-09	-4.8873e-09	-1.71285e-09	-1.47566e-09	7.39736e-09	-1.22065e-09	-1.94564e-09	2.77907e-09	3.53228e-10	1.55126e-09	-1.33218e-09	-1.24698e-09	1.69206e-09	1.32825e-09	-1.25454e-09	-2.25718e-09	-9.52782e-10	1.80528e-16
-8.92978e-10	1.8039e-09	-8.86192e-10	-1.29554e-09	4.9696e-09	3.52526e-09	2.40437e-09	-1.83402e-10	-9.65152e-10	3.81186e-11	1.54123e-09	3.07449e-09	-1.23995e-09	-1.21661e-09	-4.88603e-09	-1.70342e-09	-1.4383e-09	7.37199e-09	-1.22061e-09	-1.94895e-09	2.72612e-09	3.35005e-10	1.54795e-09	-1.03981e-09	-1.25341e-09	1.7152e-09	1.32873e-09	-1.24281e-09	-2.25701e-09	-7.7976e-10	1.78257e-16
-9.05252e-10	1.8206e-09	-8.88326e-10	-1.31551e-09	4.96936e-09	3.52632e-09	2.40433e-09	-1.86881e-10	-8.50554e-10	3.79185e-11	1.54216e-09	3.07641e-09	-1.29873e-09	-1.53101e-09	-1.20733e-09	-1.71087e-09	-1.34512e-09	7.38277e-09	-1.22205e-09	-1.94448e-09	2.17013e-09	3.25533e-10	1.77743e-09	-1.21479e-09	-1.24595e-09	1.72997e-09	1.3287e-09	-1.40457e-09	-2.25708e-09	-9.35388e-10	1.55874e-16
-9.07369e-10	1.82022e-09	-8.87593e-10	-1.29397e-09	4.96929e-09	3.52664e-09	2.40437e-09	-1.85118e-10	-9.22846e-10	3.79923e-11	1.54316e-09	3.08025e-09	-1.26836e-09	-1.51022e-09	-1.48443e-09	-1.69997e-09	-1.35237e-09	7.37975e-09	-1.22136e-09	-1.94466e-09	2.09114e-09	3.28646e-10	1.67346e-09	-1.28933e-09	-1.24252e-09	1.67746e-09	1.32864e-09	-1.28756e-09	-2.25711e-09	-9.36951e-10	1.5551e-16
-9.1265e-10	1.81362e-09	-9.00054e-10	-1.27375e-09	4.96936e-09	3.52654e-09	2.40434e-09	-1.84664e-10	-8.85818e-10	3.77577e-11	1.54164e-09	3.08513e-09	-1.19005e-09	-1.51352e-09	-4.395e-11	-1.68616e-09	-1.30134e-09	7.37874e-09	-1.22112e-09	-1.94447e-09	1.42567e-09	3.29766e-10	1.60342e-09	-1.30008e-09	-1.24516e-09	1.6631e-09	1.32847e-09	-1.27183e-09	-2.25708e-09	-9.37386e-10	1.50219e-16
-9.1174e-10	1.80941e-09	-8.90833e-10	-1.28378e-09	4.96933e-09	3.52624e-09	2.40437e-09	-1.84623e-10	-9.2639e-10	3.77797e-11	1.5417e-09	3.08006e-09	-1.1823e-09	-1.19799e-09	-2.41116e-10	-1.69021e-09	-1.33292e-09	7.38599e-09	-1.22068e-09	-1.94496e-09	1.47542e-09	3.38566e-10	1.59969e-09	-1.28633e-09	-1.24643e-09	1.66865e-09	1.32846e-09	-1.28186e-09	-2.25708e-09	-9.34572e-10	1.49783e-16
-9.08829e-10	1.81539e-09	-8.95276e-10	-1.29032e-09	4.96928e-09	3.52633e-09	2.40438e-09	-1.84213e-10	-9.24524e-10	3.73794e-11	1.54267e-09	3.08403e-09	-1.18862e-09	-1.25271e-09	-3.43489e-10	-1.68907e-09	-1.31505e-09	7.38153e-09	-1.22089e-09	-1.94508e-09	1.4363e-09	3.3162e-10	1.59381e-09	-1.2176e-09	-1.24519e-09	1.67421e-09	1.32894e-09	-1.28613e-09	-2.25698e-09	-9.31286e-10	1.49653e-16
-9.09786e-10	1.81138e-09	-8.95251e-10	-1.28909e-09	4.96909e-09	3.52624e-09	2.40436e-09	-1.84577e-10	-9.10207e-10	3.7955e-11	1.54114e-09	3.083e-09	-1.19539e-09	-1.25583e-09	-3.48316e-10	-1.69257e-09	-1.30732e-09	7.3817e-09	-1.22105e-09	-1.94566e-09	1.41109e-09	3.30069e-10	1.59154e-09	-1.26446e-09	-1.24418e-09	1.6653e-09	1.32855e-09	-1.28471e-09	-2.25708e-09	-9.32416e-10	1.49623e-16
-9.08971e-10	1.8115e-09	-8.95086e-10	-1.28821e-09	4.96919e-09	3.52631e-09	2.40436e-09	-1.84229e-10	-9.12816e-10	3.74203e-11	1.54131e-09	3.08232e-09	-1.19674e-09	-1.26043e-09	-2.95289e-10	-1.68936e-09	-1.31966e-09	7.38056e-09	-1.22101e-09	-1.94522e-09	1.38509e-09	3.3291e-10	1.59225e-09	-1.22723e-09	-1.24521e-09	1.66795e-09	1.32874e-09	-1.28567e-09	-2.25705e-09	-9.31082e-10	1.49456e-16
-9.08852e-10	7.23557e-10	-8.96742e-10	-1.29044e-09	4.40542e-09	1.58047e-09	2.4043e-09	-1.84901e-10	-9.14158e-10	2.08849e-11	1.50925e-09	3.08319e-09	-1.19622e-09	-1.27122e-09	-3.54944e-10	-1.69122e-09	-1.31955e-09	7.38072e-09	-1.22107e-09	-1.9448e-09	1.42943e-09	3.30758e-10	1.59064e-09	-1.246e-09	-1.24509e-09	1.66488e-09	1.33913e-09	-1.28515e-09	-2.25543e-09	-9.30888e-10	1.31638e-16
-9.08872e-10	1.00652e-09	-8.96915e-10	-1.28885e-09	4.41314e-09	8.4702e-10	2.40422e-09	-1.8518e-10	-9.13897e-10	1.18347e-11	1.47686e-09	3.08273e-09	-1.197e-09	-1.30108e-09	-3.08141e-10	-1.69061e-09	-1.32099e-09	7.38102e-09	-1.22101e-09	-1.94297e-09	1.41342e-09	3.32071e-10	1.58988e-09	-1.25335e-09	-1.24621e-09	1.66719e-09	1.35906e-09	-1.2845e-09	-2.25249e-09	-9.31426e-10	1.30379e-16
-9.08353e-10	1.02689e-09	-7.06988e-10	-1.28915e-09	4.54467e-09	7.64812e-10	2.40411e-09	-1.85054e-10	-9.08925e-10	2.20303e-11	1.48468e-09	3.08236e-09	-1.19389e-09	-1.26813e-09	-3.1318e-10	-1.69018e-09	-1.31625e-09	7.38094e-09	-1.221e-09	-1.94378e-09	1.41884e-09	3.31692e-10	1.59042e-09	-1.24445e-09	-1.24607e-09	1.31128e-09	1.33837e-09	-1.28387e-09	-2.25315e-09	-9.30908e-10	1.29951e-16
-9.05681e-10	7.74384e-10	-7.97016e-10	-1.28909e-09	4.46563e-09	9.2386e-10	2.40357e-09	-1.84845e-10	-9.05843e-10	8.11812e-12	1.49092e-09	3.0822e-09	-1.194e-09	-1.27763e-09	-3.3346e-10	-1.69021e-09	-1.03817e-09	7.38091e-09	-1.22101e-09	-1.94436e-09	1.41664e-09	3.32707e-10	1.59125e-09	-1.24422e-09	-1.24624e-09	1.28497e-09	1.38552e-09	-1.28382e-09	-2.25421e-09	-9.30589e-10	1.28637e-16
-1.47828e-10	7.85723e-10	-7.40532e-10	-1.29174e-09	4.4582e-09	9.22999e-10	2.40407e-09	-1.88992e-10	-9.23828e-10	1.74867e-11	1.03909e-10	3.08287e-09	-1.19575e-09	-1.28477e-09	-3.24397e-10	-1.68976e-09	-1.01711e-09	7.381e-09	-1.22101e-09	-1.94508e-09	1.38861e-09	3.31813e-10	1.5905e-09	-1.48904e-09	-1.24579e-09	1.34877e-09	1.34963e-09	-1.28388e-09	-2.25421e-09	-9.2865e-10	1.26167e-16
-5.30855e-10	8.6331e-10	-8.26201e-10	-1.28928e-09	4.47043e-09	9.44724e-10	2.40489e-09	-1.85102e-10	-8.73675e-10	1.49207e-11	5.96994e-10	3.08238e-09	-1.13405e-09	-1.27865e-09	-3.27953e-10	-1.6906e-09	-1.01272e-09	7.38147e-09	-4.11832e-10	-1.94621e-09	1.41211e-09	3.32181e-10	1.59079e-09	-1.2464e-09	-1.24583e-09	1.35623e-09	1.37741e-09	-1.28383e-09	-2.25407e-09	-9.29426e-10	1.25114e-16
-4.57659e-10	7.45373e-10	-8.3614e-10	-1.2919e-09	4.45511e-09	9.20763e-10	1.63757e-09	-1.85712e-10	-8.99267e-10	1.18685e-11	6.4747e-10	3.09147e-09	-1.19241e-09	-1.23535e-09	-3.30217e-10	-1.68963e-09	-1.09791e-09	7.38128e-09	-4.58274e-10	-1.94561e-09	1.4634e-09	3.3216e-10	1.59084e-09	-1.29676e-09	-1.2457e-09	1.28848e-09	1.37145e-09	-1.28357e-09	-2.25356e-09	-9.29332e-10	1.22073e-16
-6.02818e-10	6.0198e-10	-8.30808e-10	-1.29252e-09	4.46517e-09	9.4541e-10	1.64591e-09	-1.85284e-10	-9.06858e-10	1.01658e-11	4.50073e-10	3.08359e-09	-1.18767e-09	-1.0076e-09	-3.2822e-10	-1.68951e-09	-9.95705e-10	7.38132e-09	-5.33701e-10	-1.94425e-09	1.42632e-09	3.3235e-10	1.59059e-09	-1.27663e-09	-1.24605e-09	1.35505e-09	1.37014e-09	-1.28375e-09	-2.25376e-09	-9.29643e-10	1.21286e-16
-4.20501e-10	7.4429e-10	-8.18861e-10	-1.29405e-09	4.45746e-09	9.4148e-10	1.77196e-09	-1.85896e-10	-9.0918e-10	1.36098e-11	6.40914e-10	3.08746e-09	-1.18008e-09	-1.01276e-09	-3.28267e-10	-1.68968e-09	-1.03416e-09	7.38131e-09	-5.25229e-10	-1.94479e-09	1.42588e-09	3.32184e-10	1.5908e-09	-3.89016e-10	-1.24576e-09	1.30572e-09	1.36781e-09	-1.32386e-09	-2.25363e-09	-9.29928e-10	1.20417e-16
-3.50054e-10	7.24464e-10	-2.66179e-10	-1.29505e-09	4.46057e-09	9.15351e-10	5.97772e-10	-1.8455e-10	-9.08955e-10	2.78121e-11	1.00688e-09	2.71069e-09	-9.53446e-11	-1.09487e-09	-3.23938e-10	-1.68842e-09	-8.5462e-10	7.14398e-09	-5.06934e-10	-1.56831e-09	1.44242e-09	3.32353e-10	1.56847e-09	-7.74314e-10	-1.46264e-09	1.24012e-09	1.37198e-09	-1.28749e-09	-2.25242e-09	-9.31876e-10	1.09767e-16
-3.73166e-10	7.17088e-10	-4.50239e-10	-1.29503e-09	4.46007e-09	9.20942e-10	6.25544e-10	-1.84462e-10	-9.04773e-10	2.25517e-11	9.16435e-10	2.72758e-09	-1.93993e-10	-1.03914e-09	-3.2433e-10	-1.68842e-09	-8.57046e-10	7.16028e-09	-5.07057e-10	-1.63916e-09	1.44837e-09	3.32793e-10	1.46402e-09	-7.60752e-10	-1.38086e-09	1.24071e-09	1.36968e-09	-1.28787e-09	-2.25295e-09	-9.31864e-10	1.09675e-16
-3.629e-10	7.30573e-10	-3.49615e-10	-1.29385e-09	4.45966e-09	9.35529e-10	7.86617e-10	-1.84558e-10	-8.97497e-10	1.98839e-11	7.49995e-10	2.99855e-09	-4.219e-10	-1.05977e-09	-2.88385e-10	-1.61138e-09	-9.37955e-10	7.20288e-09	-5.52796e-10	-1.41581e-09	1.41945e-09	3.3221e-10	1.55711e-09	-7.51205e-10	-1.38208e-09	1.27107e-09	1.3677e-09	-1.30337e-09	-6.23099e-10	-9.32568e-10	1.06757e-16
-3.78558e-10	7.01005e-10	-2.79811e-10	-1.29366e-09	4.46018e-09	9.19416e-10	8.21839e-10	-1.84753e-10	-8.88653e-10	2.26586e-11	4.10539e-10	2.84378e-09	-4.73994e-10	-1.05071e-09	-3.24751e-10	-1.3983e-09	-9.06902e-10	7.17868e-09	-5.50466e-10	-1.53893e-09	1.4282e-09	3.32325e-10	1.56581e-09	-7.90065e-10	-1.29347e-09	1.26472e-09	1.3714e-09	-1.28985e-09	-7.70993e-10	-9.31992e-10	1.04803e-16
-3.66616e-10	7.24166e-10	-1.33636e-10	-1.20468e-09	4.43423e-09	9.27627e-10	7.34569e-10	-1.84831e-10	-8.99652e-10	2.22652e-11	7.20707e-10	2.89935e-09	-3.45455e-10	-1.0593e-09	-3.1334e-10	-1.39589e-09	-8.98451e-10	7.12737e-09	-2.9111e-10	-1.5238e-09	1.42028e-09	3.32304e-10	1.56681e-09	-7.69852e-10	-1.37979e-09	1.27701e-09	1.37011e-09	-1.28757e-09	-6.06808e-10	-9.31952e-10	1.03743e-16
-3.80374e-10	7.21061e-10	-1.70817e-10	1.91376e-11	4.40631e-09	9.21363e-10	7.41895e-10	-1.94732e-10	-8.99979e-10	2.14096e-11	6.28591e-10	2.82987e-09	-4.70509e-10	-1.06694e-09	-3.2353e-10	-1.45839e-09	-8.88396e-10	7.03265e-09	-1.1124e-10	-1.51515e-09	1.42211e-09	3.32491e-10	1.5737e-09	-7.89475e-10	-1.38151e-09	1.27147e-09	1.37832e-09	-1.28864e-09	-8.43349e-10	-9.31993e-10	1.00806e-16
-3.83324e-10	7.19075e-10	-1.69426e-10	-4.58928e-11	4.45664e-09	9.21518e-10	7.41654e-10	-1.9412e-10	-8.98644e-10	2.14928e-11	4.80701e-10	2.79807e-09	-3.65734e-10	-1.06701e-09	-3.19346e-10	-1.46142e-09	-8.90305e-10	7.04289e-09	-1.19945e-10	-1.51783e-09	1.42234e-09	3.32409e-10	1.57033e-09	-7.60398e-10	-1.32366e-09	1.27038e-09	1.37388e-09	-1.28849e-09	-8.02745e-10	-9.31972e-10	1.00689e-16
-3.82556e-10	7.19152e-10	-1.69661e-10	-8.84924e-11	4.44195e-09	9.21705e-10	7.4566e-10	-1.92336e-10	-8.96776e-10	2.18761e-11	4.9817e-10	2.7917e-09	-4.02042e-10	-1.06537e-09	-3.19465e-10	-1.47135e-09	-8.94542e-10	7.0438e-09	-1.54219e-10	-1.49021e-09	1.42231e-09	3.32413e-10	1.57083e-09	-7.60772e-10	-1.34228e-09	1.27067e-09	1.37285e-09	-1.28791e-09	-7.76692e-10	-9.32112e-10	1.00555e-16
-3.81875e-10	7.18889e-10	-1.66239e-10	-7.8764e-11	4.43323e-09	9.21927e-10	7.39235e-10	-1.92641e-10	-8.96317e-10	2.15694e-11	5.40019e-10	2.79452e-09	-3.89275e-10	-1.06539e-09	-3.21229e-10	-1.46875e-09	-8.93217e-10	7.03834e-09	-1.67276e-10	-1.49789e-09	1.42212e-09	3.3241e-10	1.57049e-09	-7.72316e-10	-1.34925e-09	1.27047e-09	1.37384e-09	-1.28753e-09	-7.22086e-10	-9.32031e-10	1.00409e-16
-3.8217e-10	7.19578e-10	-1.7654e-10	-1.33633e-10	4.43241e-09	4.35472e-10	7.41382e-10	-2.27823e-10	-8.97902e-10	2.1715e-11	5.12791e-10	2.80164e-09	-4.18239e-10	-1.06708e-09	-3.19575e-10	-7.78219e-10	-8.63684e-10	7.04359e-09	-1.54922e-10	-1.50948e-09	1.42251e-09	3.32382e-10	1.57124e-09	-7.68049e-10	-1.34713e-09	1.27025e-09	1.37382e-09	-1.28747e-09	-7.52316e-10	-9.32012e-10	9.83518e-17
-3.80608e-10	7.18632e-10	-1.74039e-10	-1.33695e-10	4.42744e-09	4.82268e-10	7.42225e-10	-2.08491e-10	-8.97848e-10	2.17147e-11	5.34736e-10	2.79962e-09	-4.05695e-10	-1.07193e-09	-3.19247e-10	-6.57906e-10	-8.75328e-10	7.04198e-09	-1.45902e-10	-1.50349e-09	1.42231e-09	3.32382e-10	1.57248e-09	-7.6855e-10	-1.34391e-09	1.27019e-09	1.36807e-09	-1.28789e-09	-7.51157e-10	-9.32011e-10	9.81343e-17
-3.68597e-10	7.18876e-10	-1.71754e-10	-1.32419e-10	4.43057e-09	7.86043e-10	7.40387e-10	-1.94922e-10	-8.98682e-10	2.17286e-11	5.34657e-10	2.80972e-09	-4.66913e-10	-1.06861e-09	-3.20314e-10	-8.85256e-10	-8.82951e-10	4.50706e-09	-1.48643e-10	-1.5047e-09	1.43834e-09	3.18694e-10	1.56989e-09	-7.7047e-10	-1.34913e-09	1.26941e-09	1.36536e-09	-1.28391e-09	-7.67512e-10	-9.32072e-10	6.97784e-17
-3.69407e-10	7.19604e-10	-1.71734e-10	-1.05179e-10	4.43092e-09	6.40608e-10	7.40459e-10	-2.11921e-10	-8.97943e-10	2.17427e-11	5.32873e-10	2.72498e-09	-4.43711e-10	-1.06689e-09	-3.20143e-10	-8.92088e-10	-8.80655e-10	4.55231e-09	-1.71768e-10	-1.50522e-09	1.42637e-09	3.2112e-10	1.57164e-09	-5.66118e-10	-1.34793e-09	1.26929e-09	1.33764e-09	-1.28299e-09	-7.57629e-10	-9.3207e-10	6.91097e-17
-3.4523e-10	7.1959e-10	-1.70964e-10	-1.23927e-10	4.42771e-09	5.20994e-10	7.41148e-10	-3.42558e-10	-8.97643e-10	2.19251e-11	5.2678e-10	2.55044e-09	-4.37198e-10	-1.06659e-09	-3.19961e-10	-9.16345e-10	-8.35532e-10	4.58121e-09	-1.24257e-10	-1.54871e-09	1.42114e-09	3.25811e-10	1.57272e-09	-5.54661e-10	-1.35103e-09	1.26934e-09	1.34938e-09	-1.2856e-09	-4.35808e-10	-9.32067e-10	6.80588e-17
-3.42312e-10	7.19177e-10	-1.71112e-10	-1.25356e-10	4.42864e-09	5.17085e-10	7.40733e-10	-2.75204e-10	-8.98132e-10	2.16309e-11	5.79372e-10	2.64301e-09	-5.17707e-10	-1.06859e-09	-3.1992e-10	-9.05151e-10	-8.32875e-10	4.44934e-09	-1.41473e-10	-1.52349e-09	1.44615e-09	3.24062e-10	1.57167e-09	-6.57106e-10	-1.35338e-09	1.26787e-09	1.35695e-09	-1.27358e-09	-5.93775e-10	-9.32065e-10	6.76973e-17
-3.60863e-10	7.19545e-10	-1.88809e-10	-1.26924e-10	4.42891e-09	4.93189e-10	7.40841e-10	-2.54236e-10	-8.97873e-10	9.58422e-11	5.38999e-10	2.63585e-09	-4.52437e-10	-1.06703e-09	-3.19639e-10	-8.69415e-10	-8.41662e-10	4.49565e-09	-1.45757e-10	-1.5272e-09	1.43662e-09	3.25731e-10	1.55647e-09	-6.48565e-10	-1.35989e-09	4.71102e-10	1.35088e-09	-1.27289e-09	-6.0486e-10	-8.08031e-10	6.62477e-17
-3.5995e-10	4.40353e-10	-1.71332e-10	-1.26991e-10	1.3175e-09	5.53866e-10	7.4111e-10	-2.83913e-10	-8.98207e-10	2.20211e-11	5.3409e-10	2.58918e-09	-4.4687e-10	-1.06663e-09	3.0981e-11	-9.09636e-10	-8.441e-10	3.98634e-09	-2.51689e-10	-1.51693e-09	1.497e-09	3.23286e-10	1.57189e-09	-6.42589e-10	-1.3566e-09	1.09587e-09	1.80951e-10	-1.28011e-09	-5.17524e-10	-8.95425e-10	4.2983e-17
-3.46177e-10	4.03217e-10	-1.76558e-10	-1.28011e-10	1.76776e-09	5.11098e-10	7.4096e-10	1.39792e-10	-8.99165e-10	2.71222e-11	5.45123e-10	2.60467e-09	-4.13048e-10	-1.07565e-09	-1.83329e-10	-9.01977e-10	-8.41623e-10	2.12722e-09	-1.5977e-10	-1.52932e-09	1.47177e-09	3.22472e-10	1.56623e-09	-7.69101e-10	-1.36423e-09	1.12451e-09	8.06389e-10	-1.28029e-09	-5.54797e-10	-8.85085e-10	3.37689e-17
-3.51103e-10	4.47045e-10	-1.77174e-10	-1.27427e-10	1.63522e-09	5.26091e-10	7.40919e-10	1.18947e-10	-8.98409e-10	4.93497e-11	5.43332e-10	2.40426e-09	-4.41119e-10	-1.06819e-09	1.77804e-10	-8.90084e-10	-8.42191e-10	1.83848e-09	-2.2293e-10	-1.52946e-09	1.48651e-09	3.22421e-10	1.56909e-09	-8.02171e-10	-1.36219e-09	1.10123e-09	8.22322e-10	-1.27927e-09	-5.62426e-10	-8.84898e-10	3.13072e-17
-3.54867e-10	4.50754e-10	-1.82517e-10	-1.2703e-10	1.49425e-09	5.33861e-10	7.40971e-10	2.9013e-12	-8.99014e-10	4.48058e-11	5.39135e-10	2.39152e-09	-4.59512e-10	-1.06693e-09	3.06488e-11	-8.93332e-10	-8.40898e-10	1.955e-09	-1.6366e-10	-1.52307e-09	1.48514e-09	3.23025e-10	1.56983e-09	-7.29952e-10	-1.35821e-09	1.04999e-09	8.52144e-10	-1.27907e-09	-5.61212e-10	-8.92323e-10	3.10176e-17
-3.50043e-10	4.04341e-10	-1.78348e-10	-1.26973e-10	1.59025e-09	5.28114e-10	7.40902e-10	5.22016e-11	-8.99204e-10	4.8381e-11	5.37002e-10	2.34642e-09	-4.60466e-10	-1.06709e-09	4.05881e-12	-8.92927e-10	-8.45816e-10	1.74314e-09	-1.87821e-10	-1.52517e-09	1.48682e-09	3.23242e-10	1.57037e-09	-7.23502e-10	-1.35811e-09	9.50081e-10	8.05085e-10	-1.27965e-09	-5.53981e-10	-8.90903e-10	2.99999e-17
-3.52608e-10	4.24356e-10	-1.78487e-10	-1.27181e-10	1.32604e-09	5.25266e-10	7.40859e-10	1.15477e-10	-8.96678e-10	5.0588e-11	5.2163e-10	1.18272e-09	-4.5101e-10	-1.06788e-09	-4.87182e-11	-8.92658e-10	-8.44606e-10	1.88383e-09	-1.74605e-10	-1.52804e-09	1.48901e-09	3.22761e-10	1.56991e-09	-7.45581e-10	-1.35542e-09	1.06147e-09	8.19036e-10	-1.27882e-09	-5.59838e-10	-8.91135e-10	2.59165e-17
-3.58105e-10	3.87165e-10	-1.70929e-10	-1.27221e-10	1.05305e-09	5.54922e-10	7.38663e-10	1.39428e-10	-8.68667e-10	4.10805e-11	5.21737e-10	7.79309e-10	-4.54582e-10	-1.06794e-09	-8.43666e-11	-8.95788e-10	-8.59682e-10	1.87499e-09	1.14255e-10	-1.52808e-09	1.48403e-09	3.22765e-10	1.57039e-09	-7.53079e-10	-1.35032e-09	1.02802e-09	8.25985e-10	-1.2794e-09	-5.60883e-10	-8.99165e-10	2.43628e-17
-3.53855e-10	4.50986e-10	-1.75717e-10	-1.27152e-10	1.12148e-09	5.34735e-10	7.40905e-10	1.46497e-10	-8.82437e-10	4.27664e-11	3.98839e-10	7.97674e-10	-4.59251e-10	-1.06854e-09	-9.3306e-11	-8.94817e-10	-8.57948e-10	1.80943e-09	-5.78038e-11	-1.52645e-09	1.48245e-09	3.22752e-10	1.57052e-09	-7.44586e-10	-1.35498e-09	1.07995e-09	8.18077e-10	-1.27902e-09	-5.60354e-10	-8.9605e-10	2.43183e-17
-3.56264e-10	4.11193e-10	-1.72704e-10	-1.27178e-10	1.04728e-09	5.50815e-10	7.39483e-10	1.34884e-10	-8.78248e-10	4.37366e-11	4.46808e-10	6.96074e-10	-4.57021e-10	-1.06837e-09	-9.41043e-11	-8.95788e-10	-8.57496e-10	1.83099e-09	4.51312e-12	-1.5274e-09	1.48642e-09	3.22746e-10	1.57032e-09	-7.50054e-10	-1.35125e-09	1.0493e-09	8.17508e-10	-1.27916e-09	-5.61399e-10	-8.98421e-10	2.40429e-17
-3.55014e-10	3.96764e-10	-1.70817e-10	-1.27188e-10	9.9715e-10	5.39897e-10	7.37889e-10	1.34119e-10	-8.749e-10	4.31007e-11	4.82129e-10	6.9102e-10	-4.58384e-10	-1.06841e-09	-8.58468e-11	-1.79126e-10	-8.59922e-10	1.84435e-09	1.05097e-10	-1.52556e-09	1.49053e-09	3.22782e-10	1.57101e-09	-7.57696e-10	-1.22507e-09	1.07274e-09	8.25317e-10	-1.28525e-09	-5.61372e-10	-8.97287e-10	2.29978e-17
-3.57092e-10	4.11185e-10	-6.79935e-11	-7.16332e-11	1.0488e-09	5.37037e-10	7.03387e-10	1.25306e-10	-8.79018e-10	-3.11649e-11	4.40673e-10	5.18796e-10	-4.62467e-10	-9.23013e-10	-7.23358e-11	-4.16952e-10	-8.41158e-10	1.83926e-09	7.84231e-11	-1.52737e-09	5.45498e-10	3.22816e-10	9.62931e-10	-6.29301e-10	-1.30623e-09	1.06244e-09	8.40282e-10	-1.28341e-09	-5.61338e-10	-8.98027e-10	1.91514e-17
-3.56137e-10	4.12046e-10	-1.38427e-10	-8.55039e-11	1.02843e-09	5.39098e-10	7.12847e-10	1.31103e-10	-8.85357e-10	-1.6143e-10	4.37462e-10	5.35373e-10	-4.61299e-10	-8.66773e-10	-7.19663e-11	-7.80764e-10	-8.42123e-10	1.83036e-09	4.70291e-11	-1.52654e-09	7.83178e-11	3.23132e-10	9.60796e-10	-3.88899e-10	-1.30193e-09	1.06317e-09	8.77982e-10	-1.2793e-09	-5.61773e-10	-9.14445e-10	1.9025e-17
-3.55759e-10	4.11056e-10	-7.47691e-11	-1.05644e-10	1.05732e-09	5.41779e-10	7.35057e-10	1.3674e-10	-8.81084e-10	-1.77537e-11	4.3489e-10	6.01994e-10	-4.67268e-10	-9.01172e-10	-8.49854e-11	-4.85886e-10	-8.41163e-10	1.83105e-09	4.30451e-11	-1.52685e-09	9.75906e-11	3.22939e-10	9.99252e-10	-4.33276e-10	-1.28806e-09	1.06595e-09	8.49902e-10	-1.28791e-09	-5.61234e-10	-8.98406e-10	1.88766e-17
-3.56394e-10	4.08455e-10	-6.81769e-11	-9.7145e-11	1.05879e-09	5.41163e-10	7.18406e-10	1.26979e-10	-8.79263e-10	-1.42921e-10	4.42444e-10	5.16579e-10	-4.67822e-10	-8.9574e-10	-6.91276e-11	-4.98427e-10	-8.09575e-10	1.82529e-09	7.0118e-11	-1.52683e-09	1.32954e-10	3.23052e-10	9.72157e-10	-4.75733e-10	-1.30487e-09	1.06151e-09	8.44553e-10	-1.27988e-09	-5.61746e-10	-9.12331e-10	1.87301e-17
-3.56031e-10	4.09138e-10	-8.15754e-11	-8.85513e-11	1.03379e-09	5.4015e-10	7.09682e-10	1.29564e-10	-8.7958e-10	-1.48303e-10	4.39125e-10	5.11843e-10	-4.67985e-10	-8.46699e-10	-7.18817e-11	-4.60777e-10	-8.15093e-10	1.82616e-09	7.15905e-11	-1.52658e-09	1.71375e-10	3.23118e-10	9.83559e-10	-4.16869e-10	-1.30264e-09	1.06167e-09	8.60956e-10	-1.27913e-09	-5.61725e-10	-9.14062e-10	1.85556e-17
-3.55962e-10	4.08155e-10	-5.85633e-11	-5.08816e-11	1.05264e-09	5.41075e-10	7.12824e-10	1.2922e-10	-8.81494e-10	-1.57369e-10	4.4071e-10	5.46994e-10	-4.67885e-10	-8.43712e-10	-7.81745e-11	-4.73386e-10	-8.24755e-10	1.82813e-09	6.63622e-11	-1.52681e-09	1.36602e-10	3.02476e-10	9.75892e-10	-4.34593e-10	-1.30535e-09	1.06244e-09	8.57953e-10	-1.2712e-09	-3.79416e-10	-9.10188e-10	1.84475e-17
-3.56039e-10	4.09386e-10	-6.55246e-11	-7.65772e-11	1.04563e-09	5.40227e-10	7.09247e-10	1.29555e-10	-8.80724e-10	-1.33853e-10	4.42621e-10	5.43703e-10	-4.66953e-10	-8.48348e-10	-7.53297e-11	-4.31721e-10	-8.22358e-10	1.82828e-09	6.08668e-11	-1.52658e-09	1.67796e-10	3.01022e-10	9.84921e-10	-4.26635e-10	-1.29989e-09	1.0619e-09	8.58604e-10	-1.23989e-09	-4.25528e-10	-9.0412e-10	1.83387e-17
-3.56111e-10	4.08861e-10	-6.71011e-11	-7.24732e-11	1.03926e-09	5.40182e-10	7.10119e-10	1.28859e-10	-8.816e-10	-1.11073e-10	4.41875e-10	5.34719e-10	-4.62793e-10	-8.50567e-10	-7.48284e-11	-4.28473e-10	-8.2245e-10	1.82863e-09	5.63347e-11	-1.52671e-09	1.74587e-10	2.77385e-10	9.82908e-10	-4.26281e-10	-1.2992e-09	1.06272e-09	8.54996e-10	-1.24923e-09	-3.86757e-10	-9.10316e-10	1.82908e-17
-3.56043e-10	4.09588e-10	-2.82966e-11	-6.84259e-11	1.03784e-09	5.4073e-10	7.12505e-10	1.29433e-10	-8.89788e-10	-1.3467e-10	4.42011e-10	2.18083e-10	-4.66702e-10	-5.88472e-10	-6.15723e-11	-4.56153e-10	-8.23378e-10	1.82832e-09	6.46445e-11	-1.52667e-09	1.55203e-10	3.55543e-10	9.87702e-10	-4.31399e-10	-1.30409e-09	1.06269e-09	8.54628e-10	-1.24804e-09	-4.24967e-10	-9.1667e-10	1.78293e-17
-3.56099e-10	4.09773e-10	-5.27822e-11	-6.41061e-11	1.04328e-09	5.40399e-10	5.09291e-10	1.32663e-10	-8.88081e-10	-1.25831e-10	4.41845e-10	3.33368e-10	-4.67065e-10	-7.3216e-10	-7.07242e-11	-4.57526e-10	-1.89561e-10	1.82845e-09	6.36237e-11	-1.52665e-09	1.52233e-10	2.97982e-10	9.87608e-10	-4.28354e-10	-1.30151e-09	1.06284e-09	8.55899e-10	-1.24984e-09	-3.96516e-10	-9.13991e-10	1.7134e-17
-3.60003e-10	4.10585e-10	-5.15201e-11	-5.03431e-11	1.04007e-09	5.403e-10	5.23778e-10	9.86303e-11	-8.83686e-10	-1.2882e-10	4.4187e-10	3.94474e-10	-4.66575e-10	-6.88444e-10	-7.08149e-11	-3.46175e-10	-4.73598e-10	1.82831e-09	6.43645e-11	-1.46721e-09	1.58985e-10	-1.0236e-11	9.84088e-10	-4.29036e-10	-1.30145e-09	1.01707e-09	8.54604e-10	-1.25357e-09	-3.98189e-10	-9.11149e-10	1.68464e-17
-3.56968e-10	4.09973e-10	-4.86076e-11	-5.7938e-11	1.04095e-09	5.40676e-10	5.74413e-10	1.14709e-10	-8.83394e-10	-1.19379e-10	4.42136e-10	3.44538e-10	-4.65679e-10	-6.86842e-10	-7.17183e-11	-3.37583e-10	-3.60717e-10	1.82839e-09	6.31651e-11	-1.49521e-09	1.53364e-10	2.67768e-10	9.83245e-10	-4.29688e-10	-1.30247e-09	4.78428e-10	8.54296e-10	-1.25089e-09	-4.02311e-10	-9.10964e-10	1.61078e-17
-3.0552e-10	4.09772e-10	-5.28941e-11	-6.37021e-11	1.03956e-09	5.54565e-10	5.64604e-10	1.23732e-10	-8.83728e-10	-1.07949e-10	4.41904e-10	3.66998e-10	-4.26511e-10	-6.9045e-10	-7.15752e-11	-3.52483e-10	-3.73009e-10	1.82847e-09	6.30386e-11	-1.48567e-09	1.49616e-10	1.73963e-10	9.82957e-10	-4.29745e-10	-1.3024e-09	1.50866e-10	8.54332e-10	-1.24957e-09	-3.99391e-10	-9.11284e-10	1.57984e-17
-3.08271e-10	4.09826e-10	-5.19253e-11	-6.05322e-11	1.04075e-09	5.48246e-10	5.71932e-10	1.09811e-10	-8.83678e-10	-1.1236e-10	4.45417e-10	3.72997e-10	-3.51117e-10	-1.92741e-10	-7.18993e-11	-3.2491e-10	-3.02376e-10	1.82832e-09	6.38964e-11	-1.49056e-09	1.52709e-10	1.69973e-10	9.83116e-10	-4.29972e-10	-1.30198e-09	3.26821e-10	8.54369e-10	-1.24923e-09	-4.01664e-10	-9.11242e-10	1.53422e-17
-2.6658e-10	4.09796e-10	-5.25206e-11	-6.27205e-11	1.04021e-09	4.38085e-10	5.88121e-10	1.16086e-10	-8.83861e-10	-1.08551e-10	4.42521e-10	3.78893e-10	-3.8318e-10	-6.8933e-11	-7.20894e-11	-2.93393e-10	-3.3019e-10	1.82837e-09	6.33427e-11	-1.48779e-09	1.49421e-10	1.36795e-10	9.83318e-10	-4.2956e-10	-1.30254e-09	3.03116e-10	8.54414e-10	-1.24984e-09	-4.01393e-10	-9.1118e-10	1.51882e-17
-2.68709e-10	4.09757e-10	-5.2538e-11	-6.27464e-11	1.04022e-09	4.23454e-10	5.83449e-10	1.17094e-10	-8.83967e-10	-1.09622e-10	4.42577e-10	3.7546e-10	-3.86611e-10	-9.46347e-11	-7.19849e-11	-2.97127e-10	-3.2003e-10	1.82837e-09	6.34433e-11	-1.48921e-09	1.49102e-10	1.49196e-10	9.83453e-10	-4.29582e-10	-1.30258e-09	3.03426e-10	8.5441e-10	-1.24994e-09	-4.01406e-10	-9.11055e-10	1.51801e-17
-2.68367e-10	4.09785e-10	-5.27057e-11	-6.26725e-11	1.04049e-09	3.46842e-11	5.67445e-10	1.37709e-10	-8.83949e-10	-1.18113e-10	4.43367e-10	3.91815e-10	-3.89746e-10	-2.71276e-10	-7.22956e-11	-3.19041e-10	-2.53299e-10	1.82843e-09	6.31407e-11	-1.48684e-09	1.53133e-10	1.52329e-10	9.84409e-10	-4.30199e-10	-1.22275e-09	2.69758e-10	8.54372e-10	-1.25061e-09	-3.99647e-10	-9.16108e-10	1.4833e-17
-2.7513e-10	4.09796e-10	-5.25126e-11	-6.29716e-11	1.04025e-09	1.10129e-10	5.6489e-10	1.18064e-10	-8.83897e-10	-1.09115e-10	4.43985e-10	3.77051e-10	-3.92203e-10	-1.32659e-10	-7.19127e-11	-3.1107e-10	-3.44222e-10	1.82841e-09	6.34991e-11	-1.49073e-09	1.4845e-10	1.6227e-10	9.83775e-10	-4.29956e-10	-1.2271e-09	2.08615e-10	8.54415e-10	-1.25076e-09	-3.99637e-10	-9.12801e-10	1.48091e-17
-2.65794e-10	4.09806e-10	-5.26133e-11	-6.23987e-11	1.04041e-09	9.90235e-11	5.66415e-10	1.19692e-10	-8.83883e-10	-1.13568e-10	4.43868e-10	3.83971e-10	-3.92536e-10	-1.44316e-10	-7.21613e-11	-3.08886e-10	-2.80977e-10	1.82842e-09	6.34226e-11	-1.48806e-09	1.51353e-10	1.49785e-10	9.84202e-10	-4.30022e-10	-1.23184e-09	2.13501e-10	8.54408e-10	-1.2507e-09	-3.99734e-10	-9.12746e-10	1.47763e-17
-2.71908e-10	4.09814e-10	-5.26286e-11	-6.25684e-11	1.04035e-09	8.3538e-11	5.66103e-10	1.20816e-10	-8.83903e-10	-1.12718e-10	4.43885e-10	3.79597e-10	-3.89666e-10	-1.36965e-10	-7.21842e-11	-2.9891e-10	-2.83246e-10	1.82841e-09	6.33118e-11	-1.48809e-09	1.49736e-10	1.49763e-10	9.83933e-10	-4.29903e-10	-1.23053e-09	2.24603e-10	8.54392e-10	-1.25069e-09	-3.99906e-10	-9.13855e-10	1.47666e-17
-2.71903e-10	4.09811e-10	-5.28694e-11	-6.23849e-11	1.04037e-09	8.99214e-11	5.65086e-10	1.22279e-10	-8.83913e-10	-1.13465e-10	4.4425e-10	3.80468e-10	-3.91209e-10	-1.30499e-10	-7.20766e-11	-3.00005e-10	-2.79945e-10	1.82841e-09	6.34087e-11	-1.48799e-09	1.49351e-10	1.50656e-10	9.84071e-10	-4.29959e-10	-1.23015e-09	2.2345e-10	8.54393e-10	-1.25062e-09	-4.00124e-10	-9.127e-10	1.47631e-17
-2.72524e-10	4.09811e-10	-5.28145e-11	-6.23445e-11	1.04037e-09	9.97196e-11	5.6519e-10	1.20889e-10	-8.83903e-10	-1.13631e-10	4.44076e-10	3.8045e-10	-3.90298e-10	-1.31332e-10	-7.2071e-11	-3.00238e-10	-2.70148e-10	1.82841e-09	6.34055e-11	-1.48812e-09	1.49477e-10	1.50931e-10	9.84177e-10	-4.29951e-10	-1.23001e-09	2.18768e-10	8.54395e-10	-1.25063e-09	-4.00102e-10	-9.13217e-10	1.47584e-17
-2.71572e-10	4.09812e-10	-5.27077e-11	-6.23887e-11	1.04039e-09	8.9418e-11	5.6572e-10	1.20673e-10	-8.83897e-10	-1.13362e-10	4.44203e-10	3.81597e-10	-3.91533e-10	-1.32218e-10	-7.20943e-11	-2.99183e-10	-2.70898e-10	1.82841e-09	6.33938e-11	-1.48801e-09	4.89447e-11	1.50449e-10	9.84468e-10	-4.29938e-10	-1.2299e-09	2.201e-10	8.54399e-10	-1.25064e-09	-3.99997e-10	-9.13018e-10	1.47385e-17
-2.72492e-10	4.09813e-10	-5.26931e-11	-6.23764e-11	1.04003e-09	9.39458e-11	5.65516e-10	1.20569e-10	-8.83899e-10	-1.13326e-10	4.71149e-10	3.80616e-10	-3.93144e-10	-1.34297e-10	-7.21226e-11	-2.99789e-10	-2.72137e-10	1.82788e-09	6.34007e-11	-1.46909e-09	1.04271e-10	-2.14829e-11	9.84626e-10	-4.29913e-10	-2.42658e-10	2.2089e-10	8.04882e-10	-1.25065e-09	-3.99964e-10	-9.13118e-10	1.31588e-17
-2.71572e-10	4.09802e-10	-5.2684e-11	-6.23847e-11	7.47422e-10	9.39817e-11	5.68606e-10	1.20617e-10	-8.839e-10	-1.13207e-10	4.57795e-10	3.80402e-10	-3.95166e-10	-1.34843e-10	-7.20908e-11	-2.9935e-10	-2.7103e-10	1.82834e-09	7.3226e-11	-1.47779e-09	1.32996e-10	1.12225e-10	9.06415e-10	-4.29942e-10	-4.8012e-10	2.19686e-10	8.3382e-10	-7.0492e-10	-3.99877e-10	-9.16362e-10	1.1684e-17
-2.71602e-10	4.09806e-10	-5.26818e-11	-6.26335e-11	6.84121e-10	9.37749e-11	5.65927e-10	1.20815e-10	-8.83924e-10	-1.13354e-10	4.56199e-10	3.79987e-10	-3.94022e-10	-1.35232e-10	-7.21286e-11	-2.9957e-10	-2.72105e-10	1.82825e-09	6.6392e-11	-1.47952e-09	1.29359e-10	9.79052e-11	9.65986e-10	-4.29922e-10	-3.96388e-10	2.17544e-10	8.26402e-10	-6.29575e-10	-3.99953e-10	-9.13281e-10	1.15073e-17
-2.72152e-10	4.09811e-10	-5.26703e-11	-6.23996e-11	7.401e-10	9.61309e-11	5.66024e-10	1.20945e-10	-8.839e-10	-1.12979e-10	4.56824e-10	3.79309e-10	-3.93907e-10	-1.35859e-10	-7.20745e-11	-2.99736e-10	-2.71146e-10	1.82824e-09	6.82289e-11	-1.47696e-09	1.31801e-10	5.57453e-11	9.83661e-10	-4.29931e-10	-4.1507e-10	2.1993e-10	8.35405e-10	-4.5997e-10	-3.99953e-10	-9.1323e-10	1.1455e-17
-2.71991e-10	4.09807e-10	-5.26763e-11	-6.25191e-11	6.7288e-10	9.47283e-11	5.70641e-10	1.20825e-10	-8.84027e-10	-1.12861e-10	4.52287e-10	3.79923e-10	-3.94132e-10	-1.3523e-10	-7.21026e-11	-2.99671e-10	-2.71804e-10	1.82816e-09	7.44103e-11	-1.48049e-09	1.29496e-10	8.22751e-11	9.57867e-10	-4.29937e-10	-4.15306e-10	2.18188e-10	8.28851e-10	-4.16927e-10	-3.99965e-10	-9.13309e-10	1.12767e-17
-2.71803e-10	4.09808e-10	-5.26726e-11	-6.25062e-11	6.90026e-10	9.48905e-11	5.66646e-10	1.20812e-10	-8.84038e-10	-1.1315e-10	4.53526e-10	3.79816e-10	-3.94286e-10	-1.35727e-10	-7.21205e-11	-2.99664e-10	-2.71544e-10	1.82814e-09	7.07936e-11	-1.47674e-09	1.29376e-10	6.50755e-11	9.31581e-10	-4.29931e-10	-4.15365e-10	2.18438e-10	8.31318e-10	-4.30485e-10	-3.9996e-10	-9.13277e-10	1.12484e-17
-2.71863e-10	4.09809e-10	-5.26756e-11	-6.26367e-11	6.78957e-10	9.39317e-11	5.66649e-10	1.20914e-10	-8.8399e-10	-1.13005e-10	4.54885e-10	3.80063e-10	-3.94749e-10	-1.35504e-10	-7.21154e-11	-2.99624e-10	-2.71535e-10	1.82812e-09	7.20589e-11	-1.47951e-09	1.30409e-10	7.64401e-11	9.33725e-10	-4.29931e-10	-3.72425e-10	2.1837e-10	8.3038e-10	-4.04001e-10	-3.99956e-10	-9.13299e-10	1.11915e-17
-2.71785e-10	4.09808e-10	-5.26754e-11	-6.24966e-11	6.80458e-10	9.42483e-11	5.66655e-10	1.2089e-10	-8.83979e-10	-1.13063e-10	4.535e-10	3.80078e-10	-3.94497e-10	-1.35479e-10	-7.21084e-11	-2.99662e-10	-2.71681e-10	1.82813e-09	7.24623e-11	-1.47977e-09	1.30511e-10	8.07212e-11	9.2591e-10	-4.29932e-10	-3.84334e-10	2.18586e-10	8.31e-10	-4.04601e-10	-3.99957e-10	-9.13296e-10	1.11898e-17
-2.71818e-10	4.09808e-10	-5.27268e-11	-6.39608e-11	6.85465e-10	9.49021e-11	5.66737e-10	3.62749e-11	-8.76047e-10	-1.13001e-10	4.53445e-10	3.79674e-10	-3.94078e-10	-1.35223e-10	-7.03095e-11	-2.9967e-10	-2.71685e-10	1.82888e-09	7.15182e-11	-7.23658e-10	1.30056e-10	1.01317e-10	9.28737e-10	-4.42343e-10	-3.77632e-10	2.18861e-10	6.80144e-10	-4.06454e-10	-3.9996e-10	-9.13386e-10	9.29375e-18
-2.72179e-10	4.09808e-10	-5.19934e-11	-6.66509e-11	6.78796e-10	9.45713e-11	5.67407e-10	1.22885e-10	-4.06187e-10	-9.87921e-11	4.49692e-10	3.77632e-10	-3.86036e-10	-1.35369e-10	-7.20864e-11	-2.99541e-10	-2.71654e-10	1.78988e-09	7.18736e-11	-8.76256e-10	1.31898e-10	9.98135e-11	9.37799e-10	-4.29935e-10	-3.75397e-10	2.1865e-10	8.33975e-10	-4.0499e-10	-3.99035e-10	-9.13329e-10	9.02156e-18
-2.73224e-10	4.0985e-10	-5.25661e-11	-6.45452e-11	6.71288e-10	9.47178e-11	5.66915e-10	1.08899e-10	-5.09782e-10	-5.16459e-11	4.5254e-10	3.77972e-10	-3.90089e-10	-1.35424e-10	-7.15237e-11	-2.99642e-10	-2.71668e-10	1.7906e-09	7.16874e-11	-8.8141e-10	1.30728e-10	8.92505e-11	9.31345e-10	-4.33226e-10	-4.03637e-10	2.15491e-10	7.03562e-10	-4.06472e-10	-3.9917e-10	-9.13355e-10	8.92338e-18
-2.72974e-10	4.0981e-10	-4.94934e-11	-6.36584e-11	5.63164e-10	9.49309e-11	5.66911e-10	1.11213e-10	-5.00924e-10	-1.02965e-10	5.17556e-10	3.77837e-10	-3.74719e-10	-1.35238e-10	-7.13278e-11	-2.99601e-10	-2.71642e-10	1.79089e-09	7.18222e-11	-9.36012e-10	1.31399e-10	9.41194e-11	9.28499e-10	-4.04327e-10	-3.93442e-10	2.33322e-10	7.29098e-10	-4.02745e-10	-3.99532e-10	-3.03907e-10	8.20368e-18
-2.72451e-10	4.09788e-10	-5.25798e-11	-6.39044e-11	5.11311e-10	9.49474e-11	5.67252e-10	1.09233e-10	-4.74422e-10	-9.3551e-11	4.71362e-10	3.77804e-10	-3.93562e-10	-1.33877e-10	-7.12026e-11	-2.99613e-10	-2.71652e-10	1.79548e-09	7.17122e-11	-8.67581e-10	1.3153e-10	9.45319e-11	9.31907e-10	-4.31711e-10	-3.95296e-10	2.18982e-10	6.7572e-10	-4.07725e-10	-3.996e-10	-2.1265e-10	7.88795e-18
-2.71477e-10	4.09677e-10	-5.23916e-11	-8.34705e-11	4.80181e-10	9.52732e-11	5.67346e-10	1.13307e-10	-5.90516e-10	-9.15448e-11	4.6424e-10	3.76784e-10	-3.90914e-10	-1.34089e-10	-6.14505e-11	-2.30548e-10	-2.71645e-10	1.79354e-09	6.94084e-11	-8.41213e-10	1.30397e-10	8.88714e-11	7.76251e-10	-4.30805e-10	-3.89582e-10	2.16229e-10	7.4049e-10	-4.05605e-10	-3.98743e-10	-3.45326e-10	7.77363e-18
-2.72486e-10	-1.3966e-11	-5.23639e-11	-8.60709e-11	4.08966e-10	9.58294e-11	5.67195e-10	1.12485e-10	-5.61976e-10	-8.8777e-11	1.6433e-10	3.77304e-10	-3.86098e-10	-1.34339e-10	-6.06583e-11	-2.58792e-10	-2.71601e-10	1.79992e-09	7.10982e-11	-8.65163e-10	1.29496e-10	9.07122e-11	8.68113e-10	-4.27779e-10	-3.90192e-10	2.11489e-10	6.56169e-10	-4.05724e-10	-3.98891e-10	-3.25074e-10	7.41183e-18
-2.75126e-10	2.59729e-10	-5.24513e-11	-7.76488e-11	3.79897e-10	9.62485e-11	5.41342e-10	1.13266e-10	-5.04844e-10	-8.3948e-11	3.11729e-10	3.77021e-10	-3.9066e-10	-1.34154e-10	-1.5554e-11	-2.71552e-10	-2.69902e-10	1.48925e-09	7.16667e-11	-8.59431e-10	2.10789e-10	9.31622e-11	8.66799e-10	-4.29129e-10	-3.90655e-10	2.19849e-10	6.04511e-10	-4.13428e-10	-3.99315e-10	-3.31232e-10	6.38677e-18
-2.74988e-10	2.07405e-10	-5.24946e-11	-7.26798e-11	3.92682e-10	9.6185e-11	3.7277e-10	1.13215e-10	-5.04373e-10	-8.24883e-11	2.77818e-10	3.77119e-10	-3.90333e-10	-1.34163e-10	-4.50785e-11	-2.74306e-10	-2.69978e-10	1.5001e-09	7.1676e-11	-8.5975e-10	1.99748e-10	9.28364e-11	8.70677e-10	-4.29001e-10	-3.90683e-10	2.19505e-10	6.20922e-10	-4.12945e-10	-3.99351e-10	-3.29407e-10	6.25313e-18
-2.73462e-10	3.04297e-10	-5.27584e-11	-7.20387e-11	3.92174e-10	9.69375e-11	4.13304e-10	1.12289e-10	-4.98975e-10	-8.33637e-11	3.07234e-10	3.77638e-10	-3.90313e-10	-1.34055e-10	2.25221e-11	-2.84876e-10	-1.78937e-10	1.50626e-09	7.15621e-11	-8.64104e-10	1.54364e-10	9.29153e-11	8.93386e-10	-4.28187e-10	-3.93601e-10	2.18582e-10	4.62126e-10	-4.13936e-10	-3.99262e-10	-3.10719e-10	6.17703e-18
-3.67638e-10	-5.25314e-11	-4.68386e-11	-2.18473e-11	3.95071e-10	1.38993e-11	4.4508e-10	1.13368e-10	-5.01062e-10	-1.51972e-10	3.63803e-10	3.12117e-10	-3.86565e-10	-1.33888e-10	-1.46149e-12	-3.80329e-10	-2.11882e-10	5.51946e-11	7.16197e-11	-8.62228e-10	1.41153e-10	9.28734e-11	2.71635e-10	5.1055e-11	-3.92165e-10	2.19104e-10	4.94285e-10	-4.14617e-10	-3.99415e-10	-3.02982e-10	3.09455e-18
-3.2139e-10	-5.2094e-11	-4.7234e-11	-5.05899e-11	3.95024e-10	2.45091e-11	4.42656e-10	1.13357e-10	-5.01698e-10	-1.13046e-10	3.36876e-10	3.18435e-10	-3.87596e-10	-1.33893e-10	-6.07087e-12	-3.79479e-10	-2.13297e-10	1.03148e-10	7.15718e-11	-8.62387e-10	1.44632e-10	9.11525e-11	2.81441e-10	4.98384e-11	-3.91925e-10	2.19093e-10	4.94291e-10	-4.14627e-10	-3.9886e-10	-3.03249e-10	3.05259e-18
-3.27049e-10	-3.88358e-12	-4.75117e-11	-5.10467e-11	3.84495e-10	5.35712e-11	4.46736e-10	1.13283e-10	-5.01827e-10	-1.28706e-10	2.34099e-10	3.18876e-10	-3.87592e-10	-1.33939e-10	4.89927e-11	-3.67392e-10	-2.15878e-10	1.52784e-10	7.15731e-11	-8.62547e-10	1.44911e-10	9.22688e-11	2.90282e-10	-1.62003e-10	-3.92356e-10	2.18317e-10	4.91394e-10	-4.16216e-10	-3.99198e-10	-3.03162e-10	3.03203e-18
-3.10775e-10	7.42337e-11	-4.77876e-11	-4.95554e-11	3.92299e-10	3.19665e-11	4.23724e-10	1.13139e-10	-5.01931e-10	-1.20603e-10	2.68225e-10	3.20488e-10	-3.87247e-10	-1.33915e-10	-1.01646e-11	-3.41896e-10	-2.17627e-10	1.33612e-10	7.13611e-11	-8.62744e-10	1.50975e-10	9.07933e-11	2.88177e-10	-1.5894e-11	-3.91938e-10	2.19051e-10	4.99083e-10	-4.14303e-10	-3.99259e-10	-3.04503e-10	2.98355e-18
-3.06663e-10	1.67485e-11	-4.91242e-11	-3.24427e-11	3.89365e-10	3.80311e-11	4.2071e-10	1.13556e-10	-5.01672e-10	-1.26818e-10	2.74626e-10	3.26235e-10	-3.87042e-10	-1.33946e-10	-3.68268e-12	-3.12321e-10	-2.1824e-10	1.54522e-10	7.1247e-11	-8.62851e-10	1.47779e-10	9.05197e-11	3.17751e-10	-4.40725e-11	-3.92246e-10	2.16801e-10	4.96992e-10	-4.14042e-10	-3.9923e-10	-2.9725e-10	2.9767e-18
-3.06584e-10	1.12611e-11	-4.93444e-11	-4.86822e-11	3.91203e-10	3.52978e-11	4.21387e-10	1.13231e-10	-5.01598e-10	-1.26593e-10	2.44554e-10	3.23362e-10	-1.28601e-10	-1.30998e-10	-8.66458e-12	-3.30305e-10	-2.19744e-10	1.85796e-10	7.41393e-11	-8.62766e-10	1.44285e-10	9.17165e-11	3.12849e-10	-6.96779e-12	-3.92212e-10	2.07691e-10	4.99021e-10	-4.13652e-10	-3.99111e-10	-3.03193e-10	2.8466e-18
-3.19746e-10	1.49313e-11	-4.84605e-11	-3.45157e-11	3.90229e-10	3.67116e-11	4.13949e-10	1.13403e-10	-5.01793e-10	-1.26053e-10	2.71327e-10	3.25164e-10	-2.5637e-10	-1.33916e-10	-1.077e-11	-3.23205e-10	-2.18857e-10	1.7899e-10	7.85678e-11	-5.89248e-10	1.45574e-10	9.14603e-11	3.11198e-10	-3.89093e-11	-3.92307e-10	2.11514e-10	4.1373e-10	-4.1528e-10	-3.99157e-10	-2.96565e-10	2.4299e-18
-3.25781e-10	1.05126e-11	-4.71871e-11	-3.91395e-11	3.89794e-10	3.38138e-11	4.20203e-10	1.13292e-10	-5.01814e-10	-1.29875e-10	2.61873e-10	3.22699e-10	-2.07493e-10	-1.3393e-10	-8.87386e-12	-3.25429e-10	-2.17341e-10	1.50629e-10	7.60922e-11	-2.36872e-10	1.46618e-10	9.28436e-11	3.14055e-10	-2.25049e-11	-3.92232e-10	2.18036e-10	3.71957e-10	-4.14198e-10	-3.99223e-10	-2.86188e-10	2.07452e-18
-3.25781e-10	1.05126e-11	-4.71871e-11	-3.91395e-11	3.89794e-10	3.38138e-11	4.20203e-10	1.13292e-10	-5.01814e-10	-1.29875e-10	2.61873e-10	3.22699e-10	-2.07493e-10	-1.3393e-10	-8.87386e-12	-3.25429e-10	-2.17341e-10	1.50629e-10	7.60922e-11	-2.36872e-10	1.46618e-10	9.28436e-11	3.14055e-10	-2.25049e-11	-3.92232e-10	2.18036e-10	3.71957e-10	-4.14198e-10	-3.99223e-10	-2.86188e-10	2.07452e-18
-3.20413e-10	1.05356e-11	-4.75056e-11	-4.03417e-11	3.90629e-10	3.48663e-11	4.16516e-10	1.13352e-10	-5.01826e-10	-1.28618e-10	2.63223e-10	3.23922e-10	-2.13568e-10	-1.33552e-10	-7.57989e-12	-3.24898e-10	-2.18534e-10	1.57026e-10	7.60368e-11	-1.03753e-10	1.46651e-10	9.56721e-11	3.14675e-10	-1.69239e-11	-3.92231e-10	2.15613e-10	3.73244e-10	-4.1472e-10	-3.9907e-10	-2.94132e-10	2.03478e-18
-3.24363e-10	1.04984e-11	-4.75317e-11	-4.01197e-11	3.90639e-10	3.55781e-11	4.18426e-10	1.13321e-10	-5.01827e-10	-1.28933e-10	2.59254e-10	3.22948e-10	-2.00153e-10	-1.33343e-10	-8.24067e-12	-3.259e-10	-2.1803e-10	1.53408e-10	7.60511e-11	-1.05405e-10	1.46755e-10	9.24475e-11	3.14384e-10	-1.89319e-11	-3.92213e-10	2.16405e-10	3.7815e-10	-4.14392e-10	-3.99155e-10	-2.90851e-10	2.0316e-18
-3.21447e-10	1.06558e-11	-4.72894e-11	-3.95303e-11	3.90907e-10	3.44725e-11	4.16208e-10	1.1332e-10	-5.01819e-10	-1.291e-10	2.56531e-10	3.23185e-10	-2.0588e-10	-1.33584e-10	-7.89414e-12	-3.25094e-10	-2.17986e-10	1.5187e-10	7.5968e-11	-1.13208e-10	1.46565e-10	9.44685e-11	3.13964e-10	-2.37842e-11	-3.92223e-10	2.16244e-10	3.75117e-10	-4.14472e-10	-3.99134e-10	-2.89957e-10	2.02723e-18
-3.18771e-10	1.27689e-11	-4.71404e-11	-3.95648e-11	3.89103e-10	3.44253e-11	4.16168e-10	1.13314e-10	-5.01822e-10	-1.28832e-10	2.58698e-10	3.23864e-10	-2.07724e-10	-1.33597e-10	-7.91619e-12	-3.25459e-10	-2.07244e-10	1.52059e-10	7.5644e-11	-1.0771e-10	1.46508e-10	9.46519e-11	3.14526e-10	-2.35616e-11	-3.92227e-10	2.16428e-10	3.75003e-10	-4.14435e-10	-3.99117e-10	-2.90587e-10	2.02151e-18
-3.19659e-10	1.15813e-11	-4.72163e-11	-3.96277e-11	3.88422e-10	2.8532e-11	4.17352e-10	1.13314e-10	-5.01826e-10	-1.29066e-10	2.57176e-10	3.23719e-10	-2.05963e-10	-1.33523e-10	-2.25801e-12	-3.25174e-10	-2.11728e-10	1.54327e-10	7.5681e-11	-1.11803e-10	1.46451e-10	9.45261e-11	3.142e-10	-2.19328e-11	-3.92266e-10	2.15771e-10	3.75234e-10	-1.38646e-10	-3.99108e-10	-2.90579e-10	1.87087e-18
-3.19767e-10	1.09092e-11	-4.71132e-11	-3.94793e-11	3.90967e-10	3.21504e-11	4.17063e-10	1.19726e-10	-2.01324e-10	-1.29267e-10	2.56721e-10	3.23045e-10	-2.0328e-10	-1.33496e-10	-6.78883e-12	-3.25145e-10	-2.17856e-10	1.53669e-10	7.59208e-11	-1.18308e-10	1.4663e-10	9.41295e-11	3.14531e-10	-2.1865e-11	-3.92235e-10	1.54714e-10	3.75573e-10	-2.04462e-10	-3.99091e-10	-2.90768e-10	1.6658e-18
-3.20437e-10	1.12811e-11	-4.72221e-11	-3.94512e-11	3.90668e-10	1.31412e-12	4.17403e-10	1.13573e-10	-5.32131e-11	-1.28971e-10	2.5837e-10	3.2319e-10	-2.03575e-10	-1.33487e-10	-6.307e-12	-3.25138e-10	-2.15524e-10	1.53407e-10	7.40483e-11	-1.17225e-10	1.46599e-10	9.43081e-11	3.14508e-10	-2.14614e-11	-3.92244e-10	1.83541e-10	3.75661e-10	-1.62686e-10	-3.99126e-10	-2.90474e-10	1.61981e-18
-2.95644e-10	1.11454e-11	-4.71833e-11	-3.95298e-11	4.04274e-10	2.8901e-11	2.12482e-10	1.20183e-10	-1.23178e-10	-1.29117e-10	2.57088e-10	3.22994e-10	-2.04428e-10	-1.33311e-10	-6.00544e-12	-3.25072e-10	-2.14045e-10	1.52754e-10	7.54656e-11	-1.1545e-10	1.4666e-10	9.43506e-11	3.14497e-10	-2.12617e-11	-3.92233e-10	1.6376e-10	3.76402e-10	-2.06351e-10	-3.99126e-10	-2.90472e-10	1.50926e-18
-2.98687e-10	1.12071e-11	-4.71854e-11	-3.95017e-11	3.9108e-10	2.45172e-11	2.20452e-10	1.18756e-10	-8.45066e-11	-1.29057e-10	2.57374e-10	3.23104e-10	-2.04452e-10	-1.33382e-10	-6.23738e-12	-3.25101e-10	-2.14178e-10	1.53341e-10	7.61733e-11	-1.15145e-10	1.46641e-10	9.43335e-11	3.14473e-10	-2.13956e-11	-3.92229e-10	1.57337e-10	3.76013e-10	-2.03355e-10	-3.99123e-10	-2.90478e-10	1.49234e-18
-2.96856e-10	1.12182e-11	-4.71334e-11	-4.28369e-11	3.94038e-10	2.34696e-11	2.55704e-10	1.17589e-10	-1.00885e-10	-1.2896e-10	2.57207e-10	3.23137e-10	-2.04061e-10	-1.33833e-10	-4.41903e-12	-2.87611e-10	-2.15103e-10	1.582e-10	7.55724e-11	-1.15467e-10	1.44791e-10	9.43521e-11	3.14512e-10	-2.20804e-11	-3.92234e-10	3.37516e-11	3.76236e-10	-1.97556e-10	-3.99134e-10	-2.90524e-10	1.4659e-18
-2.68308e-10	1.12482e-11	-4.70521e-11	-3.98754e-11	3.92033e-10	2.48453e-11	2.35977e-10	1.18429e-10	-8.37642e-11	-1.29045e-10	2.57479e-10	3.23134e-10	-2.04241e-10	-1.33802e-10	-5.745e-12	-2.81347e-10	-2.14929e-10	1.53347e-10	7.55036e-11	-1.15833e-10	1.42046e-10	9.4287e-11	3.14532e-10	-2.17945e-11	-3.92218e-10	6.45071e-11	3.75967e-10	-1.98571e-10	-3.99137e-10	-2.90473e-10	1.43289e-18
-2.75314e-10	1.12156e-11	-4.71301e-11	-3.97576e-11	3.91195e-10	2.52981e-11	2.39225e-10	1.1915e-10	-8.33256e-11	-1.29107e-10	2.57394e-10	3.23131e-10	-2.04135e-10	-1.33522e-10	-5.34414e-12	-2.49188e-10	-2.14871e-10	1.5414e-10	7.60324e-11	-1.15376e-10	1.44394e-10	9.43141e-11	3.14513e-10	-2.18329e-11	-3.9223e-10	6.44213e-11	3.7603e-10	-2.03304e-10	-3.99136e-10	-2.90573e-10	1.42335e-18
-2.72062e-10	1.12101e-11	-4.70293e-11	-4.17728e-11	3.91734e-10	2.43905e-11	2.38776e-10	1.20993e-10	-8.54709e-11	-1.29004e-10	2.57408e-10	3.2312e-10	-2.04152e-10	-1.33664e-10	-5.34702e-12	-2.3522e-10	-2.14943e-10	1.55422e-10	7.53314e-11	-1.15433e-10	1.39296e-10	9.4275e-11	3.14536e-10	-2.18875e-11	-3.92227e-10	5.35559e-11	3.76004e-10	-1.98532e-10	-3.99136e-10	-2.90551e-10	1.41161e-18
-2.73189e-10	1.11872e-11	-4.68904e-11	-4.23271e-11	3.92243e-10	2.38319e-11	2.36277e-10	1.20005e-10	-8.60012e-11	-1.28889e-10	2.57396e-10	3.23103e-10	-2.04111e-10	-1.33763e-10	-5.4078e-12	-2.36085e-10	-2.15036e-10	1.55362e-10	7.52859e-11	-1.15351e-10	1.3677e-10	9.42727e-11	3.1456e-10	-2.19331e-11	-3.92226e-10	4.15545e-11	3.76051e-10	-1.98537e-10	-3.99135e-10	-2.90569e-10	1.40989e-18
-2.81291e-10	1.11979e-11	-4.68679e-11	-4.18764e-11	3.3784e-10	2.38591e-11	2.33865e-10	1.20103e-10	-8.65897e-11	-1.2888e-10	2.57414e-10	3.23072e-10	-2.03989e-10	-1.33765e-10	-5.37078e-12	-2.3864e-10	-2.15094e-10	1.56405e-10	7.53443e-11	-1.15497e-10	1.37865e-10	9.42215e-11	3.14597e-10	-2.18565e-11	-3.92225e-10	3.42477e-11	3.7592e-10	-1.98269e-10	-3.99135e-10	-2.90569e-10	1.37471e-18
-2.74249e-10	1.11968e-11	-4.68925e-11	-4.32593e-11	3.20843e-10	2.42301e-11	2.35341e-10	1.04269e-10	-8.60543e-11	-1.28938e-10	2.5739e-10	1.13254e-10	-2.04191e-10	-1.33723e-10	-5.37889e-12	-2.38065e-10	-2.1499e-10	1.55001e-10	7.5389e-11	-1.15401e-10	1.39705e-10	9.42202e-11	3.14605e-10	-2.18891e-11	-3.92225e-10	4.75516e-11	3.75968e-10	-1.98744e-10	-3.99134e-10	-2.90544e-10	1.26635e-18
-2.75446e-10	1.11045e-11	-4.68858e-11	-4.22122e-11	2.65345e-10	2.40904e-11	2.34904e-10	1.18462e-10	-8.91458e-11	-1.28899e-10	2.56604e-10	9.86271e-11	-2.04194e-10	-1.33745e-10	-5.45092e-12	-2.38094e-10	-2.1502e-10	1.55322e-10	7.53416e-11	-1.15434e-10	1.35874e-10	9.42009e-11	3.14749e-10	-2.18762e-11	-3.92225e-10	4.70113e-11	3.75936e-10	-1.98049e-10	-3.99134e-10	-2.90558e-10	1.23319e-18
-2.78138e-10	1.11867e-11	-4.68935e-11	-4.18781e-11	2.4552e-10	2.41596e-11	2.35291e-10	1.12743e-10	-9.24207e-11	-1.28892e-10	2.57368e-10	1.03104e-10	-2.04342e-10	-1.33743e-10	-5.41492e-12	-2.39154e-10	-2.15038e-10	1.11648e-10	7.53579e-11	-1.15427e-10	1.25989e-10	9.42237e-11	3.14713e-10	-2.19597e-11	-3.92225e-10	4.54217e-11	3.75965e-10	-1.98677e-10	-3.99122e-10	-2.90553e-10	1.2117e-18
-2.77423e-10	1.11362e-11	-4.68807e-11	-4.2037e-11	2.52082e-10	2.407e-11	2.35205e-10	1.13923e-10	-8.96493e-11	-1.28888e-10	2.41965e-10	1.04667e-10	-2.04705e-10	-1.33742e-10	-5.41708e-12	-2.39202e-10	-2.15042e-10	1.54306e-10	7.45444e-11	-1.15433e-10	1.28191e-10	9.42107e-11	3.14774e-10	-2.19459e-11	-3.92664e-10	4.49227e-11	3.75917e-10	-1.6505e-10	-3.9911e-10	-2.90557e-10	1.20695e-18
-4.00461e-11	1.11681e-11	-4.53172e-11	-4.17327e-11	2.56588e-10	2.41581e-11	2.35309e-10	1.1363e-10	-9.07537e-11	-1.28893e-10	2.54095e-10	9.18824e-11	-2.04231e-10	-1.33742e-10	-5.17911e-12	-2.38925e-10	-2.15045e-10	1.40587e-10	7.52125e-11	-1.17197e-10	1.28595e-10	9.42284e-11	3.14839e-10	-2.18902e-11	-3.92358e-10	4.64724e-11	3.75873e-10	-1.9537e-10	-3.99099e-10	-2.91542e-10	1.14504e-18
-1.04087e-10	1.10494e-11	-3.38069e-11	-4.30363e-11	2.56514e-10	2.20933e-11	2.36496e-10	1.12268e-10	-9.0642e-11	-1.28894e-10	2.50302e-10	9.37802e-11	-2.04429e-10	-1.34131e-10	-5.50703e-12	-2.38913e-10	-2.15052e-10	1.34964e-10	7.50831e-11	-1.14798e-10	1.33846e-10	9.41883e-11	3.11461e-10	-2.18897e-11	-3.92274e-10	4.53081e-11	1.69155e-10	-1.74172e-10	-3.99076e-10	-2.90605e-10	1.02809e-18
-1.07962e-10	1.10411e-11	-4.00569e-11	-4.2128e-11	2.51764e-10	2.35952e-11	2.40374e-10	1.13016e-10	-9.00354e-11	-1.28898e-10	2.47983e-10	9.83606e-11	-2.04428e-10	-1.33664e-10	-5.76203e-12	-1.49215e-10	-2.15024e-10	1.36408e-10	7.27256e-11	-1.15667e-10	1.32844e-10	9.43282e-11	3.13844e-10	-2.18986e-11	-3.91513e-10	4.30943e-11	1.1484e-10	-1.86426e-10	-3.99122e-10	-2.90734e-10	9.83439e-19
-1.09321e-10	1.10977e-11	-4.02135e-11	-4.19364e-11	2.50286e-10	2.40298e-11	2.37289e-10	1.12042e-10	-9.08023e-11	-1.28073e-10	2.4325e-10	9.60673e-11	-2.04276e-10	-1.33752e-10	-5.57225e-12	-1.83374e-10	-2.15032e-10	1.41125e-10	7.3934e-11	-1.15622e-10	1.32574e-10	9.43133e-11	2.84208e-10	-2.18466e-11	-3.9211e-10	4.22243e-11	8.25177e-11	-1.86454e-10	-3.99152e-10	-2.90709e-10	9.67507e-19
-8.26857e-11	1.10684e-11	-4.30064e-11	-4.05756e-11	2.51169e-10	2.40831e-11	2.37969e-10	1.12559e-10	-9.06736e-11	-1.28848e-10	2.46647e-10	9.82072e-11	-2.04374e-10	-1.26828e-10	-5.70115e-12	-1.50937e-10	-2.15017e-10	1.4072e-10	-2.03296e-11	-1.16412e-10	1.31391e-10	9.4377e-11	2.94272e-10	-2.188e-11	-3.9224e-10	4.40715e-11	8.82798e-11	-1.77407e-10	-3.76482e-10	-2.90596e-10	9.33882e-19
-8.26857e-11	1.10684e-11	-4.30064e-11	-4.05756e-11	2.51169e-10	2.40831e-11	2.37969e-10	1.12559e-10	-9.06736e-11	-1.28848e-10	2.46647e-10	9.82072e-11	-2.04374e-10	-1.26828e-10	-5.70115e-12	-1.50937e-10	-2.15017e-10	1.4072e-10	-2.03296e-11	-1.16412e-10	1.31391e-10	9.4377e-11	2.94272e-10	-2.188e-11	-3.9224e-10	4.40715e-11	8.82798e-11	-1.77407e-10	-3.76482e-10	-2.90596e-10	9.33882e-19
-7.51604e-11	1.10689e-11	-4.30788e-11	-4.08116e-11	2.51112e-10	2.3889e-11	2.37662e-10	1.12494e-10	-9.06566e-11	-1.28832e-10	2.4645e-10	9.77352e-11	-2.04336e-10	-1.29701e-10	-5.85833e-12	-1.50584e-10	-2.15017e-10	1.42112e-10	1.7408e-11	-1.16331e-10	1.30431e-10	9.43484e-11	2.93989e-10	-2.18713e-11	-3.92135e-10	4.4082e-11	7.9968e-11	-1.77579e-10	-3.77623e-10	-2.90608e-10	9.32231e-19
-7.3909e-11	1.10615e-11	-4.30814e-11	-4.13648e-11	2.51134e-10	2.31173e-11	2.37754e-10	1.1241e-10	-9.0681e-11	-1.28828e-10	2.42004e-10	9.78867e-11	-2.04357e-10	-1.31494e-10	-5.74019e-12	-1.39338e-10	-2.15029e-10	1.41872e-10	2.53997e-11	-1.15573e-10	1.30356e-10	9.4338e-11	2.9272e-10	-2.18685e-11	-3.91335e-10	4.37801e-11	7.87405e-11	-1.78994e-10	-3.788e-10	-2.90676e-10	9.27089e-19
-7.16195e-11	1.10722e-11	-4.30496e-11	-4.1124e-11	2.51012e-10	2.34606e-11	2.37736e-10	1.12316e-10	-9.06773e-11	-1.28868e-10	2.42656e-10	9.73744e-11	-2.04366e-10	-1.32803e-10	-5.73235e-12	-4.12196e-11	-2.15037e-10	1.42372e-10	2.05564e-11	-1.15427e-10	1.30304e-10	9.57957e-11	2.90769e-10	-2.18672e-11	-3.91456e-10	4.42224e-11	7.85638e-11	-1.78656e-10	-3.81593e-10	-2.9066e-10	9.10631e-19
-7.34004e-11	1.10742e-11	-4.7084e-11	-4.10697e-11	2.51216e-10	2.36332e-11	2.37549e-10	1.12427e-10	-9.06554e-11	-1.28849e-10	2.44214e-10	9.72388e-11	-2.04338e-10	-1.3001e-10	-5.99213e-12	-1.01326e-10	-2.20735e-10	1.52068e-10	1.70273e-11	-1.15972e-10	1.30368e-10	9.38797e-11	2.32376e-10	-2.18671e-11	-3.91627e-10	-6.55226e-11	8.03433e-11	-1.79454e-10	-3.78872e-10	-1.52511e-10	8.34028e-19
-7.7448e-11	1.10684e-11	-4.32618e-11	-4.13848e-11	2.51138e-10	2.60575e-11	2.37679e-10	1.12339e-10	-8.27905e-11	-1.28817e-10	2.43817e-10	9.4753e-11	-2.04364e-10	-1.30998e-10	-4.73311e-12	-9.30801e-11	-2.15126e-10	1.43394e-10	2.05284e-11	-1.14405e-10	1.30374e-10	9.64192e-11	2.70602e-10	-2.18681e-11	-1.34007e-10	3.78241e-11	7.92719e-11	-1.78921e-10	-3.80434e-10	-1.24604e-10	7.0034e-19
-7.68592e-11	1.10707e-11	-4.68126e-11	-4.1761e-11	2.51144e-10	2.38945e-11	2.37643e-10	1.12336e-10	-8.45051e-11	-1.28826e-10	2.5068e-10	9.28776e-11	-2.04367e-10	-1.30774e-10	-5.04082e-12	-9.83171e-11	-2.15041e-10	1.43016e-10	2.59135e-11	-1.15038e-10	1.3037e-10	9.53534e-11	2.65646e-10	-2.18693e-11	-7.9442e-11	4.16608e-11	8.02281e-11	-1.78299e-10	-3.80407e-10	-7.02672e-11	6.80124e-19
-7.72663e-11	1.10692e-11	-4.5244e-11	-4.15436e-11	2.51148e-10	2.4176e-11	2.37689e-10	1.12382e-10	-8.67469e-11	-1.28817e-10	2.45321e-10	9.35778e-11	-2.04335e-10	-1.29982e-10	-4.47588e-12	-7.71666e-11	-2.15556e-10	1.43014e-10	2.10851e-11	-1.14461e-10	1.30388e-10	9.53337e-11	2.513e-10	-2.18698e-11	-1.05546e-10	4.20584e-11	8.00766e-11	-1.7849e-10	-3.80272e-10	-7.1632e-11	6.71432e-19
-7.68973e-11	1.1071e-11	-4.51324e-11	-4.15304e-11	2.51177e-10	2.39148e-11	2.37671e-10	1.1239e-10	-8.55047e-11	-1.28791e-10	2.45628e-10	9.48781e-11	-2.04367e-10	-1.30106e-10	-4.35607e-12	-1.00992e-10	-2.15288e-10	1.42895e-10	2.25826e-11	-1.14771e-10	1.30552e-10	8.95868e-11	2.33814e-10	-2.18709e-11	-1.00583e-10	4.11783e-11	7.92704e-11	-1.78506e-10	-3.80099e-10	-6.24606e-11	6.63728e-19
-7.66897e-11	1.10698e-11	-4.47521e-11	-4.15406e-11	2.51155e-10	2.40439e-11	2.37681e-10	1.12387e-10	-8.46827e-11	-1.28826e-10	2.45395e-10	9.48267e-11	-2.04364e-10	-1.30352e-10	-4.816e-12	-8.41851e-11	-2.15357e-10	1.42837e-10	2.26121e-11	-1.14638e-10	1.30416e-10	9.46618e-11	2.30399e-10	-2.187e-11	-1.05867e-10	4.09215e-11	8.03193e-11	-1.7861e-10	-3.8004e-10	-6.32305e-11	6.60986e-19
-7.64809e-11	1.10394e-11	-4.44169e-11	-4.14632e-11	2.51204e-10	2.41438e-11	2.37765e-10	1.12289e-10	-8.52711e-11	-1.28828e-10	2.44524e-10	9.49837e-11	-2.04077e-10	-1.30616e-10	-4.85351e-12	-9.59823e-11	-1.66418e-10	1.20188e-10	2.49023e-11	-1.14412e-10	1.30395e-10	9.6633e-11	2.28933e-10	-2.10763e-11	-1.13621e-10	3.96659e-11	8.0418e-11	-1.78739e-10	-3.80012e-10	-6.49337e-11	6.39685e-19
-7.64997e-11	1.10533e-11	-4.43132e-11	-4.14792e-11	2.51199e-10	2.40877e-11	2.37704e-10	1.12327e-10	-8.51737e-11	-1.28828e-10	2.45001e-10	9.4962e-11	-2.04241e-10	-1.30481e-10	-4.5965e-12	-8.58414e-11	-1.73687e-10	1.24688e-10	2.42795e-11	-1.14423e-10	1.30394e-10	9.57367e-11	2.27726e-10	-2.12974e-11	-1.06931e-10	3.95216e-11	8.04155e-11	-1.7863e-10	-3.80034e-10	-6.49921e-11	6.39383e-19
-7.65174e-11	1.46303e-11	-4.42819e-11	-4.14768e-11	2.26802e-10	4.07281e-11	2.37723e-10	1.12462e-10	-8.5173e-11	-1.28825e-10	2.44956e-10	9.4933e-11	-2.0418e-10	-1.22102e-10	-4.69421e-12	-8.77478e-11	-1.74267e-10	1.24866e-10	2.44676e-11	-1.14701e-10	1.30404e-10	9.60327e-11	2.27259e-10	-2.11783e-11	-1.08587e-10	3.97931e-11	8.04301e-11	-1.78665e-10	-3.80091e-10	-6.65845e-11	6.279e-19
-7.65569e-11	1.11609e-11	-4.43662e-11	-4.14898e-11	2.27782e-10	2.73583e-11	2.37728e-10	1.12341e-10	-8.49416e-11	-1.28813e-10	2.44771e-10	9.48275e-11	-2.0426e-10	-1.27563e-10	-4.70627e-12	-8.68679e-11	-1.72877e-10	1.24743e-10	2.38127e-11	-1.14668e-10	1.30403e-10	9.4652e-11	2.27524e-10	-2.1343e-11	-1.05425e-10	3.90329e-11	8.02273e-11	-1.78577e-10	-3.80067e-10	-6.54693e-11	6.2677e-19
-7.65047e-11	1.4125e-11	-4.43964e-11	-4.14627e-11	2.30505e-10	4.27707e-11	2.37735e-10	1.1236e-10	-8.51819e-11	-1.28793e-10	2.4487e-10	9.48123e-11	-8.20401e-11	-1.23445e-10	-4.73018e-12	-8.73428e-11	-1.72329e-10	1.27548e-10	2.426e-11	-1.14775e-10	1.30411e-10	9.4633e-11	2.27835e-10	-2.12335e-11	-1.06929e-10	3.96863e-11	8.02706e-11	-1.78631e-10	-3.81226e-10	-6.63582e-11	5.95409e-19
-7.65051e-11	1.25006e-11	-4.43729e-11	-4.14627e-11	2.2902e-10	3.64078e-11	2.37729e-10	1.12388e-10	-8.5094e-11	-1.28767e-10	2.4475e-10	9.48057e-11	-7.27868e-11	-1.23565e-10	-4.71379e-12	-8.66713e-11	-1.72999e-10	1.23888e-10	2.40451e-11	-1.14747e-10	1.30403e-10	9.5074e-11	2.27728e-10	-2.12436e-11	-1.06272e-10	3.94148e-11	8.03856e-11	-1.78578e-10	-3.8014e-10	-6.65747e-11	5.90947e-19
-7.65162e-11	1.29218e-11	-4.09877e-11	-4.1469e-11	2.28806e-10	3.58481e-11	2.3787e-10	1.12377e-10	-8.51508e-11	-1.28782e-10	2.44791e-10	9.48583e-11	-7.94877e-11	-1.23854e-10	-4.78366e-12	-3.69009e-11	-1.72735e-10	1.2569e-10	2.42103e-11	-1.14771e-10	1.30374e-10	9.52058e-11	2.27897e-10	-2.12493e-11	-1.06332e-10	3.93847e-11	8.03744e-11	-1.78595e-10	-3.80254e-10	-6.66399e-11	5.8616e-19
-1.08313e-11	5.36138e-12	-4.38696e-11	-4.14642e-11	2.28954e-10	3.23152e-11	2.38578e-10	1.12397e-10	-8.55565e-11	-1.28786e-10	2.41122e-10	9.48612e-11	-8.11671e-11	-1.23502e-10	-1.67851e-11	-4.6443e-11	-1.72648e-10	1.24324e-10	2.40628e-11	-1.14718e-10	6.23967e-11	9.51771e-11	2.27731e-10	-2.12684e-11	-1.06365e-10	3.95054e-11	8.03675e-11	-1.78507e-10	-3.80269e-10	-6.64275e-11	5.66614e-19
2.4183e-12	1.17029e-11	-4.42572e-11	-4.13243e-11	2.25655e-10	3.73535e-11	2.40071e-10	1.12358e-10	-8.51684e-11	-1.28776e-10	2.41727e-10	9.44054e-11	-8.51386e-11	-1.23243e-10	1.61137e-11	-4.74561e-11	-1.72517e-10	1.25682e-10	2.40683e-11	-1.14708e-10	7.72762e-11	6.98233e-11	2.27932e-10	-2.12418e-11	-1.0694e-10	3.93935e-11	8.045e-11	-1.11056e-10	-3.81484e-10	-6.64644e-11	5.46801e-19
-7.33208e-11	1.21919e-11	-3.89057e-11	-4.13459e-11	2.25053e-10	3.76576e-11	2.38662e-10	1.1275e-10	-8.51364e-11	-1.28766e-10	2.4271e-10	9.44882e-11	-7.42559e-11	-1.23322e-10	1.95123e-12	-4.71416e-11	-1.67651e-10	1.25964e-10	2.49549e-11	-3.62993e-11	7.88008e-11	7.16298e-11	2.28052e-10	-2.12231e-11	-1.06895e-10	3.94252e-11	8.04564e-11	-1.12615e-10	-3.8104e-10	-6.63204e-11	5.36539e-19
-4.78804e-11	1.15287e-11	-4.27586e-11	-4.13484e-11	2.26451e-10	3.75379e-11	2.39491e-10	1.12671e-10	-8.51413e-11	-1.28771e-10	2.42524e-10	9.44887e-11	-7.60034e-11	-1.23321e-10	1.33715e-11	-4.71792e-11	-1.6823e-10	1.25801e-10	2.46729e-11	-3.67964e-11	7.61177e-11	7.01906e-11	2.2799e-10	-2.12355e-11	-1.06902e-10	3.94033e-11	8.04435e-11	-1.17518e-10	-3.81136e-10	-6.6422e-11	5.35849e-19
-1.86783e-11	1.11534e-11	-4.14688e-11	-4.13707e-11	2.27551e-10	3.732e-11	2.38844e-10	1.12528e-10	-8.51519e-11	-1.28766e-10	2.42415e-10	9.46623e-11	-7.69223e-11	-1.23393e-10	2.4251e-12	-4.70333e-11	-1.68544e-10	1.25597e-10	2.45197e-11	-4.311e-11	6.99919e-11	7.22185e-11	2.27934e-10	-2.12376e-11	-1.06549e-10	3.94137e-11	8.04044e-11	-1.18676e-10	-3.80862e-10	-6.64437e-11	5.33791e-19
-2.45339e-11	1.22063e-11	-4.06676e-11	-4.13515e-11	2.25727e-10	3.73034e-11	2.38821e-10	1.12568e-10	-8.5156e-11	-1.2877e-10	2.42532e-10	9.4497e-11	-7.60023e-11	-1.23318e-10	3.95265e-12	-4.73654e-11	-1.68075e-10	1.25849e-10	2.47441e-11	-3.87373e-11	7.45924e-11	7.2133e-11	2.27953e-10	-2.1235e-11	-1.06875e-10	3.94179e-11	8.04501e-11	-1.15436e-10	-3.81036e-10	-6.64335e-11	5.32749e-19
-2.36524e-11	1.1833e-11	-4.1069e-11	-4.13598e-11	2.25929e-10	3.7414e-11	2.38926e-10	1.12576e-10	-8.51531e-11	-1.28771e-10	2.42601e-10	9.45008e-11	-7.59678e-11	-1.23324e-10	7.38978e-12	-4.76759e-11	-1.6825e-10	1.2561e-10	2.46386e-11	-3.96803e-11	7.20186e-11	7.18794e-11	2.27958e-10	-2.12364e-11	-1.06817e-10	3.94162e-11	8.04438e-11	-1.15946e-10	-3.80895e-10	-6.64139e-11	5.32632e-19
-1.88554e-11	1.33925e-11	-3.81939e-11	-4.1358e-11	2.25951e-10	3.73638e-11	2.3902e-10	1.01634e-10	-8.51667e-11	-1.28777e-10	2.42469e-10	9.45898e-11	-7.67926e-11	-1.23325e-10	6.66312e-12	-4.75357e-11	-1.69149e-10	6.69668e-11	2.46248e-11	-4.13981e-11	7.47118e-11	7.18694e-11	2.2797e-10	-2.1237e-11	-1.0684e-10	3.95101e-11	8.04414e-11	-9.05673e-11	-3.80882e-10	-6.64143e-11	5.14315e-19
-3.38001e-11	7.63426e-12	-4.10267e-11	-4.14799e-11	2.25734e-10	3.74115e-11	2.38924e-10	8.30853e-11	-8.51706e-11	-1.29061e-10	2.42493e-10	9.45553e-11	-7.62943e-11	-1.23313e-10	6.46895e-12	-4.10197e-11	-1.69118e-10	8.20466e-11	2.45961e-11	-4.07267e-11	7.44784e-11	6.90148e-11	2.27952e-10	-2.12371e-11	-1.06855e-10	3.95137e-11	8.04346e-11	-3.69566e-11	-3.80453e-10	-6.64137e-11	5.05643e-19
-2.55873e-11	8.59727e-12	-4.13638e-11	-3.81559e-11	2.25767e-10	3.71901e-11	2.38349e-10	9.00689e-11	-8.51669e-11	-1.28962e-10	2.42437e-10	9.45637e-11	-7.68595e-11	-1.23108e-10	6.23668e-12	-4.33549e-11	-1.69071e-10	4.61131e-11	2.46224e-11	-4.09081e-11	7.43361e-11	7.11436e-11	2.27954e-10	-2.11852e-11	-1.06846e-10	3.95106e-11	8.04378e-11	-5.5182e-11	-3.80726e-10	-6.63884e-11	5.03599e-19
-2.78499e-11	9.18553e-12	-4.07609e-11	-3.93074e-11	2.25799e-10	3.71401e-11	2.38635e-10	8.74454e-11	-8.53963e-11	-1.29016e-10	2.4244e-10	9.4536e-11	-7.64795e-11	-1.23314e-10	5.94944e-12	-4.34242e-11	-1.69102e-10	5.54568e-11	2.46229e-11	-4.09689e-11	7.42401e-11	7.2349e-11	2.2794e-10	-2.13136e-11	-1.06853e-10	3.95281e-11	2.99326e-11	-4.64898e-11	-3.77461e-10	-6.64126e-11	4.9569e-19
-2.42775e-11	9.44073e-12	-4.02581e-11	-3.90299e-11	2.2578e-10	3.71169e-11	2.36371e-10	8.85864e-11	-8.52956e-11	-1.29111e-10	2.42459e-10	9.4451e-11	-7.63769e-11	-1.23435e-10	6.51129e-12	-4.35837e-11	-1.69089e-10	5.41438e-11	2.46126e-11	-4.10012e-11	7.4333e-11	7.20995e-11	2.2793e-10	-2.14785e-11	-1.06855e-10	3.95795e-11	2.82904e-11	-5.65123e-11	-3.7675e-10	-6.64084e-11	4.94836e-19
-2.65809e-11	9.39083e-12	-4.09011e-11	-3.95714e-11	2.25801e-10	3.67795e-11	2.37729e-10	8.98329e-11	-8.54561e-11	-1.29083e-10	2.42455e-10	9.45202e-11	-7.64258e-11	-1.23644e-10	7.80746e-12	-4.35163e-11	-1.69023e-10	5.33875e-11	2.46147e-11	-4.0944e-11	7.42762e-11	7.16921e-11	2.27927e-10	-2.14881e-11	-1.06855e-10	3.95717e-11	2.91378e-11	-5.55808e-11	-3.74625e-10	-6.64077e-11	4.94171e-19
-2.63949e-11	9.56628e-12	-4.01006e-11	-3.93104e-11	2.25821e-10	3.69339e-11	2.37245e-10	8.8701e-11	-8.52853e-11	-1.29065e-10	2.42472e-10	9.45096e-11	-7.64688e-11	-1.23522e-10	6.41369e-12	-4.35738e-11	-1.6903e-10	5.26919e-11	2.46198e-11	-4.08685e-11	7.42521e-11	7.18252e-11	2.27929e-10	-2.14285e-11	-1.06848e-10	3.95565e-11	2.42936e-11	-5.62629e-11	-3.75066e-10	-6.64065e-11	4.93683e-19
-2.665e-11	9.26984e-12	-4.00428e-11	-3.98036e-11	2.25714e-10	1.02805e-11	2.3724e-10	9.30459e-11	-8.53912e-11	-7.03531e-11	2.42476e-10	9.4514e-11	-7.6421e-11	-1.23425e-10	6.88723e-12	-4.37377e-11	-1.69063e-10	5.25975e-11	2.46212e-11	-4.10394e-11	7.42593e-11	7.14749e-11	2.27915e-10	-2.14066e-11	-1.07701e-10	3.9549e-11	3.12837e-11	-5.54053e-11	-3.75053e-10	-5.81945e-11	4.80909e-19
-2.6336e-11	9.2885e-12	-4.00484e-11	-3.98023e-11	2.2575e-10	1.30563e-11	2.3717e-10	9.28636e-11	-8.54189e-11	-7.04768e-11	2.42469e-10	9.45356e-11	-7.64232e-11	-1.23432e-10	6.73031e-12	-4.36644e-11	-1.69075e-10	5.32802e-11	2.46208e-11	-4.09476e-11	7.42616e-11	7.15116e-11	2.27914e-10	-2.14256e-11	-1.07637e-10	3.95496e-11	2.99552e-11	-5.49899e-11	-3.75089e-10	-5.79502e-11	4.80856e-19
-2.67199e-11	9.38818e-12	-4.02764e-11	-3.95525e-11	2.25712e-10	3.42015e-12	2.3738e-10	9.01125e-11	-8.53961e-11	-6.32566e-11	2.42466e-10	9.45322e-11	-7.64512e-11	-1.23487e-10	6.73246e-12	-4.35505e-11	-1.69052e-10	5.38415e-11	2.4605e-11	-4.09777e-11	7.42424e-11	7.15892e-11	2.27924e-10	-2.14178e-11	-1.08156e-10	3.95573e-11	2.77457e-11	-5.35107e-11	-3.75284e-10	-5.25028e-11	4.78768e-19
-2.43552e-11	9.4002e-12	-4.005e-11	-3.9758e-11	2.25701e-10	-1.44572e-12	2.37515e-10	9.07858e-11	-8.5381e-11	-5.66739e-11	2.42469e-10	9.45198e-11	-7.64464e-11	-1.23501e-10	6.78927e-12	-4.3568e-11	-1.69058e-10	5.33144e-11	2.46061e-11	-4.09889e-11	7.42632e-11	7.16108e-11	2.27913e-10	-2.14241e-11	-1.08019e-10	3.95492e-11	2.73065e-11	-5.43417e-11	-3.75176e-10	-5.29204e-11	4.77976e-19
-2.52871e-11	9.40424e-12	-4.02441e-11	-3.97565e-11	2.25973e-10	8.99043e-12	2.37636e-10	9.0813e-11	-8.56688e-11	-5.95553e-11	2.42469e-10	9.36267e-11	-7.90525e-11	-1.23491e-10	6.74388e-12	-4.36033e-11	-4.71548e-11	5.303e-11	2.46079e-11	-4.10178e-11	7.16723e-11	7.12781e-11	2.31382e-10	-2.14456e-11	-1.08123e-10	3.96288e-11	2.78484e-11	-5.46166e-11	-3.74996e-10	-5.30801e-11	4.53677e-19
-2.53171e-11	9.39641e-12	-4.01092e-11	-3.97517e-11	2.25703e-10	1.6989e-12	2.3746e-10	9.04317e-11	-8.55074e-11	-5.92857e-11	2.42468e-10	9.45197e-11	-7.76209e-11	-1.235e-10	6.78615e-12	-4.3577e-11	-4.28174e-11	5.33358e-11	2.46057e-11	-4.10009e-11	7.41836e-11	7.13867e-11	2.28069e-10	-2.14302e-11	-1.07899e-10	3.9582e-11	2.79907e-11	-5.4212e-11	-3.75138e-10	-5.30438e-11	4.51714e-19
-2.54608e-11	9.39626e-12	-3.94793e-11	-3.99074e-11	2.27394e-10	3.32452e-12	2.38004e-10	9.06152e-11	-8.54608e-11	-6.05879e-11	8.33788e-11	9.41325e-11	-8.64982e-11	-1.20755e-10	6.90157e-12	-4.35654e-11	-6.1414e-11	5.32405e-11	2.46075e-11	-4.11354e-11	5.4177e-11	7.14316e-11	2.29417e-10	-2.14644e-11	-1.07833e-10	3.95615e-11	2.76802e-11	-5.11873e-11	-3.75031e-10	-5.3382e-11	4.01372e-19
-2.54716e-11	9.3969e-12	-3.84718e-11	-3.98307e-11	2.26369e-10	5.6091e-12	2.37717e-10	9.02213e-11	-8.55268e-11	-6.08665e-11	9.15454e-11	9.41685e-11	-7.6452e-11	-1.20833e-10	7.0233e-12	-4.35864e-11	-4.36195e-11	5.31511e-11	2.45992e-11	-4.10031e-11	6.83244e-11	7.14161e-11	2.29266e-10	-2.14631e-11	-1.07807e-10	3.95732e-11	2.76819e-11	-5.27968e-11	-3.7503e-10	-5.2791e-11	4.00373e-19
-2.5746e-11	9.39513e-12	-3.96863e-11	-3.9851e-11	2.26194e-10	2.85438e-12	2.37724e-10	9.04567e-11	-8.54988e-11	-6.00306e-11	9.09647e-11	9.41657e-11	-6.51685e-11	-1.21124e-10	7.23406e-12	-4.35705e-11	-5.54051e-11	5.29792e-11	2.46032e-11	-4.10984e-11	5.67847e-11	7.12763e-11	2.29024e-10	-2.14584e-11	-1.08035e-10	3.95649e-11	2.78007e-11	-4.72134e-11	-3.75042e-10	-5.30428e-11	3.97802e-19
-2.5698e-11	9.395e-12	-3.99997e-11	-3.98523e-11	2.26167e-10	2.61733e-12	4.05326e-12	9.04978e-11	-8.54286e-11	-6.03193e-11	9.11182e-11	4.72695e-11	-6.67994e-11	-1.21985e-10	6.94567e-12	-4.35666e-11	-6.38711e-11	5.32191e-11	2.46051e-11	-4.10258e-11	6.12741e-11	7.11336e-11	2.29205e-10	-2.231e-11	-1.07831e-10	3.95636e-11	2.77945e-11	-5.18015e-11	-3.75071e-10	-5.32436e-11	3.37273e-19
-2.56683e-11	8.48514e-12	-3.99022e-11	-3.98627e-11	2.26175e-10	2.99323e-12	3.76532e-11	9.05002e-11	-8.54462e-11	-6.03417e-11	9.11556e-11	7.22815e-11	-6.73597e-11	-1.22166e-10	6.18399e-12	-4.35603e-11	-6.17023e-11	5.32105e-11	2.72188e-11	-4.10287e-11	6.06729e-11	7.11376e-11	1.04459e-10	-2.75003e-11	-1.07948e-10	3.88826e-11	2.77323e-11	-5.2094e-11	-3.75011e-10	-5.34481e-11	3.00168e-19
-2.58414e-11	9.32951e-12	-3.97488e-11	-3.98479e-11	2.26285e-10	2.30593e-12	2.35112e-11	9.05066e-11	-8.5431e-11	-6.03498e-11	9.15469e-11	5.9226e-11	-6.47503e-11	-1.22063e-10	6.87302e-12	-4.35679e-11	-5.9585e-11	5.32261e-11	2.5446e-11	-4.10587e-11	6.10284e-11	7.11782e-11	1.08543e-10	-2.18317e-11	-1.07853e-10	3.95389e-11	2.77638e-11	-5.1529e-11	-3.75033e-10	-5.33823e-11	2.9763e-19
-2.58705e-11	9.02182e-12	-3.99482e-11	-3.98682e-11	2.26215e-10	2.75239e-12	2.23058e-11	9.04991e-11	-8.54364e-11	-6.03826e-11	9.09895e-11	5.6529e-11	-6.62491e-11	-1.21962e-10	6.73581e-12	-4.35683e-11	-6.33833e-11	5.31925e-11	2.46483e-11	-4.10474e-11	6.15909e-11	7.11661e-11	1.22055e-10	-2.37682e-11	-1.07873e-10	3.95357e-11	2.77709e-11	-5.18302e-11	-3.66003e-10	-5.33897e-11	2.94358e-19
-2.58416e-11	9.09208e-12	-3.98757e-11	-3.98741e-11	2.26189e-10	2.81326e-12	2.84491e-11	9.0515e-11	-8.55078e-11	-6.03715e-11	9.09806e-11	5.86905e-11	-6.3747e-11	-1.21973e-10	6.85261e-12	-4.35649e-11	-5.49839e-11	5.31964e-11	2.49964e-11	-3.79098e-11	6.18333e-11	7.11613e-11	1.06087e-10	-2.26956e-11	-1.07837e-10	3.94348e-11	2.77693e-11	-5.15116e-11	-3.68353e-10	-5.33559e-11	2.91378e-19
-2.58694e-11	9.11062e-12	-3.98759e-11	-3.98798e-11	2.26196e-10	2.94195e-12	2.83759e-11	9.05117e-11	-8.5505e-11	-6.03724e-11	9.09997e-11	5.66877e-11	-6.29641e-11	-1.21972e-10	6.86064e-12	-4.35623e-11	-5.51425e-11	5.31929e-11	2.49374e-11	-3.80534e-11	6.18047e-11	7.11683e-11	1.0634e-10	-2.32334e-11	-1.07845e-10	3.94491e-11	2.77708e-11	-5.14781e-11	-3.68504e-10	-5.33246e-11	2.9126e-19
-2.58801e-11	9.05039e-12	-3.98966e-11	-3.98763e-11	2.23771e-10	2.73906e-12	2.51177e-11	9.05091e-11	-8.54396e-11	-6.03923e-11	9.13888e-11	5.69371e-11	-6.4832e-11	-1.21962e-10	6.81878e-12	-4.35646e-11	-5.66791e-11	5.31943e-11	2.48692e-11	-3.86415e-11	6.16638e-11	7.11636e-11	1.03995e-10	-2.28833e-11	-1.07837e-10	3.94555e-11	2.77712e-11	-5.17643e-11	-3.67301e-10	-5.33992e-11	2.89158e-19
-2.58363e-11	9.12233e-12	-2.60851e-11	-3.99811e-11	2.25142e-10	2.85517e-12	1.74613e-11	9.05562e-11	-8.54334e-11	-6.04089e-11	9.15121e-11	5.72425e-11	-6.50812e-11	-1.21972e-10	7.87064e-12	-4.35693e-11	-5.74629e-11	5.31983e-11	2.51167e-11	-3.96335e-11	6.15513e-11	7.11643e-11	1.02716e-10	-2.28366e-11	-1.07839e-10	3.94713e-11	2.77731e-11	-5.17898e-11	-3.67374e-10	-5.33918e-11	2.88618e-19
-2.58275e-11	9.07474e-12	-3.19908e-11	-4.12055e-11	2.25574e-10	2.5923e-12	2.62697e-11	9.05517e-11	-1.01497e-10	-6.03998e-11	9.13407e-11	5.54697e-11	-6.57064e-11	-1.21983e-10	6.81971e-12	-4.35841e-11	-5.77895e-11	5.31911e-11	2.52055e-11	-3.98286e-11	6.16201e-11	7.11652e-11	1.02081e-10	-2.31395e-11	-1.07838e-10	3.93908e-11	2.77716e-11	-5.24504e-11	-3.20877e-10	-5.33911e-11	2.60488e-19
-2.37589e-11	9.079e-12	-3.91486e-11	-4.02434e-11	2.21586e-10	2.35062e-12	1.26125e-11	8.69427e-11	-8.89647e-11	-6.03985e-11	9.14732e-11	5.52485e-11	-6.58002e-11	-1.21992e-10	7.29082e-12	-4.35586e-11	-5.71533e-11	5.31948e-11	2.52954e-11	-3.91006e-11	6.16535e-11	7.11628e-11	1.02764e-10	-2.28798e-11	-1.07844e-10	3.94111e-11	2.77692e-11	-5.18743e-11	-3.25035e-10	-5.32163e-11	2.58107e-19
-2.56301e-11	9.10019e-12	-3.723e-11	-4.0303e-11	2.2503e-10	2.53264e-12	2.17059e-11	6.07225e-11	-8.83674e-11	-6.04058e-11	9.15153e-11	5.53594e-11	-6.5539e-11	-1.21987e-10	7.08555e-12	-4.35951e-11	-5.7585e-11	5.31943e-11	2.5254e-11	-3.9375e-11	6.16213e-11	7.11661e-11	1.0234e-10	-2.29489e-11	-1.0789e-10	3.94934e-11	2.77619e-11	-5.24937e-11	-3.21132e-10	-5.33734e-11	2.53474e-19
-2.24745e-11	9.06991e-12	-3.66211e-11	-4.02915e-11	2.23173e-10	2.27902e-12	1.57942e-11	5.22135e-11	-8.54257e-11	-6.04013e-11	9.14689e-11	5.67666e-11	-6.56108e-11	-1.21994e-10	7.34441e-12	-4.35756e-11	-5.69224e-11	5.32003e-11	2.52083e-11	-3.91818e-11	6.16531e-11	7.11604e-11	1.02736e-10	-2.3e-11	-1.07853e-10	3.94511e-11	2.77526e-11	-5.19006e-11	-3.23522e-10	-5.21994e-11	2.52247e-19
-2.49883e-11	9.0592e-12	-3.69478e-11	-4.02308e-11	2.23795e-10	2.64875e-12	1.73019e-11	5.86304e-11	-8.65903e-11	-6.04089e-11	8.85613e-11	5.64834e-11	-6.52102e-11	-1.2198e-10	7.025e-12	-4.37345e-11	-3.47557e-11	5.31966e-11	2.5221e-11	-3.91655e-11	6.25953e-11	7.11623e-11	1.02781e-10	-2.29414e-11	-1.07854e-10	2.35179e-11	2.77573e-11	-5.19233e-11	-3.23786e-10	-5.2916e-11	2.50362e-19
-2.29726e-11	9.34082e-12	-3.67674e-11	-4.03471e-11	2.23832e-10	2.5368e-12	1.95255e-11	3.79132e-11	-8.74078e-11	-6.04041e-11	9.14232e-11	5.64888e-11	-6.54716e-11	-1.22044e-10	7.67039e-12	-4.35792e-11	-5.36344e-11	5.31953e-11	2.56328e-11	-3.90859e-11	6.18491e-11	1.51204e-11	1.02894e-10	-2.29663e-11	-1.07856e-10	3.46245e-11	2.77625e-11	-5.2008e-11	-3.22472e-10	-5.12282e-11	2.45477e-19
-2.29978e-11	9.14987e-12	-3.6861e-11	-4.02826e-11	2.23788e-10	2.58526e-12	1.70914e-11	4.04864e-11	-8.61215e-11	-6.04039e-11	9.13503e-11	5.64977e-11	-6.54677e-11	-1.21974e-10	7.40535e-12	-4.35869e-11	-4.30795e-11	5.3196e-11	2.53137e-11	-3.90958e-11	6.20322e-11	2.03877e-11	1.03098e-10	-2.29706e-11	-1.07856e-10	3.20892e-11	2.77543e-11	-5.1921e-11	-3.22696e-10	-5.14062e-11	2.44513e-19
-2.32716e-11	9.13677e-12	-3.62355e-11	-3.92286e-11	2.23503e-10	2.6405e-12	1.90462e-11	3.39018e-11	-8.63327e-11	-6.04039e-11	9.07836e-11	5.65235e-11	-6.55065e-11	-1.21983e-10	6.69352e-12	-4.36341e-11	-1.79413e-11	5.3199e-11	2.53957e-11	-3.9116e-11	6.211e-11	2.05717e-11	1.03011e-10	-2.29623e-11	-1.0785e-10	3.05155e-11	2.77591e-11	-5.19619e-11	-3.22851e-10	-5.17891e-11	2.42303e-19
-2.32716e-11	9.13677e-12	-3.62355e-11	-3.92286e-11	2.23503e-10	2.6405e-12	1.90462e-11	3.39018e-11	-8.63327e-11	-6.04039e-11	9.07836e-11	5.65235e-11	-6.55065e-11	-1.21983e-10	6.69352e-12	-4.36341e-11	-1.79413e-11	5.3199e-11	2.53957e-11	-3.9116e-11	6.211e-11	2.05717e-11	1.03011e-10	-2.29623e-11	-1.0785e-10	3.05155e-11	2.77591e-11	-5.19619e-11	-3.22851e-10	-5.17891e-11	2.42303e-19
-2.32387e-11	8.95041e-12	-3.64142e-11	-3.01087e-11	2.23612e-10	2.59513e-12	1.92022e-11	3.09201e-11	-7.7247e-11	-6.04015e-11	9.07587e-11	5.09907e-11	-6.55231e-11	-1.22005e-10	5.21734e-12	-4.36644e-11	-3.6551e-11	5.31969e-11	2.5407e-11	-1.8964e-11	6.21784e-11	3.69845e-11	1.02881e-10	-2.29097e-11	-4.0271e-11	3.05096e-11	2.77668e-11	-5.1937e-11	-3.23199e-10	-5.1816e-11	2.30429e-19
-2.32614e-11	8.90616e-12	-3.63252e-11	-3.54312e-11	2.21637e-10	2.59786e-12	1.88076e-11	-2.10896e-13	-8.51416e-11	-6.04139e-11	9.06285e-11	5.21927e-11	-6.54691e-11	-1.21975e-10	8.17072e-13	-4.36362e-11	-3.02172e-11	5.31983e-11	2.53979e-11	-3.5035e-11	5.81633e-11	3.12666e-11	7.92761e-11	-2.31206e-11	-5.60874e-11	3.12253e-11	2.77964e-11	-5.19474e-11	-3.22832e-10	-5.22391e-11	2.26921e-19
-2.31273e-11	8.99178e-12	-3.63675e-11	-3.30013e-11	2.2044e-10	2.60111e-12	1.9172e-11	1.47211e-11	-8.55353e-11	-5.96321e-11	9.10126e-11	5.38319e-11	-6.55129e-11	-1.21913e-10	5.38178e-12	-4.25061e-11	-2.70756e-11	5.32012e-11	2.54188e-11	-2.79936e-11	6.10974e-11	2.6807e-11	9.19016e-11	-2.29959e-11	-4.01978e-11	3.01199e-11	2.78596e-11	-5.14171e-11	-3.2276e-10	-3.17605e-11	2.24801e-19
-2.30111e-11	9.03851e-12	-3.60702e-11	-3.63352e-11	2.20951e-10	2.59552e-12	1.88108e-11	1.33632e-11	-7.99971e-11	-6.0304e-11	9.08951e-11	5.41786e-11	-6.5482e-11	-1.21965e-10	3.99713e-12	-3.62323e-11	-2.8873e-11	5.31999e-11	2.5409e-11	-3.13082e-11	6.01239e-11	2.60024e-11	7.66408e-11	-2.30848e-11	-4.44693e-11	3.01837e-11	2.7797e-11	-5.18944e-11	-3.22876e-10	-3.4463e-11	2.22094e-19
-2.30417e-11	-4.89838e-12	-3.61712e-11	-3.10629e-11	2.21299e-10	2.59637e-12	1.84812e-11	1.63675e-11	-7.19801e-11	-6.03582e-11	7.26091e-11	5.34081e-11	-6.54949e-11	-1.2197e-10	4.95732e-12	-3.42871e-11	-2.89527e-11	5.3201e-11	2.72297e-11	-2.98057e-11	6.12086e-11	2.67219e-11	8.06956e-11	-2.30659e-11	-3.71571e-11	3.0379e-11	2.7808e-11	-5.19227e-11	-3.22101e-10	-4.42026e-11	2.18011e-19
-2.30034e-11	-3.10638e-12	-3.53483e-11	-3.59612e-11	2.21358e-10	2.53978e-12	1.89306e-11	1.11929e-11	-7.02939e-11	-6.02114e-11	7.79642e-11	5.37202e-11	-6.55278e-11	-1.21964e-10	5.7845e-12	-3.67495e-11	-2.98278e-11	5.32006e-11	2.60699e-11	-2.84571e-11	6.01339e-11	2.59606e-11	7.65519e-11	-2.30795e-11	-4.71384e-11	3.03712e-11	2.77141e-11	-5.18925e-11	-3.2216e-10	-3.13901e-11	2.17925e-19
-2.30115e-11	3.17649e-12	-3.57984e-11	-3.33343e-11	2.21304e-10	2.57965e-12	1.89726e-11	1.50883e-11	-7.42097e-11	-5.99619e-11	7.07922e-11	5.39079e-11	-6.55077e-11	-1.21969e-10	5.25455e-12	-2.6418e-11	-2.92218e-11	5.32001e-11	2.67519e-11	-2.72994e-11	6.02913e-11	2.53676e-11	7.87056e-11	-2.30623e-11	-4.51563e-11	3.039e-11	2.7801e-11	-5.1903e-11	-3.22268e-10	-3.45647e-11	2.17047e-19
-2.30081e-11	7.25615e-13	-3.57776e-11	-3.36445e-11	2.21306e-10	2.57511e-12	1.88687e-11	1.33064e-11	-7.26993e-11	-5.94892e-11	7.24948e-11	5.3923e-11	-6.54933e-11	-1.21965e-10	5.04079e-12	-3.33074e-11	-2.98688e-11	5.32005e-11	2.61925e-11	-2.82809e-11	6.08358e-11	2.07829e-11	7.59583e-11	-2.30403e-11	-4.13897e-11	3.04438e-11	2.7875e-11	-1.50045e-11	-3.22241e-10	-3.24134e-11	2.13919e-19
-2.29645e-11	2.37085e-12	-3.58346e-11	-3.29122e-11	2.21286e-10	2.57195e-12	1.87275e-11	1.33113e-11	-7.38384e-11	-5.87555e-11	7.36218e-11	5.4263e-11	-6.54971e-11	-1.22141e-10	5.1301e-12	-3.28167e-11	-2.91228e-11	5.08392e-11	2.65857e-11	-2.77973e-11	2.56277e-11	1.36313e-11	7.18141e-11	-2.30305e-11	-4.22251e-11	3.03646e-11	2.78364e-11	-1.9994e-11	-3.22524e-10	-3.25882e-11	2.10388e-19
-2.30046e-11	2.4313e-12	-3.58645e-11	-3.3377e-11	2.21306e-10	2.55124e-12	1.8569e-11	1.06952e-11	-7.27436e-11	-5.99035e-11	7.30763e-11	5.38783e-11	-6.64029e-11	-1.22044e-10	4.99775e-12	-3.09756e-11	-2.93638e-11	3.33603e-11	2.64008e-11	-2.81245e-11	2.65748e-11	4.39061e-12	6.76675e-11	-2.30434e-11	-4.32178e-11	3.0338e-11	2.78327e-11	-2.2404e-11	-3.22421e-10	-3.24853e-11	2.08163e-19
-2.10569e-11	2.43584e-12	-3.58752e-11	-3.37383e-11	2.21309e-10	2.91872e-12	1.73164e-11	1.15465e-11	-5.55753e-11	-5.97905e-11	7.35888e-11	5.41242e-11	-6.59972e-11	-1.21359e-10	5.48405e-12	-3.12524e-11	-2.93404e-11	3.92826e-11	2.65859e-11	-2.79082e-11	2.18216e-11	8.81796e-12	6.952e-11	-2.30467e-11	-4.22448e-11	3.0398e-11	2.78477e-11	-2.4529e-11	-3.22456e-10	-3.22122e-11	2.06302e-19
-2.30014e-11	-4.36521e-14	-3.60026e-11	-3.34251e-11	2.21308e-10	2.63262e-12	1.78529e-11	1.02359e-11	-5.27483e-11	-5.92659e-11	7.35333e-11	5.5126e-11	-6.6252e-11	-1.22442e-10	5.09476e-12	-3.10408e-11	-2.94443e-11	4.81446e-11	2.65031e-11	-2.79151e-11	2.09455e-11	1.09064e-11	6.83012e-11	-2.30473e-11	-4.27711e-11	3.03774e-11	2.78551e-11	-2.02734e-11	-9.2235e-11	-3.226e-11	1.11369e-19
-2.30014e-11	-4.36521e-14	-3.60026e-11	-3.34251e-11	2.21308e-10	2.63262e-12	1.78529e-11	1.02359e-11	-5.27483e-11	-5.92659e-11	7.35333e-11	5.5126e-11	-6.6252e-11	-1.22442e-10	5.09476e-12	-3.10408e-11	-2.94443e-11	4.81446e-11	2.65031e-11	-2.79151e-11	2.09455e-11	1.09064e-11	6.83012e-11	-2.30473e-11	-4.27711e-11	3.03774e-11	2.78551e-11	-2.02734e-11	-9.2235e-11	-3.226e-11	1.11369e-19
-2.18075e-11	1.42283e-12	-3.59465e-11	-3.35831e-11	2.21306e-10	2.92822e-12	1.76677e-11	1.18653e-11	-5.68498e-11	-5.94138e-11	7.34979e-11	5.44672e-11	-6.60489e-11	-1.19866e-10	5.22741e-12	-2.99452e-11	-2.93421e-11	3.74198e-11	2.65373e-11	-2.78611e-11	2.02523e-11	1.17615e-11	6.91574e-11	-2.30512e-11	-4.21258e-11	3.03771e-11	2.78762e-11	-2.16917e-11	-9.69532e-11	-3.20811e-11	1.11099e-19
-1.98098e-11	1.35922e-12	-3.59459e-11	-3.36274e-11	2.21052e-10	2.89464e-12	1.77146e-11	1.12897e-11	-5.30458e-11	-5.94087e-11	7.34767e-11	5.42424e-11	-6.62237e-11	-1.19851e-10	5.43172e-12	-2.84905e-11	-2.93921e-11	3.53505e-11	2.64805e-11	-2.79409e-11	2.36676e-11	1.12724e-11	6.91033e-11	-2.30507e-11	-4.23859e-11	3.0374e-11	2.69325e-11	-2.07106e-11	-9.6243e-11	-3.20232e-11	1.10157e-19
-2.12727e-11	1.12522e-12	-3.59415e-11	-3.23307e-11	2.21128e-10	3.09542e-12	1.01343e-11	1.1244e-11	-5.46088e-11	-5.96345e-11	5.6679e-11	5.43692e-11	-6.93328e-11	-7.73064e-11	5.29132e-12	-2.91953e-11	-2.94227e-11	2.97596e-11	2.6428e-11	-2.78619e-11	2.21234e-11	1.12652e-11	6.93987e-11	-2.28143e-11	-4.25491e-11	3.04749e-11	2.78483e-11	-2.13982e-11	-1.02055e-10	-3.2347e-11	1.00911e-19
-1.93936e-11	9.92212e-13	-3.59471e-11	-2.15911e-11	2.21162e-10	3.29693e-12	1.40741e-11	1.11082e-11	-5.59419e-11	-5.95988e-11	5.96723e-11	5.43431e-11	-6.88442e-11	-5.43475e-11	5.27175e-12	-2.93584e-11	-2.94426e-11	2.94991e-11	2.64794e-11	-2.78295e-11	2.21303e-11	1.04245e-11	6.96893e-11	-2.28826e-11	-4.23802e-11	3.05175e-11	2.78276e-11	-2.14668e-11	-9.73437e-11	-3.28554e-11	9.68678e-20
-1.96047e-11	1.21607e-12	-3.59391e-11	-2.77024e-11	2.20361e-10	3.17459e-12	-8.57882e-12	1.10853e-11	-5.55867e-11	-5.95362e-11	4.98871e-11	5.43448e-11	-6.87732e-11	-4.5244e-11	5.21486e-12	-2.92114e-11	-2.94424e-11	3.28115e-11	2.64242e-11	-2.78604e-11	2.19613e-11	1.0753e-11	6.93903e-11	-2.27356e-11	-4.26075e-11	3.04728e-11	2.78422e-11	-2.11449e-11	-9.8331e-11	-3.21563e-11	9.4961e-20
-1.93869e-11	1.1129e-12	-3.59398e-11	-1.94405e-11	2.20334e-10	3.09899e-12	6.55941e-12	1.11348e-11	-5.51719e-11	-5.95621e-11	4.45288e-11	5.43328e-11	-6.79696e-11	-5.22448e-11	5.25376e-12	-2.94211e-11	-2.94399e-11	3.11175e-11	2.64788e-11	-2.78498e-11	2.18169e-11	1.09317e-11	6.96984e-11	-2.28949e-11	-4.23796e-11	3.04793e-11	2.78477e-11	-2.12834e-11	-9.80194e-11	-3.23083e-11	9.4434e-20
-1.95076e-11	1.21251e-12	-3.59395e-11	-1.24318e-11	2.2019e-10	3.15381e-12	3.9895e-13	1.11358e-11	-5.55036e-11	-5.95515e-11	4.84973e-11	5.43217e-11	-6.8557e-11	-4.57383e-11	5.23487e-12	-2.92964e-11	-2.94415e-11	3.13113e-11	2.64522e-11	-2.78584e-11	2.19258e-11	1.0891e-11	6.9511e-11	-2.28154e-11	-4.2408e-11	3.04772e-11	2.78443e-11	-2.11611e-11	-9.81852e-11	-3.22367e-11	9.39582e-20
-1.93327e-11	1.2245e-12	-3.59394e-11	-1.55681e-11	2.2018e-10	3.18552e-12	-3.11535e-12	1.11337e-11	-5.54694e-11	-5.95525e-11	4.44579e-11	5.43334e-11	-6.8728e-11	-4.58659e-11	5.23722e-12	-2.92835e-11	-2.94384e-11	3.12206e-11	2.64494e-11	-2.78572e-11	2.18751e-11	1.09035e-11	6.95058e-11	-2.28837e-11	-4.24413e-11	3.04657e-11	2.78481e-11	-2.11768e-11	-9.80483e-11	-3.22345e-11	9.36713e-20
-1.93687e-11	1.20019e-12	-3.59392e-11	-1.60847e-11	2.20183e-10	3.17043e-12	-1.87339e-12	1.11337e-11	-5.52875e-11	-5.95522e-11	4.45718e-11	5.43319e-11	-6.84233e-11	-4.62892e-11	5.23477e-12	-2.92924e-11	-2.94384e-11	3.12637e-11	2.64495e-11	-2.78571e-11	2.18536e-11	1.09057e-11	6.9515e-11	-2.28803e-11	-4.24348e-11	3.0465e-11	2.78474e-11	-2.11791e-11	-9.80067e-11	-3.22749e-11	9.36687e-20
-7.12665e-12	1.18838e-12	-3.59408e-11	-1.43157e-11	2.20219e-10	3.18385e-12	-2.38972e-12	1.11268e-11	-5.54379e-11	-5.95531e-11	4.49054e-11	5.43364e-11	-6.8426e-11	-4.62766e-11	5.23459e-12	-2.92969e-11	-2.94393e-11	3.12916e-11	2.64503e-11	-2.78547e-11	2.1869e-11	1.09265e-11	6.9462e-11	-2.28504e-11	-4.24349e-11	3.04667e-11	2.78472e-11	-2.11412e-11	-9.79885e-11	-3.22485e-11	9.33424e-20
-1.23532e-11	1.16559e-12	-3.59393e-11	-1.45532e-11	2.09832e-10	3.13849e-12	-1.15288e-12	1.10594e-11	-5.5505e-11	-5.91461e-11	4.49415e-11	5.43339e-11	-6.83957e-11	-4.63157e-11	5.26629e-12	-2.93123e-11	-2.94395e-11	3.13652e-11	2.64494e-11	-2.78557e-11	2.18636e-11	1.10315e-11	6.94735e-11	-2.28722e-11	-4.24109e-11	3.04649e-11	2.78469e-11	-2.33091e-11	-9.8037e-11	-3.22801e-11	8.90555e-20
[truncated: 1,935 more rows]
