# Supplementary material for: A modified shuffled frog leaping algorithm with inertia weight
Source: Sci Rep. 2024 Feb 20;14:4146. doi: 10.1038/s41598-024-51306-1 (PMC11224354; doi:10.1038/s41598-024-51306-1)
Supplement: Supplementary file 1 — Supplementary Information. [file 41598_2024_51306_MOESM1_ESM.zip › data/F1/SFLA_B_9.xls]

## Sheet: Sheet1
15.5133	20.2017	4.72049	25.5263	9.94504	13.4116	-19.3654	-12.2855	-13.6066	22.5401	21.4015	9.98161	-21.2132	19.9327	-16.1205	19.8698	2.88599	-5.95024	-16.8176	-5.55073	7.98444	17.117	46.9638	21.2011	4.13782	-13.6184	18.3697	32.644	-0.595148	-7.43544	9910.72
-2.00373	3.85889	5.25138	-0.727778	8.90592	-2.90238	-0.867278	-10.1378	-0.0953523	2.07825	-2.15004	1.66655	-11.1071	-11.735	0.141931	1.60061	-6.29885	5.31537	-11.7081	-6.5931	-10.857	-10.8244	10.3678	8.09454	6.65265	0.137489	11.6249	7.97767	7.76047	-10.3033	1579.64
5.70634	3.97501	6.99192	5.31851	-2.61191	0.287999	1.27912	0.546589	-0.798184	-1.12036	7.86666	-7.54305	2.26414	4.00513	-0.568348	2.8865	-5.50105	-4.93442	-6.46179	-2.80019	0.753972	-4.19266	0.913627	-0.789896	-2.02594	5.07781	-1.55835	-1.21858	3.16228	-0.203261	452.528
0.971317	0.60815	0.166134	-1.25588	-0.329468	-2.05335	0.686111	1.77836	-1.68489	0.220172	0.623267	-1.89659	0.560494	-0.244196	-0.832639	-0.672521	0.618488	2.65681	-1.55454	-3.9198	-1.00878	0.0451415	1.02139	-1.81276	2.9529	2.56789	1.28451	-1.90941	0.276251	2.31644	75.8918
1.63175	2.38877	1.25212	-0.191454	0.533232	0.580041	0.57061	-1.10565	0.0347053	0.251861	0.191046	0.221708	-0.75102	1.3371	-1.65245	-0.346953	-1.90348	-0.633588	-0.122838	-1.86047	0.831146	-1.53258	0.237879	0.940532	0.888978	0.0856496	1.4	1.08606	2.56578	1.07664	40.6567
1.37101	2.58585	0.705009	-0.590295	0.14327	-0.249368	0.176295	0.258291	-1.21064	0.961248	1.43684	-0.222064	0.399877	0.190737	0.400685	-0.231687	-0.0164172	-0.690854	-1.07107	-1.81158	0.58265	0.0174164	-0.182836	0.485454	1.75495	0.144649	0.69742	-0.0823394	1.05253	1.05609	25.8388
0.617378	1.68478	0.70157	-0.594595	-0.113911	-0.455495	-0.163497	0.215602	-0.924011	0.508336	1.28418	-0.0640991	0.382003	-0.00612603	-0.09795	-0.013238	0.123569	-0.334948	-1.19063	-1.42406	0.00112134	-0.549407	-0.00557229	0.273775	1.65889	0.554225	1.11379	0.539169	1.58782	1.32217	20.0897
0.835822	1.83685	0.755897	-0.733191	-0.0308402	-0.0518015	0.106925	0.489987	-0.77286	0.493635	0.78017	-0.0980654	0.3719	-0.103489	-0.606787	-0.214506	-0.0446682	-0.306993	-1.20064	-1.24645	0.12405	-0.594456	-0.0775873	0.246047	1.55619	0.369732	0.996907	0.157825	1.09537	1.27735	17.3945
0.953129	1.33793	0.562039	-0.853774	-0.187298	-0.283431	-0.00827226	0.44298	-0.666928	0.373253	0.977079	-0.11307	0.298133	-0.108098	-0.482965	-0.418542	0.023955	-0.355301	-1.01978	-0.919426	-0.102332	-0.631955	0.360637	0.336606	1.64081	0.523765	1.02709	0.247496	1.08833	1.20732	15.5058
0.944323	1.2925	0.499787	-0.772749	-0.136606	-0.326245	-0.00593239	0.497888	-0.705589	0.405757	0.963876	-0.144623	0.333659	-0.108809	-0.513892	-0.37316	-0.0223354	-0.339751	-1.04611	-0.994431	0.0550511	-0.567793	0.419086	0.28239	1.39557	0.498053	0.915086	0.33462	1.21344	1.19657	14.7504
0.930365	1.03396	0.574965	-0.708387	-0.159253	-0.375826	0.00961699	0.517796	-0.738655	0.322023	0.896131	-0.093507	0.290636	-0.036281	-0.487506	-0.305059	-0.0181083	-0.127327	-0.924469	-0.700311	0.0597363	-0.54156	0.300955	0.041131	1.45518	0.508054	0.929511	0.489144	1.08577	1.12341	12.7501
0.963826	0.958534	0.582406	-0.754314	-0.132918	-0.344676	0.104552	0.372798	-0.756431	0.304427	0.897505	-0.119553	0.246739	-0.0988315	-0.452997	-0.368828	-0.0554788	-0.223556	-1.00753	-0.28562	0.0662913	-0.573525	0.349201	0.101053	1.47608	0.477368	0.911369	0.303548	1.15508	1.14647	12.5322
0.911938	1.03296	0.365294	-0.757293	-0.166427	-0.371849	0.0844748	-0.0173812	-0.780349	0.344252	0.961195	-0.099351	0.279553	-0.103972	-0.46921	-0.388327	-0.0572386	-0.183784	-0.96618	-0.516187	0.0166839	-0.531697	0.334319	0.207143	1.44053	0.446345	0.932659	0.380289	1.00157	1.07921	12.0314
0.926076	1.00094	0.448138	-0.600626	-0.17507	-0.35536	0.0905589	0.0879487	-0.743124	0.341158	0.845786	-0.115592	0.285287	-0.088266	-0.486744	-0.382941	-0.052147	-0.163536	-0.972367	-0.355245	0.0304102	-0.542575	0.334408	0.171423	1.44822	0.457669	0.930704	0.333888	1.04861	1.11751	11.6346
0.917773	0.99658	0.538684	-0.575099	-0.148107	-0.350088	0.0906736	-0.0134529	-0.736469	0.325453	0.865156	-0.0939001	0.231236	-0.128497	-0.463892	-0.384682	-0.0448401	-0.181334	-0.980006	-0.341506	0.0407358	-0.53676	0.338734	0.160524	1.44997	0.460632	0.933571	0.287111	1.02078	1.05892	11.4222
0.921746	0.987005	0.480631	-0.49837	-0.154899	-0.351982	0.0991289	0.0532635	-0.741556	0.3211	0.856029	-0.106999	0.247987	-0.108114	-0.464676	-0.373171	-0.0514018	-0.184852	-0.99459	-0.405546	0.0333831	-0.545434	0.32916	0.147713	1.43959	0.452469	0.930651	0.319315	0.287524	1.08016	10.4032
0.919963	0.977354	0.50471	-0.508535	-0.119684	-0.341456	0.0945209	0.0642184	-0.743486	0.33613	0.87277	-0.10175	0.257176	-0.106721	-0.368645	-0.371725	-0.0515946	-0.150695	-0.987878	-0.382926	0.0306524	-0.544674	0.328808	0.163689	1.42442	0.45721	0.932733	0.319953	0.158597	1.07057	10.2104
0.921235	0.976943	0.490804	-0.536242	-0.052014	-0.35424	0.0981698	0.072326	-0.746813	0.327451	0.877649	-0.0991471	0.18628	-0.110115	-0.25329	-0.369768	-0.0598289	-0.16835	-0.817339	-0.381027	0.0873226	-0.545041	0.334832	0.205534	1.45165	0.492156	0.915204	0.256647	0.17257	1.08758	9.93712
0.921842	0.977237	0.291388	-0.520308	-0.12822	-0.350835	0.0726763	0.0656371	-0.74422	0.331123	0.873909	-0.101319	0.24267	-0.110263	-0.386659	-0.372508	-0.0587131	-0.175651	-0.872451	-0.385642	0.0629704	-0.544183	0.332101	0.194258	1.36682	0.465595	0.902803	0.297812	0.189089	1.07856	9.68643
0.91996	0.976397	0.181422	-0.527081	-0.111677	-0.347954	0.0879706	0.0732222	-0.74455	0.329652	0.868173	-0.106097	0.211925	-0.107182	-0.302187	-0.37135	-0.052545	-0.173169	-0.847831	-0.386004	0.0335935	-0.543922	0.333669	0.183311	1.36908	0.474872	0.885843	0.299131	0.23097	1.0892	9.52693
0.920759	0.980205	0.307285	-0.352771	-0.108036	-0.348943	0.0975939	0.0789372	-0.742106	0.167986	0.873881	-0.102328	0.213774	-0.105099	-0.382378	-0.371576	-0.0438312	-0.167542	-0.87139	-0.386482	0.125626	-0.544495	0.222241	0.192166	1.38661	0.490236	0.814912	0.285383	0.202087	0.643669	8.57171
0.920759	0.980205	0.307285	-0.352771	-0.108036	-0.348943	0.0975939	0.0789372	-0.742106	0.167986	0.873881	-0.102328	0.213774	-0.105099	-0.382378	-0.371576	-0.0438312	-0.167542	-0.87139	-0.386482	0.125626	-0.544495	0.222241	0.192166	1.38661	0.490236	0.814912	0.285383	0.202087	0.643669	8.57171
0.829393	1.00188	0.266941	-0.169237	-0.10799	-0.348037	0.126849	0.038433	-0.741323	0.177369	0.88435	-0.10208	0.204146	-0.105578	-0.353442	-0.371301	-0.0432879	-0.167209	-0.869932	-0.345211	0.137703	-0.544978	0.220833	0.201226	1.38379	0.180258	0.817619	0.289769	0.203883	0.674812	8.13882
0.839239	0.98449	0.267939	-0.172053	-0.107992	-0.348054	0.0983937	0.0510749	-0.741705	0.184286	0.879658	-0.102103	0.210866	-0.10558	-0.347782	-0.371375	-0.0435355	-0.167809	-0.868063	-0.3553	0.131064	-0.545061	0.22124	0.201205	1.38249	0.207623	0.818724	0.289718	0.203993	0.674619	8.1217
0.806	0.993091	0.262397	0.0398363	-0.0947381	-0.34795	0.0996786	0.0588302	-0.741662	0.198106	0.880619	-0.102365	0.206695	-0.105707	-0.356129	-0.371484	-0.0425075	-0.168903	-0.864527	-0.175992	0.133145	-0.54486	0.218717	0.190791	1.37803	0.0579461	0.818695	0.2888	0.205917	0.678598	7.91019
0.7858	0.982608	0.269615	-0.0687295	-0.0994194	-0.348138	0.0921593	0.0659563	-0.741697	0.215672	0.884545	-0.102484	0.206133	-0.105687	-0.338266	-0.371293	-0.0296901	-0.168191	-0.865879	-0.188325	0.135777	-0.544933	0.228211	0.19902	1.38015	0.0246825	0.820719	0.28966	0.206027	0.67357	7.88036
0.787075	0.98465	0.268458	-0.0630654	-0.0948086	-0.348025	0.0954534	-0.00740717	-0.741687	0.197967	0.885972	-0.102499	0.205994	-0.0931814	-0.339994	-0.371305	-0.0384457	-0.168361	-0.866042	-0.189	0.137009	-0.517709	0.226357	0.190416	1.38047	0.0329994	0.819534	0.289774	0.205839	0.67412	7.84274
0.705179	1.03331	0.270331	-0.0544776	-0.0938533	-0.347582	0.0978333	0.0637725	-0.646184	0.200265	0.879833	-0.103239	0.207023	0.0789472	-0.294956	-0.333146	-0.0401988	-0.170235	-0.86515	-0.188708	0.18477	-0.234822	0.227105	0.286031	1.34256	0.0824466	0.818734	0.288933	0.199417	0.668202	7.36053
0.548874	0.982164	0.26208	0.00639309	-0.0905212	-0.285597	0.0913767	0.0580828	-0.653125	0.199942	0.883188	-0.103475	0.181714	0.0263145	-0.299747	-0.369344	-0.0454727	-0.14358	-0.865015	-0.182692	0.121297	-0.451356	0.227904	0.26934	1.3364	0.0602709	0.81803	0.290263	0.204969	0.660925	7.12246
0.533972	0.98201	0.268592	-0.0183438	-0.146739	-0.298833	0.101063	0.224508	-0.740018	0.170028	0.88089	-0.102633	0.194111	-0.0222511	-0.328926	-0.435592	-0.000885345	-0.168536	-0.79502	-0.182089	0.103873	-0.543538	0.224106	0.177535	0.908934	0.0655596	0.494964	0.305325	0.20528	0.659669	5.9201
0.403472	0.991504	0.266	-0.0318751	-0.10993	-0.330598	0.0927956	0.0758852	-0.65845	0.192374	0.885078	-0.102223	0.155368	-0.0323738	-0.32417	-0.357401	-0.0105746	-0.167155	-0.826787	-0.18432	0.109737	-0.375525	0.231279	0.202363	0.965946	0.0650534	0.613729	0.290001	0.204437	0.666202	5.75255
0.428163	0.974298	0.270806	-0.0155761	-0.116558	-0.282068	0.0881167	0.130826	-0.618987	0.185276	0.88333	-0.09556	0.138381	0.0277277	-0.325985	-0.347491	0.00727434	-0.163702	-0.815343	-0.185757	0.115352	-0.413786	0.238369	0.196191	0.971122	0.066746	0.487347	0.304575	0.204819	0.665605	5.54676
0.448056	0.979669	0.268853	-0.0293291	-0.126628	-0.301432	0.0984224	0.13586	-0.598821	0.185061	0.883147	-0.103266	0.147527	-0.00268329	-0.308089	-0.363334	-0.0106304	-0.158387	-0.804495	-0.182806	0.108719	-0.41312	0.231116	0.187122	0.939227	0.0635648	0.531588	0.303146	0.204816	0.662584	5.51922
0.170623	0.975762	0.267014	-0.0250916	-0.11687	-0.0256432	0.0943388	0.0197682	-0.599996	0.195229	0.880769	-0.179982	0.146872	-0.134311	-0.0115025	-0.320629	-0.0159926	-0.16332	-0.692988	-0.170418	0.111158	-0.410386	0.242582	0.199544	0.260059	0.0668097	0.462648	0.346077	0.214988	0.665895	4.13674
0.201658	0.961608	0.272206	-0.0189824	-0.121281	-0.270941	0.100596	0.0494904	-0.400389	0.191586	0.854208	-0.13978	0.172389	-0.0547754	-0.218854	-0.35225	-0.0121624	-0.162228	-0.748918	-0.186044	0.103711	-0.431314	0.24172	0.19246	0.299892	0.0739127	0.517189	0.313176	0.197346	0.407273	3.87141
0.107484	0.933519	0.268582	-0.0183045	-0.126968	-0.181851	0.0859845	0.0935251	-0.424844	0.193319	0.879688	-0.134318	0.152096	-0.0459934	-0.189156	-0.349295	-0.0102366	-0.163821	-0.716058	-0.175063	0.11005	-0.429088	0.239994	0.19541	0.285498	0.0753792	0.485314	0.324867	0.178749	0.367953	3.67154
0.175409	0.900193	0.271982	-0.0180761	-0.125434	-0.200982	0.0777533	0.0856005	-0.379723	0.18868	0.872459	-0.107907	0.165037	-0.0477786	-0.218497	-0.352264	-0.0089831	-0.163542	-0.640785	-0.196594	0.110877	-0.438599	0.244894	0.192675	0.306564	0.0816063	0.480613	0.317954	0.196062	0.436847	3.57873
0.133744	0.92284	0.271443	-0.0196354	-0.122304	-0.177665	0.0853898	0.0666495	-0.352483	0.190512	0.873789	-0.103927	0.165112	-0.0537374	-0.172878	-0.307818	-0.0120362	-0.163198	-0.660215	-0.192126	0.110761	-0.429841	0.245678	0.1937	0.305151	0.0758801	0.481266	0.32025	0.202241	0.077244	3.36588
-0.0212417	0.944917	0.27069	-0.0187416	-0.160712	-0.136245	0.0858003	-0.0150041	-0.331933	0.191604	0.815051	-0.103933	0.15033	-0.0882385	-0.185435	-0.162523	-0.0129645	-0.160213	-0.619877	-0.18093	0.110219	-0.427521	0.244694	0.185633	0.326048	0.0770208	0.483819	0.321016	0.184856	0.154765	3.17168
0.0463273	0.290255	0.270998	-0.01747	-0.137796	-0.15609	0.0831505	-0.0107277	-0.322594	0.190921	0.83333	-0.104078	0.157137	-0.0860974	-0.189314	-0.18269	-0.0123704	-0.15905	-0.62503	-0.185778	0.109356	-0.429707	0.246778	0.189561	0.334241	0.0778092	0.482838	0.313502	0.189999	0.149184	2.40924
0.0550804	0.154226	0.271133	-0.0163609	-0.143848	-0.166053	0.0821705	0.0245806	-0.292914	0.191062	0.826977	-0.103716	0.156217	-0.0635003	-0.194912	-0.221432	-0.0123949	-0.161888	-0.624031	-0.181867	0.107782	-0.428421	0.248114	0.189854	0.328628	0.0785849	0.481714	0.315677	0.188719	0.206163	2.35424
0.05973	0.171714	0.27121	-0.0163103	-0.145178	-0.162936	0.0818828	0.024084	-0.313711	0.191021	0.829637	-0.101632	0.156916	-0.065313	-0.194912	-0.215243	-0.0115706	-0.161343	-0.600672	-0.185365	0.107491	-0.429639	0.247454	0.190809	0.328281	0.0782128	0.481062	0.3154	0.188373	0.201725	2.3446
0.04521	0.163143	0.271156	-0.0158578	-0.16816	-0.179127	0.116252	0.0211828	-0.304022	0.191051	0.827435	-0.103713	0.159832	-0.0735876	-0.197152	-0.212378	-0.0112029	-0.161741	-0.543925	-0.188051	0.109256	-0.430077	0.248498	0.188952	0.327305	0.0783609	0.47885	0.312877	0.198983	0.20993	2.29202
0.0480688	0.146338	0.273863	-0.0106072	-0.159267	-0.165044	0.023877	0.0207041	-0.305597	0.19699	0.82919	-0.097219	0.15756	-0.0753961	-0.200636	-0.201051	-0.0114581	-0.16154	-0.555212	-0.00836003	0.108726	-0.398486	0.247212	0.189685	0.287149	0.0824102	0.479863	0.313509	0.194204	0.187932	2.18593
0.0465648	0.159234	0.270503	-0.0134028	-0.157755	-0.167746	0.0441371	0.020707	-0.307487	0.192812	0.828537	-0.0604221	0.158615	-0.0755692	-0.19304	-0.205776	-0.0114103	-0.161489	-0.553605	0.0160915	0.108477	-0.39316	0.239507	0.189278	0.301017	0.082142	0.478717	0.31307	0.194433	0.17915	2.17552
0.0467702	0.146754	0.271178	-0.0136209	-0.157833	-0.168739	0.0352236	0.0216271	-0.307566	0.19177	0.828596	-0.0618044	0.158616	-0.0753614	-0.194369	-0.205654	-0.0114182	-0.161422	-0.554924	-0.00414132	0.10848	-0.395507	0.239862	0.189388	0.301137	0.0817925	0.479092	0.313037	0.194169	0.178578	2.17544
0.0472707	0.1408	0.272824	-0.0137272	-0.156326	-0.16903	0.0440509	0.0204819	-0.305485	0.194107	0.828749	-0.0729195	0.158346	-0.0756119	-0.195451	-0.204212	-0.0116204	-0.161582	-0.554626	0.0103697	0.108561	-0.39698	0.244692	0.189435	0.289606	0.0822553	0.479467	0.313012	0.194204	0.171572	2.17064
0.0476098	0.140389	0.272082	-0.0133759	-0.159435	-0.167745	0.0353232	0.0206483	-0.306023	0.194538	0.82871	-0.0711999	0.158211	-0.0761372	-0.194833	-0.203379	-0.0114613	-0.16145	-0.553028	0.00952454	0.108709	-0.392472	0.243088	0.189288	0.292949	0.0819399	0.479189	0.312962	0.194401	0.175657	2.16654
0.0521919	0.143178	0.272857	-0.0129653	-0.160116	-0.170129	0.0320837	0.00589659	-0.286215	0.201901	0.566312	-0.0671489	0.158044	-0.0770832	-0.11299	-0.203195	-0.0117474	-0.161442	-0.55298	-0.0138522	0.101424	-0.393604	0.23628	0.189307	0.293822	0.0821868	0.479791	0.295316	0.194268	0.190519	1.75996
0.0513094	0.143154	0.272938	-0.0179143	-0.15822	-0.169625	0.0335452	0.0136567	-0.289714	0.194334	0.57194	-0.0680512	0.158285	-0.064975	-0.127467	-0.203186	-0.0116343	-0.161434	-0.55315	0.00961176	0.105888	-0.312633	0.238296	0.190266	0.294191	0.0821878	0.479407	0.31015	0.193604	0.182957	1.7178
0.0513094	0.143154	0.272938	-0.0179143	-0.15822	-0.169625	0.0335452	0.0136567	-0.289714	0.194334	0.57194	-0.0680512	0.158285	-0.064975	-0.127467	-0.203186	-0.0116343	-0.161434	-0.55315	0.00961176	0.105888	-0.312633	0.238296	0.190266	0.294191	0.0821878	0.479407	0.31015	0.193604	0.182957	1.7178
0.0512099	0.14249	0.272686	-0.0168753	-0.158686	-0.169548	0.0336181	0.00103078	-0.288119	0.191331	0.572584	-0.0671622	0.158067	-0.0671734	-0.12755	-0.203182	-0.0116585	-0.161488	-0.553188	0.00598359	0.103502	-0.315894	0.237832	0.189042	0.29416	0.0865884	0.479808	0.30428	0.193685	0.183349	1.71469
0.0499854	0.143005	0.268955	-0.015304	-0.157388	-0.169669	0.0364395	0.0059857	-0.288214	0.196473	0.574649	-0.0674771	0.160148	-0.0701832	-0.131421	-0.20315	-0.00624553	-0.161449	-0.553069	0.00412343	0.103874	-0.31255	0.233799	0.189676	0.294157	0.0821524	0.48038	0.274967	0.19345	0.183142	1.69774
0.04963	0.142694	0.272226	-0.0162825	-0.160117	-0.169655	0.0358735	0.00554526	-0.287608	0.195907	0.563751	-0.0745818	0.158089	-0.0673785	-0.122484	-0.203464	-0.0090857	-0.16185	-0.553041	0.0137295	0.104306	-0.311695	0.23734	0.189677	0.294251	0.0825603	0.468986	0.203854	0.19398	0.185983	1.64313
0.0493555	0.142841	0.271548	-0.0159596	-0.1585	-0.168369	0.0340899	0.00499862	-0.287151	0.196169	0.443623	-0.0724959	0.158464	-0.0680688	-0.126807	-0.203354	-0.0102522	-0.161821	-0.55306	0.0231372	0.103425	-0.316443	0.236743	0.189729	0.294139	0.0821119	0.479538	0.235663	0.193776	0.184676	1.54765
0.0415281	0.14284	0.27219	-0.0160167	-0.159819	-0.168921	0.0370612	0.00631627	-0.287686	0.192045	0.47501	-0.0709019	0.17457	-0.0679272	-0.127301	-0.0243575	-0.0108694	-0.161497	-0.553151	0.0210094	0.103651	-0.314172	0.231804	0.182015	0.294277	0.0824728	0.390957	0.218183	0.194061	0.184949	1.4488
0.0411727	0.142817	0.271389	-0.0160475	-0.159202	-0.168587	0.0376339	0.00878264	-0.288263	0.193401	0.452663	-0.0711454	0.165272	-0.0693021	-0.128607	-0.0583399	-0.0110142	-0.161389	-0.553216	0.0191925	0.103878	-0.313955	0.235305	0.182528	0.294252	0.0825658	0.388105	0.247503	0.194166	0.185029	1.44164
0.0413062	0.142816	0.271431	-0.0161574	-0.15969	-0.168945	0.0364764	0.00829378	-0.288006	0.195543	0.44335	-0.0712794	0.164419	-0.0694061	-0.128688	-0.0512433	-0.0113069	-0.161436	-0.553105	0.0150852	0.103846	-0.314442	0.234566	0.18533	0.294252	0.0825437	0.388306	0.238767	0.194109	0.184558	1.42964
0.0423793	0.141451	0.271722	-0.0163619	-0.159719	-0.0316224	0.0369132	0.00733612	-0.28778	0.194405	0.445213	-0.076563	0.169199	-0.0691514	-0.128523	-0.0518077	-0.00979271	-0.161543	-0.552888	0.0175682	0.10522	-0.314118	0.233781	0.184018	0.293008	0.0825357	0.386539	0.228247	0.163956	0.184688	1.38674
0.040185	0.124867	0.271644	-0.0163308	-0.153788	-0.0698489	0.0367573	0.00698794	-0.287831	0.190776	0.443802	-0.101677	0.16789	-0.0654486	-0.12896	-0.0336405	-0.00988171	-0.162332	-0.55394	0.0234238	0.10584	-0.314272	0.236509	0.182477	0.292911	0.0825111	0.377635	0.226905	0.136627	0.184663	1.37048
0.0422263	0.135231	0.271503	-0.0174829	-0.156406	-0.0258981	0.0368048	0.00694595	-0.287811	0.17811	0.444903	-0.0776992	0.172485	-0.0683212	-0.0842084	-0.0438805	-0.0102104	-0.161971	-0.553252	0.0168796	0.10472	-0.314172	0.233666	0.184153	0.293209	0.0825984	0.382565	0.230857	0.140976	0.18474	1.35994
0.0416508	0.135162	0.271394	-0.0166846	-0.158074	-0.0467542	0.0367816	0.00711101	-0.287843	0.17271	0.443943	-0.0756489	0.169753	-0.0686281	-0.0663797	-0.0448938	-0.0100188	-0.160041	-0.553358	0.011129	0.105241	-0.314184	0.233814	0.18364	0.293193	0.0825258	0.380832	0.23037	0.143225	0.184701	1.35368
0.0408533	0.132872	0.281194	-0.0167696	-0.155462	-0.0582233	0.0355971	0.00690499	-0.287832	0.173231	0.450782	-0.0821164	0.122686	-0.0631711	-0.0455126	-0.0389187	-0.00945448	-0.161927	-0.552657	0.0245029	0.0685369	-0.314621	0.234223	0.183494	0.123511	0.0825201	0.380918	0.230602	0.144875	0.184742	1.27299
0.0381314	0.131366	0.271688	-0.0215202	-0.157126	-0.0645055	0.00963842	0.00675415	-0.287523	0.173263	0.448353	-0.0703469	0.0854101	-0.0578441	0.049853	-0.0433348	-0.0094414	-0.161611	-0.552827	0.0277971	0.0625389	-0.313074	0.235127	0.18358	0.148111	0.0825183	0.382094	0.231532	0.148158	0.184719	1.26357
0.0400277	0.132845	0.274353	-0.0185091	-0.155903	-0.0607659	0.0167248	0.00675423	-0.287593	0.174733	0.44633	-0.078925	0.0643279	-0.0617659	-0.0130205	-0.0409987	-0.00961009	-0.162235	-0.552819	0.0230408	0.0747875	-0.312245	0.234119	0.18337	0.150305	0.0825182	0.380656	0.230737	0.145994	0.184741	1.25873
0.0383765	0.148288	0.345537	-0.0172881	-0.155314	-0.0628732	0.0140497	0.00608649	-0.290389	0.100377	0.213881	-0.0979291	0.0963793	-0.0427684	0.0197484	-0.043142	-0.00728202	-0.161782	-0.552279	0.0278311	0.053476	-0.313283	0.235036	0.183378	0.15148	0.0822464	0.308808	0.230944	0.148283	0.188154	1.09226
0.0392977	0.133441	0.301697	-0.0201429	-0.156124	-0.0599285	0.0132592	0.00503886	-0.290362	0.153632	0.192567	-0.0824066	0.0912608	-0.0491622	0.00522417	-0.0419507	-0.00635777	-0.16189	-0.552615	0.0259624	0.0624326	-0.314092	0.234762	0.183133	0.158182	0.0815732	0.295535	0.230905	0.146379	0.189487	1.05644
0.0388946	0.13361	0.280962	-0.0189552	-0.154596	-0.0612787	0.0143088	0.00626222	-0.291432	0.0279538	0.225978	-0.079365	0.0848623	-0.0472524	0.0223616	-0.0420732	-0.00736463	-0.16174	-0.552434	0.0252123	0.0535024	-0.313414	0.234658	0.182844	0.153959	0.0794903	0.301139	0.229891	0.147751	0.188308	1.03381
0.0387719	0.133181	0.290351	-0.0190237	-0.154954	-0.0607241	0.0139478	0.00551552	-0.290653	0.0744564	0.197786	-0.0801906	0.0926929	-0.0449579	0.0330788	-0.0427685	-0.00750445	-0.161815	-0.552479	0.0259198	0.0560537	-0.313657	0.234789	0.182859	0.156724	0.0796496	0.297294	0.230102	0.14711	0.18898	1.03276
0.039056	0.13456	0.284843	-0.0191207	-0.182335	-0.0586807	0.0169875	0.000724775	-0.289971	0.0652911	0.208427	-0.0899471	0.0894364	-0.0505176	0.0205775	-0.0419906	-0.00786391	-0.161671	-0.402589	0.0162885	0.0624371	-0.314236	0.234737	0.182937	0.152953	0.0802098	0.271108	0.230629	0.147298	0.187749	0.883944
0.0390741	0.133963	0.285401	-0.0220535	-0.173916	-0.0573472	0.015334	-0.00416582	-0.285927	0.0571415	0.218506	-0.0926386	0.0835754	-0.0485733	0.0178094	-0.042338	-0.0077723	-0.161021	-0.372771	0.0105183	0.0636154	-0.315357	0.234716	0.182883	0.152826	0.0800161	0.281476	0.223704	0.147286	0.188265	0.86126
0.0390057	0.133986	0.285372	-0.0209924	-0.169342	-0.0577741	0.0167595	-0.00156222	-0.286471	0.0557652	0.216051	-0.0921119	0.0836601	-0.0490206	0.0193287	-0.0423375	-0.00769896	-0.161209	-0.374622	0.0122169	0.062372	-0.315204	0.234729	0.182892	0.15326	0.0800247	0.279611	0.226412	0.147322	0.188423	0.86043
0.0387808	0.135028	0.285291	-0.0182146	-0.166683	-0.0598772	0.0167021	0.0022572	-0.281508	0.0531432	0.203876	-0.089937	0.0860549	-0.049055	0.019255	-0.0422053	-0.00774538	-0.161511	-0.379332	0.0199166	0.0611741	-0.315878	0.234733	0.183043	0.153301	0.0799598	0.276529	0.224906	0.136928	0.188342	0.850529
0.0354046	0.134534	0.285087	-0.013419	-0.174084	-0.0467661	0.0200364	0.00328995	-0.283699	0.0454215	0.174624	-0.0905946	0.0836044	-0.0556641	0.0197323	-0.0424522	0.00102669	-0.162977	-0.285198	-0.0122197	0.0656121	-0.307597	0.0905085	0.169373	0.168196	0.0800352	0.198626	0.224414	0.145716	0.110892	0.66913
0.0352696	0.134508	0.285179	-0.0134598	-0.172224	-0.0463956	0.0200141	0.00348688	-0.283984	0.045478	0.17856	-0.0906125	0.0836349	-0.0550715	0.0197105	-0.0423107	-0.000533208	-0.169298	-0.283768	-0.0106192	0.0671873	-0.30711	0.090955	0.167874	0.164791	0.0800386	0.198666	0.224597	0.144881	0.103237	0.667795
0.0347575	0.134719	0.285576	-0.0160387	-0.172572	-0.0435927	0.0173932	0.00147806	-0.284462	0.0472226	0.180997	-0.0900396	0.0837761	-0.0611935	0.0196534	-0.0425561	-0.0049328	-0.163319	-0.288962	-0.00297761	0.0586422	-0.312558	0.103371	0.039911	0.159417	0.0794763	0.167828	0.226134	0.140197	0.102063	0.634851
0.0310597	0.134509	0.285474	-0.011691	-0.17127	-0.0423976	0.0168665	0.00164223	-0.285705	0.0473266	0.172684	-0.0892258	0.0841767	-0.0576485	0.0197425	-0.0425927	-0.00382962	-0.168502	-0.292362	0.000631034	0.057694	-0.305978	0.116281	0.0663422	0.160484	0.0799982	0.151141	0.226097	0.143912	0.0975915	0.631478
0.0331816	0.133386	0.285458	-0.0106641	-0.169957	-0.0479268	0.0176525	0.00997975	-0.285551	0.0469034	0.168988	-0.0932899	0.0841374	-0.0578977	0.00599449	-0.0422954	-0.000766937	-0.15854	-0.281861	-0.0215511	0.0600118	-0.306498	0.119171	0.055765	0.164398	0.0795643	0.173679	0.0118429	0.140393	0.0328088	0.56969
0.033029	0.133348	0.285461	-0.0106163	-0.169295	-0.0560086	0.0182549	0.00978838	-0.285679	0.046929	0.168251	-0.0934086	0.0841328	-0.058637	0.00094141	-0.0423716	-0.000543371	-0.159032	-0.283927	-0.0225288	0.0551779	-0.306486	0.114815	0.0644075	0.1647	0.079787	0.163236	0.0123153	0.140506	0.0455406	0.56869
0.0319437	0.132236	0.28557	-0.0121515	-0.166591	-0.0474629	0.017945	0.00642426	-0.285444	0.0468482	0.167324	-0.0924442	0.0847336	-0.0645236	0.00268765	-0.0417457	-0.00298825	-0.165647	-0.282736	-0.0258471	0.0608301	-0.306965	0.117392	0.061495	0.162199	0.079809	0.0580707	0.034412	0.141093	0.0559822	0.547705
0.0319946	0.133425	0.2841	-0.0112229	-0.171131	-0.0526853	0.0172631	0.00652075	-0.284497	0.0469292	0.169986	-0.0912591	0.0858039	-0.0681052	-0.00714476	-0.0422082	-0.00107983	-0.166778	-0.284155	-0.0240462	0.00698426	-0.276549	0.116629	0.0612329	0.106786	0.0808747	0.0684766	0.0468421	0.14095	0.0521993	0.516702
0.0326338	0.132995	0.28428	-0.0110478	-0.169846	-0.0506727	0.0173444	0.00590442	-0.283396	0.0468823	0.1704	-0.0917928	0.0850575	-0.0631544	-4.87132e-05	-0.0419194	4.73206e-05	-0.163737	-0.268144	-0.0269609	0.0320242	-0.278159	0.114928	0.0721232	0.124516	0.0803372	0.0769067	0.0461758	0.140904	0.0487138	0.512873
0.0322333	0.134352	0.217983	-0.0116205	-0.172261	-0.0491216	0.02462	0.00672977	-0.283482	0.0470788	0.170777	-0.0917657	0.0847721	-0.0646124	-0.00603625	-0.0420429	-0.000503321	-0.165533	-0.263054	-0.0221941	0.0352942	-0.285742	0.115832	0.0676811	0.122605	0.0413911	0.0799559	0.0299659	0.1409	0.0388509	0.47619
0.0332973	0.133906	0.217707	-0.0129942	-0.171507	-0.0476141	0.0223951	0.00697766	-0.28346	0.047061	0.171799	-0.0916	0.0861627	-0.0606549	-0.00756135	-0.0417862	-0.00118547	-0.16481	-0.254121	-0.0222513	0.0331705	-0.278382	0.115858	0.0635662	0.119632	0.0468964	0.0825358	0.0321597	0.140737	0.0477091	0.466951
0.0323347	0.133621	0.218164	-0.0119252	-0.16744	-0.0491243	0.0284962	0.00694615	-0.283204	0.0469759	0.170971	-0.0917476	0.0848712	-0.0627826	-0.00699318	-0.0416526	-0.000796357	-0.164917	-0.255176	-0.0222215	0.0347004	-0.279127	0.11572	0.0643665	0.112872	0.0433483	0.0852966	0.0358653	0.140557	0.0458095	0.465429
0.0328372	0.131695	0.223349	-0.0168366	-0.165499	-0.0482156	0.0296988	0.00859712	-0.249994	0.0477138	0.0604389	-0.0936105	0.0832507	-0.06243	-0.0030148	-0.0444119	-0.010821	-0.164622	-0.25487	-0.0206555	0.0357151	-0.278123	0.0876309	0.070661	0.124946	0.0357225	0.0836132	-0.0128719	0.140872	0.0596067	0.420605
0.0308201	0.132099	0.222208	-0.0168356	-0.16766	-0.0483846	0.0345909	0.00818956	-0.252519	0.0474942	0.0909215	-0.0930567	0.0846263	-0.0626819	-0.00415044	-0.0436037	-0.00947076	-0.164657	-0.248813	-0.0213102	0.0355701	-0.278169	0.0926078	0.070263	0.124959	0.0357984	0.0115069	0.0106788	0.140872	0.0477038	0.416715
0.0321169	0.131513	0.221432	-0.0176374	-0.16096	-0.0481798	0.0260277	0.00790194	-0.25226	0.0477661	0.0416397	-0.0930773	0.0763169	-0.0597791	-0.00497433	-0.0452421	-0.00797291	-0.164746	-0.248515	-0.0229441	0.0359505	-0.278344	0.0919806	0.0697846	0.118935	0.0482431	0.0714788	0.00909734	0.141144	0.0524619	0.410351
0.0224258	0.0959783	0.21987	-0.0170378	-0.150691	-0.0483011	0.0277698	0.00836828	-0.256212	0.0474434	0.043543	-0.0927603	0.0775202	-0.0587103	-0.00309232	-0.046145	-0.00580923	-0.164886	-0.250628	-0.0244092	0.0361387	-0.27866	0.0870712	0.0713815	0.122194	0.0430062	0.0718576	-0.00172079	0.141762	0.0544925	0.401499
0.0270145	0.124258	0.217241	-0.0145215	-0.158249	-0.0472999	0.0288751	0.00909334	-0.253086	0.0473817	0.0598537	-0.0927831	0.0781125	-0.0599089	-0.00264325	-0.0453758	-0.00784116	-0.164625	-0.248276	-0.0233019	0.0363217	-0.251725	0.0683794	0.0687975	0.118603	0.0397624	-0.0326799	0.00635621	0.140926	0.0524734	0.384826
0.0266376	0.117659	0.22076	-0.0155516	-0.153548	-0.0480635	0.0282161	0.0086898	-0.253757	0.0476063	0.0512146	-0.0931783	0.0784583	-0.0615374	0.00856397	-0.0460936	-0.0112443	-0.164541	-0.249618	-0.0222736	0.0358797	-0.248906	0.0760927	0.0714323	0.121809	0.0433696	0.00151603	0.00202765	0.137539	0.0539151	0.383082
0.0265531	0.078927	0.21903	-0.0158869	-0.156597	-0.0470912	0.0285733	0.00916884	-0.253711	0.048077	0.0553223	-0.0924805	0.0779923	-0.0459648	-0.00202437	-0.0457687	-0.00813185	-0.164537	-0.240911	-0.0218284	0.0347112	-0.252209	0.0674364	0.0703626	0.11895	0.0432813	0.020194	0.00287693	0.140825	0.055548	0.370712
0.025651	0.0802125	0.219709	-0.0155962	-0.15673	-0.0471145	0.0286501	0.0092751	-0.253452	0.0484822	0.0579813	-0.0928212	0.0780419	-0.0314923	-0.00148893	-0.0456587	-0.00431521	-0.164564	-0.236765	-0.0217941	0.0335172	-0.251334	0.0654931	0.0703016	0.119528	0.042825	0.0288408	0.00299599	0.140793	0.055698	0.368076
0.0255685	0.080987	0.220126	-0.0157367	-0.156893	-0.0472155	0.0285512	0.00926912	-0.253405	0.0485103	0.0552325	-0.0927953	0.0780764	-0.0353563	-0.00102971	-0.0456607	-0.00479552	-0.164552	-0.237318	-0.0217548	0.0341441	-0.250581	0.0661371	0.0701627	0.119602	0.0428317	0.019484	0.00302973	0.140555	0.0557462	0.36786
0.0264601	0.0815858	0.220446	-0.0154957	-0.156494	-0.047271	0.028517	0.00914072	-0.253456	0.0485384	0.0547607	-0.0927787	0.0779777	-0.0345398	-0.000919235	-0.0453409	-0.00537378	-0.126898	-0.238475	-0.021972	0.0348821	-0.250432	0.0671033	0.0690443	0.120121	0.0415839	0.0151204	0.00439833	0.140845	0.0549105	0.357294
0.0244067	0.0813347	0.218935	-0.0156049	-0.156314	-0.0459752	0.0154677	0.00906288	-0.253201	0.0478724	0.056025	-0.0828584	0.0779538	-0.0363241	-0.0115676	-0.0456943	-0.00315051	-0.135391	-0.239741	-0.02225	0.034383	-0.250947	0.0608937	0.0693071	0.00157751	0.0395647	0.0165636	0.00337571	0.128251	0.055432	0.338635
-0.00238977	0.0719677	0.219623	-0.0155756	-0.155242	-0.0459376	0.00708686	0.00900784	-0.252686	0.0468004	0.0575951	-0.0759743	0.0778297	0.00585226	-0.0138701	-0.0457269	-0.000856484	-0.133159	-0.239194	-0.0238209	0.0353199	-0.250785	0.0578562	0.0676686	0.0162961	0.0422777	0.0170199	-0.024393	0.0520019	0.0553111	0.31979
-9.80418e-05	0.0718698	0.219674	-0.0155857	-0.154228	-0.0461332	0.00747065	0.00904166	-0.252744	0.0470381	0.0576104	-0.0698093	0.0777141	-0.00604231	-0.012234	-0.0456977	-0.00178987	-0.13336	-0.239154	-0.0262224	0.0352834	-0.250892	0.0578068	0.0679277	0.0227188	0.0420375	0.017363	-0.0190617	0.0541537	0.0553752	0.31908
0.00550756	0.0652953	0.21991	-0.0155738	-0.153829	-0.0463592	0.0130401	0.00906393	-0.252717	0.0468872	0.0577791	-0.0696814	0.0777166	0.00158714	-0.013437	-0.0456781	-0.00186748	-0.130333	-0.239046	-0.0253976	0.0352916	-0.250952	0.0575303	0.0679703	0.0229087	0.0419785	0.0178044	-0.0104358	0.0570859	0.0553135	0.317491
0.00738214	0.0615024	0.220014	-0.0155841	-0.154055	-0.0465761	0.0120897	0.00908485	-0.252703	0.0469214	0.0578509	-0.0670563	0.0777293	0.000171779	-0.0130384	-0.0456837	-0.00304064	-0.128435	-0.239301	-0.0257567	0.0351808	-0.251029	0.0576172	0.0680829	0.0240164	0.0418873	0.0181054	-0.00781081	0.0570854	0.0553692	0.316505
0.00776909	0.065539	0.219895	-0.0150231	-0.136943	-0.0464567	0.0126862	0.00899365	-0.252732	0.0486434	0.0576593	-0.069317	0.0776745	-0.00191626	-0.0131908	-0.0458496	-0.00316071	-0.129378	-0.2392	-0.0242843	0.0411301	-0.251005	0.0466759	0.0680016	0.0238885	0.0360522	0.0178696	0.010561	0.0576496	0.0553432	0.311512
0.00690075	0.0659251	0.202918	-0.0154891	-0.153026	-0.0460848	0.0115484	0.00789037	-0.252778	0.0481323	0.0579244	-0.0700245	0.0766477	-0.00228557	-0.0129484	-0.045713	-0.00249139	-0.128377	-0.211968	-0.0262308	0.0353711	-0.251017	0.0575169	0.0681714	0.0215687	0.0418493	0.0176609	-0.00667049	0.0576051	0.0558306	0.297486
0.00424457	0.0650836	0.209464	-0.0155	-0.103457	-0.0446193	0.0120245	0.00666866	-0.252754	0.0488001	0.0578776	-0.0696708	0.0771502	-0.00195948	-0.0128083	-0.0457364	-0.00252163	-0.129779	-0.204782	-0.0251491	0.0359384	-0.253129	0.0572566	0.0681237	0.0221155	0.0385915	0.0177587	-0.00552121	0.0565824	0.0557164	0.285267
0.00989336	0.0662099	0.216726	-0.0152723	-0.108822	-0.0470982	0.01268	0.0068685	-0.25037	0.053502	0.0546302	-0.0705506	0.0712381	0.0238	-0.0131727	0.044684	-0.00647166	-0.130149	-0.0744374	-0.0362579	0.0355733	-0.0597149	0.0576706	0.0677666	0.0203388	0.0418633	0.017944	-0.00927579	0.0542567	0.05587	0.1925
0.00855314	0.0654189	0.21803	-0.019142	-0.117605	-0.0467006	0.0112881	0.00742722	-0.143481	0.0490833	0.0571766	-0.0692494	0.0727935	0.00655323	-0.0160493	-0.0124093	-0.00292503	-0.129028	-0.0902368	-0.028832	0.0388697	-0.118369	0.0572165	0.0680466	0.021695	0.0405977	0.0171097	0.0185589	0.0551363	0.0557447	0.163225
0.00790854	0.0652577	0.215689	-0.015739	-0.0895888	-0.0467993	0.0123299	0.00749191	-0.165331	0.0513809	0.0559996	-0.0698542	0.0723267	0.0235856	-0.0134242	-0.0109474	-0.00446343	-0.129556	-0.0905439	-0.0312828	0.0364042	-0.0612624	0.0556195	0.0677582	0.0214311	0.0414896	0.017621	-2.42226e-05	0.0555322	0.0557456	0.15302
0.00754923	0.0655643	0.216166	-0.0165323	-0.0957338	-0.0460199	0.0118365	0.00752155	-0.159578	0.0503255	0.0557721	-0.0698209	0.0733711	0.0124724	-0.0143863	-0.0166741	-0.00352376	-0.129809	-0.0604751	-0.0295331	0.0364591	-0.0789411	0.0550103	0.0678851	0.0215844	0.0406264	0.017486	-0.000138515	0.0556014	0.0556826	0.150045
0.00760415	0.0653853	0.215693	-0.0162434	-0.0934759	-0.0463241	0.0120246	0.00754032	-0.147113	0.0504482	0.0551831	-0.0699856	0.0736423	0.0132327	-0.0143006	-0.0218831	-0.00388546	-0.129718	-0.070615	-0.0296595	0.0363485	-0.0778688	0.0557177	0.0678707	0.0213828	0.0405181	0.0175845	0.00103062	0.0553016	0.0556452	0.146985
0.0075164	0.0659085	0.215828	-0.0165729	-0.0954552	-0.0464979	0.0116392	0.0075821	-0.0388748	0.0507869	0.0559076	-0.0697474	0.0731767	0.0122695	-0.0143115	-0.00648	-0.00346701	-0.129771	-0.0584168	-0.0297838	0.0422111	-0.071586	0.0541682	0.0678625	0.0261248	0.0407308	0.0154996	0.0014962	0.0557149	0.0562178	0.125003
0.00732501	0.0658487	0.215692	-0.0165862	-0.0955202	-0.0462568	0.0113246	0.00757473	-0.0438847	0.0509735	0.0557602	-0.0697577	0.0724781	0.012255	-0.014092	-0.00387669	-0.00338119	-0.129637	-0.0547711	-0.0300433	0.0376886	-0.0727688	0.05479	0.0678643	0.0285432	0.0407871	0.0154452	0.00230027	0.0556758	0.0560196	0.124757
0.00738729	0.0657312	0.21578	-0.0164457	-0.0966427	-0.0464839	0.0111938	0.00757821	-0.0473342	0.0508888	0.0560561	-0.0568356	0.0727314	0.0135798	-0.0141609	-0.00950101	-0.00174006	-0.129675	-0.0571199	-0.0299634	0.0397062	-0.0734873	0.0541021	0.0680371	0.0243906	0.0407996	0.016152	0.00191604	0.0556666	0.0416934	0.122731
0.0080489	0.0657419	0.215864	-0.0163239	-0.0970552	-0.0464752	0.0107698	0.0031621	-0.0485664	0.0510349	0.0558249	-0.0060781	0.0728719	0.0132603	-0.0140598	-0.0100964	-0.000860906	-0.129652	-0.0568468	-0.031017	0.0392769	-0.072479	0.0542257	0.0679991	0.0237118	0.0408108	0.0161329	0.00153227	0.0555899	0.043906	0.119731
0.00747433	0.0656658	0.215746	-0.0163375	-0.0954854	-0.0464489	0.0115603	0.00523204	-0.0462255	0.051103	0.0559153	-0.0312063	0.0729525	0.0132383	-0.0142589	-0.004967	-0.00320802	-0.12968	-0.057188	-0.0288429	0.0393067	-0.0719077	0.0543129	0.0679678	0.0231798	0.0399125	0.016659	0.00144093	0.0557204	0.0390056	0.119442
0.00747009	0.0655969	0.216207	-0.016619	-0.0967657	-0.0463548	0.0183467	0.00774316	-0.0492063	0.0510962	0.0561075	-0.032437	0.0576171	0.0130917	-0.0141479	-0.00981644	-0.00799974	-0.115691	-0.0561547	-0.029631	0.0391379	-0.0507456	0.0535822	0.0678957	0.0232344	0.0402679	0.0233796	0.00200151	0.0553368	0.0416399	0.112885
-0.00439513	0.0613955	0.216121	-0.0165884	-0.0492483	-0.0453698	-0.0149312	0.00727553	-0.0493659	0.0511387	0.0542915	-0.0201725	0.0553644	0.012883	-0.0139662	-0.00927962	-0.00522479	-0.118813	-0.056664	-0.0213684	0.0396331	-0.0587905	0.0723443	0.0679392	0.0199919	0.0413283	0.0180146	0.0273561	0.055631	0.0406855	0.10807
0.00360834	0.0652547	0.215994	-0.016414	-0.0631211	-0.0463423	0.00331939	0.00721287	-0.0480266	0.0510494	0.0559148	-0.0270105	0.045688	0.0132078	-0.0141446	-0.00883892	-0.00348589	-0.117908	-0.0566354	-0.027682	0.0392094	-0.0471267	0.0553533	0.0679542	0.0225775	0.041054	0.0175693	0.00617751	0.0555247	0.0392749	0.105194
0.00757157	0.0654363	0.215937	-0.0164785	-0.0676079	-0.0249604	0.00758518	0.00282346	-0.0491189	0.0510304	0.0556648	-0.0251625	0.0412899	0.0129438	-0.0139335	-0.0103227	-0.00367621	-0.11891	-0.0558152	-0.0284063	0.00188865	-0.0437225	0.0555271	0.067954	0.0224967	0.0409247	0.0174248	0.0118081	0.0523241	0.040373	0.102104
0.00486802	0.0651557	0.21596	-0.0165138	-0.065819	-0.00846649	0.00563328	0.00349994	-0.0492916	0.0511531	0.0555402	-0.0276015	0.0447222	0.0131107	-0.0137279	-0.00959879	-0.0036005	-0.118463	-0.0402068	-0.0281221	-0.00375476	-0.0458666	0.0560165	0.0677926	0.0226404	0.0409767	0.018231	0.0105355	0.0540895	0.0399325	0.100434
0.00600842	0.0651875	0.215972	-0.0164975	-0.0618633	-0.0212873	0.00596903	0.000883688	-0.049121	0.0509997	0.0553872	-0.0265437	0.0447808	0.0132277	-0.0137512	-0.00996963	-0.0042438	-0.118613	-0.0418861	-0.0273694	0.00917806	-0.0454667	0.0549677	0.0679325	0.022493	0.0408765	0.0184947	0.0129338	0.0496001	0.0395854	0.0998648
0.00435429	0.0654736	0.215949	-0.0171689	-0.0619576	-0.0137819	0.00614325	0.00360454	-0.0490727	0.0510784	0.0428985	-0.026082	0.0460166	0.0132834	-0.0125164	-0.00869363	0.00280482	-0.118734	-0.0444603	-0.0278643	0.00657327	-0.0393457	0.0550039	0.0678711	0.0232952	0.0410961	0.0180372	0.0109378	0.0505986	0.0398261	0.0982827
0.0193772	0.0654308	0.132369	-0.0170609	-0.0644843	-0.0154728	0.00634776	0.0229858	-0.0488679	0.0662009	0.0489387	-0.0261332	0.0462766	0.012943	-0.0164653	-0.00866561	0.00160459	-0.0998455	-0.0429834	-0.0275014	0.00899324	-0.0433535	0.0466261	0.0662477	0.0139619	0.0411066	0.0177133	0.0173475	0.0506248	0.0412108	0.0677986
0.0148164	0.0652461	0.137517	-0.019056	-0.0583083	-0.0162674	0.00620367	0.0140203	-0.0481042	0.0533216	0.0509609	-0.02621	0.0456321	0.0119542	-0.0155423	-0.00984869	-0.00199749	-0.101402	-0.0418952	-0.0275644	0.00930637	-0.0431138	0.0473198	0.066646	0.0191692	0.0407985	0.0178	0.0112244	0.0507038	0.0400474	0.0667323
0.0104141	0.0653837	0.134394	-0.0169598	-0.0572864	-0.0173424	0.00157657	0.00820245	-0.0494802	0.0513724	0.0424028	-0.0264612	0.0461441	0.0108165	-0.0155885	-0.00909651	-0.0118196	-0.101337	-0.0415306	-0.0274315	0.00915098	-0.0436942	0.0495672	0.065682	0.0174346	0.0409632	0.0183036	0.0122162	0.0513641	0.0409478	0.0649741
0.0161027	0.0601775	0.13495	-0.0187286	-0.055224	-0.017201	0.00522194	0.00738351	-0.0462735	0.0523367	0.045746	-0.0263733	0.0459608	0.0127112	-0.0149844	-0.00913839	-0.00643876	-0.104477	-0.0415296	-0.0274786	0.00925776	-0.0439552	0.0507445	0.0650356	0.0179415	0.0384794	0.0181015	0.0126891	0.0515328	0.0384607	0.0648061
0.011443	0.0511683	0.136284	-0.0185531	-0.0585126	-0.0182222	0.00186507	0.0111406	-0.0479727	0.0533883	0.0463363	-0.0263534	0.0460524	0.00990438	-0.0151139	-0.00912597	-0.00380037	-0.101646	-0.0414965	-0.0275202	0.00985456	-0.0430915	0.0464727	0.0651219	0.0173196	0.0384763	0.0180686	0.0128714	0.0513293	0.0402543	0.0637818
0.0131881	0.0491492	0.135269	-0.0183014	-0.0569345	-0.0179656	0.00349423	0.0130272	-0.043087	0.0465966	0.0460597	-0.00691118	0.0462678	0.0102297	-0.0157434	-0.00946293	-0.0106564	-0.101719	-0.0416843	-0.027418	0.00924226	-0.0378915	0.043927	0.0655646	0.0165215	0.0405574	0.0190632	0.0138985	0.0514322	0.0393958	0.0611189
0.0116651	0.0510462	0.135756	-0.0224708	-0.0560163	-0.0174667	0.00389879	0.0106191	-0.0423744	0.0492643	0.0459078	-0.00531085	0.0460815	0.0118783	-0.0154972	-0.0091628	-0.0053576	-0.101932	-0.0415739	-0.0276069	0.00956017	-0.0356455	0.0408404	0.065537	0.0170018	0.0400776	0.0191248	0.014649	0.0514686	0.0387644	0.0610559
0.0117234	0.0486318	0.13536	-0.0199185	-0.0570106	-0.0179451	0.0033808	0.0102451	-0.0430403	0.0481538	0.0450743	-0.00112435	0.0461432	0.0101969	-0.0155197	-0.00928932	-0.0070324	-0.102044	-0.0415144	-0.027485	0.00933878	-0.0368359	0.0385715	0.0652491	0.0166262	0.0401209	0.0189522	0.0145641	0.0515317	0.0395179	0.0604798
0.0114847	0.0456906	0.135106	-0.0226767	-0.0185668	-0.0175063	0.00377673	0.0129273	-0.0426338	0.0486399	0.0439784	-0.00217403	0.0460993	0.0106043	-0.0154662	-0.00923985	-0.00693146	-0.101863	-0.0425179	-0.0281061	0.0107007	-0.0343311	0.0311153	0.0655611	0.00916146	0.0362577	-0.00146853	-0.0134754	0.0513956	0.0325694	0.0553702
0.0114335	0.0456883	0.135147	-0.021717	-0.0209732	-0.0175849	0.00392928	0.0170432	-0.0426281	0.0482569	0.0440981	0.00103717	0.0461169	0.0103861	-0.0154841	-0.00924496	-0.00773506	-0.101843	-0.0430391	-0.0285375	0.0112644	-0.0344544	0.0288595	0.0656456	0.00788752	0.0352503	-0.00401504	-0.00931663	0.0512202	0.0297457	0.0551317
0.0116703	0.0469308	0.135221	-0.0214505	-0.0223369	-0.0176088	0.0038289	0.0142219	-0.043074	0.0487126	0.044403	-0.00112536	0.0460967	0.0105467	-0.0154682	-0.00924852	-0.00715908	-0.00959542	-0.0420011	-0.0281257	0.0106344	-0.0353162	0.0310486	0.0657093	0.0111234	0.0367116	0.00340726	0.00129724	0.0512878	0.0318142	0.0453396
0.0115587	0.0457429	0.135198	-0.0219384	-0.0207314	-0.0176258	0.00391484	0.0136468	-0.0426693	0.0485941	0.0441847	-0.000841582	0.046156	0.0104722	-0.0154554	-0.00925343	-0.00770631	-0.0062043	-0.0423777	-0.028298	0.010464	-0.0349198	0.0304838	0.0656345	0.0086703	0.0356668	0.000678873	-0.00473888	0.0513943	0.0309182	0.0448556
0.0115587	0.0457429	0.135198	-0.0219384	-0.0207314	-0.0176258	0.00391484	0.0136468	-0.0426693	0.0485941	0.0441847	-0.000841582	0.046156	0.0104722	-0.0154554	-0.00925343	-0.00770631	-0.0062043	-0.0423777	-0.028298	0.010464	-0.0349198	0.0304838	0.0656345	0.0086703	0.0356668	0.000678873	-0.00473888	0.0513943	0.0309182	0.0448556
0.0115507	0.0457668	0.135198	-0.0219314	-0.0207633	-0.0176253	0.00391331	0.0136615	-0.0426686	0.0485869	0.0441819	-0.000879756	0.0461559	0.010472	-0.0154568	-0.0092533	-0.00770583	-0.00632855	-0.0423899	-0.0282984	0.0104698	-0.0349196	0.0304847	0.0656407	0.00863083	0.0356796	0.00067891	-0.00451405	0.0513942	0.0308134	0.0448533
0.0115509	0.0458788	0.135181	-0.0218085	-0.0210483	-0.0176199	0.00388527	0.0135316	-0.0427547	0.0485549	0.0442159	8.96003e-05	0.0461043	0.0105071	-0.015478	-0.00924834	-0.00752519	-0.00384085	-0.0424521	-0.0280929	0.0107406	-0.0347115	0.02948	0.0656608	0.00918125	0.0355962	-7.62838e-05	-0.00524884	0.0513264	0.0307234	0.044762
0.0115426	0.0458238	0.1352	-0.0219024	-0.0210269	-0.0176937	0.00389115	0.0135157	-0.0422948	0.0485515	0.044217	-0.000313166	0.0461348	0.010497	-0.0154567	-0.00924896	-0.00750259	-0.00378293	-0.0423747	-0.0281203	0.0106314	-0.0347126	0.0296844	0.0612874	0.00875972	0.0356683	-0.000226667	-0.00152565	0.0513259	0.031008	0.0441687
0.0115554	0.0457643	0.1349	-0.0219543	-0.00927459	-0.0179192	0.00388346	0.0137091	-0.0348659	0.0487186	0.0441966	7.61095e-05	0.0460417	0.010489	-0.0154767	-0.00924914	-0.00750306	-0.00411291	-0.0426014	-0.0281372	0.010683	-0.0347698	0.0296786	0.0627132	0.00888284	0.0356891	0.000230566	-0.00192911	0.0513458	0.0310595	0.0433896
0.0115681	0.0458037	0.134872	-0.021921	-0.00492733	-0.0176691	0.00387089	0.0128308	-0.0352605	0.0487862	0.0442115	-0.000297243	0.0458589	0.010486	-0.015468	-0.00925136	-0.00751561	-0.00414679	-0.0424433	-0.028125	0.0106747	-0.034775	0.0296551	0.0638974	0.00887584	0.035695	-0.000196674	-0.00359569	0.0513355	0.0208326	0.0429216
0.0115475	0.0457996	0.134533	-0.0220911	-0.00428022	-0.0176702	0.00375367	0.013475	-0.0354683	0.0488509	0.0442154	-1.58258e-05	0.0458684	0.0104816	-0.015485	-0.00924925	-0.00752325	-0.00418116	-0.0425511	-0.0281595	0.0107108	-0.0347822	0.0296891	0.0635847	0.00887282	0.0356679	0.000227491	-0.00454674	0.0513444	0.0184086	0.0427561
0.0115788	0.0457218	0.134889	-0.0259029	-0.00565211	-0.0175886	0.00387981	0.0126712	-0.0363048	0.0487927	0.0438726	-0.00232949	0.0459331	0.0105838	-0.00945441	-0.00889262	-0.00769023	-0.00441982	-0.0439827	-0.0280755	0.0115518	-0.0346757	0.0296744	0.052347	0.00877776	0.0369809	-6.89448e-05	-0.00381631	0.0372703	0.0192069	0.0406021
0.0112612	0.0453267	0.134622	-0.0221044	-0.00546277	-0.0182623	0.00394693	0.00809544	-0.0357107	0.0489012	0.0338723	-0.000800074	0.0460684	0.0106901	-0.0148406	-0.00772616	-0.00632194	-0.00307291	-0.0432397	-0.0280921	0.0110255	-0.0348296	0.0296472	0.0565698	0.00732949	0.0357431	8.25925e-05	-0.00421875	0.0451357	0.0202093	0.0404854
0.011311	0.0455041	0.134476	-0.0236078	-0.00219691	-0.017635	0.00378718	0.0127452	-0.0361515	0.0488794	0.0358934	-0.00491414	0.037598	0.010438	-0.011877	-0.00630163	-0.00706047	-0.00417053	-0.0413621	-0.0281189	0.0111183	-0.0347687	0.0295919	0.0536101	0.00882037	0.0359082	1.02462e-05	-0.00394651	0.0392101	0.021271	0.0390677
0.0111211	0.0454869	0.134395	-0.0240773	-0.00604952	-0.0176462	0.00377897	0.0111999	-0.0183443	0.0487863	0.0337978	-0.0017109	0.0410037	0.0105025	-0.0120661	-0.00747788	-0.00726866	-0.00414418	-0.0422453	-0.0281221	0.0110137	-0.0347448	0.0296699	0.0546328	0.00868807	0.0360661	-3.24116e-05	-0.00370622	0.0384819	0.0200106	0.0382874
0.011217	0.0285971	0.131805	-0.0233203	-0.00622251	-0.0182039	0.00392674	0.01218	-0.0288498	0.0340929	0.0331396	0.00356988	0.0408392	0.00879437	-0.0122012	-0.00789627	-0.0069346	-0.00393882	-0.0425335	-0.028112	0.0109711	-0.0347787	0.0300931	0.0557284	0.00940221	0.0376171	0.000224553	-0.00333697	0.0402952	0.0200503	0.0360004
0.0113914	0.03342	0.132677	-0.0243676	-0.00548928	-0.0012592	0.00392703	0.010415	-0.0202736	0.0354285	0.0345295	-0.000262855	0.0402307	0.00843875	-0.0122206	-0.00763653	-0.00674428	-0.00409113	-0.0413934	-0.0275578	0.0110111	-0.0347719	0.0298452	0.055435	0.00637568	0.0365421	0.000314835	-0.00378898	0.0400174	0.0202273	0.0355853
0.0112684	0.0329889	0.132655	-0.0242496	-0.00504291	-0.00318478	0.00391819	0.0113699	-0.0208687	0.0355144	0.0337195	-0.000896882	0.040536	0.00895399	-0.0122923	-0.00760988	-0.00671709	-0.00405513	-0.0419437	-0.0279122	0.0110417	-0.0347755	0.0297241	0.0544846	0.0068758	0.0365144	0.000241537	-0.0035548	0.0400331	0.0201569	0.0355333
0.0113295	0.0321777	0.132501	-0.0238267	-0.00544364	-0.00661803	0.00390887	0.0108574	-0.0186127	0.0363919	0.0335368	-0.000912891	0.0401959	0.00886624	-0.0122827	-0.00764677	-0.00684149	-0.00400382	-0.0417749	-0.0279895	0.0110017	-0.0347713	0.0298249	0.055107	0.00771258	0.0366394	0.000181999	-0.00365475	0.0399472	0.0201626	0.03546
0.0111574	0.0316327	0.132676	-0.0206047	0.00301904	-0.00708476	0.00389388	0.0117886	-0.0194115	0.0360152	0.0334017	-0.00165213	0.0401186	0.00781983	-0.0120916	-0.00769045	-0.00673454	-0.00404034	-0.041924	-0.0279258	0.0110108	-0.0347828	0.0298342	0.0494306	0.00738303	0.0367743	0.000226802	-0.00371372	0.0399843	0.0201574	0.0347238
0.0112842	0.0319032	0.132579	-0.02259	-0.00242118	-0.00557481	0.00392547	0.0113288	-0.0200494	0.028415	0.03326	-5.4426e-05	0.0402717	0.00872698	-0.0123059	-0.00766298	-0.00674997	-0.00403664	-0.0375149	-0.0279198	0.0110115	-0.0347732	0.0298426	0.05224	0.00743144	0.0365779	0.000209619	-0.00365329	0.0400376	0.0201604	0.0342519
0.011279	0.0319599	0.132566	-0.0225676	-0.002378	-0.00562702	0.00336523	0.0117406	-0.0200075	0.0295117	0.0333159	-0.000358793	0.0402707	0.00909055	-0.0123204	-0.00762199	-0.00674312	-0.00403385	-0.0383842	-0.0279215	0.0110119	-0.0347745	0.0229884	0.0374636	0.00722803	0.0365876	0.000222188	-0.00372701	0.0400549	0.0205951	0.0327245
0.0112762	0.0316985	0.132614	-0.022965	-0.00255022	-0.00570829	0.00376926	0.0113068	-0.0193791	0.0293963	0.0327468	-0.000834574	0.040316	0.00900493	-0.0123047	-0.00762661	-0.00671303	-0.0040189	-0.039011	-0.0279328	0.0108911	-0.0347703	0.0281431	0.0322253	0.00715997	0.0367271	0.000192478	-0.00446579	0.0400058	0.0172646	0.0324958
0.0112579	0.0318719	0.132452	-0.0223425	-0.00239243	-0.00604677	0.00372868	0.0101397	-0.019654	0.0275287	0.0327604	-0.000885415	0.0402914	0.00913237	-0.0123018	-0.00759103	-0.00667796	-0.00401957	-0.039875	-0.0279247	0.0109765	-0.0347706	0.0248162	0.0320037	0.00729079	0.0366537	0.000201815	-0.00440274	0.0400242	0.0183141	0.0322316
0.0112408	0.030021	0.132564	-0.0228611	-0.0025039	-0.00653985	0.00374564	0.0115548	-0.0196414	0.0280452	0.0327656	0.00183373	0.040429	0.0090861	-0.0123101	-0.00763591	-0.00677251	-0.00403485	-0.0392997	-0.0279227	0.0109714	-0.0233415	0.0247267	0.0330861	0.0073154	0.0367361	0.000216544	-0.00409041	0.0399939	0.0177438	0.0315881
0.0112408	0.030021	0.132564	-0.0228611	-0.0025039	-0.00653985	0.00374564	0.0115548	-0.0196414	0.0280452	0.0327656	0.00183373	0.040429	0.0090861	-0.0123101	-0.00763591	-0.00677251	-0.00403485	-0.0392997	-0.0279227	0.0109714	-0.0233415	0.0247267	0.0330861	0.0073154	0.0367361	0.000216544	-0.00409041	0.0399939	0.0177438	0.0315881
0.0112658	0.0304342	0.132553	-0.0227955	-0.00194176	-0.00625746	0.00370301	0.0114092	-0.00452501	0.0282021	0.0327638	-0.00153222	0.040344	0.0084098	-0.012302	-0.0076045	-0.00674741	-0.00399158	-0.0391588	-0.027886	0.0110253	-0.0248083	0.0247924	0.0326267	0.0073034	0.0369936	0.000229518	-0.00398527	0.0330435	0.0179326	0.030769
0.011278	0.0299319	0.132562	-0.0227276	-0.00197375	-0.00617189	0.00370717	0.0114164	-0.00579265	0.028202	0.0327648	-0.00109041	0.0403349	0.00862053	-0.012302	-0.00760463	-0.00675321	-0.00399992	-0.0392279	-0.0278941	0.0109691	-0.024544	0.0247548	0.0325899	0.00732305	0.0368027	0.000216195	-0.00400437	0.0332161	0.0179148	0.0307369
0.0112106	0.0310915	0.132585	-0.0227391	-0.00215509	-0.00598978	0.00408358	0.0114057	-0.00850319	0.0275429	0.0119379	-0.00290872	0.0403239	0.0088533	-0.0123204	-0.00760077	-0.00349185	-0.00441989	-0.0388956	-0.0279821	0.0109484	-0.0255005	0.0249658	0.0258475	0.00729672	0.0352808	-0.000752374	-0.00379293	0.000910421	0.0175867	0.0282835
0.0105411	0.030288	0.132568	-0.0226757	-0.00173074	-0.0059943	0.00521895	0.0129641	-0.00221394	0.0278559	0.0180405	-0.00295626	0.0403418	0.0090044	-0.0123156	-0.00755132	-0.00238024	-0.00416241	-0.0390181	-0.0279441	0.011005	-0.0246048	0.0249798	0.0280774	0.0073576	0.010072	-0.000214315	-0.0029692	0.00581426	0.0178613	0.0273659
0.0106055	0.0306834	0.132599	-0.0226989	-0.00140343	-0.00604895	0.00533147	0.0119771	-0.00330105	0.0278228	0.0178402	-0.00243809	0.0403396	0.00870568	-0.0123129	-0.00755176	0.00348654	-0.004365	-0.0389579	-0.0279439	0.0110284	-0.0247542	0.0250146	0.0279369	0.00734987	0.00802492	4.72897e-05	-0.00266121	0.0060384	0.017788	0.0273318
0.0111239	0.0306962	0.132592	-0.0226855	-0.0019553	-0.0059917	0.00527411	0.0127817	-0.00438095	0.0277858	0.0139692	-0.00256454	0.0403302	0.00899878	-0.0123165	-0.00758308	0.00114651	-0.00424789	-0.0389864	-0.0279479	0.0109808	-0.0247402	0.0249713	0.0272002	0.00733748	0.0103294	-0.000533134	-0.00358422	-0.000310562	0.01777	0.0272078
0.0109164	0.0308243	0.132461	-0.0226862	-0.00208649	-0.00591728	0.00547124	0.0120143	-0.00489766	0.0277287	0.0143765	-0.00253216	0.0403357	0.00124949	-0.0123211	-0.00757318	0.00197847	-0.00408192	-0.0378361	-0.0279675	0.0109722	-0.00429143	0.0248246	0.0273903	0.00775329	0.0112215	-3.97013e-05	-0.00351909	0.00236602	0.0178027	0.0264478
0.0107216	0.0308586	0.132462	-0.022621	-0.00191583	-0.00595065	0.00530043	0.0121988	-0.00494334	0.0277367	0.0143755	-0.00259706	0.0403381	-0.00216949	-0.0123211	-0.00757	0.00116735	-0.0041124	-0.0377942	-0.0279585	0.0109142	-0.00504864	0.024822	0.0273359	0.00765796	0.0112659	-5.74829e-05	-0.00345192	0.0024667	0.0177685	0.0264449
0.0108278	0.0308268	0.132456	-0.0224501	-0.00206866	-0.00590275	0.00505128	0.0121017	-0.00569525	0.0277181	0.014506	-0.00258858	0.040335	-0.00161091	-0.0123268	-0.00757729	-0.000887127	-0.00412852	-0.0375035	-0.0279671	0.0107355	-0.00513215	0.0247795	0.0270339	0.00748019	0.0122305	-0.000226037	-0.0033456	0.00235993	0.0176705	0.0264115
0.0107898	0.0307948	0.131055	-0.0224665	-0.00190999	-0.00579093	0.00541339	0.0120248	-0.00535361	0.0277054	0.0141109	-0.00281839	0.0391703	0.00205966	-0.0123209	-0.00635453	0.00132345	-0.0040611	-0.0377535	-0.0279508	0.00629677	-0.00544232	0.0247546	0.0265536	0.00746624	0.0128504	-0.00251273	-0.00331258	0.00237636	0.0180093	0.0258703
0.0108153	0.0307532	0.131289	-0.0222179	-0.00191862	-0.00521992	0.00525644	0.0121268	-0.00527324	0.0277136	0.0145244	-0.00259749	0.0385694	0.0011223	-0.0123232	-0.0074693	0.000785912	-0.00406578	-0.03759	-0.0279522	-0.00140528	-0.00522324	0.0245802	0.0268691	0.00726742	0.0124134	-0.00398478	-0.00130214	0.00253055	0.0178398	0.0258249
0.0108234	0.0307512	0.131167	-0.0221389	-0.00188804	-0.00488206	0.00537847	0.0120976	-0.00535619	0.027708	0.0141449	-0.00262489	0.0387372	0.0015359	-0.012322	-0.00587916	0.00148211	-0.00406545	-0.0375781	-0.0279587	0.00102837	-0.00507252	0.0246166	0.0265575	0.00722212	0.0120946	-0.00213824	0.000600006	0.00239316	0.0179172	0.0257339
0.0108092	0.0307697	0.131013	-0.0221589	-0.00191751	-0.00506824	0.00532757	0.012101	-0.00525829	0.0277089	0.0142027	-0.00274666	0.0385431	0.0012006	-0.012323	-0.00645477	0.00148503	-0.00406313	-0.0375961	-0.0279485	-0.000152091	-0.00511235	0.0245814	0.0267502	0.00722206	0.012019	-0.00433224	-0.000955852	0.00244038	0.0179091	0.0257107
0.0108091	0.0307722	0.131019	-0.022148	-0.00189889	-0.00500374	0.00534716	0.0120943	-0.00532557	0.0277084	0.0141801	-0.00281198	0.038672	0.00131766	-0.012322	-0.00626198	0.00135131	-0.00406152	-0.0376034	-0.0279526	0.000152005	-0.00507073	0.0246457	0.0266179	0.0072186	0.0120533	-0.00218992	-0.000435443	0.00239449	0.0179028	0.0257012
0.0108069	0.0307722	0.13102	-0.0221623	-0.00190634	-0.00501568	0.00534276	0.0120961	-0.00531184	0.0277092	0.0141825	-0.00276554	0.038605	0.00122498	-0.0123221	-0.00625954	0.0011408	-0.00406612	-0.0376018	-0.0279533	0.000356439	-0.00507014	0.0245798	0.0266275	0.00722133	0.0120625	-0.00234525	-0.000452352	0.00240192	0.01791	0.0256946
0.0108064	0.0307739	0.131019	-0.0221644	-0.00192018	-0.00506835	0.00533733	0.0121019	-0.00530162	0.0277086	0.0141505	-0.0027935	0.0386019	0.00100717	-0.0123224	-0.00630255	0.0013541	-0.00406673	-0.0375988	-0.0279497	8.97234e-05	-0.00506402	0.0244274	0.0266432	0.0072211	0.0120163	-0.00274035	-0.000603462	0.0024122	0.0179056	0.0256882
0.0151475	0.0318265	0.0186483	-0.022187	-0.00156139	-0.00505006	0.00620815	0.012659	-0.0051291	0.027712	0.0141959	-0.0026831	0.0389184	0.00206426	-0.0123229	-0.00622652	0.00137214	-0.00598813	-0.0378435	-0.0273693	-9.52615e-06	-0.00507959	0.0235983	0.0266916	0.00749614	0.0120409	-0.0027108	0.000968632	0.00240116	0.0165686	0.00902546
0.0137581	0.0312882	0.0199134	-0.0221647	-0.00162106	-0.00503926	0.00606006	0.0121198	-0.00518344	0.0277096	0.014194	-0.00278705	0.0388387	0.00112756	-0.0123222	-0.00629792	0.00133635	-0.00575435	-0.0376117	-0.0278958	7.43017e-05	-0.00507548	0.0238291	0.0266855	0.00745297	0.0120283	-0.00261629	4.66501e-05	0.00242211	0.016616	0.00899529
0.0145369	0.0310984	0.0265435	-0.0221848	-0.00115495	-0.00576393	0.00566968	0.0128316	-0.00533063	0.0210554	0.0142439	-0.00268534	0.036089	0.00163018	-0.0102657	-0.00229037	0.00126438	-0.00459049	-0.0376861	-0.0274053	0.000223682	-0.0050566	0.0235262	0.025827	0.00741177	0.0119821	-0.00263446	-8.11403e-06	0.00244665	0.017746	0.0086705
0.0113075	0.0266902	0.025966	-0.0221758	-0.00215452	-0.00504506	0.00581069	0.0124261	-0.00538806	0.0265158	0.0142307	-0.00276615	0.0348948	0.00100655	-0.0121417	-0.00626488	0.00133771	-0.00360218	-0.0376836	-0.0253378	0.000213956	-0.00507122	0.0240956	0.00921767	0.00730368	0.012219	-0.00237982	-0.00540072	0.00268882	0.0169592	0.00787257
0.012117	0.0268457	0.0225527	-0.0221768	-0.00213234	-0.00507228	0.00633633	0.0125499	-0.0054335	0.0246552	0.0142313	-0.00280101	0.0362926	0.001041	-0.0121676	-0.00623369	0.00133237	-0.00437629	-0.0378216	-0.025596	0.00012362	-0.00507325	0.0239965	0.0110554	0.00742119	0.0122	-0.00256871	-0.00576556	0.00271069	0.0168464	0.00781406
0.0124121	0.0270445	0.0222251	-0.0221801	-0.00169674	-0.00525752	0.0067533	0.0128869	-0.00535454	0.024199	0.0142292	-0.00278441	0.0351945	0.00150061	-0.0117909	-0.00502998	0.00134216	-0.00432343	-0.0378018	-0.0259737	0.000189951	-0.00507352	0.0238564	0.011081	0.00752531	0.0122206	-0.00253423	-0.0035399	0.00260894	0.0169701	0.00770481
0.0123593	0.0272857	0.0230468	-0.022178	-0.00208311	-0.00518989	0.00619501	0.0125677	-0.00540105	0.0242502	0.0142449	-0.00278484	0.035671	0.00158369	-0.0119156	-0.00609964	0.00135058	-0.00466304	-0.0296144	-0.0258296	0.000153203	-0.0051558	0.0239998	0.0114149	0.00760807	0.0122938	0.00167665	-0.00425994	0.00257929	0.0169188	0.00725344
0.0121121	0.0252519	0.0225715	-0.0221774	-0.0021056	-0.00518281	0.00682581	0.0126061	-0.00544972	0.0237551	0.0145762	-0.00278615	0.0356652	0.00168895	-0.0118463	-0.00629983	0.00130235	-0.00460395	-0.030475	-0.0260895	0.000168708	-0.0051272	0.0239166	0.00840824	0.00752365	0.0122745	-0.00168295	-0.00327487	0.00262207	0.0168488	0.00710446
0.0122609	0.0260668	0.0228873	-0.0221145	0.00123587	-0.00525791	0.0065896	0.0126164	-0.00537207	0.0170557	0.0144171	-0.00278011	0.0356271	0.00158381	-0.011796	-0.00624253	0.001308	-0.00375928	-0.030681	-0.0259234	0.000185991	-0.00512255	0.0236896	0.0100912	0.00739609	0.0122317	-0.00170958	-0.00432802	0.00305938	0.0169428	0.00690059
0.0120934	0.0257219	0.0229323	-0.0221537	-0.00122252	-0.00448001	0.0065873	0.0126201	-0.00539573	0.0175264	0.014315	-0.00280267	0.0355522	0.00162063	-0.0117959	-0.00609896	0.00128782	-0.00431272	-0.0277878	-0.0259819	0.0001892	-0.00516115	0.0228151	0.00978377	0.00727417	0.0122587	-0.00108952	-0.0041837	0.0026264	0.0169106	0.00666591
0.0108132	0.023036	0.0229445	-0.0221308	-0.00149729	-0.00421384	0.00303364	0.0130748	-0.0059243	0.0192068	0.0143304	-0.00340093	0.0357072	0.00166739	-0.0125837	-0.00631869	0.00127387	-0.00433076	-0.0293932	-0.025911	0.000184386	-0.00340735	0.00983684	0.00773897	0.00712309	0.0122001	-0.000555299	-0.0043197	0.0025846	0.0169306	0.00619683
0.0120652	0.0255181	0.0231241	-0.0221197	-0.00164338	-0.00414096	0.00618534	0.0126538	-0.00294266	0.015421	0.0114916	-0.00496484	0.0272015	0.00113027	-0.0103092	-0.00606405	0.00080398	-0.00436786	-0.0288449	-0.0233848	0.000469816	-0.00495764	0.014245	0.00755628	0.00716973	0.00770868	-0.00102395	-0.00400044	0.00233599	0.0169313	0.00542983
0.0102649	0.0157439	0.0185602	-0.0221455	-0.00224927	-0.00486078	0.00103543	0.0124692	-0.00460343	0.0147037	0.0143946	-0.0020715	0.0130237	0.00144571	-0.0124156	-0.00625043	0.000858993	-0.00509426	-0.0295337	-0.0250835	0.00154561	-0.00273338	0.0105446	0.00763697	0.00759609	0.0116914	-0.000557238	-0.00403707	0.000400797	0.0169125	0.00439187
0.0102295	0.0179486	0.0191443	-0.0223114	-0.00259497	-0.00445935	0.00120981	0.012344	-0.0042198	0.0147605	0.0138868	-0.000978765	0.00540157	0.00153146	-0.0126412	-0.00604812	0.000737232	-0.00592028	-0.0294724	-0.0247863	0.000361217	-0.00202109	0.00871271	0.0076838	0.00738082	0.00174251	-0.000507102	-0.00405736	-0.000757389	0.0169217	0.00414783
0.0102039	0.0125667	0.0200649	-0.0232645	-0.00262127	-0.00434314	0.00225932	0.0124571	-0.00494866	0.0127037	0.0136581	-0.00197246	0.00649857	0.00143266	-0.0124116	-0.00596131	0.000832144	-0.00653968	-0.0290339	-0.0238995	0.000362573	-0.000458128	0.0107722	0.00787923	0.00743054	0.00817806	-0.000513199	-0.00405149	-0.000109731	0.0167817	0.00405856
0.0104086	0.0134811	0.0201068	-0.0224391	-0.0025502	-0.00468053	0.00123116	0.0124019	-0.00472362	0.0128384	0.0138307	-0.00149683	0.0052785	0.00144881	-0.0126396	-0.00593535	0.00072518	-0.00593218	-0.029236	-0.0238202	0.000227129	-0.00096482	0.00999425	0.00780205	0.0075693	0.00569691	-0.000330072	-0.00405188	-0.000811839	0.0168149	0.0039965
0.010436	0.0141596	0.0200245	-0.0223145	-0.00276276	-0.00472187	0.00334555	0.0123817	-0.00360122	0.012919	0.0139803	-0.00174299	0.00617793	0.00145022	-0.0124134	-0.00597345	0.000717264	-0.00615516	-0.0127934	-0.00970321	-0.000150978	-0.00112905	0.00998455	0.00781313	0.00754431	0.00648609	-0.000352378	-0.00409125	-0.000689784	0.0168832	0.00287078
0.0104271	0.0138833	0.0197134	-0.0220051	-0.00242984	-0.00502973	0.00270032	0.0123547	-0.000210737	0.0130609	0.0139715	-0.00569839	0.00649397	0.000515831	-0.0125327	-0.00524385	0.000762839	-0.00430513	-0.00201211	-0.00640451	-0.000357273	-0.000712294	0.0109067	0.00783311	0.0085577	0.00697886	-0.000349701	-0.00419122	-0.00073209	0.0157732	0.00262484
0.0104214	0.0100324	0.0197354	-0.0222771	-0.00163693	-0.00491391	0.0023383	0.0123818	-0.00196087	0.0132877	0.0139601	-0.00324582	0.00637824	0.00071618	-0.0124223	-0.00530669	0.000779735	-0.00478699	-0.00456559	-0.00372467	-2.87499e-06	-0.000770075	0.0107054	0.00780283	0.00825702	0.0056438	-0.000357902	-0.00413615	-0.000732506	0.0165186	0.0025151
0.0104209	0.0103303	0.0197951	-0.0221478	-0.0025775	-0.00490815	0.00222977	0.0123729	-0.00290518	0.0130442	0.0138128	-0.00360498	0.00617307	0.00117377	-0.0123519	-0.00532358	0.000726681	-0.00479525	-0.00554414	-0.00473422	-0.000228651	-0.000812938	0.0108519	0.00781594	0.00835588	0.00623626	-0.000358202	-0.00415307	-0.000700125	0.0135723	0.00245627
0.0104282	0.00882629	0.0198255	-0.0221332	-0.00218864	-0.00490895	0.00238489	0.0123623	-0.00237909	0.0128758	0.0138361	-0.00347467	0.00626181	0.00101833	-0.0124264	-0.00538463	0.000747375	-0.00484386	-0.00383463	-0.00509077	-0.000209505	-0.000792112	0.0106511	0.00782626	0.00836298	0.00566672	-0.000358495	-0.00415814	-0.000707743	0.0142445	0.00241848
0.0104387	0.0077442	0.0198649	-0.0220957	-0.00243219	-0.00490283	0.00239548	0.0123611	-0.00203512	0.0128665	0.013844	-0.00369435	0.00624361	0.00105049	-0.0124349	-0.00532536	0.000738025	-0.00483214	-0.00473966	-0.00535416	-0.000197695	-0.000992677	0.0108042	0.00782415	0.00806661	0.00564953	-0.000359536	-0.00416352	-0.000703926	0.0138215	0.00239831
0.0104283	0.0078859	0.0198315	-0.0221729	-0.00233462	-0.00482913	0.00235093	0.0123712	-0.00185499	0.0129471	0.0138638	-0.00340595	0.00625699	0.00111358	-0.00057918	-0.00527071	0.000747387	-0.00482444	-0.0047412	-0.0052799	-0.000206186	-0.000922998	0.0107943	0.00782097	0.00807084	0.00587123	-0.000365217	-0.00415453	-0.00070353	0.0138839	0.00224961
0.00672167	0.00781708	0.0140837	-0.0221875	-0.00234124	-0.00484036	0.0023424	0.0123709	-0.00175848	0.0130244	0.0138769	-0.00378921	0.00618799	0.00130105	-0.00306302	-0.00484219	0.000493527	-0.0047986	-0.00549472	-0.00520891	-0.000322806	-0.000951748	0.0107701	0.00782971	0.00820352	0.00479762	-0.000365118	-0.00415032	-0.000689975	0.0142191	0.00200606
0.00873062	0.00767319	0.0135012	-0.0222406	-0.00232179	-0.00485609	0.00234255	0.00163443	-0.00164704	0.012994	0.0139281	0.000265372	0.00659437	0.00110032	-0.00248878	-0.00492369	0.00073245	-0.00512268	-0.0047993	-0.00536102	-4.0415e-05	-0.000956572	0.0107946	0.00783223	0.00758515	0.00479788	-0.000607385	-0.00421938	-0.000662556	0.0127697	0.00180948
0.00885604	0.00779517	0.0135838	-0.0222389	-0.00232562	-0.00485209	0.00234259	0.00198801	-0.00165001	0.012994	0.0139255	0.000122304	0.00651905	0.00115772	-0.00250161	-0.00492919	0.000724649	-0.00504379	-0.0048507	-0.00534857	-8.65319e-05	-0.000955504	0.0107908	0.00783073	0.00768036	0.00489553	-0.000517464	-0.00422395	-0.000674534	0.0123744	0.00180799
0.0072941	0.00772266	0.0139469	-0.022204	-0.00235665	-0.00485173	0.00236615	0.00475451	-0.00171994	0.0129787	0.00646991	-0.002289	0.00634192	0.00109247	-0.00354165	-0.00522882	0.000728655	-0.00485951	-0.00478453	-0.00532515	-0.000102545	-0.000940706	0.0107823	0.00786365	0.00850798	0.00516362	-0.000436119	-0.00425469	-0.00069254	0.0111764	0.00165459
0.00775871	0.00721578	0.0143049	-0.0221549	-0.00245775	-0.00466279	0.00237121	0.00489058	-0.00169793	0.0129786	0.00752753	-0.00153434	0.0063254	0.000910764	-0.00353684	-0.0050334	0.000680075	-0.00486327	-0.00385205	-0.00314099	-0.000109544	-0.000935634	0.00660955	0.0078295	0.00791076	0.00528755	-0.000402033	-0.00421042	-0.000794	0.0116248	0.00157297
0.00735236	0.00708809	0.0141965	-0.022182	-0.00235228	-0.0048351	0.00235755	0.0053794	-0.0016763	0.0129807	0.00776848	-0.00232365	0.00635954	0.00091834	-0.00315525	-0.00507019	0.000723863	-0.0048477	-0.00485956	-0.00432785	-0.00015104	-0.000936777	0.00321066	0.00783934	0.00802989	0.00496903	-0.000393543	-0.00423634	-0.000703459	0.0113879	0.00155177
0.00791413	0.00723142	0.0140262	-0.0221518	-0.00239801	-0.00429337	0.00237416	0.00494039	-0.00170277	0.0126157	0.0071157	-0.00175086	0.00626987	0.00048956	-0.00348549	-0.00504788	0.000984344	-0.00456494	-0.00383339	-0.00305447	-9.3314e-05	-0.000905492	0.0015944	0.00783205	0.00798358	0.0052927	-0.000397268	-0.00417924	-0.000756465	0.0114772	0.00150174
0.00791413	0.00723142	0.0140262	-0.0221518	-0.00239801	-0.00429337	0.00237416	0.00494039	-0.00170277	0.0126157	0.0071157	-0.00175086	0.00626987	0.00048956	-0.00348549	-0.00504788	0.000984344	-0.00456494	-0.00383339	-0.00305447	-9.3314e-05	-0.000905492	0.0015944	0.00783205	0.00798358	0.0052927	-0.000397268	-0.00417924	-0.000756465	0.0114772	0.00150174
0.00780536	0.0070863	0.000237036	-0.0215288	-0.00228071	-0.00407238	0.00210268	0.00506726	-0.00170267	0.0126003	0.00729172	-0.000491756	0.00626146	0.000602353	-0.00200404	-0.00505139	0.000951111	-0.00463528	-0.00393946	-0.00337817	-9.88987e-05	-0.000922692	0.00117312	0.0078344	0.00799425	0.00507842	-0.00039942	-0.00397984	-0.00080771	0.0114144	0.00126032
0.00761538	0.00635563	0.000111884	-0.0212452	-0.00230854	-0.0037218	0.00223725	0.00497286	-0.00169803	0.0126447	0.00710991	-0.00124935	0.00626975	0.000594458	-0.000445204	-0.00505557	0.00090751	-0.0046295	-0.00379264	-0.00328349	-0.000103468	-0.000930847	0.000358322	0.00783447	0.00796129	0.00511092	-0.000399155	-0.00379135	-0.000985113	0.0113646	0.00122295
0.00759184	0.00640023	0.00212083	-0.0208387	-0.00231592	-0.00397678	0.00209749	0.00505382	-0.0022937	0.0126955	0.00736316	-0.000593672	0.00626611	0.000510371	-0.000836903	-0.00505361	0.000900358	-0.00470269	-0.00413626	-0.00357249	-0.000102373	-0.000936167	0.00108421	0.00780975	0.0076624	0.0051035	-0.000400347	-0.00377496	-0.00113709	0.0113651	0.00122072
0.00760827	0.00648428	0.000839627	-0.0208805	-0.00232156	-0.00360882	0.00210704	0.00500103	-0.00183407	0.0126668	0.00729668	-0.000403378	0.00626791	0.000586117	-0.000691179	-0.00505433	0.000908187	-0.00465015	-0.003985	-0.00344357	-0.000103127	-0.000940434	0.000428892	0.00782257	0.00779034	0.00512148	-0.000399062	-0.00377161	-0.00111827	0.0113626	0.00121149
0.00762299	0.00649677	0.00125123	-0.0208938	-0.00230979	-0.00353444	0.00212804	0.00499101	-0.00172425	0.0126301	0.00720915	-1.1041e-05	0.00625991	0.000596286	-0.000401606	-0.00505457	0.00091496	-0.00464981	-0.00388859	-0.00355555	-0.00010202	-0.000945222	0.000420318	0.00782928	0.00781922	0.00511934	-0.000399285	-0.00374292	-0.00108662	0.0113666	0.00120991
0.00761083	0.00651082	0.00106059	-0.00936081	-0.00231353	-0.00356345	0.00209889	0.00499194	-0.000316396	0.0124666	0.00770785	0.000164244	0.00626383	0.000788358	-0.000530464	-0.00514124	0.000910187	-0.00498989	-0.00385237	-0.00345711	-0.000110794	-0.000914513	-2.12438e-05	0.00828651	0.00784517	0.00510865	-0.000398626	-0.00381305	-0.00107534	0.0113634	0.000872627
0.00760791	0.00652308	0.00129789	-0.00961077	-0.00232372	-0.00364439	0.00185188	0.00515893	-0.000984424	0.012626	0.0075466	-0.000483769	0.00626786	0.000937392	-0.000373049	-0.00509718	0.000907298	-0.00469695	-0.00384833	-0.00346613	-7.41076e-05	-0.00092108	0.00010094	0.00589777	0.00783859	0.00511057	-0.000400879	-0.00380494	-0.00108105	0.0113639	0.000844924
0.00758181	0.00485295	0.00118827	-0.0058521	-0.00231927	-0.00358115	0.0020973	0.00501765	-0.00156458	0.0125729	0.00747916	-0.000110552	0.00629669	0.00122718	-0.000108651	-0.00527788	0.000909048	-0.0047089	-0.00399936	-0.00349944	-9.86902e-05	-0.000934739	0.000438946	0.00616363	0.00760735	0.00510175	-0.000412059	-0.00376326	-0.00109169	0.0113638	0.000768837
0.00758181	0.00485295	0.00118827	-0.0058521	-0.00231927	-0.00358115	0.0020973	0.00501765	-0.00156458	0.0125729	0.00747916	-0.000110552	0.00629669	0.00122718	-0.000108651	-0.00527788	0.000909048	-0.0047089	-0.00399936	-0.00349944	-9.86902e-05	-0.000934739	0.000438946	0.00616363	0.00760735	0.00510175	-0.000412059	-0.00376326	-0.00109169	0.0113638	0.000768837
0.00760812	0.00504611	0.00118585	-0.00593651	-0.00231953	-0.00359841	0.00200244	0.00503711	-0.00137241	0.0125714	0.00748698	-0.000315952	0.00629439	0.00105211	-0.000259358	-0.00513863	0.000910301	-0.00471996	-0.00393626	-0.00349855	-9.40598e-05	-0.000932144	0.000294032	0.00607901	0.00759636	0.0051113	-0.000404666	-0.00376603	-0.00109039	0.0113651	0.000768274
0.00758236	0.00497106	0.00119793	-0.00568282	-0.0023223	-0.00357607	0.0020572	0.0050355	-0.00153874	0.0125507	0.00747477	-0.000168332	0.00629722	0.00109543	-0.000182585	-0.00515842	0.000910675	-0.00470709	-0.00395492	-0.00348243	-9.29077e-05	-0.000932652	0.000424083	0.00591448	0.00763721	0.00510486	-0.000407421	-0.00376878	-0.00108776	0.0113652	0.000762888
0.0074811	0.00510646	0.00114827	-0.00594976	-0.00248722	-0.00358943	0.00205005	0.00503709	-0.00141294	0.0125568	0.00744529	-0.000130561	0.00629047	0.00122413	-0.000152317	0.000900538	0.000905759	-0.00471805	-0.00404696	-0.00348698	-9.64717e-05	-0.000934207	0.00039973	0.00602651	0.00762215	0.00552462	-0.000405135	-0.00125542	-0.00109003	0.00471513	0.000627185
0.00751466	0.00506883	0.00115067	-0.00593303	-0.00248381	-0.00358967	0.00204749	0.00503895	-0.00141353	0.012556	0.00744812	-0.000132391	0.00629144	0.00122297	-0.000152648	-0.000813159	0.000905975	-0.00471811	-0.00403248	-0.00348802	-9.63688e-05	-0.000934089	0.000389849	0.00606366	0.00762466	0.00552301	-0.000405177	-0.00187725	-0.00109003	0.00377774	0.000621328
0.00747469	0.00509157	0.00114118	-0.00587134	-0.00242424	-0.0035829	0.00205468	0.0050441	-0.00138897	0.0125636	0.00746345	-0.000149737	0.00629261	0.0012161	-0.000171822	-0.00111781	0.000901117	-0.00472056	-0.00401768	-0.00348895	-9.40762e-05	-0.000932941	0.00039579	0.00609711	0.00762082	0.00552533	-0.000401919	-0.00189456	-0.00108905	0.00261684	0.000613815
0.0074407	0.00511199	0.00170289	-0.00585559	-0.00242092	-0.00151671	0.00205168	0.00504427	-0.00139687	0.0125608	0.00745622	-0.000202113	0.0062626	0.00120007	-0.000155752	-0.00081796	0.00090531	-0.00476847	-0.00402704	-0.00248813	-9.61798e-05	-0.000712338	0.000261967	0.00611213	0.00761811	0.00548375	-0.000426096	-0.0020831	-0.00109034	0.00344934	0.000602839
0.00751353	0.00507995	0.00113653	-0.00589755	-0.00243208	-0.00269186	0.0020516	0.0050432	-0.00136733	0.0125441	0.00747398	-0.000579915	0.00433844	0.00152985	-0.000361063	-0.000668903	0.000830805	-0.00471753	-0.00401424	-0.00347887	-9.46615e-05	-0.000907779	0.000381544	0.00276477	0.00762652	0.00524582	-0.000401565	-0.00198077	-0.00108944	0.00318332	0.000559169
0.00750368	0.00508149	0.00115806	-0.00586129	-0.00245573	-0.0029055	0.00204526	0.00504034	-0.00138852	0.0123297	0.00749252	-0.000217883	0.00406914	0.00204228	-0.000281431	-0.000503866	0.000784196	-0.00472929	-0.00401018	-0.00326748	-9.45377e-05	-0.000881988	0.000374708	0.00262338	0.00763292	0.00531244	-0.000403572	-0.00198045	-0.00108946	0.00311389	0.00055208
0.00748527	0.00508295	0.00133687	-0.00439831	-0.00242851	-0.00202653	0.00205395	0.00504304	-0.00138179	0.0125481	0.00746425	-0.000622089	0.00465207	0.00139098	-0.000238082	-0.000724978	0.000872045	-0.00474094	-0.00401714	-0.00300044	-9.57861e-05	-0.000795206	0.000354667	0.0032733	0.00762406	0.00531137	-0.000426537	-0.00185766	-0.00109018	0.00326907	0.000543982
0.00749944	0.00508165	0.00122623	-0.00435331	-0.00260378	-0.00277201	0.00207867	0.0050416	-0.00138461	0.00620589	0.00746684	-0.000476159	0.00446895	0.00141799	-0.000254977	-0.000545924	0.000833827	-0.00472853	-0.00401468	-0.00321821	-0.000424349	-0.000838026	0.000344621	0.00301619	0.0076086	0.00528252	-0.000412235	-0.00196793	-0.00109026	0.0032394	0.000426626
0.00386231	0.00509041	0.00139418	-0.00497388	-0.00273494	-0.00272268	0.00224411	0.00504267	-0.00138737	0.00564198	0.00746905	-0.000324001	0.00454084	0.00157261	-0.00026467	-0.000643584	0.000846103	-0.0047383	-0.00401887	-0.00317882	-0.000123455	-0.000868227	0.000346422	0.00317394	0.00761145	0.00514935	-0.000418116	-0.00199091	-0.00109036	0.00317954	0.000386369
0.00379844	0.00507188	0.00134174	-0.00441783	-0.00247627	-0.00271426	0.00229476	0.00503511	-0.00138832	0.00406373	0.00747259	-0.000415336	0.00449621	0.00160064	-0.000213584	-0.000525548	0.000829072	-0.0044861	-0.00401618	-0.00320137	-0.000227002	-0.000867858	0.000345168	0.00297062	0.00761382	0.0043839	-0.000415472	-0.00203205	-0.00109037	0.00313311	0.000352576
0.00291972	0.00507439	0.00125684	-0.00375253	-0.00223276	-0.00271834	0.00220636	0.00504116	-0.00138906	0.00236536	0.00747718	-0.000480702	0.00447252	0.00167034	-0.000278526	-0.000566972	0.000838737	-0.00463857	-0.00401687	-0.00324113	-0.00016919	-0.00136031	0.000359144	0.0031021	0.007618	0.00442326	-0.000511735	-0.0019489	-0.00109153	0.0026259	0.000329685
0.00304822	0.00508326	0.00126178	-0.00391304	-0.00124128	-0.00271207	0.00221683	0.00504117	-0.0013895	0.00243978	0.00747728	-0.000438166	0.00448621	0.00157022	-0.000283837	-0.000570614	0.00084149	-0.00451323	-0.00401908	-0.0032432	-0.000154024	-0.00131635	0.000351641	0.00309559	0.00761809	0.00448968	-0.000488136	-0.00197076	-0.00112861	0.002657	0.000328102
0.00294498	0.00507847	0.000830376	-0.00386894	-0.00113464	-0.00241724	0.00217803	0.00504092	-0.0013921	0.00250049	0.00747657	-0.000430226	0.00447429	0.00161158	-0.00026775	-0.000548646	0.000823558	-0.00465614	-0.00401521	-0.00295329	-7.16066e-05	-0.00141056	0.000357772	0.00307329	0.00761287	0.00450611	-0.000603028	-0.00197136	-0.00109626	0.0027312	0.000324613
0.00283164	0.0050781	0.00100408	-0.0037449	-0.00162183	-0.00194562	0.00218739	0.00504016	-0.00139246	0.00241909	0.00747882	-0.000460414	0.0044735	0.00163552	-0.000278389	-0.000547237	0.000837228	-0.00465563	-0.00401963	-0.00249943	-0.000118061	-0.00140867	0.000356471	0.003098	0.00761467	0.00461642	-0.00061184	-0.00197767	-0.00109712	0.00277863	0.000321449
0.00289167	0.00507814	0.00121342	-0.00379776	-0.00153497	-0.00205989	0.00219095	0.00504102	-0.00139129	0.002349	0.00747695	-0.00044173	0.00446404	0.00159228	-0.000271094	-0.000557096	0.000840833	-0.00452262	-0.00401649	-0.00255434	-0.000146671	-0.00115402	0.000351063	0.00309994	0.00761734	0.00454154	-0.000572011	-0.00198048	-0.00110147	0.00274782	0.000319823
0.00278446	0.00507815	0.00118169	-0.00376853	-0.00179592	-0.00178165	0.00215445	0.0044837	-0.0013911	0.00231217	0.00747593	-0.000421158	0.00441504	0.000454523	-0.0005451	-0.00046037	0.000836851	-0.00399818	-0.00400046	-0.00271199	-0.000129048	-0.00118019	0.000353407	0.00309024	0.00725278	0.00464387	-0.000642005	-0.00166186	-0.0014505	0.00278151	0.000302152
0.00279923	0.00507724	0.00119871	-0.00376403	-0.00124462	-0.00183881	0.00208422	0.00450356	-0.00138653	0.00238706	0.00747677	-0.000440412	0.00441773	0.000277222	-0.000272809	-0.000447797	0.000835313	-0.0041656	-0.00234455	-0.00285912	-0.000129163	-0.00118265	0.00036459	0.00309384	0.00749958	0.00463415	-0.000632166	-0.00195892	-0.00123932	0.00276657	0.000296347
0.00282292	0.00507759	0.00120677	-0.00369946	-0.00165418	-0.00184154	0.00208626	0.00465441	-0.00138978	0.00237772	0.0074733	-0.000429751	0.00443457	0.000549858	-0.000269148	-0.000521093	0.000837811	-0.00412349	-0.00197705	-0.00272035	-0.000133653	-0.00117595	0.000355179	0.00309492	0.00730634	0.00464403	-0.00063083	-0.00186663	-0.00124551	0.00275632	0.000293068
0.00280381	0.0050779	0.00119667	-0.00375912	-0.00140896	-0.00174471	0.0021546	0.00450957	-0.00139101	0.0023612	0.00747671	-0.00042725	0.00443349	2.74871e-05	-0.000414572	-0.000486773	0.000837441	-0.00412005	-0.00200351	-0.00269175	-0.000129529	-0.00115806	0.000356217	0.00309178	0.00732754	0.00463307	-0.00062931	-0.00178516	-0.00124455	0.00275955	0.000290761
0.00280596	0.00507741	0.00120378	-0.00375872	-0.00141619	-0.00175099	0.00214459	0.00454651	-0.00139095	0.00236548	0.00747685	-0.000429491	0.00442027	4.65534e-05	-0.000417584	-0.000480948	0.000836973	-0.00412475	-0.00199396	-0.0027028	-0.000135731	-0.00116018	0.000354462	0.00309277	0.00727803	0.00463353	-0.000618367	-0.00178515	-0.00124452	0.00275489	0.000290334
0.00280504	0.00507742	0.00119357	-0.00375388	-0.00144731	-0.00176015	0.00212871	0.00455116	-0.00139089	0.00236758	0.00747673	-0.000430113	0.00442019	0.000106658	-0.000417666	-0.000476167	0.000837399	-0.00408007	-0.00196591	-0.00270147	-0.000134997	-0.00116008	0.000354753	0.00309277	0.0072859	0.00463098	-0.000624589	-0.00178731	-0.00125374	0.00275987	0.000290049
0.00279273	0.00511406	0.00119042	-0.00371428	-0.0014706	-0.00175496	0.00212625	0.0045323	-0.00138899	0.00236797	0.00739519	-0.000428992	0.00411465	8.74654e-05	-0.000401191	-0.000473683	0.0008397	-0.00408113	-0.00197756	-0.00268336	-0.000131052	-0.00102449	0.000351738	0.00285159	0.00718438	0.00464003	-0.000601121	-0.00177152	-0.00122536	0.00275283	0.000282722
0.00250422	0.00507314	0.00118179	-0.0034431	-0.0014125	-0.00162433	0.00213854	0.00453453	-0.00132408	0.0023995	0.00488577	-0.000427704	0.00447382	0.000125142	-0.000414382	-0.00032016	0.000837877	-0.00240167	-0.0010845	-0.0026771	-0.000161392	-0.00103787	0.000356348	0.0025514	0.00733753	0.00460594	-0.000631674	-0.00177656	-0.00236619	0.00275607	0.000241255
0.00239835	0.00506389	0.00117389	-0.0034993	-0.00142423	-0.00161936	0.0021404	0.00448989	-0.00133388	0.00239095	0.00525477	-0.000429997	0.00446119	0.000129207	-0.000398459	-0.000428301	0.000839183	-0.00256343	-0.00107452	-0.00267875	-0.000164498	-0.00102127	0.000355068	0.0025427	0.00734676	0.00396655	-0.000638181	-0.00178465	-0.00158377	0.00275381	0.000236623
0.00239835	0.00506389	0.00117389	-0.0034993	-0.00142423	-0.00161936	0.0021404	0.00448989	-0.00133388	0.00239095	0.00525477	-0.000429997	0.00446119	0.000129207	-0.000398459	-0.000428301	0.000839183	-0.00256343	-0.00107452	-0.00267875	-0.000164498	-0.00102127	0.000355068	0.0025427	0.00734676	0.00396655	-0.000638181	-0.00178465	-0.00158377	0.00275381	0.000236623
0.00245542	0.00507415	0.00117829	-0.00348994	-0.00143457	-0.0016375	0.00214088	0.00431127	-0.00133505	0.00242155	0.00264204	-0.000428455	0.00442345	0.000124797	-0.000404886	-0.000648157	0.000836374	-0.00257305	-0.00169194	-0.00217916	-0.000158885	-0.00103767	0.000352297	0.00242991	0.00734024	0.00410572	-0.000632703	-0.00177809	-0.00210606	0.00273526	0.000216508
0.0023793	0.00509063	0.00116917	-0.00353492	-0.00142597	-0.00163063	0.00213722	0.00438361	-0.00133445	0.00239188	0.00289378	-0.000428996	0.00442081	0.000126878	-0.000401177	-0.000465099	0.000826201	-0.00257605	-0.0012684	-0.00204998	-0.00015892	-0.00103018	0.000348317	0.00251433	0.00733389	0.00400867	-0.000636806	-0.00178114	-0.00169317	0.00274753	0.00021442
0.00247376	0.00508049	0.00117593	-0.00350933	-0.00142522	-0.00164511	0.0021407	0.00423554	-0.00133664	0.0023961	0.00275461	-0.000428949	0.00434876	0.00014271	-0.000407212	-0.000539009	0.000839272	-0.00258254	-0.00133937	-0.00198556	-0.000156286	-0.00103072	0.000351403	0.00253927	0.00731415	0.00411246	-0.000630968	-0.00178001	-0.00190789	0.00274488	0.000213496
0.00239345	0.0050853	0.00116999	-0.00351959	-0.00142547	-0.00164165	0.00214047	0.00427729	-0.00133485	0.00239551	0.00278922	-0.000428889	0.00435246	0.000127099	-0.000406813	-0.000491519	0.000838013	-0.00259009	-0.00130721	-0.00196057	-0.000156473	-0.00103389	0.000351016	0.00251444	0.00731554	0.00406933	-0.00063357	-0.00177937	-0.00176907	0.00274727	0.000212624
0.00235078	0.00508753	0.00117636	-0.00351559	-0.00142627	-0.00164148	0.00213991	0.00426834	-0.00133671	0.00239779	0.00269843	-0.000428594	0.00435613	0.000130195	-0.000406474	-0.000569275	0.000838733	-0.00259202	-0.00131646	-0.00198739	-0.000157147	-0.001039	0.000351846	0.00247973	0.00732234	0.00405537	-0.000633124	-0.00177785	-0.00183202	0.00274745	0.000212173
0.00240343	0.00508817	0.00118104	-0.00351564	-0.00142538	-0.00164556	0.0021391	0.00426189	-0.00133593	0.00239899	0.00271241	-0.000428801	0.00435968	0.000129101	-0.000405264	-0.000517508	0.000836937	-0.000791981	-0.00131358	-0.00199172	-0.000156471	-0.00103889	0.000350347	0.00250926	0.00726813	0.00406029	-0.000633975	-0.00178321	-0.00178949	0.00274771	0.000205625
0.00215666	0.0020621	0.00115006	-0.00360463	-0.00142539	-0.00124878	0.00214746	0.00307516	-0.00113292	0.0023838	0.00271778	-0.000430641	0.00436173	0.000116205	-0.000401468	-0.000483206	0.000843875	-0.00249564	-0.000517959	-0.00202372	-0.000156544	-0.0010453	0.000282699	0.00221839	0.0072238	0.00407222	-0.000626727	-0.0018147	-0.0014794	0.00235704	0.000172468
0.00204633	0.00171033	0.00115631	-0.00355823	-0.00142585	-0.00152935	0.00214456	0.00315325	-0.00132344	0.00238611	0.0027173	-0.000429923	0.00436345	0.000113615	-0.000399467	-0.000518379	0.000842517	-0.00089075	-0.0011347	-0.00200145	-0.00012782	-0.00106375	0.000308829	0.00234007	0.00725942	0.0040747	-0.000636674	-0.00181417	-0.000583938	0.00274609	0.000168916
0.00106889	0.00151915	0.00117342	-0.00353182	-0.0014251	-0.00135901	0.00213753	0.00311628	-0.00120363	0.0023855	0.00269768	-0.000430831	0.00437053	0.000140109	-0.000397577	-0.000510854	0.000904282	-0.00134037	-0.000992782	-0.00200517	-5.96841e-05	-0.00107967	0.000308621	0.00232561	0.0071663	0.00404726	-0.000623235	-0.00181698	-0.00143144	0.00240748	0.000163166
0.00127945	0.00140232	0.00119697	-0.00356448	-0.00142486	-0.00138597	0.00201881	0.00292561	-0.00128155	0.00239087	0.00269177	-0.000432335	0.00437057	0.000123441	-0.000396068	-0.000510123	0.00088295	-0.00142067	-0.000970803	-0.00160412	-2.55014e-05	-0.000881946	0.000269858	0.00236997	0.00722378	0.00407959	-0.000628857	-0.00181497	-0.00122734	0.00177479	0.000158607
0.000945983	0.00120951	0.00119375	-0.00357407	-0.0014241	-0.00149731	0.00208299	0.00284067	-0.00127103	0.00239223	0.00268596	-0.000431616	0.00437142	0.000120269	-0.000396942	-0.000514841	0.000889669	-0.00126955	-0.000844306	-0.000984536	-2.80611e-05	-0.00100015	0.000268126	0.00224985	0.00724113	0.00407051	-0.000633721	-0.00182074	-0.00136717	0.00206308	0.000156586
0.000971114	0.00115267	0.00119422	-0.00356337	-0.00142427	-0.00136789	0.00209225	0.00286142	-0.00124568	0.0023956	0.00268799	-0.000433018	0.00436411	0.000126771	-0.000398774	-0.000515805	0.000916781	-0.00127804	-0.000949768	-0.000827573	1.5349e-05	-0.00100449	0.000240821	0.0022881	0.00721903	0.00406885	-0.000633979	-0.0018159	-0.00139147	0.00202952	0.000155838
0.00100447	0.00135216	0.00120786	-0.00355494	-0.00142414	-0.00139434	0.0020826	0.00285148	-0.001168	0.00212821	0.00268851	-0.000463236	0.00436684	0.00012453	-0.00039869	-0.00051159	0.000894511	-0.00129124	-0.000902105	-0.00114276	-0.000255213	-0.00101559	0.000272922	0.00223747	0.00716634	0.00406237	-0.000632273	-0.00185098	-0.00126524	0.0020588	0.000154505
0.000992725	0.00136722	0.00119487	-0.00346303	-0.00142392	-0.00136093	0.00209885	0.00284837	-0.00124252	0.00225276	0.00269284	-0.000437416	0.00436927	0.000127828	-0.000397535	-0.000438585	0.000896095	-0.00130327	-0.000895693	-0.000977507	0.00014966	-0.00101684	0.000232058	0.00228325	0.00713583	0.00404646	-0.000631413	-0.00181434	-0.00125582	0.0020399	0.000153497
0.0010555	0.00126911	0.00119491	-0.00172607	-0.00142317	-0.00137684	0.00177085	0.00287921	-0.00123368	0.00229016	0.00269059	-0.000312687	0.00437225	0.000123996	-0.00070221	-0.000465503	0.000899954	-0.00128017	-0.000921434	-0.00103696	1.62082e-05	-0.000963873	0.00024989	0.0022596	0.00715115	0.00406328	-0.000681219	-0.00181491	-0.00128254	0.00194568	0.000143733
0.00100968	0.00129654	0.00119575	-0.00191733	-0.00142394	-0.0013979	0.00206715	0.00286181	-0.00123755	0.00230759	0.0026931	-0.00043367	0.00436783	0.000126413	-0.000485484	-0.000465281	0.000899054	-0.00128069	-0.000906576	-0.00104659	-7.37806e-05	-0.000934592	0.000240608	0.00229703	0.00715422	0.00101132	-0.000649455	-0.00181824	-0.00124909	0.00199988	0.000130167
0.000942333	0.00128747	0.00119372	-0.00237226	-0.00142365	-0.000988228	0.00200468	0.00210525	-0.00124862	0.00117683	0.0026653	-0.000437634	0.00436501	0.000140032	-0.000354964	-0.000592969	0.000907317	-0.00127485	-0.000909098	-0.00105367	1.44088e-05	-0.000935994	0.000247662	0.00236486	0.00715824	0.000984905	-0.000652049	-0.00182017	-0.00139042	0.00201351	0.000123694
0.000894381	0.00128973	0.0011947	-0.0020374	-0.000733259	-0.00103791	0.00205907	0.00224173	-0.00123631	0.00137692	0.00267861	-0.000435255	0.00436842	0.000129443	-0.000385982	-0.000566819	0.000904208	-0.00126908	-0.00091062	-0.00104791	1.81959e-05	-0.000910962	0.000246955	0.00231509	0.00716266	0.0010892	-0.000646865	-0.00181855	-0.00126892	0.00201093	0.000121756
0.000728351	0.00129498	0.00119413	-0.00206947	-0.000849328	-0.00108525	0.00202373	0.00219285	-0.00123954	0.00151175	0.0026745	-0.000417742	0.00436006	0.000158323	-0.000467242	-0.000561514	0.000905039	-0.00127097	-0.000906421	-0.00103244	5.67103e-06	-0.00092987	0.000246888	0.00116227	0.00715991	0.000508957	-0.000657995	-0.00181498	-0.00142553	0.00200851	0.000117353
0.000926011	0.00128556	0.00117504	-0.000618887	-0.000666264	-0.00111667	0.00205043	0.00228897	-0.00124267	0.00166367	0.00267773	-0.000420688	0.00436419	0.000136065	-0.000471175	-0.000661279	0.000905959	-0.00134934	-0.000925017	-0.00103836	8.8839e-06	-0.000929951	0.000249276	0.00210913	0.00514397	0.000747267	-0.000653417	-0.0018207	-0.00128145	0.00201289	9.31969e-05
0.000914703	0.00128261	0.00115321	-0.000573745	-0.000546898	-0.00108868	0.00204993	0.00235147	-0.00123932	0.00136447	0.00267909	-0.000429599	0.0043703	0.000134484	-0.00045831	-0.000599836	0.000892804	-0.00148224	-0.00100064	-0.00103856	1.2745e-05	-0.000926931	0.000248953	0.00219033	0.00424542	0.000691915	-0.000656106	-0.00182463	-0.00127834	0.00201318	8.45461e-05
0.000908908	0.00128447	0.00117951	-0.000843528	-0.00066643	-0.00108232	0.00204863	0.00231427	-0.00124219	0.00145666	0.00267934	-0.000425862	0.00150677	0.000137206	-0.000474125	-0.000656983	0.000903152	-0.00091015	-0.000959549	-0.00103855	2.6977e-05	-0.000919791	0.000248079	0.00197137	0.0047032	0.00067973	-0.000655042	-0.0018205	-0.00129749	0.00201283	7.0216e-05
0.000917261	0.00127341	0.00116598	-0.000437749	-0.00057579	-0.000745004	0.0020462	0.00230269	-0.00123944	0.0013617	0.00268124	-0.000324328	0.00117664	0.000136743	-0.000476894	-0.000664516	0.000901806	0.000162237	-0.000989388	-0.00103743	0.000217797	-0.000917276	0.000249615	0.00193222	0.00453234	0.000840066	-0.000659582	-0.00182226	-0.00128517	0.00201437	6.54389e-05
0.000913346	0.00127263	0.00117657	-0.000666686	-0.000544307	-0.000892045	0.00204731	0.00222214	-0.00123984	0.00137916	0.0026811	-0.000331577	0.000942038	0.000134732	-0.00054234	-0.000635166	0.0009019	4.31769e-05	-0.000986942	-0.0010377	0.000165275	-0.000917391	0.00024896	0.00201435	0.00442454	0.000792554	-0.000667811	-0.00182174	-0.00129051	0.00201368	6.43891e-05
0.000909827	0.00127792	-2.85567e-05	-0.000577046	-0.000532479	-0.000811939	0.0020474	0.00219255	-0.00123976	0.00140957	0.00172159	-0.000391772	0.00135553	0.000133874	-0.000473356	-0.00063347	0.000896151	-0.00035417	-0.000971208	-0.00103755	0.000115741	-0.000920589	0.000248647	0.00193812	0.00451106	0.000807652	-0.000500637	-0.00182129	-0.00128442	0.00201319	5.97581e-05
0.000915517	0.00128554	0.00104389	-0.000573358	0.000220155	-0.000880558	0.00204814	0.00175277	-0.00124165	0.00138111	0.00174632	-0.000348621	0.00121409	0.000132446	-0.000483528	-0.00063905	0.000900456	-0.000893735	-0.000992566	-0.0010257	0.00018772	-0.000920164	0.000248925	0.00180498	0.00448344	0.000821356	-0.00060097	-0.00182205	-0.0012879	0.00201367	5.87733e-05
0.000914994	0.0012791	0.000419396	-0.00058408	-0.000302428	-0.000874153	0.00204772	0.00185482	-0.00124023	0.00138931	0.00178076	-0.000345369	0.00123453	0.000133287	-0.000480662	-0.000638956	0.000890967	-0.000435867	-0.000978496	-0.00103497	0.000143966	-0.000898624	0.000248927	0.00185412	0.00443079	0.000823533	-0.000630146	-0.00182196	-0.00128315	0.00201365	5.74877e-05
0.000913339	0.00132928	0.000542722	-0.000610715	-0.000368444	-0.000832174	0.00204828	0.00010919	-0.00123983	0.00136769	0.00171293	-0.000340574	0.00119169	0.000126197	-0.000487464	-0.000593319	0.00066511	-0.000390976	-0.000978935	-0.000729491	0.000165659	-0.000962922	0.000248927	0.0016378	0.00422199	0.000774094	-0.000629097	-0.00182177	-0.00128798	0.00201223	5.04196e-05
0.000913385	0.00132721	0.000477954	-0.00061344	-0.000352413	-0.000834655	0.00204827	0.000298918	-0.0012399	0.0013685	0.00170917	-0.000341748	0.00119191	0.00012633	-0.000487137	-0.000635946	0.000671555	-0.00031935	-0.000980461	-0.000732728	0.000165706	-0.000935314	0.00024891	0.00164782	0.00423872	0.000775708	-0.000627289	-0.00182177	-0.00115141	0.00201241	5.02198e-05
0.000913021	0.00132155	0.000495233	-0.000614764	-0.000443189	-0.000834618	0.00204846	0.000562801	-0.00123984	0.00137514	0.00171884	-0.000341328	0.00113741	0.000130153	-0.000491847	-0.000596243	0.000754148	-0.000301939	-0.000979656	-0.000485273	0.000168053	-0.000940349	0.000248924	0.00159777	0.00424922	0.000784408	-0.000617363	-0.00182181	-0.000625523	0.00201256	4.92118e-05
0.000913204	0.00136851	0.000525475	-0.000619042	-0.00045132	-0.000834598	0.0020485	0.000447134	-0.00123995	0.0013725	0.00173179	-0.000342774	0.00114517	0.000131105	-0.000493607	-0.000595836	0.000738975	-0.000286087	-0.000980459	-0.000503423	0.000169148	-0.00100937	0.000248914	0.00156508	0.0042124	0.000780138	-0.000623479	-0.0018218	-0.000653717	0.0020126	4.90677e-05
0.000912668	0.00134001	0.000514152	-0.000619759	-0.000413779	-0.000831415	0.00204823	0.000418777	-0.00123976	0.00137402	0.00172646	-0.000341976	0.0011494	0.000130608	-0.000493675	-0.000598385	0.00072787	-0.000300244	-0.000980911	-0.000472306	0.000170917	-0.000980197	0.000248913	0.00159813	0.0042169	0.000778139	-0.000622752	-0.0018218	-0.000581857	0.00201253	4.88671e-05
0.000912437	0.00134543	0.00058586	-0.000616114	-0.000371883	-0.000832082	0.000653601	0.000333199	-0.00104534	0.00137441	0.00172319	-0.000221884	0.00117821	0.000176437	-0.000510741	-0.000598352	0.000752491	-0.000308013	-0.000982012	-0.000493035	0.000171916	-0.00099287	0.000248855	0.00158955	0.00422445	0.000706472	-0.000565982	-0.00182179	-0.000600423	0.0020127	4.46412e-05
0.000912437	0.00134543	0.00058586	-0.000616114	-0.000371883	-0.000832082	0.000653601	0.000333199	-0.00104534	0.00137441	0.00172319	-0.000221884	0.00117821	0.000176437	-0.000510741	-0.000598352	0.000752491	-0.000308013	-0.000982012	-0.000493035	0.000171916	-0.00099287	0.000248855	0.00158955	0.00422445	0.000706472	-0.000565982	-0.00182179	-0.000600423	0.0020127	4.46412e-05
0.000912428	0.00134068	0.000533221	-0.000614728	-0.000382232	-0.00083234	0.000616511	0.000486001	-0.00106566	0.00137521	0.00172479	-0.000180387	0.00117978	0.000171909	-0.000504633	-0.000597368	0.0007443	-0.000300797	-0.000981471	-0.000491631	0.000171267	-0.00097642	0.000248886	0.00157887	0.00421958	0.0007233	-0.000547714	-0.00182182	-0.000599547	0.00201249	4.45581e-05
0.000912671	0.00124669	0.000542008	-0.000615262	-0.000377813	-0.000832095	0.00070503	0.000365639	-0.00107079	0.00137392	0.00172292	-0.000145772	0.00117062	0.000179553	-0.000503048	-0.000597787	0.00074773	-0.000303951	-0.000981281	-0.000503728	0.000172001	-0.000982472	0.000248867	0.00158621	0.00422162	0.00071437	-0.000504334	-0.00182181	-0.000605612	0.00201284	4.43274e-05
0.000912515	0.0012443	0.000536532	-0.000615166	-0.000380601	-0.000832421	0.000618905	0.00036493	-0.00106811	0.00137526	0.00172451	-0.000153636	0.00117675	0.000175372	-0.000504389	-0.000597433	0.000744417	-0.000303156	-0.000981322	-0.000496154	0.000171602	-0.000979053	0.000248874	0.00158381	0.00422075	0.000717868	-0.00055375	-0.00182181	-0.000604456	0.00201282	4.4244e-05
0.00091256	0.00125008	0.000540726	-0.000150313	-0.000379277	-0.000832065	0.000672993	0.000368984	-0.000997888	0.00137399	0.00172878	-0.000227829	0.00117069	0.000181541	-0.000504856	-0.000591733	0.000747379	-0.000294424	-0.000981195	-0.000510991	0.000141858	-0.000982747	0.000248797	0.00158638	0.00422151	0.000717837	-0.000514339	-0.00182091	-0.000605087	0.00201281	4.38361e-05
0.000912584	0.00125231	0.000538679	-0.000345356	-0.000444706	-0.000756836	0.000665983	0.00037893	-0.00101761	0.0013754	0.00172545	-0.000171393	0.00117296	0.000175733	-0.000503955	-0.000587927	0.000747842	-0.000299507	-0.000981223	-0.000500671	0.000157351	-0.00098211	0.000249986	0.00158469	0.0042218	0.00071753	-0.000506717	-0.00119097	-0.00065269	0.00201275	4.20247e-05
0.000909545	0.00125618	0.000543221	-0.000271324	-0.000404077	-0.000803918	0.000677351	0.000358816	-0.00101443	0.00137127	0.00172443	-0.00019936	0.00117235	0.000174872	-0.000500523	-0.000576504	0.000748307	-0.000299686	-0.00097798	-0.000504325	0.000160235	-0.000981748	0.000263457	0.00158489	0.0042213	0.000723296	-0.000498987	-0.00117586	-0.000618147	0.0020128	4.19208e-05
0.000910014	0.00126176	0.00054192	-0.000267945	-0.000445066	-0.000674098	0.000669038	0.000369986	-0.0010153	0.00137149	0.0017253	-0.000162127	0.00117278	0.000175445	-0.000504284	-0.000578432	0.000747934	-0.000300608	-0.000981209	-0.000502096	0.000157619	-0.000982029	0.000251903	0.00158613	0.00421581	0.000718677	-0.000505315	-0.00120368	-0.000630505	0.00201274	4.18081e-05
0.000911085	0.00125404	0.000540641	-0.000234587	-0.000431514	-0.000670468	0.00066942	0.000370912	-0.00101531	0.00136986	0.00172514	-0.000165728	0.001171	0.000175391	-0.000508063	-0.000576988	0.000372168	-0.000300358	-0.000981412	-0.000502597	0.000158702	-0.000985288	-0.000163175	0.00158613	0.00421643	0.000718962	-0.000511375	-0.00120909	-0.000633776	0.00201274	4.13297e-05
0.000909421	0.0012557	0.00054025	-0.000256469	-0.000413578	-0.000675938	0.000668791	0.000370803	-0.00101655	0.0013695	0.00172508	-0.000177539	0.00117273	0.000175461	-0.000503505	-0.000559106	0.000391434	-0.000299413	-0.000980234	-0.00050311	0.000159182	-0.00098383	0.000141208	0.00158565	0.00421678	0.000720569	-0.000507268	-0.00119581	-0.00062296	0.00201276	4.1274e-05
0.000909299	0.001255	0.000539999	-0.000253993	-0.000413963	-0.000666369	0.000668542	0.000370234	-0.00101771	0.0013695	0.00172508	-0.000169675	0.00117219	0.000175654	-0.000502247	-0.000557796	0.000426217	-0.00029935	-0.000979625	-0.000502155	0.000159125	-0.000983868	5.48159e-05	0.00158585	0.00421725	0.000719201	-0.000508473	-0.00119048	-0.000625326	0.00201275	4.12564e-05
0.000908298	0.00125538	0.000540589	-0.000252401	-0.00041546	-0.000663424	0.000668632	0.000370869	-0.0010168	0.00137074	0.00172506	-0.000172536	0.00117251	0.000175287	-0.000506165	-0.000573164	0.00040063	-0.000299783	-0.000980758	-0.000502393	0.000158579	-0.000984274	2.39928e-05	0.00158577	0.00421733	0.000719342	-0.000507457	-0.00118465	-0.00062267	0.00201275	4.12399e-05
0.00090962	0.00125563	0.00054058	-0.000248495	-0.000415215	-0.000666952	0.000668434	0.000367956	-0.00101657	0.00137003	0.00172152	-0.000171702	0.00117199	0.000173289	-0.000505118	-0.000574892	0.000411726	-0.000300603	-0.000995141	-0.000502209	0.000162518	-0.000436505	6.40964e-05	0.00157296	0.00422038	0.000716728	-0.000507746	-0.0011919	-0.000630637	0.00201242	4.04991e-05
0.000897812	0.00125533	0.000540525	-0.0002512	-0.000414656	-0.000667817	0.000668809	0.000370229	-0.00101669	0.00136978	0.0017247	-0.000172339	0.00117208	0.000174834	-0.000479865	-0.000567538	0.000411468	-0.000268363	-0.000988578	-0.000502322	0.000158589	-0.000380345	4.19478e-05	0.00158227	0.00403092	0.000714872	-0.000508198	-0.00120516	-0.000628203	0.00201245	3.88712e-05
0.000908441	0.00125533	0.000540496	-0.000250861	-0.000415545	-0.000667209	0.000668452	0.000368287	-0.00101625	0.00136986	0.00172432	-0.000170798	0.00117206	0.000174932	-0.000456065	-0.000565967	0.000412008	-0.000292087	-0.000984546	-0.000502223	0.00015753	-0.000533155	5.59126e-05	0.0015805	0.00389335	0.000712177	-0.000509315	-0.00120411	-0.000629819	0.00201277	3.79102e-05
0.000913961	0.0012557	0.000540477	-0.000253287	-0.000415655	-0.000670367	0.000668386	0.000295863	-0.00101708	0.00136978	0.00172373	-0.000170609	0.00117233	0.000174686	-0.000476435	-0.000566454	0.000415813	-0.000298497	-0.00107492	-0.000502552	0.000153015	-0.000562537	4.11176e-05	0.00157485	0.00367587	0.000714189	-0.000308646	-0.00117255	-0.000629608	0.00201275	3.62201e-05
0.000910347	0.000903897	0.000540462	-0.000253296	-0.000413571	-0.000671465	0.000667353	0.000300418	-0.00101707	0.00136959	0.00172378	-0.000176598	0.0011723	0.000174247	-0.000477377	-0.000567436	0.000415347	-0.000298568	-0.00109789	-0.000502511	0.000164674	-0.000556132	4.36688e-05	0.00157568	0.00369906	0.000714275	-0.000390554	-0.00115098	-0.000629914	0.00201253	3.56851e-05
0.000914209	0.000969793	0.000540601	-0.000253307	-0.000415672	-0.000669273	0.000668233	0.000310175	-0.00101722	0.00136977	0.00172369	-0.000171162	0.00117236	0.00017408	-0.000475268	-0.000566176	0.000415278	-0.000298353	-0.00103007	-0.000502503	0.000168431	-0.000568134	4.85395e-05	0.00157476	0.00368357	0.000713041	-0.00031593	-0.00113499	-0.000629041	0.00201258	3.54784e-05
0.000912305	0.000969344	0.000540486	-0.000252804	-0.000415166	-0.000674984	0.000667975	0.00027964	-0.0010168	0.00136979	0.00084728	-0.000171063	0.00117276	0.000174211	-0.000476401	-0.00056697	0.000414027	-0.000296966	-0.00103772	-0.000502367	0.000156482	-0.000559116	4.8065e-05	0.00157706	0.0036896	0.000727286	-0.000377774	-0.00116075	-0.000642852	0.00201215	3.34014e-05
0.000907363	0.000973838	0.00036763	-0.000253075	-0.000436141	-0.000670357	0.00066732	0.000284761	-0.00101741	0.0013694	0.00128777	-0.000171238	0.00131871	-2.50135e-05	-0.000476182	-0.000566436	0.000414486	-0.000292621	-0.00110841	-0.000522772	5.46346e-05	-0.000551591	6.56169e-05	0.00158636	0.000819763	0.000536142	-0.000347475	-0.00115411	-0.000478578	0.00201273	2.13018e-05
0.000908205	0.0009255	0.000532892	-0.000253084	-0.000418872	-0.000670353	0.000667551	0.000292721	-0.00101674	0.00136968	0.000940387	-0.000171671	0.00118291	0.00015471	-0.000477888	-0.000566813	0.000414159	-0.000294825	-0.00103964	-0.000504319	0.000159265	-0.000558736	4.74413e-05	0.00157662	0.00117104	0.000674672	-0.000356525	-0.00115488	-0.000574731	0.00201225	2.10681e-05
0.00090571	0.000942132	0.000451207	-0.000252744	-0.000427722	-0.000672388	0.000667378	0.000300508	-0.00101707	0.00136964	0.000902701	-0.000170397	0.00118181	0.000146159	-0.000473194	-0.000567128	0.000414412	-0.000292491	-0.00104409	-0.000506339	0.000157224	-0.000553848	4.82951e-05	0.00158188	0.000971121	0.000663702	-0.000374457	-0.00116021	-0.00044746	0.00201284	2.04255e-05
0.000909249	0.000954204	0.000459352	-0.000252847	-0.000418546	-0.000672029	0.000667232	0.00027974	-0.00101712	0.00136968	0.000858283	-0.000171524	0.00118012	0.000135669	-0.000476501	-0.000567118	0.000414365	-0.000215414	-0.00103853	-0.000503906	0.000144615	-0.000555039	4.95347e-05	0.00157947	0.000826144	0.000673525	-0.000370457	-0.00115936	-0.000483099	0.00201255	2.00768e-05
0.000908194	0.000948308	0.000340007	-0.000252914	-0.000424154	-0.000671697	0.000665562	0.000297073	-0.00101701	0.00136959	0.000953479	-0.000171487	0.00118481	0.000121928	-0.000475876	-0.000566557	0.000414288	-0.00024934	-0.00104482	-0.000504367	0.000103777	-0.000557206	6.19451e-05	0.00158534	0.000885804	0.000557601	-0.000370215	-0.00115606	-0.000165807	0.00201246	1.99455e-05
0.000907873	0.000950975	0.000388515	-0.000252869	-0.000423873	-0.000672368	0.00066557	0.000288412	-0.00101814	0.00136995	0.000893671	-0.00017133	0.00118647	0.000122885	-0.000475142	-0.000566765	0.000427997	-0.000260186	-0.00104699	-0.000504552	8.71705e-05	-0.000555544	5.97103e-05	0.00158064	0.000859071	0.000509121	-0.000370419	-0.000941993	-0.000405142	0.00201273	1.94694e-05
0.000907677	0.000978481	0.000416036	-0.000254086	-0.000428017	-0.000671824	0.000666108	0.000289266	-0.00085439	0.00134334	0.0008908	-0.000174639	0.00118756	0.000128798	-0.000472554	-0.00043921	0.000445491	-0.000237265	-0.00104902	-0.000505343	0.000116802	-0.000558319	5.47992e-05	0.00158055	0.000854334	0.000451252	-0.000368578	-0.000906953	-0.000386097	4.53271e-05	1.48627e-05
0.000908363	0.000952234	0.000420842	-0.000253584	-0.000423543	-0.000671969	0.000665846	0.000286108	-0.000943639	0.00135795	0.00089242	-0.000172353	0.00118898	0.00012249	-0.000475533	-0.000368984	0.000430507	-0.00023898	-0.00105989	-0.000505033	0.000114462	-0.000560315	5.58013e-05	0.00157937	0.000407584	0.000449516	-0.000369228	-0.00107132	-0.000273674	0.000330663	1.47629e-05
0.000907652	0.00097248	0.00042443	-0.000253828	-0.000427874	-0.00067249	0.000665734	0.000289256	-0.000853256	0.00134349	0.000899617	-0.00017533	0.00118691	0.00012152	-0.000472802	-0.000472619	0.000443088	-0.000242014	-0.00104852	-0.000505375	0.000116323	-0.00055944	5.69596e-05	0.00157921	0.000481846	0.000441064	-0.000368832	-0.000907941	-0.000255534	0.000346677	1.44257e-05
0.000904394	0.0009641	0.000418124	-0.000244393	-0.000427061	-0.000673987	0.000648884	0.000289926	-0.000855247	0.00134646	0.000897288	-0.000173902	0.0011895	0.000119023	-0.000388817	-0.00045856	0.000430742	-0.000248835	-0.00105076	-0.000508703	0.000138142	-0.000556863	5.94212e-05	0.00157817	5.26743e-05	0.000277132	-0.000369382	-0.000939501	-0.000351658	0.000135492	1.39684e-05
0.000900203	0.000968232	0.000412602	-0.00023833	-0.000426866	-0.000672073	0.00066188	0.000289698	-0.000867202	0.00134242	0.000895028	-0.000172099	0.00119433	0.000118764	-0.000409052	-0.000446407	0.000433158	-0.00024395	-0.0010512	-0.000508712	0.000129402	-0.000563085	5.92141e-05	0.00157973	0.000156507	0.000165766	-0.000368842	-0.000938313	-0.000331487	0.000122791	1.396e-05
0.000905683	0.000964259	0.000418413	-0.000238067	-0.000425401	-0.000674241	0.00065477	0.000260755	-0.000812293	0.00134591	0.000897543	-0.000173889	0.00120218	0.000107181	-0.000368662	-0.000417418	0.000430988	-0.000247976	-0.00104979	-0.000507324	0.000114785	-0.000557471	5.91127e-05	0.00157937	0.000187882	0.000256297	-0.000368986	-0.000931102	-0.000300021	0.00010826	1.38224e-05
0.000902799	0.000962296	0.000416696	-0.00022346	-0.000425563	-0.000675113	0.000658108	0.00021959	-0.000829053	0.00134656	0.000897613	-0.000170535	0.00119547	9.54429e-05	-0.000334919	-0.000434617	0.000431265	-0.000247957	-0.00105126	-0.000507606	0.000121669	-0.000553712	5.96989e-05	0.00157941	9.93352e-05	0.000264091	-0.000367611	-0.000938194	-0.000324411	9.96819e-05	1.37974e-05
0.000902271	0.000964307	0.000420288	-0.000231814	-0.000426461	-0.000673988	0.000587925	0.000258189	-0.000828125	0.00134425	0.000897538	-0.000172226	0.00119407	7.39982e-05	-0.000118474	-0.000439322	0.000432446	-0.000247267	-0.00105204	-0.000507346	0.000125014	-0.000558958	5.96511e-05	0.00157948	0.000125884	0.000256652	-0.000368165	-0.000213426	-0.000329596	0.000113587	1.28122e-05
0.000902271	0.000964307	0.000420288	-0.000231814	-0.000426461	-0.000673988	0.000587925	0.000258189	-0.000828125	0.00134425	0.000897538	-0.000172226	0.00119407	7.39982e-05	-0.000118474	-0.000439322	0.000432446	-0.000247267	-0.00105204	-0.000507346	0.000125014	-0.000558958	5.96511e-05	0.00157948	0.000125884	0.000256652	-0.000368165	-0.000213426	-0.000329596	0.000113587	1.28122e-05
0.000902255	0.000964315	0.000419476	-0.000230988	-0.000426261	-0.000674006	0.000590018	0.000256656	-0.000828281	0.00134425	0.000897946	-0.000172236	0.00119414	7.69418e-05	-0.000120888	-0.000437956	0.000432388	-0.000247288	-0.00105217	-0.000507341	0.00012466	-0.000558715	5.96499e-05	0.00157948	0.000125463	0.000255921	-0.00036804	-0.000219853	-0.000322956	0.000111684	1.2811e-05
0.000902245	0.000964301	0.000419298	-0.000230555	-0.000426019	-0.000674022	0.000588959	0.000254396	-0.000829571	0.00134444	0.000898306	-0.000172161	0.00119399	7.61534e-05	-0.000126752	-0.000438973	0.00043239	-0.000247364	-0.00105218	-0.000507325	0.000124936	-0.000558499	5.96235e-05	0.0015795	0.000126017	0.000238327	-0.000367999	-0.000222812	-0.00032361	0.000113711	1.28067e-05
0.000902225	0.000964279	0.000418716	-0.00022994	-0.000426212	-0.000674194	0.000582452	0.000248153	-0.000830221	0.00134444	0.000897709	-0.000172252	0.00119331	7.67107e-05	-0.000130673	-0.000439679	0.000432384	-0.000247322	-0.00105226	-0.000506877	0.00012546	-0.000558529	5.96365e-05	0.00157949	0.000128572	0.000243743	-0.000367952	-0.000224768	-0.000326139	0.000113723	1.28012e-05
0.000902039	0.000964271	0.000417778	-0.000231162	-0.000425225	-0.000674288	0.000585365	0.000232047	-0.000832507	0.00134457	0.000448169	-0.000172167	0.00119304	7.27576e-05	-0.00014181	-0.000433743	0.000434372	-0.000248003	-0.0010522	-0.000506887	0.000125322	-0.000558397	7.38495e-05	0.00158033	0.000132065	0.000242855	-0.000367948	-0.000224345	-0.000326912	0.000110947	1.21977e-05
0.000908667	0.000965681	0.000418309	-0.000235822	-0.000430024	-0.000547933	0.000586433	0.000102414	-0.000829775	0.00114329	0.000601017	-0.000172209	0.0012318	0.000104533	-0.000139782	-0.00043643	0.000432542	-0.000248417	-0.00105224	-0.000519878	0.000118974	-0.000233838	5.42066e-05	0.00157958	0.000135055	0.000243877	-0.000375739	-0.000227232	-0.000326444	0.000110389	1.15356e-05
0.000902511	0.000964281	0.000418022	-0.000235467	-0.000426428	-0.000660011	0.00058584	0.000242018	-0.000831696	0.00117241	0.000505884	-0.000172217	0.00119396	7.91051e-05	-0.000152724	-0.000437631	0.000432612	1.73313e-05	-0.00046429	-0.000417823	0.000124929	-0.00055268	0.000158746	0.00157969	5.47401e-05	0.000243599	-0.000368359	-0.000228684	-0.000309657	0.000107294	1.07693e-05
0.000902963	0.00087633	0.000418038	-0.000234508	-0.000425848	-0.000674987	0.000586162	0.000244714	-0.000831104	0.00114375	0.000552013	-0.000172384	0.00119471	7.45788e-05	-0.000136697	-0.000439384	0.000432859	-8.4259e-05	-0.000615193	-0.000459332	0.000120728	-0.000359223	9.044e-05	0.00157972	5.7142e-05	0.000243889	-0.000367704	-0.000227381	-0.000305707	7.05476e-05	1.06108e-05
0.000904026	0.000795628	0.000418035	-0.00023167	-0.000425889	-0.00067247	0.000585998	0.000244193	-0.000830947	0.00116223	0.000554905	-0.00017132	0.00040639	7.39602e-05	-0.000141951	-0.000438867	0.000432715	-0.000165017	-0.000609232	-0.000418744	0.000123825	-0.000456279	0.00018376	0.00157869	6.33303e-05	0.000243976	-0.000367217	-0.000228473	-0.000315992	9.81896e-05	9.34784e-06
0.000903461	0.000701829	0.0004182	-0.000233767	-0.000426175	-0.000631833	0.000585931	0.000242823	-0.000765176	0.00116733	0.000556523	-0.000170078	0.000244786	9.20781e-05	-0.000150624	-0.000429869	0.000436026	-6.43042e-05	-0.000578755	-0.000457947	0.000116147	-0.000345818	7.53778e-05	0.00157554	3.30231e-05	0.000244404	-0.000367954	-0.0002274	-0.000318965	9.38787e-05	8.80263e-06
0.000404414	0.000705288	0.000418192	-0.000232732	-0.000373741	-0.000652617	0.000586414	0.00024917	-0.000754097	0.0011608	0.000566084	-0.000169242	0.000315913	0.000103068	-0.000152172	-0.000444073	0.000429261	-2.82761e-05	-0.000529017	-0.000430257	0.000121766	-0.000467144	8.73145e-05	0.00157717	3.71406e-05	0.000215203	-0.000367472	-0.000218301	-0.000311486	9.63546e-05	8.17248e-06
0.000544903	0.00062037	0.000418121	-0.000232905	-0.00038865	-0.000614985	0.000586841	0.00024485	-0.000820721	0.00116307	0.000556352	-0.000149384	0.000438328	0.000106245	-0.000152645	-0.000468931	0.000423118	-5.8697e-05	-0.000561891	-0.000435169	0.000114795	-0.000457259	9.51739e-05	0.000951802	0.000102271	0.000235117	-0.000334789	-0.000223814	-0.000306737	8.32674e-05	6.80296e-06
0.000451348	0.000657186	0.000418658	-0.000233162	-0.000398132	-0.000618695	0.000586127	0.00024701	-0.000799175	0.00116051	0.00055232	-0.000164656	0.000384005	0.000101525	-0.000203789	-0.000458054	0.000424418	-5.23201e-05	-0.000529513	-0.000403402	0.000122506	-4.03971e-05	9.47058e-05	0.000724498	0.000107127	0.000226121	3.78225e-06	-0.000203883	-0.00029441	8.90449e-05	5.91313e-06
0.000459162	0.00064032	0.000418658	-0.000232863	-0.000397724	-0.000615734	0.00058616	0.000247017	-0.000795437	0.00116067	0.000552562	-0.000164688	0.000374664	0.000102382	-0.000196088	-0.000459521	0.000425049	-5.26221e-05	-0.000531243	-0.000405732	0.000122903	-5.48678e-05	9.44731e-05	0.000734328	0.00010705	0.000226214	-1.18357e-06	-0.000204161	-0.000294532	8.90032e-05	5.90059e-06
0.000471325	0.000649733	0.000419167	-0.000226508	-0.000389089	-0.000615517	0.000586397	0.000245097	-0.000780544	0.00113145	0.000550021	-0.000166274	0.000294339	0.000105376	-0.000185363	-0.000455533	0.000427601	-5.76665e-05	-0.00053169	-0.000406993	0.000108282	-0.000155638	9.26239e-05	0.000737424	0.000111803	0.000229554	-0.000106888	-0.000209624	-0.000303527	8.94025e-05	5.80821e-06
0.00046998	0.000631592	0.000420442	-0.000236194	-0.000384491	-0.000615888	0.000293704	0.000246002	-0.000770865	0.00114858	0.00055958	-0.00017973	0.000264086	0.000107111	-0.000167394	-0.000473845	0.000429196	-6.87869e-05	-0.000540206	-0.000402099	0.000120959	-0.000180551	9.34294e-05	0.000757202	0.000103742	0.000224025	-0.000150094	-0.00021196	-0.000309864	2.87292e-05	5.61594e-06
0.000480882	0.000647993	0.000446266	-0.000248837	-0.000382164	-0.000617655	0.000200637	0.000243113	-0.000760273	0.000737629	0.000571395	-0.00019334	0.000295163	0.000107499	-0.000176406	-0.000466656	0.000425492	-6.69261e-05	-0.0005483	-0.000190433	0.000124572	-0.00013508	8.94893e-05	0.000760934	0.000105498	0.000218792	-0.000150623	-0.000214971	-0.000313809	-0.000196662	4.78094e-06
0.000488642	0.000642268	0.000397649	-0.00021628	-0.000380796	-0.000617667	-2.9113e-06	0.000243441	-0.000762022	0.00069391	0.00051686	-0.000177311	0.000306869	0.000104367	-0.000178543	-0.000465611	0.000424941	-4.45925e-05	-0.000542591	-0.000125163	0.000128761	-8.7307e-05	8.85154e-05	0.000750748	0.000107828	0.000233719	-0.000119435	-0.000209555	-0.000310956	8.21903e-05	4.47265e-06
0.00048104	0.000650234	0.000426935	-0.00023003	-0.000382544	-0.000619873	5.3545e-05	0.000238018	-0.000762466	0.000695877	0.000420372	-0.000180629	0.00031685	0.000106515	-0.000176331	-0.000465564	0.000425947	-6.76008e-05	-0.000546141	-7.08316e-05	0.000122909	-8.52551e-05	8.98493e-05	0.000761696	0.000109545	0.000229827	-0.000116875	-0.000213181	-0.000311164	5.40781e-06	4.43471e-06
0.000470635	0.000644006	0.000423709	-0.000228438	-0.000391468	-0.000619141	5.68987e-05	0.000239595	-0.000766189	0.000674955	0.000296438	-0.000179338	0.000325721	0.00010637	-0.000175766	-0.000465383	0.000425904	-6.75706e-05	-0.000542779	-2.92609e-05	0.000122938	-6.83332e-05	9.04812e-05	0.000760389	0.00010199	0.000230905	-8.24017e-05	-0.000212725	-0.000310624	7.69785e-05	4.29847e-06
0.000476035	0.000643953	0.000407195	-0.000226665	-0.000387836	-0.000619032	5.06988e-05	0.000241543	-0.000764528	0.000676887	0.000306882	-0.000178085	0.000318459	0.000105986	-0.000176686	-0.000465399	0.000425476	-6.1971e-05	-0.000542724	-7.4591e-05	0.000123255	-7.53325e-05	9.03876e-05	0.000758389	0.000102453	0.000233016	-0.000108613	-0.000212664	-0.000310661	7.84518e-05	4.29569e-06
0.000475388	0.000644773	0.000423909	-0.000228704	-0.000386967	-0.000139532	5.71443e-05	0.000240101	-0.000765924	0.000677543	0.000320638	-0.000179443	0.000323117	0.000107766	-0.000176886	-0.000466325	0.000425844	-6.68984e-05	-0.000542241	-6.62461e-05	0.000122525	-7.8114e-05	9.03637e-05	0.000758816	0.000100579	0.000238023	-9.67951e-05	-0.000212808	-0.000311243	6.37257e-05	3.96101e-06
0.000472763	0.000645173	0.000410908	-0.000229209	-0.000387044	-5.6833e-05	5.54314e-05	0.000240504	-0.000762301	0.000679703	0.000303072	-0.000179001	0.000318272	0.000105957	-0.000177767	-0.000465725	0.00042591	-6.52954e-05	-0.000542926	-7.29331e-05	0.000123936	-8.23644e-05	8.95243e-05	0.000758948	0.000105388	0.000232954	-0.000104534	-0.000212649	-0.000310749	6.56375e-05	3.91741e-06
0.000473735	0.000644618	0.000412483	-0.000227987	-0.000387027	-5.10093e-05	5.474e-05	0.00024039	-0.000762343	0.000677212	0.000305474	-0.000179339	0.00032014	0.000107558	-0.000176893	-0.000465821	0.000426032	-6.53982e-05	-0.000542845	-6.48401e-05	0.00012334	-7.22304e-05	9.0158e-05	0.000758098	0.000102465	0.000233615	-8.31135e-05	-0.000212672	-0.000311093	6.51843e-05	3.90903e-06
0.000473093	0.000644756	0.000412855	-0.000228202	-0.000386665	-5.10142e-05	5.11494e-05	0.000240277	-0.000762762	0.000677583	0.000300913	-0.000178854	0.000317943	0.000107249	-0.000176749	-0.000465829	0.000426034	-6.52933e-05	-0.000542886	-7.1529e-05	0.00012358	-8.07775e-05	8.99567e-05	0.000757989	0.000102457	0.000233274	-9.37366e-05	-0.000212637	-0.00031102	6.25654e-05	3.90841e-06
0.000473149	0.000644842	0.000412664	-0.000227258	-0.000386864	-5.80729e-05	5.30602e-05	0.000240699	-0.000762906	0.000678688	0.000169287	-0.000180382	0.000315832	0.000107479	-0.000176446	-0.000465975	0.000173688	-6.69837e-05	-0.000542506	-7.37395e-05	0.000123325	-7.74263e-05	8.93835e-05	0.000756796	5.23217e-05	0.000232968	-0.000106779	5.20366e-06	-0.00031091	6.01082e-05	3.64388e-06
0.000473422	0.000644806	0.000414236	-0.000181097	8.30292e-05	-8.52787e-05	5.13624e-05	0.000238501	-0.00048184	0.000679151	0.000211028	-0.000178839	0.00032052	-6.05581e-05	-0.000155423	-0.000444008	0.00042595	-6.5456e-05	-0.000462527	-7.30115e-05	0.000128371	-6.43663e-05	0.000114266	0.000731734	0.000116334	9.18397e-05	-9.79537e-05	-0.000212921	-0.000192787	6.2625e-05	3.10769e-06
0.000432052	0.000644808	0.000414229	-0.000198356	6.48305e-05	-8.49254e-05	5.1393e-05	0.000238485	-0.000483323	0.000679157	0.000210236	-0.000178811	0.000320436	2.48874e-05	-0.000167524	-0.000446012	0.000423393	-6.5448e-05	-0.000463443	-7.32376e-05	0.000126395	-6.52281e-05	0.000114258	0.000721727	0.000111508	0.000101045	-9.62154e-05	-0.00020018	-0.000218042	6.24214e-05	3.0669e-06
0.000173306	0.000644786	0.000413655	-0.000189433	-1.19386e-06	-7.03031e-05	5.19752e-05	0.000238299	-0.000506708	0.000679404	0.000213922	-0.000178658	0.000319146	6.55724e-05	-0.000151856	-0.000454583	0.000387717	-6.53602e-05	-0.000482935	-7.36403e-05	0.000125511	-5.79837e-05	0.000103529	0.000732786	0.000116154	0.000140211	-9.65565e-05	-0.000140886	-0.000238175	7.0216e-05	2.93313e-06
0.000230915	0.00064481	0.000413315	-0.000195533	-2.56338e-05	-7.17601e-05	5.25853e-05	0.00023721	-0.000523115	0.000679658	0.000158228	-0.000178449	0.000319223	3.83372e-05	-0.000156851	-0.000297313	0.000320881	-6.53231e-05	-0.000494672	-7.2361e-05	0.000126454	-6.9871e-05	0.000106037	0.000720466	0.000105335	0.000181215	-9.70296e-05	-0.00013882	-0.000240314	6.83375e-05	2.79524e-06
0.000240315	0.000644883	0.000413665	-0.000194203	-6.46807e-05	-7.50983e-05	5.23195e-05	0.000237288	-0.00051465	0.000679964	0.000175685	-0.000182282	0.000319159	3.61039e-05	-0.000159599	-0.00032502	0.000143972	-8.62131e-05	-0.000492109	-7.73667e-05	0.000125568	-6.56777e-05	0.000108369	0.000714009	0.000104334	0.000148595	-9.55128e-05	-0.000152698	-0.000220064	6.32212e-05	2.71269e-06
0.000212895	0.000644847	0.000413447	-0.000196148	-3.0012e-05	-7.30875e-05	5.22019e-05	0.000237744	-0.000519434	0.000679821	0.000183223	-0.000181042	0.000319078	3.77429e-05	-0.000156312	-0.000308469	8.29274e-05	-6.91411e-05	-0.00049361	-7.64754e-05	0.0001255	-6.86679e-05	9.94836e-05	0.000714916	0.000105137	0.000152016	-9.57897e-05	-0.000147292	-0.000234471	6.61534e-05	2.6842e-06
0.000226496	0.000644843	0.000413352	-0.000195875	-1.75652e-05	-7.31348e-05	5.02354e-05	0.00023757	-0.000505185	0.000679864	0.000182631	-0.000141122	0.000103499	4.4423e-05	-0.000157888	-0.000323018	0.000101007	-8.41213e-05	-0.000492648	-7.64974e-05	0.000158953	-6.2629e-05	0.000101633	0.000714708	0.000104034	0.00015624	-9.60398e-05	-0.000156613	-0.000230367	6.61646e-05	2.59621e-06
0.000222636	0.000644854	0.000413379	-0.000198801	-1.5039e-05	-7.14897e-05	5.21373e-05	0.000237796	-0.00051292	0.00067984	0.000175307	-0.000179754	0.000171958	3.08203e-05	-0.000156082	-0.000264686	0.000104153	-6.70665e-05	-0.000491533	-7.64482e-05	0.000125833	-6.60201e-05	0.000102644	0.000711595	0.000103744	0.000158462	-9.61274e-05	-0.000159665	-0.000227852	6.62341e-05	2.58046e-06
0.000223352	0.000644839	0.000413367	-0.00019567	-2.60987e-05	-7.78646e-05	5.22707e-05	0.000199379	-0.00051142	0.000679902	0.000176977	-0.000179223	9.75801e-05	2.92535e-05	-0.000157501	-0.000275075	7.28601e-05	-7.35935e-05	-0.000488872	-7.63177e-05	0.000125795	-6.73871e-05	0.000167831	0.000590711	0.000103891	0.000162981	-9.5933e-05	-0.000149633	-0.000226443	8.0803e-05	2.40197e-06
0.000222891	0.000644876	0.000413047	-0.000197262	-2.88385e-05	-7.27717e-05	4.9424e-05	0.000168815	-0.00051177	0.000679714	0.000195817	-0.000154281	0.000155966	3.51855e-05	-0.00015733	-0.00026927	9.83804e-05	-7.14933e-05	-0.000487756	-7.61222e-05	0.000128631	-6.58426e-05	0.000154648	0.000538399	0.0001041	0.000159986	-9.61781e-05	-0.000149668	-0.000228266	7.0811e-05	2.33939e-06
0.000224072	0.000644878	0.000315381	-0.000196748	-2.324e-05	-7.32698e-05	4.79476e-05	0.000200461	-0.000510843	0.000679953	8.01147e-05	-0.000157228	0.000119398	3.51832e-05	-0.00015746	-0.000270086	0.000104022	-7.17193e-05	-0.000492115	-7.66538e-05	0.000127139	-6.49924e-05	0.000119763	0.000553524	0.000104078	0.000163635	-9.53954e-05	-0.000149992	-0.000230534	7.09716e-05	2.25284e-06
0.00022374	0.000644878	0.00032039	-0.000196871	-2.6354e-05	-7.27683e-05	4.76719e-05	0.000195058	-0.000512339	0.00068002	9.73986e-05	-0.000163761	0.000122171	3.48647e-05	-0.000157267	-0.000268916	9.11826e-05	-7.21307e-05	-0.000491339	-7.63827e-05	0.000127242	-6.45757e-05	0.000124872	0.00053189	0.000104085	0.000161022	-9.57075e-05	-0.000151542	-0.000228919	6.89206e-05	2.23373e-06
0.000223752	0.000644853	0.000317054	-0.000197576	-2.50882e-05	-7.28131e-05	4.64943e-05	0.000194281	-0.000512394	0.00068012	8.70345e-05	-0.00016378	0.000125418	3.38541e-05	-0.000157319	-0.000255249	9.27133e-05	-7.20592e-05	-0.000491441	-7.63378e-05	0.000127728	-6.47069e-05	0.000133841	0.000533068	0.000104075	0.000157396	-9.56979e-05	-0.000150542	-0.000229714	6.89473e-05	2.22624e-06
0.000223763	0.000645887	7.01303e-05	-0.000190741	-2.47369e-05	-7.27626e-05	4.65228e-05	0.000200487	-0.000517306	0.000680324	8.59491e-05	-0.000163685	0.000128626	3.41118e-05	-0.000122232	-0.000260133	9.22517e-05	-7.23302e-05	-0.000389842	-7.67834e-05	0.000127956	-7.24604e-05	0.000125714	0.00053532	0.000102661	0.000158931	-0.00010463	-0.000166579	-0.000242727	6.90143e-05	2.05553e-06
0.000223621	0.000645646	9.29515e-05	-0.000187701	-2.39948e-05	-7.36671e-05	4.85692e-05	0.00019523	-0.000516742	0.000680324	8.05952e-05	-0.000163889	0.000129582	3.38809e-05	-0.000136598	-0.000257307	9.48634e-05	-7.20955e-05	-0.000347627	-7.62563e-05	0.000127938	-6.93261e-05	0.000128135	0.000537643	0.000104026	0.000158989	-0.00012315	-0.000162597	-0.000248234	6.90643e-05	2.03484e-06
0.000180211	0.000470353	0.00013111	-0.000189012	-2.40346e-05	-7.22035e-05	4.77426e-05	0.000196552	-0.000512866	0.000680418	8.23156e-05	-0.000163145	0.000128746	2.66476e-05	-0.000152166	-0.000260378	9.38624e-05	-7.19286e-05	-0.000374994	-7.64926e-05	0.000127653	-6.76381e-05	0.00012893	0.000535857	0.000100011	0.000150866	-0.000108768	-0.000148804	-0.000214389	7.0272e-05	1.82368e-06
0.000221953	0.000435988	8.26926e-05	-0.000188654	-2.4634e-05	-7.33073e-05	4.65802e-05	0.00019611	-0.000513733	0.000680311	8.17519e-05	-0.000164729	0.000127939	3.31509e-05	-0.000142269	-0.000261106	9.37733e-05	-7.20717e-05	-0.000363988	-7.66956e-05	0.000127627	-6.83748e-05	0.000128873	0.000538809	0.000103137	0.000123983	-0.000112763	-0.000156799	-0.00023524	7.02453e-05	1.79866e-06
0.000163085	0.000437597	0.0001278	-0.00018929	-2.43495e-05	-7.26293e-05	4.69433e-05	0.000194001	-0.000514135	0.00068192	7.99773e-05	-0.000159654	0.000128179	2.53954e-05	-0.000143744	-0.000261939	9.38395e-05	-7.2038e-05	-0.000360754	-7.67033e-05	0.000127727	-6.83731e-05	0.000128216	0.000538305	0.000102518	0.000136068	-0.000107429	-0.000156662	-0.000229399	7.09106e-05	1.78353e-06
0.000155251	0.00044065	0.000113365	-0.000188785	-2.31675e-05	-7.66078e-05	8.89394e-06	0.000194412	-5.90573e-06	0.000681017	7.83829e-05	-0.000169903	0.000128934	2.98157e-05	-0.000144497	-0.000254099	9.38395e-05	-7.2061e-05	-0.000361883	-7.75784e-05	0.00012838	-6.87316e-05	0.000130144	0.000456132	0.000102641	0.00013756	-0.00011524	-0.000158979	-0.000235965	7.02619e-05	1.43864e-06
0.000160325	0.000423797	0.000101158	-0.00018896	-2.14234e-05	-7.53271e-05	-1.18399e-05	0.000191442	-8.931e-05	0.000681256	7.88475e-05	-0.000167478	0.000128631	2.8366e-05	-0.000145761	-0.000255724	9.38708e-05	-7.20467e-05	-0.000361221	-7.91037e-05	0.000128276	-6.86804e-05	0.000129664	0.000458137	0.000102704	0.000138954	-0.000112752	-0.000158722	-0.000235794	7.05983e-05	1.43147e-06
0.000160363	0.000397551	0.000122909	-0.00018867	-2.32258e-05	-7.48227e-05	9.48134e-06	0.000189327	-2.03105e-05	0.0006799	7.79697e-05	-0.000166769	0.000128747	2.97335e-05	-0.00014542	-0.000251931	9.37224e-05	-7.20644e-05	-0.000361456	-8.08911e-05	0.00012833	-6.90387e-05	0.000129862	0.000459452	0.000102949	0.000139782	-0.0001134	-0.000158385	-0.000236951	7.06669e-05	1.40477e-06
0.000160964	0.000400216	0.000110982	-0.000188817	-2.10219e-05	-7.44367e-05	8.163e-06	0.00018906	-8.87782e-05	0.000681017	7.84995e-05	-0.0001676	0.000128626	2.86497e-05	-0.000144461	-0.000254208	9.38534e-05	-7.20565e-05	-0.000361549	-7.64223e-05	0.00012837	-6.89773e-05	0.000129726	0.000359975	0.000102043	0.00014038	-0.000113388	-0.000158736	-0.000235604	7.07985e-05	1.33152e-06
0.000161519	0.000398605	0.000100158	-0.000188873	-2.07902e-05	-7.5843e-05	5.87528e-06	0.00019144	-8.46508e-05	0.000680055	7.83699e-05	-0.000167762	0.000128646	2.86641e-05	-0.000145597	-0.000254193	9.38485e-05	-7.19238e-05	-0.000361667	-8.10113e-05	0.000128364	-6.875e-05	0.00012993	0.000357149	0.000101966	0.000139968	-0.000112945	-0.000158657	-0.000235036	7.07803e-05	1.32581e-06
0.000166361	0.000396933	9.98115e-05	-0.000188881	-2.15222e-05	-7.49904e-05	7.01327e-06	0.000190622	-8.55824e-05	0.000680506	7.84722e-05	-0.000167267	0.000127652	2.79337e-05	-0.000145326	-0.000254319	9.38247e-05	-7.18944e-05	-0.000361483	-7.8918e-05	0.000128272	-6.88856e-05	0.00012949	0.000349393	0.000101913	0.000140116	-0.000112894	-0.000158647	-0.000235119	7.0797e-05	1.3199e-06
0.000168624	0.000395135	0.000102779	-0.000188933	-2.21184e-05	-7.49149e-05	5.29887e-06	0.000190968	-8.08627e-05	0.000680546	7.84402e-05	-0.000167397	0.000127124	2.8545e-05	-0.000145028	-0.000254391	9.38421e-05	-7.19912e-05	-0.000361029	-7.79703e-05	0.00012822	-6.88565e-05	5.02695e-05	0.000358724	0.000102255	0.000139909	-0.000113096	-0.00015864	-0.000235181	7.07189e-05	1.3111e-06
0.000165801	0.000394682	0.000102293	-0.000188932	-2.23978e-05	-7.50165e-05	3.78676e-06	0.000191186	-8.49617e-05	0.000680524	7.8406e-05	-0.000166889	0.000123404	2.74612e-05	-0.000145068	-0.000253926	9.40494e-05	-6.9462e-05	-0.000361283	-7.84117e-05	0.000128378	-6.88328e-05	6.56219e-05	0.000309733	0.000102227	0.000139702	-0.000113265	-0.000158549	-0.000235084	7.29773e-05	1.27828e-06
0.000165276	0.000394074	8.36732e-05	-0.000188935	-2.22294e-05	-7.50216e-05	6.70835e-06	0.000190841	-8.26845e-05	0.00050643	7.84908e-05	-0.000167636	0.000121447	2.82148e-05	-0.000123259	-0.00025407	9.3837e-05	-7.11487e-05	-0.000364464	-7.82407e-05	0.000129046	-6.88625e-05	7.74503e-05	0.000325207	0.000102374	0.000140321	-0.000113133	-0.000198914	-0.000235248	7.20393e-05	1.0898e-06
0.000166065	0.00039484	9.92874e-05	-0.000188959	-2.19077e-05	-7.50028e-05	5.52688e-06	0.00019024	-8.29862e-05	0.000538419	7.84734e-05	-0.000167676	0.000123381	2.5891e-05	-0.000144807	-0.000253968	9.38505e-05	-7.11511e-05	-0.000362529	-7.80179e-05	0.000129985	-6.8494e-05	7.17437e-05	0.00012843	0.000102234	0.000140821	-0.000112248	-0.00016039	-0.000235227	7.10935e-05	1.02739e-06
0.000166502	0.000394367	0.000100575	-0.000188935	-2.22844e-05	-7.49686e-05	5.94067e-06	0.000190916	-8.45966e-05	0.000517909	7.84182e-05	-0.000167457	0.00010528	2.836e-05	-0.000143729	-0.000253915	9.38807e-05	-7.2112e-05	-0.000362347	-7.84814e-05	0.000128807	-6.63075e-05	7.28234e-05	0.000135478	0.000102325	0.000139827	-0.000112619	-0.000167868	-0.000235221	7.16752e-05	1.00572e-06
0.000161936	0.000395179	8.97479e-05	-0.000188948	-2.22392e-05	-7.4989e-05	5.63982e-06	0.000191447	-8.30148e-05	0.000519364	7.84648e-05	-0.000167527	0.00010544	2.8254e-05	-0.000141714	-0.000254119	9.38872e-05	-7.32278e-05	-0.000320843	-7.81936e-05	0.000128816	-6.67767e-05	7.09925e-05	0.000127206	0.000102229	0.000140306	-0.000111391	-0.000167129	-0.000235219	7.16879e-05	9.72825e-07
0.000166561	0.000394134	9.2702e-05	-0.000188947	-2.27353e-05	-7.50387e-05	7.00418e-06	0.00019105	-8.31456e-05	0.000523183	9.12544e-05	-0.000166613	0.000114429	2.82393e-05	-8.28075e-05	-0.000254562	9.38304e-05	-5.68208e-05	-0.000335656	-7.53236e-05	0.000129081	-6.81396e-05	7.2813e-05	0.000115604	2.16394e-05	0.000131188	-0.000111208	-0.000166916	-0.000235046	7.18516e-05	9.61005e-07
0.000163548	0.000395456	4.80919e-05	-0.000188912	-2.42279e-05	-7.49204e-05	3.18766e-07	0.000190898	-8.29974e-05	0.000477867	7.84427e-05	2.64953e-05	0.00012766	2.83168e-05	-0.000115569	-0.000171613	9.38939e-05	-7.2639e-05	-0.000334963	-0.000103926	0.000128956	-6.18458e-05	7.1273e-05	0.000107776	0.000101423	0.000101019	-0.000108196	-0.000168767	-0.000235242	7.18012e-05	8.61201e-07
0.000162073	0.00039527	6.13916e-05	-0.000188927	-2.32551e-05	-7.36899e-05	2.8501e-06	0.0001909	-8.29065e-05	0.000482161	7.84832e-05	-7.90274e-05	0.000116716	2.8329e-05	-0.00012063	-0.000176401	9.38651e-05	-7.27996e-05	-0.000122687	-8.79475e-05	0.000128947	-6.39346e-05	7.07335e-05	0.000107599	0.000101748	8.69068e-05	-0.000107694	-0.000168319	-0.000235284	7.16914e-05	7.68768e-07
0.000160552	0.000339777	4.61235e-05	-0.000188921	-2.31137e-05	-7.43577e-05	-8.77443e-06	0.000191142	-8.26602e-05	0.000487586	7.87718e-05	5.81558e-06	0.000122577	2.8509e-05	-0.000113642	-0.000133041	9.36868e-05	-7.19252e-05	-0.0001448	-0.000103608	0.000127886	-6.36732e-05	9.33484e-06	7.09774e-05	7.69323e-05	9.18241e-05	-9.79893e-05	-0.000159533	-0.000234889	7.12348e-05	6.9982e-07
0.000160748	0.000338615	4.87518e-05	-0.000188926	-2.3137e-05	-7.43331e-05	-3.54188e-06	0.000191141	-8.29974e-05	0.000486242	7.87684e-05	4.58261e-06	0.000121899	2.85913e-05	-0.0001124	-0.000148243	9.36985e-05	-7.19102e-05	-0.000145292	-0.000102918	0.000127896	-6.38246e-05	9.47647e-06	7.18428e-05	4.38069e-05	9.27916e-05	-9.74936e-05	-0.000155116	-0.000235058	7.1426e-05	6.96793e-07
0.000160748	0.000338615	4.87518e-05	-0.000188926	-2.3137e-05	-7.43331e-05	-3.54188e-06	0.000191141	-8.29974e-05	0.000486242	7.87684e-05	4.58261e-06	0.000121899	2.85913e-05	-0.0001124	-0.000148243	9.36985e-05	-7.19102e-05	-0.000145292	-0.000102918	0.000127896	-6.38246e-05	9.47647e-06	7.18428e-05	4.38069e-05	9.27916e-05	-9.74936e-05	-0.000155116	-0.000235058	7.1426e-05	6.96793e-07
0.000160308	0.00034088	5.08892e-05	-0.000188916	-2.32806e-05	-7.26036e-05	-4.64281e-06	0.000191143	-8.2937e-05	0.000483158	7.87558e-05	-1.50784e-05	0.000121718	2.89963e-05	-0.000113496	-0.000150201	9.38668e-05	-7.15169e-05	-0.000108481	-9.46318e-05	0.000128571	-6.4807e-05	1.7479e-05	6.20739e-05	5.85482e-05	9.29617e-05	-9.7035e-05	-0.000159819	-0.000235255	7.16436e-05	6.87439e-07
0.000159168	0.000340222	5.46983e-05	-0.000188118	-2.37978e-05	-7.41571e-05	-3.63168e-07	0.000191182	-8.59213e-05	0.000469801	7.87516e-05	-1.97339e-05	0.000119679	2.96206e-05	-0.000115132	-0.000154973	9.39077e-05	-7.19316e-05	-0.000131521	-9.31413e-05	0.00012847	-6.4954e-05	3.68041e-05	6.7542e-05	5.9728e-05	9.60201e-05	-8.83641e-05	-0.000157923	-0.000216399	7.51847e-05	6.73863e-07
0.000160219	0.00034042	5.16177e-05	-0.000188213	-2.35283e-05	-7.40309e-05	-2.93392e-06	0.00019115	-8.47172e-05	0.000468534	7.87536e-05	-2.18231e-05	0.000119861	2.92508e-05	-0.000114118	-0.000144506	9.38101e-05	-7.17229e-05	-0.000127874	-9.66699e-05	0.000128255	-6.48759e-05	3.40048e-05	6.64319e-05	5.69771e-05	9.74637e-05	-9.02154e-05	-0.000159307	-0.000212106	7.54047e-05	6.67539e-07
0.0001601	5.56703e-05	5.34962e-05	-0.000188633	-2.4185e-05	-7.39365e-05	-2.3688e-06	0.000191656	-8.29947e-05	0.000473711	2.0327e-06	-2.07064e-05	0.000125559	-3.38684e-06	-0.000114855	-0.000148836	9.39554e-05	-7.13977e-05	-8.17253e-05	-9.49052e-05	9.90233e-05	-6.17227e-05	2.91702e-05	6.84988e-05	7.55754e-05	4.22667e-05	-5.79246e-05	-0.000137259	-0.000213049	7.18806e-05	5.21828e-07
0.000160099	5.63247e-05	5.34993e-05	-0.00018863	-2.41484e-05	-7.39366e-05	-2.36817e-06	0.000191649	-8.29947e-05	0.000473645	1.95992e-06	-2.06479e-05	0.00012556	-2.56698e-06	-0.000114867	-0.00014884	9.39558e-05	-7.14032e-05	-8.14551e-05	-9.49053e-05	0.000100896	-6.35011e-05	2.91769e-05	6.84951e-05	7.25002e-05	4.35441e-05	-5.89056e-05	-0.00013735	-0.000211832	7.19961e-05	5.21677e-07
0.000159838	1.75676e-05	5.37962e-05	-0.000188626	-2.3624e-05	-5.00134e-05	-2.00201e-06	0.000191115	-8.33015e-05	0.000473357	-1.39916e-05	-2.05034e-05	0.000127991	3.66547e-06	-0.000114933	-0.000148929	9.39004e-05	-7.16689e-05	-6.66813e-05	-9.5991e-05	9.5494e-05	-6.51511e-05	3.07124e-05	6.67035e-05	7.66829e-05	2.53993e-05	-8.63769e-05	-0.000137633	-0.000210439	7.2321e-05	5.1614e-07
0.000159967	3.02952e-05	5.37425e-05	-0.000188589	-2.37709e-05	-5.08072e-05	-1.94022e-06	0.000191302	-8.32363e-05	0.000473163	-1.18167e-05	-2.03833e-05	0.000123608	5.39172e-06	-0.000115067	-0.000148926	9.39072e-05	-7.15937e-05	-7.13814e-05	-9.59656e-05	9.57458e-05	-6.4635e-05	3.04297e-05	6.68164e-05	7.20913e-05	3.68568e-05	-6.85117e-05	-0.000136245	-0.000211359	7.24127e-05	5.13515e-07
0.000159958	2.4705e-05	5.3642e-05	-0.000188594	-2.37336e-05	-4.99967e-05	-2.00953e-06	0.00019131	-8.32312e-05	0.000472971	-8.95087e-06	-2.03291e-05	0.000123995	5.69987e-06	-0.000114992	-0.000148958	9.39073e-05	-7.16626e-05	-7.1455e-05	-9.5975e-05	9.80177e-05	-6.46365e-05	3.00433e-05	6.71691e-05	6.96233e-05	2.41757e-05	-6.97499e-05	-0.000137095	-0.000211548	7.22828e-05	5.12789e-07
5.95884e-05	3.09657e-05	5.662e-05	-0.000187914	-2.36973e-05	-4.40215e-05	-3.55428e-07	0.000191014	-8.3458e-05	0.00047272	5.86593e-07	-2.06036e-05	0.000121898	5.71809e-06	-0.000114952	-0.00014951	9.37452e-05	-7.16036e-05	-1.61104e-05	-9.5901e-05	9.72991e-05	-6.31958e-05	3.14996e-05	6.75938e-05	6.75337e-05	3.5997e-05	-7.65176e-05	-0.000137456	-0.000212254	7.25382e-05	4.86639e-07
4.66975e-05	3.39664e-05	5.46138e-05	-0.00018827	-2.36931e-05	-4.5942e-05	-7.34695e-07	0.000191135	-7.90144e-05	0.000472658	-1.65497e-06	-2.04844e-05	0.000122084	4.0409e-06	-0.000114766	-0.000149094	9.37647e-05	-7.16225e-05	-2.53289e-05	-9.58607e-05	9.70257e-05	-5.94356e-05	3.10343e-05	6.66679e-05	6.9067e-05	3.33395e-05	-7.27265e-05	-0.000137451	-0.000211519	7.02136e-05	4.83201e-07
4.33331e-05	3.31803e-05	5.46301e-05	-0.000188337	-2.37063e-05	-4.71551e-05	-8.82179e-07	0.000191153	-8.13517e-05	0.000472602	-1.82372e-06	-2.06124e-05	0.000122193	3.95339e-06	-0.00011486	-0.000149146	9.37478e-05	-7.15984e-05	-2.69796e-05	-9.58655e-05	9.66467e-05	-5.76896e-05	3.07101e-05	6.6826e-05	6.91889e-05	3.30087e-05	-7.07837e-05	-0.000137094	-0.000211559	7.10829e-05	4.82945e-07
3.80898e-05	3.37819e-05	5.51912e-05	-0.000187619	-2.37182e-05	-4.84854e-05	-8.66386e-07	0.000191128	-8.09248e-05	0.000472587	-2.5486e-06	-2.04347e-05	0.000121491	4.26906e-06	-0.000113462	-0.000148953	9.37218e-05	-7.15966e-05	-3.28583e-05	-9.5749e-05	9.63654e-05	-5.44205e-05	3.09336e-05	6.72645e-05	7.11799e-05	3.49431e-05	-6.89224e-05	-0.000137102	-0.000211558	7.22811e-05	4.82136e-07
3.9159e-05	1.1439e-05	5.51341e-05	-0.000187947	-2.37043e-05	-4.79558e-05	-8.93868e-07	0.000191362	-7.97254e-05	0.000472687	-2.55741e-06	-2.04519e-05	0.000124287	-1.13195e-05	-0.000113276	-0.000149065	9.37458e-05	-7.16076e-05	-3.24836e-05	-9.59015e-05	9.64776e-05	-5.94285e-05	3.09662e-05	6.75828e-05	7.10619e-05	3.26105e-05	-6.91658e-05	-0.0001373	-9.65423e-05	7.20534e-05	4.47146e-07
3.95438e-05	2.1281e-05	5.5105e-05	-6.40909e-05	-2.37176e-05	-4.65746e-05	-6.89399e-07	0.000191187	-8.20461e-05	0.000472659	-2.90993e-06	-2.0531e-05	0.000122855	-6.15269e-08	-0.000117964	-0.000138847	9.37604e-05	-7.21456e-05	-2.91845e-05	-9.5764e-05	9.64919e-05	-5.82643e-05	3.09583e-05	6.72962e-05	7.07101e-05	3.28903e-05	-7.16453e-05	-0.000137232	-0.000125598	7.16229e-05	4.20464e-07
3.93486e-05	2.94866e-05	5.50855e-05	-8.28873e-05	-2.44717e-05	-4.71676e-05	-7.14006e-07	0.000186161	-7.74733e-05	0.000206332	-3.1805e-06	-1.91326e-05	0.000122944	-5.00992e-06	-0.000114443	-0.000152157	9.36781e-05	-7.41015e-05	-2.93556e-05	-9.69147e-05	9.55913e-05	-5.84227e-05	2.67312e-05	7.08354e-05	7.0064e-05	3.31293e-05	-7.20243e-05	-0.000137283	-0.000120328	7.14743e-05	2.42575e-07
4.06518e-05	2.31838e-05	5.47591e-05	-4.39498e-05	-2.53572e-05	-4.67763e-05	-4.60362e-07	0.000184448	-5.40028e-05	0.00020403	-3.23194e-06	-2.04192e-05	0.000122719	-2.05057e-06	-0.00010658	-0.000152414	8.12722e-05	-7.29246e-05	-2.90498e-05	-9.6594e-05	7.73981e-05	-5.80918e-05	2.42795e-05	7.1646e-05	7.03694e-05	3.30256e-05	-7.67891e-05	-0.000137256	-0.000139643	7.10239e-05	2.31106e-07
3.9956e-05	1.32915e-05	5.45594e-05	-4.25136e-05	-2.49172e-05	-4.68571e-05	-5.61553e-07	0.000170479	-7.65643e-05	0.000206016	-3.51676e-06	-2.04266e-05	0.000122149	5.12658e-07	-0.000105629	-0.000148776	8.33748e-05	-7.38282e-05	-2.81443e-05	-9.60233e-05	6.43421e-05	-5.71189e-05	2.82654e-05	6.97668e-05	7.02876e-05	3.30401e-05	-7.28384e-05	-0.000137265	-0.000129358	6.85206e-05	2.22475e-07
4.00177e-05	2.00267e-05	5.49011e-05	-5.88609e-05	-2.4487e-05	-4.69993e-05	-5.27458e-07	0.000147979	-6.40702e-05	0.000214413	-3.16463e-06	-2.0071e-05	0.000122332	-1.47945e-06	-6.69659e-05	-0.000148109	7.56254e-05	-7.34938e-05	-2.91491e-05	-9.60109e-05	7.80737e-05	-5.80605e-05	2.79914e-05	7.05538e-05	7.02648e-05	3.30045e-05	-7.39894e-05	-0.000137263	-0.000131167	7.01407e-05	2.13949e-07
3.98655e-05	2.21117e-05	5.64445e-05	-5.23662e-05	-2.44869e-05	-4.68613e-05	-6.68758e-07	0.000155262	-5.77472e-05	0.000211081	8.4504e-07	-2.01523e-05	0.000122592	-2.12307e-06	-9.79063e-05	-0.00014628	7.66069e-05	-7.38442e-05	-2.84573e-05	-9.63981e-05	7.01642e-05	-5.74466e-05	2.79379e-05	6.99181e-05	6.36187e-05	3.30412e-05	-7.33356e-05	-0.000121484	-0.000128209	7.04832e-05	2.11219e-07
3.733e-05	2.0979e-05	5.50845e-05	-5.26572e-05	-2.4408e-05	-4.72008e-05	-6.40266e-07	0.000154255	-6.22155e-05	7.31541e-05	-3.13362e-06	-2.08132e-05	0.000122443	-1.84642e-06	-9.32547e-05	-0.000142503	7.77903e-05	-7.3565e-05	-2.89305e-05	-9.61337e-05	7.81241e-05	-5.75023e-05	2.80436e-05	7.47848e-05	6.7812e-05	3.30914e-05	-7.35762e-05	-0.00012561	-0.000129867	7.06124e-05	1.73991e-07
3.98861e-05	2.22906e-05	5.49131e-05	-5.30752e-05	-2.45827e-05	-4.69037e-05	-6.31942e-07	0.000152296	-5.99938e-05	5.57146e-05	-3.09666e-06	-2.03297e-05	0.000122474	-2.62581e-06	-7.58942e-05	-0.000147603	7.83494e-05	-7.35879e-05	-2.88324e-05	-9.60754e-05	7.2097e-05	-5.77791e-05	2.79721e-05	7.04161e-05	6.92979e-05	3.31749e-05	-7.36948e-05	-0.000130361	-0.000129683	7.04732e-05	1.69603e-07
3.73875e-05	1.99429e-05	4.02612e-05	-4.72862e-05	-2.45428e-05	-4.70878e-05	-6.31949e-07	0.000152603	-4.40776e-05	5.7199e-05	-2.67312e-06	-2.05921e-05	0.00012241	-2.41743e-06	-8.2004e-05	-0.000137327	7.84363e-05	-7.10813e-05	-2.89192e-05	-8.15413e-05	7.63607e-05	-5.77317e-05	2.78424e-05	7.20075e-05	6.99085e-05	3.31794e-05	-7.34035e-05	-0.000133235	-0.000130259	7.04434e-05	1.62851e-07
3.94212e-05	2.20941e-05	4.69633e-05	-4.88468e-05	-2.44798e-05	-4.7016e-05	-8.95084e-07	0.000152653	7.85173e-06	7.22984e-05	-2.74409e-06	-2.0463e-05	0.000122466	-1.73959e-06	-7.98586e-05	-0.000146331	7.68438e-05	-3.98586e-05	-2.90216e-05	-7.3342e-05	7.59749e-05	-5.76814e-05	2.76737e-05	7.1921e-05	6.94359e-05	3.31822e-05	-7.24811e-05	-0.000130223	-0.000130699	7.05414e-05	1.60198e-07
3.904e-05	1.7856e-05	4.92357e-05	-4.55426e-05	-2.44896e-05	-4.70251e-05	-8.33039e-07	0.000152194	-1.21782e-05	6.33863e-05	-2.83089e-06	-2.06931e-05	0.000122456	-1.78421e-06	-8.092e-05	-0.000137524	7.69836e-05	-4.31154e-05	-2.89715e-05	-7.36458e-05	7.63824e-05	-5.76631e-05	2.76811e-05	7.19267e-05	6.94116e-05	3.32088e-05	-7.29134e-05	-0.000130987	-0.000130785	7.01362e-05	1.56944e-07
3.7692e-05	2.14739e-05	4.66379e-05	-4.35003e-05	-2.45073e-05	-4.70062e-05	-8.05252e-07	0.000152268	-1.58419e-05	5.77199e-05	-3.58052e-06	-2.04819e-05	0.000122464	-1.44577e-06	-8.32413e-05	-0.000138697	7.63317e-05	-4.81573e-05	-2.89399e-05	5.14454e-06	7.59229e-05	-5.76958e-05	2.7623e-05	7.18332e-05	6.92811e-05	3.319e-05	-7.29308e-05	-0.000130552	-0.000130698	7.0456e-05	1.51462e-07
3.11952e-05	1.99069e-05	4.71076e-05	-4.34844e-05	-2.45151e-05	-4.69947e-05	-7.77564e-07	0.00015263	-1.51556e-05	5.27809e-05	-3.18256e-06	-2.06225e-05	0.000122449	-8.41679e-07	-8.27707e-05	-0.000139217	7.68286e-05	-4.74541e-05	-2.89412e-05	-3.23433e-06	7.59097e-05	-5.76987e-05	2.7641e-05	7.19797e-05	6.92537e-05	3.31951e-05	-7.28515e-05	-0.000130532	-0.000130702	7.0151e-05	1.50551e-07
3.27968e-05	1.96436e-05	4.59722e-05	-3.81684e-05	-2.45161e-05	-4.69947e-05	-7.99725e-07	0.000153585	-1.2529e-05	5.15409e-05	-3.05411e-06	-2.05126e-05	0.000122457	-1.57e-06	-5.34486e-05	-0.000138926	7.70649e-05	-4.70459e-05	-2.84927e-05	-2.21144e-05	7.56564e-05	-5.77002e-05	2.70903e-05	7.25843e-05	6.92791e-05	3.32019e-05	-7.27839e-05	-0.000131036	-0.000130672	7.0249e-05	1.46718e-07
3.24371e-05	2.0391e-05	4.67826e-05	-4.05954e-05	-2.45115e-05	-4.70002e-05	-8.67455e-07	0.000152606	-1.67582e-05	5.30519e-05	-3.14135e-06	-2.0621e-05	0.000122452	-1.73242e-06	-1.75811e-05	-0.000137927	7.70788e-05	-4.67422e-05	-2.8596e-05	-2.07447e-05	7.61135e-05	-5.76886e-05	2.75482e-05	7.19591e-05	6.92977e-05	3.32052e-05	-7.29733e-05	-0.000130836	-0.000130732	7.02531e-05	1.44071e-07
3.09727e-05	2.02714e-05	4.65088e-05	-4.31966e-05	-2.45075e-05	-4.70097e-05	-7.71227e-07	0.000152699	-1.57874e-05	5.34044e-05	-3.17952e-06	-2.06549e-05	0.000122453	-1.65848e-06	-1.15932e-05	-0.000137744	7.70368e-05	-4.69014e-05	-2.88167e-05	-1.29741e-05	7.61416e-05	-5.76977e-05	2.75634e-05	7.19879e-05	6.9239e-05	3.3209e-05	-7.28741e-05	-0.000130401	-0.000130737	7.02925e-05	1.43618e-07
3.31435e-05	2.02418e-05	4.6553e-05	-4.05588e-05	-2.45124e-05	-4.70035e-05	-7.73294e-07	0.000152709	-1.63206e-05	5.30279e-05	-3.01018e-06	-2.06778e-05	0.000122454	-1.70315e-06	-8.25725e-06	-0.0001378	7.70386e-05	-4.67817e-05	-2.88045e-05	-1.1379e-05	7.61377e-05	-5.76984e-05	2.74215e-05	7.21399e-05	6.91616e-05	3.32035e-05	-7.27547e-05	-0.000130433	-0.00013073	7.02844e-05	1.43408e-07
3.06209e-05	2.01217e-05	4.67828e-05	-4.0901e-05	-2.45116e-05	-4.70039e-05	-7.84394e-07	0.000152765	-1.55313e-05	5.29069e-05	-3.07478e-06	-2.06646e-05	0.000122453	-1.68673e-06	-1.02273e-05	-0.00013769	7.70603e-05	-4.69236e-05	-2.88102e-05	-1.43266e-05	7.60946e-05	-5.7694e-05	2.74411e-05	7.20382e-05	6.91953e-05	3.30961e-05	-7.27752e-05	-0.000130526	-0.000130722	7.03745e-05	1.43384e-07
-3.2079e-06	2.06835e-05	4.67321e-05	-4.14903e-05	-2.45359e-05	-4.7005e-05	-7.80456e-07	0.000152744	-2.03353e-05	5.29857e-05	-3.14994e-06	-2.00006e-05	0.000122883	-1.9181e-06	-1.32659e-05	-0.000138275	7.74938e-05	-4.70262e-05	-2.61722e-05	-1.18062e-05	7.59777e-05	-5.76913e-05	2.80775e-05	7.20332e-05	6.91977e-05	3.30736e-05	-6.97391e-05	-0.00012816	-8.15481e-05	7.02988e-05	1.31399e-07
-3.2079e-06	2.06835e-05	4.67321e-05	-4.14903e-05	-2.45359e-05	-4.7005e-05	-7.80456e-07	0.000152744	-2.03353e-05	5.29857e-05	-3.14994e-06	-2.00006e-05	0.000122883	-1.9181e-06	-1.32659e-05	-0.000138275	7.74938e-05	-4.70262e-05	-2.61722e-05	-1.18062e-05	7.59777e-05	-5.76913e-05	2.80775e-05	7.20332e-05	6.91977e-05	3.30736e-05	-6.97391e-05	-0.00012816	-8.15481e-05	7.02988e-05	1.31399e-07
7.70213e-06	2.04826e-05	4.67197e-05	-3.68377e-05	-2.45637e-05	-4.70046e-05	-7.79878e-07	0.000152735	-1.97952e-05	5.28375e-05	-3.093e-06	-2.0114e-05	0.000122931	-1.82645e-06	-1.26704e-05	-0.000138623	7.73436e-05	-4.6979e-05	-2.29298e-05	-1.18954e-05	7.60131e-05	-5.77459e-05	2.80804e-05	7.20455e-05	6.91982e-05	3.30678e-05	-7.05335e-05	-0.000128804	-7.71124e-05	7.03123e-05	1.30535e-07
2.48329e-06	7.55089e-07	4.67133e-05	-3.53874e-05	-2.45777e-05	-4.70046e-05	-7.67336e-07	0.000152733	-1.73899e-05	5.29456e-05	-3.09023e-06	-2.00495e-05	0.000123066	-1.8671e-06	-1.25897e-05	-0.000138566	7.73714e-05	-4.695e-05	-2.20654e-05	-1.16778e-05	7.60035e-05	-5.77458e-05	2.81205e-05	5.58661e-05	6.87037e-05	3.2966e-05	-7.05729e-05	-0.000129132	-8.31176e-05	7.03155e-05	1.2876e-07
3.66964e-06	1.12718e-05	4.71025e-05	-3.86996e-05	-2.53623e-05	-4.70053e-05	-7.79627e-07	0.000152743	-1.90675e-05	5.28449e-05	-3.11034e-06	-2.01783e-05	0.000122948	-3.69199e-06	-1.25919e-05	-0.000138377	7.74196e-05	-4.71569e-05	-2.43421e-05	-1.18903e-05	7.6022e-05	-5.77012e-05	2.8097e-05	1.51737e-05	6.71657e-05	3.30753e-05	-6.99877e-05	-0.000128736	-8.04275e-05	7.03085e-05	1.25618e-07
5.64763e-06	1.10391e-05	4.71754e-05	-3.73531e-05	-2.48617e-05	-4.6964e-05	-7.68603e-07	3.27374e-05	-1.86336e-05	5.28733e-05	-3.0772e-06	-2.02032e-05	0.000122976	-1.85568e-06	-1.29192e-05	-0.000125286	7.73516e-05	-4.70822e-05	-2.40977e-05	-1.17754e-05	7.60342e-05	-5.77083e-05	2.81096e-05	4.41484e-05	6.65109e-05	3.30148e-05	-7.04073e-05	-0.00012876	-7.99649e-05	7.0311e-05	1.01379e-07
4.43756e-06	9.61406e-06	4.74015e-05	-3.72517e-05	-2.51836e-05	-4.69415e-05	-7.61213e-07	4.7615e-05	-1.86629e-05	5.28992e-05	-3.07187e-06	-2.03469e-05	0.000122974	-2.16912e-06	-1.27979e-05	-7.97225e-05	7.73774e-05	-4.74847e-05	-2.37758e-05	-1.178e-05	7.60172e-05	-5.77041e-05	2.81336e-05	3.21952e-05	6.79455e-05	3.21763e-05	-7.03209e-05	-0.000128804	-8.15358e-05	7.03089e-05	9.27305e-08
3.05615e-06	1.19544e-05	4.85286e-05	-3.71418e-05	-2.55172e-05	-4.69039e-05	-7.43751e-07	5.20365e-05	-1.87456e-05	5.28773e-05	-3.08049e-06	-2.02725e-05	0.00012292	-1.51398e-06	-1.27649e-05	-7.17825e-05	7.73656e-05	-4.69939e-05	-2.40123e-05	-1.17979e-05	7.60149e-05	-5.77124e-05	2.80861e-05	4.33463e-05	6.78095e-05	3.27969e-05	-7.03224e-05	-0.000128837	-7.98253e-05	6.40957e-05	9.18259e-08
4.34045e-06	1.08415e-05	4.73335e-05	-3.74771e-05	-2.49574e-05	-4.68071e-05	-7.75135e-07	3.14646e-05	-1.87098e-05	5.29096e-05	-2.94232e-06	-2.02161e-05	0.000122913	1.21943e-06	-1.28846e-05	-7.81141e-05	7.73813e-05	-4.70431e-05	-2.42782e-05	-1.18385e-05	7.60194e-05	-5.77061e-05	2.80131e-05	3.23542e-05	6.76789e-05	3.2828e-05	-7.03646e-05	-0.000128581	-8.0354e-05	5.55176e-05	8.90818e-08
4.52594e-06	1.01363e-05	4.73491e-05	-3.72692e-05	-2.52489e-05	-4.67924e-05	7.96544e-08	3.09129e-05	-1.86395e-05	5.29214e-05	-2.86234e-06	-2.03103e-05	0.000122919	-1.85436e-07	-1.27758e-05	-7.97732e-05	7.73778e-05	-4.70435e-05	-2.40531e-05	-1.1795e-05	7.60173e-05	-5.77077e-05	2.80277e-05	4.36368e-05	6.8028e-05	3.26828e-05	-7.03741e-05	-0.000115257	-8.0148e-05	5.33568e-05	8.66617e-08
3.88794e-06	9.46501e-06	4.73714e-05	-3.71608e-05	-2.58676e-05	-4.17323e-05	6.899e-07	3.12543e-05	-1.70826e-05	5.29548e-05	-2.32143e-06	-2.03447e-05	0.000122892	-1.31104e-07	-1.28234e-05	-7.59858e-05	7.74131e-05	-4.71502e-05	-2.39093e-05	-1.17784e-05	7.60534e-05	-5.76956e-05	2.79412e-05	4.15168e-05	6.78418e-05	3.26947e-05	-7.03221e-05	-0.000117718	-7.17881e-05	5.5169e-05	8.48888e-08
4.15078e-06	1.00782e-05	4.70488e-05	-3.72053e-05	-2.53743e-05	-4.14498e-05	-3.67241e-07	3.2853e-05	-1.78126e-05	5.29495e-05	-2.75669e-06	-2.03491e-05	0.000122701	1.81483e-07	-1.28319e-05	-7.60154e-05	7.74817e-05	-4.67212e-05	-2.42486e-05	-1.17986e-05	7.60282e-05	-5.77118e-05	2.78747e-05	3.09256e-05	6.78925e-05	3.25576e-05	-6.99609e-05	-0.000116124	-7.17093e-05	5.48294e-05	8.36543e-08
4.44077e-06	1.08382e-05	4.6936e-05	-3.72713e-05	-1.37868e-05	-4.34764e-05	7.89422e-07	3.3682e-05	-1.80738e-05	5.29155e-05	-2.89996e-06	-2.0341e-05	0.000122828	-1.96777e-06	-1.28147e-05	-7.62699e-05	7.74089e-05	-4.58408e-05	-2.40907e-05	-1.1797e-05	7.60365e-05	-4.61367e-05	2.79585e-05	3.41108e-05	6.65175e-05	3.26278e-05	-3.71316e-05	-0.000117712	-7.42241e-05	5.55522e-05	7.95533e-08
8.63285e-06	1.05795e-05	1.55954e-05	-3.70596e-05	-6.00252e-07	-4.3157e-05	-8.58489e-08	3.54065e-05	-1.76487e-05	5.29255e-05	-2.84255e-06	-2.03055e-05	0.000122802	-1.65275e-06	-1.28189e-05	-7.72064e-05	4.46825e-05	-4.66417e-05	-2.41147e-05	-1.17888e-05	7.62956e-05	-5.61067e-05	2.79446e-05	3.43578e-05	6.70063e-05	2.67542e-05	-6.35181e-05	-0.000116457	-7.47293e-05	3.13159e-05	7.48511e-08
2.7738e-06	1.05068e-05	3.35915e-05	-3.73695e-05	-1.85041e-05	-4.18977e-05	3.27094e-07	3.33556e-05	-1.78547e-05	5.28346e-05	-2.77363e-06	-2.02871e-05	0.000122523	-4.49446e-06	-1.29075e-05	-7.58902e-05	4.829e-05	-4.61412e-05	-2.28083e-05	-1.09239e-05	4.89214e-05	-5.3584e-05	2.8001e-05	3.18362e-05	5.92599e-05	2.89492e-05	-5.65795e-05	-0.000117033	-7.33324e-05	3.64323e-05	7.04564e-08
2.61688e-07	1.04922e-05	2.83184e-05	-3.73218e-05	-1.34246e-05	-4.22331e-05	-5.9477e-08	3.37698e-05	-1.77992e-05	5.28123e-05	-2.80528e-06	-2.03159e-05	0.000122581	-3.16353e-06	-1.2841e-05	-7.66462e-05	4.45082e-05	-4.60694e-05	-2.32243e-05	-1.13454e-05	4.76878e-05	-5.3395e-05	2.78628e-05	3.28135e-05	5.67661e-05	3.00447e-05	-4.99128e-05	-0.000117465	-7.33281e-05	3.75257e-05	6.89606e-08
-1.73167e-06	1.04502e-05	2.04091e-05	-3.72776e-05	-1.61077e-05	-4.24662e-05	-5.97433e-07	3.36991e-05	-1.75867e-05	5.24504e-05	-2.89715e-06	-1.97472e-05	0.000122734	-2.55886e-06	-1.28348e-05	-7.68394e-05	3.66785e-05	-4.60923e-05	-1.69972e-05	-1.16263e-05	3.10056e-05	-5.30318e-05	2.86489e-05	3.35597e-05	5.74406e-05	2.94131e-05	-5.24188e-05	-0.000117382	-7.40702e-05	3.12456e-05	6.64832e-08
-3.94633e-06	1.04363e-05	2.61061e-05	-3.72801e-05	-1.63769e-05	-4.19462e-05	-9.01399e-08	3.37944e-05	-1.78286e-05	5.27485e-05	-3.0727e-06	-2.02661e-05	0.000122738	-3.04792e-06	-1.28182e-05	-7.6638e-05	2.92702e-05	-4.20568e-05	-1.89276e-05	-1.13524e-05	3.19678e-05	-5.28902e-05	2.84703e-05	3.39758e-05	5.57628e-05	1.31047e-05	-5.20766e-05	-0.000117376	-7.34537e-05	3.37982e-05	6.52027e-08
-2.16286e-06	1.04585e-05	2.62288e-05	-3.73026e-05	-1.39344e-05	-4.1684e-05	-8.85938e-08	3.35607e-05	-1.79076e-05	5.26614e-05	-2.96918e-06	-2.01922e-05	0.000122561	-2.74192e-06	-1.27554e-05	-7.64279e-05	2.73738e-05	-4.08612e-05	-2.03599e-05	-1.16085e-05	2.16921e-05	-5.29585e-05	2.84292e-05	3.46261e-05	5.10805e-05	1.80413e-05	-5.10983e-05	-0.000116785	-7.37396e-05	3.47713e-05	6.38762e-08
-1.33474e-06	1.04287e-05	2.61508e-05	-3.72896e-05	-1.47569e-05	-4.21361e-05	-1.95399e-07	3.36475e-05	-1.77302e-05	5.27063e-05	-3.0112e-06	-2.02908e-05	0.00012268	-2.96445e-06	-1.28185e-05	-7.559e-05	2.78491e-05	-4.13503e-05	-2.06704e-05	-1.14526e-05	3.03169e-05	-5.21756e-05	2.8323e-05	3.40945e-05	4.01539e-05	1.25001e-05	-4.96266e-05	-0.000117149	-7.36657e-05	3.51559e-05	6.30286e-08
-5.40716e-07	1.05141e-05	2.66641e-05	-3.72861e-05	-1.44173e-05	-4.19864e-05	-3.16059e-07	3.35722e-05	-1.77829e-05	3.85551e-05	-3.05972e-06	-2.02751e-05	0.000122659	-2.81971e-06	-1.2803e-05	-7.48146e-05	3.01293e-05	-4.16288e-05	-2.09455e-05	-1.15139e-05	2.62739e-05	-5.23594e-05	2.84507e-05	3.40847e-05	4.30962e-05	1.57168e-05	-5.15682e-05	-0.000116962	-7.37245e-05	3.51035e-05	6.20739e-08
-1.49846e-06	1.09398e-05	6.40099e-06	-3.72941e-05	-1.4415e-05	-4.16016e-05	-5.00826e-07	3.35827e-05	-1.77637e-05	2.06694e-05	-3.03907e-06	-1.99261e-05	0.000122637	-2.84416e-06	-1.27838e-05	-7.60843e-05	3.054e-05	-4.13051e-05	-4.07617e-06	-1.15026e-05	2.70984e-05	-5.25588e-05	2.83217e-05	3.43032e-05	4.50895e-05	1.07499e-05	-5.19217e-05	-0.00011717	-7.37816e-05	3.51263e-05	6.02838e-08
-5.81619e-07	1.06739e-05	8.6852e-06	-3.7433e-05	-1.4341e-05	-4.10247e-05	-8.04359e-07	3.36087e-05	-1.80018e-05	2.74292e-05	-3.02786e-06	-1.96773e-05	0.000118792	-2.84778e-06	-1.2646e-05	-7.56622e-05	3.07407e-05	-3.80939e-05	-1.34977e-05	-1.15111e-05	2.75808e-05	-5.1038e-05	2.83405e-05	3.48193e-05	4.47001e-05	1.09626e-05	-5.21868e-05	-0.000117157	-7.37046e-05	3.5103e-05	5.9411e-08
-9.61277e-07	1.07293e-05	1.04608e-05	-3.72893e-05	-1.42332e-05	-2.73555e-05	-1.02555e-06	3.35953e-05	-1.77881e-05	2.5412e-05	-2.95252e-06	-1.98029e-05	0.000120354	-2.8414e-06	-1.27908e-05	-7.57342e-05	2.97693e-05	-2.73547e-05	-1.39595e-05	-1.15294e-05	2.86065e-05	-5.10717e-05	2.83365e-05	3.48967e-05	4.43841e-05	1.14934e-05	-5.18222e-05	-0.000117117	-7.37012e-05	3.51769e-05	5.8035e-08
-9.85032e-07	1.06224e-05	1.0473e-05	-3.72763e-05	-1.41126e-05	-8.89361e-06	-7.95989e-07	3.35953e-05	-1.78209e-05	2.78976e-05	-3.0978e-06	-1.97905e-05	4.91294e-05	-2.72056e-06	-1.27969e-05	-7.58798e-05	3.06844e-05	-2.08541e-05	-1.64129e-05	-1.1589e-05	2.87449e-05	-5.07159e-05	2.83471e-05	3.52323e-05	4.45574e-05	1.19802e-05	-5.27377e-05	-0.00011713	-7.36321e-05	3.5934e-05	4.54262e-08
-1.01276e-06	1.06244e-05	1.08887e-05	-3.72975e-05	-1.41139e-05	-1.60422e-05	-8.27141e-07	3.35953e-05	-1.78214e-05	2.66547e-05	-3.04574e-06	-1.97905e-05	5.05014e-05	-2.76274e-06	-1.27999e-05	-7.5682e-05	2.35134e-05	-1.71955e-05	-1.63802e-05	-1.15879e-05	2.88513e-05	-5.09818e-05	2.83472e-05	3.51317e-05	4.44164e-05	1.19496e-05	-5.24062e-05	-0.000117131	-7.36378e-05	3.58308e-05	4.50966e-08
-1.21351e-06	1.06194e-05	1.36834e-05	-3.72791e-05	-1.41809e-05	-1.67106e-05	-9.23387e-07	3.35998e-05	-1.78407e-05	2.21382e-05	-3.04318e-06	-1.97785e-05	5.28994e-05	-2.80736e-06	-1.28027e-05	-7.5686e-05	2.40392e-05	-1.03568e-05	-1.71827e-05	-1.15702e-05	2.85585e-05	-5.14204e-05	2.83468e-05	3.47133e-05	4.44668e-05	1.17453e-05	-5.19525e-05	-0.000117129	-7.36416e-05	3.57228e-05	4.50239e-08
-1.16988e-06	1.06424e-05	1.18719e-05	-3.72798e-05	-1.41858e-05	-1.16305e-05	-1.09524e-06	3.35957e-05	-1.78273e-05	2.36229e-05	-3.03515e-06	-1.984e-05	5.02391e-05	-2.83749e-06	-1.27939e-05	-7.57097e-05	2.74326e-05	-1.53831e-05	-1.63685e-05	-1.15594e-05	2.87452e-05	-5.10075e-05	2.83493e-05	3.47261e-05	4.46312e-05	1.18232e-05	-5.22164e-05	-0.000117099	-7.36193e-05	3.55749e-05	4.49024e-08
-1.13865e-06	1.06389e-05	1.20291e-05	-3.72857e-05	-1.41906e-05	-1.24458e-05	-1.07054e-06	3.35961e-05	-1.78319e-05	2.33473e-05	-3.03503e-06	-1.98068e-05	5.03841e-05	-2.8371e-06	-1.27962e-05	-7.57052e-05	2.57076e-05	-1.54841e-05	-1.6318e-05	-1.15453e-05	2.8428e-05	-5.10951e-05	2.83473e-05	3.47215e-05	4.46232e-05	1.19078e-05	-5.19311e-05	-0.000117106	-7.3617e-05	3.56166e-05	4.48017e-08
-1.1091e-06	1.06371e-05	1.17687e-05	-3.13959e-05	-1.45875e-05	-1.46674e-05	-9.74258e-07	6.42752e-06	-1.79911e-05	2.34456e-05	-3.1067e-06	-1.98015e-05	5.07411e-05	-2.82305e-06	-1.28733e-05	-7.56984e-05	2.53388e-05	-1.72848e-05	-1.62825e-05	-1.14495e-05	2.7751e-05	-5.12529e-05	2.7689e-05	3.54543e-05	4.44993e-05	1.2048e-05	-5.20604e-05	-0.000107914	-4.94049e-06	3.5739e-05	3.6003e-08
-9.41901e-07	1.018e-05	1.21664e-05	-2.51779e-05	-1.82187e-05	-1.54177e-05	-1.53481e-06	1.43499e-06	-1.78905e-05	2.34291e-05	-3.2178e-06	-1.98007e-05	4.98548e-05	-2.82451e-06	-1.28255e-05	-7.57122e-05	2.54787e-05	-1.53667e-05	-1.62367e-05	-1.13912e-05	2.68668e-05	-5.10906e-05	2.74951e-05	3.56471e-05	4.43447e-05	1.20673e-05	-5.20846e-05	-0.000106245	-8.66458e-06	3.56588e-05	3.52191e-08
-1.05838e-06	1.00636e-05	1.21965e-05	-2.62583e-05	-1.75541e-05	-1.5176e-05	-1.24939e-06	2.08789e-06	-1.78788e-05	2.30111e-05	-3.11132e-06	-1.98005e-05	4.99181e-05	-2.82816e-06	-1.28257e-05	-7.57149e-05	2.52901e-05	-1.38787e-05	-1.62466e-05	-1.1404e-05	2.76003e-05	-5.09946e-05	2.7491e-05	3.55109e-05	4.4438e-05	1.20482e-05	-5.20739e-05	-0.00010663	2.54787e-06	3.56242e-05	3.52153e-08
-1.02899e-06	1.00976e-05	1.20459e-05	-2.53275e-05	-1.65007e-05	-1.51533e-05	-1.1836e-06	1.54669e-07	-1.78881e-05	2.33559e-05	-3.15384e-06	-1.98234e-05	5.0383e-05	-2.8289e-06	-1.28338e-05	-7.57136e-05	2.53766e-05	-1.43011e-05	-1.62388e-05	-1.14122e-05	2.70039e-05	-5.07875e-05	2.74309e-05	3.63726e-05	4.44312e-05	1.20446e-05	-5.20828e-05	-0.000105975	-3.6854e-08	3.56647e-05	3.5066e-08
-1.02929e-06	1.00982e-05	1.20514e-05	-2.53358e-05	-1.64983e-05	-1.51122e-05	-1.19074e-06	3.7501e-07	-1.7889e-05	2.33568e-05	-3.17018e-06	-1.98212e-05	5.00478e-05	-2.8271e-06	-1.28331e-05	-7.57136e-05	2.5379e-05	-1.43476e-05	-1.62396e-05	-1.14128e-05	2.70038e-05	-5.07876e-05	2.74788e-05	3.63659e-05	4.4431e-05	1.2047e-05	-5.20789e-05	-0.000106056	-7.38446e-07	3.56641e-05	3.50528e-08
-1.60145e-06	1.02131e-05	1.20881e-05	-2.5254e-05	-1.69036e-05	-5.86968e-06	2.13023e-07	-2.03982e-06	-1.78899e-05	2.02804e-05	4.52118e-07	-1.98628e-05	5.03716e-05	-2.82936e-06	-1.28457e-05	-5.501e-05	2.53951e-05	-1.44322e-05	-1.21482e-05	-1.14282e-05	2.65186e-05	-5.07667e-05	2.75971e-05	3.642e-05	4.44578e-05	1.20378e-05	-5.20755e-05	-0.00010597	5.2191e-07	3.56588e-05	3.19123e-08
-1.60145e-06	1.02131e-05	1.20881e-05	-2.5254e-05	-1.69036e-05	-5.86968e-06	2.13023e-07	-2.03982e-06	-1.78899e-05	2.02804e-05	4.52118e-07	-1.98628e-05	5.03716e-05	-2.82936e-06	-1.28457e-05	-5.501e-05	2.53951e-05	-1.44322e-05	-1.21482e-05	-1.14282e-05	2.65186e-05	-5.07667e-05	2.75971e-05	3.642e-05	4.44578e-05	1.20378e-05	-5.20755e-05	-0.00010597	5.2191e-07	3.56588e-05	3.19123e-08
-1.60145e-06	1.02131e-05	1.20881e-05	-2.5254e-05	-1.69036e-05	-5.86968e-06	2.13023e-07	-2.03982e-06	-1.78899e-05	2.02804e-05	4.52118e-07	-1.98628e-05	5.03716e-05	-2.82936e-06	-1.28457e-05	-5.501e-05	2.53951e-05	-1.44322e-05	-1.21482e-05	-1.14282e-05	2.65186e-05	-5.07667e-05	2.75971e-05	3.642e-05	4.44578e-05	1.20378e-05	-5.20755e-05	-0.00010597	5.2191e-07	3.56588e-05	3.19123e-08
-1.62089e-06	1.0187e-05	1.20818e-05	-2.52545e-05	-1.67621e-05	-3.59449e-06	3.02808e-06	-1.39787e-06	-1.77694e-05	1.99755e-05	2.90746e-07	-1.98528e-05	5.02706e-05	-2.82901e-06	-1.28404e-05	-5.52383e-05	2.54049e-05	-1.44466e-05	-1.13725e-05	-1.14151e-05	2.47489e-05	-5.07878e-05	2.76149e-05	3.64412e-05	4.44488e-05	1.20504e-05	-5.20777e-05	-0.000105989	-7.68668e-08	3.56631e-05	3.17902e-08
-1.46991e-06	1.0177e-05	1.21557e-05	-2.55218e-05	-1.67471e-05	-4.56551e-06	4.06785e-06	-1.53527e-06	-1.74363e-05	1.85109e-05	2.70719e-07	-1.98527e-05	5.08956e-05	-2.86323e-06	-1.17883e-05	-5.29972e-05	2.5421e-05	-1.27191e-05	-1.0923e-05	-1.14166e-05	5.41595e-06	-5.07725e-05	-3.18032e-06	3.64532e-05	4.44432e-05	1.21671e-05	-4.63653e-05	-8.24581e-05	-3.85388e-08	3.56634e-05	2.51601e-08
-1.46991e-06	1.0177e-05	1.21557e-05	-2.55218e-05	-1.67471e-05	-4.56551e-06	4.06785e-06	-1.53527e-06	-1.74363e-05	1.85109e-05	2.70719e-07	-1.98527e-05	5.08956e-05	-2.86323e-06	-1.17883e-05	-5.29972e-05	2.5421e-05	-1.27191e-05	-1.0923e-05	-1.14166e-05	5.41595e-06	-5.07725e-05	-3.18032e-06	3.64532e-05	4.44432e-05	1.21671e-05	-4.63653e-05	-8.24581e-05	-3.85388e-08	3.56634e-05	2.51601e-08
-7.38126e-07	1.01782e-05	1.2594e-05	-2.53773e-05	-1.67533e-05	-1.39749e-06	5.16853e-06	-1.43912e-06	-1.86854e-05	1.90105e-05	2.62038e-07	-1.98524e-05	5.04539e-05	-3.04404e-06	-1.17388e-05	-5.38008e-05	2.60859e-05	-1.39419e-05	-1.09733e-05	-1.13799e-05	1.43895e-06	-4.82577e-05	2.01407e-06	3.64067e-05	4.44393e-05	1.20837e-05	-4.65532e-05	-8.21217e-05	-1.81441e-07	3.57048e-05	2.50021e-08
-1.10491e-06	1.01793e-05	1.25408e-05	-2.54688e-05	-1.67664e-05	-3.97763e-06	4.12678e-06	-1.4423e-06	-1.81424e-05	1.8938e-05	2.73373e-07	-1.98528e-05	5.07664e-05	-3.01197e-06	-1.16822e-05	-5.30751e-05	2.57248e-05	-1.31542e-05	-1.10739e-05	-1.13927e-05	-1.76735e-07	-4.92493e-05	-9.29518e-07	3.63773e-05	4.44429e-05	1.21208e-05	-4.58969e-05	-8.19194e-05	-1.48178e-07	3.57092e-05	2.49e-08
-7.90323e-07	1.01876e-05	1.2477e-05	-2.54543e-05	-1.67568e-05	-3.01909e-06	4.82085e-06	-1.41566e-06	-1.27147e-05	1.88864e-05	2.24216e-07	-1.98465e-05	4.79939e-05	-3.0951e-06	-1.57196e-05	-5.35361e-05	1.15032e-05	-1.37168e-05	-2.28022e-06	-1.11215e-05	5.05671e-06	-4.92272e-05	1.69729e-06	3.6396e-05	4.44423e-05	1.21965e-05	-4.72325e-05	-8.16793e-05	-2.33827e-07	3.5695e-05	2.4088e-08
-6.50727e-07	1.01843e-05	1.24273e-05	-2.54317e-05	-1.67526e-05	-3.63169e-06	4.68477e-06	-1.38878e-06	-1.4523e-05	1.86896e-05	2.54867e-07	-1.98462e-05	4.71188e-05	-3.08153e-06	-1.26242e-05	-5.35736e-05	6.02464e-06	-1.37677e-05	-2.11683e-06	-1.12387e-05	1.06069e-06	-4.89605e-05	1.56005e-06	3.63896e-05	4.44419e-05	1.2225e-05	-4.61236e-05	-8.16527e-05	-1.19359e-07	3.56826e-05	2.37103e-08
-6.42452e-07	1.01807e-05	1.2476e-05	-2.5429e-05	-1.67554e-05	-3.52579e-06	4.77341e-06	-1.2369e-06	-1.48475e-05	1.87942e-05	2.8e-07	-1.98477e-05	4.76243e-05	-3.09915e-06	-1.23029e-05	-5.35948e-05	6.06203e-06	-1.34815e-05	-1.5091e-06	-1.12531e-05	4.09619e-07	-4.9131e-05	1.39937e-06	3.63762e-05	4.44416e-05	1.22277e-05	-4.26576e-05	-8.17804e-05	-7.07462e-08	3.56966e-05	2.34861e-08
-7.53241e-07	1.0169e-05	1.24767e-05	-2.54249e-05	-1.67534e-05	-3.50763e-06	4.75483e-06	-1.41796e-06	-1.47411e-05	1.87903e-05	2.70294e-07	-1.98468e-05	4.76334e-05	-3.10831e-06	-1.23413e-05	-5.3502e-05	7.13005e-06	-1.35224e-05	-2.69457e-06	-1.12908e-05	-7.89795e-08	-4.91777e-05	1.46802e-06	3.53843e-05	4.44417e-05	1.22247e-05	-3.87087e-05	-8.19608e-05	-1.48935e-07	3.57224e-05	2.3139e-08
-6.94688e-07	1.01532e-05	1.24302e-05	-2.56358e-05	-1.66967e-05	-3.28182e-06	4.7227e-06	-1.43816e-06	1.62506e-06	1.88339e-05	-1.67202e-06	-1.98484e-05	4.7339e-05	-3.03761e-06	-1.29489e-05	-5.34779e-05	7.69065e-06	-1.35974e-05	-3.22137e-06	-1.12474e-05	7.32595e-07	-4.90557e-05	1.53025e-06	3.60774e-05	4.44422e-05	1.22312e-05	-2.8395e-05	-8.19614e-05	-1.3804e-07	3.56674e-05	2.22737e-08
-7.25505e-07	1.01749e-05	1.24515e-05	-2.56739e-05	-1.658e-05	-3.28611e-06	4.78521e-06	-1.44266e-06	-6.7934e-06	1.87865e-05	2.37575e-07	-1.98394e-05	4.76395e-05	-3.06895e-06	-1.34088e-05	-5.34189e-05	7.48787e-06	-1.33937e-05	-2.62544e-06	-1.127e-05	5.85674e-07	-4.9156e-05	1.49489e-06	3.60526e-05	4.44395e-05	1.22121e-05	-2.70632e-05	-8.18007e-05	-1.24654e-07	3.56784e-05	2.22428e-08
-7.07169e-07	1.01543e-05	1.24556e-05	-2.56628e-05	-1.66033e-05	-3.28062e-06	4.76807e-06	-1.43299e-06	-5.41247e-06	1.87992e-05	-1.72022e-07	-1.98477e-05	4.75345e-05	-3.06294e-06	-1.29084e-05	-5.34735e-05	6.88663e-06	-1.3506e-05	-2.74745e-06	-1.12778e-05	1.15953e-07	-4.91529e-05	1.41614e-06	3.6062e-05	4.44398e-05	1.222e-05	-2.84305e-05	-8.1819e-05	-1.42235e-07	2.89319e-05	2.18472e-08
-1.2044e-06	1.01616e-05	1.24409e-05	-2.56279e-05	-1.65827e-05	-3.29466e-06	4.7476e-06	-1.42671e-06	-7.17917e-06	1.88161e-05	-1.00515e-07	-1.98726e-05	4.75719e-05	-3.06446e-06	-1.24305e-05	-5.3448e-05	7.16159e-06	-1.3515e-05	-3.10296e-06	-1.12624e-05	1.48234e-06	-4.91248e-05	1.39269e-06	3.60064e-05	4.44412e-05	1.22238e-05	-2.84003e-05	-7.89231e-05	-1.32893e-07	3.04696e-05	2.14834e-08
-7.99628e-07	1.0158e-05	1.24504e-05	-2.5604e-05	-1.66079e-05	-3.24272e-06	4.77445e-06	-1.42782e-06	-3.84584e-06	1.45896e-05	-7.95095e-07	-1.98803e-05	4.7507e-05	-3.52109e-06	-1.27694e-05	-5.34825e-05	7.2599e-06	-1.35189e-05	-3.3143e-06	-1.07712e-05	-6.30481e-08	-4.91465e-05	1.3831e-06	3.60819e-05	4.44417e-05	1.22329e-05	-2.82116e-05	-7.89888e-05	-1.33005e-07	2.97444e-05	2.12681e-08
-1.22134e-06	1.01615e-05	1.24463e-05	-2.56456e-05	-1.66179e-05	-3.14748e-06	4.72939e-06	-1.4237e-06	-3.39807e-06	1.23776e-05	-9.8617e-07	-1.9909e-05	4.75105e-05	-3.11627e-06	-1.25774e-05	-5.348e-05	7.18074e-06	-1.35519e-05	-3.30011e-06	-1.08575e-05	1.04555e-06	-4.91069e-05	1.36177e-06	3.60593e-05	4.44417e-05	1.22286e-05	-2.86468e-05	-7.90998e-05	-1.28796e-07	2.92802e-05	2.12132e-08
-1.1458e-06	1.01608e-05	1.24398e-05	-2.56027e-05	-1.66207e-05	-3.1879e-06	4.72788e-06	-1.42816e-06	-5.6628e-06	1.31262e-05	-1.20346e-06	-1.99383e-05	4.75516e-05	-3.26274e-06	-1.24558e-05	-5.34825e-05	7.19091e-06	-1.35281e-05	-3.07796e-06	-1.11213e-05	3.91903e-07	-4.91113e-05	1.35224e-06	3.60503e-05	4.44415e-05	1.22269e-05	-2.832e-05	-7.87654e-05	-1.40887e-07	2.89764e-05	2.11679e-08
-1.07568e-06	1.01624e-05	1.244e-05	-2.56044e-05	-1.62957e-05	-3.20569e-06	4.72779e-06	-1.28127e-06	-5.90724e-06	1.28424e-05	-1.34897e-06	-1.99571e-05	4.75157e-05	-3.19544e-06	-1.25086e-05	-5.18076e-05	7.24668e-06	-1.35585e-05	-3.05054e-06	-1.10079e-05	3.48947e-07	-4.91064e-05	1.36527e-06	3.60509e-05	4.445e-05	1.22304e-05	-2.83852e-05	-7.88174e-05	-1.35302e-07	2.91313e-05	2.09948e-08
-1.02903e-06	1.01661e-05	1.25021e-05	-1.23474e-05	-1.40903e-05	-3.13123e-06	4.73415e-06	-1.32719e-06	-5.53795e-06	1.27564e-05	-1.70637e-06	-1.99375e-05	4.74576e-05	-3.23365e-06	-1.24208e-05	-5.21744e-05	7.26939e-06	-1.35565e-05	-3.16868e-06	-1.08752e-05	6.97031e-07	-4.91021e-05	1.33732e-06	3.60502e-05	4.45659e-05	1.22327e-05	-2.86236e-05	-7.89182e-05	-1.17616e-07	2.91955e-05	2.0492e-08
-1.06554e-06	1.03681e-05	1.25172e-05	-1.82246e-05	-1.02405e-05	-3.24184e-06	4.73138e-06	-5.41325e-06	-5.48849e-06	1.30163e-05	-1.45885e-06	-1.99403e-05	4.63029e-05	-3.22687e-06	-1.23322e-05	-5.21144e-05	7.37434e-06	-1.35497e-05	-3.17229e-06	-1.09302e-05	5.17346e-07	-4.91489e-05	1.28751e-06	3.60523e-05	4.27738e-07	1.22304e-05	-2.85524e-05	-7.89445e-05	-1.24698e-07	2.94858e-05	1.85376e-08
-1.03678e-06	1.03645e-05	1.28455e-05	-1.41291e-05	-1.26842e-05	-3.18532e-06	4.73274e-06	-1.62745e-06	-5.04997e-06	1.26904e-05	-1.49695e-06	-1.99378e-05	4.69929e-05	-3.26668e-06	-1.23216e-05	-5.21846e-05	7.27327e-06	-1.35539e-05	-3.15215e-06	-1.09685e-05	2.35309e-06	-4.80331e-05	1.33943e-06	3.60532e-05	7.75574e-06	1.22296e-05	-2.85344e-05	-7.89139e-05	-1.34377e-07	2.92435e-05	1.84373e-08
-1.04501e-06	1.0525e-05	1.09221e-05	-1.70107e-05	-8.92024e-06	-3.21055e-06	4.73056e-06	-1.56506e-06	-5.36709e-06	1.2916e-05	-1.52948e-06	-1.93681e-05	4.7185e-05	-3.27971e-06	-1.18425e-05	-5.20356e-05	7.39909e-06	-1.33504e-05	-3.2074e-06	-1.09601e-05	1.36161e-06	-4.91293e-05	1.31066e-06	3.60536e-05	7.60363e-06	1.22418e-05	-2.85321e-05	-7.8898e-05	-1.37796e-07	8.88698e-06	1.76996e-08
-2.12441e-06	1.03228e-05	1.20993e-05	-1.54196e-05	-1.02093e-05	-3.21338e-06	4.73129e-06	-1.65891e-06	-5.10933e-06	1.27841e-05	-1.61083e-06	-1.96148e-05	4.68491e-05	-3.28758e-06	-1.09009e-05	-5.20838e-05	7.31995e-06	-1.33267e-05	-3.36474e-06	-1.09146e-05	1.2466e-06	-4.814e-05	1.2932e-06	3.60524e-05	3.55718e-06	1.22573e-05	-2.85119e-05	-7.89263e-05	-5.13839e-07	7.02085e-06	1.74858e-08
-1.74663e-06	1.09407e-05	8.04051e-06	-1.58546e-05	-9.65787e-06	-3.22036e-06	4.72775e-06	-1.74838e-06	-3.67461e-06	1.28514e-05	-1.53538e-06	-1.95658e-05	4.70426e-05	-3.28749e-06	-1.1845e-05	-5.20676e-05	7.34872e-06	-1.335e-05	-3.50292e-06	-1.09295e-05	1.22676e-06	-4.77606e-05	1.29551e-06	3.60536e-05	2.98462e-06	1.22365e-05	-2.84496e-05	-7.8939e-05	-3.77995e-07	6.63192e-06	1.73984e-08
-1.73757e-06	1.05311e-05	7.76936e-06	-1.47427e-05	-8.06058e-06	-3.22071e-06	4.73028e-06	-1.74542e-06	-4.64938e-06	1.29005e-05	-1.53486e-06	-1.9531e-05	4.69175e-05	-3.27446e-06	-1.1792e-05	-5.20901e-05	7.38239e-06	-1.35199e-05	-3.45247e-06	-1.09232e-05	8.64714e-07	-4.76416e-05	1.31237e-06	3.60543e-05	2.4248e-06	1.22328e-05	-2.84656e-05	-7.89255e-05	-5.93665e-07	7.44393e-06	1.73201e-08
-1.85645e-06	1.05571e-05	7.64396e-06	-1.6206e-05	-7.33178e-06	-3.21321e-06	4.7251e-06	-1.7393e-06	-2.98816e-06	1.28575e-05	-1.50022e-06	3.66591e-07	4.68653e-05	-3.26793e-06	-1.1646e-05	-5.21509e-05	7.36495e-06	-1.3654e-05	-3.43829e-06	-1.09203e-05	7.75222e-07	-4.79878e-05	1.66364e-06	2.57793e-05	2.20805e-06	1.21591e-05	-2.84497e-05	-9.77485e-06	-4.22227e-07	7.84696e-06	1.02263e-08
-1.85645e-06	1.05571e-05	7.64396e-06	-1.6206e-05	-7.33178e-06	-3.21321e-06	4.7251e-06	-1.7393e-06	-2.98816e-06	1.28575e-05	-1.50022e-06	3.66591e-07	4.68653e-05	-3.26793e-06	-1.1646e-05	-5.21509e-05	7.36495e-06	-1.3654e-05	-3.43829e-06	-1.09203e-05	7.75222e-07	-4.79878e-05	1.66364e-06	2.57793e-05	2.20805e-06	1.21591e-05	-2.84497e-05	-9.77485e-06	-4.22227e-07	7.84696e-06	1.02263e-08
-1.85645e-06	1.05571e-05	7.64396e-06	-1.6206e-05	-7.33178e-06	-3.21321e-06	4.7251e-06	-1.7393e-06	-2.98816e-06	1.28575e-05	-1.50022e-06	3.66591e-07	4.68653e-05	-3.26793e-06	-1.1646e-05	-5.21509e-05	7.36495e-06	-1.3654e-05	-3.43829e-06	-1.09203e-05	7.75222e-07	-4.79878e-05	1.66364e-06	2.57793e-05	2.20805e-06	1.21591e-05	-2.84497e-05	-9.77485e-06	-4.22227e-07	7.84696e-06	1.02263e-08
-1.85645e-06	1.05571e-05	7.64396e-06	-1.6206e-05	-7.33178e-06	-3.21321e-06	4.7251e-06	-1.7393e-06	-2.98816e-06	1.28575e-05	-1.50022e-06	3.66591e-07	4.68653e-05	-3.26793e-06	-1.1646e-05	-5.21509e-05	7.36495e-06	-1.3654e-05	-3.43829e-06	-1.09203e-05	7.75222e-07	-4.79878e-05	1.66364e-06	2.57793e-05	2.20805e-06	1.21591e-05	-2.84497e-05	-9.77485e-06	-4.22227e-07	7.84696e-06	1.02263e-08
-1.88324e-06	1.05723e-05	7.43569e-06	-1.61834e-05	-7.44441e-06	-3.21572e-06	4.72778e-06	-1.7166e-06	-3.06892e-06	1.286e-05	-1.48495e-06	1.56731e-06	4.68679e-05	-3.26776e-06	-1.16567e-05	-5.21508e-05	6.77159e-06	-1.36639e-05	-3.43829e-06	-1.09205e-05	7.94982e-07	-4.79827e-05	1.64015e-06	2.55133e-05	2.25154e-06	1.21677e-05	-2.84518e-05	-1.00761e-05	-4.73949e-07	7.85066e-06	1.02121e-08
-1.87065e-06	1.0581e-05	7.45626e-06	-1.61696e-05	-7.47466e-06	-3.21481e-06	4.72749e-06	-1.72849e-06	-3.11681e-06	1.28613e-05	-1.49036e-06	7.73887e-08	4.68861e-05	-3.26852e-06	-1.16779e-05	-5.21576e-05	6.80638e-06	-1.36373e-05	-3.44109e-06	-1.09206e-05	7.97565e-07	-4.79535e-05	1.62713e-06	2.56759e-05	1.78191e-06	1.21675e-05	-2.84521e-05	-9.6381e-06	-4.64602e-07	7.90242e-06	1.0209e-08
-1.86964e-06	1.05733e-05	7.48249e-06	-1.61593e-05	-7.44829e-06	-3.21506e-06	4.72763e-06	-1.7244e-06	-3.11755e-06	1.28611e-05	-1.48374e-06	7.85582e-07	4.68882e-05	-3.26817e-06	-1.1664e-05	-5.21593e-05	6.889e-06	-1.36381e-05	-3.43429e-06	-7.61066e-06	8.08769e-07	-4.79441e-05	1.63034e-06	2.56369e-05	2.00893e-06	1.21878e-05	-2.84523e-05	-9.71847e-06	-4.6611e-07	7.89446e-06	1.01488e-08
-1.87019e-06	1.05725e-05	7.53318e-06	-1.61965e-05	-7.47216e-06	-3.21662e-06	4.71832e-06	-1.65232e-06	-3.12974e-06	1.28499e-05	-1.48554e-06	6.27626e-07	4.68815e-05	-3.2575e-06	-1.16652e-05	-5.21588e-05	6.93203e-06	-1.05632e-05	-2.87561e-06	-1.03087e-05	7.93922e-07	-4.42312e-05	1.64014e-06	2.56519e-05	1.86816e-06	1.21848e-05	-2.87471e-05	-9.72483e-06	-4.6913e-07	7.83738e-06	9.79463e-09
-1.87421e-06	1.05732e-05	7.51199e-06	-1.61947e-05	-7.48723e-06	-3.21779e-06	4.72614e-06	-1.12631e-06	-3.16559e-06	1.28603e-05	-1.48424e-06	4.61074e-07	4.64207e-05	-3.26308e-06	-1.16598e-05	-5.21557e-05	6.84162e-06	-6.43354e-06	-1.23496e-06	-9.84248e-06	7.2076e-07	-4.40083e-05	1.66394e-06	2.56259e-05	2.14536e-06	1.21833e-05	-2.86806e-05	-9.8165e-06	-4.58144e-07	7.87042e-06	9.64098e-09
-1.8667e-06	1.061e-05	7.4781e-06	-1.61834e-05	-7.46836e-06	-3.21705e-06	4.72199e-06	-1.4895e-06	-3.13002e-06	1.2858e-05	-1.51935e-06	2.63464e-07	4.55019e-05	-3.24513e-06	-1.04592e-05	-5.21568e-05	6.92183e-06	-8.00991e-06	-2.1886e-06	-1.04387e-05	7.8168e-07	-4.42486e-05	1.52219e-06	2.56241e-05	2.06494e-06	1.0313e-05	-2.85095e-05	-9.76695e-06	-4.55574e-07	7.84226e-06	9.53652e-09
-1.86924e-06	1.05851e-05	7.49076e-06	-1.61837e-05	-7.4619e-06	-3.21639e-06	4.72223e-06	-1.63917e-06	-3.11928e-06	1.28573e-05	-1.51365e-06	3.77412e-07	4.57549e-05	-3.26032e-06	-1.07388e-05	-5.21586e-05	6.91459e-06	-5.3652e-06	-2.29323e-06	-9.7114e-06	7.75591e-07	-4.43322e-05	1.4745e-06	2.56118e-05	1.92566e-06	9.5247e-06	-2.84991e-05	-9.70495e-06	-4.53638e-07	7.86043e-06	9.50508e-09
-1.86966e-06	1.05831e-05	7.501e-06	-1.61848e-05	-7.46787e-06	-3.216e-06	4.83078e-06	-1.55353e-06	-3.13945e-06	1.28577e-05	-1.5143e-06	3.10425e-07	4.49806e-05	-3.27504e-06	-1.10761e-05	-5.21619e-05	6.91852e-06	-5.1573e-06	-2.03256e-06	-9.23494e-06	7.3275e-07	-4.43557e-05	1.4174e-06	2.5613e-05	1.95194e-06	1.01452e-05	-2.84714e-05	-9.76371e-06	-4.56603e-07	7.85575e-06	9.44514e-09
-1.86906e-06	1.06012e-05	7.49972e-06	-1.61835e-05	-7.46353e-06	-3.29635e-06	4.73708e-06	-1.55556e-06	-3.14697e-06	1.28566e-05	-1.47087e-06	1.55045e-07	4.52584e-05	-3.25524e-06	-1.06499e-05	-5.21661e-05	6.92931e-06	-5.5349e-06	-2.32963e-06	-9.62766e-06	7.91015e-07	-4.43795e-05	1.48986e-06	2.56223e-05	2.03542e-06	1.03673e-05	-5.44657e-06	-9.73245e-06	-4.44359e-07	7.69639e-06	8.69759e-09
-1.86998e-06	1.05892e-05	7.49682e-06	-1.61864e-05	-7.46851e-06	-3.27077e-06	4.87536e-06	-1.55504e-06	-3.13882e-06	1.28569e-05	-1.53993e-06	-1.11477e-06	4.50483e-05	-3.25845e-06	-1.09126e-05	-5.2161e-05	6.90229e-06	-5.44135e-06	-2.43775e-06	-9.68199e-06	7.03216e-07	-4.42561e-05	1.57563e-06	2.56171e-05	1.96204e-06	1.01706e-05	-5.04111e-06	-9.7563e-06	-4.55815e-07	7.77725e-06	8.66842e-09
-1.86518e-06	1.05859e-05	7.49468e-06	-1.62157e-05	-7.46444e-06	-3.24083e-06	4.81291e-06	-1.57385e-06	-3.1386e-06	1.28569e-05	-1.52861e-06	4.05397e-08	4.50466e-05	-3.25987e-06	-1.02459e-05	-5.21742e-05	5.56467e-06	-4.75094e-06	-2.15232e-06	-9.63694e-06	7.01738e-07	-4.43525e-05	1.51967e-06	2.56143e-05	1.96346e-06	1.01967e-05	-3.89769e-06	-9.7377e-06	-4.48358e-07	7.66265e-06	8.6248e-09
-1.86926e-06	1.05923e-05	7.494e-06	-1.62147e-05	-7.46698e-06	-3.26649e-06	4.8033e-06	-1.57815e-06	-3.14272e-06	1.28563e-05	-1.51953e-06	-1.29561e-07	4.52577e-05	-3.26061e-06	-1.03694e-05	-5.21687e-05	5.91975e-06	-4.20739e-06	-2.2792e-06	-9.69872e-06	7.18007e-07	-4.43062e-05	1.49687e-06	2.05238e-05	1.96237e-06	1.01017e-05	-4.11736e-06	-9.76552e-06	-4.51797e-07	7.51573e-06	8.40616e-09
-1.86078e-06	1.05971e-05	7.49431e-06	-1.62087e-05	-7.79319e-06	-3.25571e-06	5.09785e-06	-1.6568e-06	3.20546e-06	8.83944e-06	-1.5238e-06	-9.63166e-08	4.5124e-05	-3.26229e-06	-1.12091e-05	-5.2144e-05	6.1894e-06	-4.96365e-06	-2.48705e-06	-9.82137e-06	7.24584e-07	-3.48903e-05	1.45574e-06	2.16552e-05	1.94456e-06	9.58684e-06	-3.752e-06	-6.175e-06	-3.94543e-07	7.76298e-06	7.57974e-09
-1.86499e-06	1.05924e-05	7.49301e-06	-1.61995e-05	-7.61118e-06	-3.24336e-06	4.86075e-06	-1.61212e-06	-1.02001e-06	6.69055e-06	-1.52566e-06	3.63033e-07	4.5249e-05	-3.26498e-06	-1.21874e-05	-5.19646e-05	6.30567e-06	-4.96149e-06	-2.55618e-06	-1.03706e-05	6.68927e-07	-3.42847e-05	1.45505e-06	2.20617e-05	1.94477e-06	9.77764e-06	-3.23476e-06	-7.47824e-06	-3.85408e-07	7.6249e-06	7.55142e-09
-1.86041e-06	1.05969e-05	7.49357e-06	-1.62071e-05	-7.75605e-06	-3.25428e-06	4.89388e-06	-1.63147e-06	3.98572e-06	6.68792e-06	-1.52518e-06	2.2154e-07	4.51903e-05	-3.26187e-06	-1.14883e-05	-5.19671e-05	6.15368e-06	-4.78148e-06	-2.41732e-06	-1.02059e-05	7.13877e-07	-3.34468e-05	1.4281e-06	2.1953e-05	1.94511e-06	9.64256e-06	-3.78295e-06	-6.78279e-06	-3.71297e-07	7.51352e-06	7.46786e-09
-1.86306e-06	1.05943e-05	7.49321e-06	-1.62065e-05	-7.5789e-06	-3.2575e-06	4.92609e-06	-1.62557e-06	2.08001e-07	6.72231e-06	-1.5234e-06	1.59142e-07	4.52004e-05	-3.26277e-06	-1.10372e-05	-5.18089e-05	6.03274e-06	-4.95954e-06	-2.43172e-06	-9.92345e-06	7.37506e-07	-3.37589e-05	1.44418e-06	2.19047e-05	1.95067e-06	9.76374e-06	-3.27443e-06	-7.33605e-06	-4.0131e-07	7.5411e-06	7.44494e-09
-1.863e-06	1.05956e-05	7.49308e-06	-1.62058e-05	-7.55932e-06	-3.25163e-06	4.92331e-06	-1.61925e-06	2.78146e-07	7.15216e-06	-1.52411e-06	2.21228e-07	4.52073e-05	-3.26826e-06	-1.10989e-05	-5.18176e-05	6.06884e-06	-4.9491e-06	-2.41939e-06	-9.56892e-06	7.38266e-07	-3.37072e-05	1.44413e-06	2.15149e-05	1.95103e-06	9.75337e-06	-3.49242e-06	-7.69556e-06	-4.08878e-07	7.55723e-06	7.4334e-09
-1.86282e-06	1.05955e-05	7.49315e-06	-1.62046e-05	-7.60632e-06	-3.25059e-06	4.92203e-06	-1.61726e-06	3.37412e-07	7.10562e-06	-1.52402e-06	2.19377e-07	4.52055e-05	-3.26314e-06	-1.10663e-05	-5.1837e-05	6.07151e-06	-4.94627e-06	-2.42096e-06	-9.62688e-06	7.32935e-07	-3.37113e-05	1.44556e-06	2.15181e-05	1.95021e-06	9.74742e-06	-3.45807e-06	-7.14467e-06	-4.06638e-07	7.55697e-06	7.4275e-09
-1.86133e-06	1.05949e-05	7.21077e-06	-1.61854e-05	-7.60614e-06	-3.26689e-06	4.55832e-06	-1.01616e-06	4.51009e-07	3.84412e-06	-1.51894e-06	8.88668e-07	4.51937e-05	-3.26726e-06	-1.10867e-05	-5.17914e-05	5.78468e-06	-4.93207e-06	-2.41483e-06	-9.84663e-06	1.23257e-06	-3.3758e-05	1.44342e-06	2.15331e-05	1.95479e-06	9.72532e-06	-3.40661e-06	-7.10827e-06	-3.9054e-07	7.58568e-06	7.38218e-09
-2.14079e-06	6.38246e-06	7.12944e-06	-1.61072e-05	-7.60113e-06	-3.24726e-06	3.34817e-06	-1.67333e-06	6.68734e-07	7.07324e-06	-1.95233e-06	1.54533e-07	4.51928e-05	-3.26554e-06	-1.11131e-05	-5.19096e-05	5.06066e-06	-4.77906e-06	-2.599e-06	-6.1923e-06	7.08733e-07	-3.37149e-05	1.44509e-06	2.1495e-05	1.86536e-06	6.56946e-06	-3.50675e-06	-6.73883e-06	-4.28217e-07	7.56049e-06	7.21995e-09
-1.9023e-06	2.48498e-06	7.35923e-06	-1.61422e-05	-7.60925e-06	-3.62663e-06	3.50833e-06	-1.54894e-06	4.82595e-07	6.94352e-06	-1.67508e-06	3.62879e-07	4.51992e-05	-3.2604e-06	-1.10868e-05	-5.18543e-05	5.89319e-06	-4.87525e-06	-2.48345e-06	-5.77671e-06	7.71733e-07	-3.37185e-05	1.44457e-06	2.15216e-05	1.8763e-06	6.02087e-06	-3.48119e-06	-6.8924e-06	-4.23683e-07	7.52825e-06	7.18413e-09
-2.17544e-06	5.11615e-06	7.20287e-06	-1.61623e-05	-7.60418e-06	-3.63005e-06	2.67411e-06	-1.23185e-06	2.89388e-07	5.75431e-06	-1.80852e-06	4.55563e-07	4.51987e-05	-3.25315e-06	-1.10672e-05	-5.18598e-05	4.66432e-06	-4.87954e-06	-2.42855e-06	-4.54685e-06	9.49841e-07	-3.37021e-05	1.31721e-06	2.15217e-05	1.93848e-06	5.43279e-06	-3.44545e-06	-7.08532e-06	-4.60944e-07	7.35487e-06	7.14922e-09
-2.15342e-06	4.94258e-06	7.26155e-06	-1.63564e-05	-7.60262e-06	-3.53655e-06	3.28874e-06	-1.25952e-06	3.13406e-07	6.02618e-06	-1.81724e-06	4.13092e-07	4.51981e-05	-3.25958e-06	-1.1068e-05	-4.96501e-05	4.99174e-06	-4.7816e-06	-2.42435e-06	-4.92714e-06	9.27448e-07	-3.37671e-05	1.30921e-06	2.15083e-05	1.92749e-06	5.76407e-06	-3.43139e-06	-7.07309e-06	-4.97097e-07	7.35839e-06	6.94951e-09
-2.1284e-06	4.79486e-06	7.2995e-06	-1.63884e-05	-7.6051e-06	-3.51587e-06	3.19431e-06	-1.28173e-06	3.07791e-07	5.79217e-06	-1.86709e-06	4.82815e-07	4.51971e-05	-3.26068e-06	-1.1072e-05	-4.86291e-05	5.17516e-06	-4.86352e-06	-2.42351e-06	-4.98453e-06	9.52477e-07	-3.39559e-05	1.34969e-06	2.14822e-05	1.93322e-06	5.70988e-06	-3.45576e-06	-7.034e-06	-4.53253e-07	7.38572e-06	6.86047e-09
-2.11272e-06	4.72673e-06	7.26338e-06	-1.63112e-05	-7.60576e-06	-3.47736e-06	3.28274e-06	-1.3144e-06	3.23942e-07	5.77896e-06	-1.86798e-06	4.53665e-07	4.51975e-05	-3.25711e-06	-1.10721e-05	-4.86502e-05	5.15064e-06	-4.82355e-06	-2.43193e-06	-5.0051e-06	8.69845e-07	-3.38545e-05	1.34073e-06	2.14986e-05	1.9335e-06	5.70212e-06	-3.46335e-06	-7.01614e-06	-4.59403e-07	7.39457e-06	6.85211e-09
-2.09629e-06	4.45744e-06	6.47056e-06	-1.61814e-05	-6.31788e-06	-3.6512e-06	3.52751e-06	-1.44979e-06	3.14723e-07	5.77978e-06	-1.70737e-06	4.29578e-07	4.52009e-05	-3.2614e-06	-1.10753e-05	-4.88928e-05	4.98155e-06	-4.83907e-06	-2.42243e-06	-5.12213e-06	8.84389e-07	-2.47198e-05	1.4103e-06	2.15003e-05	1.92527e-06	5.63008e-06	-3.31484e-06	-7.0226e-06	-4.4932e-07	7.45982e-06	6.3073e-09
-2.07632e-06	4.41658e-06	6.81194e-06	-1.62473e-05	-6.01898e-06	-3.50885e-06	3.11471e-06	-1.40198e-06	3.26554e-07	5.81468e-06	-1.70985e-06	4.42046e-07	4.57754e-05	-3.3295e-06	-1.10742e-05	-4.39008e-05	4.96078e-06	-4.945e-06	-2.20188e-06	-5.22917e-06	1.02322e-06	-2.69656e-05	1.40051e-06	2.15019e-05	1.92599e-06	5.646e-06	-3.45499e-06	-6.60667e-06	-4.63914e-07	7.45716e-06	6.00857e-09
-2.11894e-06	4.39534e-06	7.08707e-06	-1.62251e-05	-5.30921e-06	-3.60927e-06	2.896e-06	-1.46e-06	3.84497e-07	5.75972e-06	-1.91457e-06	4.1903e-07	4.54167e-05	-3.12907e-06	-1.10757e-05	-4.88919e-05	4.96749e-06	-4.8372e-06	-2.43134e-06	-5.19273e-06	9.29562e-07	-1.53699e-05	1.44539e-06	2.14995e-05	1.92822e-06	5.62586e-06	-3.46713e-06	-6.92394e-06	-4.62645e-07	7.45913e-06	5.94529e-09
-2.01825e-06	4.4428e-06	6.1955e-06	-1.62942e-05	-6.2894e-06	-3.66344e-06	3.1296e-06	-1.37593e-06	3.22277e-07	5.86892e-06	-1.80861e-06	4.45316e-07	4.55912e-05	-3.29805e-06	-1.1074e-05	-4.39535e-05	5.07698e-06	-4.97036e-06	-2.07624e-06	-5.11988e-06	9.67395e-07	-9.94149e-06	1.4259e-06	2.14981e-05	1.92625e-06	5.67917e-06	-3.44441e-06	-6.91906e-06	-4.63244e-07	7.40952e-06	5.37016e-09
-2.09917e-06	4.47694e-06	6.80109e-06	-1.62634e-05	-5.98533e-06	-3.58248e-06	3.1977e-06	-1.45082e-06	3.30704e-07	5.82801e-06	-1.72613e-06	4.36206e-07	4.53905e-05	-3.26868e-06	-1.10741e-05	-4.38182e-05	4.99253e-06	-4.82581e-06	-2.3246e-06	-5.09884e-06	9.21826e-07	-3.07366e-06	1.39052e-06	2.14969e-05	1.92581e-06	5.67725e-06	-3.44334e-06	-6.84817e-06	-4.56615e-07	7.13342e-06	5.24684e-09
-2.06862e-06	4.55287e-06	6.83425e-06	-1.62662e-05	-6.05076e-06	-3.6215e-06	3.15808e-06	-1.44147e-06	3.27661e-07	5.80814e-06	-1.7773e-06	4.40748e-07	4.53248e-05	-3.26999e-06	-1.10742e-05	-4.36342e-05	4.99437e-06	-4.89679e-06	-2.19292e-06	-5.1359e-06	9.3017e-07	-5.4374e-06	1.41957e-06	2.14974e-05	1.92563e-06	5.68088e-06	-3.446e-06	-6.84976e-06	-4.59522e-07	4.42364e-06	5.21613e-09
-1.94445e-06	4.50737e-06	6.81867e-06	-1.60743e-05	-6.08346e-06	-3.61748e-06	3.12292e-06	-1.42266e-06	3.28119e-07	5.80526e-06	-1.77753e-06	4.39175e-07	4.54129e-05	-3.26382e-06	-1.10743e-05	-4.35768e-05	5.00927e-06	-4.87722e-06	-2.13946e-06	-5.11901e-06	9.36957e-07	-3.50637e-06	1.41671e-06	2.14975e-05	1.92573e-06	5.68063e-06	-3.44264e-06	-6.85309e-06	-4.60726e-07	4.50262e-06	5.19484e-09
-1.91709e-06	4.49683e-06	6.81318e-06	-1.59308e-05	-6.09418e-06	-3.60681e-06	3.15405e-06	-1.41078e-06	3.24397e-07	5.79623e-06	-1.84243e-06	4.35643e-07	4.54124e-05	-3.26545e-06	-1.10743e-05	-4.36487e-05	5.00622e-06	-4.85656e-06	-2.35018e-06	-3.70749e-06	9.40651e-07	-5.47369e-06	1.45545e-06	2.14973e-05	1.92576e-06	3.83452e-06	-3.36639e-06	-6.84917e-06	-4.69357e-07	4.41406e-06	5.18365e-09
-1.96634e-06	4.49926e-06	6.81486e-06	-1.59124e-05	-6.08139e-06	-3.6162e-06	3.15504e-06	-1.44709e-06	3.26334e-07	5.80723e-06	-1.7795e-06	4.37545e-07	4.54113e-05	-2.87051e-06	-1.10743e-05	-4.36351e-05	5.01241e-06	-4.85908e-06	-2.29005e-06	-4.09108e-06	9.18622e-07	-4.13604e-06	1.42093e-06	2.14973e-05	1.9258e-06	4.18252e-06	-3.37955e-06	-6.85411e-06	-4.62382e-07	4.37116e-06	5.17189e-09
-2.00743e-06	4.50023e-06	6.80276e-06	-1.58887e-05	-6.0704e-06	-3.61728e-06	3.14021e-06	-1.42952e-06	3.2655e-07	5.809e-06	-1.77077e-06	4.37932e-07	4.54115e-05	-3.15576e-06	-9.57485e-06	-4.36038e-05	5.01247e-06	-4.86541e-06	-2.28493e-06	-4.25593e-06	9.34403e-07	-4.34453e-06	1.41759e-06	2.14696e-05	2.05176e-06	3.79352e-06	-3.44065e-06	-6.8507e-06	-4.61754e-07	4.63335e-06	5.14104e-09
-1.94304e-06	4.5921e-06	6.22941e-06	-1.59129e-05	-6.09885e-06	-3.14454e-06	3.15595e-06	-1.44109e-06	3.32212e-07	5.80924e-06	-1.78472e-06	4.03379e-07	4.54045e-05	-3.24451e-06	-7.63112e-06	-4.36296e-05	5.00885e-06	-4.90035e-06	-2.24763e-06	-4.25621e-06	9.40179e-07	-3.92469e-06	8.8378e-07	2.13875e-05	1.92619e-06	3.34287e-06	-3.40754e-06	-5.80757e-06	-4.60641e-07	4.67806e-06	5.07617e-09
-1.96126e-06	4.5495e-06	6.32145e-06	-1.58249e-05	-6.11696e-06	-3.5907e-06	3.14732e-06	-1.43596e-06	3.27699e-07	5.80863e-06	-1.75311e-06	4.74457e-07	4.54092e-05	-1.07609e-06	-7.57868e-06	-4.36313e-05	5.01093e-06	-4.87967e-06	-2.23311e-06	-1.90513e-06	9.44289e-07	-4.07782e-06	1.21044e-06	2.12766e-05	1.94585e-06	3.75852e-06	-3.4057e-06	-5.43623e-06	-4.98599e-07	4.85718e-06	5.05076e-09
-1.95387e-06	4.54057e-06	6.37529e-06	-1.58461e-05	-6.11422e-06	-3.5956e-06	3.14823e-06	-1.43543e-06	3.27919e-07	5.80655e-06	-1.75218e-06	4.59975e-07	4.54099e-05	-1.38356e-06	-7.6385e-06	-4.36307e-05	5.01055e-06	-4.00354e-06	-2.25616e-06	-2.18048e-06	9.44191e-07	-4.14297e-06	1.22837e-06	2.12795e-05	1.94596e-06	3.6419e-06	-3.40588e-06	-5.52803e-06	-4.98937e-07	4.82337e-06	5.04761e-09
-1.94756e-06	4.56347e-06	6.13975e-06	-1.58318e-05	-6.12578e-06	-3.50117e-06	3.14668e-06	-1.45111e-06	3.29896e-07	5.80723e-06	-1.71173e-06	4.61896e-07	4.5408e-05	-1.86655e-06	-7.48505e-06	-4.36308e-05	5.01064e-06	-4.38911e-06	-2.28894e-06	-2.06367e-06	9.40718e-07	-4.10925e-06	1.34753e-06	2.12442e-05	1.9538e-06	3.60322e-06	-3.41394e-06	-5.53859e-06	-5.00266e-07	4.76985e-06	5.04367e-09
-1.9433e-06	4.54573e-06	3.00726e-06	-1.58209e-05	-6.12591e-06	-3.53108e-06	3.147e-06	-1.4471e-06	3.2911e-07	4.35625e-06	-1.71302e-06	4.41505e-07	4.50831e-05	-2.15892e-06	-7.26929e-06	-4.36297e-05	4.97796e-06	-4.55544e-06	-2.38912e-06	-1.9395e-06	9.49483e-07	-3.86152e-06	1.36273e-06	2.12311e-05	1.9565e-06	3.63118e-06	-3.40691e-06	-5.68034e-06	-4.89416e-07	4.81895e-06	4.96931e-09
-1.77236e-06	4.49907e-06	4.00679e-06	-1.58335e-05	-4.76668e-06	-3.50905e-06	2.74264e-06	-1.44621e-06	3.30072e-07	5.25629e-06	-1.70671e-06	4.51112e-07	4.36054e-05	-1.77987e-06	-7.29907e-06	-4.36303e-05	4.94528e-06	-4.60992e-06	-2.74028e-06	-2.33833e-06	9.48553e-07	-4.03285e-06	1.39138e-06	2.12636e-05	1.95665e-06	3.6174e-06	-3.40586e-06	-5.56042e-06	-5.00016e-07	4.78575e-06	4.83963e-09
-1.69021e-06	1.63992e-06	2.57524e-06	-1.591e-05	-4.95451e-06	-3.45685e-06	8.18378e-07	-1.45104e-06	3.30357e-07	2.87286e-06	-1.53411e-06	4.43033e-07	4.14019e-05	-1.43704e-06	-7.38995e-06	-4.36314e-05	4.93477e-06	-4.07311e-06	-2.75081e-06	-2.45773e-06	9.38524e-07	-3.80961e-06	1.39613e-06	2.126e-05	1.95729e-06	3.61481e-06	-3.39738e-06	-5.53134e-06	-4.85121e-07	4.7454e-06	4.59566e-09
-1.57734e-06	9.71796e-07	4.32437e-06	-1.58346e-05	-4.50124e-06	-3.44964e-06	8.62407e-07	-1.44771e-06	3.30087e-07	1.59362e-06	-1.54226e-06	4.39844e-07	4.12742e-05	-1.37817e-06	-7.35336e-06	-4.36298e-05	4.86172e-06	-4.86522e-06	-2.74832e-06	-2.51601e-06	9.39587e-07	-3.96466e-06	1.40325e-06	2.12525e-05	1.9463e-06	3.6134e-06	-3.40229e-06	-5.52018e-06	-4.84099e-07	4.73692e-06	4.58917e-09
-1.63307e-06	1.94868e-06	3.13699e-06	-1.58751e-05	-5.13801e-06	-3.45973e-06	1.37466e-06	-1.44803e-06	3.3e-07	2.50691e-06	-1.55915e-06	4.48041e-07	4.12791e-05	-1.41382e-06	-7.38383e-06	-4.36301e-05	4.90529e-06	-3.64967e-06	-2.7194e-06	-2.41951e-06	9.41029e-07	-3.93846e-06	1.40005e-06	2.12577e-05	1.9472e-06	3.23939e-06	-3.36272e-06	-5.49572e-06	-4.91033e-07	4.75966e-06	4.58334e-09
-1.58518e-06	1.13309e-06	3.03281e-06	-1.58512e-05	-4.75766e-06	-3.49228e-06	1.67095e-06	-1.44693e-06	3.2997e-07	2.04758e-06	-1.55341e-06	4.44379e-07	4.13659e-05	-1.4147e-06	-7.3708e-06	-4.36306e-05	4.87619e-06	-2.62907e-06	-2.7394e-06	-2.44277e-06	9.40462e-07	-3.93467e-06	1.38862e-06	2.1253e-05	1.95732e-06	3.61245e-06	-3.36763e-06	-5.52266e-06	-4.93406e-07	4.75858e-06	4.57773e-09
-1.63667e-06	1.25165e-06	3.30315e-06	-1.46266e-05	-4.69117e-06	-3.48606e-06	1.20258e-06	-1.44992e-06	3.29719e-07	1.95484e-06	-1.552e-06	4.43344e-07	4.13722e-05	-1.46963e-06	-7.40695e-06	-4.35654e-05	4.87826e-06	-3.45827e-06	-2.84973e-06	-2.3673e-06	9.40261e-07	-3.91779e-06	1.35126e-06	2.12559e-05	1.95723e-06	3.62234e-06	-3.37853e-06	-5.54659e-06	-2.23052e-06	1.18145e-06	4.52481e-09
-1.65554e-06	1.66821e-06	3.20007e-06	-1.47437e-05	-4.76201e-06	-3.47964e-06	1.26842e-06	-1.44702e-06	3.29806e-07	2.12947e-06	-1.55041e-06	4.42864e-07	4.13565e-05	-1.43347e-06	-7.37717e-06	-4.35702e-05	4.8816e-06	-3.24545e-06	-2.77276e-06	-2.3547e-06	9.40251e-07	-3.91791e-06	1.3688e-06	2.12559e-05	1.9576e-06	3.61544e-06	-3.38217e-06	-5.53208e-06	-6.59574e-07	1.72482e-06	4.52394e-09
-1.64077e-06	1.42281e-06	2.96032e-06	-1.48793e-05	-4.39304e-06	-3.48659e-06	1.31991e-06	-1.44716e-06	3.29686e-07	2.02213e-06	-1.55472e-06	4.41554e-07	4.13871e-05	-3.25648e-07	-7.39031e-06	-4.35941e-05	4.88463e-06	-3.28912e-06	-2.7978e-06	-2.3391e-06	9.4036e-07	-3.36063e-06	1.36197e-06	2.12558e-05	1.95622e-06	3.52928e-06	-3.37635e-06	-1.09752e-06	-1.33595e-06	1.91143e-06	4.49318e-09
-1.63435e-06	1.39887e-06	2.89917e-06	-1.4898e-05	-4.76527e-06	-3.48429e-06	1.36221e-06	-1.4649e-06	5.77169e-07	1.95371e-06	-1.03082e-07	4.40726e-07	2.20015e-05	-9.32019e-07	-6.98774e-06	-4.36018e-05	4.89189e-06	-3.20219e-06	-2.05778e-06	-2.36748e-06	9.3883e-07	-3.90051e-06	1.37171e-06	2.12548e-05	1.85605e-06	3.59419e-06	-3.35331e-06	-4.55009e-06	-9.23087e-07	2.27641e-06	3.28118e-09
-1.63734e-06	1.4046e-06	2.97572e-06	-1.49536e-05	-4.63817e-06	-3.48235e-06	1.43896e-06	-1.44176e-06	3.91411e-06	1.99924e-06	2.10814e-07	3.92346e-07	1.41227e-05	1.88867e-08	-6.32585e-06	-4.36e-05	5.05699e-06	-3.24953e-06	-1.9392e-06	-2.37994e-06	9.35218e-07	-3.60555e-06	1.36771e-06	2.12547e-05	1.7996e-06	3.59944e-06	-3.37787e-06	-3.78916e-06	-7.93684e-07	2.39015e-06	2.99622e-09
-1.64598e-06	1.41833e-06	3.01788e-06	-1.48647e-05	-3.93228e-06	-3.47064e-06	1.39307e-06	-1.45027e-06	2.80538e-06	1.9998e-06	-4.88308e-07	4.18381e-07	1.42742e-05	-3.59179e-08	-5.57034e-06	-4.35956e-05	4.93031e-06	-3.29696e-06	-2.55617e-06	-2.37196e-06	9.35167e-07	-3.68587e-06	1.36801e-06	2.1255e-05	1.89574e-06	3.58318e-06	-3.33138e-06	-3.54062e-06	-9.26788e-07	2.45958e-06	2.9764e-09
-1.6405e-06	1.41758e-06	2.99156e-06	-1.48814e-05	-3.65347e-06	-3.4812e-06	1.42015e-06	-1.44933e-06	2.48115e-06	2.01012e-06	-2.0646e-07	4.21324e-07	1.43532e-05	-2.76258e-07	-5.6349e-06	-4.35946e-05	4.92462e-06	-3.24742e-06	-2.35259e-06	-2.3728e-06	9.36864e-07	-3.67162e-06	1.36825e-06	2.12549e-05	1.86174e-06	3.57277e-06	-3.35991e-06	-3.61681e-06	-9.26121e-07	2.3535e-06	2.9744e-09
-1.64079e-06	1.41775e-06	2.99491e-06	-1.488e-05	-3.68778e-06	-3.48122e-06	1.41889e-06	-1.4493e-06	2.44988e-06	2.00976e-06	-3.3293e-07	4.2134e-07	1.43741e-05	-2.76464e-07	-5.63962e-06	-4.35946e-05	4.9245e-06	-3.24829e-06	-2.34913e-06	-2.37294e-06	9.36859e-07	-3.67134e-06	1.36821e-06	2.12549e-05	1.88676e-06	3.57291e-06	-3.35821e-06	-3.45877e-06	-9.16647e-07	2.35712e-06	2.97415e-09
-1.64358e-06	1.42632e-06	3.01809e-06	-1.48624e-05	-3.82627e-06	-3.48098e-06	1.39388e-06	-1.44953e-06	2.2976e-06	2.00354e-06	-6.01709e-08	4.21115e-07	1.42145e-05	-4.35177e-07	-5.8345e-06	-4.3595e-05	4.92685e-06	-3.29046e-06	-2.28113e-06	-2.37474e-06	9.3599e-07	-3.27171e-06	1.36747e-06	2.12547e-05	1.89238e-06	3.58387e-06	-3.35335e-06	-2.86054e-06	-9.11201e-07	2.41836e-06	2.9655e-09
-1.64443e-06	1.41959e-06	3.03924e-06	-1.47968e-05	-3.70619e-06	-2.06652e-06	1.32478e-06	-1.44989e-06	2.30858e-06	2.0092e-06	-1.22418e-06	4.17311e-07	1.43252e-05	-2.9819e-07	-5.90046e-06	-4.35524e-05	4.92925e-06	-3.27434e-06	-2.30798e-06	-2.37487e-06	9.66331e-07	-3.23656e-06	1.36308e-06	2.12545e-05	1.90837e-06	3.57616e-06	-3.35727e-06	-3.1212e-06	-9.122e-07	2.40656e-06	2.95781e-09
-1.64433e-06	1.42442e-06	3.018e-06	-1.48679e-05	-3.76e-06	-2.55922e-06	1.40405e-06	-1.45093e-06	2.2818e-06	2.16173e-06	-3.28179e-07	4.21702e-07	1.40438e-05	-2.80097e-07	-5.7997e-06	-4.35955e-05	4.00326e-06	-3.27522e-06	-2.29535e-06	-2.37362e-06	9.53562e-07	-3.26873e-06	1.36577e-06	2.12482e-05	1.87664e-06	3.5837e-06	-3.35671e-06	-2.99042e-06	-9.09631e-07	2.41113e-06	2.94716e-09
-1.64395e-06	1.42162e-06	3.04794e-06	-1.48692e-05	-3.3005e-06	-1.97116e-06	1.43571e-06	-1.30506e-06	1.66484e-06	2.55528e-06	-3.08081e-07	5.30938e-07	1.35472e-05	-2.93929e-07	-5.76343e-06	-4.35566e-05	4.23273e-06	-3.27739e-06	-2.35301e-06	-2.3456e-06	1.12669e-06	-3.52441e-06	1.36696e-06	2.12533e-05	1.90494e-06	3.91219e-06	-3.35645e-06	-3.08115e-06	-9.1373e-07	4.40354e-07	2.92502e-09
-1.64379e-06	1.42119e-06	2.96293e-06	-1.48716e-05	-3.5225e-06	-2.16379e-06	1.39981e-06	-1.34813e-06	1.80394e-06	2.17768e-06	-2.38615e-07	4.49199e-07	1.33885e-05	-2.98544e-07	-5.7828e-06	-4.34951e-05	4.08929e-06	-3.27832e-06	-2.32034e-06	-2.35152e-06	1.0442e-06	-3.41054e-06	1.36792e-06	2.12541e-05	1.91964e-06	3.66145e-06	-3.3577e-06	-3.13827e-06	-9.14299e-07	7.52787e-07	2.91273e-09
-1.64423e-06	1.42067e-06	3.0239e-06	-1.48712e-05	-3.56629e-06	-2.21976e-06	1.34248e-06	-1.33213e-06	1.77738e-06	2.16222e-06	-2.75574e-07	5.64105e-07	1.36035e-05	-3.28586e-07	-5.795e-06	-4.35586e-05	4.10865e-06	-3.27999e-06	-2.30587e-06	-2.35116e-06	1.02579e-06	-4.04911e-06	1.35782e-06	1.22549e-05	1.89688e-06	3.62563e-06	-3.35516e-06	-3.17855e-06	-9.07604e-07	2.14072e-06	2.63204e-09
-1.64422e-06	1.42115e-06	2.98171e-06	-1.48713e-05	-3.63334e-06	-2.1861e-06	1.40326e-06	-1.31132e-06	1.79428e-06	2.15161e-06	-2.31369e-07	5.40728e-07	1.35196e-05	-3.13802e-07	-5.80908e-06	-4.35029e-05	4.12262e-06	-3.27962e-06	-2.32182e-06	-2.34628e-06	1.03342e-06	-3.88626e-06	1.35464e-06	1.24506e-05	1.92138e-06	3.71621e-06	-3.35718e-06	-3.16012e-06	-9.14256e-07	1.5016e-06	2.62728e-09
-1.64414e-06	1.42215e-06	3.0272e-06	-1.4871e-05	-3.51902e-06	-2.19197e-06	1.40458e-06	-1.3424e-06	1.71837e-06	2.30467e-06	-1.53809e-07	5.007e-07	1.35842e-05	-3.02033e-07	-5.79815e-06	-4.35026e-05	4.16509e-06	-3.27983e-06	-2.32596e-06	-2.35078e-06	1.04232e-06	-3.46863e-06	1.36481e-06	1.20502e-05	1.90973e-06	3.73566e-06	-3.35655e-06	-3.285e-06	-9.14246e-07	1.00837e-06	2.61599e-09
-1.64474e-06	1.42234e-06	3.02855e-06	-1.48805e-05	-2.32702e-06	-2.25306e-06	1.41513e-06	-1.44349e-06	1.87563e-06	9.47856e-07	-2.4604e-07	4.95705e-07	1.35688e-05	-3.20668e-07	-5.82642e-06	-4.35761e-05	4.16584e-06	-3.27937e-06	-2.31484e-06	-2.25566e-06	1.05514e-06	-3.76594e-06	1.34916e-06	1.06285e-05	1.88107e-06	3.57224e-06	-3.35606e-06	-3.34628e-06	-9.97108e-07	1.86029e-06	2.58352e-09
-1.64954e-06	1.42186e-06	2.97995e-06	-1.48722e-05	-3.28066e-06	-2.24104e-06	1.42624e-06	-1.3254e-06	1.8562e-06	7.05065e-07	-2.22602e-07	5.18977e-07	1.3492e-05	-3.08898e-07	-5.81711e-06	-4.35192e-05	4.17768e-06	-3.23362e-06	-2.31604e-06	-2.30845e-06	1.04942e-06	-3.61451e-06	1.35884e-06	1.0888e-05	1.89727e-06	3.63484e-06	-3.0334e-06	-3.23104e-06	-9.60675e-07	1.70156e-06	2.58197e-09
-1.64806e-06	1.42215e-06	2.97386e-06	-1.4876e-05	-2.49162e-06	-2.25899e-06	1.42164e-06	-1.39999e-06	1.86385e-06	7.8772e-07	-2.26646e-07	5.03663e-07	1.35448e-05	-3.21666e-07	-5.82285e-06	-4.35172e-05	4.15259e-06	-3.24055e-06	-2.31085e-06	-2.28579e-06	1.05379e-06	-3.71365e-06	1.35363e-06	1.07237e-05	1.88995e-06	3.61659e-06	-3.12964e-06	-3.31499e-06	-9.80265e-07	1.70133e-06	2.57711e-09
-1.64709e-06	1.42211e-06	2.96194e-06	-1.48761e-05	-2.68912e-06	-2.25544e-06	1.42079e-06	-1.35901e-06	1.84085e-06	-1.54476e-07	-2.05937e-07	5.0829e-07	1.34963e-05	-3.13013e-07	-5.82133e-06	-4.35187e-05	4.14957e-06	-3.22502e-06	-2.31152e-06	-2.28894e-06	1.05184e-06	-3.7018e-06	1.35617e-06	1.07695e-05	1.89181e-06	3.5438e-06	-2.87014e-06	-3.26192e-06	-9.39276e-07	1.66021e-06	2.5742e-09
-1.64725e-06	1.42212e-06	2.97612e-06	-1.4876e-05	-2.5732e-06	-2.26238e-06	1.41763e-06	-1.40119e-06	1.85267e-06	2.7613e-07	-2.24682e-07	5.07388e-07	1.35167e-05	-3.19784e-07	-5.82069e-06	-4.35206e-05	4.15298e-06	-3.16264e-06	-2.30788e-06	-2.29431e-06	1.05099e-06	-3.70352e-06	1.35277e-06	1.07257e-05	1.89206e-06	3.62777e-06	-2.79183e-06	-3.29334e-06	-9.48148e-07	1.48888e-06	2.57317e-09
-1.64759e-06	1.42237e-06	2.96641e-06	-1.48764e-05	-2.56123e-06	-2.26164e-06	1.41351e-06	-1.39359e-06	1.84305e-06	-2.57815e-07	-2.22292e-07	5.08395e-07	1.35131e-05	-3.19721e-07	-5.82114e-06	-4.35206e-05	4.1418e-06	-3.22546e-06	-7.88061e-07	-2.29696e-06	1.05086e-06	-3.70209e-06	1.34581e-06	1.06508e-05	1.89078e-06	3.6264e-06	-2.82167e-06	-3.28076e-06	-9.54935e-07	1.52189e-06	2.56707e-09
-1.43379e-06	1.42209e-06	2.99696e-06	-2.97333e-06	-2.62594e-06	-2.26273e-06	1.43376e-06	-1.35982e-06	1.85189e-06	-1.11837e-07	-2.08499e-07	3.81419e-07	1.35208e-05	-3.18488e-07	-5.82299e-06	-4.35208e-05	4.15032e-06	-3.18481e-06	-7.20877e-07	-2.27822e-06	1.05071e-06	-3.79692e-06	1.33785e-06	9.61686e-06	2.1748e-07	3.49887e-06	-2.76438e-06	-3.28245e-06	-7.59535e-07	1.55455e-06	2.32891e-09
-2.65968e-07	1.42213e-06	3.01597e-06	-4.01392e-06	-2.67252e-06	-2.26287e-06	1.51398e-06	-1.36025e-06	1.8493e-06	7.08607e-08	-2.2316e-07	-2.09772e-07	1.35082e-05	-3.19096e-07	-5.82169e-06	-4.35215e-05	4.16092e-06	-3.20386e-06	-1.06678e-06	-2.14983e-06	1.05125e-06	-3.71705e-06	1.3418e-06	6.31944e-06	7.14584e-07	3.51842e-06	-2.80212e-06	-3.28689e-06	-8.79993e-07	1.59046e-06	2.28266e-09
-2.48558e-07	1.42215e-06	3.01217e-06	-3.71369e-06	-2.60386e-06	-2.26335e-06	1.43414e-06	-1.36476e-06	1.84955e-06	-1.99748e-07	-2.06065e-07	2.77393e-07	1.35137e-05	-3.18951e-07	-5.81915e-06	-4.35219e-05	4.15874e-06	-3.20054e-06	-1.56312e-06	-2.24234e-06	1.05083e-06	-3.71959e-06	1.34342e-06	5.20229e-06	1.29793e-06	3.52061e-06	-2.80263e-06	-3.28535e-06	-9.18379e-07	1.58626e-06	2.26999e-09
-7.89952e-07	1.42215e-06	2.93813e-06	-3.68201e-06	-2.56144e-06	-2.26428e-06	1.43829e-06	-1.3756e-06	1.84562e-06	-3.20193e-08	-2.09028e-07	2.38081e-07	1.35144e-05	-3.18289e-07	-5.81836e-06	-4.35216e-05	4.15582e-06	-3.2044e-06	-1.4414e-06	-2.26632e-06	1.0506e-06	-3.72306e-06	1.34396e-06	4.65177e-06	1.36688e-06	3.52407e-06	-2.76891e-06	-3.27915e-06	-9.03584e-07	1.57271e-06	2.26388e-09
-5.02949e-07	1.42214e-06	3.00699e-06	-3.43619e-06	-2.57374e-06	-2.2632e-06	1.44072e-06	-1.35859e-06	1.84702e-06	-6.46283e-08	-2.12799e-07	2.06581e-07	1.35143e-05	-3.18575e-07	-5.81928e-06	-4.35218e-05	4.15804e-06	-3.20873e-06	-1.263e-06	-2.22351e-06	1.0506e-06	-3.71904e-06	1.34512e-06	4.63364e-06	1.24208e-06	3.53254e-06	-2.78037e-06	-3.28128e-06	-9.05126e-07	1.57e-06	2.26119e-09
-6.13342e-07	1.42215e-06	2.97252e-06	-3.57091e-06	-2.54675e-06	-2.26321e-06	1.4468e-06	-1.33579e-06	1.84662e-06	-4.1478e-08	-2.15829e-07	2.28339e-07	1.35139e-05	-3.18745e-07	-5.81934e-06	-4.35217e-05	4.1558e-06	-3.20874e-06	-1.3983e-06	-2.24597e-06	1.05075e-06	-3.7258e-06	1.33971e-06	3.80651e-06	1.05432e-06	3.52755e-06	-2.77893e-06	-3.27991e-06	-9.19426e-07	1.56682e-06	2.25488e-09
-6.92892e-07	1.42764e-06	2.96714e-06	-3.56505e-06	-2.58761e-06	-2.26158e-06	1.4504e-06	-1.35555e-06	1.84555e-06	-3.1784e-08	-2.12023e-07	1.69956e-07	1.35136e-05	-3.1824e-07	-1.86748e-06	-4.35043e-05	4.16604e-06	-3.18072e-06	-1.37171e-06	-2.2539e-06	1.05075e-06	-3.72484e-06	1.46698e-06	4.04894e-06	9.96714e-07	3.58009e-06	-2.78637e-06	-3.28299e-06	-9.04652e-07	1.57077e-06	2.22569e-09
-6.87918e-07	1.4237e-06	2.96909e-06	-3.69235e-06	-2.5477e-06	-2.24894e-06	1.44134e-06	-1.35077e-06	1.84623e-06	-5.35731e-08	-2.11497e-07	1.81507e-07	1.35134e-05	-3.18528e-07	-1.97769e-06	-4.35209e-05	4.15767e-06	-3.1902e-06	-1.45057e-06	-2.25475e-06	1.05194e-06	-3.72215e-06	1.36156e-06	3.99462e-06	1.12526e-06	2.32675e-06	-2.78794e-06	-3.2829e-06	-9.1526e-07	1.57032e-06	2.22054e-09
-2.07197e-06	1.39085e-06	2.48419e-06	-3.53577e-06	-2.58468e-06	-2.26347e-06	1.39514e-06	-1.81836e-06	1.98475e-06	-4.00192e-08	-6.04092e-07	1.93541e-07	1.32811e-05	-3.77138e-06	-2.58958e-06	-2.8562e-05	4.15943e-06	-1.49243e-06	-1.383e-06	-2.24604e-06	1.00637e-06	-3.71245e-06	1.5726e-06	4.05807e-06	9.87032e-07	3.70292e-06	-2.78495e-06	-3.28145e-06	-7.9813e-07	7.71561e-07	1.15407e-09
-3.24919e-06	1.40195e-06	2.56386e-06	-3.51295e-06	-2.57236e-06	-2.24702e-06	1.42478e-06	-1.71276e-06	1.869e-06	-5.03978e-08	-4.03989e-07	1.97885e-07	1.33108e-05	-1.43689e-06	-2.84108e-06	-2.51815e-05	4.17731e-06	-6.7965e-07	-1.39122e-06	-2.25e-06	1.03498e-06	-3.712e-06	1.587e-06	4.10772e-06	1.0228e-06	3.84528e-06	-2.79343e-06	-3.28092e-06	-5.96815e-07	-2.14823e-06	9.71713e-10
-2.27816e-06	1.40197e-06	2.56887e-06	-3.51343e-06	-2.56952e-06	-2.24703e-06	1.4235e-06	-1.64374e-06	1.86471e-06	-5.05727e-08	-3.91998e-07	1.98151e-07	1.33196e-05	-1.38208e-06	-2.78104e-06	-2.53276e-05	4.17656e-06	-4.8613e-07	-1.39332e-06	-2.24962e-06	1.03266e-06	-3.71329e-06	1.5862e-06	3.34611e-06	1.02672e-06	3.80379e-06	-2.79068e-06	-3.28088e-06	-6.06976e-07	-1.9008e-06	9.66001e-10
-3.12094e-06	1.40612e-06	2.51274e-06	-3.48568e-06	-2.57406e-06	-2.25968e-06	1.40203e-06	-1.59579e-06	1.88748e-06	-4.8241e-08	-6.81534e-07	1.97661e-07	1.33152e-05	-1.8738e-06	-2.66293e-06	-2.48624e-05	4.18034e-06	3.37825e-08	-1.39336e-06	-2.21393e-06	1.02577e-06	-3.71262e-06	1.52743e-06	4.07338e-06	1.03175e-06	3.78035e-06	-2.78914e-06	-3.2797e-06	-7.08722e-07	-1.38033e-07	9.49023e-10
-2.87414e-06	1.40155e-06	2.4493e-06	-2.57283e-06	-2.57637e-06	-2.27629e-06	1.42075e-06	-1.67525e-06	1.88784e-06	-4.53527e-08	-9.71512e-07	2.01231e-07	1.33321e-05	-7.9884e-07	-2.64065e-06	-2.49187e-05	4.17349e-06	-8.99961e-07	-1.3903e-06	-2.11539e-06	1.03091e-06	-3.71159e-06	1.55916e-06	4.09536e-06	1.02806e-06	3.76031e-06	-2.79547e-06	-3.27816e-06	-6.40132e-07	-1.10093e-06	9.44395e-10
-2.21605e-06	1.40938e-06	2.44814e-06	-2.22171e-06	-2.5708e-06	-2.24975e-06	1.4245e-06	-1.76352e-06	1.87564e-06	-4.20301e-08	-8.53604e-07	1.99561e-07	1.3318e-05	-8.76082e-07	-2.6415e-06	-2.49198e-05	4.1657e-06	2.69926e-07	-1.39073e-06	-2.24969e-06	1.03148e-06	-3.5208e-06	1.48721e-06	3.26333e-06	1.02099e-06	3.68665e-06	-2.79208e-06	-3.28057e-06	-8.34344e-07	-1.05988e-06	9.30788e-10
-2.25485e-06	1.40615e-06	2.4598e-06	-2.0803e-06	-2.57257e-06	-2.25049e-06	1.41273e-06	-1.7575e-06	1.87672e-06	-4.10615e-08	-8.14265e-07	1.99189e-07	1.33159e-05	-9.61647e-07	-2.7313e-06	-2.49287e-05	4.1671e-06	1.7249e-07	-1.39074e-06	-2.24729e-06	1.03035e-06	-3.45333e-06	1.51734e-06	3.27401e-06	1.03219e-06	3.68412e-06	-2.78998e-06	-3.28029e-06	-8.48956e-07	-5.90817e-07	9.30214e-10
-2.36279e-06	1.22918e-06	2.48836e-06	-2.21455e-06	-2.57145e-06	-2.25045e-06	1.42045e-06	-1.71467e-06	1.87619e-06	-4.11715e-08	-7.60661e-07	1.98099e-07	1.33159e-05	-2.82208e-07	-2.64054e-06	-2.4894e-05	4.16447e-06	1.38465e-07	-1.39304e-06	-2.2456e-06	1.03133e-06	-3.5431e-06	1.49264e-06	3.26067e-06	1.02861e-06	3.69149e-06	-2.79132e-06	-3.28082e-06	-7.96149e-07	-9.73618e-07	9.28686e-10
-2.33228e-06	1.19166e-06	2.43958e-06	-2.35678e-06	-1.12446e-06	-2.24943e-06	1.08671e-06	-1.70444e-06	1.88489e-06	-4.27607e-08	-8.08016e-07	1.99419e-07	1.33177e-05	-6.77883e-07	-2.63944e-06	-2.49418e-05	4.1552e-06	4.97099e-08	-1.39328e-06	-2.24646e-06	1.03179e-06	-3.50475e-06	1.48516e-06	3.17932e-06	-4.66113e-07	3.69355e-06	-2.79426e-06	-3.28036e-06	-8.0673e-07	-9.87101e-07	9.23877e-10
-2.30671e-06	1.33449e-06	2.47005e-06	-1.6767e-06	-2.05446e-06	-2.25078e-06	1.39243e-06	-1.72186e-06	1.86084e-06	-3.85103e-08	-1.09954e-06	1.99963e-07	1.33009e-05	-5.97945e-07	-2.63841e-06	-2.48914e-05	4.16425e-06	1.42825e-07	-1.393e-06	-2.26859e-06	1.03108e-06	-3.51629e-06	1.49672e-06	3.24015e-06	1.00342e-06	3.68152e-06	-2.61834e-06	-1.94872e-06	-7.67834e-07	-9.30749e-07	9.16014e-10
-2.32542e-06	1.25702e-06	2.30106e-06	-1.59491e-06	-7.25464e-07	-2.24934e-06	8.14871e-07	-1.72296e-06	1.87672e-06	-4.20982e-08	-9.34357e-07	1.99638e-07	1.33161e-05	-5.42248e-07	-1.53161e-06	-2.49103e-05	4.11623e-06	5.7212e-08	-1.39498e-06	-2.276e-06	1.02271e-06	-3.4899e-06	1.49196e-06	3.20499e-06	6.63008e-07	1.47151e-06	-2.78449e-06	-2.54726e-06	-8.09242e-07	-1.03587e-06	8.97333e-10
-2.32461e-06	1.2638e-06	2.32231e-06	-1.59751e-06	-8.03315e-07	-2.24946e-06	5.53129e-07	-1.7228e-06	1.87291e-06	-4.20582e-08	-9.37199e-07	1.99607e-07	1.3315e-05	-5.47772e-07	-1.6549e-06	-2.4908e-05	4.08499e-06	7.50108e-08	-1.39487e-06	-2.27459e-06	1.02278e-06	-3.50521e-06	1.49283e-06	3.21282e-06	7.07091e-07	1.67513e-06	-2.75996e-06	-2.25562e-06	-8.09478e-07	-1.03552e-06	8.96523e-10
-2.67497e-06	1.30696e-06	2.37137e-06	-1.79142e-06	-1.48008e-06	-2.24984e-06	6.37642e-07	-1.73237e-06	1.88032e-06	-5.31893e-08	-9.29702e-07	1.99766e-07	1.33114e-05	-5.30964e-07	-2.55949e-06	-3.50744e-06	4.12977e-06	1.16959e-07	-1.39403e-06	-2.27516e-06	1.03128e-06	-3.49953e-06	1.49286e-06	3.23778e-06	2.67834e-07	3.12539e-06	-2.65623e-06	-1.89224e-06	-8.11056e-07	-1.02918e-06	3.0153e-10
-2.46184e-06	1.27738e-06	2.34259e-06	-1.12981e-06	-1.20616e-06	-2.25115e-06	9.52683e-07	-1.73688e-06	1.87626e-06	-4.29023e-08	-9.16095e-07	1.99718e-07	1.32994e-05	-5.36165e-07	-2.11768e-06	-3.98915e-06	4.00035e-06	1.19884e-07	-1.39402e-06	-2.29823e-06	1.02009e-06	-3.48873e-06	1.49256e-06	3.23907e-06	7.32738e-07	2.57786e-06	-2.7521e-06	-2.5413e-06	-8.01438e-07	-1.03101e-06	2.98957e-10
-2.81553e-06	1.2844e-06	2.36094e-06	-1.69057e-06	-1.3888e-06	-2.24988e-06	9.42975e-07	-1.85475e-06	1.87761e-06	-5.4287e-08	-9.36145e-07	2.00152e-07	1.09264e-05	-4.70173e-07	-2.33151e-06	-4.29684e-06	4.12386e-06	9.94634e-08	-1.39487e-06	-2.29324e-06	1.03424e-06	-3.4925e-06	1.49307e-06	3.2277e-06	1.46738e-07	2.36479e-06	-2.67193e-06	-2.29908e-06	-8.05736e-07	-1.04766e-06	2.47201e-10
-2.50066e-06	1.26632e-06	2.28593e-06	-1.66993e-06	-1.04927e-06	-2.24649e-06	7.98912e-07	-1.81282e-06	1.86278e-06	-4.86834e-08	-8.81487e-07	2.36277e-07	1.11564e-05	-5.33827e-07	-2.26726e-06	-3.49486e-06	4.11427e-06	1.03558e-07	-1.39377e-06	-2.29206e-06	1.02755e-06	-3.49351e-06	1.49121e-06	3.21324e-06	3.04409e-07	2.01122e-06	-2.66705e-06	-2.12546e-06	-8.069e-07	-1.01663e-06	2.39749e-10
-2.50211e-06	1.26962e-06	2.30483e-06	-1.71708e-06	-1.29069e-06	-2.24562e-06	6.94623e-07	-1.796e-06	1.87287e-06	-5.48222e-08	-9.00164e-07	2.29415e-07	1.09813e-05	-4.92044e-07	-2.31469e-06	-3.03796e-06	4.1056e-06	9.96963e-08	-1.39414e-06	-2.28644e-06	1.03042e-06	-3.4937e-06	1.49109e-06	3.21817e-06	3.61026e-07	1.90332e-06	-2.68067e-06	-2.14878e-06	-8.06162e-07	-1.02454e-06	2.33483e-10
-2.60873e-06	1.27203e-06	2.32528e-06	-1.69774e-06	-1.2782e-06	-2.2478e-06	7.65033e-07	-1.79874e-06	1.87681e-06	-5.21137e-08	-8.71708e-07	2.16045e-07	1.11568e-05	-5.07322e-07	-2.3227e-06	-2.62156e-06	3.44e-06	1.26487e-07	-1.39437e-06	-2.28295e-06	1.03815e-06	-3.48891e-06	1.49144e-06	3.10084e-06	-4.24379e-07	6.92058e-07	-2.67423e-06	-2.20731e-06	-7.72027e-07	-1.02233e-06	2.26969e-10
-2.57448e-06	1.26785e-06	2.3022e-06	-1.69452e-06	-1.2845e-06	-2.24787e-06	6.76248e-07	-1.79636e-06	1.87339e-06	-5.37739e-08	-8.67791e-07	2.23452e-07	1.10383e-05	-4.97072e-07	-2.30707e-06	-2.65337e-06	3.62624e-06	4.05397e-07	-1.39429e-06	-2.28709e-06	1.03029e-06	-3.49191e-06	1.49142e-06	3.02115e-06	-1.52681e-07	1.00512e-06	-2.68453e-06	-2.22837e-06	-7.85176e-07	-1.0271e-06	2.25536e-10
-2.55757e-06	1.25128e-06	2.37587e-06	-1.68284e-06	-1.22705e-06	-2.23927e-06	6.9129e-07	-1.79405e-06	1.79948e-06	-6.38594e-08	-8.90377e-07	2.1245e-07	1.10732e-05	-4.92759e-07	-2.31363e-06	-2.69689e-06	3.68646e-06	2.80016e-07	-1.38985e-06	-2.28796e-06	1.03072e-06	-3.4926e-06	1.49161e-06	9.74461e-07	2.30582e-08	6.91261e-07	-2.68914e-06	-2.20041e-06	-7.96355e-07	-1.02241e-06	2.17867e-10
-2.55717e-06	1.26943e-06	2.32144e-06	-1.693e-06	-1.2427e-06	-2.24719e-06	6.70135e-07	-1.80197e-06	1.86978e-06	-5.34824e-08	-8.71861e-07	2.17934e-07	1.10681e-05	-4.94183e-07	-2.31996e-06	4.5584e-08	3.58593e-06	3.57773e-07	-1.39392e-06	-2.28626e-06	1.03053e-06	-3.49096e-06	1.49122e-06	1.5026e-06	-2.13366e-07	7.05493e-07	-2.68328e-06	-2.21068e-06	-7.7287e-07	-1.01156e-06	2.11273e-10
-1.57658e-06	1.25647e-06	2.3274e-06	-1.6885e-06	-1.26747e-06	-2.24603e-06	6.80573e-07	-1.79932e-06	1.8702e-06	-5.47176e-08	-8.74745e-07	2.19386e-07	1.10673e-05	-4.92446e-07	-2.3165e-06	-5.11699e-07	3.62749e-06	3.6209e-07	-1.38759e-06	-2.28568e-06	1.02957e-06	-3.49229e-06	1.49167e-06	8.48093e-07	-6.71092e-08	6.61284e-07	-2.68351e-06	-2.18655e-06	-7.77326e-07	-1.02405e-06	2.06071e-10
-1.00431e-06	1.26156e-06	2.33222e-06	-1.68987e-06	-1.24785e-06	-2.24661e-06	6.72441e-07	-1.7995e-06	1.86634e-06	-5.31701e-08	-8.74924e-07	2.17416e-07	1.10631e-05	-4.80893e-07	-2.31285e-06	-7.10029e-07	3.574e-06	3.3221e-07	-1.39166e-06	-2.28623e-06	1.02986e-06	-3.49197e-06	1.49189e-06	1.05879e-06	2.36548e-08	7.76551e-07	-2.68353e-06	-2.16601e-06	-7.75915e-07	-1.02922e-06	2.04772e-10
-1.20134e-06	1.2535e-06	2.33264e-06	-1.69037e-06	-1.2517e-06	-2.24595e-06	6.81006e-07	-1.79979e-06	1.85357e-06	-5.3569e-08	-8.73563e-07	2.18071e-07	1.10696e-05	-4.92013e-07	-2.31284e-06	-6.51246e-07	3.60522e-06	3.21485e-07	-1.39076e-06	-2.28651e-06	1.02937e-06	-3.49207e-06	1.49332e-06	7.20552e-07	-5.38079e-08	7.40695e-07	-2.68442e-06	-2.18278e-06	-7.75729e-07	-7.4421e-07	2.04373e-10
-1.18802e-06	1.25382e-06	2.33257e-06	-1.68993e-06	-1.25034e-06	-2.24596e-06	6.77731e-07	-1.79978e-06	1.8617e-06	-5.3563e-08	-8.73718e-07	2.17829e-07	1.10695e-05	-4.91168e-07	-2.31288e-06	-6.65317e-07	3.59585e-06	3.26977e-07	-1.39078e-06	-2.2864e-06	1.02938e-06	-3.49205e-06	1.49328e-06	7.35112e-07	-4.92099e-08	7.40079e-07	-2.68432e-06	-2.17284e-06	-7.74447e-07	-7.93372e-07	2.04362e-10
-1.14e-06	1.2545e-06	2.32974e-06	-1.68948e-06	-1.24904e-06	-2.24568e-06	6.74516e-07	-1.79952e-06	1.86471e-06	-5.43291e-08	-8.74524e-07	2.18051e-07	1.10675e-05	-4.8479e-07	-2.31267e-06	-6.90922e-07	3.60773e-06	3.27497e-07	-1.39155e-06	-2.28653e-06	1.02954e-06	-3.49195e-06	1.49267e-06	7.87297e-07	-8.80062e-09	6.99073e-07	-2.68423e-06	-2.17182e-06	-7.7395e-07	-4.29403e-07	2.03879e-10
-1.14009e-06	1.25873e-06	2.33113e-06	-1.68956e-06	-1.2501e-06	-2.24581e-06	6.76056e-07	-1.79934e-06	1.86011e-06	-5.36642e-08	-8.74486e-07	2.18132e-07	1.10675e-05	-4.85503e-07	-2.08687e-06	-6.89191e-07	3.59461e-06	3.27888e-07	-1.39127e-06	-2.28634e-06	1.02934e-06	-3.49201e-06	1.4939e-06	8.12743e-07	-1.46249e-08	6.28196e-07	-2.68456e-06	-2.17305e-06	-7.7439e-07	-5.55571e-07	2.02875e-10
-1.25007e-06	1.25738e-06	2.33171e-06	-1.68984e-06	-1.25381e-06	-2.2471e-06	6.49236e-07	-1.79961e-06	1.8638e-06	-5.46179e-08	-8.76802e-07	2.17988e-07	6.86444e-06	-4.87837e-07	-2.13474e-06	-6.07504e-07	3.59892e-06	2.99787e-07	-1.39141e-06	-2.28655e-06	1.03064e-06	-3.49215e-06	1.53753e-06	7.9349e-07	-2.59535e-08	7.15977e-07	-2.69186e-06	-2.17298e-06	-7.77994e-07	-4.6865e-07	1.28059e-10
-1.25007e-06	1.25738e-06	2.33171e-06	-1.68984e-06	-1.25381e-06	-2.2471e-06	6.49236e-07	-1.79961e-06	1.8638e-06	-5.46179e-08	-8.76802e-07	2.17988e-07	6.86444e-06	-4.87837e-07	-2.13474e-06	-6.07504e-07	3.59892e-06	2.99787e-07	-1.39141e-06	-2.28655e-06	1.03064e-06	-3.49215e-06	1.53753e-06	7.9349e-07	-2.59535e-08	7.15977e-07	-2.69186e-06	-2.17298e-06	-7.77994e-07	-4.6865e-07	1.28059e-10
-1.24051e-06	1.24905e-06	2.3318e-06	-1.68974e-06	-1.25385e-06	-2.35759e-06	2.20548e-07	-1.79822e-06	1.86246e-06	-5.6131e-08	-9.02335e-07	2.1802e-07	5.59507e-06	-4.87103e-07	-1.94238e-06	-6.01745e-07	3.59604e-06	-1.44273e-08	-1.36971e-06	-2.2866e-06	1.03027e-06	-3.49047e-06	1.52291e-06	8.1484e-07	-2.81384e-08	6.24389e-07	-2.72733e-06	-2.17289e-06	-7.7279e-07	-8.64486e-08	1.11234e-10
-1.29131e-06	8.59913e-07	2.33219e-06	-1.68968e-06	-1.25402e-06	-2.40833e-06	5.7369e-07	-1.7995e-06	1.86264e-06	-5.75582e-08	-8.71193e-07	2.17986e-07	5.35484e-06	-4.87485e-07	-2.09409e-06	-6.28893e-07	3.59967e-06	6.91292e-08	-1.37665e-06	-2.28654e-06	1.03062e-06	-3.49161e-06	1.49844e-06	8.06161e-07	-2.54877e-08	6.43627e-07	-2.78119e-06	-2.17293e-06	-7.75555e-07	-2.33278e-07	1.09375e-10
-1.23441e-06	1.24517e-06	2.33176e-06	-1.67426e-06	-1.25361e-06	-2.36641e-06	1.25817e-07	-1.73992e-06	1.86242e-06	-5.589e-08	-8.76349e-07	2.17929e-07	5.40691e-06	-4.87581e-07	-2.12644e-06	-6.12073e-07	3.59585e-06	-3.50238e-07	-1.14321e-06	-2.28661e-06	1.0307e-06	-3.48862e-06	1.50653e-06	8.19681e-07	-2.19119e-08	6.08174e-07	-2.73459e-06	-1.90797e-06	-7.74583e-07	-2.97215e-07	1.08125e-10
-1.17295e-06	9.75558e-07	2.33159e-06	-1.66957e-06	-1.25836e-06	-2.36148e-06	4.65429e-07	-1.75082e-06	1.86183e-06	2.41106e-07	-7.86544e-07	2.7253e-07	5.48972e-06	-4.8729e-07	-1.59958e-06	-6.30302e-07	1.79415e-06	9.74443e-08	-1.11953e-06	-2.28755e-06	1.02862e-06	-3.58172e-06	1.50565e-06	8.22133e-07	-2.56179e-08	6.76454e-07	-2.75929e-06	-2.16742e-06	-7.77766e-07	-8.61677e-08	9.84676e-11
-1.19366e-06	1.02971e-06	2.33172e-06	-1.6787e-06	-1.25752e-06	-2.37216e-06	3.1068e-07	-1.76409e-06	1.86215e-06	1.29584e-07	-7.98821e-07	2.68014e-07	5.40157e-06	-4.86664e-07	-1.67592e-06	-6.30635e-07	9.33379e-07	4.99686e-08	-6.95198e-07	-2.28718e-06	1.01361e-06	-3.56815e-06	1.54784e-06	8.1897e-07	-2.41003e-08	6.69563e-07	-2.74093e-06	-2.12932e-06	-7.76986e-07	-1.01269e-07	9.44951e-11
-1.19355e-06	1.01565e-06	2.33205e-06	-1.67121e-06	-1.25881e-06	-2.36336e-06	3.91752e-07	-1.7601e-06	1.86231e-06	1.41426e-07	-8.20648e-07	2.33487e-07	5.30241e-06	-4.87014e-07	-1.81737e-06	-6.24996e-07	7.00266e-07	4.16208e-08	-5.30235e-07	-2.28729e-06	1.01619e-06	-3.55286e-06	1.517e-06	8.20587e-07	-2.50232e-08	6.74254e-07	-2.73968e-06	-2.12941e-06	-7.76807e-07	-4.69399e-08	9.31075e-11
-1.20181e-06	1.04744e-06	2.33238e-06	-1.67579e-06	-1.25902e-06	-2.36142e-06	3.26021e-07	-1.74797e-06	1.86214e-06	1.04741e-07	-8.18616e-07	2.50679e-07	5.309e-06	-4.86465e-07	-1.73442e-06	-6.21774e-07	6.53084e-07	4.53425e-08	-6.40356e-07	-2.28715e-06	1.01914e-06	-3.5548e-06	1.52941e-06	8.16848e-07	-2.43109e-08	6.71906e-07	-2.74491e-06	-2.07433e-06	-7.76046e-07	-1.25956e-07	9.28e-11
-1.20862e-06	9.87139e-07	2.05328e-06	-8.56709e-07	-1.2554e-06	-2.4381e-06	3.71819e-07	-1.75121e-06	1.86214e-06	1.62549e-07	-8.06176e-07	2.51914e-07	5.3829e-06	-4.87225e-07	-1.55685e-06	-9.07791e-07	5.11475e-07	6.80876e-08	-6.07837e-07	-1.29641e-06	1.01392e-06	-3.58092e-06	1.57917e-06	8.21593e-07	-2.11594e-08	6.76345e-07	-2.72261e-06	-2.10722e-06	-8.44995e-07	-6.61367e-08	8.71441e-11
-1.20958e-06	9.86946e-07	2.08041e-06	-9.31411e-07	-1.25542e-06	-2.4272e-06	3.69994e-07	-1.75083e-06	1.86215e-06	1.61576e-07	-8.07549e-07	2.51414e-07	5.3381e-06	-4.87191e-07	-1.56991e-06	-8.96265e-07	5.33557e-07	6.41224e-08	-6.02107e-07	-1.35342e-06	1.01524e-06	-3.58017e-06	1.55098e-06	8.21541e-07	-2.17991e-08	6.74141e-07	-2.72744e-06	-2.10643e-06	-8.38652e-07	-7.97936e-08	8.69646e-11
-1.20865e-06	1.00134e-06	2.06961e-06	-9.94221e-07	-1.25644e-06	-2.37962e-06	3.77207e-07	-1.75142e-06	1.86213e-06	1.47522e-07	-8.08227e-07	2.49652e-07	5.34693e-06	-4.87208e-07	-1.59885e-06	-7.17262e-07	5.46894e-07	4.4747e-08	-5.85691e-07	-1.30879e-06	1.01529e-06	-3.56501e-06	1.5718e-06	8.19301e-07	-2.29148e-08	6.75332e-07	-2.72442e-06	-2.09382e-06	-8.252e-07	-6.50144e-08	8.64762e-11
-1.21094e-06	1.00093e-06	2.10111e-06	-7.8081e-07	-1.25815e-06	-2.37231e-06	3.72503e-07	-1.74683e-06	1.86215e-06	1.3692e-07	-8.0892e-07	2.47995e-07	5.33139e-06	-4.87174e-07	-1.58492e-06	-7.05811e-07	6.30222e-07	3.55598e-08	-6.2004e-07	-1.44936e-06	1.01862e-06	-3.5671e-06	1.53907e-06	8.20279e-07	-2.27908e-08	6.72638e-07	-2.73116e-06	-2.05593e-06	-8.03551e-07	-6.66901e-08	8.62431e-11
-1.21048e-06	9.92797e-07	2.09346e-06	-7.99528e-07	-1.25801e-06	-2.37179e-06	3.74084e-07	-1.74835e-06	1.86214e-06	1.35854e-07	-8.08346e-07	2.48003e-07	5.34012e-06	-4.87204e-07	-1.58549e-06	-7.0494e-07	6.17476e-07	4.24784e-08	-6.06184e-07	-1.36988e-06	1.01808e-06	-3.56947e-06	1.55076e-06	8.20588e-07	-2.28965e-08	6.73358e-07	-2.73075e-06	-2.06373e-06	-8.04247e-07	-6.5942e-08	8.61474e-11
-1.21071e-06	9.93995e-07	2.0919e-06	-8.33211e-07	-1.25932e-06	-2.38319e-06	3.93619e-07	-1.7462e-06	1.82442e-06	1.34455e-07	-8.09939e-07	2.57023e-07	5.32889e-06	-4.87098e-07	-1.58913e-06	-7.09849e-07	5.89504e-07	4.1154e-08	-6.17359e-07	-1.39105e-06	1.00744e-06	-3.56639e-06	1.54569e-06	8.3176e-07	-2.25623e-08	6.74341e-07	-2.72907e-06	-9.45481e-07	-8.07836e-07	-6.96362e-08	8.26608e-11
-1.00813e-06	9.93123e-07	7.69164e-07	-8.34187e-07	-1.26395e-06	-2.38044e-06	3.75145e-07	-1.74798e-06	1.8545e-06	1.45464e-07	-8.09541e-07	2.59767e-07	5.29156e-06	-4.87305e-07	-1.61529e-06	-7.19933e-07	5.90207e-07	5.0514e-08	-6.2683e-07	-1.38536e-06	1.0121e-06	-3.48804e-06	1.54931e-06	1.35058e-07	-2.15673e-08	6.74344e-07	-2.72913e-06	-1.368e-06	-9.31799e-07	-6.91859e-08	7.82193e-11
-9.139e-07	9.94486e-07	6.98313e-07	-8.39258e-07	-1.26173e-06	-2.37652e-06	3.81673e-07	-1.74525e-06	1.86543e-06	1.3858e-07	-8.09264e-07	2.49152e-07	5.28952e-06	-4.87307e-07	-1.6146e-06	-7.21487e-07	6.05183e-07	5.6007e-08	-6.14778e-07	-1.38033e-06	1.01326e-06	-3.45721e-06	1.54811e-06	2.73301e-07	-2.16955e-08	6.74309e-07	-2.72978e-06	-1.55743e-06	-8.28221e-07	-6.94615e-08	7.81337e-11
-9.24799e-07	1.00973e-06	7.93803e-07	-8.22563e-07	-1.26067e-06	-2.37691e-06	3.80929e-07	-1.74619e-06	4.48266e-07	1.42192e-07	-8.10692e-07	2.52187e-07	5.30416e-06	-4.87327e-07	-1.62137e-06	-7.19072e-07	6.02901e-07	5.62376e-08	-6.18301e-07	-1.38499e-06	1.0039e-06	-3.49765e-06	1.54816e-06	2.89117e-07	-2.15743e-08	6.74135e-07	-2.72959e-06	-1.19154e-06	-9.74591e-07	-6.72811e-08	7.47429e-11
-9.19586e-07	1.00542e-06	7.75896e-07	-8.42939e-07	-1.26208e-06	-2.37657e-06	3.80331e-07	-1.74626e-06	4.42839e-07	1.39891e-07	-8.06514e-07	2.5426e-07	5.29307e-06	-4.87325e-07	-1.60792e-06	-7.21488e-07	6.02038e-07	6.1211e-08	-6.18598e-07	-1.38909e-06	1.00871e-06	-3.41793e-06	1.54708e-06	3.98126e-07	-2.19022e-08	6.74442e-07	-2.73012e-06	-1.21108e-06	-8.38891e-07	-6.83907e-08	7.39091e-11
-9.19586e-07	1.00542e-06	7.75896e-07	-8.42939e-07	-1.26208e-06	-2.37657e-06	3.80331e-07	-1.74626e-06	4.42839e-07	1.39891e-07	-8.06514e-07	2.5426e-07	5.29307e-06	-4.87325e-07	-1.60792e-06	-7.21488e-07	6.02038e-07	6.1211e-08	-6.18598e-07	-1.38909e-06	1.00871e-06	-3.41793e-06	1.54708e-06	3.98126e-07	-2.19022e-08	6.74442e-07	-2.73012e-06	-1.21108e-06	-8.38891e-07	-6.83907e-08	7.39091e-11
-9.5353e-07	1.00081e-06	7.37628e-07	-8.37128e-07	-1.2139e-06	-2.37655e-06	3.81503e-07	-1.74563e-06	5.301e-07	1.40381e-07	-8.09005e-07	2.6182e-07	3.96989e-06	-6.08427e-07	-1.61279e-06	-7.79473e-07	6.20056e-07	5.5871e-08	-6.18582e-07	-1.38516e-06	1.13664e-06	-3.31607e-06	1.54845e-06	7.27833e-07	-2.45347e-08	6.74959e-07	-2.19285e-06	-1.2776e-06	-8.45702e-07	-7.57362e-08	5.93552e-11
-9.5353e-07	1.00081e-06	7.37628e-07	-8.37128e-07	-1.2139e-06	-2.37655e-06	3.81503e-07	-1.74563e-06	5.301e-07	1.40381e-07	-8.09005e-07	2.6182e-07	3.96989e-06	-6.08427e-07	-1.61279e-06	-7.79473e-07	6.20056e-07	5.5871e-08	-6.18582e-07	-1.38516e-06	1.13664e-06	-3.31607e-06	1.54845e-06	7.27833e-07	-2.45347e-08	6.74959e-07	-2.19285e-06	-1.2776e-06	-8.45702e-07	-7.57362e-08	5.93552e-11
-9.49013e-07	1.00107e-06	7.2116e-07	-8.38668e-07	-1.21596e-06	-2.37609e-06	3.81563e-07	-1.74566e-06	5.27554e-07	1.40288e-07	-8.09227e-07	2.61122e-07	3.89754e-06	-5.9385e-07	-1.61425e-06	-8.01529e-07	6.24153e-07	5.44107e-08	-6.18865e-07	-1.38544e-06	1.14763e-06	-3.30081e-06	1.54943e-06	7.87226e-07	-2.8952e-08	6.75201e-07	-2.18046e-06	-1.24938e-06	-8.45556e-07	-7.79137e-08	5.86772e-11
-9.38464e-07	9.69197e-07	2.85258e-07	-8.11596e-07	-1.21672e-06	-2.37643e-06	-2.05951e-08	-1.74573e-06	5.28743e-07	1.52422e-07	-8.09361e-07	2.59576e-07	4.05867e-06	1.83991e-07	-1.61296e-06	-8.01255e-07	6.09853e-07	5.50634e-08	-6.18375e-07	-1.38731e-06	1.14112e-06	-3.32372e-06	1.54854e-06	6.16532e-07	-2.59464e-08	6.74961e-07	-1.7664e-06	-1.17297e-06	-8.43315e-07	5.43285e-08	5.69872e-11
-9.15748e-07	1.0015e-06	6.72531e-07	-8.38136e-07	-7.31669e-07	-2.37871e-06	3.81313e-07	-1.69633e-06	5.18181e-07	1.40217e-07	-8.08558e-07	4.23647e-07	3.97827e-06	-5.90751e-07	-5.06663e-07	-7.79675e-07	6.16301e-07	-9.15197e-09	-6.18713e-07	-1.38601e-06	1.11287e-06	-3.34564e-06	1.54833e-06	6.01901e-07	5.27368e-07	6.75056e-07	-1.90636e-06	-1.15485e-06	-8.50111e-07	-7.53406e-08	5.46797e-11
-8.60963e-07	1.00132e-06	6.88447e-07	-8.37957e-07	-5.72044e-07	-2.37799e-06	3.81387e-07	-1.71776e-06	5.13015e-07	1.40113e-07	-8.08362e-07	3.3102e-07	3.96114e-06	-5.80214e-07	-6.18225e-07	-7.88611e-07	6.19555e-07	1.43415e-08	-6.19081e-07	-1.38628e-06	1.08239e-06	-3.33299e-06	1.54852e-06	6.20692e-07	1.81012e-07	6.74921e-07	-1.87498e-06	-1.19067e-06	-8.46156e-07	-6.23776e-08	5.39695e-11
-8.54037e-07	9.94518e-07	5.16176e-07	-8.36864e-07	-4.59181e-07	-2.37783e-06	3.76018e-07	-1.64649e-06	5.207e-07	1.42862e-07	-8.08562e-07	3.45205e-07	3.96847e-06	-5.92679e-07	-5.26642e-07	-7.80643e-07	6.16153e-07	3.41284e-08	-6.18837e-07	-1.38655e-06	1.09276e-06	-3.34016e-06	1.55039e-06	6.08955e-07	1.72451e-07	6.75031e-07	-1.88911e-06	-1.19256e-06	-6.3585e-07	-7.48022e-08	5.31516e-11
-8.50399e-07	1.00232e-06	5.44514e-07	-8.36396e-07	-7.33561e-07	-1.81886e-06	3.54833e-07	-1.72481e-06	5.1662e-07	1.41728e-07	-8.32583e-07	3.26033e-07	3.95437e-06	-5.67701e-07	-4.90986e-07	-7.86345e-07	2.80727e-07	3.64206e-08	-6.18925e-07	-1.3797e-06	6.13839e-07	-3.33844e-06	1.5459e-06	6.16188e-07	2.5132e-09	6.74969e-07	-1.69944e-06	-1.20103e-06	-8.43412e-07	-5.06344e-08	4.97346e-11
-8.96993e-07	9.98865e-07	5.68095e-07	-8.36768e-07	-7.42398e-07	-1.72764e-06	3.40744e-07	-1.73117e-06	5.21115e-07	3.84296e-07	-8.10432e-07	3.26032e-07	3.95287e-06	-5.76765e-07	-5.73829e-07	-7.86293e-07	6.14775e-07	3.59184e-08	-6.18945e-07	-1.38799e-06	7.47398e-07	-3.34422e-06	9.59235e-07	6.11611e-07	1.81393e-07	6.74962e-07	-1.89843e-06	-1.2064e-06	-8.47513e-07	-6.08513e-08	4.95572e-11
-8.57887e-07	9.98686e-07	5.49242e-07	-8.36993e-07	-7.06813e-07	-1.82761e-06	3.53786e-07	-1.68348e-06	5.16907e-07	2.16498e-07	-8.3741e-07	3.14851e-07	3.94134e-06	-5.78499e-07	-5.2175e-07	-7.86729e-07	3.56701e-07	3.03164e-08	-6.18924e-07	-9.73058e-07	7.80159e-07	-3.33914e-06	1.2782e-06	6.05934e-07	8.11975e-08	6.7498e-07	-1.74406e-06	-1.20615e-06	-8.44771e-07	-5.53881e-08	4.83019e-11
-8.74083e-07	9.9907e-07	5.48461e-07	-8.37249e-07	-7.3094e-07	-1.8012e-06	3.62033e-07	-1.70784e-06	5.18709e-07	2.61164e-07	-8.33121e-07	2.97613e-07	3.9207e-06	-5.72212e-07	-5.30764e-07	-7.8613e-07	5.14462e-07	3.1653e-08	-6.18971e-07	-6.61355e-07	9.15541e-07	-3.3406e-06	8.54045e-07	5.50164e-07	1.31877e-07	6.74964e-07	-1.74707e-06	-1.20065e-06	-8.44778e-07	-5.70561e-08	4.71091e-11
-8.74985e-07	9.9922e-07	5.36926e-07	-7.13031e-07	-7.22404e-07	-1.81129e-06	3.66936e-07	-1.70673e-06	5.18981e-07	2.16004e-07	-8.28031e-07	3.0499e-07	3.91647e-06	-5.72254e-07	-5.31514e-07	-7.8641e-07	4.51371e-07	3.16946e-08	-6.18932e-07	-7.07661e-07	8.96029e-07	-3.34009e-06	8.9601e-07	5.62017e-07	1.27354e-07	6.76631e-07	-1.75743e-06	-1.20252e-06	-8.30636e-07	-5.66438e-08	4.69409e-11
-8.78429e-07	9.98352e-07	5.43614e-07	-5.12834e-07	-7.20716e-07	-1.80927e-06	3.64656e-07	-1.70289e-06	5.18221e-07	2.43293e-07	-8.33278e-07	3.09759e-07	3.93068e-06	-5.7943e-07	-5.27193e-07	-7.86589e-07	3.15184e-07	3.11168e-08	-6.18949e-07	-7.47311e-07	8.43883e-07	-3.33991e-06	8.63109e-07	5.74382e-07	1.19797e-07	6.7334e-07	-1.77224e-06	-1.2045e-06	-8.35676e-07	-4.97768e-08	4.66973e-11
-8.77705e-07	9.98368e-07	5.41632e-07	-5.14074e-07	-7.20124e-07	-1.80591e-06	3.61922e-07	-1.70603e-06	5.18342e-07	2.51105e-07	-8.28294e-07	3.04242e-07	3.92229e-06	-5.76605e-07	-5.3246e-07	-7.8663e-07	3.36045e-07	3.13613e-08	-6.18983e-07	-7.48654e-07	8.40961e-07	-3.34039e-06	8.35202e-07	5.76421e-07	1.31988e-07	6.74842e-07	-1.76396e-06	-1.20238e-06	-8.01068e-07	-5.42274e-08	4.65031e-11
-8.76562e-07	9.9821e-07	5.3746e-07	-6.06615e-07	-7.1914e-07	-1.81145e-06	3.60638e-07	-1.70981e-06	5.18629e-07	2.04296e-07	-8.31176e-07	3.11028e-07	2.30896e-06	-5.75345e-07	-5.35984e-07	-7.8662e-07	3.8891e-07	3.12096e-08	-6.20776e-07	-7.15198e-07	8.41044e-07	-3.33987e-06	8.77784e-07	5.72595e-07	1.27091e-07	4.94268e-07	-1.76448e-06	-1.20307e-06	-8.04482e-07	-5.43984e-08	3.64212e-11
-5.66589e-07	9.97888e-07	5.33423e-07	-6.76493e-07	-7.16233e-07	-7.31489e-07	3.57116e-07	-1.70789e-06	5.18635e-07	2.29681e-07	-6.88449e-07	3.33107e-07	2.59042e-06	-5.56346e-07	-5.33949e-07	-7.62161e-07	3.93077e-07	2.32127e-08	-6.15036e-07	-7.06438e-07	8.6734e-07	-3.33848e-06	9.23846e-07	5.76607e-07	1.25062e-07	6.75181e-07	-1.76689e-06	-1.20846e-06	-7.89095e-07	-1.21567e-07	3.47512e-11
-8.02883e-07	9.97306e-07	5.36965e-07	-6.26979e-07	-7.18167e-07	-1.03099e-06	3.55044e-07	-1.70586e-06	5.1862e-07	2.27398e-07	-7.69881e-07	3.25813e-07	2.34093e-06	-5.71756e-07	-5.33614e-07	-7.83992e-07	3.69721e-07	2.90304e-08	-6.17797e-07	-7.14544e-07	8.58069e-07	-3.3394e-06	8.73579e-07	5.72297e-07	1.23899e-07	6.75229e-07	-1.76596e-06	-1.20825e-06	-7.95812e-07	-5.79023e-08	3.4356e-11
-8.22406e-07	9.95512e-07	5.33584e-07	-6.17088e-07	-7.19111e-07	-9.27936e-07	3.56395e-07	-1.71191e-06	5.18558e-07	1.98355e-07	-7.42356e-07	3.15774e-07	2.4361e-06	-5.6528e-07	-5.31724e-07	-7.76691e-07	4.37839e-07	2.54275e-08	-6.15097e-07	-6.78948e-07	8.73573e-07	-3.08324e-06	8.96194e-07	5.3303e-07	1.25271e-07	6.92556e-07	-1.76396e-06	-1.2129e-06	-8.04928e-07	-6.8508e-08	3.29869e-11
-7.30961e-07	1.02323e-06	5.36065e-07	-6.20221e-07	-7.2028e-07	-8.54328e-07	2.02853e-07	-1.77488e-06	5.39939e-07	2.41325e-07	-7.44262e-07	3.22226e-07	1.78906e-06	-5.71416e-07	-5.27397e-07	-7.78895e-07	3.85515e-07	2.29455e-08	-6.17237e-07	-6.99088e-07	8.56495e-07	-3.33852e-06	8.92119e-07	5.76054e-07	1.30886e-07	6.61553e-07	-1.57859e-06	-1.20907e-06	-8.54643e-07	-1.00659e-07	3.1288e-11
-4.82777e-07	9.98285e-07	5.36958e-07	-6.24096e-07	-7.1882e-07	-7.99921e-07	3.39791e-07	-1.71946e-06	5.21145e-07	2.29111e-07	-7.43557e-07	3.22201e-07	2.13293e-06	-5.7116e-07	-5.3248e-07	-7.76801e-07	3.82703e-07	2.43722e-08	-6.1716e-07	-7.06049e-07	8.54537e-07	-2.16155e-06	8.87494e-07	5.73531e-07	1.25272e-07	6.68851e-07	-1.76105e-06	-1.19759e-06	-8.23621e-07	-6.56043e-08	2.61062e-11
-6.36221e-07	1.00598e-06	5.36853e-07	-6.29372e-07	-7.18647e-07	-8.35069e-07	3.24836e-07	-1.7258e-06	5.27623e-07	2.28235e-07	-7.58532e-07	3.22715e-07	1.89391e-06	-5.69419e-07	-5.30129e-07	-7.75413e-07	3.4866e-07	2.33634e-08	-6.16589e-07	-6.90395e-07	8.54449e-07	-2.30684e-06	8.91091e-07	5.72862e-07	1.1825e-07	6.6769e-07	-1.67786e-06	-1.20379e-06	-8.29548e-07	-9.2514e-08	2.57758e-11
-6.08472e-07	1.0037e-06	5.37056e-07	-6.23811e-07	-7.18868e-07	-8.24842e-07	3.35945e-07	-1.72077e-06	5.21553e-07	2.29221e-07	-7.43739e-07	3.22223e-07	1.8908e-06	-5.71734e-07	-5.32333e-07	-7.77104e-07	3.81049e-07	2.43329e-08	-6.16916e-07	-7.04853e-07	8.54907e-07	-2.20873e-06	8.90203e-07	5.73898e-07	1.37536e-07	6.69173e-07	-1.72406e-06	-1.20334e-06	-8.2354e-07	-7.01355e-08	2.54217e-11
-6.06395e-07	1.00524e-06	5.39011e-07	-6.23127e-07	-7.18295e-07	-7.4288e-07	3.08339e-07	-1.72927e-06	5.24689e-07	2.32125e-07	-7.41572e-07	3.22828e-07	1.87747e-06	-5.70267e-07	-5.30884e-07	-7.77508e-07	3.85939e-07	2.54817e-08	-6.17244e-07	-6.94463e-07	8.56104e-07	-2.2253e-06	8.91359e-07	5.72161e-07	1.27554e-07	6.84004e-07	-1.67273e-06	-1.2043e-06	-8.18364e-07	-7.41158e-08	2.51575e-11
-5.64879e-07	1.00294e-06	5.37408e-07	-6.23476e-07	-7.18364e-07	-7.7987e-07	2.95485e-07	-1.72526e-06	5.24791e-07	2.2969e-07	-4.99405e-07	3.2291e-07	1.89769e-06	-5.70285e-07	-5.30931e-07	-7.76469e-07	3.82224e-07	2.46323e-08	-6.16876e-07	-6.94335e-07	8.56071e-07	-2.21365e-06	8.95609e-07	5.72186e-07	1.3129e-07	6.70814e-07	-1.69625e-06	-1.20385e-06	-8.22583e-07	-8.29163e-08	2.49328e-11
-5.8885e-07	9.69382e-07	5.39954e-07	-6.24341e-07	-7.18776e-07	-8.30559e-07	3.07996e-07	-1.72392e-06	5.27785e-07	2.30862e-07	-2.15147e-07	3.22876e-07	1.90464e-06	-5.7065e-07	-5.3097e-07	-7.75549e-07	3.756e-07	2.45532e-08	-6.16971e-07	-6.98155e-07	8.56526e-07	-2.23356e-06	8.89582e-07	5.72087e-07	1.33087e-07	6.69158e-07	-1.37829e-06	-1.20369e-06	-8.30137e-07	-7.9292e-08	2.39204e-11
-5.96633e-07	8.76098e-07	5.39034e-07	-6.2364e-07	-7.08087e-07	-7.82498e-07	3.08688e-07	-1.72465e-06	5.26502e-07	2.30855e-07	-3.94379e-07	3.21551e-07	1.89764e-06	-5.70889e-07	-5.31142e-07	-7.77483e-07	3.80063e-07	2.47147e-08	-6.17151e-07	-6.96598e-07	8.55823e-07	-1.5494e-06	8.90124e-07	5.7272e-07	1.3673e-07	6.71584e-07	-1.55046e-06	-1.20336e-06	-8.2001e-07	-7.47297e-08	2.16537e-11
-5.97284e-07	8.71702e-07	5.38448e-07	-6.23616e-07	-7.16419e-07	-8.07973e-07	3.06574e-07	-1.72432e-06	5.26773e-07	2.30105e-07	-4.84896e-07	3.22065e-07	1.89965e-06	-5.70762e-07	-5.33125e-07	-7.80627e-07	3.80073e-07	2.45903e-08	-6.17024e-07	-1.55e-07	8.55893e-07	-1.67766e-06	8.91133e-07	5.72339e-07	1.36893e-07	6.72774e-07	-6.52722e-07	-1.20347e-06	-8.21058e-07	-7.77412e-08	1.97707e-11
-5.84464e-07	8.28999e-07	5.38539e-07	-6.23582e-07	-7.17107e-07	-8.07987e-07	3.05074e-07	-1.72411e-06	5.26973e-07	2.30414e-07	-4.33229e-07	3.21284e-07	1.89992e-06	-5.70823e-07	-5.3161e-07	-7.82218e-07	3.78163e-07	2.46677e-08	-6.17013e-07	-3.77694e-07	8.55858e-07	-1.61076e-06	8.90357e-07	5.72402e-07	1.32897e-07	6.72483e-07	-6.80571e-07	-1.20359e-06	-8.21336e-07	-7.73718e-08	1.95688e-11
-5.86542e-07	8.59076e-07	5.28877e-07	-6.23807e-07	-7.14293e-07	-7.97775e-07	3.05533e-07	-1.72498e-06	5.50977e-07	2.30149e-07	-3.68587e-07	3.22317e-07	1.5107e-06	-5.7079e-07	-5.33857e-07	-7.8129e-07	3.809e-07	2.55443e-08	-6.17037e-07	-5.80905e-07	8.55908e-07	-1.61131e-06	8.90536e-07	5.73193e-07	1.32551e-07	6.7232e-07	-4.5989e-07	-1.20555e-06	-8.2175e-07	-7.69338e-08	1.81962e-11
-5.87814e-07	8.80643e-07	5.37991e-07	-6.15759e-07	-7.14751e-07	-8.03316e-07	3.03378e-07	-1.72524e-06	5.29931e-07	2.30343e-07	-4.17246e-07	3.22324e-07	4.50153e-07	-5.4136e-07	-5.3243e-07	-7.80547e-07	3.79676e-07	2.48936e-08	-6.1699e-07	-3.01312e-07	8.5587e-07	-1.589e-06	8.90428e-07	5.8576e-07	1.32417e-07	6.71477e-07	-6.20768e-07	-1.20356e-06	-8.17998e-07	-7.98262e-08	1.60021e-11
-5.87814e-07	8.80643e-07	5.37991e-07	-6.15759e-07	-7.14751e-07	-8.03316e-07	3.03378e-07	-1.72524e-06	5.29931e-07	2.30343e-07	-4.17246e-07	3.22324e-07	4.50153e-07	-5.4136e-07	-5.3243e-07	-7.80547e-07	3.79676e-07	2.48936e-08	-6.1699e-07	-3.01312e-07	8.5587e-07	-1.589e-06	8.90428e-07	5.8576e-07	1.32417e-07	6.71477e-07	-6.20768e-07	-1.20356e-06	-8.17998e-07	-7.98262e-08	1.60021e-11
-5.86598e-07	8.66927e-07	5.34382e-07	-6.17982e-07	-7.10699e-07	-8.05595e-07	3.03013e-07	-1.72567e-06	5.34325e-07	2.30275e-07	-3.96024e-07	3.21331e-07	4.81419e-07	-5.47198e-07	-5.329e-07	-7.81603e-07	3.79867e-07	2.63623e-08	-6.17021e-07	-3.9712e-07	8.56289e-07	-1.59653e-06	8.90245e-07	6.01363e-07	1.33608e-07	5.67139e-07	-5.82124e-07	-1.13491e-06	-8.13753e-07	-9.2259e-08	1.57684e-11
-4.76935e-07	8.6983e-07	5.34611e-07	-6.13536e-07	-7.12277e-07	-8.03898e-07	3.03249e-07	-1.72643e-06	5.3759e-07	2.30447e-07	-3.99182e-07	3.22152e-07	5.01291e-07	-5.4426e-07	-5.3266e-07	-7.81121e-07	3.79811e-07	2.59511e-08	-6.1702e-07	-3.25543e-07	8.56118e-07	-1.59484e-06	8.90336e-07	5.98557e-07	1.32879e-07	5.74053e-07	-5.9108e-07	-1.15292e-06	-8.14898e-07	-8.9691e-08	1.5676e-11
-5.18928e-07	4.31562e-07	5.34937e-07	-6.15526e-07	-7.12486e-07	-7.9214e-07	3.03362e-07	-1.57605e-06	5.34809e-07	2.29452e-07	-4.01552e-07	3.22036e-07	4.9563e-07	-5.40389e-07	-5.77816e-07	-7.80972e-07	3.79578e-07	2.56268e-08	-6.22979e-07	-5.03598e-07	7.92242e-07	-1.59389e-06	8.90325e-07	5.91798e-07	1.25588e-07	6.12711e-07	-5.99638e-07	-1.14162e-06	-8.15059e-07	-8.82187e-08	1.47404e-11
-4.93652e-07	3.11095e-07	5.34939e-07	-6.17361e-07	-7.11828e-07	-7.67165e-07	3.03235e-07	-1.40795e-06	4.19449e-07	1.63282e-07	-4.17244e-07	2.92366e-07	4.85198e-07	-5.70439e-07	-5.39997e-07	-7.81205e-07	3.79699e-07	2.56541e-08	-6.30365e-07	-3.88387e-07	8.57277e-07	-1.59199e-06	8.90309e-07	5.94699e-07	1.09746e-07	5.89425e-07	-6.23423e-07	-1.13171e-06	-8.15661e-07	-7.79941e-08	1.39111e-11
-4.9049e-07	1.31098e-07	5.34901e-07	-6.16146e-07	-7.11771e-07	-7.69217e-07	3.03388e-07	-1.41709e-06	3.96814e-07	2.13304e-07	-4.10547e-07	3.20184e-07	4.62124e-07	-5.62199e-07	-5.42661e-07	-7.81058e-07	3.79786e-07	2.56122e-08	-6.30492e-07	-4.31814e-07	8.1673e-07	-1.59303e-06	8.9033e-07	5.95246e-07	1.12675e-07	5.86238e-07	-6.1459e-07	-1.14036e-06	-8.14834e-07	-8.71683e-08	1.3817e-11
-5.0808e-07	2.70405e-07	5.64214e-07	-6.19242e-07	-6.80801e-07	-7.67769e-07	3.03272e-07	-1.44271e-06	4.39924e-07	2.05237e-07	-4.12527e-07	3.19442e-07	4.72349e-07	-5.60897e-07	-5.44783e-07	-7.82212e-07	3.7921e-07	2.56191e-08	-6.28799e-07	-4.02112e-07	1.8764e-07	-1.51462e-06	8.83036e-07	5.9445e-07	1.17928e-07	5.91927e-07	-6.14002e-07	-1.13707e-06	-8.15345e-07	-8.77032e-08	1.30843e-11
-4.97271e-07	2.29068e-07	5.44654e-07	-6.16882e-07	-4.69469e-07	-7.69857e-07	3.03305e-07	-1.4147e-06	3.93677e-07	2.15065e-07	-4.13108e-07	3.18374e-07	4.81243e-07	-5.70308e-07	-5.40423e-07	-7.81334e-07	3.7878e-07	2.55788e-08	-6.27288e-07	-3.86486e-07	2.52556e-07	-1.53656e-06	8.84784e-07	5.94115e-07	1.13044e-07	5.86299e-07	-6.18435e-07	-1.13754e-06	-8.15209e-07	-8.86439e-08	1.27691e-11
-5.00855e-07	1.34412e-07	5.52914e-07	-6.17264e-07	-5.02537e-07	-7.70926e-07	3.03322e-07	-1.42006e-06	4.00211e-07	2.1354e-07	-4.1315e-07	3.18444e-07	4.80165e-07	-5.61719e-07	-5.42899e-07	-7.81539e-07	3.79137e-07	2.55992e-08	-6.27091e-07	-3.87427e-07	4.3872e-08	-1.53372e-06	8.86702e-07	5.94204e-07	1.17123e-07	5.87773e-07	-6.12815e-07	-1.13441e-06	-8.15276e-07	-8.76131e-08	1.27158e-11
-4.9937e-07	2.03865e-07	5.40582e-07	-6.16396e-07	-4.7702e-07	-7.7384e-07	3.03401e-07	-1.40929e-06	3.93576e-07	2.15443e-07	-4.12372e-07	3.0097e-07	4.81757e-07	-5.58115e-07	-5.40839e-07	-7.81261e-07	3.78945e-07	2.56046e-08	-6.27816e-07	-3.60834e-07	-3.10416e-09	-1.537e-06	8.85925e-07	5.94418e-07	1.18411e-07	5.90183e-07	-6.16055e-07	-1.13792e-06	-8.15269e-07	-7.68581e-08	1.26525e-11
-4.99881e-07	1.81358e-07	5.45674e-07	-6.16743e-07	-4.63961e-07	-7.70399e-07	3.03332e-07	-1.41261e-06	3.98404e-07	2.12809e-07	-4.11981e-07	3.11142e-07	4.81165e-07	-5.58084e-07	-5.398e-07	-7.8137e-07	3.78917e-07	2.5607e-08	-6.27555e-07	-3.83861e-07	-1.82856e-08	-1.52429e-06	8.83808e-07	5.93991e-07	1.16791e-07	5.90352e-07	-6.14827e-07	-1.1357e-06	-8.15265e-07	-8.65385e-08	1.26179e-11
-4.96815e-07	1.78222e-07	5.45662e-07	-4.92712e-07	-4.80111e-07	-7.1004e-07	3.0303e-07	-1.4115e-06	3.98417e-07	2.15085e-07	-4.12501e-07	3.11722e-07	4.80432e-07	-5.59099e-07	-5.39227e-07	-7.81363e-07	3.79005e-07	2.56026e-08	-6.33704e-07	-3.67918e-07	7.18747e-08	-1.53301e-06	8.85442e-07	5.93001e-07	1.17856e-07	5.90362e-07	-6.15001e-07	-1.14143e-06	-8.15004e-07	-7.85958e-08	1.2441e-11
-5.24902e-07	9.34778e-08	5.45802e-07	-6.17079e-07	-4.35684e-07	-4.53665e-08	3.41696e-07	-1.13104e-06	4.00726e-07	1.62377e-07	-4.12027e-07	3.10397e-07	4.57438e-07	-5.58508e-07	-5.44936e-07	-7.80844e-07	3.79028e-07	2.56127e-08	-6.2139e-07	-1.56588e-08	3.05998e-08	-1.09575e-06	8.85875e-07	4.30356e-07	1.18434e-07	5.89701e-07	-6.14231e-07	-1.13639e-06	-8.15585e-07	-8.8548e-08	9.83747e-12
-5.24912e-07	1.58307e-07	5.4571e-07	-5.83331e-07	-2.13744e-07	-3.72492e-08	3.35779e-07	-8.41011e-07	4.0343e-07	2.06912e-07	-4.12537e-07	3.0623e-07	4.67703e-07	-5.59244e-07	-5.46256e-07	-7.8091e-07	3.79013e-07	2.56022e-08	-6.12962e-07	-4.28357e-08	3.25739e-08	-5.6369e-07	8.85622e-07	5.29052e-07	1.18195e-07	5.8966e-07	-6.15616e-07	-1.1376e-06	-8.15925e-07	-9.46331e-08	8.32942e-12
-5.21809e-07	1.23434e-07	5.46436e-07	-5.67153e-07	-4.6744e-07	-1.1012e-08	4.52698e-07	-8.55749e-07	4.06062e-07	2.14799e-07	-4.12582e-07	2.71825e-07	4.60693e-07	-5.58546e-07	-5.44953e-07	-7.81336e-07	3.7907e-07	2.5594e-08	-6.04325e-07	-4.66381e-08	2.94307e-08	-5.41339e-07	8.85696e-07	4.81198e-07	1.19704e-07	5.8948e-07	-6.15226e-07	-1.13856e-06	-4.99022e-07	-8.95197e-08	8.06578e-12
-5.20983e-07	1.4723e-07	5.45798e-07	-5.68056e-07	-3.63423e-07	-1.0305e-07	3.67175e-07	-8.58381e-07	4.03613e-07	2.06499e-07	-4.12525e-07	2.9754e-07	4.62878e-07	-5.58758e-07	-5.44882e-07	-3.87349e-07	3.79184e-07	2.55985e-08	-6.15143e-07	-6.23431e-08	3.21788e-08	-6.72931e-07	8.84301e-07	5.03428e-07	1.18548e-07	5.89582e-07	-6.12086e-07	-1.13902e-06	-6.18558e-07	-9.60275e-08	7.80721e-12
-5.21695e-07	1.4797e-07	5.46126e-07	-5.71832e-07	-4.37291e-07	-6.19564e-08	4.13956e-07	-7.37543e-07	4.03952e-07	2.12936e-07	-4.12505e-07	2.83495e-07	4.63729e-07	-5.58361e-07	-5.44466e-07	-3.80488e-07	3.79287e-07	2.56026e-08	-6.15161e-07	-5.26026e-08	3.33884e-08	-6.61538e-07	8.85351e-07	4.48993e-07	1.19616e-07	5.89634e-07	-6.11797e-07	-1.13899e-06	-5.07984e-07	-9.35656e-08	7.50703e-12
-5.18315e-07	1.38936e-07	5.45698e-07	-5.68989e-07	-4.03541e-07	-7.32185e-08	3.76004e-07	-6.42862e-07	4.04467e-07	2.13372e-07	-4.12537e-07	2.93615e-07	4.62271e-07	-5.5856e-07	-5.44539e-07	-4.36649e-07	3.79084e-07	2.56218e-08	-6.108e-07	-4.6655e-08	3.23813e-08	-5.81884e-07	8.85153e-07	4.79476e-07	1.19273e-07	5.89432e-07	-6.0989e-07	-1.13951e-06	-5.5184e-07	-9.08959e-08	7.32827e-12
-5.18869e-07	1.40129e-07	5.38577e-07	-5.69866e-07	-4.0536e-07	-7.53366e-08	3.79151e-07	-6.77647e-07	4.04151e-07	1.12819e-07	-4.12482e-07	3.24984e-07	4.62363e-07	-5.58043e-07	-5.44484e-07	-4.26132e-07	3.79085e-07	2.56267e-08	-6.10914e-07	-4.93244e-08	3.24514e-08	-5.92019e-07	8.84868e-07	4.8e-07	1.19265e-07	5.54242e-07	-4.64455e-07	-1.13939e-06	-5.7788e-07	-9.09941e-08	7.1942e-12
-5.09946e-07	1.36288e-07	5.45451e-07	-5.70975e-07	-3.91134e-07	-8.46865e-08	1.07554e-07	-6.84207e-07	4.0373e-07	1.84096e-07	-4.1247e-07	3.02066e-07	4.63606e-07	-5.58649e-07	-5.44551e-07	-4.24436e-07	3.801e-07	2.56244e-08	-6.13203e-07	-6.49192e-08	3.20634e-08	-5.91022e-07	8.85007e-07	4.73615e-07	1.19278e-07	5.88775e-07	-4.41299e-07	-1.13918e-06	-5.24863e-07	-9.18332e-08	7.02451e-12
-5.18281e-07	1.28811e-07	5.32636e-07	-5.934e-07	-3.71847e-07	-7.68529e-08	2.94514e-07	-6.65518e-07	4.03945e-07	1.58581e-07	-4.125e-07	3.09149e-07	4.55181e-07	-5.58753e-07	-5.48849e-07	-4.55979e-07	3.78256e-07	2.56251e-08	-6.09495e-07	-6.23835e-08	6.22643e-08	-6.08571e-07	8.64859e-07	4.95428e-07	1.29738e-07	5.72946e-07	-4.76036e-07	-3.62041e-07	-5.52093e-07	-9.3451e-08	5.98055e-12
-5.18528e-07	1.32179e-07	5.3793e-07	-5.72686e-07	-3.83642e-07	-7.9226e-08	2.1994e-07	-6.66446e-07	4.03894e-07	1.70502e-07	-4.12498e-07	3.09066e-07	4.54123e-07	-5.58513e-07	-5.46533e-07	-4.52122e-07	3.76961e-07	2.56562e-08	-6.11939e-07	-5.87736e-08	4.45587e-08	-5.88693e-07	8.69642e-07	4.79732e-07	1.44246e-07	5.68894e-07	-4.64431e-07	-3.53702e-07	-5.54307e-07	-9.82746e-08	5.88663e-12
-5.04122e-07	1.26173e-07	5.40421e-07	-2.60662e-07	-3.79173e-07	-8.68727e-08	2.08318e-07	-6.78974e-07	4.04e-07	1.73062e-07	-4.12493e-07	3.17267e-07	4.56224e-07	-5.58556e-07	-5.45263e-07	-4.58826e-07	3.78504e-07	2.56133e-08	-6.12762e-07	-5.81791e-08	4.9461e-08	-6.08158e-07	8.6951e-07	4.81215e-07	1.27324e-07	5.75142e-07	-4.58813e-07	-4.10888e-07	-5.50796e-07	-9.66457e-08	5.69947e-12
-4.98014e-07	1.30594e-07	5.39778e-07	-2.79684e-07	-3.83319e-07	-8.47509e-08	1.429e-07	-6.70694e-07	4.03376e-07	1.76307e-07	-4.11902e-07	3.05424e-07	4.5184e-07	-5.58609e-07	-4.99633e-07	-4.55231e-07	3.77889e-07	2.5619e-08	-6.12262e-07	-6.44277e-08	6.49211e-08	-6.06393e-07	8.74722e-07	4.81306e-07	1.3564e-07	5.74171e-07	-4.60935e-07	-3.88516e-07	-5.48003e-07	-1.05572e-07	5.60296e-12
-5.07686e-07	1.28424e-07	5.39122e-07	-2.12413e-07	-3.79512e-07	-8.34838e-08	1.81365e-07	-6.72091e-07	4.03972e-07	1.74314e-07	-4.12481e-07	3.06889e-07	4.54971e-07	-5.58514e-07	-4.85009e-07	-4.5415e-07	3.78568e-07	2.56227e-08	-6.12315e-07	-5.95834e-08	6.20154e-08	-6.04473e-07	8.69208e-07	4.80432e-07	1.32428e-07	5.74478e-07	-4.43454e-07	-3.67664e-07	-5.53557e-07	-9.75854e-08	5.53729e-12
-5.06615e-07	1.26424e-07	4.76506e-07	-2.41596e-07	-3.7844e-07	7.52822e-09	2.20506e-07	-5.87933e-07	3.05726e-07	1.79495e-07	-4.12976e-07	3.09846e-07	4.52638e-07	-5.58644e-07	-5.01084e-07	-4.53792e-07	3.75193e-07	2.48528e-08	-6.13608e-07	-6.03286e-08	6.08324e-08	-6.04264e-07	6.62065e-07	4.79168e-07	1.54751e-07	4.64994e-07	-4.49715e-07	-3.94489e-07	-5.57217e-07	-9.84144e-08	4.93836e-12
-5.01145e-07	1.2503e-07	5.40383e-07	-2.46625e-07	-3.69386e-07	-6.20817e-08	1.9735e-07	-4.64508e-07	4.04493e-07	7.96329e-08	-4.14503e-07	3.11625e-07	4.55473e-07	-5.58734e-07	-4.99543e-07	-4.51862e-07	3.79985e-07	2.57821e-08	-6.1322e-07	-6.00066e-08	4.70608e-08	-6.02578e-07	6.62283e-07	4.25978e-07	1.46056e-07	4.85379e-07	-4.46891e-07	-3.59538e-07	-1.8538e-07	-1.01128e-07	4.56745e-12
-5.02401e-07	1.24167e-07	5.15113e-07	-2.34009e-07	-3.76324e-07	-6.66673e-08	1.95966e-07	-3.819e-07	3.76023e-07	1.47444e-07	-4.26023e-07	3.08997e-07	4.52254e-07	-5.58911e-07	-5.01878e-07	-4.51929e-07	3.80099e-07	2.56143e-08	-6.13157e-07	-5.97428e-08	4.67672e-08	-6.02012e-07	6.67977e-07	2.70655e-07	1.36532e-07	5.01468e-07	-4.5303e-07	-3.74876e-07	-1.92878e-07	-1.02412e-07	4.40367e-12
-5.02401e-07	1.24167e-07	5.15113e-07	-2.34009e-07	-3.76324e-07	-6.66673e-08	1.95966e-07	-3.819e-07	3.76023e-07	1.47444e-07	-4.26023e-07	3.08997e-07	4.52254e-07	-5.58911e-07	-5.01878e-07	-4.51929e-07	3.80099e-07	2.56143e-08	-6.13157e-07	-5.97428e-08	4.67672e-08	-6.02012e-07	6.67977e-07	2.70655e-07	1.36532e-07	5.01468e-07	-4.5303e-07	-3.74876e-07	-1.92878e-07	-1.02412e-07	4.40367e-12
-5.0217e-07	1.25262e-07	4.81398e-07	-1.40421e-07	-3.78351e-07	-7.53555e-08	1.98617e-07	-3.70626e-07	4.01397e-07	1.6653e-07	-4.1836e-07	3.10282e-07	4.53054e-07	-5.58708e-07	-4.98796e-07	-4.5318e-07	3.77623e-07	2.43434e-08	-6.13136e-07	-6.02881e-08	5.17357e-08	-6.03154e-07	6.17414e-07	3.05264e-07	1.37095e-07	5.04562e-07	-4.50401e-07	-3.81038e-07	-2.33438e-07	-1.02147e-07	4.32668e-12
-4.7095e-07	1.37712e-08	4.94538e-07	-2.30374e-07	-3.67601e-07	-7.78695e-08	1.89878e-07	-3.85889e-07	4.03007e-07	1.49523e-07	-4.16787e-07	3.10492e-07	4.55742e-07	-5.51917e-07	-2.36052e-07	-4.52419e-07	3.79172e-07	2.30402e-08	-6.12939e-07	-6.02899e-08	5.08361e-08	-6.03136e-07	6.21963e-07	3.24323e-07	1.36973e-07	4.94361e-07	-4.51306e-07	-3.71587e-07	-1.77541e-07	-1.01263e-07	4.10208e-12
-4.7149e-07	9.74232e-09	4.90324e-07	-2.03955e-07	-3.72977e-07	-7.62861e-08	1.96949e-07	-3.95787e-07	4.02317e-07	1.45877e-07	-4.17456e-07	3.1023e-07	4.56544e-07	-5.53344e-07	-2.3722e-07	-4.52518e-07	3.79151e-07	2.31543e-08	-6.12937e-07	-6.0467e-08	5.12611e-08	-6.02876e-07	6.22388e-07	3.00011e-07	1.37589e-07	4.93828e-07	-4.52392e-07	-3.70796e-07	-1.9317e-07	-1.01307e-07	4.09372e-12
-4.77145e-07	2.51879e-08	3.71935e-07	-1.95053e-07	-3.76411e-07	-7.67157e-08	1.94474e-07	-3.78153e-07	4.01926e-07	1.49868e-07	-4.17255e-07	3.10017e-07	4.55176e-07	-5.57663e-07	-2.62974e-07	-4.52418e-07	3.78309e-07	2.31471e-08	-6.12872e-07	-6.03862e-08	4.86649e-08	-6.03085e-07	6.14318e-07	2.95227e-07	1.38473e-07	4.93037e-07	-4.5203e-07	-3.79214e-07	-2.18556e-07	-1.01233e-07	4.00125e-12
-4.79836e-07	7.01944e-09	2.46935e-07	-1.80249e-07	-3.72405e-07	-7.51577e-08	1.57223e-07	-3.80717e-07	3.97952e-07	1.56436e-07	-4.16904e-07	3.10505e-07	4.54895e-07	-5.64488e-07	-2.39365e-07	-4.52248e-07	3.79016e-07	2.33879e-08	-6.12841e-07	-6.36278e-08	5.12694e-08	-6.03286e-07	6.17663e-07	3.05956e-07	1.37911e-07	3.24475e-07	-4.52045e-07	-3.70021e-07	-1.90003e-07	-1.01818e-07	3.75577e-12
-4.75135e-07	5.30231e-08	2.88331e-07	-2.09047e-07	-3.68267e-07	-7.55511e-08	1.49307e-07	-3.82261e-07	4.05356e-07	1.57834e-07	-4.17065e-07	3.09755e-07	4.55081e-07	-5.58546e-07	-2.52544e-07	-4.52357e-07	3.79023e-07	2.45489e-08	-6.12869e-07	-6.35783e-08	5.01538e-08	-6.03053e-07	6.18588e-07	3.08244e-07	1.37832e-07	1.11388e-07	-4.51703e-07	-2.41154e-07	-1.88047e-07	-1.09618e-07	3.62048e-12
-4.74226e-07	6.78429e-09	2.70056e-07	-1.83952e-07	-3.06045e-07	-7.57101e-08	1.45711e-07	-3.79647e-07	4.02468e-07	1.594e-07	-4.17324e-07	3.08935e-07	4.53249e-07	-5.61635e-07	-2.57481e-07	-4.52176e-07	3.79004e-07	2.42491e-08	-6.12858e-07	-6.15765e-08	5.08588e-08	-6.03084e-07	6.17582e-07	3.07429e-07	1.37783e-07	1.43617e-07	-4.51888e-07	-1.94243e-07	-1.92057e-07	-1.02047e-07	3.53976e-12
-4.72389e-07	2.919e-08	2.74332e-07	-1.89364e-07	-3.08945e-07	-7.57329e-08	1.48325e-07	-3.80782e-07	3.98924e-07	1.57315e-07	-4.18014e-07	3.08004e-07	4.55478e-07	-5.60898e-07	-2.64284e-07	-4.52277e-07	3.80505e-07	-2.2044e-08	-4.18611e-07	-6.28713e-08	5.03108e-08	-6.03428e-07	6.17462e-07	3.08407e-07	1.38094e-07	1.64387e-07	-4.52085e-07	-2.42529e-07	-1.94155e-07	-1.00806e-07	3.3779e-12
-4.72612e-07	2.96312e-08	2.52601e-07	-1.89362e-07	-3.13261e-07	-7.57149e-08	1.48064e-07	-3.80718e-07	4.01231e-07	1.57235e-07	-4.17817e-07	3.08122e-07	4.55363e-07	-5.60929e-07	-2.5967e-07	-4.52267e-07	3.80376e-07	1.34979e-09	-4.51168e-07	-6.27057e-08	5.05061e-08	-6.03316e-07	6.17621e-07	3.06436e-07	1.37943e-07	1.55454e-07	-4.52075e-07	-1.75544e-07	-1.94226e-07	-1.03432e-07	3.3647e-12
-4.72211e-07	1.80465e-08	2.60128e-07	-1.93985e-07	-2.74343e-07	-7.56726e-08	1.50325e-07	-3.80882e-07	3.99432e-07	1.55527e-07	-4.17573e-07	3.08823e-07	4.54841e-07	-5.60467e-07	-2.54094e-07	-4.52239e-07	3.79588e-07	-6.75633e-09	-4.46067e-07	-6.26887e-08	5.0485e-08	-6.03365e-07	6.17532e-07	3.08016e-07	1.37913e-07	1.67869e-07	-4.51987e-07	-1.72288e-07	-1.95105e-07	-1.01967e-07	3.34032e-12
-4.72963e-07	2.6366e-08	2.56222e-07	-1.90676e-07	-2.57005e-07	-7.56918e-08	1.41054e-07	-3.8094e-07	3.99981e-07	1.57657e-07	-4.17504e-07	3.08153e-07	4.54882e-07	-5.60842e-07	-2.56588e-07	-4.52265e-07	3.80514e-07	-6.23839e-09	-4.40534e-07	-6.27032e-08	5.04282e-08	-6.03443e-07	6.17674e-07	3.0724e-07	1.37899e-07	1.48825e-07	-4.52023e-07	-1.86453e-07	-1.94275e-07	-1.02744e-07	3.32313e-12
-4.7272e-07	2.10643e-08	2.56845e-07	-1.89881e-07	-2.6245e-07	-7.56918e-08	1.41412e-07	-3.8085e-07	4.00089e-07	1.57112e-07	-4.17469e-07	3.08658e-07	4.55106e-07	-2.17839e-07	-2.56763e-07	-4.52283e-07	3.80446e-07	2.18438e-09	-4.44032e-07	-6.26603e-08	5.05249e-08	-6.03356e-07	6.17673e-07	3.06985e-07	1.37873e-07	1.42065e-07	-4.51965e-07	-1.98663e-07	-1.94201e-07	-1.02998e-07	3.06439e-12
-4.72986e-07	2.37593e-08	2.59706e-07	-1.90646e-07	-2.64667e-07	-7.56925e-08	1.47108e-07	-3.85329e-07	4.00431e-07	1.56923e-07	-4.17599e-07	3.08502e-07	4.5486e-07	-1.50975e-07	-2.56108e-07	-4.52251e-07	3.79806e-07	-3.92395e-09	-4.43845e-07	-6.26959e-08	5.04806e-08	-6.03376e-07	6.17755e-07	3.0778e-07	1.37896e-07	1.33363e-07	-4.52017e-07	-1.86476e-07	-1.94384e-07	-1.02573e-07	3.04068e-12
-4.72815e-07	2.46652e-08	2.60191e-07	-1.90705e-07	-2.59992e-07	-7.56913e-08	1.46367e-07	-3.82992e-07	4.00337e-07	1.60395e-07	-4.1771e-07	3.08549e-07	4.54866e-07	-1.08843e-07	-2.55546e-07	-4.52258e-07	3.79883e-07	2.6297e-09	-4.45061e-07	-6.26649e-08	5.04861e-08	-6.03342e-07	6.17725e-07	3.07498e-07	1.37893e-07	1.4168e-07	-4.52005e-07	-1.88056e-07	-1.94217e-07	-1.02607e-07	3.02998e-12
-4.72829e-07	2.55963e-08	2.59129e-07	-1.90959e-07	-2.66506e-07	-7.56931e-08	1.45815e-07	-3.81708e-07	3.58455e-07	1.57511e-07	-4.17933e-07	3.08611e-07	4.54689e-07	-1.22978e-07	-2.56747e-07	-4.52356e-07	3.80182e-07	2.91034e-09	-4.40491e-07	-6.26279e-08	5.61542e-08	-6.03362e-07	6.17821e-07	3.07513e-07	1.37907e-07	1.4619e-07	-4.52006e-07	-1.85628e-07	-1.94401e-07	-3.45821e-08	2.99129e-12
-4.72961e-07	3.28496e-08	2.59596e-07	-1.92591e-07	-2.62581e-07	-7.77505e-08	1.46099e-07	-3.84159e-07	3.63159e-07	1.58884e-07	-1.35283e-07	3.08568e-07	4.54868e-07	-1.29048e-07	-2.55598e-07	-4.52306e-07	3.80099e-07	2.66736e-09	-4.4272e-07	-6.26754e-08	5.15413e-08	-6.03297e-07	6.17686e-07	3.07484e-07	1.37822e-07	1.41776e-07	-4.5201e-07	-1.86274e-07	-1.94327e-07	-2.75139e-08	2.84103e-12
-4.73693e-07	3.09672e-08	2.60689e-07	-1.91674e-07	-2.62387e-07	-7.74714e-08	-1.20623e-08	-3.84645e-07	3.62315e-07	1.58275e-07	-1.87597e-07	3.05102e-07	4.54773e-07	-1.21669e-07	-2.55797e-07	-4.51375e-07	3.80089e-07	2.99229e-09	-4.41104e-07	-6.26706e-08	4.1595e-08	-6.03426e-07	6.18091e-07	3.07482e-07	1.47363e-07	1.44123e-07	-4.51998e-07	-1.81881e-07	-1.94325e-07	-4.53493e-08	2.83348e-12
-4.73188e-07	2.87501e-08	2.60653e-07	-1.91928e-07	-2.65608e-07	-7.67317e-08	4.675e-08	-3.82612e-07	3.69512e-07	1.58254e-07	-1.29382e-07	3.07564e-07	4.5478e-07	-1.21439e-07	-2.55887e-07	-4.41553e-07	3.80124e-07	2.65161e-09	-4.41128e-07	-6.26595e-08	4.90571e-08	-5.9297e-07	6.17907e-07	3.07559e-07	1.41291e-07	1.45088e-07	-4.52152e-07	-1.8343e-07	-1.94389e-07	-7.12224e-08	2.80486e-12
-4.73369e-07	2.87193e-08	2.6031e-07	-1.91722e-07	-2.62814e-07	-7.71121e-08	2.48457e-08	-3.83033e-07	3.61129e-07	1.58156e-07	-1.16759e-07	3.06979e-07	4.54794e-07	-1.25295e-07	-2.56018e-07	-4.45283e-07	3.8015e-07	2.75065e-09	-4.41025e-07	-6.26529e-08	4.50307e-08	-6.02388e-07	6.1775e-07	3.07519e-07	1.43099e-07	1.43799e-07	-4.52021e-07	-1.79868e-07	-8.78188e-08	-4.54891e-08	2.77307e-12
-4.73116e-07	2.91291e-08	2.60237e-07	-1.92363e-07	-2.6287e-07	-7.65378e-08	4.68665e-08	-3.82632e-07	3.61415e-07	1.58281e-07	-1.29662e-07	3.06546e-07	4.55463e-07	-1.23523e-07	-2.55945e-07	-4.44281e-07	3.80129e-07	2.91847e-09	-4.41139e-07	-6.26542e-08	4.73358e-08	-6.03412e-07	6.00129e-07	3.07584e-07	1.38768e-07	1.43393e-07	-4.52012e-07	-1.83529e-07	-1.10218e-07	-5.36839e-08	2.76202e-12
-4.731e-07	3.00791e-08	2.54443e-07	-1.92058e-07	-2.63203e-07	-7.70272e-08	3.15814e-08	-3.82582e-07	3.62897e-07	1.58215e-07	-1.24029e-07	3.03491e-07	2.14748e-07	-1.23216e-07	-2.55971e-07	-4.44342e-07	3.79307e-07	3.07783e-09	-4.41125e-07	-6.26725e-08	4.77544e-08	-6.02879e-07	6.12333e-07	3.07529e-07	1.39629e-07	1.43192e-07	-4.50382e-07	-1.83547e-07	-1.00052e-07	-5.71066e-08	2.60488e-12
-4.73121e-07	2.98253e-08	2.46204e-07	-1.91958e-07	-1.34886e-07	-7.69182e-08	4.57862e-08	-3.82379e-07	3.24729e-07	1.58165e-07	-1.22438e-07	3.1889e-07	2.83965e-07	-1.24079e-07	-2.55954e-07	-4.43881e-07	3.79723e-07	3.1437e-09	-4.40928e-07	-6.26092e-08	5.55392e-08	-6.02549e-07	6.12532e-07	3.0757e-07	1.38507e-07	1.4353e-07	-4.48667e-07	-1.82763e-07	-9.03336e-08	-5.86149e-08	2.56491e-12
-4.73004e-07	2.95432e-08	2.55137e-07	-1.46672e-07	-2.41836e-07	-7.77503e-08	4.4669e-08	-3.82686e-07	3.6277e-07	1.5825e-07	-1.1819e-07	3.06719e-07	2.83352e-07	-1.23481e-07	-2.56059e-07	-4.44982e-07	7.61059e-08	1.92734e-09	-1.23802e-07	-3.22209e-08	4.67352e-08	-6.03095e-07	5.94588e-07	3.07521e-07	1.3945e-07	1.48051e-07	-4.51892e-07	-1.80364e-07	-1.03721e-07	-5.73128e-08	2.27631e-12
-4.73013e-07	2.94651e-08	2.53581e-07	-1.73125e-07	-1.95982e-07	-7.75448e-08	4.87758e-08	-3.82648e-07	3.42967e-07	1.58248e-07	-1.18851e-07	3.06376e-07	2.60165e-07	-1.24974e-07	-2.56348e-07	-4.44852e-07	7.31068e-08	1.69318e-09	-1.44184e-07	-4.92031e-08	4.52513e-08	-6.0282e-07	5.8319e-07	3.07536e-07	1.4151e-07	1.48886e-07	-4.51297e-07	-1.79199e-07	-1.01173e-07	-6.55555e-08	2.23087e-12
-4.72955e-07	2.94804e-08	2.57668e-07	-1.81865e-07	-2.32653e-07	-7.76158e-08	4.22128e-08	-3.82682e-07	3.54001e-07	1.58223e-07	-1.18139e-07	3.06092e-07	2.5621e-07	-1.24162e-07	-2.56204e-07	-4.45142e-07	1.18608e-07	2.02124e-09	-8.3804e-08	-1.51197e-08	4.37315e-08	-6.02728e-07	5.40149e-07	3.0752e-07	1.39505e-07	1.52923e-07	-4.5166e-07	-1.82351e-07	-1.03278e-07	-6.51705e-08	2.20311e-12
-4.72819e-07	2.94675e-08	2.56485e-07	-1.83192e-07	-2.15166e-07	-7.74622e-08	4.3175e-08	-3.80618e-07	3.51885e-07	1.58444e-07	-1.1825e-07	3.06572e-07	1.29135e-07	-1.24097e-07	-2.56163e-07	-4.44593e-07	1.01782e-07	1.52931e-09	-1.0366e-07	-1.49975e-08	4.27815e-08	-6.02823e-07	5.42269e-07	3.07523e-07	1.39419e-07	1.51836e-07	-4.51474e-07	-1.84773e-07	-1.0314e-07	-6.39233e-08	2.14543e-12
-4.76343e-07	2.84983e-08	2.55166e-07	-1.83023e-07	-2.10667e-07	-8.1347e-08	4.40573e-08	-3.81624e-07	3.50505e-07	1.5716e-07	-1.18278e-07	3.07378e-07	1.48269e-07	-1.24447e-07	-2.55783e-07	-3.87642e-07	1.16012e-07	1.65696e-09	-1.33297e-07	-3.70906e-08	4.4732e-08	-6.028e-07	9.14744e-08	3.07335e-07	1.41481e-07	1.49657e-07	-4.06088e-07	-1.83461e-07	-1.0133e-07	-6.32521e-08	1.79013e-12
-4.8087e-07	2.04906e-08	2.55248e-07	-2.00883e-07	-1.99567e-07	-8.12851e-08	4.5746e-08	-3.82075e-07	2.99468e-07	1.56561e-07	-1.17973e-07	2.9643e-07	1.22252e-07	-1.24222e-07	-2.55803e-07	-3.80395e-07	1.30671e-07	1.60363e-09	-1.18028e-07	-3.76248e-08	4.34259e-08	-6.02823e-07	1.79051e-07	3.06569e-07	1.40175e-07	1.50407e-07	-3.99021e-07	-1.83288e-07	-1.00302e-07	-6.41777e-08	1.76117e-12
-4.76495e-07	2.09695e-08	2.55889e-07	-1.87637e-07	-2.02256e-07	-7.85221e-08	4.54841e-08	-3.82619e-07	3.09186e-07	1.54384e-07	-1.1812e-07	2.9812e-07	1.53874e-07	-1.24437e-07	-2.5606e-07	-3.86084e-07	1.16119e-07	1.19303e-09	-1.26746e-07	-3.16546e-08	4.30417e-08	-6.0279e-07	8.86764e-08	3.07447e-07	1.51345e-07	1.51984e-07	-3.49738e-07	-1.83543e-07	-1.02213e-07	-6.23357e-08	1.71425e-12
-4.76134e-07	2.1041e-08	2.55921e-07	-1.84003e-07	-2.00969e-07	-7.78768e-08	4.54699e-08	-3.82614e-07	3.09396e-07	1.55452e-07	-1.1813e-07	2.98125e-07	1.53718e-07	-1.24438e-07	-2.56053e-07	-3.83563e-07	1.16176e-07	1.35982e-09	-1.25921e-07	-3.17375e-08	4.29974e-08	-6.0279e-07	9.42885e-08	3.07418e-07	1.50244e-07	1.51705e-07	-3.50882e-07	-1.83519e-07	-1.02164e-07	-6.27116e-08	1.71165e-12
-4.77602e-07	1.87972e-08	2.55931e-07	-1.88806e-07	-1.98435e-07	-7.85892e-08	4.49204e-08	-3.82626e-07	3.08798e-07	1.53135e-07	-1.18219e-07	2.76999e-07	1.56588e-07	-1.22617e-07	-2.56058e-07	-3.83129e-07	1.17686e-07	1.152e-09	-1.27697e-07	-3.53007e-08	4.29264e-08	-6.02855e-07	9.37007e-08	3.07441e-07	1.51381e-07	1.51978e-07	-3.50446e-07	-1.83668e-07	-1.01952e-07	-6.22659e-08	1.70181e-12
-4.76995e-07	2.01124e-08	2.55912e-07	-1.88188e-07	-2.02473e-07	-7.8975e-08	4.48388e-08	-3.82366e-07	3.10452e-07	1.54802e-07	-1.18321e-07	1.63955e-07	1.5977e-07	-1.24299e-07	-2.55802e-07	-3.74055e-07	1.18009e-07	1.34713e-09	-1.28496e-07	-3.28391e-08	4.30454e-08	-6.02847e-07	1.08468e-07	3.07394e-07	1.49915e-07	1.5186e-07	-3.54726e-07	-1.83547e-07	-1.01762e-07	-6.2456e-08	1.6542e-12
-9.19647e-08	1.81027e-08	2.55852e-07	-1.86377e-07	-2.01073e-07	-7.94293e-08	4.49414e-08	-3.82439e-07	3.11966e-07	1.54714e-07	-1.19117e-07	8.90467e-08	1.57053e-07	-1.24093e-07	-2.55312e-07	-3.80002e-07	1.15852e-07	1.40822e-09	-1.29765e-07	-3.22945e-08	4.31325e-08	-6.02809e-07	9.73386e-08	3.0737e-07	1.47493e-07	1.51839e-07	-3.57388e-07	-1.86076e-07	-1.01741e-07	-6.23117e-08	1.41892e-12
-3.00178e-08	2.0158e-08	2.55837e-07	-1.80776e-07	-2.01045e-07	-7.93495e-08	4.497e-08	-3.82494e-07	3.11322e-07	1.53983e-07	-1.20438e-07	1.82484e-07	1.44049e-07	-1.24095e-07	-2.5569e-07	-3.62565e-07	1.17919e-07	1.27584e-09	-1.29605e-07	-3.19137e-08	4.31505e-08	-6.02616e-07	9.75004e-08	3.07303e-07	1.49262e-07	1.51819e-07	-3.57852e-07	-1.83476e-07	-1.01576e-07	-6.25181e-08	1.41785e-12
-1.16148e-07	2.43902e-08	2.80886e-07	-1.84319e-07	-2.01057e-07	-7.92313e-08	4.81959e-08	-3.82486e-07	3.11725e-07	1.54751e-07	-1.18957e-07	1.81883e-07	1.57612e-07	-1.24121e-07	-2.55535e-07	-3.64185e-07	1.16365e-07	1.46053e-09	-1.28524e-07	-2.49263e-08	4.40801e-08	-1.75266e-07	1.03122e-07	3.07371e-07	1.48387e-07	1.51737e-07	-3.57923e-07	-1.97014e-07	-1.01676e-07	-7.44635e-08	1.12511e-12
-7.92761e-08	2.30349e-08	2.56997e-07	-1.7021e-07	-2.01105e-07	-7.95423e-08	4.6556e-08	-3.82453e-07	3.11958e-07	1.54713e-07	-1.19939e-07	1.44793e-07	1.56154e-07	-1.23965e-07	-2.55503e-07	-3.64208e-07	1.16926e-07	1.32074e-09	-1.29182e-07	-2.94911e-08	4.32007e-08	-1.92676e-07	1.0211e-07	3.0737e-07	1.48481e-07	1.51786e-07	-3.57344e-07	-1.952e-07	-1.01664e-07	-7.39805e-08	1.09314e-12
-5.53339e-08	2.12917e-08	2.5878e-07	-1.03699e-07	-2.00963e-07	-7.91723e-08	4.79459e-08	-3.82509e-07	3.11489e-07	1.53978e-07	-1.19771e-07	1.33105e-07	1.47557e-07	-1.24143e-07	-2.54806e-07	-3.66966e-07	1.16666e-07	1.30794e-09	-1.2693e-07	-3.00641e-08	4.35818e-08	-1.283e-07	1.02042e-07	3.07426e-07	1.49007e-07	1.51801e-07	-3.58691e-07	-1.90461e-07	-1.01591e-07	-6.33899e-08	1.04451e-12
-6.51989e-08	2.03575e-08	2.08629e-07	-1.34175e-07	-2.01039e-07	-7.91386e-08	4.52437e-08	-3.82516e-07	3.12195e-07	1.54592e-07	-1.19794e-07	1.4025e-07	1.45899e-07	-1.2412e-07	-2.55316e-07	-3.66701e-07	1.16722e-07	1.33006e-09	-1.27303e-07	-3.15897e-08	4.33612e-08	-1.37866e-07	1.01231e-07	3.07382e-07	1.48573e-07	1.51826e-07	-3.59479e-07	-1.82848e-07	-1.01635e-07	-6.32317e-08	1.03153e-12
-6.88554e-08	2.18155e-08	2.15315e-07	-1.31111e-07	-2.00889e-07	-7.95932e-08	4.90777e-08	-3.82501e-07	3.11492e-07	1.53397e-07	-1.19888e-07	1.22509e-07	1.53938e-07	-1.24169e-07	-2.55458e-07	-3.63751e-07	1.17154e-07	1.33586e-09	-1.24464e-07	-2.84853e-08	4.35184e-08	-1.15714e-07	1.01442e-07	3.07379e-07	1.4885e-07	1.51808e-07	-3.58025e-07	-1.8806e-07	-1.01188e-07	-6.50612e-08	1.02411e-12
-4.66608e-08	2.05901e-08	2.05159e-07	-1.20196e-07	-2.00901e-07	-7.93762e-08	4.93015e-08	-3.82513e-07	3.11528e-07	1.54695e-07	-1.20218e-07	1.26232e-07	1.49191e-07	-1.24147e-07	-2.55408e-07	-3.66333e-07	1.17307e-07	1.3079e-09	-1.2213e-07	-3.01493e-08	4.3314e-08	-1.25331e-07	1.01589e-07	3.07381e-07	1.48984e-07	1.51824e-07	-3.58727e-07	-1.88238e-07	-1.01629e-07	-6.3754e-08	1.01875e-12
-4.80717e-08	2.13149e-08	2.0292e-07	-1.20806e-07	-2.00903e-07	-7.92965e-08	4.87252e-08	-3.82516e-07	3.11643e-07	1.53819e-07	-1.20148e-07	1.26706e-07	1.46898e-07	-1.2414e-07	-2.55413e-07	-3.6558e-07	1.17186e-07	1.31966e-09	-1.2336e-07	-3.06361e-08	4.34245e-08	-1.25575e-07	1.01297e-07	3.07381e-07	1.49312e-07	1.51822e-07	-3.58722e-07	-1.86951e-07	-1.01577e-07	-6.40037e-08	1.0167e-12
-5.54165e-08	2.32278e-08	2.04894e-07	-1.22278e-07	1.73645e-08	-7.94088e-08	4.94169e-08	-3.82514e-07	3.11605e-07	1.53921e-07	-1.20014e-07	1.26645e-07	1.49715e-07	-1.23648e-07	-2.55457e-07	-3.64794e-07	1.1695e-07	-4.33258e-09	-1.25715e-07	-2.27966e-08	4.3414e-08	-1.28657e-07	8.99162e-08	3.07378e-07	1.48886e-07	1.51841e-07	-3.03197e-07	-1.87839e-07	-1.0983e-07	-6.37356e-08	9.42762e-13
-4.76964e-08	2.26863e-08	2.05051e-07	-1.22094e-07	-1.01789e-07	-7.94056e-08	4.8392e-08	-3.82757e-07	3.1157e-07	1.08817e-07	-1.20107e-07	1.25951e-07	1.48389e-07	-1.23909e-07	-2.55383e-07	-3.65245e-07	1.17049e-07	-5.20756e-09	-1.24783e-07	-2.91223e-08	4.3398e-08	-1.24107e-07	7.17351e-08	3.07382e-07	1.48788e-07	1.50073e-07	-2.5993e-07	-1.8752e-07	-1.06767e-07	-1.35222e-08	9.06489e-13
-5.33895e-08	2.34574e-08	2.05119e-07	-1.22145e-07	-3.64673e-08	-7.94105e-08	4.9111e-08	-3.82522e-07	3.11587e-07	7.95493e-08	-1.01666e-07	1.26573e-07	1.48733e-07	-1.23695e-07	-2.55397e-07	-3.6515e-07	1.17051e-07	-1.31353e-09	-1.2549e-07	-2.32847e-08	4.34105e-08	-1.23956e-07	8.84177e-08	3.07377e-07	1.49074e-07	1.51619e-07	-2.6682e-07	-1.88545e-07	-1.09675e-07	-5.56449e-08	8.9914e-13
-5.0238e-08	2.36295e-08	2.04951e-07	-1.22499e-07	-2.3121e-08	-7.94423e-08	4.91032e-08	-3.82592e-07	3.11589e-07	8.35843e-08	-9.76852e-08	1.26554e-07	1.48666e-07	-1.23934e-07	-2.55391e-07	-3.6517e-07	1.17073e-07	-3.21084e-09	-1.24652e-07	-2.09329e-08	4.33903e-08	-1.23956e-07	9.15869e-08	3.07336e-07	1.48861e-07	1.51518e-07	-2.56161e-07	-1.87986e-07	-1.05889e-07	-2.8447e-08	8.89274e-13
-5.18834e-08	2.31464e-08	2.04923e-07	-1.22741e-07	-3.86113e-08	-7.94336e-08	4.90403e-08	-3.82605e-07	3.11592e-07	8.99479e-08	-6.70633e-08	1.26627e-07	1.4868e-07	-1.24019e-07	-2.55387e-07	-3.65022e-07	1.1706e-07	-2.92686e-09	-1.24932e-07	-2.07036e-08	4.34138e-08	-1.24143e-07	8.87494e-08	3.07166e-07	1.48913e-07	1.51843e-07	-2.56473e-07	-1.87995e-07	-1.0496e-07	-5.5902e-08	8.88306e-13
-5.13337e-08	2.24572e-08	2.0512e-07	-5.69717e-08	-1.26073e-08	-8.07468e-08	4.75464e-08	-3.82349e-07	3.11591e-07	1.0141e-07	-7.73031e-08	1.26207e-07	1.48544e-07	-1.23963e-07	-2.11398e-07	-3.65606e-07	1.34757e-07	-1.32286e-09	-1.24466e-07	-2.49128e-08	4.34039e-08	-1.24118e-07	8.25475e-08	3.07296e-07	1.5094e-07	1.51692e-07	-8.3811e-08	-1.90172e-07	-1.13131e-07	-4.64461e-08	8.05403e-13
-5.1328e-08	2.27124e-08	2.05022e-07	-7.1218e-08	-1.76772e-08	-8.05724e-08	4.75603e-08	-3.82382e-07	3.11591e-07	9.36315e-08	-7.60635e-08	1.26253e-07	1.48565e-07	-1.23958e-07	-2.11419e-07	-3.6546e-07	1.2671e-07	-1.36691e-09	-1.24471e-07	-2.48834e-08	4.34039e-08	-1.24124e-07	8.19794e-08	3.07297e-07	1.5072e-07	1.51577e-07	-8.57383e-08	-1.89911e-07	-1.12428e-07	-4.51426e-08	8.03215e-13
-5.13207e-08	2.27144e-08	2.05022e-07	-6.84045e-08	-1.71338e-08	-7.99303e-08	4.75651e-08	-3.82377e-07	3.11591e-07	9.36465e-08	-7.62405e-08	1.26252e-07	1.48564e-07	-1.2396e-07	-2.11808e-07	-3.65455e-07	1.2672e-07	-1.36767e-09	-1.24509e-07	-2.48277e-08	4.34039e-08	-1.24125e-07	8.25551e-08	3.07297e-07	1.5072e-07	1.51577e-07	-8.57423e-08	-1.89913e-07	-1.12432e-07	-4.51435e-08	8.02994e-13
-5.12181e-08	2.25614e-08	2.05188e-07	-6.46762e-08	-1.88449e-08	-8.0509e-08	4.78612e-08	-3.82362e-07	3.11587e-07	9.56188e-08	-7.63484e-08	1.26244e-07	1.48547e-07	-1.23956e-07	-2.13129e-07	-3.65473e-07	1.23523e-07	-1.41999e-09	-1.2459e-07	-2.43219e-08	4.34063e-08	-1.24124e-07	8.28223e-08	3.07315e-07	1.50351e-07	1.51658e-07	-8.05285e-08	-1.89744e-07	-1.11635e-07	-4.63473e-08	8.01838e-13
-5.07261e-08	2.25679e-08	2.05197e-07	-6.86011e-08	-1.67911e-08	-7.24601e-08	4.79439e-08	-3.8237e-07	3.11588e-07	9.33145e-08	-7.29984e-08	1.26252e-07	1.4856e-07	-1.23957e-07	-2.13283e-07	-3.65338e-07	1.23555e-07	-1.6e-09	-1.24528e-07	-2.38655e-08	4.34046e-08	-1.24117e-07	8.26862e-08	3.073e-07	1.50095e-07	1.51586e-07	-8.20706e-08	-1.89304e-07	-1.10705e-07	-4.6353e-08	7.99779e-13
-5.05102e-08	2.26502e-08	2.05141e-07	-7.00567e-08	-1.66125e-08	-6.99134e-08	4.78729e-08	-3.82386e-07	3.11592e-07	9.42805e-08	-6.95635e-08	1.26264e-07	1.48557e-07	-1.23963e-07	-2.12313e-07	-3.65438e-07	1.23802e-07	-1.57151e-09	-1.24546e-07	-2.38093e-08	4.34052e-08	-1.24123e-07	8.32342e-08	3.07289e-07	1.50217e-07	1.51624e-07	-8.13231e-08	-1.8942e-07	-1.08872e-07	-4.70565e-08	7.98716e-13
-5.06294e-08	2.26117e-08	2.04075e-07	1.62896e-08	-4.08289e-10	-5.58887e-08	4.78089e-08	-3.69418e-07	3.11584e-07	9.43164e-08	-7.03648e-08	7.92482e-08	1.4864e-07	-1.25375e-07	-2.12344e-07	-3.55658e-07	1.31338e-07	-1.55618e-09	-1.25546e-07	-1.19875e-08	4.34032e-08	-1.23395e-07	8.16708e-08	3.07296e-07	1.502e-07	1.5191e-07	-8.21648e-08	-1.89415e-07	-1.09175e-07	-4.66099e-08	7.67199e-13
-5.07025e-08	2.26115e-08	2.0412e-07	1.58706e-08	-6.33833e-10	-5.60063e-08	4.78227e-08	-3.69925e-07	3.11585e-07	9.43026e-08	-7.02242e-08	7.87562e-08	1.48639e-07	-1.25374e-07	-2.12362e-07	-3.55675e-07	1.28569e-07	-1.55616e-09	-1.25586e-07	-1.19873e-08	4.34037e-08	-1.23472e-07	8.17712e-08	3.07296e-07	1.50195e-07	1.51887e-07	-8.21634e-08	-1.89417e-07	-1.0918e-07	-4.65722e-08	7.66836e-13
-5.07025e-08	2.26115e-08	2.0412e-07	1.58706e-08	-6.33833e-10	-5.60063e-08	4.78227e-08	-3.69925e-07	3.11585e-07	9.43026e-08	-7.02242e-08	7.87562e-08	1.48639e-07	-1.25374e-07	-2.12362e-07	-3.55675e-07	1.28569e-07	-1.55616e-09	-1.25586e-07	-1.19873e-08	4.34037e-08	-1.23472e-07	8.17712e-08	3.07296e-07	1.50195e-07	1.51887e-07	-8.21634e-08	-1.89417e-07	-1.0918e-07	-4.65722e-08	7.66836e-13
-5.07524e-08	2.26033e-08	2.0416e-07	-6.08821e-09	-2.36336e-09	-5.67066e-08	4.78537e-08	-3.70277e-07	3.11585e-07	9.40881e-08	-7.08128e-08	7.94124e-08	1.48622e-07	-1.24817e-07	-2.12351e-07	-3.56132e-07	1.2556e-07	-1.55683e-09	-1.25489e-07	-1.27498e-08	4.34033e-08	-1.23505e-07	8.17237e-08	3.07296e-07	1.502e-07	1.51859e-07	-8.21755e-08	-1.89427e-07	-1.0936e-07	-4.65355e-08	7.66577e-13
-5.0745e-08	2.2602e-08	2.03971e-07	-2.69516e-09	-3.92708e-10	-5.47011e-08	4.78519e-08	-3.69923e-07	3.11583e-07	9.40765e-08	-7.03699e-08	7.55534e-08	1.48631e-07	-1.25338e-07	-2.12353e-07	-3.55815e-07	1.27273e-07	-1.55616e-09	-1.25765e-07	-1.07648e-08	4.34036e-08	-1.2348e-07	8.13572e-08	3.07296e-07	1.50197e-07	1.51902e-07	-8.21625e-08	-1.89423e-07	-1.09351e-07	-4.65221e-08	7.65619e-13
-5.07123e-08	2.2608e-08	2.04231e-07	4.87786e-09	-1.1902e-09	-8.22977e-09	4.78498e-08	-3.69845e-07	3.11585e-07	9.41633e-08	-7.04074e-08	7.77597e-08	1.48627e-07	-1.25508e-07	-2.12365e-07	-3.55824e-07	1.26352e-07	-1.70786e-09	-1.24557e-07	-1.18382e-08	4.33455e-08	-1.23491e-07	8.15917e-08	3.07296e-07	1.50198e-07	1.51897e-07	-8.21822e-08	-1.89419e-07	-1.09325e-07	-4.6597e-08	7.62697e-13
-5.07132e-08	2.26083e-08	2.04134e-07	3.17832e-09	-1.17123e-09	-9.3928e-09	4.78383e-08	-3.69878e-07	3.11584e-07	9.41408e-08	-7.04079e-08	7.72296e-08	1.48627e-07	-1.25461e-07	-2.12362e-07	-3.55769e-07	1.26741e-07	-1.62262e-09	-1.24616e-07	-1.18036e-08	4.33533e-08	-1.23491e-07	8.15838e-08	3.07296e-07	1.50198e-07	1.51897e-07	-8.21422e-08	-1.89419e-07	-1.09315e-07	-4.65825e-08	7.62649e-13
-5.073e-08	2.26149e-08	2.04098e-07	2.3714e-09	-1.085e-09	-6.50607e-09	4.78405e-08	-3.69672e-07	3.11585e-07	9.41094e-08	-7.04094e-08	7.75335e-08	1.4863e-07	-1.25401e-07	-2.12362e-07	-3.55724e-07	1.26764e-07	-1.62222e-09	-1.24441e-07	-1.20591e-08	4.33563e-08	-1.23468e-07	8.1384e-08	3.07296e-07	1.50198e-07	1.51893e-07	-8.22013e-08	-1.8942e-07	-1.09284e-07	-4.65571e-08	7.6236e-13
-5.07277e-08	2.26341e-08	2.04099e-07	2.79013e-09	-1.06269e-09	-1.00329e-08	4.78484e-08	-3.69628e-07	3.11585e-07	9.4129e-08	-7.04202e-08	7.6951e-08	1.48628e-07	-1.25322e-07	-2.12362e-07	-3.55831e-07	1.26566e-07	-1.62962e-09	-1.24799e-07	-1.17967e-08	4.33654e-08	-1.23482e-07	8.14321e-08	3.07296e-07	1.50198e-07	1.51584e-07	-8.22525e-08	-1.89398e-07	-1.09299e-07	-4.65909e-08	7.62319e-13
-5.07269e-08	2.26541e-08	2.04077e-07	4.81654e-09	-1.26335e-09	-7.53354e-09	5.9225e-08	-3.67458e-07	3.11625e-07	9.40958e-08	-7.0235e-08	7.73895e-08	6.66075e-08	-1.25388e-07	-1.15066e-07	-3.49303e-07	1.26272e-07	-1.6215e-09	-1.24685e-07	-1.49177e-08	4.33493e-08	-1.21487e-07	8.2266e-08	3.06088e-07	1.50199e-07	1.61752e-07	-8.22065e-08	-1.89405e-07	-1.26365e-07	-4.50338e-08	7.13809e-13
-5.23779e-08	2.26297e-08	2.04142e-07	3.66184e-09	-1.19885e-09	-8.07799e-09	5.27763e-08	-3.67289e-07	3.04372e-07	9.44993e-08	-7.03404e-08	4.0306e-08	9.83065e-08	-1.25372e-07	-1.20702e-07	-3.51058e-07	1.26502e-07	-1.6264e-09	-1.24498e-07	-1.21209e-08	4.34e-08	-1.21827e-07	8.17974e-08	3.06141e-07	1.50353e-07	1.54188e-07	-8.2179e-08	-1.8974e-07	-1.2481e-07	-4.53465e-08	7.09594e-13
-6.26752e-08	2.26285e-08	2.04104e-07	4.28379e-09	-1.2058e-09	-6.31634e-09	-1.96623e-08	-3.68929e-07	3.07609e-07	9.4183e-08	-1.04671e-07	6.0886e-08	8.21934e-08	-1.25431e-07	-1.32258e-07	-3.54812e-07	7.16053e-08	-2.79722e-09	-3.26997e-08	-1.25327e-08	4.30778e-08	-1.22308e-07	8.24302e-08	2.70478e-07	7.10568e-08	1.51316e-07	-8.21916e-08	-1.89472e-07	-1.09931e-07	-9.86782e-08	6.62236e-13
-5.88003e-08	2.26316e-08	2.0411e-07	4.09466e-09	-1.2163e-09	-6.82342e-09	7.7055e-09	-3.68012e-07	3.07488e-07	9.4168e-08	-9.7191e-08	5.09512e-08	8.21355e-08	-1.25391e-07	-1.32142e-07	-3.53218e-07	7.35038e-08	-2.71922e-09	-4.81313e-08	-1.86985e-08	4.23325e-08	-1.22372e-07	8.22447e-08	2.72971e-07	7.88967e-08	1.53567e-07	-8.22084e-08	-1.89115e-07	-1.15098e-07	-8.52899e-08	6.60313e-13
-5.57921e-08	2.26308e-08	1.72076e-07	4.01705e-09	-1.20392e-09	-6.46121e-09	1.37741e-08	-1.0626e-07	3.06707e-07	9.41742e-08	-8.33517e-08	5.36718e-08	8.61491e-08	-1.25373e-07	-1.39036e-07	-3.52945e-07	1.05665e-07	-1.14415e-09	-4.79791e-08	-1.24782e-08	4.2482e-08	-1.22833e-07	8.20928e-08	3.03346e-07	9.17736e-08	1.55913e-07	-8.26303e-08	-1.89535e-07	-7.06028e-08	-6.63257e-08	5.38724e-13
-5.2947e-08	2.26311e-08	1.72934e-07	4.00985e-09	-1.20001e-09	-6.93881e-09	3.8703e-08	-9.65845e-08	3.05532e-07	9.41626e-08	-7.49598e-08	3.6375e-08	8.8223e-08	-1.25375e-07	-1.32815e-07	-3.52208e-07	1.06174e-07	-9.47109e-10	-5.74434e-08	-1.20605e-08	3.98921e-08	-1.22763e-07	8.19852e-08	3.00216e-07	9.40724e-08	1.55318e-07	-8.24939e-08	-1.89561e-07	-5.3107e-08	-8.15639e-08	5.31882e-13
-5.19854e-08	2.26283e-08	1.75191e-07	4.07695e-09	-9.93918e-10	-7.58849e-09	3.80065e-08	-1.07725e-07	3.05034e-07	9.41474e-08	-7.2404e-08	3.95503e-08	8.85067e-08	-1.25376e-07	-1.31371e-07	-3.52039e-07	1.03829e-07	-1.39763e-09	-8.31539e-08	-1.74933e-08	4.07689e-08	-1.22773e-07	8.1989e-08	2.86602e-07	9.31087e-08	1.54564e-07	-8.22196e-08	-1.89466e-07	-7.62713e-08	-6.4353e-08	5.29266e-13
-5.28529e-08	2.26263e-08	1.77619e-07	4.01088e-09	-1.20548e-09	-7.47761e-09	3.57415e-08	-1.02093e-07	3.052e-07	9.41356e-08	-7.5955e-08	3.7658e-08	8.74539e-08	-1.25351e-07	-1.3175e-07	-3.48194e-07	1.00973e-07	-1.30781e-09	-6.91612e-08	-1.40296e-08	3.76351e-08	-1.18761e-07	8.19979e-08	2.87735e-07	9.56535e-08	1.54936e-07	-8.25231e-08	-1.89493e-07	-6.76163e-08	-6.2475e-08	5.22342e-13
-5.38854e-08	2.26427e-08	1.74397e-07	4.00828e-09	-1.2487e-09	-7.28712e-09	4.08616e-08	-1.05631e-07	3.04857e-07	9.41453e-08	-7.33415e-08	3.49048e-08	8.81428e-08	-1.25332e-07	-1.30744e-07	-3.42798e-07	1.02051e-07	-1.44263e-09	-6.81045e-08	-1.41451e-08	3.77904e-08	-1.21544e-07	8.19089e-08	2.8586e-07	9.46568e-08	5.4045e-08	-8.2416e-08	-1.89496e-07	-6.26709e-08	-7.0487e-08	4.96568e-13
-5.30592e-08	2.26347e-08	1.74768e-07	4.01647e-09	-1.23888e-09	-7.29064e-09	3.71924e-08	-1.05993e-07	3.04791e-07	9.41442e-08	-7.35684e-08	3.47377e-08	8.8078e-08	-1.25331e-07	-1.30064e-07	-3.43647e-07	9.80245e-08	-1.24054e-09	-6.71566e-08	-1.4288e-08	3.7943e-08	-1.21138e-07	8.1944e-08	2.8586e-07	9.45283e-08	5.82028e-08	-8.23431e-08	-1.89531e-07	-6.31136e-08	-6.63221e-08	4.95692e-13
-5.34953e-08	2.26302e-08	1.73606e-07	3.90893e-09	-6.84028e-10	-4.90056e-09	4.8296e-08	-1.06806e-07	1.08719e-07	9.4144e-08	-7.41864e-08	3.51516e-08	1.03311e-07	-1.253e-07	-1.28165e-07	-3.44486e-07	1.01536e-07	1.19876e-09	-6.76235e-08	-1.42407e-08	4.10787e-08	-1.16623e-07	7.91864e-08	2.85454e-07	9.44763e-08	8.46218e-08	-8.2421e-08	-1.64797e-08	-6.1414e-08	-7.68982e-08	3.87151e-13
-5.37185e-08	2.26264e-08	1.74052e-07	3.94987e-09	-7.27334e-10	-5.93556e-09	4.67312e-08	-8.18541e-08	1.23784e-07	9.4143e-08	-7.38703e-08	3.5896e-08	1.09766e-07	-1.25346e-07	-1.30827e-07	-3.43269e-07	9.95788e-08	-7.46538e-11	-6.80694e-08	-1.47951e-08	3.96131e-08	-8.30122e-08	8.08196e-08	2.86344e-07	9.45606e-08	7.18393e-08	-8.23874e-08	-5.63182e-08	-6.25619e-08	-6.54082e-08	3.80275e-13
-5.485e-08	2.26292e-08	1.73176e-07	3.93291e-09	-6.5086e-10	-4.55161e-09	5.19714e-08	-6.11163e-08	1.27435e-07	9.41416e-08	-7.37771e-08	3.50873e-08	1.08719e-07	-1.26208e-07	-1.27607e-07	-3.43824e-07	1.00564e-07	-8.8093e-10	-6.74471e-08	-1.50323e-08	4.12685e-08	-7.77427e-08	8.12808e-08	2.85495e-07	9.47096e-08	6.65913e-08	-8.23775e-08	-3.0956e-08	-6.34794e-08	-6.90014e-08	3.74696e-13
-5.36519e-08	2.2629e-08	1.73951e-07	3.94434e-09	-7.44418e-10	-5.03964e-09	4.44903e-08	-6.72578e-08	1.29754e-07	9.41425e-08	-7.39635e-08	3.55411e-08	9.26895e-08	-1.25766e-07	-1.13407e-07	-3.43867e-07	9.95418e-08	-6.01434e-10	-6.83303e-08	-1.47452e-08	3.95935e-08	-8.59878e-08	8.10378e-08	2.85726e-07	9.43637e-08	6.96796e-08	-8.1709e-08	-4.34856e-08	-6.4011e-08	-6.98759e-08	3.71412e-13
-5.33921e-08	2.25837e-08	1.74164e-07	3.95386e-09	-7.51045e-10	-5.51215e-09	4.61023e-08	-5.63676e-08	1.21808e-07	9.41465e-08	-7.41389e-08	3.57399e-08	9.23968e-08	-1.26441e-07	-1.13473e-07	-3.43933e-07	1.00132e-07	-6.58629e-11	-6.82329e-08	-1.4416e-08	3.93321e-08	-4.31884e-08	8.05773e-08	2.85865e-07	9.42475e-08	6.43353e-08	-8.23725e-08	-4.14462e-08	-6.18123e-08	-7.16073e-08	3.62195e-13
-5.39472e-08	2.13171e-08	1.73999e-07	3.9813e-09	-7.29546e-10	-5.04593e-09	4.58711e-08	-6.17749e-08	1.26001e-07	9.41501e-08	-7.45415e-08	3.58069e-08	9.84378e-08	-1.2663e-07	-1.15106e-07	-3.43767e-07	1.0004e-07	-2.57117e-10	-6.78641e-08	-1.4743e-08	4.02192e-08	-4.14086e-08	8.07252e-08	2.85821e-07	4.41573e-08	6.02661e-08	-8.2131e-08	-3.59102e-08	-6.11407e-08	-6.93319e-08	3.56868e-13
-5.46241e-08	2.0928e-08	1.72684e-07	4.01206e-09	-7.68493e-10	-5.1876e-09	5.26762e-08	-4.78542e-08	1.25731e-07	9.41432e-08	-7.44225e-08	3.60935e-08	9.75513e-08	-1.26895e-07	-4.42158e-08	-3.43806e-07	1.00474e-07	-5.03984e-10	-6.78703e-08	-1.48259e-08	3.99058e-08	-5.89182e-08	8.07527e-08	2.85637e-07	4.00426e-08	6.48161e-08	-8.22928e-08	-2.69301e-08	-6.20944e-08	-5.14405e-08	3.43537e-13
-5.41597e-08	2.24052e-08	1.74772e-07	3.44351e-09	-7.62829e-10	-5.15761e-09	4.62314e-08	-5.73572e-08	1.3206e-08	9.41459e-08	-7.42106e-08	3.56285e-08	9.46099e-08	-1.2687e-07	-8.54138e-08	-3.43893e-07	9.98456e-08	-2.225e-10	-6.71201e-08	-1.48106e-08	3.98851e-08	-5.37045e-08	3.08054e-08	2.82065e-07	2.97549e-08	6.24627e-08	-8.22906e-08	-4.17359e-08	-6.10713e-08	-6.53244e-08	3.26842e-13
-5.40649e-08	2.1333e-08	1.72967e-07	3.97467e-09	-8.74504e-10	-5.19592e-09	4.79718e-08	-5.28627e-08	4.03076e-08	9.41411e-08	-7.41347e-08	3.57704e-08	9.67468e-08	-1.26887e-07	-5.93634e-08	-3.43867e-07	9.9965e-08	-3.74845e-10	-6.47529e-08	-1.47017e-08	4.02331e-08	-4.23025e-08	5.37363e-08	2.80748e-07	4.1075e-08	6.32743e-08	-8.22792e-08	-3.50825e-08	-6.14394e-08	-5.34186e-08	3.22763e-13
-5.41111e-08	2.14218e-08	1.73233e-07	3.97294e-09	-7.97504e-10	-5.16964e-09	4.84208e-08	-5.35333e-08	4.30032e-08	9.41047e-08	-7.41167e-08	3.58606e-08	2.2841e-08	-1.02497e-07	-6.97468e-08	-3.43865e-07	9.99688e-08	-3.74004e-10	-6.49488e-08	-1.4757e-08	4.02462e-08	-4.26066e-08	5.09376e-08	2.81919e-07	4.32615e-08	6.31984e-08	-8.22777e-08	-3.58768e-08	-6.1687e-08	-5.64491e-08	3.11122e-13
-5.40578e-08	2.16191e-08	1.73715e-07	3.86109e-09	-7.83549e-10	-5.19439e-09	4.96917e-08	-5.73469e-08	4.03786e-08	9.30053e-08	-7.41098e-08	3.59022e-08	3.07918e-08	-1.01698e-07	-6.56103e-08	-3.43858e-07	9.45513e-08	-5.49833e-10	-6.10673e-08	-1.47275e-08	3.35562e-08	-4.70488e-08	2.00685e-08	2.82718e-07	4.19598e-08	6.28009e-08	-8.22697e-08	-3.6287e-08	-6.16787e-08	-5.77299e-08	3.07747e-13
-5.39248e-08	2.15309e-08	1.73429e-07	3.8709e-09	-1.09016e-09	-5.20274e-09	4.95173e-08	-5.62917e-08	2.88447e-08	9.37795e-08	-7.18207e-08	3.5887e-08	3.65637e-08	-1.05022e-07	-5.84638e-08	-3.4385e-07	9.45426e-08	-3.84709e-10	-5.84515e-08	-1.47232e-08	2.7015e-08	-4.68954e-08	1.94409e-08	2.8223e-07	4.18845e-08	6.25729e-08	-8.22637e-08	-3.58483e-08	-6.17991e-08	-5.64049e-08	3.05458e-13
-5.38739e-08	2.14436e-08	1.73655e-07	3.92548e-09	-1.12964e-09	-5.22307e-09	4.93678e-08	-5.4904e-08	3.26356e-08	9.3732e-08	-7.08733e-08	3.58902e-08	4.21742e-08	-8.94023e-08	-5.86207e-08	-3.4385e-07	9.42286e-08	-2.91777e-10	-5.8023e-08	-1.47248e-08	2.43304e-08	-4.73578e-08	2.07152e-08	2.82131e-07	4.29521e-08	6.31099e-08	-8.22407e-08	-3.55425e-08	-6.18554e-08	-5.70437e-08	3.02875e-13
-5.40371e-08	2.15242e-08	1.7396e-07	3.9283e-09	-6.83234e-10	-5.12722e-09	4.9529e-08	-5.70049e-08	3.78604e-08	2.78425e-08	-7.2449e-08	3.58749e-08	3.81722e-08	-9.19099e-08	-6.06733e-08	-3.43862e-07	9.45466e-08	-4.11528e-10	-6.17471e-08	-1.47141e-08	2.38335e-08	-3.00817e-08	2.1331e-08	2.82133e-07	3.93083e-08	6.28854e-08	-7.93267e-08	-3.59022e-08	-6.19785e-08	-5.72978e-08	2.94663e-13
-5.41134e-08	2.14931e-08	1.73717e-07	3.91886e-09	-7.54674e-10	-5.17386e-09	4.94341e-08	-5.55842e-08	3.55787e-08	4.59002e-08	-7.21264e-08	3.58688e-08	3.33483e-08	-9.3019e-08	-5.94626e-08	-3.43859e-07	9.29795e-08	-4.2968e-10	-6.11259e-08	-1.4713e-08	2.57863e-08	-4.12508e-08	2.15531e-08	2.82355e-07	3.43479e-08	6.29705e-08	-5.28423e-08	-3.59788e-08	-6.20555e-08	-5.80916e-08	2.92156e-13
-5.39591e-08	2.14871e-08	1.73955e-07	3.88993e-09	-3.17799e-10	-5.09866e-09	4.93113e-08	-5.576e-08	3.68237e-08	3.61901e-08	-7.152e-08	3.58535e-08	3.75397e-08	-9.22931e-08	-5.95886e-08	-3.4386e-07	9.34153e-08	-3.86231e-10	-5.92564e-08	-1.47076e-08	2.53612e-08	-3.59031e-08	2.35713e-08	2.82028e-07	3.00886e-08	6.29982e-08	-4.84573e-08	-3.58864e-08	-6.22233e-08	-5.77268e-08	2.90196e-13
-5.39616e-08	2.14909e-08	1.73959e-07	3.89e-09	-2.66511e-10	-5.13759e-09	4.9368e-08	-5.57723e-08	3.70772e-08	3.62579e-08	-7.15199e-08	3.58583e-08	3.75398e-08	-9.2292e-08	-5.96712e-08	-3.4386e-07	9.34153e-08	-3.86224e-10	-5.92564e-08	-1.47082e-08	2.53963e-08	-3.67121e-08	2.29728e-08	2.8203e-07	3.007e-08	6.29769e-08	-4.75359e-08	-3.5901e-08	-6.22644e-08	-5.7617e-08	2.90174e-13
-5.40222e-08	2.14949e-08	1.73912e-07	3.8593e-09	4.64265e-10	-5.14927e-09	4.97428e-08	-5.59673e-08	3.65899e-08	4.06264e-08	-6.8377e-08	3.58652e-08	3.79693e-08	-9.19652e-08	-6.03157e-08	-3.43868e-07	9.7801e-08	-1.31243e-08	-6.03534e-08	-1.47086e-08	2.56213e-08	-3.11917e-08	2.12048e-08	1.72826e-07	3.70921e-08	6.29642e-08	-5.22757e-08	-3.60309e-08	-6.22424e-08	-5.76193e-08	2.42117e-13
-5.40286e-08	2.14992e-08	1.73921e-07	3.87781e-09	4.12367e-10	-4.96205e-09	4.96115e-08	-5.61374e-08	3.63186e-08	3.95476e-08	-7.0313e-08	3.58674e-08	3.80197e-08	-9.22814e-08	-5.97764e-08	-1.16042e-07	9.45159e-08	-3.26746e-09	-6.03942e-08	-1.47137e-08	2.54251e-08	-3.45194e-08	2.19895e-08	1.99791e-07	3.51193e-08	6.29699e-08	-5.14376e-08	-3.59617e-08	-6.22734e-08	-5.75885e-08	1.46774e-13
-5.40186e-08	2.15519e-08	1.73911e-07	3.86981e-09	-5.27032e-11	-5.08688e-09	4.97039e-08	-5.60594e-08	3.64696e-08	3.85184e-08	-6.96454e-08	3.58667e-08	3.75785e-08	-9.22012e-08	-5.97388e-08	-7.43986e-08	9.45001e-08	-3.80746e-09	-6.02417e-08	-1.47125e-08	2.5639e-08	-3.09921e-08	2.19393e-08	1.81589e-07	3.3468e-08	6.29629e-08	-5.15119e-08	-3.58763e-08	-6.23633e-08	-5.76484e-08	1.31351e-13
-5.40252e-08	2.15388e-08	1.73911e-07	3.87203e-09	-1.26074e-10	-5.07403e-09	4.9721e-08	-5.60622e-08	3.63866e-08	3.78656e-08	-6.98542e-08	3.58674e-08	3.73941e-08	-9.22669e-08	-5.97353e-08	-6.96438e-08	9.51732e-08	-3.3151e-09	-6.03484e-08	-1.47129e-08	2.56404e-08	-3.15954e-08	2.22217e-08	1.83211e-07	3.33097e-08	6.2961e-08	-5.09702e-08	-3.58779e-08	-6.23783e-08	-5.75743e-08	1.31345e-13
-5.40139e-08	2.15196e-08	1.7392e-07	3.86765e-09	2.92072e-10	-5.11858e-09	4.97596e-08	-5.62092e-08	3.64396e-08	3.93307e-08	-7.00468e-08	3.58649e-08	3.77148e-08	-9.2073e-08	-5.89441e-08	-4.08781e-08	9.47701e-08	-5.14757e-09	-6.02718e-08	-1.47102e-08	2.55648e-08	-3.32191e-08	2.2459e-08	1.83511e-07	3.39927e-08	6.29694e-08	-5.00733e-08	-3.5939e-08	-6.23306e-08	-5.74112e-08	1.28314e-13
-5.40134e-08	2.15191e-08	1.73916e-07	3.86231e-09	2.71102e-10	-5.12438e-09	4.9736e-08	-5.6118e-08	3.65434e-08	3.89108e-08	-6.98474e-08	3.58646e-08	3.77022e-08	-9.21227e-08	-5.91983e-08	-5.02458e-08	9.5225e-08	-7.0354e-09	-6.0275e-08	-1.47107e-08	2.56931e-08	-3.31263e-08	2.19609e-08	1.76037e-07	3.38103e-08	6.29657e-08	-5.05885e-08	-3.59385e-08	-6.23379e-08	-5.74276e-08	1.26581e-13
-5.40158e-08	2.1521e-08	1.73912e-07	3.86619e-09	1.90095e-10	-5.15814e-09	4.97419e-08	-5.60777e-08	3.65075e-08	3.88006e-08	-6.97674e-08	3.58655e-08	3.76262e-08	-9.20751e-08	-5.87399e-08	-4.75347e-08	9.5236e-08	-5.6372e-09	-6.02563e-08	-1.4711e-08	2.56817e-08	-3.26348e-08	2.1982e-08	1.76692e-07	3.31928e-08	6.2969e-08	-5.08247e-08	-3.59152e-08	-6.22873e-08	-5.74544e-08	1.2638e-13
-5.4014e-08	2.15086e-08	1.73904e-07	3.86648e-09	1.89692e-10	-5.16838e-09	4.97408e-08	-5.6094e-08	3.64887e-08	3.89105e-08	-6.98458e-08	3.58657e-08	3.76211e-08	-9.20629e-08	-5.91767e-08	-4.62921e-08	1.08745e-08	-6.38625e-09	-6.02656e-08	-1.47117e-08	2.57257e-08	-3.12796e-08	2.19703e-08	1.77689e-07	3.33067e-08	6.29676e-08	-5.10273e-08	-3.59051e-08	-6.23046e-08	-5.74937e-08	1.17689e-13
-5.39538e-08	2.15206e-08	1.7391e-07	3.86589e-09	1.52683e-10	-5.09035e-09	2.71163e-08	-5.60574e-08	3.65166e-08	3.87233e-08	-6.98343e-08	3.58723e-08	3.75898e-08	-9.20773e-08	-5.8796e-08	-3.84022e-08	1.56941e-08	-6.77412e-09	-6.02828e-08	-1.47113e-08	2.57079e-08	-3.18921e-08	2.19969e-08	1.77218e-07	3.35218e-08	6.29686e-08	-5.06435e-08	-3.59237e-08	-6.22828e-08	-5.74779e-08	1.15195e-13
-5.39635e-08	2.14976e-08	1.73909e-07	3.78304e-09	1.70787e-10	-5.03973e-09	3.10193e-08	-5.60782e-08	3.65165e-08	3.86053e-08	-6.68677e-08	3.58664e-08	3.76373e-08	-9.20526e-08	-5.9137e-08	-4.56446e-08	1.83808e-08	-6.71254e-09	-6.02696e-08	-1.47114e-08	1.84888e-08	-3.20929e-08	2.19816e-08	1.7733e-07	3.33934e-08	5.58258e-08	-5.0764e-08	-3.59116e-08	-6.23341e-08	-5.74977e-08	1.1464e-13
-5.39634e-08	2.15029e-08	1.73909e-07	3.86475e-09	1.6867e-10	-5.06581e-09	3.03919e-08	-5.60916e-08	3.65201e-08	3.87316e-08	-6.82317e-08	3.58692e-08	3.76059e-08	-9.20687e-08	-5.8933e-08	-4.35791e-08	1.79557e-08	-6.71906e-09	-6.02706e-08	-1.47113e-08	1.84899e-08	-3.19851e-08	2.19854e-08	1.77183e-07	3.34716e-08	5.63592e-08	-5.07421e-08	-3.59139e-08	-6.23121e-08	-5.74811e-08	1.14575e-13
-5.3979e-08	2.15127e-08	1.73909e-07	3.79215e-09	1.6737e-10	-5.10902e-09	3.02632e-08	-5.60757e-08	3.65177e-08	3.87048e-08	-6.6962e-08	3.58682e-08	3.76026e-08	-9.19773e-08	-5.90517e-08	-4.18787e-08	1.74044e-08	-6.73657e-09	-6.02176e-08	-1.47113e-08	2.04732e-08	-3.21436e-08	2.20013e-08	1.7709e-07	3.33972e-08	5.38569e-08	-5.07476e-08	-3.59191e-08	-6.23575e-08	-5.74943e-08	1.14002e-13
-5.43124e-08	2.16178e-08	1.73908e-07	3.9871e-09	1.42618e-10	-5.04964e-09	3.02288e-08	-5.60885e-08	3.65395e-08	3.87403e-08	-6.81024e-08	3.58944e-08	3.7674e-08	-9.18946e-08	-5.89965e-08	-4.30196e-08	1.70659e-08	-6.73676e-09	-4.76054e-08	-1.46924e-08	2.07439e-08	-3.20048e-08	2.1921e-08	1.76935e-07	3.35187e-08	5.83055e-08	-5.0744e-08	-3.60223e-08	-2.35114e-08	-5.74798e-08	1.10032e-13
-5.39732e-08	2.15055e-08	8.02662e-08	3.73072e-09	1.64632e-10	-5.03776e-09	3.14703e-08	-5.59633e-08	3.65186e-08	3.87077e-08	-6.72365e-08	3.53209e-08	2.26915e-08	-9.19079e-08	-5.90646e-08	-4.21565e-08	1.88836e-08	-6.73299e-09	-6.02527e-08	-1.47091e-08	2.71576e-08	-3.19453e-08	2.2253e-08	1.76638e-07	3.33848e-08	5.81591e-08	-5.07948e-08	-3.59218e-08	-3.55458e-08	-5.56496e-08	8.72385e-14
-5.40126e-08	2.15285e-08	8.34153e-08	3.84992e-09	1.56417e-10	-5.04666e-09	3.11467e-08	-5.60501e-08	3.65199e-08	3.87085e-08	-6.73361e-08	3.53344e-08	2.1388e-08	-9.19078e-08	-5.90384e-08	-4.22024e-08	1.84983e-08	-6.72794e-09	-5.5826e-08	-1.47087e-08	2.24284e-08	-3.19747e-08	2.19963e-08	1.76901e-07	3.3414e-08	5.78004e-08	-5.0742e-08	-3.59357e-08	-3.19744e-08	-5.50466e-08	8.66763e-14
-5.40334e-08	2.15135e-08	8.41612e-08	3.83909e-09	1.55341e-10	-5.04685e-09	3.10366e-08	-5.5685e-08	3.65345e-08	3.86932e-08	-6.73198e-08	3.5433e-08	2.26376e-08	-9.19088e-08	-5.90232e-08	-4.21801e-08	1.90805e-08	-6.7229e-09	-5.65082e-08	-1.47117e-08	2.1199e-08	-3.19748e-08	2.20266e-08	1.76869e-07	2.66089e-08	5.6455e-08	-5.07305e-08	-3.59361e-08	-3.24786e-08	-5.54896e-08	8.63644e-14
-5.40901e-08	2.15326e-08	8.64076e-08	4.23221e-09	1.54961e-10	-5.03369e-09	3.06876e-08	-5.07768e-08	3.65171e-08	3.87536e-08	-6.71483e-08	3.5599e-08	2.54194e-08	-8.46698e-08	-4.67647e-08	-4.1806e-08	1.85883e-08	-6.72276e-09	-5.63806e-08	-1.47092e-08	2.22855e-08	-3.19682e-08	2.21233e-08	1.76869e-07	3.31654e-08	5.72674e-08	-5.05009e-08	-3.59156e-08	-3.43802e-08	-5.57593e-08	8.43678e-14
-5.40619e-08	2.19003e-08	8.62453e-08	3.9069e-09	7.87183e-11	-5.04636e-09	2.75846e-08	-5.17347e-08	3.65397e-08	3.87404e-08	-6.72791e-08	3.56479e-08	2.79063e-08	-9.14917e-08	-5.59837e-08	-4.1729e-08	1.81073e-08	-6.72166e-09	-5.51219e-08	-1.47169e-08	2.42592e-08	-3.2062e-08	2.20608e-08	1.13681e-07	3.31319e-08	5.71911e-08	-5.05068e-08	-3.59167e-08	-3.44651e-08	-5.54775e-08	6.81066e-14
-5.40719e-08	2.18294e-08	8.65894e-08	4.1323e-09	8.97376e-11	-5.0424e-09	3.0593e-08	-5.26737e-08	3.65143e-08	3.87453e-08	-6.73098e-08	3.56305e-08	2.69446e-08	-8.51837e-08	-3.66353e-08	-4.22375e-08	1.84473e-08	-6.70516e-09	-5.61385e-08	-1.46671e-08	2.70925e-08	-3.20295e-08	2.24422e-08	1.15241e-07	3.29589e-08	5.71944e-08	-5.04419e-08	-3.59334e-08	-3.48603e-08	-5.54313e-08	6.6171e-14
-5.03707e-08	2.16684e-08	8.33277e-08	4.05471e-09	5.06419e-11	-5.04919e-09	3.15273e-08	-5.1355e-08	3.65472e-08	3.76183e-08	-6.72909e-08	3.55674e-08	2.63435e-08	-5.21009e-08	-3.19882e-08	-4.18163e-08	1.94698e-08	-6.71129e-09	-5.79445e-08	-1.47165e-08	1.21056e-08	-3.1994e-08	2.5089e-08	1.24737e-07	3.23058e-08	5.71178e-08	-5.04594e-08	-3.59052e-08	-3.25521e-08	-5.23804e-08	6.16497e-14
-5.28797e-08	2.1743e-08	8.31518e-08	3.96402e-09	6.71683e-11	-5.08394e-09	2.84205e-08	-5.27059e-08	3.65608e-08	3.52063e-08	-6.72667e-08	3.56105e-08	2.58364e-08	-3.42566e-08	-2.97307e-08	-4.19716e-08	1.84696e-08	-6.71449e-09	-5.68696e-08	-1.47151e-08	2.45362e-08	-3.20624e-08	2.25872e-08	1.22215e-07	3.19243e-08	5.72428e-08	-5.01663e-08	-3.59323e-08	-3.27209e-08	-5.32961e-08	5.95945e-14
-5.20365e-08	2.08792e-08	8.08457e-08	9.66461e-09	-2.72107e-12	-5.07266e-09	2.78685e-08	-5.32749e-08	3.65348e-08	3.5247e-08	-6.89704e-08	3.55633e-08	2.60009e-08	-4.51925e-08	-3.72067e-08	-4.27292e-08	9.57779e-09	-6.78477e-09	-5.52638e-08	-1.47143e-08	2.18244e-08	-3.25725e-08	2.47078e-08	1.19297e-07	2.82071e-08	2.78155e-08	-3.07405e-08	-3.64692e-08	-3.3037e-08	-4.50597e-08	5.46951e-14
-5.23312e-08	2.16176e-08	8.321e-08	8.42097e-09	6.31922e-11	-5.05568e-09	2.84097e-08	-5.29268e-08	3.65161e-08	3.56061e-08	-6.89867e-08	3.55378e-08	2.44672e-08	-4.51866e-08	-3.41766e-08	-4.19276e-08	5.1735e-09	-6.71361e-09	-5.60305e-08	-1.47132e-08	1.92998e-08	-3.24618e-08	2.36673e-08	1.18828e-07	3.10457e-08	2.17275e-08	-1.31014e-08	-3.63118e-08	-2.90127e-08	-5.09038e-08	5.39177e-14
-5.20811e-08	2.15414e-08	8.31365e-08	8.42129e-09	5.33941e-11	-5.06459e-09	2.81514e-08	-5.31013e-08	3.65333e-08	3.43987e-08	-6.7576e-08	3.55599e-08	2.54243e-08	-4.24699e-08	-3.56667e-08	-4.21745e-08	7.58926e-09	-7.86967e-09	-5.57521e-08	-1.47156e-08	2.17897e-08	-3.22911e-08	2.33819e-08	1.19495e-07	2.98843e-08	1.83575e-08	-2.37697e-09	-3.60316e-08	-3.16726e-08	-4.64829e-08	5.31323e-14
-5.21608e-08	2.15344e-08	8.32158e-08	7.67252e-09	4.29782e-11	-5.05949e-09	2.83588e-08	-5.28904e-08	3.65335e-08	3.51901e-08	-6.85107e-08	3.55719e-08	2.57065e-08	-3.79251e-08	-3.42088e-08	-4.24112e-08	6.34082e-09	-7.94646e-09	-5.62752e-08	-1.492e-08	2.25006e-08	-3.23534e-08	2.4113e-08	1.19081e-07	2.92057e-08	1.21563e-08	-8.87633e-09	-3.60978e-08	-3.21235e-08	-4.72321e-08	5.28487e-14
-5.2008e-08	2.14756e-08	8.34081e-08	7.34188e-09	5.59002e-11	-5.07437e-09	2.85021e-08	-5.2909e-08	3.65365e-08	5.26098e-09	-6.82029e-08	3.55514e-08	2.55312e-08	-3.86992e-08	-3.37778e-08	-4.23928e-08	5.9574e-09	-7.18702e-09	-5.56537e-08	-1.48358e-08	2.12737e-08	-3.23544e-08	1.78365e-08	1.19013e-07	3.38452e-08	1.84503e-08	-1.15644e-08	-3.6089e-08	-3.15413e-08	-1.93912e-08	4.98593e-14
-5.20052e-08	2.15299e-08	8.32633e-08	7.76942e-09	4.83109e-11	-5.06093e-09	2.82142e-08	-5.3e-08	3.65344e-08	1.08343e-08	-6.79266e-08	3.55464e-08	2.52012e-08	-3.98596e-08	-3.41379e-08	-4.21607e-08	7.1829e-09	-7.31276e-09	-5.28855e-08	-1.48925e-08	2.11346e-08	-3.23739e-08	2.27506e-08	1.18908e-07	3.01994e-08	-3.95448e-10	-7.68342e-09	-3.60447e-08	-3.07188e-08	-1.66213e-09	4.87804e-14
-5.21304e-08	2.14698e-08	8.32962e-08	8.33368e-09	5.77343e-11	-5.06969e-09	2.45777e-08	-5.28037e-08	3.65372e-08	8.27679e-09	-6.79897e-08	3.55537e-08	2.58668e-08	-3.8602e-08	-3.41516e-08	-4.23406e-08	6.72284e-09	-7.31267e-09	-5.57767e-08	-1.6174e-08	2.12474e-08	-3.24633e-08	1.04142e-08	4.23087e-08	3.05737e-08	1.67024e-08	-9.69661e-09	-3.60844e-08	-3.29945e-08	-1.71482e-08	3.68803e-14
-5.19826e-08	2.14995e-08	8.32027e-08	8.37987e-09	4.92614e-11	-5.06674e-09	2.4146e-08	-5.19581e-08	3.65368e-08	1.62292e-08	-6.8072e-08	3.556e-08	2.54564e-08	-3.90969e-08	-3.44147e-08	-4.21229e-08	6.50705e-09	-7.46041e-09	-5.56418e-08	-1.54162e-08	2.12017e-08	-3.24389e-08	7.53964e-09	3.32717e-08	3.07774e-08	1.56928e-08	-8.84148e-09	-3.61007e-08	-3.15864e-08	-1.83339e-08	3.61037e-14
-5.19655e-08	2.14941e-08	8.32849e-08	8.02739e-09	4.85201e-11	-5.06731e-09	2.39445e-08	-5.23064e-08	3.65364e-08	1.23697e-08	-6.80374e-08	3.55612e-08	2.54829e-08	-3.89638e-08	-3.42713e-08	-4.23493e-08	6.34213e-09	-7.33067e-09	-5.57636e-08	-1.52902e-08	2.13206e-08	-3.24137e-08	7.19139e-09	3.42112e-08	3.08821e-08	1.65587e-08	-8.59795e-09	-3.60982e-08	-3.18417e-08	-1.26365e-08	3.59585e-14
-2.2234e-08	1.98663e-08	8.3367e-08	8.0252e-09	-3.21293e-10	-5.06896e-09	2.42536e-08	-5.23871e-08	3.64802e-08	9.74065e-09	-6.80522e-08	3.55463e-08	2.55025e-08	-3.88947e-08	-3.41671e-08	-4.22712e-08	6.54997e-09	-7.39514e-09	-5.563e-08	-1.52967e-08	2.12668e-08	-3.24307e-08	7.40509e-09	3.60108e-08	3.10191e-08	1.75111e-08	-8.56536e-09	-3.61038e-08	-3.2056e-08	-1.55798e-08	3.38976e-14
-2.20763e-08	1.95973e-08	8.34539e-08	8.13528e-09	-1.54367e-10	-5.06846e-09	2.42533e-08	-5.24772e-08	3.64965e-08	9.58188e-09	-6.80211e-08	3.55392e-08	2.54969e-08	-3.90055e-08	-3.41734e-08	-4.23057e-08	6.82878e-09	-7.44422e-09	-5.49894e-08	-1.53565e-08	2.1254e-08	-3.24462e-08	8.29159e-09	3.69862e-08	3.09781e-08	1.69016e-08	-8.27568e-09	-3.60928e-08	-3.22158e-08	-1.37849e-08	3.38601e-14
-2.45487e-08	1.98008e-08	8.35328e-08	8.24452e-09	-1.59912e-10	-5.06817e-09	2.4514e-08	-5.24718e-08	3.64985e-08	1.12252e-08	-6.79914e-08	3.55462e-08	9.1127e-09	-3.89325e-08	-3.41993e-08	-4.18966e-08	3.54016e-09	-7.41677e-09	-5.50883e-08	-1.53062e-08	2.12816e-08	-3.24546e-08	8.87908e-09	3.55574e-08	3.10109e-08	1.70997e-08	-8.4474e-09	-3.60936e-08	-3.18165e-08	-1.15436e-08	3.32482e-14
-2.35469e-08	2.00118e-08	8.34719e-08	8.21909e-09	-2.11353e-10	-5.06847e-09	2.43471e-08	-5.23798e-08	3.65075e-08	1.11966e-08	-6.80016e-08	3.55443e-08	5.59393e-09	-3.88643e-08	-3.41955e-08	-4.13596e-08	1.97738e-09	-7.41696e-09	-5.51339e-08	-1.52854e-08	2.12984e-08	-3.24577e-08	8.49822e-09	3.61719e-08	3.10215e-08	1.68817e-08	-8.39737e-09	-3.60979e-08	-3.19915e-08	-1.11345e-08	3.3108e-14
-2.47038e-08	2.02589e-08	8.35536e-08	8.27961e-09	1.64041e-09	-5.08287e-09	2.45068e-08	-3.57064e-08	3.64964e-08	1.11454e-08	-6.78936e-08	3.55373e-08	5.67387e-09	-3.88766e-08	-3.40882e-08	-4.20495e-08	3.7252e-10	-7.40722e-09	-5.50412e-08	-1.53542e-08	2.12754e-08	-3.24525e-08	8.59604e-09	3.64497e-08	3.09828e-08	1.71413e-08	-8.4293e-09	-3.60899e-08	-3.17561e-08	-1.30158e-08	3.18106e-14
-2.39461e-08	1.98891e-08	8.34846e-08	8.19919e-09	1.48397e-10	-5.07006e-09	2.44857e-08	-3.97996e-08	3.6501e-08	1.09516e-08	-6.79431e-08	3.52909e-08	4.15269e-09	-3.88731e-08	-3.00364e-08	-4.17066e-08	3.63475e-09	-7.42518e-09	-5.32479e-08	-1.50878e-08	2.12769e-08	-3.24576e-08	6.55879e-09	3.55918e-08	3.10149e-08	1.69516e-08	-8.34742e-09	-3.60144e-08	-3.19054e-08	-1.3071e-08	3.14513e-14
-2.40194e-08	1.99345e-08	8.35367e-08	8.26834e-09	2.32618e-10	-5.0714e-09	2.44862e-08	-3.86987e-08	3.65023e-08	1.08561e-08	-6.79663e-08	3.51081e-08	5.45104e-09	-3.88776e-08	-2.96428e-08	-4.17081e-08	1.93661e-09	-7.42308e-09	-5.3935e-08	-1.53345e-08	2.12746e-08	-3.24549e-08	8.24217e-09	2.74842e-08	3.10095e-08	1.69588e-08	-8.71265e-09	-3.60411e-08	-3.1862e-08	-1.24867e-08	3.09331e-14
-2.39625e-08	1.99155e-08	8.35389e-08	8.29837e-09	2.47859e-10	-5.07153e-09	2.44886e-08	-3.82312e-08	3.65011e-08	1.09177e-08	-6.79651e-08	3.51021e-08	5.54023e-09	-3.88786e-08	-2.89664e-08	-4.17962e-08	1.98355e-09	-7.42286e-09	-5.4283e-08	-1.53192e-08	2.1275e-08	-3.24548e-08	8.14667e-09	2.77153e-08	3.10083e-08	1.6961e-08	-8.6903e-09	-3.60209e-08	-3.18623e-08	-1.25399e-08	3.09122e-14
-2.39008e-08	6.0797e-09	8.34865e-08	8.51078e-09	6.40457e-10	-5.05472e-09	2.44778e-08	-3.89656e-08	3.6501e-08	1.08553e-08	-6.66897e-08	3.60377e-08	5.03687e-09	-3.88758e-08	-3.14842e-08	-4.17486e-08	2.75871e-09	-7.42465e-09	-5.41047e-08	-1.5349e-08	2.12849e-08	-3.24558e-08	7.71478e-09	2.78681e-08	3.1803e-08	1.68805e-08	-8.61586e-09	-3.08512e-08	-3.18481e-08	-8.38829e-09	3.02366e-14
-2.40538e-08	1.42947e-08	8.35219e-08	8.31313e-09	3.51264e-10	-5.07054e-09	2.44795e-08	-2.9724e-08	3.65011e-08	1.08844e-08	-6.74426e-08	3.49902e-08	5.30544e-09	-3.88766e-08	-2.96807e-08	-4.17347e-08	2.41848e-09	-7.42167e-09	-5.3913e-08	-1.5288e-08	2.12781e-08	-3.24533e-08	6.98564e-09	2.86126e-08	3.15844e-08	1.69694e-08	-8.48986e-09	-3.1902e-08	-3.18572e-08	-1.10906e-08	2.98104e-14
-2.39571e-08	1.48039e-08	5.31259e-08	8.37841e-09	4.16818e-10	-5.06543e-09	2.44891e-08	-3.64457e-08	3.65009e-08	1.09162e-08	-6.73885e-08	3.57668e-08	5.16236e-09	-3.88737e-08	-2.96088e-08	-4.17756e-08	2.4563e-09	-7.38999e-09	-5.33757e-08	-1.52696e-08	2.12836e-08	-3.24435e-08	7.69949e-09	2.8161e-08	3.13681e-08	1.69409e-08	-8.55831e-09	-3.36367e-08	-3.18519e-08	-1.12742e-08	2.61891e-14
-2.40027e-08	8.1081e-09	1.68255e-08	8.45359e-09	6.68165e-10	-5.00228e-09	2.44986e-08	-3.17595e-08	3.65035e-08	1.08201e-08	-6.68543e-08	3.54462e-08	5.00668e-09	-3.88793e-08	-2.94862e-08	-4.00786e-08	3.49017e-09	-7.26401e-09	-5.55481e-08	-1.5312e-08	2.15147e-08	-3.24549e-08	7.63604e-09	2.79595e-08	3.18685e-08	1.69837e-08	-8.47661e-09	-3.0991e-08	-3.18744e-08	-1.07775e-08	2.30284e-14
-2.40365e-08	1.03157e-08	2.47396e-08	8.43141e-09	5.70808e-10	-5.02953e-09	2.43993e-08	-3.23308e-08	3.6498e-08	1.08528e-08	-5.46049e-08	3.53504e-08	5.5829e-09	-3.75483e-08	-2.90925e-08	-4.16864e-08	3.07216e-09	-7.37743e-09	-5.4102e-08	-1.5367e-08	2.09054e-08	-3.24555e-08	7.52528e-09	2.82117e-08	3.16597e-08	1.69694e-08	-8.66173e-09	-3.18141e-08	-3.19344e-08	-1.04696e-08	2.18168e-14
-2.40164e-08	1.01513e-08	2.79023e-08	8.40544e-09	5.81938e-10	-5.03407e-09	2.44903e-08	-3.41652e-08	3.65009e-08	1.08663e-08	-5.73151e-08	3.5408e-08	5.40063e-09	-3.8878e-08	-2.94683e-08	-4.11496e-08	2.49951e-09	-7.30519e-09	-3.1032e-08	-1.5306e-08	2.1404e-08	-3.24524e-08	7.57505e-09	2.81576e-08	3.18993e-08	1.69617e-08	-8.50227e-09	-3.16945e-08	-3.18549e-08	-1.08872e-08	2.0547e-14
-2.40325e-08	9.77383e-09	2.61788e-08	8.14997e-09	5.30467e-10	-5.04413e-09	1.65882e-08	-3.34028e-08	3.64922e-08	1.08613e-08	-5.57118e-08	3.53902e-08	5.37446e-09	-3.87534e-08	-2.93656e-08	-4.12795e-08	2.6404e-09	-7.32429e-09	-2.46483e-08	-1.53028e-08	2.14001e-08	-3.24388e-08	7.45055e-09	2.8126e-08	3.15664e-08	1.69726e-08	-8.51019e-09	-3.19037e-08	-3.17621e-08	-1.06458e-08	1.95006e-14
-2.40081e-08	1.00385e-08	2.50975e-08	8.03082e-09	5.24195e-10	-5.0493e-09	1.75709e-08	-3.4255e-08	3.64937e-08	1.08605e-08	-5.66609e-08	3.53396e-08	4.73991e-09	-3.86168e-08	-2.93705e-08	-4.11661e-08	2.67227e-09	-7.23048e-09	-2.18009e-08	-1.52911e-08	2.13513e-08	-3.24511e-08	7.49823e-09	2.81217e-08	3.16015e-08	1.69794e-08	-8.61567e-09	-1.45855e-08	-3.17974e-08	-1.07275e-08	1.86841e-14
-2.40113e-08	1.04762e-08	2.68725e-08	8.2795e-09	5.14735e-10	-5.05272e-09	1.68194e-08	-3.28117e-08	3.64904e-08	1.08739e-08	-5.6799e-08	3.53616e-08	5.09953e-09	-3.87803e-08	-2.94711e-08	-1.10948e-08	2.69879e-09	-7.33711e-09	-1.72413e-08	-1.52143e-08	2.12922e-08	-3.24771e-08	7.50111e-09	2.81286e-08	3.16134e-08	1.69798e-08	-8.51129e-09	-2.30474e-08	-3.17478e-08	-9.79734e-09	1.72509e-14
-2.40649e-08	9.94663e-09	2.63443e-08	8.17981e-09	5.1647e-10	-5.05245e-09	1.70571e-08	-3.28945e-08	3.6487e-08	1.08616e-08	-5.64688e-08	3.53686e-08	5.422e-09	-3.86507e-08	-2.93579e-08	-1.05633e-09	2.6518e-09	-7.30558e-09	-2.45676e-08	-1.51264e-08	2.1313e-08	-2.64801e-08	7.4655e-09	2.81148e-08	3.16243e-08	1.69953e-08	-8.53281e-09	-1.52661e-08	-3.18251e-08	-1.04496e-08	1.67242e-14
-2.40255e-08	1.03797e-08	2.61507e-08	8.30632e-09	5.09206e-10	-5.05156e-09	1.7553e-08	-3.3295e-08	2.12225e-08	1.08655e-08	-5.59801e-08	3.53887e-08	7.20071e-09	-3.86759e-08	-2.93846e-08	-1.40372e-08	2.70022e-09	-7.29994e-09	-2.323e-08	-1.52859e-08	2.13157e-08	-1.8391e-08	7.50278e-09	2.80967e-08	3.15723e-08	1.69787e-08	-8.56086e-09	-1.67926e-08	-3.18016e-08	-1.06091e-08	1.56795e-14
-2.40217e-08	1.03442e-08	2.59635e-08	8.54777e-09	5.22641e-10	-5.04607e-09	1.86888e-08	-3.33858e-08	2.11831e-08	1.08676e-08	-5.26031e-08	3.53748e-08	6.03238e-09	-3.87413e-08	-2.94097e-08	-1.59402e-08	2.6993e-09	-7.28307e-09	-2.10228e-08	-1.53342e-08	2.13195e-08	-1.96441e-08	7.49515e-09	2.8085e-08	3.15982e-08	1.69844e-08	-8.58091e-09	-1.62037e-08	-3.17791e-08	-1.05316e-08	1.53291e-14
-2.40221e-08	1.00667e-08	1.51114e-08	8.38102e-09	5.15158e-10	-5.06984e-09	1.83804e-08	-3.33418e-08	7.71757e-09	1.0872e-08	-5.42123e-08	3.53611e-08	5.37081e-09	-3.88151e-08	-2.94805e-08	-1.60301e-08	2.34018e-09	-7.30505e-09	-1.72619e-08	-1.53501e-08	2.13357e-08	-2.25021e-08	7.49957e-09	2.80676e-08	2.84406e-08	1.69806e-08	-8.6914e-09	-1.71624e-08	-3.17814e-08	-1.1162e-08	1.44811e-14
-2.40271e-08	9.88498e-09	2.15214e-08	8.42459e-09	5.14702e-10	-5.05708e-09	1.819e-08	-3.33674e-08	1.30079e-08	1.08699e-08	-5.26747e-08	3.52022e-08	5.69967e-09	-1.46358e-08	-2.9472e-08	-1.4042e-08	2.81664e-09	-7.29084e-09	-1.88543e-08	-1.544e-08	1.98453e-08	-2.22738e-08	7.49657e-09	2.80641e-08	2.63822e-08	1.6992e-08	-8.61227e-09	-1.68444e-08	-3.17844e-08	-1.05847e-08	1.31466e-14
-2.40286e-08	9.83139e-09	1.49945e-08	8.45476e-09	5.17036e-10	-5.02842e-09	1.81764e-08	-3.33071e-08	1.36772e-08	1.08711e-08	-5.30682e-08	3.30658e-08	6.27767e-09	-1.13523e-08	-2.95269e-08	-1.36125e-08	3.56247e-09	-7.30092e-09	-2.066e-08	-1.54399e-08	2.10516e-08	-2.08283e-08	7.37423e-09	2.8082e-08	2.67802e-08	1.69877e-08	-8.61625e-09	-1.73098e-08	-3.17851e-08	-1.05895e-08	1.28292e-14
-2.4033e-08	9.9103e-09	1.94391e-08	8.41684e-09	5.16116e-10	-5.05373e-09	1.8174e-08	-1.85815e-08	1.46496e-08	1.08714e-08	-5.32353e-08	3.33234e-08	6.10043e-09	-1.06394e-08	-2.95528e-08	-1.31363e-08	2.82228e-09	-7.29854e-09	-1.9532e-08	-1.54664e-08	2.10745e-08	-2.15132e-08	7.43502e-09	2.80821e-08	2.66482e-08	1.69831e-08	-8.60942e-09	-1.74514e-08	-3.17833e-08	-1.04968e-08	1.22299e-14
-2.40323e-08	9.75996e-09	1.84605e-08	8.44945e-09	5.16662e-10	-5.052e-09	1.82023e-08	-1.89361e-08	1.05896e-08	1.08716e-08	-5.24509e-08	3.36833e-08	6.28904e-09	-1.4178e-08	-2.9533e-08	-1.29649e-08	2.8978e-09	-7.29838e-09	-1.95029e-08	-1.54333e-08	2.1141e-08	-2.10661e-08	7.34891e-09	2.80838e-08	2.59332e-08	1.69837e-08	-8.61207e-09	-1.7376e-08	-3.17842e-08	-1.06573e-08	1.2072e-14
-2.30894e-08	9.87765e-09	1.71127e-08	8.42286e-09	5.16906e-10	-5.05275e-09	1.81996e-08	-1.98947e-08	1.23675e-08	1.08708e-08	-5.26846e-08	3.34463e-08	6.12683e-09	-1.32348e-08	-2.97051e-08	-1.29873e-08	2.99808e-09	-7.2979e-09	-1.97239e-08	-1.54377e-08	2.11587e-08	-4.70005e-09	7.37946e-09	2.80735e-08	2.6325e-08	1.69847e-08	-8.6148e-09	-1.7352e-08	-3.17817e-08	-1.06095e-08	1.16579e-14
-2.08941e-08	9.84789e-09	1.72232e-08	8.23025e-09	5.17111e-10	-5.05316e-09	1.8161e-08	-2.00375e-08	1.29793e-08	1.08695e-08	-5.26755e-08	3.33222e-08	6.14598e-09	-1.00906e-08	-2.97098e-08	-1.31123e-08	3.23109e-09	-7.28819e-09	-1.97513e-08	-1.52526e-08	2.10977e-08	-7.77165e-09	7.32811e-09	2.80759e-08	2.65025e-08	1.40945e-08	-8.81294e-09	-1.72693e-08	-3.17547e-08	-1.05933e-08	1.14522e-14
-2.17026e-08	9.09581e-09	1.71521e-08	8.40363e-09	5.16998e-10	-5.05504e-09	1.81952e-08	-1.99777e-08	1.35554e-08	1.08705e-08	-5.26159e-08	3.33548e-08	6.15665e-09	-9.60536e-09	-2.95784e-08	-1.28195e-08	3.34539e-09	-7.15945e-09	-1.96372e-08	-1.42768e-08	2.11194e-08	-5.82885e-09	7.4105e-09	2.8071e-08	2.64039e-08	7.40513e-09	-8.76545e-09	-1.73133e-08	-3.17724e-08	-1.05875e-08	1.12518e-14
-2.08581e-08	9.36159e-09	1.70552e-08	8.38793e-09	5.16878e-10	-5.05485e-09	1.81955e-08	-1.03379e-08	1.35117e-08	1.08708e-08	-5.26651e-08	3.31453e-08	6.15636e-09	-9.58055e-09	-2.96084e-08	-1.28359e-08	3.20044e-09	-7.23673e-09	-1.97613e-08	-1.45514e-08	2.11156e-08	-6.86139e-09	7.39414e-09	2.80966e-08	2.63623e-08	9.12537e-09	-8.85278e-09	-1.7311e-08	-3.17715e-08	-1.05694e-08	1.09711e-14
-2.085e-08	9.3727e-09	1.72347e-08	8.43385e-09	5.16928e-10	-5.05736e-09	1.81942e-08	-5.65244e-09	1.30785e-08	1.08705e-08	-5.26405e-08	3.3299e-08	6.15823e-09	-9.383e-09	-2.95705e-08	-1.276e-08	3.14112e-09	-7.20251e-09	-1.97243e-08	-1.45481e-08	2.11255e-08	-5.7244e-09	7.37218e-09	2.81368e-08	2.63372e-08	9.99336e-09	-8.81544e-09	-1.72996e-08	-3.17662e-08	-1.05809e-08	1.08909e-14
-2.1288e-08	1.38008e-09	1.20978e-08	8.46759e-09	5.17683e-10	-4.85752e-09	1.87856e-08	-8.04522e-09	1.30197e-08	1.08706e-08	-5.26342e-08	3.34188e-08	6.15631e-09	-9.57095e-09	-2.95856e-08	-1.26892e-08	3.2298e-09	-7.01801e-09	-1.96537e-08	-1.48058e-08	2.11153e-08	-7.00216e-09	7.31631e-09	2.81586e-08	2.62676e-08	9.16197e-09	-8.88111e-09	-1.72848e-08	-3.17642e-08	-1.06528e-08	1.07358e-14
-2.11871e-08	4.16142e-09	1.28266e-08	8.43328e-09	5.00123e-10	-5.04916e-09	1.83174e-08	-7.2136e-09	1.29468e-08	1.08709e-08	-5.20745e-08	3.33393e-08	6.15313e-09	-9.50273e-09	-2.95789e-08	-1.31877e-08	3.1606e-09	-7.1242e-09	-1.96742e-08	-1.47281e-08	2.11189e-08	-6.0002e-09	7.35497e-09	2.81409e-08	2.63108e-08	8.98864e-09	-8.83167e-09	-1.72921e-08	-3.17697e-08	-1.06085e-08	1.06659e-14
-2.11465e-08	4.62721e-09	1.4205e-08	8.44959e-09	3.907e-10	-4.84862e-09	1.82414e-08	-6.40533e-09	1.30165e-08	1.0871e-08	-5.26062e-08	3.33576e-08	6.1548e-09	-9.54842e-09	-2.95824e-08	-1.27685e-08	3.18393e-09	-7.14416e-09	-5.19333e-09	-1.46856e-08	2.11185e-08	-6.47096e-09	7.36048e-09	2.81511e-08	2.62847e-08	9.2188e-09	-8.15162e-09	-1.72901e-08	-3.1702e-08	-1.0631e-08	1.03718e-14
-2.11193e-08	3.33577e-09	1.41429e-08	8.43771e-09	3.81806e-10	-4.98586e-09	1.83416e-08	-7.35954e-09	1.09387e-08	1.08701e-08	-5.23002e-08	3.33941e-08	6.15456e-09	-9.6236e-09	-2.95862e-08	-1.3024e-08	3.17555e-09	-7.06216e-09	-1.20222e-08	-1.47536e-08	2.11185e-08	-6.38835e-09	7.36257e-09	8.53561e-09	2.62913e-08	9.09843e-09	-8.4325e-09	-1.72885e-08	-3.17336e-08	-1.06521e-08	9.70823e-15
-2.11953e-08	3.59451e-09	1.40853e-08	8.43695e-09	1.59743e-11	-4.82171e-09	1.83524e-08	-7.25517e-09	1.14254e-08	8.52894e-09	-5.24086e-08	3.21315e-08	6.14931e-09	-9.53464e-09	-2.91667e-08	-1.28741e-08	3.17277e-09	-7.0786e-09	-6.23522e-09	-1.45918e-08	2.11187e-08	-6.24093e-09	7.35804e-09	8.20555e-09	2.6307e-08	9.44881e-09	-8.47728e-09	-1.72887e-08	-3.17567e-08	-1.06338e-08	9.46404e-15
-2.11588e-08	3.68082e-09	1.38771e-08	3.96265e-09	2.63149e-10	-4.88961e-09	1.84379e-08	-3.65649e-09	1.26125e-08	5.57216e-09	-5.24082e-08	2.89423e-08	6.15433e-09	-9.04526e-09	-2.92307e-08	-1.27841e-08	3.18053e-09	-7.0862e-09	-1.08933e-08	-1.46901e-08	2.11182e-08	-6.52981e-09	7.35108e-09	7.93291e-09	2.63071e-08	9.23951e-09	-8.83535e-09	-1.72881e-08	-3.17669e-08	-1.06297e-08	9.23565e-15
-2.11818e-08	3.69188e-09	1.38653e-08	5.99677e-09	2.89676e-10	-4.87834e-09	1.8381e-08	-5.48617e-09	1.20663e-08	3.38158e-09	-5.2384e-08	2.89161e-08	6.15433e-09	-9.33345e-09	-2.93765e-08	-1.28922e-08	3.17836e-09	-7.0755e-09	-9.17042e-09	-1.4603e-08	2.11181e-08	-6.24408e-09	7.35403e-09	7.0925e-09	2.6307e-08	9.24405e-09	-8.32386e-09	-1.72887e-08	-3.17524e-08	-1.06392e-08	9.18774e-15
-2.12112e-08	3.75575e-09	1.38476e-08	6.34576e-09	1.94785e-10	-4.90518e-09	1.83986e-08	-5.58392e-09	1.16768e-08	7.59758e-09	-5.23797e-08	8.84574e-09	6.15351e-09	-9.48811e-09	-2.92454e-08	-1.28539e-08	3.17467e-09	-7.08274e-09	-8.02686e-09	-1.46396e-08	2.112e-08	-6.38173e-09	7.35806e-09	6.66715e-09	2.63067e-08	9.21095e-09	-8.29211e-09	-1.72888e-08	-3.17546e-08	-1.06348e-08	8.44455e-15
-2.11833e-08	2.67018e-09	1.36888e-08	5.72982e-09	2.68177e-10	-4.89497e-09	1.83847e-08	-5.98122e-09	1.19357e-08	4.61543e-09	-5.2366e-08	6.62297e-09	6.15435e-09	-9.36748e-09	-2.93862e-08	-1.28819e-08	3.17862e-09	-7.06244e-09	-8.81177e-09	-1.46018e-08	2.11194e-08	-6.28783e-09	7.36437e-09	6.1318e-09	2.63043e-08	9.23347e-09	-8.35787e-09	-1.72893e-08	-3.17565e-08	-1.06352e-08	8.3746e-15
-2.11816e-08	3.50714e-09	1.37348e-08	5.76431e-09	2.4097e-10	-4.88932e-09	1.83857e-08	-6.80346e-09	1.16922e-08	4.17588e-09	-5.23592e-08	6.7351e-09	6.15333e-09	-9.43128e-09	-2.93725e-08	-1.27373e-08	3.17816e-09	-7.06253e-09	-7.70844e-09	-1.45945e-08	2.11216e-08	-6.31971e-09	7.36264e-09	6.78318e-09	2.63017e-08	9.24405e-09	-8.47229e-09	-1.72902e-08	-3.17527e-08	-1.06375e-08	8.37194e-15
-2.11847e-08	3.34878e-09	1.37057e-08	5.82587e-09	1.74028e-10	-4.88046e-09	1.83857e-08	-6.13053e-09	1.17733e-08	3.84891e-09	-5.23583e-08	5.42184e-09	6.15388e-09	-9.44788e-09	-2.9314e-08	-1.28109e-08	3.17682e-09	-7.07105e-09	-7.88195e-09	-1.4607e-08	2.11213e-08	-6.30065e-09	7.36101e-09	6.38779e-09	2.63034e-08	9.23948e-09	-8.47591e-09	-1.72901e-08	-3.17587e-08	-1.06368e-08	8.3422e-15
-2.11858e-08	3.55573e-09	1.37295e-08	5.99387e-09	1.89447e-10	-4.87656e-09	1.83882e-08	-6.00338e-09	1.18297e-08	4.4058e-09	-5.23651e-08	6.8457e-09	6.4677e-09	-9.4592e-09	-2.93553e-08	-1.28197e-08	3.17708e-09	-7.07121e-09	-6.94537e-09	-1.39747e-08	1.96046e-08	-6.26089e-09	7.35926e-09	6.83758e-09	2.63182e-08	9.23152e-09	-8.46975e-09	-1.72896e-08	-3.17553e-08	-1.07303e-08	8.28975e-15
-2.11852e-08	3.47993e-09	1.37191e-08	5.94781e-09	1.66525e-10	-4.87264e-09	1.83845e-08	-6.14141e-09	1.17547e-08	4.29094e-09	-5.23618e-08	5.65811e-09	6.69541e-09	-9.40258e-09	-2.93534e-08	-1.28131e-08	3.17653e-09	-7.07201e-09	-6.75926e-09	-1.41618e-08	1.97567e-08	-6.19458e-09	7.35988e-09	6.55879e-09	2.64246e-08	9.24054e-09	-8.46133e-09	-1.72902e-08	-3.17558e-08	-1.07455e-08	8.2837e-15
-2.14081e-08	3.5557e-09	1.37308e-08	5.99433e-09	2.70779e-10	-4.87713e-09	1.86084e-08	-5.95459e-09	1.15138e-08	4.42562e-09	-5.23675e-08	6.84475e-09	6.63581e-09	-9.36463e-09	-2.89498e-08	-1.27659e-08	3.1804e-09	-7.05647e-09	-6.19574e-09	-1.40031e-08	5.68007e-09	-6.26182e-09	7.51152e-09	6.83755e-09	2.63141e-08	8.98319e-09	-8.23434e-09	-1.72895e-08	-3.17562e-08	-8.76535e-09	7.86933e-15
-2.12612e-08	3.48847e-09	1.37303e-08	6.00223e-09	2.57387e-10	-4.88233e-09	1.84741e-08	-6.11684e-09	1.16342e-08	4.20331e-09	-5.23648e-08	6.557e-09	5.99319e-09	-9.37018e-09	-2.89636e-08	-1.2782e-08	3.18028e-09	-7.06466e-09	-6.85499e-09	-1.42047e-08	5.80034e-09	-6.25419e-09	7.49685e-09	6.82533e-09	2.62563e-08	9.15282e-09	-8.26787e-09	-1.72928e-08	-3.1756e-08	-8.29135e-09	7.85754e-15
-2.12612e-08	3.48847e-09	1.37303e-08	6.00223e-09	2.57387e-10	-4.88233e-09	1.84741e-08	-6.11684e-09	1.16342e-08	4.20331e-09	-5.23648e-08	6.557e-09	5.99319e-09	-9.37018e-09	-2.89636e-08	-1.2782e-08	3.18028e-09	-7.06466e-09	-6.85499e-09	-1.42047e-08	5.80034e-09	-6.25419e-09	7.49685e-09	6.82533e-09	2.62563e-08	9.15282e-09	-8.26787e-09	-1.72928e-08	-3.1756e-08	-8.29135e-09	7.85754e-15
-2.12512e-08	3.51154e-09	1.37293e-08	6.01084e-09	3.53793e-10	-4.87931e-09	1.8491e-08	-6.04117e-09	1.15996e-08	4.2701e-09	-5.23651e-08	6.51646e-09	5.04733e-09	-9.38796e-09	-2.8979e-08	-1.27829e-08	3.1779e-09	-7.06324e-09	-6.48682e-09	-1.40955e-08	6.13971e-09	-6.26875e-09	7.47306e-09	6.82909e-09	2.62982e-08	9.10972e-09	-8.30642e-09	-1.7292e-08	-3.17565e-08	-8.30948e-09	7.8454e-15
-2.12599e-08	3.50915e-09	1.37292e-08	6.00478e-09	2.74123e-10	-4.86592e-09	1.84672e-08	-6.0456e-09	1.16157e-08	4.16313e-09	-5.23657e-08	6.37671e-09	5.11399e-09	-9.38492e-09	-2.90304e-08	-1.27797e-08	3.16368e-09	-7.06266e-09	-6.46288e-09	-1.41232e-08	6.1087e-09	-6.27035e-09	7.48653e-09	6.83427e-09	2.62907e-08	9.09046e-09	-8.26988e-09	-1.72924e-08	-3.1756e-08	-8.06824e-09	7.84089e-15
-2.12519e-08	3.46994e-09	4.1304e-09	5.99302e-09	2.75472e-10	-4.87653e-09	1.84699e-08	-6.083e-09	1.16164e-08	4.17683e-09	-5.23654e-08	6.51393e-09	5.3191e-09	-9.19471e-09	-2.90026e-08	-1.27851e-08	3.16219e-09	-7.06305e-09	-6.5725e-09	-1.41492e-08	6.11789e-09	-6.26198e-09	7.47703e-09	6.83167e-09	2.62959e-08	9.11055e-09	-8.28492e-09	-1.72918e-08	-3.17564e-08	-8.23618e-09	7.67399e-15
-2.12601e-08	3.50372e-09	1.94688e-09	5.99876e-09	2.79846e-10	-4.87871e-09	1.8469e-08	-6.06343e-09	1.16139e-08	4.23409e-09	-5.23654e-08	6.35515e-09	5.09253e-09	-8.45258e-09	-2.89995e-08	-1.06602e-08	2.49042e-09	-7.07036e-09	-6.6193e-09	-1.40934e-08	6.22907e-09	-6.28267e-09	7.42445e-09	6.57268e-09	2.62914e-08	9.11409e-09	-8.26914e-09	-1.72952e-08	-3.17563e-08	-8.17496e-09	7.58545e-15
-2.12601e-08	3.50372e-09	1.94688e-09	5.99876e-09	2.79846e-10	-4.87871e-09	1.8469e-08	-6.06343e-09	1.16139e-08	4.23409e-09	-5.23654e-08	6.35515e-09	5.09253e-09	-8.45258e-09	-2.89995e-08	-1.06602e-08	2.49042e-09	-7.07036e-09	-6.6193e-09	-1.40934e-08	6.22907e-09	-6.28267e-09	7.42445e-09	6.57268e-09	2.62914e-08	9.11409e-09	-8.26914e-09	-1.72952e-08	-3.17563e-08	-8.17496e-09	7.58545e-15
-2.12601e-08	3.50372e-09	1.94688e-09	5.99876e-09	2.79846e-10	-4.87871e-09	1.8469e-08	-6.06343e-09	1.16139e-08	4.23409e-09	-5.23654e-08	6.35515e-09	5.09253e-09	-8.45258e-09	-2.89995e-08	-1.06602e-08	2.49042e-09	-7.07036e-09	-6.6193e-09	-1.40934e-08	6.22907e-09	-6.28267e-09	7.42445e-09	6.57268e-09	2.62914e-08	9.11409e-09	-8.26914e-09	-1.72952e-08	-3.17563e-08	-8.17496e-09	7.58545e-15
-2.12601e-08	3.50372e-09	1.94688e-09	5.99876e-09	2.79846e-10	-4.87871e-09	1.8469e-08	-6.06343e-09	1.16139e-08	4.23409e-09	-5.23654e-08	6.35515e-09	5.09253e-09	-8.45258e-09	-2.89995e-08	-1.06602e-08	2.49042e-09	-7.07036e-09	-6.6193e-09	-1.40934e-08	6.22907e-09	-6.28267e-09	7.42445e-09	6.57268e-09	2.62914e-08	9.11409e-09	-8.26914e-09	-1.72952e-08	-3.17563e-08	-8.17496e-09	7.58545e-15
-2.12633e-08	3.50555e-09	1.95704e-09	5.99872e-09	2.79293e-10	-4.87762e-09	1.84574e-08	-6.06643e-09	1.16138e-08	4.17914e-09	-5.23654e-08	6.35521e-09	5.08222e-09	-8.4898e-09	-2.89985e-08	-1.06675e-08	2.53261e-09	-7.06955e-09	-6.61715e-09	-1.40945e-08	6.22897e-09	-6.28266e-09	7.36901e-09	6.59108e-09	2.62914e-08	9.11407e-09	-8.27083e-09	-1.72948e-08	-3.17563e-08	-8.17648e-09	7.58506e-15
-1.33452e-08	3.50578e-09	1.57312e-09	5.85902e-09	2.74202e-10	-4.88593e-09	1.84588e-08	-6.06696e-09	1.16189e-08	3.58038e-09	-5.23654e-08	6.35871e-09	5.07683e-09	-8.46779e-09	-2.81596e-08	-1.06883e-08	2.50348e-09	-7.06947e-09	-6.59721e-09	-1.40969e-08	6.21255e-09	-6.28149e-09	7.43253e-09	7.97405e-09	2.62826e-08	9.11386e-09	-8.27091e-09	-1.72948e-08	-3.17562e-08	-8.20825e-09	7.2763e-15
-1.33926e-08	3.50555e-09	1.5956e-09	5.88525e-09	2.74288e-10	-4.8854e-09	1.84594e-08	-6.06682e-09	1.16189e-08	3.60338e-09	-5.23654e-08	6.35859e-09	5.07888e-09	-8.4679e-09	-2.81709e-08	-1.06852e-08	2.50354e-09	-7.06943e-09	-6.59718e-09	-1.40961e-08	6.21255e-09	-6.2816e-09	7.43148e-09	7.70482e-09	2.62881e-08	9.11386e-09	-8.27084e-09	-1.72948e-08	-3.17562e-08	-8.20086e-09	7.27463e-15
-1.34958e-08	3.50536e-09	1.61524e-09	5.8842e-09	2.81211e-10	-4.88449e-09	1.84599e-08	-6.06663e-09	1.16191e-08	3.76182e-09	-5.23654e-08	6.11404e-09	5.07872e-09	-8.46796e-09	-2.82128e-08	-1.06852e-08	2.5192e-09	-7.06942e-09	-6.59743e-09	-1.40961e-08	6.21631e-09	-6.28159e-09	7.42948e-09	6.86445e-09	2.62857e-08	9.11399e-09	-8.27051e-09	-1.72949e-08	-3.17563e-08	-8.19264e-09	7.26554e-15
-1.36746e-08	3.51247e-09	1.6978e-09	5.90768e-09	2.55481e-10	-4.88245e-09	1.84601e-08	-6.06567e-09	1.1622e-08	3.6215e-09	-5.23654e-08	6.32383e-09	5.20927e-09	-8.47513e-09	-2.83467e-08	-1.06053e-08	2.5099e-09	-7.06939e-09	-6.6175e-09	-1.40972e-08	5.77745e-09	-6.28047e-09	7.43083e-09	1.22913e-09	2.62849e-08	9.11369e-09	-1.42694e-09	-1.72868e-08	-3.17652e-08	-7.91562e-09	7.15873e-15
-1.37489e-08	3.50989e-09	1.67223e-09	5.92382e-09	2.05554e-10	-4.88304e-09	1.84616e-08	-6.06617e-09	1.16208e-08	3.66972e-09	-5.23656e-08	6.33731e-09	5.35314e-09	-8.47979e-09	-2.37513e-08	-1.06869e-08	2.51458e-09	-7.09401e-09	-6.63323e-09	-1.40972e-08	5.83363e-09	-6.28077e-09	7.4368e-09	2.16081e-09	2.62859e-08	9.11375e-09	-5.00322e-09	-1.72305e-08	-3.17748e-08	-8.08253e-09	6.95422e-15
-1.37336e-08	3.50557e-09	1.61013e-09	5.89582e-09	2.65326e-10	-4.88234e-09	1.84613e-08	-6.06601e-09	1.16127e-08	3.66095e-09	-5.23654e-08	6.33617e-09	5.34385e-09	-8.48893e-09	-2.16772e-08	-1.0685e-08	2.50546e-09	-7.09877e-09	-6.64267e-09	-1.40963e-08	5.97832e-09	-6.28125e-09	7.43243e-09	1.87851e-09	2.6302e-08	9.11387e-09	-4.95394e-09	-1.72513e-08	-3.17936e-08	-8.05685e-09	6.86123e-15
-1.3845e-08	3.50634e-09	1.67972e-09	5.92175e-09	2.63816e-10	-4.88152e-09	1.84621e-08	-6.06504e-09	1.15795e-08	3.75384e-09	-5.23656e-08	-1.88489e-09	5.89994e-09	-8.46495e-09	-2.20852e-08	-1.0727e-08	2.51423e-09	-7.09633e-09	-6.87464e-09	-1.40969e-08	5.90352e-09	-6.28101e-09	7.43221e-09	3.0402e-09	8.67162e-09	9.11388e-09	-5.52208e-09	-1.7249e-08	-3.18205e-08	-7.79297e-09	6.24757e-15
-1.38092e-08	3.50725e-09	1.69334e-09	5.9153e-09	2.5712e-10	-4.88204e-09	1.84616e-08	-6.06492e-09	1.15827e-08	3.71985e-09	-5.23656e-08	-1.223e-10	6.25277e-09	-8.47147e-09	-2.23154e-08	-1.07025e-08	2.51055e-09	-7.09119e-09	-6.81529e-09	-1.40969e-08	5.95292e-09	-6.28075e-09	7.44013e-09	2.9964e-09	6.88236e-09	9.11388e-09	-4.45115e-09	-1.72676e-08	-3.18015e-08	-7.89423e-09	6.21895e-15
-1.38145e-08	3.50711e-09	1.67662e-09	5.91088e-09	2.57563e-10	-4.88197e-09	1.84619e-08	-6.06509e-09	1.1596e-08	3.70881e-09	-5.23656e-08	-2.72106e-11	6.20688e-09	-8.46301e-09	-2.2339e-08	-1.06909e-08	2.51359e-09	-7.10196e-09	-6.84098e-09	-1.40967e-08	6.00852e-09	-6.2806e-09	7.43829e-09	3.01728e-09	7.00219e-09	9.11387e-09	-5.27643e-09	-9.73908e-09	-3.18158e-08	-7.76687e-09	6.02588e-15
-1.38075e-08	3.50675e-09	1.66993e-09	5.91163e-09	2.6901e-10	-4.88249e-09	1.84622e-08	-6.06514e-09	1.1594e-08	3.71361e-09	-5.23655e-08	1.10338e-09	5.7745e-09	-8.46336e-09	-2.23318e-08	-1.05412e-08	2.51255e-09	-5.68044e-09	-6.16956e-09	-1.40971e-08	5.93879e-09	-6.2777e-09	7.44443e-09	2.38291e-09	6.54585e-09	9.09568e-09	-3.99283e-09	-4.26963e-09	-3.18078e-08	-7.81674e-09	5.89235e-15
-1.38208e-08	3.50897e-09	1.67944e-09	5.90762e-09	3.36e-10	-4.88195e-09	1.84711e-08	-6.06531e-09	1.1592e-08	3.72114e-09	-5.18474e-08	7.89613e-10	5.83064e-09	-8.62441e-09	-2.21641e-08	-1.0403e-08	2.51409e-09	-1.49185e-09	-6.83488e-09	-1.40661e-08	5.95082e-09	-5.26054e-09	7.44197e-09	2.90066e-09	8.16938e-09	9.17199e-09	-4.34488e-09	-4.88268e-09	-3.16793e-08	-7.80005e-09	5.82581e-15
-1.38006e-08	3.50841e-09	1.6664e-09	5.90941e-09	3.18544e-10	-4.88218e-09	1.84777e-08	-6.07539e-09	1.15955e-08	3.72779e-09	-5.18794e-08	1.07751e-09	5.6996e-09	-8.49976e-09	-2.22006e-08	-1.04804e-08	2.51308e-09	-3.61229e-09	-5.78013e-09	-1.40906e-08	5.94737e-09	-6.08267e-09	7.45768e-09	2.3697e-09	7.04174e-09	9.142e-09	-3.91986e-09	-3.12728e-09	-3.16156e-08	-7.86202e-09	5.79575e-15
-1.3801e-08	3.50886e-09	1.67341e-09	5.92084e-09	3.34699e-10	-4.88619e-09	1.8474e-08	-6.07777e-09	1.15982e-08	3.73262e-09	-5.20059e-08	1.80998e-10	5.70153e-09	-8.50892e-09	-2.22156e-08	-1.04836e-08	2.51307e-09	-3.16301e-09	-5.72493e-09	-1.40727e-08	3.55518e-09	-5.73408e-09	7.47628e-09	2.44638e-09	6.51558e-09	9.11854e-09	-3.66567e-09	-2.93407e-09	-3.16201e-08	-7.84921e-09	5.76792e-15
-1.38041e-08	3.50963e-09	1.67439e-09	5.91227e-09	3.36839e-10	-4.88633e-09	1.8482e-08	-6.07843e-09	1.15959e-08	3.72365e-09	-5.18583e-08	7.93563e-10	5.76495e-09	-8.53362e-09	-2.21851e-08	-1.0442e-08	2.51257e-09	-3.22528e-09	-5.70521e-09	-1.40766e-08	3.86301e-09	-5.84293e-09	7.46538e-09	2.59449e-09	7.17111e-09	9.12595e-09	-3.95577e-09	-2.34895e-09	-3.14863e-08	-7.83686e-09	5.75628e-15
-1.38036e-08	3.50944e-09	1.67305e-09	5.91516e-09	3.19889e-10	-4.88324e-09	1.8476e-08	-6.09128e-09	1.1536e-08	3.71551e-09	-5.19288e-08	5.68642e-10	5.75699e-09	-8.52514e-09	-2.21959e-08	-6.97341e-09	2.51352e-09	-3.68921e-09	-6.02637e-09	-1.40758e-08	3.22529e-09	-6.00838e-09	7.46704e-09	2.516e-09	6.46421e-09	9.10267e-09	-3.84902e-09	-2.39809e-09	-3.15615e-08	-7.85483e-09	5.69997e-15
-1.14653e-08	3.67006e-09	1.66956e-09	5.92063e-09	3.36905e-10	-4.88705e-09	7.31789e-09	-5.21467e-09	1.15982e-08	3.73928e-09	-5.19103e-08	5.92297e-10	5.75434e-09	-8.51376e-09	-2.21972e-08	-9.62382e-09	2.51402e-09	-3.4762e-09	-5.91935e-09	-1.40643e-08	4.18699e-09	-5.78801e-09	7.47693e-09	2.5951e-09	6.64491e-09	9.10713e-09	-3.999e-09	-2.6695e-09	-3.15476e-08	-7.71982e-09	5.39195e-15
-1.22928e-08	3.5541e-09	1.67199e-09	5.92311e-09	3.31065e-10	-4.87764e-09	7.27974e-09	-4.56551e-09	1.14231e-08	3.73835e-09	-5.19307e-08	7.90424e-10	5.76898e-09	-8.51816e-09	-2.21995e-08	-8.82323e-09	2.51387e-09	-2.69434e-09	-5.68335e-09	-1.41503e-08	3.91712e-09	-5.78434e-09	7.47434e-09	2.55392e-09	6.79271e-09	9.10435e-09	-4.03802e-09	-2.70493e-09	-3.15847e-08	-5.93322e-09	5.36051e-15
-7.74597e-09	3.62506e-09	1.66875e-09	5.91634e-09	3.37866e-10	-4.88671e-09	5.89394e-09	-5.05819e-09	1.16115e-08	3.84733e-09	-5.19024e-08	9.87961e-10	5.7482e-09	-8.59666e-09	-2.2201e-08	-8.7121e-09	2.51364e-09	-2.87975e-09	-5.85428e-09	-1.41144e-08	4.00202e-09	-5.78168e-09	7.47343e-09	2.59018e-09	6.78083e-09	9.11328e-09	-3.93501e-09	-2.75047e-09	-3.15803e-08	-4.90092e-09	5.24896e-15
-7.52785e-09	3.61454e-09	1.6578e-09	5.94114e-09	1.43553e-11	-4.88652e-09	4.81581e-09	-3.99191e-09	1.16148e-08	3.7696e-09	-5.172e-08	7.37056e-10	5.75913e-09	-8.51849e-09	-2.21996e-08	-9.38416e-09	2.51343e-09	-1.98918e-09	-5.80988e-09	-1.40759e-08	3.87755e-09	-5.79974e-09	7.47045e-09	2.62309e-09	6.85976e-09	9.11454e-09	-3.99471e-09	-2.44098e-09	-3.1548e-08	-4.88614e-09	5.20673e-15
-7.5226e-09	3.60361e-09	1.66409e-09	5.91976e-09	2.25841e-10	-4.88633e-09	5.55407e-09	-4.17716e-09	1.16086e-08	3.76184e-09	-5.17978e-08	8.64523e-10	5.7482e-09	-8.5349e-09	-2.21993e-08	-8.56595e-09	2.51331e-09	-1.89486e-09	-5.7975e-09	-1.40938e-08	3.87615e-09	-5.80692e-09	7.47151e-09	2.60988e-09	6.80539e-09	9.11444e-09	-3.98986e-09	-2.57885e-09	-3.15688e-08	-3.99846e-09	5.20242e-15
-6.9831e-09	3.61736e-09	1.50235e-09	5.92156e-09	2.81753e-10	-4.91663e-09	5.2799e-09	-4.29281e-09	1.16541e-08	3.77988e-09	-5.18445e-08	5.31148e-10	5.7708e-09	-8.52543e-09	-2.21994e-08	-8.77067e-09	2.51418e-09	-1.7587e-09	-5.75089e-09	-9.49772e-09	3.94464e-09	-5.80252e-09	7.47083e-09	2.60511e-09	6.80403e-09	9.12873e-09	-3.34469e-11	-2.62704e-09	-3.1565e-08	-3.93841e-09	5.07661e-15
-7.12429e-09	3.61948e-09	1.52964e-09	5.88278e-09	3.16049e-10	-4.8794e-09	6.94082e-09	-2.84201e-09	1.15578e-08	3.75922e-09	-5.18413e-08	8.40477e-10	5.75015e-09	-8.55101e-09	-2.23562e-08	-8.74898e-09	2.66462e-09	-1.80919e-09	-6.50364e-09	-1.21534e-08	3.953e-09	-2.94896e-09	7.32201e-09	2.59167e-09	6.84929e-09	9.13799e-09	-2.59489e-09	-2.59398e-09	-1.75086e-08	-4.0765e-09	4.45151e-15
-6.72831e-09	3.61521e-09	1.44168e-09	5.88419e-09	2.33323e-10	-4.84966e-09	6.44718e-09	-2.86645e-09	1.15763e-08	3.76932e-09	-5.17973e-08	8.07151e-10	5.7145e-09	-8.54915e-09	-2.2232e-08	-8.80414e-09	3.37493e-09	-2.14061e-09	-6.78413e-09	-1.24362e-08	3.93732e-09	-3.94874e-09	6.91934e-09	2.59536e-09	6.84251e-09	9.11655e-09	-2.27187e-09	-2.62157e-09	-1.60469e-08	-1.67781e-10	4.37961e-15
-6.75954e-09	3.6238e-09	1.4829e-09	5.88372e-09	2.41681e-10	-4.857e-09	5.71157e-09	-3.1152e-09	1.1524e-08	3.76666e-09	-4.65758e-08	7.75399e-10	5.74853e-09	-8.54056e-09	-2.2247e-08	-8.77345e-09	3.21867e-09	-2.02715e-09	-7.24041e-09	-1.31346e-08	3.94246e-09	-3.26842e-09	7.28531e-09	2.59476e-09	6.83958e-09	9.12049e-09	-2.18696e-09	-2.58236e-09	-1.74358e-08	-2.04661e-09	3.93145e-15
-7.02694e-09	3.61519e-09	2.44087e-09	5.84424e-09	2.64201e-10	-4.86049e-09	5.72418e-09	-1.66464e-09	1.15848e-08	3.76082e-09	-4.70571e-08	7.94352e-10	5.75604e-09	-8.53314e-09	-2.22786e-08	-8.8216e-09	2.7071e-09	-1.91763e-09	-6.79986e-09	-1.2603e-08	3.94663e-09	-3.52152e-09	6.70674e-09	2.59614e-09	6.8446e-09	9.12019e-09	-2.65854e-09	-2.52e-09	-1.64633e-08	-2.78419e-09	3.92326e-15
-6.85141e-09	3.61832e-09	2.11671e-09	5.84005e-09	2.63037e-10	-4.85775e-09	5.94079e-09	-9.3034e-10	1.15054e-08	3.76185e-09	-4.7146e-08	7.7357e-10	5.75502e-09	-8.53582e-09	-2.22656e-08	-8.29719e-09	2.84732e-09	-1.95434e-09	-6.84862e-09	-1.26061e-08	3.94617e-09	-3.9784e-09	6.93721e-09	2.59362e-09	6.84027e-09	9.12014e-09	-2.53299e-09	-2.52468e-09	-7.78786e-09	-2.62367e-09	3.71318e-15
-6.92263e-09	3.62098e-09	2.09479e-09	5.85427e-09	2.60594e-10	-4.85828e-09	5.95773e-09	-1.35559e-09	1.1517e-08	3.45494e-09	-4.7087e-08	7.92419e-10	5.75566e-09	-8.53718e-09	-2.22629e-08	-8.56459e-09	2.98284e-09	-1.97961e-09	-6.6853e-09	-1.23421e-08	3.94643e-09	-3.69179e-09	7.10259e-09	2.59419e-09	6.83556e-09	9.1249e-09	-2.53421e-09	-2.54709e-09	-7.88774e-09	-1.95465e-09	3.70324e-15
-6.88656e-09	3.61916e-09	2.21351e-09	5.85698e-09	2.61097e-10	-4.85211e-09	5.94049e-09	-1.8296e-09	1.15412e-08	3.74184e-09	-4.67216e-08	7.74105e-10	5.75058e-09	-8.45694e-09	-2.22778e-08	-8.65586e-09	2.92308e-09	-1.97002e-09	-6.79645e-09	-1.22112e-08	3.94387e-09	-3.70664e-09	7.00194e-09	2.5943e-09	6.8387e-09	9.12339e-09	-2.45299e-09	-2.53665e-09	-8.24769e-09	-2.22822e-09	3.67672e-15
-6.87445e-09	3.61916e-09	1.96298e-09	5.85742e-09	2.57377e-10	-4.85898e-09	5.87433e-09	-1.36188e-09	1.15416e-08	3.66221e-09	-4.65735e-08	7.84531e-10	5.7545e-09	-8.45797e-09	-2.22675e-08	-8.47555e-09	2.89252e-09	-1.97745e-09	-6.83065e-09	-1.24046e-08	3.94609e-09	-3.47305e-09	7.05309e-09	2.59479e-09	6.83897e-09	9.12757e-09	-2.44496e-09	-2.55021e-09	-8.14525e-09	-2.44827e-09	3.65903e-15
-6.92501e-09	3.61888e-09	2.05596e-09	5.85868e-09	2.60685e-10	-4.85241e-09	5.9369e-09	-1.3457e-09	1.15433e-08	3.1703e-09	-1.97763e-08	7.74796e-10	5.75202e-09	-8.34569e-09	-2.22629e-08	-8.48409e-09	2.90032e-09	-1.96099e-09	-6.7549e-09	-1.28021e-08	3.94579e-09	-3.51973e-09	7.05582e-09	2.5947e-09	6.84008e-09	1.21496e-08	-2.50352e-09	-2.54292e-09	-8.63599e-09	-3.0817e-09	1.96309e-15
-6.85449e-09	3.61949e-09	1.99324e-09	5.85944e-09	2.55375e-10	-4.84394e-09	5.95109e-09	-1.37499e-09	1.15288e-08	3.36988e-09	-2.00786e-08	7.7572e-10	5.75425e-09	-8.51658e-09	-2.22646e-08	-8.66471e-09	2.90662e-09	-1.28501e-09	-6.76744e-09	-1.22366e-08	3.85973e-09	-3.54681e-09	6.89109e-09	2.59452e-09	6.83913e-09	9.70975e-09	-2.4878e-09	-2.54613e-09	-8.28589e-09	-2.52294e-09	1.89975e-15
-6.87089e-09	3.62035e-09	1.94943e-09	5.92611e-09	2.5967e-10	-4.84746e-09	5.85555e-09	-1.32796e-09	1.1536e-08	3.51202e-09	-1.60908e-08	7.8611e-10	5.75364e-09	-8.50144e-09	-2.22651e-08	-8.55706e-09	2.91275e-09	-1.96776e-09	-6.72242e-09	-6.53201e-09	3.92088e-09	-3.54689e-09	5.12361e-09	2.55395e-09	6.83907e-09	9.73747e-09	-2.48008e-09	-2.49526e-09	-8.51104e-09	-2.50029e-09	1.63173e-15
-6.87089e-09	3.62035e-09	1.94943e-09	5.92611e-09	2.5967e-10	-4.84746e-09	5.85555e-09	-1.32796e-09	1.1536e-08	3.51202e-09	-1.60908e-08	7.8611e-10	5.75364e-09	-8.50144e-09	-2.22651e-08	-8.55706e-09	2.91275e-09	-1.96776e-09	-6.72242e-09	-6.53201e-09	3.92088e-09	-3.54689e-09	5.12361e-09	2.55395e-09	6.83907e-09	9.73747e-09	-2.48008e-09	-2.49526e-09	-8.51104e-09	-2.50029e-09	1.63173e-15
-6.87146e-09	3.62038e-09	1.94843e-09	5.91341e-09	2.59836e-10	-4.84863e-09	5.86549e-09	-1.33507e-09	1.15347e-08	3.48516e-09	-1.64217e-08	7.86084e-10	5.75364e-09	-8.50144e-09	-2.22654e-08	-8.62124e-09	2.91267e-09	-1.96751e-09	-6.74232e-09	-5.87854e-09	3.91965e-09	-3.5312e-09	3.72356e-09	2.54117e-09	6.83912e-09	9.61994e-09	-2.4832e-09	-2.49711e-09	-8.50547e-09	-2.50012e-09	1.62063e-15
-6.8743e-09	3.62036e-09	1.95185e-09	5.92135e-09	2.59567e-10	-4.84902e-09	5.86373e-09	-1.33986e-09	1.15355e-08	3.50624e-09	-1.6047e-08	7.85566e-10	5.75365e-09	-8.50132e-09	-2.22654e-08	-8.5902e-09	2.91325e-09	-1.96816e-09	-6.74853e-09	-6.29298e-09	3.91587e-09	-3.54389e-09	4.16468e-09	2.5523e-09	6.83904e-09	9.55592e-09	-2.48223e-09	-2.49636e-09	-8.52028e-09	-2.50015e-09	1.61598e-15
-6.84908e-09	3.62036e-09	1.95686e-09	5.91577e-09	2.59673e-10	-4.84803e-09	5.8719e-09	-1.34713e-09	1.15333e-08	3.48581e-09	-1.61037e-08	7.85265e-10	5.75363e-09	-8.50031e-09	-2.22685e-08	-8.59557e-09	2.91329e-09	-1.96655e-09	-6.75282e-09	-6.20879e-09	3.63848e-10	-3.53535e-09	4.38077e-09	2.54597e-09	6.39845e-09	9.67144e-09	-2.07878e-09	-2.49554e-09	-8.51043e-09	-2.50005e-09	1.59746e-15
-6.83908e-09	3.62033e-09	1.9458e-09	5.91618e-09	-2.01968e-10	-4.8525e-09	5.8641e-09	-1.32813e-09	1.15406e-08	3.4963e-09	-2.52818e-09	7.85015e-10	5.7648e-09	-8.50201e-09	-2.217e-08	-8.66781e-09	2.91317e-09	-1.96874e-09	-6.74749e-09	-6.06418e-09	3.91883e-09	-3.49463e-09	3.98638e-09	2.52221e-09	6.82662e-09	6.81178e-09	-2.66469e-09	-1.79944e-09	-8.53318e-09	-2.49846e-09	1.30987e-15
-6.84035e-09	3.62034e-09	1.95049e-09	5.91675e-09	-1.54275e-10	-4.85244e-09	5.86447e-09	-1.30286e-09	9.35151e-09	3.48865e-09	-2.99601e-09	7.86641e-10	5.33868e-09	-8.50134e-09	-2.21701e-08	-8.66345e-09	2.77106e-09	-1.90888e-09	-6.74791e-09	-6.06177e-09	3.6574e-09	-3.50579e-09	4.20367e-09	2.53296e-09	6.82739e-09	7.33302e-09	-2.6386e-09	-1.71957e-09	-8.5324e-09	-2.49879e-09	1.26763e-15
-6.84539e-09	3.62033e-09	1.92705e-09	5.91797e-09	-1.11537e-10	-4.85035e-09	5.87244e-09	-1.31878e-09	6.66781e-09	3.48672e-09	-3.82117e-09	7.85042e-10	5.69348e-09	-8.49935e-09	-2.2197e-08	-8.64502e-09	2.81969e-09	-1.95666e-09	-6.74791e-09	-6.08905e-09	2.79024e-09	-3.50558e-09	4.20396e-09	2.53779e-09	6.69404e-09	7.21658e-09	-2.49503e-09	-2.26265e-09	-8.51842e-09	-2.49828e-09	1.22801e-15
-6.84216e-09	3.62034e-09	1.94747e-09	5.91711e-09	-1.2676e-10	-4.85142e-09	5.19409e-09	-1.30545e-09	7.03271e-09	2.10709e-09	-3.55621e-09	7.81768e-10	5.46792e-09	-8.53322e-09	-2.21825e-08	-8.65103e-09	2.90556e-09	-1.96345e-09	-6.74811e-09	-6.08877e-09	3.09504e-09	-3.4986e-09	4.05817e-09	2.53261e-09	6.74704e-09	7.02352e-09	-2.53522e-09	-2.25964e-09	-8.53021e-09	-2.49808e-09	1.21274e-15
-6.85015e-09	3.62033e-09	1.72215e-09	5.91753e-09	-4.22082e-11	-4.85847e-09	5.48149e-09	-1.31137e-09	7.01957e-09	2.10371e-09	-3.76627e-09	7.82514e-10	4.87193e-09	-8.60022e-09	-2.21976e-08	-8.04934e-09	2.90177e-09	-3.19223e-10	-6.74871e-09	-3.83402e-09	3.07603e-09	-3.50428e-09	4.24e-09	2.53116e-09	6.74453e-09	7.17681e-09	-2.56535e-09	-2.21066e-09	-8.52779e-09	-2.49866e-09	1.17943e-15
-1.37409e-09	3.61966e-09	1.86201e-09	5.91738e-09	-1.12446e-10	-4.85488e-09	5.4434e-09	-1.32205e-09	7.02737e-09	2.93203e-09	-3.66438e-09	7.82091e-10	8.24598e-10	-8.54533e-09	-1.85547e-08	-8.50327e-09	3.49641e-09	-1.93169e-09	-6.2417e-09	-5.01012e-09	3.11681e-09	-3.50721e-09	4.1516e-09	2.53206e-09	6.73672e-09	7.11072e-09	4.02417e-10	-2.20831e-09	-8.5237e-09	-2.47976e-09	9.76203e-16
-1.37409e-09	3.61966e-09	1.86201e-09	5.91738e-09	-1.12446e-10	-4.85488e-09	5.4434e-09	-1.32205e-09	7.02737e-09	2.93203e-09	-3.66438e-09	7.82091e-10	8.24598e-10	-8.54533e-09	-1.85547e-08	-8.50327e-09	3.49641e-09	-1.93169e-09	-6.2417e-09	-5.01012e-09	3.11681e-09	-3.50721e-09	4.1516e-09	2.53206e-09	6.73672e-09	7.11072e-09	4.02417e-10	-2.20831e-09	-8.5237e-09	-2.47976e-09	9.76203e-16
-2.43225e-09	3.6205e-09	1.90113e-09	5.91751e-09	-1.04686e-10	-4.85434e-09	5.4256e-09	-1.32211e-09	7.05303e-09	1.78031e-09	-3.69569e-09	7.60351e-10	1.96555e-09	-8.54843e-09	-1.86817e-08	-8.40314e-09	3.4334e-09	-1.89407e-09	-6.42528e-09	-3.90138e-09	3.05903e-09	-3.50539e-09	4.16395e-09	2.53242e-09	6.73116e-09	7.14424e-09	-1.89256e-10	-2.20365e-09	-6.48545e-09	-2.48473e-09	9.42877e-16
-2.32546e-09	3.62034e-09	1.86636e-09	5.91749e-09	-1.06008e-10	-4.85374e-09	5.45483e-09	-1.32136e-09	7.06717e-09	2.20713e-09	-3.61277e-09	7.7333e-10	1.57472e-09	-8.53709e-09	-1.87236e-08	-8.50359e-09	3.05893e-09	-1.71109e-09	-6.38224e-09	-3.15057e-09	2.9721e-09	-3.50737e-09	4.1773e-09	2.53286e-09	6.72177e-09	7.15497e-09	-1.03965e-09	-2.19484e-09	-6.41015e-09	-2.487e-09	9.3629e-16
-2.28561e-09	3.62504e-09	1.89162e-09	5.91752e-09	-9.24585e-11	-4.81595e-09	5.41746e-09	-1.32397e-09	2.46291e-09	2.3284e-09	-3.55116e-09	7.67778e-10	1.3494e-09	-8.5492e-09	-1.8698e-08	-8.64586e-09	3.19181e-09	-6.79319e-10	-6.40414e-09	-3.5726e-09	3.03985e-09	-3.5077e-09	4.18414e-09	2.46982e-09	6.71588e-09	7.15146e-09	-5.53288e-10	-2.19028e-09	-6.21967e-09	-2.48635e-09	8.9102e-16
-2.50509e-09	3.62963e-09	1.87463e-09	5.91758e-09	-7.8564e-11	-4.81953e-09	5.42304e-09	-1.3238e-09	1.08458e-09	2.42754e-09	-3.55684e-09	7.60154e-10	1.04689e-09	-8.5475e-09	-1.87333e-08	-8.48285e-09	3.26744e-09	4.7913e-10	-6.4011e-09	-2.99077e-09	3.04787e-09	-3.50612e-09	4.1668e-09	2.40152e-09	6.72275e-09	7.16898e-09	-4.57387e-10	-2.18551e-09	-6.22309e-09	-2.44868e-09	8.8156e-16
-2.25724e-09	3.59959e-09	1.88197e-09	5.91758e-09	-9.31404e-11	-4.83586e-09	5.42413e-09	-1.32235e-09	2.20153e-09	2.47991e-09	-3.59289e-09	8.23573e-10	1.55364e-09	-8.54314e-09	-1.87222e-08	-8.50422e-09	3.27373e-09	-9.46213e-10	-6.39635e-09	-3.05131e-09	3.0257e-09	-3.50628e-09	1.5805e-09	2.48996e-09	6.72454e-09	6.90227e-09	-4.57614e-10	-2.19355e-09	-6.2697e-09	-2.47287e-09	8.69292e-16
-2.23924e-09	3.61856e-09	1.88338e-09	5.91754e-09	-8.74845e-11	-4.82931e-09	5.42671e-09	-1.3227e-09	1.13368e-09	2.59197e-09	-3.55285e-09	8.13891e-10	1.55097e-09	-8.54454e-09	-1.87328e-08	-8.59446e-09	3.22399e-09	-3.00633e-10	-6.40091e-09	-2.96437e-09	3.01663e-09	-3.50599e-09	1.75765e-09	2.48219e-09	6.72786e-09	7.04355e-09	-5.46866e-10	-2.19349e-09	-6.15568e-09	-2.46573e-09	8.67531e-16
-2.26187e-09	3.6189e-09	1.88602e-09	5.91756e-09	-8.60743e-11	-4.82935e-09	5.42442e-09	-1.32341e-09	1.33843e-09	2.44556e-09	-3.55011e-09	8.27026e-10	1.44692e-09	-8.54498e-09	-1.87301e-08	-8.49339e-09	3.22192e-09	-3.31367e-10	-6.39828e-09	-3.00789e-09	3.03291e-09	-3.50658e-09	1.89885e-09	2.43661e-09	6.72156e-09	7.03688e-09	-5.1364e-10	-2.1915e-09	-6.09327e-09	-2.46763e-09	8.64912e-16
-2.2039e-09	3.60189e-09	1.95754e-09	6.04405e-09	-8.77269e-11	-4.83199e-09	5.42428e-09	-1.32283e-09	1.30475e-09	2.4982e-09	-3.54833e-09	2.95637e-10	1.50537e-09	-8.545e-09	-1.87286e-08	-8.51152e-09	3.231e-09	-7.29848e-10	-2.83383e-09	-2.99137e-09	3.02115e-09	-3.507e-09	1.64481e-09	2.49371e-09	6.72353e-09	7.01624e-09	-5.18736e-10	-2.19229e-09	-6.27887e-09	-2.47301e-09	8.35184e-16
-2.27129e-09	3.60349e-09	1.88257e-09	6.05503e-09	-8.64595e-11	-4.83041e-09	5.42496e-09	-1.32282e-09	1.46781e-09	2.35892e-09	-3.54837e-09	8.87168e-10	1.36476e-09	-3.42147e-09	-1.87337e-08	-8.50736e-09	3.27697e-09	-5.4821e-10	-3.9507e-09	-3.00531e-09	3.02139e-09	-3.50649e-09	1.60388e-09	2.46141e-09	6.72299e-09	7.02341e-09	-5.31702e-10	-2.19085e-09	-5.21763e-09	-2.47118e-09	7.69537e-16
-2.28009e-09	3.42585e-09	1.8863e-09	5.80131e-09	-3.78351e-11	-4.83125e-09	5.42469e-09	-1.32273e-09	1.50236e-09	2.46505e-09	-3.50579e-09	7.30398e-10	1.36577e-09	-2.7303e-09	-1.87241e-08	-8.50884e-09	2.02944e-09	-5.22123e-10	-3.65618e-09	-2.99456e-09	3.01133e-09	-3.56892e-09	1.81298e-09	2.46832e-09	6.54795e-09	7.02683e-09	-5.21387e-10	-2.206e-09	-5.14608e-09	-2.44536e-09	7.49902e-16
-2.28316e-09	3.5128e-09	1.88657e-09	5.80266e-09	-4.875e-11	-4.83118e-09	5.42454e-09	-1.32273e-09	1.52e-09	2.46478e-09	-3.51924e-09	7.73584e-10	1.50128e-09	-2.87998e-09	-1.87244e-08	-8.50882e-09	2.08589e-09	-5.20471e-10	-2.88979e-09	-3.00246e-09	3.00839e-09	-3.53697e-09	1.78764e-09	2.46807e-09	6.56558e-09	7.0269e-09	-5.21368e-10	-2.2054e-09	-5.33445e-09	-2.44897e-09	7.49129e-16
-2.27577e-09	3.43767e-09	1.88519e-09	5.76028e-09	-4.87001e-11	-4.83118e-09	5.4248e-09	-1.32272e-09	1.45602e-09	2.46002e-09	-3.51628e-09	7.45434e-10	1.37001e-09	-2.75218e-09	-1.87247e-08	-8.50666e-09	2.14692e-09	-5.19302e-10	-3.05738e-09	-3.00289e-09	3.0083e-09	-3.53438e-09	1.81299e-09	2.46471e-09	6.57527e-09	7.02631e-09	-5.20961e-10	-2.20277e-09	-5.28012e-09	-2.45836e-09	7.4757e-16
-2.2745e-09	3.43757e-09	6.31488e-10	5.78117e-09	-8.73349e-11	-4.83122e-09	5.42487e-09	-1.32259e-09	1.46213e-09	2.45683e-09	-3.52162e-09	8.05919e-10	1.41498e-09	-2.82737e-09	-1.87252e-08	-8.52768e-09	2.15837e-09	-5.02831e-10	-3.19146e-09	-2.14034e-09	3.00583e-09	-3.55166e-09	1.75521e-09	2.54513e-09	6.59235e-09	7.02767e-09	-5.20982e-10	-2.19977e-09	-5.24571e-09	-2.43351e-09	7.42198e-16
-2.27394e-09	3.43607e-09	5.49572e-10	5.76007e-09	-1.02128e-10	-4.83131e-09	5.42478e-09	-1.32252e-09	1.47126e-09	2.4724e-09	-3.51865e-09	7.49999e-10	1.4288e-09	-2.75145e-09	-1.87255e-08	-8.51274e-09	2.22553e-09	-5.27652e-10	-3.06077e-09	-2.10146e-09	3.00896e-09	-3.53584e-09	1.79046e-09	2.46504e-09	6.60495e-09	7.02596e-09	-5.19702e-10	-2.19783e-09	-5.20689e-09	-2.44657e-09	7.39971e-16
-2.27609e-09	3.45417e-09	8.55617e-10	5.78544e-09	-8.32044e-11	-4.83641e-09	5.07526e-09	-1.3229e-09	1.48096e-09	9.32837e-10	-3.49102e-09	7.70963e-10	1.45093e-09	-2.7581e-09	-1.87249e-08	-8.5157e-09	1.88305e-09	-5.4457e-10	-2.90867e-09	-2.11539e-09	3.1001e-09	-3.54994e-09	1.75586e-09	2.45707e-09	6.60036e-09	7.02587e-09	-5.28196e-10	-2.20276e-09	-5.19579e-09	-2.4497e-09	7.30085e-16
-2.27496e-09	3.45917e-09	8.49963e-10	5.79e-09	-1.14867e-10	-4.83654e-09	5.17135e-09	-1.32233e-09	1.49151e-09	1.90829e-09	-3.50248e-09	7.76336e-10	1.45772e-09	-2.75224e-09	-1.87254e-08	-8.51781e-09	1.84671e-09	-5.26067e-10	-2.87931e-09	-2.04149e-09	1.03412e-09	-3.54858e-09	1.59657e-09	2.46011e-09	6.59108e-09	7.02652e-09	-5.29972e-10	-2.20021e-09	-5.2054e-09	-2.44564e-09	7.24336e-16
-2.27632e-09	3.4596e-09	7.10455e-10	5.79213e-09	-9.15006e-11	-4.83332e-09	5.06563e-09	-1.32283e-09	1.48592e-09	1.14845e-09	-3.48373e-09	7.68627e-10	1.47419e-09	-2.78971e-09	-1.87255e-08	-8.5142e-09	1.98157e-09	-5.38362e-10	-2.85031e-09	-2.21444e-09	9.78222e-10	-3.54861e-09	1.45924e-09	2.46087e-09	6.59874e-09	7.0257e-09	-5.26047e-10	-2.20156e-09	-5.20054e-09	-2.44882e-09	7.21377e-16
-2.27666e-09	3.46229e-09	7.51462e-10	5.79027e-09	-1.03862e-10	-4.83395e-09	5.02347e-09	-1.3226e-09	1.47889e-09	1.02632e-09	-3.50028e-09	7.69082e-10	1.46979e-09	-2.76995e-09	-1.87251e-08	-8.51293e-09	1.76806e-09	-5.17519e-10	-2.89932e-09	-2.17979e-09	1.24764e-09	-3.55023e-09	1.00311e-09	2.46246e-09	6.59659e-09	7.02634e-09	-5.22403e-10	-2.2025e-09	-5.19123e-09	-2.44658e-09	7.19365e-16
-2.27649e-09	3.45804e-09	7.86744e-10	5.79211e-09	-9.81976e-11	-4.83418e-09	5.02469e-09	-1.32268e-09	1.48193e-09	1.07898e-09	-3.50805e-09	7.71852e-10	1.46198e-09	-2.7804e-09	-1.87252e-08	-8.50324e-09	1.7207e-09	-5.31237e-10	-2.86928e-09	-2.1511e-09	1.14017e-09	-3.55074e-09	1.07981e-09	2.46118e-09	6.5957e-09	7.02533e-09	-5.22458e-10	-2.20254e-09	-5.19553e-09	-2.44683e-09	7.18949e-16
-2.2724e-09	3.45743e-09	7.60757e-10	5.64126e-09	-1.03693e-10	-1.87774e-10	5.01257e-09	-1.32173e-09	1.48138e-09	1.07405e-09	-3.49853e-09	6.21966e-10	1.4648e-09	-2.76583e-09	-1.87251e-08	-8.51397e-09	1.75082e-09	-5.33663e-10	-2.89495e-09	-2.17598e-09	1.14881e-09	-3.55005e-09	1.19691e-09	2.46491e-09	6.5973e-09	7.02563e-09	-5.22547e-10	-2.20131e-09	-3.75372e-09	-2.44328e-09	6.81288e-16
-2.2749e-09	3.4596e-09	1.10361e-10	5.55214e-09	-9.73041e-11	-1.69609e-09	5.01864e-09	-1.31725e-09	1.48216e-09	1.17022e-09	-3.5327e-09	6.04585e-10	1.45422e-09	-2.75991e-09	-1.87252e-08	-6.17431e-09	1.79783e-09	-5.35871e-10	-2.84164e-09	-2.19374e-09	1.20178e-09	-3.54716e-09	1.26719e-09	2.47256e-09	6.59772e-09	7.02572e-09	-5.2334e-10	-2.19901e-09	-4.58018e-09	-2.36875e-09	6.55431e-16
-2.27412e-09	-9.59123e-10	3.80693e-10	5.65054e-09	-1.32933e-10	-2.07314e-09	5.09461e-09	-1.32172e-09	1.48251e-09	1.22672e-09	-3.51016e-09	6.01608e-10	1.34169e-09	-2.76572e-09	-6.36264e-09	-8.07645e-09	1.71795e-09	-5.30252e-10	-2.87619e-09	-2.18626e-09	1.1982e-09	-3.54832e-09	1.21365e-09	2.4729e-09	6.59581e-09	7.02624e-09	-5.23047e-10	-2.17942e-09	-4.23354e-09	-2.30757e-09	3.60773e-16
-2.27122e-09	2.66812e-09	2.75289e-10	5.65501e-09	-2.0436e-10	-1.45209e-09	5.02095e-09	-1.32045e-09	1.48187e-09	1.12639e-09	-3.50379e-09	5.7779e-10	1.36492e-09	-2.76538e-09	-7.2434e-09	-5.93812e-09	1.7137e-09	-5.28677e-10	-2.88665e-09	-2.18522e-09	1.18029e-09	-3.54798e-09	1.216e-09	2.47075e-09	6.59208e-09	7.02609e-09	-5.23194e-10	-2.19323e-09	-4.29059e-09	-2.38852e-09	3.46658e-16
-2.27144e-09	1.42046e-09	3.59698e-10	5.67852e-09	-2.36713e-10	-1.40265e-09	4.92177e-09	-1.31881e-09	1.48176e-09	1.21996e-09	-3.50834e-09	5.77456e-10	1.40047e-09	-2.76254e-09	-6.2646e-09	-6.11756e-09	1.72427e-09	-5.2985e-10	-2.87367e-09	-2.19224e-09	1.21544e-09	-3.56509e-09	1.21846e-09	2.4699e-09	6.58325e-09	7.02602e-09	-5.23201e-10	-2.19928e-09	-4.09434e-09	-2.38061e-09	3.28463e-16
-2.27189e-09	9.09178e-10	3.85248e-10	5.66493e-09	-2.55194e-10	-1.32756e-09	4.93071e-09	-1.31894e-09	1.48174e-09	1.21643e-09	-3.51019e-09	5.6619e-10	1.39661e-09	-2.76369e-09	-6.31819e-09	-6.22048e-09	1.72228e-09	-5.29797e-10	-2.87378e-09	-2.19147e-09	1.20678e-09	-3.56392e-09	1.21731e-09	2.4696e-09	6.06787e-09	7.02588e-09	-5.23197e-10	-2.19918e-09	-4.17857e-09	-2.38333e-09	3.23106e-16
-2.27189e-09	5.90109e-10	4.10597e-10	5.66688e-09	-1.99361e-10	-1.32306e-09	4.94816e-09	-1.32059e-09	1.41904e-09	1.19081e-09	-3.50746e-09	5.72947e-10	1.3975e-09	-2.76433e-09	-6.32087e-09	-6.01891e-09	1.72533e-09	-5.19493e-10	-2.87048e-09	-2.43562e-09	1.21244e-09	-3.55449e-09	1.22157e-09	2.4686e-09	5.66845e-09	7.02586e-09	-5.23171e-10	-2.19353e-09	-4.22364e-09	-2.3908e-09	3.16891e-16
-2.27213e-09	2.16728e-10	3.84595e-10	5.66623e-09	-2.70713e-10	-1.32737e-09	3.39462e-09	-1.31962e-09	1.47699e-09	1.1923e-09	-3.50976e-09	7.45969e-10	1.3866e-09	-2.76354e-09	-6.39219e-09	-6.09288e-09	1.73138e-09	-5.23469e-10	-2.87283e-09	-2.19898e-09	1.20259e-09	-3.55273e-09	1.2195e-09	2.46933e-09	5.75449e-09	7.02597e-09	-5.23338e-10	-1.71777e-09	-4.17661e-09	-2.38341e-09	3.03426e-16
-2.27184e-09	5.83981e-10	3.64954e-10	5.66218e-09	-2.48626e-10	-1.38744e-09	-5.37535e-11	-1.32003e-09	1.4712e-09	1.20646e-09	-3.50749e-09	5.76004e-10	1.39631e-09	-2.76272e-09	-6.36493e-09	-6.00649e-09	1.7239e-09	-5.24187e-10	-2.86947e-09	-2.27318e-09	1.20857e-09	-3.5533e-09	1.21739e-09	2.46874e-09	5.97521e-09	7.02586e-09	-5.24023e-10	-5.5464e-10	-4.28414e-09	-2.38225e-09	2.91843e-16
-2.2719e-09	3.12666e-10	3.67277e-10	5.66197e-09	-3.60877e-10	-1.3731e-09	9.84118e-10	-1.31997e-09	1.476e-09	1.20123e-09	-3.51321e-09	7.36627e-10	1.39627e-09	-1.64192e-09	-6.26383e-09	-6.0792e-09	1.72598e-09	-5.21661e-10	-2.87098e-09	-2.25607e-09	1.2096e-09	-3.55497e-09	1.21745e-09	2.46927e-09	5.58021e-09	7.02591e-09	-5.23581e-10	-1.38402e-09	-4.21799e-09	-2.38241e-09	2.83946e-16
-2.27213e-09	6.15367e-10	3.6171e-10	5.66642e-09	-3.26883e-10	-1.35259e-09	5.40276e-10	-1.31978e-09	1.46844e-09	1.195e-09	-1.71443e-09	5.71686e-10	1.39353e-09	-2.76272e-09	-6.33084e-09	-5.97412e-09	1.72497e-09	-5.22427e-10	-2.87216e-09	-2.24015e-09	1.20819e-09	-3.03366e-09	1.21766e-09	2.46973e-09	5.65832e-09	7.01423e-09	-5.74141e-10	-1.09812e-09	-4.22195e-09	-2.38437e-09	2.74968e-16
-2.27197e-09	6.30025e-10	3.74329e-10	5.66557e-09	-3.46518e-10	-1.35931e-09	7.79955e-10	-1.31998e-09	1.47504e-09	1.16962e-09	-1.88235e-09	6.01711e-10	1.39334e-09	-2.76261e-09	-6.29249e-09	-5.94273e-09	1.72799e-09	-5.22946e-10	-2.87335e-09	-2.26361e-09	1.20876e-09	-2.50239e-09	1.21838e-09	2.46921e-09	5.62219e-09	7.02499e-09	-6.02976e-10	-1.17512e-09	-4.23925e-09	-2.38245e-09	2.72345e-16
-2.27197e-09	4.81417e-10	3.72903e-10	5.66545e-09	-3.48405e-10	-1.34799e-09	6.47861e-10	-1.32004e-09	1.49255e-09	1.12568e-09	-1.89063e-09	6.16651e-10	1.39318e-09	-1.80301e-09	-6.30096e-09	-5.94507e-09	1.71917e-09	-5.22199e-10	-2.87465e-09	-2.2591e-09	9.4535e-10	-3.11294e-09	1.21809e-09	2.46935e-09	5.61938e-09	6.98783e-09	-7.12023e-10	-1.30617e-09	-3.78261e-09	-2.38201e-09	2.66781e-16
-2.27197e-09	5.68199e-10	3.72573e-10	5.6653e-09	-3.63346e-10	-1.34708e-09	6.41108e-10	-1.32033e-09	1.56443e-09	1.1584e-09	-1.82251e-09	6.4927e-10	1.39341e-09	-1.83776e-09	-6.2198e-09	-5.98319e-09	1.72399e-09	-5.21921e-10	-2.87832e-09	-2.25565e-09	9.78816e-10	-2.74332e-09	1.21799e-09	2.46931e-09	5.63939e-09	7.01682e-09	-6.61921e-10	-1.29004e-09	-3.07417e-09	-2.38232e-09	2.60105e-16
-2.13338e-09	5.08889e-10	3.71803e-10	5.66515e-09	-3.4423e-10	-9.663e-10	7.92255e-10	-1.32437e-09	1.48332e-09	1.14132e-09	-1.87338e-09	6.52548e-10	1.39093e-09	-2.14919e-09	-6.28847e-09	-7.98234e-10	1.73682e-09	-5.21618e-10	-2.87621e-09	-2.25655e-09	1.0732e-09	-2.67231e-09	1.21787e-09	2.46664e-09	5.63974e-09	7.01652e-09	-6.29881e-10	-1.22813e-09	-3.45141e-09	-2.3846e-09	2.27706e-16
-2.27089e-09	5.4995e-10	3.70774e-10	5.65644e-09	-3.49583e-10	-1.31396e-09	6.27759e-10	-1.32258e-09	1.49766e-09	1.15266e-09	-1.87674e-09	6.03252e-10	1.39331e-09	-1.88288e-09	-6.16428e-09	-2.2017e-09	1.72589e-09	-5.22122e-10	-2.87238e-09	-2.25746e-09	8.36758e-10	-2.68334e-09	1.21771e-09	2.45822e-09	4.97709e-09	6.92294e-09	-6.78636e-10	-1.25499e-09	-3.52176e-09	-2.38478e-09	2.22222e-16
-2.19953e-09	5.19556e-10	3.68949e-10	5.66183e-09	-3.10858e-10	-1.26962e-09	7.74278e-10	-1.32185e-09	1.50149e-09	1.14983e-09	-1.8737e-09	6.39122e-10	1.39167e-09	-2.04106e-09	-5.61047e-09	-1.0444e-09	1.73388e-09	-5.21785e-10	-2.87496e-09	-2.25658e-09	9.42415e-10	-2.73596e-09	1.21935e-09	2.46688e-09	5.26611e-09	7.01352e-09	-7.00563e-10	-1.26045e-09	-3.49627e-09	-2.38459e-09	2.17015e-16
-2.24915e-09	4.93609e-10	3.69943e-10	1.26483e-09	-3.04618e-10	-1.34016e-09	6.59744e-10	-1.33624e-09	1.49277e-09	1.11776e-09	-1.81846e-09	6.26447e-10	1.39304e-09	-1.87582e-09	-5.75247e-09	-1.90728e-09	1.73541e-09	-5.21944e-10	-2.87403e-09	-2.25448e-09	8.00768e-10	-2.45893e-09	1.22524e-09	2.46311e-09	4.47277e-09	6.93468e-09	-6.46973e-10	-1.27236e-09	-3.56055e-09	-2.38384e-09	1.79889e-16
-1.43954e-09	5.09147e-10	3.70255e-10	1.31576e-09	-2.914e-10	-1.26185e-09	6.97129e-10	-1.33141e-09	1.49152e-09	1.11723e-09	-1.46057e-09	6.48214e-10	1.39302e-09	-1.90329e-09	-5.65776e-09	-1.54894e-09	1.7345e-09	-5.21976e-10	-2.87407e-09	-2.25562e-09	9.68323e-10	-2.67375e-09	1.2199e-09	2.4344e-09	4.50941e-09	6.96144e-09	-6.5259e-10	-1.25573e-09	-3.50099e-09	-2.38617e-09	1.75014e-16
-1.43954e-09	5.09147e-10	3.70255e-10	1.31576e-09	-2.914e-10	-1.26185e-09	6.97129e-10	-1.33141e-09	1.49152e-09	1.11723e-09	-1.46057e-09	6.48214e-10	1.39302e-09	-1.90329e-09	-5.65776e-09	-1.54894e-09	1.7345e-09	-5.21976e-10	-2.87407e-09	-2.25562e-09	9.68323e-10	-2.67375e-09	1.2199e-09	2.4344e-09	4.50941e-09	6.96144e-09	-6.5259e-10	-1.25573e-09	-3.50099e-09	-2.38617e-09	1.75014e-16
-1.66844e-09	5.05672e-10	3.70578e-10	5.59615e-10	-3.06484e-10	-1.27768e-09	6.93478e-10	-1.33021e-09	1.4942e-09	1.12974e-09	-1.53095e-09	6.43752e-10	1.39292e-09	-1.92351e-09	-5.71793e-09	-1.55863e-09	1.73359e-09	-5.21935e-10	-2.87391e-09	-2.25453e-09	9.36372e-10	-2.56468e-09	1.2218e-09	2.4572e-09	4.26929e-09	6.91088e-09	-6.58727e-10	-1.2717e-09	-3.49729e-09	-2.384e-09	1.72056e-16
-1.43981e-09	6.17887e-10	3.704e-10	8.37006e-10	-2.93937e-10	-1.26287e-09	7.00604e-10	-1.32709e-09	1.4948e-09	1.12624e-09	-1.4991e-09	9.20364e-10	1.3867e-09	-1.96095e-09	-5.62706e-09	-1.59705e-09	1.90845e-09	-5.13002e-10	-2.87389e-09	-2.44045e-09	9.55448e-10	-2.62566e-09	1.24825e-09	2.4559e-09	4.33501e-09	3.53981e-09	-6.5384e-10	-1.28917e-09	-3.33603e-09	-2.38479e-09	1.37551e-16
-1.43981e-09	6.17887e-10	3.704e-10	8.37006e-10	-2.93937e-10	-1.26287e-09	7.00604e-10	-1.32709e-09	1.4948e-09	1.12624e-09	-1.4991e-09	9.20364e-10	1.3867e-09	-1.96095e-09	-5.62706e-09	-1.59705e-09	1.90845e-09	-5.13002e-10	-2.87389e-09	-2.44045e-09	9.55448e-10	-2.62566e-09	1.24825e-09	2.4559e-09	4.33501e-09	3.53981e-09	-6.5384e-10	-1.28917e-09	-3.33603e-09	-2.38479e-09	1.37551e-16
-1.58007e-09	5.3675e-10	3.71382e-10	4.11892e-10	-3.03902e-10	-1.27046e-09	6.95941e-10	-1.32777e-09	1.4944e-09	1.12795e-09	-1.533e-09	7.33634e-10	1.08912e-09	-1.87985e-09	-5.6436e-09	-1.33005e-09	1.82765e-09	-5.17833e-10	-2.87374e-09	-2.29195e-09	9.49592e-10	-2.59614e-09	1.2382e-09	2.42091e-09	4.3014e-09	3.82341e-09	-6.64643e-10	-1.27366e-09	-3.35609e-09	-2.38305e-09	1.36061e-16
-1.45279e-09	5.35924e-10	3.72053e-10	2.43367e-10	-3.00889e-10	-1.27365e-09	6.94109e-10	-1.3281e-09	1.4945e-09	1.12628e-09	-1.54747e-09	7.46722e-10	1.06052e-09	-1.87676e-09	-5.66521e-09	-1.35502e-09	1.80472e-09	-5.18688e-10	-2.87327e-09	-2.34223e-09	9.27755e-10	-2.59084e-09	1.24983e-09	2.40069e-09	4.30759e-09	3.60565e-09	-6.78357e-10	-1.28016e-09	-3.45705e-09	-2.37938e-09	1.3502e-16
-1.48908e-09	5.61137e-10	3.7134e-10	1.85002e-10	-3.02122e-10	-1.27452e-09	6.93066e-10	-1.32582e-09	1.49439e-09	1.12638e-09	-1.57476e-09	7.23327e-10	1.08795e-09	-1.89802e-09	-5.66776e-09	-1.37343e-09	1.79321e-09	-5.20604e-10	-2.87276e-09	-2.34874e-09	9.24977e-10	-2.52518e-09	1.23598e-09	2.40213e-09	4.25891e-09	3.59736e-09	-6.89016e-10	-1.27856e-09	-3.41226e-09	-2.38012e-09	1.34242e-16
-1.47364e-09	5.53167e-10	3.71246e-10	2.87867e-10	-3.0139e-10	-1.20792e-09	6.9761e-10	-7.11079e-10	1.4945e-09	1.12685e-09	-1.56493e-09	7.33922e-10	1.09778e-09	-1.88747e-09	-5.65e-09	-1.3834e-09	1.81542e-09	-5.18121e-10	-2.87321e-09	-2.31557e-09	9.2885e-10	-2.54881e-09	1.2386e-09	2.40015e-09	4.26874e-09	3.63526e-09	-6.84624e-10	-1.27981e-09	-3.39349e-09	-2.3805e-09	1.32897e-16
-1.49754e-09	5.88799e-10	3.71346e-10	4.52445e-10	-3.0077e-10	-1.25929e-09	6.98088e-10	-1.03842e-09	1.4957e-09	1.14879e-09	-1.52973e-09	7.33329e-10	1.11921e-09	-1.90799e-09	-5.52478e-09	-1.39839e-09	1.80777e-09	-5.17114e-10	-2.873e-09	-1.79468e-09	9.3095e-10	-2.55356e-09	1.23983e-09	2.35079e-09	4.28069e-09	3.53552e-09	-6.79575e-10	-9.90673e-10	-3.44609e-09	-2.35834e-09	1.29146e-16
-1.47543e-09	5.80277e-10	3.71161e-10	3.03288e-10	-3.01278e-10	-1.21728e-09	6.97913e-10	-1.08679e-09	1.49737e-09	1.13247e-09	-1.56134e-09	7.4926e-10	1.12788e-09	-1.90813e-09	-5.59417e-09	-1.40316e-09	1.79734e-09	-5.16346e-10	-2.87295e-09	-4.4926e-10	9.30163e-10	-2.54115e-09	1.23886e-09	2.37313e-09	4.27905e-09	3.37268e-09	-6.78112e-10	-6.95098e-11	-3.4496e-09	-1.78296e-09	1.22355e-16
-1.47771e-09	5.81476e-10	3.71326e-10	2.35172e-10	-3.02132e-10	-1.22028e-09	6.98591e-10	-8.46388e-10	1.50521e-09	1.13034e-09	-1.5616e-09	7.38253e-10	1.11593e-09	-1.90014e-09	-5.64693e-09	-1.40619e-09	1.79869e-09	-5.16873e-10	-2.87316e-09	-9.40335e-10	9.32168e-10	-2.5594e-09	1.23808e-09	2.3816e-09	4.26238e-09	3.42814e-09	-6.76091e-10	-7.40275e-10	-1.6353e-09	-1.9824e-09	1.15543e-16
-1.49307e-09	5.89261e-10	3.71402e-10	2.15346e-10	-3.00865e-10	-1.18884e-09	6.96606e-10	-8.90033e-10	1.51882e-09	1.1298e-09	-1.55842e-09	7.42924e-10	1.11894e-09	-1.89923e-09	-5.62223e-09	-1.40209e-09	1.76739e-09	-5.16672e-10	-2.873e-09	-4.13547e-10	9.33153e-10	-2.59119e-09	1.23812e-09	2.36805e-09	4.27236e-09	3.43433e-09	-6.73956e-10	-4.22703e-10	-1.78446e-09	-1.2471e-09	1.12502e-16
-1.49207e-09	5.91341e-10	3.71368e-10	2.20424e-10	-3.01028e-10	-1.19053e-09	6.9668e-10	-9.07254e-10	1.51755e-09	1.13235e-09	-1.55888e-09	7.41877e-10	1.11764e-09	-1.90063e-09	-5.61696e-09	-1.40037e-09	1.76936e-09	-5.16706e-10	-2.87304e-09	-5.10165e-10	9.32412e-10	-2.58625e-09	1.23799e-09	2.3683e-09	4.25614e-09	3.43581e-09	-6.745e-10	-4.39796e-10	-1.71096e-09	-1.34859e-09	1.12443e-16
-7.59651e-10	5.85491e-10	3.76479e-10	2.54184e-10	-3.10988e-10	-1.19625e-09	6.96678e-10	-9.01481e-10	1.51326e-09	1.13103e-09	-1.5602e-09	7.23682e-10	1.11848e-09	-1.8978e-09	-5.62674e-09	-1.37518e-09	1.78157e-09	-5.10342e-10	-2.87296e-09	-5.58201e-10	-1.79794e-11	-2.58034e-09	1.23826e-09	2.36507e-09	4.26414e-09	3.3977e-09	-6.74835e-10	-4.19118e-10	-1.6989e-09	-1.3441e-09	1.09719e-16
-1.07427e-09	6.07609e-10	4.01957e-10	2.68735e-10	-1.31784e-10	-1.18847e-09	6.96676e-10	-9.43873e-10	1.20609e-09	5.46743e-10	-1.33099e-09	7.24935e-10	1.10763e-09	-1.89969e-09	-5.57191e-09	-8.69281e-10	1.79883e-09	-5.15519e-10	-2.87273e-09	-6.14005e-10	5.0716e-10	-2.58457e-09	1.23435e-09	2.38772e-09	4.26607e-09	3.41004e-09	-6.75441e-10	-4.58572e-10	-1.63149e-09	-1.44067e-09	1.06776e-16
-1.28796e-09	6.16519e-10	4.39714e-10	2.99931e-10	-2.47503e-10	-1.18737e-09	6.77546e-10	-9.3545e-10	1.22778e-09	1.12999e-09	-1.33875e-09	7.40387e-10	9.48305e-10	-1.90109e-09	-5.56763e-09	-8.25423e-10	1.79011e-09	-5.17751e-10	-2.87259e-09	-5.47766e-10	2.34879e-10	-2.58447e-09	1.22814e-09	1.65398e-09	4.11195e-09	3.33773e-09	-6.76619e-10	-4.75927e-10	-1.69602e-09	-1.36019e-09	1.02908e-16
-1.22076e-09	5.97524e-10	4.51447e-10	2.53877e-10	-2.67862e-10	-1.19509e-09	6.95854e-10	-9.27985e-10	1.33938e-09	1.08129e-09	-1.24912e-09	7.35375e-10	1.01451e-09	-1.90085e-09	-5.59184e-09	-7.36615e-10	1.79516e-09	-5.15935e-10	-2.87274e-09	-4.75326e-10	4.41219e-10	-2.58088e-09	1.23586e-09	1.62943e-09	3.97785e-09	3.39307e-09	-6.75521e-10	-4.11474e-10	-1.66918e-09	-1.40956e-09	1.02219e-16
-8.4838e-10	6.02255e-10	4.16982e-10	3.2563e-10	-1.17995e-10	-1.19522e-09	6.96708e-10	-5.54265e-10	1.32666e-09	1.04497e-09	-7.24633e-10	7.33648e-10	1.04218e-09	-1.90104e-09	-5.59107e-09	-7.31923e-10	1.79004e-09	-5.16336e-10	-1.97448e-09	-4.62363e-10	5.10141e-10	-2.5662e-09	1.23159e-09	1.77725e-09	4.07758e-09	3.39893e-09	-6.78766e-10	-4.44463e-10	-1.65652e-09	-1.38935e-09	9.66249e-17
1.72589e-10	-1.58823e-10	4.18466e-10	3.29193e-10	-1.34423e-10	-1.19988e-09	1.09728e-10	-3.07827e-10	1.32517e-09	1.07037e-09	-8.94142e-10	7.35177e-10	1.05243e-09	-1.82391e-09	-3.34997e-09	-7.25978e-10	1.78103e-09	-5.03916e-10	-2.27826e-09	-8.94006e-11	5.75781e-10	-2.56372e-09	1.23277e-09	1.78819e-09	4.02911e-09	3.39664e-09	-6.43253e-10	1.25874e-10	-1.647e-09	-1.40751e-09	7.54686e-17
-2.57444e-10	-1.62672e-10	4.2571e-10	3.26342e-10	-1.50917e-10	-1.19986e-09	4.57514e-11	-2.97549e-10	1.31261e-09	1.06072e-09	-1.10008e-09	7.36685e-10	1.05262e-09	-1.85673e-09	-3.23596e-09	-6.96292e-10	1.77843e-09	-5.04764e-10	-2.32202e-09	2.89689e-11	5.77318e-10	-2.56131e-09	1.23184e-09	1.7557e-09	4.04425e-09	3.39111e-09	-6.1262e-10	6.91873e-11	-1.64864e-09	-1.41309e-09	7.53004e-17
-5.76631e-10	-1.26116e-10	4.22914e-10	3.08688e-10	-1.87571e-10	-1.19971e-09	1.52942e-10	-3.68609e-10	1.3074e-09	1.06881e-09	-9.66475e-10	7.35204e-10	1.05294e-09	-1.85738e-09	-3.31692e-09	-7.29282e-10	1.7809e-09	-5.10256e-10	-1.15155e-09	6.58525e-12	5.78525e-10	-2.56845e-09	1.23019e-09	1.75596e-09	4.04066e-09	3.39388e-09	-6.41175e-10	-1.31509e-12	-1.64824e-09	-1.40759e-09	7.19158e-17
-2.98247e-10	-1.62466e-10	4.31508e-10	3.16731e-10	-1.7281e-10	-1.19973e-09	2.59488e-10	-3.55326e-10	1.30813e-09	1.05954e-09	-1.10447e-09	7.36491e-10	1.05116e-09	-1.64041e-09	-3.35574e-09	-7.23838e-10	1.779e-09	-5.05782e-10	-1.2355e-09	-7.20343e-11	5.77534e-10	-2.56616e-09	1.22999e-09	1.73883e-09	4.03827e-09	3.39011e-09	-6.20175e-10	-2.87455e-11	-1.65122e-09	-1.40355e-09	7.15314e-17
-3.01892e-10	-1.42001e-10	4.29656e-10	2.42595e-10	-1.73004e-10	-1.19932e-09	1.68302e-10	-3.92882e-10	1.31217e-09	1.05041e-09	-1.09525e-09	7.36205e-10	1.05017e-09	-1.66356e-09	-3.33998e-09	-7.2838e-10	1.78083e-09	-5.06463e-10	-1.2681e-09	-8.65343e-11	5.77114e-10	-2.39869e-09	1.2303e-09	1.74463e-09	4.0385e-09	3.38934e-09	-6.19722e-10	-6.11629e-11	-1.65021e-09	-1.40628e-09	7.07021e-17
-2.87933e-10	-8.4451e-11	4.2584e-10	1.87916e-10	-1.692e-10	-1.19226e-09	1.89628e-10	-4.17185e-10	1.30374e-09	1.0549e-09	-1.05063e-09	7.36013e-10	1.04613e-09	-1.5981e-09	-3.32241e-09	-7.32219e-10	1.78092e-09	-5.09378e-10	-1.25168e-09	-4.78919e-11	5.75064e-10	-2.41277e-09	1.23036e-09	1.7302e-09	4.04294e-09	3.3873e-09	-6.15359e-10	-8.44542e-11	-1.64883e-09	-1.40996e-09	7.0219e-17
-3.55949e-10	-9.8148e-11	4.27533e-10	2.39142e-10	-1.72109e-10	-1.11391e-09	1.84226e-10	-3.91204e-10	1.29863e-09	1.05304e-09	-1.05609e-09	7.37042e-10	1.04519e-09	-1.58394e-09	-3.32482e-09	-7.48848e-10	1.78007e-09	-5.07614e-10	-1.31035e-09	-9.31527e-11	5.72452e-10	-2.38702e-09	1.22989e-09	1.72482e-09	4.04113e-09	3.38421e-09	-6.09921e-10	-5.5749e-11	-1.65062e-09	-1.40648e-09	7.00308e-17
-3.34976e-10	-9.90683e-11	4.25249e-10	2.1923e-10	-1.73947e-10	-1.09733e-09	1.84569e-10	-3.86891e-10	1.30493e-09	1.05361e-09	-1.03927e-09	7.35659e-10	1.0461e-09	-1.59041e-09	-3.31504e-09	-7.4146e-10	1.78019e-09	-5.08304e-10	-1.24521e-09	-8.07007e-11	5.74084e-10	-2.40683e-09	1.23035e-09	1.72057e-09	4.04084e-09	3.38535e-09	-6.13424e-10	-4.65879e-11	-1.6507e-09	-1.40755e-09	6.98208e-17
-3.71331e-10	-9.7012e-11	4.27426e-10	1.87974e-10	-1.71924e-10	-1.12822e-09	1.82809e-10	-3.95694e-10	1.3057e-09	1.05373e-09	-1.05013e-09	7.3631e-10	1.04679e-09	-1.59674e-09	-3.5354e-10	-7.46771e-10	1.64265e-09	-5.08301e-10	-1.26849e-09	-9.04934e-11	5.77339e-10	-2.39522e-09	1.23013e-09	1.723e-09	4.04145e-09	2.64172e-09	-1.46249e-10	-9.55284e-11	-1.65083e-09	-1.4069e-09	5.38193e-17
-3.60871e-10	-9.77078e-11	4.27174e-10	1.89162e-10	-1.76107e-10	-1.14191e-09	1.84641e-10	-3.9508e-10	1.30188e-09	1.05352e-09	-1.02779e-09	7.36242e-10	1.04567e-09	-1.59646e-09	-3.57262e-10	-7.47294e-10	1.67028e-09	-5.08317e-10	-1.29596e-09	-7.70907e-11	5.73068e-10	-2.39491e-09	1.23009e-09	1.722e-09	3.29935e-09	2.39022e-09	-4.95436e-10	-7.29197e-11	-1.65115e-09	-1.49652e-09	4.77062e-17
-3.39367e-10	-9.50057e-11	4.27158e-10	1.82423e-10	-1.74813e-10	-1.14845e-09	1.87584e-10	-3.95152e-10	1.30262e-09	1.05426e-09	-1.02386e-09	7.36197e-10	1.04625e-09	-1.59791e-09	-6.13187e-10	-7.48082e-10	1.57968e-09	-5.0837e-10	-1.27253e-09	-4.60405e-10	5.73625e-10	-2.37822e-09	1.22824e-09	1.68583e-09	3.24449e-09	2.31734e-09	-4.90277e-10	-7.84182e-11	-1.65113e-09	-1.47777e-09	4.68369e-17
-3.40169e-10	-9.49438e-11	4.27157e-10	1.73159e-10	-1.74658e-10	-1.14784e-09	1.86885e-10	-3.95152e-10	1.30286e-09	1.05382e-09	-1.03234e-09	7.36255e-10	1.04626e-09	-1.59788e-09	-6.15922e-10	-7.4817e-10	1.53337e-09	-5.08362e-10	-1.2725e-09	-4.37939e-10	5.76432e-10	-2.37803e-09	1.17875e-09	1.68803e-09	3.27803e-09	2.32562e-09	-4.57281e-10	-7.8643e-11	-1.65112e-09	-1.46875e-09	4.67787e-17
-3.46936e-10	-9.5976e-11	4.26923e-10	1.7348e-10	-1.72235e-10	-1.13886e-09	1.85514e-10	-3.94099e-10	1.30407e-09	1.05412e-09	-1.01551e-09	7.36675e-10	1.04636e-09	-1.59686e-09	-6.80243e-10	-7.47986e-10	1.46285e-09	-5.00076e-10	-2.81237e-10	-1.94613e-10	5.83532e-10	-2.37985e-09	1.17906e-09	1.70961e-09	3.25507e-09	2.37071e-09	-4.03412e-10	-6.93865e-11	-1.65061e-09	-1.45422e-09	4.49578e-17
-3.45895e-10	-9.48591e-11	4.2713e-10	1.72187e-10	-1.69726e-10	-1.14393e-09	1.86157e-10	-3.95137e-10	1.3028e-09	1.0539e-09	-1.0343e-09	7.36578e-10	1.04652e-09	-1.59653e-09	-5.47545e-10	-7.48275e-10	1.33739e-09	-4.65158e-10	-2.95707e-10	-2.15112e-10	5.76718e-10	-2.37692e-09	1.21735e-09	1.70553e-09	3.25248e-09	2.33964e-09	-4.69507e-10	-7.40893e-11	-1.65108e-09	-1.45839e-09	4.44363e-17
-3.4438e-10	-9.51713e-11	4.27133e-10	1.72796e-10	-1.72354e-10	-1.1418e-09	1.86522e-10	-2.73433e-10	1.30298e-09	1.05389e-09	-1.0325e-09	7.36591e-10	1.04644e-09	-1.59603e-09	-6.86051e-10	-6.92237e-10	1.35497e-09	-4.81308e-10	-2.32721e-10	-2.44354e-10	5.78229e-10	-2.37566e-09	1.21945e-09	1.70513e-09	3.25809e-09	2.38132e-09	-4.31702e-10	-7.39081e-11	-1.65085e-09	-4.77969e-10	4.27777e-17
-3.46106e-10	-9.59097e-11	4.27305e-10	1.71835e-10	-1.74413e-10	-1.14231e-09	1.86366e-10	-2.14079e-10	1.30299e-09	1.05389e-09	-1.02983e-09	7.36669e-10	1.04658e-09	-1.59587e-09	-5.8041e-10	-6.28709e-10	1.31443e-09	-4.611e-10	5.55083e-11	-2.30467e-10	5.65931e-10	-2.3735e-09	1.2209e-09	1.70422e-09	3.23593e-09	2.38483e-09	-4.37956e-10	-7.55308e-11	-1.65075e-09	-5.8078e-10	4.23067e-17
-3.44771e-10	-9.55265e-11	4.27277e-10	1.67864e-10	-1.71593e-10	-1.14406e-09	1.86701e-10	-3.29085e-10	1.30296e-09	1.0539e-09	-1.02888e-09	7.36633e-10	1.04654e-09	-1.59597e-09	-5.61269e-10	-6.52198e-10	1.30391e-09	-4.56671e-10	-1.00446e-10	-2.32444e-10	5.54278e-10	-2.37928e-09	1.21529e-09	1.70504e-09	3.23239e-09	2.37632e-09	-4.44604e-10	-7.68988e-11	-1.65084e-09	-2.88493e-10	4.20451e-17
-3.45691e-10	-9.55895e-11	4.27235e-10	1.68349e-10	-1.71802e-10	-1.14356e-09	1.86533e-10	-2.73184e-10	1.30296e-09	1.0539e-09	-1.02883e-09	7.36609e-10	1.04654e-09	-1.59614e-09	-5.77476e-10	-6.49214e-10	1.30822e-09	-4.59147e-10	-8.46167e-11	-2.31003e-10	5.62813e-10	-2.37221e-09	1.21625e-09	1.70512e-09	3.2353e-09	2.3762e-09	-4.44267e-10	-7.65862e-11	-1.65085e-09	-1.48293e-10	4.19712e-17
-3.4565e-10	-9.58058e-11	4.27206e-10	1.68411e-10	-1.71895e-10	-1.14339e-09	1.86548e-10	-2.89471e-10	1.30294e-09	1.0539e-09	-1.03054e-09	7.36602e-10	1.04654e-09	-1.59611e-09	-5.75814e-10	-6.49274e-10	1.30743e-09	-4.59764e-10	-1.22617e-10	-2.28074e-10	5.65114e-10	-2.37196e-09	1.21612e-09	1.70483e-09	3.23497e-09	2.37252e-09	-4.47803e-10	-7.64646e-11	-1.65084e-09	-1.49728e-10	4.19706e-17
-3.4512e-10	-9.5644e-11	4.27215e-10	1.70007e-10	-1.72081e-10	-4.78132e-10	1.86172e-10	-2.92045e-10	1.30294e-09	1.05388e-09	-1.02925e-09	7.36599e-10	1.04653e-09	-1.59621e-09	-5.71951e-10	-6.81843e-10	1.30808e-09	-4.61378e-10	-2.75751e-11	-2.27377e-10	5.61059e-10	-2.37253e-09	1.21552e-09	1.70455e-09	3.23533e-09	2.37417e-09	-4.40583e-10	-7.60684e-11	-1.65088e-09	-2.19488e-10	4.09438e-17
-3.45127e-10	-9.56053e-11	4.27215e-10	1.69435e-10	-1.72216e-10	-2.0633e-10	1.85977e-10	-2.79263e-10	1.30296e-09	1.05389e-09	-1.02945e-09	7.36596e-10	1.04652e-09	-1.59599e-09	-5.75363e-10	-6.38972e-10	1.30831e-09	-4.58932e-10	-6.34537e-11	-2.24194e-10	5.60141e-10	-2.3692e-09	1.21423e-09	1.70462e-09	3.23503e-09	2.37338e-09	-4.43261e-10	-7.60035e-11	-1.65084e-09	-1.99855e-10	4.06661e-17
-3.45127e-10	-9.56053e-11	4.27215e-10	1.69435e-10	-1.72216e-10	-2.0633e-10	1.85977e-10	-2.79263e-10	1.30296e-09	1.05389e-09	-1.02945e-09	7.36596e-10	1.04652e-09	-1.59599e-09	-5.75363e-10	-6.38972e-10	1.30831e-09	-4.58932e-10	-6.34537e-11	-2.24194e-10	5.60141e-10	-2.3692e-09	1.21423e-09	1.70462e-09	3.23503e-09	2.37338e-09	-4.43261e-10	-7.60035e-11	-1.65084e-09	-1.99855e-10	4.06661e-17
-3.45127e-10	-9.56053e-11	4.27215e-10	1.69435e-10	-1.72216e-10	-2.0633e-10	1.85977e-10	-2.79263e-10	1.30296e-09	1.05389e-09	-1.02945e-09	7.36596e-10	1.04652e-09	-1.59599e-09	-5.75363e-10	-6.38972e-10	1.30831e-09	-4.58932e-10	-6.34537e-11	-2.24194e-10	5.60141e-10	-2.3692e-09	1.21423e-09	1.70462e-09	3.23503e-09	2.37338e-09	-4.43261e-10	-7.60035e-11	-1.65084e-09	-1.99855e-10	4.06661e-17
-3.45137e-10	-9.53022e-11	4.27215e-10	1.69508e-10	-1.72209e-10	-2.09457e-10	1.8492e-10	-2.79695e-10	1.30296e-09	1.05389e-09	-1.02944e-09	7.36596e-10	1.04672e-09	-1.596e-09	-5.75253e-10	-6.39379e-10	1.3083e-09	-4.59237e-10	-6.68653e-11	-2.24241e-10	5.5848e-10	-2.36929e-09	1.21469e-09	1.70461e-09	3.23522e-09	2.37096e-09	-4.42961e-10	-7.604e-11	-1.65084e-09	-2.02681e-10	4.0659e-17
-3.45136e-10	-9.55148e-11	4.27213e-10	1.69513e-10	-1.72199e-10	-2.11307e-10	1.85648e-10	-2.63034e-10	1.30296e-09	1.05389e-09	-1.02952e-09	7.36597e-10	1.04653e-09	-1.596e-09	-5.75552e-10	-6.39635e-10	1.30816e-09	-4.59468e-10	-6.48938e-11	-2.24316e-10	5.58723e-10	-2.36948e-09	1.2149e-09	1.70461e-09	3.23507e-09	2.37103e-09	-4.427e-10	-7.60187e-11	-1.65084e-09	-2.01428e-10	4.06514e-17
-3.44705e-10	-9.53988e-11	4.27216e-10	1.6936e-10	-1.72188e-10	-1.8199e-10	1.8633e-10	-2.80334e-10	1.08244e-09	1.05389e-09	-1.02515e-09	7.36416e-10	1.04656e-09	-1.59569e-09	-5.75334e-10	-6.40892e-10	1.30826e-09	-4.64335e-10	-6.45185e-11	-1.50955e-10	5.63188e-10	-2.36443e-09	1.21513e-09	1.57656e-09	3.23507e-09	8.90411e-10	-4.42748e-10	-2.86351e-10	-1.65083e-09	-2.01277e-10	3.49002e-17
-3.44317e-10	-9.56119e-11	4.27224e-10	1.66993e-10	-1.72172e-10	-1.341e-10	1.83971e-10	-2.68869e-10	1.114e-09	1.05389e-09	-1.02605e-09	7.36124e-10	1.04674e-09	-1.59537e-09	-5.74422e-10	-6.38751e-10	1.22983e-09	-5.07724e-10	-6.5132e-11	-1.23227e-10	5.6549e-10	-1.37431e-09	1.2146e-09	1.38463e-09	3.23504e-09	1.55703e-09	-4.42838e-10	-1.95685e-10	-1.65068e-09	-2.03624e-10	3.20981e-17
-3.42625e-10	-9.53431e-11	4.27222e-10	1.65509e-10	-1.72221e-10	-1.93971e-10	1.85621e-10	-2.76509e-10	1.22886e-09	1.05389e-09	-1.02537e-09	7.3646e-10	1.04664e-09	-1.59592e-09	-5.75102e-10	-5.8453e-10	1.30775e-09	-4.76433e-10	-6.58133e-11	-1.90102e-10	5.6027e-10	-9.44822e-10	1.21481e-09	1.48633e-09	3.23505e-09	7.08578e-10	-4.42719e-10	-1.26696e-10	-1.6492e-09	-2.02113e-10	2.98535e-17
-3.44166e-10	-9.54532e-11	4.27214e-10	1.63747e-10	-1.72176e-10	-1.53567e-10	1.84037e-10	-2.79212e-10	1.18176e-09	1.05389e-09	-1.01915e-09	7.36551e-10	1.04662e-09	-1.59579e-09	-5.74905e-10	-6.40705e-10	1.29395e-09	-5.05767e-10	-6.54493e-11	-2.01054e-10	5.65163e-10	-6.50929e-10	1.21483e-09	1.38406e-09	3.23481e-09	4.38269e-10	-4.40701e-10	-1.20999e-10	-1.64886e-09	-2.0181e-10	2.87071e-17
-3.44014e-10	-9.54511e-11	4.27214e-10	1.63813e-10	-1.72176e-10	-1.53557e-10	1.8404e-10	-2.79206e-10	1.18224e-09	1.05389e-09	-1.01928e-09	7.36539e-10	1.04662e-09	-1.59578e-09	-5.74901e-10	-6.40704e-10	1.29261e-09	-5.03943e-10	-6.5463e-11	-2.01056e-10	5.64896e-10	-6.60208e-10	1.21478e-09	1.36226e-09	3.23481e-09	4.75495e-10	-4.4072e-10	-1.24191e-10	-1.64885e-09	-2.01814e-10	2.86897e-17
-3.43802e-10	-9.53962e-11	4.23632e-10	1.64944e-10	-1.72184e-10	-1.33505e-10	1.84011e-10	-2.75664e-10	1.17347e-09	1.05388e-09	-1.01703e-09	7.36475e-10	1.04678e-09	-1.59561e-09	-5.74845e-10	-6.2637e-10	1.29832e-09	-4.90863e-10	-6.51257e-11	-2.00957e-10	5.65136e-10	-5.36905e-10	1.21472e-09	1.28535e-09	3.23431e-09	4.54559e-10	-4.40449e-10	-1.42629e-10	-1.64895e-09	-2.02394e-10	2.82686e-17
-3.43352e-10	-9.52924e-11	4.27354e-10	-1.0403e-10	-1.96888e-10	-1.42339e-10	1.84288e-10	-2.763e-10	1.17927e-09	1.0539e-09	-1.01837e-09	7.40059e-10	1.04699e-09	-1.59254e-09	-5.74841e-10	-6.28759e-10	1.29937e-09	-4.98266e-10	-6.44957e-11	-1.92799e-10	5.65678e-10	-5.686e-10	1.20693e-09	1.30062e-09	2.69871e-09	5.27315e-10	-4.40539e-10	-6.81498e-11	-1.64844e-09	-2.25506e-10	2.52316e-17
-3.43409e-10	-9.51869e-11	4.24413e-10	-4.34896e-11	-1.87469e-10	-1.42103e-10	1.84569e-10	-2.76266e-10	1.17782e-09	1.05389e-09	-1.01941e-09	7.36882e-10	1.05195e-09	-1.59303e-09	-5.74554e-10	-6.29068e-10	1.2958e-09	-4.97902e-10	-6.49271e-11	-1.92444e-10	5.65548e-10	-5.95991e-10	1.20402e-09	1.3066e-09	2.53577e-09	4.70568e-10	-4.40933e-10	-4.61334e-11	-1.6484e-09	-2.17287e-10	2.43378e-17
-3.43566e-10	-9.49533e-11	4.26148e-10	-1.16735e-10	-2.08429e-10	-1.40857e-10	1.84697e-10	-2.76293e-10	1.17643e-09	1.0539e-09	-1.01881e-09	7.37757e-10	1.05831e-09	-1.5925e-09	-5.74544e-10	-6.271e-10	1.30311e-09	-4.97385e-10	-6.49944e-11	-1.94051e-10	5.65789e-10	-6.2902e-10	1.1633e-09	1.29341e-09	2.51821e-09	5.25937e-10	-4.40743e-10	1.44921e-11	-1.64841e-09	-2.1017e-10	2.42557e-17
-3.43638e-10	-9.51278e-11	4.26853e-10	-7.89955e-11	-2.06718e-10	-1.45658e-10	1.84809e-10	-2.76419e-10	1.18103e-09	1.0539e-09	-1.01864e-09	7.38006e-10	1.05537e-09	-1.59334e-09	-5.56553e-10	-6.28103e-10	1.29655e-09	-4.96914e-10	-6.49624e-11	-1.9412e-10	5.65805e-10	-6.24049e-10	1.16494e-09	1.29739e-09	2.52398e-09	5.12002e-10	-4.40701e-10	-4.04817e-11	-1.64852e-09	-2.15571e-10	2.4247e-17
-3.43443e-10	-9.4778e-11	4.25432e-10	-7.23155e-12	-2.17148e-10	-1.39622e-10	1.84667e-10	-2.76219e-10	1.17734e-09	1.05389e-09	-1.01889e-09	7.38522e-10	1.0533e-09	-1.59407e-09	-5.36195e-10	-6.28492e-10	1.30028e-09	-4.96778e-10	-6.49487e-11	-1.93638e-10	5.65744e-10	-6.19606e-10	1.15184e-09	1.30414e-09	2.52661e-09	4.73574e-10	-4.40833e-10	-6.16097e-11	-1.64845e-09	-2.17044e-10	2.41798e-17
-3.43555e-10	-9.41904e-11	4.25644e-10	-5.29646e-11	-2.07535e-10	-1.4112e-10	1.74907e-10	-2.76176e-10	1.19428e-09	1.05374e-09	-1.01919e-09	7.37681e-10	9.85133e-10	-1.0184e-09	-5.43487e-10	-6.27556e-10	1.1516e-09	-4.99812e-10	-6.50893e-11	-1.94116e-10	5.67447e-10	-6.47606e-10	1.18253e-09	1.29814e-09	2.52149e-09	4.9242e-10	-4.32438e-10	-3.66429e-11	-1.64814e-09	-2.19656e-10	2.22934e-17
-3.43555e-10	-9.41904e-11	4.25644e-10	-5.29646e-11	-2.07535e-10	-1.4112e-10	1.74907e-10	-2.76176e-10	1.19428e-09	1.05374e-09	-1.01919e-09	7.37681e-10	9.85133e-10	-1.0184e-09	-5.43487e-10	-6.27556e-10	1.1516e-09	-4.99812e-10	-6.50893e-11	-1.94116e-10	5.67447e-10	-6.47606e-10	1.18253e-09	1.29814e-09	2.52149e-09	4.9242e-10	-4.32438e-10	-3.66429e-11	-1.64814e-09	-2.19656e-10	2.22934e-17
-3.4357e-10	-9.4918e-11	4.25867e-10	-1.92172e-11	-2.2519e-10	-1.40127e-10	1.79246e-10	-2.76229e-10	1.18641e-09	1.05352e-09	-6.00484e-10	7.3754e-10	9.84926e-10	-1.14584e-09	-5.48222e-10	-6.27573e-10	1.18227e-09	-5.03529e-10	-6.50119e-11	-1.94051e-10	5.67841e-10	-6.21986e-10	1.19015e-09	1.30112e-09	2.52475e-09	4.97465e-10	-4.39849e-10	-2.09735e-11	-1.64626e-09	-2.1334e-10	2.19703e-17
-1.16704e-10	-9.50444e-11	4.01409e-10	-2.73685e-11	-2.05286e-10	-1.40183e-10	1.74149e-10	-9.16943e-10	1.18553e-09	1.0531e-09	-6.72787e-10	7.39707e-10	1.0031e-09	-1.18217e-09	-5.48642e-10	-6.27843e-10	1.18874e-09	-5.02754e-10	-6.49442e-11	-1.9395e-10	5.6691e-10	-6.28575e-10	1.16696e-09	1.30053e-09	1.64632e-09	4.93133e-10	-4.39126e-10	-2.88578e-11	-1.64697e-09	-2.19485e-10	1.91159e-17
-1.93916e-10	-9.49834e-11	2.62074e-10	-2.20633e-11	-2.22377e-10	-1.40249e-10	1.72744e-10	-4.60992e-10	1.18774e-09	1.05314e-09	-6.80859e-10	7.39024e-10	9.97349e-10	-1.12532e-09	-5.39739e-10	-6.28928e-10	1.17999e-09	-5.03025e-10	-6.46545e-11	-1.94051e-10	5.67233e-10	-6.19154e-10	1.17641e-09	1.30046e-09	1.76938e-09	4.9545e-10	-4.39429e-10	-4.71174e-11	-1.64651e-09	-2.19324e-10	1.87029e-17
-2.21619e-10	-9.50694e-11	2.91356e-10	-2.49333e-11	-2.12031e-10	-1.39862e-10	1.74761e-10	-2.78068e-10	1.18664e-09	3.86403e-10	-7.00691e-10	7.37926e-10	9.99236e-10	-1.10004e-09	-5.12129e-10	-6.28091e-10	1.18345e-09	-5.00722e-10	-6.59245e-11	-1.94126e-10	5.66951e-10	-6.22084e-10	1.16868e-09	1.30063e-09	1.88931e-09	4.92595e-10	-4.37012e-10	-4.2196e-11	-1.6471e-09	-2.19917e-10	1.79997e-17
-8.50753e-11	-9.55328e-11	3.68021e-10	-2.47054e-11	-2.10404e-10	-1.40201e-10	1.75753e-10	-3.26345e-10	1.18761e-09	4.9047e-10	-6.76845e-10	7.3839e-10	9.89926e-10	-1.08883e-09	-5.24593e-10	-6.27945e-10	1.18988e-09	-5.01207e-10	-6.52474e-11	-1.94026e-10	5.66994e-10	-6.17778e-10	1.17084e-09	1.3004e-09	1.76204e-09	4.93141e-10	-4.36728e-10	-3.98773e-11	-1.64604e-09	-2.2055e-10	1.76154e-17
-1.84053e-10	-9.40199e-11	1.28896e-10	-2.8584e-11	-2.11835e-10	-1.39555e-10	2.01281e-10	-2.95877e-10	1.18548e-09	1.96433e-10	-6.4881e-10	7.50213e-10	9.96789e-10	-1.09439e-09	-5.23345e-10	-6.27852e-10	1.18828e-09	-5.12129e-10	-6.52398e-11	-1.23955e-10	5.85391e-10	-6.23872e-10	1.1717e-09	1.28064e-09	1.63441e-09	2.80752e-10	-4.44632e-10	7.53492e-11	-1.64703e-09	-2.19373e-10	1.66927e-17
-1.67691e-10	-9.44227e-11	2.08051e-10	-2.42955e-11	-2.11532e-10	-1.40111e-10	1.82674e-10	-2.65826e-10	1.18472e-09	2.73386e-10	-6.72017e-10	3.17862e-11	9.98584e-10	-1.08376e-09	-5.24729e-10	-6.27978e-10	1.18732e-09	-5.28523e-10	-6.53017e-11	-1.71074e-10	5.6669e-10	-6.20256e-10	1.17139e-09	1.2982e-09	4.24111e-10	4.93018e-10	-4.38423e-10	-3.01406e-11	-1.64679e-09	-2.18341e-10	1.38832e-17
-1.80613e-10	-9.26852e-11	2.03469e-10	-2.55994e-11	-2.11737e-10	-1.40101e-10	1.86212e-10	-2.74272e-10	1.18592e-09	2.71637e-10	-6.34774e-10	1.64919e-10	9.98557e-10	-1.0923e-09	-5.23612e-10	-6.27972e-10	1.18692e-09	-5.29552e-10	-6.52937e-11	-1.68466e-10	5.71732e-10	-6.22606e-10	1.17131e-09	1.29447e-09	4.82855e-10	4.28065e-10	-4.3914e-10	-2.50164e-11	-1.64689e-09	-2.18651e-10	1.38806e-17
-1.69982e-10	-9.32571e-11	2.72226e-10	-2.43372e-11	-2.11502e-10	-1.40128e-10	1.86548e-10	-2.51154e-10	1.1844e-09	3.18493e-10	-6.67013e-10	1.50174e-10	9.95852e-10	-1.08693e-09	-5.24531e-10	-6.28081e-10	1.18736e-09	-5.095e-10	-6.52686e-11	-1.69541e-10	5.67078e-10	-6.20355e-10	1.1722e-09	1.29186e-09	4.72454e-10	2.83681e-10	-4.3855e-10	-3.07523e-11	-1.64667e-09	-2.18361e-10	1.37969e-17
-1.70492e-10	-9.33945e-11	2.31357e-10	-2.4472e-11	-2.11641e-10	-1.4007e-10	1.84085e-10	-2.51969e-10	1.18487e-09	2.98304e-10	-6.5442e-10	1.70095e-10	9.97558e-10	-1.08535e-09	-5.2399e-10	-6.28017e-10	1.1874e-09	-5.19941e-10	-6.52751e-11	-1.71974e-10	5.67648e-10	-6.20985e-10	1.17134e-09	1.2943e-09	4.44735e-10	3.17414e-10	-4.38406e-10	-3.30307e-11	-1.64673e-09	-2.18616e-10	1.37664e-17
-1.68913e-10	-9.39184e-11	2.31261e-10	-2.48805e-11	-2.11524e-10	-1.40111e-10	1.87336e-10	-2.54403e-10	1.18507e-09	2.63958e-10	-6.56997e-10	1.58177e-10	9.9744e-10	-1.08423e-09	-5.24124e-10	-6.2808e-10	1.18726e-09	-5.11045e-10	-6.52503e-11	-1.73756e-10	5.67239e-10	-6.2087e-10	1.17164e-09	1.28598e-09	4.72894e-10	2.81465e-10	-4.38207e-10	-3.31243e-11	-1.64675e-09	-2.18314e-10	1.37203e-17
-1.77533e-10	-9.38649e-11	2.28864e-10	-2.48254e-11	-2.11609e-10	-1.40127e-10	1.85059e-10	-2.49622e-10	1.18491e-09	3.47944e-10	-6.61867e-10	1.4597e-10	9.96469e-10	-1.08416e-09	-5.20603e-10	-6.47874e-10	1.18704e-09	-5.00914e-10	-6.50272e-11	-1.73962e-10	5.67897e-10	-6.20747e-10	1.17155e-09	1.29235e-09	4.79914e-10	3.08795e-10	-4.37576e-10	-2.08508e-11	-7.75325e-10	-2.17182e-10	1.17088e-17
-1.76511e-10	-9.38081e-11	2.305e-10	-2.48394e-11	-2.11592e-10	-1.40163e-10	1.8648e-10	-2.5013e-10	1.18494e-09	3.12266e-10	-6.618e-10	1.45171e-10	9.96517e-10	-1.08355e-09	-5.21212e-10	-5.90729e-10	1.18721e-09	-5.01419e-10	-6.51986e-11	-1.69632e-10	5.67889e-10	-6.20762e-10	1.17151e-09	1.29239e-09	4.7987e-10	3.10553e-10	-4.38638e-10	-2.60418e-11	-7.87441e-10	-2.1775e-10	1.16356e-17
-1.7066e-10	-9.29867e-11	2.28837e-10	-2.52632e-11	-2.12903e-10	-1.40035e-10	2.42134e-10	-2.20699e-10	1.18503e-09	2.99897e-10	-3.56533e-10	1.46273e-10	6.06068e-10	-1.08969e-09	-5.23226e-10	-6.32869e-10	1.18722e-09	-5.12229e-10	-6.51973e-11	-1.69991e-10	5.6807e-10	-6.20857e-10	1.17146e-09	1.29297e-09	4.83883e-10	3.14242e-10	-2.9925e-10	-2.81268e-11	-9.03315e-10	-2.18476e-10	1.08791e-17
-1.78226e-10	-9.43604e-11	2.23621e-10	-2.49556e-11	-2.15099e-10	-1.40926e-10	2.15119e-10	-2.28435e-10	1.18504e-09	3.13615e-10	-4.19032e-10	1.5532e-10	7.64568e-10	-1.09572e-09	-5.23107e-10	-6.31265e-10	9.12082e-10	-5.10924e-10	-6.5228e-11	-1.68422e-10	5.68245e-10	-6.20811e-10	1.17117e-09	1.29351e-09	4.96803e-10	3.10845e-10	-2.15281e-10	-2.31911e-11	-8.71386e-10	-2.18394e-10	1.04916e-17
-1.71867e-10	-9.33179e-11	2.26454e-10	-2.52424e-11	-2.14513e-10	-1.39192e-10	2.20422e-10	-2.33408e-10	1.18501e-09	3.06185e-10	-4.18243e-10	1.49939e-10	6.44993e-10	-1.09062e-09	-5.23016e-10	-6.30779e-10	9.49696e-10	-3.45012e-10	-5.31843e-11	-1.69877e-10	5.69116e-10	-6.20631e-10	1.17142e-09	1.2928e-09	4.83824e-10	3.04833e-10	-3.44835e-10	-2.55075e-11	-8.71589e-10	-2.18196e-10	1.029e-17
-1.71992e-10	-9.33623e-11	2.25165e-10	-2.57778e-11	-2.25175e-10	-1.41774e-10	1.38539e-10	-2.13473e-10	1.19329e-09	3.09172e-10	-2.66648e-10	1.53426e-10	-1.17411e-12	-1.33915e-10	-5.22914e-10	-4.94067e-10	6.3069e-10	-3.22754e-10	-2.78236e-11	-4.46831e-11	5.57983e-10	-5.88288e-10	1.14403e-09	1.30944e-09	4.88543e-10	3.00454e-10	-3.08401e-10	-2.58343e-11	-8.89626e-10	-2.18543e-10	7.82436e-18
-1.72852e-10	-9.34238e-11	2.21489e-10	-2.53267e-11	-2.14234e-10	-1.41585e-10	1.9243e-10	-2.47094e-10	1.19268e-09	3.01605e-10	6.59335e-11	1.51355e-10	-6.57101e-11	-5.66981e-11	-5.22697e-10	-4.29964e-10	6.13481e-10	-2.90909e-10	-4.56749e-11	-1.39682e-10	5.36674e-10	-6.06192e-10	1.10672e-09	1.29817e-09	4.78972e-10	2.97829e-10	-2.66635e-10	-2.53534e-11	-8.69584e-10	-2.18849e-10	7.50073e-18
-1.72791e-10	-9.39593e-11	2.2562e-10	-2.59977e-11	-2.1622e-10	-1.41312e-10	1.658e-10	-2.35566e-10	1.19242e-09	3.08002e-10	4.01542e-11	1.52328e-10	-1.5117e-11	-1.68119e-10	-5.2281e-10	-4.39174e-10	6.83519e-10	-3.52815e-10	-2.22144e-11	-1.44781e-10	5.16857e-10	-5.69578e-10	1.09785e-09	1.30696e-09	4.81537e-10	2.99706e-10	-2.73034e-10	-2.53543e-11	-5.81338e-10	-2.18487e-10	7.17692e-18
-1.72636e-10	-9.38269e-11	1.87531e-10	-2.59584e-11	-2.16605e-10	-1.4179e-10	1.73081e-10	-2.35557e-10	1.19252e-09	3.08991e-10	2.80385e-11	1.52408e-10	9.67031e-12	2.05757e-11	-5.22788e-10	-4.09626e-10	7.00143e-10	-3.14228e-10	-2.45038e-11	-1.13717e-10	5.11388e-10	-5.71067e-10	1.09539e-09	1.30943e-09	4.81935e-10	2.99412e-10	-2.74878e-10	-3.53035e-11	-5.83811e-10	-2.18374e-10	7.10196e-18
-1.7316e-10	-9.37502e-11	2.24038e-10	-2.57791e-11	-2.17405e-10	-1.41509e-10	1.86152e-10	-2.32431e-10	1.19049e-09	3.07911e-10	1.27224e-11	1.51512e-10	7.39976e-12	-8.04948e-11	-5.22769e-10	-4.13935e-10	6.32314e-10	-3.08751e-10	-2.9027e-11	-7.39911e-11	5.23124e-10	-5.99076e-10	1.10308e-09	1.31454e-09	4.86245e-10	2.95656e-10	-2.75575e-10	-2.80098e-11	-1.489e-10	-2.18511e-10	6.78125e-18
-1.69013e-10	-9.36994e-11	2.19859e-10	-2.57356e-11	-2.17411e-10	-1.41459e-10	1.8252e-10	-2.33013e-10	1.19109e-09	2.50175e-10	-3.81027e-13	1.5211e-10	3.56341e-11	-8.64454e-11	-5.22951e-10	-4.02018e-10	6.38942e-10	-3.05972e-10	-3.12598e-11	-8.16006e-11	5.2268e-10	-5.82746e-10	1.10131e-09	1.31024e-09	4.8232e-10	2.97476e-10	-2.79392e-10	-2.84038e-11	-1.68293e-10	-2.18621e-10	6.7175e-18
-1.69013e-10	-9.36994e-11	2.19859e-10	-2.57356e-11	-2.17411e-10	-1.41459e-10	1.8252e-10	-2.33013e-10	1.19109e-09	2.50175e-10	-3.81027e-13	1.5211e-10	3.56341e-11	-8.64454e-11	-5.22951e-10	-4.02018e-10	6.38942e-10	-3.05972e-10	-3.12598e-11	-8.16006e-11	5.2268e-10	-5.82746e-10	1.10131e-09	1.31024e-09	4.8232e-10	2.97476e-10	-2.79392e-10	-2.84038e-11	-1.68293e-10	-2.18621e-10	6.7175e-18
-1.71657e-10	-9.37003e-11	2.19903e-10	-2.57958e-11	-2.17151e-10	-1.41491e-10	1.83492e-10	-2.32369e-10	1.19119e-09	2.70193e-10	-1.47168e-11	1.51914e-10	3.53734e-11	-8.90336e-11	-5.229e-10	-4.06344e-10	6.39705e-10	-3.11777e-10	-3.03113e-11	-8.25895e-11	5.22265e-10	-5.80921e-10	1.1032e-09	1.28886e-09	4.83747e-10	2.97603e-10	-2.7763e-10	-2.73499e-11	-1.28678e-10	-2.18844e-10	6.67251e-18
-1.70517e-10	-9.37857e-11	2.20281e-10	-2.57448e-11	-2.17574e-10	-1.4148e-10	1.83023e-10	-2.29818e-10	1.18002e-09	2.67057e-10	-2.57986e-12	1.51993e-10	3.07687e-11	-8.88243e-11	-5.22967e-10	-4.02111e-10	6.4021e-10	-3.13356e-10	-3.00598e-11	-8.56646e-11	5.22824e-10	-1.13284e-10	1.10241e-09	1.30331e-09	4.82998e-10	2.9846e-10	-2.78138e-10	-2.71598e-11	-1.23021e-10	-2.18684e-10	6.35145e-18
-1.69112e-10	-9.36788e-11	2.1924e-10	-2.57732e-11	-2.17734e-10	-1.4147e-10	1.82787e-10	-2.28713e-10	1.1883e-09	2.54083e-10	-2.54925e-11	9.68218e-11	3.24651e-11	-8.93818e-11	-5.22085e-10	-4.04013e-10	6.42343e-10	-3.09496e-10	-2.81109e-11	-8.57616e-11	5.21626e-10	-1.32514e-10	1.00237e-09	1.30817e-09	4.09211e-10	2.04541e-10	-2.7794e-10	-2.71846e-11	-1.3147e-10	-2.18049e-10	6.04509e-18
-1.69188e-10	-9.36829e-11	2.18339e-10	-2.57748e-11	-2.17418e-10	-1.41469e-10	1.79232e-10	-1.49206e-10	1.18748e-09	2.01363e-10	-2.28081e-11	1.49652e-10	2.99953e-11	-8.60265e-11	-5.22856e-10	-4.09394e-10	6.47204e-10	-3.10093e-10	-2.20742e-11	-8.52375e-11	5.23725e-10	-2.1232e-10	9.8759e-10	1.30136e-09	4.49602e-10	1.13646e-10	-2.78413e-10	-2.69501e-11	-1.19574e-10	-2.18016e-10	5.99641e-18
-1.69169e-10	-9.37171e-11	2.04778e-10	-2.57902e-11	-2.17474e-10	-1.41451e-10	1.80893e-10	-1.48244e-10	1.18207e-09	2.12011e-10	-1.74436e-11	1.26428e-10	3.20396e-11	-8.83259e-11	-5.22287e-10	-4.04899e-10	6.43965e-10	-3.11164e-10	-3.66177e-12	-8.51746e-11	5.24185e-10	-6.83382e-11	9.83256e-10	1.3071e-09	4.32725e-10	1.60677e-10	-2.78044e-10	-2.63444e-11	-1.2228e-10	-2.17698e-10	5.93301e-18
-1.6903e-10	-9.36882e-11	2.15853e-10	-3.47912e-11	-2.17362e-10	-1.41494e-10	1.82131e-10	-1.53662e-10	1.16109e-09	2.0426e-10	-2.03609e-11	1.31974e-10	3.29911e-11	-8.82666e-11	-5.22755e-10	-4.09586e-10	6.43006e-10	-3.10969e-10	2.34455e-11	-8.48063e-11	5.23485e-10	-1.16008e-10	9.54268e-10	1.30676e-09	4.18161e-10	2.1535e-10	-2.77999e-10	-2.69435e-11	-1.25258e-10	-2.17051e-10	5.85248e-18
-1.69166e-10	-9.36909e-11	2.11698e-10	-2.9146e-11	-2.17364e-10	-1.41568e-10	1.83906e-10	-1.54602e-10	1.16478e-09	2.17973e-10	-2.0821e-11	1.37745e-10	3.26608e-11	-8.82163e-11	-5.1213e-10	-4.09265e-10	1.90082e-10	-3.10815e-10	-3.5654e-12	-8.45986e-11	5.22545e-10	-7.56717e-11	9.74116e-10	1.3063e-09	4.25528e-10	1.92744e-10	-2.77773e-10	-2.64767e-11	-1.24804e-10	-2.15615e-10	5.50251e-18
-1.69066e-10	-9.3682e-11	2.08907e-10	-3.39899e-11	-2.17364e-10	-1.41519e-10	1.82932e-10	-1.51935e-10	1.16286e-09	1.98737e-10	-2.01064e-11	1.30225e-10	3.35153e-11	-8.86062e-11	-4.46274e-10	-4.07404e-10	2.57786e-11	-3.10938e-10	4.07033e-12	-8.5473e-11	5.2509e-10	-9.65606e-11	9.68305e-10	1.3058e-09	4.09408e-10	1.80703e-10	-2.7802e-10	-2.6986e-11	-1.24596e-10	-2.17308e-10	5.36266e-18
-1.69066e-10	-9.3682e-11	2.08907e-10	-3.39899e-11	-2.17364e-10	-1.41519e-10	1.82932e-10	-1.51935e-10	1.16286e-09	1.98737e-10	-2.01064e-11	1.30225e-10	3.35153e-11	-8.86062e-11	-4.46274e-10	-4.07404e-10	2.57786e-11	-3.10938e-10	4.07033e-12	-8.5473e-11	5.2509e-10	-9.65606e-11	9.68305e-10	1.3058e-09	4.09408e-10	1.80703e-10	-2.7802e-10	-2.6986e-11	-1.24596e-10	-2.17308e-10	5.36266e-18
-1.6907e-10	-9.37045e-11	2.11184e-10	-3.37013e-11	-2.17369e-10	-1.41505e-10	1.82962e-10	-1.52223e-10	1.16309e-09	2.00128e-10	-1.96325e-11	1.29722e-10	3.348e-11	-8.85074e-11	-4.4878e-10	-4.07274e-10	5.73308e-11	-3.10886e-10	-1.3521e-12	-8.53751e-11	5.25017e-10	-9.31495e-11	9.6709e-10	1.30587e-09	4.11698e-10	1.33128e-10	-2.77999e-10	-2.6967e-11	-7.73539e-11	-2.16823e-10	5.34363e-18
-1.69093e-10	-9.37903e-11	2.10877e-10	-3.24186e-11	-2.17387e-10	-1.41514e-10	1.82922e-10	-1.51605e-10	1.16367e-09	2.01925e-10	-1.98985e-11	1.29986e-10	3.34649e-11	-8.85262e-11	-4.29055e-10	-4.07097e-10	7.06184e-11	-3.10919e-10	-4.30311e-12	-8.53245e-11	5.24348e-10	-9.6089e-11	9.65031e-10	1.3058e-09	4.11595e-10	1.42282e-10	-2.77995e-10	-2.65586e-11	-8.39356e-11	-2.16925e-10	5.32885e-18
-1.69101e-10	-9.37102e-11	2.10087e-10	-3.24763e-11	-2.1741e-10	-1.4152e-10	1.83008e-10	-1.49089e-10	1.16327e-09	2.00291e-10	-1.97484e-11	1.30103e-10	3.3481e-11	-8.84933e-11	-4.28353e-10	-4.07324e-10	5.94921e-11	-3.10897e-10	-4.25676e-12	-8.5284e-11	5.24239e-10	-1.06993e-10	9.64817e-10	1.30584e-09	4.10404e-10	1.42725e-10	-2.77976e-10	-2.625e-11	-8.80698e-11	-2.16935e-10	5.326e-18
-1.691e-10	-9.37216e-11	2.10056e-10	-3.30958e-11	-1.68115e-10	-1.41929e-10	1.8294e-10	-1.33369e-10	1.16359e-09	1.99289e-10	-2.00778e-11	1.29557e-10	3.43719e-11	-8.84632e-11	-4.331e-10	-4.07029e-10	5.18669e-11	-3.10917e-10	-3.75364e-12	-8.53047e-11	5.24366e-10	-9.78166e-11	8.85937e-10	1.30599e-09	4.10636e-10	1.47771e-10	-2.77999e-10	-2.66557e-11	-8.69394e-11	-2.17196e-10	5.16021e-18
-1.68834e-10	-9.37107e-11	1.61883e-10	-3.25706e-11	-1.95179e-10	-1.41654e-10	1.85245e-10	-1.01736e-10	1.16335e-09	1.99893e-10	-2.06683e-11	1.2751e-10	3.44339e-11	-7.93448e-11	-4.40065e-10	-1.4692e-10	4.76373e-11	-3.1094e-10	-4.23766e-12	-8.51163e-11	5.24301e-10	-2.37467e-11	8.95319e-10	1.30668e-09	4.10536e-10	1.43425e-10	-2.76857e-10	-4.72087e-11	-8.69992e-11	-2.17506e-10	5.01368e-18
-1.68834e-10	-9.37107e-11	1.61883e-10	-3.25706e-11	-1.95179e-10	-1.41654e-10	1.85245e-10	-1.01736e-10	1.16335e-09	1.99893e-10	-2.06683e-11	1.2751e-10	3.44339e-11	-7.93448e-11	-4.40065e-10	-1.4692e-10	4.76373e-11	-3.1094e-10	-4.23766e-12	-8.51163e-11	5.24301e-10	-2.37467e-11	8.95319e-10	1.30668e-09	4.10536e-10	1.43425e-10	-2.76857e-10	-4.72087e-11	-8.69992e-11	-2.17506e-10	5.01368e-18
-1.68952e-10	-9.37166e-11	1.71829e-10	-3.25777e-11	-1.94073e-10	-1.41705e-10	1.8483e-10	-1.16801e-10	1.16284e-09	1.99646e-10	-2.0474e-11	1.23857e-10	3.41693e-11	-8.09315e-11	-4.41011e-10	-1.62684e-10	4.93014e-11	-3.10931e-10	-4.75082e-12	-8.50906e-11	5.24349e-10	-5.18211e-11	8.90697e-10	1.28419e-09	4.10729e-10	1.43913e-10	-2.77007e-10	-4.54003e-11	-8.72273e-11	-2.17661e-10	4.95963e-18
-1.68873e-10	-9.37155e-11	1.74423e-10	-3.2492e-11	-1.63728e-10	-1.41654e-10	1.84559e-10	-1.0824e-10	1.16295e-09	1.99792e-10	-2.02264e-11	1.26998e-10	3.38968e-11	-7.91476e-11	-4.37534e-10	-1.66415e-10	4.88286e-11	-2.10668e-10	-4.60741e-12	-8.78089e-11	5.24335e-10	-2.99157e-11	7.80213e-10	1.30081e-09	4.10879e-10	1.43759e-10	-2.76993e-10	-3.68644e-11	-8.71084e-11	-2.17557e-10	4.75053e-18
-1.68896e-10	-9.37252e-11	1.71472e-10	-3.24957e-11	-1.8946e-10	-1.41655e-10	1.84098e-10	-1.17384e-10	1.16327e-09	1.99863e-10	-2.01586e-11	1.53399e-10	3.34522e-11	-8.14083e-11	-4.40354e-10	-1.537e-10	4.17842e-11	-2.07626e-10	-4.21839e-12	-8.58366e-11	5.24361e-10	-4.16121e-11	7.1813e-11	1.30245e-09	4.10709e-10	1.44943e-10	-2.77428e-10	-4.85603e-11	-8.60372e-11	-2.1446e-10	4.16663e-18
-1.68858e-10	-9.37273e-11	1.74642e-10	-3.24844e-11	-1.75074e-10	-1.41676e-10	1.79004e-10	-1.21301e-10	1.16301e-09	1.99538e-10	-1.97735e-11	7.83739e-11	3.29022e-11	-8.40195e-11	-4.39109e-10	-1.5799e-10	-2.03698e-11	-1.16921e-10	-4.62339e-12	-8.58552e-11	5.24359e-10	-5.68625e-11	8.19458e-11	1.29241e-09	4.10762e-10	1.44663e-10	-2.77369e-10	-4.2114e-11	-9.08549e-11	-2.03476e-10	4.08593e-18
-1.68895e-10	-9.3731e-11	1.72965e-10	-3.2441e-11	-1.82597e-10	-1.41697e-10	1.82122e-10	-1.18116e-10	1.16299e-09	1.99674e-10	-1.98583e-11	7.81238e-11	3.2276e-11	-8.18118e-11	-4.3924e-10	-1.57564e-10	3.71509e-11	-1.1693e-10	-4.68272e-12	-8.65317e-11	5.24351e-10	-4.12012e-11	4.94231e-11	1.29781e-09	4.10758e-10	1.4489e-10	-2.77355e-10	-4.04672e-11	-8.77476e-11	-1.64224e-10	4.08214e-18
-1.68841e-10	-9.37404e-11	1.74564e-10	-3.25012e-11	-1.78803e-10	-1.41683e-10	1.81402e-10	-1.1549e-10	1.16299e-09	1.99556e-10	-1.98443e-11	9.40731e-11	3.25891e-11	-8.35752e-11	-4.38999e-10	-1.60684e-10	1.61649e-11	-1.31807e-10	-4.65254e-12	-8.65039e-11	5.24355e-10	-4.98572e-11	3.6387e-11	1.29156e-09	4.10783e-10	1.44615e-10	-2.75387e-10	-4.00353e-11	-8.73874e-11	-1.68385e-10	4.07043e-18
-1.68859e-10	-9.37471e-11	1.75248e-10	-3.24961e-11	-1.79086e-10	-1.41672e-10	1.7884e-10	-1.15443e-10	1.163e-09	1.9959e-10	-1.99183e-11	8.05284e-11	3.26214e-11	-8.34939e-11	-4.3915e-10	-1.56944e-10	2.62182e-11	-1.28741e-10	-4.63004e-12	-8.64593e-11	5.24357e-10	-5.08732e-11	2.75901e-11	1.29176e-09	4.10794e-10	1.44549e-10	-2.77093e-10	-3.99158e-11	-8.77078e-11	-1.68823e-10	4.06726e-18
-1.68869e-10	-9.37787e-11	1.58715e-10	-3.24974e-11	-1.82267e-10	-1.41668e-10	1.56256e-10	-1.16411e-10	1.13104e-09	2.00592e-10	-1.98943e-11	8.84465e-11	3.31182e-11	-8.32247e-11	-4.38766e-10	-1.57861e-10	-2.43945e-13	-1.28774e-10	-4.20526e-12	-8.54055e-11	5.24127e-10	-5.08788e-11	2.95474e-11	1.29288e-09	4.10773e-10	1.44662e-10	-2.7321e-10	-3.97239e-11	-8.99667e-11	-1.58847e-10	3.98079e-18
-1.68867e-10	-9.37769e-11	2.14255e-11	-3.25046e-11	-1.86791e-10	-1.41669e-10	1.10913e-10	-1.17475e-10	1.15635e-09	1.99649e-10	-1.99667e-11	8.64639e-11	3.3134e-11	-8.3045e-11	-4.38538e-10	-1.59242e-10	1.04802e-11	-1.30876e-10	-3.70796e-12	-8.59844e-11	5.24012e-10	-5.66035e-11	3.90605e-11	1.29256e-09	1.69879e-10	1.4458e-10	-2.69963e-10	-3.95019e-11	-9.66386e-11	-1.64925e-10	3.86584e-18
-1.71156e-10	-9.37691e-11	1.44638e-10	-3.36271e-11	-1.81248e-10	-1.48518e-10	1.62108e-10	-1.16539e-10	5.62108e-10	2.00796e-10	-1.98776e-11	8.69277e-11	3.2661e-11	-8.32243e-11	-4.38791e-10	-1.5794e-10	4.78885e-12	-1.28548e-10	-4.52765e-12	-8.59308e-11	5.23851e-10	-5.67847e-11	3.98155e-11	1.29214e-09	2.12069e-10	1.44602e-10	-2.80924e-10	-3.98563e-11	-9.68871e-11	-1.66715e-10	2.901e-18
-1.7254e-10	-9.37599e-11	1.11861e-10	-3.2923e-11	-1.82602e-10	-1.43903e-10	1.57278e-10	-1.1717e-10	1.68212e-10	2.00433e-10	-1.98563e-11	8.71139e-11	3.27975e-11	-8.31682e-11	-4.38756e-10	-1.58552e-10	1.37322e-11	-1.29542e-10	-4.46773e-12	-8.59316e-11	5.22695e-10	-5.84515e-11	4.50943e-11	1.29274e-09	2.578e-10	1.44608e-10	-2.77065e-10	-3.94708e-11	-9.65677e-11	-1.64542e-10	2.62307e-18
-1.74331e-10	-9.37582e-11	9.17448e-11	-3.25757e-11	-1.82175e-10	-1.43418e-10	1.46656e-10	-1.17538e-10	6.99062e-11	2.00669e-10	-1.98739e-11	8.68701e-11	3.2876e-11	-8.30732e-11	-4.38785e-10	-1.58281e-10	1.14209e-11	-1.29429e-10	-4.48481e-12	-8.58762e-11	5.23831e-10	-6.36932e-11	3.99107e-11	1.29268e-09	1.74649e-10	1.44616e-10	-2.74403e-10	-3.96086e-11	-9.38388e-11	-1.65622e-10	2.55626e-18
-1.71354e-10	-9.38473e-11	9.98841e-11	-3.2689e-11	-1.81828e-10	-1.43956e-10	1.59731e-10	-1.17323e-10	2.86477e-10	2.00475e-10	-1.98527e-11	-7.58215e-11	3.28773e-11	-8.30533e-11	-4.3876e-10	-1.58118e-10	1.38201e-11	-1.29467e-10	-4.50389e-12	-8.78266e-11	5.23061e-10	-5.85582e-11	4.0675e-11	1.16217e-09	1.40402e-10	1.44603e-10	-2.75233e-10	-3.95787e-11	-9.57642e-11	-1.65932e-10	2.30482e-18
-1.74876e-10	-1.0561e-10	1.01687e-10	-3.29479e-11	-1.81752e-10	-1.47481e-10	1.62993e-10	-1.17265e-10	2.37848e-10	2.00277e-10	-1.98457e-11	9.99265e-12	3.28938e-11	-8.31024e-11	-4.38738e-10	-1.58223e-10	1.27949e-11	-1.29273e-10	-4.40061e-12	-8.70375e-11	4.1635e-10	-5.96519e-11	4.15689e-11	1.16478e-09	1.25752e-10	1.44621e-10	-2.76565e-10	-3.96146e-11	-9.36502e-11	-1.65055e-10	2.18156e-18
-1.73739e-10	-9.82217e-11	1.15183e-10	-3.2762e-11	-1.81982e-10	-1.47333e-10	1.57502e-10	-1.17294e-10	1.85721e-10	2.00286e-10	-1.98368e-11	3.25021e-11	3.28794e-11	-8.30595e-11	-4.38737e-10	-1.58234e-10	1.27453e-11	-1.29303e-10	-4.40836e-12	-8.72277e-11	4.65528e-10	-7.12634e-11	4.20989e-11	4.63461e-10	1.26642e-10	1.44616e-10	-2.76311e-10	-3.96094e-11	-9.40526e-11	-1.64624e-10	1.06281e-18
-1.72746e-10	-9.45787e-11	1.17197e-10	-3.28114e-11	-1.81447e-10	-1.44874e-10	1.58854e-10	-1.17131e-10	2.28174e-10	2.00361e-10	-1.98487e-11	1.95257e-11	3.28433e-11	-8.30954e-11	-4.38743e-10	-1.58307e-10	1.24534e-11	-1.2988e-10	-4.41177e-12	-8.62695e-11	4.61841e-10	-6.92347e-11	4.11909e-11	4.32068e-10	1.21387e-10	1.4462e-10	-2.76031e-10	-3.96382e-11	-9.59006e-11	-1.63252e-10	1.0452e-18
-1.72746e-10	-9.45787e-11	1.17197e-10	-3.28114e-11	-1.81447e-10	-1.44874e-10	1.58854e-10	-1.17131e-10	2.28174e-10	2.00361e-10	-1.98487e-11	1.95257e-11	3.28433e-11	-8.30954e-11	-4.38743e-10	-1.58307e-10	1.24534e-11	-1.2988e-10	-4.41177e-12	-8.62695e-11	4.61841e-10	-6.92347e-11	4.11909e-11	4.32068e-10	1.21387e-10	1.4462e-10	-2.76031e-10	-3.96382e-11	-9.59006e-11	-1.63252e-10	1.0452e-18
-1.73211e-10	-9.46391e-11	1.1341e-10	-2.97687e-11	-1.81507e-10	-1.46131e-10	1.5822e-10	-4.06039e-11	1.91087e-10	2.00351e-10	-1.9847e-11	3.8077e-11	3.2828e-11	-8.30756e-11	-4.38737e-10	-1.57223e-10	1.27505e-11	-1.29439e-10	-6.52054e-12	-8.68044e-11	4.66371e-10	-8.18975e-11	4.14094e-11	3.99298e-10	1.18916e-10	1.4462e-10	-2.75898e-10	-3.96283e-11	-9.52856e-11	-1.60847e-10	9.9493e-19
-1.73113e-10	-9.4497e-11	1.1331e-10	-3.14825e-11	-1.8149e-10	-1.45949e-10	1.58078e-10	-6.15506e-11	2.01237e-10	2.00355e-10	-1.98498e-11	3.72335e-11	3.28457e-11	-8.30978e-11	-4.38737e-10	-1.5758e-10	1.25901e-11	-1.29594e-10	-6.10033e-12	-8.6475e-11	4.49121e-10	-8.4197e-11	4.14272e-11	4.00933e-10	1.17449e-10	1.4462e-10	-2.75932e-10	-3.96285e-11	-9.54672e-11	-1.6182e-10	9.86917e-19
-1.73085e-10	-9.44961e-11	1.1334e-10	-3.14502e-11	-1.81493e-10	-1.46022e-10	1.58366e-10	-5.52155e-11	1.96151e-10	2.00368e-10	-1.98492e-11	3.67795e-11	3.28451e-11	-8.31012e-11	-4.38737e-10	-1.57221e-10	1.26365e-11	-1.2959e-10	-6.10212e-12	-8.64887e-11	4.49197e-10	-8.45229e-11	4.13623e-11	3.99577e-10	1.16567e-10	1.44626e-10	-2.75871e-10	-3.96328e-11	-9.54727e-11	-1.61798e-10	9.82916e-19
-1.73116e-10	-9.4513e-11	1.14812e-10	-3.12757e-11	-1.8146e-10	-1.45959e-10	1.60802e-10	-5.8383e-11	1.85699e-10	2.00322e-10	-1.98559e-11	3.78498e-11	3.2828e-11	-8.30873e-11	-4.38737e-10	-1.5721e-10	1.26906e-11	-1.30388e-10	-5.60083e-12	-8.6621e-11	4.55091e-10	-8.40083e-11	4.11773e-11	4.00904e-10	1.17709e-10	9.80917e-11	-1.18528e-10	-3.96433e-11	-9.51168e-11	-1.61653e-10	9.13744e-19
-1.73116e-10	-9.4513e-11	1.14812e-10	-3.12757e-11	-1.8146e-10	-1.45959e-10	1.60802e-10	-5.8383e-11	1.85699e-10	2.00322e-10	-1.98559e-11	3.78498e-11	3.2828e-11	-8.30873e-11	-4.38737e-10	-1.5721e-10	1.26906e-11	-1.30388e-10	-5.60083e-12	-8.6621e-11	4.55091e-10	-8.40083e-11	4.11773e-11	4.00904e-10	1.17709e-10	9.80917e-11	-1.18528e-10	-3.96433e-11	-9.51168e-11	-1.61653e-10	9.13744e-19
-1.73026e-10	-7.20596e-11	1.13908e-10	-3.11654e-11	-1.82066e-10	-1.45935e-10	1.42829e-10	-5.04335e-11	1.87215e-10	2.00316e-10	-1.98562e-11	3.75838e-11	3.31106e-11	-8.30859e-11	-4.39534e-10	-1.57455e-10	1.2677e-11	-1.13683e-10	-5.77835e-12	-8.66625e-11	4.54341e-10	-8.48613e-11	3.95064e-11	4.01215e-10	1.1768e-10	8.90153e-11	-1.27154e-10	-3.9637e-11	-9.48e-11	-1.61646e-10	9.00848e-19
-1.73502e-10	-7.66171e-11	1.14398e-10	-3.11881e-11	-1.81757e-10	-1.45771e-10	1.54564e-10	-5.74042e-11	8.17334e-12	2.00314e-10	-1.98609e-11	1.15744e-11	3.28742e-11	-8.28293e-11	-4.39729e-10	-1.68471e-10	1.2653e-11	-1.15887e-10	-5.73225e-12	-7.06772e-11	3.95775e-10	-8.44107e-11	4.11021e-11	3.35737e-10	1.17519e-10	9.07575e-11	-1.3162e-10	-3.95446e-11	-9.51969e-11	-1.61654e-10	7.74829e-19
-1.78871e-10	-9.08834e-11	1.14126e-10	-3.11236e-11	-1.82153e-10	-1.45865e-10	1.51025e-10	-5.57539e-11	-1.73345e-11	2.00322e-10	-1.98948e-11	3.57361e-11	3.28859e-11	-8.28164e-11	-4.40315e-10	-1.62134e-10	1.26809e-11	-9.72071e-11	-5.76307e-12	3.28515e-11	3.74923e-10	-8.49565e-11	4.06286e-11	3.10298e-10	1.17569e-10	8.73253e-11	-1.31066e-10	-3.95639e-11	-9.51228e-11	-1.61635e-10	7.36637e-19
-1.78278e-10	-8.98249e-11	1.14187e-10	-3.11243e-11	-1.82151e-10	-1.4582e-10	1.51472e-10	-5.58223e-11	-1.63789e-11	2.00322e-10	-1.98779e-11	2.17439e-11	3.28824e-11	-8.28251e-11	-4.40346e-10	-1.62326e-10	1.26805e-11	-9.72621e-11	-5.75898e-12	2.47674e-11	3.74956e-10	-8.4955e-11	4.08004e-11	3.12256e-10	1.17561e-10	8.82303e-11	-1.31172e-10	-3.95639e-11	-9.51267e-11	-1.61636e-10	7.36618e-19
-1.77785e-10	-9.00088e-11	1.14121e-10	-3.11139e-11	-1.82091e-10	-1.4578e-10	1.52108e-10	-5.58216e-11	-1.45669e-11	2.00319e-10	-2.00346e-11	3.49663e-11	3.29107e-11	-8.2877e-11	-4.4102e-10	-1.59817e-10	1.26776e-11	-9.38412e-11	-5.77101e-12	-2.50111e-11	3.74565e-10	-8.49102e-11	4.03819e-11	3.06911e-10	1.1756e-10	8.77532e-11	-1.31628e-10	-3.95385e-11	-9.51579e-11	-1.6164e-10	7.32872e-19
-1.77493e-10	-8.7886e-11	1.14067e-10	-3.11227e-11	-1.82101e-10	-1.45815e-10	1.51923e-10	-5.58713e-11	5.59425e-12	2.00323e-10	-1.9889e-11	3.34776e-11	3.28876e-11	-8.27923e-11	-4.40581e-10	-1.61163e-10	1.26756e-11	-9.83768e-11	-5.77724e-12	6.11469e-12	3.74986e-10	-8.48787e-11	4.06893e-11	3.05864e-10	1.17564e-10	8.79821e-11	-1.31695e-10	-3.95645e-11	-9.51245e-11	-1.61638e-10	7.32113e-19
-1.76934e-10	-8.93721e-11	1.14122e-10	-3.112e-11	-1.82098e-10	-1.45817e-10	1.52e-10	-5.59467e-11	-9.04945e-12	2.00322e-10	-1.99031e-11	3.42062e-11	3.28946e-11	-8.28174e-11	-4.40501e-10	-1.60447e-10	1.2678e-11	-9.76192e-11	-5.7674e-12	-3.02373e-12	3.74631e-10	-8.49077e-11	4.06154e-11	3.05691e-10	1.17567e-10	8.84146e-11	-1.31423e-10	-3.95581e-11	-9.51414e-11	-1.61637e-10	7.31485e-19
-1.31431e-10	-8.91088e-11	1.14122e-10	-3.11237e-11	-9.14158e-11	-1.45818e-10	1.56223e-10	-5.5986e-11	-1.01833e-11	2.00321e-10	-1.98834e-11	3.46413e-11	3.09988e-11	-8.27791e-11	-4.40922e-10	-1.60365e-10	1.2672e-11	-9.44848e-11	-5.98445e-12	-1.1498e-11	3.75076e-10	-8.49229e-11	4.05974e-11	3.04477e-10	1.17397e-10	8.8419e-11	-1.31428e-10	-3.95596e-11	-9.50858e-11	-1.61639e-10	6.93247e-19
-1.37515e-10	-8.96164e-11	1.14134e-10	-3.11221e-11	-1.00211e-10	-1.45818e-10	1.51972e-10	-5.59986e-11	-8.29536e-12	1.85057e-10	-1.99091e-11	3.49938e-11	3.26798e-11	-8.33094e-11	-4.40742e-10	-1.60561e-10	1.26738e-11	-9.54161e-11	-2.89132e-12	-1.72796e-13	3.74635e-10	-8.48447e-11	4.04918e-11	3.06702e-10	1.17537e-10	8.76116e-11	-1.31603e-10	-3.95596e-11	-9.5103e-11	-1.61638e-10	6.90526e-19
-1.39989e-10	-8.87713e-11	1.14126e-10	-3.11251e-11	-1.08289e-10	-1.45817e-10	1.52445e-10	-5.5995e-11	-9.09685e-12	1.53547e-10	-1.98991e-11	3.44802e-11	3.18413e-11	-8.333e-11	-4.40832e-10	-1.60439e-10	1.26738e-11	-9.67466e-11	-5.76309e-12	-5.16714e-12	3.74866e-10	-8.484e-11	4.0546e-11	3.05306e-10	1.17514e-10	8.8187e-11	-1.31525e-10	-3.95593e-11	-9.51285e-11	-1.61638e-10	6.81896e-19
-1.36163e-10	-8.90728e-11	1.14134e-10	-3.11248e-11	-9.78642e-11	-1.45815e-10	1.54851e-10	-5.59366e-11	-9.96405e-12	1.48537e-10	-1.98878e-11	3.43821e-11	3.19545e-11	-8.31972e-11	-4.40778e-10	-1.60441e-10	1.26741e-11	-9.61878e-11	-4.25596e-12	-8.60554e-12	3.74583e-10	-8.48622e-11	4.05528e-11	3.05107e-10	1.17477e-10	8.78416e-11	-1.31423e-10	-3.95594e-11	-9.51187e-11	-1.61638e-10	6.77407e-19
-1.43852e-10	-8.89997e-11	1.1439e-10	-3.11216e-11	-1.0497e-10	-1.45816e-10	1.52299e-10	-5.63968e-11	-8.21813e-12	1.48453e-10	-1.98295e-11	3.45461e-11	3.18204e-11	-8.35739e-11	-4.99656e-11	-1.60651e-10	1.26736e-11	-9.62219e-11	-1.83228e-12	-8.11324e-12	3.73172e-10	-8.48494e-11	4.11315e-11	3.05968e-10	1.17541e-10	6.58383e-11	-1.21817e-10	-3.95583e-11	-9.4664e-11	-1.77991e-10	4.8777e-19
-1.42718e-10	-8.90456e-11	1.14192e-10	-3.11233e-11	-1.02694e-10	-1.45816e-10	1.52346e-10	-5.61424e-11	-8.38864e-12	1.54362e-10	-1.98856e-11	3.43096e-11	3.16934e-11	-8.33649e-11	-6.82417e-11	-1.60643e-10	1.26737e-11	-9.62101e-11	-1.94621e-12	-6.36191e-12	3.73472e-10	-8.48544e-11	4.09783e-11	3.05914e-10	1.17494e-10	6.74824e-11	-1.22998e-10	-3.95588e-11	-9.49744e-11	-1.64695e-10	4.86965e-19
-1.4311e-10	-8.90394e-11	1.14234e-10	-3.11233e-11	-1.02698e-10	-1.45816e-10	1.52381e-10	-5.6172e-11	-8.39553e-12	1.53353e-10	-1.98831e-11	3.43637e-11	3.17471e-11	-8.34033e-11	-6.87486e-11	-1.60645e-10	1.26737e-11	-9.62101e-11	-1.9045e-12	-6.9082e-12	3.73365e-10	-8.48527e-11	4.10174e-11	3.05915e-10	1.17505e-10	6.74483e-11	-1.22203e-10	-3.95588e-11	-9.49725e-11	-1.64912e-10	4.86679e-19
-1.39746e-10	-8.90052e-11	1.14347e-10	-3.11224e-11	-1.0498e-10	-1.45816e-10	1.52546e-10	-5.63939e-11	-8.75632e-12	1.49585e-10	-1.98555e-11	3.44519e-11	3.18252e-11	-8.35116e-11	-5.21553e-11	-1.6059e-10	1.26737e-11	-9.59457e-11	-2.59524e-12	-6.67686e-12	3.73367e-10	-8.485e-11	4.11115e-11	3.05877e-10	1.17535e-10	6.67975e-11	-1.23731e-10	-3.95584e-11	-9.4805e-11	-1.68921e-10	4.84702e-19
-1.40067e-10	-8.90144e-11	1.1427e-10	-3.11226e-11	-1.03794e-10	-1.45821e-10	1.52563e-10	-5.61093e-11	-8.94391e-12	1.50839e-10	-1.98571e-11	3.43768e-11	3.1801e-11	-8.3443e-11	-5.35051e-11	-1.60614e-10	1.26737e-11	-9.614e-11	-3.13832e-12	-6.46372e-12	3.73442e-10	-8.48534e-11	4.10076e-11	3.05627e-10	1.17516e-10	6.74e-11	-1.24053e-10	-3.95586e-11	-9.49066e-11	-1.64857e-10	4.83767e-19
-1.40396e-10	-7.20289e-11	1.1427e-10	-3.11229e-11	-1.04178e-10	-1.45822e-10	1.52491e-10	-5.61907e-11	-8.64075e-12	1.50206e-10	-1.98737e-11	1.1972e-11	3.17978e-11	-8.34275e-11	-6.63598e-11	-1.60014e-10	1.27228e-11	-9.60545e-11	-7.3824e-12	-6.57389e-12	3.73555e-10	-8.48401e-11	4.09828e-11	3.04979e-10	1.17507e-10	2.02347e-11	-1.22764e-10	-3.95607e-11	-9.48981e-11	-1.64237e-10	4.7636e-19
-1.40396e-10	-7.20289e-11	1.1427e-10	-3.11229e-11	-1.04178e-10	-1.45822e-10	1.52491e-10	-5.61907e-11	-8.64075e-12	1.50206e-10	-1.98737e-11	1.1972e-11	3.17978e-11	-8.34275e-11	-6.63598e-11	-1.60014e-10	1.27228e-11	-9.60545e-11	-7.3824e-12	-6.57389e-12	3.73555e-10	-8.48401e-11	4.09828e-11	3.04979e-10	1.17507e-10	2.02347e-11	-1.22764e-10	-3.95607e-11	-9.48981e-11	-1.64237e-10	4.7636e-19
-1.40272e-10	-7.31582e-11	1.14253e-10	-3.11229e-11	-1.04275e-10	-1.45822e-10	1.5264e-10	-5.62011e-11	-8.73292e-12	1.50219e-10	-1.98721e-11	1.21858e-11	3.18028e-11	-8.34314e-11	-5.94462e-11	-1.60118e-10	1.27074e-11	-9.6039e-11	-6.58528e-12	-6.56425e-12	3.73554e-10	-8.48406e-11	4.09799e-11	3.05074e-10	1.17508e-10	2.34613e-11	-1.22933e-10	-3.95605e-11	-9.48973e-11	-1.64274e-10	4.75963e-19
-1.36484e-10	-7.14429e-11	1.14267e-10	-3.11228e-11	-1.04432e-10	-1.45822e-10	1.52524e-10	-5.61859e-11	-8.72282e-12	1.50259e-10	-1.98681e-11	1.85473e-11	3.18374e-11	-8.34265e-11	-6.16598e-11	-1.60307e-10	1.26879e-11	-9.6048e-11	-7.33596e-12	-6.56774e-12	3.73546e-10	-8.48432e-11	4.09892e-11	3.0511e-10	1.17514e-10	2.44355e-11	-1.228e-10	-3.95605e-11	-9.48933e-11	-1.64721e-10	4.75394e-19
-1.38581e-10	-7.55815e-11	9.77601e-11	-3.11229e-11	-1.04419e-10	-1.45822e-10	3.32133e-11	-5.61235e-11	-8.7686e-12	1.49628e-10	-1.97594e-11	1.82554e-11	3.1823e-11	-8.34142e-11	-6.0629e-11	-1.60151e-10	1.26729e-11	-9.25821e-11	-7.84338e-12	1.484e-13	3.73539e-10	-8.48428e-11	4.08578e-11	3.05182e-10	1.17514e-10	2.81019e-11	-1.22852e-10	-3.95075e-11	-9.48952e-11	-1.64654e-10	4.50045e-19
-1.36126e-10	-7.2622e-11	3.44034e-11	-3.11229e-11	-1.0445e-10	-1.45822e-10	7.37059e-11	-5.61193e-11	-8.76604e-12	1.47309e-10	-1.98376e-11	1.71406e-11	3.18378e-11	-8.31543e-11	-6.19254e-11	-1.60249e-10	1.26857e-11	-9.49633e-11	-7.9417e-12	2.08382e-11	3.73544e-10	-8.48432e-11	4.08799e-11	3.05114e-10	1.17511e-10	2.42852e-11	-1.22886e-10	-3.95008e-11	-9.48919e-11	-1.64704e-10	4.44986e-19
-1.38621e-10	-7.37385e-11	4.16414e-11	-3.11233e-11	-1.04381e-10	-1.45821e-10	3.7911e-11	-5.61529e-11	-8.74358e-12	1.49026e-10	-1.96751e-11	1.75254e-11	3.18278e-11	-8.34224e-11	-6.10125e-11	-1.60158e-10	1.26827e-11	-9.29201e-11	-7.22195e-12	-2.16901e-13	3.7354e-10	-8.48427e-11	4.08436e-11	3.05096e-10	1.11152e-10	2.58266e-11	-1.22939e-10	-3.96074e-11	-9.48966e-11	-1.64695e-10	4.40595e-19
-1.38123e-10	-3.27602e-11	2.77028e-11	-3.11233e-11	-1.04409e-10	-1.45822e-10	5.26709e-11	-5.61251e-11	-8.75456e-12	1.49403e-10	-1.982e-11	1.7961e-11	3.18233e-11	-8.33852e-11	-6.14545e-11	-1.60187e-10	1.2672e-11	-9.44121e-11	-7.70243e-12	1.31664e-12	3.73543e-10	-8.48625e-11	4.02473e-11	3.05152e-10	1.15168e-10	2.58818e-11	-1.22873e-10	-3.95732e-11	-9.4895e-11	-1.64693e-10	4.37827e-19
-1.38048e-10	-2.80517e-11	3.34549e-11	-3.1124e-11	-1.04395e-10	-1.45821e-10	4.83799e-11	-5.61427e-11	-8.75324e-12	1.49404e-10	-1.98209e-11	1.77743e-11	3.18246e-11	-8.33847e-11	-6.12915e-11	-1.60204e-10	1.26809e-11	-9.46961e-11	-7.58296e-12	3.37548e-13	3.73544e-10	-8.48531e-11	4.03855e-11	3.05133e-10	1.0628e-10	2.5244e-11	-1.22948e-10	-3.95514e-11	-9.48945e-11	-1.64699e-10	4.35483e-19
-1.37937e-10	-4.08497e-11	2.75068e-11	-3.11241e-11	-1.05097e-10	-1.45821e-10	4.83029e-11	-5.60942e-11	-9.27359e-12	1.51369e-10	-1.98247e-11	1.7669e-11	3.17946e-11	-8.33734e-11	-6.11681e-11	-1.60228e-10	1.31161e-11	-9.39405e-11	-7.26805e-12	1.11473e-12	8.80708e-11	-8.48467e-11	4.0894e-11	3.05149e-10	1.15106e-10	2.50384e-11	-1.22854e-10	-3.95586e-11	-9.48635e-11	-1.64671e-10	3.06734e-19
-1.37933e-10	-3.91744e-11	2.76348e-11	-3.11242e-11	-8.49977e-11	-1.45821e-10	4.67851e-11	-5.62616e-11	-9.23786e-12	1.50903e-10	-1.98241e-11	1.76616e-11	3.19067e-11	-8.32551e-11	-6.11779e-11	-1.60226e-10	1.30431e-11	-9.39586e-11	-7.5492e-12	1.09512e-12	1.04975e-10	-8.48473e-11	4.0833e-11	3.05137e-10	1.13223e-10	2.5681e-11	-1.22871e-10	-3.95519e-11	-9.48538e-11	-1.64671e-10	3.05367e-19
-1.37578e-10	-4.1262e-11	3.27264e-11	-3.16894e-11	-8.76857e-11	-1.45887e-10	5.18632e-11	-5.72834e-11	-8.63235e-12	1.48899e-10	-1.9828e-11	1.756e-11	3.1829e-11	-8.02301e-11	-6.10361e-11	-1.60229e-10	1.29003e-11	-8.42083e-12	-7.86459e-12	2.84813e-12	1.06012e-10	-8.55857e-11	4.09204e-11	2.78911e-10	1.08505e-10	2.63198e-11	-1.25304e-10	-3.93239e-11	-9.47762e-11	-1.64691e-10	2.816e-19
-1.3782e-10	-4.25054e-11	2.97352e-11	-3.11527e-11	-9.07367e-11	-1.45846e-10	4.45656e-11	-5.83322e-11	-8.78302e-12	1.49615e-10	-1.98242e-11	1.76164e-11	3.18354e-11	-5.06775e-11	-6.11396e-11	-1.60218e-10	1.29407e-11	-3.12475e-11	-7.96644e-12	2.9034e-12	5.6098e-11	-8.49769e-11	4.07942e-11	2.86908e-10	1.11934e-10	2.61821e-11	-1.23981e-10	-3.94829e-11	-9.47126e-11	-1.64673e-10	2.755e-19
-1.37801e-10	-4.19159e-11	3.01801e-11	-3.13352e-11	-9.07888e-11	-1.45852e-10	4.76617e-11	-5.75647e-11	-8.76354e-12	1.49556e-10	-1.98231e-11	1.7617e-11	3.18297e-11	-5.36494e-11	-6.1129e-11	-1.60222e-10	1.29855e-11	-2.99027e-11	-7.80981e-12	2.35444e-12	6.89127e-11	-8.50757e-11	4.08322e-11	2.80133e-10	1.10843e-10	2.6407e-11	-1.24172e-10	-3.94808e-11	-9.47543e-11	-1.64676e-10	2.73501e-19
-1.37791e-10	-4.19855e-11	3.02112e-11	-3.14024e-11	-8.81576e-11	-1.45865e-10	4.76267e-11	-5.73519e-11	-8.71077e-12	1.49436e-10	-1.98268e-11	1.76157e-11	3.18236e-11	-5.19233e-11	-6.10974e-11	-1.60218e-10	1.29686e-11	-2.11056e-11	-7.76726e-12	2.82103e-12	5.34133e-11	-8.512e-11	4.08766e-11	2.81796e-10	1.12731e-10	2.62037e-11	-1.24231e-10	-3.94663e-11	-9.46623e-11	-1.64679e-10	2.71802e-19
-1.37745e-10	-4.06456e-11	2.64554e-11	-3.12881e-11	-9.37015e-11	-1.45852e-10	4.6223e-11	-5.7653e-11	-8.79024e-12	1.49538e-10	-1.98242e-11	1.76147e-11	3.18843e-11	-4.63557e-11	-5.29476e-11	-1.60223e-10	1.30699e-11	-2.63026e-11	-7.89428e-12	2.60145e-12	6.46656e-11	-8.39562e-11	4.08965e-11	2.15639e-10	1.10407e-10	2.61193e-11	-1.24106e-10	-3.9467e-11	-9.46654e-11	-1.64745e-10	2.38869e-19
-1.37753e-10	-4.05711e-11	2.64872e-11	-3.13252e-11	-9.15795e-11	-1.45853e-10	4.65454e-11	-5.76398e-11	-8.78004e-12	1.49552e-10	-1.98238e-11	1.76165e-11	3.18788e-11	-4.85816e-11	-5.29363e-11	-1.60223e-10	1.30012e-11	-2.27458e-11	-7.87885e-12	3.57842e-12	6.22737e-11	-8.41167e-11	4.08797e-11	2.1664e-10	1.10447e-10	2.61303e-11	-1.24269e-10	-3.9466e-11	-9.46621e-11	-1.6472e-10	2.38744e-19
-1.37787e-10	-4.07386e-11	2.87919e-11	-3.12871e-11	-8.98259e-11	-1.45855e-10	4.67051e-11	-5.76244e-11	-8.80204e-12	1.49548e-10	-2.29998e-11	1.76086e-11	3.18774e-11	-5.0669e-11	-5.24898e-11	-1.60222e-10	1.23222e-11	-2.82802e-11	-7.86499e-12	2.60041e-12	6.29981e-11	-8.41378e-11	4.08735e-11	2.20034e-10	1.1075e-10	2.59915e-11	-7.49811e-11	-3.95075e-11	-6.13924e-11	-1.64727e-10	2.2577e-19
-1.37906e-10	-4.07285e-11	2.87674e-11	-3.12873e-11	-8.99898e-11	-1.4585e-10	4.66441e-11	-5.76246e-11	-8.80207e-12	1.4955e-10	-2.2998e-11	1.7609e-11	3.18768e-11	-5.10421e-11	-5.242e-11	-1.60223e-10	1.22957e-11	-2.84121e-11	-7.86165e-12	2.59849e-12	6.29447e-11	-8.41396e-11	4.08713e-11	2.2043e-10	1.10793e-10	2.59714e-11	-7.59163e-11	-3.95011e-11	-5.61216e-11	-1.64724e-10	2.25557e-19
-1.37802e-10	-4.0558e-11	2.70872e-11	-3.12678e-11	-9.02657e-11	-1.45781e-10	4.67771e-11	-5.76153e-11	-8.80231e-12	1.49397e-10	-2.20586e-11	1.76141e-11	3.18861e-11	-5.10886e-11	-4.93081e-11	-1.60273e-10	1.25633e-11	-2.25935e-11	-7.87275e-12	3.26775e-12	6.31766e-11	-8.40961e-11	4.08778e-11	2.19091e-10	1.10658e-10	2.60984e-11	-7.86161e-11	-3.95066e-11	-4.92131e-11	-1.64716e-10	2.2389e-19
-8.68848e-11	-4.0564e-11	2.78673e-11	-3.13365e-11	-9.0537e-11	-1.45844e-10	4.61544e-11	-5.76234e-11	-8.80052e-12	1.4942e-10	-2.20046e-11	1.76117e-11	3.18835e-11	-4.963e-11	-5.15734e-11	-1.6041e-10	1.21304e-11	-2.28922e-11	-7.86985e-12	2.98272e-12	6.28649e-11	-8.41022e-11	4.09001e-11	2.20478e-10	1.10563e-10	2.60212e-11	-7.70918e-11	-3.95034e-11	-4.27005e-11	-1.64718e-10	2.12351e-19
-4.95941e-11	-4.04849e-11	2.81251e-11	-3.12793e-11	-9.09759e-11	-1.45839e-10	4.65853e-11	-5.7633e-11	-8.81149e-12	1.49467e-10	-2.21581e-11	1.76124e-11	3.18815e-11	-5.02165e-11	-5.02725e-11	-1.60286e-10	1.23187e-11	-2.36423e-11	-1.04678e-11	2.88694e-12	6.30241e-11	-8.4165e-11	4.09436e-11	2.20032e-10	1.10631e-10	2.60582e-11	-7.92259e-11	-3.95031e-11	-3.92523e-11	-1.66544e-10	2.0789e-19
-4.62132e-11	-4.05368e-11	2.77169e-11	-3.13956e-11	-9.07504e-11	-1.45826e-10	4.63626e-11	-5.76225e-11	-8.80871e-12	1.49438e-10	-2.20014e-11	1.76255e-11	3.18814e-11	-5.0076e-11	-5.07345e-11	-1.29179e-10	1.25226e-11	-2.11583e-11	-7.99931e-12	2.91889e-12	6.26623e-11	-8.41326e-11	4.0918e-11	2.20851e-10	1.10637e-10	2.59936e-11	-8.03929e-11	-3.23936e-11	-4.3571e-11	-1.66011e-10	1.98511e-19
-5.43072e-11	-4.05393e-11	2.82312e-11	-3.03346e-11	-9.06667e-11	-1.4582e-10	4.63971e-11	-5.7627e-11	-8.78694e-12	1.49433e-10	-2.15191e-11	1.76176e-11	3.18839e-11	-4.99132e-11	-5.03983e-11	-1.20659e-10	1.23269e-11	-2.14626e-11	-9.33155e-12	2.92429e-12	6.2974e-11	-8.41393e-11	4.09253e-11	2.20082e-10	1.10726e-10	2.60311e-11	-7.97067e-11	-3.78869e-11	-3.80126e-11	-1.65113e-10	1.96353e-19
-5.3328e-11	-4.06087e-11	2.77477e-11	-3.11771e-11	-9.0534e-11	-1.45834e-10	4.63451e-11	-5.76245e-11	-8.80053e-12	1.49455e-10	-2.19257e-11	1.76226e-11	3.18818e-11	-5.00076e-11	-5.09011e-11	-1.10723e-10	1.22737e-11	-2.33493e-11	-8.47588e-12	2.94022e-12	6.28803e-11	-8.41153e-11	4.09144e-11	2.20797e-10	1.1065e-10	2.6011e-11	-7.97565e-11	-3.87144e-11	-4.34201e-11	-1.65822e-10	1.95133e-19
-5.79468e-11	-4.05358e-11	2.80396e-11	-3.0259e-11	-9.06734e-11	-1.45829e-10	4.6368e-11	-5.76267e-11	-7.41095e-12	1.49473e-10	-2.18712e-11	1.80645e-11	3.189e-11	-4.99872e-11	-5.05945e-11	-1.17768e-10	1.24183e-11	-2.17973e-11	-8.18109e-12	2.95764e-12	6.29081e-11	-8.41574e-11	4.30411e-11	2.20548e-10	1.10646e-10	2.60018e-11	-7.96194e-11	-3.72933e-11	-4.00435e-11	-8.12719e-11	1.75904e-19
-2.72461e-11	-4.05368e-11	2.81038e-11	-2.96448e-11	-9.13776e-11	-1.45832e-10	4.63652e-11	-5.76267e-11	-8.63416e-12	1.49464e-10	-2.18757e-11	2.14667e-11	3.18927e-11	-5.00793e-11	-5.06829e-11	-1.11834e-10	1.23245e-11	-2.14212e-11	-8.30658e-12	2.92776e-12	6.23938e-11	-8.41249e-11	4.10072e-11	2.20782e-10	1.10278e-10	2.60018e-11	-7.95757e-11	-3.74251e-11	-3.89054e-11	-3.01346e-11	1.66172e-19
-1.29595e-11	-4.0534e-11	2.80115e-11	-3.05571e-11	-9.14251e-11	-1.45836e-10	4.63526e-11	-5.76269e-11	-8.70166e-12	1.49452e-10	-2.18235e-11	2.31253e-11	3.18962e-11	-5.0021e-11	-5.05869e-11	-1.13306e-10	1.23497e-11	-2.18429e-11	-8.41209e-12	2.94021e-12	6.2859e-11	-8.41414e-11	4.11431e-11	2.20473e-10	9.62519e-11	2.59826e-11	-7.9648e-11	-3.70046e-11	-4.00415e-11	-2.16571e-11	1.62731e-19
-1.43121e-11	-4.05439e-11	2.79994e-11	-3.05289e-11	-9.1218e-11	-1.45844e-10	4.63402e-11	-5.76268e-11	-8.68566e-12	1.49455e-10	-2.18482e-11	2.17598e-11	3.18929e-11	-5.0025e-11	-5.06079e-11	-1.12634e-10	1.23546e-11	-2.24076e-11	-8.45887e-12	2.95249e-12	6.28038e-11	-8.41403e-11	4.11907e-11	2.20318e-10	9.17746e-11	2.59948e-11	-7.96503e-11	-3.69563e-11	-4.01574e-11	-2.53148e-11	1.61812e-19
-1.20872e-11	-3.92208e-11	2.79885e-11	-3.03583e-11	-9.08794e-11	-1.45866e-10	4.63507e-11	-5.76251e-11	-8.59972e-12	1.4946e-10	-2.2025e-11	2.04775e-11	3.18867e-11	-5.0401e-11	-4.89504e-11	-1.12523e-10	1.23559e-11	-2.24695e-11	-8.27238e-12	2.95717e-12	6.30229e-11	-8.41394e-11	4.11499e-11	2.20103e-10	9.27822e-11	2.59965e-11	-7.96421e-11	-3.70082e-11	-4.08086e-11	-2.09418e-11	1.61351e-19
-1.18951e-11	-4.03447e-11	2.8022e-11	-3.04549e-11	-7.17561e-11	-1.45858e-10	2.18648e-11	-5.76257e-11	-7.20074e-12	1.4986e-10	-2.22381e-11	2.26538e-11	3.1893e-11	-5.00487e-11	-3.99153e-11	-1.1375e-10	1.23537e-11	-2.19628e-11	-2.96291e-12	2.94959e-12	6.28067e-11	-3.83924e-11	4.18217e-11	2.20317e-10	9.52661e-11	2.59892e-11	-7.89544e-11	-3.68616e-11	-4.06103e-11	-2.43947e-11	1.51224e-19
-1.07045e-11	-4.01796e-11	2.79879e-11	-3.05739e-11	-4.96864e-11	-1.45861e-10	2.11329e-11	-5.76245e-11	-5.05655e-12	1.49842e-10	-2.20849e-11	2.21444e-11	3.18948e-11	-5.01263e-11	-4.41367e-11	-1.13383e-10	1.23472e-11	-2.20634e-11	-4.38587e-12	2.95219e-12	6.28388e-11	-4.67102e-11	4.129e-11	2.20295e-10	9.32842e-11	2.59959e-11	-7.86884e-11	-3.6938e-11	-4.06501e-11	-2.57545e-11	1.4903e-19
-1.04132e-11	-4.02512e-11	2.80092e-11	-3.05147e-11	-2.23103e-11	-1.45859e-10	1.94291e-11	-5.76256e-11	-7.82756e-12	1.49622e-10	-2.20952e-11	2.26734e-11	3.18975e-11	-5.00846e-11	-4.20298e-11	-1.13527e-10	1.23465e-11	-2.20295e-11	-6.54483e-12	2.95314e-12	6.27693e-11	-4.57133e-11	4.13294e-11	2.20307e-10	9.29855e-11	2.59966e-11	-7.88918e-11	-3.69155e-11	-4.0587e-11	-2.72602e-11	1.46808e-19
-1.01999e-11	-4.00649e-11	2.79937e-11	-3.04981e-11	-3.29316e-11	-1.44726e-10	1.49704e-11	-5.7625e-11	-5.86633e-12	1.49696e-10	-2.21537e-11	2.24848e-11	3.18957e-11	-5.01154e-11	-4.36526e-11	-1.13443e-10	1.23495e-11	-2.20131e-11	-4.27354e-12	2.95357e-12	6.27718e-11	-3.14145e-11	4.13576e-11	2.20303e-10	9.31651e-11	2.59964e-11	-7.86188e-11	-3.69181e-11	-4.05924e-11	-2.53609e-11	1.45767e-19
-1.02211e-11	-4.02039e-11	3.46878e-11	-3.05154e-11	-3.26888e-11	-1.45893e-10	1.73419e-11	-5.77927e-11	-4.4394e-12	1.41611e-10	-2.2232e-11	2.32073e-11	3.18964e-11	-5.01478e-11	-3.72877e-11	-1.13424e-10	4.99324e-12	-2.20823e-11	-6.01758e-12	2.95352e-12	6.27571e-11	-2.63074e-11	4.13213e-11	2.06844e-10	9.42587e-11	2.60035e-11	-7.85312e-11	-3.6533e-11	-4.05996e-11	-2.72155e-11	1.37875e-19
-1.11776e-11	-4.01837e-11	3.14372e-11	-3.05146e-11	-3.31742e-11	-1.45716e-10	1.81198e-11	-5.76865e-11	-4.56657e-12	1.35789e-10	-2.2185e-11	2.28108e-11	3.1896e-11	-5.05779e-11	-4.32024e-11	-1.13425e-10	6.84057e-12	-2.20935e-11	-2.93803e-12	2.95333e-12	6.27653e-11	-2.92007e-11	4.13265e-11	2.10329e-10	9.38975e-11	2.60117e-11	-6.66843e-11	-3.664e-11	-4.05789e-11	-2.67457e-11	1.36363e-19
-1.28705e-11	-4.01642e-11	3.08236e-11	-3.02461e-11	-3.26965e-11	-4.85976e-11	1.7812e-11	-5.76321e-11	-5.94179e-12	1.41882e-10	-2.21138e-11	2.24923e-11	3.1896e-11	-5.04011e-11	-4.28873e-11	-1.13387e-10	9.83067e-12	-2.21131e-11	-3.58325e-12	2.95225e-12	6.27759e-11	-3.02724e-11	3.7124e-11	1.90961e-10	9.3334e-11	2.60127e-11	-6.77065e-11	-3.68236e-11	-4.0588e-11	-2.59391e-11	1.11084e-19
-1.16301e-11	-4.01551e-11	3.14431e-11	-3.01721e-11	-3.61756e-11	-4.52655e-11	1.74717e-11	-5.77059e-11	-3.87215e-12	1.41072e-10	-2.21538e-11	2.30121e-11	3.18957e-11	-5.04628e-11	-4.25611e-11	-1.13381e-10	1.01211e-11	-2.20892e-11	-4.18165e-12	2.95275e-12	6.27833e-11	-3.29671e-11	3.92672e-11	1.93957e-10	9.38071e-11	2.60046e-11	-5.48662e-11	-3.6745e-11	-4.05828e-11	-2.64384e-11	1.10795e-19
-1.11435e-11	-2.94191e-11	3.14407e-11	-3.00461e-11	-2.80143e-11	-5.09318e-11	1.76593e-11	-5.77126e-11	-5.41365e-12	1.43768e-10	-2.21735e-11	2.34236e-11	3.10516e-11	-5.0318e-11	-4.23989e-11	-1.13384e-10	8.79257e-12	-2.20591e-11	-4.15479e-12	2.95032e-12	6.27774e-11	-3.10739e-11	3.926e-11	1.85697e-10	9.3171e-11	2.60048e-11	-5.4426e-11	-3.67066e-11	-4.05855e-11	-2.6821e-11	1.07345e-19
-1.11938e-11	-3.54675e-11	3.13054e-11	-3.01381e-11	-2.96408e-11	-4.90888e-11	1.76269e-11	-5.77051e-11	-5.08019e-12	1.40733e-10	-2.21487e-11	2.31925e-11	3.17185e-11	-5.03678e-11	-4.22083e-11	-1.13394e-10	8.32524e-12	-2.2082e-11	-4.08219e-12	2.95222e-12	6.27785e-11	-3.18832e-11	3.91122e-11	1.87427e-10	8.38583e-11	2.60044e-11	-4.89222e-11	-3.67062e-11	-4.05848e-11	-2.64893e-11	1.0524e-19
-1.14107e-11	-3.84836e-11	3.08126e-11	-3.02325e-11	-3.22617e-11	-4.96443e-11	1.75277e-11	-5.77057e-11	-4.98102e-12	1.42101e-10	-2.21523e-11	2.32193e-11	3.14784e-11	-5.0328e-11	-4.20166e-11	-1.13397e-10	9.02647e-12	-2.2066e-11	-4.27227e-12	2.95162e-12	6.27761e-11	-3.18902e-11	3.74013e-11	1.86342e-10	7.92228e-11	2.60039e-11	-4.84023e-11	-3.67041e-11	-4.05865e-11	-2.65839e-11	1.04684e-19
-1.11527e-11	-3.82656e-11	3.0912e-11	-3.02501e-11	-3.18589e-11	-4.87451e-11	1.75472e-11	-5.77137e-11	-4.27826e-12	7.8821e-11	-2.21517e-11	2.31687e-11	3.16577e-11	-5.03228e-11	-4.23399e-11	-1.13445e-10	8.68055e-12	-2.21531e-11	-4.67163e-12	2.84112e-12	6.27469e-11	-3.23141e-11	3.9259e-11	1.87306e-10	7.8545e-11	2.57854e-11	-4.77883e-11	-3.67223e-11	-4.0585e-11	-2.66119e-11	9.09686e-20
-1.11991e-11	-3.82225e-11	3.12308e-11	-3.02408e-11	-3.17417e-11	-4.89718e-11	1.75212e-11	-5.77047e-11	-4.54276e-12	7.11257e-11	-2.21467e-11	2.31988e-11	3.17124e-11	-5.03201e-11	-4.24091e-11	-1.13394e-10	1.32235e-11	-2.22095e-11	-1.20141e-11	2.86628e-12	6.2772e-11	-3.23431e-11	3.71182e-11	1.87166e-10	8.03524e-11	2.56749e-11	-4.73955e-11	-3.6787e-11	-4.05689e-11	-2.65989e-11	9.01061e-20
[truncated: 1,930 more rows]
