# Supplementary material for: A modified shuffled frog leaping algorithm with inertia weight
Source: Sci Rep. 2024 Feb 20;14:4146. doi: 10.1038/s41598-024-51306-1 (PMC11224354; doi:10.1038/s41598-024-51306-1)
Supplement: Supplementary file 1 — Supplementary Information. [file 41598_2024_51306_MOESM1_ESM.zip › data/F1/SFLA_B_Compilation.xlsx]

## Sheet: Sheet1
9165.18	10516.9	9506.87	8069.65	10061.9	10494	10531.8	11226	9910.72	10970.5	7999.91	8892.37	11687.3	9458.65	6894.31	11131.3	8790.51	11650.2	11656.3	11718	13103.9	12660.1	8783.02	9098.94	9471.36	10709.3	12516.1	11730.9	7300.4	8281.38	10132.9
1532.34	1429.82	1798.5	1716.99	2334.64	1466.93	2043.05	2135.67	1579.64	2654.71	1058.63	2076.5	1595.59	1889.26	1691.65	2430.9	1870.69	1823.55	1868.82	2133.42	1410.95	1519.32	1782.97	1867.41	1675.97	1956.76	1736.49	1804.15	1537.03	2005.16	1814.25
305.231	303.237	353.871	396.522	478.878	306.684	495.372	328.673	452.528	309.829	353.274	189.435	540.391	371.128	307.602	288.863	395.935	377.232	506.274	372.855	293.657	475.216	396.497	346.389	311.417	331.688	435.785	402.18	275.436	665.897	378.933
78.4056	109.581	91.6418	117.087	136.367	72.1327	107.196	117.701	75.8918	121.796	112.162	117.474	112.607	112.265	61.1241	77.0823	105.737	83.9219	111.542	73.6861	75.7099	89.4265	104.835	95.2304	138.71	120.307	82.951	96.7149	107.828	138.87	101.533
41.1131	50.6868	34.5616	57.9869	83.2073	33.7579	77.2672	56.9123	40.6567	33.1347	35.0237	32.9023	54.807	44.9733	25.6225	37.1892	63.5246	40.1367	43.7264	29.5347	33.9498	35.2115	53.8501	47.5644	48.8381	47.4966	48.1633	42.7781	27.1239	84.268	46.1989
27.6365	32.0991	19.7593	39.091	59.5488	15.7633	53.246	45.7854	25.8388	16.5382	23.6197	21.6284	33.6528	25.5387	12.2722	15.94	24.478	24.5561	21.9034	12.1508	16.33	26.9091	40.7793	23.9532	35.1353	23.7295	28.6794	24.6634	19.5633	57.8753	28.2888
18.6989	24.6621	17.8164	29.2495	48.7992	13.204	36.1964	30.5579	20.0897	15.2471	17.3237	17.7265	27.8172	17.9794	10.5243	13.1166	24.0181	20.5762	15.7349	7.44513	15.0852	23.9539	30.211	21.119	29.4489	20.709	23.0652	18.8096	15.3186	39.178	22.1227
17.4521	21.5915	15.3537	24.8036	45.3254	11.9544	34.5214	24.3595	17.3945	11.4591	16.6818	17.256	26.2679	15.1794	8.24994	10.5453	21.1829	18.1609	13.4294	5.44754	14.1618	20.3336	24.0546	18.1038	23.4776	18.4271	19.8172	15.9678	12.0346	38.8076	19.3934
16.5486	19.0551	14.078	21.7989	42.9504	10.444	33.7945	23.3121	15.5058	10.6973	14.6111	13.8986	23.2391	12.4064	7.963	8.75122	19.5089	15.9281	12.136	5.34131	13.5775	18.5149	23.7027	17.1394	23.4776	16.119	17.3006	14.8	10.7633	35.3211	17.7561
14.9209	18.0205	13.1993	20.9815	40.5579	10.0151	31.443	22.2006	14.7504	10.5881	14.3257	13.44	22.7989	12.0835	7.52471	8.27044	17.7163	15.2455	10.8684	4.99443	12.8669	16.8406	23.156	14.4774	22.2622	15.601	17.2481	14.1814	9.81958	33.6489	16.8016
14.1934	17.1823	12.4742	19.5442	34.6493	9.39619	31.2271	21.7222	12.7501	9.64541	13.9707	11.0943	19.247	11.716	7.2123	8.26585	15.5173	14.4641	9.97229	4.77826	12.1527	15.4249	22.5865	11.5367	20.5118	14.9845	15.8581	13.5032	9.48308	32.3313	15.5798
14.0835	15.2635	12.2379	19.0245	33.1054	9.28702	30.4349	21.2492	12.5322	9.14864	13.6056	11.0943	18.918	11.5505	7.05847	7.97599	15.2506	14.2387	9.18034	4.07878	11.5942	14.6621	21.3387	11.0831	18.9665	14.2726	14.5757	11.8349	9.26368	31.4881	14.9466
12.0554	14.2707	11.2428	18.3244	32.7533	9.17203	29.5032	19.7649	12.0314	7.91761	12.3043	10.642	18.0809	9.53428	6.84363	7.2594	14.8677	12.5733	8.84337	3.66335	10.241	14.2213	17.8853	10.7282	18.089	13.4827	12.9839	11.8349	8.86781	27.7078	13.923
10.9407	13.4075	11.1927	17.8674	32.425	8.03076	23.4771	18.7872	11.6346	7.7225	11.6984	10.1199	16.3229	8.98257	6.74594	7.19586	13.836	12.3408	8.49009	3.60388	9.92207	13.761	17.4361	9.96304	17.6398	13.1815	12.9259	11.7511	8.1668	27.7078	13.2426
10.3607	12.8472	10.7695	13.7284	30.7266	7.99079	23.185	17.6299	11.4222	7.69947	9.90484	9.63942	15.4405	8.81265	5.9588	7.09079	13.4304	10.7178	7.83669	3.59382	9.6606	13.3713	16.4932	9.64324	17.3729	11.3776	12.7495	10.6448	7.33459	26.7941	12.4742
9.63912	9.79732	10.5737	13.5702	27.104	7.80507	21.9974	16.8765	10.4032	7.3915	9.81026	8.94688	14.7861	8.81265	5.83913	6.84067	13.2369	10.6816	7.62513	3.37476	8.03894	12.8842	15.3085	9.48335	15.0048	10.9593	12.4267	8.2617	7.31198	25.882	11.6891
9.02278	9.7449	9.43626	13.1988	24.7732	7.73434	21.2498	16.5999	10.2104	7.25485	9.43416	8.93036	14.0879	7.89705	5.77718	6.39997	12.943	10.5107	7.51247	3.29658	6.06853	12.7626	15.2474	9.40357	14.7615	9.97925	12.2095	8.0238	7.20539	25.3337	11.2337
8.89066	9.15976	9.37166	13.0208	24.4977	6.46335	21.1751	16.3283	9.93712	6.6847	6.59995	8.81615	13.7302	7.55318	5.58321	5.5796	12.7024	9.98164	7.449	2.73189	5.45661	11.6535	14.8473	9.35542	14.3399	9.97925	12.007	7.74846	7.08898	25.0155	10.7916
7.37911	8.81422	8.56663	12.738	23.3665	5.88341	20.9531	16.2443	9.68643	6.29278	6.53592	8.71984	13.6034	7.55318	5.54956	5.5796	11.9398	9.81963	7.40868	2.6626	5.41605	11.1109	13.7607	8.87843	14.043	9.85817	11.5952	7.70317	7.03474	24.8814	10.4526
6.76771	8.76377	8.27482	10.8463	22.5425	5.85709	20.2556	14.9681	9.52693	6.29278	6.10738	7.10144	12.7505	7.07514	5.43411	5.53867	10.9734	9.56825	7.38611	2.60243	5.37625	10.2586	13.51	8.86822	13.7633	8.63296	11.334	7.6171	6.94831	24.7711	9.99042
6.70282	8.6123	8.0862	10.3479	22.2798	5.82721	16.7277	14.2303	8.57171	6.17823	5.92874	6.92503	11.2806	7.03557	5.34088	5.26019	10.8771	9.04057	7.2497	2.46416	5.35888	9.78402	13.1227	8.82204	13.6571	8.25992	11.0084	6.63691	6.52436	24.4495	9.55302
6.49085	8.49787	7.84359	10.3213	21.3941	5.75908	16.2877	13.528	8.57171	6.12606	5.08973	6.31638	11.2806	7.03292	5.30178	5.23798	10.8281	8.87086	6.55674	2.19432	4.9439	9.74208	12.9283	8.44432	13.6523	7.93741	10.3816	6.62695	6.28522	23.2487	9.25735
6.0077	8.18512	7.72621	10.2218	19.94	5.41399	14.835	12.7727	8.13882	5.69045	4.38655	6.14791	10.9459	6.59673	5.16975	5.08154	10.0981	8.43361	6.55231	2.16962	4.93151	9.59333	12.4096	8.36656	13.6183	7.8386	10.031	6.62695	6.27746	23.1545	8.91205
5.98887	7.24105	7.55056	10.1766	19.7474	5.2771	14.6497	12.3408	8.1217	5.14272	4.21375	5.92757	10.8269	6.53794	5.05871	5.05956	10.0752	8.20173	6.46284	2.15423	3.83884	9.04058	12.349	8.35418	10.0075	7.76305	9.22046	6.57172	6.14411	22.9977	8.56806
5.90757	6.90968	7.5424	10.1547	19.6647	4.26874	14.4384	10.8482	7.91019	5.05091	3.97762	3.97839	10.7916	6.49354	5.02181	5.04158	10.0218	7.86609	6.40285	2.14281	3.74186	6.508	12.2349	8.29464	8.11671	6.99935	9.19878	6.29847	5.86142	19.4762	8.0388
5.83021	6.84112	7.51149	9.71839	19.5694	4.16041	14.3395	10.2908	7.88036	4.93655	3.93231	3.48891	10.7059	6.45331	4.45983	4.82665	9.91104	7.83084	5.71906	2.13634	3.71128	6.29275	12.0028	7.70753	7.65974	6.99935	8.9866	6.24233	5.68292	18.6546	7.81608
5.24815	6.77604	7.48053	9.45236	18.4169	4.05012	12.2389	9.86447	7.84274	4.09643	3.41326	3.33176	10.5459	5.23539	4.42574	4.72977	9.73683	7.81331	5.51183	2.00783	3.69761	6.27159	11.8786	7.55967	7.27396	6.68887	8.82352	6.22203	5.53051	18.3173	7.48273
5.19223	6.71067	6.97636	9.29908	17.4248	3.97978	12.2308	9.33671	7.36053	3.91235	3.36921	3.32423	9.78326	5.12281	4.35199	4.62633	9.55651	7.69304	4.97099	1.79903	3.68997	5.7938	8.75018	7.2805	7.10715	6.68887	8.59215	6.20297	5.4762	18.3071	7.16366
5.0818	6.64063	5.84989	8.95002	16.4423	3.75962	12.2093	7.93338	7.12246	3.65416	3.34342	3.27137	9.17262	4.96254	4.33494	4.04301	9.54654	7.50707	4.69594	1.76648	3.60153	5.52348	8.75018	7.21309	6.59543	6.50887	8.20214	6.19736	5.4348	18.18	6.88314
5.02656	5.91796	5.8094	8.95002	16.4423	3.75137	12.1831	7.93338	5.9201	3.41518	3.07692	2.90773	9.10814	4.89455	4.32529	3.65966	9.44856	7.41023	4.68405	1.72735	3.60013	5.52348	8.73486	7.19364	5.99692	6.3868	7.42744	5.38406	4.76116	17.8496	6.64833
5.0152	5.90999	5.76518	8.91675	16.3139	3.74266	11.0823	7.4168	5.75255	3.30458	3.07652	2.88129	7.65712	4.61583	3.90689	3.56332	8.18024	7.30264	4.62466	1.47175	3.58239	5.52348	8.71874	6.06734	5.22305	6.3754	7.3358	4.93425	4.54943	17.8262	6.35454
4.74263	5.76363	5.72522	8.66959	16.2454	3.72777	6.89416	7.33202	5.54676	3.0279	3.02273	2.73377	7.23327	4.56412	3.80437	3.46365	8.02715	7.10269	4.41504	1.46289	3.07828	5.44972	8.23575	5.99499	5.10213	6.36559	7.21668	4.89778	4.54036	16.7987	6.03949
4.71853	3.92194	4.51922	7.58401	14.8892	3.24058	6.57557	7.19426	5.51922	3.02092	3.00334	2.4101	7.05393	4.36146	3.75325	3.41113	7.8667	5.54705	3.86099	1.45981	3.06015	5.28383	8.16397	5.46885	4.98366	5.99856	6.86033	4.89778	4.36113	16.2387	5.64094
4.58935	3.75914	4.47232	7.51636	14.3208	3.20974	6.57557	6.23353	4.13674	2.94282	3.00251	2.34819	4.25195	3.92697	3.68739	3.09177	7.77211	5.0827	3.59139	1.45405	2.81989	4.63886	8.13652	5.45911	4.93585	5.94427	6.86033	4.89492	4.29917	14.5935	5.28493
4.56121	3.75904	4.44537	7.38627	13.9935	3.16381	6.52473	6.19033	3.87141	2.93665	2.90402	2.30639	4.0215	3.84088	3.41467	3.00808	5.92319	5.02845	3.57273	1.39726	2.69232	4.57894	7.91613	5.24873	4.83421	5.90069	6.83257	3.88003	3.90176	13.8967	5.06439
4.53346	3.72271	4.43589	6.67228	13.6479	3.0624	5.9041	6.17617	3.67154	2.92174	2.79728	2.13225	3.72735	3.82961	3.34914	2.97585	5.819	4.96098	3.53296	1.34153	2.59149	4.41444	7.83895	5.16788	3.8261	5.38876	6.82342	3.63103	3.43687	13.8883	4.87405
4.3991	3.45804	4.16367	6.51047	13.5934	2.73406	5.58154	5.16241	3.57873	2.85391	2.79128	1.84361	3.63179	3.81935	3.22739	2.75603	5.49256	4.93149	3.52925	1.28479	2.5515	4.00045	7.42948	4.34624	3.70078	5.31211	6.4469	3.55844	2.78831	13.7211	4.63994
4.22189	3.34211	4.00058	6.37935	13.5064	2.73406	5.1454	4.98919	3.36588	2.7703	2.51921	1.70557	3.52514	3.8028	3.05976	2.59177	5.45628	4.6547	3.5235	1.16609	2.53652	4.00045	7.42948	4.30431	3.35559	5.17857	5.32499	3.54311	2.55503	12.5892	4.44258
4.08523	3.23793	3.78797	5.45052	13.205	2.72852	4.86884	4.98088	3.17168	2.75484	2.51921	1.64355	3.2921	3.74235	2.85224	2.57246	5.40296	4.22079	3.35097	1.13885	2.24051	3.98169	7.41577	4.23932	3.29059	4.83658	5.10951	3.1871	2.55503	12.4601	4.27743
4.08523	2.66344	3.32275	4.8025	13.1712	2.71814	4.83714	4.97109	2.40924	2.74102	2.50111	1.55705	3.1839	3.62362	2.47192	2.5443	5.37602	3.89062	3.29203	1.11961	2.22563	3.94542	7.26357	4.20491	3.22869	4.01967	4.43643	3.12383	2.51094	12.295	4.08453
4.06108	2.66344	3.30239	4.78009	13.1141	2.56514	4.73661	4.96272	2.35424	2.51934	2.49462	1.53687	3.13471	2.91089	2.40828	1.69432	5.01289	3.84942	2.97137	1.03107	2.15278	3.67033	7.26357	3.63556	3.22384	4.01967	4.31966	2.98779	2.49029	9.74777	3.85383
4.04735	2.65746	3.25492	4.57183	12.7319	2.46706	4.42327	4.82516	2.3446	2.49802	2.44393	1.37857	2.93753	2.84105	2.32493	1.65169	4.93895	3.72931	2.7189	1.01333	1.92211	3.63489	7.25356	3.55145	3.17857	3.98131	4.28074	2.50466	2.47356	9.74777	3.74428
4.02624	2.40328	3.23847	4.57013	12.7235	2.35176	3.73223	4.62486	2.29202	2.45654	2.41327	1.37195	2.82601	2.81404	2.29177	1.61871	4.8888	3.71268	2.64636	0.992307	1.91567	3.31237	7.24348	3.40244	2.79426	3.95815	4.13693	2.43225	2.34368	9.15813	3.62308
3.49132	2.178	3.09411	4.12623	12.7116	2.31231	3.51361	4.62414	2.18593	2.4317	2.25812	1.34153	2.65014	2.06293	2.17804	1.59945	4.62776	3.68697	2.51815	0.978831	1.78787	3.29367	6.42675	3.3481	2.71733	3.72098	3.81152	2.42792	2.32092	8.79	3.44053
3.40699	2.0929	3.04643	3.95548	12.1544	2.18729	3.43912	4.58791	2.17552	2.4167	2.22649	1.33703	2.63566	1.82158	2.17256	1.58492	4.37563	3.44144	2.17958	0.953954	1.78781	3.29038	6.32751	2.96737	2.68797	3.72009	3.6622	2.40489	2.28965	8.49002	3.32732
3.38893	2.08677	2.90808	3.88589	12.0852	2.15996	2.91536	4.54851	2.17544	2.36621	2.20888	1.33255	2.62609	1.7697	1.89462	1.39934	4.31024	3.36266	2.01389	0.88175	1.78683	3.28317	6.24703	2.84556	2.62625	3.72009	3.5873	2.37678	2.00461	7.14501	3.19809
3.2572	2.06703	2.5331	3.84727	12.0845	1.76571	2.73538	4.46159	2.17064	2.35595	2.20888	1.31328	2.60829	1.65699	1.88026	1.38608	3.78094	3.34596	1.68368	0.88175	1.76938	3.28115	5.93294	2.06893	2.61847	3.71323	3.54871	1.86932	2.00182	7.02643	3.06183
2.93049	2.05517	1.89178	3.84205	11.6449	1.73132	2.73124	4.07989	2.16654	2.34681	2.20888	1.15535	2.52203	1.48395	1.80175	1.38456	2.98089	3.27052	1.62405	0.861716	1.29573	3.27718	5.89684	2.06893	2.50994	3.69038	3.45317	1.72059	1.94298	6.79988	2.91232
2.9258	1.68027	1.86024	3.53119	11.6181	1.65478	2.68463	4.00567	1.75996	2.26475	2.199	0.926126	2.51522	1.45892	1.78103	1.37681	2.59737	3.22719	1.58073	0.694151	1.26349	2.79688	5.8601	1.91301	2.32698	3.5457	3.44363	1.57465	1.84403	6.58004	2.78302
2.87684	1.64747	1.76859	3.50609	11.5443	1.61046	2.66422	3.87014	1.7178	2.23476	2.18916	0.834861	2.50736	1.28021	1.75033	1.37373	2.54252	2.22227	1.54824	0.692306	1.1734	2.61147	3.06473	1.83743	2.32698	3.47824	2.6964	1.55719	1.79015	5.77376	2.55638
2.6075	1.61942	1.68861	3.05454	11.54	1.58877	2.58843	3.85054	1.7178	1.11733	1.81112	0.814024	2.3921	1.25098	1.40431	1.34315	2.47678	2.19918	1.53919	0.658938	1.16945	2.61147	2.92981	1.83733	2.25437	3.4403	2.69298	1.37605	1.79015	4.51406	2.39596
2.42883	1.5956	1.63173	2.7372	11.534	1.47754	2.505	3.78028	1.71469	1.103	1.80568	0.736719	2.32516	1.13465	1.38537	1.30574	2.4594	2.14894	1.15386	0.637322	1.16712	2.59762	2.8858	1.81718	1.93427	3.41102	2.60456	1.08153	1.78852	4.42144	2.31032
2.3313	1.52727	1.61773	2.64329	11.2846	1.44425	2.40959	3.55458	1.69774	1.07186	1.788	0.696927	2.19047	1.06816	1.37811	1.26907	2.42375	2.13493	1.07959	0.629982	1.14518	2.59641	2.87186	1.73639	1.85694	3.3348	2.56338	1.0559	1.77978	4.27662	2.24862
1.96374	1.45952	1.22647	2.29264	10.0522	1.40995	2.06415	3.54906	1.64313	1.05814	1.77869	0.674205	2.08548	1.0061	1.37373	1.2549	2.41785	1.99452	1.0781	0.478933	1.12669	2.40945	2.71091	1.73417	1.83719	3.3247	2.56338	1.03838	1.76927	4.03325	2.11363
1.94489	1.29922	1.16067	2.26632	9.94916	1.39955	2.03438	3.27178	1.54765	1.04895	1.76692	0.621779	2.04536	0.831647	1.17933	1.06404	2.40367	1.96149	1.07312	0.461689	0.924428	2.25969	2.67242	1.53085	1.81152	3.32251	2.56078	1.00211	1.76927	3.96241	2.03825
1.82688	1.28977	1.16067	2.20878	9.88667	1.26803	2.009	3.24856	1.4488	0.924986	1.74176	0.592704	1.93329	0.779761	1.13973	1.05194	2.33102	1.95798	1.045	0.434022	0.923828	2.19594	2.66073	1.53085	1.72471	2.97664	2.55727	0.978698	1.70048	3.94868	1.98257
1.81013	1.24788	1.12393	2.17338	9.84712	1.26539	1.99189	3.22566	1.44164	0.916308	1.69863	0.588675	1.93282	0.772709	1.12102	1.03419	2.31851	1.94982	1.03443	0.429055	0.920959	2.08407	2.6557	1.53085	1.72074	2.86567	2.52528	0.964363	1.57272	3.7679	1.95105
1.73344	1.21613	1.11863	2.05502	9.73806	1.23826	1.88104	3.20826	1.42964	0.896542	1.6984	0.577107	1.86938	0.763832	1.10248	1.01353	2.30581	1.75187	1.02211	0.425141	0.911297	2.04625	2.65448	1.51872	1.72034	2.69884	2.50279	0.919798	1.54082	3.68349	1.90805
1.67117	1.05136	1.09089	1.9354	4.39916	1.17252	1.84164	2.96598	1.38674	0.896542	1.48288	0.573814	1.8497	0.733545	1.09858	1.00692	2.28431	1.62358	1.02124	0.423374	0.77519	1.94614	2.45399	1.45012	1.68533	2.48542	1.94671	0.919798	1.51862	3.6228	1.64378
1.6177	1.01464	1.03946	1.93287	4.30357	1.05907	1.73352	2.89132	1.37048	0.792411	1.38982	0.561482	1.82396	0.716648	1.09596	0.876249	2.27804	1.57616	1.02024	0.422585	0.737471	1.93627	2.14935	1.44628	1.66241	2.43616	1.86275	0.893626	1.48245	3.44022	1.58544
1.45418	0.925602	1.00559	1.21482	4.30357	1.03945	1.65691	2.45565	1.35994	0.790705	1.38615	0.55987	1.78499	0.710657	1.05602	0.860411	2.22722	1.49807	1.01806	0.394261	0.734643	1.80468	2.04965	1.41912	1.66	2.24334	1.83387	0.844679	1.42892	3.31966	1.50136
1.2827	0.918534	0.999061	1.18222	4.26915	1.00972	1.467	2.35794	1.35368	0.766003	1.38154	0.559316	1.78499	0.703619	1.0432	0.824302	2.18164	1.49684	0.763447	0.386639	0.73372	1.77034	1.77069	1.41208	1.4899	2.01435	1.76849	0.801575	1.41579	3.31466	1.44077
1.22952	0.82626	0.987367	1.16779	4.14211	0.910919	1.37846	2.289	1.27299	0.756947	0.987862	0.554223	1.78167	0.436635	1.00348	0.803444	2.06435	1.45617	0.488576	0.386639	0.711535	1.74638	1.70862	1.40314	1.40996	1.85837	1.68867	0.80019	1.36358	3.30541	1.36401
1.18425	0.826092	0.91092	1.1528	4.13987	0.904814	1.37439	2.22369	1.26357	0.752765	0.901639	0.503825	1.65431	0.402457	0.948607	0.752903	2.04968	1.44851	0.45198	0.325143	0.711535	1.74165	1.62846	1.14988	1.40325	1.83515	1.64886	0.793955	1.28794	2.80952	1.30608
1.15521	0.715059	0.885962	1.11864	4.13884	0.795296	1.35458	2.20171	1.25873	0.643136	0.752716	0.501281	1.43426	0.402457	0.933252	0.74597	2.00783	1.26977	0.450818	0.308659	0.709859	1.74165	1.60185	1.12832	1.39754	1.82051	1.62685	0.793955	1.25062	2.60938	1.25849
1.11444	0.698648	0.881166	1.11838	4.11314	0.775449	1.32343	1.99901	1.09226	0.614788	0.72785	0.474308	1.40538	0.395613	0.926405	0.702974	1.97152	1.18147	0.441347	0.296667	0.70918	1.74067	1.30431	1.11542	1.38783	1.61702	1.51486	0.730455	1.25062	2.45502	1.20265
0.973167	0.686046	0.876295	1.11512	3.41296	0.746187	1.31087	1.56967	1.05644	0.599043	0.72785	0.456762	1.33819	0.393011	0.880399	0.668315	1.95583	1.14395	0.440561	0.292481	0.708564	1.61943	1.28426	1.10287	1.3025	1.57451	1.50212	0.722534	1.22826	2.33145	1.13399
0.873431	0.661229	0.865446	0.879136	3.27811	0.744444	0.897141	1.54505	1.03381	0.591239	0.723814	0.444068	1.2804	0.390638	0.868729	0.662811	1.89359	1.12213	0.438633	0.290944	0.664251	1.52708	1.23573	1.08193	1.22717	1.57246	1.4752	0.702477	0.914179	2.21776	1.0701
0.851276	0.615145	0.850575	0.86385	3.10614	0.68293	0.808344	1.52718	1.03276	0.586587	0.655191	0.429955	1.24973	0.286928	0.842162	0.657985	1.86779	1.10122	0.426827	0.285468	0.606045	1.50127	1.23374	1.07826	1.18488	1.5089	1.46906	0.702064	0.883223	2.07586	1.03238
0.782896	0.596487	0.805061	0.857954	3.05383	0.68293	0.765705	1.52051	0.883944	0.575384	0.623949	0.406368	1.21649	0.280647	0.839847	0.603459	1.86779	1.08551	0.407315	0.282309	0.586698	1.47979	1.22704	1.04535	1.14069	1.49126	1.11931	0.699892	0.882528	1.8415	0.988415
0.734785	0.594125	0.771898	0.843323	3.02246	0.655897	0.724158	1.51123	0.86126	0.482785	0.611842	0.361202	1.19462	0.273276	0.835529	0.56564	1.85501	0.823006	0.400756	0.278456	0.577559	1.44706	1.22137	1.03646	1.13357	1.44136	1.06782	0.645595	0.880027	1.57885	0.947697
0.626679	0.576812	0.734584	0.784908	3.01402	0.655141	0.712105	1.46568	0.86043	0.434199	0.603604	0.360287	1.17103	0.27027	0.761497	0.525559	1.72345	0.770256	0.398993	0.245992	0.554786	1.30728	1.20147	0.930878	1.12289	1.4354	0.886126	0.599828	0.87248	1.46438	0.902367
0.624958	0.531672	0.734584	0.777813	2.48105	0.642871	0.699003	1.45852	0.850529	0.432135	0.539707	0.32668	1.03285	0.269219	0.759445	0.505223	1.58174	0.754389	0.348143	0.245992	0.532562	1.26926	1.19668	0.905367	1.09655	1.43188	0.879619	0.581348	0.759217	1.46438	0.857112
0.571245	0.509251	0.728494	0.761185	2.36847	0.639657	0.669056	1.45321	0.66913	0.41686	0.530623	0.306466	0.979673	0.258107	0.756486	0.413907	1.37782	0.754389	0.346404	0.244309	0.384033	1.26677	1.12491	0.893455	1.09485	1.42964	0.836349	0.519586	0.742563	1.43499	0.816062
0.519227	0.48833	0.725438	0.663719	2.32799	0.548493	0.661021	1.38363	0.667795	0.352904	0.527683	0.287879	0.926795	0.228327	0.756486	0.377547	1.35634	0.747828	0.333628	0.243427	0.365322	1.26677	1.05665	0.887873	0.942619	1.20599	0.830656	0.517063	0.73743	1.42994	0.778826
0.494924	0.486539	0.699022	0.647146	2.30257	0.541491	0.613163	1.31243	0.634851	0.34752	0.500473	0.270662	0.899075	0.208193	0.744443	0.364827	1.31861	0.70509	0.332744	0.243047	0.359604	1.06714	1.04332	0.879697	0.858832	1.1798	0.774768	0.489107	0.725248	1.32881	0.745772
0.484778	0.484789	0.646604	0.618449	2.29546	0.540944	0.60705	1.30225	0.631478	0.331045	0.476214	0.266564	0.829929	0.206349	0.743857	0.33825	1.29333	0.68907	0.255533	0.234738	0.35186	1.06132	0.998028	0.835369	0.807313	1.13935	0.751548	0.479599	0.691496	1.296	0.722952
0.410053	0.443041	0.587126	0.615129	2.24721	0.53788	0.603069	1.27297	0.56969	0.29995	0.465021	0.25253	0.818933	0.204951	0.742806	0.32212	1.28226	0.681312	0.241826	0.225634	0.346559	1.0457	0.948887	0.835145	0.738554	1.10853	0.720561	0.474214	0.504776	1.19322	0.691322
0.378001	0.441653	0.545253	0.609979	1.99282	0.536592	0.571662	1.23822	0.56869	0.283234	0.461589	0.236067	0.796318	0.179254	0.742659	0.321	1.1349	0.62903	0.221961	0.2168	0.335171	0.934439	0.923018	0.835135	0.65822	1.10853	0.691897	0.447688	0.492477	1.16428	0.656552
0.369336	0.433112	0.509356	0.606394	1.9841	0.477204	0.537519	1.18927	0.547705	0.283234	0.372411	0.229563	0.721331	0.176285	0.724192	0.310471	1.10812	0.612581	0.219766	0.180504	0.332617	0.934439	0.914271	0.834357	0.649325	1.10726	0.683216	0.430346	0.492011	1.13988	0.637006
0.355929	0.432607	0.465826	0.538636	1.97347	0.457978	0.500209	1.15508	0.516702	0.280215	0.353591	0.222507	0.662878	0.171324	0.704809	0.305331	1.07049	0.612542	0.218983	0.180504	0.275759	0.933697	0.908475	0.791665	0.621552	1.1064	0.675437	0.411583	0.488187	1.12607	0.617281
0.337209	0.405472	0.465203	0.506825	1.94382	0.448018	0.445149	1.09097	0.512873	0.27716	0.353442	0.217167	0.6564	0.168009	0.701644	0.300497	1.0441	0.609352	0.216211	0.177747	0.259901	0.927732	0.890825	0.790043	0.615666	1.1059	0.666969	0.396469	0.44527	0.936862	0.597097
0.304617	0.403337	0.4645	0.499035	1.87292	0.446225	0.426632	1.07777	0.47619	0.246832	0.351704	0.216684	0.655093	0.167964	0.653102	0.277182	0.931999	0.605526	0.196244	0.172535	0.257113	0.794082	0.88443	0.787757	0.614845	1.09006	0.645487	0.381607	0.435806	0.888278	0.574185
0.299102	0.402119	0.456152	0.497499	1.86121	0.429628	0.411708	0.867888	0.466951	0.242321	0.349813	0.197983	0.644617	0.167531	0.652386	0.269603	0.926213	0.527926	0.18725	0.171767	0.256515	0.684096	0.580383	0.772637	0.603343	1.03343	0.606523	0.356799	0.392644	0.86857	0.539487
0.274868	0.389885	0.408997	0.492706	1.85529	0.427361	0.407102	0.85845	0.465429	0.23674	0.32137	0.196085	0.639319	0.157106	0.495712	0.265206	0.795168	0.501485	0.184307	0.171575	0.244046	0.626168	0.543094	0.770466	0.563688	0.870017	0.594441	0.343531	0.363408	0.828322	0.509711
0.268811	0.315631	0.406293	0.413745	1.85529	0.416651	0.373083	0.822046	0.420605	0.226601	0.32137	0.189268	0.599978	0.111124	0.48828	0.243584	0.776478	0.491573	0.183517	0.168548	0.24177	0.59914	0.53044	0.592458	0.546417	0.834837	0.566477	0.336461	0.347917	0.827349	0.483858
0.265055	0.304944	0.391266	0.395794	1.83826	0.352102	0.362569	0.756552	0.416715	0.213207	0.318811	0.16718	0.587766	0.100141	0.48692	0.2397	0.76379	0.479008	0.161977	0.161316	0.240056	0.577978	0.519948	0.552906	0.511374	0.802893	0.54044	0.332251	0.339648	0.816833	0.46658
0.262055	0.299272	0.386733	0.392832	1.80785	0.318916	0.315319	0.709931	0.410351	0.209481	0.309714	0.159486	0.567635	0.100141	0.486304	0.235733	0.763517	0.464159	0.161411	0.155302	0.238871	0.569959	0.507204	0.505004	0.496936	0.759546	0.537841	0.317178	0.33053	0.750361	0.450986
0.247063	0.29224	0.377736	0.38802	1.8078	0.308995	0.311292	0.705957	0.401499	0.202625	0.308545	0.156831	0.561944	0.0998941	0.485566	0.14076	0.763057	0.448652	0.157838	0.15467	0.238637	0.565857	0.284442	0.500106	0.491296	0.425921	0.452109	0.137722	0.324737	0.719036	0.415361
0.246414	0.291092	0.368513	0.384195	1.77566	0.305378	0.309501	0.691274	0.384826	0.197259	0.308181	0.127446	0.557133	0.0978348	0.457401	0.135941	0.717629	0.377821	0.155701	0.130959	0.182456	0.533749	0.248673	0.499022	0.469934	0.330828	0.450483	0.137722	0.302184	0.71259	0.39626
0.2404	0.289129	0.3518	0.301518	1.713	0.289665	0.292927	0.596561	0.383082	0.193935	0.299883	0.110961	0.551324	0.0905661	0.45192	0.134779	0.682579	0.376118	0.146177	0.130709	0.180841	0.523344	0.248673	0.498395	0.459468	0.324047	0.450462	0.129377	0.301113	0.709639	0.381746
0.238233	0.257947	0.265312	0.288353	1.68378	0.275373	0.277686	0.532737	0.370712	0.157334	0.255071	0.0876925	0.532872	0.0888225	0.45192	0.134369	0.58775	0.359852	0.144178	0.13023	0.178143	0.512992	0.245205	0.481035	0.451634	0.3088	0.44462	0.128427	0.297652	0.70336	0.362403
0.235503	0.251822	0.255116	0.276987	1.64754	0.264894	0.267315	0.504644	0.368076	0.145591	0.255071	0.0858495	0.523457	0.0781108	0.451578	0.133939	0.556989	0.357526	0.139959	0.125381	0.176984	0.511892	0.240131	0.467161	0.334512	0.268983	0.443553	0.127708	0.295827	0.694956	0.349568
0.235268	0.229191	0.247397	0.272408	1.4698	0.249313	0.252457	0.454972	0.36786	0.143657	0.254881	0.0845861	0.523457	0.0743106	0.451404	0.126972	0.525555	0.354324	0.13295	0.119742	0.176514	0.504376	0.235833	0.467161	0.334512	0.249647	0.441459	0.109789	0.272382	0.694563	0.335224
0.233633	0.209242	0.241524	0.229567	1.38125	0.210699	0.249667	0.42769	0.357294	0.142687	0.254614	0.078505	0.522386	0.0733458	0.437229	0.124145	0.378484	0.352504	0.130676	0.117481	0.173478	0.493137	0.23115	0.459711	0.333024	0.246437	0.421648	0.108226	0.262139	0.693624	0.319173
0.195843	0.207724	0.239011	0.220144	1.36174	0.194729	0.222821	0.417753	0.338635	0.136282	0.240763	0.0744583	0.521392	0.0723137	0.415913	0.119574	0.366184	0.335257	0.12717	0.116962	0.173206	0.436551	0.196834	0.456392	0.331273	0.241275	0.42077	0.104269	0.244628	0.685834	0.30719
0.195481	0.195992	0.212095	0.218241	1.34831	0.190011	0.199512	0.395783	0.31979	0.127587	0.234005	0.0714869	0.520748	0.071899	0.408675	0.117567	0.331693	0.321987	0.103278	0.116332	0.171641	0.372467	0.193953	0.381831	0.305875	0.241275	0.420469	0.0960408	0.20014	0.65112	0.291176
0.187768	0.191736	0.197022	0.217502	1.13185	0.16182	0.175686	0.38505	0.31908	0.125241	0.228359	0.0681858	0.517602	0.0717801	0.407911	0.117085	0.331693	0.308844	0.103094	0.11233	0.167936	0.366286	0.191396	0.369467	0.291831	0.237971	0.420469	0.0912465	0.189891	0.647379	0.277784
0.187443	0.191118	0.188041	0.215863	1.09645	0.153552	0.165208	0.338964	0.317491	0.120919	0.226372	0.0639325	0.446446	0.0664989	0.38539	0.0921501	0.330497	0.28655	0.102454	0.111282	0.16479	0.346082	0.184326	0.367542	0.291831	0.206415	0.420282	0.0874441	0.183601	0.643353	0.266076
0.187427	0.190562	0.18763	0.214259	1.08029	0.143847	0.158078	0.33853	0.316505	0.116891	0.225729	0.0463694	0.42858	0.0664989	0.385187	0.0916596	0.321351	0.27356	0.0876219	0.110596	0.163229	0.338933	0.184066	0.365524	0.290253	0.205026	0.393349	0.0853138	0.174286	0.628776	0.259997
0.186685	0.190215	0.186082	0.198077	0.944059	0.126337	0.155519	0.334722	0.311512	0.105552	0.218308	0.0458227	0.421018	0.0660332	0.382108	0.0907633	0.294699	0.254532	0.084467	0.109476	0.140754	0.273014	0.174485	0.363911	0.288569	0.192215	0.386388	0.0801589	0.169295	0.570696	0.244849
0.184884	0.175849	0.174593	0.160504	0.94005	0.12525	0.14858	0.297415	0.297486	0.100184	0.216602	0.045551	0.392632	0.0657337	0.379144	0.085399	0.276166	0.24967	0.0842385	0.109282	0.130291	0.265747	0.161317	0.358821	0.237031	0.184169	0.385257	0.0673674	0.149523	0.496875	0.23152
0.180487	0.167687	0.159249	0.15709	0.853911	0.122003	0.139702	0.297054	0.285267	0.0991522	0.21554	0.0443224	0.386321	0.0655339	0.373543	0.0833225	0.267332	0.229205	0.0838563	0.109206	0.129162	0.256571	0.155824	0.287207	0.230621	0.159035	0.346607	0.0613383	0.145661	0.469459	0.218709
0.178503	0.137569	0.151394	0.152505	0.763663	0.12172	0.137169	0.28599	0.1925	0.0978917	0.215276	0.0435963	0.376172	0.0647088	0.371192	0.0751263	0.264846	0.22703	0.0837305	0.0949494	0.128755	0.250284	0.152778	0.282387	0.228953	0.136522	0.244267	0.0581732	0.141504	0.462936	0.20407
0.177105	0.103268	0.149419	0.152363	0.723539	0.120323	0.13466	0.256445	0.163225	0.0927736	0.212599	0.0429372	0.31287	0.0537714	0.361441	0.0669042	0.254899	0.223547	0.0836235	0.0914662	0.115607	0.236789	0.0994336	0.278481	0.224928	0.133396	0.223253	0.0575208	0.132215	0.462918	0.191391
0.164044	0.0992684	0.143177	0.151306	0.715459	0.111361	0.127742	0.254044	0.15302	0.0842531	0.199489	0.0382458	0.307237	0.0526364	0.360899	0.0668739	0.254417	0.202674	0.0750897	0.0914662	0.112077	0.225039	0.092717	0.277638	0.224863	0.127352	0.220865	0.0514941	0.125325	0.455274	0.185512
0.163382	0.0907785	0.13861	0.141181	0.682792	0.101015	0.120882	0.250767	0.150045	0.0820801	0.19783	0.0377438	0.30524	0.052078	0.356269	0.0662647	0.252491	0.20191	0.0749504	0.0909157	0.0502716	0.222958	0.0867362	0.201286	0.223604	0.12346	0.219594	0.0481732	0.11913	0.417886	0.175677
0.1612	0.090346	0.137278	0.140669	0.608568	0.0916575	0.109402	0.248848	0.146985	0.0814826	0.196527	0.0372277	0.304255	0.0490347	0.354992	0.0646908	0.232839	0.198025	0.0737818	0.0763447	0.0495149	0.221143	0.0779768	0.1497	0.213975	0.109481	0.216983	0.0464195	0.117022	0.340572	0.164898
0.161153	0.0901323	0.136461	0.139832	0.60483	0.0833388	0.107571	0.243998	0.125003	0.0807326	0.192763	0.0336172	0.299692	0.0478758	0.354714	0.062966	0.229121	0.197305	0.0732163	0.0641034	0.048339	0.220583	0.0762251	0.1497	0.21031	0.108344	0.168413	0.0449913	0.103802	0.325581	0.159491
0.160741	0.0885587	0.126153	0.13911	0.592557	0.0788771	0.100611	0.217532	0.124757	0.0765379	0.189021	0.0333571	0.298772	0.0478154	0.351774	0.0541989	0.221224	0.161059	0.0641948	0.0613155	0.047084	0.193728	0.076105	0.147311	0.179466	0.10826	0.168269	0.0406681	0.102902	0.276598	0.150952
0.159142	0.0695382	0.121191	0.129929	0.577025	0.0788771	0.0971297	0.217532	0.122731	0.0760385	0.188331	0.0314751	0.296523	0.0477814	0.351774	0.0533784	0.203833	0.148035	0.0619053	0.0612342	0.0428801	0.191711	0.0738153	0.147232	0.176707	0.106547	0.167404	0.0399251	0.0903772	0.268551	0.146618
0.158482	0.0690485	0.115154	0.124944	0.568911	0.0788771	0.0957758	0.191318	0.119731	0.0759614	0.188034	0.027794	0.290507	0.043581	0.351685	0.0493792	0.194799	0.132544	0.0614891	0.0596574	0.0421815	0.184593	0.0689416	0.142915	0.158611	0.106236	0.130085	0.0391444	0.0878527	0.266712	0.140832
0.120375	0.0602868	0.114592	0.123937	0.461369	0.0783966	0.0784878	0.188345	0.119442	0.0757659	0.112822	0.0247999	0.288443	0.0429268	0.350051	0.0485697	0.187144	0.130376	0.0604893	0.0583968	0.042094	0.172486	0.0651992	0.142269	0.149945	0.0926019	0.11426	0.0360122	0.0799093	0.245754	0.128852
0.115056	0.0559343	0.112102	0.121049	0.461369	0.0746804	0.073204	0.185938	0.112885	0.0757026	0.112786	0.0224774	0.265679	0.0428688	0.34053	0.0472886	0.18344	0.129391	0.0602193	0.0576207	0.0401343	0.170675	0.0615126	0.141992	0.1486	0.0894577	0.111721	0.0348641	0.0753272	0.236473	0.125366
0.112255	0.0555431	0.11086	0.118315	0.456143	0.0719928	0.0717937	0.185938	0.10807	0.0683601	0.11162	0.0223803	0.256054	0.0323006	0.33636	0.0449077	0.179436	0.127146	0.0599809	0.05683	0.039005	0.1701	0.0547307	0.13974	0.144874	0.0860421	0.106625	0.0335432	0.0663033	0.226403	0.121788
0.110356	0.0541661	0.109453	0.116279	0.441691	0.0676177	0.069873	0.180895	0.105194	0.0682801	0.111508	0.0199458	0.253831	0.0306766	0.336132	0.0440211	0.175403	0.104687	0.056105	0.0470928	0.0356497	0.15729	0.052623	0.126736	0.144479	0.0860125	0.0972945	0.0320061	0.0650423	0.214981	0.117177
0.0847247	0.0440966	0.108225	0.115402	0.281916	0.065785	0.0648016	0.18067	0.102104	0.0681545	0.108909	0.0194269	0.253647	0.0304745	0.333633	0.040899	0.165276	0.100069	0.0560927	0.0425365	0.0298952	0.154395	0.0519166	0.124819	0.139691	0.0850848	0.0894651	0.0308754	0.0626224	0.211332	0.108231
0.0757949	0.0427198	0.106122	0.103102	0.281916	0.0634106	0.0626595	0.180653	0.100434	0.0625573	0.108808	0.0187928	0.252215	0.0303137	0.095204	0.0399349	0.145236	0.096886	0.0560562	0.0404915	0.0286368	0.149708	0.0445521	0.120237	0.137831	0.0839942	0.0865255	0.0307534	0.061212	0.19619	0.0967648
0.0733415	0.038553	0.10521	0.101307	0.279345	0.058131	0.0611355	0.176058	0.0998648	0.062448	0.108307	0.0184494	0.207252	0.0267629	0.0931415	0.0398022	0.143757	0.0957319	0.0559736	0.0382255	0.0281901	0.146844	0.0334713	0.120237	0.133214	0.0806998	0.0836919	0.0296737	0.0565664	0.183707	0.0926364
0.0715773	0.0382755	0.103268	0.100219	0.275172	0.0571485	0.0601949	0.172015	0.0982827	0.0623975	0.103514	0.0179939	0.196212	0.0255001	0.0927636	0.0393372	0.140282	0.0838932	0.0547332	0.0378426	0.0281691	0.137516	0.030231	0.118886	0.129853	0.0785326	0.082471	0.0292887	0.0550212	0.181721	0.0900771
0.0704798	0.0369258	0.0974371	0.0987833	0.266773	0.0560187	0.0597725	0.15637	0.0677986	0.0611692	0.101012	0.0179416	0.181974	0.0246443	0.0921777	0.0388519	0.133469	0.0838932	0.0547216	0.0348865	0.0281691	0.135017	0.0300502	0.118718	0.109922	0.0664434	0.0821243	0.0239329	0.0514389	0.170822	0.0850579
0.0480138	0.0342296	0.0703945	0.0976465	0.261935	0.0547861	0.058325	0.15601	0.0667323	0.0585397	0.101012	0.0165103	0.181974	0.0226523	0.0919206	0.0320155	0.131369	0.0819057	0.0540627	0.032772	0.0281077	0.134593	0.0252023	0.118691	0.105571	0.0657079	0.0820671	0.0235982	0.0482866	0.168763	0.0817798
0.0480138	0.0335212	0.0668402	0.0727024	0.255781	0.054431	0.0574998	0.155203	0.0649741	0.0578564	0.100961	0.0147661	0.171255	0.0222439	0.0869807	0.0295901	0.130707	0.0800173	0.0531688	0.0325633	0.0274607	0.134042	0.0235703	0.116643	0.099417	0.061476	0.0612101	0.0232351	0.0473195	0.166996	0.0783481
0.0480138	0.0321219	0.056775	0.0676668	0.253621	0.0541596	0.053211	0.152091	0.0648061	0.0542562	0.0997912	0.0139993	0.170325	0.0209336	0.0808675	0.0294673	0.12617	0.0783561	0.0375083	0.0316958	0.0256366	0.118892	0.0206324	0.0945792	0.0731252	0.0597665	0.061071	0.0223148	0.0470331	0.166294	0.0738394
0.0476185	0.0310523	0.0524139	0.0676668	0.252478	0.0538595	0.0529112	0.145963	0.0637818	0.0542562	0.0966429	0.0137147	0.16984	0.0203748	0.0726938	0.0293099	0.086137	0.0611059	0.0343694	0.0302059	0.0247029	0.108375	0.0203831	0.0679856	0.0731252	0.0556709	0.061071	0.0209943	0.0449008	0.1659	0.0693168
0.0473452	0.0296567	0.0518365	0.0670182	0.240654	0.0396221	0.0510346	0.138234	0.0611189	0.0541596	0.0957633	0.0128593	0.162428	0.0202631	0.0719609	0.0292521	0.081562	0.055291	0.0293306	0.0295433	0.0243047	0.104232	0.0203587	0.0636967	0.0725093	0.0553458	0.0607301	0.0185242	0.0439624	0.165517	0.0666038
0.0447575	0.0281205	0.0452077	0.0669638	0.225706	0.039301	0.0504309	0.133524	0.0610559	0.0541072	0.0935753	0.01196	0.162428	0.0199558	0.0719609	0.0270189	0.080475	0.044747	0.0290384	0.0294496	0.0236908	0.103635	0.0201542	0.0615077	0.0720869	0.054476	0.0601452	0.0184761	0.0418858	0.157958	0.06446
0.0447496	0.0276745	0.042756	0.0665103	0.21987	0.0364282	0.0498953	0.129593	0.0604798	0.0502505	0.0891161	0.01181	0.162428	0.0197416	0.0717755	0.0237623	0.0782768	0.0444884	0.0225541	0.0292437	0.0224454	0.102825	0.0181287	0.0590829	0.0687917	0.0541013	0.0597997	0.0183849	0.0411608	0.152603	0.0626242
0.0433528	0.0236057	0.0402877	0.0656423	0.214753	0.0351265	0.0496695	0.12594	0.0553702	0.0499025	0.0890216	0.0116673	0.161905	0.019727	0.0661113	0.0236553	0.0772029	0.0442793	0.0218882	0.0291888	0.022443	0.10209	0.0179701	0.0546437	0.0610554	0.0513806	0.0335678	0.0182908	0.0411608	0.13999	0.0596963
0.0370942	0.0236057	0.0319539	0.0634934	0.211693	0.0348287	0.0417479	0.108613	0.0551317	0.0498146	0.0883604	0.0110881	0.147255	0.0196573	0.0653052	0.0231451	0.0767176	0.0435665	0.0213156	0.023601	0.0224324	0.0979683	0.0175454	0.0541997	0.0585024	0.0513806	0.03198	0.0146924	0.0399411	0.138349	0.0568327
0.0319807	0.0201886	0.0305853	0.0544927	0.211256	0.0329957	0.0410505	0.105268	0.0453396	0.0493389	0.0874122	0.00994051	0.134776	0.0192262	0.065269	0.0228057	0.0764431	0.0364806	0.0210179	0.0235903	0.0223795	0.097205	0.017473	0.0531292	0.0569824	0.0513305	0.0319345	0.0146481	0.0385171	0.114798	0.0539285
0.0316855	0.017653	0.0298997	0.04524	0.210906	0.0325372	0.0404779	0.0900001	0.0448556	0.0492401	0.0797193	0.00967609	0.128968	0.0188527	0.0650465	0.0180947	0.0665688	0.0353783	0.0208993	0.0234334	0.0223461	0.0934434	0.01739	0.0527949	0.0552762	0.0512977	0.0318305	0.0136185	0.0360633	0.113963	0.0515719
0.0313192	0.0168119	0.0298997	0.0451674	0.205747	0.0323496	0.0390894	0.0684082	0.0448556	0.0469757	0.0765851	0.00940876	0.128707	0.0186657	0.0640283	0.0170476	0.0617571	0.0329097	0.0207101	0.0233724	0.0163253	0.0934434	0.0168588	0.0526096	0.0543056	0.0505857	0.0317962	0.0136185	0.0352539	0.11297	0.0497194
0.0278456	0.0162558	0.0285942	0.0361107	0.204786	0.0282359	0.0384909	0.0623566	0.0448533	0.0465998	0.0719658	0.0083044	0.126602	0.0166844	0.0622269	0.017033	0.0586313	0.0327566	0.0190533	0.023332	0.0148866	0.0933319	0.0159569	0.0525769	0.0521007	0.047348	0.031787	0.0134712	0.0332603	0.0983021	0.047458
0.0277808	0.0154459	0.0283354	0.0361107	0.203228	0.0278096	0.0360096	0.05521	0.044762	0.046447	0.0525656	0.00776754	0.112691	0.0166844	0.0620812	0.0164308	0.0582541	0.0327243	0.0160004	0.0222146	0.0147567	0.0932588	0.0142879	0.0485168	0.0519353	0.0468196	0.0313147	0.0122267	0.0312546	0.0957404	0.0452888
0.0268292	0.0131812	0.0271776	0.0352949	0.194017	0.0263522	0.03329	0.0492771	0.0441687	0.0373246	0.0433661	0.00776575	0.100399	0.0165839	0.0512416	0.0153291	0.0578971	0.0284631	0.0157694	0.0222073	0.014435	0.0924819	0.012831	0.0469717	0.0509448	0.0444444	0.0310091	0.0118814	0.0299491	0.0952121	0.0425365
0.0262295	0.0124167	0.0268241	0.0348335	0.191951	0.025743	0.0324794	0.048396	0.0433896	0.0345725	0.0402821	0.00776092	0.100399	0.0156604	0.0489187	0.0152764	0.0573792	0.0270045	0.0139403	0.0220562	0.0140113	0.0779137	0.0121696	0.0459075	0.0464178	0.0441722	0.0235994	0.011801	0.0295571	0.0936759	0.0408246
0.0238254	0.0121683	0.0225333	0.0325446	0.179127	0.0241441	0.0323303	0.0474926	0.0429216	0.0345725	0.0383209	0.00772433	0.0993382	0.0154701	0.0487671	0.0140804	0.0573584	0.0268465	0.0136701	0.021788	0.0127542	0.0757089	0.0115717	0.044988	0.0437511	0.044097	0.0233508	0.0115194	0.0291544	0.084715	0.0392211
0.0230148	0.0108525	0.0212525	0.0293298	0.175991	0.0240245	0.0277538	0.0466319	0.0427561	0.0328633	0.0379443	0.00757075	0.0986556	0.0153549	0.0487254	0.0137668	0.0519587	0.0267537	0.0131581	0.0163575	0.0108875	0.0745768	0.0114461	0.0446772	0.0320872	0.0409562	0.0232115	0.010951	0.0269915	0.0846083	0.0375036
0.0227201	0.010202	0.0204895	0.0258286	0.17472	0.0240115	0.027743	0.0462864	0.0406021	0.0327978	0.0374493	0.0074978	0.0986133	0.0153167	0.0486294	0.0136539	0.0509177	0.0267187	0.0127375	0.0162234	0.00932427	0.0741427	0.0111956	0.0444794	0.0305058	0.0409085	0.0225301	0.0109483	0.0260365	0.0843119	0.0369181
0.022409	0.00861086	0.0191196	0.0211281	0.173493	0.0239067	0.027743	0.0452968	0.0404854	0.0325682	0.0371085	0.00726956	0.0865415	0.0152993	0.0467568	0.0128251	0.0505023	0.0265999	0.0110149	0.0160564	0.00932427	0.0729106	0.00875303	0.0420954	0.02999	0.0409085	0.0200388	0.0107836	0.0253778	0.0840874	0.0356335
0.0218405	0.00820443	0.0159295	0.0183745	0.151987	0.0233214	0.0275737	0.0452232	0.0390677	0.022739	0.0369925	0.00698314	0.0815682	0.0152448	0.0377551	0.0127337	0.050378	0.0260108	0.010982	0.0160326	0.00916477	0.0682195	0.00869488	0.0417878	0.0290186	0.0409072	0.0198947	0.0106897	0.0235475	0.0831229	0.0334663
0.0216351	0.00799624	0.0151052	0.016599	0.146958	0.0231415	0.0258756	0.0451575	0.0382874	0.0224787	0.0350683	0.0069419	0.0775995	0.0137127	0.0372594	0.0122676	0.0457208	0.0244681	0.0107263	0.0142169	0.00839618	0.0646418	0.00840646	0.0407081	0.0280665	0.0386248	0.0196853	0.00992084	0.0188466	0.0764207	0.0318311
0.0215723	0.0078471	0.0145121	0.0154261	0.145162	0.0231267	0.0254083	0.0450377	0.0360004	0.0204985	0.0344852	0.00665883	0.0757662	0.0128607	0.0362034	0.0121519	0.0449139	0.0239711	0.0105923	0.0130518	0.0083254	0.0643177	0.00835114	0.0327975	0.0274262	0.0386012	0.0196533	0.0085846	0.0183832	0.0759199	0.0309202
0.0205501	0.00617213	0.0143574	0.0142827	0.128048	0.0227796	0.0244531	0.0445326	0.0355853	0.0188107	0.0343606	0.00665452	0.0743034	0.0127971	0.0360753	0.0111689	0.0449139	0.0239573	0.0103505	0.0130518	0.00825934	0.0493493	0.00738415	0.0322542	0.0272805	0.0386012	0.0171622	0.00808878	0.0175514	0.0751079	0.0292748
0.018075	0.00605909	0.0141955	0.014191	0.12393	0.0212915	0.0244056	0.0442929	0.0355333	0.013306	0.0343585	0.00660971	0.073618	0.0127047	0.0350707	0.0111114	0.0441471	0.0239044	0.0102382	0.0130514	0.00824333	0.0480693	0.00732525	0.0316729	0.0271489	0.0383677	0.0161196	0.00718468	0.0173651	0.0745665	0.0285386
0.0177877	0.00576285	0.0129719	0.0139813	0.120325	0.021105	0.0240451	0.0441482	0.03546	0.0123719	0.0343222	0.00653842	0.0711671	0.0124868	0.0344946	0.0108821	0.0427251	0.0210202	0.0101454	0.0130444	0.00775954	0.0480693	0.00633059	0.030949	0.0268727	0.0363862	0.013571	0.00710214	0.0166046	0.0740634	0.0277498
0.0177357	0.00576285	0.0129719	0.0133764	0.111743	0.0210878	0.0201314	0.0435732	0.0347238	0.0115616	0.0333005	0.00651783	0.0683187	0.0123818	0.0339377	0.0102545	0.0425054	0.0210202	0.00898149	0.00888703	0.00744268	0.0373867	0.00633059	0.0309047	0.0264586	0.0352682	0.0134572	0.00697248	0.0159787	0.0720781	0.0263684
0.0176212	0.00572616	0.0129216	0.0126938	0.109761	0.0210115	0.0176921	0.0434312	0.0342519	0.0107666	0.0253136	0.00578227	0.0595613	0.0110795	0.0319075	0.0100637	0.0421751	0.0204665	0.00863908	0.0088827	0.0073526	0.0373446	0.00630207	0.0303902	0.0264586	0.0333169	0.0130987	0.00633471	0.0140385	0.0712146	0.0251867
0.0176212	0.00562383	0.0128759	0.0123882	0.099818	0.0206996	0.0169103	0.043383	0.0327245	0.0102604	0.0199024	0.00571194	0.0595613	0.0107795	0.02979	0.00922522	0.0339893	0.019816	0.00821876	0.00887539	0.00607086	0.037185	0.0059113	0.0302873	0.0263749	0.0328438	0.0128588	0.00615724	0.0138465	0.0702236	0.0239978
0.0171596	0.00545814	0.0117322	0.0120605	0.0930075	0.0206591	0.0163952	0.0311868	0.0324958	0.00900381	0.0193345	0.00557239	0.0588351	0.0107706	0.0293227	0.0089159	0.0339007	0.0188903	0.00799961	0.00887102	0.00571271	0.0356269	0.00559694	0.0301989	0.0246407	0.0324349	0.0127973	0.00601583	0.0132373	0.0696396	0.0229158
0.0170035	0.00520707	0.0115382	0.0119937	0.0923462	0.0206506	0.0114395	0.0302835	0.0322316	0.00873261	0.0181606	0.00538649	0.0587162	0.0107196	0.029186	0.0086511	0.0319414	0.0184868	0.00750291	0.00836662	0.00570936	0.0212077	0.00543702	0.0288792	0.0245391	0.0304591	0.0119729	0.00534166	0.0126736	0.0696396	0.0218134
0.0166874	0.00508761	0.0112122	0.0112894	0.0903191	0.0197212	0.0109978	0.028817	0.0315881	0.00811212	0.0177069	0.00506367	0.0582748	0.0104975	0.027489	0.00753898	0.0305809	0.0163883	0.00726417	0.00836662	0.00568569	0.0205535	0.00434622	0.0285124	0.0229283	0.02934	0.0118661	0.00525482	0.0120661	0.0677224	0.0210426
0.0165098	0.00499576	0.0109273	0.0112745	0.088082	0.0196719	0.0104324	0.0284776	0.0315881	0.00691502	0.0149181	0.00500218	0.0582653	0.00977111	0.0272145	0.00723718	0.0300639	0.0163883	0.00651944	0.00829153	0.00568569	0.0203059	0.00405333	0.0280742	0.0220404	0.0292956	0.0117853	0.00523291	0.0118379	0.0665557	0.0205804
0.0107632	0.00498087	0.0108222	0.0109325	0.083825	0.0192732	0.0104324	0.0282099	0.030769	0.00677164	0.0138584	0.00491492	0.0565374	0.00923675	0.0270705	0.0070505	0.0295629	0.01622	0.00645277	0.00815101	0.00551081	0.0200416	0.00389535	0.0278967	0.0218096	0.028894	0.0117567	0.00522159	0.0113271	0.0641582	0.0198782
0.00939142	0.00469261	0.0107682	0.0105905	0.0809629	0.0191695	0.0103086	0.0270532	0.0307369	0.00669946	0.0119771	0.00486764	0.056037	0.00916558	0.0258995	0.0070334	0.0280211	0.0161619	0.00639278	0.00710897	0.00455359	0.0195068	0.00383091	0.0251451	0.0217472	0.0288584	0.0114134	0.00521355	0.0108076	0.0620914	0.0192069
0.00916644	0.00437246	0.0105034	0.00940608	0.0773333	0.0187993	0.00934393	0.0269857	0.0282835	0.00653501	0.01128	0.00465391	0.0558376	0.00911816	0.0177725	0.006603	0.02774	0.0157366	0.00622794	0.00705393	0.00440289	0.0192051	0.00367709	0.0250931	0.0216331	0.0287439	0.0113505	0.00514029	0.0106691	0.0618282	0.0184832
0.00916644	0.00437093	0.0100084	0.00918484	0.077291	0.0178256	0.00907803	0.0269701	0.0273659	0.00649916	0.0110113	0.00464894	0.0510355	0.00906022	0.0172596	0.00641448	0.0268992	0.013931	0.0058769	0.00697765	0.00419317	0.0164154	0.00364894	0.0245862	0.0215576	0.0277775	0.0111985	0.00487624	0.010325	0.061454	0.0178969
0.00916633	0.00434092	0.0100084	0.00854174	0.0713524	0.0178223	0.00896589	0.0268662	0.0273318	0.00583901	0.0108169	0.00386389	0.0405931	0.00805736	0.0170005	0.00639827	0.0267924	0.0137469	0.0057994	0.0069524	0.0041468	0.0157816	0.00363838	0.0239063	0.0205677	0.0275837	0.0100346	0.00444297	0.0102344	0.0560329	0.0168875
0.00914326	0.00408463	0.0100084	0.00823964	0.0701444	0.0165719	0.00884013	0.0264519	0.0272078	0.00554398	0.00927793	0.00384241	0.038436	0.00758437	0.0165645	0.00637354	0.0259979	0.0135813	0.00567436	0.00691515	0.00406876	0.0152152	0.00346546	0.0231054	0.0203006	0.0265051	0.00990106	0.00436403	0.0094315	0.0536428	0.0163494
0.00901431	0.00408463	0.0100002	0.00699734	0.0683125	0.0158297	0.00835522	0.0263157	0.0264478	0.00529477	0.0089481	0.00361856	0.0371696	0.0073253	0.0163257	0.00632282	0.0257723	0.0134553	0.00563672	0.00663846	0.00326323	0.0151329	0.00344588	0.0230742	0.0202769	0.0263476	0.00981197	0.00429546	0.0091432	0.0535898	0.0160082
0.00833385	0.00401809	0.00961087	0.00692931	0.0672618	0.0154577	0.00804576	0.0201099	0.0264449	0.00466137	0.00883146	0.00353682	0.0369065	0.00695451	0.0162509	0.00628909	0.0254042	0.0134481	0.0054811	0.00641162	0.00310714	0.0147594	0.00325261	0.0228669	0.0202697	0.0259654	0.00943997	0.00415732	0.0089384	0.0529505	0.0155365
0.00754214	0.00384756	0.00701502	0.00672728	0.0612467	0.0142998	0.00761295	0.0201099	0.0264115	0.00437594	0.00861775	0.00352893	0.0365591	0.00690804	0.0161907	0.00621241	0.0253054	0.0134203	0.00359321	0.00628418	0.00268356	0.0143353	0.00323628	0.022676	0.0202384	0.0258143	0.00933603	0.00413167	0.00887233	0.0526912	0.0149941
0.0070958	0.00366016	0.00600582	0.00654776	0.0590408	0.0141738	0.00632773	0.0198175	0.0258703	0.00427474	0.00776475	0.00352083	0.0360462	0.00659409	0.0149959	0.00620357	0.0252822	0.0129984	0.00328963	0.00627962	0.0022575	0.0140319	0.00302027	0.0192941	0.0196563	0.0244674	0.0092062	0.00407956	0.00843536	0.0486259	0.0142955
0.00649612	0.00324329	0.00600582	0.00592768	0.0565546	0.0139705	0.00627345	0.0195713	0.0258249	0.00424236	0.00598594	0.00351629	0.0328057	0.00652002	0.013161	0.00620357	0.0251951	0.00887212	0.00321379	0.00626114	0.00195989	0.0135733	0.00276303	0.0186466	0.0196461	0.0149927	0.00909369	0.00404437	0.00837305	0.0259398	0.0126292
0.00621371	0.00323327	0.00600298	0.00530685	0.0560863	0.0137346	0.00540839	0.0193395	0.0257339	0.00418959	0.0058568	0.00294582	0.0328057	0.00649538	0.0130386	0.00589459	0.0247759	0.00865621	0.00320111	0.00626114	0.00171935	0.0131636	0.00247133	0.0182713	0.0195903	0.0141644	0.00880268	0.0032963	0.00808061	0.0244341	0.0123058
0.00564925	0.00322103	0.00597302	0.00523106	0.0530732	0.0136487	0.00528104	0.0192533	0.0257107	0.00406555	0.00582398	0.00266798	0.0327248	0.00648491	0.0126718	0.00582908	0.024188	0.00865621	0.00312091	0.00625893	0.00171892	0.0121035	0.00247133	0.0176464	0.0195798	0.0133687	0.00877038	0.00325371	0.00752621	0.0244202	0.0120131
0.0053413	0.0032201	0.005969	0.00514353	0.0528639	0.0119627	0.00517645	0.0174501	0.0257012	0.00402321	0.00574529	0.00258239	0.0326401	0.0032596	0.0117705	0.00581972	0.0239964	0.00864272	0.00279625	0.0060414	0.00169859	0.011924	0.00241364	0.0171163	0.0192403	0.0133687	0.00875237	0.00325103	0.00744872	0.0241893	0.0116516
0.00516336	0.00273302	0.00503206	0.0051384	0.0521883	0.0108772	0.0044903	0.0156921	0.0256946	0.00398724	0.00558328	0.00250785	0.0306181	0.00310235	0.0115845	0.00579056	0.0239343	0.00846793	0.0027268	0.00589411	0.00168637	0.0115185	0.00238023	0.0165671	0.0191575	0.0130966	0.00826753	0.00324845	0.00744872	0.0241092	0.0112896
0.00511656	0.00269285	0.00495754	0.00455322	0.0502	0.0100016	0.00447492	0.0144963	0.0256882	0.00398312	0.0054404	0.00245463	0.0299138	0.00308239	0.0115605	0.00485373	0.0237048	0.00794632	0.00272106	0.00581863	0.00160113	0.0110685	0.00218847	0.01613	0.0190429	0.0130415	0.0080825	0.0032351	0.00734507	0.0240848	0.0109827
0.00507685	0.00264347	0.00489229	0.00403751	0.0429116	0.00584731	0.00419253	0.0140862	0.00902546	0.00370993	0.0053632	0.00242551	0.0296762	0.00274809	0.0112453	0.00466029	0.0224191	0.00726492	0.00266767	0.00580782	0.00158379	0.0109595	0.00215704	0.0161289	0.0102532	0.0129476	0.00805257	0.00273396	0.00721976	0.0236646	0.00954674
0.00447236	0.00262269	0.00484561	0.00384233	0.0428652	0.00581996	0.00413364	0.0114756	0.00899529	0.00366911	0.00512416	0.00241808	0.0296211	0.00254308	0.0112408	0.0046496	0.0211599	0.00710017	0.00239194	0.00471952	0.00157008	0.0105999	0.00200281	0.015837	0.0089018	0.0125526	0.00800872	0.00263371	0.00638893	0.0213352	0.00911803
0.00446869	0.00255434	0.00375977	0.00377836	0.0422535	0.00572117	0.00405114	0.011348	0.0086705	0.00361377	0.00506452	0.00238353	0.0223604	0.00244773	0.0112298	0.00457234	0.0209387	0.00668163	0.0022991	0.00466866	0.00149421	0.0105489	0.00195529	0.0157856	0.00867807	0.0124999	0.00784231	0.00247345	0.00638302	0.0210066	0.00871777
0.0044345	0.00253569	0.00370138	0.00372642	0.0417486	0.00520862	0.00402284	0.011348	0.00787257	0.00351215	0.00471538	0.00224356	0.0206835	0.00227064	0.0112048	0.00332459	0.0205981	0.00631614	0.00216171	0.00464987	0.00143809	0.0100596	0.00160479	0.0137775	0.00841457	0.0123997	0.00673047	0.00224996	0.0062211	0.0204059	0.00831936
0.00443235	0.00250701	0.00370138	0.00372302	0.0405693	0.00518546	0.00374147	0.0112518	0.00781406	0.00350793	0.00469043	0.00216003	0.02037	0.00192143	0.010511	0.00330132	0.0203832	0.00555139	0.00215839	0.00463928	0.00143776	0.00992363	0.00157552	0.0125655	0.00823963	0.0122903	0.00599802	0.00216567	0.00584659	0.0198819	0.00806816
0.00442318	0.00249188	0.0036868	0.00328198	0.040346	0.00511808	0.00373007	0.0111584	0.00770481	0.00320945	0.00429022	0.00211445	0.02031	0.00178087	0.00995445	0.003298	0.0100459	0.00534333	0.00215658	0.00462988	0.00123595	0.00955933	0.00155399	0.0122947	0.00787405	0.012275	0.00586649	0.00204339	0.00582073	0.0194419	0.00756799
0.00441295	0.0024252	0.00330067	0.00323867	0.0400051	0.00482283	0.00372713	0.0108302	0.00725344	0.00320572	0.00413155	0.0021093	0.0201555	0.00170144	0.00987832	0.00326011	0.00960225	0.00502155	0.00215215	0.00452314	0.00123152	0.00947118	0.00142795	0.0121128	0.00778599	0.0114617	0.00575781	0.00199322	0.00578031	0.0190088	0.00739295
0.00438073	0.00228395	0.00329999	0.00315041	0.0379429	0.00474288	0.00370558	0.0107991	0.00710446	0.00318413	0.0041295	0.0020062	0.0109565	0.00163272	0.00953472	0.0032509	0.00960225	0.00476094	0.00211948	0.00388478	0.0012284	0.009026	0.00136401	0.0120893	0.00772123	0.0111993	0.00451869	0.00198685	0.00538958	0.0179396	0.00683117
0.00413859	0.00225321	0.00329084	0.0030882	0.0377921	0.00473902	0.00370073	0.0107096	0.00690059	0.00315284	0.00410183	0.00198886	0.0106537	0.00155343	0.00949482	0.00324762	0.00921692	0.00456934	0.00211342	0.00370036	0.00122433	0.00882565	0.00131483	0.011725	0.0074051	0.0109338	0.0044552	0.00196624	0.0051796	0.0175714	0.00670024
0.00412279	0.0021815	0.00319331	0.00287284	0.0377921	0.00471587	0.00339863	0.0100255	0.00666591	0.00297424	0.00409272	0.00198687	0.0104291	0.0015391	0.0093632	0.00321234	0.00429114	0.00422034	0.00210875	0.00369243	0.00108921	0.00882329	0.00131483	0.0101445	0.00732728	0.0104786	0.00441566	0.00159689	0.00496153	0.0161797	0.006307
0.00410034	0.00215148	0.00318417	0.00282256	0.037504	0.00437868	0.00338445	0.00980945	0.00619683	0.00296502	0.00394417	0.00193582	0.0097961	0.00153205	0.00863179	0.00320611	0.00366784	0.00413903	0.00178024	0.00366283	0.00106147	0.0087374	0.0011094	0.00890876	0.00730558	0.0104449	0.00439984	0.0014086	0.00448496	0.015954	0.00608693
0.00406922	0.00213032	0.00313493	0.00278915	0.0372614	0.00418817	0.00336743	0.00975066	0.00542983	0.00292993	0.00359152	0.00193345	0.00954174	0.00152345	0.00843871	0.00320131	0.00357673	0.00379707	0.00176507	0.0036317	0.00105198	0.00545236	0.00110631	0.00878616	0.0071933	0.0103766	0.00418001	0.00132048	0.00434202	0.0148261	0.00582291
0.00405795	0.00203486	0.00311499	0.00273179	0.0365169	0.00410422	0.00336098	0.00844493	0.00439187	0.00291743	0.00351106	0.00193178	0.00839061	0.00143282	0.00840755	0.00280031	0.00331636	0.00376841	0.00171875	0.00355842	0.000986819	0.00541935	0.000931648	0.00878451	0.0069836	0.0103721	0.00393652	0.00130393	0.00381488	0.0144594	0.00558349
0.0040533	0.00194702	0.00299424	0.00264411	0.0348238	0.00402783	0.00326926	0.00829667	0.00414783	0.00291254	0.00343715	0.00186675	0.00824319	0.00142261	0.00837923	0.00278757	0.00327401	0.00370533	0.00167915	0.00353997	0.000954154	0.00477471	0.000929955	0.00844758	0.00698358	0.00667454	0.00388837	0.00128893	0.00378036	0.0142814	0.00531517
0.00401223	0.00185322	0.00292376	0.00263701	0.0345323	0.0039792	0.00326243	0.00800289	0.00405856	0.00272265	0.00342795	0.00185973	0.00793491	0.00138391	0.00833717	0.00278386	0.00326349	0.00319774	0.00152929	0.00350776	0.000928245	0.00454207	0.000904202	0.00813718	0.00693282	0.00659349	0.00383897	0.00127839	0.00373132	0.0137938	0.00519635
0.00395925	0.00173772	0.00288329	0.00262944	0.0340759	0.00352285	0.0028995	0.00754506	0.0039965	0.00272044	0.0033971	0.00185445	0.00758818	0.00136262	0.00815076	0.00276238	0.0031927	0.00302419	0.00145437	0.00322491	0.00092806	0.00454017	0.000842752	0.00743463	0.00690268	0.00642351	0.00383629	0.00122658	0.00368445	0.0136619	0.00504875
0.00395669	0.00166022	0.00286753	0.00262107	0.0339696	0.00349744	0.00288154	0.00742774	0.00287078	0.00271731	0.00333556	0.00185109	0.00754406	0.00123116	0.00481269	0.00276238	0.00313604	0.00300177	0.00143323	0.00318623	0.000914237	0.00401631	0.000840645	0.00705845	0.00663678	0.00636336	0.00382922	0.00119601	0.00368285	0.0135759	0.00482926
0.00395297	0.00163554	0.00257204	0.00241915	0.0310912	0.00344612	0.00285595	0.00727371	0.00262484	0.0021128	0.00325306	0.00170164	0.00745524	0.0011942	0.0044709	0.00265721	0.00300913	0.00293074	0.00126701	0.00312232	0.00090765	0.00383301	0.000826273	0.00704812	0.0066174	0.00635928	0.0037675	0.00118234	0.00361426	0.0133991	0.00462003
0.00373992	0.00161252	0.00255024	0.002368	0.0299369	0.00340888	0.00283618	0.00719553	0.0025151	0.00203896	0.00321415	0.00125785	0.00739543	0.00118431	0.00436069	0.00264106	0.0028565	0.00227285	0.00124263	0.00284689	0.000887585	0.00381241	0.000824262	0.00694087	0.00658943	0.00631733	0.00373624	0.00101408	0.00355353	0.0126092	0.00445865
0.00364621	0.00159922	0.00255024	0.00232906	0.0295936	0.00292728	0.00269094	0.00565631	0.00245627	0.00200479	0.00316588	0.00125785	0.00737209	0.00118192	0.00436069	0.00263014	0.00281653	0.00219142	0.00122609	0.00262999	0.000887585	0.00378807	0.000788931	0.00688868	0.00658758	0.0063043	0.00367578	0.000841196	0.00351972	0.0121871	0.00432518
0.00364155	0.00159634	0.00252344	0.00224442	0.029427	0.0028243	0.00268708	0.00535707	0.00241848	0.00191811	0.00296638	0.00125432	0.00735731	0.0010459	0.00179076	0.00262503	0.00277592	0.00212919	0.00121533	0.00222485	0.000885011	0.0036368	0.000757864	0.00684999	0.00657579	0.0051844	0.0035973	0.000771238	0.00296047	0.0103586	0.00405334
0.00364128	0.00123239	0.00163245	0.00209584	0.0280667	0.00266252	0.00264138	0.00535707	0.00239831	0.00188553	0.00288227	0.00125409	0.00672187	0.00102507	0.001705	0.00244484	0.00272837	0.00205728	0.00121168	0.00214315	0.000883077	0.0030708	0.000750441	0.00684414	0.00655053	0.0051341	0.0020666	0.000771238	0.00294153	0.010348	0.00383825
0.00364014	0.00101075	0.00163245	0.00182086	0.027815	0.00263274	0.00263762	0.00535485	0.00224961	0.00173847	0.00280789	0.00125215	0.0067203	0.000847478	0.00161136	0.00242989	0.0027106	0.00193209	0.00120525	0.00207126	0.000781293	0.00236759	0.00074002	0.00647602	0.00640434	0.00497381	0.0019803	0.000771022	0.00281505	0.0103015	0.00372439
0.00328602	0.000879567	0.0016228	0.00162065	0.027117	0.00262307	0.00263681	0.00534856	0.00200606	0.0016609	0.00279544	0.00122511	0.00661441	0.000818723	0.00157482	0.00240865	0.00255461	0.00168742	0.00108899	0.00198031	0.000733859	0.00215434	0.000687224	0.00637372	0.00526865	0.00487479	0.00189074	0.000666791	0.00281505	0.0101394	0.00357181
0.0032749	0.000873643	0.0016158	0.00148959	0.0270016	0.0025259	0.00248744	0.00519602	0.00180948	0.00155966	0.00257155	0.00116605	0.00660621	0.000791151	0.00151931	0.00226406	0.00254777	0.00165064	0.00103789	0.00194402	0.000695452	0.00215434	0.000670599	0.00584674	0.00522267	0.00482725	0.00162403	0.000666691	0.00278857	0.0100693	0.00348328
0.00325978	0.000802955	0.00160169	0.00134569	0.0268965	0.00239096	0.00245728	0.00496046	0.00180799	0.00150659	0.00244842	0.00115622	0.00568907	0.000600429	0.00149559	0.00224934	0.00250748	0.00159569	0.000990272	0.00186377	0.00069114	0.00208745	0.000664445	0.00584175	0.00521574	0.00478138	0.00162174	0.000634096	0.00226606	0.00978648	0.00337388
0.00324248	0.000796548	0.0015901	0.00128262	0.0253331	0.00226974	0.00243585	0.00428724	0.00165459	0.00144124	0.00235208	0.00115548	0.00559641	0.000574672	0.00147313	0.00221465	0.00240186	0.00145672	0.000980727	0.00185679	0.000681012	0.00207662	0.000566194	0.00579002	0.00520527	0.00289437	0.00158356	0.000617949	0.00223204	0.00972226	0.00319218
0.00293695	0.000769485	0.00145557	0.00127587	0.0251828	0.00216212	0.00243261	0.00372203	0.00157297	0.00144124	0.00228995	0.00115225	0.00559512	0.000532288	0.00146314	0.00120891	0.00237208	0.00145672	0.000968409	0.00184407	0.00065451	0.00204851	0.00055082	0.00578343	0.0051793	0.0027605	0.00155427	0.000592465	0.00222208	0.00969456	0.00309583
0.00293295	0.00075471	0.00142952	0.00123196	0.0251496	0.00214414	0.00242709	0.0037082	0.00155177	0.00142789	0.00211726	0.0011358	0.00553645	0.000519288	0.00145614	0.00103016	0.00235016	0.00144857	0.000953274	0.00182626	0.000652664	0.00176139	0.000546559	0.00577423	0.0016397	0.0027258	0.00153952	0.000478102	0.00219172	0.00965074	0.00293639
0.00250372	0.00067981	0.00142143	0.00120238	0.00963354	0.00211851	0.00232252	0.00367149	0.00150174	0.00139724	0.00211475	0.00110108	0.00487278	0.000509687	0.00134826	0.00102515	0.00219064	0.00125494	0.000944788	0.00182274	0.000639767	0.00174399	0.000531572	0.00562533	0.00152316	0.00269143	0.00150771	0.000466038	0.00217017	0.00782855	0.00227883
0.00238704	0.000672035	0.00130374	0.00119964	0.00961585	0.00207892	0.00229592	0.00362034	0.00150174	0.00137622	0.00209916	0.00107995	0.0048139	0.000479826	0.00134826	0.00100251	0.00212172	0.00121589	0.000936038	0.00181014	0.000617988	0.00173458	0.000529918	0.00562303	0.0015213	0.00268695	0.00136934	0.000407881	0.00215551	0.00781386	0.00224731
0.00238656	0.000646518	0.00128126	0.0011955	0.00950967	0.00205956	0.00226796	0.00346297	0.00126032	0.0012604	0.00208995	0.00102791	0.00481178	0.000422962	0.00122658	0.000963002	0.00196743	0.00120665	0.000919975	0.00175726	0.000576816	0.00171106	0.000524946	0.00559821	0.00142429	0.00267572	0.00136107	0.000393145	0.00215541	0.00770578	0.00219502
0.0023508	0.000569365	0.00123145	0.000703259	0.00941036	0.00198795	0.00223629	0.00316904	0.00122295	0.00122709	0.00146994	0.00102398	0.00478925	0.000398167	0.00118755	0.000937722	0.00192735	0.00109525	0.000848009	0.00172667	0.000576816	0.00155978	0.00050386	0.00559193	0.00141202	0.00266856	0.00135181	0.000391454	0.0020796	0.00762375	0.00210907
0.00234221	0.000538602	0.00121514	0.000703146	0.00941036	0.00175976	0.00217657	0.00313259	0.00122072	0.00119349	0.00141785	0.00102026	0.00446801	0.00039123	0.00115096	0.000911642	0.00190498	0.000900094	0.000829578	0.00170403	0.000575793	0.00153738	0.0004658	0.00559006	0.00124405	0.0026374	0.00133834	0.000386079	0.0020796	0.0075967	0.00206141
0.00233964	0.000528966	0.00121332	0.000614183	0.00938934	0.00175607	0.00217383	0.0030909	0.00121149	0.00114718	0.00139858	0.00101834	0.00408966	0.000352334	0.00111148	0.000717351	0.00189091	0.000896255	0.00080166	0.00169457	0.00054862	0.00152825	0.000461057	0.0055794	0.00122006	0.00235461	0.00127323	0.000351739	0.00206982	0.00745714	0.00200933
0.00224678	0.00052619	0.00120489	0.000609522	0.00905983	0.00172957	0.00217264	0.00305144	0.00120991	0.00110472	0.00130854	0.000669101	0.00407607	0.000328275	0.00109101	0.000637019	0.00189026	0.000818013	0.000787	0.00165628	0.000543769	0.00151688	0.00044491	0.00551788	0.00120532	0.00233354	0.00126465	0.000348051	0.00205248	0.00724749	0.00195507
0.00224629	0.000524761	0.00120228	0.000573241	0.00836551	0.00162973	0.00217118	0.00282782	0.000872627	0.00104749	0.00124574	0.000640906	0.00400637	0.000324078	0.00104639	0.000637019	0.00153203	0.000783427	0.000710793	0.00071235	0.000543143	0.00145908	0.000430105	0.00523378	0.00115032	0.00207429	0.00124144	0.000342533	0.00204809	0.0071758	0.00182662
0.00224488	0.000521932	0.00111956	0.000571882	0.00779594	0.00162972	0.0020332	0.0024406	0.000844924	0.00102592	0.0012025	0.000629374	0.00398162	0.000319127	0.00102252	0.000627722	0.00141383	0.000770476	0.000666206	0.000662605	0.00051343	0.0014429	0.000425045	0.00487166	0.00102343	0.00203405	0.00116706	0.000340812	0.00204217	0.00605873	0.00171479
0.00224417	0.000521786	0.00103765	0.000554519	0.00770382	0.00161474	0.00189524	0.00243924	0.000768837	0.00102536	0.00117021	0.000622827	0.0039558	0.000302602	0.00102002	0.00062465	0.00139596	0.000629855	0.000650699	0.000646	0.000496387	0.00143122	0.000340987	0.00485073	0.000959129	0.002005	0.00106017	0.000317801	0.00203798	0.00605873	0.0016794
0.00224347	0.000517187	0.0010366	0.000554312	0.00764521	0.00144214	0.00187033	0.00236595	0.000768837	0.00102263	0.00116723	0.000618185	0.0039057	0.000296283	0.00101269	0.000621386	0.00136317	0.000614274	0.000633634	0.000638829	0.000486462	0.00136243	0.000322382	0.00474503	0.000955936	0.00195786	0.00102354	0.000317756	0.00196376	0.00604356	0.00165056
0.00213511	0.000515359	0.000953495	0.000551001	0.00741184	0.00144214	0.00182519	0.00148146	0.000768274	0.00102085	0.00116117	0.000615071	0.0024044	0.000272841	0.000961105	0.000537368	0.00135162	0.000593269	0.000609453	0.000628343	0.000475183	0.00135952	0.000309423	0.00470285	0.000941799	0.00192711	0.00101735	0.000305375	0.00159626	0.00602099	0.00152984
0.00149355	0.000441445	0.000923832	0.00053734	0.00737689	0.00143485	0.00182203	0.00138875	0.000762888	0.00100304	0.000796926	0.000611665	0.0024044	0.000270766	0.000910991	0.000537368	0.00134383	0.000537602	0.000594359	0.000575764	0.000395797	0.00135461	0.000307295	0.00344021	0.000929409	0.00186566	0.00101331	0.000294525	0.001565	0.00389295	0.0013609
0.00147395	0.000415053	0.000901302	0.000535818	0.00736549	0.00142487	0.00181809	0.00131286	0.000627185	0.00100003	0.000772073	0.000601293	0.00238004	0.000265925	0.000902201	0.000501752	0.001316	0.000524502	0.000575545	0.0005434	0.000373434	0.00134995	0.00030133	0.00258119	0.000918421	0.00181145	0.000959049	0.000294394	0.00145612	0.00353888	0.00129472
0.00144243	0.000404624	0.000764833	0.000464709	0.00735331	0.00138942	0.00163834	0.00130054	0.000621328	0.000754332	0.000745979	0.000596733	0.00237454	0.000263736	0.000891089	0.000491547	0.00130639	0.000515001	0.000557636	0.000495677	0.000372737	0.00133762	0.000301238	0.00255908	0.000845497	0.00177472	0.000943472	0.000289876	0.00139313	0.00297616	0.00123886
0.00141036	0.000399494	0.000756035	0.000454642	0.00670154	0.00138759	0.00159126	0.00125599	0.000613815	0.000754332	0.000572038	0.000567648	0.00236612	0.000229592	0.000799476	0.000489124	0.00123244	0.000511205	0.000548652	0.000466617	0.000372661	0.00131761	0.000296027	0.00253801	0.000807666	0.00167585	0.000743724	0.000278901	0.00138172	0.00293683	0.0011819
0.00140869	0.000363501	0.000748932	0.000452898	0.00663077	0.00138518	0.0015782	0.00124481	0.000602839	0.000747299	0.000527658	0.000566569	0.0020289	0.000224634	0.000795987	0.000423046	0.00116926	0.000507288	0.000538133	0.000382693	0.000369027	0.00114666	0.000295741	0.00253349	0.000806702	0.00165542	0.000741572	0.000273167	0.00136802	0.00289072	0.00114693
0.00102617	0.000276645	0.000744472	0.000446515	0.0065074	0.00135659	0.0015654	0.00124481	0.000559169	0.000742085	0.000518715	0.000565877	0.00198521	0.000223366	0.000770876	0.000371274	0.00114569	0.000464723	0.000538133	0.000381804	0.000351641	0.00104375	0.000295126	0.00252737	0.000805374	0.00159712	0.000699446	0.000238925	0.0012989	0.00288252	0.00110584
0.000945804	0.000257797	0.000743122	0.000408868	0.00587757	0.00134993	0.00155282	0.00124199	0.00055208	0.000672022	0.000509897	0.00054231	0.00194545	0.000221921	0.000755381	0.000332561	0.00112572	0.000455621	0.000533355	0.000370702	0.00034874	0.000957269	0.000237173	0.00252317	0.000727741	0.00117728	0.00067527	0.00023387	0.00117805	0.00287381	0.00104424
0.00092372	0.000253513	0.000733336	0.000393574	0.00578242	0.00134346	0.00144561	0.00119223	0.000543982	0.000667616	0.000509431	0.000502243	0.00193086	0.000217227	0.000727185	0.00031576	0.00110397	0.000413048	0.00053164	0.000368405	0.000343649	0.000903444	0.000229578	0.0025219	0.000701704	0.00110233	0.000658321	0.000212467	0.00114577	0.00267304	0.00101305
0.000916663	0.000242089	0.000728325	0.000386892	0.0057193	0.00122756	0.00143343	0.0010876	0.000426626	0.000662915	0.000497086	0.000500452	0.00190184	0.000209171	0.000709347	0.000300682	0.00104471	0.000413048	0.00050371	0.000363782	0.000271827	0.000842373	0.000223128	0.00226376	0.00067973	0.00107939	0.000623718	0.000206593	0.00112412	0.00259978	0.000972988
0.000916663	0.000237848	0.000651027	0.000356487	0.00568809	0.0012241	0.000950453	0.00105906	0.000386369	0.000662342	0.000451951	0.000496079	0.00189697	0.000206948	0.000649899	0.000278046	0.000766736	0.000406272	0.000502063	0.000329668	0.000266855	0.00075513	0.000156975	0.00214581	0.000671079	0.00103807	0.000544244	0.00020271	0.00094241	0.00249562	0.000911199
0.000904184	0.000190561	0.000649757	0.000347421	0.00565563	0.00122232	0.00092513	0.00102383	0.000352576	0.000611614	0.000424511	0.000494606	0.00188616	0.000199567	0.000592875	0.000276459	0.000764619	0.000402725	0.000502063	0.000327524	0.000259054	0.000681536	0.000151429	0.00209643	0.000634367	0.000982504	0.000430451	0.000201669	0.000926011	0.00240778	0.000884179
0.000900843	0.000185085	0.000640048	0.000339913	0.00559273	0.00121788	0.000903998	0.00100217	0.000329685	0.000610269	0.000418354	0.000493119	0.00165106	0.000198958	0.000577883	0.000272444	0.000698674	0.000357501	0.000500934	0.000322282	0.000258829	0.000642361	0.000150327	0.00173382	0.000632415	0.00091584	0.000394135	0.000170439	0.000888798	0.00240054	0.000846711
0.000837904	0.000184512	0.000619884	0.000334722	0.00488424	0.00103796	0.000899551	0.000987574	0.000328102	0.000609233	0.000407335	0.000472402	0.00158938	0.00019162	0.000575908	0.000268846	0.000683436	0.000318445	0.000500069	0.000313494	0.000255886	0.000624385	0.000146577	0.00168678	0.000627279	0.00090984	0.000392694	0.000168742	0.000876769	0.0023929	0.000804215
0.000825737	0.00017773	0.000612697	0.000325526	0.00452887	0.00102355	0.000866141	0.000813953	0.000324613	0.000545123	0.000366931	0.000472402	0.00152497	0.00019162	0.000569453	0.000258014	0.000644945	0.000306609	0.000464925	0.000312667	0.000230263	0.000618304	0.000146284	0.00166594	0.000621119	0.000897757	0.000370159	0.000164476	0.000767421	0.00198508	0.000754109
0.000823304	0.000165172	0.000470589	0.000294905	0.00445262	0.000553601	0.000863818	0.000808824	0.000321449	0.000542521	0.000347686	0.000469429	0.00149002	0.000191168	0.000566253	0.000255448	0.000631397	0.000294777	0.000464492	0.000307102	0.000214382	0.000612271	0.000145765	0.00162288	0.000618759	0.00088706	0.000370079	0.000164476	0.000761231	0.00152936	0.000708028
0.000822743	0.000163421	0.00036119	0.000276665	0.00434883	0.000553601	0.000857331	0.000762072	0.000319823	0.000532116	0.000313685	0.000466661	0.00141206	0.000182691	0.000519963	0.000232119	0.000617189	0.000283795	0.000462479	0.000306687	0.000185495	0.000603471	0.000140068	0.00156486	0.000616175	0.000786841	0.000366028	0.000164045	0.000751835	0.00152249	0.000683214
0.000723689	0.000163039	0.000342313	0.000267788	0.00429033	0.000534428	0.000849351	0.000703675	0.000302152	0.000527276	0.000312899	0.000466466	0.00139669	0.000177179	0.000517398	0.000221781	0.000607754	0.000278711	0.000461199	0.000296303	0.000180684	0.000568116	0.000138215	0.00154592	0.000465921	0.000773595	0.000363312	0.00016345	0.000688513	0.00148777	0.00066053
0.000720872	0.000162368	0.000333396	0.00025582	0.0042396	0.000522303	0.000840055	0.000703675	0.000296347	0.000526043	0.000304854	0.000408418	0.00137344	0.000171412	0.000482815	0.000214129	0.000601377	0.000245813	0.000460659	0.000294432	0.000174764	0.000550505	0.000134355	0.00136079	0.000459959	0.000771539	0.000346855	0.000161714	0.000678352	0.00148777	0.000642814
0.000706858	0.000155966	0.00033087	0.000255708	0.0040461	0.000520523	0.000839954	0.000505757	0.000293068	0.000497403	0.00029122	0.000408418	0.0011792	0.000169936	0.000445091	0.000201672	0.00057351	0.0002456	0.000452325	0.00028869	0.000174626	0.000541562	0.000129345	0.00136079	0.00045872	0.000669996	0.000334534	0.000161598	0.000674037	0.00144169	0.000611826
0.000688393	0.000154414	0.000325737	0.000252631	0.00400288	0.000491926	0.000825238	0.000505757	0.000290761	0.000354774	0.000273649	0.000408418	0.00116602	0.000169451	0.000438873	0.000199458	0.000570622	0.000239529	0.000450964	0.00028869	0.000173629	0.000532017	0.000128035	0.00132724	0.000454433	0.000644439	0.000297372	0.000140646	0.000600667	0.00143467	0.000594378
0.000687346	0.00014103	0.00030437	0.000245923	0.00383814	0.000471341	0.000667157	0.000500814	0.000290334	0.000334902	0.000265675	0.000408077	0.00108567	0.000169081	0.000430572	0.00019564	0.000568586	0.000238432	0.000450127	0.000287633	0.000169046	0.000528321	0.000124852	0.00129318	0.000441582	0.000640194	0.000254542	0.000140411	0.000596722	0.00132554	0.000569842
0.000563266	0.000132196	0.000303301	0.000240344	0.00379576	0.000435855	0.000647101	0.000496131	0.000290049	0.000330256	0.000262792	0.000407204	0.00106981	0.000168989	0.0004254	0.000194268	0.000565259	0.000237423	0.000450095	0.000279289	0.000167743	0.000505204	0.000115496	0.00129318	0.000412478	0.000635662	0.000252197	0.000133547	0.000563641	0.00127401	0.000554932
0.000455102	0.000101969	0.000303037	0.000233649	0.00285143	0.000429308	0.000605983	0.000447407	0.000282722	0.000328017	0.000260255	0.000406429	0.00105607	0.00014927	0.000320688	0.000178059	0.000513048	0.0002276	0.000441087	0.000231257	0.00016675	0.000504728	0.000108048	0.00128232	0.000398524	0.000504805	0.000237082	0.000125927	0.000554558	0.00120518	0.00049701
0.000436737	8.9174e-05	0.000292538	0.00019931	0.00285143	0.000418631	0.000597738	0.000446131	0.000241255	0.000328017	0.000244682	0.000405869	0.00101114	0.000146314	0.000316802	0.000176569	0.000352127	0.000227574	0.000419924	0.000229573	0.00014819	0.000297939	0.000107627	0.00127822	0.000387852	0.000504805	0.000229457	0.0001248	0.000545383	0.00119903	0.000475161
0.000429529	8.66908e-05	0.000292538	0.000197061	0.00280239	0.000413436	0.000597738	0.000422016	0.000236623	0.000326775	0.000244353	0.000399239	0.00099415	0.000146314	0.000298609	0.000176259	0.000352127	0.000206872	0.000419742	0.000225983	0.000145289	0.000268097	0.000107492	0.00126082	0.000372704	0.000491753	0.000215734	0.000118971	0.000517479	0.00112763	0.000463147
0.000423473	8.17405e-05	0.00029082	0.00019468	0.00277484	0.00038546	0.000578223	0.000416097	0.000236623	0.000318051	0.000243942	0.000382323	0.000985668	0.000140325	0.000294184	0.000175792	0.000348991	0.000206872	0.000419742	0.000225983	0.000140678	0.000266516	0.000104181	0.00126082	0.000368606	0.000488722	0.000198615	0.000118787	0.000506534	0.00112545	0.000456758
0.000420627	7.47972e-05	0.000289918	0.000193805	0.00274931	0.000381808	0.0005752	0.000404618	0.000216508	0.000308169	0.000234315	0.000378729	0.000982605	0.00013843	0.000292958	0.000172652	0.000348277	0.000204122	0.000418046	0.000225574	0.000134201	0.000256922	9.97373e-05	0.00125924	0.000354267	0.000460814	0.000198615	0.00011356	0.00050015	0.00108913	0.000449236
0.000413095	7.26218e-05	0.000289558	0.000192731	0.00274557	0.000362719	0.000573314	0.000391137	0.00021442	0.000275241	0.000224607	0.000213174	0.000979574	0.000137178	0.000291578	0.000167707	0.000344492	0.00019561	0.000417475	0.000212231	0.000128464	0.000251821	9.69942e-05	0.00101571	0.000351369	0.000429855	0.000183135	0.000100065	0.000495514	0.000988113	0.000425169
0.000400418	7.14758e-05	0.000288711	0.000192357	0.00260695	0.000325286	0.000572567	0.0003833	0.000213496	0.000263638	0.000222032	0.000167425	0.000884154	6.5935e-05	0.00028549	0.000148818	0.000342073	0.000195546	0.000407299	0.00021223	0.000128193	0.000248748	7.16281e-05	0.00101503	0.000349284	0.000420833	0.000182035	9.81204e-05	0.000483097	0.000934703	0.000406029
0.000344344	7.08985e-05	0.000275083	0.000178991	0.00252393	0.000316889	0.000571864	0.000356701	0.000212624	0.000253604	0.000220241	0.000165413	0.000880812	6.33342e-05	0.000285291	0.000148609	0.000292276	0.000193686	0.000407299	0.000209978	0.000127834	0.000239988	6.66783e-05	0.0010108	0.000349224	0.000414428	0.000179747	9.81204e-05	0.000475536	0.000934703	0.000395631
0.000339052	6.97834e-05	0.000238421	0.000172558	0.00248232	0.000228723	0.000455522	0.000355706	0.000212173	0.000253115	0.000212156	0.000165223	0.000808586	6.26953e-05	0.000283199	0.000145279	0.000292276	0.000183882	0.000406013	0.000208074	9.85904e-05	0.00023633	5.02407e-05	0.00101016	0.000345312	0.000408326	0.000178298	8.20869e-05	0.000471406	0.000921966	0.000379249
0.000320959	6.76194e-05	0.000234082	0.000168871	0.00247641	0.000224853	0.00045296	0.000353697	0.000205625	0.000232072	0.000206294	0.000164613	0.000799893	6.24351e-05	0.000282944	0.000143779	0.000288445	0.000181953	0.000405728	0.000202866	9.23744e-05	0.000234822	5.00745e-05	0.000758243	0.000344974	0.000384959	0.000174755	8.06418e-05	0.000470485	0.000907303	0.000365825
0.000312314	6.67975e-05	0.000216672	0.000164222	0.00232227	0.000216492	0.000443698	0.000344045	0.000172468	0.000226333	0.000195724	0.000139811	0.000790266	5.80757e-05	0.00028194	0.000142962	0.000284251	0.000177811	0.000374851	0.000202591	8.92412e-05	0.000234822	4.98109e-05	0.000620458	0.000329605	0.000369153	0.000162035	8.06418e-05	0.000465885	0.000879402	0.000347155
0.00031132	5.93365e-05	0.000212564	0.000161999	0.0022843	0.000209839	0.000442146	0.000339143	0.000168916	0.000224922	0.000194095	0.000138023	0.000735016	5.21571e-05	0.000266098	0.000133759	0.000276334	0.000170553	0.00037019	0.000202042	8.79924e-05	0.000221902	4.6104e-05	0.000612673	0.00032487	0.000361798	0.00015431	8.01815e-05	0.000452444	0.000846097	0.000338038
0.000307795	5.93103e-05	0.000207504	0.000160644	0.00227082	0.000198306	0.00043901	0.000338045	0.000163166	0.000185488	0.000191992	0.000136631	0.000705847	5.05228e-05	0.000260523	0.000108352	0.000234293	0.000169253	0.00037019	0.000201185	8.62101e-05	0.000220932	4.58125e-05	0.000596506	0.000323298	0.000336779	0.000152547	7.99868e-05	0.000426751	0.000844362	0.000329069
0.000297111	5.78331e-05	0.00020174	0.000158024	0.00224879	0.000193113	0.000364378	0.000334679	0.000158607	0.000185488	0.000182776	0.000115797	0.000701083	4.87904e-05	0.000243382	0.000106719	0.00021133	0.000168796	0.00037005	0.000157236	8.09077e-05	0.000207841	4.11931e-05	0.000538325	0.000319387	0.000321983	0.00014416	7.23227e-05	0.000397199	0.000837543	0.000315553
0.00029012	5.44283e-05	0.000199717	0.00015168	0.00224875	0.000186284	0.00035042	0.000318167	0.000156586	0.000185488	0.000173266	0.000105684	0.000648391	4.80789e-05	0.000242751	0.000104491	0.000199188	0.000168257	0.000364061	0.000138253	8.03446e-05	0.000203805	4.11931e-05	0.000538325	0.000307875	0.00031698	0.00014416	7.12239e-05	0.000387078	0.00083121	0.000308542
0.000286355	5.41732e-05	0.000186	0.000141217	0.00164486	0.000177655	0.000349271	0.000245181	0.000155838	0.000185478	0.000171716	0.000105684	0.000646219	4.6953e-05	0.00022698	0.000103596	0.000194597	0.00016685	0.000358957	0.000136172	7.69348e-05	0.000186081	4.07001e-05	0.000538325	0.000283393	0.000312953	0.000141836	7.05033e-05	0.000381207	0.000786025	0.000280057
0.000261203	4.22345e-05	0.000179477	0.000114377	0.00163811	0.000154967	0.000348368	0.000235335	0.000154505	0.000185236	0.000168726	0.00010414	0.00064275	4.55687e-05	0.000223949	8.96223e-05	0.000190191	0.000152617	0.000358134	0.000131825	7.54426e-05	0.00018497	3.958e-05	0.000538325	0.000282168	0.000263049	0.000139795	7.0448e-05	0.000340079	0.000698041	0.000268441
0.000258593	4.21057e-05	0.000177084	0.000114309	0.00161105	0.000123571	0.000321762	0.000227417	0.000153497	0.000185087	0.000168413	9.88904e-05	0.000617412	4.31338e-05	0.000222497	8.92837e-05	0.00017835	0.000120195	0.000356879	0.000130708	7.46977e-05	0.000175192	3.92857e-05	0.000538268	0.000281656	0.000235584	0.000134283	7.02725e-05	0.000337223	0.000679441	0.000260205
0.000254028	4.21057e-05	0.000175166	0.000113097	0.00158602	0.00011013	0.000310871	0.000227417	0.000143733	0.00018158	0.000166718	9.58892e-05	0.000617412	4.0235e-05	0.000212499	8.89291e-05	0.000175133	0.000119269	0.000356879	0.000120732	7.08718e-05	0.00015765	3.90395e-05	0.000538024	0.000275589	0.000232051	0.000130496	6.79931e-05	0.000333159	0.000656529	0.000254641
0.000211701	4.18389e-05	0.000163604	0.000110116	0.00158058	0.000104467	0.000236702	0.000217139	0.000130167	0.000180131	0.000166084	9.411e-05	0.000569971	3.3455e-05	0.000212486	8.86864e-05	0.000169653	0.000112136	0.000356608	9.58837e-05	7.07139e-05	0.000155006	3.76656e-05	0.000521658	0.000245549	0.00022278	0.000127023	6.67092e-05	0.000331726	0.000641509	0.000243195
0.000210839	4.15735e-05	0.000163604	0.000109036	0.00150557	7.31141e-05	0.000208578	0.000216551	0.000123694	0.000167502	0.000163186	6.60106e-05	0.000395376	3.19455e-05	0.000209641	8.85928e-05	0.000167355	0.000112123	0.00035539	9.56666e-05	6.97123e-05	0.000151328	3.76389e-05	0.000519183	0.000242098	0.000219067	0.000119645	6.66867e-05	0.000313136	0.000639419	0.000229442
0.000210067	3.92872e-05	0.000160471	0.000108856	0.00140742	6.68053e-05	0.000199646	0.000216024	0.000121756	0.000165695	0.000163072	6.42955e-05	0.000385361	3.09669e-05	0.000199638	8.85148e-05	0.000160737	0.000110961	0.000355315	9.02458e-05	6.91931e-05	0.000147896	3.75714e-05	0.000516642	0.000240175	0.000201076	0.000118099	6.66413e-05	0.000313136	0.000633725	0.000222976
0.000209554	3.89248e-05	0.000160362	0.00010505	0.00138368	6.66714e-05	0.000197424	0.000200543	0.000117353	0.00013324	0.000148245	5.62582e-05	0.000371192	2.95623e-05	0.000198983	7.69858e-05	0.000159931	0.000110496	0.00035531	8.99971e-05	6.91073e-05	0.000145024	3.74509e-05	0.000489471	0.000239447	0.000162186	0.000114607	6.66147e-05	0.000312814	0.000623128	0.000215654
0.000208785	3.86915e-05	0.000160129	0.00010447	0.0013816	6.11782e-05	0.000189531	0.000179425	9.31969e-05	0.00013324	0.000147187	5.26332e-05	0.000363278	2.70125e-05	0.00019833	7.36679e-05	0.000154608	0.000109325	0.000355254	8.44342e-05	6.89965e-05	0.000142741	3.6923e-05	0.000471543	0.000238679	0.000157961	0.000110514	4.74718e-05	0.000304275	0.000548485	0.000208119
0.000203739	3.8682e-05	0.000159839	0.000102567	0.00137813	5.69254e-05	0.000186124	0.000176985	8.45461e-05	0.000132461	0.000147127	5.08057e-05	0.000362995	2.64854e-05	0.000189261	6.83543e-05	0.000149787	0.000108713	0.000355246	8.40065e-05	6.80546e-05	0.000136592	3.62909e-05	0.000455975	0.000234313	0.000141473	0.000103006	4.46864e-05	0.000301661	0.000506258	0.000203036
0.00018131	3.86253e-05	0.000151882	9.925e-05	0.00135785	5.57171e-05	0.000171551	0.00016424	7.0216e-05	0.000131758	0.000147127	5.0528e-05	0.000362814	2.47311e-05	0.000187103	6.72733e-05	0.000147829	0.000108465	0.00035523	8.10492e-05	4.41699e-05	0.000118034	3.60702e-05	0.000452813	0.000224875	0.000137656	0.000100996	4.39464e-05	0.000294811	0.000496698	0.000196821
0.000179615	3.8262e-05	0.000141429	9.69342e-05	0.00125447	5.46007e-05	0.000168977	0.00016185	6.54389e-05	0.00011507	0.000147051	4.99579e-05	0.000362645	2.44439e-05	0.00018707	5.32315e-05	0.000147437	0.000104379	0.000127419	7.88049e-05	4.41699e-05	0.0001174	3.52631e-05	0.000435512	0.000192357	0.000132662	9.97292e-05	4.31577e-05	0.000293869	0.000475792	0.000180967
0.000177849	2.64444e-05	0.00014072	9.63912e-05	0.00124716	5.24696e-05	0.000166506	0.000147528	6.43891e-05	0.000104693	0.000146955	4.09879e-05	0.000362532	2.08117e-05	0.000186576	5.25894e-05	0.000143291	0.000103799	7.4261e-05	7.88049e-05	4.38529e-05	0.000112689	3.37481e-05	0.00041906	0.00017878	0.000127512	8.78713e-05	4.00931e-05	0.000275086	0.000469969	0.000174114
0.000154299	2.48856e-05	0.00014028	8.28014e-05	0.000786445	5.12437e-05	0.000163885	0.000147496	5.97581e-05	9.94069e-05	0.000100786	3.36225e-05	0.000328488	2.01684e-05	0.000179299	5.24992e-05	0.000140812	0.000103143	7.1711e-05	7.72069e-05	4.11717e-05	0.000106611	3.238e-05	0.000386623	0.00017878	0.000113484	8.35931e-05	3.94245e-05	0.000275086	0.000463675	0.000151302
0.000146169	2.47632e-05	0.00013254	8.21198e-05	0.000775319	4.25094e-05	0.000162315	0.000135374	5.87733e-05	8.9169e-05	9.78088e-05	3.0917e-05	0.000308392	1.97084e-05	0.000179247	5.19037e-05	0.000137296	7.48469e-05	6.97813e-05	7.6706e-05	3.33437e-05	0.000106339	3.19135e-05	0.000348032	0.000176891	8.92551e-05	8.35516e-05	3.61166e-05	0.000267861	0.000289459	0.000138614
0.000144911	2.38455e-05	0.000121837	8.08593e-05	0.000770734	4.24852e-05	0.000151984	0.000134069	5.74877e-05	8.83155e-05	9.24331e-05	3.002e-05	0.000269168	1.88419e-05	0.00015264	4.90442e-05	0.000133648	7.46811e-05	6.89308e-05	7.54653e-05	3.15283e-05	0.000104973	3.18766e-05	0.000316961	0.000176722	8.7928e-05	7.03088e-05	3.5536e-05	0.000267292	0.000280544	0.000132836
0.000143742	2.0078e-05	0.000119301	8.05243e-05	0.000766364	4.21986e-05	0.000147721	0.000132655	5.04196e-05	8.35763e-05	9.15083e-05	2.60178e-05	0.000269168	1.71059e-05	0.000145763	4.83964e-05	0.000130432	7.17074e-05	6.85901e-05	6.79898e-05	3.14714e-05	0.00010072	3.1793e-05	0.000294925	0.000174198	8.63446e-05	6.97787e-05	2.40158e-05	0.000266237	0.00027648	0.000129307
0.000142568	2.00655e-05	5.13717e-05	8.05046e-05	0.000763871	4.07767e-05	0.000147721	0.000123157	5.02198e-05	7.71254e-05	9.15083e-05	2.53029e-05	0.000223278	1.67575e-05	0.000145267	4.81869e-05	0.000130022	7.07596e-05	6.42958e-05	6.50642e-05	3.09288e-05	0.000100391	3.16714e-05	0.000239729	0.0001737	8.49909e-05	6.87141e-05	2.24457e-05	0.000265477	0.000267138	0.0001221
9.64109e-05	1.99153e-05	5.06688e-05	7.65713e-05	0.000753377	4.04654e-05	0.000146942	0.000122336	4.92118e-05	6.97705e-05	7.89674e-05	2.52191e-05	0.000221838	1.6221e-05	0.000145034	4.81015e-05	0.000129582	7.06603e-05	6.18746e-05	6.11432e-05	3.01747e-05	9.876e-05	2.38544e-05	0.000224558	0.00016715	8.24125e-05	6.84938e-05	2.18351e-05	0.000251923	0.000255568	0.000116968
8.90468e-05	1.96648e-05	4.97309e-05	7.64639e-05	0.000727122	4.027e-05	0.00014691	0.000121557	4.90677e-05	6.6055e-05	7.89674e-05	2.50503e-05	0.000217786	1.61825e-05	8.2123e-05	4.59876e-05	0.000129224	6.62667e-05	5.88844e-05	6.03153e-05	2.99287e-05	8.04601e-05	2.36907e-05	0.000223342	0.000165948	7.69142e-05	6.79874e-05	2.16793e-05	0.000249837	0.000228577	0.000111168
8.90468e-05	1.88043e-05	4.78356e-05	7.62789e-05	0.000720566	4.01754e-05	0.000145972	0.000119437	4.88671e-05	6.12879e-05	7.89674e-05	2.45998e-05	0.000202495	1.56794e-05	7.83679e-05	4.3581e-05	8.68337e-05	6.61766e-05	5.72681e-05	5.61654e-05	2.8647e-05	7.92532e-05	2.36141e-05	0.000219856	0.000165932	7.67488e-05	6.28008e-05	2.13256e-05	0.000248397	0.000220748	0.000107524
8.85512e-05	1.86216e-05	4.6094e-05	7.61258e-05	0.000709195	2.66195e-05	0.000145568	0.000114657	4.46412e-05	6.07036e-05	7.89674e-05	2.42863e-05	0.000187249	1.5282e-05	7.80005e-05	4.32691e-05	8.67849e-05	6.56114e-05	5.52283e-05	4.93757e-05	2.77871e-05	7.5313e-05	2.35098e-05	0.000217747	0.00016257	7.44993e-05	5.95519e-05	2.12894e-05	0.000247945	0.000199136	0.000104139
8.84612e-05	1.71831e-05	4.37248e-05	7.44915e-05	0.000635433	2.66195e-05	0.000107456	0.000107468	4.46412e-05	5.94782e-05	7.89213e-05	2.40985e-05	0.000185665	1.32702e-05	7.74519e-05	4.21175e-05	8.6092e-05	6.55394e-05	4.71817e-05	4.80613e-05	2.65813e-05	7.40192e-05	2.22374e-05	0.0001974	0.00016257	7.39633e-05	5.64238e-05	1.82082e-05	0.000224446	0.000196732	9.75312e-05
8.84218e-05	1.64259e-05	4.07072e-05	6.54257e-05	0.000619119	2.42762e-05	0.000106776	0.000103539	4.45581e-05	5.94652e-05	5.68137e-05	2.39388e-05	0.000183917	1.22038e-05	7.6604e-05	4.12673e-05	8.59099e-05	5.81665e-05	4.53542e-05	4.77215e-05	1.52287e-05	6.972e-05	2.17297e-05	0.000185946	0.000161933	7.36338e-05	5.56118e-05	1.81554e-05	0.000224446	0.000192256	9.39757e-05
8.70134e-05	1.61288e-05	3.99885e-05	5.32284e-05	0.000598197	2.35673e-05	0.000103888	0.000101025	4.43274e-05	5.92274e-05	5.44228e-05	2.26409e-05	0.000182068	1.14679e-05	7.64024e-05	4.06201e-05	8.57151e-05	4.81244e-05	4.35765e-05	4.72099e-05	1.45871e-05	6.91419e-05	2.09981e-05	0.000181167	0.000161171	7.14564e-05	5.54559e-05	1.807e-05	0.000220983	0.000182468	9.11446e-05
7.32561e-05	1.4172e-05	3.35341e-05	5.32284e-05	0.000565869	2.1142e-05	9.4477e-05	9.89196e-05	4.4244e-05	5.71499e-05	5.16229e-05	2.25656e-05	0.00017013	1.10273e-05	7.07017e-05	4.0182e-05	8.24352e-05	4.64494e-05	4.34716e-05	3.13574e-05	1.40123e-05	6.88365e-05	2.09198e-05	0.000172769	0.000158904	6.65019e-05	5.53835e-05	1.7873e-05	0.000217538	0.000170448	8.6304e-05
7.27954e-05	1.4172e-05	3.27527e-05	5.3026e-05	0.000557819	2.06194e-05	8.83727e-05	9.61117e-05	4.38361e-05	5.66684e-05	5.10413e-05	2.24e-05	0.00017013	1.05633e-05	6.1024e-05	3.98482e-05	8.22511e-05	4.50654e-05	4.34375e-05	3.05646e-05	1.38725e-05	6.33006e-05	2.07649e-05	0.000166241	0.000157216	6.49412e-05	5.0353e-05	1.64491e-05	0.000214557	0.000165531	8.41908e-05
7.08405e-05	1.38378e-05	3.25035e-05	5.29101e-05	0.00055247	1.91826e-05	8.80513e-05	9.5149e-05	4.20247e-05	5.62951e-05	5.08885e-05	2.21914e-05	0.000167526	1.02794e-05	5.75908e-05	3.78745e-05	7.62123e-05	4.45604e-05	4.07741e-05	3.04277e-05	1.33507e-05	6.13182e-05	1.22346e-05	0.000164444	0.000152882	6.46446e-05	4.97205e-05	1.60194e-05	0.000208883	0.000159424	8.21503e-05
7.02211e-05	1.36946e-05	3.19657e-05	5.27667e-05	0.000524086	1.87852e-05	8.72369e-05	9.48324e-05	4.19208e-05	4.44362e-05	4.89501e-05	2.10762e-05	0.000154759	1.00289e-05	5.65914e-05	3.75869e-05	7.33648e-05	4.40121e-05	4.03883e-05	3.01865e-05	1.3003e-05	5.96356e-05	1.1824e-05	0.000162278	0.000152041	6.38629e-05	4.83876e-05	1.52698e-05	0.000205095	0.000155086	7.94457e-05
6.57741e-05	1.24235e-05	3.01889e-05	5.16788e-05	0.000518307	1.78671e-05	8.58475e-05	8.82359e-05	4.18081e-05	4.13522e-05	4.63499e-05	2.09825e-05	0.000153344	8.60726e-06	5.65914e-05	2.72418e-05	7.2443e-05	4.38177e-05	3.91415e-05	2.8423e-05	1.24641e-05	5.91691e-05	1.17384e-05	0.000161139	0.000149581	5.85542e-05	4.7547e-05	1.5195e-05	0.000177936	0.000151846	7.65198e-05
6.21721e-05	1.23327e-05	2.93811e-05	4.87352e-05	0.00049868	1.7626e-05	8.52637e-05	8.62035e-05	4.13297e-05	3.96621e-05	4.51597e-05	2.07032e-05	0.000153142	8.46137e-06	5.51173e-05	2.54902e-05	7.00646e-05	4.34308e-05	3.18144e-05	2.816e-05	1.21394e-05	5.86045e-05	1.14777e-05	0.000159401	0.000146074	5.79348e-05	4.69765e-05	1.5113e-05	0.00016585	0.000151225	7.42575e-05
5.72716e-05	1.1456e-05	2.57342e-05	4.85461e-05	0.000487337	1.66861e-05	8.42644e-05	8.49295e-05	4.1274e-05	3.96035e-05	4.50051e-05	2.0353e-05	0.000152857	8.04922e-06	5.40231e-05	2.47281e-05	5.40876e-05	3.50291e-05	3.10707e-05	2.70358e-05	1.08816e-05	5.6408e-05	1.00652e-05	0.000154629	0.000145543	5.2946e-05	3.91817e-05	1.28008e-05	0.000158201	0.000139899	7.09966e-05
5.60895e-05	1.11311e-05	2.46765e-05	4.70465e-05	0.000481231	1.6258e-05	7.45106e-05	8.44249e-05	4.12564e-05	3.94688e-05	4.46792e-05	1.63433e-05	0.000147392	7.77582e-06	5.36269e-05	2.39962e-05	5.40876e-05	3.45935e-05	3.04594e-05	2.70358e-05	1.06699e-05	5.07004e-05	9.90588e-06	0.000137123	0.000143229	5.15069e-05	3.875e-05	1.21825e-05	0.000145182	0.000138614	6.84649e-05
5.41012e-05	9.44581e-06	2.4248e-05	3.79594e-05	0.000476548	1.34534e-05	5.3555e-05	7.82965e-05	4.12399e-05	3.93547e-05	4.33597e-05	1.54023e-05	0.000142287	7.51615e-06	5.14006e-05	2.36878e-05	5.40686e-05	3.35789e-05	3.01675e-05	2.69959e-05	1.04168e-05	4.58218e-05	9.87977e-06	0.000133288	5.84799e-05	5.10051e-05	3.79935e-05	1.175e-05	0.000141839	0.000138614	6.31918e-05
5.337e-05	9.07837e-06	2.40445e-05	3.7414e-05	0.000465583	1.34534e-05	5.20734e-05	7.78101e-05	4.04991e-05	3.70554e-05	4.2957e-05	1.48457e-05	0.000141565	7.0949e-06	5.10357e-05	2.33428e-05	5.36177e-05	3.167e-05	2.14088e-05	2.69629e-05	9.32797e-06	4.54162e-05	7.93954e-06	0.000121269	5.72945e-05	5.02533e-05	3.72623e-05	1.14242e-05	0.000135724	0.000137876	6.12889e-05
5.27848e-05	8.41692e-06	2.38053e-05	3.45995e-05	0.000451517	1.33706e-05	5.20734e-05	7.72547e-05	3.88712e-05	3.52085e-05	3.78477e-05	1.42866e-05	0.000140569	6.90463e-06	4.82772e-05	2.27041e-05	5.11682e-05	2.53361e-05	2.13995e-05	2.48036e-05	9.12726e-06	4.51247e-05	7.46972e-06	0.000106325	5.38384e-05	4.75077e-05	3.70658e-05	1.10665e-05	0.000125644	0.00013769	5.87353e-05
4.30919e-05	8.26288e-06	2.36394e-05	3.31587e-05	0.000416344	1.24944e-05	5.19814e-05	7.35046e-05	3.79102e-05	3.42794e-05	3.78477e-05	1.36264e-05	0.000127976	6.84993e-06	4.30268e-05	2.08869e-05	4.2782e-05	2.53361e-05	2.11502e-05	2.38169e-05	9.12101e-06	4.47977e-05	7.39691e-06	9.42792e-05	5.33363e-05	4.00396e-05	3.68423e-05	1.09247e-05	0.000114005	0.000135758	5.48155e-05
4.12569e-05	8.06094e-06	2.34043e-05	3.30393e-05	0.000415799	1.23181e-05	5.16329e-05	7.34586e-05	3.62201e-05	3.32748e-05	3.76701e-05	1.34698e-05	0.000127356	6.61571e-06	3.80863e-05	2.0721e-05	4.1111e-05	2.51954e-05	2.10319e-05	2.36561e-05	8.98645e-06	4.3779e-05	7.39691e-06	9.21977e-05	5.31529e-05	3.7858e-05	3.5349e-05	1.083e-05	0.000112284	0.000131383	5.38865e-05
4.04828e-05	7.74504e-06	2.33408e-05	3.2466e-05	0.000415704	1.23122e-05	5.14485e-05	7.31225e-05	3.56851e-05	3.15925e-05	3.74885e-05	1.31341e-05	0.000126759	6.58745e-06	3.72764e-05	2.03999e-05	4.09556e-05	2.51629e-05	1.96776e-05	2.16681e-05	8.98355e-06	4.36948e-05	7.31893e-06	9.18091e-05	5.28207e-05	3.60153e-05	3.39046e-05	1.06285e-05	0.000111921	0.000128452	5.32852e-05
3.65524e-05	7.10553e-06	2.11178e-05	3.21823e-05	0.000414861	1.2264e-05	5.12997e-05	7.28554e-05	3.54784e-05	3.07542e-05	3.50133e-05	1.30599e-05	0.000126473	6.1919e-06	3.578e-05	2.02636e-05	4.04811e-05	2.13514e-05	1.96776e-05	2.14854e-05	8.745e-06	4.259e-05	7.31049e-06	8.97908e-05	5.24946e-05	3.53561e-05	2.91718e-05	9.5376e-06	0.000110972	0.000120736	5.20318e-05
3.62766e-05	6.99918e-06	2.10953e-05	3.12857e-05	0.000365974	1.13714e-05	5.12803e-05	6.83488e-05	3.34014e-05	2.84571e-05	3.30856e-05	1.29453e-05	0.000107365	5.80273e-06	3.41135e-05	2.01975e-05	3.96213e-05	2.11487e-05	1.96776e-05	2.12279e-05	8.08389e-06	4.25873e-05	7.31049e-06	8.84433e-05	5.08629e-05	3.52922e-05	2.87279e-05	9.08917e-06	0.00010263	0.000112592	4.85098e-05
3.44613e-05	6.81916e-06	2.10273e-05	2.94189e-05	0.000365974	1.08571e-05	5.12541e-05	6.8148e-05	2.13018e-05	2.83713e-05	3.21728e-05	1.2867e-05	0.000106459	5.79999e-06	3.33855e-05	1.55295e-05	3.39486e-05	1.80753e-05	1.96619e-05	2.06465e-05	7.73466e-06	4.2507e-05	7.30151e-06	7.56548e-05	3.89159e-05	3.51479e-05	2.74829e-05	8.54306e-06	0.000102318	0.000111485	4.64423e-05
3.16599e-05	6.49183e-06	2.09713e-05	2.87567e-05	0.000360747	1.04532e-05	5.11194e-05	6.73745e-05	2.10681e-05	2.77573e-05	3.16548e-05	1.20078e-05	0.000102028	5.7028e-06	3.16792e-05	1.54406e-05	3.34795e-05	1.79898e-05	1.95932e-05	1.49971e-05	7.41022e-06	4.24556e-05	7.10357e-06	7.47749e-05	3.7283e-05	3.24355e-05	2.70478e-05	8.21626e-06	9.61956e-05	0.000110996	4.5163e-05
3.02055e-05	6.33371e-06	2.09513e-05	2.86373e-05	0.000360067	1.02565e-05	4.6144e-05	6.53956e-05	2.04255e-05	2.76132e-05	3.10498e-05	1.19265e-05	9.91811e-05	5.66385e-06	2.84267e-05	1.50315e-05	3.22666e-05	1.77735e-05	1.85182e-05	1.49971e-05	7.26531e-06	4.24556e-05	7.07839e-06	7.41939e-05	3.22305e-05	3.23129e-05	2.49822e-05	7.34461e-06	9.06837e-05	0.000108579	4.3933e-05
2.99498e-05	6.29284e-06	2.08432e-05	2.81276e-05	0.000359567	1.02198e-05	4.58953e-05	6.39263e-05	2.00768e-05	2.6522e-05	2.61487e-05	1.16638e-05	7.38641e-05	5.195e-06	2.7487e-05	1.50315e-05	3.17153e-05	1.65111e-05	1.61666e-05	1.49971e-05	7.26531e-06	3.9961e-05	7.05289e-06	4.93954e-05	3.02275e-05	3.21709e-05	2.49822e-05	7.11625e-06	7.76703e-05	9.98519e-05	4.08632e-05
2.64023e-05	6.23117e-06	1.92026e-05	2.79413e-05	0.000353574	9.6273e-06	4.54515e-05	6.37132e-05	1.99455e-05	2.51768e-05	2.52037e-05	1.16638e-05	7.22234e-05	5.08269e-06	2.69609e-05	1.50303e-05	3.09054e-05	1.65085e-05	1.61666e-05	1.49947e-05	7.21319e-06	3.86896e-05	5.97354e-06	4.87064e-05	2.99196e-05	3.20812e-05	2.49111e-05	6.99942e-06	7.43901e-05	9.94397e-05	4.0011e-05
2.49909e-05	6.16158e-06	1.85101e-05	2.78069e-05	0.00028807	9.6273e-06	4.51802e-05	6.34746e-05	1.94694e-05	2.35523e-05	2.50801e-05	1.16099e-05	6.97609e-05	5.08269e-06	2.6809e-05	1.5025e-05	3.06598e-05	1.64183e-05	1.60868e-05	1.44945e-05	6.8163e-06	3.81145e-05	5.97354e-06	4.6641e-05	2.96166e-05	3.08602e-05	2.4759e-05	6.86616e-06	7.0192e-05	9.56093e-05	3.71106e-05
2.4962e-05	5.89078e-06	1.79676e-05	2.68629e-05	0.000282924	8.97399e-06	4.40754e-05	6.16633e-05	1.48627e-05	2.27141e-05	2.44709e-05	9.18769e-06	6.63355e-05	5.035e-06	2.22917e-05	1.49988e-05	3.0314e-05	1.53944e-05	1.59881e-05	1.3859e-05	6.66698e-06	3.57104e-05	5.91816e-06	4.65854e-05	2.92436e-05	3.08342e-05	2.47479e-05	6.69378e-06	6.92381e-05	9.00187e-05	3.58143e-05
2.4191e-05	5.89009e-06	1.6366e-05	2.66953e-05	0.000281349	8.86776e-06	4.40073e-05	5.82397e-05	1.47629e-05	2.11698e-05	2.43532e-05	9.11327e-06	6.59561e-05	4.80157e-06	2.20383e-05	1.07734e-05	2.98461e-05	1.53937e-05	1.19807e-05	1.37687e-05	6.57048e-06	3.42576e-05	5.87371e-06	4.62187e-05	2.78392e-05	3.08286e-05	2.456e-05	6.49042e-06	6.60399e-05	8.91848e-05	3.49142e-05
2.41832e-05	5.84207e-06	1.5508e-05	2.64777e-05	0.000273669	8.8404e-06	4.34707e-05	5.70212e-05	1.44257e-05	2.05127e-05	2.08305e-05	7.97101e-06	6.39321e-05	4.37971e-06	2.17679e-05	1.06726e-05	2.92726e-05	1.53535e-05	1.1238e-05	1.28869e-05	5.90468e-06	3.37316e-05	5.23159e-06	4.61721e-05	2.7109e-05	2.78131e-05	2.20985e-05	6.4113e-06	6.51286e-05	8.81096e-05	3.38655e-05
2.24152e-05	5.81121e-06	1.54102e-05	2.64747e-05	0.000271917	8.83743e-06	3.68966e-05	5.70059e-05	1.39684e-05	1.94245e-05	1.68393e-05	7.73453e-06	6.3448e-05	4.37971e-06	2.03799e-05	9.87053e-06	2.92726e-05	1.53198e-05	1.06757e-05	1.28086e-05	5.8905e-06	3.33694e-05	5.14574e-06	4.60826e-05	2.70491e-05	2.71189e-05	2.15245e-05	5.73585e-06	6.40363e-05	8.69786e-05	3.30607e-05
2.22925e-05	5.80367e-06	1.52814e-05	2.33374e-05	0.000265957	8.3551e-06	3.63526e-05	5.68169e-05	1.396e-05	1.8941e-05	1.68393e-05	7.65086e-06	5.53825e-05	4.36038e-06	1.89827e-05	9.77158e-06	2.36685e-05	1.41721e-05	9.82864e-06	1.16534e-05	5.88977e-06	3.31084e-05	5.12101e-06	4.50134e-05	2.58557e-05	2.62561e-05	2.14066e-05	5.62723e-06	4.01979e-05	8.65718e-05	3.11485e-05
2.21904e-05	5.79126e-06	1.51462e-05	2.28991e-05	0.000264602	8.3551e-06	3.3053e-05	3.42032e-05	1.38224e-05	1.80091e-05	1.66486e-05	7.62886e-06	5.37446e-05	4.24883e-06	1.83798e-05	9.52427e-06	2.34126e-05	1.39712e-05	9.58799e-06	1.13012e-05	5.88133e-06	3.21346e-05	4.62547e-06	3.94066e-05	2.46536e-05	2.57986e-05	2.1331e-05	5.50213e-06	4.01979e-05	8.40387e-05	2.96696e-05
2.0564e-05	5.4332e-06	1.42836e-05	2.24325e-05	0.000259867	8.31573e-06	3.30305e-05	3.40618e-05	1.37974e-05	1.74837e-05	1.6612e-05	7.55296e-06	5.24376e-05	4.15589e-06	1.65433e-05	9.22708e-06	2.32841e-05	1.38851e-05	9.01024e-06	1.00047e-05	5.84737e-06	3.20764e-05	4.56345e-06	3.68821e-05	2.09926e-05	2.55519e-05	2.1015e-05	5.46628e-06	3.99802e-05	7.19816e-05	2.85447e-05
2.0564e-05	5.04471e-06	1.39159e-05	2.205e-05	0.000245494	8.30769e-06	3.14036e-05	2.84226e-05	1.28122e-05	1.69891e-05	1.63572e-05	7.5431e-06	5.13813e-05	4.05453e-06	1.61309e-05	9.1061e-06	2.30794e-05	1.38617e-05	8.8815e-06	8.89461e-06	4.92017e-06	3.20764e-05	4.53642e-06	3.55263e-05	2.05438e-05	2.54724e-05	2.08727e-05	5.29406e-06	3.88384e-05	6.97476e-05	2.74041e-05
1.92471e-05	5.03286e-06	1.36691e-05	1.87001e-05	0.000229912	8.13978e-06	2.99805e-05	2.80799e-05	1.28122e-05	1.44948e-05	1.62511e-05	7.51837e-06	5.1308e-05	3.96368e-06	1.59826e-05	8.73639e-06	2.24729e-05	1.3859e-05	8.79074e-06	8.89461e-06	4.76416e-06	3.20204e-05	4.53625e-06	3.1168e-05	2.04104e-05	2.25268e-05	2.08379e-05	5.27664e-06	3.8579e-05	6.88908e-05	2.62285e-05
1.85646e-05	4.99737e-06	1.35038e-05	1.85162e-05	0.000199557	7.87402e-06	2.95429e-05	2.80661e-05	1.2811e-05	1.34367e-05	1.59866e-05	7.1288e-06	5.11498e-05	3.88236e-06	1.59463e-05	8.38819e-06	2.21057e-05	1.38544e-05	8.76677e-06	8.71744e-06	4.55473e-06	2.90256e-05	4.53033e-06	3.08846e-05	2.02703e-05	2.09082e-05	2.08211e-05	5.27419e-06	3.8271e-05	6.83994e-05	2.48578e-05
1.586e-05	4.90134e-06	1.32648e-05	1.84861e-05	0.000199557	7.85272e-06	2.76773e-05	2.74458e-05	1.28067e-05	1.12463e-05	1.58582e-05	7.12392e-06	5.04056e-05	3.85144e-06	1.58024e-05	8.35804e-06	2.15896e-05	1.38391e-05	8.71952e-06	8.28444e-06	4.45393e-06	2.87931e-05	4.51135e-06	2.94763e-05	2.02083e-05	2.02803e-05	1.98255e-05	5.26239e-06	3.6291e-05	6.77188e-05	2.4325e-05
1.44386e-05	4.5265e-06	1.3251e-05	1.8444e-05	0.000199557	7.81968e-06	2.68452e-05	2.5664e-05	1.28012e-05	9.9505e-06	1.58459e-05	6.88023e-06	4.61481e-05	3.79751e-06	1.08051e-05	8.31171e-06	2.14581e-05	1.32082e-05	8.27751e-06	8.28444e-06	4.12059e-06	2.85899e-05	4.25991e-06	2.91399e-05	2.01577e-05	1.63668e-05	1.927e-05	4.9288e-06	3.5452e-05	6.76161e-05	2.35405e-05
1.38841e-05	4.52316e-06	1.31274e-05	1.80915e-05	0.000198579	7.79818e-06	2.6768e-05	2.52021e-05	1.21977e-05	9.07105e-06	1.5487e-05	6.88023e-06	4.54525e-05	3.69253e-06	9.99023e-06	8.23744e-06	2.14083e-05	1.30771e-05	7.91149e-06	8.26173e-06	4.10297e-06	2.85266e-05	4.14087e-06	2.71425e-05	1.7897e-05	1.58322e-05	1.85262e-05	4.38767e-06	3.4417e-05	5.64843e-05	2.27033e-05
1.30268e-05	4.49909e-06	1.31061e-05	1.66602e-05	0.000198434	7.76549e-06	2.66019e-05	2.47784e-05	1.15356e-05	8.62116e-06	1.00175e-05	6.6553e-06	4.52293e-05	3.63988e-06	9.65796e-06	8.22166e-06	2.13565e-05	1.22049e-05	7.78872e-06	8.24633e-06	3.81648e-06	2.80041e-05	4.13631e-06	2.63098e-05	1.78613e-05	1.5547e-05	1.76036e-05	4.30345e-06	3.35281e-05	5.63851e-05	2.21847e-05
1.26683e-05	4.47829e-06	1.29804e-05	1.59561e-05	0.000191922	7.65932e-06	2.41805e-05	2.47102e-05	1.07693e-05	8.3188e-06	9.93e-06	6.60469e-06	4.46422e-05	3.63554e-06	9.3631e-06	7.78885e-06	2.13485e-05	1.20258e-05	7.21554e-06	7.88025e-06	3.79533e-06	2.62619e-05	4.12938e-06	2.63059e-05	1.76481e-05	1.51857e-05	1.51444e-05	4.15033e-06	3.27252e-05	5.61796e-05	2.15201e-05
1.24953e-05	4.29705e-06	1.2977e-05	1.57827e-05	0.000170038	7.64718e-06	2.38581e-05	2.46476e-05	1.06108e-05	7.91637e-06	9.71961e-06	6.6012e-06	4.3897e-05	3.38747e-06	9.3631e-06	7.28612e-06	2.0955e-05	1.20258e-05	6.92034e-06	7.85586e-06	3.76656e-06	2.60506e-05	4.12096e-06	2.54911e-05	1.62775e-05	1.50721e-05	1.39654e-05	4.06985e-06	3.22285e-05	5.51342e-05	2.04819e-05
1.22892e-05	4.23469e-06	1.27881e-05	1.01309e-05	0.000147343	7.62723e-06	2.37283e-05	2.45259e-05	9.34784e-06	7.48578e-06	9.27252e-06	6.5729e-06	4.34554e-05	3.00091e-06	9.30686e-06	7.08303e-06	2.09157e-05	1.20009e-05	6.86075e-06	7.71689e-06	3.01757e-06	2.6013e-05	4.10787e-06	2.50167e-05	1.54646e-05	1.32159e-05	1.35365e-05	4.03756e-06	3.1197e-05	5.39683e-05	1.91754e-05
1.22106e-05	4.10733e-06	1.27287e-05	9.9405e-06	0.000118664	7.30231e-06	2.36637e-05	2.34917e-05	8.80263e-06	6.98411e-06	7.84607e-06	6.56939e-06	3.97511e-05	2.92892e-06	9.20962e-06	7.01989e-06	2.03867e-05	1.16697e-05	6.80182e-06	6.43732e-06	3.01757e-06	2.59087e-05	3.4581e-06	2.34157e-05	1.39375e-05	1.262e-05	1.3423e-05	4.03001e-06	3.10268e-05	4.2148e-05	1.73167e-05
1.19532e-05	3.41254e-06	1.27106e-05	9.65666e-06	0.000115544	6.92953e-06	2.15155e-05	2.27435e-05	8.17248e-06	6.71174e-06	7.00374e-06	6.56291e-06	3.96891e-05	2.90053e-06	9.17946e-06	6.96099e-06	2.01266e-05	9.05679e-06	6.66694e-06	5.34045e-06	2.93686e-06	2.47088e-05	3.42998e-06	2.32219e-05	1.30646e-05	1.25776e-05	1.33748e-05	3.93756e-06	3.07926e-05	3.91085e-05	1.66664e-05
1.1713e-05	3.3078e-06	1.20477e-05	9.4927e-06	0.000114239	6.01083e-06	2.14844e-05	2.1849e-05	6.80296e-06	6.28521e-06	6.9002e-06	6.53592e-06	3.94225e-05	2.87139e-06	8.39008e-06	6.87149e-06	1.98974e-05	8.80974e-06	6.62938e-06	5.05847e-06	2.89081e-06	2.46201e-05	3.04997e-06	2.25773e-05	1.27414e-05	1.25748e-05	1.29511e-05	3.05847e-06	2.86368e-05	3.73206e-05	1.6168e-05
9.38997e-06	3.27286e-06	9.94075e-06	9.01302e-06	0.00011246	5.92578e-06	2.13411e-05	2.12654e-05	5.91313e-06	6.10984e-06	6.50833e-06	6.51076e-06	3.93046e-05	2.84595e-06	7.64163e-06	5.27294e-06	1.96786e-05	8.38086e-06	6.56675e-06	4.85017e-06	1.6589e-06	2.44696e-05	3.03348e-06	2.22915e-05	1.23182e-05	1.25095e-05	1.24393e-05	2.94569e-06	2.81612e-05	3.52455e-05	1.55755e-05
9.0799e-06	3.22891e-06	8.77008e-06	8.9523e-06	0.000110946	5.92578e-06	1.89154e-05	2.0653e-05	5.90059e-06	5.97782e-06	6.16919e-06	6.31737e-06	2.98968e-05	2.78e-06	7.19081e-06	4.43012e-06	1.89606e-05	8.22199e-06	6.43667e-06	4.7434e-06	1.6589e-06	2.4438e-05	3.0256e-06	2.19911e-05	1.2288e-05	1.20591e-05	1.24106e-05	2.81987e-06	2.81286e-05	3.30591e-05	1.48459e-05
8.33586e-06	3.22804e-06	8.66081e-06	8.65344e-06	0.000110508	5.89865e-06	1.88318e-05	2.04367e-05	5.80821e-06	5.94226e-06	6.04556e-06	5.69163e-06	2.96285e-05	2.72745e-06	6.50284e-06	4.05414e-06	1.88785e-05	8.19238e-06	6.03312e-06	4.645e-06	1.6187e-06	2.43878e-05	2.91682e-06	1.97716e-05	1.21761e-05	1.17377e-05	1.23805e-05	2.78703e-06	2.78881e-05	3.24506e-05	1.45606e-05
8.08413e-06	3.21582e-06	8.59279e-06	8.5348e-06	0.000109421	5.84596e-06	1.88318e-05	2.03536e-05	5.61594e-06	5.49771e-06	5.99899e-06	5.6005e-06	2.40088e-05	2.71282e-06	6.36578e-06	3.98846e-06	1.8861e-05	8.13657e-06	5.62828e-06	4.39286e-06	1.61138e-06	2.42803e-05	2.85838e-06	1.96575e-05	1.20685e-05	1.15105e-05	1.23385e-05	2.67868e-06	2.34453e-05	3.24506e-05	1.40862e-05
8.00587e-06	3.14551e-06	7.7722e-06	8.13936e-06	0.000103545	5.8375e-06	1.77066e-05	2.03271e-05	4.78094e-06	5.49505e-06	5.84997e-06	5.04902e-06	2.32962e-05	2.70103e-06	5.5842e-06	3.94014e-06	1.6208e-05	8.12066e-06	4.33365e-06	3.9051e-06	1.60921e-06	2.422e-05	2.83896e-06	1.92098e-05	1.17016e-05	1.0196e-05	1.22887e-05	2.58951e-06	2.00811e-05	3.12182e-05	1.33232e-05
7.79911e-06	2.81695e-06	7.49131e-06	6.76256e-06	0.000102914	4.74587e-06	1.75793e-05	2.02885e-05	4.47265e-06	4.65074e-06	5.59846e-06	4.885e-06	2.27815e-05	2.65803e-06	5.43894e-06	3.71131e-06	1.61655e-05	7.86263e-06	4.32994e-06	3.78065e-06	1.6048e-06	1.58411e-05	2.82821e-06	1.76694e-05	1.14859e-05	9.45933e-06	1.2263e-05	2.57507e-06	1.93994e-05	3.09233e-05	1.26928e-05
7.39123e-06	2.72764e-06	7.49131e-06	6.6421e-06	0.000102793	4.68191e-06	1.75535e-05	1.96464e-05	4.43471e-06	4.51861e-06	5.52371e-06	4.88039e-06	2.10631e-05	2.60733e-06	5.41334e-06	3.58013e-06	1.61386e-05	7.24085e-06	3.91803e-06	3.70865e-06	1.56926e-06	1.57931e-05	2.82585e-06	1.72246e-05	1.11705e-05	9.18663e-06	1.2221e-05	2.51575e-06	1.91643e-05	2.80188e-05	1.23882e-05
7.36063e-06	2.68952e-06	7.47628e-06	6.51697e-06	0.000102204	4.57705e-06	1.75493e-05	1.32265e-05	4.29847e-06	4.47405e-06	5.35676e-06	4.84056e-06	2.01002e-05	2.47473e-06	5.23677e-06	3.51581e-06	1.60903e-05	7.17717e-06	3.91404e-06	3.51199e-06	1.51466e-06	1.57449e-05	2.80073e-06	1.65782e-05	1.07919e-05	9.118e-06	1.22123e-05	2.3764e-06	1.90801e-05	2.75618e-05	1.20124e-05
7.08119e-06	2.68597e-06	7.45566e-06	6.50801e-06	5.52959e-05	4.57601e-06	1.75329e-05	1.31311e-05	4.29569e-06	4.41941e-06	5.08449e-06	4.77286e-06	1.94449e-05	2.46067e-06	4.59781e-06	3.22631e-06	1.60886e-05	7.0762e-06	3.81679e-06	3.4212e-06	1.47652e-06	1.56161e-05	2.79674e-06	1.62266e-05	1.05383e-05	8.752e-06	1.21744e-05	2.33081e-06	1.87094e-05	2.21504e-05	1.01248e-05
6.63817e-06	2.66216e-06	7.42128e-06	6.39961e-06	5.20473e-05	4.41015e-06	1.54391e-05	1.31207e-05	3.96101e-06	4.02283e-06	4.88356e-06	4.67947e-06	1.66824e-05	2.42292e-06	4.55207e-06	3.18712e-06	1.60807e-05	6.80622e-06	3.74998e-06	3.1283e-06	1.46273e-06	1.53754e-05	2.79158e-06	1.30147e-05	1.03457e-05	8.16871e-06	1.21517e-05	2.04409e-06	1.76948e-05	2.01548e-05	9.51664e-06
6.55918e-06	2.56353e-06	7.31136e-06	6.30543e-06	4.64613e-05	4.40565e-06	1.50497e-05	1.30379e-05	3.91741e-06	3.768e-06	4.84347e-06	4.53075e-06	1.60905e-05	2.40385e-06	4.43169e-06	3.12849e-06	1.60702e-05	6.78447e-06	3.73631e-06	3.1283e-06	1.39783e-06	1.5025e-05	2.71553e-06	1.27793e-05	1.02932e-05	8.06481e-06	1.18707e-05	2.02567e-06	1.70963e-05	1.97262e-05	9.18407e-06
5.56362e-06	2.42408e-06	7.27712e-06	5.79499e-06	4.37815e-05	4.39849e-06	1.42337e-05	1.2973e-05	3.90903e-06	3.7276e-06	4.6446e-06	4.48587e-06	1.56484e-05	2.37586e-06	4.17522e-06	3.11326e-06	1.53235e-05	6.70418e-06	3.67119e-06	3.09591e-06	1.21219e-06	1.50149e-05	2.71553e-06	1.26271e-05	9.0474e-06	8.03869e-06	1.17479e-05	1.99839e-06	1.68335e-05	1.93595e-05	8.86387e-06
5.15302e-06	2.38577e-06	7.26584e-06	5.38785e-06	4.1088e-05	3.08469e-06	1.37259e-05	1.19336e-05	3.90841e-06	3.50918e-06	4.61645e-06	4.45438e-06	1.52291e-05	2.35939e-06	3.43409e-06	3.0843e-06	1.45301e-05	6.65779e-06	3.62434e-06	2.95571e-06	1.19917e-06	1.5012e-05	2.70942e-06	1.2599e-05	8.80643e-06	8.00463e-06	1.08849e-05	1.94755e-06	1.64388e-05	1.73664e-05	8.44521e-06
5.07003e-06	2.03029e-06	7.25309e-06	4.984e-06	4.09566e-05	3.04643e-06	1.32701e-05	1.18441e-05	3.64388e-06	3.45019e-06	4.58044e-06	4.38759e-06	1.48834e-05	2.26414e-06	3.28745e-06	3.08019e-06	1.44773e-05	6.49646e-06	3.45952e-06	2.93877e-06	1.19302e-06	1.3939e-05	2.70942e-06	1.03123e-05	8.55781e-06	7.98358e-06	1.08392e-05	1.93838e-06	1.29665e-05	1.72282e-05	8.10238e-06
4.99895e-06	2.03029e-06	6.72755e-06	4.92026e-06	4.04183e-05	2.93908e-06	1.30951e-05	1.16372e-05	3.10769e-06	3.43632e-06	4.55356e-06	4.37009e-06	1.31631e-05	2.24431e-06	3.03529e-06	2.97972e-06	5.35238e-06	6.03539e-06	3.26173e-06	2.92434e-06	1.18598e-06	1.39121e-05	2.70942e-06	1.00891e-05	8.55641e-06	7.94894e-06	1.07365e-05	1.93277e-06	1.26901e-05	1.08553e-05	7.39491e-06
4.84738e-06	2.01518e-06	6.64092e-06	4.8105e-06	3.40947e-05	2.882e-06	1.30578e-05	1.16257e-05	3.0669e-06	3.42125e-06	4.0825e-06	3.95704e-06	1.26061e-05	2.20703e-06	2.96378e-06	2.94093e-06	5.22411e-06	5.92356e-06	3.16917e-06	2.87453e-06	1.10734e-06	1.33888e-05	2.70894e-06	1.00597e-05	8.42125e-06	7.45141e-06	6.52976e-06	1.86405e-06	1.25635e-05	9.53627e-06	6.86807e-06
4.84738e-06	2.01341e-06	5.80891e-06	4.76473e-06	3.35596e-05	2.86525e-06	1.13112e-05	1.16131e-05	2.93313e-06	3.40435e-06	4.01401e-06	3.91617e-06	1.21082e-05	2.19665e-06	2.85423e-06	2.85078e-06	5.22411e-06	5.86843e-06	2.49308e-06	2.8717e-06	1.10188e-06	1.27777e-05	2.70861e-06	1.00523e-05	8.3104e-06	7.13509e-06	6.50721e-06	1.85842e-06	1.22706e-05	9.4557e-06	6.65655e-06
4.7837e-06	1.05358e-06	5.7741e-06	4.24557e-06	3.29113e-05	2.85424e-06	1.09253e-05	1.16056e-05	2.79524e-06	3.272e-06	3.92376e-06	3.82005e-06	1.1395e-05	2.08709e-06	2.692e-06	2.24498e-06	5.19427e-06	5.83473e-06	2.32428e-06	2.66513e-06	1.07572e-06	1.26683e-05	2.49948e-06	1.00437e-05	8.30597e-06	6.97092e-06	6.45225e-06	1.85567e-06	1.2183e-05	9.36614e-06	6.46077e-06
4.71525e-06	9.9805e-07	5.6206e-06	4.19983e-06	3.28119e-05	2.83904e-06	1.0924e-05	4.95302e-06	2.71269e-06	2.96333e-06	3.78302e-06	3.78152e-06	1.07966e-05	1.94671e-06	2.66176e-06	2.18376e-06	5.14318e-06	5.625e-06	2.26367e-06	2.63832e-06	1.05928e-06	1.24288e-05	2.47511e-06	1.0035e-05	7.32259e-06	6.87264e-06	6.36226e-06	1.81963e-06	1.21417e-05	9.181e-06	6.10864e-06
4.6581e-06	8.79669e-07	5.54438e-06	3.44938e-06	3.00703e-05	2.74116e-06	1.08898e-05	4.95302e-06	2.6842e-06	2.93383e-06	3.68941e-06	3.7012e-06	1.07799e-05	1.7808e-06	2.57997e-06	2.00805e-06	4.86807e-06	5.61399e-06	2.11509e-06	2.43169e-06	1.01729e-06	1.22677e-05	2.42498e-06	1.00346e-05	4.86943e-06	6.80685e-06	6.29896e-06	1.48777e-06	1.18744e-05	8.47609e-06	5.79767e-06
4.18009e-06	8.79669e-07	4.83956e-06	3.37125e-06	3.00536e-05	2.3239e-06	1.03928e-05	4.95302e-06	2.59621e-06	2.74973e-06	3.6569e-06	3.68558e-06	1.07609e-05	1.77077e-06	2.28492e-06	2.0054e-06	4.86807e-06	5.58539e-06	2.06024e-06	2.41402e-06	1.00274e-06	1.22305e-05	2.41254e-06	9.56546e-06	3.6854e-06	6.59363e-06	6.2856e-06	1.46518e-06	1.1843e-05	8.2737e-06	5.62633e-06
4.1705e-06	8.67286e-07	4.5638e-06	3.30003e-06	2.99997e-05	1.95468e-06	1.0169e-05	4.95043e-06	2.58046e-06	2.66247e-06	3.63722e-06	3.62646e-06	1.01166e-05	1.73229e-06	1.7141e-06	1.99646e-06	4.86604e-06	5.53933e-06	2.03348e-06	2.39221e-06	8.65139e-07	1.22226e-05	2.40679e-06	9.55826e-06	3.57649e-06	6.49281e-06	6.00504e-06	1.46194e-06	1.10192e-05	7.89718e-06	5.47927e-06
4.13806e-06	8.61039e-07	4.5377e-06	3.27652e-06	2.8653e-05	1.88049e-06	1.00687e-05	4.88727e-06	2.40197e-06	2.65747e-06	3.515e-06	3.62043e-06	1.00447e-05	1.71537e-06	1.71083e-06	1.99521e-06	4.86447e-06	5.52294e-06	1.82344e-06	2.39139e-06	8.5487e-07	1.20308e-05	2.40404e-06	9.55219e-06	3.51616e-06	6.36389e-06	6.00504e-06	1.45754e-06	1.09375e-05	7.53463e-06	5.37409e-06
4.12264e-06	8.50924e-07	4.52196e-06	3.20307e-06	2.86226e-05	1.87906e-06	7.00699e-06	4.83974e-06	2.33939e-06	2.51211e-06	3.43007e-06	3.48106e-06	9.73186e-06	1.70461e-06	1.69827e-06	1.98871e-06	4.68369e-06	5.49571e-06	1.79433e-06	2.38886e-06	8.37932e-07	1.17506e-05	2.38911e-06	9.52834e-06	3.49234e-06	6.35182e-06	5.98823e-06	1.36793e-06	1.08447e-05	7.41083e-06	5.20858e-06
4.1208e-06	8.30194e-07	4.35112e-06	3.14522e-06	2.86201e-05	1.87246e-06	6.72056e-06	4.70231e-06	2.25284e-06	2.47742e-06	2.99753e-06	3.46959e-06	9.01218e-06	1.68358e-06	1.69514e-06	1.68029e-06	4.29603e-06	5.12732e-06	1.7521e-06	2.37392e-06	8.16149e-07	1.1618e-05	2.24222e-06	9.45127e-06	3.45077e-06	6.11717e-06	5.94156e-06	1.29344e-06	1.02562e-05	7.36109e-06	5.05762e-06
4.11766e-06	8.24649e-07	3.83213e-06	2.63134e-06	2.85922e-05	1.86092e-06	6.69125e-06	4.49294e-06	2.23373e-06	2.4701e-06	2.90667e-06	3.46086e-06	8.80682e-06	1.67634e-06	1.6045e-06	1.68029e-06	4.28576e-06	5.02569e-06	1.73596e-06	2.36133e-06	8.08984e-07	1.15829e-05	2.04447e-06	9.06261e-06	3.07601e-06	6.02235e-06	3.80853e-06	1.26486e-06	9.98177e-06	6.46585e-06	4.84699e-06
3.29213e-06	8.07877e-07	3.76045e-06	2.62295e-06	2.84346e-05	1.86092e-06	6.65861e-06	4.42964e-06	2.22624e-06	2.33595e-06	2.82743e-06	3.45426e-06	8.38867e-06	1.67441e-06	1.59483e-06	1.67942e-06	4.26656e-06	5.01339e-06	1.65327e-06	2.13457e-06	7.56724e-07	1.05399e-05	1.99491e-06	8.73857e-06	2.99146e-06	5.70591e-06	3.27277e-06	1.24352e-06	9.98177e-06	6.00389e-06	4.67819e-06
2.69169e-06	8.04235e-07	3.75098e-06	2.56354e-06	2.72616e-05	1.4447e-06	6.63403e-06	4.42453e-06	2.05553e-06	2.03873e-06	2.49644e-06	3.45343e-06	8.3588e-06	1.61785e-06	1.58573e-06	1.67942e-06	4.19964e-06	5.0022e-06	1.43989e-06	1.89025e-06	7.17918e-07	1.049e-05	1.51146e-06	8.71068e-06	2.96165e-06	5.58414e-06	2.71887e-06	1.21878e-06	9.72177e-06	6.00389e-06	4.50108e-06
2.52056e-06	7.96912e-07	3.70834e-06	2.54652e-06	2.71649e-05	1.40425e-06	6.61462e-06	4.20969e-06	2.03484e-06	1.97975e-06	2.48778e-06	3.19866e-06	8.07783e-06	1.57548e-06	1.5584e-06	1.67847e-06	4.16118e-06	4.94278e-06	1.43816e-06	1.89025e-06	7.06602e-07	1.04751e-05	1.44887e-06	8.68843e-06	2.90222e-06	5.57757e-06	2.66984e-06	1.16601e-06	9.65562e-06	5.95197e-06	4.44105e-06
2.50551e-06	7.82685e-07	3.67875e-06	2.5354e-06	2.71438e-05	1.36573e-06	6.59543e-06	4.20969e-06	1.82368e-06	1.8224e-06	2.43292e-06	3.19037e-06	7.71428e-06	1.52131e-06	1.53986e-06	1.66819e-06	3.22313e-06	4.91011e-06	1.43216e-06	1.31809e-06	6.80671e-07	1.04522e-05	1.41673e-06	8.67534e-06	2.79178e-06	5.51948e-06	2.6552e-06	1.15513e-06	9.64927e-06	5.93293e-06	4.34474e-06
2.42991e-06	7.73869e-07	3.65588e-06	2.49708e-06	2.71104e-05	1.33963e-06	5.97307e-06	4.17887e-06	1.79866e-06	1.77042e-06	2.01628e-06	3.09127e-06	7.39168e-06	1.47968e-06	1.45553e-06	1.62274e-06	2.94964e-06	4.90142e-06	1.41029e-06	1.29156e-06	6.80596e-07	1.04457e-05	1.3781e-06	8.67284e-06	2.52964e-06	3.8423e-06	2.59775e-06	6.4475e-07	9.23481e-06	5.42591e-06	4.15301e-06
2.20947e-06	7.65892e-07	3.16495e-06	2.46113e-06	1.97402e-05	9.74792e-07	5.84302e-06	4.17145e-06	1.78353e-06	1.72621e-06	2.00117e-06	3.03795e-06	7.14981e-06	1.46283e-06	1.31166e-06	1.60632e-06	2.79372e-06	4.61044e-06	1.28267e-06	1.23629e-06	6.73815e-07	1.03721e-05	1.32858e-06	7.68593e-06	2.47867e-06	3.82133e-06	2.44108e-06	6.4475e-07	9.14334e-06	5.33933e-06	3.77541e-06
2.19661e-06	7.52453e-07	2.87334e-06	2.21024e-06	1.96825e-05	9.50003e-07	5.52837e-06	2.89592e-06	1.43864e-06	1.46512e-06	1.98177e-06	2.9843e-06	7.12642e-06	1.43935e-06	1.30583e-06	1.08892e-06	2.71251e-06	4.48632e-06	1.25709e-06	1.23629e-06	6.50945e-07	4.53047e-06	1.32275e-06	7.68415e-06	2.31891e-06	3.62073e-06	2.18781e-06	6.4475e-07	8.7356e-06	5.23625e-06	3.41815e-06
2.17124e-06	7.5001e-07	2.62432e-06	1.7298e-06	1.81754e-05	9.41386e-07	5.52259e-06	2.81017e-06	1.43147e-06	1.37739e-06	1.95369e-06	2.96817e-06	7.10866e-06	1.43486e-06	1.17437e-06	9.40119e-07	2.68678e-06	4.48389e-06	1.22831e-06	1.23629e-06	6.25293e-07	4.22772e-06	1.30193e-06	7.68415e-06	2.31854e-06	3.55237e-06	2.01366e-06	6.26056e-07	8.6604e-06	4.93751e-06	3.28989e-06
2.04141e-06	7.38e-07	2.52665e-06	1.68104e-06	1.77627e-05	9.2842e-07	5.48213e-06	2.80974e-06	1.40477e-06	1.26161e-06	1.92926e-06	2.95571e-06	6.64797e-06	1.347e-06	1.15705e-06	9.11586e-07	2.25899e-06	4.48389e-06	1.04036e-06	1.21364e-06	6.15327e-07	4.13955e-06	1.21692e-06	7.67659e-06	2.28215e-06	3.50543e-06	1.97797e-06	6.22297e-07	8.59264e-06	4.79332e-06	3.20014e-06
1.99284e-06	7.2323e-07	2.4838e-06	1.61889e-06	1.74577e-05	8.97362e-07	5.46272e-06	2.76628e-06	1.33152e-06	1.13059e-06	1.15644e-06	2.9441e-06	6.43472e-06	1.347e-06	1.15432e-06	8.96999e-07	2.05441e-06	4.48128e-06	1.01432e-06	1.15581e-06	5.96141e-07	3.95651e-06	1.21207e-06	7.51537e-06	2.27775e-06	3.48307e-06	1.95596e-06	6.17838e-07	7.96438e-06	4.77938e-06	3.09543e-06
1.89496e-06	7.06197e-07	2.46752e-06	1.61697e-06	1.72407e-05	8.87496e-07	5.37195e-06	2.71952e-06	1.32581e-06	1.12991e-06	1.09904e-06	7.04849e-07	6.11187e-06	1.347e-06	1.07881e-06	8.12486e-07	1.98649e-06	4.47276e-06	9.56975e-07	1.14273e-06	5.96002e-07	3.94542e-06	1.17786e-06	7.51458e-06	2.2684e-06	3.4797e-06	1.91263e-06	6.16384e-07	7.92661e-06	4.77938e-06	2.97637e-06
1.88635e-06	7.00102e-07	2.36102e-06	1.61228e-06	1.57632e-05	8.47947e-07	5.30099e-06	2.27242e-06	1.3199e-06	1.1156e-06	1.09586e-06	7.04849e-07	6.10834e-06	1.30484e-06	1.07241e-06	7.99681e-07	1.95455e-06	4.38118e-06	8.95202e-07	1.13807e-06	5.92925e-07	3.92571e-06	1.14053e-06	7.31798e-06	2.24776e-06	3.39083e-06	1.85644e-06	5.93073e-07	7.79747e-06	4.65059e-06	2.8716e-06
1.83368e-06	6.5777e-07	2.34541e-06	1.52578e-06	1.54808e-05	7.76542e-07	5.2571e-06	2.16508e-06	1.3111e-06	9.37801e-07	1.0936e-06	7.00614e-07	5.80593e-06	1.30437e-06	1.04898e-06	7.22882e-07	1.94547e-06	4.35317e-06	8.55103e-07	1.13437e-06	5.90919e-07	3.91677e-06	1.09447e-06	7.29873e-06	1.85847e-06	3.27549e-06	1.79606e-06	5.91973e-07	7.72157e-06	4.59676e-06	2.79989e-06
1.7989e-06	5.79529e-07	2.27241e-06	1.51895e-06	1.50935e-05	7.57178e-07	5.05301e-06	2.16186e-06	1.27828e-06	9.15031e-07	1.08319e-06	6.72772e-07	5.75644e-06	1.3022e-06	1.04678e-06	6.77115e-07	1.76224e-06	4.3139e-06	8.3977e-07	1.03069e-06	5.31977e-07	3.87606e-06	1.07965e-06	7.15927e-06	1.85847e-06	2.82091e-06	1.77773e-06	5.83235e-07	7.55886e-06	4.26192e-06	2.71406e-06
1.797e-06	5.56069e-07	2.1686e-06	1.51873e-06	1.50214e-05	7.20907e-07	5.01481e-06	2.13214e-06	1.0898e-06	9.09099e-07	1.04899e-06	6.60787e-07	5.75589e-06	1.28629e-06	1.02208e-06	6.29606e-07	1.64226e-06	4.28699e-06	7.80887e-07	9.06961e-07	5.31785e-07	3.85838e-06	4.42473e-07	7.1324e-06	1.84192e-06	2.6311e-06	1.49816e-06	5.12823e-07	6.15537e-06	4.20325e-06	2.5919e-06
1.75409e-06	5.44997e-07	1.8478e-06	1.5151e-06	1.44065e-05	6.7574e-07	4.98652e-06	1.85469e-06	1.02739e-06	8.80013e-07	9.96938e-07	6.56288e-07	5.71091e-06	1.13157e-06	9.43441e-07	6.12926e-07	1.55409e-06	4.26625e-06	7.23582e-07	8.77549e-07	5.31507e-07	3.77374e-06	3.92547e-07	7.09229e-06	1.83593e-06	2.61545e-06	1.48397e-06	5.00844e-07	5.39424e-06	4.14922e-06	2.4912e-06
1.52832e-06	5.03395e-07	1.74943e-06	1.512e-06	1.4314e-05	6.6572e-07	3.7835e-06	1.85469e-06	1.00572e-06	8.76201e-07	9.31923e-07	6.52457e-07	5.05567e-06	1.07653e-06	8.33336e-07	5.98269e-07	1.50803e-06	4.26282e-06	6.99503e-07	8.46962e-07	5.24068e-07	2.32331e-06	3.67672e-07	7.03519e-06	1.62241e-06	2.55507e-06	1.41788e-06	4.9538e-07	5.28584e-06	4.10374e-06	2.33297e-06
1.45103e-06	4.96397e-07	1.6452e-06	1.38201e-06	1.20336e-05	3.71655e-07	3.73769e-06	1.8217e-06	9.72825e-07	8.61626e-07	8.88509e-07	6.25482e-07	4.90172e-06	1.07653e-06	8.17815e-07	5.9197e-07	1.44857e-06	4.18372e-06	6.66848e-07	8.45743e-07	4.59314e-07	2.3004e-06	3.52327e-07	7.00269e-06	1.61782e-06	2.48095e-06	1.37486e-06	4.70898e-07	3.3962e-06	3.88919e-06	2.13884e-06
1.35615e-06	4.8856e-07	1.53713e-06	1.34459e-06	1.19174e-05	3.5741e-07	3.71857e-06	1.79908e-06	9.61005e-07	8.51811e-07	8.73462e-07	6.25482e-07	4.83108e-06	1.06516e-06	8.14386e-07	5.86632e-07	1.42503e-06	4.18325e-06	6.40078e-07	8.2114e-07	4.59314e-07	2.22005e-06	3.4195e-07	6.98797e-06	1.61323e-06	2.47284e-06	1.34627e-06	4.64407e-07	3.3307e-06	3.8864e-06	2.11068e-06
1.32641e-06	4.85741e-07	1.52454e-06	1.32506e-06	1.15283e-05	3.48608e-07	3.67644e-06	1.5914e-06	8.61201e-07	6.34668e-07	8.68166e-07	6.14265e-07	4.82935e-06	1.05635e-06	8.04733e-07	4.99811e-07	1.2705e-06	4.16782e-06	5.74273e-07	8.01976e-07	4.59308e-07	2.20063e-06	3.34301e-07	5.87485e-06	1.59852e-06	2.36686e-06	1.25316e-06	4.48499e-07	3.31148e-06	3.50595e-06	2.00477e-06
1.30866e-06	4.55373e-07	1.49069e-06	1.25382e-06	1.15253e-05	3.45974e-07	3.58317e-06	1.57293e-06	7.68768e-07	6.29724e-07	8.34221e-07	6.14202e-07	4.81256e-06	1.04784e-06	7.54943e-07	4.73738e-07	1.23014e-06	4.15923e-06	5.42468e-07	7.81311e-07	4.53301e-07	2.16156e-06	3.1755e-07	4.86928e-06	1.52543e-06	2.32393e-06	1.21682e-06	4.3875e-07	3.28035e-06	3.36124e-06	1.93778e-06
1.25685e-06	4.52098e-07	1.4742e-06	1.23025e-06	1.06486e-05	3.44782e-07	3.576e-06	1.56389e-06	6.9982e-07	6.01631e-07	8.32278e-07	6.13403e-07	4.75664e-06	1.02802e-06	7.33885e-07	4.41391e-07	1.1741e-06	4.15816e-06	5.3303e-07	6.68362e-07	4.51966e-07	2.1237e-06	3.13609e-07	4.82546e-06	1.48478e-06	2.3102e-06	1.2118e-06	4.34581e-07	3.03984e-06	3.32561e-06	1.87697e-06
1.24739e-06	4.40524e-07	1.34538e-06	1.20933e-06	1.02899e-05	3.36969e-07	3.57414e-06	1.56298e-06	6.96793e-07	5.77532e-07	8.16916e-07	6.00808e-07	4.60119e-06	1.02789e-06	6.97331e-07	4.2553e-07	1.11722e-06	4.06844e-06	5.247e-07	6.29333e-07	4.51792e-07	2.1237e-06	3.08798e-07	4.73301e-06	1.41935e-06	2.30092e-06	1.21032e-06	4.30799e-07	2.93223e-06	3.11304e-06	1.82714e-06
1.23999e-06	4.28329e-07	1.20445e-06	1.13034e-06	1.01051e-05	2.97291e-07	3.57009e-06	1.55739e-06	6.96793e-07	5.40778e-07	7.78021e-07	5.89924e-07	4.34645e-06	1.02166e-06	6.86778e-07	4.23334e-07	1.10142e-06	4.06737e-06	5.18112e-07	6.06352e-07	4.51454e-07	2.11793e-06	3.08471e-07	4.70293e-06	1.38755e-06	2.30078e-06	1.19394e-06	4.29693e-07	2.85238e-06	3.11103e-06	1.7922e-06
1.23877e-06	3.0092e-07	1.17262e-06	1.11434e-06	1.0081e-05	2.92561e-07	3.56724e-06	1.33758e-06	6.87439e-07	5.26198e-07	7.62968e-07	4.66887e-07	4.28557e-06	1.01885e-06	6.80208e-07	4.22187e-07	1.08337e-06	4.06231e-06	4.52471e-07	6.02617e-07	4.39802e-07	2.10298e-06	3.0323e-07	3.81915e-06	1.32484e-06	2.29829e-06	1.19207e-06	4.08799e-07	2.62155e-06	3.09196e-06	1.72529e-06
1.12755e-06	2.84341e-07	1.15656e-06	1.11125e-06	9.53034e-06	2.91285e-07	3.11014e-06	1.33758e-06	6.73863e-07	4.99857e-07	7.43997e-07	3.1602e-07	3.71163e-06	1.01355e-06	6.23134e-07	4.16505e-07	1.06695e-06	4.06025e-06	4.36671e-07	5.98125e-07	4.32949e-07	2.03121e-06	2.97465e-07	3.78267e-06	1.22562e-06	2.25696e-06	1.13927e-06	4.08635e-07	2.53937e-06	3.01637e-06	1.64134e-06
1.03669e-06	2.56883e-07	1.04103e-06	1.10777e-06	9.48135e-06	2.90129e-07	2.88667e-06	1.2694e-06	6.67539e-07	4.85982e-07	6.1041e-07	2.33582e-07	3.66928e-06	9.76708e-07	6.0281e-07	3.90657e-07	1.04283e-06	4.04084e-06	4.11021e-07	5.94232e-07	4.25221e-07	2.02728e-06	2.91416e-07	3.68025e-06	1.2071e-06	2.2474e-06	1.13865e-06	3.98463e-07	2.13193e-06	2.97972e-06	1.58744e-06
1.02823e-06	2.56082e-07	8.91534e-07	1.10107e-06	9.47116e-06	2.85472e-07	2.86015e-06	1.26903e-06	5.21828e-07	4.81358e-07	5.83213e-07	2.22371e-07	3.52189e-06	9.72424e-07	5.68631e-07	3.63978e-07	1.03594e-06	4.0316e-06	4.09482e-07	5.93388e-07	4.23766e-07	2.01495e-06	2.67929e-07	3.5852e-06	1.15598e-06	2.21738e-06	1.13825e-06	3.67025e-07	2.0651e-06	2.96736e-06	1.55573e-06
1.02051e-06	2.53929e-07	8.1989e-07	1.03903e-06	9.27322e-06	2.56633e-07	2.84603e-06	1.26506e-06	5.21677e-07	4.47263e-07	5.63232e-07	2.21713e-07	3.51152e-06	9.72424e-07	4.86784e-07	3.59625e-07	1.03307e-06	4.02725e-06	4.04818e-07	5.55823e-07	4.21989e-07	1.76743e-06	2.66662e-07	3.52973e-06	1.14776e-06	2.21597e-06	1.13674e-06	3.66286e-07	1.98578e-06	2.65616e-06	1.51247e-06
1.00959e-06	2.50375e-07	8.05979e-07	8.89984e-07	9.05279e-06	2.46354e-07	2.36566e-06	1.2603e-06	5.1614e-07	4.2956e-07	5.59474e-07	1.7734e-07	3.50736e-06	9.57891e-07	4.81303e-07	3.52032e-07	1.01424e-06	2.61454e-06	3.8302e-07	5.19093e-07	3.15529e-07	1.73035e-06	2.58768e-07	3.49585e-06	1.08318e-06	2.21052e-06	9.04393e-07	3.65625e-07	1.70025e-06	2.492e-06	1.39832e-06
9.67995e-07	1.98317e-07	7.91069e-07	8.59547e-07	9.01861e-06	2.31221e-07	2.34218e-06	1.10409e-06	5.13515e-07	4.24504e-07	5.5316e-07	1.54603e-07	3.50329e-06	9.54936e-07	4.73146e-07	3.37594e-07	9.35827e-07	2.5749e-06	3.47635e-07	4.95398e-07	3.07401e-07	1.72979e-06	2.55365e-07	3.45871e-06	1.08318e-06	2.17253e-06	8.98251e-07	3.55913e-07	1.66199e-06	2.39661e-06	1.37004e-06
8.07304e-07	1.88505e-07	6.92344e-07	7.60949e-07	8.10317e-06	2.29854e-07	2.32502e-06	1.09223e-06	5.12789e-07	3.96279e-07	5.51199e-07	1.36639e-07	3.09477e-06	9.51275e-07	4.61335e-07	3.3527e-07	9.19581e-07	2.57389e-06	3.3045e-07	4.8513e-07	2.77722e-07	1.72729e-06	2.53773e-07	3.35985e-06	1.07758e-06	1.46389e-06	8.04798e-07	3.52872e-07	1.60366e-06	2.39634e-06	1.27553e-06
7.81734e-07	1.78999e-07	6.75344e-07	7.60013e-07	7.91695e-06	2.29759e-07	2.31136e-06	1.08117e-06	4.86639e-07	3.92345e-07	3.62492e-07	1.36639e-07	2.75915e-06	9.34888e-07	4.29768e-07	3.32005e-07	9.00858e-07	2.56217e-06	3.2795e-07	4.34374e-07	2.75905e-07	1.71836e-06	2.46118e-07	3.35799e-06	1.07443e-06	1.45368e-06	7.99034e-07	3.30453e-07	1.59009e-06	2.29774e-06	1.23795e-06
7.74893e-07	1.75577e-07	6.75344e-07	6.37954e-07	7.91435e-06	2.06353e-07	2.30304e-06	9.46414e-07	4.83201e-07	3.91646e-07	3.04894e-07	1.29097e-07	2.58084e-06	9.26439e-07	4.10736e-07	3.29297e-07	6.16132e-07	2.5392e-06	2.87131e-07	4.30248e-07	2.73237e-07	7.77077e-07	2.45626e-07	3.19799e-06	1.04694e-06	1.34153e-06	7.85957e-07	3.26927e-07	1.39803e-06	2.24018e-06	1.15654e-06
7.49804e-07	1.74463e-07	6.74272e-07	6.32701e-07	7.83013e-06	2.06353e-07	1.30331e-06	9.46344e-07	4.82945e-07	3.90475e-07	2.84768e-07	1.20805e-07	2.48651e-06	9.24335e-07	4.08724e-07	3.04795e-07	6.12464e-07	2.52773e-06	2.69866e-07	4.17719e-07	2.71639e-07	7.76815e-07	2.44156e-07	3.19035e-06	1.00654e-06	1.29969e-06	7.80832e-07	3.24228e-07	1.35968e-06	2.13002e-06	1.10442e-06
7.32155e-07	1.70836e-07	6.74272e-07	6.18265e-07	7.37173e-06	2.0592e-07	1.30331e-06	9.40754e-07	4.82136e-07	3.89956e-07	2.84506e-07	1.1284e-07	2.30833e-06	9.22104e-07	3.89338e-07	2.93308e-07	6.07311e-07	2.52619e-06	2.67102e-07	4.10552e-07	2.61234e-07	7.6423e-07	2.20452e-07	3.16886e-06	1.00587e-06	1.29123e-06	6.33482e-07	3.21198e-07	1.30019e-06	2.10664e-06	1.06948e-06
6.51522e-07	1.64177e-07	6.73845e-07	6.07245e-07	6.87923e-06	2.05274e-07	1.28973e-06	9.37581e-07	4.47146e-07	3.89723e-07	2.81339e-07	9.781e-08	2.22275e-06	9.16142e-07	3.73742e-07	2.83072e-07	6.02906e-07	2.52414e-06	2.61058e-07	3.97741e-07	2.60734e-07	7.1133e-07	2.20452e-07	3.16697e-06	9.85901e-07	7.46902e-07	6.328e-07	2.17509e-07	1.29747e-06	2.01866e-06	1.0155e-06
6.30969e-07	1.60716e-07	6.41795e-07	5.94547e-07	6.87923e-06	1.93254e-07	1.28357e-06	9.32367e-07	4.20464e-07	3.69483e-07	2.4777e-07	9.39745e-08	1.97873e-06	9.15023e-07	3.72157e-07	2.66935e-07	6.00223e-07	2.34097e-06	2.53165e-07	3.16109e-07	2.58929e-07	7.02485e-07	2.20261e-07	3.13153e-06	9.17577e-07	7.46902e-07	5.61415e-07	2.15674e-07	1.27491e-06	1.99407e-06	9.83841e-07
5.8735e-07	1.57854e-07	5.19537e-07	5.91817e-07	6.8764e-06	1.93254e-07	1.27424e-06	9.02352e-07	2.42575e-07	3.60874e-07	2.4567e-07	9.11294e-08	1.93434e-06	9.09572e-07	3.72157e-07	2.62304e-07	5.89516e-07	2.28981e-06	2.41587e-07	3.0616e-07	2.5882e-07	6.94792e-07	2.19699e-07	3.08463e-06	9.01435e-07	7.46064e-07	5.27538e-07	2.15146e-07	1.25439e-06	1.83476e-06	9.56192e-07
5.62478e-07	1.5614e-07	4.99239e-07	5.89122e-07	6.62821e-06	1.85857e-07	1.26839e-06	8.84735e-07	2.31106e-07	3.38667e-07	2.44014e-07	8.83126e-08	1.84502e-06	9.04985e-07	3.70743e-07	2.58924e-07	5.82786e-07	2.27445e-06	2.32706e-07	3.0051e-07	2.5597e-07	6.94792e-07	2.19549e-07	2.89006e-06	8.8302e-07	7.4155e-07	5.20348e-07	2.07509e-07	1.20078e-06	1.7526e-06	9.27085e-07
5.42967e-07	1.55886e-07	4.75916e-07	4.89631e-07	6.62821e-06	1.73959e-07	1.26615e-06	8.84008e-07	2.22475e-07	3.20146e-07	2.43842e-07	8.55896e-08	1.72807e-06	9.04776e-07	3.56334e-07	2.5884e-07	5.68917e-07	2.26542e-06	2.2805e-07	2.87375e-07	2.28067e-07	6.90981e-07	2.10885e-07	2.87344e-06	8.67019e-07	7.39171e-07	5.01576e-07	2.03231e-07	1.18427e-06	1.65726e-06	9.08082e-07
5.29473e-07	1.55382e-07	4.35506e-07	4.59523e-07	6.3794e-06	1.58603e-07	1.19282e-06	8.81235e-07	2.13949e-07	2.96722e-07	2.40125e-07	8.43627e-08	1.68365e-06	9.03964e-07	3.53123e-07	2.46477e-07	5.62704e-07	2.24064e-06	2.24643e-07	2.83506e-07	2.25367e-07	6.88586e-07	2.0403e-07	2.87344e-06	8.55018e-07	7.12714e-07	4.99609e-07	1.62223e-07	9.72077e-07	1.57976e-06	8.76621e-07
5.21843e-07	1.32076e-07	3.99329e-07	4.17973e-07	6.3525e-06	1.52174e-07	1.18247e-06	8.60147e-07	2.11219e-07	2.87175e-07	2.39013e-07	7.98247e-08	1.66164e-06	9.0147e-07	3.44173e-07	2.46353e-07	5.52496e-07	2.22634e-06	2.20703e-07	2.5819e-07	2.23538e-07	6.74545e-07	1.938e-07	2.8646e-06	8.3822e-07	7.08039e-07	4.95628e-07	1.59576e-07	9.41283e-07	1.4286e-06	8.59165e-07
5.17046e-07	1.28238e-07	3.88023e-07	4.15931e-07	6.34244e-06	1.36091e-07	1.16165e-06	8.56445e-07	1.73991e-07	2.82503e-07	2.38834e-07	7.91031e-08	1.5285e-06	6.61675e-07	3.26901e-07	2.38286e-07	5.25895e-07	2.22151e-06	1.98992e-07	2.47326e-07	2.23185e-07	6.71764e-07	1.90304e-07	2.7717e-06	8.3822e-07	7.05157e-07	4.0443e-07	1.59226e-07	9.26493e-07	1.40896e-06	8.32294e-07
5.10475e-07	1.24121e-07	3.67612e-07	4.13584e-07	6.32375e-06	1.36062e-07	1.14975e-06	7.96533e-07	1.69603e-07	2.80739e-07	1.9189e-07	7.79819e-08	1.47636e-06	6.48022e-07	3.26901e-07	1.8819e-07	4.91836e-07	2.21833e-06	1.86121e-07	2.42064e-07	2.22456e-07	6.71764e-07	1.85174e-07	2.72913e-06	8.3701e-07	6.37364e-07	3.86069e-07	1.57097e-07	8.40721e-07	1.40432e-06	8.13034e-07
5.09979e-07	1.19141e-07	3.64597e-07	4.02249e-07	5.81731e-06	1.35713e-07	1.14532e-06	7.91602e-07	1.62851e-07	2.78871e-07	1.89148e-07	7.60997e-08	1.46782e-06	6.46729e-07	3.18876e-07	1.74797e-07	4.7686e-07	2.19964e-06	1.77999e-07	2.40886e-07	2.103e-07	6.68012e-07	1.68291e-07	2.69103e-06	8.32316e-07	6.27172e-07	3.84252e-07	1.5352e-07	8.04954e-07	1.37089e-06	7.86907e-07
5.08299e-07	1.18198e-07	3.51466e-07	3.98191e-07	2.93235e-06	1.35253e-07	1.14058e-06	7.91602e-07	1.60198e-07	2.65844e-07	1.83062e-07	6.92717e-08	1.45431e-06	6.45591e-07	3.18605e-07	1.65638e-07	4.10684e-07	1.59899e-06	1.6653e-07	2.39377e-07	2.04711e-07	6.67329e-07	1.55298e-07	2.67087e-06	7.43619e-07	6.14937e-07	3.81666e-07	1.47469e-07	7.52419e-07	1.18665e-06	6.52634e-07
4.99002e-07	1.18101e-07	3.44766e-07	3.94498e-07	2.3149e-06	1.19432e-07	1.09379e-06	7.86151e-07	1.56944e-07	2.64662e-07	1.83062e-07	6.92717e-08	1.43028e-06	6.44603e-07	3.12471e-07	1.24323e-07	3.99893e-07	1.59899e-06	1.61952e-07	2.32739e-07	2.01065e-07	6.67329e-07	1.52317e-07	2.23674e-06	7.3143e-07	5.59655e-07	3.17617e-07	9.0348e-08	6.86074e-07	1.16576e-06	6.01939e-07
4.84692e-07	1.03213e-07	3.42008e-07	3.92691e-07	2.07242e-06	1.19328e-07	1.08546e-06	7.65863e-07	1.51462e-07	2.55942e-07	1.68286e-07	6.74847e-08	1.43015e-06	6.44057e-07	2.42561e-07	1.16153e-07	3.93754e-07	1.57701e-06	1.60452e-07	2.26241e-07	1.63111e-07	6.16409e-07	1.49736e-07	2.23674e-06	7.11457e-07	5.57795e-07	3.17348e-07	9.0348e-08	6.50906e-07	1.11009e-06	5.80106e-07
4.4803e-07	1.03213e-07	3.41321e-07	3.91506e-07	1.95716e-06	1.17674e-07	1.04735e-06	6.93844e-07	1.50551e-07	2.45421e-07	1.60828e-07	5.16372e-08	1.37395e-06	6.43923e-07	2.35444e-07	1.05881e-07	3.83641e-07	1.57701e-06	1.5797e-07	2.25909e-07	1.59757e-07	6.16409e-07	1.37788e-07	2.19574e-06	7.11457e-07	5.44665e-07	3.11773e-07	8.86796e-08	6.36651e-07	1.08652e-06	5.6339e-07
4.41774e-07	1.03204e-07	3.39444e-07	3.88111e-07	1.92275e-06	1.13804e-07	1.04127e-06	6.80713e-07	1.46718e-07	2.40231e-07	1.59269e-07	4.94086e-08	1.36772e-06	6.41371e-07	2.29843e-07	1.02279e-07	3.32607e-07	1.5756e-06	1.39922e-07	2.23195e-07	1.46293e-07	6.15724e-07	1.36241e-07	2.19449e-06	6.93647e-07	5.40206e-07	3.03992e-07	8.5416e-08	6.11265e-07	1.06602e-06	5.54418e-07
4.37443e-07	1.02747e-07	3.14088e-07	3.87052e-07	1.89487e-06	1.13455e-07	1.03565e-06	6.79579e-07	1.44071e-07	2.35088e-07	1.59127e-07	4.91706e-08	1.36176e-06	6.06148e-07	2.26779e-07	1.01472e-07	3.23197e-07	1.57351e-06	1.38114e-07	2.05635e-07	1.42462e-07	6.13556e-07	1.33778e-07	1.90351e-06	6.93647e-07	5.38956e-07	2.83351e-07	7.33573e-08	5.79674e-07	1.00222e-06	5.35115e-07
4.37191e-07	9.98943e-08	3.12348e-07	3.86451e-07	1.48597e-06	1.10347e-07	1.03262e-06	6.7925e-07	1.43618e-07	2.33653e-07	1.58215e-07	4.80086e-08	1.32221e-06	6.06148e-07	2.26051e-07	9.98895e-08	3.23197e-07	1.28046e-06	1.35788e-07	1.92467e-07	1.40616e-07	6.12858e-07	1.33755e-07	1.87777e-06	6.93067e-07	5.37209e-07	2.78781e-07	7.33092e-08	5.68388e-07	9.68168e-07	5.0659e-07
4.35727e-07	6.83199e-08	3.11449e-07	3.74918e-07	1.45689e-06	9.70845e-08	8.31679e-07	6.77384e-07	1.43408e-07	2.32275e-07	1.44971e-07	4.78537e-08	1.28944e-06	6.05085e-07	2.25655e-07	9.53607e-08	3.21011e-07	1.2081e-06	1.3492e-07	1.79346e-07	1.38577e-07	6.11881e-07	1.32126e-07	1.8494e-06	6.91958e-07	5.34667e-07	2.75719e-07	7.14691e-08	5.38684e-07	9.30784e-07	4.88539e-07
4.02898e-07	6.66273e-08	3.08683e-07	3.65575e-07	1.42948e-06	9.40307e-08	8.19794e-07	6.77268e-07	1.43384e-07	2.31895e-07	1.43435e-07	4.75915e-08	1.27938e-06	5.99454e-07	2.22345e-07	8.61401e-08	3.19541e-07	1.19062e-06	1.32565e-07	1.56731e-07	1.35629e-07	5.72877e-07	1.3167e-07	1.83139e-06	6.50091e-07	5.09059e-07	2.60682e-07	6.73634e-08	5.22425e-07	9.23667e-07	4.7741e-07
3.99862e-07	6.65016e-08	3.00298e-07	3.61191e-07	1.28916e-06	7.95715e-08	8.06074e-07	6.77069e-07	1.31399e-07	2.00603e-07	1.41612e-07	4.51983e-08	1.25344e-06	5.99432e-07	2.1516e-07	8.43027e-08	2.99703e-07	1.18606e-06	1.279e-07	1.54197e-07	1.34447e-07	5.72877e-07	1.303e-07	1.82129e-06	6.49059e-07	5.06619e-07	2.52191e-07	6.56461e-08	5.10092e-07	9.04942e-07	4.6554e-07
3.95073e-07	6.65e-08	2.92837e-07	3.45049e-07	1.27053e-06	7.81561e-08	7.80461e-07	6.76865e-07	1.31399e-07	1.94158e-07	1.41453e-07	4.38601e-08	1.20691e-06	5.99022e-07	2.14806e-07	8.32993e-08	2.99703e-07	1.18135e-06	1.26953e-07	1.49677e-07	1.33936e-07	5.65841e-07	1.28647e-07	1.81979e-06	6.36987e-07	5.02992e-07	2.52178e-07	6.47523e-08	4.8708e-07	8.07483e-07	4.55925e-07
3.93688e-07	6.59748e-08	2.90399e-07	3.23155e-07	1.26115e-06	7.55946e-08	7.66915e-07	6.32535e-07	1.30535e-07	1.87528e-07	1.40636e-07	4.38534e-08	1.19718e-06	5.98719e-07	2.14377e-07	8.29253e-08	2.96287e-07	1.17965e-06	1.14353e-07	1.31868e-07	1.28179e-07	5.32135e-07	1.28453e-07	1.81839e-06	6.32609e-07	4.26265e-07	2.43657e-07	6.34371e-08	4.8708e-07	7.67294e-07	4.45161e-07
3.69413e-07	6.57448e-08	2.89698e-07	3.0139e-07	1.25528e-06	7.46195e-08	7.2478e-07	5.69312e-07	1.2876e-07	1.81937e-07	1.2639e-07	4.36001e-08	1.19599e-06	5.98336e-07	2.13678e-07	8.17855e-08	2.91636e-07	1.17816e-06	1.12478e-07	9.8821e-08	1.12986e-07	5.2852e-07	1.28453e-07	1.81346e-06	6.32522e-07	4.12944e-07	2.27092e-07	6.15769e-08	4.73857e-07	7.66545e-07	4.35325e-07
3.29098e-07	6.51136e-08	2.85029e-07	2.88045e-07	1.24957e-06	7.42069e-08	7.05966e-07	5.66012e-07	1.25618e-07	1.77595e-07	1.26145e-07	4.35218e-08	1.1608e-06	5.97521e-07	1.8397e-07	7.86905e-08	2.8724e-07	1.1771e-06	1.12249e-07	9.45202e-08	1.10305e-07	5.01145e-07	1.2838e-07	1.72757e-06	6.30948e-07	3.62864e-07	2.19087e-07	5.9941e-08	4.69921e-07	7.58304e-07	4.23216e-07
3.27344e-07	6.14165e-08	2.80675e-07	2.81096e-07	1.24756e-06	7.27008e-08	7.03216e-07	5.58715e-07	1.01379e-07	1.76884e-07	1.25474e-07	4.3484e-08	1.15609e-06	5.95663e-07	1.56393e-07	7.30693e-08	2.37454e-07	1.17602e-06	1.10988e-07	9.4485e-08	1.07272e-07	4.80006e-07	1.27861e-07	1.60155e-06	6.21567e-07	3.45252e-07	2.1194e-07	5.89989e-08	4.67198e-07	7.31932e-07	4.11122e-07
3.24884e-07	6.10627e-08	2.80077e-07	2.54367e-07	1.10308e-06	5.62949e-08	7.01077e-07	5.52821e-07	9.27305e-08	1.59262e-07	1.24777e-07	4.06938e-08	1.1536e-06	5.95531e-07	1.54234e-07	7.30693e-08	2.37454e-07	1.16795e-06	1.10901e-07	9.24271e-08	1.0714e-07	4.77602e-07	1.27153e-07	1.60107e-06	6.20997e-07	3.13735e-07	2.05288e-07	4.12168e-08	4.2294e-07	6.95646e-07	3.98303e-07
3.11446e-07	6.08293e-08	2.64305e-07	2.43222e-07	1.00642e-06	5.55277e-08	6.70707e-07	5.15015e-07	9.18259e-08	1.59014e-07	1.19984e-07	3.67674e-08	1.15278e-06	5.94896e-07	1.48908e-07	7.14383e-08	2.05142e-07	1.14836e-06	1.10684e-07	8.4569e-08	1.06508e-07	4.74309e-07	1.26863e-07	1.59211e-06	6.18915e-07	3.11016e-07	2.02593e-07	4.11601e-08	4.2294e-07	6.48012e-07	3.86542e-07
3.04141e-07	5.22738e-08	2.64305e-07	2.29998e-07	9.47123e-07	5.5212e-08	6.659e-07	5.07486e-07	8.90818e-08	1.54511e-07	1.18392e-07	2.94523e-08	9.5784e-07	5.93394e-07	1.46895e-07	6.49892e-08	1.98222e-07	1.1427e-06	1.10625e-07	6.76712e-08	1.05035e-07	4.72716e-07	1.26749e-07	1.28137e-06	5.5135e-07	2.78792e-07	2.0011e-07	3.99473e-08	4.2177e-07	6.41479e-07	3.60651e-07
2.85003e-07	5.19151e-08	2.61179e-07	2.25224e-07	8.76377e-07	5.17539e-08	6.64351e-07	5.01964e-07	8.66617e-08	1.46054e-07	1.12225e-07	2.73998e-08	9.5784e-07	5.929e-07	1.41965e-07	6.16803e-08	1.94835e-07	1.13933e-06	1.06539e-07	6.57205e-08	1.02171e-07	4.61894e-07	1.26613e-07	1.22395e-06	5.5135e-07	2.72301e-07	1.99356e-07	3.91539e-08	4.21236e-07	6.34808e-07	3.52792e-07
2.76152e-07	5.18953e-08	2.6106e-07	2.17681e-07	8.28736e-07	5.14985e-08	6.61079e-07	4.98026e-07	8.48888e-08	1.44496e-07	1.12099e-07	2.68455e-08	9.33054e-07	5.91979e-07	1.38091e-07	6.12003e-08	1.91544e-07	1.12548e-06	1.05923e-07	6.4249e-08	9.89912e-08	4.61295e-07	1.23595e-07	1.22374e-06	5.45726e-07	2.55283e-07	1.94804e-07	3.90819e-08	4.20069e-07	6.29129e-07	3.47256e-07
2.71691e-07	5.1344e-08	2.5831e-07	1.90745e-07	8.01045e-07	5.04103e-08	5.71072e-07	4.86337e-07	8.36543e-08	1.43076e-07	1.11768e-07	2.6344e-08	9.14103e-07	5.91568e-07	1.32032e-07	5.40364e-08	1.89596e-07	1.11632e-06	1.03193e-07	6.0982e-08	9.66067e-08	4.57018e-07	1.22798e-07	1.21891e-06	5.42858e-07	2.48015e-07	1.92273e-07	3.86783e-08	4.02141e-07	6.22617e-07	3.38318e-07
2.67482e-07	5.12516e-08	2.53791e-07	1.65295e-07	7.8503e-07	4.54624e-08	5.47234e-07	4.85534e-07	7.95533e-08	1.42081e-07	1.05839e-07	2.6344e-08	9.04753e-07	5.91185e-07	1.30408e-07	5.20165e-08	1.76413e-07	1.0764e-06	9.30165e-08	5.94599e-08	9.41478e-08	4.52098e-07	1.21922e-07	1.21202e-06	5.41209e-07	2.33411e-07	1.88559e-07	3.54356e-08	3.93166e-07	6.18642e-07	3.30972e-07
2.36449e-07	4.7342e-08	2.51053e-07	1.60186e-07	7.62966e-07	3.31467e-08	5.4236e-07	4.81418e-07	7.48511e-08	1.37321e-07	1.04865e-07	2.61806e-08	7.5144e-07	5.91164e-07	1.2724e-07	5.10647e-08	1.61092e-07	4.77366e-07	9.14637e-08	5.71011e-08	9.34728e-08	3.96572e-07	1.1794e-07	1.20287e-06	5.40052e-07	2.30398e-07	1.82552e-07	3.52435e-08	3.90994e-07	6.16409e-07	2.99086e-07
2.30968e-07	4.7342e-08	1.34605e-07	1.54881e-07	6.66213e-07	3.23637e-08	5.3957e-07	4.78368e-07	7.04564e-08	1.29034e-07	1.04172e-07	2.34727e-08	7.26363e-07	5.9115e-07	1.26523e-07	5.01044e-08	1.53165e-07	4.39316e-07	7.79895e-08	4.84679e-08	9.30876e-08	3.8372e-07	1.17298e-07	1.19876e-06	5.38637e-07	2.18483e-07	1.8194e-07	3.5086e-08	3.83943e-07	5.45676e-07	2.84038e-07
2.22024e-07	4.72206e-08	1.32981e-07	1.52725e-07	6.34803e-07	3.18115e-08	5.38899e-07	4.77003e-07	6.89606e-08	1.23739e-07	1.01474e-07	2.26064e-08	7.02282e-07	5.90403e-07	1.16826e-07	4.96665e-08	1.39528e-07	4.26473e-07	7.59451e-08	4.41475e-08	9.30138e-08	3.76634e-07	1.17118e-07	1.16781e-06	5.37674e-07	2.15376e-07	1.78686e-07	3.49746e-08	3.79654e-07	5.2532e-07	2.77526e-07
2.16274e-07	4.7033e-08	1.28316e-07	1.44364e-07	6.10831e-07	2.93411e-08	5.09075e-07	3.62954e-07	6.64832e-08	1.23018e-07	1.00862e-07	2.24093e-08	6.57654e-07	5.65214e-07	1.16605e-07	4.75079e-08	1.36602e-07	4.17761e-07	7.02509e-08	4.01078e-08	9.29028e-08	3.67266e-07	1.16961e-07	1.16413e-06	5.37002e-07	2.09766e-07	1.71379e-07	3.49024e-08	3.78477e-07	4.80059e-07	2.65517e-07
2.11672e-07	4.42452e-08	1.26828e-07	1.41799e-07	6.06355e-07	2.91867e-08	5.06605e-07	3.62235e-07	6.52027e-08	1.2258e-07	1.00409e-07	2.13913e-08	6.26853e-07	5.60423e-07	1.04312e-07	4.5006e-08	1.26467e-07	4.11149e-07	7.0078e-08	3.69645e-08	6.83507e-08	3.66273e-07	1.07446e-07	1.16397e-06	5.33942e-07	2.05262e-07	1.38251e-07	3.48825e-08	3.78e-07	4.71664e-07	2.59594e-07
2.10596e-07	4.13455e-08	1.24606e-07	1.41333e-07	6.03308e-07	2.90735e-08	5.06166e-07	3.62235e-07	6.38762e-08	1.21767e-07	9.53393e-08	2.11237e-08	5.01655e-07	5.55782e-07	1.02795e-07	4.44851e-08	1.233e-07	4.09991e-07	6.97112e-08	3.58517e-08	4.34026e-08	3.65699e-07	5.61952e-08	1.16255e-06	4.86115e-07	1.88832e-07	1.3447e-07	3.48504e-08	3.62416e-07	4.5749e-07	2.48545e-07
1.66678e-07	4.05192e-08	1.13239e-07	1.39703e-07	5.66206e-07	2.83578e-08	5.05667e-07	3.61306e-07	6.30286e-08	1.19319e-07	9.43975e-08	2.10251e-08	4.8574e-07	4.07829e-08	9.77275e-08	4.40834e-08	1.23186e-07	4.09578e-07	6.88149e-08	3.40582e-08	4.33219e-08	3.03637e-07	5.13456e-08	1.06208e-06	4.76465e-07	1.84368e-07	1.33034e-07	3.46893e-08	3.61733e-07	4.42518e-07	2.20554e-07
1.52858e-07	3.99952e-08	1.09048e-07	1.37787e-07	5.6268e-07	2.6398e-08	5.03104e-07	3.59931e-07	6.20739e-08	1.14843e-07	9.41808e-08	2.06466e-08	4.76297e-07	2.87147e-08	9.76558e-08	4.3572e-08	1.20054e-07	4.08821e-07	5.83486e-08	3.40057e-08	4.2482e-08	2.82147e-07	5.02898e-08	1.01298e-06	4.72507e-07	1.8167e-07	1.30902e-07	3.24987e-08	3.33184e-07	3.6508e-07	2.11825e-07
1.52833e-07	3.91273e-08	9.60707e-08	1.23654e-07	5.42962e-07	2.62418e-08	1.31042e-07	3.52887e-07	6.02838e-08	1.13406e-07	9.33424e-08	1.98996e-08	4.72847e-07	2.78659e-08	9.66843e-08	4.22544e-08	1.17243e-07	4.06994e-07	5.80252e-08	3.32067e-08	4.23377e-08	2.76791e-07	4.84967e-08	9.83037e-07	4.70864e-07	1.8101e-07	1.30082e-07	3.18817e-08	3.29942e-07	3.38533e-07	1.94662e-07
1.52708e-07	3.48205e-08	9.24399e-08	1.23654e-07	5.42378e-07	2.27699e-08	1.26768e-07	3.52695e-07	5.9411e-08	1.11876e-07	4.81341e-08	1.9349e-08	4.67032e-07	2.67664e-08	9.60702e-08	4.16564e-08	1.16052e-07	3.91861e-07	5.56903e-08	3.04487e-08	4.23073e-08	2.76302e-07	4.67241e-08	9.7992e-07	4.698e-07	1.76817e-07	1.11856e-07	3.12326e-08	3.17389e-07	3.23907e-07	1.89628e-07
1.43577e-07	3.36882e-08	9.00065e-08	1.22936e-07	5.38769e-07	2.1666e-08	1.1907e-07	3.51853e-07	5.8035e-08	1.10685e-07	4.7844e-08	1.86047e-08	4.61224e-07	2.59304e-08	9.49773e-08	4.1449e-08	1.07383e-07	3.86803e-07	5.56428e-08	3.02929e-08	4.21573e-08	2.76041e-07	4.62114e-08	9.75739e-07	4.69422e-07	1.71746e-07	1.11856e-07	2.9351e-08	3.16137e-07	3.21222e-07	1.87344e-07
1.40298e-07	3.32475e-08	8.8191e-08	1.22776e-07	4.62898e-07	2.07459e-08	1.16671e-07	3.51417e-07	4.54262e-08	9.62307e-08	4.38993e-08	1.62871e-08	4.51189e-07	2.59216e-08	9.00619e-08	4.13696e-08	9.81103e-08	3.86283e-07	5.53221e-08	2.97226e-08	4.16658e-08	2.09681e-07	4.47969e-08	9.64457e-07	4.50316e-07	1.46179e-07	1.11634e-07	2.76683e-08	3.151e-07	3.20864e-07	1.78281e-07
1.37825e-07	3.27747e-08	8.65804e-08	1.22239e-07	3.47316e-07	2.03151e-08	1.12912e-07	3.45113e-07	4.50966e-08	9.60043e-08	4.29235e-08	1.61073e-08	4.48867e-07	2.57613e-08	8.61795e-08	3.93525e-08	9.57488e-08	3.83277e-07	5.38797e-08	2.84088e-08	2.96905e-08	2.08413e-07	4.43677e-08	9.57976e-07	4.44965e-07	1.36553e-07	1.09271e-07	2.6475e-08	3.12193e-07	2.06842e-07	1.68114e-07
1.36208e-07	3.23774e-08	8.6528e-08	1.0198e-07	3.25503e-07	1.9739e-08	1.10825e-07	3.43261e-07	4.50239e-08	9.56136e-08	4.2754e-08	1.44776e-08	4.45111e-07	2.49964e-08	8.48493e-08	3.92359e-08	8.65797e-08	3.71225e-07	5.38797e-08	2.74443e-08	2.94263e-08	2.04362e-07	4.21162e-08	9.57976e-07	4.40978e-07	1.31658e-07	1.09271e-07	2.55214e-08	2.0569e-07	2.05784e-07	1.61346e-07
1.35743e-07	3.06438e-08	8.64242e-08	9.91878e-08	3.20002e-07	1.90673e-08	1.1067e-07	3.37739e-07	4.49024e-08	9.5136e-08	3.78385e-08	1.43731e-08	4.36378e-07	2.22209e-08	8.44922e-08	3.87487e-08	8.60003e-08	3.2249e-07	5.16123e-08	2.63867e-08	2.87472e-08	2.0208e-07	3.81033e-08	9.54998e-07	3.64068e-07	1.26677e-07	8.91736e-08	2.52499e-08	1.84806e-07	1.9526e-07	1.53641e-07
1.3052e-07	3.02502e-08	8.39858e-08	9.04991e-08	3.07292e-07	1.89725e-08	1.09963e-07	3.14988e-07	4.48017e-08	9.47848e-08	3.55447e-08	1.41914e-08	3.53129e-07	2.17175e-08	8.34124e-08	3.87487e-08	8.43031e-08	3.20086e-07	4.8386e-08	2.54309e-08	2.85506e-08	1.74641e-07	3.73553e-08	9.52792e-07	2.63635e-07	1.20054e-07	8.88262e-08	2.52371e-08	1.84329e-07	1.79651e-07	1.43536e-07
1.28138e-07	2.68408e-08	8.38224e-08	9.00467e-08	3.02849e-07	1.85003e-08	1.03525e-07	7.76832e-08	3.6003e-08	9.23246e-08	3.45364e-08	1.40994e-08	3.51738e-07	2.13212e-08	8.09158e-08	3.86659e-08	8.2818e-08	3.18822e-07	4.62527e-08	2.34033e-08	2.80335e-08	1.68671e-07	3.63998e-08	9.49869e-07	2.63635e-07	1.1634e-07	8.6981e-08	2.48034e-08	1.81464e-07	1.76426e-07	1.33498e-07
1.17501e-07	2.26134e-08	8.29516e-08	8.34531e-08	3.02209e-07	1.75446e-08	1.03321e-07	7.17108e-08	3.52191e-08	9.1996e-08	3.42985e-08	1.38852e-08	3.50678e-07	2.09982e-08	7.5896e-08	3.86359e-08	6.97164e-08	3.15508e-07	4.56332e-08	2.29025e-08	2.79475e-08	1.64618e-07	3.35069e-08	8.47377e-07	2.603e-07	1.13844e-07	8.57493e-08	2.4242e-08	1.77151e-07	1.66822e-07	1.27274e-07
1.14587e-07	2.23328e-08	7.76373e-08	6.60757e-08	3.01096e-07	1.73964e-08	1.00551e-07	6.94067e-08	3.52153e-08	9.10114e-08	3.36884e-08	1.37886e-08	3.06678e-07	2.00406e-08	7.14373e-08	3.61587e-08	6.47663e-08	3.06846e-07	4.47982e-08	2.19385e-08	2.78654e-08	1.63335e-07	3.29432e-08	8.4466e-07	2.56799e-07	1.13253e-07	8.52187e-08	2.35951e-08	1.75493e-07	1.64018e-07	1.23421e-07
1.14112e-07	2.20753e-08	7.76373e-08	6.4428e-08	2.96446e-07	1.73421e-08	9.95593e-08	6.85775e-08	3.5066e-08	8.92711e-08	3.21064e-08	1.35459e-08	2.77674e-07	2.00157e-08	6.99484e-08	3.53222e-08	5.41313e-08	3.02455e-07	4.18676e-08	2.07625e-08	2.78009e-08	1.4994e-07	3.23281e-08	8.43301e-07	2.43618e-07	1.06994e-07	8.4729e-08	2.34641e-08	1.74791e-07	1.5997e-07	1.19976e-07
1.13133e-07	2.18381e-08	7.72858e-08	5.74583e-08	2.88178e-07	1.6966e-08	9.90262e-08	6.67657e-08	3.50528e-08	8.89058e-08	2.9629e-08	1.35129e-08	2.72418e-07	1.95192e-08	5.74845e-08	3.35919e-08	4.9831e-08	3.02455e-07	4.16325e-08	2.0355e-08	2.74604e-08	1.4812e-07	3.01658e-08	8.28568e-07	2.43452e-07	1.06603e-07	8.29597e-08	2.22942e-08	1.74193e-07	1.47484e-07	1.17211e-07
1.125e-07	2.04141e-08	7.70129e-08	5.59102e-08	2.87247e-07	1.61102e-08	9.81477e-08	4.31351e-08	3.19123e-08	4.7224e-08	2.89425e-08	1.32843e-08	2.72289e-07	1.93117e-08	5.74307e-08	3.30582e-08	4.84959e-08	2.99031e-07	3.74199e-08	1.97693e-08	2.67409e-08	1.47261e-07	2.87786e-08	8.24676e-07	2.41507e-07	1.05811e-07	5.0195e-08	2.21472e-08	1.54943e-07	1.43695e-07	1.12147e-07
1.11371e-07	1.95491e-08	7.17061e-08	5.42087e-08	2.87057e-07	1.46065e-08	9.81477e-08	4.23937e-08	3.19123e-08	3.23373e-08	2.87968e-08	1.03803e-08	2.71807e-07	1.84313e-08	5.6807e-08	2.92959e-08	4.76518e-08	2.98948e-07	3.69238e-08	1.88008e-08	2.61977e-08	1.41607e-07	2.66486e-08	8.11912e-07	2.37754e-07	9.3599e-08	4.99397e-08	2.19286e-08	1.54943e-07	1.37377e-07	1.09435e-07
1.09635e-07	1.92464e-08	7.13242e-08	5.03492e-08	2.84618e-07	1.45858e-08	9.76422e-08	4.16232e-08	3.19123e-08	2.85234e-08	2.68076e-08	1.02325e-08	2.71516e-07	1.74223e-08	5.64565e-08	2.92959e-08	4.6613e-08	2.985e-07	3.66596e-08	1.78526e-08	2.60667e-08	1.41072e-07	2.6018e-08	8.07536e-07	2.34236e-07	9.35337e-08	4.9118e-08	2.00307e-08	1.54167e-07	1.36474e-07	1.08302e-07
1.08048e-07	1.9246e-08	7.07274e-08	4.95854e-08	2.53313e-07	1.43693e-08	9.47385e-08	4.1547e-08	3.17902e-08	2.58633e-08	2.62435e-08	9.28023e-09	2.40211e-07	1.74223e-08	5.49827e-08	2.9222e-08	4.6051e-08	2.93743e-07	3.65713e-08	1.75938e-08	2.59725e-08	1.32364e-07	2.03325e-08	8.02316e-07	2.32931e-07	9.35337e-08	4.44933e-08	1.99677e-08	1.48182e-07	1.36411e-07	1.04568e-07
1.07354e-07	1.92065e-08	6.97417e-08	4.87804e-08	2.42633e-07	1.43041e-08	9.17192e-08	3.79422e-08	2.51601e-08	2.58633e-08	2.54026e-08	8.71026e-09	2.40211e-07	1.7004e-08	5.2581e-08	2.64898e-08	4.58864e-08	2.9234e-07	3.57874e-08	1.69645e-08	2.42562e-08	1.31516e-07	2.03231e-08	8.00854e-07	2.30285e-07	9.35197e-08	3.82015e-08	1.93415e-08	1.40576e-07	1.34281e-07	1.02575e-07
1.07072e-07	1.85622e-08	6.87482e-08	4.73741e-08	2.37656e-07	1.42937e-08	7.8691e-08	3.54538e-08	2.51601e-08	2.56063e-08	2.41188e-08	7.98917e-09	2.32485e-07	1.69981e-08	5.25395e-08	2.63833e-08	4.49453e-08	2.9234e-07	3.20681e-08	1.56184e-08	2.41965e-08	1.31505e-07	1.69348e-08	7.96993e-07	5.27817e-08	9.34784e-08	3.66654e-08	1.86556e-08	1.38933e-07	1.25649e-07	9.46632e-08
1.06905e-07	1.64606e-08	6.85946e-08	4.37118e-08	2.36396e-07	1.41323e-08	7.35634e-08	3.38091e-08	2.50021e-08	2.34054e-08	2.37638e-08	7.44133e-09	2.32485e-07	1.69641e-08	5.12998e-08	2.5638e-08	4.49019e-08	2.92333e-07	3.20571e-08	1.55074e-08	2.39297e-08	1.3126e-07	1.69348e-08	7.95803e-07	5.19744e-08	8.99544e-08	3.65563e-08	1.84168e-08	1.37072e-07	1.25347e-07	9.37207e-08
9.38734e-08	1.64606e-08	6.8036e-08	4.33811e-08	2.32339e-07	1.40438e-08	6.94329e-08	3.19416e-08	2.49e-08	2.3274e-08	2.33128e-08	7.39839e-09	2.32213e-07	1.69134e-08	5.05426e-08	2.51343e-08	4.4815e-08	2.91514e-07	3.19897e-08	1.52569e-08	2.38958e-08	1.18886e-07	1.6639e-08	5.76138e-07	4.84464e-08	8.89054e-08	3.63053e-08	1.84168e-08	1.36674e-07	1.21431e-07	8.47504e-08
9.3031e-08	1.59726e-08	6.21567e-08	4.33532e-08	2.2795e-07	1.39928e-08	6.52888e-08	3.15664e-08	2.4088e-08	2.29897e-08	2.32209e-08	7.05256e-09	2.31721e-07	1.67956e-08	5.03375e-08	2.47724e-08	4.34893e-08	2.83293e-07	2.76612e-08	1.47402e-08	2.38113e-08	8.71471e-08	1.64304e-08	3.72389e-07	4.55038e-08	8.69592e-08	3.59278e-08	1.83641e-08	1.34291e-07	1.15687e-07	7.53328e-08
9.30239e-08	1.59357e-08	6.14378e-08	4.32582e-08	1.67292e-07	1.39577e-08	6.19355e-08	2.94568e-08	2.37103e-08	2.25631e-08	2.28871e-08	7.04161e-09	2.20416e-07	1.6689e-08	4.8946e-08	2.45936e-08	4.23852e-08	2.82874e-07	2.74592e-08	1.4714e-08	2.37898e-08	8.57324e-08	1.63291e-08	3.72389e-07	4.48698e-08	8.68407e-08	3.27637e-08	1.79743e-08	1.14732e-07	1.15687e-07	7.17229e-08
9.2868e-08	1.53535e-08	6.08741e-08	4.32362e-08	1.6288e-07	1.39335e-08	6.01939e-08	2.89213e-08	2.34861e-08	2.25487e-08	1.79546e-08	6.95669e-09	2.14247e-07	1.47593e-08	3.24918e-08	2.4565e-08	4.19669e-08	2.8246e-07	2.73211e-08	1.43689e-08	2.37764e-08	7.90958e-08	1.62337e-08	3.71486e-07	4.41671e-08	8.50016e-08	3.22872e-08	1.54956e-08	1.03838e-07	1.15035e-07	6.95935e-08
9.26794e-08	1.50916e-08	5.67165e-08	4.29226e-08	1.57467e-07	1.39184e-08	5.57488e-08	2.82444e-08	2.3139e-08	2.24872e-08	1.62983e-08	6.54993e-09	2.14055e-07	1.45309e-08	2.69454e-08	2.40898e-08	3.98194e-08	2.71981e-07	2.72976e-08	1.37855e-08	2.32457e-08	7.90715e-08	1.53116e-08	3.6959e-07	4.2253e-08	7.76917e-08	3.21171e-08	1.52838e-08	1.00617e-07	1.14481e-07	6.7781e-08
9.17276e-08	1.50205e-08	4.3444e-08	4.27889e-08	1.53056e-07	1.36838e-08	5.48063e-08	2.65274e-08	2.22737e-08	1.98676e-08	1.51878e-08	6.28303e-09	2.1337e-07	1.40756e-08	2.68814e-08	1.86396e-08	3.83495e-08	2.71981e-07	2.72568e-08	1.18817e-08	2.24954e-08	7.04913e-08	1.48713e-08	3.68888e-07	4.0888e-08	7.5273e-08	3.15191e-08	1.34745e-08	9.93534e-08	1.14195e-07	6.59517e-08
9.10163e-08	1.46996e-08	3.76454e-08	4.27693e-08	1.41324e-07	1.14295e-08	5.47113e-08	2.59839e-08	2.22428e-08	1.94138e-08	1.46331e-08	6.27596e-09	2.0081e-07	1.38262e-08	2.6574e-08	1.85944e-08	3.2364e-08	2.71734e-07	2.27736e-08	1.14286e-08	2.24915e-08	6.83819e-08	1.46308e-08	3.68683e-07	4.01873e-08	7.43122e-08	3.14287e-08	1.33809e-08	9.04315e-08	1.10402e-07	6.38193e-08
9.04531e-08	1.46698e-08	3.71427e-08	4.254e-08	1.32769e-07	1.12541e-08	5.44064e-08	2.5592e-08	2.18472e-08	1.93943e-08	1.45581e-08	6.25332e-09	1.75992e-07	1.33358e-08	2.60755e-08	1.83597e-08	3.11925e-08	2.71588e-07	2.17739e-08	1.13098e-08	2.24566e-08	6.83769e-08	1.44436e-08	3.65807e-07	3.82196e-08	7.35751e-08	3.13955e-08	1.31945e-08	8.87252e-08	1.06216e-07	6.20972e-08
4.9665e-08	1.40838e-08	3.54329e-08	3.67546e-08	1.30069e-07	1.12391e-08	4.28154e-08	2.34296e-08	2.14834e-08	1.93831e-08	1.44161e-08	6.25094e-09	1.6434e-07	1.32847e-08	2.58856e-08	1.81842e-08	3.1037e-08	9.01959e-08	2.02656e-08	1.10904e-08	2.24249e-08	6.81494e-08	1.15397e-08	3.53308e-07	3.74768e-08	6.74792e-08	3.13781e-08	1.28363e-08	8.72297e-08	1.0534e-07	5.25489e-08
4.73985e-08	1.24996e-08	3.49551e-08	3.56811e-08	1.27321e-07	1.12253e-08	4.03373e-08	2.29725e-08	2.12681e-08	1.93783e-08	1.40869e-08	6.23817e-09	1.55371e-07	1.01095e-08	2.57096e-08	1.68391e-08	3.06592e-08	9.01959e-08	2.01446e-08	1.07812e-08	2.17362e-08	6.80801e-08	1.14986e-08	3.50873e-07	3.72519e-08	6.70571e-08	3.11044e-08	1.24977e-08	8.26566e-08	1.03454e-07	5.13127e-08
4.6684e-08	1.22244e-08	3.48106e-08	3.36748e-08	1.25758e-07	1.1183e-08	3.81061e-08	2.26486e-08	2.12132e-08	1.60834e-08	1.40613e-08	6.0616e-09	1.51593e-07	1.01095e-08	2.55652e-08	1.67914e-08	3.05649e-08	9.0106e-08	1.97728e-08	9.41331e-09	2.09467e-08	6.79247e-08	1.11361e-08	3.4766e-07	3.72519e-08	6.62284e-08	3.0168e-08	1.16193e-08	7.11654e-08	1.03426e-07	5.01317e-08
4.6204e-08	1.20289e-08	3.03115e-08	3.32252e-08	1.12248e-07	1.0966e-08	3.81061e-08	2.23942e-08	2.11679e-08	1.54341e-08	1.40467e-08	5.97666e-09	1.50212e-07	8.84073e-09	2.53258e-08	1.63684e-08	2.93408e-08	8.88911e-08	1.94923e-08	9.35187e-09	2.08146e-08	6.62238e-08	1.0814e-08	3.37415e-07	3.68935e-08	4.91034e-08	3.00768e-08	1.02825e-08	7.07457e-08	1.02658e-07	4.81653e-08
4.50962e-08	1.18186e-08	3.01707e-08	3.22068e-08	1.08417e-07	1.0966e-08	3.78761e-08	2.1761e-08	2.09948e-08	1.47158e-08	1.40303e-08	4.77144e-09	1.36777e-07	8.45402e-09	2.52574e-08	1.62564e-08	2.93075e-08	8.70844e-08	1.94615e-08	8.95826e-09	2.03726e-08	6.3926e-08	1.07933e-08	2.8559e-07	3.6172e-08	4.90452e-08	3.00699e-08	9.94008e-09	6.8298e-08	1.02567e-07	4.53719e-08
4.49855e-08	1.17923e-08	2.99241e-08	3.16221e-08	1.04827e-07	1.09223e-08	3.78035e-08	2.15156e-08	2.0492e-08	1.45947e-08	1.31814e-08	4.03955e-09	1.15408e-07	8.25599e-09	2.51063e-08	1.6007e-08	2.74162e-08	8.30171e-08	1.84358e-08	8.70077e-09	2.03473e-08	6.32432e-08	1.06432e-08	2.838e-07	3.54043e-08	4.891e-08	2.9973e-08	9.89932e-09	6.78467e-08	9.42553e-08	4.37457e-08
4.47066e-08	1.17493e-08	2.97633e-08	3.13841e-08	1.01201e-07	1.08602e-08	3.69528e-08	1.9508e-08	1.85376e-08	1.30795e-08	1.30605e-08	3.91062e-09	1.15254e-07	8.05101e-09	2.50538e-08	1.59613e-08	2.71592e-08	8.29423e-08	1.82409e-08	8.70077e-09	2.02799e-08	5.82625e-08	1.06412e-08	2.79164e-07	3.51287e-08	4.80979e-08	2.99544e-08	9.71616e-09	6.7689e-08	9.42468e-08	4.29752e-08
4.33174e-08	1.17405e-08	2.96568e-08	2.82866e-08	8.47803e-08	1.04796e-08	3.68977e-08	1.86278e-08	1.84373e-08	1.22115e-08	1.27842e-08	3.87713e-09	1.09105e-07	7.92162e-09	2.26561e-08	1.59083e-08	2.71183e-08	7.9297e-08	1.81689e-08	8.68378e-09	2.01615e-08	5.75992e-08	9.11185e-09	2.74685e-07	3.46323e-08	4.78815e-08	2.99394e-08	8.88291e-09	6.62711e-08	9.39284e-08	4.1435e-08
4.32029e-08	1.15754e-08	2.8224e-08	2.79724e-08	8.3722e-08	1.04251e-08	3.41659e-08	1.78415e-08	1.76996e-08	1.21682e-08	1.23716e-08	3.83236e-09	1.05734e-07	7.9133e-09	2.23076e-08	1.28871e-08	1.56286e-08	7.75914e-08	1.8147e-08	8.09414e-09	1.96418e-08	5.73617e-08	9.11185e-09	2.74424e-07	3.27221e-08	4.74922e-08	2.91103e-08	7.51986e-09	6.61194e-08	9.37955e-08	4.02934e-08
4.31831e-08	9.93272e-09	2.73913e-08	2.79724e-08	8.27768e-08	1.03999e-08	3.41659e-08	1.62891e-08	1.74858e-08	1.20295e-08	1.21662e-08	2.73262e-09	1.04917e-07	7.57836e-09	2.21473e-08	6.8819e-09	1.54346e-08	7.69063e-08	1.81337e-08	8.05779e-09	1.90867e-08	5.69726e-08	9.09217e-09	2.73397e-07	3.21656e-08	4.57656e-08	2.88548e-08	7.13376e-09	6.59595e-08	8.96936e-08	3.94901e-08
4.31572e-08	9.75268e-09	2.64294e-08	2.79724e-08	8.21433e-08	1.0393e-08	3.20011e-08	1.55633e-08	1.73984e-08	1.17995e-08	1.20366e-08	2.44231e-09	1.03229e-07	7.51433e-09	2.20781e-08	6.57597e-09	1.52368e-08	7.6301e-08	1.68735e-08	7.92777e-09	1.90867e-08	5.61826e-08	9.07486e-09	2.24505e-07	3.14185e-08	4.47854e-08	2.5765e-08	6.98902e-09	6.41056e-08	8.91203e-08	3.72619e-08
4.24579e-08	9.64182e-09	2.58103e-08	2.79683e-08	8.19171e-08	1.03882e-08	3.08038e-08	1.45464e-08	1.73201e-08	1.1629e-08	1.17724e-08	2.26981e-09	1.01376e-07	5.38239e-09	2.20163e-08	6.56983e-09	1.49931e-08	7.00104e-08	1.6156e-08	7.09845e-09	1.90134e-08	5.61315e-08	9.01484e-09	2.20911e-07	3.1011e-08	4.33529e-08	2.43185e-08	6.96093e-09	6.38255e-08	8.70703e-08	3.63913e-08
4.1211e-08	9.54845e-09	2.55883e-08	2.79591e-08	7.88756e-08	1.0382e-08	2.88844e-08	1.40924e-08	1.02263e-08	1.14658e-08	1.09918e-08	2.26981e-09	1.00758e-07	4.91721e-09	2.19269e-08	6.48339e-09	1.49923e-08	6.92234e-08	1.4231e-08	6.13447e-09	1.89956e-08	5.60479e-08	8.93568e-09	2.14917e-07	3.08906e-08	4.30881e-08	2.40138e-08	6.61311e-09	6.38068e-08	8.54068e-08	3.54293e-08
4.07045e-08	9.25919e-09	2.50551e-08	2.53136e-08	7.85173e-08	1.03309e-08	2.84111e-08	1.38606e-08	1.02263e-08	8.11904e-09	9.72367e-09	2.19788e-09	9.41413e-08	4.91721e-09	2.04051e-08	6.47342e-09	1.49569e-08	6.81252e-08	1.22917e-08	6.04924e-09	1.89699e-08	5.59586e-08	8.67953e-09	2.14868e-07	3.04018e-08	4.26439e-08	2.39871e-08	6.55412e-09	6.37268e-08	8.47207e-08	3.4653e-08
1.15257e-08	9.17569e-09	2.46181e-08	2.53136e-08	7.84589e-08	1.03303e-08	2.74051e-08	1.13643e-08	1.02263e-08	7.57877e-09	9.70132e-09	2.02915e-09	9.23651e-08	4.90428e-09	1.99516e-08	6.45331e-09	1.4928e-08	6.01749e-08	1.11946e-08	5.98319e-09	9.57112e-09	5.45487e-08	8.08854e-09	2.09378e-07	3.01728e-08	4.19277e-08	2.3902e-08	6.51547e-09	6.36899e-08	8.41141e-08	3.25197e-08
1.03761e-08	9.15067e-09	2.26725e-08	2.52406e-08	7.80305e-08	1.01778e-08	2.7273e-08	1.10005e-08	1.02263e-08	7.20914e-09	9.6171e-09	2.02497e-09	8.99998e-08	4.85745e-09	1.93961e-08	6.28826e-09	1.2042e-08	5.38865e-08	1.11124e-08	5.69799e-09	9.56158e-09	5.41476e-08	8.0245e-09	2.07017e-07	3.01728e-08	4.16182e-08	2.1971e-08	6.25824e-09	6.10297e-08	7.68111e-08	3.14297e-08
9.79857e-09	9.10965e-09	2.19423e-08	2.50998e-08	7.77224e-08	1.00152e-08	2.70679e-08	1.04648e-08	1.02121e-08	6.95734e-09	9.44546e-09	1.99606e-09	8.89793e-08	4.82701e-09	1.87407e-08	6.28824e-09	1.16573e-08	5.29001e-08	1.10434e-08	5.49653e-09	9.17197e-09	5.36221e-08	8.0245e-09	2.02315e-07	3.0154e-08	4.03918e-08	2.1594e-08	5.92881e-09	6.08794e-08	7.34761e-08	3.08441e-08
9.73981e-09	9.08656e-09	2.10594e-08	2.50613e-08	7.72157e-08	9.95951e-09	2.65536e-08	1.03298e-08	1.0209e-08	6.91348e-09	9.35847e-09	1.97341e-09	8.69902e-08	4.82062e-09	1.81268e-08	6.2772e-09	1.16411e-08	5.15126e-08	1.09649e-08	5.15464e-09	9.1303e-09	5.34523e-08	7.58363e-09	2.02001e-07	3.01506e-08	4.0304e-08	2.12379e-08	5.36957e-09	6.04138e-08	7.13468e-08	3.04646e-08
9.70438e-09	8.86128e-09	2.04895e-08	2.37961e-08	4.97858e-08	9.86427e-09	2.53451e-08	1.02865e-08	1.01488e-08	6.72285e-09	7.83611e-09	1.94163e-09	7.01733e-08	4.77787e-09	1.73859e-08	6.26715e-09	1.13935e-08	5.1309e-08	1.07613e-08	5.14473e-09	9.09537e-09	5.33156e-08	7.54464e-09	1.925e-07	2.80039e-08	3.99895e-08	2.1188e-08	5.18179e-09	5.41201e-08	7.06882e-08	2.81207e-08
9.69737e-09	8.83405e-09	2.0366e-08	2.33902e-08	4.90389e-08	9.86427e-09	2.48426e-08	1.01875e-08	9.79463e-09	6.64712e-09	7.83611e-09	1.93367e-09	6.79834e-08	4.76289e-09	1.7243e-08	6.15448e-09	1.11223e-08	5.05669e-08	1.07e-08	5.10829e-09	9.08934e-09	5.23757e-08	7.47804e-09	7.31062e-08	2.79713e-08	3.96348e-08	2.0854e-08	5.1811e-09	5.23724e-08	7.02691e-08	2.38135e-08
9.6932e-09	8.82902e-09	2.00363e-08	2.32104e-08	4.83737e-08	9.84376e-09	2.46557e-08	9.69352e-09	9.64098e-09	6.64178e-09	7.82678e-09	1.81579e-09	5.64247e-08	3.15494e-09	1.70379e-08	6.07191e-09	1.0307e-08	4.84693e-08	1.06964e-08	4.82867e-09	8.91036e-09	3.43436e-08	7.44936e-09	6.81304e-08	2.79382e-08	3.52296e-08	2.08221e-08	5.15074e-09	5.05933e-08	6.97067e-08	2.21842e-08
9.3483e-09	8.47231e-09	1.96939e-08	2.27531e-08	4.81499e-08	9.10046e-09	2.25144e-08	8.78621e-09	9.53652e-09	6.50172e-09	7.79096e-09	1.72505e-09	5.3037e-08	3.04356e-09	1.51656e-08	5.93346e-09	1.01608e-08	4.81152e-08	1.0675e-08	4.81672e-09	7.20941e-09	3.33193e-08	7.29142e-09	6.53052e-08	2.79295e-08	3.43872e-08	2.07413e-08	5.15074e-09	5.05933e-08	6.65358e-08	2.14594e-08
9.29831e-09	8.24616e-09	1.31324e-08	2.24519e-08	4.80558e-08	9.10046e-09	2.062e-08	8.32473e-09	9.50508e-09	6.48981e-09	7.61765e-09	1.64753e-09	5.25768e-08	2.72697e-09	1.10121e-08	4.93092e-09	9.99621e-09	4.69607e-08	1.0579e-08	4.75837e-09	6.91374e-09	3.07773e-08	7.24129e-09	6.36752e-08	2.76614e-08	3.4258e-08	2.01223e-08	5.14019e-09	5.04101e-08	6.1376e-08	2.05202e-08
9.28917e-09	8.24592e-09	1.30097e-08	2.00278e-08	4.77534e-08	9.10046e-09	2.02099e-08	8.10996e-09	9.44514e-09	6.47679e-09	7.59062e-09	1.60968e-09	5.13575e-08	2.624e-09	1.10117e-08	4.89389e-09	9.96478e-09	4.29126e-08	5.21499e-09	4.61411e-09	6.76515e-09	2.84536e-08	7.15725e-09	6.18152e-08	2.74828e-08	3.39885e-08	2.00779e-08	3.49406e-09	4.55329e-08	6.08124e-08	1.96347e-08
9.27088e-09	4.56833e-09	1.24728e-08	1.8596e-08	3.87828e-08	9.08229e-09	1.99537e-08	7.87269e-09	8.69759e-09	6.06439e-09	7.56052e-09	1.52288e-09	5.10926e-08	2.60996e-09	1.08044e-08	4.68096e-09	9.9419e-09	4.22432e-08	4.71033e-09	4.61084e-09	6.74381e-09	2.77804e-08	7.15249e-09	6.07818e-08	2.69734e-08	3.24455e-08	1.9854e-08	3.38735e-09	4.51658e-08	6.01148e-08	1.88513e-08
9.11197e-09	4.5207e-09	1.1313e-08	1.83976e-08	3.77646e-08	8.10992e-09	1.907e-08	7.75138e-09	8.66842e-09	4.24573e-09	7.52139e-09	1.51224e-09	5.09025e-08	2.57259e-09	8.71369e-09	4.53624e-09	9.929e-09	4.201e-08	4.37203e-09	4.599e-09	6.7086e-09	2.70669e-08	6.91409e-09	5.85755e-08	2.62751e-08	3.22317e-08	1.89028e-08	3.08791e-09	4.51092e-08	5.9006e-08	1.83167e-08
9.04519e-09	4.43095e-09	1.12389e-08	1.8305e-08	3.64894e-08	7.59349e-09	1.88112e-08	7.2842e-09	8.6248e-09	4.18522e-09	5.53867e-09	1.46866e-09	5.08103e-08	2.51288e-09	8.66396e-09	4.31664e-09	8.47062e-09	4.201e-08	4.322e-09	4.59284e-09	4.7071e-09	2.39744e-08	5.1248e-09	5.33107e-08	2.56753e-08	3.1913e-08	1.80353e-08	2.62868e-09	4.50191e-08	5.59448e-08	1.75016e-08
9.01602e-09	4.33008e-09	1.12389e-08	1.79727e-08	3.08378e-08	7.50013e-09	1.84329e-08	6.84823e-09	8.40616e-09	4.08894e-09	4.66074e-09	1.46202e-09	4.93032e-08	2.2768e-09	8.61481e-09	4.08976e-09	6.89086e-09	4.18615e-08	4.23709e-09	4.51132e-09	4.44658e-09	1.98106e-08	4.65648e-09	5.08964e-08	2.54924e-08	2.91351e-08	1.7613e-08	2.58693e-09	4.48961e-08	5.59242e-08	1.67346e-08
6.22945e-09	4.30571e-09	1.12389e-08	1.78822e-08	3.01559e-08	7.21672e-09	1.61635e-08	6.7288e-09	7.57974e-09	4.08298e-09	4.66074e-09	1.29977e-09	4.59464e-08	2.13998e-09	8.61444e-09	3.9714e-09	5.61177e-09	2.6999e-08	4.1807e-09	4.33503e-09	4.31405e-09	1.94268e-08	4.23048e-09	5.05748e-08	2.53291e-08	2.89502e-08	1.76116e-08	2.27587e-09	3.72671e-08	5.56026e-08	1.54975e-08
4.96847e-09	4.1447e-09	1.12328e-08	1.74373e-08	2.93769e-08	7.17163e-09	1.57266e-08	6.64913e-09	7.55142e-09	3.6397e-09	4.60965e-09	1.1866e-09	4.20054e-08	2.07553e-09	8.61047e-09	3.94287e-09	5.53918e-09	2.6999e-08	3.83877e-09	4.18907e-09	4.20696e-09	1.76379e-08	3.93993e-09	5.00105e-08	2.5244e-08	2.89475e-08	1.71268e-08	2.22329e-09	3.49142e-08	5.5143e-08	1.50096e-08
4.94146e-09	4.07923e-09	6.41894e-09	1.7433e-08	2.807e-08	7.12839e-09	1.48228e-08	6.56826e-09	7.46786e-09	3.46877e-09	4.59768e-09	1.17063e-09	4.08278e-08	2.05398e-09	6.44866e-09	3.88488e-09	5.36473e-09	2.68962e-08	3.80694e-09	4.10902e-09	4.07936e-09	1.71703e-08	3.82145e-09	4.8234e-08	2.51853e-08	2.88346e-08	1.70513e-08	2.15979e-09	3.0129e-08	5.51056e-08	1.43777e-08
4.94146e-09	4.03623e-09	6.10783e-09	1.74266e-08	2.58653e-08	7.11111e-09	1.45906e-08	6.16503e-09	7.44494e-09	3.46877e-09	4.44301e-09	1.08587e-09	3.95432e-08	1.863e-09	6.2719e-09	3.5424e-09	5.27999e-09	2.6431e-08	3.80558e-09	2.43885e-09	4.07714e-09	1.70294e-08	3.74701e-09	4.70528e-08	2.4619e-08	2.85415e-08	1.59618e-08	2.13005e-09	2.63559e-08	5.48884e-08	1.38755e-08
4.87304e-09	4.02905e-09	6.00028e-09	1.73959e-08	2.44288e-08	7.08508e-09	1.43378e-08	6.01324e-09	7.4334e-09	3.46783e-09	4.28003e-09	1.06043e-09	3.92466e-08	1.72351e-09	5.71834e-09	3.47633e-09	5.21612e-09	2.62867e-08	3.80208e-09	2.37888e-09	4.02726e-09	1.62547e-08	3.69133e-09	4.37192e-08	2.2416e-08	2.84419e-08	1.58599e-08	2.11713e-09	2.52772e-08	5.40715e-08	1.3471e-08
4.81684e-09	3.97128e-09	5.9383e-09	1.73959e-08	2.26492e-08	7.07825e-09	1.38287e-08	4.90083e-09	7.4275e-09	3.42867e-09	4.1505e-09	9.17726e-10	3.59489e-08	1.69935e-09	5.69726e-09	3.47517e-09	5.19288e-09	2.39217e-08	3.70314e-09	2.36862e-09	4.00519e-09	1.62255e-08	3.66454e-09	4.32982e-08	2.13032e-08	2.84048e-08	1.36341e-08	2.09491e-09	2.52772e-08	5.40045e-08	1.30141e-08
4.64318e-09	3.94742e-09	5.55353e-09	1.65619e-08	2.20212e-08	6.78992e-09	1.37753e-08	4.7551e-09	7.38218e-09	3.40892e-09	3.83175e-09	8.7825e-10	3.39443e-08	1.68658e-09	5.69726e-09	3.38118e-09	4.62745e-09	2.1285e-08	3.66413e-09	2.34622e-09	3.92287e-09	1.49827e-08	3.55608e-09	3.99332e-08	2.12511e-08	2.81631e-08	1.32535e-08	1.86307e-09	2.45217e-08	5.38906e-08	1.25173e-08
4.62028e-09	3.88605e-09	5.44858e-09	1.46762e-08	2.14859e-08	6.74919e-09	1.2053e-08	4.64991e-09	7.21995e-09	3.07499e-09	3.73847e-09	8.27651e-10	3.21374e-08	1.68046e-09	5.68709e-09	2.98632e-09	4.54194e-09	2.0642e-08	3.30314e-09	2.32539e-09	3.91392e-09	1.49827e-08	3.49596e-09	3.89657e-08	2.12423e-08	2.80896e-08	1.32274e-08	1.76395e-09	2.09188e-08	5.37627e-08	1.20699e-08
4.61655e-09	3.86878e-09	5.43139e-09	1.43223e-08	2.12256e-08	6.74894e-09	1.15546e-08	4.524e-09	7.18413e-09	3.06666e-09	3.45903e-09	8.13727e-10	3.14747e-08	1.67592e-09	5.47997e-09	2.91628e-09	4.53408e-09	2.05767e-08	3.23419e-09	2.24471e-09	3.81698e-09	1.49538e-08	3.41233e-09	3.82068e-08	2.11665e-08	2.80896e-08	1.31383e-08	1.70138e-09	2.02205e-08	5.30995e-08	1.18919e-08
4.59213e-09	3.86128e-09	5.2828e-09	1.42384e-08	1.76044e-08	6.73707e-09	1.0979e-08	4.49189e-09	7.14922e-09	3.06625e-09	3.1218e-09	8.0086e-10	3.11284e-08	1.5611e-09	5.18953e-09	2.74673e-09	4.52517e-09	2.05763e-08	3.14114e-09	2.13296e-09	3.68892e-09	1.49023e-08	2.54214e-09	3.69641e-08	2.10703e-08	2.80684e-08	1.30054e-08	1.61941e-09	2.01088e-08	5.28523e-08	1.15916e-08
4.43566e-09	3.74915e-09	5.19238e-09	1.41365e-08	1.69817e-08	6.73675e-09	1.08308e-08	3.71986e-09	6.94951e-09	3.06487e-09	3.07382e-09	8.0086e-10	3.08982e-08	1.45111e-09	5.03524e-09	2.69561e-09	4.40973e-09	2.05064e-08	3.07551e-09	1.88437e-09	3.62522e-09	1.48298e-08	2.5008e-09	3.49727e-08	2.0928e-08	2.64208e-08	1.17792e-08	1.52339e-09	1.97521e-08	5.23262e-08	1.12762e-08
4.41965e-09	3.69831e-09	4.99582e-09	1.30308e-08	1.64963e-08	6.72039e-09	1.06067e-08	3.63843e-09	6.86047e-09	3.03957e-09	2.87356e-09	7.90606e-10	3.0663e-08	1.26039e-09	4.99682e-09	2.67864e-09	4.40633e-09	2.04855e-08	3.06134e-09	1.80705e-09	3.61748e-09	1.46535e-08	2.46135e-09	3.40174e-08	2.09059e-08	2.6308e-08	1.1656e-08	1.46708e-09	1.93193e-08	4.79259e-08	1.09621e-08
4.03326e-09	3.69077e-09	4.83554e-09	1.30283e-08	1.62814e-08	6.41949e-09	1.00037e-08	3.36696e-09	6.85211e-09	3.01411e-09	2.82524e-09	7.03016e-10	3.02609e-08	1.20744e-09	4.99314e-09	2.66673e-09	4.36992e-09	2.00677e-08	3.05052e-09	1.78778e-09	3.61636e-09	1.46515e-08	2.38585e-09	3.21283e-08	2.08514e-08	2.5939e-08	1.13581e-08	1.44151e-09	1.5041e-08	4.79191e-08	1.06263e-08
3.79123e-09	3.68909e-09	4.78098e-09	1.05113e-08	1.33835e-08	6.38293e-09	9.77565e-09	3.29487e-09	6.3073e-09	3.01236e-09	2.72763e-09	6.87382e-10	2.96365e-08	1.16591e-09	4.91704e-09	2.207e-09	4.36819e-09	2.00677e-08	3.01221e-09	1.73578e-09	3.60164e-09	1.46245e-08	2.10179e-09	3.19271e-08	2.04231e-08	2.59102e-08	1.05378e-08	1.41711e-09	1.49206e-08	4.72721e-08	1.0273e-08
3.44223e-09	3.68494e-09	4.73919e-09	1.04843e-08	1.21573e-08	6.34509e-09	8.12073e-09	3.24955e-09	6.00857e-09	3.01113e-09	2.69425e-09	6.80685e-10	2.9352e-08	1.13711e-09	4.82725e-09	2.19534e-09	4.31514e-09	2.00638e-08	2.93836e-09	1.72218e-09	2.22281e-09	1.35546e-08	2.09492e-09	3.1183e-08	2.03793e-08	2.57794e-08	9.78531e-09	1.40284e-09	1.42609e-08	4.63409e-08	9.9391e-09
3.19147e-09	3.68398e-09	4.71132e-09	1.00894e-08	1.21573e-08	6.28371e-09	6.46916e-09	3.24715e-09	5.94529e-09	2.9821e-09	2.64453e-09	6.8042e-10	2.82404e-08	1.06637e-09	4.53411e-09	2.14903e-09	4.07785e-09	2.00507e-08	2.93635e-09	1.68969e-09	2.21877e-09	1.28646e-08	2.05158e-09	3.11689e-08	1.96822e-08	2.33066e-08	9.06947e-09	1.33179e-09	1.34495e-08	4.63003e-08	9.60913e-09
3.02286e-09	3.6319e-09	4.71024e-09	1.0071e-08	1.20166e-08	6.21842e-09	5.75057e-09	2.9989e-09	5.37016e-09	2.9821e-09	2.6389e-09	6.80121e-10	2.79955e-08	1.05616e-09	4.48933e-09	2.14562e-09	4.07452e-09	1.99406e-08	2.86872e-09	1.65481e-09	2.19114e-09	1.24723e-08	2.03277e-09	3.10893e-08	1.94129e-08	2.32595e-08	9.06833e-09	1.18549e-09	1.3393e-08	4.61925e-08	9.48714e-09
2.99051e-09	3.6319e-09	4.70704e-09	9.26462e-09	1.18813e-08	6.15323e-09	5.33401e-09	2.93567e-09	5.24684e-09	2.98162e-09	2.50394e-09	6.70574e-10	2.77136e-08	7.92602e-10	4.4191e-09	2.14094e-09	3.95618e-09	1.97672e-08	2.85163e-09	1.20901e-09	2.15074e-09	1.24273e-08	1.89367e-09	2.43167e-08	1.9364e-08	2.25988e-08	8.94103e-09	1.14301e-09	1.10258e-08	4.61525e-08	9.03884e-09
2.94419e-09	3.61799e-09	4.40758e-09	9.26002e-09	1.1835e-08	5.86272e-09	5.17861e-09	2.92246e-09	5.21613e-09	2.80866e-09	2.50189e-09	5.66295e-10	2.76414e-08	7.92602e-10	4.402e-09	2.13768e-09	3.95418e-09	1.77644e-08	2.83856e-09	8.71782e-10	2.12589e-09	1.19147e-08	1.83387e-09	2.10435e-08	1.93546e-08	2.19391e-08	8.88878e-09	1.12452e-09	9.72836e-09	4.61074e-08	8.7195e-09
2.90108e-09	1.82142e-09	4.08e-09	9.21911e-09	1.17835e-08	3.56969e-09	5.10025e-09	2.90628e-09	5.19484e-09	2.75052e-09	2.47008e-09	5.33644e-10	2.75573e-08	7.68704e-10	4.01991e-09	2.10555e-09	3.9506e-09	1.57683e-08	2.12812e-09	7.89339e-10	2.12297e-09	1.177e-08	1.71546e-09	2.01578e-08	1.93353e-08	2.18014e-08	8.68033e-09	1.11067e-09	9.44871e-09	4.43276e-08	8.32961e-09
2.89343e-09	1.70451e-09	4.01835e-09	9.2161e-09	1.13152e-08	3.46505e-09	4.93296e-09	2.90031e-09	5.18365e-09	2.71281e-09	2.37975e-09	4.36882e-10	2.72395e-08	7.5662e-10	3.7401e-09	2.10494e-09	3.95009e-09	1.55522e-08	2.04632e-09	7.57655e-10	2.11224e-09	1.16476e-08	1.58051e-09	1.7795e-08	1.91542e-08	1.30655e-08	8.65274e-09	1.07633e-09	9.36973e-09	4.12411e-08	7.76672e-09
2.87557e-09	1.67832e-09	3.95545e-09	7.62902e-09	1.13152e-08	3.37168e-09	4.40006e-09	2.86592e-09	5.17189e-09	2.68143e-09	2.24999e-09	4.25712e-10	2.61688e-08	7.26419e-10	3.6096e-09	1.9519e-09	3.7402e-09	1.466e-08	2.00177e-09	7.50796e-10	1.37408e-09	1.15058e-08	1.56303e-09	1.71952e-08	1.89551e-08	1.29289e-08	8.16642e-09	1.04047e-09	9.25084e-09	3.96119e-08	7.46072e-09
2.85543e-09	1.62005e-09	3.90097e-09	7.36716e-09	1.12755e-08	3.35604e-09	4.26378e-09	2.76263e-09	5.14104e-09	2.66575e-09	2.20457e-09	3.68423e-10	1.65426e-08	6.5234e-10	3.09552e-09	1.92227e-09	3.73413e-09	1.34797e-08	1.98378e-09	7.24462e-10	1.37289e-09	1.12747e-08	1.55154e-09	1.61201e-08	1.74661e-08	1.29289e-08	8.08754e-09	9.62769e-10	8.90526e-09	3.89422e-08	6.91761e-09
2.84523e-09	1.60738e-09	3.62771e-09	7.26897e-09	1.12755e-08	3.2751e-09	4.18027e-09	2.57884e-09	5.07617e-09	2.55391e-09	2.05091e-09	3.50818e-10	1.62076e-08	6.30915e-10	2.95092e-09	1.92227e-09	3.73413e-09	1.1352e-08	1.97838e-09	7.07444e-10	1.35912e-09	5.9475e-09	1.54247e-09	1.5899e-08	1.50601e-08	1.28565e-08	7.82684e-09	8.98182e-10	8.89966e-09	3.79783e-08	6.48141e-09
2.82654e-09	1.59238e-09	3.51858e-09	7.06352e-09	1.12739e-08	3.21844e-09	3.55934e-09	2.35687e-09	5.05076e-09	2.55391e-09	2.01858e-09	3.38238e-10	1.62076e-08	5.65818e-10	2.85523e-09	1.92127e-09	3.73383e-09	1.02638e-08	1.87581e-09	6.9944e-10	1.34022e-09	5.28407e-09	1.53684e-09	1.57829e-08	1.46324e-08	1.27742e-08	7.68908e-09	8.88905e-10	8.81073e-09	3.73999e-08	6.3211e-09
2.82e-09	1.58302e-09	3.518e-09	6.90043e-09	1.04316e-08	3.21548e-09	3.55934e-09	2.30718e-09	5.04761e-09	2.55098e-09	1.98466e-09	3.27429e-10	1.5439e-08	5.60639e-10	2.85411e-09	1.82761e-09	3.69638e-09	1.00832e-08	1.86326e-09	6.64643e-10	8.28716e-10	5.28407e-09	1.50156e-09	1.54296e-08	1.45805e-08	1.02696e-08	7.62233e-09	8.68255e-10	8.61629e-09	1.76448e-08	5.46268e-09
2.75549e-09	1.57976e-09	3.39963e-09	5.74064e-09	9.98484e-09	3.00838e-09	3.50693e-09	2.2853e-09	5.04367e-09	2.54624e-09	1.87471e-09	3.00683e-10	1.52816e-08	5.47007e-10	2.58457e-09	1.82598e-09	3.68394e-09	8.81462e-09	1.69825e-09	6.41719e-10	7.81666e-10	5.28368e-09	1.47035e-09	1.39401e-08	1.42898e-08	9.33872e-09	7.57964e-09	8.61419e-10	8.4651e-09	1.76448e-08	5.22531e-09
2.23088e-09	1.57392e-09	3.36785e-09	5.54663e-09	9.27298e-09	2.74413e-09	3.50138e-09	2.22338e-09	4.96931e-09	2.45248e-09	1.8701e-09	2.89458e-10	1.49936e-08	5.34832e-10	2.57662e-09	1.82582e-09	3.6824e-09	8.73167e-09	1.66813e-09	6.31514e-10	7.20639e-10	5.22041e-09	1.45057e-09	1.3779e-08	1.42719e-08	8.86574e-09	7.41512e-09	8.48933e-10	6.18035e-09	1.67902e-08	5.00766e-09
2.15514e-09	1.33559e-09	3.32816e-09	5.37222e-09	8.97602e-09	2.67152e-09	2.94784e-09	2.21712e-09	4.83963e-09	2.40461e-09	1.85978e-09	2.73221e-10	1.49493e-08	5.16505e-10	2.53082e-09	1.82519e-09	3.60436e-09	7.17587e-09	1.60528e-09	6.04792e-10	6.69489e-10	4.89874e-09	1.37581e-09	1.24937e-08	1.40616e-08	8.67469e-09	7.41441e-09	7.71048e-10	6.12591e-09	1.63074e-08	4.79952e-09
2.1387e-09	1.33559e-09	2.85482e-09	5.29057e-09	8.74211e-09	2.66684e-09	2.93426e-09	2.17616e-09	4.59566e-09	2.39048e-09	1.8485e-09	2.6948e-10	1.47037e-08	4.98615e-10	2.32652e-09	1.6681e-09	2.97726e-09	7.15171e-09	1.52488e-09	5.87369e-10	6.46525e-10	2.8423e-09	1.35178e-09	1.24937e-08	1.32915e-08	8.5867e-09	7.38179e-09	7.30394e-10	6.04343e-09	1.62754e-08	4.61083e-09
2.01063e-09	1.33559e-09	2.85482e-09	5.2298e-09	8.71148e-09	2.66018e-09	2.91885e-09	2.10112e-09	4.58917e-09	2.37428e-09	1.82942e-09	2.65816e-10	1.37461e-08	4.96195e-10	2.32519e-09	1.63004e-09	2.90712e-09	7.03349e-09	1.49962e-09	5.84638e-10	6.43694e-10	2.67157e-09	1.20509e-09	1.18831e-08	1.32915e-08	8.53803e-09	7.36936e-09	7.01443e-10	5.79177e-09	1.62246e-08	4.51412e-09
1.9838e-09	1.32994e-09	2.84703e-09	4.72936e-09	8.6265e-09	2.25729e-09	2.895e-09	2.05041e-09	4.58334e-09	1.55765e-09	1.81965e-09	2.30184e-10	1.37163e-08	4.93586e-10	2.32519e-09	1.59638e-09	2.88254e-09	7.02491e-09	1.49787e-09	5.81553e-10	6.25241e-10	2.6111e-09	1.203e-09	1.09764e-08	1.32674e-08	8.51665e-09	7.35022e-09	6.84564e-10	5.64534e-09	1.62036e-08	4.40373e-09
1.89942e-09	1.32994e-09	2.84606e-09	4.71829e-09	8.34152e-09	2.10541e-09	2.846e-09	1.9778e-09	4.57773e-09	1.55765e-09	1.79842e-09	2.29029e-10	1.35854e-08	4.89587e-10	2.32519e-09	1.59638e-09	2.84538e-09	7.02122e-09	1.26715e-09	5.46866e-10	6.22489e-10	2.43091e-09	1.19145e-09	9.16469e-09	1.32635e-08	8.02135e-09	7.16266e-09	6.74572e-10	5.41957e-09	1.618e-08	4.26785e-09
1.47908e-09	1.32946e-09	2.76954e-09	4.58377e-09	8.21276e-09	2.07675e-09	2.81743e-09	1.86849e-09	4.52481e-09	1.5352e-09	1.56863e-09	2.25703e-10	1.34144e-08	4.47248e-10	2.32519e-09	1.52942e-09	2.80977e-09	7.01551e-09	1.26715e-09	5.427e-10	6.16966e-10	2.35215e-09	1.18495e-09	9.16469e-09	1.32488e-08	8.00512e-09	7.03919e-09	4.55284e-10	5.31738e-09	1.60807e-08	4.19361e-09
1.43391e-09	1.32718e-09	2.74231e-09	4.42658e-09	7.73652e-09	2.06196e-09	2.81724e-09	1.83576e-09	4.52394e-09	1.51406e-09	1.56863e-09	2.24361e-10	1.25991e-08	4.25356e-10	2.3212e-09	1.41648e-09	1.02132e-09	5.66923e-09	1.26286e-09	5.33369e-10	6.16189e-10	2.34094e-09	1.1152e-09	8.33617e-09	1.31033e-08	7.98927e-09	2.23854e-09	4.33831e-10	5.29894e-09	1.60448e-08	3.83262e-09
1.42221e-09	1.2801e-09	2.61099e-09	4.29811e-09	6.95284e-09	2.06049e-09	2.81635e-09	1.81517e-09	4.49318e-09	1.51302e-09	1.56401e-09	2.14823e-10	1.25583e-08	4.18668e-10	2.28186e-09	1.41211e-09	9.55461e-10	5.60937e-09	1.26093e-09	5.30971e-10	5.91156e-10	2.33326e-09	6.95099e-10	8.28499e-09	1.30367e-08	7.98191e-09	2.12137e-09	4.33831e-10	5.2839e-09	1.59045e-08	3.75785e-09
1.41289e-09	1.23309e-09	1.87833e-09	4.24085e-09	6.90656e-09	2.01939e-09	2.8134e-09	1.61538e-09	3.28118e-09	1.45358e-09	1.55316e-09	1.9147e-10	1.24396e-08	4.14406e-10	2.28106e-09	1.33795e-09	9.55461e-10	5.45132e-09	1.25369e-09	5.11601e-10	5.70457e-10	2.32437e-09	6.93931e-10	8.25302e-09	7.29518e-09	7.97794e-09	2.12033e-09	4.32198e-10	4.90236e-09	1.32966e-08	3.37036e-09
1.40718e-09	1.23309e-09	1.74912e-09	3.60886e-09	6.59675e-09	1.8794e-09	2.76339e-09	1.60672e-09	2.99622e-09	1.4464e-09	1.52842e-09	1.9147e-10	1.18876e-08	4.11392e-10	2.27535e-09	1.32142e-09	9.24787e-10	5.3654e-09	1.03317e-09	5.07111e-10	5.17706e-10	2.0712e-09	6.72207e-10	7.39681e-09	7.2792e-09	7.83252e-09	1.91392e-09	4.30236e-10	4.81825e-09	1.32966e-08	3.23207e-09
1.3767e-09	1.22827e-09	1.47982e-09	3.35849e-09	6.46915e-09	1.85807e-09	2.74001e-09	1.60452e-09	2.9764e-09	1.43053e-09	1.52355e-09	1.81533e-10	1.17753e-08	3.53148e-10	2.27157e-09	1.28009e-09	9.14938e-10	5.31645e-09	1.02907e-09	4.93712e-10	4.99084e-10	2.0712e-09	6.61568e-10	6.71792e-09	7.23575e-09	7.66469e-09	1.89348e-09	4.14264e-10	4.65534e-09	1.13724e-08	3.0949e-09
1.3651e-09	1.22587e-09	1.43083e-09	3.34673e-09	6.33421e-09	1.85804e-09	2.38821e-09	1.60386e-09	2.9744e-09	1.42649e-09	1.50814e-09	1.67943e-10	1.1649e-08	3.48727e-10	1.97298e-09	1.26413e-09	8.92705e-10	4.88034e-09	1.02822e-09	4.53134e-10	4.77438e-10	2.06956e-09	5.8245e-10	6.71036e-09	7.1936e-09	7.32717e-09	1.87781e-09	3.98833e-10	4.64231e-09	1.08192e-08	3.00726e-09
1.26295e-09	1.21457e-09	1.40576e-09	3.32387e-09	5.99406e-09	1.85465e-09	2.31485e-09	1.58149e-09	2.97415e-09	1.42132e-09	1.49761e-09	1.67494e-10	1.16177e-08	3.40848e-10	1.97298e-09	1.26109e-09	8.43112e-10	4.83928e-09	1.02767e-09	4.38285e-10	4.70245e-10	2.06264e-09	5.7612e-10	6.63366e-09	7.16893e-09	7.07741e-09	1.87287e-09	3.93934e-10	4.63511e-09	9.80144e-09	2.93487e-09
1.26205e-09	1.12912e-09	1.3849e-09	2.85688e-09	5.71568e-09	1.85011e-09	2.18579e-09	1.48306e-09	2.9655e-09	1.42104e-09	1.49339e-09	1.65858e-10	1.16054e-08	3.37892e-10	1.94025e-09	1.25526e-09	8.3895e-10	4.63701e-09	9.76701e-10	4.29949e-10	4.60405e-10	2.06111e-09	5.75028e-10	6.43415e-09	7.10347e-09	6.51641e-09	1.71691e-09	3.87127e-10	3.95792e-09	8.70004e-09	2.79491e-09
1.25241e-09	1.12851e-09	1.38188e-09	2.80004e-09	3.93429e-09	1.8298e-09	1.991e-09	1.47121e-09	2.95781e-09	1.02307e-09	1.48763e-09	1.65843e-10	1.15377e-08	3.37432e-10	1.92293e-09	1.24648e-09	8.32234e-10	4.48165e-09	8.83316e-10	4.26847e-10	4.39491e-10	2.02209e-09	5.64497e-10	5.54324e-09	7.04857e-09	6.41076e-09	1.57867e-09	3.67704e-10	3.95792e-09	8.58626e-09	2.65371e-09
9.6161e-10	1.11443e-09	1.37939e-09	2.76629e-09	3.66404e-09	1.82798e-09	1.991e-09	1.46123e-09	2.94716e-09	9.00925e-10	1.48732e-09	1.64377e-10	1.1374e-08	3.361e-10	1.28179e-09	1.24039e-09	7.35913e-10	4.45648e-09	8.7149e-10	4.24916e-10	4.24687e-10	2.0219e-09	5.19569e-10	5.42309e-09	7.01223e-09	5.34734e-09	1.51885e-09	3.61713e-10	3.95598e-09	8.50028e-09	2.54908e-09
9.52616e-10	1.1075e-09	1.35922e-09	2.72287e-09	3.59641e-09	1.82688e-09	1.53343e-09	1.38197e-09	2.92502e-09	8.05722e-10	1.47367e-09	1.63781e-10	1.12964e-08	3.34683e-10	1.25151e-09	1.23795e-09	7.35913e-10	4.40565e-09	8.66741e-10	3.79559e-10	3.65818e-10	1.69622e-09	5.02544e-10	5.08906e-09	6.90908e-09	5.19781e-09	1.51817e-09	3.5978e-10	3.43532e-09	8.36426e-09	2.45985e-09
9.48046e-10	6.95686e-10	1.218e-09	2.66369e-09	3.31587e-09	1.82619e-09	1.49631e-09	1.35251e-09	2.91273e-09	7.60744e-10	1.44722e-09	1.61553e-10	1.11723e-08	3.2208e-10	1.20597e-09	1.14197e-09	7.16634e-10	4.06847e-09	8.61925e-10	3.72053e-10	3.52799e-10	1.68408e-09	4.78533e-10	4.88082e-09	6.88251e-09	5.18737e-09	1.4945e-09	3.1429e-10	3.43419e-09	8.06304e-09	2.38107e-09
9.35006e-10	6.93975e-10	1.21042e-09	2.65294e-09	3.31562e-09	1.82556e-09	1.46786e-09	1.31606e-09	2.63204e-09	7.60006e-10	1.43034e-09	1.31825e-10	1.02928e-08	3.20494e-10	1.20009e-09	1.14197e-09	6.99424e-10	3.85493e-09	8.49117e-10	3.63324e-10	3.50911e-10	1.68172e-09	4.44548e-10	4.66664e-09	6.87972e-09	5.14862e-09	1.45749e-09	3.09153e-10	3.42105e-09	8.06143e-09	2.31717e-09
9.34879e-10	6.93975e-10	1.20493e-09	2.64542e-09	3.29619e-09	1.79994e-09	1.44787e-09	1.2185e-09	2.62728e-09	7.47679e-10	1.42393e-09	1.29504e-10	9.39492e-09	3.1881e-10	1.19576e-09	1.13181e-09	6.98174e-10	3.84232e-09	8.46068e-10	3.62833e-10	3.45992e-10	1.68071e-09	4.31668e-10	4.50474e-09	6.87137e-09	4.93689e-09	1.24814e-09	2.8758e-10	3.11975e-09	7.92397e-09	2.24372e-09
9.12024e-10	6.90745e-10	1.19526e-09	2.57542e-09	3.26875e-09	1.79195e-09	1.43516e-09	1.10766e-09	2.61599e-09	7.31493e-10	1.42123e-09	1.27886e-10	8.9664e-09	3.18239e-10	1.13694e-09	1.12991e-09	6.88048e-10	3.51272e-09	8.43659e-10	3.59887e-10	3.42414e-10	1.67856e-09	4.30459e-10	4.42007e-09	6.86622e-09	3.05945e-09	1.21521e-09	2.81437e-10	3.10323e-09	7.51309e-09	2.12465e-09
7.92635e-10	6.87994e-10	1.19211e-09	2.31542e-09	3.25493e-09	1.79092e-09	1.42892e-09	1.05599e-09	2.58352e-09	7.00971e-10	1.41838e-09	1.27522e-10	8.9664e-09	2.6519e-10	1.12534e-09	1.1266e-09	6.8592e-10	3.50479e-09	8.05279e-10	3.25973e-10	3.37464e-10	1.66593e-09	4.2516e-10	4.20071e-09	6.86546e-09	2.9615e-09	1.20833e-09	2.7819e-10	3.10245e-09	7.31987e-09	2.08399e-09
7.47072e-10	6.8797e-10	1.18779e-09	2.25027e-09	3.20036e-09	1.35186e-09	1.38289e-09	1.02471e-09	2.58197e-09	6.93116e-10	1.4083e-09	1.24082e-10	8.95671e-09	2.05716e-10	1.08092e-09	1.12519e-09	6.84435e-10	3.48253e-09	7.35587e-10	3.22769e-10	3.07864e-10	1.66528e-09	3.37103e-10	4.03288e-09	6.86275e-09	2.93626e-09	1.10111e-09	2.72826e-10	3.09678e-09	7.21236e-09	2.03531e-09
6.45852e-10	6.87453e-10	1.15332e-09	2.22483e-09	2.9876e-09	1.28185e-09	1.38289e-09	1.01815e-09	2.57711e-09	6.93116e-10	1.38584e-09	1.20445e-10	8.91109e-09	1.97563e-10	1.05231e-09	1.08286e-09	6.83764e-10	3.46734e-09	7.28833e-10	3.17043e-10	3.07339e-10	1.66433e-09	3.37103e-10	3.99416e-09	6.76564e-09	2.86328e-09	1.0853e-09	2.6751e-10	2.99967e-09	6.91547e-09	1.9933e-09
6.13609e-10	6.81643e-10	1.14748e-09	2.13455e-09	2.72025e-09	1.28185e-09	1.36889e-09	8.67446e-10	2.5742e-09	6.67339e-10	1.38107e-09	1.12855e-10	7.71227e-09	1.78675e-10	1.03329e-09	2.16944e-10	6.41336e-10	3.44393e-09	6.41392e-10	3.15217e-10	2.96583e-10	1.66427e-09	3.34126e-10	3.89604e-09	8.48167e-10	2.56195e-09	1.07509e-09	2.63731e-10	2.9996e-09	6.20925e-09	1.66277e-09
5.92648e-10	3.93525e-10	1.12573e-09	2.09902e-09	2.67852e-09	1.24295e-09	1.2884e-09	8.49891e-10	2.57317e-09	6.56843e-10	1.38107e-09	1.10979e-10	7.54853e-09	1.74858e-10	6.09303e-10	2.15423e-10	6.28564e-10	3.4215e-09	6.25412e-10	3.1398e-10	2.93063e-10	1.6641e-09	3.34097e-10	3.55163e-09	8.48167e-10	2.53758e-09	9.51744e-10	2.57551e-10	2.99599e-09	6.06831e-09	1.60109e-09
5.72946e-10	2.82519e-10	1.1234e-09	2.04761e-09	2.47076e-09	1.24218e-09	1.2861e-09	7.85775e-10	2.56707e-09	6.56705e-10	1.35659e-09	1.08767e-10	7.51722e-09	1.71404e-10	6.09303e-10	2.06347e-10	6.08096e-10	3.37109e-09	6.11445e-10	3.03105e-10	2.85549e-10	1.66405e-09	3.33096e-10	3.54806e-09	8.04111e-10	2.50693e-09	9.46406e-10	2.46382e-10	2.97819e-09	5.86979e-09	1.56937e-09
5.59824e-10	2.82372e-10	1.12219e-09	2.03875e-09	2.32238e-09	1.23953e-09	1.27897e-09	7.60422e-10	2.32891e-09	6.5527e-10	1.35542e-09	9.45368e-11	7.34762e-09	1.69434e-10	5.9901e-10	1.94442e-10	6.00479e-10	3.35364e-09	6.06885e-10	2.99673e-10	2.73347e-10	1.66385e-09	3.14979e-10	3.48917e-09	7.93955e-10	2.4724e-09	9.0819e-10	2.46382e-10	2.97275e-09	5.77561e-09	1.53735e-09
5.2771e-10	2.5499e-10	1.12201e-09	2.03873e-09	2.23541e-09	1.22263e-09	1.26612e-09	7.09937e-10	2.28266e-09	4.9554e-10	1.35542e-09	9.22643e-11	7.33718e-09	1.61214e-10	5.86304e-10	1.93171e-10	5.95474e-10	3.3525e-09	5.87338e-10	2.58696e-10	2.57733e-10	1.65721e-09	3.1449e-10	3.46939e-09	7.90901e-10	2.21239e-09	8.8639e-10	2.46015e-10	2.79371e-09	5.42042e-09	1.4908e-09
5.27515e-10	2.51364e-10	1.0746e-09	2.03209e-09	2.1553e-09	1.22173e-09	1.2527e-09	6.52697e-10	2.26999e-09	4.75457e-10	1.34529e-09	7.67226e-11	7.24284e-09	1.59043e-10	5.7701e-10	1.87135e-10	5.73014e-10	3.33055e-09	5.68952e-10	2.57851e-10	2.474e-10	1.24366e-09	3.10539e-10	3.25955e-09	7.895e-10	2.1088e-09	8.81347e-10	2.44271e-10	2.75216e-09	5.41617e-09	1.44951e-09
5.26917e-10	2.46246e-10	1.07383e-09	2.01726e-09	2.11902e-09	1.21335e-09	1.18086e-09	6.2527e-10	2.26388e-09	4.56483e-10	1.34499e-09	7.411e-11	7.20739e-09	1.53286e-10	5.63073e-10	1.73677e-10	5.6791e-10	3.19384e-09	5.33609e-10	2.55646e-10	2.29234e-10	1.2431e-09	3.08259e-10	3.1746e-09	7.58622e-10	2.10408e-09	8.81347e-10	2.19235e-10	2.72317e-09	5.41617e-09	1.42828e-09
5.24676e-10	2.43338e-10	1.07148e-09	1.98991e-09	2.10804e-09	1.18115e-09	1.08931e-09	6.10437e-10	2.26119e-09	4.39342e-10	1.34264e-09	7.00079e-11	7.18791e-09	1.52926e-10	5.3847e-10	1.62246e-10	5.38291e-10	3.01311e-09	5.21492e-10	2.46956e-10	2.24252e-10	1.24293e-09	2.85483e-10	3.16644e-09	7.56635e-10	2.08694e-09	8.57462e-10	2.10685e-10	2.6282e-09	5.35191e-09	1.40346e-09
4.48208e-10	2.42009e-10	1.07102e-09	1.97728e-09	2.09614e-09	1.17672e-09	1.07596e-09	6.03466e-10	2.25488e-09	4.27519e-10	1.32437e-09	6.78869e-11	7.10836e-09	1.52167e-10	5.17439e-10	1.48178e-10	5.36315e-10	2.76266e-09	5.07138e-10	2.20952e-10	2.17346e-10	1.24107e-09	2.85429e-10	3.13511e-09	7.39674e-10	2.04166e-09	8.51324e-10	2.07698e-10	2.58445e-09	5.20714e-09	1.37432e-09
4.31068e-10	2.31912e-10	1.071e-09	1.94541e-09	1.79481e-09	8.55662e-10	1.05349e-09	5.82129e-10	2.22569e-09	4.21405e-10	1.31812e-09	6.69884e-11	4.44963e-09	1.34769e-10	4.72328e-10	1.36305e-10	4.20168e-10	2.73667e-09	5.02017e-10	2.17666e-10	2.1289e-10	1.23914e-09	2.83986e-10	3.08997e-09	7.39288e-10	1.96679e-09	7.11885e-10	1.92724e-10	2.57252e-09	5.04637e-09	1.23743e-09
4.22548e-10	1.87791e-10	1.07093e-09	1.91126e-09	1.74967e-09	8.54931e-10	1.04937e-09	5.48143e-10	2.22054e-09	3.51138e-10	1.29116e-09	6.67516e-11	4.32769e-09	1.34634e-10	4.5098e-10	1.31874e-10	4.12881e-10	2.70209e-09	4.96446e-10	2.07066e-10	2.12434e-10	1.21198e-09	2.82943e-10	3.01005e-09	6.84765e-10	1.91286e-09	6.99024e-10	1.68824e-10	2.56048e-09	5.03955e-09	1.21236e-09
4.20272e-10	1.87599e-10	1.0708e-09	1.89549e-09	1.74687e-09	3.54851e-10	1.03063e-09	5.36914e-10	1.15407e-09	3.41827e-10	1.29091e-09	6.41276e-11	4.2381e-09	1.29651e-10	4.50594e-10	1.26882e-10	4.12881e-10	2.46876e-09	4.61639e-10	1.86525e-10	2.056e-10	1.21053e-09	2.1833e-10	2.96755e-09	6.09896e-10	1.88402e-09	6.95415e-10	1.67503e-10	2.51681e-09	5.01163e-09	1.13522e-09
4.18094e-10	1.79414e-10	8.1691e-10	1.43006e-09	1.74277e-09	3.52882e-10	1.02557e-09	5.33634e-10	9.71713e-10	3.36346e-10	1.29052e-09	6.31729e-11	4.0759e-09	1.28859e-10	4.46645e-10	1.25295e-10	4.1266e-10	2.45897e-09	4.58703e-10	1.85534e-10	1.99888e-10	1.20568e-09	2.16513e-10	2.96547e-09	5.90223e-10	1.83673e-09	6.2239e-10	1.54281e-10	2.51296e-09	4.8879e-09	1.08819e-09
4.13549e-10	1.7677e-10	8.16488e-10	1.42677e-09	1.74079e-09	3.48767e-10	1.02557e-09	5.33634e-10	9.66001e-10	3.33372e-10	1.29008e-09	6.30481e-11	4.03456e-09	1.22341e-10	3.87938e-10	1.2352e-10	4.11817e-10	2.44605e-09	4.56466e-10	1.7814e-10	1.98327e-10	1.20422e-09	2.08923e-10	2.96397e-09	5.63072e-10	1.74998e-09	6.21467e-10	1.51167e-10	2.49601e-09	4.85345e-09	1.07688e-09
4.0773e-10	1.76487e-10	8.09799e-10	1.37261e-09	1.54965e-09	3.35671e-10	1.02531e-09	5.33037e-10	9.49023e-10	3.1833e-10	1.28838e-09	6.28849e-11	3.95332e-09	1.21619e-10	3.85228e-10	1.2198e-10	3.91221e-10	2.44056e-09	4.301e-10	1.47823e-10	1.54091e-10	1.19479e-09	2.00948e-10	2.86334e-09	5.63072e-10	1.60253e-09	6.19628e-10	9.51972e-11	2.46342e-09	4.84698e-09	1.04749e-09
4.05751e-10	1.63436e-10	7.80951e-10	1.34607e-09	1.50133e-09	3.23618e-10	1.02503e-09	5.328e-10	9.44395e-10	3.09311e-10	1.2837e-09	6.26922e-11	3.80187e-09	1.14276e-10	3.84074e-10	1.21683e-10	3.7897e-10	2.3974e-09	4.30005e-10	1.46481e-10	1.39076e-10	1.13279e-09	1.96071e-10	2.69965e-09	5.61671e-10	1.51077e-09	6.17209e-10	8.20226e-11	2.09441e-09	4.82452e-09	1.0104e-09
4.05056e-10	1.63436e-10	7.7104e-10	1.33301e-09	1.47401e-09	3.17664e-10	1.02468e-09	5.29126e-10	9.30788e-10	3.0457e-10	1.28248e-09	4.00974e-11	3.72939e-09	1.14148e-10	3.82023e-10	1.20792e-10	3.75444e-10	2.3974e-09	4.29316e-10	1.44039e-10	1.38647e-10	9.89615e-10	1.94084e-10	2.66865e-09	5.36192e-10	1.48452e-09	6.16784e-10	7.75613e-11	1.85098e-09	4.35266e-09	9.72607e-10
4.0484e-10	1.62364e-10	7.67571e-10	1.31784e-09	1.44053e-09	3.12579e-10	9.53485e-10	5.0424e-10	9.30214e-10	3.03035e-10	1.28188e-09	3.78749e-11	3.60504e-09	1.13668e-10	3.80813e-10	9.66386e-11	3.44617e-10	2.39471e-09	4.28251e-10	1.43646e-10	1.38563e-10	9.34237e-10	1.90724e-10	2.66185e-09	5.35422e-10	1.45095e-09	6.05235e-10	7.70152e-11	1.82913e-09	4.27915e-09	9.54204e-10
3.95748e-10	1.6225e-10	7.4583e-10	1.0686e-09	1.38946e-09	3.08786e-10	8.48627e-10	5.0369e-10	9.28686e-10	1.73583e-10	1.28157e-09	3.78749e-11	3.58533e-09	1.13623e-10	3.70977e-10	9.48664e-11	3.44539e-10	2.39303e-09	4.27607e-10	1.4353e-10	1.38462e-10	8.58248e-10	1.83544e-10	2.65874e-09	5.35041e-10	1.32008e-09	6.04512e-10	7.59529e-11	1.78133e-09	2.83005e-09	8.76806e-10
3.93573e-10	1.56295e-10	7.10945e-10	1.00536e-09	1.36225e-09	3.02644e-10	8.25792e-10	5.0104e-10	9.23877e-10	1.71164e-10	1.27575e-09	3.77424e-11	3.49145e-09	1.13531e-10	3.69826e-10	8.99032e-11	3.35183e-10	2.33868e-09	3.82244e-10	1.18335e-10	1.38179e-10	8.36405e-10	1.76401e-10	2.65501e-09	5.33605e-10	1.22695e-09	6.04126e-10	7.56348e-11	1.73301e-09	2.34925e-09	8.41139e-10
3.85028e-10	1.5604e-10	7.03528e-10	9.9475e-10	1.2955e-09	3.01884e-10	7.98539e-10	4.86217e-10	9.16014e-10	1.70451e-10	1.2549e-09	3.7604e-11	3.46415e-09	9.13168e-11	3.63136e-10	6.8742e-11	3.35183e-10	2.31238e-09	3.21944e-10	1.174e-10	1.38023e-10	7.1796e-10	1.61141e-10	2.64963e-09	5.29657e-10	1.19908e-09	6.03859e-10	7.55126e-11	1.72464e-09	2.17255e-09	8.18226e-10
3.72554e-10	1.54953e-10	6.90562e-10	9.80164e-10	1.23826e-09	3.01687e-10	7.07468e-10	4.51835e-10	8.97333e-10	1.68937e-10	1.24536e-09	3.75363e-11	3.45026e-09	8.92173e-11	3.36405e-10	6.3934e-11	3.34223e-10	1.80328e-09	3.20209e-10	1.15523e-10	1.23151e-10	6.91256e-10	1.58944e-10	2.26247e-09	5.2447e-10	1.16768e-09	6.03783e-10	7.54385e-11	1.71114e-09	2.1548e-09	7.74427e-10
3.36635e-10	1.54022e-10	6.77521e-10	8.82014e-10	1.20471e-09	2.96973e-10	6.74806e-10	4.4299e-10	8.96523e-10	1.5671e-10	1.23448e-09	3.70808e-11	3.44557e-09	8.74695e-11	3.28057e-10	6.2149e-11	3.34102e-10	1.69473e-09	3.11193e-10	1.14483e-10	1.15484e-10	6.56841e-10	1.53803e-10	2.21475e-09	5.09815e-10	1.16127e-09	6.00484e-10	7.49461e-11	1.52004e-09	2.12446e-09	7.50137e-10
3.31991e-10	1.52597e-10	6.68498e-10	8.56784e-10	9.93963e-10	2.69375e-10	6.68616e-10	4.42204e-10	3.0153e-10	1.53342e-10	4.20075e-10	3.38772e-11	3.43144e-09	8.6676e-11	3.06017e-10	6.07905e-11	3.23791e-10	1.65252e-09	3.09383e-10	1.07716e-10	9.31951e-11	6.53892e-10	1.46295e-10	2.04194e-09	4.64544e-10	1.15973e-09	5.5956e-10	7.4911e-11	1.47921e-09	2.10914e-09	6.78453e-10
3.29374e-10	1.51878e-10	6.64912e-10	8.43168e-10	9.79819e-10	2.68936e-10	5.60544e-10	4.38799e-10	2.98957e-10	1.41684e-10	1.84956e-10	3.26759e-11	2.85203e-09	8.6544e-11	2.23821e-10	6.04349e-11	3.23513e-10	1.65252e-09	3.04931e-10	1.07147e-10	8.68625e-11	6.43519e-10	1.46189e-10	1.89245e-09	4.64544e-10	1.15254e-09	5.55511e-10	7.47603e-11	1.43548e-09	2.10617e-09	6.35489e-10
3.28122e-10	1.05422e-10	6.63078e-10	8.42773e-10	9.67104e-10	2.67486e-10	5.25073e-10	4.31157e-10	2.47201e-10	1.3843e-10	1.80305e-10	3.23276e-11	2.80257e-09	8.5825e-11	1.81432e-10	5.99039e-11	2.1229e-10	1.63475e-09	2.91111e-10	1.07147e-10	8.24452e-11	6.08177e-10	1.4104e-10	1.84494e-09	4.63956e-10	1.14793e-09	5.53766e-10	7.41962e-11	1.21732e-09	2.04547e-09	6.09425e-10
3.23502e-10	1.0432e-10	6.59883e-10	8.3308e-10	9.51391e-10	2.66546e-10	5.18482e-10	4.30328e-10	2.39749e-10	1.37684e-10	1.76711e-10	3.19927e-11	2.7751e-09	8.48229e-11	1.78439e-10	5.88856e-11	2.10813e-10	1.62319e-09	2.66871e-10	1.06477e-10	8.00963e-11	5.9889e-10	1.39185e-10	1.78793e-09	4.63395e-10	1.09018e-09	5.47065e-10	6.69655e-11	1.21343e-09	2.03641e-09	6.00061e-10
3.13873e-10	1.01466e-10	6.39933e-10	8.30563e-10	8.81885e-10	2.6608e-10	5.084e-10	4.30081e-10	2.33483e-10	1.36758e-10	1.71551e-10	3.18699e-11	2.76416e-09	8.48229e-11	1.78439e-10	5.52896e-11	2.08069e-10	1.6212e-09	2.63508e-10	1.05918e-10	7.7165e-11	5.87164e-10	1.22658e-10	1.77263e-09	3.19228e-10	8.14671e-10	5.41555e-10	6.45388e-11	1.07832e-09	2.01281e-09	5.73936e-10
3.12906e-10	9.96143e-11	2.72286e-10	8.28038e-10	8.33824e-10	2.6608e-10	5.04178e-10	4.21492e-10	2.26969e-10	1.1925e-10	1.58477e-10	3.08032e-11	2.51499e-09	8.08611e-11	1.77079e-10	4.78081e-11	2.07187e-10	1.61592e-09	2.53741e-10	9.73815e-11	7.65166e-11	5.7375e-10	1.21601e-10	1.71995e-09	3.19228e-10	7.31317e-10	5.32661e-10	6.40971e-11	1.07609e-09	1.82082e-09	5.3683e-10
2.72231e-10	9.91289e-11	2.63416e-10	8.25246e-10	8.32447e-10	2.02587e-10	5.00142e-10	4.09216e-10	2.25536e-10	9.88843e-11	1.5171e-10	3.04804e-11	2.51414e-09	8.07765e-11	1.52543e-10	4.70019e-11	2.02932e-10	1.53472e-09	2.49761e-10	8.98959e-11	6.97122e-11	5.7011e-10	1.10672e-10	1.71489e-09	3.19228e-10	7.092e-10	5.06683e-10	6.31174e-11	1.05884e-09	1.81805e-09	5.2411e-10
2.71219e-10	8.89967e-11	2.59228e-10	8.20152e-10	7.33102e-10	1.82127e-10	4.94921e-10	4.06956e-10	2.17867e-10	8.97005e-11	1.4516e-10	2.88378e-11	2.50004e-09	7.92991e-11	1.52543e-10	4.68643e-11	1.85204e-10	1.52005e-09	2.47308e-10	8.98959e-11	6.78356e-11	5.51638e-10	1.01176e-10	1.66502e-09	3.19207e-10	7.09061e-10	4.84345e-10	6.24937e-11	1.05363e-09	1.7825e-09	5.1188e-10
2.69202e-10	8.89967e-11	2.56841e-10	8.19112e-10	7.06232e-10	1.82103e-10	4.93545e-10	4.0388e-10	2.11273e-10	8.92659e-11	1.43713e-10	2.88339e-11	2.43621e-09	7.89588e-11	1.50085e-10	4.62766e-11	1.82809e-10	1.50793e-09	2.4514e-10	8.98959e-11	6.65556e-11	5.48817e-10	9.64782e-11	1.60664e-09	3.19076e-10	7.03834e-10	4.77303e-10	6.24937e-11	1.04554e-09	1.74351e-09	5.03352e-10
2.67991e-10	7.85994e-11	2.56703e-10	8.18186e-10	6.89352e-10	1.62285e-10	4.82848e-10	4.03783e-10	2.06071e-10	8.64207e-11	1.43072e-10	2.88188e-11	2.31027e-09	7.63545e-11	1.40136e-10	4.44748e-11	1.81652e-10	1.44916e-09	2.44191e-10	8.98917e-11	6.473e-11	5.19404e-10	9.19872e-11	1.2076e-09	3.02519e-10	6.99496e-10	4.6697e-10	5.9836e-11	1.04514e-09	1.7383e-09	4.78541e-10
1.91074e-10	7.85582e-11	2.55988e-10	8.07698e-10	6.83971e-10	1.56895e-10	4.59038e-10	4.0325e-10	2.04772e-10	7.30773e-11	1.42134e-10	2.7481e-11	2.30314e-09	7.57602e-11	1.39032e-10	4.3991e-11	1.81136e-10	1.44264e-09	2.28844e-10	8.95572e-11	6.30243e-11	5.17254e-10	8.88097e-11	1.08953e-09	2.90507e-10	6.99327e-10	4.64701e-10	5.88951e-11	1.04157e-09	1.72472e-09	4.67546e-10
1.91074e-10	7.7544e-11	2.55988e-10	8.07364e-10	6.03688e-10	1.51477e-10	4.56054e-10	2.3669e-10	2.04373e-10	6.98763e-11	1.34773e-10	2.73539e-11	2.19023e-09	7.56648e-11	1.369e-10	4.28795e-11	1.80268e-10	1.42388e-09	2.25597e-10	8.71938e-11	5.87969e-11	5.166e-10	8.08512e-11	1.08953e-09	2.89587e-10	6.98768e-10	4.61642e-10	5.86951e-11	9.80336e-10	1.668e-09	4.49389e-10
1.89989e-10	7.5427e-11	2.5576e-10	7.98863e-10	5.85351e-10	1.29485e-10	3.85087e-10	1.9079e-10	2.04362e-10	6.75255e-11	1.16417e-10	2.70264e-11	2.13333e-09	7.552e-11	1.22507e-10	4.11584e-11	1.74258e-10	1.41429e-09	2.25538e-10	8.71108e-11	5.51304e-11	4.9603e-10	7.99856e-11	1.07423e-09	2.84594e-10	6.53268e-10	4.52873e-10	5.85666e-11	9.63876e-10	1.668e-09	4.36212e-10
1.88278e-10	7.45584e-11	2.47114e-10	7.86422e-10	5.78668e-10	1.21152e-10	3.52228e-10	1.81726e-10	2.03879e-10	6.71316e-11	1.09933e-10	2.70107e-11	2.07515e-09	7.5269e-11	1.22053e-10	4.11186e-11	1.7107e-10	1.38733e-09	2.24943e-10	8.06189e-11	5.14813e-11	4.9507e-10	7.94806e-11	1.06892e-09	2.80243e-10	6.23031e-10	4.47403e-10	5.85551e-11	9.6387e-10	1.66626e-09	4.28332e-10
1.86512e-10	7.11934e-11	2.39544e-10	7.59355e-10	5.74934e-10	1.18537e-10	3.35046e-10	1.80359e-10	2.02875e-10	6.67006e-11	1.07533e-10	2.67706e-11	2.07194e-09	7.04509e-11	1.06328e-10	4.06712e-11	1.66362e-10	1.34544e-09	2.24788e-10	7.90057e-11	5.14166e-11	4.93261e-10	7.61512e-11	1.04855e-09	2.78554e-10	6.09399e-10	4.40469e-10	5.85338e-11	9.62866e-10	1.66286e-09	4.2188e-10
1.86158e-10	7.08009e-11	2.36371e-10	7.56331e-10	5.63172e-10	1.17093e-10	3.33707e-10	1.79441e-10	1.28059e-10	6.62034e-11	1.0403e-10	2.66855e-11	2.07146e-09	6.3367e-11	1.01553e-10	4.04411e-11	1.65094e-10	1.31375e-09	2.21538e-10	7.53379e-11	5.10427e-11	4.92212e-10	7.08648e-11	1.04399e-09	2.75602e-10	5.84376e-10	4.06548e-10	5.8507e-11	9.32141e-10	1.66191e-09	4.1326e-10
1.85218e-10	6.96552e-11	2.33464e-10	7.46603e-10	5.59688e-10	1.13814e-10	2.84674e-10	1.74521e-10	1.28059e-10	6.61018e-11	1.03858e-10	2.66607e-11	2.0647e-09	5.89251e-11	9.69835e-11	4.0369e-11	1.64209e-10	1.30075e-09	2.06615e-10	7.00249e-11	4.98944e-11	4.79868e-10	6.94099e-11	1.01403e-09	2.52332e-10	5.73617e-10	3.95679e-10	5.25933e-11	8.19562e-10	1.66052e-09	4.0208e-10
1.7668e-10	5.45909e-11	2.32381e-10	7.09447e-10	4.82842e-10	9.10289e-11	2.73705e-10	1.74364e-10	1.11234e-10	6.55977e-11	1.0377e-10	2.64957e-11	1.98553e-09	5.73567e-11	7.7034e-11	3.11382e-11	1.63493e-10	1.25656e-09	2.06615e-10	6.81902e-11	4.98129e-11	4.77894e-10	5.75703e-11	1.00554e-09	2.45167e-10	5.68361e-10	3.92766e-10	5.11088e-11	7.87249e-10	1.656e-09	3.87984e-10
1.74014e-10	5.16969e-11	1.74486e-10	7.04462e-10	4.81968e-10	8.78573e-11	2.51334e-10	1.74171e-10	1.09375e-10	6.32959e-11	1.03713e-10	2.58991e-11	1.97561e-09	5.52561e-11	6.80032e-11	2.94769e-11	1.54496e-10	1.23362e-09	2.05779e-10	6.72491e-11	4.906e-11	4.73174e-10	5.75703e-11	9.98087e-10	2.44335e-10	5.58965e-10	3.87361e-10	5.06371e-11	7.86778e-10	1.63944e-09	3.81239e-10
1.72999e-10	5.15666e-11	1.71203e-10	7.03409e-10	4.78642e-10	8.70807e-11	2.42361e-10	1.7329e-10	1.08125e-10	6.22739e-11	9.16734e-11	2.53714e-11	1.9467e-09	5.50989e-11	6.65702e-11	2.8562e-11	1.48371e-10	1.18574e-09	2.05762e-10	5.04562e-11	4.81599e-11	4.53191e-10	5.58807e-11	9.9588e-10	2.42308e-10	5.49388e-10	3.30152e-10	4.72064e-11	7.81367e-10	1.63434e-09	3.73104e-10
1.7133e-10	5.1208e-11	1.45814e-10	7.02722e-10	4.77215e-10	8.57547e-11	2.42361e-10	1.72906e-10	9.84676e-11	6.22283e-11	8.95985e-11	2.39006e-11	1.60844e-09	5.44855e-11	6.49381e-11	2.83763e-11	1.27741e-10	1.18574e-09	2.05577e-10	4.91584e-11	4.80969e-11	4.32198e-10	5.45559e-11	9.93859e-10	2.01452e-10	5.43159e-10	3.201e-10	4.67306e-11	7.8105e-10	1.20747e-09	3.42554e-10
1.67294e-10	5.08155e-11	1.45814e-10	7.01688e-10	4.71906e-10	8.28891e-11	2.41654e-10	1.72284e-10	9.44951e-11	5.98073e-11	8.72216e-11	2.33641e-11	1.51215e-09	5.39094e-11	6.33853e-11	2.81188e-11	1.24417e-10	1.17566e-09	2.03513e-10	4.8354e-11	4.63522e-11	3.98088e-10	4.66293e-11	9.54018e-10	1.99473e-10	4.28544e-10	3.16115e-10	4.39352e-11	7.78571e-10	1.20659e-09	3.30902e-10
1.65101e-10	5.07203e-11	1.4398e-10	5.80069e-10	4.68083e-10	8.1966e-11	2.38232e-10	1.6834e-10	9.31075e-11	5.61806e-11	8.70954e-11	2.2961e-11	1.49691e-09	4.14921e-11	6.21068e-11	2.78476e-11	1.24038e-10	1.17478e-09	2.03375e-10	4.80975e-11	4.44069e-11	3.97185e-10	4.64064e-11	9.53927e-10	1.99387e-10	4.2149e-10	3.15954e-10	4.35472e-11	7.13958e-10	1.20549e-09	3.22541e-10
1.64711e-10	5.0688e-11	1.40943e-10	5.79257e-10	3.9502e-10	8.12299e-11	2.34632e-10	1.47005e-10	9.28e-11	5.02941e-11	8.68812e-11	1.20769e-11	1.46641e-09	4.14921e-11	6.01955e-11	2.65753e-11	1.21966e-10	4.44948e-10	2.03111e-10	4.80056e-11	4.29706e-11	3.84767e-10	4.5944e-11	9.53154e-10	1.98085e-10	4.08367e-10	3.15823e-10	4.25319e-11	6.83088e-10	1.20391e-09	2.90896e-10
1.63467e-10	5.06745e-11	1.40465e-10	5.66238e-10	3.93121e-10	8.09743e-11	2.07566e-10	1.38071e-10	8.71441e-11	4.95176e-11	8.67577e-11	1.18927e-11	1.46266e-09	4.10275e-11	5.49595e-11	2.61862e-11	1.21743e-10	4.12873e-10	2.031e-10	4.79056e-11	4.2968e-11	3.79871e-10	4.57201e-11	9.52409e-10	1.97951e-10	4.04442e-10	3.13758e-10	4.20087e-11	6.83088e-10	1.20334e-09	2.87064e-10
1.46873e-10	4.96593e-11	1.39634e-10	5.63287e-10	3.8575e-10	8.01441e-11	2.04788e-10	1.33043e-10	8.69646e-11	4.88061e-11	8.66231e-11	1.13021e-11	1.41673e-09	4.07952e-11	5.36375e-11	2.59061e-11	1.17356e-10	3.72159e-10	1.97693e-10	4.77973e-11	4.27358e-11	3.73755e-10	4.56967e-11	8.52701e-10	1.97799e-10	4.02755e-10	3.13346e-10	4.12531e-11	6.78212e-10	1.15343e-09	2.77021e-10
1.44144e-10	4.96232e-11	1.31676e-10	5.51632e-10	3.7417e-10	8.00219e-11	1.63502e-10	1.28109e-10	8.64762e-11	4.79367e-11	8.17559e-11	1.09282e-11	1.4088e-09	3.8376e-11	4.95052e-11	2.44525e-11	1.06096e-10	3.49773e-10	1.97667e-10	4.7161e-11	4.26928e-11	3.73755e-10	4.5545e-11	7.66997e-10	1.93407e-10	4.00347e-10	2.83783e-10	4.10068e-11	6.77021e-10	1.1433e-09	2.67989e-10
1.42128e-10	4.86894e-11	1.25671e-10	5.13674e-10	3.72349e-10	7.85205e-11	1.60433e-10	1.1588e-10	8.62431e-11	4.74502e-11	8.03293e-11	8.5382e-12	1.40843e-09	3.67585e-11	4.40205e-11	2.25739e-11	8.6983e-11	3.36334e-10	1.96968e-10	4.6975e-11	3.58221e-11	3.73601e-10	4.25691e-11	7.27415e-10	1.8907e-10	3.78412e-10	2.82331e-10	4.07635e-11	6.76718e-10	1.09792e-09	2.60119e-10
1.4198e-10	4.82467e-11	1.25524e-10	1.98528e-10	3.66944e-10	6.41364e-11	1.59626e-10	1.15723e-10	8.61474e-11	4.69444e-11	7.78692e-11	8.37826e-12	1.34811e-09	2.17698e-11	3.77182e-11	1.28372e-11	8.32297e-11	3.35722e-10	1.96521e-10	4.68805e-11	3.06689e-11	3.73529e-10	4.2032e-11	7.14125e-10	1.88677e-10	3.78412e-10	2.81309e-10	4.06588e-11	6.67263e-10	1.08606e-09	2.44186e-10
1.36883e-10	4.81368e-11	1.24809e-10	1.84604e-10	3.57988e-10	5.51137e-11	1.59144e-10	1.14102e-10	8.26608e-11	4.65943e-11	7.76162e-11	8.3132e-12	1.33422e-09	2.07342e-11	3.65416e-11	1.28218e-11	7.93128e-11	3.3002e-10	1.96472e-10	4.68559e-11	2.38692e-11	2.11812e-10	4.15913e-11	7.08747e-10	1.86806e-10	3.76713e-10	2.80128e-10	3.81847e-11	5.05895e-10	1.04347e-09	2.29005e-10
1.36604e-10	4.81298e-11	1.23469e-10	1.84604e-10	3.4518e-10	5.4213e-11	1.57416e-10	1.14102e-10	7.82193e-11	4.25828e-11	7.7472e-11	8.19394e-12	1.33422e-09	2.05442e-11	3.37768e-11	1.25711e-11	7.80654e-11	3.01086e-10	1.93246e-10	4.68509e-11	1.86124e-11	1.5803e-10	4.15262e-11	6.39902e-10	1.40258e-10	3.76667e-10	2.25333e-10	3.69404e-11	4.99127e-10	1.03533e-09	2.18742e-10
1.17369e-10	4.7394e-11	1.21755e-10	1.7798e-10	3.41791e-10	5.39004e-11	1.37174e-10	1.13857e-10	7.81337e-11	4.17925e-11	7.73764e-11	7.74608e-12	1.3342e-09	1.98561e-11	3.03427e-11	1.25106e-11	7.77739e-11	3.00528e-10	1.93246e-10	4.64207e-11	1.729e-11	1.55697e-10	4.14464e-11	6.34766e-10	1.40047e-10	3.75171e-10	1.74782e-10	3.55013e-11	4.94186e-10	1.01782e-09	2.13928e-10
1.17324e-10	4.5692e-11	1.18492e-10	1.73806e-10	2.81647e-10	5.35457e-11	1.37174e-10	1.10571e-10	7.47429e-11	3.59866e-11	7.61236e-11	7.57429e-12	1.33409e-09	1.88126e-11	2.98798e-11	1.24248e-11	7.65817e-11	2.9217e-10	1.93246e-10	4.43847e-11	1.71118e-11	1.54862e-10	4.10406e-11	6.30911e-10	1.39509e-10	3.05413e-10	1.71815e-10	3.53019e-11	4.88663e-10	5.73706e-10	1.93087e-10
1.13561e-10	4.56633e-11	1.08588e-10	1.72446e-10	2.6424e-10	4.95151e-11	1.34032e-10	1.0647e-10	7.39091e-11	3.50106e-11	7.56048e-11	7.46349e-12	1.27172e-09	1.86671e-11	2.9145e-11	1.10189e-11	7.55435e-11	2.82724e-10	1.93246e-10	4.36817e-11	1.63837e-11	1.53051e-10	4.09806e-11	6.27538e-10	1.38659e-10	2.85047e-10	1.63435e-10	3.49845e-11	4.88382e-10	5.71891e-10	1.87753e-10
1.13198e-10	4.54921e-11	1.07521e-10	1.7114e-10	2.64064e-10	4.76141e-11	1.33717e-10	1.06139e-10	7.39091e-11	3.42196e-11	7.47245e-11	7.31233e-12	1.26049e-09	1.82147e-11	2.87811e-11	1.05927e-11	7.37595e-11	2.74348e-10	1.93232e-10	4.31313e-11	1.49893e-11	1.49774e-10	4.09113e-11	6.24927e-10	1.38349e-10	2.65763e-10	1.44212e-10	3.35654e-11	4.86087e-10	5.71391e-10	1.85052e-10
1.11052e-10	4.54388e-11	1.06339e-10	1.69073e-10	2.58809e-10	4.73369e-11	1.25569e-10	1.04569e-10	5.93552e-11	3.18059e-11	7.44211e-11	6.15036e-12	1.2588e-09	1.76502e-11	2.84901e-11	1.03704e-11	7.34621e-11	2.68354e-10	1.77018e-10	4.27999e-11	1.48221e-11	1.19538e-10	3.96661e-11	6.11963e-10	1.38162e-10	2.60286e-10	1.39507e-10	3.32627e-11	4.8461e-10	5.67392e-10	1.80869e-10
9.30244e-11	4.53379e-11	1.05457e-10	1.61768e-10	2.57392e-10	4.44359e-11	1.25516e-10	1.01816e-10	5.93552e-11	3.15042e-11	5.21766e-11	6.14062e-12	1.25866e-09	1.72102e-11	2.70958e-11	8.80004e-12	7.31979e-11	2.59792e-10	1.77018e-10	3.59863e-11	1.46539e-11	1.18917e-10	3.92213e-11	5.86294e-10	1.38032e-10	2.2237e-10	1.35621e-10	3.30299e-11	4.79697e-10	5.56037e-10	1.75518e-10
8.69671e-11	3.75674e-11	9.42688e-11	1.55922e-10	2.52662e-10	4.37203e-11	1.25384e-10	1.01713e-10	5.86772e-11	3.08875e-11	5.19648e-11	6.0034e-12	1.2583e-09	1.61804e-11	2.51265e-11	8.71645e-12	7.29851e-11	2.59477e-10	1.49306e-10	3.59792e-11	1.43075e-11	1.13315e-10	3.89473e-11	5.79652e-10	1.35849e-10	2.16489e-10	1.3493e-10	3.30168e-11	4.71538e-10	5.52922e-10	1.72093e-10
8.5564e-11	3.69859e-11	9.42688e-11	1.55604e-10	2.50876e-10	4.17301e-11	1.21913e-10	1.01066e-10	5.69872e-11	2.62655e-11	4.96875e-11	5.82076e-12	1.14392e-09	1.58068e-11	2.48512e-11	8.41016e-12	7.12091e-11	2.51142e-10	1.38738e-10	3.48236e-11	1.38915e-11	1.1287e-10	3.89429e-11	4.9403e-10	1.34885e-10	2.1604e-10	1.30873e-10	3.2988e-11	4.42952e-10	5.42483e-10	1.62521e-10
8.51208e-11	3.5122e-11	9.34699e-11	1.55055e-10	2.50114e-10	4.15901e-11	1.18627e-10	9.79762e-11	5.46797e-11	2.49535e-11	4.81191e-11	5.72896e-12	1.14272e-09	1.57738e-11	2.47746e-11	6.60885e-12	7.11703e-11	1.91706e-10	1.36946e-10	3.47692e-11	1.33455e-11	1.10176e-10	3.8858e-11	4.90836e-10	1.3443e-10	2.13181e-10	1.29758e-10	3.29326e-11	4.22366e-10	5.24043e-10	1.58165e-10
8.45814e-11	3.51142e-11	8.77793e-11	1.52867e-10	2.49746e-10	4.14776e-11	8.05523e-11	9.25697e-11	5.39695e-11	2.47331e-11	4.63341e-11	5.511e-12	1.13705e-09	1.56629e-11	2.46437e-11	6.60885e-12	7.11112e-11	1.8771e-10	1.34708e-10	3.35916e-11	1.3127e-11	1.09113e-10	3.49563e-11	4.88402e-10	1.31287e-10	1.90413e-10	1.22309e-10	2.32664e-11	4.03237e-10	5.08211e-10	1.53021e-10
8.42604e-11	3.50158e-11	8.29973e-11	1.52867e-10	2.48105e-10	4.12012e-11	7.74754e-11	9.17571e-11	5.31516e-11	2.37021e-11	4.62111e-11	5.46457e-12	1.13546e-09	1.50197e-11	2.22823e-11	6.40041e-12	7.1084e-11	1.82799e-10	1.34108e-10	3.24215e-11	8.85924e-12	1.08456e-10	3.32323e-11	4.88009e-10	1.29471e-10	1.41359e-10	1.19084e-10	2.22757e-11	3.92091e-10	4.94602e-10	1.49307e-10
8.32613e-11	3.48907e-11	8.23028e-11	1.52847e-10	2.41655e-10	3.71785e-11	7.4783e-11	9.08446e-11	4.97346e-11	2.37021e-11	4.57153e-11	5.26417e-12	1.13466e-09	1.4754e-11	2.15338e-11	6.24081e-12	6.92666e-11	1.80476e-10	1.32971e-10	3.2226e-11	8.85924e-12	5.64787e-11	2.75977e-11	4.82042e-10	1.27233e-10	1.33287e-10	8.30982e-11	2.18183e-11	3.90422e-10	4.79817e-10	1.44165e-10
8.14228e-11	3.47968e-11	8.19902e-11	1.42147e-10	2.40478e-10	3.71332e-11	7.4547e-11	9.07437e-11	4.95572e-11	2.36276e-11	4.53517e-11	4.65317e-12	1.1346e-09	1.43491e-11	2.11104e-11	5.61998e-12	6.89243e-11	1.67825e-10	1.311e-10	3.20739e-11	8.84351e-12	5.38976e-11	2.70658e-11	4.79325e-10	1.2587e-10	1.23786e-10	7.94153e-11	2.13707e-11	3.87475e-10	2.74413e-10	1.3545e-10
7.96707e-11	3.47306e-11	8.17586e-11	1.3708e-10	2.4019e-10	3.70093e-11	7.34898e-11	8.70037e-11	4.83019e-11	2.30085e-11	4.52011e-11	4.06311e-12	1.12135e-09	1.41562e-11	1.99136e-11	5.5111e-12	6.34171e-11	1.39728e-10	9.87482e-11	2.82305e-11	8.82417e-12	5.35528e-11	2.66098e-11	4.78185e-10	1.25382e-10	1.21349e-10	7.8232e-11	2.03284e-11	3.8415e-10	2.72864e-10	1.31734e-10
7.96707e-11	3.16921e-11	8.16381e-11	1.31687e-10	2.39858e-10	3.68821e-11	7.30403e-11	7.64212e-11	4.71091e-11	2.29498e-11	4.2837e-11	3.87412e-12	1.08498e-09	1.4025e-11	1.96635e-11	5.39219e-12	6.14959e-11	1.3755e-10	9.68105e-11	2.67185e-11	8.81977e-12	5.35528e-11	2.62425e-11	4.77554e-10	1.24997e-10	1.17645e-10	7.64227e-11	1.97964e-11	3.50223e-10	2.69024e-10	1.27952e-10
7.9478e-11	3.02206e-11	8.15585e-11	1.28438e-10	2.39794e-10	3.67435e-11	6.4548e-11	7.33688e-11	4.69409e-11	2.28926e-11	3.5508e-11	3.44903e-12	1.06962e-09	1.38614e-11	1.93581e-11	5.35646e-12	6.11791e-11	1.3603e-10	9.63281e-11	1.78688e-11	8.2719e-12	5.33632e-11	2.54101e-11	4.6875e-10	1.21903e-10	1.10457e-10	7.52667e-11	1.71507e-11	3.49139e-10	2.63909e-10	1.25206e-10
7.92794e-11	2.9265e-11	8.09981e-11	1.27359e-10	1.81894e-10	3.67069e-11	6.40713e-11	7.26733e-11	4.66973e-11	2.28727e-11	3.53548e-11	3.10016e-12	1.03886e-09	1.36675e-11	1.49793e-11	5.32398e-12	4.9826e-11	1.32885e-10	9.46273e-11	1.66661e-11	7.81695e-12	5.33093e-11	2.47463e-11	4.66341e-10	1.21571e-10	1.0916e-10	7.37853e-11	1.65417e-11	3.48589e-10	2.63909e-10	1.21096e-10
7.87445e-11	2.59432e-11	6.05028e-11	1.26512e-10	1.81894e-10	3.66257e-11	6.0438e-11	7.25202e-11	4.65031e-11	2.24236e-11	3.31134e-11	3.08734e-12	1.029e-09	1.27795e-11	1.44179e-11	5.28141e-12	4.9826e-11	1.31667e-10	9.37021e-11	1.63738e-11	7.77048e-12	5.08947e-11	2.45092e-11	4.60517e-10	1.21542e-10	1.06013e-10	7.11853e-11	1.60594e-11	3.47799e-10	2.61047e-10	1.18957e-10
7.40464e-11	2.3286e-11	6.04499e-11	1.21134e-10	1.81788e-10	3.48406e-11	5.52504e-11	7.19612e-11	3.64212e-11	2.22039e-11	2.96744e-11	3.07551e-12	1.02509e-09	1.24727e-11	1.44003e-11	5.16145e-12	4.89432e-11	1.27028e-10	9.31125e-11	1.57962e-11	7.72147e-12	5.07805e-11	2.3564e-11	4.57514e-10	1.21527e-10	1.053e-10	6.6778e-11	1.59391e-11	3.46134e-10	2.58243e-10	1.16988e-10
7.38282e-11	2.3202e-11	6.04499e-11	1.20024e-10	1.81759e-10	3.08121e-11	5.03854e-11	7.193e-11	3.47512e-11	2.16532e-11	2.8669e-11	3.06796e-12	1.02384e-09	1.21027e-11	1.43377e-11	4.39684e-12	4.8631e-11	1.07849e-10	9.28582e-11	1.49231e-11	7.7068e-12	5.05619e-11	2.3564e-11	4.56774e-10	1.2084e-10	1.053e-10	6.47991e-11	1.56627e-11	3.45415e-10	2.51076e-10	1.15373e-10
7.36455e-11	2.30214e-11	6.01624e-11	1.19242e-10	1.817e-10	2.91009e-11	4.78884e-11	7.08606e-11	3.4356e-11	2.05537e-11	2.84731e-11	3.06496e-12	9.94178e-10	1.2003e-11	1.39498e-11	3.96639e-12	4.79975e-11	1.01511e-10	9.2548e-11	1.27197e-11	7.60251e-12	5.05585e-11	2.33626e-11	4.13408e-10	1.20748e-10	9.89582e-11	6.31459e-11	1.48111e-11	3.43742e-10	2.15958e-10	1.10775e-10
7.36201e-11	2.28502e-11	5.95908e-11	1.18799e-10	1.63136e-10	2.87435e-11	4.7822e-11	5.03489e-11	3.29869e-11	1.98336e-11	2.7855e-11	2.82815e-12	5.68059e-10	1.18394e-11	1.37761e-11	3.96177e-12	4.79102e-11	9.38475e-11	9.02899e-11	1.20761e-11	7.26775e-12	5.05521e-11	2.31897e-11	4.11991e-10	1.2019e-10	9.84747e-11	6.15119e-11	1.40893e-11	3.39273e-10	2.13447e-10	9.43387e-11
7.35783e-11	2.27756e-11	5.94858e-11	1.18275e-10	1.62399e-10	2.80877e-11	4.74838e-11	4.72085e-11	3.1288e-11	1.98336e-11	1.99509e-11	2.74738e-12	5.68059e-10	1.17702e-11	1.36941e-11	3.96139e-12	4.71089e-11	9.33573e-11	7.0507e-11	1.15092e-11	6.90235e-12	5.05453e-11	2.28987e-11	4.08231e-10	1.16863e-10	9.55221e-11	5.86067e-11	1.37885e-11	3.38261e-10	2.12721e-10	9.25807e-11
7.35619e-11	2.12665e-11	4.83236e-11	1.15963e-10	1.52659e-10	2.80877e-11	4.71097e-11	4.49622e-11	2.61062e-11	1.90419e-11	1.97884e-11	2.72529e-12	5.65217e-10	1.16825e-11	1.27794e-11	3.93978e-12	4.08658e-11	9.26782e-11	7.00829e-11	1.13045e-11	6.70118e-12	5.05315e-11	2.27909e-11	4.06535e-10	1.14663e-10	9.51802e-11	5.57039e-11	1.36825e-11	3.34175e-10	2.12192e-10	9.06767e-11
7.2591e-11	2.12337e-11	4.75973e-11	1.13906e-10	1.52412e-10	2.75521e-11	4.01441e-11	4.26925e-11	2.57758e-11	1.75694e-11	1.95876e-11	2.5838e-12	5.53549e-10	1.0287e-11	1.20402e-11	3.50426e-12	3.77824e-11	9.21029e-11	6.79756e-11	1.1125e-11	5.94907e-12	3.74943e-11	2.22872e-11	4.05585e-10	1.13996e-10	9.46036e-11	5.48736e-11	1.32792e-11	3.3333e-10	2.03369e-10	8.85593e-11
7.04613e-11	2.02787e-11	4.71807e-11	1.11473e-10	1.51002e-10	2.74907e-11	3.38597e-11	4.18234e-11	2.54217e-11	1.6816e-11	1.89239e-11	2.45807e-12	5.49241e-10	7.74111e-12	1.17315e-11	2.93683e-12	3.65481e-11	8.6269e-11	6.70395e-11	1.10706e-11	5.90051e-12	3.52353e-11	2.22872e-11	3.63375e-10	1.11964e-10	9.43744e-11	5.37649e-11	1.25211e-11	3.29833e-10	2.01823e-10	8.56948e-11
7.03766e-11	2.02004e-11	4.69022e-11	1.08372e-10	1.45154e-10	2.51354e-11	3.37629e-11	4.09379e-11	2.51575e-11	1.67457e-11	1.45139e-11	2.27512e-12	5.47919e-10	7.685e-12	1.16719e-11	2.93683e-12	3.61763e-11	8.13224e-11	6.64003e-11	1.03103e-11	5.86027e-12	3.48833e-11	2.22485e-11	3.61815e-10	1.11738e-10	9.42127e-11	4.55362e-11	1.24761e-11	3.29833e-10	1.98023e-10	8.43527e-11
6.48722e-11	2.01365e-11	4.57803e-11	1.05494e-10	1.39028e-10	2.48809e-11	3.32524e-11	4.03308e-11	2.49328e-11	1.67236e-11	1.42834e-11	2.19749e-12	5.34171e-10	6.02305e-12	1.16256e-11	2.93675e-12	3.60527e-11	7.85429e-11	6.62463e-11	9.72198e-12	5.59122e-12	3.35449e-11	2.2217e-11	3.60319e-10	1.07407e-10	9.20693e-11	4.39568e-11	1.21916e-11	3.28489e-10	1.96375e-10	8.26465e-11
6.47873e-11	2.01185e-11	4.56906e-11	1.01866e-10	1.31074e-10	2.48054e-11	3.29069e-11	3.99937e-11	2.39204e-11	1.62447e-11	1.4123e-11	2.1868e-12	5.24791e-10	5.85521e-12	1.16252e-11	2.93561e-12	3.54459e-11	7.68994e-11	6.59678e-11	6.79115e-12	5.41117e-12	3.25364e-11	2.08775e-11	3.60303e-10	6.82569e-11	9.20693e-11	4.34266e-11	1.19744e-11	3.28125e-10	1.78197e-10	7.96402e-11
6.42581e-11	1.94066e-11	4.32759e-11	9.14959e-11	1.28998e-10	2.47525e-11	3.28044e-11	3.88333e-11	2.16537e-11	1.61645e-11	1.40516e-11	2.16298e-12	5.22718e-10	4.82667e-12	9.75618e-12	2.92766e-12	3.4296e-11	7.22414e-11	6.51479e-11	6.04997e-12	5.11713e-12	3.24578e-11	2.08541e-11	3.59691e-10	6.81705e-11	9.19884e-11	4.34013e-11	1.14947e-11	3.27783e-10	1.72613e-10	7.83131e-11
6.42581e-11	1.8222e-11	4.28927e-11	8.90766e-11	1.27084e-10	2.36486e-11	3.26065e-11	3.8286e-11	1.97707e-11	1.59874e-11	1.34359e-11	2.14693e-12	5.20202e-10	4.75839e-12	8.79528e-12	2.528e-12	3.39629e-11	7.01047e-11	6.47733e-11	5.84134e-12	4.5088e-12	2.99138e-11	2.0832e-11	3.43792e-10	6.67025e-11	9.1978e-11	4.31822e-11	1.1386e-11	3.20853e-10	1.65466e-10	7.65665e-11
6.34157e-11	1.74785e-11	3.80602e-11	8.87542e-11	8.0769e-11	2.35167e-11	2.82799e-11	3.78087e-11	1.95688e-11	1.58785e-11	1.34151e-11	1.76294e-12	4.98319e-10	4.52552e-12	8.47516e-12	2.30736e-12	3.32033e-11	6.85773e-11	6.13933e-11	5.66126e-12	4.34108e-12	2.93429e-11	2.08262e-11	3.43406e-10	6.66386e-11	8.78602e-11	4.30254e-11	1.1301e-11	3.20767e-10	1.62764e-10	7.33814e-11
5.9448e-11	1.7427e-11	3.80602e-11	8.83491e-11	7.38604e-11	2.32843e-11	2.79542e-11	3.76196e-11	1.81962e-11	1.35572e-11	1.34102e-11	1.48394e-12	4.98319e-10	3.81146e-12	8.27462e-12	2.21503e-12	3.2542e-11	6.7135e-11	5.9724e-11	4.79958e-12	4.04621e-12	2.89627e-11	2.07819e-11	3.41964e-10	6.57357e-11	8.7802e-11	4.15631e-11	1.12308e-11	3.20057e-10	1.59562e-10	7.23726e-11
5.92797e-11	1.73786e-11	3.7267e-11	8.81054e-11	7.08258e-11	2.22062e-11	2.74053e-11	3.63301e-11	1.60021e-11	1.32938e-11	1.33961e-11	1.45491e-12	4.95844e-10	3.33441e-12	8.24167e-12	2.12292e-12	2.40477e-11	6.45984e-11	5.84109e-11	4.68486e-12	3.93101e-12	2.83234e-11	1.9358e-11	3.41962e-10	6.57134e-11	8.73076e-11	4.11837e-11	1.11463e-11	3.20057e-10	1.59076e-10	7.14096e-11
5.87839e-11	1.65847e-11	3.71024e-11	8.79754e-11	6.92735e-11	2.2009e-11	2.72968e-11	3.56419e-11	1.60021e-11	1.32444e-11	1.24313e-11	1.38988e-12	4.95602e-10	3.23058e-12	8.21749e-12	1.88951e-12	2.11787e-11	6.37238e-11	5.82143e-11	4.57977e-12	3.75984e-12	2.52493e-11	1.92438e-11	3.28043e-10	6.56047e-11	8.48504e-11	4.11837e-11	9.65524e-12	3.1991e-10	1.58215e-10	7.03362e-11
5.85353e-11	1.63587e-11	3.69761e-11	8.74475e-11	6.80577e-11	2.1026e-11	2.69353e-11	3.26609e-11	1.57684e-11	1.30463e-11	1.13898e-11	1.36208e-12	4.94843e-10	3.20833e-12	7.45637e-12	1.83408e-12	1.97821e-11	6.33589e-11	5.51647e-11	4.51649e-12	3.62747e-12	2.49263e-11	1.67474e-11	2.94765e-10	5.67743e-11	5.5688e-11	4.02909e-11	8.66112e-12	2.56617e-10	1.57729e-10	6.51851e-11
5.6558e-11	1.631e-11	3.68262e-11	8.58442e-11	6.74777e-11	2.06686e-11	2.6655e-11	3.26108e-11	1.5676e-11	1.30107e-11	1.08739e-11	1.33965e-12	4.94496e-10	3.15876e-12	7.2926e-12	1.82611e-12	1.94738e-11	6.31984e-11	5.12045e-11	4.34549e-12	3.51206e-12	2.42387e-11	1.63129e-11	2.94626e-10	5.30865e-11	5.5681e-11	4.02323e-11	8.52423e-12	2.56617e-10	1.31792e-10	6.37823e-11
5.55786e-11	1.61856e-11	3.68068e-11	8.51791e-11	6.65268e-11	2.0095e-11	2.56782e-11	3.25062e-11	1.47404e-11	1.28932e-11	1.04944e-11	1.19749e-12	4.94261e-10	3.09387e-12	7.15335e-12	1.82611e-12	1.90384e-11	5.43676e-11	4.95087e-11	4.15496e-12	3.45744e-12	2.30391e-11	1.61046e-11	2.93595e-10	4.93802e-11	5.45538e-11	3.93381e-11	8.24249e-12	2.51076e-10	1.08707e-10	6.19593e-11
5.54572e-11	1.5538e-11	3.66685e-11	8.47327e-11	6.43592e-11	1.92238e-11	2.49385e-11	3.24788e-11	1.39111e-11	1.28877e-11	6.85726e-12	1.14687e-12	4.87034e-10	2.95493e-12	7.01672e-12	1.81895e-12	1.88515e-11	5.41855e-11	4.57791e-11	3.77583e-12	3.18441e-12	2.22733e-11	1.59021e-11	2.93277e-10	4.86377e-11	5.42986e-11	3.92915e-11	8.16846e-12	2.51068e-10	1.07957e-10	6.11225e-11
5.54237e-11	1.54555e-11	3.38789e-11	8.39751e-11	5.95512e-11	1.86552e-11	2.33578e-11	3.22652e-11	1.3817e-11	1.28126e-11	6.46315e-12	1.1232e-12	2.32298e-10	2.90886e-12	6.4128e-12	1.8171e-12	1.7219e-11	5.01406e-11	4.55807e-11	3.74788e-12	3.15666e-12	2.10728e-11	1.27824e-11	2.89278e-10	4.82046e-11	3.66462e-11	3.91689e-11	8.14448e-12	2.5024e-10	1.00635e-10	5.08744e-11
5.53488e-11	1.53775e-11	2.72594e-11	8.39059e-11	5.78954e-11	1.26827e-11	1.99794e-11	2.0809e-11	1.30843e-11	1.21241e-11	6.2809e-12	1.05107e-12	2.32298e-10	2.64314e-12	6.33299e-12	1.74393e-12	1.71928e-11	4.66781e-11	4.53044e-11	3.72776e-12	3.14261e-12	2.0593e-11	1.27729e-11	2.86879e-10	2.42417e-11	3.5359e-11	3.91459e-11	7.97887e-12	2.48908e-10	8.92487e-11	4.8333e-11
5.45434e-11	1.08416e-11	2.44617e-11	7.69767e-11	5.74362e-11	1.2438e-11	1.99283e-11	2.0809e-11	1.27691e-11	6.79685e-12	6.1095e-12	1.03467e-12	2.32172e-10	2.61544e-12	6.2329e-12	1.74243e-12	1.66999e-11	4.5465e-11	4.53044e-11	3.6895e-12	3.13836e-12	2.04668e-11	1.26999e-11	2.77327e-10	2.34844e-11	3.5359e-11	3.91373e-11	7.743e-12	2.48027e-10	8.56897e-11	4.7038e-11
5.44705e-11	1.03235e-11	2.40093e-11	4.68987e-11	5.62777e-11	1.23684e-11	1.95813e-11	2.069e-11	1.27158e-11	6.31559e-12	6.08963e-12	1.02791e-12	2.30424e-10	2.59939e-12	5.68594e-12	1.74194e-12	1.59422e-11	4.31495e-11	4.52354e-11	3.58067e-12	3.12688e-12	1.85034e-11	1.2369e-11	2.74455e-10	2.07556e-11	3.51332e-11	3.9114e-11	7.26197e-12	2.44448e-10	8.49533e-11	4.53082e-11
5.4466e-11	9.72445e-12	2.31219e-11	4.68704e-11	5.60966e-11	1.21293e-11	1.94162e-11	2.04712e-11	1.26525e-11	6.27897e-12	5.25418e-12	9.93437e-13	2.30301e-10	2.59009e-12	4.5822e-12	1.73916e-12	1.54123e-11	4.26869e-11	4.51831e-11	3.38045e-12	3.08022e-12	1.83914e-11	1.19546e-11	2.74435e-10	2.02319e-11	3.48102e-11	3.5848e-11	7.26197e-12	2.43009e-10	8.38727e-11	4.48749e-11
5.42687e-11	9.37762e-12	2.31219e-11	4.59587e-11	5.22033e-11	8.88623e-12	1.8679e-11	2.03711e-11	1.26179e-11	6.0074e-12	5.21504e-12	8.91734e-13	2.29903e-10	2.40429e-12	4.43775e-12	1.73851e-12	1.53177e-11	4.26869e-11	3.08247e-11	3.32844e-12	2.99392e-12	1.83722e-11	1.18472e-11	2.73637e-10	1.97116e-11	3.37815e-11	3.48338e-11	7.13103e-12	2.4294e-10	8.28937e-11	4.38794e-11
5.41866e-11	9.27046e-12	2.28555e-11	4.42498e-11	5.13154e-11	8.49771e-12	1.66427e-11	2.02547e-11	1.2441e-11	5.39167e-12	4.92671e-12	8.84573e-13	2.28467e-10	2.32038e-12	4.39946e-12	1.51472e-12	1.51166e-11	4.25284e-11	3.06617e-11	3.05713e-12	2.36668e-12	1.81703e-11	1.15375e-11	2.67871e-10	1.64491e-11	3.11044e-11	3.13496e-11	7.02754e-12	2.42448e-10	8.26555e-11	4.29987e-11
5.41823e-11	8.8521e-12	2.25983e-11	4.38999e-11	4.93931e-11	7.55744e-12	1.52566e-11	2.019e-11	9.83747e-12	5.36934e-12	4.83119e-12	7.67681e-13	2.24218e-10	2.26308e-12	4.38025e-12	1.51472e-12	1.45456e-11	4.2457e-11	3.06617e-11	2.91716e-12	2.36668e-12	1.81142e-11	1.13061e-11	2.38907e-10	1.58256e-11	3.05685e-11	3.02968e-11	2.96527e-12	2.41928e-10	8.25369e-11	4.13503e-11
5.38737e-11	8.83374e-12	2.23511e-11	3.82358e-11	4.7557e-11	7.44243e-12	1.41443e-11	1.99062e-11	8.32942e-12	5.29901e-12	4.82371e-12	7.64152e-13	2.23307e-10	2.23928e-12	4.36815e-12	1.30523e-12	1.09085e-11	4.24346e-11	3.06038e-11	2.80268e-12	2.36668e-12	1.80041e-11	1.11973e-11	2.34626e-10	1.53634e-11	3.02597e-11	2.99666e-11	2.5945e-12	2.4153e-10	7.55855e-11	4.03675e-11
5.38321e-11	8.80782e-12	2.04523e-11	3.65784e-11	4.74134e-11	7.19527e-12	1.39877e-11	7.89894e-12	8.06578e-12	4.48542e-12	4.82371e-12	7.41147e-13	2.22756e-10	2.03523e-12	3.83089e-12	1.30384e-12	1.0858e-11	3.6823e-11	2.62097e-11	2.60351e-12	2.36668e-12	1.71227e-11	5.87023e-12	2.3201e-10	1.47813e-11	3.012e-11	2.94286e-11	2.50003e-12	2.41402e-10	7.19151e-11	3.89406e-11
5.38321e-11	8.77938e-12	1.97339e-11	3.59698e-11	4.65822e-11	7.0774e-12	1.39499e-11	7.71518e-12	7.80721e-12	4.48111e-12	4.81162e-12	7.06704e-13	2.22756e-10	1.9764e-12	3.8283e-12	1.28119e-12	1.08472e-11	3.31668e-11	2.61291e-11	2.53534e-12	2.35976e-12	1.63783e-11	5.10246e-12	1.47845e-10	1.45962e-11	3.00483e-11	2.91651e-11	2.45032e-12	2.40857e-10	6.49768e-11	3.55915e-11
5.38296e-11	8.7692e-12	1.84059e-11	3.59513e-11	4.60698e-11	7.04796e-12	1.37845e-11	6.96478e-12	7.50703e-12	4.43084e-12	4.67171e-12	6.92995e-13	2.22562e-10	1.87469e-12	3.80616e-12	1.26734e-12	1.0606e-11	3.14418e-11	2.61258e-11	2.29374e-12	2.35976e-12	1.62971e-11	5.10246e-12	1.47465e-10	1.38457e-11	2.9935e-11	2.75931e-11	2.41654e-12	2.40131e-10	6.30155e-11	3.52088e-11
5.38295e-11	8.66794e-12	1.8218e-11	3.21477e-11	4.51088e-11	6.92929e-12	1.33908e-11	6.82582e-12	7.32827e-12	4.18269e-12	4.55989e-12	6.89683e-13	1.99573e-10	1.74005e-12	3.7993e-12	1.19982e-12	1.04898e-11	3.04337e-11	2.61016e-11	2.24349e-12	2.10062e-12	1.45565e-11	5.04509e-12	1.44724e-10	1.36947e-11	2.85897e-11	2.55968e-11	2.41654e-12	2.39704e-10	6.12382e-11	3.38375e-11
5.38262e-11	8.66735e-12	1.81139e-11	3.17972e-11	4.51017e-11	6.75864e-12	1.3318e-11	6.73915e-12	7.1942e-12	4.14225e-12	4.47691e-12	6.38894e-13	1.99573e-10	1.64583e-12	3.78708e-12	1.18844e-12	1.026e-11	2.95808e-11	2.60274e-11	2.18058e-12	2.09232e-12	1.42807e-11	4.9878e-12	1.44687e-10	1.34827e-11	2.83317e-11	2.45886e-11	2.40443e-12	2.35789e-10	5.99047e-11	3.35189e-11
5.37256e-11	8.66066e-12	9.46498e-12	3.15754e-11	4.49713e-11	6.32227e-12	1.32136e-11	6.65861e-12	7.02451e-12	3.92602e-12	3.05249e-12	6.27561e-13	1.92404e-10	1.63926e-12	3.51802e-12	1.16707e-12	1.01205e-11	2.7137e-11	2.60181e-11	1.70535e-12	2.03574e-12	1.41822e-11	4.98565e-12	1.42977e-10	1.33603e-11	2.80882e-11	2.45735e-11	2.29913e-12	2.21527e-10	5.91563e-11	3.22039e-11
4.86225e-11	8.64435e-12	8.90119e-12	1.93345e-11	4.49708e-11	6.15486e-12	1.30797e-11	6.6211e-12	5.98055e-12	3.77614e-12	2.92514e-12	6.2574e-13	1.89105e-10	1.60591e-12	3.51802e-12	1.15894e-12	1.00628e-11	2.59945e-11	2.56767e-11	1.70135e-12	1.90862e-12	1.41584e-11	4.9636e-12	1.08029e-10	1.33026e-11	2.77974e-11	2.44838e-11	1.65085e-12	2.20526e-10	5.8249e-11	3.01176e-11
4.70293e-11	8.39304e-12	8.90119e-12	1.4931e-11	4.4936e-11	5.93732e-12	1.29433e-11	6.04427e-12	5.88663e-12	3.70046e-12	2.91802e-12	5.84638e-13	1.63463e-10	1.59803e-12	3.51658e-12	1.13023e-12	9.46187e-12	2.58876e-11	2.53496e-11	1.66108e-12	1.85149e-12	1.38994e-11	4.51598e-12	1.03946e-10	1.28359e-11	2.73724e-11	2.29175e-11	1.63179e-12	2.20526e-10	4.96346e-11	2.84468e-11
4.28489e-11	8.38559e-12	8.90119e-12	1.45544e-11	4.35309e-11	5.80423e-12	1.28687e-11	6.04176e-12	5.69947e-12	3.53861e-12	2.89189e-12	5.82492e-13	1.63229e-10	1.29149e-12	3.50871e-12	1.123e-12	9.15065e-12	2.33391e-11	2.52255e-11	1.61661e-12	1.8013e-12	1.37832e-11	4.51117e-12	1.03608e-10	1.20483e-11	2.72331e-11	2.21893e-11	1.58749e-12	2.19657e-10	4.89532e-11	2.79835e-11
4.22969e-11	8.28432e-12	8.89757e-12	1.44211e-11	4.32227e-11	5.75258e-12	1.24444e-11	5.98282e-12	5.60296e-12	3.46579e-12	2.86392e-12	5.76355e-13	1.63086e-10	1.27354e-12	3.47827e-12	1.12217e-12	7.4501e-12	2.29318e-11	2.2375e-11	1.58845e-12	1.71504e-12	9.13211e-12	4.4198e-12	1.03475e-10	1.2011e-11	2.52763e-11	2.17981e-11	1.54972e-12	2.17024e-10	4.85827e-11	2.74034e-11
3.98287e-11	7.77292e-12	8.41886e-12	1.38386e-11	4.31353e-11	5.63146e-12	1.1709e-11	5.95798e-12	5.53729e-12	3.43273e-12	2.86392e-12	4.80266e-13	1.6272e-10	1.21914e-12	3.27681e-12	1.05634e-12	6.425e-12	2.28267e-11	2.20633e-11	1.57358e-12	1.44289e-12	9.01877e-12	4.37317e-12	1.03338e-10	1.19144e-11	2.50815e-11	2.14458e-11	1.47476e-12	2.17015e-10	4.82659e-11	2.71046e-11
3.92659e-11	7.41051e-12	8.33396e-12	1.23057e-11	4.30747e-11	5.61277e-12	1.09363e-11	5.55581e-12	4.93836e-12	3.41373e-12	2.85687e-12	4.73047e-13	1.62087e-10	1.20203e-12	3.26989e-12	1.04774e-12	6.40201e-12	2.2708e-11	2.00025e-11	1.51086e-12	1.23098e-12	8.94247e-12	4.35903e-12	9.40995e-11	1.18634e-11	2.48487e-11	2.11942e-11	1.46912e-12	2.16927e-10	4.74158e-11	2.64919e-11
3.09941e-11	7.15209e-12	7.71132e-12	1.1718e-11	4.28058e-11	4.78665e-12	1.09147e-11	5.55116e-12	4.56745e-12	3.2879e-12	2.83498e-12	4.6819e-13	1.60103e-10	1.19102e-12	3.2674e-12	1.04654e-12	6.20578e-12	2.16114e-11	1.98164e-11	1.4552e-12	1.21496e-12	7.60632e-12	4.16388e-12	9.18397e-11	1.08756e-11	2.38381e-11	2.1152e-11	1.4504e-12	2.16859e-10	4.38685e-11	2.56786e-11
1.96246e-11	6.40481e-12	7.66303e-12	1.14783e-11	3.1438e-11	4.64516e-12	1.05608e-11	5.52653e-12	4.40367e-12	2.9686e-12	2.83202e-12	4.60284e-13	1.56326e-10	1.14871e-12	3.20751e-12	1.04525e-12	5.97916e-12	1.91315e-11	1.91132e-11	1.40863e-12	1.17461e-12	7.60632e-12	4.08294e-12	7.93278e-11	1.08756e-11	2.35151e-11	2.1152e-11	1.44766e-12	2.16601e-10	4.0818e-11	2.40656e-11
1.92213e-11	6.36712e-12	7.0918e-12	1.14244e-11	3.11387e-11	4.53721e-12	1.05597e-11	5.48124e-12	4.40367e-12	2.94054e-12	2.8305e-12	3.9301e-13	1.48853e-10	1.14343e-12	3.14758e-12	1.04345e-12	5.96688e-12	1.84418e-11	1.90536e-11	1.34904e-12	1.16206e-12	7.60632e-12	3.9875e-12	7.86085e-11	1.07266e-11	2.31423e-11	2.11385e-11	1.43844e-12	2.15975e-10	4.0293e-11	2.36489e-11
1.86453e-11	6.34938e-12	7.0918e-12	1.12205e-11	3.09412e-11	4.45077e-12	7.24969e-12	5.2859e-12	4.32668e-12	2.90294e-12	2.82966e-12	3.38658e-13	1.42484e-10	1.13696e-12	3.12612e-12	1.02264e-12	5.72927e-12	1.84116e-11	1.36063e-11	1.27846e-12	1.15001e-12	7.59431e-12	3.26619e-12	7.67823e-11	1.07115e-11	2.30015e-11	2.10124e-11	1.41834e-12	2.04418e-10	2.66854e-11	2.21489e-11
1.10305e-11	6.25511e-12	7.0918e-12	1.01555e-11	3.09364e-11	4.42159e-12	7.04318e-12	5.26375e-12	4.10208e-12	2.86539e-12	2.65106e-12	3.33115e-13	1.38395e-10	1.10204e-12	3.02778e-12	1.00602e-12	5.61993e-12	1.834e-11	1.28875e-11	1.20873e-12	8.71342e-13	6.67235e-12	3.15312e-12	7.6546e-11	1.06887e-11	2.24152e-11	2.09593e-11	1.38701e-12	2.04196e-10	2.66854e-11	2.1577e-11
1.09211e-11	5.27732e-12	7.0918e-12	1.01555e-11	2.42802e-11	4.3172e-12	6.8859e-12	5.11843e-12	4.09372e-12	2.79794e-12	2.60658e-12	3.3075e-13	1.38278e-10	1.10192e-12	2.99144e-12	1.00602e-12	5.24078e-12	1.82854e-11	1.26646e-11	1.19007e-12	7.86711e-13	6.65795e-12	3.09709e-12	7.48003e-11	1.03869e-11	2.22922e-11	2.09109e-11	1.38477e-12	2.03566e-10	2.6132e-11	2.1155e-11
1.08879e-11	5.2035e-12	7.00406e-12	1.01435e-11	2.41387e-11	2.69334e-12	6.77407e-12	5.09153e-12	4.00125e-12	2.76328e-12	2.46764e-12	3.19249e-13	1.30755e-10	9.5391e-13	2.95856e-12	1.00346e-12	5.10192e-12	1.68643e-11	1.22815e-11	1.18198e-12	7.42094e-13	6.59811e-12	3.07996e-12	4.25379e-11	7.80863e-12	2.12365e-11	1.68662e-11	1.35055e-12	2.03499e-10	2.60555e-11	1.94121e-11
1.07536e-11	5.18967e-12	5.86194e-12	9.7342e-12	2.40934e-11	2.56776e-12	6.73379e-12	4.98024e-12	3.75577e-12	2.52813e-12	2.32105e-12	3.0302e-13	1.27305e-10	9.14977e-13	2.92048e-12	1.00314e-12	4.9493e-12	1.62714e-11	1.22669e-11	1.17956e-12	7.20592e-13	6.55492e-12	3.05647e-12	4.25379e-11	7.12834e-12	2.12365e-11	1.65583e-11	1.34947e-12	1.5931e-10	2.58678e-11	1.76651e-11
1.07008e-11	5.0729e-12	5.86194e-12	9.71378e-12	2.39992e-11	2.55492e-12	6.51644e-12	4.88094e-12	3.62048e-12	2.50989e-12	2.25358e-12	3.03003e-13	1.24512e-10	8.7588e-13	2.66002e-12	1.00247e-12	4.85246e-12	1.62139e-11	1.22537e-11	1.17187e-12	6.94744e-13	6.5146e-12	2.81517e-12	4.20957e-11	6.9125e-12	2.1186e-11	1.64591e-11	1.34422e-12	1.58979e-10	2.58333e-11	1.74788e-11
1.02163e-11	5.04781e-12	5.85219e-12	9.65401e-12	2.36547e-11	2.52659e-12	6.20694e-12	4.4536e-12	3.53976e-12	2.4522e-12	2.25156e-12	2.91894e-13	1.23495e-10	8.69727e-13	2.65006e-12	1.00226e-12	4.81165e-12	8.53733e-12	1.22339e-11	9.94264e-13	6.75379e-13	5.78683e-12	2.81136e-12	4.20693e-11	6.62225e-12	2.10798e-11	1.58625e-11	1.25992e-12	1.58863e-10	2.47708e-11	1.70181e-11
9.73238e-12	5.02317e-12	5.81963e-12	9.607e-12	2.0532e-11	2.47584e-12	6.0668e-12	4.32534e-12	3.3779e-12	2.40896e-12	2.23329e-12	2.86149e-13	1.2298e-10	8.6482e-13	2.61879e-12	9.67894e-13	4.64026e-12	8.53733e-12	1.22081e-11	6.75635e-13	6.57522e-13	5.55379e-12	2.80877e-12	4.00146e-11	6.56093e-12	2.07948e-11	1.56622e-11	1.139e-12	1.58862e-10	2.44273e-11	1.67287e-11
9.69276e-12	5.01472e-12	5.51942e-12	9.50677e-12	2.00392e-11	2.46058e-12	6.0668e-12	4.26963e-12	3.3647e-12	2.30326e-12	2.10181e-12	2.81512e-13	1.22901e-10	8.62687e-13	2.60705e-12	9.17067e-13	4.49679e-12	8.53733e-12	1.18963e-11	6.69881e-13	6.4963e-13	5.3641e-12	2.79757e-12	3.97444e-11	6.03647e-12	2.02051e-11	1.53575e-11	1.12161e-12	1.58695e-10	2.34711e-11	1.6565e-11
9.49109e-12	4.6677e-12	5.4722e-12	9.31479e-12	1.90068e-11	2.43321e-12	6.05231e-12	4.26084e-12	3.34032e-12	2.29419e-12	1.99528e-12	2.69528e-13	1.22782e-10	8.62489e-13	2.59568e-12	8.83e-13	3.87959e-12	8.47137e-12	1.08769e-11	6.58619e-13	6.14043e-13	4.97846e-12	2.47756e-12	3.94931e-11	5.81229e-12	1.96307e-11	1.49215e-11	1.1077e-12	1.58621e-10	2.30335e-11	1.63433e-11
8.9014e-12	3.62583e-12	5.3747e-12	8.98147e-12	1.7055e-11	2.40265e-12	5.7687e-12	4.24931e-12	3.32313e-12	2.28565e-12	1.93177e-12	2.67814e-13	1.20455e-10	6.96426e-13	2.55605e-12	8.83e-13	3.87959e-12	8.33562e-12	1.0468e-11	6.1549e-13	5.78935e-13	4.51081e-12	2.43123e-12	3.62452e-11	5.80071e-12	1.93464e-11	1.34238e-11	1.08966e-12	1.52269e-10	2.29457e-11	1.56899e-11
8.85411e-12	2.31449e-12	4.93565e-12	7.81526e-12	1.66499e-11	2.02807e-12	5.73691e-12	4.21585e-12	3.06439e-12	2.28284e-12	1.74286e-12	2.65118e-13	1.19419e-10	6.55925e-13	2.41541e-12	8.78665e-13	3.82182e-12	8.27701e-12	1.03687e-11	6.1073e-13	5.69571e-13	4.46701e-12	2.35242e-12	3.52172e-11	5.75958e-12	1.60298e-11	1.28487e-11	1.0641e-12	1.51963e-10	2.26777e-11	1.53101e-11
8.72676e-12	2.29921e-12	4.89056e-12	7.6937e-12	1.60873e-11	1.95859e-12	5.73118e-12	3.86279e-12	3.04068e-12	2.16584e-12	1.74067e-12	2.62329e-13	1.18511e-10	6.25835e-13	2.33891e-12	7.75742e-13	3.80907e-12	8.27413e-12	1.03202e-11	6.04551e-13	5.13649e-13	4.38644e-12	2.33455e-12	3.37498e-11	5.74572e-12	1.58233e-11	1.28114e-11	1.02712e-12	1.49653e-10	2.26193e-11	1.50795e-11
8.67769e-12	2.27237e-12	4.78637e-12	7.54264e-12	1.58625e-11	1.92039e-12	5.70939e-12	3.86197e-12	3.02998e-12	2.08461e-12	1.7232e-12	2.62149e-13	1.18133e-10	6.18747e-13	2.33812e-12	7.71297e-13	3.77592e-12	8.26661e-12	1.03069e-11	5.4474e-13	4.92362e-13	4.29136e-12	2.31133e-12	3.37268e-11	5.57541e-12	1.58216e-11	1.27128e-11	1.02025e-12	1.49173e-10	1.64879e-11	1.48034e-11
8.63579e-12	2.27237e-12	4.46191e-12	7.53133e-12	1.2682e-11	1.89584e-12	5.70549e-12	3.6275e-12	2.99129e-12	2.05744e-12	1.71732e-12	2.56545e-13	1.08401e-10	6.18312e-13	2.27876e-12	7.59036e-13	3.61121e-12	7.7939e-12	1.02206e-11	5.43457e-13	4.45174e-13	4.289e-12	2.19177e-12	2.71652e-11	4.50908e-12	1.56838e-11	1.19912e-11	1.01783e-12	1.32688e-10	1.64807e-11	1.34841e-11
7.74089e-12	2.26024e-12	4.27221e-12	6.18258e-12	1.17787e-11	1.80727e-12	5.70218e-12	3.56361e-12	2.84103e-12	2.05607e-12	1.59083e-12	2.51587e-13	1.07116e-10	6.16831e-13	2.22352e-12	7.49045e-13	3.57442e-12	7.68982e-12	9.83608e-12	5.39751e-13	4.44049e-13	4.23185e-12	2.1829e-12	2.69906e-11	3.93578e-12	1.43264e-11	1.17902e-11	1.01163e-12	1.38851e-11	1.61967e-11	9.24627e-12
7.70414e-12	2.12549e-12	4.19908e-12	6.10239e-12	1.08959e-11	1.75123e-12	5.50245e-12	3.42794e-12	2.83348e-12	2.04549e-12	1.57551e-12	2.3188e-13	1.07115e-10	6.1577e-13	2.04461e-12	7.47355e-13	3.5562e-12	7.65875e-12	9.82179e-12	5.02526e-13	4.07584e-13	4.0746e-12	2.17113e-12	2.61068e-11	3.93578e-12	1.43119e-11	1.17586e-11	1.00638e-12	1.30408e-11	1.35133e-11	9.02612e-12
6.95885e-12	2.08684e-12	4.1236e-12	5.89466e-12	1.07644e-11	1.7218e-12	5.39677e-12	3.4263e-12	2.80486e-12	1.93436e-12	1.56705e-12	2.06859e-13	1.06908e-10	5.9044e-13	1.99768e-12	7.46315e-13	3.55506e-12	7.65088e-12	9.77206e-12	5.01053e-13	3.93045e-13	4.01107e-12	2.16816e-12	2.61068e-11	3.87738e-12	1.42584e-11	1.17274e-11	8.7504e-13	1.30408e-11	1.35133e-11	8.95266e-12
6.93922e-12	2.08313e-12	3.82621e-12	5.77845e-12	1.07244e-11	1.71957e-12	5.37715e-12	3.24031e-12	2.77307e-12	1.88929e-12	1.56226e-12	2.03877e-13	1.05935e-10	5.71286e-13	1.9472e-12	7.35553e-13	3.49184e-12	7.64265e-12	9.76961e-12	4.8981e-13	3.8556e-13	3.99191e-12	1.94083e-12	2.57082e-11	3.87472e-12	1.35863e-11	9.90419e-12	8.45758e-13	1.23288e-11	1.35133e-11	8.75932e-12
6.91749e-12	2.06543e-12	3.65359e-12	5.72219e-12	1.06226e-11	1.70353e-12	5.37715e-12	3.23543e-12	2.76202e-12	1.84914e-12	1.46465e-12	2.02872e-13	1.02393e-10	5.6716e-13	1.7434e-12	7.3504e-13	3.47924e-12	7.63911e-12	8.77825e-12	4.12464e-13	3.67686e-13	3.45733e-12	1.88373e-12	2.54689e-11	3.83292e-12	1.35863e-11	9.10256e-12	8.20342e-13	1.2268e-11	1.3487e-11	8.51994e-12
6.91027e-12	1.24145e-12	3.60081e-12	5.50674e-12	1.02687e-11	1.37377e-12	5.37274e-12	3.07734e-12	2.60488e-12	1.48424e-12	1.4565e-12	2.00301e-13	1.02091e-10	5.63998e-13	1.63365e-12	7.29964e-13	3.44996e-12	7.60918e-12	8.70427e-12	3.8791e-13	3.66286e-13	3.35869e-12	1.88373e-12	2.54373e-11	3.73886e-12	1.35385e-11	8.95147e-12	8.15789e-13	1.21936e-11	1.26281e-11	8.37265e-12
6.70893e-12	1.20525e-12	3.26049e-12	5.17771e-12	9.75547e-12	1.35886e-12	5.35779e-12	2.43744e-12	2.56491e-12	1.45805e-12	1.4559e-12	2.00051e-13	1.01958e-10	5.34353e-13	1.61124e-12	6.85627e-13	3.3961e-12	6.8625e-12	8.65905e-12	3.67859e-13	3.58869e-13	3.24116e-12	1.87553e-12	2.53703e-11	3.33324e-12	1.35385e-11	8.91832e-12	8.1015e-13	1.1606e-11	1.26003e-11	8.22226e-12
3.2794e-12	1.11976e-12	3.22156e-12	5.17337e-12	9.24032e-12	1.35326e-12	5.30216e-12	2.41447e-12	2.27631e-12	1.4074e-12	1.45302e-12	1.97355e-13	1.01664e-10	5.34353e-13	1.59945e-12	5.07688e-13	3.38567e-12	6.83329e-12	8.62691e-12	3.67817e-13	3.57333e-13	3.19271e-12	1.87226e-12	2.48501e-11	2.31759e-12	1.35324e-11	8.36778e-12	7.361e-13	1.1606e-11	1.25902e-11	7.97933e-12
2.77809e-12	1.08394e-12	3.18981e-12	5.06665e-12	8.31859e-12	1.33829e-12	5.2898e-12	2.41447e-12	2.23087e-12	1.39173e-12	1.38645e-12	1.97232e-13	1.01098e-10	5.32848e-13	1.59225e-12	4.97536e-13	3.25969e-12	6.65859e-12	8.61535e-12	3.64655e-13	3.10325e-13	3.18505e-12	1.87119e-12	2.4759e-11	2.08799e-12	1.35186e-11	8.13243e-12	7.15349e-13	1.15199e-11	1.22397e-11	7.85481e-12
2.67658e-12	1.07891e-12	3.1646e-12	5.04708e-12	8.08072e-12	1.29517e-12	5.27445e-12	2.36154e-12	2.20311e-12	1.35783e-12	1.37512e-12	1.96557e-13	1.01048e-10	5.32506e-13	1.58683e-12	4.46025e-13	3.22667e-12	6.4359e-12	6.90935e-12	3.62447e-13	3.07909e-13	3.08166e-12	1.87085e-12	2.45443e-11	1.9394e-12	1.3001e-11	7.97651e-12	6.84451e-13	1.14277e-11	1.13825e-11	7.69585e-12
2.5868e-12	1.05077e-12	3.14928e-12	4.2988e-12	7.80066e-12	8.67398e-13	3.2263e-12	2.3286e-12	2.14543e-12	1.32438e-12	1.34777e-12	1.95874e-13	9.87499e-11	5.32158e-13	1.583e-12	4.40447e-13	3.08919e-12	6.32415e-12	6.64746e-12	3.27337e-13	3.03513e-13	3.03386e-12	1.86686e-12	2.44785e-11	1.87211e-12	1.29994e-11	7.87364e-12	6.83965e-13	1.11648e-11	1.12805e-11	7.45243e-12
2.54984e-12	1.01732e-12	3.07408e-12	4.21799e-12	7.71308e-12	8.28939e-13	3.21947e-12	2.32224e-12	1.79013e-12	1.27981e-12	1.33943e-12	1.45029e-13	9.85303e-11	5.31619e-13	1.42372e-12	4.35136e-13	2.64763e-12	5.58081e-12	6.56394e-12	3.27337e-13	3.0064e-13	2.98788e-12	1.74733e-12	2.40352e-11	1.82983e-12	1.29994e-11	7.46066e-12	6.25818e-13	1.03417e-11	1.11238e-11	7.29967e-12
2.44013e-12	1.00224e-12	3.06799e-12	3.99907e-12	7.64086e-12	7.57129e-13	2.99572e-12	2.30987e-12	1.76117e-12	1.2511e-12	1.33457e-12	1.44087e-13	9.71774e-11	5.10997e-13	1.35797e-12	4.26222e-13	2.5561e-12	5.53846e-12	6.42271e-12	3.26056e-13	2.99076e-13	2.02581e-12	1.71724e-12	2.3821e-11	1.76901e-12	1.29976e-11	7.40159e-12	6.0815e-13	9.93321e-12	1.10824e-11	7.15583e-12
2.40997e-12	9.91651e-13	3.03883e-12	3.95647e-12	7.28488e-12	7.48839e-13	2.99572e-12	2.30042e-12	1.71425e-12	1.21721e-12	1.33402e-12	1.43508e-13	9.31031e-11	5.09001e-13	1.21948e-12	3.30715e-13	2.48317e-12	5.43553e-12	6.34441e-12	3.22865e-13	2.95317e-13	2.02581e-12	1.6815e-12	2.35091e-11	1.75087e-12	1.29963e-11	7.3644e-12	6.01422e-13	9.36568e-12	1.10495e-11	6.9508e-12
2.40482e-12	9.57839e-13	3.02983e-12	3.94067e-12	7.22552e-12	7.05234e-13	2.9561e-12	2.2929e-12	1.71165e-12	1.21633e-12	1.33237e-12	1.43007e-13	9.24604e-11	4.68018e-13	1.19878e-12	3.30715e-13	2.47121e-12	5.10179e-12	5.4163e-12	3.11161e-13	2.93148e-13	2.00252e-12	1.66903e-12	2.33265e-11	1.69414e-12	1.29941e-11	7.29947e-12	5.96754e-13	8.91638e-12	1.05179e-11	6.83282e-12
2.40066e-12	9.5732e-13	2.90547e-12	3.84931e-12	7.13133e-12	6.9025e-13	2.9502e-12	2.21125e-12	1.70181e-12	1.21219e-12	1.32959e-12	1.23716e-13	9.14031e-11	4.68018e-13	1.13421e-12	3.26929e-13	2.46671e-12	4.98688e-12	5.22284e-12	3.0891e-13	2.82956e-13	2.00252e-12	1.66903e-12	2.25909e-11	1.59657e-12	1.27135e-11	7.10201e-12	5.80492e-13	7.26973e-12	1.04256e-11	6.66713e-12
2.39648e-12	7.94636e-13	2.88772e-12	3.4171e-12	7.10115e-12	6.75456e-13	2.74388e-12	2.16826e-12	1.6542e-12	1.20287e-12	1.30352e-12	1.2241e-13	5.63951e-11	4.66037e-13	1.12191e-12	3.20683e-13	2.45577e-12	4.94294e-12	5.09533e-12	3.08905e-13	2.82723e-13	2.00252e-12	1.5815e-12	2.23081e-11	1.36162e-12	1.24976e-11	7.04225e-12	5.72199e-13	7.18301e-12	1.02817e-11	5.42292e-12
2.3915e-12	7.76508e-13	2.7721e-12	3.16812e-12	7.08403e-12	6.62964e-13	2.73103e-12	2.16826e-12	1.41892e-12	1.1953e-12	1.16976e-12	1.17404e-13	3.76723e-11	4.65278e-13	1.11676e-12	3.20606e-13	2.42482e-12	4.78275e-12	4.90951e-12	3.08594e-13	2.58111e-13	2.00113e-12	1.57144e-12	2.22678e-11	1.34627e-12	1.22808e-11	7.01248e-12	5.56213e-13	7.10398e-12	1.01813e-11	4.7412e-12
2.38337e-12	7.72926e-13	2.74306e-12	3.09536e-12	7.0783e-12	5.98749e-13	2.72053e-12	2.16525e-12	1.41785e-12	1.18181e-12	1.15861e-12	1.15479e-13	2.94162e-11	4.49858e-13	1.11072e-12	3.13606e-13	2.36016e-12	4.7409e-12	4.72062e-12	3.08357e-13	2.48156e-13	1.99948e-12	1.5645e-12	1.95667e-11	1.32531e-12	1.00618e-11	7.00257e-12	5.19382e-13	6.90865e-12	9.35186e-12	4.24667e-12
2.37815e-12	7.72617e-13	2.53428e-12	3.0823e-12	6.99814e-12	5.41347e-13	2.71804e-12	2.16398e-12	1.12511e-12	1.07953e-12	1.14533e-12	8.82384e-14	2.91271e-11	4.41958e-13	1.08206e-12	3.13012e-13	2.33298e-12	4.73651e-12	4.51764e-12	3.08224e-13	2.4565e-13	1.99948e-12	1.55265e-12	1.9469e-11	1.31695e-12	9.37587e-12	6.71091e-12	5.16221e-13	6.8536e-12	9.291e-12	4.1606e-12
2.24964e-12	7.68476e-13	2.48189e-12	3.05289e-12	6.98324e-12	5.33977e-13	2.63689e-12	2.1619e-12	1.09314e-12	1.0439e-12	1.12593e-12	8.79502e-14	2.91096e-11	4.36935e-13	1.04099e-12	3.00107e-13	2.22432e-12	4.73387e-12	4.5167e-12	3.01464e-13	2.41979e-13	1.97137e-12	1.54587e-12	1.92891e-11	1.3089e-12	9.03057e-12	6.64373e-12	4.97278e-13	6.80123e-12	9.23573e-12	4.11498e-12
2.23513e-12	7.26729e-13	2.44022e-12	3.02348e-12	6.98264e-12	5.01946e-13	2.49848e-12	1.93199e-12	1.04451e-12	9.78879e-13	1.12593e-12	8.73937e-14	2.90918e-11	4.10302e-13	8.94341e-13	2.993e-13	2.18219e-12	4.30094e-12	4.34733e-12	2.4067e-13	2.40336e-13	1.8743e-12	1.54387e-12	1.86826e-11	1.28248e-12	9.03057e-12	6.6359e-12	4.80879e-13	6.77537e-12	8.54923e-12	4.01466e-12
2.22058e-12	6.91726e-13	2.37983e-12	2.61465e-12	6.3598e-12	4.88897e-13	2.42464e-12	1.90613e-12	1.03153e-12	9.72604e-13	1.12582e-12	8.66914e-14	2.88532e-11	4.08425e-13	7.67762e-13	2.99218e-13	2.12485e-12	3.44768e-12	4.30126e-12	2.36295e-13	2.38959e-13	1.792e-12	1.43862e-12	1.839e-11	1.26115e-12	9.03032e-12	6.62562e-12	3.8895e-13	5.71488e-12	8.50471e-12	3.87089e-12
2.21591e-12	6.82112e-13	2.32737e-12	2.61465e-12	6.3563e-12	4.85599e-13	2.40456e-12	1.88841e-12	1.02411e-12	9.55656e-13	1.12415e-12	7.86298e-14	2.85175e-11	3.88408e-13	7.59659e-13	2.98312e-13	1.77046e-12	3.43201e-12	4.28181e-12	2.36139e-13	2.38618e-13	1.74411e-12	1.41037e-12	1.82777e-11	1.2107e-12	8.97606e-12	6.54639e-12	3.76175e-13	5.67623e-12	8.3718e-12	3.82233e-12
2.18856e-12	6.58611e-13	1.95646e-12	2.58352e-12	6.3007e-12	4.82157e-13	2.33994e-12	1.57699e-12	1.01875e-12	9.54879e-13	1.12363e-12	6.63023e-14	2.82816e-11	3.86733e-13	7.39942e-13	2.75696e-13	1.75043e-12	3.40935e-12	3.64627e-12	2.35185e-13	2.37511e-13	1.66197e-12	1.39779e-12	1.80842e-11	1.0972e-12	4.54068e-12	2.96527e-12	3.6409e-13	5.64239e-12	8.32157e-12	3.47628e-12
2.1797e-12	6.01509e-13	1.83319e-12	2.56709e-12	6.28801e-12	4.79636e-13	2.30342e-12	1.55727e-12	1.0167e-12	8.44525e-13	1.12338e-12	6.101e-14	2.7931e-11	3.86494e-13	7.17305e-13	2.74395e-13	1.62453e-12	3.40061e-12	3.50968e-12	2.34652e-13	2.15851e-13	1.61311e-12	1.37863e-12	1.71788e-11	1.05491e-12	4.54068e-12	2.92935e-12	3.6306e-13	5.60573e-12	7.6956e-12	3.38366e-12
2.06906e-12	5.98556e-13	1.82467e-12	2.54781e-12	6.17781e-12	4.63925e-13	2.16838e-12	1.52564e-12	9.42762e-13	8.43549e-13	1.09367e-12	5.98177e-14	2.72528e-11	3.85401e-13	5.29789e-13	2.74247e-13	1.48473e-12	2.85088e-12	3.45468e-12	2.31193e-13	1.99048e-13	1.59877e-12	1.34207e-12	1.71222e-11	1.03564e-12	4.448e-12	2.89458e-12	3.53487e-13	5.60344e-12	6.49528e-12	3.2624e-12
2.01274e-12	4.89937e-13	1.80509e-12	2.41435e-12	6.17184e-12	4.61028e-13	2.16138e-12	1.52487e-12	9.06489e-13	8.37598e-13	9.80464e-13	5.89201e-14	2.7206e-11	3.3487e-13	5.20606e-13	2.6942e-13	9.84093e-13	2.75098e-12	3.29923e-12	2.03503e-13	1.98851e-13	1.54721e-12	1.33062e-12	1.67047e-11	9.80073e-13	4.41492e-12	2.89458e-12	3.46852e-13	2.66723e-12	6.49528e-12	3.09913e-12
1.96042e-12	4.63124e-13	1.79704e-12	2.41428e-12	3.89184e-12	4.57616e-13	2.10163e-12	1.5159e-12	8.9914e-13	8.37157e-13	9.74206e-13	5.56865e-14	2.68342e-11	3.32491e-13	5.1911e-13	2.68784e-13	9.63839e-13	2.71015e-12	3.28434e-12	2.02874e-13	1.94476e-13	1.52173e-12	1.33041e-12	1.66792e-11	8.04472e-13	4.37676e-12	2.89203e-12	3.44207e-13	2.65763e-12	6.42747e-12	2.99041e-12
1.95033e-12	4.62853e-13	1.68677e-12	2.40974e-12	3.75116e-12	4.48369e-13	2.07819e-12	1.5159e-12	8.89274e-13	8.34655e-13	9.69473e-13	5.5657e-14	2.65052e-11	3.32489e-13	5.16411e-13	2.68119e-13	9.33414e-13	2.70607e-12	3.28048e-12	2.0067e-13	1.94226e-13	1.50783e-12	8.93883e-13	1.66731e-11	7.99022e-13	4.33458e-12	2.88868e-12	2.98531e-13	2.65763e-12	6.37488e-12	2.94725e-12
1.85493e-12	4.58543e-13	1.64322e-12	2.34452e-12	3.73254e-12	4.48063e-13	2.06841e-12	1.5159e-12	8.88306e-13	8.33512e-13	4.46218e-13	5.43305e-14	2.63876e-11	3.31962e-13	4.77632e-13	2.67701e-13	9.20302e-13	2.59326e-12	3.04075e-12	1.9785e-13	1.93446e-13	1.04618e-12	8.37828e-13	1.64912e-11	7.93477e-13	4.11976e-12	2.71281e-12	2.26101e-13	2.65619e-12	6.23794e-12	2.86068e-12
1.85365e-12	4.53611e-13	1.5625e-12	1.87318e-12	3.73254e-12	4.42852e-13	2.05227e-12	1.51539e-12	8.05403e-13	8.22838e-13	4.41958e-13	4.60056e-14	2.27407e-11	3.31782e-13	4.69348e-13	2.46327e-13	7.94521e-13	2.51921e-12	3.00384e-12	1.97127e-13	1.90995e-13	9.93183e-13	8.36457e-13	7.07964e-12	7.67869e-13	4.11753e-12	2.6506e-12	2.17156e-13	2.65589e-12	5.78207e-12	2.37321e-12
1.85094e-12	3.5053e-13	1.51155e-12	1.87318e-12	3.72426e-12	4.33936e-13	2.03561e-12	1.5146e-12	8.03215e-13	7.73268e-13	4.41958e-13	4.5663e-14	2.27084e-11	3.31595e-13	4.05991e-13	2.35003e-13	7.84584e-13	2.41924e-12	3.00384e-12	1.70489e-13	1.8471e-13	9.62447e-13	8.17659e-13	7.02089e-12	7.67586e-13	4.08012e-12	1.98809e-12	2.15094e-13	2.64953e-12	5.55402e-12	2.32193e-12
1.84756e-12	3.49015e-13	1.42921e-12	1.81596e-12	3.5597e-12	4.30449e-13	1.71297e-12	1.51447e-12	8.02994e-13	7.63975e-13	4.41366e-13	4.52041e-14	2.23261e-11	3.17752e-13	3.99836e-13	2.35003e-13	7.7107e-13	2.22907e-12	2.99442e-12	1.68546e-13	1.41083e-13	8.92446e-13	8.14211e-13	6.99594e-12	7.14717e-13	4.01677e-12	1.94973e-12	1.95428e-13	2.60123e-12	5.47764e-12	2.26513e-12
1.46107e-12	3.46577e-13	1.42131e-12	1.80855e-12	3.55601e-12	4.27735e-13	1.70426e-12	1.51428e-12	8.01838e-13	7.6244e-13	4.4081e-13	4.48736e-14	2.22836e-11	3.17303e-13	3.96611e-13	2.3443e-13	7.70703e-13	1.90394e-12	2.97936e-12	1.62406e-13	1.40427e-13	8.84782e-13	8.14171e-13	6.97689e-12	6.86243e-13	4.00566e-12	1.94935e-12	1.63089e-13	2.59809e-12	5.3563e-12	2.23044e-12
1.23044e-12	3.42448e-13	1.41132e-12	1.76782e-12	3.5115e-12	4.2634e-13	1.68498e-12	1.44392e-12	7.99779e-13	7.5785e-13	4.4029e-13	4.38226e-14	2.22522e-11	3.08923e-13	3.88518e-13	2.34394e-13	7.65021e-13	1.66646e-12	2.97669e-12	1.56905e-13	1.39561e-13	8.67063e-13	8.14171e-13	6.95754e-12	6.75398e-13	3.9894e-12	1.93016e-12	1.56216e-13	2.59446e-12	5.01812e-12	2.19172e-12
1.08083e-12	3.01053e-13	1.36057e-12	1.74864e-12	3.43674e-12	3.98558e-13	1.68492e-12	1.44392e-12	7.98716e-13	7.5027e-13	4.29683e-13	4.20365e-14	2.22254e-11	3.05761e-13	3.87628e-13	2.33957e-13	7.58895e-13	1.62758e-12	2.71393e-12	1.53634e-13	1.37499e-13	7.23202e-13	8.13455e-13	6.69898e-12	6.73488e-13	2.83842e-12	1.93013e-12	1.54506e-13	2.59443e-12	4.90817e-12	2.11183e-12
1.05258e-12	2.88526e-13	1.34217e-12	1.70346e-12	3.39561e-12	3.91478e-13	1.68082e-12	1.42482e-12	7.67199e-13	7.50026e-13	4.27183e-13	3.83537e-14	2.21508e-11	3.05486e-13	3.85086e-13	2.33783e-13	7.40233e-13	1.58702e-12	2.67582e-12	1.48677e-13	1.01622e-13	7.13727e-13	7.84084e-13	6.05375e-12	6.70378e-13	2.83676e-12	1.92421e-12	1.51031e-13	2.59297e-12	4.80986e-12	2.07092e-12
1.0428e-12	2.83242e-13	1.31947e-12	1.52922e-12	3.24272e-12	3.78582e-13	1.67889e-12	1.21769e-12	7.66836e-13	6.67895e-13	4.25674e-13	3.62988e-14	2.118e-11	3.02849e-13	3.7383e-13	2.26875e-13	7.36065e-13	1.53625e-12	2.65668e-12	1.31283e-13	1.01622e-13	6.82126e-13	7.82057e-13	5.76873e-12	6.52621e-13	2.82848e-12	1.71888e-12	1.45898e-13	2.23443e-12	4.59383e-12	1.97473e-12
1.03683e-12	2.8186e-13	1.23456e-12	1.50023e-12	2.97999e-12	3.48453e-13	7.07161e-13	4.66727e-13	7.66836e-13	6.6685e-13	4.25035e-13	3.19004e-14	2.10299e-11	3.0282e-13	3.63189e-13	2.14625e-13	7.21061e-13	1.46378e-12	2.64345e-12	1.30251e-13	1.01278e-13	6.75134e-13	7.82057e-13	5.71842e-12	6.2972e-13	2.8101e-12	1.62537e-12	1.36374e-13	2.16192e-12	4.5737e-12	1.88432e-12
9.56112e-13	2.80322e-13	1.06365e-12	1.49141e-12	2.42154e-12	3.26337e-13	6.93497e-13	4.66408e-13	7.66577e-13	6.65089e-13	4.24988e-13	3.19002e-14	2.09848e-11	3.02298e-13	3.5577e-13	2.10964e-13	7.13993e-13	1.12071e-12	2.43092e-12	1.27839e-13	1.00956e-13	6.6536e-13	7.8182e-13	5.70543e-12	6.04157e-13	2.37899e-12	1.27841e-12	1.28671e-13	2.1521e-12	4.42684e-12	1.80193e-12
9.45422e-13	2.72246e-13	1.06338e-12	1.48298e-12	1.84124e-12	3.22588e-13	6.89151e-13	4.62232e-13	7.65619e-13	6.64868e-13	4.24687e-13	3.19002e-14	2.0972e-11	2.9993e-13	3.39805e-13	2.09387e-13	7.12011e-13	1.11251e-12	2.38895e-12	1.25981e-13	1.0034e-13	6.56437e-13	7.78303e-13	5.69915e-12	5.89088e-13	2.28863e-12	1.24628e-12	1.21295e-13	2.15025e-12	4.39824e-12	1.77183e-12
9.45422e-13	2.70749e-13	8.66025e-13	1.46882e-12	1.73333e-12	2.85173e-13	6.86511e-13	4.53279e-13	7.62697e-13	6.64508e-13	4.18358e-13	3.15247e-14	2.09669e-11	2.82512e-13	3.36589e-13	2.07951e-13	7.03361e-13	1.09488e-12	2.3688e-12	1.25568e-13	9.66689e-14	5.61813e-13	7.2514e-13	5.60556e-12	5.69159e-13	2.28816e-12	1.20195e-12	1.18553e-13	2.14449e-12	4.35893e-12	1.74478e-12
7.61093e-13	2.5672e-13	7.94935e-13	1.44554e-12	1.6148e-12	2.81046e-13	6.86146e-13	3.16156e-13	7.62649e-13	6.64374e-13	4.1835e-13	3.00684e-14	2.07139e-11	1.57687e-13	3.31887e-13	2.00934e-13	7.02807e-13	8.12067e-13	2.3478e-12	1.25568e-13	9.02837e-14	5.46846e-13	7.2514e-13	5.59782e-12	4.74865e-13	2.28507e-12	1.17637e-12	1.15874e-13	1.87703e-12	4.34389e-12	1.68859e-12
7.59064e-13	2.5672e-13	7.94935e-13	1.41217e-12	1.56976e-12	2.80839e-13	6.85199e-13	3.1065e-13	7.6236e-13	6.34532e-13	4.17995e-13	2.98659e-14	2.06923e-11	1.22214e-13	3.30923e-13	1.92429e-13	7.01486e-13	7.79994e-13	2.17383e-12	1.08539e-13	8.66684e-14	5.13988e-13	7.21934e-13	5.58875e-12	4.43198e-13	2.24313e-12	1.10214e-12	1.15011e-13	1.87698e-12	4.31407e-12	1.66739e-12
7.53711e-13	2.5619e-13	6.869e-13	1.37923e-12	1.53503e-12	2.7726e-13	6.23235e-13	3.04266e-13	7.62319e-13	6.34324e-13	4.17862e-13	2.94586e-14	2.06762e-11	1.22082e-13	2.99398e-13	1.87697e-13	6.90234e-13	7.78655e-13	2.16243e-12	1.08539e-13	8.54855e-14	5.13129e-13	7.21381e-13	5.58767e-12	4.27936e-13	2.10558e-12	1.0643e-12	1.12436e-13	1.85963e-12	2.61485e-12	1.59258e-12
7.50871e-13	2.55995e-13	6.46336e-13	1.37923e-12	1.52883e-12	2.68879e-13	6.22932e-13	3.02992e-13	7.13809e-13	6.33307e-13	4.17852e-13	2.92309e-14	2.06762e-11	1.14729e-13	2.99363e-13	1.59391e-13	6.87577e-13	7.66161e-13	2.04726e-12	9.66527e-14	8.5007e-14	5.10152e-13	7.18711e-13	5.57221e-12	4.14791e-13	2.09779e-12	1.04211e-12	9.02797e-14	1.83496e-12	2.61485e-12	1.57928e-12
7.49453e-13	2.55592e-13	6.14845e-13	1.30516e-12	1.51095e-12	2.6646e-13	6.20373e-13	3.01273e-13	7.09594e-13	5.70477e-13	4.17367e-13	2.83034e-14	2.06712e-11	1.13241e-13	2.81277e-13	1.59391e-13	6.1235e-13	7.59854e-13	2.04008e-12	9.60547e-14	7.27035e-14	5.09208e-13	6.22813e-13	4.971e-12	4.08048e-13	1.87429e-12	1.01716e-12	8.87073e-14	1.83224e-12	1.99428e-12	1.51579e-12
7.43803e-13	2.27908e-13	6.13508e-13	1.30516e-12	1.44093e-12	2.54701e-13	6.18599e-13	2.99327e-13	6.62236e-13	5.69117e-13	3.9844e-13	2.79906e-14	2.0659e-11	1.12565e-13	2.79958e-13	1.58845e-13	5.94701e-13	7.5554e-13	1.9868e-12	9.49892e-14	6.7192e-14	5.0814e-13	6.05746e-13	4.92952e-12	4.07089e-13	1.86646e-12	1.00319e-12	8.82603e-14	1.82898e-12	1.94512e-12	1.50179e-12
6.90008e-13	2.20549e-13	5.97376e-13	1.28956e-12	1.41548e-12	2.50088e-13	5.9182e-13	2.95639e-13	6.60313e-13	5.68637e-13	3.42238e-13	2.79844e-14	1.43037e-11	1.12202e-13	2.7902e-13	1.58275e-13	5.9427e-13	7.27815e-13	1.97404e-12	9.46285e-14	6.68584e-14	4.70941e-13	5.60946e-13	4.74488e-12	3.85101e-13	1.86646e-12	9.93211e-13	8.80914e-14	1.82813e-12	1.90156e-12	1.27e-12
6.84703e-13	2.1561e-13	5.96208e-13	1.28656e-12	1.39695e-12	2.43289e-13	5.26074e-13	2.95279e-13	5.38724e-13	5.68125e-13	3.41348e-13	2.79009e-14	1.43037e-11	1.11873e-13	2.78536e-13	1.51285e-13	5.94162e-13	6.95288e-13	1.96178e-12	9.37723e-14	4.69483e-14	4.4115e-13	5.13735e-13	4.739e-12	3.10235e-13	1.83461e-12	9.86077e-13	8.74703e-14	1.78386e-12	1.8886e-12	1.25143e-12
5.67719e-13	2.1355e-13	5.91217e-13	1.28399e-12	1.39035e-12	2.42251e-13	5.20147e-13	2.79387e-13	5.31882e-13	5.67858e-13	3.41348e-13	2.75437e-14	1.42903e-11	1.0862e-13	2.22551e-13	1.51199e-13	5.93645e-13	6.91076e-13	1.95655e-12	8.6025e-14	4.30366e-14	4.33506e-13	4.766e-13	4.72251e-12	2.9134e-13	1.83432e-12	8.11544e-13	8.74233e-14	1.64729e-12	1.86346e-12	1.22894e-12
5.31131e-13	2.12646e-13	5.10866e-13	1.28348e-12	1.38708e-12	2.38988e-13	5.17457e-13	2.1404e-13	5.29266e-13	4.45307e-13	3.37825e-13	2.51478e-14	1.42461e-11	8.96783e-14	2.20932e-13	1.45441e-13	5.93638e-13	6.7923e-13	1.95211e-12	8.6025e-14	4.25451e-14	4.15018e-13	4.43461e-13	4.41394e-12	2.75864e-13	1.8321e-12	7.49706e-13	8.60491e-14	1.50544e-12	1.79194e-12	1.19341e-12
5.16864e-13	2.11611e-13	5.00964e-13	1.27489e-12	1.33133e-12	2.35739e-13	5.14395e-13	2.05934e-13	5.22342e-13	4.12017e-13	3.36469e-13	2.44768e-14	1.37199e-11	8.7419e-14	2.16025e-13	1.45204e-13	5.83694e-13	5.70064e-13	1.93426e-12	8.59006e-14	4.25451e-14	4.14695e-13	4.34673e-13	3.88388e-12	2.72248e-13	1.82953e-12	7.48363e-13	8.04232e-14	1.42478e-12	1.24383e-12	1.12681e-12
5.16864e-13	1.90801e-13	4.7011e-13	1.22975e-12	1.23615e-12	2.31733e-13	5.12674e-13	2.04253e-13	4.96568e-13	3.67116e-13	3.3589e-13	2.34847e-14	1.34847e-11	7.7677e-14	2.15792e-13	1.44857e-13	5.82437e-13	5.44965e-13	1.92581e-12	8.43699e-14	4.23941e-14	3.99997e-13	4.13813e-13	3.8833e-12	2.6784e-13	1.76976e-12	7.4446e-13	8.03281e-14	1.199e-12	1.22936e-12	1.09687e-12
5.14623e-13	1.28682e-13	4.55712e-13	1.14778e-12	1.17781e-12	2.24688e-13	5.12046e-13	1.98931e-13	4.95692e-13	3.51971e-13	3.00357e-13	2.33262e-14	1.34847e-11	7.598e-14	2.14623e-13	1.44227e-13	5.67663e-13	5.31825e-13	1.86311e-12	7.45527e-14	4.22885e-14	3.97449e-13	3.8168e-13	3.86175e-12	2.59256e-13	1.50635e-12	7.40857e-13	7.97882e-14	1.199e-12	1.17903e-12	1.07119e-12
5.13241e-13	1.28682e-13	4.4574e-13	1.12626e-12	1.17534e-12	2.24684e-13	5.11403e-13	1.98839e-13	3.87151e-13	3.35345e-13	2.86296e-13	2.25771e-14	1.34782e-11	7.45538e-14	2.11237e-13	1.40597e-13	4.27646e-13	5.28073e-13	1.78608e-12	7.39753e-14	3.69756e-14	3.91555e-13	2.74593e-13	3.6263e-12	2.59143e-13	1.4087e-12	6.50415e-13	7.92253e-14	1.1223e-12	1.17714e-12	1.03674e-12
4.88029e-13	1.26914e-13	4.40068e-13	1.12224e-12	1.16574e-12	2.24544e-13	4.31879e-13	1.97103e-13	3.80275e-13	3.26145e-13	2.8598e-13	2.23532e-14	1.21872e-11	7.37849e-14	1.95495e-13	1.36064e-13	4.25842e-13	5.13992e-13	1.77182e-12	7.2272e-14	3.68082e-14	3.49697e-13	2.53467e-13	3.6263e-12	2.34894e-13	1.39986e-12	6.4179e-13	7.77966e-14	1.09654e-12	1.13636e-12	9.81377e-13
4.87978e-13	1.25992e-13	4.13101e-13	1.1175e-12	8.86306e-13	2.2399e-13	3.76593e-13	1.95469e-13	3.74696e-13	3.19862e-13	2.85845e-13	2.20918e-14	1.21431e-11	7.35276e-14	1.84857e-13	1.35402e-13	4.18769e-13	5.11736e-13	1.7541e-12	7.21118e-14	3.52966e-14	3.47111e-13	2.46165e-13	3.62234e-12	2.34894e-13	1.35483e-12	6.2686e-13	7.3045e-14	1.09053e-12	1.11768e-12	9.62392e-13
4.87645e-13	1.16566e-13	3.88853e-13	1.05843e-12	8.19794e-13	2.11771e-13	3.53027e-13	1.95105e-13	3.71412e-13	3.12519e-13	2.85529e-13	2.13881e-14	1.2113e-11	7.31343e-14	1.69887e-13	1.34795e-13	4.15088e-13	4.90627e-13	1.74757e-12	6.58307e-14	3.34869e-14	3.42e-13	2.41331e-13	3.61977e-12	2.33642e-13	1.3446e-12	4.9741e-13	6.61205e-14	9.90918e-13	1.11312e-12	9.43811e-13
4.86965e-13	1.03663e-13	3.58924e-13	1.03438e-12	5.02624e-13	2.01763e-13	3.42882e-13	1.8254e-13	3.62195e-13	2.87544e-13	2.84128e-13	2.12298e-14	1.20209e-11	7.2684e-14	1.67954e-13	1.34633e-13	4.13503e-13	4.85899e-13	1.72323e-12	6.35908e-14	3.27979e-14	3.4037e-13	2.35773e-13	3.54702e-12	2.33642e-13	1.34437e-12	4.86259e-13	6.61205e-14	9.90918e-13	1.10928e-12	9.21258e-13
4.81266e-13	1.01111e-13	3.32543e-13	1.03438e-12	4.95294e-13	1.99882e-13	3.23532e-13	1.66538e-13	3.56868e-13	2.48188e-13	2.84076e-13	2.11306e-14	1.20069e-11	6.45543e-14	1.66478e-13	1.34508e-13	4.06213e-13	4.83385e-13	1.72196e-12	6.3426e-14	3.06325e-14	3.27797e-13	2.31682e-13	3.54568e-12	1.91595e-13	1.28614e-12	4.77776e-13	6.5257e-14	9.8618e-13	1.0653e-12	9.10008e-13
4.34572e-13	9.78969e-14	2.49631e-13	1.02893e-12	4.87826e-13	1.99555e-13	3.2031e-13	1.63755e-13	3.43537e-13	2.21565e-13	2.83735e-13	2.0892e-14	1.17889e-11	6.35344e-14	1.65301e-13	1.34462e-13	3.67553e-13	4.82869e-13	1.72065e-12	6.13542e-14	3.03074e-14	3.21706e-13	2.25758e-13	3.53852e-12	1.86298e-13	1.28044e-12	4.70554e-13	6.48635e-14	9.84822e-13	8.41278e-13	8.86045e-13
4.33343e-13	9.55637e-14	2.35069e-13	1.02628e-12	4.65832e-13	1.98257e-13	3.17017e-13	1.55136e-13	3.26842e-13	2.10377e-13	2.11839e-13	2.07008e-14	1.17683e-11	6.18932e-14	1.65087e-13	1.34205e-13	3.67356e-13	4.8235e-13	1.70234e-12	6.1046e-14	2.93214e-14	2.97627e-13	2.2312e-13	3.53733e-12	1.84419e-13	1.27634e-12	4.49896e-13	6.21599e-14	9.19319e-13	8.23711e-13	8.74734e-13
4.27626e-13	9.46673e-14	2.28022e-13	1.02395e-12	4.26168e-13	1.87194e-13	3.07883e-13	1.51454e-13	3.22763e-13	2.0835e-13	2.0251e-13	2.00288e-14	1.16966e-11	6.16954e-14	1.64899e-13	1.30282e-13	3.62497e-13	4.81604e-13	1.69914e-12	5.93761e-14	2.89743e-14	2.517e-13	2.16889e-13	3.53329e-12	1.8265e-13	1.27376e-12	4.41523e-13	6.18555e-14	9.17446e-13	8.22761e-13	8.66251e-13
4.26345e-13	9.29189e-14	2.23325e-13	9.50984e-13	4.15697e-13	1.80843e-13	3.06209e-13	1.41791e-13	3.11122e-13	1.97088e-13	1.96677e-13	1.97574e-14	1.16241e-11	6.15351e-14	1.63897e-13	1.30245e-13	3.60656e-13	4.42707e-13	1.56253e-12	5.92981e-14	2.24405e-14	2.47615e-13	2.121e-13	3.10347e-12	1.62782e-13	1.26335e-12	4.29202e-13	6.10884e-14	9.14521e-13	8.07207e-13	8.36382e-13
4.24716e-13	8.01878e-14	2.20721e-13	9.50984e-13	4.08446e-13	1.74222e-13	3.0456e-13	1.39982e-13	3.07747e-13	1.93629e-13	1.92506e-13	1.96993e-14	1.14806e-11	5.9575e-14	1.51898e-13	1.2979e-13	3.57313e-13	3.90999e-13	1.49403e-12	5.83609e-14	2.24405e-14	2.36643e-13	2.05925e-13	3.06637e-12	1.61364e-13	1.16448e-12	4.27479e-13	6.07266e-14	9.08717e-13	7.4724e-13	8.18044e-13
3.98116e-13	7.92442e-14	2.18775e-13	8.90307e-13	3.93533e-13	1.71841e-13	2.99585e-13	1.36919e-13	3.05458e-13	1.84377e-13	1.89652e-13	1.96727e-14	1.14071e-11	5.54786e-14	1.4817e-13	1.28579e-13	2.96745e-13	3.72301e-13	1.46216e-12	5.81501e-14	2.1684e-14	2.06636e-13	1.85363e-13	3.00129e-12	1.61323e-13	1.15011e-12	4.18188e-13	6.02305e-14	9.03933e-13	7.11019e-13	8.01198e-13
3.93848e-13	7.75998e-14	2.14994e-13	8.77753e-13	3.61749e-13	1.7017e-13	2.97567e-13	8.66901e-14	3.02875e-13	1.82428e-13	1.72841e-13	1.94045e-14	1.13415e-11	5.49623e-14	1.46684e-13	1.27148e-13	2.45672e-13	3.57745e-13	1.45519e-12	5.79906e-14	2.14277e-14	1.9772e-13	1.85108e-13	2.99113e-12	1.60962e-13	1.14947e-12	4.11033e-13	6.0125e-14	8.9844e-13	6.63276e-13	7.8945e-13
3.80541e-13	7.67976e-14	2.12036e-13	8.70961e-13	3.60298e-13	1.50425e-13	2.92992e-13	8.14199e-14	2.94663e-13	1.7766e-13	1.70022e-13	1.87208e-14	1.12522e-11	5.44911e-14	1.46149e-13	1.26412e-13	2.38342e-13	3.51788e-13	1.43982e-12	5.76416e-14	2.1072e-14	1.97685e-13	1.48141e-13	2.96434e-12	1.60902e-13	1.1388e-12	4.10943e-13	5.9172e-14	8.12637e-13	6.5373e-13	7.77359e-13
3.80541e-13	7.25743e-14	2.06297e-13	8.69187e-13	3.55215e-13	1.32509e-13	2.8561e-13	7.96613e-14	2.92156e-13	1.69838e-13	1.69297e-13	1.86403e-14	2.18953e-12	5.44436e-14	1.40068e-13	1.25763e-13	2.3636e-13	3.14066e-13	1.30603e-12	5.68739e-14	2.08674e-14	1.96363e-13	1.48141e-13	2.64875e-12	1.60816e-13	1.13735e-12	4.00578e-13	5.91257e-14	7.92846e-13	5.85738e-13	4.53508e-13
3.797e-13	7.22388e-14	2.01464e-13	8.1923e-13	3.54783e-13	1.23538e-13	2.81286e-13	7.8789e-14	2.90196e-13	1.6839e-13	1.6802e-13	1.85249e-14	2.08785e-12	5.42497e-14	1.36982e-13	1.25407e-13	2.35685e-13	3.08655e-13	1.25328e-12	5.68739e-14	1.92758e-14	1.88895e-13	1.46075e-13	2.62061e-12	1.49324e-13	1.12325e-12	3.99439e-13	5.90868e-14	6.9425e-13	5.5298e-13	4.38944e-13
3.78647e-13	6.77785e-14	1.98208e-13	8.11961e-13	3.51002e-13	1.17959e-13	2.79336e-13	6.85242e-14	2.90174e-13	1.5996e-13	1.32031e-13	1.298e-14	2.07823e-12	2.13282e-14	1.35394e-13	1.24349e-13	2.35473e-13	3.02348e-13	1.24465e-12	5.67156e-14	1.82457e-14	1.86645e-13	1.46075e-13	2.60961e-12	1.46996e-13	1.11604e-12	3.97896e-13	5.90037e-14	6.94206e-13	5.07465e-13	4.31641e-13
3.70181e-13	6.69043e-14	1.59912e-13	7.98768e-13	3.49968e-13	1.12265e-13	2.49196e-13	6.45315e-14	2.42117e-13	1.5187e-13	1.31999e-13	1.20601e-14	2.01094e-12	1.96393e-14	1.32773e-13	1.24181e-13	2.32618e-13	2.87764e-13	1.23476e-12	4.04035e-14	1.80291e-14	1.86547e-13	1.45845e-13	2.59574e-12	1.44099e-13	1.09277e-12	3.77463e-13	5.71278e-14	6.90393e-13	4.90019e-13	4.19696e-13
3.69628e-13	6.64719e-14	1.54675e-13	7.95364e-13	3.39695e-13	1.04825e-13	2.07802e-13	6.43852e-14	1.46774e-13	1.5086e-13	1.14773e-13	1.19032e-14	1.93575e-12	1.95706e-14	1.31996e-13	1.24165e-13	2.32371e-13	2.70758e-13	1.23319e-12	3.98923e-14	1.64021e-14	1.85879e-13	1.41791e-13	2.5521e-12	1.4104e-13	5.09328e-13	3.77463e-13	5.44717e-14	6.81837e-13	4.79608e-13	3.88492e-13
3.68371e-13	6.62226e-14	1.39887e-13	5.10895e-13	3.37903e-13	1.03761e-13	1.99342e-13	6.29911e-14	1.31351e-13	1.48767e-13	1.097e-13	1.18934e-14	1.92883e-12	1.91808e-14	1.31986e-13	1.20692e-13	2.32333e-13	2.5733e-13	1.2259e-12	3.88939e-14	1.46788e-14	1.85666e-13	1.30229e-13	2.53956e-12	1.37601e-13	4.89621e-13	3.75146e-13	2.95918e-14	6.00793e-13	4.72389e-13	3.70717e-13
3.66843e-13	6.4962e-14	1.38687e-13	5.10703e-13	3.31353e-13	1.01351e-13	1.94853e-13	6.28576e-14	1.31345e-13	1.46583e-13	1.07296e-13	1.18671e-14	1.91329e-12	1.91322e-14	1.31091e-13	1.19731e-13	2.32151e-13	2.51178e-13	1.18615e-12	3.87408e-14	1.46788e-14	1.75416e-13	1.17149e-13	2.53192e-12	1.37438e-13	4.78712e-13	3.74409e-13	2.87679e-14	5.85127e-13	4.51112e-13	3.65163e-13
3.5266e-13	6.20171e-14	1.34985e-13	5.04751e-13	2.89576e-13	1.00672e-13	1.91846e-13	5.85539e-14	1.28314e-13	1.46583e-13	1.0565e-13	1.18379e-14	1.85894e-12	1.89395e-14	1.30154e-13	1.19117e-13	2.29882e-13	2.42623e-13	1.18568e-12	3.87408e-14	1.45946e-14	1.32677e-13	1.1675e-13	2.53055e-12	1.29176e-13	4.78712e-13	3.7367e-13	2.85985e-14	4.93787e-13	4.32377e-13	3.54747e-13
3.50498e-13	6.11688e-14	1.26207e-13	5.04751e-13	2.61677e-13	9.27065e-14	1.8972e-13	5.50174e-14	1.26581e-13	1.46448e-13	1.05335e-13	1.10815e-14	1.58448e-12	1.88766e-14	1.23024e-13	1.17764e-13	2.29782e-13	2.3069e-13	1.18241e-12	3.87165e-14	1.45767e-14	1.23291e-13	1.148e-13	2.50844e-12	1.25607e-13	4.74317e-13	3.50375e-13	2.84849e-14	4.63328e-13	4.25754e-13	3.3953e-13
3.50339e-13	5.93663e-14	1.14499e-13	5.04513e-13	2.56441e-13	9.24685e-14	1.61599e-13	5.06636e-14	1.2638e-13	1.46222e-13	1.0428e-13	1.10815e-14	1.53974e-12	1.78715e-14	1.22865e-13	1.17094e-13	2.29782e-13	2.26083e-13	1.18112e-12	3.83466e-14	1.45753e-14	1.20703e-13	1.148e-13	2.45263e-12	1.24741e-13	4.72733e-13	3.25997e-13	2.70281e-14	4.51952e-13	4.05715e-13	3.32054e-13
3.39255e-13	5.82791e-14	1.14492e-13	5.0352e-13	2.4976e-13	9.21645e-14	1.43689e-13	4.58897e-14	1.17689e-13	1.40239e-13	9.74382e-14	1.10266e-14	1.53789e-12	1.76699e-14	1.2263e-13	1.16966e-13	2.25194e-13	2.2575e-13	1.17268e-12	3.83455e-14	1.41165e-14	1.20684e-13	1.14604e-13	2.44839e-12	1.24321e-13	4.68117e-13	3.13834e-13	2.68688e-14	4.49556e-13	3.73412e-13	3.27482e-13
3.38756e-13	5.72552e-14	1.14488e-13	4.92425e-13	2.49199e-13	9.19438e-14	1.34e-13	3.91508e-14	1.15195e-13	1.38028e-13	9.7065e-14	1.09214e-14	1.53669e-12	1.76011e-14	1.22326e-13	1.02849e-13	2.25194e-13	2.16656e-13	1.17003e-12	3.83403e-14	1.22556e-14	1.1812e-13	1.07589e-13	2.44149e-12	1.2248e-13	4.66542e-13	2.75979e-13	2.67187e-14	3.60353e-13	3.7038e-13	3.20334e-13
3.37193e-13	5.72552e-14	1.13694e-13	3.22061e-13	2.38454e-13	8.68251e-14	1.32054e-13	3.84027e-14	1.1464e-13	1.36723e-13	9.62835e-14	1.08682e-14	1.52861e-12	1.74421e-14	1.16872e-13	1.00554e-13	2.24845e-13	2.10328e-13	1.16338e-12	3.83182e-14	1.14263e-14	1.13653e-13	6.60726e-14	2.4378e-12	1.14019e-13	4.43054e-13	2.73025e-13	2.64562e-14	3.47709e-13	3.62483e-13	3.0935e-13
2.77687e-13	5.72033e-14	1.10516e-13	2.70608e-13	2.04629e-13	8.62042e-14	1.29565e-13	3.83032e-14	1.14575e-13	1.08272e-13	9.55747e-14	1.08422e-14	1.47723e-12	1.74419e-14	1.15385e-13	1.0055e-13	2.23446e-13	2.00188e-13	1.15293e-12	3.68787e-14	1.10482e-14	1.03045e-13	6.47202e-14	8.22731e-13	1.08497e-13	3.42077e-13	2.71452e-13	2.63798e-14	3.43544e-13	3.58253e-13	2.42659e-13
2.76907e-13	5.40929e-14	1.03467e-13	2.59285e-13	2.04266e-13	8.62042e-14	1.26606e-13	3.75024e-14	1.14002e-13	1.08272e-13	9.4637e-14	1.08166e-14	1.37132e-12	1.58549e-14	1.14133e-13	1.00544e-13	1.78282e-13	1.90431e-13	2.46913e-13	3.6251e-14	1.08163e-14	8.62131e-14	6.13393e-14	7.50095e-13	1.01431e-13	3.372e-13	2.69156e-13	2.25327e-14	3.43139e-13	3.33803e-13	2.01517e-13
2.7513e-13	5.18386e-14	1.02534e-13	2.52301e-13	1.96936e-13	8.61986e-14	1.18962e-13	3.68362e-14	1.10032e-13	1.07891e-13	9.34863e-14	1.07185e-14	1.33993e-12	1.58549e-14	1.13333e-13	1.00528e-13	1.7827e-13	1.6626e-13	2.46913e-13	3.60701e-14	1.06383e-14	8.30224e-14	5.82199e-14	7.12719e-13	1.0139e-13	3.27833e-13	2.60367e-13	1.88505e-14	3.2535e-13	3.31847e-13	1.95675e-13
2.732e-13	5.10152e-14	1.00162e-13	2.4473e-13	1.94785e-13	8.6109e-14	1.18415e-13	3.62159e-14	8.72385e-14	1.07858e-13	8.9867e-14	1.06609e-14	1.33318e-12	1.58468e-14	1.11947e-13	9.85008e-14	1.77297e-13	1.52255e-13	2.46913e-13	3.60589e-14	9.21801e-15	8.28957e-14	5.70904e-14	6.92649e-13	9.98013e-14	3.26808e-13	2.54603e-13	1.85208e-14	3.09189e-13	3.30498e-13	1.91784e-13
2.72945e-13	4.40764e-14	9.95488e-14	2.38747e-13	1.93456e-13	8.61031e-14	1.15166e-13	3.33575e-14	8.66763e-14	1.07699e-13	6.82701e-14	1.03807e-14	1.32262e-12	1.58245e-14	1.05721e-13	9.84952e-14	1.76586e-13	1.48304e-13	2.41769e-13	3.52038e-14	9.21801e-15	8.19453e-14	5.52599e-14	6.02723e-13	9.72863e-14	3.13014e-13	2.5413e-13	1.79434e-14	2.96775e-13	2.90455e-13	1.8399e-13
2.72564e-13	3.80489e-14	9.86088e-14	2.37952e-13	1.92033e-13	8.49705e-14	1.14411e-13	3.14287e-14	8.63644e-14	1.07471e-13	6.2035e-14	1.03535e-14	1.30532e-12	1.45895e-14	1.05681e-13	9.79955e-14	1.76102e-13	1.11381e-13	2.27081e-13	3.5148e-14	9.10017e-15	8.15328e-14	5.43782e-14	6.00976e-13	9.0425e-14	2.73308e-13	2.52428e-13	1.78134e-14	2.9055e-13	2.89439e-13	1.78983e-13
2.615e-13	3.63657e-14	9.65726e-14	2.36754e-13	1.85371e-13	8.38182e-14	1.09684e-13	3.05551e-14	8.43678e-14	1.07338e-13	5.92156e-14	1.03417e-14	1.29846e-12	1.45725e-14	1.04655e-13	9.77133e-14	1.74466e-13	1.11381e-13	1.39184e-13	3.50678e-14	9.09502e-15	7.92696e-14	4.46198e-14	6.00976e-13	8.29853e-14	2.65379e-13	2.41617e-13	1.63407e-14	2.70812e-13	2.88683e-13	1.72572e-13
2.55462e-13	3.4834e-14	9.54853e-14	2.34972e-13	1.68666e-13	8.33145e-14	1.08645e-13	3.03877e-14	6.81066e-14	1.03096e-13	5.82829e-14	1.02905e-14	1.28157e-12	1.44206e-14	1.04489e-13	9.75091e-14	1.6487e-13	1.04259e-13	1.33741e-13	3.50388e-14	9.05578e-15	6.19988e-14	3.99003e-14	5.93142e-13	7.92496e-14	2.20055e-13	2.38933e-13	1.62259e-14	2.63965e-13	2.85392e-13	1.66512e-13
2.53247e-13	3.37092e-14	9.07733e-14	2.23071e-13	1.64276e-13	8.01496e-14	1.07885e-13	2.56482e-14	6.6171e-14	9.51462e-14	5.53632e-14	1.02905e-14	1.28048e-12	1.43743e-14	1.04406e-13	7.39128e-14	1.64623e-13	1.03158e-13	1.30507e-13	3.49296e-14	8.85898e-15	5.92558e-14	3.9583e-14	5.92753e-13	6.58034e-14	2.11397e-13	2.35507e-13	1.60289e-14	2.54526e-13	2.74888e-13	1.62357e-13
2.11106e-13	3.30268e-14	8.83463e-14	2.21993e-13	1.64181e-13	7.62376e-14	1.07533e-13	2.51275e-14	6.16497e-14	4.46503e-14	5.53631e-14	1.02893e-14	1.25788e-12	1.28345e-14	1.0162e-13	7.39128e-14	1.64422e-13	1.02574e-13	1.28088e-13	2.3937e-14	8.06669e-15	5.686e-14	3.68271e-14	5.90874e-13	6.13489e-14	2.05609e-13	2.17762e-13	1.46218e-14	2.45403e-13	2.71475e-13	1.55787e-13
2.0996e-13	3.13221e-14	6.42595e-14	2.05615e-13	1.63051e-13	7.43593e-14	1.04337e-13	2.48312e-14	5.95945e-14	3.91279e-14	5.51247e-14	9.94145e-15	1.02789e-12	1.25081e-14	1.0162e-13	7.36712e-14	1.63808e-13	1.02358e-13	1.23418e-13	2.25531e-14	7.95911e-15	5.59146e-14	3.525e-14	5.04917e-13	5.93301e-14	1.89263e-13	2.17179e-13	1.46218e-14	2.45345e-13	2.70027e-13	1.42305e-13
2.01911e-13	3.0427e-14	5.15673e-14	2.05235e-13	1.53057e-13	7.40551e-14	1.01046e-13	2.45225e-14	5.46951e-14	3.91279e-14	5.50076e-14	9.94125e-15	9.1845e-13	1.08466e-14	1.01524e-13	7.33451e-14	1.35252e-13	9.58099e-14	1.22845e-13	2.13557e-14	7.6063e-15	5.40739e-14	3.22194e-14	4.74263e-13	5.90356e-14	1.83196e-13	1.99895e-13	1.43152e-14	2.41384e-13	2.67594e-13	1.33787e-13
1.54409e-13	3.00219e-14	4.92651e-14	1.79388e-13	1.48637e-13	6.64515e-14	1.00519e-13	2.0755e-14	5.39177e-14	3.9083e-14	5.14341e-14	9.9367e-15	9.0952e-13	9.54099e-15	1.00864e-13	7.3309e-14	1.33237e-13	9.15054e-14	1.212e-13	2.10189e-14	7.53272e-15	5.20304e-14	3.17079e-14	4.40214e-13	5.75637e-14	1.81673e-13	1.92868e-13	1.42805e-14	2.37095e-13	2.65615e-13	1.28153e-13
1.5355e-13	2.9874e-14	4.84723e-14	1.7734e-13	1.45639e-13	5.72348e-14	1.00249e-13	2.02171e-14	5.31323e-14	3.85248e-14	5.09585e-14	9.93649e-15	7.59983e-13	9.50742e-15	1.00685e-13	7.32898e-14	1.32061e-13	8.83616e-14	1.18302e-13	2.07663e-14	7.46796e-15	4.94822e-14	3.04867e-14	4.31227e-13	5.42975e-14	1.80578e-13	1.88345e-13	1.42161e-14	2.36119e-13	2.61582e-13	1.21396e-13
1.53172e-13	2.93003e-14	4.82568e-14	1.73101e-13	1.21568e-13	5.3693e-14	9.61821e-14	2.00239e-14	5.28487e-14	3.84352e-14	5.09585e-14	9.93301e-15	7.45632e-13	9.4245e-15	9.79999e-14	7.324e-14	1.31772e-13	8.10398e-14	1.18176e-13	2.07087e-14	7.09033e-15	4.83834e-14	3.03303e-14	4.07872e-13	5.29709e-14	1.74221e-13	1.79169e-13	1.41855e-14	2.28099e-13	2.60697e-13	1.17616e-13
1.51111e-13	2.92351e-14	4.8122e-14	1.71322e-13	1.21568e-13	4.59935e-14	9.353e-14	1.77836e-14	4.98593e-14	3.61244e-14	5.08218e-14	4.83135e-15	6.90478e-13	9.41308e-15	9.79716e-14	6.45469e-14	1.31487e-13	7.7084e-14	1.05103e-13	1.92393e-14	6.56272e-15	4.75216e-14	3.00731e-14	3.95526e-13	4.60276e-14	1.74221e-13	1.7571e-13	1.013e-14	2.23333e-13	2.60136e-13	1.12829e-13
1.49769e-13	2.90226e-14	4.34038e-14	1.68833e-13	1.2104e-13	4.45387e-14	9.22446e-14	1.73431e-14	4.87804e-14	3.57634e-14	5.01386e-14	4.83135e-15	6.81958e-13	9.40631e-15	9.78353e-14	6.4406e-14	1.29635e-13	7.23214e-14	1.02547e-13	1.92275e-14	6.32677e-15	4.16637e-14	2.88571e-14	3.91674e-13	4.55375e-14	1.71044e-13	1.74779e-13	1.013e-14	2.17275e-13	2.59926e-13	1.11009e-13
1.43321e-13	2.68301e-14	4.26389e-14	1.61581e-13	1.20107e-13	4.42844e-14	9.06913e-14	1.69817e-14	3.68803e-14	3.51785e-14	4.92616e-14	4.75136e-15	6.64262e-13	9.36114e-15	9.78351e-14	6.40979e-14	1.2914e-13	6.61294e-14	9.81137e-14	1.84996e-14	6.03469e-15	4.14468e-14	2.79522e-14	3.86795e-13	4.44989e-14	1.64699e-13	1.74779e-13	1.013e-14	2.0659e-13	2.50239e-13	1.0777e-13
1.38497e-13	2.66139e-14	4.21368e-14	1.60995e-13	1.15868e-13	4.38318e-14	8.98373e-14	1.69187e-14	3.61037e-14	3.481e-14	3.93581e-14	4.51936e-15	6.62114e-13	5.89642e-15	9.78224e-14	4.09127e-14	1.28397e-13	6.02015e-14	9.77049e-14	1.8284e-14	5.93328e-15	4.11056e-14	2.77166e-14	3.85755e-13	4.37287e-14	1.63923e-13	1.7188e-13	1.00142e-14	2.01518e-13	2.45455e-13	1.05262e-13
1.33109e-13	2.63729e-14	4.13884e-14	1.22535e-13	1.14439e-13	3.62203e-14	8.97211e-14	1.68034e-14	3.59585e-14	3.46222e-14	3.88055e-14	3.86234e-15	6.48443e-13	5.7539e-15	8.42024e-14	1.58264e-14	1.26864e-13	5.85843e-14	9.74263e-14	1.82273e-14	5.87155e-15	4.06713e-14	2.60163e-14	3.83164e-13	4.35988e-14	1.59989e-13	1.63021e-13	9.21289e-15	2.00029e-13	2.37623e-13	1.00612e-13
1.24171e-13	2.6335e-14	3.90447e-14	1.21538e-13	1.13429e-13	3.59669e-14	8.96617e-14	1.67501e-14	3.38976e-14	3.44803e-14	3.8095e-14	3.77192e-15	6.29968e-13	5.70575e-15	8.0009e-14	1.56815e-14	1.26555e-13	5.21411e-14	9.23611e-14	1.67457e-14	5.73043e-15	3.84662e-14	2.42697e-14	3.60046e-13	4.31736e-14	1.53729e-13	1.62721e-13	8.15377e-15	1.88925e-13	2.34079e-13	9.71868e-14
1.21691e-13	2.61819e-14	3.88218e-14	1.21374e-13	1.11911e-13	3.56418e-14	8.95346e-14	1.66653e-14	3.38601e-14	3.20859e-14	3.79937e-14	3.75467e-15	6.2511e-13	5.63508e-15	7.9803e-14	1.56815e-14	1.26546e-13	4.82607e-14	9.15847e-14	1.6599e-14	5.42072e-15	3.74054e-14	2.38108e-14	3.60046e-13	4.15937e-14	1.48086e-13	1.61584e-13	7.64225e-15	1.87939e-13	2.3315e-13	9.61804e-14
1.21039e-13	2.61162e-14	3.61465e-14	1.20492e-13	1.10977e-13	3.47507e-14	6.08064e-14	1.65516e-14	3.32482e-14	3.16086e-14	3.7785e-14	3.73004e-15	6.21956e-13	5.58105e-15	7.92264e-14	1.56592e-14	1.25599e-13	4.72496e-14	9.13372e-14	1.65599e-14	5.28758e-15	3.57273e-14	2.37767e-14	3.5707e-13	4.15829e-14	1.43402e-13	1.61298e-13	7.47731e-15	1.85531e-13	2.32722e-13	9.43431e-14
1.20143e-13	2.57664e-14	3.55501e-14	1.15738e-13	1.03109e-13	3.31407e-14	5.88796e-14	1.08533e-14	3.3108e-14	2.95337e-14	3.67384e-14	3.72043e-15	6.20026e-13	5.13366e-15	7.88105e-14	1.56592e-14	1.25447e-13	4.58226e-14	8.76047e-14	1.56332e-14	5.25963e-15	3.50162e-14	2.36632e-14	3.56797e-13	4.02203e-14	1.37926e-13	1.09555e-13	7.38837e-15	1.84252e-13	2.05583e-13	9.02026e-14
1.12202e-13	2.55493e-14	3.50908e-14	1.14872e-13	1.00957e-13	3.17901e-14	5.26653e-14	1.08204e-14	3.18106e-14	2.87918e-14	3.62247e-14	3.71071e-15	6.17019e-13	5.12377e-15	7.21044e-14	1.56404e-14	1.25447e-13	4.49392e-14	8.76047e-14	1.55154e-14	5.19712e-15	3.10955e-14	2.29235e-14	3.49192e-13	3.98099e-14	1.27848e-13	1.04987e-13	6.97259e-15	1.77318e-13	2.05583e-13	8.79602e-14
1.11529e-13	2.55322e-14	3.50641e-14	1.13555e-13	6.36789e-14	3.07991e-14	4.74692e-14	1.01975e-14	3.14513e-14	2.70701e-14	3.61892e-14	3.53786e-15	5.95304e-13	5.04413e-15	6.97657e-14	1.53755e-14	1.25349e-13	4.34468e-14	8.69512e-14	1.54869e-14	4.99547e-15	3.04617e-14	2.05083e-14	3.48442e-13	2.65276e-14	1.23528e-13	1.02944e-13	6.75088e-15	6.42275e-14	2.03436e-13	8.08206e-14
1.10855e-13	2.53861e-14	3.42842e-14	1.08651e-13	5.79127e-14	3.05671e-14	4.35253e-14	9.88097e-15	3.09331e-14	2.6734e-14	3.61681e-14	3.46683e-15	5.89089e-13	4.98214e-15	6.61179e-14	1.53147e-14	1.00465e-13	4.30264e-14	8.6739e-14	1.54345e-14	4.92232e-15	2.71512e-14	2.03602e-14	3.4844e-13	2.55878e-14	1.17752e-13	9.0806e-14	6.66895e-15	5.86605e-14	2.0262e-13	7.80834e-14
1.10697e-13	2.53404e-14	3.40617e-14	1.08327e-13	5.77315e-14	3.03954e-14	4.27732e-14	9.86477e-15	3.09122e-14	2.59872e-14	3.61331e-14	3.46456e-15	5.84001e-13	4.18217e-15	6.53372e-14	1.525e-14	9.46215e-14	4.2036e-14	8.6739e-14	1.50827e-14	4.84675e-15	2.679e-14	2.03483e-14	3.47628e-13	2.46329e-14	1.1068e-13	9.04866e-14	6.66783e-15	5.80814e-14	1.99891e-13	7.70997e-14
1.10656e-13	2.51566e-14	3.40035e-14	1.07771e-13	5.70307e-14	2.95802e-14	4.01167e-14	9.82703e-15	3.02366e-14	1.9764e-14	3.12242e-14	3.43423e-15	5.83099e-13	4.17604e-15	6.43066e-14	1.29862e-14	8.97572e-14	4.19037e-14	8.01368e-14	1.25614e-14	4.79877e-15	2.64667e-14	2.01924e-14	3.47266e-13	2.42447e-14	1.07085e-13	8.66994e-14	6.65571e-15	5.71119e-14	1.97849e-13	7.55365e-14
1.09551e-13	2.51185e-14	3.35581e-14	1.02731e-13	5.43031e-14	2.9396e-14	3.87816e-14	9.72692e-15	2.98104e-14	1.96918e-14	3.11967e-14	2.48909e-15	5.39205e-13	4.15043e-15	6.36304e-14	1.29488e-14	8.62193e-14	4.1832e-14	7.42262e-14	1.1147e-14	4.78334e-15	2.63204e-14	1.92128e-14	3.23313e-13	2.39077e-14	1.04339e-13	8.66994e-14	6.63289e-15	5.64532e-14	1.9504e-13	7.22138e-14
1.0947e-13	1.45333e-14	3.35066e-14	9.00362e-14	4.41486e-14	2.92671e-14	3.82324e-14	9.08916e-15	2.61891e-14	1.95835e-14	2.57443e-14	2.44339e-15	5.22814e-13	4.14323e-15	6.34834e-14	1.29068e-14	7.59084e-14	3.94475e-14	7.11044e-14	7.94406e-15	3.04794e-15	2.61676e-14	1.66151e-14	3.15572e-13	2.34343e-14	1.03872e-13	6.88402e-14	5.96006e-15	5.43406e-14	1.91755e-13	6.832e-14
1.09331e-13	1.45135e-14	3.34776e-14	8.19651e-14	4.39884e-14	2.69404e-14	3.70451e-14	8.75971e-15	2.30284e-14	1.94281e-14	2.34798e-14	2.41041e-15	4.56579e-13	3.21593e-15	6.2711e-14	1.28832e-14	7.54494e-14	3.72021e-14	7.10718e-14	6.03477e-15	3.03549e-15	2.5013e-14	1.55282e-14	3.08354e-13	2.33451e-14	1.00301e-13	6.26884e-14	5.96006e-15	5.29522e-14	1.89473e-13	6.45388e-14
1.08287e-13	1.44953e-14	3.34744e-14	7.71697e-14	3.92563e-14	2.47023e-14	3.27025e-14	8.71902e-15	2.18168e-14	1.93821e-14	2.34204e-14	2.40643e-15	4.5434e-13	3.14245e-15	6.23895e-14	1.28764e-14	7.4088e-14	3.57815e-14	7.0777e-14	6.00343e-15	2.9329e-15	2.33032e-14	1.55133e-14	2.88931e-13	2.33146e-14	9.78289e-14	6.26393e-14	5.96006e-15	5.21437e-14	1.84504e-13	6.27434e-14
1.08228e-13	1.43912e-14	3.34656e-14	6.99165e-14	3.82524e-14	2.28163e-14	3.14954e-14	8.65044e-15	2.0547e-14	1.89981e-14	2.16792e-14	2.40145e-15	4.01395e-13	3.08726e-15	6.15089e-14	1.15381e-14	7.26559e-14	3.52624e-14	7.03087e-14	5.71931e-15	2.51898e-15	2.04431e-14	1.48131e-14	2.84213e-13	2.31448e-14	9.48574e-14	6.25377e-14	5.49144e-15	5.0076e-14	1.8029e-13	5.96901e-14
1.07164e-13	1.43571e-14	3.34563e-14	6.88436e-14	3.65092e-14	2.12807e-14	3.10167e-14	8.56833e-15	1.95006e-14	1.87866e-14	2.12302e-14	2.40029e-15	3.89351e-13	2.95794e-15	6.07951e-14	1.13085e-14	7.2286e-14	3.48731e-14	3.5673e-14	5.5833e-15	2.20632e-15	1.93304e-14	1.31791e-14	2.78677e-13	2.30321e-14	9.27064e-14	5.33379e-14	5.34249e-15	4.52696e-14	1.75576e-13	5.682e-14
1.0708e-13	1.43161e-14	3.29524e-14	6.74112e-14	3.47394e-14	2.07404e-14	3.08662e-14	8.28724e-15	1.86841e-14	1.21536e-14	2.1047e-14	2.35971e-15	3.85011e-13	2.86538e-15	5.99827e-14	1.11842e-14	7.15253e-14	3.41161e-14	3.35249e-14	5.54213e-15	2.06264e-15	1.79917e-14	1.25297e-14	2.19641e-13	2.15574e-14	9.22323e-14	5.32822e-14	5.26626e-15	4.50215e-14	1.74937e-13	5.39637e-14
1.06254e-13	1.43054e-14	3.26662e-14	6.58348e-14	3.45549e-14	2.04811e-14	3.06859e-14	8.03791e-15	1.72509e-14	1.18854e-14	2.05474e-14	2.05792e-15	3.80114e-13	2.78004e-15	5.96761e-14	1.11559e-14	7.11144e-14	3.34329e-14	3.26701e-14	5.2638e-15	1.83572e-15	1.76925e-14	1.17572e-14	2.02228e-13	1.9261e-14	8.04827e-14	4.39819e-14	5.26626e-15	4.43384e-14	1.74164e-13	5.20592e-14
1.05086e-13	1.39903e-14	3.25545e-14	6.40252e-14	3.23214e-14	2.03119e-14	3.00704e-14	7.95797e-15	1.67242e-14	1.16081e-14	2.02356e-14	2.0414e-15	3.80114e-13	2.57299e-15	5.77111e-14	1.11348e-14	6.08192e-14	3.34172e-14	3.23285e-14	5.16941e-15	1.79435e-15	1.73578e-14	1.12373e-14	1.94053e-13	1.91246e-14	7.81129e-14	4.11778e-14	5.25049e-15	4.28127e-14	1.68611e-13	5.06575e-14
9.9321e-14	1.37399e-14	2.8978e-14	6.35038e-14	3.1815e-14	1.79617e-14	2.99132e-14	7.40885e-15	1.56795e-14	1.13669e-14	1.98396e-14	2.0414e-15	3.71728e-13	2.37988e-15	5.74963e-14	1.09964e-14	5.6243e-14	3.27686e-14	3.20028e-14	5.0238e-15	1.7591e-15	1.708e-14	1.09348e-14	1.84597e-13	1.80582e-14	7.54954e-14	3.99427e-14	5.20829e-15	4.28098e-14	1.53234e-13	4.86443e-14
9.9213e-14	1.35643e-14	2.78645e-14	5.97097e-14	3.14243e-14	1.63563e-14	2.98789e-14	7.30023e-15	1.53291e-14	1.00204e-14	1.80098e-14	2.03931e-15	3.65829e-13	2.32124e-15	5.71095e-14	1.06971e-14	5.07831e-14	3.21321e-14	3.1752e-14	5.00928e-15	1.71126e-15	1.52307e-14	1.05326e-14	1.76855e-13	1.76631e-14	7.47351e-14	3.91269e-14	5.04644e-15	4.13862e-14	1.52874e-13	4.73835e-14
9.64204e-14	1.34396e-14	2.65396e-14	5.96471e-14	3.13774e-14	1.6207e-14	2.98231e-14	7.28409e-15	1.44811e-14	9.87136e-15	1.63301e-14	2.0343e-15	3.62293e-13	2.2837e-15	5.68107e-14	1.0195e-14	5.0779e-14	3.17725e-14	3.15894e-14	4.70347e-15	1.61958e-15	1.48838e-14	1.01484e-14	1.749e-13	1.68583e-14	7.44846e-14	3.66661e-14	4.97735e-15	3.65424e-14	1.51358e-13	4.6544e-14
9.59768e-14	8.3398e-15	2.56485e-14	5.7872e-14	3.1311e-14	1.61508e-14	2.83703e-14	7.23444e-15	1.31466e-14	9.43256e-15	1.61089e-14	2.01894e-15	2.80071e-13	2.2772e-15	5.67472e-14	1.01355e-14	5.06437e-14	3.17295e-14	3.15174e-14	4.69247e-15	1.48181e-15	1.48509e-14	1.01367e-14	1.74471e-13	1.66708e-14	7.42963e-14	3.60814e-14	4.89284e-15	3.58621e-14	1.49309e-13	4.32492e-14
9.5733e-14	8.23339e-15	2.52741e-14	5.71665e-14	2.86546e-14	1.61107e-14	2.78802e-14	7.20417e-15	1.28292e-14	9.28942e-15	1.59385e-14	2.01328e-15	2.73483e-13	2.2772e-15	5.64287e-14	1.01078e-14	5.04182e-14	3.16608e-14	2.90813e-14	4.60814e-15	1.34143e-15	1.4753e-14	9.83625e-15	1.6244e-13	1.63418e-14	7.42351e-14	3.60633e-14	4.74485e-15	3.43655e-14	1.48263e-13	4.22259e-14
9.32435e-14	8.13374e-15	2.5182e-14	5.705e-14	2.86521e-14	1.6016e-14	2.71712e-14	6.4003e-15	1.22299e-14	9.12233e-15	1.39382e-14	2.01224e-15	2.63063e-13	2.27226e-15	5.63824e-14	1.00859e-14	5.0283e-14	3.00624e-14	2.89959e-14	4.54061e-15	1.28516e-15	1.4753e-14	9.69657e-15	1.61884e-13	1.3604e-14	7.40661e-14	3.5944e-14	4.40249e-15	3.37425e-14	1.46677e-13	4.1363e-14
6.16611e-14	8.08841e-15	2.51748e-14	5.68569e-14	2.81678e-14	1.34257e-14	1.83751e-14	6.14403e-15	1.2072e-14	9.01236e-15	1.35732e-14	2.01151e-15	2.57876e-13	2.26928e-15	5.62885e-14	6.76488e-15	5.02156e-14	3.00362e-14	2.89775e-14	4.39768e-15	1.25513e-15	1.33246e-14	9.51831e-15	1.58993e-13	1.22099e-14	6.37639e-14	3.5894e-14	4.20254e-15	3.30857e-14	1.46677e-13	3.90104e-14
5.83636e-14	8.07123e-15	2.43026e-14	5.50892e-14	2.80422e-14	1.29932e-14	1.81076e-14	5.85008e-15	1.16579e-14	8.79332e-15	1.35366e-14	1.95563e-15	2.42184e-13	1.86394e-15	5.16725e-14	6.70724e-15	4.98148e-14	3.00362e-14	2.89461e-14	4.33202e-15	1.18661e-15	1.29247e-14	9.51146e-15	1.58362e-13	1.21942e-14	5.79298e-14	3.49051e-14	4.04165e-15	2.69734e-14	1.46677e-13	3.75675e-14
5.83636e-14	8.06109e-15	2.39688e-14	4.44087e-14	2.79732e-14	1.25934e-14	1.79758e-14	5.5435e-15	1.14522e-14	8.69043e-15	1.26022e-14	1.48746e-15	2.39036e-13	1.42186e-15	4.47333e-14	6.45102e-15	4.97089e-14	2.99936e-14	2.81066e-14	4.25352e-15	1.09748e-15	1.16086e-14	8.22318e-15	1.57239e-13	1.21375e-14	5.34021e-14	3.48796e-14	3.96953e-15	2.66737e-14	1.46646e-13	3.64234e-14
5.81206e-14	7.98843e-15	2.38968e-14	4.44087e-14	2.7957e-14	1.24764e-14	1.79051e-14	5.22017e-15	1.12518e-14	8.68781e-15	1.25085e-14	1.44051e-15	2.36992e-13	1.09894e-15	4.35764e-14	6.09221e-15	4.86544e-14	2.99642e-14	2.81066e-14	4.12047e-15	1.06381e-15	9.88913e-15	7.47827e-15	1.53524e-13	1.20493e-14	5.03445e-14	3.48341e-14	3.91942e-15	2.57542e-14	1.46566e-13	3.5863e-14
5.69556e-14	7.16513e-15	2.38729e-14	4.40928e-14	2.68102e-14	1.23519e-14	1.77041e-14	4.9277e-15	1.09711e-14	8.6663e-15	1.23313e-14	1.31539e-15	2.36769e-13	1.07267e-15	4.35764e-14	5.57791e-15	4.65222e-14	2.99555e-14	2.76352e-14	3.99999e-15	1.0513e-15	9.85778e-15	7.3164e-15	1.52701e-13	1.11746e-14	4.99251e-14	3.4448e-14	3.86704e-15	2.55799e-14	1.46144e-13	3.54779e-14
5.62252e-14	7.09178e-15	2.38443e-14	4.30665e-14	2.60009e-14	1.20948e-14	1.64362e-14	4.72916e-15	1.08909e-14	8.64745e-15	1.22957e-14	1.26924e-15	2.33944e-13	1.05446e-15	4.31381e-14	4.77235e-15	4.56162e-14	2.99469e-14	2.71739e-14	3.43106e-15	9.57866e-16	9.66477e-15	7.18626e-15	1.51142e-13	1.09586e-14	4.89589e-14	3.4448e-14	3.7805e-15	1.83623e-14	1.46004e-13	3.4771e-14
5.1217e-14	7.07778e-15	2.18877e-14	4.27675e-14	2.60009e-14	1.12943e-14	1.60189e-14	4.72668e-15	1.07358e-14	8.35029e-15	1.12495e-14	1.14407e-15	2.29404e-13	1.04737e-15	4.31381e-14	4.74822e-15	4.56024e-14	2.60533e-14	2.60028e-14	3.32336e-15	9.45558e-16	9.6106e-15	6.7499e-15	1.32794e-13	1.0884e-14	4.62032e-14	3.4448e-14	3.75397e-15	1.81123e-14	1.45084e-13	3.33458e-14
4.62343e-14	6.90969e-15	2.18081e-14	4.22149e-14	2.50272e-14	1.05754e-14	1.6008e-14	4.12609e-15	1.06659e-14	8.34518e-15	9.37061e-15	1.10371e-15	2.20539e-13	1.047e-15	4.31071e-14	4.61999e-15	4.55003e-14	2.51407e-14	2.07621e-14	3.32332e-15	9.14448e-16	8.28453e-15	6.54618e-15	1.29678e-13	1.08202e-14	4.42998e-14	3.42796e-14	3.729e-15	1.7657e-14	1.45084e-13	3.22574e-14
4.57229e-14	6.89859e-15	2.1464e-14	3.87481e-14	2.47865e-14	1.02795e-14	1.59624e-14	4.09431e-15	1.03718e-14	8.34428e-15	6.93939e-15	1.01435e-15	2.2033e-13	9.49294e-16	4.30957e-14	4.59342e-15	4.53795e-14	2.46202e-14	2.03621e-14	3.32064e-15	7.40829e-16	8.0066e-15	6.4708e-15	6.69052e-14	1.08104e-14	4.38183e-14	3.39324e-14	2.07013e-15	1.74746e-14	1.43526e-13	2.97011e-14
4.51355e-14	6.85596e-15	2.12622e-14	3.60403e-14	2.46876e-14	1.02229e-14	1.59253e-14	4.06994e-15	9.70823e-15	8.34229e-15	5.43712e-15	9.92865e-16	2.18737e-13	9.43835e-16	4.29888e-14	3.9037e-15	4.53744e-14	2.46047e-14	1.89772e-14	3.30131e-15	7.35769e-16	7.13089e-15	6.41269e-15	6.57518e-14	1.07922e-14	4.36055e-14	3.34809e-14	2.05941e-15	1.73523e-14	1.43058e-13	2.9263e-14
4.47755e-14	6.8454e-15	2.10663e-14	3.44414e-14	2.0702e-14	1.01337e-14	1.55325e-14	4.05365e-15	9.46404e-15	7.99123e-15	5.00432e-15	9.68255e-16	2.18089e-13	9.3561e-16	4.28141e-14	3.9037e-15	3.41738e-14	2.45487e-14	1.83054e-14	2.67473e-15	7.29907e-16	6.6986e-15	5.93607e-15	6.34094e-14	1.05894e-14	4.33594e-14	3.19374e-14	1.93276e-15	1.73246e-14	1.40989e-13	2.8311e-14
4.40775e-14	5.76213e-15	2.1025e-14	3.2398e-14	2.05258e-14	1.0084e-14	8.16411e-15	4.02216e-15	9.23565e-15	7.88963e-15	4.8948e-15	9.64158e-16	2.17904e-13	9.35101e-16	4.27751e-14	3.87304e-15	3.41738e-14	2.44621e-14	1.81558e-14	2.65511e-15	7.22138e-16	6.6986e-15	5.68527e-15	6.34094e-14	8.76171e-15	4.3188e-14	3.18128e-14	1.91593e-15	1.72468e-14	1.40148e-13	2.77855e-14
4.30571e-14	5.74e-15	2.09915e-14	3.21911e-14	2.05258e-14	7.67721e-15	8.07888e-15	3.82008e-15	9.18774e-15	7.74078e-15	4.74378e-15	9.55407e-16	2.17698e-13	8.98409e-16	4.27416e-14	3.86336e-15	3.41374e-14	2.23609e-14	1.79946e-14	2.65511e-15	6.69814e-16	6.62383e-15	5.6217e-15	6.31518e-14	7.80857e-15	4.23554e-14	3.15576e-14	1.83057e-15	1.67369e-14	1.39882e-13	2.74432e-14
4.26355e-14	5.7324e-15	2.09648e-14	3.1139e-14	2.04725e-14	7.42232e-15	7.95682e-15	3.18938e-15	8.44455e-15	5.74937e-15	4.67622e-15	9.43484e-16	1.91527e-13	8.95404e-16	1.36767e-14	2.88972e-15	3.41172e-14	2.03537e-14	1.79141e-14	2.63809e-15	6.57494e-16	6.5366e-15	5.09067e-15	6.27026e-14	7.8083e-15	4.12927e-14	3.14923e-14	1.81612e-15	1.65177e-14	1.39832e-13	2.52362e-14
3.20139e-14	5.72567e-15	1.94454e-14	2.86093e-14	2.04642e-14	6.79099e-15	7.86106e-15	2.78868e-15	8.3746e-15	5.69894e-15	4.61846e-15	9.22401e-16	1.91527e-13	8.81667e-16	1.36308e-14	2.88837e-15	3.40783e-14	2.01461e-14	1.75368e-14	2.62695e-15	6.36212e-16	6.36879e-15	5.01826e-15	6.10216e-14	7.7751e-15	4.02188e-14	3.09702e-14	1.79088e-15	1.64043e-14	1.38002e-13	2.44945e-14
3.03874e-14	5.71962e-15	1.89869e-14	2.85971e-14	2.03301e-14	6.15625e-15	7.70232e-15	2.44273e-15	8.37194e-15	5.65652e-15	4.57118e-15	9.16083e-16	1.82367e-13	7.63793e-16	1.34959e-14	2.83954e-15	3.12353e-14	1.94299e-14	1.73891e-14	2.55186e-15	5.65883e-16	5.8587e-15	4.99275e-15	5.72771e-14	7.25498e-15	3.98209e-14	3.09452e-14	1.66861e-15	1.55567e-14	1.36591e-13	2.36814e-14
2.96621e-14	5.7159e-15	1.84598e-14	2.76551e-14	1.8437e-14	6.13314e-15	7.50556e-15	2.43766e-15	8.3422e-15	5.62705e-15	4.32371e-15	9.04345e-16	1.7777e-13	6.64183e-16	1.34642e-14	2.83887e-15	3.09927e-14	1.72713e-14	1.69042e-14	2.44973e-15	4.47227e-16	5.22642e-15	4.97678e-15	5.61258e-14	7.04598e-15	3.69471e-14	3.09365e-14	1.65156e-15	1.5513e-14	1.08665e-13	2.21698e-14
2.92191e-14	5.69467e-15	1.66249e-14	2.73657e-14	1.81786e-14	6.01089e-15	7.31686e-15	2.3322e-15	8.28975e-15	5.60615e-15	4.14132e-15	8.94238e-16	1.77226e-13	6.63122e-16	1.34558e-14	2.83032e-15	2.94038e-14	1.59164e-14	1.68215e-14	2.41626e-15	4.12748e-16	5.03849e-15	4.96699e-15	4.9541e-14	6.41036e-15	3.64751e-14	3.09145e-14	1.60597e-15	1.54621e-14	1.04768e-13	2.15334e-14
2.62358e-14	5.39181e-15	1.55674e-14	2.69844e-14	1.76818e-14	5.74086e-15	7.30964e-15	2.30521e-15	8.2837e-15	5.59279e-15	4.0923e-15	8.71419e-16	1.75966e-13	6.56649e-16	1.34414e-14	2.82898e-15	2.94038e-14	1.47545e-14	1.68045e-14	2.41606e-15	4.09077e-16	5.01331e-15	4.65807e-15	4.73838e-14	6.24529e-15	3.57949e-14	3.03582e-14	1.58958e-15	1.46682e-14	1.04768e-13	2.11073e-14
2.5712e-14	5.34016e-15	1.55304e-14	2.68945e-14	1.64765e-14	5.34825e-15	6.4364e-15	2.29476e-15	7.86933e-15	5.16201e-15	4.01579e-15	8.58436e-16	1.62866e-13	6.50286e-16	1.34215e-14	2.7174e-15	2.94038e-14	1.40442e-14	1.5177e-14	2.39362e-15	4.08923e-16	4.76137e-15	4.46854e-15	4.73838e-14	5.98514e-15	3.47069e-14	3.02807e-14	1.57477e-15	1.46353e-14	1.03731e-13	2.03516e-14
2.39653e-14	5.29412e-15	1.54354e-14	2.68141e-14	1.60432e-14	5.09039e-15	6.18254e-15	2.2783e-15	7.85754e-15	5.05133e-15	3.9706e-15	8.5813e-16	1.37633e-13	6.49478e-16	1.32529e-14	2.69845e-15	2.9375e-14	1.37938e-14	1.5113e-14	2.32201e-15	4.07521e-16	4.69375e-15	4.24065e-15	4.69184e-14	5.97541e-15	3.43953e-14	3.01317e-14	1.45017e-15	1.46183e-14	1.03552e-13	1.93354e-14
2.31036e-14	5.18609e-15	1.47556e-14	2.61825e-14	1.55535e-14	4.61969e-15	5.16266e-15	1.91685e-15	7.85754e-15	4.98097e-15	3.94672e-15	8.37835e-16	1.28483e-13	6.49265e-16	1.09902e-14	2.68715e-15	2.93627e-14	1.30493e-14	1.46439e-14	2.06823e-15	4.03211e-16	4.37492e-15	4.14975e-15	4.67652e-14	5.75552e-15	3.41999e-14	3.00875e-14	1.45017e-15	1.45603e-14	1.00846e-13	1.8621e-14
2.16611e-14	5.17286e-15	1.46029e-14	2.61468e-14	1.5546e-14	4.54007e-15	5.06943e-15	1.88584e-15	7.8454e-15	4.97029e-15	3.35357e-15	8.32986e-16	1.281e-13	6.48971e-16	1.06684e-14	2.30707e-15	2.90439e-14	1.27015e-14	1.46119e-14	2.01059e-15	3.54879e-16	4.02676e-15	4.06818e-15	4.60493e-14	5.36818e-15	2.6951e-14	2.99277e-14	1.44087e-15	1.40311e-14	9.44081e-14	1.79449e-14
2.14492e-14	4.21011e-15	1.44354e-14	2.58506e-14	1.53713e-14	4.44826e-15	4.85238e-15	1.86541e-15	7.84089e-15	4.94894e-15	3.13086e-15	8.18633e-16	1.26642e-13	6.48866e-16	1.04151e-14	2.26854e-15	2.89496e-14	1.21813e-14	1.45904e-14	1.94686e-15	3.14416e-16	4.01957e-15	3.823e-15	4.4328e-14	5.11074e-15	2.49604e-14	2.78281e-14	1.43764e-15	1.24281e-14	7.4534e-14	1.6855e-14
2.13046e-14	4.1818e-15	1.43886e-14	2.47364e-14	1.5217e-14	4.3582e-15	4.59424e-15	1.86541e-15	7.67399e-15	4.52767e-15	2.79023e-15	7.57701e-16	1.21499e-13	5.99383e-16	1.04151e-14	2.25791e-15	2.88792e-14	1.05624e-14	1.45552e-14	1.94464e-15	3.08962e-16	3.98913e-15	3.74879e-15	4.39641e-14	4.91567e-15	2.32522e-14	2.77957e-14	1.43536e-15	1.21922e-14	4.92516e-14	1.55988e-14
2.12342e-14	4.13073e-15	1.14261e-14	2.45841e-14	1.49613e-14	4.27188e-15	4.48682e-15	1.86348e-15	7.58545e-15	4.48769e-15	2.62695e-15	7.49299e-16	1.19005e-13	5.99383e-16	1.035e-14	2.06806e-15	2.8611e-14	1.05277e-14	1.45514e-14	1.93396e-15	2.98939e-16	3.91546e-15	3.65089e-15	4.31734e-14	4.82391e-15	2.32522e-14	2.77319e-14	1.41605e-15	1.19305e-14	2.48653e-14	1.45038e-14
2.11636e-14	4.12961e-15	9.0026e-15	2.45841e-14	1.29123e-14	3.88003e-15	4.32412e-15	1.861e-15	7.58545e-15	4.43407e-15	2.57889e-15	7.46484e-16	1.17951e-13	5.98408e-16	1.03348e-14	1.9842e-15	1.50616e-14	1.03572e-14	1.45505e-14	1.89028e-15	2.97963e-16	3.88488e-15	3.642e-15	4.25407e-14	4.61679e-15	2.26089e-14	2.77319e-14	1.41605e-15	1.09944e-14	2.48368e-14	1.375e-14
1.90927e-14	4.12041e-15	8.04032e-15	2.45412e-14	1.29045e-14	3.81556e-15	4.18975e-15	1.77052e-15	7.58545e-15	4.43389e-15	2.57889e-15	7.41806e-16	1.15055e-13	5.97399e-16	1.01772e-14	1.89901e-15	9.21658e-15	9.31878e-15	1.45271e-14	1.89028e-15	2.92245e-16	3.73581e-15	3.45468e-15	4.00295e-14	4.57188e-15	2.26089e-14	2.77201e-14	1.39661e-15	1.09201e-14	2.42312e-14	1.31819e-14
1.88469e-14	4.11201e-15	7.45966e-15	2.45093e-14	1.2841e-14	3.58648e-15	4.12302e-15	1.76813e-15	7.58545e-15	3.87881e-15	2.54801e-15	3.12719e-16	1.04988e-13	5.7211e-16	1.01435e-14	1.64187e-15	9.05101e-15	9.30237e-15	1.45224e-14	1.61705e-15	2.80613e-16	3.70147e-15	3.2637e-15	3.94471e-14	4.48858e-15	2.23313e-14	2.55159e-14	1.39628e-15	1.08633e-14	2.42156e-14	1.26305e-14
1.86146e-14	4.10392e-15	7.44932e-15	2.44468e-14	1.27907e-14	3.52353e-15	3.7775e-15	1.39238e-15	7.58506e-15	3.87881e-15	2.32531e-15	3.12286e-16	1.04441e-13	4.61066e-16	7.13121e-15	1.62604e-15	9.05101e-15	9.24362e-15	1.22752e-14	1.5729e-15	2.61542e-16	3.61179e-15	3.18517e-15	3.9212e-14	4.44465e-15	1.76946e-14	2.4169e-14	1.39539e-15	1.07992e-14	2.38515e-14	1.21542e-14
1.85006e-14	4.03735e-15	6.8664e-15	2.44365e-14	1.27856e-14	3.46506e-15	3.7379e-15	1.35735e-15	7.2763e-15	3.78952e-15	2.18969e-15	3.11992e-16	1.03547e-13	4.03871e-16	6.26372e-15	1.57444e-15	8.96895e-15	9.21904e-15	1.22209e-14	1.56037e-15	2.58696e-16	3.60411e-15	2.96342e-15	3.89475e-14	4.4192e-15	1.59163e-14	2.38368e-14	1.39539e-15	1.06919e-14	2.37419e-14	1.19429e-14
1.8066e-14	4.02177e-15	6.85292e-15	2.44196e-14	1.25997e-14	3.20065e-15	3.70725e-15	1.35735e-15	7.27463e-15	3.67328e-15	2.18936e-15	2.92818e-16	1.03329e-13	3.90516e-16	6.20731e-15	1.57135e-15	8.96727e-15	8.98704e-15	1.22098e-14	1.5541e-15	2.55565e-16	3.26353e-15	2.80301e-15	3.86219e-14	4.40875e-15	1.37367e-14	2.31619e-14	1.39508e-15	1.06611e-14	2.26106e-14	1.17263e-14
1.71916e-14	3.80567e-15	6.73165e-15	2.44129e-14	1.17483e-14	3.04603e-15	3.64622e-15	1.35735e-15	7.26554e-15	3.63041e-15	2.16088e-15	2.70556e-16	1.00922e-13	3.78611e-16	5.90237e-15	1.55429e-15	8.95999e-15	8.98224e-15	1.22049e-14	1.5514e-15	2.46228e-16	3.23166e-15	2.74766e-15	3.83263e-14	4.35882e-15	1.36688e-14	2.31526e-14	1.29246e-15	1.06285e-14	2.24692e-14	1.15282e-14
1.71376e-14	3.80349e-15	6.69479e-15	2.44053e-14	1.15813e-14	2.96519e-15	3.6129e-15	1.35472e-15	7.15873e-15	3.63041e-15	1.82803e-15	2.68485e-16	9.97521e-14	3.74857e-16	5.86065e-15	9.78956e-16	8.92955e-15	8.95405e-15	1.22037e-14	1.54759e-15	2.4577e-16	3.16569e-15	2.66587e-15	3.46449e-14	4.33902e-15	1.35065e-14	2.30771e-14	1.29075e-15	1.05745e-14	2.21506e-14	1.12901e-14
1.70617e-14	3.78274e-15	6.40233e-15	2.37001e-14	1.15334e-14	2.87393e-15	3.50656e-15	1.34469e-15	6.95422e-15	3.62957e-15	1.79787e-15	2.58043e-16	9.72699e-14	3.72535e-16	4.56717e-15	8.3339e-16	7.28675e-15	8.9527e-15	1.22022e-14	1.19699e-15	2.40995e-16	3.05364e-15	2.60798e-15	3.24415e-14	4.22655e-15	1.33771e-14	2.28009e-14	1.28771e-15	1.05088e-14	2.21151e-14	1.09396e-14
1.70011e-14	3.77701e-15	6.20359e-15	1.17556e-14	1.1517e-14	2.59339e-15	3.43537e-15	1.24056e-15	6.86123e-15	3.62641e-15	1.79266e-15	2.51032e-16	9.42447e-14	3.71097e-16	4.41588e-15	8.28966e-16	5.79862e-15	4.93355e-15	1.22021e-14	1.07669e-15	2.4051e-16	3.04068e-15	2.59843e-15	3.18295e-14	4.22241e-15	9.94659e-15	2.27069e-14	1.28157e-15	1.01816e-14	2.20594e-14	1.00678e-14
1.69798e-14	3.77465e-15	6.16099e-15	1.17556e-14	1.1477e-14	2.04173e-15	3.36891e-15	1.19322e-15	6.24757e-15	3.62257e-15	1.77751e-15	2.47099e-16	9.27031e-14	3.70253e-16	4.2982e-15	8.11311e-16	5.1837e-15	4.93355e-15	6.86371e-15	1.00768e-15	2.37479e-16	3.02548e-15	2.59568e-15	3.14459e-14	3.21603e-15	9.57623e-15	2.10162e-14	9.4466e-16	9.98136e-15	2.20098e-14	9.6289e-15
1.69477e-14	3.77017e-15	5.80131e-15	1.13769e-14	1.11637e-14	1.9405e-15	3.3547e-15	1.04529e-15	6.21895e-15	3.62231e-15	1.77335e-15	2.455e-16	9.09603e-14	3.3041e-16	4.2677e-15	8.0883e-16	5.07219e-15	4.93197e-15	6.86371e-15	1.00548e-15	2.32478e-16	2.77649e-15	2.58789e-15	3.13296e-14	3.17294e-15	9.54854e-15	2.10112e-14	9.38114e-16	9.91494e-15	2.20024e-14	9.50052e-15
1.61708e-14	3.74372e-15	5.80131e-15	1.13769e-14	1.11637e-14	1.91658e-15	2.0354e-15	1.0098e-15	6.02588e-15	3.58573e-15	1.66394e-15	2.44511e-16	8.99499e-14	3.18195e-16	3.45017e-15	6.84594e-16	4.61245e-15	4.91364e-15	6.76368e-15	9.98498e-16	2.16727e-16	2.65095e-15	2.5574e-15	3.03715e-14	3.13616e-15	9.02567e-15	2.08574e-14	9.11153e-16	9.91494e-15	2.13195e-14	9.24636e-15
1.59784e-14	3.74112e-15	5.80076e-15	1.12899e-14	1.11393e-14	1.85003e-15	1.76392e-15	9.65401e-16	5.89235e-15	3.58573e-15	1.62876e-15	2.2369e-16	8.3244e-14	3.1212e-16	3.375e-15	6.28967e-16	4.59551e-15	4.91342e-15	6.7224e-15	9.94839e-16	2.13322e-16	2.42614e-15	2.50417e-15	2.98051e-14	3.08635e-15	8.82509e-15	2.08326e-14	9.11153e-16	9.76043e-15	2.10177e-14	8.93425e-15
1.53542e-14	3.61673e-15	5.79652e-15	1.12323e-14	1.11337e-14	1.68879e-15	1.76392e-15	9.65063e-16	5.82581e-15	3.58406e-15	1.47498e-15	2.1799e-16	8.20201e-14	2.6876e-16	3.14523e-15	5.83644e-16	4.43985e-15	4.91342e-15	5.41946e-15	9.52194e-16	2.00919e-16	2.04909e-15	2.45217e-15	2.97087e-14	3.08228e-15	8.78726e-15	1.99758e-14	9.03811e-16	5.32496e-15	2.09786e-14	8.59535e-15
1.52902e-14	3.58986e-15	5.79468e-15	1.08859e-14	6.11178e-15	1.51861e-15	1.71919e-15	9.53534e-16	5.79575e-15	3.49353e-15	1.43342e-15	2.17949e-16	8.18796e-14	2.65779e-16	3.06872e-15	5.60401e-16	4.10222e-15	4.91114e-15	5.41242e-15	9.47903e-16	1.9557e-16	1.71261e-15	2.44546e-15	2.92341e-14	3.07267e-15	8.61031e-15	1.9924e-14	6.06257e-16	5.18182e-15	1.0455e-14	7.97968e-15
1.41855e-14	3.58671e-15	5.79129e-15	1.0513e-14	6.11178e-15	1.42298e-15	1.71919e-15	9.09248e-16	5.76792e-15	3.48618e-15	1.35547e-15	2.16135e-16	8.18428e-14	2.65046e-16	3.0296e-15	5.59241e-16	3.86703e-15	4.81669e-15	5.38206e-15	9.46049e-16	1.87733e-16	1.66534e-15	2.36174e-15	2.92113e-14	2.93728e-15	8.45726e-15	1.9924e-14	4.46557e-16	4.75042e-15	1.0455e-14	7.87235e-15
1.41855e-14	3.57916e-15	3.83323e-15	1.03499e-14	6.11178e-15	1.31695e-15	1.717e-15	9.02094e-16	5.75628e-15	3.47604e-15	1.34163e-15	2.11116e-16	8.16763e-14	2.5273e-16	2.93303e-15	5.48893e-16	3.75778e-15	4.81386e-15	4.4874e-15	9.39602e-16	1.77591e-16	1.61142e-15	2.32944e-15	2.71675e-14	2.75905e-15	8.38201e-15	1.99215e-14	4.36414e-16	4.58143e-15	1.04146e-14	7.66571e-15
1.41643e-14	3.57734e-15	3.74291e-15	1.03278e-14	6.02299e-15	1.30218e-15	1.70042e-15	8.25079e-16	5.69997e-15	3.45218e-15	1.33068e-15	2.10047e-16	8.15586e-14	2.45816e-16	2.09665e-15	5.42018e-16	3.74154e-15	4.8135e-15	4.45945e-15	8.97958e-16	1.62799e-16	1.57763e-15	2.32903e-15	2.69566e-14	2.7246e-15	8.30046e-15	1.99211e-14	4.32992e-16	4.50311e-15	1.04044e-14	7.6008e-15
1.40954e-14	3.57729e-15	3.73489e-15	1.028e-14	5.84548e-15	1.2462e-15	1.6952e-15	8.10993e-16	5.39195e-15	3.45046e-15	1.25004e-15	2.09521e-16	6.70518e-14	2.41995e-16	1.8987e-15	5.38528e-16	3.73768e-15	4.78811e-15	4.32409e-15	6.87581e-16	1.53964e-16	1.5612e-15	2.30356e-15	2.67866e-14	2.65081e-15	8.22819e-15	1.99114e-14	4.27588e-16	4.47486e-15	1.03283e-14	7.05608e-15
1.35955e-14	3.57612e-15	3.71346e-15	9.25312e-15	5.37108e-15	1.18881e-15	1.63397e-15	8.09912e-16	5.36051e-15	2.34247e-15	1.18395e-15	1.94223e-16	6.70339e-14	2.35991e-16	1.78155e-15	5.36785e-16	3.6419e-15	4.74582e-15	4.28856e-15	6.80164e-16	1.52765e-16	1.48199e-15	2.29135e-15	2.67866e-14	2.64748e-15	6.80431e-15	1.98606e-14	4.22039e-16	4.39723e-15	1.00351e-14	6.86824e-15
1.33581e-14	3.57516e-15	3.69578e-15	8.51234e-15	5.32904e-15	1.18052e-15	1.62764e-15	7.9734e-16	5.24896e-15	2.33184e-15	1.17865e-15	1.93759e-16	6.65013e-14	2.33609e-16	1.6523e-15	5.33251e-16	3.45964e-15	4.34492e-15	3.9451e-15	6.56484e-16	1.50475e-16	1.46339e-15	2.28777e-15	2.67802e-14	1.77457e-15	6.7982e-15	1.98542e-14	3.86661e-16	4.37043e-15	1.00083e-14	6.741e-15
1.31789e-14	3.57492e-15	3.57434e-15	8.20202e-15	5.23412e-15	1.17529e-15	1.62495e-15	7.8292e-16	5.20673e-15	2.32728e-15	1.13264e-15	1.93114e-16	6.60855e-14	2.254e-16	1.59177e-15	3.78501e-16	3.40714e-15	4.33555e-15	3.92759e-15	6.53998e-16	1.46179e-16	1.43728e-15	2.28091e-15	2.46627e-14	1.7583e-15	6.79158e-15	1.97733e-14	3.49969e-16	3.74334e-15	8.71617e-15	6.54908e-15
1.31654e-14	2.66775e-15	3.56426e-15	8.02859e-15	4.90936e-15	1.1707e-15	1.6108e-15	7.71031e-16	5.20242e-15	2.32374e-15	1.11521e-15	1.92778e-16	6.6023e-14	2.25326e-16	1.58591e-15	3.12286e-16	3.12602e-15	4.30673e-15	3.91654e-15	6.53514e-16	1.43305e-16	1.43031e-15	2.18158e-15	2.46468e-14	1.73281e-15	6.77948e-15	1.92836e-14	3.28928e-16	3.74334e-15	8.51503e-15	6.45522e-15
1.29863e-14	2.6234e-15	3.55722e-15	7.96933e-15	4.90936e-15	1.09365e-15	1.56856e-15	7.59502e-16	5.07661e-15	2.31695e-15	1.09859e-15	1.82596e-16	6.58925e-14	2.23048e-16	1.57897e-15	2.88065e-16	3.08228e-15	4.2868e-15	3.90833e-15	5.25544e-16	1.41857e-16	1.24431e-15	2.05153e-15	2.43304e-14	1.66136e-15	6.38139e-15	1.90838e-14	3.08406e-16	3.63858e-15	8.07359e-15	6.36143e-15
1.2902e-14	2.57511e-15	3.55355e-15	7.90297e-15	4.84079e-15	1.05636e-15	1.291e-15	7.47663e-16	4.45151e-15	2.31577e-15	9.19084e-16	1.80737e-16	6.58877e-14	2.20281e-16	1.5235e-15	2.81915e-16	2.92974e-15	4.04745e-15	3.82637e-15	4.73695e-16	1.41654e-16	1.18194e-15	2.03869e-15	2.42793e-14	1.63669e-15	5.54747e-15	1.90803e-14	2.9438e-16	3.58491e-15	7.89211e-15	6.25349e-15
1.28705e-14	2.44451e-15	3.18597e-15	7.86997e-15	4.73471e-15	1.04105e-15	1.27524e-15	7.30104e-16	4.37961e-15	2.31577e-15	8.50006e-16	1.80104e-16	6.51262e-14	1.39333e-16	1.50749e-15	2.72164e-16	2.80228e-15	3.94271e-15	2.24572e-15	4.71126e-16	1.34902e-16	1.17705e-15	2.0257e-15	2.26694e-14	1.63122e-15	5.54747e-15	1.9044e-14	2.88972e-16	3.56029e-15	7.82552e-15	6.0763e-15
1.28616e-14	2.44451e-15	3.15893e-15	7.73727e-15	4.73471e-15	9.6107e-16	1.19646e-15	6.49599e-16	3.93145e-15	2.23146e-15	8.00802e-16	1.7886e-16	6.49772e-14	1.30742e-16	1.49954e-15	2.43803e-16	2.66928e-15	3.91003e-15	2.2351e-15	4.70302e-16	1.34263e-16	1.17314e-15	1.98362e-15	2.24136e-14	1.43149e-15	5.54078e-15	1.8953e-14	2.88474e-16	3.55364e-15	7.77112e-15	6.00886e-15
1.00014e-14	2.42952e-15	3.1561e-15	7.55261e-15	4.6531e-15	9.55387e-16	1.17748e-15	6.17481e-16	3.92326e-15	2.22769e-15	7.87819e-16	1.7705e-16	6.48886e-14	1.25653e-16	1.49677e-15	2.32372e-16	2.53013e-15	3.90816e-15	2.23489e-15	4.67082e-16	1.31298e-16	1.1354e-15	1.9768e-15	2.23888e-14	1.42716e-15	5.52676e-15	1.89499e-14	2.6754e-16	3.55138e-15	7.71481e-15	5.88708e-15
1.00014e-14	2.41841e-15	3.15453e-15	7.46166e-15	4.55022e-15	9.49271e-16	1.1499e-15	5.7061e-16	3.71318e-15	2.206e-15	7.80469e-16	1.70439e-16	6.40228e-14	1.10444e-16	1.46396e-15	2.2938e-16	2.44678e-15	3.89523e-15	2.22672e-15	4.37538e-16	1.29737e-16	1.1262e-15	1.97204e-15	2.22334e-14	1.42267e-15	5.51969e-15	1.89409e-14	2.64896e-16	3.54652e-15	7.5184e-15	5.82112e-15
9.99606e-15	2.41407e-15	2.81701e-15	6.8799e-15	4.10685e-15	9.28308e-16	7.97343e-16	5.69939e-16	3.70324e-15	1.84231e-15	7.69131e-16	1.70089e-16	6.36887e-14	1.07243e-16	1.45435e-15	2.08323e-16	2.39304e-15	3.89453e-15	2.22461e-15	4.20411e-16	1.2931e-16	1.11967e-15	1.95784e-15	2.05006e-14	1.38823e-15	5.49045e-15	4.28638e-15	2.56249e-16	3.35863e-15	5.14861e-15	5.10071e-15
9.61194e-15	2.37614e-15	2.79363e-15	6.79339e-15	3.70862e-15	6.99348e-16	7.70055e-16	5.47833e-16	3.67672e-15	1.74346e-15	7.61802e-16	1.69218e-16	6.34698e-14	1.07229e-16	1.43833e-15	2.07227e-16	2.38193e-15	3.89242e-15	2.22279e-15	4.20292e-16	1.28963e-16	1.11312e-15	1.9452e-15	2.01121e-14	1.27268e-15	5.34109e-15	4.21584e-15	2.43634e-16	3.33614e-15	4.82656e-15	5.01092e-15
9.60852e-15	2.31673e-15	2.73153e-15	6.65124e-15	3.65861e-15	6.59456e-16	7.69912e-16	5.19954e-16	3.65903e-15	1.66657e-15	7.38796e-16	1.68798e-16	6.27517e-14	1.06965e-16	1.426e-15	1.94372e-16	2.35015e-15	3.89167e-15	2.19153e-15	4.11659e-16	1.28182e-16	1.03845e-15	1.88909e-15	2.00773e-14	1.23512e-15	5.28581e-15	4.2129e-15	2.4247e-16	3.3315e-15	4.74287e-15	4.95523e-15
9.58272e-15	2.31659e-15	2.68913e-15	6.65124e-15	3.58833e-15	5.63548e-16	7.61789e-16	5.16964e-16	1.96309e-15	1.55322e-15	7.30891e-16	1.65674e-16	5.10069e-14	1.06007e-16	1.42315e-15	1.89146e-16	2.04611e-15	3.88781e-15	2.15416e-15	4.11659e-16	1.15525e-16	1.03845e-15	1.88014e-15	2.00331e-14	1.18118e-15	5.2769e-15	4.14768e-15	2.336e-16	3.33041e-15	4.66161e-15	4.47356e-15
9.54906e-15	2.31226e-15	2.3388e-15	6.60643e-15	2.44519e-15	5.6234e-16	7.4374e-16	4.91719e-16	1.89975e-15	1.54228e-15	7.05128e-16	1.64715e-16	5.04927e-14	8.31648e-17	1.41957e-15	1.64489e-16	2.03433e-15	3.67668e-15	2.12702e-15	4.09839e-16	1.14716e-16	1.03845e-15	1.83759e-15	1.99867e-14	1.14179e-15	5.19555e-15	4.14153e-15	2.12717e-16	3.33008e-15	4.49759e-15	4.37553e-15
7.98077e-15	2.31002e-15	2.30839e-15	6.49484e-15	1.86464e-15	5.26773e-16	7.13339e-16	4.89082e-16	1.63173e-15	1.16743e-15	7.00038e-16	1.61298e-16	5.03881e-14	8.31648e-17	1.30941e-15	1.63159e-16	1.94343e-15	3.18294e-15	2.01185e-15	4.08932e-16	1.14504e-16	1.03829e-15	1.8087e-15	1.89055e-14	1.1133e-15	5.18839e-15	4.06803e-15	2.09453e-16	3.29936e-15	4.31698e-15	4.19673e-15
7.97117e-15	2.29801e-15	2.04068e-15	6.38604e-15	1.85937e-15	5.26773e-16	7.08426e-16	4.87358e-16	1.63173e-15	1.14323e-15	6.13838e-16	1.59548e-16	5.00762e-14	8.22712e-17	1.00992e-15	1.61519e-16	1.91212e-15	3.10127e-15	1.90141e-15	3.81585e-16	1.14389e-16	1.03788e-15	1.78171e-15	1.8584e-14	1.09611e-15	5.17276e-15	4.03433e-15	2.07769e-16	3.29459e-15	3.01588e-15	4.09306e-15
7.73429e-15	2.2961e-15	2.01716e-15	6.3467e-15	1.85548e-15	5.18822e-16	6.98658e-16	4.84832e-16	1.62063e-15	1.12325e-15	5.99856e-16	1.55021e-16	4.83827e-14	8.18206e-17	9.35741e-16	1.60556e-16	1.90609e-15	3.05722e-15	1.89609e-15	3.7126e-16	1.10866e-16	1.03686e-15	1.77869e-15	1.84545e-14	1.08863e-15	4.72047e-15	4.01741e-15	2.07036e-16	3.29317e-15	2.94846e-15	3.99661e-15
6.88605e-15	2.26482e-15	1.99949e-15	6.33152e-15	1.83174e-15	5.17965e-16	6.94159e-16	4.83447e-16	1.61598e-15	1.12325e-15	5.56126e-16	1.50237e-16	4.68036e-14	8.15972e-17	8.96593e-16	1.42421e-16	1.89668e-15	2.84864e-15	1.89391e-15	3.66171e-16	1.10803e-16	1.033e-15	1.75779e-15	1.80321e-14	9.95893e-16	4.66706e-15	3.75881e-15	2.06416e-16	3.04709e-15	2.94169e-15	3.8645e-15
6.88605e-15	2.2642e-15	1.99544e-15	6.1513e-15	1.80313e-15	5.03626e-16	6.89944e-16	4.76041e-16	1.59746e-15	1.11983e-15	5.15833e-16	1.45921e-16	4.66763e-14	7.55503e-17	8.86816e-16	1.37852e-16	1.88947e-15	2.79256e-15	1.78254e-15	3.61123e-16	1.10047e-16	9.03548e-16	1.4426e-15	1.78948e-14	9.86362e-16	4.6419e-15	3.7376e-15	2.05817e-16	2.60746e-15	2.87466e-15	3.80519e-15
6.88605e-15	2.264e-15	1.98727e-15	6.06521e-15	1.80232e-15	4.50565e-16	6.56008e-16	4.72926e-16	1.30987e-15	1.11873e-15	4.82956e-16	1.42292e-16	4.64702e-14	7.41702e-17	8.77393e-16	1.3732e-16	1.66222e-15	2.66841e-15	1.77523e-15	3.57362e-16	1.04639e-16	7.37237e-16	1.35285e-15	1.66624e-14	9.85513e-16	4.59742e-15	3.65191e-15	2.0562e-16	2.4942e-15	2.86967e-15	3.71073e-15
6.85575e-15	2.26381e-15	1.77162e-15	6.03834e-15	1.78806e-15	4.48143e-16	6.21733e-16	4.7223e-16	1.26763e-15	8.21574e-16	4.82834e-16	1.40717e-16	4.606e-14	7.26896e-17	8.67992e-16	1.36817e-16	1.63813e-15	2.65151e-15	1.77402e-15	3.22737e-16	1.04494e-16	7.31944e-16	1.35243e-15	1.65851e-14	8.85412e-16	4.59249e-15	3.14132e-15	2.03409e-16	2.4942e-15	2.86518e-15	3.64841e-15
6.78025e-15	2.2441e-15	1.75948e-15	6.01088e-15	1.78132e-15	4.39075e-16	6.07769e-16	4.72019e-16	1.22801e-15	7.35391e-16	4.00992e-16	1.35506e-16	4.57715e-14	7.03869e-17	8.64236e-16	1.32063e-16	1.63813e-15	2.63799e-15	1.77159e-15	3.22375e-16	1.02821e-16	7.30271e-16	1.348e-15	1.65591e-14	7.7616e-16	4.56137e-15	3.12503e-15	1.92684e-16	2.47832e-15	2.86388e-15	3.61803e-15
6.74993e-15	2.18104e-15	1.72974e-15	5.95505e-15	1.77632e-15	4.38995e-16	5.88033e-16	4.72019e-16	1.21274e-15	6.93475e-16	4.00578e-16	1.34494e-16	4.57644e-14	6.62837e-17	8.62791e-16	1.29978e-16	1.63142e-15	2.49187e-15	1.77064e-15	3.19293e-16	1.02608e-16	7.26685e-16	1.34771e-15	1.62932e-14	7.56775e-16	4.37687e-15	3.10539e-15	1.92684e-16	2.47008e-15	2.82163e-15	3.58542e-15
6.695e-15	2.17965e-15	1.66295e-15	5.92146e-15	1.76847e-15	4.36922e-16	5.73903e-16	3.262e-16	1.17943e-15	6.86515e-16	3.90043e-16	1.33917e-16	4.57149e-14	5.9901e-17	8.62403e-16	1.19942e-16	1.63136e-15	2.49094e-15	1.08122e-15	3.18007e-16	1.02572e-16	6.76665e-16	1.31761e-15	1.09096e-14	7.38834e-16	4.37687e-15	3.10017e-15	1.91992e-16	2.46555e-15	2.7123e-15	3.36084e-15
6.68351e-15	2.17386e-15	1.66193e-15	5.8849e-15	1.67558e-15	4.28783e-16	5.50869e-16	2.76258e-16	9.76203e-16	6.84398e-16	3.79733e-16	1.3379e-16	4.56253e-14	5.89708e-17	8.5039e-16	1.18027e-16	1.63136e-15	2.45713e-15	1.0592e-15	3.17685e-16	1.02492e-16	6.75762e-16	1.2984e-15	8.20625e-15	7.2653e-16	4.3546e-15	3.08735e-15	1.91941e-16	2.43042e-15	2.67492e-15	3.24589e-15
5.79641e-15	2.1695e-15	1.62275e-15	5.85506e-15	1.36823e-15	4.28012e-16	5.34833e-16	2.69145e-16	9.76203e-16	6.56351e-16	3.7432e-16	1.05408e-16	4.54741e-14	5.82406e-17	8.39645e-16	1.18024e-16	1.63064e-15	2.43272e-15	9.99957e-16	3.11011e-16	1.02475e-16	6.68932e-16	1.29718e-15	7.39306e-15	6.87873e-16	4.32873e-15	2.36955e-15	1.85514e-16	2.3916e-15	2.5199e-15	3.13218e-15
5.69972e-15	2.11092e-15	1.62071e-15	5.83191e-15	1.32566e-15	4.22145e-16	4.24348e-16	2.65993e-16	9.42877e-16	5.75707e-16	3.56453e-16	1.04302e-16	4.47804e-14	5.22128e-17	8.29236e-16	1.17487e-16	1.43865e-15	2.42943e-15	6.64429e-16	3.04286e-16	1.02428e-16	6.66869e-16	1.29278e-15	7.03428e-15	6.57699e-16	3.67127e-15	1.66906e-15	1.82823e-16	2.35784e-15	2.38212e-15	3.01047e-15
5.66861e-15	2.0645e-15	1.61912e-15	5.8243e-15	1.31772e-15	4.219e-16	4.13868e-16	2.51187e-16	9.3629e-16	5.49113e-16	3.48389e-16	9.78842e-17	4.45672e-14	3.8482e-17	8.13933e-16	1.09846e-16	1.4233e-15	2.40819e-15	6.38582e-16	3.01118e-16	1.0205e-16	6.38232e-16	1.27379e-15	6.89093e-15	6.46499e-16	3.67127e-15	1.6616e-15	1.6362e-16	2.33708e-15	1.95883e-15	2.97191e-15
5.65113e-15	1.90789e-15	1.61724e-15	5.79451e-15	1.30882e-15	4.16898e-16	4.13868e-16	2.44749e-16	8.9102e-16	5.35393e-16	3.43584e-16	9.78629e-17	4.45672e-14	3.62516e-17	8.08156e-16	1.0188e-16	1.4143e-15	2.0882e-15	5.96826e-16	2.85632e-16	1.01986e-16	6.36852e-16	1.2731e-15	6.83705e-15	6.32293e-16	3.65855e-15	1.39191e-15	1.57723e-16	2.30492e-15	1.92205e-15	2.93459e-15
5.63857e-15	1.90238e-15	1.61568e-15	5.61366e-15	1.30314e-15	4.16898e-16	4.1097e-16	2.40426e-16	8.8156e-16	5.29591e-16	3.15287e-16	9.20628e-17	4.42753e-14	3.54232e-17	8.0502e-16	1.00338e-16	1.40222e-15	1.52365e-15	5.77763e-16	2.84674e-16	6.46688e-17	6.27179e-16	1.2719e-15	6.82769e-15	6.27927e-16	3.64447e-15	1.37019e-15	1.56175e-16	2.28518e-15	1.89103e-15	2.89103e-15
5.6095e-15	1.16675e-15	1.6156e-15	5.56761e-15	1.26515e-15	4.07266e-16	4.09427e-16	2.40099e-16	8.69292e-16	5.25051e-16	3.15086e-16	7.96482e-17	4.42077e-14	3.38324e-17	8.04171e-16	9.75324e-17	1.39387e-15	1.52188e-15	5.69912e-16	2.84438e-16	6.44119e-17	6.23831e-16	1.27052e-15	6.79433e-15	6.19869e-16	3.63916e-15	1.36585e-15	1.54401e-16	1.22239e-15	1.8477e-15	2.81954e-15
5.5617e-15	1.12514e-15	1.61033e-15	5.56315e-15	1.23209e-15	3.6973e-16	3.76882e-16	2.02988e-16	8.67531e-16	5.21532e-16	3.13519e-16	6.81132e-17	4.41834e-14	3.22493e-17	7.66563e-16	9.51386e-17	1.19762e-15	1.45262e-15	5.65234e-16	2.78074e-16	6.36589e-17	6.12895e-16	1.17835e-15	6.63621e-15	5.7529e-16	3.63413e-15	1.36585e-15	1.53746e-16	1.22239e-15	1.81364e-15	2.78799e-15
5.54701e-15	1.12514e-15	1.45596e-15	3.61996e-15	1.19368e-15	3.1714e-16	3.76882e-16	1.99492e-16	8.64912e-16	5.10125e-16	3.10471e-16	6.40987e-17	4.40028e-14	3.19763e-17	7.52282e-16	8.94885e-17	1.00707e-15	1.43397e-15	5.08517e-16	2.74641e-16	6.05118e-17	6.02036e-16	1.17631e-15	6.6106e-15	5.63669e-16	3.63348e-15	1.35387e-15	1.40575e-16	1.20581e-15	1.7956e-15	2.69427e-15
5.28889e-15	1.11968e-15	1.43705e-15	3.19241e-15	1.17269e-15	3.1714e-16	3.76384e-16	1.97458e-16	8.35184e-16	4.75401e-16	3.05299e-16	6.29119e-17	4.06822e-14	3.18333e-17	7.47408e-16	8.64473e-17	9.87527e-16	1.40468e-15	4.55056e-16	2.74282e-16	5.90692e-17	6.01069e-16	1.17631e-15	2.73577e-15	5.48475e-16	3.46878e-15	1.35036e-15	1.39161e-16	1.18274e-15	1.76815e-15	2.41599e-15
4.74187e-15	1.10758e-15	1.38276e-15	3.18137e-15	1.16677e-15	2.942e-16	3.76126e-16	1.9668e-16	7.69537e-16	4.55537e-16	2.87055e-16	5.86632e-17	4.00716e-14	3.01234e-17	7.39831e-16	8.55693e-17	9.87359e-16	1.40463e-15	4.51176e-16	2.71888e-16	5.06819e-17	5.96129e-16	1.17609e-15	2.63996e-15	5.4789e-16	3.45912e-15	1.06038e-15	1.36751e-16	1.16517e-15	1.42746e-15	2.344e-15
2.1895e-15	1.09693e-15	1.29283e-15	3.16479e-15	1.15663e-15	2.942e-16	3.71924e-16	1.80528e-16	7.49902e-16	4.37764e-16	2.7398e-16	5.72012e-17	3.96489e-14	2.9939e-17	7.17075e-16	8.41466e-17	9.82281e-16	1.40086e-15	3.57049e-16	2.71739e-16	5.06819e-17	5.9551e-16	1.17531e-15	2.61748e-15	5.45078e-16	3.38057e-15	9.89314e-16	1.36607e-16	1.08013e-15	1.40099e-15	2.22433e-15
2.18557e-15	1.05918e-15	1.22749e-15	3.15057e-15	9.07248e-16	2.73411e-16	3.71248e-16	1.78257e-16	7.49129e-16	4.3504e-16	2.70076e-16	5.60184e-17	3.95594e-14	2.98781e-17	7.08129e-16	8.36942e-17	8.99641e-16	1.22867e-15	3.56217e-16	2.71169e-16	5.03457e-17	5.89283e-16	1.17521e-15	2.61748e-15	5.33923e-16	3.15709e-15	9.82398e-16	1.36405e-16	1.00575e-15	1.37368e-15	2.18738e-15
2.16441e-15	1.04354e-15	1.21267e-15	3.14098e-15	8.54453e-16	2.71805e-16	3.67428e-16	1.55874e-16	7.4757e-16	4.34243e-16	2.6143e-16	5.48514e-17	3.94435e-14	2.9859e-17	7.06404e-16	8.36829e-17	8.87087e-16	1.22713e-15	3.50775e-16	2.70978e-16	5.02891e-17	4.44922e-16	1.12297e-15	2.57054e-15	5.13953e-16	3.12655e-15	9.81883e-16	1.3588e-16	9.84976e-16	1.35777e-15	2.16661e-15
2.15062e-15	7.81737e-16	1.21267e-15	3.08027e-15	7.86502e-16	2.71007e-16	3.66532e-16	1.5551e-16	7.42198e-16	4.16627e-16	1.88495e-16	4.98721e-17	3.933e-14	2.98227e-17	7.018e-16	8.3389e-17	8.8492e-16	1.22311e-15	3.47178e-16	2.53487e-16	5.01139e-17	4.44548e-16	1.12295e-15	2.55967e-15	5.13043e-16	3.09842e-15	9.78757e-16	1.33339e-16	9.76533e-16	1.34912e-15	2.14274e-15
2.14392e-15	7.40699e-16	1.19842e-15	3.04413e-15	6.55307e-16	2.70059e-16	3.32147e-16	1.50219e-16	7.39971e-16	3.86795e-16	1.88495e-16	4.92511e-17	3.84146e-14	2.65753e-17	7.00098e-16	7.53132e-17	8.80412e-16	1.219e-15	2.53683e-16	2.37888e-16	3.86539e-17	4.40743e-16	1.10717e-15	2.51616e-15	5.03319e-16	3.08773e-15	9.77725e-16	1.27124e-16	9.73458e-16	1.34556e-15	2.09415e-15
2.13301e-15	7.21106e-16	1.19817e-15	3.01775e-15	6.55262e-16	2.64991e-16	3.1309e-16	1.49783e-16	7.30085e-16	3.80681e-16	1.86217e-16	4.89051e-17	3.83738e-14	2.61971e-17	6.81344e-16	6.46081e-17	8.78857e-16	1.1499e-15	2.34027e-16	2.37623e-16	3.46314e-17	4.38081e-16	1.10273e-15	2.50024e-15	4.50639e-16	3.05554e-15	9.00889e-16	1.25386e-16	9.67572e-16	1.34327e-15	2.07881e-15
2.05267e-15	7.13561e-16	1.11954e-15	2.98711e-15	6.50754e-16	2.57864e-16	3.07059e-16	1.49653e-16	7.24336e-16	2.88352e-16	1.75338e-16	4.87025e-17	3.83622e-14	2.59259e-17	6.61516e-16	6.42923e-17	8.75939e-16	1.11594e-15	2.30799e-16	2.37349e-16	3.33654e-17	3.97691e-16	1.0998e-15	2.47671e-15	4.34262e-16	3.04902e-15	8.937e-16	1.23948e-16	9.57168e-16	1.3432e-15	2.06193e-15
2.047e-15	7.00011e-16	1.02429e-15	2.97297e-15	6.47152e-16	2.54496e-16	3.00613e-16	1.49623e-16	7.21377e-16	2.83942e-16	1.74554e-16	4.82193e-17	3.82755e-14	2.5901e-17	6.38507e-16	6.35649e-17	8.66427e-16	1.10064e-15	2.26129e-16	2.35944e-16	3.29345e-17	3.85739e-16	1.0886e-15	2.38833e-15	4.21533e-16	3.01791e-15	8.32878e-16	1.21413e-16	7.81363e-16	1.3427e-15	2.03901e-15
2.02514e-15	6.94369e-16	9.88437e-16	2.97009e-15	6.42744e-16	2.26405e-16	2.86167e-16	1.49456e-16	7.19365e-16	2.82401e-16	1.74229e-16	4.74751e-17	3.78617e-14	2.58718e-17	6.37131e-16	6.34262e-17	8.33662e-16	1.08745e-15	2.12154e-16	2.35469e-16	3.1178e-17	3.63085e-16	1.08383e-15	2.36406e-15	4.18123e-16	3.01081e-15	8.04883e-16	1.19811e-16	7.65551e-16	1.34193e-15	2.01555e-15
2.00615e-15	6.88629e-16	9.73201e-16	2.96714e-15	6.34238e-16	2.22538e-16	2.86087e-16	1.31638e-16	7.18949e-16	2.8199e-16	1.73661e-16	4.72737e-17	3.7788e-14	2.58274e-17	5.76984e-16	6.30429e-17	8.08706e-16	1.07792e-15	2.09703e-16	2.30807e-16	2.42687e-17	3.5437e-16	1.08318e-15	2.29982e-15	4.11632e-16	2.91717e-15	7.97431e-16	1.07489e-16	7.47494e-16	1.30376e-15	1.99864e-15
1.90874e-15	6.8379e-16	9.71885e-16	2.89331e-15	4.18298e-16	2.19744e-16	2.84344e-16	1.30379e-16	6.81288e-16	1.6551e-16	1.66595e-16	3.98741e-17	3.77558e-14	2.50847e-17	5.76259e-16	6.25603e-17	8.05871e-16	7.51787e-16	2.09703e-16	2.30559e-16	2.38953e-17	3.47539e-16	3.38989e-16	2.24421e-15	4.06581e-16	2.90432e-15	7.90684e-16	1.05977e-16	7.35564e-16	1.30266e-15	1.93939e-15
1.90589e-15	6.61753e-16	9.69926e-16	2.88589e-15	4.10099e-16	2.17972e-16	2.83232e-16	1.29951e-16	6.55431e-16	1.65009e-16	1.66595e-16	3.98478e-17	3.77306e-14	2.48198e-17	5.76024e-16	5.56451e-17	7.94069e-16	6.81157e-16	2.08608e-16	2.29524e-16	2.34761e-17	3.34597e-16	3.38855e-16	2.23389e-15	4.03101e-16	2.89871e-15	7.83525e-16	1.05941e-16	7.32782e-16	1.30079e-15	1.93159e-15
1.87974e-15	5.83118e-16	9.69305e-16	2.8799e-15	4.05817e-16	2.17748e-16	2.53427e-16	1.28637e-16	3.60773e-16	1.64709e-16	1.65565e-16	3.97842e-17	3.77089e-14	2.46557e-17	5.73458e-16	5.29339e-17	7.72974e-16	6.34822e-16	2.06038e-16	2.29178e-16	2.32356e-17	3.14978e-16	3.38855e-16	2.15065e-15	4.02468e-16	2.89511e-15	7.43985e-16	1.05717e-16	7.07142e-16	1.29971e-15	1.90778e-15
1.83545e-15	5.78498e-16	9.6875e-16	2.87436e-15	4.02948e-16	2.16268e-16	2.39445e-16	1.26167e-16	3.46658e-16	1.64556e-16	1.65364e-16	3.79707e-17	3.65506e-14	2.45234e-17	5.73272e-16	5.21064e-17	7.57189e-16	6.334e-16	1.89146e-16	1.63235e-16	2.3148e-17	3.12915e-16	3.37301e-16	2.13819e-15	4.02403e-16	2.89421e-15	7.36559e-16	9.78723e-17	7.03858e-16	1.28343e-15	1.86099e-15
1.67159e-15	5.75858e-16	9.55495e-16	2.82085e-15	4.00569e-16	2.06731e-16	2.39236e-16	1.25114e-16	3.28463e-16	1.64459e-16	1.65019e-16	3.76502e-17	3.60914e-14	2.30949e-17	5.72789e-16	5.05911e-17	6.83629e-16	6.27361e-16	1.86879e-16	1.62878e-16	2.19884e-17	3.09058e-16	3.37023e-16	2.13595e-15	3.96948e-16	2.78401e-15	7.30714e-16	9.78304e-17	6.9677e-16	1.27834e-15	1.82928e-15
1.65815e-15	5.74462e-16	9.47276e-16	2.70405e-15	3.9915e-16	2.0244e-16	2.16929e-16	1.22073e-16	3.23106e-16	1.64396e-16	1.57859e-16	3.72462e-17	3.59944e-14	2.22764e-17	5.65924e-16	4.23486e-17	6.79466e-16	6.22374e-16	1.8527e-16	1.6268e-16	2.12753e-17	2.09216e-16	3.23819e-16	2.12772e-15	3.75775e-16	2.75418e-15	7.30323e-16	9.78084e-17	6.45382e-16	1.25263e-15	1.81067e-15
1.64231e-15	5.69985e-16	9.454e-16	2.70245e-15	3.75976e-16	2.0063e-16	1.85459e-16	1.21286e-16	3.16891e-16	1.62809e-16	1.5422e-16	3.35613e-17	3.59778e-14	2.20722e-17	5.64861e-16	3.93732e-17	6.23738e-16	6.21809e-16	1.76471e-16	1.62672e-16	2.06863e-17	2.03348e-16	3.16463e-16	2.11387e-15	3.5279e-16	2.71943e-15	7.28595e-16	9.7684e-17	6.34239e-16	1.25207e-15	1.8013e-15
1.62129e-15	5.60824e-16	9.22412e-16	2.6755e-15	3.53623e-16	2.0055e-16	1.68314e-16	1.20417e-16	3.03426e-16	1.53577e-16	1.49029e-16	3.0089e-17	3.50483e-14	2.17497e-17	5.61512e-16	3.83803e-17	6.21056e-16	6.21809e-16	1.75453e-16	1.62637e-16	1.96433e-17	2.02224e-16	3.16238e-16	2.01765e-15	2.87378e-16	2.71304e-15	7.24583e-16	9.5334e-17	6.15841e-16	1.22348e-15	1.75751e-15
1.61738e-15	5.58352e-16	9.22238e-16	2.66603e-15	3.34324e-16	1.51986e-16	1.64544e-16	1.09767e-16	2.91843e-16	1.51652e-16	1.42476e-16	2.91563e-17	3.49828e-14	2.1667e-17	5.44931e-16	3.80726e-17	5.98556e-16	6.21433e-16	1.65207e-16	1.32122e-16	1.43878e-17	1.99771e-16	3.16156e-16	1.82113e-15	2.68182e-16	2.67204e-15	7.17526e-16	9.52554e-17	6.15528e-16	1.18407e-15	1.73829e-15
1.5974e-15	5.56293e-16	9.21811e-16	2.66503e-15	3.33371e-16	1.50823e-16	1.61627e-16	1.09675e-16	2.83946e-16	1.50842e-16	1.38265e-16	2.77614e-17	3.47131e-14	2.16257e-17	5.44225e-16	3.76367e-17	5.80655e-16	6.20882e-16	1.62757e-16	1.2764e-16	1.39478e-17	1.99095e-16	3.15805e-16	1.76403e-15	2.3496e-16	2.66653e-15	7.14709e-16	9.51848e-17	6.09088e-16	1.04453e-15	1.71878e-15
1.53722e-15	5.41066e-16	9.21337e-16	2.65654e-15	3.26755e-16	1.50823e-16	1.59262e-16	1.06757e-16	2.74968e-16	1.48294e-16	1.19937e-16	2.73073e-17	3.46421e-14	2.15451e-17	5.43608e-16	3.61958e-17	5.79779e-16	5.80166e-16	1.56952e-16	1.2764e-16	1.37776e-17	1.98568e-16	3.1577e-16	1.74051e-15	2.15895e-16	2.66166e-15	7.14691e-16	9.29572e-17	5.86063e-16	1.0385e-15	1.70789e-15
1.53508e-15	5.39986e-16	9.15124e-16	2.65268e-15	3.23659e-16	1.50322e-16	1.42793e-16	1.04803e-16	2.72345e-16	1.39526e-16	1.14538e-16	2.62371e-17	3.45653e-14	1.9685e-17	5.42977e-16	3.59913e-17	5.74336e-16	5.68002e-16	1.50314e-16	1.26815e-16	1.34089e-17	1.98389e-16	3.0013e-16	1.73548e-15	1.4575e-16	2.65978e-15	3.98994e-16	9.09831e-17	4.7184e-16	1.02508e-15	1.68468e-15
1.52764e-15	5.39019e-16	9.14868e-16	2.24115e-15	3.21738e-16	1.46988e-16	1.40177e-16	1.03743e-16	2.66781e-16	1.37219e-16	1.12792e-16	2.55585e-17	1.70244e-14	1.47292e-17	5.42838e-16	3.54062e-17	5.14459e-16	5.65027e-16	1.09107e-16	1.25967e-16	1.33265e-17	1.95665e-16	2.94987e-16	1.71816e-15	1.38345e-16	2.65735e-15	3.92215e-16	8.91628e-17	4.64295e-16	1.02031e-15	1.07978e-15
1.50706e-15	5.36632e-16	9.14494e-16	2.22038e-15	3.10165e-16	1.45888e-16	1.31255e-16	1.00806e-16	2.60105e-16	1.3452e-16	1.12792e-16	2.34396e-17	1.64516e-14	1.39958e-17	5.36059e-16	2.50655e-17	3.6141e-16	5.59357e-16	1.01005e-16	1.22803e-16	1.32194e-17	1.95396e-16	2.92828e-16	1.71816e-15	1.38345e-16	2.64448e-15	3.89641e-16	8.8152e-17	4.44334e-16	9.71427e-16	1.04883e-15
1.48672e-15	5.15681e-16	8.22588e-16	2.21091e-15	2.64297e-16	1.3079e-16	1.30504e-16	1.00689e-16	2.27706e-16	1.30948e-16	1.10399e-16	2.29344e-17	1.63822e-14	1.38767e-17	5.3335e-16	2.32037e-17	3.44731e-16	5.36864e-16	9.45516e-17	1.22243e-16	1.29384e-17	1.89426e-16	2.92723e-16	1.69557e-15	1.34861e-16	2.64351e-15	3.89641e-16	8.55739e-17	4.42813e-16	9.47742e-16	1.03467e-15
5.94391e-16	5.15681e-16	8.15145e-16	2.20059e-15	2.54237e-16	1.29967e-16	1.24735e-16	1.00555e-16	2.22222e-16	1.30241e-16	7.86382e-17	2.2472e-17	1.61306e-14	1.37618e-17	5.31132e-16	2.32037e-17	3.3591e-16	4.29673e-16	9.30603e-17	1.21998e-16	1.29268e-17	1.89109e-16	2.92535e-16	1.62923e-15	1.29068e-16	2.61599e-15	3.88696e-16	8.53586e-17	4.35716e-16	9.39874e-16	9.86225e-16
5.45731e-16	5.11789e-16	8.12016e-16	2.19375e-15	2.52956e-16	1.28097e-16	1.24735e-16	1.00409e-16	2.17015e-16	1.23699e-16	7.76742e-17	2.23769e-17	1.60749e-14	1.36533e-17	4.70987e-16	2.31917e-17	3.30338e-16	3.98722e-16	8.86351e-17	1.21748e-16	1.16586e-17	1.86597e-16	2.92382e-16	1.62224e-15	1.27659e-16	2.59473e-15	3.88184e-16	8.50415e-17	4.31022e-16	8.1074e-16	9.72756e-16
5.41397e-16	5.11106e-16	8.10875e-16	2.17936e-15	2.50973e-16	1.19606e-16	1.21691e-16	9.83518e-17	1.79889e-16	1.10857e-16	7.59059e-17	2.17092e-17	1.60037e-14	1.36533e-17	4.70987e-16	2.31523e-17	3.27708e-16	3.97172e-16	8.73381e-17	1.21432e-16	1.15588e-17	1.84131e-16	2.92318e-16	1.605e-15	1.27582e-16	2.58717e-15	3.45957e-16	8.49075e-17	4.23905e-16	8.0809e-16	9.64583e-16
5.21936e-16	5.09156e-16	8.02458e-16	2.17839e-15	2.49593e-16	1.17812e-16	1.10766e-16	9.81343e-17	1.75014e-16	9.83925e-17	7.44604e-17	1.70681e-17	1.5989e-14	1.31908e-17	4.695e-16	2.30802e-17	3.27002e-16	3.95535e-16	8.53663e-17	1.20992e-16	1.10382e-17	1.74493e-16	2.85513e-16	1.53621e-15	1.26851e-16	2.5839e-15	3.19148e-16	7.87659e-17	4.21685e-16	8.03914e-16	9.5728e-16
5.11684e-16	4.99081e-16	7.92319e-16	2.06606e-15	2.47195e-16	1.16742e-16	1.08689e-16	6.97784e-17	1.75014e-16	9.83925e-17	6.93889e-17	1.70461e-17	1.59688e-14	1.31785e-17	4.63982e-16	1.98136e-17	3.18196e-16	3.93216e-16	7.5221e-17	1.20522e-16	1.08399e-17	1.74493e-16	2.85513e-16	1.43168e-15	1.16247e-16	2.5815e-15	3.0027e-16	7.34895e-17	4.11739e-16	8.0207e-16	9.44407e-16
5.01547e-16	4.98162e-16	7.83735e-16	1.63668e-15	2.11399e-16	1.12041e-16	1.08689e-16	6.91097e-17	1.72056e-16	9.65019e-17	6.73323e-17	1.70391e-17	1.59577e-14	1.31578e-17	4.62913e-16	1.91013e-17	3.15995e-16	3.9182e-16	7.43892e-17	1.12543e-16	9.89615e-18	1.69767e-16	2.85094e-16	1.11791e-15	1.12366e-16	2.57874e-15	2.4276e-16	7.3465e-17	4.11552e-16	8.01099e-16	9.14153e-16
4.9737e-16	4.30796e-16	7.83367e-16	1.62527e-15	2.01719e-16	9.43308e-17	1.02144e-16	6.80588e-17	1.37551e-16	9.52933e-17	6.10656e-17	1.69017e-17	1.56562e-14	1.29817e-17	4.62848e-16	1.8764e-17	3.10984e-16	3.90913e-16	7.36902e-17	1.12375e-16	9.87677e-18	1.67818e-16	2.84541e-16	1.07595e-15	1.10012e-16	2.23513e-15	1.89255e-16	7.32111e-17	4.08341e-16	7.90639e-16	8.83248e-16
4.92764e-16	4.29133e-16	7.81322e-16	1.61249e-15	1.97064e-16	9.2593e-17	1.01566e-16	6.76973e-17	1.37551e-16	9.50339e-17	5.3073e-17	1.47354e-17	1.56243e-14	1.25944e-17	4.62821e-16	1.87206e-17	3.00866e-16	3.88478e-16	6.83413e-17	1.1218e-16	9.75319e-18	1.67171e-16	2.84457e-16	9.74986e-16	1.07166e-16	2.23513e-15	1.88584e-16	7.2794e-17	4.08219e-16	7.90634e-16	8.76742e-16
4.92038e-16	2.94053e-16	7.73217e-16	1.60185e-15	1.89202e-16	8.74226e-17	9.39231e-17	6.62477e-17	1.36061e-16	9.44915e-17	4.9247e-17	1.46658e-17	1.55603e-14	1.25217e-17	4.62745e-16	1.86188e-17	2.98041e-16	3.48295e-16	6.82261e-17	1.11919e-16	9.7413e-18	1.6677e-16	2.84097e-16	9.0396e-16	1.0512e-16	2.23322e-15	1.80723e-16	6.98215e-17	4.07325e-16	7.71687e-16	8.63519e-16
4.91536e-16	2.94053e-16	2.70541e-16	1.59485e-15	1.863e-16	8.68539e-17	9.00969e-17	4.2983e-17	1.3502e-16	9.20064e-17	4.75038e-17	1.39857e-17	1.55556e-14	1.17907e-17	4.61002e-16	1.85502e-17	2.97442e-16	3.38202e-16	6.77008e-17	1.11911e-16	8.54075e-18	1.66673e-16	2.7281e-16	8.94404e-16	1.01556e-16	2.22927e-15	1.80063e-16	6.92375e-17	3.84883e-16	6.86383e-16	8.40059e-16
4.718e-16	2.93321e-16	2.20312e-16	1.58867e-15	1.77328e-16	8.59299e-17	8.85051e-17	3.37689e-17	1.34242e-16	8.82288e-17	4.64091e-17	1.20298e-17	1.55238e-14	1.00885e-17	4.60957e-16	1.75792e-17	2.91989e-16	2.81267e-16	6.17793e-17	1.11841e-16	8.54075e-18	1.35917e-16	2.72271e-16	8.59412e-16	9.99457e-17	2.22886e-15	1.79243e-16	6.90113e-17	3.74701e-16	6.80772e-16	8.30283e-16
4.70299e-16	2.91779e-16	2.20099e-16	1.58755e-15	1.73564e-16	8.3526e-17	8.81407e-17	3.13072e-17	1.32897e-16	8.52867e-17	4.62781e-17	1.18288e-17	1.54706e-14	1.00885e-17	4.60917e-16	1.64469e-17	2.82709e-16	2.79543e-16	6.1767e-17	1.08321e-16	8.22774e-18	1.32741e-16	2.71144e-16	7.42998e-16	9.92717e-17	2.22886e-15	1.76761e-16	6.88588e-17	3.68034e-16	6.7566e-16	8.22851e-16
4.70223e-16	2.91779e-16	2.1415e-16	1.58647e-15	1.52081e-16	8.26926e-17	8.63439e-17	3.10176e-17	1.29146e-16	7.15863e-17	4.15601e-17	1.14962e-17	1.51493e-14	7.98603e-18	4.5939e-16	1.59772e-17	2.82095e-16	2.76281e-16	6.1707e-17	1.08287e-16	8.13709e-18	1.31554e-16	2.69316e-16	6.68295e-16	9.48673e-17	2.22851e-15	1.67695e-16	6.87932e-17	3.0668e-16	6.66996e-16	8.0468e-16
4.69766e-16	2.9146e-16	1.92316e-16	1.00627e-15	1.45969e-16	8.20547e-17	8.62546e-17	2.99999e-17	1.22355e-16	5.42916e-17	3.80577e-17	1.14488e-17	1.48339e-14	7.96497e-18	4.57526e-16	1.48965e-17	2.81339e-16	2.75654e-16	6.16848e-17	1.08195e-16	7.9424e-18	1.31015e-16	2.67903e-16	5.90597e-16	9.31139e-17	2.228e-15	1.67501e-16	6.8533e-17	2.99498e-16	6.01346e-16	7.67562e-16
4.62267e-16	2.91335e-16	1.80976e-16	1.00627e-15	1.38885e-16	8.14431e-17	8.56299e-17	2.59165e-17	1.15543e-16	5.37917e-17	3.80577e-17	1.11648e-17	1.47489e-14	7.50852e-18	4.57149e-16	1.20006e-17	2.74941e-16	2.67879e-16	6.16665e-17	1.08154e-16	7.91058e-18	1.30711e-16	2.66863e-16	5.84618e-16	8.93823e-17	2.1606e-15	1.36658e-16	2.98734e-17	2.96937e-16	5.95573e-16	7.5762e-16
3.8835e-16	2.89013e-16	1.78858e-16	9.81863e-16	1.38846e-16	7.35067e-17	7.40806e-17	2.43628e-17	1.12502e-16	5.34679e-17	3.77878e-17	1.10731e-17	1.47393e-14	7.15772e-18	4.5656e-16	1.16857e-17	2.73568e-16	2.65204e-16	5.00845e-17	1.07977e-16	7.8871e-18	1.07068e-16	2.54056e-16	5.80122e-16	7.38887e-17	2.15298e-15	1.30422e-16	2.98425e-17	2.93308e-16	5.83296e-16	7.49604e-16
3.88148e-16	2.88424e-16	1.75395e-16	9.81555e-16	1.35292e-16	7.30339e-17	7.26121e-17	2.43183e-17	1.12443e-16	5.31638e-17	3.65211e-17	1.09917e-17	1.42943e-14	6.99429e-18	4.54917e-16	1.12605e-17	2.72801e-16	2.60373e-16	4.828e-17	1.07974e-16	7.79178e-18	1.06894e-16	2.53074e-16	5.78268e-16	7.13169e-17	2.14984e-15	1.27585e-16	2.98425e-17	2.70531e-16	5.79094e-16	7.32767e-16
3.85875e-16	2.8842e-16	1.70988e-16	9.76817e-16	1.3096e-16	7.17695e-17	7.03232e-17	2.40429e-17	1.09719e-16	5.30118e-17	3.6231e-17	1.06884e-17	1.42092e-14	6.67953e-18	4.54917e-16	1.10393e-17	2.72564e-16	2.57254e-16	4.74895e-17	1.0759e-16	7.78015e-18	1.03481e-16	2.52986e-16	5.77082e-16	7.07858e-17	2.14424e-15	1.26974e-16	2.94669e-17	2.70321e-16	5.23264e-16	7.26732e-16
3.85553e-16	2.88347e-16	1.65736e-16	9.76817e-16	1.28917e-16	7.11306e-17	6.96839e-17	2.29978e-17	1.06776e-16	5.22927e-17	3.60169e-17	1.00936e-17	1.4109e-14	6.44689e-18	4.54378e-16	1.08724e-17	2.50145e-16	2.53427e-16	4.70053e-17	1.00668e-16	7.55707e-18	1.00343e-16	2.52707e-16	5.05337e-16	6.99428e-17	2.08447e-15	1.23921e-16	2.92815e-17	2.6639e-16	4.5817e-16	7.14814e-16
3.85289e-16	2.84843e-16	1.44454e-16	9.63126e-16	1.27351e-16	7.0907e-17	6.91429e-17	1.91514e-17	1.02908e-16	4.51527e-17	3.19379e-17	1.00338e-17	1.40203e-14	6.38349e-18	4.53796e-16	1.01793e-17	2.44653e-16	2.51203e-16	4.62584e-17	1.00261e-16	7.55704e-18	9.98451e-17	2.52674e-16	4.93357e-16	6.94539e-17	2.08195e-15	1.23357e-16	2.3714e-17	2.62976e-16	4.46097e-16	7.08276e-16
3.83713e-16	2.79705e-16	1.41489e-16	9.45196e-16	1.0205e-16	7.05418e-17	6.59533e-17	1.9025e-17	1.02219e-16	3.90421e-17	3.02618e-17	1.00021e-17	1.40203e-14	6.34966e-18	4.5379e-16	1.00716e-17	2.43735e-16	2.25878e-16	4.62472e-17	9.89787e-17	7.33625e-18	9.96211e-17	2.25109e-16	4.91038e-16	6.74695e-17	2.07829e-15	1.23045e-16	1.59004e-17	2.56172e-16	4.35006e-16	7.03116e-16
3.56585e-16	2.76926e-16	1.3763e-16	9.41022e-16	1.00866e-16	6.93587e-17	5.89772e-17	1.88766e-17	9.66249e-17	3.63856e-17	2.97097e-17	9.97106e-18	1.39481e-14	6.25427e-18	1.11237e-16	9.0162e-18	2.39647e-16	2.21457e-16	4.58991e-17	9.43984e-17	4.49506e-18	9.55443e-17	2.2424e-16	4.7564e-16	6.70266e-17	2.07515e-15	1.22843e-16	1.58234e-17	2.5178e-16	4.20696e-16	6.85406e-16
3.51992e-16	2.55491e-16	9.94961e-17	9.38629e-16	1.00846e-16	5.96796e-17	5.56542e-17	1.87301e-17	7.54686e-17	3.32058e-17	2.97076e-17	9.95165e-18	1.39169e-14	6.25288e-18	1.09445e-16	8.91902e-18	2.37393e-16	1.91963e-16	4.57819e-17	9.43819e-17	4.49506e-18	8.49759e-17	2.22513e-16	4.75545e-16	6.19977e-17	2.06984e-15	1.13726e-16	1.41565e-17	2.48527e-16	3.91854e-16	6.77583e-16
3.49387e-16	2.51117e-16	9.94961e-17	9.36376e-16	9.88494e-17	5.87887e-17	5.37975e-17	1.85556e-17	7.53004e-17	3.27225e-17	2.96031e-17	8.91763e-18	1.31594e-14	6.24139e-18	1.09202e-16	8.87304e-18	2.23457e-16	1.9089e-16	4.36845e-17	9.40908e-17	4.37768e-18	8.19211e-17	2.20554e-16	4.59842e-16	6.1248e-17	1.44724e-15	1.0987e-16	1.41137e-17	2.04137e-16	3.56711e-16	6.26958e-16
3.47076e-16	2.48121e-16	9.94961e-17	8.94084e-16	9.75222e-17	5.58885e-17	5.32432e-17	1.84475e-17	7.19158e-17	3.14593e-17	2.95814e-17	8.65497e-18	1.31366e-14	5.86433e-18	1.06859e-16	8.86565e-18	2.22513e-16	1.88828e-16	4.36122e-17	9.40908e-17	4.35599e-18	7.61038e-17	2.18922e-16	4.59735e-16	6.03895e-17	1.39364e-15	1.03812e-16	1.37728e-17	1.96714e-16	3.50254e-16	6.21348e-16
3.46954e-16	2.45185e-16	9.91114e-17	8.82957e-16	8.82223e-17	5.53938e-17	5.27686e-17	1.83387e-17	7.15314e-17	2.80688e-17	2.64137e-17	8.60109e-18	1.31326e-14	5.86225e-18	1.05306e-16	8.09566e-18	1.64878e-16	1.82009e-16	4.35761e-17	9.39877e-17	4.31996e-18	7.10577e-17	2.15971e-16	4.57992e-16	6.01101e-17	1.37361e-15	9.47329e-17	1.37101e-17	1.87666e-16	3.46679e-16	6.1619e-16
3.40316e-16	2.45094e-16	9.41975e-17	8.81698e-16	8.49775e-17	3.55618e-17	5.24803e-17	1.82908e-17	7.07021e-17	2.75358e-17	2.64137e-17	8.23599e-18	1.30086e-14	5.80712e-18	1.05146e-16	7.9697e-18	1.60737e-16	1.78118e-16	4.35391e-17	1.78846e-17	4.30902e-18	6.46511e-17	2.13922e-16	4.57387e-16	5.82871e-17	1.36969e-15	9.32444e-17	1.35726e-17	1.81012e-16	3.35299e-16	6.06824e-16
3.39739e-16	2.41669e-16	9.27828e-17	8.8058e-16	8.20388e-17	3.55267e-17	5.24803e-17	1.78293e-17	7.0219e-17	2.73215e-17	2.62962e-17	8.05299e-18	1.29959e-14	5.69477e-18	1.0473e-16	7.67683e-18	1.52846e-16	1.51315e-16	4.34239e-17	1.78552e-17	4.30502e-18	6.19631e-17	2.13414e-16	4.57331e-16	5.80521e-17	1.3544e-15	9.20835e-17	1.35057e-17	1.78838e-16	3.33522e-16	6.04048e-16
3.35911e-16	2.32866e-16	9.21687e-17	8.79365e-16	8.11724e-17	3.523e-17	5.24373e-17	1.7134e-17	7.00308e-17	2.71569e-17	2.62754e-17	7.9811e-18	1.29803e-14	4.77836e-18	1.04684e-16	7.48434e-18	1.49323e-16	1.34138e-16	3.95337e-17	1.77936e-17	4.30161e-18	6.15642e-17	2.13279e-16	4.57257e-16	5.77417e-17	1.3539e-15	9.19927e-17	1.18441e-17	1.6948e-16	3.32908e-16	6.01669e-16
3.34588e-16	1.48911e-16	9.18296e-17	8.79246e-16	8.01505e-17	3.50788e-17	5.24224e-17	1.68464e-17	6.98208e-17	2.70422e-17	2.62647e-17	7.94573e-18	1.29649e-14	4.58396e-18	1.03974e-16	7.29247e-18	1.46573e-16	1.27273e-16	3.83496e-17	1.76332e-17	4.29823e-18	6.09814e-17	2.12776e-16	3.9799e-16	5.68616e-17	1.35276e-15	9.14166e-17	1.17369e-17	1.68716e-16	3.31496e-16	5.9566e-16
3.34307e-16	1.41355e-16	9.01905e-17	8.34651e-16	7.96071e-17	3.50339e-17	5.24075e-17	1.61078e-17	5.38193e-17	2.43884e-17	2.55388e-17	7.54721e-18	1.29646e-14	4.4146e-18	9.47386e-17	7.21327e-18	1.44517e-16	1.24913e-16	3.72463e-17	1.75874e-17	4.1492e-18	5.89589e-17	2.121e-16	3.96509e-16	5.60876e-17	1.32204e-15	8.3851e-17	1.08242e-17	1.67721e-16	3.23099e-16	5.90852e-16
3.24645e-16	1.37008e-16	8.96877e-17	8.34651e-16	7.87724e-17	3.49918e-17	5.20042e-17	1.57984e-17	4.77062e-17	2.43884e-17	2.55388e-17	7.44822e-18	1.004e-14	4.35815e-18	9.35566e-17	6.98768e-18	1.43033e-16	1.23776e-16	3.6641e-17	1.75456e-17	3.48827e-18	5.64411e-17	2.11792e-16	3.71488e-16	5.55378e-17	1.32042e-15	8.24826e-17	1.04156e-17	1.66188e-16	3.19934e-16	4.91223e-16
2.88676e-16	1.36569e-16	8.83681e-17	8.34584e-16	7.49433e-17	3.47428e-17	4.34288e-17	1.53422e-17	4.68369e-17	2.39708e-17	2.55232e-17	7.30238e-18	1.004e-14	4.31754e-18	9.13071e-17	6.84853e-18	1.09266e-16	1.22025e-16	3.55142e-17	1.48622e-17	3.34843e-18	5.61537e-17	2.11515e-16	3.65467e-16	5.34035e-17	1.31485e-15	8.22998e-17	1.02298e-17	1.63256e-16	3.18786e-16	4.87457e-16
2.68089e-16	1.35866e-16	8.48765e-17	8.32085e-16	7.30869e-17	2.89725e-17	4.16115e-17	1.51882e-17	4.67787e-17	2.33438e-17	2.55141e-17	6.75527e-18	1.00384e-14	4.27089e-18	9.04161e-17	6.82015e-18	1.08149e-16	1.21309e-16	3.3929e-17	1.48485e-17	3.30357e-18	5.46384e-17	2.11494e-16	3.58878e-16	5.31983e-17	1.31459e-15	8.10768e-17	1.02009e-17	1.62211e-16	3.13263e-16	4.85438e-16
2.65121e-16	1.01151e-16	8.37225e-17	8.03094e-16	7.30068e-17	2.80062e-17	3.47654e-17	1.51801e-17	4.49578e-17	2.20007e-17	2.55017e-17	6.33547e-18	1.00382e-14	4.03419e-18	8.86183e-17	6.75371e-18	1.02783e-16	1.13604e-16	3.36496e-17	1.35362e-17	3.2682e-18	5.37995e-17	2.11358e-16	3.55859e-16	4.72959e-17	1.31381e-15	6.70493e-17	1.0118e-17	1.60071e-16	2.8775e-16	4.80481e-16
2.60533e-16	9.79359e-17	8.36967e-17	8.03094e-16	7.17505e-17	2.7379e-17	3.31507e-17	1.4833e-17	4.44363e-17	2.09094e-17	2.53776e-17	6.33547e-18	1.00339e-14	3.85371e-18	8.7421e-17	6.65847e-18	9.91816e-17	1.10017e-16	3.34924e-17	1.33102e-17	3.26052e-18	4.98616e-17	2.10259e-16	3.38516e-16	4.69932e-17	1.3075e-15	6.63634e-17	9.96114e-18	1.50656e-16	2.74549e-16	4.77839e-16
2.58455e-16	9.74889e-17	8.35262e-17	8.01993e-16	7.1271e-17	2.7379e-17	3.25733e-17	1.48091e-17	4.27777e-17	1.46422e-17	2.26136e-17	6.31164e-18	1.0025e-14	3.7715e-18	8.72347e-17	6.51152e-18	9.77121e-17	1.07387e-16	3.33426e-17	1.2961e-17	3.08915e-18	4.71475e-17	2.04906e-16	3.32446e-16	4.67824e-17	1.30627e-15	6.47623e-17	8.58158e-18	1.50656e-16	2.65075e-16	4.75916e-16
2.53983e-16	9.68434e-17	7.78589e-17	7.97466e-16	6.23457e-17	2.6225e-17	3.22235e-17	1.47763e-17	4.23067e-17	1.30907e-17	2.13934e-17	3.79131e-18	1.00208e-14	3.69739e-18	8.59702e-17	6.14436e-18	9.64368e-17	1.03231e-16	3.31784e-17	1.28202e-17	2.98592e-18	4.67503e-17	2.04602e-16	3.2889e-16	4.64585e-17	1.30539e-15	6.28989e-17	7.82064e-18	1.48614e-16	2.60035e-16	4.73966e-16
2.5266e-16	9.43088e-17	7.74875e-17	7.9637e-16	5.36885e-17	2.46939e-17	3.19087e-17	1.47666e-17	4.20451e-17	1.29051e-17	2.10143e-17	3.77265e-18	9.8872e-15	3.64273e-18	8.57873e-17	5.94807e-18	9.40868e-17	7.40034e-17	2.98363e-17	1.24491e-17	2.90298e-18	4.58008e-17	2.03107e-16	3.25528e-16	4.63491e-17	1.30339e-15	6.2522e-17	7.48847e-18	1.48075e-16	2.566e-16	4.67345e-16
2.24804e-16	9.40543e-17	7.63184e-17	7.79514e-16	5.16903e-17	2.45622e-17	2.97206e-17	1.47631e-17	4.19712e-17	1.28797e-17	2.02436e-17	3.73857e-18	9.86139e-15	3.46651e-18	8.56249e-17	5.77295e-18	8.27896e-17	6.98253e-17	2.98005e-17	1.23007e-17	2.90291e-18	4.39369e-17	2.02503e-16	3.25049e-16	3.57428e-17	1.30089e-15	6.14062e-17	7.47186e-18	1.47265e-16	2.56037e-16	4.63615e-16
2.2445e-16	9.07088e-17	7.58178e-17	3.06519e-16	5.0835e-17	2.44297e-17	2.83249e-17	1.47584e-17	4.19706e-17	1.27861e-17	1.9821e-17	3.71317e-18	9.82798e-15	3.42883e-18	8.55532e-17	5.76702e-18	7.94742e-17	6.69748e-17	2.95188e-17	1.15646e-17	2.90234e-18	4.39283e-17	2.02188e-16	3.23471e-16	3.39437e-17	1.2791e-15	6.11317e-17	7.43137e-18	1.46241e-16	2.36509e-16	4.44708e-16
2.23468e-16	9.04415e-17	6.88199e-17	3.0366e-16	4.94652e-17	2.20662e-17	1.50419e-17	1.47385e-17	4.09438e-17	1.23475e-17	1.96424e-17	3.70107e-18	9.18655e-15	3.40016e-18	5.55195e-17	5.73103e-18	7.42175e-17	6.44062e-17	2.94267e-17	1.12662e-17	2.89447e-18	4.34991e-17	2.01556e-16	3.18764e-16	3.31322e-17	1.2777e-15	6.08929e-17	7.43137e-18	1.45563e-16	2.35816e-16	4.20737e-16
2.2308e-16	8.36682e-17	6.82753e-17	3.00915e-16	4.9115e-17	2.18761e-17	1.46094e-17	1.31588e-17	4.06661e-17	1.23171e-17	1.87475e-17	3.6988e-18	9.14511e-15	3.34179e-18	5.53449e-17	5.65354e-18	7.39515e-17	6.21558e-17	2.94161e-17	1.08144e-17	2.87854e-18	3.97572e-17	1.99981e-16	3.10433e-16	3.30025e-17	1.27673e-15	6.05854e-17	7.41665e-18	1.44869e-16	2.32864e-16	4.18148e-16
2.22655e-16	8.23526e-17	6.5955e-17	2.77755e-16	4.80331e-17	2.15427e-17	1.33806e-17	1.1684e-17	4.06661e-17	1.21261e-17	1.8625e-17	3.69796e-18	9.11904e-15	3.24144e-18	5.50167e-17	5.62094e-18	7.14383e-17	5.06835e-17	2.94006e-17	1.08144e-17	2.87854e-18	3.97572e-17	1.99338e-16	3.07988e-16	3.27868e-17	1.27543e-15	5.94885e-17	7.40521e-18	1.4441e-16	2.06012e-16	4.14641e-16
2.22655e-16	8.0638e-17	6.42538e-17	2.77755e-16	3.8953e-17	2.14954e-17	1.30572e-17	1.15073e-17	4.06661e-17	1.12843e-17	1.84547e-17	3.46421e-18	9.09755e-15	1.41858e-18	5.50167e-17	5.57612e-18	7.07967e-17	4.91577e-17	2.90787e-17	1.02578e-17	1.97051e-18	3.89616e-17	1.6125e-16	3.00395e-16	3.2782e-17	1.27248e-15	5.45219e-17	7.16167e-18	1.43634e-16	2.04641e-16	4.11361e-16
2.16468e-16	8.03972e-17	6.36229e-17	2.7325e-16	3.82995e-17	2.00182e-17	1.23373e-17	1.1455e-17	4.0659e-17	1.05483e-17	1.80799e-17	3.45517e-18	9.04307e-15	1.12246e-18	5.50097e-17	5.45793e-18	6.856e-17	4.80071e-17	2.76133e-17	1.01774e-17	1.65065e-18	3.89118e-17	1.05416e-16	2.9832e-16	3.27391e-17	1.27221e-15	5.37505e-17	5.79935e-18	1.37783e-16	1.90424e-16	4.06154e-16
2.164e-16	7.93485e-17	6.24896e-17	2.72646e-16	3.79717e-17	1.92719e-17	1.18792e-17	1.12767e-17	4.06514e-17	1.01896e-17	1.79669e-17	3.42023e-18	9.04272e-15	1.01749e-18	5.49577e-17	5.42957e-18	6.8089e-17	4.38195e-17	2.75544e-17	1.015e-17	1.56364e-18	3.83459e-17	1.05416e-16	2.90145e-16	2.7426e-17	1.27026e-15	5.32446e-17	5.6685e-18	1.3234e-16	1.89736e-16	4.05046e-16
2.15927e-16	7.92832e-17	5.96921e-17	2.69856e-16	3.79338e-17	1.88414e-17	1.09603e-17	1.12484e-17	3.49002e-17	1.01052e-17	1.79305e-17	3.03433e-18	9.0402e-15	9.97266e-19	5.49418e-17	5.42184e-18	6.30439e-17	4.25666e-17	2.72226e-17	1.015e-17	1.55918e-18	3.76512e-17	1.05416e-16	2.89628e-16	2.7426e-17	1.26964e-15	5.29098e-17	5.58137e-18	1.29367e-16	1.88291e-16	4.04058e-16
2.13818e-16	7.92787e-17	5.38296e-17	2.66589e-16	3.78498e-17	1.83363e-17	1.09296e-17	1.11915e-17	3.20981e-17	9.74801e-18	1.72597e-17	2.58328e-18	9.03872e-15	9.88909e-19	5.36916e-17	4.85445e-18	6.23635e-17	3.87633e-17	2.7065e-17	1.01463e-17	1.55854e-18	3.59936e-17	1.0515e-16	2.88735e-16	2.72587e-17	1.26757e-15	5.2257e-17	5.57952e-18	7.56391e-17	1.87634e-16	4.01249e-16
1.9979e-16	7.76558e-17	4.33137e-17	2.6356e-16	3.68648e-17	1.51181e-17	1.08074e-17	1.11898e-17	2.98535e-17	9.55269e-18	1.38058e-17	2.542e-18	8.86093e-15	9.81536e-19	5.3538e-17	4.65839e-18	6.23541e-17	3.76061e-17	2.69476e-17	9.79248e-18	1.54482e-18	3.49504e-17	1.05013e-16	2.88312e-16	2.61327e-17	1.26487e-15	5.11955e-17	5.56405e-18	7.26153e-17	1.57315e-16	3.92612e-16
1.97555e-16	7.63526e-17	4.01588e-17	2.62584e-16	3.63029e-17	1.50637e-17	1.02305e-17	9.29375e-18	2.87071e-17	9.20138e-18	1.35439e-17	2.47719e-18	8.54179e-15	9.34626e-19	5.34971e-17	4.6456e-18	6.17945e-17	3.6269e-17	2.68513e-17	9.24203e-18	1.54214e-18	3.43844e-17	1.04835e-16	2.77238e-16	2.56022e-17	1.26146e-15	5.09515e-17	5.55303e-18	6.76985e-17	1.40354e-16	3.80204e-16
1.96555e-16	7.59962e-17	4.01588e-17	2.61209e-16	3.60878e-17	1.48629e-17	9.98962e-18	9.02156e-18	2.86897e-17	8.75868e-18	1.2702e-17	2.42245e-18	8.501e-15	9.22337e-19	5.34691e-17	4.54326e-18	5.78005e-17	3.62377e-17	2.68165e-17	7.93167e-18	1.53161e-18	3.41821e-17	1.03624e-16	2.75025e-16	2.5255e-17	1.26043e-15	5.05367e-17	5.54556e-18	6.60632e-17	1.39301e-16	3.78222e-16
1.96219e-16	7.57611e-17	3.98376e-17	2.59036e-16	3.5812e-17	1.30187e-17	9.19636e-18	8.92338e-18	2.82686e-17	8.34541e-18	1.22785e-17	2.42245e-18	8.47229e-15	9.09339e-19	5.20784e-17	4.50637e-18	5.46713e-17	3.59765e-17	2.41794e-17	7.4769e-18	1.48052e-18	3.38442e-17	1.0344e-16	2.73161e-16	2.49389e-17	1.25963e-15	5.03544e-17	5.5065e-18	6.58558e-17	1.13936e-16	3.75778e-16
1.95094e-16	7.48551e-17	3.92363e-17	2.52397e-16	3.56891e-17	1.29742e-17	8.97625e-18	8.20368e-18	2.52316e-17	8.22356e-18	1.22323e-17	2.3633e-18	8.46891e-15	8.50755e-19	5.18868e-17	4.48939e-18	5.38698e-17	3.51011e-17	2.38949e-17	7.4616e-18	1.2846e-18	3.35858e-17	1.03158e-16	2.72094e-16	2.40961e-17	1.25842e-15	4.98477e-17	4.85394e-18	6.51085e-17	1.13245e-16	3.74921e-16
1.89235e-16	6.63583e-17	3.37913e-17	2.38817e-16	3.56397e-17	1.27871e-17	8.95902e-18	7.88795e-18	2.43378e-17	7.87158e-18	1.20837e-17	2.34846e-18	8.46457e-15	6.87416e-19	5.16862e-17	4.48207e-18	5.33715e-17	3.24234e-17	2.38347e-17	7.38893e-18	1.27091e-18	3.3327e-17	1.03147e-16	2.71266e-16	2.35956e-17	1.25539e-15	4.97619e-17	4.18732e-18	5.36327e-17	1.10529e-16	3.72823e-16
1.83129e-16	6.63583e-17	3.29248e-17	2.38533e-16	3.55007e-17	1.2117e-17	8.95902e-18	7.77363e-18	2.42557e-17	7.00525e-18	1.20554e-17	2.32435e-18	7.7913e-15	6.63795e-19	5.1541e-17	4.37809e-18	5.32287e-17	3.2089e-17	2.3648e-17	7.2952e-18	1.25818e-18	3.31882e-17	1.03122e-16	2.66103e-16	2.3233e-17	9.93377e-16	4.93572e-17	3.99347e-18	5.35572e-17	1.10236e-16	3.41083e-16
1.8116e-16	6.63239e-17	3.2267e-17	2.3634e-16	3.47457e-17	1.203e-17	8.94001e-18	7.41183e-18	2.4247e-17	6.52128e-18	1.12431e-17	2.31945e-18	1.08944e-15	5.16843e-19	5.15171e-17	4.27891e-18	5.19284e-17	2.97327e-17	2.35734e-17	6.32832e-18	9.34256e-19	3.2835e-17	3.5555e-17	2.661e-16	2.23557e-17	9.63596e-16	4.92644e-17	3.90758e-18	5.20885e-17	1.04528e-16	1.13734e-16
1.80495e-16	6.60599e-17	3.22552e-17	2.35426e-16	2.92775e-17	1.15773e-17	8.9126e-18	6.38677e-18	2.41798e-17	6.27045e-18	1.11815e-17	2.3104e-18	7.81428e-16	4.9335e-19	5.08764e-17	3.78049e-18	5.17508e-17	2.80224e-17	2.35039e-17	6.22732e-18	8.76473e-19	2.64916e-17	3.04669e-17	2.65324e-16	2.2185e-17	9.58644e-16	4.91726e-17	3.83101e-18	5.20011e-17	1.01716e-16	1.02371e-16
1.79956e-16	6.31043e-17	3.21704e-17	2.34871e-16	2.89763e-17	1.14945e-17	8.67542e-18	6.25313e-18	2.22934e-17	6.06341e-18	1.10324e-17	1.95603e-18	7.23828e-16	4.69328e-19	4.97604e-17	3.72656e-18	5.14551e-17	2.75972e-17	2.05498e-17	6.09466e-18	8.72863e-19	2.6134e-17	3.04618e-17	2.64185e-16	2.21569e-17	9.44012e-16	4.77805e-17	3.78176e-18	5.15783e-17	1.00448e-16	9.93913e-17
1.73709e-16	6.27571e-17	3.20851e-17	2.3453e-16	2.88602e-17	1.14576e-17	7.12389e-18	6.17703e-18	2.22934e-17	6.04241e-18	1.10139e-17	1.9015e-18	7.0894e-16	4.59048e-19	4.95476e-17	3.71413e-18	4.98484e-17	2.73166e-17	1.96205e-17	6.02473e-18	8.66716e-19	2.6134e-17	3.04285e-17	2.63877e-16	2.2107e-17	9.41367e-16	4.75755e-17	3.74625e-18	5.14566e-17	1.00204e-16	9.83728e-17
1.73162e-16	5.29337e-17	3.10768e-17	2.34431e-16	2.85247e-17	1.12225e-17	7.06359e-18	3.09455e-18	2.19703e-17	5.92669e-18	1.07276e-17	1.89137e-18	7.07936e-16	4.3615e-19	4.94544e-17	3.52412e-18	4.45713e-17	2.73166e-17	1.96126e-17	6.01811e-18	8.55498e-19	2.59764e-17	3.03569e-17	2.63789e-16	1.96977e-17	9.40564e-16	4.36563e-17	3.73353e-18	4.82887e-17	9.91454e-17	9.72319e-17
1.70397e-16	4.20207e-17	3.09089e-17	2.32499e-16	2.84642e-17	1.08073e-17	6.97758e-18	3.05259e-18	1.91159e-17	5.82078e-18	1.06581e-17	1.88456e-18	7.01567e-16	4.31009e-19	4.93591e-17	3.49305e-18	4.44557e-17	2.56781e-17	1.84905e-17	5.98225e-18	8.50699e-19	2.58202e-17	3.03195e-17	2.59165e-16	1.96977e-17	9.40368e-16	4.24111e-17	3.67672e-18	3.85049e-17	9.47973e-17	9.55892e-17
7.86568e-17	3.68363e-17	3.08903e-17	2.31482e-16	2.84321e-17	1.05151e-17	6.82418e-18	3.03203e-18	1.87029e-17	5.11623e-18	1.05995e-17	1.88215e-18	7.01033e-16	4.27649e-19	4.88311e-17	3.44929e-18	4.39599e-17	2.55949e-17	1.8016e-17	5.45608e-18	7.73578e-19	2.5458e-17	3.02643e-17	2.52366e-16	1.74294e-17	9.39845e-16	4.20569e-17	3.62271e-18	3.66939e-17	9.36353e-17	9.17294e-17
6.00543e-17	3.68007e-17	3.08697e-17	2.30579e-16	1.93352e-17	1.02804e-17	6.74287e-18	2.98355e-18	1.79997e-17	5.11623e-18	1.05225e-17	1.88201e-18	6.98698e-16	4.02416e-19	4.70748e-17	3.43767e-18	4.37408e-17	2.50993e-17	1.48656e-17	5.45608e-18	7.21112e-19	2.41353e-17	3.02634e-17	2.51719e-16	1.71929e-17	9.37691e-16	4.19715e-17	3.61417e-18	3.6547e-17	9.31297e-17	9.02975e-17
6.00543e-17	3.67068e-17	3.07554e-17	2.29929e-16	1.88035e-17	1.02452e-17	6.32449e-18	2.9767e-18	1.76154e-17	5.06484e-18	9.84427e-18	1.79982e-18	6.55405e-16	3.83734e-19	4.68747e-17	2.56733e-18	4.36398e-17	2.49519e-17	1.44166e-17	5.45383e-18	7.03706e-19	2.31242e-17	3.02607e-17	2.51382e-16	1.71819e-17	9.34323e-16	4.18737e-17	3.56285e-18	2.99186e-17	9.1364e-17	8.82503e-17
5.89518e-17	3.61203e-17	2.47474e-17	2.24104e-16	1.87995e-17	8.79821e-18	5.75116e-18	2.8466e-18	1.66927e-17	5.03775e-18	9.83384e-18	1.79707e-18	5.55909e-16	3.78987e-19	4.64487e-17	2.54424e-18	4.0591e-17	2.46339e-17	1.25198e-17	5.44223e-18	7.03632e-19	2.26177e-17	2.99098e-17	2.49744e-16	1.69972e-17	9.3342e-16	4.18039e-17	3.54858e-18	2.94426e-17	9.09848e-17	8.40373e-17
5.89388e-17	3.6104e-17	2.28646e-17	2.23736e-16	1.87995e-17	8.52582e-18	5.46815e-18	2.4299e-18	1.38832e-17	5.01851e-18	9.81457e-18	1.77632e-18	5.22924e-16	3.67971e-19	4.62335e-17	2.53583e-18	4.03696e-17	2.44349e-17	1.24503e-17	5.4336e-18	6.97289e-19	2.02275e-17	2.82618e-17	2.48747e-16	1.63386e-17	9.31516e-16	4.18031e-17	3.24499e-18	2.94257e-17	7.22614e-17	8.18211e-17
5.82884e-17	3.58606e-17	2.19236e-17	2.23516e-16	1.87789e-17	8.51688e-18	5.38364e-18	2.07452e-18	1.38806e-17	4.62611e-18	9.79329e-18	1.77632e-18	4.94038e-16	3.53066e-19	4.54016e-17	2.53574e-18	4.03606e-17	2.08338e-17	1.14675e-17	5.42646e-18	6.94878e-19	2.00653e-17	2.77512e-17	2.3692e-16	1.54845e-17	9.31096e-16	4.013e-17	3.24499e-18	2.91108e-17	7.22614e-17	8.00532e-17
5.82884e-17	3.55008e-17	2.16653e-17	2.23516e-16	1.85807e-17	8.44559e-18	4.50626e-18	2.07452e-18	1.37969e-17	4.62611e-18	9.77481e-18	1.77228e-18	4.86926e-16	3.35968e-19	4.52677e-17	2.53536e-18	4.03414e-17	2.02411e-17	1.12028e-17	5.41993e-18	6.93909e-19	1.99467e-17	2.74888e-17	2.35966e-16	1.48558e-17	9.30455e-16	4.013e-17	3.23065e-18	2.90436e-17	7.01047e-17	7.95578e-17
5.78538e-17	3.47887e-17	2.07715e-17	2.2349e-16	1.65524e-17	8.36006e-18	4.46115e-18	2.03478e-18	1.37664e-17	4.37682e-18	9.6653e-18	1.75374e-18	4.74893e-16	3.14733e-19	4.51967e-17	2.53099e-18	4.01522e-17	1.98578e-17	1.11855e-17	5.39173e-18	6.66818e-19	1.98743e-17	2.74008e-17	2.32314e-16	1.32275e-17	9.27906e-16	3.97813e-17	3.22069e-18	2.76504e-17	6.98127e-17	7.86417e-17
5.74293e-17	3.39951e-17	2.0236e-17	2.23469e-16	1.62023e-17	8.27541e-18	4.35069e-18	2.0316e-18	1.37203e-17	4.37682e-18	9.62925e-18	1.74773e-18	4.52341e-16	3.06419e-19	4.47334e-17	2.38769e-18	3.93273e-17	1.9725e-17	1.10979e-17	5.38519e-18	6.64926e-19	1.98325e-17	2.64003e-17	2.31155e-16	1.31212e-17	9.2618e-16	3.95893e-17	3.21033e-18	2.742e-17	6.89726e-17	7.75771e-17
5.56942e-17	3.0802e-17	1.99266e-17	2.23275e-16	1.60986e-17	8.192e-18	4.2625e-18	2.02723e-18	1.17088e-17	4.12867e-18	9.45252e-18	1.74604e-18	4.47925e-16	2.78659e-19	4.47334e-17	2.37901e-18	3.26602e-17	1.96715e-17	1.10209e-17	5.37688e-18	6.61025e-19	1.90093e-17	2.49842e-17	2.30049e-16	1.31212e-17	9.23012e-16	2.68873e-17	3.08442e-18	2.65595e-17	6.87802e-17	7.62503e-17
5.55645e-17	3.03391e-17	1.98972e-17	2.22457e-16	1.60174e-17	7.55601e-18	4.15981e-18	2.02151e-18	1.16356e-17	3.9344e-18	9.44402e-18	1.62577e-18	3.62392e-16	2.75239e-19	2.75845e-17	2.37801e-18	3.10149e-17	1.93437e-17	1.02275e-17	5.37283e-18	6.25988e-19	1.89797e-17	2.46094e-17	2.00288e-16	1.30047e-17	9.21029e-16	2.60697e-17	2.85137e-18	2.63463e-17	6.79367e-17	7.14994e-17
5.22835e-17	3.01168e-17	1.97924e-17	2.21845e-16	1.59693e-17	7.55312e-18	4.10533e-18	1.87087e-18	1.08791e-17	3.87573e-18	9.326e-18	1.47589e-18	3.5505e-16	2.71398e-19	2.14744e-17	2.3674e-18	3.08715e-17	1.93268e-17	9.99607e-18	5.36974e-18	6.24682e-19	1.89797e-17	2.44891e-17	1.55223e-16	1.20137e-17	9.20438e-16	2.52895e-17	2.68642e-18	2.57141e-17	6.46235e-17	6.91301e-17
4.99896e-17	2.99651e-17	1.91379e-17	2.17893e-16	1.59567e-17	6.53025e-18	4.02274e-18	1.6658e-18	1.04916e-17	3.8676e-18	9.31673e-18	1.44511e-18	3.54895e-16	2.51542e-19	2.13161e-17	2.3405e-18	3.05589e-17	1.9306e-17	9.74967e-18	5.36641e-18	5.991e-19	1.88718e-17	2.44219e-17	1.36732e-16	1.07493e-17	9.19605e-16	2.52014e-17	2.6572e-18	2.52378e-17	6.40969e-17	6.80746e-17
4.97639e-17	2.94987e-17	1.91264e-17	2.15192e-16	1.4065e-17	6.47657e-18	3.93825e-18	1.61981e-18	1.029e-17	3.82483e-18	9.29667e-18	1.30411e-18	3.5353e-16	2.48921e-19	2.10738e-17	2.3369e-18	3.03797e-17	1.92191e-17	9.68787e-18	4.90304e-18	5.98567e-19	1.88451e-17	2.44014e-17	1.34492e-16	1.0618e-17	9.19222e-16	2.47718e-17	2.60608e-18	2.11841e-17	6.37953e-17	6.75437e-17
4.97462e-17	2.92306e-17	1.85555e-17	2.15021e-16	1.36052e-17	6.44084e-18	3.58122e-18	1.50926e-18	7.82436e-18	3.60461e-18	9.28652e-18	1.23765e-18	3.52593e-16	2.44339e-19	2.10204e-17	2.30325e-18	3.03133e-17	1.90897e-17	9.65592e-18	4.88531e-18	5.97837e-19	1.84668e-17	2.43875e-17	1.0075e-16	1.01353e-17	9.16527e-16	1.73736e-17	2.56973e-18	2.11319e-17	6.3395e-17	6.58361e-17
4.89563e-17	2.90466e-17	1.84014e-17	2.15012e-16	1.32359e-17	6.16266e-18	3.16287e-18	1.49234e-18	7.50073e-18	3.5663e-18	9.08058e-18	1.21512e-18	3.06858e-16	2.25487e-19	2.10012e-17	2.29981e-18	2.80013e-17	1.83791e-17	9.6243e-18	4.69992e-18	5.96862e-19	1.83637e-17	2.42543e-17	9.01664e-17	1.00009e-17	4.34205e-16	1.43076e-17	2.51136e-18	1.98227e-17	6.17169e-17	4.74623e-17
4.89183e-17	2.69227e-17	1.82965e-17	2.14989e-16	1.32093e-17	6.15496e-18	3.15406e-18	1.4659e-18	7.17692e-18	3.52713e-18	8.9778e-18	1.15886e-18	3.03586e-16	2.23994e-19	2.09699e-17	2.27803e-18	2.80013e-17	1.79236e-17	9.59264e-18	4.69485e-18	4.76658e-19	1.10806e-17	2.14094e-17	8.89985e-17	9.96411e-18	4.27841e-16	1.04528e-17	2.50513e-18	1.89421e-17	6.17169e-17	4.6487e-17
4.89177e-17	2.66233e-17	1.28968e-17	2.14977e-16	1.31209e-17	6.08652e-18	3.13535e-18	1.43289e-18	7.10196e-18	2.35571e-18	8.9778e-18	1.14121e-18	2.93113e-16	2.19511e-19	2.0933e-17	2.25729e-18	2.78841e-17	1.74334e-17	9.10261e-18	4.66095e-18	4.54652e-19	1.09674e-17	2.10709e-17	8.89082e-17	9.82805e-18	2.68995e-16	9.86776e-18	2.49299e-18	1.8666e-17	6.10659e-17	4.04896e-17
4.82361e-17	2.60584e-17	1.26741e-17	1.99739e-16	1.30903e-17	6.04688e-18	3.13221e-18	1.42335e-18	6.78125e-18	2.22017e-18	7.79279e-18	1.13334e-18	2.86795e-16	2.18554e-19	1.94994e-17	2.24004e-18	2.72788e-17	1.40553e-17	9.02662e-18	4.66095e-18	4.51602e-19	1.09376e-17	2.06933e-17	8.83749e-17	8.66508e-18	2.68995e-16	9.64249e-18	2.48587e-18	1.81084e-17	6.09121e-17	3.9379e-17
4.82361e-17	2.54715e-17	1.26741e-17	1.93614e-16	1.04412e-17	5.7807e-18	3.02828e-18	1.41161e-18	6.7175e-18	2.19868e-18	7.79279e-18	1.13231e-18	2.83816e-16	1.82088e-19	1.93026e-17	2.21624e-18	2.72055e-17	1.36683e-17	9.01638e-18	4.65801e-18	2.8503e-19	1.09361e-17	1.97205e-17	8.78073e-17	8.53866e-18	2.68995e-16	9.58158e-18	2.26443e-18	1.63349e-17	5.84867e-17	3.87172e-17
4.81723e-17	2.43176e-17	1.26741e-17	1.93212e-16	1.04091e-17	5.61673e-18	2.99143e-18	1.40989e-18	6.7175e-18	2.18022e-18	7.76535e-18	1.12949e-18	2.7014e-16	1.80961e-19	1.92843e-17	2.2027e-18	1.23502e-17	1.33298e-17	9.01615e-18	4.49037e-18	2.78657e-19	1.09316e-17	1.89856e-17	8.75666e-17	8.43263e-18	2.67183e-16	9.11113e-18	2.25518e-18	1.45046e-17	5.82979e-17	3.75046e-17
2.9169e-17	2.41815e-17	1.26467e-17	1.30486e-16	1.03857e-17	5.11448e-18	2.89084e-18	1.37471e-18	6.67251e-18	2.042e-18	7.76406e-18	1.12849e-18	2.42723e-16	1.80961e-19	1.91934e-17	2.20201e-18	1.11468e-17	1.32912e-17	9.00997e-18	4.48983e-18	2.77222e-19	1.09212e-17	1.88617e-17	8.70856e-17	8.07564e-18	2.66332e-16	7.2291e-18	2.22826e-18	1.42722e-17	5.71599e-17	3.36179e-17
2.72483e-17	2.40774e-17	1.26339e-17	1.30486e-16	1.03443e-17	5.09226e-18	2.80237e-18	1.26635e-18	6.35145e-18	2.01463e-18	7.76037e-18	1.06311e-18	2.16977e-16	1.80565e-19	1.91555e-17	2.20085e-18	1.04061e-17	1.32557e-17	8.94482e-18	4.45142e-18	2.77157e-19	9.30598e-18	1.81445e-17	8.60364e-17	7.54927e-18	2.66332e-16	7.12314e-18	2.19217e-18	1.15407e-17	5.61658e-17	3.23794e-17
2.67734e-17	2.39249e-17	1.25367e-17	1.30486e-16	1.00252e-17	5.04882e-18	2.78799e-18	1.23319e-18	6.04509e-18	1.98795e-18	7.60039e-18	1.03659e-18	2.05138e-16	1.80539e-19	1.90888e-17	2.01108e-18	1.04061e-17	7.3641e-18	8.93326e-18	4.44967e-18	2.69565e-19	9.22546e-18	1.80776e-17	8.55258e-17	7.28973e-18	2.6628e-16	6.42121e-18	2.08407e-18	1.10679e-17	5.57192e-17	3.1634e-17
2.5869e-17	2.34853e-17	1.23458e-17	1.29595e-16	1.00167e-17	5.00053e-18	2.73654e-18	1.2117e-18	5.99641e-18	1.85302e-18	3.15849e-18	1.02222e-18	2.00993e-16	1.80387e-19	1.90794e-17	1.85535e-18	1.03894e-17	7.02573e-18	8.92694e-18	4.44344e-18	2.69333e-19	9.19948e-18	1.80348e-17	8.44368e-17	7.22399e-18	2.66237e-16	6.42121e-18	2.08017e-18	1.02748e-17	5.54752e-17	3.11612e-17
2.55609e-17	2.33964e-17	1.22248e-17	1.29296e-16	9.92741e-18	4.48254e-18	2.71759e-18	1.20695e-18	5.93301e-18	1.26048e-18	3.03118e-18	9.13069e-19	1.98932e-16	1.69071e-19	1.90669e-17	1.85505e-18	1.03825e-17	6.37336e-18	8.91961e-18	4.40547e-18	2.65073e-19	9.15194e-18	1.79569e-17	7.72414e-17	7.06714e-18	2.59884e-16	6.37676e-18	2.07683e-18	9.12457e-18	5.50024e-17	3.04734e-17
2.50522e-17	2.31869e-17	9.63532e-18	1.29142e-16	9.91201e-18	4.46195e-18	2.61225e-18	1.14504e-18	5.85248e-18	1.21382e-18	3.02528e-18	8.96563e-19	1.97403e-16	1.67096e-19	1.85933e-17	1.85498e-18	1.0376e-17	6.30981e-18	8.80134e-18	4.23348e-18	2.5549e-19	9.09256e-18	1.78242e-17	7.68707e-17	7.00477e-18	2.5945e-16	6.30393e-18	2.07121e-18	8.8134e-18	5.06556e-17	3.00739e-17
2.22467e-17	2.31809e-17	9.13677e-18	1.25521e-16	9.91201e-18	4.13001e-18	2.33931e-18	1.02809e-18	5.50251e-18	1.15446e-18	2.7099e-18	8.66443e-19	1.91597e-16	1.66326e-19	1.85911e-17	1.85415e-18	1.01138e-17	5.93097e-18	8.65634e-18	4.20468e-18	2.55001e-19	9.09035e-18	3.34035e-18	7.67517e-17	6.9584e-18	2.5919e-16	6.25903e-18	2.06736e-18	8.68073e-18	5.03539e-17	2.90596e-17
1.98895e-17	2.28171e-17	8.77956e-18	8.67829e-17	9.90824e-18	3.87768e-18	2.17223e-18	9.83439e-19	5.36266e-18	1.13811e-18	2.67125e-18	8.34029e-19	1.84104e-16	1.6576e-19	1.85223e-17	1.80401e-18	9.24527e-18	5.86561e-18	8.65634e-18	9.25861e-19	2.53401e-19	9.01323e-18	2.74722e-18	7.66724e-17	6.78117e-18	2.58609e-16	6.07245e-18	1.64616e-18	8.55182e-18	4.921e-17	2.71354e-17
1.88612e-17	2.27732e-17	8.77618e-18	8.67317e-17	9.90319e-18	3.85373e-18	2.01879e-18	9.67507e-19	5.36266e-18	9.42859e-19	2.63177e-18	8.27754e-19	1.83125e-16	1.52807e-19	1.8389e-17	1.65251e-18	9.24527e-18	5.70381e-18	7.60489e-18	8.22816e-19	1.82648e-19	8.31042e-18	2.38467e-18	7.6507e-17	6.75928e-18	3.90003e-17	5.99661e-18	1.63609e-18	8.2566e-18	4.09142e-17	1.93431e-17
1.74469e-17	2.27512e-17	8.7391e-18	8.54165e-17	9.7565e-18	3.77628e-18	1.928e-18	9.33882e-19	5.34363e-18	9.34204e-19	2.61825e-18	8.18536e-19	1.82204e-16	1.50508e-19	1.83889e-17	1.60334e-18	9.22631e-18	5.58189e-18	7.47017e-18	8.00299e-19	1.65876e-19	8.31042e-18	2.30301e-18	6.07547e-17	6.72712e-18	3.90003e-17	5.87766e-18	1.63609e-18	7.88524e-18	4.08902e-17	1.8648e-17
1.65134e-17	2.25002e-17	8.73174e-18	8.3215e-17	9.73775e-18	3.76987e-18	1.90344e-18	9.33882e-19	5.32885e-18	9.05643e-19	2.61146e-18	7.70598e-19	1.76087e-16	1.50017e-19	1.83779e-17	1.57784e-18	9.20814e-18	5.57028e-18	7.41757e-18	7.96405e-19	1.64809e-19	8.30361e-18	2.29206e-18	6.04554e-17	6.72071e-18	3.85944e-17	5.19074e-18	1.58057e-18	7.88384e-18	3.97119e-17	1.82335e-17
1.60565e-17	2.18275e-17	8.71988e-18	8.13594e-17	9.72418e-18	3.75562e-18	1.7807e-18	9.32231e-19	5.326e-18	8.86133e-19	2.52638e-18	7.55334e-19	1.47875e-16	1.49355e-19	1.80947e-17	1.53947e-18	9.19732e-18	5.55809e-18	7.41757e-18	7.91287e-19	1.53003e-19	8.24904e-18	2.24185e-18	5.95876e-17	6.64871e-18	3.83801e-17	5.15502e-18	1.56833e-18	7.72852e-18	3.88496e-17	1.70945e-17
1.59509e-17	2.15224e-17	8.53975e-18	8.11904e-17	9.51259e-18	3.73713e-18	1.76852e-18	9.27089e-19	5.16021e-18	8.74434e-19	2.24122e-18	7.51254e-19	1.47875e-16	1.35072e-19	1.80532e-17	1.53115e-18	8.86302e-18	5.54319e-18	7.41537e-18	7.84705e-19	1.49935e-19	8.21273e-18	2.15258e-18	5.84006e-17	6.64308e-18	3.83128e-17	5.10468e-18	1.56741e-18	7.68452e-18	3.8792e-17	1.69799e-17
1.58213e-17	2.11657e-17	8.53259e-18	8.04512e-17	9.27617e-18	2.96582e-18	1.75904e-18	9.10631e-19	5.01368e-18	8.67604e-19	2.17099e-18	7.5107e-19	1.42635e-16	1.34998e-19	1.80219e-17	1.51736e-18	8.10061e-18	4.33844e-18	7.41273e-18	7.70935e-19	1.4896e-19	7.9389e-18	2.14887e-18	5.83987e-17	6.63063e-18	3.77983e-17	5.08226e-18	1.56598e-18	7.25324e-18	3.86437e-17	1.66076e-17
1.55349e-17	2.11195e-17	8.52316e-18	7.67867e-17	9.2424e-18	2.95328e-18	1.73541e-18	8.34028e-19	5.01368e-18	8.25667e-19	1.97901e-18	7.49239e-19	1.42186e-16	1.34837e-19	1.79814e-17	1.5033e-18	8.09703e-18	3.87825e-18	7.41076e-18	7.59751e-19	1.48102e-19	7.76275e-18	2.12382e-18	5.80811e-17	6.42905e-18	3.76504e-17	5.06995e-18	1.56435e-18	7.19925e-18	3.86199e-17	1.63966e-17
1.54564e-17	2.08194e-17	8.51615e-18	7.2505e-17	8.60318e-18	2.86713e-18	1.50673e-18	7.0034e-19	4.95963e-18	8.21731e-19	1.96097e-18	7.45169e-19	1.39396e-16	1.34187e-19	3.80875e-18	1.47504e-18	7.93883e-18	3.67811e-18	7.4078e-18	5.52077e-19	1.40155e-19	7.27455e-18	2.11339e-18	5.72035e-17	6.38578e-18	3.75036e-17	4.96449e-18	1.56375e-18	6.91449e-18	3.86146e-17	1.5551e-17
1.53779e-17	2.04565e-17	8.33119e-18	7.20115e-17	8.564e-18	2.85791e-18	1.46817e-18	6.80124e-19	4.75053e-18	8.12737e-19	1.96097e-18	6.92339e-19	1.36831e-16	1.27867e-19	3.80875e-18	1.3324e-18	7.45396e-18	3.23518e-18	7.16816e-18	5.50192e-19	1.32324e-19	6.98685e-18	2.10564e-18	2.84468e-17	6.3693e-18	3.74435e-17	4.8952e-18	1.36274e-18	6.82296e-18	3.80129e-17	1.43683e-17
1.53134e-17	2.04188e-17	8.17685e-18	6.49858e-17	8.54748e-18	2.7907e-18	1.42234e-18	6.71432e-19	4.16663e-18	7.28639e-19	1.9558e-18	6.32233e-19	1.35459e-16	1.24679e-19	3.74838e-18	1.2944e-18	6.6127e-18	3.19863e-18	7.05244e-18	5.4459e-19	1.27867e-19	6.5815e-18	2.04824e-18	2.82709e-17	6.29968e-18	2.21783e-17	4.80182e-18	1.36274e-18	6.74936e-18	3.67477e-17	1.34338e-17
1.52941e-17	2.04188e-17	8.07774e-18	6.42314e-17	8.53758e-18	2.77632e-18	1.37069e-18	6.63728e-19	4.08593e-18	7.07638e-19	1.95233e-18	6.2089e-19	1.34513e-16	1.21704e-19	3.66705e-18	1.05557e-18	6.31605e-18	3.01768e-18	6.97294e-18	5.39759e-19	1.27494e-19	5.72606e-18	2.04431e-18	2.35006e-17	6.29124e-18	1.31138e-17	4.06862e-18	1.35816e-18	6.65173e-18	3.66381e-17	1.28154e-17
1.20799e-17	2.04084e-17	7.91735e-18	6.34419e-17	8.44743e-18	2.55492e-18	1.35865e-18	6.60986e-19	4.08214e-18	7.01687e-19	1.87287e-18	6.05653e-19	1.34513e-16	1.05314e-19	3.66152e-18	9.11079e-19	5.96723e-18	2.84482e-18	6.96553e-18	5.28906e-19	1.26255e-19	5.71798e-18	2.04099e-18	2.2247e-17	6.28498e-18	1.25229e-17	3.94956e-18	1.35667e-18	6.51194e-18	3.62683e-17	1.25552e-17
1.19679e-17	2.03904e-17	7.83288e-18	6.34136e-17	7.30131e-18	2.4995e-18	1.34078e-18	6.39685e-19	4.07043e-18	5.95885e-19	1.83534e-18	5.86226e-19	1.32866e-16	1.03179e-19	3.63489e-18	6.30699e-19	5.92029e-18	2.75011e-18	6.62059e-18	5.28535e-19	1.11116e-19	5.64099e-18	2.03564e-18	1.58159e-17	6.28471e-18	1.24588e-17	3.79343e-18	1.35434e-18	5.93944e-18	3.6012e-17	1.21658e-17
1.14148e-17	2.03169e-17	7.28908e-18	6.32185e-17	7.25218e-18	2.46942e-18	1.26434e-18	6.39383e-19	4.06726e-18	5.79222e-19	1.79065e-18	5.78739e-19	1.32765e-16	9.60898e-20	3.63266e-18	6.09258e-19	5.76255e-18	2.46692e-18	6.6195e-18	5.2708e-19	1.08528e-19	5.53143e-18	1.37742e-18	1.58159e-17	6.27778e-18	1.2181e-17	3.7412e-18	1.1088e-18	5.75916e-18	3.58116e-17	1.20357e-17
1.05679e-17	2.00567e-17	7.00833e-18	6.31254e-17	7.18062e-18	2.39438e-18	1.24825e-18	6.279e-19	3.98079e-18	5.70069e-19	1.76852e-18	5.63008e-19	1.32606e-16	9.53834e-20	3.55016e-18	6.09258e-19	5.72691e-18	2.02346e-18	6.29737e-18	5.25147e-19	1.0832e-19	5.52311e-18	1.37419e-18	1.44915e-17	5.86575e-18	1.1692e-17	2.90187e-18	1.0613e-18	5.74537e-18	3.5409e-17	1.18233e-17
9.21645e-18	2.00365e-17	6.87857e-18	6.284e-17	7.11092e-18	2.39287e-18	1.06522e-18	6.2677e-19	3.86584e-18	5.59198e-19	1.76604e-18	5.55797e-19	1.30976e-16	8.88407e-20	3.53285e-18	5.90865e-19	5.72691e-18	2.00048e-18	6.27656e-18	5.20917e-19	1.06942e-19	5.29419e-18	1.35856e-18	1.37345e-17	5.5033e-18	1.16617e-17	2.89892e-18	4.12943e-19	5.7386e-18	3.50191e-17	1.16119e-17
9.1927e-18	1.9984e-17	6.80974e-18	5.56824e-17	4.26518e-18	2.36964e-18	1.06522e-18	5.95409e-19	2.901e-18	5.17677e-19	1.74903e-18	4.87298e-19	1.30227e-16	8.79137e-20	3.48063e-18	5.60223e-19	5.19128e-18	1.87997e-18	6.22188e-18	5.08172e-19	9.28777e-20	5.10132e-18	1.35234e-18	1.33392e-17	5.4418e-18	1.14596e-17	2.87622e-18	3.62848e-19	5.70315e-18	3.45409e-17	1.11349e-17
9.07625e-18	9.15369e-18	6.80974e-18	5.56691e-17	4.26518e-18	2.35748e-18	1.03791e-18	5.90947e-19	2.62307e-18	5.08111e-19	1.46072e-18	4.68802e-19	1.30076e-16	8.68208e-20	3.47826e-18	5.56709e-19	5.14969e-18	1.78153e-18	6.19394e-18	5.00291e-19	9.11794e-20	4.82729e-18	1.30715e-18	1.33079e-17	5.42303e-18	1.08258e-17	2.82785e-18	3.62848e-19	5.53436e-18	3.41912e-17	1.06848e-17
8.96432e-18	9.1298e-18	6.47839e-18	5.55741e-17	4.23855e-18	2.33893e-18	1.0259e-18	5.8616e-19	2.55626e-18	5.07439e-19	1.4364e-18	4.5483e-19	1.29152e-16	8.67357e-20	3.33305e-18	5.47605e-19	5.08697e-18	1.65843e-18	5.9435e-18	4.84896e-19	9.07105e-20	4.63249e-18	1.30594e-18	1.31235e-17	5.39918e-18	9.17044e-18	2.8278e-18	3.52598e-19	5.52462e-18	3.35964e-17	1.05203e-17
8.82999e-18	9.1298e-18	6.47814e-18	5.49121e-17	4.23275e-18	2.3305e-18	9.62535e-19	5.66614e-19	2.30482e-18	5.06702e-19	1.41325e-18	4.54489e-19	1.29075e-16	8.66602e-20	3.33214e-18	5.45634e-19	5.0251e-18	1.60883e-18	5.94085e-18	4.5436e-19	7.89505e-20	4.60824e-18	1.30395e-18	1.30855e-17	5.27906e-18	9.05214e-18	2.76283e-18	3.48043e-19	5.50758e-18	3.34056e-17	1.04541e-17
8.60952e-18	9.10363e-18	6.47252e-18	5.47388e-17	4.20045e-18	2.31186e-18	9.61536e-19	5.46801e-19	2.18156e-18	5.04928e-19	1.38285e-18	4.5318e-19	1.26107e-16	8.65453e-20	3.33112e-18	5.09179e-19	4.94077e-18	1.5516e-18	5.88351e-18	4.26488e-19	7.68943e-20	4.57147e-18	1.30391e-18	1.19596e-17	5.11055e-18	8.96445e-18	2.70838e-18	3.46661e-19	5.12136e-18	3.3342e-17	1.02603e-17
8.22457e-18	9.09715e-18	6.47252e-18	5.47192e-17	3.84282e-18	1.75965e-18	9.58769e-19	5.36539e-19	1.06281e-18	4.9829e-19	1.03271e-18	4.21315e-19	1.25598e-16	8.52064e-20	3.32407e-18	5.09179e-19	4.85392e-18	1.48903e-18	5.6491e-18	4.08906e-19	7.61991e-20	4.55316e-18	1.28281e-18	1.19337e-17	5.01948e-18	8.78175e-18	2.67412e-18	3.43608e-19	4.87076e-18	3.31988e-17	1.01093e-17
7.21812e-18	9.08755e-18	6.46612e-18	5.30146e-17	3.60757e-18	1.72954e-18	9.49736e-19	5.35849e-19	1.0452e-18	4.21671e-19	1.00322e-18	4.19993e-19	1.25092e-16	8.24462e-20	3.25253e-18	5.09179e-19	4.16813e-18	1.48609e-18	5.64264e-18	4.0312e-19	7.60867e-20	4.4351e-18	1.24957e-18	1.19147e-17	4.94254e-18	8.68506e-18	2.64953e-18	3.42901e-19	4.61501e-18	3.31988e-17	9.94147e-18
6.90534e-18	8.99454e-18	6.36186e-18	5.28968e-17	3.58504e-18	1.71216e-18	9.43116e-19	5.33791e-19	1.0452e-18	4.16017e-19	9.80891e-19	4.15535e-19	1.10425e-16	7.71928e-20	3.25045e-18	5.08835e-19	4.15287e-18	1.44303e-18	5.63861e-18	4.00788e-19	7.60305e-20	4.14091e-18	1.19905e-18	1.19044e-17	4.93758e-18	8.58203e-18	2.44545e-18	3.40717e-19	4.30909e-18	3.30974e-17	9.39067e-18
6.67718e-18	8.35571e-18	6.15791e-18	5.28933e-17	3.05099e-18	1.69289e-18	8.88277e-19	5.32749e-19	9.9493e-19	3.88491e-19	9.69202e-19	4.1543e-19	1.10425e-16	7.5081e-20	3.22247e-18	5.08835e-19	4.12246e-18	1.3185e-18	5.61074e-18	2.95874e-19	7.5999e-20	4.13181e-18	1.19905e-18	1.19019e-17	4.92799e-18	8.55791e-18	2.24524e-18	3.21087e-19	4.14359e-18	3.30974e-17	9.30661e-18
6.67433e-18	8.26583e-18	6.12592e-18	5.28251e-17	2.89994e-18	1.67588e-18	8.83712e-19	5.32632e-19	9.86917e-19	3.81875e-19	6.47015e-19	4.13045e-19	1.10393e-16	7.21533e-20	2.98804e-18	4.46076e-19	4.10538e-18	1.29302e-18	5.50787e-18	2.82981e-19	7.5877e-20	3.15232e-18	1.19727e-18	1.0702e-17	4.91649e-18	8.42217e-18	2.21169e-18	3.18785e-19	3.64167e-18	3.30377e-17	9.16924e-18
6.54225e-18	8.26583e-18	6.12197e-18	5.26779e-17	2.67683e-18	1.57155e-18	8.83527e-19	5.14315e-19	9.82916e-19	2.99857e-19	6.38553e-19	4.03052e-19	1.10252e-16	7.12761e-20	2.79127e-18	3.01744e-19	4.09131e-18	1.28284e-18	5.45467e-18	2.78493e-19	7.34853e-20	2.59349e-18	1.18474e-18	9.614e-18	4.91133e-18	8.41851e-18	2.14322e-18	3.16981e-19	3.54053e-18	3.28259e-17	9.05749e-18
6.51222e-18	8.22786e-18	6.06696e-18	5.24888e-17	2.47992e-18	1.57155e-18	8.80477e-19	5.05643e-19	9.13744e-19	2.9361e-19	5.83561e-19	3.81761e-19	1.0939e-16	6.62043e-20	2.72757e-18	2.86688e-19	3.9634e-18	1.27244e-18	5.43988e-18	2.65801e-19	6.30253e-20	2.59349e-18	1.0637e-18	9.09305e-18	4.04223e-18	7.99395e-18	2.11972e-18	3.10825e-19	3.47421e-18	3.2595e-17	8.92224e-18
6.41234e-18	8.2122e-18	5.93386e-18	5.24301e-17	2.42367e-18	1.56627e-18	8.38175e-19	5.03599e-19	9.13744e-19	2.64692e-19	5.56364e-19	3.8087e-19	1.0935e-16	6.58031e-20	2.6133e-18	2.80198e-19	3.89753e-18	1.2708e-18	5.42031e-18	2.4917e-19	5.94338e-20	2.5531e-18	9.23035e-19	8.50853e-18	4.01064e-18	7.97544e-18	2.09678e-18	3.03435e-19	3.39605e-18	3.25394e-17	8.86497e-18
6.01827e-18	8.1157e-18	5.8877e-18	5.2323e-17	2.39876e-18	1.56457e-18	8.30039e-19	4.9569e-19	9.00848e-19	2.49193e-19	5.5448e-19	3.79818e-19	1.08992e-16	5.71162e-20	2.56098e-18	2.77562e-19	3.77498e-18	1.20924e-18	5.41128e-18	2.3731e-19	5.23928e-20	2.50896e-18	8.14131e-19	8.44308e-18	3.96119e-18	7.89639e-18	2.05274e-18	2.89356e-19	3.34758e-18	3.23815e-17	8.79953e-18
5.02632e-18	8.11454e-18	5.84439e-18	5.17869e-17	2.38084e-18	1.55872e-18	8.23034e-19	4.94836e-19	7.74829e-19	2.44654e-19	5.50838e-19	3.74494e-19	1.08781e-16	5.61599e-20	1.91205e-18	2.51554e-19	3.25861e-18	1.14169e-18	5.40856e-18	2.35304e-19	5.16499e-20	2.47913e-18	7.7614e-19	8.27271e-18	3.92715e-18	7.66918e-18	1.98413e-18	2.56377e-19	3.32668e-18	3.23152e-17	8.66924e-18
4.94544e-18	7.64872e-18	5.83214e-18	5.16402e-17	2.36995e-18	1.55321e-18	8.18974e-19	4.94171e-19	7.36637e-19	2.36642e-19	5.46143e-19	3.74141e-19	1.08409e-16	5.57724e-20	1.89422e-18	2.45675e-19	2.98576e-18	1.13412e-18	5.40387e-18	2.29849e-19	5.11047e-20	2.43186e-18	7.4762e-19	8.26712e-18	3.90514e-18	7.66023e-18	1.93559e-18	2.51781e-19	3.30276e-18	3.23152e-17	8.61411e-18
4.77003e-18	7.57954e-18	5.8266e-18	5.15896e-17	2.17339e-18	1.05709e-18	8.17997e-19	4.93683e-19	7.36618e-19	2.30721e-19	5.36006e-19	3.73168e-19	9.6537e-17	5.52161e-20	1.87948e-18	2.37954e-19	2.91898e-18	1.09036e-18	3.63903e-18	2.29849e-19	5.06511e-20	2.41576e-18	6.76485e-19	8.22381e-18	3.89954e-18	7.64084e-18	1.91734e-18	2.51121e-19	3.23199e-18	3.08104e-17	8.06301e-18
4.7084e-18	7.57464e-18	5.3416e-18	5.14892e-17	2.17339e-18	1.03214e-18	5.72906e-19	4.80909e-19	7.32872e-19	2.27275e-19	5.18706e-19	3.71896e-19	9.56058e-17	5.46601e-20	1.8049e-18	2.25755e-19	2.61518e-18	1.08719e-18	3.56083e-18	2.29003e-19	5.01554e-20	9.85267e-19	6.23051e-19	8.21036e-18	3.89206e-18	7.63957e-18	1.90658e-18	2.50308e-19	2.34038e-18	3.014e-17	7.8815e-18
4.70131e-18	7.54411e-18	5.32826e-18	5.13995e-17	2.13338e-18	1.03102e-18	5.6013e-19	4.80856e-19	7.32113e-19	2.24627e-19	5.12626e-19	3.54759e-19	9.56058e-17	4.88725e-20	1.76568e-18	2.17819e-19	2.60146e-18	1.08705e-18	3.55884e-18	2.25074e-19	3.31845e-20	9.6599e-19	6.00554e-19	8.00319e-18	3.888e-18	7.62972e-18	1.89588e-18	2.49708e-19	2.25966e-18	3.014e-17	7.8593e-18
4.644e-18	7.53861e-18	5.31535e-18	5.1132e-17	2.13327e-18	1.02445e-18	5.36074e-19	4.78768e-19	7.31485e-19	2.06663e-19	5.11921e-19	3.5435e-19	9.56032e-17	4.88541e-20	1.69602e-18	1.85143e-19	2.584e-18	1.08452e-18	3.52933e-18	1.89798e-19	3.24365e-20	9.49718e-19	5.73811e-19	7.72102e-18	3.87284e-18	7.57527e-18	1.89142e-18	2.38564e-19	2.24267e-18	3.01351e-17	7.82535e-18
4.62093e-18	7.53119e-18	5.29161e-18	5.00874e-17	2.10789e-18	9.84059e-19	5.23423e-19	4.77976e-19	6.93247e-19	1.80495e-19	5.09603e-19	3.46378e-19	9.5504e-17	4.87261e-20	1.69282e-18	1.75859e-19	2.53509e-18	1.02212e-18	3.52591e-18	1.73758e-19	3.20688e-20	9.15163e-19	4.76778e-19	7.5997e-18	3.8242e-18	5.84378e-18	1.89124e-18	2.31338e-19	2.15538e-18	3.01348e-17	7.70456e-18
4.62005e-18	7.45383e-18	2.37478e-18	4.55766e-17	1.96376e-18	9.32099e-19	5.22132e-19	4.53677e-19	6.90526e-19	1.78176e-19	5.02198e-19	3.41143e-19	9.3082e-17	4.77109e-20	1.68312e-18	1.72436e-19	2.41923e-18	1.00772e-18	3.51518e-18	1.65518e-19	3.17039e-20	8.9332e-19	3.78076e-19	7.57705e-18	3.82297e-18	5.18443e-18	1.88789e-18	2.26115e-19	2.12206e-18	3.01326e-17	7.33194e-18
4.59994e-18	7.41113e-18	2.26018e-18	4.46697e-17	1.60041e-18	9.21886e-19	3.99305e-19	4.51714e-19	6.81896e-19	1.74168e-19	4.2252e-19	3.40823e-19	8.39053e-17	4.63081e-20	1.61491e-18	1.50322e-19	2.37499e-18	9.92295e-19	3.501e-18	1.60947e-19	3.17039e-20	8.62684e-19	3.73071e-19	7.54303e-18	3.80179e-18	5.04323e-18	1.87601e-18	2.26061e-19	2.0257e-18	3.00967e-17	6.95199e-18
4.59819e-18	7.32095e-18	2.25359e-18	4.34079e-17	1.49425e-18	9.10601e-19	3.97863e-19	4.01372e-19	6.77407e-19	1.56578e-19	4.21789e-19	3.3887e-19	8.27689e-17	4.6186e-20	1.61211e-18	1.48791e-19	2.33133e-18	9.26588e-19	3.49559e-18	1.56462e-19	3.15269e-20	8.58598e-19	3.59998e-19	7.53522e-18	3.79524e-18	4.9297e-18	1.854e-18	2.23947e-19	2.02289e-18	3.00965e-17	6.85243e-18
4.40946e-18	7.00492e-18	2.23316e-18	4.30125e-17	1.47104e-18	9.00363e-19	3.97138e-19	4.00373e-19	4.8777e-19	1.49689e-19	4.03958e-19	3.35693e-19	8.16117e-17	4.61169e-20	1.59914e-18	1.46061e-19	2.32594e-18	9.24772e-19	3.10285e-18	1.54001e-19	2.98665e-20	8.27056e-19	3.47276e-19	7.50134e-18	3.79265e-18	4.07543e-18	1.83237e-18	2.09848e-19	2.01263e-18	3.00941e-17	6.72797e-18
4.35951e-18	6.71988e-18	2.22678e-18	7.7374e-18	1.43774e-18	8.50463e-19	3.94879e-19	3.97802e-19	4.86965e-19	1.49689e-19	4.03881e-19	3.35323e-19	8.00827e-17	4.59553e-20	1.44399e-18	1.39872e-19	2.31844e-18	9.24772e-19	3.10007e-18	1.48295e-19	2.95753e-20	7.96259e-19	3.44773e-19	5.42256e-18	3.6665e-18	3.82193e-18	1.83141e-18	2.08718e-19	1.97919e-18	3.00929e-17	5.39661e-18
4.27589e-18	6.6626e-18	2.20468e-18	7.7374e-18	1.41554e-18	8.23428e-19	3.92875e-19	3.37273e-19	4.86679e-19	1.4941e-19	4.02066e-19	3.34449e-19	7.94108e-17	4.31024e-20	1.44199e-18	1.39273e-19	2.13086e-18	9.19628e-19	1.9725e-18	1.31917e-19	2.86432e-20	7.41246e-19	3.38028e-19	4.81719e-18	3.65136e-18	3.81142e-18	1.81765e-18	2.03868e-19	1.86496e-18	1.67843e-17	4.84903e-18
3.97058e-18	6.58225e-18	1.20958e-18	6.25344e-18	1.40961e-18	8.20353e-19	3.84586e-19	3.00168e-19	4.84702e-19	1.48166e-19	4.01553e-19	2.55868e-19	7.66495e-17	3.84781e-20	1.40811e-18	1.39222e-19	2.12531e-18	8.22784e-19	1.81656e-18	1.21706e-19	2.55351e-20	7.38932e-19	3.25593e-19	4.74595e-18	3.63434e-18	3.7469e-18	1.76758e-18	1.98179e-19	1.70716e-18	1.39911e-17	4.5408e-18
3.52721e-18	6.48111e-18	1.18782e-18	6.25344e-18	1.40443e-18	8.15505e-19	3.32104e-19	2.9763e-19	4.83767e-19	1.39976e-19	3.94139e-19	2.51291e-19	7.60299e-17	3.52019e-20	1.28767e-18	1.38954e-19	2.11976e-18	8.22527e-19	1.81606e-18	1.21706e-19	2.48717e-20	7.32621e-19	3.1693e-19	4.597e-18	3.6302e-18	3.72318e-18	1.74026e-18	1.94686e-19	1.68277e-18	1.39523e-17	4.4845e-18
3.29286e-18	2.70324e-18	1.13388e-18	6.15164e-18	1.18126e-18	7.85776e-19	3.05535e-19	2.94358e-19	4.7636e-19	1.3941e-19	3.90044e-19	2.50869e-19	7.55646e-17	3.38875e-20	1.27339e-18	1.30676e-19	2.1148e-18	8.21842e-19	1.81554e-18	1.16613e-19	2.42948e-20	7.03725e-19	3.05647e-19	4.57412e-18	3.62653e-18	3.71384e-18	1.72415e-18	1.94528e-19	1.65692e-18	1.11175e-17	4.2206e-18
3.14486e-18	2.70324e-18	1.10318e-18	6.15101e-18	1.17355e-18	6.64576e-19	3.04678e-19	2.91378e-19	4.7636e-19	1.3941e-19	3.83054e-19	2.44823e-19	7.32689e-17	3.25477e-20	1.20571e-18	1.25765e-19	2.0949e-18	7.60682e-19	1.81364e-18	1.15255e-19	2.33491e-20	6.18844e-19	2.99245e-19	4.53705e-18	3.49614e-18	3.61902e-18	1.68689e-18	1.71565e-19	1.61658e-18	1.11039e-17	4.11233e-18
3.0762e-18	2.70324e-18	1.10318e-18	6.15078e-18	1.16086e-18	6.50429e-19	3.0019e-19	2.9126e-19	4.75963e-19	1.37835e-19	3.51033e-19	2.44446e-19	7.22239e-17	3.21196e-20	1.11957e-18	1.21336e-19	2.09338e-18	7.6027e-19	1.80987e-18	1.13879e-19	2.30704e-20	5.6868e-19	2.97189e-19	4.52665e-18	3.49611e-18	3.57756e-18	1.6855e-18	1.53271e-19	1.57401e-18	1.10551e-17	4.06256e-18
3.07613e-18	2.67693e-18	1.10302e-18	6.12151e-18	1.13394e-18	6.44572e-19	2.97573e-19	2.89158e-19	4.75394e-19	1.28227e-19	3.45354e-19	2.44149e-19	7.10523e-17	3.17527e-20	1.10893e-18	1.16026e-19	2.09314e-18	7.51861e-19	1.80796e-18	1.04946e-19	2.20447e-20	5.25251e-19	2.88356e-19	4.35058e-18	3.46689e-18	3.44774e-18	1.64201e-18	1.42509e-19	1.45173e-18	1.10504e-17	3.99968e-18
3.03152e-18	2.63031e-18	1.10221e-18	6.07187e-18	1.12597e-18	6.43336e-19	2.95302e-19	2.88618e-19	4.50045e-19	1.27232e-19	3.31501e-19	2.4391e-19	7.05705e-17	2.44159e-20	1.09358e-18	1.11447e-19	2.09314e-18	7.50607e-19	1.67965e-18	9.37211e-20	2.18901e-20	5.15041e-19	2.71335e-19	4.31996e-18	3.46011e-18	3.44774e-18	1.61919e-18	1.23026e-19	1.24266e-18	1.10053e-17	3.9595e-18
3.01623e-18	2.59259e-18	1.10221e-18	5.97945e-18	1.05921e-18	6.42155e-19	2.48903e-19	2.60488e-19	4.44986e-19	1.26717e-19	3.28916e-19	1.92468e-19	5.2678e-17	2.31564e-20	9.9922e-19	1.08833e-19	2.03026e-18	7.46235e-19	1.64709e-18	9.17679e-20	2.153e-20	5.0825e-19	2.66459e-19	4.30724e-18	3.45517e-18	3.42987e-18	1.61228e-18	1.19149e-19	1.15417e-18	1.08837e-17	3.33589e-18
3.01366e-18	2.07322e-18	1.09499e-18	5.97925e-18	1.02356e-18	6.40857e-19	2.2382e-19	2.58107e-19	4.40595e-19	1.26579e-19	3.28616e-19	1.87918e-19	5.17885e-17	2.31564e-20	9.90706e-19	1.00624e-19	1.94166e-18	7.02642e-19	1.63057e-18	8.88742e-20	1.98354e-20	4.86171e-19	2.61398e-19	4.30131e-18	3.40191e-18	2.87497e-18	1.60719e-18	1.15676e-19	1.12776e-18	1.08837e-17	3.25793e-18
2.991e-18	2.06369e-18	1.09401e-18	5.97151e-18	1.0224e-18	6.28664e-19	2.14148e-19	2.53474e-19	4.37827e-19	1.26349e-19	3.28264e-19	1.87468e-19	5.04075e-17	2.28232e-20	9.30632e-19	9.62479e-20	1.91401e-18	6.13961e-19	1.61355e-18	8.45504e-20	1.95299e-20	4.78619e-19	2.56891e-19	4.22159e-18	3.39564e-18	2.87497e-18	1.56279e-18	1.15041e-19	1.10701e-18	1.08812e-17	3.19718e-18
2.99021e-18	2.04717e-18	9.62929e-19	5.96966e-18	1.01239e-18	6.12971e-19	2.11668e-19	2.52247e-19	4.35483e-19	1.25654e-19	3.27463e-19	1.86526e-19	4.85936e-17	2.27164e-20	8.90551e-19	9.62479e-20	1.90047e-18	5.61508e-19	1.27562e-18	7.58237e-20	1.94427e-20	4.73585e-19	2.55393e-19	2.82539e-18	3.39341e-18	2.85256e-18	1.54551e-18	1.14322e-19	1.0609e-18	1.08772e-17	3.06562e-18
2.98596e-18	2.04505e-18	9.52694e-19	5.96829e-18	1.00724e-18	5.95715e-19	2.05981e-19	2.50362e-19	3.06734e-19	1.25546e-19	3.21634e-19	1.85911e-19	4.85936e-17	2.26339e-20	8.60295e-19	9.61746e-20	1.7231e-18	5.57951e-19	1.24209e-18	7.36927e-20	1.93431e-20	4.66308e-19	2.54582e-19	2.70069e-18	3.34911e-18	2.84754e-18	1.53933e-18	1.13138e-19	1.05218e-18	1.07404e-17	3.04011e-18
2.95477e-18	2.04105e-18	9.49435e-19	5.96821e-18	9.80754e-19	5.93456e-19	2.02379e-19	2.45477e-19	3.05367e-19	1.24098e-19	3.14067e-19	1.84349e-19	4.8338e-17	2.19328e-20	8.45881e-19	9.58448e-20	1.69688e-18	5.57951e-19	1.23382e-18	7.36348e-20	1.48158e-20	4.56474e-19	2.50021e-19	2.40651e-18	3.33112e-18	2.83931e-18	1.53639e-18	1.08545e-19	7.93361e-19	5.2903e-18	2.82514e-18
2.93814e-18	2.03978e-18	9.49435e-19	5.88356e-18	9.77108e-19	3.88917e-19	2.0114e-19	2.44513e-19	2.816e-19	1.2365e-19	3.06742e-19	1.8293e-19	3.37996e-17	2.11036e-20	8.4308e-19	9.55838e-20	1.68283e-18	5.50837e-19	1.23375e-18	7.28128e-20	1.46179e-20	4.23593e-19	1.95038e-19	2.38938e-18	3.28918e-18	2.76906e-18	1.53447e-18	1.08545e-19	7.88721e-19	5.16162e-18	2.31638e-18
2.8498e-18	2.03978e-18	9.46621e-19	5.7605e-18	9.76041e-19	3.62818e-19	1.99224e-19	2.42303e-19	2.755e-19	1.23548e-19	3.00472e-19	1.75288e-19	3.13441e-17	2.01933e-20	8.08884e-19	9.43848e-20	1.66583e-18	5.39558e-19	1.23107e-18	7.19716e-20	1.44321e-20	4.17519e-19	1.94724e-19	2.36941e-18	3.28154e-18	2.72036e-18	1.15003e-18	1.01122e-19	7.8242e-19	4.99121e-18	2.20169e-18
2.47847e-18	2.03875e-18	9.46039e-19	5.72571e-18	9.01885e-19	3.61229e-19	1.77566e-19	2.42303e-19	2.73501e-19	1.2348e-19	2.7159e-19	1.68168e-19	3.02665e-17	1.95443e-20	7.1261e-19	9.21472e-20	1.62499e-18	4.99515e-19	1.22239e-18	6.99038e-20	1.43246e-20	4.16144e-19	1.89396e-19	2.33875e-18	3.24897e-18	2.68096e-18	1.0639e-18	1.01043e-19	7.80914e-19	4.75232e-18	2.12677e-18
2.46096e-18	2.02681e-18	9.44817e-19	5.7228e-18	8.96412e-19	3.38596e-19	1.76207e-19	2.30429e-19	2.71802e-19	1.23422e-19	2.71509e-19	1.66672e-19	2.95168e-17	1.93474e-20	7.04465e-19	9.10116e-20	1.27976e-18	4.93203e-19	1.19523e-18	6.64678e-20	1.2506e-20	4.14712e-19	1.87128e-19	2.28598e-18	3.24348e-18	2.56878e-18	9.42151e-19	1.00969e-19	7.80086e-19	4.68116e-18	2.07379e-18
2.45818e-18	1.99845e-18	9.08705e-19	5.71917e-18	8.55446e-19	3.32876e-19	1.75122e-19	2.26921e-19	2.38869e-19	1.19339e-19	2.7036e-19	1.64608e-19	2.9181e-17	1.85097e-20	7.01507e-19	7.48251e-20	1.1668e-18	4.92417e-19	1.18318e-18	6.52133e-20	1.2399e-20	3.56327e-19	1.83539e-19	2.24831e-18	3.23726e-18	2.53936e-18	9.18635e-19	1.00129e-19	7.25764e-19	4.60143e-18	2.04249e-18
2.43946e-18	1.98125e-18	9.08508e-19	5.71803e-18	8.5033e-19	2.50379e-19	1.72668e-19	2.24801e-19	2.38744e-19	1.16635e-19	2.69445e-19	1.63657e-19	2.894e-17	1.79383e-20	6.99649e-19	7.44637e-20	1.12246e-18	4.87393e-19	1.17484e-18	6.42411e-20	1.23971e-20	3.47238e-19	1.82369e-19	2.24488e-18	3.05704e-18	2.52124e-18	8.98873e-19	9.98055e-20	7.24364e-19	4.57664e-18	2.01932e-18
2.43278e-18	1.93417e-18	9.07373e-19	5.71778e-18	8.5033e-19	2.47871e-19	1.68642e-19	2.22094e-19	2.2577e-19	1.05312e-19	2.65921e-19	1.6305e-19	2.73729e-17	1.65429e-20	6.92394e-19	7.04542e-20	1.10503e-18	4.85849e-19	1.16243e-18	6.32456e-20	1.17771e-20	3.44654e-19	1.7088e-19	2.20717e-18	3.00419e-18	2.45133e-18	8.84031e-19	9.96251e-20	7.11373e-19	2.70007e-18	1.89317e-18
2.40672e-18	1.91876e-18	9.06314e-19	5.71682e-18	8.49461e-19	2.46563e-19	1.33439e-19	2.18011e-19	2.25557e-19	1.02806e-19	2.47163e-19	8.66672e-20	2.647e-17	1.45433e-20	5.60201e-19	6.95468e-20	1.07137e-18	4.31364e-19	1.13259e-18	5.9205e-20	1.1372e-20	2.95335e-19	1.61615e-19	2.19864e-18	3.00295e-18	2.21063e-18	8.77973e-19	9.86551e-20	7.0817e-19	2.64138e-18	1.83579e-18
2.40627e-18	1.91281e-18	8.98844e-19	5.68192e-18	7.95571e-19	2.34793e-19	1.33439e-19	2.17925e-19	2.2389e-19	9.452e-20	2.463e-19	7.66033e-20	2.58598e-17	1.45433e-20	5.33515e-19	6.86428e-20	1.06408e-18	4.22645e-19	1.11621e-18	5.5354e-20	1.05711e-20	2.9363e-19	1.55123e-19	2.19696e-18	3.00208e-18	2.2039e-18	5.46154e-19	9.8586e-20	7.03635e-19	2.27324e-18	1.78472e-18
2.37881e-18	1.91281e-18	8.53655e-19	4.94135e-18	7.95571e-19	2.05422e-19	1.33439e-19	2.17047e-19	2.12351e-19	8.19656e-20	2.40345e-19	7.14038e-20	2.41777e-17	1.43653e-20	5.29789e-19	6.81018e-20	1.05062e-18	4.20588e-19	1.09994e-18	5.34662e-20	1.05053e-20	2.90973e-19	1.5378e-19	2.19507e-18	3.0002e-18	2.18106e-18	4.68955e-19	9.72194e-20	6.99329e-19	2.16405e-18	1.69066e-18
2.37182e-18	1.91273e-18	8.49983e-19	4.9148e-18	7.95047e-19	1.92129e-19	1.32918e-19	2.13919e-19	2.0789e-19	7.03796e-20	2.39059e-19	7.13036e-20	2.16148e-17	1.42569e-20	4.96313e-19	6.78663e-20	1.00528e-18	4.18087e-19	1.09064e-18	5.11097e-20	1.02927e-20	2.87301e-19	1.51432e-19	2.15556e-18	2.99916e-18	1.13618e-18	4.09882e-19	9.39026e-20	6.96317e-19	2.10389e-18	1.55914e-18
2.24575e-18	1.90821e-18	8.34533e-19	4.88352e-18	7.90425e-19	1.85118e-19	1.32773e-19	2.10388e-19	1.98511e-19	7.02966e-20	2.38404e-19	7.09228e-20	2.15794e-17	1.41216e-20	4.95088e-19	6.73583e-20	1.00365e-18	3.93034e-19	1.08282e-18	5.05604e-20	1.00904e-20	2.66401e-19	1.49808e-19	2.09196e-18	2.99838e-18	1.12526e-18	3.53451e-19	8.9897e-20	6.465e-19	2.0259e-18	1.54042e-18
2.20408e-18	1.88384e-18	7.78715e-19	4.87437e-18	7.74869e-19	1.76656e-19	1.32453e-19	2.08163e-19	1.96353e-19	6.84642e-20	2.24275e-19	7.06673e-20	2.15198e-17	1.38924e-20	4.83936e-19	6.72955e-20	1.00084e-18	3.6918e-19	1.08178e-18	4.89067e-20	9.76078e-21	2.65513e-19	1.48668e-19	2.03513e-18	2.9935e-18	1.11779e-18	3.50886e-19	8.9775e-20	6.46117e-19	2.00861e-18	1.52814e-18
2.19078e-18	1.11872e-18	7.71151e-19	4.53405e-18	6.36854e-19	1.73878e-19	1.3134e-19	2.06302e-19	1.95133e-19	6.67774e-20	2.19569e-19	6.54107e-20	2.14111e-17	1.38587e-20	4.82344e-19	5.98442e-20	1.00061e-18	3.66338e-19	1.07516e-18	4.87967e-20	7.30555e-21	2.63877e-19	1.09824e-19	1.81871e-18	2.95329e-18	1.1134e-18	3.43851e-19	8.93052e-20	6.22338e-19	1.98744e-18	1.46924e-18
2.18809e-18	1.05418e-18	7.43041e-19	4.48482e-18	6.33736e-19	1.73705e-19	1.31301e-19	1.11369e-19	1.75904e-19	6.22606e-20	2.18058e-19	6.50783e-20	2.05015e-17	1.38173e-20	4.81118e-19	5.91754e-20	9.98433e-19	3.66338e-19	1.07429e-18	4.85628e-20	7.27196e-21	2.60901e-19	1.09445e-19	1.69876e-18	2.95329e-18	1.1092e-18	3.40624e-19	8.92322e-20	5.03974e-19	1.85571e-18	1.41711e-18
1.9688e-18	9.57668e-19	7.32486e-19	4.46917e-18	6.33677e-19	1.72915e-19	9.39136e-20	1.11369e-19	1.66172e-19	6.12859e-20	2.1785e-19	6.27329e-20	1.19174e-17	1.38086e-20	4.74268e-19	5.88378e-20	9.95683e-19	3.65263e-19	1.07274e-18	4.74438e-20	7.2207e-21	2.35114e-19	1.07909e-19	1.62606e-18	2.94606e-18	1.10027e-18	2.95164e-19	8.90257e-20	5.03677e-19	1.85503e-18	1.11197e-18
1.9688e-18	9.3579e-19	7.30971e-19	4.46916e-18	6.32778e-19	1.66678e-19	9.29834e-20	1.11099e-19	1.62731e-19	5.93673e-20	2.17392e-19	6.17389e-20	1.19174e-17	1.33704e-20	4.22554e-19	5.82036e-20	8.65214e-19	3.65085e-19	1.04359e-18	4.73223e-20	7.1719e-21	2.28739e-19	1.07743e-19	1.59366e-18	2.94317e-18	1.00694e-18	2.83819e-19	8.89734e-20	5.03522e-19	1.84974e-18	1.09852e-18
1.96179e-18	9.26302e-19	7.2636e-19	4.45872e-18	5.90987e-19	1.66306e-19	9.17578e-20	1.10157e-19	1.61812e-19	5.9123e-20	2.17356e-19	6.04029e-20	1.17394e-17	1.33164e-20	4.00161e-19	5.79213e-20	8.62079e-19	3.5342e-19	1.03937e-18	4.73223e-20	7.12219e-21	2.27931e-19	1.0179e-19	1.56771e-18	2.42246e-18	9.8424e-19	2.81414e-19	8.35651e-20	5.00836e-19	1.37015e-18	1.05304e-18
1.95139e-18	9.17277e-19	7.25091e-19	4.21683e-18	5.88863e-19	1.63452e-19	9.11519e-20	1.00911e-19	1.61351e-19	5.60435e-20	2.17333e-19	6.03455e-20	1.16854e-17	1.32197e-20	3.84181e-19	4.21069e-20	8.52187e-19	3.5342e-19	1.03916e-18	4.52103e-20	7.07528e-21	2.26257e-19	9.10155e-20	1.51089e-18	2.41996e-18	9.41934e-19	2.77023e-19	7.96189e-20	4.98672e-19	1.31567e-18	1.03443e-18
1.84398e-18	8.88894e-19	7.23295e-19	3.90602e-18	5.65194e-19	1.63452e-19	9.10812e-20	9.68678e-20	1.51224e-19	5.56725e-20	2.12934e-19	4.53953e-20	1.16186e-17	1.25441e-20	3.76907e-19	3.88871e-20	8.4543e-19	3.50217e-19	1.03891e-18	4.2738e-20	7.02963e-21	2.26036e-19	8.88721e-20	1.32322e-18	2.39521e-18	8.60746e-19	2.74555e-19	7.86821e-20	4.57451e-19	1.23991e-18	1.00066e-18
1.66117e-18	8.59408e-19	7.10833e-19	3.63015e-18	5.64689e-19	1.63452e-19	9.06902e-20	9.4961e-20	1.4903e-19	5.56548e-20	2.11445e-19	4.43893e-20	1.16021e-17	1.25213e-20	3.72227e-19	3.88474e-20	8.32821e-19	3.42285e-19	1.03844e-18	4.23877e-20	6.58924e-21	2.09594e-19	8.52083e-20	1.23524e-18	2.38372e-18	8.50403e-19	2.49845e-19	7.462e-20	4.50112e-19	1.22515e-18	9.76267e-19
1.59289e-18	7.4303e-19	6.90528e-19	3.59525e-18	5.63685e-19	1.63285e-19	8.8696e-20	9.4434e-20	1.46808e-19	5.54297e-20	2.08714e-19	4.43233e-20	9.75241e-18	1.24776e-20	3.6296e-19	3.86456e-20	8.07152e-19	3.41315e-19	1.00047e-18	3.81896e-20	6.58768e-21	1.89021e-19	8.46994e-20	1.22769e-18	2.37544e-18	8.19202e-19	2.45146e-19	7.36458e-20	4.41347e-19	1.068e-18	8.95716e-19
1.58562e-18	7.34006e-19	6.84879e-19	3.3954e-18	5.6362e-19	1.63258e-19	8.76575e-20	9.39582e-20	1.45767e-19	5.54171e-20	2.07462e-19	4.40712e-20	9.73451e-18	1.24413e-20	3.58147e-19	3.85922e-20	7.98192e-19	3.40128e-19	9.94507e-19	3.73949e-20	6.48726e-21	1.74454e-19	8.37177e-20	1.21171e-18	2.37285e-18	8.02411e-19	2.43467e-19	7.17428e-20	4.32729e-19	1.0679e-18	8.8475e-19
1.55214e-18	6.65157e-19	6.83994e-19	3.37947e-18	5.63463e-19	1.41248e-19	8.76413e-20	9.36713e-20	1.37875e-19	3.65338e-20	2.03808e-19	4.36334e-20	9.65003e-18	1.24156e-20	3.49374e-19	3.853e-20	7.90032e-19	3.37339e-19	9.90676e-19	3.6488e-20	6.47454e-21	1.47144e-19	8.3073e-20	1.20352e-18	2.37112e-18	7.89118e-19	2.41788e-19	7.10445e-20	4.22219e-19	1.06086e-18	8.72996e-19
1.55068e-18	6.30598e-19	6.81416e-19	3.29946e-18	5.63313e-19	1.1267e-19	8.75971e-20	9.36687e-20	1.36363e-19	3.60624e-20	2.00081e-19	3.92959e-20	9.47943e-18	1.16183e-20	3.44358e-19	3.84344e-20	7.85815e-19	3.3277e-19	9.90399e-19	2.92829e-20	6.22709e-21	1.33782e-19	8.22867e-20	1.19913e-18	2.37006e-18	7.7224e-19	2.40586e-19	7.09823e-20	4.11289e-19	9.66559e-19	8.56549e-19
1.53608e-18	5.7768e-19	6.80326e-19	3.16001e-18	5.36291e-19	1.08706e-19	8.75604e-20	9.33424e-20	1.11084e-19	3.44454e-20	1.95689e-19	3.88707e-20	9.40919e-18	1.15846e-20	3.3938e-19	3.71702e-20	7.25619e-19	3.32225e-19	9.90249e-19	2.83955e-20	4.80715e-21	1.13354e-19	8.07776e-20	1.18826e-18	2.34589e-18	7.64527e-19	2.37809e-19	7.0395e-20	4.04846e-19	9.64716e-19	8.40309e-19
1.52988e-18	5.56615e-19	6.76842e-19	3.12272e-18	4.7626e-19	1.07467e-19	8.75388e-20	8.90555e-20	1.10795e-19	3.40334e-20	1.95386e-19	3.83934e-20	7.30956e-18	1.15803e-20	3.22323e-19	2.8779e-20	7.13297e-19	3.30642e-19	9.90177e-19	2.8026e-20	4.79986e-21	1.03376e-19	7.75112e-20	1.1266e-18	2.33619e-18	6.6569e-19	2.37389e-19	4.87868e-20	3.94247e-19	9.62758e-19	7.57224e-19
1.48802e-18	5.53334e-19	6.72774e-19	2.88588e-18	4.60415e-19	1.06945e-19	7.6055e-20	8.54318e-20	1.07345e-19	3.39552e-20	1.94705e-19	3.78912e-20	7.30931e-18	1.15768e-20	3.21171e-19	2.77801e-20	7.05516e-19	2.80507e-19	9.89564e-19	2.79572e-20	4.78765e-21	9.51437e-20	7.59858e-20	1.10637e-18	2.33619e-18	6.41783e-19	2.07214e-19	4.36742e-20	3.8207e-19	9.5961e-19	7.40966e-19
1.44062e-18	5.48044e-19	6.68859e-19	2.74627e-18	4.4391e-19	1.06439e-19	7.56052e-20	8.16023e-20	1.0524e-19	2.91775e-20	1.94444e-19	3.52133e-20	5.96552e-18	1.15761e-20	2.96239e-19	2.75596e-20	5.6864e-19	1.52155e-19	9.88732e-19	2.78274e-20	4.74169e-21	9.35858e-20	7.49697e-20	1.10115e-18	2.33288e-18	6.33005e-19	2.05906e-19	4.36742e-20	3.21502e-19	9.54872e-19	6.75998e-19
1.41155e-18	5.40266e-19	1.34087e-19	2.68042e-18	4.42545e-19	1.03293e-19	7.55133e-20	8.10862e-20	1.04684e-19	2.79844e-20	1.93931e-19	3.48941e-20	5.78019e-18	1.15747e-20	2.92398e-19	2.71571e-20	5.61918e-19	1.50859e-19	9.88725e-19	2.60626e-20	4.66611e-21	8.09499e-20	7.31575e-20	9.86741e-19	2.33178e-18	5.87987e-19	2.05881e-19	4.2389e-20	2.95411e-19	8.95489e-19	6.3912e-19
1.39181e-18	4.75644e-19	1.25413e-19	2.57761e-18	4.41036e-19	1.03253e-19	7.51425e-20	8.0434e-20	9.09686e-20	2.55989e-20	1.92212e-19	3.32423e-20	5.74945e-18	1.157e-20	2.90644e-19	2.70798e-20	5.58556e-19	1.40884e-19	9.86107e-19	2.60626e-20	4.65081e-21	7.88272e-20	7.20209e-20	9.42583e-19	2.32731e-18	5.64384e-19	2.05881e-19	4.18875e-20	2.94608e-19	8.74261e-19	6.26971e-19
1.38751e-18	4.75644e-19	1.15624e-19	2.24473e-18	4.12574e-19	9.75075e-20	7.50888e-20	6.93751e-20	9.01061e-20	2.47986e-20	5.86807e-20	3.26921e-20	5.7002e-18	1.14078e-20	2.87685e-19	2.34812e-20	5.56653e-19	1.40694e-19	9.84262e-19	2.60626e-20	4.58787e-21	7.81736e-20	7.19183e-20	8.81051e-19	2.3269e-18	5.40848e-19	2.0586e-19	4.16353e-20	2.59795e-19	8.65978e-19	6.03051e-19
1.38415e-18	4.60211e-19	1.11732e-19	2.13863e-18	4.06797e-19	9.50818e-20	7.49967e-20	6.44924e-20	8.86544e-20	2.27442e-20	3.75452e-20	3.25471e-20	5.56794e-18	1.13974e-20	2.83367e-19	2.34125e-20	5.54495e-19	1.3991e-19	9.83855e-19	2.59806e-20	4.58101e-21	7.62112e-20	7.15973e-20	8.68032e-19	2.32674e-18	4.57797e-19	2.05796e-19	3.63715e-20	2.52491e-19	8.57718e-19	5.88842e-19
1.28092e-18	3.89527e-19	1.10921e-19	1.98559e-18	3.98997e-19	8.40439e-20	6.7165e-20	5.93836e-20	8.83553e-20	2.20434e-20	3.63975e-20	2.84951e-20	4.6788e-18	1.12408e-20	2.6439e-19	2.17884e-20	5.16967e-19	1.39252e-19	9.38442e-19	2.59528e-20	4.5776e-21	7.47726e-20	7.13619e-20	8.39235e-19	2.32647e-18	4.49729e-19	1.93435e-19	3.60284e-20	2.49704e-19	7.67701e-19	5.38723e-19
1.27773e-18	3.85187e-19	1.03503e-19	1.95064e-18	3.98397e-19	8.20692e-20	6.7165e-20	5.77032e-20	8.79715e-20	2.13933e-20	3.56795e-20	2.81452e-20	4.47242e-18	1.10842e-20	2.50055e-19	2.15363e-20	4.06091e-19	1.29756e-19	9.37987e-19	2.54229e-20	4.47913e-21	7.17143e-20	7.05047e-20	7.89616e-19	2.31721e-18	4.46766e-19	1.92651e-19	3.44244e-20	2.43829e-19	7.2136e-19	5.21416e-19
1.2688e-18	3.66992e-19	1.03383e-19	1.61982e-18	3.94164e-19	8.20692e-20	6.60549e-20	5.66467e-20	6.58968e-20	2.10523e-20	3.55475e-20	2.74178e-20	4.30368e-18	1.10605e-20	2.4611e-19	2.12354e-20	2.32391e-19	1.28216e-19	9.35161e-19	2.10697e-20	4.4158e-21	7.14531e-20	6.51743e-20	7.60847e-19	2.31323e-18	4.42753e-19	1.90429e-19	3.21426e-20	2.39605e-19	7.2136e-19	4.94939e-19
1.25904e-18	3.62077e-19	8.59786e-20	1.4951e-18	3.92074e-19	8.1163e-20	6.44491e-20	5.62168e-20	6.52571e-20	2.08125e-20	3.54404e-20	2.73093e-20	4.24864e-18	9.93259e-21	2.36144e-19	2.117e-20	2.32391e-19	1.27903e-19	9.1792e-19	2.09155e-20	4.4152e-21	7.00657e-20	5.3884e-20	7.12885e-19	2.25019e-18	4.31562e-19	1.716e-19	2.92977e-20	2.33507e-19	7.10841e-19	4.80939e-19
1.22614e-18	3.44058e-19	8.08698e-20	1.46223e-18	3.89079e-19	8.0692e-20	6.33006e-20	5.51131e-20	6.5036e-20	2.04895e-20	3.19825e-20	2.72379e-20	4.16372e-18	9.71881e-21	2.30864e-19	2.11349e-20	2.32391e-19	1.25622e-19	9.10523e-19	2.06277e-20	4.40717e-21	6.98429e-20	5.12916e-20	7.06496e-19	2.22514e-18	4.28146e-19	1.62351e-19	2.47414e-20	2.2962e-19	7.04912e-19	4.72259e-19
1.22518e-18	3.41727e-19	7.94879e-20	1.45982e-18	2.14191e-19	8.04849e-20	6.01624e-20	5.35021e-20	6.42776e-20	2.04819e-20	2.92099e-20	2.38457e-20	4.14303e-18	9.69302e-21	2.25385e-19	2.11018e-20	2.31873e-19	1.24914e-19	9.10257e-19	2.06116e-20	4.40717e-21	6.9132e-20	5.0186e-20	6.48957e-19	2.22224e-18	4.24972e-19	1.58831e-19	2.47414e-20	2.28363e-19	6.87803e-19	4.61962e-19
1.21998e-18	2.92497e-19	6.96059e-20	1.45014e-18	2.14191e-19	8.02417e-20	5.90649e-20	5.30113e-20	6.35833e-20	1.96172e-20	2.85468e-20	2.37489e-20	4.12638e-18	9.62828e-21	2.23051e-19	2.05739e-20	2.30736e-19	1.24287e-19	9.10018e-19	2.05263e-20	4.37251e-21	5.93085e-20	4.99516e-20	6.39167e-19	2.21307e-18	3.71542e-19	1.55176e-19	2.38236e-20	2.27577e-19	6.87429e-19	4.55695e-19
1.21273e-18	2.9111e-19	6.7707e-20	1.35272e-18	2.11321e-19	8.00363e-20	5.75339e-20	3.70944e-20	6.13816e-20	1.90914e-20	2.80748e-20	2.36487e-20	4.05452e-18	9.61534e-21	2.21652e-19	2.00711e-20	2.19688e-19	1.15907e-19	9.09995e-19	1.93494e-20	4.23946e-21	5.69798e-20	4.76254e-20	6.27805e-19	2.21127e-18	3.64498e-19	1.52431e-19	2.36146e-20	2.14306e-19	6.87177e-19	4.46773e-19
1.19873e-18	2.85953e-19	6.62076e-20	1.24155e-18	2.11249e-19	7.98937e-20	5.55494e-20	3.64306e-20	6.0035e-20	1.89661e-20	2.80737e-20	2.35906e-20	3.33131e-18	9.57726e-21	2.17806e-19	2.00324e-20	2.16229e-19	1.15907e-19	9.09901e-19	1.90208e-20	4.15124e-21	5.17171e-20	4.544e-20	6.08839e-19	9.07206e-19	3.64498e-19	1.51436e-19	2.32459e-20	2.08702e-19	5.27134e-19	3.67946e-19
1.14043e-18	2.69315e-19	5.38612e-20	1.17778e-18	2.09985e-19	7.97264e-20	5.47709e-20	3.62545e-20	5.83374e-20	1.76188e-20	2.79305e-20	2.20761e-20	3.15319e-18	9.42174e-21	2.1434e-19	1.47999e-20	2.05732e-19	1.15494e-19	9.09761e-19	1.90057e-20	4.1213e-21	5.17171e-20	4.51798e-20	6.08839e-19	8.34097e-19	3.62846e-19	1.36297e-19	2.31191e-20	2.07395e-19	5.15793e-19	3.52641e-19
1.1274e-18	2.29224e-19	5.30148e-20	1.05822e-18	2.09405e-19	7.29393e-20	3.61198e-20	3.40186e-20	5.72406e-20	1.40377e-20	2.40937e-20	2.1602e-20	3.08839e-18	9.42068e-21	2.11451e-19	1.46762e-20	1.901e-19	1.15147e-19	9.07061e-19	1.88345e-20	4.08303e-21	4.81162e-20	4.50682e-20	6.03296e-19	8.08621e-19	3.61063e-19	1.35077e-19	2.29642e-20	2.01999e-19	5.0829e-19	3.41032e-19
5.99415e-19	2.27027e-19	5.14098e-20	9.84498e-19	2.04532e-19	6.87372e-20	3.60585e-20	3.30854e-20	5.67159e-20	1.38152e-20	2.3967e-20	2.08922e-20	2.78006e-18	9.36439e-21	2.05661e-19	1.44189e-20	1.8673e-19	1.06801e-19	7.07815e-19	1.55033e-20	3.64598e-21	4.81162e-20	4.50561e-20	4.12305e-19	8.08621e-19	3.2864e-19	1.30321e-19	1.87187e-20	2.00928e-19	4.9561e-19	2.94616e-19
5.99415e-19	2.18637e-19	5.12991e-20	9.65683e-19	1.86096e-19	6.51294e-20	3.5895e-20	3.04006e-20	5.17255e-20	1.38152e-20	2.28532e-20	2.06619e-20	2.75887e-18	9.35034e-21	2.03982e-19	1.42192e-20	1.82857e-19	1.05286e-19	7.05464e-19	1.49555e-20	3.60195e-21	4.62613e-20	4.5054e-20	4.0157e-19	8.08621e-19	3.27281e-19	1.29714e-19	1.7356e-20	1.98319e-19	4.9561e-19	2.91e-19
5.99415e-19	2.14033e-19	5.10219e-20	9.57267e-19	1.85812e-19	6.39473e-20	3.05136e-20	2.9652e-20	5.09007e-20	1.36572e-20	2.25308e-20	2.04308e-20	2.71259e-18	9.34226e-21	2.03352e-19	1.39844e-20	1.80861e-19	9.91362e-20	7.05398e-19	1.45208e-20	3.51623e-21	4.26655e-20	3.26252e-20	3.78562e-19	8.08323e-19	3.24442e-19	1.29454e-19	1.7356e-20	1.89844e-19	4.94902e-19	2.86668e-19
5.9443e-19	1.94131e-19	5.07143e-20	9.47755e-19	1.85746e-19	6.30824e-20	3.0458e-20	2.96305e-20	5.06973e-20	1.32851e-20	2.14606e-20	2.03736e-20	2.71107e-18	9.33165e-21	2.0305e-19	1.38254e-20	1.80179e-19	9.64668e-20	7.0511e-19	1.25227e-20	3.35964e-21	4.20912e-20	3.26252e-20	3.72644e-19	8.08129e-19	3.24442e-19	1.29298e-19	1.73539e-20	1.89469e-19	4.94455e-19	2.84906e-19
5.93119e-19	1.93913e-19	5.0306e-20	9.12625e-19	1.85218e-19	6.29446e-20	2.93968e-20	2.94529e-20	5.03609e-20	1.32514e-20	2.13876e-20	1.74131e-20	2.39455e-18	9.08402e-21	1.92362e-19	1.37729e-20	1.79065e-19	9.62018e-20	7.01531e-19	1.13717e-20	3.34665e-21	3.58675e-20	3.08518e-20	3.61276e-19	8.07798e-19	3.09856e-19	1.28223e-19	1.72705e-20	1.88711e-19	4.93928e-19	2.71148e-19
5.91931e-19	1.92556e-19	4.8041e-20	9.09363e-19	1.73172e-19	6.24584e-20	2.55482e-20	2.29176e-20	5.01876e-20	1.32005e-20	2.05887e-20	1.72857e-20	2.3789e-18	8.8042e-21	1.91454e-19	1.24052e-20	1.35302e-19	9.58492e-20	7.01028e-19	9.7138e-21	3.31277e-21	3.53577e-20	2.36063e-20	3.50899e-19	8.04808e-19	2.94193e-19	1.23336e-19	1.72407e-20	1.88227e-19	4.84639e-19	2.66211e-19
5.86341e-19	1.89517e-19	4.3715e-20	9.05414e-19	1.72909e-19	6.12088e-20	2.39321e-20	2.23665e-20	5.00716e-20	1.31887e-20	2.01488e-20	1.69893e-20	2.37824e-18	8.7292e-21	1.9133e-19	1.24052e-20	1.29373e-19	9.54341e-20	6.99801e-19	9.58012e-21	3.1219e-21	3.53577e-20	2.33944e-20	3.38436e-19	8.04604e-19	2.87648e-19	1.20177e-19	1.70484e-20	1.86666e-19	4.74249e-19	2.64047e-19
4.21139e-19	1.87544e-19	4.28748e-20	9.04693e-19	1.69042e-19	6.04775e-20	2.29309e-20	2.23429e-20	4.80888e-20	1.26957e-20	2.00103e-20	1.69739e-20	2.37675e-18	8.62888e-21	1.90756e-19	1.20691e-20	1.27722e-19	9.44648e-20	6.95775e-19	9.18175e-21	3.07285e-21	3.52175e-20	2.30977e-20	2.93461e-19	7.9435e-19	2.78858e-19	1.18433e-19	1.7007e-20	1.86153e-19	4.6028e-19	2.55136e-19
3.56729e-19	1.71967e-19	4.00359e-20	9.03518e-19	1.66838e-19	6.04348e-20	2.22199e-20	2.21745e-20	4.59233e-20	1.25054e-20	1.83135e-20	1.69248e-20	2.37373e-18	8.59831e-21	1.78219e-19	1.20463e-20	1.26283e-19	8.96118e-20	5.86696e-19	9.15479e-21	3.03717e-21	3.51332e-20	2.2914e-20	2.76225e-19	7.91492e-19	2.73465e-19	7.71222e-20	1.67053e-20	1.85487e-19	4.57866e-19	2.45379e-19
3.52852e-19	1.66839e-19	3.55876e-20	7.79483e-19	1.49667e-19	6.03511e-20	2.15464e-20	2.20977e-20	4.42992e-20	1.2062e-20	1.55616e-20	1.67285e-20	2.37373e-18	8.56928e-21	1.78219e-19	9.13331e-21	1.25518e-19	8.61984e-20	5.4461e-19	8.99499e-21	3.02551e-21	3.48559e-20	1.96008e-20	2.74722e-19	7.90352e-19	2.73313e-19	7.15027e-20	1.64698e-20	1.75053e-19	4.55966e-19	2.37564e-19
3.47716e-19	1.6205e-19	3.47932e-20	7.6981e-19	1.45067e-19	6.0169e-20	2.10554e-20	2.19753e-20	4.11341e-20	1.09836e-20	1.53506e-20	1.50753e-20	2.36215e-18	8.52869e-21	1.78104e-19	8.93518e-21	1.16174e-19	8.36814e-20	4.82027e-19	7.92356e-21	3.01661e-21	3.48284e-20	1.95528e-20	2.67695e-19	7.89859e-19	2.71996e-19	6.30365e-20	1.60012e-20	1.73889e-19	4.52594e-19	2.32839e-19
3.47716e-19	1.55671e-19	3.35228e-20	7.16718e-19	1.413e-19	5.95866e-20	1.92873e-20	2.19264e-20	4.07875e-20	1.0392e-20	1.42419e-20	1.39429e-20	1.81551e-18	8.44294e-21	1.7788e-19	8.63036e-21	1.06886e-19	8.25255e-20	4.34214e-19	7.91458e-21	2.99499e-21	3.47852e-20	1.84041e-20	2.67682e-19	7.89118e-19	2.597e-19	6.28989e-20	1.05124e-20	1.73266e-19	4.51615e-19	2.09603e-19
3.46391e-19	1.37732e-19	3.35125e-20	6.77611e-19	1.36633e-19	5.80578e-20	1.89222e-20	2.14973e-20	3.83034e-20	1.03449e-20	1.40181e-20	1.3453e-20	1.63144e-18	7.0498e-21	1.53201e-19	8.46469e-21	1.05061e-19	7.78325e-20	4.34051e-19	7.07034e-21	2.85863e-21	3.01496e-20	1.80052e-20	2.6663e-19	7.89006e-19	2.52642e-19	6.0999e-20	1.04623e-20	1.72245e-19	3.97546e-19	1.97706e-19
3.41134e-19	1.31542e-19	3.25476e-20	6.76583e-19	1.35571e-19	5.72186e-20	1.68321e-20	2.13621e-20	3.83034e-20	1.03353e-20	1.34169e-20	1.11004e-20	1.55944e-18	6.77429e-21	1.50863e-19	8.39478e-21	1.0455e-19	7.1399e-20	3.33045e-19	6.98457e-21	2.83737e-21	2.8771e-20	1.79467e-20	2.65761e-19	7.88157e-19	2.49145e-19	6.07978e-20	1.03997e-20	1.65609e-19	3.96446e-19	1.90442e-19
2.21369e-19	1.26288e-19	3.2296e-20	6.64382e-19	1.3532e-19	5.71736e-20	1.65166e-20	1.67234e-20	3.81074e-20	1.02809e-20	1.32081e-20	1.08165e-20	1.55024e-18	6.74122e-21	1.49859e-19	8.20408e-21	1.04546e-19	6.73703e-20	3.20758e-19	6.58999e-21	2.78318e-21	2.84958e-20	1.68318e-20	2.35829e-19	7.87835e-19	2.33423e-19	5.9414e-20	1.03907e-20	1.63405e-19	3.89207e-19	1.82813e-19
2.21369e-19	1.1749e-19	3.19246e-20	5.91547e-19	1.3462e-19	5.02539e-20	1.64978e-20	1.66122e-20	3.79007e-20	1.02785e-20	1.26984e-20	1.06414e-20	1.53865e-18	6.73849e-21	1.49217e-19	8.19297e-21	1.04452e-19	6.69334e-20	3.19481e-19	6.55897e-21	2.758e-21	2.84392e-20	1.61539e-20	2.08061e-19	7.86041e-19	2.2361e-19	5.7672e-20	1.03797e-20	1.62233e-19	3.87495e-19	1.7783e-19
2.20012e-19	1.13385e-19	3.09359e-20	5.7319e-19	1.23317e-19	5.02275e-20	1.63946e-20	1.65595e-20	3.7645e-20	1.01984e-20	1.24821e-20	1.0492e-20	1.53509e-18	6.72075e-21	1.49123e-19	8.07917e-21	1.04333e-19	6.65473e-20	3.13726e-19	6.53172e-21	2.75328e-21	2.83734e-20	1.5903e-20	1.76203e-19	7.75067e-19	2.19871e-19	5.43053e-20	1.03295e-20	8.66279e-20	3.85921e-19	1.72011e-19
2.18346e-19	1.11738e-19	2.28153e-20	4.442e-19	1.22333e-19	4.8828e-20	1.50643e-20	1.65182e-20	3.69395e-20	1.01065e-20	1.21254e-20	1.04277e-20	1.33919e-18	6.71336e-21	1.48869e-19	8.07703e-21	9.66202e-20	6.58634e-20	3.11605e-19	6.49613e-21	2.74324e-21	2.83409e-20	1.49323e-20	1.66818e-19	7.68627e-19	2.17393e-19	5.32871e-20	9.64385e-21	8.66279e-20	3.07491e-19	1.56959e-19
2.17126e-19	1.11722e-19	2.25231e-20	3.79695e-19	1.22333e-19	4.84001e-20	1.50643e-20	1.59365e-20	3.60255e-20	9.81918e-21	1.14837e-20	9.91592e-21	1.30547e-18	6.68782e-21	1.44458e-19	8.05042e-21	9.09617e-20	6.58541e-20	3.10174e-19	6.45497e-21	2.54376e-21	2.7267e-20	1.48545e-20	1.60886e-19	7.66582e-19	2.09739e-19	4.45786e-20	8.75124e-21	8.66279e-20	2.98769e-19	1.51958e-19
2.08457e-19	1.10987e-19	2.10028e-20	3.60326e-19	1.20603e-19	4.83507e-20	1.5043e-20	1.58179e-20	3.54407e-20	6.28857e-21	1.11972e-20	9.43723e-21	1.26265e-18	6.67671e-21	1.42315e-19	7.82786e-21	9.09617e-20	6.47093e-20	3.09529e-19	6.18017e-21	2.51826e-21	2.47899e-20	1.45495e-20	1.59215e-19	7.6571e-19	2.06351e-19	4.45124e-20	8.20677e-21	8.65752e-20	2.95306e-19	1.48718e-19
2.08317e-19	1.10797e-19	2.03876e-20	3.5847e-19	1.17816e-19	4.79803e-20	1.49995e-20	1.58068e-20	3.37882e-20	5.3425e-21	1.10105e-20	9.43723e-21	1.23891e-18	6.66507e-21	1.40332e-19	7.82561e-21	9.02719e-20	6.47093e-20	3.09051e-19	5.88676e-21	2.51223e-21	2.46873e-20	1.45221e-20	1.57876e-19	7.6514e-19	2.0547e-19	4.24703e-20	7.94654e-21	8.6029e-20	2.11111e-19	1.44519e-19
2.03313e-19	1.09042e-19	1.90115e-20	3.49674e-19	1.16224e-19	4.77895e-20	1.48553e-20	1.58036e-20	3.35355e-20	4.94267e-21	1.0952e-20	9.43324e-21	1.18085e-18	6.64646e-21	1.40288e-19	7.8256e-21	8.84978e-20	6.43293e-20	3.06396e-19	5.41989e-21	2.4947e-21	2.4368e-20	1.4481e-20	1.43468e-19	7.64268e-19	2.04776e-19	3.74143e-20	7.74565e-21	8.24211e-20	1.88361e-19	1.40154e-19
2.00614e-19	1.08606e-19	1.8776e-20	3.46968e-19	1.15231e-19	4.72326e-20	1.43854e-20	1.48376e-20	3.31415e-20	4.78705e-21	1.08194e-20	9.22097e-21	1.18085e-18	6.49306e-21	1.30455e-19	7.82386e-21	8.83984e-20	6.43293e-20	3.0436e-19	3.71986e-21	2.47572e-21	2.40386e-20	1.39888e-20	1.26429e-19	7.56484e-19	2.04131e-19	3.42783e-20	7.44719e-21	8.23026e-20	1.88361e-19	1.38366e-19
1.97988e-19	1.08305e-19	1.84262e-20	3.44936e-19	1.14146e-19	4.18672e-20	1.43854e-20	1.43121e-20	3.24513e-20	4.71586e-21	1.02248e-20	9.21067e-21	1.15182e-18	6.49306e-21	1.29707e-19	7.82348e-21	8.8138e-20	6.42451e-20	3.04002e-19	3.58934e-21	2.43132e-21	2.23782e-20	1.39625e-20	1.2624e-19	7.56484e-19	1.87692e-19	3.38686e-20	7.40335e-21	8.22418e-20	1.8784e-19	1.36244e-19
1.95694e-19	1.08138e-19	1.83369e-20	3.44555e-19	1.13899e-19	4.07837e-20	1.43852e-20	1.37185e-20	3.21561e-20	4.70435e-21	9.0854e-21	9.04342e-21	1.14774e-18	6.48966e-21	1.2921e-19	5.21976e-21	8.67124e-20	6.42353e-20	3.0375e-19	3.5377e-21	2.41986e-21	2.07118e-20	1.38496e-20	1.18481e-19	7.56484e-19	1.83153e-19	3.34788e-20	7.26605e-21	8.22418e-20	1.87259e-19	1.35225e-19
1.93107e-19	1.06194e-19	1.79432e-20	3.29923e-19	1.12302e-19	3.99679e-20	1.43741e-20	1.36365e-20	3.20201e-20	4.64685e-21	8.8321e-21	9.01379e-21	1.13042e-18	6.48259e-21	1.28993e-19	4.90591e-21	8.6459e-20	4.88214e-20	3.02419e-19	3.51062e-21	2.41674e-21	2.03728e-20	1.37488e-20	1.18481e-19	7.56365e-19	1.82153e-19	3.33905e-20	6.94503e-21	8.22246e-20	1.86944e-19	1.33234e-19
1.91082e-19	1.0592e-19	1.53294e-20	3.18855e-19	6.06537e-20	3.94163e-20	1.36572e-20	1.35444e-20	3.01704e-20	4.51981e-21	8.67701e-21	8.97158e-21	1.1268e-18	6.41905e-21	1.28905e-19	4.55102e-21	8.63735e-20	4.86452e-20	3.02258e-19	3.33896e-21	2.414e-21	1.64339e-20	1.11452e-20	1.15578e-19	7.56216e-19	1.80927e-19	3.31522e-20	6.83076e-21	8.22122e-20	1.84001e-19	1.30233e-19
1.88881e-19	1.0053e-19	1.42344e-20	3.1221e-19	5.98557e-20	3.89411e-20	1.36572e-20	1.05182e-20	2.97631e-20	4.3922e-21	8.59556e-21	8.8685e-21	1.12588e-18	6.41788e-21	1.25493e-19	4.43715e-21	8.62416e-20	4.79777e-20	3.00537e-19	2.85508e-21	2.40756e-21	1.51789e-20	1.07553e-20	1.15495e-19	7.51781e-19	1.7603e-19	3.20597e-20	5.78253e-21	8.22018e-20	1.83285e-19	1.28842e-19
1.88186e-19	9.88188e-20	1.32809e-20	3.0882e-19	5.42082e-20	3.87927e-20	1.35732e-20	1.00825e-20	2.95512e-20	4.34567e-21	8.42603e-21	8.48427e-21	1.12371e-18	6.41729e-21	1.19732e-19	4.41362e-21	8.43739e-20	4.79651e-20	2.993e-19	2.79159e-21	2.40271e-21	1.28197e-20	1.05388e-20	1.14653e-19	7.40887e-19	1.7561e-19	3.19628e-20	5.5879e-21	8.21184e-20	1.82449e-19	1.27477e-19
1.80546e-19	9.75744e-20	1.29989e-20	2.68668e-19	5.05482e-20	3.86646e-20	1.35536e-20	9.87814e-21	2.43846e-20	4.2635e-21	7.81194e-21	7.80903e-21	1.1188e-18	6.41638e-21	1.16769e-19	3.68503e-21	8.4218e-20	4.74329e-20	2.96549e-19	2.7438e-21	2.40117e-21	1.20935e-20	1.0415e-20	1.04104e-19	7.39484e-19	1.52034e-19	2.76584e-20	5.55952e-21	8.21159e-20	1.815e-19	1.23689e-19
1.41147e-19	9.69725e-20	1.26842e-20	2.40257e-19	5.04668e-20	3.66377e-20	1.33155e-20	9.77724e-21	2.42505e-20	4.20504e-21	7.77673e-21	6.90174e-21	1.00062e-18	6.41601e-21	1.14956e-19	3.63179e-21	8.38807e-20	3.02076e-20	2.91136e-19	2.69562e-21	2.40061e-21	1.18646e-20	1.03294e-20	9.96561e-20	7.39445e-19	1.50901e-19	2.47166e-20	5.52165e-21	8.21103e-20	1.37373e-19	1.14742e-19
1.36938e-19	9.35137e-20	1.21063e-20	2.2715e-19	4.62235e-20	3.66115e-20	9.27855e-21	9.65657e-21	2.41619e-20	3.93076e-21	7.75924e-21	6.90174e-21	8.474e-19	6.2632e-21	1.14225e-19	3.60717e-21	8.32287e-20	3.02076e-20	2.64053e-19	2.6644e-21	2.38477e-21	1.16581e-20	9.71714e-21	9.96561e-20	7.35835e-19	1.50841e-19	2.45062e-20	5.49087e-21	8.21088e-20	1.37373e-19	1.07515e-19
1.34097e-19	9.29893e-20	1.20054e-20	2.21264e-19	4.62194e-20	3.66045e-20	8.79939e-21	9.53643e-21	2.40136e-20	3.90859e-21	7.75193e-21	4.82438e-21	8.37967e-19	6.25737e-21	1.13666e-19	3.43818e-21	8.23588e-20	3.02076e-20	2.63296e-19	2.30508e-21	2.37957e-21	1.16143e-20	9.13968e-21	9.96545e-20	7.35576e-19	1.50813e-19	2.40646e-20	5.45604e-21	7.53995e-20	1.30609e-19	1.06207e-19
1.33294e-19	9.29396e-20	9.82091e-21	2.1956e-19	4.12341e-20	3.6568e-20	8.62443e-21	8.78192e-21	2.39852e-20	3.82167e-21	7.23367e-21	4.64007e-21	8.1476e-19	6.24645e-21	9.02641e-20	3.4124e-21	7.81107e-20	3.01393e-20	2.61337e-19	2.29348e-21	2.37666e-21	1.11232e-20	8.95514e-21	9.94188e-20	6.89232e-19	1.50797e-19	2.08969e-20	5.44945e-21	7.53995e-20	1.28259e-19	1.02299e-19
1.32718e-19	9.28856e-20	9.72799e-21	2.06333e-19	4.07036e-20	3.65486e-20	8.56595e-21	7.64352e-21	2.39438e-20	3.80806e-21	7.01215e-21	4.49455e-21	7.96032e-19	6.23806e-21	8.79848e-20	2.90316e-21	7.76344e-20	3.01295e-20	2.60795e-19	2.27754e-21	2.37369e-21	1.00854e-20	7.68318e-21	9.93575e-20	6.88382e-19	1.30509e-19	2.02435e-20	5.10882e-21	7.50812e-20	1.28103e-19	1.00177e-19
1.29291e-19	9.27053e-20	9.64038e-21	1.83968e-19	4.02134e-20	3.63019e-20	8.23474e-21	7.35113e-21	2.34153e-20	3.7839e-21	6.92484e-21	4.49455e-21	7.8769e-19	6.23461e-21	8.70941e-20	2.84541e-21	7.50421e-20	2.88214e-20	2.59846e-19	2.21574e-21	2.34112e-21	9.89142e-21	7.66368e-21	9.23352e-20	6.84669e-19	1.29763e-19	1.98759e-20	4.72802e-21	7.39582e-20	1.27988e-19	9.83109e-20
9.10818e-20	5.80964e-20	9.63051e-21	1.83968e-19	3.92637e-20	3.29803e-20	8.1738e-21	7.156e-21	2.30872e-20	3.56622e-21	6.9212e-21	4.36402e-21	7.57423e-19	6.22424e-21	8.68494e-20	2.84458e-21	7.10716e-20	2.87632e-20	2.59743e-19	2.16916e-21	2.33516e-21	9.27891e-21	7.43426e-21	8.73891e-20	6.84669e-19	1.22441e-19	1.9677e-20	4.37666e-21	7.12188e-20	1.27787e-19	9.39995e-20
9.09704e-20	5.76477e-20	9.58955e-21	1.81972e-19	3.28622e-20	3.29201e-20	8.10752e-21	7.06125e-21	2.27933e-20	3.43826e-21	6.90101e-21	4.33753e-21	7.50393e-19	6.21685e-21	4.55367e-20	2.82068e-21	6.48857e-20	2.87296e-20	2.5943e-19	2.05797e-21	2.33513e-21	9.17617e-21	7.21253e-21	8.59699e-20	6.84669e-19	1.2223e-19	1.92332e-20	4.29651e-21	7.02649e-20	1.27647e-19	9.17235e-20
8.95792e-20	5.38601e-20	9.57272e-21	1.81127e-19	3.28622e-20	3.25647e-20	8.10549e-21	6.33864e-21	2.27673e-20	3.43826e-21	6.88575e-21	3.45047e-21	7.24453e-19	6.2156e-21	4.48149e-20	2.81087e-21	6.14958e-20	2.86764e-20	1.69327e-20	1.92357e-21	2.33486e-21	9.02404e-21	7.20535e-21	7.08518e-20	6.84045e-19	1.19971e-19	1.85675e-20	4.21798e-21	6.97836e-20	1.25017e-19	8.16297e-20
[truncated: 1,880 more rows]
[truncated: 3 more columns]
