# Supplementary material for: A modified shuffled frog leaping algorithm with inertia weight
Source: Sci Rep. 2024 Feb 20;14:4146. doi: 10.1038/s41598-024-51306-1 (PMC11224354; doi:10.1038/s41598-024-51306-1)
Supplement: Supplementary file 1 — Supplementary Information. [file 41598_2024_51306_MOESM1_ESM.zip › data/F2/MSFLA_L_1.xls]

## Sheet: Sheet1
-0.387149	0.0413374	-0.332223	0.220777	-0.188276	0.318909	-0.117366	-0.351848	-0.184749	-0.267049	-0.0940361	0.0747513	-0.235777	0.0111236	-0.672222	-0.169851	-0.0651043	0.245883	0.288348	-0.383715	-0.152738	-0.0302539	-0.175112	-0.0240846	-0.309065	-0.732514	0.508182	0.318612	-0.226314	-0.0277976	7.15517
0.00112536	0.00148064	0.012692	0.0170371	0.0145487	-0.00210579	0.0260939	-0.00103974	-0.00498846	-0.000458003	0.0293079	-0.00352301	0.0318452	0.00402216	-0.00325817	0.00574608	-0.00857543	-0.0182049	-0.0092108	-0.000280531	-0.00668123	0.000187383	0.0200224	0.0898122	-0.0691517	-0.00884293	-0.0155964	-0.0693905	-0.0252774	0.0391629	0.539669
-0.00231946	0.000850622	-0.000411304	0.00158863	0.000881947	0.000396058	-0.00188943	-3.22771e-05	0.000502947	0.001294	-0.00180498	0.00109158	5.97024e-05	0.00395977	-0.00177713	0.000353071	-0.00679332	0.00119018	0.00370506	-0.00294331	-0.00095309	-0.00102107	0.00681151	0.0015989	0.000390933	0.000463869	-0.000988377	0.00115147	0.00208992	0.000834965	0.0501489
-9.84392e-05	-0.000157382	-1.97084e-05	0.000186383	0.000296914	-8.64404e-05	0.000153594	-0.000125092	-8.39375e-05	0.000663417	-0.000105223	-0.000318352	2.31701e-05	5.54549e-05	3.80114e-05	-0.000130129	7.80033e-05	-3.1055e-05	-7.48717e-05	-0.000164459	2.22964e-05	0.000116437	-7.69758e-05	-3.17844e-05	6.34483e-05	0.000125195	-8.38742e-05	0.00015152	-0.000318652	-0.000112551	0.00399277
3.06894e-05	5.03297e-06	3.43175e-06	-2.41508e-05	-4.10225e-05	4.3769e-06	-9.59556e-06	2.77815e-05	-7.53472e-06	6.81397e-08	9.96066e-06	-1.71766e-05	-2.71433e-06	3.97482e-05	-7.32477e-06	4.66549e-06	-1.12737e-05	2.5202e-06	-6.30719e-06	-1.53826e-05	3.94385e-06	-3.99499e-06	7.11245e-06	8.39121e-06	7.63786e-06	-1.02911e-05	-8.12572e-06	4.87047e-05	-2.25955e-06	1.40565e-06	0.000372625
-4.86363e-07	1.98386e-07	5.58708e-07	-1.91373e-08	-1.21204e-06	-9.39637e-07	-2.15815e-06	-3.30105e-07	-2.26739e-06	-3.94294e-06	5.76475e-07	1.9806e-07	1.63843e-06	7.10593e-08	-3.36696e-06	-8.68764e-07	1.73545e-06	8.65716e-07	1.08276e-06	4.02989e-07	-2.53708e-06	-8.82744e-07	-5.24863e-07	7.4039e-07	-1.05654e-06	-2.54385e-06	-9.64392e-07	-4.74112e-07	-4.4121e-06	4.73381e-07	3.7529e-05
9.95032e-08	-2.6846e-08	1.69279e-07	-1.59138e-08	2.11244e-08	-4.45984e-08	-1.43017e-08	2.05138e-07	1.6447e-07	1.33954e-07	-6.65508e-09	-3.21046e-08	1.29945e-07	-5.74503e-08	-2.82908e-08	1.2944e-07	9.38132e-09	-2.30642e-07	3.9713e-08	-1.54733e-07	1.82295e-07	1.27021e-08	-1.4404e-08	-5.29175e-08	-8.83781e-08	-8.45289e-08	-4.68074e-07	-8.81187e-08	-5.82334e-08	2.15418e-07	2.97855e-06
8.52915e-09	2.41939e-08	-4.00717e-09	3.01665e-08	3.38202e-09	-2.07929e-09	-5.13424e-09	-1.90798e-09	3.98073e-09	-4.60218e-09	-1.5971e-08	-2.45704e-09	1.52719e-09	-3.00432e-08	-2.79341e-08	3.6936e-09	-8.88662e-09	-4.15885e-10	1.02014e-09	6.88763e-09	-3.51559e-08	1.32014e-08	1.13674e-08	2.27854e-10	1.74775e-08	-4.15211e-09	5.11659e-09	-1.23418e-08	-1.3263e-08	-9.84144e-09	3.08964e-07
1.08778e-09	-7.4255e-10	1.00243e-09	9.75389e-11	-4.10887e-10	-7.53415e-10	1.24709e-09	2.04427e-09	-3.21722e-10	2.3645e-10	1.20471e-09	-4.80246e-10	6.82353e-10	-4.98142e-11	5.48438e-10	-2.10197e-10	1.03584e-10	-4.7607e-11	-3.79796e-09	-1.60275e-10	1.61969e-09	7.78871e-10	1.0063e-09	9.89505e-10	-4.97185e-09	2.55978e-09	-4.20774e-10	-1.48452e-09	-7.47327e-10	-6.61555e-10	3.04695e-08
-6.85208e-11	-6.15658e-11	-2.84593e-11	-3.05612e-12	-3.11853e-11	9.08755e-11	-2.98267e-11	-2.22652e-11	4.02175e-11	-4.17522e-11	-1.17245e-11	2.56015e-12	1.12418e-10	-2.20401e-11	6.75231e-11	1.06671e-11	-1.90671e-10	-9.28325e-11	-7.0043e-11	-2.91355e-12	1.67398e-11	2.69974e-11	-1.64167e-10	3.7105e-10	1.07438e-10	-2.67743e-10	-7.82096e-12	-2.00927e-12	-1.5114e-10	1.19422e-10	2.23565e-09
1.7589e-11	8.36057e-12	1.91888e-12	-1.49795e-12	-6.50937e-12	-3.78272e-11	6.43214e-13	-2.30775e-12	1.02773e-12	1.88808e-12	-1.76172e-12	2.50388e-12	-1.6335e-12	-1.41297e-11	-1.81215e-11	9.24973e-12	-9.15484e-12	7.50315e-12	-3.5236e-12	-1.19661e-11	3.1697e-12	5.08161e-13	-6.71775e-12	3.93074e-12	-5.3651e-12	-3.16621e-12	-1.54582e-11	-1.51181e-12	6.24565e-15	-2.6411e-12	2.01592e-10
-6.2898e-13	3.47953e-13	-7.35301e-15	2.68665e-12	6.24804e-13	-4.1186e-13	2.24377e-13	8.62301e-14	-9.44178e-14	1.03041e-13	2.25998e-13	-2.0359e-13	3.25079e-13	-1.39194e-13	9.52606e-13	-3.58183e-13	4.09787e-13	-1.6808e-12	-3.71647e-13	-2.24151e-13	3.88129e-13	-4.77429e-13	-1.03406e-12	-2.22707e-14	4.88176e-13	-1.39109e-12	-1.15287e-12	1.05825e-12	8.69068e-13	-4.35516e-13	1.74236e-11
-4.7538e-14	1.633e-14	-3.18884e-15	-5.89064e-14	-8.68584e-15	1.53367e-14	4.42179e-14	-4.71438e-15	-6.73457e-15	1.35665e-14	-1.97528e-13	-9.52353e-14	-4.49409e-14	9.51911e-14	7.76556e-15	-7.09921e-15	2.48739e-14	-1.49354e-14	2.93652e-14	-2.12642e-14	1.50778e-14	-2.16497e-13	-1.28416e-15	1.18423e-13	8.01454e-14	5.66043e-15	3.53443e-14	6.06234e-14	-1.51289e-13	9.82851e-15	1.45159e-12
8.57818e-16	4.07596e-15	-6.77333e-15	-1.87075e-14	4.89026e-15	-1.35029e-14	8.76719e-16	1.29757e-14	-4.15968e-16	-1.21555e-14	3.17648e-16	-1.14845e-14	-9.10191e-15	8.76902e-15	4.99512e-16	6.63299e-15	5.63029e-16	-1.58813e-15	1.54272e-15	-9.58073e-17	6.64956e-15	9.78096e-15	7.4431e-15	2.42419e-15	2.65151e-15	2.00536e-15	-1.14481e-15	-4.34301e-16	2.37255e-15	-9.46632e-16	1.5168e-13
8.9403e-17	5.0061e-16	2.72383e-16	-1.1287e-15	-5.20483e-17	3.03009e-16	1.6412e-16	8.77743e-17	-6.44454e-16	1.1417e-15	5.39809e-17	6.27118e-17	-1.06e-17	2.29385e-16	-4.94303e-16	3.83751e-16	-8.84737e-16	-4.06934e-16	-6.47219e-16	-9.00309e-16	-6.05399e-16	2.41023e-16	4.45311e-16	-1.47116e-16	-2.25815e-17	3.00035e-16	1.01656e-16	3.09654e-16	1.38278e-15	-3.35566e-16	1.23493e-14
-1.5932e-17	1.67388e-17	4.1516e-17	1.29482e-16	-1.04857e-17	-1.8166e-17	1.40362e-17	1.60336e-16	6.95991e-19	-1.26915e-16	5.0374e-18	7.03042e-18	-1.3292e-19	5.28747e-18	1.49642e-18	-5.46239e-18	-3.57603e-17	2.50225e-16	-4.14216e-18	1.03503e-17	-1.19492e-16	-5.14821e-17	-6.10216e-17	5.81957e-17	-2.54327e-17	1.78117e-18	-3.45226e-18	1.89721e-18	-1.93541e-17	-9.07406e-17	1.29208e-15
-3.53383e-18	1.29821e-18	3.44607e-19	-6.24749e-18	1.6219e-18	2.73391e-18	-9.34566e-18	-5.2582e-18	-1.74922e-18	2.21556e-18	-4.56676e-18	5.16227e-18	9.55772e-18	4.83156e-18	-1.8924e-18	-4.2923e-18	2.50666e-18	6.24623e-18	1.3084e-18	-1.5657e-17	-8.44066e-19	1.04378e-18	4.17229e-19	1.8297e-18	-4.63015e-19	9.68873e-19	-3.88213e-19	-5.14314e-18	-1.70148e-18	-2.672e-19	1.03437e-16
-4.41934e-18	2.183e-19	4.7861e-20	3.0694e-19	8.41294e-20	3.5432e-19	2.99366e-19	1.35297e-20	9.30692e-20	1.24703e-19	6.31513e-20	-9.36709e-19	3.00332e-19	-1.61425e-19	-1.2727e-19	6.78139e-19	1.92009e-19	5.91181e-19	2.58467e-19	5.46852e-19	-2.77755e-20	5.72018e-22	-7.70688e-19	5.98153e-19	3.58145e-19	-2.14799e-19	-7.5866e-19	6.95555e-20	1.32869e-19	3.21597e-20	1.27805e-17
3.54483e-21	7.32998e-20	2.99383e-20	5.00876e-21	5.36019e-21	3.33998e-20	-1.43875e-20	4.32389e-21	-7.36593e-21	-2.49088e-21	-5.48399e-21	-1.91169e-19	4.78683e-21	-1.72324e-21	-2.31183e-20	8.05698e-21	4.06336e-22	-3.96015e-21	9.14257e-20	7.69596e-21	3.83985e-21	-2.60453e-20	-2.067e-20	2.23041e-19	-1.11554e-20	-5.93245e-20	6.61543e-21	-1.42002e-20	-4.20396e-20	3.48558e-21	9.27363e-19
8.02076e-22	8.57193e-23	-2.14598e-21	4.43273e-21	2.39197e-21	1.4055e-21	-9.43557e-21	-1.00812e-21	-1.73245e-21	1.01388e-21	1.95058e-20	-3.62236e-21	-6.31044e-21	-3.35586e-22	1.45073e-21	-1.22538e-21	-1.46465e-21	1.34241e-21	-1.1597e-21	-2.13355e-21	2.96412e-23	2.61694e-21	-6.52947e-21	-6.37512e-22	-8.59194e-22	2.0448e-22	5.4955e-22	-4.16888e-22	3.64371e-21	5.13968e-22	7.9006e-20
-9.87518e-22	3.27802e-22	1.46611e-21	8.87618e-22	5.42341e-24	4.53291e-22	5.31674e-22	-1.17381e-21	-2.46892e-22	2.60307e-22	7.51422e-24	-9.96728e-23	-4.84048e-22	-1.92451e-22	1.69345e-22	9.16053e-22	3.11482e-23	1.70748e-22	6.68162e-22	-1.51101e-22	1.07859e-22	-8.12329e-23	-1.52236e-22	-2.72999e-22	1.45516e-22	-8.01054e-23	-5.58043e-23	-7.06085e-23	-1.11937e-22	-9.60969e-24	1.03186e-20
-1.64045e-23	-1.11954e-23	7.25245e-23	3.33655e-23	1.10755e-23	-5.89205e-23	-4.1294e-24	-8.30216e-24	-2.59365e-23	-8.9381e-24	2.30247e-23	4.8171e-24	2.6916e-23	-3.02522e-23	5.31156e-24	-2.86737e-23	3.02524e-23	-1.87478e-23	-1.06808e-23	1.46595e-23	2.40952e-23	-1.63056e-23	4.58355e-24	1.89327e-23	-6.23371e-24	-3.75654e-23	-1.49319e-23	-1.19626e-23	7.60258e-23	2.1192e-23	6.75957e-22
-1.38756e-23	-1.93139e-25	2.60973e-24	-1.23847e-24	1.68452e-24	-3.30087e-25	5.99836e-25	3.98358e-24	-1.81848e-25	-5.82125e-24	-2.86501e-24	-2.50767e-25	-8.4408e-25	1.70592e-24	1.79164e-25	-9.03043e-25	8.92736e-25	-6.24614e-25	3.86849e-24	2.29365e-24	-3.96705e-24	-2.84134e-24	1.38155e-24	5.73778e-24	1.22248e-24	2.6894e-24	-8.07914e-26	1.23221e-25	1.01552e-23	2.61317e-24	7.57576e-23
-5.40907e-25	3.56936e-25	7.77133e-26	7.77249e-26	2.54149e-25	3.23257e-25	-5.13759e-25	3.14024e-25	5.65683e-26	4.50092e-25	9.00197e-26	-4.77392e-25	8.17143e-26	-6.32433e-27	-8.68501e-26	2.51803e-25	6.82814e-26	-6.69799e-26	1.33069e-25	-1.8891e-26	-9.35811e-26	-2.97804e-25	-3.01652e-25	-2.16504e-25	-2.3969e-25	2.6809e-26	4.48609e-25	-2.68293e-25	4.13007e-25	6.71647e-26	6.61957e-24
3.05033e-27	-1.42771e-26	4.92277e-27	-2.13336e-27	2.64196e-27	-1.60174e-26	2.05505e-26	9.51505e-27	7.60375e-26	1.98064e-26	1.60826e-27	-1.08415e-26	1.53685e-26	-2.86273e-26	6.90377e-27	4.27328e-26	-2.05516e-27	3.28139e-27	1.08435e-28	-3.76063e-27	-9.79882e-27	-2.23641e-26	-1.70666e-26	-7.98376e-27	5.62847e-27	1.15309e-27	-1.9776e-27	-3.62362e-28	-3.27974e-26	7.85107e-28	3.84157e-25
3.2505e-28	-4.24821e-28	-1.68964e-27	-5.52094e-29	4.42935e-28	1.9465e-28	-6.47965e-29	1.07288e-27	4.00326e-27	-1.03557e-27	6.17182e-28	-2.87215e-27	-2.034e-29	1.57592e-27	6.62345e-28	1.3824e-27	-6.4218e-28	3.31279e-28	1.67209e-28	1.44391e-26	4.48357e-28	-2.50527e-28	-6.43506e-28	-5.92887e-28	6.11319e-28	3.6468e-28	3.68435e-28	-4.06572e-29	3.67412e-29	-3.92582e-27	3.93019e-26
-1.35839e-28	6.42873e-29	1.4797e-28	1.20578e-27	-1.13211e-28	1.02414e-28	1.01654e-28	-1.34167e-29	8.30208e-29	3.37929e-29	6.51405e-29	3.87566e-29	2.0478e-28	4.57534e-31	-2.36022e-28	6.11624e-28	-7.77884e-29	-1.06126e-28	7.02353e-29	-2.04412e-29	-1.6785e-29	2.91842e-28	2.70835e-29	2.9927e-30	-1.26921e-29	3.50165e-28	-1.6372e-28	-1.15894e-28	1.00583e-29	1.05159e-28	4.52915e-27
3.47793e-30	2.20409e-30	1.02452e-30	-1.66114e-29	8.16059e-30	-2.75453e-31	2.9324e-30	2.39161e-30	-2.64155e-29	6.77796e-30	2.22292e-29	2.51974e-30	-4.43287e-30	-3.31497e-29	5.48582e-31	-8.57263e-31	-2.12108e-29	1.26133e-29	3.25486e-30	-2.30621e-29	2.3606e-30	2.53694e-30	-4.44542e-30	-6.97116e-30	-4.76292e-30	-1.19147e-29	-1.37085e-29	-3.62088e-29	8.07477e-30	2.27772e-29	3.07911e-28
-1.46004e-31	-1.33803e-31	2.86286e-30	-4.21255e-31	-6.19202e-31	6.58844e-31	-7.14877e-30	3.30505e-30	1.16579e-30	-3.56768e-31	-2.92903e-31	3.99977e-32	1.97523e-31	9.68142e-31	9.55415e-32	-1.71599e-30	-1.90368e-30	1.29015e-31	-7.19558e-31	-2.53603e-31	1.04362e-30	2.11878e-30	3.96009e-30	1.20635e-30	2.18112e-31	-1.07435e-31	1.25169e-31	-4.26171e-31	-5.28763e-32	2.51778e-30	3.49107e-29
-2.46856e-32	1.24068e-31	-4.70995e-32	1.27977e-32	1.56343e-31	4.12442e-32	3.43099e-31	-1.56169e-31	3.35079e-31	-5.81e-32	-2.25609e-31	-1.06672e-31	-3.87123e-32	-2.11919e-32	3.48077e-31	-1.48576e-31	5.11675e-32	-1.31737e-32	-1.7985e-32	5.15646e-32	1.35866e-31	9.79789e-32	-9.40425e-32	-7.1195e-32	-2.59394e-32	-5.63992e-32	-6.61501e-32	1.67475e-32	2.91835e-31	4.83308e-32	3.2259e-30
-1.52535e-32	-1.89306e-32	2.70197e-33	-3.2631e-34	-2.0518e-32	1.2734e-33	3.39447e-34	1.9618e-34	-1.34845e-32	1.66966e-32	-7.90663e-34	9.37486e-33	8.56268e-34	-8.00438e-34	-5.43862e-33	1.1519e-33	2.11079e-33	1.19373e-32	-1.51475e-33	-1.88331e-32	6.01709e-33	-3.61622e-33	2.33842e-32	1.37235e-32	-3.97741e-33	-8.43464e-33	-1.53286e-32	3.26404e-33	7.09962e-33	-8.96702e-33	2.36341e-31
-1.10015e-33	5.25397e-34	2.35701e-33	3.57942e-34	-1.99144e-33	-1.06661e-33	2.96308e-34	-1.42152e-33	-6.34046e-34	1.56556e-34	5.43182e-34	-8.31651e-34	1.88187e-34	1.71549e-33	-6.78521e-34	9.11891e-35	-1.5997e-34	-1.31243e-33	8.59085e-34	-5.67517e-34	1.57889e-34	5.3394e-34	-2.05935e-35	6.96649e-34	4.14442e-34	-5.82924e-34	-1.00136e-33	1.11564e-33	-7.35836e-34	-2.5378e-33	2.46513e-32
-1.85879e-34	2.97526e-36	-1.26095e-35	1.01462e-34	4.21401e-34	-4.21657e-36	2.74163e-34	-1.89881e-34	3.88231e-36	-2.04113e-35	2.14204e-34	1.51166e-34	-1.85437e-35	-4.418e-35	-8.17256e-35	-3.43004e-36	-2.74495e-35	-4.70683e-35	3.69587e-35	-3.83173e-35	-1.716e-35	-5.62402e-35	1.92961e-35	-2.38376e-35	6.87333e-35	4.99815e-35	-2.84915e-35	3.60348e-35	3.84671e-35	-6.40158e-35	2.28218e-33
4.27011e-35	5.46039e-37	-2.62535e-37	1.60172e-37	7.84016e-36	4.47411e-36	-3.47337e-36	3.66791e-36	1.24858e-35	-1.00465e-35	8.49339e-36	-2.19999e-36	-5.74288e-36	-1.61578e-35	1.11838e-35	3.06509e-36	-3.48984e-36	-1.21546e-36	-5.99496e-36	6.41845e-36	-3.85248e-36	2.18836e-36	-5.35029e-36	-6.9786e-36	5.39339e-36	4.81458e-36	-6.58923e-36	-7.46557e-36	5.67156e-36	-1.0405e-35	2.08328e-34
2.92836e-37	-3.34506e-37	-3.08397e-36	1.59928e-37	1.8305e-37	7.4154e-37	-8.84837e-38	-2.55906e-37	-1.31022e-36	1.21274e-37	-1.93549e-37	2.19433e-38	-2.12799e-37	8.33381e-37	1.24494e-36	1.1798e-36	2.25894e-37	2.61726e-36	1.35776e-36	-3.72706e-38	1.02112e-37	-1.29434e-37	-3.29059e-38	-5.32857e-37	9.07562e-37	2.57129e-36	2.47896e-38	-3.92723e-37	-3.83778e-37	9.57059e-39	1.95833e-35
-2.37116e-38	-2.93848e-38	5.15276e-38	3.18625e-38	-3.16289e-38	-1.41087e-37	4.41977e-38	-8.63885e-39	-1.76659e-38	-1.2312e-38	7.58475e-38	6.8541e-38	-1.1492e-38	-3.91513e-38	-3.68181e-38	-1.31154e-38	-2.27454e-38	-4.58616e-39	1.83929e-38	2.65447e-37	1.2506e-37	-4.72343e-38	-8.27123e-39	1.30596e-38	1.90566e-38	1.64573e-38	3.96644e-39	-1.80395e-38	-7.3747e-38	-8.98499e-39	1.28203e-36
-3.02277e-39	1.01317e-38	-3.24369e-39	-3.97838e-40	3.33639e-39	3.76661e-39	-2.12972e-39	-3.87258e-39	-1.18737e-38	-1.09791e-38	1.04671e-39	-1.15352e-39	-7.59077e-39	1.72788e-40	2.13706e-39	-3.98608e-39	3.66506e-39	-3.89583e-39	2.46514e-39	-2.09343e-39	-2.35051e-39	-9.82468e-39	7.49261e-40	1.71709e-39	3.98641e-39	4.70329e-39	-1.60216e-39	-1.85079e-38	3.78338e-39	-9.45086e-39	1.37636e-37
3.31684e-40	-5.61974e-40	-2.7018e-40	-3.11255e-40	1.64841e-40	5.91121e-40	1.1222e-40	-1.48308e-39	-3.48237e-40	1.86695e-39	-1.46976e-40	5.95019e-41	8.60719e-40	-7.16123e-41	4.25117e-41	1.18911e-41	1.74689e-39	1.54687e-40	-7.41848e-40	1.33356e-40	3.72293e-40	-9.26867e-40	-1.0519e-40	-7.58013e-41	-3.37584e-40	4.1524e-41	-2.20698e-40	5.9864e-41	-1.90693e-40	-7.46285e-40	1.30883e-38
-4.16912e-41	-5.22337e-42	-4.57539e-42	1.0786e-41	8.23919e-43	-2.29723e-41	4.44852e-42	-5.68919e-41	-3.22129e-41	4.20494e-42	-1.01607e-41	8.44938e-41	2.07408e-40	1.46736e-41	2.87053e-41	6.89267e-41	1.87678e-41	-8.1768e-42	6.0629e-41	-3.2532e-42	-5.45192e-41	-8.79066e-41	3.61784e-41	-1.05943e-40	-6.44184e-42	6.36547e-43	6.77589e-41	-4.99863e-40	7.45554e-41	3.62608e-41	1.65909e-39
-8.25364e-43	-3.28367e-42	8.16022e-42	-1.70164e-43	-4.52464e-42	-5.85183e-42	-3.47235e-42	-1.61749e-43	5.48429e-42	1.49701e-42	1.40477e-42	-3.3437e-42	-2.6569e-42	-6.81758e-43	-1.22696e-42	-1.95931e-42	-1.8398e-43	-8.00556e-42	2.41808e-42	-8.1117e-43	4.51015e-42	3.63906e-44	3.25662e-42	-2.63684e-42	-2.32088e-42	1.40912e-41	-1.33437e-42	2.66037e-43	-5.95106e-42	1.94185e-42	9.24689e-41
-2.33351e-43	-4.79545e-43	-2.88544e-43	-2.84755e-42	2.15304e-43	-6.12521e-43	-1.46379e-43	-2.40995e-43	2.15841e-43	-1.48832e-42	3.24896e-42	3.38396e-44	-1.71428e-43	7.15001e-43	9.9821e-44	6.01923e-43	-4.62363e-43	-1.4629e-43	-2.35539e-43	-8.04607e-43	1.90882e-43	3.3559e-43	1.35257e-43	2.56191e-43	-6.74037e-43	-1.6496e-43	-2.33969e-43	-2.47936e-45	5.56067e-44	-2.5034e-43	1.55874e-41
4.52108e-45	2.77078e-44	-1.47546e-43	5.75823e-45	5.2438e-44	-2.25669e-44	-7.60025e-45	9.93066e-45	5.81731e-45	-1.45861e-44	-1.25495e-44	4.01717e-45	2.88088e-44	1.6848e-44	2.51539e-43	-1.24581e-44	2.60344e-45	3.59686e-44	-1.102e-44	5.25013e-44	6.9916e-45	2.52469e-44	2.74783e-45	3.78187e-44	6.8011e-46	-1.64947e-44	-6.05455e-45	-2.21356e-44	4.32641e-46	-6.14969e-45	8.51539e-43
-4.62402e-46	1.08374e-46	9.34002e-45	4.25749e-45	4.49085e-45	-3.13829e-45	9.64362e-46	-5.43338e-45	1.45694e-46	-4.20706e-45	2.43149e-45	-1.3963e-45	1.52473e-45	-5.17405e-45	-4.71945e-45	1.26503e-45	4.81823e-46	-5.065e-46	-8.89477e-46	6.32011e-46	-1.30254e-45	3.77997e-46	-6.88152e-46	-6.23553e-45	-2.14618e-46	-9.98377e-46	3.12017e-45	1.31043e-45	-2.41338e-45	1.21164e-44	8.03464e-44
-4.4632e-46	9.49706e-46	-2.73152e-47	-1.03465e-46	5.6338e-46	-7.11878e-47	-1.42977e-46	1.30265e-45	8.60892e-48	-9.15658e-47	-1.27266e-46	-1.35974e-46	-1.9352e-46	-3.58993e-46	6.03505e-46	-2.56522e-46	-2.16178e-46	-3.99897e-47	-1.44433e-46	-1.14697e-46	-3.93713e-46	1.45762e-46	-2.16726e-46	6.35693e-47	-5.32987e-46	-5.23294e-46	-6.10786e-46	-4.06003e-46	1.16538e-46	-4.871e-46	9.39473e-45
-4.13705e-47	-2.99564e-49	-2.22865e-47	2.00797e-47	-2.66375e-47	-1.94786e-47	-1.1172e-46	-2.18341e-47	-2.08226e-47	-5.18273e-48	-9.50282e-48	1.12106e-48	1.76953e-47	-2.72859e-47	-8.58549e-49	-8.74736e-48	1.84094e-47	-3.74936e-47	2.16363e-47	-1.5652e-47	1.54594e-47	3.80019e-47	2.59928e-47	1.74782e-46	-1.34359e-47	1.75784e-48	-2.90323e-47	4.22485e-47	1.92041e-47	8.10309e-47	8.8906e-46
1.58088e-48	3.7902e-49	-3.53507e-49	7.06368e-49	-4.1313e-48	2.42407e-49	1.42206e-48	-1.6308e-48	3.52489e-49	-7.38428e-48	-2.61872e-48	-9.39422e-50	2.40464e-49	8.27188e-48	3.44836e-48	7.64007e-49	-2.12416e-48	-1.4432e-48	-2.99952e-49	-4.51444e-50	5.27729e-48	2.83917e-48	-2.04421e-48	9.63531e-49	-2.00726e-48	-3.52683e-48	4.31224e-49	-1.5371e-48	-3.2767e-48	-4.01278e-49	5.98375e-47
9.86741e-50	1.24354e-50	3.54622e-49	-3.59353e-49	1.23914e-48	5.42195e-50	1.94459e-49	3.96661e-50	-1.56425e-49	2.1962e-49	5.28083e-49	1.11786e-48	9.89283e-51	2.07841e-49	5.77896e-50	-4.69248e-50	4.20618e-49	1.73586e-49	6.4757e-50	5.5811e-51	-9.65702e-49	-6.75836e-49	-1.2974e-49	2.59067e-50	-7.7975e-50	-4.29129e-50	1.45407e-50	8.85669e-50	1.6304e-49	1.89422e-49	7.73518e-48
1.17212e-51	-5.62463e-51	6.80482e-51	-8.75637e-51	-1.34293e-50	1.6322e-50	-3.37723e-50	1.09407e-49	-4.36873e-51	-1.55493e-50	1.42043e-50	-2.57137e-51	6.993e-51	-2.67628e-50	1.19442e-50	3.65855e-51	-7.61583e-51	-1.40159e-50	-1.48387e-50	-2.29356e-51	-1.10311e-50	-1.30753e-50	4.77361e-51	-5.13537e-50	-1.5685e-50	-1.62362e-50	-1.33168e-50	-5.88779e-51	-1.10241e-50	-1.15783e-50	4.74066e-49
2.07189e-52	-8.88301e-52	1.09167e-51	-3.62744e-51	1.48432e-51	5.55011e-52	4.19624e-53	2.32583e-51	-5.39612e-53	5.26487e-52	4.11218e-51	-1.67059e-51	-1.73623e-51	3.63479e-53	7.69221e-52	-3.53889e-51	2.76723e-51	-3.54011e-51	4.8167e-52	-6.83243e-52	3.36567e-52	9.46463e-52	2.3184e-51	4.84831e-51	1.29508e-51	1.01513e-53	-9.52404e-52	-5.23007e-52	-1.15572e-51	1.83359e-52	4.27073e-50
-2.04267e-53	-1.0176e-52	2.09758e-52	2.08121e-52	-2.78616e-52	-3.13564e-52	-2.44359e-53	1.68098e-52	-3.12981e-52	6.3404e-53	-3.72333e-52	-1.12444e-52	-4.24327e-53	-3.42963e-52	8.61947e-53	-8.51012e-53	-9.33756e-53	-1.58421e-52	2.22813e-53	4.31868e-53	-2.90392e-52	-5.58061e-53	2.57529e-52	-1.93584e-52	-2.5919e-53	-1.3044e-52	-2.43648e-52	-5.98118e-53	-2.43981e-52	2.70241e-52	4.83125e-51
3.35792e-54	-1.12151e-53	1.35497e-54	5.7725e-54	1.32547e-53	-7.91697e-54	7.31825e-54	-4.34658e-54	1.33174e-53	2.31898e-53	4.50914e-53	-4.92381e-54	-1.1232e-53	-2.55739e-53	-1.09238e-53	-4.8124e-55	3.32808e-53	1.83792e-54	2.83115e-54	1.1591e-54	-2.04493e-54	7.18794e-54	9.88006e-54	2.352e-53	-3.00936e-53	-5.30011e-55	-9.22756e-54	-1.69499e-53	3.41554e-54	-1.75355e-54	3.32982e-52
-1.93938e-55	8.55287e-55	3.2611e-54	1.35014e-56	3.09577e-55	3.99906e-55	1.08347e-55	7.90215e-55	-1.88997e-54	-1.15526e-55	-9.28281e-55	1.00559e-55	1.22438e-54	-2.46708e-54	3.64533e-55	7.61094e-56	1.96698e-54	6.52987e-55	6.89947e-55	-4.4993e-55	8.30989e-55	-2.39125e-55	1.22515e-54	-5.8859e-55	-1.03556e-54	-2.97592e-54	-5.94084e-55	-5.08112e-56	-5.52224e-56	-3.53722e-54	2.79908e-53
-2.37063e-55	3.09851e-56	8.05808e-56	-3.55364e-56	5.12209e-56	-1.30813e-55	-8.06827e-57	3.21691e-56	1.05645e-56	-1.72007e-55	-2.87051e-55	6.90658e-56	-1.11745e-56	-4.85059e-56	-7.39094e-56	-9.37349e-56	-7.66041e-57	3.07902e-56	1.54797e-55	2.56522e-55	1.19375e-55	-3.07786e-55	-2.29968e-55	8.26169e-56	4.56963e-56	-6.68083e-56	-3.04973e-55	1.068e-55	-3.12932e-57	1.59754e-55	3.24913e-54
-3.0422e-57	-1.57356e-56	3.55835e-58	1.48101e-57	5.12087e-57	-3.85938e-57	2.80341e-56	-3.21415e-56	4.67176e-57	2.03061e-57	-5.29259e-57	-8.30412e-57	1.96332e-56	3.64642e-57	1.02398e-56	2.09973e-57	-1.72271e-56	7.99021e-57	-2.06284e-57	-4.67332e-57	2.61003e-57	-4.28043e-57	-1.95965e-56	4.08186e-57	3.2082e-57	-7.43361e-57	6.8681e-58	-8.29896e-57	1.01795e-56	-2.39117e-57	2.40409e-55
8.12326e-58	1.265e-57	-1.32346e-57	-9.72922e-58	-9.98371e-59	-1.81441e-58	-6.73983e-59	1.86755e-57	-9.46485e-58	-3.62622e-58	-2.40416e-57	6.18257e-59	-9.66121e-58	-7.4509e-59	-1.97568e-58	4.01648e-59	-5.20927e-59	3.15334e-59	-3.36925e-58	2.15649e-58	-7.79611e-58	8.37271e-59	-1.99608e-58	3.1361e-58	-1.05996e-58	-4.72476e-57	-8.19297e-59	-1.21718e-58	-6.05544e-59	3.08962e-58	1.90601e-56
2.65276e-59	-5.96323e-58	-7.32326e-59	5.15071e-59	-7.55057e-59	2.59304e-59	7.48043e-59	2.35619e-60	2.08418e-59	-6.16205e-59	7.72449e-59	3.7318e-59	1.26479e-58	-2.53962e-59	-1.67682e-58	-8.69028e-60	-6.63102e-60	9.00088e-60	-1.94115e-58	1.89546e-59	2.60216e-58	2.78104e-58	4.09833e-60	-5.17682e-60	-1.59711e-58	1.14944e-58	7.26124e-61	-4.15689e-59	4.27256e-59	-2.99201e-59	2.61735e-57
-4.68866e-60	6.24959e-61	-1.3659e-60	7.54716e-62	-9.48091e-60	3.79501e-60	2.16987e-59	6.98355e-60	-1.9155e-59	-1.10713e-59	-1.63271e-60	3.9468e-60	-1.95365e-59	9.88895e-60	1.40111e-59	1.68185e-59	-4.597e-61	-6.914e-61	2.27263e-60	8.14616e-60	3.29431e-60	-7.43099e-60	-3.53238e-61	-2.18194e-60	-2.74675e-60	-5.05377e-61	-3.95073e-60	4.56551e-60	5.9229e-62	-2.27392e-59	2.04171e-58
1.14261e-60	1.1417e-60	-1.53544e-61	2.33441e-61	2.39184e-61	9.7688e-63	2.61893e-61	-2.7366e-62	3.16302e-62	3.02503e-62	-1.01024e-61	1.99367e-61	-9.28278e-61	9.16818e-61	-4.10959e-61	-8.95069e-62	-4.98222e-61	4.17153e-61	1.35099e-61	9.55971e-62	5.65047e-61	2.15705e-61	-3.09096e-61	4.1899e-61	1.71409e-61	-8.32021e-62	1.0531e-60	2.39767e-61	-2.83582e-61	1.41631e-60	1.18196e-59
-3.47559e-62	-1.59819e-63	7.57516e-63	4.01306e-62	-1.41692e-62	-3.40532e-62	-6.42362e-62	2.49444e-63	-8.82886e-62	1.02261e-61	1.13271e-63	3.74678e-62	9.80673e-62	5.68095e-62	-9.26817e-62	-1.46804e-61	2.19507e-62	-8.20031e-63	-4.69922e-63	2.78953e-62	5.14367e-62	4.77834e-63	-8.5644e-62	8.64088e-62	7.49316e-62	-1.9926e-62	-1.93289e-63	2.72707e-61	-3.22995e-62	-1.11375e-62	1.52647e-60
-2.05132e-63	9.89472e-63	-7.26459e-63	8.90716e-63	-3.30201e-63	-2.03692e-62	-7.29445e-63	-4.38619e-63	-3.00007e-63	1.09402e-63	1.46471e-63	-1.45255e-63	-4.46828e-63	8.42856e-64	-9.60368e-64	1.02946e-63	2.38853e-63	1.48017e-63	-8.41401e-63	-2.21762e-63	3.70771e-63	1.96657e-63	-2.05832e-63	-9.68889e-65	-4.86627e-63	4.41807e-64	-1.29521e-62	4.85385e-63	-3.00158e-63	-2.95297e-64	1.26523e-61
7.06977e-65	-1.44078e-65	2.91913e-64	-2.6836e-64	-8.67687e-64	-3.61657e-64	-3.51367e-64	3.47629e-65	-5.35925e-65	-2.0963e-64	-1.39438e-63	1.95971e-64	-2.45193e-64	8.98785e-65	2.54933e-64	-4.03712e-65	4.70671e-64	2.08634e-64	1.03151e-64	4.63512e-64	1.38229e-65	1.71913e-64	5.04053e-64	-1.62468e-64	-1.25724e-63	2.59385e-64	4.70372e-64	1.89776e-64	2.82878e-64	2.70241e-64	9.57292e-63
-1.65272e-65	1.32643e-64	1.97021e-65	7.60781e-66	3.12162e-65	4.44078e-65	3.53723e-65	-1.57065e-65	-6.70763e-65	-5.13865e-65	3.05708e-66	2.38579e-65	-1.52509e-64	6.64527e-65	1.65761e-65	6.78391e-66	4.79813e-65	6.07275e-65	-3.75861e-65	-4.85211e-65	-5.89172e-65	-2.58844e-65	-7.11072e-66	-9.35518e-66	-3.16801e-65	-1.47269e-65	-6.75649e-66	9.10316e-65	-2.73198e-65	2.7271e-65	1.18575e-63
3.15635e-66	-2.83939e-67	2.28237e-66	-1.2061e-65	-1.04897e-66	-3.98829e-67	1.21379e-66	8.38514e-66	-5.03065e-66	3.5643e-67	2.27118e-66	-1.57165e-65	-7.88097e-66	2.64378e-67	-1.00174e-67	2.67164e-66	1.73359e-66	2.09356e-67	8.7495e-67	-2.40606e-66	9.21605e-67	1.08808e-66	1.81468e-66	1.43151e-65	6.99021e-66	1.10937e-67	-1.00203e-65	2.28114e-66	-1.29145e-66	9.63201e-67	1.08143e-64
8.9462e-67	7.48803e-67	-2.66912e-67	-3.32272e-67	-1.15044e-67	2.29791e-68	-2.46559e-67	7.21262e-67	-4.04118e-68	-8.7206e-68	-2.5174e-67	2.53955e-67	2.69601e-66	-1.03067e-68	2.92793e-67	7.56375e-68	-3.73226e-67	-4.32734e-67	-3.98095e-67	-5.2745e-68	1.10602e-67	8.05019e-67	3.22815e-67	2.54546e-67	1.70754e-67	1.4669e-67	4.99626e-67	-7.47682e-67	7.62219e-67	-9.93937e-69	1.21432e-65
5.91075e-69	2.59083e-68	-9.79683e-69	4.55684e-68	-5.50911e-68	2.83618e-69	6.54874e-68	-1.54433e-68	-1.22111e-68	-4.25714e-69	6.20122e-70	-2.08238e-68	1.46643e-68	5.57423e-69	9.09382e-68	2.66586e-68	-2.7736e-68	-5.2265e-68	1.66226e-68	-1.4186e-69	-8.66859e-69	2.93e-68	5.25783e-68	-3.70265e-68	3.27509e-68	-2.46255e-68	-1.31204e-68	1.30191e-68	1.59526e-68	-1.03324e-67	8.30198e-67
-9.46726e-70	-2.47216e-70	-4.94747e-69	2.39652e-70	3.70532e-70	1.6475e-69	8.09038e-71	-1.25599e-69	-2.70689e-70	1.50712e-68	1.27695e-68	-6.59373e-70	1.11991e-69	4.63124e-70	-1.51694e-72	2.25297e-70	6.32695e-69	7.12163e-70	2.10795e-69	9.33074e-70	6.91541e-70	-1.7583e-69	7.67658e-70	-5.79121e-69	1.90814e-69	-1.29978e-69	3.15613e-69	-7.20382e-70	1.26002e-69	3.50723e-69	7.1257e-68
-1.57312e-71	-2.51304e-70	-1.90642e-70	-2.1578e-70	-2.57408e-70	1.87245e-70	-5.17341e-72	-1.19668e-70	-5.02744e-71	-1.50186e-70	1.47916e-69	3.58859e-71	1.84292e-70	-6.78109e-71	5.72072e-70	5.32577e-71	1.72613e-71	1.13618e-71	-6.4793e-71	-1.46004e-71	1.08126e-70	-1.01558e-70	9.96262e-70	1.25863e-71	-1.34392e-71	5.75442e-72	4.51429e-70	3.1686e-71	-3.14286e-71	-2.43263e-71	5.7205e-69
-6.32112e-73	-2.70186e-74	-4.83249e-71	-1.54647e-71	-9.04279e-71	-2.34468e-71	-4.62527e-72	6.36889e-71	2.45658e-71	-3.19092e-74	7.71894e-71	2.88527e-72	-3.8956e-71	-2.1739e-71	1.1328e-71	5.8632e-72	-1.83514e-72	1.20369e-71	-1.32267e-71	-6.82577e-72	3.23522e-71	7.99247e-72	-2.7536e-72	1.32947e-71	-1.93762e-71	2.8731e-71	5.06031e-71	1.27689e-71	2.11356e-71	-1.73505e-71	6.69479e-70
4.77554e-72	-7.17465e-73	2.86626e-72	1.71014e-72	-5.59873e-72	-1.15127e-72	-1.01901e-72	9.82471e-73	-2.60275e-72	-7.83359e-73	-7.02485e-72	2.93348e-72	-1.91652e-72	3.44201e-72	2.14443e-72	-1.11266e-71	4.79482e-73	-2.94461e-72	-6.49286e-73	1.56533e-72	5.77661e-73	-1.14447e-72	1.78642e-72	9.99569e-73	-1.29729e-72	-4.694e-73	-1.38299e-72	-1.70194e-72	3.03388e-74	-1.67077e-72	6.74944e-71
-9.42753e-74	1.66648e-75	1.37534e-73	2.78518e-73	-6.89004e-74	1.50391e-74	1.85729e-74	7.16958e-74	-2.04978e-74	1.14925e-73	-5.65804e-74	-1.91891e-74	-1.92426e-73	6.41434e-74	-1.18592e-73	3.55049e-75	-9.71794e-74	1.32906e-74	5.27425e-74	2.46487e-73	7.3884e-74	1.1881e-73	-1.92284e-74	2.13917e-73	4.34371e-74	6.81246e-74	-2.14703e-73	2.27242e-73	6.38219e-74	4.44161e-73	3.17314e-72
5.19553e-76	-1.71141e-74	4.84323e-74	-7.97017e-74	-9.05586e-75	1.59557e-74	2.27129e-74	2.26696e-74	8.0368e-75	5.05471e-75	-1.9094e-74	-4.31478e-75	1.45471e-74	7.50933e-75	1.391e-74	7.59767e-75	2.43869e-74	-1.83687e-74	-5.37451e-75	3.63294e-75	-1.01581e-74	5.25215e-75	1.12736e-74	-5.2479e-75	-6.07251e-74	-3.12064e-75	-2.5458e-75	1.8044e-74	-6.64291e-76	-4.14459e-74	5.06467e-73
5.54292e-77	8.88616e-76	5.25838e-77	-4.45939e-76	3.28736e-76	8.57746e-76	3.04394e-76	3.38843e-76	-1.821e-75	-3.1373e-75	2.50767e-76	-1.53492e-75	-1.97256e-76	2.92982e-75	-1.98956e-76	-4.47831e-77	-1.51255e-75	-1.62257e-76	-1.87687e-75	-1.50315e-75	3.78439e-76	-4.68538e-75	-1.54201e-75	1.32356e-76	-1.63577e-75	-3.8674e-76	-5.47077e-75	1.23211e-75	-1.56486e-76	-3.25275e-76	3.43872e-74
4.1685e-76	-1.80567e-77	-7.89389e-77	-2.18676e-76	-5.45842e-77	-6.7307e-77	-1.13251e-76	-1.58489e-77	-1.70229e-76	-1.01008e-76	9.27984e-77	6.13212e-77	1.01083e-76	-7.77279e-77	2.04034e-76	-1.63691e-76	2.1525e-76	-9.60884e-78	5.40197e-77	-3.39657e-76	6.45774e-77	-1.20889e-76	-7.0306e-77	-3.62238e-77	1.44037e-76	-6.15738e-77	8.77459e-77	-1.29317e-77	-2.44468e-76	4.20149e-77	3.45871e-75
1.86151e-78	-5.47517e-78	7.3818e-78	9.90198e-78	2.19279e-78	-1.78907e-77	-3.34487e-78	-7.01056e-78	-4.949e-78	-1.59626e-78	-7.79885e-78	2.09483e-78	-6.16803e-78	-1.34683e-77	1.27836e-77	4.8923e-78	7.47256e-78	-2.21294e-78	2.35137e-78	-2.26754e-77	-1.14597e-78	1.08979e-77	1.89791e-78	1.66057e-77	1.76553e-77	-1.85014e-78	6.36621e-78	1.71731e-78	-3.83423e-77	2.24384e-77	2.6244e-76
-1.47728e-80	-1.53805e-78	-1.83722e-78	-6.88144e-80	-2.39385e-79	-1.72297e-78	-1.11903e-79	4.51754e-78	-5.43526e-79	-1.21102e-78	-4.0325e-79	-1.27575e-78	-8.37003e-80	-3.235e-78	2.42192e-78	-2.02433e-79	-4.10389e-79	2.77341e-78	-5.22134e-79	7.35979e-79	8.36822e-79	-3.907e-78	5.12395e-79	3.54336e-78	9.61544e-80	1.52505e-79	-1.90879e-78	-5.18018e-79	-1.95798e-78	-1.60893e-78	3.89111e-77
-9.44542e-81	-1.00636e-80	-5.52736e-80	-4.7081e-79	1.28944e-79	6.85742e-80	-1.14695e-79	1.02704e-80	-3.66044e-80	1.29252e-79	-1.37944e-79	-2.47509e-79	-1.16441e-79	-1.84891e-80	4.11161e-80	-9.97868e-81	7.18251e-80	2.9118e-80	2.99285e-80	7.18345e-80	-7.22481e-80	3.22942e-80	-1.61137e-79	-1.56941e-80	1.27319e-79	-2.93822e-80	3.64734e-81	-9.44801e-81	1.69883e-80	-1.1042e-79	2.38669e-78
-1.42528e-81	1.81272e-80	-4.9639e-81	2.53283e-80	3.92636e-82	3.16675e-82	-7.07874e-81	-2.43892e-80	-2.09458e-81	-2.61513e-81	1.77133e-81	2.5992e-80	-1.82563e-81	2.14997e-80	1.61397e-81	-3.75725e-81	1.56674e-80	1.12296e-81	-6.94404e-81	-3.64385e-81	-4.03121e-82	-2.76299e-82	5.11108e-82	5.10568e-82	-4.95992e-80	-2.17332e-81	1.41443e-81	-2.32261e-80	4.2512e-81	-6.59055e-81	2.59526e-79
-2.05876e-81	-6.88945e-82	-2.04377e-82	-5.68911e-82	2.39054e-82	2.25722e-81	4.64025e-82	5.7679e-82	-7.94622e-83	-4.87935e-82	-6.02257e-82	-1.53833e-83	-2.24964e-81	1.04194e-81	1.89244e-81	9.1772e-83	3.14642e-81	5.33063e-82	8.44025e-82	1.53619e-81	8.18367e-83	1.87966e-81	6.96587e-82	-6.84868e-83	-1.70782e-82	7.12724e-83	1.64248e-82	-5.60903e-81	-8.67926e-83	1.00325e-82	2.85076e-80
1.1805e-82	-3.60095e-83	8.6011e-83	1.25118e-82	3.02263e-84	4.51719e-83	-2.10062e-82	1.8383e-82	-1.9995e-83	-2.66994e-83	-1.07953e-82	-4.04866e-83	1.63819e-82	-7.01777e-84	3.83197e-83	2.0838e-83	2.94549e-83	-6.93914e-83	5.0251e-83	3.06558e-83	3.30744e-82	-8.0865e-84	-8.02617e-83	-3.86075e-83	1.32065e-82	2.68929e-82	1.72289e-82	-1.44727e-82	1.71745e-83	-2.20049e-83	2.62705e-81
2.72946e-84	-7.42023e-84	-1.71137e-84	8.3052e-84	2.09378e-84	8.95143e-84	5.46799e-85	-4.02765e-84	6.67172e-85	-1.9266e-83	1.20422e-83	-1.67328e-84	1.81557e-84	7.63097e-84	5.21993e-84	-3.49438e-84	2.57645e-86	-6.97596e-84	-3.47081e-84	8.07479e-85	-1.14953e-84	-2.36294e-85	5.9711e-84	3.81893e-84	3.16252e-84	8.46719e-86	-6.25522e-84	1.30654e-83	-6.07618e-84	-1.87989e-84	1.40575e-82
1.42819e-85	4.90638e-84	1.9316e-85	2.33296e-85	1.0199e-85	2.10883e-85	2.41223e-84	-2.98133e-85	3.87947e-85	1.30634e-85	5.50968e-85	-5.18535e-85	-1.43585e-84	2.17423e-85	-1.43957e-84	-1.99477e-84	4.03488e-86	1.69319e-85	-5.44582e-86	-1.64373e-85	-2.2837e-84	1.72154e-85	1.5054e-85	-1.43687e-86	-7.17806e-86	5.15307e-86	-5.18543e-85	-2.27185e-84	1.4699e-84	6.34015e-85	2.32415e-83
-2.91228e-87	-3.76077e-86	5.39893e-86	2.50055e-85	-2.88644e-86	-1.16547e-85	5.60109e-86	1.66757e-86	2.41963e-86	-1.05519e-88	-1.0321e-87	5.92995e-86	-7.07373e-87	5.2483e-86	3.24232e-85	-2.29333e-86	2.76588e-86	2.03949e-85	-3.79242e-86	-6.13083e-87	-4.48809e-87	-3.50704e-87	2.91625e-87	-1.07276e-85	1.80506e-86	-2.03316e-86	7.57217e-87	2.98637e-85	1.11822e-86	-4.34148e-86	1.84706e-84
-1.49182e-86	6.76579e-88	4.15702e-87	-1.02692e-87	-6.10521e-88	3.76051e-88	6.11615e-88	5.06593e-88	7.15575e-87	-1.52438e-86	-9.00936e-87	-1.7619e-87	-2.11812e-87	1.95466e-87	3.31085e-88	-1.38331e-87	4.4728e-87	-2.27377e-87	1.12538e-87	-3.72643e-88	5.87378e-87	3.39027e-87	-8.06071e-87	-1.70131e-86	-1.37273e-87	-3.26252e-87	1.24328e-88	4.17654e-87	-8.37711e-87	2.56987e-87	1.24307e-85
8.1929e-88	3.43092e-88	5.76396e-88	-2.08735e-88	5.31866e-88	-9.46272e-89	4.03779e-89	9.93837e-89	-1.73445e-88	-1.23985e-87	-1.01964e-87	3.14427e-88	6.70273e-88	3.92657e-88	1.73387e-88	-8.51293e-89	8.19331e-89	-1.35069e-88	8.81189e-89	-1.82708e-88	9.39272e-88	1.02814e-88	-2.4264e-87	-5.02476e-90	1.11104e-87	4.44804e-88	-6.13524e-89	-1.62365e-88	3.38404e-88	-5.19124e-89	1.29138e-86
5.89185e-90	3.3188e-89	-2.57962e-89	-4.95939e-89	-1.25266e-89	6.10421e-90	1.05482e-88	-5.20735e-89	-6.34492e-89	-3.73484e-90	3.30471e-90	8.6541e-90	-8.42537e-90	-3.27936e-90	-2.44073e-89	7.38515e-89	7.91993e-90	-2.34615e-89	1.83795e-89	2.27681e-89	-1.10074e-88	-2.50086e-90	-2.39181e-88	1.13812e-89	4.61138e-89	-1.82509e-89	-8.32367e-90	9.10689e-89	3.17311e-88	5.91762e-90	1.40241e-87
3.75636e-91	-2.68495e-90	2.12906e-91	-5.33281e-91	6.67744e-92	-3.45772e-90	-2.66761e-91	-8.48662e-90	2.61849e-90	2.89038e-90	-2.08751e-90	4.63991e-90	7.16574e-90	-3.40556e-89	5.29775e-90	-5.71449e-91	1.13114e-90	-1.15245e-91	-1.22933e-90	-1.87433e-90	3.05065e-91	2.47872e-91	1.11207e-91	1.8217e-90	-9.12618e-91	1.56638e-90	-2.53218e-90	-9.14904e-90	7.68621e-91	3.17231e-90	1.00349e-88
6.54285e-91	5.22869e-91	-4.97818e-92	-1.14765e-91	-2.54592e-92	-5.62374e-92	2.53686e-92	-3.75735e-91	2.67521e-92	1.11478e-90	-4.97022e-91	-5.11448e-92	1.03277e-91	-1.88985e-90	-5.20346e-92	2.81562e-91	1.01052e-93	1.2984e-91	5.8513e-91	-2.9754e-93	2.12922e-92	7.81753e-92	-4.61866e-92	8.47909e-92	-1.89273e-92	2.08331e-91	-6.49687e-91	9.56666e-91	-8.76388e-92	3.11584e-93	8.71469e-90
-4.41752e-92	-7.32455e-93	1.42045e-92	7.65214e-93	7.74212e-92	8.34548e-94	-9.86765e-93	2.65083e-92	-7.89565e-92	-5.54606e-92	7.5012e-93	-1.00363e-91	4.73195e-93	8.57392e-92	2.09192e-91	-3.12422e-92	-1.14607e-92	-1.96988e-92	2.08644e-93	8.34485e-92	1.18608e-92	-3.3422e-92	2.36141e-92	2.54613e-92	-1.81977e-93	-1.13979e-92	5.8214e-94	-1.33549e-92	3.53064e-92	-2.57007e-92	1.06039e-90
1.04492e-93	-5.17863e-93	-4.3907e-93	1.34457e-93	-3.55754e-93	-2.25249e-93	-5.1492e-93	9.66805e-94	-1.84118e-93	-3.72315e-93	1.48369e-93	2.69641e-94	8.2682e-94	-5.42675e-94	6.57394e-93	3.77883e-94	-5.71616e-93	-3.25964e-93	-4.36142e-94	8.73045e-94	3.19396e-93	2.48575e-93	-1.38697e-93	6.36355e-93	-9.06287e-94	-5.68448e-93	4.5729e-94	3.91863e-94	5.72368e-94	7.24202e-93	7.84933e-92
1.3152e-94	-4.7508e-95	-7.78331e-95	1.52992e-94	-1.10474e-94	-7.86519e-96	4.18416e-95	-2.71569e-94	4.77367e-95	-5.12676e-94	-8.90203e-94	-1.69427e-93	8.77928e-94	1.06438e-94	3.56572e-95	-2.49569e-94	-1.08807e-94	-1.10858e-94	-3.81858e-94	-1.4961e-94	-9.94853e-94	-4.87191e-95	-2.2894e-94	-2.3353e-95	-7.85287e-95	-2.37836e-94	-1.55397e-94	1.79905e-95	7.34444e-94	-1.68289e-94	8.69557e-93
-3.32096e-95	-3.62781e-95	5.22422e-96	-2.12695e-96	2.62351e-96	-2.61978e-95	-5.96334e-97	2.15204e-96	-2.34894e-95	8.78058e-96	2.16167e-96	-8.51493e-96	-9.62399e-96	1.86794e-96	8.79708e-96	-4.76508e-96	-1.68065e-96	2.95206e-95	2.56755e-95	2.77842e-95	-6.259e-95	1.21809e-95	1.17815e-96	-6.27016e-95	9.36032e-96	-4.60124e-96	3.05529e-95	7.37325e-96	-6.03607e-96	-2.39296e-95	4.81574e-94
-1.08094e-96	-6.82227e-96	-1.0396e-96	1.31817e-96	-4.91404e-96	-1.23386e-96	8.75968e-99	-2.1943e-97	2.84721e-96	-3.67605e-97	-1.92139e-97	-4.32805e-96	3.06187e-97	2.06462e-96	-1.14366e-97	9.23973e-96	-1.41187e-96	-1.34872e-96	7.20066e-96	-2.37532e-97	-4.84346e-96	1.47215e-97	3.07919e-96	1.7547e-96	-3.7711e-97	7.28032e-98	-1.08972e-96	-6.63018e-96	-7.02523e-97	-1.23752e-96	6.62302e-95
2.41057e-97	-5.82711e-98	2.92214e-97	8.29141e-98	-4.18954e-98	-1.47261e-97	-1.21342e-97	-1.21301e-98	-9.00511e-98	1.80399e-97	6.31739e-97	3.24236e-98	3.02682e-97	3.03521e-98	1.10002e-97	-1.03847e-97	3.96037e-97	6.09999e-97	-5.58237e-98	2.39256e-98	5.14532e-97	-1.5406e-98	-9.76954e-97	2.33959e-97	9.46664e-98	1.53475e-97	-1.27058e-96	1.84476e-97	-1.52768e-97	-1.38531e-97	7.29972e-96
-8.2538e-99	1.80722e-98	7.47578e-99	-9.81949e-98	-6.00489e-99	3.66222e-99	-2.01656e-100	-3.8015e-98	5.16919e-98	-2.06393e-98	-1.91094e-98	-5.11449e-99	1.70952e-99	5.16208e-98	6.01612e-99	-2.17394e-98	9.75886e-99	-2.89325e-98	3.33969e-99	-2.41833e-98	-3.48545e-99	4.06388e-99	-9.14886e-99	3.40373e-98	-3.08491e-99	-2.22699e-98	-3.23772e-99	-1.99782e-99	-1.64833e-98	1.28841e-98	5.34429e-97
-2.72029e-100	3.00764e-100	5.26074e-100	-2.5712e-99	7.84285e-101	1.08794e-99	2.05578e-99	2.88471e-99	2.61722e-100	-2.88761e-100	-3.46609e-99	5.74235e-99	3.31047e-99	-1.16548e-99	-1.99408e-99	-3.01591e-100	-1.37652e-100	3.17902e-100	2.55808e-101	1.01325e-100	-2.41999e-99	-1.69259e-99	1.50545e-99	1.30921e-99	4.1579e-99	-5.18603e-100	4.22162e-99	3.91325e-99	4.38528e-100	4.43086e-99	5.14979e-98
-1.48148e-101	3.58838e-101	7.6079e-101	-2.65967e-101	-1.05741e-100	-9.93179e-101	-3.92477e-100	9.78574e-103	-6.72142e-100	4.64146e-101	4.80946e-101	-6.36216e-102	-1.71829e-100	-7.53652e-101	3.94391e-100	1.5026e-101	3.29736e-100	3.92112e-101	1.63599e-100	-1.33822e-100	-2.15041e-101	4.23755e-101	-5.06139e-101	1.46341e-101	-1.91724e-100	3.81016e-101	-1.85556e-100	-1.57891e-100	-9.17668e-102	-1.48343e-101	3.57429e-99
4.61559e-102	-1.1756e-101	8.63725e-103	-5.92865e-102	4.60657e-102	1.06676e-101	-1.48118e-101	5.54252e-102	-1.8822e-102	1.76328e-101	-7.34876e-103	-7.72016e-102	3.54778e-102	-1.01369e-102	-1.04598e-101	-5.44671e-102	1.87259e-102	-3.118e-101	1.34487e-101	-5.8267e-103	-5.68218e-102	-9.04384e-103	1.70833e-101	5.67638e-103	1.98642e-101	5.98959e-102	-8.53989e-102	6.39664e-102	-1.47518e-101	-2.82512e-101	2.62345e-100
3.80182e-103	-1.15848e-102	4.91973e-103	5.01525e-104	1.36998e-104	-5.54615e-103	-2.04893e-104	-6.48561e-103	-2.4042e-103	4.18219e-102	4.78836e-103	6.9433e-103	4.71254e-103	-5.14742e-103	-7.62373e-103	2.11158e-102	-4.19442e-103	3.06657e-103	-2.16993e-103	2.21095e-103	1.77632e-102	-8.85183e-103	-2.74829e-103	1.375e-103	-2.11915e-102	7.62145e-104	1.37515e-102	2.01499e-102	2.32497e-104	-1.49994e-102	2.41206e-101
-1.11218e-103	-1.30897e-103	-1.23324e-104	4.06276e-104	-2.10894e-104	5.11824e-104	1.204e-103	-3.69351e-104	2.588e-104	-1.57932e-104	7.01329e-104	-1.03177e-105	9.84786e-104	1.31745e-103	-6.75271e-104	-7.28175e-103	1.51218e-104	5.97203e-104	4.83261e-104	6.84132e-106	2.81805e-104	2.15773e-104	1.36085e-104	9.06541e-104	1.24329e-103	1.89573e-103	1.81562e-103	-8.99714e-104	8.11119e-104	5.13394e-104	2.6592e-102
2.16438e-105	7.35195e-105	-7.45677e-106	-3.77342e-104	-3.62062e-105	-3.75034e-106	6.97246e-106	-5.65971e-107	7.90455e-105	3.66113e-106	9.08773e-105	-1.87486e-104	-1.54041e-105	4.31707e-105	2.01512e-104	1.31849e-105	-6.33839e-106	1.7357e-106	-5.06356e-105	-3.5027e-105	-7.30105e-106	-1.37673e-104	2.98473e-104	7.52013e-105	3.26208e-104	-4.0032e-106	5.26565e-106	-7.31901e-105	-1.47531e-105	7.25039e-105	2.27011e-103
-4.3648e-105	5.04532e-106	-7.71512e-107	-1.42262e-105	-3.23058e-107	9.27097e-106	-4.36998e-106	-3.20838e-107	8.73104e-106	4.2898e-106	2.23592e-106	-2.30606e-106	-3.06551e-106	-1.40072e-105	6.44102e-106	-6.07652e-107	-1.88749e-106	-4.35141e-106	5.25254e-106	4.5049e-106	-2.68937e-106	5.67002e-106	1.49604e-105	-8.93813e-106	-8.22979e-106	-8.39475e-107	3.15345e-106	5.25277e-106	3.30932e-106	4.44675e-106	1.93146e-104
-2.88165e-107	-1.88074e-107	-1.71222e-107	-1.22856e-106	1.80038e-108	-2.13837e-107	8.55517e-107	-1.25887e-106	2.20392e-107	1.55448e-106	4.75613e-106	-3.87101e-107	1.94975e-107	-3.71943e-107	7.28161e-107	2.17744e-107	-7.23398e-107	3.41594e-107	-4.98947e-107	-1.15848e-107	1.47811e-106	2.99145e-108	2.64146e-106	-1.69075e-106	-2.72792e-107	3.49181e-107	1.82563e-107	-3.19005e-107	9.81106e-107	-2.45427e-107	2.25233e-105
2.27246e-108	-1.26536e-108	-2.15501e-107	5.46384e-108	1.04115e-107	-3.55478e-108	2.49371e-108	1.17369e-108	3.96802e-108	6.58166e-108	-5.85816e-108	-3.1478e-108	1.0062e-108	-7.86452e-108	1.30016e-108	8.50905e-108	1.06399e-107	1.35235e-108	-9.08342e-108	-2.69981e-108	-2.11113e-109	-4.69534e-108	6.24646e-108	-7.3997e-108	-1.14615e-108	-6.26923e-108	-1.61482e-108	-9.75435e-109	-1.8087e-108	-2.35086e-109	1.40798e-106
-2.10159e-109	3.75607e-109	-1.27537e-108	1.1528e-109	-5.83237e-109	-2.4139e-109	-2.3484e-108	-7.78851e-110	1.56745e-108	-3.36719e-109	7.6411e-109	-3.68844e-109	5.26679e-110	-3.4234e-109	-7.93589e-109	3.93418e-110	6.74843e-109	3.77871e-110	5.85408e-109	-2.05784e-109	-1.78954e-109	3.64068e-109	-8.12561e-109	2.58126e-110	-1.87921e-111	-1.59669e-109	-9.35545e-109	-2.28289e-110	-6.67584e-109	1.00437e-108	1.51695e-107
8.8282e-111	6.69509e-110	-2.62008e-110	2.05596e-110	-5.73836e-110	-2.18318e-109	-1.71862e-110	-1.0464e-109	3.17803e-111	2.53955e-110	2.91804e-110	1.39726e-110	7.09706e-110	-4.732e-111	-1.43328e-110	-1.52988e-110	-1.37274e-109	8.43225e-112	-7.3612e-110	9.81458e-111	1.72797e-110	-1.24318e-110	-3.54944e-110	-1.75043e-110	2.69863e-109	-2.12477e-110	-1.70915e-110	-1.53975e-110	-1.82497e-110	8.49448e-110	1.42818e-108
-2.19565e-111	-1.21694e-110	6.02087e-111	9.76675e-112	-1.82355e-111	-8.0614e-112	3.95373e-112	8.59292e-111	4.42649e-111	-2.87421e-111	-1.1672e-112	-5.57879e-111	1.1112e-111	-5.50403e-111	2.65765e-111	5.73527e-111	7.63946e-111	7.55658e-111	-1.15275e-111	8.82014e-111	-6.69269e-112	-3.29161e-111	8.45099e-112	3.69989e-111	2.8004e-111	-1.31715e-111	-7.50973e-111	6.34115e-111	1.26976e-111	-5.52209e-112	1.1445e-109
-1.71457e-112	1.14254e-111	-1.62826e-112	4.33958e-112	-1.55259e-112	-2.2118e-112	1.58844e-112	-3.18116e-113	1.14548e-112	4.27552e-112	4.07526e-112	3.10911e-113	4.85486e-112	-6.53202e-113	-7.94755e-112	9.4435e-112	1.8424e-112	1.24356e-112	4.19035e-112	-1.22833e-113	9.55452e-113	2.79236e-113	1.55735e-112	1.66204e-112	8.80173e-112	-3.54123e-112	-1.64008e-112	1.62505e-112	-4.46991e-112	-5.78909e-112	9.52053e-111
-1.34333e-114	5.90197e-115	-9.48057e-114	-9.43018e-114	-5.35328e-113	4.44805e-114	4.21358e-114	6.52054e-114	-4.28522e-113	6.70022e-113	1.68434e-112	-1.84366e-114	1.49913e-113	3.85411e-113	1.96097e-112	-3.93842e-114	-1.13642e-113	-6.81447e-114	-2.27034e-113	-2.32711e-113	2.36597e-113	-6.39177e-114	4.29621e-113	-1.16355e-113	-3.10683e-113	-6.42999e-114	-5.19416e-113	-1.01522e-113	7.94031e-114	1.96691e-113	8.99262e-112
-2.10435e-114	2.19268e-114	-3.93651e-115	3.91402e-114	-3.50166e-114	-1.59953e-114	-3.14891e-114	1.70879e-113	1.98867e-114	9.39428e-114	-3.55013e-114	-4.54576e-114	-1.49145e-114	-1.59765e-113	4.48239e-114	-1.23608e-113	-1.71266e-114	-5.47818e-115	-3.12525e-114	2.89934e-114	-4.36836e-115	6.15073e-114	1.84304e-114	-3.95063e-115	-1.52294e-114	6.38887e-115	9.70247e-115	-1.42601e-114	-9.76904e-115	-6.28512e-115	1.11007e-112
-9.00362e-115	-9.13646e-116	1.8764e-115	-1.83733e-116	3.56175e-115	1.87227e-115	-1.16087e-114	-8.53723e-116	-3.08771e-115	5.63905e-116	-9.13245e-115	-6.74966e-116	-3.71203e-115	-7.50377e-116	9.9719e-116	-7.46661e-116	1.73947e-115	2.72796e-115	-1.03362e-115	3.87929e-115	-2.66738e-115	2.67863e-116	-1.65097e-115	-3.27495e-116	1.15455e-114	-6.95721e-116	1.74161e-115	4.38308e-116	-1.84344e-115	-3.14399e-115	8.32418e-114
-2.0054e-116	1.50395e-116	3.69106e-116	-9.08484e-117	1.84636e-115	1.04965e-116	-5.47295e-117	1.4767e-116	-4.06802e-117	1.05399e-115	2.70127e-116	1.92043e-117	1.7245e-116	-3.05307e-118	3.90776e-116	-4.63389e-116	-2.99033e-116	5.8782e-117	3.11829e-116	3.64475e-116	-3.86888e-117	-2.09734e-117	-4.05077e-117	-4.93349e-117	-7.47403e-117	-2.37752e-116	2.15808e-116	-6.45942e-117	7.43034e-117	-1.48766e-116	7.37787e-115
2.21095e-116	-6.62563e-118	6.5037e-118	-4.80097e-117	1.49527e-119	2.36526e-117	-3.37355e-117	3.29105e-117	-2.1822e-117	1.24417e-117	-5.1909e-117	-2.4425e-117	2.79933e-117	1.65463e-117	2.07196e-117	3.57852e-117	2.27733e-117	1.06914e-119	2.06527e-117	-2.13345e-117	-6.44595e-118	-2.39683e-118	-3.40303e-117	3.75115e-117	1.2941e-117	-2.46267e-118	3.44941e-118	4.21139e-118	5.94013e-118	9.89224e-118	7.68473e-116
-4.57488e-118	1.39995e-119	-6.66507e-119	3.77962e-118	-1.6109e-118	1.04586e-118	-9.89108e-119	3.11721e-119	9.55026e-119	1.24507e-117	6.4398e-120	3.096e-118	1.36173e-118	-1.34055e-118	-3.67322e-118	-2.54671e-119	4.29097e-118	3.73162e-118	2.32412e-120	-5.5947e-119	-5.31958e-118	-1.96309e-118	-1.40854e-119	-2.22079e-118	-3.59888e-118	-2.82439e-119	9.42244e-119	5.3933e-119	-7.31902e-119	-3.42987e-118	6.40891e-117
-1.14363e-119	3.46754e-119	6.0024e-119	5.55726e-120	-3.18461e-119	3.5715e-119	-1.35652e-119	2.97196e-120	8.12575e-119	-4.4164e-121	1.59686e-119	3.63188e-120	-1.77209e-119	-3.79052e-119	-5.53359e-120	-1.97101e-120	1.5637e-119	-3.16488e-119	4.57864e-120	-1.53183e-119	1.30785e-119	-1.11194e-119	1.05008e-119	-9.476e-119	-1.5892e-120	-8.21932e-120	7.46009e-120	-1.08328e-119	-6.84206e-120	1.35284e-119	6.05335e-118
-1.58154e-120	-7.90114e-123	1.31324e-120	4.53359e-120	-6.19259e-121	-5.02579e-121	-1.07576e-121	1.61871e-120	1.93738e-120	-3.06529e-121	-2.31377e-121	-4.24791e-120	-2.14729e-120	-2.6204e-120	-1.58194e-120	1.30321e-120	1.47756e-120	-1.01625e-120	-8.403e-120	1.31978e-121	-7.71172e-120	-6.88859e-121	1.28629e-120	1.19214e-120	1.58941e-119	7.66471e-122	-1.42338e-120	-4.7569e-121	3.83887e-121	-1.50839e-120	6.63303e-119
-1.08877e-121	-1.74304e-121	-2.25355e-122	-3.8256e-122	-2.36129e-121	1.9917e-121	2.80508e-122	-2.72711e-121	-4.56234e-121	6.38481e-122	4.07656e-121	-3.41062e-122	-1.36679e-121	3.18039e-121	1.41092e-121	1.28306e-121	1.61325e-121	-1.24663e-121	-2.81708e-121	-3.60409e-122	-1.534e-121	1.15487e-121	2.32054e-121	1.224e-121	-1.77603e-121	7.73607e-123	-7.24293e-123	-8.33628e-122	-1.12081e-121	8.92201e-122	4.47032e-120
-3.54528e-122	9.76355e-125	8.57436e-123	1.74726e-122	-6.01165e-123	1.64946e-122	-2.05544e-122	2.07095e-123	1.54111e-123	-3.26257e-122	8.71287e-123	5.52202e-122	-3.93922e-123	3.03741e-123	-3.20536e-123	2.0751e-123	-5.4724e-123	1.29802e-122	-8.10736e-124	-7.52098e-123	2.58051e-122	4.69111e-123	-5.19202e-122	-2.36258e-122	-6.8195e-123	-5.82285e-123	1.18246e-122	-4.14719e-123	5.27628e-123	-1.34612e-122	3.97264e-121
-3.54384e-123	6.50871e-124	1.28504e-123	6.07203e-124	-3.36387e-123	-1.31677e-123	-5.29689e-124	4.19183e-124	2.11701e-124	9.92509e-124	3.8505e-124	-1.59567e-123	-3.4442e-123	-1.30476e-124	-6.22396e-125	2.32546e-124	-4.92998e-124	3.0026e-123	-1.34904e-123	4.32227e-124	3.23112e-125	-2.13971e-124	-2.04454e-124	-8.52026e-125	-4.14803e-123	1.91587e-123	2.87171e-123	-4.10583e-124	1.06546e-123	-1.75257e-124	3.51706e-122
-1.70478e-124	-1.65298e-124	5.3443e-125	1.46174e-125	-6.6151e-126	-1.10616e-124	-8.90412e-125	6.749e-125	-9.82946e-125	2.1066e-124	-2.21095e-124	-2.36161e-124	3.14304e-126	-9.62812e-126	-7.84892e-125	-1.41565e-124	-6.43873e-124	-6.28489e-126	-1.72387e-124	9.62246e-125	9.36886e-125	8.89145e-125	8.6668e-125	-9.64611e-125	-3.60121e-125	1.27442e-124	-3.2471e-124	1.20964e-124	3.80583e-125	7.38164e-126	3.6157e-123
-6.16336e-125	-2.50031e-125	4.76513e-125	-1.42681e-126	-3.10866e-126	1.43316e-125	1.16425e-125	3.57616e-126	9.54733e-127	-8.00602e-128	1.91934e-127	4.00714e-125	2.72718e-126	-3.97625e-126	-6.84814e-126	-3.608e-126	6.20017e-127	-1.81252e-125	-1.04107e-126	-7.19909e-126	-4.86226e-126	-9.61811e-127	2.29562e-127	3.90486e-127	8.84341e-126	3.16768e-125	1.06736e-125	8.90875e-126	7.45174e-126	-1.21359e-125	3.39951e-124
-6.68666e-127	2.94013e-126	-5.68713e-127	-1.26727e-127	-7.53246e-127	9.21878e-127	-4.15733e-127	-7.49325e-127	6.01742e-127	-1.02189e-127	4.98832e-127	-2.65912e-126	8.99341e-127	2.66671e-127	-4.1648e-127	2.31493e-127	7.27934e-127	2.90034e-126	-1.26695e-127	4.47064e-127	3.04163e-127	-1.78733e-127	5.60294e-128	3.68051e-126	-3.19626e-127	-5.85722e-127	-4.69766e-127	2.8674e-126	-1.33672e-126	-1.84041e-127	2.7005e-125
-1.72081e-127	2.19037e-128	-1.89276e-127	9.55996e-128	-3.42097e-128	-3.78359e-127	1.1042e-128	-2.83845e-128	-3.0231e-129	-2.99832e-128	-1.25847e-128	2.05414e-127	7.65454e-128	-2.0711e-128	1.80452e-128	5.63603e-128	-4.70544e-129	-6.19975e-128	-2.14493e-127	-2.21895e-128	-5.96528e-128	-1.02563e-127	6.34824e-129	-2.17467e-128	-1.97062e-128	2.68367e-128	-3.25517e-128	-1.26917e-128	1.69382e-127	4.61235e-128	2.15451e-126
7.67936e-129	8.95911e-130	1.833e-128	-1.02496e-129	4.93563e-129	2.02398e-128	-6.57933e-129	-4.36402e-129	1.98493e-129	2.97869e-130	-1.9359e-129	1.77262e-128	-2.21838e-128	-2.94729e-129	4.62444e-129	-1.04832e-128	-2.12798e-129	6.09458e-130	1.89381e-129	-1.24214e-128	-5.93621e-129	-4.14309e-129	-1.15343e-130	3.53127e-130	3.02296e-128	3.10338e-129	5.17635e-130	-2.39689e-128	-2.29557e-128	4.04829e-131	2.34649e-127
5.84584e-131	1.67927e-131	-3.3066e-130	-2.46442e-130	-3.11997e-131	-1.19886e-129	-5.97199e-130	-1.03125e-129	-1.24341e-130	3.73106e-129	2.35978e-129	-4.52605e-132	-4.23794e-130	6.35859e-130	-1.09843e-129	-9.6086e-131	5.04308e-130	-6.81013e-132	-9.78527e-130	6.40969e-130	5.10413e-130	4.3268e-130	8.76634e-131	-2.11914e-132	4.26763e-129	-1.22977e-130	6.60066e-131	2.05355e-130	4.15638e-130	-1.02461e-129	2.12504e-128
-8.07214e-131	1.76748e-130	-5.12055e-132	3.2302e-131	-1.12583e-130	1.85845e-131	2.15523e-131	-8.99489e-131	3.47118e-131	-4.03663e-131	7.05006e-130	1.00915e-130	-1.7555e-131	1.42163e-130	-7.39806e-131	1.13781e-130	7.84198e-132	1.86064e-131	-5.18664e-132	-6.91163e-131	-1.70586e-131	6.09629e-131	6.84016e-132	-6.01447e-131	-5.46861e-131	-7.52451e-131	2.1639e-133	7.78693e-131	-5.07827e-131	-1.68964e-131	2.28749e-129
1.42202e-132	3.44843e-132	-4.68535e-131	5.81537e-132	-3.3843e-132	9.83506e-132	-3.89094e-132	-4.7718e-134	3.65136e-132	5.58845e-133	-2.78008e-132	6.03264e-132	2.09768e-133	3.07711e-132	-7.49268e-133	1.98601e-131	-1.39443e-132	-9.98018e-132	-9.33643e-132	9.97166e-133	1.37819e-132	1.63127e-132	-6.84163e-133	-8.63065e-132	-3.01334e-133	-5.09375e-132	8.20116e-133	-1.93122e-131	-1.50788e-131	4.04798e-133	1.8666e-130
-2.12685e-135	1.85242e-133	-5.96941e-133	1.75172e-132	9.53814e-133	-1.74073e-132	1.24165e-132	8.97518e-134	-2.55828e-133	-6.44083e-135	-6.16302e-133	-4.20608e-133	1.63399e-133	-4.64152e-133	3.10946e-133	4.97818e-134	3.17073e-133	2.76822e-133	3.94314e-134	6.88668e-133	-7.2279e-134	-3.52441e-133	-2.83807e-133	6.20967e-134	8.49454e-133	2.50963e-133	-2.98571e-133	9.5696e-134	3.4717e-133	-7.6035e-133	1.35443e-131
3.31047e-134	-4.28215e-136	-1.29248e-134	-1.89201e-133	-1.3361e-134	3.65228e-133	2.02704e-134	-6.66366e-135	8.30041e-135	1.72326e-134	7.79411e-134	1.17588e-134	4.89014e-135	-6.64686e-134	-1.37144e-133	-3.35008e-134	9.64166e-135	-6.63871e-134	-1.51016e-134	-9.30875e-134	3.94726e-134	-4.42812e-134	-4.31315e-135	7.01059e-135	-1.17542e-133	-1.982e-134	4.61796e-134	4.527e-136	3.50226e-134	-1.1369e-134	1.5081e-132
3.44323e-135	3.40085e-135	-4.63458e-135	6.74743e-135	1.6204e-135	-1.5921e-135	-4.07033e-135	-1.02721e-134	1.14767e-134	-2.81118e-135	-3.45627e-135	-2.48e-134	3.63133e-135	3.08142e-135	-3.27357e-135	2.86171e-135	4.96762e-135	-1.07511e-136	1.2479e-134	3.25012e-136	-2.09432e-135	-6.37242e-137	-1.50503e-134	8.30028e-137	-6.51338e-136	-1.07297e-135	-1.82124e-135	-7.61288e-136	-4.64874e-135	1.13722e-135	1.36437e-133
1.59699e-137	-4.63965e-137	-1.41388e-135	-1.88527e-136	9.72895e-136	-5.80221e-137	1.87075e-136	-1.57353e-136	-6.78095e-136	5.60863e-137	-9.50555e-136	-7.52386e-136	1.69539e-136	1.53836e-136	4.78211e-136	1.73424e-136	5.47814e-136	1.48653e-136	7.58792e-137	2.62185e-136	9.77662e-136	-4.10229e-137	1.3483e-136	1.01555e-137	-2.11912e-136	3.78338e-136	-3.33381e-136	1.64327e-136	-4.886e-137	-2.23271e-137	9.8096e-135
1.79828e-137	2.9712e-139	-1.73521e-137	-1.12826e-136	-6.23289e-138	-1.24686e-136	1.88416e-137	4.62474e-137	1.43136e-137	-8.22802e-137	-1.42648e-137	-7.54657e-137	-3.61904e-138	-7.34425e-138	-8.14266e-137	-6.84742e-138	-9.43772e-138	-3.44599e-138	-3.677e-139	1.26295e-136	-1.2934e-137	1.86926e-137	3.75601e-137	-1.77343e-137	-1.60618e-138	-2.71228e-137	-1.99268e-137	9.76639e-137	4.82176e-137	-5.90654e-138	1.05694e-135
-4.04069e-139	5.74683e-138	2.02146e-138	-6.66423e-139	-4.6203e-138	-8.84278e-139	-1.22042e-138	-2.48758e-139	1.65354e-138	1.21116e-138	-1.71458e-138	-2.25826e-138	1.22146e-138	3.57508e-138	1.16101e-139	1.85618e-138	-2.74823e-138	-6.32754e-139	2.51454e-138	-1.02082e-138	4.44023e-139	3.00407e-139	1.38531e-137	2.21222e-138	-3.31743e-138	-2.67035e-138	-9.82898e-139	-9.31767e-139	-4.18194e-138	-3.83685e-138	6.90662e-137
-1.51383e-139	-4.53905e-140	9.37284e-140	3.72759e-140	-1.68823e-139	3.43042e-140	-2.71377e-139	-1.49413e-139	-9.92201e-141	3.08585e-139	-4.71002e-140	4.32665e-139	-7.4107e-140	-4.13438e-139	6.52437e-139	-1.291e-139	-8.46939e-139	6.36955e-139	1.49655e-139	-7.67203e-141	-2.87362e-139	5.25562e-139	-1.0457e-138	1.61482e-140	2.3631e-139	7.61611e-139	3.88312e-140	-6.29654e-140	1.06016e-138	1.61365e-140	8.71105e-138
-5.50949e-141	4.57086e-140	-1.31773e-140	4.61357e-140	5.9738e-141	1.64356e-140	3.42345e-140	1.64574e-140	1.07423e-140	6.10894e-140	2.41196e-140	-3.03579e-140	-7.38492e-141	-7.49872e-141	3.04995e-140	-7.8483e-141	-2.6551e-140	1.42168e-140	3.05367e-140	-4.74761e-140	1.29716e-140	-3.09266e-141	-2.78245e-140	-6.34286e-140	6.45726e-142	5.26923e-142	4.27129e-142	1.07734e-140	-2.06666e-141	-2.57438e-140	6.29455e-139
-1.00933e-141	1.75522e-140	-2.9571e-142	2.2213e-141	-8.79404e-142	-2.68754e-141	1.91894e-142	1.84362e-141	7.14797e-142	4.65674e-142	-2.07522e-142	-1.12293e-141	1.45903e-141	-3.64573e-142	-2.86682e-141	-8.54308e-142	8.7463e-142	4.02884e-141	4.18407e-141	-1.71554e-141	-3.19067e-141	-2.10573e-141	1.33491e-141	9.66045e-143	-1.48618e-141	7.07716e-141	1.10686e-140	-1.14493e-141	1.5816e-141	8.22624e-142	7.54488e-140
-1.5551e-142	-2.36807e-142	-3.22784e-143	-2.73918e-144	7.05976e-142	-1.33436e-142	-1.105e-142	-1.87337e-142	-5.93711e-143	6.2746e-142	-2.44558e-143	-3.65996e-144	2.97356e-143	-2.56846e-144	-2.71861e-142	6.75487e-143	5.46941e-146	4.20481e-142	2.08624e-143	1.39607e-142	2.21136e-142	-5.39918e-143	-5.45894e-143	-8.19042e-142	2.48855e-142	1.82303e-142	-5.06832e-142	5.31268e-143	-3.77814e-142	1.35488e-142	5.88543e-141
7.35443e-144	-2.42432e-143	3.81321e-143	1.14575e-143	8.76002e-144	2.73493e-143	-1.57084e-143	-1.37293e-144	-2.49539e-143	-2.47586e-144	-5.03052e-144	3.55192e-143	-5.68851e-143	1.78698e-144	3.58175e-144	2.22556e-143	4.08742e-144	-1.7746e-143	1.40885e-143	2.6386e-144	8.96977e-145	-3.95047e-143	3.26901e-143	-1.17077e-143	4.98401e-144	-1.53187e-143	-3.26656e-144	1.14495e-143	-7.40679e-144	-1.66032e-143	4.69255e-142
6.60432e-145	1.65947e-144	-1.24744e-145	2.0016e-145	1.48335e-144	-1.7622e-145	-4.5097e-145	-9.31203e-145	-9.34393e-144	-7.08073e-145	-7.50209e-144	2.30047e-144	-7.15344e-146	-1.10507e-145	-1.31465e-145	-3.48425e-145	-1.07083e-145	-1.25077e-144	-3.03042e-145	-8.8048e-145	-5.50574e-145	-8.59197e-145	1.05124e-144	1.70678e-144	4.46146e-145	-2.31828e-145	3.50554e-144	-2.9091e-144	5.30438e-145	3.16307e-144	4.36983e-143
2.51369e-145	-1.01772e-145	-5.33365e-145	2.45483e-146	2.12774e-146	-1.26756e-145	-9.65475e-146	-2.12674e-146	2.29092e-146	1.13789e-145	5.79105e-146	-1.94453e-146	-2.15438e-145	-1.27973e-145	-2.38692e-145	2.68546e-146	2.58789e-146	-3.7762e-146	-1.4285e-146	6.89478e-146	1.0046e-145	-9.26785e-146	-4.49217e-146	-1.69144e-146	-3.02299e-146	5.0102e-145	3.13099e-146	-9.54864e-145	5.39104e-146	2.50233e-146	3.99812e-144
9.47628e-147	-6.83921e-147	-2.62122e-146	-1.07247e-146	-1.27595e-148	-2.62762e-147	-2.68649e-148	-1.3531e-147	-1.1516e-146	2.84563e-147	-4.14689e-147	1.12878e-146	2.20092e-146	-3.1531e-147	-8.23041e-147	-2.46741e-146	-1.40065e-146	7.7372e-147	-2.87201e-146	-2.78106e-147	-2.63557e-146	-7.43697e-147	7.86273e-147	-2.65524e-146	1.05614e-146	7.896e-146	-3.42903e-146	3.05515e-147	6.34985e-147	-2.98729e-147	4.03149e-145
1.05939e-147	-3.22339e-148	6.50273e-148	9.65961e-149	3.09938e-148	1.65471e-147	1.13554e-148	8.95387e-148	4.47185e-148	-8.0871e-148	-6.00481e-147	-1.5304e-147	8.29868e-148	9.68986e-148	-8.18959e-148	-7.29549e-148	5.58109e-148	3.36009e-148	-7.67751e-148	-8.54671e-148	-1.34903e-147	-8.34562e-147	2.07438e-148	7.72913e-147	-1.14616e-147	7.12137e-149	-2.42712e-148	1.33705e-147	1.22364e-148	1.20464e-147	4.15125e-146
-1.87651e-148	-4.71373e-150	3.9926e-149	-1.0034e-148	-2.74488e-149	-2.65794e-148	-1.50289e-148	-6.15393e-149	2.52223e-149	4.52382e-149	-1.29021e-150	3.9369e-149	4.8107e-149	1.49063e-149	-8.55027e-150	1.5772e-148	-7.27844e-150	1.68581e-148	-4.7751e-149	-3.3134e-150	-4.14748e-148	4.62256e-149	-3.25318e-149	-3.991e-149	1.00138e-149	4.46617e-149	1.28754e-149	1.33985e-148	-3.84808e-149	2.83759e-149	2.20684e-147
-7.80607e-150	-1.99968e-150	2.56425e-150	1.05025e-149	-4.45826e-150	1.34664e-149	7.36543e-151	7.5912e-150	6.84036e-150	2.17075e-150	-8.35618e-150	-1.7039e-149	7.26194e-150	-2.27919e-150	1.20136e-150	1.68732e-149	-5.43401e-151	-5.42051e-150	-2.44199e-150	-2.5868e-150	5.14316e-149	-1.66565e-150	2.62017e-150	-1.11252e-149	2.05956e-149	-4.80804e-150	-2.69827e-150	-1.30485e-149	9.33567e-150	-4.54613e-150	2.44014e-148
8.57591e-152	2.47584e-150	1.04741e-150	2.45717e-151	1.59463e-150	-8.06992e-153	-7.53964e-151	-1.72818e-151	5.09847e-151	-4.08397e-150	5.44261e-151	-8.30802e-151	-8.89993e-151	1.14047e-150	-3.65579e-150	-4.71821e-151	-9.13274e-151	-2.71793e-151	-3.754e-153	-1.92884e-150	2.36408e-150	-2.47151e-151	2.07352e-150	-9.90071e-151	-9.51204e-151	-3.5232e-151	3.40074e-151	4.46045e-151	-1.96111e-151	3.3922e-151	2.99286e-149
4.62906e-152	-2.57742e-152	2.69127e-151	-5.19086e-152	1.11463e-152	-1.12449e-153	-1.16761e-151	1.38125e-151	1.5096e-151	1.97395e-152	7.40782e-152	1.96053e-151	8.31616e-152	4.50274e-152	7.12475e-152	-3.17261e-152	-3.0849e-153	-1.34145e-151	3.74165e-152	-1.31769e-152	1.55429e-152	2.62921e-152	-1.94369e-152	1.21535e-152	6.45762e-152	-9.96603e-153	-2.47404e-152	-6.3342e-152	3.35186e-152	2.68806e-152	1.81652e-150
1.50512e-153	9.42774e-153	-2.97117e-153	1.10595e-152	-2.68778e-152	-1.47675e-152	9.21638e-153	-1.98842e-154	5.36051e-153	-1.04869e-153	4.16503e-153	5.61501e-153	-4.85726e-153	4.763e-153	-6.54536e-154	-1.43218e-152	-1.04912e-152	2.55069e-153	2.11035e-153	-1.95208e-152	-4.11652e-153	2.10459e-154	3.8934e-154	-1.1513e-153	-5.96408e-153	3.51836e-153	1.17005e-153	1.62306e-153	3.53274e-152	2.01082e-153	2.06964e-151
-1.89847e-153	8.16398e-155	7.83575e-154	-5.32401e-154	-1.31226e-153	-4.30345e-156	-4.28456e-154	5.96307e-154	2.51337e-154	-1.8204e-153	5.88614e-156	-7.68864e-155	-8.50525e-155	-2.07998e-153	6.20246e-154	-1.68348e-154	-1.57851e-153	1.4847e-153	8.70364e-156	-6.33411e-154	3.3865e-154	-6.37041e-155	7.39054e-154	-1.14787e-153	1.19697e-154	-2.48439e-155	-1.07742e-153	-8.72465e-155	-6.07737e-155	2.94107e-154	1.84042e-152
2.59576e-154	1.56848e-156	-1.13311e-155	-6.92923e-155	-3.11471e-155	-5.85664e-155	-6.72943e-156	-2.27979e-154	-4.6106e-155	-3.50291e-154	-3.44038e-155	2.28476e-154	-8.45095e-156	1.32336e-155	3.51409e-155	1.33891e-155	-1.37856e-155	-2.96763e-154	1.17372e-154	3.89071e-155	5.3429e-155	-5.35279e-155	2.01299e-155	-2.02861e-155	1.54767e-155	-5.18459e-155	3.42402e-155	4.74541e-155	-6.7577e-155	-5.15912e-155	2.27807e-153
-3.54042e-156	-5.19772e-156	7.49876e-157	-8.10844e-157	4.15719e-156	2.03905e-156	2.57454e-157	-6.77876e-156	-7.00686e-157	-3.56244e-156	7.43763e-158	1.7371e-156	5.96036e-156	3.78752e-157	-1.86069e-155	7.84423e-156	2.65689e-156	-3.99471e-157	-5.58204e-156	-6.22359e-156	2.12208e-156	-3.25434e-155	-8.48981e-156	3.25334e-158	-7.8035e-157	-5.69702e-157	-4.63178e-156	4.00941e-156	4.79683e-157	-1.02912e-156	1.31946e-154
-1.01181e-157	4.35945e-157	7.58807e-157	6.92146e-157	1.14207e-157	2.48776e-157	9.32325e-158	-1.31914e-158	8.6024e-157	1.6555e-157	-2.43147e-157	-7.28779e-157	3.26453e-157	8.73183e-157	5.0055e-158	-1.30709e-157	7.44222e-158	4.59552e-158	-1.01726e-156	-1.63556e-157	-2.01228e-157	-5.13938e-157	1.66302e-157	-4.68429e-157	3.07523e-157	9.21493e-157	1.2579e-156	5.61809e-159	6.31614e-158	-6.75961e-158	1.111e-155
-5.03547e-159	9.68061e-160	1.6316e-158	-1.92236e-158	-1.5745e-158	7.078e-158	-1.36482e-158	3.6041e-158	-1.51182e-158	8.0303e-158	5.05399e-158	6.36858e-158	9.50377e-159	-2.62019e-158	-8.51784e-158	4.7644e-158	-1.8322e-158	8.36164e-158	2.62368e-158	-6.39484e-158	-2.20859e-158	8.53102e-159	-8.70697e-159	5.7731e-160	-1.94822e-158	-2.7475e-158	2.54401e-159	-6.99703e-159	-3.89034e-158	-1.72589e-157	1.05595e-156
-2.9043e-159	2.12566e-159	-2.28971e-159	3.39495e-159	-9.27639e-160	-6.68711e-160	2.79382e-159	1.054e-159	7.81965e-160	-6.02103e-160	-2.18415e-159	5.8716e-159	5.66181e-159	1.72363e-159	-8.75746e-159	1.49918e-159	2.09094e-160	1.81368e-159	-5.35671e-159	-9.10261e-161	1.12646e-158	5.63268e-159	-7.39531e-160	-4.33942e-160	5.65988e-159	-1.74367e-159	-1.85657e-159	-2.22881e-159	-2.27228e-159	6.55966e-160	8.31991e-158
-2.34857e-160	-1.71234e-160	2.55785e-161	-3.05393e-160	-9.26633e-161	3.36146e-160	5.11953e-161	7.10406e-160	1.61111e-160	1.05209e-159	-3.71722e-161	3.31681e-161	1.81872e-161	-7.26859e-160	4.65112e-160	1.90638e-160	-8.53916e-162	9.20092e-162	4.5962e-160	-2.27061e-160	2.73271e-160	1.01239e-159	3.30951e-160	1.25824e-160	-2.128e-160	-8.6282e-160	3.39391e-160	1.10699e-159	3.76026e-160	-2.78639e-160	1.02353e-158
2.69571e-161	-1.26272e-161	-3.63795e-162	-5.46363e-161	-4.31539e-161	2.38442e-161	6.43063e-161	1.24975e-161	-6.48387e-161	6.46131e-161	1.97869e-160	2.62027e-162	2.89242e-161	-4.16307e-161	7.72138e-162	-1.95799e-161	-6.161e-162	-2.42103e-161	-8.51418e-162	-4.45899e-161	-1.05725e-161	3.67489e-161	-4.41484e-161	-6.10929e-161	-1.56003e-161	1.75641e-161	1.18483e-161	1.51703e-161	4.75946e-161	-1.65872e-161	1.02986e-159
7.23765e-163	-1.36984e-163	-1.26014e-162	-5.29088e-162	-2.29365e-163	2.14134e-163	-6.84781e-163	3.66676e-162	-4.28612e-162	1.4594e-162	-2.26436e-162	1.37198e-162	5.12529e-162	7.58398e-163	-8.3929e-163	-1.54534e-161	-4.16757e-163	1.06587e-161	-8.22855e-164	-3.01396e-163	2.41562e-162	2.36775e-162	6.82815e-162	-6.04251e-162	-9.63272e-163	3.62718e-162	1.28637e-162	3.99532e-162	2.7754e-163	-4.28425e-162	8.73121e-161
-8.27449e-164	-7.78263e-163	2.18909e-163	1.98748e-163	3.34365e-163	6.56779e-163	-9.17114e-163	-7.36377e-164	-4.36326e-164	-1.18935e-164	2.54293e-163	-6.7986e-163	-2.79329e-163	1.99645e-164	-1.32757e-163	-2.2635e-163	-3.92491e-164	-1.20143e-163	3.21176e-163	1.52187e-163	-2.76708e-163	-1.48113e-163	-3.38141e-163	7.62904e-164	7.09038e-164	-7.69197e-164	1.28072e-163	-1.07215e-163	3.31221e-163	-1.38857e-163	7.23384e-162
3.20559e-164	1.5277e-164	-3.01189e-164	-8.63792e-165	3.36865e-164	6.92404e-165	-1.12136e-164	-6.08064e-165	4.01924e-164	1.93202e-164	5.50538e-164	5.29135e-165	-1.49442e-164	-2.05057e-164	5.75441e-165	8.11354e-166	9.74815e-164	4.99141e-165	6.0368e-165	-2.28157e-164	-5.71454e-164	4.42295e-165	-4.39213e-164	1.68705e-165	-7.32841e-165	2.93843e-164	2.26173e-164	8.38997e-166	-9.15905e-165	-2.5454e-164	6.39152e-163
5.73815e-165	-1.27763e-164	-8.40868e-165	7.70271e-166	-1.58414e-165	2.7993e-166	-1.43609e-166	-1.45512e-165	-2.36641e-165	2.81947e-165	4.38165e-165	-4.51138e-166	-1.48898e-165	-8.46459e-165	2.48679e-165	-1.61832e-165	-2.01547e-165	-2.35296e-165	-2.17619e-165	1.8071e-165	1.49799e-166	4.5195e-165	-5.42398e-166	2.30235e-166	1.19993e-165	3.67249e-165	-1.70815e-165	5.14616e-167	-1.03184e-165	-5.60055e-165	8.22916e-164
-1.04606e-166	-2.74521e-168	1.77425e-166	-6.14016e-166	3.50812e-166	1.35261e-166	-5.59006e-168	-1.42826e-166	-7.2514e-166	1.18818e-166	-6.32886e-167	5.72248e-167	-1.41798e-166	-5.12566e-167	1.4745e-166	-2.66833e-166	-9.42453e-167	-4.44021e-166	3.11255e-166	-8.76378e-166	-1.33358e-166	-2.29269e-166	-1.99023e-166	5.40436e-166	-3.27097e-166	-3.74156e-167	2.10954e-166	-2.20582e-166	1.44042e-167	-9.32585e-167	6.83678e-165
-1.56708e-168	-8.84389e-168	2.47165e-169	1.1743e-167	-3.517e-168	4.87887e-168	3.41691e-168	2.14352e-167	2.79897e-168	8.65255e-167	-4.59092e-167	-1.45626e-167	-7.51952e-168	9.56974e-168	2.93727e-168	-5.30415e-167	1.23958e-168	-4.19949e-168	-8.74393e-169	-1.11667e-168	1.80147e-168	-5.15387e-167	-2.94663e-168	6.20239e-169	-2.37828e-167	5.23136e-168	3.33056e-167	-7.75202e-168	1.46525e-168	-3.67087e-168	4.18058e-166
-7.48232e-169	-1.01894e-169	2.12693e-169	-3.36409e-168	-2.67294e-168	-2.73338e-169	3.15306e-169	-8.05447e-169	1.19864e-168	2.38124e-169	-4.71155e-169	1.58069e-167	2.61903e-168	-5.70786e-169	2.14412e-168	2.94254e-168	5.07154e-169	-3.46503e-168	1.63656e-168	-4.63129e-169	5.79706e-169	3.90095e-168	-7.15952e-169	1.88128e-168	-2.43109e-168	-9.14633e-169	7.92068e-169	2.43412e-168	-4.02214e-168	1.98825e-168	6.02173e-167
-6.7204e-171	-9.52931e-169	-1.06509e-169	-1.91146e-169	-3.30284e-171	-2.29058e-170	2.90835e-169	5.87108e-169	-1.63347e-169	-8.18543e-170	2.07637e-169	-2.92765e-169	-9.99599e-171	1.06887e-169	-3.46817e-170	-2.40329e-169	-1.75822e-169	1.3172e-169	-4.14313e-169	-1.7345e-169	1.04231e-169	-4.14125e-169	2.28148e-170	-1.23892e-170	6.22925e-169	1.32312e-171	-1.18613e-169	1.02403e-169	4.76031e-170	6.46399e-170	5.70533e-168
-4.07725e-171	-1.30655e-170	8.58029e-171	-7.96608e-171	4.61408e-171	-2.59129e-171	4.76806e-171	-1.03473e-171	-2.43206e-171	7.04419e-172	-2.60616e-170	3.52556e-170	-5.14632e-171	-4.53082e-172	2.45816e-171	-5.46975e-171	-1.27137e-171	2.7232e-170	2.84884e-171	6.26854e-171	-2.68969e-171	2.1755e-171	2.37305e-172	2.57523e-170	3.97637e-170	-5.19386e-171	4.08117e-170	-1.96675e-170	-1.42836e-170	-8.28761e-171	3.21162e-169
9.17877e-171	4.52509e-172	-4.21828e-172	1.22128e-171	1.51683e-172	1.50366e-172	-2.17879e-172	-2.78181e-171	-7.0972e-173	-1.52982e-171	2.06763e-171	1.56993e-172	-3.05272e-172	5.358e-172	1.11521e-170	-2.24535e-171	5.25257e-172	2.31059e-171	-1.80164e-172	1.61366e-172	7.64273e-172	-5.27243e-172	-4.27841e-172	5.82479e-172	4.59261e-172	-7.23311e-173	2.17533e-172	-2.06297e-172	3.68271e-174	2.55921e-172	3.93343e-170
1.11634e-172	-2.91132e-173	-1.39487e-172	3.66538e-172	6.93134e-173	-4.12179e-174	1.271e-174	5.34806e-173	-4.76389e-173	-9.10151e-173	-1.06089e-172	2.05112e-172	-1.34233e-172	6.07882e-173	5.71741e-173	-3.31141e-173	-6.83665e-172	-4.80539e-173	1.64041e-172	-3.23955e-173	-1.27168e-172	-1.04127e-173	-1.3836e-172	-9.06062e-173	-8.04858e-173	-4.88916e-173	2.93001e-173	-5.63287e-173	-3.93709e-173	-7.29525e-173	3.13215e-171
8.13549e-174	2.69012e-174	7.2809e-174	-4.04061e-173	-1.37806e-173	-1.15306e-173	1.30212e-173	-4.57757e-175	-3.52221e-174	6.15798e-174	-2.99442e-174	-5.60905e-174	1.55981e-173	2.02353e-173	-1.52303e-173	2.59054e-173	-3.39467e-174	-1.15579e-174	-8.57741e-175	1.32426e-173	-2.0692e-174	4.02945e-173	5.08551e-174	-9.67093e-175	1.47346e-174	8.96686e-174	-2.78022e-174	-7.42265e-174	-1.28242e-173	-2.0722e-173	3.13812e-172
-1.90128e-176	1.11942e-174	4.72634e-175	5.12112e-174	8.41836e-176	1.30735e-175	1.98977e-177	-9.21486e-175	-1.04228e-174	-9.81441e-175	-8.08057e-177	1.66751e-175	-1.7044e-175	-2.23781e-174	-2.85508e-174	1.18306e-173	4.93474e-175	-2.00874e-175	1.83538e-174	9.16971e-176	4.17255e-175	-5.96837e-175	-1.0227e-175	-3.29432e-175	-1.83824e-174	-1.07391e-174	-4.35924e-175	-1.05655e-174	-2.51294e-175	-9.45934e-175	3.68321e-173
-2.27612e-175	-2.49746e-176	-5.87334e-176	6.24042e-176	-2.35092e-177	1.63747e-176	3.46501e-175	-3.14919e-176	-1.44231e-175	-9.38666e-177	-3.2711e-176	4.85591e-177	1.65871e-175	-1.60842e-175	2.83637e-175	1.03042e-175	1.51549e-176	3.27915e-176	2.8536e-176	-4.93782e-176	3.46854e-175	-2.39229e-175	1.09191e-175	1.00025e-175	1.15408e-176	-4.8204e-176	3.76014e-175	6.62948e-176	-8.71421e-176	9.87871e-176	3.28416e-174
2.32922e-176	3.30194e-177	2.71985e-176	-5.54998e-176	1.64786e-176	-4.78978e-177	9.93494e-177	-1.03576e-176	-2.29671e-177	7.80631e-178	1.05425e-176	3.6958e-177	-3.1757e-177	3.31594e-177	5.68682e-177	-6.03647e-177	9.14787e-178	1.12136e-176	5.3424e-181	-8.42817e-178	-8.31947e-177	-9.18069e-177	-3.87618e-177	2.37695e-176	-1.65638e-176	-8.0941e-177	-6.79859e-177	-9.79284e-178	7.80322e-177	-6.30533e-177	2.91046e-175
2.65201e-178	2.53547e-178	4.42868e-178	-3.41037e-178	-5.01521e-178	8.22667e-178	-5.82095e-178	-3.35723e-177	5.12162e-178	-1.22434e-177	-2.72684e-178	-2.94507e-177	3.23175e-179	1.64642e-178	1.03568e-177	-6.99512e-178	5.30798e-178	1.87787e-177	-5.22259e-178	7.25281e-178	2.27368e-177	1.58838e-178	-4.5907e-178	-1.56247e-177	-9.69979e-179	1.43256e-177	-1.47487e-177	2.95844e-178	5.61811e-178	1.18955e-177	2.66145e-176
3.8888e-178	-2.47828e-179	2.83999e-179	-4.66838e-179	-1.68824e-178	-5.07867e-179	-2.90512e-179	-6.57597e-180	-6.615e-180	6.41411e-178	-3.81656e-179	1.19218e-179	1.81641e-179	-2.52834e-179	1.37423e-178	-1.39628e-178	-1.59377e-179	5.88899e-180	-2.37528e-178	-1.11687e-178	8.22076e-179	2.39696e-179	-4.38457e-179	-6.61311e-179	-4.9655e-179	2.18242e-179	-6.09829e-179	1.99484e-179	-3.06708e-179	-4.16794e-179	2.57455e-177
-1.79596e-179	-4.40869e-180	4.11852e-180	1.06178e-179	-2.5329e-179	1.93215e-180	2.81526e-180	2.7634e-180	4.38124e-180	1.9249e-180	-6.18828e-181	1.23285e-179	5.09676e-180	1.33276e-179	-1.67769e-180	7.56507e-180	-8.51014e-181	-2.31979e-180	6.26091e-181	5.53888e-180	-7.36441e-180	-2.14586e-179	-1.61563e-179	5.84818e-180	5.17534e-181	-2.45938e-180	-4.18173e-181	-1.25841e-180	3.80829e-180	-3.33719e-180	1.88827e-178
1.3882e-180	3.11721e-181	-1.97175e-181	-1.60727e-181	-1.03683e-180	-2.63925e-181	4.6642e-181	8.83715e-182	1.24822e-181	-2.98185e-180	2.34168e-181	7.52418e-181	5.98989e-182	-2.77259e-181	4.40359e-181	3.75133e-181	-9.22015e-182	6.52139e-182	-3.34735e-181	2.89662e-182	2.83521e-181	6.90278e-181	-1.04522e-181	-5.59767e-181	-4.12938e-182	-8.58045e-181	-1.5599e-181	7.56632e-184	7.64092e-182	3.38049e-181	1.2789e-179
3.78817e-182	-5.24543e-182	-4.64373e-182	6.10837e-182	1.11019e-182	5.46166e-183	8.46443e-183	2.39234e-182	7.55529e-183	-1.82415e-182	-1.11266e-181	6.63998e-182	-1.80798e-182	-3.45172e-182	-1.50265e-181	4.46913e-182	-3.15855e-183	-7.3219e-182	-2.16619e-182	-7.21224e-182	-2.22324e-181	-5.60856e-182	-1.57035e-182	-3.56255e-182	-3.85177e-182	-1.6297e-183	-4.15672e-182	-8.97678e-182	-1.35729e-182	1.17257e-182	1.39451e-180
-3.46218e-184	-3.53526e-183	-3.85294e-183	1.17918e-182	-7.0346e-183	4.52973e-183	5.37025e-183	-1.33428e-183	-1.24824e-182	5.43897e-183	-5.23679e-183	-2.03153e-183	-4.06555e-183	-1.03437e-183	4.30153e-183	9.32336e-184	-8.59806e-183	-1.42184e-183	2.68492e-182	3.03998e-183	-8.24104e-184	-3.02953e-183	2.14259e-183	-5.85365e-183	-1.11844e-182	2.88445e-183	2.04372e-183	-1.62019e-182	1.35925e-182	5.43406e-184	1.71528e-181
2.12059e-184	-1.52493e-184	-2.6836e-184	-3.35572e-185	-1.94081e-183	-1.11788e-185	-1.22499e-184	-5.0214e-185	-1.00494e-183	-4.93063e-185	-1.35578e-184	-1.31071e-184	8.80979e-185	3.52029e-184	-5.03403e-184	7.59339e-184	1.42785e-184	6.35665e-184	-3.31503e-184	1.36441e-184	-4.18978e-185	9.55304e-184	-6.8852e-185	-9.50719e-185	1.79916e-183	5.74182e-184	8.26937e-185	1.06526e-184	1.93939e-184	4.18973e-184	1.13979e-182
1.26874e-185	-7.44577e-186	-1.87584e-185	-4.7812e-185	-1.12523e-185	3.11222e-185	2.1488e-185	-8.60521e-186	-2.88137e-185	-1.60159e-186	-9.62784e-185	7.41944e-187	9.82693e-186	2.85499e-186	-1.56191e-186	-2.08116e-185	-3.74493e-186	-1.3348e-184	-1.75118e-186	-7.32259e-185	1.51322e-184	4.30032e-185	-5.59959e-185	2.14431e-185	-2.85519e-185	-5.23373e-186	-4.61864e-185	2.49034e-185	3.36556e-185	3.46187e-185	9.78778e-184
4.01015e-187	-9.11343e-187	-1.0204e-186	6.81816e-186	-1.64712e-185	-1.09735e-185	4.12094e-187	5.33222e-187	1.0063e-186	1.59246e-186	1.15642e-187	2.7104e-187	6.28882e-186	-9.18348e-187	-5.13974e-186	3.98006e-186	-2.49367e-186	2.42077e-187	-8.27989e-186	2.32556e-186	-1.37853e-186	9.75607e-186	-2.40466e-187	4.14421e-187	-3.16579e-186	-4.46518e-186	6.92767e-187	4.64297e-187	7.6432e-187	-1.7034e-186	9.32399e-185
3.95894e-187	4.68178e-187	-1.15039e-186	2.15893e-187	2.50209e-187	1.13632e-187	1.07317e-187	-3.34908e-189	-2.0802e-187	-3.14521e-187	1.03891e-186	2.00755e-187	6.39013e-188	-8.93047e-188	-1.61763e-187	3.9423e-188	2.86463e-187	-1.02728e-187	2.10713e-187	2.69821e-187	-1.58735e-187	2.83031e-188	-4.77263e-187	-9.1451e-187	7.64253e-187	-7.13287e-188	-7.0931e-187	2.51312e-187	-2.35618e-188	3.44241e-188	9.12418e-186
-1.23209e-190	-3.75242e-188	1.20449e-188	-5.74302e-188	-4.48282e-188	8.66146e-188	-2.32553e-188	-3.44562e-189	-4.60063e-189	-4.50593e-189	4.13737e-188	-1.09976e-188	-2.76078e-188	4.12768e-189	2.18094e-188	-9.10471e-189	-8.65883e-189	1.40083e-188	-8.31858e-188	-2.59083e-188	-1.71092e-188	-8.38222e-189	-4.65826e-188	-8.71497e-190	3.15997e-188	-1.97435e-188	-4.76443e-188	9.66897e-189	-1.97788e-187	-1.71781e-188	9.17723e-187
-1.15108e-190	1.15678e-188	3.86292e-189	-1.10868e-189	3.59434e-190	-1.31209e-190	-1.53414e-189	-3.32785e-190	-9.09101e-190	8.87962e-191	-4.33786e-190	-2.01717e-189	2.63238e-189	3.17674e-189	1.22454e-189	9.98818e-189	-2.43688e-189	-8.673e-189	-2.17298e-189	-2.84054e-190	1.96266e-189	-2.56594e-192	2.09527e-189	2.55873e-189	-1.39737e-189	5.0325e-190	6.12376e-190	1.93363e-189	-7.83457e-190	9.0931e-190	6.58083e-188
4.34349e-190	2.13624e-190	1.15065e-190	1.37111e-190	-1.93401e-190	-9.35556e-191	2.03969e-191	3.21378e-191	-4.32921e-191	8.27334e-190	7.95431e-190	4.63658e-191	1.40391e-191	2.88847e-190	-1.57804e-190	7.82066e-191	-8.19062e-191	-1.98429e-191	-4.89247e-190	3.45507e-190	-1.69075e-190	-6.06383e-190	-3.45188e-190	1.12718e-190	2.50816e-190	-6.09e-191	-5.17373e-191	7.57933e-191	1.33842e-190	1.02101e-191	6.24413e-189
-9.06733e-192	-2.42615e-191	-3.0485e-191	1.12298e-191	-6.08022e-192	-5.30895e-191	-3.65456e-192	2.77892e-191	3.84719e-191	-9.54935e-193	1.55217e-191	-1.03981e-191	-6.02525e-192	-8.62034e-192	-2.64536e-192	-1.05517e-191	2.76808e-192	1.65564e-191	-3.81265e-192	2.40092e-191	4.5116e-192	-5.31407e-192	-2.17346e-191	2.99396e-191	-6.9603e-191	-2.23455e-192	-1.63894e-191	1.32018e-191	-1.63893e-191	-1.86108e-191	5.03922e-190
2.86118e-192	3.76999e-193	2.49272e-193	2.12898e-192	2.05835e-193	-4.23284e-193	-1.40716e-192	-6.62468e-193	7.80692e-193	-3.22473e-193	2.66298e-193	1.20513e-193	-2.99255e-193	1.22547e-192	2.42379e-192	1.16874e-192	3.8166e-192	2.94636e-195	-2.33945e-192	2.97468e-192	-4.35428e-192	2.49941e-192	-1.07323e-192	8.40049e-193	1.27808e-192	6.66078e-193	1.16311e-192	1.04987e-192	-5.10841e-192	1.88546e-192	4.3974e-191
-1.39606e-193	4.26699e-194	2.34323e-193	2.19328e-193	-1.51175e-193	1.12867e-193	3.54417e-194	-6.45581e-193	1.94181e-193	-2.41524e-193	-3.13823e-193	4.07288e-194	3.30086e-193	-4.99609e-195	-7.01581e-194	4.76812e-194	2.57708e-193	-2.13202e-193	-3.25137e-193	-1.05798e-193	1.86481e-193	-9.95254e-194	2.8187e-194	3.32947e-194	8.85542e-194	8.75527e-194	1.60693e-194	-1.86364e-193	-1.28455e-194	7.20828e-194	4.53697e-192
5.26677e-196	3.75247e-194	-5.39433e-195	4.9836e-195	-9.44027e-195	3.13117e-195	-9.48987e-194	-1.94949e-195	2.25146e-195	-4.14918e-195	-3.33219e-195	5.9016e-195	2.57711e-194	4.01281e-195	-2.80715e-194	2.78795e-195	2.33946e-194	-7.29008e-195	-2.256e-194	-9.9218e-195	1.80593e-195	-3.51099e-194	-6.81808e-195	-2.17937e-194	3.52474e-194	-3.67198e-194	7.77574e-197	1.09859e-194	2.4383e-194	2.21676e-195	4.72451e-193
-7.74718e-196	1.0403e-195	6.8634e-197	-5.39923e-196	-6.37315e-196	-1.09238e-195	-2.82424e-196	-1.17376e-196	-1.30755e-195	-1.85424e-195	7.88989e-196	6.57177e-198	8.96847e-196	1.33359e-195	-4.86385e-195	2.72688e-195	-1.76102e-195	1.45299e-196	5.07915e-196	-3.99506e-196	-8.55258e-196	4.46202e-195	-1.35985e-195	7.36706e-197	3.18501e-196	8.2532e-196	1.13982e-195	1.52073e-196	-2.97428e-196	1.91306e-196	3.08206e-194
8.47014e-197	-8.09815e-198	5.06738e-198	-3.51252e-197	5.67677e-196	1.61541e-196	-1.0087e-196	6.7633e-197	-4.519e-197	5.36567e-198	9.58924e-197	-3.47202e-196	-8.72592e-197	-3.01815e-197	-1.98282e-198	-1.90836e-197	1.34582e-197	6.75602e-197	-2.01994e-196	-4.87315e-196	4.09766e-197	-2.18226e-196	4.25145e-197	-4.30809e-197	-4.13617e-198	1.72423e-196	1.14763e-196	5.95854e-197	-1.15916e-196	7.89957e-197	3.32382e-195
-1.42558e-197	-2.32018e-197	-5.10364e-197	-2.60199e-198	-2.75427e-197	4.95779e-198	1.04115e-198	-6.77088e-197	1.16622e-197	-4.17443e-198	-5.97263e-198	-1.08037e-197	8.44306e-199	-9.14342e-198	-2.16023e-198	-1.5229e-198	2.28749e-198	-1.17889e-197	-1.13719e-197	-9.51201e-198	-8.52949e-198	-5.34333e-198	2.76031e-198	-2.31638e-197	1.83142e-198	8.03893e-198	4.23879e-198	-7.33991e-198	1.04816e-197	-1.35399e-197	3.58858e-196
-1.6405e-198	-9.98479e-200	-3.3456e-198	-4.89108e-199	1.57198e-199	-2.45545e-199	-1.40527e-198	-2.99645e-198	-2.82163e-199	1.20721e-198	-4.69946e-199	1.77587e-198	-3.25786e-199	2.41313e-199	2.75058e-199	-5.39228e-199	2.16191e-199	4.84263e-200	-1.70189e-198	-5.94343e-199	3.05644e-198	-2.59535e-199	-6.73576e-199	-1.94772e-199	7.64796e-199	-3.50053e-198	-8.59466e-199	1.08841e-198	-1.67185e-199	6.42138e-199	2.92638e-197
-1.08668e-199	-3.26159e-201	1.49784e-200	-3.84511e-200	2.87512e-200	2.81632e-201	-5.89144e-201	1.36323e-199	-2.42143e-200	-5.09279e-201	-3.28223e-200	1.62482e-199	-1.53152e-200	1.40879e-199	2.79522e-200	4.41753e-200	-2.14631e-200	-1.34184e-199	-1.06058e-199	1.97473e-200	5.45252e-201	-7.01997e-202	-8.30722e-200	-1.08794e-199	1.11647e-200	-1.01261e-199	6.09966e-201	1.82604e-199	-1.92873e-200	-2.51678e-199	1.84364e-198
1.99373e-200	-2.61821e-200	-1.74424e-200	-1.48063e-200	7.52737e-202	-4.07644e-201	-2.18699e-201	5.21477e-201	-1.26052e-201	1.18549e-202	1.03155e-201	1.58298e-201	-6.01381e-201	4.93582e-201	7.3159e-201	-3.5916e-201	2.10221e-201	-2.34368e-200	-6.11854e-201	-5.38008e-201	3.20818e-201	-3.3151e-201	-7.21137e-201	3.86517e-201	5.72956e-202	-2.15284e-200	-5.1576e-202	-2.3656e-200	1.18733e-200	-9.42428e-201	2.38658e-199
-2.36108e-202	-4.33885e-202	2.11955e-202	1.72686e-201	-7.80076e-202	4.83178e-202	-2.14742e-203	1.33339e-201	3.38566e-201	-2.02613e-202	-5.09613e-202	2.14515e-201	8.52711e-202	-8.5045e-203	-2.56202e-202	-4.6628e-202	3.16906e-202	-7.93756e-202	1.74636e-201	-3.82572e-202	-1.45094e-202	2.41375e-202	1.96503e-202	-2.30297e-202	9.01991e-202	1.43388e-202	2.59333e-202	-6.67872e-202	6.48622e-202	4.6386e-202	2.02681e-200
-3.71079e-203	-1.20858e-202	-1.32983e-203	5.95378e-203	7.20523e-203	9.0567e-203	4.61811e-203	1.05634e-202	-4.04536e-203	-2.07461e-203	1.18712e-202	3.3726e-203	-2e-203	1.13897e-202	-1.75001e-203	-6.33649e-203	2.34588e-203	1.38354e-202	3.32395e-202	-4.92963e-204	4.30586e-203	-1.23968e-202	-5.18179e-203	5.4815e-203	-1.68463e-203	-4.60302e-204	1.05334e-202	2.78768e-204	-4.57987e-203	-3.77481e-203	1.95955e-201
1.97348e-204	-8.41807e-204	-1.05413e-203	-9.69429e-204	-4.93688e-205	6.37711e-205	2.35536e-204	-1.98972e-203	-9.43309e-205	-2.62897e-204	-1.43543e-204	7.27885e-205	-7.02412e-204	-1.68076e-205	4.3701e-204	-8.22088e-204	-1.05836e-203	8.51383e-205	-4.31372e-204	-1.04896e-203	-8.07233e-204	4.67732e-204	-1.84071e-204	3.91799e-204	5.64425e-204	-1.25443e-204	-2.42634e-204	-1.26621e-204	-1.1443e-204	-6.24295e-204	1.42255e-202
1.97365e-204	1.19657e-204	-2.82682e-205	5.3099e-205	-9.6017e-206	3.2001e-205	5.86536e-206	-9.1328e-205	2.73085e-205	2.74382e-205	4.89376e-205	2.77451e-205	2.80224e-205	2.80947e-206	-5.14236e-208	-2.65937e-205	-3.15378e-205	-1.23476e-204	-2.41453e-205	-1.89428e-204	-7.30476e-205	-9.16362e-208	5.5665e-205	-1.6151e-205	7.90105e-205	1.24229e-204	-2.05751e-206	2.11684e-205	-7.64252e-206	-1.41923e-204	1.61567e-203
2.44809e-206	-9.19077e-206	1.18237e-205	-2.46554e-206	2.51894e-206	3.50097e-206	3.66108e-206	-5.9168e-205	3.95415e-206	6.23217e-207	-6.44491e-206	-4.92293e-208	3.88811e-206	-3.71428e-207	-7.42291e-206	-5.30312e-206	2.75599e-206	-4.4982e-207	3.91774e-206	-8.31181e-206	-1.50464e-205	2.26698e-206	8.69395e-206	6.24589e-207	5.44283e-206	1.85459e-205	8.63047e-206	-2.97494e-206	-9.33102e-207	-3.50047e-206	2.04929e-204
-8.96012e-207	-4.07076e-208	-3.10099e-208	-1.72538e-208	-1.67432e-207	-1.97617e-207	4.231e-207	5.58911e-207	-4.52342e-207	4.4495e-208	-1.81636e-207	1.44263e-206	2.52797e-207	5.79935e-208	1.36335e-207	1.48164e-207	-4.75325e-208	-3.02819e-206	-5.04291e-207	4.79384e-207	-4.06823e-207	4.0602e-208	-8.04425e-207	4.41199e-207	-4.84641e-207	2.23208e-207	4.5925e-207	2.6926e-207	-2.67106e-206	5.54658e-208	1.49638e-205
2.55369e-208	1.0482e-208	4.31886e-208	-6.85419e-209	5.51485e-208	2.05579e-208	-2.59681e-208	1.13561e-207	-1.64714e-208	-2.33381e-208	-2.43995e-209	2.86603e-208	3.94593e-209	3.30597e-209	1.15429e-208	2.04345e-209	-1.92417e-208	-7.89011e-208	1.22472e-207	-2.94651e-208	-1.35458e-208	1.84644e-208	-8.63418e-209	1.54573e-208	2.09816e-208	4.36946e-209	-2.8415e-208	-1.29516e-208	2.83094e-207	2.93028e-208	1.07834e-206
2.12675e-209	-2.5902e-209	-2.93836e-209	2.43617e-209	1.85583e-209	2.14188e-209	3.80001e-209	3.7407e-209	6.48999e-209	5.09166e-210	1.86142e-209	1.07367e-209	-2.8726e-209	-1.63972e-209	1.10206e-208	8.40749e-209	-9.22597e-210	-4.49715e-210	3.49969e-209	-6.99605e-209	6.60071e-209	-7.48084e-209	1.16862e-209	-1.33709e-209	-8.77416e-209	2.03072e-209	-3.62793e-210	1.13393e-209	8.48906e-209	-2.8483e-209	1.07599e-207
-8.89333e-211	1.95687e-211	1.96296e-210	-2.58134e-211	3.80206e-210	-8.2781e-211	-2.78306e-210	4.3193e-210	-1.08395e-210	1.39146e-210	6.22624e-210	9.8925e-210	-2.3013e-210	3.0993e-210	-4.06861e-210	9.33028e-211	9.29214e-211	-3.28586e-211	-9.72345e-210	-1.56791e-210	9.60182e-210	-6.40145e-211	6.47917e-211	-4.6057e-210	-1.90411e-210	1.23638e-210	-4.97327e-211	1.1022e-209	-3.53582e-211	-8.83443e-211	8.79763e-209
-2.1878e-211	2.32794e-211	-1.49942e-211	1.3734e-212	-4.704e-212	-1.155e-211	7.4621e-211	-2.5705e-211	-1.79188e-211	-2.13987e-211	-1.12769e-211	1.80387e-211	6.54861e-212	1.97885e-211	7.16502e-212	3.66682e-211	-2.28316e-211	-3.29877e-212	-3.20691e-211	-1.08408e-211	5.58419e-211	-4.9159e-212	-9.07517e-211	-2.33784e-212	-2.87046e-212	1.38811e-210	-5.04428e-211	-6.48107e-212	2.01758e-212	6.03922e-211	8.00811e-210
1.15999e-212	-1.6456e-213	8.80953e-213	-7.70401e-213	8.52531e-213	-5.02468e-212	-1.03059e-212	1.95082e-212	-5.0974e-212	-1.78268e-212	1.55219e-212	2.5245e-212	4.59214e-212	-1.14494e-213	-1.16823e-211	-1.03441e-212	8.37356e-212	-8.88099e-212	4.58261e-213	3.10481e-212	1.71933e-212	6.88914e-212	-1.55498e-213	2.77219e-212	4.88796e-212	4.60695e-212	-4.97743e-213	3.60646e-212	3.23146e-212	1.0352e-212	9.04342e-211
2.04116e-214	8.11457e-213	3.06647e-213	-7.28512e-214	8.77902e-214	-7.02273e-214	3.56776e-213	-4.78347e-213	5.24048e-213	-6.93922e-214	2.58897e-213	2.65647e-213	4.36024e-213	-2.30925e-213	1.19556e-213	2.75611e-213	2.85302e-213	2.46416e-213	-4.6533e-213	3.27647e-215	-6.61409e-214	-3.79542e-213	1.78928e-213	-3.2776e-213	4.67385e-213	-6.22804e-213	-3.82767e-213	-2.95151e-213	1.01413e-213	2.21145e-213	8.42797e-212
1.15275e-214	2.62517e-214	-3.18908e-215	1.14864e-214	4.81391e-215	-3.64386e-215	2.47426e-214	6.4879e-214	1.20252e-213	-5.27629e-214	-6.02336e-215	-1.24062e-214	-8.18434e-215	-4.64913e-214	-9.11723e-215	-8.90957e-214	-1.63484e-214	4.62915e-214	-1.23259e-214	5.24091e-214	-4.11542e-215	1.62547e-214	-1.48119e-214	-2.69304e-214	-5.16562e-216	4.79972e-215	-2.71677e-215	2.02451e-214	3.54376e-215	9.53413e-215	7.25711e-213
-2.34365e-215	2.08373e-215	-1.88342e-215	7.33597e-215	-7.48974e-217	6.68718e-215	9.85171e-215	2.2409e-215	3.97102e-215	-2.02506e-215	9.20711e-217	-5.58053e-218	1.01283e-215	-9.81096e-216	-4.14114e-215	1.34385e-216	-1.24134e-215	-2.71907e-216	-1.76614e-215	1.83745e-214	-4.68316e-216	4.93295e-216	-4.32808e-216	-4.60198e-215	-5.51221e-216	-1.74316e-215	-8.59437e-216	-1.59954e-216	5.29934e-216	-2.29507e-216	7.65881e-214
-9.98969e-218	4.55103e-216	4.16919e-216	-3.90037e-217	-2.67674e-216	4.25832e-217	-2.14478e-216	-1.44712e-216	-8.70197e-217	-5.19968e-217	4.95125e-216	9.76762e-217	9.45631e-217	9.34003e-216	-1.02999e-216	-7.43688e-217	2.11168e-216	-3.98537e-216	8.23427e-218	-6.47954e-217	-3.29432e-216	3.51536e-217	7.22774e-217	-8.78189e-217	8.2524e-217	7.55426e-216	-8.37449e-218	3.0426e-216	-5.10574e-216	3.7652e-217	6.43444e-215
1.64621e-217	1.0467e-219	-1.03736e-217	1.52854e-217	7.65302e-217	-1.58215e-219	-8.74869e-218	3.49582e-218	1.09008e-217	2.43322e-217	-4.53695e-218	1.03673e-217	2.44314e-217	2.62995e-217	-4.1034e-218	-2.68277e-218	8.94065e-218	-3.95339e-217	-1.38952e-217	-2.69739e-217	3.16634e-217	9.46468e-218	2.45363e-218	5.09485e-219	-9.45609e-220	-2.23483e-217	7.68758e-218	4.03414e-218	1.43318e-217	-6.88159e-218	4.27626e-216
2.1627e-218	5.99234e-219	2.17581e-219	4.02966e-218	-2.57912e-218	-1.37592e-218	2.75583e-219	-3.02985e-218	2.86035e-219	-2.10861e-218	-6.5218e-219	2.56566e-218	1.33391e-219	-1.24791e-218	3.93634e-218	-2.05479e-219	9.2766e-219	1.33545e-218	-5.14661e-218	1.67193e-218	-2.18229e-218	2.65385e-218	5.34177e-220	1.84264e-218	-4.93091e-218	-1.34967e-218	-1.18051e-218	9.86199e-220	-4.50404e-219	4.54488e-218	5.37741e-217
5.82031e-219	-7.85957e-220	-1.18489e-220	3.52023e-220	-1.39961e-219	1.58281e-219	3.21029e-220	-9.9805e-220	-1.15775e-220	-4.04789e-219	-1.12561e-219	-1.77688e-219	1.21347e-219	1.21911e-219	5.14224e-220	-5.08117e-220	2.66874e-219	-5.04298e-220	-5.29067e-219	1.60515e-220	-8.71858e-219	3.44415e-222	-8.3704e-220	3.58161e-220	1.55921e-219	5.49738e-221	-7.4047e-220	2.72812e-219	-6.13254e-220	1.84442e-219	4.79813e-218
-3.19433e-220	-4.42753e-221	8.08407e-223	3.95409e-221	-2.04512e-220	2.12109e-221	-3.3072e-222	-2.67348e-221	-2.99126e-220	4.8312e-223	-2.86754e-221	-8.4393e-221	3.73499e-220	-1.58459e-220	-1.15951e-220	-2.5429e-221	9.14081e-222	-1.31477e-220	-2.35719e-220	-1.5142e-220	-1.60821e-222	1.63167e-221	-8.87318e-221	-1.01164e-220	9.85968e-221	2.35984e-220	9.00189e-221	-1.09341e-220	-6.80695e-221	1.53109e-221	3.09874e-219
-2.02047e-221	-3.19661e-221	1.1278e-221	1.71504e-221	1.92985e-222	1.57348e-222	-6.34819e-222	6.10489e-221	-3.31076e-222	2.39218e-222	3.16986e-222	3.08734e-222	3.78592e-222	-1.9714e-223	-1.18713e-221	5.76366e-222	5.88126e-222	4.43637e-222	7.86743e-222	4.98492e-222	-2.55508e-221	3.64934e-222	1.56421e-221	1.76693e-221	2.15941e-222	1.07336e-221	1.05326e-221	1.07269e-221	-3.49839e-221	1.54038e-221	3.55299e-220
-2.45808e-223	2.76825e-223	1.35022e-223	1.30835e-221	3.18501e-223	8.1441e-223	1.15082e-222	-2.26626e-223	9.58978e-223	2.11916e-222	1.26459e-223	1.17388e-223	-1.08084e-222	-2.81892e-223	-1.49263e-222	-1.41046e-222	-2.09322e-223	-2.60232e-223	-1.62445e-222	5.79174e-224	-3.36592e-223	-2.39802e-223	5.46897e-223	9.7514e-223	3.4562e-223	-1.76346e-222	-1.79944e-223	6.03009e-223	-1.97688e-222	1.33904e-222	3.42976e-221
2.405e-223	-5.13817e-224	-2.11401e-223	-9.74666e-224	-3.59884e-224	1.46258e-223	-2.05602e-224	1.91906e-223	-3.43361e-225	-1.02289e-223	-7.07438e-224	-3.03885e-225	5.11639e-224	-2.34704e-223	-3.04666e-223	7.01433e-224	1.37586e-224	4.94441e-223	-4.61491e-224	1.32851e-224	-1.71448e-224	6.44946e-224	1.56919e-223	4.73626e-224	-9.76969e-224	1.22099e-223	7.75479e-224	-7.66698e-225	-8.33212e-226	4.4461e-224	3.0395e-222
6.40746e-225	1.41699e-224	-8.87999e-225	1.74511e-224	4.33359e-224	-1.98979e-224	1.19931e-224	-1.26785e-224	-2.74816e-225	9.89582e-225	2.80233e-227	5.44734e-225	-3.45071e-225	-2.1612e-225	-3.83556e-226	-1.76744e-224	-2.20555e-225	2.7396e-227	-4.23508e-225	3.29263e-224	-3.19011e-224	-6.03606e-226	4.16506e-225	-6.79052e-225	-6.03449e-225	1.6956e-226	1.64868e-225	-6.15465e-226	-3.5039e-225	3.13664e-226	2.71743e-223
7.37277e-226	-2.2778e-225	4.17797e-226	-6.83774e-226	1.30921e-225	9.86996e-226	6.98817e-228	8.28027e-227	2.55997e-226	-1.46173e-225	9.97682e-227	2.63059e-226	-3.14719e-226	-7.92596e-226	-8.02145e-226	6.76941e-226	-1.75596e-226	-8.43624e-226	-6.08017e-225	-1.54361e-225	-4.4948e-226	7.08353e-226	6.91933e-226	-6.8446e-226	1.03585e-225	6.44273e-226	1.86589e-225	-6.25336e-226	5.32448e-227	-4.15014e-226	2.69864e-224
1.49344e-227	-1.43455e-227	2.60191e-227	-1.93541e-226	-1.53607e-227	-2.23828e-227	7.31592e-228	2.52808e-227	-1.84124e-227	5.67667e-228	8.2115e-227	2.72281e-227	8.78022e-227	8.60858e-228	-6.67776e-227	3.50438e-226	1.53128e-227	-2.46275e-227	1.80482e-227	5.6498e-227	4.53842e-227	-9.36257e-227	-1.77533e-227	-2.9291e-226	1.30635e-226	7.41632e-228	-3.79425e-227	-1.79523e-226	8.667e-228	6.25281e-227	1.95711e-225
8.6858e-229	-1.92902e-228	9.35434e-228	-7.38291e-228	3.83879e-228	-4.80988e-228	2.95131e-228	8.84631e-228	-5.4928e-228	-3.28816e-227	7.73617e-228	-2.00989e-227	2.08782e-228	-1.08524e-228	-1.63684e-228	9.95302e-229	-3.29032e-228	4.58307e-228	3.26779e-228	2.7398e-228	5.30902e-229	-2.60868e-228	1.27503e-227	-4.03177e-228	-2.95922e-228	-5.25817e-229	1.55718e-228	-2.43414e-228	1.39058e-227	-1.67812e-228	1.68859e-226
-9.72857e-229	8.7337e-229	1.09818e-229	-7.51929e-229	1.73241e-230	-9.65177e-229	4.59724e-229	3.09456e-230	3.24857e-229	-1.26391e-229	3.41186e-229	1.00329e-229	2.53758e-230	2.46852e-228	-3.00567e-228	2.38515e-229	-4.80512e-231	1.78742e-229	-2.01692e-229	-2.63905e-229	1.86859e-230	-4.68619e-229	-2.37235e-229	-5.23418e-229	-5.02659e-230	-8.13417e-229	4.3669e-229	4.23211e-229	-6.96741e-230	-7.42895e-230	1.45766e-227
4.44888e-230	2.29353e-231	1.22951e-229	-1.1176e-230	2.32148e-229	1.5869e-230	-2.78851e-231	-9.76499e-230	9.02143e-231	2.59966e-230	-1.7476e-230	6.45228e-231	-5.29112e-230	2.1654e-229	-5.12297e-230	1.48688e-229	-3.22325e-230	-2.12063e-230	5.83805e-230	-1.80842e-230	7.04651e-231	-2.4293e-230	-3.39437e-229	9.46917e-230	1.05613e-229	-3.95962e-230	3.10827e-231	-2.99799e-230	1.40688e-230	-4.11955e-230	1.88661e-228
5.69739e-232	-8.97249e-232	-1.78298e-230	4.84032e-231	3.05424e-231	8.02706e-232	2.30588e-231	-6.50657e-231	-8.51774e-231	3.55242e-231	-7.11024e-231	2.17677e-231	1.49368e-230	5.91208e-232	3.8603e-232	4.52957e-231	1.5408e-231	-2.82339e-232	-6.42382e-231	4.75649e-231	1.55756e-231	6.32441e-231	-9.34652e-231	-4.2373e-232	-2.66243e-231	-9.34539e-231	2.93083e-231	-1.47039e-231	-1.92499e-231	-2.62491e-230	1.53846e-229
-4.49644e-232	-2.73919e-232	-1.38243e-231	-2.21583e-232	2.89247e-232	1.80978e-233	-5.16413e-232	-1.47331e-232	9.76343e-233	2.35443e-232	1.99211e-232	5.24916e-232	-4.92291e-233	1.20227e-231	5.72905e-233	4.4824e-232	-1.88383e-233	-4.27011e-233	3.44374e-233	7.24132e-233	2.93538e-232	2.74399e-233	3.23683e-232	-1.03371e-231	-1.00758e-231	-2.23322e-232	9.5663e-233	1.36101e-232	-4.77816e-232	-1.44196e-233	9.91457e-231
-2.40683e-233	-1.49976e-233	3.58697e-233	9.80789e-234	-3.21958e-233	3.26371e-234	-1.33639e-233	-4.45435e-233	7.56208e-233	2.23458e-232	9.2238e-233	-3.97502e-234	3.0048e-233	-3.18459e-233	8.86771e-233	-1.72861e-232	-9.52334e-233	3.60431e-233	-2.45103e-233	-4.59324e-233	-4.72591e-233	3.36775e-234	-2.70365e-233	-7.43149e-233	4.32458e-234	-8.52092e-234	4.50426e-233	-3.21198e-233	-2.96552e-234	3.27127e-234	1.34678e-231
1.96253e-235	-6.14419e-234	1.47231e-234	-1.18626e-233	-6.8178e-235	-5.11095e-235	3.8658e-234	-4.73421e-235	-6.28952e-235	1.59657e-234	2.87532e-234	1.66847e-234	2.36464e-234	-2.18917e-234	-1.31174e-233	-6.40974e-235	-4.57625e-235	2.57072e-235	-1.90906e-234	3.89392e-235	-2.3494e-234	9.98574e-235	1.85257e-234	2.04796e-235	4.10807e-234	-1.33495e-234	-4.36136e-234	7.88781e-234	4.43025e-234	1.15279e-234	8.19827e-233
7.73489e-237	-7.26161e-235	8.31716e-236	2.51599e-235	1.06574e-235	-4.11215e-235	-6.22725e-235	-3.24942e-235	1.15201e-235	-4.84305e-235	9.96948e-236	6.08249e-236	-7.445e-235	5.58713e-235	1.80971e-235	-4.13632e-235	1.02165e-235	-9.44818e-235	-7.45767e-236	-6.49651e-236	7.89628e-237	-5.63447e-236	5.90868e-236	-4.357e-235	-2.50173e-235	8.29448e-236	-1.61742e-235	6.43003e-238	-3.37252e-235	-1.29777e-235	7.90005e-234
1.07009e-236	3.18596e-237	-3.08155e-236	-8.99057e-238	2.42232e-236	2.19179e-237	-1.31818e-236	6.09035e-236	-3.4021e-236	4.37842e-237	3.3793e-236	-5.29744e-237	-7.54095e-236	-1.96155e-236	6.68269e-237	6.8798e-237	-3.3952e-236	-9.35543e-236	-2.9601e-238	-2.43534e-236	2.29389e-236	-8.49996e-236	-1.11189e-236	-3.47387e-236	7.15044e-237	-2.3474e-236	-3.94248e-237	-1.12181e-236	1.15095e-236	3.64992e-236	7.31924e-235
-3.77386e-237	1.45154e-237	2.5257e-237	-5.29004e-238	-2.6613e-238	1.05009e-237	1.70577e-237	3.73235e-237	-2.99394e-237	1.05274e-237	-2.86354e-237	-9.23827e-238	-1.38956e-237	-2.90371e-237	2.46183e-237	7.81284e-238	-1.28032e-237	-1.02075e-236	-2.36009e-237	1.00664e-236	-3.6343e-237	1.18282e-237	1.41249e-237	4.45227e-238	-3.98165e-237	-1.79659e-237	2.21076e-237	-9.55267e-238	-1.15682e-236	-2.61864e-236	1.07693e-235
-2.71644e-239	3.7959e-238	4.25259e-238	-8.55533e-238	3.64855e-239	-1.28682e-237	-1.37002e-237	1.07608e-238	-9.85254e-239	-1.00484e-237	8.61416e-239	-7.93499e-238	3.21259e-239	3.64098e-239	-1.45699e-239	3.89459e-239	-6.7303e-239	2.41282e-238	1.64058e-238	1.75574e-238	-1.98848e-238	-7.82309e-238	-2.78574e-238	5.78154e-239	5.74495e-238	1.41758e-238	-1.05196e-238	3.97158e-238	7.22486e-240	1.84756e-238	9.9699e-237
-3.59934e-239	1.76994e-240	2.23534e-239	6.71903e-241	-6.01704e-240	1.3804e-239	-7.3272e-240	5.97813e-239	2.09633e-239	3.23616e-239	-4.06055e-240	-5.89944e-241	-2.47484e-239	-3.16175e-240	1.56305e-238	7.31887e-240	-4.83544e-241	1.15634e-239	1.1155e-239	-5.47908e-240	6.95901e-240	1.45425e-239	-1.25636e-240	-6.10971e-239	3.4248e-239	-1.97979e-239	3.85817e-240	8.31871e-239	2.3762e-239	9.52646e-240	6.84143e-238
1.81081e-240	-1.26646e-240	1.19744e-242	-3.62931e-240	2.23513e-240	-1.26429e-240	-3.67177e-241	-3.63957e-240	1.41343e-240	-6.21201e-241	7.02086e-240	6.91313e-241	-1.40501e-240	1.03046e-240	1.91367e-240	-6.15281e-241	-2.08565e-241	-1.88777e-240	2.24346e-240	-3.35506e-240	2.62409e-240	-1.74112e-241	-1.30306e-240	-9.9697e-241	4.92011e-241	1.495e-240	2.89831e-240	2.65885e-240	9.45621e-240	1.93654e-240	6.06659e-239
9.09625e-243	1.28572e-241	-1.98536e-241	-3.06961e-243	4.3182e-241	8.21799e-242	-4.89435e-241	-3.25753e-242	6.50217e-243	-1.90467e-241	3.19752e-241	-1.62978e-240	2.46574e-241	-3.54556e-242	8.84656e-242	9.90476e-242	2.19503e-241	-3.18498e-241	-4.59998e-242	-1.08958e-241	1.55315e-241	6.62992e-241	-4.89383e-242	-8.54799e-243	1.43296e-241	-3.10308e-241	-3.18501e-242	2.34294e-241	-4.78884e-241	1.21088e-241	6.8798e-240
-1.35308e-242	3.22361e-242	6.67352e-243	1.7834e-242	-4.00648e-242	-4.2322e-243	4.35932e-243	3.84732e-243	8.74918e-243	-6.75744e-243	1.31289e-244	3.58831e-243	5.87066e-243	-2.72889e-242	2.15631e-242	3.41378e-242	3.27075e-242	1.68804e-242	3.56713e-242	4.76581e-242	9.28372e-243	4.56508e-243	2.04505e-242	-5.16992e-243	-2.92656e-243	-1.35144e-242	-1.45857e-242	1.13292e-242	1.49655e-243	1.40757e-242	4.61179e-241
-3.25465e-243	-2.23114e-243	5.76436e-245	1.13489e-243	6.00792e-244	-2.89898e-243	2.51529e-244	-1.63654e-244	-2.21094e-243	-1.35355e-243	5.43849e-244	-4.69717e-244	-4.74148e-243	6.19572e-244	2.66057e-243	1.28678e-243	-7.97095e-244	-4.97504e-244	-3.81253e-243	-6.99729e-244	-7.29138e-244	-9.34944e-244	-5.11402e-244	-3.28947e-244	-2.83248e-244	-5.59878e-244	-5.03751e-244	1.57686e-243	-9.60453e-244	-2.20145e-245	3.66972e-242
-6.59739e-246	1.17566e-243	-1.2333e-244	6.2226e-244	2.84936e-245	3.60136e-245	-1.9044e-245	-8.35489e-245	1.4921e-244	9.5161e-244	-6.45452e-245	2.81907e-244	-3.16086e-244	1.41341e-244	1.15641e-244	1.00037e-244	-7.0493e-245	1.61836e-244	-2.39476e-244	-1.82293e-244	1.63633e-244	2.91329e-244	-3.44914e-246	6.20311e-246	1.07084e-247	8.43178e-246	-8.18945e-245	9.41225e-245	2.32966e-245	1.15904e-244	5.6578e-243
2.39998e-245	-1.37652e-245	-3.81038e-245	-1.44046e-245	-7.87364e-246	-7.53551e-247	-2.42973e-246	1.35506e-245	3.1125e-245	6.4611e-246	8.35816e-246	1.10547e-245	-2.92775e-245	2.41858e-246	-1.27309e-245	3.28391e-246	2.76301e-245	-9.7624e-246	-8.32922e-246	-1.64837e-246	6.48687e-246	6.03169e-247	1.14439e-245	-3.29114e-246	2.36753e-245	-1.38428e-245	3.27321e-246	-8.56219e-246	6.30428e-246	-1.16706e-246	3.45611e-244
-5.03576e-247	-4.49486e-246	-1.3532e-246	-9.95043e-247	-4.42923e-247	-6.09763e-248	1.19103e-246	-5.57507e-246	6.31031e-247	-1.60789e-246	-4.94816e-247	2.49887e-247	1.71321e-246	4.72165e-247	-1.90714e-246	-1.81933e-247	-9.32035e-247	-8.72307e-247	7.0547e-249	1.16642e-246	-3.62055e-248	-1.05626e-246	1.09356e-247	3.07183e-247	7.64556e-247	7.88479e-247	-3.35207e-247	-1.64094e-246	-7.39363e-247	-2.73294e-246	3.33631e-245
2.04677e-248	-2.18147e-248	-5.53805e-249	-1.71174e-247	2.78352e-250	1.82455e-247	-5.7388e-248	-1.31574e-247	-1.32171e-247	-4.42705e-249	1.15376e-247	-1.91736e-247	3.13696e-248	-2.10399e-248	5.36601e-248	2.35946e-247	-4.18987e-248	-2.40623e-249	8.62438e-250	-1.3639e-247	2.74565e-248	-3.39556e-247	-7.89332e-249	8.70351e-248	-1.96541e-248	2.41075e-248	-6.29692e-248	1.73358e-247	6.59232e-248	3.17328e-249	2.3691e-246
-3.89449e-249	1.33512e-249	-2.90827e-249	-4.59551e-249	-1.67907e-249	-1.40615e-249	3.05054e-249	-2.24121e-249	-1.83323e-248	2.51439e-249	2.07677e-248	2.96966e-250	5.34037e-249	-2.31495e-250	1.88104e-249	4.83227e-248	8.02862e-250	4.46498e-249	-8.76345e-249	-1.3381e-248	-1.4393e-249	1.0206e-248	-1.84377e-248	-4.62157e-250	-3.32451e-249	-2.75367e-248	2.9246e-250	-3.59858e-249	-1.38635e-249	-3.42785e-249	2.16321e-247
6.02652e-250	-1.01584e-249	2.11407e-250	8.13341e-250	4.94738e-251	-2.22619e-249	9.27207e-251	2.13795e-250	-2.5319e-250	-2.72251e-250	9.71229e-250	1.64604e-250	5.41795e-250	2.04947e-250	-4.7647e-252	4.12654e-251	1.13004e-250	1.54589e-250	-3.39066e-250	6.9044e-250	1.5367e-251	1.38239e-251	1.89103e-250	4.12511e-250	6.49445e-251	-1.01122e-249	7.494e-250	2.11835e-250	-6.90115e-250	-1.69996e-250	1.25049e-248
-7.45584e-251	2.6393e-252	2.65344e-250	1.83408e-251	-5.03218e-251	-5.05491e-251	-1.22393e-251	-3.64093e-250	1.52652e-250	1.02569e-250	5.87187e-251	5.13859e-251	1.02308e-250	2.11102e-251	4.1938e-251	5.76584e-251	-2.01291e-251	1.71935e-251	-2.81924e-251	-4.58815e-251	6.75529e-252	1.08083e-251	-5.32836e-251	2.38474e-251	7.04731e-251	3.53338e-252	2.10152e-252	-3.61414e-251	7.99945e-251	8.35314e-251	1.90829e-249
-1.44143e-252	9.52401e-252	5.09587e-252	-5.68533e-252	-1.194e-251	-1.1134e-251	-2.67987e-253	-9.13824e-253	6.93882e-252	-1.11275e-252	1.0686e-252	5.00893e-252	-1.22781e-251	8.08407e-252	-4.57829e-252	-7.076e-252	-7.57806e-252	-2.59902e-251	1.88606e-252	-7.03746e-252	-5.49471e-252	-1.07485e-251	1.76428e-251	-7.20403e-252	3.82135e-252	1.55299e-252	-1.95069e-251	3.89283e-251	1.41729e-252	4.91882e-252	2.45875e-250
6.4863e-254	1.48007e-253	-1.92716e-253	-8.2023e-253	4.81229e-253	-1.36944e-252	-3.23679e-253	-2.19784e-253	4.07326e-253	-1.14902e-253	6.83352e-253	-4.58108e-252	1.73217e-253	-6.52433e-253	1.10632e-253	-3.04082e-253	-3.44887e-253	1.895e-253	-5.6297e-253	2.53389e-253	-3.44298e-253	-6.4093e-253	4.70166e-253	1.67747e-252	-3.0599e-253	-1.67384e-255	4.66314e-253	-3.08187e-252	-4.5073e-253	-1.19039e-253	1.95562e-251
1.16543e-254	1.12587e-253	-7.54415e-255	-2.1087e-254	-9.78782e-255	3.20858e-254	3.79342e-255	-3.05929e-255	-6.8961e-254	1.25072e-253	8.23272e-254	-9.43629e-254	5.3475e-254	2.92857e-256	1.47291e-254	5.21199e-254	-2.14475e-254	3.16899e-255	-8.67407e-255	-5.87039e-254	-1.82226e-254	-3.3287e-253	2.57537e-254	-1.27101e-253	-3.98309e-255	-4.18827e-254	5.70044e-254	1.09008e-253	-1.59019e-254	-3.11251e-254	1.54779e-252
3.18665e-254	9.99189e-256	3.41772e-255	-3.94842e-256	7.25286e-257	-1.6021e-256	-2.07598e-255	7.82952e-255	-1.14545e-254	2.86106e-255	6.02842e-256	-2.5906e-255	-2.52921e-255	2.75079e-255	2.11801e-255	6.34901e-255	4.17398e-255	-1.20199e-255	-4.53096e-255	-2.62354e-255	-1.52327e-254	5.83517e-255	-1.96027e-255	-1.87115e-255	5.52092e-256	6.73755e-255	3.61331e-255	4.41535e-255	7.35645e-255	1.8502e-255	1.40027e-253
-9.81966e-256	-4.78308e-256	-8.23181e-256	2.8239e-256	1.01787e-256	-7.5619e-256	-1.7939e-256	-2.37841e-256	1.9126e-257	-3.65958e-256	-3.58603e-258	-5.51686e-256	-4.72529e-256	5.78385e-257	-7.30049e-258	-3.6788e-256	8.50973e-257	-1.2755e-257	8.18905e-256	-1.47519e-255	-2.73502e-256	2.32015e-256	7.02738e-256	8.68612e-257	4.7174e-256	-8.20019e-256	-2.67526e-256	4.76885e-256	-1.23627e-256	-2.32096e-256	1.17659e-254
-3.009e-257	-1.05061e-257	-1.15316e-257	-1.44879e-258	-1.37817e-257	3.79025e-257	-2.59297e-257	-5.67982e-258	8.6486e-258	1.9153e-257	3.89758e-257	2.00636e-256	-1.79791e-256	1.47453e-258	5.01636e-257	6.99087e-257	8.02649e-258	-1.61617e-257	3.25602e-257	5.15964e-257	-1.12383e-257	-4.33726e-258	-2.46481e-257	-1.91369e-257	-1.11175e-256	-2.3106e-257	-2.80721e-257	-8.98436e-258	-1.9776e-257	-5.17636e-257	1.1162e-255
5.01984e-259	9.42487e-259	2.2933e-258	3.28653e-258	-1.85603e-258	1.76412e-258	1.89501e-258	-1.41554e-258	7.23266e-259	-6.44292e-258	2.21999e-258	-4.3715e-258	-2.07965e-257	1.49248e-258	-5.99506e-258	-1.25455e-258	4.93869e-259	3.37624e-258	-3.8087e-259	9.83287e-260	2.13887e-260	1.87359e-258	-1.69381e-258	-1.63014e-258	2.94265e-258	-7.07893e-259	7.33884e-258	-5.4489e-259	4.65023e-259	5.42287e-258	8.42416e-257
-2.16759e-259	1.29771e-259	1.80999e-259	-5.31536e-259	-9.6159e-260	1.61552e-260	-2.41002e-259	1.66607e-259	2.37795e-259	6.8147e-260	3.62471e-262	8.6e-260	-7.93618e-259	-1.16307e-259	-3.72687e-259	1.1287e-258	-1.9182e-259	-5.4104e-260	1.35977e-260	-3.00299e-260	-9.08522e-260	6.91257e-260	-4.54894e-259	2.5826e-259	-7.34348e-259	8.11454e-260	1.73012e-259	-4.31517e-260	-1.31812e-259	6.56819e-260	6.77443e-258
-2.16332e-260	3.45104e-260	-9.13491e-262	-1.0755e-259	-9.80776e-260	1.53934e-260	6.00416e-260	7.44057e-260	4.71626e-261	9.67086e-261	6.48651e-261	-5.52924e-260	-3.10466e-261	-4.50292e-261	3.57193e-261	-4.89949e-260	-2.06742e-261	4.26861e-260	-2.46937e-260	-9.38227e-261	-8.55091e-260	4.21776e-260	2.89018e-260	-1.84839e-260	-4.27235e-261	2.68254e-260	2.6334e-260	-8.18399e-260	-3.90866e-261	1.40792e-260	9.60028e-259
1.61454e-261	1.42591e-261	-2.77534e-263	-4.7462e-262	-9.16236e-262	2.09561e-261	-3.07146e-261	8.74084e-262	-8.57764e-262	2.35771e-261	2.79614e-261	7.71054e-261	-1.91338e-261	-8.81744e-261	-7.19973e-262	-1.22516e-261	2.31441e-261	7.25418e-262	1.80707e-261	-5.41941e-261	-2.33543e-261	8.79176e-262	-1.10585e-262	-1.78235e-261	-9.72477e-261	1.80283e-261	1.46219e-261	8.62693e-262	2.17284e-262	2.05938e-261	6.84013e-260
-1.53444e-263	-1.11974e-262	1.28865e-262	1.0095e-262	-1.70953e-262	-5.0167e-263	6.60291e-262	-6.96037e-263	5.30276e-265	-3.60765e-262	7.80238e-262	-3.29279e-263	-4.77646e-264	6.81192e-262	-3.09182e-263	1.5542e-262	4.69525e-262	3.94307e-262	2.58767e-262	-1.40732e-262	-3.57596e-262	-1.54785e-261	-9.01752e-263	2.10688e-263	-3.45202e-263	-1.2789e-263	-5.71626e-263	-2.6334e-262	5.55161e-263	1.55796e-262	7.21407e-261
-2.60055e-263	4.40813e-264	1.65623e-263	-1.26194e-263	-2.52497e-263	-8.1334e-265	6.56619e-264	1.82663e-263	-5.85451e-263	1.01891e-264	-3.2678e-264	5.85185e-264	-8.90935e-263	2.81168e-264	-3.72626e-263	-1.34131e-262	4.72944e-263	2.88932e-263	-2.58954e-263	2.31459e-263	-1.39456e-262	7.63746e-264	1.02487e-262	-4.66942e-263	7.69633e-263	-1.10931e-263	7.96288e-263	-2.05979e-263	1.42155e-264	-1.84274e-263	1.07211e-261
9.05468e-265	2.05651e-264	-1.47252e-264	2.0757e-264	2.04746e-264	-2.05834e-264	1.11202e-264	-1.30446e-264	-1.45156e-264	7.11394e-265	1.87655e-265	-7.09887e-264	-1.75233e-264	-2.90656e-264	8.45088e-265	9.74382e-265	-1.41808e-264	1.31806e-265	-1.7374e-264	-2.14571e-264	3.25673e-264	5.55721e-265	2.68594e-264	-1.21198e-265	3.895e-265	-3.72928e-265	1.33241e-264	4.18236e-264	-2.93701e-264	4.11959e-265	5.06391e-263
3.93975e-266	-8.73877e-265	-2.37699e-265	2.21528e-266	2.34464e-266	-1.58318e-265	-7.33049e-265	-1.10153e-265	-2.2725e-265	1.03941e-266	6.84733e-266	2.56676e-266	3.1141e-265	-6.06803e-266	1.26696e-265	1.06068e-265	5.8077e-266	-2.42997e-266	4.01081e-266	3.19162e-266	-5.93926e-265	-3.47132e-265	3.75985e-266	1.20991e-265	-3.55671e-265	2.19583e-266	1.29621e-265	-3.6966e-265	-7.99501e-265	2.09245e-265	6.27444e-264
-1.01461e-266	1.08194e-266	1.65159e-266	-2.0097e-266	-1.22802e-266	-6.43017e-267	3.08226e-267	1.49677e-266	-3.82957e-266	-3.8699e-266	4.17593e-267	6.94158e-267	-4.03391e-267	-8.45761e-267	-3.61747e-267	2.91188e-267	2.33422e-266	-3.53626e-267	2.4118e-266	-3.24211e-267	-8.18636e-267	-5.29101e-267	3.37213e-267	-7.77975e-267	-1.94161e-266	-6.55337e-266	4.38437e-266	-1.66037e-266	-7.27506e-266	1.19695e-267	4.99684e-265
1.67624e-268	-9.44185e-268	-3.8312e-269	-3.85694e-268	-4.26803e-267	1.40112e-267	2.07574e-269	1.87107e-267	2.97029e-268	-3.10593e-267	1.35495e-267	4.70314e-270	4.48596e-267	1.24329e-267	-8.47625e-268	-4.99478e-267	-5.21255e-267	7.92017e-267	-7.4944e-268	4.13239e-268	-6.22361e-268	-1.28419e-268	-4.08215e-269	2.12045e-267	-2.84359e-267	1.5726e-267	3.27777e-267	3.34392e-268	3.50849e-267	-9.98441e-270	5.41854e-266
-4.96499e-269	2.64254e-268	-1.07149e-269	4.84368e-268	1.60855e-269	8.641e-270	1.09912e-268	5.56521e-268	1.09818e-268	-9.13658e-270	3.16407e-269	1.24884e-268	1.59451e-269	-2.76693e-268	-2.16291e-268	-7.14574e-269	-1.6599e-268	-2.70451e-270	-9.52623e-269	5.04902e-269	-2.23682e-268	-1.09625e-269	-2.43726e-268	-1.18582e-268	2.53875e-268	-2.01231e-269	-7.80259e-268	-9.48094e-269	-4.22028e-269	1.56104e-268	4.61478e-267
-1.02608e-269	4.27406e-269	-1.72723e-269	9.68379e-270	2.70559e-269	1.67666e-270	-3.79411e-269	1.29973e-270	-2.38618e-269	1.82511e-270	7.80386e-270	-3.86087e-269	3.77498e-270	-5.4401e-270	-2.57667e-270	-2.8015e-269	-2.07382e-270	-5.25957e-270	-8.47867e-270	1.72013e-270	3.35655e-270	-2.58105e-269	-2.73983e-269	-4.14064e-270	-1.10838e-270	-1.04526e-269	2.72482e-271	-1.14797e-269	1.05431e-269	-6.56814e-270	3.785e-268
8.91433e-271	-2.02304e-271	1.90231e-270	7.745e-272	1.30947e-271	1.44085e-271	5.5767e-272	-2.99448e-271	-1.08179e-272	-5.51577e-271	-3.76411e-271	4.01033e-270	-1.16419e-270	-6.64565e-271	4.73811e-270	3.56338e-270	-9.41756e-272	-9.77851e-270	1.05946e-270	-1.16835e-270	-2.73582e-270	-7.72648e-271	8.56229e-271	8.51477e-271	3.08794e-272	3.1894e-271	1.73873e-270	-8.79675e-271	-5.68934e-272	-1.10732e-270	4.02322e-269
-1.64407e-272	-3.35494e-271	4.45172e-271	1.49556e-271	1.89843e-271	1.21256e-271	1.25475e-271	-1.02786e-271	-2.80637e-271	4.91321e-272	8.39013e-272	8.2621e-272	-2.28217e-273	1.3042e-271	-4.65944e-272	-1.007e-271	1.35773e-272	-1.09343e-271	1.97978e-272	-2.51312e-272	-4.63917e-273	-4.05252e-272	-2.63911e-273	2.86098e-271	-1.89281e-271	-3.85596e-271	6.62643e-271	4.11129e-273	7.78266e-272	1.35935e-271	4.21945e-270
-4.58509e-273	4.07418e-273	-1.38355e-273	-6.27489e-273	-4.56264e-273	2.56652e-272	-7.56433e-274	3.28135e-273	-3.68554e-272	-2.88978e-272	3.60794e-274	1.68905e-273	-2.11633e-274	-1.89638e-272	1.18078e-273	-5.30745e-273	-2.09383e-274	-3.90204e-272	9.68505e-273	9.86478e-273	-5.8583e-273	-1.10312e-273	3.41142e-273	-2.02542e-273	8.69119e-274	5.76209e-273	1.00439e-272	2.09543e-272	1.02775e-273	-1.77664e-272	2.71651e-271
3.76796e-273	-1.62627e-274	7.76526e-274	7.09601e-274	2.22538e-273	1.53158e-273	1.55857e-273	-6.34706e-276	6.46462e-273	-4.24953e-274	-1.52637e-273	2.59803e-274	5.02957e-274	5.09593e-274	-6.44192e-274	4.33679e-274	-8.08276e-274	3.4348e-274	4.87827e-274	8.03337e-274	-5.39912e-275	-1.91252e-273	1.96891e-273	3.98438e-275	5.19172e-274	-1.40164e-273	-1.18582e-273	8.18736e-274	-8.57133e-274	1.48287e-274	3.28537e-272
-1.02979e-275	-9.36428e-275	3.6346e-275	1.1209e-274	-5.61052e-275	-2.028e-275	1.85459e-275	2.1741e-274	-1.6521e-275	9.74256e-275	4.73572e-275	-3.37271e-275	-9.72922e-276	5.22232e-275	-8.80787e-275	-4.11223e-274	-5.59982e-275	-6.22521e-275	-2.64935e-275	4.45515e-275	-2.76985e-274	1.86607e-276	-3.8791e-276	2.83632e-275	1.74718e-275	1.13068e-275	-3.04947e-274	2.76394e-275	-3.17209e-276	1.65559e-275	2.20248e-273
1.68344e-276	-2.69523e-275	1.09979e-276	7.78022e-277	2.54771e-276	2.05357e-275	2.55379e-276	2.38904e-276	7.55547e-276	1.01659e-275	3.33388e-277	1.03739e-275	-2.41686e-276	-1.27799e-275	-7.64719e-276	4.15427e-276	-5.58939e-276	3.28863e-276	-2.71779e-276	-4.00118e-276	7.0953e-276	3.09585e-276	1.88245e-275	3.26981e-276	-1.25896e-275	3.02754e-276	-9.65085e-276	-2.58132e-276	1.4999e-275	-4.42708e-276	2.09125e-274
5.2745e-276	5.54513e-277	2.10162e-277	-3.68678e-277	-2.73185e-278	-1.7735e-277	-1.62953e-277	8.70354e-278	-5.01283e-277	3.00727e-278	1.29059e-276	3.3149e-279	2.20669e-277	2.34863e-277	-8.26217e-278	3.39547e-277	6.28556e-277	4.2149e-277	1.92166e-276	2.44908e-277	-6.56369e-277	-3.98679e-277	-2.83657e-277	5.71192e-277	1.41066e-277	-8.62422e-277	-6.09841e-278	-8.94494e-277	1.09518e-277	4.10109e-277	1.71706e-275
-2.78246e-279	-3.44793e-277	7.5073e-279	2.54403e-277	-3.85702e-279	-2.67669e-279	4.44253e-278	1.77954e-277	6.65334e-278	4.78507e-278	5.95106e-279	-1.76642e-278	1.17436e-278	-7.00086e-279	-8.452e-278	4.16678e-278	1.50412e-278	9.80808e-279	-9.555e-279	2.42543e-278	-8.32157e-280	-4.26734e-278	2.36128e-278	-1.17945e-278	1.17557e-277	-5.04674e-279	-5.46314e-279	7.59418e-278	6.4288e-279	5.96149e-278	1.52895e-276
5.96388e-279	2.76339e-279	4.24867e-279	1.54518e-279	6.85242e-279	-1.82199e-279	5.99433e-279	1.40449e-279	3.34699e-279	2.98928e-280	8.74757e-279	-1.41475e-278	8.96617e-279	-3.48165e-280	-8.80622e-279	-7.35442e-279	2.80509e-279	9.57843e-281	-5.82349e-280	-4.61389e-279	-3.76866e-279	9.7436e-279	-7.7144e-279	-1.02596e-279	2.59344e-279	-2.58923e-280	-1.0857e-278	1.33354e-278	3.25733e-279	-1.23936e-279	1.44502e-277
7.75537e-280	-3.27642e-280	-1.49752e-280	2.21256e-280	-4.43252e-280	-1.05279e-280	-1.87632e-279	1.37749e-279	-2.11455e-280	1.30792e-280	4.90824e-280	1.10576e-279	-3.47113e-280	2.06496e-280	8.29288e-280	-4.26651e-280	-2.63178e-280	-1.73164e-279	4.36653e-280	2.38138e-280	8.91234e-280	-2.3291e-279	3.89244e-280	-1.44327e-280	5.00939e-283	-1.32505e-279	-1.03486e-279	-3.30981e-280	-4.22615e-281	-7.11007e-281	1.82532e-278
3.59278e-282	-5.82518e-281	-1.50565e-281	-3.13023e-281	1.41189e-281	-2.37425e-281	-6.60657e-282	2.95453e-281	-2.2952e-281	-6.6975e-282	1.51752e-280	-9.74359e-282	-2.46741e-281	-6.85538e-281	-6.13599e-282	3.36967e-281	-3.63478e-281	-2.13655e-281	-5.60768e-281	1.18206e-280	4.57367e-281	7.69778e-281	9.1943e-282	3.34868e-281	-2.0603e-281	-6.03205e-281	-3.64257e-281	9.53212e-281	-8.42112e-281	-2.0192e-280	1.40262e-279
-6.07655e-282	-3.91201e-283	-2.00502e-283	-3.32729e-281	5.95097e-282	8.53057e-282	1.87879e-282	-1.69378e-283	8.36402e-282	-3.18824e-281	-9.34748e-282	-1.52976e-282	2.30894e-283	3.89627e-283	3.13273e-282	-1.54657e-283	-3.70017e-282	-2.33536e-282	3.68327e-283	1.81417e-282	8.98045e-282	3.07266e-282	1.76624e-281	-4.60175e-283	-6.6932e-283	-3.28827e-282	1.27048e-282	2.05504e-282	-5.2117e-282	-3.73303e-282	1.66124e-280
-2.07802e-283	7.27217e-283	-4.76341e-283	9.04944e-283	2.12448e-282	8.4074e-284	-9.86177e-283	-2.09046e-283	2.78968e-283	6.06514e-284	-3.58317e-283	-1.68508e-284	-6.17857e-283	-1.00736e-282	1.2612e-283	1.81962e-283	3.45123e-283	-2.3925e-283	9.51465e-283	2.29725e-283	-3.11324e-283	9.97445e-283	-2.32577e-283	8.54862e-284	-3.27927e-283	2.29916e-283	-1.30845e-283	1.77607e-282	-9.69982e-284	5.87113e-284	1.4381e-281
-3.6673e-284	-4.64687e-285	-1.62262e-284	-4.02378e-284	7.05653e-285	9.37192e-285	5.85803e-284	-7.25012e-285	1.12286e-286	-1.31038e-284	9.30622e-284	-9.74591e-284	1.45405e-284	-2.62678e-284	-1.55252e-284	-1.42455e-284	-1.88187e-284	9.3295e-285	6.90871e-284	6.8717e-285	3.99614e-284	1.56171e-283	-1.54736e-284	-1.93024e-284	-4.01906e-284	3.40816e-285	-1.18244e-284	4.56147e-284	-1.37754e-284	-2.53454e-284	9.29533e-283
-9.80312e-286	8.51087e-285	2.86152e-285	-2.97362e-286	-3.04517e-285	-6.79606e-286	-1.28502e-286	6.02157e-285	4.90249e-285	6.47861e-285	-4.23334e-285	-2.81699e-284	-8.2407e-286	-7.99573e-288	5.63592e-285	1.52385e-286	3.51275e-285	-1.57281e-285	1.77928e-285	-4.44168e-285	-2.95196e-285	-1.27484e-286	-1.37612e-285	-9.8785e-286	3.28005e-285	3.25124e-285	-6.96068e-286	-8.76762e-286	-1.56909e-285	-1.75643e-285	1.01109e-283
-1.86807e-286	2.36096e-286	-4.45546e-286	-2.70861e-286	6.03439e-286	1.20352e-285	-3.71336e-287	-1.08388e-286	-1.29717e-286	-7.83148e-287	5.66524e-287	-1.18163e-285	4.08419e-286	1.84435e-286	8.13405e-286	1.92073e-286	-4.37316e-286	-9.47926e-287	-4.87738e-286	-5.39605e-286	2.39181e-286	-5.26812e-286	-1.34577e-286	4.91951e-286	-4.66491e-287	1.57333e-287	-1.08516e-285	5.85028e-286	-2.00309e-287	-7.6534e-287	1.09175e-284
1.11337e-287	-1.04612e-287	-7.17286e-288	3.28086e-287	2.19231e-288	-2.22766e-287	1.98594e-286	3.48243e-288	2.63819e-287	-1.25208e-287	5.76759e-288	-4.22066e-287	1.27679e-286	5.80353e-289	2.10654e-287	1.34612e-287	1.91448e-286	-2.50848e-287	-1.18142e-287	-3.86164e-287	-6.05853e-288	-6.49639e-287	-5.94766e-287	-4.81881e-287	-6.12212e-288	-5.83143e-288	-3.45917e-287	4.57592e-287	5.1726e-288	5.17106e-287	1.13262e-285
3.70072e-289	3.78816e-288	2.66164e-288	-2.88311e-289	-1.63538e-289	-5.81884e-288	-9.40968e-288	3.53748e-288	1.14549e-288	-8.22643e-289	-3.26584e-288	5.37035e-288	9.82941e-289	-1.30742e-288	1.31962e-289	-4.5355e-288	-1.03032e-288	-7.47833e-289	-3.64492e-289	-6.37849e-288	-2.77904e-287	-5.44324e-289	-8.97834e-289	2.05881e-288	5.01279e-289	1.57077e-288	3.25845e-288	2.73888e-288	6.89166e-290	-5.52759e-288	9.70782e-287
-1.26432e-291	2.35887e-290	2.78237e-289	-1.40393e-290	2.22473e-289	2.1955e-289	1.32429e-289	1.23061e-289	1.54601e-291	-7.17246e-290	4.52042e-290	5.6024e-290	6.5734e-289	1.59294e-289	-3.67392e-289	-1.96361e-289	-1.86821e-290	7.16194e-290	4.8765e-289	-1.2619e-288	1.04923e-289	7.32607e-289	-6.09628e-289	-8.48124e-291	6.69651e-289	-8.61957e-291	2.75874e-289	-3.94735e-289	-7.83151e-291	1.05974e-289	7.3277e-288
1.95883e-290	1.14389e-291	1.38225e-290	-7.4663e-291	2.8777e-290	-1.86927e-290	-3.04277e-291	3.23265e-290	2.97931e-290	-1.14067e-290	2.45678e-290	-1.10529e-290	-2.19003e-290	5.63141e-291	2.00158e-290	-1.38263e-290	-2.78265e-291	-3.97198e-290	1.60874e-290	-3.86378e-291	-1.22687e-291	6.25619e-291	-1.61322e-290	-7.56696e-291	5.0719e-291	-8.60746e-291	8.72376e-291	-5.85356e-291	-3.76577e-290	5.60261e-291	4.28207e-289
-1.66913e-291	-6.50947e-292	2.70838e-291	1.10901e-291	-5.13865e-292	-1.65014e-291	5.73518e-292	-3.04112e-292	2.00266e-291	1.21158e-292	-1.31746e-291	2.18914e-291	-9.91755e-292	3.46235e-291	4.74879e-292	1.17539e-290	-2.81964e-291	2.37836e-291	1.80566e-292	-1.06717e-291	9.80655e-292	3.93352e-291	4.81076e-293	-2.1374e-291	7.00638e-293	-4.7449e-292	-1.74072e-292	1.32822e-291	1.01656e-291	7.74979e-292	4.88762e-290
-2.66652e-293	4.48681e-292	-1.03442e-293	-8.88023e-293	-1.28448e-291	-4.02505e-292	3.66079e-292	-3.55402e-292	-3.27794e-292	1.21091e-292	7.96158e-293	1.78217e-294	-8.68611e-295	6.83494e-293	-1.83499e-292	2.07383e-293	6.57062e-293	-4.78447e-293	-9.28172e-293	1.79502e-292	-2.73696e-292	-3.73696e-293	-1.06027e-293	1.17359e-293	-8.67346e-292	-3.10963e-292	1.61262e-292	-9.48996e-293	2.60786e-292	1.24017e-293	6.21363e-291
1.27322e-293	-2.8447e-294	3.47302e-293	-6.79521e-293	1.13128e-293	8.69147e-294	-1.23879e-293	5.00699e-293	1.86502e-293	1.22396e-293	-3.04971e-293	1.17963e-293	3.91129e-293	3.7627e-294	-1.87543e-293	-6.92551e-295	-1.52504e-293	-6.21053e-294	-3.65178e-293	-1.89249e-293	-2.02649e-293	-5.38991e-294	-1.62718e-295	-3.88956e-294	6.20426e-294	-5.83515e-293	-1.12265e-294	6.70802e-294	4.96177e-293	1.16854e-294	5.6601e-292
-3.6554e-296	5.11787e-294	-6.81972e-295	-1.98477e-295	-3.1547e-294	-1.6821e-294	-2.38885e-294	-6.35699e-295	3.61514e-295	6.72992e-296	-3.06746e-295	-6.98553e-296	-3.58271e-296	3.71448e-295	-1.50754e-295	4.14336e-294	4.1475e-295	2.32316e-295	1.60407e-294	-7.72245e-295	-3.25501e-295	-3.21559e-295	1.90894e-294	-1.06374e-294	-1.95745e-294	-5.39384e-295	-3.34255e-295	4.74621e-294	-5.16974e-295	1.6006e-294	3.5741e-293
6.51358e-297	6.1423e-295	-1.5127e-295	-7.87144e-296	1.23009e-295	1.57496e-295	6.3448e-296	1.47022e-296	1.90838e-295	-1.10949e-296	9.61611e-296	2.6356e-295	-2.43057e-296	1.00854e-297	7.48823e-296	1.80246e-297	-6.32876e-297	3.90464e-295	1.0764e-295	-1.52198e-296	9.3273e-296	-6.90175e-296	-1.02309e-295	-1.64338e-295	1.97389e-296	1.51298e-295	1.8516e-296	-2.24025e-296	1.90429e-295	-5.39285e-297	3.2294e-294
-2.9751e-296	-1.14209e-296	-5.715e-297	-1.55068e-297	-8.85059e-297	4.24106e-297	-4.38404e-297	2.72725e-297	7.05774e-297	1.29691e-296	4.13939e-297	4.22871e-296	-2.05259e-296	-2.13694e-296	5.58914e-297	2.17966e-296	-5.69588e-297	-1.48149e-297	5.02079e-297	-3.06713e-296	-1.69416e-296	-7.54714e-297	1.82455e-297	-3.95023e-297	-1.13877e-296	-3.1493e-297	6.13915e-298	7.54081e-297	9.78726e-297	-4.08657e-297	3.14074e-295
-1.80963e-298	-8.4092e-298	-2.37547e-298	7.27244e-298	-7.19412e-298	2.75523e-298	-6.2197e-299	1.79e-298	-3.95909e-299	-1.774e-298	-1.97405e-298	1.4449e-297	-5.10814e-298	-8.76003e-298	1.04458e-298	8.55961e-299	7.22499e-298	-1.6491e-297	-1.02814e-297	-1.9864e-297	-4.4627e-298	1.0108e-298	-5.24955e-298	9.91234e-298	-5.98884e-298	-1.02605e-297	-7.16388e-298	-1.73167e-298	-9.78438e-298	-1.5937e-298	1.77609e-296
4.31868e-299	-9.31288e-299	1.42076e-298	2.49318e-299	4.84175e-299	2.15639e-300	-3.65347e-298	-9.69718e-299	8.18859e-299	5.52245e-299	2.28417e-298	-1.41754e-298	-6.89549e-299	6.35097e-299	-6.80446e-299	-1.87685e-299	2.63923e-299	4.85372e-299	2.6222e-298	3.66779e-299	-8.40513e-299	-1.05215e-298	4.95022e-299	3.50803e-299	-2.96361e-299	-4.31787e-299	-6.38044e-299	-3.80643e-299	-2.66621e-299	-1.00421e-298	2.49222e-297
7.39424e-301	-3.87834e-300	1.13279e-300	-8.41932e-300	3.52655e-300	-2.70254e-300	6.58304e-299	3.88329e-300	-1.42929e-299	-7.82094e-301	4.15028e-299	-2.44301e-299	-3.5119e-300	-5.7356e-300	-3.20277e-299	-9.12363e-301	-6.64811e-300	-3.45569e-301	1.13566e-299	-4.92176e-300	9.75296e-301	-1.51753e-300	4.56443e-300	5.05651e-300	-6.43816e-300	2.68991e-299	4.06424e-300	-1.3989e-300	1.46455e-299	-2.88503e-300	3.05025e-298
1.48032e-301	-3.08872e-301	1.33997e-300	1.19473e-301	-1.00426e-300	-7.9657e-302	-3.16709e-302	3.06434e-301	9.89903e-302	-2.16284e-301	6.85289e-301	-3.40211e-303	3.69164e-300	-1.22452e-300	-2.54872e-301	3.79589e-300	1.07005e-300	1.10851e-300	-2.01086e-301	5.21571e-301	-9.78284e-301	2.52299e-300	-2.30754e-301	3.6349e-302	-2.49907e-301	3.94169e-300	9.57758e-301	-9.31348e-301	8.17219e-301	1.00154e-300	2.78783e-299
-2.59861e-302	-5.04931e-302	4.10299e-302	2.24802e-302	-1.85121e-303	-1.2378e-302	2.46387e-302	2.04741e-301	3.78096e-302	1.02292e-301	-1.27319e-302	1.61865e-302	2.87103e-303	1.27343e-302	6.65834e-302	1.27581e-302	6.23063e-302	-1.54864e-301	-1.99808e-303	5.88188e-302	6.87134e-302	-3.5218e-302	-2.75969e-301	-8.73776e-302	-2.86981e-302	-1.6476e-302	2.23963e-301	-4.26119e-302	-1.68053e-302	-9.27037e-302	1.81409e-300
5.30772e-306	-1.37328e-302	-5.92378e-304	-2.93512e-305	-1.24509e-303	-4.06646e-303	-4.37859e-302	3.41027e-302	-1.85902e-303	-9.00983e-303	-1.14089e-302	1.75081e-303	6.75735e-303	-2.86511e-303	1.25571e-302	-5.04921e-303	-1.29367e-302	-4.51339e-303	1.50059e-303	-1.14059e-302	7.88889e-303	1.85526e-303	-1.06663e-303	1.24624e-302	-8.0444e-303	-8.49612e-303	9.87924e-303	1.8281e-303	-6.29597e-303	2.00994e-303	2.39001e-301
-2.53784e-303	-1.28488e-303	-3.70368e-304	4.78886e-304	8.44636e-305	4.93026e-304	1.48691e-303	6.55563e-306	7.73892e-304	-3.1334e-304	-2.69372e-304	3.13455e-304	-1.78779e-303	-6.44918e-304	-6.29764e-305	1.39424e-304	2.78189e-305	1.41165e-304	2.46904e-305	-2.56183e-303	6.1401e-305	9.93006e-304	9.92923e-305	1.09136e-303	2.12811e-303	-5.13797e-304	-1.92668e-303	5.21886e-305	5.06645e-304	1.32739e-304	2.13088e-302
6.67808e-304	1.20465e-305	-7.78805e-305	-2.59343e-305	-4.17957e-305	1.07939e-304	4.17501e-305	7.80878e-305	-2.9204e-305	1.83089e-304	1.14383e-304	-8.90664e-306	2.35815e-305	-1.38972e-305	-1.34636e-305	3.56983e-306	-1.70949e-305	1.37385e-305	-4.48598e-305	8.76274e-306	-4.06638e-305	-3.63863e-305	-2.72779e-305	2.20347e-306	3.83528e-305	-5.29324e-305	1.94065e-305	1.16274e-305	2.0669e-306	-1.73909e-305	1.7761e-303
-3.96911e-308	1.81393e-305	2.13569e-306	9.2905e-306	-5.8484e-306	-8.07214e-307	7.69778e-306	5.26394e-306	4.69933e-307	2.7605e-306	-7.08219e-306	1.21344e-306	4.00098e-306	8.49519e-307	1.9568e-306	-2.36081e-306	1.95843e-306	1.91872e-306	1.49554e-307	8.75344e-306	1.45089e-306	-1.19084e-306	-2.94823e-306	1.37165e-305	-6.6325e-307	-5.04754e-306	-1.0591e-305	-2.15411e-305	-8.30858e-307	8.68968e-307	1.41546e-304
-2.98333e-307	0	-7.43136e-308	2.4212e-308	5.56692e-307	-3.65021e-308	-2.53773e-307	-3.41651e-307	5.48464e-308	2.82897e-307	7.94864e-307	0	1.72537e-307	-1.61982e-307	-2.33764e-306	-5.48653e-308	5.70509e-308	1.04213e-307	6.4089e-307	3.57549e-307	2.69697e-308	1.26422e-306	-3.18934e-307	5.84132e-307	-6.19934e-307	-1.04521e-306	1.54856e-307	1.01063e-307	-4.23718e-307	-6.6234e-307	1.18359e-305
0	0	0	-1.0792e-307	0	-2.2614e-308	0	-3.68106e-308	0	2.60157e-308	1.23015e-307	1.12897e-307	-3.78818e-308	0	6.13146e-308	0	2.35601e-308	-4.44202e-308	-1.10616e-307	-5.02626e-308	2.52905e-308	0	-3.57738e-308	-1.02704e-307	-4.10677e-308	-3.70561e-308	3.59421e-308	0	0	4.1443e-308	1.16478e-306
0	0	0	0	0	0	0	0	0	0	0	0	0	0	0	-3.92283e-308	0	0	0	0	0	0	0	0	0	0	0	0	0	0	1.44426e-307
0	0	0	0	0	0	0	0	0	0	0	0	0	0	0	0	0	0	0	0	0	0	0	0	0	0	0	0	0	0	0
0	0	0	0	0	0	0	0	0	0	0	0	0	0	0	0	0	0	0	0	0	0	0	0	0	0	0	0	0	0	0
0	0	0	0	0	0	0	0	0	0	0	0	0	0	0	0	0	0	0	0	0	0	0	0	0	0	0	0	0	0	0
0	0	0	0	0	0	0	0	0	0	0	0	0	0	0	0	0	0	0	0	0	0	0	0	0	0	0	0	0	0	0
0	0	0	0	0	0	0	0	0	0	0	0	0	0	0	0	0	0	0	0	0	0	0	0	0	0	0	0	0	0	0
0	0	0	0	0	0	0	0	0	0	0	0	0	0	0	0	0	0	0	0	0	0	0	0	0	0	0	0	0	0	0
0	0	0	0	0	0	0	0	0	0	0	0	0	0	0	0	0	0	0	0	0	0	0	0	0	0	0	0	0	0	0
0	0	0	0	0	0	0	0	0	0	0	0	0	0	0	0	0	0	0	0	0	0	0	0	0	0	0	0	0	0	0
0	0	0	0	0	0	0	0	0	0	0	0	0	0	0	0	0	0	0	0	0	0	0	0	0	0	0	0	0	0	0
0	0	0	0	0	0	0	0	0	0	0	0	0	0	0	0	0	0	0	0	0	0	0	0	0	0	0	0	0	0	0
0	0	0	0	0	0	0	0	0	0	0	0	0	0	0	0	0	0	0	0	0	0	0	0	0	0	0	0	0	0	0
0	0	0	0	0	0	0	0	0	0	0	0	0	0	0	0	0	0	0	0	0	0	0	0	0	0	0	0	0	0	0
0	0	0	0	0	0	0	0	0	0	0	0	0	0	0	0	0	0	0	0	0	0	0	0	0	0	0	0	0	0	0
0	0	0	0	0	0	0	0	0	0	0	0	0	0	0	0	0	0	0	0	0	0	0	0	0	0	0	0	0	0	0
0	0	0	0	0	0	0	0	0	0	0	0	0	0	0	0	0	0	0	0	0	0	0	0	0	0	0	0	0	0	0
0	0	0	0	0	0	0	0	0	0	0	0	0	0	0	0	0	0	0	0	0	0	0	0	0	0	0	0	0	0	0
0	0	0	0	0	0	0	0	0	0	0	0	0	0	0	0	0	0	0	0	0	0	0	0	0	0	0	0	0	0	0
0	0	0	0	0	0	0	0	0	0	0	0	0	0	0	0	0	0	0	0	0	0	0	0	0	0	0	0	0	0	0
0	0	0	0	0	0	0	0	0	0	0	0	0	0	0	0	0	0	0	0	0	0	0	0	0	0	0	0	0	0	0
0	0	0	0	0	0	0	0	0	0	0	0	0	0	0	0	0	0	0	0	0	0	0	0	0	0	0	0	0	0	0
0	0	0	0	0	0	0	0	0	0	0	0	0	0	0	0	0	0	0	0	0	0	0	0	0	0	0	0	0	0	0
0	0	0	0	0	0	0	0	0	0	0	0	0	0	0	0	0	0	0	0	0	0	0	0	0	0	0	0	0	0	0
0	0	0	0	0	0	0	0	0	0	0	0	0	0	0	0	0	0	0	0	0	0	0	0	0	0	0	0	0	0	0
0	0	0	0	0	0	0	0	0	0	0	0	0	0	0	0	0	0	0	0	0	0	0	0	0	0	0	0	0	0	0
0	0	0	0	0	0	0	0	0	0	0	0	0	0	0	0	0	0	0	0	0	0	0	0	0	0	0	0	0	0	0
0	0	0	0	0	0	0	0	0	0	0	0	0	0	0	0	0	0	0	0	0	0	0	0	0	0	0	0	0	0	0
0	0	0	0	0	0	0	0	0	0	0	0	0	0	0	0	0	0	0	0	0	0	0	0	0	0	0	0	0	0	0
0	0	0	0	0	0	0	0	0	0	0	0	0	0	0	0	0	0	0	0	0	0	0	0	0	0	0	0	0	0	0
0	0	0	0	0	0	0	0	0	0	0	0	0	0	0	0	0	0	0	0	0	0	0	0	0	0	0	0	0	0	0
0	0	0	0	0	0	0	0	0	0	0	0	0	0	0	0	0	0	0	0	0	0	0	0	0	0	0	0	0	0	0
0	0	0	0	0	0	0	0	0	0	0	0	0	0	0	0	0	0	0	0	0	0	0	0	0	0	0	0	0	0	0
0	0	0	0	0	0	0	0	0	0	0	0	0	0	0	0	0	0	0	0	0	0	0	0	0	0	0	0	0	0	0
0	0	0	0	0	0	0	0	0	0	0	0	0	0	0	0	0	0	0	0	0	0	0	0	0	0	0	0	0	0	0
0	0	0	0	0	0	0	0	0	0	0	0	0	0	0	0	0	0	0	0	0	0	0	0	0	0	0	0	0	0	0
0	0	0	0	0	0	0	0	0	0	0	0	0	0	0	0	0	0	0	0	0	0	0	0	0	0	0	0	0	0	0
0	0	0	0	0	0	0	0	0	0	0	0	0	0	0	0	0	0	0	0	0	0	0	0	0	0	0	0	0	0	0
0	0	0	0	0	0	0	0	0	0	0	0	0	0	0	0	0	0	0	0	0	0	0	0	0	0	0	0	0	0	0
0	0	0	0	0	0	0	0	0	0	0	0	0	0	0	0	0	0	0	0	0	0	0	0	0	0	0	0	0	0	0
0	0	0	0	0	0	0	0	0	0	0	0	0	0	0	0	0	0	0	0	0	0	0	0	0	0	0	0	0	0	0
0	0	0	0	0	0	0	0	0	0	0	0	0	0	0	0	0	0	0	0	0	0	0	0	0	0	0	0	0	0	0
0	0	0	0	0	0	0	0	0	0	0	0	0	0	0	0	0	0	0	0	0	0	0	0	0	0	0	0	0	0	0
0	0	0	0	0	0	0	0	0	0	0	0	0	0	0	0	0	0	0	0	0	0	0	0	0	0	0	0	0	0	0
0	0	0	0	0	0	0	0	0	0	0	0	0	0	0	0	0	0	0	0	0	0	0	0	0	0	0	0	0	0	0
0	0	0	0	0	0	0	0	0	0	0	0	0	0	0	0	0	0	0	0	0	0	0	0	0	0	0	0	0	0	0
0	0	0	0	0	0	0	0	0	0	0	0	0	0	0	0	0	0	0	0	0	0	0	0	0	0	0	0	0	0	0
0	0	0	0	0	0	0	0	0	0	0	0	0	0	0	0	0	0	0	0	0	0	0	0	0	0	0	0	0	0	0
0	0	0	0	0	0	0	0	0	0	0	0	0	0	0	0	0	0	0	0	0	0	0	0	0	0	0	0	0	0	0
0	0	0	0	0	0	0	0	0	0	0	0	0	0	0	0	0	0	0	0	0	0	0	0	0	0	0	0	0	0	0
0	0	0	0	0	0	0	0	0	0	0	0	0	0	0	0	0	0	0	0	0	0	0	0	0	0	0	0	0	0	0
0	0	0	0	0	0	0	0	0	0	0	0	0	0	0	0	0	0	0	0	0	0	0	0	0	0	0	0	0	0	0
0	0	0	0	0	0	0	0	0	0	0	0	0	0	0	0	0	0	0	0	0	0	0	0	0	0	0	0	0	0	0
0	0	0	0	0	0	0	0	0	0	0	0	0	0	0	0	0	0	0	0	0	0	0	0	0	0	0	0	0	0	0
0	0	0	0	0	0	0	0	0	0	0	0	0	0	0	0	0	0	0	0	0	0	0	0	0	0	0	0	0	0	0
0	0	0	0	0	0	0	0	0	0	0	0	0	0	0	0	0	0	0	0	0	0	0	0	0	0	0	0	0	0	0
0	0	0	0	0	0	0	0	0	0	0	0	0	0	0	0	0	0	0	0	0	0	0	0	0	0	0	0	0	0	0
0	0	0	0	0	0	0	0	0	0	0	0	0	0	0	0	0	0	0	0	0	0	0	0	0	0	0	0	0	0	0
0	0	0	0	0	0	0	0	0	0	0	0	0	0	0	0	0	0	0	0	0	0	0	0	0	0	0	0	0	0	0
0	0	0	0	0	0	0	0	0	0	0	0	0	0	0	0	0	0	0	0	0	0	0	0	0	0	0	0	0	0	0
0	0	0	0	0	0	0	0	0	0	0	0	0	0	0	0	0	0	0	0	0	0	0	0	0	0	0	0	0	0	0
0	0	0	0	0	0	0	0	0	0	0	0	0	0	0	0	0	0	0	0	0	0	0	0	0	0	0	0	0	0	0
0	0	0	0	0	0	0	0	0	0	0	0	0	0	0	0	0	0	0	0	0	0	0	0	0	0	0	0	0	0	0
0	0	0	0	0	0	0	0	0	0	0	0	0	0	0	0	0	0	0	0	0	0	0	0	0	0	0	0	0	0	0
0	0	0	0	0	0	0	0	0	0	0	0	0	0	0	0	0	0	0	0	0	0	0	0	0	0	0	0	0	0	0
0	0	0	0	0	0	0	0	0	0	0	0	0	0	0	0	0	0	0	0	0	0	0	0	0	0	0	0	0	0	0
0	0	0	0	0	0	0	0	0	0	0	0	0	0	0	0	0	0	0	0	0	0	0	0	0	0	0	0	0	0	0
0	0	0	0	0	0	0	0	0	0	0	0	0	0	0	0	0	0	0	0	0	0	0	0	0	0	0	0	0	0	0
0	0	0	0	0	0	0	0	0	0	0	0	0	0	0	0	0	0	0	0	0	0	0	0	0	0	0	0	0	0	0
0	0	0	0	0	0	0	0	0	0	0	0	0	0	0	0	0	0	0	0	0	0	0	0	0	0	0	0	0	0	0
0	0	0	0	0	0	0	0	0	0	0	0	0	0	0	0	0	0	0	0	0	0	0	0	0	0	0	0	0	0	0
0	0	0	0	0	0	0	0	0	0	0	0	0	0	0	0	0	0	0	0	0	0	0	0	0	0	0	0	0	0	0
0	0	0	0	0	0	0	0	0	0	0	0	0	0	0	0	0	0	0	0	0	0	0	0	0	0	0	0	0	0	0
0	0	0	0	0	0	0	0	0	0	0	0	0	0	0	0	0	0	0	0	0	0	0	0	0	0	0	0	0	0	0
0	0	0	0	0	0	0	0	0	0	0	0	0	0	0	0	0	0	0	0	0	0	0	0	0	0	0	0	0	0	0
0	0	0	0	0	0	0	0	0	0	0	0	0	0	0	0	0	0	0	0	0	0	0	0	0	0	0	0	0	0	0
0	0	0	0	0	0	0	0	0	0	0	0	0	0	0	0	0	0	0	0	0	0	0	0	0	0	0	0	0	0	0
0	0	0	0	0	0	0	0	0	0	0	0	0	0	0	0	0	0	0	0	0	0	0	0	0	0	0	0	0	0	0
0	0	0	0	0	0	0	0	0	0	0	0	0	0	0	0	0	0	0	0	0	0	0	0	0	0	0	0	0	0	0
0	0	0	0	0	0	0	0	0	0	0	0	0	0	0	0	0	0	0	0	0	0	0	0	0	0	0	0	0	0	0
0	0	0	0	0	0	0	0	0	0	0	0	0	0	0	0	0	0	0	0	0	0	0	0	0	0	0	0	0	0	0
0	0	0	0	0	0	0	0	0	0	0	0	0	0	0	0	0	0	0	0	0	0	0	0	0	0	0	0	0	0	0
0	0	0	0	0	0	0	0	0	0	0	0	0	0	0	0	0	0	0	0	0	0	0	0	0	0	0	0	0	0	0
0	0	0	0	0	0	0	0	0	0	0	0	0	0	0	0	0	0	0	0	0	0	0	0	0	0	0	0	0	0	0
0	0	0	0	0	0	0	0	0	0	0	0	0	0	0	0	0	0	0	0	0	0	0	0	0	0	0	0	0	0	0
0	0	0	0	0	0	0	0	0	0	0	0	0	0	0	0	0	0	0	0	0	0	0	0	0	0	0	0	0	0	0
0	0	0	0	0	0	0	0	0	0	0	0	0	0	0	0	0	0	0	0	0	0	0	0	0	0	0	0	0	0	0
0	0	0	0	0	0	0	0	0	0	0	0	0	0	0	0	0	0	0	0	0	0	0	0	0	0	0	0	0	0	0
0	0	0	0	0	0	0	0	0	0	0	0	0	0	0	0	0	0	0	0	0	0	0	0	0	0	0	0	0	0	0
0	0	0	0	0	0	0	0	0	0	0	0	0	0	0	0	0	0	0	0	0	0	0	0	0	0	0	0	0	0	0
0	0	0	0	0	0	0	0	0	0	0	0	0	0	0	0	0	0	0	0	0	0	0	0	0	0	0	0	0	0	0
0	0	0	0	0	0	0	0	0	0	0	0	0	0	0	0	0	0	0	0	0	0	0	0	0	0	0	0	0	0	0
0	0	0	0	0	0	0	0	0	0	0	0	0	0	0	0	0	0	0	0	0	0	0	0	0	0	0	0	0	0	0
0	0	0	0	0	0	0	0	0	0	0	0	0	0	0	0	0	0	0	0	0	0	0	0	0	0	0	0	0	0	0
0	0	0	0	0	0	0	0	0	0	0	0	0	0	0	0	0	0	0	0	0	0	0	0	0	0	0	0	0	0	0
0	0	0	0	0	0	0	0	0	0	0	0	0	0	0	0	0	0	0	0	0	0	0	0	0	0	0	0	0	0	0
0	0	0	0	0	0	0	0	0	0	0	0	0	0	0	0	0	0	0	0	0	0	0	0	0	0	0	0	0	0	0
0	0	0	0	0	0	0	0	0	0	0	0	0	0	0	0	0	0	0	0	0	0	0	0	0	0	0	0	0	0	0
0	0	0	0	0	0	0	0	0	0	0	0	0	0	0	0	0	0	0	0	0	0	0	0	0	0	0	0	0	0	0
0	0	0	0	0	0	0	0	0	0	0	0	0	0	0	0	0	0	0	0	0	0	0	0	0	0	0	0	0	0	0
0	0	0	0	0	0	0	0	0	0	0	0	0	0	0	0	0	0	0	0	0	0	0	0	0	0	0	0	0	0	0
0	0	0	0	0	0	0	0	0	0	0	0	0	0	0	0	0	0	0	0	0	0	0	0	0	0	0	0	0	0	0
0	0	0	0	0	0	0	0	0	0	0	0	0	0	0	0	0	0	0	0	0	0	0	0	0	0	0	0	0	0	0
0	0	0	0	0	0	0	0	0	0	0	0	0	0	0	0	0	0	0	0	0	0	0	0	0	0	0	0	0	0	0
0	0	0	0	0	0	0	0	0	0	0	0	0	0	0	0	0	0	0	0	0	0	0	0	0	0	0	0	0	0	0
0	0	0	0	0	0	0	0	0	0	0	0	0	0	0	0	0	0	0	0	0	0	0	0	0	0	0	0	0	0	0
0	0	0	0	0	0	0	0	0	0	0	0	0	0	0	0	0	0	0	0	0	0	0	0	0	0	0	0	0	0	0
0	0	0	0	0	0	0	0	0	0	0	0	0	0	0	0	0	0	0	0	0	0	0	0	0	0	0	0	0	0	0
0	0	0	0	0	0	0	0	0	0	0	0	0	0	0	0	0	0	0	0	0	0	0	0	0	0	0	0	0	0	0
0	0	0	0	0	0	0	0	0	0	0	0	0	0	0	0	0	0	0	0	0	0	0	0	0	0	0	0	0	0	0
0	0	0	0	0	0	0	0	0	0	0	0	0	0	0	0	0	0	0	0	0	0	0	0	0	0	0	0	0	0	0
0	0	0	0	0	0	0	0	0	0	0	0	0	0	0	0	0	0	0	0	0	0	0	0	0	0	0	0	0	0	0
0	0	0	0	0	0	0	0	0	0	0	0	0	0	0	0	0	0	0	0	0	0	0	0	0	0	0	0	0	0	0
0	0	0	0	0	0	0	0	0	0	0	0	0	0	0	0	0	0	0	0	0	0	0	0	0	0	0	0	0	0	0
0	0	0	0	0	0	0	0	0	0	0	0	0	0	0	0	0	0	0	0	0	0	0	0	0	0	0	0	0	0	0
0	0	0	0	0	0	0	0	0	0	0	0	0	0	0	0	0	0	0	0	0	0	0	0	0	0	0	0	0	0	0
0	0	0	0	0	0	0	0	0	0	0	0	0	0	0	0	0	0	0	0	0	0	0	0	0	0	0	0	0	0	0
0	0	0	0	0	0	0	0	0	0	0	0	0	0	0	0	0	0	0	0	0	0	0	0	0	0	0	0	0	0	0
0	0	0	0	0	0	0	0	0	0	0	0	0	0	0	0	0	0	0	0	0	0	0	0	0	0	0	0	0	0	0
0	0	0	0	0	0	0	0	0	0	0	0	0	0	0	0	0	0	0	0	0	0	0	0	0	0	0	0	0	0	0
0	0	0	0	0	0	0	0	0	0	0	0	0	0	0	0	0	0	0	0	0	0	0	0	0	0	0	0	0	0	0
0	0	0	0	0	0	0	0	0	0	0	0	0	0	0	0	0	0	0	0	0	0	0	0	0	0	0	0	0	0	0
0	0	0	0	0	0	0	0	0	0	0	0	0	0	0	0	0	0	0	0	0	0	0	0	0	0	0	0	0	0	0
0	0	0	0	0	0	0	0	0	0	0	0	0	0	0	0	0	0	0	0	0	0	0	0	0	0	0	0	0	0	0
0	0	0	0	0	0	0	0	0	0	0	0	0	0	0	0	0	0	0	0	0	0	0	0	0	0	0	0	0	0	0
0	0	0	0	0	0	0	0	0	0	0	0	0	0	0	0	0	0	0	0	0	0	0	0	0	0	0	0	0	0	0
0	0	0	0	0	0	0	0	0	0	0	0	0	0	0	0	0	0	0	0	0	0	0	0	0	0	0	0	0	0	0
0	0	0	0	0	0	0	0	0	0	0	0	0	0	0	0	0	0	0	0	0	0	0	0	0	0	0	0	0	0	0
0	0	0	0	0	0	0	0	0	0	0	0	0	0	0	0	0	0	0	0	0	0	0	0	0	0	0	0	0	0	0
0	0	0	0	0	0	0	0	0	0	0	0	0	0	0	0	0	0	0	0	0	0	0	0	0	0	0	0	0	0	0
0	0	0	0	0	0	0	0	0	0	0	0	0	0	0	0	0	0	0	0	0	0	0	0	0	0	0	0	0	0	0
0	0	0	0	0	0	0	0	0	0	0	0	0	0	0	0	0	0	0	0	0	0	0	0	0	0	0	0	0	0	0
0	0	0	0	0	0	0	0	0	0	0	0	0	0	0	0	0	0	0	0	0	0	0	0	0	0	0	0	0	0	0
0	0	0	0	0	0	0	0	0	0	0	0	0	0	0	0	0	0	0	0	0	0	0	0	0	0	0	0	0	0	0
0	0	0	0	0	0	0	0	0	0	0	0	0	0	0	0	0	0	0	0	0	0	0	0	0	0	0	0	0	0	0
0	0	0	0	0	0	0	0	0	0	0	0	0	0	0	0	0	0	0	0	0	0	0	0	0	0	0	0	0	0	0
0	0	0	0	0	0	0	0	0	0	0	0	0	0	0	0	0	0	0	0	0	0	0	0	0	0	0	0	0	0	0
0	0	0	0	0	0	0	0	0	0	0	0	0	0	0	0	0	0	0	0	0	0	0	0	0	0	0	0	0	0	0
0	0	0	0	0	0	0	0	0	0	0	0	0	0	0	0	0	0	0	0	0	0	0	0	0	0	0	0	0	0	0
0	0	0	0	0	0	0	0	0	0	0	0	0	0	0	0	0	0	0	0	0	0	0	0	0	0	0	0	0	0	0
0	0	0	0	0	0	0	0	0	0	0	0	0	0	0	0	0	0	0	0	0	0	0	0	0	0	0	0	0	0	0
0	0	0	0	0	0	0	0	0	0	0	0	0	0	0	0	0	0	0	0	0	0	0	0	0	0	0	0	0	0	0
0	0	0	0	0	0	0	0	0	0	0	0	0	0	0	0	0	0	0	0	0	0	0	0	0	0	0	0	0	0	0
0	0	0	0	0	0	0	0	0	0	0	0	0	0	0	0	0	0	0	0	0	0	0	0	0	0	0	0	0	0	0
0	0	0	0	0	0	0	0	0	0	0	0	0	0	0	0	0	0	0	0	0	0	0	0	0	0	0	0	0	0	0
0	0	0	0	0	0	0	0	0	0	0	0	0	0	0	0	0	0	0	0	0	0	0	0	0	0	0	0	0	0	0
0	0	0	0	0	0	0	0	0	0	0	0	0	0	0	0	0	0	0	0	0	0	0	0	0	0	0	0	0	0	0
0	0	0	0	0	0	0	0	0	0	0	0	0	0	0	0	0	0	0	0	0	0	0	0	0	0	0	0	0	0	0
0	0	0	0	0	0	0	0	0	0	0	0	0	0	0	0	0	0	0	0	0	0	0	0	0	0	0	0	0	0	0
0	0	0	0	0	0	0	0	0	0	0	0	0	0	0	0	0	0	0	0	0	0	0	0	0	0	0	0	0	0	0
0	0	0	0	0	0	0	0	0	0	0	0	0	0	0	0	0	0	0	0	0	0	0	0	0	0	0	0	0	0	0
0	0	0	0	0	0	0	0	0	0	0	0	0	0	0	0	0	0	0	0	0	0	0	0	0	0	0	0	0	0	0
0	0	0	0	0	0	0	0	0	0	0	0	0	0	0	0	0	0	0	0	0	0	0	0	0	0	0	0	0	0	0
0	0	0	0	0	0	0	0	0	0	0	0	0	0	0	0	0	0	0	0	0	0	0	0	0	0	0	0	0	0	0
0	0	0	0	0	0	0	0	0	0	0	0	0	0	0	0	0	0	0	0	0	0	0	0	0	0	0	0	0	0	0
0	0	0	0	0	0	0	0	0	0	0	0	0	0	0	0	0	0	0	0	0	0	0	0	0	0	0	0	0	0	0
0	0	0	0	0	0	0	0	0	0	0	0	0	0	0	0	0	0	0	0	0	0	0	0	0	0	0	0	0	0	0
0	0	0	0	0	0	0	0	0	0	0	0	0	0	0	0	0	0	0	0	0	0	0	0	0	0	0	0	0	0	0
0	0	0	0	0	0	0	0	0	0	0	0	0	0	0	0	0	0	0	0	0	0	0	0	0	0	0	0	0	0	0
0	0	0	0	0	0	0	0	0	0	0	0	0	0	0	0	0	0	0	0	0	0	0	0	0	0	0	0	0	0	0
0	0	0	0	0	0	0	0	0	0	0	0	0	0	0	0	0	0	0	0	0	0	0	0	0	0	0	0	0	0	0
0	0	0	0	0	0	0	0	0	0	0	0	0	0	0	0	0	0	0	0	0	0	0	0	0	0	0	0	0	0	0
0	0	0	0	0	0	0	0	0	0	0	0	0	0	0	0	0	0	0	0	0	0	0	0	0	0	0	0	0	0	0
0	0	0	0	0	0	0	0	0	0	0	0	0	0	0	0	0	0	0	0	0	0	0	0	0	0	0	0	0	0	0
0	0	0	0	0	0	0	0	0	0	0	0	0	0	0	0	0	0	0	0	0	0	0	0	0	0	0	0	0	0	0
0	0	0	0	0	0	0	0	0	0	0	0	0	0	0	0	0	0	0	0	0	0	0	0	0	0	0	0	0	0	0
0	0	0	0	0	0	0	0	0	0	0	0	0	0	0	0	0	0	0	0	0	0	0	0	0	0	0	0	0	0	0
0	0	0	0	0	0	0	0	0	0	0	0	0	0	0	0	0	0	0	0	0	0	0	0	0	0	0	0	0	0	0
0	0	0	0	0	0	0	0	0	0	0	0	0	0	0	0	0	0	0	0	0	0	0	0	0	0	0	0	0	0	0
0	0	0	0	0	0	0	0	0	0	0	0	0	0	0	0	0	0	0	0	0	0	0	0	0	0	0	0	0	0	0
0	0	0	0	0	0	0	0	0	0	0	0	0	0	0	0	0	0	0	0	0	0	0	0	0	0	0	0	0	0	0
0	0	0	0	0	0	0	0	0	0	0	0	0	0	0	0	0	0	0	0	0	0	0	0	0	0	0	0	0	0	0
0	0	0	0	0	0	0	0	0	0	0	0	0	0	0	0	0	0	0	0	0	0	0	0	0	0	0	0	0	0	0
0	0	0	0	0	0	0	0	0	0	0	0	0	0	0	0	0	0	0	0	0	0	0	0	0	0	0	0	0	0	0
0	0	0	0	0	0	0	0	0	0	0	0	0	0	0	0	0	0	0	0	0	0	0	0	0	0	0	0	0	0	0
0	0	0	0	0	0	0	0	0	0	0	0	0	0	0	0	0	0	0	0	0	0	0	0	0	0	0	0	0	0	0
0	0	0	0	0	0	0	0	0	0	0	0	0	0	0	0	0	0	0	0	0	0	0	0	0	0	0	0	0	0	0
0	0	0	0	0	0	0	0	0	0	0	0	0	0	0	0	0	0	0	0	0	0	0	0	0	0	0	0	0	0	0
0	0	0	0	0	0	0	0	0	0	0	0	0	0	0	0	0	0	0	0	0	0	0	0	0	0	0	0	0	0	0
0	0	0	0	0	0	0	0	0	0	0	0	0	0	0	0	0	0	0	0	0	0	0	0	0	0	0	0	0	0	0
0	0	0	0	0	0	0	0	0	0	0	0	0	0	0	0	0	0	0	0	0	0	0	0	0	0	0	0	0	0	0
0	0	0	0	0	0	0	0	0	0	0	0	0	0	0	0	0	0	0	0	0	0	0	0	0	0	0	0	0	0	0
0	0	0	0	0	0	0	0	0	0	0	0	0	0	0	0	0	0	0	0	0	0	0	0	0	0	0	0	0	0	0
0	0	0	0	0	0	0	0	0	0	0	0	0	0	0	0	0	0	0	0	0	0	0	0	0	0	0	0	0	0	0
0	0	0	0	0	0	0	0	0	0	0	0	0	0	0	0	0	0	0	0	0	0	0	0	0	0	0	0	0	0	0
0	0	0	0	0	0	0	0	0	0	0	0	0	0	0	0	0	0	0	0	0	0	0	0	0	0	0	0	0	0	0
0	0	0	0	0	0	0	0	0	0	0	0	0	0	0	0	0	0	0	0	0	0	0	0	0	0	0	0	0	0	0
0	0	0	0	0	0	0	0	0	0	0	0	0	0	0	0	0	0	0	0	0	0	0	0	0	0	0	0	0	0	0
0	0	0	0	0	0	0	0	0	0	0	0	0	0	0	0	0	0	0	0	0	0	0	0	0	0	0	0	0	0	0
0	0	0	0	0	0	0	0	0	0	0	0	0	0	0	0	0	0	0	0	0	0	0	0	0	0	0	0	0	0	0
0	0	0	0	0	0	0	0	0	0	0	0	0	0	0	0	0	0	0	0	0	0	0	0	0	0	0	0	0	0	0
0	0	0	0	0	0	0	0	0	0	0	0	0	0	0	0	0	0	0	0	0	0	0	0	0	0	0	0	0	0	0
0	0	0	0	0	0	0	0	0	0	0	0	0	0	0	0	0	0	0	0	0	0	0	0	0	0	0	0	0	0	0
0	0	0	0	0	0	0	0	0	0	0	0	0	0	0	0	0	0	0	0	0	0	0	0	0	0	0	0	0	0	0
0	0	0	0	0	0	0	0	0	0	0	0	0	0	0	0	0	0	0	0	0	0	0	0	0	0	0	0	0	0	0
0	0	0	0	0	0	0	0	0	0	0	0	0	0	0	0	0	0	0	0	0	0	0	0	0	0	0	0	0	0	0
0	0	0	0	0	0	0	0	0	0	0	0	0	0	0	0	0	0	0	0	0	0	0	0	0	0	0	0	0	0	0
0	0	0	0	0	0	0	0	0	0	0	0	0	0	0	0	0	0	0	0	0	0	0	0	0	0	0	0	0	0	0
0	0	0	0	0	0	0	0	0	0	0	0	0	0	0	0	0	0	0	0	0	0	0	0	0	0	0	0	0	0	0
0	0	0	0	0	0	0	0	0	0	0	0	0	0	0	0	0	0	0	0	0	0	0	0	0	0	0	0	0	0	0
0	0	0	0	0	0	0	0	0	0	0	0	0	0	0	0	0	0	0	0	0	0	0	0	0	0	0	0	0	0	0
0	0	0	0	0	0	0	0	0	0	0	0	0	0	0	0	0	0	0	0	0	0	0	0	0	0	0	0	0	0	0
0	0	0	0	0	0	0	0	0	0	0	0	0	0	0	0	0	0	0	0	0	0	0	0	0	0	0	0	0	0	0
0	0	0	0	0	0	0	0	0	0	0	0	0	0	0	0	0	0	0	0	0	0	0	0	0	0	0	0	0	0	0
0	0	0	0	0	0	0	0	0	0	0	0	0	0	0	0	0	0	0	0	0	0	0	0	0	0	0	0	0	0	0
0	0	0	0	0	0	0	0	0	0	0	0	0	0	0	0	0	0	0	0	0	0	0	0	0	0	0	0	0	0	0
0	0	0	0	0	0	0	0	0	0	0	0	0	0	0	0	0	0	0	0	0	0	0	0	0	0	0	0	0	0	0
0	0	0	0	0	0	0	0	0	0	0	0	0	0	0	0	0	0	0	0	0	0	0	0	0	0	0	0	0	0	0
0	0	0	0	0	0	0	0	0	0	0	0	0	0	0	0	0	0	0	0	0	0	0	0	0	0	0	0	0	0	0
0	0	0	0	0	0	0	0	0	0	0	0	0	0	0	0	0	0	0	0	0	0	0	0	0	0	0	0	0	0	0
0	0	0	0	0	0	0	0	0	0	0	0	0	0	0	0	0	0	0	0	0	0	0	0	0	0	0	0	0	0	0
0	0	0	0	0	0	0	0	0	0	0	0	0	0	0	0	0	0	0	0	0	0	0	0	0	0	0	0	0	0	0
0	0	0	0	0	0	0	0	0	0	0	0	0	0	0	0	0	0	0	0	0	0	0	0	0	0	0	0	0	0	0
0	0	0	0	0	0	0	0	0	0	0	0	0	0	0	0	0	0	0	0	0	0	0	0	0	0	0	0	0	0	0
0	0	0	0	0	0	0	0	0	0	0	0	0	0	0	0	0	0	0	0	0	0	0	0	0	0	0	0	0	0	0
0	0	0	0	0	0	0	0	0	0	0	0	0	0	0	0	0	0	0	0	0	0	0	0	0	0	0	0	0	0	0
0	0	0	0	0	0	0	0	0	0	0	0	0	0	0	0	0	0	0	0	0	0	0	0	0	0	0	0	0	0	0
0	0	0	0	0	0	0	0	0	0	0	0	0	0	0	0	0	0	0	0	0	0	0	0	0	0	0	0	0	0	0
0	0	0	0	0	0	0	0	0	0	0	0	0	0	0	0	0	0	0	0	0	0	0	0	0	0	0	0	0	0	0
0	0	0	0	0	0	0	0	0	0	0	0	0	0	0	0	0	0	0	0	0	0	0	0	0	0	0	0	0	0	0
0	0	0	0	0	0	0	0	0	0	0	0	0	0	0	0	0	0	0	0	0	0	0	0	0	0	0	0	0	0	0
0	0	0	0	0	0	0	0	0	0	0	0	0	0	0	0	0	0	0	0	0	0	0	0	0	0	0	0	0	0	0
0	0	0	0	0	0	0	0	0	0	0	0	0	0	0	0	0	0	0	0	0	0	0	0	0	0	0	0	0	0	0
0	0	0	0	0	0	0	0	0	0	0	0	0	0	0	0	0	0	0	0	0	0	0	0	0	0	0	0	0	0	0
0	0	0	0	0	0	0	0	0	0	0	0	0	0	0	0	0	0	0	0	0	0	0	0	0	0	0	0	0	0	0
0	0	0	0	0	0	0	0	0	0	0	0	0	0	0	0	0	0	0	0	0	0	0	0	0	0	0	0	0	0	0
0	0	0	0	0	0	0	0	0	0	0	0	0	0	0	0	0	0	0	0	0	0	0	0	0	0	0	0	0	0	0
0	0	0	0	0	0	0	0	0	0	0	0	0	0	0	0	0	0	0	0	0	0	0	0	0	0	0	0	0	0	0
0	0	0	0	0	0	0	0	0	0	0	0	0	0	0	0	0	0	0	0	0	0	0	0	0	0	0	0	0	0	0
0	0	0	0	0	0	0	0	0	0	0	0	0	0	0	0	0	0	0	0	0	0	0	0	0	0	0	0	0	0	0
0	0	0	0	0	0	0	0	0	0	0	0	0	0	0	0	0	0	0	0	0	0	0	0	0	0	0	0	0	0	0
0	0	0	0	0	0	0	0	0	0	0	0	0	0	0	0	0	0	0	0	0	0	0	0	0	0	0	0	0	0	0
0	0	0	0	0	0	0	0	0	0	0	0	0	0	0	0	0	0	0	0	0	0	0	0	0	0	0	0	0	0	0
0	0	0	0	0	0	0	0	0	0	0	0	0	0	0	0	0	0	0	0	0	0	0	0	0	0	0	0	0	0	0
0	0	0	0	0	0	0	0	0	0	0	0	0	0	0	0	0	0	0	0	0	0	0	0	0	0	0	0	0	0	0
0	0	0	0	0	0	0	0	0	0	0	0	0	0	0	0	0	0	0	0	0	0	0	0	0	0	0	0	0	0	0
0	0	0	0	0	0	0	0	0	0	0	0	0	0	0	0	0	0	0	0	0	0	0	0	0	0	0	0	0	0	0
0	0	0	0	0	0	0	0	0	0	0	0	0	0	0	0	0	0	0	0	0	0	0	0	0	0	0	0	0	0	0
0	0	0	0	0	0	0	0	0	0	0	0	0	0	0	0	0	0	0	0	0	0	0	0	0	0	0	0	0	0	0
0	0	0	0	0	0	0	0	0	0	0	0	0	0	0	0	0	0	0	0	0	0	0	0	0	0	0	0	0	0	0
0	0	0	0	0	0	0	0	0	0	0	0	0	0	0	0	0	0	0	0	0	0	0	0	0	0	0	0	0	0	0
0	0	0	0	0	0	0	0	0	0	0	0	0	0	0	0	0	0	0	0	0	0	0	0	0	0	0	0	0	0	0
0	0	0	0	0	0	0	0	0	0	0	0	0	0	0	0	0	0	0	0	0	0	0	0	0	0	0	0	0	0	0
0	0	0	0	0	0	0	0	0	0	0	0	0	0	0	0	0	0	0	0	0	0	0	0	0	0	0	0	0	0	0
0	0	0	0	0	0	0	0	0	0	0	0	0	0	0	0	0	0	0	0	0	0	0	0	0	0	0	0	0	0	0
0	0	0	0	0	0	0	0	0	0	0	0	0	0	0	0	0	0	0	0	0	0	0	0	0	0	0	0	0	0	0
0	0	0	0	0	0	0	0	0	0	0	0	0	0	0	0	0	0	0	0	0	0	0	0	0	0	0	0	0	0	0
0	0	0	0	0	0	0	0	0	0	0	0	0	0	0	0	0	0	0	0	0	0	0	0	0	0	0	0	0	0	0
0	0	0	0	0	0	0	0	0	0	0	0	0	0	0	0	0	0	0	0	0	0	0	0	0	0	0	0	0	0	0
0	0	0	0	0	0	0	0	0	0	0	0	0	0	0	0	0	0	0	0	0	0	0	0	0	0	0	0	0	0	0
0	0	0	0	0	0	0	0	0	0	0	0	0	0	0	0	0	0	0	0	0	0	0	0	0	0	0	0	0	0	0
0	0	0	0	0	0	0	0	0	0	0	0	0	0	0	0	0	0	0	0	0	0	0	0	0	0	0	0	0	0	0
0	0	0	0	0	0	0	0	0	0	0	0	0	0	0	0	0	0	0	0	0	0	0	0	0	0	0	0	0	0	0
0	0	0	0	0	0	0	0	0	0	0	0	0	0	0	0	0	0	0	0	0	0	0	0	0	0	0	0	0	0	0
0	0	0	0	0	0	0	0	0	0	0	0	0	0	0	0	0	0	0	0	0	0	0	0	0	0	0	0	0	0	0
0	0	0	0	0	0	0	0	0	0	0	0	0	0	0	0	0	0	0	0	0	0	0	0	0	0	0	0	0	0	0
0	0	0	0	0	0	0	0	0	0	0	0	0	0	0	0	0	0	0	0	0	0	0	0	0	0	0	0	0	0	0
0	0	0	0	0	0	0	0	0	0	0	0	0	0	0	0	0	0	0	0	0	0	0	0	0	0	0	0	0	0	0
0	0	0	0	0	0	0	0	0	0	0	0	0	0	0	0	0	0	0	0	0	0	0	0	0	0	0	0	0	0	0
0	0	0	0	0	0	0	0	0	0	0	0	0	0	0	0	0	0	0	0	0	0	0	0	0	0	0	0	0	0	0
0	0	0	0	0	0	0	0	0	0	0	0	0	0	0	0	0	0	0	0	0	0	0	0	0	0	0	0	0	0	0
0	0	0	0	0	0	0	0	0	0	0	0	0	0	0	0	0	0	0	0	0	0	0	0	0	0	0	0	0	0	0
0	0	0	0	0	0	0	0	0	0	0	0	0	0	0	0	0	0	0	0	0	0	0	0	0	0	0	0	0	0	0
0	0	0	0	0	0	0	0	0	0	0	0	0	0	0	0	0	0	0	0	0	0	0	0	0	0	0	0	0	0	0
0	0	0	0	0	0	0	0	0	0	0	0	0	0	0	0	0	0	0	0	0	0	0	0	0	0	0	0	0	0	0
0	0	0	0	0	0	0	0	0	0	0	0	0	0	0	0	0	0	0	0	0	0	0	0	0	0	0	0	0	0	0
0	0	0	0	0	0	0	0	0	0	0	0	0	0	0	0	0	0	0	0	0	0	0	0	0	0	0	0	0	0	0
0	0	0	0	0	0	0	0	0	0	0	0	0	0	0	0	0	0	0	0	0	0	0	0	0	0	0	0	0	0	0
0	0	0	0	0	0	0	0	0	0	0	0	0	0	0	0	0	0	0	0	0	0	0	0	0	0	0	0	0	0	0
0	0	0	0	0	0	0	0	0	0	0	0	0	0	0	0	0	0	0	0	0	0	0	0	0	0	0	0	0	0	0
0	0	0	0	0	0	0	0	0	0	0	0	0	0	0	0	0	0	0	0	0	0	0	0	0	0	0	0	0	0	0
0	0	0	0	0	0	0	0	0	0	0	0	0	0	0	0	0	0	0	0	0	0	0	0	0	0	0	0	0	0	0
0	0	0	0	0	0	0	0	0	0	0	0	0	0	0	0	0	0	0	0	0	0	0	0	0	0	0	0	0	0	0
0	0	0	0	0	0	0	0	0	0	0	0	0	0	0	0	0	0	0	0	0	0	0	0	0	0	0	0	0	0	0
0	0	0	0	0	0	0	0	0	0	0	0	0	0	0	0	0	0	0	0	0	0	0	0	0	0	0	0	0	0	0
0	0	0	0	0	0	0	0	0	0	0	0	0	0	0	0	0	0	0	0	0	0	0	0	0	0	0	0	0	0	0
0	0	0	0	0	0	0	0	0	0	0	0	0	0	0	0	0	0	0	0	0	0	0	0	0	0	0	0	0	0	0
0	0	0	0	0	0	0	0	0	0	0	0	0	0	0	0	0	0	0	0	0	0	0	0	0	0	0	0	0	0	0
0	0	0	0	0	0	0	0	0	0	0	0	0	0	0	0	0	0	0	0	0	0	0	0	0	0	0	0	0	0	0
0	0	0	0	0	0	0	0	0	0	0	0	0	0	0	0	0	0	0	0	0	0	0	0	0	0	0	0	0	0	0
0	0	0	0	0	0	0	0	0	0	0	0	0	0	0	0	0	0	0	0	0	0	0	0	0	0	0	0	0	0	0
0	0	0	0	0	0	0	0	0	0	0	0	0	0	0	0	0	0	0	0	0	0	0	0	0	0	0	0	0	0	0
0	0	0	0	0	0	0	0	0	0	0	0	0	0	0	0	0	0	0	0	0	0	0	0	0	0	0	0	0	0	0
0	0	0	0	0	0	0	0	0	0	0	0	0	0	0	0	0	0	0	0	0	0	0	0	0	0	0	0	0	0	0
0	0	0	0	0	0	0	0	0	0	0	0	0	0	0	0	0	0	0	0	0	0	0	0	0	0	0	0	0	0	0
0	0	0	0	0	0	0	0	0	0	0	0	0	0	0	0	0	0	0	0	0	0	0	0	0	0	0	0	0	0	0
0	0	0	0	0	0	0	0	0	0	0	0	0	0	0	0	0	0	0	0	0	0	0	0	0	0	0	0	0	0	0
0	0	0	0	0	0	0	0	0	0	0	0	0	0	0	0	0	0	0	0	0	0	0	0	0	0	0	0	0	0	0
0	0	0	0	0	0	0	0	0	0	0	0	0	0	0	0	0	0	0	0	0	0	0	0	0	0	0	0	0	0	0
0	0	0	0	0	0	0	0	0	0	0	0	0	0	0	0	0	0	0	0	0	0	0	0	0	0	0	0	0	0	0
0	0	0	0	0	0	0	0	0	0	0	0	0	0	0	0	0	0	0	0	0	0	0	0	0	0	0	0	0	0	0
0	0	0	0	0	0	0	0	0	0	0	0	0	0	0	0	0	0	0	0	0	0	0	0	0	0	0	0	0	0	0
0	0	0	0	0	0	0	0	0	0	0	0	0	0	0	0	0	0	0	0	0	0	0	0	0	0	0	0	0	0	0
0	0	0	0	0	0	0	0	0	0	0	0	0	0	0	0	0	0	0	0	0	0	0	0	0	0	0	0	0	0	0
0	0	0	0	0	0	0	0	0	0	0	0	0	0	0	0	0	0	0	0	0	0	0	0	0	0	0	0	0	0	0
0	0	0	0	0	0	0	0	0	0	0	0	0	0	0	0	0	0	0	0	0	0	0	0	0	0	0	0	0	0	0
0	0	0	0	0	0	0	0	0	0	0	0	0	0	0	0	0	0	0	0	0	0	0	0	0	0	0	0	0	0	0
0	0	0	0	0	0	0	0	0	0	0	0	0	0	0	0	0	0	0	0	0	0	0	0	0	0	0	0	0	0	0
0	0	0	0	0	0	0	0	0	0	0	0	0	0	0	0	0	0	0	0	0	0	0	0	0	0	0	0	0	0	0
0	0	0	0	0	0	0	0	0	0	0	0	0	0	0	0	0	0	0	0	0	0	0	0	0	0	0	0	0	0	0
0	0	0	0	0	0	0	0	0	0	0	0	0	0	0	0	0	0	0	0	0	0	0	0	0	0	0	0	0	0	0
0	0	0	0	0	0	0	0	0	0	0	0	0	0	0	0	0	0	0	0	0	0	0	0	0	0	0	0	0	0	0
0	0	0	0	0	0	0	0	0	0	0	0	0	0	0	0	0	0	0	0	0	0	0	0	0	0	0	0	0	0	0
0	0	0	0	0	0	0	0	0	0	0	0	0	0	0	0	0	0	0	0	0	0	0	0	0	0	0	0	0	0	0
0	0	0	0	0	0	0	0	0	0	0	0	0	0	0	0	0	0	0	0	0	0	0	0	0	0	0	0	0	0	0
0	0	0	0	0	0	0	0	0	0	0	0	0	0	0	0	0	0	0	0	0	0	0	0	0	0	0	0	0	0	0
0	0	0	0	0	0	0	0	0	0	0	0	0	0	0	0	0	0	0	0	0	0	0	0	0	0	0	0	0	0	0
0	0	0	0	0	0	0	0	0	0	0	0	0	0	0	0	0	0	0	0	0	0	0	0	0	0	0	0	0	0	0
0	0	0	0	0	0	0	0	0	0	0	0	0	0	0	0	0	0	0	0	0	0	0	0	0	0	0	0	0	0	0
0	0	0	0	0	0	0	0	0	0	0	0	0	0	0	0	0	0	0	0	0	0	0	0	0	0	0	0	0	0	0
0	0	0	0	0	0	0	0	0	0	0	0	0	0	0	0	0	0	0	0	0	0	0	0	0	0	0	0	0	0	0
0	0	0	0	0	0	0	0	0	0	0	0	0	0	0	0	0	0	0	0	0	0	0	0	0	0	0	0	0	0	0
0	0	0	0	0	0	0	0	0	0	0	0	0	0	0	0	0	0	0	0	0	0	0	0	0	0	0	0	0	0	0
0	0	0	0	0	0	0	0	0	0	0	0	0	0	0	0	0	0	0	0	0	0	0	0	0	0	0	0	0	0	0
0	0	0	0	0	0	0	0	0	0	0	0	0	0	0	0	0	0	0	0	0	0	0	0	0	0	0	0	0	0	0
0	0	0	0	0	0	0	0	0	0	0	0	0	0	0	0	0	0	0	0	0	0	0	0	0	0	0	0	0	0	0
0	0	0	0	0	0	0	0	0	0	0	0	0	0	0	0	0	0	0	0	0	0	0	0	0	0	0	0	0	0	0
0	0	0	0	0	0	0	0	0	0	0	0	0	0	0	0	0	0	0	0	0	0	0	0	0	0	0	0	0	0	0
0	0	0	0	0	0	0	0	0	0	0	0	0	0	0	0	0	0	0	0	0	0	0	0	0	0	0	0	0	0	0
0	0	0	0	0	0	0	0	0	0	0	0	0	0	0	0	0	0	0	0	0	0	0	0	0	0	0	0	0	0	0
0	0	0	0	0	0	0	0	0	0	0	0	0	0	0	0	0	0	0	0	0	0	0	0	0	0	0	0	0	0	0
0	0	0	0	0	0	0	0	0	0	0	0	0	0	0	0	0	0	0	0	0	0	0	0	0	0	0	0	0	0	0
0	0	0	0	0	0	0	0	0	0	0	0	0	0	0	0	0	0	0	0	0	0	0	0	0	0	0	0	0	0	0
0	0	0	0	0	0	0	0	0	0	0	0	0	0	0	0	0	0	0	0	0	0	0	0	0	0	0	0	0	0	0
0	0	0	0	0	0	0	0	0	0	0	0	0	0	0	0	0	0	0	0	0	0	0	0	0	0	0	0	0	0	0
0	0	0	0	0	0	0	0	0	0	0	0	0	0	0	0	0	0	0	0	0	0	0	0	0	0	0	0	0	0	0
0	0	0	0	0	0	0	0	0	0	0	0	0	0	0	0	0	0	0	0	0	0	0	0	0	0	0	0	0	0	0
0	0	0	0	0	0	0	0	0	0	0	0	0	0	0	0	0	0	0	0	0	0	0	0	0	0	0	0	0	0	0
0	0	0	0	0	0	0	0	0	0	0	0	0	0	0	0	0	0	0	0	0	0	0	0	0	0	0	0	0	0	0
0	0	0	0	0	0	0	0	0	0	0	0	0	0	0	0	0	0	0	0	0	0	0	0	0	0	0	0	0	0	0
0	0	0	0	0	0	0	0	0	0	0	0	0	0	0	0	0	0	0	0	0	0	0	0	0	0	0	0	0	0	0
0	0	0	0	0	0	0	0	0	0	0	0	0	0	0	0	0	0	0	0	0	0	0	0	0	0	0	0	0	0	0
0	0	0	0	0	0	0	0	0	0	0	0	0	0	0	0	0	0	0	0	0	0	0	0	0	0	0	0	0	0	0
0	0	0	0	0	0	0	0	0	0	0	0	0	0	0	0	0	0	0	0	0	0	0	0	0	0	0	0	0	0	0
0	0	0	0	0	0	0	0	0	0	0	0	0	0	0	0	0	0	0	0	0	0	0	0	0	0	0	0	0	0	0
0	0	0	0	0	0	0	0	0	0	0	0	0	0	0	0	0	0	0	0	0	0	0	0	0	0	0	0	0	0	0
0	0	0	0	0	0	0	0	0	0	0	0	0	0	0	0	0	0	0	0	0	0	0	0	0	0	0	0	0	0	0
0	0	0	0	0	0	0	0	0	0	0	0	0	0	0	0	0	0	0	0	0	0	0	0	0	0	0	0	0	0	0
0	0	0	0	0	0	0	0	0	0	0	0	0	0	0	0	0	0	0	0	0	0	0	0	0	0	0	0	0	0	0
0	0	0	0	0	0	0	0	0	0	0	0	0	0	0	0	0	0	0	0	0	0	0	0	0	0	0	0	0	0	0
0	0	0	0	0	0	0	0	0	0	0	0	0	0	0	0	0	0	0	0	0	0	0	0	0	0	0	0	0	0	0
0	0	0	0	0	0	0	0	0	0	0	0	0	0	0	0	0	0	0	0	0	0	0	0	0	0	0	0	0	0	0
0	0	0	0	0	0	0	0	0	0	0	0	0	0	0	0	0	0	0	0	0	0	0	0	0	0	0	0	0	0	0
0	0	0	0	0	0	0	0	0	0	0	0	0	0	0	0	0	0	0	0	0	0	0	0	0	0	0	0	0	0	0
0	0	0	0	0	0	0	0	0	0	0	0	0	0	0	0	0	0	0	0	0	0	0	0	0	0	0	0	0	0	0
0	0	0	0	0	0	0	0	0	0	0	0	0	0	0	0	0	0	0	0	0	0	0	0	0	0	0	0	0	0	0
0	0	0	0	0	0	0	0	0	0	0	0	0	0	0	0	0	0	0	0	0	0	0	0	0	0	0	0	0	0	0
0	0	0	0	0	0	0	0	0	0	0	0	0	0	0	0	0	0	0	0	0	0	0	0	0	0	0	0	0	0	0
0	0	0	0	0	0	0	0	0	0	0	0	0	0	0	0	0	0	0	0	0	0	0	0	0	0	0	0	0	0	0
0	0	0	0	0	0	0	0	0	0	0	0	0	0	0	0	0	0	0	0	0	0	0	0	0	0	0	0	0	0	0
0	0	0	0	0	0	0	0	0	0	0	0	0	0	0	0	0	0	0	0	0	0	0	0	0	0	0	0	0	0	0
0	0	0	0	0	0	0	0	0	0	0	0	0	0	0	0	0	0	0	0	0	0	0	0	0	0	0	0	0	0	0
0	0	0	0	0	0	0	0	0	0	0	0	0	0	0	0	0	0	0	0	0	0	0	0	0	0	0	0	0	0	0
0	0	0	0	0	0	0	0	0	0	0	0	0	0	0	0	0	0	0	0	0	0	0	0	0	0	0	0	0	0	0
0	0	0	0	0	0	0	0	0	0	0	0	0	0	0	0	0	0	0	0	0	0	0	0	0	0	0	0	0	0	0
0	0	0	0	0	0	0	0	0	0	0	0	0	0	0	0	0	0	0	0	0	0	0	0	0	0	0	0	0	0	0
0	0	0	0	0	0	0	0	0	0	0	0	0	0	0	0	0	0	0	0	0	0	0	0	0	0	0	0	0	0	0
0	0	0	0	0	0	0	0	0	0	0	0	0	0	0	0	0	0	0	0	0	0	0	0	0	0	0	0	0	0	0
0	0	0	0	0	0	0	0	0	0	0	0	0	0	0	0	0	0	0	0	0	0	0	0	0	0	0	0	0	0	0
0	0	0	0	0	0	0	0	0	0	0	0	0	0	0	0	0	0	0	0	0	0	0	0	0	0	0	0	0	0	0
0	0	0	0	0	0	0	0	0	0	0	0	0	0	0	0	0	0	0	0	0	0	0	0	0	0	0	0	0	0	0
0	0	0	0	0	0	0	0	0	0	0	0	0	0	0	0	0	0	0	0	0	0	0	0	0	0	0	0	0	0	0
0	0	0	0	0	0	0	0	0	0	0	0	0	0	0	0	0	0	0	0	0	0	0	0	0	0	0	0	0	0	0
0	0	0	0	0	0	0	0	0	0	0	0	0	0	0	0	0	0	0	0	0	0	0	0	0	0	0	0	0	0	0
0	0	0	0	0	0	0	0	0	0	0	0	0	0	0	0	0	0	0	0	0	0	0	0	0	0	0	0	0	0	0
0	0	0	0	0	0	0	0	0	0	0	0	0	0	0	0	0	0	0	0	0	0	0	0	0	0	0	0	0	0	0
0	0	0	0	0	0	0	0	0	0	0	0	0	0	0	0	0	0	0	0	0	0	0	0	0	0	0	0	0	0	0
0	0	0	0	0	0	0	0	0	0	0	0	0	0	0	0	0	0	0	0	0	0	0	0	0	0	0	0	0	0	0
0	0	0	0	0	0	0	0	0	0	0	0	0	0	0	0	0	0	0	0	0	0	0	0	0	0	0	0	0	0	0
0	0	0	0	0	0	0	0	0	0	0	0	0	0	0	0	0	0	0	0	0	0	0	0	0	0	0	0	0	0	0
0	0	0	0	0	0	0	0	0	0	0	0	0	0	0	0	0	0	0	0	0	0	0	0	0	0	0	0	0	0	0
0	0	0	0	0	0	0	0	0	0	0	0	0	0	0	0	0	0	0	0	0	0	0	0	0	0	0	0	0	0	0
0	0	0	0	0	0	0	0	0	0	0	0	0	0	0	0	0	0	0	0	0	0	0	0	0	0	0	0	0	0	0
0	0	0	0	0	0	0	0	0	0	0	0	0	0	0	0	0	0	0	0	0	0	0	0	0	0	0	0	0	0	0
0	0	0	0	0	0	0	0	0	0	0	0	0	0	0	0	0	0	0	0	0	0	0	0	0	0	0	0	0	0	0
0	0	0	0	0	0	0	0	0	0	0	0	0	0	0	0	0	0	0	0	0	0	0	0	0	0	0	0	0	0	0
0	0	0	0	0	0	0	0	0	0	0	0	0	0	0	0	0	0	0	0	0	0	0	0	0	0	0	0	0	0	0
0	0	0	0	0	0	0	0	0	0	0	0	0	0	0	0	0	0	0	0	0	0	0	0	0	0	0	0	0	0	0
0	0	0	0	0	0	0	0	0	0	0	0	0	0	0	0	0	0	0	0	0	0	0	0	0	0	0	0	0	0	0
0	0	0	0	0	0	0	0	0	0	0	0	0	0	0	0	0	0	0	0	0	0	0	0	0	0	0	0	0	0	0
0	0	0	0	0	0	0	0	0	0	0	0	0	0	0	0	0	0	0	0	0	0	0	0	0	0	0	0	0	0	0
0	0	0	0	0	0	0	0	0	0	0	0	0	0	0	0	0	0	0	0	0	0	0	0	0	0	0	0	0	0	0
0	0	0	0	0	0	0	0	0	0	0	0	0	0	0	0	0	0	0	0	0	0	0	0	0	0	0	0	0	0	0
0	0	0	0	0	0	0	0	0	0	0	0	0	0	0	0	0	0	0	0	0	0	0	0	0	0	0	0	0	0	0
0	0	0	0	0	0	0	0	0	0	0	0	0	0	0	0	0	0	0	0	0	0	0	0	0	0	0	0	0	0	0
0	0	0	0	0	0	0	0	0	0	0	0	0	0	0	0	0	0	0	0	0	0	0	0	0	0	0	0	0	0	0
0	0	0	0	0	0	0	0	0	0	0	0	0	0	0	0	0	0	0	0	0	0	0	0	0	0	0	0	0	0	0
0	0	0	0	0	0	0	0	0	0	0	0	0	0	0	0	0	0	0	0	0	0	0	0	0	0	0	0	0	0	0
0	0	0	0	0	0	0	0	0	0	0	0	0	0	0	0	0	0	0	0	0	0	0	0	0	0	0	0	0	0	0
0	0	0	0	0	0	0	0	0	0	0	0	0	0	0	0	0	0	0	0	0	0	0	0	0	0	0	0	0	0	0
0	0	0	0	0	0	0	0	0	0	0	0	0	0	0	0	0	0	0	0	0	0	0	0	0	0	0	0	0	0	0
0	0	0	0	0	0	0	0	0	0	0	0	0	0	0	0	0	0	0	0	0	0	0	0	0	0	0	0	0	0	0
0	0	0	0	0	0	0	0	0	0	0	0	0	0	0	0	0	0	0	0	0	0	0	0	0	0	0	0	0	0	0
0	0	0	0	0	0	0	0	0	0	0	0	0	0	0	0	0	0	0	0	0	0	0	0	0	0	0	0	0	0	0
0	0	0	0	0	0	0	0	0	0	0	0	0	0	0	0	0	0	0	0	0	0	0	0	0	0	0	0	0	0	0
0	0	0	0	0	0	0	0	0	0	0	0	0	0	0	0	0	0	0	0	0	0	0	0	0	0	0	0	0	0	0
0	0	0	0	0	0	0	0	0	0	0	0	0	0	0	0	0	0	0	0	0	0	0	0	0	0	0	0	0	0	0
0	0	0	0	0	0	0	0	0	0	0	0	0	0	0	0	0	0	0	0	0	0	0	0	0	0	0	0	0	0	0
0	0	0	0	0	0	0	0	0	0	0	0	0	0	0	0	0	0	0	0	0	0	0	0	0	0	0	0	0	0	0
0	0	0	0	0	0	0	0	0	0	0	0	0	0	0	0	0	0	0	0	0	0	0	0	0	0	0	0	0	0	0
0	0	0	0	0	0	0	0	0	0	0	0	0	0	0	0	0	0	0	0	0	0	0	0	0	0	0	0	0	0	0
0	0	0	0	0	0	0	0	0	0	0	0	0	0	0	0	0	0	0	0	0	0	0	0	0	0	0	0	0	0	0
0	0	0	0	0	0	0	0	0	0	0	0	0	0	0	0	0	0	0	0	0	0	0	0	0	0	0	0	0	0	0
0	0	0	0	0	0	0	0	0	0	0	0	0	0	0	0	0	0	0	0	0	0	0	0	0	0	0	0	0	0	0
0	0	0	0	0	0	0	0	0	0	0	0	0	0	0	0	0	0	0	0	0	0	0	0	0	0	0	0	0	0	0
0	0	0	0	0	0	0	0	0	0	0	0	0	0	0	0	0	0	0	0	0	0	0	0	0	0	0	0	0	0	0
0	0	0	0	0	0	0	0	0	0	0	0	0	0	0	0	0	0	0	0	0	0	0	0	0	0	0	0	0	0	0
0	0	0	0	0	0	0	0	0	0	0	0	0	0	0	0	0	0	0	0	0	0	0	0	0	0	0	0	0	0	0
0	0	0	0	0	0	0	0	0	0	0	0	0	0	0	0	0	0	0	0	0	0	0	0	0	0	0	0	0	0	0
0	0	0	0	0	0	0	0	0	0	0	0	0	0	0	0	0	0	0	0	0	0	0	0	0	0	0	0	0	0	0
0	0	0	0	0	0	0	0	0	0	0	0	0	0	0	0	0	0	0	0	0	0	0	0	0	0	0	0	0	0	0
0	0	0	0	0	0	0	0	0	0	0	0	0	0	0	0	0	0	0	0	0	0	0	0	0	0	0	0	0	0	0
0	0	0	0	0	0	0	0	0	0	0	0	0	0	0	0	0	0	0	0	0	0	0	0	0	0	0	0	0	0	0
0	0	0	0	0	0	0	0	0	0	0	0	0	0	0	0	0	0	0	0	0	0	0	0	0	0	0	0	0	0	0
0	0	0	0	0	0	0	0	0	0	0	0	0	0	0	0	0	0	0	0	0	0	0	0	0	0	0	0	0	0	0
0	0	0	0	0	0	0	0	0	0	0	0	0	0	0	0	0	0	0	0	0	0	0	0	0	0	0	0	0	0	0
0	0	0	0	0	0	0	0	0	0	0	0	0	0	0	0	0	0	0	0	0	0	0	0	0	0	0	0	0	0	0
0	0	0	0	0	0	0	0	0	0	0	0	0	0	0	0	0	0	0	0	0	0	0	0	0	0	0	0	0	0	0
0	0	0	0	0	0	0	0	0	0	0	0	0	0	0	0	0	0	0	0	0	0	0	0	0	0	0	0	0	0	0
0	0	0	0	0	0	0	0	0	0	0	0	0	0	0	0	0	0	0	0	0	0	0	0	0	0	0	0	0	0	0
0	0	0	0	0	0	0	0	0	0	0	0	0	0	0	0	0	0	0	0	0	0	0	0	0	0	0	0	0	0	0
0	0	0	0	0	0	0	0	0	0	0	0	0	0	0	0	0	0	0	0	0	0	0	0	0	0	0	0	0	0	0
0	0	0	0	0	0	0	0	0	0	0	0	0	0	0	0	0	0	0	0	0	0	0	0	0	0	0	0	0	0	0
0	0	0	0	0	0	0	0	0	0	0	0	0	0	0	0	0	0	0	0	0	0	0	0	0	0	0	0	0	0	0
0	0	0	0	0	0	0	0	0	0	0	0	0	0	0	0	0	0	0	0	0	0	0	0	0	0	0	0	0	0	0
0	0	0	0	0	0	0	0	0	0	0	0	0	0	0	0	0	0	0	0	0	0	0	0	0	0	0	0	0	0	0
0	0	0	0	0	0	0	0	0	0	0	0	0	0	0	0	0	0	0	0	0	0	0	0	0	0	0	0	0	0	0
0	0	0	0	0	0	0	0	0	0	0	0	0	0	0	0	0	0	0	0	0	0	0	0	0	0	0	0	0	0	0
0	0	0	0	0	0	0	0	0	0	0	0	0	0	0	0	0	0	0	0	0	0	0	0	0	0	0	0	0	0	0
0	0	0	0	0	0	0	0	0	0	0	0	0	0	0	0	0	0	0	0	0	0	0	0	0	0	0	0	0	0	0
0	0	0	0	0	0	0	0	0	0	0	0	0	0	0	0	0	0	0	0	0	0	0	0	0	0	0	0	0	0	0
0	0	0	0	0	0	0	0	0	0	0	0	0	0	0	0	0	0	0	0	0	0	0	0	0	0	0	0	0	0	0
0	0	0	0	0	0	0	0	0	0	0	0	0	0	0	0	0	0	0	0	0	0	0	0	0	0	0	0	0	0	0
0	0	0	0	0	0	0	0	0	0	0	0	0	0	0	0	0	0	0	0	0	0	0	0	0	0	0	0	0	0	0
0	0	0	0	0	0	0	0	0	0	0	0	0	0	0	0	0	0	0	0	0	0	0	0	0	0	0	0	0	0	0
0	0	0	0	0	0	0	0	0	0	0	0	0	0	0	0	0	0	0	0	0	0	0	0	0	0	0	0	0	0	0
0	0	0	0	0	0	0	0	0	0	0	0	0	0	0	0	0	0	0	0	0	0	0	0	0	0	0	0	0	0	0
0	0	0	0	0	0	0	0	0	0	0	0	0	0	0	0	0	0	0	0	0	0	0	0	0	0	0	0	0	0	0
0	0	0	0	0	0	0	0	0	0	0	0	0	0	0	0	0	0	0	0	0	0	0	0	0	0	0	0	0	0	0
0	0	0	0	0	0	0	0	0	0	0	0	0	0	0	0	0	0	0	0	0	0	0	0	0	0	0	0	0	0	0
0	0	0	0	0	0	0	0	0	0	0	0	0	0	0	0	0	0	0	0	0	0	0	0	0	0	0	0	0	0	0
0	0	0	0	0	0	0	0	0	0	0	0	0	0	0	0	0	0	0	0	0	0	0	0	0	0	0	0	0	0	0
0	0	0	0	0	0	0	0	0	0	0	0	0	0	0	0	0	0	0	0	0	0	0	0	0	0	0	0	0	0	0
0	0	0	0	0	0	0	0	0	0	0	0	0	0	0	0	0	0	0	0	0	0	0	0	0	0	0	0	0	0	0
0	0	0	0	0	0	0	0	0	0	0	0	0	0	0	0	0	0	0	0	0	0	0	0	0	0	0	0	0	0	0
0	0	0	0	0	0	0	0	0	0	0	0	0	0	0	0	0	0	0	0	0	0	0	0	0	0	0	0	0	0	0
0	0	0	0	0	0	0	0	0	0	0	0	0	0	0	0	0	0	0	0	0	0	0	0	0	0	0	0	0	0	0
0	0	0	0	0	0	0	0	0	0	0	0	0	0	0	0	0	0	0	0	0	0	0	0	0	0	0	0	0	0	0
0	0	0	0	0	0	0	0	0	0	0	0	0	0	0	0	0	0	0	0	0	0	0	0	0	0	0	0	0	0	0
0	0	0	0	0	0	0	0	0	0	0	0	0	0	0	0	0	0	0	0	0	0	0	0	0	0	0	0	0	0	0
0	0	0	0	0	0	0	0	0	0	0	0	0	0	0	0	0	0	0	0	0	0	0	0	0	0	0	0	0	0	0
0	0	0	0	0	0	0	0	0	0	0	0	0	0	0	0	0	0	0	0	0	0	0	0	0	0	0	0	0	0	0
0	0	0	0	0	0	0	0	0	0	0	0	0	0	0	0	0	0	0	0	0	0	0	0	0	0	0	0	0	0	0
0	0	0	0	0	0	0	0	0	0	0	0	0	0	0	0	0	0	0	0	0	0	0	0	0	0	0	0	0	0	0
0	0	0	0	0	0	0	0	0	0	0	0	0	0	0	0	0	0	0	0	0	0	0	0	0	0	0	0	0	0	0
0	0	0	0	0	0	0	0	0	0	0	0	0	0	0	0	0	0	0	0	0	0	0	0	0	0	0	0	0	0	0
0	0	0	0	0	0	0	0	0	0	0	0	0	0	0	0	0	0	0	0	0	0	0	0	0	0	0	0	0	0	0
0	0	0	0	0	0	0	0	0	0	0	0	0	0	0	0	0	0	0	0	0	0	0	0	0	0	0	0	0	0	0
0	0	0	0	0	0	0	0	0	0	0	0	0	0	0	0	0	0	0	0	0	0	0	0	0	0	0	0	0	0	0
0	0	0	0	0	0	0	0	0	0	0	0	0	0	0	0	0	0	0	0	0	0	0	0	0	0	0	0	0	0	0
0	0	0	0	0	0	0	0	0	0	0	0	0	0	0	0	0	0	0	0	0	0	0	0	0	0	0	0	0	0	0
0	0	0	0	0	0	0	0	0	0	0	0	0	0	0	0	0	0	0	0	0	0	0	0	0	0	0	0	0	0	0
0	0	0	0	0	0	0	0	0	0	0	0	0	0	0	0	0	0	0	0	0	0	0	0	0	0	0	0	0	0	0
0	0	0	0	0	0	0	0	0	0	0	0	0	0	0	0	0	0	0	0	0	0	0	0	0	0	0	0	0	0	0
0	0	0	0	0	0	0	0	0	0	0	0	0	0	0	0	0	0	0	0	0	0	0	0	0	0	0	0	0	0	0
0	0	0	0	0	0	0	0	0	0	0	0	0	0	0	0	0	0	0	0	0	0	0	0	0	0	0	0	0	0	0
0	0	0	0	0	0	0	0	0	0	0	0	0	0	0	0	0	0	0	0	0	0	0	0	0	0	0	0	0	0	0
0	0	0	0	0	0	0	0	0	0	0	0	0	0	0	0	0	0	0	0	0	0	0	0	0	0	0	0	0	0	0
0	0	0	0	0	0	0	0	0	0	0	0	0	0	0	0	0	0	0	0	0	0	0	0	0	0	0	0	0	0	0
0	0	0	0	0	0	0	0	0	0	0	0	0	0	0	0	0	0	0	0	0	0	0	0	0	0	0	0	0	0	0
0	0	0	0	0	0	0	0	0	0	0	0	0	0	0	0	0	0	0	0	0	0	0	0	0	0	0	0	0	0	0
0	0	0	0	0	0	0	0	0	0	0	0	0	0	0	0	0	0	0	0	0	0	0	0	0	0	0	0	0	0	0
0	0	0	0	0	0	0	0	0	0	0	0	0	0	0	0	0	0	0	0	0	0	0	0	0	0	0	0	0	0	0
0	0	0	0	0	0	0	0	0	0	0	0	0	0	0	0	0	0	0	0	0	0	0	0	0	0	0	0	0	0	0
0	0	0	0	0	0	0	0	0	0	0	0	0	0	0	0	0	0	0	0	0	0	0	0	0	0	0	0	0	0	0
0	0	0	0	0	0	0	0	0	0	0	0	0	0	0	0	0	0	0	0	0	0	0	0	0	0	0	0	0	0	0
0	0	0	0	0	0	0	0	0	0	0	0	0	0	0	0	0	0	0	0	0	0	0	0	0	0	0	0	0	0	0
0	0	0	0	0	0	0	0	0	0	0	0	0	0	0	0	0	0	0	0	0	0	0	0	0	0	0	0	0	0	0
0	0	0	0	0	0	0	0	0	0	0	0	0	0	0	0	0	0	0	0	0	0	0	0	0	0	0	0	0	0	0
0	0	0	0	0	0	0	0	0	0	0	0	0	0	0	0	0	0	0	0	0	0	0	0	0	0	0	0	0	0	0
0	0	0	0	0	0	0	0	0	0	0	0	0	0	0	0	0	0	0	0	0	0	0	0	0	0	0	0	0	0	0
0	0	0	0	0	0	0	0	0	0	0	0	0	0	0	0	0	0	0	0	0	0	0	0	0	0	0	0	0	0	0
0	0	0	0	0	0	0	0	0	0	0	0	0	0	0	0	0	0	0	0	0	0	0	0	0	0	0	0	0	0	0
0	0	0	0	0	0	0	0	0	0	0	0	0	0	0	0	0	0	0	0	0	0	0	0	0	0	0	0	0	0	0
0	0	0	0	0	0	0	0	0	0	0	0	0	0	0	0	0	0	0	0	0	0	0	0	0	0	0	0	0	0	0
0	0	0	0	0	0	0	0	0	0	0	0	0	0	0	0	0	0	0	0	0	0	0	0	0	0	0	0	0	0	0
0	0	0	0	0	0	0	0	0	0	0	0	0	0	0	0	0	0	0	0	0	0	0	0	0	0	0	0	0	0	0
0	0	0	0	0	0	0	0	0	0	0	0	0	0	0	0	0	0	0	0	0	0	0	0	0	0	0	0	0	0	0
0	0	0	0	0	0	0	0	0	0	0	0	0	0	0	0	0	0	0	0	0	0	0	0	0	0	0	0	0	0	0
0	0	0	0	0	0	0	0	0	0	0	0	0	0	0	0	0	0	0	0	0	0	0	0	0	0	0	0	0	0	0
0	0	0	0	0	0	0	0	0	0	0	0	0	0	0	0	0	0	0	0	0	0	0	0	0	0	0	0	0	0	0
0	0	0	0	0	0	0	0	0	0	0	0	0	0	0	0	0	0	0	0	0	0	0	0	0	0	0	0	0	0	0
0	0	0	0	0	0	0	0	0	0	0	0	0	0	0	0	0	0	0	0	0	0	0	0	0	0	0	0	0	0	0
0	0	0	0	0	0	0	0	0	0	0	0	0	0	0	0	0	0	0	0	0	0	0	0	0	0	0	0	0	0	0
0	0	0	0	0	0	0	0	0	0	0	0	0	0	0	0	0	0	0	0	0	0	0	0	0	0	0	0	0	0	0
0	0	0	0	0	0	0	0	0	0	0	0	0	0	0	0	0	0	0	0	0	0	0	0	0	0	0	0	0	0	0
0	0	0	0	0	0	0	0	0	0	0	0	0	0	0	0	0	0	0	0	0	0	0	0	0	0	0	0	0	0	0
0	0	0	0	0	0	0	0	0	0	0	0	0	0	0	0	0	0	0	0	0	0	0	0	0	0	0	0	0	0	0
0	0	0	0	0	0	0	0	0	0	0	0	0	0	0	0	0	0	0	0	0	0	0	0	0	0	0	0	0	0	0
0	0	0	0	0	0	0	0	0	0	0	0	0	0	0	0	0	0	0	0	0	0	0	0	0	0	0	0	0	0	0
0	0	0	0	0	0	0	0	0	0	0	0	0	0	0	0	0	0	0	0	0	0	0	0	0	0	0	0	0	0	0
0	0	0	0	0	0	0	0	0	0	0	0	0	0	0	0	0	0	0	0	0	0	0	0	0	0	0	0	0	0	0
0	0	0	0	0	0	0	0	0	0	0	0	0	0	0	0	0	0	0	0	0	0	0	0	0	0	0	0	0	0	0
0	0	0	0	0	0	0	0	0	0	0	0	0	0	0	0	0	0	0	0	0	0	0	0	0	0	0	0	0	0	0
0	0	0	0	0	0	0	0	0	0	0	0	0	0	0	0	0	0	0	0	0	0	0	0	0	0	0	0	0	0	0
0	0	0	0	0	0	0	0	0	0	0	0	0	0	0	0	0	0	0	0	0	0	0	0	0	0	0	0	0	0	0
0	0	0	0	0	0	0	0	0	0	0	0	0	0	0	0	0	0	0	0	0	0	0	0	0	0	0	0	0	0	0
0	0	0	0	0	0	0	0	0	0	0	0	0	0	0	0	0	0	0	0	0	0	0	0	0	0	0	0	0	0	0
0	0	0	0	0	0	0	0	0	0	0	0	0	0	0	0	0	0	0	0	0	0	0	0	0	0	0	0	0	0	0
0	0	0	0	0	0	0	0	0	0	0	0	0	0	0	0	0	0	0	0	0	0	0	0	0	0	0	0	0	0	0
0	0	0	0	0	0	0	0	0	0	0	0	0	0	0	0	0	0	0	0	0	0	0	0	0	0	0	0	0	0	0
0	0	0	0	0	0	0	0	0	0	0	0	0	0	0	0	0	0	0	0	0	0	0	0	0	0	0	0	0	0	0
0	0	0	0	0	0	0	0	0	0	0	0	0	0	0	0	0	0	0	0	0	0	0	0	0	0	0	0	0	0	0
0	0	0	0	0	0	0	0	0	0	0	0	0	0	0	0	0	0	0	0	0	0	0	0	0	0	0	0	0	0	0
0	0	0	0	0	0	0	0	0	0	0	0	0	0	0	0	0	0	0	0	0	0	0	0	0	0	0	0	0	0	0
0	0	0	0	0	0	0	0	0	0	0	0	0	0	0	0	0	0	0	0	0	0	0	0	0	0	0	0	0	0	0
0	0	0	0	0	0	0	0	0	0	0	0	0	0	0	0	0	0	0	0	0	0	0	0	0	0	0	0	0	0	0
0	0	0	0	0	0	0	0	0	0	0	0	0	0	0	0	0	0	0	0	0	0	0	0	0	0	0	0	0	0	0
0	0	0	0	0	0	0	0	0	0	0	0	0	0	0	0	0	0	0	0	0	0	0	0	0	0	0	0	0	0	0
0	0	0	0	0	0	0	0	0	0	0	0	0	0	0	0	0	0	0	0	0	0	0	0	0	0	0	0	0	0	0
0	0	0	0	0	0	0	0	0	0	0	0	0	0	0	0	0	0	0	0	0	0	0	0	0	0	0	0	0	0	0
0	0	0	0	0	0	0	0	0	0	0	0	0	0	0	0	0	0	0	0	0	0	0	0	0	0	0	0	0	0	0
0	0	0	0	0	0	0	0	0	0	0	0	0	0	0	0	0	0	0	0	0	0	0	0	0	0	0	0	0	0	0
0	0	0	0	0	0	0	0	0	0	0	0	0	0	0	0	0	0	0	0	0	0	0	0	0	0	0	0	0	0	0
0	0	0	0	0	0	0	0	0	0	0	0	0	0	0	0	0	0	0	0	0	0	0	0	0	0	0	0	0	0	0
0	0	0	0	0	0	0	0	0	0	0	0	0	0	0	0	0	0	0	0	0	0	0	0	0	0	0	0	0	0	0
0	0	0	0	0	0	0	0	0	0	0	0	0	0	0	0	0	0	0	0	0	0	0	0	0	0	0	0	0	0	0
0	0	0	0	0	0	0	0	0	0	0	0	0	0	0	0	0	0	0	0	0	0	0	0	0	0	0	0	0	0	0
0	0	0	0	0	0	0	0	0	0	0	0	0	0	0	0	0	0	0	0	0	0	0	0	0	0	0	0	0	0	0
0	0	0	0	0	0	0	0	0	0	0	0	0	0	0	0	0	0	0	0	0	0	0	0	0	0	0	0	0	0	0
0	0	0	0	0	0	0	0	0	0	0	0	0	0	0	0	0	0	0	0	0	0	0	0	0	0	0	0	0	0	0
0	0	0	0	0	0	0	0	0	0	0	0	0	0	0	0	0	0	0	0	0	0	0	0	0	0	0	0	0	0	0
0	0	0	0	0	0	0	0	0	0	0	0	0	0	0	0	0	0	0	0	0	0	0	0	0	0	0	0	0	0	0
0	0	0	0	0	0	0	0	0	0	0	0	0	0	0	0	0	0	0	0	0	0	0	0	0	0	0	0	0	0	0
0	0	0	0	0	0	0	0	0	0	0	0	0	0	0	0	0	0	0	0	0	0	0	0	0	0	0	0	0	0	0
0	0	0	0	0	0	0	0	0	0	0	0	0	0	0	0	0	0	0	0	0	0	0	0	0	0	0	0	0	0	0
0	0	0	0	0	0	0	0	0	0	0	0	0	0	0	0	0	0	0	0	0	0	0	0	0	0	0	0	0	0	0
0	0	0	0	0	0	0	0	0	0	0	0	0	0	0	0	0	0	0	0	0	0	0	0	0	0	0	0	0	0	0
0	0	0	0	0	0	0	0	0	0	0	0	0	0	0	0	0	0	0	0	0	0	0	0	0	0	0	0	0	0	0
0	0	0	0	0	0	0	0	0	0	0	0	0	0	0	0	0	0	0	0	0	0	0	0	0	0	0	0	0	0	0
0	0	0	0	0	0	0	0	0	0	0	0	0	0	0	0	0	0	0	0	0	0	0	0	0	0	0	0	0	0	0
0	0	0	0	0	0	0	0	0	0	0	0	0	0	0	0	0	0	0	0	0	0	0	0	0	0	0	0	0	0	0
0	0	0	0	0	0	0	0	0	0	0	0	0	0	0	0	0	0	0	0	0	0	0	0	0	0	0	0	0	0	0
0	0	0	0	0	0	0	0	0	0	0	0	0	0	0	0	0	0	0	0	0	0	0	0	0	0	0	0	0	0	0
0	0	0	0	0	0	0	0	0	0	0	0	0	0	0	0	0	0	0	0	0	0	0	0	0	0	0	0	0	0	0
0	0	0	0	0	0	0	0	0	0	0	0	0	0	0	0	0	0	0	0	0	0	0	0	0	0	0	0	0	0	0
0	0	0	0	0	0	0	0	0	0	0	0	0	0	0	0	0	0	0	0	0	0	0	0	0	0	0	0	0	0	0
0	0	0	0	0	0	0	0	0	0	0	0	0	0	0	0	0	0	0	0	0	0	0	0	0	0	0	0	0	0	0
0	0	0	0	0	0	0	0	0	0	0	0	0	0	0	0	0	0	0	0	0	0	0	0	0	0	0	0	0	0	0
0	0	0	0	0	0	0	0	0	0	0	0	0	0	0	0	0	0	0	0	0	0	0	0	0	0	0	0	0	0	0
0	0	0	0	0	0	0	0	0	0	0	0	0	0	0	0	0	0	0	0	0	0	0	0	0	0	0	0	0	0	0
0	0	0	0	0	0	0	0	0	0	0	0	0	0	0	0	0	0	0	0	0	0	0	0	0	0	0	0	0	0	0
0	0	0	0	0	0	0	0	0	0	0	0	0	0	0	0	0	0	0	0	0	0	0	0	0	0	0	0	0	0	0
0	0	0	0	0	0	0	0	0	0	0	0	0	0	0	0	0	0	0	0	0	0	0	0	0	0	0	0	0	0	0
0	0	0	0	0	0	0	0	0	0	0	0	0	0	0	0	0	0	0	0	0	0	0	0	0	0	0	0	0	0	0
0	0	0	0	0	0	0	0	0	0	0	0	0	0	0	0	0	0	0	0	0	0	0	0	0	0	0	0	0	0	0
0	0	0	0	0	0	0	0	0	0	0	0	0	0	0	0	0	0	0	0	0	0	0	0	0	0	0	0	0	0	0
0	0	0	0	0	0	0	0	0	0	0	0	0	0	0	0	0	0	0	0	0	0	0	0	0	0	0	0	0	0	0
0	0	0	0	0	0	0	0	0	0	0	0	0	0	0	0	0	0	0	0	0	0	0	0	0	0	0	0	0	0	0
0	0	0	0	0	0	0	0	0	0	0	0	0	0	0	0	0	0	0	0	0	0	0	0	0	0	0	0	0	0	0
0	0	0	0	0	0	0	0	0	0	0	0	0	0	0	0	0	0	0	0	0	0	0	0	0	0	0	0	0	0	0
0	0	0	0	0	0	0	0	0	0	0	0	0	0	0	0	0	0	0	0	0	0	0	0	0	0	0	0	0	0	0
0	0	0	0	0	0	0	0	0	0	0	0	0	0	0	0	0	0	0	0	0	0	0	0	0	0	0	0	0	0	0
0	0	0	0	0	0	0	0	0	0	0	0	0	0	0	0	0	0	0	0	0	0	0	0	0	0	0	0	0	0	0
0	0	0	0	0	0	0	0	0	0	0	0	0	0	0	0	0	0	0	0	0	0	0	0	0	0	0	0	0	0	0
0	0	0	0	0	0	0	0	0	0	0	0	0	0	0	0	0	0	0	0	0	0	0	0	0	0	0	0	0	0	0
0	0	0	0	0	0	0	0	0	0	0	0	0	0	0	0	0	0	0	0	0	0	0	0	0	0	0	0	0	0	0
0	0	0	0	0	0	0	0	0	0	0	0	0	0	0	0	0	0	0	0	0	0	0	0	0	0	0	0	0	0	0
0	0	0	0	0	0	0	0	0	0	0	0	0	0	0	0	0	0	0	0	0	0	0	0	0	0	0	0	0	0	0
0	0	0	0	0	0	0	0	0	0	0	0	0	0	0	0	0	0	0	0	0	0	0	0	0	0	0	0	0	0	0
0	0	0	0	0	0	0	0	0	0	0	0	0	0	0	0	0	0	0	0	0	0	0	0	0	0	0	0	0	0	0
0	0	0	0	0	0	0	0	0	0	0	0	0	0	0	0	0	0	0	0	0	0	0	0	0	0	0	0	0	0	0
0	0	0	0	0	0	0	0	0	0	0	0	0	0	0	0	0	0	0	0	0	0	0	0	0	0	0	0	0	0	0
0	0	0	0	0	0	0	0	0	0	0	0	0	0	0	0	0	0	0	0	0	0	0	0	0	0	0	0	0	0	0
0	0	0	0	0	0	0	0	0	0	0	0	0	0	0	0	0	0	0	0	0	0	0	0	0	0	0	0	0	0	0
0	0	0	0	0	0	0	0	0	0	0	0	0	0	0	0	0	0	0	0	0	0	0	0	0	0	0	0	0	0	0
0	0	0	0	0	0	0	0	0	0	0	0	0	0	0	0	0	0	0	0	0	0	0	0	0	0	0	0	0	0	0
0	0	0	0	0	0	0	0	0	0	0	0	0	0	0	0	0	0	0	0	0	0	0	0	0	0	0	0	0	0	0
0	0	0	0	0	0	0	0	0	0	0	0	0	0	0	0	0	0	0	0	0	0	0	0	0	0	0	0	0	0	0
0	0	0	0	0	0	0	0	0	0	0	0	0	0	0	0	0	0	0	0	0	0	0	0	0	0	0	0	0	0	0
0	0	0	0	0	0	0	0	0	0	0	0	0	0	0	0	0	0	0	0	0	0	0	0	0	0	0	0	0	0	0
0	0	0	0	0	0	0	0	0	0	0	0	0	0	0	0	0	0	0	0	0	0	0	0	0	0	0	0	0	0	0
0	0	0	0	0	0	0	0	0	0	0	0	0	0	0	0	0	0	0	0	0	0	0	0	0	0	0	0	0	0	0
0	0	0	0	0	0	0	0	0	0	0	0	0	0	0	0	0	0	0	0	0	0	0	0	0	0	0	0	0	0	0
0	0	0	0	0	0	0	0	0	0	0	0	0	0	0	0	0	0	0	0	0	0	0	0	0	0	0	0	0	0	0
0	0	0	0	0	0	0	0	0	0	0	0	0	0	0	0	0	0	0	0	0	0	0	0	0	0	0	0	0	0	0
0	0	0	0	0	0	0	0	0	0	0	0	0	0	0	0	0	0	0	0	0	0	0	0	0	0	0	0	0	0	0
0	0	0	0	0	0	0	0	0	0	0	0	0	0	0	0	0	0	0	0	0	0	0	0	0	0	0	0	0	0	0
0	0	0	0	0	0	0	0	0	0	0	0	0	0	0	0	0	0	0	0	0	0	0	0	0	0	0	0	0	0	0
0	0	0	0	0	0	0	0	0	0	0	0	0	0	0	0	0	0	0	0	0	0	0	0	0	0	0	0	0	0	0
0	0	0	0	0	0	0	0	0	0	0	0	0	0	0	0	0	0	0	0	0	0	0	0	0	0	0	0	0	0	0
0	0	0	0	0	0	0	0	0	0	0	0	0	0	0	0	0	0	0	0	0	0	0	0	0	0	0	0	0	0	0
0	0	0	0	0	0	0	0	0	0	0	0	0	0	0	0	0	0	0	0	0	0	0	0	0	0	0	0	0	0	0
0	0	0	0	0	0	0	0	0	0	0	0	0	0	0	0	0	0	0	0	0	0	0	0	0	0	0	0	0	0	0
0	0	0	0	0	0	0	0	0	0	0	0	0	0	0	0	0	0	0	0	0	0	0	0	0	0	0	0	0	0	0
0	0	0	0	0	0	0	0	0	0	0	0	0	0	0	0	0	0	0	0	0	0	0	0	0	0	0	0	0	0	0
0	0	0	0	0	0	0	0	0	0	0	0	0	0	0	0	0	0	0	0	0	0	0	0	0	0	0	0	0	0	0
0	0	0	0	0	0	0	0	0	0	0	0	0	0	0	0	0	0	0	0	0	0	0	0	0	0	0	0	0	0	0
0	0	0	0	0	0	0	0	0	0	0	0	0	0	0	0	0	0	0	0	0	0	0	0	0	0	0	0	0	0	0
0	0	0	0	0	0	0	0	0	0	0	0	0	0	0	0	0	0	0	0	0	0	0	0	0	0	0	0	0	0	0
0	0	0	0	0	0	0	0	0	0	0	0	0	0	0	0	0	0	0	0	0	0	0	0	0	0	0	0	0	0	0
0	0	0	0	0	0	0	0	0	0	0	0	0	0	0	0	0	0	0	0	0	0	0	0	0	0	0	0	0	0	0
0	0	0	0	0	0	0	0	0	0	0	0	0	0	0	0	0	0	0	0	0	0	0	0	0	0	0	0	0	0	0
0	0	0	0	0	0	0	0	0	0	0	0	0	0	0	0	0	0	0	0	0	0	0	0	0	0	0	0	0	0	0
0	0	0	0	0	0	0	0	0	0	0	0	0	0	0	0	0	0	0	0	0	0	0	0	0	0	0	0	0	0	0
0	0	0	0	0	0	0	0	0	0	0	0	0	0	0	0	0	0	0	0	0	0	0	0	0	0	0	0	0	0	0
0	0	0	0	0	0	0	0	0	0	0	0	0	0	0	0	0	0	0	0	0	0	0	0	0	0	0	0	0	0	0
0	0	0	0	0	0	0	0	0	0	0	0	0	0	0	0	0	0	0	0	0	0	0	0	0	0	0	0	0	0	0
0	0	0	0	0	0	0	0	0	0	0	0	0	0	0	0	0	0	0	0	0	0	0	0	0	0	0	0	0	0	0
0	0	0	0	0	0	0	0	0	0	0	0	0	0	0	0	0	0	0	0	0	0	0	0	0	0	0	0	0	0	0
0	0	0	0	0	0	0	0	0	0	0	0	0	0	0	0	0	0	0	0	0	0	0	0	0	0	0	0	0	0	0
0	0	0	0	0	0	0	0	0	0	0	0	0	0	0	0	0	0	0	0	0	0	0	0	0	0	0	0	0	0	0
0	0	0	0	0	0	0	0	0	0	0	0	0	0	0	0	0	0	0	0	0	0	0	0	0	0	0	0	0	0	0
0	0	0	0	0	0	0	0	0	0	0	0	0	0	0	0	0	0	0	0	0	0	0	0	0	0	0	0	0	0	0
0	0	0	0	0	0	0	0	0	0	0	0	0	0	0	0	0	0	0	0	0	0	0	0	0	0	0	0	0	0	0
0	0	0	0	0	0	0	0	0	0	0	0	0	0	0	0	0	0	0	0	0	0	0	0	0	0	0	0	0	0	0
0	0	0	0	0	0	0	0	0	0	0	0	0	0	0	0	0	0	0	0	0	0	0	0	0	0	0	0	0	0	0
0	0	0	0	0	0	0	0	0	0	0	0	0	0	0	0	0	0	0	0	0	0	0	0	0	0	0	0	0	0	0
0	0	0	0	0	0	0	0	0	0	0	0	0	0	0	0	0	0	0	0	0	0	0	0	0	0	0	0	0	0	0
0	0	0	0	0	0	0	0	0	0	0	0	0	0	0	0	0	0	0	0	0	0	0	0	0	0	0	0	0	0	0
0	0	0	0	0	0	0	0	0	0	0	0	0	0	0	0	0	0	0	0	0	0	0	0	0	0	0	0	0	0	0
0	0	0	0	0	0	0	0	0	0	0	0	0	0	0	0	0	0	0	0	0	0	0	0	0	0	0	0	0	0	0
0	0	0	0	0	0	0	0	0	0	0	0	0	0	0	0	0	0	0	0	0	0	0	0	0	0	0	0	0	0	0
0	0	0	0	0	0	0	0	0	0	0	0	0	0	0	0	0	0	0	0	0	0	0	0	0	0	0	0	0	0	0
0	0	0	0	0	0	0	0	0	0	0	0	0	0	0	0	0	0	0	0	0	0	0	0	0	0	0	0	0	0	0
0	0	0	0	0	0	0	0	0	0	0	0	0	0	0	0	0	0	0	0	0	0	0	0	0	0	0	0	0	0	0
0	0	0	0	0	0	0	0	0	0	0	0	0	0	0	0	0	0	0	0	0	0	0	0	0	0	0	0	0	0	0
0	0	0	0	0	0	0	0	0	0	0	0	0	0	0	0	0	0	0	0	0	0	0	0	0	0	0	0	0	0	0
0	0	0	0	0	0	0	0	0	0	0	0	0	0	0	0	0	0	0	0	0	0	0	0	0	0	0	0	0	0	0
0	0	0	0	0	0	0	0	0	0	0	0	0	0	0	0	0	0	0	0	0	0	0	0	0	0	0	0	0	0	0
0	0	0	0	0	0	0	0	0	0	0	0	0	0	0	0	0	0	0	0	0	0	0	0	0	0	0	0	0	0	0
0	0	0	0	0	0	0	0	0	0	0	0	0	0	0	0	0	0	0	0	0	0	0	0	0	0	0	0	0	0	0
0	0	0	0	0	0	0	0	0	0	0	0	0	0	0	0	0	0	0	0	0	0	0	0	0	0	0	0	0	0	0
0	0	0	0	0	0	0	0	0	0	0	0	0	0	0	0	0	0	0	0	0	0	0	0	0	0	0	0	0	0	0
0	0	0	0	0	0	0	0	0	0	0	0	0	0	0	0	0	0	0	0	0	0	0	0	0	0	0	0	0	0	0
0	0	0	0	0	0	0	0	0	0	0	0	0	0	0	0	0	0	0	0	0	0	0	0	0	0	0	0	0	0	0
0	0	0	0	0	0	0	0	0	0	0	0	0	0	0	0	0	0	0	0	0	0	0	0	0	0	0	0	0	0	0
0	0	0	0	0	0	0	0	0	0	0	0	0	0	0	0	0	0	0	0	0	0	0	0	0	0	0	0	0	0	0
0	0	0	0	0	0	0	0	0	0	0	0	0	0	0	0	0	0	0	0	0	0	0	0	0	0	0	0	0	0	0
0	0	0	0	0	0	0	0	0	0	0	0	0	0	0	0	0	0	0	0	0	0	0	0	0	0	0	0	0	0	0
0	0	0	0	0	0	0	0	0	0	0	0	0	0	0	0	0	0	0	0	0	0	0	0	0	0	0	0	0	0	0
0	0	0	0	0	0	0	0	0	0	0	0	0	0	0	0	0	0	0	0	0	0	0	0	0	0	0	0	0	0	0
0	0	0	0	0	0	0	0	0	0	0	0	0	0	0	0	0	0	0	0	0	0	0	0	0	0	0	0	0	0	0
0	0	0	0	0	0	0	0	0	0	0	0	0	0	0	0	0	0	0	0	0	0	0	0	0	0	0	0	0	0	0
0	0	0	0	0	0	0	0	0	0	0	0	0	0	0	0	0	0	0	0	0	0	0	0	0	0	0	0	0	0	0
0	0	0	0	0	0	0	0	0	0	0	0	0	0	0	0	0	0	0	0	0	0	0	0	0	0	0	0	0	0	0
0	0	0	0	0	0	0	0	0	0	0	0	0	0	0	0	0	0	0	0	0	0	0	0	0	0	0	0	0	0	0
0	0	0	0	0	0	0	0	0	0	0	0	0	0	0	0	0	0	0	0	0	0	0	0	0	0	0	0	0	0	0
0	0	0	0	0	0	0	0	0	0	0	0	0	0	0	0	0	0	0	0	0	0	0	0	0	0	0	0	0	0	0
0	0	0	0	0	0	0	0	0	0	0	0	0	0	0	0	0	0	0	0	0	0	0	0	0	0	0	0	0	0	0
0	0	0	0	0	0	0	0	0	0	0	0	0	0	0	0	0	0	0	0	0	0	0	0	0	0	0	0	0	0	0
0	0	0	0	0	0	0	0	0	0	0	0	0	0	0	0	0	0	0	0	0	0	0	0	0	0	0	0	0	0	0
0	0	0	0	0	0	0	0	0	0	0	0	0	0	0	0	0	0	0	0	0	0	0	0	0	0	0	0	0	0	0
0	0	0	0	0	0	0	0	0	0	0	0	0	0	0	0	0	0	0	0	0	0	0	0	0	0	0	0	0	0	0
0	0	0	0	0	0	0	0	0	0	0	0	0	0	0	0	0	0	0	0	0	0	0	0	0	0	0	0	0	0	0
0	0	0	0	0	0	0	0	0	0	0	0	0	0	0	0	0	0	0	0	0	0	0	0	0	0	0	0	0	0	0
0	0	0	0	0	0	0	0	0	0	0	0	0	0	0	0	0	0	0	0	0	0	0	0	0	0	0	0	0	0	0
0	0	0	0	0	0	0	0	0	0	0	0	0	0	0	0	0	0	0	0	0	0	0	0	0	0	0	0	0	0	0
0	0	0	0	0	0	0	0	0	0	0	0	0	0	0	0	0	0	0	0	0	0	0	0	0	0	0	0	0	0	0
0	0	0	0	0	0	0	0	0	0	0	0	0	0	0	0	0	0	0	0	0	0	0	0	0	0	0	0	0	0	0
0	0	0	0	0	0	0	0	0	0	0	0	0	0	0	0	0	0	0	0	0	0	0	0	0	0	0	0	0	0	0
0	0	0	0	0	0	0	0	0	0	0	0	0	0	0	0	0	0	0	0	0	0	0	0	0	0	0	0	0	0	0
0	0	0	0	0	0	0	0	0	0	0	0	0	0	0	0	0	0	0	0	0	0	0	0	0	0	0	0	0	0	0
0	0	0	0	0	0	0	0	0	0	0	0	0	0	0	0	0	0	0	0	0	0	0	0	0	0	0	0	0	0	0
0	0	0	0	0	0	0	0	0	0	0	0	0	0	0	0	0	0	0	0	0	0	0	0	0	0	0	0	0	0	0
0	0	0	0	0	0	0	0	0	0	0	0	0	0	0	0	0	0	0	0	0	0	0	0	0	0	0	0	0	0	0
0	0	0	0	0	0	0	0	0	0	0	0	0	0	0	0	0	0	0	0	0	0	0	0	0	0	0	0	0	0	0
0	0	0	0	0	0	0	0	0	0	0	0	0	0	0	0	0	0	0	0	0	0	0	0	0	0	0	0	0	0	0
0	0	0	0	0	0	0	0	0	0	0	0	0	0	0	0	0	0	0	0	0	0	0	0	0	0	0	0	0	0	0
0	0	0	0	0	0	0	0	0	0	0	0	0	0	0	0	0	0	0	0	0	0	0	0	0	0	0	0	0	0	0
0	0	0	0	0	0	0	0	0	0	0	0	0	0	0	0	0	0	0	0	0	0	0	0	0	0	0	0	0	0	0
0	0	0	0	0	0	0	0	0	0	0	0	0	0	0	0	0	0	0	0	0	0	0	0	0	0	0	0	0	0	0
0	0	0	0	0	0	0	0	0	0	0	0	0	0	0	0	0	0	0	0	0	0	0	0	0	0	0	0	0	0	0
0	0	0	0	0	0	0	0	0	0	0	0	0	0	0	0	0	0	0	0	0	0	0	0	0	0	0	0	0	0	0
0	0	0	0	0	0	0	0	0	0	0	0	0	0	0	0	0	0	0	0	0	0	0	0	0	0	0	0	0	0	0
0	0	0	0	0	0	0	0	0	0	0	0	0	0	0	0	0	0	0	0	0	0	0	0	0	0	0	0	0	0	0
0	0	0	0	0	0	0	0	0	0	0	0	0	0	0	0	0	0	0	0	0	0	0	0	0	0	0	0	0	0	0
0	0	0	0	0	0	0	0	0	0	0	0	0	0	0	0	0	0	0	0	0	0	0	0	0	0	0	0	0	0	0
0	0	0	0	0	0	0	0	0	0	0	0	0	0	0	0	0	0	0	0	0	0	0	0	0	0	0	0	0	0	0
0	0	0	0	0	0	0	0	0	0	0	0	0	0	0	0	0	0	0	0	0	0	0	0	0	0	0	0	0	0	0
0	0	0	0	0	0	0	0	0	0	0	0	0	0	0	0	0	0	0	0	0	0	0	0	0	0	0	0	0	0	0
0	0	0	0	0	0	0	0	0	0	0	0	0	0	0	0	0	0	0	0	0	0	0	0	0	0	0	0	0	0	0
0	0	0	0	0	0	0	0	0	0	0	0	0	0	0	0	0	0	0	0	0	0	0	0	0	0	0	0	0	0	0
0	0	0	0	0	0	0	0	0	0	0	0	0	0	0	0	0	0	0	0	0	0	0	0	0	0	0	0	0	0	0
0	0	0	0	0	0	0	0	0	0	0	0	0	0	0	0	0	0	0	0	0	0	0	0	0	0	0	0	0	0	0
0	0	0	0	0	0	0	0	0	0	0	0	0	0	0	0	0	0	0	0	0	0	0	0	0	0	0	0	0	0	0
0	0	0	0	0	0	0	0	0	0	0	0	0	0	0	0	0	0	0	0	0	0	0	0	0	0	0	0	0	0	0
0	0	0	0	0	0	0	0	0	0	0	0	0	0	0	0	0	0	0	0	0	0	0	0	0	0	0	0	0	0	0
0	0	0	0	0	0	0	0	0	0	0	0	0	0	0	0	0	0	0	0	0	0	0	0	0	0	0	0	0	0	0
0	0	0	0	0	0	0	0	0	0	0	0	0	0	0	0	0	0	0	0	0	0	0	0	0	0	0	0	0	0	0
0	0	0	0	0	0	0	0	0	0	0	0	0	0	0	0	0	0	0	0	0	0	0	0	0	0	0	0	0	0	0
0	0	0	0	0	0	0	0	0	0	0	0	0	0	0	0	0	0	0	0	0	0	0	0	0	0	0	0	0	0	0
0	0	0	0	0	0	0	0	0	0	0	0	0	0	0	0	0	0	0	0	0	0	0	0	0	0	0	0	0	0	0
0	0	0	0	0	0	0	0	0	0	0	0	0	0	0	0	0	0	0	0	0	0	0	0	0	0	0	0	0	0	0
0	0	0	0	0	0	0	0	0	0	0	0	0	0	0	0	0	0	0	0	0	0	0	0	0	0	0	0	0	0	0
0	0	0	0	0	0	0	0	0	0	0	0	0	0	0	0	0	0	0	0	0	0	0	0	0	0	0	0	0	0	0
0	0	0	0	0	0	0	0	0	0	0	0	0	0	0	0	0	0	0	0	0	0	0	0	0	0	0	0	0	0	0
0	0	0	0	0	0	0	0	0	0	0	0	0	0	0	0	0	0	0	0	0	0	0	0	0	0	0	0	0	0	0
0	0	0	0	0	0	0	0	0	0	0	0	0	0	0	0	0	0	0	0	0	0	0	0	0	0	0	0	0	0	0
0	0	0	0	0	0	0	0	0	0	0	0	0	0	0	0	0	0	0	0	0	0	0	0	0	0	0	0	0	0	0
0	0	0	0	0	0	0	0	0	0	0	0	0	0	0	0	0	0	0	0	0	0	0	0	0	0	0	0	0	0	0
0	0	0	0	0	0	0	0	0	0	0	0	0	0	0	0	0	0	0	0	0	0	0	0	0	0	0	0	0	0	0
0	0	0	0	0	0	0	0	0	0	0	0	0	0	0	0	0	0	0	0	0	0	0	0	0	0	0	0	0	0	0
0	0	0	0	0	0	0	0	0	0	0	0	0	0	0	0	0	0	0	0	0	0	0	0	0	0	0	0	0	0	0
0	0	0	0	0	0	0	0	0	0	0	0	0	0	0	0	0	0	0	0	0	0	0	0	0	0	0	0	0	0	0
0	0	0	0	0	0	0	0	0	0	0	0	0	0	0	0	0	0	0	0	0	0	0	0	0	0	0	0	0	0	0
0	0	0	0	0	0	0	0	0	0	0	0	0	0	0	0	0	0	0	0	0	0	0	0	0	0	0	0	0	0	0
0	0	0	0	0	0	0	0	0	0	0	0	0	0	0	0	0	0	0	0	0	0	0	0	0	0	0	0	0	0	0
0	0	0	0	0	0	0	0	0	0	0	0	0	0	0	0	0	0	0	0	0	0	0	0	0	0	0	0	0	0	0
0	0	0	0	0	0	0	0	0	0	0	0	0	0	0	0	0	0	0	0	0	0	0	0	0	0	0	0	0	0	0
0	0	0	0	0	0	0	0	0	0	0	0	0	0	0	0	0	0	0	0	0	0	0	0	0	0	0	0	0	0	0
0	0	0	0	0	0	0	0	0	0	0	0	0	0	0	0	0	0	0	0	0	0	0	0	0	0	0	0	0	0	0
0	0	0	0	0	0	0	0	0	0	0	0	0	0	0	0	0	0	0	0	0	0	0	0	0	0	0	0	0	0	0
0	0	0	0	0	0	0	0	0	0	0	0	0	0	0	0	0	0	0	0	0	0	0	0	0	0	0	0	0	0	0
0	0	0	0	0	0	0	0	0	0	0	0	0	0	0	0	0	0	0	0	0	0	0	0	0	0	0	0	0	0	0
0	0	0	0	0	0	0	0	0	0	0	0	0	0	0	0	0	0	0	0	0	0	0	0	0	0	0	0	0	0	0
0	0	0	0	0	0	0	0	0	0	0	0	0	0	0	0	0	0	0	0	0	0	0	0	0	0	0	0	0	0	0
0	0	0	0	0	0	0	0	0	0	0	0	0	0	0	0	0	0	0	0	0	0	0	0	0	0	0	0	0	0	0
0	0	0	0	0	0	0	0	0	0	0	0	0	0	0	0	0	0	0	0	0	0	0	0	0	0	0	0	0	0	0
0	0	0	0	0	0	0	0	0	0	0	0	0	0	0	0	0	0	0	0	0	0	0	0	0	0	0	0	0	0	0
0	0	0	0	0	0	0	0	0	0	0	0	0	0	0	0	0	0	0	0	0	0	0	0	0	0	0	0	0	0	0
0	0	0	0	0	0	0	0	0	0	0	0	0	0	0	0	0	0	0	0	0	0	0	0	0	0	0	0	0	0	0
0	0	0	0	0	0	0	0	0	0	0	0	0	0	0	0	0	0	0	0	0	0	0	0	0	0	0	0	0	0	0
0	0	0	0	0	0	0	0	0	0	0	0	0	0	0	0	0	0	0	0	0	0	0	0	0	0	0	0	0	0	0
0	0	0	0	0	0	0	0	0	0	0	0	0	0	0	0	0	0	0	0	0	0	0	0	0	0	0	0	0	0	0
0	0	0	0	0	0	0	0	0	0	0	0	0	0	0	0	0	0	0	0	0	0	0	0	0	0	0	0	0	0	0
0	0	0	0	0	0	0	0	0	0	0	0	0	0	0	0	0	0	0	0	0	0	0	0	0	0	0	0	0	0	0
0	0	0	0	0	0	0	0	0	0	0	0	0	0	0	0	0	0	0	0	0	0	0	0	0	0	0	0	0	0	0
0	0	0	0	0	0	0	0	0	0	0	0	0	0	0	0	0	0	0	0	0	0	0	0	0	0	0	0	0	0	0
0	0	0	0	0	0	0	0	0	0	0	0	0	0	0	0	0	0	0	0	0	0	0	0	0	0	0	0	0	0	0
0	0	0	0	0	0	0	0	0	0	0	0	0	0	0	0	0	0	0	0	0	0	0	0	0	0	0	0	0	0	0
0	0	0	0	0	0	0	0	0	0	0	0	0	0	0	0	0	0	0	0	0	0	0	0	0	0	0	0	0	0	0
0	0	0	0	0	0	0	0	0	0	0	0	0	0	0	0	0	0	0	0	0	0	0	0	0	0	0	0	0	0	0
0	0	0	0	0	0	0	0	0	0	0	0	0	0	0	0	0	0	0	0	0	0	0	0	0	0	0	0	0	0	0
0	0	0	0	0	0	0	0	0	0	0	0	0	0	0	0	0	0	0	0	0	0	0	0	0	0	0	0	0	0	0
0	0	0	0	0	0	0	0	0	0	0	0	0	0	0	0	0	0	0	0	0	0	0	0	0	0	0	0	0	0	0
0	0	0	0	0	0	0	0	0	0	0	0	0	0	0	0	0	0	0	0	0	0	0	0	0	0	0	0	0	0	0
0	0	0	0	0	0	0	0	0	0	0	0	0	0	0	0	0	0	0	0	0	0	0	0	0	0	0	0	0	0	0
0	0	0	0	0	0	0	0	0	0	0	0	0	0	0	0	0	0	0	0	0	0	0	0	0	0	0	0	0	0	0
0	0	0	0	0	0	0	0	0	0	0	0	0	0	0	0	0	0	0	0	0	0	0	0	0	0	0	0	0	0	0
0	0	0	0	0	0	0	0	0	0	0	0	0	0	0	0	0	0	0	0	0	0	0	0	0	0	0	0	0	0	0
0	0	0	0	0	0	0	0	0	0	0	0	0	0	0	0	0	0	0	0	0	0	0	0	0	0	0	0	0	0	0
0	0	0	0	0	0	0	0	0	0	0	0	0	0	0	0	0	0	0	0	0	0	0	0	0	0	0	0	0	0	0
0	0	0	0	0	0	0	0	0	0	0	0	0	0	0	0	0	0	0	0	0	0	0	0	0	0	0	0	0	0	0
0	0	0	0	0	0	0	0	0	0	0	0	0	0	0	0	0	0	0	0	0	0	0	0	0	0	0	0	0	0	0
0	0	0	0	0	0	0	0	0	0	0	0	0	0	0	0	0	0	0	0	0	0	0	0	0	0	0	0	0	0	0
0	0	0	0	0	0	0	0	0	0	0	0	0	0	0	0	0	0	0	0	0	0	0	0	0	0	0	0	0	0	0
0	0	0	0	0	0	0	0	0	0	0	0	0	0	0	0	0	0	0	0	0	0	0	0	0	0	0	0	0	0	0
0	0	0	0	0	0	0	0	0	0	0	0	0	0	0	0	0	0	0	0	0	0	0	0	0	0	0	0	0	0	0
0	0	0	0	0	0	0	0	0	0	0	0	0	0	0	0	0	0	0	0	0	0	0	0	0	0	0	0	0	0	0
0	0	0	0	0	0	0	0	0	0	0	0	0	0	0	0	0	0	0	0	0	0	0	0	0	0	0	0	0	0	0
0	0	0	0	0	0	0	0	0	0	0	0	0	0	0	0	0	0	0	0	0	0	0	0	0	0	0	0	0	0	0
0	0	0	0	0	0	0	0	0	0	0	0	0	0	0	0	0	0	0	0	0	0	0	0	0	0	0	0	0	0	0
0	0	0	0	0	0	0	0	0	0	0	0	0	0	0	0	0	0	0	0	0	0	0	0	0	0	0	0	0	0	0
0	0	0	0	0	0	0	0	0	0	0	0	0	0	0	0	0	0	0	0	0	0	0	0	0	0	0	0	0	0	0
0	0	0	0	0	0	0	0	0	0	0	0	0	0	0	0	0	0	0	0	0	0	0	0	0	0	0	0	0	0	0
0	0	0	0	0	0	0	0	0	0	0	0	0	0	0	0	0	0	0	0	0	0	0	0	0	0	0	0	0	0	0
0	0	0	0	0	0	0	0	0	0	0	0	0	0	0	0	0	0	0	0	0	0	0	0	0	0	0	0	0	0	0
0	0	0	0	0	0	0	0	0	0	0	0	0	0	0	0	0	0	0	0	0	0	0	0	0	0	0	0	0	0	0
0	0	0	0	0	0	0	0	0	0	0	0	0	0	0	0	0	0	0	0	0	0	0	0	0	0	0	0	0	0	0
0	0	0	0	0	0	0	0	0	0	0	0	0	0	0	0	0	0	0	0	0	0	0	0	0	0	0	0	0	0	0
0	0	0	0	0	0	0	0	0	0	0	0	0	0	0	0	0	0	0	0	0	0	0	0	0	0	0	0	0	0	0
0	0	0	0	0	0	0	0	0	0	0	0	0	0	0	0	0	0	0	0	0	0	0	0	0	0	0	0	0	0	0
0	0	0	0	0	0	0	0	0	0	0	0	0	0	0	0	0	0	0	0	0	0	0	0	0	0	0	0	0	0	0
0	0	0	0	0	0	0	0	0	0	0	0	0	0	0	0	0	0	0	0	0	0	0	0	0	0	0	0	0	0	0
0	0	0	0	0	0	0	0	0	0	0	0	0	0	0	0	0	0	0	0	0	0	0	0	0	0	0	0	0	0	0
0	0	0	0	0	0	0	0	0	0	0	0	0	0	0	0	0	0	0	0	0	0	0	0	0	0	0	0	0	0	0
0	0	0	0	0	0	0	0	0	0	0	0	0	0	0	0	0	0	0	0	0	0	0	0	0	0	0	0	0	0	0
0	0	0	0	0	0	0	0	0	0	0	0	0	0	0	0	0	0	0	0	0	0	0	0	0	0	0	0	0	0	0
0	0	0	0	0	0	0	0	0	0	0	0	0	0	0	0	0	0	0	0	0	0	0	0	0	0	0	0	0	0	0
0	0	0	0	0	0	0	0	0	0	0	0	0	0	0	0	0	0	0	0	0	0	0	0	0	0	0	0	0	0	0
0	0	0	0	0	0	0	0	0	0	0	0	0	0	0	0	0	0	0	0	0	0	0	0	0	0	0	0	0	0	0
0	0	0	0	0	0	0	0	0	0	0	0	0	0	0	0	0	0	0	0	0	0	0	0	0	0	0	0	0	0	0
0	0	0	0	0	0	0	0	0	0	0	0	0	0	0	0	0	0	0	0	0	0	0	0	0	0	0	0	0	0	0
0	0	0	0	0	0	0	0	0	0	0	0	0	0	0	0	0	0	0	0	0	0	0	0	0	0	0	0	0	0	0
0	0	0	0	0	0	0	0	0	0	0	0	0	0	0	0	0	0	0	0	0	0	0	0	0	0	0	0	0	0	0
0	0	0	0	0	0	0	0	0	0	0	0	0	0	0	0	0	0	0	0	0	0	0	0	0	0	0	0	0	0	0
0	0	0	0	0	0	0	0	0	0	0	0	0	0	0	0	0	0	0	0	0	0	0	0	0	0	0	0	0	0	0
0	0	0	0	0	0	0	0	0	0	0	0	0	0	0	0	0	0	0	0	0	0	0	0	0	0	0	0	0	0	0
0	0	0	0	0	0	0	0	0	0	0	0	0	0	0	0	0	0	0	0	0	0	0	0	0	0	0	0	0	0	0
0	0	0	0	0	0	0	0	0	0	0	0	0	0	0	0	0	0	0	0	0	0	0	0	0	0	0	0	0	0	0
0	0	0	0	0	0	0	0	0	0	0	0	0	0	0	0	0	0	0	0	0	0	0	0	0	0	0	0	0	0	0
0	0	0	0	0	0	0	0	0	0	0	0	0	0	0	0	0	0	0	0	0	0	0	0	0	0	0	0	0	0	0
0	0	0	0	0	0	0	0	0	0	0	0	0	0	0	0	0	0	0	0	0	0	0	0	0	0	0	0	0	0	0
0	0	0	0	0	0	0	0	0	0	0	0	0	0	0	0	0	0	0	0	0	0	0	0	0	0	0	0	0	0	0
0	0	0	0	0	0	0	0	0	0	0	0	0	0	0	0	0	0	0	0	0	0	0	0	0	0	0	0	0	0	0
0	0	0	0	0	0	0	0	0	0	0	0	0	0	0	0	0	0	0	0	0	0	0	0	0	0	0	0	0	0	0
0	0	0	0	0	0	0	0	0	0	0	0	0	0	0	0	0	0	0	0	0	0	0	0	0	0	0	0	0	0	0
0	0	0	0	0	0	0	0	0	0	0	0	0	0	0	0	0	0	0	0	0	0	0	0	0	0	0	0	0	0	0
0	0	0	0	0	0	0	0	0	0	0	0	0	0	0	0	0	0	0	0	0	0	0	0	0	0	0	0	0	0	0
0	0	0	0	0	0	0	0	0	0	0	0	0	0	0	0	0	0	0	0	0	0	0	0	0	0	0	0	0	0	0
0	0	0	0	0	0	0	0	0	0	0	0	0	0	0	0	0	0	0	0	0	0	0	0	0	0	0	0	0	0	0
0	0	0	0	0	0	0	0	0	0	0	0	0	0	0	0	0	0	0	0	0	0	0	0	0	0	0	0	0	0	0
0	0	0	0	0	0	0	0	0	0	0	0	0	0	0	0	0	0	0	0	0	0	0	0	0	0	0	0	0	0	0
0	0	0	0	0	0	0	0	0	0	0	0	0	0	0	0	0	0	0	0	0	0	0	0	0	0	0	0	0	0	0
0	0	0	0	0	0	0	0	0	0	0	0	0	0	0	0	0	0	0	0	0	0	0	0	0	0	0	0	0	0	0
0	0	0	0	0	0	0	0	0	0	0	0	0	0	0	0	0	0	0	0	0	0	0	0	0	0	0	0	0	0	0
0	0	0	0	0	0	0	0	0	0	0	0	0	0	0	0	0	0	0	0	0	0	0	0	0	0	0	0	0	0	0
0	0	0	0	0	0	0	0	0	0	0	0	0	0	0	0	0	0	0	0	0	0	0	0	0	0	0	0	0	0	0
0	0	0	0	0	0	0	0	0	0	0	0	0	0	0	0	0	0	0	0	0	0	0	0	0	0	0	0	0	0	0
0	0	0	0	0	0	0	0	0	0	0	0	0	0	0	0	0	0	0	0	0	0	0	0	0	0	0	0	0	0	0
0	0	0	0	0	0	0	0	0	0	0	0	0	0	0	0	0	0	0	0	0	0	0	0	0	0	0	0	0	0	0
0	0	0	0	0	0	0	0	0	0	0	0	0	0	0	0	0	0	0	0	0	0	0	0	0	0	0	0	0	0	0
0	0	0	0	0	0	0	0	0	0	0	0	0	0	0	0	0	0	0	0	0	0	0	0	0	0	0	0	0	0	0
0	0	0	0	0	0	0	0	0	0	0	0	0	0	0	0	0	0	0	0	0	0	0	0	0	0	0	0	0	0	0
0	0	0	0	0	0	0	0	0	0	0	0	0	0	0	0	0	0	0	0	0	0	0	0	0	0	0	0	0	0	0
0	0	0	0	0	0	0	0	0	0	0	0	0	0	0	0	0	0	0	0	0	0	0	0	0	0	0	0	0	0	0
0	0	0	0	0	0	0	0	0	0	0	0	0	0	0	0	0	0	0	0	0	0	0	0	0	0	0	0	0	0	0
0	0	0	0	0	0	0	0	0	0	0	0	0	0	0	0	0	0	0	0	0	0	0	0	0	0	0	0	0	0	0
0	0	0	0	0	0	0	0	0	0	0	0	0	0	0	0	0	0	0	0	0	0	0	0	0	0	0	0	0	0	0
0	0	0	0	0	0	0	0	0	0	0	0	0	0	0	0	0	0	0	0	0	0	0	0	0	0	0	0	0	0	0
0	0	0	0	0	0	0	0	0	0	0	0	0	0	0	0	0	0	0	0	0	0	0	0	0	0	0	0	0	0	0
0	0	0	0	0	0	0	0	0	0	0	0	0	0	0	0	0	0	0	0	0	0	0	0	0	0	0	0	0	0	0
0	0	0	0	0	0	0	0	0	0	0	0	0	0	0	0	0	0	0	0	0	0	0	0	0	0	0	0	0	0	0
0	0	0	0	0	0	0	0	0	0	0	0	0	0	0	0	0	0	0	0	0	0	0	0	0	0	0	0	0	0	0
0	0	0	0	0	0	0	0	0	0	0	0	0	0	0	0	0	0	0	0	0	0	0	0	0	0	0	0	0	0	0
0	0	0	0	0	0	0	0	0	0	0	0	0	0	0	0	0	0	0	0	0	0	0	0	0	0	0	0	0	0	0
0	0	0	0	0	0	0	0	0	0	0	0	0	0	0	0	0	0	0	0	0	0	0	0	0	0	0	0	0	0	0
0	0	0	0	0	0	0	0	0	0	0	0	0	0	0	0	0	0	0	0	0	0	0	0	0	0	0	0	0	0	0
0	0	0	0	0	0	0	0	0	0	0	0	0	0	0	0	0	0	0	0	0	0	0	0	0	0	0	0	0	0	0
0	0	0	0	0	0	0	0	0	0	0	0	0	0	0	0	0	0	0	0	0	0	0	0	0	0	0	0	0	0	0
0	0	0	0	0	0	0	0	0	0	0	0	0	0	0	0	0	0	0	0	0	0	0	0	0	0	0	0	0	0	0
0	0	0	0	0	0	0	0	0	0	0	0	0	0	0	0	0	0	0	0	0	0	0	0	0	0	0	0	0	0	0
0	0	0	0	0	0	0	0	0	0	0	0	0	0	0	0	0	0	0	0	0	0	0	0	0	0	0	0	0	0	0
0	0	0	0	0	0	0	0	0	0	0	0	0	0	0	0	0	0	0	0	0	0	0	0	0	0	0	0	0	0	0
0	0	0	0	0	0	0	0	0	0	0	0	0	0	0	0	0	0	0	0	0	0	0	0	0	0	0	0	0	0	0
0	0	0	0	0	0	0	0	0	0	0	0	0	0	0	0	0	0	0	0	0	0	0	0	0	0	0	0	0	0	0
0	0	0	0	0	0	0	0	0	0	0	0	0	0	0	0	0	0	0	0	0	0	0	0	0	0	0	0	0	0	0
0	0	0	0	0	0	0	0	0	0	0	0	0	0	0	0	0	0	0	0	0	0	0	0	0	0	0	0	0	0	0
0	0	0	0	0	0	0	0	0	0	0	0	0	0	0	0	0	0	0	0	0	0	0	0	0	0	0	0	0	0	0
0	0	0	0	0	0	0	0	0	0	0	0	0	0	0	0	0	0	0	0	0	0	0	0	0	0	0	0	0	0	0
0	0	0	0	0	0	0	0	0	0	0	0	0	0	0	0	0	0	0	0	0	0	0	0	0	0	0	0	0	0	0
0	0	0	0	0	0	0	0	0	0	0	0	0	0	0	0	0	0	0	0	0	0	0	0	0	0	0	0	0	0	0
0	0	0	0	0	0	0	0	0	0	0	0	0	0	0	0	0	0	0	0	0	0	0	0	0	0	0	0	0	0	0
0	0	0	0	0	0	0	0	0	0	0	0	0	0	0	0	0	0	0	0	0	0	0	0	0	0	0	0	0	0	0
0	0	0	0	0	0	0	0	0	0	0	0	0	0	0	0	0	0	0	0	0	0	0	0	0	0	0	0	0	0	0
0	0	0	0	0	0	0	0	0	0	0	0	0	0	0	0	0	0	0	0	0	0	0	0	0	0	0	0	0	0	0
0	0	0	0	0	0	0	0	0	0	0	0	0	0	0	0	0	0	0	0	0	0	0	0	0	0	0	0	0	0	0
0	0	0	0	0	0	0	0	0	0	0	0	0	0	0	0	0	0	0	0	0	0	0	0	0	0	0	0	0	0	0
0	0	0	0	0	0	0	0	0	0	0	0	0	0	0	0	0	0	0	0	0	0	0	0	0	0	0	0	0	0	0
0	0	0	0	0	0	0	0	0	0	0	0	0	0	0	0	0	0	0	0	0	0	0	0	0	0	0	0	0	0	0
0	0	0	0	0	0	0	0	0	0	0	0	0	0	0	0	0	0	0	0	0	0	0	0	0	0	0	0	0	0	0
0	0	0	0	0	0	0	0	0	0	0	0	0	0	0	0	0	0	0	0	0	0	0	0	0	0	0	0	0	0	0
0	0	0	0	0	0	0	0	0	0	0	0	0	0	0	0	0	0	0	0	0	0	0	0	0	0	0	0	0	0	0
0	0	0	0	0	0	0	0	0	0	0	0	0	0	0	0	0	0	0	0	0	0	0	0	0	0	0	0	0	0	0
0	0	0	0	0	0	0	0	0	0	0	0	0	0	0	0	0	0	0	0	0	0	0	0	0	0	0	0	0	0	0
0	0	0	0	0	0	0	0	0	0	0	0	0	0	0	0	0	0	0	0	0	0	0	0	0	0	0	0	0	0	0
0	0	0	0	0	0	0	0	0	0	0	0	0	0	0	0	0	0	0	0	0	0	0	0	0	0	0	0	0	0	0
0	0	0	0	0	0	0	0	0	0	0	0	0	0	0	0	0	0	0	0	0	0	0	0	0	0	0	0	0	0	0
0	0	0	0	0	0	0	0	0	0	0	0	0	0	0	0	0	0	0	0	0	0	0	0	0	0	0	0	0	0	0
0	0	0	0	0	0	0	0	0	0	0	0	0	0	0	0	0	0	0	0	0	0	0	0	0	0	0	0	0	0	0
0	0	0	0	0	0	0	0	0	0	0	0	0	0	0	0	0	0	0	0	0	0	0	0	0	0	0	0	0	0	0
0	0	0	0	0	0	0	0	0	0	0	0	0	0	0	0	0	0	0	0	0	0	0	0	0	0	0	0	0	0	0
0	0	0	0	0	0	0	0	0	0	0	0	0	0	0	0	0	0	0	0	0	0	0	0	0	0	0	0	0	0	0
0	0	0	0	0	0	0	0	0	0	0	0	0	0	0	0	0	0	0	0	0	0	0	0	0	0	0	0	0	0	0
0	0	0	0	0	0	0	0	0	0	0	0	0	0	0	0	0	0	0	0	0	0	0	0	0	0	0	0	0	0	0
0	0	0	0	0	0	0	0	0	0	0	0	0	0	0	0	0	0	0	0	0	0	0	0	0	0	0	0	0	0	0
0	0	0	0	0	0	0	0	0	0	0	0	0	0	0	0	0	0	0	0	0	0	0	0	0	0	0	0	0	0	0
0	0	0	0	0	0	0	0	0	0	0	0	0	0	0	0	0	0	0	0	0	0	0	0	0	0	0	0	0	0	0
0	0	0	0	0	0	0	0	0	0	0	0	0	0	0	0	0	0	0	0	0	0	0	0	0	0	0	0	0	0	0
0	0	0	0	0	0	0	0	0	0	0	0	0	0	0	0	0	0	0	0	0	0	0	0	0	0	0	0	0	0	0
0	0	0	0	0	0	0	0	0	0	0	0	0	0	0	0	0	0	0	0	0	0	0	0	0	0	0	0	0	0	0
0	0	0	0	0	0	0	0	0	0	0	0	0	0	0	0	0	0	0	0	0	0	0	0	0	0	0	0	0	0	0
0	0	0	0	0	0	0	0	0	0	0	0	0	0	0	0	0	0	0	0	0	0	0	0	0	0	0	0	0	0	0
0	0	0	0	0	0	0	0	0	0	0	0	0	0	0	0	0	0	0	0	0	0	0	0	0	0	0	0	0	0	0
0	0	0	0	0	0	0	0	0	0	0	0	0	0	0	0	0	0	0	0	0	0	0	0	0	0	0	0	0	0	0
0	0	0	0	0	0	0	0	0	0	0	0	0	0	0	0	0	0	0	0	0	0	0	0	0	0	0	0	0	0	0
0	0	0	0	0	0	0	0	0	0	0	0	0	0	0	0	0	0	0	0	0	0	0	0	0	0	0	0	0	0	0
0	0	0	0	0	0	0	0	0	0	0	0	0	0	0	0	0	0	0	0	0	0	0	0	0	0	0	0	0	0	0
0	0	0	0	0	0	0	0	0	0	0	0	0	0	0	0	0	0	0	0	0	0	0	0	0	0	0	0	0	0	0
0	0	0	0	0	0	0	0	0	0	0	0	0	0	0	0	0	0	0	0	0	0	0	0	0	0	0	0	0	0	0
0	0	0	0	0	0	0	0	0	0	0	0	0	0	0	0	0	0	0	0	0	0	0	0	0	0	0	0	0	0	0
0	0	0	0	0	0	0	0	0	0	0	0	0	0	0	0	0	0	0	0	0	0	0	0	0	0	0	0	0	0	0
0	0	0	0	0	0	0	0	0	0	0	0	0	0	0	0	0	0	0	0	0	0	0	0	0	0	0	0	0	0	0
0	0	0	0	0	0	0	0	0	0	0	0	0	0	0	0	0	0	0	0	0	0	0	0	0	0	0	0	0	0	0
0	0	0	0	0	0	0	0	0	0	0	0	0	0	0	0	0	0	0	0	0	0	0	0	0	0	0	0	0	0	0
0	0	0	0	0	0	0	0	0	0	0	0	0	0	0	0	0	0	0	0	0	0	0	0	0	0	0	0	0	0	0
0	0	0	0	0	0	0	0	0	0	0	0	0	0	0	0	0	0	0	0	0	0	0	0	0	0	0	0	0	0	0
0	0	0	0	0	0	0	0	0	0	0	0	0	0	0	0	0	0	0	0	0	0	0	0	0	0	0	0	0	0	0
0	0	0	0	0	0	0	0	0	0	0	0	0	0	0	0	0	0	0	0	0	0	0	0	0	0	0	0	0	0	0
0	0	0	0	0	0	0	0	0	0	0	0	0	0	0	0	0	0	0	0	0	0	0	0	0	0	0	0	0	0	0
0	0	0	0	0	0	0	0	0	0	0	0	0	0	0	0	0	0	0	0	0	0	0	0	0	0	0	0	0	0	0
0	0	0	0	0	0	0	0	0	0	0	0	0	0	0	0	0	0	0	0	0	0	0	0	0	0	0	0	0	0	0
0	0	0	0	0	0	0	0	0	0	0	0	0	0	0	0	0	0	0	0	0	0	0	0	0	0	0	0	0	0	0
0	0	0	0	0	0	0	0	0	0	0	0	0	0	0	0	0	0	0	0	0	0	0	0	0	0	0	0	0	0	0
0	0	0	0	0	0	0	0	0	0	0	0	0	0	0	0	0	0	0	0	0	0	0	0	0	0	0	0	0	0	0
0	0	0	0	0	0	0	0	0	0	0	0	0	0	0	0	0	0	0	0	0	0	0	0	0	0	0	0	0	0	0
0	0	0	0	0	0	0	0	0	0	0	0	0	0	0	0	0	0	0	0	0	0	0	0	0	0	0	0	0	0	0
0	0	0	0	0	0	0	0	0	0	0	0	0	0	0	0	0	0	0	0	0	0	0	0	0	0	0	0	0	0	0
0	0	0	0	0	0	0	0	0	0	0	0	0	0	0	0	0	0	0	0	0	0	0	0	0	0	0	0	0	0	0
0	0	0	0	0	0	0	0	0	0	0	0	0	0	0	0	0	0	0	0	0	0	0	0	0	0	0	0	0	0	0
0	0	0	0	0	0	0	0	0	0	0	0	0	0	0	0	0	0	0	0	0	0	0	0	0	0	0	0	0	0	0
0	0	0	0	0	0	0	0	0	0	0	0	0	0	0	0	0	0	0	0	0	0	0	0	0	0	0	0	0	0	0
0	0	0	0	0	0	0	0	0	0	0	0	0	0	0	0	0	0	0	0	0	0	0	0	0	0	0	0	0	0	0
0	0	0	0	0	0	0	0	0	0	0	0	0	0	0	0	0	0	0	0	0	0	0	0	0	0	0	0	0	0	0
0	0	0	0	0	0	0	0	0	0	0	0	0	0	0	0	0	0	0	0	0	0	0	0	0	0	0	0	0	0	0
0	0	0	0	0	0	0	0	0	0	0	0	0	0	0	0	0	0	0	0	0	0	0	0	0	0	0	0	0	0	0
0	0	0	0	0	0	0	0	0	0	0	0	0	0	0	0	0	0	0	0	0	0	0	0	0	0	0	0	0	0	0
0	0	0	0	0	0	0	0	0	0	0	0	0	0	0	0	0	0	0	0	0	0	0	0	0	0	0	0	0	0	0
0	0	0	0	0	0	0	0	0	0	0	0	0	0	0	0	0	0	0	0	0	0	0	0	0	0	0	0	0	0	0
0	0	0	0	0	0	0	0	0	0	0	0	0	0	0	0	0	0	0	0	0	0	0	0	0	0	0	0	0	0	0
0	0	0	0	0	0	0	0	0	0	0	0	0	0	0	0	0	0	0	0	0	0	0	0	0	0	0	0	0	0	0
0	0	0	0	0	0	0	0	0	0	0	0	0	0	0	0	0	0	0	0	0	0	0	0	0	0	0	0	0	0	0
0	0	0	0	0	0	0	0	0	0	0	0	0	0	0	0	0	0	0	0	0	0	0	0	0	0	0	0	0	0	0
0	0	0	0	0	0	0	0	0	0	0	0	0	0	0	0	0	0	0	0	0	0	0	0	0	0	0	0	0	0	0
0	0	0	0	0	0	0	0	0	0	0	0	0	0	0	0	0	0	0	0	0	0	0	0	0	0	0	0	0	0	0
0	0	0	0	0	0	0	0	0	0	0	0	0	0	0	0	0	0	0	0	0	0	0	0	0	0	0	0	0	0	0
0	0	0	0	0	0	0	0	0	0	0	0	0	0	0	0	0	0	0	0	0	0	0	0	0	0	0	0	0	0	0
0	0	0	0	0	0	0	0	0	0	0	0	0	0	0	0	0	0	0	0	0	0	0	0	0	0	0	0	0	0	0
0	0	0	0	0	0	0	0	0	0	0	0	0	0	0	0	0	0	0	0	0	0	0	0	0	0	0	0	0	0	0
0	0	0	0	0	0	0	0	0	0	0	0	0	0	0	0	0	0	0	0	0	0	0	0	0	0	0	0	0	0	0
0	0	0	0	0	0	0	0	0	0	0	0	0	0	0	0	0	0	0	0	0	0	0	0	0	0	0	0	0	0	0
0	0	0	0	0	0	0	0	0	0	0	0	0	0	0	0	0	0	0	0	0	0	0	0	0	0	0	0	0	0	0
0	0	0	0	0	0	0	0	0	0	0	0	0	0	0	0	0	0	0	0	0	0	0	0	0	0	0	0	0	0	0
0	0	0	0	0	0	0	0	0	0	0	0	0	0	0	0	0	0	0	0	0	0	0	0	0	0	0	0	0	0	0
0	0	0	0	0	0	0	0	0	0	0	0	0	0	0	0	0	0	0	0	0	0	0	0	0	0	0	0	0	0	0
0	0	0	0	0	0	0	0	0	0	0	0	0	0	0	0	0	0	0	0	0	0	0	0	0	0	0	0	0	0	0
0	0	0	0	0	0	0	0	0	0	0	0	0	0	0	0	0	0	0	0	0	0	0	0	0	0	0	0	0	0	0
0	0	0	0	0	0	0	0	0	0	0	0	0	0	0	0	0	0	0	0	0	0	0	0	0	0	0	0	0	0	0
0	0	0	0	0	0	0	0	0	0	0	0	0	0	0	0	0	0	0	0	0	0	0	0	0	0	0	0	0	0	0
0	0	0	0	0	0	0	0	0	0	0	0	0	0	0	0	0	0	0	0	0	0	0	0	0	0	0	0	0	0	0
0	0	0	0	0	0	0	0	0	0	0	0	0	0	0	0	0	0	0	0	0	0	0	0	0	0	0	0	0	0	0
0	0	0	0	0	0	0	0	0	0	0	0	0	0	0	0	0	0	0	0	0	0	0	0	0	0	0	0	0	0	0
0	0	0	0	0	0	0	0	0	0	0	0	0	0	0	0	0	0	0	0	0	0	0	0	0	0	0	0	0	0	0
0	0	0	0	0	0	0	0	0	0	0	0	0	0	0	0	0	0	0	0	0	0	0	0	0	0	0	0	0	0	0
0	0	0	0	0	0	0	0	0	0	0	0	0	0	0	0	0	0	0	0	0	0	0	0	0	0	0	0	0	0	0
0	0	0	0	0	0	0	0	0	0	0	0	0	0	0	0	0	0	0	0	0	0	0	0	0	0	0	0	0	0	0
0	0	0	0	0	0	0	0	0	0	0	0	0	0	0	0	0	0	0	0	0	0	0	0	0	0	0	0	0	0	0
0	0	0	0	0	0	0	0	0	0	0	0	0	0	0	0	0	0	0	0	0	0	0	0	0	0	0	0	0	0	0
0	0	0	0	0	0	0	0	0	0	0	0	0	0	0	0	0	0	0	0	0	0	0	0	0	0	0	0	0	0	0
0	0	0	0	0	0	0	0	0	0	0	0	0	0	0	0	0	0	0	0	0	0	0	0	0	0	0	0	0	0	0
0	0	0	0	0	0	0	0	0	0	0	0	0	0	0	0	0	0	0	0	0	0	0	0	0	0	0	0	0	0	0
0	0	0	0	0	0	0	0	0	0	0	0	0	0	0	0	0	0	0	0	0	0	0	0	0	0	0	0	0	0	0
0	0	0	0	0	0	0	0	0	0	0	0	0	0	0	0	0	0	0	0	0	0	0	0	0	0	0	0	0	0	0
0	0	0	0	0	0	0	0	0	0	0	0	0	0	0	0	0	0	0	0	0	0	0	0	0	0	0	0	0	0	0
0	0	0	0	0	0	0	0	0	0	0	0	0	0	0	0	0	0	0	0	0	0	0	0	0	0	0	0	0	0	0
0	0	0	0	0	0	0	0	0	0	0	0	0	0	0	0	0	0	0	0	0	0	0	0	0	0	0	0	0	0	0
0	0	0	0	0	0	0	0	0	0	0	0	0	0	0	0	0	0	0	0	0	0	0	0	0	0	0	0	0	0	0
0	0	0	0	0	0	0	0	0	0	0	0	0	0	0	0	0	0	0	0	0	0	0	0	0	0	0	0	0	0	0
0	0	0	0	0	0	0	0	0	0	0	0	0	0	0	0	0	0	0	0	0	0	0	0	0	0	0	0	0	0	0
0	0	0	0	0	0	0	0	0	0	0	0	0	0	0	0	0	0	0	0	0	0	0	0	0	0	0	0	0	0	0
0	0	0	0	0	0	0	0	0	0	0	0	0	0	0	0	0	0	0	0	0	0	0	0	0	0	0	0	0	0	0
0	0	0	0	0	0	0	0	0	0	0	0	0	0	0	0	0	0	0	0	0	0	0	0	0	0	0	0	0	0	0
0	0	0	0	0	0	0	0	0	0	0	0	0	0	0	0	0	0	0	0	0	0	0	0	0	0	0	0	0	0	0
0	0	0	0	0	0	0	0	0	0	0	0	0	0	0	0	0	0	0	0	0	0	0	0	0	0	0	0	0	0	0
0	0	0	0	0	0	0	0	0	0	0	0	0	0	0	0	0	0	0	0	0	0	0	0	0	0	0	0	0	0	0
0	0	0	0	0	0	0	0	0	0	0	0	0	0	0	0	0	0	0	0	0	0	0	0	0	0	0	0	0	0	0
0	0	0	0	0	0	0	0	0	0	0	0	0	0	0	0	0	0	0	0	0	0	0	0	0	0	0	0	0	0	0
0	0	0	0	0	0	0	0	0	0	0	0	0	0	0	0	0	0	0	0	0	0	0	0	0	0	0	0	0	0	0
0	0	0	0	0	0	0	0	0	0	0	0	0	0	0	0	0	0	0	0	0	0	0	0	0	0	0	0	0	0	0
0	0	0	0	0	0	0	0	0	0	0	0	0	0	0	0	0	0	0	0	0	0	0	0	0	0	0	0	0	0	0
0	0	0	0	0	0	0	0	0	0	0	0	0	0	0	0	0	0	0	0	0	0	0	0	0	0	0	0	0	0	0
0	0	0	0	0	0	0	0	0	0	0	0	0	0	0	0	0	0	0	0	0	0	0	0	0	0	0	0	0	0	0
0	0	0	0	0	0	0	0	0	0	0	0	0	0	0	0	0	0	0	0	0	0	0	0	0	0	0	0	0	0	0
0	0	0	0	0	0	0	0	0	0	0	0	0	0	0	0	0	0	0	0	0	0	0	0	0	0	0	0	0	0	0
0	0	0	0	0	0	0	0	0	0	0	0	0	0	0	0	0	0	0	0	0	0	0	0	0	0	0	0	0	0	0
0	0	0	0	0	0	0	0	0	0	0	0	0	0	0	0	0	0	0	0	0	0	0	0	0	0	0	0	0	0	0
0	0	0	0	0	0	0	0	0	0	0	0	0	0	0	0	0	0	0	0	0	0	0	0	0	0	0	0	0	0	0
0	0	0	0	0	0	0	0	0	0	0	0	0	0	0	0	0	0	0	0	0	0	0	0	0	0	0	0	0	0	0
0	0	0	0	0	0	0	0	0	0	0	0	0	0	0	0	0	0	0	0	0	0	0	0	0	0	0	0	0	0	0
0	0	0	0	0	0	0	0	0	0	0	0	0	0	0	0	0	0	0	0	0	0	0	0	0	0	0	0	0	0	0
0	0	0	0	0	0	0	0	0	0	0	0	0	0	0	0	0	0	0	0	0	0	0	0	0	0	0	0	0	0	0
0	0	0	0	0	0	0	0	0	0	0	0	0	0	0	0	0	0	0	0	0	0	0	0	0	0	0	0	0	0	0
0	0	0	0	0	0	0	0	0	0	0	0	0	0	0	0	0	0	0	0	0	0	0	0	0	0	0	0	0	0	0
0	0	0	0	0	0	0	0	0	0	0	0	0	0	0	0	0	0	0	0	0	0	0	0	0	0	0	0	0	0	0
0	0	0	0	0	0	0	0	0	0	0	0	0	0	0	0	0	0	0	0	0	0	0	0	0	0	0	0	0	0	0
0	0	0	0	0	0	0	0	0	0	0	0	0	0	0	0	0	0	0	0	0	0	0	0	0	0	0	0	0	0	0
0	0	0	0	0	0	0	0	0	0	0	0	0	0	0	0	0	0	0	0	0	0	0	0	0	0	0	0	0	0	0
0	0	0	0	0	0	0	0	0	0	0	0	0	0	0	0	0	0	0	0	0	0	0	0	0	0	0	0	0	0	0
0	0	0	0	0	0	0	0	0	0	0	0	0	0	0	0	0	0	0	0	0	0	0	0	0	0	0	0	0	0	0
0	0	0	0	0	0	0	0	0	0	0	0	0	0	0	0	0	0	0	0	0	0	0	0	0	0	0	0	0	0	0
0	0	0	0	0	0	0	0	0	0	0	0	0	0	0	0	0	0	0	0	0	0	0	0	0	0	0	0	0	0	0
0	0	0	0	0	0	0	0	0	0	0	0	0	0	0	0	0	0	0	0	0	0	0	0	0	0	0	0	0	0	0
0	0	0	0	0	0	0	0	0	0	0	0	0	0	0	0	0	0	0	0	0	0	0	0	0	0	0	0	0	0	0
0	0	0	0	0	0	0	0	0	0	0	0	0	0	0	0	0	0	0	0	0	0	0	0	0	0	0	0	0	0	0
0	0	0	0	0	0	0	0	0	0	0	0	0	0	0	0	0	0	0	0	0	0	0	0	0	0	0	0	0	0	0
0	0	0	0	0	0	0	0	0	0	0	0	0	0	0	0	0	0	0	0	0	0	0	0	0	0	0	0	0	0	0
0	0	0	0	0	0	0	0	0	0	0	0	0	0	0	0	0	0	0	0	0	0	0	0	0	0	0	0	0	0	0
0	0	0	0	0	0	0	0	0	0	0	0	0	0	0	0	0	0	0	0	0	0	0	0	0	0	0	0	0	0	0
0	0	0	0	0	0	0	0	0	0	0	0	0	0	0	0	0	0	0	0	0	0	0	0	0	0	0	0	0	0	0
0	0	0	0	0	0	0	0	0	0	0	0	0	0	0	0	0	0	0	0	0	0	0	0	0	0	0	0	0	0	0
0	0	0	0	0	0	0	0	0	0	0	0	0	0	0	0	0	0	0	0	0	0	0	0	0	0	0	0	0	0	0
0	0	0	0	0	0	0	0	0	0	0	0	0	0	0	0	0	0	0	0	0	0	0	0	0	0	0	0	0	0	0
0	0	0	0	0	0	0	0	0	0	0	0	0	0	0	0	0	0	0	0	0	0	0	0	0	0	0	0	0	0	0
0	0	0	0	0	0	0	0	0	0	0	0	0	0	0	0	0	0	0	0	0	0	0	0	0	0	0	0	0	0	0
0	0	0	0	0	0	0	0	0	0	0	0	0	0	0	0	0	0	0	0	0	0	0	0	0	0	0	0	0	0	0
0	0	0	0	0	0	0	0	0	0	0	0	0	0	0	0	0	0	0	0	0	0	0	0	0	0	0	0	0	0	0
0	0	0	0	0	0	0	0	0	0	0	0	0	0	0	0	0	0	0	0	0	0	0	0	0	0	0	0	0	0	0
0	0	0	0	0	0	0	0	0	0	0	0	0	0	0	0	0	0	0	0	0	0	0	0	0	0	0	0	0	0	0
0	0	0	0	0	0	0	0	0	0	0	0	0	0	0	0	0	0	0	0	0	0	0	0	0	0	0	0	0	0	0
0	0	0	0	0	0	0	0	0	0	0	0	0	0	0	0	0	0	0	0	0	0	0	0	0	0	0	0	0	0	0
0	0	0	0	0	0	0	0	0	0	0	0	0	0	0	0	0	0	0	0	0	0	0	0	0	0	0	0	0	0	0
0	0	0	0	0	0	0	0	0	0	0	0	0	0	0	0	0	0	0	0	0	0	0	0	0	0	0	0	0	0	0
0	0	0	0	0	0	0	0	0	0	0	0	0	0	0	0	0	0	0	0	0	0	0	0	0	0	0	0	0	0	0
0	0	0	0	0	0	0	0	0	0	0	0	0	0	0	0	0	0	0	0	0	0	0	0	0	0	0	0	0	0	0
0	0	0	0	0	0	0	0	0	0	0	0	0	0	0	0	0	0	0	0	0	0	0	0	0	0	0	0	0	0	0
0	0	0	0	0	0	0	0	0	0	0	0	0	0	0	0	0	0	0	0	0	0	0	0	0	0	0	0	0	0	0
0	0	0	0	0	0	0	0	0	0	0	0	0	0	0	0	0	0	0	0	0	0	0	0	0	0	0	0	0	0	0
0	0	0	0	0	0	0	0	0	0	0	0	0	0	0	0	0	0	0	0	0	0	0	0	0	0	0	0	0	0	0
0	0	0	0	0	0	0	0	0	0	0	0	0	0	0	0	0	0	0	0	0	0	0	0	0	0	0	0	0	0	0
0	0	0	0	0	0	0	0	0	0	0	0	0	0	0	0	0	0	0	0	0	0	0	0	0	0	0	0	0	0	0
0	0	0	0	0	0	0	0	0	0	0	0	0	0	0	0	0	0	0	0	0	0	0	0	0	0	0	0	0	0	0
0	0	0	0	0	0	0	0	0	0	0	0	0	0	0	0	0	0	0	0	0	0	0	0	0	0	0	0	0	0	0
0	0	0	0	0	0	0	0	0	0	0	0	0	0	0	0	0	0	0	0	0	0	0	0	0	0	0	0	0	0	0
0	0	0	0	0	0	0	0	0	0	0	0	0	0	0	0	0	0	0	0	0	0	0	0	0	0	0	0	0	0	0
0	0	0	0	0	0	0	0	0	0	0	0	0	0	0	0	0	0	0	0	0	0	0	0	0	0	0	0	0	0	0
0	0	0	0	0	0	0	0	0	0	0	0	0	0	0	0	0	0	0	0	0	0	0	0	0	0	0	0	0	0	0
0	0	0	0	0	0	0	0	0	0	0	0	0	0	0	0	0	0	0	0	0	0	0	0	0	0	0	0	0	0	0
0	0	0	0	0	0	0	0	0	0	0	0	0	0	0	0	0	0	0	0	0	0	0	0	0	0	0	0	0	0	0
0	0	0	0	0	0	0	0	0	0	0	0	0	0	0	0	0	0	0	0	0	0	0	0	0	0	0	0	0	0	0
0	0	0	0	0	0	0	0	0	0	0	0	0	0	0	0	0	0	0	0	0	0	0	0	0	0	0	0	0	0	0
0	0	0	0	0	0	0	0	0	0	0	0	0	0	0	0	0	0	0	0	0	0	0	0	0	0	0	0	0	0	0
0	0	0	0	0	0	0	0	0	0	0	0	0	0	0	0	0	0	0	0	0	0	0	0	0	0	0	0	0	0	0
0	0	0	0	0	0	0	0	0	0	0	0	0	0	0	0	0	0	0	0	0	0	0	0	0	0	0	0	0	0	0
0	0	0	0	0	0	0	0	0	0	0	0	0	0	0	0	0	0	0	0	0	0	0	0	0	0	0	0	0	0	0
0	0	0	0	0	0	0	0	0	0	0	0	0	0	0	0	0	0	0	0	0	0	0	0	0	0	0	0	0	0	0
0	0	0	0	0	0	0	0	0	0	0	0	0	0	0	0	0	0	0	0	0	0	0	0	0	0	0	0	0	0	0
0	0	0	0	0	0	0	0	0	0	0	0	0	0	0	0	0	0	0	0	0	0	0	0	0	0	0	0	0	0	0
0	0	0	0	0	0	0	0	0	0	0	0	0	0	0	0	0	0	0	0	0	0	0	0	0	0	0	0	0	0	0
0	0	0	0	0	0	0	0	0	0	0	0	0	0	0	0	0	0	0	0	0	0	0	0	0	0	0	0	0	0	0
0	0	0	0	0	0	0	0	0	0	0	0	0	0	0	0	0	0	0	0	0	0	0	0	0	0	0	0	0	0	0
0	0	0	0	0	0	0	0	0	0	0	0	0	0	0	0	0	0	0	0	0	0	0	0	0	0	0	0	0	0	0
0	0	0	0	0	0	0	0	0	0	0	0	0	0	0	0	0	0	0	0	0	0	0	0	0	0	0	0	0	0	0
0	0	0	0	0	0	0	0	0	0	0	0	0	0	0	0	0	0	0	0	0	0	0	0	0	0	0	0	0	0	0
0	0	0	0	0	0	0	0	0	0	0	0	0	0	0	0	0	0	0	0	0	0	0	0	0	0	0	0	0	0	0
0	0	0	0	0	0	0	0	0	0	0	0	0	0	0	0	0	0	0	0	0	0	0	0	0	0	0	0	0	0	0
0	0	0	0	0	0	0	0	0	0	0	0	0	0	0	0	0	0	0	0	0	0	0	0	0	0	0	0	0	0	0
0	0	0	0	0	0	0	0	0	0	0	0	0	0	0	0	0	0	0	0	0	0	0	0	0	0	0	0	0	0	0
0	0	0	0	0	0	0	0	0	0	0	0	0	0	0	0	0	0	0	0	0	0	0	0	0	0	0	0	0	0	0
0	0	0	0	0	0	0	0	0	0	0	0	0	0	0	0	0	0	0	0	0	0	0	0	0	0	0	0	0	0	0
0	0	0	0	0	0	0	0	0	0	0	0	0	0	0	0	0	0	0	0	0	0	0	0	0	0	0	0	0	0	0
0	0	0	0	0	0	0	0	0	0	0	0	0	0	0	0	0	0	0	0	0	0	0	0	0	0	0	0	0	0	0
0	0	0	0	0	0	0	0	0	0	0	0	0	0	0	0	0	0	0	0	0	0	0	0	0	0	0	0	0	0	0
0	0	0	0	0	0	0	0	0	0	0	0	0	0	0	0	0	0	0	0	0	0	0	0	0	0	0	0	0	0	0
0	0	0	0	0	0	0	0	0	0	0	0	0	0	0	0	0	0	0	0	0	0	0	0	0	0	0	0	0	0	0
0	0	0	0	0	0	0	0	0	0	0	0	0	0	0	0	0	0	0	0	0	0	0	0	0	0	0	0	0	0	0
0	0	0	0	0	0	0	0	0	0	0	0	0	0	0	0	0	0	0	0	0	0	0	0	0	0	0	0	0	0	0
0	0	0	0	0	0	0	0	0	0	0	0	0	0	0	0	0	0	0	0	0	0	0	0	0	0	0	0	0	0	0
0	0	0	0	0	0	0	0	0	0	0	0	0	0	0	0	0	0	0	0	0	0	0	0	0	0	0	0	0	0	0
0	0	0	0	0	0	0	0	0	0	0	0	0	0	0	0	0	0	0	0	0	0	0	0	0	0	0	0	0	0	0
0	0	0	0	0	0	0	0	0	0	0	0	0	0	0	0	0	0	0	0	0	0	0	0	0	0	0	0	0	0	0
0	0	0	0	0	0	0	0	0	0	0	0	0	0	0	0	0	0	0	0	0	0	0	0	0	0	0	0	0	0	0
0	0	0	0	0	0	0	0	0	0	0	0	0	0	0	0	0	0	0	0	0	0	0	0	0	0	0	0	0	0	0
0	0	0	0	0	0	0	0	0	0	0	0	0	0	0	0	0	0	0	0	0	0	0	0	0	0	0	0	0	0	0
0	0	0	0	0	0	0	0	0	0	0	0	0	0	0	0	0	0	0	0	0	0	0	0	0	0	0	0	0	0	0
0	0	0	0	0	0	0	0	0	0	0	0	0	0	0	0	0	0	0	0	0	0	0	0	0	0	0	0	0	0	0
0	0	0	0	0	0	0	0	0	0	0	0	0	0	0	0	0	0	0	0	0	0	0	0	0	0	0	0	0	0	0
0	0	0	0	0	0	0	0	0	0	0	0	0	0	0	0	0	0	0	0	0	0	0	0	0	0	0	0	0	0	0
0	0	0	0	0	0	0	0	0	0	0	0	0	0	0	0	0	0	0	0	0	0	0	0	0	0	0	0	0	0	0
0	0	0	0	0	0	0	0	0	0	0	0	0	0	0	0	0	0	0	0	0	0	0	0	0	0	0	0	0	0	0
0	0	0	0	0	0	0	0	0	0	0	0	0	0	0	0	0	0	0	0	0	0	0	0	0	0	0	0	0	0	0
0	0	0	0	0	0	0	0	0	0	0	0	0	0	0	0	0	0	0	0	0	0	0	0	0	0	0	0	0	0	0
0	0	0	0	0	0	0	0	0	0	0	0	0	0	0	0	0	0	0	0	0	0	0	0	0	0	0	0	0	0	0
0	0	0	0	0	0	0	0	0	0	0	0	0	0	0	0	0	0	0	0	0	0	0	0	0	0	0	0	0	0	0
0	0	0	0	0	0	0	0	0	0	0	0	0	0	0	0	0	0	0	0	0	0	0	0	0	0	0	0	0	0	0
0	0	0	0	0	0	0	0	0	0	0	0	0	0	0	0	0	0	0	0	0	0	0	0	0	0	0	0	0	0	0
0	0	0	0	0	0	0	0	0	0	0	0	0	0	0	0	0	0	0	0	0	0	0	0	0	0	0	0	0	0	0
0	0	0	0	0	0	0	0	0	0	0	0	0	0	0	0	0	0	0	0	0	0	0	0	0	0	0	0	0	0	0
0	0	0	0	0	0	0	0	0	0	0	0	0	0	0	0	0	0	0	0	0	0	0	0	0	0	0	0	0	0	0
0	0	0	0	0	0	0	0	0	0	0	0	0	0	0	0	0	0	0	0	0	0	0	0	0	0	0	0	0	0	0
0	0	0	0	0	0	0	0	0	0	0	0	0	0	0	0	0	0	0	0	0	0	0	0	0	0	0	0	0	0	0
0	0	0	0	0	0	0	0	0	0	0	0	0	0	0	0	0	0	0	0	0	0	0	0	0	0	0	0	0	0	0
0	0	0	0	0	0	0	0	0	0	0	0	0	0	0	0	0	0	0	0	0	0	0	0	0	0	0	0	0	0	0
0	0	0	0	0	0	0	0	0	0	0	0	0	0	0	0	0	0	0	0	0	0	0	0	0	0	0	0	0	0	0
0	0	0	0	0	0	0	0	0	0	0	0	0	0	0	0	0	0	0	0	0	0	0	0	0	0	0	0	0	0	0
0	0	0	0	0	0	0	0	0	0	0	0	0	0	0	0	0	0	0	0	0	0	0	0	0	0	0	0	0	0	0
0	0	0	0	0	0	0	0	0	0	0	0	0	0	0	0	0	0	0	0	0	0	0	0	0	0	0	0	0	0	0
0	0	0	0	0	0	0	0	0	0	0	0	0	0	0	0	0	0	0	0	0	0	0	0	0	0	0	0	0	0	0
0	0	0	0	0	0	0	0	0	0	0	0	0	0	0	0	0	0	0	0	0	0	0	0	0	0	0	0	0	0	0
0	0	0	0	0	0	0	0	0	0	0	0	0	0	0	0	0	0	0	0	0	0	0	0	0	0	0	0	0	0	0
0	0	0	0	0	0	0	0	0	0	0	0	0	0	0	0	0	0	0	0	0	0	0	0	0	0	0	0	0	0	0
0	0	0	0	0	0	0	0	0	0	0	0	0	0	0	0	0	0	0	0	0	0	0	0	0	0	0	0	0	0	0
0	0	0	0	0	0	0	0	0	0	0	0	0	0	0	0	0	0	0	0	0	0	0	0	0	0	0	0	0	0	0
0	0	0	0	0	0	0	0	0	0	0	0	0	0	0	0	0	0	0	0	0	0	0	0	0	0	0	0	0	0	0
0	0	0	0	0	0	0	0	0	0	0	0	0	0	0	0	0	0	0	0	0	0	0	0	0	0	0	0	0	0	0
0	0	0	0	0	0	0	0	0	0	0	0	0	0	0	0	0	0	0	0	0	0	0	0	0	0	0	0	0	0	0
0	0	0	0	0	0	0	0	0	0	0	0	0	0	0	0	0	0	0	0	0	0	0	0	0	0	0	0	0	0	0
0	0	0	0	0	0	0	0	0	0	0	0	0	0	0	0	0	0	0	0	0	0	0	0	0	0	0	0	0	0	0
0	0	0	0	0	0	0	0	0	0	0	0	0	0	0	0	0	0	0	0	0	0	0	0	0	0	0	0	0	0	0
0	0	0	0	0	0	0	0	0	0	0	0	0	0	0	0	0	0	0	0	0	0	0	0	0	0	0	0	0	0	0
0	0	0	0	0	0	0	0	0	0	0	0	0	0	0	0	0	0	0	0	0	0	0	0	0	0	0	0	0	0	0
0	0	0	0	0	0	0	0	0	0	0	0	0	0	0	0	0	0	0	0	0	0	0	0	0	0	0	0	0	0	0
0	0	0	0	0	0	0	0	0	0	0	0	0	0	0	0	0	0	0	0	0	0	0	0	0	0	0	0	0	0	0
0	0	0	0	0	0	0	0	0	0	0	0	0	0	0	0	0	0	0	0	0	0	0	0	0	0	0	0	0	0	0
0	0	0	0	0	0	0	0	0	0	0	0	0	0	0	0	0	0	0	0	0	0	0	0	0	0	0	0	0	0	0
0	0	0	0	0	0	0	0	0	0	0	0	0	0	0	0	0	0	0	0	0	0	0	0	0	0	0	0	0	0	0
0	0	0	0	0	0	0	0	0	0	0	0	0	0	0	0	0	0	0	0	0	0	0	0	0	0	0	0	0	0	0
0	0	0	0	0	0	0	0	0	0	0	0	0	0	0	0	0	0	0	0	0	0	0	0	0	0	0	0	0	0	0
0	0	0	0	0	0	0	0	0	0	0	0	0	0	0	0	0	0	0	0	0	0	0	0	0	0	0	0	0	0	0
0	0	0	0	0	0	0	0	0	0	0	0	0	0	0	0	0	0	0	0	0	0	0	0	0	0	0	0	0	0	0
0	0	0	0	0	0	0	0	0	0	0	0	0	0	0	0	0	0	0	0	0	0	0	0	0	0	0	0	0	0	0
0	0	0	0	0	0	0	0	0	0	0	0	0	0	0	0	0	0	0	0	0	0	0	0	0	0	0	0	0	0	0
0	0	0	0	0	0	0	0	0	0	0	0	0	0	0	0	0	0	0	0	0	0	0	0	0	0	0	0	0	0	0
0	0	0	0	0	0	0	0	0	0	0	0	0	0	0	0	0	0	0	0	0	0	0	0	0	0	0	0	0	0	0
0	0	0	0	0	0	0	0	0	0	0	0	0	0	0	0	0	0	0	0	0	0	0	0	0	0	0	0	0	0	0
0	0	0	0	0	0	0	0	0	0	0	0	0	0	0	0	0	0	0	0	0	0	0	0	0	0	0	0	0	0	0
0	0	0	0	0	0	0	0	0	0	0	0	0	0	0	0	0	0	0	0	0	0	0	0	0	0	0	0	0	0	0
0	0	0	0	0	0	0	0	0	0	0	0	0	0	0	0	0	0	0	0	0	0	0	0	0	0	0	0	0	0	0
0	0	0	0	0	0	0	0	0	0	0	0	0	0	0	0	0	0	0	0	0	0	0	0	0	0	0	0	0	0	0
0	0	0	0	0	0	0	0	0	0	0	0	0	0	0	0	0	0	0	0	0	0	0	0	0	0	0	0	0	0	0
0	0	0	0	0	0	0	0	0	0	0	0	0	0	0	0	0	0	0	0	0	0	0	0	0	0	0	0	0	0	0
0	0	0	0	0	0	0	0	0	0	0	0	0	0	0	0	0	0	0	0	0	0	0	0	0	0	0	0	0	0	0
0	0	0	0	0	0	0	0	0	0	0	0	0	0	0	0	0	0	0	0	0	0	0	0	0	0	0	0	0	0	0
0	0	0	0	0	0	0	0	0	0	0	0	0	0	0	0	0	0	0	0	0	0	0	0	0	0	0	0	0	0	0
0	0	0	0	0	0	0	0	0	0	0	0	0	0	0	0	0	0	0	0	0	0	0	0	0	0	0	0	0	0	0
0	0	0	0	0	0	0	0	0	0	0	0	0	0	0	0	0	0	0	0	0	0	0	0	0	0	0	0	0	0	0
0	0	0	0	0	0	0	0	0	0	0	0	0	0	0	0	0	0	0	0	0	0	0	0	0	0	0	0	0	0	0
0	0	0	0	0	0	0	0	0	0	0	0	0	0	0	0	0	0	0	0	0	0	0	0	0	0	0	0	0	0	0
0	0	0	0	0	0	0	0	0	0	0	0	0	0	0	0	0	0	0	0	0	0	0	0	0	0	0	0	0	0	0
0	0	0	0	0	0	0	0	0	0	0	0	0	0	0	0	0	0	0	0	0	0	0	0	0	0	0	0	0	0	0
0	0	0	0	0	0	0	0	0	0	0	0	0	0	0	0	0	0	0	0	0	0	0	0	0	0	0	0	0	0	0
0	0	0	0	0	0	0	0	0	0	0	0	0	0	0	0	0	0	0	0	0	0	0	0	0	0	0	0	0	0	0
0	0	0	0	0	0	0	0	0	0	0	0	0	0	0	0	0	0	0	0	0	0	0	0	0	0	0	0	0	0	0
0	0	0	0	0	0	0	0	0	0	0	0	0	0	0	0	0	0	0	0	0	0	0	0	0	0	0	0	0	0	0
0	0	0	0	0	0	0	0	0	0	0	0	0	0	0	0	0	0	0	0	0	0	0	0	0	0	0	0	0	0	0
0	0	0	0	0	0	0	0	0	0	0	0	0	0	0	0	0	0	0	0	0	0	0	0	0	0	0	0	0	0	0
0	0	0	0	0	0	0	0	0	0	0	0	0	0	0	0	0	0	0	0	0	0	0	0	0	0	0	0	0	0	0
0	0	0	0	0	0	0	0	0	0	0	0	0	0	0	0	0	0	0	0	0	0	0	0	0	0	0	0	0	0	0
0	0	0	0	0	0	0	0	0	0	0	0	0	0	0	0	0	0	0	0	0	0	0	0	0	0	0	0	0	0	0
0	0	0	0	0	0	0	0	0	0	0	0	0	0	0	0	0	0	0	0	0	0	0	0	0	0	0	0	0	0	0
0	0	0	0	0	0	0	0	0	0	0	0	0	0	0	0	0	0	0	0	0	0	0	0	0	0	0	0	0	0	0
0	0	0	0	0	0	0	0	0	0	0	0	0	0	0	0	0	0	0	0	0	0	0	0	0	0	0	0	0	0	0
0	0	0	0	0	0	0	0	0	0	0	0	0	0	0	0	0	0	0	0	0	0	0	0	0	0	0	0	0	0	0
0	0	0	0	0	0	0	0	0	0	0	0	0	0	0	0	0	0	0	0	0	0	0	0	0	0	0	0	0	0	0
0	0	0	0	0	0	0	0	0	0	0	0	0	0	0	0	0	0	0	0	0	0	0	0	0	0	0	0	0	0	0
0	0	0	0	0	0	0	0	0	0	0	0	0	0	0	0	0	0	0	0	0	0	0	0	0	0	0	0	0	0	0
0	0	0	0	0	0	0	0	0	0	0	0	0	0	0	0	0	0	0	0	0	0	0	0	0	0	0	0	0	0	0
0	0	0	0	0	0	0	0	0	0	0	0	0	0	0	0	0	0	0	0	0	0	0	0	0	0	0	0	0	0	0
0	0	0	0	0	0	0	0	0	0	0	0	0	0	0	0	0	0	0	0	0	0	0	0	0	0	0	0	0	0	0
0	0	0	0	0	0	0	0	0	0	0	0	0	0	0	0	0	0	0	0	0	0	0	0	0	0	0	0	0	0	0
0	0	0	0	0	0	0	0	0	0	0	0	0	0	0	0	0	0	0	0	0	0	0	0	0	0	0	0	0	0	0
0	0	0	0	0	0	0	0	0	0	0	0	0	0	0	0	0	0	0	0	0	0	0	0	0	0	0	0	0	0	0
0	0	0	0	0	0	0	0	0	0	0	0	0	0	0	0	0	0	0	0	0	0	0	0	0	0	0	0	0	0	0
0	0	0	0	0	0	0	0	0	0	0	0	0	0	0	0	0	0	0	0	0	0	0	0	0	0	0	0	0	0	0
0	0	0	0	0	0	0	0	0	0	0	0	0	0	0	0	0	0	0	0	0	0	0	0	0	0	0	0	0	0	0
0	0	0	0	0	0	0	0	0	0	0	0	0	0	0	0	0	0	0	0	0	0	0	0	0	0	0	0	0	0	0
0	0	0	0	0	0	0	0	0	0	0	0	0	0	0	0	0	0	0	0	0	0	0	0	0	0	0	0	0	0	0
0	0	0	0	0	0	0	0	0	0	0	0	0	0	0	0	0	0	0	0	0	0	0	0	0	0	0	0	0	0	0
0	0	0	0	0	0	0	0	0	0	0	0	0	0	0	0	0	0	0	0	0	0	0	0	0	0	0	0	0	0	0
0	0	0	0	0	0	0	0	0	0	0	0	0	0	0	0	0	0	0	0	0	0	0	0	0	0	0	0	0	0	0
0	0	0	0	0	0	0	0	0	0	0	0	0	0	0	0	0	0	0	0	0	0	0	0	0	0	0	0	0	0	0
0	0	0	0	0	0	0	0	0	0	0	0	0	0	0	0	0	0	0	0	0	0	0	0	0	0	0	0	0	0	0
0	0	0	0	0	0	0	0	0	0	0	0	0	0	0	0	0	0	0	0	0	0	0	0	0	0	0	0	0	0	0
0	0	0	0	0	0	0	0	0	0	0	0	0	0	0	0	0	0	0	0	0	0	0	0	0	0	0	0	0	0	0
0	0	0	0	0	0	0	0	0	0	0	0	0	0	0	0	0	0	0	0	0	0	0	0	0	0	0	0	0	0	0
0	0	0	0	0	0	0	0	0	0	0	0	0	0	0	0	0	0	0	0	0	0	0	0	0	0	0	0	0	0	0
0	0	0	0	0	0	0	0	0	0	0	0	0	0	0	0	0	0	0	0	0	0	0	0	0	0	0	0	0	0	0
0	0	0	0	0	0	0	0	0	0	0	0	0	0	0	0	0	0	0	0	0	0	0	0	0	0	0	0	0	0	0
0	0	0	0	0	0	0	0	0	0	0	0	0	0	0	0	0	0	0	0	0	0	0	0	0	0	0	0	0	0	0
0	0	0	0	0	0	0	0	0	0	0	0	0	0	0	0	0	0	0	0	0	0	0	0	0	0	0	0	0	0	0
0	0	0	0	0	0	0	0	0	0	0	0	0	0	0	0	0	0	0	0	0	0	0	0	0	0	0	0	0	0	0
0	0	0	0	0	0	0	0	0	0	0	0	0	0	0	0	0	0	0	0	0	0	0	0	0	0	0	0	0	0	0
0	0	0	0	0	0	0	0	0	0	0	0	0	0	0	0	0	0	0	0	0	0	0	0	0	0	0	0	0	0	0
0	0	0	0	0	0	0	0	0	0	0	0	0	0	0	0	0	0	0	0	0	0	0	0	0	0	0	0	0	0	0
0	0	0	0	0	0	0	0	0	0	0	0	0	0	0	0	0	0	0	0	0	0	0	0	0	0	0	0	0	0	0
0	0	0	0	0	0	0	0	0	0	0	0	0	0	0	0	0	0	0	0	0	0	0	0	0	0	0	0	0	0	0
0	0	0	0	0	0	0	0	0	0	0	0	0	0	0	0	0	0	0	0	0	0	0	0	0	0	0	0	0	0	0
0	0	0	0	0	0	0	0	0	0	0	0	0	0	0	0	0	0	0	0	0	0	0	0	0	0	0	0	0	0	0
0	0	0	0	0	0	0	0	0	0	0	0	0	0	0	0	0	0	0	0	0	0	0	0	0	0	0	0	0	0	0
0	0	0	0	0	0	0	0	0	0	0	0	0	0	0	0	0	0	0	0	0	0	0	0	0	0	0	0	0	0	0
0	0	0	0	0	0	0	0	0	0	0	0	0	0	0	0	0	0	0	0	0	0	0	0	0	0	0	0	0	0	0
0	0	0	0	0	0	0	0	0	0	0	0	0	0	0	0	0	0	0	0	0	0	0	0	0	0	0	0	0	0	0
0	0	0	0	0	0	0	0	0	0	0	0	0	0	0	0	0	0	0	0	0	0	0	0	0	0	0	0	0	0	0
0	0	0	0	0	0	0	0	0	0	0	0	0	0	0	0	0	0	0	0	0	0	0	0	0	0	0	0	0	0	0
0	0	0	0	0	0	0	0	0	0	0	0	0	0	0	0	0	0	0	0	0	0	0	0	0	0	0	0	0	0	0
0	0	0	0	0	0	0	0	0	0	0	0	0	0	0	0	0	0	0	0	0	0	0	0	0	0	0	0	0	0	0
0	0	0	0	0	0	0	0	0	0	0	0	0	0	0	0	0	0	0	0	0	0	0	0	0	0	0	0	0	0	0
0	0	0	0	0	0	0	0	0	0	0	0	0	0	0	0	0	0	0	0	0	0	0	0	0	0	0	0	0	0	0
0	0	0	0	0	0	0	0	0	0	0	0	0	0	0	0	0	0	0	0	0	0	0	0	0	0	0	0	0	0	0
0	0	0	0	0	0	0	0	0	0	0	0	0	0	0	0	0	0	0	0	0	0	0	0	0	0	0	0	0	0	0
0	0	0	0	0	0	0	0	0	0	0	0	0	0	0	0	0	0	0	0	0	0	0	0	0	0	0	0	0	0	0
0	0	0	0	0	0	0	0	0	0	0	0	0	0	0	0	0	0	0	0	0	0	0	0	0	0	0	0	0	0	0
0	0	0	0	0	0	0	0	0	0	0	0	0	0	0	0	0	0	0	0	0	0	0	0	0	0	0	0	0	0	0
0	0	0	0	0	0	0	0	0	0	0	0	0	0	0	0	0	0	0	0	0	0	0	0	0	0	0	0	0	0	0
0	0	0	0	0	0	0	0	0	0	0	0	0	0	0	0	0	0	0	0	0	0	0	0	0	0	0	0	0	0	0
0	0	0	0	0	0	0	0	0	0	0	0	0	0	0	0	0	0	0	0	0	0	0	0	0	0	0	0	0	0	0
0	0	0	0	0	0	0	0	0	0	0	0	0	0	0	0	0	0	0	0	0	0	0	0	0	0	0	0	0	0	0
0	0	0	0	0	0	0	0	0	0	0	0	0	0	0	0	0	0	0	0	0	0	0	0	0	0	0	0	0	0	0
0	0	0	0	0	0	0	0	0	0	0	0	0	0	0	0	0	0	0	0	0	0	0	0	0	0	0	0	0	0	0
0	0	0	0	0	0	0	0	0	0	0	0	0	0	0	0	0	0	0	0	0	0	0	0	0	0	0	0	0	0	0
0	0	0	0	0	0	0	0	0	0	0	0	0	0	0	0	0	0	0	0	0	0	0	0	0	0	0	0	0	0	0
0	0	0	0	0	0	0	0	0	0	0	0	0	0	0	0	0	0	0	0	0	0	0	0	0	0	0	0	0	0	0
0	0	0	0	0	0	0	0	0	0	0	0	0	0	0	0	0	0	0	0	0	0	0	0	0	0	0	0	0	0	0
0	0	0	0	0	0	0	0	0	0	0	0	0	0	0	0	0	0	0	0	0	0	0	0	0	0	0	0	0	0	0
0	0	0	0	0	0	0	0	0	0	0	0	0	0	0	0	0	0	0	0	0	0	0	0	0	0	0	0	0	0	0
0	0	0	0	0	0	0	0	0	0	0	0	0	0	0	0	0	0	0	0	0	0	0	0	0	0	0	0	0	0	0
0	0	0	0	0	0	0	0	0	0	0	0	0	0	0	0	0	0	0	0	0	0	0	0	0	0	0	0	0	0	0
0	0	0	0	0	0	0	0	0	0	0	0	0	0	0	0	0	0	0	0	0	0	0	0	0	0	0	0	0	0	0
0	0	0	0	0	0	0	0	0	0	0	0	0	0	0	0	0	0	0	0	0	0	0	0	0	0	0	0	0	0	0
0	0	0	0	0	0	0	0	0	0	0	0	0	0	0	0	0	0	0	0	0	0	0	0	0	0	0	0	0	0	0
0	0	0	0	0	0	0	0	0	0	0	0	0	0	0	0	0	0	0	0	0	0	0	0	0	0	0	0	0	0	0
0	0	0	0	0	0	0	0	0	0	0	0	0	0	0	0	0	0	0	0	0	0	0	0	0	0	0	0	0	0	0
0	0	0	0	0	0	0	0	0	0	0	0	0	0	0	0	0	0	0	0	0	0	0	0	0	0	0	0	0	0	0
0	0	0	0	0	0	0	0	0	0	0	0	0	0	0	0	0	0	0	0	0	0	0	0	0	0	0	0	0	0	0
0	0	0	0	0	0	0	0	0	0	0	0	0	0	0	0	0	0	0	0	0	0	0	0	0	0	0	0	0	0	0
0	0	0	0	0	0	0	0	0	0	0	0	0	0	0	0	0	0	0	0	0	0	0	0	0	0	0	0	0	0	0
0	0	0	0	0	0	0	0	0	0	0	0	0	0	0	0	0	0	0	0	0	0	0	0	0	0	0	0	0	0	0
0	0	0	0	0	0	0	0	0	0	0	0	0	0	0	0	0	0	0	0	0	0	0	0	0	0	0	0	0	0	0
0	0	0	0	0	0	0	0	0	0	0	0	0	0	0	0	0	0	0	0	0	0	0	0	0	0	0	0	0	0	0
0	0	0	0	0	0	0	0	0	0	0	0	0	0	0	0	0	0	0	0	0	0	0	0	0	0	0	0	0	0	0
0	0	0	0	0	0	0	0	0	0	0	0	0	0	0	0	0	0	0	0	0	0	0	0	0	0	0	0	0	0	0
0	0	0	0	0	0	0	0	0	0	0	0	0	0	0	0	0	0	0	0	0	0	0	0	0	0	0	0	0	0	0
0	0	0	0	0	0	0	0	0	0	0	0	0	0	0	0	0	0	0	0	0	0	0	0	0	0	0	0	0	0	0
0	0	0	0	0	0	0	0	0	0	0	0	0	0	0	0	0	0	0	0	0	0	0	0	0	0	0	0	0	0	0
0	0	0	0	0	0	0	0	0	0	0	0	0	0	0	0	0	0	0	0	0	0	0	0	0	0	0	0	0	0	0
0	0	0	0	0	0	0	0	0	0	0	0	0	0	0	0	0	0	0	0	0	0	0	0	0	0	0	0	0	0	0
0	0	0	0	0	0	0	0	0	0	0	0	0	0	0	0	0	0	0	0	0	0	0	0	0	0	0	0	0	0	0
0	0	0	0	0	0	0	0	0	0	0	0	0	0	0	0	0	0	0	0	0	0	0	0	0	0	0	0	0	0	0
0	0	0	0	0	0	0	0	0	0	0	0	0	0	0	0	0	0	0	0	0	0	0	0	0	0	0	0	0	0	0
0	0	0	0	0	0	0	0	0	0	0	0	0	0	0	0	0	0	0	0	0	0	0	0	0	0	0	0	0	0	0
0	0	0	0	0	0	0	0	0	0	0	0	0	0	0	0	0	0	0	0	0	0	0	0	0	0	0	0	0	0	0
0	0	0	0	0	0	0	0	0	0	0	0	0	0	0	0	0	0	0	0	0	0	0	0	0	0	0	0	0	0	0
0	0	0	0	0	0	0	0	0	0	0	0	0	0	0	0	0	0	0	0	0	0	0	0	0	0	0	0	0	0	0
0	0	0	0	0	0	0	0	0	0	0	0	0	0	0	0	0	0	0	0	0	0	0	0	0	0	0	0	0	0	0
0	0	0	0	0	0	0	0	0	0	0	0	0	0	0	0	0	0	0	0	0	0	0	0	0	0	0	0	0	0	0
0	0	0	0	0	0	0	0	0	0	0	0	0	0	0	0	0	0	0	0	0	0	0	0	0	0	0	0	0	0	0
0	0	0	0	0	0	0	0	0	0	0	0	0	0	0	0	0	0	0	0	0	0	0	0	0	0	0	0	0	0	0
0	0	0	0	0	0	0	0	0	0	0	0	0	0	0	0	0	0	0	0	0	0	0	0	0	0	0	0	0	0	0
0	0	0	0	0	0	0	0	0	0	0	0	0	0	0	0	0	0	0	0	0	0	0	0	0	0	0	0	0	0	0
0	0	0	0	0	0	0	0	0	0	0	0	0	0	0	0	0	0	0	0	0	0	0	0	0	0	0	0	0	0	0
0	0	0	0	0	0	0	0	0	0	0	0	0	0	0	0	0	0	0	0	0	0	0	0	0	0	0	0	0	0	0
0	0	0	0	0	0	0	0	0	0	0	0	0	0	0	0	0	0	0	0	0	0	0	0	0	0	0	0	0	0	0
0	0	0	0	0	0	0	0	0	0	0	0	0	0	0	0	0	0	0	0	0	0	0	0	0	0	0	0	0	0	0
0	0	0	0	0	0	0	0	0	0	0	0	0	0	0	0	0	0	0	0	0	0	0	0	0	0	0	0	0	0	0
0	0	0	0	0	0	0	0	0	0	0	0	0	0	0	0	0	0	0	0	0	0	0	0	0	0	0	0	0	0	0
0	0	0	0	0	0	0	0	0	0	0	0	0	0	0	0	0	0	0	0	0	0	0	0	0	0	0	0	0	0	0
0	0	0	0	0	0	0	0	0	0	0	0	0	0	0	0	0	0	0	0	0	0	0	0	0	0	0	0	0	0	0
0	0	0	0	0	0	0	0	0	0	0	0	0	0	0	0	0	0	0	0	0	0	0	0	0	0	0	0	0	0	0
0	0	0	0	0	0	0	0	0	0	0	0	0	0	0	0	0	0	0	0	0	0	0	0	0	0	0	0	0	0	0
0	0	0	0	0	0	0	0	0	0	0	0	0	0	0	0	0	0	0	0	0	0	0	0	0	0	0	0	0	0	0
0	0	0	0	0	0	0	0	0	0	0	0	0	0	0	0	0	0	0	0	0	0	0	0	0	0	0	0	0	0	0
0	0	0	0	0	0	0	0	0	0	0	0	0	0	0	0	0	0	0	0	0	0	0	0	0	0	0	0	0	0	0
0	0	0	0	0	0	0	0	0	0	0	0	0	0	0	0	0	0	0	0	0	0	0	0	0	0	0	0	0	0	0
0	0	0	0	0	0	0	0	0	0	0	0	0	0	0	0	0	0	0	0	0	0	0	0	0	0	0	0	0	0	0
0	0	0	0	0	0	0	0	0	0	0	0	0	0	0	0	0	0	0	0	0	0	0	0	0	0	0	0	0	0	0
0	0	0	0	0	0	0	0	0	0	0	0	0	0	0	0	0	0	0	0	0	0	0	0	0	0	0	0	0	0	0
0	0	0	0	0	0	0	0	0	0	0	0	0	0	0	0	0	0	0	0	0	0	0	0	0	0	0	0	0	0	0
0	0	0	0	0	0	0	0	0	0	0	0	0	0	0	0	0	0	0	0	0	0	0	0	0	0	0	0	0	0	0
0	0	0	0	0	0	0	0	0	0	0	0	0	0	0	0	0	0	0	0	0	0	0	0	0	0	0	0	0	0	0
0	0	0	0	0	0	0	0	0	0	0	0	0	0	0	0	0	0	0	0	0	0	0	0	0	0	0	0	0	0	0
0	0	0	0	0	0	0	0	0	0	0	0	0	0	0	0	0	0	0	0	0	0	0	0	0	0	0	0	0	0	0
0	0	0	0	0	0	0	0	0	0	0	0	0	0	0	0	0	0	0	0	0	0	0	0	0	0	0	0	0	0	0
0	0	0	0	0	0	0	0	0	0	0	0	0	0	0	0	0	0	0	0	0	0	0	0	0	0	0	0	0	0	0
0	0	0	0	0	0	0	0	0	0	0	0	0	0	0	0	0	0	0	0	0	0	0	0	0	0	0	0	0	0	0
0	0	0	0	0	0	0	0	0	0	0	0	0	0	0	0	0	0	0	0	0	0	0	0	0	0	0	0	0	0	0
0	0	0	0	0	0	0	0	0	0	0	0	0	0	0	0	0	0	0	0	0	0	0	0	0	0	0	0	0	0	0
0	0	0	0	0	0	0	0	0	0	0	0	0	0	0	0	0	0	0	0	0	0	0	0	0	0	0	0	0	0	0
0	0	0	0	0	0	0	0	0	0	0	0	0	0	0	0	0	0	0	0	0	0	0	0	0	0	0	0	0	0	0
0	0	0	0	0	0	0	0	0	0	0	0	0	0	0	0	0	0	0	0	0	0	0	0	0	0	0	0	0	0	0
0	0	0	0	0	0	0	0	0	0	0	0	0	0	0	0	0	0	0	0	0	0	0	0	0	0	0	0	0	0	0
0	0	0	0	0	0	0	0	0	0	0	0	0	0	0	0	0	0	0	0	0	0	0	0	0	0	0	0	0	0	0
0	0	0	0	0	0	0	0	0	0	0	0	0	0	0	0	0	0	0	0	0	0	0	0	0	0	0	0	0	0	0
0	0	0	0	0	0	0	0	0	0	0	0	0	0	0	0	0	0	0	0	0	0	0	0	0	0	0	0	0	0	0
0	0	0	0	0	0	0	0	0	0	0	0	0	0	0	0	0	0	0	0	0	0	0	0	0	0	0	0	0	0	0
0	0	0	0	0	0	0	0	0	0	0	0	0	0	0	0	0	0	0	0	0	0	0	0	0	0	0	0	0	0	0
0	0	0	0	0	0	0	0	0	0	0	0	0	0	0	0	0	0	0	0	0	0	0	0	0	0	0	0	0	0	0
0	0	0	0	0	0	0	0	0	0	0	0	0	0	0	0	0	0	0	0	0	0	0	0	0	0	0	0	0	0	0
0	0	0	0	0	0	0	0	0	0	0	0	0	0	0	0	0	0	0	0	0	0	0	0	0	0	0	0	0	0	0
0	0	0	0	0	0	0	0	0	0	0	0	0	0	0	0	0	0	0	0	0	0	0	0	0	0	0	0	0	0	0
0	0	0	0	0	0	0	0	0	0	0	0	0	0	0	0	0	0	0	0	0	0	0	0	0	0	0	0	0	0	0
0	0	0	0	0	0	0	0	0	0	0	0	0	0	0	0	0	0	0	0	0	0	0	0	0	0	0	0	0	0	0
0	0	0	0	0	0	0	0	0	0	0	0	0	0	0	0	0	0	0	0	0	0	0	0	0	0	0	0	0	0	0
0	0	0	0	0	0	0	0	0	0	0	0	0	0	0	0	0	0	0	0	0	0	0	0	0	0	0	0	0	0	0
0	0	0	0	0	0	0	0	0	0	0	0	0	0	0	0	0	0	0	0	0	0	0	0	0	0	0	0	0	0	0
0	0	0	0	0	0	0	0	0	0	0	0	0	0	0	0	0	0	0	0	0	0	0	0	0	0	0	0	0	0	0
0	0	0	0	0	0	0	0	0	0	0	0	0	0	0	0	0	0	0	0	0	0	0	0	0	0	0	0	0	0	0
0	0	0	0	0	0	0	0	0	0	0	0	0	0	0	0	0	0	0	0	0	0	0	0	0	0	0	0	0	0	0
0	0	0	0	0	0	0	0	0	0	0	0	0	0	0	0	0	0	0	0	0	0	0	0	0	0	0	0	0	0	0
0	0	0	0	0	0	0	0	0	0	0	0	0	0	0	0	0	0	0	0	0	0	0	0	0	0	0	0	0	0	0
0	0	0	0	0	0	0	0	0	0	0	0	0	0	0	0	0	0	0	0	0	0	0	0	0	0	0	0	0	0	0
0	0	0	0	0	0	0	0	0	0	0	0	0	0	0	0	0	0	0	0	0	0	0	0	0	0	0	0	0	0	0
0	0	0	0	0	0	0	0	0	0	0	0	0	0	0	0	0	0	0	0	0	0	0	0	0	0	0	0	0	0	0
0	0	0	0	0	0	0	0	0	0	0	0	0	0	0	0	0	0	0	0	0	0	0	0	0	0	0	0	0	0	0
0	0	0	0	0	0	0	0	0	0	0	0	0	0	0	0	0	0	0	0	0	0	0	0	0	0	0	0	0	0	0
0	0	0	0	0	0	0	0	0	0	0	0	0	0	0	0	0	0	0	0	0	0	0	0	0	0	0	0	0	0	0
0	0	0	0	0	0	0	0	0	0	0	0	0	0	0	0	0	0	0	0	0	0	0	0	0	0	0	0	0	0	0
0	0	0	0	0	0	0	0	0	0	0	0	0	0	0	0	0	0	0	0	0	0	0	0	0	0	0	0	0	0	0
0	0	0	0	0	0	0	0	0	0	0	0	0	0	0	0	0	0	0	0	0	0	0	0	0	0	0	0	0	0	0
0	0	0	0	0	0	0	0	0	0	0	0	0	0	0	0	0	0	0	0	0	0	0	0	0	0	0	0	0	0	0
0	0	0	0	0	0	0	0	0	0	0	0	0	0	0	0	0	0	0	0	0	0	0	0	0	0	0	0	0	0	0
0	0	0	0	0	0	0	0	0	0	0	0	0	0	0	0	0	0	0	0	0	0	0	0	0	0	0	0	0	0	0
0	0	0	0	0	0	0	0	0	0	0	0	0	0	0	0	0	0	0	0	0	0	0	0	0	0	0	0	0	0	0
0	0	0	0	0	0	0	0	0	0	0	0	0	0	0	0	0	0	0	0	0	0	0	0	0	0	0	0	0	0	0
0	0	0	0	0	0	0	0	0	0	0	0	0	0	0	0	0	0	0	0	0	0	0	0	0	0	0	0	0	0	0
0	0	0	0	0	0	0	0	0	0	0	0	0	0	0	0	0	0	0	0	0	0	0	0	0	0	0	0	0	0	0
0	0	0	0	0	0	0	0	0	0	0	0	0	0	0	0	0	0	0	0	0	0	0	0	0	0	0	0	0	0	0
0	0	0	0	0	0	0	0	0	0	0	0	0	0	0	0	0	0	0	0	0	0	0	0	0	0	0	0	0	0	0
0	0	0	0	0	0	0	0	0	0	0	0	0	0	0	0	0	0	0	0	0	0	0	0	0	0	0	0	0	0	0
0	0	0	0	0	0	0	0	0	0	0	0	0	0	0	0	0	0	0	0	0	0	0	0	0	0	0	0	0	0	0
0	0	0	0	0	0	0	0	0	0	0	0	0	0	0	0	0	0	0	0	0	0	0	0	0	0	0	0	0	0	0
0	0	0	0	0	0	0	0	0	0	0	0	0	0	0	0	0	0	0	0	0	0	0	0	0	0	0	0	0	0	0
0	0	0	0	0	0	0	0	0	0	0	0	0	0	0	0	0	0	0	0	0	0	0	0	0	0	0	0	0	0	0
0	0	0	0	0	0	0	0	0	0	0	0	0	0	0	0	0	0	0	0	0	0	0	0	0	0	0	0	0	0	0
0	0	0	0	0	0	0	0	0	0	0	0	0	0	0	0	0	0	0	0	0	0	0	0	0	0	0	0	0	0	0
0	0	0	0	0	0	0	0	0	0	0	0	0	0	0	0	0	0	0	0	0	0	0	0	0	0	0	0	0	0	0
0	0	0	0	0	0	0	0	0	0	0	0	0	0	0	0	0	0	0	0	0	0	0	0	0	0	0	0	0	0	0
0	0	0	0	0	0	0	0	0	0	0	0	0	0	0	0	0	0	0	0	0	0	0	0	0	0	0	0	0	0	0
0	0	0	0	0	0	0	0	0	0	0	0	0	0	0	0	0	0	0	0	0	0	0	0	0	0	0	0	0	0	0
0	0	0	0	0	0	0	0	0	0	0	0	0	0	0	0	0	0	0	0	0	0	0	0	0	0	0	0	0	0	0
0	0	0	0	0	0	0	0	0	0	0	0	0	0	0	0	0	0	0	0	0	0	0	0	0	0	0	0	0	0	0
0	0	0	0	0	0	0	0	0	0	0	0	0	0	0	0	0	0	0	0	0	0	0	0	0	0	0	0	0	0	0
0	0	0	0	0	0	0	0	0	0	0	0	0	0	0	0	0	0	0	0	0	0	0	0	0	0	0	0	0	0	0
0	0	0	0	0	0	0	0	0	0	0	0	0	0	0	0	0	0	0	0	0	0	0	0	0	0	0	0	0	0	0
0	0	0	0	0	0	0	0	0	0	0	0	0	0	0	0	0	0	0	0	0	0	0	0	0	0	0	0	0	0	0
0	0	0	0	0	0	0	0	0	0	0	0	0	0	0	0	0	0	0	0	0	0	0	0	0	0	0	0	0	0	0
0	0	0	0	0	0	0	0	0	0	0	0	0	0	0	0	0	0	0	0	0	0	0	0	0	0	0	0	0	0	0
0	0	0	0	0	0	0	0	0	0	0	0	0	0	0	0	0	0	0	0	0	0	0	0	0	0	0	0	0	0	0
0	0	0	0	0	0	0	0	0	0	0	0	0	0	0	0	0	0	0	0	0	0	0	0	0	0	0	0	0	0	0
0	0	0	0	0	0	0	0	0	0	0	0	0	0	0	0	0	0	0	0	0	0	0	0	0	0	0	0	0	0	0
0	0	0	0	0	0	0	0	0	0	0	0	0	0	0	0	0	0	0	0	0	0	0	0	0	0	0	0	0	0	0
0	0	0	0	0	0	0	0	0	0	0	0	0	0	0	0	0	0	0	0	0	0	0	0	0	0	0	0	0	0	0
0	0	0	0	0	0	0	0	0	0	0	0	0	0	0	0	0	0	0	0	0	0	0	0	0	0	0	0	0	0	0
0	0	0	0	0	0	0	0	0	0	0	0	0	0	0	0	0	0	0	0	0	0	0	0	0	0	0	0	0	0	0
0	0	0	0	0	0	0	0	0	0	0	0	0	0	0	0	0	0	0	0	0	0	0	0	0	0	0	0	0	0	0
0	0	0	0	0	0	0	0	0	0	0	0	0	0	0	0	0	0	0	0	0	0	0	0	0	0	0	0	0	0	0
0	0	0	0	0	0	0	0	0	0	0	0	0	0	0	0	0	0	0	0	0	0	0	0	0	0	0	0	0	0	0
0	0	0	0	0	0	0	0	0	0	0	0	0	0	0	0	0	0	0	0	0	0	0	0	0	0	0	0	0	0	0
0	0	0	0	0	0	0	0	0	0	0	0	0	0	0	0	0	0	0	0	0	0	0	0	0	0	0	0	0	0	0
0	0	0	0	0	0	0	0	0	0	0	0	0	0	0	0	0	0	0	0	0	0	0	0	0	0	0	0	0	0	0
0	0	0	0	0	0	0	0	0	0	0	0	0	0	0	0	0	0	0	0	0	0	0	0	0	0	0	0	0	0	0
0	0	0	0	0	0	0	0	0	0	0	0	0	0	0	0	0	0	0	0	0	0	0	0	0	0	0	0	0	0	0
0	0	0	0	0	0	0	0	0	0	0	0	0	0	0	0	0	0	0	0	0	0	0	0	0	0	0	0	0	0	0
0	0	0	0	0	0	0	0	0	0	0	0	0	0	0	0	0	0	0	0	0	0	0	0	0	0	0	0	0	0	0
0	0	0	0	0	0	0	0	0	0	0	0	0	0	0	0	0	0	0	0	0	0	0	0	0	0	0	0	0	0	0
0	0	0	0	0	0	0	0	0	0	0	0	0	0	0	0	0	0	0	0	0	0	0	0	0	0	0	0	0	0	0
0	0	0	0	0	0	0	0	0	0	0	0	0	0	0	0	0	0	0	0	0	0	0	0	0	0	0	0	0	0	0
0	0	0	0	0	0	0	0	0	0	0	0	0	0	0	0	0	0	0	0	0	0	0	0	0	0	0	0	0	0	0
0	0	0	0	0	0	0	0	0	0	0	0	0	0	0	0	0	0	0	0	0	0	0	0	0	0	0	0	0	0	0
0	0	0	0	0	0	0	0	0	0	0	0	0	0	0	0	0	0	0	0	0	0	0	0	0	0	0	0	0	0	0
0	0	0	0	0	0	0	0	0	0	0	0	0	0	0	0	0	0	0	0	0	0	0	0	0	0	0	0	0	0	0
0	0	0	0	0	0	0	0	0	0	0	0	0	0	0	0	0	0	0	0	0	0	0	0	0	0	0	0	0	0	0
0	0	0	0	0	0	0	0	0	0	0	0	0	0	0	0	0	0	0	0	0	0	0	0	0	0	0	0	0	0	0
0	0	0	0	0	0	0	0	0	0	0	0	0	0	0	0	0	0	0	0	0	0	0	0	0	0	0	0	0	0	0
0	0	0	0	0	0	0	0	0	0	0	0	0	0	0	0	0	0	0	0	0	0	0	0	0	0	0	0	0	0	0
0	0	0	0	0	0	0	0	0	0	0	0	0	0	0	0	0	0	0	0	0	0	0	0	0	0	0	0	0	0	0
0	0	0	0	0	0	0	0	0	0	0	0	0	0	0	0	0	0	0	0	0	0	0	0	0	0	0	0	0	0	0
0	0	0	0	0	0	0	0	0	0	0	0	0	0	0	0	0	0	0	0	0	0	0	0	0	0	0	0	0	0	0
0	0	0	0	0	0	0	0	0	0	0	0	0	0	0	0	0	0	0	0	0	0	0	0	0	0	0	0	0	0	0
0	0	0	0	0	0	0	0	0	0	0	0	0	0	0	0	0	0	0	0	0	0	0	0	0	0	0	0	0	0	0
0	0	0	0	0	0	0	0	0	0	0	0	0	0	0	0	0	0	0	0	0	0	0	0	0	0	0	0	0	0	0
0	0	0	0	0	0	0	0	0	0	0	0	0	0	0	0	0	0	0	0	0	0	0	0	0	0	0	0	0	0	0
0	0	0	0	0	0	0	0	0	0	0	0	0	0	0	0	0	0	0	0	0	0	0	0	0	0	0	0	0	0	0
0	0	0	0	0	0	0	0	0	0	0	0	0	0	0	0	0	0	0	0	0	0	0	0	0	0	0	0	0	0	0
0	0	0	0	0	0	0	0	0	0	0	0	0	0	0	0	0	0	0	0	0	0	0	0	0	0	0	0	0	0	0
0	0	0	0	0	0	0	0	0	0	0	0	0	0	0	0	0	0	0	0	0	0	0	0	0	0	0	0	0	0	0
0	0	0	0	0	0	0	0	0	0	0	0	0	0	0	0	0	0	0	0	0	0	0	0	0	0	0	0	0	0	0
0	0	0	0	0	0	0	0	0	0	0	0	0	0	0	0	0	0	0	0	0	0	0	0	0	0	0	0	0	0	0
0	0	0	0	0	0	0	0	0	0	0	0	0	0	0	0	0	0	0	0	0	0	0	0	0	0	0	0	0	0	0
0	0	0	0	0	0	0	0	0	0	0	0	0	0	0	0	0	0	0	0	0	0	0	0	0	0	0	0	0	0	0
0	0	0	0	0	0	0	0	0	0	0	0	0	0	0	0	0	0	0	0	0	0	0	0	0	0	0	0	0	0	0
0	0	0	0	0	0	0	0	0	0	0	0	0	0	0	0	0	0	0	0	0	0	0	0	0	0	0	0	0	0	0
0	0	0	0	0	0	0	0	0	0	0	0	0	0	0	0	0	0	0	0	0	0	0	0	0	0	0	0	0	0	0
0	0	0	0	0	0	0	0	0	0	0	0	0	0	0	0	0	0	0	0	0	0	0	0	0	0	0	0	0	0	0
0	0	0	0	0	0	0	0	0	0	0	0	0	0	0	0	0	0	0	0	0	0	0	0	0	0	0	0	0	0	0
0	0	0	0	0	0	0	0	0	0	0	0	0	0	0	0	0	0	0	0	0	0	0	0	0	0	0	0	0	0	0
0	0	0	0	0	0	0	0	0	0	0	0	0	0	0	0	0	0	0	0	0	0	0	0	0	0	0	0	0	0	0
0	0	0	0	0	0	0	0	0	0	0	0	0	0	0	0	0	0	0	0	0	0	0	0	0	0	0	0	0	0	0
0	0	0	0	0	0	0	0	0	0	0	0	0	0	0	0	0	0	0	0	0	0	0	0	0	0	0	0	0	0	0
0	0	0	0	0	0	0	0	0	0	0	0	0	0	0	0	0	0	0	0	0	0	0	0	0	0	0	0	0	0	0
0	0	0	0	0	0	0	0	0	0	0	0	0	0	0	0	0	0	0	0	0	0	0	0	0	0	0	0	0	0	0
0	0	0	0	0	0	0	0	0	0	0	0	0	0	0	0	0	0	0	0	0	0	0	0	0	0	0	0	0	0	0
0	0	0	0	0	0	0	0	0	0	0	0	0	0	0	0	0	0	0	0	0	0	0	0	0	0	0	0	0	0	0
0	0	0	0	0	0	0	0	0	0	0	0	0	0	0	0	0	0	0	0	0	0	0	0	0	0	0	0	0	0	0
0	0	0	0	0	0	0	0	0	0	0	0	0	0	0	0	0	0	0	0	0	0	0	0	0	0	0	0	0	0	0
0	0	0	0	0	0	0	0	0	0	0	0	0	0	0	0	0	0	0	0	0	0	0	0	0	0	0	0	0	0	0
0	0	0	0	0	0	0	0	0	0	0	0	0	0	0	0	0	0	0	0	0	0	0	0	0	0	0	0	0	0	0
0	0	0	0	0	0	0	0	0	0	0	0	0	0	0	0	0	0	0	0	0	0	0	0	0	0	0	0	0	0	0
0	0	0	0	0	0	0	0	0	0	0	0	0	0	0	0	0	0	0	0	0	0	0	0	0	0	0	0	0	0	0
0	0	0	0	0	0	0	0	0	0	0	0	0	0	0	0	0	0	0	0	0	0	0	0	0	0	0	0	0	0	0
0	0	0	0	0	0	0	0	0	0	0	0	0	0	0	0	0	0	0	0	0	0	0	0	0	0	0	0	0	0	0
0	0	0	0	0	0	0	0	0	0	0	0	0	0	0	0	0	0	0	0	0	0	0	0	0	0	0	0	0	0	0
0	0	0	0	0	0	0	0	0	0	0	0	0	0	0	0	0	0	0	0	0	0	0	0	0	0	0	0	0	0	0
0	0	0	0	0	0	0	0	0	0	0	0	0	0	0	0	0	0	0	0	0	0	0	0	0	0	0	0	0	0	0
0	0	0	0	0	0	0	0	0	0	0	0	0	0	0	0	0	0	0	0	0	0	0	0	0	0	0	0	0	0	0
0	0	0	0	0	0	0	0	0	0	0	0	0	0	0	0	0	0	0	0	0	0	0	0	0	0	0	0	0	0	0
0	0	0	0	0	0	0	0	0	0	0	0	0	0	0	0	0	0	0	0	0	0	0	0	0	0	0	0	0	0	0
0	0	0	0	0	0	0	0	0	0	0	0	0	0	0	0	0	0	0	0	0	0	0	0	0	0	0	0	0	0	0
0	0	0	0	0	0	0	0	0	0	0	0	0	0	0	0	0	0	0	0	0	0	0	0	0	0	0	0	0	0	0
0	0	0	0	0	0	0	0	0	0	0	0	0	0	0	0	0	0	0	0	0	0	0	0	0	0	0	0	0	0	0
0	0	0	0	0	0	0	0	0	0	0	0	0	0	0	0	0	0	0	0	0	0	0	0	0	0	0	0	0	0	0
0	0	0	0	0	0	0	0	0	0	0	0	0	0	0	0	0	0	0	0	0	0	0	0	0	0	0	0	0	0	0
0	0	0	0	0	0	0	0	0	0	0	0	0	0	0	0	0	0	0	0	0	0	0	0	0	0	0	0	0	0	0
0	0	0	0	0	0	0	0	0	0	0	0	0	0	0	0	0	0	0	0	0	0	0	0	0	0	0	0	0	0	0
0	0	0	0	0	0	0	0	0	0	0	0	0	0	0	0	0	0	0	0	0	0	0	0	0	0	0	0	0	0	0
0	0	0	0	0	0	0	0	0	0	0	0	0	0	0	0	0	0	0	0	0	0	0	0	0	0	0	0	0	0	0
0	0	0	0	0	0	0	0	0	0	0	0	0	0	0	0	0	0	0	0	0	0	0	0	0	0	0	0	0	0	0
0	0	0	0	0	0	0	0	0	0	0	0	0	0	0	0	0	0	0	0	0	0	0	0	0	0	0	0	0	0	0
0	0	0	0	0	0	0	0	0	0	0	0	0	0	0	0	0	0	0	0	0	0	0	0	0	0	0	0	0	0	0
0	0	0	0	0	0	0	0	0	0	0	0	0	0	0	0	0	0	0	0	0	0	0	0	0	0	0	0	0	0	0
0	0	0	0	0	0	0	0	0	0	0	0	0	0	0	0	0	0	0	0	0	0	0	0	0	0	0	0	0	0	0
0	0	0	0	0	0	0	0	0	0	0	0	0	0	0	0	0	0	0	0	0	0	0	0	0	0	0	0	0	0	0
0	0	0	0	0	0	0	0	0	0	0	0	0	0	0	0	0	0	0	0	0	0	0	0	0	0	0	0	0	0	0
0	0	0	0	0	0	0	0	0	0	0	0	0	0	0	0	0	0	0	0	0	0	0	0	0	0	0	0	0	0	0
0	0	0	0	0	0	0	0	0	0	0	0	0	0	0	0	0	0	0	0	0	0	0	0	0	0	0	0	0	0	0
0	0	0	0	0	0	0	0	0	0	0	0	0	0	0	0	0	0	0	0	0	0	0	0	0	0	0	0	0	0	0
0	0	0	0	0	0	0	0	0	0	0	0	0	0	0	0	0	0	0	0	0	0	0	0	0	0	0	0	0	0	0
0	0	0	0	0	0	0	0	0	0	0	0	0	0	0	0	0	0	0	0	0	0	0	0	0	0	0	0	0	0	0
0	0	0	0	0	0	0	0	0	0	0	0	0	0	0	0	0	0	0	0	0	0	0	0	0	0	0	0	0	0	0
0	0	0	0	0	0	0	0	0	0	0	0	0	0	0	0	0	0	0	0	0	0	0	0	0	0	0	0	0	0	0
0	0	0	0	0	0	0	0	0	0	0	0	0	0	0	0	0	0	0	0	0	0	0	0	0	0	0	0	0	0	0
0	0	0	0	0	0	0	0	0	0	0	0	0	0	0	0	0	0	0	0	0	0	0	0	0	0	0	0	0	0	0
0	0	0	0	0	0	0	0	0	0	0	0	0	0	0	0	0	0	0	0	0	0	0	0	0	0	0	0	0	0	0
0	0	0	0	0	0	0	0	0	0	0	0	0	0	0	0	0	0	0	0	0	0	0	0	0	0	0	0	0	0	0
0	0	0	0	0	0	0	0	0	0	0	0	0	0	0	0	0	0	0	0	0	0	0	0	0	0	0	0	0	0	0
0	0	0	0	0	0	0	0	0	0	0	0	0	0	0	0	0	0	0	0	0	0	0	0	0	0	0	0	0	0	0
0	0	0	0	0	0	0	0	0	0	0	0	0	0	0	0	0	0	0	0	0	0	0	0	0	0	0	0	0	0	0
0	0	0	0	0	0	0	0	0	0	0	0	0	0	0	0	0	0	0	0	0	0	0	0	0	0	0	0	0	0	0
0	0	0	0	0	0	0	0	0	0	0	0	0	0	0	0	0	0	0	0	0	0	0	0	0	0	0	0	0	0	0
0	0	0	0	0	0	0	0	0	0	0	0	0	0	0	0	0	0	0	0	0	0	0	0	0	0	0	0	0	0	0
0	0	0	0	0	0	0	0	0	0	0	0	0	0	0	0	0	0	0	0	0	0	0	0	0	0	0	0	0	0	0
0	0	0	0	0	0	0	0	0	0	0	0	0	0	0	0	0	0	0	0	0	0	0	0	0	0	0	0	0	0	0
0	0	0	0	0	0	0	0	0	0	0	0	0	0	0	0	0	0	0	0	0	0	0	0	0	0	0	0	0	0	0
0	0	0	0	0	0	0	0	0	0	0	0	0	0	0	0	0	0	0	0	0	0	0	0	0	0	0	0	0	0	0
0	0	0	0	0	0	0	0	0	0	0	0	0	0	0	0	0	0	0	0	0	0	0	0	0	0	0	0	0	0	0
0	0	0	0	0	0	0	0	0	0	0	0	0	0	0	0	0	0	0	0	0	0	0	0	0	0	0	0	0	0	0
0	0	0	0	0	0	0	0	0	0	0	0	0	0	0	0	0	0	0	0	0	0	0	0	0	0	0	0	0	0	0
0	0	0	0	0	0	0	0	0	0	0	0	0	0	0	0	0	0	0	0	0	0	0	0	0	0	0	0	0	0	0
0	0	0	0	0	0	0	0	0	0	0	0	0	0	0	0	0	0	0	0	0	0	0	0	0	0	0	0	0	0	0
0	0	0	0	0	0	0	0	0	0	0	0	0	0	0	0	0	0	0	0	0	0	0	0	0	0	0	0	0	0	0
0	0	0	0	0	0	0	0	0	0	0	0	0	0	0	0	0	0	0	0	0	0	0	0	0	0	0	0	0	0	0
0	0	0	0	0	0	0	0	0	0	0	0	0	0	0	0	0	0	0	0	0	0	0	0	0	0	0	0	0	0	0
0	0	0	0	0	0	0	0	0	0	0	0	0	0	0	0	0	0	0	0	0	0	0	0	0	0	0	0	0	0	0
0	0	0	0	0	0	0	0	0	0	0	0	0	0	0	0	0	0	0	0	0	0	0	0	0	0	0	0	0	0	0
0	0	0	0	0	0	0	0	0	0	0	0	0	0	0	0	0	0	0	0	0	0	0	0	0	0	0	0	0	0	0
0	0	0	0	0	0	0	0	0	0	0	0	0	0	0	0	0	0	0	0	0	0	0	0	0	0	0	0	0	0	0
0	0	0	0	0	0	0	0	0	0	0	0	0	0	0	0	0	0	0	0	0	0	0	0	0	0	0	0	0	0	0
0	0	0	0	0	0	0	0	0	0	0	0	0	0	0	0	0	0	0	0	0	0	0	0	0	0	0	0	0	0	0
0	0	0	0	0	0	0	0	0	0	0	0	0	0	0	0	0	0	0	0	0	0	0	0	0	0	0	0	0	0	0
0	0	0	0	0	0	0	0	0	0	0	0	0	0	0	0	0	0	0	0	0	0	0	0	0	0	0	0	0	0	0
0	0	0	0	0	0	0	0	0	0	0	0	0	0	0	0	0	0	0	0	0	0	0	0	0	0	0	0	0	0	0
0	0	0	0	0	0	0	0	0	0	0	0	0	0	0	0	0	0	0	0	0	0	0	0	0	0	0	0	0	0	0
0	0	0	0	0	0	0	0	0	0	0	0	0	0	0	0	0	0	0	0	0	0	0	0	0	0	0	0	0	0	0
0	0	0	0	0	0	0	0	0	0	0	0	0	0	0	0	0	0	0	0	0	0	0	0	0	0	0	0	0	0	0
0	0	0	0	0	0	0	0	0	0	0	0	0	0	0	0	0	0	0	0	0	0	0	0	0	0	0	0	0	0	0
0	0	0	0	0	0	0	0	0	0	0	0	0	0	0	0	0	0	0	0	0	0	0	0	0	0	0	0	0	0	0
0	0	0	0	0	0	0	0	0	0	0	0	0	0	0	0	0	0	0	0	0	0	0	0	0	0	0	0	0	0	0
0	0	0	0	0	0	0	0	0	0	0	0	0	0	0	0	0	0	0	0	0	0	0	0	0	0	0	0	0	0	0
0	0	0	0	0	0	0	0	0	0	0	0	0	0	0	0	0	0	0	0	0	0	0	0	0	0	0	0	0	0	0
0	0	0	0	0	0	0	0	0	0	0	0	0	0	0	0	0	0	0	0	0	0	0	0	0	0	0	0	0	0	0
0	0	0	0	0	0	0	0	0	0	0	0	0	0	0	0	0	0	0	0	0	0	0	0	0	0	0	0	0	0	0
0	0	0	0	0	0	0	0	0	0	0	0	0	0	0	0	0	0	0	0	0	0	0	0	0	0	0	0	0	0	0
0	0	0	0	0	0	0	0	0	0	0	0	0	0	0	0	0	0	0	0	0	0	0	0	0	0	0	0	0	0	0
0	0	0	0	0	0	0	0	0	0	0	0	0	0	0	0	0	0	0	0	0	0	0	0	0	0	0	0	0	0	0
0	0	0	0	0	0	0	0	0	0	0	0	0	0	0	0	0	0	0	0	0	0	0	0	0	0	0	0	0	0	0
0	0	0	0	0	0	0	0	0	0	0	0	0	0	0	0	0	0	0	0	0	0	0	0	0	0	0	0	0	0	0
0	0	0	0	0	0	0	0	0	0	0	0	0	0	0	0	0	0	0	0	0	0	0	0	0	0	0	0	0	0	0
0	0	0	0	0	0	0	0	0	0	0	0	0	0	0	0	0	0	0	0	0	0	0	0	0	0	0	0	0	0	0
0	0	0	0	0	0	0	0	0	0	0	0	0	0	0	0	0	0	0	0	0	0	0	0	0	0	0	0	0	0	0
0	0	0	0	0	0	0	0	0	0	0	0	0	0	0	0	0	0	0	0	0	0	0	0	0	0	0	0	0	0	0
0	0	0	0	0	0	0	0	0	0	0	0	0	0	0	0	0	0	0	0	0	0	0	0	0	0	0	0	0	0	0
0	0	0	0	0	0	0	0	0	0	0	0	0	0	0	0	0	0	0	0	0	0	0	0	0	0	0	0	0	0	0
0	0	0	0	0	0	0	0	0	0	0	0	0	0	0	0	0	0	0	0	0	0	0	0	0	0	0	0	0	0	0
0	0	0	0	0	0	0	0	0	0	0	0	0	0	0	0	0	0	0	0	0	0	0	0	0	0	0	0	0	0	0
0	0	0	0	0	0	0	0	0	0	0	0	0	0	0	0	0	0	0	0	0	0	0	0	0	0	0	0	0	0	0
0	0	0	0	0	0	0	0	0	0	0	0	0	0	0	0	0	0	0	0	0	0	0	0	0	0	0	0	0	0	0
0	0	0	0	0	0	0	0	0	0	0	0	0	0	0	0	0	0	0	0	0	0	0	0	0	0	0	0	0	0	0
0	0	0	0	0	0	0	0	0	0	0	0	0	0	0	0	0	0	0	0	0	0	0	0	0	0	0	0	0	0	0
0	0	0	0	0	0	0	0	0	0	0	0	0	0	0	0	0	0	0	0	0	0	0	0	0	0	0	0	0	0	0
0	0	0	0	0	0	0	0	0	0	0	0	0	0	0	0	0	0	0	0	0	0	0	0	0	0	0	0	0	0	0
0	0	0	0	0	0	0	0	0	0	0	0	0	0	0	0	0	0	0	0	0	0	0	0	0	0	0	0	0	0	0
0	0	0	0	0	0	0	0	0	0	0	0	0	0	0	0	0	0	0	0	0	0	0	0	0	0	0	0	0	0	0
0	0	0	0	0	0	0	0	0	0	0	0	0	0	0	0	0	0	0	0	0	0	0	0	0	0	0	0	0	0	0
0	0	0	0	0	0	0	0	0	0	0	0	0	0	0	0	0	0	0	0	0	0	0	0	0	0	0	0	0	0	0
0	0	0	0	0	0	0	0	0	0	0	0	0	0	0	0	0	0	0	0	0	0	0	0	0	0	0	0	0	0	0
0	0	0	0	0	0	0	0	0	0	0	0	0	0	0	0	0	0	0	0	0	0	0	0	0	0	0	0	0	0	0
0	0	0	0	0	0	0	0	0	0	0	0	0	0	0	0	0	0	0	0	0	0	0	0	0	0	0	0	0	0	0
0	0	0	0	0	0	0	0	0	0	0	0	0	0	0	0	0	0	0	0	0	0	0	0	0	0	0	0	0	0	0
0	0	0	0	0	0	0	0	0	0	0	0	0	0	0	0	0	0	0	0	0	0	0	0	0	0	0	0	0	0	0
0	0	0	0	0	0	0	0	0	0	0	0	0	0	0	0	0	0	0	0	0	0	0	0	0	0	0	0	0	0	0
0	0	0	0	0	0	0	0	0	0	0	0	0	0	0	0	0	0	0	0	0	0	0	0	0	0	0	0	0	0	0
0	0	0	0	0	0	0	0	0	0	0	0	0	0	0	0	0	0	0	0	0	0	0	0	0	0	0	0	0	0	0
0	0	0	0	0	0	0	0	0	0	0	0	0	0	0	0	0	0	0	0	0	0	0	0	0	0	0	0	0	0	0
0	0	0	0	0	0	0	0	0	0	0	0	0	0	0	0	0	0	0	0	0	0	0	0	0	0	0	0	0	0	0
0	0	0	0	0	0	0	0	0	0	0	0	0	0	0	0	0	0	0	0	0	0	0	0	0	0	0	0	0	0	0
0	0	0	0	0	0	0	0	0	0	0	0	0	0	0	0	0	0	0	0	0	0	0	0	0	0	0	0	0	0	0
0	0	0	0	0	0	0	0	0	0	0	0	0	0	0	0	0	0	0	0	0	0	0	0	0	0	0	0	0	0	0
0	0	0	0	0	0	0	0	0	0	0	0	0	0	0	0	0	0	0	0	0	0	0	0	0	0	0	0	0	0	0
0	0	0	0	0	0	0	0	0	0	0	0	0	0	0	0	0	0	0	0	0	0	0	0	0	0	0	0	0	0	0
0	0	0	0	0	0	0	0	0	0	0	0	0	0	0	0	0	0	0	0	0	0	0	0	0	0	0	0	0	0	0
0	0	0	0	0	0	0	0	0	0	0	0	0	0	0	0	0	0	0	0	0	0	0	0	0	0	0	0	0	0	0
0	0	0	0	0	0	0	0	0	0	0	0	0	0	0	0	0	0	0	0	0	0	0	0	0	0	0	0	0	0	0
0	0	0	0	0	0	0	0	0	0	0	0	0	0	0	0	0	0	0	0	0	0	0	0	0	0	0	0	0	0	0
0	0	0	0	0	0	0	0	0	0	0	0	0	0	0	0	0	0	0	0	0	0	0	0	0	0	0	0	0	0	0
0	0	0	0	0	0	0	0	0	0	0	0	0	0	0	0	0	0	0	0	0	0	0	0	0	0	0	0	0	0	0
0	0	0	0	0	0	0	0	0	0	0	0	0	0	0	0	0	0	0	0	0	0	0	0	0	0	0	0	0	0	0
0	0	0	0	0	0	0	0	0	0	0	0	0	0	0	0	0	0	0	0	0	0	0	0	0	0	0	0	0	0	0
0	0	0	0	0	0	0	0	0	0	0	0	0	0	0	0	0	0	0	0	0	0	0	0	0	0	0	0	0	0	0
0	0	0	0	0	0	0	0	0	0	0	0	0	0	0	0	0	0	0	0	0	0	0	0	0	0	0	0	0	0	0
0	0	0	0	0	0	0	0	0	0	0	0	0	0	0	0	0	0	0	0	0	0	0	0	0	0	0	0	0	0	0
0	0	0	0	0	0	0	0	0	0	0	0	0	0	0	0	0	0	0	0	0	0	0	0	0	0	0	0	0	0	0
0	0	0	0	0	0	0	0	0	0	0	0	0	0	0	0	0	0	0	0	0	0	0	0	0	0	0	0	0	0	0
0	0	0	0	0	0	0	0	0	0	0	0	0	0	0	0	0	0	0	0	0	0	0	0	0	0	0	0	0	0	0
0	0	0	0	0	0	0	0	0	0	0	0	0	0	0	0	0	0	0	0	0	0	0	0	0	0	0	0	0	0	0
0	0	0	0	0	0	0	0	0	0	0	0	0	0	0	0	0	0	0	0	0	0	0	0	0	0	0	0	0	0	0
0	0	0	0	0	0	0	0	0	0	0	0	0	0	0	0	0	0	0	0	0	0	0	0	0	0	0	0	0	0	0
0	0	0	0	0	0	0	0	0	0	0	0	0	0	0	0	0	0	0	0	0	0	0	0	0	0	0	0	0	0	0
0	0	0	0	0	0	0	0	0	0	0	0	0	0	0	0	0	0	0	0	0	0	0	0	0	0	0	0	0	0	0
0	0	0	0	0	0	0	0	0	0	0	0	0	0	0	0	0	0	0	0	0	0	0	0	0	0	0	0	0	0	0
0	0	0	0	0	0	0	0	0	0	0	0	0	0	0	0	0	0	0	0	0	0	0	0	0	0	0	0	0	0	0
0	0	0	0	0	0	0	0	0	0	0	0	0	0	0	0	0	0	0	0	0	0	0	0	0	0	0	0	0	0	0
0	0	0	0	0	0	0	0	0	0	0	0	0	0	0	0	0	0	0	0	0	0	0	0	0	0	0	0	0	0	0
0	0	0	0	0	0	0	0	0	0	0	0	0	0	0	0	0	0	0	0	0	0	0	0	0	0	0	0	0	0	0
0	0	0	0	0	0	0	0	0	0	0	0	0	0	0	0	0	0	0	0	0	0	0	0	0	0	0	0	0	0	0
0	0	0	0	0	0	0	0	0	0	0	0	0	0	0	0	0	0	0	0	0	0	0	0	0	0	0	0	0	0	0
0	0	0	0	0	0	0	0	0	0	0	0	0	0	0	0	0	0	0	0	0	0	0	0	0	0	0	0	0	0	0
0	0	0	0	0	0	0	0	0	0	0	0	0	0	0	0	0	0	0	0	0	0	0	0	0	0	0	0	0	0	0
0	0	0	0	0	0	0	0	0	0	0	0	0	0	0	0	0	0	0	0	0	0	0	0	0	0	0	0	0	0	0
0	0	0	0	0	0	0	0	0	0	0	0	0	0	0	0	0	0	0	0	0	0	0	0	0	0	0	0	0	0	0
0	0	0	0	0	0	0	0	0	0	0	0	0	0	0	0	0	0	0	0	0	0	0	0	0	0	0	0	0	0	0
0	0	0	0	0	0	0	0	0	0	0	0	0	0	0	0	0	0	0	0	0	0	0	0	0	0	0	0	0	0	0
0	0	0	0	0	0	0	0	0	0	0	0	0	0	0	0	0	0	0	0	0	0	0	0	0	0	0	0	0	0	0
0	0	0	0	0	0	0	0	0	0	0	0	0	0	0	0	0	0	0	0	0	0	0	0	0	0	0	0	0	0	0
0	0	0	0	0	0	0	0	0	0	0	0	0	0	0	0	0	0	0	0	0	0	0	0	0	0	0	0	0	0	0
0	0	0	0	0	0	0	0	0	0	0	0	0	0	0	0	0	0	0	0	0	0	0	0	0	0	0	0	0	0	0
0	0	0	0	0	0	0	0	0	0	0	0	0	0	0	0	0	0	0	0	0	0	0	0	0	0	0	0	0	0	0
0	0	0	0	0	0	0	0	0	0	0	0	0	0	0	0	0	0	0	0	0	0	0	0	0	0	0	0	0	0	0
0	0	0	0	0	0	0	0	0	0	0	0	0	0	0	0	0	0	0	0	0	0	0	0	0	0	0	0	0	0	0
0	0	0	0	0	0	0	0	0	0	0	0	0	0	0	0	0	0	0	0	0	0	0	0	0	0	0	0	0	0	0
0	0	0	0	0	0	0	0	0	0	0	0	0	0	0	0	0	0	0	0	0	0	0	0	0	0	0	0	0	0	0
0	0	0	0	0	0	0	0	0	0	0	0	0	0	0	0	0	0	0	0	0	0	0	0	0	0	0	0	0	0	0
0	0	0	0	0	0	0	0	0	0	0	0	0	0	0	0	0	0	0	0	0	0	0	0	0	0	0	0	0	0	0
0	0	0	0	0	0	0	0	0	0	0	0	0	0	0	0	0	0	0	0	0	0	0	0	0	0	0	0	0	0	0
0	0	0	0	0	0	0	0	0	0	0	0	0	0	0	0	0	0	0	0	0	0	0	0	0	0	0	0	0	0	0
0	0	0	0	0	0	0	0	0	0	0	0	0	0	0	0	0	0	0	0	0	0	0	0	0	0	0	0	0	0	0
0	0	0	0	0	0	0	0	0	0	0	0	0	0	0	0	0	0	0	0	0	0	0	0	0	0	0	0	0	0	0
0	0	0	0	0	0	0	0	0	0	0	0	0	0	0	0	0	0	0	0	0	0	0	0	0	0	0	0	0	0	0
0	0	0	0	0	0	0	0	0	0	0	0	0	0	0	0	0	0	0	0	0	0	0	0	0	0	0	0	0	0	0
0	0	0	0	0	0	0	0	0	0	0	0	0	0	0	0	0	0	0	0	0	0	0	0	0	0	0	0	0	0	0
0	0	0	0	0	0	0	0	0	0	0	0	0	0	0	0	0	0	0	0	0	0	0	0	0	0	0	0	0	0	0
0	0	0	0	0	0	0	0	0	0	0	0	0	0	0	0	0	0	0	0	0	0	0	0	0	0	0	0	0	0	0
0	0	0	0	0	0	0	0	0	0	0	0	0	0	0	0	0	0	0	0	0	0	0	0	0	0	0	0	0	0	0
0	0	0	0	0	0	0	0	0	0	0	0	0	0	0	0	0	0	0	0	0	0	0	0	0	0	0	0	0	0	0
0	0	0	0	0	0	0	0	0	0	0	0	0	0	0	0	0	0	0	0	0	0	0	0	0	0	0	0	0	0	0
0	0	0	0	0	0	0	0	0	0	0	0	0	0	0	0	0	0	0	0	0	0	0	0	0	0	0	0	0	0	0
0	0	0	0	0	0	0	0	0	0	0	0	0	0	0	0	0	0	0	0	0	0	0	0	0	0	0	0	0	0	0
0	0	0	0	0	0	0	0	0	0	0	0	0	0	0	0	0	0	0	0	0	0	0	0	0	0	0	0	0	0	0
0	0	0	0	0	0	0	0	0	0	0	0	0	0	0	0	0	0	0	0	0	0	0	0	0	0	0	0	0	0	0
0	0	0	0	0	0	0	0	0	0	0	0	0	0	0	0	0	0	0	0	0	0	0	0	0	0	0	0	0	0	0
0	0	0	0	0	0	0	0	0	0	0	0	0	0	0	0	0	0	0	0	0	0	0	0	0	0	0	0	0	0	0
0	0	0	0	0	0	0	0	0	0	0	0	0	0	0	0	0	0	0	0	0	0	0	0	0	0	0	0	0	0	0
0	0	0	0	0	0	0	0	0	0	0	0	0	0	0	0	0	0	0	0	0	0	0	0	0	0	0	0	0	0	0
0	0	0	0	0	0	0	0	0	0	0	0	0	0	0	0	0	0	0	0	0	0	0	0	0	0	0	0	0	0	0
0	0	0	0	0	0	0	0	0	0	0	0	0	0	0	0	0	0	0	0	0	0	0	0	0	0	0	0	0	0	0
0	0	0	0	0	0	0	0	0	0	0	0	0	0	0	0	0	0	0	0	0	0	0	0	0	0	0	0	0	0	0
0	0	0	0	0	0	0	0	0	0	0	0	0	0	0	0	0	0	0	0	0	0	0	0	0	0	0	0	0	0	0
0	0	0	0	0	0	0	0	0	0	0	0	0	0	0	0	0	0	0	0	0	0	0	0	0	0	0	0	0	0	0
0	0	0	0	0	0	0	0	0	0	0	0	0	0	0	0	0	0	0	0	0	0	0	0	0	0	0	0	0	0	0
0	0	0	0	0	0	0	0	0	0	0	0	0	0	0	0	0	0	0	0	0	0	0	0	0	0	0	0	0	0	0
0	0	0	0	0	0	0	0	0	0	0	0	0	0	0	0	0	0	0	0	0	0	0	0	0	0	0	0	0	0	0
0	0	0	0	0	0	0	0	0	0	0	0	0	0	0	0	0	0	0	0	0	0	0	0	0	0	0	0	0	0	0
0	0	0	0	0	0	0	0	0	0	0	0	0	0	0	0	0	0	0	0	0	0	0	0	0	0	0	0	0	0	0
0	0	0	0	0	0	0	0	0	0	0	0	0	0	0	0	0	0	0	0	0	0	0	0	0	0	0	0	0	0	0
0	0	0	0	0	0	0	0	0	0	0	0	0	0	0	0	0	0	0	0	0	0	0	0	0	0	0	0	0	0	0
0	0	0	0	0	0	0	0	0	0	0	0	0	0	0	0	0	0	0	0	0	0	0	0	0	0	0	0	0	0	0
0	0	0	0	0	0	0	0	0	0	0	0	0	0	0	0	0	0	0	0	0	0	0	0	0	0	0	0	0	0	0
0	0	0	0	0	0	0	0	0	0	0	0	0	0	0	0	0	0	0	0	0	0	0	0	0	0	0	0	0	0	0
0	0	0	0	0	0	0	0	0	0	0	0	0	0	0	0	0	0	0	0	0	0	0	0	0	0	0	0	0	0	0
0	0	0	0	0	0	0	0	0	0	0	0	0	0	0	0	0	0	0	0	0	0	0	0	0	0	0	0	0	0	0
0	0	0	0	0	0	0	0	0	0	0	0	0	0	0	0	0	0	0	0	0	0	0	0	0	0	0	0	0	0	0
0	0	0	0	0	0	0	0	0	0	0	0	0	0	0	0	0	0	0	0	0	0	0	0	0	0	0	0	0	0	0
0	0	0	0	0	0	0	0	0	0	0	0	0	0	0	0	0	0	0	0	0	0	0	0	0	0	0	0	0	0	0
0	0	0	0	0	0	0	0	0	0	0	0	0	0	0	0	0	0	0	0	0	0	0	0	0	0	0	0	0	0	0
0	0	0	0	0	0	0	0	0	0	0	0	0	0	0	0	0	0	0	0	0	0	0	0	0	0	0	0	0	0	0
0	0	0	0	0	0	0	0	0	0	0	0	0	0	0	0	0	0	0	0	0	0	0	0	0	0	0	0	0	0	0
0	0	0	0	0	0	0	0	0	0	0	0	0	0	0	0	0	0	0	0	0	0	0	0	0	0	0	0	0	0	0
0	0	0	0	0	0	0	0	0	0	0	0	0	0	0	0	0	0	0	0	0	0	0	0	0	0	0	0	0	0	0
0	0	0	0	0	0	0	0	0	0	0	0	0	0	0	0	0	0	0	0	0	0	0	0	0	0	0	0	0	0	0
0	0	0	0	0	0	0	0	0	0	0	0	0	0	0	0	0	0	0	0	0	0	0	0	0	0	0	0	0	0	0
0	0	0	0	0	0	0	0	0	0	0	0	0	0	0	0	0	0	0	0	0	0	0	0	0	0	0	0	0	0	0
0	0	0	0	0	0	0	0	0	0	0	0	0	0	0	0	0	0	0	0	0	0	0	0	0	0	0	0	0	0	0
0	0	0	0	0	0	0	0	0	0	0	0	0	0	0	0	0	0	0	0	0	0	0	0	0	0	0	0	0	0	0
0	0	0	0	0	0	0	0	0	0	0	0	0	0	0	0	0	0	0	0	0	0	0	0	0	0	0	0	0	0	0
0	0	0	0	0	0	0	0	0	0	0	0	0	0	0	0	0	0	0	0	0	0	0	0	0	0	0	0	0	0	0
0	0	0	0	0	0	0	0	0	0	0	0	0	0	0	0	0	0	0	0	0	0	0	0	0	0	0	0	0	0	0
0	0	0	0	0	0	0	0	0	0	0	0	0	0	0	0	0	0	0	0	0	0	0	0	0	0	0	0	0	0	0
0	0	0	0	0	0	0	0	0	0	0	0	0	0	0	0	0	0	0	0	0	0	0	0	0	0	0	0	0	0	0
0	0	0	0	0	0	0	0	0	0	0	0	0	0	0	0	0	0	0	0	0	0	0	0	0	0	0	0	0	0	0
0	0	0	0	0	0	0	0	0	0	0	0	0	0	0	0	0	0	0	0	0	0	0	0	0	0	0	0	0	0	0
0	0	0	0	0	0	0	0	0	0	0	0	0	0	0	0	0	0	0	0	0	0	0	0	0	0	0	0	0	0	0
0	0	0	0	0	0	0	0	0	0	0	0	0	0	0	0	0	0	0	0	0	0	0	0	0	0	0	0	0	0	0
0	0	0	0	0	0	0	0	0	0	0	0	0	0	0	0	0	0	0	0	0	0	0	0	0	0	0	0	0	0	0
0	0	0	0	0	0	0	0	0	0	0	0	0	0	0	0	0	0	0	0	0	0	0	0	0	0	0	0	0	0	0
0	0	0	0	0	0	0	0	0	0	0	0	0	0	0	0	0	0	0	0	0	0	0	0	0	0	0	0	0	0	0
0	0	0	0	0	0	0	0	0	0	0	0	0	0	0	0	0	0	0	0	0	0	0	0	0	0	0	0	0	0	0
0	0	0	0	0	0	0	0	0	0	0	0	0	0	0	0	0	0	0	0	0	0	0	0	0	0	0	0	0	0	0
0	0	0	0	0	0	0	0	0	0	0	0	0	0	0	0	0	0	0	0	0	0	0	0	0	0	0	0	0	0	0
0	0	0	0	0	0	0	0	0	0	0	0	0	0	0	0	0	0	0	0	0	0	0	0	0	0	0	0	0	0	0
0	0	0	0	0	0	0	0	0	0	0	0	0	0	0	0	0	0	0	0	0	0	0	0	0	0	0	0	0	0	0
0	0	0	0	0	0	0	0	0	0	0	0	0	0	0	0	0	0	0	0	0	0	0	0	0	0	0	0	0	0	0
0	0	0	0	0	0	0	0	0	0	0	0	0	0	0	0	0	0	0	0	0	0	0	0	0	0	0	0	0	0	0
0	0	0	0	0	0	0	0	0	0	0	0	0	0	0	0	0	0	0	0	0	0	0	0	0	0	0	0	0	0	0
0	0	0	0	0	0	0	0	0	0	0	0	0	0	0	0	0	0	0	0	0	0	0	0	0	0	0	0	0	0	0
0	0	0	0	0	0	0	0	0	0	0	0	0	0	0	0	0	0	0	0	0	0	0	0	0	0	0	0	0	0	0
0	0	0	0	0	0	0	0	0	0	0	0	0	0	0	0	0	0	0	0	0	0	0	0	0	0	0	0	0	0	0
0	0	0	0	0	0	0	0	0	0	0	0	0	0	0	0	0	0	0	0	0	0	0	0	0	0	0	0	0	0	0
0	0	0	0	0	0	0	0	0	0	0	0	0	0	0	0	0	0	0	0	0	0	0	0	0	0	0	0	0	0	0
0	0	0	0	0	0	0	0	0	0	0	0	0	0	0	0	0	0	0	0	0	0	0	0	0	0	0	0	0	0	0
0	0	0	0	0	0	0	0	0	0	0	0	0	0	0	0	0	0	0	0	0	0	0	0	0	0	0	0	0	0	0
0	0	0	0	0	0	0	0	0	0	0	0	0	0	0	0	0	0	0	0	0	0	0	0	0	0	0	0	0	0	0
0	0	0	0	0	0	0	0	0	0	0	0	0	0	0	0	0	0	0	0	0	0	0	0	0	0	0	0	0	0	0
0	0	0	0	0	0	0	0	0	0	0	0	0	0	0	0	0	0	0	0	0	0	0	0	0	0	0	0	0	0	0
0	0	0	0	0	0	0	0	0	0	0	0	0	0	0	0	0	0	0	0	0	0	0	0	0	0	0	0	0	0	0
0	0	0	0	0	0	0	0	0	0	0	0	0	0	0	0	0	0	0	0	0	0	0	0	0	0	0	0	0	0	0
0	0	0	0	0	0	0	0	0	0	0	0	0	0	0	0	0	0	0	0	0	0	0	0	0	0	0	0	0	0	0
0	0	0	0	0	0	0	0	0	0	0	0	0	0	0	0	0	0	0	0	0	0	0	0	0	0	0	0	0	0	0
0	0	0	0	0	0	0	0	0	0	0	0	0	0	0	0	0	0	0	0	0	0	0	0	0	0	0	0	0	0	0
0	0	0	0	0	0	0	0	0	0	0	0	0	0	0	0	0	0	0	0	0	0	0	0	0	0	0	0	0	0	0
0	0	0	0	0	0	0	0	0	0	0	0	0	0	0	0	0	0	0	0	0	0	0	0	0	0	0	0	0	0	0
0	0	0	0	0	0	0	0	0	0	0	0	0	0	0	0	0	0	0	0	0	0	0	0	0	0	0	0	0	0	0
0	0	0	0	0	0	0	0	0	0	0	0	0	0	0	0	0	0	0	0	0	0	0	0	0	0	0	0	0	0	0
0	0	0	0	0	0	0	0	0	0	0	0	0	0	0	0	0	0	0	0	0	0	0	0	0	0	0	0	0	0	0
0	0	0	0	0	0	0	0	0	0	0	0	0	0	0	0	0	0	0	0	0	0	0	0	0	0	0	0	0	0	0
0	0	0	0	0	0	0	0	0	0	0	0	0	0	0	0	0	0	0	0	0	0	0	0	0	0	0	0	0	0	0
0	0	0	0	0	0	0	0	0	0	0	0	0	0	0	0	0	0	0	0	0	0	0	0	0	0	0	0	0	0	0
0	0	0	0	0	0	0	0	0	0	0	0	0	0	0	0	0	0	0	0	0	0	0	0	0	0	0	0	0	0	0
0	0	0	0	0	0	0	0	0	0	0	0	0	0	0	0	0	0	0	0	0	0	0	0	0	0	0	0	0	0	0
0	0	0	0	0	0	0	0	0	0	0	0	0	0	0	0	0	0	0	0	0	0	0	0	0	0	0	0	0	0	0
0	0	0	0	0	0	0	0	0	0	0	0	0	0	0	0	0	0	0	0	0	0	0	0	0	0	0	0	0	0	0
0	0	0	0	0	0	0	0	0	0	0	0	0	0	0	0	0	0	0	0	0	0	0	0	0	0	0	0	0	0	0
0	0	0	0	0	0	0	0	0	0	0	0	0	0	0	0	0	0	0	0	0	0	0	0	0	0	0	0	0	0	0
0	0	0	0	0	0	0	0	0	0	0	0	0	0	0	0	0	0	0	0	0	0	0	0	0	0	0	0	0	0	0
0	0	0	0	0	0	0	0	0	0	0	0	0	0	0	0	0	0	0	0	0	0	0	0	0	0	0	0	0	0	0
0	0	0	0	0	0	0	0	0	0	0	0	0	0	0	0	0	0	0	0	0	0	0	0	0	0	0	0	0	0	0
0	0	0	0	0	0	0	0	0	0	0	0	0	0	0	0	0	0	0	0	0	0	0	0	0	0	0	0	0	0	0
0	0	0	0	0	0	0	0	0	0	0	0	0	0	0	0	0	0	0	0	0	0	0	0	0	0	0	0	0	0	0
0	0	0	0	0	0	0	0	0	0	0	0	0	0	0	0	0	0	0	0	0	0	0	0	0	0	0	0	0	0	0
0	0	0	0	0	0	0	0	0	0	0	0	0	0	0	0	0	0	0	0	0	0	0	0	0	0	0	0	0	0	0
0	0	0	0	0	0	0	0	0	0	0	0	0	0	0	0	0	0	0	0	0	0	0	0	0	0	0	0	0	0	0
0	0	0	0	0	0	0	0	0	0	0	0	0	0	0	0	0	0	0	0	0	0	0	0	0	0	0	0	0	0	0
0	0	0	0	0	0	0	0	0	0	0	0	0	0	0	0	0	0	0	0	0	0	0	0	0	0	0	0	0	0	0
0	0	0	0	0	0	0	0	0	0	0	0	0	0	0	0	0	0	0	0	0	0	0	0	0	0	0	0	0	0	0
0	0	0	0	0	0	0	0	0	0	0	0	0	0	0	0	0	0	0	0	0	0	0	0	0	0	0	0	0	0	0
0	0	0	0	0	0	0	0	0	0	0	0	0	0	0	0	0	0	0	0	0	0	0	0	0	0	0	0	0	0	0
0	0	0	0	0	0	0	0	0	0	0	0	0	0	0	0	0	0	0	0	0	0	0	0	0	0	0	0	0	0	0
0	0	0	0	0	0	0	0	0	0	0	0	0	0	0	0	0	0	0	0	0	0	0	0	0	0	0	0	0	0	0
0	0	0	0	0	0	0	0	0	0	0	0	0	0	0	0	0	0	0	0	0	0	0	0	0	0	0	0	0	0	0
0	0	0	0	0	0	0	0	0	0	0	0	0	0	0	0	0	0	0	0	0	0	0	0	0	0	0	0	0	0	0
0	0	0	0	0	0	0	0	0	0	0	0	0	0	0	0	0	0	0	0	0	0	0	0	0	0	0	0	0	0	0
0	0	0	0	0	0	0	0	0	0	0	0	0	0	0	0	0	0	0	0	0	0	0	0	0	0	0	0	0	0	0
0	0	0	0	0	0	0	0	0	0	0	0	0	0	0	0	0	0	0	0	0	0	0	0	0	0	0	0	0	0	0
0	0	0	0	0	0	0	0	0	0	0	0	0	0	0	0	0	0	0	0	0	0	0	0	0	0	0	0	0	0	0
0	0	0	0	0	0	0	0	0	0	0	0	0	0	0	0	0	0	0	0	0	0	0	0	0	0	0	0	0	0	0
0	0	0	0	0	0	0	0	0	0	0	0	0	0	0	0	0	0	0	0	0	0	0	0	0	0	0	0	0	0	0
0	0	0	0	0	0	0	0	0	0	0	0	0	0	0	0	0	0	0	0	0	0	0	0	0	0	0	0	0	0	0
0	0	0	0	0	0	0	0	0	0	0	0	0	0	0	0	0	0	0	0	0	0	0	0	0	0	0	0	0	0	0
0	0	0	0	0	0	0	0	0	0	0	0	0	0	0	0	0	0	0	0	0	0	0	0	0	0	0	0	0	0	0
0	0	0	0	0	0	0	0	0	0	0	0	0	0	0	0	0	0	0	0	0	0	0	0	0	0	0	0	0	0	0
0	0	0	0	0	0	0	0	0	0	0	0	0	0	0	0	0	0	0	0	0	0	0	0	0	0	0	0	0	0	0
0	0	0	0	0	0	0	0	0	0	0	0	0	0	0	0	0	0	0	0	0	0	0	0	0	0	0	0	0	0	0
0	0	0	0	0	0	0	0	0	0	0	0	0	0	0	0	0	0	0	0	0	0	0	0	0	0	0	0	0	0	0
0	0	0	0	0	0	0	0	0	0	0	0	0	0	0	0	0	0	0	0	0	0	0	0	0	0	0	0	0	0	0
0	0	0	0	0	0	0	0	0	0	0	0	0	0	0	0	0	0	0	0	0	0	0	0	0	0	0	0	0	0	0
0	0	0	0	0	0	0	0	0	0	0	0	0	0	0	0	0	0	0	0	0	0	0	0	0	0	0	0	0	0	0
0	0	0	0	0	0	0	0	0	0	0	0	0	0	0	0	0	0	0	0	0	0	0	0	0	0	0	0	0	0	0
0	0	0	0	0	0	0	0	0	0	0	0	0	0	0	0	0	0	0	0	0	0	0	0	0	0	0	0	0	0	0
0	0	0	0	0	0	0	0	0	0	0	0	0	0	0	0	0	0	0	0	0	0	0	0	0	0	0	0	0	0	0
0	0	0	0	0	0	0	0	0	0	0	0	0	0	0	0	0	0	0	0	0	0	0	0	0	0	0	0	0	0	0
0	0	0	0	0	0	0	0	0	0	0	0	0	0	0	0	0	0	0	0	0	0	0	0	0	0	0	0	0	0	0
0	0	0	0	0	0	0	0	0	0	0	0	0	0	0	0	0	0	0	0	0	0	0	0	0	0	0	0	0	0	0
0	0	0	0	0	0	0	0	0	0	0	0	0	0	0	0	0	0	0	0	0	0	0	0	0	0	0	0	0	0	0
0	0	0	0	0	0	0	0	0	0	0	0	0	0	0	0	0	0	0	0	0	0	0	0	0	0	0	0	0	0	0
0	0	0	0	0	0	0	0	0	0	0	0	0	0	0	0	0	0	0	0	0	0	0	0	0	0	0	0	0	0	0
0	0	0	0	0	0	0	0	0	0	0	0	0	0	0	0	0	0	0	0	0	0	0	0	0	0	0	0	0	0	0
0	0	0	0	0	0	0	0	0	0	0	0	0	0	0	0	0	0	0	0	0	0	0	0	0	0	0	0	0	0	0
0	0	0	0	0	0	0	0	0	0	0	0	0	0	0	0	0	0	0	0	0	0	0	0	0	0	0	0	0	0	0
0	0	0	0	0	0	0	0	0	0	0	0	0	0	0	0	0	0	0	0	0	0	0	0	0	0	0	0	0	0	0
0	0	0	0	0	0	0	0	0	0	0	0	0	0	0	0	0	0	0	0	0	0	0	0	0	0	0	0	0	0	0
0	0	0	0	0	0	0	0	0	0	0	0	0	0	0	0	0	0	0	0	0	0	0	0	0	0	0	0	0	0	0
0	0	0	0	0	0	0	0	0	0	0	0	0	0	0	0	0	0	0	0	0	0	0	0	0	0	0	0	0	0	0
0	0	0	0	0	0	0	0	0	0	0	0	0	0	0	0	0	0	0	0	0	0	0	0	0	0	0	0	0	0	0
0	0	0	0	0	0	0	0	0	0	0	0	0	0	0	0	0	0	0	0	0	0	0	0	0	0	0	0	0	0	0
0	0	0	0	0	0	0	0	0	0	0	0	0	0	0	0	0	0	0	0	0	0	0	0	0	0	0	0	0	0	0
0	0	0	0	0	0	0	0	0	0	0	0	0	0	0	0	0	0	0	0	0	0	0	0	0	0	0	0	0	0	0
0	0	0	0	0	0	0	0	0	0	0	0	0	0	0	0	0	0	0	0	0	0	0	0	0	0	0	0	0	0	0
0	0	0	0	0	0	0	0	0	0	0	0	0	0	0	0	0	0	0	0	0	0	0	0	0	0	0	0	0	0	0
0	0	0	0	0	0	0	0	0	0	0	0	0	0	0	0	0	0	0	0	0	0	0	0	0	0	0	0	0	0	0
0	0	0	0	0	0	0	0	0	0	0	0	0	0	0	0	0	0	0	0	0	0	0	0	0	0	0	0	0	0	0
0	0	0	0	0	0	0	0	0	0	0	0	0	0	0	0	0	0	0	0	0	0	0	0	0	0	0	0	0	0	0
0	0	0	0	0	0	0	0	0	0	0	0	0	0	0	0	0	0	0	0	0	0	0	0	0	0	0	0	0	0	0
0	0	0	0	0	0	0	0	0	0	0	0	0	0	0	0	0	0	0	0	0	0	0	0	0	0	0	0	0	0	0
0	0	0	0	0	0	0	0	0	0	0	0	0	0	0	0	0	0	0	0	0	0	0	0	0	0	0	0	0	0	0
0	0	0	0	0	0	0	0	0	0	0	0	0	0	0	0	0	0	0	0	0	0	0	0	0	0	0	0	0	0	0
0	0	0	0	0	0	0	0	0	0	0	0	0	0	0	0	0	0	0	0	0	0	0	0	0	0	0	0	0	0	0
0	0	0	0	0	0	0	0	0	0	0	0	0	0	0	0	0	0	0	0	0	0	0	0	0	0	0	0	0	0	0
0	0	0	0	0	0	0	0	0	0	0	0	0	0	0	0	0	0	0	0	0	0	0	0	0	0	0	0	0	0	0
0	0	0	0	0	0	0	0	0	0	0	0	0	0	0	0	0	0	0	0	0	0	0	0	0	0	0	0	0	0	0
0	0	0	0	0	0	0	0	0	0	0	0	0	0	0	0	0	0	0	0	0	0	0	0	0	0	0	0	0	0	0
0	0	0	0	0	0	0	0	0	0	0	0	0	0	0	0	0	0	0	0	0	0	0	0	0	0	0	0	0	0	0
0	0	0	0	0	0	0	0	0	0	0	0	0	0	0	0	0	0	0	0	0	0	0	0	0	0	0	0	0	0	0
0	0	0	0	0	0	0	0	0	0	0	0	0	0	0	0	0	0	0	0	0	0	0	0	0	0	0	0	0	0	0
0	0	0	0	0	0	0	0	0	0	0	0	0	0	0	0	0	0	0	0	0	0	0	0	0	0	0	0	0	0	0
0	0	0	0	0	0	0	0	0	0	0	0	0	0	0	0	0	0	0	0	0	0	0	0	0	0	0	0	0	0	0
0	0	0	0	0	0	0	0	0	0	0	0	0	0	0	0	0	0	0	0	0	0	0	0	0	0	0	0	0	0	0
0	0	0	0	0	0	0	0	0	0	0	0	0	0	0	0	0	0	0	0	0	0	0	0	0	0	0	0	0	0	0
0	0	0	0	0	0	0	0	0	0	0	0	0	0	0	0	0	0	0	0	0	0	0	0	0	0	0	0	0	0	0
0	0	0	0	0	0	0	0	0	0	0	0	0	0	0	0	0	0	0	0	0	0	0	0	0	0	0	0	0	0	0
0	0	0	0	0	0	0	0	0	0	0	0	0	0	0	0	0	0	0	0	0	0	0	0	0	0	0	0	0	0	0
0	0	0	0	0	0	0	0	0	0	0	0	0	0	0	0	0	0	0	0	0	0	0	0	0	0	0	0	0	0	0
0	0	0	0	0	0	0	0	0	0	0	0	0	0	0	0	0	0	0	0	0	0	0	0	0	0	0	0	0	0	0
0	0	0	0	0	0	0	0	0	0	0	0	0	0	0	0	0	0	0	0	0	0	0	0	0	0	0	0	0	0	0
0	0	0	0	0	0	0	0	0	0	0	0	0	0	0	0	0	0	0	0	0	0	0	0	0	0	0	0	0	0	0
0	0	0	0	0	0	0	0	0	0	0	0	0	0	0	0	0	0	0	0	0	0	0	0	0	0	0	0	0	0	0
0	0	0	0	0	0	0	0	0	0	0	0	0	0	0	0	0	0	0	0	0	0	0	0	0	0	0	0	0	0	0
0	0	0	0	0	0	0	0	0	0	0	0	0	0	0	0	0	0	0	0	0	0	0	0	0	0	0	0	0	0	0
0	0	0	0	0	0	0	0	0	0	0	0	0	0	0	0	0	0	0	0	0	0	0	0	0	0	0	0	0	0	0
0	0	0	0	0	0	0	0	0	0	0	0	0	0	0	0	0	0	0	0	0	0	0	0	0	0	0	0	0	0	0
[truncated: 1,000 more rows]
