# Supplementary material for: A modified shuffled frog leaping algorithm with inertia weight
Source: Sci Rep. 2024 Feb 20;14:4146. doi: 10.1038/s41598-024-51306-1 (PMC11224354; doi:10.1038/s41598-024-51306-1)
Supplement: Supplementary file 1 — Supplementary Information. [file 41598_2024_51306_MOESM1_ESM.zip › data/F2/MSFLA_L_10.xls]

## Sheet: Sheet1
-0.182676	0.20198	-0.661369	-0.0978912	-0.132098	-0.10644	0.00828089	0.0338163	0.129795	0.294732	-0.134772	-0.0282647	0.0845994	-0.181966	-0.26895	0.085631	0.3248	-0.0182479	0.419359	-0.843733	0.10019	-0.0821207	0.127854	-0.131513	0.00946303	-0.0632204	-0.0560864	-0.0277761	-0.640015	0.16714	5.64478
0.00470011	0.0442268	0.00187272	0.0479303	0.0045655	0.00196452	0.00585736	0.0125138	-0.00419703	0.0115194	-0.00710655	-0.00237089	0.0255158	0.0159468	0.00218262	0.0242206	-0.00253591	-0.00626546	-0.00546676	-0.017879	0.0105748	-0.0363602	0.000140459	0.00639193	-0.0500119	0.0218831	-0.0113223	-0.0108409	0.0163933	0.0057644	0.418521
-0.00053883	-0.00198015	-0.00210275	-0.000570976	0.000616433	-0.00584625	0.00190214	-7.55645e-05	-0.00110666	0.00240971	-0.000736728	-0.00152813	-0.00164117	-0.000403177	-0.000572263	-0.00254322	-0.00503399	0.00495385	-0.00102227	-0.000438543	-0.000729835	0.000267114	-0.00322973	0.000713192	0.00133177	0.000303481	0.00316887	0.000498871	0.000380509	-0.000448294	0.0470945
4.24448e-05	-0.000550904	1.64e-05	-6.16022e-05	-5.55119e-05	0.000441538	-0.000280503	-2.80625e-05	-0.000686598	4.84777e-05	-3.15986e-05	-0.000264998	0.000187419	0.000208982	-6.98787e-05	-5.51362e-06	-3.2839e-05	0.000436109	4.00948e-05	-0.000285178	6.86556e-05	0.00023452	1.17385e-05	3.66469e-05	-0.000359176	3.57617e-05	7.02305e-05	9.44111e-05	0.00015751	3.28636e-05	0.00487617
-4.70147e-05	-1.5943e-05	-1.49103e-05	-4.77877e-06	2.85494e-05	-2.50023e-06	5.09227e-05	-2.49917e-05	1.95122e-05	-1.26898e-06	-3.02424e-05	-4.54242e-07	-1.09424e-07	-4.58586e-05	2.53434e-05	-8.35124e-06	-3.51012e-06	2.7221e-05	-5.09989e-05	7.57807e-08	3.28035e-05	-9.71052e-06	2.78773e-06	9.09735e-07	5.06962e-06	-3.74841e-05	-6.15673e-06	-1.21302e-05	-6.5162e-07	2.11648e-06	0.000512377
-8.97855e-07	-1.09e-06	5.28696e-06	6.34238e-07	-1.869e-06	-4.00157e-07	-2.19807e-06	8.06536e-07	1.16061e-07	-2.25605e-07	1.91376e-06	-7.07506e-07	-9.05311e-08	7.79602e-07	-9.30755e-08	2.29727e-06	6.38783e-07	-1.491e-08	-5.29648e-07	2.09179e-07	3.03232e-07	7.30413e-06	1.15684e-07	-8.80486e-07	2.05023e-07	1.32869e-06	3.74788e-06	-1.67243e-06	1.0991e-07	1.24322e-07	3.65905e-05
-9.98728e-09	-1.68296e-07	1.88762e-07	-7.20336e-08	-1.27764e-07	2.97355e-07	-6.68227e-08	5.81359e-08	-1.02193e-07	-1.37736e-08	4.75275e-07	8.89462e-08	8.77664e-08	-8.17674e-07	7.48904e-08	-2.3698e-08	-4.29528e-08	-2.27686e-09	-2.80526e-08	2.16463e-07	6.47511e-09	-3.11859e-08	-4.42807e-08	4.69779e-08	1.7883e-07	5.41929e-09	5.53231e-08	1.04293e-07	-4.06973e-08	-3.25022e-08	3.5091e-06
-1.95214e-08	8.43526e-09	-4.56807e-09	3.7038e-09	9.17798e-09	-3.30449e-09	-4.24803e-08	1.66867e-08	1.00993e-08	-7.98489e-09	7.77709e-09	-2.19179e-09	1.50873e-08	4.13632e-09	2.83529e-09	1.66734e-10	4.4432e-08	2.20834e-09	1.60125e-08	1.08425e-09	-2.01987e-08	5.4578e-09	-1.31833e-08	-4.36035e-09	5.67899e-09	-1.29793e-09	1.04375e-09	5.8418e-09	-8.09728e-09	-1.11149e-09	2.88165e-07
-3.39669e-10	-3.88765e-10	-1.41322e-09	-1.05265e-10	-1.17377e-09	3.99837e-11	1.44379e-10	3.9699e-10	-4.68553e-10	8.49318e-10	-9.33937e-10	5.23411e-10	-2.31465e-09	5.10629e-11	2.63195e-09	-7.78403e-11	-1.47583e-09	-4.95967e-11	-2.41692e-10	1.19847e-10	2.01748e-09	6.50452e-10	1.52215e-09	-8.73185e-10	1.10653e-09	1.01213e-10	4.76161e-09	1.02367e-08	2.62577e-10	8.86171e-10	3.61578e-08
7.73789e-12	6.01457e-11	6.83156e-12	1.31283e-11	-1.18752e-10	-3.05954e-11	-2.44988e-10	3.1953e-10	-1.82616e-12	-9.85494e-11	7.87933e-11	1.23166e-11	5.71917e-11	5.08945e-11	2.0872e-10	-2.49591e-12	3.72918e-11	3.01242e-11	5.57948e-11	-4.74094e-12	-2.98743e-11	-1.68292e-10	-8.63787e-12	-8.60393e-11	2.00004e-11	-6.79292e-11	1.96206e-10	7.77415e-11	-1.89296e-10	1.77256e-11	2.30219e-09
-1.49054e-12	9.74524e-13	5.14258e-12	-1.04643e-11	2.43451e-12	-8.50962e-12	-8.53858e-12	4.85059e-12	8.39091e-12	4.00916e-11	5.93295e-12	-3.64918e-12	-9.87761e-12	1.84339e-12	3.58132e-12	2.11605e-11	-2.84236e-12	1.54954e-11	-1.30287e-11	8.32179e-13	7.12873e-13	2.35991e-12	-1.03817e-12	9.90403e-13	-3.44261e-12	9.98041e-12	4.78585e-12	4.74774e-12	-1.41045e-12	-1.58737e-12	2.00187e-10
-4.16692e-13	-2.27205e-13	3.63251e-14	-4.49895e-12	-2.05364e-14	1.42473e-12	5.34859e-13	8.97067e-13	-1.41182e-12	-7.90824e-13	-2.45099e-13	-2.0388e-13	1.25331e-12	-5.35961e-13	-3.1556e-13	-1.7127e-13	3.12949e-13	-1.65554e-12	3.08788e-13	7.85632e-14	1.21123e-13	-2.03673e-14	-2.71582e-13	3.67084e-13	-5.08337e-13	2.15427e-13	1.21458e-12	2.63811e-13	-2.91932e-13	-6.06538e-13	1.92207e-11
1.14668e-13	1.3203e-14	-2.09427e-13	-8.31015e-14	6.92595e-14	-2.74778e-14	5.31676e-13	-1.4616e-13	1.95844e-14	5.47719e-14	-2.64149e-14	1.8237e-14	-1.88983e-14	2.91647e-14	1.35124e-13	8.20932e-14	1.27577e-13	-8.82234e-14	-6.09884e-14	8.81434e-14	-1.77946e-14	-3.15423e-14	-3.02887e-14	2.00893e-13	-1.13116e-13	9.71656e-14	1.73288e-14	4.54483e-14	-2.60075e-15	1.81414e-14	2.51851e-12
1.2189e-15	5.2514e-15	5.0541e-15	2.38772e-14	2.81829e-15	-2.28271e-16	8.5751e-15	7.91143e-15	-4.30957e-15	4.14206e-15	2.93664e-15	1.85624e-15	-4.80352e-16	3.52061e-15	1.63337e-15	-6.01751e-15	-5.07441e-15	-1.56501e-14	1.74839e-14	-1.55673e-14	8.55547e-15	1.56518e-14	-3.75869e-15	-4.50164e-15	5.51376e-15	1.7998e-14	-3.37597e-15	-1.65368e-16	4.6106e-15	-1.63197e-15	1.9937e-13
-4.86954e-16	1.14898e-16	-1.14276e-15	-1.01596e-15	3.14278e-16	-5.15376e-16	-2.07515e-18	-8.59723e-16	-6.64339e-16	-3.11417e-16	1.98078e-16	1.28854e-17	1.99384e-16	-1.35488e-16	-1.84275e-15	7.78637e-16	2.41105e-16	6.82016e-16	-7.21314e-19	-5.6235e-17	-6.61036e-16	1.00294e-16	1.32808e-15	-1.34067e-15	8.61468e-16	5.69032e-17	-2.0257e-16	-4.60945e-17	6.71166e-16	-2.22138e-17	1.48656e-14
5.80252e-18	2.26776e-17	-3.76617e-17	-5.93105e-18	4.07506e-17	-1.30302e-16	-5.96111e-18	3.70307e-18	-3.59346e-18	3.60302e-17	-1.2019e-17	-1.02609e-16	1.08251e-17	7.7641e-18	-6.60606e-17	-4.90049e-18	7.77725e-19	-8.38479e-18	-3.30543e-17	1.11237e-17	-9.22265e-17	2.26102e-18	-7.33322e-19	-4.55003e-17	-7.6549e-18	-3.69395e-17	9.98723e-17	2.04815e-19	-2.51395e-16	4.65303e-17	1.13325e-15
2.85965e-19	-3.18405e-19	1.43497e-17	2.09199e-19	1.54998e-18	1.62219e-17	5.41225e-18	1.44866e-18	-1.11612e-17	7.06154e-18	-1.50511e-17	-5.17496e-18	6.38612e-19	-2.47021e-18	-4.25075e-19	-3.45413e-18	-3.18073e-19	-3.54778e-18	8.86111e-18	-2.49527e-18	1.25487e-17	-2.31481e-18	1.18441e-18	1.41625e-19	2.13362e-18	9.6958e-18	8.65006e-18	1.61099e-18	-5.71861e-18	-3.90766e-18	1.48361e-16
1.0941e-18	-3.99454e-20	-1.12167e-19	-1.31728e-19	-3.62658e-19	3.09124e-20	-2.66917e-19	2.44143e-21	-1.58716e-19	-2.75834e-20	2.46191e-19	-4.40951e-20	-4.612e-20	-5.44359e-19	1.34384e-18	-4.33875e-20	1.90308e-20	2.07197e-20	1.45661e-19	-9.18023e-19	4.02088e-19	-3.7245e-19	1.48696e-19	-6.42367e-19	-3.95627e-19	-1.77024e-19	-2.14879e-20	4.01325e-19	-7.9919e-19	-1.54903e-18	1.05079e-17
2.0273e-20	1.17328e-20	-1.23097e-20	9.50006e-20	-6.68035e-21	-1.25711e-22	1.56044e-20	1.61435e-21	-1.1949e-20	-8.03664e-21	1.62352e-20	4.59687e-20	2.16718e-20	-2.18236e-20	6.15883e-21	3.88755e-20	4.72325e-21	-1.83346e-20	1.10472e-20	-2.60249e-20	-1.15387e-20	-2.0009e-20	-2.33031e-20	3.43882e-22	-2.6878e-21	-1.20244e-20	-3.039e-21	3.47645e-20	6.04292e-20	-6.9289e-20	6.31619e-19
-1.11737e-20	-4.20872e-22	2.17206e-21	4.01775e-22	-4.34473e-21	-2.92183e-21	2.42846e-21	-1.62326e-21	-9.60648e-22	-1.95825e-21	8.60417e-22	-3.59864e-21	2.78383e-20	1.95149e-21	-1.21455e-21	2.18558e-22	-5.05522e-22	3.11836e-21	4.2842e-22	-4.69168e-21	3.79483e-22	-4.27695e-23	7.84463e-21	3.99965e-22	2.09168e-22	-1.93233e-22	3.58252e-21	3.75131e-21	6.93119e-23	3.4427e-21	9.27465e-20
3.06311e-23	3.27337e-23	5.87107e-22	-3.26406e-22	1.04973e-23	4.34098e-23	-6.39161e-22	1.2417e-21	-4.58151e-22	-1.43718e-22	6.3171e-23	4.00846e-22	3.2457e-23	-1.74589e-22	7.75792e-24	1.26023e-22	-3.50668e-22	-1.11021e-22	-3.39285e-24	-1.38232e-22	1.32174e-22	9.24133e-23	-4.98932e-23	2.87681e-22	-4.72189e-23	-9.39996e-23	-6.03539e-23	2.91302e-22	8.37855e-24	1.22836e-22	6.10793e-21
7.20175e-24	-3.68644e-23	-5.43741e-24	2.81023e-23	4.12415e-24	-1.65754e-23	-2.18149e-26	-1.14647e-23	1.54387e-23	1.20534e-23	1.23004e-23	1.85873e-23	-6.92677e-24	-1.00529e-23	2.25194e-23	-4.64508e-25	3.62672e-23	-2.27198e-25	2.12329e-23	-1.29932e-23	2.4521e-23	-4.76417e-23	9.54319e-24	1.1638e-24	1.32712e-23	-8.05823e-23	-2.2902e-23	-6.70063e-23	-9.13305e-24	6.34289e-24	5.60963e-22
-2.26857e-24	-6.72663e-25	-4.86685e-24	-2.6617e-24	1.48781e-24	1.15628e-24	2.89091e-24	-2.77098e-24	1.17074e-24	7.32952e-25	-1.79207e-24	4.45204e-24	2.51037e-24	-1.20986e-25	4.51842e-24	5.47502e-24	-4.83571e-24	1.07074e-24	1.5033e-23	3.68808e-24	4.85335e-24	-2.74894e-24	-6.05544e-24	-1.98638e-24	4.21363e-24	-3.34154e-25	-1.78313e-24	2.26938e-24	-3.85211e-24	-1.43204e-25	9.24156e-23
7.54832e-26	1.74319e-25	7.50895e-26	-3.80213e-27	5.14308e-25	3.69008e-26	-2.47082e-25	6.3697e-26	-6.66722e-25	4.9142e-25	1.03023e-25	2.72204e-25	2.08959e-27	-9.1202e-26	-1.29829e-24	-1.31206e-25	-3.28903e-25	1.54995e-25	-4.67144e-26	-9.15472e-25	-1.51293e-25	2.9601e-26	-5.23745e-26	2.09759e-27	3.93395e-26	6.13318e-25	5.32776e-26	3.74071e-25	9.98598e-26	-6.22216e-26	7.17038e-24
7.05933e-27	-4.17057e-26	1.30991e-27	-9.43914e-26	7.92167e-28	1.43207e-26	-5.80316e-26	8.13205e-27	1.49564e-27	1.21236e-26	-5.94157e-27	-1.38202e-26	1.32341e-26	8.72808e-27	7.01598e-27	-6.93694e-27	-9.61377e-28	-1.83851e-26	2.62591e-26	-6.7315e-26	-3.66363e-27	-2.87459e-26	-8.12782e-26	-2.23687e-26	-9.71901e-27	4.8382e-27	1.85533e-26	-1.03591e-26	1.06093e-25	1.07226e-26	7.04301e-25
1.47824e-27	1.24412e-28	-1.20244e-28	-2.81225e-28	-2.13615e-27	-3.41217e-27	-1.45209e-27	-3.70105e-27	-3.7435e-28	-2.18745e-27	-9.17407e-29	1.42494e-27	2.92719e-28	1.18047e-27	7.90727e-28	-2.36155e-27	-3.56231e-28	5.22661e-28	6.72028e-28	1.94465e-27	9.73383e-27	1.08698e-27	1.10224e-29	9.83161e-28	-6.23565e-28	3.81407e-27	4.04038e-28	2.31326e-28	2.57952e-27	3.57958e-28	4.47306e-26
-1.68515e-28	1.83383e-28	2.13603e-29	-8.97457e-29	2.64596e-28	-6.98634e-29	-2.6088e-30	-5.14075e-28	2.06997e-29	-1.98177e-28	2.50487e-28	3.6065e-28	3.26372e-28	2.7225e-28	-3.27958e-29	-1.9339e-28	-1.44629e-28	-9.69112e-29	1.70981e-30	-9.38863e-29	-6.29398e-28	-2.84888e-28	2.47673e-28	3.91637e-30	1.94373e-28	1.78305e-28	-2.35238e-29	6.25066e-30	-2.32009e-28	1.12943e-28	5.21938e-27
3.57922e-31	2.47714e-29	-1.11082e-29	1.35423e-29	-3.34648e-30	1.28206e-29	1.80369e-29	-1.83605e-29	-3.06736e-29	5.54214e-30	9.82793e-30	1.87704e-29	4.42296e-30	-1.33653e-29	-2.1733e-29	-9.30129e-29	-1.57508e-29	-3.2298e-31	-1.15743e-30	4.10276e-30	-3.37678e-30	-4.5653e-30	4.96573e-31	-1.39892e-30	1.07673e-29	8.53865e-31	1.19748e-29	3.38119e-29	1.00997e-29	1.0294e-29	4.08666e-28
-2.38684e-31	-2.25958e-30	1.77859e-30	9.35245e-32	8.69201e-31	2.93818e-31	1.27156e-30	1.35325e-30	-1.63437e-30	-1.64497e-30	-1.03482e-30	1.54268e-30	1.60318e-30	-8.86328e-31	3.17986e-31	-6.40307e-31	2.42671e-31	3.68732e-32	-2.51222e-31	-5.03078e-31	-6.98302e-31	-7.41521e-31	-5.27213e-31	1.59035e-30	-5.97909e-31	-1.30187e-30	1.4285e-31	4.37022e-31	-1.03128e-31	-3.52795e-30	2.81648e-29
1.09927e-32	2.5823e-32	1.09389e-31	-3.42386e-32	-5.31941e-32	3.46362e-32	-1.23723e-31	-2.2385e-31	-5.11204e-32	-3.79337e-32	7.76184e-31	-7.26407e-32	-1.27211e-31	-6.07137e-32	-1.23475e-31	3.83239e-32	1.07576e-32	1.31235e-32	4.87129e-34	6.0116e-32	-5.79748e-32	-5.63848e-33	-5.76002e-32	1.45424e-32	1.11206e-31	2.69472e-31	1.29544e-31	-4.72381e-32	1.7429e-31	-1.03155e-32	2.86575e-30
6.21023e-33	-6.75497e-33	2.62966e-34	-1.45064e-33	-3.53681e-33	2.24563e-33	1.62735e-33	-3.15368e-32	2.97842e-33	-2.69315e-32	9.26274e-34	3.26626e-33	-3.74112e-34	-8.95054e-35	5.38027e-33	-8.90705e-33	-6.26755e-33	4.47642e-33	-2.90958e-33	3.22082e-33	-1.10119e-32	-6.9283e-34	-1.43437e-32	-2.71689e-32	9.00479e-34	-3.16024e-32	-6.26725e-33	-7.35814e-33	-7.91885e-33	2.11759e-32	2.47794e-31
-8.34185e-34	4.48021e-34	-3.22251e-34	-3.97414e-34	1.47848e-34	2.74082e-34	-8.6146e-34	7.17321e-34	-1.98662e-34	1.38363e-33	-9.25562e-34	-1.35741e-34	-2.45147e-33	-6.90816e-34	1.01977e-33	1.00849e-33	1.94205e-33	5.59742e-34	1.53503e-33	-2.98833e-34	8.22604e-35	-3.1243e-33	1.76744e-33	4.17737e-34	-1.20693e-33	8.38233e-34	1.1874e-34	-5.74561e-34	-3.91118e-33	2.49828e-34	2.84436e-32
4.3793e-35	-2.07038e-35	-7.43015e-35	-2.48299e-34	-1.30402e-34	1.0391e-34	3.48251e-35	1.41311e-34	1.90019e-35	2.89695e-35	6.14775e-35	-1.68658e-35	-1.21304e-34	-8.16263e-35	-6.45125e-36	4.05083e-34	9.85237e-36	-4.49508e-35	-1.44918e-34	4.09019e-35	-6.03155e-34	9.12955e-35	-4.16644e-36	-8.1901e-35	-7.59983e-35	3.59083e-35	-2.60262e-34	4.17007e-35	6.80512e-35	8.36501e-36	3.04975e-33
-1.3626e-35	3.59255e-36	-5.19979e-36	4.64887e-36	1.57805e-36	-6.81003e-36	2.69443e-35	-1.41669e-36	-1.07325e-36	-3.45652e-36	1.35613e-35	1.10277e-35	2.71686e-36	-1.56889e-35	-1.99034e-36	7.96186e-36	5.03947e-36	2.17568e-36	-1.64936e-36	-3.39189e-36	-9.99687e-36	3.30209e-37	-5.59462e-36	4.14973e-36	-2.68877e-36	-1.92304e-36	1.64098e-37	7.22231e-36	7.97978e-36	1.1533e-36	1.74752e-34
1.87033e-37	-2.19099e-37	3.73758e-37	1.02472e-37	3.63334e-37	4.14536e-38	-2.23787e-37	-2.06373e-37	7.3508e-37	6.38131e-37	-1.63485e-37	7.30554e-37	-6.08725e-39	-4.24064e-37	-4.25823e-37	4.59537e-36	-2.15523e-37	3.78052e-37	3.26948e-38	7.48497e-37	-6.69466e-37	-6.18372e-37	-2.89716e-39	2.84607e-37	7.2027e-38	1.4558e-36	3.15348e-38	2.02763e-36	4.62266e-37	-1.21425e-36	1.76495e-35
8.30201e-39	9.74869e-39	-6.93782e-38	-8.68467e-39	6.65233e-39	-3.04977e-37	-1.44007e-37	9.04574e-38	-2.45432e-38	-4.64222e-38	-2.26687e-38	8.95992e-38	-6.09552e-38	4.85742e-38	-9.47542e-39	-2.05132e-37	-1.08905e-37	3.68477e-38	-3.06702e-38	4.44352e-38	-5.3363e-38	5.47302e-38	-4.84061e-38	-1.20998e-38	-7.14861e-38	-7.65116e-38	1.85277e-38	2.45332e-38	-1.53176e-39	-9.21983e-39	1.74084e-36
-1.07775e-39	3.56978e-39	7.85742e-40	9.66289e-39	-4.2493e-39	-7.42563e-39	2.92114e-39	2.1438e-38	2.52062e-40	-3.77452e-39	-6.52367e-39	-2.29886e-39	1.87166e-39	-5.73456e-40	-3.32061e-39	-1.4313e-38	2.55497e-38	5.45319e-40	-9.96927e-41	4.91324e-39	-5.978e-41	2.88553e-39	2.92504e-40	4.6079e-40	2.92545e-39	-3.72759e-39	-2.04189e-39	2.96323e-39	-1.28282e-38	9.93553e-41	1.4345e-37
6.4296e-41	1.08051e-39	-9.00515e-41	-1.91949e-41	3.28554e-41	-8.35467e-40	2.20901e-40	-1.36216e-40	4.96282e-40	-3.0429e-40	1.00911e-40	-4.21606e-40	1.35002e-40	3.17393e-41	-1.10577e-40	-4.46556e-40	1.47026e-39	-1.55613e-40	-3.36302e-40	-6.00591e-40	1.71432e-39	-3.26301e-40	-3.01606e-40	1.16312e-39	-2.85401e-40	-7.66597e-40	2.22308e-40	-5.87901e-42	1.33631e-40	8.44377e-40	1.28528e-38
-1.38526e-40	-2.71428e-43	-2.58173e-41	-2.14463e-42	1.46527e-42	1.54987e-41	8.04197e-41	1.29667e-41	2.80622e-42	-5.53039e-41	-2.87377e-41	-6.83455e-41	-8.42232e-42	8.49196e-42	6.43332e-42	3.87692e-41	-4.20303e-42	-2.93991e-42	7.16944e-42	2.5266e-41	1.5098e-41	-9.36241e-42	9.47184e-42	3.3793e-42	-4.81569e-42	1.38071e-41	-6.03172e-41	2.62394e-40	7.10348e-41	-3.03234e-41	1.014e-39
2.20933e-44	2.09835e-42	9.23852e-43	4.11812e-42	3.88739e-42	1.64184e-42	1.62344e-42	1.96643e-42	-1.18696e-42	-1.35759e-42	-3.37148e-42	-9.0578e-42	-1.00443e-45	-4.08611e-42	5.96269e-43	1.35465e-41	-1.38085e-43	-2.28469e-42	6.21186e-43	-1.4729e-41	7.05027e-43	5.95273e-42	7.38696e-43	-6.75784e-43	-7.76694e-42	2.58654e-42	-1.49636e-42	-2.01184e-42	-2.0317e-42	-4.03007e-42	9.52538e-41
2.1555e-43	4.4084e-44	1.53027e-44	-5.29494e-43	3.04929e-44	2.59473e-43	5.37855e-43	-6.48621e-44	1.2986e-42	-2.12708e-43	1.41477e-42	4.04941e-45	1.463e-42	6.54249e-43	2.76372e-43	1.0334e-42	-1.10422e-43	-2.17073e-44	-1.13261e-43	1.36838e-43	1.71417e-43	2.43112e-43	-9.03692e-43	7.74385e-44	-7.61347e-44	-7.00054e-43	4.04566e-43	1.29196e-43	-3.89553e-44	-2.92045e-43	1.14731e-41
6.50402e-45	-3.7823e-44	1.94744e-44	-5.16478e-44	3.47427e-45	6.17063e-44	-3.38474e-44	-4.25398e-45	-2.32526e-44	-2.53726e-45	3.75905e-44	1.432e-44	-1.22013e-44	5.68469e-46	1.20337e-46	-7.76192e-45	1.09354e-43	-3.6876e-44	6.6123e-44	3.16827e-44	3.89422e-46	1.08956e-45	-1.56546e-44	1.20195e-43	1.73752e-44	-7.7174e-45	9.59872e-47	-3.12886e-44	1.13129e-44	1.88783e-44	7.85117e-43
-2.82907e-45	1.02519e-46	8.48365e-46	1.67164e-45	1.93231e-45	-4.61475e-47	-3.57599e-45	3.78268e-45	-5.69721e-46	1.31544e-45	-3.09024e-45	-4.71718e-45	6.05502e-46	-1.05281e-45	-7.77843e-46	-1.81391e-45	-7.69137e-46	-4.47924e-46	2.13331e-45	1.22536e-45	1.57096e-45	-1.33815e-44	-7.24747e-45	2.87814e-45	1.7042e-45	-2.11316e-44	1.59477e-45	-1.14615e-45	-5.75456e-45	-2.10593e-45	9.18223e-44
6.17786e-47	-6.09842e-46	-5.78455e-47	9.2056e-47	2.15108e-47	1.70294e-46	-1.71619e-46	4.44568e-46	7.00623e-47	-4.20135e-46	7.55724e-47	1.28696e-46	3.62707e-46	-3.6367e-48	2.21846e-46	-8.73384e-47	-1.51552e-46	2.61371e-45	-4.97749e-47	1.53655e-46	2.9704e-46	-1.28743e-46	1.43876e-46	2.14149e-46	1.95037e-47	-4.9e-47	3.85602e-47	2.07928e-48	3.57121e-46	1.68704e-47	7.23514e-45
3.88806e-47	5.60313e-47	3.81757e-47	-5.7057e-48	-3.00059e-48	-4.60102e-48	-1.46855e-47	3.08902e-48	1.12785e-46	-5.37026e-48	1.00957e-46	-7.67072e-49	1.29036e-47	8.02781e-47	2.90707e-47	-1.04465e-47	-3.81741e-47	4.29948e-48	-7.3875e-48	5.09136e-48	4.92948e-48	8.38993e-49	-1.43063e-47	1.131e-47	-2.82822e-47	3.12171e-47	3.24539e-48	-9.94446e-47	-9.97246e-47	1.57904e-47	8.80789e-46
-7.3611e-48	1.72838e-48	1.27507e-48	9.12724e-48	-2.94133e-50	-5.89579e-49	8.39847e-49	-1.68964e-48	-1.4352e-48	-3.79269e-49	2.44192e-48	4.07791e-48	-4.47314e-48	3.23101e-48	1.65806e-48	4.92696e-49	-3.52344e-48	3.06372e-48	4.9851e-48	9.92743e-48	1.9531e-48	3.49579e-49	1.9044e-48	2.12497e-48	1.65492e-48	-2.02384e-48	3.9313e-49	3.19818e-48	1.83416e-48	5.17537e-48	8.29408e-47
-2.65269e-49	1.0201e-50	-2.50232e-49	-5.59802e-49	4.23284e-49	-1.59671e-49	7.5795e-49	8.92577e-50	3.65025e-50	-4.59357e-49	-6.60594e-50	2.25326e-49	-9.6351e-50	2.11015e-50	-4.94246e-50	3.19017e-49	8.01647e-50	-2.9759e-50	5.20203e-50	-9.94627e-50	4.69411e-48	-1.48851e-49	-1.28108e-51	5.12369e-51	5.59531e-49	-2.08406e-49	-8.35956e-51	-2.06231e-50	-4.14317e-49	3.91935e-50	1.015e-47
-6.43439e-50	-2.54618e-50	-3.49725e-50	8.05634e-51	1.16941e-50	1.5823e-50	-9.19735e-50	-7.42644e-51	-1.96703e-50	1.71502e-51	-2.94841e-50	-5.90911e-51	-4.2883e-50	-5.85653e-51	5.24364e-50	6.04021e-51	-2.12288e-50	-5.56744e-50	-6.56015e-51	-6.9235e-51	1.70284e-50	-2.65319e-50	-1.57399e-50	-5.09894e-51	4.48049e-50	2.81752e-51	2.22078e-51	-2.40364e-51	1.07225e-50	3.59568e-51	6.45097e-49
-3.90572e-52	3.86677e-53	-1.55927e-51	2.61543e-52	-1.23101e-51	1.93999e-51	3.39807e-51	6.99765e-51	-3.13859e-52	1.95153e-51	-1.10019e-51	1.14978e-52	-2.46653e-52	9.67698e-52	4.64531e-52	-2.77603e-52	3.72266e-51	-7.8349e-53	1.04982e-51	-1.09304e-51	-6.90971e-51	4.15575e-52	-1.36829e-51	2.30407e-52	6.45626e-51	-2.64912e-51	-1.58153e-52	3.89509e-52	-2.01424e-51	-9.02859e-52	4.86918e-50
-1.63061e-52	-1.46896e-52	2.51563e-53	1.72369e-54	9.51172e-53	-1.66986e-52	-1.27837e-52	1.87847e-52	-2.46028e-52	3.76875e-55	2.28644e-53	-9.21136e-53	-5.50622e-52	2.34771e-53	-9.28563e-53	7.01828e-53	4.33409e-52	-2.93897e-52	-2.96098e-52	1.49529e-52	1.3011e-53	-6.89186e-53	-3.24531e-52	7.59847e-53	-5.42331e-52	-1.63431e-52	-1.70593e-54	-5.19659e-53	3.10693e-53	3.61311e-52	4.82034e-51
-1.12807e-54	2.89428e-54	-1.54299e-53	-4.98526e-54	8.43284e-53	5.58882e-54	2.43842e-53	-3.86495e-54	8.34051e-54	1.92861e-53	-5.9088e-54	2.53335e-54	1.11763e-53	-2.77662e-55	-2.46724e-54	-2.29073e-53	-9.08907e-54	2.37152e-54	5.21969e-53	-3.40042e-54	-7.05366e-54	-5.74885e-53	-1.46847e-54	8.07149e-54	5.40104e-54	1.51453e-53	4.34764e-54	-3.98212e-53	-8.20376e-54	3.0076e-53	4.59636e-52
-2.95003e-56	2.8759e-55	1.51599e-55	2.79556e-54	-1.04178e-54	9.80356e-55	1.36548e-55	2.37739e-54	-6.77643e-55	-7.47444e-55	1.85693e-54	-2.21611e-54	-1.08253e-54	-7.72088e-55	4.11598e-54	3.24666e-55	-3.25694e-55	-2.85547e-55	1.44141e-55	3.09546e-56	-4.62345e-55	-2.35006e-54	-1.8557e-54	-6.94572e-55	-3.54939e-54	1.57278e-54	-1.84749e-54	3.21804e-54	1.11305e-54	-2.47024e-54	3.95137e-53
5.41355e-55	2.69739e-55	-2.80392e-56	1.01126e-55	-1.9344e-56	1.07119e-56	-1.32301e-55	-6.8567e-56	9.98791e-56	5.14743e-56	-3.57743e-56	3.26082e-56	2.3559e-56	2.54383e-55	-4.96855e-56	6.23665e-55	-3.38292e-55	1.81469e-55	-4.3738e-56	-7.95402e-56	-1.19032e-55	5.89338e-56	-2.03854e-56	1.71066e-55	1.05483e-56	2.35962e-56	1.12193e-56	-1.75313e-56	-1.05953e-56	-1.75284e-55	3.60344e-54
-4.75981e-58	-3.14037e-57	-4.58376e-57	-9.90749e-58	-4.58123e-57	-3.98097e-57	-1.14538e-58	-2.82946e-56	5.11418e-56	2.47723e-57	5.00453e-57	3.94299e-57	1.5176e-56	1.92105e-56	-1.11577e-58	-7.88741e-57	-1.15472e-56	-5.41796e-57	7.93281e-57	-2.92674e-56	2.02797e-56	1.08172e-56	1.52377e-56	1.24827e-56	4.92321e-57	1.36019e-56	2.29517e-56	1.17651e-56	-2.551e-56	-3.95235e-57	3.46801e-55
-1.34611e-57	-6.15207e-58	6.73347e-58	2.4081e-59	-1.00561e-57	2.42692e-58	1.37838e-57	-6.35577e-58	2.61723e-58	-8.32455e-58	-4.35952e-57	-1.92092e-57	6.89797e-58	-2.41073e-59	-1.32307e-57	2.09263e-57	-1.16075e-57	-2.8916e-58	3.90666e-59	7.23208e-58	9.01302e-58	2.37272e-58	5.07484e-58	-8.02556e-58	6.67282e-59	-5.7756e-58	1.48142e-58	2.70281e-59	8.21432e-59	-5.79935e-58	2.35676e-56
9.1434e-59	1.75311e-59	2.57723e-59	8.34238e-59	-6.63546e-59	6.35116e-58	-5.73376e-60	-1.65407e-59	2.59161e-59	2.51355e-59	3.43595e-59	-1.57538e-59	2.30831e-60	1.05364e-58	-1.36985e-58	-5.31219e-59	-5.045e-60	2.98534e-59	4.12485e-59	-6.94643e-59	-1.19957e-58	-1.30112e-58	1.69024e-59	-5.92307e-59	1.19083e-58	-3.01397e-59	-1.78393e-58	-1.59014e-59	5.25216e-59	-6.85858e-59	2.27729e-57
3.81662e-60	-8.42901e-61	-2.06954e-60	3.89363e-60	1.03919e-59	2.17598e-59	7.08816e-60	1.84509e-59	2.77567e-60	-2.33549e-60	2.31373e-59	-4.17394e-60	2.35789e-60	-1.09345e-59	9.33353e-60	-4.45923e-60	-6.54865e-61	-9.06434e-60	2.87793e-61	-1.1575e-59	-6.08e-60	1.56415e-59	3.32908e-59	1.95556e-60	-1.24449e-59	-4.80566e-61	-5.67545e-60	-1.95221e-59	2.51901e-60	-2.92327e-60	2.49936e-58
-7.72765e-61	1.04135e-60	9.32643e-61	-3.85769e-62	-1.33475e-61	-3.51567e-61	4.35785e-61	-4.68204e-62	-4.44204e-61	-8.8699e-61	6.44145e-61	8.32955e-61	2.09128e-61	2.16737e-60	9.16726e-61	4.05453e-61	6.35406e-61	4.19908e-61	1.40611e-60	-2.72082e-63	-1.03819e-60	1.79081e-60	-5.96272e-62	-8.75614e-62	-4.11981e-60	-1.89491e-60	-3.84971e-61	-1.17278e-60	9.91678e-61	1.02824e-60	2.52927e-59
-2.41359e-63	9.13867e-63	1.43202e-61	1.49727e-63	-1.03481e-62	3.07582e-62	-2.21712e-61	-3.25619e-62	-2.93166e-62	-3.7131e-63	-2.68324e-62	-1.7733e-61	9.19931e-63	4.28201e-62	2.41808e-62	-1.08386e-63	3.38497e-63	6.3115e-62	-1.23191e-61	-4.92442e-62	1.3285e-61	5.31415e-62	-1.52865e-62	-5.63448e-62	5.53853e-63	4.17624e-62	3.75875e-63	2.84665e-61	1.60571e-62	2.66024e-63	1.61711e-60
-1.79264e-64	-2.81447e-63	2.6543e-63	1.0737e-63	-6.19773e-63	-1.04106e-63	1.46872e-64	-1.37845e-63	5.48159e-64	-6.58122e-64	4.05951e-63	-2.54717e-63	-6.28375e-64	3.22933e-63	7.50584e-65	2.53158e-63	2.72587e-63	1.14655e-62	-6.84802e-63	2.08187e-62	4.05616e-63	-2.85384e-63	5.38944e-63	-1.32996e-63	6.4974e-63	-1.38154e-62	4.88529e-63	8.03573e-63	3.15593e-63	-1.88096e-62	1.4045e-61
-2.79588e-63	-7.03617e-64	-1.93891e-64	-3.46854e-64	-5.87574e-65	-1.3299e-64	2.35382e-64	-1.89679e-64	-2.61462e-64	1.6165e-64	-6.87626e-64	3.34566e-64	-2.54858e-64	-7.18598e-64	5.04083e-65	-6.77673e-65	2.14808e-65	-3.70279e-64	1.51809e-64	4.17196e-64	-1.22453e-64	1.16434e-64	-2.54093e-64	9.30786e-64	-9.52369e-64	-2.51418e-63	2.93988e-64	-1.04812e-64	-7.23402e-64	-1.05596e-63	1.52232e-62
1.37328e-64	-1.01642e-66	4.29548e-65	-1.40472e-64	2.40524e-65	6.59342e-66	-5.97292e-65	-3.89833e-65	1.73875e-65	-8.85806e-66	-3.41326e-65	-3.90306e-66	-2.94498e-65	-1.12643e-65	6.31733e-65	1.02111e-66	-6.37703e-66	3.41087e-66	1.67798e-65	2.92988e-64	-6.44909e-65	1.62983e-65	1.31432e-65	1.24393e-64	2.30714e-65	5.94381e-65	-9.04235e-65	-1.05667e-64	-2.7932e-65	5.68855e-65	1.52162e-63
-5.40889e-66	8.68557e-66	3.45112e-66	6.90615e-67	-2.06149e-66	-2.92448e-66	-5.78249e-67	-1.55544e-66	8.00254e-66	-2.67254e-66	-6.53876e-66	-5.86219e-66	-4.68107e-66	-5.47757e-66	2.25724e-66	2.26336e-66	-1.52014e-66	1.07515e-66	-1.02393e-66	7.34481e-66	-2.37941e-66	3.50013e-66	8.18598e-66	-8.96797e-66	1.12115e-65	2.90295e-66	2.46789e-65	1.11942e-66	-9.62556e-67	1.13482e-65	1.49332e-64
-2.46178e-67	-7.08103e-68	-6.97751e-68	1.79418e-66	-3.84859e-67	-5.53502e-67	-1.24197e-67	-2.16834e-67	-2.00243e-68	5.15173e-67	-1.05887e-67	1.27345e-66	1.46362e-67	-7.39616e-68	-5.66654e-68	5.65201e-67	-8.37682e-68	-5.73297e-67	3.48031e-67	-6.83753e-69	6.52189e-67	-6.59686e-69	-4.35337e-67	1.11043e-67	-1.49031e-67	3.28173e-67	3.2142e-68	2.96446e-67	5.05454e-68	-4.32613e-68	9.33377e-66
9.84123e-69	-1.14108e-68	6.88181e-69	-2.81975e-68	2.09658e-68	3.18833e-68	1.22174e-68	9.29103e-69	5.70348e-69	-2.31107e-68	-1.91073e-68	-8.59839e-69	2.01222e-69	-8.70625e-68	-7.15785e-70	1.3376e-68	1.46414e-68	-1.49095e-68	-3.76731e-68	1.82871e-69	2.74884e-69	5.00747e-68	1.3442e-68	4.35977e-68	6.85831e-68	-6.84625e-69	1.11089e-67	-1.57356e-69	-2.01124e-68	-2.68873e-68	7.04382e-67
-4.44545e-69	-2.13193e-70	6.76583e-70	-1.58927e-69	7.60123e-70	-1.33525e-69	5.08792e-70	3.35798e-69	1.1801e-68	3.86937e-69	-7.49238e-70	2.41873e-69	1.53114e-69	5.70752e-69	1.63333e-69	5.22598e-70	1.39351e-69	-8.53325e-70	-5.21833e-69	-4.91115e-69	-1.5465e-69	-1.52931e-69	-3.00236e-69	-7.1739e-70	2.81291e-69	6.2024e-69	4.18872e-69	3.56675e-69	-5.3748e-69	2.34837e-69	8.47854e-68
-5.13625e-70	3.60574e-71	5.61083e-70	-1.00766e-69	-1.46871e-70	9.85219e-71	-2.52957e-69	-5.0887e-70	5.93557e-71	-3.54627e-71	-6.69123e-71	4.26478e-70	-4.79551e-70	9.38626e-71	4.25818e-72	1.17892e-70	1.8857e-70	-5.52167e-71	3.0438e-70	-1.2019e-69	-1.95728e-70	-1.47611e-70	2.26587e-70	-1.67094e-71	1.55566e-70	2.85689e-71	3.48918e-70	-4.34334e-72	2.14604e-70	1.14745e-70	9.88947e-69
1.77649e-71	-2.78165e-71	-2.69437e-72	-1.76881e-71	-6.79731e-72	-1.14876e-72	-4.82498e-71	3.03061e-71	3.2047e-71	3.50789e-71	-1.26148e-71	3.82981e-72	-2.70019e-71	-9.14021e-72	-7.38927e-72	4.2394e-71	-3.53774e-71	4.21096e-71	1.57563e-71	-1.1263e-71	8.96581e-73	1.92739e-71	-4.68223e-71	2.3623e-71	-4.64641e-73	-1.36113e-71	-9.44277e-71	-1.81993e-71	-4.75421e-72	-2.5767e-71	6.74308e-70
1.24197e-71	-1.15644e-72	-2.09519e-72	1.0122e-72	3.49862e-72	2.91103e-72	1.16629e-73	-8.75832e-73	2.27273e-72	-3.64757e-73	1.77525e-73	6.11321e-73	1.65396e-72	6.93187e-72	-2.83816e-72	-7.68853e-73	3.59282e-72	2.00591e-72	-4.46084e-73	-5.19194e-73	2.1675e-73	3.8451e-73	-2.73351e-72	-1.75062e-72	1.66416e-72	-8.3478e-73	2.40071e-72	3.83342e-73	1.28247e-72	2.44538e-72	6.03651e-71
3.07023e-74	1.99654e-73	4.88914e-73	2.24325e-73	2.28919e-73	-3.7837e-74	-1.04189e-74	-5.96535e-75	2.26872e-73	-4.01683e-73	5.41761e-73	3.59586e-75	2.33554e-74	4.05672e-73	-3.15512e-73	1.21587e-73	-5.73987e-74	4.23782e-74	-1.24466e-73	4.78207e-73	-1.46898e-74	-6.5003e-74	7.08238e-73	5.87848e-74	-4.4833e-74	3.88037e-73	2.05682e-74	-5.00218e-73	1.19178e-74	9.48414e-74	5.87635e-72
-5.12683e-74	5.39215e-75	3.68657e-74	1.55637e-74	8.36883e-75	4.7473e-74	-2.28121e-75	8.6418e-75	-1.01012e-74	2.01411e-74	-2.44965e-74	-2.54866e-74	-2.70025e-74	-4.88983e-74	-1.07908e-74	-1.10655e-74	-2.58717e-74	-1.22339e-74	-1.80818e-75	-2.67484e-74	3.57172e-75	-1.07381e-75	-1.11838e-74	4.31885e-74	-3.72231e-75	-7.9183e-75	-2.31612e-74	-2.35043e-76	1.96754e-75	1.5332e-74	5.31854e-73
3.81726e-75	-7.97715e-78	-3.20715e-75	7.41578e-75	5.27474e-76	1.8092e-77	7.30045e-77	1.83785e-77	-1.12125e-76	-4.10414e-76	1.94084e-75	1.68887e-75	4.0071e-76	1.19131e-75	1.04994e-75	2.52561e-75	-2.90737e-76	-3.35769e-75	1.00586e-75	-8.08486e-76	-5.33473e-76	7.35948e-76	4.04144e-76	8.05104e-76	-5.74374e-76	-3.18665e-75	-1.928e-75	5.19405e-76	1.59855e-75	1.77649e-75	4.19298e-74
2.09438e-76	1.57543e-76	-2.81483e-76	9.64867e-77	1.9047e-77	1.91891e-77	7.1229e-77	-1.7804e-76	-3.21857e-76	-4.65104e-76	1.55402e-76	1.87906e-76	-1.96675e-76	-1.0789e-76	-4.41888e-77	7.07508e-77	-2.71802e-77	-7.85831e-77	1.92586e-76	-1.03821e-76	1.31341e-76	1.10395e-76	-6.03388e-76	3.70069e-78	1.41217e-76	-4.06525e-76	1.03524e-76	-2.72691e-77	8.17709e-77	5.85931e-77	4.65213e-75
-4.87796e-78	-4.91232e-78	3.21243e-78	3.7077e-77	-5.96358e-78	-1.60448e-77	-2.0418e-78	4.63423e-77	-1.81084e-77	2.03172e-77	-8.89614e-78	3.03573e-78	-2.99361e-78	-1.1698e-77	-2.31023e-77	2.59733e-77	-4.24408e-78	-2.87476e-77	-8.92181e-78	1.99183e-77	3.37104e-77	2.91168e-77	-6.34806e-78	8.33928e-78	1.68586e-77	-1.24591e-77	1.54654e-78	-1.04566e-77	2.19628e-78	-4.13378e-78	4.21594e-76
-6.96488e-79	-1.73283e-78	-5.77845e-79	-1.13496e-78	2.25881e-78	8.20761e-81	-1.402e-78	-8.05013e-79	-1.94808e-80	-3.08494e-78	1.31928e-78	4.16617e-78	2.78445e-79	1.52922e-78	9.98684e-79	-3.85947e-79	-2.40874e-79	-4.52523e-79	1.40555e-79	-6.20902e-79	5.01809e-80	6.20904e-79	-5.82025e-78	-3.99085e-79	-2.32109e-78	-3.51399e-79	-1.52816e-78	-3.59626e-79	-7.78766e-80	3.3587e-79	3.37176e-77
6.64047e-80	5.13934e-80	3.96772e-80	-1.56891e-80	-3.0696e-81	-9.93802e-80	-4.4351e-80	-4.805e-80	-1.6789e-79	-1.34222e-79	2.14128e-79	-2.11733e-80	-4.76514e-80	1.03105e-80	-3.55127e-80	3.87707e-80	3.5185e-80	-6.09035e-81	-1.52805e-79	4.48208e-80	3.87406e-80	4.78533e-80	7.86311e-80	-1.87586e-80	8.36797e-80	-5.08585e-80	1.49645e-79	-6.15601e-80	6.39373e-79	9.96737e-81	2.45564e-78
-1.6891e-80	-1.25288e-80	-2.33744e-81	2.35956e-81	5.73236e-81	-6.36183e-81	2.17714e-82	3.94137e-82	1.6435e-81	-3.30896e-81	3.16441e-81	-2.54908e-80	1.76999e-81	-7.12298e-82	-4.88151e-81	-3.44873e-81	-9.03678e-81	-2.16196e-80	2.45686e-81	-4.94089e-81	1.79265e-81	2.77332e-81	-1.54177e-82	1.19983e-80	-3.13479e-82	3.91527e-81	1.22761e-80	-5.85526e-82	-3.04765e-80	2.83535e-80	2.21936e-79
-1.53265e-81	-1.14764e-81	-1.86286e-82	-1.35323e-83	5.71012e-83	-5.80245e-82	-7.60213e-82	-8.45693e-82	-5.30011e-82	1.81913e-82	1.34592e-81	-1.00614e-81	5.95579e-82	-9.43926e-82	8.15848e-82	-2.46605e-82	4.4534e-82	6.45804e-82	4.09364e-81	-2.56648e-83	-3.46766e-83	1.48103e-81	-6.73866e-82	-5.9749e-82	-3.72466e-83	-3.25602e-82	-1.68409e-81	-9.1728e-82	6.6325e-83	-1.50103e-81	2.33184e-80
-3.87677e-84	-7.90586e-84	-2.00159e-83	1.45938e-82	-3.47756e-82	7.4785e-83	-6.97998e-83	-1.29383e-82	7.79762e-83	1.32755e-83	2.10585e-83	-1.16734e-82	2.19401e-83	-1.27441e-82	1.57531e-82	2.96653e-83	-4.32265e-83	-2.58574e-83	7.31166e-83	-7.21637e-83	1.19166e-83	2.2588e-83	-1.17313e-82	-5.70564e-83	3.83739e-83	-7.58239e-83	-5.13125e-83	7.45794e-83	3.02649e-83	-1.97543e-82	2.25622e-81
-2.53273e-84	4.544e-85	6.46087e-84	-4.44864e-84	3.53255e-83	3.08158e-84	-6.3788e-84	1.08052e-84	5.31645e-84	9.6677e-84	1.24797e-83	1.58307e-86	7.16196e-85	4.76785e-84	1.49455e-84	-1.41101e-84	2.36873e-84	-1.28527e-85	-3.58775e-84	-1.09698e-83	5.59458e-86	8.87758e-85	1.78529e-84	1.08859e-84	-2.39904e-84	-1.60342e-83	4.67631e-84	3.5158e-84	-1.09665e-83	2.46089e-84	1.56557e-82
-1.88718e-84	1.16823e-84	-1.04386e-84	-1.35823e-84	-9.15937e-85	-4.00396e-86	7.43205e-85	-1.56154e-84	-2.78137e-85	-3.99185e-86	6.04016e-85	-1.94172e-85	9.54041e-85	4.39185e-85	-4.56518e-85	-1.01458e-84	3.15248e-85	-1.5085e-84	2.90235e-85	-1.57495e-85	2.66787e-85	1.26234e-84	9.21202e-85	-3.53531e-86	-2.94775e-85	6.97591e-87	1.91868e-85	-9.27688e-85	4.54968e-85	-1.53667e-84	2.08689e-83
2.7953e-86	1.10883e-86	-2.01456e-85	3.86884e-86	3.04436e-86	4.02278e-87	7.40997e-87	-1.06802e-86	2.16664e-86	3.79824e-86	1.19221e-85	1.0505e-85	-1.02068e-86	-6.6887e-86	-1.01459e-86	8.41188e-86	8.01227e-86	-6.04744e-86	1.83657e-86	-7.59932e-87	-2.02091e-86	-5.14195e-86	-1.65149e-85	-1.07545e-86	2.49764e-86	1.26671e-85	6.11722e-86	-4.93451e-86	-6.13651e-87	4.18125e-86	1.51123e-84
-4.19599e-89	-1.83722e-87	-6.32156e-87	2.29926e-87	-4.149e-87	-1.35913e-87	3.79028e-87	-7.07563e-88	1.33405e-86	-1.30286e-86	2.28255e-86	8.14543e-87	-1.05658e-87	-2.15844e-88	1.31948e-86	6.62077e-88	-4.23968e-87	5.53102e-87	3.75269e-87	2.01826e-87	5.43319e-87	-3.60784e-87	-2.05575e-87	2.41176e-86	1.07646e-87	5.11978e-88	2.87858e-88	6.00279e-87	-7.89434e-87	-1.44853e-87	1.60953e-85
-2.55036e-88	-2.11636e-88	4.16283e-88	1.61127e-88	-1.09576e-88	-4.4282e-89	-1.54648e-88	2.50157e-88	-4.58669e-89	3.13643e-89	2.27804e-88	5.96739e-88	1.05934e-87	4.98397e-89	-1.53433e-88	1.49773e-88	2.07321e-89	-3.21535e-88	3.2854e-88	1.54969e-87	1.37923e-88	-3.81775e-88	4.66627e-88	6.37421e-89	2.35792e-88	2.30571e-88	2.17086e-88	8.75558e-88	-2.16392e-88	8.5115e-88	9.81402e-87
2.65751e-89	-6.25279e-90	-7.41827e-91	-5.17365e-89	6.38155e-89	1.24284e-88	4.66425e-89	8.08538e-90	-8.95466e-90	3.066e-90	3.32484e-91	3.28272e-89	-4.54522e-89	-4.01889e-89	4.81591e-90	1.47172e-89	3.692e-89	-5.51755e-89	-1.11725e-88	5.33623e-90	1.34221e-88	-5.37516e-90	-1.35939e-88	-1.1316e-89	2.98327e-89	2.20166e-89	-1.15773e-88	5.19162e-89	-6.09714e-90	-6.83217e-90	1.20696e-87
1.27883e-90	7.53566e-91	-2.01135e-92	1.70314e-90	-1.0027e-90	-3.6436e-91	-3.99841e-90	-5.67262e-91	-8.76757e-90	1.19087e-90	-2.86103e-91	-5.34108e-92	7.2871e-91	-2.35321e-91	6.93158e-90	-1.18674e-90	8.73908e-91	1.39253e-90	6.73241e-90	-6.19511e-91	-1.37085e-89	4.74143e-90	3.27498e-90	7.08142e-91	-1.20923e-89	2.2554e-90	-7.25212e-91	2.1915e-90	-2.40406e-92	-1.01833e-89	8.85918e-89
5.84144e-91	-6.40823e-91	-1.39052e-91	-5.2138e-92	-3.70701e-91	6.64318e-92	2.78467e-91	-5.52344e-92	3.17068e-91	-7.72549e-91	1.39363e-90	1.46461e-92	3.75913e-91	-6.42122e-91	-4.28764e-91	7.48989e-93	-3.00033e-91	-4.92672e-91	5.24236e-91	3.2422e-91	-1.08883e-91	3.26645e-92	-1.41603e-91	1.19961e-91	-4.00926e-92	1.78598e-91	-7.38499e-93	-1.43078e-91	7.35334e-92	-2.92915e-91	8.91904e-90
4.18893e-92	7.55687e-93	-3.51297e-92	-4.34159e-92	6.39402e-92	-1.06347e-92	7.0941e-92	-8.5325e-93	3.65026e-93	5.91747e-92	-5.48496e-92	-1.62425e-92	3.92781e-92	1.15361e-92	8.29362e-93	-9.32578e-94	-1.1899e-91	1.08482e-93	-3.67334e-93	-1.58874e-92	6.60463e-92	-2.62301e-92	-3.84663e-92	-8.39807e-92	-6.6122e-93	2.17438e-93	-2.90855e-92	2.88512e-93	-1.71424e-92	-6.92037e-93	8.95176e-91
5.67095e-93	-1.4383e-93	-4.49079e-94	-4.35336e-93	-5.43771e-94	6.06082e-94	3.10767e-93	2.81822e-94	6.83745e-94	3.40032e-94	-3.65231e-93	-5.2989e-93	7.52527e-94	-3.70667e-93	5.94416e-93	-2.53212e-93	-2.73554e-93	2.57948e-93	-2.46758e-93	-1.5683e-94	4.61456e-95	-3.83164e-94	3.58044e-93	-1.09591e-93	2.45262e-93	-2.13494e-93	1.03186e-93	-1.48777e-94	1.33707e-93	-2.50573e-93	6.20176e-92
-1.20611e-94	-8.15961e-94	9.47231e-95	1.15469e-94	-2.17501e-94	-1.17803e-94	-9.3627e-95	-1.68475e-95	-2.78807e-94	-5.31201e-95	-6.28997e-95	1.3747e-94	1.07238e-94	6.23759e-95	1.56673e-94	1.00285e-94	4.82927e-94	4.44928e-94	3.3125e-95	1.67867e-94	-3.07435e-94	2.4706e-94	-7.7436e-95	2.80428e-95	8.68813e-95	3.09272e-95	-1.02688e-93	1.64249e-94	1.84279e-94	1.37378e-94	5.97083e-93
-8.60628e-96	-8.79354e-96	7.5838e-96	6.62053e-95	8.79507e-96	1.05266e-96	8.90031e-97	-1.0295e-95	-3.93919e-95	8.02493e-96	-8.53195e-96	6.22047e-96	-7.70752e-96	2.10156e-95	-1.10993e-95	-1.38861e-95	-7.92673e-95	-3.01764e-96	4.50422e-95	-4.21247e-96	-1.2717e-95	-3.29951e-95	2.58681e-95	-4.46625e-95	-2.88305e-97	-8.83357e-96	-7.07372e-96	-1.91528e-95	1.69478e-95	-2.06783e-95	5.48856e-94
1.3749e-96	7.66464e-96	1.07851e-96	2.53868e-96	-1.09352e-97	2.94149e-97	5.10317e-96	4.30427e-98	2.27764e-96	7.2409e-98	-2.44775e-96	-2.57085e-96	-1.10839e-96	1.11889e-96	7.3518e-97	-8.15783e-97	1.75021e-96	-2.18631e-96	7.33101e-98	-5.90448e-96	1.42155e-96	-2.83947e-97	1.84963e-96	1.01072e-96	-4.83666e-96	-1.85533e-96	-1.83574e-97	-3.41406e-97	-3.42782e-96	1.84553e-96	5.63238e-95
-9.04648e-98	-1.00539e-97	-1.13379e-97	6.54522e-98	1.33176e-97	-1.34688e-97	1.47329e-97	-9.53665e-98	2.40584e-98	4.21815e-98	5.67123e-98	-4.3886e-97	-2.88011e-97	3.35135e-97	-1.76967e-97	-3.54276e-98	1.71648e-97	3.3179e-97	-1.02996e-97	3.77051e-98	2.37808e-97	1.69112e-97	4.17489e-97	1.0836e-97	-9.28797e-98	1.0313e-97	4.16551e-98	7.985e-97	-2.10223e-99	3.07165e-97	5.20009e-96
-6.13541e-99	5.77726e-99	1.4056e-99	-8.54582e-100	5.00641e-99	1.61393e-98	-7.73441e-99	-2.90643e-99	-2.8903e-99	2.32244e-99	1.68335e-98	-2.29806e-98	-3.7211e-100	-2.99269e-99	3.74841e-100	-4.31141e-99	-2.50386e-100	-2.12806e-99	3.87596e-98	3.51575e-98	1.12567e-98	2.39596e-100	-5.47439e-99	8.85098e-99	3.38911e-99	-3.35415e-98	4.0069e-98	-5.14889e-100	7.19486e-98	7.65574e-98	4.27175e-97
1.72347e-99	7.95542e-100	1.60358e-99	4.09228e-100	-1.8015e-99	1.78703e-99	2.61181e-99	1.51348e-99	1.20669e-99	1.01049e-99	4.76871e-101	-2.22648e-100	-1.20508e-99	2.40085e-100	6.74002e-100	2.5267e-99	-9.2715e-100	2.37561e-99	4.81008e-100	-5.51952e-100	-9.27944e-99	-5.92977e-100	-2.99628e-100	-6.081e-100	-5.94054e-101	-3.15758e-100	1.39329e-99	7.87016e-100	6.39485e-100	-6.49227e-99	4.41821e-98
3.80269e-101	-8.24684e-102	1.05208e-100	-1.27327e-100	-1.97669e-100	-7.76059e-101	6.07321e-101	9.73871e-102	7.7201e-102	7.97144e-101	-6.72234e-101	-9.75452e-101	-2.77387e-101	-1.17698e-100	-5.39492e-101	-6.26618e-101	-1.6413e-100	2.27821e-100	3.32602e-100	-1.59405e-101	1.82087e-101	-2.79006e-101	6.75761e-102	-1.79679e-100	1.86133e-101	1.24171e-101	7.42448e-101	-7.64329e-101	-2.4805e-101	-1.19988e-100	2.43835e-99
-1.98702e-101	4.54463e-102	-8.038e-102	2.28756e-102	-6.95481e-102	2.92066e-101	-3.01208e-102	-1.77565e-101	1.21441e-101	5.87336e-102	-1.30214e-101	-6.81868e-102	-1.36489e-101	7.23749e-102	2.33576e-101	-5.50508e-102	2.71192e-103	-1.43918e-101	1.37287e-102	1.92525e-101	7.39562e-102	2.0231e-102	1.63618e-102	2.6312e-101	-4.5227e-104	1.40859e-101	9.72175e-102	-4.27561e-102	-2.35387e-101	-5.78573e-102	3.09385e-100
-2.80104e-103	-5.82354e-103	-5.57467e-103	7.52163e-104	-1.51097e-102	-7.7205e-103	3.20331e-102	-6.48811e-103	-3.6757e-102	-3.16829e-102	-1.45907e-102	-2.64563e-104	3.11349e-103	-8.65613e-103	-2.30952e-103	5.35573e-103	-2.49235e-102	2.56163e-103	1.91515e-102	-1.74475e-103	-3.64749e-103	3.53891e-103	-1.30512e-102	-3.79621e-103	-3.78881e-104	-1.27684e-102	-7.11757e-103	-6.01066e-103	-1.28736e-102	3.12437e-103	2.93722e-101
-1.60229e-103	4.01998e-103	4.50014e-104	-1.46229e-104	4.29281e-104	-2.6661e-104	2.13632e-103	3.93282e-104	-1.00658e-104	3.24228e-104	-1.20405e-103	-2.92337e-104	-4.64877e-104	2.66226e-103	2.52421e-103	-1.56331e-104	-5.39141e-104	2.2462e-103	1.25326e-104	1.45986e-104	-5.11588e-104	2.85803e-104	-1.61588e-104	4.50555e-104	-1.16122e-103	-4.56133e-105	1.64206e-103	1.18282e-103	4.68397e-104	1.68464e-104	2.63077e-102
1.75046e-105	-3.08234e-104	3.72084e-104	1.40985e-104	1.43396e-104	1.24337e-105	1.56878e-105	1.18135e-104	5.64351e-106	-3.2285e-105	-3.71534e-105	1.58722e-105	1.19368e-106	2.75273e-104	-2.538e-105	7.39042e-105	-1.59262e-104	1.7492e-104	1.52888e-104	2.0667e-105	1.74937e-104	6.62126e-105	3.06139e-106	-2.92862e-105	6.79233e-105	2.75877e-104	-2.73548e-105	1.44266e-104	1.89596e-104	1.03708e-104	3.18512e-103
-6.50913e-107	-5.31166e-106	2.13364e-105	-5.25171e-106	4.01426e-106	1.12427e-106	-4.65544e-106	-2.0332e-105	3.49628e-106	-1.19309e-105	-2.47329e-106	-2.07018e-107	-1.14355e-106	4.29775e-106	-5.13866e-106	-8.60844e-106	2.54727e-106	1.29232e-105	-2.38997e-106	1.95928e-106	-6.26715e-106	1.04733e-105	7.78241e-106	3.17696e-107	1.5985e-106	4.08981e-105	-2.42494e-105	1.27673e-105	2.82244e-106	-4.86139e-108	2.27017e-104
2.10479e-107	-1.57771e-106	2.94906e-106	-1.8919e-106	1.53494e-106	-5.97383e-108	2.64419e-107	3.79705e-108	1.66085e-107	2.40427e-109	-8.93863e-107	-1.92118e-107	2.2495e-106	3.36141e-108	-3.70026e-107	3.35832e-107	-1.0236e-107	1.48119e-106	2.23243e-109	2.87451e-107	2.29406e-107	-1.38111e-106	6.36269e-108	4.01226e-107	-1.26945e-106	3.14664e-107	-8.05593e-107	7.41479e-107	-1.532e-107	6.87881e-107	2.06905e-105
3.55053e-107	-3.19254e-108	-1.02006e-107	-7.59206e-108	1.52313e-108	-1.68981e-108	-1.10629e-108	-2.87263e-108	-3.44127e-107	1.78822e-108	-2.81927e-108	8.52913e-109	1.93183e-107	5.97437e-108	4.40408e-108	1.11069e-107	9.19581e-108	3.43589e-108	1.0828e-109	-7.09897e-108	-9.91584e-109	2.60792e-108	-9.24748e-108	7.90794e-108	3.4093e-109	-8.24312e-109	7.61428e-109	-1.43751e-108	2.67973e-108	2.4187e-108	1.93416e-106
-5.29235e-109	-9.54373e-109	-1.233e-109	1.52797e-108	5.31701e-109	3.39503e-109	1.04665e-109	-1.06031e-109	-3.03264e-109	1.89406e-109	-1.6904e-109	-5.32078e-109	1.51801e-109	4.07127e-109	-1.53808e-109	9.16223e-110	-1.09671e-109	4.36422e-109	1.9308e-109	-1.84619e-109	-5.05682e-109	-6.73387e-109	7.46501e-110	1.47428e-108	-1.062e-109	-4.95387e-109	2.97934e-108	5.10331e-109	4.10109e-109	9.85144e-109	1.53532e-107
6.18136e-111	5.62959e-110	3.01875e-110	2.61727e-110	1.02949e-109	5.66126e-110	-1.48292e-110	6.25724e-111	-1.13554e-109	1.06258e-110	2.13582e-110	1.19934e-111	1.63077e-110	5.4643e-110	-2.48491e-110	-6.07574e-111	9.77479e-110	1.79648e-110	5.58027e-110	1.09836e-111	-6.23217e-111	6.66812e-110	-2.17381e-110	-1.05193e-110	6.95706e-112	-2.20683e-111	-1.19252e-110	4.72371e-112	3.30674e-110	5.82503e-111	8.80075e-109
2.76542e-111	7.37841e-111	3.04145e-111	-1.01271e-110	1.45193e-111	-2.28872e-111	-2.94991e-111	6.2775e-114	-4.12628e-111	6.58296e-112	1.26742e-112	7.72413e-111	2.19347e-112	-1.77525e-111	-1.68611e-111	4.73392e-112	-1.27123e-110	-1.14507e-110	1.0127e-111	-5.45284e-111	1.92968e-111	-3.95353e-111	1.06669e-111	2.41966e-112	2.81196e-111	-3.78182e-112	2.26319e-112	9.14327e-111	1.71122e-111	8.42899e-113	9.89744e-110
9.67149e-113	-8.78521e-112	8.38942e-112	-3.55859e-112	-6.0696e-113	-2.07879e-112	1.25857e-111	-2.91036e-114	4.0642e-112	-2.71017e-113	4.80148e-112	-1.26822e-111	-7.72422e-113	6.02276e-113	4.56779e-113	1.33546e-112	-1.07664e-111	2.25625e-113	-1.35562e-112	7.86811e-113	1.75855e-112	-8.87948e-113	-5.35246e-112	3.11654e-113	8.25115e-113	6.53649e-112	-7.225e-114	1.40645e-112	4.82381e-113	1.73904e-111	1.10145e-110
6.5436e-113	-4.92383e-113	3.46725e-113	1.94296e-113	4.4059e-114	3.79085e-114	-4.8358e-114	4.95972e-114	1.81874e-113	1.13308e-113	3.37688e-114	1.7444e-113	1.24724e-113	-8.09753e-114	-2.09792e-113	1.75134e-114	-1.41542e-113	-1.49213e-113	-6.71442e-114	1.75355e-113	9.37765e-113	-3.58242e-113	-5.47388e-114	-7.63895e-113	-6.97603e-113	-2.98128e-114	3.49435e-113	-1.23859e-114	-5.47006e-114	4.15517e-114	6.63746e-112
9.00979e-115	2.16041e-114	-5.2843e-114	6.15799e-115	6.63707e-114	7.86e-116	3.65546e-114	5.42338e-114	-2.34352e-114	4.89339e-115	-5.88758e-115	1.44481e-114	-7.72346e-115	1.19007e-114	3.33512e-114	1.44665e-115	2.26024e-114	-8.58514e-115	-2.4199e-115	1.81618e-114	1.28864e-113	8.31295e-114	4.8525e-114	-5.85944e-114	2.65452e-114	2.27143e-114	1.36054e-114	9.762e-114	-1.05266e-113	9.9501e-115	9.9723e-113
2.1208e-115	2.06772e-115	4.0708e-115	2.52746e-116	4.71967e-115	-1.24103e-116	4.95327e-115	3.6272e-115	3.59077e-115	-1.81007e-115	1.6283e-115	4.8061e-115	3.19176e-115	3.70255e-116	-3.3568e-115	2.6234e-116	-3.93927e-116	-4.18933e-116	-4.34519e-115	7.6622e-116	-7.86612e-116	6.97977e-116	5.75786e-116	2.19133e-116	-4.0002e-115	6.59389e-115	2.57454e-115	2.98299e-115	-4.72129e-115	4.93535e-115	7.49647e-114
2.14022e-117	-5.15386e-117	-1.12944e-117	-2.89338e-116	-3.4751e-117	4.14097e-116	-6.593e-117	1.08841e-116	4.90909e-116	-1.30256e-116	-2.38368e-116	-3.31219e-116	-2.57677e-116	-1.24051e-116	1.54383e-116	-9.54617e-117	-3.48695e-116	9.31295e-117	-3.64542e-116	7.51618e-117	1.87472e-116	-7.99083e-116	1.81169e-116	-4.4559e-116	-3.16426e-116	-2.08304e-116	5.35045e-117	7.49484e-116	-1.07855e-116	2.70717e-116	7.02065e-115
9.65568e-118	-4.94154e-118	1.01187e-116	-6.13637e-118	4.58902e-118	6.75076e-118	1.43785e-118	-8.91948e-117	-2.42371e-118	-6.54618e-118	4.58026e-117	3.24131e-117	-7.20824e-118	3.93602e-118	-3.16884e-118	1.12033e-117	-6.50722e-118	-5.40061e-117	-2.74295e-117	9.3081e-118	-7.01031e-118	-4.75663e-118	1.00598e-117	-6.95333e-118	-1.03143e-117	1.8291e-117	1.02824e-117	-1.24759e-116	-1.26481e-117	-4.87142e-118	6.43793e-116
3.19716e-118	5.04949e-118	8.52391e-119	3.674e-119	-4.57421e-118	-5.08321e-119	-1.81243e-118	9.22786e-119	3.81525e-119	1.63697e-118	1.3163e-118	-7.76215e-119	6.29213e-119	1.10511e-118	-4.88012e-120	4.13775e-119	-8.38934e-119	3.89854e-118	6.06709e-118	1.62013e-119	-1.07131e-118	5.94543e-118	8.48857e-119	-8.70407e-119	1.3114e-120	-5.12575e-119	-1.17429e-118	2.22162e-119	9.1784e-118	-4.0866e-118	5.84818e-117
5.37801e-119	5.3505e-120	1.39959e-119	-2.89868e-119	9.22928e-120	-2.4585e-119	2.73398e-119	-7.05604e-121	1.01393e-120	-2.26828e-119	2.48406e-120	3.53767e-119	2.81205e-120	-6.78062e-120	1.09789e-119	-8.30318e-119	-6.2333e-119	2.52145e-119	4.59749e-119	6.43879e-120	3.93478e-120	1.11349e-118	1.92886e-119	-8.38359e-120	-1.58931e-119	2.00021e-120	4.28629e-120	1.20266e-119	3.29614e-120	1.02461e-119	6.598e-118
2.94892e-120	3.93525e-120	8.90853e-121	-1.55968e-120	-1.28862e-120	6.56818e-121	-4.2908e-122	-1.02803e-120	-1.17314e-120	-1.01831e-120	-2.05036e-120	-1.02094e-119	-1.47622e-120	-1.26674e-120	1.52054e-121	2.41109e-120	2.92927e-121	-8.91228e-121	4.25754e-122	-1.54101e-120	-8.22211e-121	-1.32822e-121	1.1114e-120	-3.39844e-120	5.00325e-120	4.94852e-120	-2.71176e-120	-7.98485e-122	7.40194e-120	5.17685e-121	6.1004e-119
-4.50877e-122	-3.94567e-122	-4.74362e-121	-5.59884e-122	-2.73653e-122	1.93884e-122	-3.03108e-122	-1.46113e-121	-2.54429e-122	2.03684e-121	-9.14479e-122	6.9205e-123	-5.43466e-122	5.92272e-121	-7.8742e-122	2.23496e-121	9.72615e-122	1.00171e-121	-5.91634e-122	8.80739e-121	-4.17661e-123	-3.783e-121	2.90838e-122	3.97065e-121	1.6686e-121	-6.11563e-122	-1.31932e-121	-3.02016e-122	8.83394e-122	1.14011e-122	4.55027e-120
-4.6738e-123	7.65917e-122	2.21603e-122	9.17284e-123	1.07218e-122	2.44227e-123	7.0694e-123	1.93012e-122	-9.4638e-122	3.44459e-123	-1.80628e-122	-1.47231e-122	-1.15022e-122	-1.23373e-123	-8.34366e-123	2.5315e-122	1.23007e-122	-3.49214e-122	5.38482e-123	-7.3676e-123	-1.69444e-123	-4.46173e-124	-2.31402e-122	4.43909e-122	-9.49383e-123	1.65933e-122	-2.43474e-122	2.10834e-123	1.91853e-122	-8.79412e-124	5.3165e-121
1.74306e-124	2.53361e-123	1.09768e-123	1.25601e-123	-3.16361e-124	4.56049e-123	-9.24452e-124	1.08367e-123	-1.55041e-123	-1.61326e-124	-4.74105e-124	9.6141e-124	1.59566e-124	-6.09815e-123	-6.2952e-124	-5.89752e-124	-7.30103e-124	1.01267e-125	-7.89697e-124	5.87904e-124	-4.66001e-125	2.28733e-123	-5.19639e-124	1.667e-124	-1.775e-123	5.68545e-123	-2.69684e-123	1.3501e-124	-8.21654e-124	3.25891e-123	4.20818e-122
-5.02642e-125	-7.9433e-125	3.8192e-124	3.68808e-125	6.62941e-125	-8.56854e-126	-3.96095e-124	9.09866e-126	3.24241e-124	1.83413e-124	3.25883e-125	-1.55928e-124	-9.26033e-125	-4.10167e-125	-1.74339e-124	1.43059e-124	-4.36459e-125	-6.9476e-125	-8.719e-125	-2.5616e-125	-7.65468e-125	-2.86592e-125	1.05338e-124	1.21853e-124	-1.68793e-125	-2.62499e-125	-1.35667e-125	2.58879e-124	-1.57121e-125	7.28861e-125	3.13824e-123
9.0384e-126	2.81361e-125	2.38188e-125	-1.80986e-125	-5.21666e-126	5.24428e-127	5.36375e-126	-2.25496e-126	-6.65862e-126	9.91463e-126	4.02284e-126	8.60494e-127	2.52139e-125	3.01254e-126	4.25025e-125	-3.49905e-125	-1.6732e-126	-5.30234e-126	-4.41831e-125	1.66317e-125	-1.81584e-126	1.00575e-125	1.75827e-125	7.04549e-126	-6.68421e-126	1.36387e-125	2.58825e-127	-1.03624e-125	1.85269e-125	1.72259e-125	3.90617e-124
7.40019e-128	-7.28658e-127	-1.82877e-126	-1.23344e-126	1.76879e-126	1.18048e-127	-8.95528e-127	-8.4744e-127	6.48588e-128	-1.6457e-127	9.86917e-128	-1.30663e-126	1.35616e-127	2.84299e-127	-2.7079e-127	6.52374e-128	-2.98976e-127	2.78523e-127	-4.06316e-127	4.97849e-127	3.55962e-127	-2.00869e-127	3.20592e-127	-3.23367e-127	4.60205e-127	-3.86721e-126	-5.11024e-127	-1.62681e-127	-1.63925e-127	-4.35741e-128	1.77764e-125
2.26996e-128	1.40413e-127	1.40556e-127	9.49661e-127	1.23159e-127	-1.9498e-128	-9.82097e-129	9.90975e-130	-1.16916e-127	5.11559e-128	1.10663e-128	-1.76001e-127	-2.6131e-128	4.63057e-128	-2.38279e-128	-8.77164e-128	-1.48305e-130	-2.07932e-128	-7.50781e-128	4.39499e-130	4.38371e-128	-2.56106e-127	7.09006e-128	4.44292e-128	5.87405e-128	5.02031e-127	-7.20641e-129	-1.04938e-128	-5.9279e-128	1.10056e-128	3.10641e-126
4.28467e-129	-3.66507e-129	4.25307e-129	2.38232e-128	-3.16508e-129	-6.81619e-128	4.21338e-129	4.68025e-129	7.87432e-129	-4.9077e-129	-2.13256e-130	1.09619e-128	-1.17749e-128	1.59053e-129	-7.4869e-129	-1.80623e-130	-1.21494e-128	-6.91303e-130	-8.30471e-129	-5.00154e-130	-2.52624e-129	-2.05634e-129	-1.66038e-128	-1.59006e-129	5.19856e-129	1.59453e-128	3.51584e-129	1.23912e-128	-3.20576e-129	5.20291e-129	2.51118e-127
-4.31934e-130	-4.11619e-129	-3.30918e-130	-3.53532e-130	4.73035e-130	6.19484e-130	-1.02147e-129	-1.92183e-129	1.21624e-129	6.88542e-130	1.34197e-129	7.75226e-130	-5.50821e-130	-2.9704e-129	-6.06552e-130	7.51925e-130	-3.16437e-129	1.09652e-129	2.56019e-130	-3.3275e-130	2.14054e-130	2.7795e-130	-1.75037e-131	2.42304e-129	-3.18815e-130	4.35729e-130	5.53403e-130	-2.21089e-130	3.10672e-130	1.34584e-129	2.91378e-128
-5.31153e-131	7.00507e-131	-6.77075e-131	2.89637e-131	2.22615e-131	-6.28915e-131	-4.30688e-132	-2.95525e-131	7.77815e-131	8.03118e-132	-3.87441e-131	5.9261e-131	9.2909e-132	1.41443e-133	-5.29359e-130	-1.05211e-131	2.66794e-131	-4.5457e-133	-2.45298e-131	3.71854e-131	-3.7182e-130	-3.96264e-131	6.16803e-131	6.24067e-131	2.95798e-130	-1.11872e-130	8.04865e-132	1.70552e-130	7.49753e-133	1.47298e-130	2.43068e-129
6.16504e-133	5.28455e-132	2.20835e-132	7.86891e-132	8.59341e-132	9.91542e-132	3.47693e-132	2.55327e-133	2.0894e-132	-2.03925e-132	2.34383e-133	7.64902e-132	1.42624e-132	2.57247e-131	-3.44389e-132	1.13946e-131	-5.16384e-134	-7.45799e-133	-3.1408e-132	1.47005e-131	3.60179e-132	4.78149e-132	1.76645e-132	8.32061e-132	-5.69174e-132	1.41927e-131	-1.63363e-131	-8.6713e-132	-1.55991e-132	2.42573e-132	1.78208e-130
-5.89462e-133	1.54948e-132	6.16977e-134	1.70108e-132	1.53285e-133	1.36154e-133	4.96095e-133	1.04765e-133	1.47468e-132	-6.99878e-133	-2.96583e-133	1.46356e-133	-9.41863e-133	1.52366e-132	-1.02503e-132	2.84797e-134	7.68195e-133	-1.3794e-133	1.17019e-132	-4.09515e-134	-1.00667e-132	-2.54123e-133	5.679e-134	5.64852e-134	2.49763e-133	5.25822e-133	3.33133e-133	-2.80314e-133	-1.46789e-132	-2.46357e-133	1.75232e-131
1.17867e-134	4.91815e-134	2.58401e-134	2.19475e-134	6.317e-134	7.73626e-134	9.04327e-135	6.32746e-134	-7.38129e-134	-1.30529e-133	1.10043e-133	6.68556e-134	4.68557e-134	2.71841e-134	3.29713e-134	5.21074e-134	4.54249e-134	-1.02834e-133	-2.14613e-134	-1.05671e-134	-5.59547e-134	-6.24266e-134	9.64056e-135	3.32289e-133	1.39565e-133	-7.87415e-134	-1.56623e-133	-1.28769e-134	-6.6779e-135	-3.96332e-134	1.93668e-132
-9.59936e-135	4.79214e-136	8.49625e-136	-2.80511e-135	-5.75533e-136	-1.60471e-135	4.65194e-135	3.6859e-135	-5.53441e-136	7.83785e-135	-1.05544e-135	-8.64659e-135	-3.20038e-135	7.2286e-135	2.92711e-135	2.29225e-136	-1.78329e-136	-6.3853e-135	1.10185e-135	1.01325e-135	-3.24312e-135	1.52649e-135	-7.68608e-136	6.04904e-135	2.25312e-135	-7.86512e-136	1.02957e-135	-5.25362e-135	-7.42362e-135	3.5093e-135	9.64518e-134
1.01947e-136	-3.75628e-136	-4.44214e-136	1.50759e-137	-2.52935e-136	-1.02143e-136	-3.94751e-136	2.86441e-136	-5.49281e-137	7.53186e-137	1.0489e-135	-1.72445e-135	-6.15165e-137	8.06281e-136	3.05404e-137	-1.10609e-136	-8.12595e-138	-2.28378e-136	4.87467e-137	2.42833e-136	7.6379e-138	5.97459e-136	-2.74266e-136	6.0276e-137	-2.01183e-136	-4.42672e-136	1.02418e-135	-1.98335e-137	7.31189e-136	5.17271e-136	1.02897e-134
7.23375e-137	-3.3746e-136	3.27496e-137	-1.27172e-138	-2.66417e-138	-7.41834e-138	-1.37108e-138	-2.12074e-137	1.5131e-137	1.387e-136	5.80988e-138	3.63868e-138	1.36298e-137	8.00298e-138	-4.32916e-138	-3.79135e-138	5.21724e-137	-3.7446e-137	5.1648e-138	-1.15442e-138	-7.44572e-138	7.12667e-138	3.64452e-137	-2.0388e-138	4.18045e-137	-1.32268e-138	5.1496e-137	1.08635e-137	8.85854e-137	-9.57877e-138	1.02216e-135
9.40654e-138	1.17379e-138	2.43116e-139	-9.6926e-139	3.09127e-138	-1.44664e-139	4.05947e-138	1.12549e-139	-5.84148e-139	-1.62601e-138	-1.03969e-138	-2.66829e-138	-3.07555e-138	2.20348e-138	-5.38954e-138	-5.59599e-140	5.90135e-139	2.37481e-138	2.77916e-138	-6.83504e-138	2.70739e-138	2.71691e-138	-3.44226e-138	1.00482e-138	-1.38761e-139	1.76388e-138	1.67278e-138	1.47019e-138	-1.92557e-138	5.99157e-139	6.58642e-137
2.17346e-139	-2.23712e-140	-8.8021e-140	1.33416e-139	-5.2427e-139	-2.44171e-139	-5.0313e-140	2.57871e-139	-1.96072e-139	3.04274e-139	-1.03539e-139	2.32253e-139	-2.36516e-139	8.2512e-140	-4.5001e-139	-3.00402e-139	-3.58705e-139	-6.45858e-141	1.7767e-139	6.29363e-140	-4.1098e-140	2.63448e-139	-1.02456e-139	-8.81465e-139	7.33579e-139	1.51929e-139	1.081e-139	1.3965e-139	1.07206e-138	4.93347e-140	7.59224e-138
4.01361e-140	4.872e-142	-4.29579e-141	1.86704e-140	-8.48194e-141	-3.55962e-140	1.36879e-140	-1.93941e-140	8.52976e-141	5.73602e-140	2.24164e-140	4.11106e-140	3.007e-141	2.96755e-140	9.62025e-141	5.04669e-140	-1.29236e-140	3.22646e-140	-9.65583e-141	-4.46607e-141	-1.069e-140	-1.10506e-140	-3.91142e-140	-2.88547e-140	-3.57943e-140	8.53462e-142	6.27651e-142	-9.02725e-140	5.43351e-141	-1.39443e-139	7.8438e-139
1.64229e-141	-1.55831e-141	-8.43623e-142	5.79364e-142	6.55611e-142	-2.7362e-141	-2.23241e-142	9.03825e-143	-7.42444e-141	-9.71873e-142	-3.73347e-142	1.70951e-141	4.83613e-143	1.57327e-141	6.16672e-141	-9.15884e-141	3.60823e-141	4.16747e-142	8.92399e-143	-1.30074e-140	1.83943e-141	-4.61797e-142	2.43149e-141	2.05029e-141	2.52343e-142	5.54672e-142	4.22069e-142	-1.81428e-142	1.53353e-142	-6.78705e-141	6.80109e-140
7.46151e-142	-2.61093e-142	2.20766e-142	1.67671e-143	1.51439e-142	-8.2781e-143	6.14532e-143	1.37534e-142	-1.38116e-143	1.94635e-143	6.18449e-142	6.81949e-143	-1.34409e-142	3.71648e-143	-6.80113e-143	-1.38322e-142	-1.43408e-142	1.83056e-142	1.58091e-142	-7.6346e-143	-1.08144e-142	3.62276e-142	-9.89059e-143	6.16103e-142	-1.3737e-142	-7.18408e-142	1.02666e-141	9.98081e-143	-2.66027e-142	-2.70039e-143	6.79741e-141
9.25726e-143	3.33215e-144	-5.0537e-143	5.16596e-144	2.86457e-144	3.57919e-144	3.19553e-143	5.04649e-144	-1.27434e-143	-1.50139e-143	-4.10684e-143	2.95158e-143	3.92123e-143	-2.66984e-144	-9.43935e-145	2.32514e-143	-8.31981e-144	-1.08916e-143	3.11117e-143	3.05563e-144	8.61672e-144	5.70878e-144	5.6793e-144	2.37319e-143	-2.48163e-143	1.56379e-143	2.44093e-144	1.35265e-143	3.89782e-144	3.69753e-143	5.53883e-142
-3.0719e-144	1.88606e-144	3.94633e-144	7.92341e-145	-4.35434e-144	2.10258e-144	2.15211e-144	5.63161e-147	-4.7724e-145	-1.12225e-144	-1.87223e-144	-3.68042e-145	1.73956e-144	1.97469e-144	1.20736e-143	1.62211e-144	1.78558e-144	-3.27261e-144	-1.79639e-145	4.81989e-146	1.0608e-144	-1.7442e-144	-2.28888e-145	1.82176e-144	5.59569e-145	-1.02793e-143	1.7582e-144	6.53348e-144	7.52361e-145	-1.04849e-144	7.06341e-143
-5.38047e-146	4.41001e-145	-1.09835e-145	-2.47161e-145	-1.39742e-146	-7.54944e-146	6.38006e-146	4.71631e-147	-9.39518e-145	-1.33777e-145	-9.73435e-146	-1.98874e-145	-1.47325e-145	8.52338e-146	-2.00087e-145	5.43591e-146	2.60906e-145	1.17546e-145	1.22173e-145	1.42718e-145	-7.29101e-146	1.04669e-146	-1.11929e-145	-6.04536e-145	-8.55734e-146	-2.2893e-145	3.43143e-146	-1.41376e-145	1.1662e-144	-1.06134e-144	7.02722e-144
2.73096e-147	8.0016e-147	-3.83893e-147	2.0287e-147	-2.04118e-146	-1.18814e-146	-2.86199e-147	3.58475e-146	5.63487e-147	1.21059e-146	-4.83574e-146	-2.04716e-146	1.64874e-146	3.10824e-146	1.51081e-146	2.50699e-147	1.54249e-147	-3.91433e-147	-4.71328e-147	-2.45666e-147	2.41587e-146	1.2446e-146	3.11591e-146	-1.28374e-147	4.29159e-147	-5.49819e-146	2.62561e-146	5.40884e-147	-1.06627e-146	1.56805e-146	4.38313e-145
3.09769e-148	-2.21039e-148	-2.92721e-148	-7.72794e-147	3.64995e-148	-3.70492e-147	1.62406e-148	1.47017e-148	-9.52507e-148	-3.70193e-148	1.00421e-147	-3.21101e-147	-2.20806e-149	4.78098e-147	-7.95546e-148	-1.34551e-147	-1.85014e-148	1.81518e-147	8.4738e-149	1.81565e-147	1.89458e-147	-3.08453e-148	-3.44274e-148	-4.13166e-147	1.05615e-147	1.54418e-148	-5.00815e-148	-3.99486e-148	-4.60045e-147	-1.69432e-146	5.96469e-146
-7.00571e-148	1.04235e-148	-2.44605e-148	1.97751e-148	-2.02161e-148	-2.13845e-148	8.82679e-149	-3.3311e-149	-1.76864e-149	-1.39065e-151	3.19097e-148	-6.90198e-149	-1.59565e-148	-2.7217e-148	-2.31542e-149	4.66517e-148	3.36382e-148	-2.22324e-148	1.58946e-149	-4.9579e-149	5.32745e-149	-1.03553e-148	-2.40356e-149	2.60642e-150	6.71723e-149	1.11658e-148	5.22923e-150	2.95289e-148	2.37598e-148	7.48046e-150	4.64417e-147
-1.93818e-149	-7.64351e-150	-1.21961e-150	9.60305e-149	3.24699e-151	1.26599e-149	-1.25306e-149	-1.84299e-149	-4.05833e-149	-3.52313e-149	-1.47664e-151	1.97989e-150	4.43884e-149	9.08325e-150	-4.89852e-150	2.53482e-149	-2.29976e-150	4.81716e-150	4.73281e-150	-5.64917e-150	-7.12992e-150	-2.46984e-151	-2.63981e-150	-1.09963e-149	-4.32774e-149	-5.96835e-150	-1.29689e-149	1.48947e-149	-7.33166e-150	1.49632e-149	4.67797e-148
-3.95152e-150	-1.06245e-150	6.31313e-151	-5.60377e-151	9.96519e-151	1.97386e-151	1.0053e-150	5.31236e-151	2.95022e-151	-2.98117e-150	-2.98791e-151	-2.22871e-150	-1.23091e-150	-1.73361e-151	2.22363e-151	-1.86305e-150	3.29249e-150	-1.16751e-152	1.68186e-150	4.95001e-153	-2.54302e-150	-1.19188e-150	5.34897e-151	-5.46137e-151	2.26401e-150	-7.52159e-152	-1.27399e-150	8.08138e-151	2.87869e-151	1.27268e-150	3.40183e-149
-2.28643e-152	-2.90046e-151	-5.5678e-152	1.58035e-152	-1.2921e-151	-2.56227e-151	-5.1393e-152	-8.52361e-152	4.03379e-153	1.10605e-151	-7.69552e-152	1.57491e-151	-5.47844e-152	-6.52844e-152	1.75927e-151	-6.90561e-152	-6.70805e-152	-1.98074e-151	-1.10061e-152	-7.92504e-152	-2.31756e-152	-8.6413e-152	5.34065e-152	3.99175e-152	8.54006e-152	3.49392e-151	-9.09957e-152	-9.56165e-152	-1.71031e-151	-7.55115e-152	3.04687e-150
-5.21922e-153	-3.90985e-153	-2.09604e-153	3.10593e-154	4.10703e-153	-2.10509e-153	3.63725e-154	-1.44257e-153	-3.71078e-152	2.61731e-153	5.63637e-153	2.97492e-152	-4.21631e-153	-4.00286e-154	1.95189e-152	-3.54974e-153	-2.93707e-153	8.45242e-153	-4.99504e-153	-2.39137e-152	9.44266e-153	-1.60151e-153	1.34663e-153	-2.41202e-152	-1.52715e-153	1.37569e-152	4.3058e-154	1.89039e-152	-2.63009e-153	8.44641e-153	2.44854e-151
-1.0016e-154	1.20642e-153	-2.962e-154	-3.90132e-155	3.37347e-154	-3.29592e-153	1.30117e-154	-6.81246e-154	-7.155e-154	-5.23054e-154	6.53214e-154	-4.36433e-153	-3.87772e-154	1.00428e-153	3.38275e-154	-1.25578e-153	4.91363e-154	2.82749e-154	-1.09623e-155	-3.76015e-154	4.8992e-154	1.54394e-153	9.90641e-155	3.18228e-154	5.16989e-154	5.86058e-154	4.94351e-154	4.61199e-154	2.39738e-154	-5.55055e-154	2.17943e-152
3.24499e-155	6.75532e-155	-1.77493e-154	1.50589e-154	-3.98263e-155	1.39252e-155	6.98894e-155	-2.57691e-154	6.57675e-155	2.91738e-155	-1.86917e-154	-9.81089e-155	2.46231e-155	5.53204e-154	9.42896e-156	7.06286e-155	4.60506e-155	1.46632e-154	-3.17352e-154	-3.15234e-155	1.13521e-154	8.30309e-155	-1.50233e-157	5.4409e-155	-2.13951e-154	-4.63911e-155	1.27693e-155	3.78861e-155	-7.00119e-155	7.83013e-155	3.09925e-153
1.2236e-156	6.46103e-156	-9.67815e-157	5.05211e-156	-1.41506e-155	1.13287e-155	3.72064e-156	1.85872e-156	-3.90556e-156	-6.86682e-156	1.44876e-155	1.90003e-156	1.5946e-156	-2.66323e-156	-2.28975e-158	7.93684e-156	-2.76401e-156	-4.09965e-156	1.62379e-156	1.67714e-156	6.95046e-156	-1.94583e-156	1.21162e-155	-1.1069e-155	1.48748e-157	1.7983e-155	-2.93074e-156	-1.53923e-156	-3.14598e-156	-1.10346e-156	1.53238e-154
2.55528e-157	6.68463e-157	-2.00386e-157	-3.36895e-157	5.71872e-157	4.23749e-157	2.67427e-156	-2.77484e-157	1.01167e-156	1.90338e-158	3.7846e-157	-2.49932e-156	-9.00642e-157	4.23395e-157	3.07405e-157	-8.34787e-157	-3.30708e-157	1.32946e-156	1.14025e-157	1.0957e-156	-2.39769e-156	5.86816e-157	8.85686e-157	3.21614e-156	2.56267e-158	3.48665e-158	8.2677e-157	-6.07768e-159	-1.35189e-156	-7.70708e-157	2.47555e-155
1.1262e-159	1.06183e-158	-3.02544e-157	-2.35888e-158	2.28536e-157	-2.61427e-158	-1.44196e-157	4.94237e-158	2.54257e-158	-6.39668e-159	-3.58038e-159	-3.32175e-158	6.72449e-158	-4.56292e-158	-1.61041e-158	-6.47321e-158	-1.24897e-158	1.15127e-158	2.93451e-159	-7.16661e-158	2.63186e-157	-4.68182e-159	-1.0254e-157	-1.24024e-157	-1.9191e-157	9.50677e-159	4.99246e-158	-5.33065e-158	-2.52517e-157	1.36798e-158	2.21239e-156
2.13886e-159	-1.29044e-159	-3.76067e-158	-2.90968e-159	4.86248e-159	-4.07282e-159	1.10617e-158	-1.17273e-159	5.34704e-159	-1.64019e-159	-6.67345e-159	-1.96502e-159	-2.53443e-159	1.60661e-159	2.03909e-158	3.65981e-159	-1.98428e-159	4.56779e-160	-1.34499e-159	2.59476e-158	9.61736e-159	3.18859e-159	4.43428e-160	1.44926e-159	8.40746e-159	1.27967e-159	1.13455e-158	1.32616e-159	-5.37156e-159	5.58873e-160	1.81654e-157
-1.79937e-160	1.43677e-160	-7.95445e-161	-2.9703e-160	5.04418e-160	-3.58434e-160	9.0008e-160	-6.45548e-161	-3.35017e-160	-1.09299e-159	-5.05235e-161	6.27428e-161	5.37957e-161	-2.98097e-160	1.20931e-159	-1.75023e-160	1.71856e-160	-6.96865e-160	3.16808e-160	1.93813e-162	1.07133e-160	1.49282e-160	-1.55878e-160	4.29917e-160	7.23686e-161	3.04587e-160	7.55541e-160	-3.74867e-161	-1.53088e-159	-1.35937e-159	1.18951e-158
-1.00168e-161	-3.92266e-161	-4.56745e-162	6.51204e-161	-3.61329e-161	6.24064e-161	1.14695e-160	8.27197e-161	-2.49913e-161	6.4412e-161	-1.28306e-161	9.31611e-162	-8.91729e-162	-8.15188e-162	-1.10618e-161	-9.10897e-162	3.24195e-161	-3.76146e-161	3.83178e-161	-2.49964e-161	-2.3763e-161	-5.60206e-161	-3.5712e-161	2.37022e-160	5.9027e-162	-1.52419e-161	2.06029e-163	-3.59536e-161	6.06342e-161	-8.39971e-162	1.17588e-159
1.89563e-163	6.04608e-163	-2.44835e-162	1.02865e-161	-1.67177e-162	-4.27731e-162	-7.23793e-163	1.82819e-162	-2.11003e-162	-3.10595e-162	-2.9085e-162	1.9973e-162	-8.52796e-163	2.07297e-162	8.29537e-163	5.08683e-162	1.78738e-162	7.88564e-162	-5.30612e-162	1.02616e-163	6.64394e-162	-2.3477e-162	-1.48618e-162	-1.18399e-162	-1.56043e-162	1.8064e-162	1.31126e-162	1.22926e-161	1.41792e-162	1.4875e-162	8.76137e-161
1.42397e-162	-2.64115e-163	-1.04378e-163	-7.29333e-163	-1.56928e-163	1.33618e-164	-2.63119e-163	6.67474e-164	1.30098e-163	-8.05049e-164	-5.66408e-163	5.05367e-164	2.24548e-163	-4.45456e-163	-2.19111e-163	-8.51038e-163	4.77354e-164	1.05722e-163	-5.89806e-164	8.41223e-164	-1.29859e-163	-7.52843e-163	-3.48199e-163	3.98555e-163	-6.99076e-163	2.4709e-163	-5.84239e-163	1.48234e-163	-1.13941e-163	3.94175e-164	9.34766e-162
-4.72637e-164	-1.22477e-163	2.51898e-165	-1.00446e-163	-1.00624e-164	-4.86668e-164	-2.16823e-164	4.58786e-165	-1.81754e-165	-5.83977e-164	-1.09618e-164	1.94955e-163	-5.11292e-165	-1.77506e-165	-3.74321e-164	4.01624e-164	-1.41599e-164	-1.13714e-164	-9.76844e-165	6.18461e-164	-1.17514e-163	-1.07451e-164	-7.2516e-165	3.41854e-164	-2.09032e-165	-5.38384e-165	-4.2767e-164	3.63644e-165	-2.59062e-165	5.73985e-165	1.03737e-162
3.39081e-165	2.20018e-165	2.49406e-165	2.48956e-165	1.85761e-165	3.96376e-165	2.44418e-165	-2.36238e-167	7.20135e-166	-4.98908e-166	-3.41795e-166	1.29573e-166	-7.25605e-165	1.51209e-165	-1.45969e-165	-3.17396e-165	2.60493e-165	8.79919e-166	1.43545e-165	2.0139e-165	-7.70849e-166	1.20308e-165	2.77403e-165	-1.63148e-165	-1.08272e-165	-1.36601e-164	-8.3874e-165	7.13627e-166	-6.12864e-166	2.33041e-167	7.17496e-164
1.40752e-166	-4.84748e-166	-6.36792e-167	3.86287e-166	1.93785e-167	-1.66867e-166	-4.86185e-166	-2.11311e-166	-1.81328e-166	-7.7257e-168	-3.25418e-166	3.86578e-166	4.23554e-167	-2.31643e-166	3.5518e-166	-1.50491e-167	1.00007e-166	-1.14985e-166	-1.30747e-167	4.52261e-167	1.8982e-166	-2.51666e-166	-2.92739e-167	-5.15405e-167	3.47875e-167	1.82328e-166	2.04743e-166	5.98805e-166	-1.38585e-166	-1.08755e-166	5.56808e-165
-8.98052e-169	-1.93547e-167	6.41143e-168	-6.1493e-168	-9.47984e-168	-4.02573e-168	-7.04793e-168	-4.94684e-167	-1.04902e-167	-5.16961e-167	1.36502e-167	1.12257e-166	3.61047e-167	1.09539e-166	6.73305e-168	9.50912e-168	-1.18753e-169	-3.70643e-167	-1.09907e-167	3.25517e-168	1.56796e-167	1.92792e-168	1.75969e-168	1.70136e-167	-2.07244e-168	-1.68667e-168	-1.3438e-167	2.77673e-167	1.07308e-167	3.60456e-168	5.99924e-166
-1.31824e-167	-1.50728e-168	-1.38007e-168	-1.06878e-168	-7.31363e-169	3.46368e-169	5.31165e-169	2.86527e-168	-2.95996e-168	-8.49758e-169	-9.56898e-169	5.42999e-169	2.33899e-168	-5.27936e-168	-1.89024e-170	3.57702e-168	-3.36183e-169	1.15481e-168	2.24843e-169	-5.45149e-168	6.76785e-168	1.42421e-169	-1.91902e-168	-6.75407e-169	9.72197e-168	-2.09407e-169	-2.33126e-168	9.30632e-169	7.9046e-170	-4.92916e-169	6.85738e-167
-1.84372e-169	2.59283e-170	2.87281e-170	1.5497e-169	1.36947e-169	2.16549e-169	6.16405e-169	4.48527e-170	4.10824e-169	-1.16564e-169	2.16483e-170	1.04268e-169	1.07839e-169	-4.15092e-169	5.27931e-170	7.94087e-170	4.43217e-170	-3.70614e-170	-1.00728e-169	4.46827e-170	3.85603e-169	-1.80567e-169	5.64393e-169	4.48785e-169	9.05837e-169	-1.33999e-169	3.02161e-169	-4.71704e-169	4.35882e-170	5.0484e-172	6.38112e-168
-1.23745e-170	-9.50277e-171	5.0373e-170	2.92817e-171	4.30647e-171	-1.49691e-170	4.38753e-171	-5.02447e-171	4.16617e-170	-2.95606e-172	1.38913e-170	2.8675e-171	3.04502e-171	6.60719e-170	3.79267e-170	-1.09046e-170	4.83776e-172	9.39093e-172	-4.36085e-170	1.14002e-170	-1.08377e-171	-1.63809e-170	4.50322e-170	-6.60784e-171	-2.19027e-170	4.82152e-170	4.18998e-171	-1.57434e-170	4.16495e-171	3.98229e-171	5.04265e-169
3.72324e-172	-2.85653e-172	-6.3994e-171	-2.91233e-172	3.29389e-172	-8.91877e-172	-5.06491e-171	3.03789e-172	-4.07892e-173	-3.94111e-171	-4.85235e-173	-1.19883e-171	1.57467e-171	-2.07691e-171	-1.44132e-172	-1.38369e-171	1.32941e-171	-2.03388e-171	-2.90454e-172	-4.30203e-171	-1.79377e-172	5.61946e-172	-4.61463e-171	-1.24565e-171	-5.05541e-171	1.53477e-171	2.56272e-172	1.02834e-171	2.83518e-171	-4.40122e-172	5.00547e-170
-1.11302e-172	-1.66246e-173	4.57475e-172	-6.42233e-172	-4.53708e-172	1.77182e-172	8.3633e-173	-3.9518e-172	-2.67446e-172	6.61745e-173	1.54367e-172	2.38571e-173	-8.08006e-173	4.62152e-173	5.6147e-174	-3.25897e-173	4.20026e-173	-9.42791e-174	1.29787e-172	3.81267e-173	-6.20059e-173	4.24641e-173	-9.24551e-173	6.86171e-175	1.1639e-172	-1.44596e-172	5.83222e-173	3.67693e-173	-8.51836e-173	3.562e-173	3.90824e-171
-1.61183e-173	9.17097e-173	2.26205e-174	1.84671e-173	1.50547e-174	3.70204e-173	-5.56159e-174	-1.98146e-175	4.00263e-173	4.33375e-175	1.44585e-175	6.88665e-174	-3.38821e-173	8.67961e-174	2.33869e-173	5.26018e-173	-2.07721e-174	2.40479e-174	7.07792e-174	-1.72556e-174	1.02777e-172	-7.18419e-174	-3.36214e-173	-1.44474e-173	-3.91199e-174	-1.46394e-173	-3.2684e-174	-1.31768e-173	5.96896e-174	6.43065e-174	5.57595e-172
-3.1546e-175	5.3587e-176	1.10999e-174	2.03615e-174	-4.27824e-176	6.78273e-175	5.10351e-174	2.96989e-176	-9.11214e-175	8.40742e-174	7.90156e-176	4.91047e-176	2.67767e-174	5.34014e-175	1.51057e-174	-8.69974e-175	-5.39131e-175	2.87808e-175	-9.03444e-175	-4.55912e-175	1.58642e-175	5.30813e-174	-4.06655e-175	1.13426e-174	-3.51589e-175	-7.87963e-175	5.58735e-175	-1.24702e-174	-8.81204e-175	7.99593e-175	3.82285e-173
5.72086e-176	5.83126e-176	-4.73477e-176	5.56931e-176	-1.56085e-175	-8.83328e-177	5.16689e-176	-6.01356e-177	5.30329e-176	9.17154e-176	-6.49185e-176	-1.98205e-176	1.40334e-175	-1.12304e-175	2.81419e-175	2.38685e-176	-5.63516e-176	1.09117e-175	-5.48394e-176	-5.2407e-176	-5.65518e-177	-2.52152e-176	1.40407e-176	-3.20856e-176	-6.00227e-176	-2.95368e-176	1.00745e-175	-2.74763e-175	-4.38844e-175	-2.79033e-177	2.48499e-174
1.83635e-177	-9.28314e-177	2.56312e-177	-2.20118e-177	-2.02996e-177	-1.46916e-176	4.0382e-177	-1.61019e-177	-4.85595e-176	3.14041e-177	4.34085e-178	-8.2115e-179	6.93497e-177	3.77992e-178	1.95108e-176	2.0059e-176	1.93341e-178	4.86906e-177	2.95377e-176	2.10981e-176	-5.51814e-179	-2.11086e-177	3.23014e-177	-2.88285e-177	-4.33472e-177	-8.42813e-177	-4.6915e-177	2.11257e-177	-4.25029e-176	-4.71196e-177	2.68111e-175
7.5656e-178	5.61216e-179	-3.86463e-177	1.37224e-177	3.28116e-177	-3.735e-177	5.29397e-178	-6.48654e-179	-6.46292e-178	-1.87728e-178	3.72676e-178	8.86128e-178	-1.94709e-177	1.8812e-177	-2.04037e-177	-3.69606e-178	2.3712e-177	-2.72183e-178	1.77143e-177	5.95142e-178	-3.22023e-178	1.22196e-177	7.61081e-178	-5.97768e-177	4.55396e-179	2.51009e-177	-3.93486e-178	-3.30359e-178	6.48933e-178	2.25665e-177	4.14688e-176
1.3905e-178	6.62384e-180	3.38892e-180	7.70425e-180	-3.57949e-179	-5.30013e-179	-6.52456e-180	-2.11108e-178	-1.0527e-178	2.22856e-178	9.1714e-179	-2.27925e-179	-2.74282e-179	-1.49495e-178	-1.25546e-178	-9.81817e-179	-1.32783e-179	2.26959e-178	3.48773e-179	1.15285e-180	-8.2331e-179	-3.75332e-180	-9.22516e-180	1.48943e-179	-1.11659e-181	-6.62976e-179	7.01331e-179	-1.79409e-179	-1.40253e-178	1.7264e-179	2.00495e-177
3.5563e-180	5.03492e-180	-4.45582e-180	-3.48043e-180	1.39851e-179	1.28675e-180	-1.29996e-179	3.74068e-180	-1.12677e-179	2.42584e-179	-9.84002e-181	-9.16533e-180	-7.1696e-180	2.56137e-180	2.00619e-179	-1.83017e-180	7.09039e-180	2.31134e-180	-3.20147e-180	1.41101e-179	-7.78084e-180	-1.72725e-180	5.1885e-180	-2.588e-180	1.34584e-179	-3.73218e-180	-7.0047e-180	1.14362e-180	2.63663e-180	6.13699e-180	2.03949e-178
2.86074e-181	2.34259e-180	-6.78531e-183	1.01189e-180	7.28988e-181	2.47915e-181	1.49586e-181	-2.59026e-180	-9.05985e-182	1.17028e-181	-8.19694e-182	-6.42164e-181	-9.90551e-182	6.39915e-181	3.91343e-182	-9.83646e-181	1.30785e-180	-5.25842e-181	-1.29964e-180	1.32997e-180	1.42974e-180	-4.43868e-181	-1.41148e-182	5.69183e-181	-2.63165e-181	6.51376e-181	-4.4228e-181	1.8586e-180	-6.27071e-181	9.46836e-182	2.0915e-179
-8.30485e-182	-1.37742e-182	-2.46397e-182	-2.16157e-183	-1.29536e-181	-1.19593e-181	-3.40723e-182	-2.61811e-181	2.98751e-182	-2.9315e-182	2.23009e-183	-3.23915e-182	-1.49906e-182	8.13076e-182	1.16712e-181	-2.38942e-182	4.68481e-182	-4.15178e-181	3.54125e-182	-3.76135e-183	-1.28533e-182	2.11389e-182	-1.86946e-182	9.85054e-182	-7.48286e-182	2.5618e-182	-3.80845e-182	2.74477e-183	7.52875e-182	-4.12216e-182	1.90953e-180
4.378e-183	1.17095e-184	6.70115e-183	-1.71033e-183	4.62269e-183	7.63631e-184	-2.57273e-183	5.08257e-183	1.38825e-183	-2.70198e-183	5.7973e-183	-2.40086e-184	3.18389e-185	-4.3635e-183	1.67791e-182	1.75801e-183	3.67636e-183	8.66317e-183	-1.2875e-183	3.51181e-183	-1.27445e-182	2.03871e-183	-6.27074e-184	-1.78326e-183	6.23572e-184	5.0273e-183	2.03493e-182	5.87316e-184	-6.59638e-183	-6.41607e-183	1.32941e-181
-6.65113e-186	5.50709e-184	-1.76103e-184	-3.2928e-184	-3.34466e-184	9.49856e-185	-7.45386e-184	3.20497e-185	3.08847e-184	-6.5223e-186	-3.75096e-184	3.80456e-186	-1.16787e-183	3.36869e-184	-2.21539e-183	3.9993e-184	3.23346e-184	3.95743e-184	-8.46513e-185	1.77336e-183	6.26094e-185	-3.18633e-183	-7.96828e-184	5.83807e-184	9.10631e-185	1.09202e-184	-7.38436e-184	4.2737e-184	2.16945e-184	2.10545e-184	1.60842e-182
7.12708e-186	-7.85954e-187	2.18539e-185	1.54316e-185	2.99206e-186	-1.43262e-185	-4.64819e-185	-6.07109e-185	-2.84378e-185	2.03511e-186	-3.80611e-186	-7.65226e-185	-4.65897e-186	1.01129e-184	5.98188e-185	-7.77202e-186	-4.26695e-185	-8.65885e-186	1.34143e-184	-6.54364e-186	2.93557e-185	-3.19915e-185	4.7708e-185	-2.40628e-185	8.56119e-185	-1.06207e-185	4.1939e-185	-7.75015e-186	1.76052e-184	-2.34131e-185	1.12441e-183
-1.48077e-186	2.36867e-187	-1.04124e-186	-1.25499e-186	-2.7787e-187	1.09211e-186	-1.23572e-185	5.26741e-186	-1.8071e-185	-5.26554e-186	-5.9552e-186	1.63743e-186	1.09037e-186	6.75568e-187	-3.18311e-186	-3.74741e-186	6.17242e-187	4.7448e-186	-1.90348e-186	1.07317e-185	3.59557e-186	9.21317e-187	-3.86238e-187	1.47275e-185	-1.31399e-185	-3.03876e-186	4.81803e-186	5.06721e-186	8.64816e-186	-1.30183e-186	1.36276e-184
1.0367e-187	-8.24657e-187	3.23916e-188	4.46792e-187	3.04695e-187	-1.61881e-186	2.13886e-187	-5.25598e-188	-1.53178e-187	5.48695e-187	1.90206e-187	1.85951e-187	-1.32617e-187	-6.25293e-187	1.06501e-187	-1.76036e-187	2.67264e-187	-1.81306e-187	-9.94162e-187	-2.48189e-188	1.7464e-186	-2.10777e-187	-3.1535e-188	-7.35284e-189	-9.92898e-187	4.36382e-189	-1.69238e-187	-3.32043e-187	-4.92452e-187	-1.01148e-188	1.11807e-185
4.07844e-190	1.43315e-188	2.59669e-188	-1.50663e-188	2.29325e-188	2.63653e-188	-1.14866e-189	-1.12022e-188	5.88207e-189	5.34735e-188	3.94591e-188	-5.80888e-188	2.56953e-188	-9.26623e-189	3.06941e-189	1.93158e-188	2.36027e-188	-1.25847e-188	7.75245e-189	-2.29915e-187	-9.83847e-189	1.83796e-189	3.96014e-188	1.20676e-188	5.20674e-188	-3.23813e-189	-2.84831e-188	-2.10175e-188	2.04683e-187	-8.14139e-190	9.79174e-187
-1.59182e-189	-3.30393e-190	-1.70456e-189	-1.69093e-190	-2.44731e-189	3.46232e-189	-9.75065e-190	1.02894e-189	-3.84829e-190	-2.04169e-189	1.6097e-189	6.98047e-190	-5.27484e-189	1.40647e-189	6.88434e-189	4.27353e-189	1.57822e-189	-3.59202e-191	-1.87551e-189	5.63731e-189	-4.84285e-190	-2.20384e-189	-2.8881e-189	-4.33774e-189	6.00177e-190	-5.18558e-190	-1.77393e-189	1.16712e-188	-7.56044e-189	5.67117e-189	8.11194e-188
1.45473e-191	-2.22892e-190	4.51907e-190	-1.35104e-190	-6.52368e-190	1.88448e-191	1.57722e-190	-1.48612e-190	6.8465e-190	-4.8911e-191	1.59622e-190	-9.49083e-191	1.9718e-190	1.94973e-190	3.60415e-190	-1.4582e-190	1.13519e-190	1.19973e-191	4.67935e-190	-1.78075e-190	-5.95607e-191	-4.4357e-190	3.87988e-191	1.18296e-190	-1.29538e-190	-9.68103e-191	-1.18079e-190	-4.24795e-191	-3.74946e-190	4.00484e-191	5.92213e-189
4.65174e-192	3.81891e-191	1.81958e-191	1.18085e-191	2.46907e-192	-5.84264e-191	-1.57955e-192	-4.8424e-191	-9.49633e-192	-1.40463e-193	1.00989e-190	-3.05562e-191	-1.35746e-191	1.92464e-191	-9.43211e-193	8.12012e-192	2.67007e-192	-3.51775e-192	4.81501e-191	-1.82811e-191	2.71069e-194	4.12399e-191	-3.32159e-191	1.00073e-192	9.05669e-192	2.72026e-191	1.43491e-192	-5.29213e-192	-2.30591e-192	1.78039e-191	5.78009e-190
-1.47039e-194	3.73007e-192	4.81222e-192	6.21263e-192	4.48697e-192	6.13193e-193	-1.25381e-192	2.21277e-193	1.01283e-192	-2.25132e-193	-7.69142e-194	-1.09013e-192	-1.99281e-192	4.70773e-192	-4.72674e-192	-2.41876e-192	-2.33202e-192	-3.80509e-192	-9.31421e-193	8.58377e-193	1.12284e-192	1.70407e-192	-2.45832e-192	2.05239e-192	-1.27727e-192	-4.04694e-193	1.22248e-192	2.99706e-192	4.07595e-193	1.46255e-192	6.06321e-191
3.40721e-193	-2.93287e-193	1.32136e-193	1.25275e-194	-4.65564e-193	-1.79338e-193	-3.30789e-195	7.4292e-194	-9.6266e-194	1.33414e-193	-2.08511e-193	1.61142e-193	-1.81257e-194	1.10825e-194	3.32482e-194	-3.78517e-194	-3.10225e-194	5.92284e-193	1.36067e-193	2.85292e-193	4.10746e-194	-1.1611e-193	3.67654e-194	5.78394e-194	-1.85889e-194	-7.68156e-193	7.826e-194	3.62942e-194	1.50973e-193	1.01561e-193	4.6511e-192
1.72597e-194	1.3455e-194	1.01126e-194	-3.09207e-195	1.36704e-193	1.72969e-196	-2.73743e-194	1.01932e-194	-4.91288e-195	-6.64087e-195	-1.36232e-194	-1.74886e-194	3.66801e-194	3.28877e-194	1.01415e-194	-4.13975e-194	-8.79922e-195	-1.29459e-195	1.50321e-195	2.42774e-195	-1.29017e-194	2.36595e-194	-4.89095e-194	-2.1918e-195	9.81554e-196	-1.00712e-194	-9.81641e-195	-8.20594e-195	-5.14974e-194	2.64064e-196	5.6466e-193
-4.56294e-196	1.25038e-197	1.62261e-196	-4.68159e-196	1.58207e-195	6.96653e-196	-6.66724e-197	1.08787e-195	-1.72809e-195	-2.1862e-195	2.12663e-195	7.73202e-196	-3.56225e-195	4.97182e-196	-8.62815e-196	7.24578e-197	-7.58234e-197	-1.42615e-196	-6.2223e-196	1.01054e-195	2.88591e-196	-1.9079e-195	1.08508e-195	1.09596e-195	3.69639e-195	2.02269e-195	2.41546e-196	-2.68498e-196	-8.08327e-195	-2.74396e-196	3.71568e-194
6.59107e-196	-2.42092e-196	-1.34557e-196	-2.16727e-196	2.65868e-198	-1.28754e-196	3.03007e-196	3.65788e-197	4.52303e-196	-4.71764e-197	2.42876e-197	-2.83406e-196	-7.88447e-197	1.51744e-196	2.76517e-197	1.17812e-196	-5.01017e-197	2.74514e-196	-1.99435e-196	2.12009e-196	4.58584e-196	2.12207e-196	-2.57317e-198	1.62502e-196	5.1208e-197	-2.81122e-196	2.82087e-196	1.43505e-196	1.42194e-197	-2.0687e-196	5.45765e-195
-2.3534e-197	-3.15492e-198	-1.96686e-198	1.7434e-197	5.97549e-199	1.363e-197	-4.95607e-198	6.32935e-198	8.59132e-199	2.52603e-197	-4.1803e-197	-1.62683e-198	-1.49242e-197	-1.11261e-197	5.05894e-198	4.99574e-198	-7.39478e-198	-2.04463e-198	7.30935e-199	-3.77178e-197	1.93423e-198	-1.45129e-198	1.17604e-199	-9.42507e-198	3.31655e-198	-6.66371e-199	3.40556e-198	2.66975e-198	-7.07961e-200	-5.44946e-198	2.53652e-196
7.00189e-199	4.86831e-199	-7.23121e-199	-3.45434e-198	1.47948e-198	1.77214e-199	7.03645e-199	-9.87385e-199	2.49324e-198	4.20233e-199	-2.67307e-199	-6.69909e-199	1.16529e-199	1.84681e-199	8.36269e-199	1.32886e-199	1.02309e-198	7.7963e-199	-4.9383e-200	-9.44945e-199	-1.11561e-198	9.90589e-199	-1.9659e-198	8.50813e-199	-7.86149e-200	-8.3408e-199	-6.04487e-199	-2.45629e-200	7.66875e-199	-1.15804e-197	3.54422e-197
-3.65049e-199	-1.12921e-199	-7.15e-200	-1.41401e-200	4.01141e-200	-3.57499e-200	3.35998e-200	9.48117e-200	-3.93278e-200	2.33945e-200	-1.40947e-199	1.17073e-199	4.44729e-200	-1.84718e-199	1.51415e-199	2.03832e-199	6.98292e-200	2.44286e-200	9.99254e-200	-9.78178e-200	2.18774e-199	3.52835e-200	-7.33024e-201	3.18781e-200	-1.53882e-200	8.07676e-200	2.36758e-200	-2.24331e-200	-3.42588e-199	2.95442e-200	2.77273e-198
-3.85875e-201	4.27707e-201	8.06781e-201	-1.86195e-201	9.06529e-201	-3.92727e-201	4.16576e-201	4.15258e-201	-3.98806e-201	1.23337e-200	9.51793e-201	-1.12274e-201	1.54558e-201	1.20242e-200	-2.79384e-201	-4.36948e-201	-5.06574e-201	-1.41206e-201	1.00798e-201	-3.25773e-201	3.11705e-201	2.75807e-202	-6.93275e-202	2.37346e-201	6.08351e-201	3.7913e-200	7.03193e-201	1.07305e-201	7.23941e-202	1.10779e-200	1.68178e-199
-6.01811e-201	7.46729e-203	-1.19115e-201	-3.22143e-201	2.47329e-201	-2.01679e-201	-1.82311e-202	7.42369e-202	1.20116e-201	2.54122e-202	7.71674e-202	2.03855e-202	6.47017e-202	9.67811e-203	-6.5458e-202	5.53909e-202	1.2265e-201	-3.92393e-202	1.25059e-202	5.02031e-202	-5.87863e-204	-1.72688e-202	8.76133e-202	8.44111e-202	-7.76821e-202	-1.02701e-202	-3.33215e-202	6.74151e-202	5.5716e-203	-4.22104e-201	3.06116e-200
2.10076e-202	2.16193e-203	-1.64093e-202	7.38581e-203	-2.83818e-204	5.52783e-202	4.70179e-203	-8.33791e-203	-8.88377e-203	-7.09264e-203	1.04893e-202	2.31906e-204	1.4153e-203	-1.24129e-203	-2.93313e-203	-4.54458e-203	-2.59791e-202	3.28492e-204	4.49773e-205	5.1334e-203	-1.56509e-203	5.95085e-203	-3.00859e-203	-1.94016e-203	-1.04375e-202	-4.27625e-203	-2.06962e-203	1.27915e-203	1.18965e-203	-9.81509e-203	2.25416e-201
-3.66678e-204	-1.48803e-204	-7.4999e-204	-1.93542e-204	1.66702e-204	2.76899e-205	-2.51416e-204	-3.89426e-203	7.66152e-205	-7.46507e-205	-1.99414e-204	-2.1423e-205	-1.7127e-203	3.03261e-204	-1.07632e-203	1.80947e-204	6.39869e-204	-7.97119e-204	5.80764e-204	4.21892e-204	-5.28535e-204	-1.79238e-203	-1.04277e-204	4.97978e-204	3.71119e-205	-2.70367e-204	6.94182e-205	1.21235e-203	-1.02904e-204	-1.11297e-204	1.66107e-202
-4.76261e-205	4.01892e-205	-6.20909e-205	1.29741e-204	5.29366e-206	1.44697e-205	4.40325e-205	8.53231e-205	4.93757e-206	-3.67457e-205	-6.22259e-205	-1.14025e-205	-1.41426e-204	5.83553e-205	5.04262e-205	-8.28743e-205	3.52877e-206	3.54656e-206	3.00628e-205	-1.33777e-206	-2.31105e-205	-1.82154e-205	-1.47234e-207	2.12195e-205	-6.14331e-206	-1.16791e-205	-1.51767e-205	7.9439e-206	-5.03964e-205	-2.69246e-205	1.09659e-203
7.17492e-206	3.95553e-206	-3.41388e-206	-3.68418e-206	9.8423e-206	-9.70897e-207	-3.38328e-206	6.77283e-206	-1.69015e-205	4.71702e-207	-2.42466e-206	-1.12517e-206	-1.07194e-205	2.12326e-206	-2.61373e-205	9.08494e-207	1.68942e-206	6.4264e-207	-1.85615e-206	9.2597e-206	1.47973e-205	4.58275e-206	-2.93078e-207	1.85077e-206	3.5295e-206	-1.03334e-206	1.22587e-206	-3.22676e-206	-1.63879e-206	-3.30199e-206	1.48937e-204
-8.52324e-209	1.12258e-208	-9.02386e-207	1.38189e-207	-1.59907e-208	1.45277e-206	1.25338e-207	1.42397e-206	-1.30021e-207	1.66771e-207	-3.87732e-207	-1.34221e-208	1.77566e-207	1.95629e-210	1.64486e-206	-6.89554e-208	-3.33979e-207	-1.77874e-207	1.58784e-207	4.98576e-208	-1.59745e-207	1.33431e-207	-6.47124e-208	-2.5856e-208	6.6523e-207	-2.36667e-207	-5.72894e-207	-3.98771e-207	8.29392e-207	-1.32954e-208	1.04884e-205
-8.7859e-208	1.93147e-208	-5.31294e-208	7.91535e-209	-6.94424e-208	-1.87866e-208	2.10116e-207	1.10203e-207	3.9066e-208	-2.70029e-208	-5.59387e-208	-5.46409e-209	-4.21857e-208	4.39831e-209	-1.57725e-208	4.49317e-209	3.35588e-208	-7.68473e-209	1.09812e-209	8.35758e-209	1.46889e-208	-9.00835e-208	-3.5391e-209	-5.30293e-208	-1.5003e-207	5.56957e-209	-1.85158e-208	-3.58121e-208	-2.39024e-208	4.17988e-209	1.22114e-206
6.03799e-210	6.08146e-209	-1.60227e-208	3.82294e-209	-2.98672e-209	2.65519e-209	-3.9828e-209	1.37481e-209	3.17728e-209	-4.98228e-209	-6.66627e-209	-1.52786e-210	-2.08218e-209	-1.75479e-208	-1.89861e-209	-4.82789e-209	-2.2763e-209	8.36708e-210	-1.91991e-209	-3.77349e-210	2.78794e-209	5.72477e-209	-2.0725e-209	7.17714e-211	3.53087e-209	-7.58376e-210	3.97994e-210	8.7141e-209	1.34175e-208	-5.27262e-209	1.27024e-207
-1.87162e-210	4.05852e-210	-3.18657e-211	-3.42117e-210	1.15719e-209	1.99856e-210	-3.75124e-211	-1.40999e-210	-3.81453e-210	-4.54747e-211	5.83489e-211	-5.06149e-210	-4.5042e-210	-3.7232e-210	-1.10817e-209	8.00624e-212	2.06662e-210	-3.35911e-211	-2.72773e-210	-3.98233e-210	5.39683e-211	-1.62732e-210	8.16519e-210	-1.20687e-209	6.03674e-210	-9.44999e-210	-1.85207e-210	3.77198e-210	1.00801e-210	3.24943e-211	1.08286e-208
-1.35203e-210	6.98508e-211	1.23478e-211	7.03868e-213	-2.00006e-211	1.69686e-213	4.44973e-211	7.45785e-211	1.4934e-212	1.64192e-211	-9.29073e-212	-2.33379e-211	-1.74925e-211	2.12631e-211	4.13824e-211	-5.8417e-211	-4.83053e-211	-8.28239e-211	-1.75652e-211	-2.57741e-211	-2.34888e-211	-1.69667e-211	4.4331e-211	2.87223e-211	-1.84685e-211	-1.39312e-212	1.91127e-211	1.96088e-211	5.56969e-211	3.98553e-212	9.52691e-210
6.97473e-212	2.60463e-214	-3.91216e-212	-1.59284e-214	5.97816e-213	-4.34586e-212	1.59824e-212	-7.72658e-212	-2.6457e-212	2.42879e-213	2.68982e-213	5.94689e-213	1.80611e-211	-8.90218e-212	8.66849e-213	-1.22405e-212	-7.475e-213	7.36015e-212	5.54354e-213	-1.20542e-212	-3.84461e-213	-8.27378e-213	-2.83647e-212	5.19521e-212	-7.50562e-213	1.60043e-212	2.58684e-213	6.3719e-212	-1.90541e-212	-1.00921e-212	8.90109e-211
4.47555e-213	-2.11267e-213	-9.99079e-215	1.23435e-213	-2.05985e-213	2.00661e-214	2.38376e-213	-2.10207e-213	-4.91525e-214	-1.75813e-213	1.6976e-213	-9.6232e-216	-3.98559e-214	-1.25948e-213	1.49092e-213	-7.34098e-214	-3.43065e-213	-1.58296e-213	-5.72547e-214	4.32951e-214	2.93943e-215	9.44941e-214	4.07486e-213	6.43225e-215	1.94503e-213	5.24418e-213	-7.30506e-214	-4.06534e-214	6.64516e-214	-4.91812e-215	4.26813e-212
3.52883e-215	-1.40708e-214	-4.04829e-214	-4.48118e-215	3.23695e-215	-1.02931e-214	1.93079e-214	-1.0402e-214	2.54019e-214	2.05206e-215	-1.17104e-213	1.26346e-214	-1.88023e-214	-4.61701e-217	-1.08516e-214	1.81633e-214	-2.74847e-214	-4.20681e-215	1.0337e-214	3.35376e-215	1.01426e-214	-1.36915e-214	8.95373e-214	-2.93454e-214	1.92229e-215	-1.65854e-214	-7.1943e-215	-1.29342e-214	-1.21417e-213	2.78269e-215	6.61794e-213
2.82227e-215	-2.45915e-216	-1.05586e-215	-9.78292e-217	-5.85599e-216	-9.52745e-216	-4.64454e-216	-3.75946e-215	1.17853e-216	-6.14097e-215	-1.03104e-215	-1.19915e-215	1.15527e-215	-1.36377e-215	7.06529e-216	-3.59702e-215	2.20563e-217	-1.50944e-215	6.69989e-216	-1.58784e-215	2.65258e-215	1.21961e-216	-4.74231e-216	-2.86262e-214	1.04856e-216	2.24547e-215	1.90819e-215	1.56038e-215	1.55169e-215	1.69177e-216	6.84998e-214
4.48974e-217	-4.42114e-216	1.26754e-216	2.62969e-216	-2.76522e-216	-3.70158e-217	1.16068e-217	-2.43289e-217	-1.20524e-217	-2.73507e-217	-3.9892e-216	1.46647e-217	5.74563e-218	-2.28164e-217	3.83329e-216	-1.19362e-216	-7.2773e-217	-6.44167e-216	5.28087e-217	2.42862e-217	-4.5127e-218	-1.34303e-216	-2.38705e-216	4.14259e-216	-4.62548e-216	1.92409e-216	1.49334e-216	-4.81356e-216	-6.56868e-216	-1.624e-217	5.75502e-215
-2.4229e-218	4.77375e-218	1.61356e-217	3.52385e-218	2.21953e-217	-9.58611e-218	-3.56736e-218	-1.40254e-217	9.17206e-217	-3.94702e-217	-7.21594e-217	-1.3019e-218	3.68352e-218	-2.56502e-218	6.73947e-218	5.95419e-218	4.16707e-217	1.55732e-217	2.96342e-217	-1.9806e-217	-1.20979e-218	2.03989e-218	-1.4053e-217	2.50492e-217	-1.10964e-217	1.61182e-217	4.84081e-218	-1.9393e-217	-8.74342e-218	3.54299e-217	5.44482e-216
4.8256e-219	1.09667e-218	-1.61705e-218	4.0719e-219	-1.09515e-218	2.76129e-219	2.46258e-219	-1.38266e-219	-3.7996e-218	6.17948e-219	7.79677e-218	6.24926e-219	-7.57378e-220	-1.53004e-221	4.64711e-220	-2.15988e-218	2.11441e-218	4.93154e-219	-1.67416e-218	3.27468e-219	2.07712e-220	-2.18113e-218	-9.36288e-220	1.7909e-218	-1.54086e-218	-4.87563e-220	-3.48717e-218	-1.20585e-219	-7.9882e-219	1.68096e-218	3.68549e-217
5.56841e-220	4.89371e-219	-3.97683e-219	-1.60109e-219	3.89756e-220	3.66941e-219	6.89537e-221	8.77455e-220	-3.38076e-220	-1.88456e-219	7.20309e-220	4.29154e-221	-5.75807e-220	3.12731e-220	-7.88782e-220	5.52773e-220	-5.46982e-220	-5.83311e-219	2.33178e-219	8.07299e-220	3.64502e-220	-1.38315e-219	4.65898e-220	-3.15118e-219	2.92239e-219	1.32856e-219	2.4199e-219	-2.2279e-220	-1.62379e-219	-7.84174e-221	4.47297e-218
-1.07768e-222	3.36431e-221	-5.78495e-221	1.31223e-221	1.22565e-221	-3.34524e-221	1.00654e-220	3.00513e-221	-2.06483e-220	-1.28918e-220	1.38914e-220	3.52897e-222	1.03307e-220	-5.20226e-221	-2.49689e-221	-1.4978e-220	1.14566e-220	-6.61315e-221	-1.1483e-220	2.11418e-221	6.13138e-221	-3.98369e-221	-8.48013e-220	1.30608e-220	8.06491e-221	-8.273e-220	8.82628e-221	-9.49588e-221	4.89367e-222	-2.61148e-220	3.84368e-219
1.54889e-221	3.35413e-223	7.36425e-222	1.41216e-221	-1.02651e-222	1.7227e-221	1.00073e-221	1.36711e-221	-1.84958e-221	2.6001e-221	-3.63438e-222	-2.37474e-221	4.45516e-222	6.09393e-222	-3.94913e-222	-1.86048e-221	9.79094e-222	-1.0329e-221	2.26952e-221	1.23816e-221	9.62936e-222	1.18521e-222	4.22728e-222	1.03338e-221	7.05542e-222	-2.9506e-223	2.30976e-221	4.70332e-222	7.29623e-222	1.75271e-221	3.24771e-220
8.64454e-223	-6.68771e-223	3.64044e-223	2.77636e-222	2.47614e-222	4.12655e-224	-1.39014e-224	6.07334e-224	4.73726e-223	1.11009e-222	5.41489e-223	-1.43336e-223	-5.60671e-223	2.23009e-223	7.86052e-224	4.4195e-224	1.09665e-222	-1.13255e-222	1.01364e-222	-2.4354e-222	1.40169e-222	-3.82233e-222	9.23029e-223	1.86428e-223	2.3862e-222	3.12291e-223	3.97045e-222	-8.69892e-223	1.70682e-222	-4.86402e-223	3.21846e-221
-6.72234e-224	9.71653e-225	1.98714e-223	2.37294e-224	-4.01394e-224	-1.74287e-223	-1.32513e-224	-2.96449e-226	-1.61022e-223	-1.44824e-223	1.5474e-223	-3.31393e-224	2.07511e-224	5.31677e-225	-1.2099e-223	-1.90163e-223	2.55909e-224	-1.24902e-223	3.60014e-224	8.4882e-224	2.47351e-224	-1.11657e-223	-1.68062e-224	-3.35251e-224	-4.34443e-224	-5.60373e-224	2.85439e-224	4.042e-224	4.03125e-223	5.24849e-224	2.44046e-222
6.78089e-225	1.03865e-224	5.71932e-225	-1.15706e-226	1.53478e-224	-1.9116e-225	-2.52266e-226	8.5849e-225	2.55077e-225	8.14368e-224	2.28824e-224	-1.71822e-225	-7.47303e-225	3.97654e-227	2.24495e-225	3.88525e-225	2.39665e-224	3.66369e-225	1.54879e-225	-7.60141e-225	3.3175e-224	-1.11055e-225	-2.88267e-225	2.58685e-225	8.71146e-225	3.39824e-225	2.57293e-224	-1.32191e-224	-1.1817e-224	-9.62617e-226	3.11703e-223
8.61679e-226	-3.47961e-226	3.67004e-226	-5.34589e-226	4.39656e-226	3.21797e-226	-2.13141e-226	-2.16693e-226	2.40314e-226	6.58543e-226	-4.52502e-226	1.661e-225	-4.45317e-226	-5.89062e-227	1.84414e-226	-4.04064e-226	-1.33911e-226	-3.05973e-225	-1.57985e-225	-4.00848e-226	1.13873e-225	-1.09703e-225	-7.02825e-226	2.81798e-226	2.83028e-226	2.65119e-225	7.76713e-226	-2.32326e-226	2.34714e-226	-3.4401e-227	2.00147e-224
9.16707e-227	1.10706e-227	-4.06056e-227	-1.13305e-227	2.63258e-227	2.22038e-226	-1.43327e-226	5.80032e-228	-1.55233e-227	4.82167e-227	1.3797e-227	-7.19246e-227	-3.48111e-227	-2.24586e-227	1.86005e-227	6.3379e-228	-2.62139e-227	-1.88389e-226	6.88765e-227	-5.7012e-227	7.90528e-227	1.85963e-227	1.08776e-226	-1.24902e-228	1.66092e-226	2.06832e-227	1.07988e-227	5.16741e-227	6.41699e-227	9.36561e-228	1.65479e-225
-4.09183e-228	-1.22839e-228	6.14902e-228	1.17883e-227	2.48266e-228	-2.23378e-228	-1.14181e-228	-7.49496e-228	-2.5181e-228	1.11679e-228	-5.21463e-229	-7.44171e-228	1.49388e-227	-7.8476e-229	1.11629e-228	-2.63098e-229	-2.59393e-228	-5.62641e-227	2.26747e-227	-1.56557e-228	3.83941e-228	5.35261e-228	7.63908e-228	3.98179e-228	1.45993e-228	-2.47353e-228	-6.36869e-228	2.53153e-229	-1.2458e-228	1.51249e-228	1.82536e-226
2.80196e-230	1.32316e-229	-1.81109e-230	-9.84558e-229	5.47423e-229	7.15471e-229	-4.39275e-229	6.82612e-229	-1.22123e-228	2.31745e-229	3.78653e-229	1.48481e-229	-7.18396e-230	-1.8799e-228	-3.25618e-229	-2.45784e-229	2.72486e-229	-1.11943e-228	-2.73992e-230	3.43232e-229	9.1821e-229	7.58301e-229	-6.31086e-230	5.82518e-229	3.45601e-229	-2.90209e-229	2.40222e-229	3.064e-229	-2.65474e-229	9.75975e-230	1.36812e-227
9.18445e-230	-4.54162e-230	-3.08073e-230	1.08502e-231	3.61984e-230	-3.09994e-230	-2.63947e-230	-2.5389e-230	-2.19718e-230	4.25202e-230	-1.91483e-230	-2.979e-230	-2.6082e-230	-9.2131e-231	5.60805e-230	1.44652e-230	-5.53145e-231	1.16817e-230	-9.87575e-230	3.22433e-230	3.81057e-230	-1.0629e-230	3.19109e-230	4.60633e-230	-2.71098e-230	-1.26411e-230	-2.14063e-229	6.70086e-230	8.93069e-231	1.07666e-230	1.12285e-228
2.42605e-231	1.88725e-231	-5.09742e-231	-8.01343e-233	2.47101e-230	-1.07378e-231	-6.0452e-231	4.64066e-231	-4.12316e-232	-1.84905e-231	-6.49126e-231	-3.60672e-231	2.16797e-231	-1.06922e-231	-4.46405e-231	-1.18492e-230	-7.89545e-232	-2.79831e-231	1.2081e-230	-8.15841e-233	5.8345e-232	-5.42304e-231	5.69795e-231	-3.71507e-231	6.61331e-231	4.18008e-231	-7.55017e-231	-4.64068e-231	1.47372e-231	-1.5026e-231	1.35001e-229
1.28143e-232	3.82349e-232	-5.48799e-232	3.95831e-233	5.13664e-232	5.74564e-232	-4.85023e-232	-3.65968e-232	1.10842e-232	-1.10596e-232	-6.69206e-233	1.97655e-232	1.27163e-232	-1.96757e-233	4.13623e-232	-1.52369e-232	1.55236e-232	-4.98098e-232	4.45586e-232	-7.206e-232	3.60196e-232	2.23375e-232	4.70186e-232	7.56095e-233	3.67649e-232	-2.44305e-232	5.95761e-232	-4.34561e-233	4.05764e-232	1.64345e-232	9.0071e-231
8.32119e-233	1.20367e-232	1.16981e-233	1.57404e-234	1.93707e-233	-6.37962e-234	-3.94321e-233	1.4371e-232	1.56973e-234	3.49302e-234	2.7767e-233	3.07258e-233	-1.95549e-233	-1.17218e-233	-7.95003e-233	2.23518e-233	1.05949e-233	1.14541e-233	6.75745e-234	3.02966e-234	-6.32346e-233	-3.0064e-234	2.00087e-234	9.57147e-234	-1.47931e-233	-1.00921e-233	-1.15556e-234	3.68922e-233	1.06045e-234	1.36792e-234	7.97438e-232
-9.56129e-235	1.05037e-235	-5.87942e-234	5.02465e-235	4.25494e-234	-1.28854e-233	2.22313e-234	3.13263e-234	4.14568e-234	1.96743e-234	-8.22303e-235	3.62022e-234	-1.24861e-234	-6.93692e-234	3.20177e-234	-6.03332e-235	-4.5876e-234	4.20284e-235	-1.07704e-234	-1.56964e-234	1.5937e-234	1.0621e-234	-1.61455e-234	-9.7583e-235	2.57111e-234	7.88399e-235	-8.68051e-234	3.26666e-234	3.69636e-234	2.77187e-234	8.71611e-233
-7.69546e-237	8.75747e-235	5.32366e-235	1.03862e-234	3.4487e-235	-7.17358e-236	6.75914e-235	4.62864e-235	-5.66698e-235	4.75179e-235	9.24166e-236	2.43686e-235	4.12996e-236	-1.06713e-234	1.20965e-235	2.55349e-236	2.43696e-235	-3.924e-236	-1.43557e-235	5.76781e-235	2.31358e-235	1.61704e-235	-3.92188e-235	-3.09824e-235	-5.32453e-236	7.28456e-236	-1.26967e-235	-1.92821e-235	1.4515e-235	-4.90038e-236	9.38111e-234
-6.70808e-237	-4.24755e-236	-8.83954e-237	1.55524e-236	7.47669e-236	7.62714e-236	7.09761e-237	1.24354e-236	-1.48267e-236	-2.33378e-238	1.96006e-236	9.6889e-237	-5.93622e-236	7.26909e-238	-1.84573e-236	-2.31366e-236	-5.93906e-239	6.66293e-237	1.8381e-236	-1.9881e-236	-1.48081e-235	-5.32863e-236	1.39875e-236	5.54817e-237	9.6353e-237	-8.73963e-237	-2.01425e-237	3.31546e-236	-4.75065e-236	-1.93101e-237	7.59048e-235
1.2986e-236	-6.42074e-238	2.27147e-237	-2.06816e-237	4.42461e-238	5.30022e-237	9.22622e-238	-3.04762e-238	1.01818e-237	-2.29302e-237	2.74958e-237	2.04584e-237	-1.70229e-237	3.23193e-238	2.78978e-237	1.45664e-237	4.26269e-237	2.60816e-238	-7.56243e-239	2.97749e-238	-2.11071e-239	-9.34638e-238	1.32555e-237	4.03349e-237	5.92377e-237	-5.39382e-238	-2.99415e-237	-2.46958e-238	3.3201e-238	-1.02925e-237	6.15935e-236
2.34704e-239	1.6882e-238	7.83061e-239	-6.34797e-239	2.84156e-238	6.75014e-239	-2.1072e-238	8.72885e-239	-2.71956e-238	-1.1999e-238	-7.37123e-238	-3.54476e-239	-2.50228e-239	-3.4912e-238	1.19167e-238	1.03326e-238	-3.85452e-239	7.79887e-240	-7.47264e-239	1.95899e-239	-1.12976e-238	5.24424e-238	1.75827e-238	6.21919e-239	2.54439e-238	2.05876e-239	-1.53666e-238	2.85051e-238	3.60024e-238	2.34353e-239	4.85818e-237
-2.41184e-240	-8.62793e-240	5.38803e-241	-1.28685e-239	4.29485e-240	7.88033e-240	9.55472e-240	-8.29789e-240	6.75404e-240	-2.92579e-239	-3.70525e-239	-6.32548e-239	2.34728e-239	9.9449e-240	1.40386e-239	-5.28381e-239	1.16298e-239	3.73075e-241	2.5233e-240	8.11909e-241	-1.34808e-239	-7.03877e-240	7.2803e-240	6.54819e-240	3.12573e-239	-2.79901e-240	2.42242e-239	1.94434e-239	1.4593e-239	-5.61403e-240	4.38706e-238
-1.79169e-240	1.07661e-240	-1.83433e-241	-2.90553e-240	2.29955e-240	7.43069e-241	-2.6593e-241	1.05944e-240	-1.79404e-240	1.07779e-240	-5.9898e-241	-5.48065e-242	-3.65162e-240	1.06678e-240	2.40358e-241	-2.30777e-240	8.22359e-242	1.2837e-240	1.26937e-241	-6.90178e-241	-1.9399e-240	1.60321e-240	-5.61786e-241	3.14282e-241	-1.13389e-241	-7.71083e-241	-1.78549e-240	-3.33198e-241	9.57816e-241	-7.55575e-244	3.16814e-239
1.61155e-241	2.79635e-242	6.6573e-242	-6.31292e-242	-2.14524e-242	1.14468e-241	3.27766e-243	1.81993e-242	-7.47372e-242	-3.51292e-241	-1.19907e-241	-1.71943e-241	-7.42621e-242	1.06933e-241	1.47447e-241	-1.07551e-241	7.05294e-241	2.32717e-242	-2.9059e-241	1.45327e-241	8.60129e-242	3.49057e-242	8.88304e-242	3.9669e-241	-1.90338e-241	3.3798e-242	2.2687e-242	-3.91772e-242	-5.54259e-244	-1.04058e-241	3.79182e-240
-1.50906e-242	7.81326e-243	-6.61843e-243	1.09704e-243	-6.04601e-243	1.79006e-244	-4.87771e-242	-1.29206e-243	-4.61612e-243	9.42586e-243	4.58158e-243	-1.0254e-242	2.10445e-242	-1.29607e-243	2.09419e-242	-4.64589e-243	-4.05839e-243	8.67669e-243	2.09643e-242	7.62404e-243	3.65503e-243	2.38104e-242	2.28319e-243	-5.23243e-243	8.63487e-243	-3.48414e-243	-7.22374e-244	-8.95549e-244	3.10659e-243	-7.92194e-243	2.6479e-241
-2.11861e-244	8.29058e-243	-7.84819e-244	-2.55912e-244	1.47554e-243	-2.10941e-243	-9.17589e-244	7.3387e-244	-4.90827e-244	-2.18756e-244	-7.72061e-244	2.02617e-244	-4.69273e-244	1.82732e-243	2.44116e-243	2.02258e-243	5.53721e-244	3.23202e-243	-3.55443e-244	1.01865e-244	-4.48961e-243	-2.92517e-243	4.64753e-243	3.03652e-243	-5.38428e-244	2.35453e-244	-1.38893e-243	-1.07965e-243	-1.16892e-243	-8.57568e-244	4.7835e-242
-1.14508e-245	9.70782e-245	-4.01671e-245	4.38607e-245	1.19265e-244	6.73621e-245	-2.61464e-248	7.36234e-245	1.63617e-245	3.94268e-244	4.0534e-245	1.24811e-245	7.68726e-245	-5.36895e-244	-2.5014e-244	2.03204e-244	-1.06806e-244	-9.17927e-245	2.55028e-245	-4.29491e-244	1.04247e-244	3.3312e-245	2.62421e-245	-1.63248e-245	-1.5124e-244	4.06752e-245	1.71471e-245	-1.39346e-244	-1.18517e-244	-6.50659e-246	3.29074e-243
-2.17842e-246	-8.74588e-246	-1.00347e-245	2.03578e-246	-1.36289e-245	-2.44792e-246	-1.45779e-247	7.14334e-245	-8.52827e-246	1.65623e-245	3.26657e-246	-2.73762e-245	1.93899e-245	-7.38034e-246	1.1446e-246	-4.26445e-246	-5.42507e-246	-4.77171e-248	-5.22491e-246	3.69171e-246	-2.34635e-245	4.41663e-246	5.32674e-247	-6.32735e-246	1.40956e-245	2.85589e-245	-2.27344e-246	-5.00905e-246	-4.97853e-249	1.56398e-245	3.13275e-244
-1.82091e-246	-2.39901e-247	2.14831e-246	2.85597e-247	-3.60763e-246	-9.48399e-247	3.08288e-247	1.56847e-246	1.14945e-247	1.02153e-247	1.67438e-247	-1.54252e-247	-3.25738e-247	2.2785e-246	-4.55732e-247	-1.72238e-246	-8.78521e-247	-1.2411e-247	-5.71534e-247	-1.31672e-246	-2.88625e-247	1.02867e-247	2.02787e-246	-3.6198e-246	5.58369e-246	5.58064e-247	-9.9248e-248	-1.00636e-246	1.37112e-246	-1.75758e-250	3.37974e-245
-1.59365e-248	-1.16857e-248	2.92433e-249	7.86448e-249	-1.25918e-247	3.03444e-247	-3.19609e-248	-1.92119e-248	-3.04255e-247	1.65063e-248	2.74249e-248	-1.05569e-247	-2.67774e-248	-1.10757e-248	2.53271e-248	7.40638e-248	9.922e-249	1.36124e-247	1.43215e-247	1.28751e-247	2.25753e-248	-1.00011e-247	2.70892e-248	2.44456e-248	-2.03817e-247	1.43858e-248	-1.78898e-247	-8.2036e-248	-6.02835e-248	-9.55681e-248	2.33707e-246
3.57736e-249	-1.12406e-248	-1.36662e-249	2.10711e-249	-7.89142e-249	-2.55795e-249	-6.31023e-249	-3.02848e-248	6.81488e-249	1.85362e-250	2.9688e-249	-9.98223e-249	3.83426e-249	-3.98077e-249	-2.84978e-248	7.06811e-250	-6.09486e-250	6.36711e-249	-3.86513e-249	8.27553e-249	-2.14755e-249	-6.19521e-249	1.06182e-248	1.51501e-248	2.29323e-249	-2.70756e-248	-1.13886e-248	4.40064e-248	-7.42662e-249	-1.02048e-248	2.77931e-247
1.95677e-250	-2.05139e-250	-8.76118e-251	7.47787e-250	-9.77349e-250	-1.74566e-250	-3.23381e-250	-3.15614e-250	1.09433e-250	-3.96154e-251	4.66406e-250	-2.0085e-251	1.0038e-250	2.33299e-251	-5.83909e-250	1.01839e-249	1.47055e-250	8.63367e-250	7.87296e-250	-5.43184e-250	-1.27633e-251	-5.83353e-250	5.61161e-250	3.31218e-249	-5.8687e-250	1.54503e-250	2.08547e-250	3.76089e-250	3.05565e-250	1.19243e-249	1.5023e-248
-2.64006e-251	6.50808e-251	-5.53133e-252	3.38331e-251	-3.83448e-252	-7.44894e-251	-1.01417e-250	-1.84969e-251	4.003e-251	-1.18066e-250	4.54044e-251	1.98301e-250	-1.36823e-250	-1.04884e-250	2.7263e-251	1.15707e-250	2.4619e-251	6.27799e-251	-2.32442e-250	-8.52086e-251	-5.22985e-251	3.81025e-251	-8.40538e-251	9.70119e-251	-6.94325e-251	2.4934e-251	1.26476e-251	3.83225e-251	-1.62131e-251	-1.11556e-250	2.06518e-249
1.88485e-252	-7.15168e-252	-8.06994e-252	-2.61633e-252	-1.2041e-251	-3.71919e-252	7.62686e-253	1.3868e-252	-3.00601e-252	2.79247e-252	1.56787e-252	-3.92309e-252	7.90484e-252	9.76926e-252	1.72412e-251	-1.58234e-252	-1.16367e-252	-1.2735e-252	2.45966e-252	-2.06503e-252	-2.27687e-252	5.45283e-252	-4.82889e-252	-1.03484e-251	1.30335e-252	-5.69516e-252	8.50702e-252	2.81292e-251	-6.78134e-252	-6.39341e-252	1.72098e-250
-2.84895e-253	-1.16776e-252	2.41766e-253	-6.17829e-253	8.25349e-253	-2.46917e-253	-5.07078e-254	-1.24008e-252	-3.22411e-253	-4.77199e-253	1.65827e-253	3.83063e-253	-2.99431e-253	-6.15821e-254	-3.16651e-253	3.9666e-253	-1.24343e-252	1.86061e-253	-3.41131e-253	7.78961e-253	-1.04921e-252	-3.39381e-253	3.84872e-253	3.0007e-253	-8.09476e-253	-1.08445e-253	7.02437e-253	-5.01761e-253	3.47024e-254	-2.89268e-253	1.41673e-251
-1.99835e-254	-5.73146e-254	1.37588e-254	6.19003e-254	-1.93449e-255	2.57508e-254	1.2657e-254	1.796e-253	6.41834e-254	-3.67895e-254	-2.95647e-254	-1.34405e-254	-1.10795e-254	-5.41622e-254	-2.35595e-254	1.41998e-253	2.01709e-253	1.35924e-254	3.10447e-254	3.03922e-258	1.11822e-254	2.83743e-253	3.11882e-254	-2.07697e-254	1.27936e-253	3.01128e-255	-4.95561e-254	-1.2542e-253	1.56775e-253	-6.85051e-255	1.81046e-252
2.66623e-255	-3.35597e-256	-8.66563e-256	-9.4831e-256	3.10219e-256	-6.7158e-255	6.8657e-255	2.39098e-257	2.3644e-255	-8.71938e-255	-4.33914e-255	3.51816e-255	1.13227e-256	-3.06874e-255	-5.68219e-257	-1.80592e-254	-6.57182e-255	1.19131e-255	-2.64719e-256	-1.74861e-255	1.33775e-255	-7.93942e-255	-8.57084e-256	1.75046e-255	5.17333e-255	-7.39971e-255	-2.94807e-255	1.21399e-255	7.28208e-255	7.52111e-255	1.12171e-253
5.48407e-256	-2.50359e-256	3.2931e-256	7.05749e-257	-3.39364e-257	9.02776e-256	-3.52408e-257	-1.37935e-256	-7.16517e-256	-8.58962e-257	-5.76107e-256	-7.4661e-257	-1.13594e-256	-3.38597e-256	-2.27593e-256	-1.99642e-255	-9.13173e-256	7.15112e-256	2.38346e-255	2.40245e-256	-1.13872e-256	-3.05715e-256	2.20095e-256	5.81688e-256	9.3607e-257	-1.9595e-256	4.89057e-256	-2.50749e-256	1.17334e-255	1.67392e-256	1.42814e-254
1.83271e-257	6.85059e-257	9.2604e-258	1.71286e-257	1.57547e-257	-6.17865e-257	-2.37649e-258	-4.0364e-257	-6.08775e-258	-6.53667e-259	1.16501e-257	-9.87436e-258	-4.43858e-257	-6.32769e-257	4.29155e-257	2.9266e-258	1.09698e-257	9.35054e-257	2.21556e-258	-6.99665e-258	-3.15568e-257	-7.57285e-258	-2.42685e-256	-1.51454e-257	9.44459e-258	1.37963e-257	2.34593e-257	1.17461e-256	1.96379e-257	8.88506e-258	1.01861e-255
-8.82773e-258	-2.19209e-258	4.08938e-258	-1.46384e-258	3.3674e-258	4.83472e-259	-2.42196e-259	-1.43574e-258	-3.03393e-258	-1.93772e-257	-6.13571e-258	2.43583e-258	-2.27976e-258	-1.5526e-258	-1.68892e-258	-4.55724e-259	3.15372e-259	7.6122e-259	-2.21173e-258	1.45166e-258	-9.11028e-259	6.80866e-259	-2.2738e-258	5.848e-258	7.15441e-259	-8.28807e-258	3.47038e-258	-2.38898e-258	-1.81283e-259	-6.56665e-259	8.9216e-257
2.82756e-259	7.11844e-260	4.9813e-259	-6.02605e-259	-3.87173e-259	-9.96883e-259	7.26323e-259	-1.0161e-259	4.50688e-260	2.37468e-260	-1.03925e-259	2.99853e-259	1.51909e-259	3.02606e-260	-1.27497e-259	-1.39707e-259	-3.76617e-260	-1.95266e-258	4.85642e-260	7.17926e-261	-2.11175e-259	-1.07487e-259	1.37653e-259	2.41745e-259	1.78925e-259	3.15609e-260	1.22489e-258	3.62604e-259	-1.94102e-261	-1.80173e-259	9.31285e-258
-1.09458e-260	9.5453e-261	-1.00168e-260	-2.86673e-261	-3.07598e-260	1.07704e-260	-7.15083e-261	3.17659e-260	-4.43719e-260	5.66357e-261	2.61421e-260	4.68326e-261	-6.00597e-260	-1.08181e-260	1.96288e-261	1.35462e-260	-2.51837e-261	2.20893e-259	-1.00227e-260	-3.76773e-260	-2.68667e-260	2.87819e-260	2.99265e-260	1.28e-261	2.26867e-260	1.62648e-260	-1.2324e-260	-7.03227e-262	-2.43537e-260	1.40684e-259	8.56052e-259
-1.13262e-261	1.85433e-261	1.7443e-261	7.49173e-262	1.50512e-261	6.67967e-262	7.0173e-261	1.8062e-261	-1.49196e-261	1.97681e-261	-2.45479e-262	-3.02663e-261	2.54205e-261	-2.17384e-261	1.42082e-261	-1.69019e-261	-9.90995e-262	1.47767e-262	-4.54998e-261	-1.11996e-261	1.21752e-261	1.45037e-261	2.46674e-261	5.13969e-261	-2.67828e-261	4.68189e-262	-6.61671e-263	-1.10002e-261	3.05457e-261	-4.08381e-261	5.95788e-260
-8.91003e-263	7.77648e-263	-1.12073e-262	8.5061e-263	-7.60625e-262	-1.10717e-262	-4.35186e-264	-2.29381e-264	-1.30397e-262	2.63184e-264	-9.29113e-263	-2.62002e-262	-2.72577e-262	2.98127e-262	-7.79513e-262	7.86042e-263	3.24927e-262	2.29011e-262	6.44394e-264	-1.90763e-263	-1.73914e-262	3.52799e-262	4.56149e-264	-1.48396e-262	1.23804e-262	-2.26979e-263	-2.10064e-262	6.49842e-262	1.41023e-261	-7.94856e-263	6.91401e-261
-2.16955e-263	-2.44322e-263	-2.0508e-263	1.38497e-263	-6.40004e-264	-1.56524e-263	-2.97988e-264	1.86759e-263	-1.62497e-263	-1.55675e-263	9.33631e-265	5.01187e-263	-2.98983e-263	5.08454e-264	3.22781e-263	1.99448e-264	-2.33327e-263	-4.10744e-263	-2.96517e-264	-1.22108e-263	1.27228e-263	-3.30283e-263	1.28921e-263	1.64481e-263	-3.91929e-264	3.70778e-264	4.70081e-263	-2.55676e-266	2.23512e-265	-8.51156e-264	4.94389e-262
-1.80231e-264	-1.1354e-264	4.51875e-265	-2.85331e-265	8.7944e-265	-1.81664e-264	3.62588e-265	1.02859e-264	-1.45692e-265	-3.48262e-265	-1.41601e-264	1.78416e-264	-2.14151e-264	-2.74976e-264	-8.08202e-265	7.41161e-265	-2.40922e-264	-1.571e-266	2.29554e-264	4.97878e-265	-1.7621e-264	3.73295e-264	1.8926e-264	-2.37748e-264	-1.00517e-264	-4.37843e-264	-2.52553e-264	-8.11393e-265	3.08456e-264	1.20943e-264	4.58949e-263
7.41697e-266	-1.91686e-266	4.06443e-265	-1.07872e-265	-3.58502e-265	8.92692e-266	-1.49568e-265	-2.50246e-266	4.28205e-265	-2.20844e-266	3.46915e-265	-5.23443e-266	-5.10175e-265	4.08433e-266	1.05735e-265	-2.35752e-265	-5.72132e-266	4.32395e-266	6.7901e-266	5.46138e-266	-2.62032e-266	2.05288e-266	-9.36249e-266	1.27453e-265	5.16621e-266	-1.44738e-265	1.06077e-265	-8.15235e-266	1.24641e-265	1.11658e-265	4.08315e-264
-1.03111e-266	1.19956e-266	5.90471e-268	6.7514e-267	1.78404e-266	-1.98246e-266	-3.31926e-267	4.6105e-266	-8.88291e-267	-9.80641e-267	-1.99436e-266	-5.54154e-267	-1.4874e-268	-4.14985e-266	2.89049e-267	-2.071e-267	4.02394e-267	2.18054e-267	1.1767e-266	-2.61243e-266	-4.15563e-267	8.5006e-267	2.04781e-267	1.34835e-266	4.86434e-266	-3.93959e-268	2.69169e-266	-1.33623e-266	1.65283e-266	-3.20136e-267	3.88851e-265
-1.03399e-267	-2.30796e-268	-2.45855e-268	-8.67613e-268	3.60693e-267	5.89817e-267	-6.12492e-269	8.9921e-268	4.8626e-268	2.98722e-267	-7.29771e-268	4.97175e-268	1.98836e-268	-2.24954e-267	-7.42185e-268	1.14656e-267	-1.31668e-267	9.3937e-269	-1.44565e-267	9.36662e-269	-4.10097e-268	1.26535e-267	1.04363e-267	1.46485e-269	-5.68106e-268	6.29069e-268	4.85148e-267	5.73955e-267	-2.21246e-267	5.25763e-268	4.20914e-266
-1.82872e-269	-4.86577e-268	1.62631e-268	4.55973e-269	-6.26703e-269	4.04735e-269	8.6674e-269	6.13795e-269	2.14293e-268	-4.48938e-269	-2.2216e-268	3.28773e-269	6.4144e-272	3.17219e-269	1.01723e-268	6.59964e-269	1.15797e-268	1.10968e-268	-7.1588e-269	6.55104e-269	1.94238e-268	-1.16317e-268	4.29755e-269	-3.97987e-269	-4.6823e-269	-6.10785e-269	-7.39441e-269	1.30303e-269	-2.20152e-269	-2.74119e-269	2.67951e-267
1.73746e-269	1.66135e-269	3.36557e-270	7.88029e-270	-1.21957e-269	-1.24458e-269	3.10185e-270	-2.0496e-270	-1.95478e-270	1.98394e-270	1.53673e-270	4.64939e-270	1.83529e-269	1.34323e-269	-7.25794e-270	4.26114e-270	1.78848e-270	4.61591e-270	-1.25315e-269	1.06235e-269	-7.69805e-271	1.24904e-269	-3.25431e-270	-2.30999e-270	-5.28863e-269	-3.61421e-270	2.85703e-270	-3.00537e-270	2.64356e-270	-5.06015e-269	2.92448e-268
-5.61912e-271	3.6928e-270	1.31437e-270	1.84543e-271	-1.67053e-271	1.36422e-271	3.0307e-270	1.16697e-270	5.12841e-271	-4.04556e-270	1.1104e-272	5.19479e-271	-1.05557e-271	-3.46871e-271	2.78394e-271	-1.46612e-270	2.1013e-270	-1.7168e-270	1.77782e-270	4.49187e-271	-8.85122e-271	-6.80473e-271	1.46333e-270	4.38087e-271	1.25325e-271	6.12871e-272	-5.54176e-272	-1.68016e-270	2.82606e-272	-8.96388e-271	2.98997e-269
-5.07915e-272	1.82435e-271	9.73092e-272	-1.69806e-272	3.89249e-272	-7.78481e-274	-2.27603e-271	7.41397e-272	-7.09099e-272	3.65357e-272	8.04427e-272	1.10779e-271	1.80169e-273	-6.1445e-272	6.88338e-272	-7.67171e-273	-5.56953e-272	4.19645e-272	2.51967e-272	1.82458e-272	-4.53115e-273	1.60819e-271	3.81279e-272	3.708e-272	5.14164e-272	7.40354e-272	5.73331e-273	4.17837e-272	-1.77678e-271	-4.01672e-272	1.89986e-270
5.90304e-273	8.12073e-273	-2.93242e-274	1.9811e-273	1.00593e-273	-1.2755e-274	-5.06219e-273	-2.23097e-273	-2.7085e-274	-7.29409e-273	-6.92989e-273	-6.61603e-274	-1.59608e-272	-7.2854e-273	1.00714e-272	2.50174e-273	-9.54002e-274	1.52676e-272	-3.9047e-272	3.76006e-274	-4.48883e-274	6.93301e-273	5.53337e-272	-1.41868e-273	2.98202e-273	2.07003e-273	7.05013e-273	6.48438e-273	1.36944e-273	3.0444e-273	2.1848e-271
-1.1361e-274	-5.19169e-274	2.50246e-274	-6.04978e-274	3.37912e-274	-3.1577e-275	-9.61598e-274	3.62911e-274	1.54774e-275	4.1187e-274	2.97709e-274	1.72563e-273	-5.38526e-274	8.87699e-276	-1.60279e-273	-1.22629e-273	-3.66508e-274	-2.35138e-274	3.52367e-274	-4.40036e-274	2.7949e-273	1.61702e-274	-4.75862e-274	-5.15458e-274	6.43708e-274	-5.51877e-274	-3.40568e-274	1.97894e-274	-1.25162e-273	-2.80317e-275	1.73648e-272
1.12046e-275	-4.17157e-275	-7.1554e-276	1.61111e-275	2.8114e-275	-3.35327e-275	1.08986e-275	-1.24216e-274	1.3094e-274	6.72827e-275	2.8635e-275	8.87486e-276	-7.93934e-275	7.61721e-275	1.79858e-275	6.77566e-276	2.21581e-275	5.97016e-275	-1.93615e-275	-1.13581e-275	3.26536e-276	-2.56588e-275	-5.42078e-275	-4.06559e-276	-1.51954e-274	-3.45243e-275	-1.87795e-275	5.53157e-275	-1.29402e-274	-3.64904e-275	1.31525e-273
8.01964e-277	1.08936e-275	-7.04654e-276	-6.1098e-276	1.21099e-277	-1.83382e-276	3.43108e-276	1.54176e-275	-2.14822e-276	-1.6416e-277	2.02332e-276	6.02417e-276	-2.03085e-276	-3.19008e-276	1.00721e-277	3.86867e-276	-3.08403e-275	1.47524e-276	-2.69317e-277	-6.70342e-276	3.52492e-276	-5.64209e-277	4.62861e-276	6.3863e-277	-1.08653e-276	-4.69556e-277	-3.68465e-276	1.96381e-275	-5.50674e-276	-9.8489e-277	1.45221e-274
5.77069e-277	1.1153e-276	3.92236e-278	1.13553e-276	5.1221e-277	6.76227e-278	-9.54576e-278	-2.46875e-278	9.04549e-278	1.42977e-277	5.26507e-277	-1.50156e-276	-7.07213e-279	-1.16444e-277	2.09079e-276	7.25885e-278	1.72832e-277	-2.85461e-276	-1.07033e-277	4.9414e-278	1.23962e-277	-1.15064e-276	2.79528e-278	8.41145e-278	9.11663e-278	7.32836e-278	-2.00184e-277	3.79998e-277	1.20332e-277	-1.41592e-276	1.4967e-275
2.61347e-278	4.09118e-278	6.90656e-278	-9.73656e-279	-4.75195e-279	4.04672e-278	4.01636e-278	-4.62394e-278	1.68759e-277	9.976e-279	2.72514e-279	-4.04247e-278	-2.42048e-278	-1.80332e-279	-7.36552e-279	9.63e-278	3.53136e-278	-1.00501e-278	1.37792e-278	-2.50702e-278	-1.5397e-278	2.84129e-278	-1.12684e-278	-1.26901e-278	3.11758e-278	-1.04617e-278	3.81309e-279	4.71372e-278	-6.35202e-278	-7.8026e-279	9.44922e-277
1.74822e-279	-4.57523e-279	6.00643e-279	1.29906e-279	-8.94322e-280	6.7797e-280	-7.40705e-279	-4.31015e-279	-2.25221e-279	1.09595e-279	-5.43609e-279	2.63505e-279	4.07161e-279	-3.51651e-280	3.09948e-279	-3.36987e-279	3.35165e-279	1.49742e-278	2.82085e-279	-1.61025e-280	1.09037e-279	-2.35273e-279	1.87102e-279	-1.67183e-279	2.91595e-279	-5.33485e-279	1.16991e-279	-1.11527e-278	2.6114e-279	2.61306e-279	1.03322e-277
4.9799e-280	4.59414e-280	9.65992e-281	3.2085e-280	-2.79968e-280	9.45182e-281	2.36623e-282	2.09687e-280	-6.07818e-280	-2.47781e-280	9.64362e-282	-4.62828e-281	1.93051e-280	2.72124e-280	-4.99778e-280	1.82526e-280	-4.68332e-280	1.56639e-280	4.34789e-281	-7.74332e-283	-4.70766e-281	-6.57008e-280	5.81129e-280	5.36088e-281	1.74117e-279	1.69349e-280	-3.55228e-280	2.80654e-280	-6.16064e-280	-4.88796e-280	9.6797e-279
5.17633e-281	2.94589e-281	1.45236e-280	-2.08985e-281	1.78975e-281	-1.16982e-282	1.08991e-281	-5.87973e-281	3.15297e-281	-9.82977e-281	-4.285e-281	-2.71307e-281	4.07854e-281	-1.93831e-281	9.20239e-282	2.31459e-281	2.23312e-281	-1.14662e-281	-9.72117e-282	8.33404e-282	-5.09147e-281	7.50685e-281	-7.56935e-282	-9.43151e-282	2.03787e-281	4.2623e-281	8.00307e-281	-9.34571e-282	2.61521e-281	1.32121e-281	1.01502e-279
2.3844e-282	9.3729e-283	1.66723e-282	4.4075e-283	-2.73661e-282	-2.07707e-282	-3.13069e-283	2.79139e-282	1.13345e-282	7.52665e-283	1.1649e-282	4.20469e-284	3.15284e-282	1.68338e-282	3.86088e-282	1.68047e-282	-1.05952e-282	-2.79783e-283	2.9027e-282	4.70651e-283	3.18984e-282	-3.16263e-282	-1.45288e-282	-5.81565e-282	-6.75726e-282	-7.33566e-283	-5.90781e-282	-4.65039e-282	-2.90217e-282	-1.01033e-281	7.62066e-281
-1.94287e-284	-2.79082e-283	-7.98673e-284	1.54372e-283	-1.84455e-283	-1.30235e-284	-7.96379e-284	-9.00316e-283	-3.4753e-283	4.31301e-283	1.57336e-283	-4.65381e-283	8.312e-283	-2.91811e-284	3.10692e-283	2.86954e-283	-2.53354e-284	-2.72243e-283	3.9401e-283	4.22545e-283	8.18191e-284	-6.34326e-283	-1.11455e-282	1.59276e-283	-1.75742e-283	-1.12919e-283	6.3542e-283	-9.85752e-284	-2.00689e-283	-9.73319e-285	8.90693e-282
5.89042e-284	1.04874e-284	-1.85583e-286	-2.95845e-285	-4.01247e-285	-4.80912e-285	3.18985e-285	1.95601e-284	-4.54969e-284	-1.69659e-284	2.30449e-285	-1.52288e-284	-7.65818e-285	5.20281e-286	4.30142e-284	1.10707e-283	2.33834e-284	9.47915e-285	-2.45558e-284	1.18166e-284	-4.13441e-284	1.55117e-284	2.80116e-284	-8.12367e-284	-9.46959e-284	-6.98651e-286	2.91749e-284	-1.62939e-285	-2.01092e-285	2.73778e-285	7.12289e-283
-4.34122e-286	-1.73007e-285	3.62114e-285	-1.78024e-285	-8.71459e-286	6.54053e-286	-1.07881e-286	5.49797e-286	-5.6646e-285	-1.11461e-285	-5.91387e-285	-1.62178e-286	8.75158e-286	1.28344e-285	2.77177e-286	4.85129e-285	-8.26941e-286	-2.30083e-285	1.00114e-284	-7.46351e-286	-6.44006e-286	-4.09147e-285	3.33934e-285	-5.18121e-286	-1.05612e-285	2.87377e-286	-3.77598e-286	2.68287e-285	-2.08324e-285	-9.55344e-286	5.98121e-284
4.68882e-286	-3.37793e-287	-5.0736e-289	-1.27998e-286	-1.53317e-286	-7.96251e-287	5.757e-288	-6.04679e-287	3.2367e-287	9.80402e-287	-6.13179e-287	2.77898e-286	9.09849e-288	1.39385e-286	1.4155e-286	2.87453e-287	-4.68555e-287	-2.75617e-286	2.66969e-286	2.20316e-288	1.77339e-286	3.57904e-287	-4.85361e-287	7.60472e-286	3.54555e-286	4.26526e-287	1.91912e-286	6.05994e-287	2.43865e-286	3.15178e-286	4.54128e-285
3.10265e-287	1.63524e-287	1.38017e-287	-5.36363e-287	1.81511e-288	-3.85425e-288	-3.34679e-287	-1.12391e-286	4.95241e-288	1.32542e-287	-5.58597e-288	3.91706e-289	2.28987e-288	-6.9348e-288	-3.4834e-287	7.14004e-287	1.29466e-287	6.15179e-288	2.48901e-287	-4.89061e-287	2.40227e-287	-1.40464e-287	6.08867e-288	6.27078e-288	-1.10614e-287	1.53909e-287	-5.85362e-288	-7.06446e-288	1.6406e-287	1.17634e-287	6.16851e-286
1.28679e-288	-3.61117e-289	2.4161e-288	-3.44903e-288	2.11576e-288	1.28247e-288	6.41246e-289	4.47918e-290	1.52697e-288	-1.01693e-288	-4.70504e-289	-5.0349e-289	5.94712e-289	-7.3799e-289	8.93713e-289	-4.46388e-288	1.84047e-288	1.39794e-288	-5.93275e-289	-4.07996e-288	2.48324e-288	-9.25815e-289	-4.58847e-289	-4.73853e-290	9.65048e-289	6.31623e-290	4.80686e-289	-1.13206e-288	-2.74621e-288	-3.29397e-289	3.9349e-287
1.20775e-289	-3.57509e-289	-1.28041e-289	1.45717e-289	1.12946e-289	1.61987e-289	2.71871e-291	1.03992e-290	7.59901e-290	-1.18651e-289	1.64599e-289	4.14832e-289	-1.17233e-289	-8.07309e-290	1.77466e-290	-1.26177e-289	2.16298e-289	4.90662e-289	9.63312e-290	4.18848e-289	-1.25839e-290	3.75372e-290	-9.72097e-291	-3.93096e-290	-2.52382e-290	-2.24901e-289	-1.32207e-289	2.56828e-291	-3.70226e-289	-1.82657e-290	4.25075e-288
1.91481e-290	-9.07413e-291	8.86969e-291	-7.03536e-291	-1.51011e-291	7.68028e-290	3.45818e-291	-9.67919e-291	-2.79575e-290	1.37995e-290	-1.98836e-292	1.7883e-291	8.41082e-292	-3.8013e-291	-5.0994e-292	1.38188e-291	-1.24247e-290	-1.33348e-291	-9.853e-292	1.01293e-291	-1.67068e-290	6.18808e-291	5.02393e-290	3.67835e-291	4.32598e-290	1.36947e-291	1.50682e-291	6.57469e-291	-1.28488e-290	-2.12141e-290	3.65198e-289
2.5788e-291	2.47333e-292	3.16177e-293	4.41786e-293	2.55153e-292	1.45874e-291	-1.37543e-291	8.0799e-292	-1.11249e-291	-8.46436e-293	2.10502e-291	-7.37675e-292	-2.78235e-293	2.65228e-291	4.59103e-291	1.81031e-291	-1.54151e-291	-2.15512e-291	-1.85844e-291	-1.51377e-291	2.37532e-291	1.41026e-293	-1.71387e-292	2.92568e-291	2.21355e-292	3.03367e-292	1.70612e-291	6.48957e-292	-1.23746e-293	5.7174e-292	3.59398e-290
3.44598e-292	2.79796e-293	-4.26112e-293	-2.82195e-293	-2.25779e-293	4.99637e-294	1.49666e-292	2.61511e-293	3.41406e-292	-1.51746e-292	5.89881e-293	1.4624e-293	3.11215e-293	-7.60141e-293	-4.1066e-293	1.17761e-292	6.62707e-293	1.53122e-293	2.89518e-294	-3.15265e-293	-9.87341e-293	3.35908e-293	3.64923e-293	-2.51244e-292	1.13198e-292	2.16679e-292	3.04663e-292	2.85852e-292	8.23952e-293	-1.01407e-293	3.02852e-291
2.30822e-293	-1.10214e-293	3.99266e-294	1.76931e-293	-1.16375e-293	1.40313e-294	-5.77495e-294	1.13264e-294	9.83981e-294	-2.95288e-293	1.04428e-294	6.05194e-294	-2.84684e-295	9.99665e-294	-7.87699e-296	3.09661e-293	7.45705e-295	-1.23148e-294	-4.52092e-294	-3.50452e-294	-8.32669e-295	1.70619e-293	2.94897e-295	1.34817e-293	-4.27925e-293	1.16481e-295	-8.23046e-294	2.08082e-293	-1.09573e-294	1.1291e-293	2.89537e-292
-3.34047e-295	3.71842e-295	9.7888e-295	-2.04766e-294	-3.0785e-294	-7.78757e-295	6.51434e-295	2.75897e-295	2.62096e-295	5.55661e-295	-5.36153e-295	-6.95394e-295	-5.54864e-295	2.11391e-295	-1.78981e-295	1.05996e-294	-1.30201e-295	-7.35059e-295	-1.18326e-295	2.36522e-294	-5.35411e-295	4.515e-295	-9.69084e-295	-2.09844e-295	7.0898e-295	1.09363e-294	-2.31545e-295	1.01712e-295	9.54162e-295	-1.89019e-295	2.13652e-293
-1.63053e-295	8.92387e-298	2.87478e-296	-4.59171e-296	-1.58722e-295	-6.08608e-296	2.31656e-296	-5.72203e-296	1.49813e-296	2.46868e-297	3.32038e-296	1.43668e-296	9.01363e-296	6.77427e-297	2.74498e-295	7.83734e-298	-1.38481e-295	-4.20295e-296	-1.66378e-296	1.97047e-296	4.37731e-296	-6.32978e-296	3.47527e-296	7.83459e-296	1.05254e-296	5.42215e-296	4.04224e-296	2.35964e-296	1.01129e-295	8.56962e-297	1.65128e-294
-9.2134e-297	3.04789e-297	1.32265e-296	3.47376e-297	1.58678e-296	-6.75878e-297	-2.87429e-297	-3.58013e-297	1.58445e-296	-8.31332e-297	1.28287e-297	1.95023e-297	1.7148e-296	2.90543e-297	3.38158e-297	1.15803e-296	-1.36755e-296	-5.13025e-297	-9.98879e-297	-1.77022e-296	5.55181e-297	2.39526e-297	-1.12926e-296	-1.6938e-297	-1.20725e-296	1.37579e-296	-5.6028e-297	-2.35295e-297	1.59353e-296	-7.04882e-297	2.44649e-295
-3.65695e-298	-1.74802e-298	1.23236e-297	1.23698e-298	1.43842e-297	-3.81528e-298	-1.28369e-298	-9.8724e-298	7.53612e-298	-2.56545e-297	2.95944e-297	-5.47151e-299	7.58577e-301	-1.82495e-299	-4.61402e-298	5.11807e-298	1.26327e-298	2.23586e-298	3.49519e-298	-1.97094e-298	2.32475e-298	-7.537e-298	-1.09121e-299	-1.63409e-297	-5.80644e-298	7.35842e-299	5.20297e-298	2.3119e-298	2.0476e-298	-1.58095e-297	1.88767e-296
1.11235e-298	-1.22356e-299	1.47847e-299	-8.03044e-299	-9.26907e-301	4.44222e-299	5.92932e-299	2.09163e-300	2.02711e-299	1.15828e-299	-2.07536e-299	-2.8833e-298	-5.83381e-300	4.25523e-299	7.13158e-299	3.3423e-301	-3.61013e-299	2.24709e-299	-1.37455e-298	6.28013e-299	-1.13171e-298	-4.04433e-299	8.91053e-299	-6.27782e-299	4.18723e-299	4.17665e-299	-3.83345e-299	-4.42039e-300	-1.05221e-299	-6.11286e-300	1.49362e-297
1.0371e-300	2.76123e-299	-2.46461e-301	7.49143e-300	1.15292e-299	4.80114e-300	-1.65361e-301	1.61286e-300	2.54864e-300	-7.01961e-300	8.87457e-301	5.13066e-300	-6.54011e-301	-7.79626e-301	7.93298e-300	8.45493e-300	6.19216e-301	-7.63164e-300	-4.19405e-300	5.21871e-300	-2.27492e-300	4.59665e-300	-4.0478e-300	-8.87861e-301	2.63536e-300	3.99802e-302	1.51093e-300	-7.17116e-300	-9.53174e-300	3.2715e-300	1.41535e-298
2.00685e-301	-1.85331e-301	2.89288e-301	4.50511e-302	9.58362e-302	3.88337e-301	-8.28728e-301	-5.5606e-301	-2.12929e-301	1.10877e-300	4.85556e-301	-5.73128e-302	-2.06464e-300	3.21947e-301	3.15408e-301	9.26069e-301	3.55291e-301	-2.53437e-301	6.425e-302	1.15165e-301	3.87361e-302	-6.09037e-302	-3.24091e-301	-3.75098e-301	-3.3939e-302	5.91086e-301	-5.63153e-301	-3.6216e-301	9.78717e-301	4.78143e-301	1.26761e-299
-8.5928e-302	-6.99055e-302	-2.04546e-302	1.90548e-302	1.57773e-303	-1.5559e-302	-7.42425e-302	-1.64511e-302	-1.73156e-302	-1.35685e-302	8.7902e-303	-1.91159e-301	1.07609e-302	-2.95851e-302	1.44064e-301	-6.81872e-302	2.16061e-303	-1.71122e-302	5.46465e-302	4.29046e-302	9.96967e-302	-3.71629e-303	2.76607e-303	-1.58328e-302	5.4553e-302	9.3137e-303	4.98568e-303	3.10594e-302	4.44996e-302	-1.12e-303	1.17097e-300
1.96583e-303	-1.22844e-303	2.47582e-303	1.92557e-303	-5.45203e-303	5.31994e-304	3.15912e-302	5.02179e-303	-5.0075e-304	-6.07616e-303	-3.19196e-303	2.66569e-304	1.37783e-303	1.98856e-303	-1.59386e-303	6.6478e-304	3.01717e-304	1.69593e-303	-7.91254e-304	7.17486e-304	-3.23751e-303	-4.49342e-304	-9.88013e-304	-1.80846e-304	-1.55035e-303	9.71003e-304	-1.37842e-303	8.44698e-303	1.96543e-303	9.11526e-304	8.94389e-302
3.54056e-304	2.5065e-305	8.72046e-305	-1.95697e-303	4.12733e-304	1.39862e-304	2.74342e-304	9.44232e-305	-1.12345e-304	9.78586e-304	-2.32039e-304	6.03816e-305	4.64603e-304	4.02147e-304	2.32717e-304	1.12732e-304	3.13741e-304	-2.54207e-305	6.8589e-305	9.63168e-305	1.31124e-304	2.64957e-304	-3.22862e-304	-1.44365e-303	-4.1347e-305	9.7833e-306	-4.87758e-304	-2.2679e-304	-9.34758e-305	-1.60324e-303	1.10693e-302
1.51516e-304	-8.03258e-305	-9.51024e-306	9.75194e-306	1.0151e-305	1.26077e-305	2.26782e-305	3.32646e-305	1.00772e-305	3.00435e-306	1.26686e-304	8.03853e-307	3.05325e-305	4.50038e-306	1.12298e-305	-1.32824e-305	3.12492e-305	8.38138e-305	2.11358e-305	-2.49394e-305	-3.3608e-305	3.37458e-305	8.02662e-306	-7.28644e-306	1.12503e-305	3.39814e-306	4.58161e-306	-5.0753e-306	-6.49098e-305	-2.50663e-305	8.88009e-304
9.0414e-308	-1.05909e-306	-1.46422e-306	2.71436e-306	-3.24122e-306	-1.77158e-306	-2.03788e-306	-2.15001e-306	-6.25827e-306	8.83695e-306	-1.14204e-305	-3.08054e-307	-2.21291e-307	-1.49539e-307	-7.12041e-306	-2.62906e-308	2.16416e-306	-2.66524e-306	-3.30023e-306	3.08781e-306	-1.28927e-305	1.16798e-307	-1.32972e-306	-9.42986e-307	5.93165e-307	1.60174e-306	-1.19238e-306	1.33533e-306	8.45169e-307	9.51683e-307	8.18891e-305
-2.33373e-307	-5.1755e-308	2.53673e-308	0	0	-1.46697e-307	-7.63062e-308	4.19225e-307	-2.82808e-307	9.18245e-307	-3.07665e-307	-4.19969e-307	0	4.8438e-307	1.02101e-307	4.13512e-307	-2.47953e-308	8.65611e-308	-1.37602e-307	0	5.07814e-308	2.27995e-307	1.57929e-307	2.31726e-306	3.3871e-308	3.5398e-308	-7.59246e-308	2.41492e-307	2.48419e-308	2.12379e-307	7.57086e-306
0	0	0	0	0	0	0	0	6.93399e-308	3.69144e-308	0	0	0	-3.09786e-308	0	0	-3.82996e-308	2.66571e-308	5.00516e-308	3.35621e-308	0	0	-3.53588e-308	0	-4.26416e-308	0	-5.56174e-308	0	0	0	6.15336e-307
0	0	0	0	0	0	0	0	0	0	0	0	0	0	0	0	0	0	0	0	0	0	0	0	0	0	0	0	0	0	5.11817e-308
0	0	0	0	0	0	0	0	0	0	0	0	0	0	0	0	0	0	0	0	0	0	0	0	0	0	0	0	0	0	0
0	0	0	0	0	0	0	0	0	0	0	0	0	0	0	0	0	0	0	0	0	0	0	0	0	0	0	0	0	0	0
0	0	0	0	0	0	0	0	0	0	0	0	0	0	0	0	0	0	0	0	0	0	0	0	0	0	0	0	0	0	0
0	0	0	0	0	0	0	0	0	0	0	0	0	0	0	0	0	0	0	0	0	0	0	0	0	0	0	0	0	0	0
0	0	0	0	0	0	0	0	0	0	0	0	0	0	0	0	0	0	0	0	0	0	0	0	0	0	0	0	0	0	0
0	0	0	0	0	0	0	0	0	0	0	0	0	0	0	0	0	0	0	0	0	0	0	0	0	0	0	0	0	0	0
0	0	0	0	0	0	0	0	0	0	0	0	0	0	0	0	0	0	0	0	0	0	0	0	0	0	0	0	0	0	0
0	0	0	0	0	0	0	0	0	0	0	0	0	0	0	0	0	0	0	0	0	0	0	0	0	0	0	0	0	0	0
0	0	0	0	0	0	0	0	0	0	0	0	0	0	0	0	0	0	0	0	0	0	0	0	0	0	0	0	0	0	0
0	0	0	0	0	0	0	0	0	0	0	0	0	0	0	0	0	0	0	0	0	0	0	0	0	0	0	0	0	0	0
0	0	0	0	0	0	0	0	0	0	0	0	0	0	0	0	0	0	0	0	0	0	0	0	0	0	0	0	0	0	0
0	0	0	0	0	0	0	0	0	0	0	0	0	0	0	0	0	0	0	0	0	0	0	0	0	0	0	0	0	0	0
0	0	0	0	0	0	0	0	0	0	0	0	0	0	0	0	0	0	0	0	0	0	0	0	0	0	0	0	0	0	0
0	0	0	0	0	0	0	0	0	0	0	0	0	0	0	0	0	0	0	0	0	0	0	0	0	0	0	0	0	0	0
0	0	0	0	0	0	0	0	0	0	0	0	0	0	0	0	0	0	0	0	0	0	0	0	0	0	0	0	0	0	0
0	0	0	0	0	0	0	0	0	0	0	0	0	0	0	0	0	0	0	0	0	0	0	0	0	0	0	0	0	0	0
0	0	0	0	0	0	0	0	0	0	0	0	0	0	0	0	0	0	0	0	0	0	0	0	0	0	0	0	0	0	0
0	0	0	0	0	0	0	0	0	0	0	0	0	0	0	0	0	0	0	0	0	0	0	0	0	0	0	0	0	0	0
0	0	0	0	0	0	0	0	0	0	0	0	0	0	0	0	0	0	0	0	0	0	0	0	0	0	0	0	0	0	0
0	0	0	0	0	0	0	0	0	0	0	0	0	0	0	0	0	0	0	0	0	0	0	0	0	0	0	0	0	0	0
0	0	0	0	0	0	0	0	0	0	0	0	0	0	0	0	0	0	0	0	0	0	0	0	0	0	0	0	0	0	0
0	0	0	0	0	0	0	0	0	0	0	0	0	0	0	0	0	0	0	0	0	0	0	0	0	0	0	0	0	0	0
0	0	0	0	0	0	0	0	0	0	0	0	0	0	0	0	0	0	0	0	0	0	0	0	0	0	0	0	0	0	0
0	0	0	0	0	0	0	0	0	0	0	0	0	0	0	0	0	0	0	0	0	0	0	0	0	0	0	0	0	0	0
0	0	0	0	0	0	0	0	0	0	0	0	0	0	0	0	0	0	0	0	0	0	0	0	0	0	0	0	0	0	0
0	0	0	0	0	0	0	0	0	0	0	0	0	0	0	0	0	0	0	0	0	0	0	0	0	0	0	0	0	0	0
0	0	0	0	0	0	0	0	0	0	0	0	0	0	0	0	0	0	0	0	0	0	0	0	0	0	0	0	0	0	0
0	0	0	0	0	0	0	0	0	0	0	0	0	0	0	0	0	0	0	0	0	0	0	0	0	0	0	0	0	0	0
0	0	0	0	0	0	0	0	0	0	0	0	0	0	0	0	0	0	0	0	0	0	0	0	0	0	0	0	0	0	0
0	0	0	0	0	0	0	0	0	0	0	0	0	0	0	0	0	0	0	0	0	0	0	0	0	0	0	0	0	0	0
0	0	0	0	0	0	0	0	0	0	0	0	0	0	0	0	0	0	0	0	0	0	0	0	0	0	0	0	0	0	0
0	0	0	0	0	0	0	0	0	0	0	0	0	0	0	0	0	0	0	0	0	0	0	0	0	0	0	0	0	0	0
0	0	0	0	0	0	0	0	0	0	0	0	0	0	0	0	0	0	0	0	0	0	0	0	0	0	0	0	0	0	0
0	0	0	0	0	0	0	0	0	0	0	0	0	0	0	0	0	0	0	0	0	0	0	0	0	0	0	0	0	0	0
0	0	0	0	0	0	0	0	0	0	0	0	0	0	0	0	0	0	0	0	0	0	0	0	0	0	0	0	0	0	0
0	0	0	0	0	0	0	0	0	0	0	0	0	0	0	0	0	0	0	0	0	0	0	0	0	0	0	0	0	0	0
0	0	0	0	0	0	0	0	0	0	0	0	0	0	0	0	0	0	0	0	0	0	0	0	0	0	0	0	0	0	0
0	0	0	0	0	0	0	0	0	0	0	0	0	0	0	0	0	0	0	0	0	0	0	0	0	0	0	0	0	0	0
0	0	0	0	0	0	0	0	0	0	0	0	0	0	0	0	0	0	0	0	0	0	0	0	0	0	0	0	0	0	0
0	0	0	0	0	0	0	0	0	0	0	0	0	0	0	0	0	0	0	0	0	0	0	0	0	0	0	0	0	0	0
0	0	0	0	0	0	0	0	0	0	0	0	0	0	0	0	0	0	0	0	0	0	0	0	0	0	0	0	0	0	0
0	0	0	0	0	0	0	0	0	0	0	0	0	0	0	0	0	0	0	0	0	0	0	0	0	0	0	0	0	0	0
0	0	0	0	0	0	0	0	0	0	0	0	0	0	0	0	0	0	0	0	0	0	0	0	0	0	0	0	0	0	0
0	0	0	0	0	0	0	0	0	0	0	0	0	0	0	0	0	0	0	0	0	0	0	0	0	0	0	0	0	0	0
0	0	0	0	0	0	0	0	0	0	0	0	0	0	0	0	0	0	0	0	0	0	0	0	0	0	0	0	0	0	0
0	0	0	0	0	0	0	0	0	0	0	0	0	0	0	0	0	0	0	0	0	0	0	0	0	0	0	0	0	0	0
0	0	0	0	0	0	0	0	0	0	0	0	0	0	0	0	0	0	0	0	0	0	0	0	0	0	0	0	0	0	0
0	0	0	0	0	0	0	0	0	0	0	0	0	0	0	0	0	0	0	0	0	0	0	0	0	0	0	0	0	0	0
0	0	0	0	0	0	0	0	0	0	0	0	0	0	0	0	0	0	0	0	0	0	0	0	0	0	0	0	0	0	0
0	0	0	0	0	0	0	0	0	0	0	0	0	0	0	0	0	0	0	0	0	0	0	0	0	0	0	0	0	0	0
0	0	0	0	0	0	0	0	0	0	0	0	0	0	0	0	0	0	0	0	0	0	0	0	0	0	0	0	0	0	0
0	0	0	0	0	0	0	0	0	0	0	0	0	0	0	0	0	0	0	0	0	0	0	0	0	0	0	0	0	0	0
0	0	0	0	0	0	0	0	0	0	0	0	0	0	0	0	0	0	0	0	0	0	0	0	0	0	0	0	0	0	0
0	0	0	0	0	0	0	0	0	0	0	0	0	0	0	0	0	0	0	0	0	0	0	0	0	0	0	0	0	0	0
0	0	0	0	0	0	0	0	0	0	0	0	0	0	0	0	0	0	0	0	0	0	0	0	0	0	0	0	0	0	0
0	0	0	0	0	0	0	0	0	0	0	0	0	0	0	0	0	0	0	0	0	0	0	0	0	0	0	0	0	0	0
0	0	0	0	0	0	0	0	0	0	0	0	0	0	0	0	0	0	0	0	0	0	0	0	0	0	0	0	0	0	0
0	0	0	0	0	0	0	0	0	0	0	0	0	0	0	0	0	0	0	0	0	0	0	0	0	0	0	0	0	0	0
0	0	0	0	0	0	0	0	0	0	0	0	0	0	0	0	0	0	0	0	0	0	0	0	0	0	0	0	0	0	0
0	0	0	0	0	0	0	0	0	0	0	0	0	0	0	0	0	0	0	0	0	0	0	0	0	0	0	0	0	0	0
0	0	0	0	0	0	0	0	0	0	0	0	0	0	0	0	0	0	0	0	0	0	0	0	0	0	0	0	0	0	0
0	0	0	0	0	0	0	0	0	0	0	0	0	0	0	0	0	0	0	0	0	0	0	0	0	0	0	0	0	0	0
0	0	0	0	0	0	0	0	0	0	0	0	0	0	0	0	0	0	0	0	0	0	0	0	0	0	0	0	0	0	0
0	0	0	0	0	0	0	0	0	0	0	0	0	0	0	0	0	0	0	0	0	0	0	0	0	0	0	0	0	0	0
0	0	0	0	0	0	0	0	0	0	0	0	0	0	0	0	0	0	0	0	0	0	0	0	0	0	0	0	0	0	0
0	0	0	0	0	0	0	0	0	0	0	0	0	0	0	0	0	0	0	0	0	0	0	0	0	0	0	0	0	0	0
0	0	0	0	0	0	0	0	0	0	0	0	0	0	0	0	0	0	0	0	0	0	0	0	0	0	0	0	0	0	0
0	0	0	0	0	0	0	0	0	0	0	0	0	0	0	0	0	0	0	0	0	0	0	0	0	0	0	0	0	0	0
0	0	0	0	0	0	0	0	0	0	0	0	0	0	0	0	0	0	0	0	0	0	0	0	0	0	0	0	0	0	0
0	0	0	0	0	0	0	0	0	0	0	0	0	0	0	0	0	0	0	0	0	0	0	0	0	0	0	0	0	0	0
0	0	0	0	0	0	0	0	0	0	0	0	0	0	0	0	0	0	0	0	0	0	0	0	0	0	0	0	0	0	0
0	0	0	0	0	0	0	0	0	0	0	0	0	0	0	0	0	0	0	0	0	0	0	0	0	0	0	0	0	0	0
0	0	0	0	0	0	0	0	0	0	0	0	0	0	0	0	0	0	0	0	0	0	0	0	0	0	0	0	0	0	0
0	0	0	0	0	0	0	0	0	0	0	0	0	0	0	0	0	0	0	0	0	0	0	0	0	0	0	0	0	0	0
0	0	0	0	0	0	0	0	0	0	0	0	0	0	0	0	0	0	0	0	0	0	0	0	0	0	0	0	0	0	0
0	0	0	0	0	0	0	0	0	0	0	0	0	0	0	0	0	0	0	0	0	0	0	0	0	0	0	0	0	0	0
0	0	0	0	0	0	0	0	0	0	0	0	0	0	0	0	0	0	0	0	0	0	0	0	0	0	0	0	0	0	0
0	0	0	0	0	0	0	0	0	0	0	0	0	0	0	0	0	0	0	0	0	0	0	0	0	0	0	0	0	0	0
0	0	0	0	0	0	0	0	0	0	0	0	0	0	0	0	0	0	0	0	0	0	0	0	0	0	0	0	0	0	0
0	0	0	0	0	0	0	0	0	0	0	0	0	0	0	0	0	0	0	0	0	0	0	0	0	0	0	0	0	0	0
0	0	0	0	0	0	0	0	0	0	0	0	0	0	0	0	0	0	0	0	0	0	0	0	0	0	0	0	0	0	0
0	0	0	0	0	0	0	0	0	0	0	0	0	0	0	0	0	0	0	0	0	0	0	0	0	0	0	0	0	0	0
0	0	0	0	0	0	0	0	0	0	0	0	0	0	0	0	0	0	0	0	0	0	0	0	0	0	0	0	0	0	0
0	0	0	0	0	0	0	0	0	0	0	0	0	0	0	0	0	0	0	0	0	0	0	0	0	0	0	0	0	0	0
0	0	0	0	0	0	0	0	0	0	0	0	0	0	0	0	0	0	0	0	0	0	0	0	0	0	0	0	0	0	0
0	0	0	0	0	0	0	0	0	0	0	0	0	0	0	0	0	0	0	0	0	0	0	0	0	0	0	0	0	0	0
0	0	0	0	0	0	0	0	0	0	0	0	0	0	0	0	0	0	0	0	0	0	0	0	0	0	0	0	0	0	0
0	0	0	0	0	0	0	0	0	0	0	0	0	0	0	0	0	0	0	0	0	0	0	0	0	0	0	0	0	0	0
0	0	0	0	0	0	0	0	0	0	0	0	0	0	0	0	0	0	0	0	0	0	0	0	0	0	0	0	0	0	0
0	0	0	0	0	0	0	0	0	0	0	0	0	0	0	0	0	0	0	0	0	0	0	0	0	0	0	0	0	0	0
0	0	0	0	0	0	0	0	0	0	0	0	0	0	0	0	0	0	0	0	0	0	0	0	0	0	0	0	0	0	0
0	0	0	0	0	0	0	0	0	0	0	0	0	0	0	0	0	0	0	0	0	0	0	0	0	0	0	0	0	0	0
0	0	0	0	0	0	0	0	0	0	0	0	0	0	0	0	0	0	0	0	0	0	0	0	0	0	0	0	0	0	0
0	0	0	0	0	0	0	0	0	0	0	0	0	0	0	0	0	0	0	0	0	0	0	0	0	0	0	0	0	0	0
0	0	0	0	0	0	0	0	0	0	0	0	0	0	0	0	0	0	0	0	0	0	0	0	0	0	0	0	0	0	0
0	0	0	0	0	0	0	0	0	0	0	0	0	0	0	0	0	0	0	0	0	0	0	0	0	0	0	0	0	0	0
0	0	0	0	0	0	0	0	0	0	0	0	0	0	0	0	0	0	0	0	0	0	0	0	0	0	0	0	0	0	0
0	0	0	0	0	0	0	0	0	0	0	0	0	0	0	0	0	0	0	0	0	0	0	0	0	0	0	0	0	0	0
0	0	0	0	0	0	0	0	0	0	0	0	0	0	0	0	0	0	0	0	0	0	0	0	0	0	0	0	0	0	0
0	0	0	0	0	0	0	0	0	0	0	0	0	0	0	0	0	0	0	0	0	0	0	0	0	0	0	0	0	0	0
0	0	0	0	0	0	0	0	0	0	0	0	0	0	0	0	0	0	0	0	0	0	0	0	0	0	0	0	0	0	0
0	0	0	0	0	0	0	0	0	0	0	0	0	0	0	0	0	0	0	0	0	0	0	0	0	0	0	0	0	0	0
0	0	0	0	0	0	0	0	0	0	0	0	0	0	0	0	0	0	0	0	0	0	0	0	0	0	0	0	0	0	0
0	0	0	0	0	0	0	0	0	0	0	0	0	0	0	0	0	0	0	0	0	0	0	0	0	0	0	0	0	0	0
0	0	0	0	0	0	0	0	0	0	0	0	0	0	0	0	0	0	0	0	0	0	0	0	0	0	0	0	0	0	0
0	0	0	0	0	0	0	0	0	0	0	0	0	0	0	0	0	0	0	0	0	0	0	0	0	0	0	0	0	0	0
0	0	0	0	0	0	0	0	0	0	0	0	0	0	0	0	0	0	0	0	0	0	0	0	0	0	0	0	0	0	0
0	0	0	0	0	0	0	0	0	0	0	0	0	0	0	0	0	0	0	0	0	0	0	0	0	0	0	0	0	0	0
0	0	0	0	0	0	0	0	0	0	0	0	0	0	0	0	0	0	0	0	0	0	0	0	0	0	0	0	0	0	0
0	0	0	0	0	0	0	0	0	0	0	0	0	0	0	0	0	0	0	0	0	0	0	0	0	0	0	0	0	0	0
0	0	0	0	0	0	0	0	0	0	0	0	0	0	0	0	0	0	0	0	0	0	0	0	0	0	0	0	0	0	0
0	0	0	0	0	0	0	0	0	0	0	0	0	0	0	0	0	0	0	0	0	0	0	0	0	0	0	0	0	0	0
0	0	0	0	0	0	0	0	0	0	0	0	0	0	0	0	0	0	0	0	0	0	0	0	0	0	0	0	0	0	0
0	0	0	0	0	0	0	0	0	0	0	0	0	0	0	0	0	0	0	0	0	0	0	0	0	0	0	0	0	0	0
0	0	0	0	0	0	0	0	0	0	0	0	0	0	0	0	0	0	0	0	0	0	0	0	0	0	0	0	0	0	0
0	0	0	0	0	0	0	0	0	0	0	0	0	0	0	0	0	0	0	0	0	0	0	0	0	0	0	0	0	0	0
0	0	0	0	0	0	0	0	0	0	0	0	0	0	0	0	0	0	0	0	0	0	0	0	0	0	0	0	0	0	0
0	0	0	0	0	0	0	0	0	0	0	0	0	0	0	0	0	0	0	0	0	0	0	0	0	0	0	0	0	0	0
0	0	0	0	0	0	0	0	0	0	0	0	0	0	0	0	0	0	0	0	0	0	0	0	0	0	0	0	0	0	0
0	0	0	0	0	0	0	0	0	0	0	0	0	0	0	0	0	0	0	0	0	0	0	0	0	0	0	0	0	0	0
0	0	0	0	0	0	0	0	0	0	0	0	0	0	0	0	0	0	0	0	0	0	0	0	0	0	0	0	0	0	0
0	0	0	0	0	0	0	0	0	0	0	0	0	0	0	0	0	0	0	0	0	0	0	0	0	0	0	0	0	0	0
0	0	0	0	0	0	0	0	0	0	0	0	0	0	0	0	0	0	0	0	0	0	0	0	0	0	0	0	0	0	0
0	0	0	0	0	0	0	0	0	0	0	0	0	0	0	0	0	0	0	0	0	0	0	0	0	0	0	0	0	0	0
0	0	0	0	0	0	0	0	0	0	0	0	0	0	0	0	0	0	0	0	0	0	0	0	0	0	0	0	0	0	0
0	0	0	0	0	0	0	0	0	0	0	0	0	0	0	0	0	0	0	0	0	0	0	0	0	0	0	0	0	0	0
0	0	0	0	0	0	0	0	0	0	0	0	0	0	0	0	0	0	0	0	0	0	0	0	0	0	0	0	0	0	0
0	0	0	0	0	0	0	0	0	0	0	0	0	0	0	0	0	0	0	0	0	0	0	0	0	0	0	0	0	0	0
0	0	0	0	0	0	0	0	0	0	0	0	0	0	0	0	0	0	0	0	0	0	0	0	0	0	0	0	0	0	0
0	0	0	0	0	0	0	0	0	0	0	0	0	0	0	0	0	0	0	0	0	0	0	0	0	0	0	0	0	0	0
0	0	0	0	0	0	0	0	0	0	0	0	0	0	0	0	0	0	0	0	0	0	0	0	0	0	0	0	0	0	0
0	0	0	0	0	0	0	0	0	0	0	0	0	0	0	0	0	0	0	0	0	0	0	0	0	0	0	0	0	0	0
0	0	0	0	0	0	0	0	0	0	0	0	0	0	0	0	0	0	0	0	0	0	0	0	0	0	0	0	0	0	0
0	0	0	0	0	0	0	0	0	0	0	0	0	0	0	0	0	0	0	0	0	0	0	0	0	0	0	0	0	0	0
0	0	0	0	0	0	0	0	0	0	0	0	0	0	0	0	0	0	0	0	0	0	0	0	0	0	0	0	0	0	0
0	0	0	0	0	0	0	0	0	0	0	0	0	0	0	0	0	0	0	0	0	0	0	0	0	0	0	0	0	0	0
0	0	0	0	0	0	0	0	0	0	0	0	0	0	0	0	0	0	0	0	0	0	0	0	0	0	0	0	0	0	0
0	0	0	0	0	0	0	0	0	0	0	0	0	0	0	0	0	0	0	0	0	0	0	0	0	0	0	0	0	0	0
0	0	0	0	0	0	0	0	0	0	0	0	0	0	0	0	0	0	0	0	0	0	0	0	0	0	0	0	0	0	0
0	0	0	0	0	0	0	0	0	0	0	0	0	0	0	0	0	0	0	0	0	0	0	0	0	0	0	0	0	0	0
0	0	0	0	0	0	0	0	0	0	0	0	0	0	0	0	0	0	0	0	0	0	0	0	0	0	0	0	0	0	0
0	0	0	0	0	0	0	0	0	0	0	0	0	0	0	0	0	0	0	0	0	0	0	0	0	0	0	0	0	0	0
0	0	0	0	0	0	0	0	0	0	0	0	0	0	0	0	0	0	0	0	0	0	0	0	0	0	0	0	0	0	0
0	0	0	0	0	0	0	0	0	0	0	0	0	0	0	0	0	0	0	0	0	0	0	0	0	0	0	0	0	0	0
0	0	0	0	0	0	0	0	0	0	0	0	0	0	0	0	0	0	0	0	0	0	0	0	0	0	0	0	0	0	0
0	0	0	0	0	0	0	0	0	0	0	0	0	0	0	0	0	0	0	0	0	0	0	0	0	0	0	0	0	0	0
0	0	0	0	0	0	0	0	0	0	0	0	0	0	0	0	0	0	0	0	0	0	0	0	0	0	0	0	0	0	0
0	0	0	0	0	0	0	0	0	0	0	0	0	0	0	0	0	0	0	0	0	0	0	0	0	0	0	0	0	0	0
0	0	0	0	0	0	0	0	0	0	0	0	0	0	0	0	0	0	0	0	0	0	0	0	0	0	0	0	0	0	0
0	0	0	0	0	0	0	0	0	0	0	0	0	0	0	0	0	0	0	0	0	0	0	0	0	0	0	0	0	0	0
0	0	0	0	0	0	0	0	0	0	0	0	0	0	0	0	0	0	0	0	0	0	0	0	0	0	0	0	0	0	0
0	0	0	0	0	0	0	0	0	0	0	0	0	0	0	0	0	0	0	0	0	0	0	0	0	0	0	0	0	0	0
0	0	0	0	0	0	0	0	0	0	0	0	0	0	0	0	0	0	0	0	0	0	0	0	0	0	0	0	0	0	0
0	0	0	0	0	0	0	0	0	0	0	0	0	0	0	0	0	0	0	0	0	0	0	0	0	0	0	0	0	0	0
0	0	0	0	0	0	0	0	0	0	0	0	0	0	0	0	0	0	0	0	0	0	0	0	0	0	0	0	0	0	0
0	0	0	0	0	0	0	0	0	0	0	0	0	0	0	0	0	0	0	0	0	0	0	0	0	0	0	0	0	0	0
0	0	0	0	0	0	0	0	0	0	0	0	0	0	0	0	0	0	0	0	0	0	0	0	0	0	0	0	0	0	0
0	0	0	0	0	0	0	0	0	0	0	0	0	0	0	0	0	0	0	0	0	0	0	0	0	0	0	0	0	0	0
0	0	0	0	0	0	0	0	0	0	0	0	0	0	0	0	0	0	0	0	0	0	0	0	0	0	0	0	0	0	0
0	0	0	0	0	0	0	0	0	0	0	0	0	0	0	0	0	0	0	0	0	0	0	0	0	0	0	0	0	0	0
0	0	0	0	0	0	0	0	0	0	0	0	0	0	0	0	0	0	0	0	0	0	0	0	0	0	0	0	0	0	0
0	0	0	0	0	0	0	0	0	0	0	0	0	0	0	0	0	0	0	0	0	0	0	0	0	0	0	0	0	0	0
0	0	0	0	0	0	0	0	0	0	0	0	0	0	0	0	0	0	0	0	0	0	0	0	0	0	0	0	0	0	0
0	0	0	0	0	0	0	0	0	0	0	0	0	0	0	0	0	0	0	0	0	0	0	0	0	0	0	0	0	0	0
0	0	0	0	0	0	0	0	0	0	0	0	0	0	0	0	0	0	0	0	0	0	0	0	0	0	0	0	0	0	0
0	0	0	0	0	0	0	0	0	0	0	0	0	0	0	0	0	0	0	0	0	0	0	0	0	0	0	0	0	0	0
0	0	0	0	0	0	0	0	0	0	0	0	0	0	0	0	0	0	0	0	0	0	0	0	0	0	0	0	0	0	0
0	0	0	0	0	0	0	0	0	0	0	0	0	0	0	0	0	0	0	0	0	0	0	0	0	0	0	0	0	0	0
0	0	0	0	0	0	0	0	0	0	0	0	0	0	0	0	0	0	0	0	0	0	0	0	0	0	0	0	0	0	0
0	0	0	0	0	0	0	0	0	0	0	0	0	0	0	0	0	0	0	0	0	0	0	0	0	0	0	0	0	0	0
0	0	0	0	0	0	0	0	0	0	0	0	0	0	0	0	0	0	0	0	0	0	0	0	0	0	0	0	0	0	0
0	0	0	0	0	0	0	0	0	0	0	0	0	0	0	0	0	0	0	0	0	0	0	0	0	0	0	0	0	0	0
0	0	0	0	0	0	0	0	0	0	0	0	0	0	0	0	0	0	0	0	0	0	0	0	0	0	0	0	0	0	0
0	0	0	0	0	0	0	0	0	0	0	0	0	0	0	0	0	0	0	0	0	0	0	0	0	0	0	0	0	0	0
0	0	0	0	0	0	0	0	0	0	0	0	0	0	0	0	0	0	0	0	0	0	0	0	0	0	0	0	0	0	0
0	0	0	0	0	0	0	0	0	0	0	0	0	0	0	0	0	0	0	0	0	0	0	0	0	0	0	0	0	0	0
0	0	0	0	0	0	0	0	0	0	0	0	0	0	0	0	0	0	0	0	0	0	0	0	0	0	0	0	0	0	0
0	0	0	0	0	0	0	0	0	0	0	0	0	0	0	0	0	0	0	0	0	0	0	0	0	0	0	0	0	0	0
0	0	0	0	0	0	0	0	0	0	0	0	0	0	0	0	0	0	0	0	0	0	0	0	0	0	0	0	0	0	0
0	0	0	0	0	0	0	0	0	0	0	0	0	0	0	0	0	0	0	0	0	0	0	0	0	0	0	0	0	0	0
0	0	0	0	0	0	0	0	0	0	0	0	0	0	0	0	0	0	0	0	0	0	0	0	0	0	0	0	0	0	0
0	0	0	0	0	0	0	0	0	0	0	0	0	0	0	0	0	0	0	0	0	0	0	0	0	0	0	0	0	0	0
0	0	0	0	0	0	0	0	0	0	0	0	0	0	0	0	0	0	0	0	0	0	0	0	0	0	0	0	0	0	0
0	0	0	0	0	0	0	0	0	0	0	0	0	0	0	0	0	0	0	0	0	0	0	0	0	0	0	0	0	0	0
0	0	0	0	0	0	0	0	0	0	0	0	0	0	0	0	0	0	0	0	0	0	0	0	0	0	0	0	0	0	0
0	0	0	0	0	0	0	0	0	0	0	0	0	0	0	0	0	0	0	0	0	0	0	0	0	0	0	0	0	0	0
0	0	0	0	0	0	0	0	0	0	0	0	0	0	0	0	0	0	0	0	0	0	0	0	0	0	0	0	0	0	0
0	0	0	0	0	0	0	0	0	0	0	0	0	0	0	0	0	0	0	0	0	0	0	0	0	0	0	0	0	0	0
0	0	0	0	0	0	0	0	0	0	0	0	0	0	0	0	0	0	0	0	0	0	0	0	0	0	0	0	0	0	0
0	0	0	0	0	0	0	0	0	0	0	0	0	0	0	0	0	0	0	0	0	0	0	0	0	0	0	0	0	0	0
0	0	0	0	0	0	0	0	0	0	0	0	0	0	0	0	0	0	0	0	0	0	0	0	0	0	0	0	0	0	0
0	0	0	0	0	0	0	0	0	0	0	0	0	0	0	0	0	0	0	0	0	0	0	0	0	0	0	0	0	0	0
0	0	0	0	0	0	0	0	0	0	0	0	0	0	0	0	0	0	0	0	0	0	0	0	0	0	0	0	0	0	0
0	0	0	0	0	0	0	0	0	0	0	0	0	0	0	0	0	0	0	0	0	0	0	0	0	0	0	0	0	0	0
0	0	0	0	0	0	0	0	0	0	0	0	0	0	0	0	0	0	0	0	0	0	0	0	0	0	0	0	0	0	0
0	0	0	0	0	0	0	0	0	0	0	0	0	0	0	0	0	0	0	0	0	0	0	0	0	0	0	0	0	0	0
0	0	0	0	0	0	0	0	0	0	0	0	0	0	0	0	0	0	0	0	0	0	0	0	0	0	0	0	0	0	0
0	0	0	0	0	0	0	0	0	0	0	0	0	0	0	0	0	0	0	0	0	0	0	0	0	0	0	0	0	0	0
0	0	0	0	0	0	0	0	0	0	0	0	0	0	0	0	0	0	0	0	0	0	0	0	0	0	0	0	0	0	0
0	0	0	0	0	0	0	0	0	0	0	0	0	0	0	0	0	0	0	0	0	0	0	0	0	0	0	0	0	0	0
0	0	0	0	0	0	0	0	0	0	0	0	0	0	0	0	0	0	0	0	0	0	0	0	0	0	0	0	0	0	0
0	0	0	0	0	0	0	0	0	0	0	0	0	0	0	0	0	0	0	0	0	0	0	0	0	0	0	0	0	0	0
0	0	0	0	0	0	0	0	0	0	0	0	0	0	0	0	0	0	0	0	0	0	0	0	0	0	0	0	0	0	0
0	0	0	0	0	0	0	0	0	0	0	0	0	0	0	0	0	0	0	0	0	0	0	0	0	0	0	0	0	0	0
0	0	0	0	0	0	0	0	0	0	0	0	0	0	0	0	0	0	0	0	0	0	0	0	0	0	0	0	0	0	0
0	0	0	0	0	0	0	0	0	0	0	0	0	0	0	0	0	0	0	0	0	0	0	0	0	0	0	0	0	0	0
0	0	0	0	0	0	0	0	0	0	0	0	0	0	0	0	0	0	0	0	0	0	0	0	0	0	0	0	0	0	0
0	0	0	0	0	0	0	0	0	0	0	0	0	0	0	0	0	0	0	0	0	0	0	0	0	0	0	0	0	0	0
0	0	0	0	0	0	0	0	0	0	0	0	0	0	0	0	0	0	0	0	0	0	0	0	0	0	0	0	0	0	0
0	0	0	0	0	0	0	0	0	0	0	0	0	0	0	0	0	0	0	0	0	0	0	0	0	0	0	0	0	0	0
0	0	0	0	0	0	0	0	0	0	0	0	0	0	0	0	0	0	0	0	0	0	0	0	0	0	0	0	0	0	0
0	0	0	0	0	0	0	0	0	0	0	0	0	0	0	0	0	0	0	0	0	0	0	0	0	0	0	0	0	0	0
0	0	0	0	0	0	0	0	0	0	0	0	0	0	0	0	0	0	0	0	0	0	0	0	0	0	0	0	0	0	0
0	0	0	0	0	0	0	0	0	0	0	0	0	0	0	0	0	0	0	0	0	0	0	0	0	0	0	0	0	0	0
0	0	0	0	0	0	0	0	0	0	0	0	0	0	0	0	0	0	0	0	0	0	0	0	0	0	0	0	0	0	0
0	0	0	0	0	0	0	0	0	0	0	0	0	0	0	0	0	0	0	0	0	0	0	0	0	0	0	0	0	0	0
0	0	0	0	0	0	0	0	0	0	0	0	0	0	0	0	0	0	0	0	0	0	0	0	0	0	0	0	0	0	0
0	0	0	0	0	0	0	0	0	0	0	0	0	0	0	0	0	0	0	0	0	0	0	0	0	0	0	0	0	0	0
0	0	0	0	0	0	0	0	0	0	0	0	0	0	0	0	0	0	0	0	0	0	0	0	0	0	0	0	0	0	0
0	0	0	0	0	0	0	0	0	0	0	0	0	0	0	0	0	0	0	0	0	0	0	0	0	0	0	0	0	0	0
0	0	0	0	0	0	0	0	0	0	0	0	0	0	0	0	0	0	0	0	0	0	0	0	0	0	0	0	0	0	0
0	0	0	0	0	0	0	0	0	0	0	0	0	0	0	0	0	0	0	0	0	0	0	0	0	0	0	0	0	0	0
0	0	0	0	0	0	0	0	0	0	0	0	0	0	0	0	0	0	0	0	0	0	0	0	0	0	0	0	0	0	0
0	0	0	0	0	0	0	0	0	0	0	0	0	0	0	0	0	0	0	0	0	0	0	0	0	0	0	0	0	0	0
0	0	0	0	0	0	0	0	0	0	0	0	0	0	0	0	0	0	0	0	0	0	0	0	0	0	0	0	0	0	0
0	0	0	0	0	0	0	0	0	0	0	0	0	0	0	0	0	0	0	0	0	0	0	0	0	0	0	0	0	0	0
0	0	0	0	0	0	0	0	0	0	0	0	0	0	0	0	0	0	0	0	0	0	0	0	0	0	0	0	0	0	0
0	0	0	0	0	0	0	0	0	0	0	0	0	0	0	0	0	0	0	0	0	0	0	0	0	0	0	0	0	0	0
0	0	0	0	0	0	0	0	0	0	0	0	0	0	0	0	0	0	0	0	0	0	0	0	0	0	0	0	0	0	0
0	0	0	0	0	0	0	0	0	0	0	0	0	0	0	0	0	0	0	0	0	0	0	0	0	0	0	0	0	0	0
0	0	0	0	0	0	0	0	0	0	0	0	0	0	0	0	0	0	0	0	0	0	0	0	0	0	0	0	0	0	0
0	0	0	0	0	0	0	0	0	0	0	0	0	0	0	0	0	0	0	0	0	0	0	0	0	0	0	0	0	0	0
0	0	0	0	0	0	0	0	0	0	0	0	0	0	0	0	0	0	0	0	0	0	0	0	0	0	0	0	0	0	0
0	0	0	0	0	0	0	0	0	0	0	0	0	0	0	0	0	0	0	0	0	0	0	0	0	0	0	0	0	0	0
0	0	0	0	0	0	0	0	0	0	0	0	0	0	0	0	0	0	0	0	0	0	0	0	0	0	0	0	0	0	0
0	0	0	0	0	0	0	0	0	0	0	0	0	0	0	0	0	0	0	0	0	0	0	0	0	0	0	0	0	0	0
0	0	0	0	0	0	0	0	0	0	0	0	0	0	0	0	0	0	0	0	0	0	0	0	0	0	0	0	0	0	0
0	0	0	0	0	0	0	0	0	0	0	0	0	0	0	0	0	0	0	0	0	0	0	0	0	0	0	0	0	0	0
0	0	0	0	0	0	0	0	0	0	0	0	0	0	0	0	0	0	0	0	0	0	0	0	0	0	0	0	0	0	0
0	0	0	0	0	0	0	0	0	0	0	0	0	0	0	0	0	0	0	0	0	0	0	0	0	0	0	0	0	0	0
0	0	0	0	0	0	0	0	0	0	0	0	0	0	0	0	0	0	0	0	0	0	0	0	0	0	0	0	0	0	0
0	0	0	0	0	0	0	0	0	0	0	0	0	0	0	0	0	0	0	0	0	0	0	0	0	0	0	0	0	0	0
0	0	0	0	0	0	0	0	0	0	0	0	0	0	0	0	0	0	0	0	0	0	0	0	0	0	0	0	0	0	0
0	0	0	0	0	0	0	0	0	0	0	0	0	0	0	0	0	0	0	0	0	0	0	0	0	0	0	0	0	0	0
0	0	0	0	0	0	0	0	0	0	0	0	0	0	0	0	0	0	0	0	0	0	0	0	0	0	0	0	0	0	0
0	0	0	0	0	0	0	0	0	0	0	0	0	0	0	0	0	0	0	0	0	0	0	0	0	0	0	0	0	0	0
0	0	0	0	0	0	0	0	0	0	0	0	0	0	0	0	0	0	0	0	0	0	0	0	0	0	0	0	0	0	0
0	0	0	0	0	0	0	0	0	0	0	0	0	0	0	0	0	0	0	0	0	0	0	0	0	0	0	0	0	0	0
0	0	0	0	0	0	0	0	0	0	0	0	0	0	0	0	0	0	0	0	0	0	0	0	0	0	0	0	0	0	0
0	0	0	0	0	0	0	0	0	0	0	0	0	0	0	0	0	0	0	0	0	0	0	0	0	0	0	0	0	0	0
0	0	0	0	0	0	0	0	0	0	0	0	0	0	0	0	0	0	0	0	0	0	0	0	0	0	0	0	0	0	0
0	0	0	0	0	0	0	0	0	0	0	0	0	0	0	0	0	0	0	0	0	0	0	0	0	0	0	0	0	0	0
0	0	0	0	0	0	0	0	0	0	0	0	0	0	0	0	0	0	0	0	0	0	0	0	0	0	0	0	0	0	0
0	0	0	0	0	0	0	0	0	0	0	0	0	0	0	0	0	0	0	0	0	0	0	0	0	0	0	0	0	0	0
0	0	0	0	0	0	0	0	0	0	0	0	0	0	0	0	0	0	0	0	0	0	0	0	0	0	0	0	0	0	0
0	0	0	0	0	0	0	0	0	0	0	0	0	0	0	0	0	0	0	0	0	0	0	0	0	0	0	0	0	0	0
0	0	0	0	0	0	0	0	0	0	0	0	0	0	0	0	0	0	0	0	0	0	0	0	0	0	0	0	0	0	0
0	0	0	0	0	0	0	0	0	0	0	0	0	0	0	0	0	0	0	0	0	0	0	0	0	0	0	0	0	0	0
0	0	0	0	0	0	0	0	0	0	0	0	0	0	0	0	0	0	0	0	0	0	0	0	0	0	0	0	0	0	0
0	0	0	0	0	0	0	0	0	0	0	0	0	0	0	0	0	0	0	0	0	0	0	0	0	0	0	0	0	0	0
0	0	0	0	0	0	0	0	0	0	0	0	0	0	0	0	0	0	0	0	0	0	0	0	0	0	0	0	0	0	0
0	0	0	0	0	0	0	0	0	0	0	0	0	0	0	0	0	0	0	0	0	0	0	0	0	0	0	0	0	0	0
0	0	0	0	0	0	0	0	0	0	0	0	0	0	0	0	0	0	0	0	0	0	0	0	0	0	0	0	0	0	0
0	0	0	0	0	0	0	0	0	0	0	0	0	0	0	0	0	0	0	0	0	0	0	0	0	0	0	0	0	0	0
0	0	0	0	0	0	0	0	0	0	0	0	0	0	0	0	0	0	0	0	0	0	0	0	0	0	0	0	0	0	0
0	0	0	0	0	0	0	0	0	0	0	0	0	0	0	0	0	0	0	0	0	0	0	0	0	0	0	0	0	0	0
0	0	0	0	0	0	0	0	0	0	0	0	0	0	0	0	0	0	0	0	0	0	0	0	0	0	0	0	0	0	0
0	0	0	0	0	0	0	0	0	0	0	0	0	0	0	0	0	0	0	0	0	0	0	0	0	0	0	0	0	0	0
0	0	0	0	0	0	0	0	0	0	0	0	0	0	0	0	0	0	0	0	0	0	0	0	0	0	0	0	0	0	0
0	0	0	0	0	0	0	0	0	0	0	0	0	0	0	0	0	0	0	0	0	0	0	0	0	0	0	0	0	0	0
0	0	0	0	0	0	0	0	0	0	0	0	0	0	0	0	0	0	0	0	0	0	0	0	0	0	0	0	0	0	0
0	0	0	0	0	0	0	0	0	0	0	0	0	0	0	0	0	0	0	0	0	0	0	0	0	0	0	0	0	0	0
0	0	0	0	0	0	0	0	0	0	0	0	0	0	0	0	0	0	0	0	0	0	0	0	0	0	0	0	0	0	0
0	0	0	0	0	0	0	0	0	0	0	0	0	0	0	0	0	0	0	0	0	0	0	0	0	0	0	0	0	0	0
0	0	0	0	0	0	0	0	0	0	0	0	0	0	0	0	0	0	0	0	0	0	0	0	0	0	0	0	0	0	0
0	0	0	0	0	0	0	0	0	0	0	0	0	0	0	0	0	0	0	0	0	0	0	0	0	0	0	0	0	0	0
0	0	0	0	0	0	0	0	0	0	0	0	0	0	0	0	0	0	0	0	0	0	0	0	0	0	0	0	0	0	0
0	0	0	0	0	0	0	0	0	0	0	0	0	0	0	0	0	0	0	0	0	0	0	0	0	0	0	0	0	0	0
0	0	0	0	0	0	0	0	0	0	0	0	0	0	0	0	0	0	0	0	0	0	0	0	0	0	0	0	0	0	0
0	0	0	0	0	0	0	0	0	0	0	0	0	0	0	0	0	0	0	0	0	0	0	0	0	0	0	0	0	0	0
0	0	0	0	0	0	0	0	0	0	0	0	0	0	0	0	0	0	0	0	0	0	0	0	0	0	0	0	0	0	0
0	0	0	0	0	0	0	0	0	0	0	0	0	0	0	0	0	0	0	0	0	0	0	0	0	0	0	0	0	0	0
0	0	0	0	0	0	0	0	0	0	0	0	0	0	0	0	0	0	0	0	0	0	0	0	0	0	0	0	0	0	0
0	0	0	0	0	0	0	0	0	0	0	0	0	0	0	0	0	0	0	0	0	0	0	0	0	0	0	0	0	0	0
0	0	0	0	0	0	0	0	0	0	0	0	0	0	0	0	0	0	0	0	0	0	0	0	0	0	0	0	0	0	0
0	0	0	0	0	0	0	0	0	0	0	0	0	0	0	0	0	0	0	0	0	0	0	0	0	0	0	0	0	0	0
0	0	0	0	0	0	0	0	0	0	0	0	0	0	0	0	0	0	0	0	0	0	0	0	0	0	0	0	0	0	0
0	0	0	0	0	0	0	0	0	0	0	0	0	0	0	0	0	0	0	0	0	0	0	0	0	0	0	0	0	0	0
0	0	0	0	0	0	0	0	0	0	0	0	0	0	0	0	0	0	0	0	0	0	0	0	0	0	0	0	0	0	0
0	0	0	0	0	0	0	0	0	0	0	0	0	0	0	0	0	0	0	0	0	0	0	0	0	0	0	0	0	0	0
0	0	0	0	0	0	0	0	0	0	0	0	0	0	0	0	0	0	0	0	0	0	0	0	0	0	0	0	0	0	0
0	0	0	0	0	0	0	0	0	0	0	0	0	0	0	0	0	0	0	0	0	0	0	0	0	0	0	0	0	0	0
0	0	0	0	0	0	0	0	0	0	0	0	0	0	0	0	0	0	0	0	0	0	0	0	0	0	0	0	0	0	0
0	0	0	0	0	0	0	0	0	0	0	0	0	0	0	0	0	0	0	0	0	0	0	0	0	0	0	0	0	0	0
0	0	0	0	0	0	0	0	0	0	0	0	0	0	0	0	0	0	0	0	0	0	0	0	0	0	0	0	0	0	0
0	0	0	0	0	0	0	0	0	0	0	0	0	0	0	0	0	0	0	0	0	0	0	0	0	0	0	0	0	0	0
0	0	0	0	0	0	0	0	0	0	0	0	0	0	0	0	0	0	0	0	0	0	0	0	0	0	0	0	0	0	0
0	0	0	0	0	0	0	0	0	0	0	0	0	0	0	0	0	0	0	0	0	0	0	0	0	0	0	0	0	0	0
0	0	0	0	0	0	0	0	0	0	0	0	0	0	0	0	0	0	0	0	0	0	0	0	0	0	0	0	0	0	0
0	0	0	0	0	0	0	0	0	0	0	0	0	0	0	0	0	0	0	0	0	0	0	0	0	0	0	0	0	0	0
0	0	0	0	0	0	0	0	0	0	0	0	0	0	0	0	0	0	0	0	0	0	0	0	0	0	0	0	0	0	0
0	0	0	0	0	0	0	0	0	0	0	0	0	0	0	0	0	0	0	0	0	0	0	0	0	0	0	0	0	0	0
0	0	0	0	0	0	0	0	0	0	0	0	0	0	0	0	0	0	0	0	0	0	0	0	0	0	0	0	0	0	0
0	0	0	0	0	0	0	0	0	0	0	0	0	0	0	0	0	0	0	0	0	0	0	0	0	0	0	0	0	0	0
0	0	0	0	0	0	0	0	0	0	0	0	0	0	0	0	0	0	0	0	0	0	0	0	0	0	0	0	0	0	0
0	0	0	0	0	0	0	0	0	0	0	0	0	0	0	0	0	0	0	0	0	0	0	0	0	0	0	0	0	0	0
0	0	0	0	0	0	0	0	0	0	0	0	0	0	0	0	0	0	0	0	0	0	0	0	0	0	0	0	0	0	0
0	0	0	0	0	0	0	0	0	0	0	0	0	0	0	0	0	0	0	0	0	0	0	0	0	0	0	0	0	0	0
0	0	0	0	0	0	0	0	0	0	0	0	0	0	0	0	0	0	0	0	0	0	0	0	0	0	0	0	0	0	0
0	0	0	0	0	0	0	0	0	0	0	0	0	0	0	0	0	0	0	0	0	0	0	0	0	0	0	0	0	0	0
0	0	0	0	0	0	0	0	0	0	0	0	0	0	0	0	0	0	0	0	0	0	0	0	0	0	0	0	0	0	0
0	0	0	0	0	0	0	0	0	0	0	0	0	0	0	0	0	0	0	0	0	0	0	0	0	0	0	0	0	0	0
0	0	0	0	0	0	0	0	0	0	0	0	0	0	0	0	0	0	0	0	0	0	0	0	0	0	0	0	0	0	0
0	0	0	0	0	0	0	0	0	0	0	0	0	0	0	0	0	0	0	0	0	0	0	0	0	0	0	0	0	0	0
0	0	0	0	0	0	0	0	0	0	0	0	0	0	0	0	0	0	0	0	0	0	0	0	0	0	0	0	0	0	0
0	0	0	0	0	0	0	0	0	0	0	0	0	0	0	0	0	0	0	0	0	0	0	0	0	0	0	0	0	0	0
0	0	0	0	0	0	0	0	0	0	0	0	0	0	0	0	0	0	0	0	0	0	0	0	0	0	0	0	0	0	0
0	0	0	0	0	0	0	0	0	0	0	0	0	0	0	0	0	0	0	0	0	0	0	0	0	0	0	0	0	0	0
0	0	0	0	0	0	0	0	0	0	0	0	0	0	0	0	0	0	0	0	0	0	0	0	0	0	0	0	0	0	0
0	0	0	0	0	0	0	0	0	0	0	0	0	0	0	0	0	0	0	0	0	0	0	0	0	0	0	0	0	0	0
0	0	0	0	0	0	0	0	0	0	0	0	0	0	0	0	0	0	0	0	0	0	0	0	0	0	0	0	0	0	0
0	0	0	0	0	0	0	0	0	0	0	0	0	0	0	0	0	0	0	0	0	0	0	0	0	0	0	0	0	0	0
0	0	0	0	0	0	0	0	0	0	0	0	0	0	0	0	0	0	0	0	0	0	0	0	0	0	0	0	0	0	0
0	0	0	0	0	0	0	0	0	0	0	0	0	0	0	0	0	0	0	0	0	0	0	0	0	0	0	0	0	0	0
0	0	0	0	0	0	0	0	0	0	0	0	0	0	0	0	0	0	0	0	0	0	0	0	0	0	0	0	0	0	0
0	0	0	0	0	0	0	0	0	0	0	0	0	0	0	0	0	0	0	0	0	0	0	0	0	0	0	0	0	0	0
0	0	0	0	0	0	0	0	0	0	0	0	0	0	0	0	0	0	0	0	0	0	0	0	0	0	0	0	0	0	0
0	0	0	0	0	0	0	0	0	0	0	0	0	0	0	0	0	0	0	0	0	0	0	0	0	0	0	0	0	0	0
0	0	0	0	0	0	0	0	0	0	0	0	0	0	0	0	0	0	0	0	0	0	0	0	0	0	0	0	0	0	0
0	0	0	0	0	0	0	0	0	0	0	0	0	0	0	0	0	0	0	0	0	0	0	0	0	0	0	0	0	0	0
0	0	0	0	0	0	0	0	0	0	0	0	0	0	0	0	0	0	0	0	0	0	0	0	0	0	0	0	0	0	0
0	0	0	0	0	0	0	0	0	0	0	0	0	0	0	0	0	0	0	0	0	0	0	0	0	0	0	0	0	0	0
0	0	0	0	0	0	0	0	0	0	0	0	0	0	0	0	0	0	0	0	0	0	0	0	0	0	0	0	0	0	0
0	0	0	0	0	0	0	0	0	0	0	0	0	0	0	0	0	0	0	0	0	0	0	0	0	0	0	0	0	0	0
0	0	0	0	0	0	0	0	0	0	0	0	0	0	0	0	0	0	0	0	0	0	0	0	0	0	0	0	0	0	0
0	0	0	0	0	0	0	0	0	0	0	0	0	0	0	0	0	0	0	0	0	0	0	0	0	0	0	0	0	0	0
0	0	0	0	0	0	0	0	0	0	0	0	0	0	0	0	0	0	0	0	0	0	0	0	0	0	0	0	0	0	0
0	0	0	0	0	0	0	0	0	0	0	0	0	0	0	0	0	0	0	0	0	0	0	0	0	0	0	0	0	0	0
0	0	0	0	0	0	0	0	0	0	0	0	0	0	0	0	0	0	0	0	0	0	0	0	0	0	0	0	0	0	0
0	0	0	0	0	0	0	0	0	0	0	0	0	0	0	0	0	0	0	0	0	0	0	0	0	0	0	0	0	0	0
0	0	0	0	0	0	0	0	0	0	0	0	0	0	0	0	0	0	0	0	0	0	0	0	0	0	0	0	0	0	0
0	0	0	0	0	0	0	0	0	0	0	0	0	0	0	0	0	0	0	0	0	0	0	0	0	0	0	0	0	0	0
0	0	0	0	0	0	0	0	0	0	0	0	0	0	0	0	0	0	0	0	0	0	0	0	0	0	0	0	0	0	0
0	0	0	0	0	0	0	0	0	0	0	0	0	0	0	0	0	0	0	0	0	0	0	0	0	0	0	0	0	0	0
0	0	0	0	0	0	0	0	0	0	0	0	0	0	0	0	0	0	0	0	0	0	0	0	0	0	0	0	0	0	0
0	0	0	0	0	0	0	0	0	0	0	0	0	0	0	0	0	0	0	0	0	0	0	0	0	0	0	0	0	0	0
0	0	0	0	0	0	0	0	0	0	0	0	0	0	0	0	0	0	0	0	0	0	0	0	0	0	0	0	0	0	0
0	0	0	0	0	0	0	0	0	0	0	0	0	0	0	0	0	0	0	0	0	0	0	0	0	0	0	0	0	0	0
0	0	0	0	0	0	0	0	0	0	0	0	0	0	0	0	0	0	0	0	0	0	0	0	0	0	0	0	0	0	0
0	0	0	0	0	0	0	0	0	0	0	0	0	0	0	0	0	0	0	0	0	0	0	0	0	0	0	0	0	0	0
0	0	0	0	0	0	0	0	0	0	0	0	0	0	0	0	0	0	0	0	0	0	0	0	0	0	0	0	0	0	0
0	0	0	0	0	0	0	0	0	0	0	0	0	0	0	0	0	0	0	0	0	0	0	0	0	0	0	0	0	0	0
0	0	0	0	0	0	0	0	0	0	0	0	0	0	0	0	0	0	0	0	0	0	0	0	0	0	0	0	0	0	0
0	0	0	0	0	0	0	0	0	0	0	0	0	0	0	0	0	0	0	0	0	0	0	0	0	0	0	0	0	0	0
0	0	0	0	0	0	0	0	0	0	0	0	0	0	0	0	0	0	0	0	0	0	0	0	0	0	0	0	0	0	0
0	0	0	0	0	0	0	0	0	0	0	0	0	0	0	0	0	0	0	0	0	0	0	0	0	0	0	0	0	0	0
0	0	0	0	0	0	0	0	0	0	0	0	0	0	0	0	0	0	0	0	0	0	0	0	0	0	0	0	0	0	0
0	0	0	0	0	0	0	0	0	0	0	0	0	0	0	0	0	0	0	0	0	0	0	0	0	0	0	0	0	0	0
0	0	0	0	0	0	0	0	0	0	0	0	0	0	0	0	0	0	0	0	0	0	0	0	0	0	0	0	0	0	0
0	0	0	0	0	0	0	0	0	0	0	0	0	0	0	0	0	0	0	0	0	0	0	0	0	0	0	0	0	0	0
0	0	0	0	0	0	0	0	0	0	0	0	0	0	0	0	0	0	0	0	0	0	0	0	0	0	0	0	0	0	0
0	0	0	0	0	0	0	0	0	0	0	0	0	0	0	0	0	0	0	0	0	0	0	0	0	0	0	0	0	0	0
0	0	0	0	0	0	0	0	0	0	0	0	0	0	0	0	0	0	0	0	0	0	0	0	0	0	0	0	0	0	0
0	0	0	0	0	0	0	0	0	0	0	0	0	0	0	0	0	0	0	0	0	0	0	0	0	0	0	0	0	0	0
0	0	0	0	0	0	0	0	0	0	0	0	0	0	0	0	0	0	0	0	0	0	0	0	0	0	0	0	0	0	0
0	0	0	0	0	0	0	0	0	0	0	0	0	0	0	0	0	0	0	0	0	0	0	0	0	0	0	0	0	0	0
0	0	0	0	0	0	0	0	0	0	0	0	0	0	0	0	0	0	0	0	0	0	0	0	0	0	0	0	0	0	0
0	0	0	0	0	0	0	0	0	0	0	0	0	0	0	0	0	0	0	0	0	0	0	0	0	0	0	0	0	0	0
0	0	0	0	0	0	0	0	0	0	0	0	0	0	0	0	0	0	0	0	0	0	0	0	0	0	0	0	0	0	0
0	0	0	0	0	0	0	0	0	0	0	0	0	0	0	0	0	0	0	0	0	0	0	0	0	0	0	0	0	0	0
0	0	0	0	0	0	0	0	0	0	0	0	0	0	0	0	0	0	0	0	0	0	0	0	0	0	0	0	0	0	0
0	0	0	0	0	0	0	0	0	0	0	0	0	0	0	0	0	0	0	0	0	0	0	0	0	0	0	0	0	0	0
0	0	0	0	0	0	0	0	0	0	0	0	0	0	0	0	0	0	0	0	0	0	0	0	0	0	0	0	0	0	0
0	0	0	0	0	0	0	0	0	0	0	0	0	0	0	0	0	0	0	0	0	0	0	0	0	0	0	0	0	0	0
0	0	0	0	0	0	0	0	0	0	0	0	0	0	0	0	0	0	0	0	0	0	0	0	0	0	0	0	0	0	0
0	0	0	0	0	0	0	0	0	0	0	0	0	0	0	0	0	0	0	0	0	0	0	0	0	0	0	0	0	0	0
0	0	0	0	0	0	0	0	0	0	0	0	0	0	0	0	0	0	0	0	0	0	0	0	0	0	0	0	0	0	0
0	0	0	0	0	0	0	0	0	0	0	0	0	0	0	0	0	0	0	0	0	0	0	0	0	0	0	0	0	0	0
0	0	0	0	0	0	0	0	0	0	0	0	0	0	0	0	0	0	0	0	0	0	0	0	0	0	0	0	0	0	0
0	0	0	0	0	0	0	0	0	0	0	0	0	0	0	0	0	0	0	0	0	0	0	0	0	0	0	0	0	0	0
0	0	0	0	0	0	0	0	0	0	0	0	0	0	0	0	0	0	0	0	0	0	0	0	0	0	0	0	0	0	0
0	0	0	0	0	0	0	0	0	0	0	0	0	0	0	0	0	0	0	0	0	0	0	0	0	0	0	0	0	0	0
0	0	0	0	0	0	0	0	0	0	0	0	0	0	0	0	0	0	0	0	0	0	0	0	0	0	0	0	0	0	0
0	0	0	0	0	0	0	0	0	0	0	0	0	0	0	0	0	0	0	0	0	0	0	0	0	0	0	0	0	0	0
0	0	0	0	0	0	0	0	0	0	0	0	0	0	0	0	0	0	0	0	0	0	0	0	0	0	0	0	0	0	0
0	0	0	0	0	0	0	0	0	0	0	0	0	0	0	0	0	0	0	0	0	0	0	0	0	0	0	0	0	0	0
0	0	0	0	0	0	0	0	0	0	0	0	0	0	0	0	0	0	0	0	0	0	0	0	0	0	0	0	0	0	0
0	0	0	0	0	0	0	0	0	0	0	0	0	0	0	0	0	0	0	0	0	0	0	0	0	0	0	0	0	0	0
0	0	0	0	0	0	0	0	0	0	0	0	0	0	0	0	0	0	0	0	0	0	0	0	0	0	0	0	0	0	0
0	0	0	0	0	0	0	0	0	0	0	0	0	0	0	0	0	0	0	0	0	0	0	0	0	0	0	0	0	0	0
0	0	0	0	0	0	0	0	0	0	0	0	0	0	0	0	0	0	0	0	0	0	0	0	0	0	0	0	0	0	0
0	0	0	0	0	0	0	0	0	0	0	0	0	0	0	0	0	0	0	0	0	0	0	0	0	0	0	0	0	0	0
0	0	0	0	0	0	0	0	0	0	0	0	0	0	0	0	0	0	0	0	0	0	0	0	0	0	0	0	0	0	0
0	0	0	0	0	0	0	0	0	0	0	0	0	0	0	0	0	0	0	0	0	0	0	0	0	0	0	0	0	0	0
0	0	0	0	0	0	0	0	0	0	0	0	0	0	0	0	0	0	0	0	0	0	0	0	0	0	0	0	0	0	0
0	0	0	0	0	0	0	0	0	0	0	0	0	0	0	0	0	0	0	0	0	0	0	0	0	0	0	0	0	0	0
0	0	0	0	0	0	0	0	0	0	0	0	0	0	0	0	0	0	0	0	0	0	0	0	0	0	0	0	0	0	0
0	0	0	0	0	0	0	0	0	0	0	0	0	0	0	0	0	0	0	0	0	0	0	0	0	0	0	0	0	0	0
0	0	0	0	0	0	0	0	0	0	0	0	0	0	0	0	0	0	0	0	0	0	0	0	0	0	0	0	0	0	0
0	0	0	0	0	0	0	0	0	0	0	0	0	0	0	0	0	0	0	0	0	0	0	0	0	0	0	0	0	0	0
0	0	0	0	0	0	0	0	0	0	0	0	0	0	0	0	0	0	0	0	0	0	0	0	0	0	0	0	0	0	0
0	0	0	0	0	0	0	0	0	0	0	0	0	0	0	0	0	0	0	0	0	0	0	0	0	0	0	0	0	0	0
0	0	0	0	0	0	0	0	0	0	0	0	0	0	0	0	0	0	0	0	0	0	0	0	0	0	0	0	0	0	0
0	0	0	0	0	0	0	0	0	0	0	0	0	0	0	0	0	0	0	0	0	0	0	0	0	0	0	0	0	0	0
0	0	0	0	0	0	0	0	0	0	0	0	0	0	0	0	0	0	0	0	0	0	0	0	0	0	0	0	0	0	0
0	0	0	0	0	0	0	0	0	0	0	0	0	0	0	0	0	0	0	0	0	0	0	0	0	0	0	0	0	0	0
0	0	0	0	0	0	0	0	0	0	0	0	0	0	0	0	0	0	0	0	0	0	0	0	0	0	0	0	0	0	0
0	0	0	0	0	0	0	0	0	0	0	0	0	0	0	0	0	0	0	0	0	0	0	0	0	0	0	0	0	0	0
0	0	0	0	0	0	0	0	0	0	0	0	0	0	0	0	0	0	0	0	0	0	0	0	0	0	0	0	0	0	0
0	0	0	0	0	0	0	0	0	0	0	0	0	0	0	0	0	0	0	0	0	0	0	0	0	0	0	0	0	0	0
0	0	0	0	0	0	0	0	0	0	0	0	0	0	0	0	0	0	0	0	0	0	0	0	0	0	0	0	0	0	0
0	0	0	0	0	0	0	0	0	0	0	0	0	0	0	0	0	0	0	0	0	0	0	0	0	0	0	0	0	0	0
0	0	0	0	0	0	0	0	0	0	0	0	0	0	0	0	0	0	0	0	0	0	0	0	0	0	0	0	0	0	0
0	0	0	0	0	0	0	0	0	0	0	0	0	0	0	0	0	0	0	0	0	0	0	0	0	0	0	0	0	0	0
0	0	0	0	0	0	0	0	0	0	0	0	0	0	0	0	0	0	0	0	0	0	0	0	0	0	0	0	0	0	0
0	0	0	0	0	0	0	0	0	0	0	0	0	0	0	0	0	0	0	0	0	0	0	0	0	0	0	0	0	0	0
0	0	0	0	0	0	0	0	0	0	0	0	0	0	0	0	0	0	0	0	0	0	0	0	0	0	0	0	0	0	0
0	0	0	0	0	0	0	0	0	0	0	0	0	0	0	0	0	0	0	0	0	0	0	0	0	0	0	0	0	0	0
0	0	0	0	0	0	0	0	0	0	0	0	0	0	0	0	0	0	0	0	0	0	0	0	0	0	0	0	0	0	0
0	0	0	0	0	0	0	0	0	0	0	0	0	0	0	0	0	0	0	0	0	0	0	0	0	0	0	0	0	0	0
0	0	0	0	0	0	0	0	0	0	0	0	0	0	0	0	0	0	0	0	0	0	0	0	0	0	0	0	0	0	0
0	0	0	0	0	0	0	0	0	0	0	0	0	0	0	0	0	0	0	0	0	0	0	0	0	0	0	0	0	0	0
0	0	0	0	0	0	0	0	0	0	0	0	0	0	0	0	0	0	0	0	0	0	0	0	0	0	0	0	0	0	0
0	0	0	0	0	0	0	0	0	0	0	0	0	0	0	0	0	0	0	0	0	0	0	0	0	0	0	0	0	0	0
0	0	0	0	0	0	0	0	0	0	0	0	0	0	0	0	0	0	0	0	0	0	0	0	0	0	0	0	0	0	0
0	0	0	0	0	0	0	0	0	0	0	0	0	0	0	0	0	0	0	0	0	0	0	0	0	0	0	0	0	0	0
0	0	0	0	0	0	0	0	0	0	0	0	0	0	0	0	0	0	0	0	0	0	0	0	0	0	0	0	0	0	0
0	0	0	0	0	0	0	0	0	0	0	0	0	0	0	0	0	0	0	0	0	0	0	0	0	0	0	0	0	0	0
0	0	0	0	0	0	0	0	0	0	0	0	0	0	0	0	0	0	0	0	0	0	0	0	0	0	0	0	0	0	0
0	0	0	0	0	0	0	0	0	0	0	0	0	0	0	0	0	0	0	0	0	0	0	0	0	0	0	0	0	0	0
0	0	0	0	0	0	0	0	0	0	0	0	0	0	0	0	0	0	0	0	0	0	0	0	0	0	0	0	0	0	0
0	0	0	0	0	0	0	0	0	0	0	0	0	0	0	0	0	0	0	0	0	0	0	0	0	0	0	0	0	0	0
0	0	0	0	0	0	0	0	0	0	0	0	0	0	0	0	0	0	0	0	0	0	0	0	0	0	0	0	0	0	0
0	0	0	0	0	0	0	0	0	0	0	0	0	0	0	0	0	0	0	0	0	0	0	0	0	0	0	0	0	0	0
0	0	0	0	0	0	0	0	0	0	0	0	0	0	0	0	0	0	0	0	0	0	0	0	0	0	0	0	0	0	0
0	0	0	0	0	0	0	0	0	0	0	0	0	0	0	0	0	0	0	0	0	0	0	0	0	0	0	0	0	0	0
0	0	0	0	0	0	0	0	0	0	0	0	0	0	0	0	0	0	0	0	0	0	0	0	0	0	0	0	0	0	0
0	0	0	0	0	0	0	0	0	0	0	0	0	0	0	0	0	0	0	0	0	0	0	0	0	0	0	0	0	0	0
0	0	0	0	0	0	0	0	0	0	0	0	0	0	0	0	0	0	0	0	0	0	0	0	0	0	0	0	0	0	0
0	0	0	0	0	0	0	0	0	0	0	0	0	0	0	0	0	0	0	0	0	0	0	0	0	0	0	0	0	0	0
0	0	0	0	0	0	0	0	0	0	0	0	0	0	0	0	0	0	0	0	0	0	0	0	0	0	0	0	0	0	0
0	0	0	0	0	0	0	0	0	0	0	0	0	0	0	0	0	0	0	0	0	0	0	0	0	0	0	0	0	0	0
0	0	0	0	0	0	0	0	0	0	0	0	0	0	0	0	0	0	0	0	0	0	0	0	0	0	0	0	0	0	0
0	0	0	0	0	0	0	0	0	0	0	0	0	0	0	0	0	0	0	0	0	0	0	0	0	0	0	0	0	0	0
0	0	0	0	0	0	0	0	0	0	0	0	0	0	0	0	0	0	0	0	0	0	0	0	0	0	0	0	0	0	0
0	0	0	0	0	0	0	0	0	0	0	0	0	0	0	0	0	0	0	0	0	0	0	0	0	0	0	0	0	0	0
0	0	0	0	0	0	0	0	0	0	0	0	0	0	0	0	0	0	0	0	0	0	0	0	0	0	0	0	0	0	0
0	0	0	0	0	0	0	0	0	0	0	0	0	0	0	0	0	0	0	0	0	0	0	0	0	0	0	0	0	0	0
0	0	0	0	0	0	0	0	0	0	0	0	0	0	0	0	0	0	0	0	0	0	0	0	0	0	0	0	0	0	0
0	0	0	0	0	0	0	0	0	0	0	0	0	0	0	0	0	0	0	0	0	0	0	0	0	0	0	0	0	0	0
0	0	0	0	0	0	0	0	0	0	0	0	0	0	0	0	0	0	0	0	0	0	0	0	0	0	0	0	0	0	0
0	0	0	0	0	0	0	0	0	0	0	0	0	0	0	0	0	0	0	0	0	0	0	0	0	0	0	0	0	0	0
0	0	0	0	0	0	0	0	0	0	0	0	0	0	0	0	0	0	0	0	0	0	0	0	0	0	0	0	0	0	0
0	0	0	0	0	0	0	0	0	0	0	0	0	0	0	0	0	0	0	0	0	0	0	0	0	0	0	0	0	0	0
0	0	0	0	0	0	0	0	0	0	0	0	0	0	0	0	0	0	0	0	0	0	0	0	0	0	0	0	0	0	0
0	0	0	0	0	0	0	0	0	0	0	0	0	0	0	0	0	0	0	0	0	0	0	0	0	0	0	0	0	0	0
0	0	0	0	0	0	0	0	0	0	0	0	0	0	0	0	0	0	0	0	0	0	0	0	0	0	0	0	0	0	0
0	0	0	0	0	0	0	0	0	0	0	0	0	0	0	0	0	0	0	0	0	0	0	0	0	0	0	0	0	0	0
0	0	0	0	0	0	0	0	0	0	0	0	0	0	0	0	0	0	0	0	0	0	0	0	0	0	0	0	0	0	0
0	0	0	0	0	0	0	0	0	0	0	0	0	0	0	0	0	0	0	0	0	0	0	0	0	0	0	0	0	0	0
0	0	0	0	0	0	0	0	0	0	0	0	0	0	0	0	0	0	0	0	0	0	0	0	0	0	0	0	0	0	0
0	0	0	0	0	0	0	0	0	0	0	0	0	0	0	0	0	0	0	0	0	0	0	0	0	0	0	0	0	0	0
0	0	0	0	0	0	0	0	0	0	0	0	0	0	0	0	0	0	0	0	0	0	0	0	0	0	0	0	0	0	0
0	0	0	0	0	0	0	0	0	0	0	0	0	0	0	0	0	0	0	0	0	0	0	0	0	0	0	0	0	0	0
0	0	0	0	0	0	0	0	0	0	0	0	0	0	0	0	0	0	0	0	0	0	0	0	0	0	0	0	0	0	0
0	0	0	0	0	0	0	0	0	0	0	0	0	0	0	0	0	0	0	0	0	0	0	0	0	0	0	0	0	0	0
0	0	0	0	0	0	0	0	0	0	0	0	0	0	0	0	0	0	0	0	0	0	0	0	0	0	0	0	0	0	0
0	0	0	0	0	0	0	0	0	0	0	0	0	0	0	0	0	0	0	0	0	0	0	0	0	0	0	0	0	0	0
0	0	0	0	0	0	0	0	0	0	0	0	0	0	0	0	0	0	0	0	0	0	0	0	0	0	0	0	0	0	0
0	0	0	0	0	0	0	0	0	0	0	0	0	0	0	0	0	0	0	0	0	0	0	0	0	0	0	0	0	0	0
0	0	0	0	0	0	0	0	0	0	0	0	0	0	0	0	0	0	0	0	0	0	0	0	0	0	0	0	0	0	0
0	0	0	0	0	0	0	0	0	0	0	0	0	0	0	0	0	0	0	0	0	0	0	0	0	0	0	0	0	0	0
0	0	0	0	0	0	0	0	0	0	0	0	0	0	0	0	0	0	0	0	0	0	0	0	0	0	0	0	0	0	0
0	0	0	0	0	0	0	0	0	0	0	0	0	0	0	0	0	0	0	0	0	0	0	0	0	0	0	0	0	0	0
0	0	0	0	0	0	0	0	0	0	0	0	0	0	0	0	0	0	0	0	0	0	0	0	0	0	0	0	0	0	0
0	0	0	0	0	0	0	0	0	0	0	0	0	0	0	0	0	0	0	0	0	0	0	0	0	0	0	0	0	0	0
0	0	0	0	0	0	0	0	0	0	0	0	0	0	0	0	0	0	0	0	0	0	0	0	0	0	0	0	0	0	0
0	0	0	0	0	0	0	0	0	0	0	0	0	0	0	0	0	0	0	0	0	0	0	0	0	0	0	0	0	0	0
0	0	0	0	0	0	0	0	0	0	0	0	0	0	0	0	0	0	0	0	0	0	0	0	0	0	0	0	0	0	0
0	0	0	0	0	0	0	0	0	0	0	0	0	0	0	0	0	0	0	0	0	0	0	0	0	0	0	0	0	0	0
0	0	0	0	0	0	0	0	0	0	0	0	0	0	0	0	0	0	0	0	0	0	0	0	0	0	0	0	0	0	0
0	0	0	0	0	0	0	0	0	0	0	0	0	0	0	0	0	0	0	0	0	0	0	0	0	0	0	0	0	0	0
0	0	0	0	0	0	0	0	0	0	0	0	0	0	0	0	0	0	0	0	0	0	0	0	0	0	0	0	0	0	0
0	0	0	0	0	0	0	0	0	0	0	0	0	0	0	0	0	0	0	0	0	0	0	0	0	0	0	0	0	0	0
0	0	0	0	0	0	0	0	0	0	0	0	0	0	0	0	0	0	0	0	0	0	0	0	0	0	0	0	0	0	0
0	0	0	0	0	0	0	0	0	0	0	0	0	0	0	0	0	0	0	0	0	0	0	0	0	0	0	0	0	0	0
0	0	0	0	0	0	0	0	0	0	0	0	0	0	0	0	0	0	0	0	0	0	0	0	0	0	0	0	0	0	0
0	0	0	0	0	0	0	0	0	0	0	0	0	0	0	0	0	0	0	0	0	0	0	0	0	0	0	0	0	0	0
0	0	0	0	0	0	0	0	0	0	0	0	0	0	0	0	0	0	0	0	0	0	0	0	0	0	0	0	0	0	0
0	0	0	0	0	0	0	0	0	0	0	0	0	0	0	0	0	0	0	0	0	0	0	0	0	0	0	0	0	0	0
0	0	0	0	0	0	0	0	0	0	0	0	0	0	0	0	0	0	0	0	0	0	0	0	0	0	0	0	0	0	0
0	0	0	0	0	0	0	0	0	0	0	0	0	0	0	0	0	0	0	0	0	0	0	0	0	0	0	0	0	0	0
0	0	0	0	0	0	0	0	0	0	0	0	0	0	0	0	0	0	0	0	0	0	0	0	0	0	0	0	0	0	0
0	0	0	0	0	0	0	0	0	0	0	0	0	0	0	0	0	0	0	0	0	0	0	0	0	0	0	0	0	0	0
0	0	0	0	0	0	0	0	0	0	0	0	0	0	0	0	0	0	0	0	0	0	0	0	0	0	0	0	0	0	0
0	0	0	0	0	0	0	0	0	0	0	0	0	0	0	0	0	0	0	0	0	0	0	0	0	0	0	0	0	0	0
0	0	0	0	0	0	0	0	0	0	0	0	0	0	0	0	0	0	0	0	0	0	0	0	0	0	0	0	0	0	0
0	0	0	0	0	0	0	0	0	0	0	0	0	0	0	0	0	0	0	0	0	0	0	0	0	0	0	0	0	0	0
0	0	0	0	0	0	0	0	0	0	0	0	0	0	0	0	0	0	0	0	0	0	0	0	0	0	0	0	0	0	0
0	0	0	0	0	0	0	0	0	0	0	0	0	0	0	0	0	0	0	0	0	0	0	0	0	0	0	0	0	0	0
0	0	0	0	0	0	0	0	0	0	0	0	0	0	0	0	0	0	0	0	0	0	0	0	0	0	0	0	0	0	0
0	0	0	0	0	0	0	0	0	0	0	0	0	0	0	0	0	0	0	0	0	0	0	0	0	0	0	0	0	0	0
0	0	0	0	0	0	0	0	0	0	0	0	0	0	0	0	0	0	0	0	0	0	0	0	0	0	0	0	0	0	0
0	0	0	0	0	0	0	0	0	0	0	0	0	0	0	0	0	0	0	0	0	0	0	0	0	0	0	0	0	0	0
0	0	0	0	0	0	0	0	0	0	0	0	0	0	0	0	0	0	0	0	0	0	0	0	0	0	0	0	0	0	0
0	0	0	0	0	0	0	0	0	0	0	0	0	0	0	0	0	0	0	0	0	0	0	0	0	0	0	0	0	0	0
0	0	0	0	0	0	0	0	0	0	0	0	0	0	0	0	0	0	0	0	0	0	0	0	0	0	0	0	0	0	0
0	0	0	0	0	0	0	0	0	0	0	0	0	0	0	0	0	0	0	0	0	0	0	0	0	0	0	0	0	0	0
0	0	0	0	0	0	0	0	0	0	0	0	0	0	0	0	0	0	0	0	0	0	0	0	0	0	0	0	0	0	0
0	0	0	0	0	0	0	0	0	0	0	0	0	0	0	0	0	0	0	0	0	0	0	0	0	0	0	0	0	0	0
0	0	0	0	0	0	0	0	0	0	0	0	0	0	0	0	0	0	0	0	0	0	0	0	0	0	0	0	0	0	0
0	0	0	0	0	0	0	0	0	0	0	0	0	0	0	0	0	0	0	0	0	0	0	0	0	0	0	0	0	0	0
0	0	0	0	0	0	0	0	0	0	0	0	0	0	0	0	0	0	0	0	0	0	0	0	0	0	0	0	0	0	0
0	0	0	0	0	0	0	0	0	0	0	0	0	0	0	0	0	0	0	0	0	0	0	0	0	0	0	0	0	0	0
0	0	0	0	0	0	0	0	0	0	0	0	0	0	0	0	0	0	0	0	0	0	0	0	0	0	0	0	0	0	0
0	0	0	0	0	0	0	0	0	0	0	0	0	0	0	0	0	0	0	0	0	0	0	0	0	0	0	0	0	0	0
0	0	0	0	0	0	0	0	0	0	0	0	0	0	0	0	0	0	0	0	0	0	0	0	0	0	0	0	0	0	0
0	0	0	0	0	0	0	0	0	0	0	0	0	0	0	0	0	0	0	0	0	0	0	0	0	0	0	0	0	0	0
0	0	0	0	0	0	0	0	0	0	0	0	0	0	0	0	0	0	0	0	0	0	0	0	0	0	0	0	0	0	0
0	0	0	0	0	0	0	0	0	0	0	0	0	0	0	0	0	0	0	0	0	0	0	0	0	0	0	0	0	0	0
0	0	0	0	0	0	0	0	0	0	0	0	0	0	0	0	0	0	0	0	0	0	0	0	0	0	0	0	0	0	0
0	0	0	0	0	0	0	0	0	0	0	0	0	0	0	0	0	0	0	0	0	0	0	0	0	0	0	0	0	0	0
0	0	0	0	0	0	0	0	0	0	0	0	0	0	0	0	0	0	0	0	0	0	0	0	0	0	0	0	0	0	0
0	0	0	0	0	0	0	0	0	0	0	0	0	0	0	0	0	0	0	0	0	0	0	0	0	0	0	0	0	0	0
0	0	0	0	0	0	0	0	0	0	0	0	0	0	0	0	0	0	0	0	0	0	0	0	0	0	0	0	0	0	0
0	0	0	0	0	0	0	0	0	0	0	0	0	0	0	0	0	0	0	0	0	0	0	0	0	0	0	0	0	0	0
0	0	0	0	0	0	0	0	0	0	0	0	0	0	0	0	0	0	0	0	0	0	0	0	0	0	0	0	0	0	0
0	0	0	0	0	0	0	0	0	0	0	0	0	0	0	0	0	0	0	0	0	0	0	0	0	0	0	0	0	0	0
0	0	0	0	0	0	0	0	0	0	0	0	0	0	0	0	0	0	0	0	0	0	0	0	0	0	0	0	0	0	0
0	0	0	0	0	0	0	0	0	0	0	0	0	0	0	0	0	0	0	0	0	0	0	0	0	0	0	0	0	0	0
0	0	0	0	0	0	0	0	0	0	0	0	0	0	0	0	0	0	0	0	0	0	0	0	0	0	0	0	0	0	0
0	0	0	0	0	0	0	0	0	0	0	0	0	0	0	0	0	0	0	0	0	0	0	0	0	0	0	0	0	0	0
0	0	0	0	0	0	0	0	0	0	0	0	0	0	0	0	0	0	0	0	0	0	0	0	0	0	0	0	0	0	0
0	0	0	0	0	0	0	0	0	0	0	0	0	0	0	0	0	0	0	0	0	0	0	0	0	0	0	0	0	0	0
0	0	0	0	0	0	0	0	0	0	0	0	0	0	0	0	0	0	0	0	0	0	0	0	0	0	0	0	0	0	0
0	0	0	0	0	0	0	0	0	0	0	0	0	0	0	0	0	0	0	0	0	0	0	0	0	0	0	0	0	0	0
0	0	0	0	0	0	0	0	0	0	0	0	0	0	0	0	0	0	0	0	0	0	0	0	0	0	0	0	0	0	0
0	0	0	0	0	0	0	0	0	0	0	0	0	0	0	0	0	0	0	0	0	0	0	0	0	0	0	0	0	0	0
0	0	0	0	0	0	0	0	0	0	0	0	0	0	0	0	0	0	0	0	0	0	0	0	0	0	0	0	0	0	0
0	0	0	0	0	0	0	0	0	0	0	0	0	0	0	0	0	0	0	0	0	0	0	0	0	0	0	0	0	0	0
0	0	0	0	0	0	0	0	0	0	0	0	0	0	0	0	0	0	0	0	0	0	0	0	0	0	0	0	0	0	0
0	0	0	0	0	0	0	0	0	0	0	0	0	0	0	0	0	0	0	0	0	0	0	0	0	0	0	0	0	0	0
0	0	0	0	0	0	0	0	0	0	0	0	0	0	0	0	0	0	0	0	0	0	0	0	0	0	0	0	0	0	0
0	0	0	0	0	0	0	0	0	0	0	0	0	0	0	0	0	0	0	0	0	0	0	0	0	0	0	0	0	0	0
0	0	0	0	0	0	0	0	0	0	0	0	0	0	0	0	0	0	0	0	0	0	0	0	0	0	0	0	0	0	0
0	0	0	0	0	0	0	0	0	0	0	0	0	0	0	0	0	0	0	0	0	0	0	0	0	0	0	0	0	0	0
0	0	0	0	0	0	0	0	0	0	0	0	0	0	0	0	0	0	0	0	0	0	0	0	0	0	0	0	0	0	0
0	0	0	0	0	0	0	0	0	0	0	0	0	0	0	0	0	0	0	0	0	0	0	0	0	0	0	0	0	0	0
0	0	0	0	0	0	0	0	0	0	0	0	0	0	0	0	0	0	0	0	0	0	0	0	0	0	0	0	0	0	0
0	0	0	0	0	0	0	0	0	0	0	0	0	0	0	0	0	0	0	0	0	0	0	0	0	0	0	0	0	0	0
0	0	0	0	0	0	0	0	0	0	0	0	0	0	0	0	0	0	0	0	0	0	0	0	0	0	0	0	0	0	0
0	0	0	0	0	0	0	0	0	0	0	0	0	0	0	0	0	0	0	0	0	0	0	0	0	0	0	0	0	0	0
0	0	0	0	0	0	0	0	0	0	0	0	0	0	0	0	0	0	0	0	0	0	0	0	0	0	0	0	0	0	0
0	0	0	0	0	0	0	0	0	0	0	0	0	0	0	0	0	0	0	0	0	0	0	0	0	0	0	0	0	0	0
0	0	0	0	0	0	0	0	0	0	0	0	0	0	0	0	0	0	0	0	0	0	0	0	0	0	0	0	0	0	0
0	0	0	0	0	0	0	0	0	0	0	0	0	0	0	0	0	0	0	0	0	0	0	0	0	0	0	0	0	0	0
0	0	0	0	0	0	0	0	0	0	0	0	0	0	0	0	0	0	0	0	0	0	0	0	0	0	0	0	0	0	0
0	0	0	0	0	0	0	0	0	0	0	0	0	0	0	0	0	0	0	0	0	0	0	0	0	0	0	0	0	0	0
0	0	0	0	0	0	0	0	0	0	0	0	0	0	0	0	0	0	0	0	0	0	0	0	0	0	0	0	0	0	0
0	0	0	0	0	0	0	0	0	0	0	0	0	0	0	0	0	0	0	0	0	0	0	0	0	0	0	0	0	0	0
0	0	0	0	0	0	0	0	0	0	0	0	0	0	0	0	0	0	0	0	0	0	0	0	0	0	0	0	0	0	0
0	0	0	0	0	0	0	0	0	0	0	0	0	0	0	0	0	0	0	0	0	0	0	0	0	0	0	0	0	0	0
0	0	0	0	0	0	0	0	0	0	0	0	0	0	0	0	0	0	0	0	0	0	0	0	0	0	0	0	0	0	0
0	0	0	0	0	0	0	0	0	0	0	0	0	0	0	0	0	0	0	0	0	0	0	0	0	0	0	0	0	0	0
0	0	0	0	0	0	0	0	0	0	0	0	0	0	0	0	0	0	0	0	0	0	0	0	0	0	0	0	0	0	0
0	0	0	0	0	0	0	0	0	0	0	0	0	0	0	0	0	0	0	0	0	0	0	0	0	0	0	0	0	0	0
0	0	0	0	0	0	0	0	0	0	0	0	0	0	0	0	0	0	0	0	0	0	0	0	0	0	0	0	0	0	0
0	0	0	0	0	0	0	0	0	0	0	0	0	0	0	0	0	0	0	0	0	0	0	0	0	0	0	0	0	0	0
0	0	0	0	0	0	0	0	0	0	0	0	0	0	0	0	0	0	0	0	0	0	0	0	0	0	0	0	0	0	0
0	0	0	0	0	0	0	0	0	0	0	0	0	0	0	0	0	0	0	0	0	0	0	0	0	0	0	0	0	0	0
0	0	0	0	0	0	0	0	0	0	0	0	0	0	0	0	0	0	0	0	0	0	0	0	0	0	0	0	0	0	0
0	0	0	0	0	0	0	0	0	0	0	0	0	0	0	0	0	0	0	0	0	0	0	0	0	0	0	0	0	0	0
0	0	0	0	0	0	0	0	0	0	0	0	0	0	0	0	0	0	0	0	0	0	0	0	0	0	0	0	0	0	0
0	0	0	0	0	0	0	0	0	0	0	0	0	0	0	0	0	0	0	0	0	0	0	0	0	0	0	0	0	0	0
0	0	0	0	0	0	0	0	0	0	0	0	0	0	0	0	0	0	0	0	0	0	0	0	0	0	0	0	0	0	0
0	0	0	0	0	0	0	0	0	0	0	0	0	0	0	0	0	0	0	0	0	0	0	0	0	0	0	0	0	0	0
0	0	0	0	0	0	0	0	0	0	0	0	0	0	0	0	0	0	0	0	0	0	0	0	0	0	0	0	0	0	0
0	0	0	0	0	0	0	0	0	0	0	0	0	0	0	0	0	0	0	0	0	0	0	0	0	0	0	0	0	0	0
0	0	0	0	0	0	0	0	0	0	0	0	0	0	0	0	0	0	0	0	0	0	0	0	0	0	0	0	0	0	0
0	0	0	0	0	0	0	0	0	0	0	0	0	0	0	0	0	0	0	0	0	0	0	0	0	0	0	0	0	0	0
0	0	0	0	0	0	0	0	0	0	0	0	0	0	0	0	0	0	0	0	0	0	0	0	0	0	0	0	0	0	0
0	0	0	0	0	0	0	0	0	0	0	0	0	0	0	0	0	0	0	0	0	0	0	0	0	0	0	0	0	0	0
0	0	0	0	0	0	0	0	0	0	0	0	0	0	0	0	0	0	0	0	0	0	0	0	0	0	0	0	0	0	0
0	0	0	0	0	0	0	0	0	0	0	0	0	0	0	0	0	0	0	0	0	0	0	0	0	0	0	0	0	0	0
0	0	0	0	0	0	0	0	0	0	0	0	0	0	0	0	0	0	0	0	0	0	0	0	0	0	0	0	0	0	0
0	0	0	0	0	0	0	0	0	0	0	0	0	0	0	0	0	0	0	0	0	0	0	0	0	0	0	0	0	0	0
0	0	0	0	0	0	0	0	0	0	0	0	0	0	0	0	0	0	0	0	0	0	0	0	0	0	0	0	0	0	0
0	0	0	0	0	0	0	0	0	0	0	0	0	0	0	0	0	0	0	0	0	0	0	0	0	0	0	0	0	0	0
0	0	0	0	0	0	0	0	0	0	0	0	0	0	0	0	0	0	0	0	0	0	0	0	0	0	0	0	0	0	0
0	0	0	0	0	0	0	0	0	0	0	0	0	0	0	0	0	0	0	0	0	0	0	0	0	0	0	0	0	0	0
0	0	0	0	0	0	0	0	0	0	0	0	0	0	0	0	0	0	0	0	0	0	0	0	0	0	0	0	0	0	0
0	0	0	0	0	0	0	0	0	0	0	0	0	0	0	0	0	0	0	0	0	0	0	0	0	0	0	0	0	0	0
0	0	0	0	0	0	0	0	0	0	0	0	0	0	0	0	0	0	0	0	0	0	0	0	0	0	0	0	0	0	0
0	0	0	0	0	0	0	0	0	0	0	0	0	0	0	0	0	0	0	0	0	0	0	0	0	0	0	0	0	0	0
0	0	0	0	0	0	0	0	0	0	0	0	0	0	0	0	0	0	0	0	0	0	0	0	0	0	0	0	0	0	0
0	0	0	0	0	0	0	0	0	0	0	0	0	0	0	0	0	0	0	0	0	0	0	0	0	0	0	0	0	0	0
0	0	0	0	0	0	0	0	0	0	0	0	0	0	0	0	0	0	0	0	0	0	0	0	0	0	0	0	0	0	0
0	0	0	0	0	0	0	0	0	0	0	0	0	0	0	0	0	0	0	0	0	0	0	0	0	0	0	0	0	0	0
0	0	0	0	0	0	0	0	0	0	0	0	0	0	0	0	0	0	0	0	0	0	0	0	0	0	0	0	0	0	0
0	0	0	0	0	0	0	0	0	0	0	0	0	0	0	0	0	0	0	0	0	0	0	0	0	0	0	0	0	0	0
0	0	0	0	0	0	0	0	0	0	0	0	0	0	0	0	0	0	0	0	0	0	0	0	0	0	0	0	0	0	0
0	0	0	0	0	0	0	0	0	0	0	0	0	0	0	0	0	0	0	0	0	0	0	0	0	0	0	0	0	0	0
0	0	0	0	0	0	0	0	0	0	0	0	0	0	0	0	0	0	0	0	0	0	0	0	0	0	0	0	0	0	0
0	0	0	0	0	0	0	0	0	0	0	0	0	0	0	0	0	0	0	0	0	0	0	0	0	0	0	0	0	0	0
0	0	0	0	0	0	0	0	0	0	0	0	0	0	0	0	0	0	0	0	0	0	0	0	0	0	0	0	0	0	0
0	0	0	0	0	0	0	0	0	0	0	0	0	0	0	0	0	0	0	0	0	0	0	0	0	0	0	0	0	0	0
0	0	0	0	0	0	0	0	0	0	0	0	0	0	0	0	0	0	0	0	0	0	0	0	0	0	0	0	0	0	0
0	0	0	0	0	0	0	0	0	0	0	0	0	0	0	0	0	0	0	0	0	0	0	0	0	0	0	0	0	0	0
0	0	0	0	0	0	0	0	0	0	0	0	0	0	0	0	0	0	0	0	0	0	0	0	0	0	0	0	0	0	0
0	0	0	0	0	0	0	0	0	0	0	0	0	0	0	0	0	0	0	0	0	0	0	0	0	0	0	0	0	0	0
0	0	0	0	0	0	0	0	0	0	0	0	0	0	0	0	0	0	0	0	0	0	0	0	0	0	0	0	0	0	0
0	0	0	0	0	0	0	0	0	0	0	0	0	0	0	0	0	0	0	0	0	0	0	0	0	0	0	0	0	0	0
0	0	0	0	0	0	0	0	0	0	0	0	0	0	0	0	0	0	0	0	0	0	0	0	0	0	0	0	0	0	0
0	0	0	0	0	0	0	0	0	0	0	0	0	0	0	0	0	0	0	0	0	0	0	0	0	0	0	0	0	0	0
0	0	0	0	0	0	0	0	0	0	0	0	0	0	0	0	0	0	0	0	0	0	0	0	0	0	0	0	0	0	0
0	0	0	0	0	0	0	0	0	0	0	0	0	0	0	0	0	0	0	0	0	0	0	0	0	0	0	0	0	0	0
0	0	0	0	0	0	0	0	0	0	0	0	0	0	0	0	0	0	0	0	0	0	0	0	0	0	0	0	0	0	0
0	0	0	0	0	0	0	0	0	0	0	0	0	0	0	0	0	0	0	0	0	0	0	0	0	0	0	0	0	0	0
0	0	0	0	0	0	0	0	0	0	0	0	0	0	0	0	0	0	0	0	0	0	0	0	0	0	0	0	0	0	0
0	0	0	0	0	0	0	0	0	0	0	0	0	0	0	0	0	0	0	0	0	0	0	0	0	0	0	0	0	0	0
0	0	0	0	0	0	0	0	0	0	0	0	0	0	0	0	0	0	0	0	0	0	0	0	0	0	0	0	0	0	0
0	0	0	0	0	0	0	0	0	0	0	0	0	0	0	0	0	0	0	0	0	0	0	0	0	0	0	0	0	0	0
0	0	0	0	0	0	0	0	0	0	0	0	0	0	0	0	0	0	0	0	0	0	0	0	0	0	0	0	0	0	0
0	0	0	0	0	0	0	0	0	0	0	0	0	0	0	0	0	0	0	0	0	0	0	0	0	0	0	0	0	0	0
0	0	0	0	0	0	0	0	0	0	0	0	0	0	0	0	0	0	0	0	0	0	0	0	0	0	0	0	0	0	0
0	0	0	0	0	0	0	0	0	0	0	0	0	0	0	0	0	0	0	0	0	0	0	0	0	0	0	0	0	0	0
0	0	0	0	0	0	0	0	0	0	0	0	0	0	0	0	0	0	0	0	0	0	0	0	0	0	0	0	0	0	0
0	0	0	0	0	0	0	0	0	0	0	0	0	0	0	0	0	0	0	0	0	0	0	0	0	0	0	0	0	0	0
0	0	0	0	0	0	0	0	0	0	0	0	0	0	0	0	0	0	0	0	0	0	0	0	0	0	0	0	0	0	0
0	0	0	0	0	0	0	0	0	0	0	0	0	0	0	0	0	0	0	0	0	0	0	0	0	0	0	0	0	0	0
0	0	0	0	0	0	0	0	0	0	0	0	0	0	0	0	0	0	0	0	0	0	0	0	0	0	0	0	0	0	0
0	0	0	0	0	0	0	0	0	0	0	0	0	0	0	0	0	0	0	0	0	0	0	0	0	0	0	0	0	0	0
0	0	0	0	0	0	0	0	0	0	0	0	0	0	0	0	0	0	0	0	0	0	0	0	0	0	0	0	0	0	0
0	0	0	0	0	0	0	0	0	0	0	0	0	0	0	0	0	0	0	0	0	0	0	0	0	0	0	0	0	0	0
0	0	0	0	0	0	0	0	0	0	0	0	0	0	0	0	0	0	0	0	0	0	0	0	0	0	0	0	0	0	0
0	0	0	0	0	0	0	0	0	0	0	0	0	0	0	0	0	0	0	0	0	0	0	0	0	0	0	0	0	0	0
0	0	0	0	0	0	0	0	0	0	0	0	0	0	0	0	0	0	0	0	0	0	0	0	0	0	0	0	0	0	0
0	0	0	0	0	0	0	0	0	0	0	0	0	0	0	0	0	0	0	0	0	0	0	0	0	0	0	0	0	0	0
0	0	0	0	0	0	0	0	0	0	0	0	0	0	0	0	0	0	0	0	0	0	0	0	0	0	0	0	0	0	0
0	0	0	0	0	0	0	0	0	0	0	0	0	0	0	0	0	0	0	0	0	0	0	0	0	0	0	0	0	0	0
0	0	0	0	0	0	0	0	0	0	0	0	0	0	0	0	0	0	0	0	0	0	0	0	0	0	0	0	0	0	0
0	0	0	0	0	0	0	0	0	0	0	0	0	0	0	0	0	0	0	0	0	0	0	0	0	0	0	0	0	0	0
0	0	0	0	0	0	0	0	0	0	0	0	0	0	0	0	0	0	0	0	0	0	0	0	0	0	0	0	0	0	0
0	0	0	0	0	0	0	0	0	0	0	0	0	0	0	0	0	0	0	0	0	0	0	0	0	0	0	0	0	0	0
0	0	0	0	0	0	0	0	0	0	0	0	0	0	0	0	0	0	0	0	0	0	0	0	0	0	0	0	0	0	0
0	0	0	0	0	0	0	0	0	0	0	0	0	0	0	0	0	0	0	0	0	0	0	0	0	0	0	0	0	0	0
0	0	0	0	0	0	0	0	0	0	0	0	0	0	0	0	0	0	0	0	0	0	0	0	0	0	0	0	0	0	0
0	0	0	0	0	0	0	0	0	0	0	0	0	0	0	0	0	0	0	0	0	0	0	0	0	0	0	0	0	0	0
0	0	0	0	0	0	0	0	0	0	0	0	0	0	0	0	0	0	0	0	0	0	0	0	0	0	0	0	0	0	0
0	0	0	0	0	0	0	0	0	0	0	0	0	0	0	0	0	0	0	0	0	0	0	0	0	0	0	0	0	0	0
0	0	0	0	0	0	0	0	0	0	0	0	0	0	0	0	0	0	0	0	0	0	0	0	0	0	0	0	0	0	0
0	0	0	0	0	0	0	0	0	0	0	0	0	0	0	0	0	0	0	0	0	0	0	0	0	0	0	0	0	0	0
0	0	0	0	0	0	0	0	0	0	0	0	0	0	0	0	0	0	0	0	0	0	0	0	0	0	0	0	0	0	0
0	0	0	0	0	0	0	0	0	0	0	0	0	0	0	0	0	0	0	0	0	0	0	0	0	0	0	0	0	0	0
0	0	0	0	0	0	0	0	0	0	0	0	0	0	0	0	0	0	0	0	0	0	0	0	0	0	0	0	0	0	0
0	0	0	0	0	0	0	0	0	0	0	0	0	0	0	0	0	0	0	0	0	0	0	0	0	0	0	0	0	0	0
0	0	0	0	0	0	0	0	0	0	0	0	0	0	0	0	0	0	0	0	0	0	0	0	0	0	0	0	0	0	0
0	0	0	0	0	0	0	0	0	0	0	0	0	0	0	0	0	0	0	0	0	0	0	0	0	0	0	0	0	0	0
0	0	0	0	0	0	0	0	0	0	0	0	0	0	0	0	0	0	0	0	0	0	0	0	0	0	0	0	0	0	0
0	0	0	0	0	0	0	0	0	0	0	0	0	0	0	0	0	0	0	0	0	0	0	0	0	0	0	0	0	0	0
0	0	0	0	0	0	0	0	0	0	0	0	0	0	0	0	0	0	0	0	0	0	0	0	0	0	0	0	0	0	0
0	0	0	0	0	0	0	0	0	0	0	0	0	0	0	0	0	0	0	0	0	0	0	0	0	0	0	0	0	0	0
0	0	0	0	0	0	0	0	0	0	0	0	0	0	0	0	0	0	0	0	0	0	0	0	0	0	0	0	0	0	0
0	0	0	0	0	0	0	0	0	0	0	0	0	0	0	0	0	0	0	0	0	0	0	0	0	0	0	0	0	0	0
0	0	0	0	0	0	0	0	0	0	0	0	0	0	0	0	0	0	0	0	0	0	0	0	0	0	0	0	0	0	0
0	0	0	0	0	0	0	0	0	0	0	0	0	0	0	0	0	0	0	0	0	0	0	0	0	0	0	0	0	0	0
0	0	0	0	0	0	0	0	0	0	0	0	0	0	0	0	0	0	0	0	0	0	0	0	0	0	0	0	0	0	0
0	0	0	0	0	0	0	0	0	0	0	0	0	0	0	0	0	0	0	0	0	0	0	0	0	0	0	0	0	0	0
0	0	0	0	0	0	0	0	0	0	0	0	0	0	0	0	0	0	0	0	0	0	0	0	0	0	0	0	0	0	0
0	0	0	0	0	0	0	0	0	0	0	0	0	0	0	0	0	0	0	0	0	0	0	0	0	0	0	0	0	0	0
0	0	0	0	0	0	0	0	0	0	0	0	0	0	0	0	0	0	0	0	0	0	0	0	0	0	0	0	0	0	0
0	0	0	0	0	0	0	0	0	0	0	0	0	0	0	0	0	0	0	0	0	0	0	0	0	0	0	0	0	0	0
0	0	0	0	0	0	0	0	0	0	0	0	0	0	0	0	0	0	0	0	0	0	0	0	0	0	0	0	0	0	0
0	0	0	0	0	0	0	0	0	0	0	0	0	0	0	0	0	0	0	0	0	0	0	0	0	0	0	0	0	0	0
0	0	0	0	0	0	0	0	0	0	0	0	0	0	0	0	0	0	0	0	0	0	0	0	0	0	0	0	0	0	0
0	0	0	0	0	0	0	0	0	0	0	0	0	0	0	0	0	0	0	0	0	0	0	0	0	0	0	0	0	0	0
0	0	0	0	0	0	0	0	0	0	0	0	0	0	0	0	0	0	0	0	0	0	0	0	0	0	0	0	0	0	0
0	0	0	0	0	0	0	0	0	0	0	0	0	0	0	0	0	0	0	0	0	0	0	0	0	0	0	0	0	0	0
0	0	0	0	0	0	0	0	0	0	0	0	0	0	0	0	0	0	0	0	0	0	0	0	0	0	0	0	0	0	0
0	0	0	0	0	0	0	0	0	0	0	0	0	0	0	0	0	0	0	0	0	0	0	0	0	0	0	0	0	0	0
0	0	0	0	0	0	0	0	0	0	0	0	0	0	0	0	0	0	0	0	0	0	0	0	0	0	0	0	0	0	0
0	0	0	0	0	0	0	0	0	0	0	0	0	0	0	0	0	0	0	0	0	0	0	0	0	0	0	0	0	0	0
0	0	0	0	0	0	0	0	0	0	0	0	0	0	0	0	0	0	0	0	0	0	0	0	0	0	0	0	0	0	0
0	0	0	0	0	0	0	0	0	0	0	0	0	0	0	0	0	0	0	0	0	0	0	0	0	0	0	0	0	0	0
0	0	0	0	0	0	0	0	0	0	0	0	0	0	0	0	0	0	0	0	0	0	0	0	0	0	0	0	0	0	0
0	0	0	0	0	0	0	0	0	0	0	0	0	0	0	0	0	0	0	0	0	0	0	0	0	0	0	0	0	0	0
0	0	0	0	0	0	0	0	0	0	0	0	0	0	0	0	0	0	0	0	0	0	0	0	0	0	0	0	0	0	0
0	0	0	0	0	0	0	0	0	0	0	0	0	0	0	0	0	0	0	0	0	0	0	0	0	0	0	0	0	0	0
0	0	0	0	0	0	0	0	0	0	0	0	0	0	0	0	0	0	0	0	0	0	0	0	0	0	0	0	0	0	0
0	0	0	0	0	0	0	0	0	0	0	0	0	0	0	0	0	0	0	0	0	0	0	0	0	0	0	0	0	0	0
0	0	0	0	0	0	0	0	0	0	0	0	0	0	0	0	0	0	0	0	0	0	0	0	0	0	0	0	0	0	0
0	0	0	0	0	0	0	0	0	0	0	0	0	0	0	0	0	0	0	0	0	0	0	0	0	0	0	0	0	0	0
0	0	0	0	0	0	0	0	0	0	0	0	0	0	0	0	0	0	0	0	0	0	0	0	0	0	0	0	0	0	0
0	0	0	0	0	0	0	0	0	0	0	0	0	0	0	0	0	0	0	0	0	0	0	0	0	0	0	0	0	0	0
0	0	0	0	0	0	0	0	0	0	0	0	0	0	0	0	0	0	0	0	0	0	0	0	0	0	0	0	0	0	0
0	0	0	0	0	0	0	0	0	0	0	0	0	0	0	0	0	0	0	0	0	0	0	0	0	0	0	0	0	0	0
0	0	0	0	0	0	0	0	0	0	0	0	0	0	0	0	0	0	0	0	0	0	0	0	0	0	0	0	0	0	0
0	0	0	0	0	0	0	0	0	0	0	0	0	0	0	0	0	0	0	0	0	0	0	0	0	0	0	0	0	0	0
0	0	0	0	0	0	0	0	0	0	0	0	0	0	0	0	0	0	0	0	0	0	0	0	0	0	0	0	0	0	0
0	0	0	0	0	0	0	0	0	0	0	0	0	0	0	0	0	0	0	0	0	0	0	0	0	0	0	0	0	0	0
0	0	0	0	0	0	0	0	0	0	0	0	0	0	0	0	0	0	0	0	0	0	0	0	0	0	0	0	0	0	0
0	0	0	0	0	0	0	0	0	0	0	0	0	0	0	0	0	0	0	0	0	0	0	0	0	0	0	0	0	0	0
0	0	0	0	0	0	0	0	0	0	0	0	0	0	0	0	0	0	0	0	0	0	0	0	0	0	0	0	0	0	0
0	0	0	0	0	0	0	0	0	0	0	0	0	0	0	0	0	0	0	0	0	0	0	0	0	0	0	0	0	0	0
0	0	0	0	0	0	0	0	0	0	0	0	0	0	0	0	0	0	0	0	0	0	0	0	0	0	0	0	0	0	0
0	0	0	0	0	0	0	0	0	0	0	0	0	0	0	0	0	0	0	0	0	0	0	0	0	0	0	0	0	0	0
0	0	0	0	0	0	0	0	0	0	0	0	0	0	0	0	0	0	0	0	0	0	0	0	0	0	0	0	0	0	0
0	0	0	0	0	0	0	0	0	0	0	0	0	0	0	0	0	0	0	0	0	0	0	0	0	0	0	0	0	0	0
0	0	0	0	0	0	0	0	0	0	0	0	0	0	0	0	0	0	0	0	0	0	0	0	0	0	0	0	0	0	0
0	0	0	0	0	0	0	0	0	0	0	0	0	0	0	0	0	0	0	0	0	0	0	0	0	0	0	0	0	0	0
0	0	0	0	0	0	0	0	0	0	0	0	0	0	0	0	0	0	0	0	0	0	0	0	0	0	0	0	0	0	0
0	0	0	0	0	0	0	0	0	0	0	0	0	0	0	0	0	0	0	0	0	0	0	0	0	0	0	0	0	0	0
0	0	0	0	0	0	0	0	0	0	0	0	0	0	0	0	0	0	0	0	0	0	0	0	0	0	0	0	0	0	0
0	0	0	0	0	0	0	0	0	0	0	0	0	0	0	0	0	0	0	0	0	0	0	0	0	0	0	0	0	0	0
0	0	0	0	0	0	0	0	0	0	0	0	0	0	0	0	0	0	0	0	0	0	0	0	0	0	0	0	0	0	0
0	0	0	0	0	0	0	0	0	0	0	0	0	0	0	0	0	0	0	0	0	0	0	0	0	0	0	0	0	0	0
0	0	0	0	0	0	0	0	0	0	0	0	0	0	0	0	0	0	0	0	0	0	0	0	0	0	0	0	0	0	0
0	0	0	0	0	0	0	0	0	0	0	0	0	0	0	0	0	0	0	0	0	0	0	0	0	0	0	0	0	0	0
0	0	0	0	0	0	0	0	0	0	0	0	0	0	0	0	0	0	0	0	0	0	0	0	0	0	0	0	0	0	0
0	0	0	0	0	0	0	0	0	0	0	0	0	0	0	0	0	0	0	0	0	0	0	0	0	0	0	0	0	0	0
0	0	0	0	0	0	0	0	0	0	0	0	0	0	0	0	0	0	0	0	0	0	0	0	0	0	0	0	0	0	0
0	0	0	0	0	0	0	0	0	0	0	0	0	0	0	0	0	0	0	0	0	0	0	0	0	0	0	0	0	0	0
0	0	0	0	0	0	0	0	0	0	0	0	0	0	0	0	0	0	0	0	0	0	0	0	0	0	0	0	0	0	0
0	0	0	0	0	0	0	0	0	0	0	0	0	0	0	0	0	0	0	0	0	0	0	0	0	0	0	0	0	0	0
0	0	0	0	0	0	0	0	0	0	0	0	0	0	0	0	0	0	0	0	0	0	0	0	0	0	0	0	0	0	0
0	0	0	0	0	0	0	0	0	0	0	0	0	0	0	0	0	0	0	0	0	0	0	0	0	0	0	0	0	0	0
0	0	0	0	0	0	0	0	0	0	0	0	0	0	0	0	0	0	0	0	0	0	0	0	0	0	0	0	0	0	0
0	0	0	0	0	0	0	0	0	0	0	0	0	0	0	0	0	0	0	0	0	0	0	0	0	0	0	0	0	0	0
0	0	0	0	0	0	0	0	0	0	0	0	0	0	0	0	0	0	0	0	0	0	0	0	0	0	0	0	0	0	0
0	0	0	0	0	0	0	0	0	0	0	0	0	0	0	0	0	0	0	0	0	0	0	0	0	0	0	0	0	0	0
0	0	0	0	0	0	0	0	0	0	0	0	0	0	0	0	0	0	0	0	0	0	0	0	0	0	0	0	0	0	0
0	0	0	0	0	0	0	0	0	0	0	0	0	0	0	0	0	0	0	0	0	0	0	0	0	0	0	0	0	0	0
0	0	0	0	0	0	0	0	0	0	0	0	0	0	0	0	0	0	0	0	0	0	0	0	0	0	0	0	0	0	0
0	0	0	0	0	0	0	0	0	0	0	0	0	0	0	0	0	0	0	0	0	0	0	0	0	0	0	0	0	0	0
0	0	0	0	0	0	0	0	0	0	0	0	0	0	0	0	0	0	0	0	0	0	0	0	0	0	0	0	0	0	0
0	0	0	0	0	0	0	0	0	0	0	0	0	0	0	0	0	0	0	0	0	0	0	0	0	0	0	0	0	0	0
0	0	0	0	0	0	0	0	0	0	0	0	0	0	0	0	0	0	0	0	0	0	0	0	0	0	0	0	0	0	0
0	0	0	0	0	0	0	0	0	0	0	0	0	0	0	0	0	0	0	0	0	0	0	0	0	0	0	0	0	0	0
0	0	0	0	0	0	0	0	0	0	0	0	0	0	0	0	0	0	0	0	0	0	0	0	0	0	0	0	0	0	0
0	0	0	0	0	0	0	0	0	0	0	0	0	0	0	0	0	0	0	0	0	0	0	0	0	0	0	0	0	0	0
0	0	0	0	0	0	0	0	0	0	0	0	0	0	0	0	0	0	0	0	0	0	0	0	0	0	0	0	0	0	0
0	0	0	0	0	0	0	0	0	0	0	0	0	0	0	0	0	0	0	0	0	0	0	0	0	0	0	0	0	0	0
0	0	0	0	0	0	0	0	0	0	0	0	0	0	0	0	0	0	0	0	0	0	0	0	0	0	0	0	0	0	0
0	0	0	0	0	0	0	0	0	0	0	0	0	0	0	0	0	0	0	0	0	0	0	0	0	0	0	0	0	0	0
0	0	0	0	0	0	0	0	0	0	0	0	0	0	0	0	0	0	0	0	0	0	0	0	0	0	0	0	0	0	0
0	0	0	0	0	0	0	0	0	0	0	0	0	0	0	0	0	0	0	0	0	0	0	0	0	0	0	0	0	0	0
0	0	0	0	0	0	0	0	0	0	0	0	0	0	0	0	0	0	0	0	0	0	0	0	0	0	0	0	0	0	0
0	0	0	0	0	0	0	0	0	0	0	0	0	0	0	0	0	0	0	0	0	0	0	0	0	0	0	0	0	0	0
0	0	0	0	0	0	0	0	0	0	0	0	0	0	0	0	0	0	0	0	0	0	0	0	0	0	0	0	0	0	0
0	0	0	0	0	0	0	0	0	0	0	0	0	0	0	0	0	0	0	0	0	0	0	0	0	0	0	0	0	0	0
0	0	0	0	0	0	0	0	0	0	0	0	0	0	0	0	0	0	0	0	0	0	0	0	0	0	0	0	0	0	0
0	0	0	0	0	0	0	0	0	0	0	0	0	0	0	0	0	0	0	0	0	0	0	0	0	0	0	0	0	0	0
0	0	0	0	0	0	0	0	0	0	0	0	0	0	0	0	0	0	0	0	0	0	0	0	0	0	0	0	0	0	0
0	0	0	0	0	0	0	0	0	0	0	0	0	0	0	0	0	0	0	0	0	0	0	0	0	0	0	0	0	0	0
0	0	0	0	0	0	0	0	0	0	0	0	0	0	0	0	0	0	0	0	0	0	0	0	0	0	0	0	0	0	0
0	0	0	0	0	0	0	0	0	0	0	0	0	0	0	0	0	0	0	0	0	0	0	0	0	0	0	0	0	0	0
0	0	0	0	0	0	0	0	0	0	0	0	0	0	0	0	0	0	0	0	0	0	0	0	0	0	0	0	0	0	0
0	0	0	0	0	0	0	0	0	0	0	0	0	0	0	0	0	0	0	0	0	0	0	0	0	0	0	0	0	0	0
0	0	0	0	0	0	0	0	0	0	0	0	0	0	0	0	0	0	0	0	0	0	0	0	0	0	0	0	0	0	0
0	0	0	0	0	0	0	0	0	0	0	0	0	0	0	0	0	0	0	0	0	0	0	0	0	0	0	0	0	0	0
0	0	0	0	0	0	0	0	0	0	0	0	0	0	0	0	0	0	0	0	0	0	0	0	0	0	0	0	0	0	0
0	0	0	0	0	0	0	0	0	0	0	0	0	0	0	0	0	0	0	0	0	0	0	0	0	0	0	0	0	0	0
0	0	0	0	0	0	0	0	0	0	0	0	0	0	0	0	0	0	0	0	0	0	0	0	0	0	0	0	0	0	0
0	0	0	0	0	0	0	0	0	0	0	0	0	0	0	0	0	0	0	0	0	0	0	0	0	0	0	0	0	0	0
0	0	0	0	0	0	0	0	0	0	0	0	0	0	0	0	0	0	0	0	0	0	0	0	0	0	0	0	0	0	0
0	0	0	0	0	0	0	0	0	0	0	0	0	0	0	0	0	0	0	0	0	0	0	0	0	0	0	0	0	0	0
0	0	0	0	0	0	0	0	0	0	0	0	0	0	0	0	0	0	0	0	0	0	0	0	0	0	0	0	0	0	0
0	0	0	0	0	0	0	0	0	0	0	0	0	0	0	0	0	0	0	0	0	0	0	0	0	0	0	0	0	0	0
0	0	0	0	0	0	0	0	0	0	0	0	0	0	0	0	0	0	0	0	0	0	0	0	0	0	0	0	0	0	0
0	0	0	0	0	0	0	0	0	0	0	0	0	0	0	0	0	0	0	0	0	0	0	0	0	0	0	0	0	0	0
0	0	0	0	0	0	0	0	0	0	0	0	0	0	0	0	0	0	0	0	0	0	0	0	0	0	0	0	0	0	0
0	0	0	0	0	0	0	0	0	0	0	0	0	0	0	0	0	0	0	0	0	0	0	0	0	0	0	0	0	0	0
0	0	0	0	0	0	0	0	0	0	0	0	0	0	0	0	0	0	0	0	0	0	0	0	0	0	0	0	0	0	0
0	0	0	0	0	0	0	0	0	0	0	0	0	0	0	0	0	0	0	0	0	0	0	0	0	0	0	0	0	0	0
0	0	0	0	0	0	0	0	0	0	0	0	0	0	0	0	0	0	0	0	0	0	0	0	0	0	0	0	0	0	0
0	0	0	0	0	0	0	0	0	0	0	0	0	0	0	0	0	0	0	0	0	0	0	0	0	0	0	0	0	0	0
0	0	0	0	0	0	0	0	0	0	0	0	0	0	0	0	0	0	0	0	0	0	0	0	0	0	0	0	0	0	0
0	0	0	0	0	0	0	0	0	0	0	0	0	0	0	0	0	0	0	0	0	0	0	0	0	0	0	0	0	0	0
0	0	0	0	0	0	0	0	0	0	0	0	0	0	0	0	0	0	0	0	0	0	0	0	0	0	0	0	0	0	0
0	0	0	0	0	0	0	0	0	0	0	0	0	0	0	0	0	0	0	0	0	0	0	0	0	0	0	0	0	0	0
0	0	0	0	0	0	0	0	0	0	0	0	0	0	0	0	0	0	0	0	0	0	0	0	0	0	0	0	0	0	0
0	0	0	0	0	0	0	0	0	0	0	0	0	0	0	0	0	0	0	0	0	0	0	0	0	0	0	0	0	0	0
0	0	0	0	0	0	0	0	0	0	0	0	0	0	0	0	0	0	0	0	0	0	0	0	0	0	0	0	0	0	0
0	0	0	0	0	0	0	0	0	0	0	0	0	0	0	0	0	0	0	0	0	0	0	0	0	0	0	0	0	0	0
0	0	0	0	0	0	0	0	0	0	0	0	0	0	0	0	0	0	0	0	0	0	0	0	0	0	0	0	0	0	0
0	0	0	0	0	0	0	0	0	0	0	0	0	0	0	0	0	0	0	0	0	0	0	0	0	0	0	0	0	0	0
0	0	0	0	0	0	0	0	0	0	0	0	0	0	0	0	0	0	0	0	0	0	0	0	0	0	0	0	0	0	0
0	0	0	0	0	0	0	0	0	0	0	0	0	0	0	0	0	0	0	0	0	0	0	0	0	0	0	0	0	0	0
0	0	0	0	0	0	0	0	0	0	0	0	0	0	0	0	0	0	0	0	0	0	0	0	0	0	0	0	0	0	0
0	0	0	0	0	0	0	0	0	0	0	0	0	0	0	0	0	0	0	0	0	0	0	0	0	0	0	0	0	0	0
0	0	0	0	0	0	0	0	0	0	0	0	0	0	0	0	0	0	0	0	0	0	0	0	0	0	0	0	0	0	0
0	0	0	0	0	0	0	0	0	0	0	0	0	0	0	0	0	0	0	0	0	0	0	0	0	0	0	0	0	0	0
0	0	0	0	0	0	0	0	0	0	0	0	0	0	0	0	0	0	0	0	0	0	0	0	0	0	0	0	0	0	0
0	0	0	0	0	0	0	0	0	0	0	0	0	0	0	0	0	0	0	0	0	0	0	0	0	0	0	0	0	0	0
0	0	0	0	0	0	0	0	0	0	0	0	0	0	0	0	0	0	0	0	0	0	0	0	0	0	0	0	0	0	0
0	0	0	0	0	0	0	0	0	0	0	0	0	0	0	0	0	0	0	0	0	0	0	0	0	0	0	0	0	0	0
0	0	0	0	0	0	0	0	0	0	0	0	0	0	0	0	0	0	0	0	0	0	0	0	0	0	0	0	0	0	0
0	0	0	0	0	0	0	0	0	0	0	0	0	0	0	0	0	0	0	0	0	0	0	0	0	0	0	0	0	0	0
0	0	0	0	0	0	0	0	0	0	0	0	0	0	0	0	0	0	0	0	0	0	0	0	0	0	0	0	0	0	0
0	0	0	0	0	0	0	0	0	0	0	0	0	0	0	0	0	0	0	0	0	0	0	0	0	0	0	0	0	0	0
0	0	0	0	0	0	0	0	0	0	0	0	0	0	0	0	0	0	0	0	0	0	0	0	0	0	0	0	0	0	0
0	0	0	0	0	0	0	0	0	0	0	0	0	0	0	0	0	0	0	0	0	0	0	0	0	0	0	0	0	0	0
0	0	0	0	0	0	0	0	0	0	0	0	0	0	0	0	0	0	0	0	0	0	0	0	0	0	0	0	0	0	0
0	0	0	0	0	0	0	0	0	0	0	0	0	0	0	0	0	0	0	0	0	0	0	0	0	0	0	0	0	0	0
0	0	0	0	0	0	0	0	0	0	0	0	0	0	0	0	0	0	0	0	0	0	0	0	0	0	0	0	0	0	0
0	0	0	0	0	0	0	0	0	0	0	0	0	0	0	0	0	0	0	0	0	0	0	0	0	0	0	0	0	0	0
0	0	0	0	0	0	0	0	0	0	0	0	0	0	0	0	0	0	0	0	0	0	0	0	0	0	0	0	0	0	0
0	0	0	0	0	0	0	0	0	0	0	0	0	0	0	0	0	0	0	0	0	0	0	0	0	0	0	0	0	0	0
0	0	0	0	0	0	0	0	0	0	0	0	0	0	0	0	0	0	0	0	0	0	0	0	0	0	0	0	0	0	0
0	0	0	0	0	0	0	0	0	0	0	0	0	0	0	0	0	0	0	0	0	0	0	0	0	0	0	0	0	0	0
0	0	0	0	0	0	0	0	0	0	0	0	0	0	0	0	0	0	0	0	0	0	0	0	0	0	0	0	0	0	0
0	0	0	0	0	0	0	0	0	0	0	0	0	0	0	0	0	0	0	0	0	0	0	0	0	0	0	0	0	0	0
0	0	0	0	0	0	0	0	0	0	0	0	0	0	0	0	0	0	0	0	0	0	0	0	0	0	0	0	0	0	0
0	0	0	0	0	0	0	0	0	0	0	0	0	0	0	0	0	0	0	0	0	0	0	0	0	0	0	0	0	0	0
0	0	0	0	0	0	0	0	0	0	0	0	0	0	0	0	0	0	0	0	0	0	0	0	0	0	0	0	0	0	0
0	0	0	0	0	0	0	0	0	0	0	0	0	0	0	0	0	0	0	0	0	0	0	0	0	0	0	0	0	0	0
0	0	0	0	0	0	0	0	0	0	0	0	0	0	0	0	0	0	0	0	0	0	0	0	0	0	0	0	0	0	0
0	0	0	0	0	0	0	0	0	0	0	0	0	0	0	0	0	0	0	0	0	0	0	0	0	0	0	0	0	0	0
0	0	0	0	0	0	0	0	0	0	0	0	0	0	0	0	0	0	0	0	0	0	0	0	0	0	0	0	0	0	0
0	0	0	0	0	0	0	0	0	0	0	0	0	0	0	0	0	0	0	0	0	0	0	0	0	0	0	0	0	0	0
0	0	0	0	0	0	0	0	0	0	0	0	0	0	0	0	0	0	0	0	0	0	0	0	0	0	0	0	0	0	0
0	0	0	0	0	0	0	0	0	0	0	0	0	0	0	0	0	0	0	0	0	0	0	0	0	0	0	0	0	0	0
0	0	0	0	0	0	0	0	0	0	0	0	0	0	0	0	0	0	0	0	0	0	0	0	0	0	0	0	0	0	0
0	0	0	0	0	0	0	0	0	0	0	0	0	0	0	0	0	0	0	0	0	0	0	0	0	0	0	0	0	0	0
0	0	0	0	0	0	0	0	0	0	0	0	0	0	0	0	0	0	0	0	0	0	0	0	0	0	0	0	0	0	0
0	0	0	0	0	0	0	0	0	0	0	0	0	0	0	0	0	0	0	0	0	0	0	0	0	0	0	0	0	0	0
0	0	0	0	0	0	0	0	0	0	0	0	0	0	0	0	0	0	0	0	0	0	0	0	0	0	0	0	0	0	0
0	0	0	0	0	0	0	0	0	0	0	0	0	0	0	0	0	0	0	0	0	0	0	0	0	0	0	0	0	0	0
0	0	0	0	0	0	0	0	0	0	0	0	0	0	0	0	0	0	0	0	0	0	0	0	0	0	0	0	0	0	0
0	0	0	0	0	0	0	0	0	0	0	0	0	0	0	0	0	0	0	0	0	0	0	0	0	0	0	0	0	0	0
0	0	0	0	0	0	0	0	0	0	0	0	0	0	0	0	0	0	0	0	0	0	0	0	0	0	0	0	0	0	0
0	0	0	0	0	0	0	0	0	0	0	0	0	0	0	0	0	0	0	0	0	0	0	0	0	0	0	0	0	0	0
0	0	0	0	0	0	0	0	0	0	0	0	0	0	0	0	0	0	0	0	0	0	0	0	0	0	0	0	0	0	0
0	0	0	0	0	0	0	0	0	0	0	0	0	0	0	0	0	0	0	0	0	0	0	0	0	0	0	0	0	0	0
0	0	0	0	0	0	0	0	0	0	0	0	0	0	0	0	0	0	0	0	0	0	0	0	0	0	0	0	0	0	0
0	0	0	0	0	0	0	0	0	0	0	0	0	0	0	0	0	0	0	0	0	0	0	0	0	0	0	0	0	0	0
0	0	0	0	0	0	0	0	0	0	0	0	0	0	0	0	0	0	0	0	0	0	0	0	0	0	0	0	0	0	0
0	0	0	0	0	0	0	0	0	0	0	0	0	0	0	0	0	0	0	0	0	0	0	0	0	0	0	0	0	0	0
0	0	0	0	0	0	0	0	0	0	0	0	0	0	0	0	0	0	0	0	0	0	0	0	0	0	0	0	0	0	0
0	0	0	0	0	0	0	0	0	0	0	0	0	0	0	0	0	0	0	0	0	0	0	0	0	0	0	0	0	0	0
0	0	0	0	0	0	0	0	0	0	0	0	0	0	0	0	0	0	0	0	0	0	0	0	0	0	0	0	0	0	0
0	0	0	0	0	0	0	0	0	0	0	0	0	0	0	0	0	0	0	0	0	0	0	0	0	0	0	0	0	0	0
0	0	0	0	0	0	0	0	0	0	0	0	0	0	0	0	0	0	0	0	0	0	0	0	0	0	0	0	0	0	0
0	0	0	0	0	0	0	0	0	0	0	0	0	0	0	0	0	0	0	0	0	0	0	0	0	0	0	0	0	0	0
0	0	0	0	0	0	0	0	0	0	0	0	0	0	0	0	0	0	0	0	0	0	0	0	0	0	0	0	0	0	0
0	0	0	0	0	0	0	0	0	0	0	0	0	0	0	0	0	0	0	0	0	0	0	0	0	0	0	0	0	0	0
0	0	0	0	0	0	0	0	0	0	0	0	0	0	0	0	0	0	0	0	0	0	0	0	0	0	0	0	0	0	0
0	0	0	0	0	0	0	0	0	0	0	0	0	0	0	0	0	0	0	0	0	0	0	0	0	0	0	0	0	0	0
0	0	0	0	0	0	0	0	0	0	0	0	0	0	0	0	0	0	0	0	0	0	0	0	0	0	0	0	0	0	0
0	0	0	0	0	0	0	0	0	0	0	0	0	0	0	0	0	0	0	0	0	0	0	0	0	0	0	0	0	0	0
0	0	0	0	0	0	0	0	0	0	0	0	0	0	0	0	0	0	0	0	0	0	0	0	0	0	0	0	0	0	0
0	0	0	0	0	0	0	0	0	0	0	0	0	0	0	0	0	0	0	0	0	0	0	0	0	0	0	0	0	0	0
0	0	0	0	0	0	0	0	0	0	0	0	0	0	0	0	0	0	0	0	0	0	0	0	0	0	0	0	0	0	0
0	0	0	0	0	0	0	0	0	0	0	0	0	0	0	0	0	0	0	0	0	0	0	0	0	0	0	0	0	0	0
0	0	0	0	0	0	0	0	0	0	0	0	0	0	0	0	0	0	0	0	0	0	0	0	0	0	0	0	0	0	0
0	0	0	0	0	0	0	0	0	0	0	0	0	0	0	0	0	0	0	0	0	0	0	0	0	0	0	0	0	0	0
0	0	0	0	0	0	0	0	0	0	0	0	0	0	0	0	0	0	0	0	0	0	0	0	0	0	0	0	0	0	0
0	0	0	0	0	0	0	0	0	0	0	0	0	0	0	0	0	0	0	0	0	0	0	0	0	0	0	0	0	0	0
0	0	0	0	0	0	0	0	0	0	0	0	0	0	0	0	0	0	0	0	0	0	0	0	0	0	0	0	0	0	0
0	0	0	0	0	0	0	0	0	0	0	0	0	0	0	0	0	0	0	0	0	0	0	0	0	0	0	0	0	0	0
0	0	0	0	0	0	0	0	0	0	0	0	0	0	0	0	0	0	0	0	0	0	0	0	0	0	0	0	0	0	0
0	0	0	0	0	0	0	0	0	0	0	0	0	0	0	0	0	0	0	0	0	0	0	0	0	0	0	0	0	0	0
0	0	0	0	0	0	0	0	0	0	0	0	0	0	0	0	0	0	0	0	0	0	0	0	0	0	0	0	0	0	0
0	0	0	0	0	0	0	0	0	0	0	0	0	0	0	0	0	0	0	0	0	0	0	0	0	0	0	0	0	0	0
0	0	0	0	0	0	0	0	0	0	0	0	0	0	0	0	0	0	0	0	0	0	0	0	0	0	0	0	0	0	0
0	0	0	0	0	0	0	0	0	0	0	0	0	0	0	0	0	0	0	0	0	0	0	0	0	0	0	0	0	0	0
0	0	0	0	0	0	0	0	0	0	0	0	0	0	0	0	0	0	0	0	0	0	0	0	0	0	0	0	0	0	0
0	0	0	0	0	0	0	0	0	0	0	0	0	0	0	0	0	0	0	0	0	0	0	0	0	0	0	0	0	0	0
0	0	0	0	0	0	0	0	0	0	0	0	0	0	0	0	0	0	0	0	0	0	0	0	0	0	0	0	0	0	0
0	0	0	0	0	0	0	0	0	0	0	0	0	0	0	0	0	0	0	0	0	0	0	0	0	0	0	0	0	0	0
0	0	0	0	0	0	0	0	0	0	0	0	0	0	0	0	0	0	0	0	0	0	0	0	0	0	0	0	0	0	0
0	0	0	0	0	0	0	0	0	0	0	0	0	0	0	0	0	0	0	0	0	0	0	0	0	0	0	0	0	0	0
0	0	0	0	0	0	0	0	0	0	0	0	0	0	0	0	0	0	0	0	0	0	0	0	0	0	0	0	0	0	0
0	0	0	0	0	0	0	0	0	0	0	0	0	0	0	0	0	0	0	0	0	0	0	0	0	0	0	0	0	0	0
0	0	0	0	0	0	0	0	0	0	0	0	0	0	0	0	0	0	0	0	0	0	0	0	0	0	0	0	0	0	0
0	0	0	0	0	0	0	0	0	0	0	0	0	0	0	0	0	0	0	0	0	0	0	0	0	0	0	0	0	0	0
0	0	0	0	0	0	0	0	0	0	0	0	0	0	0	0	0	0	0	0	0	0	0	0	0	0	0	0	0	0	0
0	0	0	0	0	0	0	0	0	0	0	0	0	0	0	0	0	0	0	0	0	0	0	0	0	0	0	0	0	0	0
0	0	0	0	0	0	0	0	0	0	0	0	0	0	0	0	0	0	0	0	0	0	0	0	0	0	0	0	0	0	0
0	0	0	0	0	0	0	0	0	0	0	0	0	0	0	0	0	0	0	0	0	0	0	0	0	0	0	0	0	0	0
0	0	0	0	0	0	0	0	0	0	0	0	0	0	0	0	0	0	0	0	0	0	0	0	0	0	0	0	0	0	0
0	0	0	0	0	0	0	0	0	0	0	0	0	0	0	0	0	0	0	0	0	0	0	0	0	0	0	0	0	0	0
0	0	0	0	0	0	0	0	0	0	0	0	0	0	0	0	0	0	0	0	0	0	0	0	0	0	0	0	0	0	0
0	0	0	0	0	0	0	0	0	0	0	0	0	0	0	0	0	0	0	0	0	0	0	0	0	0	0	0	0	0	0
0	0	0	0	0	0	0	0	0	0	0	0	0	0	0	0	0	0	0	0	0	0	0	0	0	0	0	0	0	0	0
0	0	0	0	0	0	0	0	0	0	0	0	0	0	0	0	0	0	0	0	0	0	0	0	0	0	0	0	0	0	0
0	0	0	0	0	0	0	0	0	0	0	0	0	0	0	0	0	0	0	0	0	0	0	0	0	0	0	0	0	0	0
0	0	0	0	0	0	0	0	0	0	0	0	0	0	0	0	0	0	0	0	0	0	0	0	0	0	0	0	0	0	0
0	0	0	0	0	0	0	0	0	0	0	0	0	0	0	0	0	0	0	0	0	0	0	0	0	0	0	0	0	0	0
0	0	0	0	0	0	0	0	0	0	0	0	0	0	0	0	0	0	0	0	0	0	0	0	0	0	0	0	0	0	0
0	0	0	0	0	0	0	0	0	0	0	0	0	0	0	0	0	0	0	0	0	0	0	0	0	0	0	0	0	0	0
0	0	0	0	0	0	0	0	0	0	0	0	0	0	0	0	0	0	0	0	0	0	0	0	0	0	0	0	0	0	0
0	0	0	0	0	0	0	0	0	0	0	0	0	0	0	0	0	0	0	0	0	0	0	0	0	0	0	0	0	0	0
0	0	0	0	0	0	0	0	0	0	0	0	0	0	0	0	0	0	0	0	0	0	0	0	0	0	0	0	0	0	0
0	0	0	0	0	0	0	0	0	0	0	0	0	0	0	0	0	0	0	0	0	0	0	0	0	0	0	0	0	0	0
0	0	0	0	0	0	0	0	0	0	0	0	0	0	0	0	0	0	0	0	0	0	0	0	0	0	0	0	0	0	0
0	0	0	0	0	0	0	0	0	0	0	0	0	0	0	0	0	0	0	0	0	0	0	0	0	0	0	0	0	0	0
0	0	0	0	0	0	0	0	0	0	0	0	0	0	0	0	0	0	0	0	0	0	0	0	0	0	0	0	0	0	0
0	0	0	0	0	0	0	0	0	0	0	0	0	0	0	0	0	0	0	0	0	0	0	0	0	0	0	0	0	0	0
0	0	0	0	0	0	0	0	0	0	0	0	0	0	0	0	0	0	0	0	0	0	0	0	0	0	0	0	0	0	0
0	0	0	0	0	0	0	0	0	0	0	0	0	0	0	0	0	0	0	0	0	0	0	0	0	0	0	0	0	0	0
0	0	0	0	0	0	0	0	0	0	0	0	0	0	0	0	0	0	0	0	0	0	0	0	0	0	0	0	0	0	0
0	0	0	0	0	0	0	0	0	0	0	0	0	0	0	0	0	0	0	0	0	0	0	0	0	0	0	0	0	0	0
0	0	0	0	0	0	0	0	0	0	0	0	0	0	0	0	0	0	0	0	0	0	0	0	0	0	0	0	0	0	0
0	0	0	0	0	0	0	0	0	0	0	0	0	0	0	0	0	0	0	0	0	0	0	0	0	0	0	0	0	0	0
0	0	0	0	0	0	0	0	0	0	0	0	0	0	0	0	0	0	0	0	0	0	0	0	0	0	0	0	0	0	0
0	0	0	0	0	0	0	0	0	0	0	0	0	0	0	0	0	0	0	0	0	0	0	0	0	0	0	0	0	0	0
0	0	0	0	0	0	0	0	0	0	0	0	0	0	0	0	0	0	0	0	0	0	0	0	0	0	0	0	0	0	0
0	0	0	0	0	0	0	0	0	0	0	0	0	0	0	0	0	0	0	0	0	0	0	0	0	0	0	0	0	0	0
0	0	0	0	0	0	0	0	0	0	0	0	0	0	0	0	0	0	0	0	0	0	0	0	0	0	0	0	0	0	0
0	0	0	0	0	0	0	0	0	0	0	0	0	0	0	0	0	0	0	0	0	0	0	0	0	0	0	0	0	0	0
0	0	0	0	0	0	0	0	0	0	0	0	0	0	0	0	0	0	0	0	0	0	0	0	0	0	0	0	0	0	0
0	0	0	0	0	0	0	0	0	0	0	0	0	0	0	0	0	0	0	0	0	0	0	0	0	0	0	0	0	0	0
0	0	0	0	0	0	0	0	0	0	0	0	0	0	0	0	0	0	0	0	0	0	0	0	0	0	0	0	0	0	0
0	0	0	0	0	0	0	0	0	0	0	0	0	0	0	0	0	0	0	0	0	0	0	0	0	0	0	0	0	0	0
0	0	0	0	0	0	0	0	0	0	0	0	0	0	0	0	0	0	0	0	0	0	0	0	0	0	0	0	0	0	0
0	0	0	0	0	0	0	0	0	0	0	0	0	0	0	0	0	0	0	0	0	0	0	0	0	0	0	0	0	0	0
0	0	0	0	0	0	0	0	0	0	0	0	0	0	0	0	0	0	0	0	0	0	0	0	0	0	0	0	0	0	0
0	0	0	0	0	0	0	0	0	0	0	0	0	0	0	0	0	0	0	0	0	0	0	0	0	0	0	0	0	0	0
0	0	0	0	0	0	0	0	0	0	0	0	0	0	0	0	0	0	0	0	0	0	0	0	0	0	0	0	0	0	0
0	0	0	0	0	0	0	0	0	0	0	0	0	0	0	0	0	0	0	0	0	0	0	0	0	0	0	0	0	0	0
0	0	0	0	0	0	0	0	0	0	0	0	0	0	0	0	0	0	0	0	0	0	0	0	0	0	0	0	0	0	0
0	0	0	0	0	0	0	0	0	0	0	0	0	0	0	0	0	0	0	0	0	0	0	0	0	0	0	0	0	0	0
0	0	0	0	0	0	0	0	0	0	0	0	0	0	0	0	0	0	0	0	0	0	0	0	0	0	0	0	0	0	0
0	0	0	0	0	0	0	0	0	0	0	0	0	0	0	0	0	0	0	0	0	0	0	0	0	0	0	0	0	0	0
0	0	0	0	0	0	0	0	0	0	0	0	0	0	0	0	0	0	0	0	0	0	0	0	0	0	0	0	0	0	0
0	0	0	0	0	0	0	0	0	0	0	0	0	0	0	0	0	0	0	0	0	0	0	0	0	0	0	0	0	0	0
0	0	0	0	0	0	0	0	0	0	0	0	0	0	0	0	0	0	0	0	0	0	0	0	0	0	0	0	0	0	0
0	0	0	0	0	0	0	0	0	0	0	0	0	0	0	0	0	0	0	0	0	0	0	0	0	0	0	0	0	0	0
0	0	0	0	0	0	0	0	0	0	0	0	0	0	0	0	0	0	0	0	0	0	0	0	0	0	0	0	0	0	0
0	0	0	0	0	0	0	0	0	0	0	0	0	0	0	0	0	0	0	0	0	0	0	0	0	0	0	0	0	0	0
0	0	0	0	0	0	0	0	0	0	0	0	0	0	0	0	0	0	0	0	0	0	0	0	0	0	0	0	0	0	0
0	0	0	0	0	0	0	0	0	0	0	0	0	0	0	0	0	0	0	0	0	0	0	0	0	0	0	0	0	0	0
0	0	0	0	0	0	0	0	0	0	0	0	0	0	0	0	0	0	0	0	0	0	0	0	0	0	0	0	0	0	0
0	0	0	0	0	0	0	0	0	0	0	0	0	0	0	0	0	0	0	0	0	0	0	0	0	0	0	0	0	0	0
0	0	0	0	0	0	0	0	0	0	0	0	0	0	0	0	0	0	0	0	0	0	0	0	0	0	0	0	0	0	0
0	0	0	0	0	0	0	0	0	0	0	0	0	0	0	0	0	0	0	0	0	0	0	0	0	0	0	0	0	0	0
0	0	0	0	0	0	0	0	0	0	0	0	0	0	0	0	0	0	0	0	0	0	0	0	0	0	0	0	0	0	0
0	0	0	0	0	0	0	0	0	0	0	0	0	0	0	0	0	0	0	0	0	0	0	0	0	0	0	0	0	0	0
0	0	0	0	0	0	0	0	0	0	0	0	0	0	0	0	0	0	0	0	0	0	0	0	0	0	0	0	0	0	0
0	0	0	0	0	0	0	0	0	0	0	0	0	0	0	0	0	0	0	0	0	0	0	0	0	0	0	0	0	0	0
0	0	0	0	0	0	0	0	0	0	0	0	0	0	0	0	0	0	0	0	0	0	0	0	0	0	0	0	0	0	0
0	0	0	0	0	0	0	0	0	0	0	0	0	0	0	0	0	0	0	0	0	0	0	0	0	0	0	0	0	0	0
0	0	0	0	0	0	0	0	0	0	0	0	0	0	0	0	0	0	0	0	0	0	0	0	0	0	0	0	0	0	0
0	0	0	0	0	0	0	0	0	0	0	0	0	0	0	0	0	0	0	0	0	0	0	0	0	0	0	0	0	0	0
0	0	0	0	0	0	0	0	0	0	0	0	0	0	0	0	0	0	0	0	0	0	0	0	0	0	0	0	0	0	0
0	0	0	0	0	0	0	0	0	0	0	0	0	0	0	0	0	0	0	0	0	0	0	0	0	0	0	0	0	0	0
0	0	0	0	0	0	0	0	0	0	0	0	0	0	0	0	0	0	0	0	0	0	0	0	0	0	0	0	0	0	0
0	0	0	0	0	0	0	0	0	0	0	0	0	0	0	0	0	0	0	0	0	0	0	0	0	0	0	0	0	0	0
0	0	0	0	0	0	0	0	0	0	0	0	0	0	0	0	0	0	0	0	0	0	0	0	0	0	0	0	0	0	0
0	0	0	0	0	0	0	0	0	0	0	0	0	0	0	0	0	0	0	0	0	0	0	0	0	0	0	0	0	0	0
0	0	0	0	0	0	0	0	0	0	0	0	0	0	0	0	0	0	0	0	0	0	0	0	0	0	0	0	0	0	0
0	0	0	0	0	0	0	0	0	0	0	0	0	0	0	0	0	0	0	0	0	0	0	0	0	0	0	0	0	0	0
0	0	0	0	0	0	0	0	0	0	0	0	0	0	0	0	0	0	0	0	0	0	0	0	0	0	0	0	0	0	0
0	0	0	0	0	0	0	0	0	0	0	0	0	0	0	0	0	0	0	0	0	0	0	0	0	0	0	0	0	0	0
0	0	0	0	0	0	0	0	0	0	0	0	0	0	0	0	0	0	0	0	0	0	0	0	0	0	0	0	0	0	0
0	0	0	0	0	0	0	0	0	0	0	0	0	0	0	0	0	0	0	0	0	0	0	0	0	0	0	0	0	0	0
0	0	0	0	0	0	0	0	0	0	0	0	0	0	0	0	0	0	0	0	0	0	0	0	0	0	0	0	0	0	0
0	0	0	0	0	0	0	0	0	0	0	0	0	0	0	0	0	0	0	0	0	0	0	0	0	0	0	0	0	0	0
0	0	0	0	0	0	0	0	0	0	0	0	0	0	0	0	0	0	0	0	0	0	0	0	0	0	0	0	0	0	0
0	0	0	0	0	0	0	0	0	0	0	0	0	0	0	0	0	0	0	0	0	0	0	0	0	0	0	0	0	0	0
0	0	0	0	0	0	0	0	0	0	0	0	0	0	0	0	0	0	0	0	0	0	0	0	0	0	0	0	0	0	0
0	0	0	0	0	0	0	0	0	0	0	0	0	0	0	0	0	0	0	0	0	0	0	0	0	0	0	0	0	0	0
0	0	0	0	0	0	0	0	0	0	0	0	0	0	0	0	0	0	0	0	0	0	0	0	0	0	0	0	0	0	0
0	0	0	0	0	0	0	0	0	0	0	0	0	0	0	0	0	0	0	0	0	0	0	0	0	0	0	0	0	0	0
0	0	0	0	0	0	0	0	0	0	0	0	0	0	0	0	0	0	0	0	0	0	0	0	0	0	0	0	0	0	0
0	0	0	0	0	0	0	0	0	0	0	0	0	0	0	0	0	0	0	0	0	0	0	0	0	0	0	0	0	0	0
0	0	0	0	0	0	0	0	0	0	0	0	0	0	0	0	0	0	0	0	0	0	0	0	0	0	0	0	0	0	0
0	0	0	0	0	0	0	0	0	0	0	0	0	0	0	0	0	0	0	0	0	0	0	0	0	0	0	0	0	0	0
0	0	0	0	0	0	0	0	0	0	0	0	0	0	0	0	0	0	0	0	0	0	0	0	0	0	0	0	0	0	0
0	0	0	0	0	0	0	0	0	0	0	0	0	0	0	0	0	0	0	0	0	0	0	0	0	0	0	0	0	0	0
0	0	0	0	0	0	0	0	0	0	0	0	0	0	0	0	0	0	0	0	0	0	0	0	0	0	0	0	0	0	0
0	0	0	0	0	0	0	0	0	0	0	0	0	0	0	0	0	0	0	0	0	0	0	0	0	0	0	0	0	0	0
0	0	0	0	0	0	0	0	0	0	0	0	0	0	0	0	0	0	0	0	0	0	0	0	0	0	0	0	0	0	0
0	0	0	0	0	0	0	0	0	0	0	0	0	0	0	0	0	0	0	0	0	0	0	0	0	0	0	0	0	0	0
0	0	0	0	0	0	0	0	0	0	0	0	0	0	0	0	0	0	0	0	0	0	0	0	0	0	0	0	0	0	0
0	0	0	0	0	0	0	0	0	0	0	0	0	0	0	0	0	0	0	0	0	0	0	0	0	0	0	0	0	0	0
0	0	0	0	0	0	0	0	0	0	0	0	0	0	0	0	0	0	0	0	0	0	0	0	0	0	0	0	0	0	0
0	0	0	0	0	0	0	0	0	0	0	0	0	0	0	0	0	0	0	0	0	0	0	0	0	0	0	0	0	0	0
0	0	0	0	0	0	0	0	0	0	0	0	0	0	0	0	0	0	0	0	0	0	0	0	0	0	0	0	0	0	0
0	0	0	0	0	0	0	0	0	0	0	0	0	0	0	0	0	0	0	0	0	0	0	0	0	0	0	0	0	0	0
0	0	0	0	0	0	0	0	0	0	0	0	0	0	0	0	0	0	0	0	0	0	0	0	0	0	0	0	0	0	0
0	0	0	0	0	0	0	0	0	0	0	0	0	0	0	0	0	0	0	0	0	0	0	0	0	0	0	0	0	0	0
0	0	0	0	0	0	0	0	0	0	0	0	0	0	0	0	0	0	0	0	0	0	0	0	0	0	0	0	0	0	0
0	0	0	0	0	0	0	0	0	0	0	0	0	0	0	0	0	0	0	0	0	0	0	0	0	0	0	0	0	0	0
0	0	0	0	0	0	0	0	0	0	0	0	0	0	0	0	0	0	0	0	0	0	0	0	0	0	0	0	0	0	0
0	0	0	0	0	0	0	0	0	0	0	0	0	0	0	0	0	0	0	0	0	0	0	0	0	0	0	0	0	0	0
0	0	0	0	0	0	0	0	0	0	0	0	0	0	0	0	0	0	0	0	0	0	0	0	0	0	0	0	0	0	0
0	0	0	0	0	0	0	0	0	0	0	0	0	0	0	0	0	0	0	0	0	0	0	0	0	0	0	0	0	0	0
0	0	0	0	0	0	0	0	0	0	0	0	0	0	0	0	0	0	0	0	0	0	0	0	0	0	0	0	0	0	0
0	0	0	0	0	0	0	0	0	0	0	0	0	0	0	0	0	0	0	0	0	0	0	0	0	0	0	0	0	0	0
0	0	0	0	0	0	0	0	0	0	0	0	0	0	0	0	0	0	0	0	0	0	0	0	0	0	0	0	0	0	0
0	0	0	0	0	0	0	0	0	0	0	0	0	0	0	0	0	0	0	0	0	0	0	0	0	0	0	0	0	0	0
0	0	0	0	0	0	0	0	0	0	0	0	0	0	0	0	0	0	0	0	0	0	0	0	0	0	0	0	0	0	0
0	0	0	0	0	0	0	0	0	0	0	0	0	0	0	0	0	0	0	0	0	0	0	0	0	0	0	0	0	0	0
0	0	0	0	0	0	0	0	0	0	0	0	0	0	0	0	0	0	0	0	0	0	0	0	0	0	0	0	0	0	0
0	0	0	0	0	0	0	0	0	0	0	0	0	0	0	0	0	0	0	0	0	0	0	0	0	0	0	0	0	0	0
0	0	0	0	0	0	0	0	0	0	0	0	0	0	0	0	0	0	0	0	0	0	0	0	0	0	0	0	0	0	0
0	0	0	0	0	0	0	0	0	0	0	0	0	0	0	0	0	0	0	0	0	0	0	0	0	0	0	0	0	0	0
0	0	0	0	0	0	0	0	0	0	0	0	0	0	0	0	0	0	0	0	0	0	0	0	0	0	0	0	0	0	0
0	0	0	0	0	0	0	0	0	0	0	0	0	0	0	0	0	0	0	0	0	0	0	0	0	0	0	0	0	0	0
0	0	0	0	0	0	0	0	0	0	0	0	0	0	0	0	0	0	0	0	0	0	0	0	0	0	0	0	0	0	0
0	0	0	0	0	0	0	0	0	0	0	0	0	0	0	0	0	0	0	0	0	0	0	0	0	0	0	0	0	0	0
0	0	0	0	0	0	0	0	0	0	0	0	0	0	0	0	0	0	0	0	0	0	0	0	0	0	0	0	0	0	0
0	0	0	0	0	0	0	0	0	0	0	0	0	0	0	0	0	0	0	0	0	0	0	0	0	0	0	0	0	0	0
0	0	0	0	0	0	0	0	0	0	0	0	0	0	0	0	0	0	0	0	0	0	0	0	0	0	0	0	0	0	0
0	0	0	0	0	0	0	0	0	0	0	0	0	0	0	0	0	0	0	0	0	0	0	0	0	0	0	0	0	0	0
0	0	0	0	0	0	0	0	0	0	0	0	0	0	0	0	0	0	0	0	0	0	0	0	0	0	0	0	0	0	0
0	0	0	0	0	0	0	0	0	0	0	0	0	0	0	0	0	0	0	0	0	0	0	0	0	0	0	0	0	0	0
0	0	0	0	0	0	0	0	0	0	0	0	0	0	0	0	0	0	0	0	0	0	0	0	0	0	0	0	0	0	0
0	0	0	0	0	0	0	0	0	0	0	0	0	0	0	0	0	0	0	0	0	0	0	0	0	0	0	0	0	0	0
0	0	0	0	0	0	0	0	0	0	0	0	0	0	0	0	0	0	0	0	0	0	0	0	0	0	0	0	0	0	0
0	0	0	0	0	0	0	0	0	0	0	0	0	0	0	0	0	0	0	0	0	0	0	0	0	0	0	0	0	0	0
0	0	0	0	0	0	0	0	0	0	0	0	0	0	0	0	0	0	0	0	0	0	0	0	0	0	0	0	0	0	0
0	0	0	0	0	0	0	0	0	0	0	0	0	0	0	0	0	0	0	0	0	0	0	0	0	0	0	0	0	0	0
0	0	0	0	0	0	0	0	0	0	0	0	0	0	0	0	0	0	0	0	0	0	0	0	0	0	0	0	0	0	0
0	0	0	0	0	0	0	0	0	0	0	0	0	0	0	0	0	0	0	0	0	0	0	0	0	0	0	0	0	0	0
0	0	0	0	0	0	0	0	0	0	0	0	0	0	0	0	0	0	0	0	0	0	0	0	0	0	0	0	0	0	0
0	0	0	0	0	0	0	0	0	0	0	0	0	0	0	0	0	0	0	0	0	0	0	0	0	0	0	0	0	0	0
0	0	0	0	0	0	0	0	0	0	0	0	0	0	0	0	0	0	0	0	0	0	0	0	0	0	0	0	0	0	0
0	0	0	0	0	0	0	0	0	0	0	0	0	0	0	0	0	0	0	0	0	0	0	0	0	0	0	0	0	0	0
0	0	0	0	0	0	0	0	0	0	0	0	0	0	0	0	0	0	0	0	0	0	0	0	0	0	0	0	0	0	0
0	0	0	0	0	0	0	0	0	0	0	0	0	0	0	0	0	0	0	0	0	0	0	0	0	0	0	0	0	0	0
0	0	0	0	0	0	0	0	0	0	0	0	0	0	0	0	0	0	0	0	0	0	0	0	0	0	0	0	0	0	0
0	0	0	0	0	0	0	0	0	0	0	0	0	0	0	0	0	0	0	0	0	0	0	0	0	0	0	0	0	0	0
0	0	0	0	0	0	0	0	0	0	0	0	0	0	0	0	0	0	0	0	0	0	0	0	0	0	0	0	0	0	0
0	0	0	0	0	0	0	0	0	0	0	0	0	0	0	0	0	0	0	0	0	0	0	0	0	0	0	0	0	0	0
0	0	0	0	0	0	0	0	0	0	0	0	0	0	0	0	0	0	0	0	0	0	0	0	0	0	0	0	0	0	0
0	0	0	0	0	0	0	0	0	0	0	0	0	0	0	0	0	0	0	0	0	0	0	0	0	0	0	0	0	0	0
0	0	0	0	0	0	0	0	0	0	0	0	0	0	0	0	0	0	0	0	0	0	0	0	0	0	0	0	0	0	0
0	0	0	0	0	0	0	0	0	0	0	0	0	0	0	0	0	0	0	0	0	0	0	0	0	0	0	0	0	0	0
0	0	0	0	0	0	0	0	0	0	0	0	0	0	0	0	0	0	0	0	0	0	0	0	0	0	0	0	0	0	0
0	0	0	0	0	0	0	0	0	0	0	0	0	0	0	0	0	0	0	0	0	0	0	0	0	0	0	0	0	0	0
0	0	0	0	0	0	0	0	0	0	0	0	0	0	0	0	0	0	0	0	0	0	0	0	0	0	0	0	0	0	0
0	0	0	0	0	0	0	0	0	0	0	0	0	0	0	0	0	0	0	0	0	0	0	0	0	0	0	0	0	0	0
0	0	0	0	0	0	0	0	0	0	0	0	0	0	0	0	0	0	0	0	0	0	0	0	0	0	0	0	0	0	0
0	0	0	0	0	0	0	0	0	0	0	0	0	0	0	0	0	0	0	0	0	0	0	0	0	0	0	0	0	0	0
0	0	0	0	0	0	0	0	0	0	0	0	0	0	0	0	0	0	0	0	0	0	0	0	0	0	0	0	0	0	0
0	0	0	0	0	0	0	0	0	0	0	0	0	0	0	0	0	0	0	0	0	0	0	0	0	0	0	0	0	0	0
0	0	0	0	0	0	0	0	0	0	0	0	0	0	0	0	0	0	0	0	0	0	0	0	0	0	0	0	0	0	0
0	0	0	0	0	0	0	0	0	0	0	0	0	0	0	0	0	0	0	0	0	0	0	0	0	0	0	0	0	0	0
0	0	0	0	0	0	0	0	0	0	0	0	0	0	0	0	0	0	0	0	0	0	0	0	0	0	0	0	0	0	0
0	0	0	0	0	0	0	0	0	0	0	0	0	0	0	0	0	0	0	0	0	0	0	0	0	0	0	0	0	0	0
0	0	0	0	0	0	0	0	0	0	0	0	0	0	0	0	0	0	0	0	0	0	0	0	0	0	0	0	0	0	0
0	0	0	0	0	0	0	0	0	0	0	0	0	0	0	0	0	0	0	0	0	0	0	0	0	0	0	0	0	0	0
0	0	0	0	0	0	0	0	0	0	0	0	0	0	0	0	0	0	0	0	0	0	0	0	0	0	0	0	0	0	0
0	0	0	0	0	0	0	0	0	0	0	0	0	0	0	0	0	0	0	0	0	0	0	0	0	0	0	0	0	0	0
0	0	0	0	0	0	0	0	0	0	0	0	0	0	0	0	0	0	0	0	0	0	0	0	0	0	0	0	0	0	0
0	0	0	0	0	0	0	0	0	0	0	0	0	0	0	0	0	0	0	0	0	0	0	0	0	0	0	0	0	0	0
0	0	0	0	0	0	0	0	0	0	0	0	0	0	0	0	0	0	0	0	0	0	0	0	0	0	0	0	0	0	0
0	0	0	0	0	0	0	0	0	0	0	0	0	0	0	0	0	0	0	0	0	0	0	0	0	0	0	0	0	0	0
0	0	0	0	0	0	0	0	0	0	0	0	0	0	0	0	0	0	0	0	0	0	0	0	0	0	0	0	0	0	0
0	0	0	0	0	0	0	0	0	0	0	0	0	0	0	0	0	0	0	0	0	0	0	0	0	0	0	0	0	0	0
0	0	0	0	0	0	0	0	0	0	0	0	0	0	0	0	0	0	0	0	0	0	0	0	0	0	0	0	0	0	0
0	0	0	0	0	0	0	0	0	0	0	0	0	0	0	0	0	0	0	0	0	0	0	0	0	0	0	0	0	0	0
0	0	0	0	0	0	0	0	0	0	0	0	0	0	0	0	0	0	0	0	0	0	0	0	0	0	0	0	0	0	0
0	0	0	0	0	0	0	0	0	0	0	0	0	0	0	0	0	0	0	0	0	0	0	0	0	0	0	0	0	0	0
0	0	0	0	0	0	0	0	0	0	0	0	0	0	0	0	0	0	0	0	0	0	0	0	0	0	0	0	0	0	0
0	0	0	0	0	0	0	0	0	0	0	0	0	0	0	0	0	0	0	0	0	0	0	0	0	0	0	0	0	0	0
0	0	0	0	0	0	0	0	0	0	0	0	0	0	0	0	0	0	0	0	0	0	0	0	0	0	0	0	0	0	0
0	0	0	0	0	0	0	0	0	0	0	0	0	0	0	0	0	0	0	0	0	0	0	0	0	0	0	0	0	0	0
0	0	0	0	0	0	0	0	0	0	0	0	0	0	0	0	0	0	0	0	0	0	0	0	0	0	0	0	0	0	0
0	0	0	0	0	0	0	0	0	0	0	0	0	0	0	0	0	0	0	0	0	0	0	0	0	0	0	0	0	0	0
0	0	0	0	0	0	0	0	0	0	0	0	0	0	0	0	0	0	0	0	0	0	0	0	0	0	0	0	0	0	0
0	0	0	0	0	0	0	0	0	0	0	0	0	0	0	0	0	0	0	0	0	0	0	0	0	0	0	0	0	0	0
0	0	0	0	0	0	0	0	0	0	0	0	0	0	0	0	0	0	0	0	0	0	0	0	0	0	0	0	0	0	0
0	0	0	0	0	0	0	0	0	0	0	0	0	0	0	0	0	0	0	0	0	0	0	0	0	0	0	0	0	0	0
0	0	0	0	0	0	0	0	0	0	0	0	0	0	0	0	0	0	0	0	0	0	0	0	0	0	0	0	0	0	0
0	0	0	0	0	0	0	0	0	0	0	0	0	0	0	0	0	0	0	0	0	0	0	0	0	0	0	0	0	0	0
0	0	0	0	0	0	0	0	0	0	0	0	0	0	0	0	0	0	0	0	0	0	0	0	0	0	0	0	0	0	0
0	0	0	0	0	0	0	0	0	0	0	0	0	0	0	0	0	0	0	0	0	0	0	0	0	0	0	0	0	0	0
0	0	0	0	0	0	0	0	0	0	0	0	0	0	0	0	0	0	0	0	0	0	0	0	0	0	0	0	0	0	0
0	0	0	0	0	0	0	0	0	0	0	0	0	0	0	0	0	0	0	0	0	0	0	0	0	0	0	0	0	0	0
0	0	0	0	0	0	0	0	0	0	0	0	0	0	0	0	0	0	0	0	0	0	0	0	0	0	0	0	0	0	0
0	0	0	0	0	0	0	0	0	0	0	0	0	0	0	0	0	0	0	0	0	0	0	0	0	0	0	0	0	0	0
0	0	0	0	0	0	0	0	0	0	0	0	0	0	0	0	0	0	0	0	0	0	0	0	0	0	0	0	0	0	0
0	0	0	0	0	0	0	0	0	0	0	0	0	0	0	0	0	0	0	0	0	0	0	0	0	0	0	0	0	0	0
0	0	0	0	0	0	0	0	0	0	0	0	0	0	0	0	0	0	0	0	0	0	0	0	0	0	0	0	0	0	0
0	0	0	0	0	0	0	0	0	0	0	0	0	0	0	0	0	0	0	0	0	0	0	0	0	0	0	0	0	0	0
0	0	0	0	0	0	0	0	0	0	0	0	0	0	0	0	0	0	0	0	0	0	0	0	0	0	0	0	0	0	0
0	0	0	0	0	0	0	0	0	0	0	0	0	0	0	0	0	0	0	0	0	0	0	0	0	0	0	0	0	0	0
0	0	0	0	0	0	0	0	0	0	0	0	0	0	0	0	0	0	0	0	0	0	0	0	0	0	0	0	0	0	0
0	0	0	0	0	0	0	0	0	0	0	0	0	0	0	0	0	0	0	0	0	0	0	0	0	0	0	0	0	0	0
0	0	0	0	0	0	0	0	0	0	0	0	0	0	0	0	0	0	0	0	0	0	0	0	0	0	0	0	0	0	0
0	0	0	0	0	0	0	0	0	0	0	0	0	0	0	0	0	0	0	0	0	0	0	0	0	0	0	0	0	0	0
0	0	0	0	0	0	0	0	0	0	0	0	0	0	0	0	0	0	0	0	0	0	0	0	0	0	0	0	0	0	0
0	0	0	0	0	0	0	0	0	0	0	0	0	0	0	0	0	0	0	0	0	0	0	0	0	0	0	0	0	0	0
0	0	0	0	0	0	0	0	0	0	0	0	0	0	0	0	0	0	0	0	0	0	0	0	0	0	0	0	0	0	0
0	0	0	0	0	0	0	0	0	0	0	0	0	0	0	0	0	0	0	0	0	0	0	0	0	0	0	0	0	0	0
0	0	0	0	0	0	0	0	0	0	0	0	0	0	0	0	0	0	0	0	0	0	0	0	0	0	0	0	0	0	0
0	0	0	0	0	0	0	0	0	0	0	0	0	0	0	0	0	0	0	0	0	0	0	0	0	0	0	0	0	0	0
0	0	0	0	0	0	0	0	0	0	0	0	0	0	0	0	0	0	0	0	0	0	0	0	0	0	0	0	0	0	0
0	0	0	0	0	0	0	0	0	0	0	0	0	0	0	0	0	0	0	0	0	0	0	0	0	0	0	0	0	0	0
0	0	0	0	0	0	0	0	0	0	0	0	0	0	0	0	0	0	0	0	0	0	0	0	0	0	0	0	0	0	0
0	0	0	0	0	0	0	0	0	0	0	0	0	0	0	0	0	0	0	0	0	0	0	0	0	0	0	0	0	0	0
0	0	0	0	0	0	0	0	0	0	0	0	0	0	0	0	0	0	0	0	0	0	0	0	0	0	0	0	0	0	0
0	0	0	0	0	0	0	0	0	0	0	0	0	0	0	0	0	0	0	0	0	0	0	0	0	0	0	0	0	0	0
0	0	0	0	0	0	0	0	0	0	0	0	0	0	0	0	0	0	0	0	0	0	0	0	0	0	0	0	0	0	0
0	0	0	0	0	0	0	0	0	0	0	0	0	0	0	0	0	0	0	0	0	0	0	0	0	0	0	0	0	0	0
0	0	0	0	0	0	0	0	0	0	0	0	0	0	0	0	0	0	0	0	0	0	0	0	0	0	0	0	0	0	0
0	0	0	0	0	0	0	0	0	0	0	0	0	0	0	0	0	0	0	0	0	0	0	0	0	0	0	0	0	0	0
0	0	0	0	0	0	0	0	0	0	0	0	0	0	0	0	0	0	0	0	0	0	0	0	0	0	0	0	0	0	0
0	0	0	0	0	0	0	0	0	0	0	0	0	0	0	0	0	0	0	0	0	0	0	0	0	0	0	0	0	0	0
0	0	0	0	0	0	0	0	0	0	0	0	0	0	0	0	0	0	0	0	0	0	0	0	0	0	0	0	0	0	0
0	0	0	0	0	0	0	0	0	0	0	0	0	0	0	0	0	0	0	0	0	0	0	0	0	0	0	0	0	0	0
0	0	0	0	0	0	0	0	0	0	0	0	0	0	0	0	0	0	0	0	0	0	0	0	0	0	0	0	0	0	0
0	0	0	0	0	0	0	0	0	0	0	0	0	0	0	0	0	0	0	0	0	0	0	0	0	0	0	0	0	0	0
0	0	0	0	0	0	0	0	0	0	0	0	0	0	0	0	0	0	0	0	0	0	0	0	0	0	0	0	0	0	0
0	0	0	0	0	0	0	0	0	0	0	0	0	0	0	0	0	0	0	0	0	0	0	0	0	0	0	0	0	0	0
0	0	0	0	0	0	0	0	0	0	0	0	0	0	0	0	0	0	0	0	0	0	0	0	0	0	0	0	0	0	0
0	0	0	0	0	0	0	0	0	0	0	0	0	0	0	0	0	0	0	0	0	0	0	0	0	0	0	0	0	0	0
0	0	0	0	0	0	0	0	0	0	0	0	0	0	0	0	0	0	0	0	0	0	0	0	0	0	0	0	0	0	0
0	0	0	0	0	0	0	0	0	0	0	0	0	0	0	0	0	0	0	0	0	0	0	0	0	0	0	0	0	0	0
0	0	0	0	0	0	0	0	0	0	0	0	0	0	0	0	0	0	0	0	0	0	0	0	0	0	0	0	0	0	0
0	0	0	0	0	0	0	0	0	0	0	0	0	0	0	0	0	0	0	0	0	0	0	0	0	0	0	0	0	0	0
0	0	0	0	0	0	0	0	0	0	0	0	0	0	0	0	0	0	0	0	0	0	0	0	0	0	0	0	0	0	0
0	0	0	0	0	0	0	0	0	0	0	0	0	0	0	0	0	0	0	0	0	0	0	0	0	0	0	0	0	0	0
0	0	0	0	0	0	0	0	0	0	0	0	0	0	0	0	0	0	0	0	0	0	0	0	0	0	0	0	0	0	0
0	0	0	0	0	0	0	0	0	0	0	0	0	0	0	0	0	0	0	0	0	0	0	0	0	0	0	0	0	0	0
0	0	0	0	0	0	0	0	0	0	0	0	0	0	0	0	0	0	0	0	0	0	0	0	0	0	0	0	0	0	0
0	0	0	0	0	0	0	0	0	0	0	0	0	0	0	0	0	0	0	0	0	0	0	0	0	0	0	0	0	0	0
0	0	0	0	0	0	0	0	0	0	0	0	0	0	0	0	0	0	0	0	0	0	0	0	0	0	0	0	0	0	0
0	0	0	0	0	0	0	0	0	0	0	0	0	0	0	0	0	0	0	0	0	0	0	0	0	0	0	0	0	0	0
0	0	0	0	0	0	0	0	0	0	0	0	0	0	0	0	0	0	0	0	0	0	0	0	0	0	0	0	0	0	0
0	0	0	0	0	0	0	0	0	0	0	0	0	0	0	0	0	0	0	0	0	0	0	0	0	0	0	0	0	0	0
0	0	0	0	0	0	0	0	0	0	0	0	0	0	0	0	0	0	0	0	0	0	0	0	0	0	0	0	0	0	0
0	0	0	0	0	0	0	0	0	0	0	0	0	0	0	0	0	0	0	0	0	0	0	0	0	0	0	0	0	0	0
0	0	0	0	0	0	0	0	0	0	0	0	0	0	0	0	0	0	0	0	0	0	0	0	0	0	0	0	0	0	0
0	0	0	0	0	0	0	0	0	0	0	0	0	0	0	0	0	0	0	0	0	0	0	0	0	0	0	0	0	0	0
0	0	0	0	0	0	0	0	0	0	0	0	0	0	0	0	0	0	0	0	0	0	0	0	0	0	0	0	0	0	0
0	0	0	0	0	0	0	0	0	0	0	0	0	0	0	0	0	0	0	0	0	0	0	0	0	0	0	0	0	0	0
0	0	0	0	0	0	0	0	0	0	0	0	0	0	0	0	0	0	0	0	0	0	0	0	0	0	0	0	0	0	0
0	0	0	0	0	0	0	0	0	0	0	0	0	0	0	0	0	0	0	0	0	0	0	0	0	0	0	0	0	0	0
0	0	0	0	0	0	0	0	0	0	0	0	0	0	0	0	0	0	0	0	0	0	0	0	0	0	0	0	0	0	0
0	0	0	0	0	0	0	0	0	0	0	0	0	0	0	0	0	0	0	0	0	0	0	0	0	0	0	0	0	0	0
0	0	0	0	0	0	0	0	0	0	0	0	0	0	0	0	0	0	0	0	0	0	0	0	0	0	0	0	0	0	0
0	0	0	0	0	0	0	0	0	0	0	0	0	0	0	0	0	0	0	0	0	0	0	0	0	0	0	0	0	0	0
0	0	0	0	0	0	0	0	0	0	0	0	0	0	0	0	0	0	0	0	0	0	0	0	0	0	0	0	0	0	0
0	0	0	0	0	0	0	0	0	0	0	0	0	0	0	0	0	0	0	0	0	0	0	0	0	0	0	0	0	0	0
0	0	0	0	0	0	0	0	0	0	0	0	0	0	0	0	0	0	0	0	0	0	0	0	0	0	0	0	0	0	0
0	0	0	0	0	0	0	0	0	0	0	0	0	0	0	0	0	0	0	0	0	0	0	0	0	0	0	0	0	0	0
0	0	0	0	0	0	0	0	0	0	0	0	0	0	0	0	0	0	0	0	0	0	0	0	0	0	0	0	0	0	0
0	0	0	0	0	0	0	0	0	0	0	0	0	0	0	0	0	0	0	0	0	0	0	0	0	0	0	0	0	0	0
0	0	0	0	0	0	0	0	0	0	0	0	0	0	0	0	0	0	0	0	0	0	0	0	0	0	0	0	0	0	0
0	0	0	0	0	0	0	0	0	0	0	0	0	0	0	0	0	0	0	0	0	0	0	0	0	0	0	0	0	0	0
0	0	0	0	0	0	0	0	0	0	0	0	0	0	0	0	0	0	0	0	0	0	0	0	0	0	0	0	0	0	0
0	0	0	0	0	0	0	0	0	0	0	0	0	0	0	0	0	0	0	0	0	0	0	0	0	0	0	0	0	0	0
0	0	0	0	0	0	0	0	0	0	0	0	0	0	0	0	0	0	0	0	0	0	0	0	0	0	0	0	0	0	0
0	0	0	0	0	0	0	0	0	0	0	0	0	0	0	0	0	0	0	0	0	0	0	0	0	0	0	0	0	0	0
0	0	0	0	0	0	0	0	0	0	0	0	0	0	0	0	0	0	0	0	0	0	0	0	0	0	0	0	0	0	0
0	0	0	0	0	0	0	0	0	0	0	0	0	0	0	0	0	0	0	0	0	0	0	0	0	0	0	0	0	0	0
0	0	0	0	0	0	0	0	0	0	0	0	0	0	0	0	0	0	0	0	0	0	0	0	0	0	0	0	0	0	0
0	0	0	0	0	0	0	0	0	0	0	0	0	0	0	0	0	0	0	0	0	0	0	0	0	0	0	0	0	0	0
0	0	0	0	0	0	0	0	0	0	0	0	0	0	0	0	0	0	0	0	0	0	0	0	0	0	0	0	0	0	0
0	0	0	0	0	0	0	0	0	0	0	0	0	0	0	0	0	0	0	0	0	0	0	0	0	0	0	0	0	0	0
0	0	0	0	0	0	0	0	0	0	0	0	0	0	0	0	0	0	0	0	0	0	0	0	0	0	0	0	0	0	0
0	0	0	0	0	0	0	0	0	0	0	0	0	0	0	0	0	0	0	0	0	0	0	0	0	0	0	0	0	0	0
0	0	0	0	0	0	0	0	0	0	0	0	0	0	0	0	0	0	0	0	0	0	0	0	0	0	0	0	0	0	0
0	0	0	0	0	0	0	0	0	0	0	0	0	0	0	0	0	0	0	0	0	0	0	0	0	0	0	0	0	0	0
0	0	0	0	0	0	0	0	0	0	0	0	0	0	0	0	0	0	0	0	0	0	0	0	0	0	0	0	0	0	0
0	0	0	0	0	0	0	0	0	0	0	0	0	0	0	0	0	0	0	0	0	0	0	0	0	0	0	0	0	0	0
0	0	0	0	0	0	0	0	0	0	0	0	0	0	0	0	0	0	0	0	0	0	0	0	0	0	0	0	0	0	0
0	0	0	0	0	0	0	0	0	0	0	0	0	0	0	0	0	0	0	0	0	0	0	0	0	0	0	0	0	0	0
0	0	0	0	0	0	0	0	0	0	0	0	0	0	0	0	0	0	0	0	0	0	0	0	0	0	0	0	0	0	0
0	0	0	0	0	0	0	0	0	0	0	0	0	0	0	0	0	0	0	0	0	0	0	0	0	0	0	0	0	0	0
0	0	0	0	0	0	0	0	0	0	0	0	0	0	0	0	0	0	0	0	0	0	0	0	0	0	0	0	0	0	0
0	0	0	0	0	0	0	0	0	0	0	0	0	0	0	0	0	0	0	0	0	0	0	0	0	0	0	0	0	0	0
0	0	0	0	0	0	0	0	0	0	0	0	0	0	0	0	0	0	0	0	0	0	0	0	0	0	0	0	0	0	0
0	0	0	0	0	0	0	0	0	0	0	0	0	0	0	0	0	0	0	0	0	0	0	0	0	0	0	0	0	0	0
0	0	0	0	0	0	0	0	0	0	0	0	0	0	0	0	0	0	0	0	0	0	0	0	0	0	0	0	0	0	0
0	0	0	0	0	0	0	0	0	0	0	0	0	0	0	0	0	0	0	0	0	0	0	0	0	0	0	0	0	0	0
0	0	0	0	0	0	0	0	0	0	0	0	0	0	0	0	0	0	0	0	0	0	0	0	0	0	0	0	0	0	0
0	0	0	0	0	0	0	0	0	0	0	0	0	0	0	0	0	0	0	0	0	0	0	0	0	0	0	0	0	0	0
0	0	0	0	0	0	0	0	0	0	0	0	0	0	0	0	0	0	0	0	0	0	0	0	0	0	0	0	0	0	0
0	0	0	0	0	0	0	0	0	0	0	0	0	0	0	0	0	0	0	0	0	0	0	0	0	0	0	0	0	0	0
0	0	0	0	0	0	0	0	0	0	0	0	0	0	0	0	0	0	0	0	0	0	0	0	0	0	0	0	0	0	0
0	0	0	0	0	0	0	0	0	0	0	0	0	0	0	0	0	0	0	0	0	0	0	0	0	0	0	0	0	0	0
0	0	0	0	0	0	0	0	0	0	0	0	0	0	0	0	0	0	0	0	0	0	0	0	0	0	0	0	0	0	0
0	0	0	0	0	0	0	0	0	0	0	0	0	0	0	0	0	0	0	0	0	0	0	0	0	0	0	0	0	0	0
0	0	0	0	0	0	0	0	0	0	0	0	0	0	0	0	0	0	0	0	0	0	0	0	0	0	0	0	0	0	0
0	0	0	0	0	0	0	0	0	0	0	0	0	0	0	0	0	0	0	0	0	0	0	0	0	0	0	0	0	0	0
0	0	0	0	0	0	0	0	0	0	0	0	0	0	0	0	0	0	0	0	0	0	0	0	0	0	0	0	0	0	0
0	0	0	0	0	0	0	0	0	0	0	0	0	0	0	0	0	0	0	0	0	0	0	0	0	0	0	0	0	0	0
0	0	0	0	0	0	0	0	0	0	0	0	0	0	0	0	0	0	0	0	0	0	0	0	0	0	0	0	0	0	0
0	0	0	0	0	0	0	0	0	0	0	0	0	0	0	0	0	0	0	0	0	0	0	0	0	0	0	0	0	0	0
0	0	0	0	0	0	0	0	0	0	0	0	0	0	0	0	0	0	0	0	0	0	0	0	0	0	0	0	0	0	0
0	0	0	0	0	0	0	0	0	0	0	0	0	0	0	0	0	0	0	0	0	0	0	0	0	0	0	0	0	0	0
0	0	0	0	0	0	0	0	0	0	0	0	0	0	0	0	0	0	0	0	0	0	0	0	0	0	0	0	0	0	0
0	0	0	0	0	0	0	0	0	0	0	0	0	0	0	0	0	0	0	0	0	0	0	0	0	0	0	0	0	0	0
0	0	0	0	0	0	0	0	0	0	0	0	0	0	0	0	0	0	0	0	0	0	0	0	0	0	0	0	0	0	0
0	0	0	0	0	0	0	0	0	0	0	0	0	0	0	0	0	0	0	0	0	0	0	0	0	0	0	0	0	0	0
0	0	0	0	0	0	0	0	0	0	0	0	0	0	0	0	0	0	0	0	0	0	0	0	0	0	0	0	0	0	0
0	0	0	0	0	0	0	0	0	0	0	0	0	0	0	0	0	0	0	0	0	0	0	0	0	0	0	0	0	0	0
0	0	0	0	0	0	0	0	0	0	0	0	0	0	0	0	0	0	0	0	0	0	0	0	0	0	0	0	0	0	0
0	0	0	0	0	0	0	0	0	0	0	0	0	0	0	0	0	0	0	0	0	0	0	0	0	0	0	0	0	0	0
0	0	0	0	0	0	0	0	0	0	0	0	0	0	0	0	0	0	0	0	0	0	0	0	0	0	0	0	0	0	0
0	0	0	0	0	0	0	0	0	0	0	0	0	0	0	0	0	0	0	0	0	0	0	0	0	0	0	0	0	0	0
0	0	0	0	0	0	0	0	0	0	0	0	0	0	0	0	0	0	0	0	0	0	0	0	0	0	0	0	0	0	0
0	0	0	0	0	0	0	0	0	0	0	0	0	0	0	0	0	0	0	0	0	0	0	0	0	0	0	0	0	0	0
0	0	0	0	0	0	0	0	0	0	0	0	0	0	0	0	0	0	0	0	0	0	0	0	0	0	0	0	0	0	0
0	0	0	0	0	0	0	0	0	0	0	0	0	0	0	0	0	0	0	0	0	0	0	0	0	0	0	0	0	0	0
0	0	0	0	0	0	0	0	0	0	0	0	0	0	0	0	0	0	0	0	0	0	0	0	0	0	0	0	0	0	0
0	0	0	0	0	0	0	0	0	0	0	0	0	0	0	0	0	0	0	0	0	0	0	0	0	0	0	0	0	0	0
0	0	0	0	0	0	0	0	0	0	0	0	0	0	0	0	0	0	0	0	0	0	0	0	0	0	0	0	0	0	0
0	0	0	0	0	0	0	0	0	0	0	0	0	0	0	0	0	0	0	0	0	0	0	0	0	0	0	0	0	0	0
0	0	0	0	0	0	0	0	0	0	0	0	0	0	0	0	0	0	0	0	0	0	0	0	0	0	0	0	0	0	0
0	0	0	0	0	0	0	0	0	0	0	0	0	0	0	0	0	0	0	0	0	0	0	0	0	0	0	0	0	0	0
0	0	0	0	0	0	0	0	0	0	0	0	0	0	0	0	0	0	0	0	0	0	0	0	0	0	0	0	0	0	0
0	0	0	0	0	0	0	0	0	0	0	0	0	0	0	0	0	0	0	0	0	0	0	0	0	0	0	0	0	0	0
0	0	0	0	0	0	0	0	0	0	0	0	0	0	0	0	0	0	0	0	0	0	0	0	0	0	0	0	0	0	0
0	0	0	0	0	0	0	0	0	0	0	0	0	0	0	0	0	0	0	0	0	0	0	0	0	0	0	0	0	0	0
0	0	0	0	0	0	0	0	0	0	0	0	0	0	0	0	0	0	0	0	0	0	0	0	0	0	0	0	0	0	0
0	0	0	0	0	0	0	0	0	0	0	0	0	0	0	0	0	0	0	0	0	0	0	0	0	0	0	0	0	0	0
0	0	0	0	0	0	0	0	0	0	0	0	0	0	0	0	0	0	0	0	0	0	0	0	0	0	0	0	0	0	0
0	0	0	0	0	0	0	0	0	0	0	0	0	0	0	0	0	0	0	0	0	0	0	0	0	0	0	0	0	0	0
0	0	0	0	0	0	0	0	0	0	0	0	0	0	0	0	0	0	0	0	0	0	0	0	0	0	0	0	0	0	0
0	0	0	0	0	0	0	0	0	0	0	0	0	0	0	0	0	0	0	0	0	0	0	0	0	0	0	0	0	0	0
0	0	0	0	0	0	0	0	0	0	0	0	0	0	0	0	0	0	0	0	0	0	0	0	0	0	0	0	0	0	0
0	0	0	0	0	0	0	0	0	0	0	0	0	0	0	0	0	0	0	0	0	0	0	0	0	0	0	0	0	0	0
0	0	0	0	0	0	0	0	0	0	0	0	0	0	0	0	0	0	0	0	0	0	0	0	0	0	0	0	0	0	0
0	0	0	0	0	0	0	0	0	0	0	0	0	0	0	0	0	0	0	0	0	0	0	0	0	0	0	0	0	0	0
0	0	0	0	0	0	0	0	0	0	0	0	0	0	0	0	0	0	0	0	0	0	0	0	0	0	0	0	0	0	0
0	0	0	0	0	0	0	0	0	0	0	0	0	0	0	0	0	0	0	0	0	0	0	0	0	0	0	0	0	0	0
0	0	0	0	0	0	0	0	0	0	0	0	0	0	0	0	0	0	0	0	0	0	0	0	0	0	0	0	0	0	0
0	0	0	0	0	0	0	0	0	0	0	0	0	0	0	0	0	0	0	0	0	0	0	0	0	0	0	0	0	0	0
0	0	0	0	0	0	0	0	0	0	0	0	0	0	0	0	0	0	0	0	0	0	0	0	0	0	0	0	0	0	0
0	0	0	0	0	0	0	0	0	0	0	0	0	0	0	0	0	0	0	0	0	0	0	0	0	0	0	0	0	0	0
0	0	0	0	0	0	0	0	0	0	0	0	0	0	0	0	0	0	0	0	0	0	0	0	0	0	0	0	0	0	0
0	0	0	0	0	0	0	0	0	0	0	0	0	0	0	0	0	0	0	0	0	0	0	0	0	0	0	0	0	0	0
0	0	0	0	0	0	0	0	0	0	0	0	0	0	0	0	0	0	0	0	0	0	0	0	0	0	0	0	0	0	0
0	0	0	0	0	0	0	0	0	0	0	0	0	0	0	0	0	0	0	0	0	0	0	0	0	0	0	0	0	0	0
0	0	0	0	0	0	0	0	0	0	0	0	0	0	0	0	0	0	0	0	0	0	0	0	0	0	0	0	0	0	0
0	0	0	0	0	0	0	0	0	0	0	0	0	0	0	0	0	0	0	0	0	0	0	0	0	0	0	0	0	0	0
0	0	0	0	0	0	0	0	0	0	0	0	0	0	0	0	0	0	0	0	0	0	0	0	0	0	0	0	0	0	0
0	0	0	0	0	0	0	0	0	0	0	0	0	0	0	0	0	0	0	0	0	0	0	0	0	0	0	0	0	0	0
0	0	0	0	0	0	0	0	0	0	0	0	0	0	0	0	0	0	0	0	0	0	0	0	0	0	0	0	0	0	0
0	0	0	0	0	0	0	0	0	0	0	0	0	0	0	0	0	0	0	0	0	0	0	0	0	0	0	0	0	0	0
0	0	0	0	0	0	0	0	0	0	0	0	0	0	0	0	0	0	0	0	0	0	0	0	0	0	0	0	0	0	0
0	0	0	0	0	0	0	0	0	0	0	0	0	0	0	0	0	0	0	0	0	0	0	0	0	0	0	0	0	0	0
0	0	0	0	0	0	0	0	0	0	0	0	0	0	0	0	0	0	0	0	0	0	0	0	0	0	0	0	0	0	0
0	0	0	0	0	0	0	0	0	0	0	0	0	0	0	0	0	0	0	0	0	0	0	0	0	0	0	0	0	0	0
0	0	0	0	0	0	0	0	0	0	0	0	0	0	0	0	0	0	0	0	0	0	0	0	0	0	0	0	0	0	0
0	0	0	0	0	0	0	0	0	0	0	0	0	0	0	0	0	0	0	0	0	0	0	0	0	0	0	0	0	0	0
0	0	0	0	0	0	0	0	0	0	0	0	0	0	0	0	0	0	0	0	0	0	0	0	0	0	0	0	0	0	0
0	0	0	0	0	0	0	0	0	0	0	0	0	0	0	0	0	0	0	0	0	0	0	0	0	0	0	0	0	0	0
0	0	0	0	0	0	0	0	0	0	0	0	0	0	0	0	0	0	0	0	0	0	0	0	0	0	0	0	0	0	0
0	0	0	0	0	0	0	0	0	0	0	0	0	0	0	0	0	0	0	0	0	0	0	0	0	0	0	0	0	0	0
0	0	0	0	0	0	0	0	0	0	0	0	0	0	0	0	0	0	0	0	0	0	0	0	0	0	0	0	0	0	0
0	0	0	0	0	0	0	0	0	0	0	0	0	0	0	0	0	0	0	0	0	0	0	0	0	0	0	0	0	0	0
0	0	0	0	0	0	0	0	0	0	0	0	0	0	0	0	0	0	0	0	0	0	0	0	0	0	0	0	0	0	0
0	0	0	0	0	0	0	0	0	0	0	0	0	0	0	0	0	0	0	0	0	0	0	0	0	0	0	0	0	0	0
0	0	0	0	0	0	0	0	0	0	0	0	0	0	0	0	0	0	0	0	0	0	0	0	0	0	0	0	0	0	0
0	0	0	0	0	0	0	0	0	0	0	0	0	0	0	0	0	0	0	0	0	0	0	0	0	0	0	0	0	0	0
0	0	0	0	0	0	0	0	0	0	0	0	0	0	0	0	0	0	0	0	0	0	0	0	0	0	0	0	0	0	0
0	0	0	0	0	0	0	0	0	0	0	0	0	0	0	0	0	0	0	0	0	0	0	0	0	0	0	0	0	0	0
0	0	0	0	0	0	0	0	0	0	0	0	0	0	0	0	0	0	0	0	0	0	0	0	0	0	0	0	0	0	0
0	0	0	0	0	0	0	0	0	0	0	0	0	0	0	0	0	0	0	0	0	0	0	0	0	0	0	0	0	0	0
0	0	0	0	0	0	0	0	0	0	0	0	0	0	0	0	0	0	0	0	0	0	0	0	0	0	0	0	0	0	0
0	0	0	0	0	0	0	0	0	0	0	0	0	0	0	0	0	0	0	0	0	0	0	0	0	0	0	0	0	0	0
0	0	0	0	0	0	0	0	0	0	0	0	0	0	0	0	0	0	0	0	0	0	0	0	0	0	0	0	0	0	0
0	0	0	0	0	0	0	0	0	0	0	0	0	0	0	0	0	0	0	0	0	0	0	0	0	0	0	0	0	0	0
0	0	0	0	0	0	0	0	0	0	0	0	0	0	0	0	0	0	0	0	0	0	0	0	0	0	0	0	0	0	0
0	0	0	0	0	0	0	0	0	0	0	0	0	0	0	0	0	0	0	0	0	0	0	0	0	0	0	0	0	0	0
0	0	0	0	0	0	0	0	0	0	0	0	0	0	0	0	0	0	0	0	0	0	0	0	0	0	0	0	0	0	0
0	0	0	0	0	0	0	0	0	0	0	0	0	0	0	0	0	0	0	0	0	0	0	0	0	0	0	0	0	0	0
0	0	0	0	0	0	0	0	0	0	0	0	0	0	0	0	0	0	0	0	0	0	0	0	0	0	0	0	0	0	0
0	0	0	0	0	0	0	0	0	0	0	0	0	0	0	0	0	0	0	0	0	0	0	0	0	0	0	0	0	0	0
0	0	0	0	0	0	0	0	0	0	0	0	0	0	0	0	0	0	0	0	0	0	0	0	0	0	0	0	0	0	0
0	0	0	0	0	0	0	0	0	0	0	0	0	0	0	0	0	0	0	0	0	0	0	0	0	0	0	0	0	0	0
0	0	0	0	0	0	0	0	0	0	0	0	0	0	0	0	0	0	0	0	0	0	0	0	0	0	0	0	0	0	0
0	0	0	0	0	0	0	0	0	0	0	0	0	0	0	0	0	0	0	0	0	0	0	0	0	0	0	0	0	0	0
0	0	0	0	0	0	0	0	0	0	0	0	0	0	0	0	0	0	0	0	0	0	0	0	0	0	0	0	0	0	0
0	0	0	0	0	0	0	0	0	0	0	0	0	0	0	0	0	0	0	0	0	0	0	0	0	0	0	0	0	0	0
0	0	0	0	0	0	0	0	0	0	0	0	0	0	0	0	0	0	0	0	0	0	0	0	0	0	0	0	0	0	0
0	0	0	0	0	0	0	0	0	0	0	0	0	0	0	0	0	0	0	0	0	0	0	0	0	0	0	0	0	0	0
0	0	0	0	0	0	0	0	0	0	0	0	0	0	0	0	0	0	0	0	0	0	0	0	0	0	0	0	0	0	0
0	0	0	0	0	0	0	0	0	0	0	0	0	0	0	0	0	0	0	0	0	0	0	0	0	0	0	0	0	0	0
0	0	0	0	0	0	0	0	0	0	0	0	0	0	0	0	0	0	0	0	0	0	0	0	0	0	0	0	0	0	0
0	0	0	0	0	0	0	0	0	0	0	0	0	0	0	0	0	0	0	0	0	0	0	0	0	0	0	0	0	0	0
0	0	0	0	0	0	0	0	0	0	0	0	0	0	0	0	0	0	0	0	0	0	0	0	0	0	0	0	0	0	0
0	0	0	0	0	0	0	0	0	0	0	0	0	0	0	0	0	0	0	0	0	0	0	0	0	0	0	0	0	0	0
0	0	0	0	0	0	0	0	0	0	0	0	0	0	0	0	0	0	0	0	0	0	0	0	0	0	0	0	0	0	0
0	0	0	0	0	0	0	0	0	0	0	0	0	0	0	0	0	0	0	0	0	0	0	0	0	0	0	0	0	0	0
0	0	0	0	0	0	0	0	0	0	0	0	0	0	0	0	0	0	0	0	0	0	0	0	0	0	0	0	0	0	0
0	0	0	0	0	0	0	0	0	0	0	0	0	0	0	0	0	0	0	0	0	0	0	0	0	0	0	0	0	0	0
0	0	0	0	0	0	0	0	0	0	0	0	0	0	0	0	0	0	0	0	0	0	0	0	0	0	0	0	0	0	0
0	0	0	0	0	0	0	0	0	0	0	0	0	0	0	0	0	0	0	0	0	0	0	0	0	0	0	0	0	0	0
0	0	0	0	0	0	0	0	0	0	0	0	0	0	0	0	0	0	0	0	0	0	0	0	0	0	0	0	0	0	0
0	0	0	0	0	0	0	0	0	0	0	0	0	0	0	0	0	0	0	0	0	0	0	0	0	0	0	0	0	0	0
0	0	0	0	0	0	0	0	0	0	0	0	0	0	0	0	0	0	0	0	0	0	0	0	0	0	0	0	0	0	0
0	0	0	0	0	0	0	0	0	0	0	0	0	0	0	0	0	0	0	0	0	0	0	0	0	0	0	0	0	0	0
0	0	0	0	0	0	0	0	0	0	0	0	0	0	0	0	0	0	0	0	0	0	0	0	0	0	0	0	0	0	0
0	0	0	0	0	0	0	0	0	0	0	0	0	0	0	0	0	0	0	0	0	0	0	0	0	0	0	0	0	0	0
0	0	0	0	0	0	0	0	0	0	0	0	0	0	0	0	0	0	0	0	0	0	0	0	0	0	0	0	0	0	0
0	0	0	0	0	0	0	0	0	0	0	0	0	0	0	0	0	0	0	0	0	0	0	0	0	0	0	0	0	0	0
0	0	0	0	0	0	0	0	0	0	0	0	0	0	0	0	0	0	0	0	0	0	0	0	0	0	0	0	0	0	0
0	0	0	0	0	0	0	0	0	0	0	0	0	0	0	0	0	0	0	0	0	0	0	0	0	0	0	0	0	0	0
0	0	0	0	0	0	0	0	0	0	0	0	0	0	0	0	0	0	0	0	0	0	0	0	0	0	0	0	0	0	0
0	0	0	0	0	0	0	0	0	0	0	0	0	0	0	0	0	0	0	0	0	0	0	0	0	0	0	0	0	0	0
0	0	0	0	0	0	0	0	0	0	0	0	0	0	0	0	0	0	0	0	0	0	0	0	0	0	0	0	0	0	0
0	0	0	0	0	0	0	0	0	0	0	0	0	0	0	0	0	0	0	0	0	0	0	0	0	0	0	0	0	0	0
0	0	0	0	0	0	0	0	0	0	0	0	0	0	0	0	0	0	0	0	0	0	0	0	0	0	0	0	0	0	0
0	0	0	0	0	0	0	0	0	0	0	0	0	0	0	0	0	0	0	0	0	0	0	0	0	0	0	0	0	0	0
0	0	0	0	0	0	0	0	0	0	0	0	0	0	0	0	0	0	0	0	0	0	0	0	0	0	0	0	0	0	0
0	0	0	0	0	0	0	0	0	0	0	0	0	0	0	0	0	0	0	0	0	0	0	0	0	0	0	0	0	0	0
0	0	0	0	0	0	0	0	0	0	0	0	0	0	0	0	0	0	0	0	0	0	0	0	0	0	0	0	0	0	0
0	0	0	0	0	0	0	0	0	0	0	0	0	0	0	0	0	0	0	0	0	0	0	0	0	0	0	0	0	0	0
0	0	0	0	0	0	0	0	0	0	0	0	0	0	0	0	0	0	0	0	0	0	0	0	0	0	0	0	0	0	0
0	0	0	0	0	0	0	0	0	0	0	0	0	0	0	0	0	0	0	0	0	0	0	0	0	0	0	0	0	0	0
0	0	0	0	0	0	0	0	0	0	0	0	0	0	0	0	0	0	0	0	0	0	0	0	0	0	0	0	0	0	0
0	0	0	0	0	0	0	0	0	0	0	0	0	0	0	0	0	0	0	0	0	0	0	0	0	0	0	0	0	0	0
0	0	0	0	0	0	0	0	0	0	0	0	0	0	0	0	0	0	0	0	0	0	0	0	0	0	0	0	0	0	0
0	0	0	0	0	0	0	0	0	0	0	0	0	0	0	0	0	0	0	0	0	0	0	0	0	0	0	0	0	0	0
0	0	0	0	0	0	0	0	0	0	0	0	0	0	0	0	0	0	0	0	0	0	0	0	0	0	0	0	0	0	0
0	0	0	0	0	0	0	0	0	0	0	0	0	0	0	0	0	0	0	0	0	0	0	0	0	0	0	0	0	0	0
0	0	0	0	0	0	0	0	0	0	0	0	0	0	0	0	0	0	0	0	0	0	0	0	0	0	0	0	0	0	0
0	0	0	0	0	0	0	0	0	0	0	0	0	0	0	0	0	0	0	0	0	0	0	0	0	0	0	0	0	0	0
0	0	0	0	0	0	0	0	0	0	0	0	0	0	0	0	0	0	0	0	0	0	0	0	0	0	0	0	0	0	0
0	0	0	0	0	0	0	0	0	0	0	0	0	0	0	0	0	0	0	0	0	0	0	0	0	0	0	0	0	0	0
0	0	0	0	0	0	0	0	0	0	0	0	0	0	0	0	0	0	0	0	0	0	0	0	0	0	0	0	0	0	0
0	0	0	0	0	0	0	0	0	0	0	0	0	0	0	0	0	0	0	0	0	0	0	0	0	0	0	0	0	0	0
0	0	0	0	0	0	0	0	0	0	0	0	0	0	0	0	0	0	0	0	0	0	0	0	0	0	0	0	0	0	0
0	0	0	0	0	0	0	0	0	0	0	0	0	0	0	0	0	0	0	0	0	0	0	0	0	0	0	0	0	0	0
0	0	0	0	0	0	0	0	0	0	0	0	0	0	0	0	0	0	0	0	0	0	0	0	0	0	0	0	0	0	0
0	0	0	0	0	0	0	0	0	0	0	0	0	0	0	0	0	0	0	0	0	0	0	0	0	0	0	0	0	0	0
0	0	0	0	0	0	0	0	0	0	0	0	0	0	0	0	0	0	0	0	0	0	0	0	0	0	0	0	0	0	0
0	0	0	0	0	0	0	0	0	0	0	0	0	0	0	0	0	0	0	0	0	0	0	0	0	0	0	0	0	0	0
0	0	0	0	0	0	0	0	0	0	0	0	0	0	0	0	0	0	0	0	0	0	0	0	0	0	0	0	0	0	0
0	0	0	0	0	0	0	0	0	0	0	0	0	0	0	0	0	0	0	0	0	0	0	0	0	0	0	0	0	0	0
0	0	0	0	0	0	0	0	0	0	0	0	0	0	0	0	0	0	0	0	0	0	0	0	0	0	0	0	0	0	0
0	0	0	0	0	0	0	0	0	0	0	0	0	0	0	0	0	0	0	0	0	0	0	0	0	0	0	0	0	0	0
0	0	0	0	0	0	0	0	0	0	0	0	0	0	0	0	0	0	0	0	0	0	0	0	0	0	0	0	0	0	0
0	0	0	0	0	0	0	0	0	0	0	0	0	0	0	0	0	0	0	0	0	0	0	0	0	0	0	0	0	0	0
0	0	0	0	0	0	0	0	0	0	0	0	0	0	0	0	0	0	0	0	0	0	0	0	0	0	0	0	0	0	0
0	0	0	0	0	0	0	0	0	0	0	0	0	0	0	0	0	0	0	0	0	0	0	0	0	0	0	0	0	0	0
0	0	0	0	0	0	0	0	0	0	0	0	0	0	0	0	0	0	0	0	0	0	0	0	0	0	0	0	0	0	0
0	0	0	0	0	0	0	0	0	0	0	0	0	0	0	0	0	0	0	0	0	0	0	0	0	0	0	0	0	0	0
0	0	0	0	0	0	0	0	0	0	0	0	0	0	0	0	0	0	0	0	0	0	0	0	0	0	0	0	0	0	0
0	0	0	0	0	0	0	0	0	0	0	0	0	0	0	0	0	0	0	0	0	0	0	0	0	0	0	0	0	0	0
0	0	0	0	0	0	0	0	0	0	0	0	0	0	0	0	0	0	0	0	0	0	0	0	0	0	0	0	0	0	0
0	0	0	0	0	0	0	0	0	0	0	0	0	0	0	0	0	0	0	0	0	0	0	0	0	0	0	0	0	0	0
0	0	0	0	0	0	0	0	0	0	0	0	0	0	0	0	0	0	0	0	0	0	0	0	0	0	0	0	0	0	0
0	0	0	0	0	0	0	0	0	0	0	0	0	0	0	0	0	0	0	0	0	0	0	0	0	0	0	0	0	0	0
0	0	0	0	0	0	0	0	0	0	0	0	0	0	0	0	0	0	0	0	0	0	0	0	0	0	0	0	0	0	0
0	0	0	0	0	0	0	0	0	0	0	0	0	0	0	0	0	0	0	0	0	0	0	0	0	0	0	0	0	0	0
0	0	0	0	0	0	0	0	0	0	0	0	0	0	0	0	0	0	0	0	0	0	0	0	0	0	0	0	0	0	0
0	0	0	0	0	0	0	0	0	0	0	0	0	0	0	0	0	0	0	0	0	0	0	0	0	0	0	0	0	0	0
0	0	0	0	0	0	0	0	0	0	0	0	0	0	0	0	0	0	0	0	0	0	0	0	0	0	0	0	0	0	0
0	0	0	0	0	0	0	0	0	0	0	0	0	0	0	0	0	0	0	0	0	0	0	0	0	0	0	0	0	0	0
0	0	0	0	0	0	0	0	0	0	0	0	0	0	0	0	0	0	0	0	0	0	0	0	0	0	0	0	0	0	0
0	0	0	0	0	0	0	0	0	0	0	0	0	0	0	0	0	0	0	0	0	0	0	0	0	0	0	0	0	0	0
0	0	0	0	0	0	0	0	0	0	0	0	0	0	0	0	0	0	0	0	0	0	0	0	0	0	0	0	0	0	0
0	0	0	0	0	0	0	0	0	0	0	0	0	0	0	0	0	0	0	0	0	0	0	0	0	0	0	0	0	0	0
0	0	0	0	0	0	0	0	0	0	0	0	0	0	0	0	0	0	0	0	0	0	0	0	0	0	0	0	0	0	0
0	0	0	0	0	0	0	0	0	0	0	0	0	0	0	0	0	0	0	0	0	0	0	0	0	0	0	0	0	0	0
0	0	0	0	0	0	0	0	0	0	0	0	0	0	0	0	0	0	0	0	0	0	0	0	0	0	0	0	0	0	0
0	0	0	0	0	0	0	0	0	0	0	0	0	0	0	0	0	0	0	0	0	0	0	0	0	0	0	0	0	0	0
0	0	0	0	0	0	0	0	0	0	0	0	0	0	0	0	0	0	0	0	0	0	0	0	0	0	0	0	0	0	0
0	0	0	0	0	0	0	0	0	0	0	0	0	0	0	0	0	0	0	0	0	0	0	0	0	0	0	0	0	0	0
0	0	0	0	0	0	0	0	0	0	0	0	0	0	0	0	0	0	0	0	0	0	0	0	0	0	0	0	0	0	0
0	0	0	0	0	0	0	0	0	0	0	0	0	0	0	0	0	0	0	0	0	0	0	0	0	0	0	0	0	0	0
0	0	0	0	0	0	0	0	0	0	0	0	0	0	0	0	0	0	0	0	0	0	0	0	0	0	0	0	0	0	0
0	0	0	0	0	0	0	0	0	0	0	0	0	0	0	0	0	0	0	0	0	0	0	0	0	0	0	0	0	0	0
0	0	0	0	0	0	0	0	0	0	0	0	0	0	0	0	0	0	0	0	0	0	0	0	0	0	0	0	0	0	0
0	0	0	0	0	0	0	0	0	0	0	0	0	0	0	0	0	0	0	0	0	0	0	0	0	0	0	0	0	0	0
0	0	0	0	0	0	0	0	0	0	0	0	0	0	0	0	0	0	0	0	0	0	0	0	0	0	0	0	0	0	0
0	0	0	0	0	0	0	0	0	0	0	0	0	0	0	0	0	0	0	0	0	0	0	0	0	0	0	0	0	0	0
0	0	0	0	0	0	0	0	0	0	0	0	0	0	0	0	0	0	0	0	0	0	0	0	0	0	0	0	0	0	0
0	0	0	0	0	0	0	0	0	0	0	0	0	0	0	0	0	0	0	0	0	0	0	0	0	0	0	0	0	0	0
0	0	0	0	0	0	0	0	0	0	0	0	0	0	0	0	0	0	0	0	0	0	0	0	0	0	0	0	0	0	0
0	0	0	0	0	0	0	0	0	0	0	0	0	0	0	0	0	0	0	0	0	0	0	0	0	0	0	0	0	0	0
0	0	0	0	0	0	0	0	0	0	0	0	0	0	0	0	0	0	0	0	0	0	0	0	0	0	0	0	0	0	0
0	0	0	0	0	0	0	0	0	0	0	0	0	0	0	0	0	0	0	0	0	0	0	0	0	0	0	0	0	0	0
0	0	0	0	0	0	0	0	0	0	0	0	0	0	0	0	0	0	0	0	0	0	0	0	0	0	0	0	0	0	0
0	0	0	0	0	0	0	0	0	0	0	0	0	0	0	0	0	0	0	0	0	0	0	0	0	0	0	0	0	0	0
0	0	0	0	0	0	0	0	0	0	0	0	0	0	0	0	0	0	0	0	0	0	0	0	0	0	0	0	0	0	0
0	0	0	0	0	0	0	0	0	0	0	0	0	0	0	0	0	0	0	0	0	0	0	0	0	0	0	0	0	0	0
0	0	0	0	0	0	0	0	0	0	0	0	0	0	0	0	0	0	0	0	0	0	0	0	0	0	0	0	0	0	0
0	0	0	0	0	0	0	0	0	0	0	0	0	0	0	0	0	0	0	0	0	0	0	0	0	0	0	0	0	0	0
0	0	0	0	0	0	0	0	0	0	0	0	0	0	0	0	0	0	0	0	0	0	0	0	0	0	0	0	0	0	0
0	0	0	0	0	0	0	0	0	0	0	0	0	0	0	0	0	0	0	0	0	0	0	0	0	0	0	0	0	0	0
0	0	0	0	0	0	0	0	0	0	0	0	0	0	0	0	0	0	0	0	0	0	0	0	0	0	0	0	0	0	0
0	0	0	0	0	0	0	0	0	0	0	0	0	0	0	0	0	0	0	0	0	0	0	0	0	0	0	0	0	0	0
0	0	0	0	0	0	0	0	0	0	0	0	0	0	0	0	0	0	0	0	0	0	0	0	0	0	0	0	0	0	0
0	0	0	0	0	0	0	0	0	0	0	0	0	0	0	0	0	0	0	0	0	0	0	0	0	0	0	0	0	0	0
0	0	0	0	0	0	0	0	0	0	0	0	0	0	0	0	0	0	0	0	0	0	0	0	0	0	0	0	0	0	0
0	0	0	0	0	0	0	0	0	0	0	0	0	0	0	0	0	0	0	0	0	0	0	0	0	0	0	0	0	0	0
0	0	0	0	0	0	0	0	0	0	0	0	0	0	0	0	0	0	0	0	0	0	0	0	0	0	0	0	0	0	0
0	0	0	0	0	0	0	0	0	0	0	0	0	0	0	0	0	0	0	0	0	0	0	0	0	0	0	0	0	0	0
0	0	0	0	0	0	0	0	0	0	0	0	0	0	0	0	0	0	0	0	0	0	0	0	0	0	0	0	0	0	0
0	0	0	0	0	0	0	0	0	0	0	0	0	0	0	0	0	0	0	0	0	0	0	0	0	0	0	0	0	0	0
0	0	0	0	0	0	0	0	0	0	0	0	0	0	0	0	0	0	0	0	0	0	0	0	0	0	0	0	0	0	0
0	0	0	0	0	0	0	0	0	0	0	0	0	0	0	0	0	0	0	0	0	0	0	0	0	0	0	0	0	0	0
0	0	0	0	0	0	0	0	0	0	0	0	0	0	0	0	0	0	0	0	0	0	0	0	0	0	0	0	0	0	0
0	0	0	0	0	0	0	0	0	0	0	0	0	0	0	0	0	0	0	0	0	0	0	0	0	0	0	0	0	0	0
0	0	0	0	0	0	0	0	0	0	0	0	0	0	0	0	0	0	0	0	0	0	0	0	0	0	0	0	0	0	0
0	0	0	0	0	0	0	0	0	0	0	0	0	0	0	0	0	0	0	0	0	0	0	0	0	0	0	0	0	0	0
0	0	0	0	0	0	0	0	0	0	0	0	0	0	0	0	0	0	0	0	0	0	0	0	0	0	0	0	0	0	0
0	0	0	0	0	0	0	0	0	0	0	0	0	0	0	0	0	0	0	0	0	0	0	0	0	0	0	0	0	0	0
0	0	0	0	0	0	0	0	0	0	0	0	0	0	0	0	0	0	0	0	0	0	0	0	0	0	0	0	0	0	0
0	0	0	0	0	0	0	0	0	0	0	0	0	0	0	0	0	0	0	0	0	0	0	0	0	0	0	0	0	0	0
0	0	0	0	0	0	0	0	0	0	0	0	0	0	0	0	0	0	0	0	0	0	0	0	0	0	0	0	0	0	0
0	0	0	0	0	0	0	0	0	0	0	0	0	0	0	0	0	0	0	0	0	0	0	0	0	0	0	0	0	0	0
0	0	0	0	0	0	0	0	0	0	0	0	0	0	0	0	0	0	0	0	0	0	0	0	0	0	0	0	0	0	0
0	0	0	0	0	0	0	0	0	0	0	0	0	0	0	0	0	0	0	0	0	0	0	0	0	0	0	0	0	0	0
0	0	0	0	0	0	0	0	0	0	0	0	0	0	0	0	0	0	0	0	0	0	0	0	0	0	0	0	0	0	0
0	0	0	0	0	0	0	0	0	0	0	0	0	0	0	0	0	0	0	0	0	0	0	0	0	0	0	0	0	0	0
0	0	0	0	0	0	0	0	0	0	0	0	0	0	0	0	0	0	0	0	0	0	0	0	0	0	0	0	0	0	0
0	0	0	0	0	0	0	0	0	0	0	0	0	0	0	0	0	0	0	0	0	0	0	0	0	0	0	0	0	0	0
0	0	0	0	0	0	0	0	0	0	0	0	0	0	0	0	0	0	0	0	0	0	0	0	0	0	0	0	0	0	0
0	0	0	0	0	0	0	0	0	0	0	0	0	0	0	0	0	0	0	0	0	0	0	0	0	0	0	0	0	0	0
0	0	0	0	0	0	0	0	0	0	0	0	0	0	0	0	0	0	0	0	0	0	0	0	0	0	0	0	0	0	0
0	0	0	0	0	0	0	0	0	0	0	0	0	0	0	0	0	0	0	0	0	0	0	0	0	0	0	0	0	0	0
0	0	0	0	0	0	0	0	0	0	0	0	0	0	0	0	0	0	0	0	0	0	0	0	0	0	0	0	0	0	0
0	0	0	0	0	0	0	0	0	0	0	0	0	0	0	0	0	0	0	0	0	0	0	0	0	0	0	0	0	0	0
0	0	0	0	0	0	0	0	0	0	0	0	0	0	0	0	0	0	0	0	0	0	0	0	0	0	0	0	0	0	0
0	0	0	0	0	0	0	0	0	0	0	0	0	0	0	0	0	0	0	0	0	0	0	0	0	0	0	0	0	0	0
0	0	0	0	0	0	0	0	0	0	0	0	0	0	0	0	0	0	0	0	0	0	0	0	0	0	0	0	0	0	0
0	0	0	0	0	0	0	0	0	0	0	0	0	0	0	0	0	0	0	0	0	0	0	0	0	0	0	0	0	0	0
0	0	0	0	0	0	0	0	0	0	0	0	0	0	0	0	0	0	0	0	0	0	0	0	0	0	0	0	0	0	0
0	0	0	0	0	0	0	0	0	0	0	0	0	0	0	0	0	0	0	0	0	0	0	0	0	0	0	0	0	0	0
0	0	0	0	0	0	0	0	0	0	0	0	0	0	0	0	0	0	0	0	0	0	0	0	0	0	0	0	0	0	0
0	0	0	0	0	0	0	0	0	0	0	0	0	0	0	0	0	0	0	0	0	0	0	0	0	0	0	0	0	0	0
0	0	0	0	0	0	0	0	0	0	0	0	0	0	0	0	0	0	0	0	0	0	0	0	0	0	0	0	0	0	0
0	0	0	0	0	0	0	0	0	0	0	0	0	0	0	0	0	0	0	0	0	0	0	0	0	0	0	0	0	0	0
0	0	0	0	0	0	0	0	0	0	0	0	0	0	0	0	0	0	0	0	0	0	0	0	0	0	0	0	0	0	0
0	0	0	0	0	0	0	0	0	0	0	0	0	0	0	0	0	0	0	0	0	0	0	0	0	0	0	0	0	0	0
0	0	0	0	0	0	0	0	0	0	0	0	0	0	0	0	0	0	0	0	0	0	0	0	0	0	0	0	0	0	0
0	0	0	0	0	0	0	0	0	0	0	0	0	0	0	0	0	0	0	0	0	0	0	0	0	0	0	0	0	0	0
0	0	0	0	0	0	0	0	0	0	0	0	0	0	0	0	0	0	0	0	0	0	0	0	0	0	0	0	0	0	0
0	0	0	0	0	0	0	0	0	0	0	0	0	0	0	0	0	0	0	0	0	0	0	0	0	0	0	0	0	0	0
0	0	0	0	0	0	0	0	0	0	0	0	0	0	0	0	0	0	0	0	0	0	0	0	0	0	0	0	0	0	0
0	0	0	0	0	0	0	0	0	0	0	0	0	0	0	0	0	0	0	0	0	0	0	0	0	0	0	0	0	0	0
0	0	0	0	0	0	0	0	0	0	0	0	0	0	0	0	0	0	0	0	0	0	0	0	0	0	0	0	0	0	0
0	0	0	0	0	0	0	0	0	0	0	0	0	0	0	0	0	0	0	0	0	0	0	0	0	0	0	0	0	0	0
0	0	0	0	0	0	0	0	0	0	0	0	0	0	0	0	0	0	0	0	0	0	0	0	0	0	0	0	0	0	0
0	0	0	0	0	0	0	0	0	0	0	0	0	0	0	0	0	0	0	0	0	0	0	0	0	0	0	0	0	0	0
0	0	0	0	0	0	0	0	0	0	0	0	0	0	0	0	0	0	0	0	0	0	0	0	0	0	0	0	0	0	0
0	0	0	0	0	0	0	0	0	0	0	0	0	0	0	0	0	0	0	0	0	0	0	0	0	0	0	0	0	0	0
0	0	0	0	0	0	0	0	0	0	0	0	0	0	0	0	0	0	0	0	0	0	0	0	0	0	0	0	0	0	0
0	0	0	0	0	0	0	0	0	0	0	0	0	0	0	0	0	0	0	0	0	0	0	0	0	0	0	0	0	0	0
0	0	0	0	0	0	0	0	0	0	0	0	0	0	0	0	0	0	0	0	0	0	0	0	0	0	0	0	0	0	0
0	0	0	0	0	0	0	0	0	0	0	0	0	0	0	0	0	0	0	0	0	0	0	0	0	0	0	0	0	0	0
0	0	0	0	0	0	0	0	0	0	0	0	0	0	0	0	0	0	0	0	0	0	0	0	0	0	0	0	0	0	0
0	0	0	0	0	0	0	0	0	0	0	0	0	0	0	0	0	0	0	0	0	0	0	0	0	0	0	0	0	0	0
0	0	0	0	0	0	0	0	0	0	0	0	0	0	0	0	0	0	0	0	0	0	0	0	0	0	0	0	0	0	0
0	0	0	0	0	0	0	0	0	0	0	0	0	0	0	0	0	0	0	0	0	0	0	0	0	0	0	0	0	0	0
0	0	0	0	0	0	0	0	0	0	0	0	0	0	0	0	0	0	0	0	0	0	0	0	0	0	0	0	0	0	0
0	0	0	0	0	0	0	0	0	0	0	0	0	0	0	0	0	0	0	0	0	0	0	0	0	0	0	0	0	0	0
0	0	0	0	0	0	0	0	0	0	0	0	0	0	0	0	0	0	0	0	0	0	0	0	0	0	0	0	0	0	0
0	0	0	0	0	0	0	0	0	0	0	0	0	0	0	0	0	0	0	0	0	0	0	0	0	0	0	0	0	0	0
0	0	0	0	0	0	0	0	0	0	0	0	0	0	0	0	0	0	0	0	0	0	0	0	0	0	0	0	0	0	0
0	0	0	0	0	0	0	0	0	0	0	0	0	0	0	0	0	0	0	0	0	0	0	0	0	0	0	0	0	0	0
0	0	0	0	0	0	0	0	0	0	0	0	0	0	0	0	0	0	0	0	0	0	0	0	0	0	0	0	0	0	0
0	0	0	0	0	0	0	0	0	0	0	0	0	0	0	0	0	0	0	0	0	0	0	0	0	0	0	0	0	0	0
0	0	0	0	0	0	0	0	0	0	0	0	0	0	0	0	0	0	0	0	0	0	0	0	0	0	0	0	0	0	0
0	0	0	0	0	0	0	0	0	0	0	0	0	0	0	0	0	0	0	0	0	0	0	0	0	0	0	0	0	0	0
0	0	0	0	0	0	0	0	0	0	0	0	0	0	0	0	0	0	0	0	0	0	0	0	0	0	0	0	0	0	0
0	0	0	0	0	0	0	0	0	0	0	0	0	0	0	0	0	0	0	0	0	0	0	0	0	0	0	0	0	0	0
0	0	0	0	0	0	0	0	0	0	0	0	0	0	0	0	0	0	0	0	0	0	0	0	0	0	0	0	0	0	0
0	0	0	0	0	0	0	0	0	0	0	0	0	0	0	0	0	0	0	0	0	0	0	0	0	0	0	0	0	0	0
0	0	0	0	0	0	0	0	0	0	0	0	0	0	0	0	0	0	0	0	0	0	0	0	0	0	0	0	0	0	0
0	0	0	0	0	0	0	0	0	0	0	0	0	0	0	0	0	0	0	0	0	0	0	0	0	0	0	0	0	0	0
0	0	0	0	0	0	0	0	0	0	0	0	0	0	0	0	0	0	0	0	0	0	0	0	0	0	0	0	0	0	0
0	0	0	0	0	0	0	0	0	0	0	0	0	0	0	0	0	0	0	0	0	0	0	0	0	0	0	0	0	0	0
0	0	0	0	0	0	0	0	0	0	0	0	0	0	0	0	0	0	0	0	0	0	0	0	0	0	0	0	0	0	0
0	0	0	0	0	0	0	0	0	0	0	0	0	0	0	0	0	0	0	0	0	0	0	0	0	0	0	0	0	0	0
0	0	0	0	0	0	0	0	0	0	0	0	0	0	0	0	0	0	0	0	0	0	0	0	0	0	0	0	0	0	0
0	0	0	0	0	0	0	0	0	0	0	0	0	0	0	0	0	0	0	0	0	0	0	0	0	0	0	0	0	0	0
0	0	0	0	0	0	0	0	0	0	0	0	0	0	0	0	0	0	0	0	0	0	0	0	0	0	0	0	0	0	0
0	0	0	0	0	0	0	0	0	0	0	0	0	0	0	0	0	0	0	0	0	0	0	0	0	0	0	0	0	0	0
0	0	0	0	0	0	0	0	0	0	0	0	0	0	0	0	0	0	0	0	0	0	0	0	0	0	0	0	0	0	0
0	0	0	0	0	0	0	0	0	0	0	0	0	0	0	0	0	0	0	0	0	0	0	0	0	0	0	0	0	0	0
0	0	0	0	0	0	0	0	0	0	0	0	0	0	0	0	0	0	0	0	0	0	0	0	0	0	0	0	0	0	0
0	0	0	0	0	0	0	0	0	0	0	0	0	0	0	0	0	0	0	0	0	0	0	0	0	0	0	0	0	0	0
0	0	0	0	0	0	0	0	0	0	0	0	0	0	0	0	0	0	0	0	0	0	0	0	0	0	0	0	0	0	0
0	0	0	0	0	0	0	0	0	0	0	0	0	0	0	0	0	0	0	0	0	0	0	0	0	0	0	0	0	0	0
0	0	0	0	0	0	0	0	0	0	0	0	0	0	0	0	0	0	0	0	0	0	0	0	0	0	0	0	0	0	0
0	0	0	0	0	0	0	0	0	0	0	0	0	0	0	0	0	0	0	0	0	0	0	0	0	0	0	0	0	0	0
0	0	0	0	0	0	0	0	0	0	0	0	0	0	0	0	0	0	0	0	0	0	0	0	0	0	0	0	0	0	0
0	0	0	0	0	0	0	0	0	0	0	0	0	0	0	0	0	0	0	0	0	0	0	0	0	0	0	0	0	0	0
0	0	0	0	0	0	0	0	0	0	0	0	0	0	0	0	0	0	0	0	0	0	0	0	0	0	0	0	0	0	0
0	0	0	0	0	0	0	0	0	0	0	0	0	0	0	0	0	0	0	0	0	0	0	0	0	0	0	0	0	0	0
0	0	0	0	0	0	0	0	0	0	0	0	0	0	0	0	0	0	0	0	0	0	0	0	0	0	0	0	0	0	0
0	0	0	0	0	0	0	0	0	0	0	0	0	0	0	0	0	0	0	0	0	0	0	0	0	0	0	0	0	0	0
0	0	0	0	0	0	0	0	0	0	0	0	0	0	0	0	0	0	0	0	0	0	0	0	0	0	0	0	0	0	0
0	0	0	0	0	0	0	0	0	0	0	0	0	0	0	0	0	0	0	0	0	0	0	0	0	0	0	0	0	0	0
0	0	0	0	0	0	0	0	0	0	0	0	0	0	0	0	0	0	0	0	0	0	0	0	0	0	0	0	0	0	0
0	0	0	0	0	0	0	0	0	0	0	0	0	0	0	0	0	0	0	0	0	0	0	0	0	0	0	0	0	0	0
0	0	0	0	0	0	0	0	0	0	0	0	0	0	0	0	0	0	0	0	0	0	0	0	0	0	0	0	0	0	0
0	0	0	0	0	0	0	0	0	0	0	0	0	0	0	0	0	0	0	0	0	0	0	0	0	0	0	0	0	0	0
0	0	0	0	0	0	0	0	0	0	0	0	0	0	0	0	0	0	0	0	0	0	0	0	0	0	0	0	0	0	0
0	0	0	0	0	0	0	0	0	0	0	0	0	0	0	0	0	0	0	0	0	0	0	0	0	0	0	0	0	0	0
0	0	0	0	0	0	0	0	0	0	0	0	0	0	0	0	0	0	0	0	0	0	0	0	0	0	0	0	0	0	0
0	0	0	0	0	0	0	0	0	0	0	0	0	0	0	0	0	0	0	0	0	0	0	0	0	0	0	0	0	0	0
0	0	0	0	0	0	0	0	0	0	0	0	0	0	0	0	0	0	0	0	0	0	0	0	0	0	0	0	0	0	0
0	0	0	0	0	0	0	0	0	0	0	0	0	0	0	0	0	0	0	0	0	0	0	0	0	0	0	0	0	0	0
0	0	0	0	0	0	0	0	0	0	0	0	0	0	0	0	0	0	0	0	0	0	0	0	0	0	0	0	0	0	0
0	0	0	0	0	0	0	0	0	0	0	0	0	0	0	0	0	0	0	0	0	0	0	0	0	0	0	0	0	0	0
0	0	0	0	0	0	0	0	0	0	0	0	0	0	0	0	0	0	0	0	0	0	0	0	0	0	0	0	0	0	0
0	0	0	0	0	0	0	0	0	0	0	0	0	0	0	0	0	0	0	0	0	0	0	0	0	0	0	0	0	0	0
0	0	0	0	0	0	0	0	0	0	0	0	0	0	0	0	0	0	0	0	0	0	0	0	0	0	0	0	0	0	0
0	0	0	0	0	0	0	0	0	0	0	0	0	0	0	0	0	0	0	0	0	0	0	0	0	0	0	0	0	0	0
0	0	0	0	0	0	0	0	0	0	0	0	0	0	0	0	0	0	0	0	0	0	0	0	0	0	0	0	0	0	0
0	0	0	0	0	0	0	0	0	0	0	0	0	0	0	0	0	0	0	0	0	0	0	0	0	0	0	0	0	0	0
0	0	0	0	0	0	0	0	0	0	0	0	0	0	0	0	0	0	0	0	0	0	0	0	0	0	0	0	0	0	0
0	0	0	0	0	0	0	0	0	0	0	0	0	0	0	0	0	0	0	0	0	0	0	0	0	0	0	0	0	0	0
0	0	0	0	0	0	0	0	0	0	0	0	0	0	0	0	0	0	0	0	0	0	0	0	0	0	0	0	0	0	0
0	0	0	0	0	0	0	0	0	0	0	0	0	0	0	0	0	0	0	0	0	0	0	0	0	0	0	0	0	0	0
0	0	0	0	0	0	0	0	0	0	0	0	0	0	0	0	0	0	0	0	0	0	0	0	0	0	0	0	0	0	0
0	0	0	0	0	0	0	0	0	0	0	0	0	0	0	0	0	0	0	0	0	0	0	0	0	0	0	0	0	0	0
0	0	0	0	0	0	0	0	0	0	0	0	0	0	0	0	0	0	0	0	0	0	0	0	0	0	0	0	0	0	0
0	0	0	0	0	0	0	0	0	0	0	0	0	0	0	0	0	0	0	0	0	0	0	0	0	0	0	0	0	0	0
0	0	0	0	0	0	0	0	0	0	0	0	0	0	0	0	0	0	0	0	0	0	0	0	0	0	0	0	0	0	0
0	0	0	0	0	0	0	0	0	0	0	0	0	0	0	0	0	0	0	0	0	0	0	0	0	0	0	0	0	0	0
0	0	0	0	0	0	0	0	0	0	0	0	0	0	0	0	0	0	0	0	0	0	0	0	0	0	0	0	0	0	0
0	0	0	0	0	0	0	0	0	0	0	0	0	0	0	0	0	0	0	0	0	0	0	0	0	0	0	0	0	0	0
0	0	0	0	0	0	0	0	0	0	0	0	0	0	0	0	0	0	0	0	0	0	0	0	0	0	0	0	0	0	0
0	0	0	0	0	0	0	0	0	0	0	0	0	0	0	0	0	0	0	0	0	0	0	0	0	0	0	0	0	0	0
0	0	0	0	0	0	0	0	0	0	0	0	0	0	0	0	0	0	0	0	0	0	0	0	0	0	0	0	0	0	0
0	0	0	0	0	0	0	0	0	0	0	0	0	0	0	0	0	0	0	0	0	0	0	0	0	0	0	0	0	0	0
0	0	0	0	0	0	0	0	0	0	0	0	0	0	0	0	0	0	0	0	0	0	0	0	0	0	0	0	0	0	0
0	0	0	0	0	0	0	0	0	0	0	0	0	0	0	0	0	0	0	0	0	0	0	0	0	0	0	0	0	0	0
0	0	0	0	0	0	0	0	0	0	0	0	0	0	0	0	0	0	0	0	0	0	0	0	0	0	0	0	0	0	0
0	0	0	0	0	0	0	0	0	0	0	0	0	0	0	0	0	0	0	0	0	0	0	0	0	0	0	0	0	0	0
0	0	0	0	0	0	0	0	0	0	0	0	0	0	0	0	0	0	0	0	0	0	0	0	0	0	0	0	0	0	0
0	0	0	0	0	0	0	0	0	0	0	0	0	0	0	0	0	0	0	0	0	0	0	0	0	0	0	0	0	0	0
0	0	0	0	0	0	0	0	0	0	0	0	0	0	0	0	0	0	0	0	0	0	0	0	0	0	0	0	0	0	0
0	0	0	0	0	0	0	0	0	0	0	0	0	0	0	0	0	0	0	0	0	0	0	0	0	0	0	0	0	0	0
0	0	0	0	0	0	0	0	0	0	0	0	0	0	0	0	0	0	0	0	0	0	0	0	0	0	0	0	0	0	0
0	0	0	0	0	0	0	0	0	0	0	0	0	0	0	0	0	0	0	0	0	0	0	0	0	0	0	0	0	0	0
0	0	0	0	0	0	0	0	0	0	0	0	0	0	0	0	0	0	0	0	0	0	0	0	0	0	0	0	0	0	0
0	0	0	0	0	0	0	0	0	0	0	0	0	0	0	0	0	0	0	0	0	0	0	0	0	0	0	0	0	0	0
0	0	0	0	0	0	0	0	0	0	0	0	0	0	0	0	0	0	0	0	0	0	0	0	0	0	0	0	0	0	0
0	0	0	0	0	0	0	0	0	0	0	0	0	0	0	0	0	0	0	0	0	0	0	0	0	0	0	0	0	0	0
0	0	0	0	0	0	0	0	0	0	0	0	0	0	0	0	0	0	0	0	0	0	0	0	0	0	0	0	0	0	0
0	0	0	0	0	0	0	0	0	0	0	0	0	0	0	0	0	0	0	0	0	0	0	0	0	0	0	0	0	0	0
0	0	0	0	0	0	0	0	0	0	0	0	0	0	0	0	0	0	0	0	0	0	0	0	0	0	0	0	0	0	0
0	0	0	0	0	0	0	0	0	0	0	0	0	0	0	0	0	0	0	0	0	0	0	0	0	0	0	0	0	0	0
0	0	0	0	0	0	0	0	0	0	0	0	0	0	0	0	0	0	0	0	0	0	0	0	0	0	0	0	0	0	0
0	0	0	0	0	0	0	0	0	0	0	0	0	0	0	0	0	0	0	0	0	0	0	0	0	0	0	0	0	0	0
0	0	0	0	0	0	0	0	0	0	0	0	0	0	0	0	0	0	0	0	0	0	0	0	0	0	0	0	0	0	0
0	0	0	0	0	0	0	0	0	0	0	0	0	0	0	0	0	0	0	0	0	0	0	0	0	0	0	0	0	0	0
0	0	0	0	0	0	0	0	0	0	0	0	0	0	0	0	0	0	0	0	0	0	0	0	0	0	0	0	0	0	0
0	0	0	0	0	0	0	0	0	0	0	0	0	0	0	0	0	0	0	0	0	0	0	0	0	0	0	0	0	0	0
0	0	0	0	0	0	0	0	0	0	0	0	0	0	0	0	0	0	0	0	0	0	0	0	0	0	0	0	0	0	0
0	0	0	0	0	0	0	0	0	0	0	0	0	0	0	0	0	0	0	0	0	0	0	0	0	0	0	0	0	0	0
0	0	0	0	0	0	0	0	0	0	0	0	0	0	0	0	0	0	0	0	0	0	0	0	0	0	0	0	0	0	0
0	0	0	0	0	0	0	0	0	0	0	0	0	0	0	0	0	0	0	0	0	0	0	0	0	0	0	0	0	0	0
0	0	0	0	0	0	0	0	0	0	0	0	0	0	0	0	0	0	0	0	0	0	0	0	0	0	0	0	0	0	0
0	0	0	0	0	0	0	0	0	0	0	0	0	0	0	0	0	0	0	0	0	0	0	0	0	0	0	0	0	0	0
0	0	0	0	0	0	0	0	0	0	0	0	0	0	0	0	0	0	0	0	0	0	0	0	0	0	0	0	0	0	0
0	0	0	0	0	0	0	0	0	0	0	0	0	0	0	0	0	0	0	0	0	0	0	0	0	0	0	0	0	0	0
0	0	0	0	0	0	0	0	0	0	0	0	0	0	0	0	0	0	0	0	0	0	0	0	0	0	0	0	0	0	0
0	0	0	0	0	0	0	0	0	0	0	0	0	0	0	0	0	0	0	0	0	0	0	0	0	0	0	0	0	0	0
0	0	0	0	0	0	0	0	0	0	0	0	0	0	0	0	0	0	0	0	0	0	0	0	0	0	0	0	0	0	0
0	0	0	0	0	0	0	0	0	0	0	0	0	0	0	0	0	0	0	0	0	0	0	0	0	0	0	0	0	0	0
0	0	0	0	0	0	0	0	0	0	0	0	0	0	0	0	0	0	0	0	0	0	0	0	0	0	0	0	0	0	0
0	0	0	0	0	0	0	0	0	0	0	0	0	0	0	0	0	0	0	0	0	0	0	0	0	0	0	0	0	0	0
0	0	0	0	0	0	0	0	0	0	0	0	0	0	0	0	0	0	0	0	0	0	0	0	0	0	0	0	0	0	0
0	0	0	0	0	0	0	0	0	0	0	0	0	0	0	0	0	0	0	0	0	0	0	0	0	0	0	0	0	0	0
0	0	0	0	0	0	0	0	0	0	0	0	0	0	0	0	0	0	0	0	0	0	0	0	0	0	0	0	0	0	0
0	0	0	0	0	0	0	0	0	0	0	0	0	0	0	0	0	0	0	0	0	0	0	0	0	0	0	0	0	0	0
0	0	0	0	0	0	0	0	0	0	0	0	0	0	0	0	0	0	0	0	0	0	0	0	0	0	0	0	0	0	0
0	0	0	0	0	0	0	0	0	0	0	0	0	0	0	0	0	0	0	0	0	0	0	0	0	0	0	0	0	0	0
0	0	0	0	0	0	0	0	0	0	0	0	0	0	0	0	0	0	0	0	0	0	0	0	0	0	0	0	0	0	0
0	0	0	0	0	0	0	0	0	0	0	0	0	0	0	0	0	0	0	0	0	0	0	0	0	0	0	0	0	0	0
0	0	0	0	0	0	0	0	0	0	0	0	0	0	0	0	0	0	0	0	0	0	0	0	0	0	0	0	0	0	0
0	0	0	0	0	0	0	0	0	0	0	0	0	0	0	0	0	0	0	0	0	0	0	0	0	0	0	0	0	0	0
0	0	0	0	0	0	0	0	0	0	0	0	0	0	0	0	0	0	0	0	0	0	0	0	0	0	0	0	0	0	0
0	0	0	0	0	0	0	0	0	0	0	0	0	0	0	0	0	0	0	0	0	0	0	0	0	0	0	0	0	0	0
0	0	0	0	0	0	0	0	0	0	0	0	0	0	0	0	0	0	0	0	0	0	0	0	0	0	0	0	0	0	0
0	0	0	0	0	0	0	0	0	0	0	0	0	0	0	0	0	0	0	0	0	0	0	0	0	0	0	0	0	0	0
0	0	0	0	0	0	0	0	0	0	0	0	0	0	0	0	0	0	0	0	0	0	0	0	0	0	0	0	0	0	0
0	0	0	0	0	0	0	0	0	0	0	0	0	0	0	0	0	0	0	0	0	0	0	0	0	0	0	0	0	0	0
0	0	0	0	0	0	0	0	0	0	0	0	0	0	0	0	0	0	0	0	0	0	0	0	0	0	0	0	0	0	0
0	0	0	0	0	0	0	0	0	0	0	0	0	0	0	0	0	0	0	0	0	0	0	0	0	0	0	0	0	0	0
0	0	0	0	0	0	0	0	0	0	0	0	0	0	0	0	0	0	0	0	0	0	0	0	0	0	0	0	0	0	0
0	0	0	0	0	0	0	0	0	0	0	0	0	0	0	0	0	0	0	0	0	0	0	0	0	0	0	0	0	0	0
0	0	0	0	0	0	0	0	0	0	0	0	0	0	0	0	0	0	0	0	0	0	0	0	0	0	0	0	0	0	0
0	0	0	0	0	0	0	0	0	0	0	0	0	0	0	0	0	0	0	0	0	0	0	0	0	0	0	0	0	0	0
0	0	0	0	0	0	0	0	0	0	0	0	0	0	0	0	0	0	0	0	0	0	0	0	0	0	0	0	0	0	0
0	0	0	0	0	0	0	0	0	0	0	0	0	0	0	0	0	0	0	0	0	0	0	0	0	0	0	0	0	0	0
0	0	0	0	0	0	0	0	0	0	0	0	0	0	0	0	0	0	0	0	0	0	0	0	0	0	0	0	0	0	0
0	0	0	0	0	0	0	0	0	0	0	0	0	0	0	0	0	0	0	0	0	0	0	0	0	0	0	0	0	0	0
0	0	0	0	0	0	0	0	0	0	0	0	0	0	0	0	0	0	0	0	0	0	0	0	0	0	0	0	0	0	0
0	0	0	0	0	0	0	0	0	0	0	0	0	0	0	0	0	0	0	0	0	0	0	0	0	0	0	0	0	0	0
0	0	0	0	0	0	0	0	0	0	0	0	0	0	0	0	0	0	0	0	0	0	0	0	0	0	0	0	0	0	0
0	0	0	0	0	0	0	0	0	0	0	0	0	0	0	0	0	0	0	0	0	0	0	0	0	0	0	0	0	0	0
0	0	0	0	0	0	0	0	0	0	0	0	0	0	0	0	0	0	0	0	0	0	0	0	0	0	0	0	0	0	0
0	0	0	0	0	0	0	0	0	0	0	0	0	0	0	0	0	0	0	0	0	0	0	0	0	0	0	0	0	0	0
0	0	0	0	0	0	0	0	0	0	0	0	0	0	0	0	0	0	0	0	0	0	0	0	0	0	0	0	0	0	0
0	0	0	0	0	0	0	0	0	0	0	0	0	0	0	0	0	0	0	0	0	0	0	0	0	0	0	0	0	0	0
0	0	0	0	0	0	0	0	0	0	0	0	0	0	0	0	0	0	0	0	0	0	0	0	0	0	0	0	0	0	0
0	0	0	0	0	0	0	0	0	0	0	0	0	0	0	0	0	0	0	0	0	0	0	0	0	0	0	0	0	0	0
0	0	0	0	0	0	0	0	0	0	0	0	0	0	0	0	0	0	0	0	0	0	0	0	0	0	0	0	0	0	0
0	0	0	0	0	0	0	0	0	0	0	0	0	0	0	0	0	0	0	0	0	0	0	0	0	0	0	0	0	0	0
0	0	0	0	0	0	0	0	0	0	0	0	0	0	0	0	0	0	0	0	0	0	0	0	0	0	0	0	0	0	0
0	0	0	0	0	0	0	0	0	0	0	0	0	0	0	0	0	0	0	0	0	0	0	0	0	0	0	0	0	0	0
0	0	0	0	0	0	0	0	0	0	0	0	0	0	0	0	0	0	0	0	0	0	0	0	0	0	0	0	0	0	0
0	0	0	0	0	0	0	0	0	0	0	0	0	0	0	0	0	0	0	0	0	0	0	0	0	0	0	0	0	0	0
0	0	0	0	0	0	0	0	0	0	0	0	0	0	0	0	0	0	0	0	0	0	0	0	0	0	0	0	0	0	0
0	0	0	0	0	0	0	0	0	0	0	0	0	0	0	0	0	0	0	0	0	0	0	0	0	0	0	0	0	0	0
0	0	0	0	0	0	0	0	0	0	0	0	0	0	0	0	0	0	0	0	0	0	0	0	0	0	0	0	0	0	0
0	0	0	0	0	0	0	0	0	0	0	0	0	0	0	0	0	0	0	0	0	0	0	0	0	0	0	0	0	0	0
0	0	0	0	0	0	0	0	0	0	0	0	0	0	0	0	0	0	0	0	0	0	0	0	0	0	0	0	0	0	0
0	0	0	0	0	0	0	0	0	0	0	0	0	0	0	0	0	0	0	0	0	0	0	0	0	0	0	0	0	0	0
0	0	0	0	0	0	0	0	0	0	0	0	0	0	0	0	0	0	0	0	0	0	0	0	0	0	0	0	0	0	0
0	0	0	0	0	0	0	0	0	0	0	0	0	0	0	0	0	0	0	0	0	0	0	0	0	0	0	0	0	0	0
0	0	0	0	0	0	0	0	0	0	0	0	0	0	0	0	0	0	0	0	0	0	0	0	0	0	0	0	0	0	0
0	0	0	0	0	0	0	0	0	0	0	0	0	0	0	0	0	0	0	0	0	0	0	0	0	0	0	0	0	0	0
0	0	0	0	0	0	0	0	0	0	0	0	0	0	0	0	0	0	0	0	0	0	0	0	0	0	0	0	0	0	0
0	0	0	0	0	0	0	0	0	0	0	0	0	0	0	0	0	0	0	0	0	0	0	0	0	0	0	0	0	0	0
0	0	0	0	0	0	0	0	0	0	0	0	0	0	0	0	0	0	0	0	0	0	0	0	0	0	0	0	0	0	0
0	0	0	0	0	0	0	0	0	0	0	0	0	0	0	0	0	0	0	0	0	0	0	0	0	0	0	0	0	0	0
0	0	0	0	0	0	0	0	0	0	0	0	0	0	0	0	0	0	0	0	0	0	0	0	0	0	0	0	0	0	0
0	0	0	0	0	0	0	0	0	0	0	0	0	0	0	0	0	0	0	0	0	0	0	0	0	0	0	0	0	0	0
0	0	0	0	0	0	0	0	0	0	0	0	0	0	0	0	0	0	0	0	0	0	0	0	0	0	0	0	0	0	0
0	0	0	0	0	0	0	0	0	0	0	0	0	0	0	0	0	0	0	0	0	0	0	0	0	0	0	0	0	0	0
0	0	0	0	0	0	0	0	0	0	0	0	0	0	0	0	0	0	0	0	0	0	0	0	0	0	0	0	0	0	0
0	0	0	0	0	0	0	0	0	0	0	0	0	0	0	0	0	0	0	0	0	0	0	0	0	0	0	0	0	0	0
0	0	0	0	0	0	0	0	0	0	0	0	0	0	0	0	0	0	0	0	0	0	0	0	0	0	0	0	0	0	0
0	0	0	0	0	0	0	0	0	0	0	0	0	0	0	0	0	0	0	0	0	0	0	0	0	0	0	0	0	0	0
0	0	0	0	0	0	0	0	0	0	0	0	0	0	0	0	0	0	0	0	0	0	0	0	0	0	0	0	0	0	0
0	0	0	0	0	0	0	0	0	0	0	0	0	0	0	0	0	0	0	0	0	0	0	0	0	0	0	0	0	0	0
0	0	0	0	0	0	0	0	0	0	0	0	0	0	0	0	0	0	0	0	0	0	0	0	0	0	0	0	0	0	0
0	0	0	0	0	0	0	0	0	0	0	0	0	0	0	0	0	0	0	0	0	0	0	0	0	0	0	0	0	0	0
0	0	0	0	0	0	0	0	0	0	0	0	0	0	0	0	0	0	0	0	0	0	0	0	0	0	0	0	0	0	0
0	0	0	0	0	0	0	0	0	0	0	0	0	0	0	0	0	0	0	0	0	0	0	0	0	0	0	0	0	0	0
0	0	0	0	0	0	0	0	0	0	0	0	0	0	0	0	0	0	0	0	0	0	0	0	0	0	0	0	0	0	0
0	0	0	0	0	0	0	0	0	0	0	0	0	0	0	0	0	0	0	0	0	0	0	0	0	0	0	0	0	0	0
0	0	0	0	0	0	0	0	0	0	0	0	0	0	0	0	0	0	0	0	0	0	0	0	0	0	0	0	0	0	0
0	0	0	0	0	0	0	0	0	0	0	0	0	0	0	0	0	0	0	0	0	0	0	0	0	0	0	0	0	0	0
0	0	0	0	0	0	0	0	0	0	0	0	0	0	0	0	0	0	0	0	0	0	0	0	0	0	0	0	0	0	0
0	0	0	0	0	0	0	0	0	0	0	0	0	0	0	0	0	0	0	0	0	0	0	0	0	0	0	0	0	0	0
0	0	0	0	0	0	0	0	0	0	0	0	0	0	0	0	0	0	0	0	0	0	0	0	0	0	0	0	0	0	0
0	0	0	0	0	0	0	0	0	0	0	0	0	0	0	0	0	0	0	0	0	0	0	0	0	0	0	0	0	0	0
0	0	0	0	0	0	0	0	0	0	0	0	0	0	0	0	0	0	0	0	0	0	0	0	0	0	0	0	0	0	0
0	0	0	0	0	0	0	0	0	0	0	0	0	0	0	0	0	0	0	0	0	0	0	0	0	0	0	0	0	0	0
0	0	0	0	0	0	0	0	0	0	0	0	0	0	0	0	0	0	0	0	0	0	0	0	0	0	0	0	0	0	0
0	0	0	0	0	0	0	0	0	0	0	0	0	0	0	0	0	0	0	0	0	0	0	0	0	0	0	0	0	0	0
0	0	0	0	0	0	0	0	0	0	0	0	0	0	0	0	0	0	0	0	0	0	0	0	0	0	0	0	0	0	0
0	0	0	0	0	0	0	0	0	0	0	0	0	0	0	0	0	0	0	0	0	0	0	0	0	0	0	0	0	0	0
0	0	0	0	0	0	0	0	0	0	0	0	0	0	0	0	0	0	0	0	0	0	0	0	0	0	0	0	0	0	0
0	0	0	0	0	0	0	0	0	0	0	0	0	0	0	0	0	0	0	0	0	0	0	0	0	0	0	0	0	0	0
0	0	0	0	0	0	0	0	0	0	0	0	0	0	0	0	0	0	0	0	0	0	0	0	0	0	0	0	0	0	0
0	0	0	0	0	0	0	0	0	0	0	0	0	0	0	0	0	0	0	0	0	0	0	0	0	0	0	0	0	0	0
0	0	0	0	0	0	0	0	0	0	0	0	0	0	0	0	0	0	0	0	0	0	0	0	0	0	0	0	0	0	0
0	0	0	0	0	0	0	0	0	0	0	0	0	0	0	0	0	0	0	0	0	0	0	0	0	0	0	0	0	0	0
0	0	0	0	0	0	0	0	0	0	0	0	0	0	0	0	0	0	0	0	0	0	0	0	0	0	0	0	0	0	0
0	0	0	0	0	0	0	0	0	0	0	0	0	0	0	0	0	0	0	0	0	0	0	0	0	0	0	0	0	0	0
0	0	0	0	0	0	0	0	0	0	0	0	0	0	0	0	0	0	0	0	0	0	0	0	0	0	0	0	0	0	0
0	0	0	0	0	0	0	0	0	0	0	0	0	0	0	0	0	0	0	0	0	0	0	0	0	0	0	0	0	0	0
0	0	0	0	0	0	0	0	0	0	0	0	0	0	0	0	0	0	0	0	0	0	0	0	0	0	0	0	0	0	0
0	0	0	0	0	0	0	0	0	0	0	0	0	0	0	0	0	0	0	0	0	0	0	0	0	0	0	0	0	0	0
0	0	0	0	0	0	0	0	0	0	0	0	0	0	0	0	0	0	0	0	0	0	0	0	0	0	0	0	0	0	0
0	0	0	0	0	0	0	0	0	0	0	0	0	0	0	0	0	0	0	0	0	0	0	0	0	0	0	0	0	0	0
0	0	0	0	0	0	0	0	0	0	0	0	0	0	0	0	0	0	0	0	0	0	0	0	0	0	0	0	0	0	0
0	0	0	0	0	0	0	0	0	0	0	0	0	0	0	0	0	0	0	0	0	0	0	0	0	0	0	0	0	0	0
0	0	0	0	0	0	0	0	0	0	0	0	0	0	0	0	0	0	0	0	0	0	0	0	0	0	0	0	0	0	0
0	0	0	0	0	0	0	0	0	0	0	0	0	0	0	0	0	0	0	0	0	0	0	0	0	0	0	0	0	0	0
0	0	0	0	0	0	0	0	0	0	0	0	0	0	0	0	0	0	0	0	0	0	0	0	0	0	0	0	0	0	0
0	0	0	0	0	0	0	0	0	0	0	0	0	0	0	0	0	0	0	0	0	0	0	0	0	0	0	0	0	0	0
0	0	0	0	0	0	0	0	0	0	0	0	0	0	0	0	0	0	0	0	0	0	0	0	0	0	0	0	0	0	0
0	0	0	0	0	0	0	0	0	0	0	0	0	0	0	0	0	0	0	0	0	0	0	0	0	0	0	0	0	0	0
0	0	0	0	0	0	0	0	0	0	0	0	0	0	0	0	0	0	0	0	0	0	0	0	0	0	0	0	0	0	0
0	0	0	0	0	0	0	0	0	0	0	0	0	0	0	0	0	0	0	0	0	0	0	0	0	0	0	0	0	0	0
0	0	0	0	0	0	0	0	0	0	0	0	0	0	0	0	0	0	0	0	0	0	0	0	0	0	0	0	0	0	0
0	0	0	0	0	0	0	0	0	0	0	0	0	0	0	0	0	0	0	0	0	0	0	0	0	0	0	0	0	0	0
0	0	0	0	0	0	0	0	0	0	0	0	0	0	0	0	0	0	0	0	0	0	0	0	0	0	0	0	0	0	0
0	0	0	0	0	0	0	0	0	0	0	0	0	0	0	0	0	0	0	0	0	0	0	0	0	0	0	0	0	0	0
0	0	0	0	0	0	0	0	0	0	0	0	0	0	0	0	0	0	0	0	0	0	0	0	0	0	0	0	0	0	0
0	0	0	0	0	0	0	0	0	0	0	0	0	0	0	0	0	0	0	0	0	0	0	0	0	0	0	0	0	0	0
0	0	0	0	0	0	0	0	0	0	0	0	0	0	0	0	0	0	0	0	0	0	0	0	0	0	0	0	0	0	0
0	0	0	0	0	0	0	0	0	0	0	0	0	0	0	0	0	0	0	0	0	0	0	0	0	0	0	0	0	0	0
0	0	0	0	0	0	0	0	0	0	0	0	0	0	0	0	0	0	0	0	0	0	0	0	0	0	0	0	0	0	0
0	0	0	0	0	0	0	0	0	0	0	0	0	0	0	0	0	0	0	0	0	0	0	0	0	0	0	0	0	0	0
0	0	0	0	0	0	0	0	0	0	0	0	0	0	0	0	0	0	0	0	0	0	0	0	0	0	0	0	0	0	0
0	0	0	0	0	0	0	0	0	0	0	0	0	0	0	0	0	0	0	0	0	0	0	0	0	0	0	0	0	0	0
0	0	0	0	0	0	0	0	0	0	0	0	0	0	0	0	0	0	0	0	0	0	0	0	0	0	0	0	0	0	0
0	0	0	0	0	0	0	0	0	0	0	0	0	0	0	0	0	0	0	0	0	0	0	0	0	0	0	0	0	0	0
0	0	0	0	0	0	0	0	0	0	0	0	0	0	0	0	0	0	0	0	0	0	0	0	0	0	0	0	0	0	0
0	0	0	0	0	0	0	0	0	0	0	0	0	0	0	0	0	0	0	0	0	0	0	0	0	0	0	0	0	0	0
0	0	0	0	0	0	0	0	0	0	0	0	0	0	0	0	0	0	0	0	0	0	0	0	0	0	0	0	0	0	0
0	0	0	0	0	0	0	0	0	0	0	0	0	0	0	0	0	0	0	0	0	0	0	0	0	0	0	0	0	0	0
0	0	0	0	0	0	0	0	0	0	0	0	0	0	0	0	0	0	0	0	0	0	0	0	0	0	0	0	0	0	0
0	0	0	0	0	0	0	0	0	0	0	0	0	0	0	0	0	0	0	0	0	0	0	0	0	0	0	0	0	0	0
0	0	0	0	0	0	0	0	0	0	0	0	0	0	0	0	0	0	0	0	0	0	0	0	0	0	0	0	0	0	0
0	0	0	0	0	0	0	0	0	0	0	0	0	0	0	0	0	0	0	0	0	0	0	0	0	0	0	0	0	0	0
0	0	0	0	0	0	0	0	0	0	0	0	0	0	0	0	0	0	0	0	0	0	0	0	0	0	0	0	0	0	0
0	0	0	0	0	0	0	0	0	0	0	0	0	0	0	0	0	0	0	0	0	0	0	0	0	0	0	0	0	0	0
0	0	0	0	0	0	0	0	0	0	0	0	0	0	0	0	0	0	0	0	0	0	0	0	0	0	0	0	0	0	0
0	0	0	0	0	0	0	0	0	0	0	0	0	0	0	0	0	0	0	0	0	0	0	0	0	0	0	0	0	0	0
0	0	0	0	0	0	0	0	0	0	0	0	0	0	0	0	0	0	0	0	0	0	0	0	0	0	0	0	0	0	0
0	0	0	0	0	0	0	0	0	0	0	0	0	0	0	0	0	0	0	0	0	0	0	0	0	0	0	0	0	0	0
0	0	0	0	0	0	0	0	0	0	0	0	0	0	0	0	0	0	0	0	0	0	0	0	0	0	0	0	0	0	0
0	0	0	0	0	0	0	0	0	0	0	0	0	0	0	0	0	0	0	0	0	0	0	0	0	0	0	0	0	0	0
0	0	0	0	0	0	0	0	0	0	0	0	0	0	0	0	0	0	0	0	0	0	0	0	0	0	0	0	0	0	0
0	0	0	0	0	0	0	0	0	0	0	0	0	0	0	0	0	0	0	0	0	0	0	0	0	0	0	0	0	0	0
0	0	0	0	0	0	0	0	0	0	0	0	0	0	0	0	0	0	0	0	0	0	0	0	0	0	0	0	0	0	0
0	0	0	0	0	0	0	0	0	0	0	0	0	0	0	0	0	0	0	0	0	0	0	0	0	0	0	0	0	0	0
0	0	0	0	0	0	0	0	0	0	0	0	0	0	0	0	0	0	0	0	0	0	0	0	0	0	0	0	0	0	0
0	0	0	0	0	0	0	0	0	0	0	0	0	0	0	0	0	0	0	0	0	0	0	0	0	0	0	0	0	0	0
0	0	0	0	0	0	0	0	0	0	0	0	0	0	0	0	0	0	0	0	0	0	0	0	0	0	0	0	0	0	0
[truncated: 1,000 more rows]
