# Supplementary material for: A modified shuffled frog leaping algorithm with inertia weight
Source: Sci Rep. 2024 Feb 20;14:4146. doi: 10.1038/s41598-024-51306-1 (PMC11224354; doi:10.1038/s41598-024-51306-1)
Supplement: Supplementary file 1 — Supplementary Information. [file 41598_2024_51306_MOESM1_ESM.zip › data/F2/MSFLA_L_11.xls]

## Sheet: Sheet1
0.324544	-0.00662905	0.323953	-0.535371	-0.254812	-0.204647	-0.120685	-0.0502981	0.267785	0.354651	-0.643453	0.0238544	0.0490102	-0.0781133	0.0120248	0.211459	-0.0988643	-0.0607487	0.0645796	-0.293401	-0.392317	0.000263661	-0.0882467	0.0272126	0.149782	-0.0636348	0.43981	0.359398	0.301211	0.0394164	5.84017
-0.000142242	-0.0190752	0.00479194	0.00176512	0.0234382	0.00730211	0.0284054	-0.0192945	0.016051	0.0284563	0.00573585	-0.012104	-0.00132388	-0.00761577	0.0878131	0.00949532	0.00629015	-0.0482254	-0.00479247	0.0871225	0.00070683	0.0216373	-0.00300669	0.00193008	0.00363959	-0.0447499	-0.00835551	-0.0646708	0.00218809	0.0289554	0.599081
-0.000306551	-0.00512793	0.0012487	-0.00238071	-0.00018419	-0.00123479	-0.000520082	0.000435962	0.00237024	-0.00179832	0.000107695	0.00132483	-0.000762093	0.000695967	-0.00332938	-0.000602966	-0.00543566	-0.000136906	-0.00128381	-0.00198868	-0.000565915	-0.000938142	-0.000777658	-0.00103409	0.000741954	-0.000507813	0.000297014	0.00512309	-0.00120565	-0.00235819	0.044825
-8.30853e-05	0.000350572	0.000157337	0.000759024	0.000112674	1.46517e-05	-9.88009e-05	-6.69492e-05	-4.81041e-05	0.000112951	0.000417892	5.01841e-07	-3.77189e-05	1.31512e-05	-4.55452e-05	-6.30588e-05	9.65257e-05	4.93854e-05	-0.000186326	-0.000206207	-0.000143098	-1.8989e-05	0.000182323	-0.000255336	5.10227e-05	-6.28593e-05	0.000150876	-0.000291046	-1.03847e-05	6.31645e-06	0.00409271
-2.78753e-06	-4.97219e-05	-2.11954e-05	-1.20394e-05	-9.5724e-07	3.09997e-06	3.78771e-05	3.20267e-06	-1.67237e-05	-3.59412e-06	-1.67855e-06	2.92218e-05	3.53177e-05	-6.71665e-06	-7.69501e-06	1.78322e-05	-1.63059e-05	1.80595e-06	1.68431e-05	3.54264e-05	4.4042e-07	5.4082e-06	-1.43034e-06	-2.61811e-06	-2.83158e-06	3.5254e-06	2.50105e-05	-1.42461e-06	-1.1352e-05	-1.25739e-05	0.000386657
6.21622e-06	-2.19744e-06	2.64978e-08	1.48874e-06	1.88024e-07	-1.31402e-06	-8.81494e-08	-1.86196e-06	5.0917e-07	4.22845e-06	-1.05621e-06	6.71308e-06	1.14372e-07	-4.87346e-08	4.18363e-07	-2.95464e-07	3.73767e-06	-2.80132e-06	4.80987e-08	2.90824e-07	-8.27317e-07	-9.38216e-07	-4.78655e-07	-6.05158e-07	5.62903e-07	-6.79243e-07	1.05448e-06	-3.76865e-07	-3.74377e-06	-1.41569e-07	4.3051e-05
-1.35612e-08	-1.51254e-07	1.231e-07	6.53058e-08	-2.40686e-08	2.97853e-09	4.55777e-08	-3.0686e-08	3.20709e-07	-5.13384e-09	-1.03379e-08	9.55408e-09	5.73873e-08	-6.95397e-08	2.76954e-09	6.08292e-09	2.40926e-08	-2.08086e-08	1.89353e-07	3.19399e-07	1.11225e-07	8.48504e-07	1.3244e-08	1.01318e-07	-1.25804e-07	-2.34963e-07	-2.22233e-07	-3.33056e-07	-1.16189e-07	-4.08759e-07	4.00699e-06
6.73851e-10	8.75024e-09	-1.32183e-08	-2.72349e-08	4.03376e-08	-1.51066e-08	-1.05857e-08	1.51888e-08	2.23515e-09	-5.9347e-10	4.63241e-10	-1.31168e-09	-1.32799e-08	-8.99345e-09	-5.58652e-10	-2.45388e-08	-7.52859e-10	-1.18424e-08	4.98544e-10	-4.58935e-09	-1.44847e-08	-1.29095e-09	2.51304e-09	2.10102e-08	3.89204e-09	2.56424e-09	-2.92794e-09	-1.12514e-08	-3.92136e-09	1.97835e-08	2.84393e-07
-9.11441e-10	1.54205e-10	-2.35486e-10	-2.28204e-10	8.29691e-11	1.19363e-10	7.32665e-09	1.57298e-09	-5.80365e-10	-3.30132e-10	1.99081e-10	-6.5772e-10	-6.2341e-10	4.78241e-10	1.70467e-09	5.64952e-11	1.69506e-09	-1.9278e-09	2.89384e-10	-2.37169e-09	7.05864e-10	3.94306e-10	-5.43393e-10	-1.15811e-09	4.34281e-10	1.89737e-11	2.17339e-10	3.90223e-09	1.28271e-09	6.83535e-10	3.08861e-08
9.62379e-11	-2.37074e-11	1.21252e-11	-2.6262e-11	4.69789e-11	-3.24039e-11	1.15218e-11	-2.47026e-10	-6.43084e-11	-4.16042e-11	-6.86947e-11	-3.28307e-10	2.33943e-12	-3.35827e-11	2.28731e-11	-4.54308e-11	-1.37599e-10	6.22247e-11	-5.6681e-12	6.92382e-11	-8.27253e-11	-4.26917e-11	-1.64047e-10	1.13543e-11	1.59259e-10	3.76577e-11	2.16819e-11	-1.55936e-10	4.10292e-11	-2.65539e-10	2.36005e-09
-4.17049e-12	1.29149e-12	-5.63388e-13	6.36599e-12	5.54995e-12	1.68194e-12	4.44515e-12	5.60452e-13	-4.13178e-12	-1.16602e-11	-1.0005e-11	-1.32654e-11	3.27112e-12	-1.56985e-11	-1.37796e-12	-9.20477e-12	-2.71785e-12	1.98023e-11	-4.48233e-12	6.16845e-12	-2.80614e-12	-8.83278e-12	-1.99297e-11	3.68287e-12	9.8624e-12	3.4975e-11	3.67684e-12	7.41552e-13	1.70464e-11	-5.94258e-12	2.33911e-10
5.36998e-13	1.51035e-12	-1.56579e-12	-1.75065e-13	-4.68171e-13	-8.28926e-13	3.4109e-13	-3.38669e-13	1.03638e-13	-5.34543e-14	-2.0336e-13	1.33695e-12	6.78681e-14	-6.28639e-13	-7.41944e-13	2.22793e-13	-5.09009e-13	-3.02205e-13	-4.40777e-13	-2.66437e-14	-1.98803e-12	-1.2856e-13	1.64557e-13	9.29127e-13	6.34308e-13	-1.12699e-13	6.16379e-13	-2.54335e-13	-1.16217e-13	3.61911e-13	1.57085e-11
5.83152e-14	-1.68077e-13	-8.67511e-15	-2.86193e-14	2.45007e-14	6.78146e-14	4.01061e-13	-1.06962e-13	1.66434e-14	-1.25983e-14	7.64466e-16	2.87185e-14	9.43451e-15	-5.18977e-15	4.51891e-13	-3.78894e-14	1.01351e-13	3.53029e-14	1.07112e-13	-9.46391e-15	-1.60145e-13	-3.59762e-14	-1.03209e-13	2.13327e-14	9.59744e-15	-5.21682e-14	2.29597e-15	3.07108e-14	2.91751e-14	-6.51421e-14	2.19014e-12
-9.2717e-16	1.70056e-15	5.98264e-15	-1.75563e-15	4.03826e-15	7.40415e-15	-3.64742e-15	4.00806e-15	6.63772e-16	2.2378e-14	-2.62428e-16	-4.16865e-15	1.20825e-14	-8.46412e-15	-3.66898e-15	6.96877e-15	4.22214e-15	1.74458e-15	-1.7221e-15	-1.59209e-14	9.34552e-16	-1.75406e-14	1.00345e-14	-8.49066e-15	-3.81841e-16	-1.9964e-15	-7.87424e-15	-1.64126e-15	2.17606e-15	1.7535e-15	1.64554e-13
-5.73942e-18	6.12784e-16	-3.47635e-17	-5.10515e-17	1.08076e-15	-3.29545e-16	6.2982e-16	6.98904e-16	-4.50292e-16	-2.84283e-18	3.71145e-17	1.16284e-16	-1.08655e-17	1.06777e-16	2.33343e-16	2.16487e-16	2.06364e-16	1.01092e-15	-4.0742e-16	5.13641e-16	4.6142e-16	-2.40812e-16	-8.59999e-16	1.73567e-16	-2.46145e-16	-8.08825e-17	-5.07206e-16	-3.45329e-16	-1.55119e-15	1.7706e-16	1.13993e-14
-1.35226e-17	3.72778e-17	1.7999e-18	-1.98381e-18	-2.61734e-17	4.43244e-17	7.7044e-17	-5.07006e-18	-1.76549e-16	-1.13794e-17	-3.98822e-16	2.26661e-17	-1.23672e-16	7.09831e-17	-2.98266e-17	1.47023e-17	2.87069e-18	1.01824e-16	-6.44094e-17	-3.66105e-17	5.40602e-17	-2.20812e-18	-8.9434e-17	3.01327e-18	4.09252e-17	1.68191e-17	-2.36939e-17	8.62004e-18	1.80901e-17	-1.04346e-17	1.52881e-15
3.33471e-18	-1.14114e-17	9.70808e-19	-1.07621e-18	5.07225e-18	1.70457e-18	8.53019e-19	-3.24422e-18	1.54352e-17	3.59849e-18	4.64182e-18	2.24758e-18	4.40679e-18	-1.64398e-17	1.75433e-18	3.89504e-18	9.46749e-19	-7.9233e-18	6.00405e-18	-5.14166e-18	1.46189e-17	-4.20533e-19	-1.23183e-18	-6.10746e-18	-4.05689e-20	2.10311e-18	-2.43362e-18	-1.06146e-17	-6.50924e-18	4.8949e-18	1.49077e-16
-6.69656e-19	-3.17554e-19	1.03762e-19	2.39809e-19	-3.36328e-20	3.32359e-20	-2.02846e-22	1.41206e-19	-6.20818e-19	3.16353e-19	-6.27619e-19	1.30826e-19	-1.37591e-20	-1.35624e-19	-2.81874e-19	5.5422e-19	3.80544e-20	-4.70119e-19	-8.65489e-19	2.01565e-19	-1.1024e-18	3.22209e-19	-3.47454e-19	-4.57647e-19	6.43089e-19	-1.61764e-19	3.69804e-19	-1.4003e-18	-1.99829e-19	2.07955e-19	1.10078e-17
-1.42996e-20	-2.29141e-19	-2.15194e-20	-3.05044e-20	-5.70737e-21	2.99876e-20	-6.63066e-21	-2.89875e-20	1.52999e-20	-2.5475e-20	1.03932e-20	-1.4234e-20	3.16789e-20	-1.85093e-20	-2.13844e-20	3.41348e-21	5.58938e-20	-3.34991e-20	-5.77464e-20	3.67176e-20	-1.92354e-20	-2.87878e-20	5.47259e-20	1.56469e-20	7.03574e-20	3.36022e-20	1.63939e-20	2.77428e-20	4.19562e-20	1.80127e-21	1.00127e-18
-5.4778e-21	1.69117e-20	-2.70528e-21	-7.69489e-22	1.45867e-21	6.60343e-21	-1.73242e-21	-1.66694e-21	-1.05705e-22	-2.8301e-21	-1.04799e-21	8.09525e-22	-1.30313e-21	-1.06339e-21	-1.21869e-21	-1.70938e-20	4.81374e-21	9.33404e-21	-4.14723e-21	4.99868e-22	-1.36815e-21	8.66354e-23	-7.93691e-22	-6.63234e-22	3.76922e-21	-9.76453e-23	5.96429e-21	3.45161e-23	-1.05685e-21	1.8059e-21	9.7233e-20
-1.52745e-22	-3.20439e-22	1.26604e-22	-9.24967e-23	-1.4843e-22	6.61676e-22	4.53525e-22	6.60154e-22	-2.42909e-22	-5.72324e-23	1.13239e-21	6.70084e-22	-1.50067e-22	-8.6792e-23	2.14613e-23	3.09405e-22	8.89194e-22	-4.49996e-23	5.53147e-23	2.20257e-23	4.02218e-24	-2.66419e-22	1.35637e-21	2.90983e-22	-1.95635e-22	3.50591e-22	7.2357e-24	-2.02177e-22	5.52975e-23	-1.14023e-22	9.1407e-21
3.77384e-23	-1.38311e-23	-9.96301e-24	9.7997e-24	9.63865e-24	9.81797e-25	-5.05819e-23	-2.90556e-23	-3.85336e-24	-2.42521e-23	-5.69138e-23	-8.19729e-24	-2.62228e-23	-2.4744e-23	-3.27256e-23	4.39579e-23	-3.06902e-23	5.41119e-23	1.82413e-23	6.15734e-24	2.8478e-23	-6.2376e-24	6.16339e-25	-1.66618e-23	7.27476e-23	1.88026e-23	1.7865e-23	2.026e-23	-1.6432e-24	-6.35887e-23	7.38559e-22
-2.07813e-24	4.02132e-25	1.21796e-24	2.55407e-25	-1.85867e-24	-1.70402e-23	-1.53649e-25	-2.20467e-24	1.66029e-24	-8.71943e-25	3.91856e-24	-6.89292e-25	1.02002e-24	9.84731e-25	6.73883e-25	-6.9135e-25	-9.71578e-24	1.18454e-24	-1.13439e-24	7.65784e-26	-7.14761e-25	-3.76003e-24	-2.78235e-26	-4.28858e-24	-4.76047e-24	1.93003e-25	2.7415e-24	-6.29981e-25	-4.98276e-25	-1.19885e-24	6.66455e-23
-2.09007e-25	-4.05933e-26	-1.22318e-25	7.07376e-26	1.54334e-25	-8.19319e-26	3.09383e-26	-4.08929e-26	4.12983e-26	-1.64373e-25	-3.13908e-26	-4.52536e-25	1.74685e-25	1.01649e-25	4.47025e-26	-1.36448e-25	1.89195e-25	1.22112e-25	2.76892e-25	-5.98298e-26	9.87686e-26	3.5938e-26	2.35693e-26	-1.16931e-25	-1.04146e-25	-7.78562e-26	3.24897e-25	1.27808e-25	6.83648e-26	-3.37984e-26	3.55794e-24
-5.07759e-27	9.92258e-27	-1.06849e-26	5.66572e-27	5.01875e-26	-1.57113e-26	2.61142e-26	4.80213e-28	-1.1847e-26	-1.04688e-26	-3.76697e-26	2.50562e-26	4.98683e-27	2.20577e-26	-7.72018e-27	-1.3032e-27	1.11137e-26	1.28845e-26	7.6545e-26	5.18485e-28	-1.90696e-26	1.10163e-25	3.03502e-27	5.39923e-26	-8.82355e-28	9.24584e-27	-7.5183e-26	2.54591e-26	4.31884e-27	6.49918e-27	6.53864e-25
3.82741e-27	1.95007e-28	-5.41498e-28	-2.36425e-27	-3.38761e-27	4.089e-27	-1.21037e-28	4.02085e-27	-1.80447e-28	6.60511e-27	7.26465e-28	-2.59767e-27	3.1908e-27	1.64648e-28	1.05499e-27	-7.01821e-27	-4.10716e-28	-1.75908e-27	4.04578e-27	5.14556e-28	-4.8649e-28	-8.85451e-29	1.36391e-27	8.33044e-28	4.87007e-27	6.95899e-29	-9.25171e-28	-2.80521e-27	-2.55537e-28	-3.68724e-29	5.85496e-26
1.23643e-28	4.40065e-29	2.76859e-29	-2.6903e-29	2.86315e-28	5.74468e-29	1.25925e-28	-6.04866e-29	-1.98975e-28	-1.37999e-28	1.33452e-28	-3.56051e-29	-1.40089e-28	-2.97844e-29	-2.65264e-28	-2.38902e-28	2.72661e-28	1.10182e-27	2.3383e-30	-2.04692e-28	3.10343e-28	-1.22687e-28	-1.0181e-29	-3.87369e-29	2.29926e-28	-4.47319e-28	1.19826e-28	5.98769e-29	-6.53364e-29	-1.26678e-28	5.04491e-27
1.55411e-29	-1.50535e-30	2.80766e-32	-4.36002e-30	-4.34565e-30	-3.51913e-29	1.66263e-29	4.07805e-30	-5.4152e-29	2.15668e-29	6.85761e-32	1.0013e-29	-1.01264e-29	2.77992e-29	1.53103e-30	6.20519e-30	3.99855e-29	-2.22467e-30	-3.71927e-30	-2.39968e-30	9.07316e-30	-3.86132e-30	-1.68559e-30	1.2155e-29	-2.18462e-30	4.32245e-29	-1.12511e-29	8.75858e-31	5.46298e-30	2.4758e-29	3.75999e-28
2.97391e-30	-1.82584e-31	4.77741e-31	-1.4115e-30	1.48319e-31	-8.85781e-31	2.54877e-30	-1.55202e-30	-1.05892e-30	-2.47835e-31	-3.38699e-32	-4.41051e-32	-1.27349e-30	1.35676e-30	1.29137e-30	4.66109e-31	5.49364e-32	-2.44548e-30	-1.55002e-30	-5.8969e-31	-3.98777e-31	1.56245e-31	-1.0289e-30	-2.49616e-31	-7.49841e-30	-7.06122e-31	-8.10017e-31	8.09516e-32	-8.83007e-31	1.14375e-30	3.3549e-29
-2.15113e-31	9.25808e-32	-3.97389e-32	-1.32155e-31	-4.68597e-33	-2.80569e-31	5.65399e-33	-6.68823e-32	-9.49352e-32	-8.17024e-33	-6.33111e-33	-6.90054e-32	2.11207e-32	6.18232e-32	-7.9104e-33	1.68558e-31	2.392e-31	-1.73239e-31	1.90975e-31	-9.20121e-32	7.18495e-32	3.90605e-32	-6.67117e-32	3.58628e-33	-7.60732e-32	7.98309e-32	2.45785e-31	-3.81383e-33	-3.16391e-32	-3.94871e-32	2.6285e-30
-9.91387e-32	-9.45757e-34	8.99075e-34	-2.3136e-32	2.49928e-32	-1.25381e-33	-1.63471e-32	-1.83645e-33	-3.52205e-32	-3.71647e-33	2.1081e-33	3.87171e-33	1.85163e-33	-1.8231e-32	1.88302e-32	-4.94081e-33	6.01383e-34	-2.54768e-33	-2.2568e-33	1.93071e-32	-1.69868e-32	3.27929e-33	-2.1587e-32	-2.14408e-33	6.37892e-33	-3.21974e-32	1.02067e-32	1.38862e-33	7.33697e-33	-1.02537e-32	3.93793e-31
-1.34054e-34	-2.34004e-34	-2.99283e-33	1.97128e-33	1.45359e-33	1.81198e-33	6.381e-34	6.77582e-34	-1.63877e-34	1.68449e-34	-3.49265e-34	1.50563e-33	6.64892e-35	1.30615e-33	9.35411e-34	-6.41116e-35	4.27951e-35	-5.91505e-34	-2.26902e-34	9.90311e-34	2.28396e-33	5.18998e-34	3.38268e-34	-9.00584e-34	-1.03832e-34	1.50092e-33	6.9896e-34	7.26604e-34	-2.2337e-33	1.49072e-33	2.71209e-32
-2.54843e-35	2.9571e-34	2.39564e-35	4.28492e-35	-2.44738e-35	-4.58016e-35	5.66573e-35	1.29301e-34	-1.4555e-35	5.41878e-35	-1.67257e-34	-1.05519e-34	1.67449e-34	1.34544e-35	-3.52238e-35	4.90965e-35	1.9299e-34	4.76481e-35	-2.83663e-36	2.88919e-35	-4.6657e-35	-1.14381e-34	3.50719e-35	1.23411e-34	-5.48738e-35	9.10851e-35	5.98896e-35	-3.3532e-35	1.0325e-34	-2.48841e-35	2.21038e-33
-1.80678e-36	8.20401e-36	4.10123e-36	-1.4434e-36	2.67508e-36	-2.66993e-36	3.85451e-36	-1.13654e-35	-9.19616e-37	4.12188e-36	8.39099e-36	-2.54287e-35	7.54581e-36	1.97066e-36	3.05833e-36	-1.55093e-36	7.31965e-36	-7.20268e-36	-1.99029e-35	-2.27801e-37	2.49767e-36	-4.50238e-36	6.69214e-36	2.17813e-35	7.46005e-36	-5.76776e-36	-4.40269e-35	-1.52101e-35	-1.19407e-35	2.97632e-36	2.46616e-34
3.81067e-37	6.89396e-37	-3.05596e-36	-1.70198e-37	-2.50503e-37	-1.37982e-38	4.28146e-37	-5.14079e-39	2.05703e-37	4.68799e-37	-3.79015e-37	6.73504e-37	2.46975e-37	-1.47605e-36	2.78154e-37	9.95461e-37	-4.06874e-37	-3.16423e-37	-5.16559e-37	-6.11572e-37	2.5852e-37	-2.83998e-37	-1.37671e-36	-6.18074e-37	-1.16208e-36	9.97018e-37	-6.18367e-38	-1.9207e-36	4.33903e-36	-7.52243e-38	2.26625e-35
-1.85398e-38	-3.36737e-38	-3.31984e-38	-9.34215e-38	5.08635e-38	-8.85197e-39	4.06112e-38	-1.64047e-38	-2.29508e-38	-3.85577e-38	-1.9296e-38	-5.53793e-38	-9.62932e-38	3.32031e-38	-4.26092e-38	-3.73078e-38	8.20717e-39	2.8182e-38	-2.11635e-38	1.45259e-38	8.21835e-38	-1.06134e-37	6.33841e-38	3.35098e-38	1.22524e-39	1.63442e-38	7.07655e-38	4.42826e-38	4.87345e-38	8.07847e-38	1.26059e-36
4.95431e-39	4.70741e-39	-1.47464e-39	-3.8404e-39	3.36505e-39	-4.71392e-39	-1.14693e-38	-1.31887e-39	-1.36028e-39	-1.04581e-39	-8.74263e-39	1.42489e-38	-3.07525e-39	-8.17164e-39	-2.1181e-39	-9.14721e-40	1.9005e-39	-3.65936e-39	-3.73573e-40	-4.79317e-40	-1.90042e-39	4.2781e-39	-4.24274e-39	9.46823e-39	-7.88116e-40	-1.30074e-39	-4.66927e-39	-3.33303e-39	1.80364e-39	1.06092e-38	1.24327e-37
2.12255e-40	-2.14518e-42	-3.29975e-40	-2.99956e-40	1.35553e-40	-4.85467e-42	-2.18229e-40	-1.80898e-41	-3.89433e-41	-4.0282e-40	-2.34032e-39	-3.34718e-41	-6.52159e-40	-2.55251e-39	5.8751e-40	1.90629e-40	1.59521e-41	6.75141e-40	-8.21852e-41	5.72489e-40	-4.09817e-41	-7.62148e-41	-3.28771e-40	-4.07365e-41	-1.85929e-39	-9.59767e-41	-3.5047e-39	1.75185e-40	-4.00132e-40	2.39866e-40	1.6127e-38
3.36833e-41	-1.85405e-41	9.30574e-41	-1.25638e-41	5.02809e-41	3.74424e-42	-1.18782e-41	2.61466e-42	2.80588e-42	-1.14271e-40	2.69569e-41	-4.25494e-41	2.04138e-41	-1.22106e-41	2.3585e-42	-5.5765e-41	1.42046e-41	-3.44733e-41	1.56599e-41	4.90163e-41	-3.93899e-41	8.80898e-42	8.02311e-42	-2.4278e-40	-1.17916e-41	-4.97725e-41	-6.32469e-41	3.88447e-41	-1.58408e-40	-5.08559e-41	1.28897e-39
-9.9617e-43	-3.20283e-42	-4.50853e-43	2.76572e-42	-1.38492e-42	3.80575e-42	7.3771e-42	5.79046e-43	6.25074e-43	8.88956e-42	-7.26802e-42	-1.38085e-42	-4.67618e-44	8.02237e-42	-1.02281e-43	-1.67859e-44	2.39521e-42	-1.35833e-41	2.83979e-42	-1.11735e-41	1.16119e-42	-5.07656e-42	-1.40588e-42	-1.52085e-42	2.10084e-41	-1.72011e-42	-3.36801e-42	-7.70938e-42	8.0459e-42	3.92627e-42	1.31848e-40
4.62829e-44	7.88931e-44	-5.70927e-43	3.0934e-43	-3.73951e-42	-7.5872e-43	-1.19876e-44	2.0686e-43	1.16328e-43	-7.96286e-43	3.44595e-43	7.33615e-43	-4.46662e-43	-3.72373e-43	1.83457e-43	-6.00036e-44	7.18093e-43	-2.26959e-43	4.06955e-45	-4.93067e-43	-4.0711e-44	5.98657e-44	-1.1148e-44	3.67991e-43	-5.30178e-43	7.11204e-46	2.02707e-43	-3.92936e-43	2.57682e-44	-2.76171e-43	1.21262e-41
7.18007e-44	-1.1047e-45	-3.40771e-44	1.36148e-44	-3.57233e-44	4.63695e-45	3.3534e-43	-9.43994e-44	-3.93849e-45	-5.43255e-45	1.91783e-44	-3.64033e-44	-5.19367e-45	-8.01193e-45	6.78469e-45	-1.24675e-44	-2.85006e-44	-4.7748e-44	2.64468e-44	2.64293e-44	-7.50961e-44	-6.69136e-45	1.24816e-44	-1.93403e-44	-2.65647e-45	-1.37093e-45	2.88504e-45	-1.73808e-43	8.63644e-46	-4.57594e-44	1.15818e-42
-6.57315e-45	7.7214e-45	8.25746e-46	4.56653e-46	1.17467e-45	3.34532e-45	-9.74227e-46	2.59722e-45	2.84148e-45	-1.2136e-45	2.84284e-45	-4.63987e-45	-4.634e-45	1.52152e-45	1.12134e-44	1.48858e-44	2.3599e-45	-1.60082e-44	1.15465e-45	-3.59081e-45	-1.41981e-45	5.16762e-47	4.6875e-46	-1.70906e-45	3.03657e-45	8.17348e-46	-4.40444e-45	-5.40134e-46	-2.77723e-45	3.11452e-45	1.08914e-43
-9.24864e-47	1.24936e-46	8.62853e-47	-6.49803e-46	2.00482e-46	1.93031e-46	1.92277e-46	6.46134e-46	-1.04273e-46	2.12962e-46	3.18348e-46	-2.63635e-46	-7.48122e-48	2.34865e-47	3.45354e-47	-6.60835e-46	-3.40168e-46	-7.90811e-46	5.41963e-47	8.47749e-47	-6.36333e-47	-2.02737e-46	-1.24773e-46	-8.89171e-47	-9.3831e-47	-8.83213e-47	-5.60179e-46	6.45418e-47	-6.87391e-47	-2.09892e-48	6.43871e-45
-3.80824e-47	-1.72449e-47	-2.26908e-48	9.45799e-48	-8.53669e-47	-4.82185e-48	2.81635e-47	-1.53042e-47	7.86546e-48	2.34157e-47	-1.12892e-47	1.68496e-47	-4.8195e-47	-5.38841e-47	-1.84433e-48	1.77282e-47	-1.41095e-47	1.42413e-46	2.47914e-48	3.26748e-47	5.44942e-47	5.45852e-47	-3.35877e-48	2.8867e-47	-4.93133e-47	7.26735e-48	2.18808e-48	1.03664e-47	3.52307e-48	2.76893e-47	8.15111e-46
1.96163e-48	-6.79819e-48	1.95314e-48	1.03642e-48	-2.38561e-48	1.12921e-48	-1.1907e-48	2.73645e-48	3.11427e-48	-2.70568e-48	-2.35669e-48	-6.56278e-49	-3.77794e-48	-7.78967e-49	-2.03443e-48	-2.79444e-48	3.47504e-48	2.18587e-48	-2.61005e-49	-2.20216e-48	-9.63891e-48	-2.1879e-48	3.67565e-48	1.96943e-48	-5.28974e-48	1.51133e-48	9.58854e-50	-3.34699e-49	-5.16603e-49	-1.14703e-48	7.19013e-47
-4.99177e-50	1.15955e-49	-5.98193e-50	-1.38776e-49	4.24847e-50	-3.12263e-49	-8.26958e-50	7.9841e-49	-2.13393e-49	-2.18975e-50	4.37832e-50	-1.95068e-49	6.72868e-50	-8.43398e-50	5.78462e-50	-7.41162e-50	-1.20419e-49	-5.89812e-49	-3.58286e-50	-2.9729e-49	-4.70849e-50	-4.3433e-49	6.0131e-50	-4.57809e-49	2.01268e-49	6.33913e-51	-8.76676e-50	-1.17086e-51	-4.41991e-50	4.97583e-50	4.79116e-48
-6.43541e-51	6.40796e-51	-9.05845e-51	1.23627e-50	1.49344e-50	-3.47666e-51	3.39803e-51	2.11088e-50	2.1271e-50	-1.34723e-49	2.15589e-50	3.79652e-51	4.05172e-50	-9.37431e-51	-6.19626e-51	1.78131e-50	3.85992e-51	1.67606e-50	3.57286e-51	-5.21251e-51	-9.64386e-50	2.936e-50	-4.90527e-50	-5.14095e-51	-3.39491e-50	-1.83622e-50	-2.50999e-50	8.39695e-51	1.19291e-50	4.12262e-51	6.4369e-49
1.2654e-51	-8.07727e-52	5.69485e-52	-4.81275e-51	2.30149e-51	5.00659e-52	-1.26389e-51	-1.71073e-51	2.41421e-51	-8.54045e-52	2.89004e-52	-2.06941e-52	-1.32933e-52	3.16574e-52	1.69619e-51	-1.21131e-51	1.3785e-51	1.77148e-52	6.55989e-51	-4.00324e-52	1.04035e-51	-3.96169e-52	4.09729e-52	-1.83132e-52	-8.38697e-53	1.14695e-51	-3.31135e-52	-1.79811e-51	-4.42009e-51	1.03862e-51	3.97174e-50
-1.01676e-52	1.60163e-53	-4.65711e-52	-1.67058e-53	1.14673e-52	-3.70925e-52	-5.53394e-52	2.06367e-52	1.27082e-52	-1.98185e-53	1.40029e-52	-4.49929e-53	-1.45245e-53	-7.68081e-53	-2.30407e-52	-6.28194e-52	1.99134e-52	-2.58947e-53	-3.14273e-52	-2.89231e-52	3.50187e-53	1.64124e-52	-9.88396e-53	-2.08646e-52	-7.56432e-53	-3.68447e-54	-6.5699e-53	-2.71309e-52	8.43109e-53	-9.8044e-53	5.06118e-51
-2.16371e-54	-3.71943e-53	-1.28755e-53	3.24346e-53	-2.04347e-53	-3.95984e-53	-5.35448e-54	-6.51896e-53	-4.6364e-55	-1.32432e-54	-2.18877e-53	1.18318e-53	-2.57612e-53	4.38238e-54	-1.92866e-55	5.55538e-54	-1.10526e-53	-9.93436e-54	1.56789e-54	2.95877e-53	-3.49891e-54	-3.77304e-53	-2.70875e-53	2.94497e-54	3.61887e-53	2.49071e-54	-2.24397e-53	-1.53385e-54	-3.56429e-53	3.70647e-54	5.12051e-52
-8.26109e-55	5.69743e-55	2.09925e-54	3.41431e-55	1.17048e-54	1.79253e-54	-2.5138e-54	-1.9176e-55	2.36462e-54	-9.68557e-55	-3.06366e-55	-3.93294e-55	1.70148e-56	4.56124e-55	7.45345e-55	3.17236e-54	-4.98291e-55	7.79372e-55	3.1289e-54	7.75234e-55	1.32074e-54	-8.86056e-56	-9.7304e-56	7.69294e-56	-1.81034e-54	5.14486e-55	4.54147e-55	5.41327e-56	7.87244e-56	1.48899e-54	2.9095e-53
5.01525e-56	-2.94669e-56	-6.88975e-56	2.15556e-55	-2.0197e-58	5.90223e-56	-4.96383e-56	2.96175e-55	5.36892e-56	-5.90111e-57	3.64748e-56	2.68307e-56	-6.83023e-56	-1.61754e-55	1.10196e-56	-2.67795e-56	-2.476e-55	-1.18178e-55	1.37843e-55	-1.13583e-55	9.2771e-56	2.80159e-56	-8.39833e-56	4.88723e-56	1.03838e-55	-1.16483e-56	6.38372e-56	-7.46533e-55	1.59692e-55	-1.06929e-55	3.22319e-54
-1.08167e-56	3.04596e-56	-3.50302e-56	-8.31175e-58	-4.35024e-57	-2.25137e-56	-1.30655e-57	-2.74843e-57	-1.18519e-57	6.02714e-59	-2.92064e-57	-4.2502e-57	-6.07299e-57	-1.04133e-56	5.63209e-58	-1.27931e-56	-1.95663e-56	-2.78753e-56	-1.92249e-56	-1.42889e-56	-2.68254e-56	3.71255e-59	5.37725e-57	7.82236e-58	5.50346e-57	3.44184e-57	-2.08269e-56	9.61363e-57	-8.35001e-57	3.25854e-57	3.11287e-55
-2.30863e-57	7.45353e-58	1.13621e-58	2.51766e-58	-2.46232e-58	5.79611e-58	-5.20856e-58	9.06982e-58	-4.06798e-59	-4.8681e-58	-1.87981e-57	2.53874e-57	-1.92304e-58	9.88505e-58	-6.52556e-58	-5.53936e-58	9.45914e-58	2.172e-59	1.47855e-57	5.39272e-57	-8.65527e-58	-3.41544e-58	-7.84292e-58	-2.72999e-57	-9.2472e-59	-9.6897e-58	6.75006e-58	1.08379e-57	5.01103e-58	3.22639e-58	2.92106e-56
6.69665e-59	2.89057e-58	-1.69726e-58	6.8529e-60	-4.55477e-59	3.89754e-59	-1.24458e-58	3.54721e-59	-4.7148e-59	-1.33312e-58	-1.56167e-58	1.35927e-58	2.861e-60	-1.53536e-58	9.04841e-59	6.9625e-60	-2.97951e-59	-1.07806e-58	-2.67397e-59	-1.24679e-59	-2.20959e-58	2.42921e-59	-7.92994e-61	2.60207e-59	-2.68461e-58	-4.84171e-59	-3.02386e-60	1.53912e-58	-9.48862e-59	-6.70895e-59	2.58812e-57
-4.25348e-60	6.925e-60	7.76377e-61	4.18284e-62	-3.84792e-61	-7.34292e-62	1.51002e-60	-8.42239e-60	9.62173e-60	1.76642e-59	-6.00547e-60	-1.95249e-61	6.85858e-60	1.30098e-60	9.93266e-61	-2.11793e-60	-6.10586e-60	-2.0243e-59	-8.68455e-61	7.62127e-60	2.61735e-60	-5.64684e-60	3.54244e-60	-2.08088e-60	2.69805e-60	3.04209e-59	-4.25982e-60	-5.28737e-59	7.30051e-60	-1.55421e-60	2.14978e-58
2.55308e-61	2.46178e-61	-2.77182e-61	-6.12766e-61	1.40386e-60	1.78799e-61	9.26409e-61	2.89293e-60	-8.76508e-61	-7.26416e-61	4.85658e-63	-8.25685e-61	5.45971e-61	7.90739e-61	-4.73668e-61	5.77769e-61	-7.47037e-61	6.47995e-61	-9.65867e-61	3.54462e-61	-2.68051e-62	-7.43802e-61	9.4837e-61	-1.22312e-60	2.40768e-61	-7.77151e-61	1.39357e-61	-4.87703e-61	-7.78372e-61	-1.03079e-60	2.07266e-59
-1.61859e-61	-8.04047e-62	1.17008e-62	-3.98526e-62	-1.49397e-63	1.98911e-62	8.76946e-62	-1.6729e-61	1.25522e-61	1.43083e-62	5.6459e-62	-4.49917e-62	-1.77977e-63	-5.1048e-62	-1.89767e-61	3.85098e-62	-7.98556e-62	1.85094e-63	5.39253e-62	1.663e-61	4.8969e-62	-5.99278e-62	7.03684e-62	2.54588e-62	4.44502e-62	1.0602e-61	-1.37469e-62	-3.85245e-62	-3.19032e-62	-1.78546e-62	1.85173e-60
-2.03986e-63	-1.19414e-64	6.34175e-64	-1.78527e-63	5.59426e-63	-1.73963e-63	-2.80723e-63	2.48205e-63	3.07259e-63	2.98406e-63	-1.71316e-63	7.8401e-63	4.37788e-64	-2.66825e-63	1.61493e-64	-5.92177e-63	3.63242e-63	-2.33371e-63	-3.61932e-64	9.1202e-64	7.52495e-63	3.68306e-62	-2.79092e-63	2.06642e-63	8.04418e-63	-9.41369e-63	-3.11098e-62	-4.99202e-63	1.19541e-63	1.19166e-63	1.54401e-61
-1.27268e-63	-6.06604e-65	-1.7421e-65	-1.21165e-64	2.53745e-64	9.10073e-64	-7.55106e-64	-7.87266e-65	-4.64436e-64	5.55491e-64	1.25298e-66	7.01852e-64	4.83624e-64	-9.29912e-65	-5.16629e-64	-1.6947e-64	1.98874e-65	-2.79131e-63	1.526e-64	1.03715e-65	-1.45575e-63	-7.64392e-64	3.07251e-64	5.92571e-64	6.3019e-64	1.90992e-64	-4.95343e-65	-9.00368e-65	7.01233e-64	4.30886e-64	1.46423e-62
-7.0855e-65	1.51937e-64	5.30316e-65	-3.97942e-66	-9.11576e-65	-4.27765e-65	2.66232e-67	-1.09012e-64	1.60882e-64	-7.80999e-67	-1.04731e-65	8.78845e-66	-3.67213e-66	-3.26577e-65	-1.36372e-65	-4.82884e-65	-3.55668e-65	-3.04555e-65	-1.70642e-65	1.13191e-65	-3.46336e-65	-6.43804e-65	-1.58671e-65	-4.44714e-65	-1.92328e-65	-5.19451e-65	-2.60023e-64	6.49598e-67	5.31862e-65	-1.73374e-66	1.44272e-63
-2.17352e-66	6.68312e-66	-2.41139e-66	2.2662e-66	-5.6428e-66	-3.17129e-67	2.86189e-66	-4.33482e-66	4.01884e-66	6.61302e-66	-3.60713e-66	-3.22159e-66	-1.16356e-65	2.96098e-65	9.22825e-67	-7.49351e-67	4.70542e-66	-2.09881e-66	2.07181e-66	-8.54315e-66	2.93152e-66	-2.50457e-67	-1.52138e-66	3.41879e-66	8.66423e-67	2.98651e-67	-2.05617e-66	4.17808e-66	8.36034e-66	1.31342e-65	1.41504e-64
2.222e-67	-1.39221e-68	-1.80016e-67	2.09148e-67	-2.51677e-67	2.46023e-66	1.2628e-66	6.68665e-69	6.65539e-68	-1.03386e-67	-8.03703e-68	1.28764e-67	3.88584e-67	1.80712e-67	-6.17527e-68	-6.24791e-67	1.2299e-67	-1.51817e-67	-3.64109e-67	-1.30967e-67	-4.15298e-68	-3.22872e-67	6.8305e-67	5.10106e-68	-1.23752e-67	3.72224e-68	-1.51746e-67	1.15637e-67	3.76224e-67	2.68035e-67	9.18255e-66
1.20987e-67	2.90599e-68	-2.1402e-68	9.55096e-68	-1.48935e-67	3.7842e-68	-9.37073e-69	-1.63033e-68	9.1305e-69	-7.88872e-69	-3.87511e-69	6.31062e-68	-2.60414e-68	7.4027e-69	-6.85388e-69	3.38316e-68	8.39726e-68	3.05847e-69	7.57123e-68	1.20294e-68	-2.40109e-68	-7.60099e-69	-9.81734e-68	3.03702e-68	-2.04659e-68	-1.51415e-68	7.41606e-68	-4.53541e-68	-2.07903e-68	2.55877e-69	1.15094e-66
-3.17179e-69	-5.55327e-69	-8.12903e-69	-3.92645e-69	-1.30316e-68	-5.21098e-69	-1.15961e-68	9.34802e-70	2.53066e-69	2.10544e-69	-1.12271e-69	-6.82688e-70	-1.0494e-68	-4.192e-69	-3.08863e-71	9.25545e-71	-2.93573e-70	-6.73511e-70	-1.05179e-69	-7.22148e-70	-8.36466e-70	9.99641e-70	-4.01747e-69	7.51999e-69	1.02667e-69	1.58961e-68	-6.24345e-70	-3.83433e-69	8.28595e-70	-2.69601e-69	1.13826e-67
2.38128e-70	-1.37422e-70	-3.43905e-70	4.69593e-70	8.10514e-70	1.10613e-70	1.72304e-69	5.89543e-71	-8.88432e-71	7.60975e-70	5.03248e-70	1.40222e-69	-5.35671e-71	-1.54847e-71	6.55318e-72	4.53714e-70	-1.47056e-72	1.6562e-71	-3.4206e-71	-1.1204e-70	1.70292e-70	1.12483e-70	-6.32169e-72	1.66711e-70	-8.46268e-71	3.7269e-70	-2.36859e-70	3.02416e-70	5.21814e-70	3.02877e-71	9.34555e-69
-8.37476e-71	1.0221e-71	3.81243e-71	1.36152e-71	-1.76773e-71	-1.07206e-72	2.51719e-71	2.01214e-71	-2.71945e-71	3.17164e-71	-1.60709e-70	-2.44555e-71	-1.12608e-71	-2.11227e-71	6.84156e-73	-3.26775e-72	-6.25828e-72	-4.04107e-72	-1.72684e-72	4.96405e-71	-2.58362e-71	7.70219e-73	-3.92414e-71	2.04917e-72	-2.18467e-71	1.92491e-71	-1.25428e-70	2.98464e-71	1.89374e-71	8.69579e-71	9.2199e-70
9.01823e-73	-3.06031e-72	6.57665e-72	1.72969e-72	-1.47411e-71	-1.36339e-72	-1.20316e-72	5.12349e-73	-3.47734e-73	2.56225e-72	-3.62622e-73	1.16895e-72	8.59277e-73	3.73163e-72	3.55171e-72	-5.35527e-73	-1.16619e-72	-1.43529e-72	8.36493e-73	-4.56411e-74	2.61278e-72	4.11957e-72	-2.17286e-73	6.62264e-74	8.39369e-73	-1.63483e-73	8.74103e-73	-3.50956e-72	1.38265e-72	-1.15628e-72	6.16331e-71
3.55465e-74	1.07884e-73	-6.54044e-73	-8.5613e-75	-2.08576e-73	-2.17332e-73	4.75634e-74	-6.56758e-73	1.13354e-73	-2.35562e-74	-6.40495e-74	-1.92738e-73	-2.92293e-73	3.46184e-73	-2.3471e-73	-8.16209e-74	-4.65829e-76	-3.87212e-73	1.5437e-72	-2.98791e-73	9.8274e-74	3.05096e-73	-3.77916e-74	1.83409e-73	-2.17501e-73	-2.57543e-73	-1.83305e-74	-3.45336e-75	-3.1958e-75	-3.95874e-73	7.03541e-72
2.60538e-74	-4.79517e-74	6.70801e-74	1.25072e-74	4.39185e-75	-2.8399e-74	1.55251e-74	4.94844e-74	1.90666e-74	-1.99104e-74	6.2466e-75	2.50647e-74	-7.03031e-75	3.41049e-74	1.22201e-74	1.02308e-74	1.03895e-75	3.43569e-75	-6.18878e-74	6.5142e-75	-4.36653e-75	-6.50022e-75	2.0567e-74	-1.92511e-75	-3.33364e-76	-5.17395e-75	-3.09693e-74	-9.68178e-75	-1.3818e-74	2.66721e-75	5.54147e-73
-1.23164e-75	1.89739e-76	-7.5035e-75	4.38728e-76	-4.11435e-75	-5.12285e-77	-3.00281e-75	7.76331e-76	1.54677e-75	-1.90614e-76	-2.34566e-76	-4.40584e-75	-2.06792e-75	7.84627e-76	6.96846e-77	-4.7211e-75	1.27313e-75	1.31557e-75	2.02117e-76	-1.13076e-76	-1.07532e-75	-3.93547e-75	1.97653e-75	1.18116e-75	2.23475e-75	-3.15337e-76	3.78244e-75	3.50591e-76	-4.21837e-76	5.46013e-78	4.95122e-74
5.17302e-77	1.49789e-76	-2.54148e-76	1.87418e-76	2.4943e-76	2.9654e-77	1.45094e-76	7.6968e-77	-1.76065e-77	7.15114e-77	-2.27802e-76	6.42367e-78	2.60271e-78	5.31542e-77	1.10199e-76	-2.48444e-77	-5.46519e-77	-3.79194e-76	-2.01859e-77	-7.25047e-77	1.17284e-76	-7.50475e-77	-2.49216e-76	-4.99205e-76	4.63399e-77	-7.42681e-77	1.61785e-76	-3.12303e-76	5.64589e-77	-3.27923e-76	4.10474e-75
1.79822e-77	9.09713e-78	-9.58902e-78	1.4295e-77	-2.20571e-77	-3.45644e-77	1.18181e-77	6.11374e-78	-1.29862e-78	4.24605e-78	4.00337e-78	-7.53693e-78	-5.3717e-78	8.96187e-78	-1.4422e-77	-6.53081e-78	1.05577e-77	3.1512e-77	8.26766e-77	-2.39163e-77	-2.25306e-78	-1.32466e-77	-3.1537e-77	-9.83188e-79	7.62319e-78	6.5624e-78	1.28403e-77	2.30549e-77	-1.33583e-77	-7.20756e-80	4.38082e-76
-9.95805e-80	6.75726e-78	4.48168e-79	-6.32413e-79	-4.22908e-80	-2.0589e-79	9.45367e-79	1.34801e-79	-2.8183e-78	1.86015e-78	-2.99609e-78	-5.54944e-78	1.31752e-79	-1.0345e-78	-2.97322e-78	-1.18078e-78	-2.36286e-78	-1.10442e-78	-9.27058e-79	9.2675e-80	1.35573e-78	-1.26999e-79	9.55476e-80	-7.80232e-79	3.20747e-79	2.37604e-80	-6.30018e-79	-6.68655e-78	-6.69865e-78	6.46879e-80	4.90799e-77
1.20901e-78	-3.20735e-79	-1.95372e-79	5.85175e-81	1.10777e-79	1.72416e-79	3.49568e-80	-4.4328e-81	-1.37886e-80	4.22927e-80	6.10627e-80	-1.88841e-79	-1.08394e-80	8.16027e-80	-1.23147e-79	-7.78206e-80	7.01453e-80	-1.74936e-79	-1.29586e-79	-5.75356e-80	-2.45103e-80	6.39279e-80	-1.54444e-80	1.02452e-81	-1.04512e-79	2.91756e-79	-2.98881e-80	-1.91861e-79	-6.07718e-80	-7.87291e-80	3.94758e-78
-4.70134e-80	-3.33966e-81	7.3823e-81	2.31578e-80	1.60994e-80	1.80849e-82	-6.35396e-82	1.13472e-81	1.63728e-80	-2.95509e-81	-2.03317e-80	-2.73413e-81	1.24062e-80	4.68386e-81	4.03962e-81	-4.47882e-80	-1.72467e-80	4.86961e-82	-2.18662e-80	-6.55366e-81	1.04223e-82	-1.55884e-80	1.09649e-80	-5.83015e-81	1.01271e-80	-3.37886e-81	9.10645e-82	1.8093e-81	-2.25729e-81	2.26486e-82	3.04606e-79
-8.43949e-82	-1.68735e-81	2.76309e-82	-2.09495e-81	5.87788e-82	-4.04236e-82	7.73854e-83	1.08677e-82	8.83708e-82	8.79738e-82	1.91787e-81	-7.52285e-83	3.72044e-83	2.0347e-82	8.30466e-83	1.56054e-81	6.40854e-82	8.41843e-82	-2.11108e-81	9.12077e-82	-1.09421e-82	-2.39506e-82	6.74551e-82	5.58155e-82	6.11213e-82	5.07571e-82	1.52895e-81	-2.20004e-81	7.32348e-82	-1.92852e-81	2.53176e-80
-1.75238e-82	-8.66525e-83	5.77644e-84	-1.37766e-83	-6.44027e-83	-2.58729e-83	1.61624e-82	7.02182e-83	8.02219e-83	5.8102e-82	1.87057e-82	1.87648e-82	7.29036e-84	-2.34283e-83	1.14745e-82	-1.94156e-83	-1.57685e-83	-1.54356e-83	-8.95138e-84	6.25003e-84	4.46632e-83	3.12113e-84	1.14282e-82	-3.45003e-83	-3.15695e-83	-4.92582e-83	-5.77497e-83	8.21248e-83	1.89895e-84	2.09274e-83	2.29089e-81
-1.14648e-83	-1.88654e-84	2.85466e-83	-2.60785e-84	-1.29568e-83	-7.94856e-84	1.2617e-83	4.03617e-85	3.97308e-84	-1.47015e-84	1.99035e-84	5.25986e-84	-2.8417e-83	1.64791e-83	3.96353e-84	-1.02114e-84	2.19147e-84	1.48603e-83	-8.14922e-84	3.06248e-85	3.62265e-84	4.24577e-85	-3.12012e-84	7.52757e-85	-1.71701e-85	3.65871e-84	1.10841e-83	-3.29375e-85	-2.7441e-84	-1.37838e-83	2.06205e-82
5.98901e-85	-6.5663e-85	-8.24636e-85	-6.19762e-85	-7.07486e-87	-5.26567e-85	1.17615e-84	1.08291e-84	9.46193e-85	-3.36781e-85	5.18046e-86	2.11586e-84	-2.74685e-85	1.35597e-85	1.55e-85	-1.85657e-85	6.85601e-85	4.44002e-86	-2.12362e-84	7.64336e-85	1.04867e-85	-1.09342e-84	1.42716e-84	-3.08912e-85	-6.06959e-85	-6.26792e-85	1.23743e-84	-8.06936e-86	-9.97276e-85	-4.10095e-85	2.02058e-83
-2.45062e-86	-6.50284e-86	-1.1577e-87	2.57798e-86	2.85187e-86	-7.5456e-86	1.04813e-85	-1.0958e-85	2.42783e-86	3.70293e-86	4.75935e-86	9.37901e-86	-2.74794e-86	-1.11983e-85	-2.03598e-86	-9.6194e-86	1.52041e-85	1.29807e-85	9.21164e-87	1.46039e-86	-9.30443e-86	4.94572e-86	-4.49931e-86	-2.4382e-86	6.96426e-86	-2.8553e-86	-6.91119e-86	-1.62709e-86	-4.10362e-86	-4.13232e-86	1.67703e-84
2.57361e-87	2.06641e-87	9.67971e-87	-1.32309e-87	-1.75674e-88	-5.78574e-87	-4.03777e-88	4.38445e-87	2.3501e-87	3.82649e-87	-3.99713e-87	4.31254e-88	8.61017e-88	-3.24003e-88	5.20643e-87	8.70351e-87	1.14898e-86	-1.39953e-87	-2.28014e-87	-2.75454e-87	2.60045e-87	-5.74872e-89	-2.78848e-87	-8.56801e-88	-4.3533e-87	5.16967e-87	4.01944e-87	6.6936e-87	5.05043e-87	2.9929e-87	1.04599e-85
3.79243e-88	-2.69402e-88	1.0896e-88	2.98098e-89	4.4554e-88	2.02419e-88	3.36944e-89	-8.11922e-88	-7.04151e-88	2.1623e-88	1.00336e-88	-1.22172e-88	-4.49801e-88	-1.24402e-88	-4.1375e-88	-5.65654e-88	1.30913e-87	-1.44423e-88	5.39912e-88	1.05623e-88	-3.26542e-88	5.29189e-89	3.58454e-88	-1.21062e-87	4.08475e-88	-1.76531e-88	-8.07094e-88	-6.51867e-88	7.29512e-88	-2.32789e-88	1.20314e-86
4.29876e-90	1.68389e-90	-2.83432e-89	1.85382e-89	6.00536e-90	-3.83582e-89	-4.60397e-88	8.26438e-90	2.76695e-90	3.35771e-89	3.44662e-89	2.75811e-89	-1.08704e-89	2.07158e-89	-1.06366e-88	-3.22978e-89	2.55597e-90	-5.84247e-89	-1.69712e-89	9.09568e-91	-1.521e-89	1.14486e-89	-4.64781e-89	9.96971e-89	2.45e-89	-5.9936e-89	5.67274e-89	-1.82685e-89	1.27706e-88	-1.32796e-88	1.50616e-87
5.42045e-90	3.32744e-90	-1.82906e-90	-4.03828e-90	-2.21537e-90	2.51985e-90	-6.73334e-91	8.33808e-91	-1.67308e-91	6.50788e-90	-4.20696e-90	-3.72061e-90	3.39001e-90	8.02223e-91	2.45658e-90	-3.21264e-90	-3.98429e-90	8.15077e-90	-2.76954e-90	-8.1164e-90	3.07734e-90	-1.94249e-90	-1.95353e-90	-4.97546e-90	4.22913e-90	-1.78748e-90	-1.6797e-90	4.41392e-90	-3.10333e-90	-5.671e-90	1.01176e-88
1.7724e-91	-1.24006e-91	-2.29583e-91	-2.43253e-91	5.69674e-92	9.48832e-92	2.87985e-92	-2.87083e-91	-1.53661e-91	1.94842e-91	-6.25968e-91	-9.92037e-93	2.86029e-91	5.19535e-92	1.40701e-92	9.57457e-92	-3.37572e-91	7.64481e-92	1.27909e-92	1.75895e-91	-9.40205e-91	4.98359e-91	-3.51886e-91	-1.82673e-92	1.45788e-93	7.8029e-91	-1.03774e-90	7.71652e-91	1.02584e-91	-1.73928e-92	7.79654e-90
-2.35786e-92	-2.88826e-93	5.04717e-92	-5.21793e-93	4.23496e-92	-1.08684e-91	2.22737e-92	-4.78324e-93	-4.2926e-92	-1.38083e-91	-7.90107e-93	8.71103e-93	-1.99074e-92	2.14241e-92	-2.39906e-92	-5.65778e-92	3.44464e-92	-1.38604e-92	-6.79821e-93	3.19632e-92	-6.13172e-94	6.88137e-93	6.47302e-92	-2.99062e-92	-6.66294e-93	-8.07312e-92	-2.12692e-92	2.43471e-93	-1.97539e-92	5.26185e-92	9.52438e-91
5.10287e-94	2.21923e-93	-2.69128e-93	1.31809e-93	7.89028e-94	1.35372e-92	1.6576e-93	-6.75162e-94	3.86723e-93	-4.4653e-95	-3.32008e-93	5.23011e-93	-1.90878e-93	1.56968e-93	-1.94277e-93	-6.2106e-94	8.83499e-94	-2.01941e-92	-1.08577e-93	3.2338e-94	-1.45716e-93	8.66635e-94	1.45635e-94	4.74456e-94	-8.50576e-93	-4.09503e-93	-5.1811e-94	5.73805e-93	-3.50175e-93	-4.50443e-94	9.0142e-92
-4.51958e-94	2.11395e-94	2.91203e-94	3.49294e-94	4.17579e-95	2.42634e-95	1.42097e-94	-5.09878e-94	7.46103e-94	-2.55707e-95	-6.53137e-94	-4.01411e-94	9.47319e-95	4.63434e-94	9.7219e-95	3.63798e-94	2.88223e-95	-2.77374e-94	-8.63319e-95	-1.43816e-93	1.05617e-96	-6.65889e-94	3.27496e-95	-2.60144e-94	1.12779e-94	4.46215e-94	-2.26026e-94	1.3931e-95	2.03382e-95	-2.48434e-95	8.5019e-93
6.80256e-96	5.49072e-95	5.5708e-96	3.81038e-96	-2.66922e-96	3.32141e-96	-1.18406e-95	1.84563e-95	-4.40997e-95	3.71125e-96	-2.88688e-95	-3.42599e-95	1.01065e-95	5.73315e-95	-4.743e-95	4.33282e-95	-8.07909e-97	7.64821e-96	1.51247e-95	-1.87583e-95	2.4927e-95	3.06577e-95	-6.2001e-95	-1.61635e-95	-1.46966e-95	1.89876e-96	-3.68668e-95	-6.26675e-96	2.61466e-96	2.96307e-96	6.17909e-94
-3.53463e-96	6.98436e-97	-2.99654e-96	2.37752e-96	-1.27246e-96	-7.02696e-97	-1.70138e-96	-5.44471e-96	-6.27895e-97	3.28931e-96	-1.8616e-97	-2.91922e-97	1.43444e-96	-3.36894e-97	-1.59794e-96	-1.56833e-96	-1.02372e-96	-3.35271e-97	1.21446e-97	8.33959e-97	-8.16866e-96	1.10122e-96	2.75689e-96	-1.76404e-96	1.18425e-97	-3.00015e-96	1.41904e-98	2.19441e-96	3.00567e-96	2.0189e-97	5.27012e-95
-4.82097e-97	-1.35884e-97	-1.55685e-97	5.04324e-98	1.56725e-97	1.28457e-98	2.68974e-97	1.63313e-97	4.10341e-98	-3.88593e-99	-3.45494e-98	-2.07743e-97	6.70699e-99	1.25455e-97	2.59725e-97	-1.89496e-97	3.73434e-98	4.73056e-97	2.61792e-98	-3.51671e-98	-6.4394e-99	-2.20895e-97	-4.88121e-98	9.5588e-99	-6.61848e-99	-2.77446e-97	1.43524e-97	-2.05773e-97	1.47886e-96	2.67857e-97	5.53208e-96
-4.35483e-98	-4.84402e-99	-1.24891e-97	-5.56576e-99	1.48861e-99	-7.36336e-99	1.77277e-98	9.55332e-99	-2.82787e-98	9.76661e-99	-2.51374e-98	-2.34754e-99	3.27801e-98	-1.42382e-98	-7.53677e-99	-1.00376e-98	1.77147e-98	1.20113e-98	1.92263e-98	5.71968e-99	-4.6029e-99	3.98272e-99	5.33457e-99	-4.03662e-99	6.23206e-99	-3.38068e-98	8.16019e-99	1.00394e-98	4.93533e-98	1.01652e-98	5.35491e-97
-8.23231e-100	2.1438e-100	2.72444e-99	1.21555e-99	9.26705e-100	-8.15792e-100	5.07758e-100	-3.53701e-99	-9.57402e-100	5.62782e-99	3.07307e-100	1.44298e-99	-1.07208e-100	2.5177e-99	3.14097e-100	-4.07586e-99	5.93318e-100	8.88788e-101	-2.32946e-100	7.14764e-100	6.09292e-100	8.11532e-101	4.02514e-99	-2.68566e-100	4.226e-99	3.10038e-100	1.26614e-99	-2.72303e-99	9.69257e-100	-2.56518e-99	4.47889e-98
-2.25553e-101	-1.56595e-100	1.12888e-101	8.50516e-101	-5.36102e-102	-1.86094e-100	-1.86811e-100	3.13576e-101	5.91763e-101	3.22418e-101	6.22756e-101	-3.29078e-101	1.20024e-100	-5.8214e-101	5.73261e-101	1.67668e-100	-1.91932e-100	1.74922e-100	6.05306e-100	1.23426e-100	2.19434e-100	-1.09485e-100	5.45121e-101	2.37686e-100	1.99297e-100	1.5306e-100	1.2324e-101	-6.48373e-101	-1.09133e-100	6.70307e-100	4.20061e-99
-3.30182e-102	-3.30682e-102	-4.05555e-102	-1.1832e-101	1.8303e-102	5.00303e-102	3.33892e-102	1.03121e-101	2.35306e-102	2.68589e-102	-2.28036e-101	5.7462e-103	-1.86041e-102	1.96018e-102	7.38782e-101	3.44916e-103	2.48828e-102	3.78886e-101	-2.12364e-101	1.55534e-103	1.62075e-101	-1.27676e-101	1.73097e-102	-3.22239e-101	4.03301e-102	-1.30954e-101	2.77954e-101	-3.74989e-102	1.51493e-101	-1.35002e-101	3.51463e-100
1.87008e-102	8.77718e-103	-6.20168e-102	-6.63372e-103	-6.25671e-103	-2.69036e-103	-5.11131e-103	8.21047e-103	2.64346e-102	1.07782e-102	-3.0291e-103	9.4017e-103	-1.21877e-102	2.30537e-103	4.08527e-103	-2.47752e-103	4.77275e-103	-5.58842e-104	9.08399e-103	-2.54031e-103	-1.87714e-102	-4.07639e-103	-6.80406e-103	-1.68708e-103	5.24442e-102	-5.94361e-103	-5.94141e-103	3.16113e-103	1.10112e-102	-9.17706e-103	3.2507e-101
-9.09652e-104	6.13447e-104	2.04392e-104	6.87629e-104	-1.7883e-104	3.36151e-104	-1.06421e-102	4.43456e-104	-8.65294e-104	-5.14675e-105	-3.33169e-104	-1.9549e-104	-5.56748e-104	4.0314e-104	9.23795e-104	8.07068e-104	-1.91006e-104	-1.09728e-104	1.08617e-103	-1.40994e-103	-1.05171e-103	2.38802e-103	-2.16108e-103	-3.35218e-103	6.80861e-104	-1.84084e-103	2.89735e-104	-2.52736e-103	-8.97586e-104	-3.41149e-103	3.95495e-102
1.65443e-104	4.18273e-105	2.25388e-105	-2.56435e-104	1.03167e-104	2.22726e-104	-6.43313e-105	9.418e-105	-1.78586e-104	-1.11479e-104	1.42616e-104	3.76788e-105	1.74367e-104	-2.88724e-105	1.24444e-104	3.69042e-105	2.4189e-105	5.32656e-105	-2.65114e-104	1.0105e-104	1.24238e-104	5.64091e-106	1.9403e-105	-1.95007e-104	4.48714e-105	-2.89691e-104	-6.18681e-105	-2.15568e-105	7.90286e-105	2.04029e-104	3.29455e-103
1.84383e-105	-2.41898e-106	2.49235e-106	3.15123e-106	1.55954e-105	-6.25741e-106	-3.97797e-107	1.04178e-105	-8.62405e-107	-1.05076e-106	9.06367e-108	-7.74722e-106	-9.97006e-106	1.40396e-105	-5.77085e-106	-1.56186e-105	1.8638e-106	4.22178e-106	3.18273e-106	-3.10817e-107	5.9343e-106	7.34952e-106	2.02579e-105	1.12647e-105	-1.64999e-105	-1.24195e-105	6.09078e-107	-1.51439e-106	-1.22991e-105	-7.3585e-106	2.19405e-104
7.70683e-107	-7.13961e-107	5.82015e-107	-1.27182e-107	-8.63649e-107	8.33863e-108	4.28346e-107	-5.79132e-107	3.39451e-107	-2.09084e-107	1.88873e-106	1.70499e-106	-1.2542e-107	6.81304e-107	9.92963e-107	4.33123e-107	9.00852e-108	-7.43532e-108	-4.13924e-107	2.41122e-107	2.75982e-108	3.25219e-108	-6.4703e-107	1.22146e-106	-9.67141e-107	-7.89492e-107	-2.55866e-107	-5.01471e-107	3.70256e-107	-2.99245e-107	1.6455e-105
2.86421e-108	9.79311e-108	-2.65224e-108	1.84353e-108	8.68854e-109	5.53348e-108	7.53843e-109	-2.50031e-108	1.3041e-108	-5.04605e-108	-5.3055e-109	1.07116e-107	-6.4901e-109	-8.9817e-108	4.38637e-108	2.27342e-107	-7.12359e-108	1.09586e-107	-3.50076e-108	9.97459e-109	-4.55673e-108	-2.35513e-108	-1.12938e-107	-8.73423e-108	8.47428e-108	-9.75942e-109	-1.32512e-108	-4.24755e-109	2.17644e-109	2.04521e-108	1.44136e-106
-1.90669e-109	-2.23946e-109	-2.40069e-110	-4.70154e-110	-3.60071e-109	-8.26044e-109	-6.38779e-109	3.64682e-109	-3.88156e-109	3.8276e-109	-5.20886e-109	5.35149e-109	-1.47104e-109	-3.79287e-110	1.76951e-108	-5.05406e-109	-3.95594e-110	-3.08355e-109	-6.74518e-109	-7.58637e-109	1.75432e-109	-6.52202e-109	3.28276e-109	4.97761e-109	-1.58491e-108	2.35738e-109	-8.39082e-110	-3.60077e-109	3.32062e-109	3.22585e-109	1.33161e-107
1.44392e-110	7.36196e-110	1.97364e-111	-1.1733e-110	2.47346e-110	6.70875e-110	-6.62747e-111	8.0546e-111	3.89104e-109	2.14868e-110	3.13375e-110	-2.52585e-110	6.97485e-111	3.41129e-111	1.5984e-109	-2.38418e-110	-1.60077e-111	-6.2132e-111	7.66043e-111	1.67674e-109	7.36381e-111	1.16453e-109	-9.91849e-111	1.60631e-110	7.45903e-110	-2.90654e-109	1.64765e-109	-6.51211e-111	-3.72104e-110	9.53086e-111	1.78573e-108
1.13976e-111	-1.01576e-110	4.94275e-111	2.32162e-110	9.67921e-112	1.07473e-111	5.00556e-111	-6.35447e-111	2.25175e-111	-4.31708e-111	-1.02269e-110	-5.20109e-111	-1.03127e-111	-3.4378e-112	-3.24487e-111	1.33311e-111	-5.20168e-111	8.97995e-111	3.54406e-111	9.42219e-112	-5.3467e-111	5.01391e-111	4.77598e-111	2.22753e-110	-4.00277e-111	-3.53541e-111	6.23705e-111	-9.36563e-112	5.17842e-111	9.21442e-111	1.65993e-109
1.1823e-112	2.51232e-112	1.71457e-113	-4.0314e-112	1.86391e-112	-8.1468e-112	5.06691e-112	2.24147e-111	8.83155e-112	1.66472e-113	-5.71748e-111	-3.6442e-112	1.13459e-112	1.24937e-112	3.90697e-112	9.23341e-112	2.8681e-113	4.33103e-112	2.05827e-112	-1.18296e-111	-1.00196e-111	-2.21565e-112	-4.06404e-112	3.44048e-112	9.06518e-112	1.06898e-111	1.85831e-113	5.37162e-112	-2.08133e-113	1.0022e-112	1.95499e-110
3.78932e-114	-4.83126e-113	-1.86758e-113	-4.06687e-113	-3.5215e-113	-2.02878e-113	3.39536e-115	1.88019e-113	-2.75201e-113	-1.9997e-113	2.78975e-113	-8.69729e-114	9.46211e-114	2.23217e-114	-7.18831e-113	2.10357e-113	1.77912e-113	1.66306e-113	-3.46852e-113	9.90309e-113	1.05811e-112	4.47265e-114	-3.43213e-112	9.59417e-113	2.90579e-113	2.2366e-113	-8.38415e-114	1.25501e-113	1.07681e-114	-4.90665e-113	1.21489e-111
5.47e-115	4.52804e-115	4.17308e-114	-5.06555e-114	1.04295e-113	4.12081e-115	8.20512e-114	-8.56652e-115	4.78387e-115	-1.73528e-114	-2.69205e-117	3.17436e-115	1.24139e-114	-3.01314e-114	7.71521e-114	-1.37868e-114	1.11196e-113	2.03459e-114	1.09301e-113	-8.29995e-115	-6.2483e-114	1.81432e-113	2.76616e-114	-1.2543e-114	9.47341e-116	-1.15306e-114	-4.59597e-114	-5.54038e-115	5.13526e-114	6.91212e-115	1.11575e-112
7.7416e-116	1.24897e-116	-1.36981e-114	-1.53192e-114	-4.72692e-115	6.82093e-115	2.65108e-115	1.05349e-114	-1.33526e-115	2.45851e-115	1.22466e-115	2.12152e-115	9.7794e-115	5.54138e-115	-2.66709e-115	-3.69532e-116	8.28103e-115	1.76122e-115	9.20464e-115	-4.74869e-115	6.95038e-116	6.21541e-115	-8.43673e-115	4.42014e-115	-2.96864e-115	-3.48843e-115	-7.0096e-116	3.15827e-115	-2.60424e-115	-4.29063e-116	1.3726e-113
-2.72144e-117	-1.43096e-117	-5.24479e-118	2.63729e-116	1.8383e-116	-4.48325e-116	1.24806e-116	4.1619e-117	4.12508e-116	-1.64525e-116	4.96772e-116	-2.20659e-115	-6.81798e-116	1.21071e-116	4.98179e-116	-1.03292e-116	-1.03933e-116	-5.17463e-116	-1.31172e-116	-3.5536e-116	1.78388e-116	1.61078e-117	-3.35566e-116	9.13007e-117	1.23228e-116	-1.93066e-116	-2.47612e-116	-3.71735e-117	-3.2716e-117	2.61381e-118	8.15951e-115
1.09668e-117	2.12263e-118	3.98912e-119	8.5866e-118	1.72045e-120	5.39081e-119	2.15251e-117	9.45744e-117	2.50344e-117	1.04395e-117	1.19966e-117	2.07912e-118	-1.34186e-118	1.0433e-116	1.12888e-117	1.69691e-117	-1.51989e-117	1.27257e-117	1.46974e-117	2.00722e-117	1.90595e-117	-9.65357e-118	2.64794e-117	-5.46601e-117	-3.02586e-117	1.33675e-118	-2.71348e-117	-7.76387e-118	9.9665e-118	-2.38409e-118	5.73601e-116
-9.24512e-120	-2.71516e-119	3.0166e-118	6.1857e-118	8.91188e-119	-1.45512e-118	-4.55627e-119	3.92919e-118	3.0689e-118	-1.15436e-119	-6.40249e-118	1.69776e-118	6.69886e-119	7.54493e-119	1.59295e-118	-1.79199e-118	8.68725e-119	-9.70754e-119	-3.36976e-118	4.49161e-118	3.04431e-120	-1.25225e-118	-1.8799e-117	1.09069e-118	3.06869e-118	1.50695e-119	9.76087e-118	-1.39215e-118	9.56886e-119	1.46608e-118	8.00599e-117
-1.18839e-119	2.98766e-119	7.1395e-121	1.46151e-119	-4.95335e-119	6.63873e-120	6.37164e-119	1.65742e-119	1.60576e-119	-1.15386e-119	2.74368e-119	8.17044e-120	2.86256e-120	-7.13732e-121	-7.48829e-120	8.85576e-121	1.37601e-119	7.08264e-119	7.28937e-120	-9.28276e-119	-2.35025e-120	1.85014e-121	-2.05564e-119	3.46414e-120	2.74409e-119	-1.31242e-119	1.71782e-119	-8.79485e-120	-2.6753e-119	1.46869e-119	5.87943e-118
-5.00952e-120	1.62926e-121	6.85747e-121	1.02484e-120	-5.9272e-120	3.94846e-121	4.20732e-120	-4.62401e-120	1.05509e-120	-1.2591e-120	-1.73717e-120	-1.76204e-122	-5.91185e-120	-1.70922e-121	-2.5087e-120	-4.79835e-121	-2.72916e-120	7.93501e-120	2.3206e-121	-2.62153e-120	3.56433e-120	-3.52704e-120	2.66614e-120	-8.01658e-121	1.15861e-120	-5.59793e-122	8.07425e-121	-1.92137e-120	1.186e-121	-1.67684e-121	6.34833e-119
-2.33854e-121	-1.66633e-122	-4.10314e-121	4.5843e-124	-5.04336e-121	3.50223e-123	4.72743e-121	1.21426e-121	4.25824e-121	3.13133e-121	-1.00122e-121	3.33715e-121	4.88059e-121	-1.63352e-121	4.42894e-121	8.577e-122	1.75362e-122	-6.92174e-122	2.84461e-122	3.169e-121	4.48486e-121	5.8589e-122	2.46554e-122	6.8245e-121	-1.14752e-120	1.67252e-121	-3.08483e-122	-2.19207e-122	-5.68857e-122	-4.93248e-122	7.2362e-120
-2.48669e-124	1.00713e-122	-1.16674e-122	4.24538e-122	-5.30593e-123	5.64475e-122	-5.84045e-123	-1.41321e-122	4.65702e-122	4.07747e-123	2.96825e-122	1.25435e-122	-1.04933e-122	4.9692e-122	1.48252e-122	9.1025e-123	1.46112e-122	-1.92812e-122	-6.60247e-124	-1.59696e-122	-1.47463e-122	-1.28624e-122	-4.28478e-122	1.03551e-122	9.45755e-123	-3.3336e-122	-1.29552e-122	1.45046e-122	1.43507e-122	-8.70646e-123	5.47798e-121
-4.83774e-123	7.27098e-124	-1.36805e-124	3.05522e-124	2.10902e-124	-1.32556e-123	-1.37824e-123	5.44579e-124	-2.28846e-124	-2.93507e-124	1.32421e-123	1.58811e-123	7.02915e-124	1.54838e-123	4.85546e-124	1.59296e-123	5.59022e-124	-2.87431e-124	-1.15313e-122	1.58857e-123	-5.57044e-124	-8.7713e-124	5.58596e-124	2.73384e-124	-1.94895e-123	6.09829e-123	-1.91415e-123	-2.85534e-123	2.46993e-123	-4.99402e-124	4.92494e-122
-1.76607e-124	1.31891e-124	5.51277e-125	-4.47441e-125	-1.50657e-125	-5.36201e-127	2.36304e-124	2.57854e-125	-2.76543e-124	4.32975e-124	9.96072e-125	-4.143e-125	3.55179e-125	-1.71616e-124	1.38805e-124	1.80157e-124	8.42741e-124	-2.36777e-124	1.36155e-124	-1.90563e-124	4.50883e-125	4.18009e-125	1.15754e-124	4.59226e-125	-1.41183e-124	1.93631e-124	-1.29023e-124	3.41131e-124	1.82142e-124	2.53952e-124	4.95858e-123
-2.04912e-125	9.02088e-127	-4.8004e-126	-1.46315e-125	1.60023e-125	1.85733e-125	7.75936e-126	-1.96654e-127	-8.63094e-127	1.35651e-124	-1.68675e-126	1.42121e-125	1.44262e-125	-3.1603e-126	2.08387e-125	1.433e-126	-1.73519e-126	9.82917e-126	-2.56611e-126	-8.93332e-126	1.67397e-126	5.41148e-127	1.74308e-125	-1.0975e-125	-4.88427e-127	-1.84014e-125	3.97689e-126	5.998e-126	2.02719e-125	-3.65985e-126	3.82109e-124
7.40755e-127	-7.72784e-127	1.77839e-127	-4.56088e-127	-5.10502e-127	5.91925e-129	-1.97621e-126	8.62253e-127	-1.27399e-126	-2.99498e-127	-2.46457e-127	-1.36936e-126	4.42783e-127	-7.09672e-127	-2.21003e-128	-4.39354e-127	-2.23995e-126	1.38778e-125	-1.59e-127	-2.67449e-127	1.53357e-126	3.44959e-127	7.10526e-127	-1.30318e-126	3.34447e-127	2.60827e-127	-2.17796e-126	2.01976e-127	5.17436e-127	1.04511e-126	3.52797e-125
5.67382e-128	-2.04333e-127	-1.88942e-127	5.56218e-128	-2.27248e-127	-1.21763e-128	3.49805e-128	-8.95211e-129	-4.44123e-128	1.87579e-128	1.58092e-128	6.10084e-128	-1.24856e-127	3.73833e-128	1.2875e-128	7.63857e-128	-2.07139e-127	-2.42018e-129	5.74959e-129	2.42624e-128	1.78757e-127	-1.39767e-127	7.46121e-128	-4.11569e-128	1.59014e-127	1.34126e-128	-2.72718e-128	2.57346e-127	3.2194e-129	2.0732e-127	2.52193e-126
-1.1299e-128	7.74133e-130	2.54925e-129	6.60993e-129	1.66789e-128	-2.59996e-128	-4.00657e-130	-6.45893e-130	-2.38891e-129	3.18164e-130	5.87942e-129	-1.14059e-129	1.17742e-128	5.55466e-129	-6.14115e-130	-2.45742e-129	2.1847e-130	-2.65641e-129	-7.56614e-129	1.83273e-129	-3.55692e-130	4.19291e-129	-6.18713e-129	-2.91395e-129	3.58618e-128	-2.02388e-128	2.00548e-128	1.26973e-128	3.81561e-129	-8.18427e-128	2.95519e-127
3.58226e-130	-1.99266e-129	1.66096e-129	-2.69319e-130	-2.59834e-130	1.97749e-129	6.15681e-130	-1.68064e-129	7.06322e-131	1.3064e-130	-5.2806e-129	2.32725e-129	-1.86628e-130	-1.29179e-129	-6.97415e-130	-7.96943e-130	1.04376e-130	6.90742e-130	5.83016e-130	-3.96957e-130	1.4002e-129	-2.66421e-130	-1.85106e-130	2.18658e-130	9.94679e-131	3.11805e-130	1.97719e-130	-1.7949e-129	-4.2849e-131	-2.81685e-130	2.61706e-128
9.38733e-131	1.79456e-131	6.88587e-131	9.68775e-131	-4.64669e-131	-9.75365e-132	1.69879e-130	-2.91796e-131	3.34116e-131	-8.22839e-131	1.71933e-130	1.92698e-131	1.33544e-131	-1.22805e-131	-1.74072e-130	3.81801e-131	3.36475e-131	8.13169e-131	-8.69464e-131	-5.74251e-131	-4.23252e-131	-3.34276e-130	2.32965e-130	8.80256e-131	-3.91835e-131	1.28733e-130	2.22041e-130	1.03525e-130	-1.26046e-131	-1.42299e-130	2.68293e-129
1.47777e-131	-9.01239e-132	-6.6719e-132	-1.44633e-132	-6.47959e-132	-3.29301e-132	-2.03088e-132	-3.50746e-131	-1.77292e-132	7.16342e-132	-1.49042e-132	6.71423e-132	-4.75688e-132	4.3103e-132	6.553e-132	4.20453e-132	-7.88561e-132	-8.70502e-132	-9.9705e-132	2.28323e-132	-2.49163e-131	9.0715e-132	-1.06795e-131	6.3621e-132	1.28618e-132	2.02685e-132	3.36106e-132	-2.90345e-132	2.88442e-132	4.31583e-132	2.12404e-130
2.0421e-132	1.66572e-133	1.06114e-134	1.70949e-133	-5.22476e-133	4.35331e-133	-5.33462e-133	-3.48138e-133	4.34438e-134	2.61058e-134	-4.43644e-133	1.87257e-132	-2.0398e-132	-1.95227e-133	1.78282e-132	8.23484e-133	2.48617e-133	-3.81255e-135	6.04816e-133	-2.40463e-134	-1.03651e-132	-6.44297e-133	5.65106e-132	-5.94197e-133	-6.1778e-133	-4.90509e-133	-2.74444e-133	-1.09793e-133	-1.57578e-132	-1.37178e-132	2.47042e-131
-5.20918e-134	-5.51758e-134	-1.01891e-134	9.15945e-134	5.70322e-134	4.57797e-134	-4.12332e-134	-7.92973e-135	-5.02526e-135	1.03458e-134	1.3144e-134	8.0144e-135	8.94921e-135	1.27128e-134	3.62697e-134	-1.11096e-133	-6.50694e-135	-8.80134e-134	2.01831e-133	7.6807e-134	1.38328e-134	2.91059e-134	-4.33651e-134	-9.59685e-134	1.61696e-134	-6.25072e-134	1.27621e-133	2.41345e-134	-5.93436e-134	1.76601e-134	1.42945e-132
1.21323e-135	4.97107e-135	1.90948e-135	2.29482e-135	-2.066e-135	-1.53091e-134	1.81777e-135	1.00409e-134	7.59084e-135	1.11527e-135	-7.60608e-135	-6.92625e-137	1.31355e-134	-2.50819e-135	4.02091e-135	2.65293e-134	3.11416e-135	-1.17374e-137	-1.62737e-135	-5.52872e-135	-1.46981e-134	-6.23007e-135	3.68125e-135	1.17457e-135	1.0119e-135	4.89806e-136	7.9428e-137	2.60112e-135	-3.56706e-135	-3.27635e-135	1.49289e-133
-5.01715e-136	-3.01341e-136	7.34035e-136	4.83544e-137	-1.24982e-136	-4.84188e-136	5.61736e-138	1.49086e-136	3.63086e-137	-1.96278e-136	7.84942e-136	-7.05725e-136	2.29851e-136	5.18636e-136	-3.10238e-136	-5.4661e-137	4.02434e-136	-2.94181e-136	1.88992e-135	7.35514e-137	-1.50472e-135	8.98213e-136	2.57316e-137	2.72228e-136	2.79111e-136	6.11735e-136	2.11e-136	-4.52854e-136	3.7774e-136	-1.20045e-137	1.24914e-134
-1.03284e-137	1.07673e-136	-4.43892e-137	-6.94536e-137	-3.57837e-137	-9.99787e-138	9.46704e-138	-3.2578e-137	-1.38829e-137	5.26895e-138	1.69956e-137	-7.15845e-138	-3.72131e-137	2.71127e-137	-1.9938e-138	2.56757e-137	-5.39333e-137	-3.59457e-137	4.66763e-138	5.46654e-137	-5.6591e-138	6.9662e-137	-7.33642e-137	-6.42934e-138	8.04795e-138	1.34296e-136	2.08544e-137	1.97664e-137	7.66425e-137	1.8378e-137	1.03728e-135
6.73978e-139	3.26559e-137	4.36887e-138	9.25894e-139	-1.28313e-138	1.28608e-138	6.39065e-139	-6.55815e-138	3.69494e-138	-1.53497e-138	-2.87521e-139	-3.52628e-138	-2.63611e-139	1.55938e-139	-2.48536e-138	-1.62994e-139	1.71445e-138	-9.15098e-139	1.5662e-138	3.44432e-138	-1.03004e-138	2.46347e-138	3.87853e-138	4.57486e-138	-1.42956e-138	6.79789e-141	-9.22321e-138	-4.48858e-138	1.96328e-138	2.53097e-138	9.97321e-137
7.12776e-140	-1.46906e-139	-1.038e-139	1.03628e-138	-6.35117e-139	-7.25805e-140	1.51324e-139	1.21233e-139	7.59711e-139	-8.35314e-140	-2.23304e-140	-1.61095e-139	1.69659e-139	-5.38149e-140	6.37442e-140	2.0422e-139	-4.81612e-140	2.34597e-139	5.31933e-139	-1.56079e-140	1.48968e-139	-5.31594e-139	-4.4504e-139	-4.98253e-139	6.30432e-140	4.43486e-139	1.61875e-139	-4.32768e-139	-1.92235e-139	1.43987e-138	9.04405e-138
-2.70929e-140	5.64061e-140	1.45468e-140	2.32815e-140	1.13487e-141	-1.57612e-140	5.80612e-140	-1.56665e-140	1.26494e-140	-1.02656e-140	-3.49933e-140	-7.42058e-141	-3.48294e-140	-5.97129e-140	-7.1809e-140	-1.11855e-140	-1.07011e-139	-9.54885e-140	2.91153e-140	-4.0925e-140	-1.20133e-140	-6.55945e-141	-1.78563e-140	-1.35811e-140	2.58047e-140	1.5101e-140	1.07337e-140	2.82651e-140	3.87203e-140	-4.77541e-140	9.43746e-139
6.16758e-142	-3.45755e-141	4.44353e-142	-9.80343e-142	-9.21762e-141	-1.8603e-142	7.83898e-144	2.28087e-142	-7.00481e-141	1.17483e-141	-2.6005e-142	-1.57804e-141	5.78313e-142	2.30089e-141	3.06251e-141	3.84418e-142	3.86195e-141	-6.91044e-142	1.63944e-141	2.3274e-141	-4.79595e-142	-1.36159e-142	-4.68306e-141	-9.42978e-142	8.75331e-141	3.72061e-141	3.10445e-141	4.76587e-141	2.21241e-141	4.82935e-142	6.92836e-140
-5.05096e-143	-3.17368e-142	8.3911e-143	-8.71147e-142	-3.84455e-142	-1.3745e-142	7.3791e-142	3.97071e-143	-1.03158e-142	8.46662e-143	-3.08148e-142	-8.21972e-143	1.76369e-142	-8.61693e-142	-1.45697e-142	-1.01531e-141	2.8231e-142	3.12003e-142	-1.21949e-142	-3.1992e-142	-2.48922e-142	-4.11635e-142	2.13746e-142	7.41156e-145	2.01178e-142	8.96142e-142	-9.57022e-143	7.10963e-143	-1.60504e-143	-1.1056e-142	8.70165e-141
1.28252e-142	-1.35703e-143	-4.58116e-143	8.56061e-144	6.374e-143	-8.99661e-143	1.41018e-143	1.66525e-143	-1.07602e-142	-7.45263e-144	1.06911e-143	-5.5765e-144	4.67313e-144	1.30283e-143	-3.10778e-143	1.81127e-143	4.34709e-144	2.57299e-143	-2.39737e-143	1.34432e-143	-1.78856e-144	-1.68819e-143	2.72757e-143	-1.88585e-143	5.20564e-144	1.44157e-144	-4.99342e-146	-7.69314e-144	3.58083e-144	-1.39706e-143	7.43109e-142
-3.06225e-144	-4.38131e-145	-4.73791e-144	1.81946e-144	-2.20437e-144	-2.32783e-146	-3.48031e-145	1.26839e-144	1.0452e-144	4.62738e-144	5.60899e-145	4.8229e-144	-1.44613e-144	-7.77989e-145	2.18347e-144	2.47988e-144	-6.67492e-145	-9.51565e-144	6.0194e-145	-1.54038e-144	-4.30121e-145	-3.02341e-144	-4.19877e-144	9.5764e-145	2.71475e-144	2.24273e-145	-4.44038e-145	4.69857e-146	1.58096e-144	9.02516e-145	5.86946e-143
1.40533e-144	-5.58791e-147	4.86075e-145	3.12616e-146	-4.07766e-147	9.83699e-146	3.32068e-145	-4.9163e-146	-1.54772e-146	1.55298e-145	3.1298e-146	1.91092e-145	-1.42642e-145	-3.61178e-146	-4.36063e-146	-1.07638e-146	-5.86239e-146	1.44042e-145	-9.10497e-146	-5.25539e-145	6.83187e-146	9.09174e-146	2.48732e-145	1.0528e-145	-7.13503e-146	-8.90735e-146	2.5596e-145	-2.55177e-145	1.20492e-148	-1.63971e-146	5.05881e-144
5.77568e-146	4.57822e-147	2.42693e-146	-5.18681e-147	-2.68595e-146	-2.44427e-146	-1.73929e-146	-6.53924e-147	-1.61978e-146	3.41274e-147	-9.94814e-147	-6.71702e-146	-2.52414e-147	-3.33478e-146	-6.13857e-147	9.6783e-146	-1.38476e-146	-3.00468e-147	-2.63198e-146	7.34826e-147	6.61946e-147	-6.36295e-147	1.60756e-147	-2.49853e-146	-1.36038e-147	-1.09044e-147	9.04328e-147	-1.79475e-146	1.5276e-146	7.28402e-148	5.3809e-145
3.81836e-147	-1.23322e-147	2.73991e-147	3.3311e-148	4.65556e-147	2.65744e-148	-3.78634e-149	-1.71109e-149	1.00932e-147	7.1634e-148	9.44941e-149	-2.61432e-147	9.37748e-148	4.08116e-148	1.14024e-147	-1.18655e-148	-4.52673e-148	-4.03217e-148	5.47387e-148	-1.78444e-148	-2.34509e-147	-6.28134e-148	-1.38124e-147	6.79379e-147	5.78395e-147	1.63717e-147	-6.23268e-148	4.18085e-148	2.90272e-148	-1.10599e-147	4.27288e-146
-9.10778e-149	-1.91814e-148	3.79118e-148	6.35739e-149	-1.47618e-148	-9.70395e-149	2.07746e-148	3.44504e-149	9.0609e-149	1.55283e-148	-9.09696e-149	8.99311e-149	1.27527e-148	1.19346e-149	7.69946e-150	5.4971e-149	3.24983e-149	2.66627e-148	2.0448e-148	1.39485e-147	-2.89876e-149	-7.04759e-149	1.62555e-148	-1.25723e-148	-1.18074e-148	1.99206e-148	-9.79432e-149	9.2271e-149	-1.36722e-149	1.26728e-149	4.6614e-147
-2.5494e-150	4.69606e-150	2.14289e-149	-4.80977e-150	2.1744e-150	-4.92125e-150	-3.09083e-150	9.21621e-150	8.70355e-150	1.60088e-149	7.56867e-149	-1.55555e-149	-8.07195e-150	7.83214e-150	-2.92468e-150	-1.38993e-150	1.6507e-150	-2.76391e-150	-5.26764e-151	-4.15488e-149	-8.61826e-150	-2.94135e-149	-4.51372e-149	-4.76777e-150	-4.30761e-150	7.82422e-151	4.14437e-152	3.37053e-150	1.80809e-149	3.33582e-149	3.83428e-148
1.58044e-151	-6.15703e-151	-1.47854e-150	1.82865e-151	-3.24424e-150	-8.31861e-151	2.44627e-150	8.40729e-152	1.79356e-151	8.06825e-151	-5.58207e-151	8.71128e-151	-1.48921e-150	1.28516e-150	-2.11395e-150	-1.84554e-152	-1.59473e-151	1.63433e-151	-2.48329e-151	-5.8084e-151	-6.89989e-150	-4.32984e-151	7.37642e-151	-1.51434e-152	2.33247e-152	-1.81874e-150	-7.49734e-151	-1.00588e-150	-2.88957e-150	1.18204e-150	3.32709e-149
-1.88061e-151	8.89833e-153	3.92813e-152	-1.69335e-151	-5.46551e-153	1.75528e-152	4.92948e-152	3.65028e-152	9.63904e-153	4.14184e-152	1.40443e-151	-4.57329e-151	-1.58852e-151	-1.85331e-151	-6.41257e-152	-6.13718e-152	-1.13294e-152	1.20727e-152	6.28658e-153	-1.10013e-151	-1.00434e-151	-1.79527e-152	2.33211e-153	5.65758e-152	-9.33493e-152	-2.87703e-152	4.10993e-152	-9.13468e-152	-1.10302e-151	8.4329e-152	2.3991e-150
-4.88095e-154	1.12978e-152	2.66106e-152	-5.74671e-153	-5.41395e-153	1.00388e-154	1.09252e-152	1.44801e-152	4.14526e-153	-5.16047e-153	-3.31031e-153	7.23512e-153	-1.61218e-153	-2.21111e-153	4.18888e-153	-7.2577e-153	-4.73295e-153	-3.59171e-153	-7.62974e-155	9.10891e-154	-9.68457e-153	-9.8444e-153	1.00253e-151	-3.0345e-154	-3.73872e-153	8.63907e-153	4.85133e-154	-6.75392e-153	7.62301e-153	2.31304e-153	2.69134e-151
9.19448e-154	-8.54088e-154	1.75115e-154	4.03719e-154	2.25967e-154	-4.50534e-155	1.72152e-153	3.27605e-154	-1.21966e-154	-3.82524e-154	6.1326e-154	-6.96599e-154	5.12714e-154	5.18021e-154	2.3732e-155	-3.18286e-154	-1.6378e-154	6.92829e-154	7.32642e-154	2.36266e-154	-2.5467e-154	8.45802e-154	2.66581e-154	3.57769e-154	-1.85867e-153	-7.021e-154	-1.31419e-154	-5.52052e-154	8.32293e-154	3.38332e-154	1.58248e-152
-1.9045e-154	-6.99292e-155	-4.34889e-155	6.06667e-155	4.6163e-155	-2.29464e-156	-4.97206e-154	1.3508e-154	-1.38221e-156	-1.03102e-154	-6.27161e-155	-1.19648e-154	2.87338e-155	1.19315e-154	6.48492e-155	-4.00036e-155	5.11485e-155	1.14943e-155	-8.78851e-155	-2.67401e-154	-1.24347e-154	-1.63953e-154	-2.13492e-155	2.3214e-155	-6.58631e-155	2.43871e-155	-1.56128e-154	-1.10726e-155	1.57247e-154	-1.22615e-155	2.76278e-153
-8.9535e-157	-5.46069e-156	-1.0842e-155	-9.73782e-157	-8.30139e-156	9.22253e-156	4.14794e-157	-3.5517e-156	-8.79621e-156	-1.127e-155	-5.84955e-156	-8.2912e-156	-2.09873e-155	-5.86745e-156	-5.80259e-156	-3.14386e-157	-2.02489e-156	-9.38184e-157	4.42912e-156	-7.57045e-156	1.41363e-155	-8.97322e-156	-5.74204e-156	-1.68541e-157	9.00783e-157	-7.21678e-156	5.52166e-156	3.96507e-155	-4.88858e-156	2.62044e-156	2.11622e-154
2.01323e-157	-1.65041e-157	6.285e-157	-2.24086e-157	7.51391e-158	-3.09059e-158	3.4627e-158	3.52028e-157	6.66941e-157	-1.22143e-156	-1.98274e-156	-1.20535e-157	8.37915e-157	1.48653e-157	5.10941e-158	-2.53969e-156	1.28058e-157	5.61306e-157	9.08132e-157	-6.83185e-157	1.80436e-157	2.15247e-157	-9.87548e-157	1.25137e-157	-1.01667e-156	1.37516e-158	2.62547e-157	-3.27444e-158	4.81622e-157	-2.23578e-157	1.51006e-155
1.04794e-157	-1.13263e-157	7.81179e-158	-4.02115e-159	-3.96826e-158	6.88557e-159	5.02191e-159	1.98668e-159	7.01046e-158	1.96406e-157	-7.55119e-158	6.43162e-158	2.16107e-158	2.0956e-158	-2.70251e-159	-2.00997e-158	5.35632e-158	1.92139e-158	1.30048e-158	1.36747e-157	2.63458e-158	-1.64795e-157	-4.5852e-159	3.29553e-158	-2.29293e-157	5.10911e-158	6.1935e-158	-2.31746e-158	-1.3572e-158	-6.78889e-158	1.72365e-156
-1.33792e-158	-9.94378e-159	2.05142e-159	6.40532e-159	1.4491e-160	-4.24366e-159	2.14259e-158	-1.49316e-159	1.29818e-158	-8.11521e-159	-2.56138e-159	-2.0577e-158	-4.80618e-160	1.98313e-159	-8.42891e-160	-9.44896e-159	8.4957e-159	-3.64901e-159	-1.11171e-159	1.73775e-159	1.18201e-159	3.41406e-159	-8.60634e-160	-1.32932e-159	-9.08134e-159	1.50678e-158	-5.77045e-159	-3.84204e-159	-3.67947e-159	-2.87257e-159	1.78172e-157
8.29158e-160	-3.88698e-160	-2.28961e-160	-7.38989e-161	-7.4606e-161	-4.19972e-160	-1.71573e-160	-3.03668e-160	4.8289e-160	-7.13058e-160	-9.38276e-161	2.51815e-159	-3.73672e-160	3.27246e-160	-1.12057e-160	-6.07878e-160	1.32051e-160	4.77903e-160	-7.35049e-160	-5.26108e-160	2.67049e-160	9.74417e-160	-6.04049e-160	1.97665e-160	-6.31942e-160	-4.34885e-161	9.60459e-160	4.90596e-161	9.64633e-161	1.11051e-159	1.45255e-158
5.69544e-161	-4.10886e-161	-4.03586e-161	5.09093e-162	-9.05066e-162	6.866e-161	7.41516e-161	-1.04376e-162	-4.84194e-162	1.50193e-161	4.0718e-161	2.05016e-161	3.48476e-161	-3.41006e-161	-8.58026e-162	-3.2156e-161	-1.58362e-161	-2.16985e-161	4.78534e-161	2.24988e-161	-6.36074e-162	-9.06317e-162	7.35629e-163	-3.04256e-161	-6.84053e-163	1.47999e-161	4.66926e-161	-1.14442e-161	-1.97382e-160	2.25645e-160	1.13828e-159
1.49112e-162	3.24949e-162	-1.05705e-163	-1.2669e-162	-2.04428e-162	4.21241e-162	1.36149e-162	2.33602e-163	3.22022e-162	3.90894e-162	-2.17667e-162	-9.66024e-162	4.81201e-163	1.42854e-162	-1.11447e-161	-1.02016e-162	3.58397e-163	2.72115e-162	-2.04413e-162	-7.81554e-162	1.3031e-162	2.73451e-162	3.63449e-161	-9.34051e-163	-6.1251e-163	-7.2049e-162	-5.66524e-162	3.81313e-162	9.66812e-162	-3.81035e-163	1.28606e-160
-5.8615e-164	4.27256e-163	7.12553e-164	2.27062e-164	-1.22095e-163	1.58375e-163	-4.4304e-163	-8.24452e-163	-3.43152e-163	-4.10082e-163	1.03789e-163	5.14573e-163	8.83803e-164	-2.62318e-164	-6.6077e-164	1.67481e-163	-4.81524e-164	1.82048e-163	-2.04294e-163	-2.34069e-163	7.40302e-164	-5.6059e-163	5.66775e-163	9.3968e-164	1.41178e-162	-1.35853e-164	1.20735e-164	8.88223e-164	1.29431e-163	-2.04923e-163	7.67211e-162
-1.58769e-164	-4.42864e-164	-6.21162e-164	-2.19346e-164	-1.11545e-165	-5.54168e-164	1.33792e-164	4.51398e-165	2.40759e-164	-5.31639e-164	1.49111e-163	-2.33046e-164	-1.60158e-164	-8.09208e-165	6.82099e-164	-8.53273e-164	-1.45793e-164	-3.46084e-167	-1.11317e-164	3.08895e-164	2.01928e-165	-7.19055e-165	6.92695e-164	-1.22686e-163	1.05276e-165	1.43766e-164	3.65098e-165	-1.27206e-165	-1.42117e-164	2.1006e-164	9.59311e-163
1.98608e-165	2.96977e-166	-2.2241e-165	-1.56913e-165	-4.38413e-165	-2.74805e-165	-1.27647e-165	-4.11549e-165	-2.92791e-165	5.04602e-165	-3.0051e-165	1.57354e-164	-1.01408e-164	-2.83684e-166	1.91434e-165	-2.29234e-165	-2.51108e-165	1.03699e-164	-9.57714e-168	-1.95502e-165	2.06197e-165	-2.71142e-166	-1.12298e-164	3.93443e-166	1.06543e-165	-3.38425e-166	-5.85147e-165	-2.04276e-166	-1.0292e-167	1.44156e-165	9.76595e-164
-9.67407e-168	1.10417e-166	5.52164e-166	2.47258e-166	-4.96503e-167	2.2656e-166	-2.06455e-166	3.28508e-167	1.32947e-166	-2.81471e-167	2.05434e-166	1.81895e-166	2.53441e-166	-3.54018e-166	3.22784e-167	1.00833e-166	-4.24903e-166	-1.12631e-166	3.70249e-166	-3.05071e-166	1.81132e-167	2.63253e-166	3.01586e-166	-4.97068e-166	1.58581e-165	-1.57888e-167	-3.65271e-166	3.07389e-166	-3.78116e-166	6.29061e-166	8.29833e-165
-3.84747e-168	-3.02217e-168	2.06201e-167	6.61798e-168	5.97818e-167	1.60699e-168	1.79975e-167	-4.45563e-167	-4.45069e-168	8.91706e-167	-1.61012e-167	1.1705e-167	1.29155e-167	-5.857e-168	3.32204e-167	9.6626e-167	-1.41627e-167	7.03866e-167	-8.42739e-168	-9.66824e-167	4.74394e-168	-9.13518e-169	2.29513e-167	9.95479e-168	1.40137e-166	2.80996e-167	9.98456e-168	1.74882e-167	-1.29175e-167	-2.20818e-167	8.87027e-166
-4.62168e-169	-8.96448e-169	1.2769e-168	-3.44412e-168	2.21789e-168	8.57466e-168	1.93513e-170	4.18497e-168	4.1563e-168	1.29328e-169	-1.40469e-168	-2.6148e-168	1.73671e-168	-7.53051e-168	2.91023e-169	-1.4411e-168	-1.36823e-168	6.68269e-169	5.96664e-169	8.40183e-169	4.95937e-168	2.06208e-168	-5.99191e-169	-2.47509e-169	-1.17731e-169	4.6254e-169	-5.80837e-169	-1.14198e-168	7.02478e-168	1.35754e-168	6.24079e-167
-2.72422e-169	-9.63159e-170	1.19159e-169	-6.70946e-170	-1.09855e-169	1.96241e-169	-1.6948e-169	-1.36323e-169	2.52592e-169	3.89238e-169	8.44419e-170	6.73526e-169	-2.03777e-169	2.0253e-169	2.16489e-171	-2.88761e-170	4.20556e-169	1.35073e-169	-7.71556e-171	-2.79661e-169	-4.58547e-169	-9.40831e-170	1.06057e-170	1.16342e-169	-8.54065e-170	-3.09439e-169	4.15468e-169	1.65698e-169	4.32149e-170	1.11273e-169	5.65712e-168
-1.12244e-170	-1.1321e-170	-1.62242e-171	-1.08425e-169	1.12789e-172	2.77348e-170	1.73303e-170	-3.35446e-170	-1.1443e-170	1.9725e-170	3.35061e-170	2.69295e-171	2.0389e-171	-6.80508e-170	4.11745e-172	5.71544e-171	1.023e-169	-1.81843e-170	2.34436e-171	-7.43024e-171	-1.89288e-170	2.37095e-170	-2.94949e-171	4.05606e-170	2.10266e-171	-4.69888e-171	-1.58102e-171	5.59395e-171	4.79039e-170	-1.10075e-170	6.44195e-169
-2.42481e-172	-3.76567e-172	-1.39847e-171	1.01918e-171	3.3167e-171	1.68292e-172	6.41768e-171	-2.5531e-171	1.18413e-171	3.40284e-171	2.86932e-171	6.42979e-172	7.76717e-171	-6.81548e-172	3.10173e-172	5.93451e-172	-4.85713e-172	-1.03984e-171	2.3917e-171	4.97292e-172	8.14496e-172	-1.53663e-171	-1.18597e-171	-1.16965e-171	2.94431e-172	5.68378e-172	2.19899e-171	3.67986e-171	8.18798e-173	-1.33808e-171	5.0227e-170
1.66022e-172	-1.51114e-172	-9.37334e-174	3.58082e-172	-5.55536e-173	-2.6414e-172	-4.67464e-173	-4.26414e-173	1.58374e-172	1.42788e-173	9.79471e-173	2.87076e-173	-2.45654e-174	1.16781e-172	8.10287e-173	-3.80944e-173	8.09569e-173	7.57142e-173	-6.12347e-173	5.61229e-173	2.91235e-173	-1.55592e-172	-1.64815e-173	-1.40921e-172	-3.68748e-172	-4.84793e-172	3.59901e-172	2.34276e-172	-1.84211e-173	2.65758e-173	3.7402e-171
-1.03331e-173	2.91162e-175	-2.02863e-174	-1.5923e-173	2.41626e-173	1.74294e-173	4.40354e-174	-3.87283e-174	3.90222e-174	1.47164e-173	5.28277e-174	1.69898e-173	1.49141e-174	-3.131e-174	5.76124e-173	-2.92221e-174	-2.04894e-174	1.75872e-174	2.187e-174	1.45799e-174	8.66515e-174	9.11995e-175	3.29165e-174	-4.4384e-174	-3.1958e-174	3.239e-174	-7.81896e-174	1.51999e-174	-1.74757e-173	2.09504e-173	2.63452e-172
-3.00246e-175	7.45714e-175	-5.35268e-175	-2.67615e-174	2.71747e-174	-2.15034e-175	4.17427e-176	2.49085e-175	4.4883e-176	6.24772e-175	5.4915e-175	-1.98107e-174	-7.43223e-175	2.02308e-174	5.15116e-174	-2.44222e-175	-3.31728e-174	-1.38229e-174	-6.27021e-176	7.76788e-175	1.27222e-176	-1.2405e-175	2.33728e-175	-7.92515e-175	-1.83445e-174	2.86599e-175	5.36097e-175	-2.44354e-175	-9.51119e-175	1.17029e-174	3.05673e-173
3.43611e-176	-4.41499e-176	-2.83921e-175	3.03442e-175	-8.16609e-177	2.91e-176	1.04737e-175	1.33043e-177	1.61567e-176	1.658e-176	-8.20924e-176	7.77571e-176	6.46565e-176	-1.50552e-175	-1.57257e-176	-1.8448e-175	-1.41965e-175	-1.52558e-175	-1.55217e-175	-1.72763e-176	-1.03423e-175	-1.57382e-176	2.56033e-175	4.34246e-176	1.47715e-175	2.72643e-175	1.59565e-176	2.61382e-176	-6.36109e-176	-5.95988e-176	2.88851e-174
3.88922e-176	5.34809e-178	1.16083e-177	-5.18049e-177	5.2934e-177	-1.74747e-176	-1.0279e-176	-7.4338e-177	-1.39581e-177	-5.43189e-177	-4.26557e-177	7.47871e-178	-1.09772e-176	2.0129e-176	-3.05137e-176	1.24696e-176	2.58029e-176	2.65242e-177	1.47619e-177	5.3638e-176	-1.4129e-176	4.24781e-177	3.34246e-177	2.31063e-177	4.23329e-177	4.1684e-178	8.91801e-177	1.01252e-176	3.91961e-177	1.20131e-176	3.19405e-175
1.87013e-178	-1.93074e-179	-2.01628e-178	-4.20512e-177	-2.31266e-178	1.5252e-178	8.53494e-178	-3.18087e-179	3.30585e-178	-4.98709e-178	6.6993e-178	-5.15193e-178	-3.53561e-177	1.31178e-177	-1.5802e-177	3.35531e-178	6.33912e-177	-2.51318e-178	2.95387e-178	9.20332e-179	-4.33731e-178	4.83707e-177	-3.60463e-178	-1.40831e-178	-1.81204e-177	3.80968e-177	-1.20556e-177	-2.44895e-179	1.073e-177	1.36868e-177	3.67031e-176
-4.50085e-180	3.98748e-178	-1.18593e-178	2.65662e-178	-5.86011e-179	-3.38863e-179	-3.01928e-179	2.37786e-179	-6.32034e-180	-2.7381e-180	3.22703e-178	1.48545e-178	7.78741e-180	-2.17394e-179	-3.43512e-179	-3.17719e-178	-4.20246e-179	9.41412e-179	8.69342e-179	-7.38439e-179	-1.00822e-179	7.95572e-179	-1.9873e-178	1.50438e-179	3.95371e-179	-5.14005e-179	1.81335e-179	1.68516e-181	-1.22241e-178	1.58594e-178	2.7863e-177
1.49644e-179	5.67139e-180	-2.08177e-179	-1.36404e-180	8.42648e-182	1.03888e-179	-1.28149e-179	-1.61411e-179	2.27757e-179	2.34595e-179	-1.28996e-179	1.06807e-180	-1.22216e-181	5.62192e-181	-8.69209e-180	3.36722e-180	-2.12661e-179	3.89497e-180	-5.39867e-180	-4.96485e-180	-1.14302e-180	7.28217e-181	-3.4947e-181	1.93622e-179	8.07461e-182	-5.1375e-179	7.61053e-180	-8.77072e-180	-1.9451e-180	-3.11458e-180	2.85197e-178
7.70749e-181	6.30246e-182	1.20449e-181	8.31865e-181	2.58565e-182	-4.44946e-182	1.84759e-181	-2.66631e-180	1.53324e-180	-5.64641e-181	3.52576e-181	-1.22377e-181	-5.49603e-181	2.5678e-181	-1.59204e-180	-4.20444e-182	-1.73286e-180	2.04087e-182	2.34488e-182	-3.79597e-182	5.24411e-181	1.65714e-181	9.17676e-182	-1.7128e-182	3.54079e-181	1.13912e-180	1.62626e-181	3.85798e-181	-5.48742e-181	1.78763e-180	1.67125e-179
-9.70835e-182	4.67871e-182	-6.93177e-182	1.62412e-182	1.26457e-182	2.86955e-182	-6.79126e-183	9.70992e-182	3.68259e-182	7.52078e-182	-1.8209e-182	-5.06073e-182	-8.62374e-184	4.3354e-182	-1.35791e-181	-8.46577e-183	1.12882e-182	-3.7923e-182	1.20228e-182	-2.05791e-181	-2.34656e-182	-9.46673e-183	1.3409e-181	-6.97368e-182	6.23079e-183	2.79044e-182	1.20117e-181	4.36907e-182	1.44701e-181	-2.12698e-182	1.61168e-180
-2.34796e-183	-1.87579e-183	6.0158e-183	7.46392e-183	-5.05347e-183	5.79974e-183	-1.35232e-183	-1.28741e-183	-2.16943e-182	4.3209e-183	1.17378e-182	-1.01349e-183	-1.85494e-184	-5.08779e-183	4.23609e-183	-4.00568e-183	2.86036e-183	-5.3415e-183	-8.14993e-183	-1.07113e-183	2.13314e-182	4.89727e-184	5.14879e-183	4.50335e-183	-4.20716e-183	6.13829e-183	-7.30314e-183	-1.76977e-184	1.1103e-182	7.8367e-183	1.69139e-181
-6.77468e-184	-1.35502e-184	4.88424e-184	-4.30182e-184	-3.01535e-185	-1.53871e-184	1.96022e-185	9.57808e-184	-6.00297e-184	2.14196e-184	6.32765e-185	-6.71366e-184	-8.0329e-185	-4.39208e-184	2.45081e-184	-5.93706e-184	9.75825e-184	-6.15398e-185	9.31864e-185	1.24931e-184	4.57559e-184	-6.01511e-184	3.99749e-184	3.49763e-184	3.35722e-184	-2.01585e-184	6.92764e-184	1.24696e-183	-1.42213e-183	4.34081e-184	1.31978e-182
-3.54405e-185	6.92058e-186	3.40801e-185	-1.08359e-185	6.35116e-185	-1.72248e-185	1.25847e-186	1.22266e-185	1.11208e-184	3.05677e-185	2.25544e-185	7.74017e-186	-1.53725e-184	1.79936e-185	4.15581e-185	-2.53192e-185	-1.60089e-184	-7.71092e-186	-4.14159e-185	-1.44348e-185	3.15202e-185	6.3629e-185	-5.33973e-185	-4.6664e-185	1.68122e-184	2.5215e-185	-5.9394e-186	-1.35933e-185	-9.39257e-185	-3.39092e-186	1.32121e-183
-1.88893e-186	1.07085e-185	-4.55957e-186	-1.11347e-186	7.9699e-186	2.28313e-186	-4.36938e-186	2.61148e-187	-4.37594e-186	-7.78672e-187	4.96295e-187	5.87159e-186	7.48215e-187	4.15773e-186	3.242e-186	1.35922e-186	-2.31687e-186	-1.44402e-185	-6.40713e-186	1.0539e-186	-2.19433e-186	1.35628e-186	1.12972e-185	-1.04567e-186	6.07985e-186	5.41623e-187	6.62489e-186	5.62714e-187	6.23246e-187	-2.21969e-186	1.10947e-184
1.07765e-186	-1.00335e-186	2.07598e-187	3.11965e-187	-4.4514e-187	1.80242e-187	4.34652e-187	-1.36541e-187	-6.01528e-187	2.13946e-187	-4.66603e-187	5.16218e-188	2.63583e-187	-6.01464e-187	1.76477e-187	-1.01574e-187	4.64652e-187	-1.15264e-187	-1.78e-187	1.74223e-187	-3.72634e-187	-4.23929e-187	-6.01403e-187	1.24967e-186	-2.76782e-187	3.83096e-187	-4.98179e-187	-4.9297e-187	2.99419e-187	8.42244e-188	1.18884e-185
6.24676e-188	1.2457e-188	-4.9171e-189	-7.62968e-189	7.19958e-188	-3.79611e-188	-9.1797e-188	-5.00897e-190	5.83093e-188	1.88781e-190	7.86354e-188	-8.97908e-189	7.47225e-189	-3.53878e-188	4.44384e-189	2.39235e-188	-2.51379e-188	-1.50791e-187	5.18198e-189	-1.50857e-188	-2.46367e-188	7.91849e-188	-3.77272e-189	6.67553e-188	-4.12989e-188	-3.79627e-188	1.83875e-188	-1.87103e-188	-3.16646e-188	-7.16029e-189	1.0328e-186
-3.65909e-189	-2.39312e-190	7.60998e-189	-4.62533e-189	-2.89997e-189	-7.59367e-190	1.21871e-189	8.17796e-190	1.24035e-188	2.12172e-189	-2.68431e-189	-2.99283e-189	5.44332e-189	9.90877e-189	-2.55668e-190	-2.00176e-189	2.98624e-189	1.0721e-189	1.33562e-189	1.01789e-189	3.8075e-189	-1.24875e-189	6.99387e-190	3.45128e-189	-1.33917e-189	6.69331e-189	9.81728e-190	-1.75112e-190	-9.6035e-190	3.42181e-189	8.88317e-188
-1.1484e-190	-5.29105e-190	7.05443e-191	-2.91577e-191	-1.00613e-190	1.77415e-190	1.24424e-189	3.85508e-190	6.30282e-191	2.47986e-190	-9.82741e-191	-3.02083e-190	5.85664e-190	-1.14898e-189	4.56872e-191	-7.29006e-190	2.92761e-190	6.79398e-190	5.78665e-193	-7.14976e-190	-4.23953e-190	6.38238e-192	5.85876e-191	-1.41365e-190	1.59745e-190	2.58604e-191	4.07325e-190	3.39657e-190	-1.9437e-190	1.18098e-190	9.43519e-189
3.7454e-191	1.56148e-191	-1.61898e-191	-1.88082e-191	-1.04001e-191	-1.96288e-191	-4.80327e-191	2.21001e-192	-7.09737e-193	-1.955e-192	-3.48646e-191	2.86084e-191	-2.3624e-191	-2.64365e-193	1.58012e-191	-1.48943e-191	4.84769e-191	9.31585e-191	1.75893e-192	1.3553e-191	5.73057e-191	-4.83377e-191	2.79806e-191	-2.54654e-192	6.49595e-194	-4.62403e-191	8.73426e-191	-2.61314e-192	-3.70855e-191	-3.11472e-194	7.55555e-190
-4.91366e-193	-2.83112e-192	5.66537e-193	-5.79662e-192	-2.77322e-192	1.32718e-192	2.24745e-192	2.92795e-193	-4.31756e-192	-2.84163e-192	-2.58449e-193	-8.63526e-193	5.02043e-193	-9.56478e-194	4.0423e-193	-2.79653e-192	-2.02469e-192	1.544e-192	-2.0917e-193	-3.49528e-192	-1.32661e-192	-7.66689e-193	-5.49522e-192	-1.50355e-192	2.32694e-193	1.68273e-192	5.72743e-193	3.46635e-193	6.96073e-193	3.76418e-192	5.20662e-191
8.45717e-194	-5.30502e-194	1.2528e-193	-1.76149e-193	6.99806e-193	-5.3381e-194	5.22121e-193	1.27083e-193	2.58203e-193	2.04491e-193	3.74248e-194	-2.5739e-193	3.73153e-194	2.58084e-193	9.0692e-195	-8.40436e-195	-1.91652e-193	2.13429e-193	7.94818e-194	1.13258e-193	6.02206e-194	6.05601e-194	-3.94763e-193	1.13152e-193	3.77979e-193	-1.02491e-193	5.10914e-195	2.07304e-193	1.26678e-193	-1.89028e-193	5.14693e-192
5.85587e-194	2.51364e-194	-2.47486e-194	2.9888e-194	2.4361e-194	-2.97163e-194	-2.37852e-194	1.08562e-193	-6.47873e-195	1.51279e-194	-9.17777e-195	8.7119e-195	2.49804e-195	-1.55291e-194	4.70991e-194	7.90791e-195	-2.97862e-194	-2.64747e-194	-4.0284e-195	-2.53802e-195	9.64861e-195	-2.43422e-195	1.1279e-194	5.07075e-195	4.89039e-194	-2.10358e-196	1.08345e-194	1.7586e-194	1.76823e-194	2.27483e-194	6.46512e-193
-2.97863e-195	-1.2658e-195	4.02362e-195	5.79573e-195	-2.62277e-196	2.69956e-195	-2.66399e-196	7.47333e-196	-1.22608e-195	-6.57478e-196	-3.74052e-196	7.58474e-196	-9.4622e-196	-1.68829e-196	-1.82305e-195	1.39874e-196	-1.56852e-196	4.51653e-196	5.30072e-196	4.13444e-196	2.59395e-195	-2.44251e-196	1.57704e-194	2.88613e-195	1.35014e-195	1.48265e-195	1.67676e-196	2.04554e-195	-2.64192e-195	6.94995e-196	5.55631e-194
-3.01478e-197	-1.50494e-196	-2.17703e-196	3.48324e-196	-3.82697e-197	-4.8975e-196	3.14273e-197	1.63257e-196	-1.33832e-196	-1.38553e-196	-7.75158e-197	-1.61475e-196	-6.36865e-197	6.99093e-197	-2.26385e-196	-6.2675e-197	-2.43272e-197	-5.26176e-197	-1.30295e-197	1.58222e-197	2.90818e-197	-6.27619e-197	-1.00616e-195	2.00402e-196	6.04964e-197	7.54797e-196	-3.69652e-197	6.97017e-198	7.03224e-197	-1.24664e-196	4.86182e-195
6.3626e-198	2.15733e-197	-9.134e-198	2.87271e-197	-9.17842e-198	9.18022e-199	1.09511e-197	2.76041e-198	1.78334e-198	1.19575e-197	-2.03404e-197	-3.27317e-197	-1.97898e-198	6.16697e-198	3.83908e-198	-7.13612e-198	-3.88295e-199	7.9666e-198	1.92575e-198	-1.49157e-197	1.66537e-197	7.00316e-198	1.53128e-197	-6.69215e-199	1.57768e-197	7.27559e-198	-8.8106e-198	-4.35931e-198	-9.92454e-198	-1.21727e-197	2.98694e-196
-6.91845e-199	-3.70667e-198	-1.07239e-198	-7.99275e-200	-3.08644e-199	-5.56223e-200	-8.01221e-199	1.6099e-199	2.9619e-198	1.69111e-198	-4.76465e-199	-2.44952e-199	1.0761e-198	1.00019e-198	2.36699e-198	2.82255e-201	1.20507e-199	3.79492e-198	5.63802e-199	1.54801e-200	-3.06046e-199	-2.32512e-198	3.87663e-198	-1.75039e-198	-4.75157e-199	1.38284e-198	6.96076e-199	3.65607e-199	1.52679e-198	-6.26721e-199	3.45239e-197
-1.68321e-199	3.87716e-200	-6.29306e-200	-7.28526e-200	5.36054e-199	-1.26905e-199	6.60816e-200	-1.02252e-199	8.69668e-200	-5.00895e-199	-6.0876e-200	-4.42637e-200	-2.69566e-200	1.19826e-199	-1.31631e-199	1.6009e-199	1.04706e-200	2.22419e-202	-1.59504e-199	-1.43938e-200	-1.7384e-199	2.32535e-200	-2.10408e-200	-1.15751e-199	3.95489e-201	1.09554e-199	-3.36089e-199	1.29929e-199	5.79045e-201	-6.51777e-200	3.47464e-198
-2.23227e-201	-8.10592e-202	-2.48247e-201	-4.31786e-201	9.52358e-202	-2.21253e-201	2.31678e-201	1.34524e-201	9.12033e-201	-1.88213e-200	-5.92745e-203	6.89101e-202	8.75133e-201	-3.94406e-201	3.37662e-201	1.42153e-200	-1.6531e-201	-5.88101e-200	2.75136e-201	-2.14089e-201	4.69157e-201	2.16529e-201	-1.83112e-201	2.86371e-201	8.17776e-201	2.21882e-201	1.57517e-201	6.47594e-201	-4.17501e-200	-3.38706e-200	2.46623e-199
8.85884e-202	-1.17154e-202	-4.35628e-202	9.30498e-203	-1.10305e-201	-1.12245e-201	-2.47255e-202	1.30848e-201	-2.11386e-203	-5.51434e-202	-3.62618e-202	4.27694e-202	5.62356e-202	7.42415e-202	8.26998e-203	1.22731e-202	-1.92144e-201	-1.29372e-202	-1.08764e-201	1.14201e-202	-2.43853e-203	4.52207e-202	-8.49315e-203	-6.78669e-202	-5.31462e-202	8.32948e-202	2.97181e-202	-1.10504e-203	8.58497e-202	4.06645e-202	1.56167e-200
4.274e-203	-1.05844e-202	3.88579e-203	-5.45786e-204	1.28945e-202	-1.52393e-203	2.53458e-203	2.04646e-203	3.56149e-203	-4.88048e-203	-1.04691e-203	-8.27615e-203	-1.31e-203	6.69344e-203	-1.42758e-203	6.10614e-203	2.78185e-203	-1.22124e-203	-8.06222e-203	2.29901e-202	3.31008e-203	7.78995e-203	-5.43879e-203	-8.57169e-203	6.01472e-203	1.53646e-202	-2.58972e-203	5.0468e-203	-2.9382e-202	1.77282e-203	1.91928e-201
1.992e-203	-5.45644e-204	-1.66031e-203	6.05562e-204	-4.87861e-204	-9.02212e-204	2.05546e-203	-4.61926e-204	-7.06797e-205	-1.37842e-204	-5.19982e-204	3.09178e-204	3.5101e-204	-1.0158e-203	1.82777e-203	-6.38384e-204	-1.32837e-204	5.27453e-205	2.76774e-203	-2.68211e-204	5.7206e-204	-7.38072e-204	6.43727e-204	-7.38498e-204	-3.07045e-204	1.94142e-204	3.16835e-204	-2.48889e-204	-3.63485e-204	-4.43911e-205	2.09703e-202
-1.71462e-205	-5.72735e-205	-2.84523e-205	-6.78718e-205	3.37745e-205	2.66709e-205	-5.48761e-205	7.46175e-206	-6.03516e-206	1.36668e-204	-5.41733e-205	4.07944e-205	-3.56473e-205	4.03776e-204	1.54225e-205	-2.97809e-205	-4.81042e-205	4.45528e-206	-7.30476e-206	-1.56659e-205	9.96167e-205	6.64724e-205	1.18172e-204	9.22232e-206	3.55499e-205	1.89809e-205	2.20625e-204	-1.24574e-204	5.55126e-205	-9.25478e-206	1.84934e-203
-1.43228e-206	-8.98955e-207	-3.14832e-206	-8.03134e-207	1.70769e-206	-9.48578e-208	1.16355e-205	-8.48787e-206	-2.6284e-206	-9.43935e-207	-4.34979e-206	3.48039e-206	-1.06444e-206	5.17782e-207	-3.52801e-206	-1.00385e-206	3.6486e-207	8.07283e-207	4.76163e-206	1.57296e-206	-2.38152e-206	-2.73042e-206	7.57387e-206	-2.73348e-207	-1.92347e-205	2.86044e-206	-5.66598e-206	-7.21222e-206	2.03565e-207	-3.76815e-205	1.39049e-204
-3.66957e-207	-1.13809e-206	2.77558e-207	-1.26951e-207	8.10418e-208	-5.35633e-207	1.35685e-206	-1.24427e-206	3.00503e-207	2.588e-207	-8.524e-207	-2.94875e-207	1.25526e-207	4.68356e-207	-7.00228e-208	3.02405e-207	-4.67822e-207	8.62986e-207	-1.17442e-208	4.31144e-207	-2.03931e-207	-1.36962e-207	-5.55299e-208	4.55037e-208	-5.19942e-207	1.02606e-206	2.82598e-207	-5.22368e-207	7.4684e-207	3.10492e-207	1.34242e-205
1.11827e-207	-2.12915e-208	-1.11437e-208	-5.35325e-208	-2.04722e-208	1.97669e-208	2.06357e-208	1.54345e-207	1.48877e-207	-1.65726e-208	-2.56489e-208	-3.45702e-208	-3.37529e-208	-5.84631e-208	1.95494e-208	3.84205e-208	1.11057e-208	9.51027e-209	-1.12826e-208	-1.65206e-208	2.3585e-207	-1.16206e-208	1.49659e-208	-4.74347e-208	-1.15054e-208	-8.52891e-208	-8.403e-209	3.30248e-208	-1.9034e-208	-4.63809e-208	1.3508e-206
-3.06428e-209	5.29263e-210	3.74013e-209	8.9398e-209	-3.75297e-209	3.22231e-209	9.32615e-209	-5.38026e-209	-4.63801e-209	1.38639e-209	-4.88425e-210	5.70205e-210	-1.42746e-208	1.236e-209	-2.51382e-209	-8.79516e-209	5.09952e-210	4.37719e-209	-3.20366e-209	-4.16402e-209	-4.66431e-209	-1.90559e-208	3.89809e-209	-1.11261e-208	1.1765e-209	2.94325e-209	4.77076e-209	-1.86918e-209	4.16506e-209	4.75369e-210	1.38257e-207
3.60806e-210	-8.66198e-210	-1.05031e-210	2.23833e-210	3.27099e-210	-2.03012e-210	7.01612e-211	-4.73767e-211	-2.83328e-210	4.24835e-209	2.39821e-209	-3.09267e-210	-1.94636e-210	-1.10389e-210	-9.79477e-211	-2.31219e-210	5.91822e-211	-6.93072e-210	-4.02635e-210	-1.57312e-210	-1.71036e-211	6.8719e-210	2.72888e-211	1.50884e-211	-2.38685e-210	-1.51537e-209	-2.34424e-210	-1.28279e-210	-1.96881e-210	-1.12445e-210	1.45618e-208
3.63089e-211	-3.60678e-214	4.15819e-211	2.92796e-211	-3.09773e-211	-4.2361e-211	2.95863e-212	1.30051e-210	7.00144e-211	-4.59118e-211	-7.61281e-212	5.6123e-211	1.33774e-212	2.02606e-211	3.16326e-211	-1.20052e-211	-3.21888e-211	-2.64124e-211	-1.63963e-211	-9.41711e-212	4.33414e-211	-1.47598e-211	6.16764e-212	4.91517e-211	-4.34869e-211	-6.0967e-211	1.93787e-213	7.14442e-212	9.4137e-211	-6.04872e-211	1.0227e-209
2.51336e-213	5.66725e-212	-2.91187e-212	-4.91467e-213	1.48093e-212	-1.23733e-212	-4.90149e-212	-3.96034e-213	8.79739e-213	-4.36846e-212	-4.00149e-213	1.56011e-212	-3.7849e-212	-1.50491e-213	-3.1372e-212	-1.72238e-211	-4.76744e-212	-2.09877e-212	3.89665e-212	-3.79637e-213	-1.20542e-212	5.3583e-213	-3.02751e-212	7.2715e-212	-3.23929e-212	-1.56262e-212	1.25383e-212	-1.70372e-212	1.31032e-212	-3.35576e-213	8.14307e-211
-7.2248e-214	-2.88813e-213	6.00443e-213	-5.44457e-213	-9.82727e-213	5.99933e-213	-1.2686e-213	2.65651e-213	-1.5639e-214	-1.05168e-213	6.5718e-214	4.98007e-214	3.13477e-214	5.60187e-213	-1.9103e-213	-8.83503e-214	-1.18629e-213	-1.91612e-212	2.33309e-213	1.74821e-213	1.93622e-214	2.52953e-213	1.77719e-213	3.31622e-215	1.47708e-213	1.49104e-213	6.27419e-213	-3.19134e-214	-1.66999e-213	-1.3126e-213	8.73901e-212
-1.18224e-213	1.33779e-216	1.33798e-214	2.88964e-215	-3.04829e-214	2.86447e-214	3.33407e-214	3.0555e-214	1.18555e-213	3.13453e-214	1.1178e-214	-1.39052e-214	5.55038e-214	4.85723e-214	6.58539e-215	3.19796e-214	7.82936e-215	-3.80268e-214	8.4556e-214	-3.66296e-214	1.25801e-213	1.34466e-215	-1.06706e-214	-1.47892e-214	-2.00957e-214	4.54543e-214	2.01492e-214	8.83928e-215	3.31566e-214	1.6476e-214	1.03909e-212
2.35605e-215	-6.53501e-216	-1.9661e-215	-3.43977e-215	1.56678e-215	-3.54978e-215	1.11313e-215	-1.16503e-215	-1.1748e-215	-1.71167e-215	4.00373e-216	-2.81173e-216	-9.20096e-216	7.65846e-216	-4.66823e-216	5.93272e-216	3.01782e-215	-2.70605e-215	-2.6084e-215	-6.9008e-215	8.12562e-215	7.86476e-216	5.39489e-216	-3.31151e-216	1.90411e-215	2.4491e-215	2.58315e-215	1.79603e-216	-4.49242e-217	-8.39608e-215	6.2697e-214
-5.29163e-217	3.16351e-216	-4.40843e-218	-1.04024e-216	3.8907e-217	-1.03864e-216	1.09577e-216	4.85383e-216	-6.37103e-217	1.04094e-216	-5.99744e-216	-5.2459e-217	-2.24059e-217	-4.25154e-217	7.79527e-217	2.89905e-217	-1.78452e-216	1.37852e-216	-4.49924e-216	9.16197e-217	5.07649e-216	-1.11071e-216	-7.89319e-217	1.83126e-216	-2.11669e-216	3.8045e-216	-6.66777e-217	-3.66763e-217	1.05705e-216	-3.73499e-217	4.78446e-215
1.20515e-217	-9.90838e-217	1.17649e-219	2.54425e-217	6.54603e-218	1.71012e-217	1.77714e-217	1.50891e-217	-1.07167e-217	3.01949e-217	7.3777e-218	3.80052e-218	-8.94125e-218	-2.64994e-217	-8.15584e-218	-2.71806e-217	5.016e-218	2.66461e-217	9.56248e-218	-1.5325e-217	-3.50178e-218	5.47985e-217	1.34796e-217	-1.19626e-218	2.01466e-218	4.56023e-218	-5.98123e-217	4.24886e-218	-5.72568e-218	5.36261e-217	5.75584e-216
-6.58243e-219	3.82647e-218	1.85517e-219	-9.60143e-219	-2.25923e-218	-3.68997e-219	-7.94534e-219	-6.85344e-218	2.3785e-218	-4.63627e-219	-4.83961e-219	-2.63671e-218	-3.6717e-219	1.16569e-218	4.17673e-218	1.48856e-218	-8.1853e-219	1.11944e-218	-1.23811e-218	-3.33771e-219	-1.76669e-218	-7.25959e-219	1.84251e-218	2.39525e-218	2.7613e-219	1.36367e-218	-1.64748e-218	3.04382e-219	1.05618e-218	-4.2826e-219	4.43839e-217
-7.44989e-220	-9.36842e-220	4.46296e-220	-2.09486e-219	1.02186e-219	2.32903e-219	2.09559e-219	4.454e-220	1.11146e-219	-8.74811e-221	1.7847e-219	3.81279e-220	6.47204e-220	-8.4785e-220	-1.55402e-220	-7.24825e-220	1.97262e-219	-1.98146e-221	1.12991e-220	1.49634e-220	2.03801e-220	-2.62449e-219	2.7273e-220	2.52672e-219	8.38333e-220	1.363e-219	5.30854e-221	1.63657e-221	2.92952e-221	-7.33937e-220	2.67719e-218
4.05129e-220	-6.91885e-220	1.14734e-220	1.85063e-220	4.51012e-221	-2.45302e-220	-5.7833e-221	4.02815e-221	6.13244e-221	-6.63665e-221	-5.46869e-221	-1.79002e-220	4.52311e-221	2.25466e-220	2.03201e-221	2.48196e-220	2.23865e-220	9.50798e-221	-1.65731e-221	1.38765e-220	8.19405e-221	-4.68559e-221	9.13594e-221	-6.39627e-221	6.65007e-221	-3.18543e-220	-2.1702e-221	7.17781e-221	4.25066e-221	3.58812e-221	4.00123e-219
4.52437e-222	5.65114e-222	-1.44341e-222	4.00275e-221	-2.22094e-222	1.59006e-221	-3.28351e-223	1.48564e-221	3.28318e-222	4.3075e-222	1.56943e-221	2.01161e-221	3.94673e-221	-2.42252e-222	-1.5772e-221	-3.33889e-221	1.94233e-222	3.07844e-222	-3.32601e-222	-1.91039e-222	1.06455e-221	2.63533e-221	1.04086e-221	1.72016e-222	2.72042e-221	3.10743e-222	1.82206e-221	-2.83679e-223	5.17173e-222	5.24811e-222	3.38025e-220
-9.41747e-224	5.34586e-224	-5.39221e-223	-2.05072e-223	-1.72174e-223	-1.69086e-223	1.37127e-222	-1.69353e-222	-4.56859e-223	-1.6444e-223	-1.67644e-222	2.58136e-223	-2.16829e-222	-1.55542e-222	6.64196e-223	5.7907e-223	-7.86801e-223	-1.31722e-222	1.60623e-223	1.90826e-223	-2.5678e-222	5.88567e-223	3.50326e-223	-3.81879e-223	7.08616e-223	-1.78069e-223	2.63698e-223	1.22419e-222	-3.7209e-223	4.41338e-223	2.13529e-221
8.10868e-224	6.77688e-224	-4.18351e-224	-1.03341e-223	-4.17241e-224	-2.04051e-224	5.76082e-224	-4.89862e-224	-1.10063e-224	3.29279e-224	-1.07543e-223	1.75536e-224	-1.76733e-223	-1.86481e-224	4.68983e-224	3.18051e-223	-2.2083e-224	-4.14656e-223	3.52499e-224	1.003e-223	-1.4825e-223	1.18361e-223	1.69725e-224	1.53066e-225	1.79488e-223	7.47906e-224	1.18024e-225	-6.47862e-224	2.34825e-224	-1.49721e-223	2.54297e-222
6.34302e-226	-2.92914e-226	2.4469e-225	-5.56629e-225	-2.25859e-224	-2.31161e-224	6.02034e-225	-1.03926e-224	-5.13093e-225	-2.50475e-224	7.45055e-224	-7.41675e-225	-1.13971e-225	-3.79192e-225	5.97321e-226	-6.03854e-225	1.48587e-225	-3.42842e-224	-6.94082e-225	1.59179e-224	-4.56652e-225	1.75119e-224	-1.11944e-225	3.3111e-225	-5.38687e-225	-6.78061e-225	6.38584e-225	-6.69033e-226	3.44982e-225	9.03231e-226	3.03437e-223
6.02036e-226	8.56572e-226	-1.6689e-226	2.71928e-225	-3.69115e-227	-2.37787e-226	1.24449e-225	1.5308e-225	7.73067e-227	1.9819e-226	5.95434e-226	-2.7285e-227	2.76601e-225	3.25828e-227	-7.38157e-226	-4.12295e-226	-3.82936e-226	-6.67867e-226	2.23075e-226	1.32221e-225	1.82863e-226	2.50317e-226	1.41053e-225	3.69731e-225	7.75052e-227	-1.29004e-225	-1.29712e-225	4.50431e-226	-1.99776e-226	8.2821e-227	2.37768e-224
-9.40737e-227	-9.95581e-227	1.28813e-227	-3.03452e-227	-7.66996e-227	4.90523e-227	-1.00579e-226	5.93421e-227	-1.00358e-226	-5.08756e-227	2.78731e-227	1.14903e-227	2.04773e-226	-6.2877e-227	-1.33995e-227	-2.85442e-227	-4.52464e-227	1.35459e-226	-4.98697e-228	-7.24657e-227	1.7957e-227	8.83051e-227	-3.00959e-226	1.32913e-226	1.05057e-226	2.62232e-227	-1.47339e-227	-7.86194e-227	-7.10551e-227	-2.90233e-227	2.14573e-225
5.68277e-229	1.73641e-228	1.7835e-227	-4.4392e-228	1.0945e-230	-7.58865e-228	9.75219e-228	-1.21451e-227	-1.51498e-227	-8.9656e-228	-1.15296e-228	5.44103e-228	5.50924e-228	3.77204e-228	4.1954e-228	4.93414e-228	-4.11256e-228	-8.50957e-228	6.90527e-229	-5.08913e-228	1.70198e-227	6.85019e-228	-1.17359e-227	8.57317e-229	3.12481e-228	-3.95086e-228	-4.372e-228	-2.26778e-228	-4.27071e-228	9.95873e-228	1.86006e-226
8.46008e-229	1.0345e-228	-8.21733e-230	-8.16934e-229	5.47644e-230	2.19202e-229	-3.2878e-228	-1.27159e-230	5.16484e-230	2.02296e-228	-1.60007e-229	1.54037e-228	1.56312e-229	2.59529e-229	-1.13188e-228	-4.08268e-229	-1.1905e-228	-1.74526e-229	-1.6526e-228	5.40428e-229	7.44265e-229	4.15409e-229	1.60151e-229	3.98234e-229	7.48912e-230	7.21635e-230	1.52741e-228	6.57456e-229	-9.91471e-230	1.03841e-228	2.08307e-227
-2.36895e-230	-1.77057e-230	1.17108e-230	-1.34645e-230	1.23972e-229	-2.5807e-229	-6.0335e-231	-4.97908e-231	-6.31108e-230	6.76426e-230	1.39155e-230	-1.01221e-231	2.82655e-231	-2.31564e-229	1.11987e-229	-1.88871e-229	-2.07803e-231	2.39529e-230	6.25332e-230	-1.54211e-229	-1.67938e-230	-2.32159e-230	9.48401e-231	-3.32392e-230	-7.38559e-230	-3.87114e-230	-2.58092e-231	-4.81979e-230	1.37017e-229	1.01182e-229	1.86761e-228
-7.28041e-231	-2.9321e-231	-2.57758e-232	3.89792e-231	6.86116e-232	7.07089e-232	8.49566e-231	-1.14887e-230	-5.96614e-231	-7.08291e-232	3.47435e-232	-3.99818e-231	4.54444e-231	-1.1013e-230	9.8139e-231	2.2809e-231	1.52601e-232	-2.92082e-231	-1.35929e-230	-3.24081e-232	-1.00035e-230	1.86976e-231	-2.93358e-231	1.12976e-231	-1.99264e-232	-9.04456e-231	1.46617e-231	-2.04573e-231	3.34063e-231	-1.75668e-231	1.25198e-229
1.72662e-231	-3.03121e-232	-1.11473e-232	-2.0998e-231	1.30303e-234	-1.90384e-232	-1.39252e-232	-4.29287e-233	1.8808e-231	4.03672e-233	1.33302e-232	-4.05371e-232	5.55142e-232	-3.96251e-232	4.90228e-232	1.7071e-233	2.46153e-233	-5.44889e-232	3.90715e-233	-1.32221e-232	-1.84585e-232	-3.40667e-232	-8.602e-232	-1.10455e-231	-6.10081e-235	-3.52567e-233	-1.89451e-232	2.58627e-233	-3.95649e-232	3.55174e-232	1.27662e-230
5.93447e-234	-2.47038e-233	2.45713e-233	4.53555e-233	4.52665e-234	8.87695e-234	1.40489e-233	-3.10439e-233	-3.18187e-234	-1.09682e-232	3.19926e-233	-2.95909e-233	-2.85065e-234	9.69668e-235	-1.26506e-232	-4.52185e-234	-3.64977e-234	3.28296e-233	-3.21851e-234	5.22826e-235	-4.7346e-233	9.3281e-234	1.55476e-234	5.94066e-233	5.15032e-235	-4.33302e-233	-3.64049e-233	7.70904e-233	-5.36866e-233	1.85326e-232	1.02257e-231
-1.89799e-235	-1.90166e-234	3.57428e-234	9.07217e-235	1.06546e-234	2.38789e-235	7.99332e-236	-4.48263e-234	8.9366e-234	6.78582e-235	-4.90047e-234	3.98664e-234	-1.71248e-235	1.03626e-233	1.26057e-234	5.72399e-234	-2.56875e-234	-6.20536e-237	6.16161e-234	-1.75042e-234	2.14669e-234	8.72684e-234	-5.1794e-235	3.63063e-234	8.62396e-234	-1.46153e-234	-2.18778e-234	-6.06834e-234	1.09125e-234	-1.2828e-234	9.46852e-233
1.31514e-235	8.58776e-236	-5.12437e-235	2.92853e-235	9.84112e-236	5.5055e-237	-6.54203e-235	9.58833e-235	2.27024e-235	2.19169e-235	7.47439e-236	5.20511e-235	3.24252e-235	1.36638e-235	-9.00937e-235	3.41652e-235	-7.18563e-235	-2.09151e-235	4.05298e-236	3.87728e-235	-2.21208e-235	5.96115e-236	5.26899e-235	-3.12821e-236	6.3259e-235	-2.63624e-235	-3.7193e-235	2.1917e-236	-9.91207e-236	-8.84763e-235	9.95348e-234
-6.38954e-236	5.3585e-236	-5.07726e-237	-9.97922e-237	-8.15703e-237	2.96197e-236	1.28903e-236	8.03367e-237	2.49896e-236	-4.59104e-237	1.8039e-236	-4.70279e-236	-3.07832e-236	-3.23198e-237	8.29471e-237	1.71228e-236	8.27124e-236	-6.72013e-236	-6.56768e-237	-1.26681e-236	-3.65718e-237	1.45281e-236	-4.91339e-236	1.44799e-235	-7.87614e-236	1.02999e-236	5.38272e-236	8.11297e-237	-4.3099e-236	2.40124e-236	9.44698e-235
7.7973e-239	3.66138e-238	-3.57327e-237	1.44565e-237	-1.39485e-237	2.96205e-238	1.96156e-237	2.86942e-238	-3.41254e-237	1.80759e-237	-1.12624e-237	5.32825e-237	3.57707e-239	2.15086e-237	2.86142e-238	1.33613e-238	-1.53768e-236	2.07102e-237	-1.42741e-238	4.93474e-237	3.46289e-238	2.2659e-237	-4.32684e-237	-1.73396e-238	2.58199e-237	-1.72413e-237	-3.93168e-238	-2.24202e-239	2.04645e-236	2.381e-238	7.87457e-236
5.89631e-239	-1.64772e-238	1.62739e-238	1.07848e-238	-2.38742e-238	-1.42799e-238	1.32378e-238	-5.26952e-238	-8.55159e-238	3.92027e-238	7.92062e-239	-8.89327e-240	1.90606e-238	1.6856e-238	1.56208e-238	6.78111e-238	9.4643e-239	-5.05192e-238	-1.85057e-238	-3.12705e-238	-1.1522e-237	-1.51637e-238	-1.9545e-238	4.92423e-238	2.08773e-238	-3.82069e-239	1.71083e-238	-3.88146e-238	5.86351e-238	1.2644e-238	8.67227e-237
3.75867e-240	2.02769e-239	1.68177e-239	-7.81202e-239	-6.66184e-240	-9.55566e-241	1.77696e-239	4.99638e-240	2.15013e-239	-1.69229e-240	3.14142e-239	3.67291e-239	8.32985e-240	-1.17402e-239	4.21903e-239	2.79793e-239	-1.27408e-239	3.71209e-240	7.76022e-240	-5.96065e-239	1.00997e-240	9.33511e-240	2.4383e-239	1.41383e-239	-7.7167e-239	-4.42539e-239	-4.39407e-239	-1.32621e-239	-1.99368e-240	-1.58596e-238	8.02833e-238
-5.98294e-241	2.65582e-240	3.17517e-240	-2.48349e-240	5.13649e-241	5.51934e-242	-1.38893e-240	3.35232e-240	2.06427e-240	2.03488e-241	-1.21005e-242	3.12956e-241	1.96609e-240	1.95845e-240	-6.75766e-241	-1.69155e-240	5.57343e-240	-6.04149e-241	1.23364e-240	-3.60152e-241	-7.08281e-240	1.28927e-240	-4.05929e-240	5.62022e-241	-4.04701e-241	-5.32736e-240	1.56084e-242	-1.82561e-240	1.57542e-240	-2.17327e-241	5.32383e-239
1.55838e-241	3.29934e-242	5.88611e-243	1.53424e-241	5.75191e-242	-3.58026e-241	1.01106e-241	2.38119e-241	3.39093e-241	5.25699e-241	7.68942e-242	-1.51914e-243	-2.61385e-241	-2.81137e-241	1.74315e-241	-2.6253e-241	1.37478e-241	-2.35781e-241	-5.52252e-241	5.80159e-242	1.02713e-241	-5.78413e-242	-6.47622e-242	-3.29177e-242	4.65962e-241	-1.42691e-241	-6.46446e-242	-1.08059e-240	-9.08612e-243	8.49139e-242	6.11513e-240
-2.80838e-242	-1.40261e-242	2.15385e-243	-3.80447e-242	-2.57549e-243	1.24689e-243	-1.58087e-242	-1.11436e-242	1.73717e-242	-1.43492e-242	1.58414e-243	1.78483e-242	-1.35463e-242	-3.92441e-242	1.96175e-243	-4.91712e-243	-5.26861e-243	-3.11925e-243	-1.33494e-242	1.21772e-242	-3.50261e-242	2.41625e-243	9.77525e-243	-3.68534e-242	1.9207e-242	3.39095e-242	4.43764e-242	1.09213e-242	2.10728e-242	-1.09947e-242	4.82373e-241
-1.27063e-243	-7.02443e-244	6.91881e-245	-6.11259e-244	8.9144e-244	1.63574e-244	3.74736e-243	2.33068e-243	4.93923e-244	-5.4578e-245	-5.84217e-244	1.49767e-243	-2.58746e-243	8.56183e-244	1.52052e-243	-1.04423e-243	5.64993e-243	-7.08788e-244	9.4679e-245	8.01304e-244	-1.49208e-243	-1.61137e-243	-6.77142e-243	2.44664e-243	-1.51256e-243	1.1684e-243	-1.12622e-244	5.90635e-243	-1.5166e-243	6.90437e-244	4.89085e-242
-3.46631e-244	1.42236e-244	-1.01748e-244	-5.67543e-246	-3.01328e-244	8.18027e-245	3.98205e-245	1.84184e-244	-1.62113e-244	2.3645e-244	-9.4395e-245	-2.37963e-244	2.5781e-245	3.10457e-245	-7.99678e-244	-1.81874e-245	-1.80806e-244	-1.0263e-245	3.92999e-245	-3.54207e-245	7.68939e-245	4.29675e-245	1.0303e-244	2.47005e-244	2.72859e-244	1.17477e-244	-7.71136e-245	1.09291e-244	-3.41761e-244	1.288e-244	4.59203e-243
3.49588e-245	3.7612e-246	-5.52438e-245	2.38234e-247	-1.40016e-245	-3.37342e-246	-5.64528e-247	3.8923e-246	-1.83544e-246	-4.33336e-247	5.58744e-247	3.97866e-246	3.3784e-245	1.6089e-245	-6.21875e-246	-1.16447e-246	-6.80882e-246	-8.21741e-246	-7.35255e-247	2.54154e-246	-1.97308e-246	-2.10454e-246	-5.26459e-247	-1.71471e-245	1.3723e-246	-1.95314e-245	-3.76245e-245	-2.60663e-245	2.39638e-246	-2.42508e-245	3.31392e-244
5.09976e-247	-4.22903e-247	2.59696e-247	-5.12651e-248	-4.35451e-247	-1.6058e-246	-2.36234e-246	-8.68685e-247	1.57491e-246	1.50679e-247	-9.35687e-248	-7.29998e-247	-2.2129e-246	2.78422e-246	1.94727e-247	7.03021e-247	-1.01069e-246	-2.14147e-247	4.57883e-246	-1.98577e-247	-6.74227e-247	7.40148e-248	-5.81959e-247	1.03651e-246	-8.10233e-247	1.78849e-246	8.79632e-248	-4.16888e-247	1.08069e-247	-1.57177e-247	2.66979e-245
9.71205e-248	1.06996e-248	1.74874e-247	-1.95874e-247	1.11431e-247	4.0802e-248	-1.6763e-247	6.6318e-248	3.94335e-247	-4.48181e-248	1.26831e-247	-5.43643e-248	3.87576e-248	1.23362e-247	-2.82726e-248	1.36538e-247	-4.42101e-248	-1.87297e-248	-4.71052e-250	5.5653e-248	2.28412e-248	1.96029e-247	1.51229e-247	6.68888e-248	2.9865e-247	1.69351e-247	-1.22695e-247	3.54962e-248	-5.09367e-248	-1.20739e-248	3.05728e-246
-6.06343e-249	1.06995e-248	-2.69658e-250	2.04708e-248	3.44648e-248	6.94379e-249	-6.87142e-249	5.24286e-248	-1.15011e-249	3.01897e-248	6.98891e-249	1.2914e-248	3.4853e-250	-1.03944e-248	-6.15981e-250	8.83268e-251	-1.08467e-249	-1.62978e-248	1.32839e-250	-8.98254e-251	5.98224e-248	7.4389e-250	1.82071e-248	5.66138e-250	-2.45307e-248	-9.53235e-250	8.1686e-249	-6.30009e-249	-1.08519e-248	-6.52275e-249	3.55174e-247
-2.6658e-250	-5.38723e-250	-1.49269e-249	-1.57132e-250	-5.20502e-249	3.70053e-250	-9.20745e-250	-5.14448e-252	-3.28814e-250	5.92294e-251	7.07012e-250	-1.38367e-249	1.6414e-250	-5.90781e-250	1.79927e-250	-7.68658e-250	7.42745e-250	3.17057e-250	6.35099e-250	1.1762e-249	2.351e-250	7.70252e-250	1.62407e-250	2.24945e-249	1.6679e-250	1.41884e-249	-1.5381e-249	2.07554e-250	-1.16993e-249	-2.57769e-251	2.39536e-248
5.65589e-251	1.15601e-252	-2.01533e-251	-1.74687e-250	-1.6334e-250	-2.27682e-250	4.95644e-251	-5.42083e-252	6.24433e-251	3.4586e-251	-6.8387e-251	1.04401e-250	-5.39664e-252	6.5702e-251	-7.32681e-251	-3.52222e-251	-1.32127e-250	-4.06948e-251	6.70307e-251	1.71101e-251	5.93136e-251	3.62198e-251	1.24411e-250	-6.73449e-252	2.28985e-251	1.50257e-251	-2.98487e-251	-8.49707e-251	3.44693e-251	8.66591e-251	1.90548e-249
7.63376e-252	2.03465e-251	-6.79395e-252	-3.7926e-251	-1.20743e-252	-9.45861e-252	4.84395e-253	3.91086e-253	-2.4011e-252	9.80538e-252	-1.61368e-252	1.8621e-252	6.77964e-252	-6.84415e-253	-6.10815e-252	-3.24535e-251	4.37833e-252	1.1165e-252	-4.58122e-252	-3.40641e-252	-4.13418e-252	7.58362e-252	-1.6845e-251	8.29209e-253	4.81497e-252	-9.61219e-252	-6.25304e-252	-2.89385e-252	7.90426e-252	1.00031e-252	2.21303e-250
-2.7589e-253	-2.931e-253	-4.30479e-253	4.31571e-253	4.28411e-253	1.49372e-253	1.5928e-253	-1.00773e-252	-3.55855e-253	1.81413e-252	-5.27467e-253	-3.15089e-255	-1.31936e-253	-3.17312e-254	1.73649e-253	-2.06795e-253	-7.05963e-254	-1.73114e-253	-9.97476e-253	4.06033e-252	2.82781e-253	5.25944e-253	-1.9009e-253	1.28026e-252	1.4692e-253	-3.25555e-254	1.32812e-253	-2.06878e-255	-3.24826e-253	-2.572e-253	1.48975e-251
-4.71632e-254	1.40941e-254	3.27404e-254	7.55388e-254	1.41019e-254	-1.0372e-253	-9.37862e-254	-5.3201e-254	-3.28381e-254	-3.80595e-256	3.96557e-255	1.0726e-254	5.63253e-255	6.66115e-254	-2.32562e-253	2.7676e-254	-2.19506e-254	-3.69639e-254	8.03587e-254	-5.87259e-254	-5.32828e-256	-9.37139e-254	-1.67598e-253	-2.24102e-253	2.04772e-254	1.79361e-254	-6.99411e-254	-2.45821e-255	-2.05173e-253	6.51027e-257	1.81473e-252
-2.38379e-255	4.56465e-255	-1.24253e-255	4.65771e-255	-6.28304e-256	2.33003e-256	1.73253e-255	9.48521e-256	3.7712e-255	3.16447e-255	-4.9571e-257	2.52036e-255	-1.60129e-255	1.29984e-254	1.88592e-255	-7.04442e-255	5.12505e-255	-1.24239e-254	-6.96134e-255	-1.05814e-256	-9.74321e-256	1.66074e-255	3.10409e-255	5.17812e-255	3.96599e-255	2.9562e-256	-2.98542e-256	-6.18956e-255	-6.99728e-255	1.84044e-256	1.02891e-253
-2.86153e-256	-5.19443e-256	-7.0778e-257	-3.05462e-257	2.18474e-256	-7.92528e-257	1.74542e-256	-3.27744e-258	-1.06949e-256	1.45601e-256	-2.10873e-256	-5.64451e-257	-2.17e-256	-1.65163e-256	-2.72741e-255	4.85022e-256	1.22772e-255	-6.06607e-257	4.30539e-257	-5.43376e-256	9.38595e-257	3.5681e-256	2.13636e-256	5.32794e-256	-5.78945e-256	-2.09208e-256	-1.83791e-256	1.26424e-256	3.23606e-256	-7.1835e-257	1.00626e-254
1.02337e-257	2.70052e-257	-1.00899e-257	1.28334e-256	2.45076e-257	3.64698e-257	4.79468e-257	2.80328e-257	-1.36982e-258	9.69532e-257	-1.54459e-257	5.64631e-257	-4.53217e-257	3.65733e-258	8.01195e-257	-2.16244e-257	-5.85991e-258	1.99668e-257	-5.66026e-258	-4.81588e-257	2.87725e-258	7.06027e-258	-9.40732e-259	-1.02277e-256	5.3815e-257	2.01857e-256	8.38232e-258	6.73352e-258	-7.97122e-257	1.07571e-257	1.18763e-255
-6.8245e-258	-2.08435e-258	-2.19257e-258	-4.44025e-258	-4.8353e-258	-6.26692e-258	4.54023e-258	4.99073e-258	1.26084e-258	-8.89316e-259	8.23896e-260	-3.81285e-259	-1.91837e-258	-2.89073e-259	5.38464e-258	2.64483e-258	2.83132e-258	3.20445e-258	8.50379e-259	-4.27344e-259	-1.0762e-257	-2.89126e-258	-4.17699e-259	1.30558e-258	1.56624e-258	-7.98496e-259	-5.31162e-259	-7.84896e-259	-6.99462e-258	2.9446e-258	8.53356e-257
-5.024e-259	3.64143e-259	5.6467e-259	-1.04809e-259	-2.75619e-261	4.34303e-259	-2.63908e-260	3.95616e-259	-6.17636e-259	1.7806e-261	7.0981e-259	-2.95776e-259	-2.19917e-260	-5.95512e-260	2.11064e-259	-6.40723e-260	2.23539e-260	3.41487e-259	2.05729e-259	4.62197e-260	3.73777e-259	7.83861e-259	5.58249e-260	3.06461e-260	-3.9352e-260	1.1294e-259	2.02889e-259	-2.70231e-259	-1.33686e-258	-2.78093e-259	8.47703e-258
1.82007e-261	-5.99531e-261	-6.38194e-261	6.49336e-261	-2.11878e-260	-7.56793e-261	4.5442e-260	-3.62393e-261	8.58402e-261	1.37351e-261	3.68012e-260	-9.25479e-260	7.61734e-261	-1.89613e-259	-3.95283e-261	2.57409e-260	-7.95557e-260	-6.56719e-260	-1.42767e-260	-2.44643e-261	1.70445e-260	2.76187e-260	6.38757e-261	2.91158e-261	6.42434e-262	-2.74658e-260	4.70368e-260	7.22232e-261	-5.196e-261	-5.87334e-260	8.26953e-259
9.08425e-262	-7.62188e-262	5.78528e-261	-3.78615e-262	-8.88768e-262	3.46506e-261	-6.71528e-262	5.1324e-261	-9.55408e-262	3.51259e-261	-1.5806e-261	6.68354e-261	-1.27487e-264	-4.30624e-261	-3.5446e-261	-1.11402e-261	1.73322e-261	-2.93522e-261	1.22426e-261	2.41155e-261	1.80352e-261	-2.24726e-261	1.64945e-261	2.8473e-262	5.92015e-262	1.02563e-261	9.12198e-262	-3.72134e-262	-2.31528e-261	3.11061e-262	5.95081e-260
1.24686e-262	-1.74937e-262	1.93792e-262	-5.33822e-263	5.60572e-262	1.10032e-262	2.86433e-263	1.42793e-262	-6.04701e-262	-1.78692e-263	-2.33977e-262	-2.69692e-264	-5.60119e-264	3.45528e-262	-1.47471e-264	-3.2056e-262	2.87513e-262	-9.01694e-262	3.95569e-263	9.07354e-263	9.46722e-263	-2.07138e-262	-1.59445e-261	3.44908e-262	-4.81012e-263	-2.55687e-262	3.87463e-262	-8.35108e-263	1.0979e-262	3.71517e-262	7.73798e-261
-1.87596e-263	2.87436e-264	3.22091e-263	-2.93137e-263	-9.54582e-265	-1.50878e-263	7.26672e-264	-1.15331e-263	-4.36365e-263	4.20335e-265	-1.2274e-263	-2.74917e-263	-1.11981e-263	-1.22095e-263	-9.50477e-264	-8.32334e-263	5.17008e-264	-2.07958e-264	9.28655e-266	1.89715e-263	-1.54432e-264	-3.62782e-263	1.31715e-263	-1.50722e-263	6.12623e-264	-1.24918e-263	-1.11832e-263	-7.18094e-263	2.52013e-264	9.13397e-264	5.23612e-262
-4.58388e-265	6.43587e-265	-6.21568e-264	-8.38175e-265	-1.09077e-265	-2.82688e-264	-2.21184e-264	1.804e-264	-1.34006e-264	3.28918e-265	1.11117e-264	-3.38056e-265	-7.95525e-265	-3.18617e-264	-1.28003e-264	1.04285e-264	-2.15767e-264	-2.21764e-265	-7.93583e-265	-2.54573e-264	-2.81405e-265	-9.19056e-265	1.10207e-264	2.81136e-264	8.61501e-265	9.60942e-265	5.29541e-265	3.75011e-265	-1.12135e-264	1.52562e-265	3.93639e-263
-5.68395e-266	-1.13317e-265	4.79966e-266	3.66338e-266	6.43263e-266	3.53121e-265	-5.10431e-266	1.99146e-265	3.85003e-267	2.02104e-265	9.53575e-266	-1.24935e-265	1.59325e-266	-1.51993e-265	1.34638e-266	2.78687e-266	1.4409e-265	-4.84024e-268	-9.27143e-267	1.52497e-265	1.50537e-266	-1.23802e-266	-7.6416e-267	-1.25751e-266	5.20067e-266	2.5171e-266	3.98315e-268	7.87693e-267	-6.75975e-266	-5.23115e-265	2.58809e-264
1.02578e-266	-1.3311e-266	4.48416e-266	-8.555e-268	-2.08112e-266	1.83905e-266	-2.69942e-267	-2.86879e-266	-6.31902e-267	1.99697e-267	-1.09652e-266	8.4014e-267	1.44365e-266	-7.3873e-268	-4.26547e-266	1.49526e-266	4.87676e-267	1.06494e-266	4.11999e-266	-1.67456e-266	-1.6616e-266	4.3252e-267	2.49019e-266	1.15807e-266	-2.36959e-267	-1.35733e-266	8.14458e-267	2.67172e-267	-8.56629e-267	2.05822e-267	4.08599e-265
7.51676e-268	-1.07328e-267	-6.0474e-269	3.06033e-267	-1.07054e-267	-1.73507e-267	2.2658e-268	6.40126e-268	7.92611e-268	1.07686e-267	-2.26624e-268	-3.48087e-267	1.72088e-268	2.01276e-267	-1.74407e-267	-9.18858e-268	-4.79803e-268	-3.21268e-268	7.72627e-268	1.28609e-267	1.01887e-267	-3.80682e-268	-1.72693e-267	1.64917e-267	-4.79116e-267	4.00365e-268	-3.00759e-268	-6.98273e-268	1.02343e-267	-8.4298e-267	4.23221e-266
-2.01148e-268	7.53066e-268	-1.34486e-268	-1.69678e-268	5.4609e-269	-6.73986e-269	7.18251e-269	2.12954e-269	-6.80301e-270	1.27569e-268	2.77419e-268	-6.72854e-269	2.54923e-268	-2.06632e-270	2.9773e-268	6.76718e-269	1.38509e-268	-1.73865e-269	1.87804e-268	-9.12482e-269	1.94212e-268	-4.29002e-268	-6.75103e-269	1.90933e-268	4.21901e-269	-1.14599e-268	6.30771e-269	5.03082e-269	6.38959e-269	4.8182e-269	4.27383e-267
-4.17271e-270	1.21775e-269	-6.62306e-270	-6.72274e-269	-7.37537e-269	-1.45045e-269	-1.7244e-269	-9.31579e-270	4.46012e-270	-6.25438e-270	2.84241e-270	-2.02123e-270	9.56649e-270	1.47795e-269	3.34253e-270	-1.65406e-269	4.48998e-270	-3.91082e-270	-1.53672e-270	-2.82508e-270	1.19701e-270	4.6847e-270	1.1738e-269	1.86681e-269	-5.83099e-270	-1.99506e-269	-6.82135e-270	-5.4231e-269	4.66112e-270	5.24197e-272	4.05424e-268
-5.57398e-272	1.0951e-270	1.53705e-270	8.57867e-272	-5.74738e-271	-7.98933e-271	4.37863e-271	-4.20986e-271	1.06756e-271	-9.202e-271	3.80709e-270	1.06967e-271	-1.82876e-270	-8.32468e-271	1.314e-270	-3.19468e-271	2.38889e-271	-7.86454e-271	1.1189e-270	7.50769e-271	2.15779e-271	6.74168e-272	2.25242e-271	-4.8663e-271	-2.08241e-272	-2.50987e-271	1.73881e-270	2.34761e-271	1.44588e-270	-9.84175e-271	2.28074e-269
7.77272e-272	2.24024e-271	-7.95353e-275	1.1822e-271	-4.5041e-272	7.19155e-272	3.85426e-271	-9.36949e-272	5.34701e-272	-2.72166e-271	1.34343e-271	1.57953e-271	-2.54529e-272	-1.51992e-271	-1.48705e-272	-6.54911e-271	-3.8525e-272	-3.05813e-272	3.37586e-271	-2.44108e-271	-2.22834e-272	-6.78677e-272	-1.47633e-271	-8.78687e-272	-3.38127e-272	3.27062e-272	-6.77245e-272	3.30413e-273	1.25783e-271	-4.27791e-271	4.14886e-270
-9.59835e-274	-2.73544e-273	-6.48463e-273	-1.31105e-272	2.71586e-272	-2.74396e-273	1.06356e-272	-1.3833e-272	-1.00761e-272	5.34954e-273	3.44576e-273	-1.23941e-272	1.11623e-272	-2.16745e-273	2.29028e-273	1.31393e-272	1.10631e-272	1.66738e-275	6.00015e-272	-2.19504e-273	-3.17474e-273	5.60243e-273	1.20793e-273	-5.59673e-274	2.50591e-272	1.55974e-273	-6.52822e-274	2.18672e-273	2.97874e-272	-3.79069e-273	2.84544e-271
2.50975e-274	-6.36269e-274	8.00667e-274	-2.16123e-273	-2.16494e-273	1.64147e-273	1.20685e-274	-2.47003e-276	4.46115e-274	4.21079e-275	-4.29628e-274	1.64701e-273	3.07477e-274	1.34352e-273	-1.24838e-274	-5.62868e-274	-7.60457e-274	6.24874e-274	-3.13208e-274	2.65047e-273	1.25767e-274	-8.26857e-274	1.18656e-273	5.64806e-275	4.04815e-274	-2.38423e-274	1.51825e-273	1.11789e-274	1.69424e-274	-4.98922e-274	2.21686e-272
3.46238e-275	-1.87703e-274	5.47669e-276	-2.31274e-276	9.98419e-277	-1.64586e-276	1.38845e-274	8.71127e-276	-1.65323e-274	-1.67075e-275	7.53603e-275	2.16444e-275	-7.99996e-275	1.28525e-274	-6.21504e-275	2.62157e-275	1.08752e-274	5.69603e-275	1.08924e-274	2.4582e-275	3.13742e-275	2.41489e-275	3.16497e-277	1.76765e-276	-1.02621e-274	-2.85899e-275	1.77218e-275	6.71491e-275	1.72416e-274	1.81921e-274	1.88349e-273
-7.85098e-276	-3.95861e-276	2.42099e-276	-4.67071e-276	-2.1393e-275	1.19134e-275	-1.06353e-275	-7.66955e-277	-5.45037e-276	-3.85482e-276	-3.73165e-276	-1.79716e-276	-5.30466e-277	2.10783e-277	-6.29831e-276	-2.01882e-275	2.28134e-276	1.67556e-276	-4.52669e-276	-2.25747e-276	-3.20917e-276	1.27541e-276	8.32037e-276	-1.37041e-276	-1.50091e-275	8.87704e-276	7.68214e-277	-4.12093e-276	4.05841e-276	-2.54011e-276	1.65962e-274
-2.8382e-277	-3.11819e-277	-1.1881e-277	-1.16659e-277	3.21322e-277	7.33026e-278	1.3262e-277	-9.91214e-277	3.26922e-278	-1.40231e-276	9.59808e-277	-2.70921e-277	1.89393e-277	-2.78169e-277	-1.6899e-276	-1.67237e-277	6.43479e-278	3.81498e-278	5.98387e-278	1.6977e-278	9.00489e-277	-1.71411e-276	-6.06758e-277	3.43945e-277	5.12465e-278	2.8997e-278	3.47127e-278	1.17262e-277	8.44142e-278	1.20728e-277	1.1522e-275
9.16372e-278	-4.99472e-278	1.65795e-277	8.44299e-279	4.18718e-277	-4.18879e-279	-2.7422e-278	-1.25518e-277	3.03801e-279	-1.65178e-277	2.31454e-278	-1.8801e-278	1.31914e-278	4.0381e-278	7.20128e-278	1.25678e-277	-7.86678e-280	-3.73001e-278	2.43529e-278	3.90253e-278	-1.14408e-277	8.59849e-278	-4.57275e-278	-1.1239e-278	-1.29023e-278	7.9178e-278	4.10879e-279	9.31133e-279	-6.0469e-279	2.20523e-279	1.82567e-276
6.89854e-281	-8.57903e-279	-2.11221e-279	-1.46343e-279	3.12662e-279	-1.7324e-278	-7.35745e-279	9.65447e-280	-4.13504e-279	-4.05002e-279	7.36511e-279	7.45828e-280	4.42672e-280	1.78546e-279	-6.67446e-279	2.20669e-279	-9.23136e-280	9.31724e-280	1.54282e-278	1.6314e-279	1.13287e-278	-7.46076e-279	7.65919e-281	2.19244e-279	1.02017e-280	-5.32965e-279	-1.27291e-279	-4.24512e-280	8.51631e-279	-6.64383e-279	1.30665e-277
-5.94571e-281	1.34248e-280	5.64276e-280	-3.98207e-280	9.68639e-280	1.87287e-280	9.53819e-281	9.8016e-281	-5.13757e-281	6.49206e-281	3.13644e-279	-6.48662e-281	-2.67551e-280	-9.11591e-281	-8.69566e-280	-7.96294e-280	-2.11566e-280	-9.71922e-280	2.45176e-280	-2.24472e-280	-1.33269e-280	-3.92117e-280	1.11504e-280	-1.8293e-280	-3.31737e-281	-8.30661e-282	2.77843e-281	-7.10355e-280	3.67701e-281	8.86158e-280	1.20232e-278
-1.34821e-281	-2.10239e-280	-2.32188e-281	3.72632e-281	6.79434e-283	2.49303e-281	9.18658e-282	-4.10697e-281	-3.36985e-281	3.36813e-281	1.43505e-281	-8.24779e-281	-1.61777e-282	7.14637e-282	-5.92136e-282	8.03614e-281	-5.53419e-281	-1.35301e-281	7.70519e-281	-7.62335e-282	-9.83794e-282	-1.24114e-281	-5.42416e-282	2.45506e-281	-8.58183e-282	8.04306e-282	-5.96863e-283	-1.40763e-280	-1.63907e-282	4.69098e-282	9.8941e-280
2.98719e-282	-6.51397e-283	-3.25813e-283	2.07939e-282	-7.33438e-283	-2.84476e-282	1.08821e-282	-4.84007e-282	-4.42035e-282	-8.12669e-283	5.97722e-282	1.04876e-282	-1.26289e-281	-8.5467e-283	-8.23452e-283	-1.43316e-282	1.97175e-282	8.33653e-283	1.538e-282	2.32647e-282	4.30234e-283	3.65649e-282	5.70863e-282	5.54232e-282	-9.38012e-283	-3.61391e-282	-4.05887e-282	2.12113e-282	3.87424e-282	-3.71087e-282	8.3874e-281
5.93442e-284	1.37457e-283	-6.57091e-283	5.5587e-283	9.87092e-283	-2.03901e-283	-6.31129e-283	4.33398e-284	4.1908e-283	-9.1444e-285	-7.39647e-283	-3.79162e-283	-1.78437e-283	3.72474e-284	2.52278e-283	-1.52699e-283	-7.39552e-284	-6.24411e-283	-2.62205e-283	6.04405e-285	7.1301e-284	6.96882e-285	-6.20731e-285	-1.26325e-283	-1.60225e-283	1.43352e-284	-1.18022e-283	-1.18765e-282	-2.24798e-283	-5.06132e-283	8.8315e-282
9.90018e-285	1.64512e-285	-1.1003e-284	-7.4208e-284	3.09826e-284	-2.63493e-284	1.93617e-284	9.77089e-285	-8.49649e-285	-1.83203e-285	2.25314e-284	3.15379e-284	-1.02209e-284	-6.43476e-284	6.81883e-285	-8.32573e-285	2.81584e-285	2.31259e-286	-1.66471e-284	2.4241e-285	9.85592e-285	-1.20164e-284	8.03674e-285	1.78477e-284	1.21588e-284	-6.41254e-286	1.26407e-284	-2.32533e-284	-3.84235e-284	-7.75507e-285	5.02079e-283
7.44967e-286	3.40013e-286	2.45959e-285	1.54701e-285	7.4592e-286	-1.7541e-285	1.30934e-285	5.99444e-287	2.89279e-286	-2.27961e-287	-4.39124e-285	-1.14241e-284	1.3575e-285	-9.37309e-286	-4.24237e-286	1.04034e-285	-6.32078e-285	3.02037e-285	-9.83596e-286	4.6381e-286	-1.06524e-285	1.40628e-285	3.51895e-286	9.4501e-286	-4.08152e-286	-8.85891e-286	2.61495e-285	2.15243e-286	8.39684e-285	-2.50068e-285	5.84265e-284
-1.88442e-287	-3.17477e-287	-1.96012e-287	-4.40737e-286	4.52853e-286	7.73765e-287	-7.88423e-287	-1.43188e-288	2.29044e-286	3.78783e-287	-1.60524e-287	8.27134e-286	-3.6797e-286	-3.47254e-287	4.95216e-286	-1.53824e-286	-2.66375e-287	-3.29674e-287	-5.53044e-287	1.88981e-286	2.79952e-287	-8.81446e-286	-1.14077e-286	1.54851e-286	2.00378e-286	-7.27921e-287	2.93981e-287	4.75461e-287	6.5575e-287	9.77901e-288	5.19101e-285
-2.17265e-287	-2.50941e-287	-1.47047e-287	-3.43565e-287	3.55951e-289	-1.76773e-288	-4.99353e-288	1.74829e-287	7.25941e-287	8.20309e-288	-3.48353e-288	4.21459e-288	-1.2743e-287	2.06847e-287	-1.01417e-287	-3.09754e-287	8.64646e-287	3.74968e-288	-8.9826e-288	-1.92526e-288	-4.92601e-288	-7.88177e-288	2.4588e-288	-1.24882e-287	-3.11767e-287	3.66451e-287	3.14715e-287	1.58053e-287	-2.42582e-287	-6.918e-288	5.58674e-286
-8.50996e-289	-3.98207e-289	8.54225e-291	5.4643e-289	8.89674e-289	1.65377e-289	3.87521e-289	-1.50492e-289	-6.53896e-290	6.22825e-291	1.43533e-289	2.1427e-288	-7.17237e-289	5.63972e-289	1.85738e-288	-2.62602e-288	-2.90403e-289	5.41876e-288	-3.48291e-290	-2.0512e-288	6.30471e-289	1.78413e-288	-2.13039e-288	1.36948e-288	1.38591e-288	1.30863e-288	1.19669e-290	-6.01459e-289	-5.14643e-290	-8.87585e-289	2.94764e-287
4.24831e-290	-1.92403e-289	-2.50823e-290	2.96365e-289	-8.23033e-290	-6.79929e-290	-6.4072e-290	-5.91008e-290	1.90223e-290	8.85178e-290	1.05191e-289	-1.14263e-289	-4.29243e-290	1.96827e-292	1.18796e-289	1.56898e-290	8.9731e-290	2.15672e-289	-2.92638e-290	-4.09227e-290	5.51365e-290	-2.91297e-290	-1.30854e-289	1.89159e-290	1.00607e-289	2.04358e-289	-1.10339e-289	-2.24413e-290	2.79235e-289	-3.23757e-289	2.98477e-288
9.74065e-292	2.89488e-291	8.9376e-292	-1.66527e-291	-5.0144e-290	-1.20159e-290	1.9245e-290	3.50575e-290	3.51566e-291	-3.25967e-291	2.16522e-292	4.18715e-292	-9.67411e-292	4.61391e-291	-1.06988e-290	-9.25877e-291	-1.75677e-291	-1.12118e-290	1.14344e-290	1.47862e-290	2.22529e-290	-2.79783e-290	-1.96592e-290	4.47955e-290	-7.01682e-291	-2.56169e-290	-1.20215e-290	-1.80608e-291	8.51919e-291	-2.58042e-291	3.67276e-289
4.38402e-291	-3.66126e-292	1.72722e-293	-6.93119e-292	-2.9107e-291	6.83009e-291	7.79372e-292	-2.10003e-292	-6.76865e-292	1.002e-292	-3.03165e-292	-6.24772e-291	1.08388e-291	-2.33691e-291	1.18286e-291	5.28596e-292	3.32676e-291	5.9756e-294	-3.02284e-291	-1.83001e-292	1.20787e-292	5.1811e-291	8.6756e-293	1.76306e-291	-8.39467e-292	5.37536e-292	1.7498e-292	4.26633e-291	-1.36243e-291	-1.55834e-292	4.96778e-290
-8.99101e-293	6.05893e-293	2.80558e-292	-1.07186e-292	-1.30528e-295	-1.27574e-293	8.78223e-294	2.53385e-293	-3.89048e-293	4.05782e-293	3.52708e-292	-1.70223e-292	-3.5957e-292	-1.23187e-293	-1.17682e-292	-1.61263e-292	-5.78952e-293	-1.94959e-293	1.78621e-293	3.19347e-293	7.84515e-293	2.24701e-293	-9.34199e-293	-1.56608e-292	-2.45542e-293	-1.13874e-292	2.57385e-292	-2.96247e-293	5.93925e-293	-6.87004e-292	3.48847e-291
2.11413e-294	-1.00979e-294	-7.98765e-294	-1.92819e-293	-4.00403e-294	-6.0208e-294	-4.28223e-293	2.31881e-293	3.45563e-294	-3.94793e-294	6.40615e-294	-3.47634e-295	-1.09337e-294	1.17296e-293	4.56519e-294	-2.77022e-294	3.23259e-294	-4.10527e-294	-1.92192e-294	-2.6946e-294	2.72548e-294	5.37352e-294	2.44199e-293	6.77163e-294	-1.38667e-293	-1.21542e-293	-2.27331e-293	5.45846e-294	2.28812e-294	-1.52046e-293	2.63695e-292
-1.60414e-294	-4.25247e-295	-2.80491e-294	1.77367e-295	-9.16965e-295	2.06369e-294	6.51082e-295	1.19426e-294	2.12945e-295	4.85197e-295	-5.98024e-295	-5.64839e-295	-2.14656e-295	-6.20783e-295	-2.41651e-294	-8.22451e-295	-1.84521e-294	-7.50065e-295	9.60898e-295	4.80676e-295	-1.16916e-294	-2.89277e-296	7.21986e-295	-5.26636e-295	-2.10753e-296	2.67284e-295	-6.43068e-295	-5.28026e-296	4.20036e-295	-3.90379e-295	2.40513e-293
-1.28671e-295	-4.89537e-296	1.97882e-296	9.36489e-296	-3.52001e-296	2.04799e-295	-7.98999e-298	-1.73262e-295	5.72132e-296	-1.5495e-295	4.87018e-296	-3.54082e-295	2.48065e-297	8.86481e-296	-1.62951e-295	1.19803e-295	-2.00291e-296	2.80049e-296	1.55976e-295	-1.44714e-296	7.63738e-296	-6.12753e-296	-5.11144e-296	-4.60279e-296	2.37935e-296	-1.1461e-296	2.65301e-296	-1.53388e-295	-6.553e-298	-5.13596e-297	2.36819e-294
-1.04619e-296	-1.87465e-296	5.73205e-298	-1.0226e-297	-2.48167e-297	5.18656e-297	1.95263e-297	2.10163e-297	6.16856e-298	-1.62249e-297	-7.51464e-297	-2.19586e-297	-8.15822e-297	7.84452e-298	1.23896e-296	3.95117e-297	3.11747e-297	-7.00058e-297	-5.80424e-297	-6.33705e-297	-5.70682e-297	2.58818e-298	1.53716e-297	1.23308e-297	1.34861e-296	-1.56161e-298	3.83767e-298	-6.30218e-297	2.8026e-297	-6.19352e-297	1.4008e-295
7.79821e-298	-3.87688e-298	-4.6064e-299	3.30888e-298	3.61341e-298	-4.46043e-298	-3.50189e-298	9.80675e-299	-1.09149e-297	-1.55035e-298	-7.14787e-298	-1.5877e-297	-2.68212e-298	-2.78879e-298	9.84666e-298	-7.60275e-298	-6.71995e-298	2.65385e-298	-1.5129e-297	-8.73238e-299	-2.00525e-298	-1.39007e-298	-2.04625e-298	-1.15079e-297	5.29838e-298	1.32031e-297	-1.88572e-298	3.69724e-298	-5.9675e-298	-3.33137e-298	1.6212e-296
1.48804e-299	-5.78488e-299	1.87304e-300	-5.09967e-299	-5.21816e-299	-1.50205e-299	1.72037e-299	3.91597e-299	-6.67788e-299	3.61614e-299	3.36823e-300	-1.12536e-299	5.00634e-300	-4.47366e-299	-9.6483e-299	5.55668e-299	-5.20541e-300	-1.38962e-299	1.3791e-299	6.258e-299	3.70695e-299	-8.82879e-299	1.22424e-299	-2.50046e-300	-7.83221e-299	5.85617e-299	7.51934e-299	3.01584e-299	-2.27097e-299	-1.22581e-299	1.0813e-297
8.46304e-300	-3.37167e-300	4.81002e-300	4.57434e-300	7.20867e-301	-6.16092e-302	-1.42658e-300	-4.00884e-300	-1.09684e-301	5.54361e-301	-1.37283e-300	-1.74602e-300	-2.02581e-300	-2.52534e-300	-3.31652e-300	-6.6993e-300	-7.26385e-301	1.13514e-299	-1.96479e-301	-1.05996e-300	-2.62133e-301	-5.97556e-301	1.2089e-299	-3.59095e-300	2.55789e-300	-3.31356e-301	1.30357e-299	5.76583e-301	-6.52378e-301	-3.74907e-300	9.65636e-299
-8.45456e-302	1.88019e-301	2.57273e-302	1.8236e-300	-2.1251e-301	3.9468e-302	-4.13469e-301	3.82108e-301	-8.2136e-302	5.32159e-301	-4.3034e-301	4.81906e-302	1.49486e-302	-4.3227e-301	-1.43385e-300	5.41462e-301	-2.00926e-301	1.66177e-301	2.43506e-302	-7.09872e-301	1.45453e-301	4.34065e-301	-1.24656e-302	-5.6043e-301	9.54579e-302	-1.04145e-301	-4.77449e-301	1.47901e-300	-4.99786e-301	-2.29124e-301	1.18235e-299
3.71156e-302	-1.38046e-302	5.06833e-302	-3.00164e-302	4.256e-302	8.24859e-302	-1.019e-301	1.60282e-302	-6.37829e-302	1.50683e-302	1.78439e-301	-1.88767e-302	4.26711e-303	6.71589e-302	4.91373e-302	-1.6091e-302	-9.2223e-303	-4.95137e-304	-8.01023e-303	3.1642e-302	1.3334e-302	-8.26457e-302	1.04202e-302	1.00869e-303	-6.35246e-302	-2.82475e-301	7.50077e-302	2.31853e-302	-4.6776e-303	-1.26187e-302	1.40568e-300
1.77757e-303	1.1831e-303	4.16015e-304	2.36235e-303	-1.22851e-303	-5.67546e-303	9.74741e-303	6.61838e-303	4.08935e-303	-9.05666e-304	-1.1681e-303	-4.9908e-305	-2.04491e-303	-1.7739e-303	4.6581e-303	4.26534e-303	1.42325e-303	2.03367e-303	3.35384e-303	-3.47262e-303	-3.66884e-303	2.8867e-304	-4.46462e-303	-1.82275e-303	2.84878e-303	-9.95982e-304	5.22582e-303	-1.0564e-304	4.87822e-303	-3.11062e-303	8.56574e-302
1.62426e-304	5.74985e-305	-3.15111e-304	-2.59105e-304	2.18971e-304	6.78187e-304	6.38381e-305	4.38675e-304	-2.21995e-304	-1.65465e-304	-8.37541e-305	2.97503e-304	-1.31825e-304	-5.16458e-304	5.43449e-304	-1.21187e-304	-4.61092e-304	4.77671e-304	1.67105e-305	-2.75136e-304	-5.23109e-304	8.48588e-304	2.31513e-304	2.67828e-304	-2.46784e-304	-1.58646e-304	-5.44738e-304	2.28206e-305	-9.61352e-304	-2.37362e-305	9.33517e-303
1.12344e-305	-3.75777e-305	6.68659e-306	-3.56643e-305	-2.30507e-305	1.66811e-305	4.26998e-306	-1.45914e-305	3.22857e-305	6.5266e-306	2.10389e-305	4.22726e-306	-4.53109e-305	6.67347e-305	-4.00701e-306	2.1121e-305	2.90096e-306	-1.3298e-305	5.80904e-306	-6.12109e-306	9.93819e-306	-2.04024e-305	5.17081e-305	2.8823e-305	-1.31817e-307	-2.20874e-306	6.4286e-305	-8.68165e-306	3.05924e-305	-2.75103e-305	6.2342e-304
4.18757e-307	2.97811e-306	-3.16753e-307	8.84968e-307	-1.75033e-306	-5.18093e-306	1.47145e-307	5.9803e-306	1.80955e-306	5.42252e-307	1.11505e-306	3.59435e-306	7.5328e-306	-3.97507e-306	6.2594e-307	5.1346e-306	1.01252e-306	4.07615e-306	-3.34994e-306	-2.08248e-306	2.31925e-306	-1.98008e-306	4.44424e-306	-3.75416e-307	9.25879e-307	4.34318e-306	1.78959e-306	1.16552e-306	-3.18006e-307	-3.18976e-306	7.33589e-305
1.85031e-307	-2.01047e-307	-2.83756e-308	-2.4071e-307	5.42599e-308	-3.20594e-307	-4.80555e-308	1.27282e-307	2.30636e-307	3.48353e-307	-3.35278e-307	1.71169e-307	-7.56415e-308	-1.27217e-307	0	-4.27542e-308	3.0431e-308	8.87509e-308	-9.03364e-308	-1.87289e-307	-1.72222e-307	-1.01974e-307	9.26744e-308	1.34183e-307	-2.20253e-307	-5.04607e-308	2.22901e-307	2.98571e-307	-2.59849e-307	2.39245e-307	4.74291e-306
0	0	0	0	0	0	6.57951e-308	2.71367e-308	0	-3.47392e-308	-2.60866e-308	5.00434e-308	0	4.74404e-308	0	0	3.30114e-308	0	-2.52543e-308	0	0	0	-2.98767e-308	0	0	0	0	0	0	0	5.05355e-307
0	0	0	0	0	0	0	0	0	0	0	0	0	0	0	0	0	0	0	0	0	0	0	0	0	0	0	0	0	0	4.83295e-308
0	0	0	0	0	0	0	0	0	0	0	0	0	0	0	0	0	0	0	0	0	0	0	0	0	0	0	0	0	0	0
0	0	0	0	0	0	0	0	0	0	0	0	0	0	0	0	0	0	0	0	0	0	0	0	0	0	0	0	0	0	0
0	0	0	0	0	0	0	0	0	0	0	0	0	0	0	0	0	0	0	0	0	0	0	0	0	0	0	0	0	0	0
0	0	0	0	0	0	0	0	0	0	0	0	0	0	0	0	0	0	0	0	0	0	0	0	0	0	0	0	0	0	0
0	0	0	0	0	0	0	0	0	0	0	0	0	0	0	0	0	0	0	0	0	0	0	0	0	0	0	0	0	0	0
0	0	0	0	0	0	0	0	0	0	0	0	0	0	0	0	0	0	0	0	0	0	0	0	0	0	0	0	0	0	0
0	0	0	0	0	0	0	0	0	0	0	0	0	0	0	0	0	0	0	0	0	0	0	0	0	0	0	0	0	0	0
0	0	0	0	0	0	0	0	0	0	0	0	0	0	0	0	0	0	0	0	0	0	0	0	0	0	0	0	0	0	0
0	0	0	0	0	0	0	0	0	0	0	0	0	0	0	0	0	0	0	0	0	0	0	0	0	0	0	0	0	0	0
0	0	0	0	0	0	0	0	0	0	0	0	0	0	0	0	0	0	0	0	0	0	0	0	0	0	0	0	0	0	0
0	0	0	0	0	0	0	0	0	0	0	0	0	0	0	0	0	0	0	0	0	0	0	0	0	0	0	0	0	0	0
0	0	0	0	0	0	0	0	0	0	0	0	0	0	0	0	0	0	0	0	0	0	0	0	0	0	0	0	0	0	0
0	0	0	0	0	0	0	0	0	0	0	0	0	0	0	0	0	0	0	0	0	0	0	0	0	0	0	0	0	0	0
0	0	0	0	0	0	0	0	0	0	0	0	0	0	0	0	0	0	0	0	0	0	0	0	0	0	0	0	0	0	0
0	0	0	0	0	0	0	0	0	0	0	0	0	0	0	0	0	0	0	0	0	0	0	0	0	0	0	0	0	0	0
0	0	0	0	0	0	0	0	0	0	0	0	0	0	0	0	0	0	0	0	0	0	0	0	0	0	0	0	0	0	0
0	0	0	0	0	0	0	0	0	0	0	0	0	0	0	0	0	0	0	0	0	0	0	0	0	0	0	0	0	0	0
0	0	0	0	0	0	0	0	0	0	0	0	0	0	0	0	0	0	0	0	0	0	0	0	0	0	0	0	0	0	0
0	0	0	0	0	0	0	0	0	0	0	0	0	0	0	0	0	0	0	0	0	0	0	0	0	0	0	0	0	0	0
0	0	0	0	0	0	0	0	0	0	0	0	0	0	0	0	0	0	0	0	0	0	0	0	0	0	0	0	0	0	0
0	0	0	0	0	0	0	0	0	0	0	0	0	0	0	0	0	0	0	0	0	0	0	0	0	0	0	0	0	0	0
0	0	0	0	0	0	0	0	0	0	0	0	0	0	0	0	0	0	0	0	0	0	0	0	0	0	0	0	0	0	0
0	0	0	0	0	0	0	0	0	0	0	0	0	0	0	0	0	0	0	0	0	0	0	0	0	0	0	0	0	0	0
0	0	0	0	0	0	0	0	0	0	0	0	0	0	0	0	0	0	0	0	0	0	0	0	0	0	0	0	0	0	0
0	0	0	0	0	0	0	0	0	0	0	0	0	0	0	0	0	0	0	0	0	0	0	0	0	0	0	0	0	0	0
0	0	0	0	0	0	0	0	0	0	0	0	0	0	0	0	0	0	0	0	0	0	0	0	0	0	0	0	0	0	0
0	0	0	0	0	0	0	0	0	0	0	0	0	0	0	0	0	0	0	0	0	0	0	0	0	0	0	0	0	0	0
0	0	0	0	0	0	0	0	0	0	0	0	0	0	0	0	0	0	0	0	0	0	0	0	0	0	0	0	0	0	0
0	0	0	0	0	0	0	0	0	0	0	0	0	0	0	0	0	0	0	0	0	0	0	0	0	0	0	0	0	0	0
0	0	0	0	0	0	0	0	0	0	0	0	0	0	0	0	0	0	0	0	0	0	0	0	0	0	0	0	0	0	0
0	0	0	0	0	0	0	0	0	0	0	0	0	0	0	0	0	0	0	0	0	0	0	0	0	0	0	0	0	0	0
0	0	0	0	0	0	0	0	0	0	0	0	0	0	0	0	0	0	0	0	0	0	0	0	0	0	0	0	0	0	0
0	0	0	0	0	0	0	0	0	0	0	0	0	0	0	0	0	0	0	0	0	0	0	0	0	0	0	0	0	0	0
0	0	0	0	0	0	0	0	0	0	0	0	0	0	0	0	0	0	0	0	0	0	0	0	0	0	0	0	0	0	0
0	0	0	0	0	0	0	0	0	0	0	0	0	0	0	0	0	0	0	0	0	0	0	0	0	0	0	0	0	0	0
0	0	0	0	0	0	0	0	0	0	0	0	0	0	0	0	0	0	0	0	0	0	0	0	0	0	0	0	0	0	0
0	0	0	0	0	0	0	0	0	0	0	0	0	0	0	0	0	0	0	0	0	0	0	0	0	0	0	0	0	0	0
0	0	0	0	0	0	0	0	0	0	0	0	0	0	0	0	0	0	0	0	0	0	0	0	0	0	0	0	0	0	0
0	0	0	0	0	0	0	0	0	0	0	0	0	0	0	0	0	0	0	0	0	0	0	0	0	0	0	0	0	0	0
0	0	0	0	0	0	0	0	0	0	0	0	0	0	0	0	0	0	0	0	0	0	0	0	0	0	0	0	0	0	0
0	0	0	0	0	0	0	0	0	0	0	0	0	0	0	0	0	0	0	0	0	0	0	0	0	0	0	0	0	0	0
0	0	0	0	0	0	0	0	0	0	0	0	0	0	0	0	0	0	0	0	0	0	0	0	0	0	0	0	0	0	0
0	0	0	0	0	0	0	0	0	0	0	0	0	0	0	0	0	0	0	0	0	0	0	0	0	0	0	0	0	0	0
0	0	0	0	0	0	0	0	0	0	0	0	0	0	0	0	0	0	0	0	0	0	0	0	0	0	0	0	0	0	0
0	0	0	0	0	0	0	0	0	0	0	0	0	0	0	0	0	0	0	0	0	0	0	0	0	0	0	0	0	0	0
0	0	0	0	0	0	0	0	0	0	0	0	0	0	0	0	0	0	0	0	0	0	0	0	0	0	0	0	0	0	0
0	0	0	0	0	0	0	0	0	0	0	0	0	0	0	0	0	0	0	0	0	0	0	0	0	0	0	0	0	0	0
0	0	0	0	0	0	0	0	0	0	0	0	0	0	0	0	0	0	0	0	0	0	0	0	0	0	0	0	0	0	0
0	0	0	0	0	0	0	0	0	0	0	0	0	0	0	0	0	0	0	0	0	0	0	0	0	0	0	0	0	0	0
0	0	0	0	0	0	0	0	0	0	0	0	0	0	0	0	0	0	0	0	0	0	0	0	0	0	0	0	0	0	0
0	0	0	0	0	0	0	0	0	0	0	0	0	0	0	0	0	0	0	0	0	0	0	0	0	0	0	0	0	0	0
0	0	0	0	0	0	0	0	0	0	0	0	0	0	0	0	0	0	0	0	0	0	0	0	0	0	0	0	0	0	0
0	0	0	0	0	0	0	0	0	0	0	0	0	0	0	0	0	0	0	0	0	0	0	0	0	0	0	0	0	0	0
0	0	0	0	0	0	0	0	0	0	0	0	0	0	0	0	0	0	0	0	0	0	0	0	0	0	0	0	0	0	0
0	0	0	0	0	0	0	0	0	0	0	0	0	0	0	0	0	0	0	0	0	0	0	0	0	0	0	0	0	0	0
0	0	0	0	0	0	0	0	0	0	0	0	0	0	0	0	0	0	0	0	0	0	0	0	0	0	0	0	0	0	0
0	0	0	0	0	0	0	0	0	0	0	0	0	0	0	0	0	0	0	0	0	0	0	0	0	0	0	0	0	0	0
0	0	0	0	0	0	0	0	0	0	0	0	0	0	0	0	0	0	0	0	0	0	0	0	0	0	0	0	0	0	0
0	0	0	0	0	0	0	0	0	0	0	0	0	0	0	0	0	0	0	0	0	0	0	0	0	0	0	0	0	0	0
0	0	0	0	0	0	0	0	0	0	0	0	0	0	0	0	0	0	0	0	0	0	0	0	0	0	0	0	0	0	0
0	0	0	0	0	0	0	0	0	0	0	0	0	0	0	0	0	0	0	0	0	0	0	0	0	0	0	0	0	0	0
0	0	0	0	0	0	0	0	0	0	0	0	0	0	0	0	0	0	0	0	0	0	0	0	0	0	0	0	0	0	0
0	0	0	0	0	0	0	0	0	0	0	0	0	0	0	0	0	0	0	0	0	0	0	0	0	0	0	0	0	0	0
0	0	0	0	0	0	0	0	0	0	0	0	0	0	0	0	0	0	0	0	0	0	0	0	0	0	0	0	0	0	0
0	0	0	0	0	0	0	0	0	0	0	0	0	0	0	0	0	0	0	0	0	0	0	0	0	0	0	0	0	0	0
0	0	0	0	0	0	0	0	0	0	0	0	0	0	0	0	0	0	0	0	0	0	0	0	0	0	0	0	0	0	0
0	0	0	0	0	0	0	0	0	0	0	0	0	0	0	0	0	0	0	0	0	0	0	0	0	0	0	0	0	0	0
0	0	0	0	0	0	0	0	0	0	0	0	0	0	0	0	0	0	0	0	0	0	0	0	0	0	0	0	0	0	0
0	0	0	0	0	0	0	0	0	0	0	0	0	0	0	0	0	0	0	0	0	0	0	0	0	0	0	0	0	0	0
0	0	0	0	0	0	0	0	0	0	0	0	0	0	0	0	0	0	0	0	0	0	0	0	0	0	0	0	0	0	0
0	0	0	0	0	0	0	0	0	0	0	0	0	0	0	0	0	0	0	0	0	0	0	0	0	0	0	0	0	0	0
0	0	0	0	0	0	0	0	0	0	0	0	0	0	0	0	0	0	0	0	0	0	0	0	0	0	0	0	0	0	0
0	0	0	0	0	0	0	0	0	0	0	0	0	0	0	0	0	0	0	0	0	0	0	0	0	0	0	0	0	0	0
0	0	0	0	0	0	0	0	0	0	0	0	0	0	0	0	0	0	0	0	0	0	0	0	0	0	0	0	0	0	0
0	0	0	0	0	0	0	0	0	0	0	0	0	0	0	0	0	0	0	0	0	0	0	0	0	0	0	0	0	0	0
0	0	0	0	0	0	0	0	0	0	0	0	0	0	0	0	0	0	0	0	0	0	0	0	0	0	0	0	0	0	0
0	0	0	0	0	0	0	0	0	0	0	0	0	0	0	0	0	0	0	0	0	0	0	0	0	0	0	0	0	0	0
0	0	0	0	0	0	0	0	0	0	0	0	0	0	0	0	0	0	0	0	0	0	0	0	0	0	0	0	0	0	0
0	0	0	0	0	0	0	0	0	0	0	0	0	0	0	0	0	0	0	0	0	0	0	0	0	0	0	0	0	0	0
0	0	0	0	0	0	0	0	0	0	0	0	0	0	0	0	0	0	0	0	0	0	0	0	0	0	0	0	0	0	0
0	0	0	0	0	0	0	0	0	0	0	0	0	0	0	0	0	0	0	0	0	0	0	0	0	0	0	0	0	0	0
0	0	0	0	0	0	0	0	0	0	0	0	0	0	0	0	0	0	0	0	0	0	0	0	0	0	0	0	0	0	0
0	0	0	0	0	0	0	0	0	0	0	0	0	0	0	0	0	0	0	0	0	0	0	0	0	0	0	0	0	0	0
0	0	0	0	0	0	0	0	0	0	0	0	0	0	0	0	0	0	0	0	0	0	0	0	0	0	0	0	0	0	0
0	0	0	0	0	0	0	0	0	0	0	0	0	0	0	0	0	0	0	0	0	0	0	0	0	0	0	0	0	0	0
0	0	0	0	0	0	0	0	0	0	0	0	0	0	0	0	0	0	0	0	0	0	0	0	0	0	0	0	0	0	0
0	0	0	0	0	0	0	0	0	0	0	0	0	0	0	0	0	0	0	0	0	0	0	0	0	0	0	0	0	0	0
0	0	0	0	0	0	0	0	0	0	0	0	0	0	0	0	0	0	0	0	0	0	0	0	0	0	0	0	0	0	0
0	0	0	0	0	0	0	0	0	0	0	0	0	0	0	0	0	0	0	0	0	0	0	0	0	0	0	0	0	0	0
0	0	0	0	0	0	0	0	0	0	0	0	0	0	0	0	0	0	0	0	0	0	0	0	0	0	0	0	0	0	0
0	0	0	0	0	0	0	0	0	0	0	0	0	0	0	0	0	0	0	0	0	0	0	0	0	0	0	0	0	0	0
0	0	0	0	0	0	0	0	0	0	0	0	0	0	0	0	0	0	0	0	0	0	0	0	0	0	0	0	0	0	0
0	0	0	0	0	0	0	0	0	0	0	0	0	0	0	0	0	0	0	0	0	0	0	0	0	0	0	0	0	0	0
0	0	0	0	0	0	0	0	0	0	0	0	0	0	0	0	0	0	0	0	0	0	0	0	0	0	0	0	0	0	0
0	0	0	0	0	0	0	0	0	0	0	0	0	0	0	0	0	0	0	0	0	0	0	0	0	0	0	0	0	0	0
0	0	0	0	0	0	0	0	0	0	0	0	0	0	0	0	0	0	0	0	0	0	0	0	0	0	0	0	0	0	0
0	0	0	0	0	0	0	0	0	0	0	0	0	0	0	0	0	0	0	0	0	0	0	0	0	0	0	0	0	0	0
0	0	0	0	0	0	0	0	0	0	0	0	0	0	0	0	0	0	0	0	0	0	0	0	0	0	0	0	0	0	0
0	0	0	0	0	0	0	0	0	0	0	0	0	0	0	0	0	0	0	0	0	0	0	0	0	0	0	0	0	0	0
0	0	0	0	0	0	0	0	0	0	0	0	0	0	0	0	0	0	0	0	0	0	0	0	0	0	0	0	0	0	0
0	0	0	0	0	0	0	0	0	0	0	0	0	0	0	0	0	0	0	0	0	0	0	0	0	0	0	0	0	0	0
0	0	0	0	0	0	0	0	0	0	0	0	0	0	0	0	0	0	0	0	0	0	0	0	0	0	0	0	0	0	0
0	0	0	0	0	0	0	0	0	0	0	0	0	0	0	0	0	0	0	0	0	0	0	0	0	0	0	0	0	0	0
0	0	0	0	0	0	0	0	0	0	0	0	0	0	0	0	0	0	0	0	0	0	0	0	0	0	0	0	0	0	0
0	0	0	0	0	0	0	0	0	0	0	0	0	0	0	0	0	0	0	0	0	0	0	0	0	0	0	0	0	0	0
0	0	0	0	0	0	0	0	0	0	0	0	0	0	0	0	0	0	0	0	0	0	0	0	0	0	0	0	0	0	0
0	0	0	0	0	0	0	0	0	0	0	0	0	0	0	0	0	0	0	0	0	0	0	0	0	0	0	0	0	0	0
0	0	0	0	0	0	0	0	0	0	0	0	0	0	0	0	0	0	0	0	0	0	0	0	0	0	0	0	0	0	0
0	0	0	0	0	0	0	0	0	0	0	0	0	0	0	0	0	0	0	0	0	0	0	0	0	0	0	0	0	0	0
0	0	0	0	0	0	0	0	0	0	0	0	0	0	0	0	0	0	0	0	0	0	0	0	0	0	0	0	0	0	0
0	0	0	0	0	0	0	0	0	0	0	0	0	0	0	0	0	0	0	0	0	0	0	0	0	0	0	0	0	0	0
0	0	0	0	0	0	0	0	0	0	0	0	0	0	0	0	0	0	0	0	0	0	0	0	0	0	0	0	0	0	0
0	0	0	0	0	0	0	0	0	0	0	0	0	0	0	0	0	0	0	0	0	0	0	0	0	0	0	0	0	0	0
0	0	0	0	0	0	0	0	0	0	0	0	0	0	0	0	0	0	0	0	0	0	0	0	0	0	0	0	0	0	0
0	0	0	0	0	0	0	0	0	0	0	0	0	0	0	0	0	0	0	0	0	0	0	0	0	0	0	0	0	0	0
0	0	0	0	0	0	0	0	0	0	0	0	0	0	0	0	0	0	0	0	0	0	0	0	0	0	0	0	0	0	0
0	0	0	0	0	0	0	0	0	0	0	0	0	0	0	0	0	0	0	0	0	0	0	0	0	0	0	0	0	0	0
0	0	0	0	0	0	0	0	0	0	0	0	0	0	0	0	0	0	0	0	0	0	0	0	0	0	0	0	0	0	0
0	0	0	0	0	0	0	0	0	0	0	0	0	0	0	0	0	0	0	0	0	0	0	0	0	0	0	0	0	0	0
0	0	0	0	0	0	0	0	0	0	0	0	0	0	0	0	0	0	0	0	0	0	0	0	0	0	0	0	0	0	0
0	0	0	0	0	0	0	0	0	0	0	0	0	0	0	0	0	0	0	0	0	0	0	0	0	0	0	0	0	0	0
0	0	0	0	0	0	0	0	0	0	0	0	0	0	0	0	0	0	0	0	0	0	0	0	0	0	0	0	0	0	0
0	0	0	0	0	0	0	0	0	0	0	0	0	0	0	0	0	0	0	0	0	0	0	0	0	0	0	0	0	0	0
0	0	0	0	0	0	0	0	0	0	0	0	0	0	0	0	0	0	0	0	0	0	0	0	0	0	0	0	0	0	0
0	0	0	0	0	0	0	0	0	0	0	0	0	0	0	0	0	0	0	0	0	0	0	0	0	0	0	0	0	0	0
0	0	0	0	0	0	0	0	0	0	0	0	0	0	0	0	0	0	0	0	0	0	0	0	0	0	0	0	0	0	0
0	0	0	0	0	0	0	0	0	0	0	0	0	0	0	0	0	0	0	0	0	0	0	0	0	0	0	0	0	0	0
0	0	0	0	0	0	0	0	0	0	0	0	0	0	0	0	0	0	0	0	0	0	0	0	0	0	0	0	0	0	0
0	0	0	0	0	0	0	0	0	0	0	0	0	0	0	0	0	0	0	0	0	0	0	0	0	0	0	0	0	0	0
0	0	0	0	0	0	0	0	0	0	0	0	0	0	0	0	0	0	0	0	0	0	0	0	0	0	0	0	0	0	0
0	0	0	0	0	0	0	0	0	0	0	0	0	0	0	0	0	0	0	0	0	0	0	0	0	0	0	0	0	0	0
0	0	0	0	0	0	0	0	0	0	0	0	0	0	0	0	0	0	0	0	0	0	0	0	0	0	0	0	0	0	0
0	0	0	0	0	0	0	0	0	0	0	0	0	0	0	0	0	0	0	0	0	0	0	0	0	0	0	0	0	0	0
0	0	0	0	0	0	0	0	0	0	0	0	0	0	0	0	0	0	0	0	0	0	0	0	0	0	0	0	0	0	0
0	0	0	0	0	0	0	0	0	0	0	0	0	0	0	0	0	0	0	0	0	0	0	0	0	0	0	0	0	0	0
0	0	0	0	0	0	0	0	0	0	0	0	0	0	0	0	0	0	0	0	0	0	0	0	0	0	0	0	0	0	0
0	0	0	0	0	0	0	0	0	0	0	0	0	0	0	0	0	0	0	0	0	0	0	0	0	0	0	0	0	0	0
0	0	0	0	0	0	0	0	0	0	0	0	0	0	0	0	0	0	0	0	0	0	0	0	0	0	0	0	0	0	0
0	0	0	0	0	0	0	0	0	0	0	0	0	0	0	0	0	0	0	0	0	0	0	0	0	0	0	0	0	0	0
0	0	0	0	0	0	0	0	0	0	0	0	0	0	0	0	0	0	0	0	0	0	0	0	0	0	0	0	0	0	0
0	0	0	0	0	0	0	0	0	0	0	0	0	0	0	0	0	0	0	0	0	0	0	0	0	0	0	0	0	0	0
0	0	0	0	0	0	0	0	0	0	0	0	0	0	0	0	0	0	0	0	0	0	0	0	0	0	0	0	0	0	0
0	0	0	0	0	0	0	0	0	0	0	0	0	0	0	0	0	0	0	0	0	0	0	0	0	0	0	0	0	0	0
0	0	0	0	0	0	0	0	0	0	0	0	0	0	0	0	0	0	0	0	0	0	0	0	0	0	0	0	0	0	0
0	0	0	0	0	0	0	0	0	0	0	0	0	0	0	0	0	0	0	0	0	0	0	0	0	0	0	0	0	0	0
0	0	0	0	0	0	0	0	0	0	0	0	0	0	0	0	0	0	0	0	0	0	0	0	0	0	0	0	0	0	0
0	0	0	0	0	0	0	0	0	0	0	0	0	0	0	0	0	0	0	0	0	0	0	0	0	0	0	0	0	0	0
0	0	0	0	0	0	0	0	0	0	0	0	0	0	0	0	0	0	0	0	0	0	0	0	0	0	0	0	0	0	0
0	0	0	0	0	0	0	0	0	0	0	0	0	0	0	0	0	0	0	0	0	0	0	0	0	0	0	0	0	0	0
0	0	0	0	0	0	0	0	0	0	0	0	0	0	0	0	0	0	0	0	0	0	0	0	0	0	0	0	0	0	0
0	0	0	0	0	0	0	0	0	0	0	0	0	0	0	0	0	0	0	0	0	0	0	0	0	0	0	0	0	0	0
0	0	0	0	0	0	0	0	0	0	0	0	0	0	0	0	0	0	0	0	0	0	0	0	0	0	0	0	0	0	0
0	0	0	0	0	0	0	0	0	0	0	0	0	0	0	0	0	0	0	0	0	0	0	0	0	0	0	0	0	0	0
0	0	0	0	0	0	0	0	0	0	0	0	0	0	0	0	0	0	0	0	0	0	0	0	0	0	0	0	0	0	0
0	0	0	0	0	0	0	0	0	0	0	0	0	0	0	0	0	0	0	0	0	0	0	0	0	0	0	0	0	0	0
0	0	0	0	0	0	0	0	0	0	0	0	0	0	0	0	0	0	0	0	0	0	0	0	0	0	0	0	0	0	0
0	0	0	0	0	0	0	0	0	0	0	0	0	0	0	0	0	0	0	0	0	0	0	0	0	0	0	0	0	0	0
0	0	0	0	0	0	0	0	0	0	0	0	0	0	0	0	0	0	0	0	0	0	0	0	0	0	0	0	0	0	0
0	0	0	0	0	0	0	0	0	0	0	0	0	0	0	0	0	0	0	0	0	0	0	0	0	0	0	0	0	0	0
0	0	0	0	0	0	0	0	0	0	0	0	0	0	0	0	0	0	0	0	0	0	0	0	0	0	0	0	0	0	0
0	0	0	0	0	0	0	0	0	0	0	0	0	0	0	0	0	0	0	0	0	0	0	0	0	0	0	0	0	0	0
0	0	0	0	0	0	0	0	0	0	0	0	0	0	0	0	0	0	0	0	0	0	0	0	0	0	0	0	0	0	0
0	0	0	0	0	0	0	0	0	0	0	0	0	0	0	0	0	0	0	0	0	0	0	0	0	0	0	0	0	0	0
0	0	0	0	0	0	0	0	0	0	0	0	0	0	0	0	0	0	0	0	0	0	0	0	0	0	0	0	0	0	0
0	0	0	0	0	0	0	0	0	0	0	0	0	0	0	0	0	0	0	0	0	0	0	0	0	0	0	0	0	0	0
0	0	0	0	0	0	0	0	0	0	0	0	0	0	0	0	0	0	0	0	0	0	0	0	0	0	0	0	0	0	0
0	0	0	0	0	0	0	0	0	0	0	0	0	0	0	0	0	0	0	0	0	0	0	0	0	0	0	0	0	0	0
0	0	0	0	0	0	0	0	0	0	0	0	0	0	0	0	0	0	0	0	0	0	0	0	0	0	0	0	0	0	0
0	0	0	0	0	0	0	0	0	0	0	0	0	0	0	0	0	0	0	0	0	0	0	0	0	0	0	0	0	0	0
0	0	0	0	0	0	0	0	0	0	0	0	0	0	0	0	0	0	0	0	0	0	0	0	0	0	0	0	0	0	0
0	0	0	0	0	0	0	0	0	0	0	0	0	0	0	0	0	0	0	0	0	0	0	0	0	0	0	0	0	0	0
0	0	0	0	0	0	0	0	0	0	0	0	0	0	0	0	0	0	0	0	0	0	0	0	0	0	0	0	0	0	0
0	0	0	0	0	0	0	0	0	0	0	0	0	0	0	0	0	0	0	0	0	0	0	0	0	0	0	0	0	0	0
0	0	0	0	0	0	0	0	0	0	0	0	0	0	0	0	0	0	0	0	0	0	0	0	0	0	0	0	0	0	0
0	0	0	0	0	0	0	0	0	0	0	0	0	0	0	0	0	0	0	0	0	0	0	0	0	0	0	0	0	0	0
0	0	0	0	0	0	0	0	0	0	0	0	0	0	0	0	0	0	0	0	0	0	0	0	0	0	0	0	0	0	0
0	0	0	0	0	0	0	0	0	0	0	0	0	0	0	0	0	0	0	0	0	0	0	0	0	0	0	0	0	0	0
0	0	0	0	0	0	0	0	0	0	0	0	0	0	0	0	0	0	0	0	0	0	0	0	0	0	0	0	0	0	0
0	0	0	0	0	0	0	0	0	0	0	0	0	0	0	0	0	0	0	0	0	0	0	0	0	0	0	0	0	0	0
0	0	0	0	0	0	0	0	0	0	0	0	0	0	0	0	0	0	0	0	0	0	0	0	0	0	0	0	0	0	0
0	0	0	0	0	0	0	0	0	0	0	0	0	0	0	0	0	0	0	0	0	0	0	0	0	0	0	0	0	0	0
0	0	0	0	0	0	0	0	0	0	0	0	0	0	0	0	0	0	0	0	0	0	0	0	0	0	0	0	0	0	0
0	0	0	0	0	0	0	0	0	0	0	0	0	0	0	0	0	0	0	0	0	0	0	0	0	0	0	0	0	0	0
0	0	0	0	0	0	0	0	0	0	0	0	0	0	0	0	0	0	0	0	0	0	0	0	0	0	0	0	0	0	0
0	0	0	0	0	0	0	0	0	0	0	0	0	0	0	0	0	0	0	0	0	0	0	0	0	0	0	0	0	0	0
0	0	0	0	0	0	0	0	0	0	0	0	0	0	0	0	0	0	0	0	0	0	0	0	0	0	0	0	0	0	0
0	0	0	0	0	0	0	0	0	0	0	0	0	0	0	0	0	0	0	0	0	0	0	0	0	0	0	0	0	0	0
0	0	0	0	0	0	0	0	0	0	0	0	0	0	0	0	0	0	0	0	0	0	0	0	0	0	0	0	0	0	0
0	0	0	0	0	0	0	0	0	0	0	0	0	0	0	0	0	0	0	0	0	0	0	0	0	0	0	0	0	0	0
0	0	0	0	0	0	0	0	0	0	0	0	0	0	0	0	0	0	0	0	0	0	0	0	0	0	0	0	0	0	0
0	0	0	0	0	0	0	0	0	0	0	0	0	0	0	0	0	0	0	0	0	0	0	0	0	0	0	0	0	0	0
0	0	0	0	0	0	0	0	0	0	0	0	0	0	0	0	0	0	0	0	0	0	0	0	0	0	0	0	0	0	0
0	0	0	0	0	0	0	0	0	0	0	0	0	0	0	0	0	0	0	0	0	0	0	0	0	0	0	0	0	0	0
0	0	0	0	0	0	0	0	0	0	0	0	0	0	0	0	0	0	0	0	0	0	0	0	0	0	0	0	0	0	0
0	0	0	0	0	0	0	0	0	0	0	0	0	0	0	0	0	0	0	0	0	0	0	0	0	0	0	0	0	0	0
0	0	0	0	0	0	0	0	0	0	0	0	0	0	0	0	0	0	0	0	0	0	0	0	0	0	0	0	0	0	0
0	0	0	0	0	0	0	0	0	0	0	0	0	0	0	0	0	0	0	0	0	0	0	0	0	0	0	0	0	0	0
0	0	0	0	0	0	0	0	0	0	0	0	0	0	0	0	0	0	0	0	0	0	0	0	0	0	0	0	0	0	0
0	0	0	0	0	0	0	0	0	0	0	0	0	0	0	0	0	0	0	0	0	0	0	0	0	0	0	0	0	0	0
0	0	0	0	0	0	0	0	0	0	0	0	0	0	0	0	0	0	0	0	0	0	0	0	0	0	0	0	0	0	0
0	0	0	0	0	0	0	0	0	0	0	0	0	0	0	0	0	0	0	0	0	0	0	0	0	0	0	0	0	0	0
0	0	0	0	0	0	0	0	0	0	0	0	0	0	0	0	0	0	0	0	0	0	0	0	0	0	0	0	0	0	0
0	0	0	0	0	0	0	0	0	0	0	0	0	0	0	0	0	0	0	0	0	0	0	0	0	0	0	0	0	0	0
0	0	0	0	0	0	0	0	0	0	0	0	0	0	0	0	0	0	0	0	0	0	0	0	0	0	0	0	0	0	0
0	0	0	0	0	0	0	0	0	0	0	0	0	0	0	0	0	0	0	0	0	0	0	0	0	0	0	0	0	0	0
0	0	0	0	0	0	0	0	0	0	0	0	0	0	0	0	0	0	0	0	0	0	0	0	0	0	0	0	0	0	0
0	0	0	0	0	0	0	0	0	0	0	0	0	0	0	0	0	0	0	0	0	0	0	0	0	0	0	0	0	0	0
0	0	0	0	0	0	0	0	0	0	0	0	0	0	0	0	0	0	0	0	0	0	0	0	0	0	0	0	0	0	0
0	0	0	0	0	0	0	0	0	0	0	0	0	0	0	0	0	0	0	0	0	0	0	0	0	0	0	0	0	0	0
0	0	0	0	0	0	0	0	0	0	0	0	0	0	0	0	0	0	0	0	0	0	0	0	0	0	0	0	0	0	0
0	0	0	0	0	0	0	0	0	0	0	0	0	0	0	0	0	0	0	0	0	0	0	0	0	0	0	0	0	0	0
0	0	0	0	0	0	0	0	0	0	0	0	0	0	0	0	0	0	0	0	0	0	0	0	0	0	0	0	0	0	0
0	0	0	0	0	0	0	0	0	0	0	0	0	0	0	0	0	0	0	0	0	0	0	0	0	0	0	0	0	0	0
0	0	0	0	0	0	0	0	0	0	0	0	0	0	0	0	0	0	0	0	0	0	0	0	0	0	0	0	0	0	0
0	0	0	0	0	0	0	0	0	0	0	0	0	0	0	0	0	0	0	0	0	0	0	0	0	0	0	0	0	0	0
0	0	0	0	0	0	0	0	0	0	0	0	0	0	0	0	0	0	0	0	0	0	0	0	0	0	0	0	0	0	0
0	0	0	0	0	0	0	0	0	0	0	0	0	0	0	0	0	0	0	0	0	0	0	0	0	0	0	0	0	0	0
0	0	0	0	0	0	0	0	0	0	0	0	0	0	0	0	0	0	0	0	0	0	0	0	0	0	0	0	0	0	0
0	0	0	0	0	0	0	0	0	0	0	0	0	0	0	0	0	0	0	0	0	0	0	0	0	0	0	0	0	0	0
0	0	0	0	0	0	0	0	0	0	0	0	0	0	0	0	0	0	0	0	0	0	0	0	0	0	0	0	0	0	0
0	0	0	0	0	0	0	0	0	0	0	0	0	0	0	0	0	0	0	0	0	0	0	0	0	0	0	0	0	0	0
0	0	0	0	0	0	0	0	0	0	0	0	0	0	0	0	0	0	0	0	0	0	0	0	0	0	0	0	0	0	0
0	0	0	0	0	0	0	0	0	0	0	0	0	0	0	0	0	0	0	0	0	0	0	0	0	0	0	0	0	0	0
0	0	0	0	0	0	0	0	0	0	0	0	0	0	0	0	0	0	0	0	0	0	0	0	0	0	0	0	0	0	0
0	0	0	0	0	0	0	0	0	0	0	0	0	0	0	0	0	0	0	0	0	0	0	0	0	0	0	0	0	0	0
0	0	0	0	0	0	0	0	0	0	0	0	0	0	0	0	0	0	0	0	0	0	0	0	0	0	0	0	0	0	0
0	0	0	0	0	0	0	0	0	0	0	0	0	0	0	0	0	0	0	0	0	0	0	0	0	0	0	0	0	0	0
0	0	0	0	0	0	0	0	0	0	0	0	0	0	0	0	0	0	0	0	0	0	0	0	0	0	0	0	0	0	0
0	0	0	0	0	0	0	0	0	0	0	0	0	0	0	0	0	0	0	0	0	0	0	0	0	0	0	0	0	0	0
0	0	0	0	0	0	0	0	0	0	0	0	0	0	0	0	0	0	0	0	0	0	0	0	0	0	0	0	0	0	0
0	0	0	0	0	0	0	0	0	0	0	0	0	0	0	0	0	0	0	0	0	0	0	0	0	0	0	0	0	0	0
0	0	0	0	0	0	0	0	0	0	0	0	0	0	0	0	0	0	0	0	0	0	0	0	0	0	0	0	0	0	0
0	0	0	0	0	0	0	0	0	0	0	0	0	0	0	0	0	0	0	0	0	0	0	0	0	0	0	0	0	0	0
0	0	0	0	0	0	0	0	0	0	0	0	0	0	0	0	0	0	0	0	0	0	0	0	0	0	0	0	0	0	0
0	0	0	0	0	0	0	0	0	0	0	0	0	0	0	0	0	0	0	0	0	0	0	0	0	0	0	0	0	0	0
0	0	0	0	0	0	0	0	0	0	0	0	0	0	0	0	0	0	0	0	0	0	0	0	0	0	0	0	0	0	0
0	0	0	0	0	0	0	0	0	0	0	0	0	0	0	0	0	0	0	0	0	0	0	0	0	0	0	0	0	0	0
0	0	0	0	0	0	0	0	0	0	0	0	0	0	0	0	0	0	0	0	0	0	0	0	0	0	0	0	0	0	0
0	0	0	0	0	0	0	0	0	0	0	0	0	0	0	0	0	0	0	0	0	0	0	0	0	0	0	0	0	0	0
0	0	0	0	0	0	0	0	0	0	0	0	0	0	0	0	0	0	0	0	0	0	0	0	0	0	0	0	0	0	0
0	0	0	0	0	0	0	0	0	0	0	0	0	0	0	0	0	0	0	0	0	0	0	0	0	0	0	0	0	0	0
0	0	0	0	0	0	0	0	0	0	0	0	0	0	0	0	0	0	0	0	0	0	0	0	0	0	0	0	0	0	0
0	0	0	0	0	0	0	0	0	0	0	0	0	0	0	0	0	0	0	0	0	0	0	0	0	0	0	0	0	0	0
0	0	0	0	0	0	0	0	0	0	0	0	0	0	0	0	0	0	0	0	0	0	0	0	0	0	0	0	0	0	0
0	0	0	0	0	0	0	0	0	0	0	0	0	0	0	0	0	0	0	0	0	0	0	0	0	0	0	0	0	0	0
0	0	0	0	0	0	0	0	0	0	0	0	0	0	0	0	0	0	0	0	0	0	0	0	0	0	0	0	0	0	0
0	0	0	0	0	0	0	0	0	0	0	0	0	0	0	0	0	0	0	0	0	0	0	0	0	0	0	0	0	0	0
0	0	0	0	0	0	0	0	0	0	0	0	0	0	0	0	0	0	0	0	0	0	0	0	0	0	0	0	0	0	0
0	0	0	0	0	0	0	0	0	0	0	0	0	0	0	0	0	0	0	0	0	0	0	0	0	0	0	0	0	0	0
0	0	0	0	0	0	0	0	0	0	0	0	0	0	0	0	0	0	0	0	0	0	0	0	0	0	0	0	0	0	0
0	0	0	0	0	0	0	0	0	0	0	0	0	0	0	0	0	0	0	0	0	0	0	0	0	0	0	0	0	0	0
0	0	0	0	0	0	0	0	0	0	0	0	0	0	0	0	0	0	0	0	0	0	0	0	0	0	0	0	0	0	0
0	0	0	0	0	0	0	0	0	0	0	0	0	0	0	0	0	0	0	0	0	0	0	0	0	0	0	0	0	0	0
0	0	0	0	0	0	0	0	0	0	0	0	0	0	0	0	0	0	0	0	0	0	0	0	0	0	0	0	0	0	0
0	0	0	0	0	0	0	0	0	0	0	0	0	0	0	0	0	0	0	0	0	0	0	0	0	0	0	0	0	0	0
0	0	0	0	0	0	0	0	0	0	0	0	0	0	0	0	0	0	0	0	0	0	0	0	0	0	0	0	0	0	0
0	0	0	0	0	0	0	0	0	0	0	0	0	0	0	0	0	0	0	0	0	0	0	0	0	0	0	0	0	0	0
0	0	0	0	0	0	0	0	0	0	0	0	0	0	0	0	0	0	0	0	0	0	0	0	0	0	0	0	0	0	0
0	0	0	0	0	0	0	0	0	0	0	0	0	0	0	0	0	0	0	0	0	0	0	0	0	0	0	0	0	0	0
0	0	0	0	0	0	0	0	0	0	0	0	0	0	0	0	0	0	0	0	0	0	0	0	0	0	0	0	0	0	0
0	0	0	0	0	0	0	0	0	0	0	0	0	0	0	0	0	0	0	0	0	0	0	0	0	0	0	0	0	0	0
0	0	0	0	0	0	0	0	0	0	0	0	0	0	0	0	0	0	0	0	0	0	0	0	0	0	0	0	0	0	0
0	0	0	0	0	0	0	0	0	0	0	0	0	0	0	0	0	0	0	0	0	0	0	0	0	0	0	0	0	0	0
0	0	0	0	0	0	0	0	0	0	0	0	0	0	0	0	0	0	0	0	0	0	0	0	0	0	0	0	0	0	0
0	0	0	0	0	0	0	0	0	0	0	0	0	0	0	0	0	0	0	0	0	0	0	0	0	0	0	0	0	0	0
0	0	0	0	0	0	0	0	0	0	0	0	0	0	0	0	0	0	0	0	0	0	0	0	0	0	0	0	0	0	0
0	0	0	0	0	0	0	0	0	0	0	0	0	0	0	0	0	0	0	0	0	0	0	0	0	0	0	0	0	0	0
0	0	0	0	0	0	0	0	0	0	0	0	0	0	0	0	0	0	0	0	0	0	0	0	0	0	0	0	0	0	0
0	0	0	0	0	0	0	0	0	0	0	0	0	0	0	0	0	0	0	0	0	0	0	0	0	0	0	0	0	0	0
0	0	0	0	0	0	0	0	0	0	0	0	0	0	0	0	0	0	0	0	0	0	0	0	0	0	0	0	0	0	0
0	0	0	0	0	0	0	0	0	0	0	0	0	0	0	0	0	0	0	0	0	0	0	0	0	0	0	0	0	0	0
0	0	0	0	0	0	0	0	0	0	0	0	0	0	0	0	0	0	0	0	0	0	0	0	0	0	0	0	0	0	0
0	0	0	0	0	0	0	0	0	0	0	0	0	0	0	0	0	0	0	0	0	0	0	0	0	0	0	0	0	0	0
0	0	0	0	0	0	0	0	0	0	0	0	0	0	0	0	0	0	0	0	0	0	0	0	0	0	0	0	0	0	0
0	0	0	0	0	0	0	0	0	0	0	0	0	0	0	0	0	0	0	0	0	0	0	0	0	0	0	0	0	0	0
0	0	0	0	0	0	0	0	0	0	0	0	0	0	0	0	0	0	0	0	0	0	0	0	0	0	0	0	0	0	0
0	0	0	0	0	0	0	0	0	0	0	0	0	0	0	0	0	0	0	0	0	0	0	0	0	0	0	0	0	0	0
0	0	0	0	0	0	0	0	0	0	0	0	0	0	0	0	0	0	0	0	0	0	0	0	0	0	0	0	0	0	0
0	0	0	0	0	0	0	0	0	0	0	0	0	0	0	0	0	0	0	0	0	0	0	0	0	0	0	0	0	0	0
0	0	0	0	0	0	0	0	0	0	0	0	0	0	0	0	0	0	0	0	0	0	0	0	0	0	0	0	0	0	0
0	0	0	0	0	0	0	0	0	0	0	0	0	0	0	0	0	0	0	0	0	0	0	0	0	0	0	0	0	0	0
0	0	0	0	0	0	0	0	0	0	0	0	0	0	0	0	0	0	0	0	0	0	0	0	0	0	0	0	0	0	0
0	0	0	0	0	0	0	0	0	0	0	0	0	0	0	0	0	0	0	0	0	0	0	0	0	0	0	0	0	0	0
0	0	0	0	0	0	0	0	0	0	0	0	0	0	0	0	0	0	0	0	0	0	0	0	0	0	0	0	0	0	0
0	0	0	0	0	0	0	0	0	0	0	0	0	0	0	0	0	0	0	0	0	0	0	0	0	0	0	0	0	0	0
0	0	0	0	0	0	0	0	0	0	0	0	0	0	0	0	0	0	0	0	0	0	0	0	0	0	0	0	0	0	0
0	0	0	0	0	0	0	0	0	0	0	0	0	0	0	0	0	0	0	0	0	0	0	0	0	0	0	0	0	0	0
0	0	0	0	0	0	0	0	0	0	0	0	0	0	0	0	0	0	0	0	0	0	0	0	0	0	0	0	0	0	0
0	0	0	0	0	0	0	0	0	0	0	0	0	0	0	0	0	0	0	0	0	0	0	0	0	0	0	0	0	0	0
0	0	0	0	0	0	0	0	0	0	0	0	0	0	0	0	0	0	0	0	0	0	0	0	0	0	0	0	0	0	0
0	0	0	0	0	0	0	0	0	0	0	0	0	0	0	0	0	0	0	0	0	0	0	0	0	0	0	0	0	0	0
0	0	0	0	0	0	0	0	0	0	0	0	0	0	0	0	0	0	0	0	0	0	0	0	0	0	0	0	0	0	0
0	0	0	0	0	0	0	0	0	0	0	0	0	0	0	0	0	0	0	0	0	0	0	0	0	0	0	0	0	0	0
0	0	0	0	0	0	0	0	0	0	0	0	0	0	0	0	0	0	0	0	0	0	0	0	0	0	0	0	0	0	0
0	0	0	0	0	0	0	0	0	0	0	0	0	0	0	0	0	0	0	0	0	0	0	0	0	0	0	0	0	0	0
0	0	0	0	0	0	0	0	0	0	0	0	0	0	0	0	0	0	0	0	0	0	0	0	0	0	0	0	0	0	0
0	0	0	0	0	0	0	0	0	0	0	0	0	0	0	0	0	0	0	0	0	0	0	0	0	0	0	0	0	0	0
0	0	0	0	0	0	0	0	0	0	0	0	0	0	0	0	0	0	0	0	0	0	0	0	0	0	0	0	0	0	0
0	0	0	0	0	0	0	0	0	0	0	0	0	0	0	0	0	0	0	0	0	0	0	0	0	0	0	0	0	0	0
0	0	0	0	0	0	0	0	0	0	0	0	0	0	0	0	0	0	0	0	0	0	0	0	0	0	0	0	0	0	0
0	0	0	0	0	0	0	0	0	0	0	0	0	0	0	0	0	0	0	0	0	0	0	0	0	0	0	0	0	0	0
0	0	0	0	0	0	0	0	0	0	0	0	0	0	0	0	0	0	0	0	0	0	0	0	0	0	0	0	0	0	0
0	0	0	0	0	0	0	0	0	0	0	0	0	0	0	0	0	0	0	0	0	0	0	0	0	0	0	0	0	0	0
0	0	0	0	0	0	0	0	0	0	0	0	0	0	0	0	0	0	0	0	0	0	0	0	0	0	0	0	0	0	0
0	0	0	0	0	0	0	0	0	0	0	0	0	0	0	0	0	0	0	0	0	0	0	0	0	0	0	0	0	0	0
0	0	0	0	0	0	0	0	0	0	0	0	0	0	0	0	0	0	0	0	0	0	0	0	0	0	0	0	0	0	0
0	0	0	0	0	0	0	0	0	0	0	0	0	0	0	0	0	0	0	0	0	0	0	0	0	0	0	0	0	0	0
0	0	0	0	0	0	0	0	0	0	0	0	0	0	0	0	0	0	0	0	0	0	0	0	0	0	0	0	0	0	0
0	0	0	0	0	0	0	0	0	0	0	0	0	0	0	0	0	0	0	0	0	0	0	0	0	0	0	0	0	0	0
0	0	0	0	0	0	0	0	0	0	0	0	0	0	0	0	0	0	0	0	0	0	0	0	0	0	0	0	0	0	0
0	0	0	0	0	0	0	0	0	0	0	0	0	0	0	0	0	0	0	0	0	0	0	0	0	0	0	0	0	0	0
0	0	0	0	0	0	0	0	0	0	0	0	0	0	0	0	0	0	0	0	0	0	0	0	0	0	0	0	0	0	0
0	0	0	0	0	0	0	0	0	0	0	0	0	0	0	0	0	0	0	0	0	0	0	0	0	0	0	0	0	0	0
0	0	0	0	0	0	0	0	0	0	0	0	0	0	0	0	0	0	0	0	0	0	0	0	0	0	0	0	0	0	0
0	0	0	0	0	0	0	0	0	0	0	0	0	0	0	0	0	0	0	0	0	0	0	0	0	0	0	0	0	0	0
0	0	0	0	0	0	0	0	0	0	0	0	0	0	0	0	0	0	0	0	0	0	0	0	0	0	0	0	0	0	0
0	0	0	0	0	0	0	0	0	0	0	0	0	0	0	0	0	0	0	0	0	0	0	0	0	0	0	0	0	0	0
0	0	0	0	0	0	0	0	0	0	0	0	0	0	0	0	0	0	0	0	0	0	0	0	0	0	0	0	0	0	0
0	0	0	0	0	0	0	0	0	0	0	0	0	0	0	0	0	0	0	0	0	0	0	0	0	0	0	0	0	0	0
0	0	0	0	0	0	0	0	0	0	0	0	0	0	0	0	0	0	0	0	0	0	0	0	0	0	0	0	0	0	0
0	0	0	0	0	0	0	0	0	0	0	0	0	0	0	0	0	0	0	0	0	0	0	0	0	0	0	0	0	0	0
0	0	0	0	0	0	0	0	0	0	0	0	0	0	0	0	0	0	0	0	0	0	0	0	0	0	0	0	0	0	0
0	0	0	0	0	0	0	0	0	0	0	0	0	0	0	0	0	0	0	0	0	0	0	0	0	0	0	0	0	0	0
0	0	0	0	0	0	0	0	0	0	0	0	0	0	0	0	0	0	0	0	0	0	0	0	0	0	0	0	0	0	0
0	0	0	0	0	0	0	0	0	0	0	0	0	0	0	0	0	0	0	0	0	0	0	0	0	0	0	0	0	0	0
0	0	0	0	0	0	0	0	0	0	0	0	0	0	0	0	0	0	0	0	0	0	0	0	0	0	0	0	0	0	0
0	0	0	0	0	0	0	0	0	0	0	0	0	0	0	0	0	0	0	0	0	0	0	0	0	0	0	0	0	0	0
0	0	0	0	0	0	0	0	0	0	0	0	0	0	0	0	0	0	0	0	0	0	0	0	0	0	0	0	0	0	0
0	0	0	0	0	0	0	0	0	0	0	0	0	0	0	0	0	0	0	0	0	0	0	0	0	0	0	0	0	0	0
0	0	0	0	0	0	0	0	0	0	0	0	0	0	0	0	0	0	0	0	0	0	0	0	0	0	0	0	0	0	0
0	0	0	0	0	0	0	0	0	0	0	0	0	0	0	0	0	0	0	0	0	0	0	0	0	0	0	0	0	0	0
0	0	0	0	0	0	0	0	0	0	0	0	0	0	0	0	0	0	0	0	0	0	0	0	0	0	0	0	0	0	0
0	0	0	0	0	0	0	0	0	0	0	0	0	0	0	0	0	0	0	0	0	0	0	0	0	0	0	0	0	0	0
0	0	0	0	0	0	0	0	0	0	0	0	0	0	0	0	0	0	0	0	0	0	0	0	0	0	0	0	0	0	0
0	0	0	0	0	0	0	0	0	0	0	0	0	0	0	0	0	0	0	0	0	0	0	0	0	0	0	0	0	0	0
0	0	0	0	0	0	0	0	0	0	0	0	0	0	0	0	0	0	0	0	0	0	0	0	0	0	0	0	0	0	0
0	0	0	0	0	0	0	0	0	0	0	0	0	0	0	0	0	0	0	0	0	0	0	0	0	0	0	0	0	0	0
0	0	0	0	0	0	0	0	0	0	0	0	0	0	0	0	0	0	0	0	0	0	0	0	0	0	0	0	0	0	0
0	0	0	0	0	0	0	0	0	0	0	0	0	0	0	0	0	0	0	0	0	0	0	0	0	0	0	0	0	0	0
0	0	0	0	0	0	0	0	0	0	0	0	0	0	0	0	0	0	0	0	0	0	0	0	0	0	0	0	0	0	0
0	0	0	0	0	0	0	0	0	0	0	0	0	0	0	0	0	0	0	0	0	0	0	0	0	0	0	0	0	0	0
0	0	0	0	0	0	0	0	0	0	0	0	0	0	0	0	0	0	0	0	0	0	0	0	0	0	0	0	0	0	0
0	0	0	0	0	0	0	0	0	0	0	0	0	0	0	0	0	0	0	0	0	0	0	0	0	0	0	0	0	0	0
0	0	0	0	0	0	0	0	0	0	0	0	0	0	0	0	0	0	0	0	0	0	0	0	0	0	0	0	0	0	0
0	0	0	0	0	0	0	0	0	0	0	0	0	0	0	0	0	0	0	0	0	0	0	0	0	0	0	0	0	0	0
0	0	0	0	0	0	0	0	0	0	0	0	0	0	0	0	0	0	0	0	0	0	0	0	0	0	0	0	0	0	0
0	0	0	0	0	0	0	0	0	0	0	0	0	0	0	0	0	0	0	0	0	0	0	0	0	0	0	0	0	0	0
0	0	0	0	0	0	0	0	0	0	0	0	0	0	0	0	0	0	0	0	0	0	0	0	0	0	0	0	0	0	0
0	0	0	0	0	0	0	0	0	0	0	0	0	0	0	0	0	0	0	0	0	0	0	0	0	0	0	0	0	0	0
0	0	0	0	0	0	0	0	0	0	0	0	0	0	0	0	0	0	0	0	0	0	0	0	0	0	0	0	0	0	0
0	0	0	0	0	0	0	0	0	0	0	0	0	0	0	0	0	0	0	0	0	0	0	0	0	0	0	0	0	0	0
0	0	0	0	0	0	0	0	0	0	0	0	0	0	0	0	0	0	0	0	0	0	0	0	0	0	0	0	0	0	0
0	0	0	0	0	0	0	0	0	0	0	0	0	0	0	0	0	0	0	0	0	0	0	0	0	0	0	0	0	0	0
0	0	0	0	0	0	0	0	0	0	0	0	0	0	0	0	0	0	0	0	0	0	0	0	0	0	0	0	0	0	0
0	0	0	0	0	0	0	0	0	0	0	0	0	0	0	0	0	0	0	0	0	0	0	0	0	0	0	0	0	0	0
0	0	0	0	0	0	0	0	0	0	0	0	0	0	0	0	0	0	0	0	0	0	0	0	0	0	0	0	0	0	0
0	0	0	0	0	0	0	0	0	0	0	0	0	0	0	0	0	0	0	0	0	0	0	0	0	0	0	0	0	0	0
0	0	0	0	0	0	0	0	0	0	0	0	0	0	0	0	0	0	0	0	0	0	0	0	0	0	0	0	0	0	0
0	0	0	0	0	0	0	0	0	0	0	0	0	0	0	0	0	0	0	0	0	0	0	0	0	0	0	0	0	0	0
0	0	0	0	0	0	0	0	0	0	0	0	0	0	0	0	0	0	0	0	0	0	0	0	0	0	0	0	0	0	0
0	0	0	0	0	0	0	0	0	0	0	0	0	0	0	0	0	0	0	0	0	0	0	0	0	0	0	0	0	0	0
0	0	0	0	0	0	0	0	0	0	0	0	0	0	0	0	0	0	0	0	0	0	0	0	0	0	0	0	0	0	0
0	0	0	0	0	0	0	0	0	0	0	0	0	0	0	0	0	0	0	0	0	0	0	0	0	0	0	0	0	0	0
0	0	0	0	0	0	0	0	0	0	0	0	0	0	0	0	0	0	0	0	0	0	0	0	0	0	0	0	0	0	0
0	0	0	0	0	0	0	0	0	0	0	0	0	0	0	0	0	0	0	0	0	0	0	0	0	0	0	0	0	0	0
0	0	0	0	0	0	0	0	0	0	0	0	0	0	0	0	0	0	0	0	0	0	0	0	0	0	0	0	0	0	0
0	0	0	0	0	0	0	0	0	0	0	0	0	0	0	0	0	0	0	0	0	0	0	0	0	0	0	0	0	0	0
0	0	0	0	0	0	0	0	0	0	0	0	0	0	0	0	0	0	0	0	0	0	0	0	0	0	0	0	0	0	0
0	0	0	0	0	0	0	0	0	0	0	0	0	0	0	0	0	0	0	0	0	0	0	0	0	0	0	0	0	0	0
0	0	0	0	0	0	0	0	0	0	0	0	0	0	0	0	0	0	0	0	0	0	0	0	0	0	0	0	0	0	0
0	0	0	0	0	0	0	0	0	0	0	0	0	0	0	0	0	0	0	0	0	0	0	0	0	0	0	0	0	0	0
0	0	0	0	0	0	0	0	0	0	0	0	0	0	0	0	0	0	0	0	0	0	0	0	0	0	0	0	0	0	0
0	0	0	0	0	0	0	0	0	0	0	0	0	0	0	0	0	0	0	0	0	0	0	0	0	0	0	0	0	0	0
0	0	0	0	0	0	0	0	0	0	0	0	0	0	0	0	0	0	0	0	0	0	0	0	0	0	0	0	0	0	0
0	0	0	0	0	0	0	0	0	0	0	0	0	0	0	0	0	0	0	0	0	0	0	0	0	0	0	0	0	0	0
0	0	0	0	0	0	0	0	0	0	0	0	0	0	0	0	0	0	0	0	0	0	0	0	0	0	0	0	0	0	0
0	0	0	0	0	0	0	0	0	0	0	0	0	0	0	0	0	0	0	0	0	0	0	0	0	0	0	0	0	0	0
0	0	0	0	0	0	0	0	0	0	0	0	0	0	0	0	0	0	0	0	0	0	0	0	0	0	0	0	0	0	0
0	0	0	0	0	0	0	0	0	0	0	0	0	0	0	0	0	0	0	0	0	0	0	0	0	0	0	0	0	0	0
0	0	0	0	0	0	0	0	0	0	0	0	0	0	0	0	0	0	0	0	0	0	0	0	0	0	0	0	0	0	0
0	0	0	0	0	0	0	0	0	0	0	0	0	0	0	0	0	0	0	0	0	0	0	0	0	0	0	0	0	0	0
0	0	0	0	0	0	0	0	0	0	0	0	0	0	0	0	0	0	0	0	0	0	0	0	0	0	0	0	0	0	0
0	0	0	0	0	0	0	0	0	0	0	0	0	0	0	0	0	0	0	0	0	0	0	0	0	0	0	0	0	0	0
0	0	0	0	0	0	0	0	0	0	0	0	0	0	0	0	0	0	0	0	0	0	0	0	0	0	0	0	0	0	0
0	0	0	0	0	0	0	0	0	0	0	0	0	0	0	0	0	0	0	0	0	0	0	0	0	0	0	0	0	0	0
0	0	0	0	0	0	0	0	0	0	0	0	0	0	0	0	0	0	0	0	0	0	0	0	0	0	0	0	0	0	0
0	0	0	0	0	0	0	0	0	0	0	0	0	0	0	0	0	0	0	0	0	0	0	0	0	0	0	0	0	0	0
0	0	0	0	0	0	0	0	0	0	0	0	0	0	0	0	0	0	0	0	0	0	0	0	0	0	0	0	0	0	0
0	0	0	0	0	0	0	0	0	0	0	0	0	0	0	0	0	0	0	0	0	0	0	0	0	0	0	0	0	0	0
0	0	0	0	0	0	0	0	0	0	0	0	0	0	0	0	0	0	0	0	0	0	0	0	0	0	0	0	0	0	0
0	0	0	0	0	0	0	0	0	0	0	0	0	0	0	0	0	0	0	0	0	0	0	0	0	0	0	0	0	0	0
0	0	0	0	0	0	0	0	0	0	0	0	0	0	0	0	0	0	0	0	0	0	0	0	0	0	0	0	0	0	0
0	0	0	0	0	0	0	0	0	0	0	0	0	0	0	0	0	0	0	0	0	0	0	0	0	0	0	0	0	0	0
0	0	0	0	0	0	0	0	0	0	0	0	0	0	0	0	0	0	0	0	0	0	0	0	0	0	0	0	0	0	0
0	0	0	0	0	0	0	0	0	0	0	0	0	0	0	0	0	0	0	0	0	0	0	0	0	0	0	0	0	0	0
0	0	0	0	0	0	0	0	0	0	0	0	0	0	0	0	0	0	0	0	0	0	0	0	0	0	0	0	0	0	0
0	0	0	0	0	0	0	0	0	0	0	0	0	0	0	0	0	0	0	0	0	0	0	0	0	0	0	0	0	0	0
0	0	0	0	0	0	0	0	0	0	0	0	0	0	0	0	0	0	0	0	0	0	0	0	0	0	0	0	0	0	0
0	0	0	0	0	0	0	0	0	0	0	0	0	0	0	0	0	0	0	0	0	0	0	0	0	0	0	0	0	0	0
0	0	0	0	0	0	0	0	0	0	0	0	0	0	0	0	0	0	0	0	0	0	0	0	0	0	0	0	0	0	0
0	0	0	0	0	0	0	0	0	0	0	0	0	0	0	0	0	0	0	0	0	0	0	0	0	0	0	0	0	0	0
0	0	0	0	0	0	0	0	0	0	0	0	0	0	0	0	0	0	0	0	0	0	0	0	0	0	0	0	0	0	0
0	0	0	0	0	0	0	0	0	0	0	0	0	0	0	0	0	0	0	0	0	0	0	0	0	0	0	0	0	0	0
0	0	0	0	0	0	0	0	0	0	0	0	0	0	0	0	0	0	0	0	0	0	0	0	0	0	0	0	0	0	0
0	0	0	0	0	0	0	0	0	0	0	0	0	0	0	0	0	0	0	0	0	0	0	0	0	0	0	0	0	0	0
0	0	0	0	0	0	0	0	0	0	0	0	0	0	0	0	0	0	0	0	0	0	0	0	0	0	0	0	0	0	0
0	0	0	0	0	0	0	0	0	0	0	0	0	0	0	0	0	0	0	0	0	0	0	0	0	0	0	0	0	0	0
0	0	0	0	0	0	0	0	0	0	0	0	0	0	0	0	0	0	0	0	0	0	0	0	0	0	0	0	0	0	0
0	0	0	0	0	0	0	0	0	0	0	0	0	0	0	0	0	0	0	0	0	0	0	0	0	0	0	0	0	0	0
0	0	0	0	0	0	0	0	0	0	0	0	0	0	0	0	0	0	0	0	0	0	0	0	0	0	0	0	0	0	0
0	0	0	0	0	0	0	0	0	0	0	0	0	0	0	0	0	0	0	0	0	0	0	0	0	0	0	0	0	0	0
0	0	0	0	0	0	0	0	0	0	0	0	0	0	0	0	0	0	0	0	0	0	0	0	0	0	0	0	0	0	0
0	0	0	0	0	0	0	0	0	0	0	0	0	0	0	0	0	0	0	0	0	0	0	0	0	0	0	0	0	0	0
0	0	0	0	0	0	0	0	0	0	0	0	0	0	0	0	0	0	0	0	0	0	0	0	0	0	0	0	0	0	0
0	0	0	0	0	0	0	0	0	0	0	0	0	0	0	0	0	0	0	0	0	0	0	0	0	0	0	0	0	0	0
0	0	0	0	0	0	0	0	0	0	0	0	0	0	0	0	0	0	0	0	0	0	0	0	0	0	0	0	0	0	0
0	0	0	0	0	0	0	0	0	0	0	0	0	0	0	0	0	0	0	0	0	0	0	0	0	0	0	0	0	0	0
0	0	0	0	0	0	0	0	0	0	0	0	0	0	0	0	0	0	0	0	0	0	0	0	0	0	0	0	0	0	0
0	0	0	0	0	0	0	0	0	0	0	0	0	0	0	0	0	0	0	0	0	0	0	0	0	0	0	0	0	0	0
0	0	0	0	0	0	0	0	0	0	0	0	0	0	0	0	0	0	0	0	0	0	0	0	0	0	0	0	0	0	0
0	0	0	0	0	0	0	0	0	0	0	0	0	0	0	0	0	0	0	0	0	0	0	0	0	0	0	0	0	0	0
0	0	0	0	0	0	0	0	0	0	0	0	0	0	0	0	0	0	0	0	0	0	0	0	0	0	0	0	0	0	0
0	0	0	0	0	0	0	0	0	0	0	0	0	0	0	0	0	0	0	0	0	0	0	0	0	0	0	0	0	0	0
0	0	0	0	0	0	0	0	0	0	0	0	0	0	0	0	0	0	0	0	0	0	0	0	0	0	0	0	0	0	0
0	0	0	0	0	0	0	0	0	0	0	0	0	0	0	0	0	0	0	0	0	0	0	0	0	0	0	0	0	0	0
0	0	0	0	0	0	0	0	0	0	0	0	0	0	0	0	0	0	0	0	0	0	0	0	0	0	0	0	0	0	0
0	0	0	0	0	0	0	0	0	0	0	0	0	0	0	0	0	0	0	0	0	0	0	0	0	0	0	0	0	0	0
0	0	0	0	0	0	0	0	0	0	0	0	0	0	0	0	0	0	0	0	0	0	0	0	0	0	0	0	0	0	0
0	0	0	0	0	0	0	0	0	0	0	0	0	0	0	0	0	0	0	0	0	0	0	0	0	0	0	0	0	0	0
0	0	0	0	0	0	0	0	0	0	0	0	0	0	0	0	0	0	0	0	0	0	0	0	0	0	0	0	0	0	0
0	0	0	0	0	0	0	0	0	0	0	0	0	0	0	0	0	0	0	0	0	0	0	0	0	0	0	0	0	0	0
0	0	0	0	0	0	0	0	0	0	0	0	0	0	0	0	0	0	0	0	0	0	0	0	0	0	0	0	0	0	0
0	0	0	0	0	0	0	0	0	0	0	0	0	0	0	0	0	0	0	0	0	0	0	0	0	0	0	0	0	0	0
0	0	0	0	0	0	0	0	0	0	0	0	0	0	0	0	0	0	0	0	0	0	0	0	0	0	0	0	0	0	0
0	0	0	0	0	0	0	0	0	0	0	0	0	0	0	0	0	0	0	0	0	0	0	0	0	0	0	0	0	0	0
0	0	0	0	0	0	0	0	0	0	0	0	0	0	0	0	0	0	0	0	0	0	0	0	0	0	0	0	0	0	0
0	0	0	0	0	0	0	0	0	0	0	0	0	0	0	0	0	0	0	0	0	0	0	0	0	0	0	0	0	0	0
0	0	0	0	0	0	0	0	0	0	0	0	0	0	0	0	0	0	0	0	0	0	0	0	0	0	0	0	0	0	0
0	0	0	0	0	0	0	0	0	0	0	0	0	0	0	0	0	0	0	0	0	0	0	0	0	0	0	0	0	0	0
0	0	0	0	0	0	0	0	0	0	0	0	0	0	0	0	0	0	0	0	0	0	0	0	0	0	0	0	0	0	0
0	0	0	0	0	0	0	0	0	0	0	0	0	0	0	0	0	0	0	0	0	0	0	0	0	0	0	0	0	0	0
0	0	0	0	0	0	0	0	0	0	0	0	0	0	0	0	0	0	0	0	0	0	0	0	0	0	0	0	0	0	0
0	0	0	0	0	0	0	0	0	0	0	0	0	0	0	0	0	0	0	0	0	0	0	0	0	0	0	0	0	0	0
0	0	0	0	0	0	0	0	0	0	0	0	0	0	0	0	0	0	0	0	0	0	0	0	0	0	0	0	0	0	0
0	0	0	0	0	0	0	0	0	0	0	0	0	0	0	0	0	0	0	0	0	0	0	0	0	0	0	0	0	0	0
0	0	0	0	0	0	0	0	0	0	0	0	0	0	0	0	0	0	0	0	0	0	0	0	0	0	0	0	0	0	0
0	0	0	0	0	0	0	0	0	0	0	0	0	0	0	0	0	0	0	0	0	0	0	0	0	0	0	0	0	0	0
0	0	0	0	0	0	0	0	0	0	0	0	0	0	0	0	0	0	0	0	0	0	0	0	0	0	0	0	0	0	0
0	0	0	0	0	0	0	0	0	0	0	0	0	0	0	0	0	0	0	0	0	0	0	0	0	0	0	0	0	0	0
0	0	0	0	0	0	0	0	0	0	0	0	0	0	0	0	0	0	0	0	0	0	0	0	0	0	0	0	0	0	0
0	0	0	0	0	0	0	0	0	0	0	0	0	0	0	0	0	0	0	0	0	0	0	0	0	0	0	0	0	0	0
0	0	0	0	0	0	0	0	0	0	0	0	0	0	0	0	0	0	0	0	0	0	0	0	0	0	0	0	0	0	0
0	0	0	0	0	0	0	0	0	0	0	0	0	0	0	0	0	0	0	0	0	0	0	0	0	0	0	0	0	0	0
0	0	0	0	0	0	0	0	0	0	0	0	0	0	0	0	0	0	0	0	0	0	0	0	0	0	0	0	0	0	0
0	0	0	0	0	0	0	0	0	0	0	0	0	0	0	0	0	0	0	0	0	0	0	0	0	0	0	0	0	0	0
0	0	0	0	0	0	0	0	0	0	0	0	0	0	0	0	0	0	0	0	0	0	0	0	0	0	0	0	0	0	0
0	0	0	0	0	0	0	0	0	0	0	0	0	0	0	0	0	0	0	0	0	0	0	0	0	0	0	0	0	0	0
0	0	0	0	0	0	0	0	0	0	0	0	0	0	0	0	0	0	0	0	0	0	0	0	0	0	0	0	0	0	0
0	0	0	0	0	0	0	0	0	0	0	0	0	0	0	0	0	0	0	0	0	0	0	0	0	0	0	0	0	0	0
0	0	0	0	0	0	0	0	0	0	0	0	0	0	0	0	0	0	0	0	0	0	0	0	0	0	0	0	0	0	0
0	0	0	0	0	0	0	0	0	0	0	0	0	0	0	0	0	0	0	0	0	0	0	0	0	0	0	0	0	0	0
0	0	0	0	0	0	0	0	0	0	0	0	0	0	0	0	0	0	0	0	0	0	0	0	0	0	0	0	0	0	0
0	0	0	0	0	0	0	0	0	0	0	0	0	0	0	0	0	0	0	0	0	0	0	0	0	0	0	0	0	0	0
0	0	0	0	0	0	0	0	0	0	0	0	0	0	0	0	0	0	0	0	0	0	0	0	0	0	0	0	0	0	0
0	0	0	0	0	0	0	0	0	0	0	0	0	0	0	0	0	0	0	0	0	0	0	0	0	0	0	0	0	0	0
0	0	0	0	0	0	0	0	0	0	0	0	0	0	0	0	0	0	0	0	0	0	0	0	0	0	0	0	0	0	0
0	0	0	0	0	0	0	0	0	0	0	0	0	0	0	0	0	0	0	0	0	0	0	0	0	0	0	0	0	0	0
0	0	0	0	0	0	0	0	0	0	0	0	0	0	0	0	0	0	0	0	0	0	0	0	0	0	0	0	0	0	0
0	0	0	0	0	0	0	0	0	0	0	0	0	0	0	0	0	0	0	0	0	0	0	0	0	0	0	0	0	0	0
0	0	0	0	0	0	0	0	0	0	0	0	0	0	0	0	0	0	0	0	0	0	0	0	0	0	0	0	0	0	0
0	0	0	0	0	0	0	0	0	0	0	0	0	0	0	0	0	0	0	0	0	0	0	0	0	0	0	0	0	0	0
0	0	0	0	0	0	0	0	0	0	0	0	0	0	0	0	0	0	0	0	0	0	0	0	0	0	0	0	0	0	0
0	0	0	0	0	0	0	0	0	0	0	0	0	0	0	0	0	0	0	0	0	0	0	0	0	0	0	0	0	0	0
0	0	0	0	0	0	0	0	0	0	0	0	0	0	0	0	0	0	0	0	0	0	0	0	0	0	0	0	0	0	0
0	0	0	0	0	0	0	0	0	0	0	0	0	0	0	0	0	0	0	0	0	0	0	0	0	0	0	0	0	0	0
0	0	0	0	0	0	0	0	0	0	0	0	0	0	0	0	0	0	0	0	0	0	0	0	0	0	0	0	0	0	0
0	0	0	0	0	0	0	0	0	0	0	0	0	0	0	0	0	0	0	0	0	0	0	0	0	0	0	0	0	0	0
0	0	0	0	0	0	0	0	0	0	0	0	0	0	0	0	0	0	0	0	0	0	0	0	0	0	0	0	0	0	0
0	0	0	0	0	0	0	0	0	0	0	0	0	0	0	0	0	0	0	0	0	0	0	0	0	0	0	0	0	0	0
0	0	0	0	0	0	0	0	0	0	0	0	0	0	0	0	0	0	0	0	0	0	0	0	0	0	0	0	0	0	0
0	0	0	0	0	0	0	0	0	0	0	0	0	0	0	0	0	0	0	0	0	0	0	0	0	0	0	0	0	0	0
0	0	0	0	0	0	0	0	0	0	0	0	0	0	0	0	0	0	0	0	0	0	0	0	0	0	0	0	0	0	0
0	0	0	0	0	0	0	0	0	0	0	0	0	0	0	0	0	0	0	0	0	0	0	0	0	0	0	0	0	0	0
0	0	0	0	0	0	0	0	0	0	0	0	0	0	0	0	0	0	0	0	0	0	0	0	0	0	0	0	0	0	0
0	0	0	0	0	0	0	0	0	0	0	0	0	0	0	0	0	0	0	0	0	0	0	0	0	0	0	0	0	0	0
0	0	0	0	0	0	0	0	0	0	0	0	0	0	0	0	0	0	0	0	0	0	0	0	0	0	0	0	0	0	0
0	0	0	0	0	0	0	0	0	0	0	0	0	0	0	0	0	0	0	0	0	0	0	0	0	0	0	0	0	0	0
0	0	0	0	0	0	0	0	0	0	0	0	0	0	0	0	0	0	0	0	0	0	0	0	0	0	0	0	0	0	0
0	0	0	0	0	0	0	0	0	0	0	0	0	0	0	0	0	0	0	0	0	0	0	0	0	0	0	0	0	0	0
0	0	0	0	0	0	0	0	0	0	0	0	0	0	0	0	0	0	0	0	0	0	0	0	0	0	0	0	0	0	0
0	0	0	0	0	0	0	0	0	0	0	0	0	0	0	0	0	0	0	0	0	0	0	0	0	0	0	0	0	0	0
0	0	0	0	0	0	0	0	0	0	0	0	0	0	0	0	0	0	0	0	0	0	0	0	0	0	0	0	0	0	0
0	0	0	0	0	0	0	0	0	0	0	0	0	0	0	0	0	0	0	0	0	0	0	0	0	0	0	0	0	0	0
0	0	0	0	0	0	0	0	0	0	0	0	0	0	0	0	0	0	0	0	0	0	0	0	0	0	0	0	0	0	0
0	0	0	0	0	0	0	0	0	0	0	0	0	0	0	0	0	0	0	0	0	0	0	0	0	0	0	0	0	0	0
0	0	0	0	0	0	0	0	0	0	0	0	0	0	0	0	0	0	0	0	0	0	0	0	0	0	0	0	0	0	0
0	0	0	0	0	0	0	0	0	0	0	0	0	0	0	0	0	0	0	0	0	0	0	0	0	0	0	0	0	0	0
0	0	0	0	0	0	0	0	0	0	0	0	0	0	0	0	0	0	0	0	0	0	0	0	0	0	0	0	0	0	0
0	0	0	0	0	0	0	0	0	0	0	0	0	0	0	0	0	0	0	0	0	0	0	0	0	0	0	0	0	0	0
0	0	0	0	0	0	0	0	0	0	0	0	0	0	0	0	0	0	0	0	0	0	0	0	0	0	0	0	0	0	0
0	0	0	0	0	0	0	0	0	0	0	0	0	0	0	0	0	0	0	0	0	0	0	0	0	0	0	0	0	0	0
0	0	0	0	0	0	0	0	0	0	0	0	0	0	0	0	0	0	0	0	0	0	0	0	0	0	0	0	0	0	0
0	0	0	0	0	0	0	0	0	0	0	0	0	0	0	0	0	0	0	0	0	0	0	0	0	0	0	0	0	0	0
0	0	0	0	0	0	0	0	0	0	0	0	0	0	0	0	0	0	0	0	0	0	0	0	0	0	0	0	0	0	0
0	0	0	0	0	0	0	0	0	0	0	0	0	0	0	0	0	0	0	0	0	0	0	0	0	0	0	0	0	0	0
0	0	0	0	0	0	0	0	0	0	0	0	0	0	0	0	0	0	0	0	0	0	0	0	0	0	0	0	0	0	0
0	0	0	0	0	0	0	0	0	0	0	0	0	0	0	0	0	0	0	0	0	0	0	0	0	0	0	0	0	0	0
0	0	0	0	0	0	0	0	0	0	0	0	0	0	0	0	0	0	0	0	0	0	0	0	0	0	0	0	0	0	0
0	0	0	0	0	0	0	0	0	0	0	0	0	0	0	0	0	0	0	0	0	0	0	0	0	0	0	0	0	0	0
0	0	0	0	0	0	0	0	0	0	0	0	0	0	0	0	0	0	0	0	0	0	0	0	0	0	0	0	0	0	0
0	0	0	0	0	0	0	0	0	0	0	0	0	0	0	0	0	0	0	0	0	0	0	0	0	0	0	0	0	0	0
0	0	0	0	0	0	0	0	0	0	0	0	0	0	0	0	0	0	0	0	0	0	0	0	0	0	0	0	0	0	0
0	0	0	0	0	0	0	0	0	0	0	0	0	0	0	0	0	0	0	0	0	0	0	0	0	0	0	0	0	0	0
0	0	0	0	0	0	0	0	0	0	0	0	0	0	0	0	0	0	0	0	0	0	0	0	0	0	0	0	0	0	0
0	0	0	0	0	0	0	0	0	0	0	0	0	0	0	0	0	0	0	0	0	0	0	0	0	0	0	0	0	0	0
0	0	0	0	0	0	0	0	0	0	0	0	0	0	0	0	0	0	0	0	0	0	0	0	0	0	0	0	0	0	0
0	0	0	0	0	0	0	0	0	0	0	0	0	0	0	0	0	0	0	0	0	0	0	0	0	0	0	0	0	0	0
0	0	0	0	0	0	0	0	0	0	0	0	0	0	0	0	0	0	0	0	0	0	0	0	0	0	0	0	0	0	0
0	0	0	0	0	0	0	0	0	0	0	0	0	0	0	0	0	0	0	0	0	0	0	0	0	0	0	0	0	0	0
0	0	0	0	0	0	0	0	0	0	0	0	0	0	0	0	0	0	0	0	0	0	0	0	0	0	0	0	0	0	0
0	0	0	0	0	0	0	0	0	0	0	0	0	0	0	0	0	0	0	0	0	0	0	0	0	0	0	0	0	0	0
0	0	0	0	0	0	0	0	0	0	0	0	0	0	0	0	0	0	0	0	0	0	0	0	0	0	0	0	0	0	0
0	0	0	0	0	0	0	0	0	0	0	0	0	0	0	0	0	0	0	0	0	0	0	0	0	0	0	0	0	0	0
0	0	0	0	0	0	0	0	0	0	0	0	0	0	0	0	0	0	0	0	0	0	0	0	0	0	0	0	0	0	0
0	0	0	0	0	0	0	0	0	0	0	0	0	0	0	0	0	0	0	0	0	0	0	0	0	0	0	0	0	0	0
0	0	0	0	0	0	0	0	0	0	0	0	0	0	0	0	0	0	0	0	0	0	0	0	0	0	0	0	0	0	0
0	0	0	0	0	0	0	0	0	0	0	0	0	0	0	0	0	0	0	0	0	0	0	0	0	0	0	0	0	0	0
0	0	0	0	0	0	0	0	0	0	0	0	0	0	0	0	0	0	0	0	0	0	0	0	0	0	0	0	0	0	0
0	0	0	0	0	0	0	0	0	0	0	0	0	0	0	0	0	0	0	0	0	0	0	0	0	0	0	0	0	0	0
0	0	0	0	0	0	0	0	0	0	0	0	0	0	0	0	0	0	0	0	0	0	0	0	0	0	0	0	0	0	0
0	0	0	0	0	0	0	0	0	0	0	0	0	0	0	0	0	0	0	0	0	0	0	0	0	0	0	0	0	0	0
0	0	0	0	0	0	0	0	0	0	0	0	0	0	0	0	0	0	0	0	0	0	0	0	0	0	0	0	0	0	0
0	0	0	0	0	0	0	0	0	0	0	0	0	0	0	0	0	0	0	0	0	0	0	0	0	0	0	0	0	0	0
0	0	0	0	0	0	0	0	0	0	0	0	0	0	0	0	0	0	0	0	0	0	0	0	0	0	0	0	0	0	0
0	0	0	0	0	0	0	0	0	0	0	0	0	0	0	0	0	0	0	0	0	0	0	0	0	0	0	0	0	0	0
0	0	0	0	0	0	0	0	0	0	0	0	0	0	0	0	0	0	0	0	0	0	0	0	0	0	0	0	0	0	0
0	0	0	0	0	0	0	0	0	0	0	0	0	0	0	0	0	0	0	0	0	0	0	0	0	0	0	0	0	0	0
0	0	0	0	0	0	0	0	0	0	0	0	0	0	0	0	0	0	0	0	0	0	0	0	0	0	0	0	0	0	0
0	0	0	0	0	0	0	0	0	0	0	0	0	0	0	0	0	0	0	0	0	0	0	0	0	0	0	0	0	0	0
0	0	0	0	0	0	0	0	0	0	0	0	0	0	0	0	0	0	0	0	0	0	0	0	0	0	0	0	0	0	0
0	0	0	0	0	0	0	0	0	0	0	0	0	0	0	0	0	0	0	0	0	0	0	0	0	0	0	0	0	0	0
0	0	0	0	0	0	0	0	0	0	0	0	0	0	0	0	0	0	0	0	0	0	0	0	0	0	0	0	0	0	0
0	0	0	0	0	0	0	0	0	0	0	0	0	0	0	0	0	0	0	0	0	0	0	0	0	0	0	0	0	0	0
0	0	0	0	0	0	0	0	0	0	0	0	0	0	0	0	0	0	0	0	0	0	0	0	0	0	0	0	0	0	0
0	0	0	0	0	0	0	0	0	0	0	0	0	0	0	0	0	0	0	0	0	0	0	0	0	0	0	0	0	0	0
0	0	0	0	0	0	0	0	0	0	0	0	0	0	0	0	0	0	0	0	0	0	0	0	0	0	0	0	0	0	0
0	0	0	0	0	0	0	0	0	0	0	0	0	0	0	0	0	0	0	0	0	0	0	0	0	0	0	0	0	0	0
0	0	0	0	0	0	0	0	0	0	0	0	0	0	0	0	0	0	0	0	0	0	0	0	0	0	0	0	0	0	0
0	0	0	0	0	0	0	0	0	0	0	0	0	0	0	0	0	0	0	0	0	0	0	0	0	0	0	0	0	0	0
0	0	0	0	0	0	0	0	0	0	0	0	0	0	0	0	0	0	0	0	0	0	0	0	0	0	0	0	0	0	0
0	0	0	0	0	0	0	0	0	0	0	0	0	0	0	0	0	0	0	0	0	0	0	0	0	0	0	0	0	0	0
0	0	0	0	0	0	0	0	0	0	0	0	0	0	0	0	0	0	0	0	0	0	0	0	0	0	0	0	0	0	0
0	0	0	0	0	0	0	0	0	0	0	0	0	0	0	0	0	0	0	0	0	0	0	0	0	0	0	0	0	0	0
0	0	0	0	0	0	0	0	0	0	0	0	0	0	0	0	0	0	0	0	0	0	0	0	0	0	0	0	0	0	0
0	0	0	0	0	0	0	0	0	0	0	0	0	0	0	0	0	0	0	0	0	0	0	0	0	0	0	0	0	0	0
0	0	0	0	0	0	0	0	0	0	0	0	0	0	0	0	0	0	0	0	0	0	0	0	0	0	0	0	0	0	0
0	0	0	0	0	0	0	0	0	0	0	0	0	0	0	0	0	0	0	0	0	0	0	0	0	0	0	0	0	0	0
0	0	0	0	0	0	0	0	0	0	0	0	0	0	0	0	0	0	0	0	0	0	0	0	0	0	0	0	0	0	0
0	0	0	0	0	0	0	0	0	0	0	0	0	0	0	0	0	0	0	0	0	0	0	0	0	0	0	0	0	0	0
0	0	0	0	0	0	0	0	0	0	0	0	0	0	0	0	0	0	0	0	0	0	0	0	0	0	0	0	0	0	0
0	0	0	0	0	0	0	0	0	0	0	0	0	0	0	0	0	0	0	0	0	0	0	0	0	0	0	0	0	0	0
0	0	0	0	0	0	0	0	0	0	0	0	0	0	0	0	0	0	0	0	0	0	0	0	0	0	0	0	0	0	0
0	0	0	0	0	0	0	0	0	0	0	0	0	0	0	0	0	0	0	0	0	0	0	0	0	0	0	0	0	0	0
0	0	0	0	0	0	0	0	0	0	0	0	0	0	0	0	0	0	0	0	0	0	0	0	0	0	0	0	0	0	0
0	0	0	0	0	0	0	0	0	0	0	0	0	0	0	0	0	0	0	0	0	0	0	0	0	0	0	0	0	0	0
0	0	0	0	0	0	0	0	0	0	0	0	0	0	0	0	0	0	0	0	0	0	0	0	0	0	0	0	0	0	0
0	0	0	0	0	0	0	0	0	0	0	0	0	0	0	0	0	0	0	0	0	0	0	0	0	0	0	0	0	0	0
0	0	0	0	0	0	0	0	0	0	0	0	0	0	0	0	0	0	0	0	0	0	0	0	0	0	0	0	0	0	0
0	0	0	0	0	0	0	0	0	0	0	0	0	0	0	0	0	0	0	0	0	0	0	0	0	0	0	0	0	0	0
0	0	0	0	0	0	0	0	0	0	0	0	0	0	0	0	0	0	0	0	0	0	0	0	0	0	0	0	0	0	0
0	0	0	0	0	0	0	0	0	0	0	0	0	0	0	0	0	0	0	0	0	0	0	0	0	0	0	0	0	0	0
0	0	0	0	0	0	0	0	0	0	0	0	0	0	0	0	0	0	0	0	0	0	0	0	0	0	0	0	0	0	0
0	0	0	0	0	0	0	0	0	0	0	0	0	0	0	0	0	0	0	0	0	0	0	0	0	0	0	0	0	0	0
0	0	0	0	0	0	0	0	0	0	0	0	0	0	0	0	0	0	0	0	0	0	0	0	0	0	0	0	0	0	0
0	0	0	0	0	0	0	0	0	0	0	0	0	0	0	0	0	0	0	0	0	0	0	0	0	0	0	0	0	0	0
0	0	0	0	0	0	0	0	0	0	0	0	0	0	0	0	0	0	0	0	0	0	0	0	0	0	0	0	0	0	0
0	0	0	0	0	0	0	0	0	0	0	0	0	0	0	0	0	0	0	0	0	0	0	0	0	0	0	0	0	0	0
0	0	0	0	0	0	0	0	0	0	0	0	0	0	0	0	0	0	0	0	0	0	0	0	0	0	0	0	0	0	0
0	0	0	0	0	0	0	0	0	0	0	0	0	0	0	0	0	0	0	0	0	0	0	0	0	0	0	0	0	0	0
0	0	0	0	0	0	0	0	0	0	0	0	0	0	0	0	0	0	0	0	0	0	0	0	0	0	0	0	0	0	0
0	0	0	0	0	0	0	0	0	0	0	0	0	0	0	0	0	0	0	0	0	0	0	0	0	0	0	0	0	0	0
0	0	0	0	0	0	0	0	0	0	0	0	0	0	0	0	0	0	0	0	0	0	0	0	0	0	0	0	0	0	0
0	0	0	0	0	0	0	0	0	0	0	0	0	0	0	0	0	0	0	0	0	0	0	0	0	0	0	0	0	0	0
0	0	0	0	0	0	0	0	0	0	0	0	0	0	0	0	0	0	0	0	0	0	0	0	0	0	0	0	0	0	0
0	0	0	0	0	0	0	0	0	0	0	0	0	0	0	0	0	0	0	0	0	0	0	0	0	0	0	0	0	0	0
0	0	0	0	0	0	0	0	0	0	0	0	0	0	0	0	0	0	0	0	0	0	0	0	0	0	0	0	0	0	0
0	0	0	0	0	0	0	0	0	0	0	0	0	0	0	0	0	0	0	0	0	0	0	0	0	0	0	0	0	0	0
0	0	0	0	0	0	0	0	0	0	0	0	0	0	0	0	0	0	0	0	0	0	0	0	0	0	0	0	0	0	0
0	0	0	0	0	0	0	0	0	0	0	0	0	0	0	0	0	0	0	0	0	0	0	0	0	0	0	0	0	0	0
0	0	0	0	0	0	0	0	0	0	0	0	0	0	0	0	0	0	0	0	0	0	0	0	0	0	0	0	0	0	0
0	0	0	0	0	0	0	0	0	0	0	0	0	0	0	0	0	0	0	0	0	0	0	0	0	0	0	0	0	0	0
0	0	0	0	0	0	0	0	0	0	0	0	0	0	0	0	0	0	0	0	0	0	0	0	0	0	0	0	0	0	0
0	0	0	0	0	0	0	0	0	0	0	0	0	0	0	0	0	0	0	0	0	0	0	0	0	0	0	0	0	0	0
0	0	0	0	0	0	0	0	0	0	0	0	0	0	0	0	0	0	0	0	0	0	0	0	0	0	0	0	0	0	0
0	0	0	0	0	0	0	0	0	0	0	0	0	0	0	0	0	0	0	0	0	0	0	0	0	0	0	0	0	0	0
0	0	0	0	0	0	0	0	0	0	0	0	0	0	0	0	0	0	0	0	0	0	0	0	0	0	0	0	0	0	0
0	0	0	0	0	0	0	0	0	0	0	0	0	0	0	0	0	0	0	0	0	0	0	0	0	0	0	0	0	0	0
0	0	0	0	0	0	0	0	0	0	0	0	0	0	0	0	0	0	0	0	0	0	0	0	0	0	0	0	0	0	0
0	0	0	0	0	0	0	0	0	0	0	0	0	0	0	0	0	0	0	0	0	0	0	0	0	0	0	0	0	0	0
0	0	0	0	0	0	0	0	0	0	0	0	0	0	0	0	0	0	0	0	0	0	0	0	0	0	0	0	0	0	0
0	0	0	0	0	0	0	0	0	0	0	0	0	0	0	0	0	0	0	0	0	0	0	0	0	0	0	0	0	0	0
0	0	0	0	0	0	0	0	0	0	0	0	0	0	0	0	0	0	0	0	0	0	0	0	0	0	0	0	0	0	0
0	0	0	0	0	0	0	0	0	0	0	0	0	0	0	0	0	0	0	0	0	0	0	0	0	0	0	0	0	0	0
0	0	0	0	0	0	0	0	0	0	0	0	0	0	0	0	0	0	0	0	0	0	0	0	0	0	0	0	0	0	0
0	0	0	0	0	0	0	0	0	0	0	0	0	0	0	0	0	0	0	0	0	0	0	0	0	0	0	0	0	0	0
0	0	0	0	0	0	0	0	0	0	0	0	0	0	0	0	0	0	0	0	0	0	0	0	0	0	0	0	0	0	0
0	0	0	0	0	0	0	0	0	0	0	0	0	0	0	0	0	0	0	0	0	0	0	0	0	0	0	0	0	0	0
0	0	0	0	0	0	0	0	0	0	0	0	0	0	0	0	0	0	0	0	0	0	0	0	0	0	0	0	0	0	0
0	0	0	0	0	0	0	0	0	0	0	0	0	0	0	0	0	0	0	0	0	0	0	0	0	0	0	0	0	0	0
0	0	0	0	0	0	0	0	0	0	0	0	0	0	0	0	0	0	0	0	0	0	0	0	0	0	0	0	0	0	0
0	0	0	0	0	0	0	0	0	0	0	0	0	0	0	0	0	0	0	0	0	0	0	0	0	0	0	0	0	0	0
0	0	0	0	0	0	0	0	0	0	0	0	0	0	0	0	0	0	0	0	0	0	0	0	0	0	0	0	0	0	0
0	0	0	0	0	0	0	0	0	0	0	0	0	0	0	0	0	0	0	0	0	0	0	0	0	0	0	0	0	0	0
0	0	0	0	0	0	0	0	0	0	0	0	0	0	0	0	0	0	0	0	0	0	0	0	0	0	0	0	0	0	0
0	0	0	0	0	0	0	0	0	0	0	0	0	0	0	0	0	0	0	0	0	0	0	0	0	0	0	0	0	0	0
0	0	0	0	0	0	0	0	0	0	0	0	0	0	0	0	0	0	0	0	0	0	0	0	0	0	0	0	0	0	0
0	0	0	0	0	0	0	0	0	0	0	0	0	0	0	0	0	0	0	0	0	0	0	0	0	0	0	0	0	0	0
0	0	0	0	0	0	0	0	0	0	0	0	0	0	0	0	0	0	0	0	0	0	0	0	0	0	0	0	0	0	0
0	0	0	0	0	0	0	0	0	0	0	0	0	0	0	0	0	0	0	0	0	0	0	0	0	0	0	0	0	0	0
0	0	0	0	0	0	0	0	0	0	0	0	0	0	0	0	0	0	0	0	0	0	0	0	0	0	0	0	0	0	0
0	0	0	0	0	0	0	0	0	0	0	0	0	0	0	0	0	0	0	0	0	0	0	0	0	0	0	0	0	0	0
0	0	0	0	0	0	0	0	0	0	0	0	0	0	0	0	0	0	0	0	0	0	0	0	0	0	0	0	0	0	0
0	0	0	0	0	0	0	0	0	0	0	0	0	0	0	0	0	0	0	0	0	0	0	0	0	0	0	0	0	0	0
0	0	0	0	0	0	0	0	0	0	0	0	0	0	0	0	0	0	0	0	0	0	0	0	0	0	0	0	0	0	0
0	0	0	0	0	0	0	0	0	0	0	0	0	0	0	0	0	0	0	0	0	0	0	0	0	0	0	0	0	0	0
0	0	0	0	0	0	0	0	0	0	0	0	0	0	0	0	0	0	0	0	0	0	0	0	0	0	0	0	0	0	0
0	0	0	0	0	0	0	0	0	0	0	0	0	0	0	0	0	0	0	0	0	0	0	0	0	0	0	0	0	0	0
0	0	0	0	0	0	0	0	0	0	0	0	0	0	0	0	0	0	0	0	0	0	0	0	0	0	0	0	0	0	0
0	0	0	0	0	0	0	0	0	0	0	0	0	0	0	0	0	0	0	0	0	0	0	0	0	0	0	0	0	0	0
0	0	0	0	0	0	0	0	0	0	0	0	0	0	0	0	0	0	0	0	0	0	0	0	0	0	0	0	0	0	0
0	0	0	0	0	0	0	0	0	0	0	0	0	0	0	0	0	0	0	0	0	0	0	0	0	0	0	0	0	0	0
0	0	0	0	0	0	0	0	0	0	0	0	0	0	0	0	0	0	0	0	0	0	0	0	0	0	0	0	0	0	0
0	0	0	0	0	0	0	0	0	0	0	0	0	0	0	0	0	0	0	0	0	0	0	0	0	0	0	0	0	0	0
0	0	0	0	0	0	0	0	0	0	0	0	0	0	0	0	0	0	0	0	0	0	0	0	0	0	0	0	0	0	0
0	0	0	0	0	0	0	0	0	0	0	0	0	0	0	0	0	0	0	0	0	0	0	0	0	0	0	0	0	0	0
0	0	0	0	0	0	0	0	0	0	0	0	0	0	0	0	0	0	0	0	0	0	0	0	0	0	0	0	0	0	0
0	0	0	0	0	0	0	0	0	0	0	0	0	0	0	0	0	0	0	0	0	0	0	0	0	0	0	0	0	0	0
0	0	0	0	0	0	0	0	0	0	0	0	0	0	0	0	0	0	0	0	0	0	0	0	0	0	0	0	0	0	0
0	0	0	0	0	0	0	0	0	0	0	0	0	0	0	0	0	0	0	0	0	0	0	0	0	0	0	0	0	0	0
0	0	0	0	0	0	0	0	0	0	0	0	0	0	0	0	0	0	0	0	0	0	0	0	0	0	0	0	0	0	0
0	0	0	0	0	0	0	0	0	0	0	0	0	0	0	0	0	0	0	0	0	0	0	0	0	0	0	0	0	0	0
0	0	0	0	0	0	0	0	0	0	0	0	0	0	0	0	0	0	0	0	0	0	0	0	0	0	0	0	0	0	0
0	0	0	0	0	0	0	0	0	0	0	0	0	0	0	0	0	0	0	0	0	0	0	0	0	0	0	0	0	0	0
0	0	0	0	0	0	0	0	0	0	0	0	0	0	0	0	0	0	0	0	0	0	0	0	0	0	0	0	0	0	0
0	0	0	0	0	0	0	0	0	0	0	0	0	0	0	0	0	0	0	0	0	0	0	0	0	0	0	0	0	0	0
0	0	0	0	0	0	0	0	0	0	0	0	0	0	0	0	0	0	0	0	0	0	0	0	0	0	0	0	0	0	0
0	0	0	0	0	0	0	0	0	0	0	0	0	0	0	0	0	0	0	0	0	0	0	0	0	0	0	0	0	0	0
0	0	0	0	0	0	0	0	0	0	0	0	0	0	0	0	0	0	0	0	0	0	0	0	0	0	0	0	0	0	0
0	0	0	0	0	0	0	0	0	0	0	0	0	0	0	0	0	0	0	0	0	0	0	0	0	0	0	0	0	0	0
0	0	0	0	0	0	0	0	0	0	0	0	0	0	0	0	0	0	0	0	0	0	0	0	0	0	0	0	0	0	0
0	0	0	0	0	0	0	0	0	0	0	0	0	0	0	0	0	0	0	0	0	0	0	0	0	0	0	0	0	0	0
0	0	0	0	0	0	0	0	0	0	0	0	0	0	0	0	0	0	0	0	0	0	0	0	0	0	0	0	0	0	0
0	0	0	0	0	0	0	0	0	0	0	0	0	0	0	0	0	0	0	0	0	0	0	0	0	0	0	0	0	0	0
0	0	0	0	0	0	0	0	0	0	0	0	0	0	0	0	0	0	0	0	0	0	0	0	0	0	0	0	0	0	0
0	0	0	0	0	0	0	0	0	0	0	0	0	0	0	0	0	0	0	0	0	0	0	0	0	0	0	0	0	0	0
0	0	0	0	0	0	0	0	0	0	0	0	0	0	0	0	0	0	0	0	0	0	0	0	0	0	0	0	0	0	0
0	0	0	0	0	0	0	0	0	0	0	0	0	0	0	0	0	0	0	0	0	0	0	0	0	0	0	0	0	0	0
0	0	0	0	0	0	0	0	0	0	0	0	0	0	0	0	0	0	0	0	0	0	0	0	0	0	0	0	0	0	0
0	0	0	0	0	0	0	0	0	0	0	0	0	0	0	0	0	0	0	0	0	0	0	0	0	0	0	0	0	0	0
0	0	0	0	0	0	0	0	0	0	0	0	0	0	0	0	0	0	0	0	0	0	0	0	0	0	0	0	0	0	0
0	0	0	0	0	0	0	0	0	0	0	0	0	0	0	0	0	0	0	0	0	0	0	0	0	0	0	0	0	0	0
0	0	0	0	0	0	0	0	0	0	0	0	0	0	0	0	0	0	0	0	0	0	0	0	0	0	0	0	0	0	0
0	0	0	0	0	0	0	0	0	0	0	0	0	0	0	0	0	0	0	0	0	0	0	0	0	0	0	0	0	0	0
0	0	0	0	0	0	0	0	0	0	0	0	0	0	0	0	0	0	0	0	0	0	0	0	0	0	0	0	0	0	0
0	0	0	0	0	0	0	0	0	0	0	0	0	0	0	0	0	0	0	0	0	0	0	0	0	0	0	0	0	0	0
0	0	0	0	0	0	0	0	0	0	0	0	0	0	0	0	0	0	0	0	0	0	0	0	0	0	0	0	0	0	0
0	0	0	0	0	0	0	0	0	0	0	0	0	0	0	0	0	0	0	0	0	0	0	0	0	0	0	0	0	0	0
0	0	0	0	0	0	0	0	0	0	0	0	0	0	0	0	0	0	0	0	0	0	0	0	0	0	0	0	0	0	0
0	0	0	0	0	0	0	0	0	0	0	0	0	0	0	0	0	0	0	0	0	0	0	0	0	0	0	0	0	0	0
0	0	0	0	0	0	0	0	0	0	0	0	0	0	0	0	0	0	0	0	0	0	0	0	0	0	0	0	0	0	0
0	0	0	0	0	0	0	0	0	0	0	0	0	0	0	0	0	0	0	0	0	0	0	0	0	0	0	0	0	0	0
0	0	0	0	0	0	0	0	0	0	0	0	0	0	0	0	0	0	0	0	0	0	0	0	0	0	0	0	0	0	0
0	0	0	0	0	0	0	0	0	0	0	0	0	0	0	0	0	0	0	0	0	0	0	0	0	0	0	0	0	0	0
0	0	0	0	0	0	0	0	0	0	0	0	0	0	0	0	0	0	0	0	0	0	0	0	0	0	0	0	0	0	0
0	0	0	0	0	0	0	0	0	0	0	0	0	0	0	0	0	0	0	0	0	0	0	0	0	0	0	0	0	0	0
0	0	0	0	0	0	0	0	0	0	0	0	0	0	0	0	0	0	0	0	0	0	0	0	0	0	0	0	0	0	0
0	0	0	0	0	0	0	0	0	0	0	0	0	0	0	0	0	0	0	0	0	0	0	0	0	0	0	0	0	0	0
0	0	0	0	0	0	0	0	0	0	0	0	0	0	0	0	0	0	0	0	0	0	0	0	0	0	0	0	0	0	0
0	0	0	0	0	0	0	0	0	0	0	0	0	0	0	0	0	0	0	0	0	0	0	0	0	0	0	0	0	0	0
0	0	0	0	0	0	0	0	0	0	0	0	0	0	0	0	0	0	0	0	0	0	0	0	0	0	0	0	0	0	0
0	0	0	0	0	0	0	0	0	0	0	0	0	0	0	0	0	0	0	0	0	0	0	0	0	0	0	0	0	0	0
0	0	0	0	0	0	0	0	0	0	0	0	0	0	0	0	0	0	0	0	0	0	0	0	0	0	0	0	0	0	0
0	0	0	0	0	0	0	0	0	0	0	0	0	0	0	0	0	0	0	0	0	0	0	0	0	0	0	0	0	0	0
0	0	0	0	0	0	0	0	0	0	0	0	0	0	0	0	0	0	0	0	0	0	0	0	0	0	0	0	0	0	0
0	0	0	0	0	0	0	0	0	0	0	0	0	0	0	0	0	0	0	0	0	0	0	0	0	0	0	0	0	0	0
0	0	0	0	0	0	0	0	0	0	0	0	0	0	0	0	0	0	0	0	0	0	0	0	0	0	0	0	0	0	0
0	0	0	0	0	0	0	0	0	0	0	0	0	0	0	0	0	0	0	0	0	0	0	0	0	0	0	0	0	0	0
0	0	0	0	0	0	0	0	0	0	0	0	0	0	0	0	0	0	0	0	0	0	0	0	0	0	0	0	0	0	0
0	0	0	0	0	0	0	0	0	0	0	0	0	0	0	0	0	0	0	0	0	0	0	0	0	0	0	0	0	0	0
0	0	0	0	0	0	0	0	0	0	0	0	0	0	0	0	0	0	0	0	0	0	0	0	0	0	0	0	0	0	0
0	0	0	0	0	0	0	0	0	0	0	0	0	0	0	0	0	0	0	0	0	0	0	0	0	0	0	0	0	0	0
0	0	0	0	0	0	0	0	0	0	0	0	0	0	0	0	0	0	0	0	0	0	0	0	0	0	0	0	0	0	0
0	0	0	0	0	0	0	0	0	0	0	0	0	0	0	0	0	0	0	0	0	0	0	0	0	0	0	0	0	0	0
0	0	0	0	0	0	0	0	0	0	0	0	0	0	0	0	0	0	0	0	0	0	0	0	0	0	0	0	0	0	0
0	0	0	0	0	0	0	0	0	0	0	0	0	0	0	0	0	0	0	0	0	0	0	0	0	0	0	0	0	0	0
0	0	0	0	0	0	0	0	0	0	0	0	0	0	0	0	0	0	0	0	0	0	0	0	0	0	0	0	0	0	0
0	0	0	0	0	0	0	0	0	0	0	0	0	0	0	0	0	0	0	0	0	0	0	0	0	0	0	0	0	0	0
0	0	0	0	0	0	0	0	0	0	0	0	0	0	0	0	0	0	0	0	0	0	0	0	0	0	0	0	0	0	0
0	0	0	0	0	0	0	0	0	0	0	0	0	0	0	0	0	0	0	0	0	0	0	0	0	0	0	0	0	0	0
0	0	0	0	0	0	0	0	0	0	0	0	0	0	0	0	0	0	0	0	0	0	0	0	0	0	0	0	0	0	0
0	0	0	0	0	0	0	0	0	0	0	0	0	0	0	0	0	0	0	0	0	0	0	0	0	0	0	0	0	0	0
0	0	0	0	0	0	0	0	0	0	0	0	0	0	0	0	0	0	0	0	0	0	0	0	0	0	0	0	0	0	0
0	0	0	0	0	0	0	0	0	0	0	0	0	0	0	0	0	0	0	0	0	0	0	0	0	0	0	0	0	0	0
0	0	0	0	0	0	0	0	0	0	0	0	0	0	0	0	0	0	0	0	0	0	0	0	0	0	0	0	0	0	0
0	0	0	0	0	0	0	0	0	0	0	0	0	0	0	0	0	0	0	0	0	0	0	0	0	0	0	0	0	0	0
0	0	0	0	0	0	0	0	0	0	0	0	0	0	0	0	0	0	0	0	0	0	0	0	0	0	0	0	0	0	0
0	0	0	0	0	0	0	0	0	0	0	0	0	0	0	0	0	0	0	0	0	0	0	0	0	0	0	0	0	0	0
0	0	0	0	0	0	0	0	0	0	0	0	0	0	0	0	0	0	0	0	0	0	0	0	0	0	0	0	0	0	0
0	0	0	0	0	0	0	0	0	0	0	0	0	0	0	0	0	0	0	0	0	0	0	0	0	0	0	0	0	0	0
0	0	0	0	0	0	0	0	0	0	0	0	0	0	0	0	0	0	0	0	0	0	0	0	0	0	0	0	0	0	0
0	0	0	0	0	0	0	0	0	0	0	0	0	0	0	0	0	0	0	0	0	0	0	0	0	0	0	0	0	0	0
0	0	0	0	0	0	0	0	0	0	0	0	0	0	0	0	0	0	0	0	0	0	0	0	0	0	0	0	0	0	0
0	0	0	0	0	0	0	0	0	0	0	0	0	0	0	0	0	0	0	0	0	0	0	0	0	0	0	0	0	0	0
0	0	0	0	0	0	0	0	0	0	0	0	0	0	0	0	0	0	0	0	0	0	0	0	0	0	0	0	0	0	0
0	0	0	0	0	0	0	0	0	0	0	0	0	0	0	0	0	0	0	0	0	0	0	0	0	0	0	0	0	0	0
0	0	0	0	0	0	0	0	0	0	0	0	0	0	0	0	0	0	0	0	0	0	0	0	0	0	0	0	0	0	0
0	0	0	0	0	0	0	0	0	0	0	0	0	0	0	0	0	0	0	0	0	0	0	0	0	0	0	0	0	0	0
0	0	0	0	0	0	0	0	0	0	0	0	0	0	0	0	0	0	0	0	0	0	0	0	0	0	0	0	0	0	0
0	0	0	0	0	0	0	0	0	0	0	0	0	0	0	0	0	0	0	0	0	0	0	0	0	0	0	0	0	0	0
0	0	0	0	0	0	0	0	0	0	0	0	0	0	0	0	0	0	0	0	0	0	0	0	0	0	0	0	0	0	0
0	0	0	0	0	0	0	0	0	0	0	0	0	0	0	0	0	0	0	0	0	0	0	0	0	0	0	0	0	0	0
0	0	0	0	0	0	0	0	0	0	0	0	0	0	0	0	0	0	0	0	0	0	0	0	0	0	0	0	0	0	0
0	0	0	0	0	0	0	0	0	0	0	0	0	0	0	0	0	0	0	0	0	0	0	0	0	0	0	0	0	0	0
0	0	0	0	0	0	0	0	0	0	0	0	0	0	0	0	0	0	0	0	0	0	0	0	0	0	0	0	0	0	0
0	0	0	0	0	0	0	0	0	0	0	0	0	0	0	0	0	0	0	0	0	0	0	0	0	0	0	0	0	0	0
0	0	0	0	0	0	0	0	0	0	0	0	0	0	0	0	0	0	0	0	0	0	0	0	0	0	0	0	0	0	0
0	0	0	0	0	0	0	0	0	0	0	0	0	0	0	0	0	0	0	0	0	0	0	0	0	0	0	0	0	0	0
0	0	0	0	0	0	0	0	0	0	0	0	0	0	0	0	0	0	0	0	0	0	0	0	0	0	0	0	0	0	0
0	0	0	0	0	0	0	0	0	0	0	0	0	0	0	0	0	0	0	0	0	0	0	0	0	0	0	0	0	0	0
0	0	0	0	0	0	0	0	0	0	0	0	0	0	0	0	0	0	0	0	0	0	0	0	0	0	0	0	0	0	0
0	0	0	0	0	0	0	0	0	0	0	0	0	0	0	0	0	0	0	0	0	0	0	0	0	0	0	0	0	0	0
0	0	0	0	0	0	0	0	0	0	0	0	0	0	0	0	0	0	0	0	0	0	0	0	0	0	0	0	0	0	0
0	0	0	0	0	0	0	0	0	0	0	0	0	0	0	0	0	0	0	0	0	0	0	0	0	0	0	0	0	0	0
0	0	0	0	0	0	0	0	0	0	0	0	0	0	0	0	0	0	0	0	0	0	0	0	0	0	0	0	0	0	0
0	0	0	0	0	0	0	0	0	0	0	0	0	0	0	0	0	0	0	0	0	0	0	0	0	0	0	0	0	0	0
0	0	0	0	0	0	0	0	0	0	0	0	0	0	0	0	0	0	0	0	0	0	0	0	0	0	0	0	0	0	0
0	0	0	0	0	0	0	0	0	0	0	0	0	0	0	0	0	0	0	0	0	0	0	0	0	0	0	0	0	0	0
0	0	0	0	0	0	0	0	0	0	0	0	0	0	0	0	0	0	0	0	0	0	0	0	0	0	0	0	0	0	0
0	0	0	0	0	0	0	0	0	0	0	0	0	0	0	0	0	0	0	0	0	0	0	0	0	0	0	0	0	0	0
0	0	0	0	0	0	0	0	0	0	0	0	0	0	0	0	0	0	0	0	0	0	0	0	0	0	0	0	0	0	0
0	0	0	0	0	0	0	0	0	0	0	0	0	0	0	0	0	0	0	0	0	0	0	0	0	0	0	0	0	0	0
0	0	0	0	0	0	0	0	0	0	0	0	0	0	0	0	0	0	0	0	0	0	0	0	0	0	0	0	0	0	0
0	0	0	0	0	0	0	0	0	0	0	0	0	0	0	0	0	0	0	0	0	0	0	0	0	0	0	0	0	0	0
0	0	0	0	0	0	0	0	0	0	0	0	0	0	0	0	0	0	0	0	0	0	0	0	0	0	0	0	0	0	0
0	0	0	0	0	0	0	0	0	0	0	0	0	0	0	0	0	0	0	0	0	0	0	0	0	0	0	0	0	0	0
0	0	0	0	0	0	0	0	0	0	0	0	0	0	0	0	0	0	0	0	0	0	0	0	0	0	0	0	0	0	0
0	0	0	0	0	0	0	0	0	0	0	0	0	0	0	0	0	0	0	0	0	0	0	0	0	0	0	0	0	0	0
0	0	0	0	0	0	0	0	0	0	0	0	0	0	0	0	0	0	0	0	0	0	0	0	0	0	0	0	0	0	0
0	0	0	0	0	0	0	0	0	0	0	0	0	0	0	0	0	0	0	0	0	0	0	0	0	0	0	0	0	0	0
0	0	0	0	0	0	0	0	0	0	0	0	0	0	0	0	0	0	0	0	0	0	0	0	0	0	0	0	0	0	0
0	0	0	0	0	0	0	0	0	0	0	0	0	0	0	0	0	0	0	0	0	0	0	0	0	0	0	0	0	0	0
0	0	0	0	0	0	0	0	0	0	0	0	0	0	0	0	0	0	0	0	0	0	0	0	0	0	0	0	0	0	0
0	0	0	0	0	0	0	0	0	0	0	0	0	0	0	0	0	0	0	0	0	0	0	0	0	0	0	0	0	0	0
0	0	0	0	0	0	0	0	0	0	0	0	0	0	0	0	0	0	0	0	0	0	0	0	0	0	0	0	0	0	0
0	0	0	0	0	0	0	0	0	0	0	0	0	0	0	0	0	0	0	0	0	0	0	0	0	0	0	0	0	0	0
0	0	0	0	0	0	0	0	0	0	0	0	0	0	0	0	0	0	0	0	0	0	0	0	0	0	0	0	0	0	0
0	0	0	0	0	0	0	0	0	0	0	0	0	0	0	0	0	0	0	0	0	0	0	0	0	0	0	0	0	0	0
0	0	0	0	0	0	0	0	0	0	0	0	0	0	0	0	0	0	0	0	0	0	0	0	0	0	0	0	0	0	0
0	0	0	0	0	0	0	0	0	0	0	0	0	0	0	0	0	0	0	0	0	0	0	0	0	0	0	0	0	0	0
0	0	0	0	0	0	0	0	0	0	0	0	0	0	0	0	0	0	0	0	0	0	0	0	0	0	0	0	0	0	0
0	0	0	0	0	0	0	0	0	0	0	0	0	0	0	0	0	0	0	0	0	0	0	0	0	0	0	0	0	0	0
0	0	0	0	0	0	0	0	0	0	0	0	0	0	0	0	0	0	0	0	0	0	0	0	0	0	0	0	0	0	0
0	0	0	0	0	0	0	0	0	0	0	0	0	0	0	0	0	0	0	0	0	0	0	0	0	0	0	0	0	0	0
0	0	0	0	0	0	0	0	0	0	0	0	0	0	0	0	0	0	0	0	0	0	0	0	0	0	0	0	0	0	0
0	0	0	0	0	0	0	0	0	0	0	0	0	0	0	0	0	0	0	0	0	0	0	0	0	0	0	0	0	0	0
0	0	0	0	0	0	0	0	0	0	0	0	0	0	0	0	0	0	0	0	0	0	0	0	0	0	0	0	0	0	0
0	0	0	0	0	0	0	0	0	0	0	0	0	0	0	0	0	0	0	0	0	0	0	0	0	0	0	0	0	0	0
0	0	0	0	0	0	0	0	0	0	0	0	0	0	0	0	0	0	0	0	0	0	0	0	0	0	0	0	0	0	0
0	0	0	0	0	0	0	0	0	0	0	0	0	0	0	0	0	0	0	0	0	0	0	0	0	0	0	0	0	0	0
0	0	0	0	0	0	0	0	0	0	0	0	0	0	0	0	0	0	0	0	0	0	0	0	0	0	0	0	0	0	0
0	0	0	0	0	0	0	0	0	0	0	0	0	0	0	0	0	0	0	0	0	0	0	0	0	0	0	0	0	0	0
0	0	0	0	0	0	0	0	0	0	0	0	0	0	0	0	0	0	0	0	0	0	0	0	0	0	0	0	0	0	0
0	0	0	0	0	0	0	0	0	0	0	0	0	0	0	0	0	0	0	0	0	0	0	0	0	0	0	0	0	0	0
0	0	0	0	0	0	0	0	0	0	0	0	0	0	0	0	0	0	0	0	0	0	0	0	0	0	0	0	0	0	0
0	0	0	0	0	0	0	0	0	0	0	0	0	0	0	0	0	0	0	0	0	0	0	0	0	0	0	0	0	0	0
0	0	0	0	0	0	0	0	0	0	0	0	0	0	0	0	0	0	0	0	0	0	0	0	0	0	0	0	0	0	0
0	0	0	0	0	0	0	0	0	0	0	0	0	0	0	0	0	0	0	0	0	0	0	0	0	0	0	0	0	0	0
0	0	0	0	0	0	0	0	0	0	0	0	0	0	0	0	0	0	0	0	0	0	0	0	0	0	0	0	0	0	0
0	0	0	0	0	0	0	0	0	0	0	0	0	0	0	0	0	0	0	0	0	0	0	0	0	0	0	0	0	0	0
0	0	0	0	0	0	0	0	0	0	0	0	0	0	0	0	0	0	0	0	0	0	0	0	0	0	0	0	0	0	0
0	0	0	0	0	0	0	0	0	0	0	0	0	0	0	0	0	0	0	0	0	0	0	0	0	0	0	0	0	0	0
0	0	0	0	0	0	0	0	0	0	0	0	0	0	0	0	0	0	0	0	0	0	0	0	0	0	0	0	0	0	0
0	0	0	0	0	0	0	0	0	0	0	0	0	0	0	0	0	0	0	0	0	0	0	0	0	0	0	0	0	0	0
0	0	0	0	0	0	0	0	0	0	0	0	0	0	0	0	0	0	0	0	0	0	0	0	0	0	0	0	0	0	0
0	0	0	0	0	0	0	0	0	0	0	0	0	0	0	0	0	0	0	0	0	0	0	0	0	0	0	0	0	0	0
0	0	0	0	0	0	0	0	0	0	0	0	0	0	0	0	0	0	0	0	0	0	0	0	0	0	0	0	0	0	0
0	0	0	0	0	0	0	0	0	0	0	0	0	0	0	0	0	0	0	0	0	0	0	0	0	0	0	0	0	0	0
0	0	0	0	0	0	0	0	0	0	0	0	0	0	0	0	0	0	0	0	0	0	0	0	0	0	0	0	0	0	0
0	0	0	0	0	0	0	0	0	0	0	0	0	0	0	0	0	0	0	0	0	0	0	0	0	0	0	0	0	0	0
0	0	0	0	0	0	0	0	0	0	0	0	0	0	0	0	0	0	0	0	0	0	0	0	0	0	0	0	0	0	0
0	0	0	0	0	0	0	0	0	0	0	0	0	0	0	0	0	0	0	0	0	0	0	0	0	0	0	0	0	0	0
0	0	0	0	0	0	0	0	0	0	0	0	0	0	0	0	0	0	0	0	0	0	0	0	0	0	0	0	0	0	0
0	0	0	0	0	0	0	0	0	0	0	0	0	0	0	0	0	0	0	0	0	0	0	0	0	0	0	0	0	0	0
0	0	0	0	0	0	0	0	0	0	0	0	0	0	0	0	0	0	0	0	0	0	0	0	0	0	0	0	0	0	0
0	0	0	0	0	0	0	0	0	0	0	0	0	0	0	0	0	0	0	0	0	0	0	0	0	0	0	0	0	0	0
0	0	0	0	0	0	0	0	0	0	0	0	0	0	0	0	0	0	0	0	0	0	0	0	0	0	0	0	0	0	0
0	0	0	0	0	0	0	0	0	0	0	0	0	0	0	0	0	0	0	0	0	0	0	0	0	0	0	0	0	0	0
0	0	0	0	0	0	0	0	0	0	0	0	0	0	0	0	0	0	0	0	0	0	0	0	0	0	0	0	0	0	0
0	0	0	0	0	0	0	0	0	0	0	0	0	0	0	0	0	0	0	0	0	0	0	0	0	0	0	0	0	0	0
0	0	0	0	0	0	0	0	0	0	0	0	0	0	0	0	0	0	0	0	0	0	0	0	0	0	0	0	0	0	0
0	0	0	0	0	0	0	0	0	0	0	0	0	0	0	0	0	0	0	0	0	0	0	0	0	0	0	0	0	0	0
0	0	0	0	0	0	0	0	0	0	0	0	0	0	0	0	0	0	0	0	0	0	0	0	0	0	0	0	0	0	0
0	0	0	0	0	0	0	0	0	0	0	0	0	0	0	0	0	0	0	0	0	0	0	0	0	0	0	0	0	0	0
0	0	0	0	0	0	0	0	0	0	0	0	0	0	0	0	0	0	0	0	0	0	0	0	0	0	0	0	0	0	0
0	0	0	0	0	0	0	0	0	0	0	0	0	0	0	0	0	0	0	0	0	0	0	0	0	0	0	0	0	0	0
0	0	0	0	0	0	0	0	0	0	0	0	0	0	0	0	0	0	0	0	0	0	0	0	0	0	0	0	0	0	0
0	0	0	0	0	0	0	0	0	0	0	0	0	0	0	0	0	0	0	0	0	0	0	0	0	0	0	0	0	0	0
0	0	0	0	0	0	0	0	0	0	0	0	0	0	0	0	0	0	0	0	0	0	0	0	0	0	0	0	0	0	0
0	0	0	0	0	0	0	0	0	0	0	0	0	0	0	0	0	0	0	0	0	0	0	0	0	0	0	0	0	0	0
0	0	0	0	0	0	0	0	0	0	0	0	0	0	0	0	0	0	0	0	0	0	0	0	0	0	0	0	0	0	0
0	0	0	0	0	0	0	0	0	0	0	0	0	0	0	0	0	0	0	0	0	0	0	0	0	0	0	0	0	0	0
0	0	0	0	0	0	0	0	0	0	0	0	0	0	0	0	0	0	0	0	0	0	0	0	0	0	0	0	0	0	0
0	0	0	0	0	0	0	0	0	0	0	0	0	0	0	0	0	0	0	0	0	0	0	0	0	0	0	0	0	0	0
0	0	0	0	0	0	0	0	0	0	0	0	0	0	0	0	0	0	0	0	0	0	0	0	0	0	0	0	0	0	0
0	0	0	0	0	0	0	0	0	0	0	0	0	0	0	0	0	0	0	0	0	0	0	0	0	0	0	0	0	0	0
0	0	0	0	0	0	0	0	0	0	0	0	0	0	0	0	0	0	0	0	0	0	0	0	0	0	0	0	0	0	0
0	0	0	0	0	0	0	0	0	0	0	0	0	0	0	0	0	0	0	0	0	0	0	0	0	0	0	0	0	0	0
0	0	0	0	0	0	0	0	0	0	0	0	0	0	0	0	0	0	0	0	0	0	0	0	0	0	0	0	0	0	0
0	0	0	0	0	0	0	0	0	0	0	0	0	0	0	0	0	0	0	0	0	0	0	0	0	0	0	0	0	0	0
0	0	0	0	0	0	0	0	0	0	0	0	0	0	0	0	0	0	0	0	0	0	0	0	0	0	0	0	0	0	0
0	0	0	0	0	0	0	0	0	0	0	0	0	0	0	0	0	0	0	0	0	0	0	0	0	0	0	0	0	0	0
0	0	0	0	0	0	0	0	0	0	0	0	0	0	0	0	0	0	0	0	0	0	0	0	0	0	0	0	0	0	0
0	0	0	0	0	0	0	0	0	0	0	0	0	0	0	0	0	0	0	0	0	0	0	0	0	0	0	0	0	0	0
0	0	0	0	0	0	0	0	0	0	0	0	0	0	0	0	0	0	0	0	0	0	0	0	0	0	0	0	0	0	0
0	0	0	0	0	0	0	0	0	0	0	0	0	0	0	0	0	0	0	0	0	0	0	0	0	0	0	0	0	0	0
0	0	0	0	0	0	0	0	0	0	0	0	0	0	0	0	0	0	0	0	0	0	0	0	0	0	0	0	0	0	0
0	0	0	0	0	0	0	0	0	0	0	0	0	0	0	0	0	0	0	0	0	0	0	0	0	0	0	0	0	0	0
0	0	0	0	0	0	0	0	0	0	0	0	0	0	0	0	0	0	0	0	0	0	0	0	0	0	0	0	0	0	0
0	0	0	0	0	0	0	0	0	0	0	0	0	0	0	0	0	0	0	0	0	0	0	0	0	0	0	0	0	0	0
0	0	0	0	0	0	0	0	0	0	0	0	0	0	0	0	0	0	0	0	0	0	0	0	0	0	0	0	0	0	0
0	0	0	0	0	0	0	0	0	0	0	0	0	0	0	0	0	0	0	0	0	0	0	0	0	0	0	0	0	0	0
0	0	0	0	0	0	0	0	0	0	0	0	0	0	0	0	0	0	0	0	0	0	0	0	0	0	0	0	0	0	0
0	0	0	0	0	0	0	0	0	0	0	0	0	0	0	0	0	0	0	0	0	0	0	0	0	0	0	0	0	0	0
0	0	0	0	0	0	0	0	0	0	0	0	0	0	0	0	0	0	0	0	0	0	0	0	0	0	0	0	0	0	0
0	0	0	0	0	0	0	0	0	0	0	0	0	0	0	0	0	0	0	0	0	0	0	0	0	0	0	0	0	0	0
0	0	0	0	0	0	0	0	0	0	0	0	0	0	0	0	0	0	0	0	0	0	0	0	0	0	0	0	0	0	0
0	0	0	0	0	0	0	0	0	0	0	0	0	0	0	0	0	0	0	0	0	0	0	0	0	0	0	0	0	0	0
0	0	0	0	0	0	0	0	0	0	0	0	0	0	0	0	0	0	0	0	0	0	0	0	0	0	0	0	0	0	0
0	0	0	0	0	0	0	0	0	0	0	0	0	0	0	0	0	0	0	0	0	0	0	0	0	0	0	0	0	0	0
0	0	0	0	0	0	0	0	0	0	0	0	0	0	0	0	0	0	0	0	0	0	0	0	0	0	0	0	0	0	0
0	0	0	0	0	0	0	0	0	0	0	0	0	0	0	0	0	0	0	0	0	0	0	0	0	0	0	0	0	0	0
0	0	0	0	0	0	0	0	0	0	0	0	0	0	0	0	0	0	0	0	0	0	0	0	0	0	0	0	0	0	0
0	0	0	0	0	0	0	0	0	0	0	0	0	0	0	0	0	0	0	0	0	0	0	0	0	0	0	0	0	0	0
0	0	0	0	0	0	0	0	0	0	0	0	0	0	0	0	0	0	0	0	0	0	0	0	0	0	0	0	0	0	0
0	0	0	0	0	0	0	0	0	0	0	0	0	0	0	0	0	0	0	0	0	0	0	0	0	0	0	0	0	0	0
0	0	0	0	0	0	0	0	0	0	0	0	0	0	0	0	0	0	0	0	0	0	0	0	0	0	0	0	0	0	0
0	0	0	0	0	0	0	0	0	0	0	0	0	0	0	0	0	0	0	0	0	0	0	0	0	0	0	0	0	0	0
0	0	0	0	0	0	0	0	0	0	0	0	0	0	0	0	0	0	0	0	0	0	0	0	0	0	0	0	0	0	0
0	0	0	0	0	0	0	0	0	0	0	0	0	0	0	0	0	0	0	0	0	0	0	0	0	0	0	0	0	0	0
0	0	0	0	0	0	0	0	0	0	0	0	0	0	0	0	0	0	0	0	0	0	0	0	0	0	0	0	0	0	0
0	0	0	0	0	0	0	0	0	0	0	0	0	0	0	0	0	0	0	0	0	0	0	0	0	0	0	0	0	0	0
0	0	0	0	0	0	0	0	0	0	0	0	0	0	0	0	0	0	0	0	0	0	0	0	0	0	0	0	0	0	0
0	0	0	0	0	0	0	0	0	0	0	0	0	0	0	0	0	0	0	0	0	0	0	0	0	0	0	0	0	0	0
0	0	0	0	0	0	0	0	0	0	0	0	0	0	0	0	0	0	0	0	0	0	0	0	0	0	0	0	0	0	0
0	0	0	0	0	0	0	0	0	0	0	0	0	0	0	0	0	0	0	0	0	0	0	0	0	0	0	0	0	0	0
0	0	0	0	0	0	0	0	0	0	0	0	0	0	0	0	0	0	0	0	0	0	0	0	0	0	0	0	0	0	0
0	0	0	0	0	0	0	0	0	0	0	0	0	0	0	0	0	0	0	0	0	0	0	0	0	0	0	0	0	0	0
0	0	0	0	0	0	0	0	0	0	0	0	0	0	0	0	0	0	0	0	0	0	0	0	0	0	0	0	0	0	0
0	0	0	0	0	0	0	0	0	0	0	0	0	0	0	0	0	0	0	0	0	0	0	0	0	0	0	0	0	0	0
0	0	0	0	0	0	0	0	0	0	0	0	0	0	0	0	0	0	0	0	0	0	0	0	0	0	0	0	0	0	0
0	0	0	0	0	0	0	0	0	0	0	0	0	0	0	0	0	0	0	0	0	0	0	0	0	0	0	0	0	0	0
0	0	0	0	0	0	0	0	0	0	0	0	0	0	0	0	0	0	0	0	0	0	0	0	0	0	0	0	0	0	0
0	0	0	0	0	0	0	0	0	0	0	0	0	0	0	0	0	0	0	0	0	0	0	0	0	0	0	0	0	0	0
0	0	0	0	0	0	0	0	0	0	0	0	0	0	0	0	0	0	0	0	0	0	0	0	0	0	0	0	0	0	0
0	0	0	0	0	0	0	0	0	0	0	0	0	0	0	0	0	0	0	0	0	0	0	0	0	0	0	0	0	0	0
0	0	0	0	0	0	0	0	0	0	0	0	0	0	0	0	0	0	0	0	0	0	0	0	0	0	0	0	0	0	0
0	0	0	0	0	0	0	0	0	0	0	0	0	0	0	0	0	0	0	0	0	0	0	0	0	0	0	0	0	0	0
0	0	0	0	0	0	0	0	0	0	0	0	0	0	0	0	0	0	0	0	0	0	0	0	0	0	0	0	0	0	0
0	0	0	0	0	0	0	0	0	0	0	0	0	0	0	0	0	0	0	0	0	0	0	0	0	0	0	0	0	0	0
0	0	0	0	0	0	0	0	0	0	0	0	0	0	0	0	0	0	0	0	0	0	0	0	0	0	0	0	0	0	0
0	0	0	0	0	0	0	0	0	0	0	0	0	0	0	0	0	0	0	0	0	0	0	0	0	0	0	0	0	0	0
0	0	0	0	0	0	0	0	0	0	0	0	0	0	0	0	0	0	0	0	0	0	0	0	0	0	0	0	0	0	0
0	0	0	0	0	0	0	0	0	0	0	0	0	0	0	0	0	0	0	0	0	0	0	0	0	0	0	0	0	0	0
0	0	0	0	0	0	0	0	0	0	0	0	0	0	0	0	0	0	0	0	0	0	0	0	0	0	0	0	0	0	0
0	0	0	0	0	0	0	0	0	0	0	0	0	0	0	0	0	0	0	0	0	0	0	0	0	0	0	0	0	0	0
0	0	0	0	0	0	0	0	0	0	0	0	0	0	0	0	0	0	0	0	0	0	0	0	0	0	0	0	0	0	0
0	0	0	0	0	0	0	0	0	0	0	0	0	0	0	0	0	0	0	0	0	0	0	0	0	0	0	0	0	0	0
0	0	0	0	0	0	0	0	0	0	0	0	0	0	0	0	0	0	0	0	0	0	0	0	0	0	0	0	0	0	0
0	0	0	0	0	0	0	0	0	0	0	0	0	0	0	0	0	0	0	0	0	0	0	0	0	0	0	0	0	0	0
0	0	0	0	0	0	0	0	0	0	0	0	0	0	0	0	0	0	0	0	0	0	0	0	0	0	0	0	0	0	0
0	0	0	0	0	0	0	0	0	0	0	0	0	0	0	0	0	0	0	0	0	0	0	0	0	0	0	0	0	0	0
0	0	0	0	0	0	0	0	0	0	0	0	0	0	0	0	0	0	0	0	0	0	0	0	0	0	0	0	0	0	0
0	0	0	0	0	0	0	0	0	0	0	0	0	0	0	0	0	0	0	0	0	0	0	0	0	0	0	0	0	0	0
0	0	0	0	0	0	0	0	0	0	0	0	0	0	0	0	0	0	0	0	0	0	0	0	0	0	0	0	0	0	0
0	0	0	0	0	0	0	0	0	0	0	0	0	0	0	0	0	0	0	0	0	0	0	0	0	0	0	0	0	0	0
0	0	0	0	0	0	0	0	0	0	0	0	0	0	0	0	0	0	0	0	0	0	0	0	0	0	0	0	0	0	0
0	0	0	0	0	0	0	0	0	0	0	0	0	0	0	0	0	0	0	0	0	0	0	0	0	0	0	0	0	0	0
0	0	0	0	0	0	0	0	0	0	0	0	0	0	0	0	0	0	0	0	0	0	0	0	0	0	0	0	0	0	0
0	0	0	0	0	0	0	0	0	0	0	0	0	0	0	0	0	0	0	0	0	0	0	0	0	0	0	0	0	0	0
0	0	0	0	0	0	0	0	0	0	0	0	0	0	0	0	0	0	0	0	0	0	0	0	0	0	0	0	0	0	0
0	0	0	0	0	0	0	0	0	0	0	0	0	0	0	0	0	0	0	0	0	0	0	0	0	0	0	0	0	0	0
0	0	0	0	0	0	0	0	0	0	0	0	0	0	0	0	0	0	0	0	0	0	0	0	0	0	0	0	0	0	0
0	0	0	0	0	0	0	0	0	0	0	0	0	0	0	0	0	0	0	0	0	0	0	0	0	0	0	0	0	0	0
0	0	0	0	0	0	0	0	0	0	0	0	0	0	0	0	0	0	0	0	0	0	0	0	0	0	0	0	0	0	0
0	0	0	0	0	0	0	0	0	0	0	0	0	0	0	0	0	0	0	0	0	0	0	0	0	0	0	0	0	0	0
0	0	0	0	0	0	0	0	0	0	0	0	0	0	0	0	0	0	0	0	0	0	0	0	0	0	0	0	0	0	0
0	0	0	0	0	0	0	0	0	0	0	0	0	0	0	0	0	0	0	0	0	0	0	0	0	0	0	0	0	0	0
0	0	0	0	0	0	0	0	0	0	0	0	0	0	0	0	0	0	0	0	0	0	0	0	0	0	0	0	0	0	0
0	0	0	0	0	0	0	0	0	0	0	0	0	0	0	0	0	0	0	0	0	0	0	0	0	0	0	0	0	0	0
0	0	0	0	0	0	0	0	0	0	0	0	0	0	0	0	0	0	0	0	0	0	0	0	0	0	0	0	0	0	0
0	0	0	0	0	0	0	0	0	0	0	0	0	0	0	0	0	0	0	0	0	0	0	0	0	0	0	0	0	0	0
0	0	0	0	0	0	0	0	0	0	0	0	0	0	0	0	0	0	0	0	0	0	0	0	0	0	0	0	0	0	0
0	0	0	0	0	0	0	0	0	0	0	0	0	0	0	0	0	0	0	0	0	0	0	0	0	0	0	0	0	0	0
0	0	0	0	0	0	0	0	0	0	0	0	0	0	0	0	0	0	0	0	0	0	0	0	0	0	0	0	0	0	0
0	0	0	0	0	0	0	0	0	0	0	0	0	0	0	0	0	0	0	0	0	0	0	0	0	0	0	0	0	0	0
0	0	0	0	0	0	0	0	0	0	0	0	0	0	0	0	0	0	0	0	0	0	0	0	0	0	0	0	0	0	0
0	0	0	0	0	0	0	0	0	0	0	0	0	0	0	0	0	0	0	0	0	0	0	0	0	0	0	0	0	0	0
0	0	0	0	0	0	0	0	0	0	0	0	0	0	0	0	0	0	0	0	0	0	0	0	0	0	0	0	0	0	0
0	0	0	0	0	0	0	0	0	0	0	0	0	0	0	0	0	0	0	0	0	0	0	0	0	0	0	0	0	0	0
0	0	0	0	0	0	0	0	0	0	0	0	0	0	0	0	0	0	0	0	0	0	0	0	0	0	0	0	0	0	0
0	0	0	0	0	0	0	0	0	0	0	0	0	0	0	0	0	0	0	0	0	0	0	0	0	0	0	0	0	0	0
0	0	0	0	0	0	0	0	0	0	0	0	0	0	0	0	0	0	0	0	0	0	0	0	0	0	0	0	0	0	0
0	0	0	0	0	0	0	0	0	0	0	0	0	0	0	0	0	0	0	0	0	0	0	0	0	0	0	0	0	0	0
0	0	0	0	0	0	0	0	0	0	0	0	0	0	0	0	0	0	0	0	0	0	0	0	0	0	0	0	0	0	0
0	0	0	0	0	0	0	0	0	0	0	0	0	0	0	0	0	0	0	0	0	0	0	0	0	0	0	0	0	0	0
0	0	0	0	0	0	0	0	0	0	0	0	0	0	0	0	0	0	0	0	0	0	0	0	0	0	0	0	0	0	0
0	0	0	0	0	0	0	0	0	0	0	0	0	0	0	0	0	0	0	0	0	0	0	0	0	0	0	0	0	0	0
0	0	0	0	0	0	0	0	0	0	0	0	0	0	0	0	0	0	0	0	0	0	0	0	0	0	0	0	0	0	0
0	0	0	0	0	0	0	0	0	0	0	0	0	0	0	0	0	0	0	0	0	0	0	0	0	0	0	0	0	0	0
0	0	0	0	0	0	0	0	0	0	0	0	0	0	0	0	0	0	0	0	0	0	0	0	0	0	0	0	0	0	0
0	0	0	0	0	0	0	0	0	0	0	0	0	0	0	0	0	0	0	0	0	0	0	0	0	0	0	0	0	0	0
0	0	0	0	0	0	0	0	0	0	0	0	0	0	0	0	0	0	0	0	0	0	0	0	0	0	0	0	0	0	0
0	0	0	0	0	0	0	0	0	0	0	0	0	0	0	0	0	0	0	0	0	0	0	0	0	0	0	0	0	0	0
0	0	0	0	0	0	0	0	0	0	0	0	0	0	0	0	0	0	0	0	0	0	0	0	0	0	0	0	0	0	0
0	0	0	0	0	0	0	0	0	0	0	0	0	0	0	0	0	0	0	0	0	0	0	0	0	0	0	0	0	0	0
0	0	0	0	0	0	0	0	0	0	0	0	0	0	0	0	0	0	0	0	0	0	0	0	0	0	0	0	0	0	0
0	0	0	0	0	0	0	0	0	0	0	0	0	0	0	0	0	0	0	0	0	0	0	0	0	0	0	0	0	0	0
0	0	0	0	0	0	0	0	0	0	0	0	0	0	0	0	0	0	0	0	0	0	0	0	0	0	0	0	0	0	0
0	0	0	0	0	0	0	0	0	0	0	0	0	0	0	0	0	0	0	0	0	0	0	0	0	0	0	0	0	0	0
0	0	0	0	0	0	0	0	0	0	0	0	0	0	0	0	0	0	0	0	0	0	0	0	0	0	0	0	0	0	0
0	0	0	0	0	0	0	0	0	0	0	0	0	0	0	0	0	0	0	0	0	0	0	0	0	0	0	0	0	0	0
0	0	0	0	0	0	0	0	0	0	0	0	0	0	0	0	0	0	0	0	0	0	0	0	0	0	0	0	0	0	0
0	0	0	0	0	0	0	0	0	0	0	0	0	0	0	0	0	0	0	0	0	0	0	0	0	0	0	0	0	0	0
0	0	0	0	0	0	0	0	0	0	0	0	0	0	0	0	0	0	0	0	0	0	0	0	0	0	0	0	0	0	0
0	0	0	0	0	0	0	0	0	0	0	0	0	0	0	0	0	0	0	0	0	0	0	0	0	0	0	0	0	0	0
0	0	0	0	0	0	0	0	0	0	0	0	0	0	0	0	0	0	0	0	0	0	0	0	0	0	0	0	0	0	0
0	0	0	0	0	0	0	0	0	0	0	0	0	0	0	0	0	0	0	0	0	0	0	0	0	0	0	0	0	0	0
0	0	0	0	0	0	0	0	0	0	0	0	0	0	0	0	0	0	0	0	0	0	0	0	0	0	0	0	0	0	0
0	0	0	0	0	0	0	0	0	0	0	0	0	0	0	0	0	0	0	0	0	0	0	0	0	0	0	0	0	0	0
0	0	0	0	0	0	0	0	0	0	0	0	0	0	0	0	0	0	0	0	0	0	0	0	0	0	0	0	0	0	0
0	0	0	0	0	0	0	0	0	0	0	0	0	0	0	0	0	0	0	0	0	0	0	0	0	0	0	0	0	0	0
0	0	0	0	0	0	0	0	0	0	0	0	0	0	0	0	0	0	0	0	0	0	0	0	0	0	0	0	0	0	0
0	0	0	0	0	0	0	0	0	0	0	0	0	0	0	0	0	0	0	0	0	0	0	0	0	0	0	0	0	0	0
0	0	0	0	0	0	0	0	0	0	0	0	0	0	0	0	0	0	0	0	0	0	0	0	0	0	0	0	0	0	0
0	0	0	0	0	0	0	0	0	0	0	0	0	0	0	0	0	0	0	0	0	0	0	0	0	0	0	0	0	0	0
0	0	0	0	0	0	0	0	0	0	0	0	0	0	0	0	0	0	0	0	0	0	0	0	0	0	0	0	0	0	0
0	0	0	0	0	0	0	0	0	0	0	0	0	0	0	0	0	0	0	0	0	0	0	0	0	0	0	0	0	0	0
0	0	0	0	0	0	0	0	0	0	0	0	0	0	0	0	0	0	0	0	0	0	0	0	0	0	0	0	0	0	0
0	0	0	0	0	0	0	0	0	0	0	0	0	0	0	0	0	0	0	0	0	0	0	0	0	0	0	0	0	0	0
0	0	0	0	0	0	0	0	0	0	0	0	0	0	0	0	0	0	0	0	0	0	0	0	0	0	0	0	0	0	0
0	0	0	0	0	0	0	0	0	0	0	0	0	0	0	0	0	0	0	0	0	0	0	0	0	0	0	0	0	0	0
0	0	0	0	0	0	0	0	0	0	0	0	0	0	0	0	0	0	0	0	0	0	0	0	0	0	0	0	0	0	0
0	0	0	0	0	0	0	0	0	0	0	0	0	0	0	0	0	0	0	0	0	0	0	0	0	0	0	0	0	0	0
0	0	0	0	0	0	0	0	0	0	0	0	0	0	0	0	0	0	0	0	0	0	0	0	0	0	0	0	0	0	0
0	0	0	0	0	0	0	0	0	0	0	0	0	0	0	0	0	0	0	0	0	0	0	0	0	0	0	0	0	0	0
0	0	0	0	0	0	0	0	0	0	0	0	0	0	0	0	0	0	0	0	0	0	0	0	0	0	0	0	0	0	0
0	0	0	0	0	0	0	0	0	0	0	0	0	0	0	0	0	0	0	0	0	0	0	0	0	0	0	0	0	0	0
0	0	0	0	0	0	0	0	0	0	0	0	0	0	0	0	0	0	0	0	0	0	0	0	0	0	0	0	0	0	0
0	0	0	0	0	0	0	0	0	0	0	0	0	0	0	0	0	0	0	0	0	0	0	0	0	0	0	0	0	0	0
0	0	0	0	0	0	0	0	0	0	0	0	0	0	0	0	0	0	0	0	0	0	0	0	0	0	0	0	0	0	0
0	0	0	0	0	0	0	0	0	0	0	0	0	0	0	0	0	0	0	0	0	0	0	0	0	0	0	0	0	0	0
0	0	0	0	0	0	0	0	0	0	0	0	0	0	0	0	0	0	0	0	0	0	0	0	0	0	0	0	0	0	0
0	0	0	0	0	0	0	0	0	0	0	0	0	0	0	0	0	0	0	0	0	0	0	0	0	0	0	0	0	0	0
0	0	0	0	0	0	0	0	0	0	0	0	0	0	0	0	0	0	0	0	0	0	0	0	0	0	0	0	0	0	0
0	0	0	0	0	0	0	0	0	0	0	0	0	0	0	0	0	0	0	0	0	0	0	0	0	0	0	0	0	0	0
0	0	0	0	0	0	0	0	0	0	0	0	0	0	0	0	0	0	0	0	0	0	0	0	0	0	0	0	0	0	0
0	0	0	0	0	0	0	0	0	0	0	0	0	0	0	0	0	0	0	0	0	0	0	0	0	0	0	0	0	0	0
0	0	0	0	0	0	0	0	0	0	0	0	0	0	0	0	0	0	0	0	0	0	0	0	0	0	0	0	0	0	0
0	0	0	0	0	0	0	0	0	0	0	0	0	0	0	0	0	0	0	0	0	0	0	0	0	0	0	0	0	0	0
0	0	0	0	0	0	0	0	0	0	0	0	0	0	0	0	0	0	0	0	0	0	0	0	0	0	0	0	0	0	0
0	0	0	0	0	0	0	0	0	0	0	0	0	0	0	0	0	0	0	0	0	0	0	0	0	0	0	0	0	0	0
0	0	0	0	0	0	0	0	0	0	0	0	0	0	0	0	0	0	0	0	0	0	0	0	0	0	0	0	0	0	0
0	0	0	0	0	0	0	0	0	0	0	0	0	0	0	0	0	0	0	0	0	0	0	0	0	0	0	0	0	0	0
0	0	0	0	0	0	0	0	0	0	0	0	0	0	0	0	0	0	0	0	0	0	0	0	0	0	0	0	0	0	0
0	0	0	0	0	0	0	0	0	0	0	0	0	0	0	0	0	0	0	0	0	0	0	0	0	0	0	0	0	0	0
0	0	0	0	0	0	0	0	0	0	0	0	0	0	0	0	0	0	0	0	0	0	0	0	0	0	0	0	0	0	0
0	0	0	0	0	0	0	0	0	0	0	0	0	0	0	0	0	0	0	0	0	0	0	0	0	0	0	0	0	0	0
0	0	0	0	0	0	0	0	0	0	0	0	0	0	0	0	0	0	0	0	0	0	0	0	0	0	0	0	0	0	0
0	0	0	0	0	0	0	0	0	0	0	0	0	0	0	0	0	0	0	0	0	0	0	0	0	0	0	0	0	0	0
0	0	0	0	0	0	0	0	0	0	0	0	0	0	0	0	0	0	0	0	0	0	0	0	0	0	0	0	0	0	0
0	0	0	0	0	0	0	0	0	0	0	0	0	0	0	0	0	0	0	0	0	0	0	0	0	0	0	0	0	0	0
0	0	0	0	0	0	0	0	0	0	0	0	0	0	0	0	0	0	0	0	0	0	0	0	0	0	0	0	0	0	0
0	0	0	0	0	0	0	0	0	0	0	0	0	0	0	0	0	0	0	0	0	0	0	0	0	0	0	0	0	0	0
0	0	0	0	0	0	0	0	0	0	0	0	0	0	0	0	0	0	0	0	0	0	0	0	0	0	0	0	0	0	0
0	0	0	0	0	0	0	0	0	0	0	0	0	0	0	0	0	0	0	0	0	0	0	0	0	0	0	0	0	0	0
0	0	0	0	0	0	0	0	0	0	0	0	0	0	0	0	0	0	0	0	0	0	0	0	0	0	0	0	0	0	0
0	0	0	0	0	0	0	0	0	0	0	0	0	0	0	0	0	0	0	0	0	0	0	0	0	0	0	0	0	0	0
0	0	0	0	0	0	0	0	0	0	0	0	0	0	0	0	0	0	0	0	0	0	0	0	0	0	0	0	0	0	0
0	0	0	0	0	0	0	0	0	0	0	0	0	0	0	0	0	0	0	0	0	0	0	0	0	0	0	0	0	0	0
0	0	0	0	0	0	0	0	0	0	0	0	0	0	0	0	0	0	0	0	0	0	0	0	0	0	0	0	0	0	0
0	0	0	0	0	0	0	0	0	0	0	0	0	0	0	0	0	0	0	0	0	0	0	0	0	0	0	0	0	0	0
0	0	0	0	0	0	0	0	0	0	0	0	0	0	0	0	0	0	0	0	0	0	0	0	0	0	0	0	0	0	0
0	0	0	0	0	0	0	0	0	0	0	0	0	0	0	0	0	0	0	0	0	0	0	0	0	0	0	0	0	0	0
0	0	0	0	0	0	0	0	0	0	0	0	0	0	0	0	0	0	0	0	0	0	0	0	0	0	0	0	0	0	0
0	0	0	0	0	0	0	0	0	0	0	0	0	0	0	0	0	0	0	0	0	0	0	0	0	0	0	0	0	0	0
0	0	0	0	0	0	0	0	0	0	0	0	0	0	0	0	0	0	0	0	0	0	0	0	0	0	0	0	0	0	0
0	0	0	0	0	0	0	0	0	0	0	0	0	0	0	0	0	0	0	0	0	0	0	0	0	0	0	0	0	0	0
0	0	0	0	0	0	0	0	0	0	0	0	0	0	0	0	0	0	0	0	0	0	0	0	0	0	0	0	0	0	0
0	0	0	0	0	0	0	0	0	0	0	0	0	0	0	0	0	0	0	0	0	0	0	0	0	0	0	0	0	0	0
0	0	0	0	0	0	0	0	0	0	0	0	0	0	0	0	0	0	0	0	0	0	0	0	0	0	0	0	0	0	0
0	0	0	0	0	0	0	0	0	0	0	0	0	0	0	0	0	0	0	0	0	0	0	0	0	0	0	0	0	0	0
0	0	0	0	0	0	0	0	0	0	0	0	0	0	0	0	0	0	0	0	0	0	0	0	0	0	0	0	0	0	0
0	0	0	0	0	0	0	0	0	0	0	0	0	0	0	0	0	0	0	0	0	0	0	0	0	0	0	0	0	0	0
0	0	0	0	0	0	0	0	0	0	0	0	0	0	0	0	0	0	0	0	0	0	0	0	0	0	0	0	0	0	0
0	0	0	0	0	0	0	0	0	0	0	0	0	0	0	0	0	0	0	0	0	0	0	0	0	0	0	0	0	0	0
0	0	0	0	0	0	0	0	0	0	0	0	0	0	0	0	0	0	0	0	0	0	0	0	0	0	0	0	0	0	0
0	0	0	0	0	0	0	0	0	0	0	0	0	0	0	0	0	0	0	0	0	0	0	0	0	0	0	0	0	0	0
0	0	0	0	0	0	0	0	0	0	0	0	0	0	0	0	0	0	0	0	0	0	0	0	0	0	0	0	0	0	0
0	0	0	0	0	0	0	0	0	0	0	0	0	0	0	0	0	0	0	0	0	0	0	0	0	0	0	0	0	0	0
0	0	0	0	0	0	0	0	0	0	0	0	0	0	0	0	0	0	0	0	0	0	0	0	0	0	0	0	0	0	0
0	0	0	0	0	0	0	0	0	0	0	0	0	0	0	0	0	0	0	0	0	0	0	0	0	0	0	0	0	0	0
0	0	0	0	0	0	0	0	0	0	0	0	0	0	0	0	0	0	0	0	0	0	0	0	0	0	0	0	0	0	0
0	0	0	0	0	0	0	0	0	0	0	0	0	0	0	0	0	0	0	0	0	0	0	0	0	0	0	0	0	0	0
0	0	0	0	0	0	0	0	0	0	0	0	0	0	0	0	0	0	0	0	0	0	0	0	0	0	0	0	0	0	0
0	0	0	0	0	0	0	0	0	0	0	0	0	0	0	0	0	0	0	0	0	0	0	0	0	0	0	0	0	0	0
0	0	0	0	0	0	0	0	0	0	0	0	0	0	0	0	0	0	0	0	0	0	0	0	0	0	0	0	0	0	0
0	0	0	0	0	0	0	0	0	0	0	0	0	0	0	0	0	0	0	0	0	0	0	0	0	0	0	0	0	0	0
0	0	0	0	0	0	0	0	0	0	0	0	0	0	0	0	0	0	0	0	0	0	0	0	0	0	0	0	0	0	0
0	0	0	0	0	0	0	0	0	0	0	0	0	0	0	0	0	0	0	0	0	0	0	0	0	0	0	0	0	0	0
0	0	0	0	0	0	0	0	0	0	0	0	0	0	0	0	0	0	0	0	0	0	0	0	0	0	0	0	0	0	0
0	0	0	0	0	0	0	0	0	0	0	0	0	0	0	0	0	0	0	0	0	0	0	0	0	0	0	0	0	0	0
0	0	0	0	0	0	0	0	0	0	0	0	0	0	0	0	0	0	0	0	0	0	0	0	0	0	0	0	0	0	0
0	0	0	0	0	0	0	0	0	0	0	0	0	0	0	0	0	0	0	0	0	0	0	0	0	0	0	0	0	0	0
0	0	0	0	0	0	0	0	0	0	0	0	0	0	0	0	0	0	0	0	0	0	0	0	0	0	0	0	0	0	0
0	0	0	0	0	0	0	0	0	0	0	0	0	0	0	0	0	0	0	0	0	0	0	0	0	0	0	0	0	0	0
0	0	0	0	0	0	0	0	0	0	0	0	0	0	0	0	0	0	0	0	0	0	0	0	0	0	0	0	0	0	0
0	0	0	0	0	0	0	0	0	0	0	0	0	0	0	0	0	0	0	0	0	0	0	0	0	0	0	0	0	0	0
0	0	0	0	0	0	0	0	0	0	0	0	0	0	0	0	0	0	0	0	0	0	0	0	0	0	0	0	0	0	0
0	0	0	0	0	0	0	0	0	0	0	0	0	0	0	0	0	0	0	0	0	0	0	0	0	0	0	0	0	0	0
0	0	0	0	0	0	0	0	0	0	0	0	0	0	0	0	0	0	0	0	0	0	0	0	0	0	0	0	0	0	0
0	0	0	0	0	0	0	0	0	0	0	0	0	0	0	0	0	0	0	0	0	0	0	0	0	0	0	0	0	0	0
0	0	0	0	0	0	0	0	0	0	0	0	0	0	0	0	0	0	0	0	0	0	0	0	0	0	0	0	0	0	0
0	0	0	0	0	0	0	0	0	0	0	0	0	0	0	0	0	0	0	0	0	0	0	0	0	0	0	0	0	0	0
0	0	0	0	0	0	0	0	0	0	0	0	0	0	0	0	0	0	0	0	0	0	0	0	0	0	0	0	0	0	0
0	0	0	0	0	0	0	0	0	0	0	0	0	0	0	0	0	0	0	0	0	0	0	0	0	0	0	0	0	0	0
0	0	0	0	0	0	0	0	0	0	0	0	0	0	0	0	0	0	0	0	0	0	0	0	0	0	0	0	0	0	0
0	0	0	0	0	0	0	0	0	0	0	0	0	0	0	0	0	0	0	0	0	0	0	0	0	0	0	0	0	0	0
0	0	0	0	0	0	0	0	0	0	0	0	0	0	0	0	0	0	0	0	0	0	0	0	0	0	0	0	0	0	0
0	0	0	0	0	0	0	0	0	0	0	0	0	0	0	0	0	0	0	0	0	0	0	0	0	0	0	0	0	0	0
0	0	0	0	0	0	0	0	0	0	0	0	0	0	0	0	0	0	0	0	0	0	0	0	0	0	0	0	0	0	0
0	0	0	0	0	0	0	0	0	0	0	0	0	0	0	0	0	0	0	0	0	0	0	0	0	0	0	0	0	0	0
0	0	0	0	0	0	0	0	0	0	0	0	0	0	0	0	0	0	0	0	0	0	0	0	0	0	0	0	0	0	0
0	0	0	0	0	0	0	0	0	0	0	0	0	0	0	0	0	0	0	0	0	0	0	0	0	0	0	0	0	0	0
0	0	0	0	0	0	0	0	0	0	0	0	0	0	0	0	0	0	0	0	0	0	0	0	0	0	0	0	0	0	0
0	0	0	0	0	0	0	0	0	0	0	0	0	0	0	0	0	0	0	0	0	0	0	0	0	0	0	0	0	0	0
0	0	0	0	0	0	0	0	0	0	0	0	0	0	0	0	0	0	0	0	0	0	0	0	0	0	0	0	0	0	0
0	0	0	0	0	0	0	0	0	0	0	0	0	0	0	0	0	0	0	0	0	0	0	0	0	0	0	0	0	0	0
0	0	0	0	0	0	0	0	0	0	0	0	0	0	0	0	0	0	0	0	0	0	0	0	0	0	0	0	0	0	0
0	0	0	0	0	0	0	0	0	0	0	0	0	0	0	0	0	0	0	0	0	0	0	0	0	0	0	0	0	0	0
0	0	0	0	0	0	0	0	0	0	0	0	0	0	0	0	0	0	0	0	0	0	0	0	0	0	0	0	0	0	0
0	0	0	0	0	0	0	0	0	0	0	0	0	0	0	0	0	0	0	0	0	0	0	0	0	0	0	0	0	0	0
0	0	0	0	0	0	0	0	0	0	0	0	0	0	0	0	0	0	0	0	0	0	0	0	0	0	0	0	0	0	0
0	0	0	0	0	0	0	0	0	0	0	0	0	0	0	0	0	0	0	0	0	0	0	0	0	0	0	0	0	0	0
0	0	0	0	0	0	0	0	0	0	0	0	0	0	0	0	0	0	0	0	0	0	0	0	0	0	0	0	0	0	0
0	0	0	0	0	0	0	0	0	0	0	0	0	0	0	0	0	0	0	0	0	0	0	0	0	0	0	0	0	0	0
0	0	0	0	0	0	0	0	0	0	0	0	0	0	0	0	0	0	0	0	0	0	0	0	0	0	0	0	0	0	0
0	0	0	0	0	0	0	0	0	0	0	0	0	0	0	0	0	0	0	0	0	0	0	0	0	0	0	0	0	0	0
0	0	0	0	0	0	0	0	0	0	0	0	0	0	0	0	0	0	0	0	0	0	0	0	0	0	0	0	0	0	0
0	0	0	0	0	0	0	0	0	0	0	0	0	0	0	0	0	0	0	0	0	0	0	0	0	0	0	0	0	0	0
0	0	0	0	0	0	0	0	0	0	0	0	0	0	0	0	0	0	0	0	0	0	0	0	0	0	0	0	0	0	0
0	0	0	0	0	0	0	0	0	0	0	0	0	0	0	0	0	0	0	0	0	0	0	0	0	0	0	0	0	0	0
0	0	0	0	0	0	0	0	0	0	0	0	0	0	0	0	0	0	0	0	0	0	0	0	0	0	0	0	0	0	0
0	0	0	0	0	0	0	0	0	0	0	0	0	0	0	0	0	0	0	0	0	0	0	0	0	0	0	0	0	0	0
0	0	0	0	0	0	0	0	0	0	0	0	0	0	0	0	0	0	0	0	0	0	0	0	0	0	0	0	0	0	0
0	0	0	0	0	0	0	0	0	0	0	0	0	0	0	0	0	0	0	0	0	0	0	0	0	0	0	0	0	0	0
0	0	0	0	0	0	0	0	0	0	0	0	0	0	0	0	0	0	0	0	0	0	0	0	0	0	0	0	0	0	0
0	0	0	0	0	0	0	0	0	0	0	0	0	0	0	0	0	0	0	0	0	0	0	0	0	0	0	0	0	0	0
0	0	0	0	0	0	0	0	0	0	0	0	0	0	0	0	0	0	0	0	0	0	0	0	0	0	0	0	0	0	0
0	0	0	0	0	0	0	0	0	0	0	0	0	0	0	0	0	0	0	0	0	0	0	0	0	0	0	0	0	0	0
0	0	0	0	0	0	0	0	0	0	0	0	0	0	0	0	0	0	0	0	0	0	0	0	0	0	0	0	0	0	0
0	0	0	0	0	0	0	0	0	0	0	0	0	0	0	0	0	0	0	0	0	0	0	0	0	0	0	0	0	0	0
0	0	0	0	0	0	0	0	0	0	0	0	0	0	0	0	0	0	0	0	0	0	0	0	0	0	0	0	0	0	0
0	0	0	0	0	0	0	0	0	0	0	0	0	0	0	0	0	0	0	0	0	0	0	0	0	0	0	0	0	0	0
0	0	0	0	0	0	0	0	0	0	0	0	0	0	0	0	0	0	0	0	0	0	0	0	0	0	0	0	0	0	0
0	0	0	0	0	0	0	0	0	0	0	0	0	0	0	0	0	0	0	0	0	0	0	0	0	0	0	0	0	0	0
0	0	0	0	0	0	0	0	0	0	0	0	0	0	0	0	0	0	0	0	0	0	0	0	0	0	0	0	0	0	0
0	0	0	0	0	0	0	0	0	0	0	0	0	0	0	0	0	0	0	0	0	0	0	0	0	0	0	0	0	0	0
0	0	0	0	0	0	0	0	0	0	0	0	0	0	0	0	0	0	0	0	0	0	0	0	0	0	0	0	0	0	0
0	0	0	0	0	0	0	0	0	0	0	0	0	0	0	0	0	0	0	0	0	0	0	0	0	0	0	0	0	0	0
0	0	0	0	0	0	0	0	0	0	0	0	0	0	0	0	0	0	0	0	0	0	0	0	0	0	0	0	0	0	0
0	0	0	0	0	0	0	0	0	0	0	0	0	0	0	0	0	0	0	0	0	0	0	0	0	0	0	0	0	0	0
0	0	0	0	0	0	0	0	0	0	0	0	0	0	0	0	0	0	0	0	0	0	0	0	0	0	0	0	0	0	0
0	0	0	0	0	0	0	0	0	0	0	0	0	0	0	0	0	0	0	0	0	0	0	0	0	0	0	0	0	0	0
0	0	0	0	0	0	0	0	0	0	0	0	0	0	0	0	0	0	0	0	0	0	0	0	0	0	0	0	0	0	0
0	0	0	0	0	0	0	0	0	0	0	0	0	0	0	0	0	0	0	0	0	0	0	0	0	0	0	0	0	0	0
0	0	0	0	0	0	0	0	0	0	0	0	0	0	0	0	0	0	0	0	0	0	0	0	0	0	0	0	0	0	0
0	0	0	0	0	0	0	0	0	0	0	0	0	0	0	0	0	0	0	0	0	0	0	0	0	0	0	0	0	0	0
0	0	0	0	0	0	0	0	0	0	0	0	0	0	0	0	0	0	0	0	0	0	0	0	0	0	0	0	0	0	0
0	0	0	0	0	0	0	0	0	0	0	0	0	0	0	0	0	0	0	0	0	0	0	0	0	0	0	0	0	0	0
0	0	0	0	0	0	0	0	0	0	0	0	0	0	0	0	0	0	0	0	0	0	0	0	0	0	0	0	0	0	0
0	0	0	0	0	0	0	0	0	0	0	0	0	0	0	0	0	0	0	0	0	0	0	0	0	0	0	0	0	0	0
0	0	0	0	0	0	0	0	0	0	0	0	0	0	0	0	0	0	0	0	0	0	0	0	0	0	0	0	0	0	0
0	0	0	0	0	0	0	0	0	0	0	0	0	0	0	0	0	0	0	0	0	0	0	0	0	0	0	0	0	0	0
0	0	0	0	0	0	0	0	0	0	0	0	0	0	0	0	0	0	0	0	0	0	0	0	0	0	0	0	0	0	0
0	0	0	0	0	0	0	0	0	0	0	0	0	0	0	0	0	0	0	0	0	0	0	0	0	0	0	0	0	0	0
0	0	0	0	0	0	0	0	0	0	0	0	0	0	0	0	0	0	0	0	0	0	0	0	0	0	0	0	0	0	0
0	0	0	0	0	0	0	0	0	0	0	0	0	0	0	0	0	0	0	0	0	0	0	0	0	0	0	0	0	0	0
0	0	0	0	0	0	0	0	0	0	0	0	0	0	0	0	0	0	0	0	0	0	0	0	0	0	0	0	0	0	0
0	0	0	0	0	0	0	0	0	0	0	0	0	0	0	0	0	0	0	0	0	0	0	0	0	0	0	0	0	0	0
0	0	0	0	0	0	0	0	0	0	0	0	0	0	0	0	0	0	0	0	0	0	0	0	0	0	0	0	0	0	0
0	0	0	0	0	0	0	0	0	0	0	0	0	0	0	0	0	0	0	0	0	0	0	0	0	0	0	0	0	0	0
0	0	0	0	0	0	0	0	0	0	0	0	0	0	0	0	0	0	0	0	0	0	0	0	0	0	0	0	0	0	0
0	0	0	0	0	0	0	0	0	0	0	0	0	0	0	0	0	0	0	0	0	0	0	0	0	0	0	0	0	0	0
0	0	0	0	0	0	0	0	0	0	0	0	0	0	0	0	0	0	0	0	0	0	0	0	0	0	0	0	0	0	0
0	0	0	0	0	0	0	0	0	0	0	0	0	0	0	0	0	0	0	0	0	0	0	0	0	0	0	0	0	0	0
0	0	0	0	0	0	0	0	0	0	0	0	0	0	0	0	0	0	0	0	0	0	0	0	0	0	0	0	0	0	0
0	0	0	0	0	0	0	0	0	0	0	0	0	0	0	0	0	0	0	0	0	0	0	0	0	0	0	0	0	0	0
0	0	0	0	0	0	0	0	0	0	0	0	0	0	0	0	0	0	0	0	0	0	0	0	0	0	0	0	0	0	0
0	0	0	0	0	0	0	0	0	0	0	0	0	0	0	0	0	0	0	0	0	0	0	0	0	0	0	0	0	0	0
0	0	0	0	0	0	0	0	0	0	0	0	0	0	0	0	0	0	0	0	0	0	0	0	0	0	0	0	0	0	0
0	0	0	0	0	0	0	0	0	0	0	0	0	0	0	0	0	0	0	0	0	0	0	0	0	0	0	0	0	0	0
0	0	0	0	0	0	0	0	0	0	0	0	0	0	0	0	0	0	0	0	0	0	0	0	0	0	0	0	0	0	0
0	0	0	0	0	0	0	0	0	0	0	0	0	0	0	0	0	0	0	0	0	0	0	0	0	0	0	0	0	0	0
0	0	0	0	0	0	0	0	0	0	0	0	0	0	0	0	0	0	0	0	0	0	0	0	0	0	0	0	0	0	0
0	0	0	0	0	0	0	0	0	0	0	0	0	0	0	0	0	0	0	0	0	0	0	0	0	0	0	0	0	0	0
0	0	0	0	0	0	0	0	0	0	0	0	0	0	0	0	0	0	0	0	0	0	0	0	0	0	0	0	0	0	0
0	0	0	0	0	0	0	0	0	0	0	0	0	0	0	0	0	0	0	0	0	0	0	0	0	0	0	0	0	0	0
0	0	0	0	0	0	0	0	0	0	0	0	0	0	0	0	0	0	0	0	0	0	0	0	0	0	0	0	0	0	0
0	0	0	0	0	0	0	0	0	0	0	0	0	0	0	0	0	0	0	0	0	0	0	0	0	0	0	0	0	0	0
0	0	0	0	0	0	0	0	0	0	0	0	0	0	0	0	0	0	0	0	0	0	0	0	0	0	0	0	0	0	0
0	0	0	0	0	0	0	0	0	0	0	0	0	0	0	0	0	0	0	0	0	0	0	0	0	0	0	0	0	0	0
0	0	0	0	0	0	0	0	0	0	0	0	0	0	0	0	0	0	0	0	0	0	0	0	0	0	0	0	0	0	0
0	0	0	0	0	0	0	0	0	0	0	0	0	0	0	0	0	0	0	0	0	0	0	0	0	0	0	0	0	0	0
0	0	0	0	0	0	0	0	0	0	0	0	0	0	0	0	0	0	0	0	0	0	0	0	0	0	0	0	0	0	0
0	0	0	0	0	0	0	0	0	0	0	0	0	0	0	0	0	0	0	0	0	0	0	0	0	0	0	0	0	0	0
0	0	0	0	0	0	0	0	0	0	0	0	0	0	0	0	0	0	0	0	0	0	0	0	0	0	0	0	0	0	0
0	0	0	0	0	0	0	0	0	0	0	0	0	0	0	0	0	0	0	0	0	0	0	0	0	0	0	0	0	0	0
0	0	0	0	0	0	0	0	0	0	0	0	0	0	0	0	0	0	0	0	0	0	0	0	0	0	0	0	0	0	0
0	0	0	0	0	0	0	0	0	0	0	0	0	0	0	0	0	0	0	0	0	0	0	0	0	0	0	0	0	0	0
0	0	0	0	0	0	0	0	0	0	0	0	0	0	0	0	0	0	0	0	0	0	0	0	0	0	0	0	0	0	0
0	0	0	0	0	0	0	0	0	0	0	0	0	0	0	0	0	0	0	0	0	0	0	0	0	0	0	0	0	0	0
0	0	0	0	0	0	0	0	0	0	0	0	0	0	0	0	0	0	0	0	0	0	0	0	0	0	0	0	0	0	0
0	0	0	0	0	0	0	0	0	0	0	0	0	0	0	0	0	0	0	0	0	0	0	0	0	0	0	0	0	0	0
0	0	0	0	0	0	0	0	0	0	0	0	0	0	0	0	0	0	0	0	0	0	0	0	0	0	0	0	0	0	0
0	0	0	0	0	0	0	0	0	0	0	0	0	0	0	0	0	0	0	0	0	0	0	0	0	0	0	0	0	0	0
0	0	0	0	0	0	0	0	0	0	0	0	0	0	0	0	0	0	0	0	0	0	0	0	0	0	0	0	0	0	0
0	0	0	0	0	0	0	0	0	0	0	0	0	0	0	0	0	0	0	0	0	0	0	0	0	0	0	0	0	0	0
0	0	0	0	0	0	0	0	0	0	0	0	0	0	0	0	0	0	0	0	0	0	0	0	0	0	0	0	0	0	0
0	0	0	0	0	0	0	0	0	0	0	0	0	0	0	0	0	0	0	0	0	0	0	0	0	0	0	0	0	0	0
0	0	0	0	0	0	0	0	0	0	0	0	0	0	0	0	0	0	0	0	0	0	0	0	0	0	0	0	0	0	0
0	0	0	0	0	0	0	0	0	0	0	0	0	0	0	0	0	0	0	0	0	0	0	0	0	0	0	0	0	0	0
0	0	0	0	0	0	0	0	0	0	0	0	0	0	0	0	0	0	0	0	0	0	0	0	0	0	0	0	0	0	0
0	0	0	0	0	0	0	0	0	0	0	0	0	0	0	0	0	0	0	0	0	0	0	0	0	0	0	0	0	0	0
0	0	0	0	0	0	0	0	0	0	0	0	0	0	0	0	0	0	0	0	0	0	0	0	0	0	0	0	0	0	0
0	0	0	0	0	0	0	0	0	0	0	0	0	0	0	0	0	0	0	0	0	0	0	0	0	0	0	0	0	0	0
0	0	0	0	0	0	0	0	0	0	0	0	0	0	0	0	0	0	0	0	0	0	0	0	0	0	0	0	0	0	0
0	0	0	0	0	0	0	0	0	0	0	0	0	0	0	0	0	0	0	0	0	0	0	0	0	0	0	0	0	0	0
0	0	0	0	0	0	0	0	0	0	0	0	0	0	0	0	0	0	0	0	0	0	0	0	0	0	0	0	0	0	0
0	0	0	0	0	0	0	0	0	0	0	0	0	0	0	0	0	0	0	0	0	0	0	0	0	0	0	0	0	0	0
0	0	0	0	0	0	0	0	0	0	0	0	0	0	0	0	0	0	0	0	0	0	0	0	0	0	0	0	0	0	0
0	0	0	0	0	0	0	0	0	0	0	0	0	0	0	0	0	0	0	0	0	0	0	0	0	0	0	0	0	0	0
0	0	0	0	0	0	0	0	0	0	0	0	0	0	0	0	0	0	0	0	0	0	0	0	0	0	0	0	0	0	0
0	0	0	0	0	0	0	0	0	0	0	0	0	0	0	0	0	0	0	0	0	0	0	0	0	0	0	0	0	0	0
0	0	0	0	0	0	0	0	0	0	0	0	0	0	0	0	0	0	0	0	0	0	0	0	0	0	0	0	0	0	0
0	0	0	0	0	0	0	0	0	0	0	0	0	0	0	0	0	0	0	0	0	0	0	0	0	0	0	0	0	0	0
0	0	0	0	0	0	0	0	0	0	0	0	0	0	0	0	0	0	0	0	0	0	0	0	0	0	0	0	0	0	0
0	0	0	0	0	0	0	0	0	0	0	0	0	0	0	0	0	0	0	0	0	0	0	0	0	0	0	0	0	0	0
0	0	0	0	0	0	0	0	0	0	0	0	0	0	0	0	0	0	0	0	0	0	0	0	0	0	0	0	0	0	0
0	0	0	0	0	0	0	0	0	0	0	0	0	0	0	0	0	0	0	0	0	0	0	0	0	0	0	0	0	0	0
0	0	0	0	0	0	0	0	0	0	0	0	0	0	0	0	0	0	0	0	0	0	0	0	0	0	0	0	0	0	0
0	0	0	0	0	0	0	0	0	0	0	0	0	0	0	0	0	0	0	0	0	0	0	0	0	0	0	0	0	0	0
0	0	0	0	0	0	0	0	0	0	0	0	0	0	0	0	0	0	0	0	0	0	0	0	0	0	0	0	0	0	0
0	0	0	0	0	0	0	0	0	0	0	0	0	0	0	0	0	0	0	0	0	0	0	0	0	0	0	0	0	0	0
0	0	0	0	0	0	0	0	0	0	0	0	0	0	0	0	0	0	0	0	0	0	0	0	0	0	0	0	0	0	0
0	0	0	0	0	0	0	0	0	0	0	0	0	0	0	0	0	0	0	0	0	0	0	0	0	0	0	0	0	0	0
0	0	0	0	0	0	0	0	0	0	0	0	0	0	0	0	0	0	0	0	0	0	0	0	0	0	0	0	0	0	0
0	0	0	0	0	0	0	0	0	0	0	0	0	0	0	0	0	0	0	0	0	0	0	0	0	0	0	0	0	0	0
0	0	0	0	0	0	0	0	0	0	0	0	0	0	0	0	0	0	0	0	0	0	0	0	0	0	0	0	0	0	0
0	0	0	0	0	0	0	0	0	0	0	0	0	0	0	0	0	0	0	0	0	0	0	0	0	0	0	0	0	0	0
0	0	0	0	0	0	0	0	0	0	0	0	0	0	0	0	0	0	0	0	0	0	0	0	0	0	0	0	0	0	0
0	0	0	0	0	0	0	0	0	0	0	0	0	0	0	0	0	0	0	0	0	0	0	0	0	0	0	0	0	0	0
0	0	0	0	0	0	0	0	0	0	0	0	0	0	0	0	0	0	0	0	0	0	0	0	0	0	0	0	0	0	0
0	0	0	0	0	0	0	0	0	0	0	0	0	0	0	0	0	0	0	0	0	0	0	0	0	0	0	0	0	0	0
0	0	0	0	0	0	0	0	0	0	0	0	0	0	0	0	0	0	0	0	0	0	0	0	0	0	0	0	0	0	0
0	0	0	0	0	0	0	0	0	0	0	0	0	0	0	0	0	0	0	0	0	0	0	0	0	0	0	0	0	0	0
0	0	0	0	0	0	0	0	0	0	0	0	0	0	0	0	0	0	0	0	0	0	0	0	0	0	0	0	0	0	0
0	0	0	0	0	0	0	0	0	0	0	0	0	0	0	0	0	0	0	0	0	0	0	0	0	0	0	0	0	0	0
0	0	0	0	0	0	0	0	0	0	0	0	0	0	0	0	0	0	0	0	0	0	0	0	0	0	0	0	0	0	0
0	0	0	0	0	0	0	0	0	0	0	0	0	0	0	0	0	0	0	0	0	0	0	0	0	0	0	0	0	0	0
0	0	0	0	0	0	0	0	0	0	0	0	0	0	0	0	0	0	0	0	0	0	0	0	0	0	0	0	0	0	0
0	0	0	0	0	0	0	0	0	0	0	0	0	0	0	0	0	0	0	0	0	0	0	0	0	0	0	0	0	0	0
0	0	0	0	0	0	0	0	0	0	0	0	0	0	0	0	0	0	0	0	0	0	0	0	0	0	0	0	0	0	0
0	0	0	0	0	0	0	0	0	0	0	0	0	0	0	0	0	0	0	0	0	0	0	0	0	0	0	0	0	0	0
0	0	0	0	0	0	0	0	0	0	0	0	0	0	0	0	0	0	0	0	0	0	0	0	0	0	0	0	0	0	0
0	0	0	0	0	0	0	0	0	0	0	0	0	0	0	0	0	0	0	0	0	0	0	0	0	0	0	0	0	0	0
0	0	0	0	0	0	0	0	0	0	0	0	0	0	0	0	0	0	0	0	0	0	0	0	0	0	0	0	0	0	0
0	0	0	0	0	0	0	0	0	0	0	0	0	0	0	0	0	0	0	0	0	0	0	0	0	0	0	0	0	0	0
0	0	0	0	0	0	0	0	0	0	0	0	0	0	0	0	0	0	0	0	0	0	0	0	0	0	0	0	0	0	0
0	0	0	0	0	0	0	0	0	0	0	0	0	0	0	0	0	0	0	0	0	0	0	0	0	0	0	0	0	0	0
0	0	0	0	0	0	0	0	0	0	0	0	0	0	0	0	0	0	0	0	0	0	0	0	0	0	0	0	0	0	0
0	0	0	0	0	0	0	0	0	0	0	0	0	0	0	0	0	0	0	0	0	0	0	0	0	0	0	0	0	0	0
0	0	0	0	0	0	0	0	0	0	0	0	0	0	0	0	0	0	0	0	0	0	0	0	0	0	0	0	0	0	0
0	0	0	0	0	0	0	0	0	0	0	0	0	0	0	0	0	0	0	0	0	0	0	0	0	0	0	0	0	0	0
0	0	0	0	0	0	0	0	0	0	0	0	0	0	0	0	0	0	0	0	0	0	0	0	0	0	0	0	0	0	0
0	0	0	0	0	0	0	0	0	0	0	0	0	0	0	0	0	0	0	0	0	0	0	0	0	0	0	0	0	0	0
0	0	0	0	0	0	0	0	0	0	0	0	0	0	0	0	0	0	0	0	0	0	0	0	0	0	0	0	0	0	0
0	0	0	0	0	0	0	0	0	0	0	0	0	0	0	0	0	0	0	0	0	0	0	0	0	0	0	0	0	0	0
0	0	0	0	0	0	0	0	0	0	0	0	0	0	0	0	0	0	0	0	0	0	0	0	0	0	0	0	0	0	0
0	0	0	0	0	0	0	0	0	0	0	0	0	0	0	0	0	0	0	0	0	0	0	0	0	0	0	0	0	0	0
0	0	0	0	0	0	0	0	0	0	0	0	0	0	0	0	0	0	0	0	0	0	0	0	0	0	0	0	0	0	0
0	0	0	0	0	0	0	0	0	0	0	0	0	0	0	0	0	0	0	0	0	0	0	0	0	0	0	0	0	0	0
0	0	0	0	0	0	0	0	0	0	0	0	0	0	0	0	0	0	0	0	0	0	0	0	0	0	0	0	0	0	0
0	0	0	0	0	0	0	0	0	0	0	0	0	0	0	0	0	0	0	0	0	0	0	0	0	0	0	0	0	0	0
0	0	0	0	0	0	0	0	0	0	0	0	0	0	0	0	0	0	0	0	0	0	0	0	0	0	0	0	0	0	0
0	0	0	0	0	0	0	0	0	0	0	0	0	0	0	0	0	0	0	0	0	0	0	0	0	0	0	0	0	0	0
0	0	0	0	0	0	0	0	0	0	0	0	0	0	0	0	0	0	0	0	0	0	0	0	0	0	0	0	0	0	0
0	0	0	0	0	0	0	0	0	0	0	0	0	0	0	0	0	0	0	0	0	0	0	0	0	0	0	0	0	0	0
0	0	0	0	0	0	0	0	0	0	0	0	0	0	0	0	0	0	0	0	0	0	0	0	0	0	0	0	0	0	0
0	0	0	0	0	0	0	0	0	0	0	0	0	0	0	0	0	0	0	0	0	0	0	0	0	0	0	0	0	0	0
0	0	0	0	0	0	0	0	0	0	0	0	0	0	0	0	0	0	0	0	0	0	0	0	0	0	0	0	0	0	0
0	0	0	0	0	0	0	0	0	0	0	0	0	0	0	0	0	0	0	0	0	0	0	0	0	0	0	0	0	0	0
0	0	0	0	0	0	0	0	0	0	0	0	0	0	0	0	0	0	0	0	0	0	0	0	0	0	0	0	0	0	0
0	0	0	0	0	0	0	0	0	0	0	0	0	0	0	0	0	0	0	0	0	0	0	0	0	0	0	0	0	0	0
0	0	0	0	0	0	0	0	0	0	0	0	0	0	0	0	0	0	0	0	0	0	0	0	0	0	0	0	0	0	0
0	0	0	0	0	0	0	0	0	0	0	0	0	0	0	0	0	0	0	0	0	0	0	0	0	0	0	0	0	0	0
0	0	0	0	0	0	0	0	0	0	0	0	0	0	0	0	0	0	0	0	0	0	0	0	0	0	0	0	0	0	0
0	0	0	0	0	0	0	0	0	0	0	0	0	0	0	0	0	0	0	0	0	0	0	0	0	0	0	0	0	0	0
0	0	0	0	0	0	0	0	0	0	0	0	0	0	0	0	0	0	0	0	0	0	0	0	0	0	0	0	0	0	0
0	0	0	0	0	0	0	0	0	0	0	0	0	0	0	0	0	0	0	0	0	0	0	0	0	0	0	0	0	0	0
0	0	0	0	0	0	0	0	0	0	0	0	0	0	0	0	0	0	0	0	0	0	0	0	0	0	0	0	0	0	0
0	0	0	0	0	0	0	0	0	0	0	0	0	0	0	0	0	0	0	0	0	0	0	0	0	0	0	0	0	0	0
0	0	0	0	0	0	0	0	0	0	0	0	0	0	0	0	0	0	0	0	0	0	0	0	0	0	0	0	0	0	0
0	0	0	0	0	0	0	0	0	0	0	0	0	0	0	0	0	0	0	0	0	0	0	0	0	0	0	0	0	0	0
0	0	0	0	0	0	0	0	0	0	0	0	0	0	0	0	0	0	0	0	0	0	0	0	0	0	0	0	0	0	0
0	0	0	0	0	0	0	0	0	0	0	0	0	0	0	0	0	0	0	0	0	0	0	0	0	0	0	0	0	0	0
0	0	0	0	0	0	0	0	0	0	0	0	0	0	0	0	0	0	0	0	0	0	0	0	0	0	0	0	0	0	0
0	0	0	0	0	0	0	0	0	0	0	0	0	0	0	0	0	0	0	0	0	0	0	0	0	0	0	0	0	0	0
0	0	0	0	0	0	0	0	0	0	0	0	0	0	0	0	0	0	0	0	0	0	0	0	0	0	0	0	0	0	0
0	0	0	0	0	0	0	0	0	0	0	0	0	0	0	0	0	0	0	0	0	0	0	0	0	0	0	0	0	0	0
0	0	0	0	0	0	0	0	0	0	0	0	0	0	0	0	0	0	0	0	0	0	0	0	0	0	0	0	0	0	0
0	0	0	0	0	0	0	0	0	0	0	0	0	0	0	0	0	0	0	0	0	0	0	0	0	0	0	0	0	0	0
0	0	0	0	0	0	0	0	0	0	0	0	0	0	0	0	0	0	0	0	0	0	0	0	0	0	0	0	0	0	0
0	0	0	0	0	0	0	0	0	0	0	0	0	0	0	0	0	0	0	0	0	0	0	0	0	0	0	0	0	0	0
0	0	0	0	0	0	0	0	0	0	0	0	0	0	0	0	0	0	0	0	0	0	0	0	0	0	0	0	0	0	0
0	0	0	0	0	0	0	0	0	0	0	0	0	0	0	0	0	0	0	0	0	0	0	0	0	0	0	0	0	0	0
0	0	0	0	0	0	0	0	0	0	0	0	0	0	0	0	0	0	0	0	0	0	0	0	0	0	0	0	0	0	0
0	0	0	0	0	0	0	0	0	0	0	0	0	0	0	0	0	0	0	0	0	0	0	0	0	0	0	0	0	0	0
0	0	0	0	0	0	0	0	0	0	0	0	0	0	0	0	0	0	0	0	0	0	0	0	0	0	0	0	0	0	0
0	0	0	0	0	0	0	0	0	0	0	0	0	0	0	0	0	0	0	0	0	0	0	0	0	0	0	0	0	0	0
0	0	0	0	0	0	0	0	0	0	0	0	0	0	0	0	0	0	0	0	0	0	0	0	0	0	0	0	0	0	0
0	0	0	0	0	0	0	0	0	0	0	0	0	0	0	0	0	0	0	0	0	0	0	0	0	0	0	0	0	0	0
0	0	0	0	0	0	0	0	0	0	0	0	0	0	0	0	0	0	0	0	0	0	0	0	0	0	0	0	0	0	0
0	0	0	0	0	0	0	0	0	0	0	0	0	0	0	0	0	0	0	0	0	0	0	0	0	0	0	0	0	0	0
0	0	0	0	0	0	0	0	0	0	0	0	0	0	0	0	0	0	0	0	0	0	0	0	0	0	0	0	0	0	0
0	0	0	0	0	0	0	0	0	0	0	0	0	0	0	0	0	0	0	0	0	0	0	0	0	0	0	0	0	0	0
0	0	0	0	0	0	0	0	0	0	0	0	0	0	0	0	0	0	0	0	0	0	0	0	0	0	0	0	0	0	0
0	0	0	0	0	0	0	0	0	0	0	0	0	0	0	0	0	0	0	0	0	0	0	0	0	0	0	0	0	0	0
0	0	0	0	0	0	0	0	0	0	0	0	0	0	0	0	0	0	0	0	0	0	0	0	0	0	0	0	0	0	0
0	0	0	0	0	0	0	0	0	0	0	0	0	0	0	0	0	0	0	0	0	0	0	0	0	0	0	0	0	0	0
0	0	0	0	0	0	0	0	0	0	0	0	0	0	0	0	0	0	0	0	0	0	0	0	0	0	0	0	0	0	0
0	0	0	0	0	0	0	0	0	0	0	0	0	0	0	0	0	0	0	0	0	0	0	0	0	0	0	0	0	0	0
0	0	0	0	0	0	0	0	0	0	0	0	0	0	0	0	0	0	0	0	0	0	0	0	0	0	0	0	0	0	0
0	0	0	0	0	0	0	0	0	0	0	0	0	0	0	0	0	0	0	0	0	0	0	0	0	0	0	0	0	0	0
0	0	0	0	0	0	0	0	0	0	0	0	0	0	0	0	0	0	0	0	0	0	0	0	0	0	0	0	0	0	0
0	0	0	0	0	0	0	0	0	0	0	0	0	0	0	0	0	0	0	0	0	0	0	0	0	0	0	0	0	0	0
0	0	0	0	0	0	0	0	0	0	0	0	0	0	0	0	0	0	0	0	0	0	0	0	0	0	0	0	0	0	0
0	0	0	0	0	0	0	0	0	0	0	0	0	0	0	0	0	0	0	0	0	0	0	0	0	0	0	0	0	0	0
0	0	0	0	0	0	0	0	0	0	0	0	0	0	0	0	0	0	0	0	0	0	0	0	0	0	0	0	0	0	0
0	0	0	0	0	0	0	0	0	0	0	0	0	0	0	0	0	0	0	0	0	0	0	0	0	0	0	0	0	0	0
0	0	0	0	0	0	0	0	0	0	0	0	0	0	0	0	0	0	0	0	0	0	0	0	0	0	0	0	0	0	0
0	0	0	0	0	0	0	0	0	0	0	0	0	0	0	0	0	0	0	0	0	0	0	0	0	0	0	0	0	0	0
0	0	0	0	0	0	0	0	0	0	0	0	0	0	0	0	0	0	0	0	0	0	0	0	0	0	0	0	0	0	0
0	0	0	0	0	0	0	0	0	0	0	0	0	0	0	0	0	0	0	0	0	0	0	0	0	0	0	0	0	0	0
0	0	0	0	0	0	0	0	0	0	0	0	0	0	0	0	0	0	0	0	0	0	0	0	0	0	0	0	0	0	0
0	0	0	0	0	0	0	0	0	0	0	0	0	0	0	0	0	0	0	0	0	0	0	0	0	0	0	0	0	0	0
0	0	0	0	0	0	0	0	0	0	0	0	0	0	0	0	0	0	0	0	0	0	0	0	0	0	0	0	0	0	0
0	0	0	0	0	0	0	0	0	0	0	0	0	0	0	0	0	0	0	0	0	0	0	0	0	0	0	0	0	0	0
0	0	0	0	0	0	0	0	0	0	0	0	0	0	0	0	0	0	0	0	0	0	0	0	0	0	0	0	0	0	0
0	0	0	0	0	0	0	0	0	0	0	0	0	0	0	0	0	0	0	0	0	0	0	0	0	0	0	0	0	0	0
0	0	0	0	0	0	0	0	0	0	0	0	0	0	0	0	0	0	0	0	0	0	0	0	0	0	0	0	0	0	0
0	0	0	0	0	0	0	0	0	0	0	0	0	0	0	0	0	0	0	0	0	0	0	0	0	0	0	0	0	0	0
0	0	0	0	0	0	0	0	0	0	0	0	0	0	0	0	0	0	0	0	0	0	0	0	0	0	0	0	0	0	0
0	0	0	0	0	0	0	0	0	0	0	0	0	0	0	0	0	0	0	0	0	0	0	0	0	0	0	0	0	0	0
0	0	0	0	0	0	0	0	0	0	0	0	0	0	0	0	0	0	0	0	0	0	0	0	0	0	0	0	0	0	0
0	0	0	0	0	0	0	0	0	0	0	0	0	0	0	0	0	0	0	0	0	0	0	0	0	0	0	0	0	0	0
0	0	0	0	0	0	0	0	0	0	0	0	0	0	0	0	0	0	0	0	0	0	0	0	0	0	0	0	0	0	0
0	0	0	0	0	0	0	0	0	0	0	0	0	0	0	0	0	0	0	0	0	0	0	0	0	0	0	0	0	0	0
0	0	0	0	0	0	0	0	0	0	0	0	0	0	0	0	0	0	0	0	0	0	0	0	0	0	0	0	0	0	0
0	0	0	0	0	0	0	0	0	0	0	0	0	0	0	0	0	0	0	0	0	0	0	0	0	0	0	0	0	0	0
0	0	0	0	0	0	0	0	0	0	0	0	0	0	0	0	0	0	0	0	0	0	0	0	0	0	0	0	0	0	0
0	0	0	0	0	0	0	0	0	0	0	0	0	0	0	0	0	0	0	0	0	0	0	0	0	0	0	0	0	0	0
0	0	0	0	0	0	0	0	0	0	0	0	0	0	0	0	0	0	0	0	0	0	0	0	0	0	0	0	0	0	0
0	0	0	0	0	0	0	0	0	0	0	0	0	0	0	0	0	0	0	0	0	0	0	0	0	0	0	0	0	0	0
0	0	0	0	0	0	0	0	0	0	0	0	0	0	0	0	0	0	0	0	0	0	0	0	0	0	0	0	0	0	0
0	0	0	0	0	0	0	0	0	0	0	0	0	0	0	0	0	0	0	0	0	0	0	0	0	0	0	0	0	0	0
0	0	0	0	0	0	0	0	0	0	0	0	0	0	0	0	0	0	0	0	0	0	0	0	0	0	0	0	0	0	0
0	0	0	0	0	0	0	0	0	0	0	0	0	0	0	0	0	0	0	0	0	0	0	0	0	0	0	0	0	0	0
0	0	0	0	0	0	0	0	0	0	0	0	0	0	0	0	0	0	0	0	0	0	0	0	0	0	0	0	0	0	0
0	0	0	0	0	0	0	0	0	0	0	0	0	0	0	0	0	0	0	0	0	0	0	0	0	0	0	0	0	0	0
0	0	0	0	0	0	0	0	0	0	0	0	0	0	0	0	0	0	0	0	0	0	0	0	0	0	0	0	0	0	0
0	0	0	0	0	0	0	0	0	0	0	0	0	0	0	0	0	0	0	0	0	0	0	0	0	0	0	0	0	0	0
0	0	0	0	0	0	0	0	0	0	0	0	0	0	0	0	0	0	0	0	0	0	0	0	0	0	0	0	0	0	0
0	0	0	0	0	0	0	0	0	0	0	0	0	0	0	0	0	0	0	0	0	0	0	0	0	0	0	0	0	0	0
0	0	0	0	0	0	0	0	0	0	0	0	0	0	0	0	0	0	0	0	0	0	0	0	0	0	0	0	0	0	0
0	0	0	0	0	0	0	0	0	0	0	0	0	0	0	0	0	0	0	0	0	0	0	0	0	0	0	0	0	0	0
0	0	0	0	0	0	0	0	0	0	0	0	0	0	0	0	0	0	0	0	0	0	0	0	0	0	0	0	0	0	0
0	0	0	0	0	0	0	0	0	0	0	0	0	0	0	0	0	0	0	0	0	0	0	0	0	0	0	0	0	0	0
0	0	0	0	0	0	0	0	0	0	0	0	0	0	0	0	0	0	0	0	0	0	0	0	0	0	0	0	0	0	0
0	0	0	0	0	0	0	0	0	0	0	0	0	0	0	0	0	0	0	0	0	0	0	0	0	0	0	0	0	0	0
0	0	0	0	0	0	0	0	0	0	0	0	0	0	0	0	0	0	0	0	0	0	0	0	0	0	0	0	0	0	0
0	0	0	0	0	0	0	0	0	0	0	0	0	0	0	0	0	0	0	0	0	0	0	0	0	0	0	0	0	0	0
0	0	0	0	0	0	0	0	0	0	0	0	0	0	0	0	0	0	0	0	0	0	0	0	0	0	0	0	0	0	0
0	0	0	0	0	0	0	0	0	0	0	0	0	0	0	0	0	0	0	0	0	0	0	0	0	0	0	0	0	0	0
0	0	0	0	0	0	0	0	0	0	0	0	0	0	0	0	0	0	0	0	0	0	0	0	0	0	0	0	0	0	0
0	0	0	0	0	0	0	0	0	0	0	0	0	0	0	0	0	0	0	0	0	0	0	0	0	0	0	0	0	0	0
0	0	0	0	0	0	0	0	0	0	0	0	0	0	0	0	0	0	0	0	0	0	0	0	0	0	0	0	0	0	0
0	0	0	0	0	0	0	0	0	0	0	0	0	0	0	0	0	0	0	0	0	0	0	0	0	0	0	0	0	0	0
0	0	0	0	0	0	0	0	0	0	0	0	0	0	0	0	0	0	0	0	0	0	0	0	0	0	0	0	0	0	0
0	0	0	0	0	0	0	0	0	0	0	0	0	0	0	0	0	0	0	0	0	0	0	0	0	0	0	0	0	0	0
0	0	0	0	0	0	0	0	0	0	0	0	0	0	0	0	0	0	0	0	0	0	0	0	0	0	0	0	0	0	0
0	0	0	0	0	0	0	0	0	0	0	0	0	0	0	0	0	0	0	0	0	0	0	0	0	0	0	0	0	0	0
0	0	0	0	0	0	0	0	0	0	0	0	0	0	0	0	0	0	0	0	0	0	0	0	0	0	0	0	0	0	0
0	0	0	0	0	0	0	0	0	0	0	0	0	0	0	0	0	0	0	0	0	0	0	0	0	0	0	0	0	0	0
0	0	0	0	0	0	0	0	0	0	0	0	0	0	0	0	0	0	0	0	0	0	0	0	0	0	0	0	0	0	0
0	0	0	0	0	0	0	0	0	0	0	0	0	0	0	0	0	0	0	0	0	0	0	0	0	0	0	0	0	0	0
0	0	0	0	0	0	0	0	0	0	0	0	0	0	0	0	0	0	0	0	0	0	0	0	0	0	0	0	0	0	0
0	0	0	0	0	0	0	0	0	0	0	0	0	0	0	0	0	0	0	0	0	0	0	0	0	0	0	0	0	0	0
0	0	0	0	0	0	0	0	0	0	0	0	0	0	0	0	0	0	0	0	0	0	0	0	0	0	0	0	0	0	0
0	0	0	0	0	0	0	0	0	0	0	0	0	0	0	0	0	0	0	0	0	0	0	0	0	0	0	0	0	0	0
0	0	0	0	0	0	0	0	0	0	0	0	0	0	0	0	0	0	0	0	0	0	0	0	0	0	0	0	0	0	0
0	0	0	0	0	0	0	0	0	0	0	0	0	0	0	0	0	0	0	0	0	0	0	0	0	0	0	0	0	0	0
0	0	0	0	0	0	0	0	0	0	0	0	0	0	0	0	0	0	0	0	0	0	0	0	0	0	0	0	0	0	0
0	0	0	0	0	0	0	0	0	0	0	0	0	0	0	0	0	0	0	0	0	0	0	0	0	0	0	0	0	0	0
0	0	0	0	0	0	0	0	0	0	0	0	0	0	0	0	0	0	0	0	0	0	0	0	0	0	0	0	0	0	0
0	0	0	0	0	0	0	0	0	0	0	0	0	0	0	0	0	0	0	0	0	0	0	0	0	0	0	0	0	0	0
0	0	0	0	0	0	0	0	0	0	0	0	0	0	0	0	0	0	0	0	0	0	0	0	0	0	0	0	0	0	0
0	0	0	0	0	0	0	0	0	0	0	0	0	0	0	0	0	0	0	0	0	0	0	0	0	0	0	0	0	0	0
0	0	0	0	0	0	0	0	0	0	0	0	0	0	0	0	0	0	0	0	0	0	0	0	0	0	0	0	0	0	0
0	0	0	0	0	0	0	0	0	0	0	0	0	0	0	0	0	0	0	0	0	0	0	0	0	0	0	0	0	0	0
0	0	0	0	0	0	0	0	0	0	0	0	0	0	0	0	0	0	0	0	0	0	0	0	0	0	0	0	0	0	0
0	0	0	0	0	0	0	0	0	0	0	0	0	0	0	0	0	0	0	0	0	0	0	0	0	0	0	0	0	0	0
0	0	0	0	0	0	0	0	0	0	0	0	0	0	0	0	0	0	0	0	0	0	0	0	0	0	0	0	0	0	0
0	0	0	0	0	0	0	0	0	0	0	0	0	0	0	0	0	0	0	0	0	0	0	0	0	0	0	0	0	0	0
0	0	0	0	0	0	0	0	0	0	0	0	0	0	0	0	0	0	0	0	0	0	0	0	0	0	0	0	0	0	0
0	0	0	0	0	0	0	0	0	0	0	0	0	0	0	0	0	0	0	0	0	0	0	0	0	0	0	0	0	0	0
0	0	0	0	0	0	0	0	0	0	0	0	0	0	0	0	0	0	0	0	0	0	0	0	0	0	0	0	0	0	0
0	0	0	0	0	0	0	0	0	0	0	0	0	0	0	0	0	0	0	0	0	0	0	0	0	0	0	0	0	0	0
0	0	0	0	0	0	0	0	0	0	0	0	0	0	0	0	0	0	0	0	0	0	0	0	0	0	0	0	0	0	0
0	0	0	0	0	0	0	0	0	0	0	0	0	0	0	0	0	0	0	0	0	0	0	0	0	0	0	0	0	0	0
0	0	0	0	0	0	0	0	0	0	0	0	0	0	0	0	0	0	0	0	0	0	0	0	0	0	0	0	0	0	0
0	0	0	0	0	0	0	0	0	0	0	0	0	0	0	0	0	0	0	0	0	0	0	0	0	0	0	0	0	0	0
0	0	0	0	0	0	0	0	0	0	0	0	0	0	0	0	0	0	0	0	0	0	0	0	0	0	0	0	0	0	0
0	0	0	0	0	0	0	0	0	0	0	0	0	0	0	0	0	0	0	0	0	0	0	0	0	0	0	0	0	0	0
0	0	0	0	0	0	0	0	0	0	0	0	0	0	0	0	0	0	0	0	0	0	0	0	0	0	0	0	0	0	0
0	0	0	0	0	0	0	0	0	0	0	0	0	0	0	0	0	0	0	0	0	0	0	0	0	0	0	0	0	0	0
0	0	0	0	0	0	0	0	0	0	0	0	0	0	0	0	0	0	0	0	0	0	0	0	0	0	0	0	0	0	0
0	0	0	0	0	0	0	0	0	0	0	0	0	0	0	0	0	0	0	0	0	0	0	0	0	0	0	0	0	0	0
0	0	0	0	0	0	0	0	0	0	0	0	0	0	0	0	0	0	0	0	0	0	0	0	0	0	0	0	0	0	0
0	0	0	0	0	0	0	0	0	0	0	0	0	0	0	0	0	0	0	0	0	0	0	0	0	0	0	0	0	0	0
0	0	0	0	0	0	0	0	0	0	0	0	0	0	0	0	0	0	0	0	0	0	0	0	0	0	0	0	0	0	0
0	0	0	0	0	0	0	0	0	0	0	0	0	0	0	0	0	0	0	0	0	0	0	0	0	0	0	0	0	0	0
0	0	0	0	0	0	0	0	0	0	0	0	0	0	0	0	0	0	0	0	0	0	0	0	0	0	0	0	0	0	0
0	0	0	0	0	0	0	0	0	0	0	0	0	0	0	0	0	0	0	0	0	0	0	0	0	0	0	0	0	0	0
0	0	0	0	0	0	0	0	0	0	0	0	0	0	0	0	0	0	0	0	0	0	0	0	0	0	0	0	0	0	0
0	0	0	0	0	0	0	0	0	0	0	0	0	0	0	0	0	0	0	0	0	0	0	0	0	0	0	0	0	0	0
0	0	0	0	0	0	0	0	0	0	0	0	0	0	0	0	0	0	0	0	0	0	0	0	0	0	0	0	0	0	0
0	0	0	0	0	0	0	0	0	0	0	0	0	0	0	0	0	0	0	0	0	0	0	0	0	0	0	0	0	0	0
0	0	0	0	0	0	0	0	0	0	0	0	0	0	0	0	0	0	0	0	0	0	0	0	0	0	0	0	0	0	0
0	0	0	0	0	0	0	0	0	0	0	0	0	0	0	0	0	0	0	0	0	0	0	0	0	0	0	0	0	0	0
0	0	0	0	0	0	0	0	0	0	0	0	0	0	0	0	0	0	0	0	0	0	0	0	0	0	0	0	0	0	0
0	0	0	0	0	0	0	0	0	0	0	0	0	0	0	0	0	0	0	0	0	0	0	0	0	0	0	0	0	0	0
0	0	0	0	0	0	0	0	0	0	0	0	0	0	0	0	0	0	0	0	0	0	0	0	0	0	0	0	0	0	0
0	0	0	0	0	0	0	0	0	0	0	0	0	0	0	0	0	0	0	0	0	0	0	0	0	0	0	0	0	0	0
0	0	0	0	0	0	0	0	0	0	0	0	0	0	0	0	0	0	0	0	0	0	0	0	0	0	0	0	0	0	0
0	0	0	0	0	0	0	0	0	0	0	0	0	0	0	0	0	0	0	0	0	0	0	0	0	0	0	0	0	0	0
0	0	0	0	0	0	0	0	0	0	0	0	0	0	0	0	0	0	0	0	0	0	0	0	0	0	0	0	0	0	0
0	0	0	0	0	0	0	0	0	0	0	0	0	0	0	0	0	0	0	0	0	0	0	0	0	0	0	0	0	0	0
0	0	0	0	0	0	0	0	0	0	0	0	0	0	0	0	0	0	0	0	0	0	0	0	0	0	0	0	0	0	0
0	0	0	0	0	0	0	0	0	0	0	0	0	0	0	0	0	0	0	0	0	0	0	0	0	0	0	0	0	0	0
0	0	0	0	0	0	0	0	0	0	0	0	0	0	0	0	0	0	0	0	0	0	0	0	0	0	0	0	0	0	0
0	0	0	0	0	0	0	0	0	0	0	0	0	0	0	0	0	0	0	0	0	0	0	0	0	0	0	0	0	0	0
0	0	0	0	0	0	0	0	0	0	0	0	0	0	0	0	0	0	0	0	0	0	0	0	0	0	0	0	0	0	0
0	0	0	0	0	0	0	0	0	0	0	0	0	0	0	0	0	0	0	0	0	0	0	0	0	0	0	0	0	0	0
0	0	0	0	0	0	0	0	0	0	0	0	0	0	0	0	0	0	0	0	0	0	0	0	0	0	0	0	0	0	0
0	0	0	0	0	0	0	0	0	0	0	0	0	0	0	0	0	0	0	0	0	0	0	0	0	0	0	0	0	0	0
0	0	0	0	0	0	0	0	0	0	0	0	0	0	0	0	0	0	0	0	0	0	0	0	0	0	0	0	0	0	0
0	0	0	0	0	0	0	0	0	0	0	0	0	0	0	0	0	0	0	0	0	0	0	0	0	0	0	0	0	0	0
0	0	0	0	0	0	0	0	0	0	0	0	0	0	0	0	0	0	0	0	0	0	0	0	0	0	0	0	0	0	0
0	0	0	0	0	0	0	0	0	0	0	0	0	0	0	0	0	0	0	0	0	0	0	0	0	0	0	0	0	0	0
0	0	0	0	0	0	0	0	0	0	0	0	0	0	0	0	0	0	0	0	0	0	0	0	0	0	0	0	0	0	0
0	0	0	0	0	0	0	0	0	0	0	0	0	0	0	0	0	0	0	0	0	0	0	0	0	0	0	0	0	0	0
0	0	0	0	0	0	0	0	0	0	0	0	0	0	0	0	0	0	0	0	0	0	0	0	0	0	0	0	0	0	0
0	0	0	0	0	0	0	0	0	0	0	0	0	0	0	0	0	0	0	0	0	0	0	0	0	0	0	0	0	0	0
0	0	0	0	0	0	0	0	0	0	0	0	0	0	0	0	0	0	0	0	0	0	0	0	0	0	0	0	0	0	0
0	0	0	0	0	0	0	0	0	0	0	0	0	0	0	0	0	0	0	0	0	0	0	0	0	0	0	0	0	0	0
0	0	0	0	0	0	0	0	0	0	0	0	0	0	0	0	0	0	0	0	0	0	0	0	0	0	0	0	0	0	0
0	0	0	0	0	0	0	0	0	0	0	0	0	0	0	0	0	0	0	0	0	0	0	0	0	0	0	0	0	0	0
0	0	0	0	0	0	0	0	0	0	0	0	0	0	0	0	0	0	0	0	0	0	0	0	0	0	0	0	0	0	0
0	0	0	0	0	0	0	0	0	0	0	0	0	0	0	0	0	0	0	0	0	0	0	0	0	0	0	0	0	0	0
0	0	0	0	0	0	0	0	0	0	0	0	0	0	0	0	0	0	0	0	0	0	0	0	0	0	0	0	0	0	0
0	0	0	0	0	0	0	0	0	0	0	0	0	0	0	0	0	0	0	0	0	0	0	0	0	0	0	0	0	0	0
0	0	0	0	0	0	0	0	0	0	0	0	0	0	0	0	0	0	0	0	0	0	0	0	0	0	0	0	0	0	0
0	0	0	0	0	0	0	0	0	0	0	0	0	0	0	0	0	0	0	0	0	0	0	0	0	0	0	0	0	0	0
0	0	0	0	0	0	0	0	0	0	0	0	0	0	0	0	0	0	0	0	0	0	0	0	0	0	0	0	0	0	0
0	0	0	0	0	0	0	0	0	0	0	0	0	0	0	0	0	0	0	0	0	0	0	0	0	0	0	0	0	0	0
0	0	0	0	0	0	0	0	0	0	0	0	0	0	0	0	0	0	0	0	0	0	0	0	0	0	0	0	0	0	0
0	0	0	0	0	0	0	0	0	0	0	0	0	0	0	0	0	0	0	0	0	0	0	0	0	0	0	0	0	0	0
0	0	0	0	0	0	0	0	0	0	0	0	0	0	0	0	0	0	0	0	0	0	0	0	0	0	0	0	0	0	0
0	0	0	0	0	0	0	0	0	0	0	0	0	0	0	0	0	0	0	0	0	0	0	0	0	0	0	0	0	0	0
0	0	0	0	0	0	0	0	0	0	0	0	0	0	0	0	0	0	0	0	0	0	0	0	0	0	0	0	0	0	0
0	0	0	0	0	0	0	0	0	0	0	0	0	0	0	0	0	0	0	0	0	0	0	0	0	0	0	0	0	0	0
0	0	0	0	0	0	0	0	0	0	0	0	0	0	0	0	0	0	0	0	0	0	0	0	0	0	0	0	0	0	0
0	0	0	0	0	0	0	0	0	0	0	0	0	0	0	0	0	0	0	0	0	0	0	0	0	0	0	0	0	0	0
0	0	0	0	0	0	0	0	0	0	0	0	0	0	0	0	0	0	0	0	0	0	0	0	0	0	0	0	0	0	0
0	0	0	0	0	0	0	0	0	0	0	0	0	0	0	0	0	0	0	0	0	0	0	0	0	0	0	0	0	0	0
0	0	0	0	0	0	0	0	0	0	0	0	0	0	0	0	0	0	0	0	0	0	0	0	0	0	0	0	0	0	0
0	0	0	0	0	0	0	0	0	0	0	0	0	0	0	0	0	0	0	0	0	0	0	0	0	0	0	0	0	0	0
0	0	0	0	0	0	0	0	0	0	0	0	0	0	0	0	0	0	0	0	0	0	0	0	0	0	0	0	0	0	0
0	0	0	0	0	0	0	0	0	0	0	0	0	0	0	0	0	0	0	0	0	0	0	0	0	0	0	0	0	0	0
0	0	0	0	0	0	0	0	0	0	0	0	0	0	0	0	0	0	0	0	0	0	0	0	0	0	0	0	0	0	0
0	0	0	0	0	0	0	0	0	0	0	0	0	0	0	0	0	0	0	0	0	0	0	0	0	0	0	0	0	0	0
0	0	0	0	0	0	0	0	0	0	0	0	0	0	0	0	0	0	0	0	0	0	0	0	0	0	0	0	0	0	0
0	0	0	0	0	0	0	0	0	0	0	0	0	0	0	0	0	0	0	0	0	0	0	0	0	0	0	0	0	0	0
0	0	0	0	0	0	0	0	0	0	0	0	0	0	0	0	0	0	0	0	0	0	0	0	0	0	0	0	0	0	0
0	0	0	0	0	0	0	0	0	0	0	0	0	0	0	0	0	0	0	0	0	0	0	0	0	0	0	0	0	0	0
0	0	0	0	0	0	0	0	0	0	0	0	0	0	0	0	0	0	0	0	0	0	0	0	0	0	0	0	0	0	0
0	0	0	0	0	0	0	0	0	0	0	0	0	0	0	0	0	0	0	0	0	0	0	0	0	0	0	0	0	0	0
0	0	0	0	0	0	0	0	0	0	0	0	0	0	0	0	0	0	0	0	0	0	0	0	0	0	0	0	0	0	0
0	0	0	0	0	0	0	0	0	0	0	0	0	0	0	0	0	0	0	0	0	0	0	0	0	0	0	0	0	0	0
0	0	0	0	0	0	0	0	0	0	0	0	0	0	0	0	0	0	0	0	0	0	0	0	0	0	0	0	0	0	0
0	0	0	0	0	0	0	0	0	0	0	0	0	0	0	0	0	0	0	0	0	0	0	0	0	0	0	0	0	0	0
0	0	0	0	0	0	0	0	0	0	0	0	0	0	0	0	0	0	0	0	0	0	0	0	0	0	0	0	0	0	0
0	0	0	0	0	0	0	0	0	0	0	0	0	0	0	0	0	0	0	0	0	0	0	0	0	0	0	0	0	0	0
0	0	0	0	0	0	0	0	0	0	0	0	0	0	0	0	0	0	0	0	0	0	0	0	0	0	0	0	0	0	0
0	0	0	0	0	0	0	0	0	0	0	0	0	0	0	0	0	0	0	0	0	0	0	0	0	0	0	0	0	0	0
0	0	0	0	0	0	0	0	0	0	0	0	0	0	0	0	0	0	0	0	0	0	0	0	0	0	0	0	0	0	0
0	0	0	0	0	0	0	0	0	0	0	0	0	0	0	0	0	0	0	0	0	0	0	0	0	0	0	0	0	0	0
0	0	0	0	0	0	0	0	0	0	0	0	0	0	0	0	0	0	0	0	0	0	0	0	0	0	0	0	0	0	0
0	0	0	0	0	0	0	0	0	0	0	0	0	0	0	0	0	0	0	0	0	0	0	0	0	0	0	0	0	0	0
0	0	0	0	0	0	0	0	0	0	0	0	0	0	0	0	0	0	0	0	0	0	0	0	0	0	0	0	0	0	0
0	0	0	0	0	0	0	0	0	0	0	0	0	0	0	0	0	0	0	0	0	0	0	0	0	0	0	0	0	0	0
0	0	0	0	0	0	0	0	0	0	0	0	0	0	0	0	0	0	0	0	0	0	0	0	0	0	0	0	0	0	0
0	0	0	0	0	0	0	0	0	0	0	0	0	0	0	0	0	0	0	0	0	0	0	0	0	0	0	0	0	0	0
0	0	0	0	0	0	0	0	0	0	0	0	0	0	0	0	0	0	0	0	0	0	0	0	0	0	0	0	0	0	0
0	0	0	0	0	0	0	0	0	0	0	0	0	0	0	0	0	0	0	0	0	0	0	0	0	0	0	0	0	0	0
0	0	0	0	0	0	0	0	0	0	0	0	0	0	0	0	0	0	0	0	0	0	0	0	0	0	0	0	0	0	0
0	0	0	0	0	0	0	0	0	0	0	0	0	0	0	0	0	0	0	0	0	0	0	0	0	0	0	0	0	0	0
0	0	0	0	0	0	0	0	0	0	0	0	0	0	0	0	0	0	0	0	0	0	0	0	0	0	0	0	0	0	0
0	0	0	0	0	0	0	0	0	0	0	0	0	0	0	0	0	0	0	0	0	0	0	0	0	0	0	0	0	0	0
0	0	0	0	0	0	0	0	0	0	0	0	0	0	0	0	0	0	0	0	0	0	0	0	0	0	0	0	0	0	0
0	0	0	0	0	0	0	0	0	0	0	0	0	0	0	0	0	0	0	0	0	0	0	0	0	0	0	0	0	0	0
0	0	0	0	0	0	0	0	0	0	0	0	0	0	0	0	0	0	0	0	0	0	0	0	0	0	0	0	0	0	0
0	0	0	0	0	0	0	0	0	0	0	0	0	0	0	0	0	0	0	0	0	0	0	0	0	0	0	0	0	0	0
0	0	0	0	0	0	0	0	0	0	0	0	0	0	0	0	0	0	0	0	0	0	0	0	0	0	0	0	0	0	0
0	0	0	0	0	0	0	0	0	0	0	0	0	0	0	0	0	0	0	0	0	0	0	0	0	0	0	0	0	0	0
0	0	0	0	0	0	0	0	0	0	0	0	0	0	0	0	0	0	0	0	0	0	0	0	0	0	0	0	0	0	0
0	0	0	0	0	0	0	0	0	0	0	0	0	0	0	0	0	0	0	0	0	0	0	0	0	0	0	0	0	0	0
0	0	0	0	0	0	0	0	0	0	0	0	0	0	0	0	0	0	0	0	0	0	0	0	0	0	0	0	0	0	0
0	0	0	0	0	0	0	0	0	0	0	0	0	0	0	0	0	0	0	0	0	0	0	0	0	0	0	0	0	0	0
0	0	0	0	0	0	0	0	0	0	0	0	0	0	0	0	0	0	0	0	0	0	0	0	0	0	0	0	0	0	0
0	0	0	0	0	0	0	0	0	0	0	0	0	0	0	0	0	0	0	0	0	0	0	0	0	0	0	0	0	0	0
0	0	0	0	0	0	0	0	0	0	0	0	0	0	0	0	0	0	0	0	0	0	0	0	0	0	0	0	0	0	0
0	0	0	0	0	0	0	0	0	0	0	0	0	0	0	0	0	0	0	0	0	0	0	0	0	0	0	0	0	0	0
0	0	0	0	0	0	0	0	0	0	0	0	0	0	0	0	0	0	0	0	0	0	0	0	0	0	0	0	0	0	0
0	0	0	0	0	0	0	0	0	0	0	0	0	0	0	0	0	0	0	0	0	0	0	0	0	0	0	0	0	0	0
0	0	0	0	0	0	0	0	0	0	0	0	0	0	0	0	0	0	0	0	0	0	0	0	0	0	0	0	0	0	0
0	0	0	0	0	0	0	0	0	0	0	0	0	0	0	0	0	0	0	0	0	0	0	0	0	0	0	0	0	0	0
0	0	0	0	0	0	0	0	0	0	0	0	0	0	0	0	0	0	0	0	0	0	0	0	0	0	0	0	0	0	0
0	0	0	0	0	0	0	0	0	0	0	0	0	0	0	0	0	0	0	0	0	0	0	0	0	0	0	0	0	0	0
0	0	0	0	0	0	0	0	0	0	0	0	0	0	0	0	0	0	0	0	0	0	0	0	0	0	0	0	0	0	0
0	0	0	0	0	0	0	0	0	0	0	0	0	0	0	0	0	0	0	0	0	0	0	0	0	0	0	0	0	0	0
0	0	0	0	0	0	0	0	0	0	0	0	0	0	0	0	0	0	0	0	0	0	0	0	0	0	0	0	0	0	0
0	0	0	0	0	0	0	0	0	0	0	0	0	0	0	0	0	0	0	0	0	0	0	0	0	0	0	0	0	0	0
0	0	0	0	0	0	0	0	0	0	0	0	0	0	0	0	0	0	0	0	0	0	0	0	0	0	0	0	0	0	0
0	0	0	0	0	0	0	0	0	0	0	0	0	0	0	0	0	0	0	0	0	0	0	0	0	0	0	0	0	0	0
0	0	0	0	0	0	0	0	0	0	0	0	0	0	0	0	0	0	0	0	0	0	0	0	0	0	0	0	0	0	0
0	0	0	0	0	0	0	0	0	0	0	0	0	0	0	0	0	0	0	0	0	0	0	0	0	0	0	0	0	0	0
0	0	0	0	0	0	0	0	0	0	0	0	0	0	0	0	0	0	0	0	0	0	0	0	0	0	0	0	0	0	0
0	0	0	0	0	0	0	0	0	0	0	0	0	0	0	0	0	0	0	0	0	0	0	0	0	0	0	0	0	0	0
0	0	0	0	0	0	0	0	0	0	0	0	0	0	0	0	0	0	0	0	0	0	0	0	0	0	0	0	0	0	0
0	0	0	0	0	0	0	0	0	0	0	0	0	0	0	0	0	0	0	0	0	0	0	0	0	0	0	0	0	0	0
0	0	0	0	0	0	0	0	0	0	0	0	0	0	0	0	0	0	0	0	0	0	0	0	0	0	0	0	0	0	0
0	0	0	0	0	0	0	0	0	0	0	0	0	0	0	0	0	0	0	0	0	0	0	0	0	0	0	0	0	0	0
0	0	0	0	0	0	0	0	0	0	0	0	0	0	0	0	0	0	0	0	0	0	0	0	0	0	0	0	0	0	0
0	0	0	0	0	0	0	0	0	0	0	0	0	0	0	0	0	0	0	0	0	0	0	0	0	0	0	0	0	0	0
0	0	0	0	0	0	0	0	0	0	0	0	0	0	0	0	0	0	0	0	0	0	0	0	0	0	0	0	0	0	0
0	0	0	0	0	0	0	0	0	0	0	0	0	0	0	0	0	0	0	0	0	0	0	0	0	0	0	0	0	0	0
0	0	0	0	0	0	0	0	0	0	0	0	0	0	0	0	0	0	0	0	0	0	0	0	0	0	0	0	0	0	0
0	0	0	0	0	0	0	0	0	0	0	0	0	0	0	0	0	0	0	0	0	0	0	0	0	0	0	0	0	0	0
0	0	0	0	0	0	0	0	0	0	0	0	0	0	0	0	0	0	0	0	0	0	0	0	0	0	0	0	0	0	0
0	0	0	0	0	0	0	0	0	0	0	0	0	0	0	0	0	0	0	0	0	0	0	0	0	0	0	0	0	0	0
0	0	0	0	0	0	0	0	0	0	0	0	0	0	0	0	0	0	0	0	0	0	0	0	0	0	0	0	0	0	0
0	0	0	0	0	0	0	0	0	0	0	0	0	0	0	0	0	0	0	0	0	0	0	0	0	0	0	0	0	0	0
0	0	0	0	0	0	0	0	0	0	0	0	0	0	0	0	0	0	0	0	0	0	0	0	0	0	0	0	0	0	0
0	0	0	0	0	0	0	0	0	0	0	0	0	0	0	0	0	0	0	0	0	0	0	0	0	0	0	0	0	0	0
0	0	0	0	0	0	0	0	0	0	0	0	0	0	0	0	0	0	0	0	0	0	0	0	0	0	0	0	0	0	0
0	0	0	0	0	0	0	0	0	0	0	0	0	0	0	0	0	0	0	0	0	0	0	0	0	0	0	0	0	0	0
0	0	0	0	0	0	0	0	0	0	0	0	0	0	0	0	0	0	0	0	0	0	0	0	0	0	0	0	0	0	0
0	0	0	0	0	0	0	0	0	0	0	0	0	0	0	0	0	0	0	0	0	0	0	0	0	0	0	0	0	0	0
0	0	0	0	0	0	0	0	0	0	0	0	0	0	0	0	0	0	0	0	0	0	0	0	0	0	0	0	0	0	0
0	0	0	0	0	0	0	0	0	0	0	0	0	0	0	0	0	0	0	0	0	0	0	0	0	0	0	0	0	0	0
0	0	0	0	0	0	0	0	0	0	0	0	0	0	0	0	0	0	0	0	0	0	0	0	0	0	0	0	0	0	0
0	0	0	0	0	0	0	0	0	0	0	0	0	0	0	0	0	0	0	0	0	0	0	0	0	0	0	0	0	0	0
0	0	0	0	0	0	0	0	0	0	0	0	0	0	0	0	0	0	0	0	0	0	0	0	0	0	0	0	0	0	0
0	0	0	0	0	0	0	0	0	0	0	0	0	0	0	0	0	0	0	0	0	0	0	0	0	0	0	0	0	0	0
0	0	0	0	0	0	0	0	0	0	0	0	0	0	0	0	0	0	0	0	0	0	0	0	0	0	0	0	0	0	0
0	0	0	0	0	0	0	0	0	0	0	0	0	0	0	0	0	0	0	0	0	0	0	0	0	0	0	0	0	0	0
0	0	0	0	0	0	0	0	0	0	0	0	0	0	0	0	0	0	0	0	0	0	0	0	0	0	0	0	0	0	0
0	0	0	0	0	0	0	0	0	0	0	0	0	0	0	0	0	0	0	0	0	0	0	0	0	0	0	0	0	0	0
0	0	0	0	0	0	0	0	0	0	0	0	0	0	0	0	0	0	0	0	0	0	0	0	0	0	0	0	0	0	0
0	0	0	0	0	0	0	0	0	0	0	0	0	0	0	0	0	0	0	0	0	0	0	0	0	0	0	0	0	0	0
0	0	0	0	0	0	0	0	0	0	0	0	0	0	0	0	0	0	0	0	0	0	0	0	0	0	0	0	0	0	0
0	0	0	0	0	0	0	0	0	0	0	0	0	0	0	0	0	0	0	0	0	0	0	0	0	0	0	0	0	0	0
0	0	0	0	0	0	0	0	0	0	0	0	0	0	0	0	0	0	0	0	0	0	0	0	0	0	0	0	0	0	0
0	0	0	0	0	0	0	0	0	0	0	0	0	0	0	0	0	0	0	0	0	0	0	0	0	0	0	0	0	0	0
0	0	0	0	0	0	0	0	0	0	0	0	0	0	0	0	0	0	0	0	0	0	0	0	0	0	0	0	0	0	0
0	0	0	0	0	0	0	0	0	0	0	0	0	0	0	0	0	0	0	0	0	0	0	0	0	0	0	0	0	0	0
0	0	0	0	0	0	0	0	0	0	0	0	0	0	0	0	0	0	0	0	0	0	0	0	0	0	0	0	0	0	0
0	0	0	0	0	0	0	0	0	0	0	0	0	0	0	0	0	0	0	0	0	0	0	0	0	0	0	0	0	0	0
0	0	0	0	0	0	0	0	0	0	0	0	0	0	0	0	0	0	0	0	0	0	0	0	0	0	0	0	0	0	0
0	0	0	0	0	0	0	0	0	0	0	0	0	0	0	0	0	0	0	0	0	0	0	0	0	0	0	0	0	0	0
0	0	0	0	0	0	0	0	0	0	0	0	0	0	0	0	0	0	0	0	0	0	0	0	0	0	0	0	0	0	0
0	0	0	0	0	0	0	0	0	0	0	0	0	0	0	0	0	0	0	0	0	0	0	0	0	0	0	0	0	0	0
0	0	0	0	0	0	0	0	0	0	0	0	0	0	0	0	0	0	0	0	0	0	0	0	0	0	0	0	0	0	0
0	0	0	0	0	0	0	0	0	0	0	0	0	0	0	0	0	0	0	0	0	0	0	0	0	0	0	0	0	0	0
0	0	0	0	0	0	0	0	0	0	0	0	0	0	0	0	0	0	0	0	0	0	0	0	0	0	0	0	0	0	0
0	0	0	0	0	0	0	0	0	0	0	0	0	0	0	0	0	0	0	0	0	0	0	0	0	0	0	0	0	0	0
0	0	0	0	0	0	0	0	0	0	0	0	0	0	0	0	0	0	0	0	0	0	0	0	0	0	0	0	0	0	0
0	0	0	0	0	0	0	0	0	0	0	0	0	0	0	0	0	0	0	0	0	0	0	0	0	0	0	0	0	0	0
0	0	0	0	0	0	0	0	0	0	0	0	0	0	0	0	0	0	0	0	0	0	0	0	0	0	0	0	0	0	0
0	0	0	0	0	0	0	0	0	0	0	0	0	0	0	0	0	0	0	0	0	0	0	0	0	0	0	0	0	0	0
0	0	0	0	0	0	0	0	0	0	0	0	0	0	0	0	0	0	0	0	0	0	0	0	0	0	0	0	0	0	0
0	0	0	0	0	0	0	0	0	0	0	0	0	0	0	0	0	0	0	0	0	0	0	0	0	0	0	0	0	0	0
0	0	0	0	0	0	0	0	0	0	0	0	0	0	0	0	0	0	0	0	0	0	0	0	0	0	0	0	0	0	0
0	0	0	0	0	0	0	0	0	0	0	0	0	0	0	0	0	0	0	0	0	0	0	0	0	0	0	0	0	0	0
0	0	0	0	0	0	0	0	0	0	0	0	0	0	0	0	0	0	0	0	0	0	0	0	0	0	0	0	0	0	0
0	0	0	0	0	0	0	0	0	0	0	0	0	0	0	0	0	0	0	0	0	0	0	0	0	0	0	0	0	0	0
0	0	0	0	0	0	0	0	0	0	0	0	0	0	0	0	0	0	0	0	0	0	0	0	0	0	0	0	0	0	0
0	0	0	0	0	0	0	0	0	0	0	0	0	0	0	0	0	0	0	0	0	0	0	0	0	0	0	0	0	0	0
0	0	0	0	0	0	0	0	0	0	0	0	0	0	0	0	0	0	0	0	0	0	0	0	0	0	0	0	0	0	0
0	0	0	0	0	0	0	0	0	0	0	0	0	0	0	0	0	0	0	0	0	0	0	0	0	0	0	0	0	0	0
0	0	0	0	0	0	0	0	0	0	0	0	0	0	0	0	0	0	0	0	0	0	0	0	0	0	0	0	0	0	0
0	0	0	0	0	0	0	0	0	0	0	0	0	0	0	0	0	0	0	0	0	0	0	0	0	0	0	0	0	0	0
0	0	0	0	0	0	0	0	0	0	0	0	0	0	0	0	0	0	0	0	0	0	0	0	0	0	0	0	0	0	0
0	0	0	0	0	0	0	0	0	0	0	0	0	0	0	0	0	0	0	0	0	0	0	0	0	0	0	0	0	0	0
0	0	0	0	0	0	0	0	0	0	0	0	0	0	0	0	0	0	0	0	0	0	0	0	0	0	0	0	0	0	0
0	0	0	0	0	0	0	0	0	0	0	0	0	0	0	0	0	0	0	0	0	0	0	0	0	0	0	0	0	0	0
0	0	0	0	0	0	0	0	0	0	0	0	0	0	0	0	0	0	0	0	0	0	0	0	0	0	0	0	0	0	0
0	0	0	0	0	0	0	0	0	0	0	0	0	0	0	0	0	0	0	0	0	0	0	0	0	0	0	0	0	0	0
0	0	0	0	0	0	0	0	0	0	0	0	0	0	0	0	0	0	0	0	0	0	0	0	0	0	0	0	0	0	0
0	0	0	0	0	0	0	0	0	0	0	0	0	0	0	0	0	0	0	0	0	0	0	0	0	0	0	0	0	0	0
0	0	0	0	0	0	0	0	0	0	0	0	0	0	0	0	0	0	0	0	0	0	0	0	0	0	0	0	0	0	0
0	0	0	0	0	0	0	0	0	0	0	0	0	0	0	0	0	0	0	0	0	0	0	0	0	0	0	0	0	0	0
0	0	0	0	0	0	0	0	0	0	0	0	0	0	0	0	0	0	0	0	0	0	0	0	0	0	0	0	0	0	0
0	0	0	0	0	0	0	0	0	0	0	0	0	0	0	0	0	0	0	0	0	0	0	0	0	0	0	0	0	0	0
0	0	0	0	0	0	0	0	0	0	0	0	0	0	0	0	0	0	0	0	0	0	0	0	0	0	0	0	0	0	0
0	0	0	0	0	0	0	0	0	0	0	0	0	0	0	0	0	0	0	0	0	0	0	0	0	0	0	0	0	0	0
0	0	0	0	0	0	0	0	0	0	0	0	0	0	0	0	0	0	0	0	0	0	0	0	0	0	0	0	0	0	0
0	0	0	0	0	0	0	0	0	0	0	0	0	0	0	0	0	0	0	0	0	0	0	0	0	0	0	0	0	0	0
0	0	0	0	0	0	0	0	0	0	0	0	0	0	0	0	0	0	0	0	0	0	0	0	0	0	0	0	0	0	0
0	0	0	0	0	0	0	0	0	0	0	0	0	0	0	0	0	0	0	0	0	0	0	0	0	0	0	0	0	0	0
0	0	0	0	0	0	0	0	0	0	0	0	0	0	0	0	0	0	0	0	0	0	0	0	0	0	0	0	0	0	0
0	0	0	0	0	0	0	0	0	0	0	0	0	0	0	0	0	0	0	0	0	0	0	0	0	0	0	0	0	0	0
0	0	0	0	0	0	0	0	0	0	0	0	0	0	0	0	0	0	0	0	0	0	0	0	0	0	0	0	0	0	0
0	0	0	0	0	0	0	0	0	0	0	0	0	0	0	0	0	0	0	0	0	0	0	0	0	0	0	0	0	0	0
0	0	0	0	0	0	0	0	0	0	0	0	0	0	0	0	0	0	0	0	0	0	0	0	0	0	0	0	0	0	0
0	0	0	0	0	0	0	0	0	0	0	0	0	0	0	0	0	0	0	0	0	0	0	0	0	0	0	0	0	0	0
0	0	0	0	0	0	0	0	0	0	0	0	0	0	0	0	0	0	0	0	0	0	0	0	0	0	0	0	0	0	0
0	0	0	0	0	0	0	0	0	0	0	0	0	0	0	0	0	0	0	0	0	0	0	0	0	0	0	0	0	0	0
0	0	0	0	0	0	0	0	0	0	0	0	0	0	0	0	0	0	0	0	0	0	0	0	0	0	0	0	0	0	0
0	0	0	0	0	0	0	0	0	0	0	0	0	0	0	0	0	0	0	0	0	0	0	0	0	0	0	0	0	0	0
0	0	0	0	0	0	0	0	0	0	0	0	0	0	0	0	0	0	0	0	0	0	0	0	0	0	0	0	0	0	0
0	0	0	0	0	0	0	0	0	0	0	0	0	0	0	0	0	0	0	0	0	0	0	0	0	0	0	0	0	0	0
0	0	0	0	0	0	0	0	0	0	0	0	0	0	0	0	0	0	0	0	0	0	0	0	0	0	0	0	0	0	0
0	0	0	0	0	0	0	0	0	0	0	0	0	0	0	0	0	0	0	0	0	0	0	0	0	0	0	0	0	0	0
0	0	0	0	0	0	0	0	0	0	0	0	0	0	0	0	0	0	0	0	0	0	0	0	0	0	0	0	0	0	0
0	0	0	0	0	0	0	0	0	0	0	0	0	0	0	0	0	0	0	0	0	0	0	0	0	0	0	0	0	0	0
0	0	0	0	0	0	0	0	0	0	0	0	0	0	0	0	0	0	0	0	0	0	0	0	0	0	0	0	0	0	0
0	0	0	0	0	0	0	0	0	0	0	0	0	0	0	0	0	0	0	0	0	0	0	0	0	0	0	0	0	0	0
0	0	0	0	0	0	0	0	0	0	0	0	0	0	0	0	0	0	0	0	0	0	0	0	0	0	0	0	0	0	0
0	0	0	0	0	0	0	0	0	0	0	0	0	0	0	0	0	0	0	0	0	0	0	0	0	0	0	0	0	0	0
0	0	0	0	0	0	0	0	0	0	0	0	0	0	0	0	0	0	0	0	0	0	0	0	0	0	0	0	0	0	0
0	0	0	0	0	0	0	0	0	0	0	0	0	0	0	0	0	0	0	0	0	0	0	0	0	0	0	0	0	0	0
0	0	0	0	0	0	0	0	0	0	0	0	0	0	0	0	0	0	0	0	0	0	0	0	0	0	0	0	0	0	0
0	0	0	0	0	0	0	0	0	0	0	0	0	0	0	0	0	0	0	0	0	0	0	0	0	0	0	0	0	0	0
0	0	0	0	0	0	0	0	0	0	0	0	0	0	0	0	0	0	0	0	0	0	0	0	0	0	0	0	0	0	0
0	0	0	0	0	0	0	0	0	0	0	0	0	0	0	0	0	0	0	0	0	0	0	0	0	0	0	0	0	0	0
0	0	0	0	0	0	0	0	0	0	0	0	0	0	0	0	0	0	0	0	0	0	0	0	0	0	0	0	0	0	0
0	0	0	0	0	0	0	0	0	0	0	0	0	0	0	0	0	0	0	0	0	0	0	0	0	0	0	0	0	0	0
0	0	0	0	0	0	0	0	0	0	0	0	0	0	0	0	0	0	0	0	0	0	0	0	0	0	0	0	0	0	0
0	0	0	0	0	0	0	0	0	0	0	0	0	0	0	0	0	0	0	0	0	0	0	0	0	0	0	0	0	0	0
0	0	0	0	0	0	0	0	0	0	0	0	0	0	0	0	0	0	0	0	0	0	0	0	0	0	0	0	0	0	0
0	0	0	0	0	0	0	0	0	0	0	0	0	0	0	0	0	0	0	0	0	0	0	0	0	0	0	0	0	0	0
0	0	0	0	0	0	0	0	0	0	0	0	0	0	0	0	0	0	0	0	0	0	0	0	0	0	0	0	0	0	0
0	0	0	0	0	0	0	0	0	0	0	0	0	0	0	0	0	0	0	0	0	0	0	0	0	0	0	0	0	0	0
0	0	0	0	0	0	0	0	0	0	0	0	0	0	0	0	0	0	0	0	0	0	0	0	0	0	0	0	0	0	0
0	0	0	0	0	0	0	0	0	0	0	0	0	0	0	0	0	0	0	0	0	0	0	0	0	0	0	0	0	0	0
0	0	0	0	0	0	0	0	0	0	0	0	0	0	0	0	0	0	0	0	0	0	0	0	0	0	0	0	0	0	0
0	0	0	0	0	0	0	0	0	0	0	0	0	0	0	0	0	0	0	0	0	0	0	0	0	0	0	0	0	0	0
0	0	0	0	0	0	0	0	0	0	0	0	0	0	0	0	0	0	0	0	0	0	0	0	0	0	0	0	0	0	0
0	0	0	0	0	0	0	0	0	0	0	0	0	0	0	0	0	0	0	0	0	0	0	0	0	0	0	0	0	0	0
0	0	0	0	0	0	0	0	0	0	0	0	0	0	0	0	0	0	0	0	0	0	0	0	0	0	0	0	0	0	0
0	0	0	0	0	0	0	0	0	0	0	0	0	0	0	0	0	0	0	0	0	0	0	0	0	0	0	0	0	0	0
0	0	0	0	0	0	0	0	0	0	0	0	0	0	0	0	0	0	0	0	0	0	0	0	0	0	0	0	0	0	0
0	0	0	0	0	0	0	0	0	0	0	0	0	0	0	0	0	0	0	0	0	0	0	0	0	0	0	0	0	0	0
0	0	0	0	0	0	0	0	0	0	0	0	0	0	0	0	0	0	0	0	0	0	0	0	0	0	0	0	0	0	0
0	0	0	0	0	0	0	0	0	0	0	0	0	0	0	0	0	0	0	0	0	0	0	0	0	0	0	0	0	0	0
0	0	0	0	0	0	0	0	0	0	0	0	0	0	0	0	0	0	0	0	0	0	0	0	0	0	0	0	0	0	0
0	0	0	0	0	0	0	0	0	0	0	0	0	0	0	0	0	0	0	0	0	0	0	0	0	0	0	0	0	0	0
0	0	0	0	0	0	0	0	0	0	0	0	0	0	0	0	0	0	0	0	0	0	0	0	0	0	0	0	0	0	0
0	0	0	0	0	0	0	0	0	0	0	0	0	0	0	0	0	0	0	0	0	0	0	0	0	0	0	0	0	0	0
0	0	0	0	0	0	0	0	0	0	0	0	0	0	0	0	0	0	0	0	0	0	0	0	0	0	0	0	0	0	0
0	0	0	0	0	0	0	0	0	0	0	0	0	0	0	0	0	0	0	0	0	0	0	0	0	0	0	0	0	0	0
0	0	0	0	0	0	0	0	0	0	0	0	0	0	0	0	0	0	0	0	0	0	0	0	0	0	0	0	0	0	0
0	0	0	0	0	0	0	0	0	0	0	0	0	0	0	0	0	0	0	0	0	0	0	0	0	0	0	0	0	0	0
0	0	0	0	0	0	0	0	0	0	0	0	0	0	0	0	0	0	0	0	0	0	0	0	0	0	0	0	0	0	0
0	0	0	0	0	0	0	0	0	0	0	0	0	0	0	0	0	0	0	0	0	0	0	0	0	0	0	0	0	0	0
0	0	0	0	0	0	0	0	0	0	0	0	0	0	0	0	0	0	0	0	0	0	0	0	0	0	0	0	0	0	0
0	0	0	0	0	0	0	0	0	0	0	0	0	0	0	0	0	0	0	0	0	0	0	0	0	0	0	0	0	0	0
0	0	0	0	0	0	0	0	0	0	0	0	0	0	0	0	0	0	0	0	0	0	0	0	0	0	0	0	0	0	0
0	0	0	0	0	0	0	0	0	0	0	0	0	0	0	0	0	0	0	0	0	0	0	0	0	0	0	0	0	0	0
0	0	0	0	0	0	0	0	0	0	0	0	0	0	0	0	0	0	0	0	0	0	0	0	0	0	0	0	0	0	0
0	0	0	0	0	0	0	0	0	0	0	0	0	0	0	0	0	0	0	0	0	0	0	0	0	0	0	0	0	0	0
0	0	0	0	0	0	0	0	0	0	0	0	0	0	0	0	0	0	0	0	0	0	0	0	0	0	0	0	0	0	0
0	0	0	0	0	0	0	0	0	0	0	0	0	0	0	0	0	0	0	0	0	0	0	0	0	0	0	0	0	0	0
0	0	0	0	0	0	0	0	0	0	0	0	0	0	0	0	0	0	0	0	0	0	0	0	0	0	0	0	0	0	0
0	0	0	0	0	0	0	0	0	0	0	0	0	0	0	0	0	0	0	0	0	0	0	0	0	0	0	0	0	0	0
0	0	0	0	0	0	0	0	0	0	0	0	0	0	0	0	0	0	0	0	0	0	0	0	0	0	0	0	0	0	0
0	0	0	0	0	0	0	0	0	0	0	0	0	0	0	0	0	0	0	0	0	0	0	0	0	0	0	0	0	0	0
0	0	0	0	0	0	0	0	0	0	0	0	0	0	0	0	0	0	0	0	0	0	0	0	0	0	0	0	0	0	0
0	0	0	0	0	0	0	0	0	0	0	0	0	0	0	0	0	0	0	0	0	0	0	0	0	0	0	0	0	0	0
0	0	0	0	0	0	0	0	0	0	0	0	0	0	0	0	0	0	0	0	0	0	0	0	0	0	0	0	0	0	0
0	0	0	0	0	0	0	0	0	0	0	0	0	0	0	0	0	0	0	0	0	0	0	0	0	0	0	0	0	0	0
0	0	0	0	0	0	0	0	0	0	0	0	0	0	0	0	0	0	0	0	0	0	0	0	0	0	0	0	0	0	0
0	0	0	0	0	0	0	0	0	0	0	0	0	0	0	0	0	0	0	0	0	0	0	0	0	0	0	0	0	0	0
0	0	0	0	0	0	0	0	0	0	0	0	0	0	0	0	0	0	0	0	0	0	0	0	0	0	0	0	0	0	0
0	0	0	0	0	0	0	0	0	0	0	0	0	0	0	0	0	0	0	0	0	0	0	0	0	0	0	0	0	0	0
0	0	0	0	0	0	0	0	0	0	0	0	0	0	0	0	0	0	0	0	0	0	0	0	0	0	0	0	0	0	0
0	0	0	0	0	0	0	0	0	0	0	0	0	0	0	0	0	0	0	0	0	0	0	0	0	0	0	0	0	0	0
0	0	0	0	0	0	0	0	0	0	0	0	0	0	0	0	0	0	0	0	0	0	0	0	0	0	0	0	0	0	0
0	0	0	0	0	0	0	0	0	0	0	0	0	0	0	0	0	0	0	0	0	0	0	0	0	0	0	0	0	0	0
0	0	0	0	0	0	0	0	0	0	0	0	0	0	0	0	0	0	0	0	0	0	0	0	0	0	0	0	0	0	0
0	0	0	0	0	0	0	0	0	0	0	0	0	0	0	0	0	0	0	0	0	0	0	0	0	0	0	0	0	0	0
0	0	0	0	0	0	0	0	0	0	0	0	0	0	0	0	0	0	0	0	0	0	0	0	0	0	0	0	0	0	0
0	0	0	0	0	0	0	0	0	0	0	0	0	0	0	0	0	0	0	0	0	0	0	0	0	0	0	0	0	0	0
0	0	0	0	0	0	0	0	0	0	0	0	0	0	0	0	0	0	0	0	0	0	0	0	0	0	0	0	0	0	0
0	0	0	0	0	0	0	0	0	0	0	0	0	0	0	0	0	0	0	0	0	0	0	0	0	0	0	0	0	0	0
0	0	0	0	0	0	0	0	0	0	0	0	0	0	0	0	0	0	0	0	0	0	0	0	0	0	0	0	0	0	0
0	0	0	0	0	0	0	0	0	0	0	0	0	0	0	0	0	0	0	0	0	0	0	0	0	0	0	0	0	0	0
0	0	0	0	0	0	0	0	0	0	0	0	0	0	0	0	0	0	0	0	0	0	0	0	0	0	0	0	0	0	0
0	0	0	0	0	0	0	0	0	0	0	0	0	0	0	0	0	0	0	0	0	0	0	0	0	0	0	0	0	0	0
0	0	0	0	0	0	0	0	0	0	0	0	0	0	0	0	0	0	0	0	0	0	0	0	0	0	0	0	0	0	0
0	0	0	0	0	0	0	0	0	0	0	0	0	0	0	0	0	0	0	0	0	0	0	0	0	0	0	0	0	0	0
0	0	0	0	0	0	0	0	0	0	0	0	0	0	0	0	0	0	0	0	0	0	0	0	0	0	0	0	0	0	0
0	0	0	0	0	0	0	0	0	0	0	0	0	0	0	0	0	0	0	0	0	0	0	0	0	0	0	0	0	0	0
0	0	0	0	0	0	0	0	0	0	0	0	0	0	0	0	0	0	0	0	0	0	0	0	0	0	0	0	0	0	0
0	0	0	0	0	0	0	0	0	0	0	0	0	0	0	0	0	0	0	0	0	0	0	0	0	0	0	0	0	0	0
0	0	0	0	0	0	0	0	0	0	0	0	0	0	0	0	0	0	0	0	0	0	0	0	0	0	0	0	0	0	0
0	0	0	0	0	0	0	0	0	0	0	0	0	0	0	0	0	0	0	0	0	0	0	0	0	0	0	0	0	0	0
0	0	0	0	0	0	0	0	0	0	0	0	0	0	0	0	0	0	0	0	0	0	0	0	0	0	0	0	0	0	0
0	0	0	0	0	0	0	0	0	0	0	0	0	0	0	0	0	0	0	0	0	0	0	0	0	0	0	0	0	0	0
0	0	0	0	0	0	0	0	0	0	0	0	0	0	0	0	0	0	0	0	0	0	0	0	0	0	0	0	0	0	0
0	0	0	0	0	0	0	0	0	0	0	0	0	0	0	0	0	0	0	0	0	0	0	0	0	0	0	0	0	0	0
0	0	0	0	0	0	0	0	0	0	0	0	0	0	0	0	0	0	0	0	0	0	0	0	0	0	0	0	0	0	0
0	0	0	0	0	0	0	0	0	0	0	0	0	0	0	0	0	0	0	0	0	0	0	0	0	0	0	0	0	0	0
0	0	0	0	0	0	0	0	0	0	0	0	0	0	0	0	0	0	0	0	0	0	0	0	0	0	0	0	0	0	0
0	0	0	0	0	0	0	0	0	0	0	0	0	0	0	0	0	0	0	0	0	0	0	0	0	0	0	0	0	0	0
0	0	0	0	0	0	0	0	0	0	0	0	0	0	0	0	0	0	0	0	0	0	0	0	0	0	0	0	0	0	0
0	0	0	0	0	0	0	0	0	0	0	0	0	0	0	0	0	0	0	0	0	0	0	0	0	0	0	0	0	0	0
0	0	0	0	0	0	0	0	0	0	0	0	0	0	0	0	0	0	0	0	0	0	0	0	0	0	0	0	0	0	0
0	0	0	0	0	0	0	0	0	0	0	0	0	0	0	0	0	0	0	0	0	0	0	0	0	0	0	0	0	0	0
0	0	0	0	0	0	0	0	0	0	0	0	0	0	0	0	0	0	0	0	0	0	0	0	0	0	0	0	0	0	0
0	0	0	0	0	0	0	0	0	0	0	0	0	0	0	0	0	0	0	0	0	0	0	0	0	0	0	0	0	0	0
0	0	0	0	0	0	0	0	0	0	0	0	0	0	0	0	0	0	0	0	0	0	0	0	0	0	0	0	0	0	0
0	0	0	0	0	0	0	0	0	0	0	0	0	0	0	0	0	0	0	0	0	0	0	0	0	0	0	0	0	0	0
0	0	0	0	0	0	0	0	0	0	0	0	0	0	0	0	0	0	0	0	0	0	0	0	0	0	0	0	0	0	0
0	0	0	0	0	0	0	0	0	0	0	0	0	0	0	0	0	0	0	0	0	0	0	0	0	0	0	0	0	0	0
0	0	0	0	0	0	0	0	0	0	0	0	0	0	0	0	0	0	0	0	0	0	0	0	0	0	0	0	0	0	0
0	0	0	0	0	0	0	0	0	0	0	0	0	0	0	0	0	0	0	0	0	0	0	0	0	0	0	0	0	0	0
0	0	0	0	0	0	0	0	0	0	0	0	0	0	0	0	0	0	0	0	0	0	0	0	0	0	0	0	0	0	0
0	0	0	0	0	0	0	0	0	0	0	0	0	0	0	0	0	0	0	0	0	0	0	0	0	0	0	0	0	0	0
0	0	0	0	0	0	0	0	0	0	0	0	0	0	0	0	0	0	0	0	0	0	0	0	0	0	0	0	0	0	0
0	0	0	0	0	0	0	0	0	0	0	0	0	0	0	0	0	0	0	0	0	0	0	0	0	0	0	0	0	0	0
0	0	0	0	0	0	0	0	0	0	0	0	0	0	0	0	0	0	0	0	0	0	0	0	0	0	0	0	0	0	0
0	0	0	0	0	0	0	0	0	0	0	0	0	0	0	0	0	0	0	0	0	0	0	0	0	0	0	0	0	0	0
0	0	0	0	0	0	0	0	0	0	0	0	0	0	0	0	0	0	0	0	0	0	0	0	0	0	0	0	0	0	0
0	0	0	0	0	0	0	0	0	0	0	0	0	0	0	0	0	0	0	0	0	0	0	0	0	0	0	0	0	0	0
0	0	0	0	0	0	0	0	0	0	0	0	0	0	0	0	0	0	0	0	0	0	0	0	0	0	0	0	0	0	0
0	0	0	0	0	0	0	0	0	0	0	0	0	0	0	0	0	0	0	0	0	0	0	0	0	0	0	0	0	0	0
0	0	0	0	0	0	0	0	0	0	0	0	0	0	0	0	0	0	0	0	0	0	0	0	0	0	0	0	0	0	0
0	0	0	0	0	0	0	0	0	0	0	0	0	0	0	0	0	0	0	0	0	0	0	0	0	0	0	0	0	0	0
0	0	0	0	0	0	0	0	0	0	0	0	0	0	0	0	0	0	0	0	0	0	0	0	0	0	0	0	0	0	0
0	0	0	0	0	0	0	0	0	0	0	0	0	0	0	0	0	0	0	0	0	0	0	0	0	0	0	0	0	0	0
0	0	0	0	0	0	0	0	0	0	0	0	0	0	0	0	0	0	0	0	0	0	0	0	0	0	0	0	0	0	0
0	0	0	0	0	0	0	0	0	0	0	0	0	0	0	0	0	0	0	0	0	0	0	0	0	0	0	0	0	0	0
0	0	0	0	0	0	0	0	0	0	0	0	0	0	0	0	0	0	0	0	0	0	0	0	0	0	0	0	0	0	0
0	0	0	0	0	0	0	0	0	0	0	0	0	0	0	0	0	0	0	0	0	0	0	0	0	0	0	0	0	0	0
0	0	0	0	0	0	0	0	0	0	0	0	0	0	0	0	0	0	0	0	0	0	0	0	0	0	0	0	0	0	0
0	0	0	0	0	0	0	0	0	0	0	0	0	0	0	0	0	0	0	0	0	0	0	0	0	0	0	0	0	0	0
0	0	0	0	0	0	0	0	0	0	0	0	0	0	0	0	0	0	0	0	0	0	0	0	0	0	0	0	0	0	0
0	0	0	0	0	0	0	0	0	0	0	0	0	0	0	0	0	0	0	0	0	0	0	0	0	0	0	0	0	0	0
0	0	0	0	0	0	0	0	0	0	0	0	0	0	0	0	0	0	0	0	0	0	0	0	0	0	0	0	0	0	0
0	0	0	0	0	0	0	0	0	0	0	0	0	0	0	0	0	0	0	0	0	0	0	0	0	0	0	0	0	0	0
0	0	0	0	0	0	0	0	0	0	0	0	0	0	0	0	0	0	0	0	0	0	0	0	0	0	0	0	0	0	0
0	0	0	0	0	0	0	0	0	0	0	0	0	0	0	0	0	0	0	0	0	0	0	0	0	0	0	0	0	0	0
0	0	0	0	0	0	0	0	0	0	0	0	0	0	0	0	0	0	0	0	0	0	0	0	0	0	0	0	0	0	0
0	0	0	0	0	0	0	0	0	0	0	0	0	0	0	0	0	0	0	0	0	0	0	0	0	0	0	0	0	0	0
0	0	0	0	0	0	0	0	0	0	0	0	0	0	0	0	0	0	0	0	0	0	0	0	0	0	0	0	0	0	0
0	0	0	0	0	0	0	0	0	0	0	0	0	0	0	0	0	0	0	0	0	0	0	0	0	0	0	0	0	0	0
0	0	0	0	0	0	0	0	0	0	0	0	0	0	0	0	0	0	0	0	0	0	0	0	0	0	0	0	0	0	0
0	0	0	0	0	0	0	0	0	0	0	0	0	0	0	0	0	0	0	0	0	0	0	0	0	0	0	0	0	0	0
0	0	0	0	0	0	0	0	0	0	0	0	0	0	0	0	0	0	0	0	0	0	0	0	0	0	0	0	0	0	0
0	0	0	0	0	0	0	0	0	0	0	0	0	0	0	0	0	0	0	0	0	0	0	0	0	0	0	0	0	0	0
0	0	0	0	0	0	0	0	0	0	0	0	0	0	0	0	0	0	0	0	0	0	0	0	0	0	0	0	0	0	0
[truncated: 1,000 more rows]
