# Supplementary material for: A modified shuffled frog leaping algorithm with inertia weight
Source: Sci Rep. 2024 Feb 20;14:4146. doi: 10.1038/s41598-024-51306-1 (PMC11224354; doi:10.1038/s41598-024-51306-1)
Supplement: Supplementary file 1 — Supplementary Information. [file 41598_2024_51306_MOESM1_ESM.zip › data/F2/MSFLA_L_12.xls]

## Sheet: Sheet1
0.0306962	-0.173981	-0.195346	-0.0676229	-0.466855	-0.138796	0.171131	0.0839044	-0.422039	-0.117268	0.125716	0.661967	-0.0117132	-0.0347901	-0.266242	0.142231	-0.102575	-0.0515645	0.01524	0.0843383	-0.108974	0.40158	-0.26152	0.0697814	0.626858	0.0378522	0.122729	0.330959	-0.165995	0.0138781	5.50414
-0.00762431	0.0370763	0.00197346	0.00230159	-0.00606242	0.0211138	-0.0163305	-0.0471335	-0.037386	-0.0147835	0.0244709	0.000133097	0.00158379	0.0044904	0.0484944	-0.00369509	0.0261641	0.0391871	0.0247085	-0.00740737	0.00590524	0.000811498	-0.0622819	0.0302704	-0.00133481	-0.00302433	0.00770155	-0.0200015	0.0438091	0.0633355	0.610596
-0.00195567	0.00145168	1.51e-05	0.000684234	-0.00244425	0.00159856	0.000454171	-0.000690915	-0.00301569	-0.000322629	0.00340877	0.00155472	0.00148413	-0.000492578	-0.000929147	-0.00946065	-0.0011977	-0.00108154	0.000876293	-0.00340917	-0.00525642	-0.000143601	0.000294529	-0.0003544	-0.00224896	0.00343827	0.00701409	-0.000498006	-0.00141881	-0.00286622	0.0600609
-0.000304908	-0.000246757	7.42044e-06	-4.48103e-05	-0.00012806	-1.21823e-05	0.000218252	-1.81303e-05	-0.00044784	0.000400945	-0.000110261	-0.000105949	6.62366e-05	-3.58943e-05	-0.000298901	0.000180289	-1.27784e-05	4.11469e-05	-0.000246532	-0.000105041	0.000100883	0.000131391	0.000169455	2.65327e-05	6.7579e-05	0.000199084	0.000321277	-1.77665e-06	2.79708e-05	0.000475818	0.0045541
-2.3386e-06	-3.1746e-06	5.36796e-06	-7.73264e-06	-3.23976e-05	-1.89896e-05	4.19241e-06	6.44126e-07	8.04718e-06	-1.17608e-05	-4.13282e-06	-6.05222e-05	-3.26329e-06	5.95318e-06	-1.91679e-05	-3.66084e-07	1.1262e-05	-4.37829e-06	1.14455e-05	5.08208e-06	1.11542e-05	9.58353e-06	-3.83434e-06	6.0548e-06	1.09835e-05	-1.59362e-06	1.00075e-05	-2.00917e-05	-1.84849e-06	-1.48004e-05	0.000310171
-7.54683e-08	-6.90819e-08	3.45624e-07	-3.70062e-07	9.62384e-07	-6.31553e-07	1.01547e-06	6.84467e-07	-7.33709e-07	2.05761e-06	-1.42258e-07	-1.21581e-05	9.33092e-07	-1.98419e-06	4.47962e-07	1.73198e-06	-5.71161e-07	1.18072e-07	-2.12776e-07	-2.35757e-06	2.25839e-07	-2.70086e-07	1.11027e-06	-1.80284e-06	8.87929e-08	-4.06123e-07	-4.64865e-06	1.2353e-06	-5.83585e-07	6.94749e-07	3.86689e-05
-4.40869e-07	-5.25e-09	-1.77316e-07	2.76659e-08	7.41217e-08	-2.40951e-07	-4.15746e-08	2.97494e-08	-4.31114e-08	-7.01551e-08	6.82271e-09	1.0394e-07	-1.15534e-07	2.01751e-07	1.17942e-08	7.64385e-08	1.9168e-07	-8.64517e-08	1.75442e-07	1.67395e-07	-2.37428e-07	-1.79598e-07	-5.23811e-08	-9.071e-08	4.54498e-08	1.10343e-07	1.02686e-08	1.7128e-07	-5.42831e-09	-1.13017e-07	3.30392e-06
9.18154e-10	-4.68145e-10	-1.32407e-09	-2.55466e-08	2.34646e-09	-5.26998e-10	9.43302e-09	-2.26196e-10	-1.25638e-08	3.62599e-09	3.88655e-09	4.40228e-10	-2.27351e-08	-2.3117e-09	6.61e-09	-9.56085e-09	1.84801e-09	9.26672e-09	-9.78185e-09	3.43342e-08	3.61012e-09	3.16207e-08	8.58096e-08	3.80706e-10	-2.34485e-08	4.78561e-09	1.77405e-08	1.05877e-10	-4.8918e-09	9.28284e-09	3.39431e-07
-5.64822e-10	4.45668e-12	1.02879e-09	5.72013e-11	8.83402e-10	-2.02688e-10	2.88563e-10	1.54214e-09	-9.25419e-10	-5.22323e-11	-7.23409e-10	9.40242e-10	1.75538e-09	6.19025e-10	1.20733e-09	-2.68343e-10	4.78111e-11	8.99874e-10	-1.00953e-09	-1.02561e-09	9.76444e-10	9.63996e-10	1.72097e-09	-2.69364e-11	1.51759e-09	2.57727e-10	4.12772e-10	-6.56777e-10	-2.18432e-10	-1.27328e-09	2.20712e-08
-5.79661e-11	2.46236e-11	1.0416e-10	3.45415e-11	-1.6405e-11	-3.97064e-12	7.70075e-14	-1.01538e-10	1.03112e-10	-4.53656e-11	3.91374e-12	-7.33166e-11	-4.32178e-11	1.89017e-10	-1.55072e-12	-1.29977e-11	-1.72039e-12	8.72067e-12	-1.66154e-10	-1.34336e-11	1.33244e-10	1.03134e-10	-7.99535e-12	4.58442e-11	6.46399e-11	-6.74252e-12	-1.0828e-11	3.40705e-10	-4.15786e-12	3.70696e-11	1.76016e-09
-5.63855e-12	1.59131e-12	1.21823e-12	-1.53894e-12	-2.97528e-12	-1.04669e-11	1.01559e-12	1.18675e-12	1.63615e-11	-5.79547e-12	7.66381e-13	-5.01177e-12	9.86931e-12	1.38451e-11	5.00816e-12	1.00245e-11	-3.05259e-12	-3.28086e-12	1.91472e-12	-1.09312e-11	-2.04542e-11	6.92591e-12	-1.17401e-11	6.61183e-14	7.51018e-12	-1.65238e-13	-3.75774e-13	1.43789e-11	-1.61779e-12	-4.84022e-12	1.79568e-10
-2.21935e-13	4.18514e-13	4.31006e-14	-9.74767e-14	6.74366e-13	1.15568e-12	7.51386e-13	-9.4218e-13	-2.62692e-13	3.19343e-13	5.13897e-13	7.97208e-13	-2.74225e-13	6.07009e-13	1.12769e-12	-1.56964e-12	1.59923e-13	4.68197e-13	7.55927e-15	-1.58434e-13	-1.67179e-13	1.42869e-12	1.98728e-12	1.17596e-13	4.96982e-13	5.18305e-13	-8.04839e-13	-5.82344e-13	1.18703e-12	1.05031e-12	1.8911e-11
1.40349e-14	-9.00445e-14	6.66182e-15	2.63828e-14	-8.8283e-16	-3.53133e-14	4.45676e-14	-6.21146e-15	-1.11758e-13	-4.26775e-15	2.98432e-14	-5.22703e-14	9.61155e-16	1.10229e-14	-1.02607e-15	-2.95671e-15	1.69911e-14	1.08024e-14	1.02204e-13	6.17152e-14	-3.99006e-16	1.23376e-14	2.40331e-13	-1.98525e-14	-4.15904e-14	-1.95741e-14	-1.89403e-14	-1.75332e-14	-1.87275e-13	5.23366e-14	1.24009e-12
-3.64129e-15	8.64102e-15	-1.18632e-15	-1.75544e-15	6.79095e-15	4.97517e-15	6.23671e-16	-4.37151e-15	2.82678e-14	-1.09082e-14	-2.55347e-15	-8.13142e-15	3.42277e-14	9.97814e-16	-4.86563e-15	-1.33795e-15	-9.51648e-15	1.01476e-16	3.25109e-15	3.31681e-16	-3.11798e-15	2.0687e-15	1.70518e-15	-3.37626e-15	4.12678e-15	-5.17339e-15	-1.21777e-16	-1.2532e-14	1.79862e-15	-1.64702e-16	1.70662e-13
4.39148e-16	-1.17535e-16	-8.12379e-18	-1.09292e-16	5.14088e-16	-8.10193e-16	7.99985e-16	-3.11799e-17	2.65297e-16	-2.39735e-16	-1.99216e-16	-1.73484e-16	-5.17144e-16	-1.11904e-16	9.52052e-17	2.80777e-16	-7.68845e-16	-4.58966e-17	-1.74327e-16	8.85898e-17	2.62821e-16	3.25915e-16	-6.20554e-16	-1.04694e-15	2.48733e-16	-8.48884e-17	4.55135e-16	-1.80247e-15	5.86562e-16	-8.27089e-16	1.20511e-14
6.71695e-17	9.79338e-18	-5.63412e-17	2.52551e-17	5.57672e-17	-1.16611e-17	1.3504e-16	-8.93293e-17	-1.4069e-17	-9.29305e-18	2.24502e-17	7.32863e-17	-8.35665e-17	5.63061e-18	1.29509e-17	8.11086e-17	1.25556e-16	-4.60486e-17	-4.24854e-17	8.73915e-18	-1.49713e-17	-8.56625e-17	-2.96074e-17	7.36376e-19	7.62528e-17	3.59393e-18	9.31942e-19	7.98401e-17	3.89389e-16	-1.39073e-17	1.67043e-15
-3.30941e-19	-1.87932e-18	4.23242e-19	-1.01724e-18	1.08118e-17	9.42822e-19	1.70886e-18	9.42844e-19	9.75052e-19	-3.53561e-18	5.28283e-18	8.56298e-18	1.22171e-17	-3.39242e-19	-3.49225e-19	-4.79627e-19	-2.83276e-18	9.07172e-19	-4.03281e-18	-2.66413e-18	5.73587e-19	1.39716e-17	1.27399e-17	1.19828e-18	-2.55497e-19	1.77032e-18	-1.01468e-17	-4.4598e-18	-2.32085e-18	1.03772e-19	1.07776e-16
-4.58859e-20	-6.3805e-20	-2.82614e-19	6.0519e-19	1.71538e-19	5.98983e-19	7.40176e-19	1.67496e-18	-9.94787e-19	-1.14501e-19	1.86592e-18	-1.10557e-19	-4.05768e-19	-9.36161e-19	4.54568e-19	-3.70134e-19	-2.29967e-20	2.54529e-19	1.16237e-19	5.17487e-20	8.81698e-20	6.63698e-19	-1.52711e-19	-1.22738e-19	1.1282e-18	2.01023e-19	-1.0569e-19	2.25916e-19	4.8618e-20	8.53534e-20	1.27032e-17
1.70036e-20	-1.76501e-20	4.31189e-21	-2.17253e-20	9.1799e-21	-6.44705e-20	-7.24394e-21	-6.01794e-21	5.37353e-21	6.53801e-21	2.90687e-20	1.29884e-20	-3.72877e-20	-2.03434e-20	2.85497e-20	3.4098e-21	1.21256e-20	-9.47568e-20	-2.53225e-20	-1.62431e-20	2.32736e-20	-4.02728e-20	6.36447e-21	2.88843e-20	-1.79518e-20	6.23672e-21	-2.00141e-20	-5.31563e-21	-3.69328e-20	1.26092e-20	6.37466e-19
-5.00651e-21	3.38259e-22	1.64514e-21	4.76069e-21	-8.73852e-22	-2.92307e-21	-6.79692e-22	1.68319e-21	1.15779e-21	2.1624e-22	5.30751e-22	2.68701e-21	4.59954e-21	-1.19981e-20	7.3572e-21	-1.59989e-21	-9.77569e-21	3.18296e-22	-4.89619e-21	7.29999e-24	1.70345e-21	-3.7528e-22	-9.73169e-21	-3.55121e-22	2.68292e-21	-4.02897e-21	4.65726e-21	1.31612e-21	-9.31799e-21	3.40672e-21	1.0063e-19
-4.02166e-24	1.46805e-21	4.99014e-23	8.57473e-23	-3.30164e-22	1.71584e-22	9.49159e-22	6.38404e-23	1.25677e-23	4.96123e-23	3.0819e-23	3.27553e-22	-9.99059e-24	-9.87259e-23	-1.43074e-23	5.4844e-22	-1.12164e-22	-3.23422e-23	-1.52935e-22	1.41341e-22	-1.10557e-22	-8.56318e-23	2.56492e-22	3.04066e-22	2.63405e-22	-5.60394e-23	-2.58899e-23	1.17006e-22	1.71918e-22	3.68511e-22	6.41278e-21
8.41182e-24	3.21144e-24	-3.2392e-23	6.21985e-24	-5.19425e-24	-8.76227e-24	5.62059e-23	-2.82834e-23	-4.51812e-24	1.47166e-24	-2.28167e-23	1.52829e-22	2.70411e-24	5.63674e-23	-6.12385e-24	5.9505e-23	2.17472e-23	-1.19858e-23	-3.72159e-24	3.01961e-24	9.03676e-24	-1.32715e-23	-3.25479e-24	1.5981e-24	-2.89308e-23	8.07613e-24	-1.47214e-23	3.06614e-23	5.31604e-24	-1.05562e-22	7.1592e-22
7.45104e-25	1.43698e-24	-5.98696e-24	-5.13612e-24	1.75628e-23	-1.06654e-24	9.17365e-25	-1.76137e-24	-2.95157e-24	5.86554e-25	6.56228e-25	7.89001e-25	-2.76305e-25	-5.9385e-24	1.66593e-24	-8.96325e-25	-4.52405e-24	8.55241e-24	-2.15753e-24	-1.56107e-24	1.85211e-24	9.59303e-25	1.84958e-25	3.85795e-25	9.65558e-26	2.62221e-25	-2.06601e-24	-3.22611e-25	1.883e-25	3.93163e-26	7.15259e-23
-1.09752e-25	4.46448e-26	3.84194e-25	-4.80445e-25	-1.26129e-26	-4.9965e-27	-3.82925e-25	-1.64696e-25	2.81464e-25	5.44845e-25	-8.02934e-25	-1.64032e-26	1.74477e-25	-1.80541e-25	-3.26181e-25	-1.60247e-26	-1.55075e-26	2.76152e-26	-1.55432e-25	-3.48824e-26	7.1069e-26	-1.88513e-25	3.6717e-26	2.37217e-25	4.93638e-26	3.14082e-26	5.3009e-25	-6.5614e-25	1.67981e-26	-6.13915e-26	6.03928e-24
-1.37192e-26	-1.98416e-27	-3.64218e-26	2.26324e-26	2.6899e-26	-1.69538e-26	1.85103e-26	-9.33942e-27	7.77889e-26	8.4205e-28	-4.50598e-26	1.0109e-26	-9.15915e-28	-1.19142e-26	2.17018e-26	-7.67944e-27	3.92271e-26	2.45194e-27	2.37314e-27	5.23567e-27	5.08959e-27	6.042e-26	2.15911e-26	5.90515e-26	1.76829e-26	2.37303e-26	2.43301e-26	-5.89011e-26	2.73018e-27	-4.25762e-26	6.87862e-25
7.58844e-28	-1.12433e-27	-2.4742e-27	3.18602e-27	4.35716e-29	8.23329e-27	-1.76304e-28	-2.0738e-27	-4.02098e-28	-1.61481e-27	-8.86733e-28	-1.82654e-27	4.9302e-28	5.5396e-28	-8.45142e-28	-2.88208e-27	-4.92212e-28	-7.19913e-28	-9.77072e-28	1.31698e-27	-3.68677e-27	-6.19892e-28	-7.27264e-28	-1.18984e-27	-1.02483e-27	1.99889e-27	-2.98478e-29	-1.7125e-28	1.13981e-28	1.29268e-28	4.07727e-26
2.46823e-29	1.5242e-28	8.40553e-29	2.29447e-28	2.02251e-30	1.27137e-28	3.40623e-28	-3.42237e-28	1.03711e-29	2.81078e-28	4.22685e-28	-1.07337e-28	-7.15054e-28	6.94003e-29	4.48243e-28	7.62338e-29	1.92685e-28	-6.48531e-29	7.84126e-30	-3.31121e-29	1.08701e-28	1.73755e-28	2.83121e-29	-3.0148e-28	-1.56574e-29	-1.4572e-28	8.08377e-29	-1.15644e-28	-1.96688e-28	-6.08711e-29	4.95919e-27
-1.34255e-29	9.25433e-30	-4.19286e-30	7.59761e-30	4.78402e-29	6.9223e-30	-2.89012e-30	3.94702e-29	3.78728e-29	2.84968e-29	-5.46384e-30	6.99973e-29	-2.06081e-30	-2.0313e-30	7.85916e-30	-1.22934e-30	4.09379e-30	-3.67334e-30	-8.262e-30	8.11064e-30	-9.22497e-30	1.16971e-30	7.55206e-30	-3.10264e-30	6.27195e-30	1.21842e-29	-2.6133e-30	-2.41786e-30	-1.65293e-29	3.15225e-29	4.03333e-28
4.68033e-31	-9.02931e-32	6.9652e-31	3.41845e-32	-3.57812e-32	2.42288e-30	-1.02539e-30	-3.73754e-31	4.17539e-31	1.07625e-30	-5.51706e-31	-1.60003e-30	1.44295e-30	3.87838e-31	-3.82887e-31	-4.36852e-31	3.74693e-30	1.5457e-30	3.11046e-31	3.66359e-30	4.7674e-30	1.08496e-32	-2.50708e-30	1.55684e-31	2.71493e-31	-5.34839e-31	-8.95467e-31	2.96498e-33	-8.12541e-31	9.00267e-31	3.15687e-29
3.11806e-33	-3.72244e-31	5.37957e-33	2.0427e-31	-3.78221e-32	2.40693e-31	-3.9679e-32	-3.92321e-31	-1.73161e-32	-5.71878e-32	-1.14532e-32	-1.26105e-31	3.34494e-31	2.70027e-32	-4.92438e-33	1.21324e-32	7.77593e-33	8.61829e-32	4.31829e-32	-1.14341e-32	-1.01176e-31	3.51696e-32	7.17356e-33	-4.16542e-31	1.00184e-32	4.42144e-32	-7.81118e-32	-2.04317e-32	-2.95062e-31	-3.02193e-32	3.07284e-30
-3.52076e-33	-8.79694e-34	-5.97035e-33	-2.58479e-32	3.66027e-33	1.40787e-32	1.10976e-32	5.18205e-33	5.32487e-32	6.07307e-34	-2.48859e-32	8.58405e-33	1.68163e-33	-9.93311e-34	-2.51975e-33	-6.87055e-33	1.35181e-32	-2.07632e-32	-9.07649e-34	-2.1983e-33	-2.68216e-32	-4.78732e-33	-1.75228e-32	-5.6685e-33	1.12473e-32	4.17183e-33	1.43879e-33	-1.39132e-33	2.34265e-33	-8.2095e-33	2.90617e-31
-4.52986e-34	-2.49739e-34	-9.16276e-34	-6.51561e-34	-1.0042e-34	-1.32592e-34	-5.8501e-33	3.38553e-33	7.41808e-34	-3.12958e-34	1.56928e-33	-2.73579e-33	2.12048e-34	-5.4125e-34	1.9428e-34	1.27661e-34	3.60527e-34	4.62355e-34	6.21805e-34	-1.04014e-33	3.29496e-34	-1.11988e-33	-2.9037e-33	3.02196e-34	-2.59605e-34	1.27155e-34	1.36145e-34	-3.90273e-34	1.1396e-33	3.11606e-34	2.76788e-32
7.95718e-35	-1.41992e-35	-2.70447e-34	8.54217e-36	-6.56219e-35	2.34374e-34	-1.48905e-34	-3.87413e-35	-9.11511e-36	-5.1745e-35	-1.90681e-34	-2.97782e-35	-1.10598e-35	9.54572e-35	1.96725e-36	1.3498e-34	-5.35649e-35	5.36247e-35	7.67851e-35	-4.27454e-35	2.82345e-35	1.10413e-34	-5.57617e-35	6.17158e-34	-2.51252e-35	-1.59634e-36	-1.11508e-34	1.59e-35	1.09441e-35	-2.11381e-34	2.79993e-33
2.08526e-36	9.76355e-36	-1.85103e-36	-7.7662e-37	-1.07876e-36	5.75186e-36	7.02816e-36	-9.18129e-36	-1.96545e-35	-1.70449e-37	3.61761e-36	1.35406e-36	1.3572e-35	9.80589e-36	-4.47216e-36	-3.43507e-36	7.40252e-36	2.02061e-36	7.03002e-37	-2.10315e-36	-1.03748e-35	-7.77083e-36	1.66562e-36	-1.35525e-35	-8.98265e-37	-1.17825e-36	-1.22123e-35	-1.67597e-36	-7.30118e-36	-1.35218e-35	1.75979e-34
4.08316e-37	6.53531e-37	1.07508e-36	-2.51755e-37	-2.04992e-37	-6.23476e-38	-6.57249e-37	-9.91957e-39	-2.52296e-36	-4.43607e-38	1.10507e-38	-5.72758e-37	1.09443e-36	1.60936e-37	7.09849e-38	-6.94644e-37	1.25012e-37	3.78302e-37	-1.09844e-37	6.59642e-38	1.51847e-37	-2.50061e-36	4.96931e-37	-1.53608e-36	-3.22436e-38	-1.54265e-36	8.41855e-37	1.62984e-37	-2.21972e-37	3.30991e-37	1.69926e-35
4.63097e-38	6.50171e-38	6.98632e-38	-1.30357e-39	7.10745e-39	4.30155e-38	-6.59292e-39	2.84169e-39	-2.73888e-39	2.30806e-38	-1.96704e-38	2.30637e-38	2.97394e-38	-2.11129e-37	-1.92172e-37	4.43703e-38	-7.54055e-38	2.77726e-38	1.75589e-38	-1.46103e-37	-3.83289e-38	-2.15939e-38	-1.17932e-38	-4.36569e-38	6.67139e-38	-3.93724e-39	1.94921e-37	-1.85497e-37	1.9245e-38	-4.79217e-38	1.68846e-36
1.91529e-39	-5.42056e-39	-8.89393e-40	2.52403e-39	-2.19681e-38	2.31605e-39	2.70791e-39	1.14305e-39	-6.1762e-39	-2.66821e-38	-2.86276e-38	-4.5682e-41	3.25672e-41	-4.88441e-39	-8.08115e-39	-1.61444e-38	-1.44609e-38	-9.63947e-40	1.00086e-39	-2.07886e-39	1.4109e-38	1.64791e-39	-2.18192e-39	3.4559e-40	-2.3592e-40	-2.32481e-39	4.52955e-40	2.30375e-39	4.1573e-39	-1.57892e-39	1.77401e-37
-1.77402e-40	-4.30718e-40	8.70757e-41	4.20533e-40	-3.60974e-40	-3.40957e-40	2.05344e-40	-2.48918e-40	1.63144e-40	1.03036e-41	-1.01714e-41	-4.31015e-41	-1.05335e-39	-1.79894e-40	-2.22574e-40	-2.52095e-39	7.74452e-41	-1.92362e-39	1.14648e-40	-1.33124e-39	-1.38454e-40	-2.32135e-40	-2.46443e-40	-4.57258e-40	-6.69505e-41	-2.68047e-40	-2.69138e-40	4.44065e-40	4.95929e-41	1.96255e-40	1.22907e-38
2.5345e-40	9.96336e-41	-1.02111e-41	-9.01902e-42	6.29346e-42	1.22783e-40	6.48474e-42	3.11053e-41	-2.07915e-40	-3.63065e-42	-6.81972e-42	-7.50597e-42	1.81573e-42	5.51799e-41	-1.07525e-40	-1.06142e-40	3.8265e-42	1.27846e-40	1.25486e-40	-1.17088e-42	-1.13852e-40	2.42095e-41	7.31728e-41	-1.96719e-41	1.73617e-41	8.58209e-41	-8.22297e-41	-5.37353e-41	-3.5102e-42	-6.81893e-41	1.8356e-39
-6.52648e-43	-6.16861e-42	-1.1631e-42	-1.47139e-41	-4.13461e-42	1.58411e-42	-9.98855e-43	-6.25722e-43	-1.32654e-42	-1.75803e-42	-7.67521e-43	3.3748e-42	-2.65519e-42	-2.54986e-42	5.24824e-42	-8.8458e-42	1.74848e-42	4.93718e-43	-3.64333e-42	7.08773e-42	7.62487e-42	-4.60748e-42	1.45897e-43	-9.27709e-43	-1.11905e-42	4.00959e-42	5.59299e-42	-7.09133e-42	-2.47811e-42	1.95362e-41	1.22674e-40
-1.55784e-43	-8.27725e-44	-1.78468e-42	5.51436e-43	3.87663e-43	-7.55581e-44	-9.49056e-45	1.74907e-43	1.03756e-42	2.87662e-44	1.48997e-43	2.00605e-43	2.55636e-44	8.49018e-44	-3.36508e-44	1.78535e-42	1.02459e-43	7.72145e-43	3.72988e-43	3.99446e-44	-1.12993e-43	6.55726e-43	-3.9255e-44	-1.15213e-43	-1.00646e-43	2.71888e-43	2.26825e-43	-1.77644e-43	9.92043e-44	3.92465e-43	1.00471e-41
-2.2019e-43	1.39675e-44	-9.44354e-45	1.63868e-44	9.42026e-44	1.74685e-44	-1.14921e-43	3.58786e-44	1.3462e-44	1.38623e-44	-1.94652e-44	1.48925e-44	6.99677e-44	-3.45335e-44	1.29347e-44	-1.19978e-43	3.31542e-46	1.3086e-44	-1.91476e-44	8.75759e-45	3.53676e-44	2.74275e-44	-4.4176e-45	4.48469e-45	-7.59712e-44	-1.25684e-44	-7.33053e-45	-2.80754e-45	-4.88878e-44	-2.08246e-44	1.10296e-42
-3.19202e-45	-3.47657e-45	3.48148e-45	-2.67767e-46	-7.57328e-50	-5.28165e-45	1.66605e-46	8.71691e-46	5.3005e-45	1.17626e-45	5.25495e-46	7.63075e-45	-3.43942e-45	1.20729e-44	-1.36663e-45	7.38733e-45	1.3176e-46	-2.92673e-45	-3.31919e-45	-1.4531e-45	8.5687e-47	3.05513e-45	-4.13814e-46	-1.4524e-46	-8.65759e-45	7.25313e-45	-1.94603e-45	1.79262e-45	1.06799e-45	2.51947e-45	9.04046e-44
6.08788e-46	9.14695e-47	-9.64798e-49	6.40424e-47	-1.04582e-46	-2.00015e-46	-2.31314e-46	5.92088e-47	-2.9775e-46	-1.13682e-46	9.96869e-47	-2.67038e-46	2.45073e-47	2.93703e-47	1.23025e-47	-2.95191e-46	2.82173e-47	-5.98551e-46	-1.31346e-46	-1.46907e-46	1.2497e-45	5.7633e-46	-2.03944e-46	-6.70863e-48	2.10541e-46	2.36505e-47	-3.10618e-46	-1.6628e-46	-1.72849e-47	-2.25867e-47	6.19257e-45
1.23852e-47	1.22597e-47	9.12918e-48	-6.58801e-47	-8.57496e-48	-3.7304e-47	8.05583e-47	-3.99601e-47	2.62806e-47	4.23195e-47	-8.50865e-48	-2.37993e-48	9.74266e-48	-3.40049e-48	-1.87487e-47	-7.08085e-49	1.16221e-47	-7.91158e-47	-7.03701e-48	9.50363e-48	-4.70109e-47	-4.87534e-47	3.52196e-47	1.83604e-47	-7.38176e-48	2.42836e-47	-1.09677e-47	1.68213e-47	2.13799e-47	1.5157e-47	7.30754e-46
1.01884e-48	6.42899e-49	-5.87154e-49	-1.14755e-48	1.24107e-47	1.86932e-48	1.69286e-48	-3.32131e-48	-8.08054e-50	-1.45633e-48	8.10017e-49	-8.32562e-49	-9.22207e-49	-1.65658e-49	-9.61406e-49	-2.93941e-49	-9.38582e-48	-1.50756e-48	2.29704e-49	-2.14978e-48	-1.98289e-48	2.03875e-48	-1.18863e-48	2.93642e-48	1.24127e-48	8.53534e-50	2.5411e-48	-4.75267e-49	-4.91197e-48	-1.83473e-49	5.90716e-47
5.37721e-50	3.08424e-49	9.5952e-50	-6.53589e-49	-8.72362e-49	1.35302e-49	-2.97928e-49	-1.11657e-49	3.23217e-49	9.21712e-50	-4.53989e-50	2.44129e-49	-9.12547e-49	-1.9171e-50	-9.60547e-50	1.17718e-49	8.7774e-50	-1.47934e-49	-5.06143e-50	4.14976e-49	-1.12853e-49	1.70743e-49	1.46499e-49	4.78446e-49	-6.10842e-50	-4.51069e-50	-3.57228e-49	3.03979e-49	9.00849e-50	1.8297e-49	7.02969e-48
-2.62518e-50	-4.50145e-51	-7.79406e-51	3.77997e-51	3.10493e-50	-1.4837e-51	1.1474e-51	-8.95376e-51	-4.306e-50	-2.07662e-50	-7.48637e-51	-1.32263e-50	7.21604e-51	7.72086e-51	-5.93471e-50	5.70299e-50	-1.74304e-50	-2.2702e-50	-3.92772e-51	2.7405e-50	-8.1373e-51	2.69593e-50	-2.73298e-50	-6.56622e-51	5.05572e-51	-1.00079e-50	-2.62811e-51	-3.13311e-50	-1.12753e-50	1.95642e-52	5.01766e-49
4.48719e-51	-1.14885e-52	-3.21485e-52	-2.84618e-52	-6.46117e-52	1.41602e-51	-3.75089e-51	1.10858e-51	-8.8719e-51	-5.42733e-52	2.67031e-52	9.27969e-52	1.13757e-51	1.38335e-51	-1.76112e-51	-5.02777e-52	-5.81308e-52	1.56868e-52	1.04943e-52	-2.25763e-51	-1.18702e-51	-1.52123e-52	-1.08641e-51	-6.01833e-51	3.33325e-52	5.30954e-53	-1.98963e-53	3.51444e-52	-5.42444e-52	1.04395e-51	4.1413e-50
3.95442e-53	-3.24121e-52	-2.42277e-53	-1.7295e-53	-8.80453e-53	-1.14927e-53	-2.31288e-53	5.49139e-55	2.32111e-53	-1.14697e-52	-5.7258e-54	-1.69596e-52	-4.80503e-53	9.89361e-54	2.03767e-53	-2.10758e-52	2.24773e-53	-2.62459e-52	4.98998e-53	-9.54842e-53	3.40208e-52	1.13479e-51	-9.46575e-53	-2.82059e-53	-4.60122e-52	-3.562e-53	-1.80513e-52	1.41472e-53	-8.29294e-53	1.17845e-52	4.05007e-51
3.80812e-53	1.57125e-53	1.23625e-53	-6.64166e-54	8.75774e-55	5.79993e-54	-1.59614e-53	1.87598e-53	1.19615e-53	-1.46807e-53	-5.27279e-54	-2.69828e-53	2.97988e-53	3.6673e-53	-1.672e-53	-7.17389e-55	-4.02309e-54	-1.14711e-52	2.66439e-53	-2.33638e-55	-8.57088e-54	-3.30656e-54	5.45625e-54	5.46509e-54	-3.23344e-53	8.58203e-55	6.59615e-54	5.81405e-54	-1.74668e-54	-5.01825e-54	4.7778e-52
-1.91451e-54	2.78059e-54	-4.05485e-55	-1.51977e-54	-1.0776e-54	4.22664e-54	-8.97261e-55	1.80253e-54	6.95142e-55	1.37035e-54	2.15575e-54	-6.41651e-55	-2.60364e-55	-5.44861e-54	3.99688e-56	3.43054e-55	-1.31576e-54	-4.35472e-56	1.75722e-54	2.60018e-54	-1.47912e-54	2.11992e-56	-1.76046e-54	1.69497e-54	-1.26e-54	-8.68673e-55	-8.02603e-55	-1.75163e-55	-2.90499e-55	1.41375e-54	4.10624e-53
-2.4843e-56	2.44198e-55	1.16629e-54	-1.35993e-55	-1.76139e-55	3.35967e-56	2.55396e-56	-1.5306e-55	8.9402e-57	4.80465e-56	-1.10869e-58	2.32652e-56	1.6175e-55	3.22748e-56	-8.20159e-57	-9.43455e-56	5.12663e-56	5.39641e-56	5.37753e-57	5.67977e-56	1.76577e-55	-2.32041e-56	8.31577e-56	3.58164e-56	-4.47467e-57	1.29305e-56	2.64788e-55	-1.43254e-55	2.86422e-55	-9.60297e-57	3.54423e-54
-6.63791e-57	7.93827e-57	-1.54956e-56	-5.2754e-57	3.53984e-57	-6.63122e-57	-7.68829e-57	2.1043e-57	1.33114e-56	8.61537e-57	-1.53646e-56	-1.36066e-56	-7.21319e-58	-1.15238e-56	-8.02214e-57	-1.70185e-56	2.79942e-57	-1.43749e-57	5.01989e-57	-2.70905e-56	-6.19751e-58	1.08636e-56	1.02286e-56	1.24182e-56	3.1525e-56	2.06376e-57	-1.39963e-56	2.13125e-57	2.30222e-57	-2.02284e-56	2.86219e-55
-1.09105e-57	-3.32963e-57	-9.28587e-58	-5.34991e-58	-2.8102e-58	1.03083e-57	-1.88809e-57	-2.09684e-58	-3.98961e-58	-2.95308e-57	-1.18276e-58	5.7927e-58	1.1368e-57	-7.24706e-59	-1.25005e-57	-1.45491e-58	-1.46327e-57	5.88371e-58	1.1157e-57	2.31522e-57	6.07753e-58	4.85595e-58	8.33539e-59	-6.2804e-58	1.13199e-57	-4.61727e-58	-1.32016e-58	-5.63961e-60	1.20555e-57	1.02877e-57	2.72013e-56
-3.14513e-58	-5.66119e-59	-3.67364e-59	-6.32678e-60	-9.07486e-59	-5.15368e-60	-1.91238e-59	2.73043e-59	-8.25097e-59	2.67654e-58	2.41033e-58	1.79337e-59	4.73545e-60	-3.12979e-59	-1.78814e-59	5.15919e-59	1.10569e-58	-1.27706e-58	-2.8268e-60	2.6605e-59	4.52197e-59	2.1169e-59	-1.22048e-58	-1.37883e-59	-3.92237e-59	2.01384e-58	-1.41817e-59	-9.33287e-59	1.62152e-59	-8.07487e-60	2.11349e-57
3.11847e-60	-4.63112e-59	1.56488e-60	1.69716e-59	-1.01793e-59	1.92492e-59	2.50318e-60	2.12446e-60	-2.83066e-60	9.59367e-60	1.38692e-60	1.55007e-59	2.086e-60	2.03691e-59	2.10401e-60	1.07169e-60	-5.44906e-60	4.44316e-61	-9.25701e-60	3.24404e-61	-1.76453e-60	-4.33147e-60	-4.69794e-60	4.20341e-60	-3.17518e-61	1.42188e-59	-1.12672e-59	-7.99013e-60	2.13589e-60	-1.26445e-59	2.36011e-58
-1.06789e-61	-2.1446e-61	3.85045e-60	-5.60694e-61	6.70144e-61	-3.43506e-61	-6.34009e-61	5.66427e-61	1.39455e-61	1.56718e-61	-2.05348e-61	7.4682e-62	-6.01691e-61	-8.55518e-62	-2.27591e-60	-6.22574e-62	-9.6953e-62	1.01812e-61	3.91895e-61	1.2266e-60	-6.5577e-61	1.66521e-60	1.78318e-61	-2.46163e-61	-5.54525e-61	-1.68894e-60	1.18178e-61	-2.68514e-60	8.09959e-61	-7.87466e-62	2.10463e-59
2.68542e-62	-1.29506e-62	3.82673e-62	-1.8776e-61	-1.03775e-61	4.25618e-63	1.08201e-63	1.07707e-61	4.14382e-62	-2.04409e-62	2.16868e-62	-2.79632e-63	8.79372e-62	-4.44942e-62	2.232e-62	-4.60312e-62	-7.25241e-63	-3.38055e-62	-1.18537e-61	-8.31261e-62	-4.5172e-63	1.09143e-62	3.45492e-63	1.10682e-61	1.27464e-62	5.48572e-62	-7.34802e-63	1.71219e-63	-1.12783e-62	-6.08989e-62	1.29093e-60
-2.85997e-63	2.77824e-63	-3.06068e-64	2.66085e-63	8.78685e-65	6.1158e-63	-3.85127e-64	-1.15788e-63	7.13883e-63	-1.43942e-63	-5.71195e-63	-9.29533e-63	2.60257e-63	6.14659e-65	1.05475e-64	6.01386e-64	2.91461e-63	-2.46188e-63	-1.33885e-63	2.74806e-64	1.97801e-62	-9.48912e-64	3.12551e-63	-5.80184e-63	-3.37945e-63	1.48118e-63	-1.5264e-62	2.61623e-63	-3.43486e-63	-1.26474e-63	1.07395e-61
-3.08692e-64	1.34495e-64	8.65039e-66	5.414e-64	-6.0115e-65	2.08547e-64	2.02915e-64	-6.90198e-65	6.42045e-64	3.78653e-64	2.7637e-64	1.9729e-64	-8.30966e-64	4.87368e-64	2.52596e-64	6.82751e-65	-2.88437e-64	-5.78628e-64	-2.10543e-64	-5.36024e-65	-1.46214e-64	2.27281e-65	2.32858e-64	-2.73005e-65	-2.02808e-64	1.7255e-64	3.24248e-66	1.963e-63	-1.37253e-64	-5.47603e-64	9.25417e-63
1.83214e-64	1.95951e-65	-1.06498e-66	-1.31545e-64	2.59255e-65	2.67977e-66	-2.73632e-65	9.18853e-66	4.38765e-66	-7.63164e-66	3.41821e-64	2.32762e-66	6.76111e-65	-2.48242e-65	-1.61114e-65	4.21578e-65	-2.78628e-64	4.42262e-65	-2.64344e-65	-2.09109e-65	1.28554e-65	4.04811e-65	-2.31249e-65	3.08624e-65	4.98534e-66	-9.02804e-66	1.79326e-65	-1.71745e-65	3.32248e-65	4.54191e-65	1.51274e-63
-1.8861e-65	-1.44018e-66	5.21221e-66	4.36114e-66	9.26628e-67	1.03248e-66	-4.50809e-66	1.34664e-66	-1.01907e-66	-2.01039e-66	-5.51969e-66	3.69883e-66	4.84111e-66	1.32449e-66	2.31977e-66	1.34056e-66	1.39006e-66	-4.59629e-68	-4.21014e-67	3.92126e-66	-3.73631e-66	-9.10483e-66	1.74055e-65	7.5648e-66	3.63183e-67	7.14053e-66	-1.16505e-66	-2.38307e-66	3.78392e-66	-8.16235e-67	1.19004e-64
1.41055e-67	1.07228e-66	6.50767e-68	3.11808e-69	-2.62554e-67	-7.12671e-67	-1.07124e-67	-7.02805e-68	4.50394e-68	-2.49154e-67	-2.30653e-67	-7.42358e-68	1.69238e-66	1.4195e-68	4.9075e-68	1.73276e-67	9.81327e-68	2.54289e-67	4.49774e-68	1.37322e-67	-3.0948e-68	1.28753e-66	-6.11513e-67	5.66515e-67	2.54143e-68	1.44381e-66	2.11589e-67	2.32117e-67	1.07571e-67	-1.11992e-66	1.11338e-65
-6.11716e-68	2.01626e-68	-4.59237e-68	-1.52723e-69	6.11721e-69	1.1634e-68	-2.09194e-68	-1.31026e-68	-4.19278e-68	-3.45771e-68	4.32739e-70	-3.64098e-68	1.75614e-68	-1.27257e-68	-4.75065e-68	4.39492e-68	9.21545e-69	1.54599e-68	1.0045e-68	1.71566e-68	-1.87386e-67	2.04437e-69	3.52397e-69	-7.52388e-69	1.5425e-68	-4.96198e-69	3.14689e-68	-1.40851e-69	-5.2176e-68	9.21022e-68	8.65547e-67
5.86803e-70	3.36542e-70	1.3687e-69	-7.9087e-69	1.21794e-69	-1.458e-70	-1.72305e-68	8.36597e-70	-1.83809e-69	-2.08368e-69	-2.11059e-69	2.51571e-69	1.71182e-69	5.11263e-69	-2.27488e-69	5.19986e-70	-5.01144e-70	-6.97847e-69	-1.27055e-69	7.56235e-70	-2.34269e-70	-1.48171e-69	1.89074e-69	-3.55279e-70	1.57085e-71	7.57053e-69	7.75627e-69	-4.49011e-70	5.36776e-69	1.95415e-69	8.43808e-68
-2.08036e-70	-4.88307e-70	2.92814e-70	1.23153e-70	3.34219e-70	-6.63108e-71	-1.72921e-71	2.26398e-70	1.54569e-70	-2.28325e-70	-1.08837e-71	1.05073e-70	-1.72873e-70	4.26752e-70	4.05947e-70	-1.2562e-69	-2.93269e-70	1.00826e-70	-9.85086e-71	4.98108e-71	-4.40884e-71	-2.25592e-70	-3.73051e-71	-1.72244e-71	-4.13711e-71	-4.04861e-71	-5.55205e-70	-9.35933e-71	-1.88085e-71	-4.34955e-70	6.5682e-69
2.01955e-71	-3.37993e-71	3.26086e-71	-2.34687e-71	1.38432e-71	5.95935e-71	-2.18578e-71	3.41566e-72	1.15458e-73	-5.46919e-72	-3.1272e-71	1.63352e-71	-1.45957e-70	-1.41919e-72	-2.24533e-72	-4.20379e-72	5.71336e-71	5.99335e-72	-8.1902e-72	3.17293e-71	7.13211e-72	3.6378e-71	-4.14107e-72	-1.36642e-71	4.46345e-71	4.35933e-71	-5.29246e-73	-1.61547e-72	-2.41566e-71	1.2201e-70	8.16701e-70
1.14803e-72	7.11087e-74	9.45701e-72	5.23853e-72	3.61123e-73	7.17004e-73	1.66822e-72	1.94119e-73	-2.21009e-72	1.16351e-72	-4.7815e-73	3.12961e-72	-1.28876e-73	6.37972e-72	4.93956e-72	-6.03957e-72	5.39505e-73	2.28953e-72	-4.11849e-73	4.9086e-72	-5.8619e-73	-6.12053e-72	-3.72575e-73	-2.40721e-72	4.61361e-73	-4.38205e-73	-1.20431e-72	-1.51925e-72	-2.7832e-73	1.01037e-72	6.5872e-71
-2.46184e-74	-1.31365e-73	9.34232e-74	-2.64895e-74	1.59259e-73	3.48654e-73	9.92461e-75	3.43072e-74	-7.89299e-74	2.94958e-73	-4.41948e-74	-1.02431e-73	-5.21832e-74	-1.69551e-73	5.98557e-73	3.10603e-74	-2.11183e-74	-3.90369e-74	-1.00098e-73	-1.27654e-73	-8.32986e-74	-4.70301e-74	6.07502e-73	-1.3648e-73	8.88485e-74	2.4811e-74	4.62167e-74	1.65407e-73	-3.39692e-73	2.99116e-74	4.05701e-72
1.07293e-74	1.7748e-74	-4.44884e-75	-2.13009e-74	-1.05274e-74	-5.53607e-75	-2.16357e-74	-1.00141e-74	7.99003e-75	-2.45219e-75	1.76794e-74	-2.3879e-75	-2.67624e-74	-1.99865e-74	-1.52933e-74	5.39118e-77	1.49018e-76	-3.10101e-75	-1.43358e-74	2.35652e-74	-1.28412e-74	1.70788e-74	-1.61761e-74	3.16966e-77	1.8203e-75	3.15752e-74	-1.19499e-74	4.66376e-74	-8.60597e-75	9.49766e-74	4.7739e-73
-1.05075e-76	7.42984e-77	-7.02316e-77	-1.04649e-75	2.18087e-76	-6.11944e-76	-1.09625e-75	-1.17653e-75	3.9259e-75	6.60181e-76	-3.00985e-75	-1.19418e-75	1.27458e-75	8.13397e-76	-3.24931e-75	1.59317e-75	1.01146e-77	4.98989e-76	7.33754e-76	-1.87353e-75	-1.80361e-75	1.70503e-75	-1.71318e-75	-3.17464e-75	-1.674e-75	1.17057e-75	1.5388e-76	-6.37247e-76	4.56874e-76	1.07935e-75	3.68042e-74
-1.53653e-77	-2.47665e-78	-5.21413e-77	-3.06188e-77	3.19101e-77	4.84781e-77	1.242e-76	7.53614e-77	5.3656e-77	-2.49138e-76	2.68139e-76	6.38991e-77	3.9069e-77	1.83826e-76	-1.86577e-77	-4.44367e-77	1.48248e-76	2.65496e-76	-1.6049e-77	-7.05664e-78	-5.22726e-76	-3.07061e-76	3.41885e-77	-5.63561e-77	2.78239e-76	-6.21789e-77	3.15393e-77	2.90396e-77	-2.63656e-77	-6.24242e-77	3.14834e-75
6.43501e-79	-3.95001e-78	-2.04079e-78	-2.70252e-77	4.31708e-77	-3.79419e-77	2.1078e-77	1.38878e-77	6.12433e-78	7.16684e-77	1.40463e-77	-2.46524e-78	6.41038e-78	-1.44327e-77	-1.15683e-78	-1.83501e-78	-6.71535e-79	8.45384e-78	1.28462e-77	-8.07638e-78	-2.07393e-77	-4.03199e-78	-1.18038e-77	9.22135e-78	-5.82619e-78	1.80842e-78	-8.6707e-78	4.46549e-79	1.51695e-77	-1.17977e-77	3.87441e-76
4.08376e-80	1.32455e-78	-4.15869e-78	-7.82197e-79	6.08001e-79	5.74446e-79	4.25742e-79	1.49626e-79	-1.69653e-78	5.01997e-79	5.74847e-79	-2.08295e-78	4.95839e-78	-4.00586e-79	4.4024e-80	9.34528e-79	1.05655e-78	6.02592e-79	-8.75878e-79	-2.91775e-79	7.31873e-79	-3.47273e-79	-9.2665e-79	1.02407e-79	1.09758e-79	7.19442e-80	-1.32809e-78	4.95439e-79	1.16312e-79	-2.5434e-79	2.65688e-77
-2.62441e-80	5.04037e-80	3.41496e-80	-2.28801e-80	8.95652e-80	1.50786e-80	3.38938e-80	-5.8072e-81	1.29043e-79	-5.4678e-80	2.57719e-79	-7.11185e-80	-2.64259e-80	1.84477e-79	-1.17945e-80	-3.82381e-80	-4.15726e-80	2.84559e-80	-2.2219e-79	3.50936e-81	-1.52716e-80	1.54086e-80	6.26315e-82	6.60242e-80	-1.21735e-79	-3.03872e-80	5.29684e-80	-4.3337e-80	-5.55238e-80	9.20402e-80	1.84057e-78
-2.14029e-81	8.67101e-81	3.85471e-82	2.41435e-81	-5.08123e-81	-1.82527e-81	-1.75775e-82	7.68643e-81	-7.13263e-82	-1.70869e-81	-2.86175e-81	9.35824e-82	-2.10916e-81	-1.26809e-80	-1.54524e-81	4.57711e-81	1.14785e-80	2.00475e-81	6.98171e-81	-4.85704e-82	2.40726e-81	5.22022e-80	7.36481e-81	-1.56424e-81	-1.11808e-81	1.33751e-81	1.9394e-80	1.22762e-82	9.06914e-81	6.45801e-81	1.77501e-79
-1.13567e-82	8.54705e-82	-3.0484e-82	3.80259e-82	-4.37186e-82	1.1018e-82	1.16214e-81	-1.82583e-81	-1.25661e-81	1.30641e-82	-7.75032e-83	-3.77474e-82	1.4684e-82	-9.57904e-83	-3.11383e-81	-2.33938e-82	6.27795e-82	-3.70466e-82	-4.33561e-82	8.78106e-84	2.57453e-82	7.72761e-82	-1.45713e-82	-8.88942e-82	6.7385e-81	3.96545e-82	-4.96454e-83	1.14817e-81	-4.39259e-82	-3.93307e-82	2.32922e-80
9.21899e-83	-7.37997e-83	-5.27613e-83	1.99136e-83	2.19721e-83	4.65911e-83	-5.29691e-83	3.26675e-82	-1.54375e-82	3.46208e-83	-2.78729e-83	-1.4788e-83	8.649e-84	1.26133e-83	-3.4981e-83	-1.18055e-82	-9.11664e-83	-1.38001e-82	3.05105e-82	-5.72342e-83	2.41867e-83	4.05766e-84	-3.61459e-83	1.37709e-83	-6.61789e-83	4.84549e-83	-1.32507e-83	-2.48306e-83	9.40252e-84	8.36508e-83	2.00826e-81
6.69277e-84	7.03453e-84	2.3616e-84	9.0113e-84	9.2231e-84	-5.18032e-84	-3.32995e-84	3.22421e-84	-5.35698e-84	1.19657e-83	1.59616e-84	-4.35312e-84	7.00115e-85	-7.12029e-84	4.86217e-83	2.47072e-84	-1.04852e-85	-7.97428e-84	8.14794e-84	3.65681e-85	-1.70446e-83	-1.15344e-84	3.56189e-84	3.81383e-84	-1.43477e-85	-2.17271e-84	3.15411e-84	2.66387e-84	2.06019e-84	-3.68395e-84	1.84287e-82
-2.1039e-84	1.40329e-84	2.77306e-85	-8.13635e-85	-5.72578e-85	-3.44254e-85	-3.19024e-87	9.2188e-86	-1.86591e-85	-4.24747e-85	2.71828e-85	-1.25484e-84	3.55036e-85	-9.78582e-86	1.01741e-85	-4.61942e-85	-2.0337e-86	-2.91075e-87	7.91607e-86	1.33367e-84	1.39846e-86	-6.5953e-87	-1.67877e-84	-8.69681e-85	2.65867e-85	8.85786e-85	5.33945e-85	-1.47452e-86	-8.43701e-85	4.49009e-85	1.57631e-83
-2.39654e-86	-9.36148e-86	-9.29179e-87	-1.77886e-86	1.7306e-86	7.5433e-86	1.94573e-87	1.99631e-86	5.93393e-86	-1.82425e-86	-8.80566e-86	-2.20962e-85	4.59351e-87	1.86929e-85	-6.51275e-87	-2.11071e-85	-8.28663e-86	-6.01392e-86	1.11205e-86	7.90671e-86	-2.16781e-86	6.73733e-86	-4.51509e-88	1.06212e-85	-6.3776e-86	-1.08549e-85	-1.7884e-85	7.71654e-86	1.53332e-86	4.07596e-87	1.93166e-84
-2.95926e-87	-2.80704e-87	-1.71871e-87	2.02776e-87	3.6003e-86	-4.8637e-87	-3.50285e-87	2.38611e-87	-2.79047e-88	-4.1375e-88	-5.7703e-87	-4.54111e-88	4.43493e-87	-6.45856e-88	-1.02317e-87	-5.01227e-87	-7.15002e-88	1.55302e-86	-5.97979e-87	-1.38863e-87	1.89421e-87	-1.06324e-86	-1.13905e-86	-2.43622e-87	1.94863e-86	5.34371e-87	-1.9059e-86	9.27883e-88	-5.2762e-87	7.02689e-88	1.75065e-85
8.19755e-88	1.57369e-88	-1.15188e-88	4.36169e-88	-1.22702e-88	-4.18732e-88	-3.47758e-88	1.10759e-87	-2.4732e-88	-1.21184e-87	-3.49653e-88	2.50291e-88	-1.11055e-88	7.24725e-88	9.93773e-89	8.00066e-88	-1.15526e-88	-6.90466e-88	5.80104e-88	-3.44025e-88	1.70003e-87	-3.20669e-88	6.91299e-89	2.43901e-88	-4.44013e-88	8.42058e-90	-9.8735e-89	2.68256e-89	-1.75191e-88	3.62265e-88	1.24989e-86
2.82533e-89	2.5046e-89	-7.58031e-90	-6.08773e-89	2.52759e-89	-9.80504e-89	2.20081e-89	5.1066e-90	-5.03155e-89	-2.13561e-89	2.71282e-89	-1.02818e-88	-1.37169e-88	-1.02064e-89	6.8492e-89	-6.44879e-89	2.81746e-89	6.16106e-90	1.17863e-89	-3.94783e-89	-1.53338e-89	-2.74147e-89	2.95233e-89	1.28393e-89	4.50623e-89	-5.22142e-90	-5.2559e-89	-5.25479e-89	1.52398e-90	2.45794e-89	1.10638e-87
-2.19836e-90	1.45418e-90	5.47749e-90	1.9945e-90	3.86311e-90	3.21381e-90	-2.22957e-90	-2.84209e-90	-1.39737e-90	-1.15286e-89	3.49891e-90	-4.62282e-91	6.35393e-91	1.51675e-90	7.71009e-90	-5.48481e-91	1.79004e-90	4.29603e-91	5.19617e-92	-9.63154e-90	-1.15366e-89	1.47277e-91	3.24491e-90	-1.49499e-90	1.11845e-91	-3.38759e-90	9.14697e-93	-5.90373e-90	-1.44785e-90	4.75391e-90	9.45119e-89
-3.11324e-91	-3.87912e-92	-3.73828e-92	-7.55104e-92	-5.85157e-92	-2.59401e-92	2.63778e-91	1.19407e-91	1.39973e-92	-1.50654e-90	2.34204e-91	-1.44878e-91	-1.98366e-91	1.03621e-90	-1.68621e-91	2.11284e-90	7.08245e-91	-4.12073e-91	-4.88094e-91	-1.75895e-91	3.04015e-92	5.13283e-92	-1.09328e-90	1.29751e-91	2.75459e-91	-1.36937e-91	1.23246e-91	3.18248e-92	-2.20736e-92	9.07577e-91	1.09325e-89
-9.32521e-94	5.4723e-92	7.38506e-93	-9.47202e-93	-6.66014e-92	1.1732e-93	-9.21153e-93	-2.51237e-93	-1.28028e-92	5.84521e-92	3.17685e-93	-8.01108e-93	3.15073e-94	1.60951e-92	2.13167e-92	-7.70553e-93	2.50934e-92	-1.00949e-92	1.65783e-92	-6.7153e-92	3.87479e-92	1.73579e-91	-1.0093e-92	1.62779e-92	2.27569e-92	-1.48876e-93	2.2178e-93	-3.69834e-93	-8.15286e-92	-1.29945e-91	8.79139e-91
3.98323e-94	-1.76417e-93	1.20292e-95	-1.04942e-93	-1.15746e-94	-2.24821e-93	7.80169e-94	-6.60298e-94	2.16017e-93	-8.19205e-94	2.22472e-93	2.89857e-93	-9.03581e-94	-4.61182e-93	4.80396e-94	-1.43069e-93	3.92218e-93	-1.1713e-93	-8.27268e-93	1.24588e-93	-2.43814e-93	-8.78998e-94	4.06997e-93	2.29517e-93	8.56049e-93	-6.61013e-93	3.93263e-93	1.6737e-93	-7.34002e-93	-4.97317e-93	7.9942e-92
-1.08755e-94	-3.95532e-95	-3.40325e-96	4.06046e-94	-4.95864e-95	-1.57047e-94	-4.67211e-95	2.66727e-94	-8.88716e-94	2.89377e-94	3.41342e-95	-3.3509e-94	-5.21127e-94	-2.18518e-95	1.01104e-94	1.07387e-94	1.30419e-94	1.05558e-94	-3.20153e-94	-3.30149e-95	-6.83489e-96	2.77938e-95	2.05921e-94	5.25234e-94	9.31816e-95	1.32243e-94	2.4745e-95	-1.71225e-94	2.60978e-95	6.07623e-96	5.18512e-93
-5.05144e-95	7.64948e-96	-1.72122e-96	3.98438e-97	-3.19792e-95	1.36931e-95	-1.6752e-95	1.05562e-95	2.37846e-96	1.77508e-96	-5.02502e-96	5.20534e-95	1.15854e-95	4.67467e-96	3.07134e-97	-1.20139e-95	7.66953e-96	6.46828e-95	2.80705e-95	8.17352e-96	-2.54385e-95	2.84209e-95	-3.30549e-95	2.6288e-95	-6.85052e-97	-9.48114e-95	1.16305e-94	-2.06554e-96	1.52135e-95	1.77384e-95	6.91695e-94
-1.05424e-95	-5.58616e-97	-5.30605e-97	-1.27872e-96	1.84664e-95	1.50245e-96	1.78351e-96	-1.65937e-96	9.66619e-97	3.30775e-96	-3.12276e-96	4.54571e-96	4.10701e-96	-2.2962e-96	4.8989e-97	1.42807e-96	-2.66632e-96	2.35856e-96	-5.01249e-97	4.30746e-97	2.10709e-96	7.35078e-97	3.87327e-96	-1.05063e-96	3.62133e-96	1.71225e-96	1.03366e-96	1.32733e-96	-3.53678e-96	-8.22056e-98	8.16225e-95
-2.78377e-98	3.47783e-97	-2.40828e-98	2.33536e-97	-2.30751e-97	-2.82602e-97	-2.78334e-98	1.01586e-97	-3.5658e-97	-8.34801e-98	-5.82315e-98	-1.99425e-98	-1.30379e-97	-2.83056e-97	5.76205e-97	-1.33083e-97	-6.6988e-98	8.42572e-98	-5.27211e-99	9.20356e-98	-8.79251e-98	-7.36458e-97	9.23642e-98	-9.54774e-98	3.66383e-97	-3.11611e-97	3.65444e-97	5.12659e-98	-6.4752e-99	-1.83734e-97	5.46266e-96
-1.12198e-98	-2.98971e-98	1.54084e-99	2.09187e-98	8.17398e-99	2.21644e-99	-5.69036e-99	-8.21894e-99	5.15247e-99	-7.78142e-99	-1.93112e-98	-1.09949e-98	-3.62845e-98	-8.14665e-100	2.54127e-98	-1.32191e-98	-3.67307e-98	-2.97424e-99	-7.68878e-99	-8.14986e-98	-1.227e-98	-2.37864e-98	-2.8573e-98	3.33348e-98	-2.24296e-98	-7.99925e-98	-2.92992e-99	1.18433e-98	-3.78974e-98	-4.43344e-99	5.9323e-97
-6.761e-100	-2.00097e-99	-2.16809e-99	1.11763e-98	2.38283e-100	1.68659e-100	3.47996e-100	-1.35775e-100	7.22678e-100	3.74273e-100	1.25494e-100	-3.64739e-100	3.99117e-99	-2.20178e-99	5.52759e-100	-5.00602e-100	-1.33259e-99	-2.88697e-99	1.30308e-101	5.40128e-100	-1.32164e-99	-1.10377e-99	5.15216e-100	-5.28479e-99	4.0103e-99	-6.89857e-100	-6.29161e-101	-8.82884e-100	5.4833e-101	-8.54845e-100	4.52994e-98
-5.29091e-100	-7.99472e-101	-3.22006e-102	-1.34329e-101	-1.90801e-100	-7.57816e-102	-1.47952e-101	1.85121e-100	1.1485e-101	-1.75954e-101	-1.0303e-100	-4.79236e-100	2.14523e-100	-3.66219e-101	9.13422e-101	-2.69791e-100	1.62382e-100	-5.99155e-101	-4.42866e-101	-4.80155e-101	-3.36584e-100	-1.622e-100	1.68616e-102	3.3854e-101	3.99063e-101	-2.01026e-101	3.34874e-101	7.12657e-103	6.50965e-101	1.83765e-100	3.4396e-99
2.37384e-102	4.10616e-102	2.92392e-102	-8.4722e-103	3.14508e-102	7.83698e-102	7.50471e-102	-8.44804e-102	-1.12886e-101	2.86486e-102	8.92528e-103	-3.6352e-102	4.08206e-101	7.83256e-101	1.68579e-102	-1.27553e-101	1.82772e-102	1.31103e-101	4.03099e-101	9.32475e-102	-8.72715e-102	2.60715e-101	2.79831e-101	4.17361e-102	-7.52196e-102	8.37009e-102	3.2479e-101	6.53078e-102	-9.5575e-102	-6.09415e-102	3.91536e-100
5.68588e-103	6.89199e-103	3.94903e-103	-6.57067e-102	-5.45685e-103	1.12617e-102	6.96472e-103	6.05596e-103	-3.80435e-104	-2.19078e-102	-7.29693e-103	3.14266e-103	1.38909e-102	4.31225e-103	-1.08995e-103	-1.73876e-102	7.83907e-104	1.57332e-103	-3.07164e-103	-3.31492e-104	4.54823e-103	-5.60159e-103	2.18072e-102	2.84093e-103	5.1881e-103	2.37526e-103	5.88709e-103	3.51331e-102	7.0481e-103	-1.16711e-102	2.89242e-101
-5.26292e-105	-2.30997e-104	8.33216e-105	-3.16612e-105	-1.07834e-103	2.58111e-106	-2.13394e-103	-1.65185e-104	1.14254e-104	1.22132e-103	4.00089e-103	4.98411e-104	-1.02349e-103	-6.69437e-104	-4.20039e-105	-3.4967e-104	1.22762e-104	-5.02063e-104	4.43139e-104	1.25773e-103	-1.85152e-104	-1.51117e-103	4.41073e-104	-1.72725e-103	2.51747e-103	-1.46274e-103	1.49014e-105	8.96343e-104	2.05993e-104	2.44664e-104	2.32306e-102
9.70988e-106	5.25714e-106	3.62844e-105	6.14768e-105	1.14628e-104	7.20453e-105	-2.02525e-105	-3.32386e-104	2.42984e-104	-1.53846e-106	-3.48329e-105	2.29943e-104	-6.89238e-105	-1.99985e-104	-1.1595e-104	4.64915e-105	-2.16477e-105	-6.17608e-105	-2.71345e-105	3.34308e-105	-7.47247e-106	3.84612e-105	-5.30707e-105	-5.78855e-105	-2.37264e-105	5.54533e-106	9.1613e-105	-2.05248e-105	3.87778e-105	-2.67131e-104	2.34087e-103
7.05764e-106	-3.98071e-106	-6.75433e-106	-2.50388e-106	8.19003e-107	3.69137e-106	4.56173e-106	-3.86066e-105	-9.74682e-107	-1.93149e-106	-6.44226e-106	-3.9612e-106	-1.20667e-105	-4.68452e-106	-1.04292e-107	-9.70726e-106	3.99283e-107	7.02379e-106	8.69201e-106	2.5143e-107	1.99432e-106	-9.49279e-106	1.44741e-106	9.43278e-106	-1.5237e-106	-2.8578e-106	2.18543e-106	1.02049e-105	-2.3382e-105	1.4829e-106	1.88218e-104
-2.69521e-107	3.29762e-106	-9.70295e-109	1.63585e-107	1.84958e-106	9.71448e-108	-1.22625e-106	9.5679e-108	7.97655e-108	-1.40614e-107	-1.20836e-106	1.31549e-106	5.47276e-108	-7.23645e-107	-1.17341e-108	3.43695e-108	4.14034e-107	-1.66363e-107	-6.86717e-107	-7.61293e-108	1.62104e-107	6.99961e-107	2.37912e-108	2.33743e-106	5.64208e-107	1.93222e-107	-1.09901e-106	-1.16763e-106	4.28459e-107	-9.24537e-107	1.95214e-105
-1.14617e-108	-6.73143e-108	1.44413e-108	3.36985e-108	-2.66679e-108	-1.32887e-108	-1.58105e-108	-3.88928e-109	7.03218e-108	-6.87801e-108	5.46642e-108	-6.26536e-108	-1.63058e-108	-2.23446e-107	1.3749e-107	-1.9755e-107	-4.91201e-108	-1.11511e-107	1.48717e-108	-2.16809e-107	-1.09992e-108	-6.44663e-109	-5.04862e-108	-4.34398e-108	-2.38155e-107	3.58811e-107	1.32684e-108	-8.32571e-108	1.68706e-107	-5.4856e-108	2.43852e-106
6.56164e-109	1.36576e-109	1.1847e-109	-5.45332e-109	-2.93901e-109	1.27547e-109	2.33069e-110	-4.86967e-109	-1.19708e-109	-7.14006e-109	1.49723e-109	3.67698e-109	-1.10989e-109	1.54367e-109	-9.03643e-109	-1.59815e-109	5.58707e-109	1.29184e-108	-9.36234e-110	-1.78174e-109	-2.57273e-110	-1.54942e-109	6.16719e-109	-2.65251e-109	2.01865e-108	-5.37818e-110	1.77936e-109	-2.6612e-109	4.47802e-109	-1.5295e-109	1.13704e-107
-1.2352e-110	1.41378e-110	2.74021e-110	1.8822e-111	9.15842e-110	5.83286e-110	5.62095e-110	3.71618e-110	-7.09934e-112	-9.08229e-110	-2.10353e-110	-3.28885e-110	9.94233e-110	2.32157e-110	-1.09417e-109	3.64017e-110	7.96828e-110	-8.94017e-110	-1.37622e-110	7.04526e-110	-1.82666e-109	-5.3594e-111	-7.76905e-111	-4.4047e-111	1.051e-109	-6.37238e-110	-1.91709e-110	4.20807e-110	-1.09541e-109	-1.32944e-110	1.51938e-108
-3.14097e-111	1.42709e-111	8.4846e-112	3.69127e-111	1.34296e-110	1.45329e-111	-5.56556e-111	4.82568e-111	-6.22197e-111	6.3663e-111	2.24849e-111	6.99976e-111	-8.97554e-111	-5.67189e-111	-2.86005e-111	2.222e-111	2.3239e-111	-6.7055e-112	-8.77589e-112	1.13614e-111	-6.06351e-111	7.4958e-111	3.33632e-111	3.55487e-110	-1.46008e-110	3.98547e-111	1.34649e-112	-4.93477e-111	2.51019e-112	-1.61288e-112	1.57469e-109
4.91669e-112	9.46736e-113	2.8063e-113	-2.12615e-112	-2.33747e-112	4.44309e-112	8.47018e-114	-2.01087e-111	4.85294e-114	8.24955e-113	1.4309e-112	-1.0563e-112	9.7045e-112	-3.35953e-112	-3.67394e-112	2.57787e-112	2.49358e-112	-2.33107e-112	-1.23803e-114	-5.72425e-113	-1.16727e-112	1.51321e-112	-9.17823e-113	-4.71103e-112	-5.12501e-112	1.33487e-112	-2.10338e-112	5.70209e-112	-1.75177e-112	-9.64225e-113	8.86208e-111
7.51608e-114	-2.1902e-113	-4.38433e-114	1.64435e-113	-2.80617e-113	-4.15543e-113	-5.1135e-115	1.54279e-113	9.17441e-114	-6.61931e-114	-5.02734e-113	-2.26645e-114	6.33863e-113	3.01794e-113	1.63752e-114	2.38101e-113	3.05629e-113	1.40627e-113	-8.5919e-114	2.67809e-114	-5.57458e-114	-9.8237e-115	5.39409e-113	-9.3757e-113	5.52474e-113	-5.00375e-113	9.65416e-114	3.14812e-113	1.54456e-112	-1.12064e-113	8.45382e-112
4.49673e-114	-4.54197e-115	1.8016e-115	-4.46571e-115	-1.13002e-113	-2.49404e-114	-2.51174e-116	-5.58804e-114	-3.44965e-114	2.78756e-114	7.88181e-114	1.98698e-115	1.93089e-114	-1.31527e-114	4.73124e-115	-1.04575e-114	-3.33798e-114	9.21e-115	-1.07903e-115	4.88482e-115	-4.62717e-115	3.73102e-114	-1.29892e-113	2.40895e-113	-2.87775e-114	1.72497e-114	-5.70253e-115	5.49811e-114	-6.50366e-114	-9.36246e-115	1.08307e-112
3.28477e-116	5.87131e-116	-5.45376e-116	-6.54248e-116	-8.40738e-116	1.236e-116	1.30348e-114	-4.18918e-115	1.27818e-115	-3.20226e-115	-2.34892e-116	1.28489e-116	-3.51993e-117	-3.07192e-115	1.16612e-116	-2.18607e-115	3.08544e-115	6.01707e-115	1.33164e-115	1.16322e-115	-2.63355e-115	-8.60108e-116	7.98514e-118	3.92619e-116	6.03948e-116	-6.1033e-116	-6.00024e-117	1.1961e-115	1.76212e-114	-8.10587e-115	7.42462e-114
-6.18088e-117	3.33341e-117	1.82773e-117	-1.90511e-116	-9.1765e-117	-4.36408e-116	2.40556e-116	3.02909e-116	1.59853e-115	7.36924e-116	-2.06086e-116	-4.19146e-115	-1.28168e-117	-8.48238e-117	1.81689e-115	1.40343e-116	-4.33496e-116	-1.81651e-116	-6.94631e-117	2.18356e-116	-3.74681e-116	-1.67668e-116	-4.78456e-116	1.00334e-116	-3.23938e-117	2.04167e-116	-7.14564e-117	-1.49913e-117	6.8901e-116	-3.8297e-116	1.35825e-114
-5.31995e-119	1.99341e-117	-5.39685e-117	1.56483e-117	3.12091e-117	2.97362e-118	-1.31526e-117	-3.0223e-118	-2.51906e-117	7.49106e-117	-1.29407e-117	-7.65917e-118	-4.71456e-118	-6.05051e-117	-2.08313e-116	8.93477e-117	2.16772e-118	-1.0835e-116	-1.83035e-117	2.05779e-118	3.3176e-117	-5.77796e-117	-6.50916e-118	1.05846e-117	1.60316e-118	-3.87097e-117	1.98275e-118	-3.47667e-118	4.3661e-118	4.73875e-118	9.17827e-116
1.7166e-119	3.77938e-118	-1.00508e-117	6.25169e-119	-1.21437e-118	-6.84988e-119	2.54351e-118	1.23917e-118	6.10423e-118	1.0216e-118	-3.45023e-121	-1.7462e-118	5.23726e-118	-4.97869e-118	-7.23532e-119	-7.74394e-118	-2.29943e-118	3.25899e-119	2.09231e-118	6.19056e-119	-2.10666e-118	1.35137e-119	-3.98367e-118	-2.26853e-119	1.03968e-118	-6.04499e-119	5.84927e-119	-4.96161e-120	4.01386e-119	1.9104e-118	6.42475e-117
9.75991e-119	4.78921e-119	-7.84859e-120	-4.70683e-120	-6.80636e-119	-7.53391e-119	-8.49038e-120	-7.0206e-120	-1.24222e-119	1.16276e-119	-2.42476e-119	9.09892e-120	-1.80531e-119	1.58943e-118	-1.14307e-119	-2.45117e-119	-5.81974e-119	7.90851e-120	7.91293e-120	-2.1965e-120	-1.85889e-119	7.58336e-120	-6.04755e-120	-8.36184e-119	3.30276e-120	5.3303e-119	6.60326e-120	2.22093e-119	-7.61574e-120	8.23123e-120	8.80614e-118
-2.73127e-122	-1.84509e-120	4.05008e-121	1.87369e-120	1.00648e-120	-9.23468e-121	2.07005e-120	-2.66132e-121	6.85762e-122	1.68359e-120	2.79309e-121	-5.91906e-120	1.27272e-120	-2.08652e-121	7.70365e-121	-1.20907e-121	1.39399e-120	-2.76194e-120	-2.46277e-120	7.29468e-121	-1.85045e-120	-3.72492e-121	-2.4912e-120	-1.17573e-120	-5.06065e-122	-5.02004e-121	-1.74324e-121	3.79939e-120	2.25508e-120	-1.0637e-120	3.98236e-119
-1.26661e-121	1.1534e-121	9.42764e-123	7.42121e-122	1.12006e-121	-2.03427e-121	-1.20086e-121	-1.20974e-120	-6.99187e-122	2.17935e-123	-7.14439e-122	3.0553e-121	-4.26218e-122	-2.39438e-121	1.51704e-121	-3.85313e-122	-2.5279e-121	-8.14303e-122	4.79445e-122	2.59754e-121	-1.11979e-120	2.07137e-121	2.63474e-121	-4.43705e-122	2.49964e-121	1.99441e-121	-5.64001e-122	1.02069e-121	2.65064e-122	4.63052e-122	5.84965e-120
5.98363e-122	2.32809e-122	-4.95158e-123	7.72382e-123	6.73753e-123	3.92779e-124	-1.85084e-124	4.75415e-123	1.99056e-122	1.22987e-122	1.09647e-122	-2.41783e-122	-2.14239e-123	-6.82711e-123	-2.91137e-122	-1.06427e-122	1.70574e-122	-7.05132e-123	3.76184e-122	-1.53846e-122	-1.20741e-122	-8.10691e-123	7.28786e-123	-2.35352e-122	1.6371e-123	2.40973e-123	1.11483e-123	1.59078e-122	-9.43463e-123	4.02313e-123	3.86578e-121
-2.94235e-124	9.64113e-124	-1.15639e-123	4.49126e-123	5.30827e-123	-1.76036e-123	-3.33275e-124	-1.25552e-123	3.14113e-123	2.79013e-124	-1.17334e-123	7.15004e-124	7.20195e-123	5.49166e-124	-5.60797e-124	1.97276e-125	-5.33963e-123	2.14455e-123	-1.80045e-124	-4.0371e-123	-1.04839e-123	-1.22963e-123	6.29448e-123	2.63624e-124	-1.58019e-124	2.79887e-123	8.4629e-124	-5.38714e-124	4.97808e-123	-7.41466e-124	5.98024e-122
3.64057e-125	-7.86282e-125	1.73607e-125	-1.49617e-125	-5.60272e-125	-2.88366e-124	6.01407e-126	1.66832e-124	7.4952e-125	1.48584e-124	-1.51986e-124	-9.35226e-125	8.80219e-124	-1.20243e-124	7.05475e-125	2.64337e-125	-6.89041e-125	6.77945e-124	-2.77083e-124	9.52175e-125	-6.23688e-125	-3.41544e-125	-1.0703e-124	-1.18776e-123	1.61309e-124	1.39065e-125	-3.57974e-124	-2.93352e-125	-8.23176e-126	8.11371e-125	5.39344e-123
-1.07536e-125	2.5761e-125	-3.3155e-126	1.34121e-126	8.31775e-125	1.06516e-125	-1.97871e-125	-2.88257e-126	3.27429e-125	-6.47827e-126	1.78521e-125	4.54562e-126	6.45403e-126	-1.2398e-124	-6.47651e-126	7.34128e-125	1.68666e-125	4.58022e-126	-1.18198e-125	-9.03912e-126	-4.33807e-126	-1.93011e-126	-5.09948e-126	9.74828e-126	7.00913e-128	-4.9116e-126	2.48143e-126	1.24863e-125	-3.71077e-126	7.60126e-126	5.24295e-124
1.55262e-126	4.60841e-127	-1.33483e-127	5.79509e-127	1.45944e-126	2.90795e-127	4.30358e-127	5.3128e-128	-1.82458e-126	-8.60718e-127	7.54856e-127	1.57156e-126	1.69471e-127	-6.96867e-127	2.55862e-126	-3.75691e-127	8.67269e-129	5.13752e-127	-2.76721e-126	7.78334e-127	3.85442e-127	3.75126e-127	-4.39541e-128	4.2139e-127	1.52205e-127	-1.5729e-127	-9.46141e-127	-2.77629e-127	-4.69124e-127	2.40459e-126	2.34734e-125
-1.95356e-128	-1.52471e-128	-4.8447e-128	-3.96812e-127	9.76283e-128	-7.65191e-129	6.42828e-128	2.12988e-127	2.45503e-127	5.3746e-128	-3.6051e-128	5.68967e-127	-1.17992e-127	-8.39724e-128	1.15913e-128	2.04331e-129	-1.69493e-127	5.59922e-128	-1.38228e-128	-1.67297e-127	3.21953e-128	-8.93222e-129	2.63511e-128	-8.81899e-128	2.68777e-128	9.86189e-128	-3.9095e-128	-9.92878e-128	-1.97971e-128	7.35353e-128	2.90194e-126
9.71873e-130	-1.26756e-128	7.45045e-129	5.50034e-129	2.69242e-128	6.36751e-129	-5.08394e-129	3.49487e-129	3.55689e-129	-2.90465e-128	7.42995e-131	3.82516e-130	-4.82111e-129	4.10086e-129	1.57641e-128	1.25272e-128	-6.66214e-129	4.56183e-129	5.53267e-128	-8.82754e-129	-4.19567e-129	-6.35133e-131	-3.78638e-129	1.15469e-128	-1.03226e-129	-1.44538e-128	2.96563e-129	9.14457e-131	-1.87e-128	-7.49719e-129	2.78453e-127
4.14829e-130	1.21543e-130	5.31967e-130	1.09225e-130	1.86733e-130	5.77933e-130	-6.91371e-130	6.57217e-130	-2.70126e-129	-1.21116e-130	-5.49753e-129	2.22622e-130	-1.25657e-130	-1.0718e-129	2.19215e-130	5.3177e-130	3.59505e-130	-1.34241e-129	-5.02723e-129	-2.924e-131	-7.02113e-130	-6.17726e-130	-1.10111e-129	5.62448e-130	-1.74579e-130	2.98439e-130	3.64818e-131	-1.95466e-131	5.62429e-130	1.55868e-129	2.61737e-128
-1.07058e-130	-9.84977e-132	-9.55113e-131	-1.02596e-131	-1.0306e-130	-2.82862e-131	-1.82619e-131	6.1939e-131	-1.05829e-130	-8.64114e-132	-2.43666e-131	1.25792e-131	-1.3424e-131	-2.06122e-130	4.99739e-132	-4.1766e-131	-2.05891e-130	1.37803e-130	-8.65014e-131	5.96899e-132	2.59027e-130	2.21659e-131	-6.56116e-132	2.13095e-130	-6.85098e-132	8.66249e-131	-2.09653e-130	4.49728e-131	4.88533e-131	2.88189e-131	2.21474e-129
2.72135e-132	-4.0302e-132	6.1708e-132	-3.59806e-132	-6.67621e-133	-3.34301e-132	1.03934e-131	-1.29285e-132	-1.37779e-131	7.9173e-132	1.34534e-132	-9.75098e-132	-9.03156e-132	-3.08841e-132	-1.22142e-132	5.69239e-132	-1.69779e-132	6.35151e-134	-1.42555e-132	7.38749e-132	1.98348e-132	7.36615e-133	-7.01255e-134	1.57167e-132	1.13168e-131	-4.44586e-132	-8.64924e-132	4.02895e-133	2.19399e-131	-2.32527e-131	1.68986e-130
3.46167e-133	-1.35099e-133	-1.14414e-133	1.11197e-133	2.13221e-133	-3.52351e-133	2.52641e-132	5.78547e-133	1.66571e-133	-1.06004e-133	-8.85775e-133	4.15673e-133	-1.24146e-133	1.19956e-132	-8.60046e-133	-4.28514e-133	-3.07121e-133	-1.00284e-132	3.68353e-133	-3.16083e-133	-1.60445e-132	3.01205e-133	-9.66781e-134	2.69111e-134	1.05382e-133	-5.86517e-134	3.63441e-133	5.72195e-134	-7.58619e-134	-5.66766e-134	1.33046e-131
-1.58324e-133	-2.43602e-134	-1.51266e-134	1.28361e-134	7.17069e-134	-2.58127e-134	-8.68112e-136	2.15157e-134	-9.17919e-135	-1.33464e-133	-1.50018e-134	6.29973e-134	-8.33876e-135	-1.20345e-133	5.9271e-134	-3.52623e-134	6.76504e-134	4.19849e-135	-1.03542e-133	-3.58017e-134	-4.04194e-134	-7.83656e-134	4.48105e-134	-2.3968e-134	7.72303e-135	3.81231e-135	-1.5325e-135	-4.21442e-135	4.0856e-134	2.3114e-134	1.25442e-132
-6.3722e-135	-8.64504e-135	-2.40029e-135	3.68238e-135	-1.07618e-135	2.23078e-135	-5.49626e-135	1.55666e-135	-5.94089e-135	-4.60038e-135	-9.09164e-136	-1.68169e-135	3.64089e-136	2.12542e-135	-2.3822e-135	-8.94547e-136	1.61846e-135	-9.81573e-136	-2.31618e-135	2.04088e-135	3.89981e-135	-4.15523e-136	-3.45558e-135	2.65963e-135	-1.54609e-135	-2.10792e-135	2.11688e-135	5.32225e-136	4.80603e-135	6.46638e-135	8.53213e-134
2.39327e-136	2.24666e-136	3.85034e-136	1.14095e-136	-2.79097e-136	-1.7317e-136	-1.24552e-136	1.42506e-138	-8.48523e-137	-8.89778e-136	-1.49994e-136	2.28381e-135	-1.85135e-136	-1.53205e-137	-3.63771e-137	-4.029e-136	9.11166e-138	2.09882e-136	-2.27995e-136	3.17591e-136	-7.16611e-136	-1.64673e-135	1.10802e-135	-6.82559e-136	-4.76537e-137	2.46857e-137	-1.43475e-136	1.31275e-136	9.40416e-136	-1.21437e-135	1.30099e-134
3.87847e-138	2.47295e-137	-1.52272e-136	9.84069e-137	-1.24143e-137	-6.43275e-137	2.17972e-137	1.47277e-136	-1.29445e-137	-5.20602e-138	-7.12607e-138	-9.02196e-138	4.87973e-137	-1.58189e-137	2.52387e-137	8.67409e-137	6.89382e-137	-1.86654e-137	-2.68269e-137	-3.12311e-138	9.80248e-138	2.49832e-137	9.2081e-139	-1.29141e-137	-1.16913e-138	4.50279e-137	1.81465e-137	5.7207e-137	4.05258e-137	-3.52638e-137	1.09951e-135
-1.29328e-138	6.00533e-139	1.42432e-138	-2.07718e-139	2.14422e-139	1.51562e-138	-6.7896e-139	1.83107e-138	7.1841e-139	5.72621e-138	5.20919e-138	-4.77697e-138	8.86102e-138	3.39188e-138	1.75363e-138	2.15355e-138	-5.376e-139	-8.50064e-138	8.96053e-140	-5.43175e-138	-1.25697e-138	1.18316e-138	-1.06875e-138	-9.29938e-139	-5.39434e-138	4.26009e-138	-4.2163e-140	2.60411e-138	-3.64113e-138	2.8583e-138	7.81553e-137
1.10155e-138	4.67598e-139	-1.53949e-139	-2.76937e-139	3.46289e-139	-5.35864e-140	-8.82313e-139	-1.05936e-139	-5.36284e-139	-7.16419e-140	-2.25989e-140	1.54677e-139	-3.32428e-139	-6.10658e-139	4.33669e-140	-7.0958e-140	-4.66096e-139	-5.50996e-139	2.70963e-140	3.80008e-139	-1.88331e-138	-1.1668e-139	8.33432e-140	-3.6312e-139	3.58851e-139	1.80628e-139	3.05324e-139	-7.05734e-139	9.84695e-140	2.82529e-140	1.07787e-137
-7.11261e-140	5.59665e-140	3.26333e-141	5.17599e-140	1.18519e-140	-2.67329e-140	-4.37131e-140	3.93853e-141	1.25077e-140	8.56447e-140	-1.47127e-141	-6.55199e-141	-1.78787e-140	3.00025e-141	2.69776e-140	2.08623e-141	3.99353e-141	8.61053e-141	3.77733e-140	-1.68122e-140	3.08516e-140	5.3124e-141	2.33859e-140	-3.42848e-140	-6.2971e-141	-3.45851e-140	2.68863e-141	-1.17687e-140	7.33977e-141	-3.52908e-141	6.51703e-139
2.40618e-141	-8.44904e-142	-1.18265e-141	4.30727e-141	1.19014e-141	2.28974e-142	-1.62412e-141	-1.35192e-141	6.30443e-141	2.2233e-142	-4.72621e-142	5.04485e-142	4.6755e-141	4.0896e-141	1.56432e-140	5.47014e-141	-1.37677e-141	6.81117e-142	8.05838e-142	4.82383e-142	-2.18463e-141	2.52667e-141	9.16974e-142	1.98224e-141	-1.40281e-141	-7.89153e-141	5.64351e-142	2.90853e-141	1.55009e-141	5.0658e-142	7.6299e-140
2.64742e-143	2.41586e-142	9.16276e-144	2.04404e-142	-2.0158e-142	-6.38272e-143	1.45164e-142	1.22614e-142	-1.91674e-144	-1.44013e-142	-1.39521e-143	1.2715e-142	-1.81625e-144	2.77671e-142	-7.826e-142	-2.83866e-142	-4.35101e-142	-1.70001e-142	-3.0386e-144	-5.87625e-143	-5.62199e-143	1.80607e-142	-1.06871e-142	-1.30614e-142	1.19156e-142	1.59422e-142	1.7404e-142	-2.82711e-143	1.15355e-142	7.73715e-143	4.46263e-141
-1.52011e-143	2.12311e-144	-1.60577e-143	3.23233e-143	3.69409e-144	4.76267e-143	-9.10006e-144	-3.03911e-143	4.89491e-145	5.53067e-144	3.32337e-143	3.65397e-143	1.46557e-143	1.14796e-143	1.6767e-144	-7.52942e-143	-1.1749e-143	-2.51091e-143	-1.65564e-143	1.30551e-143	3.31473e-143	1.82878e-143	-6.09748e-144	-4.09963e-143	-1.5865e-143	-1.37916e-143	-4.78981e-144	-3.18758e-144	-4.01878e-144	2.72117e-144	5.44789e-142
3.98137e-145	-9.93749e-146	-1.26335e-143	2.18313e-144	-1.78911e-144	9.94944e-146	-2.70035e-145	5.07459e-144	-4.26968e-144	-1.59219e-144	-1.48786e-144	-1.01596e-144	-1.51385e-144	-1.38403e-144	3.64493e-144	-6.71607e-146	1.6139e-144	-4.28892e-144	-4.063e-145	3.96627e-145	-3.79923e-144	-1.83047e-144	-7.01971e-145	2.49004e-144	-4.52402e-145	-1.11466e-144	-9.10908e-145	-3.5507e-144	3.82619e-144	8.22574e-145	6.37279e-143
-3.35536e-145	1.27057e-146	-1.97002e-145	5.78624e-146	1.04893e-145	9.1813e-146	-7.27954e-145	2.96608e-147	-4.04085e-145	-4.64766e-145	7.28406e-146	-3.42855e-145	-1.44769e-145	-2.83743e-145	1.00383e-146	7.18132e-146	-3.71106e-147	-4.31151e-146	1.42713e-146	-1.15396e-145	-5.86185e-146	-1.9156e-145	-3.52646e-146	-4.66417e-147	-2.98171e-146	7.9516e-146	-1.53582e-146	-1.81964e-145	-9.83461e-145	2.45626e-146	5.10692e-144
2.38787e-148	-2.24287e-146	4.20177e-146	8.52788e-147	3.24252e-147	-2.20752e-146	2.43618e-146	2.95335e-147	1.22644e-145	-2.63812e-146	6.90205e-147	-9.72133e-147	-4.67904e-147	-5.126e-148	4.08561e-147	1.41624e-146	5.59024e-147	8.95664e-147	-3.12023e-147	6.07885e-147	3.48857e-147	-1.43745e-147	2.06981e-147	-2.00383e-146	-5.68171e-146	1.91462e-146	-7.08755e-147	-2.14848e-146	-2.4382e-146	-4.80255e-148	4.95112e-145
-3.05248e-147	8.61916e-148	2.1577e-148	-4.48025e-147	-4.01352e-147	-3.26785e-148	1.2302e-148	1.1568e-147	-4.7043e-148	6.56834e-148	1.48562e-147	2.70873e-147	1.22652e-147	-1.10327e-147	2.1214e-147	-1.25517e-147	1.02793e-148	3.27092e-148	-2.14004e-147	6.5354e-148	4.87318e-147	-1.39435e-147	1.55872e-148	-2.70599e-147	-1.41505e-147	2.43293e-147	2.40674e-147	-7.35246e-149	4.80063e-148	2.62938e-147	4.70491e-146
-7.7603e-151	-5.55341e-148	2.79978e-148	7.91049e-149	-1.40011e-149	-1.05524e-148	1.18621e-148	4.01296e-149	-2.30792e-149	2.89627e-149	3.96997e-149	8.15286e-149	5.24906e-149	2.72813e-148	1.37335e-148	-4.84619e-148	1.27385e-148	5.09538e-149	-2.80069e-148	-1.80741e-148	1.18203e-149	5.48605e-149	9.38109e-149	1.26292e-149	-1.83553e-148	-1.11479e-148	3.96573e-149	1.40389e-148	1.49236e-148	-5.9162e-150	3.7565e-147
3.92176e-150	-5.70065e-150	-2.10537e-149	1.51749e-150	-1.40842e-149	3.46893e-149	2.44636e-151	-1.12821e-149	1.73754e-150	-9.79387e-150	1.41661e-151	2.7835e-150	3.10975e-150	1.60417e-150	-1.24339e-150	-4.14078e-150	4.51237e-150	1.43666e-150	2.7043e-149	7.15773e-150	2.64017e-150	1.95241e-149	2.0021e-149	-6.14292e-150	1.18089e-150	8.43756e-150	-7.66796e-150	7.02395e-150	1.71267e-150	-1.59991e-149	2.47549e-148
-4.19537e-151	-1.58742e-151	-7.13109e-151	-5.75206e-151	1.53116e-150	-8.03042e-151	-4.61399e-151	-1.05353e-150	2.75852e-150	2.52973e-150	-2.44954e-150	-2.82806e-151	5.39905e-152	1.75792e-151	1.86206e-151	7.28769e-151	2.93563e-152	-1.70267e-151	2.66018e-150	1.87313e-151	1.29541e-151	-6.27063e-151	-4.25773e-151	-2.45513e-151	-2.08522e-151	-5.45401e-151	6.41023e-151	1.1656e-150	-3.58767e-151	6.18797e-151	2.28942e-149
2.34651e-152	3.50315e-153	2.88178e-152	-1.03267e-151	-8.81734e-152	7.62318e-152	8.16083e-152	4.96848e-152	8.06161e-152	-1.83295e-152	1.01185e-151	1.48954e-151	-3.4218e-152	-1.9219e-152	8.61841e-152	8.81235e-152	-4.4994e-152	6.5413e-152	-2.67513e-151	-5.89344e-152	1.11493e-151	1.32979e-151	1.65196e-153	1.64349e-151	5.08821e-154	-1.38112e-151	3.57353e-151	-1.89475e-152	-5.32036e-153	-7.24579e-152	2.47161e-150
-6.39848e-153	3.47539e-153	-2.17798e-152	-3.88243e-153	-1.68489e-153	2.28641e-152	-1.1238e-152	-4.91082e-153	-1.87335e-153	-4.54601e-154	7.74489e-155	-6.15998e-153	-8.60434e-153	2.66443e-153	2.99977e-152	-8.30347e-154	-5.49832e-153	1.7898e-154	5.84932e-152	1.91015e-152	-2.92076e-153	1.41306e-153	7.78405e-153	-1.5309e-153	6.14547e-153	-2.17993e-152	1.73897e-154	4.99149e-154	6.53002e-153	-5.22657e-153	2.64191e-151
7.02554e-155	1.77807e-154	-5.88349e-154	7.45617e-155	-4.30606e-155	-3.3466e-154	-6.55116e-154	-2.4074e-153	-2.00782e-153	-2.08589e-154	1.12168e-153	-8.3037e-154	9.2998e-154	-1.65202e-154	1.73405e-154	1.11215e-154	-8.41076e-154	-1.19938e-153	2.53466e-153	-1.7977e-154	-2.67477e-154	-1.77795e-153	3.0728e-154	-5.79959e-154	-5.30649e-154	6.1516e-154	-4.0097e-154	-8.22331e-155	1.01251e-154	-8.88174e-154	2.02055e-152
-2.54955e-155	1.29532e-157	-1.55815e-155	3.23239e-154	1.4853e-156	6.27772e-155	-2.72767e-155	-1.7785e-154	3.58759e-155	9.74522e-155	5.83459e-155	5.35582e-155	1.20545e-154	1.52307e-154	9.91908e-156	-1.68836e-155	7.84823e-155	2.03935e-156	4.02132e-155	-4.29015e-157	3.75319e-155	9.75172e-156	-8.74724e-156	-1.13401e-154	-4.07938e-154	-2.73886e-154	6.24048e-156	-1.88001e-155	5.91302e-155	5.47882e-156	2.24079e-153
1.33865e-155	-4.56386e-158	1.46189e-155	-8.98871e-156	1.04993e-156	3.92246e-157	8.17242e-157	2.29108e-156	2.70694e-156	-2.45942e-156	-1.78955e-155	-5.51707e-158	3.18451e-156	9.57282e-156	5.43395e-156	1.80986e-156	8.75221e-157	8.98028e-157	-3.73222e-156	8.07825e-156	-9.43421e-156	6.18259e-157	3.79595e-157	-1.17846e-156	2.20611e-156	-2.50492e-156	-6.55188e-156	1.20563e-156	4.03669e-156	3.14223e-156	1.2955e-154
1.00525e-157	1.44226e-156	-2.11215e-156	2.83053e-157	-2.50336e-157	1.30656e-157	1.1605e-157	-1.36812e-156	3.62026e-158	3.32819e-157	-2.02029e-157	8.40999e-158	6.00383e-157	7.33867e-157	8.33749e-157	-7.53482e-158	2.82937e-157	-3.14182e-157	-3.38055e-157	3.04307e-157	-7.74094e-157	3.27334e-157	-6.34344e-157	3.01142e-157	1.89391e-156	7.46388e-157	-3.41563e-158	-3.71555e-157	1.35596e-156	2.69823e-157	1.66498e-155
-3.21269e-158	-8.82867e-158	-9.63201e-158	6.91509e-159	-4.22035e-158	4.66962e-158	-5.91092e-158	-1.78149e-158	1.99147e-158	-2.24749e-158	-4.36733e-159	-2.21e-158	-1.27736e-158	1.77032e-157	1.53364e-158	7.12392e-159	1.47066e-158	2.23058e-158	-7.71338e-158	1.00243e-157	8.39494e-159	9.84967e-159	-7.32063e-159	-3.2279e-158	1.4943e-158	-1.17643e-158	5.97544e-158	-1.16284e-158	-1.38725e-158	1.39611e-158	1.06875e-156
-1.6873e-159	4.5148e-159	-2.93613e-159	3.83058e-159	-9.83266e-160	-5.41809e-159	-2.7137e-159	1.11802e-159	6.06279e-159	1.08191e-160	-5.29782e-159	4.71633e-159	3.49669e-159	1.36927e-159	3.49595e-160	-1.35991e-159	-4.36935e-159	3.23847e-159	1.87127e-158	3.27066e-159	-1.40171e-159	-1.31294e-159	7.71058e-160	6.65032e-160	1.20764e-159	-1.68977e-159	3.59947e-159	-2.82503e-158	-6.65384e-159	2.50547e-159	1.23611e-157
-3.92553e-162	1.9195e-160	6.18709e-161	-9.32417e-161	-1.35876e-160	2.86155e-160	1.44863e-160	3.20482e-160	-1.32314e-160	9.89255e-160	-6.1669e-161	7.73375e-161	-2.22875e-160	8.98628e-161	1.85338e-160	-7.5815e-160	-4.48922e-161	-3.56902e-160	-1.49628e-160	-1.17866e-159	3.02705e-160	-7.39352e-161	1.14048e-161	-1.62901e-160	-5.5143e-160	7.01662e-161	-9.64106e-160	-5.51188e-161	-1.16039e-161	-5.8971e-160	8.27833e-159
1.68285e-161	-1.41533e-161	5.0255e-161	4.91136e-161	-2.61694e-162	5.34612e-162	-1.71475e-161	-1.22041e-162	5.25762e-161	1.41807e-161	1.14467e-161	-1.81366e-161	2.38471e-161	7.22652e-161	-1.46521e-161	1.4308e-160	1.44492e-161	2.68147e-162	2.57138e-162	-3.98205e-162	-4.45896e-161	-2.28428e-161	1.39658e-161	9.13786e-161	-1.4869e-162	-1.04868e-161	2.09429e-162	5.38076e-162	2.27783e-161	-8.48616e-161	8.30415e-160
6.57793e-162	-7.60434e-162	5.50376e-162	1.55788e-161	2.81864e-162	-5.50882e-164	5.58606e-163	5.74065e-164	5.00739e-163	2.70372e-162	-1.63392e-162	-2.21541e-162	-7.02367e-163	-8.6985e-163	-5.80539e-163	-4.87168e-163	-2.60116e-162	-2.6269e-162	5.18677e-163	8.65908e-163	-3.22565e-162	-5.92183e-163	-2.26464e-162	-6.98323e-163	6.34177e-162	1.92818e-162	-5.1599e-162	-5.20688e-162	6.48969e-163	-2.8972e-162	8.40246e-161
-1.32483e-163	6.26031e-164	6.30612e-164	-3.80764e-164	-7.14278e-163	7.73942e-163	-1.79532e-163	-1.06777e-162	-5.01394e-164	1.39381e-163	-2.5652e-163	-5.09834e-163	-4.84233e-164	1.2847e-163	4.70817e-163	6.52427e-165	-1.13283e-164	-1.39138e-163	-7.5718e-164	-4.3471e-163	3.42625e-165	-7.23392e-164	-3.64199e-163	-5.37406e-163	-7.56787e-164	-7.88828e-164	4.56959e-164	-1.17587e-163	3.38705e-163	-6.51142e-165	6.94318e-162
-9.62195e-164	1.07615e-165	-2.87338e-164	-5.83907e-165	3.9539e-165	2.98854e-165	-1.38158e-165	1.79031e-164	9.4444e-165	6.99681e-164	-4.33243e-165	2.31245e-164	4.06191e-164	4.02214e-165	2.54257e-165	4.08913e-165	1.59824e-164	-8.9546e-166	4.30624e-164	6.49653e-165	-3.24389e-164	-3.63242e-164	-1.98002e-164	-1.56484e-164	-1.80969e-164	-2.59457e-164	6.06641e-164	-2.51599e-165	-8.40163e-165	4.3855e-164	6.46366e-163
-3.17508e-165	-1.06238e-165	1.76784e-165	1.53479e-165	9.20208e-166	-3.03702e-165	6.06297e-166	-8.08093e-166	6.53344e-165	-1.04337e-165	5.70883e-165	2.24651e-165	1.95418e-165	2.09061e-165	-1.21752e-165	1.01098e-165	-6.28308e-166	2.77721e-166	8.24416e-166	-3.70625e-166	-4.64638e-166	2.35443e-165	1.06213e-165	4.82974e-165	-4.26791e-165	6.63496e-165	8.37473e-166	1.33586e-165	1.64246e-165	4.44739e-165	6.46952e-164
-4.14348e-166	1.07254e-165	2.03319e-167	4.3051e-166	-1.89971e-166	-4.91966e-167	-6.15529e-168	-1.04219e-166	1.03937e-166	-3.25231e-167	-6.45608e-167	1.12997e-167	-2.87511e-167	-2.19826e-166	-1.69314e-167	1.85705e-166	4.61858e-167	-2.6394e-166	-1.15888e-167	-5.63587e-167	-5.13706e-167	-3.037e-166	-7.17389e-168	7.29259e-166	1.34539e-166	5.01855e-167	1.60286e-166	8.18189e-167	-7.73148e-167	-6.89918e-167	4.99352e-165
-2.68269e-167	-5.25869e-167	-3.9827e-168	-2.92518e-168	-2.51385e-167	-4.51684e-167	2.30136e-167	-1.24552e-167	8.60027e-168	6.65687e-168	-4.09064e-169	2.16253e-167	-6.21542e-169	-2.38177e-167	3.98925e-168	1.70296e-167	-2.88449e-168	-2.61727e-168	2.03933e-167	3.588e-168	7.64572e-168	4.54125e-168	-4.03774e-167	2.48678e-168	-5.64354e-168	-1.17319e-167	8.98371e-168	4.34454e-167	-3.90666e-167	-9.65906e-170	4.68349e-166
9.76846e-169	-1.99713e-168	3.93865e-169	-1.69304e-168	3.38735e-168	-5.18582e-169	2.26652e-168	1.41054e-168	3.38181e-169	1.07641e-168	-2.34935e-169	1.48956e-168	1.77566e-168	-3.68607e-169	4.09459e-169	-5.42182e-169	-1.53538e-168	-4.09247e-169	3.08303e-168	-2.54727e-168	-1.31974e-168	3.77863e-168	1.06054e-168	-2.72663e-168	3.47761e-168	1.39641e-168	1.56549e-168	-5.23232e-168	2.20276e-168	4.87917e-170	4.92627e-167
2.5694e-169	-3.40237e-170	-2.74627e-169	2.40317e-169	1.68331e-169	2.80826e-169	2.4685e-170	1.4309e-169	-3.80339e-169	-5.51986e-169	-2.22847e-169	-3.10631e-170	6.50877e-170	1.69379e-169	-8.68153e-170	-5.37866e-170	-4.30406e-170	-7.63718e-170	1.19509e-169	7.62652e-171	-2.86365e-171	-3.09234e-169	-3.63626e-170	1.79789e-169	-1.55344e-169	6.1669e-170	-4.91307e-172	6.3013e-169	1.18233e-169	6.3589e-170	4.7884e-168
4.51626e-171	-3.25882e-170	1.65728e-170	3.33471e-170	1.61615e-171	4.22493e-171	8.80382e-173	2.59255e-171	3.45293e-171	1.41424e-170	1.0834e-170	4.40259e-171	2.34883e-171	1.82402e-172	-5.71668e-171	2.60814e-170	-6.76226e-172	2.13204e-170	-2.10076e-170	-7.41406e-171	-1.11847e-171	-5.80856e-171	3.49325e-170	-3.82843e-171	-3.77391e-170	4.0501e-172	5.6727e-170	-1.41967e-171	-2.41755e-170	1.84593e-171	3.81126e-169
-2.51347e-171	-8.15674e-172	3.48641e-171	2.19168e-171	-1.78407e-172	-5.16302e-172	3.11933e-172	9.80738e-172	3.60844e-172	-7.81768e-171	-5.66756e-173	2.22873e-172	3.6967e-172	7.47414e-173	-1.2141e-173	1.20102e-172	7.03478e-172	8.87857e-173	-1.07248e-172	-5.93636e-172	-1.98829e-171	-3.02353e-172	-1.2907e-171	9.30904e-172	-1.2767e-171	2.52072e-171	-3.99581e-172	-6.47061e-172	6.07258e-172	-4.36813e-172	3.19229e-170
1.78043e-172	-7.98803e-173	-2.66325e-172	-3.73188e-174	1.9859e-172	6.5454e-173	1.53385e-172	-1.20469e-172	-2.48919e-172	4.18429e-173	6.48355e-174	-1.35325e-172	-2.99859e-173	-9.32477e-173	7.15166e-173	-1.22859e-172	5.87694e-173	2.48044e-173	-7.62096e-173	-3.58719e-172	2.05436e-172	7.69661e-173	-3.44156e-173	1.52199e-172	1.71892e-172	-3.60919e-173	-1.63938e-172	1.78454e-172	-1.88614e-173	3.17405e-172	3.69022e-171
-3.6941e-173	1.02674e-173	-1.53774e-175	-1.64115e-174	-2.09024e-173	-6.62285e-174	1.03391e-173	3.0659e-173	-6.9958e-174	1.23006e-173	-5.56833e-174	-3.93748e-173	3.26699e-174	-3.99985e-173	-2.367e-174	-1.38839e-173	2.53072e-174	-2.34077e-174	-2.12471e-174	-8.08757e-174	1.35782e-174	1.44771e-173	2.34042e-174	-9.2398e-174	3.91828e-174	-1.80609e-173	-1.0766e-173	8.38757e-174	1.47933e-173	1.19042e-174	3.40898e-172
1.43334e-174	-1.64486e-175	6.4351e-176	3.573e-175	8.23716e-177	7.77409e-175	1.33267e-174	-4.85162e-175	8.02144e-175	2.22857e-175	-1.16232e-177	1.89481e-174	5.43891e-175	-1.75656e-175	6.42491e-175	-5.80385e-176	7.85788e-175	-3.19337e-175	-4.11128e-174	-4.29952e-175	-1.05239e-174	1.25139e-174	-2.37678e-175	1.41283e-175	-3.25436e-174	2.05347e-176	9.02034e-176	1.26567e-174	-1.41759e-175	6.97678e-175	2.27633e-173
2.47746e-176	1.58282e-175	5.20251e-176	1.52642e-177	6.70929e-176	-4.98634e-176	2.6055e-176	-7.78647e-176	2.21772e-176	-1.22586e-176	-1.20632e-175	3.88523e-176	-4.80762e-176	2.38332e-176	1.53148e-176	4.04017e-177	-1.26485e-175	-3.94322e-176	-1.09593e-175	1.96605e-176	8.50569e-176	1.26378e-176	6.37521e-176	-1.56228e-176	1.25573e-176	1.6875e-175	1.13766e-175	-5.25507e-176	-1.26877e-175	9.70387e-176	1.78645e-174
-9.07102e-177	-8.0138e-178	-1.07045e-176	-1.79454e-176	5.81425e-178	4.01364e-177	1.88631e-177	1.29072e-177	2.37156e-177	1.95807e-177	3.37156e-177	-3.95115e-177	1.25209e-177	7.29006e-178	2.10773e-177	-2.42026e-177	-1.10439e-177	3.21933e-177	1.26338e-175	-1.15109e-177	4.30896e-177	4.14144e-177	-6.79237e-177	-1.55156e-176	9.2145e-178	-3.22857e-177	-2.37027e-176	-2.25953e-178	1.5801e-177	1.35614e-177	2.58042e-175
1.15554e-178	9.29524e-179	-1.1853e-177	-2.28708e-179	3.15274e-179	1.53909e-177	2.02017e-177	-1.42294e-178	3.51156e-178	4.31172e-178	-1.45859e-178	7.66551e-178	2.94576e-178	-2.75822e-178	2.99665e-178	4.67532e-179	1.3363e-178	-6.61975e-179	5.13463e-179	-2.4032e-178	-2.64201e-178	5.22084e-178	-8.42198e-179	-2.93476e-178	-2.67044e-178	-1.82258e-178	-1.42777e-178	-2.97094e-178	7.78974e-179	-9.14926e-178	1.12988e-176
3.28062e-180	-7.30572e-179	6.3831e-179	-2.72821e-179	-7.12221e-179	-9.55343e-179	6.75876e-179	-8.83347e-179	-2.54615e-178	1.08702e-178	-2.66091e-179	-1.04741e-178	-3.80955e-179	2.72005e-179	-1.92932e-179	1.65451e-179	-1.95752e-179	4.60669e-179	-9.42561e-179	-4.23145e-179	-1.48698e-179	3.00748e-179	7.3059e-179	7.1196e-179	5.94437e-179	9.04773e-180	-9.20963e-179	-3.9104e-179	-3.26839e-179	1.35019e-178	1.84474e-177
-4.601e-181	-1.71954e-180	3.48474e-181	-6.15271e-180	7.81511e-180	-2.12068e-180	1.77242e-180	6.45274e-180	1.2741e-180	8.14691e-180	4.04592e-181	-4.05504e-180	4.03836e-180	5.569e-180	-3.59877e-181	6.86148e-182	2.71616e-181	-1.04063e-179	1.40117e-180	-4.23346e-181	6.50035e-180	1.20438e-180	-3.89072e-180	-6.42218e-180	-2.8173e-180	3.5506e-180	2.60486e-180	2.92575e-179	-2.4606e-179	-3.15701e-180	1.47272e-178
-2.74552e-181	-1.73177e-181	1.24108e-182	1.08967e-180	9.25069e-181	-4.47186e-181	-1.00067e-180	-2.12329e-181	-7.88865e-181	-1.72162e-181	8.73722e-181	-1.76419e-182	4.80045e-181	-1.08584e-180	-1.13708e-180	5.91298e-181	-1.06767e-180	1.11695e-181	-5.8627e-182	-2.46263e-181	6.23241e-182	-2.47185e-181	3.41838e-181	3.57736e-180	1.49868e-181	-1.21493e-181	1.86167e-182	1.85745e-182	1.29028e-181	-1.85572e-182	1.54508e-179
3.5043e-182	-4.03116e-182	1.83175e-182	-6.36498e-183	-5.02176e-182	-7.85678e-183	2.4195e-182	-1.74693e-182	7.33446e-182	-5.61965e-182	-2.28706e-181	-3.56627e-183	1.42415e-182	3.59466e-182	1.62011e-181	-2.77698e-182	-4.6041e-182	3.53981e-183	-6.48088e-183	2.52627e-182	-8.35422e-182	4.0457e-183	3.37493e-182	3.80557e-182	1.10914e-182	1.10195e-182	1.5263e-182	-1.30444e-181	-1.41266e-182	-7.71361e-183	1.23193e-180
1.36972e-182	2.38257e-183	5.17825e-183	-1.97167e-184	-3.36831e-183	1.99138e-183	-1.14348e-183	-4.90685e-183	-4.33984e-183	3.26318e-183	2.63714e-183	1.67505e-183	1.02117e-183	8.55272e-183	-8.22073e-183	1.44682e-184	-1.74179e-183	1.94975e-183	5.97699e-183	1.32624e-183	-1.02852e-184	-2.78919e-183	4.60642e-184	-2.31376e-182	4.04221e-184	-1.06625e-183	1.06849e-183	7.4912e-183	-4.17414e-184	5.32306e-185	1.10706e-181
-1.56364e-185	1.27611e-184	-1.94526e-183	-1.8527e-184	1.3475e-184	-1.21479e-184	5.38898e-184	-3.71316e-184	-5.63217e-184	4.77502e-184	-4.65433e-185	-1.60307e-185	2.02958e-185	-5.32353e-184	-7.74777e-185	5.47952e-185	-1.4965e-184	1.31595e-184	-2.74746e-184	-4.84912e-184	-6.60521e-185	-2.18257e-184	2.85285e-184	2.56962e-185	1.11731e-183	3.64086e-185	6.58236e-186	-1.22312e-184	2.30776e-184	-1.21343e-184	8.49936e-183
2.71597e-186	-3.66396e-185	-4.99443e-185	1.33449e-186	8.19501e-186	-3.48139e-186	-1.41458e-185	1.6035e-185	1.7773e-186	-1.42416e-185	-4.69759e-186	2.46563e-185	-8.51877e-185	2.47147e-185	2.48321e-185	-5.17931e-185	7.29011e-185	-3.68838e-185	-2.90357e-185	-1.05442e-185	5.35321e-186	-1.46477e-185	5.24263e-186	1.37649e-185	-8.39427e-187	-7.63779e-186	5.84829e-185	1.16939e-185	-1.4487e-184	3.14775e-185	8.07767e-184
1.24654e-186	1.43514e-186	-1.81818e-187	2.43217e-186	-3.49718e-186	-9.81999e-186	7.11803e-186	2.28431e-186	-7.99716e-187	-1.85069e-186	4.87403e-186	-1.73553e-187	4.25234e-187	-1.38794e-187	-6.43626e-186	7.17388e-186	4.14776e-186	-1.38587e-186	7.55923e-187	-1.40388e-186	1.2145e-186	-4.92928e-186	1.63941e-186	3.84037e-186	-1.0689e-186	8.5809e-189	7.79735e-187	3.00838e-187	-1.61238e-187	5.17217e-186	7.66958e-185
3.21279e-187	6.16565e-187	2.16115e-187	1.16312e-187	-4.65762e-187	-1.19611e-187	5.02832e-188	-1.89081e-186	-2.89115e-188	2.05371e-187	-5.83721e-187	9.67992e-188	-1.83334e-187	5.07241e-187	1.91089e-188	2.51692e-187	2.69274e-187	-3.13349e-187	3.6673e-188	-2.59326e-187	1.01998e-187	1.14624e-187	-1.78549e-187	2.70836e-187	-2.42627e-187	-4.50688e-187	-2.5201e-187	7.03223e-189	-1.15452e-186	-1.58412e-187	9.48284e-186
-9.63946e-189	-4.2351e-188	1.17447e-187	-4.10583e-190	-3.88913e-188	9.75725e-189	1.66594e-188	6.28951e-189	1.9363e-188	5.20552e-188	-2.10094e-189	1.09703e-188	-3.32194e-190	-4.28872e-188	-5.89123e-189	-3.64325e-189	-4.34185e-188	2.34767e-189	9.92705e-189	-2.44549e-188	-5.59169e-189	8.85371e-189	2.12006e-189	-1.17731e-188	-1.15182e-188	-2.22441e-188	2.53921e-188	-1.24813e-187	1.95836e-188	-1.73343e-188	7.08061e-187
1.56776e-189	-1.82533e-189	-8.84783e-190	-3.13225e-189	1.75732e-190	-2.26177e-189	-6.05687e-190	-6.69644e-190	-4.70268e-189	1.23439e-189	-2.34846e-189	2.36055e-189	2.96813e-189	3.64941e-190	-7.22214e-190	-2.92117e-189	-2.65084e-190	3.28002e-189	-6.3128e-189	2.80984e-189	-2.105e-189	3.33832e-189	9.23531e-189	3.88344e-190	2.02086e-189	4.87837e-191	3.53782e-189	-1.4655e-188	-7.22135e-190	-5.73255e-190	7.8038e-188
1.69218e-190	5.63411e-190	-5.21433e-190	1.80239e-190	-4.58138e-191	-1.42338e-190	5.89751e-190	1.51407e-189	7.09386e-190	1.36181e-190	-1.8585e-190	1.82774e-191	3.64317e-190	3.13384e-190	1.86955e-190	3.16057e-191	-5.38025e-193	1.87519e-190	-1.27627e-191	5.6066e-191	-1.13476e-190	3.79739e-191	-2.01075e-190	-9.63562e-191	-2.03573e-190	1.5545e-190	-2.91901e-190	1.95061e-190	-4.81942e-191	-1.44364e-190	7.41654e-189
5.55343e-192	-7.05847e-192	5.20198e-192	2.87883e-192	7.97972e-192	1.0487e-191	1.62305e-193	-1.87835e-191	-4.25047e-192	1.98414e-191	-9.25153e-192	-6.1298e-192	-3.22436e-191	-4.00114e-191	3.76077e-191	-2.04698e-191	1.06368e-191	-3.94587e-191	1.51276e-191	6.27839e-191	-1.83325e-192	1.51987e-191	-1.04688e-192	7.09195e-192	1.66094e-192	1.05886e-191	-1.52274e-191	-1.57631e-191	1.88876e-191	1.04812e-191	4.53697e-190
-9.29277e-193	-9.37288e-193	-3.14144e-192	-1.12142e-192	2.17077e-193	2.73179e-192	-2.80706e-192	2.14063e-192	-3.82107e-193	2.65031e-192	1.57994e-192	-1.59182e-193	-1.18871e-192	-5.99622e-193	3.19854e-193	4.07473e-192	7.57098e-193	2.11312e-192	-5.50429e-192	-1.67244e-192	1.70869e-192	1.53891e-192	2.71336e-192	1.09016e-192	3.96181e-193	1.3784e-192	7.89554e-193	-9.64484e-193	2.72395e-192	-2.05868e-192	5.03897e-191
-8.22947e-194	5.89717e-194	-5.62483e-193	1.6153e-194	1.19321e-193	7.34998e-193	-4.9529e-195	-1.32207e-193	1.42996e-194	-3.44183e-193	-2.87745e-194	1.40267e-195	1.40036e-193	3.33739e-193	-1.9099e-194	1.4721e-193	-5.98919e-194	-1.14919e-193	1.07638e-193	1.01367e-193	-3.21676e-194	-5.49205e-194	9.13477e-194	3.61666e-193	9.2366e-195	6.22114e-194	-2.82606e-194	-1.46984e-193	1.10496e-193	1.1805e-193	4.13928e-192
-4.69131e-195	-3.90102e-194	-1.41395e-194	1.10371e-194	-2.02902e-194	-1.85825e-194	-9.46676e-195	-2.23544e-194	-1.35347e-194	-2.18556e-194	-2.80968e-195	2.8837e-195	-4.33012e-195	-2.13382e-195	1.1424e-194	9.63864e-195	1.06591e-194	8.96939e-195	-1.67036e-194	-6.66653e-195	1.53837e-195	1.04731e-194	1.16877e-195	2.32225e-195	-8.02996e-196	3.0945e-195	-7.5949e-196	7.78288e-195	2.74484e-194	-7.59391e-195	3.14166e-193
-1.30501e-196	1.8646e-195	-1.37482e-195	-2.28533e-195	-4.6133e-196	-1.77145e-196	3.889e-196	1.09303e-195	1.30687e-195	1.48052e-196	-3.87709e-196	8.66117e-196	-3.352e-196	-1.88552e-195	-6.58927e-197	-8.31903e-196	4.65042e-195	-1.76914e-195	1.2963e-195	3.23109e-195	-4.39752e-195	-3.10959e-195	2.35278e-195	9.55744e-196	-1.26158e-196	-8.61051e-197	-1.1708e-195	2.11606e-196	-7.7542e-196	-1.47123e-195	3.92068e-194
-1.75818e-196	1.93939e-196	4.44388e-197	-4.45818e-197	3.01689e-196	4.2273e-197	-5.63445e-197	-1.23782e-196	1.08811e-197	3.62765e-197	-4.46141e-197	3.17597e-197	1.79027e-197	-9.45482e-197	1.30754e-197	-8.37587e-199	6.7791e-197	-1.55212e-196	6.03912e-197	1.85524e-196	-1.92189e-197	-1.04075e-197	1.39479e-196	-7.75817e-196	2.42151e-197	-6.11326e-197	1.03718e-197	5.48304e-196	-3.03116e-196	2.63965e-196	3.85771e-195
-9.62077e-198	1.00199e-198	-6.95273e-199	-3.61935e-198	5.58873e-198	-3.00715e-198	-2.1798e-197	1.01684e-197	5.18201e-198	2.57359e-197	-1.54074e-197	9.12023e-199	1.47042e-198	-1.4721e-197	6.06495e-198	1.40871e-197	-9.58056e-198	9.10966e-198	8.51867e-198	3.32542e-197	-1.19923e-197	-6.68134e-198	-6.14278e-198	4.4247e-197	-1.29596e-197	1.03408e-197	-1.37068e-198	-1.16902e-197	-1.02489e-197	-3.12464e-198	3.18342e-196
-5.20233e-200	-1.3971e-199	-9.03744e-199	4.75765e-199	2.4455e-199	-2.10569e-198	-7.46128e-199	-1.12029e-198	6.92884e-199	-2.58823e-199	-2.61738e-199	-1.45376e-198	1.47399e-199	-1.00223e-198	-2.58794e-199	-1.07924e-198	-6.81334e-199	4.01619e-199	-1.13424e-199	-5.05534e-199	2.39831e-199	-1.61557e-198	-2.37329e-199	-9.016e-200	3.70648e-199	-8.08009e-199	5.43556e-199	5.50281e-199	-1.10428e-198	8.32144e-198	2.65258e-197
-9.16212e-200	-3.21222e-200	-7.37271e-200	1.26228e-201	-1.25345e-200	3.32459e-201	-1.36245e-199	1.38546e-199	-1.30417e-200	-2.41741e-200	-5.89582e-200	3.94342e-200	-5.35242e-201	-4.88364e-200	-1.74015e-199	3.94533e-200	1.68538e-199	5.89405e-200	9.67096e-200	1.17829e-200	7.08039e-199	-3.07545e-200	7.57129e-200	5.09085e-200	-3.34275e-200	-1.47923e-200	1.59599e-199	-7.14224e-201	1.58168e-199	-6.8362e-200	2.53553e-198
9.97258e-201	-1.11431e-201	-3.9423e-201	5.3434e-202	9.33612e-201	-6.35397e-201	-9.28099e-201	-1.61973e-201	-4.7831e-201	-1.15918e-201	-1.87633e-200	-3.16504e-201	-5.30032e-202	-2.21874e-200	-5.7271e-201	1.89521e-201	-2.61426e-202	-1.75782e-200	-3.36067e-201	7.76453e-201	6.10667e-202	2.3656e-201	-9.82846e-201	6.57834e-201	2.62118e-201	7.20936e-202	5.28659e-201	2.17286e-200	-5.83077e-201	-5.65037e-201	1.90551e-199
-4.42389e-202	1.08686e-202	1.02349e-202	5.30055e-202	2.65513e-201	1.63604e-202	6.95142e-202	-3.97806e-201	9.7958e-202	-2.23177e-202	-7.26795e-202	-5.40705e-203	8.89419e-204	2.17329e-201	5.60729e-202	-4.14154e-202	-1.60397e-201	6.7407e-203	7.04224e-202	5.67903e-202	-7.65989e-202	-2.95794e-202	-2.69786e-202	2.27997e-203	-4.34546e-202	-7.32349e-203	-4.3111e-203	-5.59604e-202	6.04486e-203	-2.78531e-201	2.20702e-200
1.37714e-203	-3.55125e-203	5.38337e-204	4.78309e-203	-1.62854e-203	3.69166e-203	9.74279e-204	-7.94833e-204	-2.01804e-202	1.19932e-203	-3.53342e-203	-8.43983e-204	-9.54835e-204	3.3891e-203	-1.49998e-203	-1.88095e-203	8.87072e-203	-4.73297e-203	-2.47771e-203	-5.76572e-203	1.43581e-202	1.11374e-202	4.05885e-204	8.97586e-204	8.04313e-203	-4.62021e-204	6.56294e-203	-1.12756e-202	1.01841e-203	4.64583e-202	1.73288e-201
2.59483e-204	4.86387e-204	-3.49828e-204	4.94847e-204	-1.6404e-204	-2.71352e-203	3.05734e-204	-1.63883e-204	8.61037e-204	-8.9324e-205	-1.68053e-203	-3.0269e-204	-4.40272e-205	-1.15637e-205	8.46862e-204	1.43058e-203	-2.34421e-204	-1.02579e-203	2.82667e-204	1.82953e-204	2.09048e-204	6.77627e-204	2.43347e-204	-1.96394e-203	2.61643e-205	-1.22215e-203	1.07927e-203	7.5767e-204	1.12656e-204	5.23675e-204	1.87457e-202
1.66592e-205	-1.45729e-204	-2.72426e-205	-2.22006e-205	-3.07982e-206	1.78275e-206	-1.28001e-205	6.67311e-205	-9.31348e-205	2.14789e-205	-1.65642e-206	4.4815e-205	3.62387e-206	1.63089e-205	1.11586e-205	-1.13578e-204	1.85804e-205	1.60949e-205	3.6488e-205	2.09297e-205	1.71031e-206	1.76786e-205	2.62481e-205	3.08693e-204	4.65583e-205	1.23595e-204	1.00168e-205	-1.46772e-204	6.47346e-206	2.53599e-205	1.40718e-203
-8.26956e-207	1.8271e-207	-2.9822e-206	-7.96073e-206	-1.1533e-205	1.9744e-205	-1.926e-206	8.19439e-206	-3.01224e-206	1.51542e-206	-1.25824e-207	6.8329e-206	6.83108e-206	-5.57015e-207	2.57822e-206	-8.0377e-207	1.18804e-206	1.88687e-205	-1.43241e-206	2.05052e-206	6.40591e-207	-2.57796e-206	-7.91539e-208	3.34957e-206	1.98144e-207	2.93725e-206	-1.00475e-207	7.90236e-206	4.82009e-206	8.07833e-206	1.2983e-204
4.92718e-207	-2.54004e-207	7.6121e-208	-1.10305e-206	-3.27001e-207	-1.01545e-206	-7.56721e-208	-7.39209e-208	5.92953e-208	6.23971e-207	7.18799e-208	1.27961e-206	-1.35592e-207	1.02293e-206	1.33793e-207	4.7588e-207	3.07464e-207	-1.58418e-207	7.16957e-207	3.01023e-208	4.65047e-207	2.31216e-207	-5.30592e-208	-9.78053e-207	1.97498e-207	3.05701e-208	2.12646e-207	-7.35445e-207	-2.51876e-207	-7.20497e-208	1.16613e-205
-5.99769e-208	2.45625e-209	2.39819e-207	1.19576e-207	-1.86619e-209	6.82116e-208	7.31959e-209	-1.29239e-208	5.6987e-208	7.34122e-209	-1.02201e-208	3.3182e-208	-1.93181e-208	-2.27866e-208	-9.4523e-208	-5.09261e-209	1.3116e-208	2.12611e-208	-1.09551e-208	5.4954e-210	-1.28172e-209	7.77486e-209	1.3075e-208	2.02665e-208	1.02538e-209	1.19256e-208	-7.06735e-208	9.89072e-209	-1.90424e-208	-1.17552e-208	9.74193e-207
-1.09662e-209	1.16084e-209	1.39379e-210	3.86373e-209	8.35906e-210	-1.01444e-208	5.80488e-210	-5.98557e-209	-2.38205e-209	-1.10538e-209	-7.43715e-210	-3.64211e-210	-2.75431e-209	1.02349e-209	9.06096e-209	2.6784e-209	-1.4893e-209	-6.85595e-209	-2.94216e-209	-3.52163e-209	-1.02783e-208	-2.32388e-209	-4.52897e-210	3.09034e-209	-8.62012e-209	1.15834e-208	4.01514e-211	3.6675e-209	9.84939e-210	-8.89534e-210	1.0066e-207
-3.36379e-211	-3.71202e-210	-3.06525e-210	-1.42273e-209	-8.7158e-211	2.61272e-210	-8.34453e-212	-5.01107e-210	-3.58639e-210	5.16981e-211	3.4709e-210	-7.72343e-211	-2.93301e-210	-6.10136e-211	4.9978e-210	1.48641e-210	-1.7937e-210	-1.60998e-210	-2.4896e-211	4.6168e-212	-6.55278e-210	-1.24639e-210	-1.04489e-210	1.64444e-210	-1.11401e-210	-4.96068e-210	1.28863e-210	-1.28548e-210	2.92763e-210	-4.12324e-211	7.44698e-209
-1.99915e-211	-5.52127e-212	-3.46672e-212	-1.55428e-211	7.63204e-211	1.08212e-211	1.31577e-211	1.43445e-211	-6.98089e-212	1.5125e-211	-8.62316e-211	-6.0352e-212	1.00125e-211	1.56282e-211	-4.85226e-212	7.82998e-211	-3.16198e-212	-2.68498e-211	-3.11494e-212	-1.38486e-211	-4.48451e-211	3.58591e-211	-6.09021e-211	-1.54975e-212	-1.23471e-211	3.60746e-213	2.38621e-212	-8.65302e-213	6.83665e-211	2.17332e-211	6.78522e-210
-2.36463e-213	6.17988e-212	4.60786e-212	1.3844e-212	-2.9631e-212	-9.57194e-212	-3.33798e-213	-3.33533e-212	5.31445e-213	3.633e-212	3.06988e-212	-1.93104e-212	-6.05851e-212	-2.13622e-212	-2.51093e-213	4.53597e-212	7.12491e-213	-5.1186e-214	-4.47915e-213	-3.80283e-213	-1.90689e-212	-1.80458e-212	-1.7171e-212	4.89383e-213	6.63549e-213	-3.70391e-212	1.97464e-213	-3.88842e-213	1.96481e-212	-6.64197e-213	6.58525e-211
1.42898e-212	1.00673e-213	-6.35777e-214	-3.00945e-213	-6.22323e-213	-1.61154e-213	3.12877e-213	-2.14643e-213	-2.91759e-213	-1.9161e-213	-1.57793e-213	1.2352e-213	-7.77582e-215	6.6563e-214	-1.74907e-213	-1.4358e-213	1.25148e-214	2.72404e-214	-4.01239e-214	5.40411e-214	4.37122e-214	8.09415e-214	2.24462e-214	9.41625e-213	-5.33507e-213	-2.54835e-214	3.56737e-213	-3.22258e-213	-1.09445e-213	-8.55769e-214	7.01833e-212
-7.05621e-214	7.87989e-215	-7.22399e-215	1.10459e-215	-2.13139e-215	-2.25769e-214	1.11898e-214	-5.28043e-215	6.92124e-215	-6.76379e-216	-1.21304e-214	-1.64124e-215	1.11203e-214	1.25817e-214	-5.17126e-214	-1.49936e-214	3.13266e-214	-1.91399e-215	-2.34901e-214	8.10813e-215	9.34952e-215	8.07909e-215	1.38238e-214	-1.32301e-214	-1.59233e-214	-2.08433e-214	-2.17675e-214	2.55306e-214	-2.15144e-214	2.19259e-214	4.76553e-213
-8.65872e-215	4.28877e-218	1.17356e-215	1.83484e-216	-1.92418e-215	-3.60929e-215	1.86235e-215	1.17463e-215	5.55456e-217	-1.89935e-215	-3.67329e-216	-4.71685e-215	-1.89762e-216	-6.32352e-216	-6.96174e-217	-6.90939e-216	6.46343e-216	2.30182e-216	1.15261e-216	2.22569e-215	-5.84616e-216	1.96417e-215	1.14444e-215	-9.98334e-216	-1.29741e-215	-3.24533e-216	1.04926e-216	-1.18059e-216	2.22281e-215	-3.84225e-215	4.30313e-214
3.50124e-216	-1.07845e-216	1.3499e-216	4.53264e-216	2.43968e-217	-4.33827e-217	-1.79154e-216	-5.72977e-217	5.62131e-217	-3.85721e-217	-3.5995e-217	2.78753e-216	-1.25493e-216	-9.57596e-217	-2.07531e-216	1.25927e-217	3.48771e-217	-1.11708e-216	2.11036e-216	3.20766e-216	1.14425e-216	-8.56966e-217	-3.65251e-217	-1.30099e-216	-1.93875e-217	1.49488e-216	5.8417e-217	-6.33735e-217	-1.49223e-216	4.40487e-216	4.12687e-215
-6.09514e-219	3.81065e-219	4.06622e-218	2.73958e-217	2.65679e-219	-9.19003e-218	1.587e-218	5.59045e-218	1.79297e-217	3.81359e-217	-2.41711e-217	-5.54022e-219	-3.68558e-217	-2.09535e-218	2.82552e-217	-1.82459e-219	-1.14717e-217	-1.0571e-217	-8.53925e-218	1.13871e-218	9.34555e-219	7.60374e-218	-3.42479e-217	-2.76772e-217	2.00718e-218	2.00663e-217	1.10261e-217	4.7271e-217	1.23023e-217	-8.00215e-219	3.92922e-216
5.69428e-220	2.07459e-218	-4.20704e-219	8.0486e-219	1.08215e-218	4.47889e-219	1.4601e-218	-7.48853e-219	2.88465e-218	3.84745e-219	-3.35703e-219	3.65517e-219	-1.11704e-218	-2.34543e-218	-2.08392e-219	7.71433e-219	8.82338e-219	4.10646e-219	2.89158e-219	-1.16785e-218	5.36648e-219	2.13672e-218	8.33769e-219	9.0221e-219	-6.99088e-218	-4.80745e-220	8.45189e-219	1.24942e-218	1.25049e-218	-3.92249e-219	3.34446e-217
2.16805e-220	-1.27995e-220	4.36739e-220	1.52339e-219	-5.05919e-219	-6.49719e-221	-1.22934e-219	-1.98035e-220	-3.02231e-219	-1.61829e-219	8.0255e-220	-4.9291e-220	1.17174e-219	-3.63954e-220	-1.60262e-219	-3.34339e-220	-4.45413e-220	5.59399e-220	6.8619e-220	2.13588e-219	4.27396e-220	2.39154e-220	7.86012e-219	6.3509e-220	-1.64668e-218	2.91409e-220	-8.7418e-220	-4.40024e-221	9.07486e-220	-6.21751e-221	4.98998e-218
2.67742e-221	7.76501e-221	-1.70657e-221	9.80079e-222	-1.53291e-220	-1.28877e-220	-2.46716e-221	-3.14673e-221	1.25954e-221	4.39527e-220	-2.6729e-220	1.89119e-221	-3.45983e-221	-2.66028e-221	-2.45151e-221	8.83986e-221	-1.86721e-221	-7.7098e-222	2.69915e-221	-7.595e-221	1.99334e-220	1.02174e-221	5.94466e-222	-1.14888e-220	-2.4576e-222	6.43924e-221	-2.86331e-221	7.37461e-222	1.5023e-220	8.65678e-220	2.96051e-219
-1.83694e-221	-1.29944e-221	-2.34837e-221	-8.86888e-222	-7.24581e-222	-1.24388e-221	-6.74282e-222	1.68005e-222	-5.27652e-222	8.38751e-222	-9.81316e-224	-3.5221e-222	-1.57497e-221	9.27467e-222	1.11001e-221	-5.66061e-222	8.91928e-223	-9.76701e-222	1.05157e-221	-3.86316e-222	3.27738e-221	1.23841e-222	2.65692e-222	8.87396e-222	-4.07495e-222	5.98594e-222	-5.27996e-222	-2.64659e-222	-1.10621e-222	-1.10504e-221	2.51618e-220
4.4082e-222	-8.35056e-223	-9.12746e-223	6.20102e-223	-1.7343e-222	2.39904e-223	1.47209e-223	-2.58832e-222	3.21574e-223	-8.81273e-223	-4.68417e-223	-1.37651e-223	5.93162e-223	-2.10278e-223	5.20234e-223	1.01817e-222	-4.49021e-223	4.85761e-223	6.35182e-223	1.18269e-222	-9.66121e-223	-2.53989e-223	7.5363e-223	2.07631e-223	-4.18046e-224	9.97764e-223	2.85116e-223	9.85683e-224	1.87921e-222	-1.64531e-224	2.38895e-221
9.31924e-226	3.22623e-224	1.77131e-224	4.00749e-224	-2.5536e-224	1.07901e-223	-1.14016e-223	-3.63856e-224	5.40317e-225	-4.16559e-224	2.61958e-224	-3.08836e-224	9.16049e-224	2.22479e-224	-4.84938e-224	4.05976e-224	-3.10383e-224	4.34709e-224	-3.41335e-224	7.60732e-224	8.83962e-226	1.8613e-224	1.03499e-223	2.62562e-223	8.6393e-224	-7.83193e-224	-4.24563e-224	6.62167e-225	2.91446e-223	-1.40644e-224	1.77148e-222
4.14244e-224	7.54012e-225	-2.32828e-225	-1.7137e-224	-7.94285e-225	-1.03475e-224	-7.6833e-225	-4.3549e-225	-3.5534e-225	-6.52363e-225	4.08167e-225	5.87652e-225	5.65262e-226	-7.67666e-225	-1.85002e-226	1.61223e-225	6.62692e-225	2.87833e-225	-8.3298e-225	-1.95226e-224	-6.29903e-225	2.43691e-224	-3.38009e-224	-3.67391e-224	2.32651e-225	-1.63086e-224	-4.49325e-225	-3.27185e-225	-2.00791e-224	-2.54113e-225	3.16419e-223
6.48287e-227	-2.39513e-225	4.04779e-226	-2.39636e-225	-1.10596e-225	-7.7121e-226	-5.17313e-226	5.45142e-226	1.93059e-225	-4.84687e-226	-5.14092e-226	-1.45672e-226	-2.07327e-226	-1.32039e-226	5.06253e-226	7.76595e-226	6.5421e-226	-1.10822e-225	-8.65251e-226	-5.86916e-226	7.13671e-227	8.05695e-228	-8.96153e-227	-2.4644e-226	1.56746e-226	4.24335e-226	5.80155e-226	6.55741e-226	3.90806e-226	1.20655e-226	1.88565e-224
-1.07627e-227	-6.08137e-227	-4.40219e-227	1.31844e-227	8.17872e-227	5.48847e-228	-1.29359e-228	-3.4494e-228	-1.87717e-227	1.30746e-227	-1.33651e-229	3.9433e-227	6.39712e-227	6.14472e-228	-2.01225e-226	-2.98392e-227	-3.90994e-227	7.73341e-227	3.69544e-226	7.17918e-227	1.2124e-226	-1.37064e-226	-5.13884e-227	-1.80488e-226	-3.35108e-227	-3.26193e-227	5.67476e-227	-9.34714e-230	-3.00181e-227	-2.21471e-228	1.79655e-225
-7.30965e-229	-2.38099e-228	6.5038e-228	-1.20082e-228	-7.73375e-228	-6.9563e-229	-1.36188e-228	1.02897e-227	2.71093e-229	-1.43693e-227	1.20228e-227	1.4762e-228	-2.02362e-228	4.2015e-228	-1.67578e-228	3.51476e-229	1.08777e-228	1.50856e-227	1.07313e-227	-2.63576e-228	1.82686e-228	2.21997e-228	-2.49722e-228	-4.20767e-228	8.36655e-228	-8.25763e-228	-7.50858e-228	-3.6786e-228	3.35452e-228	1.20637e-228	1.39954e-226
-1.65379e-229	-1.89281e-229	-3.78303e-230	-2.39801e-229	-2.74992e-229	-3.78732e-229	-1.69165e-228	2.35384e-229	-1.1149e-229	8.74599e-229	-1.96481e-229	3.86489e-229	4.4677e-229	3.56786e-229	1.7709e-228	-3.39621e-229	-1.66293e-229	1.62167e-229	4.50111e-229	3.37195e-229	-4.17548e-230	8.704e-229	-1.28761e-228	-1.59724e-228	2.3887e-229	-4.80644e-229	-2.07088e-229	5.31406e-229	3.2248e-229	-6.79146e-230	1.44574e-227
4.22494e-230	2.7379e-230	5.75393e-231	7.29474e-230	-3.33327e-231	9.43007e-230	2.81813e-230	4.30876e-230	-5.42122e-230	3.43421e-230	7.57857e-230	-3.08936e-230	3.05389e-231	4.15729e-230	-4.40978e-230	3.68884e-231	1.38255e-229	3.73334e-230	-2.23072e-230	3.77011e-231	-1.17053e-229	-6.98915e-231	-1.30726e-230	2.60791e-230	-1.75466e-230	-6.94619e-230	4.43586e-230	-6.88886e-230	3.03697e-231	-1.37585e-230	1.18679e-228
1.7587e-231	-3.7982e-231	9.69305e-232	1.26536e-232	7.68266e-232	-1.63127e-230	-8.08923e-232	-5.69795e-232	3.89765e-231	-1.98404e-231	1.28322e-231	-8.41054e-231	2.18768e-231	-6.12386e-232	4.78287e-231	-6.26562e-232	-4.45624e-231	7.65732e-232	-8.95949e-232	3.2886e-231	-1.75184e-230	-2.62816e-231	-7.87817e-231	4.06362e-232	4.00422e-231	3.77429e-231	5.15404e-231	3.12983e-231	2.46295e-231	8.931e-231	1.14191e-229
6.267e-232	7.9955e-233	1.74178e-232	2.73031e-233	6.48531e-232	2.75134e-233	6.27424e-232	-2.3949e-232	-4.51933e-232	4.45351e-232	4.61095e-233	-1.31011e-233	1.04012e-232	8.00194e-232	-5.98645e-233	-7.9082e-233	1.68151e-233	-4.93592e-233	-4.78808e-232	-1.47422e-232	9.74929e-232	1.6774e-233	1.43111e-231	9.96299e-234	-1.7115e-232	2.55145e-232	5.00141e-232	-2.01945e-232	-1.35351e-231	4.60214e-232	1.0518e-230
-2.79331e-233	1.1324e-233	-8.14878e-233	-6.4251e-234	-2.28327e-234	-1.71002e-233	5.72097e-234	8.40722e-233	-1.56217e-234	2.96202e-233	-2.30366e-234	-2.01489e-233	-1.41745e-233	4.85745e-233	-2.5847e-233	7.50296e-234	2.08182e-233	2.41281e-233	-2.23636e-233	-6.04082e-233	-6.07931e-234	2.43265e-232	5.18592e-234	2.17914e-233	-2.7596e-233	2.71762e-233	1.4562e-232	-1.89508e-233	4.60826e-233	-2.02432e-233	1.07579e-231
3.56536e-234	1.62051e-233	1.13176e-234	1.99008e-234	1.71094e-234	-2.67189e-235	7.21788e-234	-6.70051e-234	-5.39941e-234	-6.47792e-234	4.93987e-234	-2.95215e-234	5.34917e-234	1.92201e-234	1.15636e-234	-4.35264e-235	-8.54037e-234	6.13435e-234	8.58826e-235	3.46958e-234	1.52746e-234	-8.91346e-235	8.91751e-236	1.54599e-235	-9.64216e-235	-1.98257e-234	-2.21745e-234	5.5038e-236	6.76865e-234	2.29955e-234	1.03374e-232
-1.25909e-236	1.2465e-234	-1.05495e-236	3.76795e-235	-7.25825e-236	8.91993e-236	-4.48054e-236	-1.45255e-235	-4.03751e-236	-2.5353e-235	-1.23816e-235	-9.00185e-236	4.23041e-236	-7.02112e-237	-6.86277e-236	8.73912e-236	1.33839e-235	2.57726e-235	-1.76559e-235	-1.28827e-236	-3.9774e-236	-1.16913e-235	2.63779e-235	-1.14484e-235	-1.40718e-234	-3.24933e-235	2.71875e-235	-4.48115e-235	-2.68052e-235	-2.08489e-235	6.75596e-234
-3.1085e-236	-1.87358e-237	-7.28422e-237	1.99631e-236	2.52011e-237	-1.33948e-236	1.68019e-236	5.63706e-236	1.43397e-237	-7.71304e-237	-1.29974e-237	7.9529e-237	-1.69024e-236	1.48829e-236	-6.50175e-236	-8.60353e-237	1.85199e-236	7.44108e-238	2.84568e-236	2.53839e-237	2.04256e-237	-7.26098e-238	-1.17131e-235	2.55299e-237	1.50504e-237	-9.36532e-238	-3.59442e-236	9.07998e-237	4.43311e-236	-2.88775e-236	5.66486e-235
-1.95268e-237	3.46716e-238	3.22881e-237	-4.1163e-238	8.40079e-238	-8.58309e-238	-2.34975e-237	5.84236e-238	2.34436e-237	-3.9051e-237	-5.99463e-238	1.06908e-237	5.64008e-237	1.78351e-237	1.5283e-237	6.10913e-238	-2.08157e-237	-2.57508e-237	4.38128e-237	-1.90061e-238	-6.14168e-237	-1.28562e-237	-2.75001e-237	-2.14229e-238	2.3417e-236	2.71845e-237	-2.5459e-240	2.38821e-237	-4.33895e-238	-1.50311e-237	7.81358e-236
3.23496e-238	2.1907e-238	1.39753e-239	-2.74311e-238	-4.98906e-239	1.20124e-238	-2.42168e-238	-2.00941e-238	-8.38152e-239	2.52754e-238	7.28258e-239	5.3466e-239	-2.03436e-238	4.15089e-238	2.68291e-238	-9.39351e-239	-1.8271e-238	-1.32476e-239	-3.9009e-238	-1.09817e-238	-1.35103e-238	-4.16487e-238	1.6939e-238	1.86453e-239	-3.04298e-238	-4.54952e-238	9.64726e-239	-3.4123e-238	3.10337e-238	-6.75833e-239	5.89795e-237
2.73292e-239	-5.90019e-240	3.53173e-240	-2.96039e-239	3.47533e-239	-2.38458e-239	8.54843e-240	-8.49179e-241	-1.30895e-238	-2.1564e-239	-1.56103e-240	-5.40026e-239	-9.07514e-239	1.25822e-239	3.8902e-240	-2.70169e-240	3.42443e-240	-1.70387e-239	-1.52761e-239	-1.83744e-240	1.62027e-239	7.95233e-240	-8.93059e-240	1.43622e-240	4.68094e-241	8.08586e-239	1.54909e-240	-1.0271e-239	9.04321e-241	-1.0908e-239	6.29368e-238
-3.89622e-241	3.4679e-241	2.97931e-240	-7.05305e-240	6.05853e-242	2.84693e-240	1.0662e-240	6.39741e-241	1.96724e-241	-1.23434e-240	-9.86546e-240	-2.4009e-241	-7.21614e-241	4.3053e-240	-1.19313e-240	-1.12636e-240	-3.41052e-241	-6.02284e-241	-1.09063e-240	1.77851e-240	-8.1074e-241	1.35978e-240	6.82638e-241	1.11461e-240	1.32654e-240	1.58065e-240	2.56546e-240	1.8536e-240	-2.34907e-240	-1.35538e-241	5.18564e-239
-6.6867e-242	8.90226e-243	-6.56392e-242	-2.35928e-241	-2.64814e-242	-8.12535e-242	-3.77114e-242	4.38104e-242	3.11167e-242	4.93938e-241	-2.1333e-241	-1.0434e-241	-2.55931e-242	3.34134e-241	6.89643e-242	1.00529e-241	-2.4037e-241	1.31086e-241	8.14007e-242	-8.81398e-242	3.19044e-241	-1.23487e-241	-2.81147e-242	2.5722e-241	1.39204e-241	9.12727e-243	-1.8461e-241	5.46224e-241	5.88306e-241	-3.22324e-242	4.70711e-240
4.62705e-243	-3.86106e-244	2.55881e-242	-5.04997e-242	-7.48392e-243	-1.90188e-242	-2.92311e-242	-9.89931e-243	-2.15422e-242	-6.50045e-243	-8.51289e-243	2.92595e-242	-6.18418e-243	5.00123e-243	-3.13462e-243	-9.2136e-243	-1.72838e-242	-1.27922e-243	1.12451e-242	-1.09018e-242	2.76346e-243	-3.25905e-242	4.18263e-244	-2.11588e-243	3.20027e-244	-1.35451e-242	3.17866e-243	-1.06115e-242	-6.97499e-243	2.16073e-242	3.70918e-241
6.84579e-243	-8.59631e-244	-2.48766e-244	9.81297e-244	-6.79496e-244	1.01102e-243	4.31738e-243	1.76813e-244	-1.46637e-243	-3.78707e-243	1.09666e-244	2.25121e-244	-2.02852e-243	-1.54666e-244	-8.6611e-245	6.82015e-244	4.26628e-244	2.21355e-243	-4.40634e-243	-2.86442e-244	2.67385e-244	2.93516e-244	-2.15811e-244	4.17287e-244	1.42475e-243	1.32438e-244	4.05521e-244	-1.58229e-243	-1.27207e-243	1.28469e-244	3.71327e-242
9.42057e-246	-4.86323e-245	-6.46639e-246	1.47069e-244	-4.70787e-245	5.04529e-245	-3.44917e-245	7.20937e-245	8.11293e-245	-3.4025e-244	2.31335e-244	3.90273e-245	-2.30343e-244	6.00654e-245	-1.07765e-244	-2.84571e-245	4.37419e-245	-3.1329e-245	-4.50201e-244	1.59336e-244	-2.11497e-244	3.24474e-245	5.31932e-245	9.97962e-245	-8.41491e-246	5.98219e-246	-7.82215e-245	2.18041e-244	-7.37249e-245	2.46934e-244	3.24694e-243
-4.47149e-245	-6.89112e-246	5.71108e-246	1.40637e-245	-7.07106e-246	-1.15775e-245	-1.32715e-245	-4.75589e-246	8.37475e-247	1.43016e-246	5.10203e-246	1.2359e-246	-7.58867e-246	4.63174e-247	-1.09491e-245	-2.58233e-245	1.62062e-245	-8.2205e-246	-2.40081e-245	-8.9449e-247	-3.18121e-246	-1.25834e-245	-1.32169e-246	-2.17179e-246	1.91105e-245	-7.08081e-246	5.22914e-246	-2.28101e-245	2.69229e-245	-9.5125e-246	3.2074e-244
-4.32245e-248	-2.38333e-247	-1.01056e-248	1.75865e-248	1.42065e-246	8.68677e-248	-1.74705e-247	1.03319e-247	-5.41912e-247	3.07738e-246	3.49563e-247	-4.99754e-247	-1.60494e-247	-1.55436e-247	1.71592e-247	-1.81419e-247	-4.66597e-247	-1.02861e-247	1.33755e-246	-4.36082e-247	-2.1259e-246	-3.93192e-247	-3.63947e-248	-5.32726e-247	1.53797e-246	6.04782e-248	2.63636e-247	-2.86283e-247	8.72087e-248	-1.0499e-246	1.59491e-245
1.13137e-248	-1.99309e-248	1.73657e-249	1.74255e-248	-2.46087e-248	1.58031e-247	-4.35041e-248	1.36602e-247	2.33032e-248	-5.18847e-248	2.52667e-247	-4.62726e-248	-3.31831e-249	-1.25466e-248	4.01109e-248	-2.33629e-248	2.36897e-248	7.52317e-248	-1.17844e-247	8.45946e-248	3.53126e-247	2.20116e-247	2.60656e-248	1.15702e-247	-2.07763e-247	1.44048e-248	1.06671e-247	3.34572e-248	-4.57361e-248	1.20726e-247	2.41175e-246
3.42835e-248	-9.38784e-249	8.96601e-250	4.28056e-249	4.39478e-250	1.68813e-249	-4.87545e-249	1.06708e-248	-5.63253e-249	3.00468e-249	-3.09421e-248	-6.64387e-249	-5.9199e-249	-1.00491e-248	2.22688e-248	-2.83948e-249	-9.12219e-249	-2.95006e-250	8.50278e-249	1.68419e-248	-3.21691e-248	-1.71777e-248	-1.84754e-250	-7.126e-249	-3.73778e-249	-4.87351e-249	-2.36402e-249	7.23329e-249	8.72586e-249	2.63294e-248	2.98506e-247
-1.60251e-250	-4.59108e-251	3.10195e-250	1.22426e-250	-4.79849e-250	-8.3084e-250	1.20376e-249	1.63448e-251	2.44144e-251	1.38153e-250	1.99089e-249	-9.93027e-251	3.35338e-251	4.01871e-250	-9.27065e-251	-3.4214e-251	-4.27491e-249	-6.06549e-250	1.38843e-249	1.13485e-249	4.60593e-250	-4.95827e-250	2.66279e-250	-8.17206e-251	-6.84155e-250	4.76072e-250	4.02458e-250	7.01132e-250	-5.1679e-249	6.87447e-250	2.2813e-248
9.51041e-252	-3.02419e-251	6.00879e-252	3.75951e-251	1.13756e-250	-5.08838e-251	4.5288e-251	3.62231e-250	1.28136e-251	-9.57336e-252	-5.13846e-251	1.11741e-250	-1.41422e-251	-2.10045e-251	3.56565e-251	-8.57171e-252	-4.14216e-251	3.39623e-251	-4.44154e-251	3.10247e-251	1.76064e-250	-1.62094e-250	-8.24032e-251	-4.80792e-252	-3.99851e-251	-3.4505e-251	-1.12125e-250	1.15028e-250	-7.69416e-251	-4.35324e-252	1.87953e-249
-1.00785e-252	-1.23763e-252	8.77077e-253	-1.09273e-251	1.979e-252	-4.20748e-253	-3.85596e-252	2.31562e-252	3.63422e-252	6.49384e-252	-4.62239e-252	-8.27774e-252	5.46413e-253	-1.06573e-251	-2.96087e-252	-7.09855e-252	-4.36641e-252	-3.7773e-252	5.3962e-253	-1.06203e-253	5.0308e-252	2.25817e-252	-1.18425e-251	-3.8414e-252	-1.14715e-252	-2.13569e-251	7.69524e-254	3.33405e-253	4.24327e-252	-2.11657e-252	1.27949e-250
-1.29885e-252	6.59788e-253	7.89325e-254	-4.71316e-254	9.6594e-254	-2.91528e-253	5.06427e-253	-1.76032e-253	-8.45813e-253	1.27798e-255	5.2586e-254	-5.49017e-254	4.41532e-253	4.88733e-253	-2.20421e-253	2.92872e-253	-7.79172e-253	2.21392e-253	-1.37261e-254	-7.00185e-253	5.37745e-253	2.36276e-253	3.57355e-254	4.75481e-254	-1.20124e-252	1.05637e-253	4.00246e-253	1.98197e-252	-6.26485e-253	-2.4809e-253	1.26889e-251
-8.28386e-255	-9.39287e-254	-3.27644e-255	-3.24015e-254	2.47941e-254	-4.21852e-254	-8.96663e-254	3.42038e-254	6.93934e-255	-1.6294e-254	-3.70404e-254	3.8634e-254	-1.69104e-254	2.49873e-254	5.13668e-255	-4.60551e-255	1.61179e-254	2.34349e-254	2.11394e-254	-9.89053e-255	2.71056e-253	4.17003e-255	-1.64491e-254	6.62363e-255	-6.27611e-255	-5.36011e-255	7.02804e-254	-1.4258e-256	3.69622e-254	2.22645e-254	9.89455e-253
6.74795e-257	2.0433e-254	-6.3364e-255	1.9038e-257	4.4213e-255	2.43854e-255	1.78237e-255	1.75568e-255	3.81588e-257	1.06964e-255	1.15973e-254	8.48458e-256	-3.59932e-255	-7.68891e-256	1.0043e-254	-1.16402e-256	1.49365e-254	-1.40096e-255	1.13204e-255	3.47334e-255	2.71706e-255	-1.63615e-256	3.6389e-256	6.48922e-256	9.83447e-255	-4.55025e-256	-1.99393e-255	-6.63873e-256	-8.03616e-255	-4.06136e-255	1.15216e-253
-3.18208e-257	5.61458e-256	-1.94474e-256	1.4625e-256	3.79227e-256	5.84967e-256	4.83175e-256	-3.68663e-257	-2.90528e-256	-1.61928e-256	-2.54696e-256	-1.58548e-256	-1.89823e-257	-1.48526e-256	-1.5365e-256	1.26736e-256	-1.51409e-256	-2.47606e-256	3.76828e-256	-1.06486e-257	4.08927e-257	2.15848e-256	-5.13982e-256	-4.21832e-256	6.99182e-257	1.58269e-255	-2.36593e-256	2.44793e-256	7.29037e-256	-8.86878e-256	9.46079e-255
2.34592e-257	1.87451e-257	-1.59982e-257	1.64128e-256	1.05951e-256	-2.0319e-259	-6.86758e-257	-1.04398e-257	4.25537e-257	-1.83122e-257	1.80989e-257	-8.03305e-258	-1.90554e-257	1.19207e-257	-4.02558e-257	-2.71144e-257	-1.20177e-256	-3.3521e-257	-3.58796e-257	-2.31522e-258	-9.09145e-257	3.57448e-257	-2.43806e-257	-2.80062e-258	-1.90355e-257	-5.45712e-257	-1.54851e-257	-6.31638e-258	-1.69301e-256	-8.00503e-259	1.20419e-255
2.44034e-258	1.23552e-258	9.75708e-258	-2.576e-258	-3.19481e-259	1.43548e-258	-2.23993e-258	1.24565e-258	2.89343e-259	-5.58678e-259	-2.08206e-259	9.83231e-258	-6.26996e-258	2.08591e-258	-7.19234e-259	1.38266e-258	6.75306e-259	-7.03311e-259	4.81414e-258	8.74183e-259	2.19434e-258	-1.81226e-258	2.60056e-258	1.49407e-258	3.06616e-258	-2.22208e-258	7.52546e-258	7.65881e-259	4.38706e-258	-1.27877e-258	7.70094e-257
9.24562e-260	2.58957e-259	-1.16294e-259	-3.1877e-259	2.42677e-260	-5.35353e-260	1.74935e-259	9.76508e-260	3.13299e-260	8.9237e-260	4.04469e-260	1.18993e-259	9.58259e-260	-3.72962e-259	-3.30701e-259	-5.08133e-259	-4.79397e-259	1.67111e-260	-6.06625e-259	-7.5363e-259	-5.95995e-260	1.31367e-258	-1.80004e-259	-1.57123e-259	1.46826e-259	-1.19758e-259	-1.15911e-258	2.11266e-259	-8.31368e-260	-1.31383e-260	8.0245e-258
1.16992e-260	6.06765e-261	3.1914e-261	-2.05209e-260	1.20109e-259	-3.98425e-262	4.39231e-262	4.6386e-261	4.01682e-261	2.90849e-260	5.03818e-261	-4.67981e-261	4.41218e-260	-1.6748e-260	-6.60952e-261	-2.74411e-260	-8.81465e-261	-7.26461e-260	1.79484e-260	2.75087e-260	3.41089e-260	-1.39792e-260	-4.58569e-261	7.18562e-261	1.27417e-260	2.24149e-260	5.14466e-261	-1.52124e-260	-2.18388e-260	-1.27661e-260	5.817e-259
2.89158e-262	4.90962e-262	3.97414e-262	-4.92265e-261	-6.29551e-261	-3.44559e-262	-2.2748e-261	-6.50329e-262	-2.23163e-261	2.55555e-261	-1.94817e-261	-1.02702e-261	-7.27413e-262	2.10724e-261	-1.74846e-261	-1.4884e-261	-2.48018e-262	7.34707e-261	-6.43188e-261	1.38662e-261	1.61406e-262	-3.87371e-262	4.27979e-262	-2.50335e-261	1.89068e-262	-1.97583e-261	-1.9313e-262	4.39809e-261	-6.53416e-263	7.41414e-262	5.59558e-260
1.23783e-262	8.62376e-263	-2.43271e-262	7.13056e-262	1.60055e-262	2.12868e-262	1.07516e-262	-4.05329e-262	1.54866e-262	-5.64491e-263	-4.50434e-262	3.74023e-263	5.46906e-264	1.19003e-262	1.06126e-262	-4.59673e-264	-9.09376e-263	-3.31923e-263	-3.99914e-263	1.52937e-262	-1.04781e-262	-2.36589e-263	-1.45195e-262	-1.23215e-262	6.13338e-262	1.3162e-263	4.74551e-262	8.01533e-263	1.12549e-262	9.6178e-263	5.0903e-261
1.63418e-264	-8.5689e-264	6.06705e-264	1.89095e-263	-8.44922e-263	-5.66891e-263	1.23179e-263	5.96698e-263	-2.33172e-264	6.51661e-264	1.21712e-264	7.83204e-264	8.05167e-264	-2.77615e-263	-2.51721e-263	6.87759e-264	3.78885e-264	-6.98419e-264	3.4404e-263	-2.41714e-264	-1.10621e-264	4.19226e-263	-5.45683e-263	-2.65989e-263	-2.9652e-264	5.2022e-264	-2.96584e-263	8.71354e-264	2.78105e-264	-2.24545e-263	5.77674e-262
-2.88508e-264	1.27964e-264	4.74471e-264	-1.64036e-264	-1.79199e-264	-4.2726e-265	-6.98107e-265	6.78852e-265	2.10575e-264	2.53547e-265	-5.82777e-265	-3.13952e-264	7.15599e-265	-1.05158e-264	3.93616e-264	5.00175e-265	-1.87539e-265	1.71825e-264	-1.00352e-264	-5.40779e-264	2.18827e-264	-1.36466e-264	1.21642e-265	5.66109e-265	1.2155e-264	-1.30924e-264	5.76827e-265	-1.17465e-264	2.21217e-264	-6.92547e-265	4.61698e-263
1.51612e-265	-4.33119e-266	-1.55178e-265	-6.02086e-266	1.81624e-266	1.25478e-265	-1.49153e-265	-7.22101e-266	-7.74032e-265	-8.70968e-266	2.22309e-265	1.78559e-265	2.0587e-265	-8.24664e-266	6.97302e-266	7.42051e-266	-5.1098e-265	1.62124e-265	2.41377e-265	-1.70644e-266	-2.07514e-266	5.2263e-268	1.31858e-265	-1.11021e-265	5.29841e-266	3.8869e-266	-1.64783e-266	-1.2154e-265	-7.03406e-266	-4.72202e-265	4.43769e-264
-4.23505e-266	-8.78314e-267	-7.37134e-267	-6.5825e-267	3.74862e-267	-3.0842e-267	9.39423e-269	4.17622e-267	-9.04253e-268	-6.12387e-268	-3.38042e-268	2.3614e-267	1.73475e-266	4.25616e-267	5.42867e-268	-1.43565e-266	8.07144e-267	1.09619e-266	-2.18528e-266	1.35871e-266	-2.58638e-267	2.47278e-266	5.55939e-267	2.56087e-267	-2.11069e-267	-1.98939e-266	6.81264e-267	1.90779e-266	1.44427e-266	5.6771e-268	2.69723e-265
-5.04718e-268	8.26243e-269	4.7581e-268	-6.74216e-268	-9.81288e-268	6.87266e-268	-5.64997e-268	1.68682e-268	8.93705e-268	-4.69308e-268	-9.75628e-268	3.1187e-268	7.29304e-268	9.14778e-268	2.22361e-268	1.53671e-267	-2.57774e-268	1.93448e-267	1.09004e-267	-3.0746e-267	-3.42072e-268	1.83597e-267	-5.08462e-268	6.9106e-268	-3.24974e-268	6.47701e-269	5.78875e-268	-2.68168e-267	3.99785e-267	3.81407e-268	2.79573e-266
-1.33584e-268	-1.11574e-269	-4.98881e-269	-5.45851e-269	5.42606e-269	9.68009e-269	1.28963e-268	1.70672e-269	8.45146e-269	-5.43243e-269	7.59015e-269	3.14775e-269	-5.40323e-269	3.02166e-269	-1.68783e-269	-5.61394e-268	-4.41826e-269	-5.05688e-269	2.75869e-269	2.38808e-268	1.07281e-268	-3.30981e-268	-5.22356e-269	-1.22092e-268	-3.71617e-269	9.21614e-269	-5.07693e-269	1.36416e-268	2.60013e-268	-5.33873e-268	3.53918e-267
-9.26033e-270	8.32342e-271	-3.52546e-271	-8.65605e-270	1.6655e-270	-5.30244e-269	7.4004e-270	2.97499e-270	-1.56703e-269	4.03604e-270	1.21807e-269	-4.62746e-270	-1.36246e-269	5.47784e-270	-5.96226e-270	1.3797e-270	7.79161e-270	-1.39372e-269	7.26648e-270	-1.21602e-270	7.21931e-270	-1.76637e-269	-3.59095e-269	2.6021e-270	-2.13037e-270	2.43244e-270	-3.45509e-270	-5.67967e-271	1.63235e-269	1.06501e-269	2.76291e-268
-2.35372e-272	7.52527e-271	-3.44944e-271	-8.38536e-271	2.20902e-270	2.38903e-272	9.81482e-271	1.52476e-270	1.02456e-270	4.07082e-271	1.4424e-271	-1.95578e-271	2.31724e-271	5.52991e-271	-1.3993e-270	2.07679e-271	-2.05789e-271	-5.26333e-271	-1.08377e-270	1.65216e-270	1.89281e-270	1.20809e-273	-1.48176e-270	2.31929e-271	3.34135e-271	3.24971e-271	-9.98286e-271	-6.94611e-271	-5.21924e-271	-9.96243e-271	2.18078e-269
-2.84748e-272	-4.3139e-272	-6.0448e-272	1.72016e-271	-4.03456e-272	-2.50156e-272	-1.84618e-272	3.01973e-272	-9.99902e-272	1.29566e-271	-2.6821e-271	3.62493e-272	-1.73484e-271	5.34518e-273	-4.45424e-272	2.69214e-272	-3.69535e-271	1.22652e-271	8.85974e-273	-6.94054e-272	-1.22895e-272	-9.10373e-272	2.02025e-272	-4.32915e-272	-4.50054e-273	7.58846e-272	5.57666e-272	5.65844e-273	-7.93265e-272	-1.74046e-271	2.33486e-270
-2.21834e-272	4.56105e-274	-4.68091e-273	7.79827e-273	8.43561e-273	6.37716e-274	-1.53279e-273	3.42603e-273	-4.94401e-273	-4.34796e-273	7.38929e-273	-2.23865e-273	-1.92976e-273	1.54047e-273	2.50596e-273	-4.16225e-273	-8.25705e-274	-2.58327e-273	-1.6161e-272	8.66597e-273	1.84327e-272	2.43382e-272	-9.90001e-273	2.72993e-273	-1.32651e-273	7.50985e-274	1.1721e-272	-4.20503e-273	-6.00366e-273	-1.47548e-272	2.00608e-271
4.82393e-274	-7.23147e-275	4.28334e-274	-1.44872e-273	1.63266e-273	7.08683e-274	-5.94234e-275	-7.516e-274	1.0586e-273	2.22449e-275	3.42504e-274	-5.07774e-274	1.23242e-273	3.40921e-275	-2.41366e-274	-1.35422e-274	-3.07187e-274	8.17996e-274	2.13926e-274	9.58278e-274	-6.08563e-275	2.60465e-274	-8.62285e-274	-3.47765e-274	2.11812e-274	4.17852e-274	2.46515e-274	-3.20691e-273	-3.66986e-273	6.29155e-274	2.13694e-272
9.15387e-275	-6.00484e-275	1.32337e-275	2.37991e-275	-4.32645e-277	1.10654e-275	-2.28298e-275	2.31436e-275	-4.13e-274	-6.51474e-276	-3.0407e-275	-1.10984e-275	3.97552e-275	6.07276e-275	6.90964e-275	1.05509e-275	-3.71341e-275	-3.34549e-277	1.90703e-275	-5.00844e-275	2.02904e-274	-5.85975e-275	-1.72985e-274	-2.60513e-275	5.39391e-275	-2.3869e-275	-3.28651e-275	3.40234e-275	2.38767e-274	-7.60831e-276	1.84547e-273
-6.36091e-276	6.56349e-277	9.26979e-277	6.22586e-276	8.6292e-276	-1.0885e-275	-1.11006e-276	-3.07874e-276	8.96918e-276	-2.0673e-276	-3.78113e-276	4.03924e-276	-5.9567e-276	-4.28776e-276	-4.42091e-276	-2.03409e-276	-1.63551e-275	-1.66579e-276	2.79972e-276	4.14149e-276	7.91786e-277	-1.95837e-276	1.34695e-275	3.82678e-276	-1.9269e-275	4.94418e-276	-2.061e-277	-5.17662e-276	1.21716e-276	6.20923e-276	1.5546e-274
1.38614e-277	-1.55131e-278	1.02384e-277	-2.01081e-277	1.93974e-277	9.27197e-277	-7.53427e-277	-8.86133e-277	-5.13292e-278	-9.31638e-278	3.24284e-277	-1.86415e-277	-2.00517e-276	-8.22829e-278	-4.36218e-277	-8.47759e-277	-2.90852e-278	-2.52355e-277	4.11991e-277	-6.11267e-278	8.11076e-277	2.638e-277	4.67223e-277	-2.86115e-277	2.64002e-278	-1.6544e-277	5.43275e-277	-2.46169e-277	6.96636e-277	-1.41734e-278	1.15198e-275
1.33589e-278	1.33685e-278	7.36361e-278	1.01741e-278	2.26917e-278	-4.2057e-278	1.02088e-277	-2.06134e-278	6.22971e-278	-1.86001e-278	-3.78487e-278	1.47954e-277	3.06923e-279	2.25795e-278	2.36543e-278	-1.61026e-278	-1.82405e-278	-2.82602e-279	-8.41173e-279	-1.07524e-279	-8.51351e-279	1.29205e-279	1.05313e-279	-1.27032e-277	-2.51219e-278	-2.3963e-278	1.33188e-277	2.58072e-278	-1.29232e-279	-4.17388e-278	1.04965e-276
1.06323e-278	5.36672e-280	2.62527e-279	-3.95868e-279	3.30238e-279	9.87817e-279	4.53214e-279	8.42053e-279	-3.98377e-279	-7.24949e-280	-6.39948e-279	-5.20917e-280	-2.28012e-279	-8.58503e-279	-3.88799e-280	-8.87807e-280	-9.34788e-280	-1.93924e-279	1.96096e-281	-4.72709e-279	-9.65353e-280	-5.59706e-279	-2.28793e-279	9.49021e-280	2.16403e-278	2.64552e-279	-7.14305e-279	-6.88429e-280	1.89883e-279	1.61318e-279	1.20706e-277
-1.98518e-280	-1.2267e-280	1.5709e-280	2.67554e-280	1.32599e-280	-4.829e-280	-2.19499e-280	-2.92009e-280	8.25861e-281	1.49568e-279	-3.10151e-281	7.09114e-282	1.11098e-280	-7.54673e-280	4.79081e-280	8.54219e-280	8.16438e-281	1.53842e-280	2.91536e-280	2.53079e-280	1.41129e-279	8.57318e-281	-8.24264e-280	-4.30988e-280	-2.52739e-280	-3.93309e-280	4.6995e-280	-8.4187e-281	3.68148e-280	1.15639e-280	1.09046e-278
-4.28286e-281	9.55346e-282	-1.19497e-281	1.7741e-281	-3.68082e-282	3.9126e-281	-8.53447e-281	-4.7157e-282	2.25401e-281	-6.38418e-281	1.06628e-282	1.59363e-281	7.37552e-281	2.64185e-281	5.79079e-283	3.81555e-282	2.72141e-281	-1.59092e-282	-7.81443e-282	1.26212e-281	1.37271e-281	-2.27871e-281	2.70596e-282	-2.78493e-281	3.88556e-282	7.70484e-282	1.64954e-281	-2.43716e-281	-4.99806e-281	-5.29207e-281	6.94562e-280
4.03211e-282	2.00147e-282	1.42149e-282	2.16143e-283	4.82765e-282	2.4268e-282	3.84983e-283	-9.71675e-283	1.41887e-282	6.93509e-283	-9.42083e-283	2.5328e-283	-1.89998e-282	-3.6556e-282	1.38196e-282	-7.37145e-283	6.4558e-282	9.99894e-283	1.03546e-281	4.14074e-282	3.06276e-283	6.40354e-282	-5.89556e-282	2.60703e-283	-7.85833e-283	-2.72817e-282	2.22519e-282	6.33211e-283	-4.84512e-283	1.45839e-282	7.03971e-281
-1.53201e-283	-1.90884e-283	-1.04176e-283	6.77883e-284	8.22283e-284	-5.33292e-283	6.46139e-283	3.68614e-284	-6.07329e-285	-2.4376e-283	-1.02281e-283	-3.65214e-284	2.11684e-282	-5.49241e-283	9.55964e-284	4.83386e-283	-1.38337e-283	8.5827e-284	-1.72036e-283	-9.67002e-285	6.79661e-284	2.3154e-283	-2.65101e-283	-4.51337e-283	3.59658e-284	6.80708e-284	-1.44231e-283	8.68916e-284	1.50952e-283	2.05106e-286	7.3564e-282
5.71958e-285	1.36324e-284	-2.67692e-284	3.38067e-284	1.48701e-284	6.36688e-284	9.59991e-285	3.53592e-284	-9.32531e-285	-3.35147e-284	5.99848e-284	-3.34501e-284	2.6611e-285	-3.31725e-284	-5.30923e-285	2.21426e-286	-6.38227e-285	-4.41779e-285	-5.9455e-285	-2.27312e-284	5.42744e-284	-2.00299e-284	5.40868e-284	-3.55537e-285	2.5025e-285	-2.01322e-284	8.39006e-284	6.88983e-285	1.06806e-284	4.93617e-286	6.77088e-283
-1.20603e-285	-2.08432e-285	8.07216e-285	-1.77783e-286	-1.16546e-285	-1.71859e-286	-2.88098e-285	-5.60095e-285	4.05922e-286	-3.21814e-285	-2.94171e-286	8.36394e-286	1.26599e-285	1.2669e-284	1.80786e-285	-2.93282e-286	-2.14793e-285	1.06136e-286	7.10257e-286	1.50416e-285	7.13943e-286	1.33778e-285	2.19431e-285	1.9401e-285	-4.43583e-285	-2.99459e-285	1.66022e-285	3.69837e-286	8.40697e-285	-3.28129e-285	7.39537e-284
-2.54647e-286	7.29209e-287	-7.32955e-286	1.6501e-286	5.76006e-287	-2.44452e-286	-6.58564e-287	-1.01113e-286	1.18831e-287	-1.43283e-287	3.32386e-288	9.11062e-287	-3.91563e-287	1.12933e-286	-1.09624e-286	-8.86644e-287	-4.0407e-286	-2.78193e-286	-3.13014e-286	3.79898e-286	-3.70037e-286	1.74119e-286	-3.71106e-286	6.80772e-288	-2.13737e-287	-4.93251e-287	-3.01357e-286	-1.43709e-287	-1.11977e-287	3.46587e-286	5.20703e-285
1.76436e-287	5.80573e-288	-1.68667e-287	-5.65825e-288	2.82374e-287	6.78509e-288	-3.9737e-290	8.4374e-288	5.85636e-288	1.40206e-287	2.43834e-287	1.47172e-288	-4.10696e-288	3.62674e-287	4.30084e-288	-2.25542e-287	-7.02542e-288	-5.61304e-288	-2.42161e-287	3.3689e-289	1.39529e-288	-1.53359e-286	-7.28892e-288	-3.50374e-287	3.19388e-287	1.37237e-288	-1.33186e-287	-6.74108e-288	-5.76257e-288	2.78788e-287	5.2372e-286
-1.41681e-288	-3.92945e-289	4.68038e-289	1.84705e-288	-4.23459e-289	6.31189e-288	-9.2543e-289	2.37914e-290	3.88497e-288	3.82695e-288	-8.15527e-290	-6.23478e-290	-2.58355e-289	1.20021e-289	-2.28882e-288	1.40038e-288	-7.3269e-288	-4.08256e-288	6.5856e-288	1.26747e-288	1.19391e-288	1.2715e-288	-2.00185e-288	-1.13581e-288	2.45073e-288	-4.43321e-289	-9.85943e-289	-1.60222e-288	1.69857e-289	-1.1061e-288	5.53566e-287
-7.35775e-290	-2.35747e-289	4.0527e-290	-8.79201e-290	3.45969e-291	3.79193e-290	5.94777e-290	1.48711e-289	9.63553e-290	9.82168e-290	6.90979e-290	3.99254e-290	-3.33357e-289	-2.11457e-289	-2.16329e-289	-6.16125e-290	-1.2546e-289	-1.28612e-289	-6.82427e-289	-2.77622e-290	-1.09004e-290	7.60266e-291	-1.23643e-289	8.95643e-290	-6.77978e-290	-1.16055e-288	-3.14396e-289	1.13849e-290	-1.05096e-289	-5.95236e-290	4.72841e-288
-9.55962e-291	1.42563e-291	3.12825e-291	-1.2621e-290	-1.06428e-290	-1.77714e-291	1.34778e-291	6.09089e-292	-1.04755e-291	2.89666e-291	-2.89935e-291	2.98907e-291	2.49257e-291	-4.18178e-292	-6.21897e-291	-1.29464e-291	-1.57079e-291	4.83076e-290	-2.68322e-291	-1.14487e-290	-5.18775e-291	-5.20266e-291	-4.76589e-290	-8.31294e-292	-1.24021e-291	-3.90612e-290	4.75186e-291	-2.37493e-290	-3.15363e-290	4.65038e-290	3.31102e-289
-1.88639e-291	-1.65226e-292	-1.45912e-292	-4.68476e-292	4.60375e-293	-1.08823e-292	1.41475e-292	-2.07725e-292	8.3171e-292	-1.1319e-292	-2.33324e-291	2.38513e-292	-2.13045e-291	1.43828e-291	-6.75982e-291	-4.99132e-293	4.01723e-292	1.16798e-291	-5.61642e-292	-1.87919e-291	-4.9039e-292	-2.1873e-291	-3.4238e-292	2.42365e-292	2.95353e-291	-2.08623e-291	6.15129e-292	-2.17792e-291	1.79878e-292	-9.23969e-292	3.32748e-290
-7.71117e-293	-1.82503e-292	-6.93372e-293	2.01813e-292	-1.43031e-292	-2.34029e-292	-1.65133e-292	4.35955e-293	2.4714e-292	-4.90768e-293	-5.08984e-293	1.2821e-292	-3.83242e-292	-2.09018e-294	-1.15212e-292	-3.96015e-294	-4.19516e-293	-7.69106e-293	1.0324e-292	-3.71135e-293	-4.68495e-293	-1.39534e-292	5.01653e-293	-2.93372e-294	8.98161e-294	1.97989e-293	-8.98608e-293	1.38509e-292	-9.10368e-293	1.22672e-292	3.06594e-291
-4.91838e-294	5.20636e-294	8.71362e-294	-5.21506e-294	-1.63862e-294	3.12244e-293	5.63572e-295	8.06812e-295	-2.92598e-294	-8.59648e-294	1.4592e-294	8.90176e-295	1.48434e-293	1.52565e-293	8.20681e-294	-8.53013e-294	1.29993e-294	3.82566e-295	1.3677e-293	-7.90117e-294	2.17966e-294	8.66138e-294	2.85285e-294	2.37774e-295	6.40768e-294	1.08057e-293	-7.6229e-294	1.41666e-293	-2.15324e-293	1.93187e-293	2.36042e-292
6.90215e-295	-2.63574e-295	2.95913e-295	-2.7842e-297	9.81111e-295	1.33854e-294	1.34999e-294	7.29169e-295	1.91548e-295	1.71496e-294	-3.10482e-295	5.10309e-294	-2.65942e-295	3.1407e-294	5.10146e-296	-4.57e-294	-2.67036e-294	6.99428e-296	-1.11071e-296	-3.83955e-294	6.12283e-296	4.37257e-295	-1.62635e-294	-2.89622e-295	-3.04353e-295	1.51246e-294	1.20045e-295	4.33764e-295	-5.20367e-295	5.49543e-295	3.3445e-293
-4.69166e-296	3.69025e-296	-1.78882e-296	1.93056e-296	3.76389e-296	-8.09791e-296	5.6626e-296	-1.63098e-296	3.05105e-296	4.59997e-298	2.80761e-295	1.16384e-295	3.47329e-296	-7.46157e-296	-2.48045e-296	-6.01039e-297	1.75539e-295	-1.37506e-296	2.2569e-295	-1.46806e-296	1.59265e-296	3.13331e-296	-1.21646e-295	-2.47673e-296	1.02634e-295	-8.17824e-296	-2.41932e-296	1.5774e-296	8.05055e-297	5.89309e-296	1.79554e-294
-4.89472e-297	7.05043e-297	-2.48e-297	9.53853e-297	-3.86139e-297	4.03027e-296	-1.99208e-297	-1.15417e-297	6.54178e-297	2.52599e-296	-5.77974e-298	-5.36137e-297	-5.20376e-297	1.83662e-296	7.91189e-297	-3.03757e-297	2.13612e-297	1.12915e-298	-6.60604e-299	-4.38498e-297	-9.24957e-297	-6.92607e-297	-4.00184e-298	-1.9088e-297	-4.04297e-297	-1.828e-297	-1.25551e-296	1.0009e-296	-6.41948e-297	3.16036e-297	2.06734e-295
-5.34104e-298	3.96865e-298	-3.34762e-298	-9.33312e-298	-1.87971e-298	-3.28844e-298	1.0131e-297	-1.04037e-297	-2.21649e-298	-4.87763e-298	3.39705e-299	2.0661e-298	6.84606e-298	-1.08964e-299	-1.71013e-298	-1.71126e-298	-2.59742e-298	7.24489e-298	8.88988e-299	-6.21612e-298	-4.30929e-299	-1.32397e-297	-1.66093e-297	-2.88403e-298	-1.63637e-298	9.49639e-299	-8.31666e-302	-8.72508e-299	8.04758e-298	7.22441e-298	1.36412e-296
1.03601e-299	3.41408e-299	-2.49938e-300	-7.90155e-300	-4.59746e-299	4.21483e-300	5.10715e-299	-1.15139e-298	2.06777e-298	-1.84045e-299	-2.61168e-299	-4.18685e-299	2.96226e-299	5.74219e-299	3.78407e-300	-1.32635e-299	-1.26304e-299	-4.36264e-299	3.46772e-300	5.75373e-299	-6.33962e-299	-2.93918e-299	5.23165e-299	1.01271e-299	2.22509e-299	-2.34244e-298	3.58131e-300	-1.45299e-298	7.43061e-300	-9.94373e-299	1.4533e-297
-3.19797e-300	1.51961e-300	8.95026e-300	4.41523e-300	1.48301e-300	-5.73372e-300	-8.1329e-300	-1.06241e-300	1.7704e-301	1.8475e-300	1.61632e-300	-1.66607e-300	5.61365e-301	2.46199e-299	7.04034e-300	-3.27395e-300	-4.41448e-300	-1.34743e-301	1.18409e-299	2.54676e-301	4.56683e-300	1.89152e-301	2.33979e-300	-2.14542e-299	2.06099e-300	3.67237e-300	-3.00956e-301	-7.05668e-300	2.13078e-300	-4.65926e-301	1.3618e-298
1.01411e-300	6.33415e-301	-3.73307e-301	1.9569e-301	-1.09049e-301	1.1462e-301	-2.89047e-301	-5.22656e-301	-1.90302e-301	5.75013e-301	5.14192e-301	2.33323e-301	2.25205e-301	1.74939e-300	-7.61312e-302	-1.48818e-301	-2.67265e-302	-4.62915e-302	2.97818e-301	1.06611e-301	5.96846e-301	-8.98739e-302	-2.44393e-301	-4.83277e-302	-4.35516e-301	6.8614e-301	-3.96008e-301	4.7689e-301	9.5685e-302	-1.08468e-300	1.15961e-299
-6.86939e-302	1.20684e-304	-1.10652e-302	-4.6479e-302	-7.49125e-302	7.01233e-303	8.94662e-302	-4.5097e-302	7.71291e-303	-2.16132e-302	4.19892e-303	-6.57859e-302	3.57804e-302	-3.49683e-302	5.3348e-302	1.84418e-301	-8.91153e-302	-2.29713e-303	-5.4535e-302	-2.79802e-302	7.98742e-302	5.83843e-303	-9.02295e-303	-3.36473e-302	-2.69697e-302	-1.50931e-302	-2.38208e-303	2.49919e-302	-1.14478e-302	-1.27756e-301	1.26162e-300
4.39186e-304	-3.6907e-303	6.6712e-303	1.27213e-303	3.85742e-303	-4.48641e-303	-9.26346e-303	-4.15796e-303	-7.21684e-304	-8.48695e-303	-8.45468e-303	9.61265e-304	-1.78695e-303	1.56133e-303	-3.54535e-303	-8.30851e-304	2.32683e-303	-1.67559e-303	1.68376e-303	-3.00172e-303	-1.46232e-303	-2.70113e-303	-2.44083e-305	-6.53517e-304	-1.79135e-302	5.39567e-303	-1.78109e-303	-2.16541e-304	4.80297e-305	2.7057e-303	1.01777e-301
4.02819e-304	1.49027e-304	4.89827e-305	-9.51836e-305	3.02122e-304	1.00351e-304	-4.15859e-304	-1.24972e-303	-7.74009e-306	1.29526e-304	1.18471e-303	2.16596e-305	-3.81566e-305	-1.31911e-304	1.84486e-304	-3.39973e-304	-3.59119e-304	9.61809e-304	-5.90195e-304	-5.11578e-304	1.13232e-304	-1.11267e-304	-1.10198e-304	2.68226e-304	-2.62096e-304	2.10334e-304	-7.78117e-306	-2.69428e-304	-3.49902e-305	6.07488e-305	8.67323e-303
5.29079e-306	-2.48008e-306	-2.11686e-306	-1.77739e-305	9.78853e-305	2.01668e-305	2.2768e-306	2.74631e-305	-7.97901e-305	2.45699e-305	-1.75221e-305	9.4913e-305	3.17921e-305	4.8026e-305	9.84372e-306	1.73135e-305	-4.04168e-306	-1.09025e-307	-7.41603e-305	-5.14372e-305	-4.14475e-305	-2.75195e-305	2.43132e-307	-4.28594e-305	-1.07089e-305	-5.93638e-306	-6.53793e-306	3.67769e-305	-3.29604e-305	-5.38718e-306	8.3935e-304
2.59409e-306	-4.04775e-306	6.99352e-307	-6.20119e-306	-2.83423e-306	-6.30597e-307	-8.7157e-307	-3.88707e-306	9.30616e-308	-5.66412e-308	3.34468e-307	-3.58823e-306	4.88198e-306	-2.31345e-306	-1.22242e-307	1.12548e-306	1.05755e-306	-5.41385e-307	2.64016e-306	7.05607e-307	-1.93784e-306	9.88947e-306	-1.16856e-306	-2.81393e-306	-1.93173e-306	-7.23158e-306	-3.36805e-306	-5.55539e-306	-7.07805e-306	-1.23137e-305	9.25144e-305
5.92764e-308	-3.62633e-307	0	-1.26716e-307	2.48627e-307	7.33132e-308	2.62971e-307	1.39072e-307	-8.26871e-308	-5.07755e-308	0	0	6.10303e-307	2.76422e-306	2.05221e-307	9.94858e-307	-2.35458e-307	4.34548e-308	-3.90626e-308	-6.48952e-307	-2.72623e-307	-4.1023e-308	1.13225e-307	3.75951e-308	-6.97379e-307	0	0	-6.39408e-308	0	2.52233e-307	8.49365e-306
0	0	0	0	0	-2.51806e-308	0	0	0	0	3.91582e-308	0	0	0	0	0	0	0	0	0	-4.55992e-308	3.51027e-308	0	-4.5034e-308	0	-4.6781e-308	0	-3.5258e-308	2.84621e-308	0	5.53065e-307
0	0	0	0	0	0	0	0	0	0	0	0	0	0	0	0	0	0	0	0	0	0	0	0	0	0	0	0	0	0	6.86259e-308
0	0	0	0	0	0	0	0	0	0	0	0	0	0	0	0	0	0	0	0	0	0	0	0	0	0	0	0	0	0	0
0	0	0	0	0	0	0	0	0	0	0	0	0	0	0	0	0	0	0	0	0	0	0	0	0	0	0	0	0	0	0
0	0	0	0	0	0	0	0	0	0	0	0	0	0	0	0	0	0	0	0	0	0	0	0	0	0	0	0	0	0	0
0	0	0	0	0	0	0	0	0	0	0	0	0	0	0	0	0	0	0	0	0	0	0	0	0	0	0	0	0	0	0
0	0	0	0	0	0	0	0	0	0	0	0	0	0	0	0	0	0	0	0	0	0	0	0	0	0	0	0	0	0	0
0	0	0	0	0	0	0	0	0	0	0	0	0	0	0	0	0	0	0	0	0	0	0	0	0	0	0	0	0	0	0
0	0	0	0	0	0	0	0	0	0	0	0	0	0	0	0	0	0	0	0	0	0	0	0	0	0	0	0	0	0	0
0	0	0	0	0	0	0	0	0	0	0	0	0	0	0	0	0	0	0	0	0	0	0	0	0	0	0	0	0	0	0
0	0	0	0	0	0	0	0	0	0	0	0	0	0	0	0	0	0	0	0	0	0	0	0	0	0	0	0	0	0	0
0	0	0	0	0	0	0	0	0	0	0	0	0	0	0	0	0	0	0	0	0	0	0	0	0	0	0	0	0	0	0
0	0	0	0	0	0	0	0	0	0	0	0	0	0	0	0	0	0	0	0	0	0	0	0	0	0	0	0	0	0	0
0	0	0	0	0	0	0	0	0	0	0	0	0	0	0	0	0	0	0	0	0	0	0	0	0	0	0	0	0	0	0
0	0	0	0	0	0	0	0	0	0	0	0	0	0	0	0	0	0	0	0	0	0	0	0	0	0	0	0	0	0	0
0	0	0	0	0	0	0	0	0	0	0	0	0	0	0	0	0	0	0	0	0	0	0	0	0	0	0	0	0	0	0
0	0	0	0	0	0	0	0	0	0	0	0	0	0	0	0	0	0	0	0	0	0	0	0	0	0	0	0	0	0	0
0	0	0	0	0	0	0	0	0	0	0	0	0	0	0	0	0	0	0	0	0	0	0	0	0	0	0	0	0	0	0
0	0	0	0	0	0	0	0	0	0	0	0	0	0	0	0	0	0	0	0	0	0	0	0	0	0	0	0	0	0	0
0	0	0	0	0	0	0	0	0	0	0	0	0	0	0	0	0	0	0	0	0	0	0	0	0	0	0	0	0	0	0
0	0	0	0	0	0	0	0	0	0	0	0	0	0	0	0	0	0	0	0	0	0	0	0	0	0	0	0	0	0	0
0	0	0	0	0	0	0	0	0	0	0	0	0	0	0	0	0	0	0	0	0	0	0	0	0	0	0	0	0	0	0
0	0	0	0	0	0	0	0	0	0	0	0	0	0	0	0	0	0	0	0	0	0	0	0	0	0	0	0	0	0	0
0	0	0	0	0	0	0	0	0	0	0	0	0	0	0	0	0	0	0	0	0	0	0	0	0	0	0	0	0	0	0
0	0	0	0	0	0	0	0	0	0	0	0	0	0	0	0	0	0	0	0	0	0	0	0	0	0	0	0	0	0	0
0	0	0	0	0	0	0	0	0	0	0	0	0	0	0	0	0	0	0	0	0	0	0	0	0	0	0	0	0	0	0
0	0	0	0	0	0	0	0	0	0	0	0	0	0	0	0	0	0	0	0	0	0	0	0	0	0	0	0	0	0	0
0	0	0	0	0	0	0	0	0	0	0	0	0	0	0	0	0	0	0	0	0	0	0	0	0	0	0	0	0	0	0
0	0	0	0	0	0	0	0	0	0	0	0	0	0	0	0	0	0	0	0	0	0	0	0	0	0	0	0	0	0	0
0	0	0	0	0	0	0	0	0	0	0	0	0	0	0	0	0	0	0	0	0	0	0	0	0	0	0	0	0	0	0
0	0	0	0	0	0	0	0	0	0	0	0	0	0	0	0	0	0	0	0	0	0	0	0	0	0	0	0	0	0	0
0	0	0	0	0	0	0	0	0	0	0	0	0	0	0	0	0	0	0	0	0	0	0	0	0	0	0	0	0	0	0
0	0	0	0	0	0	0	0	0	0	0	0	0	0	0	0	0	0	0	0	0	0	0	0	0	0	0	0	0	0	0
0	0	0	0	0	0	0	0	0	0	0	0	0	0	0	0	0	0	0	0	0	0	0	0	0	0	0	0	0	0	0
0	0	0	0	0	0	0	0	0	0	0	0	0	0	0	0	0	0	0	0	0	0	0	0	0	0	0	0	0	0	0
0	0	0	0	0	0	0	0	0	0	0	0	0	0	0	0	0	0	0	0	0	0	0	0	0	0	0	0	0	0	0
0	0	0	0	0	0	0	0	0	0	0	0	0	0	0	0	0	0	0	0	0	0	0	0	0	0	0	0	0	0	0
0	0	0	0	0	0	0	0	0	0	0	0	0	0	0	0	0	0	0	0	0	0	0	0	0	0	0	0	0	0	0
0	0	0	0	0	0	0	0	0	0	0	0	0	0	0	0	0	0	0	0	0	0	0	0	0	0	0	0	0	0	0
0	0	0	0	0	0	0	0	0	0	0	0	0	0	0	0	0	0	0	0	0	0	0	0	0	0	0	0	0	0	0
0	0	0	0	0	0	0	0	0	0	0	0	0	0	0	0	0	0	0	0	0	0	0	0	0	0	0	0	0	0	0
0	0	0	0	0	0	0	0	0	0	0	0	0	0	0	0	0	0	0	0	0	0	0	0	0	0	0	0	0	0	0
0	0	0	0	0	0	0	0	0	0	0	0	0	0	0	0	0	0	0	0	0	0	0	0	0	0	0	0	0	0	0
0	0	0	0	0	0	0	0	0	0	0	0	0	0	0	0	0	0	0	0	0	0	0	0	0	0	0	0	0	0	0
0	0	0	0	0	0	0	0	0	0	0	0	0	0	0	0	0	0	0	0	0	0	0	0	0	0	0	0	0	0	0
0	0	0	0	0	0	0	0	0	0	0	0	0	0	0	0	0	0	0	0	0	0	0	0	0	0	0	0	0	0	0
0	0	0	0	0	0	0	0	0	0	0	0	0	0	0	0	0	0	0	0	0	0	0	0	0	0	0	0	0	0	0
0	0	0	0	0	0	0	0	0	0	0	0	0	0	0	0	0	0	0	0	0	0	0	0	0	0	0	0	0	0	0
0	0	0	0	0	0	0	0	0	0	0	0	0	0	0	0	0	0	0	0	0	0	0	0	0	0	0	0	0	0	0
0	0	0	0	0	0	0	0	0	0	0	0	0	0	0	0	0	0	0	0	0	0	0	0	0	0	0	0	0	0	0
0	0	0	0	0	0	0	0	0	0	0	0	0	0	0	0	0	0	0	0	0	0	0	0	0	0	0	0	0	0	0
0	0	0	0	0	0	0	0	0	0	0	0	0	0	0	0	0	0	0	0	0	0	0	0	0	0	0	0	0	0	0
0	0	0	0	0	0	0	0	0	0	0	0	0	0	0	0	0	0	0	0	0	0	0	0	0	0	0	0	0	0	0
0	0	0	0	0	0	0	0	0	0	0	0	0	0	0	0	0	0	0	0	0	0	0	0	0	0	0	0	0	0	0
0	0	0	0	0	0	0	0	0	0	0	0	0	0	0	0	0	0	0	0	0	0	0	0	0	0	0	0	0	0	0
0	0	0	0	0	0	0	0	0	0	0	0	0	0	0	0	0	0	0	0	0	0	0	0	0	0	0	0	0	0	0
0	0	0	0	0	0	0	0	0	0	0	0	0	0	0	0	0	0	0	0	0	0	0	0	0	0	0	0	0	0	0
0	0	0	0	0	0	0	0	0	0	0	0	0	0	0	0	0	0	0	0	0	0	0	0	0	0	0	0	0	0	0
0	0	0	0	0	0	0	0	0	0	0	0	0	0	0	0	0	0	0	0	0	0	0	0	0	0	0	0	0	0	0
0	0	0	0	0	0	0	0	0	0	0	0	0	0	0	0	0	0	0	0	0	0	0	0	0	0	0	0	0	0	0
0	0	0	0	0	0	0	0	0	0	0	0	0	0	0	0	0	0	0	0	0	0	0	0	0	0	0	0	0	0	0
0	0	0	0	0	0	0	0	0	0	0	0	0	0	0	0	0	0	0	0	0	0	0	0	0	0	0	0	0	0	0
0	0	0	0	0	0	0	0	0	0	0	0	0	0	0	0	0	0	0	0	0	0	0	0	0	0	0	0	0	0	0
0	0	0	0	0	0	0	0	0	0	0	0	0	0	0	0	0	0	0	0	0	0	0	0	0	0	0	0	0	0	0
0	0	0	0	0	0	0	0	0	0	0	0	0	0	0	0	0	0	0	0	0	0	0	0	0	0	0	0	0	0	0
0	0	0	0	0	0	0	0	0	0	0	0	0	0	0	0	0	0	0	0	0	0	0	0	0	0	0	0	0	0	0
0	0	0	0	0	0	0	0	0	0	0	0	0	0	0	0	0	0	0	0	0	0	0	0	0	0	0	0	0	0	0
0	0	0	0	0	0	0	0	0	0	0	0	0	0	0	0	0	0	0	0	0	0	0	0	0	0	0	0	0	0	0
0	0	0	0	0	0	0	0	0	0	0	0	0	0	0	0	0	0	0	0	0	0	0	0	0	0	0	0	0	0	0
0	0	0	0	0	0	0	0	0	0	0	0	0	0	0	0	0	0	0	0	0	0	0	0	0	0	0	0	0	0	0
0	0	0	0	0	0	0	0	0	0	0	0	0	0	0	0	0	0	0	0	0	0	0	0	0	0	0	0	0	0	0
0	0	0	0	0	0	0	0	0	0	0	0	0	0	0	0	0	0	0	0	0	0	0	0	0	0	0	0	0	0	0
0	0	0	0	0	0	0	0	0	0	0	0	0	0	0	0	0	0	0	0	0	0	0	0	0	0	0	0	0	0	0
0	0	0	0	0	0	0	0	0	0	0	0	0	0	0	0	0	0	0	0	0	0	0	0	0	0	0	0	0	0	0
0	0	0	0	0	0	0	0	0	0	0	0	0	0	0	0	0	0	0	0	0	0	0	0	0	0	0	0	0	0	0
0	0	0	0	0	0	0	0	0	0	0	0	0	0	0	0	0	0	0	0	0	0	0	0	0	0	0	0	0	0	0
0	0	0	0	0	0	0	0	0	0	0	0	0	0	0	0	0	0	0	0	0	0	0	0	0	0	0	0	0	0	0
0	0	0	0	0	0	0	0	0	0	0	0	0	0	0	0	0	0	0	0	0	0	0	0	0	0	0	0	0	0	0
0	0	0	0	0	0	0	0	0	0	0	0	0	0	0	0	0	0	0	0	0	0	0	0	0	0	0	0	0	0	0
0	0	0	0	0	0	0	0	0	0	0	0	0	0	0	0	0	0	0	0	0	0	0	0	0	0	0	0	0	0	0
0	0	0	0	0	0	0	0	0	0	0	0	0	0	0	0	0	0	0	0	0	0	0	0	0	0	0	0	0	0	0
0	0	0	0	0	0	0	0	0	0	0	0	0	0	0	0	0	0	0	0	0	0	0	0	0	0	0	0	0	0	0
0	0	0	0	0	0	0	0	0	0	0	0	0	0	0	0	0	0	0	0	0	0	0	0	0	0	0	0	0	0	0
0	0	0	0	0	0	0	0	0	0	0	0	0	0	0	0	0	0	0	0	0	0	0	0	0	0	0	0	0	0	0
0	0	0	0	0	0	0	0	0	0	0	0	0	0	0	0	0	0	0	0	0	0	0	0	0	0	0	0	0	0	0
0	0	0	0	0	0	0	0	0	0	0	0	0	0	0	0	0	0	0	0	0	0	0	0	0	0	0	0	0	0	0
0	0	0	0	0	0	0	0	0	0	0	0	0	0	0	0	0	0	0	0	0	0	0	0	0	0	0	0	0	0	0
0	0	0	0	0	0	0	0	0	0	0	0	0	0	0	0	0	0	0	0	0	0	0	0	0	0	0	0	0	0	0
0	0	0	0	0	0	0	0	0	0	0	0	0	0	0	0	0	0	0	0	0	0	0	0	0	0	0	0	0	0	0
0	0	0	0	0	0	0	0	0	0	0	0	0	0	0	0	0	0	0	0	0	0	0	0	0	0	0	0	0	0	0
0	0	0	0	0	0	0	0	0	0	0	0	0	0	0	0	0	0	0	0	0	0	0	0	0	0	0	0	0	0	0
0	0	0	0	0	0	0	0	0	0	0	0	0	0	0	0	0	0	0	0	0	0	0	0	0	0	0	0	0	0	0
0	0	0	0	0	0	0	0	0	0	0	0	0	0	0	0	0	0	0	0	0	0	0	0	0	0	0	0	0	0	0
0	0	0	0	0	0	0	0	0	0	0	0	0	0	0	0	0	0	0	0	0	0	0	0	0	0	0	0	0	0	0
0	0	0	0	0	0	0	0	0	0	0	0	0	0	0	0	0	0	0	0	0	0	0	0	0	0	0	0	0	0	0
0	0	0	0	0	0	0	0	0	0	0	0	0	0	0	0	0	0	0	0	0	0	0	0	0	0	0	0	0	0	0
0	0	0	0	0	0	0	0	0	0	0	0	0	0	0	0	0	0	0	0	0	0	0	0	0	0	0	0	0	0	0
0	0	0	0	0	0	0	0	0	0	0	0	0	0	0	0	0	0	0	0	0	0	0	0	0	0	0	0	0	0	0
0	0	0	0	0	0	0	0	0	0	0	0	0	0	0	0	0	0	0	0	0	0	0	0	0	0	0	0	0	0	0
0	0	0	0	0	0	0	0	0	0	0	0	0	0	0	0	0	0	0	0	0	0	0	0	0	0	0	0	0	0	0
0	0	0	0	0	0	0	0	0	0	0	0	0	0	0	0	0	0	0	0	0	0	0	0	0	0	0	0	0	0	0
0	0	0	0	0	0	0	0	0	0	0	0	0	0	0	0	0	0	0	0	0	0	0	0	0	0	0	0	0	0	0
0	0	0	0	0	0	0	0	0	0	0	0	0	0	0	0	0	0	0	0	0	0	0	0	0	0	0	0	0	0	0
0	0	0	0	0	0	0	0	0	0	0	0	0	0	0	0	0	0	0	0	0	0	0	0	0	0	0	0	0	0	0
0	0	0	0	0	0	0	0	0	0	0	0	0	0	0	0	0	0	0	0	0	0	0	0	0	0	0	0	0	0	0
0	0	0	0	0	0	0	0	0	0	0	0	0	0	0	0	0	0	0	0	0	0	0	0	0	0	0	0	0	0	0
0	0	0	0	0	0	0	0	0	0	0	0	0	0	0	0	0	0	0	0	0	0	0	0	0	0	0	0	0	0	0
0	0	0	0	0	0	0	0	0	0	0	0	0	0	0	0	0	0	0	0	0	0	0	0	0	0	0	0	0	0	0
0	0	0	0	0	0	0	0	0	0	0	0	0	0	0	0	0	0	0	0	0	0	0	0	0	0	0	0	0	0	0
0	0	0	0	0	0	0	0	0	0	0	0	0	0	0	0	0	0	0	0	0	0	0	0	0	0	0	0	0	0	0
0	0	0	0	0	0	0	0	0	0	0	0	0	0	0	0	0	0	0	0	0	0	0	0	0	0	0	0	0	0	0
0	0	0	0	0	0	0	0	0	0	0	0	0	0	0	0	0	0	0	0	0	0	0	0	0	0	0	0	0	0	0
0	0	0	0	0	0	0	0	0	0	0	0	0	0	0	0	0	0	0	0	0	0	0	0	0	0	0	0	0	0	0
0	0	0	0	0	0	0	0	0	0	0	0	0	0	0	0	0	0	0	0	0	0	0	0	0	0	0	0	0	0	0
0	0	0	0	0	0	0	0	0	0	0	0	0	0	0	0	0	0	0	0	0	0	0	0	0	0	0	0	0	0	0
0	0	0	0	0	0	0	0	0	0	0	0	0	0	0	0	0	0	0	0	0	0	0	0	0	0	0	0	0	0	0
0	0	0	0	0	0	0	0	0	0	0	0	0	0	0	0	0	0	0	0	0	0	0	0	0	0	0	0	0	0	0
0	0	0	0	0	0	0	0	0	0	0	0	0	0	0	0	0	0	0	0	0	0	0	0	0	0	0	0	0	0	0
0	0	0	0	0	0	0	0	0	0	0	0	0	0	0	0	0	0	0	0	0	0	0	0	0	0	0	0	0	0	0
0	0	0	0	0	0	0	0	0	0	0	0	0	0	0	0	0	0	0	0	0	0	0	0	0	0	0	0	0	0	0
0	0	0	0	0	0	0	0	0	0	0	0	0	0	0	0	0	0	0	0	0	0	0	0	0	0	0	0	0	0	0
0	0	0	0	0	0	0	0	0	0	0	0	0	0	0	0	0	0	0	0	0	0	0	0	0	0	0	0	0	0	0
0	0	0	0	0	0	0	0	0	0	0	0	0	0	0	0	0	0	0	0	0	0	0	0	0	0	0	0	0	0	0
0	0	0	0	0	0	0	0	0	0	0	0	0	0	0	0	0	0	0	0	0	0	0	0	0	0	0	0	0	0	0
0	0	0	0	0	0	0	0	0	0	0	0	0	0	0	0	0	0	0	0	0	0	0	0	0	0	0	0	0	0	0
0	0	0	0	0	0	0	0	0	0	0	0	0	0	0	0	0	0	0	0	0	0	0	0	0	0	0	0	0	0	0
0	0	0	0	0	0	0	0	0	0	0	0	0	0	0	0	0	0	0	0	0	0	0	0	0	0	0	0	0	0	0
0	0	0	0	0	0	0	0	0	0	0	0	0	0	0	0	0	0	0	0	0	0	0	0	0	0	0	0	0	0	0
0	0	0	0	0	0	0	0	0	0	0	0	0	0	0	0	0	0	0	0	0	0	0	0	0	0	0	0	0	0	0
0	0	0	0	0	0	0	0	0	0	0	0	0	0	0	0	0	0	0	0	0	0	0	0	0	0	0	0	0	0	0
0	0	0	0	0	0	0	0	0	0	0	0	0	0	0	0	0	0	0	0	0	0	0	0	0	0	0	0	0	0	0
0	0	0	0	0	0	0	0	0	0	0	0	0	0	0	0	0	0	0	0	0	0	0	0	0	0	0	0	0	0	0
0	0	0	0	0	0	0	0	0	0	0	0	0	0	0	0	0	0	0	0	0	0	0	0	0	0	0	0	0	0	0
0	0	0	0	0	0	0	0	0	0	0	0	0	0	0	0	0	0	0	0	0	0	0	0	0	0	0	0	0	0	0
0	0	0	0	0	0	0	0	0	0	0	0	0	0	0	0	0	0	0	0	0	0	0	0	0	0	0	0	0	0	0
0	0	0	0	0	0	0	0	0	0	0	0	0	0	0	0	0	0	0	0	0	0	0	0	0	0	0	0	0	0	0
0	0	0	0	0	0	0	0	0	0	0	0	0	0	0	0	0	0	0	0	0	0	0	0	0	0	0	0	0	0	0
0	0	0	0	0	0	0	0	0	0	0	0	0	0	0	0	0	0	0	0	0	0	0	0	0	0	0	0	0	0	0
0	0	0	0	0	0	0	0	0	0	0	0	0	0	0	0	0	0	0	0	0	0	0	0	0	0	0	0	0	0	0
0	0	0	0	0	0	0	0	0	0	0	0	0	0	0	0	0	0	0	0	0	0	0	0	0	0	0	0	0	0	0
0	0	0	0	0	0	0	0	0	0	0	0	0	0	0	0	0	0	0	0	0	0	0	0	0	0	0	0	0	0	0
0	0	0	0	0	0	0	0	0	0	0	0	0	0	0	0	0	0	0	0	0	0	0	0	0	0	0	0	0	0	0
0	0	0	0	0	0	0	0	0	0	0	0	0	0	0	0	0	0	0	0	0	0	0	0	0	0	0	0	0	0	0
0	0	0	0	0	0	0	0	0	0	0	0	0	0	0	0	0	0	0	0	0	0	0	0	0	0	0	0	0	0	0
0	0	0	0	0	0	0	0	0	0	0	0	0	0	0	0	0	0	0	0	0	0	0	0	0	0	0	0	0	0	0
0	0	0	0	0	0	0	0	0	0	0	0	0	0	0	0	0	0	0	0	0	0	0	0	0	0	0	0	0	0	0
0	0	0	0	0	0	0	0	0	0	0	0	0	0	0	0	0	0	0	0	0	0	0	0	0	0	0	0	0	0	0
0	0	0	0	0	0	0	0	0	0	0	0	0	0	0	0	0	0	0	0	0	0	0	0	0	0	0	0	0	0	0
0	0	0	0	0	0	0	0	0	0	0	0	0	0	0	0	0	0	0	0	0	0	0	0	0	0	0	0	0	0	0
0	0	0	0	0	0	0	0	0	0	0	0	0	0	0	0	0	0	0	0	0	0	0	0	0	0	0	0	0	0	0
0	0	0	0	0	0	0	0	0	0	0	0	0	0	0	0	0	0	0	0	0	0	0	0	0	0	0	0	0	0	0
0	0	0	0	0	0	0	0	0	0	0	0	0	0	0	0	0	0	0	0	0	0	0	0	0	0	0	0	0	0	0
0	0	0	0	0	0	0	0	0	0	0	0	0	0	0	0	0	0	0	0	0	0	0	0	0	0	0	0	0	0	0
0	0	0	0	0	0	0	0	0	0	0	0	0	0	0	0	0	0	0	0	0	0	0	0	0	0	0	0	0	0	0
0	0	0	0	0	0	0	0	0	0	0	0	0	0	0	0	0	0	0	0	0	0	0	0	0	0	0	0	0	0	0
0	0	0	0	0	0	0	0	0	0	0	0	0	0	0	0	0	0	0	0	0	0	0	0	0	0	0	0	0	0	0
0	0	0	0	0	0	0	0	0	0	0	0	0	0	0	0	0	0	0	0	0	0	0	0	0	0	0	0	0	0	0
0	0	0	0	0	0	0	0	0	0	0	0	0	0	0	0	0	0	0	0	0	0	0	0	0	0	0	0	0	0	0
0	0	0	0	0	0	0	0	0	0	0	0	0	0	0	0	0	0	0	0	0	0	0	0	0	0	0	0	0	0	0
0	0	0	0	0	0	0	0	0	0	0	0	0	0	0	0	0	0	0	0	0	0	0	0	0	0	0	0	0	0	0
0	0	0	0	0	0	0	0	0	0	0	0	0	0	0	0	0	0	0	0	0	0	0	0	0	0	0	0	0	0	0
0	0	0	0	0	0	0	0	0	0	0	0	0	0	0	0	0	0	0	0	0	0	0	0	0	0	0	0	0	0	0
0	0	0	0	0	0	0	0	0	0	0	0	0	0	0	0	0	0	0	0	0	0	0	0	0	0	0	0	0	0	0
0	0	0	0	0	0	0	0	0	0	0	0	0	0	0	0	0	0	0	0	0	0	0	0	0	0	0	0	0	0	0
0	0	0	0	0	0	0	0	0	0	0	0	0	0	0	0	0	0	0	0	0	0	0	0	0	0	0	0	0	0	0
0	0	0	0	0	0	0	0	0	0	0	0	0	0	0	0	0	0	0	0	0	0	0	0	0	0	0	0	0	0	0
0	0	0	0	0	0	0	0	0	0	0	0	0	0	0	0	0	0	0	0	0	0	0	0	0	0	0	0	0	0	0
0	0	0	0	0	0	0	0	0	0	0	0	0	0	0	0	0	0	0	0	0	0	0	0	0	0	0	0	0	0	0
0	0	0	0	0	0	0	0	0	0	0	0	0	0	0	0	0	0	0	0	0	0	0	0	0	0	0	0	0	0	0
0	0	0	0	0	0	0	0	0	0	0	0	0	0	0	0	0	0	0	0	0	0	0	0	0	0	0	0	0	0	0
0	0	0	0	0	0	0	0	0	0	0	0	0	0	0	0	0	0	0	0	0	0	0	0	0	0	0	0	0	0	0
0	0	0	0	0	0	0	0	0	0	0	0	0	0	0	0	0	0	0	0	0	0	0	0	0	0	0	0	0	0	0
0	0	0	0	0	0	0	0	0	0	0	0	0	0	0	0	0	0	0	0	0	0	0	0	0	0	0	0	0	0	0
0	0	0	0	0	0	0	0	0	0	0	0	0	0	0	0	0	0	0	0	0	0	0	0	0	0	0	0	0	0	0
0	0	0	0	0	0	0	0	0	0	0	0	0	0	0	0	0	0	0	0	0	0	0	0	0	0	0	0	0	0	0
0	0	0	0	0	0	0	0	0	0	0	0	0	0	0	0	0	0	0	0	0	0	0	0	0	0	0	0	0	0	0
0	0	0	0	0	0	0	0	0	0	0	0	0	0	0	0	0	0	0	0	0	0	0	0	0	0	0	0	0	0	0
0	0	0	0	0	0	0	0	0	0	0	0	0	0	0	0	0	0	0	0	0	0	0	0	0	0	0	0	0	0	0
0	0	0	0	0	0	0	0	0	0	0	0	0	0	0	0	0	0	0	0	0	0	0	0	0	0	0	0	0	0	0
0	0	0	0	0	0	0	0	0	0	0	0	0	0	0	0	0	0	0	0	0	0	0	0	0	0	0	0	0	0	0
0	0	0	0	0	0	0	0	0	0	0	0	0	0	0	0	0	0	0	0	0	0	0	0	0	0	0	0	0	0	0
0	0	0	0	0	0	0	0	0	0	0	0	0	0	0	0	0	0	0	0	0	0	0	0	0	0	0	0	0	0	0
0	0	0	0	0	0	0	0	0	0	0	0	0	0	0	0	0	0	0	0	0	0	0	0	0	0	0	0	0	0	0
0	0	0	0	0	0	0	0	0	0	0	0	0	0	0	0	0	0	0	0	0	0	0	0	0	0	0	0	0	0	0
0	0	0	0	0	0	0	0	0	0	0	0	0	0	0	0	0	0	0	0	0	0	0	0	0	0	0	0	0	0	0
0	0	0	0	0	0	0	0	0	0	0	0	0	0	0	0	0	0	0	0	0	0	0	0	0	0	0	0	0	0	0
0	0	0	0	0	0	0	0	0	0	0	0	0	0	0	0	0	0	0	0	0	0	0	0	0	0	0	0	0	0	0
0	0	0	0	0	0	0	0	0	0	0	0	0	0	0	0	0	0	0	0	0	0	0	0	0	0	0	0	0	0	0
0	0	0	0	0	0	0	0	0	0	0	0	0	0	0	0	0	0	0	0	0	0	0	0	0	0	0	0	0	0	0
0	0	0	0	0	0	0	0	0	0	0	0	0	0	0	0	0	0	0	0	0	0	0	0	0	0	0	0	0	0	0
0	0	0	0	0	0	0	0	0	0	0	0	0	0	0	0	0	0	0	0	0	0	0	0	0	0	0	0	0	0	0
0	0	0	0	0	0	0	0	0	0	0	0	0	0	0	0	0	0	0	0	0	0	0	0	0	0	0	0	0	0	0
0	0	0	0	0	0	0	0	0	0	0	0	0	0	0	0	0	0	0	0	0	0	0	0	0	0	0	0	0	0	0
0	0	0	0	0	0	0	0	0	0	0	0	0	0	0	0	0	0	0	0	0	0	0	0	0	0	0	0	0	0	0
0	0	0	0	0	0	0	0	0	0	0	0	0	0	0	0	0	0	0	0	0	0	0	0	0	0	0	0	0	0	0
0	0	0	0	0	0	0	0	0	0	0	0	0	0	0	0	0	0	0	0	0	0	0	0	0	0	0	0	0	0	0
0	0	0	0	0	0	0	0	0	0	0	0	0	0	0	0	0	0	0	0	0	0	0	0	0	0	0	0	0	0	0
0	0	0	0	0	0	0	0	0	0	0	0	0	0	0	0	0	0	0	0	0	0	0	0	0	0	0	0	0	0	0
0	0	0	0	0	0	0	0	0	0	0	0	0	0	0	0	0	0	0	0	0	0	0	0	0	0	0	0	0	0	0
0	0	0	0	0	0	0	0	0	0	0	0	0	0	0	0	0	0	0	0	0	0	0	0	0	0	0	0	0	0	0
0	0	0	0	0	0	0	0	0	0	0	0	0	0	0	0	0	0	0	0	0	0	0	0	0	0	0	0	0	0	0
0	0	0	0	0	0	0	0	0	0	0	0	0	0	0	0	0	0	0	0	0	0	0	0	0	0	0	0	0	0	0
0	0	0	0	0	0	0	0	0	0	0	0	0	0	0	0	0	0	0	0	0	0	0	0	0	0	0	0	0	0	0
0	0	0	0	0	0	0	0	0	0	0	0	0	0	0	0	0	0	0	0	0	0	0	0	0	0	0	0	0	0	0
0	0	0	0	0	0	0	0	0	0	0	0	0	0	0	0	0	0	0	0	0	0	0	0	0	0	0	0	0	0	0
0	0	0	0	0	0	0	0	0	0	0	0	0	0	0	0	0	0	0	0	0	0	0	0	0	0	0	0	0	0	0
0	0	0	0	0	0	0	0	0	0	0	0	0	0	0	0	0	0	0	0	0	0	0	0	0	0	0	0	0	0	0
0	0	0	0	0	0	0	0	0	0	0	0	0	0	0	0	0	0	0	0	0	0	0	0	0	0	0	0	0	0	0
0	0	0	0	0	0	0	0	0	0	0	0	0	0	0	0	0	0	0	0	0	0	0	0	0	0	0	0	0	0	0
0	0	0	0	0	0	0	0	0	0	0	0	0	0	0	0	0	0	0	0	0	0	0	0	0	0	0	0	0	0	0
0	0	0	0	0	0	0	0	0	0	0	0	0	0	0	0	0	0	0	0	0	0	0	0	0	0	0	0	0	0	0
0	0	0	0	0	0	0	0	0	0	0	0	0	0	0	0	0	0	0	0	0	0	0	0	0	0	0	0	0	0	0
0	0	0	0	0	0	0	0	0	0	0	0	0	0	0	0	0	0	0	0	0	0	0	0	0	0	0	0	0	0	0
0	0	0	0	0	0	0	0	0	0	0	0	0	0	0	0	0	0	0	0	0	0	0	0	0	0	0	0	0	0	0
0	0	0	0	0	0	0	0	0	0	0	0	0	0	0	0	0	0	0	0	0	0	0	0	0	0	0	0	0	0	0
0	0	0	0	0	0	0	0	0	0	0	0	0	0	0	0	0	0	0	0	0	0	0	0	0	0	0	0	0	0	0
0	0	0	0	0	0	0	0	0	0	0	0	0	0	0	0	0	0	0	0	0	0	0	0	0	0	0	0	0	0	0
0	0	0	0	0	0	0	0	0	0	0	0	0	0	0	0	0	0	0	0	0	0	0	0	0	0	0	0	0	0	0
0	0	0	0	0	0	0	0	0	0	0	0	0	0	0	0	0	0	0	0	0	0	0	0	0	0	0	0	0	0	0
0	0	0	0	0	0	0	0	0	0	0	0	0	0	0	0	0	0	0	0	0	0	0	0	0	0	0	0	0	0	0
0	0	0	0	0	0	0	0	0	0	0	0	0	0	0	0	0	0	0	0	0	0	0	0	0	0	0	0	0	0	0
0	0	0	0	0	0	0	0	0	0	0	0	0	0	0	0	0	0	0	0	0	0	0	0	0	0	0	0	0	0	0
0	0	0	0	0	0	0	0	0	0	0	0	0	0	0	0	0	0	0	0	0	0	0	0	0	0	0	0	0	0	0
0	0	0	0	0	0	0	0	0	0	0	0	0	0	0	0	0	0	0	0	0	0	0	0	0	0	0	0	0	0	0
0	0	0	0	0	0	0	0	0	0	0	0	0	0	0	0	0	0	0	0	0	0	0	0	0	0	0	0	0	0	0
0	0	0	0	0	0	0	0	0	0	0	0	0	0	0	0	0	0	0	0	0	0	0	0	0	0	0	0	0	0	0
0	0	0	0	0	0	0	0	0	0	0	0	0	0	0	0	0	0	0	0	0	0	0	0	0	0	0	0	0	0	0
0	0	0	0	0	0	0	0	0	0	0	0	0	0	0	0	0	0	0	0	0	0	0	0	0	0	0	0	0	0	0
0	0	0	0	0	0	0	0	0	0	0	0	0	0	0	0	0	0	0	0	0	0	0	0	0	0	0	0	0	0	0
0	0	0	0	0	0	0	0	0	0	0	0	0	0	0	0	0	0	0	0	0	0	0	0	0	0	0	0	0	0	0
0	0	0	0	0	0	0	0	0	0	0	0	0	0	0	0	0	0	0	0	0	0	0	0	0	0	0	0	0	0	0
0	0	0	0	0	0	0	0	0	0	0	0	0	0	0	0	0	0	0	0	0	0	0	0	0	0	0	0	0	0	0
0	0	0	0	0	0	0	0	0	0	0	0	0	0	0	0	0	0	0	0	0	0	0	0	0	0	0	0	0	0	0
0	0	0	0	0	0	0	0	0	0	0	0	0	0	0	0	0	0	0	0	0	0	0	0	0	0	0	0	0	0	0
0	0	0	0	0	0	0	0	0	0	0	0	0	0	0	0	0	0	0	0	0	0	0	0	0	0	0	0	0	0	0
0	0	0	0	0	0	0	0	0	0	0	0	0	0	0	0	0	0	0	0	0	0	0	0	0	0	0	0	0	0	0
0	0	0	0	0	0	0	0	0	0	0	0	0	0	0	0	0	0	0	0	0	0	0	0	0	0	0	0	0	0	0
0	0	0	0	0	0	0	0	0	0	0	0	0	0	0	0	0	0	0	0	0	0	0	0	0	0	0	0	0	0	0
0	0	0	0	0	0	0	0	0	0	0	0	0	0	0	0	0	0	0	0	0	0	0	0	0	0	0	0	0	0	0
0	0	0	0	0	0	0	0	0	0	0	0	0	0	0	0	0	0	0	0	0	0	0	0	0	0	0	0	0	0	0
0	0	0	0	0	0	0	0	0	0	0	0	0	0	0	0	0	0	0	0	0	0	0	0	0	0	0	0	0	0	0
0	0	0	0	0	0	0	0	0	0	0	0	0	0	0	0	0	0	0	0	0	0	0	0	0	0	0	0	0	0	0
0	0	0	0	0	0	0	0	0	0	0	0	0	0	0	0	0	0	0	0	0	0	0	0	0	0	0	0	0	0	0
0	0	0	0	0	0	0	0	0	0	0	0	0	0	0	0	0	0	0	0	0	0	0	0	0	0	0	0	0	0	0
0	0	0	0	0	0	0	0	0	0	0	0	0	0	0	0	0	0	0	0	0	0	0	0	0	0	0	0	0	0	0
0	0	0	0	0	0	0	0	0	0	0	0	0	0	0	0	0	0	0	0	0	0	0	0	0	0	0	0	0	0	0
0	0	0	0	0	0	0	0	0	0	0	0	0	0	0	0	0	0	0	0	0	0	0	0	0	0	0	0	0	0	0
0	0	0	0	0	0	0	0	0	0	0	0	0	0	0	0	0	0	0	0	0	0	0	0	0	0	0	0	0	0	0
0	0	0	0	0	0	0	0	0	0	0	0	0	0	0	0	0	0	0	0	0	0	0	0	0	0	0	0	0	0	0
0	0	0	0	0	0	0	0	0	0	0	0	0	0	0	0	0	0	0	0	0	0	0	0	0	0	0	0	0	0	0
0	0	0	0	0	0	0	0	0	0	0	0	0	0	0	0	0	0	0	0	0	0	0	0	0	0	0	0	0	0	0
0	0	0	0	0	0	0	0	0	0	0	0	0	0	0	0	0	0	0	0	0	0	0	0	0	0	0	0	0	0	0
0	0	0	0	0	0	0	0	0	0	0	0	0	0	0	0	0	0	0	0	0	0	0	0	0	0	0	0	0	0	0
0	0	0	0	0	0	0	0	0	0	0	0	0	0	0	0	0	0	0	0	0	0	0	0	0	0	0	0	0	0	0
0	0	0	0	0	0	0	0	0	0	0	0	0	0	0	0	0	0	0	0	0	0	0	0	0	0	0	0	0	0	0
0	0	0	0	0	0	0	0	0	0	0	0	0	0	0	0	0	0	0	0	0	0	0	0	0	0	0	0	0	0	0
0	0	0	0	0	0	0	0	0	0	0	0	0	0	0	0	0	0	0	0	0	0	0	0	0	0	0	0	0	0	0
0	0	0	0	0	0	0	0	0	0	0	0	0	0	0	0	0	0	0	0	0	0	0	0	0	0	0	0	0	0	0
0	0	0	0	0	0	0	0	0	0	0	0	0	0	0	0	0	0	0	0	0	0	0	0	0	0	0	0	0	0	0
0	0	0	0	0	0	0	0	0	0	0	0	0	0	0	0	0	0	0	0	0	0	0	0	0	0	0	0	0	0	0
0	0	0	0	0	0	0	0	0	0	0	0	0	0	0	0	0	0	0	0	0	0	0	0	0	0	0	0	0	0	0
0	0	0	0	0	0	0	0	0	0	0	0	0	0	0	0	0	0	0	0	0	0	0	0	0	0	0	0	0	0	0
0	0	0	0	0	0	0	0	0	0	0	0	0	0	0	0	0	0	0	0	0	0	0	0	0	0	0	0	0	0	0
0	0	0	0	0	0	0	0	0	0	0	0	0	0	0	0	0	0	0	0	0	0	0	0	0	0	0	0	0	0	0
0	0	0	0	0	0	0	0	0	0	0	0	0	0	0	0	0	0	0	0	0	0	0	0	0	0	0	0	0	0	0
0	0	0	0	0	0	0	0	0	0	0	0	0	0	0	0	0	0	0	0	0	0	0	0	0	0	0	0	0	0	0
0	0	0	0	0	0	0	0	0	0	0	0	0	0	0	0	0	0	0	0	0	0	0	0	0	0	0	0	0	0	0
0	0	0	0	0	0	0	0	0	0	0	0	0	0	0	0	0	0	0	0	0	0	0	0	0	0	0	0	0	0	0
0	0	0	0	0	0	0	0	0	0	0	0	0	0	0	0	0	0	0	0	0	0	0	0	0	0	0	0	0	0	0
0	0	0	0	0	0	0	0	0	0	0	0	0	0	0	0	0	0	0	0	0	0	0	0	0	0	0	0	0	0	0
0	0	0	0	0	0	0	0	0	0	0	0	0	0	0	0	0	0	0	0	0	0	0	0	0	0	0	0	0	0	0
0	0	0	0	0	0	0	0	0	0	0	0	0	0	0	0	0	0	0	0	0	0	0	0	0	0	0	0	0	0	0
0	0	0	0	0	0	0	0	0	0	0	0	0	0	0	0	0	0	0	0	0	0	0	0	0	0	0	0	0	0	0
0	0	0	0	0	0	0	0	0	0	0	0	0	0	0	0	0	0	0	0	0	0	0	0	0	0	0	0	0	0	0
0	0	0	0	0	0	0	0	0	0	0	0	0	0	0	0	0	0	0	0	0	0	0	0	0	0	0	0	0	0	0
0	0	0	0	0	0	0	0	0	0	0	0	0	0	0	0	0	0	0	0	0	0	0	0	0	0	0	0	0	0	0
0	0	0	0	0	0	0	0	0	0	0	0	0	0	0	0	0	0	0	0	0	0	0	0	0	0	0	0	0	0	0
0	0	0	0	0	0	0	0	0	0	0	0	0	0	0	0	0	0	0	0	0	0	0	0	0	0	0	0	0	0	0
0	0	0	0	0	0	0	0	0	0	0	0	0	0	0	0	0	0	0	0	0	0	0	0	0	0	0	0	0	0	0
0	0	0	0	0	0	0	0	0	0	0	0	0	0	0	0	0	0	0	0	0	0	0	0	0	0	0	0	0	0	0
0	0	0	0	0	0	0	0	0	0	0	0	0	0	0	0	0	0	0	0	0	0	0	0	0	0	0	0	0	0	0
0	0	0	0	0	0	0	0	0	0	0	0	0	0	0	0	0	0	0	0	0	0	0	0	0	0	0	0	0	0	0
0	0	0	0	0	0	0	0	0	0	0	0	0	0	0	0	0	0	0	0	0	0	0	0	0	0	0	0	0	0	0
0	0	0	0	0	0	0	0	0	0	0	0	0	0	0	0	0	0	0	0	0	0	0	0	0	0	0	0	0	0	0
0	0	0	0	0	0	0	0	0	0	0	0	0	0	0	0	0	0	0	0	0	0	0	0	0	0	0	0	0	0	0
0	0	0	0	0	0	0	0	0	0	0	0	0	0	0	0	0	0	0	0	0	0	0	0	0	0	0	0	0	0	0
0	0	0	0	0	0	0	0	0	0	0	0	0	0	0	0	0	0	0	0	0	0	0	0	0	0	0	0	0	0	0
0	0	0	0	0	0	0	0	0	0	0	0	0	0	0	0	0	0	0	0	0	0	0	0	0	0	0	0	0	0	0
0	0	0	0	0	0	0	0	0	0	0	0	0	0	0	0	0	0	0	0	0	0	0	0	0	0	0	0	0	0	0
0	0	0	0	0	0	0	0	0	0	0	0	0	0	0	0	0	0	0	0	0	0	0	0	0	0	0	0	0	0	0
0	0	0	0	0	0	0	0	0	0	0	0	0	0	0	0	0	0	0	0	0	0	0	0	0	0	0	0	0	0	0
0	0	0	0	0	0	0	0	0	0	0	0	0	0	0	0	0	0	0	0	0	0	0	0	0	0	0	0	0	0	0
0	0	0	0	0	0	0	0	0	0	0	0	0	0	0	0	0	0	0	0	0	0	0	0	0	0	0	0	0	0	0
0	0	0	0	0	0	0	0	0	0	0	0	0	0	0	0	0	0	0	0	0	0	0	0	0	0	0	0	0	0	0
0	0	0	0	0	0	0	0	0	0	0	0	0	0	0	0	0	0	0	0	0	0	0	0	0	0	0	0	0	0	0
0	0	0	0	0	0	0	0	0	0	0	0	0	0	0	0	0	0	0	0	0	0	0	0	0	0	0	0	0	0	0
0	0	0	0	0	0	0	0	0	0	0	0	0	0	0	0	0	0	0	0	0	0	0	0	0	0	0	0	0	0	0
0	0	0	0	0	0	0	0	0	0	0	0	0	0	0	0	0	0	0	0	0	0	0	0	0	0	0	0	0	0	0
0	0	0	0	0	0	0	0	0	0	0	0	0	0	0	0	0	0	0	0	0	0	0	0	0	0	0	0	0	0	0
0	0	0	0	0	0	0	0	0	0	0	0	0	0	0	0	0	0	0	0	0	0	0	0	0	0	0	0	0	0	0
0	0	0	0	0	0	0	0	0	0	0	0	0	0	0	0	0	0	0	0	0	0	0	0	0	0	0	0	0	0	0
0	0	0	0	0	0	0	0	0	0	0	0	0	0	0	0	0	0	0	0	0	0	0	0	0	0	0	0	0	0	0
0	0	0	0	0	0	0	0	0	0	0	0	0	0	0	0	0	0	0	0	0	0	0	0	0	0	0	0	0	0	0
0	0	0	0	0	0	0	0	0	0	0	0	0	0	0	0	0	0	0	0	0	0	0	0	0	0	0	0	0	0	0
0	0	0	0	0	0	0	0	0	0	0	0	0	0	0	0	0	0	0	0	0	0	0	0	0	0	0	0	0	0	0
0	0	0	0	0	0	0	0	0	0	0	0	0	0	0	0	0	0	0	0	0	0	0	0	0	0	0	0	0	0	0
0	0	0	0	0	0	0	0	0	0	0	0	0	0	0	0	0	0	0	0	0	0	0	0	0	0	0	0	0	0	0
0	0	0	0	0	0	0	0	0	0	0	0	0	0	0	0	0	0	0	0	0	0	0	0	0	0	0	0	0	0	0
0	0	0	0	0	0	0	0	0	0	0	0	0	0	0	0	0	0	0	0	0	0	0	0	0	0	0	0	0	0	0
0	0	0	0	0	0	0	0	0	0	0	0	0	0	0	0	0	0	0	0	0	0	0	0	0	0	0	0	0	0	0
0	0	0	0	0	0	0	0	0	0	0	0	0	0	0	0	0	0	0	0	0	0	0	0	0	0	0	0	0	0	0
0	0	0	0	0	0	0	0	0	0	0	0	0	0	0	0	0	0	0	0	0	0	0	0	0	0	0	0	0	0	0
0	0	0	0	0	0	0	0	0	0	0	0	0	0	0	0	0	0	0	0	0	0	0	0	0	0	0	0	0	0	0
0	0	0	0	0	0	0	0	0	0	0	0	0	0	0	0	0	0	0	0	0	0	0	0	0	0	0	0	0	0	0
0	0	0	0	0	0	0	0	0	0	0	0	0	0	0	0	0	0	0	0	0	0	0	0	0	0	0	0	0	0	0
0	0	0	0	0	0	0	0	0	0	0	0	0	0	0	0	0	0	0	0	0	0	0	0	0	0	0	0	0	0	0
0	0	0	0	0	0	0	0	0	0	0	0	0	0	0	0	0	0	0	0	0	0	0	0	0	0	0	0	0	0	0
0	0	0	0	0	0	0	0	0	0	0	0	0	0	0	0	0	0	0	0	0	0	0	0	0	0	0	0	0	0	0
0	0	0	0	0	0	0	0	0	0	0	0	0	0	0	0	0	0	0	0	0	0	0	0	0	0	0	0	0	0	0
0	0	0	0	0	0	0	0	0	0	0	0	0	0	0	0	0	0	0	0	0	0	0	0	0	0	0	0	0	0	0
0	0	0	0	0	0	0	0	0	0	0	0	0	0	0	0	0	0	0	0	0	0	0	0	0	0	0	0	0	0	0
0	0	0	0	0	0	0	0	0	0	0	0	0	0	0	0	0	0	0	0	0	0	0	0	0	0	0	0	0	0	0
0	0	0	0	0	0	0	0	0	0	0	0	0	0	0	0	0	0	0	0	0	0	0	0	0	0	0	0	0	0	0
0	0	0	0	0	0	0	0	0	0	0	0	0	0	0	0	0	0	0	0	0	0	0	0	0	0	0	0	0	0	0
0	0	0	0	0	0	0	0	0	0	0	0	0	0	0	0	0	0	0	0	0	0	0	0	0	0	0	0	0	0	0
0	0	0	0	0	0	0	0	0	0	0	0	0	0	0	0	0	0	0	0	0	0	0	0	0	0	0	0	0	0	0
0	0	0	0	0	0	0	0	0	0	0	0	0	0	0	0	0	0	0	0	0	0	0	0	0	0	0	0	0	0	0
0	0	0	0	0	0	0	0	0	0	0	0	0	0	0	0	0	0	0	0	0	0	0	0	0	0	0	0	0	0	0
0	0	0	0	0	0	0	0	0	0	0	0	0	0	0	0	0	0	0	0	0	0	0	0	0	0	0	0	0	0	0
0	0	0	0	0	0	0	0	0	0	0	0	0	0	0	0	0	0	0	0	0	0	0	0	0	0	0	0	0	0	0
0	0	0	0	0	0	0	0	0	0	0	0	0	0	0	0	0	0	0	0	0	0	0	0	0	0	0	0	0	0	0
0	0	0	0	0	0	0	0	0	0	0	0	0	0	0	0	0	0	0	0	0	0	0	0	0	0	0	0	0	0	0
0	0	0	0	0	0	0	0	0	0	0	0	0	0	0	0	0	0	0	0	0	0	0	0	0	0	0	0	0	0	0
0	0	0	0	0	0	0	0	0	0	0	0	0	0	0	0	0	0	0	0	0	0	0	0	0	0	0	0	0	0	0
0	0	0	0	0	0	0	0	0	0	0	0	0	0	0	0	0	0	0	0	0	0	0	0	0	0	0	0	0	0	0
0	0	0	0	0	0	0	0	0	0	0	0	0	0	0	0	0	0	0	0	0	0	0	0	0	0	0	0	0	0	0
0	0	0	0	0	0	0	0	0	0	0	0	0	0	0	0	0	0	0	0	0	0	0	0	0	0	0	0	0	0	0
0	0	0	0	0	0	0	0	0	0	0	0	0	0	0	0	0	0	0	0	0	0	0	0	0	0	0	0	0	0	0
0	0	0	0	0	0	0	0	0	0	0	0	0	0	0	0	0	0	0	0	0	0	0	0	0	0	0	0	0	0	0
0	0	0	0	0	0	0	0	0	0	0	0	0	0	0	0	0	0	0	0	0	0	0	0	0	0	0	0	0	0	0
0	0	0	0	0	0	0	0	0	0	0	0	0	0	0	0	0	0	0	0	0	0	0	0	0	0	0	0	0	0	0
0	0	0	0	0	0	0	0	0	0	0	0	0	0	0	0	0	0	0	0	0	0	0	0	0	0	0	0	0	0	0
0	0	0	0	0	0	0	0	0	0	0	0	0	0	0	0	0	0	0	0	0	0	0	0	0	0	0	0	0	0	0
0	0	0	0	0	0	0	0	0	0	0	0	0	0	0	0	0	0	0	0	0	0	0	0	0	0	0	0	0	0	0
0	0	0	0	0	0	0	0	0	0	0	0	0	0	0	0	0	0	0	0	0	0	0	0	0	0	0	0	0	0	0
0	0	0	0	0	0	0	0	0	0	0	0	0	0	0	0	0	0	0	0	0	0	0	0	0	0	0	0	0	0	0
0	0	0	0	0	0	0	0	0	0	0	0	0	0	0	0	0	0	0	0	0	0	0	0	0	0	0	0	0	0	0
0	0	0	0	0	0	0	0	0	0	0	0	0	0	0	0	0	0	0	0	0	0	0	0	0	0	0	0	0	0	0
0	0	0	0	0	0	0	0	0	0	0	0	0	0	0	0	0	0	0	0	0	0	0	0	0	0	0	0	0	0	0
0	0	0	0	0	0	0	0	0	0	0	0	0	0	0	0	0	0	0	0	0	0	0	0	0	0	0	0	0	0	0
0	0	0	0	0	0	0	0	0	0	0	0	0	0	0	0	0	0	0	0	0	0	0	0	0	0	0	0	0	0	0
0	0	0	0	0	0	0	0	0	0	0	0	0	0	0	0	0	0	0	0	0	0	0	0	0	0	0	0	0	0	0
0	0	0	0	0	0	0	0	0	0	0	0	0	0	0	0	0	0	0	0	0	0	0	0	0	0	0	0	0	0	0
0	0	0	0	0	0	0	0	0	0	0	0	0	0	0	0	0	0	0	0	0	0	0	0	0	0	0	0	0	0	0
0	0	0	0	0	0	0	0	0	0	0	0	0	0	0	0	0	0	0	0	0	0	0	0	0	0	0	0	0	0	0
0	0	0	0	0	0	0	0	0	0	0	0	0	0	0	0	0	0	0	0	0	0	0	0	0	0	0	0	0	0	0
0	0	0	0	0	0	0	0	0	0	0	0	0	0	0	0	0	0	0	0	0	0	0	0	0	0	0	0	0	0	0
0	0	0	0	0	0	0	0	0	0	0	0	0	0	0	0	0	0	0	0	0	0	0	0	0	0	0	0	0	0	0
0	0	0	0	0	0	0	0	0	0	0	0	0	0	0	0	0	0	0	0	0	0	0	0	0	0	0	0	0	0	0
0	0	0	0	0	0	0	0	0	0	0	0	0	0	0	0	0	0	0	0	0	0	0	0	0	0	0	0	0	0	0
0	0	0	0	0	0	0	0	0	0	0	0	0	0	0	0	0	0	0	0	0	0	0	0	0	0	0	0	0	0	0
0	0	0	0	0	0	0	0	0	0	0	0	0	0	0	0	0	0	0	0	0	0	0	0	0	0	0	0	0	0	0
0	0	0	0	0	0	0	0	0	0	0	0	0	0	0	0	0	0	0	0	0	0	0	0	0	0	0	0	0	0	0
0	0	0	0	0	0	0	0	0	0	0	0	0	0	0	0	0	0	0	0	0	0	0	0	0	0	0	0	0	0	0
0	0	0	0	0	0	0	0	0	0	0	0	0	0	0	0	0	0	0	0	0	0	0	0	0	0	0	0	0	0	0
0	0	0	0	0	0	0	0	0	0	0	0	0	0	0	0	0	0	0	0	0	0	0	0	0	0	0	0	0	0	0
0	0	0	0	0	0	0	0	0	0	0	0	0	0	0	0	0	0	0	0	0	0	0	0	0	0	0	0	0	0	0
0	0	0	0	0	0	0	0	0	0	0	0	0	0	0	0	0	0	0	0	0	0	0	0	0	0	0	0	0	0	0
0	0	0	0	0	0	0	0	0	0	0	0	0	0	0	0	0	0	0	0	0	0	0	0	0	0	0	0	0	0	0
0	0	0	0	0	0	0	0	0	0	0	0	0	0	0	0	0	0	0	0	0	0	0	0	0	0	0	0	0	0	0
0	0	0	0	0	0	0	0	0	0	0	0	0	0	0	0	0	0	0	0	0	0	0	0	0	0	0	0	0	0	0
0	0	0	0	0	0	0	0	0	0	0	0	0	0	0	0	0	0	0	0	0	0	0	0	0	0	0	0	0	0	0
0	0	0	0	0	0	0	0	0	0	0	0	0	0	0	0	0	0	0	0	0	0	0	0	0	0	0	0	0	0	0
0	0	0	0	0	0	0	0	0	0	0	0	0	0	0	0	0	0	0	0	0	0	0	0	0	0	0	0	0	0	0
0	0	0	0	0	0	0	0	0	0	0	0	0	0	0	0	0	0	0	0	0	0	0	0	0	0	0	0	0	0	0
0	0	0	0	0	0	0	0	0	0	0	0	0	0	0	0	0	0	0	0	0	0	0	0	0	0	0	0	0	0	0
0	0	0	0	0	0	0	0	0	0	0	0	0	0	0	0	0	0	0	0	0	0	0	0	0	0	0	0	0	0	0
0	0	0	0	0	0	0	0	0	0	0	0	0	0	0	0	0	0	0	0	0	0	0	0	0	0	0	0	0	0	0
0	0	0	0	0	0	0	0	0	0	0	0	0	0	0	0	0	0	0	0	0	0	0	0	0	0	0	0	0	0	0
0	0	0	0	0	0	0	0	0	0	0	0	0	0	0	0	0	0	0	0	0	0	0	0	0	0	0	0	0	0	0
0	0	0	0	0	0	0	0	0	0	0	0	0	0	0	0	0	0	0	0	0	0	0	0	0	0	0	0	0	0	0
0	0	0	0	0	0	0	0	0	0	0	0	0	0	0	0	0	0	0	0	0	0	0	0	0	0	0	0	0	0	0
0	0	0	0	0	0	0	0	0	0	0	0	0	0	0	0	0	0	0	0	0	0	0	0	0	0	0	0	0	0	0
0	0	0	0	0	0	0	0	0	0	0	0	0	0	0	0	0	0	0	0	0	0	0	0	0	0	0	0	0	0	0
0	0	0	0	0	0	0	0	0	0	0	0	0	0	0	0	0	0	0	0	0	0	0	0	0	0	0	0	0	0	0
0	0	0	0	0	0	0	0	0	0	0	0	0	0	0	0	0	0	0	0	0	0	0	0	0	0	0	0	0	0	0
0	0	0	0	0	0	0	0	0	0	0	0	0	0	0	0	0	0	0	0	0	0	0	0	0	0	0	0	0	0	0
0	0	0	0	0	0	0	0	0	0	0	0	0	0	0	0	0	0	0	0	0	0	0	0	0	0	0	0	0	0	0
0	0	0	0	0	0	0	0	0	0	0	0	0	0	0	0	0	0	0	0	0	0	0	0	0	0	0	0	0	0	0
0	0	0	0	0	0	0	0	0	0	0	0	0	0	0	0	0	0	0	0	0	0	0	0	0	0	0	0	0	0	0
0	0	0	0	0	0	0	0	0	0	0	0	0	0	0	0	0	0	0	0	0	0	0	0	0	0	0	0	0	0	0
0	0	0	0	0	0	0	0	0	0	0	0	0	0	0	0	0	0	0	0	0	0	0	0	0	0	0	0	0	0	0
0	0	0	0	0	0	0	0	0	0	0	0	0	0	0	0	0	0	0	0	0	0	0	0	0	0	0	0	0	0	0
0	0	0	0	0	0	0	0	0	0	0	0	0	0	0	0	0	0	0	0	0	0	0	0	0	0	0	0	0	0	0
0	0	0	0	0	0	0	0	0	0	0	0	0	0	0	0	0	0	0	0	0	0	0	0	0	0	0	0	0	0	0
0	0	0	0	0	0	0	0	0	0	0	0	0	0	0	0	0	0	0	0	0	0	0	0	0	0	0	0	0	0	0
0	0	0	0	0	0	0	0	0	0	0	0	0	0	0	0	0	0	0	0	0	0	0	0	0	0	0	0	0	0	0
0	0	0	0	0	0	0	0	0	0	0	0	0	0	0	0	0	0	0	0	0	0	0	0	0	0	0	0	0	0	0
0	0	0	0	0	0	0	0	0	0	0	0	0	0	0	0	0	0	0	0	0	0	0	0	0	0	0	0	0	0	0
0	0	0	0	0	0	0	0	0	0	0	0	0	0	0	0	0	0	0	0	0	0	0	0	0	0	0	0	0	0	0
0	0	0	0	0	0	0	0	0	0	0	0	0	0	0	0	0	0	0	0	0	0	0	0	0	0	0	0	0	0	0
0	0	0	0	0	0	0	0	0	0	0	0	0	0	0	0	0	0	0	0	0	0	0	0	0	0	0	0	0	0	0
0	0	0	0	0	0	0	0	0	0	0	0	0	0	0	0	0	0	0	0	0	0	0	0	0	0	0	0	0	0	0
0	0	0	0	0	0	0	0	0	0	0	0	0	0	0	0	0	0	0	0	0	0	0	0	0	0	0	0	0	0	0
0	0	0	0	0	0	0	0	0	0	0	0	0	0	0	0	0	0	0	0	0	0	0	0	0	0	0	0	0	0	0
0	0	0	0	0	0	0	0	0	0	0	0	0	0	0	0	0	0	0	0	0	0	0	0	0	0	0	0	0	0	0
0	0	0	0	0	0	0	0	0	0	0	0	0	0	0	0	0	0	0	0	0	0	0	0	0	0	0	0	0	0	0
0	0	0	0	0	0	0	0	0	0	0	0	0	0	0	0	0	0	0	0	0	0	0	0	0	0	0	0	0	0	0
0	0	0	0	0	0	0	0	0	0	0	0	0	0	0	0	0	0	0	0	0	0	0	0	0	0	0	0	0	0	0
0	0	0	0	0	0	0	0	0	0	0	0	0	0	0	0	0	0	0	0	0	0	0	0	0	0	0	0	0	0	0
0	0	0	0	0	0	0	0	0	0	0	0	0	0	0	0	0	0	0	0	0	0	0	0	0	0	0	0	0	0	0
0	0	0	0	0	0	0	0	0	0	0	0	0	0	0	0	0	0	0	0	0	0	0	0	0	0	0	0	0	0	0
0	0	0	0	0	0	0	0	0	0	0	0	0	0	0	0	0	0	0	0	0	0	0	0	0	0	0	0	0	0	0
0	0	0	0	0	0	0	0	0	0	0	0	0	0	0	0	0	0	0	0	0	0	0	0	0	0	0	0	0	0	0
0	0	0	0	0	0	0	0	0	0	0	0	0	0	0	0	0	0	0	0	0	0	0	0	0	0	0	0	0	0	0
0	0	0	0	0	0	0	0	0	0	0	0	0	0	0	0	0	0	0	0	0	0	0	0	0	0	0	0	0	0	0
0	0	0	0	0	0	0	0	0	0	0	0	0	0	0	0	0	0	0	0	0	0	0	0	0	0	0	0	0	0	0
0	0	0	0	0	0	0	0	0	0	0	0	0	0	0	0	0	0	0	0	0	0	0	0	0	0	0	0	0	0	0
0	0	0	0	0	0	0	0	0	0	0	0	0	0	0	0	0	0	0	0	0	0	0	0	0	0	0	0	0	0	0
0	0	0	0	0	0	0	0	0	0	0	0	0	0	0	0	0	0	0	0	0	0	0	0	0	0	0	0	0	0	0
0	0	0	0	0	0	0	0	0	0	0	0	0	0	0	0	0	0	0	0	0	0	0	0	0	0	0	0	0	0	0
0	0	0	0	0	0	0	0	0	0	0	0	0	0	0	0	0	0	0	0	0	0	0	0	0	0	0	0	0	0	0
0	0	0	0	0	0	0	0	0	0	0	0	0	0	0	0	0	0	0	0	0	0	0	0	0	0	0	0	0	0	0
0	0	0	0	0	0	0	0	0	0	0	0	0	0	0	0	0	0	0	0	0	0	0	0	0	0	0	0	0	0	0
0	0	0	0	0	0	0	0	0	0	0	0	0	0	0	0	0	0	0	0	0	0	0	0	0	0	0	0	0	0	0
0	0	0	0	0	0	0	0	0	0	0	0	0	0	0	0	0	0	0	0	0	0	0	0	0	0	0	0	0	0	0
0	0	0	0	0	0	0	0	0	0	0	0	0	0	0	0	0	0	0	0	0	0	0	0	0	0	0	0	0	0	0
0	0	0	0	0	0	0	0	0	0	0	0	0	0	0	0	0	0	0	0	0	0	0	0	0	0	0	0	0	0	0
0	0	0	0	0	0	0	0	0	0	0	0	0	0	0	0	0	0	0	0	0	0	0	0	0	0	0	0	0	0	0
0	0	0	0	0	0	0	0	0	0	0	0	0	0	0	0	0	0	0	0	0	0	0	0	0	0	0	0	0	0	0
0	0	0	0	0	0	0	0	0	0	0	0	0	0	0	0	0	0	0	0	0	0	0	0	0	0	0	0	0	0	0
0	0	0	0	0	0	0	0	0	0	0	0	0	0	0	0	0	0	0	0	0	0	0	0	0	0	0	0	0	0	0
0	0	0	0	0	0	0	0	0	0	0	0	0	0	0	0	0	0	0	0	0	0	0	0	0	0	0	0	0	0	0
0	0	0	0	0	0	0	0	0	0	0	0	0	0	0	0	0	0	0	0	0	0	0	0	0	0	0	0	0	0	0
0	0	0	0	0	0	0	0	0	0	0	0	0	0	0	0	0	0	0	0	0	0	0	0	0	0	0	0	0	0	0
0	0	0	0	0	0	0	0	0	0	0	0	0	0	0	0	0	0	0	0	0	0	0	0	0	0	0	0	0	0	0
0	0	0	0	0	0	0	0	0	0	0	0	0	0	0	0	0	0	0	0	0	0	0	0	0	0	0	0	0	0	0
0	0	0	0	0	0	0	0	0	0	0	0	0	0	0	0	0	0	0	0	0	0	0	0	0	0	0	0	0	0	0
0	0	0	0	0	0	0	0	0	0	0	0	0	0	0	0	0	0	0	0	0	0	0	0	0	0	0	0	0	0	0
0	0	0	0	0	0	0	0	0	0	0	0	0	0	0	0	0	0	0	0	0	0	0	0	0	0	0	0	0	0	0
0	0	0	0	0	0	0	0	0	0	0	0	0	0	0	0	0	0	0	0	0	0	0	0	0	0	0	0	0	0	0
0	0	0	0	0	0	0	0	0	0	0	0	0	0	0	0	0	0	0	0	0	0	0	0	0	0	0	0	0	0	0
0	0	0	0	0	0	0	0	0	0	0	0	0	0	0	0	0	0	0	0	0	0	0	0	0	0	0	0	0	0	0
0	0	0	0	0	0	0	0	0	0	0	0	0	0	0	0	0	0	0	0	0	0	0	0	0	0	0	0	0	0	0
0	0	0	0	0	0	0	0	0	0	0	0	0	0	0	0	0	0	0	0	0	0	0	0	0	0	0	0	0	0	0
0	0	0	0	0	0	0	0	0	0	0	0	0	0	0	0	0	0	0	0	0	0	0	0	0	0	0	0	0	0	0
0	0	0	0	0	0	0	0	0	0	0	0	0	0	0	0	0	0	0	0	0	0	0	0	0	0	0	0	0	0	0
0	0	0	0	0	0	0	0	0	0	0	0	0	0	0	0	0	0	0	0	0	0	0	0	0	0	0	0	0	0	0
0	0	0	0	0	0	0	0	0	0	0	0	0	0	0	0	0	0	0	0	0	0	0	0	0	0	0	0	0	0	0
0	0	0	0	0	0	0	0	0	0	0	0	0	0	0	0	0	0	0	0	0	0	0	0	0	0	0	0	0	0	0
0	0	0	0	0	0	0	0	0	0	0	0	0	0	0	0	0	0	0	0	0	0	0	0	0	0	0	0	0	0	0
0	0	0	0	0	0	0	0	0	0	0	0	0	0	0	0	0	0	0	0	0	0	0	0	0	0	0	0	0	0	0
0	0	0	0	0	0	0	0	0	0	0	0	0	0	0	0	0	0	0	0	0	0	0	0	0	0	0	0	0	0	0
0	0	0	0	0	0	0	0	0	0	0	0	0	0	0	0	0	0	0	0	0	0	0	0	0	0	0	0	0	0	0
0	0	0	0	0	0	0	0	0	0	0	0	0	0	0	0	0	0	0	0	0	0	0	0	0	0	0	0	0	0	0
0	0	0	0	0	0	0	0	0	0	0	0	0	0	0	0	0	0	0	0	0	0	0	0	0	0	0	0	0	0	0
0	0	0	0	0	0	0	0	0	0	0	0	0	0	0	0	0	0	0	0	0	0	0	0	0	0	0	0	0	0	0
0	0	0	0	0	0	0	0	0	0	0	0	0	0	0	0	0	0	0	0	0	0	0	0	0	0	0	0	0	0	0
0	0	0	0	0	0	0	0	0	0	0	0	0	0	0	0	0	0	0	0	0	0	0	0	0	0	0	0	0	0	0
0	0	0	0	0	0	0	0	0	0	0	0	0	0	0	0	0	0	0	0	0	0	0	0	0	0	0	0	0	0	0
0	0	0	0	0	0	0	0	0	0	0	0	0	0	0	0	0	0	0	0	0	0	0	0	0	0	0	0	0	0	0
0	0	0	0	0	0	0	0	0	0	0	0	0	0	0	0	0	0	0	0	0	0	0	0	0	0	0	0	0	0	0
0	0	0	0	0	0	0	0	0	0	0	0	0	0	0	0	0	0	0	0	0	0	0	0	0	0	0	0	0	0	0
0	0	0	0	0	0	0	0	0	0	0	0	0	0	0	0	0	0	0	0	0	0	0	0	0	0	0	0	0	0	0
0	0	0	0	0	0	0	0	0	0	0	0	0	0	0	0	0	0	0	0	0	0	0	0	0	0	0	0	0	0	0
0	0	0	0	0	0	0	0	0	0	0	0	0	0	0	0	0	0	0	0	0	0	0	0	0	0	0	0	0	0	0
0	0	0	0	0	0	0	0	0	0	0	0	0	0	0	0	0	0	0	0	0	0	0	0	0	0	0	0	0	0	0
0	0	0	0	0	0	0	0	0	0	0	0	0	0	0	0	0	0	0	0	0	0	0	0	0	0	0	0	0	0	0
0	0	0	0	0	0	0	0	0	0	0	0	0	0	0	0	0	0	0	0	0	0	0	0	0	0	0	0	0	0	0
0	0	0	0	0	0	0	0	0	0	0	0	0	0	0	0	0	0	0	0	0	0	0	0	0	0	0	0	0	0	0
0	0	0	0	0	0	0	0	0	0	0	0	0	0	0	0	0	0	0	0	0	0	0	0	0	0	0	0	0	0	0
0	0	0	0	0	0	0	0	0	0	0	0	0	0	0	0	0	0	0	0	0	0	0	0	0	0	0	0	0	0	0
0	0	0	0	0	0	0	0	0	0	0	0	0	0	0	0	0	0	0	0	0	0	0	0	0	0	0	0	0	0	0
0	0	0	0	0	0	0	0	0	0	0	0	0	0	0	0	0	0	0	0	0	0	0	0	0	0	0	0	0	0	0
0	0	0	0	0	0	0	0	0	0	0	0	0	0	0	0	0	0	0	0	0	0	0	0	0	0	0	0	0	0	0
0	0	0	0	0	0	0	0	0	0	0	0	0	0	0	0	0	0	0	0	0	0	0	0	0	0	0	0	0	0	0
0	0	0	0	0	0	0	0	0	0	0	0	0	0	0	0	0	0	0	0	0	0	0	0	0	0	0	0	0	0	0
0	0	0	0	0	0	0	0	0	0	0	0	0	0	0	0	0	0	0	0	0	0	0	0	0	0	0	0	0	0	0
0	0	0	0	0	0	0	0	0	0	0	0	0	0	0	0	0	0	0	0	0	0	0	0	0	0	0	0	0	0	0
0	0	0	0	0	0	0	0	0	0	0	0	0	0	0	0	0	0	0	0	0	0	0	0	0	0	0	0	0	0	0
0	0	0	0	0	0	0	0	0	0	0	0	0	0	0	0	0	0	0	0	0	0	0	0	0	0	0	0	0	0	0
0	0	0	0	0	0	0	0	0	0	0	0	0	0	0	0	0	0	0	0	0	0	0	0	0	0	0	0	0	0	0
0	0	0	0	0	0	0	0	0	0	0	0	0	0	0	0	0	0	0	0	0	0	0	0	0	0	0	0	0	0	0
0	0	0	0	0	0	0	0	0	0	0	0	0	0	0	0	0	0	0	0	0	0	0	0	0	0	0	0	0	0	0
0	0	0	0	0	0	0	0	0	0	0	0	0	0	0	0	0	0	0	0	0	0	0	0	0	0	0	0	0	0	0
0	0	0	0	0	0	0	0	0	0	0	0	0	0	0	0	0	0	0	0	0	0	0	0	0	0	0	0	0	0	0
0	0	0	0	0	0	0	0	0	0	0	0	0	0	0	0	0	0	0	0	0	0	0	0	0	0	0	0	0	0	0
0	0	0	0	0	0	0	0	0	0	0	0	0	0	0	0	0	0	0	0	0	0	0	0	0	0	0	0	0	0	0
0	0	0	0	0	0	0	0	0	0	0	0	0	0	0	0	0	0	0	0	0	0	0	0	0	0	0	0	0	0	0
0	0	0	0	0	0	0	0	0	0	0	0	0	0	0	0	0	0	0	0	0	0	0	0	0	0	0	0	0	0	0
0	0	0	0	0	0	0	0	0	0	0	0	0	0	0	0	0	0	0	0	0	0	0	0	0	0	0	0	0	0	0
0	0	0	0	0	0	0	0	0	0	0	0	0	0	0	0	0	0	0	0	0	0	0	0	0	0	0	0	0	0	0
0	0	0	0	0	0	0	0	0	0	0	0	0	0	0	0	0	0	0	0	0	0	0	0	0	0	0	0	0	0	0
0	0	0	0	0	0	0	0	0	0	0	0	0	0	0	0	0	0	0	0	0	0	0	0	0	0	0	0	0	0	0
0	0	0	0	0	0	0	0	0	0	0	0	0	0	0	0	0	0	0	0	0	0	0	0	0	0	0	0	0	0	0
0	0	0	0	0	0	0	0	0	0	0	0	0	0	0	0	0	0	0	0	0	0	0	0	0	0	0	0	0	0	0
0	0	0	0	0	0	0	0	0	0	0	0	0	0	0	0	0	0	0	0	0	0	0	0	0	0	0	0	0	0	0
0	0	0	0	0	0	0	0	0	0	0	0	0	0	0	0	0	0	0	0	0	0	0	0	0	0	0	0	0	0	0
0	0	0	0	0	0	0	0	0	0	0	0	0	0	0	0	0	0	0	0	0	0	0	0	0	0	0	0	0	0	0
0	0	0	0	0	0	0	0	0	0	0	0	0	0	0	0	0	0	0	0	0	0	0	0	0	0	0	0	0	0	0
0	0	0	0	0	0	0	0	0	0	0	0	0	0	0	0	0	0	0	0	0	0	0	0	0	0	0	0	0	0	0
0	0	0	0	0	0	0	0	0	0	0	0	0	0	0	0	0	0	0	0	0	0	0	0	0	0	0	0	0	0	0
0	0	0	0	0	0	0	0	0	0	0	0	0	0	0	0	0	0	0	0	0	0	0	0	0	0	0	0	0	0	0
0	0	0	0	0	0	0	0	0	0	0	0	0	0	0	0	0	0	0	0	0	0	0	0	0	0	0	0	0	0	0
0	0	0	0	0	0	0	0	0	0	0	0	0	0	0	0	0	0	0	0	0	0	0	0	0	0	0	0	0	0	0
0	0	0	0	0	0	0	0	0	0	0	0	0	0	0	0	0	0	0	0	0	0	0	0	0	0	0	0	0	0	0
0	0	0	0	0	0	0	0	0	0	0	0	0	0	0	0	0	0	0	0	0	0	0	0	0	0	0	0	0	0	0
0	0	0	0	0	0	0	0	0	0	0	0	0	0	0	0	0	0	0	0	0	0	0	0	0	0	0	0	0	0	0
0	0	0	0	0	0	0	0	0	0	0	0	0	0	0	0	0	0	0	0	0	0	0	0	0	0	0	0	0	0	0
0	0	0	0	0	0	0	0	0	0	0	0	0	0	0	0	0	0	0	0	0	0	0	0	0	0	0	0	0	0	0
0	0	0	0	0	0	0	0	0	0	0	0	0	0	0	0	0	0	0	0	0	0	0	0	0	0	0	0	0	0	0
0	0	0	0	0	0	0	0	0	0	0	0	0	0	0	0	0	0	0	0	0	0	0	0	0	0	0	0	0	0	0
0	0	0	0	0	0	0	0	0	0	0	0	0	0	0	0	0	0	0	0	0	0	0	0	0	0	0	0	0	0	0
0	0	0	0	0	0	0	0	0	0	0	0	0	0	0	0	0	0	0	0	0	0	0	0	0	0	0	0	0	0	0
0	0	0	0	0	0	0	0	0	0	0	0	0	0	0	0	0	0	0	0	0	0	0	0	0	0	0	0	0	0	0
0	0	0	0	0	0	0	0	0	0	0	0	0	0	0	0	0	0	0	0	0	0	0	0	0	0	0	0	0	0	0
0	0	0	0	0	0	0	0	0	0	0	0	0	0	0	0	0	0	0	0	0	0	0	0	0	0	0	0	0	0	0
0	0	0	0	0	0	0	0	0	0	0	0	0	0	0	0	0	0	0	0	0	0	0	0	0	0	0	0	0	0	0
0	0	0	0	0	0	0	0	0	0	0	0	0	0	0	0	0	0	0	0	0	0	0	0	0	0	0	0	0	0	0
0	0	0	0	0	0	0	0	0	0	0	0	0	0	0	0	0	0	0	0	0	0	0	0	0	0	0	0	0	0	0
0	0	0	0	0	0	0	0	0	0	0	0	0	0	0	0	0	0	0	0	0	0	0	0	0	0	0	0	0	0	0
0	0	0	0	0	0	0	0	0	0	0	0	0	0	0	0	0	0	0	0	0	0	0	0	0	0	0	0	0	0	0
0	0	0	0	0	0	0	0	0	0	0	0	0	0	0	0	0	0	0	0	0	0	0	0	0	0	0	0	0	0	0
0	0	0	0	0	0	0	0	0	0	0	0	0	0	0	0	0	0	0	0	0	0	0	0	0	0	0	0	0	0	0
0	0	0	0	0	0	0	0	0	0	0	0	0	0	0	0	0	0	0	0	0	0	0	0	0	0	0	0	0	0	0
0	0	0	0	0	0	0	0	0	0	0	0	0	0	0	0	0	0	0	0	0	0	0	0	0	0	0	0	0	0	0
0	0	0	0	0	0	0	0	0	0	0	0	0	0	0	0	0	0	0	0	0	0	0	0	0	0	0	0	0	0	0
0	0	0	0	0	0	0	0	0	0	0	0	0	0	0	0	0	0	0	0	0	0	0	0	0	0	0	0	0	0	0
0	0	0	0	0	0	0	0	0	0	0	0	0	0	0	0	0	0	0	0	0	0	0	0	0	0	0	0	0	0	0
0	0	0	0	0	0	0	0	0	0	0	0	0	0	0	0	0	0	0	0	0	0	0	0	0	0	0	0	0	0	0
0	0	0	0	0	0	0	0	0	0	0	0	0	0	0	0	0	0	0	0	0	0	0	0	0	0	0	0	0	0	0
0	0	0	0	0	0	0	0	0	0	0	0	0	0	0	0	0	0	0	0	0	0	0	0	0	0	0	0	0	0	0
0	0	0	0	0	0	0	0	0	0	0	0	0	0	0	0	0	0	0	0	0	0	0	0	0	0	0	0	0	0	0
0	0	0	0	0	0	0	0	0	0	0	0	0	0	0	0	0	0	0	0	0	0	0	0	0	0	0	0	0	0	0
0	0	0	0	0	0	0	0	0	0	0	0	0	0	0	0	0	0	0	0	0	0	0	0	0	0	0	0	0	0	0
0	0	0	0	0	0	0	0	0	0	0	0	0	0	0	0	0	0	0	0	0	0	0	0	0	0	0	0	0	0	0
0	0	0	0	0	0	0	0	0	0	0	0	0	0	0	0	0	0	0	0	0	0	0	0	0	0	0	0	0	0	0
0	0	0	0	0	0	0	0	0	0	0	0	0	0	0	0	0	0	0	0	0	0	0	0	0	0	0	0	0	0	0
0	0	0	0	0	0	0	0	0	0	0	0	0	0	0	0	0	0	0	0	0	0	0	0	0	0	0	0	0	0	0
0	0	0	0	0	0	0	0	0	0	0	0	0	0	0	0	0	0	0	0	0	0	0	0	0	0	0	0	0	0	0
0	0	0	0	0	0	0	0	0	0	0	0	0	0	0	0	0	0	0	0	0	0	0	0	0	0	0	0	0	0	0
0	0	0	0	0	0	0	0	0	0	0	0	0	0	0	0	0	0	0	0	0	0	0	0	0	0	0	0	0	0	0
0	0	0	0	0	0	0	0	0	0	0	0	0	0	0	0	0	0	0	0	0	0	0	0	0	0	0	0	0	0	0
0	0	0	0	0	0	0	0	0	0	0	0	0	0	0	0	0	0	0	0	0	0	0	0	0	0	0	0	0	0	0
0	0	0	0	0	0	0	0	0	0	0	0	0	0	0	0	0	0	0	0	0	0	0	0	0	0	0	0	0	0	0
0	0	0	0	0	0	0	0	0	0	0	0	0	0	0	0	0	0	0	0	0	0	0	0	0	0	0	0	0	0	0
0	0	0	0	0	0	0	0	0	0	0	0	0	0	0	0	0	0	0	0	0	0	0	0	0	0	0	0	0	0	0
0	0	0	0	0	0	0	0	0	0	0	0	0	0	0	0	0	0	0	0	0	0	0	0	0	0	0	0	0	0	0
0	0	0	0	0	0	0	0	0	0	0	0	0	0	0	0	0	0	0	0	0	0	0	0	0	0	0	0	0	0	0
0	0	0	0	0	0	0	0	0	0	0	0	0	0	0	0	0	0	0	0	0	0	0	0	0	0	0	0	0	0	0
0	0	0	0	0	0	0	0	0	0	0	0	0	0	0	0	0	0	0	0	0	0	0	0	0	0	0	0	0	0	0
0	0	0	0	0	0	0	0	0	0	0	0	0	0	0	0	0	0	0	0	0	0	0	0	0	0	0	0	0	0	0
0	0	0	0	0	0	0	0	0	0	0	0	0	0	0	0	0	0	0	0	0	0	0	0	0	0	0	0	0	0	0
0	0	0	0	0	0	0	0	0	0	0	0	0	0	0	0	0	0	0	0	0	0	0	0	0	0	0	0	0	0	0
0	0	0	0	0	0	0	0	0	0	0	0	0	0	0	0	0	0	0	0	0	0	0	0	0	0	0	0	0	0	0
0	0	0	0	0	0	0	0	0	0	0	0	0	0	0	0	0	0	0	0	0	0	0	0	0	0	0	0	0	0	0
0	0	0	0	0	0	0	0	0	0	0	0	0	0	0	0	0	0	0	0	0	0	0	0	0	0	0	0	0	0	0
0	0	0	0	0	0	0	0	0	0	0	0	0	0	0	0	0	0	0	0	0	0	0	0	0	0	0	0	0	0	0
0	0	0	0	0	0	0	0	0	0	0	0	0	0	0	0	0	0	0	0	0	0	0	0	0	0	0	0	0	0	0
0	0	0	0	0	0	0	0	0	0	0	0	0	0	0	0	0	0	0	0	0	0	0	0	0	0	0	0	0	0	0
0	0	0	0	0	0	0	0	0	0	0	0	0	0	0	0	0	0	0	0	0	0	0	0	0	0	0	0	0	0	0
0	0	0	0	0	0	0	0	0	0	0	0	0	0	0	0	0	0	0	0	0	0	0	0	0	0	0	0	0	0	0
0	0	0	0	0	0	0	0	0	0	0	0	0	0	0	0	0	0	0	0	0	0	0	0	0	0	0	0	0	0	0
0	0	0	0	0	0	0	0	0	0	0	0	0	0	0	0	0	0	0	0	0	0	0	0	0	0	0	0	0	0	0
0	0	0	0	0	0	0	0	0	0	0	0	0	0	0	0	0	0	0	0	0	0	0	0	0	0	0	0	0	0	0
0	0	0	0	0	0	0	0	0	0	0	0	0	0	0	0	0	0	0	0	0	0	0	0	0	0	0	0	0	0	0
0	0	0	0	0	0	0	0	0	0	0	0	0	0	0	0	0	0	0	0	0	0	0	0	0	0	0	0	0	0	0
0	0	0	0	0	0	0	0	0	0	0	0	0	0	0	0	0	0	0	0	0	0	0	0	0	0	0	0	0	0	0
0	0	0	0	0	0	0	0	0	0	0	0	0	0	0	0	0	0	0	0	0	0	0	0	0	0	0	0	0	0	0
0	0	0	0	0	0	0	0	0	0	0	0	0	0	0	0	0	0	0	0	0	0	0	0	0	0	0	0	0	0	0
0	0	0	0	0	0	0	0	0	0	0	0	0	0	0	0	0	0	0	0	0	0	0	0	0	0	0	0	0	0	0
0	0	0	0	0	0	0	0	0	0	0	0	0	0	0	0	0	0	0	0	0	0	0	0	0	0	0	0	0	0	0
0	0	0	0	0	0	0	0	0	0	0	0	0	0	0	0	0	0	0	0	0	0	0	0	0	0	0	0	0	0	0
0	0	0	0	0	0	0	0	0	0	0	0	0	0	0	0	0	0	0	0	0	0	0	0	0	0	0	0	0	0	0
0	0	0	0	0	0	0	0	0	0	0	0	0	0	0	0	0	0	0	0	0	0	0	0	0	0	0	0	0	0	0
0	0	0	0	0	0	0	0	0	0	0	0	0	0	0	0	0	0	0	0	0	0	0	0	0	0	0	0	0	0	0
0	0	0	0	0	0	0	0	0	0	0	0	0	0	0	0	0	0	0	0	0	0	0	0	0	0	0	0	0	0	0
0	0	0	0	0	0	0	0	0	0	0	0	0	0	0	0	0	0	0	0	0	0	0	0	0	0	0	0	0	0	0
0	0	0	0	0	0	0	0	0	0	0	0	0	0	0	0	0	0	0	0	0	0	0	0	0	0	0	0	0	0	0
0	0	0	0	0	0	0	0	0	0	0	0	0	0	0	0	0	0	0	0	0	0	0	0	0	0	0	0	0	0	0
0	0	0	0	0	0	0	0	0	0	0	0	0	0	0	0	0	0	0	0	0	0	0	0	0	0	0	0	0	0	0
0	0	0	0	0	0	0	0	0	0	0	0	0	0	0	0	0	0	0	0	0	0	0	0	0	0	0	0	0	0	0
0	0	0	0	0	0	0	0	0	0	0	0	0	0	0	0	0	0	0	0	0	0	0	0	0	0	0	0	0	0	0
0	0	0	0	0	0	0	0	0	0	0	0	0	0	0	0	0	0	0	0	0	0	0	0	0	0	0	0	0	0	0
0	0	0	0	0	0	0	0	0	0	0	0	0	0	0	0	0	0	0	0	0	0	0	0	0	0	0	0	0	0	0
0	0	0	0	0	0	0	0	0	0	0	0	0	0	0	0	0	0	0	0	0	0	0	0	0	0	0	0	0	0	0
0	0	0	0	0	0	0	0	0	0	0	0	0	0	0	0	0	0	0	0	0	0	0	0	0	0	0	0	0	0	0
0	0	0	0	0	0	0	0	0	0	0	0	0	0	0	0	0	0	0	0	0	0	0	0	0	0	0	0	0	0	0
0	0	0	0	0	0	0	0	0	0	0	0	0	0	0	0	0	0	0	0	0	0	0	0	0	0	0	0	0	0	0
0	0	0	0	0	0	0	0	0	0	0	0	0	0	0	0	0	0	0	0	0	0	0	0	0	0	0	0	0	0	0
0	0	0	0	0	0	0	0	0	0	0	0	0	0	0	0	0	0	0	0	0	0	0	0	0	0	0	0	0	0	0
0	0	0	0	0	0	0	0	0	0	0	0	0	0	0	0	0	0	0	0	0	0	0	0	0	0	0	0	0	0	0
0	0	0	0	0	0	0	0	0	0	0	0	0	0	0	0	0	0	0	0	0	0	0	0	0	0	0	0	0	0	0
0	0	0	0	0	0	0	0	0	0	0	0	0	0	0	0	0	0	0	0	0	0	0	0	0	0	0	0	0	0	0
0	0	0	0	0	0	0	0	0	0	0	0	0	0	0	0	0	0	0	0	0	0	0	0	0	0	0	0	0	0	0
0	0	0	0	0	0	0	0	0	0	0	0	0	0	0	0	0	0	0	0	0	0	0	0	0	0	0	0	0	0	0
0	0	0	0	0	0	0	0	0	0	0	0	0	0	0	0	0	0	0	0	0	0	0	0	0	0	0	0	0	0	0
0	0	0	0	0	0	0	0	0	0	0	0	0	0	0	0	0	0	0	0	0	0	0	0	0	0	0	0	0	0	0
0	0	0	0	0	0	0	0	0	0	0	0	0	0	0	0	0	0	0	0	0	0	0	0	0	0	0	0	0	0	0
0	0	0	0	0	0	0	0	0	0	0	0	0	0	0	0	0	0	0	0	0	0	0	0	0	0	0	0	0	0	0
0	0	0	0	0	0	0	0	0	0	0	0	0	0	0	0	0	0	0	0	0	0	0	0	0	0	0	0	0	0	0
0	0	0	0	0	0	0	0	0	0	0	0	0	0	0	0	0	0	0	0	0	0	0	0	0	0	0	0	0	0	0
0	0	0	0	0	0	0	0	0	0	0	0	0	0	0	0	0	0	0	0	0	0	0	0	0	0	0	0	0	0	0
0	0	0	0	0	0	0	0	0	0	0	0	0	0	0	0	0	0	0	0	0	0	0	0	0	0	0	0	0	0	0
0	0	0	0	0	0	0	0	0	0	0	0	0	0	0	0	0	0	0	0	0	0	0	0	0	0	0	0	0	0	0
0	0	0	0	0	0	0	0	0	0	0	0	0	0	0	0	0	0	0	0	0	0	0	0	0	0	0	0	0	0	0
0	0	0	0	0	0	0	0	0	0	0	0	0	0	0	0	0	0	0	0	0	0	0	0	0	0	0	0	0	0	0
0	0	0	0	0	0	0	0	0	0	0	0	0	0	0	0	0	0	0	0	0	0	0	0	0	0	0	0	0	0	0
0	0	0	0	0	0	0	0	0	0	0	0	0	0	0	0	0	0	0	0	0	0	0	0	0	0	0	0	0	0	0
0	0	0	0	0	0	0	0	0	0	0	0	0	0	0	0	0	0	0	0	0	0	0	0	0	0	0	0	0	0	0
0	0	0	0	0	0	0	0	0	0	0	0	0	0	0	0	0	0	0	0	0	0	0	0	0	0	0	0	0	0	0
0	0	0	0	0	0	0	0	0	0	0	0	0	0	0	0	0	0	0	0	0	0	0	0	0	0	0	0	0	0	0
0	0	0	0	0	0	0	0	0	0	0	0	0	0	0	0	0	0	0	0	0	0	0	0	0	0	0	0	0	0	0
0	0	0	0	0	0	0	0	0	0	0	0	0	0	0	0	0	0	0	0	0	0	0	0	0	0	0	0	0	0	0
0	0	0	0	0	0	0	0	0	0	0	0	0	0	0	0	0	0	0	0	0	0	0	0	0	0	0	0	0	0	0
0	0	0	0	0	0	0	0	0	0	0	0	0	0	0	0	0	0	0	0	0	0	0	0	0	0	0	0	0	0	0
0	0	0	0	0	0	0	0	0	0	0	0	0	0	0	0	0	0	0	0	0	0	0	0	0	0	0	0	0	0	0
0	0	0	0	0	0	0	0	0	0	0	0	0	0	0	0	0	0	0	0	0	0	0	0	0	0	0	0	0	0	0
0	0	0	0	0	0	0	0	0	0	0	0	0	0	0	0	0	0	0	0	0	0	0	0	0	0	0	0	0	0	0
0	0	0	0	0	0	0	0	0	0	0	0	0	0	0	0	0	0	0	0	0	0	0	0	0	0	0	0	0	0	0
0	0	0	0	0	0	0	0	0	0	0	0	0	0	0	0	0	0	0	0	0	0	0	0	0	0	0	0	0	0	0
0	0	0	0	0	0	0	0	0	0	0	0	0	0	0	0	0	0	0	0	0	0	0	0	0	0	0	0	0	0	0
0	0	0	0	0	0	0	0	0	0	0	0	0	0	0	0	0	0	0	0	0	0	0	0	0	0	0	0	0	0	0
0	0	0	0	0	0	0	0	0	0	0	0	0	0	0	0	0	0	0	0	0	0	0	0	0	0	0	0	0	0	0
0	0	0	0	0	0	0	0	0	0	0	0	0	0	0	0	0	0	0	0	0	0	0	0	0	0	0	0	0	0	0
0	0	0	0	0	0	0	0	0	0	0	0	0	0	0	0	0	0	0	0	0	0	0	0	0	0	0	0	0	0	0
0	0	0	0	0	0	0	0	0	0	0	0	0	0	0	0	0	0	0	0	0	0	0	0	0	0	0	0	0	0	0
0	0	0	0	0	0	0	0	0	0	0	0	0	0	0	0	0	0	0	0	0	0	0	0	0	0	0	0	0	0	0
0	0	0	0	0	0	0	0	0	0	0	0	0	0	0	0	0	0	0	0	0	0	0	0	0	0	0	0	0	0	0
0	0	0	0	0	0	0	0	0	0	0	0	0	0	0	0	0	0	0	0	0	0	0	0	0	0	0	0	0	0	0
0	0	0	0	0	0	0	0	0	0	0	0	0	0	0	0	0	0	0	0	0	0	0	0	0	0	0	0	0	0	0
0	0	0	0	0	0	0	0	0	0	0	0	0	0	0	0	0	0	0	0	0	0	0	0	0	0	0	0	0	0	0
0	0	0	0	0	0	0	0	0	0	0	0	0	0	0	0	0	0	0	0	0	0	0	0	0	0	0	0	0	0	0
0	0	0	0	0	0	0	0	0	0	0	0	0	0	0	0	0	0	0	0	0	0	0	0	0	0	0	0	0	0	0
0	0	0	0	0	0	0	0	0	0	0	0	0	0	0	0	0	0	0	0	0	0	0	0	0	0	0	0	0	0	0
0	0	0	0	0	0	0	0	0	0	0	0	0	0	0	0	0	0	0	0	0	0	0	0	0	0	0	0	0	0	0
0	0	0	0	0	0	0	0	0	0	0	0	0	0	0	0	0	0	0	0	0	0	0	0	0	0	0	0	0	0	0
0	0	0	0	0	0	0	0	0	0	0	0	0	0	0	0	0	0	0	0	0	0	0	0	0	0	0	0	0	0	0
0	0	0	0	0	0	0	0	0	0	0	0	0	0	0	0	0	0	0	0	0	0	0	0	0	0	0	0	0	0	0
0	0	0	0	0	0	0	0	0	0	0	0	0	0	0	0	0	0	0	0	0	0	0	0	0	0	0	0	0	0	0
0	0	0	0	0	0	0	0	0	0	0	0	0	0	0	0	0	0	0	0	0	0	0	0	0	0	0	0	0	0	0
0	0	0	0	0	0	0	0	0	0	0	0	0	0	0	0	0	0	0	0	0	0	0	0	0	0	0	0	0	0	0
0	0	0	0	0	0	0	0	0	0	0	0	0	0	0	0	0	0	0	0	0	0	0	0	0	0	0	0	0	0	0
0	0	0	0	0	0	0	0	0	0	0	0	0	0	0	0	0	0	0	0	0	0	0	0	0	0	0	0	0	0	0
0	0	0	0	0	0	0	0	0	0	0	0	0	0	0	0	0	0	0	0	0	0	0	0	0	0	0	0	0	0	0
0	0	0	0	0	0	0	0	0	0	0	0	0	0	0	0	0	0	0	0	0	0	0	0	0	0	0	0	0	0	0
0	0	0	0	0	0	0	0	0	0	0	0	0	0	0	0	0	0	0	0	0	0	0	0	0	0	0	0	0	0	0
0	0	0	0	0	0	0	0	0	0	0	0	0	0	0	0	0	0	0	0	0	0	0	0	0	0	0	0	0	0	0
0	0	0	0	0	0	0	0	0	0	0	0	0	0	0	0	0	0	0	0	0	0	0	0	0	0	0	0	0	0	0
0	0	0	0	0	0	0	0	0	0	0	0	0	0	0	0	0	0	0	0	0	0	0	0	0	0	0	0	0	0	0
0	0	0	0	0	0	0	0	0	0	0	0	0	0	0	0	0	0	0	0	0	0	0	0	0	0	0	0	0	0	0
0	0	0	0	0	0	0	0	0	0	0	0	0	0	0	0	0	0	0	0	0	0	0	0	0	0	0	0	0	0	0
0	0	0	0	0	0	0	0	0	0	0	0	0	0	0	0	0	0	0	0	0	0	0	0	0	0	0	0	0	0	0
0	0	0	0	0	0	0	0	0	0	0	0	0	0	0	0	0	0	0	0	0	0	0	0	0	0	0	0	0	0	0
0	0	0	0	0	0	0	0	0	0	0	0	0	0	0	0	0	0	0	0	0	0	0	0	0	0	0	0	0	0	0
0	0	0	0	0	0	0	0	0	0	0	0	0	0	0	0	0	0	0	0	0	0	0	0	0	0	0	0	0	0	0
0	0	0	0	0	0	0	0	0	0	0	0	0	0	0	0	0	0	0	0	0	0	0	0	0	0	0	0	0	0	0
0	0	0	0	0	0	0	0	0	0	0	0	0	0	0	0	0	0	0	0	0	0	0	0	0	0	0	0	0	0	0
0	0	0	0	0	0	0	0	0	0	0	0	0	0	0	0	0	0	0	0	0	0	0	0	0	0	0	0	0	0	0
0	0	0	0	0	0	0	0	0	0	0	0	0	0	0	0	0	0	0	0	0	0	0	0	0	0	0	0	0	0	0
0	0	0	0	0	0	0	0	0	0	0	0	0	0	0	0	0	0	0	0	0	0	0	0	0	0	0	0	0	0	0
0	0	0	0	0	0	0	0	0	0	0	0	0	0	0	0	0	0	0	0	0	0	0	0	0	0	0	0	0	0	0
0	0	0	0	0	0	0	0	0	0	0	0	0	0	0	0	0	0	0	0	0	0	0	0	0	0	0	0	0	0	0
0	0	0	0	0	0	0	0	0	0	0	0	0	0	0	0	0	0	0	0	0	0	0	0	0	0	0	0	0	0	0
0	0	0	0	0	0	0	0	0	0	0	0	0	0	0	0	0	0	0	0	0	0	0	0	0	0	0	0	0	0	0
0	0	0	0	0	0	0	0	0	0	0	0	0	0	0	0	0	0	0	0	0	0	0	0	0	0	0	0	0	0	0
0	0	0	0	0	0	0	0	0	0	0	0	0	0	0	0	0	0	0	0	0	0	0	0	0	0	0	0	0	0	0
0	0	0	0	0	0	0	0	0	0	0	0	0	0	0	0	0	0	0	0	0	0	0	0	0	0	0	0	0	0	0
0	0	0	0	0	0	0	0	0	0	0	0	0	0	0	0	0	0	0	0	0	0	0	0	0	0	0	0	0	0	0
0	0	0	0	0	0	0	0	0	0	0	0	0	0	0	0	0	0	0	0	0	0	0	0	0	0	0	0	0	0	0
0	0	0	0	0	0	0	0	0	0	0	0	0	0	0	0	0	0	0	0	0	0	0	0	0	0	0	0	0	0	0
0	0	0	0	0	0	0	0	0	0	0	0	0	0	0	0	0	0	0	0	0	0	0	0	0	0	0	0	0	0	0
0	0	0	0	0	0	0	0	0	0	0	0	0	0	0	0	0	0	0	0	0	0	0	0	0	0	0	0	0	0	0
0	0	0	0	0	0	0	0	0	0	0	0	0	0	0	0	0	0	0	0	0	0	0	0	0	0	0	0	0	0	0
0	0	0	0	0	0	0	0	0	0	0	0	0	0	0	0	0	0	0	0	0	0	0	0	0	0	0	0	0	0	0
0	0	0	0	0	0	0	0	0	0	0	0	0	0	0	0	0	0	0	0	0	0	0	0	0	0	0	0	0	0	0
0	0	0	0	0	0	0	0	0	0	0	0	0	0	0	0	0	0	0	0	0	0	0	0	0	0	0	0	0	0	0
0	0	0	0	0	0	0	0	0	0	0	0	0	0	0	0	0	0	0	0	0	0	0	0	0	0	0	0	0	0	0
0	0	0	0	0	0	0	0	0	0	0	0	0	0	0	0	0	0	0	0	0	0	0	0	0	0	0	0	0	0	0
0	0	0	0	0	0	0	0	0	0	0	0	0	0	0	0	0	0	0	0	0	0	0	0	0	0	0	0	0	0	0
0	0	0	0	0	0	0	0	0	0	0	0	0	0	0	0	0	0	0	0	0	0	0	0	0	0	0	0	0	0	0
0	0	0	0	0	0	0	0	0	0	0	0	0	0	0	0	0	0	0	0	0	0	0	0	0	0	0	0	0	0	0
0	0	0	0	0	0	0	0	0	0	0	0	0	0	0	0	0	0	0	0	0	0	0	0	0	0	0	0	0	0	0
0	0	0	0	0	0	0	0	0	0	0	0	0	0	0	0	0	0	0	0	0	0	0	0	0	0	0	0	0	0	0
0	0	0	0	0	0	0	0	0	0	0	0	0	0	0	0	0	0	0	0	0	0	0	0	0	0	0	0	0	0	0
0	0	0	0	0	0	0	0	0	0	0	0	0	0	0	0	0	0	0	0	0	0	0	0	0	0	0	0	0	0	0
0	0	0	0	0	0	0	0	0	0	0	0	0	0	0	0	0	0	0	0	0	0	0	0	0	0	0	0	0	0	0
0	0	0	0	0	0	0	0	0	0	0	0	0	0	0	0	0	0	0	0	0	0	0	0	0	0	0	0	0	0	0
0	0	0	0	0	0	0	0	0	0	0	0	0	0	0	0	0	0	0	0	0	0	0	0	0	0	0	0	0	0	0
0	0	0	0	0	0	0	0	0	0	0	0	0	0	0	0	0	0	0	0	0	0	0	0	0	0	0	0	0	0	0
0	0	0	0	0	0	0	0	0	0	0	0	0	0	0	0	0	0	0	0	0	0	0	0	0	0	0	0	0	0	0
0	0	0	0	0	0	0	0	0	0	0	0	0	0	0	0	0	0	0	0	0	0	0	0	0	0	0	0	0	0	0
0	0	0	0	0	0	0	0	0	0	0	0	0	0	0	0	0	0	0	0	0	0	0	0	0	0	0	0	0	0	0
0	0	0	0	0	0	0	0	0	0	0	0	0	0	0	0	0	0	0	0	0	0	0	0	0	0	0	0	0	0	0
0	0	0	0	0	0	0	0	0	0	0	0	0	0	0	0	0	0	0	0	0	0	0	0	0	0	0	0	0	0	0
0	0	0	0	0	0	0	0	0	0	0	0	0	0	0	0	0	0	0	0	0	0	0	0	0	0	0	0	0	0	0
0	0	0	0	0	0	0	0	0	0	0	0	0	0	0	0	0	0	0	0	0	0	0	0	0	0	0	0	0	0	0
0	0	0	0	0	0	0	0	0	0	0	0	0	0	0	0	0	0	0	0	0	0	0	0	0	0	0	0	0	0	0
0	0	0	0	0	0	0	0	0	0	0	0	0	0	0	0	0	0	0	0	0	0	0	0	0	0	0	0	0	0	0
0	0	0	0	0	0	0	0	0	0	0	0	0	0	0	0	0	0	0	0	0	0	0	0	0	0	0	0	0	0	0
0	0	0	0	0	0	0	0	0	0	0	0	0	0	0	0	0	0	0	0	0	0	0	0	0	0	0	0	0	0	0
0	0	0	0	0	0	0	0	0	0	0	0	0	0	0	0	0	0	0	0	0	0	0	0	0	0	0	0	0	0	0
0	0	0	0	0	0	0	0	0	0	0	0	0	0	0	0	0	0	0	0	0	0	0	0	0	0	0	0	0	0	0
0	0	0	0	0	0	0	0	0	0	0	0	0	0	0	0	0	0	0	0	0	0	0	0	0	0	0	0	0	0	0
0	0	0	0	0	0	0	0	0	0	0	0	0	0	0	0	0	0	0	0	0	0	0	0	0	0	0	0	0	0	0
0	0	0	0	0	0	0	0	0	0	0	0	0	0	0	0	0	0	0	0	0	0	0	0	0	0	0	0	0	0	0
0	0	0	0	0	0	0	0	0	0	0	0	0	0	0	0	0	0	0	0	0	0	0	0	0	0	0	0	0	0	0
0	0	0	0	0	0	0	0	0	0	0	0	0	0	0	0	0	0	0	0	0	0	0	0	0	0	0	0	0	0	0
0	0	0	0	0	0	0	0	0	0	0	0	0	0	0	0	0	0	0	0	0	0	0	0	0	0	0	0	0	0	0
0	0	0	0	0	0	0	0	0	0	0	0	0	0	0	0	0	0	0	0	0	0	0	0	0	0	0	0	0	0	0
0	0	0	0	0	0	0	0	0	0	0	0	0	0	0	0	0	0	0	0	0	0	0	0	0	0	0	0	0	0	0
0	0	0	0	0	0	0	0	0	0	0	0	0	0	0	0	0	0	0	0	0	0	0	0	0	0	0	0	0	0	0
0	0	0	0	0	0	0	0	0	0	0	0	0	0	0	0	0	0	0	0	0	0	0	0	0	0	0	0	0	0	0
0	0	0	0	0	0	0	0	0	0	0	0	0	0	0	0	0	0	0	0	0	0	0	0	0	0	0	0	0	0	0
0	0	0	0	0	0	0	0	0	0	0	0	0	0	0	0	0	0	0	0	0	0	0	0	0	0	0	0	0	0	0
0	0	0	0	0	0	0	0	0	0	0	0	0	0	0	0	0	0	0	0	0	0	0	0	0	0	0	0	0	0	0
0	0	0	0	0	0	0	0	0	0	0	0	0	0	0	0	0	0	0	0	0	0	0	0	0	0	0	0	0	0	0
0	0	0	0	0	0	0	0	0	0	0	0	0	0	0	0	0	0	0	0	0	0	0	0	0	0	0	0	0	0	0
0	0	0	0	0	0	0	0	0	0	0	0	0	0	0	0	0	0	0	0	0	0	0	0	0	0	0	0	0	0	0
0	0	0	0	0	0	0	0	0	0	0	0	0	0	0	0	0	0	0	0	0	0	0	0	0	0	0	0	0	0	0
0	0	0	0	0	0	0	0	0	0	0	0	0	0	0	0	0	0	0	0	0	0	0	0	0	0	0	0	0	0	0
0	0	0	0	0	0	0	0	0	0	0	0	0	0	0	0	0	0	0	0	0	0	0	0	0	0	0	0	0	0	0
0	0	0	0	0	0	0	0	0	0	0	0	0	0	0	0	0	0	0	0	0	0	0	0	0	0	0	0	0	0	0
0	0	0	0	0	0	0	0	0	0	0	0	0	0	0	0	0	0	0	0	0	0	0	0	0	0	0	0	0	0	0
0	0	0	0	0	0	0	0	0	0	0	0	0	0	0	0	0	0	0	0	0	0	0	0	0	0	0	0	0	0	0
0	0	0	0	0	0	0	0	0	0	0	0	0	0	0	0	0	0	0	0	0	0	0	0	0	0	0	0	0	0	0
0	0	0	0	0	0	0	0	0	0	0	0	0	0	0	0	0	0	0	0	0	0	0	0	0	0	0	0	0	0	0
0	0	0	0	0	0	0	0	0	0	0	0	0	0	0	0	0	0	0	0	0	0	0	0	0	0	0	0	0	0	0
0	0	0	0	0	0	0	0	0	0	0	0	0	0	0	0	0	0	0	0	0	0	0	0	0	0	0	0	0	0	0
0	0	0	0	0	0	0	0	0	0	0	0	0	0	0	0	0	0	0	0	0	0	0	0	0	0	0	0	0	0	0
0	0	0	0	0	0	0	0	0	0	0	0	0	0	0	0	0	0	0	0	0	0	0	0	0	0	0	0	0	0	0
0	0	0	0	0	0	0	0	0	0	0	0	0	0	0	0	0	0	0	0	0	0	0	0	0	0	0	0	0	0	0
0	0	0	0	0	0	0	0	0	0	0	0	0	0	0	0	0	0	0	0	0	0	0	0	0	0	0	0	0	0	0
0	0	0	0	0	0	0	0	0	0	0	0	0	0	0	0	0	0	0	0	0	0	0	0	0	0	0	0	0	0	0
0	0	0	0	0	0	0	0	0	0	0	0	0	0	0	0	0	0	0	0	0	0	0	0	0	0	0	0	0	0	0
0	0	0	0	0	0	0	0	0	0	0	0	0	0	0	0	0	0	0	0	0	0	0	0	0	0	0	0	0	0	0
0	0	0	0	0	0	0	0	0	0	0	0	0	0	0	0	0	0	0	0	0	0	0	0	0	0	0	0	0	0	0
0	0	0	0	0	0	0	0	0	0	0	0	0	0	0	0	0	0	0	0	0	0	0	0	0	0	0	0	0	0	0
0	0	0	0	0	0	0	0	0	0	0	0	0	0	0	0	0	0	0	0	0	0	0	0	0	0	0	0	0	0	0
0	0	0	0	0	0	0	0	0	0	0	0	0	0	0	0	0	0	0	0	0	0	0	0	0	0	0	0	0	0	0
0	0	0	0	0	0	0	0	0	0	0	0	0	0	0	0	0	0	0	0	0	0	0	0	0	0	0	0	0	0	0
0	0	0	0	0	0	0	0	0	0	0	0	0	0	0	0	0	0	0	0	0	0	0	0	0	0	0	0	0	0	0
0	0	0	0	0	0	0	0	0	0	0	0	0	0	0	0	0	0	0	0	0	0	0	0	0	0	0	0	0	0	0
0	0	0	0	0	0	0	0	0	0	0	0	0	0	0	0	0	0	0	0	0	0	0	0	0	0	0	0	0	0	0
0	0	0	0	0	0	0	0	0	0	0	0	0	0	0	0	0	0	0	0	0	0	0	0	0	0	0	0	0	0	0
0	0	0	0	0	0	0	0	0	0	0	0	0	0	0	0	0	0	0	0	0	0	0	0	0	0	0	0	0	0	0
0	0	0	0	0	0	0	0	0	0	0	0	0	0	0	0	0	0	0	0	0	0	0	0	0	0	0	0	0	0	0
0	0	0	0	0	0	0	0	0	0	0	0	0	0	0	0	0	0	0	0	0	0	0	0	0	0	0	0	0	0	0
0	0	0	0	0	0	0	0	0	0	0	0	0	0	0	0	0	0	0	0	0	0	0	0	0	0	0	0	0	0	0
0	0	0	0	0	0	0	0	0	0	0	0	0	0	0	0	0	0	0	0	0	0	0	0	0	0	0	0	0	0	0
0	0	0	0	0	0	0	0	0	0	0	0	0	0	0	0	0	0	0	0	0	0	0	0	0	0	0	0	0	0	0
0	0	0	0	0	0	0	0	0	0	0	0	0	0	0	0	0	0	0	0	0	0	0	0	0	0	0	0	0	0	0
0	0	0	0	0	0	0	0	0	0	0	0	0	0	0	0	0	0	0	0	0	0	0	0	0	0	0	0	0	0	0
0	0	0	0	0	0	0	0	0	0	0	0	0	0	0	0	0	0	0	0	0	0	0	0	0	0	0	0	0	0	0
0	0	0	0	0	0	0	0	0	0	0	0	0	0	0	0	0	0	0	0	0	0	0	0	0	0	0	0	0	0	0
0	0	0	0	0	0	0	0	0	0	0	0	0	0	0	0	0	0	0	0	0	0	0	0	0	0	0	0	0	0	0
0	0	0	0	0	0	0	0	0	0	0	0	0	0	0	0	0	0	0	0	0	0	0	0	0	0	0	0	0	0	0
0	0	0	0	0	0	0	0	0	0	0	0	0	0	0	0	0	0	0	0	0	0	0	0	0	0	0	0	0	0	0
0	0	0	0	0	0	0	0	0	0	0	0	0	0	0	0	0	0	0	0	0	0	0	0	0	0	0	0	0	0	0
0	0	0	0	0	0	0	0	0	0	0	0	0	0	0	0	0	0	0	0	0	0	0	0	0	0	0	0	0	0	0
0	0	0	0	0	0	0	0	0	0	0	0	0	0	0	0	0	0	0	0	0	0	0	0	0	0	0	0	0	0	0
0	0	0	0	0	0	0	0	0	0	0	0	0	0	0	0	0	0	0	0	0	0	0	0	0	0	0	0	0	0	0
0	0	0	0	0	0	0	0	0	0	0	0	0	0	0	0	0	0	0	0	0	0	0	0	0	0	0	0	0	0	0
0	0	0	0	0	0	0	0	0	0	0	0	0	0	0	0	0	0	0	0	0	0	0	0	0	0	0	0	0	0	0
0	0	0	0	0	0	0	0	0	0	0	0	0	0	0	0	0	0	0	0	0	0	0	0	0	0	0	0	0	0	0
0	0	0	0	0	0	0	0	0	0	0	0	0	0	0	0	0	0	0	0	0	0	0	0	0	0	0	0	0	0	0
0	0	0	0	0	0	0	0	0	0	0	0	0	0	0	0	0	0	0	0	0	0	0	0	0	0	0	0	0	0	0
0	0	0	0	0	0	0	0	0	0	0	0	0	0	0	0	0	0	0	0	0	0	0	0	0	0	0	0	0	0	0
0	0	0	0	0	0	0	0	0	0	0	0	0	0	0	0	0	0	0	0	0	0	0	0	0	0	0	0	0	0	0
0	0	0	0	0	0	0	0	0	0	0	0	0	0	0	0	0	0	0	0	0	0	0	0	0	0	0	0	0	0	0
0	0	0	0	0	0	0	0	0	0	0	0	0	0	0	0	0	0	0	0	0	0	0	0	0	0	0	0	0	0	0
0	0	0	0	0	0	0	0	0	0	0	0	0	0	0	0	0	0	0	0	0	0	0	0	0	0	0	0	0	0	0
0	0	0	0	0	0	0	0	0	0	0	0	0	0	0	0	0	0	0	0	0	0	0	0	0	0	0	0	0	0	0
0	0	0	0	0	0	0	0	0	0	0	0	0	0	0	0	0	0	0	0	0	0	0	0	0	0	0	0	0	0	0
0	0	0	0	0	0	0	0	0	0	0	0	0	0	0	0	0	0	0	0	0	0	0	0	0	0	0	0	0	0	0
0	0	0	0	0	0	0	0	0	0	0	0	0	0	0	0	0	0	0	0	0	0	0	0	0	0	0	0	0	0	0
0	0	0	0	0	0	0	0	0	0	0	0	0	0	0	0	0	0	0	0	0	0	0	0	0	0	0	0	0	0	0
0	0	0	0	0	0	0	0	0	0	0	0	0	0	0	0	0	0	0	0	0	0	0	0	0	0	0	0	0	0	0
0	0	0	0	0	0	0	0	0	0	0	0	0	0	0	0	0	0	0	0	0	0	0	0	0	0	0	0	0	0	0
0	0	0	0	0	0	0	0	0	0	0	0	0	0	0	0	0	0	0	0	0	0	0	0	0	0	0	0	0	0	0
0	0	0	0	0	0	0	0	0	0	0	0	0	0	0	0	0	0	0	0	0	0	0	0	0	0	0	0	0	0	0
0	0	0	0	0	0	0	0	0	0	0	0	0	0	0	0	0	0	0	0	0	0	0	0	0	0	0	0	0	0	0
0	0	0	0	0	0	0	0	0	0	0	0	0	0	0	0	0	0	0	0	0	0	0	0	0	0	0	0	0	0	0
0	0	0	0	0	0	0	0	0	0	0	0	0	0	0	0	0	0	0	0	0	0	0	0	0	0	0	0	0	0	0
0	0	0	0	0	0	0	0	0	0	0	0	0	0	0	0	0	0	0	0	0	0	0	0	0	0	0	0	0	0	0
0	0	0	0	0	0	0	0	0	0	0	0	0	0	0	0	0	0	0	0	0	0	0	0	0	0	0	0	0	0	0
0	0	0	0	0	0	0	0	0	0	0	0	0	0	0	0	0	0	0	0	0	0	0	0	0	0	0	0	0	0	0
0	0	0	0	0	0	0	0	0	0	0	0	0	0	0	0	0	0	0	0	0	0	0	0	0	0	0	0	0	0	0
0	0	0	0	0	0	0	0	0	0	0	0	0	0	0	0	0	0	0	0	0	0	0	0	0	0	0	0	0	0	0
0	0	0	0	0	0	0	0	0	0	0	0	0	0	0	0	0	0	0	0	0	0	0	0	0	0	0	0	0	0	0
0	0	0	0	0	0	0	0	0	0	0	0	0	0	0	0	0	0	0	0	0	0	0	0	0	0	0	0	0	0	0
0	0	0	0	0	0	0	0	0	0	0	0	0	0	0	0	0	0	0	0	0	0	0	0	0	0	0	0	0	0	0
0	0	0	0	0	0	0	0	0	0	0	0	0	0	0	0	0	0	0	0	0	0	0	0	0	0	0	0	0	0	0
0	0	0	0	0	0	0	0	0	0	0	0	0	0	0	0	0	0	0	0	0	0	0	0	0	0	0	0	0	0	0
0	0	0	0	0	0	0	0	0	0	0	0	0	0	0	0	0	0	0	0	0	0	0	0	0	0	0	0	0	0	0
0	0	0	0	0	0	0	0	0	0	0	0	0	0	0	0	0	0	0	0	0	0	0	0	0	0	0	0	0	0	0
0	0	0	0	0	0	0	0	0	0	0	0	0	0	0	0	0	0	0	0	0	0	0	0	0	0	0	0	0	0	0
0	0	0	0	0	0	0	0	0	0	0	0	0	0	0	0	0	0	0	0	0	0	0	0	0	0	0	0	0	0	0
0	0	0	0	0	0	0	0	0	0	0	0	0	0	0	0	0	0	0	0	0	0	0	0	0	0	0	0	0	0	0
0	0	0	0	0	0	0	0	0	0	0	0	0	0	0	0	0	0	0	0	0	0	0	0	0	0	0	0	0	0	0
0	0	0	0	0	0	0	0	0	0	0	0	0	0	0	0	0	0	0	0	0	0	0	0	0	0	0	0	0	0	0
0	0	0	0	0	0	0	0	0	0	0	0	0	0	0	0	0	0	0	0	0	0	0	0	0	0	0	0	0	0	0
0	0	0	0	0	0	0	0	0	0	0	0	0	0	0	0	0	0	0	0	0	0	0	0	0	0	0	0	0	0	0
0	0	0	0	0	0	0	0	0	0	0	0	0	0	0	0	0	0	0	0	0	0	0	0	0	0	0	0	0	0	0
0	0	0	0	0	0	0	0	0	0	0	0	0	0	0	0	0	0	0	0	0	0	0	0	0	0	0	0	0	0	0
0	0	0	0	0	0	0	0	0	0	0	0	0	0	0	0	0	0	0	0	0	0	0	0	0	0	0	0	0	0	0
0	0	0	0	0	0	0	0	0	0	0	0	0	0	0	0	0	0	0	0	0	0	0	0	0	0	0	0	0	0	0
0	0	0	0	0	0	0	0	0	0	0	0	0	0	0	0	0	0	0	0	0	0	0	0	0	0	0	0	0	0	0
0	0	0	0	0	0	0	0	0	0	0	0	0	0	0	0	0	0	0	0	0	0	0	0	0	0	0	0	0	0	0
0	0	0	0	0	0	0	0	0	0	0	0	0	0	0	0	0	0	0	0	0	0	0	0	0	0	0	0	0	0	0
0	0	0	0	0	0	0	0	0	0	0	0	0	0	0	0	0	0	0	0	0	0	0	0	0	0	0	0	0	0	0
0	0	0	0	0	0	0	0	0	0	0	0	0	0	0	0	0	0	0	0	0	0	0	0	0	0	0	0	0	0	0
0	0	0	0	0	0	0	0	0	0	0	0	0	0	0	0	0	0	0	0	0	0	0	0	0	0	0	0	0	0	0
0	0	0	0	0	0	0	0	0	0	0	0	0	0	0	0	0	0	0	0	0	0	0	0	0	0	0	0	0	0	0
0	0	0	0	0	0	0	0	0	0	0	0	0	0	0	0	0	0	0	0	0	0	0	0	0	0	0	0	0	0	0
0	0	0	0	0	0	0	0	0	0	0	0	0	0	0	0	0	0	0	0	0	0	0	0	0	0	0	0	0	0	0
0	0	0	0	0	0	0	0	0	0	0	0	0	0	0	0	0	0	0	0	0	0	0	0	0	0	0	0	0	0	0
0	0	0	0	0	0	0	0	0	0	0	0	0	0	0	0	0	0	0	0	0	0	0	0	0	0	0	0	0	0	0
0	0	0	0	0	0	0	0	0	0	0	0	0	0	0	0	0	0	0	0	0	0	0	0	0	0	0	0	0	0	0
0	0	0	0	0	0	0	0	0	0	0	0	0	0	0	0	0	0	0	0	0	0	0	0	0	0	0	0	0	0	0
0	0	0	0	0	0	0	0	0	0	0	0	0	0	0	0	0	0	0	0	0	0	0	0	0	0	0	0	0	0	0
0	0	0	0	0	0	0	0	0	0	0	0	0	0	0	0	0	0	0	0	0	0	0	0	0	0	0	0	0	0	0
0	0	0	0	0	0	0	0	0	0	0	0	0	0	0	0	0	0	0	0	0	0	0	0	0	0	0	0	0	0	0
0	0	0	0	0	0	0	0	0	0	0	0	0	0	0	0	0	0	0	0	0	0	0	0	0	0	0	0	0	0	0
0	0	0	0	0	0	0	0	0	0	0	0	0	0	0	0	0	0	0	0	0	0	0	0	0	0	0	0	0	0	0
0	0	0	0	0	0	0	0	0	0	0	0	0	0	0	0	0	0	0	0	0	0	0	0	0	0	0	0	0	0	0
0	0	0	0	0	0	0	0	0	0	0	0	0	0	0	0	0	0	0	0	0	0	0	0	0	0	0	0	0	0	0
0	0	0	0	0	0	0	0	0	0	0	0	0	0	0	0	0	0	0	0	0	0	0	0	0	0	0	0	0	0	0
0	0	0	0	0	0	0	0	0	0	0	0	0	0	0	0	0	0	0	0	0	0	0	0	0	0	0	0	0	0	0
0	0	0	0	0	0	0	0	0	0	0	0	0	0	0	0	0	0	0	0	0	0	0	0	0	0	0	0	0	0	0
0	0	0	0	0	0	0	0	0	0	0	0	0	0	0	0	0	0	0	0	0	0	0	0	0	0	0	0	0	0	0
0	0	0	0	0	0	0	0	0	0	0	0	0	0	0	0	0	0	0	0	0	0	0	0	0	0	0	0	0	0	0
0	0	0	0	0	0	0	0	0	0	0	0	0	0	0	0	0	0	0	0	0	0	0	0	0	0	0	0	0	0	0
0	0	0	0	0	0	0	0	0	0	0	0	0	0	0	0	0	0	0	0	0	0	0	0	0	0	0	0	0	0	0
0	0	0	0	0	0	0	0	0	0	0	0	0	0	0	0	0	0	0	0	0	0	0	0	0	0	0	0	0	0	0
0	0	0	0	0	0	0	0	0	0	0	0	0	0	0	0	0	0	0	0	0	0	0	0	0	0	0	0	0	0	0
0	0	0	0	0	0	0	0	0	0	0	0	0	0	0	0	0	0	0	0	0	0	0	0	0	0	0	0	0	0	0
0	0	0	0	0	0	0	0	0	0	0	0	0	0	0	0	0	0	0	0	0	0	0	0	0	0	0	0	0	0	0
0	0	0	0	0	0	0	0	0	0	0	0	0	0	0	0	0	0	0	0	0	0	0	0	0	0	0	0	0	0	0
0	0	0	0	0	0	0	0	0	0	0	0	0	0	0	0	0	0	0	0	0	0	0	0	0	0	0	0	0	0	0
0	0	0	0	0	0	0	0	0	0	0	0	0	0	0	0	0	0	0	0	0	0	0	0	0	0	0	0	0	0	0
0	0	0	0	0	0	0	0	0	0	0	0	0	0	0	0	0	0	0	0	0	0	0	0	0	0	0	0	0	0	0
0	0	0	0	0	0	0	0	0	0	0	0	0	0	0	0	0	0	0	0	0	0	0	0	0	0	0	0	0	0	0
0	0	0	0	0	0	0	0	0	0	0	0	0	0	0	0	0	0	0	0	0	0	0	0	0	0	0	0	0	0	0
0	0	0	0	0	0	0	0	0	0	0	0	0	0	0	0	0	0	0	0	0	0	0	0	0	0	0	0	0	0	0
0	0	0	0	0	0	0	0	0	0	0	0	0	0	0	0	0	0	0	0	0	0	0	0	0	0	0	0	0	0	0
0	0	0	0	0	0	0	0	0	0	0	0	0	0	0	0	0	0	0	0	0	0	0	0	0	0	0	0	0	0	0
0	0	0	0	0	0	0	0	0	0	0	0	0	0	0	0	0	0	0	0	0	0	0	0	0	0	0	0	0	0	0
0	0	0	0	0	0	0	0	0	0	0	0	0	0	0	0	0	0	0	0	0	0	0	0	0	0	0	0	0	0	0
0	0	0	0	0	0	0	0	0	0	0	0	0	0	0	0	0	0	0	0	0	0	0	0	0	0	0	0	0	0	0
0	0	0	0	0	0	0	0	0	0	0	0	0	0	0	0	0	0	0	0	0	0	0	0	0	0	0	0	0	0	0
0	0	0	0	0	0	0	0	0	0	0	0	0	0	0	0	0	0	0	0	0	0	0	0	0	0	0	0	0	0	0
0	0	0	0	0	0	0	0	0	0	0	0	0	0	0	0	0	0	0	0	0	0	0	0	0	0	0	0	0	0	0
0	0	0	0	0	0	0	0	0	0	0	0	0	0	0	0	0	0	0	0	0	0	0	0	0	0	0	0	0	0	0
0	0	0	0	0	0	0	0	0	0	0	0	0	0	0	0	0	0	0	0	0	0	0	0	0	0	0	0	0	0	0
0	0	0	0	0	0	0	0	0	0	0	0	0	0	0	0	0	0	0	0	0	0	0	0	0	0	0	0	0	0	0
0	0	0	0	0	0	0	0	0	0	0	0	0	0	0	0	0	0	0	0	0	0	0	0	0	0	0	0	0	0	0
0	0	0	0	0	0	0	0	0	0	0	0	0	0	0	0	0	0	0	0	0	0	0	0	0	0	0	0	0	0	0
0	0	0	0	0	0	0	0	0	0	0	0	0	0	0	0	0	0	0	0	0	0	0	0	0	0	0	0	0	0	0
0	0	0	0	0	0	0	0	0	0	0	0	0	0	0	0	0	0	0	0	0	0	0	0	0	0	0	0	0	0	0
0	0	0	0	0	0	0	0	0	0	0	0	0	0	0	0	0	0	0	0	0	0	0	0	0	0	0	0	0	0	0
0	0	0	0	0	0	0	0	0	0	0	0	0	0	0	0	0	0	0	0	0	0	0	0	0	0	0	0	0	0	0
0	0	0	0	0	0	0	0	0	0	0	0	0	0	0	0	0	0	0	0	0	0	0	0	0	0	0	0	0	0	0
0	0	0	0	0	0	0	0	0	0	0	0	0	0	0	0	0	0	0	0	0	0	0	0	0	0	0	0	0	0	0
0	0	0	0	0	0	0	0	0	0	0	0	0	0	0	0	0	0	0	0	0	0	0	0	0	0	0	0	0	0	0
0	0	0	0	0	0	0	0	0	0	0	0	0	0	0	0	0	0	0	0	0	0	0	0	0	0	0	0	0	0	0
0	0	0	0	0	0	0	0	0	0	0	0	0	0	0	0	0	0	0	0	0	0	0	0	0	0	0	0	0	0	0
0	0	0	0	0	0	0	0	0	0	0	0	0	0	0	0	0	0	0	0	0	0	0	0	0	0	0	0	0	0	0
0	0	0	0	0	0	0	0	0	0	0	0	0	0	0	0	0	0	0	0	0	0	0	0	0	0	0	0	0	0	0
0	0	0	0	0	0	0	0	0	0	0	0	0	0	0	0	0	0	0	0	0	0	0	0	0	0	0	0	0	0	0
0	0	0	0	0	0	0	0	0	0	0	0	0	0	0	0	0	0	0	0	0	0	0	0	0	0	0	0	0	0	0
0	0	0	0	0	0	0	0	0	0	0	0	0	0	0	0	0	0	0	0	0	0	0	0	0	0	0	0	0	0	0
0	0	0	0	0	0	0	0	0	0	0	0	0	0	0	0	0	0	0	0	0	0	0	0	0	0	0	0	0	0	0
0	0	0	0	0	0	0	0	0	0	0	0	0	0	0	0	0	0	0	0	0	0	0	0	0	0	0	0	0	0	0
0	0	0	0	0	0	0	0	0	0	0	0	0	0	0	0	0	0	0	0	0	0	0	0	0	0	0	0	0	0	0
0	0	0	0	0	0	0	0	0	0	0	0	0	0	0	0	0	0	0	0	0	0	0	0	0	0	0	0	0	0	0
0	0	0	0	0	0	0	0	0	0	0	0	0	0	0	0	0	0	0	0	0	0	0	0	0	0	0	0	0	0	0
0	0	0	0	0	0	0	0	0	0	0	0	0	0	0	0	0	0	0	0	0	0	0	0	0	0	0	0	0	0	0
0	0	0	0	0	0	0	0	0	0	0	0	0	0	0	0	0	0	0	0	0	0	0	0	0	0	0	0	0	0	0
0	0	0	0	0	0	0	0	0	0	0	0	0	0	0	0	0	0	0	0	0	0	0	0	0	0	0	0	0	0	0
0	0	0	0	0	0	0	0	0	0	0	0	0	0	0	0	0	0	0	0	0	0	0	0	0	0	0	0	0	0	0
0	0	0	0	0	0	0	0	0	0	0	0	0	0	0	0	0	0	0	0	0	0	0	0	0	0	0	0	0	0	0
0	0	0	0	0	0	0	0	0	0	0	0	0	0	0	0	0	0	0	0	0	0	0	0	0	0	0	0	0	0	0
0	0	0	0	0	0	0	0	0	0	0	0	0	0	0	0	0	0	0	0	0	0	0	0	0	0	0	0	0	0	0
0	0	0	0	0	0	0	0	0	0	0	0	0	0	0	0	0	0	0	0	0	0	0	0	0	0	0	0	0	0	0
0	0	0	0	0	0	0	0	0	0	0	0	0	0	0	0	0	0	0	0	0	0	0	0	0	0	0	0	0	0	0
0	0	0	0	0	0	0	0	0	0	0	0	0	0	0	0	0	0	0	0	0	0	0	0	0	0	0	0	0	0	0
0	0	0	0	0	0	0	0	0	0	0	0	0	0	0	0	0	0	0	0	0	0	0	0	0	0	0	0	0	0	0
0	0	0	0	0	0	0	0	0	0	0	0	0	0	0	0	0	0	0	0	0	0	0	0	0	0	0	0	0	0	0
0	0	0	0	0	0	0	0	0	0	0	0	0	0	0	0	0	0	0	0	0	0	0	0	0	0	0	0	0	0	0
0	0	0	0	0	0	0	0	0	0	0	0	0	0	0	0	0	0	0	0	0	0	0	0	0	0	0	0	0	0	0
0	0	0	0	0	0	0	0	0	0	0	0	0	0	0	0	0	0	0	0	0	0	0	0	0	0	0	0	0	0	0
0	0	0	0	0	0	0	0	0	0	0	0	0	0	0	0	0	0	0	0	0	0	0	0	0	0	0	0	0	0	0
0	0	0	0	0	0	0	0	0	0	0	0	0	0	0	0	0	0	0	0	0	0	0	0	0	0	0	0	0	0	0
0	0	0	0	0	0	0	0	0	0	0	0	0	0	0	0	0	0	0	0	0	0	0	0	0	0	0	0	0	0	0
0	0	0	0	0	0	0	0	0	0	0	0	0	0	0	0	0	0	0	0	0	0	0	0	0	0	0	0	0	0	0
0	0	0	0	0	0	0	0	0	0	0	0	0	0	0	0	0	0	0	0	0	0	0	0	0	0	0	0	0	0	0
0	0	0	0	0	0	0	0	0	0	0	0	0	0	0	0	0	0	0	0	0	0	0	0	0	0	0	0	0	0	0
0	0	0	0	0	0	0	0	0	0	0	0	0	0	0	0	0	0	0	0	0	0	0	0	0	0	0	0	0	0	0
0	0	0	0	0	0	0	0	0	0	0	0	0	0	0	0	0	0	0	0	0	0	0	0	0	0	0	0	0	0	0
0	0	0	0	0	0	0	0	0	0	0	0	0	0	0	0	0	0	0	0	0	0	0	0	0	0	0	0	0	0	0
0	0	0	0	0	0	0	0	0	0	0	0	0	0	0	0	0	0	0	0	0	0	0	0	0	0	0	0	0	0	0
0	0	0	0	0	0	0	0	0	0	0	0	0	0	0	0	0	0	0	0	0	0	0	0	0	0	0	0	0	0	0
0	0	0	0	0	0	0	0	0	0	0	0	0	0	0	0	0	0	0	0	0	0	0	0	0	0	0	0	0	0	0
0	0	0	0	0	0	0	0	0	0	0	0	0	0	0	0	0	0	0	0	0	0	0	0	0	0	0	0	0	0	0
0	0	0	0	0	0	0	0	0	0	0	0	0	0	0	0	0	0	0	0	0	0	0	0	0	0	0	0	0	0	0
0	0	0	0	0	0	0	0	0	0	0	0	0	0	0	0	0	0	0	0	0	0	0	0	0	0	0	0	0	0	0
0	0	0	0	0	0	0	0	0	0	0	0	0	0	0	0	0	0	0	0	0	0	0	0	0	0	0	0	0	0	0
0	0	0	0	0	0	0	0	0	0	0	0	0	0	0	0	0	0	0	0	0	0	0	0	0	0	0	0	0	0	0
0	0	0	0	0	0	0	0	0	0	0	0	0	0	0	0	0	0	0	0	0	0	0	0	0	0	0	0	0	0	0
0	0	0	0	0	0	0	0	0	0	0	0	0	0	0	0	0	0	0	0	0	0	0	0	0	0	0	0	0	0	0
0	0	0	0	0	0	0	0	0	0	0	0	0	0	0	0	0	0	0	0	0	0	0	0	0	0	0	0	0	0	0
0	0	0	0	0	0	0	0	0	0	0	0	0	0	0	0	0	0	0	0	0	0	0	0	0	0	0	0	0	0	0
0	0	0	0	0	0	0	0	0	0	0	0	0	0	0	0	0	0	0	0	0	0	0	0	0	0	0	0	0	0	0
0	0	0	0	0	0	0	0	0	0	0	0	0	0	0	0	0	0	0	0	0	0	0	0	0	0	0	0	0	0	0
0	0	0	0	0	0	0	0	0	0	0	0	0	0	0	0	0	0	0	0	0	0	0	0	0	0	0	0	0	0	0
0	0	0	0	0	0	0	0	0	0	0	0	0	0	0	0	0	0	0	0	0	0	0	0	0	0	0	0	0	0	0
0	0	0	0	0	0	0	0	0	0	0	0	0	0	0	0	0	0	0	0	0	0	0	0	0	0	0	0	0	0	0
0	0	0	0	0	0	0	0	0	0	0	0	0	0	0	0	0	0	0	0	0	0	0	0	0	0	0	0	0	0	0
0	0	0	0	0	0	0	0	0	0	0	0	0	0	0	0	0	0	0	0	0	0	0	0	0	0	0	0	0	0	0
0	0	0	0	0	0	0	0	0	0	0	0	0	0	0	0	0	0	0	0	0	0	0	0	0	0	0	0	0	0	0
0	0	0	0	0	0	0	0	0	0	0	0	0	0	0	0	0	0	0	0	0	0	0	0	0	0	0	0	0	0	0
0	0	0	0	0	0	0	0	0	0	0	0	0	0	0	0	0	0	0	0	0	0	0	0	0	0	0	0	0	0	0
0	0	0	0	0	0	0	0	0	0	0	0	0	0	0	0	0	0	0	0	0	0	0	0	0	0	0	0	0	0	0
0	0	0	0	0	0	0	0	0	0	0	0	0	0	0	0	0	0	0	0	0	0	0	0	0	0	0	0	0	0	0
0	0	0	0	0	0	0	0	0	0	0	0	0	0	0	0	0	0	0	0	0	0	0	0	0	0	0	0	0	0	0
0	0	0	0	0	0	0	0	0	0	0	0	0	0	0	0	0	0	0	0	0	0	0	0	0	0	0	0	0	0	0
0	0	0	0	0	0	0	0	0	0	0	0	0	0	0	0	0	0	0	0	0	0	0	0	0	0	0	0	0	0	0
0	0	0	0	0	0	0	0	0	0	0	0	0	0	0	0	0	0	0	0	0	0	0	0	0	0	0	0	0	0	0
0	0	0	0	0	0	0	0	0	0	0	0	0	0	0	0	0	0	0	0	0	0	0	0	0	0	0	0	0	0	0
0	0	0	0	0	0	0	0	0	0	0	0	0	0	0	0	0	0	0	0	0	0	0	0	0	0	0	0	0	0	0
0	0	0	0	0	0	0	0	0	0	0	0	0	0	0	0	0	0	0	0	0	0	0	0	0	0	0	0	0	0	0
0	0	0	0	0	0	0	0	0	0	0	0	0	0	0	0	0	0	0	0	0	0	0	0	0	0	0	0	0	0	0
0	0	0	0	0	0	0	0	0	0	0	0	0	0	0	0	0	0	0	0	0	0	0	0	0	0	0	0	0	0	0
0	0	0	0	0	0	0	0	0	0	0	0	0	0	0	0	0	0	0	0	0	0	0	0	0	0	0	0	0	0	0
0	0	0	0	0	0	0	0	0	0	0	0	0	0	0	0	0	0	0	0	0	0	0	0	0	0	0	0	0	0	0
0	0	0	0	0	0	0	0	0	0	0	0	0	0	0	0	0	0	0	0	0	0	0	0	0	0	0	0	0	0	0
0	0	0	0	0	0	0	0	0	0	0	0	0	0	0	0	0	0	0	0	0	0	0	0	0	0	0	0	0	0	0
0	0	0	0	0	0	0	0	0	0	0	0	0	0	0	0	0	0	0	0	0	0	0	0	0	0	0	0	0	0	0
0	0	0	0	0	0	0	0	0	0	0	0	0	0	0	0	0	0	0	0	0	0	0	0	0	0	0	0	0	0	0
0	0	0	0	0	0	0	0	0	0	0	0	0	0	0	0	0	0	0	0	0	0	0	0	0	0	0	0	0	0	0
0	0	0	0	0	0	0	0	0	0	0	0	0	0	0	0	0	0	0	0	0	0	0	0	0	0	0	0	0	0	0
0	0	0	0	0	0	0	0	0	0	0	0	0	0	0	0	0	0	0	0	0	0	0	0	0	0	0	0	0	0	0
0	0	0	0	0	0	0	0	0	0	0	0	0	0	0	0	0	0	0	0	0	0	0	0	0	0	0	0	0	0	0
0	0	0	0	0	0	0	0	0	0	0	0	0	0	0	0	0	0	0	0	0	0	0	0	0	0	0	0	0	0	0
0	0	0	0	0	0	0	0	0	0	0	0	0	0	0	0	0	0	0	0	0	0	0	0	0	0	0	0	0	0	0
0	0	0	0	0	0	0	0	0	0	0	0	0	0	0	0	0	0	0	0	0	0	0	0	0	0	0	0	0	0	0
0	0	0	0	0	0	0	0	0	0	0	0	0	0	0	0	0	0	0	0	0	0	0	0	0	0	0	0	0	0	0
0	0	0	0	0	0	0	0	0	0	0	0	0	0	0	0	0	0	0	0	0	0	0	0	0	0	0	0	0	0	0
0	0	0	0	0	0	0	0	0	0	0	0	0	0	0	0	0	0	0	0	0	0	0	0	0	0	0	0	0	0	0
0	0	0	0	0	0	0	0	0	0	0	0	0	0	0	0	0	0	0	0	0	0	0	0	0	0	0	0	0	0	0
0	0	0	0	0	0	0	0	0	0	0	0	0	0	0	0	0	0	0	0	0	0	0	0	0	0	0	0	0	0	0
0	0	0	0	0	0	0	0	0	0	0	0	0	0	0	0	0	0	0	0	0	0	0	0	0	0	0	0	0	0	0
0	0	0	0	0	0	0	0	0	0	0	0	0	0	0	0	0	0	0	0	0	0	0	0	0	0	0	0	0	0	0
0	0	0	0	0	0	0	0	0	0	0	0	0	0	0	0	0	0	0	0	0	0	0	0	0	0	0	0	0	0	0
0	0	0	0	0	0	0	0	0	0	0	0	0	0	0	0	0	0	0	0	0	0	0	0	0	0	0	0	0	0	0
0	0	0	0	0	0	0	0	0	0	0	0	0	0	0	0	0	0	0	0	0	0	0	0	0	0	0	0	0	0	0
0	0	0	0	0	0	0	0	0	0	0	0	0	0	0	0	0	0	0	0	0	0	0	0	0	0	0	0	0	0	0
0	0	0	0	0	0	0	0	0	0	0	0	0	0	0	0	0	0	0	0	0	0	0	0	0	0	0	0	0	0	0
0	0	0	0	0	0	0	0	0	0	0	0	0	0	0	0	0	0	0	0	0	0	0	0	0	0	0	0	0	0	0
0	0	0	0	0	0	0	0	0	0	0	0	0	0	0	0	0	0	0	0	0	0	0	0	0	0	0	0	0	0	0
0	0	0	0	0	0	0	0	0	0	0	0	0	0	0	0	0	0	0	0	0	0	0	0	0	0	0	0	0	0	0
0	0	0	0	0	0	0	0	0	0	0	0	0	0	0	0	0	0	0	0	0	0	0	0	0	0	0	0	0	0	0
0	0	0	0	0	0	0	0	0	0	0	0	0	0	0	0	0	0	0	0	0	0	0	0	0	0	0	0	0	0	0
0	0	0	0	0	0	0	0	0	0	0	0	0	0	0	0	0	0	0	0	0	0	0	0	0	0	0	0	0	0	0
0	0	0	0	0	0	0	0	0	0	0	0	0	0	0	0	0	0	0	0	0	0	0	0	0	0	0	0	0	0	0
0	0	0	0	0	0	0	0	0	0	0	0	0	0	0	0	0	0	0	0	0	0	0	0	0	0	0	0	0	0	0
0	0	0	0	0	0	0	0	0	0	0	0	0	0	0	0	0	0	0	0	0	0	0	0	0	0	0	0	0	0	0
0	0	0	0	0	0	0	0	0	0	0	0	0	0	0	0	0	0	0	0	0	0	0	0	0	0	0	0	0	0	0
0	0	0	0	0	0	0	0	0	0	0	0	0	0	0	0	0	0	0	0	0	0	0	0	0	0	0	0	0	0	0
0	0	0	0	0	0	0	0	0	0	0	0	0	0	0	0	0	0	0	0	0	0	0	0	0	0	0	0	0	0	0
0	0	0	0	0	0	0	0	0	0	0	0	0	0	0	0	0	0	0	0	0	0	0	0	0	0	0	0	0	0	0
0	0	0	0	0	0	0	0	0	0	0	0	0	0	0	0	0	0	0	0	0	0	0	0	0	0	0	0	0	0	0
0	0	0	0	0	0	0	0	0	0	0	0	0	0	0	0	0	0	0	0	0	0	0	0	0	0	0	0	0	0	0
0	0	0	0	0	0	0	0	0	0	0	0	0	0	0	0	0	0	0	0	0	0	0	0	0	0	0	0	0	0	0
0	0	0	0	0	0	0	0	0	0	0	0	0	0	0	0	0	0	0	0	0	0	0	0	0	0	0	0	0	0	0
0	0	0	0	0	0	0	0	0	0	0	0	0	0	0	0	0	0	0	0	0	0	0	0	0	0	0	0	0	0	0
0	0	0	0	0	0	0	0	0	0	0	0	0	0	0	0	0	0	0	0	0	0	0	0	0	0	0	0	0	0	0
0	0	0	0	0	0	0	0	0	0	0	0	0	0	0	0	0	0	0	0	0	0	0	0	0	0	0	0	0	0	0
0	0	0	0	0	0	0	0	0	0	0	0	0	0	0	0	0	0	0	0	0	0	0	0	0	0	0	0	0	0	0
0	0	0	0	0	0	0	0	0	0	0	0	0	0	0	0	0	0	0	0	0	0	0	0	0	0	0	0	0	0	0
0	0	0	0	0	0	0	0	0	0	0	0	0	0	0	0	0	0	0	0	0	0	0	0	0	0	0	0	0	0	0
0	0	0	0	0	0	0	0	0	0	0	0	0	0	0	0	0	0	0	0	0	0	0	0	0	0	0	0	0	0	0
0	0	0	0	0	0	0	0	0	0	0	0	0	0	0	0	0	0	0	0	0	0	0	0	0	0	0	0	0	0	0
0	0	0	0	0	0	0	0	0	0	0	0	0	0	0	0	0	0	0	0	0	0	0	0	0	0	0	0	0	0	0
0	0	0	0	0	0	0	0	0	0	0	0	0	0	0	0	0	0	0	0	0	0	0	0	0	0	0	0	0	0	0
0	0	0	0	0	0	0	0	0	0	0	0	0	0	0	0	0	0	0	0	0	0	0	0	0	0	0	0	0	0	0
0	0	0	0	0	0	0	0	0	0	0	0	0	0	0	0	0	0	0	0	0	0	0	0	0	0	0	0	0	0	0
0	0	0	0	0	0	0	0	0	0	0	0	0	0	0	0	0	0	0	0	0	0	0	0	0	0	0	0	0	0	0
0	0	0	0	0	0	0	0	0	0	0	0	0	0	0	0	0	0	0	0	0	0	0	0	0	0	0	0	0	0	0
0	0	0	0	0	0	0	0	0	0	0	0	0	0	0	0	0	0	0	0	0	0	0	0	0	0	0	0	0	0	0
0	0	0	0	0	0	0	0	0	0	0	0	0	0	0	0	0	0	0	0	0	0	0	0	0	0	0	0	0	0	0
0	0	0	0	0	0	0	0	0	0	0	0	0	0	0	0	0	0	0	0	0	0	0	0	0	0	0	0	0	0	0
0	0	0	0	0	0	0	0	0	0	0	0	0	0	0	0	0	0	0	0	0	0	0	0	0	0	0	0	0	0	0
0	0	0	0	0	0	0	0	0	0	0	0	0	0	0	0	0	0	0	0	0	0	0	0	0	0	0	0	0	0	0
0	0	0	0	0	0	0	0	0	0	0	0	0	0	0	0	0	0	0	0	0	0	0	0	0	0	0	0	0	0	0
0	0	0	0	0	0	0	0	0	0	0	0	0	0	0	0	0	0	0	0	0	0	0	0	0	0	0	0	0	0	0
0	0	0	0	0	0	0	0	0	0	0	0	0	0	0	0	0	0	0	0	0	0	0	0	0	0	0	0	0	0	0
0	0	0	0	0	0	0	0	0	0	0	0	0	0	0	0	0	0	0	0	0	0	0	0	0	0	0	0	0	0	0
0	0	0	0	0	0	0	0	0	0	0	0	0	0	0	0	0	0	0	0	0	0	0	0	0	0	0	0	0	0	0
0	0	0	0	0	0	0	0	0	0	0	0	0	0	0	0	0	0	0	0	0	0	0	0	0	0	0	0	0	0	0
0	0	0	0	0	0	0	0	0	0	0	0	0	0	0	0	0	0	0	0	0	0	0	0	0	0	0	0	0	0	0
0	0	0	0	0	0	0	0	0	0	0	0	0	0	0	0	0	0	0	0	0	0	0	0	0	0	0	0	0	0	0
0	0	0	0	0	0	0	0	0	0	0	0	0	0	0	0	0	0	0	0	0	0	0	0	0	0	0	0	0	0	0
0	0	0	0	0	0	0	0	0	0	0	0	0	0	0	0	0	0	0	0	0	0	0	0	0	0	0	0	0	0	0
0	0	0	0	0	0	0	0	0	0	0	0	0	0	0	0	0	0	0	0	0	0	0	0	0	0	0	0	0	0	0
0	0	0	0	0	0	0	0	0	0	0	0	0	0	0	0	0	0	0	0	0	0	0	0	0	0	0	0	0	0	0
0	0	0	0	0	0	0	0	0	0	0	0	0	0	0	0	0	0	0	0	0	0	0	0	0	0	0	0	0	0	0
0	0	0	0	0	0	0	0	0	0	0	0	0	0	0	0	0	0	0	0	0	0	0	0	0	0	0	0	0	0	0
0	0	0	0	0	0	0	0	0	0	0	0	0	0	0	0	0	0	0	0	0	0	0	0	0	0	0	0	0	0	0
0	0	0	0	0	0	0	0	0	0	0	0	0	0	0	0	0	0	0	0	0	0	0	0	0	0	0	0	0	0	0
0	0	0	0	0	0	0	0	0	0	0	0	0	0	0	0	0	0	0	0	0	0	0	0	0	0	0	0	0	0	0
0	0	0	0	0	0	0	0	0	0	0	0	0	0	0	0	0	0	0	0	0	0	0	0	0	0	0	0	0	0	0
0	0	0	0	0	0	0	0	0	0	0	0	0	0	0	0	0	0	0	0	0	0	0	0	0	0	0	0	0	0	0
0	0	0	0	0	0	0	0	0	0	0	0	0	0	0	0	0	0	0	0	0	0	0	0	0	0	0	0	0	0	0
0	0	0	0	0	0	0	0	0	0	0	0	0	0	0	0	0	0	0	0	0	0	0	0	0	0	0	0	0	0	0
0	0	0	0	0	0	0	0	0	0	0	0	0	0	0	0	0	0	0	0	0	0	0	0	0	0	0	0	0	0	0
0	0	0	0	0	0	0	0	0	0	0	0	0	0	0	0	0	0	0	0	0	0	0	0	0	0	0	0	0	0	0
0	0	0	0	0	0	0	0	0	0	0	0	0	0	0	0	0	0	0	0	0	0	0	0	0	0	0	0	0	0	0
0	0	0	0	0	0	0	0	0	0	0	0	0	0	0	0	0	0	0	0	0	0	0	0	0	0	0	0	0	0	0
0	0	0	0	0	0	0	0	0	0	0	0	0	0	0	0	0	0	0	0	0	0	0	0	0	0	0	0	0	0	0
0	0	0	0	0	0	0	0	0	0	0	0	0	0	0	0	0	0	0	0	0	0	0	0	0	0	0	0	0	0	0
0	0	0	0	0	0	0	0	0	0	0	0	0	0	0	0	0	0	0	0	0	0	0	0	0	0	0	0	0	0	0
0	0	0	0	0	0	0	0	0	0	0	0	0	0	0	0	0	0	0	0	0	0	0	0	0	0	0	0	0	0	0
0	0	0	0	0	0	0	0	0	0	0	0	0	0	0	0	0	0	0	0	0	0	0	0	0	0	0	0	0	0	0
0	0	0	0	0	0	0	0	0	0	0	0	0	0	0	0	0	0	0	0	0	0	0	0	0	0	0	0	0	0	0
0	0	0	0	0	0	0	0	0	0	0	0	0	0	0	0	0	0	0	0	0	0	0	0	0	0	0	0	0	0	0
0	0	0	0	0	0	0	0	0	0	0	0	0	0	0	0	0	0	0	0	0	0	0	0	0	0	0	0	0	0	0
0	0	0	0	0	0	0	0	0	0	0	0	0	0	0	0	0	0	0	0	0	0	0	0	0	0	0	0	0	0	0
0	0	0	0	0	0	0	0	0	0	0	0	0	0	0	0	0	0	0	0	0	0	0	0	0	0	0	0	0	0	0
0	0	0	0	0	0	0	0	0	0	0	0	0	0	0	0	0	0	0	0	0	0	0	0	0	0	0	0	0	0	0
0	0	0	0	0	0	0	0	0	0	0	0	0	0	0	0	0	0	0	0	0	0	0	0	0	0	0	0	0	0	0
0	0	0	0	0	0	0	0	0	0	0	0	0	0	0	0	0	0	0	0	0	0	0	0	0	0	0	0	0	0	0
0	0	0	0	0	0	0	0	0	0	0	0	0	0	0	0	0	0	0	0	0	0	0	0	0	0	0	0	0	0	0
0	0	0	0	0	0	0	0	0	0	0	0	0	0	0	0	0	0	0	0	0	0	0	0	0	0	0	0	0	0	0
0	0	0	0	0	0	0	0	0	0	0	0	0	0	0	0	0	0	0	0	0	0	0	0	0	0	0	0	0	0	0
0	0	0	0	0	0	0	0	0	0	0	0	0	0	0	0	0	0	0	0	0	0	0	0	0	0	0	0	0	0	0
0	0	0	0	0	0	0	0	0	0	0	0	0	0	0	0	0	0	0	0	0	0	0	0	0	0	0	0	0	0	0
0	0	0	0	0	0	0	0	0	0	0	0	0	0	0	0	0	0	0	0	0	0	0	0	0	0	0	0	0	0	0
0	0	0	0	0	0	0	0	0	0	0	0	0	0	0	0	0	0	0	0	0	0	0	0	0	0	0	0	0	0	0
0	0	0	0	0	0	0	0	0	0	0	0	0	0	0	0	0	0	0	0	0	0	0	0	0	0	0	0	0	0	0
0	0	0	0	0	0	0	0	0	0	0	0	0	0	0	0	0	0	0	0	0	0	0	0	0	0	0	0	0	0	0
0	0	0	0	0	0	0	0	0	0	0	0	0	0	0	0	0	0	0	0	0	0	0	0	0	0	0	0	0	0	0
0	0	0	0	0	0	0	0	0	0	0	0	0	0	0	0	0	0	0	0	0	0	0	0	0	0	0	0	0	0	0
0	0	0	0	0	0	0	0	0	0	0	0	0	0	0	0	0	0	0	0	0	0	0	0	0	0	0	0	0	0	0
0	0	0	0	0	0	0	0	0	0	0	0	0	0	0	0	0	0	0	0	0	0	0	0	0	0	0	0	0	0	0
0	0	0	0	0	0	0	0	0	0	0	0	0	0	0	0	0	0	0	0	0	0	0	0	0	0	0	0	0	0	0
0	0	0	0	0	0	0	0	0	0	0	0	0	0	0	0	0	0	0	0	0	0	0	0	0	0	0	0	0	0	0
0	0	0	0	0	0	0	0	0	0	0	0	0	0	0	0	0	0	0	0	0	0	0	0	0	0	0	0	0	0	0
0	0	0	0	0	0	0	0	0	0	0	0	0	0	0	0	0	0	0	0	0	0	0	0	0	0	0	0	0	0	0
0	0	0	0	0	0	0	0	0	0	0	0	0	0	0	0	0	0	0	0	0	0	0	0	0	0	0	0	0	0	0
0	0	0	0	0	0	0	0	0	0	0	0	0	0	0	0	0	0	0	0	0	0	0	0	0	0	0	0	0	0	0
0	0	0	0	0	0	0	0	0	0	0	0	0	0	0	0	0	0	0	0	0	0	0	0	0	0	0	0	0	0	0
0	0	0	0	0	0	0	0	0	0	0	0	0	0	0	0	0	0	0	0	0	0	0	0	0	0	0	0	0	0	0
0	0	0	0	0	0	0	0	0	0	0	0	0	0	0	0	0	0	0	0	0	0	0	0	0	0	0	0	0	0	0
0	0	0	0	0	0	0	0	0	0	0	0	0	0	0	0	0	0	0	0	0	0	0	0	0	0	0	0	0	0	0
0	0	0	0	0	0	0	0	0	0	0	0	0	0	0	0	0	0	0	0	0	0	0	0	0	0	0	0	0	0	0
0	0	0	0	0	0	0	0	0	0	0	0	0	0	0	0	0	0	0	0	0	0	0	0	0	0	0	0	0	0	0
0	0	0	0	0	0	0	0	0	0	0	0	0	0	0	0	0	0	0	0	0	0	0	0	0	0	0	0	0	0	0
0	0	0	0	0	0	0	0	0	0	0	0	0	0	0	0	0	0	0	0	0	0	0	0	0	0	0	0	0	0	0
0	0	0	0	0	0	0	0	0	0	0	0	0	0	0	0	0	0	0	0	0	0	0	0	0	0	0	0	0	0	0
0	0	0	0	0	0	0	0	0	0	0	0	0	0	0	0	0	0	0	0	0	0	0	0	0	0	0	0	0	0	0
0	0	0	0	0	0	0	0	0	0	0	0	0	0	0	0	0	0	0	0	0	0	0	0	0	0	0	0	0	0	0
0	0	0	0	0	0	0	0	0	0	0	0	0	0	0	0	0	0	0	0	0	0	0	0	0	0	0	0	0	0	0
0	0	0	0	0	0	0	0	0	0	0	0	0	0	0	0	0	0	0	0	0	0	0	0	0	0	0	0	0	0	0
0	0	0	0	0	0	0	0	0	0	0	0	0	0	0	0	0	0	0	0	0	0	0	0	0	0	0	0	0	0	0
0	0	0	0	0	0	0	0	0	0	0	0	0	0	0	0	0	0	0	0	0	0	0	0	0	0	0	0	0	0	0
0	0	0	0	0	0	0	0	0	0	0	0	0	0	0	0	0	0	0	0	0	0	0	0	0	0	0	0	0	0	0
0	0	0	0	0	0	0	0	0	0	0	0	0	0	0	0	0	0	0	0	0	0	0	0	0	0	0	0	0	0	0
0	0	0	0	0	0	0	0	0	0	0	0	0	0	0	0	0	0	0	0	0	0	0	0	0	0	0	0	0	0	0
0	0	0	0	0	0	0	0	0	0	0	0	0	0	0	0	0	0	0	0	0	0	0	0	0	0	0	0	0	0	0
0	0	0	0	0	0	0	0	0	0	0	0	0	0	0	0	0	0	0	0	0	0	0	0	0	0	0	0	0	0	0
0	0	0	0	0	0	0	0	0	0	0	0	0	0	0	0	0	0	0	0	0	0	0	0	0	0	0	0	0	0	0
0	0	0	0	0	0	0	0	0	0	0	0	0	0	0	0	0	0	0	0	0	0	0	0	0	0	0	0	0	0	0
0	0	0	0	0	0	0	0	0	0	0	0	0	0	0	0	0	0	0	0	0	0	0	0	0	0	0	0	0	0	0
0	0	0	0	0	0	0	0	0	0	0	0	0	0	0	0	0	0	0	0	0	0	0	0	0	0	0	0	0	0	0
0	0	0	0	0	0	0	0	0	0	0	0	0	0	0	0	0	0	0	0	0	0	0	0	0	0	0	0	0	0	0
0	0	0	0	0	0	0	0	0	0	0	0	0	0	0	0	0	0	0	0	0	0	0	0	0	0	0	0	0	0	0
0	0	0	0	0	0	0	0	0	0	0	0	0	0	0	0	0	0	0	0	0	0	0	0	0	0	0	0	0	0	0
0	0	0	0	0	0	0	0	0	0	0	0	0	0	0	0	0	0	0	0	0	0	0	0	0	0	0	0	0	0	0
0	0	0	0	0	0	0	0	0	0	0	0	0	0	0	0	0	0	0	0	0	0	0	0	0	0	0	0	0	0	0
0	0	0	0	0	0	0	0	0	0	0	0	0	0	0	0	0	0	0	0	0	0	0	0	0	0	0	0	0	0	0
0	0	0	0	0	0	0	0	0	0	0	0	0	0	0	0	0	0	0	0	0	0	0	0	0	0	0	0	0	0	0
0	0	0	0	0	0	0	0	0	0	0	0	0	0	0	0	0	0	0	0	0	0	0	0	0	0	0	0	0	0	0
0	0	0	0	0	0	0	0	0	0	0	0	0	0	0	0	0	0	0	0	0	0	0	0	0	0	0	0	0	0	0
0	0	0	0	0	0	0	0	0	0	0	0	0	0	0	0	0	0	0	0	0	0	0	0	0	0	0	0	0	0	0
0	0	0	0	0	0	0	0	0	0	0	0	0	0	0	0	0	0	0	0	0	0	0	0	0	0	0	0	0	0	0
0	0	0	0	0	0	0	0	0	0	0	0	0	0	0	0	0	0	0	0	0	0	0	0	0	0	0	0	0	0	0
0	0	0	0	0	0	0	0	0	0	0	0	0	0	0	0	0	0	0	0	0	0	0	0	0	0	0	0	0	0	0
0	0	0	0	0	0	0	0	0	0	0	0	0	0	0	0	0	0	0	0	0	0	0	0	0	0	0	0	0	0	0
0	0	0	0	0	0	0	0	0	0	0	0	0	0	0	0	0	0	0	0	0	0	0	0	0	0	0	0	0	0	0
0	0	0	0	0	0	0	0	0	0	0	0	0	0	0	0	0	0	0	0	0	0	0	0	0	0	0	0	0	0	0
0	0	0	0	0	0	0	0	0	0	0	0	0	0	0	0	0	0	0	0	0	0	0	0	0	0	0	0	0	0	0
0	0	0	0	0	0	0	0	0	0	0	0	0	0	0	0	0	0	0	0	0	0	0	0	0	0	0	0	0	0	0
0	0	0	0	0	0	0	0	0	0	0	0	0	0	0	0	0	0	0	0	0	0	0	0	0	0	0	0	0	0	0
0	0	0	0	0	0	0	0	0	0	0	0	0	0	0	0	0	0	0	0	0	0	0	0	0	0	0	0	0	0	0
0	0	0	0	0	0	0	0	0	0	0	0	0	0	0	0	0	0	0	0	0	0	0	0	0	0	0	0	0	0	0
0	0	0	0	0	0	0	0	0	0	0	0	0	0	0	0	0	0	0	0	0	0	0	0	0	0	0	0	0	0	0
0	0	0	0	0	0	0	0	0	0	0	0	0	0	0	0	0	0	0	0	0	0	0	0	0	0	0	0	0	0	0
0	0	0	0	0	0	0	0	0	0	0	0	0	0	0	0	0	0	0	0	0	0	0	0	0	0	0	0	0	0	0
0	0	0	0	0	0	0	0	0	0	0	0	0	0	0	0	0	0	0	0	0	0	0	0	0	0	0	0	0	0	0
0	0	0	0	0	0	0	0	0	0	0	0	0	0	0	0	0	0	0	0	0	0	0	0	0	0	0	0	0	0	0
0	0	0	0	0	0	0	0	0	0	0	0	0	0	0	0	0	0	0	0	0	0	0	0	0	0	0	0	0	0	0
0	0	0	0	0	0	0	0	0	0	0	0	0	0	0	0	0	0	0	0	0	0	0	0	0	0	0	0	0	0	0
0	0	0	0	0	0	0	0	0	0	0	0	0	0	0	0	0	0	0	0	0	0	0	0	0	0	0	0	0	0	0
0	0	0	0	0	0	0	0	0	0	0	0	0	0	0	0	0	0	0	0	0	0	0	0	0	0	0	0	0	0	0
0	0	0	0	0	0	0	0	0	0	0	0	0	0	0	0	0	0	0	0	0	0	0	0	0	0	0	0	0	0	0
0	0	0	0	0	0	0	0	0	0	0	0	0	0	0	0	0	0	0	0	0	0	0	0	0	0	0	0	0	0	0
0	0	0	0	0	0	0	0	0	0	0	0	0	0	0	0	0	0	0	0	0	0	0	0	0	0	0	0	0	0	0
0	0	0	0	0	0	0	0	0	0	0	0	0	0	0	0	0	0	0	0	0	0	0	0	0	0	0	0	0	0	0
0	0	0	0	0	0	0	0	0	0	0	0	0	0	0	0	0	0	0	0	0	0	0	0	0	0	0	0	0	0	0
0	0	0	0	0	0	0	0	0	0	0	0	0	0	0	0	0	0	0	0	0	0	0	0	0	0	0	0	0	0	0
0	0	0	0	0	0	0	0	0	0	0	0	0	0	0	0	0	0	0	0	0	0	0	0	0	0	0	0	0	0	0
0	0	0	0	0	0	0	0	0	0	0	0	0	0	0	0	0	0	0	0	0	0	0	0	0	0	0	0	0	0	0
0	0	0	0	0	0	0	0	0	0	0	0	0	0	0	0	0	0	0	0	0	0	0	0	0	0	0	0	0	0	0
0	0	0	0	0	0	0	0	0	0	0	0	0	0	0	0	0	0	0	0	0	0	0	0	0	0	0	0	0	0	0
0	0	0	0	0	0	0	0	0	0	0	0	0	0	0	0	0	0	0	0	0	0	0	0	0	0	0	0	0	0	0
0	0	0	0	0	0	0	0	0	0	0	0	0	0	0	0	0	0	0	0	0	0	0	0	0	0	0	0	0	0	0
0	0	0	0	0	0	0	0	0	0	0	0	0	0	0	0	0	0	0	0	0	0	0	0	0	0	0	0	0	0	0
0	0	0	0	0	0	0	0	0	0	0	0	0	0	0	0	0	0	0	0	0	0	0	0	0	0	0	0	0	0	0
0	0	0	0	0	0	0	0	0	0	0	0	0	0	0	0	0	0	0	0	0	0	0	0	0	0	0	0	0	0	0
0	0	0	0	0	0	0	0	0	0	0	0	0	0	0	0	0	0	0	0	0	0	0	0	0	0	0	0	0	0	0
0	0	0	0	0	0	0	0	0	0	0	0	0	0	0	0	0	0	0	0	0	0	0	0	0	0	0	0	0	0	0
0	0	0	0	0	0	0	0	0	0	0	0	0	0	0	0	0	0	0	0	0	0	0	0	0	0	0	0	0	0	0
0	0	0	0	0	0	0	0	0	0	0	0	0	0	0	0	0	0	0	0	0	0	0	0	0	0	0	0	0	0	0
0	0	0	0	0	0	0	0	0	0	0	0	0	0	0	0	0	0	0	0	0	0	0	0	0	0	0	0	0	0	0
0	0	0	0	0	0	0	0	0	0	0	0	0	0	0	0	0	0	0	0	0	0	0	0	0	0	0	0	0	0	0
0	0	0	0	0	0	0	0	0	0	0	0	0	0	0	0	0	0	0	0	0	0	0	0	0	0	0	0	0	0	0
0	0	0	0	0	0	0	0	0	0	0	0	0	0	0	0	0	0	0	0	0	0	0	0	0	0	0	0	0	0	0
0	0	0	0	0	0	0	0	0	0	0	0	0	0	0	0	0	0	0	0	0	0	0	0	0	0	0	0	0	0	0
0	0	0	0	0	0	0	0	0	0	0	0	0	0	0	0	0	0	0	0	0	0	0	0	0	0	0	0	0	0	0
0	0	0	0	0	0	0	0	0	0	0	0	0	0	0	0	0	0	0	0	0	0	0	0	0	0	0	0	0	0	0
0	0	0	0	0	0	0	0	0	0	0	0	0	0	0	0	0	0	0	0	0	0	0	0	0	0	0	0	0	0	0
0	0	0	0	0	0	0	0	0	0	0	0	0	0	0	0	0	0	0	0	0	0	0	0	0	0	0	0	0	0	0
0	0	0	0	0	0	0	0	0	0	0	0	0	0	0	0	0	0	0	0	0	0	0	0	0	0	0	0	0	0	0
0	0	0	0	0	0	0	0	0	0	0	0	0	0	0	0	0	0	0	0	0	0	0	0	0	0	0	0	0	0	0
0	0	0	0	0	0	0	0	0	0	0	0	0	0	0	0	0	0	0	0	0	0	0	0	0	0	0	0	0	0	0
0	0	0	0	0	0	0	0	0	0	0	0	0	0	0	0	0	0	0	0	0	0	0	0	0	0	0	0	0	0	0
0	0	0	0	0	0	0	0	0	0	0	0	0	0	0	0	0	0	0	0	0	0	0	0	0	0	0	0	0	0	0
0	0	0	0	0	0	0	0	0	0	0	0	0	0	0	0	0	0	0	0	0	0	0	0	0	0	0	0	0	0	0
0	0	0	0	0	0	0	0	0	0	0	0	0	0	0	0	0	0	0	0	0	0	0	0	0	0	0	0	0	0	0
0	0	0	0	0	0	0	0	0	0	0	0	0	0	0	0	0	0	0	0	0	0	0	0	0	0	0	0	0	0	0
0	0	0	0	0	0	0	0	0	0	0	0	0	0	0	0	0	0	0	0	0	0	0	0	0	0	0	0	0	0	0
0	0	0	0	0	0	0	0	0	0	0	0	0	0	0	0	0	0	0	0	0	0	0	0	0	0	0	0	0	0	0
0	0	0	0	0	0	0	0	0	0	0	0	0	0	0	0	0	0	0	0	0	0	0	0	0	0	0	0	0	0	0
0	0	0	0	0	0	0	0	0	0	0	0	0	0	0	0	0	0	0	0	0	0	0	0	0	0	0	0	0	0	0
0	0	0	0	0	0	0	0	0	0	0	0	0	0	0	0	0	0	0	0	0	0	0	0	0	0	0	0	0	0	0
0	0	0	0	0	0	0	0	0	0	0	0	0	0	0	0	0	0	0	0	0	0	0	0	0	0	0	0	0	0	0
0	0	0	0	0	0	0	0	0	0	0	0	0	0	0	0	0	0	0	0	0	0	0	0	0	0	0	0	0	0	0
0	0	0	0	0	0	0	0	0	0	0	0	0	0	0	0	0	0	0	0	0	0	0	0	0	0	0	0	0	0	0
0	0	0	0	0	0	0	0	0	0	0	0	0	0	0	0	0	0	0	0	0	0	0	0	0	0	0	0	0	0	0
0	0	0	0	0	0	0	0	0	0	0	0	0	0	0	0	0	0	0	0	0	0	0	0	0	0	0	0	0	0	0
0	0	0	0	0	0	0	0	0	0	0	0	0	0	0	0	0	0	0	0	0	0	0	0	0	0	0	0	0	0	0
0	0	0	0	0	0	0	0	0	0	0	0	0	0	0	0	0	0	0	0	0	0	0	0	0	0	0	0	0	0	0
0	0	0	0	0	0	0	0	0	0	0	0	0	0	0	0	0	0	0	0	0	0	0	0	0	0	0	0	0	0	0
0	0	0	0	0	0	0	0	0	0	0	0	0	0	0	0	0	0	0	0	0	0	0	0	0	0	0	0	0	0	0
0	0	0	0	0	0	0	0	0	0	0	0	0	0	0	0	0	0	0	0	0	0	0	0	0	0	0	0	0	0	0
0	0	0	0	0	0	0	0	0	0	0	0	0	0	0	0	0	0	0	0	0	0	0	0	0	0	0	0	0	0	0
0	0	0	0	0	0	0	0	0	0	0	0	0	0	0	0	0	0	0	0	0	0	0	0	0	0	0	0	0	0	0
0	0	0	0	0	0	0	0	0	0	0	0	0	0	0	0	0	0	0	0	0	0	0	0	0	0	0	0	0	0	0
0	0	0	0	0	0	0	0	0	0	0	0	0	0	0	0	0	0	0	0	0	0	0	0	0	0	0	0	0	0	0
0	0	0	0	0	0	0	0	0	0	0	0	0	0	0	0	0	0	0	0	0	0	0	0	0	0	0	0	0	0	0
0	0	0	0	0	0	0	0	0	0	0	0	0	0	0	0	0	0	0	0	0	0	0	0	0	0	0	0	0	0	0
0	0	0	0	0	0	0	0	0	0	0	0	0	0	0	0	0	0	0	0	0	0	0	0	0	0	0	0	0	0	0
0	0	0	0	0	0	0	0	0	0	0	0	0	0	0	0	0	0	0	0	0	0	0	0	0	0	0	0	0	0	0
0	0	0	0	0	0	0	0	0	0	0	0	0	0	0	0	0	0	0	0	0	0	0	0	0	0	0	0	0	0	0
0	0	0	0	0	0	0	0	0	0	0	0	0	0	0	0	0	0	0	0	0	0	0	0	0	0	0	0	0	0	0
0	0	0	0	0	0	0	0	0	0	0	0	0	0	0	0	0	0	0	0	0	0	0	0	0	0	0	0	0	0	0
0	0	0	0	0	0	0	0	0	0	0	0	0	0	0	0	0	0	0	0	0	0	0	0	0	0	0	0	0	0	0
0	0	0	0	0	0	0	0	0	0	0	0	0	0	0	0	0	0	0	0	0	0	0	0	0	0	0	0	0	0	0
0	0	0	0	0	0	0	0	0	0	0	0	0	0	0	0	0	0	0	0	0	0	0	0	0	0	0	0	0	0	0
0	0	0	0	0	0	0	0	0	0	0	0	0	0	0	0	0	0	0	0	0	0	0	0	0	0	0	0	0	0	0
0	0	0	0	0	0	0	0	0	0	0	0	0	0	0	0	0	0	0	0	0	0	0	0	0	0	0	0	0	0	0
0	0	0	0	0	0	0	0	0	0	0	0	0	0	0	0	0	0	0	0	0	0	0	0	0	0	0	0	0	0	0
0	0	0	0	0	0	0	0	0	0	0	0	0	0	0	0	0	0	0	0	0	0	0	0	0	0	0	0	0	0	0
0	0	0	0	0	0	0	0	0	0	0	0	0	0	0	0	0	0	0	0	0	0	0	0	0	0	0	0	0	0	0
0	0	0	0	0	0	0	0	0	0	0	0	0	0	0	0	0	0	0	0	0	0	0	0	0	0	0	0	0	0	0
0	0	0	0	0	0	0	0	0	0	0	0	0	0	0	0	0	0	0	0	0	0	0	0	0	0	0	0	0	0	0
0	0	0	0	0	0	0	0	0	0	0	0	0	0	0	0	0	0	0	0	0	0	0	0	0	0	0	0	0	0	0
0	0	0	0	0	0	0	0	0	0	0	0	0	0	0	0	0	0	0	0	0	0	0	0	0	0	0	0	0	0	0
0	0	0	0	0	0	0	0	0	0	0	0	0	0	0	0	0	0	0	0	0	0	0	0	0	0	0	0	0	0	0
0	0	0	0	0	0	0	0	0	0	0	0	0	0	0	0	0	0	0	0	0	0	0	0	0	0	0	0	0	0	0
0	0	0	0	0	0	0	0	0	0	0	0	0	0	0	0	0	0	0	0	0	0	0	0	0	0	0	0	0	0	0
0	0	0	0	0	0	0	0	0	0	0	0	0	0	0	0	0	0	0	0	0	0	0	0	0	0	0	0	0	0	0
0	0	0	0	0	0	0	0	0	0	0	0	0	0	0	0	0	0	0	0	0	0	0	0	0	0	0	0	0	0	0
0	0	0	0	0	0	0	0	0	0	0	0	0	0	0	0	0	0	0	0	0	0	0	0	0	0	0	0	0	0	0
0	0	0	0	0	0	0	0	0	0	0	0	0	0	0	0	0	0	0	0	0	0	0	0	0	0	0	0	0	0	0
0	0	0	0	0	0	0	0	0	0	0	0	0	0	0	0	0	0	0	0	0	0	0	0	0	0	0	0	0	0	0
0	0	0	0	0	0	0	0	0	0	0	0	0	0	0	0	0	0	0	0	0	0	0	0	0	0	0	0	0	0	0
0	0	0	0	0	0	0	0	0	0	0	0	0	0	0	0	0	0	0	0	0	0	0	0	0	0	0	0	0	0	0
0	0	0	0	0	0	0	0	0	0	0	0	0	0	0	0	0	0	0	0	0	0	0	0	0	0	0	0	0	0	0
0	0	0	0	0	0	0	0	0	0	0	0	0	0	0	0	0	0	0	0	0	0	0	0	0	0	0	0	0	0	0
0	0	0	0	0	0	0	0	0	0	0	0	0	0	0	0	0	0	0	0	0	0	0	0	0	0	0	0	0	0	0
0	0	0	0	0	0	0	0	0	0	0	0	0	0	0	0	0	0	0	0	0	0	0	0	0	0	0	0	0	0	0
0	0	0	0	0	0	0	0	0	0	0	0	0	0	0	0	0	0	0	0	0	0	0	0	0	0	0	0	0	0	0
0	0	0	0	0	0	0	0	0	0	0	0	0	0	0	0	0	0	0	0	0	0	0	0	0	0	0	0	0	0	0
0	0	0	0	0	0	0	0	0	0	0	0	0	0	0	0	0	0	0	0	0	0	0	0	0	0	0	0	0	0	0
0	0	0	0	0	0	0	0	0	0	0	0	0	0	0	0	0	0	0	0	0	0	0	0	0	0	0	0	0	0	0
0	0	0	0	0	0	0	0	0	0	0	0	0	0	0	0	0	0	0	0	0	0	0	0	0	0	0	0	0	0	0
0	0	0	0	0	0	0	0	0	0	0	0	0	0	0	0	0	0	0	0	0	0	0	0	0	0	0	0	0	0	0
0	0	0	0	0	0	0	0	0	0	0	0	0	0	0	0	0	0	0	0	0	0	0	0	0	0	0	0	0	0	0
0	0	0	0	0	0	0	0	0	0	0	0	0	0	0	0	0	0	0	0	0	0	0	0	0	0	0	0	0	0	0
0	0	0	0	0	0	0	0	0	0	0	0	0	0	0	0	0	0	0	0	0	0	0	0	0	0	0	0	0	0	0
0	0	0	0	0	0	0	0	0	0	0	0	0	0	0	0	0	0	0	0	0	0	0	0	0	0	0	0	0	0	0
0	0	0	0	0	0	0	0	0	0	0	0	0	0	0	0	0	0	0	0	0	0	0	0	0	0	0	0	0	0	0
0	0	0	0	0	0	0	0	0	0	0	0	0	0	0	0	0	0	0	0	0	0	0	0	0	0	0	0	0	0	0
0	0	0	0	0	0	0	0	0	0	0	0	0	0	0	0	0	0	0	0	0	0	0	0	0	0	0	0	0	0	0
0	0	0	0	0	0	0	0	0	0	0	0	0	0	0	0	0	0	0	0	0	0	0	0	0	0	0	0	0	0	0
0	0	0	0	0	0	0	0	0	0	0	0	0	0	0	0	0	0	0	0	0	0	0	0	0	0	0	0	0	0	0
0	0	0	0	0	0	0	0	0	0	0	0	0	0	0	0	0	0	0	0	0	0	0	0	0	0	0	0	0	0	0
0	0	0	0	0	0	0	0	0	0	0	0	0	0	0	0	0	0	0	0	0	0	0	0	0	0	0	0	0	0	0
0	0	0	0	0	0	0	0	0	0	0	0	0	0	0	0	0	0	0	0	0	0	0	0	0	0	0	0	0	0	0
0	0	0	0	0	0	0	0	0	0	0	0	0	0	0	0	0	0	0	0	0	0	0	0	0	0	0	0	0	0	0
0	0	0	0	0	0	0	0	0	0	0	0	0	0	0	0	0	0	0	0	0	0	0	0	0	0	0	0	0	0	0
0	0	0	0	0	0	0	0	0	0	0	0	0	0	0	0	0	0	0	0	0	0	0	0	0	0	0	0	0	0	0
0	0	0	0	0	0	0	0	0	0	0	0	0	0	0	0	0	0	0	0	0	0	0	0	0	0	0	0	0	0	0
0	0	0	0	0	0	0	0	0	0	0	0	0	0	0	0	0	0	0	0	0	0	0	0	0	0	0	0	0	0	0
0	0	0	0	0	0	0	0	0	0	0	0	0	0	0	0	0	0	0	0	0	0	0	0	0	0	0	0	0	0	0
0	0	0	0	0	0	0	0	0	0	0	0	0	0	0	0	0	0	0	0	0	0	0	0	0	0	0	0	0	0	0
0	0	0	0	0	0	0	0	0	0	0	0	0	0	0	0	0	0	0	0	0	0	0	0	0	0	0	0	0	0	0
0	0	0	0	0	0	0	0	0	0	0	0	0	0	0	0	0	0	0	0	0	0	0	0	0	0	0	0	0	0	0
0	0	0	0	0	0	0	0	0	0	0	0	0	0	0	0	0	0	0	0	0	0	0	0	0	0	0	0	0	0	0
0	0	0	0	0	0	0	0	0	0	0	0	0	0	0	0	0	0	0	0	0	0	0	0	0	0	0	0	0	0	0
0	0	0	0	0	0	0	0	0	0	0	0	0	0	0	0	0	0	0	0	0	0	0	0	0	0	0	0	0	0	0
0	0	0	0	0	0	0	0	0	0	0	0	0	0	0	0	0	0	0	0	0	0	0	0	0	0	0	0	0	0	0
0	0	0	0	0	0	0	0	0	0	0	0	0	0	0	0	0	0	0	0	0	0	0	0	0	0	0	0	0	0	0
0	0	0	0	0	0	0	0	0	0	0	0	0	0	0	0	0	0	0	0	0	0	0	0	0	0	0	0	0	0	0
0	0	0	0	0	0	0	0	0	0	0	0	0	0	0	0	0	0	0	0	0	0	0	0	0	0	0	0	0	0	0
0	0	0	0	0	0	0	0	0	0	0	0	0	0	0	0	0	0	0	0	0	0	0	0	0	0	0	0	0	0	0
0	0	0	0	0	0	0	0	0	0	0	0	0	0	0	0	0	0	0	0	0	0	0	0	0	0	0	0	0	0	0
0	0	0	0	0	0	0	0	0	0	0	0	0	0	0	0	0	0	0	0	0	0	0	0	0	0	0	0	0	0	0
0	0	0	0	0	0	0	0	0	0	0	0	0	0	0	0	0	0	0	0	0	0	0	0	0	0	0	0	0	0	0
0	0	0	0	0	0	0	0	0	0	0	0	0	0	0	0	0	0	0	0	0	0	0	0	0	0	0	0	0	0	0
0	0	0	0	0	0	0	0	0	0	0	0	0	0	0	0	0	0	0	0	0	0	0	0	0	0	0	0	0	0	0
0	0	0	0	0	0	0	0	0	0	0	0	0	0	0	0	0	0	0	0	0	0	0	0	0	0	0	0	0	0	0
0	0	0	0	0	0	0	0	0	0	0	0	0	0	0	0	0	0	0	0	0	0	0	0	0	0	0	0	0	0	0
0	0	0	0	0	0	0	0	0	0	0	0	0	0	0	0	0	0	0	0	0	0	0	0	0	0	0	0	0	0	0
0	0	0	0	0	0	0	0	0	0	0	0	0	0	0	0	0	0	0	0	0	0	0	0	0	0	0	0	0	0	0
0	0	0	0	0	0	0	0	0	0	0	0	0	0	0	0	0	0	0	0	0	0	0	0	0	0	0	0	0	0	0
0	0	0	0	0	0	0	0	0	0	0	0	0	0	0	0	0	0	0	0	0	0	0	0	0	0	0	0	0	0	0
0	0	0	0	0	0	0	0	0	0	0	0	0	0	0	0	0	0	0	0	0	0	0	0	0	0	0	0	0	0	0
0	0	0	0	0	0	0	0	0	0	0	0	0	0	0	0	0	0	0	0	0	0	0	0	0	0	0	0	0	0	0
0	0	0	0	0	0	0	0	0	0	0	0	0	0	0	0	0	0	0	0	0	0	0	0	0	0	0	0	0	0	0
0	0	0	0	0	0	0	0	0	0	0	0	0	0	0	0	0	0	0	0	0	0	0	0	0	0	0	0	0	0	0
0	0	0	0	0	0	0	0	0	0	0	0	0	0	0	0	0	0	0	0	0	0	0	0	0	0	0	0	0	0	0
0	0	0	0	0	0	0	0	0	0	0	0	0	0	0	0	0	0	0	0	0	0	0	0	0	0	0	0	0	0	0
0	0	0	0	0	0	0	0	0	0	0	0	0	0	0	0	0	0	0	0	0	0	0	0	0	0	0	0	0	0	0
0	0	0	0	0	0	0	0	0	0	0	0	0	0	0	0	0	0	0	0	0	0	0	0	0	0	0	0	0	0	0
0	0	0	0	0	0	0	0	0	0	0	0	0	0	0	0	0	0	0	0	0	0	0	0	0	0	0	0	0	0	0
0	0	0	0	0	0	0	0	0	0	0	0	0	0	0	0	0	0	0	0	0	0	0	0	0	0	0	0	0	0	0
0	0	0	0	0	0	0	0	0	0	0	0	0	0	0	0	0	0	0	0	0	0	0	0	0	0	0	0	0	0	0
0	0	0	0	0	0	0	0	0	0	0	0	0	0	0	0	0	0	0	0	0	0	0	0	0	0	0	0	0	0	0
0	0	0	0	0	0	0	0	0	0	0	0	0	0	0	0	0	0	0	0	0	0	0	0	0	0	0	0	0	0	0
0	0	0	0	0	0	0	0	0	0	0	0	0	0	0	0	0	0	0	0	0	0	0	0	0	0	0	0	0	0	0
0	0	0	0	0	0	0	0	0	0	0	0	0	0	0	0	0	0	0	0	0	0	0	0	0	0	0	0	0	0	0
0	0	0	0	0	0	0	0	0	0	0	0	0	0	0	0	0	0	0	0	0	0	0	0	0	0	0	0	0	0	0
0	0	0	0	0	0	0	0	0	0	0	0	0	0	0	0	0	0	0	0	0	0	0	0	0	0	0	0	0	0	0
0	0	0	0	0	0	0	0	0	0	0	0	0	0	0	0	0	0	0	0	0	0	0	0	0	0	0	0	0	0	0
0	0	0	0	0	0	0	0	0	0	0	0	0	0	0	0	0	0	0	0	0	0	0	0	0	0	0	0	0	0	0
0	0	0	0	0	0	0	0	0	0	0	0	0	0	0	0	0	0	0	0	0	0	0	0	0	0	0	0	0	0	0
0	0	0	0	0	0	0	0	0	0	0	0	0	0	0	0	0	0	0	0	0	0	0	0	0	0	0	0	0	0	0
0	0	0	0	0	0	0	0	0	0	0	0	0	0	0	0	0	0	0	0	0	0	0	0	0	0	0	0	0	0	0
0	0	0	0	0	0	0	0	0	0	0	0	0	0	0	0	0	0	0	0	0	0	0	0	0	0	0	0	0	0	0
0	0	0	0	0	0	0	0	0	0	0	0	0	0	0	0	0	0	0	0	0	0	0	0	0	0	0	0	0	0	0
0	0	0	0	0	0	0	0	0	0	0	0	0	0	0	0	0	0	0	0	0	0	0	0	0	0	0	0	0	0	0
0	0	0	0	0	0	0	0	0	0	0	0	0	0	0	0	0	0	0	0	0	0	0	0	0	0	0	0	0	0	0
0	0	0	0	0	0	0	0	0	0	0	0	0	0	0	0	0	0	0	0	0	0	0	0	0	0	0	0	0	0	0
0	0	0	0	0	0	0	0	0	0	0	0	0	0	0	0	0	0	0	0	0	0	0	0	0	0	0	0	0	0	0
0	0	0	0	0	0	0	0	0	0	0	0	0	0	0	0	0	0	0	0	0	0	0	0	0	0	0	0	0	0	0
0	0	0	0	0	0	0	0	0	0	0	0	0	0	0	0	0	0	0	0	0	0	0	0	0	0	0	0	0	0	0
0	0	0	0	0	0	0	0	0	0	0	0	0	0	0	0	0	0	0	0	0	0	0	0	0	0	0	0	0	0	0
0	0	0	0	0	0	0	0	0	0	0	0	0	0	0	0	0	0	0	0	0	0	0	0	0	0	0	0	0	0	0
0	0	0	0	0	0	0	0	0	0	0	0	0	0	0	0	0	0	0	0	0	0	0	0	0	0	0	0	0	0	0
0	0	0	0	0	0	0	0	0	0	0	0	0	0	0	0	0	0	0	0	0	0	0	0	0	0	0	0	0	0	0
0	0	0	0	0	0	0	0	0	0	0	0	0	0	0	0	0	0	0	0	0	0	0	0	0	0	0	0	0	0	0
0	0	0	0	0	0	0	0	0	0	0	0	0	0	0	0	0	0	0	0	0	0	0	0	0	0	0	0	0	0	0
0	0	0	0	0	0	0	0	0	0	0	0	0	0	0	0	0	0	0	0	0	0	0	0	0	0	0	0	0	0	0
0	0	0	0	0	0	0	0	0	0	0	0	0	0	0	0	0	0	0	0	0	0	0	0	0	0	0	0	0	0	0
0	0	0	0	0	0	0	0	0	0	0	0	0	0	0	0	0	0	0	0	0	0	0	0	0	0	0	0	0	0	0
0	0	0	0	0	0	0	0	0	0	0	0	0	0	0	0	0	0	0	0	0	0	0	0	0	0	0	0	0	0	0
0	0	0	0	0	0	0	0	0	0	0	0	0	0	0	0	0	0	0	0	0	0	0	0	0	0	0	0	0	0	0
0	0	0	0	0	0	0	0	0	0	0	0	0	0	0	0	0	0	0	0	0	0	0	0	0	0	0	0	0	0	0
0	0	0	0	0	0	0	0	0	0	0	0	0	0	0	0	0	0	0	0	0	0	0	0	0	0	0	0	0	0	0
0	0	0	0	0	0	0	0	0	0	0	0	0	0	0	0	0	0	0	0	0	0	0	0	0	0	0	0	0	0	0
0	0	0	0	0	0	0	0	0	0	0	0	0	0	0	0	0	0	0	0	0	0	0	0	0	0	0	0	0	0	0
0	0	0	0	0	0	0	0	0	0	0	0	0	0	0	0	0	0	0	0	0	0	0	0	0	0	0	0	0	0	0
0	0	0	0	0	0	0	0	0	0	0	0	0	0	0	0	0	0	0	0	0	0	0	0	0	0	0	0	0	0	0
0	0	0	0	0	0	0	0	0	0	0	0	0	0	0	0	0	0	0	0	0	0	0	0	0	0	0	0	0	0	0
0	0	0	0	0	0	0	0	0	0	0	0	0	0	0	0	0	0	0	0	0	0	0	0	0	0	0	0	0	0	0
0	0	0	0	0	0	0	0	0	0	0	0	0	0	0	0	0	0	0	0	0	0	0	0	0	0	0	0	0	0	0
0	0	0	0	0	0	0	0	0	0	0	0	0	0	0	0	0	0	0	0	0	0	0	0	0	0	0	0	0	0	0
0	0	0	0	0	0	0	0	0	0	0	0	0	0	0	0	0	0	0	0	0	0	0	0	0	0	0	0	0	0	0
0	0	0	0	0	0	0	0	0	0	0	0	0	0	0	0	0	0	0	0	0	0	0	0	0	0	0	0	0	0	0
0	0	0	0	0	0	0	0	0	0	0	0	0	0	0	0	0	0	0	0	0	0	0	0	0	0	0	0	0	0	0
0	0	0	0	0	0	0	0	0	0	0	0	0	0	0	0	0	0	0	0	0	0	0	0	0	0	0	0	0	0	0
0	0	0	0	0	0	0	0	0	0	0	0	0	0	0	0	0	0	0	0	0	0	0	0	0	0	0	0	0	0	0
0	0	0	0	0	0	0	0	0	0	0	0	0	0	0	0	0	0	0	0	0	0	0	0	0	0	0	0	0	0	0
0	0	0	0	0	0	0	0	0	0	0	0	0	0	0	0	0	0	0	0	0	0	0	0	0	0	0	0	0	0	0
0	0	0	0	0	0	0	0	0	0	0	0	0	0	0	0	0	0	0	0	0	0	0	0	0	0	0	0	0	0	0
0	0	0	0	0	0	0	0	0	0	0	0	0	0	0	0	0	0	0	0	0	0	0	0	0	0	0	0	0	0	0
0	0	0	0	0	0	0	0	0	0	0	0	0	0	0	0	0	0	0	0	0	0	0	0	0	0	0	0	0	0	0
0	0	0	0	0	0	0	0	0	0	0	0	0	0	0	0	0	0	0	0	0	0	0	0	0	0	0	0	0	0	0
0	0	0	0	0	0	0	0	0	0	0	0	0	0	0	0	0	0	0	0	0	0	0	0	0	0	0	0	0	0	0
0	0	0	0	0	0	0	0	0	0	0	0	0	0	0	0	0	0	0	0	0	0	0	0	0	0	0	0	0	0	0
0	0	0	0	0	0	0	0	0	0	0	0	0	0	0	0	0	0	0	0	0	0	0	0	0	0	0	0	0	0	0
0	0	0	0	0	0	0	0	0	0	0	0	0	0	0	0	0	0	0	0	0	0	0	0	0	0	0	0	0	0	0
0	0	0	0	0	0	0	0	0	0	0	0	0	0	0	0	0	0	0	0	0	0	0	0	0	0	0	0	0	0	0
0	0	0	0	0	0	0	0	0	0	0	0	0	0	0	0	0	0	0	0	0	0	0	0	0	0	0	0	0	0	0
0	0	0	0	0	0	0	0	0	0	0	0	0	0	0	0	0	0	0	0	0	0	0	0	0	0	0	0	0	0	0
0	0	0	0	0	0	0	0	0	0	0	0	0	0	0	0	0	0	0	0	0	0	0	0	0	0	0	0	0	0	0
0	0	0	0	0	0	0	0	0	0	0	0	0	0	0	0	0	0	0	0	0	0	0	0	0	0	0	0	0	0	0
0	0	0	0	0	0	0	0	0	0	0	0	0	0	0	0	0	0	0	0	0	0	0	0	0	0	0	0	0	0	0
0	0	0	0	0	0	0	0	0	0	0	0	0	0	0	0	0	0	0	0	0	0	0	0	0	0	0	0	0	0	0
0	0	0	0	0	0	0	0	0	0	0	0	0	0	0	0	0	0	0	0	0	0	0	0	0	0	0	0	0	0	0
0	0	0	0	0	0	0	0	0	0	0	0	0	0	0	0	0	0	0	0	0	0	0	0	0	0	0	0	0	0	0
0	0	0	0	0	0	0	0	0	0	0	0	0	0	0	0	0	0	0	0	0	0	0	0	0	0	0	0	0	0	0
0	0	0	0	0	0	0	0	0	0	0	0	0	0	0	0	0	0	0	0	0	0	0	0	0	0	0	0	0	0	0
0	0	0	0	0	0	0	0	0	0	0	0	0	0	0	0	0	0	0	0	0	0	0	0	0	0	0	0	0	0	0
0	0	0	0	0	0	0	0	0	0	0	0	0	0	0	0	0	0	0	0	0	0	0	0	0	0	0	0	0	0	0
0	0	0	0	0	0	0	0	0	0	0	0	0	0	0	0	0	0	0	0	0	0	0	0	0	0	0	0	0	0	0
0	0	0	0	0	0	0	0	0	0	0	0	0	0	0	0	0	0	0	0	0	0	0	0	0	0	0	0	0	0	0
0	0	0	0	0	0	0	0	0	0	0	0	0	0	0	0	0	0	0	0	0	0	0	0	0	0	0	0	0	0	0
0	0	0	0	0	0	0	0	0	0	0	0	0	0	0	0	0	0	0	0	0	0	0	0	0	0	0	0	0	0	0
0	0	0	0	0	0	0	0	0	0	0	0	0	0	0	0	0	0	0	0	0	0	0	0	0	0	0	0	0	0	0
0	0	0	0	0	0	0	0	0	0	0	0	0	0	0	0	0	0	0	0	0	0	0	0	0	0	0	0	0	0	0
0	0	0	0	0	0	0	0	0	0	0	0	0	0	0	0	0	0	0	0	0	0	0	0	0	0	0	0	0	0	0
0	0	0	0	0	0	0	0	0	0	0	0	0	0	0	0	0	0	0	0	0	0	0	0	0	0	0	0	0	0	0
0	0	0	0	0	0	0	0	0	0	0	0	0	0	0	0	0	0	0	0	0	0	0	0	0	0	0	0	0	0	0
0	0	0	0	0	0	0	0	0	0	0	0	0	0	0	0	0	0	0	0	0	0	0	0	0	0	0	0	0	0	0
0	0	0	0	0	0	0	0	0	0	0	0	0	0	0	0	0	0	0	0	0	0	0	0	0	0	0	0	0	0	0
0	0	0	0	0	0	0	0	0	0	0	0	0	0	0	0	0	0	0	0	0	0	0	0	0	0	0	0	0	0	0
0	0	0	0	0	0	0	0	0	0	0	0	0	0	0	0	0	0	0	0	0	0	0	0	0	0	0	0	0	0	0
0	0	0	0	0	0	0	0	0	0	0	0	0	0	0	0	0	0	0	0	0	0	0	0	0	0	0	0	0	0	0
0	0	0	0	0	0	0	0	0	0	0	0	0	0	0	0	0	0	0	0	0	0	0	0	0	0	0	0	0	0	0
0	0	0	0	0	0	0	0	0	0	0	0	0	0	0	0	0	0	0	0	0	0	0	0	0	0	0	0	0	0	0
0	0	0	0	0	0	0	0	0	0	0	0	0	0	0	0	0	0	0	0	0	0	0	0	0	0	0	0	0	0	0
0	0	0	0	0	0	0	0	0	0	0	0	0	0	0	0	0	0	0	0	0	0	0	0	0	0	0	0	0	0	0
0	0	0	0	0	0	0	0	0	0	0	0	0	0	0	0	0	0	0	0	0	0	0	0	0	0	0	0	0	0	0
0	0	0	0	0	0	0	0	0	0	0	0	0	0	0	0	0	0	0	0	0	0	0	0	0	0	0	0	0	0	0
0	0	0	0	0	0	0	0	0	0	0	0	0	0	0	0	0	0	0	0	0	0	0	0	0	0	0	0	0	0	0
0	0	0	0	0	0	0	0	0	0	0	0	0	0	0	0	0	0	0	0	0	0	0	0	0	0	0	0	0	0	0
0	0	0	0	0	0	0	0	0	0	0	0	0	0	0	0	0	0	0	0	0	0	0	0	0	0	0	0	0	0	0
0	0	0	0	0	0	0	0	0	0	0	0	0	0	0	0	0	0	0	0	0	0	0	0	0	0	0	0	0	0	0
0	0	0	0	0	0	0	0	0	0	0	0	0	0	0	0	0	0	0	0	0	0	0	0	0	0	0	0	0	0	0
0	0	0	0	0	0	0	0	0	0	0	0	0	0	0	0	0	0	0	0	0	0	0	0	0	0	0	0	0	0	0
0	0	0	0	0	0	0	0	0	0	0	0	0	0	0	0	0	0	0	0	0	0	0	0	0	0	0	0	0	0	0
0	0	0	0	0	0	0	0	0	0	0	0	0	0	0	0	0	0	0	0	0	0	0	0	0	0	0	0	0	0	0
0	0	0	0	0	0	0	0	0	0	0	0	0	0	0	0	0	0	0	0	0	0	0	0	0	0	0	0	0	0	0
0	0	0	0	0	0	0	0	0	0	0	0	0	0	0	0	0	0	0	0	0	0	0	0	0	0	0	0	0	0	0
0	0	0	0	0	0	0	0	0	0	0	0	0	0	0	0	0	0	0	0	0	0	0	0	0	0	0	0	0	0	0
0	0	0	0	0	0	0	0	0	0	0	0	0	0	0	0	0	0	0	0	0	0	0	0	0	0	0	0	0	0	0
0	0	0	0	0	0	0	0	0	0	0	0	0	0	0	0	0	0	0	0	0	0	0	0	0	0	0	0	0	0	0
0	0	0	0	0	0	0	0	0	0	0	0	0	0	0	0	0	0	0	0	0	0	0	0	0	0	0	0	0	0	0
0	0	0	0	0	0	0	0	0	0	0	0	0	0	0	0	0	0	0	0	0	0	0	0	0	0	0	0	0	0	0
0	0	0	0	0	0	0	0	0	0	0	0	0	0	0	0	0	0	0	0	0	0	0	0	0	0	0	0	0	0	0
0	0	0	0	0	0	0	0	0	0	0	0	0	0	0	0	0	0	0	0	0	0	0	0	0	0	0	0	0	0	0
0	0	0	0	0	0	0	0	0	0	0	0	0	0	0	0	0	0	0	0	0	0	0	0	0	0	0	0	0	0	0
0	0	0	0	0	0	0	0	0	0	0	0	0	0	0	0	0	0	0	0	0	0	0	0	0	0	0	0	0	0	0
0	0	0	0	0	0	0	0	0	0	0	0	0	0	0	0	0	0	0	0	0	0	0	0	0	0	0	0	0	0	0
0	0	0	0	0	0	0	0	0	0	0	0	0	0	0	0	0	0	0	0	0	0	0	0	0	0	0	0	0	0	0
0	0	0	0	0	0	0	0	0	0	0	0	0	0	0	0	0	0	0	0	0	0	0	0	0	0	0	0	0	0	0
0	0	0	0	0	0	0	0	0	0	0	0	0	0	0	0	0	0	0	0	0	0	0	0	0	0	0	0	0	0	0
0	0	0	0	0	0	0	0	0	0	0	0	0	0	0	0	0	0	0	0	0	0	0	0	0	0	0	0	0	0	0
0	0	0	0	0	0	0	0	0	0	0	0	0	0	0	0	0	0	0	0	0	0	0	0	0	0	0	0	0	0	0
0	0	0	0	0	0	0	0	0	0	0	0	0	0	0	0	0	0	0	0	0	0	0	0	0	0	0	0	0	0	0
0	0	0	0	0	0	0	0	0	0	0	0	0	0	0	0	0	0	0	0	0	0	0	0	0	0	0	0	0	0	0
0	0	0	0	0	0	0	0	0	0	0	0	0	0	0	0	0	0	0	0	0	0	0	0	0	0	0	0	0	0	0
0	0	0	0	0	0	0	0	0	0	0	0	0	0	0	0	0	0	0	0	0	0	0	0	0	0	0	0	0	0	0
0	0	0	0	0	0	0	0	0	0	0	0	0	0	0	0	0	0	0	0	0	0	0	0	0	0	0	0	0	0	0
0	0	0	0	0	0	0	0	0	0	0	0	0	0	0	0	0	0	0	0	0	0	0	0	0	0	0	0	0	0	0
0	0	0	0	0	0	0	0	0	0	0	0	0	0	0	0	0	0	0	0	0	0	0	0	0	0	0	0	0	0	0
0	0	0	0	0	0	0	0	0	0	0	0	0	0	0	0	0	0	0	0	0	0	0	0	0	0	0	0	0	0	0
0	0	0	0	0	0	0	0	0	0	0	0	0	0	0	0	0	0	0	0	0	0	0	0	0	0	0	0	0	0	0
0	0	0	0	0	0	0	0	0	0	0	0	0	0	0	0	0	0	0	0	0	0	0	0	0	0	0	0	0	0	0
0	0	0	0	0	0	0	0	0	0	0	0	0	0	0	0	0	0	0	0	0	0	0	0	0	0	0	0	0	0	0
0	0	0	0	0	0	0	0	0	0	0	0	0	0	0	0	0	0	0	0	0	0	0	0	0	0	0	0	0	0	0
0	0	0	0	0	0	0	0	0	0	0	0	0	0	0	0	0	0	0	0	0	0	0	0	0	0	0	0	0	0	0
0	0	0	0	0	0	0	0	0	0	0	0	0	0	0	0	0	0	0	0	0	0	0	0	0	0	0	0	0	0	0
0	0	0	0	0	0	0	0	0	0	0	0	0	0	0	0	0	0	0	0	0	0	0	0	0	0	0	0	0	0	0
0	0	0	0	0	0	0	0	0	0	0	0	0	0	0	0	0	0	0	0	0	0	0	0	0	0	0	0	0	0	0
0	0	0	0	0	0	0	0	0	0	0	0	0	0	0	0	0	0	0	0	0	0	0	0	0	0	0	0	0	0	0
0	0	0	0	0	0	0	0	0	0	0	0	0	0	0	0	0	0	0	0	0	0	0	0	0	0	0	0	0	0	0
0	0	0	0	0	0	0	0	0	0	0	0	0	0	0	0	0	0	0	0	0	0	0	0	0	0	0	0	0	0	0
0	0	0	0	0	0	0	0	0	0	0	0	0	0	0	0	0	0	0	0	0	0	0	0	0	0	0	0	0	0	0
0	0	0	0	0	0	0	0	0	0	0	0	0	0	0	0	0	0	0	0	0	0	0	0	0	0	0	0	0	0	0
0	0	0	0	0	0	0	0	0	0	0	0	0	0	0	0	0	0	0	0	0	0	0	0	0	0	0	0	0	0	0
0	0	0	0	0	0	0	0	0	0	0	0	0	0	0	0	0	0	0	0	0	0	0	0	0	0	0	0	0	0	0
0	0	0	0	0	0	0	0	0	0	0	0	0	0	0	0	0	0	0	0	0	0	0	0	0	0	0	0	0	0	0
0	0	0	0	0	0	0	0	0	0	0	0	0	0	0	0	0	0	0	0	0	0	0	0	0	0	0	0	0	0	0
0	0	0	0	0	0	0	0	0	0	0	0	0	0	0	0	0	0	0	0	0	0	0	0	0	0	0	0	0	0	0
0	0	0	0	0	0	0	0	0	0	0	0	0	0	0	0	0	0	0	0	0	0	0	0	0	0	0	0	0	0	0
0	0	0	0	0	0	0	0	0	0	0	0	0	0	0	0	0	0	0	0	0	0	0	0	0	0	0	0	0	0	0
0	0	0	0	0	0	0	0	0	0	0	0	0	0	0	0	0	0	0	0	0	0	0	0	0	0	0	0	0	0	0
0	0	0	0	0	0	0	0	0	0	0	0	0	0	0	0	0	0	0	0	0	0	0	0	0	0	0	0	0	0	0
0	0	0	0	0	0	0	0	0	0	0	0	0	0	0	0	0	0	0	0	0	0	0	0	0	0	0	0	0	0	0
0	0	0	0	0	0	0	0	0	0	0	0	0	0	0	0	0	0	0	0	0	0	0	0	0	0	0	0	0	0	0
0	0	0	0	0	0	0	0	0	0	0	0	0	0	0	0	0	0	0	0	0	0	0	0	0	0	0	0	0	0	0
0	0	0	0	0	0	0	0	0	0	0	0	0	0	0	0	0	0	0	0	0	0	0	0	0	0	0	0	0	0	0
0	0	0	0	0	0	0	0	0	0	0	0	0	0	0	0	0	0	0	0	0	0	0	0	0	0	0	0	0	0	0
0	0	0	0	0	0	0	0	0	0	0	0	0	0	0	0	0	0	0	0	0	0	0	0	0	0	0	0	0	0	0
0	0	0	0	0	0	0	0	0	0	0	0	0	0	0	0	0	0	0	0	0	0	0	0	0	0	0	0	0	0	0
0	0	0	0	0	0	0	0	0	0	0	0	0	0	0	0	0	0	0	0	0	0	0	0	0	0	0	0	0	0	0
0	0	0	0	0	0	0	0	0	0	0	0	0	0	0	0	0	0	0	0	0	0	0	0	0	0	0	0	0	0	0
0	0	0	0	0	0	0	0	0	0	0	0	0	0	0	0	0	0	0	0	0	0	0	0	0	0	0	0	0	0	0
0	0	0	0	0	0	0	0	0	0	0	0	0	0	0	0	0	0	0	0	0	0	0	0	0	0	0	0	0	0	0
0	0	0	0	0	0	0	0	0	0	0	0	0	0	0	0	0	0	0	0	0	0	0	0	0	0	0	0	0	0	0
0	0	0	0	0	0	0	0	0	0	0	0	0	0	0	0	0	0	0	0	0	0	0	0	0	0	0	0	0	0	0
0	0	0	0	0	0	0	0	0	0	0	0	0	0	0	0	0	0	0	0	0	0	0	0	0	0	0	0	0	0	0
0	0	0	0	0	0	0	0	0	0	0	0	0	0	0	0	0	0	0	0	0	0	0	0	0	0	0	0	0	0	0
0	0	0	0	0	0	0	0	0	0	0	0	0	0	0	0	0	0	0	0	0	0	0	0	0	0	0	0	0	0	0
0	0	0	0	0	0	0	0	0	0	0	0	0	0	0	0	0	0	0	0	0	0	0	0	0	0	0	0	0	0	0
0	0	0	0	0	0	0	0	0	0	0	0	0	0	0	0	0	0	0	0	0	0	0	0	0	0	0	0	0	0	0
0	0	0	0	0	0	0	0	0	0	0	0	0	0	0	0	0	0	0	0	0	0	0	0	0	0	0	0	0	0	0
0	0	0	0	0	0	0	0	0	0	0	0	0	0	0	0	0	0	0	0	0	0	0	0	0	0	0	0	0	0	0
0	0	0	0	0	0	0	0	0	0	0	0	0	0	0	0	0	0	0	0	0	0	0	0	0	0	0	0	0	0	0
0	0	0	0	0	0	0	0	0	0	0	0	0	0	0	0	0	0	0	0	0	0	0	0	0	0	0	0	0	0	0
0	0	0	0	0	0	0	0	0	0	0	0	0	0	0	0	0	0	0	0	0	0	0	0	0	0	0	0	0	0	0
0	0	0	0	0	0	0	0	0	0	0	0	0	0	0	0	0	0	0	0	0	0	0	0	0	0	0	0	0	0	0
0	0	0	0	0	0	0	0	0	0	0	0	0	0	0	0	0	0	0	0	0	0	0	0	0	0	0	0	0	0	0
0	0	0	0	0	0	0	0	0	0	0	0	0	0	0	0	0	0	0	0	0	0	0	0	0	0	0	0	0	0	0
0	0	0	0	0	0	0	0	0	0	0	0	0	0	0	0	0	0	0	0	0	0	0	0	0	0	0	0	0	0	0
0	0	0	0	0	0	0	0	0	0	0	0	0	0	0	0	0	0	0	0	0	0	0	0	0	0	0	0	0	0	0
0	0	0	0	0	0	0	0	0	0	0	0	0	0	0	0	0	0	0	0	0	0	0	0	0	0	0	0	0	0	0
0	0	0	0	0	0	0	0	0	0	0	0	0	0	0	0	0	0	0	0	0	0	0	0	0	0	0	0	0	0	0
0	0	0	0	0	0	0	0	0	0	0	0	0	0	0	0	0	0	0	0	0	0	0	0	0	0	0	0	0	0	0
0	0	0	0	0	0	0	0	0	0	0	0	0	0	0	0	0	0	0	0	0	0	0	0	0	0	0	0	0	0	0
0	0	0	0	0	0	0	0	0	0	0	0	0	0	0	0	0	0	0	0	0	0	0	0	0	0	0	0	0	0	0
0	0	0	0	0	0	0	0	0	0	0	0	0	0	0	0	0	0	0	0	0	0	0	0	0	0	0	0	0	0	0
0	0	0	0	0	0	0	0	0	0	0	0	0	0	0	0	0	0	0	0	0	0	0	0	0	0	0	0	0	0	0
0	0	0	0	0	0	0	0	0	0	0	0	0	0	0	0	0	0	0	0	0	0	0	0	0	0	0	0	0	0	0
0	0	0	0	0	0	0	0	0	0	0	0	0	0	0	0	0	0	0	0	0	0	0	0	0	0	0	0	0	0	0
0	0	0	0	0	0	0	0	0	0	0	0	0	0	0	0	0	0	0	0	0	0	0	0	0	0	0	0	0	0	0
0	0	0	0	0	0	0	0	0	0	0	0	0	0	0	0	0	0	0	0	0	0	0	0	0	0	0	0	0	0	0
0	0	0	0	0	0	0	0	0	0	0	0	0	0	0	0	0	0	0	0	0	0	0	0	0	0	0	0	0	0	0
0	0	0	0	0	0	0	0	0	0	0	0	0	0	0	0	0	0	0	0	0	0	0	0	0	0	0	0	0	0	0
0	0	0	0	0	0	0	0	0	0	0	0	0	0	0	0	0	0	0	0	0	0	0	0	0	0	0	0	0	0	0
0	0	0	0	0	0	0	0	0	0	0	0	0	0	0	0	0	0	0	0	0	0	0	0	0	0	0	0	0	0	0
0	0	0	0	0	0	0	0	0	0	0	0	0	0	0	0	0	0	0	0	0	0	0	0	0	0	0	0	0	0	0
0	0	0	0	0	0	0	0	0	0	0	0	0	0	0	0	0	0	0	0	0	0	0	0	0	0	0	0	0	0	0
0	0	0	0	0	0	0	0	0	0	0	0	0	0	0	0	0	0	0	0	0	0	0	0	0	0	0	0	0	0	0
0	0	0	0	0	0	0	0	0	0	0	0	0	0	0	0	0	0	0	0	0	0	0	0	0	0	0	0	0	0	0
0	0	0	0	0	0	0	0	0	0	0	0	0	0	0	0	0	0	0	0	0	0	0	0	0	0	0	0	0	0	0
0	0	0	0	0	0	0	0	0	0	0	0	0	0	0	0	0	0	0	0	0	0	0	0	0	0	0	0	0	0	0
0	0	0	0	0	0	0	0	0	0	0	0	0	0	0	0	0	0	0	0	0	0	0	0	0	0	0	0	0	0	0
0	0	0	0	0	0	0	0	0	0	0	0	0	0	0	0	0	0	0	0	0	0	0	0	0	0	0	0	0	0	0
0	0	0	0	0	0	0	0	0	0	0	0	0	0	0	0	0	0	0	0	0	0	0	0	0	0	0	0	0	0	0
0	0	0	0	0	0	0	0	0	0	0	0	0	0	0	0	0	0	0	0	0	0	0	0	0	0	0	0	0	0	0
0	0	0	0	0	0	0	0	0	0	0	0	0	0	0	0	0	0	0	0	0	0	0	0	0	0	0	0	0	0	0
0	0	0	0	0	0	0	0	0	0	0	0	0	0	0	0	0	0	0	0	0	0	0	0	0	0	0	0	0	0	0
0	0	0	0	0	0	0	0	0	0	0	0	0	0	0	0	0	0	0	0	0	0	0	0	0	0	0	0	0	0	0
0	0	0	0	0	0	0	0	0	0	0	0	0	0	0	0	0	0	0	0	0	0	0	0	0	0	0	0	0	0	0
0	0	0	0	0	0	0	0	0	0	0	0	0	0	0	0	0	0	0	0	0	0	0	0	0	0	0	0	0	0	0
0	0	0	0	0	0	0	0	0	0	0	0	0	0	0	0	0	0	0	0	0	0	0	0	0	0	0	0	0	0	0
0	0	0	0	0	0	0	0	0	0	0	0	0	0	0	0	0	0	0	0	0	0	0	0	0	0	0	0	0	0	0
0	0	0	0	0	0	0	0	0	0	0	0	0	0	0	0	0	0	0	0	0	0	0	0	0	0	0	0	0	0	0
0	0	0	0	0	0	0	0	0	0	0	0	0	0	0	0	0	0	0	0	0	0	0	0	0	0	0	0	0	0	0
0	0	0	0	0	0	0	0	0	0	0	0	0	0	0	0	0	0	0	0	0	0	0	0	0	0	0	0	0	0	0
0	0	0	0	0	0	0	0	0	0	0	0	0	0	0	0	0	0	0	0	0	0	0	0	0	0	0	0	0	0	0
0	0	0	0	0	0	0	0	0	0	0	0	0	0	0	0	0	0	0	0	0	0	0	0	0	0	0	0	0	0	0
0	0	0	0	0	0	0	0	0	0	0	0	0	0	0	0	0	0	0	0	0	0	0	0	0	0	0	0	0	0	0
0	0	0	0	0	0	0	0	0	0	0	0	0	0	0	0	0	0	0	0	0	0	0	0	0	0	0	0	0	0	0
0	0	0	0	0	0	0	0	0	0	0	0	0	0	0	0	0	0	0	0	0	0	0	0	0	0	0	0	0	0	0
0	0	0	0	0	0	0	0	0	0	0	0	0	0	0	0	0	0	0	0	0	0	0	0	0	0	0	0	0	0	0
0	0	0	0	0	0	0	0	0	0	0	0	0	0	0	0	0	0	0	0	0	0	0	0	0	0	0	0	0	0	0
0	0	0	0	0	0	0	0	0	0	0	0	0	0	0	0	0	0	0	0	0	0	0	0	0	0	0	0	0	0	0
0	0	0	0	0	0	0	0	0	0	0	0	0	0	0	0	0	0	0	0	0	0	0	0	0	0	0	0	0	0	0
0	0	0	0	0	0	0	0	0	0	0	0	0	0	0	0	0	0	0	0	0	0	0	0	0	0	0	0	0	0	0
0	0	0	0	0	0	0	0	0	0	0	0	0	0	0	0	0	0	0	0	0	0	0	0	0	0	0	0	0	0	0
0	0	0	0	0	0	0	0	0	0	0	0	0	0	0	0	0	0	0	0	0	0	0	0	0	0	0	0	0	0	0
0	0	0	0	0	0	0	0	0	0	0	0	0	0	0	0	0	0	0	0	0	0	0	0	0	0	0	0	0	0	0
0	0	0	0	0	0	0	0	0	0	0	0	0	0	0	0	0	0	0	0	0	0	0	0	0	0	0	0	0	0	0
0	0	0	0	0	0	0	0	0	0	0	0	0	0	0	0	0	0	0	0	0	0	0	0	0	0	0	0	0	0	0
0	0	0	0	0	0	0	0	0	0	0	0	0	0	0	0	0	0	0	0	0	0	0	0	0	0	0	0	0	0	0
0	0	0	0	0	0	0	0	0	0	0	0	0	0	0	0	0	0	0	0	0	0	0	0	0	0	0	0	0	0	0
0	0	0	0	0	0	0	0	0	0	0	0	0	0	0	0	0	0	0	0	0	0	0	0	0	0	0	0	0	0	0
0	0	0	0	0	0	0	0	0	0	0	0	0	0	0	0	0	0	0	0	0	0	0	0	0	0	0	0	0	0	0
0	0	0	0	0	0	0	0	0	0	0	0	0	0	0	0	0	0	0	0	0	0	0	0	0	0	0	0	0	0	0
0	0	0	0	0	0	0	0	0	0	0	0	0	0	0	0	0	0	0	0	0	0	0	0	0	0	0	0	0	0	0
0	0	0	0	0	0	0	0	0	0	0	0	0	0	0	0	0	0	0	0	0	0	0	0	0	0	0	0	0	0	0
0	0	0	0	0	0	0	0	0	0	0	0	0	0	0	0	0	0	0	0	0	0	0	0	0	0	0	0	0	0	0
0	0	0	0	0	0	0	0	0	0	0	0	0	0	0	0	0	0	0	0	0	0	0	0	0	0	0	0	0	0	0
0	0	0	0	0	0	0	0	0	0	0	0	0	0	0	0	0	0	0	0	0	0	0	0	0	0	0	0	0	0	0
0	0	0	0	0	0	0	0	0	0	0	0	0	0	0	0	0	0	0	0	0	0	0	0	0	0	0	0	0	0	0
0	0	0	0	0	0	0	0	0	0	0	0	0	0	0	0	0	0	0	0	0	0	0	0	0	0	0	0	0	0	0
0	0	0	0	0	0	0	0	0	0	0	0	0	0	0	0	0	0	0	0	0	0	0	0	0	0	0	0	0	0	0
0	0	0	0	0	0	0	0	0	0	0	0	0	0	0	0	0	0	0	0	0	0	0	0	0	0	0	0	0	0	0
0	0	0	0	0	0	0	0	0	0	0	0	0	0	0	0	0	0	0	0	0	0	0	0	0	0	0	0	0	0	0
0	0	0	0	0	0	0	0	0	0	0	0	0	0	0	0	0	0	0	0	0	0	0	0	0	0	0	0	0	0	0
0	0	0	0	0	0	0	0	0	0	0	0	0	0	0	0	0	0	0	0	0	0	0	0	0	0	0	0	0	0	0
0	0	0	0	0	0	0	0	0	0	0	0	0	0	0	0	0	0	0	0	0	0	0	0	0	0	0	0	0	0	0
0	0	0	0	0	0	0	0	0	0	0	0	0	0	0	0	0	0	0	0	0	0	0	0	0	0	0	0	0	0	0
0	0	0	0	0	0	0	0	0	0	0	0	0	0	0	0	0	0	0	0	0	0	0	0	0	0	0	0	0	0	0
0	0	0	0	0	0	0	0	0	0	0	0	0	0	0	0	0	0	0	0	0	0	0	0	0	0	0	0	0	0	0
0	0	0	0	0	0	0	0	0	0	0	0	0	0	0	0	0	0	0	0	0	0	0	0	0	0	0	0	0	0	0
0	0	0	0	0	0	0	0	0	0	0	0	0	0	0	0	0	0	0	0	0	0	0	0	0	0	0	0	0	0	0
0	0	0	0	0	0	0	0	0	0	0	0	0	0	0	0	0	0	0	0	0	0	0	0	0	0	0	0	0	0	0
0	0	0	0	0	0	0	0	0	0	0	0	0	0	0	0	0	0	0	0	0	0	0	0	0	0	0	0	0	0	0
0	0	0	0	0	0	0	0	0	0	0	0	0	0	0	0	0	0	0	0	0	0	0	0	0	0	0	0	0	0	0
0	0	0	0	0	0	0	0	0	0	0	0	0	0	0	0	0	0	0	0	0	0	0	0	0	0	0	0	0	0	0
0	0	0	0	0	0	0	0	0	0	0	0	0	0	0	0	0	0	0	0	0	0	0	0	0	0	0	0	0	0	0
0	0	0	0	0	0	0	0	0	0	0	0	0	0	0	0	0	0	0	0	0	0	0	0	0	0	0	0	0	0	0
0	0	0	0	0	0	0	0	0	0	0	0	0	0	0	0	0	0	0	0	0	0	0	0	0	0	0	0	0	0	0
0	0	0	0	0	0	0	0	0	0	0	0	0	0	0	0	0	0	0	0	0	0	0	0	0	0	0	0	0	0	0
0	0	0	0	0	0	0	0	0	0	0	0	0	0	0	0	0	0	0	0	0	0	0	0	0	0	0	0	0	0	0
0	0	0	0	0	0	0	0	0	0	0	0	0	0	0	0	0	0	0	0	0	0	0	0	0	0	0	0	0	0	0
0	0	0	0	0	0	0	0	0	0	0	0	0	0	0	0	0	0	0	0	0	0	0	0	0	0	0	0	0	0	0
0	0	0	0	0	0	0	0	0	0	0	0	0	0	0	0	0	0	0	0	0	0	0	0	0	0	0	0	0	0	0
0	0	0	0	0	0	0	0	0	0	0	0	0	0	0	0	0	0	0	0	0	0	0	0	0	0	0	0	0	0	0
0	0	0	0	0	0	0	0	0	0	0	0	0	0	0	0	0	0	0	0	0	0	0	0	0	0	0	0	0	0	0
0	0	0	0	0	0	0	0	0	0	0	0	0	0	0	0	0	0	0	0	0	0	0	0	0	0	0	0	0	0	0
0	0	0	0	0	0	0	0	0	0	0	0	0	0	0	0	0	0	0	0	0	0	0	0	0	0	0	0	0	0	0
0	0	0	0	0	0	0	0	0	0	0	0	0	0	0	0	0	0	0	0	0	0	0	0	0	0	0	0	0	0	0
0	0	0	0	0	0	0	0	0	0	0	0	0	0	0	0	0	0	0	0	0	0	0	0	0	0	0	0	0	0	0
0	0	0	0	0	0	0	0	0	0	0	0	0	0	0	0	0	0	0	0	0	0	0	0	0	0	0	0	0	0	0
0	0	0	0	0	0	0	0	0	0	0	0	0	0	0	0	0	0	0	0	0	0	0	0	0	0	0	0	0	0	0
0	0	0	0	0	0	0	0	0	0	0	0	0	0	0	0	0	0	0	0	0	0	0	0	0	0	0	0	0	0	0
0	0	0	0	0	0	0	0	0	0	0	0	0	0	0	0	0	0	0	0	0	0	0	0	0	0	0	0	0	0	0
0	0	0	0	0	0	0	0	0	0	0	0	0	0	0	0	0	0	0	0	0	0	0	0	0	0	0	0	0	0	0
0	0	0	0	0	0	0	0	0	0	0	0	0	0	0	0	0	0	0	0	0	0	0	0	0	0	0	0	0	0	0
0	0	0	0	0	0	0	0	0	0	0	0	0	0	0	0	0	0	0	0	0	0	0	0	0	0	0	0	0	0	0
0	0	0	0	0	0	0	0	0	0	0	0	0	0	0	0	0	0	0	0	0	0	0	0	0	0	0	0	0	0	0
0	0	0	0	0	0	0	0	0	0	0	0	0	0	0	0	0	0	0	0	0	0	0	0	0	0	0	0	0	0	0
0	0	0	0	0	0	0	0	0	0	0	0	0	0	0	0	0	0	0	0	0	0	0	0	0	0	0	0	0	0	0
0	0	0	0	0	0	0	0	0	0	0	0	0	0	0	0	0	0	0	0	0	0	0	0	0	0	0	0	0	0	0
0	0	0	0	0	0	0	0	0	0	0	0	0	0	0	0	0	0	0	0	0	0	0	0	0	0	0	0	0	0	0
0	0	0	0	0	0	0	0	0	0	0	0	0	0	0	0	0	0	0	0	0	0	0	0	0	0	0	0	0	0	0
0	0	0	0	0	0	0	0	0	0	0	0	0	0	0	0	0	0	0	0	0	0	0	0	0	0	0	0	0	0	0
0	0	0	0	0	0	0	0	0	0	0	0	0	0	0	0	0	0	0	0	0	0	0	0	0	0	0	0	0	0	0
0	0	0	0	0	0	0	0	0	0	0	0	0	0	0	0	0	0	0	0	0	0	0	0	0	0	0	0	0	0	0
0	0	0	0	0	0	0	0	0	0	0	0	0	0	0	0	0	0	0	0	0	0	0	0	0	0	0	0	0	0	0
0	0	0	0	0	0	0	0	0	0	0	0	0	0	0	0	0	0	0	0	0	0	0	0	0	0	0	0	0	0	0
0	0	0	0	0	0	0	0	0	0	0	0	0	0	0	0	0	0	0	0	0	0	0	0	0	0	0	0	0	0	0
0	0	0	0	0	0	0	0	0	0	0	0	0	0	0	0	0	0	0	0	0	0	0	0	0	0	0	0	0	0	0
0	0	0	0	0	0	0	0	0	0	0	0	0	0	0	0	0	0	0	0	0	0	0	0	0	0	0	0	0	0	0
0	0	0	0	0	0	0	0	0	0	0	0	0	0	0	0	0	0	0	0	0	0	0	0	0	0	0	0	0	0	0
0	0	0	0	0	0	0	0	0	0	0	0	0	0	0	0	0	0	0	0	0	0	0	0	0	0	0	0	0	0	0
0	0	0	0	0	0	0	0	0	0	0	0	0	0	0	0	0	0	0	0	0	0	0	0	0	0	0	0	0	0	0
0	0	0	0	0	0	0	0	0	0	0	0	0	0	0	0	0	0	0	0	0	0	0	0	0	0	0	0	0	0	0
0	0	0	0	0	0	0	0	0	0	0	0	0	0	0	0	0	0	0	0	0	0	0	0	0	0	0	0	0	0	0
0	0	0	0	0	0	0	0	0	0	0	0	0	0	0	0	0	0	0	0	0	0	0	0	0	0	0	0	0	0	0
0	0	0	0	0	0	0	0	0	0	0	0	0	0	0	0	0	0	0	0	0	0	0	0	0	0	0	0	0	0	0
0	0	0	0	0	0	0	0	0	0	0	0	0	0	0	0	0	0	0	0	0	0	0	0	0	0	0	0	0	0	0
0	0	0	0	0	0	0	0	0	0	0	0	0	0	0	0	0	0	0	0	0	0	0	0	0	0	0	0	0	0	0
0	0	0	0	0	0	0	0	0	0	0	0	0	0	0	0	0	0	0	0	0	0	0	0	0	0	0	0	0	0	0
0	0	0	0	0	0	0	0	0	0	0	0	0	0	0	0	0	0	0	0	0	0	0	0	0	0	0	0	0	0	0
0	0	0	0	0	0	0	0	0	0	0	0	0	0	0	0	0	0	0	0	0	0	0	0	0	0	0	0	0	0	0
0	0	0	0	0	0	0	0	0	0	0	0	0	0	0	0	0	0	0	0	0	0	0	0	0	0	0	0	0	0	0
0	0	0	0	0	0	0	0	0	0	0	0	0	0	0	0	0	0	0	0	0	0	0	0	0	0	0	0	0	0	0
0	0	0	0	0	0	0	0	0	0	0	0	0	0	0	0	0	0	0	0	0	0	0	0	0	0	0	0	0	0	0
0	0	0	0	0	0	0	0	0	0	0	0	0	0	0	0	0	0	0	0	0	0	0	0	0	0	0	0	0	0	0
0	0	0	0	0	0	0	0	0	0	0	0	0	0	0	0	0	0	0	0	0	0	0	0	0	0	0	0	0	0	0
0	0	0	0	0	0	0	0	0	0	0	0	0	0	0	0	0	0	0	0	0	0	0	0	0	0	0	0	0	0	0
0	0	0	0	0	0	0	0	0	0	0	0	0	0	0	0	0	0	0	0	0	0	0	0	0	0	0	0	0	0	0
0	0	0	0	0	0	0	0	0	0	0	0	0	0	0	0	0	0	0	0	0	0	0	0	0	0	0	0	0	0	0
0	0	0	0	0	0	0	0	0	0	0	0	0	0	0	0	0	0	0	0	0	0	0	0	0	0	0	0	0	0	0
0	0	0	0	0	0	0	0	0	0	0	0	0	0	0	0	0	0	0	0	0	0	0	0	0	0	0	0	0	0	0
0	0	0	0	0	0	0	0	0	0	0	0	0	0	0	0	0	0	0	0	0	0	0	0	0	0	0	0	0	0	0
0	0	0	0	0	0	0	0	0	0	0	0	0	0	0	0	0	0	0	0	0	0	0	0	0	0	0	0	0	0	0
0	0	0	0	0	0	0	0	0	0	0	0	0	0	0	0	0	0	0	0	0	0	0	0	0	0	0	0	0	0	0
0	0	0	0	0	0	0	0	0	0	0	0	0	0	0	0	0	0	0	0	0	0	0	0	0	0	0	0	0	0	0
0	0	0	0	0	0	0	0	0	0	0	0	0	0	0	0	0	0	0	0	0	0	0	0	0	0	0	0	0	0	0
0	0	0	0	0	0	0	0	0	0	0	0	0	0	0	0	0	0	0	0	0	0	0	0	0	0	0	0	0	0	0
0	0	0	0	0	0	0	0	0	0	0	0	0	0	0	0	0	0	0	0	0	0	0	0	0	0	0	0	0	0	0
0	0	0	0	0	0	0	0	0	0	0	0	0	0	0	0	0	0	0	0	0	0	0	0	0	0	0	0	0	0	0
0	0	0	0	0	0	0	0	0	0	0	0	0	0	0	0	0	0	0	0	0	0	0	0	0	0	0	0	0	0	0
0	0	0	0	0	0	0	0	0	0	0	0	0	0	0	0	0	0	0	0	0	0	0	0	0	0	0	0	0	0	0
0	0	0	0	0	0	0	0	0	0	0	0	0	0	0	0	0	0	0	0	0	0	0	0	0	0	0	0	0	0	0
0	0	0	0	0	0	0	0	0	0	0	0	0	0	0	0	0	0	0	0	0	0	0	0	0	0	0	0	0	0	0
0	0	0	0	0	0	0	0	0	0	0	0	0	0	0	0	0	0	0	0	0	0	0	0	0	0	0	0	0	0	0
0	0	0	0	0	0	0	0	0	0	0	0	0	0	0	0	0	0	0	0	0	0	0	0	0	0	0	0	0	0	0
0	0	0	0	0	0	0	0	0	0	0	0	0	0	0	0	0	0	0	0	0	0	0	0	0	0	0	0	0	0	0
0	0	0	0	0	0	0	0	0	0	0	0	0	0	0	0	0	0	0	0	0	0	0	0	0	0	0	0	0	0	0
0	0	0	0	0	0	0	0	0	0	0	0	0	0	0	0	0	0	0	0	0	0	0	0	0	0	0	0	0	0	0
0	0	0	0	0	0	0	0	0	0	0	0	0	0	0	0	0	0	0	0	0	0	0	0	0	0	0	0	0	0	0
0	0	0	0	0	0	0	0	0	0	0	0	0	0	0	0	0	0	0	0	0	0	0	0	0	0	0	0	0	0	0
0	0	0	0	0	0	0	0	0	0	0	0	0	0	0	0	0	0	0	0	0	0	0	0	0	0	0	0	0	0	0
0	0	0	0	0	0	0	0	0	0	0	0	0	0	0	0	0	0	0	0	0	0	0	0	0	0	0	0	0	0	0
0	0	0	0	0	0	0	0	0	0	0	0	0	0	0	0	0	0	0	0	0	0	0	0	0	0	0	0	0	0	0
0	0	0	0	0	0	0	0	0	0	0	0	0	0	0	0	0	0	0	0	0	0	0	0	0	0	0	0	0	0	0
0	0	0	0	0	0	0	0	0	0	0	0	0	0	0	0	0	0	0	0	0	0	0	0	0	0	0	0	0	0	0
0	0	0	0	0	0	0	0	0	0	0	0	0	0	0	0	0	0	0	0	0	0	0	0	0	0	0	0	0	0	0
0	0	0	0	0	0	0	0	0	0	0	0	0	0	0	0	0	0	0	0	0	0	0	0	0	0	0	0	0	0	0
0	0	0	0	0	0	0	0	0	0	0	0	0	0	0	0	0	0	0	0	0	0	0	0	0	0	0	0	0	0	0
0	0	0	0	0	0	0	0	0	0	0	0	0	0	0	0	0	0	0	0	0	0	0	0	0	0	0	0	0	0	0
0	0	0	0	0	0	0	0	0	0	0	0	0	0	0	0	0	0	0	0	0	0	0	0	0	0	0	0	0	0	0
0	0	0	0	0	0	0	0	0	0	0	0	0	0	0	0	0	0	0	0	0	0	0	0	0	0	0	0	0	0	0
0	0	0	0	0	0	0	0	0	0	0	0	0	0	0	0	0	0	0	0	0	0	0	0	0	0	0	0	0	0	0
0	0	0	0	0	0	0	0	0	0	0	0	0	0	0	0	0	0	0	0	0	0	0	0	0	0	0	0	0	0	0
0	0	0	0	0	0	0	0	0	0	0	0	0	0	0	0	0	0	0	0	0	0	0	0	0	0	0	0	0	0	0
0	0	0	0	0	0	0	0	0	0	0	0	0	0	0	0	0	0	0	0	0	0	0	0	0	0	0	0	0	0	0
0	0	0	0	0	0	0	0	0	0	0	0	0	0	0	0	0	0	0	0	0	0	0	0	0	0	0	0	0	0	0
0	0	0	0	0	0	0	0	0	0	0	0	0	0	0	0	0	0	0	0	0	0	0	0	0	0	0	0	0	0	0
0	0	0	0	0	0	0	0	0	0	0	0	0	0	0	0	0	0	0	0	0	0	0	0	0	0	0	0	0	0	0
0	0	0	0	0	0	0	0	0	0	0	0	0	0	0	0	0	0	0	0	0	0	0	0	0	0	0	0	0	0	0
0	0	0	0	0	0	0	0	0	0	0	0	0	0	0	0	0	0	0	0	0	0	0	0	0	0	0	0	0	0	0
0	0	0	0	0	0	0	0	0	0	0	0	0	0	0	0	0	0	0	0	0	0	0	0	0	0	0	0	0	0	0
0	0	0	0	0	0	0	0	0	0	0	0	0	0	0	0	0	0	0	0	0	0	0	0	0	0	0	0	0	0	0
0	0	0	0	0	0	0	0	0	0	0	0	0	0	0	0	0	0	0	0	0	0	0	0	0	0	0	0	0	0	0
0	0	0	0	0	0	0	0	0	0	0	0	0	0	0	0	0	0	0	0	0	0	0	0	0	0	0	0	0	0	0
0	0	0	0	0	0	0	0	0	0	0	0	0	0	0	0	0	0	0	0	0	0	0	0	0	0	0	0	0	0	0
0	0	0	0	0	0	0	0	0	0	0	0	0	0	0	0	0	0	0	0	0	0	0	0	0	0	0	0	0	0	0
0	0	0	0	0	0	0	0	0	0	0	0	0	0	0	0	0	0	0	0	0	0	0	0	0	0	0	0	0	0	0
0	0	0	0	0	0	0	0	0	0	0	0	0	0	0	0	0	0	0	0	0	0	0	0	0	0	0	0	0	0	0
0	0	0	0	0	0	0	0	0	0	0	0	0	0	0	0	0	0	0	0	0	0	0	0	0	0	0	0	0	0	0
0	0	0	0	0	0	0	0	0	0	0	0	0	0	0	0	0	0	0	0	0	0	0	0	0	0	0	0	0	0	0
0	0	0	0	0	0	0	0	0	0	0	0	0	0	0	0	0	0	0	0	0	0	0	0	0	0	0	0	0	0	0
0	0	0	0	0	0	0	0	0	0	0	0	0	0	0	0	0	0	0	0	0	0	0	0	0	0	0	0	0	0	0
0	0	0	0	0	0	0	0	0	0	0	0	0	0	0	0	0	0	0	0	0	0	0	0	0	0	0	0	0	0	0
0	0	0	0	0	0	0	0	0	0	0	0	0	0	0	0	0	0	0	0	0	0	0	0	0	0	0	0	0	0	0
0	0	0	0	0	0	0	0	0	0	0	0	0	0	0	0	0	0	0	0	0	0	0	0	0	0	0	0	0	0	0
0	0	0	0	0	0	0	0	0	0	0	0	0	0	0	0	0	0	0	0	0	0	0	0	0	0	0	0	0	0	0
0	0	0	0	0	0	0	0	0	0	0	0	0	0	0	0	0	0	0	0	0	0	0	0	0	0	0	0	0	0	0
0	0	0	0	0	0	0	0	0	0	0	0	0	0	0	0	0	0	0	0	0	0	0	0	0	0	0	0	0	0	0
0	0	0	0	0	0	0	0	0	0	0	0	0	0	0	0	0	0	0	0	0	0	0	0	0	0	0	0	0	0	0
0	0	0	0	0	0	0	0	0	0	0	0	0	0	0	0	0	0	0	0	0	0	0	0	0	0	0	0	0	0	0
0	0	0	0	0	0	0	0	0	0	0	0	0	0	0	0	0	0	0	0	0	0	0	0	0	0	0	0	0	0	0
0	0	0	0	0	0	0	0	0	0	0	0	0	0	0	0	0	0	0	0	0	0	0	0	0	0	0	0	0	0	0
0	0	0	0	0	0	0	0	0	0	0	0	0	0	0	0	0	0	0	0	0	0	0	0	0	0	0	0	0	0	0
0	0	0	0	0	0	0	0	0	0	0	0	0	0	0	0	0	0	0	0	0	0	0	0	0	0	0	0	0	0	0
0	0	0	0	0	0	0	0	0	0	0	0	0	0	0	0	0	0	0	0	0	0	0	0	0	0	0	0	0	0	0
0	0	0	0	0	0	0	0	0	0	0	0	0	0	0	0	0	0	0	0	0	0	0	0	0	0	0	0	0	0	0
0	0	0	0	0	0	0	0	0	0	0	0	0	0	0	0	0	0	0	0	0	0	0	0	0	0	0	0	0	0	0
0	0	0	0	0	0	0	0	0	0	0	0	0	0	0	0	0	0	0	0	0	0	0	0	0	0	0	0	0	0	0
0	0	0	0	0	0	0	0	0	0	0	0	0	0	0	0	0	0	0	0	0	0	0	0	0	0	0	0	0	0	0
0	0	0	0	0	0	0	0	0	0	0	0	0	0	0	0	0	0	0	0	0	0	0	0	0	0	0	0	0	0	0
0	0	0	0	0	0	0	0	0	0	0	0	0	0	0	0	0	0	0	0	0	0	0	0	0	0	0	0	0	0	0
0	0	0	0	0	0	0	0	0	0	0	0	0	0	0	0	0	0	0	0	0	0	0	0	0	0	0	0	0	0	0
0	0	0	0	0	0	0	0	0	0	0	0	0	0	0	0	0	0	0	0	0	0	0	0	0	0	0	0	0	0	0
0	0	0	0	0	0	0	0	0	0	0	0	0	0	0	0	0	0	0	0	0	0	0	0	0	0	0	0	0	0	0
0	0	0	0	0	0	0	0	0	0	0	0	0	0	0	0	0	0	0	0	0	0	0	0	0	0	0	0	0	0	0
0	0	0	0	0	0	0	0	0	0	0	0	0	0	0	0	0	0	0	0	0	0	0	0	0	0	0	0	0	0	0
0	0	0	0	0	0	0	0	0	0	0	0	0	0	0	0	0	0	0	0	0	0	0	0	0	0	0	0	0	0	0
0	0	0	0	0	0	0	0	0	0	0	0	0	0	0	0	0	0	0	0	0	0	0	0	0	0	0	0	0	0	0
0	0	0	0	0	0	0	0	0	0	0	0	0	0	0	0	0	0	0	0	0	0	0	0	0	0	0	0	0	0	0
0	0	0	0	0	0	0	0	0	0	0	0	0	0	0	0	0	0	0	0	0	0	0	0	0	0	0	0	0	0	0
0	0	0	0	0	0	0	0	0	0	0	0	0	0	0	0	0	0	0	0	0	0	0	0	0	0	0	0	0	0	0
0	0	0	0	0	0	0	0	0	0	0	0	0	0	0	0	0	0	0	0	0	0	0	0	0	0	0	0	0	0	0
0	0	0	0	0	0	0	0	0	0	0	0	0	0	0	0	0	0	0	0	0	0	0	0	0	0	0	0	0	0	0
0	0	0	0	0	0	0	0	0	0	0	0	0	0	0	0	0	0	0	0	0	0	0	0	0	0	0	0	0	0	0
0	0	0	0	0	0	0	0	0	0	0	0	0	0	0	0	0	0	0	0	0	0	0	0	0	0	0	0	0	0	0
0	0	0	0	0	0	0	0	0	0	0	0	0	0	0	0	0	0	0	0	0	0	0	0	0	0	0	0	0	0	0
0	0	0	0	0	0	0	0	0	0	0	0	0	0	0	0	0	0	0	0	0	0	0	0	0	0	0	0	0	0	0
0	0	0	0	0	0	0	0	0	0	0	0	0	0	0	0	0	0	0	0	0	0	0	0	0	0	0	0	0	0	0
0	0	0	0	0	0	0	0	0	0	0	0	0	0	0	0	0	0	0	0	0	0	0	0	0	0	0	0	0	0	0
0	0	0	0	0	0	0	0	0	0	0	0	0	0	0	0	0	0	0	0	0	0	0	0	0	0	0	0	0	0	0
0	0	0	0	0	0	0	0	0	0	0	0	0	0	0	0	0	0	0	0	0	0	0	0	0	0	0	0	0	0	0
0	0	0	0	0	0	0	0	0	0	0	0	0	0	0	0	0	0	0	0	0	0	0	0	0	0	0	0	0	0	0
0	0	0	0	0	0	0	0	0	0	0	0	0	0	0	0	0	0	0	0	0	0	0	0	0	0	0	0	0	0	0
0	0	0	0	0	0	0	0	0	0	0	0	0	0	0	0	0	0	0	0	0	0	0	0	0	0	0	0	0	0	0
0	0	0	0	0	0	0	0	0	0	0	0	0	0	0	0	0	0	0	0	0	0	0	0	0	0	0	0	0	0	0
0	0	0	0	0	0	0	0	0	0	0	0	0	0	0	0	0	0	0	0	0	0	0	0	0	0	0	0	0	0	0
0	0	0	0	0	0	0	0	0	0	0	0	0	0	0	0	0	0	0	0	0	0	0	0	0	0	0	0	0	0	0
0	0	0	0	0	0	0	0	0	0	0	0	0	0	0	0	0	0	0	0	0	0	0	0	0	0	0	0	0	0	0
0	0	0	0	0	0	0	0	0	0	0	0	0	0	0	0	0	0	0	0	0	0	0	0	0	0	0	0	0	0	0
0	0	0	0	0	0	0	0	0	0	0	0	0	0	0	0	0	0	0	0	0	0	0	0	0	0	0	0	0	0	0
0	0	0	0	0	0	0	0	0	0	0	0	0	0	0	0	0	0	0	0	0	0	0	0	0	0	0	0	0	0	0
0	0	0	0	0	0	0	0	0	0	0	0	0	0	0	0	0	0	0	0	0	0	0	0	0	0	0	0	0	0	0
0	0	0	0	0	0	0	0	0	0	0	0	0	0	0	0	0	0	0	0	0	0	0	0	0	0	0	0	0	0	0
0	0	0	0	0	0	0	0	0	0	0	0	0	0	0	0	0	0	0	0	0	0	0	0	0	0	0	0	0	0	0
0	0	0	0	0	0	0	0	0	0	0	0	0	0	0	0	0	0	0	0	0	0	0	0	0	0	0	0	0	0	0
0	0	0	0	0	0	0	0	0	0	0	0	0	0	0	0	0	0	0	0	0	0	0	0	0	0	0	0	0	0	0
0	0	0	0	0	0	0	0	0	0	0	0	0	0	0	0	0	0	0	0	0	0	0	0	0	0	0	0	0	0	0
0	0	0	0	0	0	0	0	0	0	0	0	0	0	0	0	0	0	0	0	0	0	0	0	0	0	0	0	0	0	0
0	0	0	0	0	0	0	0	0	0	0	0	0	0	0	0	0	0	0	0	0	0	0	0	0	0	0	0	0	0	0
0	0	0	0	0	0	0	0	0	0	0	0	0	0	0	0	0	0	0	0	0	0	0	0	0	0	0	0	0	0	0
0	0	0	0	0	0	0	0	0	0	0	0	0	0	0	0	0	0	0	0	0	0	0	0	0	0	0	0	0	0	0
0	0	0	0	0	0	0	0	0	0	0	0	0	0	0	0	0	0	0	0	0	0	0	0	0	0	0	0	0	0	0
0	0	0	0	0	0	0	0	0	0	0	0	0	0	0	0	0	0	0	0	0	0	0	0	0	0	0	0	0	0	0
0	0	0	0	0	0	0	0	0	0	0	0	0	0	0	0	0	0	0	0	0	0	0	0	0	0	0	0	0	0	0
0	0	0	0	0	0	0	0	0	0	0	0	0	0	0	0	0	0	0	0	0	0	0	0	0	0	0	0	0	0	0
0	0	0	0	0	0	0	0	0	0	0	0	0	0	0	0	0	0	0	0	0	0	0	0	0	0	0	0	0	0	0
0	0	0	0	0	0	0	0	0	0	0	0	0	0	0	0	0	0	0	0	0	0	0	0	0	0	0	0	0	0	0
0	0	0	0	0	0	0	0	0	0	0	0	0	0	0	0	0	0	0	0	0	0	0	0	0	0	0	0	0	0	0
0	0	0	0	0	0	0	0	0	0	0	0	0	0	0	0	0	0	0	0	0	0	0	0	0	0	0	0	0	0	0
0	0	0	0	0	0	0	0	0	0	0	0	0	0	0	0	0	0	0	0	0	0	0	0	0	0	0	0	0	0	0
0	0	0	0	0	0	0	0	0	0	0	0	0	0	0	0	0	0	0	0	0	0	0	0	0	0	0	0	0	0	0
0	0	0	0	0	0	0	0	0	0	0	0	0	0	0	0	0	0	0	0	0	0	0	0	0	0	0	0	0	0	0
0	0	0	0	0	0	0	0	0	0	0	0	0	0	0	0	0	0	0	0	0	0	0	0	0	0	0	0	0	0	0
0	0	0	0	0	0	0	0	0	0	0	0	0	0	0	0	0	0	0	0	0	0	0	0	0	0	0	0	0	0	0
0	0	0	0	0	0	0	0	0	0	0	0	0	0	0	0	0	0	0	0	0	0	0	0	0	0	0	0	0	0	0
0	0	0	0	0	0	0	0	0	0	0	0	0	0	0	0	0	0	0	0	0	0	0	0	0	0	0	0	0	0	0
0	0	0	0	0	0	0	0	0	0	0	0	0	0	0	0	0	0	0	0	0	0	0	0	0	0	0	0	0	0	0
0	0	0	0	0	0	0	0	0	0	0	0	0	0	0	0	0	0	0	0	0	0	0	0	0	0	0	0	0	0	0
0	0	0	0	0	0	0	0	0	0	0	0	0	0	0	0	0	0	0	0	0	0	0	0	0	0	0	0	0	0	0
0	0	0	0	0	0	0	0	0	0	0	0	0	0	0	0	0	0	0	0	0	0	0	0	0	0	0	0	0	0	0
0	0	0	0	0	0	0	0	0	0	0	0	0	0	0	0	0	0	0	0	0	0	0	0	0	0	0	0	0	0	0
0	0	0	0	0	0	0	0	0	0	0	0	0	0	0	0	0	0	0	0	0	0	0	0	0	0	0	0	0	0	0
0	0	0	0	0	0	0	0	0	0	0	0	0	0	0	0	0	0	0	0	0	0	0	0	0	0	0	0	0	0	0
0	0	0	0	0	0	0	0	0	0	0	0	0	0	0	0	0	0	0	0	0	0	0	0	0	0	0	0	0	0	0
0	0	0	0	0	0	0	0	0	0	0	0	0	0	0	0	0	0	0	0	0	0	0	0	0	0	0	0	0	0	0
0	0	0	0	0	0	0	0	0	0	0	0	0	0	0	0	0	0	0	0	0	0	0	0	0	0	0	0	0	0	0
0	0	0	0	0	0	0	0	0	0	0	0	0	0	0	0	0	0	0	0	0	0	0	0	0	0	0	0	0	0	0
0	0	0	0	0	0	0	0	0	0	0	0	0	0	0	0	0	0	0	0	0	0	0	0	0	0	0	0	0	0	0
0	0	0	0	0	0	0	0	0	0	0	0	0	0	0	0	0	0	0	0	0	0	0	0	0	0	0	0	0	0	0
0	0	0	0	0	0	0	0	0	0	0	0	0	0	0	0	0	0	0	0	0	0	0	0	0	0	0	0	0	0	0
0	0	0	0	0	0	0	0	0	0	0	0	0	0	0	0	0	0	0	0	0	0	0	0	0	0	0	0	0	0	0
0	0	0	0	0	0	0	0	0	0	0	0	0	0	0	0	0	0	0	0	0	0	0	0	0	0	0	0	0	0	0
0	0	0	0	0	0	0	0	0	0	0	0	0	0	0	0	0	0	0	0	0	0	0	0	0	0	0	0	0	0	0
0	0	0	0	0	0	0	0	0	0	0	0	0	0	0	0	0	0	0	0	0	0	0	0	0	0	0	0	0	0	0
0	0	0	0	0	0	0	0	0	0	0	0	0	0	0	0	0	0	0	0	0	0	0	0	0	0	0	0	0	0	0
0	0	0	0	0	0	0	0	0	0	0	0	0	0	0	0	0	0	0	0	0	0	0	0	0	0	0	0	0	0	0
0	0	0	0	0	0	0	0	0	0	0	0	0	0	0	0	0	0	0	0	0	0	0	0	0	0	0	0	0	0	0
0	0	0	0	0	0	0	0	0	0	0	0	0	0	0	0	0	0	0	0	0	0	0	0	0	0	0	0	0	0	0
0	0	0	0	0	0	0	0	0	0	0	0	0	0	0	0	0	0	0	0	0	0	0	0	0	0	0	0	0	0	0
0	0	0	0	0	0	0	0	0	0	0	0	0	0	0	0	0	0	0	0	0	0	0	0	0	0	0	0	0	0	0
0	0	0	0	0	0	0	0	0	0	0	0	0	0	0	0	0	0	0	0	0	0	0	0	0	0	0	0	0	0	0
[truncated: 1,000 more rows]
