# Supplementary material for: A modified shuffled frog leaping algorithm with inertia weight
Source: Sci Rep. 2024 Feb 20;14:4146. doi: 10.1038/s41598-024-51306-1 (PMC11224354; doi:10.1038/s41598-024-51306-1)
Supplement: Supplementary file 1 — Supplementary Information. [file 41598_2024_51306_MOESM1_ESM.zip › data/F2/MSFLA_L_13.xls]

## Sheet: Sheet1
-0.0277169	0.0518912	0.315596	0.00706764	0.799737	0.247956	0.10154	-0.0191137	0.0561247	-0.114394	-0.0461966	-0.0875767	-0.121324	0.120729	0.186016	-0.117734	0.374215	0.0520053	-0.140378	0.0246821	0.193349	0.120687	0.0186851	-0.124717	0.265318	0.0153655	-0.00904262	0.0906241	-0.20795	-0.254036	4.31177
-0.00135167	-0.00925613	-0.00258307	-0.00503697	-0.00566874	-0.000207666	-0.0111112	-0.0104376	-0.00667078	0.0143659	0.00493217	0.014323	0.00687676	0.0108662	0.00366242	0.0104041	-0.0105583	-0.0300568	0.00229071	0.00495152	-0.00152235	-0.00594004	-0.00125046	-0.00988331	0.057049	-0.0253794	-0.00108309	-0.0108763	0.0236967	0.00403906	0.306331
-4.8847e-05	2.9293e-06	0.00224173	-0.00327068	-0.00902001	0.00141318	0.000977932	-3.03961e-07	-0.000452927	0.0014788	-0.000481382	0.00118016	-0.00112205	-0.00301825	-0.000395884	-0.00175234	-1.04749e-05	-0.00241608	0.00127066	-0.00159563	0.00340119	-0.00178528	0.00119039	0.00175874	-0.00147887	0.00172808	0.00218161	0.000748994	-0.00319138	0.000728447	0.0503432
-6.76935e-05	0.000154526	-0.000179042	-0.000120189	9.04628e-05	0.00018336	2.66469e-05	4.65258e-06	2.12212e-06	4.21322e-05	-0.00022653	-0.000248278	6.67914e-05	2.42004e-05	3.06867e-05	6.82516e-05	-0.000344893	-4.05454e-05	0.000694907	0.000166984	-7.27342e-05	0.000258932	-2.79712e-05	0.00030349	-0.000506614	-4.76052e-05	-6.39545e-05	-5.5649e-05	-0.000186703	0.000470524	0.00477707
4.85569e-06	3.07442e-05	-1.93694e-05	-4.14512e-05	8.45123e-07	4.82688e-06	-2.20468e-05	2.63175e-05	-7.88026e-06	6.9047e-06	-8.97072e-06	1.36814e-05	-8.77697e-06	-8.09892e-06	5.08175e-06	-1.97918e-06	-3.89765e-06	1.45179e-05	2.95044e-06	-7.97127e-06	-7.74019e-06	-1.50586e-05	7.15968e-06	7.87659e-06	2.59663e-05	5.63573e-06	4.30088e-06	-1.06234e-05	-1.45254e-05	1.94389e-05	0.000359494
1.15248e-06	3.16764e-06	2.50485e-07	-3.34811e-07	-5.01592e-07	-3.36504e-07	4.01433e-07	-3.81189e-08	-3.02916e-07	4.73953e-07	-2.54242e-07	-3.72498e-06	1.10775e-06	1.42968e-06	4.22026e-07	1.15831e-06	-1.35729e-06	2.28052e-07	-6.4993e-07	-4.32025e-06	-1.37735e-06	-5.32436e-07	-9.71295e-07	-5.56903e-07	-1.34966e-06	1.61943e-08	3.05302e-07	-1.03226e-06	8.38861e-08	-6.61427e-06	3.4452e-05
-6.72164e-08	-1.94247e-07	-1.91086e-07	-2.72107e-08	1.70582e-08	-1.03254e-08	1.38542e-08	3.98518e-07	3.3095e-08	3.24966e-08	2.75509e-07	-4.41607e-08	-9.75772e-08	5.13286e-08	4.33423e-08	-7.75775e-08	-1.09824e-07	5.83958e-08	2.88165e-09	1.87695e-07	1.81971e-07	-3.97906e-07	1.23845e-07	3.323e-08	1.31705e-07	-2.12983e-07	-1.07064e-08	7.83067e-08	7.99867e-08	2.77044e-07	3.46108e-06
1.55765e-09	-6.93765e-09	-1.7736e-09	3.80246e-10	1.4866e-08	-6.93466e-10	6.08695e-09	-6.05777e-10	-3.77735e-09	7.05802e-10	-6.7737e-09	-2.97771e-09	-1.48594e-09	1.07545e-08	-5.22912e-08	5.87966e-09	-3.5224e-09	-1.51706e-08	-7.06472e-09	-1.72268e-09	1.75521e-10	-2.81152e-08	1.47367e-08	9.57191e-10	1.32603e-08	-3.16058e-09	-4.65603e-09	9.57046e-10	1.98498e-09	-1.12127e-09	2.14152e-07
-2.13481e-10	-3.53974e-10	4.45751e-10	-5.50321e-10	2.99272e-10	-2.16066e-10	-8.77417e-10	-2.66053e-09	3.36394e-09	2.90947e-10	9.63836e-10	2.61124e-09	5.26423e-10	-2.73169e-11	-9.40803e-11	7.73406e-10	-4.68456e-10	4.91551e-10	7.50472e-11	-1.21156e-11	3.6263e-10	6.14478e-10	1.00922e-09	-7.43844e-10	6.43541e-10	8.9791e-11	-2.48039e-10	-9.90396e-10	-3.98767e-11	-5.49279e-10	2.06063e-08
-5.49335e-11	1.01872e-11	-1.47882e-11	2.70263e-10	-4.68686e-11	3.16901e-11	2.65403e-10	-3.49897e-12	-1.91136e-10	-2.52458e-11	-1.74821e-10	-1.04082e-10	-1.30259e-10	2.09035e-11	8.56841e-11	-9.5979e-11	1.73298e-10	-1.00116e-10	1.86179e-11	-4.49361e-11	1.25404e-10	-3.70805e-11	-4.06397e-12	-1.48451e-10	-6.87861e-12	-8.35441e-11	4.00073e-11	-1.97824e-10	-8.51086e-11	-9.50219e-12	2.60057e-09
4.5082e-13	-3.60994e-12	-1.60047e-11	1.01277e-12	9.08127e-13	-4.0746e-12	1.1094e-11	-1.42785e-11	-4.14927e-13	-3.62395e-11	-5.29205e-13	-1.92415e-11	-1.97541e-12	1.01005e-11	-9.90489e-13	-1.86579e-11	-3.39511e-12	-3.65594e-12	3.00982e-13	-1.40737e-11	3.1649e-12	3.9651e-12	-3.15153e-12	1.20616e-12	-2.65402e-13	8.92876e-12	-1.34881e-13	-5.41095e-12	-2.27201e-12	-4.69259e-12	1.94201e-10
9.26182e-14	-1.5034e-13	-2.25371e-13	2.86682e-12	-1.37432e-13	-8.94489e-14	-3.96534e-13	3.74965e-13	3.27023e-13	-1.57815e-13	9.6506e-14	-3.62575e-13	-6.40359e-13	3.38388e-13	-3.76698e-13	8.68803e-14	2.68452e-13	7.70254e-13	6.01221e-13	4.9781e-13	-1.1586e-14	-4.31491e-13	1.30206e-12	-1.8986e-13	-8.48247e-14	1.00404e-12	1.14121e-12	1.69767e-15	2.31621e-13	-4.12174e-13	1.36681e-11
-3.53005e-14	-1.84658e-16	-3.03764e-14	-5.29142e-13	4.0371e-14	3.05845e-14	-1.26487e-14	-2.04185e-14	-1.52162e-14	3.3556e-14	-1.45949e-15	-1.86592e-14	-7.5853e-15	1.09915e-14	4.76971e-14	2.20219e-13	-2.0957e-13	-1.0686e-14	1.14083e-16	-9.12869e-15	2.84108e-14	-9.59081e-14	1.25197e-14	-3.06428e-14	-1.45678e-14	7.30499e-15	-5.85494e-14	-2.18159e-13	-5.99991e-14	4.84794e-14	1.85845e-12
-9.23185e-17	1.78982e-15	-2.49423e-16	4.22389e-15	-6.27145e-15	3.39422e-15	-7.37061e-15	9.82578e-15	7.52648e-16	1.44854e-15	-1.59477e-15	-2.17748e-15	-1.57368e-15	1.32575e-14	-2.08126e-15	-5.28658e-15	-4.91095e-15	-9.43055e-15	-3.2958e-15	-5.25768e-15	6.70463e-16	-2.43573e-15	2.83167e-15	-2.14079e-14	-3.75433e-15	-2.55652e-14	-7.26964e-15	-2.82238e-15	-1.0071e-15	9.13182e-15	1.61181e-13
-1.09963e-15	1.39122e-16	-8.59729e-16	4.87879e-16	1.18695e-15	6.6083e-17	-2.28735e-16	-3.75839e-16	-7.1115e-16	-1.2789e-16	-1.40066e-15	-1.38706e-16	1.41052e-15	-3.79631e-16	1.73872e-16	-2.36992e-16	-1.6389e-16	-7.66243e-17	-2.67314e-15	1.39181e-15	-7.09227e-17	9.3699e-16	-3.05167e-17	2.95142e-16	3.11613e-15	2.33613e-16	3.30295e-16	-3.40108e-17	-2.5369e-17	1.03197e-16	1.8505e-14
-2.26885e-17	1.3192e-16	-1.48527e-17	2.00496e-17	-3.41324e-17	-4.15563e-17	3.98064e-17	3.3753e-18	5.20181e-17	-1.09508e-16	-1.65319e-17	2.06179e-17	-6.71448e-18	1.41934e-16	-9.01888e-18	8.8085e-18	-3.51831e-16	-1.48971e-16	2.27251e-17	-8.89692e-17	-4.24371e-18	2.68443e-18	-3.44817e-17	1.7001e-17	4.67176e-17	-1.26056e-18	-2.00254e-17	-9.21258e-17	-1.09979e-17	3.10761e-17	1.54664e-15
4.30784e-20	1.26983e-18	1.15609e-17	4.72589e-18	2.0285e-20	6.81842e-19	4.44135e-19	9.55453e-19	7.45636e-20	2.42355e-18	-6.42397e-20	1.06429e-18	1.20144e-18	9.38359e-19	7.06669e-20	2.46013e-18	6.09802e-18	2.54516e-18	-1.13593e-18	2.25582e-17	1.01886e-18	3.31227e-18	7.17874e-18	-1.10042e-19	-3.98593e-18	1.00359e-18	-6.03269e-18	-1.34813e-17	-1.07031e-17	-1.86919e-17	1.25854e-16
-1.59163e-19	1.01946e-19	-2.18315e-18	4.77072e-19	-1.11896e-18	8.58579e-20	-5.8341e-20	-3.03788e-19	7.64285e-20	-3.6368e-19	1.90036e-19	7.19604e-21	-1.4424e-18	3.41896e-19	-5.56372e-19	9.91601e-19	2.02526e-19	2.43449e-19	-4.57128e-19	2.7538e-19	1.91947e-19	1.08688e-18	2.54341e-20	-1.07797e-19	-1.05625e-20	-1.76086e-19	-1.29206e-19	5.08005e-19	-2.23983e-20	2.22506e-19	1.21172e-17
1.0213e-19	-2.3822e-20	-4.73509e-20	-3.03697e-20	7.05646e-21	-9.10421e-21	2.50319e-20	5.46767e-20	-4.35026e-20	-9.32062e-21	4.13662e-21	-1.02551e-20	-5.74502e-21	-4.58439e-22	-1.03172e-20	6.04917e-21	7.17582e-21	-2.46665e-22	8.70368e-21	6.40982e-21	6.18448e-21	-2.63181e-21	-6.08832e-20	1.14982e-21	9.97103e-21	5.57004e-21	2.21683e-20	8.24915e-21	-3.08829e-19	-1.31436e-20	8.50642e-19
-4.21702e-21	9.01019e-22	-2.27035e-21	-7.39913e-22	-7.79508e-22	2.75746e-21	2.14359e-21	1.52769e-21	1.11689e-21	-1.25222e-21	-4.74126e-22	-2.23452e-21	3.34985e-21	-4.47317e-22	-6.5603e-23	1.23557e-21	5.60072e-21	1.98266e-22	5.29067e-22	-1.10122e-21	2.33094e-21	-6.22074e-21	-1.06167e-20	-3.61882e-22	4.85206e-21	-6.60092e-22	-3.62193e-23	5.50194e-22	9.92495e-22	-6.84055e-22	6.02472e-20
-1.86373e-23	-3.14622e-23	-6.27394e-23	1.24244e-22	-4.91422e-23	-2.82361e-23	2.38956e-22	-8.12538e-23	-6.6288e-22	-7.54895e-23	1.82733e-22	1.61438e-23	4.65121e-22	4.97203e-24	-1.39481e-23	-1.98825e-22	-1.08317e-21	3.72521e-23	1.66906e-22	-1.34947e-22	3.05944e-22	-2.58621e-23	9.45312e-23	2.83991e-22	-6.04456e-22	4.26636e-23	2.04375e-22	2.5428e-22	1.29536e-22	2.15155e-22	5.83785e-21
-3.13978e-23	-4.11269e-23	7.46686e-24	-1.70978e-23	-8.19116e-24	2.37084e-23	-1.45385e-23	4.25155e-24	2.85822e-23	-3.83757e-23	4.29629e-23	-3.30981e-23	-3.94359e-24	-2.3624e-23	-1.09753e-23	-2.22648e-23	-1.68244e-23	-3.48986e-24	-8.50037e-23	-1.63367e-23	4.1117e-23	-2.85343e-24	2.2528e-24	-6.24755e-24	-4.06883e-23	-1.93601e-23	2.21563e-23	-2.69892e-23	-3.0285e-24	6.82848e-24	6.44782e-22
-1.88184e-24	-7.33495e-25	9.10808e-25	1.561e-24	1.40334e-24	3.89771e-25	1.8737e-24	-1.87005e-25	1.53101e-24	6.46019e-25	5.04243e-25	-3.10532e-25	1.22847e-24	-1.09397e-24	3.53178e-24	-9.37572e-25	-1.2567e-24	-2.86533e-24	-4.19028e-24	1.0987e-23	1.52975e-24	4.05708e-24	-6.51875e-25	-1.00847e-24	4.19408e-24	-7.70587e-25	1.09641e-24	-5.83002e-25	-1.20532e-24	-3.33293e-26	5.31537e-23
1.76459e-26	1.65549e-25	-3.13233e-25	-4.93402e-25	-1.46649e-25	-3.54839e-25	-8.38982e-26	-1.4224e-25	-4.1446e-25	2.32837e-26	4.84188e-26	-9.06873e-27	-6.65196e-26	1.11282e-26	-1.22984e-26	-2.0221e-26	1.5946e-25	9.63435e-26	1.44068e-24	3.12593e-25	3.75089e-27	-5.63122e-27	-7.62196e-27	1.61188e-25	2.8304e-26	2.83143e-25	2.54454e-25	1.01021e-25	2.70078e-26	1.2795e-26	5.21685e-24
-7.44071e-27	-2.56558e-26	-2.25841e-28	-1.32977e-26	-2.67443e-26	1.65993e-26	-6.10819e-27	-4.50896e-27	5.01951e-28	-9.10798e-27	4.46632e-27	1.72451e-26	-7.66783e-26	-4.81261e-26	1.117e-26	6.05142e-27	-8.8217e-27	3.9319e-28	-3.14624e-27	-2.69286e-26	-1.85434e-26	-7.04749e-27	1.7659e-26	2.3734e-27	-1.37588e-27	-6.96885e-28	-1.42659e-26	-2.26317e-27	-4.85225e-28	1.46854e-26	3.92614e-25
-2.72043e-27	2.84171e-28	-4.51614e-27	-4.78952e-27	-6.15946e-28	7.42736e-28	-1.13174e-27	1.6705e-27	-3.10855e-27	3.33146e-28	6.28003e-28	1.0931e-28	-1.4529e-29	-3.13689e-28	1.29176e-27	-6.86995e-28	8.85511e-28	5.7402e-28	1.83961e-27	9.54271e-29	1.79939e-28	-2.44356e-28	1.58483e-27	7.43653e-29	-2.46026e-28	-7.40687e-28	3.49008e-28	4.66724e-28	-1.69991e-27	-4.38982e-28	3.23766e-26
5.91851e-29	4.8224e-31	-1.14355e-28	-1.2816e-29	2.2876e-29	9.61025e-30	1.69837e-28	-5.89921e-29	2.83587e-28	1.19021e-28	3.61649e-28	-1.35609e-28	-1.58045e-28	4.36035e-29	-1.08244e-29	-2.50319e-30	-9.91133e-29	-5.3251e-30	-1.7265e-29	-2.8833e-28	3.57706e-29	6.29259e-29	-4.53918e-28	-1.21853e-28	4.69763e-28	-2.65086e-29	1.30273e-28	-7.85174e-29	-3.55183e-30	-1.93792e-28	3.5499e-27
1.05485e-29	9.29691e-31	-6.46404e-31	-2.43217e-29	-1.37444e-29	1.6433e-29	-1.12504e-29	-2.53827e-29	-5.97803e-29	1.80256e-30	2.5009e-29	5.42381e-30	-1.56811e-30	2.17283e-29	-1.93954e-30	-1.45318e-29	-9.90185e-30	-1.01772e-29	3.17044e-30	9.83683e-30	-2.67064e-30	-6.60521e-31	1.69241e-29	-6.319e-31	4.62983e-30	2.30745e-30	1.06908e-30	-5.55894e-30	-9.09212e-30	-1.80006e-29	3.29672e-28
-2.98831e-30	1.79261e-31	-3.12134e-31	-1.33064e-30	-9.43374e-32	-1.00597e-31	-6.09831e-32	3.05181e-30	-5.93685e-31	-4.38826e-30	-5.17733e-32	2.27542e-31	-4.09689e-31	-9.11145e-34	8.77184e-31	7.89658e-31	1.92544e-31	-1.08822e-31	-7.97813e-31	-5.31019e-31	-1.55994e-30	9.31641e-32	-1.53137e-30	-3.59219e-31	8.47804e-32	6.13493e-31	5.59655e-31	1.05623e-30	6.69128e-31	5.15961e-31	2.41299e-29
-2.79158e-32	-7.18708e-32	-1.14272e-31	1.79239e-32	8.58147e-32	-3.3731e-32	-2.74877e-32	2.08252e-32	-3.26699e-31	3.59484e-33	-3.44737e-32	8.92009e-32	-4.45309e-31	-6.04122e-32	-7.96296e-32	4.072e-32	-8.90371e-33	-1.5044e-31	9.5467e-32	-1.0259e-31	4.20087e-32	6.05856e-32	-4.66318e-32	-3.0226e-33	7.3434e-32	-3.9635e-32	-1.62578e-32	3.33095e-32	-3.30636e-31	1.02472e-32	2.49305e-30
-2.7516e-33	7.42569e-33	1.65813e-33	3.04721e-33	2.94964e-33	3.62827e-33	1.20318e-33	-2.37704e-32	-1.07041e-33	-1.30995e-32	3.91665e-33	-1.19343e-32	1.04089e-33	3.64205e-33	-1.22197e-32	-7.89399e-33	6.76489e-33	-4.45931e-33	1.99832e-33	1.51968e-32	-5.50921e-35	-2.19849e-33	-2.75631e-33	8.04979e-33	3.00382e-33	1.07094e-32	1.39213e-32	1.57839e-32	5.21696e-34	-1.00482e-32	1.96719e-31
5.0115e-34	2.64789e-33	-1.78143e-33	5.76095e-35	-2.89405e-34	3.65563e-34	1.08661e-33	-1.78607e-33	-4.05891e-34	-3.49532e-34	3.53314e-35	-2.84005e-34	1.16981e-33	-1.09293e-33	-1.1275e-33	-1.31892e-34	-2.23579e-34	5.71911e-34	4.021e-34	-2.03924e-34	1.65482e-34	-3.83203e-33	1.48447e-33	-1.76382e-34	-7.89402e-34	-2.19406e-34	2.12794e-33	3.06339e-34	2.27443e-33	-2.56002e-34	2.6146e-32
-6.19224e-35	1.69591e-34	-3.80458e-36	5.91651e-35	-3.42314e-34	3.12509e-35	3.6763e-35	6.73084e-35	-3.0725e-36	-2.10156e-34	2.9025e-35	-8.90729e-35	-1.7942e-35	-5.07655e-35	-2.87535e-35	4.07081e-35	1.16048e-35	-9.58835e-35	-5.66426e-35	1.01911e-34	4.33594e-35	-6.47114e-36	-1.81172e-34	-7.3232e-35	-3.74883e-35	-2.39965e-35	2.4147e-35	-2.31532e-35	3.64132e-35	-1.30658e-34	2.08775e-33
-3.16187e-36	3.30225e-36	-4.44478e-36	8.53356e-36	6.80096e-36	-3.18771e-36	-3.85673e-36	1.77891e-36	1.11767e-35	-4.97505e-36	-9.42341e-36	-1.09418e-36	-1.72709e-36	-3.10968e-36	6.1441e-36	7.48697e-37	-1.23921e-35	-5.59451e-36	1.6439e-35	-9.49394e-36	1.69795e-36	8.03179e-39	-6.31774e-37	3.15765e-36	3.8675e-36	-7.56812e-36	-7.46946e-38	1.26324e-37	6.94152e-36	-3.85821e-37	1.41845e-34
2.39378e-38	3.93588e-37	-6.37841e-37	1.72945e-40	-6.89835e-37	3.21319e-37	3.83258e-37	4.71781e-37	7.81992e-37	7.99701e-37	-1.03278e-37	-1.76949e-37	2.72133e-37	3.29753e-37	-4.48194e-37	4.42375e-38	-3.47698e-37	2.51148e-37	1.60627e-36	4.48157e-37	6.25442e-37	2.0873e-37	-7.76974e-37	-1.44993e-37	-2.53749e-37	-2.53482e-38	-7.49263e-38	3.24197e-37	-3.53217e-37	2.86093e-38	1.13474e-35
1.09253e-38	-1.3724e-38	-7.26166e-39	5.02657e-39	2.34977e-39	-1.64589e-37	1.91868e-38	-1.75692e-38	-2.92566e-37	-3.17234e-38	2.00559e-38	5.14524e-39	4.86323e-39	1.60195e-38	-7.88655e-38	-2.02654e-39	-1.13224e-37	6.78083e-38	9.96895e-38	-8.97718e-39	5.8468e-39	8.38432e-39	7.33943e-38	1.19821e-37	-2.87707e-38	-1.8024e-38	-5.7674e-38	-1.93289e-38	-2.65205e-38	3.69401e-38	1.3763e-36
-1.46307e-39	-7.1631e-39	-1.03319e-38	-1.24838e-40	-6.80735e-40	-1.06188e-38	-2.08292e-39	-3.17038e-39	-1.01669e-39	1.49729e-38	1.49081e-38	6.8013e-39	2.2153e-39	-1.88249e-40	3.56495e-39	1.97139e-40	2.87661e-40	-4.24427e-39	-9.63001e-39	-5.69669e-40	2.14877e-38	1.09528e-39	8.56838e-39	-9.96384e-39	1.48157e-39	1.37609e-38	-3.17266e-39	-5.53677e-39	1.91438e-38	5.15071e-39	1.83594e-37
-4.64824e-40	-6.87495e-40	1.67722e-39	-5.38376e-40	-2.27748e-40	1.33775e-40	-7.30408e-40	7.79202e-40	4.63224e-41	-1.23247e-39	-3.76865e-40	1.57692e-40	2.23094e-40	-2.91612e-40	-6.53482e-40	-1.19155e-39	-7.8627e-40	-6.33847e-40	-9.77264e-40	-3.18812e-40	5.23021e-41	-4.27967e-41	1.8113e-40	1.42401e-42	-3.93201e-40	2.27421e-40	5.04452e-40	5.04019e-40	4.56373e-41	3.03941e-40	1.43847e-38
1.69479e-42	5.59774e-42	3.9275e-42	-1.02955e-41	1.22675e-41	2.90427e-41	1.12297e-40	-2.31515e-42	-3.88677e-42	-2.91403e-41	-2.78939e-41	2.95792e-41	2.4856e-41	1.4807e-41	1.19795e-40	5.22319e-42	-1.20707e-41	2.043e-41	-2.73415e-41	8.3019e-41	7.00756e-42	-4.46798e-41	-2.16805e-41	3.47243e-42	-4.22215e-41	3.33494e-42	3.81475e-41	2.52931e-41	8.75843e-42	1.96132e-41	7.8969e-40
-2.08571e-42	4.07805e-43	8.85553e-42	1.04557e-41	-1.67947e-42	1.25953e-42	8.82136e-43	5.84149e-43	-1.26891e-42	1.10575e-41	-5.0102e-42	-4.02228e-42	-4.52383e-42	-4.50706e-42	-2.01294e-41	1.10377e-42	4.97246e-43	-2.13746e-42	5.84258e-43	2.22696e-42	3.46539e-42	-2.08826e-42	-1.70943e-42	-2.41464e-43	2.67885e-42	3.31956e-42	-2.80388e-43	6.05016e-43	-3.19809e-42	-3.87903e-42	1.04744e-40
4.85104e-44	1.09229e-43	-1.27599e-42	5.89689e-43	5.11269e-43	-1.71124e-43	-5.69326e-43	5.16965e-43	-1.34032e-42	-2.04389e-44	2.94536e-44	1.92172e-43	1.00526e-42	9.7224e-44	-1.79772e-44	3.69572e-45	1.18203e-43	-5.11557e-44	-9.10097e-44	-3.871e-43	-2.75137e-43	9.91324e-44	3.34496e-44	3.34557e-43	5.73448e-43	4.63324e-44	4.76883e-43	1.5181e-42	1.53447e-43	9.80158e-43	1.16368e-41
4.79453e-44	-2.17358e-44	-6.25628e-44	-9.63547e-45	-1.24132e-43	1.22838e-44	-6.11844e-44	3.15228e-44	1.88834e-45	3.5465e-44	-3.67482e-44	-1.61601e-44	1.19246e-45	2.47129e-45	-3.28963e-45	3.83141e-44	2.49078e-44	-1.5468e-44	2.25574e-44	5.11613e-45	3.10098e-44	1.71141e-44	1.09957e-43	1.16608e-45	7.7318e-45	-3.05762e-44	-5.7329e-45	2.40402e-44	2.79429e-44	-6.79095e-45	8.36642e-43
-9.78201e-46	4.38934e-46	7.55514e-45	-9.83335e-45	-1.6631e-45	-2.83823e-46	2.31389e-45	3.15357e-45	1.0921e-45	4.33792e-46	-3.77407e-45	1.71316e-47	-1.14191e-45	5.30656e-46	-7.06101e-46	1.81439e-45	2.90882e-46	-1.31347e-45	-3.80285e-46	5.45043e-46	1.43415e-46	1.84387e-45	-2.93701e-45	2.86962e-45	4.05937e-45	-1.94962e-45	-2.02605e-45	1.34479e-45	-3.29689e-45	-4.57496e-45	6.33054e-44
5.55331e-47	3.83516e-46	4.78088e-46	-7.58041e-47	-7.55061e-46	3.8308e-46	1.42239e-45	5.54485e-47	-4.83114e-46	1.88703e-46	1.56525e-46	1.14669e-47	1.76922e-46	-5.14786e-47	-1.12231e-45	1.04728e-46	-3.93098e-46	2.54771e-46	-2.67941e-48	9.99465e-48	-4.18353e-47	-6.70316e-46	-1.6793e-46	1.69102e-46	-1.18725e-47	-3.10117e-47	1.56726e-46	1.20616e-46	-1.63043e-46	-1.20638e-46	8.2178e-45
6.81178e-48	7.83965e-47	5.62721e-48	4.14944e-47	1.11791e-48	-1.76396e-47	-1.64752e-47	1.18216e-47	3.77455e-47	2.23586e-47	3.74895e-48	2.32995e-48	-1.24159e-47	5.90305e-47	-7.43243e-48	-1.14191e-47	1.99861e-48	-5.07309e-48	7.32307e-48	2.07822e-47	-8.04292e-48	-1.39863e-46	-2.6535e-47	-1.94459e-47	9.11451e-48	-1.29929e-47	-1.06083e-47	-4.00496e-47	-3.62988e-47	1.41617e-47	6.88155e-46
1.22077e-47	2.92776e-49	5.14887e-48	3.72459e-49	7.30272e-49	6.80028e-49	1.54443e-49	4.78144e-49	5.74087e-49	1.07101e-48	4.04905e-48	-7.69316e-49	9.56913e-49	-2.61147e-48	-9.2218e-49	-3.65512e-48	3.45571e-48	-2.17984e-49	-1.8352e-48	-8.93354e-49	-3.50228e-48	1.08351e-49	2.54844e-48	1.82174e-48	-3.91333e-48	4.73014e-48	3.35079e-49	-2.72571e-48	-1.69459e-48	8.8346e-50	6.25441e-47
-3.97978e-50	-4.44111e-49	-6.13231e-50	-3.26709e-49	-5.35882e-52	2.24593e-50	-8.58948e-50	7.83126e-50	3.86921e-49	-3.24684e-49	-7.86309e-50	-6.16159e-49	7.15032e-50	-9.71115e-50	2.45902e-49	1.26653e-49	1.5783e-50	-7.55186e-51	3.03793e-50	-1.41789e-49	-3.62299e-49	4.35864e-50	-5.35468e-50	6.41785e-50	6.74367e-50	-1.00463e-48	-8.80545e-52	1.09489e-48	-3.09055e-50	-8.99334e-50	6.01449e-48
-5.217e-51	3.55806e-50	5.61524e-52	-4.57691e-51	-5.18818e-51	5.71393e-51	1.36281e-50	9.32777e-51	-8.49329e-51	2.93113e-50	-1.0464e-51	-9.41412e-51	-8.60402e-51	-1.05388e-51	-1.08165e-51	1.25188e-50	-2.82438e-52	-5.56038e-52	6.51681e-51	-2.54919e-50	-1.5762e-51	1.21977e-50	5.68528e-50	-1.05881e-49	1.61469e-50	1.21525e-50	6.9334e-52	3.70549e-50	5.94521e-50	-3.05343e-51	4.89226e-49
-1.70884e-51	-9.28166e-53	8.12885e-52	-3.55864e-51	-9.76018e-52	7.41289e-52	1.68661e-51	-2.77785e-51	-1.27269e-51	-4.17404e-52	-1.51686e-51	1.19777e-51	-9.11191e-52	4.8047e-52	5.52137e-52	-2.2259e-51	-5.63386e-52	2.95025e-52	4.89478e-51	1.60512e-51	-1.19413e-51	-7.91324e-52	-1.09738e-52	1.77109e-51	2.86461e-51	1.90569e-51	-1.46371e-51	4.24222e-52	-7.73942e-52	1.25043e-51	4.08366e-50
-2.34292e-53	-8.19474e-54	-1.29537e-53	2.43498e-52	-4.40183e-52	2.17106e-53	2.24266e-53	1.05644e-52	-1.80272e-52	1.20162e-52	7.01198e-53	1.71378e-52	2.45538e-53	-3.88743e-53	-6.7633e-53	-1.21718e-53	-2.57748e-53	-2.94958e-52	3.58887e-53	-8.14991e-54	6.55045e-53	-4.09923e-54	9.43317e-53	6.36095e-53	7.69031e-53	3.74722e-54	-2.20188e-52	-3.3411e-53	2.37342e-52	-5.44446e-53	2.78156e-51
1.23681e-53	4.73192e-53	-3.65122e-54	-4.32587e-54	8.36921e-54	-5.88267e-54	4.84479e-55	3.35863e-55	-7.8864e-54	-7.87441e-54	-3.10458e-53	-2.0894e-54	1.43488e-53	1.89869e-53	1.37369e-53	2.1414e-54	4.17965e-54	3.16937e-54	-1.30232e-53	1.04221e-54	1.1641e-53	3.19066e-54	-7.46139e-54	1.79038e-54	3.80956e-53	3.0279e-54	-1.32112e-53	1.38574e-53	-5.36438e-54	2.91647e-54	3.02817e-52
5.92141e-55	-3.95779e-55	2.15074e-55	-2.51261e-55	-2.52783e-54	2.83519e-54	-1.1973e-54	-3.51993e-55	-2.96629e-54	-5.90856e-55	-5.56683e-55	-9.3306e-55	-4.89261e-55	-3.84626e-55	4.34082e-55	-3.63354e-55	2.26964e-55	-2.06024e-55	4.71954e-55	1.92837e-54	-1.80893e-54	-6.71623e-55	3.21471e-55	-6.795e-54	-7.99349e-54	-1.21521e-55	1.19726e-54	-1.58224e-54	3.91289e-55	-2.70428e-54	4.15052e-53
5.28035e-57	7.64295e-56	3.05674e-56	2.97564e-56	-4.76073e-56	9.59497e-57	-8.26661e-57	-3.53578e-56	-9.72211e-56	-3.99988e-56	1.87271e-56	4.32621e-56	1.33871e-56	-6.60435e-56	-3.09352e-55	-8.14064e-56	7.27995e-56	-5.48651e-56	5.69403e-56	-3.03149e-55	-5.24987e-56	-2.68837e-56	-3.63988e-57	4.75093e-56	2.52723e-55	-1.10471e-55	-3.93042e-56	1.10371e-55	-7.82653e-55	-2.52164e-55	3.07823e-54
-3.62962e-57	-6.71234e-58	-2.9036e-56	3.79619e-57	4.96024e-57	-1.61013e-56	3.27771e-57	5.88777e-57	2.37346e-56	-1.09637e-56	-1.05403e-57	-1.60609e-56	-2.67628e-56	2.99442e-57	-2.00276e-57	2.93808e-56	-1.77658e-57	1.3278e-56	5.58866e-57	1.63312e-56	3.40133e-56	-4.37499e-57	-1.65091e-56	8.30926e-57	2.58507e-57	-1.91374e-56	-1.12249e-56	6.08769e-58	-5.57598e-57	1.57163e-57	3.21199e-55
9.84122e-59	-1.85909e-58	-1.07763e-57	2.754e-58	-5.7091e-58	2.17327e-58	4.11559e-58	-5.27687e-59	5.78717e-58	4.46896e-59	1.24547e-57	-1.86032e-57	-2.34503e-58	-6.13089e-58	1.36264e-57	-7.58652e-58	-1.55981e-58	4.52538e-59	-2.20232e-58	5.8755e-59	1.21568e-58	8.33004e-58	-9.58839e-58	7.26632e-58	-2.40463e-57	-3.30459e-60	8.1931e-58	2.29216e-57	-1.38206e-57	-1.33336e-59	1.96231e-56
-3.38006e-59	-7.97952e-59	2.4469e-60	1.78246e-59	-4.90913e-59	6.64446e-59	-4.52542e-59	2.78725e-58	2.22658e-59	4.7184e-59	-1.48081e-59	-7.35447e-59	7.33612e-61	2.21371e-58	5.6353e-59	-1.55261e-58	-2.33598e-59	-7.05265e-60	8.94749e-59	1.11485e-58	2.09434e-58	2.64503e-59	8.08325e-59	-4.29899e-59	4.28039e-59	-2.96071e-58	3.19611e-60	1.37707e-58	-2.16188e-60	3.80462e-60	2.24173e-57
-3.24419e-60	-1.92328e-59	-1.24425e-60	-1.58322e-59	-4.8021e-60	-6.04975e-60	-3.69102e-60	1.00576e-59	-5.74256e-61	-2.98867e-60	-5.07196e-60	1.16367e-59	1.55811e-59	1.03093e-60	3.92457e-60	-1.59847e-60	5.1896e-60	-1.57305e-59	-1.99591e-59	6.64955e-60	2.03283e-60	-2.69304e-60	3.32709e-60	-1.00718e-59	5.04311e-60	-4.86842e-60	-9.59741e-62	-2.57109e-61	-4.35012e-60	2.69695e-61	1.87099e-58
7.02947e-62	-1.35427e-60	2.12357e-61	2.0902e-61	-2.34578e-61	-1.95956e-61	1.64942e-60	2.17088e-61	-4.35231e-61	-9.47591e-61	8.41182e-61	6.99525e-61	-7.36793e-61	1.15524e-61	9.01739e-61	8.70261e-61	1.73666e-61	-1.09667e-61	3.79586e-62	1.87486e-60	5.70411e-61	1.21431e-61	1.59534e-60	-1.94108e-61	3.78294e-62	-3.54976e-62	-5.31652e-61	1.71226e-60	-2.46294e-61	-2.202e-61	1.7152e-59
-1.52444e-62	2.61588e-62	5.33371e-62	5.00341e-62	-1.10699e-61	-1.78187e-61	-1.16922e-61	-4.9618e-63	-1.20062e-61	9.59015e-63	4.04686e-62	5.26937e-62	-6.29269e-62	-2.95973e-62	-1.3226e-62	1.84647e-63	6.52793e-64	1.05462e-62	9.10064e-62	-1.0992e-61	1.30438e-61	-1.17279e-63	-4.45846e-62	5.58981e-62	-7.68678e-62	-3.83305e-62	-1.38083e-61	-6.3642e-62	1.6429e-61	-6.79957e-62	1.87938e-60
-8.86652e-63	-1.03459e-63	-4.08652e-63	6.87659e-64	1.61302e-63	-3.42972e-63	-1.75687e-63	8.24895e-63	-1.01816e-63	2.83665e-63	-6.47588e-63	3.11892e-64	-4.96513e-64	-2.50095e-64	5.35877e-63	-3.28289e-63	-1.18428e-62	5.2778e-63	-1.50841e-63	6.19719e-63	5.5811e-63	-7.87044e-63	-3.26164e-62	-4.28363e-63	-3.97908e-63	-3.28693e-63	-2.00632e-63	3.28876e-63	2.65096e-63	-5.106e-64	1.40655e-61
6.34781e-65	-9.6478e-64	-5.34758e-64	1.91486e-64	5.91432e-64	2.54429e-65	-5.47419e-64	1.2405e-65	1.25078e-63	-1.99811e-64	9.66992e-65	-1.91494e-65	-3.0953e-64	2.85882e-65	7.85543e-65	-3.30847e-64	1.73186e-64	1.0654e-64	-1.74772e-64	-3.38435e-64	1.06271e-63	-3.28971e-64	9.61605e-65	-1.41165e-64	-1.02883e-64	1.3777e-64	-1.92724e-65	-7.38041e-64	6.4301e-65	2.8491e-64	9.01428e-63
3.25031e-66	2.79837e-65	6.98374e-66	-5.71465e-65	-2.06498e-65	-2.2127e-66	-1.67225e-65	1.26847e-65	-1.15403e-64	8.44029e-67	9.72568e-65	5.53161e-66	-3.88513e-65	-5.83312e-65	1.61796e-66	3.3688e-65	-3.40687e-65	7.62027e-66	7.32017e-65	-3.35165e-65	-3.3698e-65	1.1232e-65	-5.28661e-65	1.20613e-64	-7.38877e-65	-2.46552e-65	4.46569e-65	-3.25365e-65	1.17948e-65	-6.02652e-65	1.11377e-63
-2.73077e-66	1.80834e-66	-2.54389e-66	-7.46942e-67	-4.11991e-66	2.06312e-66	9.39888e-67	-4.23698e-66	-2.87518e-66	7.76241e-66	-8.80027e-66	-8.51802e-66	-1.24821e-65	3.36452e-66	-2.17128e-66	-2.88974e-68	8.54272e-66	-3.51585e-67	3.05316e-66	4.60519e-66	-6.1273e-66	-2.36145e-67	-6.59165e-66	4.8761e-66	1.47294e-65	1.82045e-66	-6.17199e-66	9.84361e-67	-7.96156e-67	3.60401e-67	1.24439e-64
-4.10174e-67	1.97805e-67	-1.30892e-67	6.767e-69	7.41279e-67	5.34608e-67	4.74506e-67	3.52451e-68	1.56773e-67	9.51101e-67	9.99382e-68	9.00816e-67	5.89034e-68	-2.49027e-68	-1.44213e-67	-4.76554e-68	-2.43794e-67	5.60869e-68	3.30254e-67	8.91349e-69	1.19402e-66	4.11657e-68	3.27289e-67	5.72321e-68	3.92344e-67	-9.09316e-68	-1.76612e-68	3.29412e-67	-1.4368e-67	-1.18956e-67	8.26732e-66
7.52289e-69	-7.49387e-69	-3.65406e-69	1.04999e-68	-6.73017e-68	-8.96696e-69	2.68101e-68	5.52381e-68	6.97317e-69	-1.59146e-67	1.60665e-68	-7.16219e-69	-7.89746e-69	-3.40332e-69	-2.00963e-68	-2.95368e-68	-3.20215e-68	-1.01712e-68	-1.45515e-68	2.29095e-68	2.25436e-69	-4.40049e-68	-5.29287e-68	-9.84073e-69	5.73723e-69	2.96924e-69	-2.75927e-68	-1.21877e-67	-1.35507e-68	7.10221e-68	8.69201e-67
6.53237e-69	-2.92459e-69	-2.17951e-71	2.1254e-69	3.13602e-69	-4.57162e-69	1.96124e-70	2.05609e-69	3.13598e-69	-4.01549e-69	-5.59833e-69	-8.25366e-69	-2.23087e-71	-1.98638e-69	-4.46078e-70	6.52518e-70	-1.98926e-70	-1.13848e-69	8.33825e-70	5.63444e-69	-6.40671e-70	-2.94923e-69	-7.8255e-70	5.74751e-70	-1.30965e-69	-3.77456e-69	-2.81189e-69	-1.80905e-70	-4.10948e-69	-5.08779e-69	7.57019e-68
2.33318e-70	-4.08677e-70	-8.41548e-71	1.14251e-70	9.66494e-70	9.41034e-72	-1.06799e-70	5.05911e-71	1.84205e-70	-4.01317e-70	2.10441e-70	-2.63074e-70	6.31105e-71	1.57588e-71	7.67846e-71	3.45703e-70	1.15545e-70	1.43594e-71	2.45087e-70	1.04522e-70	-6.39186e-70	-1.56747e-70	-4.37764e-71	-1.73204e-72	-7.30912e-71	2.0395e-70	1.35194e-70	-1.95619e-70	2.0723e-70	1.80937e-70	5.85107e-69
7.14707e-72	-1.57279e-71	1.07884e-71	1.77766e-71	1.59934e-73	1.17907e-70	9.25175e-72	9.62124e-72	-2.90634e-71	1.19516e-71	4.9781e-72	-5.02926e-71	1.87265e-71	2.31073e-71	3.43652e-71	-1.37913e-72	-4.94595e-72	-2.48688e-71	1.665e-71	-1.08612e-70	-4.13871e-72	-7.25975e-72	2.43767e-71	2.12265e-71	-3.01966e-71	-9.51401e-71	-3.39818e-72	9.24896e-72	8.72798e-72	5.95824e-72	7.26993e-70
3.75609e-73	-2.81554e-73	-3.29367e-73	1.64838e-72	6.07904e-72	-2.65969e-72	-1.57776e-72	-1.76528e-72	-1.15787e-72	-1.32281e-72	1.50089e-73	-2.40289e-73	-1.78535e-72	1.59161e-73	-1.12058e-72	-1.20776e-72	-1.09724e-72	-4.43787e-72	-9.80351e-73	4.6219e-72	1.08608e-72	-1.20521e-73	-1.75687e-72	1.0488e-71	-9.51665e-73	3.42651e-73	2.15714e-72	-9.04734e-73	-1.01883e-71	7.79756e-74	6.10719e-71
-5.66569e-74	-1.0955e-73	1.69336e-73	7.7471e-74	1.57667e-73	-2.74653e-74	-3.3654e-73	-4.01661e-74	-6.31628e-74	-9.08546e-74	2.84574e-73	1.42747e-73	5.66571e-73	5.7524e-73	2.44943e-73	-1.09937e-73	-3.98633e-74	1.03883e-73	-2.51013e-73	-4.47267e-74	-3.27166e-74	1.73872e-73	-4.31377e-75	4.76126e-74	1.12347e-74	-3.08677e-75	-2.37997e-73	2.22573e-73	1.00749e-73	1.07187e-73	4.43371e-72
6.49503e-77	-9.46242e-76	-2.01721e-75	-2.40689e-74	6.7444e-75	-9.00105e-76	-2.06411e-74	2.83851e-74	-8.27451e-75	1.23231e-74	-1.81137e-74	8.86076e-75	1.90992e-74	1.28931e-74	-3.9048e-76	-4.30258e-74	-6.25854e-75	8.47273e-74	1.88563e-74	3.21766e-74	1.00118e-76	-4.3602e-75	6.37733e-77	1.88021e-74	1.49424e-74	-1.92279e-74	-3.09194e-75	4.28998e-74	-7.56941e-75	-1.71512e-74	4.76976e-73
-1.29833e-75	4.40376e-77	-1.7393e-75	-6.86495e-75	-4.23646e-75	1.95676e-75	2.00866e-75	1.02994e-75	-1.9272e-75	-3.58241e-76	-1.25995e-75	-6.00119e-75	9.1178e-77	4.82874e-76	-1.22313e-75	-1.0407e-75	1.76549e-76	2.34985e-76	4.34743e-76	-2.36614e-75	-1.66893e-75	-3.54398e-76	1.62116e-75	-4.97973e-76	2.59808e-75	3.17646e-76	-7.10122e-76	-8.74446e-77	1.73021e-75	-3.29584e-76	4.46909e-74
-6.47705e-77	3.45017e-77	2.88204e-76	-5.68909e-77	5.25199e-76	2.47747e-77	1.08347e-76	5.98836e-78	-4.67918e-76	6.3653e-76	-1.12213e-77	4.08228e-77	-1.20491e-76	-2.01409e-76	2.72659e-76	-1.70434e-76	-1.37969e-77	-7.53526e-77	4.01237e-78	-1.92943e-77	4.43395e-77	-5.65153e-78	-1.96827e-76	-1.04423e-76	2.46592e-76	-2.25578e-77	-3.00622e-77	-6.33235e-78	1.00298e-76	-4.44032e-77	3.9441e-75
-1.13106e-77	1.6744e-77	8.54843e-78	-8.19904e-78	4.21199e-78	5.83848e-78	-4.87374e-78	-1.10213e-77	-6.852e-78	7.56533e-79	-6.28756e-78	2.09149e-78	5.96477e-79	3.29842e-78	1.085e-77	-1.05497e-77	-1.68981e-77	5.8966e-78	-6.394e-78	-4.87237e-78	2.95054e-77	-2.22209e-77	1.32006e-78	1.43039e-77	-1.45512e-77	5.68493e-77	-9.84139e-78	-5.12436e-78	-1.88138e-77	3.42976e-78	3.22051e-76
4.54584e-79	-6.14373e-79	5.0525e-79	2.8803e-79	6.4645e-79	1.66624e-78	1.22544e-78	-6.19685e-79	8.83529e-78	-2.61055e-79	2.15565e-79	-4.13796e-79	1.03197e-79	-3.37718e-79	-1.1888e-78	1.3788e-78	2.71472e-79	-8.98628e-79	5.76001e-79	1.12954e-78	6.47137e-79	-1.45623e-79	1.53905e-78	-1.02252e-78	6.72524e-80	9.91227e-79	-7.29325e-79	-2.05627e-79	-1.22687e-78	3.92971e-79	2.85975e-77
1.98591e-79	6.80504e-80	9.43458e-80	-8.73081e-80	5.61984e-80	4.65368e-80	1.49335e-80	9.60968e-81	5.78439e-80	3.5038e-80	5.50739e-81	-3.39884e-80	-3.24187e-80	-3.05649e-82	-5.20832e-80	4.28293e-80	1.09952e-80	3.80427e-80	3.15332e-79	-1.44246e-79	7.25989e-80	3.90666e-81	-3.58347e-79	-4.14662e-79	-1.77903e-79	-3.68127e-79	2.6092e-81	-1.70049e-79	1.30972e-79	3.90904e-80	3.08247e-78
-2.71868e-81	-1.71853e-81	1.761e-81	7.7152e-81	-2.72426e-81	1.72728e-81	1.02329e-80	1.16351e-80	-5.11087e-81	8.8324e-81	5.46017e-81	-3.83619e-80	5.49292e-81	9.29766e-81	-9.79342e-81	4.71567e-82	8.15762e-81	3.96908e-81	1.52413e-80	9.50566e-81	-2.89538e-81	8.0506e-81	-3.94367e-81	-3.86915e-81	-2.09706e-80	1.21449e-80	1.12463e-82	-1.48193e-80	4.38949e-82	-3.51057e-81	2.30683e-79
-2.22213e-81	7.68454e-82	6.55022e-83	-3.80516e-83	-1.02202e-81	-4.71303e-83	-3.81918e-82	8.1593e-82	-1.70323e-82	-1.64273e-81	1.42109e-82	9.32932e-83	-2.57622e-81	-2.61529e-81	-7.22785e-82	-2.89138e-83	5.96226e-82	-2.49391e-81	-6.82093e-82	-1.81812e-82	5.20057e-82	-1.12783e-81	1.51534e-81	1.60587e-84	1.52404e-81	-1.70014e-82	4.99201e-82	-3.63473e-82	-9.18572e-82	-2.65777e-82	2.42128e-80
7.73161e-84	7.54794e-83	2.32946e-82	4.90623e-83	2.54744e-82	9.14462e-83	2.06489e-83	2.53914e-82	2.99967e-84	7.92322e-85	-4.42683e-83	-1.76535e-83	-2.66015e-82	-5.6307e-83	-7.99312e-83	1.10366e-83	-5.52221e-83	1.88466e-83	3.74384e-82	2.15295e-82	-5.88533e-83	-1.51755e-83	2.06506e-83	3.91665e-83	1.84585e-82	-4.67393e-85	1.89021e-83	2.0472e-83	4.13774e-83	1.01396e-83	2.53851e-81
-1.02705e-84	1.47186e-83	3.49869e-84	3.4935e-84	-5.64784e-84	6.89781e-84	-5.86475e-84	-1.04983e-83	-1.65989e-84	-3.84487e-84	-1.76454e-84	9.63557e-84	1.51193e-84	-8.78344e-84	-5.56491e-84	3.45828e-84	-1.01079e-83	-5.54286e-84	-1.00328e-84	-5.22864e-85	-4.20666e-85	7.99328e-84	1.38056e-84	-9.53727e-85	-2.93535e-84	-7.38328e-84	5.2819e-84	-9.81951e-85	-1.50215e-85	2.39501e-84	1.34923e-82
7.30049e-85	4.19232e-85	-1.68936e-85	8.58503e-85	-7.00033e-85	-1.93725e-85	2.09245e-85	6.27433e-86	9.65226e-85	1.17677e-87	7.36502e-85	3.08319e-86	1.50737e-85	5.07439e-85	1.37534e-85	1.29685e-84	2.00662e-85	1.42561e-85	3.9848e-84	1.56267e-85	1.04907e-84	1.65878e-85	-2.32905e-84	-5.3168e-85	-2.3844e-85	3.04637e-85	5.62302e-85	3.013e-86	4.94391e-86	1.5312e-84	1.84449e-83
6.44242e-87	3.11067e-86	-4.40918e-86	6.92107e-87	-3.88422e-86	2.76401e-86	1.58324e-85	2.78054e-86	1.50075e-86	7.0334e-87	-1.29483e-86	4.21234e-86	2.90661e-86	-5.36188e-86	4.76355e-86	2.41897e-86	-8.01456e-88	-3.96503e-86	1.06685e-86	7.44206e-87	-5.01398e-87	5.50502e-86	-8.47363e-87	1.96038e-85	7.06953e-86	2.95927e-86	5.54848e-86	5.43187e-86	1.60479e-85	8.6367e-87	1.27514e-84
2.02961e-87	5.06846e-87	-2.16054e-87	-1.63331e-87	8.38317e-89	1.41133e-87	-5.51333e-87	-1.83135e-87	2.71577e-87	2.69644e-87	-3.86934e-87	-2.89968e-87	-1.268e-87	1.494e-87	2.38965e-87	1.02532e-86	-2.08288e-88	1.28029e-87	-1.44218e-87	4.84578e-88	-1.19734e-87	7.10606e-88	-6.3798e-87	-2.41491e-86	3.43106e-87	6.32615e-87	-1.29175e-87	1.13523e-86	6.23982e-87	6.2852e-87	1.18096e-85
-2.20376e-87	-4.04988e-88	-8.61948e-88	2.90038e-89	-3.58172e-88	-6.8358e-88	-3.1775e-88	2.42544e-89	6.11247e-88	5.91688e-88	1.22467e-87	5.68451e-88	2.33681e-88	-1.55481e-88	3.08001e-88	1.37572e-88	-4.26935e-88	6.19725e-88	-7.05887e-88	-1.71669e-90	-5.07649e-88	-1.75434e-89	-1.17089e-87	-6.25926e-88	7.75949e-89	6.88006e-89	-2.90647e-88	-6.72847e-88	3.61212e-88	4.71438e-88	1.47331e-86
5.87896e-89	-4.48313e-89	-1.8831e-89	5.36834e-89	7.72516e-90	-6.93792e-89	5.18696e-89	-3.56876e-89	-2.60584e-89	-1.4758e-88	3.30186e-91	-2.09743e-89	-1.47053e-89	2.26665e-89	-2.01789e-90	3.71471e-89	-2.34266e-89	-7.58319e-90	2.07851e-88	8.11262e-90	-2.04512e-90	3.32247e-89	3.2029e-89	4.87913e-89	-1.60641e-89	-1.07938e-89	1.02554e-88	9.11e-89	9.06779e-90	-1.3698e-88	1.3419e-87
-2.84308e-90	-5.44345e-90	-1.54844e-90	3.16167e-90	-2.24934e-90	2.90386e-90	-1.53197e-89	-1.66949e-90	-6.56568e-90	1.4146e-91	9.52888e-91	-3.27459e-91	1.49475e-91	9.39232e-91	1.98642e-90	2.19556e-91	2.01555e-90	3.38337e-91	1.10224e-89	-1.34922e-90	-3.08661e-90	-4.42949e-89	8.01953e-91	-5.66047e-91	-9.05251e-92	5.93982e-90	1.64265e-90	4.93425e-91	4.94149e-91	2.49777e-91	1.18807e-88
-1.89948e-91	-1.13889e-90	1.61672e-91	9.29401e-92	1.92661e-91	5.83841e-91	-3.65734e-92	5.19959e-91	-1.12874e-91	6.19864e-92	-1.7386e-92	-4.53654e-92	-5.74216e-91	-1.36472e-91	5.53677e-92	-1.44536e-92	3.63782e-91	-9.1775e-92	3.61734e-91	4.92376e-92	4.26938e-92	-3.47258e-91	2.86781e-91	3.09245e-91	-8.30967e-91	-1.68514e-91	-1.0383e-90	-5.72355e-93	-1.63847e-91	1.36966e-91	8.13143e-90
5.16032e-92	1.4153e-92	1.80725e-92	-1.7138e-92	3.77087e-92	-1.65e-92	-3.85032e-93	7.61577e-93	-1.31542e-92	-5.67088e-92	2.92371e-92	1.96197e-92	-4.57522e-92	-6.68035e-93	-1.86318e-93	2.77582e-93	3.17343e-92	-1.32809e-92	3.59486e-93	1.93996e-92	9.96532e-93	-1.15268e-91	-5.76887e-93	-1.05981e-92	4.83816e-93	1.7527e-92	-4.45528e-93	2.15324e-92	-4.42121e-93	-2.24503e-92	6.27268e-91
6.3784e-93	-4.19365e-94	-6.84925e-94	-1.0037e-92	1.54658e-93	-3.38265e-93	7.32961e-94	2.6407e-93	2.19459e-93	4.91591e-94	3.73446e-94	-6.87146e-93	-1.47562e-93	-1.27545e-93	-9.64111e-94	1.24457e-93	1.35159e-92	2.26722e-93	-1.27984e-93	5.31641e-94	-3.99594e-93	-6.0272e-93	9.83376e-94	-7.69727e-94	1.20949e-94	8.33888e-94	-1.27496e-93	-1.75077e-95	-3.48542e-93	-6.71629e-93	8.25333e-92
-5.14311e-94	-2.59659e-94	-8.5644e-95	3.88106e-94	-1.08152e-93	1.38241e-94	1.37144e-94	8.32231e-95	1.61547e-94	-2.93879e-94	-7.02008e-94	-4.19318e-94	5.68414e-95	-6.29936e-94	3.24044e-95	-5.02472e-95	-1.605e-94	2.11629e-95	-6.66017e-95	6.82198e-95	4.69539e-94	2.01003e-94	1.13135e-94	3.33439e-94	6.67857e-95	-1.80127e-94	-4.85954e-95	5.16164e-95	-1.10759e-94	-1.11091e-94	7.03661e-93
6.16091e-96	1.39506e-96	2.12596e-95	1.80902e-95	1.53907e-95	-9.02327e-95	-3.31805e-96	2.54942e-95	2.81315e-96	-5.50171e-96	-1.60617e-95	-9.09087e-98	-2.03197e-96	1.1846e-95	6.60243e-96	-1.93857e-95	3.0205e-95	-4.08879e-95	-1.18133e-95	-4.23974e-96	1.72422e-95	8.14684e-95	1.69867e-95	3.47681e-95	-1.47623e-95	2.26951e-95	-6.94144e-96	-2.00175e-95	7.20339e-97	-5.94877e-95	6.07911e-94
6.91337e-97	-1.67213e-97	8.29292e-97	4.30913e-97	5.80541e-97	8.21878e-98	-2.42579e-98	6.02865e-97	6.20821e-97	6.56226e-97	-4.03734e-96	3.24632e-97	-1.57144e-96	-1.82558e-96	4.88876e-97	4.51038e-97	-5.20808e-97	-1.13764e-96	3.9237e-96	2.11872e-97	8.73083e-96	5.07518e-97	7.8727e-97	-2.97294e-97	-7.2815e-96	-1.15504e-96	2.60157e-96	-1.58053e-97	-2.76548e-96	4.98523e-97	4.39617e-95
6.59435e-97	4.85886e-97	-1.79319e-98	-2.81567e-98	-1.26658e-97	3.56455e-98	1.21931e-97	1.92563e-98	-3.95536e-97	-4.60482e-97	-3.2549e-97	1.51739e-97	-1.99234e-98	-1.62308e-97	5.19804e-98	-9.59622e-98	-1.2809e-97	1.49067e-98	-5.25513e-99	-6.41204e-98	9.89512e-98	-4.46895e-97	-6.4965e-98	3.6407e-97	3.52484e-97	1.20159e-97	2.63683e-97	3.03573e-98	1.36176e-97	-2.06975e-97	5.45541e-96
1.85859e-98	8.71735e-99	-5.00127e-99	-2.16634e-98	3.18816e-98	2.69917e-99	-2.76891e-98	2.32566e-98	-1.7467e-99	1.80673e-98	1.55976e-99	-1.16659e-98	-1.35228e-98	-5.8148e-99	1.94548e-98	-6.3848e-99	-4.91637e-98	4.40531e-99	2.25736e-99	-1.18406e-98	3.56977e-98	6.39497e-99	-4.22963e-100	-1.97175e-98	1.6137e-98	1.81832e-99	1.27603e-98	5.26779e-99	-2.89926e-99	1.54009e-100	3.86648e-97
-1.04047e-99	-2.04594e-99	-2.88289e-100	4.02729e-99	3.41384e-100	-2.16563e-99	1.3402e-100	-6.94364e-101	1.55225e-100	1.55546e-99	1.71318e-99	1.15596e-100	-3.26384e-99	5.31066e-102	-2.74959e-100	-8.48147e-101	2.62273e-100	8.8546e-100	-7.41685e-100	-3.03207e-100	3.24322e-100	2.68599e-100	1.56097e-100	-1.20658e-99	-6.66711e-100	-2.37688e-99	-4.67975e-99	-9.91923e-100	-3.62217e-100	8.7681e-100	3.13834e-98
7.27077e-101	7.67282e-101	-1.51226e-101	-6.95823e-101	-6.98135e-100	8.04077e-101	1.01074e-100	-2.98687e-101	-7.40024e-101	9.72143e-101	-4.58532e-101	4.31672e-100	-6.88403e-101	-6.34919e-100	1.3067e-101	-3.24864e-101	1.56975e-100	8.32441e-102	-4.64402e-101	-9.31657e-101	-3.21684e-101	3.99768e-101	-2.27658e-100	-2.25168e-100	-1.23716e-101	1.15643e-100	8.02247e-101	-9.73026e-101	2.91522e-100	-1.5479e-100	4.12341e-99
7.09424e-101	3.19161e-101	-7.41206e-101	2.92234e-102	-4.30282e-102	2.14298e-101	7.35282e-103	-2.84183e-102	-1.52671e-102	-4.94013e-102	-8.85949e-102	4.01686e-102	1.56799e-102	-4.44023e-102	8.33392e-102	-1.45957e-101	-1.30318e-102	-5.57482e-101	6.74324e-102	8.31018e-102	2.71762e-102	3.99334e-107	-4.4864e-102	8.12856e-102	-5.15333e-102	3.98182e-102	7.30364e-102	-1.67315e-102	-3.36512e-102	1.23784e-101	3.78785e-100
-1.47043e-103	7.59168e-103	2.09352e-103	6.27916e-103	-7.19912e-103	-2.06188e-103	-7.8911e-103	-3.75391e-103	-5.01701e-103	9.02494e-103	-1.80112e-103	-1.41647e-102	1.59549e-103	1.12555e-103	-8.99755e-103	1.32309e-103	3.62148e-103	-6.99799e-104	-3.46289e-103	-1.42488e-102	5.88529e-103	-7.71815e-103	-2.26021e-103	-2.23989e-102	-3.8645e-104	-1.95809e-102	2.05701e-102	-2.90065e-102	-1.06703e-103	-3.36704e-104	2.12633e-101
-1.32853e-103	-7.21585e-104	8.1144e-105	6.13317e-104	-3.9858e-104	-6.44275e-105	9.76858e-104	3.31138e-106	-4.05834e-103	-3.89387e-104	4.17103e-104	5.45042e-104	-2.58439e-103	-6.04522e-104	-2.27429e-104	-2.77736e-105	3.86739e-104	4.03443e-104	-9.25597e-105	2.88193e-104	1.22239e-104	-9.96639e-104	1.35862e-103	1.21916e-103	9.8514e-104	-8.24473e-104	-2.47254e-104	-1.14352e-103	1.87286e-103	-1.39622e-103	2.43788e-102
-3.21001e-106	-5.74283e-105	-1.63152e-105	-1.28478e-105	5.71295e-106	-1.35593e-104	-2.08411e-105	3.25755e-105	-5.3473e-105	8.53694e-105	-5.33433e-106	-1.31622e-104	-8.67345e-105	2.95464e-105	-6.09422e-105	4.4294e-107	6.20086e-104	-5.95112e-105	-1.80636e-105	-8.51742e-106	2.3663e-105	3.90297e-105	9.65847e-105	-1.36236e-105	1.04591e-104	6.30911e-105	1.82373e-104	3.32655e-105	-8.94672e-105	-5.58268e-105	2.14568e-103
1.09367e-105	-4.99766e-106	-7.97071e-106	7.6186e-107	-9.95818e-107	1.81298e-105	1.74862e-105	-8.18694e-106	-3.78181e-105	-3.4422e-106	-1.37404e-105	1.09002e-105	1.04921e-105	8.99204e-106	-2.00458e-106	3.85086e-105	2.12981e-106	4.4192e-106	8.86534e-106	-2.77902e-105	3.1751e-106	-1.33233e-105	3.25022e-106	-1.34077e-105	3.82184e-106	6.26019e-106	6.668e-106	-1.1915e-106	4.27424e-106	-3.51791e-106	2.97458e-104
1.67844e-107	1.79751e-106	-2.20259e-107	-1.04575e-106	-7.82036e-107	7.87824e-107	-4.67187e-107	2.58279e-107	-1.51526e-107	5.37743e-107	3.63817e-106	5.45407e-108	2.78648e-107	-2.79748e-106	2.99881e-108	-1.14973e-106	9.06329e-107	1.24721e-107	3.63966e-107	3.17938e-107	1.04294e-106	1.4824e-107	-6.203e-107	-8.10928e-107	-1.36096e-106	-1.66039e-106	-2.11937e-107	-3.22748e-107	1.80298e-107	-4.29471e-107	2.26657e-105
-3.4059e-108	9.00942e-108	-3.39666e-107	6.97622e-109	-7.8061e-108	1.03989e-107	-1.02008e-107	8.1648e-108	2.09278e-109	1.49854e-107	3.22737e-108	-2.32522e-108	-4.58625e-108	4.26014e-107	2.41951e-108	-1.16888e-108	-7.82588e-108	1.55208e-109	-2.51538e-108	-1.66944e-107	-6.78134e-108	-1.82293e-108	6.87863e-108	8.01164e-108	-6.32416e-108	3.58151e-108	-2.48183e-108	-3.27061e-108	-1.329e-107	-1.70461e-107	2.51853e-106
2.75124e-110	-1.4321e-109	3.03247e-109	-2.22294e-108	-3.69174e-109	-1.03597e-108	3.3345e-108	3.23068e-109	-9.01283e-110	-7.03592e-110	3.5486e-109	4.9191e-109	-3.85874e-109	5.9218e-109	1.05699e-109	6.06805e-110	5.97098e-109	-2.35619e-110	-3.22457e-109	-1.04312e-109	-1.09442e-109	-2.78186e-108	3.28915e-110	7.43799e-109	3.95063e-109	-2.16231e-109	-1.65941e-108	1.48196e-108	-1.3786e-109	8.95909e-110	1.86069e-107
-2.08177e-111	-2.37881e-110	4.44337e-111	-1.4987e-110	3.7335e-110	-9.76915e-111	3.46897e-110	3.40765e-111	1.36644e-110	-2.42573e-110	1.35381e-110	2.26228e-110	-1.1422e-110	1.70346e-111	2.25136e-109	1.0342e-110	-1.86025e-110	3.44901e-110	-2.60954e-109	2.1419e-109	-3.0262e-110	-3.18882e-109	2.65237e-110	7.70105e-111	4.77692e-110	-2.64953e-110	-7.76466e-111	3.70758e-110	2.06638e-110	3.15201e-110	1.53608e-108
4.06001e-111	-1.27457e-110	-7.64396e-111	5.09214e-112	-6.26621e-111	1.59738e-110	2.58392e-111	1.64219e-111	4.52419e-111	8.18907e-111	1.61863e-111	1.39913e-111	3.66439e-111	5.1073e-111	-1.19195e-110	2.12512e-111	-1.52991e-112	7.35989e-112	-2.99723e-110	3.04731e-111	-4.69924e-111	5.82016e-111	3.58562e-111	-1.63769e-111	-1.13847e-111	-7.27821e-112	2.9664e-111	-1.56922e-111	-2.65441e-111	1.01387e-111	1.49694e-109
-1.85756e-111	-5.3383e-113	-4.28034e-112	9.84528e-112	2.62429e-113	1.21862e-112	6.68724e-112	-9.07723e-112	3.90397e-112	5.80969e-112	9.37375e-114	-3.83347e-113	9.34217e-113	7.77916e-113	-5.84988e-112	3.15371e-112	2.81089e-112	8.55504e-112	5.58587e-113	-7.55174e-113	-1.56003e-111	-3.25439e-112	-5.62485e-113	3.94033e-112	2.30507e-112	-8.43257e-112	-1.85375e-112	-1.62135e-112	1.03821e-111	-1.18495e-111	1.43868e-110
-1.32398e-113	-3.67238e-114	-6.93383e-113	-2.42513e-113	-1.39902e-113	1.4753e-114	4.92516e-114	-3.6112e-113	-1.36816e-113	-5.29116e-115	-6.71346e-114	-4.43517e-113	1.75157e-114	-1.61943e-113	5.16739e-113	4.73745e-114	9.01079e-113	-1.85841e-113	2.23035e-113	-4.55346e-113	-8.93126e-113	4.39477e-113	-4.81411e-114	3.24803e-113	-3.09313e-114	-1.06588e-114	-1.19983e-112	1.4364e-112	4.83673e-113	-5.49498e-113	1.02482e-111
1.50591e-114	-2.05766e-113	1.16732e-114	-5.81278e-115	-7.49521e-115	2.46639e-114	1.71712e-115	1.01489e-113	-1.02487e-114	-8.91764e-115	8.51528e-115	1.71439e-113	-6.21256e-115	3.26569e-114	-1.35172e-114	-1.37841e-114	2.36176e-113	-5.66122e-114	2.06966e-115	-1.18578e-115	-1.5818e-114	1.69676e-114	9.78677e-114	1.04632e-115	8.60536e-115	8.48788e-115	2.27301e-115	6.58656e-114	6.77473e-114	6.25868e-115	1.22595e-112
-1.52767e-115	1.53903e-115	-8.72104e-116	-6.46189e-116	-1.09163e-116	-3.34624e-115	-4.47106e-116	9.76042e-116	-3.11232e-115	-4.08166e-116	-1.20975e-115	-1.71941e-115	4.40666e-116	9.04498e-115	8.38727e-118	-3.35857e-115	-7.80867e-117	-2.4923e-114	-1.63648e-115	-2.25033e-116	4.91514e-116	-3.69084e-115	-3.69916e-116	-3.81124e-115	4.54813e-115	-4.11191e-116	5.69726e-115	8.77264e-115	1.4207e-114	-4.00775e-116	9.80289e-114
-1.69601e-117	4.00565e-116	-2.70784e-116	-2.42921e-118	-8.60321e-116	5.76382e-116	-2.52796e-116	5.46091e-116	2.86074e-116	-2.08602e-116	1.01832e-116	-4.88451e-116	-1.83459e-116	3.30152e-116	4.33627e-116	-3.0009e-116	1.23962e-116	-1.7339e-116	-1.55984e-115	-3.11111e-116	-7.30166e-117	4.23023e-116	-3.8366e-116	7.39363e-117	3.45755e-117	4.17207e-119	7.07311e-117	1.43104e-116	6.39454e-116	-4.03578e-116	9.67242e-115
-3.58532e-117	1.11036e-117	-2.32544e-117	1.36469e-117	-1.03371e-117	-2.41196e-118	1.19574e-116	-1.62841e-117	-2.25183e-118	-1.03023e-118	7.20864e-118	-5.38308e-118	1.00925e-117	-1.46304e-118	2.59748e-117	-4.37216e-117	-4.87647e-117	3.95519e-118	-3.33582e-117	1.31088e-117	-1.22252e-117	3.39342e-117	1.8316e-117	-4.06845e-117	2.77129e-117	-8.65229e-117	2.49195e-117	2.84058e-117	5.096e-118	-2.42618e-117	7.30856e-116
4.47022e-119	1.86498e-118	-1.13704e-121	-1.19252e-118	-1.12035e-118	-9.9672e-119	2.1738e-118	2.84707e-119	1.09424e-118	-3.34386e-119	5.00557e-119	-7.20853e-119	5.09375e-119	2.86513e-120	-3.20607e-118	2.05645e-118	-2.96475e-119	-1.77346e-118	-4.26619e-120	7.37312e-118	-1.27691e-118	5.71348e-119	8.04344e-119	1.28104e-117	-1.04364e-118	-2.001e-118	-1.96176e-118	9.97759e-118	2.54597e-118	9.89536e-119	6.00001e-117
-1.24004e-119	-1.82177e-119	-6.1568e-121	-5.13834e-119	1.29298e-119	8.58093e-120	-5.03299e-120	2.12796e-119	-5.5947e-120	1.62165e-119	2.78833e-119	2.31605e-119	-2.39017e-119	-2.34447e-119	-2.24691e-119	-7.25357e-119	-5.47199e-120	1.02723e-119	7.44732e-120	3.62017e-120	1.31749e-119	1.58728e-120	-7.55809e-120	-2.87249e-120	-1.38463e-119	4.17057e-119	-7.85136e-119	-5.62254e-120	5.45548e-119	1.67698e-119	6.08664e-118
2.30083e-120	2.74698e-120	-1.66816e-120	-1.65775e-120	-1.37753e-120	2.14663e-120	-4.85071e-120	6.5839e-120	1.55293e-120	1.85881e-120	-8.25141e-121	-2.47443e-120	-6.58338e-121	1.32652e-121	-1.67141e-120	4.59952e-121	2.95789e-120	1.47426e-120	1.24597e-120	5.12462e-121	3.21883e-120	1.35928e-120	9.66672e-121	-2.52254e-120	-4.32309e-121	-5.56421e-120	-1.35117e-120	-4.30422e-120	-5.09958e-121	-5.08496e-121	5.98944e-119
2.13548e-122	-5.95435e-122	-2.12572e-123	-2.00221e-121	-3.76253e-122	1.73446e-121	-7.897e-121	2.02833e-121	-2.22792e-121	-9.07439e-123	3.53475e-121	-1.51984e-122	-8.05674e-122	6.96274e-122	3.96659e-122	1.53766e-121	8.17015e-122	4.99162e-122	9.53658e-122	6.94516e-122	4.33767e-122	6.74467e-122	-7.41534e-122	1.39867e-121	-6.39875e-122	5.10439e-121	3.95743e-122	-7.05829e-122	4.72359e-121	-1.10979e-121	4.32022e-120
-5.18561e-122	-2.40477e-122	1.60978e-122	3.5878e-123	1.29304e-123	-1.55365e-122	2.20114e-122	-3.09406e-122	1.14356e-123	8.61446e-123	-5.39521e-122	2.25171e-123	1.32424e-122	1.04142e-122	-1.23255e-122	3.14222e-123	2.93891e-125	-6.42944e-124	-1.34155e-122	3.68358e-122	9.15026e-123	5.41666e-123	-1.52382e-123	-5.31415e-122	-2.21909e-122	3.29826e-122	-2.07841e-122	5.7342e-123	-3.27645e-122	-3.01074e-122	5.35177e-121
1.0878e-123	-2.60383e-123	-4.82127e-124	2.87161e-123	5.01319e-124	-3.63311e-123	4.31692e-124	1.56898e-123	-1.37633e-123	3.19427e-124	1.82011e-123	-3.33262e-124	8.58454e-124	2.36438e-124	-1.799e-123	7.21178e-124	5.17934e-124	-1.06088e-123	4.32367e-124	4.58981e-124	7.59762e-123	-1.44589e-123	-3.17848e-123	1.10111e-122	-1.20237e-125	7.81712e-124	-1.4197e-123	4.82581e-124	6.20715e-124	-6.71292e-123	5.63776e-122
7.27289e-124	-2.05648e-124	-6.06801e-126	1.20146e-125	1.24395e-125	-3.90415e-125	2.28531e-124	-5.91163e-124	3.20338e-126	2.13468e-125	-6.58974e-125	-4.22584e-125	-3.15152e-125	1.7248e-124	-2.91549e-124	4.99087e-125	5.55169e-124	1.90919e-125	-9.06383e-125	1.41146e-125	5.66433e-125	-1.89236e-124	3.41603e-124	-2.16214e-124	-2.02492e-125	6.69989e-125	7.21002e-125	-2.51927e-124	1.44705e-124	-2.90795e-125	4.56812e-123
-1.49866e-125	-2.76392e-126	-1.80725e-125	-2.82398e-126	2.32632e-125	1.96662e-125	-3.60491e-126	-1.40178e-126	1.38778e-126	-1.3153e-126	2.79621e-126	-1.2886e-126	4.69506e-126	-9.19427e-126	1.45604e-125	-3.54298e-126	-1.25054e-125	-1.54456e-125	-9.62335e-126	5.04183e-126	2.6578e-125	-3.65083e-126	3.81754e-125	-9.90811e-127	5.94545e-126	-2.82647e-125	-1.56904e-125	4.87945e-125	3.5003e-127	-1.97084e-125	3.56128e-124
1.62917e-126	5.84293e-127	2.40507e-127	-1.12758e-126	-1.75969e-126	-1.08808e-126	-2.80159e-126	4.69717e-127	9.33827e-128	-1.90218e-127	3.56257e-127	-9.36592e-127	3.03976e-127	-9.07395e-127	-1.19891e-127	-1.19833e-126	-3.96598e-126	-3.18709e-127	3.8864e-127	-1.53964e-127	1.55992e-126	2.91728e-127	-1.148e-126	-2.44807e-127	-6.49496e-127	-6.98395e-127	-7.86049e-127	1.19469e-126	-3.38268e-126	-3.83274e-127	2.8973e-125
1.89074e-127	-1.57366e-127	-4.07723e-128	2.68085e-128	-7.06182e-130	8.21605e-128	-9.75666e-129	6.83395e-128	-9.7751e-128	1.95693e-128	1.63275e-127	-1.07019e-127	1.19979e-127	3.97326e-127	-2.91655e-128	3.44846e-128	3.24915e-128	-2.75555e-128	-1.68512e-128	-1.00809e-128	1.69336e-127	-3.41107e-128	-6.4787e-129	-1.7014e-127	3.52172e-128	-9.88079e-128	-3.5956e-129	-2.49549e-128	1.1973e-127	-9.52199e-128	2.38812e-126
2.737e-128	1.58192e-130	1.05029e-128	-2.8637e-129	1.36195e-128	2.29709e-129	4.25526e-129	5.01693e-129	3.26137e-129	-1.61774e-128	-5.213e-129	1.84295e-128	-9.23201e-129	3.888e-129	-1.2928e-129	-7.04005e-129	1.85273e-129	2.06475e-128	-1.00663e-129	-3.18421e-129	1.08983e-128	1.74122e-128	-1.14367e-129	-2.1685e-130	-4.65792e-129	5.7539e-129	9.9255e-130	-2.80845e-129	6.32802e-129	-2.94928e-129	2.1047e-127
-3.67056e-129	-3.85861e-130	-3.18326e-130	-1.64859e-129	-3.83401e-130	-1.00222e-129	1.65209e-130	-1.02292e-130	-2.5556e-131	-5.83608e-130	-1.70975e-130	5.4596e-130	-1.21688e-129	-6.96711e-130	-7.72135e-130	5.98302e-130	-6.22073e-129	4.13404e-130	-5.29064e-132	-2.69181e-130	3.97274e-130	-4.17029e-130	2.19662e-130	1.38959e-129	-7.64848e-130	1.15327e-130	6.71087e-130	-3.56171e-130	3.07933e-130	2.26073e-130	2.40602e-128
9.08474e-131	-8.45926e-131	3.37643e-131	-8.96721e-131	3.79937e-132	-1.03791e-130	1.59375e-130	-1.12168e-130	-2.42878e-131	5.36874e-132	-1.48734e-131	2.90958e-130	-3.68344e-131	2.79612e-131	-3.40594e-131	3.70451e-132	-5.39961e-131	-2.01547e-130	4.23332e-131	1.04786e-130	-1.37555e-131	-6.50175e-131	-3.25748e-131	4.91321e-131	1.38094e-130	3.03753e-131	3.33809e-131	-7.57749e-131	-4.70015e-131	-6.71063e-133	2.0045e-129
7.69976e-132	-6.68706e-132	-2.75469e-132	-5.63796e-133	1.07651e-132	4.19267e-132	-7.21586e-132	8.60876e-133	7.30325e-132	-2.75402e-132	-4.34629e-132	-3.35953e-132	-1.81009e-132	-8.69605e-133	1.47787e-132	-4.80154e-132	1.58886e-133	6.76449e-132	-5.81426e-132	1.50661e-131	-1.01685e-131	1.50247e-133	-4.67703e-132	6.03965e-132	4.95088e-132	-2.89703e-132	2.0407e-131	-1.69109e-131	8.81999e-133	-1.25205e-131	1.65181e-130
-2.59664e-133	8.25313e-133	6.51744e-133	8.74129e-134	-1.02117e-133	3.26895e-133	1.6004e-133	-7.79886e-134	8.34923e-135	-5.27768e-133	5.91681e-134	8.14001e-133	-2.15896e-132	-6.92356e-133	-3.65493e-133	-1.26682e-133	2.9977e-133	6.70461e-134	-3.69331e-133	2.84675e-132	1.96573e-133	2.77743e-133	-4.34183e-134	1.65366e-132	-1.22496e-132	4.80103e-133	-1.44261e-132	-4.7433e-133	1.09035e-132	-3.39265e-133	1.80499e-131
-1.03447e-133	-7.59235e-134	6.49068e-136	8.53401e-134	-9.95806e-136	-4.02599e-134	-1.47056e-133	-3.82323e-134	4.00844e-134	-2.89394e-134	5.29779e-134	1.19908e-133	-3.58178e-134	5.06546e-134	-1.27018e-134	8.2504e-134	-4.11462e-134	-5.48311e-134	-2.54607e-134	3.41778e-134	3.52079e-134	-1.03231e-133	-1.40901e-133	3.35409e-135	3.79367e-134	-3.37205e-134	5.02426e-134	2.1048e-134	-8.67358e-134	3.76293e-134	1.62111e-132
-1.71304e-135	2.93415e-134	4.47919e-135	2.36287e-135	-7.34015e-135	-5.14227e-136	6.99474e-136	3.40733e-135	-1.2235e-135	1.46037e-135	5.18397e-136	7.22255e-136	5.01866e-135	-1.5509e-135	7.06694e-136	3.10682e-136	-1.91934e-135	-1.456e-135	8.13294e-136	1.05503e-135	-6.62729e-135	-4.81241e-138	4.66168e-137	1.40576e-135	4.26669e-135	-1.27973e-135	-1.40788e-134	-1.04786e-134	-2.82634e-135	-1.32391e-135	1.08951e-133
-3.41678e-136	-1.87199e-136	5.65331e-138	-9.60063e-136	-1.6777e-136	8.51029e-138	1.38245e-137	-1.13907e-136	2.39787e-136	-8.2366e-136	2.57069e-136	9.04091e-137	-1.57904e-136	1.34945e-136	-3.97948e-137	9.18807e-136	4.75844e-137	-6.45583e-138	3.2397e-136	1.40325e-136	-1.46328e-136	1.11475e-136	-1.0053e-135	-4.01162e-137	3.92978e-136	-2.55957e-137	2.0937e-136	-2.69163e-136	-2.56411e-136	-1.92842e-135	9.36447e-135
-2.07856e-139	1.1797e-137	1.44323e-138	-1.20585e-137	7.04952e-137	-1.88596e-137	-3.03706e-137	8.42554e-138	1.51037e-137	-6.36674e-137	6.95018e-137	3.66636e-138	1.9091e-136	1.44393e-136	-6.45603e-137	4.97931e-137	-5.13678e-139	1.08568e-137	6.18914e-138	-2.67803e-137	2.81724e-137	-1.49455e-137	-4.41364e-137	1.00998e-137	-2.08467e-137	3.80561e-137	3.12264e-138	5.49934e-139	-1.8752e-137	-2.47879e-137	1.00306e-135
7.11367e-139	2.80034e-138	7.55537e-139	1.80181e-140	-9.11376e-138	2.41595e-138	-1.21986e-138	1.31395e-137	-2.33968e-138	9.08173e-140	-8.19639e-140	-5.06024e-139	1.63396e-138	8.25221e-138	1.49806e-137	-1.27354e-137	3.70518e-138	-3.42569e-138	1.03766e-138	-4.26771e-138	8.59251e-138	-6.96525e-138	4.021e-138	-8.22629e-139	-3.65103e-139	-2.37363e-138	-2.89037e-138	1.22996e-138	-3.65577e-138	1.14642e-139	1.14262e-136
-7.32139e-139	-1.65671e-140	-7.20967e-139	3.82728e-139	-5.77927e-140	6.35245e-139	-1.23119e-139	-3.54268e-139	-5.05082e-139	3.99858e-139	-1.12313e-140	-1.70897e-139	5.86258e-139	-3.9091e-139	1.17441e-139	-6.37018e-139	5.57796e-140	-1.13395e-139	1.38392e-139	3.12533e-139	-1.65224e-140	-5.105e-140	3.32879e-140	-2.20418e-139	1.78794e-139	1.52024e-138	-1.17859e-139	-2.15404e-139	-2.33385e-140	-2.28825e-139	9.06736e-138
1.72757e-140	-1.18115e-140	-1.73594e-140	3.16344e-140	1.79075e-140	-1.45757e-140	3.25218e-140	-8.72536e-141	2.8124e-140	-6.69594e-142	-1.26193e-140	1.95964e-141	1.55973e-141	2.62868e-140	-5.85363e-141	1.79761e-140	2.60854e-140	4.14748e-140	3.42899e-141	2.47266e-141	-7.18317e-141	-3.85937e-140	1.94021e-139	2.22944e-140	-2.40196e-141	7.86025e-141	-2.00229e-140	-2.14535e-140	2.70135e-141	3.39677e-141	6.40251e-139
-5.12168e-142	-1.09944e-141	-2.28014e-141	-8.88192e-142	4.80961e-142	4.96339e-141	1.01883e-141	-3.13285e-141	-1.71109e-141	1.21034e-141	2.81563e-141	2.04236e-141	-9.87299e-141	9.12368e-143	-2.23971e-141	2.25137e-141	9.32981e-142	2.5948e-141	9.53857e-142	-1.9734e-141	-3.18109e-141	-7.35218e-141	-1.10892e-141	2.18443e-141	-6.20915e-142	-2.83994e-141	-2.32472e-142	-1.11224e-141	7.85548e-143	6.31322e-142	6.24078e-140
2.41946e-142	2.31198e-142	-4.22164e-143	9.29614e-143	6.84155e-143	-5.1635e-142	5.74505e-143	-5.63817e-142	-3.81162e-142	9.66126e-143	7.00437e-144	-1.18661e-142	-4.64361e-143	5.35977e-143	1.58218e-142	-2.15455e-143	1.84823e-142	6.03293e-143	-4.14226e-143	5.15135e-143	-2.90882e-142	-2.06791e-142	2.21614e-142	-1.68415e-143	-2.55119e-143	-4.95588e-142	2.65056e-142	6.01698e-143	-9.33178e-143	1.97584e-142	4.90904e-141
-1.26049e-143	-7.09711e-143	1.99476e-143	1.88206e-144	9.81618e-144	-1.36319e-144	2.19445e-143	2.28169e-143	4.41149e-144	-3.63732e-144	-8.56906e-143	2.39561e-143	2.04786e-143	-2.21237e-143	-1.10709e-143	-4.27904e-144	-2.54055e-143	2.66879e-144	-9.15614e-144	-2.90184e-143	1.99261e-143	-9.36102e-145	7.44401e-144	-3.53835e-144	-4.39459e-143	-1.70569e-143	9.01723e-144	9.11417e-144	-8.94737e-144	1.71408e-144	5.24883e-142
7.19105e-144	7.09681e-145	5.99232e-145	1.12395e-144	6.01766e-145	8.17536e-146	3.24078e-147	-2.3183e-144	2.47326e-144	1.31665e-144	-6.93667e-145	5.11814e-144	-1.9196e-145	-5.37395e-145	5.95246e-145	3.78144e-144	1.91322e-144	6.77604e-145	1.33474e-144	-5.77949e-144	3.32359e-145	2.3673e-144	-2.30866e-144	1.61631e-144	-8.80224e-145	-9.68995e-144	6.15135e-145	7.18654e-145	8.10491e-145	9.57157e-145	5.7338e-143
-1.01538e-145	-1.50841e-145	8.84445e-146	7.82971e-146	7.65273e-147	1.98479e-145	-8.59944e-146	-5.76513e-146	-3.4398e-145	-6.51934e-145	-1.15398e-145	1.73054e-145	-1.16457e-145	-1.03365e-146	4.12744e-146	9.185e-147	2.19582e-146	-4.57432e-146	-6.71977e-145	-5.11654e-145	-2.40078e-145	-7.19485e-147	-4.82631e-146	-3.06684e-146	1.97188e-145	3.21309e-146	-4.88372e-145	-9.50514e-147	-1.30811e-145	9.81335e-146	4.7642e-144
1.13159e-146	4.58522e-147	2.85511e-146	-3.45608e-148	5.55082e-146	1.24703e-146	2.84691e-146	-1.27225e-146	-6.80178e-147	6.04769e-147	4.41157e-148	1.73816e-146	-4.26952e-147	2.34175e-147	-2.24065e-146	2.62189e-146	-2.00992e-146	-2.25167e-146	2.30527e-147	1.12842e-146	-1.19415e-146	8.92676e-147	-8.50456e-148	-2.51369e-147	-5.00429e-147	-8.10663e-149	9.92648e-147	2.16641e-147	5.8788e-148	3.1766e-146	3.69847e-145
2.66189e-147	-2.66616e-147	3.1841e-148	1.82235e-148	-4.71947e-148	5.2365e-149	3.71149e-148	5.98778e-148	-1.07728e-148	-6.56391e-148	-3.38771e-147	-1.76835e-148	-6.07634e-150	-4.68327e-148	-3.15834e-147	-1.1503e-148	-5.30048e-148	2.05699e-148	-9.91989e-148	-2.37847e-148	-1.26048e-147	-6.39153e-148	-7.25664e-149	-4.97623e-148	-9.30417e-148	1.25714e-148	2.09178e-148	2.18565e-149	-2.37828e-147	-4.59979e-148	2.39602e-146
-1.22651e-148	-5.93751e-149	-1.33775e-148	-4.68671e-152	-1.36978e-148	-1.22988e-149	3.28504e-149	-1.1505e-150	-9.01345e-149	1.28688e-148	3.19599e-148	9.10812e-149	-1.95687e-149	-5.94042e-149	6.47808e-150	-9.05177e-148	-1.81381e-149	-9.1688e-149	4.88191e-148	-5.87467e-150	1.1833e-148	3.22711e-148	-9.23611e-149	3.742e-149	-2.63803e-149	-9.99476e-151	8.1991e-150	-1.0252e-148	7.38703e-149	-5.55417e-148	4.06136e-147
2.83791e-150	1.53974e-150	-6.06434e-150	-4.01574e-150	1.83202e-149	-1.60824e-151	-3.05102e-149	-2.54085e-150	1.48909e-150	8.63167e-150	-3.86709e-149	-1.76056e-149	-1.59044e-149	3.8988e-150	9.93319e-150	2.13586e-149	6.45534e-150	1.75646e-149	2.14732e-149	-9.25854e-150	8.44878e-150	1.53907e-151	-9.82932e-150	1.43881e-149	3.81228e-150	4.3206e-149	5.83315e-150	7.43729e-150	-1.55991e-149	3.46707e-151	3.47288e-148
1.16967e-151	2.81428e-150	-2.30175e-152	-2.85767e-151	-4.57129e-151	-5.04007e-151	1.78471e-151	4.06436e-151	-5.63481e-151	-5.82099e-153	-4.52761e-151	6.56881e-151	1.45787e-150	-5.04222e-153	-8.76779e-151	-2.25095e-151	1.58514e-151	7.80142e-151	-5.83363e-152	6.1602e-151	-2.42132e-150	-3.9884e-150	-4.0989e-151	-5.44277e-151	-2.69758e-150	2.15212e-151	-3.69535e-150	-6.7795e-151	6.72202e-151	-1.05721e-150	2.70222e-149
-6.34244e-152	1.35857e-151	-9.70526e-152	-1.01665e-151	-1.12726e-151	-1.22036e-151	-1.33466e-151	-2.41036e-152	-6.14184e-152	6.38776e-152	1.92287e-153	1.70197e-151	-1.46935e-151	7.49504e-153	-1.46209e-153	-2.72498e-152	-1.35146e-151	2.3917e-152	-2.64995e-152	-1.7172e-152	5.88901e-152	1.24754e-151	1.7322e-153	-1.02553e-151	3.09195e-152	-1.25712e-151	1.03095e-152	-2.36438e-152	5.2377e-153	4.91066e-153	1.96228e-150
-1.58148e-153	9.11233e-154	-2.50741e-153	9.59491e-154	-6.61745e-153	-4.36184e-153	2.62681e-153	5.14399e-153	8.92523e-153	-5.99227e-153	-1.03086e-153	7.12474e-155	1.37254e-152	1.93756e-153	-9.62295e-153	-3.49857e-153	-9.52505e-153	-1.24723e-153	4.12396e-153	-1.64413e-152	6.73878e-153	-1.58673e-152	1.78831e-153	-1.08299e-153	2.36752e-153	1.43976e-152	2.92237e-153	-1.17753e-152	-6.63533e-154	-4.24711e-153	1.62702e-151
2.66786e-154	6.08133e-155	4.10755e-154	3.1455e-154	8.82939e-154	-2.62433e-154	-2.04039e-154	4.28951e-155	7.52299e-154	-9.09237e-154	2.29534e-154	1.15314e-154	-1.75164e-153	-5.73818e-155	1.03387e-154	5.06238e-154	2.73412e-154	5.15445e-154	1.502e-154	2.68389e-154	6.4569e-155	-2.35859e-155	-3.02345e-153	5.0401e-154	4.07751e-154	-1.80938e-153	-5.08636e-154	5.74048e-154	-4.47705e-154	1.44021e-154	1.55848e-152
3.5713e-155	1.33704e-155	-2.97711e-155	7.67468e-155	5.0226e-156	1.30869e-154	-2.10918e-156	1.53069e-154	6.14593e-155	8.0885e-155	1.46764e-155	1.09804e-154	2.35954e-155	7.23932e-155	-2.70635e-155	1.71034e-156	-9.34551e-155	5.20417e-155	-1.65237e-156	-5.7574e-155	1.38736e-156	-1.81211e-154	1.41535e-154	-4.38365e-155	4.94104e-155	3.39273e-155	1.16186e-154	-1.37921e-155	9.43973e-156	1.99378e-155	1.65364e-153
-3.71289e-155	6.8474e-156	2.22583e-156	1.9064e-156	4.36765e-156	-3.63999e-156	-5.15737e-156	2.11053e-155	2.93503e-156	1.06725e-156	2.56428e-157	-4.40799e-156	5.24353e-156	3.27808e-155	6.68508e-156	2.89356e-155	-6.93574e-156	3.12836e-156	-5.84678e-156	3.33625e-156	-4.65218e-157	-1.23378e-156	5.35804e-156	1.74216e-155	4.08384e-157	3.92331e-156	-3.53946e-156	-2.4412e-156	-8.82687e-157	-4.03411e-156	2.23645e-154
-2.49522e-157	1.1114e-157	5.19411e-157	-2.9646e-157	6.07197e-158	5.25627e-158	-9.5884e-158	6.83363e-157	1.20574e-156	4.17556e-158	3.84047e-158	-1.47806e-156	-3.7417e-157	-1.18632e-158	4.79968e-157	-3.55737e-157	-9.96886e-158	2.35335e-157	2.02498e-156	1.42328e-157	3.71309e-158	1.81347e-156	1.87917e-157	-2.95688e-157	2.36456e-156	-1.82307e-156	-9.51666e-158	9.77082e-159	1.1143e-158	7.00276e-158	1.5265e-155
8.60595e-159	1.68018e-160	-9.57087e-158	-6.11946e-159	9.1655e-159	4.29704e-159	-4.18129e-158	1.05649e-157	-1.7289e-159	-2.2147e-160	-1.44254e-158	-2.27561e-159	1.23935e-157	-7.90424e-159	8.51799e-158	-1.27761e-158	1.96271e-158	-2.5633e-158	-9.18769e-158	1.54315e-158	-1.54653e-158	-9.61852e-158	-9.69082e-159	2.35938e-158	-9.84642e-158	-2.47734e-159	-7.16378e-159	-1.55111e-158	-3.84394e-158	4.03665e-158	1.0199e-156
3.47886e-159	-4.99098e-160	-1.98057e-159	1.25611e-158	-8.06802e-159	-4.68326e-159	-7.73047e-159	-3.08907e-159	-2.00177e-159	8.42415e-159	-5.21143e-160	1.18963e-159	1.52847e-159	-1.67481e-159	-2.08365e-159	1.11191e-158	9.81859e-160	-1.45684e-159	1.94693e-159	3.43463e-159	-7.45157e-159	7.24791e-160	-3.00411e-159	-9.19619e-161	-4.77515e-159	2.46166e-159	1.7318e-159	-4.16728e-160	7.49604e-159	-1.60588e-158	1.22666e-157
-1.12734e-160	7.8042e-160	1.34823e-160	8.73155e-161	1.25879e-160	-1.38522e-160	2.21011e-160	-4.42948e-160	7.24386e-160	9.09875e-161	3.54974e-161	3.38985e-160	5.24978e-160	1.78021e-161	2.87075e-160	-4.30182e-160	-2.9202e-160	5.52929e-159	6.1142e-161	1.78865e-160	-2.39079e-160	2.58249e-161	-1.37258e-160	-3.36837e-160	2.36929e-160	-6.10451e-161	2.47923e-160	-2.62391e-161	-2.88757e-160	-2.12797e-160	1.23676e-158
2.69498e-161	-1.22728e-161	5.59225e-161	3.98036e-161	2.13513e-161	-8.69492e-162	-2.10367e-161	-9.26462e-161	7.26824e-161	5.9191e-161	1.86215e-161	-1.0097e-161	1.51673e-161	1.73593e-161	-2.25487e-162	2.55384e-161	-5.04018e-161	-8.09957e-161	2.34609e-161	-2.94416e-161	5.90754e-162	1.58781e-162	5.84719e-162	2.91788e-161	4.37817e-161	7.50553e-161	-1.08381e-162	1.83403e-161	9.81507e-164	4.06553e-162	8.68836e-160
-2.36019e-163	-5.33619e-163	8.33483e-163	2.1844e-162	1.47225e-162	-3.78363e-163	-2.22754e-162	1.91046e-163	3.88767e-162	5.90055e-162	4.85401e-162	-2.90943e-163	-6.91526e-163	9.868e-163	-5.17599e-162	1.21403e-162	-6.57671e-162	3.58939e-162	-6.29861e-162	-2.553e-162	2.01653e-163	5.33576e-162	8.06294e-163	-5.26442e-162	1.59323e-161	-1.02465e-162	1.3516e-163	-3.06797e-162	-5.00066e-162	-2.697e-163	8.71145e-161
-1.55527e-162	-5.07856e-164	-3.27797e-163	1.5351e-163	-3.17329e-163	2.46175e-163	3.83719e-163	9.81557e-164	5.77096e-163	2.32364e-163	-2.3797e-163	-7.29445e-163	-4.19979e-164	2.04176e-163	1.14469e-162	6.09318e-164	4.54392e-164	-5.64144e-164	-5.25713e-164	4.09347e-163	4.98841e-164	-1.96251e-163	-4.96012e-164	-3.20769e-163	1.85079e-163	2.05593e-163	1.96891e-163	-1.4829e-163	3.2714e-163	-2.18374e-164	8.62652e-162
1.38455e-164	-1.6758e-164	6.48035e-165	9.81133e-165	7.10455e-164	2.32733e-164	-1.32405e-164	-2.38682e-164	-5.02425e-165	2.02293e-164	3.83348e-167	-2.45229e-164	-8.47337e-165	-7.66711e-164	4.3293e-164	8.45847e-164	7.76736e-164	-7.96252e-166	8.55463e-165	-5.63783e-165	2.55257e-164	-6.51757e-164	-3.8519e-164	-8.72221e-164	-4.32972e-164	-4.34987e-165	8.42858e-165	-7.32356e-165	-1.09205e-164	-4.84092e-165	8.29425e-163
4.65752e-165	-4.63904e-165	2.53003e-165	-4.08888e-165	6.40312e-165	-6.85942e-165	1.22068e-165	7.19937e-166	3.11054e-165	-1.90225e-165	7.41656e-166	6.58242e-166	3.38968e-166	3.32515e-165	3.84514e-166	2.99584e-165	1.14726e-164	-7.8683e-165	-9.42915e-165	5.47142e-166	-8.90737e-165	1.08257e-165	3.22211e-165	2.0436e-165	-9.55289e-166	3.48034e-166	1.54967e-166	-1.23879e-165	7.66614e-166	2.7225e-165	9.53348e-164
-4.8371e-168	3.33586e-167	-3.09886e-167	-2.04071e-166	-8.31552e-167	-6.54061e-168	-3.05303e-166	-2.49262e-166	2.57297e-167	-1.41295e-166	8.27388e-167	-1.67935e-167	-9.18726e-169	3.24659e-166	-2.04167e-167	-2.62024e-167	-2.73703e-166	-3.04373e-166	-4.3667e-167	6.74375e-167	4.45627e-168	-1.11511e-167	1.58902e-168	1.23591e-166	8.02515e-168	-1.11791e-166	4.8791e-166	3.80076e-167	-3.44468e-166	-9.76909e-166	4.35335e-165
-1.04142e-167	2.44166e-167	-1.19376e-167	-4.31773e-168	-3.45139e-168	-5.84394e-168	-1.1081e-166	3.30699e-167	-2.38947e-169	1.21114e-167	1.23654e-167	-1.45261e-167	2.55835e-167	6.98234e-168	2.13621e-167	5.49723e-169	-3.77003e-169	3.33992e-167	-2.17807e-167	-8.35247e-168	-9.32388e-168	2.58311e-168	-5.66261e-168	-2.40133e-167	-6.86802e-168	3.04113e-167	-3.7541e-168	-6.04078e-169	2.09176e-167	9.11898e-169	4.6694e-166
1.85583e-169	1.92282e-168	9.47902e-169	-1.28234e-169	1.87895e-168	-2.1878e-169	-1.7575e-168	-1.36633e-168	1.78293e-168	7.32226e-169	-2.54595e-169	-1.69013e-168	-2.47654e-168	-3.34338e-168	-6.48768e-169	-9.90328e-169	3.3277e-169	2.10829e-168	1.60466e-168	-1.0266e-168	-6.14025e-169	-1.86161e-169	1.99211e-170	-4.26945e-168	-1.31043e-168	-2.42251e-168	-3.57787e-169	1.55146e-168	3.72904e-168	3.20212e-169	4.01783e-167
-4.8075e-169	-1.02542e-169	-1.05222e-169	1.64885e-169	-4.4751e-170	-3.57562e-171	2.97508e-169	1.04076e-169	2.56225e-170	-2.27462e-169	6.47247e-170	6.66116e-171	-2.10553e-169	-4.1584e-169	5.47609e-170	-1.1288e-169	6.17675e-169	1.90549e-170	-5.06827e-171	8.22664e-170	2.83827e-171	3.87218e-170	2.4797e-170	-4.80044e-170	-9.83703e-170	-4.39934e-170	7.65436e-170	-4.81819e-170	5.35068e-170	-2.2306e-170	3.60314e-168
-2.4326e-170	7.01357e-170	1.39149e-170	1.19317e-171	1.98814e-171	-6.89694e-172	3.38426e-171	3.48531e-171	1.39924e-171	2.04801e-171	-1.11944e-170	-3.84803e-171	7.12348e-171	-6.13122e-171	3.35545e-171	-5.82465e-171	-2.81876e-170	2.19834e-170	7.52058e-171	-3.16339e-170	-4.68501e-171	-3.24893e-171	-1.64729e-170	-1.8588e-170	-3.10774e-170	-1.69688e-170	1.24315e-170	2.51673e-170	-1.28455e-170	9.34919e-171	4.00202e-169
-1.08047e-171	-1.75497e-171	9.62329e-172	-3.95589e-172	-1.26788e-172	2.51322e-172	-3.01724e-172	-2.97188e-172	3.30121e-172	1.57203e-171	7.98215e-172	-6.78496e-173	2.67053e-172	5.81046e-171	-8.22841e-172	-5.67686e-172	-6.08307e-172	5.25426e-172	9.55453e-172	1.35898e-171	-2.4148e-172	1.18084e-171	-2.63524e-171	-4.47328e-172	3.47956e-171	-6.55436e-173	3.04571e-171	1.83671e-171	-1.55717e-171	5.38038e-172	3.38824e-170
3.26732e-172	-1.03197e-172	-3.34621e-172	-4.28994e-173	-4.61397e-173	7.58703e-173	2.62622e-172	-3.14963e-172	-5.81971e-173	-6.62851e-173	5.72614e-173	-2.05528e-173	9.49407e-174	-4.80425e-173	-6.78528e-173	-3.02221e-172	-5.44803e-173	-2.11098e-172	-3.9422e-172	4.77434e-173	-1.59259e-173	3.59162e-172	2.06159e-173	2.06807e-173	-4.91429e-173	5.01504e-173	4.88207e-173	7.72734e-174	-5.7381e-173	-2.06495e-173	3.49475e-171
9.71089e-174	-1.79261e-173	7.15916e-174	2.09864e-174	-8.73227e-174	-4.17778e-175	7.66826e-174	-1.39597e-173	4.20963e-173	1.22921e-173	-5.61056e-174	-1.06086e-173	1.21107e-173	-3.408e-173	4.99711e-174	-2.00217e-173	1.78309e-174	1.04355e-174	-5.40991e-175	-2.99801e-175	1.7161e-174	-2.50598e-174	-2.68397e-173	1.20357e-173	2.2407e-173	3.75994e-175	4.92909e-174	-1.90037e-174	-7.25948e-174	-8.36347e-174	3.0149e-172
6.04751e-175	-2.14397e-174	-1.06582e-174	-1.36192e-174	4.08303e-175	1.25316e-174	-5.26799e-175	-2.48462e-175	-9.26987e-175	-2.22662e-174	1.01491e-174	-4.87933e-174	7.29996e-175	-9.33325e-175	-4.86751e-175	1.25887e-175	1.65594e-175	-3.19471e-175	-5.76098e-175	4.50937e-175	1.21278e-174	-3.98406e-175	7.47588e-175	2.87656e-174	-3.98604e-176	-4.35688e-175	-1.9505e-174	2.28806e-175	-1.03241e-175	-1.77037e-174	3.02129e-173
8.59375e-176	-5.99138e-176	3.83199e-176	-7.98204e-176	1.27894e-175	1.4141e-177	4.79899e-176	3.1337e-176	-4.28125e-176	-4.25266e-176	-4.45412e-175	2.29572e-176	1.08881e-175	-1.8995e-176	-5.11363e-177	-1.20487e-175	-4.10607e-177	-2.08452e-176	1.33918e-176	-6.46668e-176	-1.80825e-176	-1.95486e-177	1.81302e-175	1.43593e-175	1.10954e-175	-1.029e-175	6.99919e-176	2.65552e-175	1.27407e-177	2.78242e-175	2.55667e-174
-1.85571e-176	9.26477e-178	3.22798e-177	-3.41703e-178	1.14919e-177	-5.07474e-176	-3.55119e-177	-2.53397e-176	-1.50803e-177	3.85843e-177	-4.36102e-177	2.96494e-177	-3.70514e-177	4.00112e-177	-1.62213e-176	-2.45443e-177	3.56361e-177	1.68612e-177	-2.04039e-176	6.16519e-178	4.31167e-178	-2.26533e-176	1.05448e-176	5.29482e-178	2.24153e-177	7.6378e-179	5.54556e-177	4.47305e-178	1.8604e-177	9.72593e-178	2.14488e-175
2.93677e-179	7.29767e-179	6.18831e-178	-1.47301e-178	-5.43615e-178	7.91873e-178	3.72931e-178	1.10278e-177	6.90916e-179	3.38349e-178	1.25771e-177	-2.49298e-177	1.60177e-178	-2.30813e-178	-4.00715e-178	7.82497e-178	-1.80284e-177	1.32314e-179	-7.94388e-180	1.40101e-178	1.66215e-178	-7.67922e-179	1.18095e-177	6.1003e-179	1.06658e-178	4.04992e-178	1.67871e-177	4.62249e-178	8.75458e-178	-7.40363e-178	1.71295e-176
-1.01616e-178	-1.05255e-179	-1.37919e-178	1.39258e-178	-4.90745e-179	6.29397e-179	3.57117e-178	7.29412e-179	-9.68359e-181	-1.08384e-179	4.92935e-179	7.37536e-179	-2.05625e-178	5.19487e-179	-9.5933e-179	5.3544e-179	1.42365e-179	2.50885e-178	-1.02587e-180	-1.84474e-178	-3.22496e-179	-9.7911e-180	1.37674e-178	1.35299e-179	-1.02375e-178	-9.34037e-180	1.31461e-179	3.39814e-179	-2.31572e-178	3.90323e-179	2.54661e-177
2.92442e-180	-8.69007e-181	2.84108e-180	-5.61208e-180	3.99302e-179	1.14294e-180	4.47917e-180	3.34749e-181	-3.8204e-180	4.55159e-180	-9.9678e-181	5.96001e-181	7.89529e-180	-9.47418e-181	1.92282e-179	-2.47099e-179	-9.0354e-181	1.1024e-180	-1.50342e-179	6.50026e-180	-1.3711e-180	7.08632e-182	3.79618e-180	-6.86011e-180	-6.84553e-181	-3.50132e-181	1.51563e-180	7.87146e-181	5.71766e-181	-2.21091e-180	1.62638e-178
-1.14234e-180	-1.92528e-180	-2.0631e-181	7.13633e-182	-5.45957e-181	-6.05556e-181	3.58977e-181	-2.04369e-180	-2.14216e-181	2.77564e-181	-2.2325e-181	-6.5857e-181	5.75861e-181	-4.59191e-182	-7.07218e-181	4.91661e-182	2.04522e-181	3.49987e-181	-5.81295e-181	7.13314e-182	-3.132e-182	-3.76751e-181	3.50858e-182	-8.71248e-181	-1.4034e-180	6.13618e-181	-2.33439e-181	-1.64342e-181	-1.02011e-181	1.26956e-180	1.59591e-179
2.47557e-182	1.30178e-182	-9.11916e-183	-1.64503e-182	5.00882e-182	-6.89258e-183	1.56103e-181	-3.00447e-182	3.65499e-183	-1.1901e-182	-5.98115e-183	1.57921e-181	7.74106e-182	-1.4949e-182	4.11653e-181	-1.82692e-182	-1.71465e-181	2.11731e-182	-2.74209e-182	2.24615e-182	7.94127e-184	9.81942e-182	8.59483e-183	6.96072e-183	1.32224e-182	3.41384e-184	-1.92554e-181	-1.26904e-181	2.21091e-182	2.24801e-182	1.74289e-180
6.70993e-183	5.99934e-183	4.48879e-183	-1.06044e-183	2.89562e-183	4.31843e-184	-2.48747e-184	-8.6809e-183	-2.77882e-183	2.8939e-183	1.0104e-183	-3.09367e-183	-2.72752e-183	2.70609e-183	6.73096e-184	-5.98302e-183	2.16261e-183	3.39469e-184	-2.35013e-183	1.52704e-183	1.40013e-183	-5.05164e-183	-1.78644e-182	6.78723e-184	-6.8415e-183	6.38594e-183	3.11293e-183	-1.64113e-182	-5.51282e-184	-4.98035e-183	1.2204e-181
-2.26954e-184	-2.26128e-185	7.61928e-185	-5.96893e-184	1.27048e-184	-1.09299e-184	1.68068e-184	-2.08219e-184	1.83302e-184	-1.09977e-184	-4.15686e-185	9.16307e-185	-2.40547e-184	5.98543e-184	4.0666e-184	2.24616e-185	-1.23811e-184	4.70972e-185	-3.32111e-183	3.61542e-184	3.50255e-184	-4.96036e-184	2.25737e-184	-6.75567e-184	-3.5279e-184	-4.28783e-184	3.1311e-184	1.36364e-185	4.55251e-184	-1.2254e-183	1.16201e-182
-6.97729e-185	-3.64484e-185	3.65721e-185	-3.97746e-186	3.43967e-185	-7.2543e-185	1.8623e-185	1.99753e-184	2.07523e-185	-1.80572e-185	2.37162e-185	8.8225e-185	-5.25e-185	3.57505e-185	4.21423e-185	-1.74414e-187	-7.9667e-186	3.1249e-185	-1.31533e-185	3.33649e-186	1.49719e-186	2.20629e-185	-1.47368e-185	-1.98518e-185	9.60581e-186	2.96694e-185	-1.14091e-185	-2.70337e-185	-9.99741e-187	1.43558e-185	9.60332e-184
-8.94495e-187	4.35243e-186	-1.71607e-186	1.22964e-186	-5.55574e-186	-4.51661e-186	3.48293e-187	1.00637e-185	2.90342e-186	-2.15312e-186	1.94177e-186	8.88034e-188	2.64353e-186	5.9562e-187	-1.14238e-186	4.36038e-186	8.21851e-187	-1.74097e-186	2.04289e-187	-6.82909e-186	-2.86865e-187	3.74091e-186	-1.89224e-186	-7.73325e-187	-5.92728e-186	-8.34602e-187	-1.00827e-186	-7.48017e-186	1.38482e-186	4.18533e-186	8.16161e-185
1.69179e-187	8.16035e-187	1.7688e-187	-2.48658e-187	2.90367e-187	1.01374e-186	-4.11032e-187	7.78232e-187	3.2127e-187	-5.72357e-188	-3.94192e-187	-1.82091e-187	-7.80027e-188	-7.95178e-188	9.71205e-187	9.59748e-187	-2.77464e-188	-4.7502e-187	-1.19368e-187	1.1192e-186	2.25866e-186	-1.25257e-187	-2.10632e-187	-1.05073e-187	-1.21144e-187	7.59494e-189	-3.53334e-188	-2.38899e-187	-1.1305e-187	-9.94084e-187	1.28984e-185
-2.69994e-188	-1.25346e-187	9.86819e-189	1.29065e-187	2.16425e-189	-2.04496e-189	1.5878e-188	5.38806e-188	-4.35745e-188	1.8354e-188	3.12378e-188	3.09028e-189	1.32303e-188	2.15988e-188	2.47065e-188	-8.69394e-189	-6.5144e-188	-1.20641e-188	-7.87723e-189	-7.42495e-191	-3.17831e-188	-6.64356e-189	-2.86036e-189	-7.90496e-190	1.32489e-188	-8.61554e-189	4.4825e-188	-5.94819e-188	-2.0368e-188	4.9346e-188	8.52855e-187
8.80518e-190	-6.0815e-189	-4.08369e-189	1.82307e-190	-5.82585e-190	8.76686e-190	5.57034e-189	-4.7202e-190	3.76535e-189	-3.74933e-190	2.50892e-190	-1.49416e-189	5.53005e-189	-1.5723e-189	9.51065e-190	-2.01538e-189	1.29039e-188	8.49594e-191	-3.48499e-190	-3.11013e-189	3.40315e-189	7.19135e-190	-5.49956e-189	1.03315e-189	3.03185e-190	3.32017e-190	3.3127e-189	-2.75573e-189	3.90561e-190	-1.00294e-189	6.98834e-188
-3.11298e-190	-2.50617e-191	-2.07895e-190	-1.27364e-190	2.22447e-190	-4.1577e-190	1.43997e-191	-7.06716e-190	-4.47443e-191	7.44671e-191	-2.02543e-190	3.57816e-190	-7.63642e-191	8.41963e-191	-2.23578e-190	7.74285e-191	-3.17097e-190	1.15901e-190	1.31526e-190	2.90026e-190	-1.73817e-190	5.75234e-191	-1.86345e-190	-1.73092e-190	-1.90968e-191	1.1335e-190	2.61993e-191	-8.73478e-190	1.12045e-189	-6.29186e-190	7.39918e-189
4.76544e-192	2.77143e-191	-4.74494e-192	3.24187e-193	1.64481e-191	2.47442e-192	3.26159e-192	5.16143e-191	-2.50996e-191	2.82133e-191	-5.50597e-192	-1.03926e-191	1.15676e-191	1.32282e-191	-4.59068e-193	1.76517e-191	4.36021e-191	-1.32763e-191	-6.02253e-191	-8.95164e-192	3.33308e-192	3.05717e-191	6.01695e-191	2.22589e-192	-1.36737e-191	-3.66e-192	1.33991e-191	4.44076e-193	-1.251e-192	-4.09905e-191	5.19239e-190
-3.48634e-193	5.74526e-193	2.49214e-193	-5.52612e-192	7.98247e-193	2.85082e-192	3.6212e-192	-4.73023e-192	-3.19107e-192	-7.78853e-193	3.66703e-193	-7.73498e-193	1.20456e-192	-6.61842e-193	-1.06383e-193	5.36101e-192	-1.3737e-193	-9.57352e-193	1.39114e-192	2.03892e-192	5.34261e-194	-1.30724e-192	9.99979e-193	-1.36019e-192	-6.77853e-193	1.60921e-192	4.19782e-192	-3.97468e-193	-3.08921e-193	-1.13403e-191	5.79201e-191
7.22603e-194	4.83152e-195	-1.55375e-193	2.82268e-194	-8.91349e-194	3.10461e-193	-2.33368e-193	3.75375e-194	-1.79985e-194	1.5949e-193	1.78923e-193	1.92999e-194	-1.89254e-193	-4.24491e-193	3.47191e-194	-1.83007e-194	2.95895e-193	-4.31121e-193	-7.35122e-193	1.21687e-193	-4.37793e-194	8.22426e-195	-1.25829e-193	1.10706e-193	3.14446e-194	-1.61411e-193	2.3015e-194	4.8213e-193	2.46354e-193	3.33264e-193	5.12365e-192
-1.47594e-194	3.33752e-194	-1.32821e-194	-4.66517e-196	-1.47626e-194	-1.18179e-195	3.46826e-195	-2.76746e-194	1.99777e-194	-8.49391e-195	1.26394e-194	7.43784e-195	5.24179e-195	2.99688e-195	1.12562e-194	2.56153e-195	2.26995e-194	3.12106e-194	-1.39406e-194	-1.35158e-194	-1.97482e-195	1.28306e-194	8.45052e-195	-1.79839e-194	-9.21733e-194	9.95948e-196	2.34728e-194	2.01101e-195	-1.13855e-194	2.30792e-195	4.34528e-193
7.59421e-197	-3.44862e-196	-1.82022e-195	-1.11954e-195	1.19895e-195	2.2433e-195	-9.6992e-198	-2.68389e-195	5.71481e-196	4.40248e-196	2.44399e-197	4.10367e-196	-2.49703e-195	1.35791e-195	-3.3276e-196	-2.50631e-196	-6.71144e-196	1.65661e-197	-2.46587e-196	6.06537e-198	-5.68665e-196	-2.91123e-196	-7.19173e-195	5.89725e-196	-6.4826e-195	-2.62208e-195	1.39155e-195	-1.0738e-195	-4.455e-196	1.10302e-195	3.80814e-194
-8.43808e-197	-3.06502e-198	-3.205e-196	8.68547e-197	2.59251e-196	2.84223e-197	5.9848e-197	-2.37916e-197	3.59041e-197	5.29794e-196	1.95643e-198	1.1747e-196	-1.53926e-196	3.46549e-197	4.37079e-197	4.86051e-197	1.13825e-196	4.59133e-196	1.05754e-196	-1.14789e-197	1.0839e-197	2.31237e-197	-4.74919e-197	-1.51185e-196	-2.06955e-196	-7.36815e-197	7.02851e-197	3.00884e-196	2.62248e-196	5.84462e-197	3.72746e-195
5.4754e-198	2.07656e-197	4.09728e-197	-1.95729e-197	-2.57252e-197	1.09299e-197	1.28332e-197	1.20741e-197	-9.19008e-198	-5.70936e-198	4.12477e-197	-2.39654e-197	6.51765e-198	6.93819e-198	-3.71453e-198	2.05237e-197	4.77793e-198	-4.43544e-198	3.12336e-198	7.19944e-199	6.96703e-198	5.23639e-198	1.03379e-197	2.03835e-198	-1.74505e-198	-1.62268e-200	-3.15837e-198	1.11284e-197	2.36219e-198	-2.21988e-197	3.44401e-196
1.02033e-198	-2.81174e-198	-3.47818e-199	1.17411e-198	-4.89694e-199	1.21587e-198	6.10452e-199	4.42121e-201	1.44975e-198	4.56471e-199	1.45855e-199	-2.23598e-198	2.66648e-199	-9.00223e-200	8.54363e-200	-1.53262e-198	-4.81369e-199	5.65044e-200	7.95537e-199	-1.67106e-199	2.396e-200	-4.80748e-199	8.27848e-199	-9.30531e-199	2.57869e-198	-2.99467e-199	7.23961e-199	-7.80283e-199	6.29586e-200	1.96612e-199	2.23428e-197
1.17323e-199	-9.65389e-200	-2.91085e-199	-1.49473e-199	-1.03373e-199	-9.16277e-200	-3.50473e-200	8.35749e-200	2.20162e-200	-6.77071e-200	-1.21125e-200	1.23112e-200	-1.68267e-200	4.63641e-200	5.23679e-200	-7.37622e-200	-2.16867e-200	8.74613e-200	4.1202e-199	1.31331e-199	7.37813e-200	2.66682e-200	2.57676e-200	-4.17551e-200	1.76386e-199	-6.0813e-201	-2.08679e-200	2.40966e-200	-7.55591e-200	1.22059e-199	2.51703e-198
-2.10128e-201	3.51571e-200	1.75998e-201	4.65198e-203	-1.12005e-201	2.99976e-201	1.699e-202	-1.66738e-200	-1.95806e-201	3.68525e-202	-4.12294e-201	-2.25731e-201	-1.88989e-201	-9.22395e-201	-5.25053e-201	-1.83427e-201	1.32706e-201	8.74076e-201	1.7263e-202	3.8704e-201	-3.13647e-201	8.68821e-201	-2.9717e-201	5.68067e-201	2.98717e-200	8.07929e-201	-2.04693e-201	-1.31644e-201	6.10937e-201	3.4454e-201	1.72391e-199
-5.31992e-203	1.40847e-201	8.19611e-202	6.62698e-203	7.72717e-203	9.05826e-203	1.59253e-202	-3.71969e-202	1.62489e-201	9.79719e-202	-1.88208e-202	-3.87838e-201	-2.59054e-202	-7.47452e-202	-2.89132e-202	1.26617e-202	8.26723e-202	-1.2939e-201	-2.19592e-201	-3.19479e-202	-4.65668e-202	-4.33857e-202	8.88805e-202	6.76438e-202	-6.84427e-202	5.79375e-202	-2.37675e-202	-1.4337e-201	-1.84352e-201	-8.19237e-202	2.38388e-200
4.11065e-204	-2.45749e-203	2.76919e-203	-3.44522e-203	-7.97001e-203	-3.24292e-203	-3.65293e-203	2.63485e-203	-1.17947e-203	6.64527e-203	-6.12036e-204	1.88026e-203	-2.53938e-203	-8.22799e-204	-2.49045e-202	3.60556e-203	1.50434e-202	6.18754e-204	8.26815e-203	-2.40445e-203	-1.70002e-203	6.38641e-204	-1.19521e-202	-7.00251e-203	3.06397e-203	-1.88612e-203	-3.32442e-203	-1.38417e-203	1.18558e-203	-2.35013e-203	1.29595e-201
-4.28034e-204	2.27772e-203	2.91365e-204	6.16955e-204	-2.68013e-204	-6.01625e-204	-4.32071e-204	1.67196e-204	-1.96143e-204	5.47398e-205	-1.49082e-204	5.16531e-205	-6.41365e-204	5.60525e-204	6.55682e-204	-2.41023e-205	3.15507e-204	-1.78905e-204	3.50181e-204	-4.53578e-205	1.09588e-203	-7.44751e-205	-9.90491e-204	-6.5828e-204	6.57601e-204	-3.68887e-204	-1.48338e-203	3.49932e-204	-5.83752e-204	-4.2889e-204	1.49978e-202
5.91628e-206	2.06736e-204	-3.23615e-206	1.78466e-205	-1.60721e-205	-1.17563e-205	-8.4946e-205	-4.69071e-206	2.24781e-205	-7.50788e-205	-1.07006e-205	7.45521e-205	6.94443e-205	-7.50712e-205	7.75142e-205	-9.66354e-207	-4.13433e-205	7.02159e-206	-8.13186e-206	-6.38168e-205	-1.04907e-206	6.12001e-205	5.81081e-205	1.31223e-205	9.07284e-206	7.25816e-206	-3.48406e-204	8.88725e-206	1.48916e-205	-1.08385e-205	1.41015e-203
-7.60555e-207	1.3326e-207	-8.00323e-208	-2.69616e-207	-1.6314e-206	-5.32393e-206	-6.29622e-206	-4.62029e-206	5.55829e-206	-2.69141e-206	-9.78975e-208	-2.40918e-206	3.53366e-206	6.47162e-207	1.05529e-205	3.69823e-207	-7.40084e-206	-2.23816e-205	-4.725e-207	2.53257e-207	1.25895e-207	1.28435e-205	-1.09112e-205	-2.06549e-206	-7.14367e-206	-7.33927e-207	4.04776e-206	4.44342e-208	-1.44378e-206	1.50044e-206	1.16344e-204
3.93101e-207	-1.85911e-207	-3.6552e-207	1.6384e-207	8.90358e-207	7.57994e-208	4.6011e-208	-6.89508e-208	-6.24582e-207	-1.40717e-208	-4.97782e-209	1.03339e-207	1.00375e-206	-2.03379e-207	4.10295e-207	2.96766e-207	1.66093e-208	7.59894e-208	-2.38044e-208	-1.44254e-207	5.12221e-207	-5.08236e-207	1.99838e-208	-6.54883e-207	3.41768e-207	2.28077e-207	1.5799e-207	-2.58806e-206	4.73723e-207	1.64884e-206	1.22451e-205
-5.81293e-208	-1.09952e-208	-5.12214e-208	-2.61121e-208	-1.39031e-208	4.62369e-208	-4.5451e-208	1.04236e-209	-7.76934e-208	-1.02415e-207	3.21391e-208	8.68073e-210	-3.07631e-208	-3.01923e-208	6.22315e-208	-9.89301e-208	-4.865e-208	8.33032e-208	2.93284e-208	-4.46026e-208	2.29564e-208	8.18502e-209	4.62492e-208	1.11648e-208	8.89918e-208	-5.2013e-208	2.82138e-209	6.04359e-209	1.80076e-208	2.59629e-208	1.1766e-206
1.01897e-208	3.00225e-208	-4.12559e-209	-4.43953e-209	2.86792e-209	-1.68039e-209	8.75686e-211	7.74029e-209	-2.84248e-210	1.70355e-209	-3.27327e-210	-1.93146e-210	7.79451e-210	-1.08005e-209	1.81949e-209	4.09907e-212	-1.50122e-209	1.12035e-208	-1.31249e-209	5.02436e-210	4.34663e-210	9.75714e-210	5.18488e-210	-1.78974e-209	-1.07163e-208	5.01336e-209	3.07755e-209	6.78561e-210	-6.0025e-210	7.7179e-210	1.06441e-207
4.93101e-210	4.81734e-211	-2.28893e-210	-1.03165e-210	-1.17094e-210	1.84993e-210	-8.1909e-210	2.49918e-210	5.22625e-211	5.29505e-210	3.34635e-210	5.04626e-210	7.66152e-211	-1.17661e-210	-1.93194e-210	-5.74695e-210	-6.984e-210	-9.47276e-211	-2.99036e-210	-3.07803e-211	2.07875e-210	-2.35288e-210	5.2956e-210	1.96609e-210	1.07215e-210	1.86321e-210	-1.61565e-210	-5.7741e-211	-5.24104e-211	-2.0851e-210	7.69366e-209
-6.63666e-211	3.95078e-211	-1.16317e-211	-3.88776e-211	2.83824e-211	2.05946e-211	-3.50741e-212	2.54094e-211	1.48968e-212	-1.8973e-212	-6.63711e-211	-3.07333e-212	4.7094e-212	-5.30514e-212	-2.53763e-212	-9.86681e-211	3.40374e-211	4.36067e-211	7.84273e-212	5.756e-212	6.79682e-211	-2.88171e-213	8.92625e-211	-4.0057e-211	2.24669e-211	-9.37104e-211	2.37715e-211	2.68751e-211	-2.40793e-211	9.4903e-212	9.07541e-210
9.21141e-213	-1.80401e-212	1.5653e-211	-5.87184e-212	2.33462e-212	4.56619e-213	-9.82199e-213	-8.06714e-213	4.81335e-213	-4.09968e-214	6.52145e-212	-2.31613e-213	-8.41462e-213	-6.83982e-213	7.66792e-212	2.81035e-212	-1.59896e-212	-7.43681e-213	-1.78736e-212	6.10762e-213	-6.48102e-213	-2.81902e-212	2.23742e-212	-1.87963e-212	1.15891e-212	1.26901e-212	4.27049e-213	-6.99262e-213	-5.82757e-213	-4.05438e-213	6.49766e-211
2.41372e-214	-3.00619e-214	4.1591e-213	-2.16853e-213	-2.42453e-213	2.23184e-213	2.74947e-213	-3.402e-213	2.6135e-213	6.26774e-213	-1.59138e-213	-1.5502e-213	1.33021e-213	-4.18282e-213	1.2089e-213	-2.27221e-215	-7.47589e-213	4.06157e-213	-2.61708e-213	-1.66575e-213	-4.6535e-214	6.26815e-213	-9.55606e-214	5.46394e-214	-6.84216e-214	3.54671e-213	3.86869e-214	-7.87697e-213	-1.75198e-213	-1.91923e-213	7.66667e-212
-2.12358e-214	-2.61562e-215	-7.31457e-214	-1.83387e-214	-1.49861e-214	3.51395e-214	-8.47466e-215	-6.21015e-215	6.5859e-214	1.88006e-214	2.56177e-214	-1.59415e-215	2.3596e-214	-2.18275e-214	2.35987e-215	1.76069e-214	-2.5668e-215	-2.34435e-214	-2.63938e-214	1.90677e-215	1.6265e-214	8.4522e-215	5.51665e-214	1.25676e-213	-8.62277e-216	-6.71658e-216	1.46317e-214	5.0749e-216	2.77165e-214	-8.70453e-215	6.70373e-213
-4.86333e-216	6.70292e-216	-2.39489e-216	-1.1922e-215	9.17981e-216	3.24948e-216	-3.95765e-216	-9.27308e-216	7.93215e-217	1.6935e-216	-4.97516e-215	6.09618e-215	-1.80446e-215	-8.08433e-216	9.01449e-216	1.97488e-216	4.95417e-217	-6.78694e-216	1.38195e-215	1.63864e-216	-2.12036e-216	-1.90227e-215	1.869e-215	2.42416e-215	1.46931e-216	-2.22679e-216	1.57221e-215	7.02424e-215	1.76327e-215	-3.9595e-216	3.99929e-214
4.86554e-217	-1.30055e-216	-6.51101e-217	3.0858e-217	-2.64529e-216	-9.38742e-217	-2.66575e-216	4.78154e-217	1.42687e-216	9.70999e-217	8.20991e-216	-1.44091e-216	-1.40239e-216	8.09647e-217	-8.57783e-219	1.2143e-217	-3.54698e-217	6.7101e-217	1.29702e-216	-1.46085e-217	9.83712e-217	-5.95944e-217	-2.39692e-216	-4.90971e-216	-8.44899e-217	-6.87309e-217	-6.3977e-216	-8.86118e-217	-8.19023e-217	-2.4771e-216	4.73327e-215
-4.48527e-218	-1.62328e-218	1.9072e-217	-9.72084e-218	1.19544e-218	-8.04398e-218	-1.81813e-217	4.6672e-218	-3.31342e-218	-8.22729e-218	2.35416e-218	6.08693e-218	-3.26935e-218	3.40164e-218	-4.43687e-218	-1.00195e-217	-1.22419e-217	-6.16637e-218	-7.62277e-218	-2.22397e-218	-2.0303e-218	-8.10979e-218	3.15163e-218	2.6847e-217	-1.57893e-217	1.24558e-217	-5.83047e-217	-4.39595e-218	-1.1721e-216	-4.00615e-218	3.88654e-216
3.15968e-219	-3.61659e-219	-9.39454e-219	-2.0864e-220	-2.25898e-218	2.26303e-218	-1.95957e-219	9.18247e-219	-2.35001e-219	-1.04803e-218	1.99511e-219	2.56626e-219	-3.12092e-219	-7.05164e-220	-3.23484e-219	1.32693e-218	-9.2706e-219	4.41876e-219	2.54551e-219	1.20643e-218	-6.12536e-219	-1.95874e-218	-1.3244e-218	-3.09229e-218	-1.21563e-218	-2.2545e-219	-8.81181e-220	1.85815e-219	9.6623e-219	9.6197e-219	2.45074e-217
-2.21834e-220	5.09268e-220	-3.02091e-220	-9.0554e-221	2.15337e-219	-1.46617e-219	5.65095e-220	2.98935e-219	-1.11952e-219	-1.57643e-220	-1.2526e-219	7.50541e-220	-1.81536e-220	3.56108e-219	9.39523e-221	-7.24992e-220	2.25761e-220	-5.65401e-220	3.9952e-220	-1.54041e-219	1.63486e-220	1.72382e-219	2.43905e-219	1.94896e-219	-1.30796e-219	4.9222e-221	-1.77424e-219	-3.80402e-220	-8.01452e-221	-8.32373e-220	2.95704e-218
-1.16337e-220	-1.00176e-220	-3.49315e-221	1.51887e-220	-1.15502e-221	-1.89977e-220	1.15811e-220	-4.33805e-221	-4.15394e-221	-1.26699e-220	-2.6689e-221	4.7643e-221	-2.28348e-220	-8.29575e-221	-1.46815e-220	8.16994e-221	5.22612e-222	-1.34256e-220	-1.83718e-220	1.87292e-220	-4.66394e-221	1.9974e-220	-5.60985e-221	8.72724e-221	6.85632e-221	6.63369e-222	-7.28821e-221	-3.17688e-220	5.85367e-221	-1.98899e-220	3.16989e-219
1.43079e-222	-7.99636e-222	4.49063e-222	1.76798e-221	1.28434e-221	3.64797e-223	1.4301e-223	8.65517e-222	-1.03331e-221	7.15421e-222	7.79555e-222	3.65098e-222	1.22439e-221	-1.75287e-221	-8.55676e-222	-2.3197e-221	-9.77238e-222	-6.19522e-223	2.29482e-221	5.59192e-222	1.89806e-221	-1.10078e-221	-6.3935e-222	-1.05165e-222	2.88031e-221	1.52608e-222	-2.34893e-222	5.48806e-222	2.22794e-222	-2.07219e-222	2.62896e-220
-2.57996e-222	6.79866e-223	3.53712e-222	5.92312e-222	-9.70779e-224	-5.43293e-223	-2.77173e-223	-3.14638e-224	-2.10925e-224	1.07315e-222	-3.26257e-223	4.17174e-223	2.55264e-223	1.05228e-223	2.76332e-222	-1.02546e-223	8.45953e-223	7.8155e-224	6.51682e-223	-2.29494e-223	-6.71793e-223	-1.6398e-223	1.52038e-222	9.97266e-223	-5.09498e-223	6.29634e-223	-5.62799e-223	3.13499e-223	-4.45656e-223	-2.07793e-223	2.65607e-221
7.75149e-224	-9.83548e-224	1.06061e-224	1.7783e-224	-7.69457e-225	3.12647e-225	2.07178e-223	5.31037e-224	-1.08943e-224	1.74837e-223	-5.66562e-224	-1.53603e-224	-8.18198e-224	-3.63539e-224	-5.67608e-225	7.73456e-224	4.11996e-224	-9.71891e-224	-1.80803e-224	-3.58472e-223	2.88459e-223	-1.27303e-224	5.77027e-224	9.58831e-225	-4.30027e-224	3.53015e-224	4.66348e-224	1.03918e-223	1.29765e-223	6.38687e-224	2.24022e-222
1.05513e-224	-4.38479e-224	4.55005e-224	1.48748e-224	7.19273e-225	-3.28157e-225	-4.81246e-225	-1.19003e-225	-3.44263e-225	-8.27253e-225	-8.47375e-226	-5.8239e-226	9.07044e-226	1.07112e-224	-1.72991e-224	4.18173e-225	-1.59702e-224	-6.76899e-225	2.57871e-225	5.27911e-226	2.72165e-224	3.43161e-225	-2.85267e-225	3.70336e-224	4.11849e-225	-6.69894e-225	-1.69025e-224	-8.58275e-225	-3.24674e-225	6.02628e-225	3.19451e-223
-1.90746e-226	3.26551e-227	3.83183e-225	-2.53756e-226	-6.14079e-226	-4.88914e-226	2.95845e-226	6.07447e-226	-1.94012e-226	-1.52109e-226	-2.74797e-226	-2.63887e-226	-4.98537e-226	1.05122e-225	7.36066e-226	-9.80654e-226	-1.76706e-225	5.33453e-226	3.45281e-226	-1.88142e-226	1.11958e-225	-4.35015e-227	3.81973e-226	4.61257e-226	4.88252e-226	-2.75091e-227	2.1424e-225	3.22349e-226	1.83717e-226	7.29442e-226	1.92005e-224
1.74141e-228	1.01053e-226	-6.43274e-227	3.26422e-227	2.52834e-227	1.49391e-226	-1.03912e-226	1.7802e-226	2.96863e-227	-3.31399e-228	-2.51576e-227	-1.36947e-226	4.59643e-227	2.28132e-227	2.32981e-227	2.23337e-226	-5.79951e-227	6.17997e-227	-2.13414e-227	-2.84745e-227	-2.19662e-226	1.20416e-226	7.74047e-227	-3.32796e-227	2.27882e-227	3.10885e-227	5.1652e-227	-6.56669e-227	7.40953e-227	-1.9001e-227	2.05155e-225
3.88851e-229	3.31777e-228	1.17801e-228	1.94246e-227	1.78481e-227	-1.94192e-228	-3.85723e-228	-1.12911e-228	1.1998e-228	4.248e-228	-1.45484e-228	5.62969e-229	-2.828e-228	-3.61013e-229	8.06448e-229	3.49583e-228	4.84667e-228	1.07118e-228	6.93286e-228	-2.17875e-228	-3.35403e-228	1.18599e-228	5.49321e-228	2.70162e-227	2.04967e-229	-3.72862e-228	-4.178e-229	2.00982e-228	3.66017e-227	-1.08587e-228	1.6017e-226
3.62884e-229	-3.20417e-229	2.4879e-229	-4.5425e-229	-1.05125e-228	5.40822e-229	-8.09753e-230	-6.33304e-230	1.43868e-229	-2.90077e-229	1.16144e-229	1.56866e-229	-8.84948e-229	-3.04362e-229	-2.38219e-229	1.1383e-228	1.83614e-228	-1.99006e-229	2.66984e-229	-7.96995e-229	1.26824e-229	2.00546e-229	1.35851e-230	6.5175e-230	7.95766e-229	1.4815e-228	-1.75074e-229	-1.15071e-229	-2.25714e-229	-9.52374e-229	1.36463e-227
1.04246e-230	-4.92814e-230	6.38828e-230	1.47531e-229	2.29707e-230	-1.02181e-229	-1.36896e-230	3.42262e-231	-1.32026e-230	-3.05743e-230	-1.23383e-230	-1.91253e-229	2.7604e-232	1.18854e-230	-1.57013e-230	-6.3555e-231	8.97069e-231	6.92001e-231	1.93627e-231	2.3435e-231	-3.3478e-230	-2.02718e-230	-1.76781e-230	-1.15395e-230	6.24142e-229	2.06453e-231	6.39016e-231	-5.87798e-231	-2.94975e-230	-2.02178e-230	1.4863e-228
3.30092e-231	-4.26706e-231	5.74179e-231	-1.68781e-231	-5.34671e-231	4.92491e-231	-1.54481e-230	2.10262e-231	5.60705e-231	6.88795e-231	1.2165e-230	3.25837e-232	9.85936e-232	2.62814e-231	-1.68141e-231	3.12781e-234	1.38176e-231	-3.89753e-231	-2.78732e-231	-7.82311e-231	3.661e-231	-4.28081e-232	-1.59884e-231	1.32134e-230	1.97931e-230	-3.94027e-231	-2.07005e-231	-4.42038e-231	4.3629e-232	-1.00697e-231	1.39562e-229
-1.23493e-232	-2.84252e-232	5.00153e-232	4.71659e-232	1.27766e-231	-1.01297e-231	1.03609e-232	-6.34968e-233	-1.16306e-232	9.1367e-233	4.93275e-232	-1.15313e-231	-3.90716e-232	-1.83427e-232	-5.85883e-233	3.12384e-233	-7.52144e-232	2.43651e-233	-1.04677e-231	-1.17586e-232	3.27046e-232	-1.97016e-232	1.63697e-232	-3.52493e-232	-8.3485e-232	-1.729e-232	2.96291e-232	-3.66719e-232	-1.15125e-232	8.03951e-232	1.19263e-230
-1.24641e-234	-8.53772e-233	-7.9469e-234	1.33016e-233	-4.06152e-233	3.87369e-233	-3.6871e-234	-1.14977e-234	6.90726e-233	-9.31117e-233	1.11912e-233	-8.51301e-234	-7.94961e-233	1.83416e-233	-2.26067e-233	1.31561e-232	1.08199e-233	-4.19996e-235	8.1657e-234	3.28096e-233	2.78954e-234	-1.39128e-232	-1.79179e-233	-2.3811e-233	-1.13591e-234	9.31485e-233	-2.12864e-233	-3.7218e-233	1.07334e-233	-7.82306e-234	1.03316e-231
1.88689e-234	-2.05134e-235	1.09326e-234	-6.06146e-235	-1.83312e-234	-5.29339e-234	-2.89219e-235	2.46557e-234	-1.90131e-234	-5.72541e-234	4.46705e-234	1.75781e-235	-1.27722e-234	3.53478e-234	-9.22174e-235	-5.67292e-235	5.8512e-234	-1.28946e-234	-1.04742e-234	-4.16362e-235	-1.21703e-234	-1.35835e-234	3.90251e-234	-9.38553e-235	1.84707e-234	1.09863e-233	4.11544e-235	-4.33509e-236	-4.79602e-235	2.52171e-234	6.45542e-233
-4.35448e-235	2.25527e-235	-2.84248e-236	1.03088e-234	-7.35717e-236	-5.08902e-236	1.20433e-236	-3.06789e-236	-5.40573e-235	-6.72358e-236	-2.5834e-235	1.09036e-235	-6.09897e-235	3.09096e-235	7.27474e-237	-9.17119e-236	-9.06591e-235	1.69693e-235	-1.10371e-235	2.75574e-235	-2.78963e-235	1.84497e-235	5.50511e-236	-6.685e-235	1.73472e-237	-1.32182e-235	7.96741e-236	-8.29243e-235	2.28432e-235	-1.30461e-235	7.9316e-234
7.02926e-236	-2.08921e-236	5.54231e-236	1.89454e-236	-5.31497e-236	1.20163e-236	6.74625e-237	2.2377e-237	-1.13736e-236	1.50247e-236	1.46639e-237	5.21719e-236	-1.32183e-236	-5.80583e-237	-6.10906e-236	1.31486e-236	-4.60945e-236	2.69925e-236	-2.84118e-236	1.03814e-236	-1.96986e-237	-8.56141e-237	-1.85001e-236	-2.02657e-236	-1.14302e-236	3.62163e-236	1.83338e-236	6.40522e-237	-3.18276e-237	-2.41903e-236	6.73939e-235
1.51802e-238	1.50453e-237	3.00234e-238	1.03644e-237	7.71622e-238	-1.06e-237	-9.25314e-238	5.68646e-238	6.64047e-238	-1.30161e-238	8.56672e-238	1.43461e-237	-4.9869e-237	1.43039e-237	-1.04309e-237	-2.64968e-238	-2.42019e-237	2.94452e-237	-1.99394e-238	4.31323e-237	-2.21039e-237	-1.51791e-237	5.67353e-237	4.93883e-238	-1.66755e-237	-1.29093e-237	1.83125e-237	6.94237e-239	-5.11899e-238	8.03464e-239	4.23539e-236
-2.60938e-238	1.43585e-238	1.48603e-239	1.3524e-238	1.91318e-237	2.46851e-238	-1.78128e-239	6.56607e-239	-1.38401e-238	-3.79566e-239	-1.09612e-238	1.19319e-238	-1.10172e-238	2.43449e-238	-1.60617e-238	-3.43163e-239	1.00195e-239	2.12829e-238	-3.4024e-238	-2.58887e-238	4.82717e-238	-3.48398e-239	-3.05021e-238	5.07849e-239	-7.14228e-239	5.65074e-239	2.43745e-239	-2.80154e-239	3.17437e-239	2.30336e-238	5.88971e-237
-6.1787e-240	-1.36864e-239	1.08692e-238	-2.07319e-239	-8.85716e-241	-3.60944e-240	1.9129e-240	-8.32586e-240	3.53305e-239	-2.77887e-240	-3.47891e-240	-9.28227e-240	4.20127e-240	-4.98895e-239	3.13072e-240	-1.89406e-239	1.13711e-239	-9.51745e-240	4.7672e-239	1.19322e-239	-9.35497e-241	-7.11126e-239	-7.93797e-239	-4.75206e-240	5.31428e-240	5.312e-239	3.62552e-240	8.24588e-240	-4.14953e-240	1.15704e-239	6.13753e-238
3.738e-241	1.64806e-240	-2.54384e-240	2.07385e-240	-3.62972e-241	-2.18325e-241	-1.41843e-240	3.71847e-240	3.24314e-241	3.41868e-240	-2.19731e-240	1.25344e-240	-1.36679e-240	9.00272e-242	-5.58974e-241	4.97227e-240	-6.84082e-241	-2.05569e-240	-1.03801e-240	7.57634e-241	-2.897e-241	-9.69316e-241	-7.57505e-241	8.63084e-241	-2.2339e-240	-7.92339e-241	-1.00086e-240	9.74901e-242	4.48017e-241	-2.52974e-242	3.85525e-239
-1.21006e-241	-8.76531e-243	-1.84363e-241	-6.01392e-242	1.84334e-242	-8.38478e-241	1.18087e-241	1.50017e-242	3.93797e-242	-4.95746e-242	4.35187e-242	2.57924e-242	7.72743e-242	-4.65603e-241	2.36027e-242	-2.39052e-241	6.21643e-242	5.45161e-242	2.8183e-241	2.02684e-241	-2.08448e-241	7.39255e-242	-1.28582e-241	-1.79894e-241	-7.70965e-241	1.74843e-241	-1.5808e-242	6.41596e-241	-3.7394e-241	-3.718e-242	5.53445e-240
-1.87313e-242	1.60845e-243	-3.97514e-244	-7.57288e-243	1.8083e-242	-1.00041e-242	-1.49739e-242	-3.74577e-243	-2.69439e-243	2.12034e-242	1.41861e-243	-1.71564e-243	-1.05267e-242	-1.63718e-242	-6.02121e-243	-4.59585e-243	-2.01712e-242	5.31395e-242	2.03197e-242	-1.0842e-242	4.52626e-242	3.0092e-243	2.0401e-242	1.52676e-242	1.98148e-242	1.31435e-242	4.43393e-243	-4.76839e-242	5.04286e-243	-4.64213e-243	4.22838e-241
3.2795e-243	-2.39183e-244	-1.06464e-244	-2.52223e-244	2.67765e-244	1.46511e-243	7.15358e-244	-1.55578e-243	1.11586e-244	-1.95476e-243	2.23637e-244	5.60101e-244	-1.06814e-244	2.20648e-243	1.03961e-244	-1.79982e-243	-7.39805e-245	-2.45038e-244	1.82978e-243	-9.07697e-244	-2.96074e-244	2.51911e-244	2.44078e-243	-6.27398e-244	3.56163e-243	3.80192e-244	2.96024e-243	9.27219e-244	3.18363e-243	-3.88267e-244	3.30224e-242
-1.14233e-244	1.694e-244	-3.89199e-245	4.67698e-245	1.359e-245	-7.62201e-246	1.83366e-244	-3.69737e-245	5.23996e-245	1.73421e-244	1.13444e-244	-3.20469e-245	-6.40133e-247	1.77881e-245	-7.90135e-245	-6.7038e-245	-1.31437e-244	3.93948e-245	3.60308e-244	-2.82192e-245	-1.09726e-244	2.2262e-244	-8.05334e-245	6.48403e-245	7.12547e-245	5.03502e-245	-4.62348e-244	-6.50723e-245	-3.72195e-248	-8.32336e-245	2.91604e-243
7.81396e-246	3.44217e-246	2.7004e-246	-3.70955e-246	1.39621e-247	1.36782e-245	-9.75415e-246	1.37507e-245	-7.49611e-246	-4.9829e-246	-9.02877e-246	-2.15015e-246	7.9883e-246	-2.32024e-245	-1.32643e-245	-2.03372e-245	2.91561e-246	2.84239e-246	-8.20371e-246	8.01466e-247	1.22678e-245	7.36372e-246	7.01147e-246	-5.74344e-246	-3.98223e-246	6.19359e-248	1.04487e-246	1.95388e-246	8.37422e-246	1.66028e-245	2.22608e-244
-2.81639e-246	-2.68432e-246	-4.98399e-247	-3.87224e-247	-1.15782e-247	-1.5749e-246	1.22948e-247	-5.39857e-247	-5.43073e-248	2.52004e-247	-1.7276e-246	-3.89337e-249	9.52625e-247	1.74958e-246	9.76217e-248	2.01662e-248	-1.38515e-246	-2.26579e-246	1.10596e-246	6.82138e-247	5.66555e-248	4.71444e-247	2.69184e-246	2.60198e-247	-9.89749e-247	1.20388e-247	4.50896e-247	5.66725e-247	5.25729e-247	1.8962e-247	2.53599e-245
3.06647e-248	-5.11952e-248	4.0925e-248	1.40885e-247	8.00011e-248	6.0709e-248	2.45073e-248	1.55058e-247	-2.31195e-248	-3.91954e-248	-4.52817e-248	3.10728e-249	-9.41009e-249	3.13423e-248	3.37688e-248	7.47277e-250	-1.39443e-248	2.6574e-247	-2.70131e-248	-1.41889e-248	-4.64682e-247	-2.50019e-248	-6.84099e-248	3.59422e-248	-2.93675e-249	-2.33795e-247	-7.61239e-248	-3.08993e-249	1.57755e-247	4.66576e-248	2.2052e-246
6.58385e-250	-8.80842e-250	1.09314e-248	-3.62463e-249	1.23704e-248	-4.59671e-249	1.3746e-249	-1.13536e-249	-3.67788e-249	1.27684e-249	-1.08855e-248	-2.21093e-249	2.36679e-250	2.31956e-249	-7.38732e-250	6.62778e-249	5.76013e-249	-1.88853e-249	-3.89633e-249	1.45638e-249	9.2776e-250	-5.70681e-249	7.00305e-249	3.57161e-249	-2.28166e-249	-6.71016e-249	8.64148e-249	6.41194e-249	4.60902e-249	1.27662e-249	1.23688e-247
1.49501e-249	7.84485e-251	3.04595e-250	6.5007e-250	4.00422e-250	4.25983e-250	1.26454e-250	4.01584e-250	-1.03247e-249	-5.47644e-251	1.4394e-250	-9.10477e-251	5.38658e-251	1.00845e-250	1.14152e-250	6.59469e-250	3.54501e-250	1.0729e-249	-1.8933e-250	-8.72141e-250	1.81185e-249	-4.08164e-250	-7.62044e-250	-4.24128e-250	1.37289e-250	5.62042e-250	-7.36742e-250	-3.16811e-251	3.64734e-250	1.69279e-250	1.40299e-248
4.29894e-251	-2.62494e-251	-6.60725e-253	9.90723e-251	6.863e-251	8.44899e-252	-6.83332e-251	8.81989e-251	-1.18371e-251	-3.165e-252	1.06649e-251	-1.76422e-250	-8.61873e-252	-9.62635e-251	-9.9227e-251	-1.11198e-250	8.63343e-251	1.08767e-251	-9.89309e-251	1.53356e-251	-1.96248e-251	7.08302e-251	2.04557e-251	1.3118e-251	-3.87926e-251	1.08959e-250	-1.02997e-251	3.53207e-252	2.17395e-251	-1.30314e-251	1.45184e-249
3.09006e-252	1.93037e-252	1.3027e-251	1.40839e-251	2.19943e-252	-6.45204e-253	4.76323e-252	1.07508e-251	3.01474e-253	2.82373e-253	4.09095e-252	-6.74137e-253	-5.62543e-252	-6.97304e-252	-3.0545e-252	9.04201e-252	5.43014e-252	3.32276e-252	2.90114e-252	-2.10078e-252	-7.09543e-253	-6.00104e-253	3.13397e-252	1.13564e-251	1.25579e-252	2.62655e-252	-2.8526e-252	-1.00419e-252	9.31775e-254	-1.4217e-252	1.19343e-250
4.49216e-253	5.38109e-253	-9.10037e-255	-6.60601e-254	-8.5733e-253	3.80718e-255	-2.88877e-253	1.10733e-253	6.74347e-253	-1.77833e-253	-4.54783e-253	4.84103e-253	-7.65221e-254	9.83663e-253	-9.29388e-254	3.74137e-253	-1.03776e-253	2.07722e-253	-2.01253e-253	8.73382e-254	-1.13453e-253	-4.70296e-254	-1.34427e-253	4.11187e-253	3.8615e-253	2.88478e-254	-7.0624e-253	-2.54407e-253	2.12419e-253	-1.71947e-253	8.70775e-252
-2.20172e-254	2.65693e-254	2.28643e-254	1.48081e-254	-5.62687e-256	3.55078e-254	-1.96564e-254	-4.05006e-255	-4.04213e-255	-1.5849e-254	5.92009e-254	2.90783e-254	-1.30148e-254	-3.98032e-254	-1.37613e-254	5.92388e-256	-9.04162e-255	-6.45387e-254	-2.09536e-255	2.92054e-255	-4.33493e-255	-4.98801e-255	-1.03748e-256	2.1191e-255	-4.14904e-254	-4.95434e-255	-2.41305e-254	-1.77713e-253	6.75584e-254	7.86613e-256	7.28153e-253
2.56611e-256	-2.98072e-255	2.94392e-255	-6.57368e-255	-6.29525e-255	1.06533e-255	-8.66425e-256	1.81485e-254	-2.0833e-256	3.52087e-256	-2.16102e-255	-5.42607e-255	-1.13764e-255	-4.57193e-256	-5.3101e-256	7.80064e-255	-1.78027e-255	7.07979e-255	-8.30009e-255	7.29286e-256	-2.60478e-256	1.75126e-255	-1.27309e-255	-4.21469e-255	4.201e-256	-1.6211e-255	4.74321e-255	1.91923e-254	4.54239e-256	1.83895e-255	1.10863e-253
2.85269e-256	1.40639e-256	6.23109e-257	1.51323e-256	-3.43737e-256	-2.62181e-256	-4.76172e-256	3.64536e-256	-2.94913e-256	-1.75111e-256	-4.97796e-257	-2.49194e-256	2.2217e-256	9.12381e-256	-2.68483e-256	5.10317e-256	4.98626e-256	8.48554e-257	-1.36803e-256	-2.85535e-256	-1.64347e-256	-2.64975e-257	-3.49662e-256	-1.7898e-256	4.37489e-256	-6.02499e-257	-7.54405e-257	-4.76588e-256	9.54048e-256	-4.85836e-256	8.98347e-255
-1.25817e-258	-2.52384e-257	-7.27062e-257	-4.55264e-259	-8.26133e-258	1.28733e-256	7.32986e-257	3.58668e-258	9.55726e-258	-6.64119e-257	1.25117e-257	-6.0738e-257	-8.27008e-257	1.01398e-257	8.87716e-257	1.38049e-257	-2.83833e-258	-5.1209e-257	-1.37736e-257	6.68718e-257	-7.33233e-259	-2.66187e-258	8.54333e-258	3.87343e-258	-1.86529e-257	1.26841e-256	9.103e-258	2.05e-257	3.49521e-258	-1.4849e-257	1.00212e-255
-2.14321e-259	7.46801e-259	-1.44061e-257	-4.25819e-258	2.21403e-258	1.45302e-258	-5.55651e-258	-2.15986e-259	-1.95728e-258	-1.06292e-257	-1.00704e-258	1.6696e-258	3.5997e-258	-2.27754e-258	1.30865e-258	-1.7421e-259	-9.3301e-259	-2.93365e-258	2.89889e-258	4.30752e-259	-1.43046e-258	6.76087e-258	1.87514e-258	-2.12031e-259	7.71822e-259	2.25888e-258	-2.48141e-258	-6.14385e-258	-2.37919e-258	-4.06746e-259	8.36048e-257
3.8139e-260	2.27184e-260	1.65427e-259	-3.34601e-259	2.09226e-260	3.01691e-259	3.61406e-260	-1.79032e-259	3.08446e-259	-3.3805e-259	-1.40544e-258	8.70963e-260	-1.98866e-259	1.40507e-261	-3.13113e-259	-4.86807e-260	-8.98103e-260	2.2922e-259	2.13036e-259	2.0975e-259	-9.24338e-260	-1.8788e-260	-7.13558e-259	-4.4587e-259	-1.52679e-259	1.30738e-259	-6.01529e-259	-1.94645e-259	3.9812e-260	-1.4365e-259	7.0753e-258
-3.81221e-261	7.59027e-261	2.77038e-260	3.18606e-260	-9.16936e-261	-8.73629e-261	-1.3862e-260	-8.37608e-261	2.32443e-261	1.69674e-260	4.18188e-261	4.08841e-260	-1.5488e-260	-1.07357e-259	-2.29302e-262	3.20967e-261	1.14498e-261	7.04608e-260	-5.58669e-260	7.83951e-261	6.96037e-262	-2.38519e-261	-3.07806e-260	-2.78154e-261	3.71918e-260	-4.29008e-261	-1.06058e-261	-1.28675e-260	1.00765e-260	-1.6446e-260	5.55641e-259
-6.49441e-261	1.78015e-261	7.12005e-261	7.93602e-262	5.78151e-262	2.57608e-261	1.71118e-261	-1.18373e-261	-7.24441e-262	4.62057e-262	7.6416e-261	-6.5104e-262	1.32626e-261	3.71219e-261	1.35465e-261	-8.77036e-262	2.58056e-261	1.7617e-261	1.08556e-261	1.01504e-261	-7.05009e-261	1.83762e-261	1.96921e-261	-6.18593e-262	1.48261e-262	9.78996e-262	2.86247e-261	-1.15745e-262	2.09489e-261	-1.0083e-261	6.41137e-260
1.55264e-263	3.58315e-263	-1.93681e-262	1.23309e-262	9.44028e-263	6.10544e-263	1.17737e-262	8.67168e-264	2.69063e-262	-3.99758e-263	-6.03089e-263	-9.01612e-263	2.42405e-264	3.93569e-262	7.78487e-264	1.45655e-263	3.29892e-264	-2.58535e-262	2.34534e-262	-5.83629e-263	-9.03189e-263	1.74229e-262	-5.04191e-262	-5.25362e-262	-3.46043e-262	7.51816e-263	2.14133e-262	-1.64777e-262	-5.67807e-262	-3.91635e-262	5.13647e-261
1.7037e-263	2.44098e-264	-2.51787e-263	-1.82443e-263	1.11639e-263	-1.59347e-264	4.88425e-264	-2.14835e-263	2.34062e-264	1.82633e-263	-2.4113e-263	-8.9767e-263	-1.59608e-263	1.11951e-264	-5.79563e-265	5.20346e-264	-8.61363e-266	7.04655e-264	2.66387e-263	9.5951e-264	5.51239e-264	-4.06253e-264	-1.51239e-263	-1.54063e-264	-4.03983e-264	1.16269e-263	8.94846e-265	7.88322e-264	1.64388e-263	-3.00742e-263	3.99937e-262
5.94881e-265	3.80075e-265	3.86493e-265	-1.95219e-265	-8.46785e-265	-7.35367e-266	-9.17907e-267	-1.78316e-264	-2.3298e-264	3.03619e-265	9.3043e-265	-1.01239e-264	9.64092e-265	-6.17704e-265	-1.7925e-265	1.81761e-265	-1.85693e-265	8.76053e-266	-1.21191e-265	1.16938e-264	-3.40273e-265	-6.11088e-264	-4.35344e-264	9.88609e-264	9.77346e-265	7.38455e-265	3.08263e-265	-5.8799e-266	1.88329e-264	-2.06126e-264	3.90703e-263
3.79709e-265	-1.78101e-265	-3.37555e-265	-1.44664e-265	8.00451e-266	4.75774e-266	8.80991e-266	-1.85462e-265	2.37363e-266	-5.17608e-266	8.72183e-266	1.99859e-265	-8.79273e-265	-1.36144e-266	3.98608e-265	-6.44546e-266	8.9532e-266	-1.54455e-265	1.51342e-265	1.47735e-265	1.13581e-265	1.60516e-266	-2.04249e-265	-1.33072e-267	4.28426e-267	-1.46917e-265	1.87404e-266	4.69513e-265	1.42356e-265	3.77966e-265	5.19779e-264
-6.27273e-267	-1.06958e-266	-3.07149e-267	1.15651e-266	-3.42285e-268	-8.40859e-267	1.83005e-267	-9.94215e-267	7.81866e-269	4.60222e-267	-3.42214e-267	7.48703e-267	3.60551e-267	3.329e-266	-3.20831e-267	3.7778e-267	7.92306e-267	3.99622e-267	-7.61357e-267	-9.05643e-267	1.2126e-266	-3.71333e-266	9.25629e-267	-7.25739e-267	1.59964e-266	3.31781e-267	3.26316e-267	1.35097e-266	-3.29709e-267	-2.12465e-266	2.66592e-265
2.83888e-268	9.51656e-268	8.63978e-268	-1.68288e-268	5.09501e-268	-1.24664e-267	-1.7217e-267	-7.40024e-268	1.45776e-267	-5.77648e-269	-2.55691e-268	-3.17897e-268	-6.98882e-268	-1.01965e-267	2.2043e-268	2.79298e-268	-3.36623e-270	2.10556e-268	2.27669e-268	-2.59919e-269	-1.44986e-267	-2.84929e-268	-7.50666e-268	1.1762e-268	9.26793e-268	-2.58527e-267	-3.33388e-267	-6.25608e-268	4.71879e-268	-3.88379e-267	2.56909e-266
1.52209e-269	-1.4234e-269	-4.447e-271	-1.52547e-269	-2.20248e-269	4.68268e-269	3.09871e-269	-9.48803e-269	-4.23661e-269	-5.15857e-269	-1.12129e-269	-1.05054e-269	-8.09669e-269	1.06563e-268	2.07105e-268	1.39133e-268	-2.81862e-268	1.63977e-270	2.01492e-268	-8.68643e-269	2.33189e-270	2.68131e-268	-1.23117e-268	-1.03535e-268	9.23889e-269	-6.72375e-270	4.71226e-269	1.24203e-268	5.04201e-270	-2.67005e-268	2.50077e-267
-7.54646e-270	7.38966e-270	3.71258e-269	-1.30126e-270	-2.40831e-270	-9.55887e-270	-1.46706e-269	-5.93529e-270	-2.02986e-270	-5.34941e-270	-1.70617e-269	-9.92996e-270	-2.14731e-269	7.07082e-270	1.54798e-270	3.2242e-270	2.88808e-270	5.2871e-270	-6.849e-270	-1.73222e-269	-2.11747e-270	-4.55442e-270	1.73562e-269	1.06852e-270	-4.07458e-271	-2.10145e-271	-8.79818e-270	7.4493e-270	-7.66293e-270	-6.48334e-270	2.42077e-268
-5.32417e-271	4.89749e-272	1.04782e-270	-6.40509e-271	-1.79571e-270	-8.38782e-271	6.87197e-271	3.35469e-271	-8.32188e-272	-2.27568e-271	-1.41601e-273	-2.05165e-271	-1.09951e-271	-1.76976e-271	9.1775e-271	8.20159e-272	-2.81295e-270	3.6764e-271	5.61587e-271	-5.48712e-271	8.05608e-273	3.10954e-270	-9.145e-272	1.17775e-270	-6.70709e-271	6.7272e-271	-2.18551e-271	-8.8548e-272	1.14597e-270	-9.98322e-271	2.02035e-269
5.38066e-273	1.73686e-271	-2.47365e-272	1.57814e-271	-5.08784e-272	9.56905e-273	-2.33082e-271	6.00749e-272	-7.34034e-272	-2.94295e-272	-6.24592e-272	-9.94536e-272	1.03559e-272	3.00671e-272	-5.97656e-272	6.45905e-272	9.30365e-272	-1.59571e-272	-3.24761e-272	7.55426e-272	-6.49509e-272	3.74355e-272	-1.29828e-272	-5.166e-272	-6.14071e-272	4.41962e-272	-3.7339e-272	-1.17595e-271	3.30238e-273	1.54369e-271	1.947e-270
1.27631e-273	1.35082e-272	-3.65977e-273	-2.78085e-273	9.29939e-274	-1.29857e-273	-8.28697e-274	6.03912e-273	-2.09761e-272	5.10333e-273	-5.61538e-273	-7.64903e-274	8.10025e-273	-5.68972e-274	3.10612e-273	-1.35274e-272	7.75172e-273	-5.36138e-273	-3.02713e-273	3.14636e-273	-8.18765e-273	-3.32046e-273	5.5124e-273	-2.48963e-273	-1.10269e-272	2.1898e-274	3.9223e-273	4.9221e-274	2.01514e-273	-2.92615e-273	1.47482e-271
-1.70532e-273	1.59358e-275	3.15664e-274	-1.21741e-274	-1.83794e-275	7.06673e-274	3.22148e-274	-2.06449e-274	3.75111e-275	-3.47479e-274	5.24622e-274	-1.68735e-274	2.03755e-274	1.7256e-273	-9.2103e-275	5.40779e-274	-4.04551e-274	-1.90734e-274	-4.61486e-275	-3.67855e-277	2.73253e-274	1.17171e-274	-2.915e-274	-1.15565e-274	-4.60968e-274	4.00989e-274	4.06647e-274	-2.11636e-273	-8.30113e-275	-9.81276e-274	1.29414e-272
-7.17599e-276	-1.31478e-275	-1.44556e-276	4.09353e-276	-2.68313e-276	-1.26456e-274	-5.87055e-275	-1.3521e-275	-6.21301e-276	1.09434e-274	1.21541e-274	1.42593e-274	7.82465e-275	-7.11301e-276	-2.82785e-275	-5.13461e-277	1.07052e-274	-2.1265e-275	-8.41776e-275	-1.52134e-275	-4.76978e-275	1.0182e-274	2.09113e-275	5.4711e-275	1.11906e-274	1.04986e-275	-2.77689e-275	-7.48582e-275	1.68938e-275	-1.72078e-275	1.43314e-273
1.76465e-276	4.92563e-276	4.49945e-277	-1.10867e-276	5.28425e-277	-1.34328e-275	-2.22602e-275	1.95295e-276	8.45856e-277	1.88643e-276	2.93699e-276	2.93787e-276	-6.76358e-276	-1.32145e-275	7.87908e-277	3.49834e-276	-3.10632e-276	5.1824e-277	-1.73759e-276	2.32459e-276	-9.21364e-276	1.71475e-276	-5.04138e-276	-8.90386e-276	-1.80811e-277	-9.66164e-276	5.38685e-277	9.14472e-276	-4.58544e-276	1.99649e-276	1.37963e-274
-1.06727e-276	1.28463e-277	5.50874e-277	-6.22134e-277	-6.88782e-278	-2.62164e-277	4.56407e-277	-7.51067e-278	7.20221e-279	1.11554e-277	5.44222e-277	4.95489e-279	-1.42115e-276	3.63037e-278	-1.48083e-277	-2.05345e-277	6.17146e-278	-2.1078e-277	4.0778e-277	7.85205e-277	-7.4429e-278	1.58359e-277	2.56444e-278	2.83464e-277	2.31918e-279	-3.04841e-277	1.14201e-277	-5.77687e-278	-7.39106e-277	-2.5053e-277	9.18625e-276
1.63039e-278	1.45912e-278	3.17737e-278	2.43885e-278	-1.83476e-278	9.79027e-278	-2.06746e-278	-1.68014e-278	-4.66408e-279	2.46506e-278	8.36083e-278	-4.56369e-279	-1.50533e-279	-2.90193e-278	3.30154e-279	1.08288e-278	-2.36858e-278	2.85891e-278	-4.28131e-278	5.24922e-278	9.6469e-279	4.79851e-278	1.33588e-278	1.09623e-278	1.3598e-278	9.93183e-279	4.63555e-278	-3.61648e-278	6.21103e-279	-1.91269e-278	7.63847e-277
7.71554e-279	-3.51357e-280	2.24645e-279	1.19578e-279	-3.14458e-279	-1.24189e-278	2.19544e-279	2.57784e-279	2.61531e-279	-1.06009e-279	2.98503e-279	1.09973e-279	-1.87361e-280	-1.27312e-279	-2.1208e-279	3.1409e-279	4.34446e-280	-2.55305e-279	5.95505e-279	4.80605e-279	-4.83123e-279	-6.84252e-279	-7.288e-280	-2.01197e-279	-4.95181e-281	-1.49029e-278	2.7783e-280	-6.47588e-280	-5.4771e-280	-1.56345e-279	9.24804e-278
-2.36625e-280	-1.70877e-280	-1.40287e-280	-8.32363e-281	-4.09501e-280	6.05212e-281	4.4567e-281	-3.90651e-280	7.25208e-281	5.36308e-281	-8.28128e-281	-2.19474e-279	1.74432e-280	1.71209e-280	-8.84451e-281	-7.55273e-281	-6.08035e-281	2.66704e-280	-9.95436e-281	1.79856e-280	2.0711e-280	-4.48428e-280	-4.02142e-281	-1.61564e-280	7.23157e-281	-2.85025e-280	-2.59838e-280	-1.54978e-280	7.72799e-280	1.00052e-280	7.55881e-279
-1.09522e-281	-9.59076e-281	-5.6657e-281	-4.90177e-281	1.91853e-281	1.57337e-281	1.30738e-282	-3.37816e-282	-4.99443e-282	1.47224e-281	1.65433e-281	5.67049e-282	-7.11611e-281	1.73632e-281	-1.20213e-281	-2.23449e-281	-3.67522e-282	6.29411e-282	-8.9058e-282	3.81083e-281	1.9374e-282	4.25002e-281	1.93308e-281	-4.62162e-282	5.74215e-283	1.01016e-281	2.71186e-281	1.83727e-282	-1.32632e-281	2.42673e-281	6.19496e-280
2.26473e-283	-5.09151e-282	-3.89257e-283	4.51022e-285	3.04609e-283	-1.29317e-283	-6.68428e-283	-2.04558e-282	-8.12934e-283	8.97631e-282	-3.02128e-282	2.07606e-283	2.62288e-283	1.74535e-282	6.05122e-283	-5.35585e-283	3.318e-282	-5.03836e-282	2.18718e-282	2.16228e-282	-1.93049e-281	7.28281e-283	7.19927e-284	-9.31845e-283	-1.22664e-282	9.44997e-283	1.8916e-283	6.57467e-282	2.58942e-283	6.20165e-283	6.85836e-281
1.71495e-283	-2.6921e-284	1.79102e-283	-2.66163e-284	4.16212e-284	-3.15555e-283	7.58355e-284	9.66431e-284	-8.16927e-284	4.12455e-284	1.01181e-283	-1.20292e-284	-1.66154e-283	-9.39874e-284	5.66818e-284	-2.2017e-283	1.24002e-283	-2.96456e-283	1.09339e-283	-2.52225e-284	-1.16456e-283	2.19807e-283	4.76164e-283	-1.70168e-285	-1.42782e-283	-3.61443e-283	-2.23088e-283	1.22616e-283	-6.08786e-284	6.41891e-283	4.62878e-282
-2.36489e-285	1.68842e-284	2.6049e-284	-8.38109e-285	-4.21382e-285	5.64496e-285	-8.05518e-286	-2.22525e-284	-1.38669e-286	-7.67527e-285	1.69269e-284	-1.1761e-284	4.57405e-285	4.28989e-285	-1.29192e-284	-1.73827e-284	-1.58054e-284	2.96675e-285	-5.51611e-284	-1.68569e-285	5.96846e-286	5.31902e-286	-1.18881e-284	-3.09941e-284	-3.06967e-285	3.23784e-285	-2.38685e-285	4.55559e-284	-8.84386e-284	6.19074e-285	4.30773e-283
-1.62827e-285	-8.90612e-286	2.45793e-285	-5.81482e-286	5.00199e-286	1.44618e-285	6.0732e-286	-7.58358e-286	8.15344e-286	-3.05463e-286	6.53452e-287	-1.26747e-284	-4.20147e-286	-7.57175e-286	1.13028e-285	3.29747e-286	-5.3597e-286	-4.9839e-286	-2.10821e-285	1.70511e-285	3.92682e-286	-2.62233e-285	-9.04622e-286	-8.39365e-286	-1.8759e-285	5.77084e-286	1.82252e-285	-7.64592e-288	1.98418e-285	-1.99805e-285	4.32406e-284
1.20671e-286	-2.28804e-286	1.25344e-286	-1.60678e-287	-3.70637e-287	2.045e-286	1.46131e-286	7.43388e-287	2.03259e-286	3.78656e-287	1.46313e-286	1.57903e-286	-7.82406e-288	-1.00697e-286	-3.57486e-287	3.07939e-286	-4.66473e-287	2.6497e-286	1.32607e-286	3.76799e-287	5.90324e-287	1.52152e-286	1.49267e-286	9.2043e-288	2.69515e-286	4.12118e-286	-1.28866e-289	-1.60722e-286	4.95414e-286	-1.33756e-286	4.27368e-285
6.92025e-288	-3.09182e-288	-3.14032e-288	6.00423e-288	7.69662e-288	-6.70897e-288	1.01119e-288	1.94628e-287	4.78894e-289	1.18921e-287	3.01675e-287	4.09565e-289	6.57243e-288	-1.10322e-287	6.79941e-288	-1.32916e-287	5.11575e-288	2.90271e-287	-9.6258e-288	2.21192e-287	-6.73849e-288	-1.03318e-287	-6.62037e-288	-2.33927e-287	-1.2839e-287	4.8092e-289	4.68591e-288	-1.06905e-287	-4.95869e-288	-3.92471e-287	3.20553e-286
2.77466e-289	-5.08599e-290	1.26243e-289	-2.33392e-288	-1.012e-288	-7.48402e-289	-4.51739e-289	3.25073e-289	2.49398e-288	-2.09917e-288	-2.28353e-290	-4.88845e-289	-4.57735e-289	1.51042e-288	-2.27301e-289	7.28416e-289	7.1311e-289	3.19746e-289	2.537e-289	-4.63844e-289	6.42547e-289	2.79362e-288	-7.84849e-290	-3.74168e-288	-9.23533e-289	9.10766e-289	3.42401e-289	-4.19572e-289	1.12126e-288	1.30996e-288	2.73886e-287
1.59895e-289	-1.60312e-289	4.80076e-289	4.34998e-289	5.24305e-290	5.1768e-291	4.401e-290	-1.1531e-290	-4.48625e-290	7.74325e-290	-2.5799e-291	-8.94394e-290	1.73037e-290	4.09146e-290	-2.8875e-290	2.6701e-290	9.93744e-290	3.07387e-290	5.19993e-290	-2.24288e-289	3.57466e-290	1.69346e-289	-4.77462e-290	9.01112e-290	1.68552e-289	5.24773e-290	1.35197e-289	-7.84346e-291	-1.16746e-289	3.3982e-290	2.94069e-288
4.65886e-292	7.04706e-291	-3.51709e-290	-4.40695e-293	-4.18681e-291	8.5867e-291	8.33177e-291	-7.32443e-291	1.05147e-290	-6.12422e-292	-2.08644e-291	-8.88414e-291	-1.26379e-291	3.89138e-291	7.07304e-291	-6.1726e-290	-8.66943e-291	1.93787e-291	-1.28976e-290	-1.5768e-290	1.60295e-290	-2.65383e-290	-6.25901e-291	-9.1574e-293	7.10097e-291	-6.64415e-291	-4.64086e-292	9.98845e-291	3.9085e-291	-9.86674e-292	2.84494e-289
-2.65888e-292	2.01716e-292	-2.80356e-292	-4.98355e-292	-1.20096e-292	7.98255e-292	2.61443e-292	-2.84421e-292	2.70614e-291	1.67345e-292	-3.27212e-292	4.89588e-292	-2.67957e-292	5.63777e-292	5.81229e-292	5.81467e-291	1.77409e-293	-1.03533e-291	-7.93606e-292	-1.22603e-291	-2.93846e-292	2.49529e-291	-4.56917e-292	3.5308e-292	2.32993e-292	5.47738e-293	-6.70504e-292	-8.11432e-292	-1.88544e-291	-1.90231e-292	2.41457e-290
1.29713e-293	-2.73195e-292	-2.75851e-293	3.89712e-293	2.65244e-292	7.89203e-294	6.23423e-293	-1.72173e-292	-8.96833e-294	9.28233e-293	-2.71143e-292	1.44643e-293	-1.53789e-292	-2.52219e-293	1.75413e-293	1.94577e-293	-2.70302e-293	-2.82186e-293	-3.76887e-293	-1.29184e-293	-9.63747e-293	2.78065e-295	6.32418e-293	3.60714e-293	3.10421e-293	1.11205e-293	-1.23439e-293	7.05148e-294	5.10596e-295	8.50184e-294	1.83618e-291
-3.39585e-294	5.71596e-294	-5.62168e-294	5.37001e-294	1.63909e-294	3.49913e-294	2.38064e-294	4.7877e-295	7.12894e-294	-8.81029e-294	2.57742e-294	3.49263e-294	-9.43993e-296	-2.97645e-293	-8.83414e-294	5.18737e-294	-3.04775e-294	-3.01308e-294	-5.93354e-295	-7.37471e-294	-4.0758e-294	2.1584e-294	1.8184e-294	6.39255e-294	8.59833e-295	3.44989e-294	-6.57484e-296	-1.22114e-294	1.66376e-294	8.76256e-294	1.38488e-292
-1.62262e-295	2.54394e-295	5.65119e-295	2.38813e-294	7.52821e-295	2.66051e-296	-6.62424e-295	3.76244e-295	-6.26681e-295	1.04398e-294	-3.11723e-295	4.40685e-295	1.09697e-294	-5.6178e-295	-3.55582e-295	1.00429e-294	6.83311e-296	-6.98003e-296	-5.38213e-295	-6.84322e-295	-1.16995e-294	-6.50162e-296	2.64083e-295	-1.5087e-295	7.66285e-295	2.70049e-295	-8.30321e-296	2.81253e-297	2.66716e-296	-1.86609e-294	1.66552e-293
1.17136e-297	-6.05505e-296	7.72017e-296	2.03958e-295	-5.03616e-296	8.40943e-296	1.92236e-297	-8.90569e-297	6.47712e-296	2.92851e-296	9.54752e-296	-2.12219e-295	-1.02254e-295	1.32054e-296	9.38821e-296	2.67424e-296	5.07565e-296	4.12687e-296	-3.6866e-296	-2.75973e-296	1.62907e-295	5.80497e-298	-6.48067e-297	1.41629e-296	-1.38848e-295	-6.00243e-296	-6.19836e-296	-5.41153e-297	4.04428e-296	-1.90868e-296	1.79242e-294
3.28125e-298	1.69352e-297	-9.79895e-298	-3.53431e-297	-3.6173e-296	-6.34197e-298	3.95352e-297	-8.81605e-298	9.54825e-297	-1.61949e-298	-9.58607e-297	1.81985e-297	-1.5447e-297	-3.49175e-297	-3.68403e-297	-1.43705e-297	-1.84488e-297	-1.69493e-297	-6.87807e-298	8.28067e-297	1.08427e-297	3.35765e-297	2.99355e-297	-2.87984e-297	-5.84223e-298	6.41229e-297	-1.9373e-297	1.11584e-297	2.2784e-298	-2.60235e-299	1.12579e-295
-1.6592e-298	5.54253e-298	2.48894e-299	2.82161e-298	3.39845e-298	-1.00226e-297	3.11018e-300	-2.66663e-297	2.47079e-298	7.45773e-298	-1.6016e-297	1.42903e-297	2.33808e-298	-9.20101e-299	-5.7801e-298	7.59856e-299	-1.67559e-298	-1.0294e-298	7.29241e-299	5.24789e-298	6.58332e-299	-4.60959e-299	1.70249e-298	-1.09327e-298	2.13794e-298	1.66051e-298	-2.39497e-298	1.31461e-298	-5.68841e-299	-3.04934e-298	1.24147e-296
-2.89306e-299	2.92887e-299	-9.88638e-300	-2.89863e-299	-2.72439e-299	4.63229e-299	-2.66382e-299	-9.96058e-301	-5.82528e-299	-5.35344e-299	4.38271e-299	-2.40961e-300	-4.50048e-299	-2.404e-299	-7.25124e-300	-1.47696e-300	7.25643e-299	-1.62868e-299	1.85845e-299	-6.04087e-300	-5.7166e-299	5.47846e-300	6.03905e-299	2.36904e-299	4.9274e-299	1.42745e-299	-2.84742e-299	3.29216e-299	1.81789e-299	1.44099e-300	8.38856e-298
-1.84516e-299	1.72992e-300	1.18784e-301	-1.2326e-302	1.18481e-300	4.46868e-300	-4.71973e-301	-8.62982e-300	-1.17852e-299	-2.5975e-299	-3.916e-301	-2.1238e-300	7.88855e-300	-3.83118e-301	9.01584e-301	-6.0295e-300	3.65247e-300	-2.55281e-300	-4.44951e-300	-1.91641e-300	-4.24558e-300	-2.00655e-300	6.6196e-302	8.52503e-302	7.28289e-300	5.27404e-301	7.47452e-301	3.78287e-300	3.48701e-301	2.21534e-300	1.24426e-298
-2.63787e-301	8.40057e-302	-4.79711e-301	2.8421e-301	-3.54387e-301	-5.5358e-301	-4.68275e-302	1.26563e-301	1.37483e-301	-2.15947e-301	-1.07821e-301	1.96087e-302	1.16832e-301	-8.84531e-301	-4.91454e-301	2.54601e-301	-5.23179e-301	-1.84423e-301	1.41477e-301	1.16509e-301	7.20394e-302	5.46309e-302	-1.73386e-301	3.82474e-301	2.00545e-300	1.60539e-303	-8.91488e-301	-1.07775e-300	8.28325e-302	5.36743e-302	1.01823e-299
3.05472e-303	6.74329e-303	-2.44299e-303	5.31501e-302	-7.59167e-303	-1.39721e-301	2.28771e-302	-6.29897e-303	2.71943e-302	2.0976e-302	4.15306e-303	3.21837e-302	1.17569e-301	7.49918e-303	-4.1717e-304	-5.4608e-302	1.23479e-302	4.97726e-303	3.6075e-302	-3.81498e-302	-1.92628e-302	-8.22907e-303	-1.17502e-302	7.03922e-303	-9.73507e-302	4.45263e-302	8.11005e-303	2.00213e-302	-6.93546e-302	2.20307e-302	9.05705e-301
1.77167e-304	-9.43823e-304	4.78473e-304	-8.09476e-304	1.58975e-303	-8.81795e-303	1.78738e-303	-1.1624e-303	1.62516e-304	-2.55858e-303	-1.3817e-303	-7.84668e-304	2.14239e-303	4.29015e-303	7.52687e-304	3.5311e-304	2.737e-303	-1.95501e-303	5.55443e-303	7.09859e-304	2.69628e-303	-2.5683e-304	9.00974e-305	-2.2018e-303	2.73711e-303	7.88101e-303	-5.82512e-303	-1.14272e-302	7.48019e-304	-2.79149e-304	7.32911e-302
-3.09789e-304	-3.96014e-304	-3.85351e-305	-8.1795e-306	4.27417e-304	1.07275e-304	-3.47865e-304	3.94733e-305	-8.48153e-305	-2.78072e-305	9.32303e-306	9.05619e-305	1.68778e-305	-2.32207e-304	6.12458e-304	-3.1306e-304	2.33857e-304	-4.3499e-305	5.75216e-305	4.03493e-305	-2.66433e-305	3.87474e-304	-6.44473e-305	6.23652e-307	-3.03938e-304	-4.96847e-304	-3.32178e-304	-6.24173e-305	3.45461e-304	2.94653e-304	5.75157e-303
3.30295e-306	6.07429e-306	-7.2269e-305	3.81772e-305	6.19608e-306	2.6816e-306	-5.9073e-307	1.0545e-305	-2.00863e-305	-2.01183e-305	4.60343e-306	9.42401e-306	-2.04998e-305	4.54915e-305	2.23407e-306	1.3262e-305	-1.07064e-305	1.22086e-305	6.93997e-306	-1.09089e-304	-8.72182e-305	-1.73332e-305	-1.79825e-305	9.28752e-306	-3.80978e-306	-4.10772e-306	2.45606e-305	-2.18618e-307	-8.17491e-306	1.28522e-305	6.00045e-304
-1.54555e-306	-1.87859e-307	-4.73424e-307	3.46262e-307	2.30861e-307	-2.61656e-307	6.57301e-307	-7.03743e-308	4.99616e-307	-5.2477e-306	-5.95098e-306	9.20903e-307	7.70085e-307	-2.505e-307	-6.25509e-307	9.8131e-308	-6.2579e-307	7.49408e-306	-3.51124e-306	-3.5423e-306	2.77979e-306	-4.25053e-307	-4.8622e-307	-6.86031e-306	-6.46781e-306	-2.38662e-306	-3.40561e-306	1.93173e-306	2.52563e-306	6.30878e-308	6.0642e-305
0	2.57002e-307	0	-2.19468e-307	-7.66072e-308	3.92494e-308	-7.63275e-308	5.27572e-308	-1.73817e-307	0	3.32382e-308	-2.08399e-307	-3.34932e-308	-2.20299e-307	-6.70278e-308	1.15092e-306	-9.45462e-308	3.58494e-308	6.18273e-308	4.53726e-307	6.4592e-307	0	-4.57713e-308	-3.31584e-308	-1.50229e-307	-8.39369e-308	1.39197e-307	0	-5.03032e-307	-3.45892e-307	5.27794e-306
0	-4.43824e-308	0	0	0	-2.39955e-308	0	0	0	0	0	0	0	-5.9429e-308	0	0	0	0	0	0	0	0	0	0	0	0	0	0	2.28651e-308	0	3.56946e-307
0	0	0	0	0	0	0	0	0	0	0	0	0	0	0	0	0	0	0	0	0	0	0	0	0	0	0	0	0	0	4.04703e-308
0	0	0	0	0	0	0	0	0	0	0	0	0	0	0	0	0	0	0	0	0	0	0	0	0	0	0	0	0	0	0
0	0	0	0	0	0	0	0	0	0	0	0	0	0	0	0	0	0	0	0	0	0	0	0	0	0	0	0	0	0	0
0	0	0	0	0	0	0	0	0	0	0	0	0	0	0	0	0	0	0	0	0	0	0	0	0	0	0	0	0	0	0
0	0	0	0	0	0	0	0	0	0	0	0	0	0	0	0	0	0	0	0	0	0	0	0	0	0	0	0	0	0	0
0	0	0	0	0	0	0	0	0	0	0	0	0	0	0	0	0	0	0	0	0	0	0	0	0	0	0	0	0	0	0
0	0	0	0	0	0	0	0	0	0	0	0	0	0	0	0	0	0	0	0	0	0	0	0	0	0	0	0	0	0	0
0	0	0	0	0	0	0	0	0	0	0	0	0	0	0	0	0	0	0	0	0	0	0	0	0	0	0	0	0	0	0
0	0	0	0	0	0	0	0	0	0	0	0	0	0	0	0	0	0	0	0	0	0	0	0	0	0	0	0	0	0	0
0	0	0	0	0	0	0	0	0	0	0	0	0	0	0	0	0	0	0	0	0	0	0	0	0	0	0	0	0	0	0
0	0	0	0	0	0	0	0	0	0	0	0	0	0	0	0	0	0	0	0	0	0	0	0	0	0	0	0	0	0	0
0	0	0	0	0	0	0	0	0	0	0	0	0	0	0	0	0	0	0	0	0	0	0	0	0	0	0	0	0	0	0
0	0	0	0	0	0	0	0	0	0	0	0	0	0	0	0	0	0	0	0	0	0	0	0	0	0	0	0	0	0	0
0	0	0	0	0	0	0	0	0	0	0	0	0	0	0	0	0	0	0	0	0	0	0	0	0	0	0	0	0	0	0
0	0	0	0	0	0	0	0	0	0	0	0	0	0	0	0	0	0	0	0	0	0	0	0	0	0	0	0	0	0	0
0	0	0	0	0	0	0	0	0	0	0	0	0	0	0	0	0	0	0	0	0	0	0	0	0	0	0	0	0	0	0
0	0	0	0	0	0	0	0	0	0	0	0	0	0	0	0	0	0	0	0	0	0	0	0	0	0	0	0	0	0	0
0	0	0	0	0	0	0	0	0	0	0	0	0	0	0	0	0	0	0	0	0	0	0	0	0	0	0	0	0	0	0
0	0	0	0	0	0	0	0	0	0	0	0	0	0	0	0	0	0	0	0	0	0	0	0	0	0	0	0	0	0	0
0	0	0	0	0	0	0	0	0	0	0	0	0	0	0	0	0	0	0	0	0	0	0	0	0	0	0	0	0	0	0
0	0	0	0	0	0	0	0	0	0	0	0	0	0	0	0	0	0	0	0	0	0	0	0	0	0	0	0	0	0	0
0	0	0	0	0	0	0	0	0	0	0	0	0	0	0	0	0	0	0	0	0	0	0	0	0	0	0	0	0	0	0
0	0	0	0	0	0	0	0	0	0	0	0	0	0	0	0	0	0	0	0	0	0	0	0	0	0	0	0	0	0	0
0	0	0	0	0	0	0	0	0	0	0	0	0	0	0	0	0	0	0	0	0	0	0	0	0	0	0	0	0	0	0
0	0	0	0	0	0	0	0	0	0	0	0	0	0	0	0	0	0	0	0	0	0	0	0	0	0	0	0	0	0	0
0	0	0	0	0	0	0	0	0	0	0	0	0	0	0	0	0	0	0	0	0	0	0	0	0	0	0	0	0	0	0
0	0	0	0	0	0	0	0	0	0	0	0	0	0	0	0	0	0	0	0	0	0	0	0	0	0	0	0	0	0	0
0	0	0	0	0	0	0	0	0	0	0	0	0	0	0	0	0	0	0	0	0	0	0	0	0	0	0	0	0	0	0
0	0	0	0	0	0	0	0	0	0	0	0	0	0	0	0	0	0	0	0	0	0	0	0	0	0	0	0	0	0	0
0	0	0	0	0	0	0	0	0	0	0	0	0	0	0	0	0	0	0	0	0	0	0	0	0	0	0	0	0	0	0
0	0	0	0	0	0	0	0	0	0	0	0	0	0	0	0	0	0	0	0	0	0	0	0	0	0	0	0	0	0	0
0	0	0	0	0	0	0	0	0	0	0	0	0	0	0	0	0	0	0	0	0	0	0	0	0	0	0	0	0	0	0
0	0	0	0	0	0	0	0	0	0	0	0	0	0	0	0	0	0	0	0	0	0	0	0	0	0	0	0	0	0	0
0	0	0	0	0	0	0	0	0	0	0	0	0	0	0	0	0	0	0	0	0	0	0	0	0	0	0	0	0	0	0
0	0	0	0	0	0	0	0	0	0	0	0	0	0	0	0	0	0	0	0	0	0	0	0	0	0	0	0	0	0	0
0	0	0	0	0	0	0	0	0	0	0	0	0	0	0	0	0	0	0	0	0	0	0	0	0	0	0	0	0	0	0
0	0	0	0	0	0	0	0	0	0	0	0	0	0	0	0	0	0	0	0	0	0	0	0	0	0	0	0	0	0	0
0	0	0	0	0	0	0	0	0	0	0	0	0	0	0	0	0	0	0	0	0	0	0	0	0	0	0	0	0	0	0
0	0	0	0	0	0	0	0	0	0	0	0	0	0	0	0	0	0	0	0	0	0	0	0	0	0	0	0	0	0	0
0	0	0	0	0	0	0	0	0	0	0	0	0	0	0	0	0	0	0	0	0	0	0	0	0	0	0	0	0	0	0
0	0	0	0	0	0	0	0	0	0	0	0	0	0	0	0	0	0	0	0	0	0	0	0	0	0	0	0	0	0	0
0	0	0	0	0	0	0	0	0	0	0	0	0	0	0	0	0	0	0	0	0	0	0	0	0	0	0	0	0	0	0
0	0	0	0	0	0	0	0	0	0	0	0	0	0	0	0	0	0	0	0	0	0	0	0	0	0	0	0	0	0	0
0	0	0	0	0	0	0	0	0	0	0	0	0	0	0	0	0	0	0	0	0	0	0	0	0	0	0	0	0	0	0
0	0	0	0	0	0	0	0	0	0	0	0	0	0	0	0	0	0	0	0	0	0	0	0	0	0	0	0	0	0	0
0	0	0	0	0	0	0	0	0	0	0	0	0	0	0	0	0	0	0	0	0	0	0	0	0	0	0	0	0	0	0
0	0	0	0	0	0	0	0	0	0	0	0	0	0	0	0	0	0	0	0	0	0	0	0	0	0	0	0	0	0	0
0	0	0	0	0	0	0	0	0	0	0	0	0	0	0	0	0	0	0	0	0	0	0	0	0	0	0	0	0	0	0
0	0	0	0	0	0	0	0	0	0	0	0	0	0	0	0	0	0	0	0	0	0	0	0	0	0	0	0	0	0	0
0	0	0	0	0	0	0	0	0	0	0	0	0	0	0	0	0	0	0	0	0	0	0	0	0	0	0	0	0	0	0
0	0	0	0	0	0	0	0	0	0	0	0	0	0	0	0	0	0	0	0	0	0	0	0	0	0	0	0	0	0	0
0	0	0	0	0	0	0	0	0	0	0	0	0	0	0	0	0	0	0	0	0	0	0	0	0	0	0	0	0	0	0
0	0	0	0	0	0	0	0	0	0	0	0	0	0	0	0	0	0	0	0	0	0	0	0	0	0	0	0	0	0	0
0	0	0	0	0	0	0	0	0	0	0	0	0	0	0	0	0	0	0	0	0	0	0	0	0	0	0	0	0	0	0
0	0	0	0	0	0	0	0	0	0	0	0	0	0	0	0	0	0	0	0	0	0	0	0	0	0	0	0	0	0	0
0	0	0	0	0	0	0	0	0	0	0	0	0	0	0	0	0	0	0	0	0	0	0	0	0	0	0	0	0	0	0
0	0	0	0	0	0	0	0	0	0	0	0	0	0	0	0	0	0	0	0	0	0	0	0	0	0	0	0	0	0	0
0	0	0	0	0	0	0	0	0	0	0	0	0	0	0	0	0	0	0	0	0	0	0	0	0	0	0	0	0	0	0
0	0	0	0	0	0	0	0	0	0	0	0	0	0	0	0	0	0	0	0	0	0	0	0	0	0	0	0	0	0	0
0	0	0	0	0	0	0	0	0	0	0	0	0	0	0	0	0	0	0	0	0	0	0	0	0	0	0	0	0	0	0
0	0	0	0	0	0	0	0	0	0	0	0	0	0	0	0	0	0	0	0	0	0	0	0	0	0	0	0	0	0	0
0	0	0	0	0	0	0	0	0	0	0	0	0	0	0	0	0	0	0	0	0	0	0	0	0	0	0	0	0	0	0
0	0	0	0	0	0	0	0	0	0	0	0	0	0	0	0	0	0	0	0	0	0	0	0	0	0	0	0	0	0	0
0	0	0	0	0	0	0	0	0	0	0	0	0	0	0	0	0	0	0	0	0	0	0	0	0	0	0	0	0	0	0
0	0	0	0	0	0	0	0	0	0	0	0	0	0	0	0	0	0	0	0	0	0	0	0	0	0	0	0	0	0	0
0	0	0	0	0	0	0	0	0	0	0	0	0	0	0	0	0	0	0	0	0	0	0	0	0	0	0	0	0	0	0
0	0	0	0	0	0	0	0	0	0	0	0	0	0	0	0	0	0	0	0	0	0	0	0	0	0	0	0	0	0	0
0	0	0	0	0	0	0	0	0	0	0	0	0	0	0	0	0	0	0	0	0	0	0	0	0	0	0	0	0	0	0
0	0	0	0	0	0	0	0	0	0	0	0	0	0	0	0	0	0	0	0	0	0	0	0	0	0	0	0	0	0	0
0	0	0	0	0	0	0	0	0	0	0	0	0	0	0	0	0	0	0	0	0	0	0	0	0	0	0	0	0	0	0
0	0	0	0	0	0	0	0	0	0	0	0	0	0	0	0	0	0	0	0	0	0	0	0	0	0	0	0	0	0	0
0	0	0	0	0	0	0	0	0	0	0	0	0	0	0	0	0	0	0	0	0	0	0	0	0	0	0	0	0	0	0
0	0	0	0	0	0	0	0	0	0	0	0	0	0	0	0	0	0	0	0	0	0	0	0	0	0	0	0	0	0	0
0	0	0	0	0	0	0	0	0	0	0	0	0	0	0	0	0	0	0	0	0	0	0	0	0	0	0	0	0	0	0
0	0	0	0	0	0	0	0	0	0	0	0	0	0	0	0	0	0	0	0	0	0	0	0	0	0	0	0	0	0	0
0	0	0	0	0	0	0	0	0	0	0	0	0	0	0	0	0	0	0	0	0	0	0	0	0	0	0	0	0	0	0
0	0	0	0	0	0	0	0	0	0	0	0	0	0	0	0	0	0	0	0	0	0	0	0	0	0	0	0	0	0	0
0	0	0	0	0	0	0	0	0	0	0	0	0	0	0	0	0	0	0	0	0	0	0	0	0	0	0	0	0	0	0
0	0	0	0	0	0	0	0	0	0	0	0	0	0	0	0	0	0	0	0	0	0	0	0	0	0	0	0	0	0	0
0	0	0	0	0	0	0	0	0	0	0	0	0	0	0	0	0	0	0	0	0	0	0	0	0	0	0	0	0	0	0
0	0	0	0	0	0	0	0	0	0	0	0	0	0	0	0	0	0	0	0	0	0	0	0	0	0	0	0	0	0	0
0	0	0	0	0	0	0	0	0	0	0	0	0	0	0	0	0	0	0	0	0	0	0	0	0	0	0	0	0	0	0
0	0	0	0	0	0	0	0	0	0	0	0	0	0	0	0	0	0	0	0	0	0	0	0	0	0	0	0	0	0	0
0	0	0	0	0	0	0	0	0	0	0	0	0	0	0	0	0	0	0	0	0	0	0	0	0	0	0	0	0	0	0
0	0	0	0	0	0	0	0	0	0	0	0	0	0	0	0	0	0	0	0	0	0	0	0	0	0	0	0	0	0	0
0	0	0	0	0	0	0	0	0	0	0	0	0	0	0	0	0	0	0	0	0	0	0	0	0	0	0	0	0	0	0
0	0	0	0	0	0	0	0	0	0	0	0	0	0	0	0	0	0	0	0	0	0	0	0	0	0	0	0	0	0	0
0	0	0	0	0	0	0	0	0	0	0	0	0	0	0	0	0	0	0	0	0	0	0	0	0	0	0	0	0	0	0
0	0	0	0	0	0	0	0	0	0	0	0	0	0	0	0	0	0	0	0	0	0	0	0	0	0	0	0	0	0	0
0	0	0	0	0	0	0	0	0	0	0	0	0	0	0	0	0	0	0	0	0	0	0	0	0	0	0	0	0	0	0
0	0	0	0	0	0	0	0	0	0	0	0	0	0	0	0	0	0	0	0	0	0	0	0	0	0	0	0	0	0	0
0	0	0	0	0	0	0	0	0	0	0	0	0	0	0	0	0	0	0	0	0	0	0	0	0	0	0	0	0	0	0
0	0	0	0	0	0	0	0	0	0	0	0	0	0	0	0	0	0	0	0	0	0	0	0	0	0	0	0	0	0	0
0	0	0	0	0	0	0	0	0	0	0	0	0	0	0	0	0	0	0	0	0	0	0	0	0	0	0	0	0	0	0
0	0	0	0	0	0	0	0	0	0	0	0	0	0	0	0	0	0	0	0	0	0	0	0	0	0	0	0	0	0	0
0	0	0	0	0	0	0	0	0	0	0	0	0	0	0	0	0	0	0	0	0	0	0	0	0	0	0	0	0	0	0
0	0	0	0	0	0	0	0	0	0	0	0	0	0	0	0	0	0	0	0	0	0	0	0	0	0	0	0	0	0	0
0	0	0	0	0	0	0	0	0	0	0	0	0	0	0	0	0	0	0	0	0	0	0	0	0	0	0	0	0	0	0
0	0	0	0	0	0	0	0	0	0	0	0	0	0	0	0	0	0	0	0	0	0	0	0	0	0	0	0	0	0	0
0	0	0	0	0	0	0	0	0	0	0	0	0	0	0	0	0	0	0	0	0	0	0	0	0	0	0	0	0	0	0
0	0	0	0	0	0	0	0	0	0	0	0	0	0	0	0	0	0	0	0	0	0	0	0	0	0	0	0	0	0	0
0	0	0	0	0	0	0	0	0	0	0	0	0	0	0	0	0	0	0	0	0	0	0	0	0	0	0	0	0	0	0
0	0	0	0	0	0	0	0	0	0	0	0	0	0	0	0	0	0	0	0	0	0	0	0	0	0	0	0	0	0	0
0	0	0	0	0	0	0	0	0	0	0	0	0	0	0	0	0	0	0	0	0	0	0	0	0	0	0	0	0	0	0
0	0	0	0	0	0	0	0	0	0	0	0	0	0	0	0	0	0	0	0	0	0	0	0	0	0	0	0	0	0	0
0	0	0	0	0	0	0	0	0	0	0	0	0	0	0	0	0	0	0	0	0	0	0	0	0	0	0	0	0	0	0
0	0	0	0	0	0	0	0	0	0	0	0	0	0	0	0	0	0	0	0	0	0	0	0	0	0	0	0	0	0	0
0	0	0	0	0	0	0	0	0	0	0	0	0	0	0	0	0	0	0	0	0	0	0	0	0	0	0	0	0	0	0
0	0	0	0	0	0	0	0	0	0	0	0	0	0	0	0	0	0	0	0	0	0	0	0	0	0	0	0	0	0	0
0	0	0	0	0	0	0	0	0	0	0	0	0	0	0	0	0	0	0	0	0	0	0	0	0	0	0	0	0	0	0
0	0	0	0	0	0	0	0	0	0	0	0	0	0	0	0	0	0	0	0	0	0	0	0	0	0	0	0	0	0	0
0	0	0	0	0	0	0	0	0	0	0	0	0	0	0	0	0	0	0	0	0	0	0	0	0	0	0	0	0	0	0
0	0	0	0	0	0	0	0	0	0	0	0	0	0	0	0	0	0	0	0	0	0	0	0	0	0	0	0	0	0	0
0	0	0	0	0	0	0	0	0	0	0	0	0	0	0	0	0	0	0	0	0	0	0	0	0	0	0	0	0	0	0
0	0	0	0	0	0	0	0	0	0	0	0	0	0	0	0	0	0	0	0	0	0	0	0	0	0	0	0	0	0	0
0	0	0	0	0	0	0	0	0	0	0	0	0	0	0	0	0	0	0	0	0	0	0	0	0	0	0	0	0	0	0
0	0	0	0	0	0	0	0	0	0	0	0	0	0	0	0	0	0	0	0	0	0	0	0	0	0	0	0	0	0	0
0	0	0	0	0	0	0	0	0	0	0	0	0	0	0	0	0	0	0	0	0	0	0	0	0	0	0	0	0	0	0
0	0	0	0	0	0	0	0	0	0	0	0	0	0	0	0	0	0	0	0	0	0	0	0	0	0	0	0	0	0	0
0	0	0	0	0	0	0	0	0	0	0	0	0	0	0	0	0	0	0	0	0	0	0	0	0	0	0	0	0	0	0
0	0	0	0	0	0	0	0	0	0	0	0	0	0	0	0	0	0	0	0	0	0	0	0	0	0	0	0	0	0	0
0	0	0	0	0	0	0	0	0	0	0	0	0	0	0	0	0	0	0	0	0	0	0	0	0	0	0	0	0	0	0
0	0	0	0	0	0	0	0	0	0	0	0	0	0	0	0	0	0	0	0	0	0	0	0	0	0	0	0	0	0	0
0	0	0	0	0	0	0	0	0	0	0	0	0	0	0	0	0	0	0	0	0	0	0	0	0	0	0	0	0	0	0
0	0	0	0	0	0	0	0	0	0	0	0	0	0	0	0	0	0	0	0	0	0	0	0	0	0	0	0	0	0	0
0	0	0	0	0	0	0	0	0	0	0	0	0	0	0	0	0	0	0	0	0	0	0	0	0	0	0	0	0	0	0
0	0	0	0	0	0	0	0	0	0	0	0	0	0	0	0	0	0	0	0	0	0	0	0	0	0	0	0	0	0	0
0	0	0	0	0	0	0	0	0	0	0	0	0	0	0	0	0	0	0	0	0	0	0	0	0	0	0	0	0	0	0
0	0	0	0	0	0	0	0	0	0	0	0	0	0	0	0	0	0	0	0	0	0	0	0	0	0	0	0	0	0	0
0	0	0	0	0	0	0	0	0	0	0	0	0	0	0	0	0	0	0	0	0	0	0	0	0	0	0	0	0	0	0
0	0	0	0	0	0	0	0	0	0	0	0	0	0	0	0	0	0	0	0	0	0	0	0	0	0	0	0	0	0	0
0	0	0	0	0	0	0	0	0	0	0	0	0	0	0	0	0	0	0	0	0	0	0	0	0	0	0	0	0	0	0
0	0	0	0	0	0	0	0	0	0	0	0	0	0	0	0	0	0	0	0	0	0	0	0	0	0	0	0	0	0	0
0	0	0	0	0	0	0	0	0	0	0	0	0	0	0	0	0	0	0	0	0	0	0	0	0	0	0	0	0	0	0
0	0	0	0	0	0	0	0	0	0	0	0	0	0	0	0	0	0	0	0	0	0	0	0	0	0	0	0	0	0	0
0	0	0	0	0	0	0	0	0	0	0	0	0	0	0	0	0	0	0	0	0	0	0	0	0	0	0	0	0	0	0
0	0	0	0	0	0	0	0	0	0	0	0	0	0	0	0	0	0	0	0	0	0	0	0	0	0	0	0	0	0	0
0	0	0	0	0	0	0	0	0	0	0	0	0	0	0	0	0	0	0	0	0	0	0	0	0	0	0	0	0	0	0
0	0	0	0	0	0	0	0	0	0	0	0	0	0	0	0	0	0	0	0	0	0	0	0	0	0	0	0	0	0	0
0	0	0	0	0	0	0	0	0	0	0	0	0	0	0	0	0	0	0	0	0	0	0	0	0	0	0	0	0	0	0
0	0	0	0	0	0	0	0	0	0	0	0	0	0	0	0	0	0	0	0	0	0	0	0	0	0	0	0	0	0	0
0	0	0	0	0	0	0	0	0	0	0	0	0	0	0	0	0	0	0	0	0	0	0	0	0	0	0	0	0	0	0
0	0	0	0	0	0	0	0	0	0	0	0	0	0	0	0	0	0	0	0	0	0	0	0	0	0	0	0	0	0	0
0	0	0	0	0	0	0	0	0	0	0	0	0	0	0	0	0	0	0	0	0	0	0	0	0	0	0	0	0	0	0
0	0	0	0	0	0	0	0	0	0	0	0	0	0	0	0	0	0	0	0	0	0	0	0	0	0	0	0	0	0	0
0	0	0	0	0	0	0	0	0	0	0	0	0	0	0	0	0	0	0	0	0	0	0	0	0	0	0	0	0	0	0
0	0	0	0	0	0	0	0	0	0	0	0	0	0	0	0	0	0	0	0	0	0	0	0	0	0	0	0	0	0	0
0	0	0	0	0	0	0	0	0	0	0	0	0	0	0	0	0	0	0	0	0	0	0	0	0	0	0	0	0	0	0
0	0	0	0	0	0	0	0	0	0	0	0	0	0	0	0	0	0	0	0	0	0	0	0	0	0	0	0	0	0	0
0	0	0	0	0	0	0	0	0	0	0	0	0	0	0	0	0	0	0	0	0	0	0	0	0	0	0	0	0	0	0
0	0	0	0	0	0	0	0	0	0	0	0	0	0	0	0	0	0	0	0	0	0	0	0	0	0	0	0	0	0	0
0	0	0	0	0	0	0	0	0	0	0	0	0	0	0	0	0	0	0	0	0	0	0	0	0	0	0	0	0	0	0
0	0	0	0	0	0	0	0	0	0	0	0	0	0	0	0	0	0	0	0	0	0	0	0	0	0	0	0	0	0	0
0	0	0	0	0	0	0	0	0	0	0	0	0	0	0	0	0	0	0	0	0	0	0	0	0	0	0	0	0	0	0
0	0	0	0	0	0	0	0	0	0	0	0	0	0	0	0	0	0	0	0	0	0	0	0	0	0	0	0	0	0	0
0	0	0	0	0	0	0	0	0	0	0	0	0	0	0	0	0	0	0	0	0	0	0	0	0	0	0	0	0	0	0
0	0	0	0	0	0	0	0	0	0	0	0	0	0	0	0	0	0	0	0	0	0	0	0	0	0	0	0	0	0	0
0	0	0	0	0	0	0	0	0	0	0	0	0	0	0	0	0	0	0	0	0	0	0	0	0	0	0	0	0	0	0
0	0	0	0	0	0	0	0	0	0	0	0	0	0	0	0	0	0	0	0	0	0	0	0	0	0	0	0	0	0	0
0	0	0	0	0	0	0	0	0	0	0	0	0	0	0	0	0	0	0	0	0	0	0	0	0	0	0	0	0	0	0
0	0	0	0	0	0	0	0	0	0	0	0	0	0	0	0	0	0	0	0	0	0	0	0	0	0	0	0	0	0	0
0	0	0	0	0	0	0	0	0	0	0	0	0	0	0	0	0	0	0	0	0	0	0	0	0	0	0	0	0	0	0
0	0	0	0	0	0	0	0	0	0	0	0	0	0	0	0	0	0	0	0	0	0	0	0	0	0	0	0	0	0	0
0	0	0	0	0	0	0	0	0	0	0	0	0	0	0	0	0	0	0	0	0	0	0	0	0	0	0	0	0	0	0
0	0	0	0	0	0	0	0	0	0	0	0	0	0	0	0	0	0	0	0	0	0	0	0	0	0	0	0	0	0	0
0	0	0	0	0	0	0	0	0	0	0	0	0	0	0	0	0	0	0	0	0	0	0	0	0	0	0	0	0	0	0
0	0	0	0	0	0	0	0	0	0	0	0	0	0	0	0	0	0	0	0	0	0	0	0	0	0	0	0	0	0	0
0	0	0	0	0	0	0	0	0	0	0	0	0	0	0	0	0	0	0	0	0	0	0	0	0	0	0	0	0	0	0
0	0	0	0	0	0	0	0	0	0	0	0	0	0	0	0	0	0	0	0	0	0	0	0	0	0	0	0	0	0	0
0	0	0	0	0	0	0	0	0	0	0	0	0	0	0	0	0	0	0	0	0	0	0	0	0	0	0	0	0	0	0
0	0	0	0	0	0	0	0	0	0	0	0	0	0	0	0	0	0	0	0	0	0	0	0	0	0	0	0	0	0	0
0	0	0	0	0	0	0	0	0	0	0	0	0	0	0	0	0	0	0	0	0	0	0	0	0	0	0	0	0	0	0
0	0	0	0	0	0	0	0	0	0	0	0	0	0	0	0	0	0	0	0	0	0	0	0	0	0	0	0	0	0	0
0	0	0	0	0	0	0	0	0	0	0	0	0	0	0	0	0	0	0	0	0	0	0	0	0	0	0	0	0	0	0
0	0	0	0	0	0	0	0	0	0	0	0	0	0	0	0	0	0	0	0	0	0	0	0	0	0	0	0	0	0	0
0	0	0	0	0	0	0	0	0	0	0	0	0	0	0	0	0	0	0	0	0	0	0	0	0	0	0	0	0	0	0
0	0	0	0	0	0	0	0	0	0	0	0	0	0	0	0	0	0	0	0	0	0	0	0	0	0	0	0	0	0	0
0	0	0	0	0	0	0	0	0	0	0	0	0	0	0	0	0	0	0	0	0	0	0	0	0	0	0	0	0	0	0
0	0	0	0	0	0	0	0	0	0	0	0	0	0	0	0	0	0	0	0	0	0	0	0	0	0	0	0	0	0	0
0	0	0	0	0	0	0	0	0	0	0	0	0	0	0	0	0	0	0	0	0	0	0	0	0	0	0	0	0	0	0
0	0	0	0	0	0	0	0	0	0	0	0	0	0	0	0	0	0	0	0	0	0	0	0	0	0	0	0	0	0	0
0	0	0	0	0	0	0	0	0	0	0	0	0	0	0	0	0	0	0	0	0	0	0	0	0	0	0	0	0	0	0
0	0	0	0	0	0	0	0	0	0	0	0	0	0	0	0	0	0	0	0	0	0	0	0	0	0	0	0	0	0	0
0	0	0	0	0	0	0	0	0	0	0	0	0	0	0	0	0	0	0	0	0	0	0	0	0	0	0	0	0	0	0
0	0	0	0	0	0	0	0	0	0	0	0	0	0	0	0	0	0	0	0	0	0	0	0	0	0	0	0	0	0	0
0	0	0	0	0	0	0	0	0	0	0	0	0	0	0	0	0	0	0	0	0	0	0	0	0	0	0	0	0	0	0
0	0	0	0	0	0	0	0	0	0	0	0	0	0	0	0	0	0	0	0	0	0	0	0	0	0	0	0	0	0	0
0	0	0	0	0	0	0	0	0	0	0	0	0	0	0	0	0	0	0	0	0	0	0	0	0	0	0	0	0	0	0
0	0	0	0	0	0	0	0	0	0	0	0	0	0	0	0	0	0	0	0	0	0	0	0	0	0	0	0	0	0	0
0	0	0	0	0	0	0	0	0	0	0	0	0	0	0	0	0	0	0	0	0	0	0	0	0	0	0	0	0	0	0
0	0	0	0	0	0	0	0	0	0	0	0	0	0	0	0	0	0	0	0	0	0	0	0	0	0	0	0	0	0	0
0	0	0	0	0	0	0	0	0	0	0	0	0	0	0	0	0	0	0	0	0	0	0	0	0	0	0	0	0	0	0
0	0	0	0	0	0	0	0	0	0	0	0	0	0	0	0	0	0	0	0	0	0	0	0	0	0	0	0	0	0	0
0	0	0	0	0	0	0	0	0	0	0	0	0	0	0	0	0	0	0	0	0	0	0	0	0	0	0	0	0	0	0
0	0	0	0	0	0	0	0	0	0	0	0	0	0	0	0	0	0	0	0	0	0	0	0	0	0	0	0	0	0	0
0	0	0	0	0	0	0	0	0	0	0	0	0	0	0	0	0	0	0	0	0	0	0	0	0	0	0	0	0	0	0
0	0	0	0	0	0	0	0	0	0	0	0	0	0	0	0	0	0	0	0	0	0	0	0	0	0	0	0	0	0	0
0	0	0	0	0	0	0	0	0	0	0	0	0	0	0	0	0	0	0	0	0	0	0	0	0	0	0	0	0	0	0
0	0	0	0	0	0	0	0	0	0	0	0	0	0	0	0	0	0	0	0	0	0	0	0	0	0	0	0	0	0	0
0	0	0	0	0	0	0	0	0	0	0	0	0	0	0	0	0	0	0	0	0	0	0	0	0	0	0	0	0	0	0
0	0	0	0	0	0	0	0	0	0	0	0	0	0	0	0	0	0	0	0	0	0	0	0	0	0	0	0	0	0	0
0	0	0	0	0	0	0	0	0	0	0	0	0	0	0	0	0	0	0	0	0	0	0	0	0	0	0	0	0	0	0
0	0	0	0	0	0	0	0	0	0	0	0	0	0	0	0	0	0	0	0	0	0	0	0	0	0	0	0	0	0	0
0	0	0	0	0	0	0	0	0	0	0	0	0	0	0	0	0	0	0	0	0	0	0	0	0	0	0	0	0	0	0
0	0	0	0	0	0	0	0	0	0	0	0	0	0	0	0	0	0	0	0	0	0	0	0	0	0	0	0	0	0	0
0	0	0	0	0	0	0	0	0	0	0	0	0	0	0	0	0	0	0	0	0	0	0	0	0	0	0	0	0	0	0
0	0	0	0	0	0	0	0	0	0	0	0	0	0	0	0	0	0	0	0	0	0	0	0	0	0	0	0	0	0	0
0	0	0	0	0	0	0	0	0	0	0	0	0	0	0	0	0	0	0	0	0	0	0	0	0	0	0	0	0	0	0
0	0	0	0	0	0	0	0	0	0	0	0	0	0	0	0	0	0	0	0	0	0	0	0	0	0	0	0	0	0	0
0	0	0	0	0	0	0	0	0	0	0	0	0	0	0	0	0	0	0	0	0	0	0	0	0	0	0	0	0	0	0
0	0	0	0	0	0	0	0	0	0	0	0	0	0	0	0	0	0	0	0	0	0	0	0	0	0	0	0	0	0	0
0	0	0	0	0	0	0	0	0	0	0	0	0	0	0	0	0	0	0	0	0	0	0	0	0	0	0	0	0	0	0
0	0	0	0	0	0	0	0	0	0	0	0	0	0	0	0	0	0	0	0	0	0	0	0	0	0	0	0	0	0	0
0	0	0	0	0	0	0	0	0	0	0	0	0	0	0	0	0	0	0	0	0	0	0	0	0	0	0	0	0	0	0
0	0	0	0	0	0	0	0	0	0	0	0	0	0	0	0	0	0	0	0	0	0	0	0	0	0	0	0	0	0	0
0	0	0	0	0	0	0	0	0	0	0	0	0	0	0	0	0	0	0	0	0	0	0	0	0	0	0	0	0	0	0
0	0	0	0	0	0	0	0	0	0	0	0	0	0	0	0	0	0	0	0	0	0	0	0	0	0	0	0	0	0	0
0	0	0	0	0	0	0	0	0	0	0	0	0	0	0	0	0	0	0	0	0	0	0	0	0	0	0	0	0	0	0
0	0	0	0	0	0	0	0	0	0	0	0	0	0	0	0	0	0	0	0	0	0	0	0	0	0	0	0	0	0	0
0	0	0	0	0	0	0	0	0	0	0	0	0	0	0	0	0	0	0	0	0	0	0	0	0	0	0	0	0	0	0
0	0	0	0	0	0	0	0	0	0	0	0	0	0	0	0	0	0	0	0	0	0	0	0	0	0	0	0	0	0	0
0	0	0	0	0	0	0	0	0	0	0	0	0	0	0	0	0	0	0	0	0	0	0	0	0	0	0	0	0	0	0
0	0	0	0	0	0	0	0	0	0	0	0	0	0	0	0	0	0	0	0	0	0	0	0	0	0	0	0	0	0	0
0	0	0	0	0	0	0	0	0	0	0	0	0	0	0	0	0	0	0	0	0	0	0	0	0	0	0	0	0	0	0
0	0	0	0	0	0	0	0	0	0	0	0	0	0	0	0	0	0	0	0	0	0	0	0	0	0	0	0	0	0	0
0	0	0	0	0	0	0	0	0	0	0	0	0	0	0	0	0	0	0	0	0	0	0	0	0	0	0	0	0	0	0
0	0	0	0	0	0	0	0	0	0	0	0	0	0	0	0	0	0	0	0	0	0	0	0	0	0	0	0	0	0	0
0	0	0	0	0	0	0	0	0	0	0	0	0	0	0	0	0	0	0	0	0	0	0	0	0	0	0	0	0	0	0
0	0	0	0	0	0	0	0	0	0	0	0	0	0	0	0	0	0	0	0	0	0	0	0	0	0	0	0	0	0	0
0	0	0	0	0	0	0	0	0	0	0	0	0	0	0	0	0	0	0	0	0	0	0	0	0	0	0	0	0	0	0
0	0	0	0	0	0	0	0	0	0	0	0	0	0	0	0	0	0	0	0	0	0	0	0	0	0	0	0	0	0	0
0	0	0	0	0	0	0	0	0	0	0	0	0	0	0	0	0	0	0	0	0	0	0	0	0	0	0	0	0	0	0
0	0	0	0	0	0	0	0	0	0	0	0	0	0	0	0	0	0	0	0	0	0	0	0	0	0	0	0	0	0	0
0	0	0	0	0	0	0	0	0	0	0	0	0	0	0	0	0	0	0	0	0	0	0	0	0	0	0	0	0	0	0
0	0	0	0	0	0	0	0	0	0	0	0	0	0	0	0	0	0	0	0	0	0	0	0	0	0	0	0	0	0	0
0	0	0	0	0	0	0	0	0	0	0	0	0	0	0	0	0	0	0	0	0	0	0	0	0	0	0	0	0	0	0
0	0	0	0	0	0	0	0	0	0	0	0	0	0	0	0	0	0	0	0	0	0	0	0	0	0	0	0	0	0	0
0	0	0	0	0	0	0	0	0	0	0	0	0	0	0	0	0	0	0	0	0	0	0	0	0	0	0	0	0	0	0
0	0	0	0	0	0	0	0	0	0	0	0	0	0	0	0	0	0	0	0	0	0	0	0	0	0	0	0	0	0	0
0	0	0	0	0	0	0	0	0	0	0	0	0	0	0	0	0	0	0	0	0	0	0	0	0	0	0	0	0	0	0
0	0	0	0	0	0	0	0	0	0	0	0	0	0	0	0	0	0	0	0	0	0	0	0	0	0	0	0	0	0	0
0	0	0	0	0	0	0	0	0	0	0	0	0	0	0	0	0	0	0	0	0	0	0	0	0	0	0	0	0	0	0
0	0	0	0	0	0	0	0	0	0	0	0	0	0	0	0	0	0	0	0	0	0	0	0	0	0	0	0	0	0	0
0	0	0	0	0	0	0	0	0	0	0	0	0	0	0	0	0	0	0	0	0	0	0	0	0	0	0	0	0	0	0
0	0	0	0	0	0	0	0	0	0	0	0	0	0	0	0	0	0	0	0	0	0	0	0	0	0	0	0	0	0	0
0	0	0	0	0	0	0	0	0	0	0	0	0	0	0	0	0	0	0	0	0	0	0	0	0	0	0	0	0	0	0
0	0	0	0	0	0	0	0	0	0	0	0	0	0	0	0	0	0	0	0	0	0	0	0	0	0	0	0	0	0	0
0	0	0	0	0	0	0	0	0	0	0	0	0	0	0	0	0	0	0	0	0	0	0	0	0	0	0	0	0	0	0
0	0	0	0	0	0	0	0	0	0	0	0	0	0	0	0	0	0	0	0	0	0	0	0	0	0	0	0	0	0	0
0	0	0	0	0	0	0	0	0	0	0	0	0	0	0	0	0	0	0	0	0	0	0	0	0	0	0	0	0	0	0
0	0	0	0	0	0	0	0	0	0	0	0	0	0	0	0	0	0	0	0	0	0	0	0	0	0	0	0	0	0	0
0	0	0	0	0	0	0	0	0	0	0	0	0	0	0	0	0	0	0	0	0	0	0	0	0	0	0	0	0	0	0
0	0	0	0	0	0	0	0	0	0	0	0	0	0	0	0	0	0	0	0	0	0	0	0	0	0	0	0	0	0	0
0	0	0	0	0	0	0	0	0	0	0	0	0	0	0	0	0	0	0	0	0	0	0	0	0	0	0	0	0	0	0
0	0	0	0	0	0	0	0	0	0	0	0	0	0	0	0	0	0	0	0	0	0	0	0	0	0	0	0	0	0	0
0	0	0	0	0	0	0	0	0	0	0	0	0	0	0	0	0	0	0	0	0	0	0	0	0	0	0	0	0	0	0
0	0	0	0	0	0	0	0	0	0	0	0	0	0	0	0	0	0	0	0	0	0	0	0	0	0	0	0	0	0	0
0	0	0	0	0	0	0	0	0	0	0	0	0	0	0	0	0	0	0	0	0	0	0	0	0	0	0	0	0	0	0
0	0	0	0	0	0	0	0	0	0	0	0	0	0	0	0	0	0	0	0	0	0	0	0	0	0	0	0	0	0	0
0	0	0	0	0	0	0	0	0	0	0	0	0	0	0	0	0	0	0	0	0	0	0	0	0	0	0	0	0	0	0
0	0	0	0	0	0	0	0	0	0	0	0	0	0	0	0	0	0	0	0	0	0	0	0	0	0	0	0	0	0	0
0	0	0	0	0	0	0	0	0	0	0	0	0	0	0	0	0	0	0	0	0	0	0	0	0	0	0	0	0	0	0
0	0	0	0	0	0	0	0	0	0	0	0	0	0	0	0	0	0	0	0	0	0	0	0	0	0	0	0	0	0	0
0	0	0	0	0	0	0	0	0	0	0	0	0	0	0	0	0	0	0	0	0	0	0	0	0	0	0	0	0	0	0
0	0	0	0	0	0	0	0	0	0	0	0	0	0	0	0	0	0	0	0	0	0	0	0	0	0	0	0	0	0	0
0	0	0	0	0	0	0	0	0	0	0	0	0	0	0	0	0	0	0	0	0	0	0	0	0	0	0	0	0	0	0
0	0	0	0	0	0	0	0	0	0	0	0	0	0	0	0	0	0	0	0	0	0	0	0	0	0	0	0	0	0	0
0	0	0	0	0	0	0	0	0	0	0	0	0	0	0	0	0	0	0	0	0	0	0	0	0	0	0	0	0	0	0
0	0	0	0	0	0	0	0	0	0	0	0	0	0	0	0	0	0	0	0	0	0	0	0	0	0	0	0	0	0	0
0	0	0	0	0	0	0	0	0	0	0	0	0	0	0	0	0	0	0	0	0	0	0	0	0	0	0	0	0	0	0
0	0	0	0	0	0	0	0	0	0	0	0	0	0	0	0	0	0	0	0	0	0	0	0	0	0	0	0	0	0	0
0	0	0	0	0	0	0	0	0	0	0	0	0	0	0	0	0	0	0	0	0	0	0	0	0	0	0	0	0	0	0
0	0	0	0	0	0	0	0	0	0	0	0	0	0	0	0	0	0	0	0	0	0	0	0	0	0	0	0	0	0	0
0	0	0	0	0	0	0	0	0	0	0	0	0	0	0	0	0	0	0	0	0	0	0	0	0	0	0	0	0	0	0
0	0	0	0	0	0	0	0	0	0	0	0	0	0	0	0	0	0	0	0	0	0	0	0	0	0	0	0	0	0	0
0	0	0	0	0	0	0	0	0	0	0	0	0	0	0	0	0	0	0	0	0	0	0	0	0	0	0	0	0	0	0
0	0	0	0	0	0	0	0	0	0	0	0	0	0	0	0	0	0	0	0	0	0	0	0	0	0	0	0	0	0	0
0	0	0	0	0	0	0	0	0	0	0	0	0	0	0	0	0	0	0	0	0	0	0	0	0	0	0	0	0	0	0
0	0	0	0	0	0	0	0	0	0	0	0	0	0	0	0	0	0	0	0	0	0	0	0	0	0	0	0	0	0	0
0	0	0	0	0	0	0	0	0	0	0	0	0	0	0	0	0	0	0	0	0	0	0	0	0	0	0	0	0	0	0
0	0	0	0	0	0	0	0	0	0	0	0	0	0	0	0	0	0	0	0	0	0	0	0	0	0	0	0	0	0	0
0	0	0	0	0	0	0	0	0	0	0	0	0	0	0	0	0	0	0	0	0	0	0	0	0	0	0	0	0	0	0
0	0	0	0	0	0	0	0	0	0	0	0	0	0	0	0	0	0	0	0	0	0	0	0	0	0	0	0	0	0	0
0	0	0	0	0	0	0	0	0	0	0	0	0	0	0	0	0	0	0	0	0	0	0	0	0	0	0	0	0	0	0
0	0	0	0	0	0	0	0	0	0	0	0	0	0	0	0	0	0	0	0	0	0	0	0	0	0	0	0	0	0	0
0	0	0	0	0	0	0	0	0	0	0	0	0	0	0	0	0	0	0	0	0	0	0	0	0	0	0	0	0	0	0
0	0	0	0	0	0	0	0	0	0	0	0	0	0	0	0	0	0	0	0	0	0	0	0	0	0	0	0	0	0	0
0	0	0	0	0	0	0	0	0	0	0	0	0	0	0	0	0	0	0	0	0	0	0	0	0	0	0	0	0	0	0
0	0	0	0	0	0	0	0	0	0	0	0	0	0	0	0	0	0	0	0	0	0	0	0	0	0	0	0	0	0	0
0	0	0	0	0	0	0	0	0	0	0	0	0	0	0	0	0	0	0	0	0	0	0	0	0	0	0	0	0	0	0
0	0	0	0	0	0	0	0	0	0	0	0	0	0	0	0	0	0	0	0	0	0	0	0	0	0	0	0	0	0	0
0	0	0	0	0	0	0	0	0	0	0	0	0	0	0	0	0	0	0	0	0	0	0	0	0	0	0	0	0	0	0
0	0	0	0	0	0	0	0	0	0	0	0	0	0	0	0	0	0	0	0	0	0	0	0	0	0	0	0	0	0	0
0	0	0	0	0	0	0	0	0	0	0	0	0	0	0	0	0	0	0	0	0	0	0	0	0	0	0	0	0	0	0
0	0	0	0	0	0	0	0	0	0	0	0	0	0	0	0	0	0	0	0	0	0	0	0	0	0	0	0	0	0	0
0	0	0	0	0	0	0	0	0	0	0	0	0	0	0	0	0	0	0	0	0	0	0	0	0	0	0	0	0	0	0
0	0	0	0	0	0	0	0	0	0	0	0	0	0	0	0	0	0	0	0	0	0	0	0	0	0	0	0	0	0	0
0	0	0	0	0	0	0	0	0	0	0	0	0	0	0	0	0	0	0	0	0	0	0	0	0	0	0	0	0	0	0
0	0	0	0	0	0	0	0	0	0	0	0	0	0	0	0	0	0	0	0	0	0	0	0	0	0	0	0	0	0	0
0	0	0	0	0	0	0	0	0	0	0	0	0	0	0	0	0	0	0	0	0	0	0	0	0	0	0	0	0	0	0
0	0	0	0	0	0	0	0	0	0	0	0	0	0	0	0	0	0	0	0	0	0	0	0	0	0	0	0	0	0	0
0	0	0	0	0	0	0	0	0	0	0	0	0	0	0	0	0	0	0	0	0	0	0	0	0	0	0	0	0	0	0
0	0	0	0	0	0	0	0	0	0	0	0	0	0	0	0	0	0	0	0	0	0	0	0	0	0	0	0	0	0	0
0	0	0	0	0	0	0	0	0	0	0	0	0	0	0	0	0	0	0	0	0	0	0	0	0	0	0	0	0	0	0
0	0	0	0	0	0	0	0	0	0	0	0	0	0	0	0	0	0	0	0	0	0	0	0	0	0	0	0	0	0	0
0	0	0	0	0	0	0	0	0	0	0	0	0	0	0	0	0	0	0	0	0	0	0	0	0	0	0	0	0	0	0
0	0	0	0	0	0	0	0	0	0	0	0	0	0	0	0	0	0	0	0	0	0	0	0	0	0	0	0	0	0	0
0	0	0	0	0	0	0	0	0	0	0	0	0	0	0	0	0	0	0	0	0	0	0	0	0	0	0	0	0	0	0
0	0	0	0	0	0	0	0	0	0	0	0	0	0	0	0	0	0	0	0	0	0	0	0	0	0	0	0	0	0	0
0	0	0	0	0	0	0	0	0	0	0	0	0	0	0	0	0	0	0	0	0	0	0	0	0	0	0	0	0	0	0
0	0	0	0	0	0	0	0	0	0	0	0	0	0	0	0	0	0	0	0	0	0	0	0	0	0	0	0	0	0	0
0	0	0	0	0	0	0	0	0	0	0	0	0	0	0	0	0	0	0	0	0	0	0	0	0	0	0	0	0	0	0
0	0	0	0	0	0	0	0	0	0	0	0	0	0	0	0	0	0	0	0	0	0	0	0	0	0	0	0	0	0	0
0	0	0	0	0	0	0	0	0	0	0	0	0	0	0	0	0	0	0	0	0	0	0	0	0	0	0	0	0	0	0
0	0	0	0	0	0	0	0	0	0	0	0	0	0	0	0	0	0	0	0	0	0	0	0	0	0	0	0	0	0	0
0	0	0	0	0	0	0	0	0	0	0	0	0	0	0	0	0	0	0	0	0	0	0	0	0	0	0	0	0	0	0
0	0	0	0	0	0	0	0	0	0	0	0	0	0	0	0	0	0	0	0	0	0	0	0	0	0	0	0	0	0	0
0	0	0	0	0	0	0	0	0	0	0	0	0	0	0	0	0	0	0	0	0	0	0	0	0	0	0	0	0	0	0
0	0	0	0	0	0	0	0	0	0	0	0	0	0	0	0	0	0	0	0	0	0	0	0	0	0	0	0	0	0	0
0	0	0	0	0	0	0	0	0	0	0	0	0	0	0	0	0	0	0	0	0	0	0	0	0	0	0	0	0	0	0
0	0	0	0	0	0	0	0	0	0	0	0	0	0	0	0	0	0	0	0	0	0	0	0	0	0	0	0	0	0	0
0	0	0	0	0	0	0	0	0	0	0	0	0	0	0	0	0	0	0	0	0	0	0	0	0	0	0	0	0	0	0
0	0	0	0	0	0	0	0	0	0	0	0	0	0	0	0	0	0	0	0	0	0	0	0	0	0	0	0	0	0	0
0	0	0	0	0	0	0	0	0	0	0	0	0	0	0	0	0	0	0	0	0	0	0	0	0	0	0	0	0	0	0
0	0	0	0	0	0	0	0	0	0	0	0	0	0	0	0	0	0	0	0	0	0	0	0	0	0	0	0	0	0	0
0	0	0	0	0	0	0	0	0	0	0	0	0	0	0	0	0	0	0	0	0	0	0	0	0	0	0	0	0	0	0
0	0	0	0	0	0	0	0	0	0	0	0	0	0	0	0	0	0	0	0	0	0	0	0	0	0	0	0	0	0	0
0	0	0	0	0	0	0	0	0	0	0	0	0	0	0	0	0	0	0	0	0	0	0	0	0	0	0	0	0	0	0
0	0	0	0	0	0	0	0	0	0	0	0	0	0	0	0	0	0	0	0	0	0	0	0	0	0	0	0	0	0	0
0	0	0	0	0	0	0	0	0	0	0	0	0	0	0	0	0	0	0	0	0	0	0	0	0	0	0	0	0	0	0
0	0	0	0	0	0	0	0	0	0	0	0	0	0	0	0	0	0	0	0	0	0	0	0	0	0	0	0	0	0	0
0	0	0	0	0	0	0	0	0	0	0	0	0	0	0	0	0	0	0	0	0	0	0	0	0	0	0	0	0	0	0
0	0	0	0	0	0	0	0	0	0	0	0	0	0	0	0	0	0	0	0	0	0	0	0	0	0	0	0	0	0	0
0	0	0	0	0	0	0	0	0	0	0	0	0	0	0	0	0	0	0	0	0	0	0	0	0	0	0	0	0	0	0
0	0	0	0	0	0	0	0	0	0	0	0	0	0	0	0	0	0	0	0	0	0	0	0	0	0	0	0	0	0	0
0	0	0	0	0	0	0	0	0	0	0	0	0	0	0	0	0	0	0	0	0	0	0	0	0	0	0	0	0	0	0
0	0	0	0	0	0	0	0	0	0	0	0	0	0	0	0	0	0	0	0	0	0	0	0	0	0	0	0	0	0	0
0	0	0	0	0	0	0	0	0	0	0	0	0	0	0	0	0	0	0	0	0	0	0	0	0	0	0	0	0	0	0
0	0	0	0	0	0	0	0	0	0	0	0	0	0	0	0	0	0	0	0	0	0	0	0	0	0	0	0	0	0	0
0	0	0	0	0	0	0	0	0	0	0	0	0	0	0	0	0	0	0	0	0	0	0	0	0	0	0	0	0	0	0
0	0	0	0	0	0	0	0	0	0	0	0	0	0	0	0	0	0	0	0	0	0	0	0	0	0	0	0	0	0	0
0	0	0	0	0	0	0	0	0	0	0	0	0	0	0	0	0	0	0	0	0	0	0	0	0	0	0	0	0	0	0
0	0	0	0	0	0	0	0	0	0	0	0	0	0	0	0	0	0	0	0	0	0	0	0	0	0	0	0	0	0	0
0	0	0	0	0	0	0	0	0	0	0	0	0	0	0	0	0	0	0	0	0	0	0	0	0	0	0	0	0	0	0
0	0	0	0	0	0	0	0	0	0	0	0	0	0	0	0	0	0	0	0	0	0	0	0	0	0	0	0	0	0	0
0	0	0	0	0	0	0	0	0	0	0	0	0	0	0	0	0	0	0	0	0	0	0	0	0	0	0	0	0	0	0
0	0	0	0	0	0	0	0	0	0	0	0	0	0	0	0	0	0	0	0	0	0	0	0	0	0	0	0	0	0	0
0	0	0	0	0	0	0	0	0	0	0	0	0	0	0	0	0	0	0	0	0	0	0	0	0	0	0	0	0	0	0
0	0	0	0	0	0	0	0	0	0	0	0	0	0	0	0	0	0	0	0	0	0	0	0	0	0	0	0	0	0	0
0	0	0	0	0	0	0	0	0	0	0	0	0	0	0	0	0	0	0	0	0	0	0	0	0	0	0	0	0	0	0
0	0	0	0	0	0	0	0	0	0	0	0	0	0	0	0	0	0	0	0	0	0	0	0	0	0	0	0	0	0	0
0	0	0	0	0	0	0	0	0	0	0	0	0	0	0	0	0	0	0	0	0	0	0	0	0	0	0	0	0	0	0
0	0	0	0	0	0	0	0	0	0	0	0	0	0	0	0	0	0	0	0	0	0	0	0	0	0	0	0	0	0	0
0	0	0	0	0	0	0	0	0	0	0	0	0	0	0	0	0	0	0	0	0	0	0	0	0	0	0	0	0	0	0
0	0	0	0	0	0	0	0	0	0	0	0	0	0	0	0	0	0	0	0	0	0	0	0	0	0	0	0	0	0	0
0	0	0	0	0	0	0	0	0	0	0	0	0	0	0	0	0	0	0	0	0	0	0	0	0	0	0	0	0	0	0
0	0	0	0	0	0	0	0	0	0	0	0	0	0	0	0	0	0	0	0	0	0	0	0	0	0	0	0	0	0	0
0	0	0	0	0	0	0	0	0	0	0	0	0	0	0	0	0	0	0	0	0	0	0	0	0	0	0	0	0	0	0
0	0	0	0	0	0	0	0	0	0	0	0	0	0	0	0	0	0	0	0	0	0	0	0	0	0	0	0	0	0	0
0	0	0	0	0	0	0	0	0	0	0	0	0	0	0	0	0	0	0	0	0	0	0	0	0	0	0	0	0	0	0
0	0	0	0	0	0	0	0	0	0	0	0	0	0	0	0	0	0	0	0	0	0	0	0	0	0	0	0	0	0	0
0	0	0	0	0	0	0	0	0	0	0	0	0	0	0	0	0	0	0	0	0	0	0	0	0	0	0	0	0	0	0
0	0	0	0	0	0	0	0	0	0	0	0	0	0	0	0	0	0	0	0	0	0	0	0	0	0	0	0	0	0	0
0	0	0	0	0	0	0	0	0	0	0	0	0	0	0	0	0	0	0	0	0	0	0	0	0	0	0	0	0	0	0
0	0	0	0	0	0	0	0	0	0	0	0	0	0	0	0	0	0	0	0	0	0	0	0	0	0	0	0	0	0	0
0	0	0	0	0	0	0	0	0	0	0	0	0	0	0	0	0	0	0	0	0	0	0	0	0	0	0	0	0	0	0
0	0	0	0	0	0	0	0	0	0	0	0	0	0	0	0	0	0	0	0	0	0	0	0	0	0	0	0	0	0	0
0	0	0	0	0	0	0	0	0	0	0	0	0	0	0	0	0	0	0	0	0	0	0	0	0	0	0	0	0	0	0
0	0	0	0	0	0	0	0	0	0	0	0	0	0	0	0	0	0	0	0	0	0	0	0	0	0	0	0	0	0	0
0	0	0	0	0	0	0	0	0	0	0	0	0	0	0	0	0	0	0	0	0	0	0	0	0	0	0	0	0	0	0
0	0	0	0	0	0	0	0	0	0	0	0	0	0	0	0	0	0	0	0	0	0	0	0	0	0	0	0	0	0	0
0	0	0	0	0	0	0	0	0	0	0	0	0	0	0	0	0	0	0	0	0	0	0	0	0	0	0	0	0	0	0
0	0	0	0	0	0	0	0	0	0	0	0	0	0	0	0	0	0	0	0	0	0	0	0	0	0	0	0	0	0	0
0	0	0	0	0	0	0	0	0	0	0	0	0	0	0	0	0	0	0	0	0	0	0	0	0	0	0	0	0	0	0
0	0	0	0	0	0	0	0	0	0	0	0	0	0	0	0	0	0	0	0	0	0	0	0	0	0	0	0	0	0	0
0	0	0	0	0	0	0	0	0	0	0	0	0	0	0	0	0	0	0	0	0	0	0	0	0	0	0	0	0	0	0
0	0	0	0	0	0	0	0	0	0	0	0	0	0	0	0	0	0	0	0	0	0	0	0	0	0	0	0	0	0	0
0	0	0	0	0	0	0	0	0	0	0	0	0	0	0	0	0	0	0	0	0	0	0	0	0	0	0	0	0	0	0
0	0	0	0	0	0	0	0	0	0	0	0	0	0	0	0	0	0	0	0	0	0	0	0	0	0	0	0	0	0	0
0	0	0	0	0	0	0	0	0	0	0	0	0	0	0	0	0	0	0	0	0	0	0	0	0	0	0	0	0	0	0
0	0	0	0	0	0	0	0	0	0	0	0	0	0	0	0	0	0	0	0	0	0	0	0	0	0	0	0	0	0	0
0	0	0	0	0	0	0	0	0	0	0	0	0	0	0	0	0	0	0	0	0	0	0	0	0	0	0	0	0	0	0
0	0	0	0	0	0	0	0	0	0	0	0	0	0	0	0	0	0	0	0	0	0	0	0	0	0	0	0	0	0	0
0	0	0	0	0	0	0	0	0	0	0	0	0	0	0	0	0	0	0	0	0	0	0	0	0	0	0	0	0	0	0
0	0	0	0	0	0	0	0	0	0	0	0	0	0	0	0	0	0	0	0	0	0	0	0	0	0	0	0	0	0	0
0	0	0	0	0	0	0	0	0	0	0	0	0	0	0	0	0	0	0	0	0	0	0	0	0	0	0	0	0	0	0
0	0	0	0	0	0	0	0	0	0	0	0	0	0	0	0	0	0	0	0	0	0	0	0	0	0	0	0	0	0	0
0	0	0	0	0	0	0	0	0	0	0	0	0	0	0	0	0	0	0	0	0	0	0	0	0	0	0	0	0	0	0
0	0	0	0	0	0	0	0	0	0	0	0	0	0	0	0	0	0	0	0	0	0	0	0	0	0	0	0	0	0	0
0	0	0	0	0	0	0	0	0	0	0	0	0	0	0	0	0	0	0	0	0	0	0	0	0	0	0	0	0	0	0
0	0	0	0	0	0	0	0	0	0	0	0	0	0	0	0	0	0	0	0	0	0	0	0	0	0	0	0	0	0	0
0	0	0	0	0	0	0	0	0	0	0	0	0	0	0	0	0	0	0	0	0	0	0	0	0	0	0	0	0	0	0
0	0	0	0	0	0	0	0	0	0	0	0	0	0	0	0	0	0	0	0	0	0	0	0	0	0	0	0	0	0	0
0	0	0	0	0	0	0	0	0	0	0	0	0	0	0	0	0	0	0	0	0	0	0	0	0	0	0	0	0	0	0
0	0	0	0	0	0	0	0	0	0	0	0	0	0	0	0	0	0	0	0	0	0	0	0	0	0	0	0	0	0	0
0	0	0	0	0	0	0	0	0	0	0	0	0	0	0	0	0	0	0	0	0	0	0	0	0	0	0	0	0	0	0
0	0	0	0	0	0	0	0	0	0	0	0	0	0	0	0	0	0	0	0	0	0	0	0	0	0	0	0	0	0	0
0	0	0	0	0	0	0	0	0	0	0	0	0	0	0	0	0	0	0	0	0	0	0	0	0	0	0	0	0	0	0
0	0	0	0	0	0	0	0	0	0	0	0	0	0	0	0	0	0	0	0	0	0	0	0	0	0	0	0	0	0	0
0	0	0	0	0	0	0	0	0	0	0	0	0	0	0	0	0	0	0	0	0	0	0	0	0	0	0	0	0	0	0
0	0	0	0	0	0	0	0	0	0	0	0	0	0	0	0	0	0	0	0	0	0	0	0	0	0	0	0	0	0	0
0	0	0	0	0	0	0	0	0	0	0	0	0	0	0	0	0	0	0	0	0	0	0	0	0	0	0	0	0	0	0
0	0	0	0	0	0	0	0	0	0	0	0	0	0	0	0	0	0	0	0	0	0	0	0	0	0	0	0	0	0	0
0	0	0	0	0	0	0	0	0	0	0	0	0	0	0	0	0	0	0	0	0	0	0	0	0	0	0	0	0	0	0
0	0	0	0	0	0	0	0	0	0	0	0	0	0	0	0	0	0	0	0	0	0	0	0	0	0	0	0	0	0	0
0	0	0	0	0	0	0	0	0	0	0	0	0	0	0	0	0	0	0	0	0	0	0	0	0	0	0	0	0	0	0
0	0	0	0	0	0	0	0	0	0	0	0	0	0	0	0	0	0	0	0	0	0	0	0	0	0	0	0	0	0	0
0	0	0	0	0	0	0	0	0	0	0	0	0	0	0	0	0	0	0	0	0	0	0	0	0	0	0	0	0	0	0
0	0	0	0	0	0	0	0	0	0	0	0	0	0	0	0	0	0	0	0	0	0	0	0	0	0	0	0	0	0	0
0	0	0	0	0	0	0	0	0	0	0	0	0	0	0	0	0	0	0	0	0	0	0	0	0	0	0	0	0	0	0
0	0	0	0	0	0	0	0	0	0	0	0	0	0	0	0	0	0	0	0	0	0	0	0	0	0	0	0	0	0	0
0	0	0	0	0	0	0	0	0	0	0	0	0	0	0	0	0	0	0	0	0	0	0	0	0	0	0	0	0	0	0
0	0	0	0	0	0	0	0	0	0	0	0	0	0	0	0	0	0	0	0	0	0	0	0	0	0	0	0	0	0	0
0	0	0	0	0	0	0	0	0	0	0	0	0	0	0	0	0	0	0	0	0	0	0	0	0	0	0	0	0	0	0
0	0	0	0	0	0	0	0	0	0	0	0	0	0	0	0	0	0	0	0	0	0	0	0	0	0	0	0	0	0	0
0	0	0	0	0	0	0	0	0	0	0	0	0	0	0	0	0	0	0	0	0	0	0	0	0	0	0	0	0	0	0
0	0	0	0	0	0	0	0	0	0	0	0	0	0	0	0	0	0	0	0	0	0	0	0	0	0	0	0	0	0	0
0	0	0	0	0	0	0	0	0	0	0	0	0	0	0	0	0	0	0	0	0	0	0	0	0	0	0	0	0	0	0
0	0	0	0	0	0	0	0	0	0	0	0	0	0	0	0	0	0	0	0	0	0	0	0	0	0	0	0	0	0	0
0	0	0	0	0	0	0	0	0	0	0	0	0	0	0	0	0	0	0	0	0	0	0	0	0	0	0	0	0	0	0
0	0	0	0	0	0	0	0	0	0	0	0	0	0	0	0	0	0	0	0	0	0	0	0	0	0	0	0	0	0	0
0	0	0	0	0	0	0	0	0	0	0	0	0	0	0	0	0	0	0	0	0	0	0	0	0	0	0	0	0	0	0
0	0	0	0	0	0	0	0	0	0	0	0	0	0	0	0	0	0	0	0	0	0	0	0	0	0	0	0	0	0	0
0	0	0	0	0	0	0	0	0	0	0	0	0	0	0	0	0	0	0	0	0	0	0	0	0	0	0	0	0	0	0
0	0	0	0	0	0	0	0	0	0	0	0	0	0	0	0	0	0	0	0	0	0	0	0	0	0	0	0	0	0	0
0	0	0	0	0	0	0	0	0	0	0	0	0	0	0	0	0	0	0	0	0	0	0	0	0	0	0	0	0	0	0
0	0	0	0	0	0	0	0	0	0	0	0	0	0	0	0	0	0	0	0	0	0	0	0	0	0	0	0	0	0	0
0	0	0	0	0	0	0	0	0	0	0	0	0	0	0	0	0	0	0	0	0	0	0	0	0	0	0	0	0	0	0
0	0	0	0	0	0	0	0	0	0	0	0	0	0	0	0	0	0	0	0	0	0	0	0	0	0	0	0	0	0	0
0	0	0	0	0	0	0	0	0	0	0	0	0	0	0	0	0	0	0	0	0	0	0	0	0	0	0	0	0	0	0
0	0	0	0	0	0	0	0	0	0	0	0	0	0	0	0	0	0	0	0	0	0	0	0	0	0	0	0	0	0	0
0	0	0	0	0	0	0	0	0	0	0	0	0	0	0	0	0	0	0	0	0	0	0	0	0	0	0	0	0	0	0
0	0	0	0	0	0	0	0	0	0	0	0	0	0	0	0	0	0	0	0	0	0	0	0	0	0	0	0	0	0	0
0	0	0	0	0	0	0	0	0	0	0	0	0	0	0	0	0	0	0	0	0	0	0	0	0	0	0	0	0	0	0
0	0	0	0	0	0	0	0	0	0	0	0	0	0	0	0	0	0	0	0	0	0	0	0	0	0	0	0	0	0	0
0	0	0	0	0	0	0	0	0	0	0	0	0	0	0	0	0	0	0	0	0	0	0	0	0	0	0	0	0	0	0
0	0	0	0	0	0	0	0	0	0	0	0	0	0	0	0	0	0	0	0	0	0	0	0	0	0	0	0	0	0	0
0	0	0	0	0	0	0	0	0	0	0	0	0	0	0	0	0	0	0	0	0	0	0	0	0	0	0	0	0	0	0
0	0	0	0	0	0	0	0	0	0	0	0	0	0	0	0	0	0	0	0	0	0	0	0	0	0	0	0	0	0	0
0	0	0	0	0	0	0	0	0	0	0	0	0	0	0	0	0	0	0	0	0	0	0	0	0	0	0	0	0	0	0
0	0	0	0	0	0	0	0	0	0	0	0	0	0	0	0	0	0	0	0	0	0	0	0	0	0	0	0	0	0	0
0	0	0	0	0	0	0	0	0	0	0	0	0	0	0	0	0	0	0	0	0	0	0	0	0	0	0	0	0	0	0
0	0	0	0	0	0	0	0	0	0	0	0	0	0	0	0	0	0	0	0	0	0	0	0	0	0	0	0	0	0	0
0	0	0	0	0	0	0	0	0	0	0	0	0	0	0	0	0	0	0	0	0	0	0	0	0	0	0	0	0	0	0
0	0	0	0	0	0	0	0	0	0	0	0	0	0	0	0	0	0	0	0	0	0	0	0	0	0	0	0	0	0	0
0	0	0	0	0	0	0	0	0	0	0	0	0	0	0	0	0	0	0	0	0	0	0	0	0	0	0	0	0	0	0
0	0	0	0	0	0	0	0	0	0	0	0	0	0	0	0	0	0	0	0	0	0	0	0	0	0	0	0	0	0	0
0	0	0	0	0	0	0	0	0	0	0	0	0	0	0	0	0	0	0	0	0	0	0	0	0	0	0	0	0	0	0
0	0	0	0	0	0	0	0	0	0	0	0	0	0	0	0	0	0	0	0	0	0	0	0	0	0	0	0	0	0	0
0	0	0	0	0	0	0	0	0	0	0	0	0	0	0	0	0	0	0	0	0	0	0	0	0	0	0	0	0	0	0
0	0	0	0	0	0	0	0	0	0	0	0	0	0	0	0	0	0	0	0	0	0	0	0	0	0	0	0	0	0	0
0	0	0	0	0	0	0	0	0	0	0	0	0	0	0	0	0	0	0	0	0	0	0	0	0	0	0	0	0	0	0
0	0	0	0	0	0	0	0	0	0	0	0	0	0	0	0	0	0	0	0	0	0	0	0	0	0	0	0	0	0	0
0	0	0	0	0	0	0	0	0	0	0	0	0	0	0	0	0	0	0	0	0	0	0	0	0	0	0	0	0	0	0
0	0	0	0	0	0	0	0	0	0	0	0	0	0	0	0	0	0	0	0	0	0	0	0	0	0	0	0	0	0	0
0	0	0	0	0	0	0	0	0	0	0	0	0	0	0	0	0	0	0	0	0	0	0	0	0	0	0	0	0	0	0
0	0	0	0	0	0	0	0	0	0	0	0	0	0	0	0	0	0	0	0	0	0	0	0	0	0	0	0	0	0	0
0	0	0	0	0	0	0	0	0	0	0	0	0	0	0	0	0	0	0	0	0	0	0	0	0	0	0	0	0	0	0
0	0	0	0	0	0	0	0	0	0	0	0	0	0	0	0	0	0	0	0	0	0	0	0	0	0	0	0	0	0	0
0	0	0	0	0	0	0	0	0	0	0	0	0	0	0	0	0	0	0	0	0	0	0	0	0	0	0	0	0	0	0
0	0	0	0	0	0	0	0	0	0	0	0	0	0	0	0	0	0	0	0	0	0	0	0	0	0	0	0	0	0	0
0	0	0	0	0	0	0	0	0	0	0	0	0	0	0	0	0	0	0	0	0	0	0	0	0	0	0	0	0	0	0
0	0	0	0	0	0	0	0	0	0	0	0	0	0	0	0	0	0	0	0	0	0	0	0	0	0	0	0	0	0	0
0	0	0	0	0	0	0	0	0	0	0	0	0	0	0	0	0	0	0	0	0	0	0	0	0	0	0	0	0	0	0
0	0	0	0	0	0	0	0	0	0	0	0	0	0	0	0	0	0	0	0	0	0	0	0	0	0	0	0	0	0	0
0	0	0	0	0	0	0	0	0	0	0	0	0	0	0	0	0	0	0	0	0	0	0	0	0	0	0	0	0	0	0
0	0	0	0	0	0	0	0	0	0	0	0	0	0	0	0	0	0	0	0	0	0	0	0	0	0	0	0	0	0	0
0	0	0	0	0	0	0	0	0	0	0	0	0	0	0	0	0	0	0	0	0	0	0	0	0	0	0	0	0	0	0
0	0	0	0	0	0	0	0	0	0	0	0	0	0	0	0	0	0	0	0	0	0	0	0	0	0	0	0	0	0	0
0	0	0	0	0	0	0	0	0	0	0	0	0	0	0	0	0	0	0	0	0	0	0	0	0	0	0	0	0	0	0
0	0	0	0	0	0	0	0	0	0	0	0	0	0	0	0	0	0	0	0	0	0	0	0	0	0	0	0	0	0	0
0	0	0	0	0	0	0	0	0	0	0	0	0	0	0	0	0	0	0	0	0	0	0	0	0	0	0	0	0	0	0
0	0	0	0	0	0	0	0	0	0	0	0	0	0	0	0	0	0	0	0	0	0	0	0	0	0	0	0	0	0	0
0	0	0	0	0	0	0	0	0	0	0	0	0	0	0	0	0	0	0	0	0	0	0	0	0	0	0	0	0	0	0
0	0	0	0	0	0	0	0	0	0	0	0	0	0	0	0	0	0	0	0	0	0	0	0	0	0	0	0	0	0	0
0	0	0	0	0	0	0	0	0	0	0	0	0	0	0	0	0	0	0	0	0	0	0	0	0	0	0	0	0	0	0
0	0	0	0	0	0	0	0	0	0	0	0	0	0	0	0	0	0	0	0	0	0	0	0	0	0	0	0	0	0	0
0	0	0	0	0	0	0	0	0	0	0	0	0	0	0	0	0	0	0	0	0	0	0	0	0	0	0	0	0	0	0
0	0	0	0	0	0	0	0	0	0	0	0	0	0	0	0	0	0	0	0	0	0	0	0	0	0	0	0	0	0	0
0	0	0	0	0	0	0	0	0	0	0	0	0	0	0	0	0	0	0	0	0	0	0	0	0	0	0	0	0	0	0
0	0	0	0	0	0	0	0	0	0	0	0	0	0	0	0	0	0	0	0	0	0	0	0	0	0	0	0	0	0	0
0	0	0	0	0	0	0	0	0	0	0	0	0	0	0	0	0	0	0	0	0	0	0	0	0	0	0	0	0	0	0
0	0	0	0	0	0	0	0	0	0	0	0	0	0	0	0	0	0	0	0	0	0	0	0	0	0	0	0	0	0	0
0	0	0	0	0	0	0	0	0	0	0	0	0	0	0	0	0	0	0	0	0	0	0	0	0	0	0	0	0	0	0
0	0	0	0	0	0	0	0	0	0	0	0	0	0	0	0	0	0	0	0	0	0	0	0	0	0	0	0	0	0	0
0	0	0	0	0	0	0	0	0	0	0	0	0	0	0	0	0	0	0	0	0	0	0	0	0	0	0	0	0	0	0
0	0	0	0	0	0	0	0	0	0	0	0	0	0	0	0	0	0	0	0	0	0	0	0	0	0	0	0	0	0	0
0	0	0	0	0	0	0	0	0	0	0	0	0	0	0	0	0	0	0	0	0	0	0	0	0	0	0	0	0	0	0
0	0	0	0	0	0	0	0	0	0	0	0	0	0	0	0	0	0	0	0	0	0	0	0	0	0	0	0	0	0	0
0	0	0	0	0	0	0	0	0	0	0	0	0	0	0	0	0	0	0	0	0	0	0	0	0	0	0	0	0	0	0
0	0	0	0	0	0	0	0	0	0	0	0	0	0	0	0	0	0	0	0	0	0	0	0	0	0	0	0	0	0	0
0	0	0	0	0	0	0	0	0	0	0	0	0	0	0	0	0	0	0	0	0	0	0	0	0	0	0	0	0	0	0
0	0	0	0	0	0	0	0	0	0	0	0	0	0	0	0	0	0	0	0	0	0	0	0	0	0	0	0	0	0	0
0	0	0	0	0	0	0	0	0	0	0	0	0	0	0	0	0	0	0	0	0	0	0	0	0	0	0	0	0	0	0
0	0	0	0	0	0	0	0	0	0	0	0	0	0	0	0	0	0	0	0	0	0	0	0	0	0	0	0	0	0	0
0	0	0	0	0	0	0	0	0	0	0	0	0	0	0	0	0	0	0	0	0	0	0	0	0	0	0	0	0	0	0
0	0	0	0	0	0	0	0	0	0	0	0	0	0	0	0	0	0	0	0	0	0	0	0	0	0	0	0	0	0	0
0	0	0	0	0	0	0	0	0	0	0	0	0	0	0	0	0	0	0	0	0	0	0	0	0	0	0	0	0	0	0
0	0	0	0	0	0	0	0	0	0	0	0	0	0	0	0	0	0	0	0	0	0	0	0	0	0	0	0	0	0	0
0	0	0	0	0	0	0	0	0	0	0	0	0	0	0	0	0	0	0	0	0	0	0	0	0	0	0	0	0	0	0
0	0	0	0	0	0	0	0	0	0	0	0	0	0	0	0	0	0	0	0	0	0	0	0	0	0	0	0	0	0	0
0	0	0	0	0	0	0	0	0	0	0	0	0	0	0	0	0	0	0	0	0	0	0	0	0	0	0	0	0	0	0
0	0	0	0	0	0	0	0	0	0	0	0	0	0	0	0	0	0	0	0	0	0	0	0	0	0	0	0	0	0	0
0	0	0	0	0	0	0	0	0	0	0	0	0	0	0	0	0	0	0	0	0	0	0	0	0	0	0	0	0	0	0
0	0	0	0	0	0	0	0	0	0	0	0	0	0	0	0	0	0	0	0	0	0	0	0	0	0	0	0	0	0	0
0	0	0	0	0	0	0	0	0	0	0	0	0	0	0	0	0	0	0	0	0	0	0	0	0	0	0	0	0	0	0
0	0	0	0	0	0	0	0	0	0	0	0	0	0	0	0	0	0	0	0	0	0	0	0	0	0	0	0	0	0	0
0	0	0	0	0	0	0	0	0	0	0	0	0	0	0	0	0	0	0	0	0	0	0	0	0	0	0	0	0	0	0
0	0	0	0	0	0	0	0	0	0	0	0	0	0	0	0	0	0	0	0	0	0	0	0	0	0	0	0	0	0	0
0	0	0	0	0	0	0	0	0	0	0	0	0	0	0	0	0	0	0	0	0	0	0	0	0	0	0	0	0	0	0
0	0	0	0	0	0	0	0	0	0	0	0	0	0	0	0	0	0	0	0	0	0	0	0	0	0	0	0	0	0	0
0	0	0	0	0	0	0	0	0	0	0	0	0	0	0	0	0	0	0	0	0	0	0	0	0	0	0	0	0	0	0
0	0	0	0	0	0	0	0	0	0	0	0	0	0	0	0	0	0	0	0	0	0	0	0	0	0	0	0	0	0	0
0	0	0	0	0	0	0	0	0	0	0	0	0	0	0	0	0	0	0	0	0	0	0	0	0	0	0	0	0	0	0
0	0	0	0	0	0	0	0	0	0	0	0	0	0	0	0	0	0	0	0	0	0	0	0	0	0	0	0	0	0	0
0	0	0	0	0	0	0	0	0	0	0	0	0	0	0	0	0	0	0	0	0	0	0	0	0	0	0	0	0	0	0
0	0	0	0	0	0	0	0	0	0	0	0	0	0	0	0	0	0	0	0	0	0	0	0	0	0	0	0	0	0	0
0	0	0	0	0	0	0	0	0	0	0	0	0	0	0	0	0	0	0	0	0	0	0	0	0	0	0	0	0	0	0
0	0	0	0	0	0	0	0	0	0	0	0	0	0	0	0	0	0	0	0	0	0	0	0	0	0	0	0	0	0	0
0	0	0	0	0	0	0	0	0	0	0	0	0	0	0	0	0	0	0	0	0	0	0	0	0	0	0	0	0	0	0
0	0	0	0	0	0	0	0	0	0	0	0	0	0	0	0	0	0	0	0	0	0	0	0	0	0	0	0	0	0	0
0	0	0	0	0	0	0	0	0	0	0	0	0	0	0	0	0	0	0	0	0	0	0	0	0	0	0	0	0	0	0
0	0	0	0	0	0	0	0	0	0	0	0	0	0	0	0	0	0	0	0	0	0	0	0	0	0	0	0	0	0	0
0	0	0	0	0	0	0	0	0	0	0	0	0	0	0	0	0	0	0	0	0	0	0	0	0	0	0	0	0	0	0
0	0	0	0	0	0	0	0	0	0	0	0	0	0	0	0	0	0	0	0	0	0	0	0	0	0	0	0	0	0	0
0	0	0	0	0	0	0	0	0	0	0	0	0	0	0	0	0	0	0	0	0	0	0	0	0	0	0	0	0	0	0
0	0	0	0	0	0	0	0	0	0	0	0	0	0	0	0	0	0	0	0	0	0	0	0	0	0	0	0	0	0	0
0	0	0	0	0	0	0	0	0	0	0	0	0	0	0	0	0	0	0	0	0	0	0	0	0	0	0	0	0	0	0
0	0	0	0	0	0	0	0	0	0	0	0	0	0	0	0	0	0	0	0	0	0	0	0	0	0	0	0	0	0	0
0	0	0	0	0	0	0	0	0	0	0	0	0	0	0	0	0	0	0	0	0	0	0	0	0	0	0	0	0	0	0
0	0	0	0	0	0	0	0	0	0	0	0	0	0	0	0	0	0	0	0	0	0	0	0	0	0	0	0	0	0	0
0	0	0	0	0	0	0	0	0	0	0	0	0	0	0	0	0	0	0	0	0	0	0	0	0	0	0	0	0	0	0
0	0	0	0	0	0	0	0	0	0	0	0	0	0	0	0	0	0	0	0	0	0	0	0	0	0	0	0	0	0	0
0	0	0	0	0	0	0	0	0	0	0	0	0	0	0	0	0	0	0	0	0	0	0	0	0	0	0	0	0	0	0
0	0	0	0	0	0	0	0	0	0	0	0	0	0	0	0	0	0	0	0	0	0	0	0	0	0	0	0	0	0	0
0	0	0	0	0	0	0	0	0	0	0	0	0	0	0	0	0	0	0	0	0	0	0	0	0	0	0	0	0	0	0
0	0	0	0	0	0	0	0	0	0	0	0	0	0	0	0	0	0	0	0	0	0	0	0	0	0	0	0	0	0	0
0	0	0	0	0	0	0	0	0	0	0	0	0	0	0	0	0	0	0	0	0	0	0	0	0	0	0	0	0	0	0
0	0	0	0	0	0	0	0	0	0	0	0	0	0	0	0	0	0	0	0	0	0	0	0	0	0	0	0	0	0	0
0	0	0	0	0	0	0	0	0	0	0	0	0	0	0	0	0	0	0	0	0	0	0	0	0	0	0	0	0	0	0
0	0	0	0	0	0	0	0	0	0	0	0	0	0	0	0	0	0	0	0	0	0	0	0	0	0	0	0	0	0	0
0	0	0	0	0	0	0	0	0	0	0	0	0	0	0	0	0	0	0	0	0	0	0	0	0	0	0	0	0	0	0
0	0	0	0	0	0	0	0	0	0	0	0	0	0	0	0	0	0	0	0	0	0	0	0	0	0	0	0	0	0	0
0	0	0	0	0	0	0	0	0	0	0	0	0	0	0	0	0	0	0	0	0	0	0	0	0	0	0	0	0	0	0
0	0	0	0	0	0	0	0	0	0	0	0	0	0	0	0	0	0	0	0	0	0	0	0	0	0	0	0	0	0	0
0	0	0	0	0	0	0	0	0	0	0	0	0	0	0	0	0	0	0	0	0	0	0	0	0	0	0	0	0	0	0
0	0	0	0	0	0	0	0	0	0	0	0	0	0	0	0	0	0	0	0	0	0	0	0	0	0	0	0	0	0	0
0	0	0	0	0	0	0	0	0	0	0	0	0	0	0	0	0	0	0	0	0	0	0	0	0	0	0	0	0	0	0
0	0	0	0	0	0	0	0	0	0	0	0	0	0	0	0	0	0	0	0	0	0	0	0	0	0	0	0	0	0	0
0	0	0	0	0	0	0	0	0	0	0	0	0	0	0	0	0	0	0	0	0	0	0	0	0	0	0	0	0	0	0
0	0	0	0	0	0	0	0	0	0	0	0	0	0	0	0	0	0	0	0	0	0	0	0	0	0	0	0	0	0	0
0	0	0	0	0	0	0	0	0	0	0	0	0	0	0	0	0	0	0	0	0	0	0	0	0	0	0	0	0	0	0
0	0	0	0	0	0	0	0	0	0	0	0	0	0	0	0	0	0	0	0	0	0	0	0	0	0	0	0	0	0	0
0	0	0	0	0	0	0	0	0	0	0	0	0	0	0	0	0	0	0	0	0	0	0	0	0	0	0	0	0	0	0
0	0	0	0	0	0	0	0	0	0	0	0	0	0	0	0	0	0	0	0	0	0	0	0	0	0	0	0	0	0	0
0	0	0	0	0	0	0	0	0	0	0	0	0	0	0	0	0	0	0	0	0	0	0	0	0	0	0	0	0	0	0
0	0	0	0	0	0	0	0	0	0	0	0	0	0	0	0	0	0	0	0	0	0	0	0	0	0	0	0	0	0	0
0	0	0	0	0	0	0	0	0	0	0	0	0	0	0	0	0	0	0	0	0	0	0	0	0	0	0	0	0	0	0
0	0	0	0	0	0	0	0	0	0	0	0	0	0	0	0	0	0	0	0	0	0	0	0	0	0	0	0	0	0	0
0	0	0	0	0	0	0	0	0	0	0	0	0	0	0	0	0	0	0	0	0	0	0	0	0	0	0	0	0	0	0
0	0	0	0	0	0	0	0	0	0	0	0	0	0	0	0	0	0	0	0	0	0	0	0	0	0	0	0	0	0	0
0	0	0	0	0	0	0	0	0	0	0	0	0	0	0	0	0	0	0	0	0	0	0	0	0	0	0	0	0	0	0
0	0	0	0	0	0	0	0	0	0	0	0	0	0	0	0	0	0	0	0	0	0	0	0	0	0	0	0	0	0	0
0	0	0	0	0	0	0	0	0	0	0	0	0	0	0	0	0	0	0	0	0	0	0	0	0	0	0	0	0	0	0
0	0	0	0	0	0	0	0	0	0	0	0	0	0	0	0	0	0	0	0	0	0	0	0	0	0	0	0	0	0	0
0	0	0	0	0	0	0	0	0	0	0	0	0	0	0	0	0	0	0	0	0	0	0	0	0	0	0	0	0	0	0
0	0	0	0	0	0	0	0	0	0	0	0	0	0	0	0	0	0	0	0	0	0	0	0	0	0	0	0	0	0	0
0	0	0	0	0	0	0	0	0	0	0	0	0	0	0	0	0	0	0	0	0	0	0	0	0	0	0	0	0	0	0
0	0	0	0	0	0	0	0	0	0	0	0	0	0	0	0	0	0	0	0	0	0	0	0	0	0	0	0	0	0	0
0	0	0	0	0	0	0	0	0	0	0	0	0	0	0	0	0	0	0	0	0	0	0	0	0	0	0	0	0	0	0
0	0	0	0	0	0	0	0	0	0	0	0	0	0	0	0	0	0	0	0	0	0	0	0	0	0	0	0	0	0	0
0	0	0	0	0	0	0	0	0	0	0	0	0	0	0	0	0	0	0	0	0	0	0	0	0	0	0	0	0	0	0
0	0	0	0	0	0	0	0	0	0	0	0	0	0	0	0	0	0	0	0	0	0	0	0	0	0	0	0	0	0	0
0	0	0	0	0	0	0	0	0	0	0	0	0	0	0	0	0	0	0	0	0	0	0	0	0	0	0	0	0	0	0
0	0	0	0	0	0	0	0	0	0	0	0	0	0	0	0	0	0	0	0	0	0	0	0	0	0	0	0	0	0	0
0	0	0	0	0	0	0	0	0	0	0	0	0	0	0	0	0	0	0	0	0	0	0	0	0	0	0	0	0	0	0
0	0	0	0	0	0	0	0	0	0	0	0	0	0	0	0	0	0	0	0	0	0	0	0	0	0	0	0	0	0	0
0	0	0	0	0	0	0	0	0	0	0	0	0	0	0	0	0	0	0	0	0	0	0	0	0	0	0	0	0	0	0
0	0	0	0	0	0	0	0	0	0	0	0	0	0	0	0	0	0	0	0	0	0	0	0	0	0	0	0	0	0	0
0	0	0	0	0	0	0	0	0	0	0	0	0	0	0	0	0	0	0	0	0	0	0	0	0	0	0	0	0	0	0
0	0	0	0	0	0	0	0	0	0	0	0	0	0	0	0	0	0	0	0	0	0	0	0	0	0	0	0	0	0	0
0	0	0	0	0	0	0	0	0	0	0	0	0	0	0	0	0	0	0	0	0	0	0	0	0	0	0	0	0	0	0
0	0	0	0	0	0	0	0	0	0	0	0	0	0	0	0	0	0	0	0	0	0	0	0	0	0	0	0	0	0	0
0	0	0	0	0	0	0	0	0	0	0	0	0	0	0	0	0	0	0	0	0	0	0	0	0	0	0	0	0	0	0
0	0	0	0	0	0	0	0	0	0	0	0	0	0	0	0	0	0	0	0	0	0	0	0	0	0	0	0	0	0	0
0	0	0	0	0	0	0	0	0	0	0	0	0	0	0	0	0	0	0	0	0	0	0	0	0	0	0	0	0	0	0
0	0	0	0	0	0	0	0	0	0	0	0	0	0	0	0	0	0	0	0	0	0	0	0	0	0	0	0	0	0	0
0	0	0	0	0	0	0	0	0	0	0	0	0	0	0	0	0	0	0	0	0	0	0	0	0	0	0	0	0	0	0
0	0	0	0	0	0	0	0	0	0	0	0	0	0	0	0	0	0	0	0	0	0	0	0	0	0	0	0	0	0	0
0	0	0	0	0	0	0	0	0	0	0	0	0	0	0	0	0	0	0	0	0	0	0	0	0	0	0	0	0	0	0
0	0	0	0	0	0	0	0	0	0	0	0	0	0	0	0	0	0	0	0	0	0	0	0	0	0	0	0	0	0	0
0	0	0	0	0	0	0	0	0	0	0	0	0	0	0	0	0	0	0	0	0	0	0	0	0	0	0	0	0	0	0
0	0	0	0	0	0	0	0	0	0	0	0	0	0	0	0	0	0	0	0	0	0	0	0	0	0	0	0	0	0	0
0	0	0	0	0	0	0	0	0	0	0	0	0	0	0	0	0	0	0	0	0	0	0	0	0	0	0	0	0	0	0
0	0	0	0	0	0	0	0	0	0	0	0	0	0	0	0	0	0	0	0	0	0	0	0	0	0	0	0	0	0	0
0	0	0	0	0	0	0	0	0	0	0	0	0	0	0	0	0	0	0	0	0	0	0	0	0	0	0	0	0	0	0
0	0	0	0	0	0	0	0	0	0	0	0	0	0	0	0	0	0	0	0	0	0	0	0	0	0	0	0	0	0	0
0	0	0	0	0	0	0	0	0	0	0	0	0	0	0	0	0	0	0	0	0	0	0	0	0	0	0	0	0	0	0
0	0	0	0	0	0	0	0	0	0	0	0	0	0	0	0	0	0	0	0	0	0	0	0	0	0	0	0	0	0	0
0	0	0	0	0	0	0	0	0	0	0	0	0	0	0	0	0	0	0	0	0	0	0	0	0	0	0	0	0	0	0
0	0	0	0	0	0	0	0	0	0	0	0	0	0	0	0	0	0	0	0	0	0	0	0	0	0	0	0	0	0	0
0	0	0	0	0	0	0	0	0	0	0	0	0	0	0	0	0	0	0	0	0	0	0	0	0	0	0	0	0	0	0
0	0	0	0	0	0	0	0	0	0	0	0	0	0	0	0	0	0	0	0	0	0	0	0	0	0	0	0	0	0	0
0	0	0	0	0	0	0	0	0	0	0	0	0	0	0	0	0	0	0	0	0	0	0	0	0	0	0	0	0	0	0
0	0	0	0	0	0	0	0	0	0	0	0	0	0	0	0	0	0	0	0	0	0	0	0	0	0	0	0	0	0	0
0	0	0	0	0	0	0	0	0	0	0	0	0	0	0	0	0	0	0	0	0	0	0	0	0	0	0	0	0	0	0
0	0	0	0	0	0	0	0	0	0	0	0	0	0	0	0	0	0	0	0	0	0	0	0	0	0	0	0	0	0	0
0	0	0	0	0	0	0	0	0	0	0	0	0	0	0	0	0	0	0	0	0	0	0	0	0	0	0	0	0	0	0
0	0	0	0	0	0	0	0	0	0	0	0	0	0	0	0	0	0	0	0	0	0	0	0	0	0	0	0	0	0	0
0	0	0	0	0	0	0	0	0	0	0	0	0	0	0	0	0	0	0	0	0	0	0	0	0	0	0	0	0	0	0
0	0	0	0	0	0	0	0	0	0	0	0	0	0	0	0	0	0	0	0	0	0	0	0	0	0	0	0	0	0	0
0	0	0	0	0	0	0	0	0	0	0	0	0	0	0	0	0	0	0	0	0	0	0	0	0	0	0	0	0	0	0
0	0	0	0	0	0	0	0	0	0	0	0	0	0	0	0	0	0	0	0	0	0	0	0	0	0	0	0	0	0	0
0	0	0	0	0	0	0	0	0	0	0	0	0	0	0	0	0	0	0	0	0	0	0	0	0	0	0	0	0	0	0
0	0	0	0	0	0	0	0	0	0	0	0	0	0	0	0	0	0	0	0	0	0	0	0	0	0	0	0	0	0	0
0	0	0	0	0	0	0	0	0	0	0	0	0	0	0	0	0	0	0	0	0	0	0	0	0	0	0	0	0	0	0
0	0	0	0	0	0	0	0	0	0	0	0	0	0	0	0	0	0	0	0	0	0	0	0	0	0	0	0	0	0	0
0	0	0	0	0	0	0	0	0	0	0	0	0	0	0	0	0	0	0	0	0	0	0	0	0	0	0	0	0	0	0
0	0	0	0	0	0	0	0	0	0	0	0	0	0	0	0	0	0	0	0	0	0	0	0	0	0	0	0	0	0	0
0	0	0	0	0	0	0	0	0	0	0	0	0	0	0	0	0	0	0	0	0	0	0	0	0	0	0	0	0	0	0
0	0	0	0	0	0	0	0	0	0	0	0	0	0	0	0	0	0	0	0	0	0	0	0	0	0	0	0	0	0	0
0	0	0	0	0	0	0	0	0	0	0	0	0	0	0	0	0	0	0	0	0	0	0	0	0	0	0	0	0	0	0
0	0	0	0	0	0	0	0	0	0	0	0	0	0	0	0	0	0	0	0	0	0	0	0	0	0	0	0	0	0	0
0	0	0	0	0	0	0	0	0	0	0	0	0	0	0	0	0	0	0	0	0	0	0	0	0	0	0	0	0	0	0
0	0	0	0	0	0	0	0	0	0	0	0	0	0	0	0	0	0	0	0	0	0	0	0	0	0	0	0	0	0	0
0	0	0	0	0	0	0	0	0	0	0	0	0	0	0	0	0	0	0	0	0	0	0	0	0	0	0	0	0	0	0
0	0	0	0	0	0	0	0	0	0	0	0	0	0	0	0	0	0	0	0	0	0	0	0	0	0	0	0	0	0	0
0	0	0	0	0	0	0	0	0	0	0	0	0	0	0	0	0	0	0	0	0	0	0	0	0	0	0	0	0	0	0
0	0	0	0	0	0	0	0	0	0	0	0	0	0	0	0	0	0	0	0	0	0	0	0	0	0	0	0	0	0	0
0	0	0	0	0	0	0	0	0	0	0	0	0	0	0	0	0	0	0	0	0	0	0	0	0	0	0	0	0	0	0
0	0	0	0	0	0	0	0	0	0	0	0	0	0	0	0	0	0	0	0	0	0	0	0	0	0	0	0	0	0	0
0	0	0	0	0	0	0	0	0	0	0	0	0	0	0	0	0	0	0	0	0	0	0	0	0	0	0	0	0	0	0
0	0	0	0	0	0	0	0	0	0	0	0	0	0	0	0	0	0	0	0	0	0	0	0	0	0	0	0	0	0	0
0	0	0	0	0	0	0	0	0	0	0	0	0	0	0	0	0	0	0	0	0	0	0	0	0	0	0	0	0	0	0
0	0	0	0	0	0	0	0	0	0	0	0	0	0	0	0	0	0	0	0	0	0	0	0	0	0	0	0	0	0	0
0	0	0	0	0	0	0	0	0	0	0	0	0	0	0	0	0	0	0	0	0	0	0	0	0	0	0	0	0	0	0
0	0	0	0	0	0	0	0	0	0	0	0	0	0	0	0	0	0	0	0	0	0	0	0	0	0	0	0	0	0	0
0	0	0	0	0	0	0	0	0	0	0	0	0	0	0	0	0	0	0	0	0	0	0	0	0	0	0	0	0	0	0
0	0	0	0	0	0	0	0	0	0	0	0	0	0	0	0	0	0	0	0	0	0	0	0	0	0	0	0	0	0	0
0	0	0	0	0	0	0	0	0	0	0	0	0	0	0	0	0	0	0	0	0	0	0	0	0	0	0	0	0	0	0
0	0	0	0	0	0	0	0	0	0	0	0	0	0	0	0	0	0	0	0	0	0	0	0	0	0	0	0	0	0	0
0	0	0	0	0	0	0	0	0	0	0	0	0	0	0	0	0	0	0	0	0	0	0	0	0	0	0	0	0	0	0
0	0	0	0	0	0	0	0	0	0	0	0	0	0	0	0	0	0	0	0	0	0	0	0	0	0	0	0	0	0	0
0	0	0	0	0	0	0	0	0	0	0	0	0	0	0	0	0	0	0	0	0	0	0	0	0	0	0	0	0	0	0
0	0	0	0	0	0	0	0	0	0	0	0	0	0	0	0	0	0	0	0	0	0	0	0	0	0	0	0	0	0	0
0	0	0	0	0	0	0	0	0	0	0	0	0	0	0	0	0	0	0	0	0	0	0	0	0	0	0	0	0	0	0
0	0	0	0	0	0	0	0	0	0	0	0	0	0	0	0	0	0	0	0	0	0	0	0	0	0	0	0	0	0	0
0	0	0	0	0	0	0	0	0	0	0	0	0	0	0	0	0	0	0	0	0	0	0	0	0	0	0	0	0	0	0
0	0	0	0	0	0	0	0	0	0	0	0	0	0	0	0	0	0	0	0	0	0	0	0	0	0	0	0	0	0	0
0	0	0	0	0	0	0	0	0	0	0	0	0	0	0	0	0	0	0	0	0	0	0	0	0	0	0	0	0	0	0
0	0	0	0	0	0	0	0	0	0	0	0	0	0	0	0	0	0	0	0	0	0	0	0	0	0	0	0	0	0	0
0	0	0	0	0	0	0	0	0	0	0	0	0	0	0	0	0	0	0	0	0	0	0	0	0	0	0	0	0	0	0
0	0	0	0	0	0	0	0	0	0	0	0	0	0	0	0	0	0	0	0	0	0	0	0	0	0	0	0	0	0	0
0	0	0	0	0	0	0	0	0	0	0	0	0	0	0	0	0	0	0	0	0	0	0	0	0	0	0	0	0	0	0
0	0	0	0	0	0	0	0	0	0	0	0	0	0	0	0	0	0	0	0	0	0	0	0	0	0	0	0	0	0	0
0	0	0	0	0	0	0	0	0	0	0	0	0	0	0	0	0	0	0	0	0	0	0	0	0	0	0	0	0	0	0
0	0	0	0	0	0	0	0	0	0	0	0	0	0	0	0	0	0	0	0	0	0	0	0	0	0	0	0	0	0	0
0	0	0	0	0	0	0	0	0	0	0	0	0	0	0	0	0	0	0	0	0	0	0	0	0	0	0	0	0	0	0
0	0	0	0	0	0	0	0	0	0	0	0	0	0	0	0	0	0	0	0	0	0	0	0	0	0	0	0	0	0	0
0	0	0	0	0	0	0	0	0	0	0	0	0	0	0	0	0	0	0	0	0	0	0	0	0	0	0	0	0	0	0
0	0	0	0	0	0	0	0	0	0	0	0	0	0	0	0	0	0	0	0	0	0	0	0	0	0	0	0	0	0	0
0	0	0	0	0	0	0	0	0	0	0	0	0	0	0	0	0	0	0	0	0	0	0	0	0	0	0	0	0	0	0
0	0	0	0	0	0	0	0	0	0	0	0	0	0	0	0	0	0	0	0	0	0	0	0	0	0	0	0	0	0	0
0	0	0	0	0	0	0	0	0	0	0	0	0	0	0	0	0	0	0	0	0	0	0	0	0	0	0	0	0	0	0
0	0	0	0	0	0	0	0	0	0	0	0	0	0	0	0	0	0	0	0	0	0	0	0	0	0	0	0	0	0	0
0	0	0	0	0	0	0	0	0	0	0	0	0	0	0	0	0	0	0	0	0	0	0	0	0	0	0	0	0	0	0
0	0	0	0	0	0	0	0	0	0	0	0	0	0	0	0	0	0	0	0	0	0	0	0	0	0	0	0	0	0	0
0	0	0	0	0	0	0	0	0	0	0	0	0	0	0	0	0	0	0	0	0	0	0	0	0	0	0	0	0	0	0
0	0	0	0	0	0	0	0	0	0	0	0	0	0	0	0	0	0	0	0	0	0	0	0	0	0	0	0	0	0	0
0	0	0	0	0	0	0	0	0	0	0	0	0	0	0	0	0	0	0	0	0	0	0	0	0	0	0	0	0	0	0
0	0	0	0	0	0	0	0	0	0	0	0	0	0	0	0	0	0	0	0	0	0	0	0	0	0	0	0	0	0	0
0	0	0	0	0	0	0	0	0	0	0	0	0	0	0	0	0	0	0	0	0	0	0	0	0	0	0	0	0	0	0
0	0	0	0	0	0	0	0	0	0	0	0	0	0	0	0	0	0	0	0	0	0	0	0	0	0	0	0	0	0	0
0	0	0	0	0	0	0	0	0	0	0	0	0	0	0	0	0	0	0	0	0	0	0	0	0	0	0	0	0	0	0
0	0	0	0	0	0	0	0	0	0	0	0	0	0	0	0	0	0	0	0	0	0	0	0	0	0	0	0	0	0	0
0	0	0	0	0	0	0	0	0	0	0	0	0	0	0	0	0	0	0	0	0	0	0	0	0	0	0	0	0	0	0
0	0	0	0	0	0	0	0	0	0	0	0	0	0	0	0	0	0	0	0	0	0	0	0	0	0	0	0	0	0	0
0	0	0	0	0	0	0	0	0	0	0	0	0	0	0	0	0	0	0	0	0	0	0	0	0	0	0	0	0	0	0
0	0	0	0	0	0	0	0	0	0	0	0	0	0	0	0	0	0	0	0	0	0	0	0	0	0	0	0	0	0	0
0	0	0	0	0	0	0	0	0	0	0	0	0	0	0	0	0	0	0	0	0	0	0	0	0	0	0	0	0	0	0
0	0	0	0	0	0	0	0	0	0	0	0	0	0	0	0	0	0	0	0	0	0	0	0	0	0	0	0	0	0	0
0	0	0	0	0	0	0	0	0	0	0	0	0	0	0	0	0	0	0	0	0	0	0	0	0	0	0	0	0	0	0
0	0	0	0	0	0	0	0	0	0	0	0	0	0	0	0	0	0	0	0	0	0	0	0	0	0	0	0	0	0	0
0	0	0	0	0	0	0	0	0	0	0	0	0	0	0	0	0	0	0	0	0	0	0	0	0	0	0	0	0	0	0
0	0	0	0	0	0	0	0	0	0	0	0	0	0	0	0	0	0	0	0	0	0	0	0	0	0	0	0	0	0	0
0	0	0	0	0	0	0	0	0	0	0	0	0	0	0	0	0	0	0	0	0	0	0	0	0	0	0	0	0	0	0
0	0	0	0	0	0	0	0	0	0	0	0	0	0	0	0	0	0	0	0	0	0	0	0	0	0	0	0	0	0	0
0	0	0	0	0	0	0	0	0	0	0	0	0	0	0	0	0	0	0	0	0	0	0	0	0	0	0	0	0	0	0
0	0	0	0	0	0	0	0	0	0	0	0	0	0	0	0	0	0	0	0	0	0	0	0	0	0	0	0	0	0	0
0	0	0	0	0	0	0	0	0	0	0	0	0	0	0	0	0	0	0	0	0	0	0	0	0	0	0	0	0	0	0
0	0	0	0	0	0	0	0	0	0	0	0	0	0	0	0	0	0	0	0	0	0	0	0	0	0	0	0	0	0	0
0	0	0	0	0	0	0	0	0	0	0	0	0	0	0	0	0	0	0	0	0	0	0	0	0	0	0	0	0	0	0
0	0	0	0	0	0	0	0	0	0	0	0	0	0	0	0	0	0	0	0	0	0	0	0	0	0	0	0	0	0	0
0	0	0	0	0	0	0	0	0	0	0	0	0	0	0	0	0	0	0	0	0	0	0	0	0	0	0	0	0	0	0
0	0	0	0	0	0	0	0	0	0	0	0	0	0	0	0	0	0	0	0	0	0	0	0	0	0	0	0	0	0	0
0	0	0	0	0	0	0	0	0	0	0	0	0	0	0	0	0	0	0	0	0	0	0	0	0	0	0	0	0	0	0
0	0	0	0	0	0	0	0	0	0	0	0	0	0	0	0	0	0	0	0	0	0	0	0	0	0	0	0	0	0	0
0	0	0	0	0	0	0	0	0	0	0	0	0	0	0	0	0	0	0	0	0	0	0	0	0	0	0	0	0	0	0
0	0	0	0	0	0	0	0	0	0	0	0	0	0	0	0	0	0	0	0	0	0	0	0	0	0	0	0	0	0	0
0	0	0	0	0	0	0	0	0	0	0	0	0	0	0	0	0	0	0	0	0	0	0	0	0	0	0	0	0	0	0
0	0	0	0	0	0	0	0	0	0	0	0	0	0	0	0	0	0	0	0	0	0	0	0	0	0	0	0	0	0	0
0	0	0	0	0	0	0	0	0	0	0	0	0	0	0	0	0	0	0	0	0	0	0	0	0	0	0	0	0	0	0
0	0	0	0	0	0	0	0	0	0	0	0	0	0	0	0	0	0	0	0	0	0	0	0	0	0	0	0	0	0	0
0	0	0	0	0	0	0	0	0	0	0	0	0	0	0	0	0	0	0	0	0	0	0	0	0	0	0	0	0	0	0
0	0	0	0	0	0	0	0	0	0	0	0	0	0	0	0	0	0	0	0	0	0	0	0	0	0	0	0	0	0	0
0	0	0	0	0	0	0	0	0	0	0	0	0	0	0	0	0	0	0	0	0	0	0	0	0	0	0	0	0	0	0
0	0	0	0	0	0	0	0	0	0	0	0	0	0	0	0	0	0	0	0	0	0	0	0	0	0	0	0	0	0	0
0	0	0	0	0	0	0	0	0	0	0	0	0	0	0	0	0	0	0	0	0	0	0	0	0	0	0	0	0	0	0
0	0	0	0	0	0	0	0	0	0	0	0	0	0	0	0	0	0	0	0	0	0	0	0	0	0	0	0	0	0	0
0	0	0	0	0	0	0	0	0	0	0	0	0	0	0	0	0	0	0	0	0	0	0	0	0	0	0	0	0	0	0
0	0	0	0	0	0	0	0	0	0	0	0	0	0	0	0	0	0	0	0	0	0	0	0	0	0	0	0	0	0	0
0	0	0	0	0	0	0	0	0	0	0	0	0	0	0	0	0	0	0	0	0	0	0	0	0	0	0	0	0	0	0
0	0	0	0	0	0	0	0	0	0	0	0	0	0	0	0	0	0	0	0	0	0	0	0	0	0	0	0	0	0	0
0	0	0	0	0	0	0	0	0	0	0	0	0	0	0	0	0	0	0	0	0	0	0	0	0	0	0	0	0	0	0
0	0	0	0	0	0	0	0	0	0	0	0	0	0	0	0	0	0	0	0	0	0	0	0	0	0	0	0	0	0	0
0	0	0	0	0	0	0	0	0	0	0	0	0	0	0	0	0	0	0	0	0	0	0	0	0	0	0	0	0	0	0
0	0	0	0	0	0	0	0	0	0	0	0	0	0	0	0	0	0	0	0	0	0	0	0	0	0	0	0	0	0	0
0	0	0	0	0	0	0	0	0	0	0	0	0	0	0	0	0	0	0	0	0	0	0	0	0	0	0	0	0	0	0
0	0	0	0	0	0	0	0	0	0	0	0	0	0	0	0	0	0	0	0	0	0	0	0	0	0	0	0	0	0	0
0	0	0	0	0	0	0	0	0	0	0	0	0	0	0	0	0	0	0	0	0	0	0	0	0	0	0	0	0	0	0
0	0	0	0	0	0	0	0	0	0	0	0	0	0	0	0	0	0	0	0	0	0	0	0	0	0	0	0	0	0	0
0	0	0	0	0	0	0	0	0	0	0	0	0	0	0	0	0	0	0	0	0	0	0	0	0	0	0	0	0	0	0
0	0	0	0	0	0	0	0	0	0	0	0	0	0	0	0	0	0	0	0	0	0	0	0	0	0	0	0	0	0	0
0	0	0	0	0	0	0	0	0	0	0	0	0	0	0	0	0	0	0	0	0	0	0	0	0	0	0	0	0	0	0
0	0	0	0	0	0	0	0	0	0	0	0	0	0	0	0	0	0	0	0	0	0	0	0	0	0	0	0	0	0	0
0	0	0	0	0	0	0	0	0	0	0	0	0	0	0	0	0	0	0	0	0	0	0	0	0	0	0	0	0	0	0
0	0	0	0	0	0	0	0	0	0	0	0	0	0	0	0	0	0	0	0	0	0	0	0	0	0	0	0	0	0	0
0	0	0	0	0	0	0	0	0	0	0	0	0	0	0	0	0	0	0	0	0	0	0	0	0	0	0	0	0	0	0
0	0	0	0	0	0	0	0	0	0	0	0	0	0	0	0	0	0	0	0	0	0	0	0	0	0	0	0	0	0	0
0	0	0	0	0	0	0	0	0	0	0	0	0	0	0	0	0	0	0	0	0	0	0	0	0	0	0	0	0	0	0
0	0	0	0	0	0	0	0	0	0	0	0	0	0	0	0	0	0	0	0	0	0	0	0	0	0	0	0	0	0	0
0	0	0	0	0	0	0	0	0	0	0	0	0	0	0	0	0	0	0	0	0	0	0	0	0	0	0	0	0	0	0
0	0	0	0	0	0	0	0	0	0	0	0	0	0	0	0	0	0	0	0	0	0	0	0	0	0	0	0	0	0	0
0	0	0	0	0	0	0	0	0	0	0	0	0	0	0	0	0	0	0	0	0	0	0	0	0	0	0	0	0	0	0
0	0	0	0	0	0	0	0	0	0	0	0	0	0	0	0	0	0	0	0	0	0	0	0	0	0	0	0	0	0	0
0	0	0	0	0	0	0	0	0	0	0	0	0	0	0	0	0	0	0	0	0	0	0	0	0	0	0	0	0	0	0
0	0	0	0	0	0	0	0	0	0	0	0	0	0	0	0	0	0	0	0	0	0	0	0	0	0	0	0	0	0	0
0	0	0	0	0	0	0	0	0	0	0	0	0	0	0	0	0	0	0	0	0	0	0	0	0	0	0	0	0	0	0
0	0	0	0	0	0	0	0	0	0	0	0	0	0	0	0	0	0	0	0	0	0	0	0	0	0	0	0	0	0	0
0	0	0	0	0	0	0	0	0	0	0	0	0	0	0	0	0	0	0	0	0	0	0	0	0	0	0	0	0	0	0
0	0	0	0	0	0	0	0	0	0	0	0	0	0	0	0	0	0	0	0	0	0	0	0	0	0	0	0	0	0	0
0	0	0	0	0	0	0	0	0	0	0	0	0	0	0	0	0	0	0	0	0	0	0	0	0	0	0	0	0	0	0
0	0	0	0	0	0	0	0	0	0	0	0	0	0	0	0	0	0	0	0	0	0	0	0	0	0	0	0	0	0	0
0	0	0	0	0	0	0	0	0	0	0	0	0	0	0	0	0	0	0	0	0	0	0	0	0	0	0	0	0	0	0
0	0	0	0	0	0	0	0	0	0	0	0	0	0	0	0	0	0	0	0	0	0	0	0	0	0	0	0	0	0	0
0	0	0	0	0	0	0	0	0	0	0	0	0	0	0	0	0	0	0	0	0	0	0	0	0	0	0	0	0	0	0
0	0	0	0	0	0	0	0	0	0	0	0	0	0	0	0	0	0	0	0	0	0	0	0	0	0	0	0	0	0	0
0	0	0	0	0	0	0	0	0	0	0	0	0	0	0	0	0	0	0	0	0	0	0	0	0	0	0	0	0	0	0
0	0	0	0	0	0	0	0	0	0	0	0	0	0	0	0	0	0	0	0	0	0	0	0	0	0	0	0	0	0	0
0	0	0	0	0	0	0	0	0	0	0	0	0	0	0	0	0	0	0	0	0	0	0	0	0	0	0	0	0	0	0
0	0	0	0	0	0	0	0	0	0	0	0	0	0	0	0	0	0	0	0	0	0	0	0	0	0	0	0	0	0	0
0	0	0	0	0	0	0	0	0	0	0	0	0	0	0	0	0	0	0	0	0	0	0	0	0	0	0	0	0	0	0
0	0	0	0	0	0	0	0	0	0	0	0	0	0	0	0	0	0	0	0	0	0	0	0	0	0	0	0	0	0	0
0	0	0	0	0	0	0	0	0	0	0	0	0	0	0	0	0	0	0	0	0	0	0	0	0	0	0	0	0	0	0
0	0	0	0	0	0	0	0	0	0	0	0	0	0	0	0	0	0	0	0	0	0	0	0	0	0	0	0	0	0	0
0	0	0	0	0	0	0	0	0	0	0	0	0	0	0	0	0	0	0	0	0	0	0	0	0	0	0	0	0	0	0
0	0	0	0	0	0	0	0	0	0	0	0	0	0	0	0	0	0	0	0	0	0	0	0	0	0	0	0	0	0	0
0	0	0	0	0	0	0	0	0	0	0	0	0	0	0	0	0	0	0	0	0	0	0	0	0	0	0	0	0	0	0
0	0	0	0	0	0	0	0	0	0	0	0	0	0	0	0	0	0	0	0	0	0	0	0	0	0	0	0	0	0	0
0	0	0	0	0	0	0	0	0	0	0	0	0	0	0	0	0	0	0	0	0	0	0	0	0	0	0	0	0	0	0
0	0	0	0	0	0	0	0	0	0	0	0	0	0	0	0	0	0	0	0	0	0	0	0	0	0	0	0	0	0	0
0	0	0	0	0	0	0	0	0	0	0	0	0	0	0	0	0	0	0	0	0	0	0	0	0	0	0	0	0	0	0
0	0	0	0	0	0	0	0	0	0	0	0	0	0	0	0	0	0	0	0	0	0	0	0	0	0	0	0	0	0	0
0	0	0	0	0	0	0	0	0	0	0	0	0	0	0	0	0	0	0	0	0	0	0	0	0	0	0	0	0	0	0
0	0	0	0	0	0	0	0	0	0	0	0	0	0	0	0	0	0	0	0	0	0	0	0	0	0	0	0	0	0	0
0	0	0	0	0	0	0	0	0	0	0	0	0	0	0	0	0	0	0	0	0	0	0	0	0	0	0	0	0	0	0
0	0	0	0	0	0	0	0	0	0	0	0	0	0	0	0	0	0	0	0	0	0	0	0	0	0	0	0	0	0	0
0	0	0	0	0	0	0	0	0	0	0	0	0	0	0	0	0	0	0	0	0	0	0	0	0	0	0	0	0	0	0
0	0	0	0	0	0	0	0	0	0	0	0	0	0	0	0	0	0	0	0	0	0	0	0	0	0	0	0	0	0	0
0	0	0	0	0	0	0	0	0	0	0	0	0	0	0	0	0	0	0	0	0	0	0	0	0	0	0	0	0	0	0
0	0	0	0	0	0	0	0	0	0	0	0	0	0	0	0	0	0	0	0	0	0	0	0	0	0	0	0	0	0	0
0	0	0	0	0	0	0	0	0	0	0	0	0	0	0	0	0	0	0	0	0	0	0	0	0	0	0	0	0	0	0
0	0	0	0	0	0	0	0	0	0	0	0	0	0	0	0	0	0	0	0	0	0	0	0	0	0	0	0	0	0	0
0	0	0	0	0	0	0	0	0	0	0	0	0	0	0	0	0	0	0	0	0	0	0	0	0	0	0	0	0	0	0
0	0	0	0	0	0	0	0	0	0	0	0	0	0	0	0	0	0	0	0	0	0	0	0	0	0	0	0	0	0	0
0	0	0	0	0	0	0	0	0	0	0	0	0	0	0	0	0	0	0	0	0	0	0	0	0	0	0	0	0	0	0
0	0	0	0	0	0	0	0	0	0	0	0	0	0	0	0	0	0	0	0	0	0	0	0	0	0	0	0	0	0	0
0	0	0	0	0	0	0	0	0	0	0	0	0	0	0	0	0	0	0	0	0	0	0	0	0	0	0	0	0	0	0
0	0	0	0	0	0	0	0	0	0	0	0	0	0	0	0	0	0	0	0	0	0	0	0	0	0	0	0	0	0	0
0	0	0	0	0	0	0	0	0	0	0	0	0	0	0	0	0	0	0	0	0	0	0	0	0	0	0	0	0	0	0
0	0	0	0	0	0	0	0	0	0	0	0	0	0	0	0	0	0	0	0	0	0	0	0	0	0	0	0	0	0	0
0	0	0	0	0	0	0	0	0	0	0	0	0	0	0	0	0	0	0	0	0	0	0	0	0	0	0	0	0	0	0
0	0	0	0	0	0	0	0	0	0	0	0	0	0	0	0	0	0	0	0	0	0	0	0	0	0	0	0	0	0	0
0	0	0	0	0	0	0	0	0	0	0	0	0	0	0	0	0	0	0	0	0	0	0	0	0	0	0	0	0	0	0
0	0	0	0	0	0	0	0	0	0	0	0	0	0	0	0	0	0	0	0	0	0	0	0	0	0	0	0	0	0	0
0	0	0	0	0	0	0	0	0	0	0	0	0	0	0	0	0	0	0	0	0	0	0	0	0	0	0	0	0	0	0
0	0	0	0	0	0	0	0	0	0	0	0	0	0	0	0	0	0	0	0	0	0	0	0	0	0	0	0	0	0	0
0	0	0	0	0	0	0	0	0	0	0	0	0	0	0	0	0	0	0	0	0	0	0	0	0	0	0	0	0	0	0
0	0	0	0	0	0	0	0	0	0	0	0	0	0	0	0	0	0	0	0	0	0	0	0	0	0	0	0	0	0	0
0	0	0	0	0	0	0	0	0	0	0	0	0	0	0	0	0	0	0	0	0	0	0	0	0	0	0	0	0	0	0
0	0	0	0	0	0	0	0	0	0	0	0	0	0	0	0	0	0	0	0	0	0	0	0	0	0	0	0	0	0	0
0	0	0	0	0	0	0	0	0	0	0	0	0	0	0	0	0	0	0	0	0	0	0	0	0	0	0	0	0	0	0
0	0	0	0	0	0	0	0	0	0	0	0	0	0	0	0	0	0	0	0	0	0	0	0	0	0	0	0	0	0	0
0	0	0	0	0	0	0	0	0	0	0	0	0	0	0	0	0	0	0	0	0	0	0	0	0	0	0	0	0	0	0
0	0	0	0	0	0	0	0	0	0	0	0	0	0	0	0	0	0	0	0	0	0	0	0	0	0	0	0	0	0	0
0	0	0	0	0	0	0	0	0	0	0	0	0	0	0	0	0	0	0	0	0	0	0	0	0	0	0	0	0	0	0
0	0	0	0	0	0	0	0	0	0	0	0	0	0	0	0	0	0	0	0	0	0	0	0	0	0	0	0	0	0	0
0	0	0	0	0	0	0	0	0	0	0	0	0	0	0	0	0	0	0	0	0	0	0	0	0	0	0	0	0	0	0
0	0	0	0	0	0	0	0	0	0	0	0	0	0	0	0	0	0	0	0	0	0	0	0	0	0	0	0	0	0	0
0	0	0	0	0	0	0	0	0	0	0	0	0	0	0	0	0	0	0	0	0	0	0	0	0	0	0	0	0	0	0
0	0	0	0	0	0	0	0	0	0	0	0	0	0	0	0	0	0	0	0	0	0	0	0	0	0	0	0	0	0	0
0	0	0	0	0	0	0	0	0	0	0	0	0	0	0	0	0	0	0	0	0	0	0	0	0	0	0	0	0	0	0
0	0	0	0	0	0	0	0	0	0	0	0	0	0	0	0	0	0	0	0	0	0	0	0	0	0	0	0	0	0	0
0	0	0	0	0	0	0	0	0	0	0	0	0	0	0	0	0	0	0	0	0	0	0	0	0	0	0	0	0	0	0
0	0	0	0	0	0	0	0	0	0	0	0	0	0	0	0	0	0	0	0	0	0	0	0	0	0	0	0	0	0	0
0	0	0	0	0	0	0	0	0	0	0	0	0	0	0	0	0	0	0	0	0	0	0	0	0	0	0	0	0	0	0
0	0	0	0	0	0	0	0	0	0	0	0	0	0	0	0	0	0	0	0	0	0	0	0	0	0	0	0	0	0	0
0	0	0	0	0	0	0	0	0	0	0	0	0	0	0	0	0	0	0	0	0	0	0	0	0	0	0	0	0	0	0
0	0	0	0	0	0	0	0	0	0	0	0	0	0	0	0	0	0	0	0	0	0	0	0	0	0	0	0	0	0	0
0	0	0	0	0	0	0	0	0	0	0	0	0	0	0	0	0	0	0	0	0	0	0	0	0	0	0	0	0	0	0
0	0	0	0	0	0	0	0	0	0	0	0	0	0	0	0	0	0	0	0	0	0	0	0	0	0	0	0	0	0	0
0	0	0	0	0	0	0	0	0	0	0	0	0	0	0	0	0	0	0	0	0	0	0	0	0	0	0	0	0	0	0
0	0	0	0	0	0	0	0	0	0	0	0	0	0	0	0	0	0	0	0	0	0	0	0	0	0	0	0	0	0	0
0	0	0	0	0	0	0	0	0	0	0	0	0	0	0	0	0	0	0	0	0	0	0	0	0	0	0	0	0	0	0
0	0	0	0	0	0	0	0	0	0	0	0	0	0	0	0	0	0	0	0	0	0	0	0	0	0	0	0	0	0	0
0	0	0	0	0	0	0	0	0	0	0	0	0	0	0	0	0	0	0	0	0	0	0	0	0	0	0	0	0	0	0
0	0	0	0	0	0	0	0	0	0	0	0	0	0	0	0	0	0	0	0	0	0	0	0	0	0	0	0	0	0	0
0	0	0	0	0	0	0	0	0	0	0	0	0	0	0	0	0	0	0	0	0	0	0	0	0	0	0	0	0	0	0
0	0	0	0	0	0	0	0	0	0	0	0	0	0	0	0	0	0	0	0	0	0	0	0	0	0	0	0	0	0	0
0	0	0	0	0	0	0	0	0	0	0	0	0	0	0	0	0	0	0	0	0	0	0	0	0	0	0	0	0	0	0
0	0	0	0	0	0	0	0	0	0	0	0	0	0	0	0	0	0	0	0	0	0	0	0	0	0	0	0	0	0	0
0	0	0	0	0	0	0	0	0	0	0	0	0	0	0	0	0	0	0	0	0	0	0	0	0	0	0	0	0	0	0
0	0	0	0	0	0	0	0	0	0	0	0	0	0	0	0	0	0	0	0	0	0	0	0	0	0	0	0	0	0	0
0	0	0	0	0	0	0	0	0	0	0	0	0	0	0	0	0	0	0	0	0	0	0	0	0	0	0	0	0	0	0
0	0	0	0	0	0	0	0	0	0	0	0	0	0	0	0	0	0	0	0	0	0	0	0	0	0	0	0	0	0	0
0	0	0	0	0	0	0	0	0	0	0	0	0	0	0	0	0	0	0	0	0	0	0	0	0	0	0	0	0	0	0
0	0	0	0	0	0	0	0	0	0	0	0	0	0	0	0	0	0	0	0	0	0	0	0	0	0	0	0	0	0	0
0	0	0	0	0	0	0	0	0	0	0	0	0	0	0	0	0	0	0	0	0	0	0	0	0	0	0	0	0	0	0
0	0	0	0	0	0	0	0	0	0	0	0	0	0	0	0	0	0	0	0	0	0	0	0	0	0	0	0	0	0	0
0	0	0	0	0	0	0	0	0	0	0	0	0	0	0	0	0	0	0	0	0	0	0	0	0	0	0	0	0	0	0
0	0	0	0	0	0	0	0	0	0	0	0	0	0	0	0	0	0	0	0	0	0	0	0	0	0	0	0	0	0	0
0	0	0	0	0	0	0	0	0	0	0	0	0	0	0	0	0	0	0	0	0	0	0	0	0	0	0	0	0	0	0
0	0	0	0	0	0	0	0	0	0	0	0	0	0	0	0	0	0	0	0	0	0	0	0	0	0	0	0	0	0	0
0	0	0	0	0	0	0	0	0	0	0	0	0	0	0	0	0	0	0	0	0	0	0	0	0	0	0	0	0	0	0
0	0	0	0	0	0	0	0	0	0	0	0	0	0	0	0	0	0	0	0	0	0	0	0	0	0	0	0	0	0	0
0	0	0	0	0	0	0	0	0	0	0	0	0	0	0	0	0	0	0	0	0	0	0	0	0	0	0	0	0	0	0
0	0	0	0	0	0	0	0	0	0	0	0	0	0	0	0	0	0	0	0	0	0	0	0	0	0	0	0	0	0	0
0	0	0	0	0	0	0	0	0	0	0	0	0	0	0	0	0	0	0	0	0	0	0	0	0	0	0	0	0	0	0
0	0	0	0	0	0	0	0	0	0	0	0	0	0	0	0	0	0	0	0	0	0	0	0	0	0	0	0	0	0	0
0	0	0	0	0	0	0	0	0	0	0	0	0	0	0	0	0	0	0	0	0	0	0	0	0	0	0	0	0	0	0
0	0	0	0	0	0	0	0	0	0	0	0	0	0	0	0	0	0	0	0	0	0	0	0	0	0	0	0	0	0	0
0	0	0	0	0	0	0	0	0	0	0	0	0	0	0	0	0	0	0	0	0	0	0	0	0	0	0	0	0	0	0
0	0	0	0	0	0	0	0	0	0	0	0	0	0	0	0	0	0	0	0	0	0	0	0	0	0	0	0	0	0	0
0	0	0	0	0	0	0	0	0	0	0	0	0	0	0	0	0	0	0	0	0	0	0	0	0	0	0	0	0	0	0
0	0	0	0	0	0	0	0	0	0	0	0	0	0	0	0	0	0	0	0	0	0	0	0	0	0	0	0	0	0	0
0	0	0	0	0	0	0	0	0	0	0	0	0	0	0	0	0	0	0	0	0	0	0	0	0	0	0	0	0	0	0
0	0	0	0	0	0	0	0	0	0	0	0	0	0	0	0	0	0	0	0	0	0	0	0	0	0	0	0	0	0	0
0	0	0	0	0	0	0	0	0	0	0	0	0	0	0	0	0	0	0	0	0	0	0	0	0	0	0	0	0	0	0
0	0	0	0	0	0	0	0	0	0	0	0	0	0	0	0	0	0	0	0	0	0	0	0	0	0	0	0	0	0	0
0	0	0	0	0	0	0	0	0	0	0	0	0	0	0	0	0	0	0	0	0	0	0	0	0	0	0	0	0	0	0
0	0	0	0	0	0	0	0	0	0	0	0	0	0	0	0	0	0	0	0	0	0	0	0	0	0	0	0	0	0	0
0	0	0	0	0	0	0	0	0	0	0	0	0	0	0	0	0	0	0	0	0	0	0	0	0	0	0	0	0	0	0
0	0	0	0	0	0	0	0	0	0	0	0	0	0	0	0	0	0	0	0	0	0	0	0	0	0	0	0	0	0	0
0	0	0	0	0	0	0	0	0	0	0	0	0	0	0	0	0	0	0	0	0	0	0	0	0	0	0	0	0	0	0
0	0	0	0	0	0	0	0	0	0	0	0	0	0	0	0	0	0	0	0	0	0	0	0	0	0	0	0	0	0	0
0	0	0	0	0	0	0	0	0	0	0	0	0	0	0	0	0	0	0	0	0	0	0	0	0	0	0	0	0	0	0
0	0	0	0	0	0	0	0	0	0	0	0	0	0	0	0	0	0	0	0	0	0	0	0	0	0	0	0	0	0	0
0	0	0	0	0	0	0	0	0	0	0	0	0	0	0	0	0	0	0	0	0	0	0	0	0	0	0	0	0	0	0
0	0	0	0	0	0	0	0	0	0	0	0	0	0	0	0	0	0	0	0	0	0	0	0	0	0	0	0	0	0	0
0	0	0	0	0	0	0	0	0	0	0	0	0	0	0	0	0	0	0	0	0	0	0	0	0	0	0	0	0	0	0
0	0	0	0	0	0	0	0	0	0	0	0	0	0	0	0	0	0	0	0	0	0	0	0	0	0	0	0	0	0	0
0	0	0	0	0	0	0	0	0	0	0	0	0	0	0	0	0	0	0	0	0	0	0	0	0	0	0	0	0	0	0
0	0	0	0	0	0	0	0	0	0	0	0	0	0	0	0	0	0	0	0	0	0	0	0	0	0	0	0	0	0	0
0	0	0	0	0	0	0	0	0	0	0	0	0	0	0	0	0	0	0	0	0	0	0	0	0	0	0	0	0	0	0
0	0	0	0	0	0	0	0	0	0	0	0	0	0	0	0	0	0	0	0	0	0	0	0	0	0	0	0	0	0	0
0	0	0	0	0	0	0	0	0	0	0	0	0	0	0	0	0	0	0	0	0	0	0	0	0	0	0	0	0	0	0
0	0	0	0	0	0	0	0	0	0	0	0	0	0	0	0	0	0	0	0	0	0	0	0	0	0	0	0	0	0	0
0	0	0	0	0	0	0	0	0	0	0	0	0	0	0	0	0	0	0	0	0	0	0	0	0	0	0	0	0	0	0
0	0	0	0	0	0	0	0	0	0	0	0	0	0	0	0	0	0	0	0	0	0	0	0	0	0	0	0	0	0	0
0	0	0	0	0	0	0	0	0	0	0	0	0	0	0	0	0	0	0	0	0	0	0	0	0	0	0	0	0	0	0
0	0	0	0	0	0	0	0	0	0	0	0	0	0	0	0	0	0	0	0	0	0	0	0	0	0	0	0	0	0	0
0	0	0	0	0	0	0	0	0	0	0	0	0	0	0	0	0	0	0	0	0	0	0	0	0	0	0	0	0	0	0
0	0	0	0	0	0	0	0	0	0	0	0	0	0	0	0	0	0	0	0	0	0	0	0	0	0	0	0	0	0	0
0	0	0	0	0	0	0	0	0	0	0	0	0	0	0	0	0	0	0	0	0	0	0	0	0	0	0	0	0	0	0
0	0	0	0	0	0	0	0	0	0	0	0	0	0	0	0	0	0	0	0	0	0	0	0	0	0	0	0	0	0	0
0	0	0	0	0	0	0	0	0	0	0	0	0	0	0	0	0	0	0	0	0	0	0	0	0	0	0	0	0	0	0
0	0	0	0	0	0	0	0	0	0	0	0	0	0	0	0	0	0	0	0	0	0	0	0	0	0	0	0	0	0	0
0	0	0	0	0	0	0	0	0	0	0	0	0	0	0	0	0	0	0	0	0	0	0	0	0	0	0	0	0	0	0
0	0	0	0	0	0	0	0	0	0	0	0	0	0	0	0	0	0	0	0	0	0	0	0	0	0	0	0	0	0	0
0	0	0	0	0	0	0	0	0	0	0	0	0	0	0	0	0	0	0	0	0	0	0	0	0	0	0	0	0	0	0
0	0	0	0	0	0	0	0	0	0	0	0	0	0	0	0	0	0	0	0	0	0	0	0	0	0	0	0	0	0	0
0	0	0	0	0	0	0	0	0	0	0	0	0	0	0	0	0	0	0	0	0	0	0	0	0	0	0	0	0	0	0
0	0	0	0	0	0	0	0	0	0	0	0	0	0	0	0	0	0	0	0	0	0	0	0	0	0	0	0	0	0	0
0	0	0	0	0	0	0	0	0	0	0	0	0	0	0	0	0	0	0	0	0	0	0	0	0	0	0	0	0	0	0
0	0	0	0	0	0	0	0	0	0	0	0	0	0	0	0	0	0	0	0	0	0	0	0	0	0	0	0	0	0	0
0	0	0	0	0	0	0	0	0	0	0	0	0	0	0	0	0	0	0	0	0	0	0	0	0	0	0	0	0	0	0
0	0	0	0	0	0	0	0	0	0	0	0	0	0	0	0	0	0	0	0	0	0	0	0	0	0	0	0	0	0	0
0	0	0	0	0	0	0	0	0	0	0	0	0	0	0	0	0	0	0	0	0	0	0	0	0	0	0	0	0	0	0
0	0	0	0	0	0	0	0	0	0	0	0	0	0	0	0	0	0	0	0	0	0	0	0	0	0	0	0	0	0	0
0	0	0	0	0	0	0	0	0	0	0	0	0	0	0	0	0	0	0	0	0	0	0	0	0	0	0	0	0	0	0
0	0	0	0	0	0	0	0	0	0	0	0	0	0	0	0	0	0	0	0	0	0	0	0	0	0	0	0	0	0	0
0	0	0	0	0	0	0	0	0	0	0	0	0	0	0	0	0	0	0	0	0	0	0	0	0	0	0	0	0	0	0
0	0	0	0	0	0	0	0	0	0	0	0	0	0	0	0	0	0	0	0	0	0	0	0	0	0	0	0	0	0	0
0	0	0	0	0	0	0	0	0	0	0	0	0	0	0	0	0	0	0	0	0	0	0	0	0	0	0	0	0	0	0
0	0	0	0	0	0	0	0	0	0	0	0	0	0	0	0	0	0	0	0	0	0	0	0	0	0	0	0	0	0	0
0	0	0	0	0	0	0	0	0	0	0	0	0	0	0	0	0	0	0	0	0	0	0	0	0	0	0	0	0	0	0
0	0	0	0	0	0	0	0	0	0	0	0	0	0	0	0	0	0	0	0	0	0	0	0	0	0	0	0	0	0	0
0	0	0	0	0	0	0	0	0	0	0	0	0	0	0	0	0	0	0	0	0	0	0	0	0	0	0	0	0	0	0
0	0	0	0	0	0	0	0	0	0	0	0	0	0	0	0	0	0	0	0	0	0	0	0	0	0	0	0	0	0	0
0	0	0	0	0	0	0	0	0	0	0	0	0	0	0	0	0	0	0	0	0	0	0	0	0	0	0	0	0	0	0
0	0	0	0	0	0	0	0	0	0	0	0	0	0	0	0	0	0	0	0	0	0	0	0	0	0	0	0	0	0	0
0	0	0	0	0	0	0	0	0	0	0	0	0	0	0	0	0	0	0	0	0	0	0	0	0	0	0	0	0	0	0
0	0	0	0	0	0	0	0	0	0	0	0	0	0	0	0	0	0	0	0	0	0	0	0	0	0	0	0	0	0	0
0	0	0	0	0	0	0	0	0	0	0	0	0	0	0	0	0	0	0	0	0	0	0	0	0	0	0	0	0	0	0
0	0	0	0	0	0	0	0	0	0	0	0	0	0	0	0	0	0	0	0	0	0	0	0	0	0	0	0	0	0	0
0	0	0	0	0	0	0	0	0	0	0	0	0	0	0	0	0	0	0	0	0	0	0	0	0	0	0	0	0	0	0
0	0	0	0	0	0	0	0	0	0	0	0	0	0	0	0	0	0	0	0	0	0	0	0	0	0	0	0	0	0	0
0	0	0	0	0	0	0	0	0	0	0	0	0	0	0	0	0	0	0	0	0	0	0	0	0	0	0	0	0	0	0
0	0	0	0	0	0	0	0	0	0	0	0	0	0	0	0	0	0	0	0	0	0	0	0	0	0	0	0	0	0	0
0	0	0	0	0	0	0	0	0	0	0	0	0	0	0	0	0	0	0	0	0	0	0	0	0	0	0	0	0	0	0
0	0	0	0	0	0	0	0	0	0	0	0	0	0	0	0	0	0	0	0	0	0	0	0	0	0	0	0	0	0	0
0	0	0	0	0	0	0	0	0	0	0	0	0	0	0	0	0	0	0	0	0	0	0	0	0	0	0	0	0	0	0
0	0	0	0	0	0	0	0	0	0	0	0	0	0	0	0	0	0	0	0	0	0	0	0	0	0	0	0	0	0	0
0	0	0	0	0	0	0	0	0	0	0	0	0	0	0	0	0	0	0	0	0	0	0	0	0	0	0	0	0	0	0
0	0	0	0	0	0	0	0	0	0	0	0	0	0	0	0	0	0	0	0	0	0	0	0	0	0	0	0	0	0	0
0	0	0	0	0	0	0	0	0	0	0	0	0	0	0	0	0	0	0	0	0	0	0	0	0	0	0	0	0	0	0
0	0	0	0	0	0	0	0	0	0	0	0	0	0	0	0	0	0	0	0	0	0	0	0	0	0	0	0	0	0	0
0	0	0	0	0	0	0	0	0	0	0	0	0	0	0	0	0	0	0	0	0	0	0	0	0	0	0	0	0	0	0
0	0	0	0	0	0	0	0	0	0	0	0	0	0	0	0	0	0	0	0	0	0	0	0	0	0	0	0	0	0	0
0	0	0	0	0	0	0	0	0	0	0	0	0	0	0	0	0	0	0	0	0	0	0	0	0	0	0	0	0	0	0
0	0	0	0	0	0	0	0	0	0	0	0	0	0	0	0	0	0	0	0	0	0	0	0	0	0	0	0	0	0	0
0	0	0	0	0	0	0	0	0	0	0	0	0	0	0	0	0	0	0	0	0	0	0	0	0	0	0	0	0	0	0
0	0	0	0	0	0	0	0	0	0	0	0	0	0	0	0	0	0	0	0	0	0	0	0	0	0	0	0	0	0	0
0	0	0	0	0	0	0	0	0	0	0	0	0	0	0	0	0	0	0	0	0	0	0	0	0	0	0	0	0	0	0
0	0	0	0	0	0	0	0	0	0	0	0	0	0	0	0	0	0	0	0	0	0	0	0	0	0	0	0	0	0	0
0	0	0	0	0	0	0	0	0	0	0	0	0	0	0	0	0	0	0	0	0	0	0	0	0	0	0	0	0	0	0
0	0	0	0	0	0	0	0	0	0	0	0	0	0	0	0	0	0	0	0	0	0	0	0	0	0	0	0	0	0	0
0	0	0	0	0	0	0	0	0	0	0	0	0	0	0	0	0	0	0	0	0	0	0	0	0	0	0	0	0	0	0
0	0	0	0	0	0	0	0	0	0	0	0	0	0	0	0	0	0	0	0	0	0	0	0	0	0	0	0	0	0	0
0	0	0	0	0	0	0	0	0	0	0	0	0	0	0	0	0	0	0	0	0	0	0	0	0	0	0	0	0	0	0
0	0	0	0	0	0	0	0	0	0	0	0	0	0	0	0	0	0	0	0	0	0	0	0	0	0	0	0	0	0	0
0	0	0	0	0	0	0	0	0	0	0	0	0	0	0	0	0	0	0	0	0	0	0	0	0	0	0	0	0	0	0
0	0	0	0	0	0	0	0	0	0	0	0	0	0	0	0	0	0	0	0	0	0	0	0	0	0	0	0	0	0	0
0	0	0	0	0	0	0	0	0	0	0	0	0	0	0	0	0	0	0	0	0	0	0	0	0	0	0	0	0	0	0
0	0	0	0	0	0	0	0	0	0	0	0	0	0	0	0	0	0	0	0	0	0	0	0	0	0	0	0	0	0	0
0	0	0	0	0	0	0	0	0	0	0	0	0	0	0	0	0	0	0	0	0	0	0	0	0	0	0	0	0	0	0
0	0	0	0	0	0	0	0	0	0	0	0	0	0	0	0	0	0	0	0	0	0	0	0	0	0	0	0	0	0	0
0	0	0	0	0	0	0	0	0	0	0	0	0	0	0	0	0	0	0	0	0	0	0	0	0	0	0	0	0	0	0
0	0	0	0	0	0	0	0	0	0	0	0	0	0	0	0	0	0	0	0	0	0	0	0	0	0	0	0	0	0	0
0	0	0	0	0	0	0	0	0	0	0	0	0	0	0	0	0	0	0	0	0	0	0	0	0	0	0	0	0	0	0
0	0	0	0	0	0	0	0	0	0	0	0	0	0	0	0	0	0	0	0	0	0	0	0	0	0	0	0	0	0	0
0	0	0	0	0	0	0	0	0	0	0	0	0	0	0	0	0	0	0	0	0	0	0	0	0	0	0	0	0	0	0
0	0	0	0	0	0	0	0	0	0	0	0	0	0	0	0	0	0	0	0	0	0	0	0	0	0	0	0	0	0	0
0	0	0	0	0	0	0	0	0	0	0	0	0	0	0	0	0	0	0	0	0	0	0	0	0	0	0	0	0	0	0
0	0	0	0	0	0	0	0	0	0	0	0	0	0	0	0	0	0	0	0	0	0	0	0	0	0	0	0	0	0	0
0	0	0	0	0	0	0	0	0	0	0	0	0	0	0	0	0	0	0	0	0	0	0	0	0	0	0	0	0	0	0
0	0	0	0	0	0	0	0	0	0	0	0	0	0	0	0	0	0	0	0	0	0	0	0	0	0	0	0	0	0	0
0	0	0	0	0	0	0	0	0	0	0	0	0	0	0	0	0	0	0	0	0	0	0	0	0	0	0	0	0	0	0
0	0	0	0	0	0	0	0	0	0	0	0	0	0	0	0	0	0	0	0	0	0	0	0	0	0	0	0	0	0	0
0	0	0	0	0	0	0	0	0	0	0	0	0	0	0	0	0	0	0	0	0	0	0	0	0	0	0	0	0	0	0
0	0	0	0	0	0	0	0	0	0	0	0	0	0	0	0	0	0	0	0	0	0	0	0	0	0	0	0	0	0	0
0	0	0	0	0	0	0	0	0	0	0	0	0	0	0	0	0	0	0	0	0	0	0	0	0	0	0	0	0	0	0
0	0	0	0	0	0	0	0	0	0	0	0	0	0	0	0	0	0	0	0	0	0	0	0	0	0	0	0	0	0	0
0	0	0	0	0	0	0	0	0	0	0	0	0	0	0	0	0	0	0	0	0	0	0	0	0	0	0	0	0	0	0
0	0	0	0	0	0	0	0	0	0	0	0	0	0	0	0	0	0	0	0	0	0	0	0	0	0	0	0	0	0	0
0	0	0	0	0	0	0	0	0	0	0	0	0	0	0	0	0	0	0	0	0	0	0	0	0	0	0	0	0	0	0
0	0	0	0	0	0	0	0	0	0	0	0	0	0	0	0	0	0	0	0	0	0	0	0	0	0	0	0	0	0	0
0	0	0	0	0	0	0	0	0	0	0	0	0	0	0	0	0	0	0	0	0	0	0	0	0	0	0	0	0	0	0
0	0	0	0	0	0	0	0	0	0	0	0	0	0	0	0	0	0	0	0	0	0	0	0	0	0	0	0	0	0	0
0	0	0	0	0	0	0	0	0	0	0	0	0	0	0	0	0	0	0	0	0	0	0	0	0	0	0	0	0	0	0
0	0	0	0	0	0	0	0	0	0	0	0	0	0	0	0	0	0	0	0	0	0	0	0	0	0	0	0	0	0	0
0	0	0	0	0	0	0	0	0	0	0	0	0	0	0	0	0	0	0	0	0	0	0	0	0	0	0	0	0	0	0
0	0	0	0	0	0	0	0	0	0	0	0	0	0	0	0	0	0	0	0	0	0	0	0	0	0	0	0	0	0	0
0	0	0	0	0	0	0	0	0	0	0	0	0	0	0	0	0	0	0	0	0	0	0	0	0	0	0	0	0	0	0
0	0	0	0	0	0	0	0	0	0	0	0	0	0	0	0	0	0	0	0	0	0	0	0	0	0	0	0	0	0	0
0	0	0	0	0	0	0	0	0	0	0	0	0	0	0	0	0	0	0	0	0	0	0	0	0	0	0	0	0	0	0
0	0	0	0	0	0	0	0	0	0	0	0	0	0	0	0	0	0	0	0	0	0	0	0	0	0	0	0	0	0	0
0	0	0	0	0	0	0	0	0	0	0	0	0	0	0	0	0	0	0	0	0	0	0	0	0	0	0	0	0	0	0
0	0	0	0	0	0	0	0	0	0	0	0	0	0	0	0	0	0	0	0	0	0	0	0	0	0	0	0	0	0	0
0	0	0	0	0	0	0	0	0	0	0	0	0	0	0	0	0	0	0	0	0	0	0	0	0	0	0	0	0	0	0
0	0	0	0	0	0	0	0	0	0	0	0	0	0	0	0	0	0	0	0	0	0	0	0	0	0	0	0	0	0	0
0	0	0	0	0	0	0	0	0	0	0	0	0	0	0	0	0	0	0	0	0	0	0	0	0	0	0	0	0	0	0
0	0	0	0	0	0	0	0	0	0	0	0	0	0	0	0	0	0	0	0	0	0	0	0	0	0	0	0	0	0	0
0	0	0	0	0	0	0	0	0	0	0	0	0	0	0	0	0	0	0	0	0	0	0	0	0	0	0	0	0	0	0
0	0	0	0	0	0	0	0	0	0	0	0	0	0	0	0	0	0	0	0	0	0	0	0	0	0	0	0	0	0	0
0	0	0	0	0	0	0	0	0	0	0	0	0	0	0	0	0	0	0	0	0	0	0	0	0	0	0	0	0	0	0
0	0	0	0	0	0	0	0	0	0	0	0	0	0	0	0	0	0	0	0	0	0	0	0	0	0	0	0	0	0	0
0	0	0	0	0	0	0	0	0	0	0	0	0	0	0	0	0	0	0	0	0	0	0	0	0	0	0	0	0	0	0
0	0	0	0	0	0	0	0	0	0	0	0	0	0	0	0	0	0	0	0	0	0	0	0	0	0	0	0	0	0	0
0	0	0	0	0	0	0	0	0	0	0	0	0	0	0	0	0	0	0	0	0	0	0	0	0	0	0	0	0	0	0
0	0	0	0	0	0	0	0	0	0	0	0	0	0	0	0	0	0	0	0	0	0	0	0	0	0	0	0	0	0	0
0	0	0	0	0	0	0	0	0	0	0	0	0	0	0	0	0	0	0	0	0	0	0	0	0	0	0	0	0	0	0
0	0	0	0	0	0	0	0	0	0	0	0	0	0	0	0	0	0	0	0	0	0	0	0	0	0	0	0	0	0	0
0	0	0	0	0	0	0	0	0	0	0	0	0	0	0	0	0	0	0	0	0	0	0	0	0	0	0	0	0	0	0
0	0	0	0	0	0	0	0	0	0	0	0	0	0	0	0	0	0	0	0	0	0	0	0	0	0	0	0	0	0	0
0	0	0	0	0	0	0	0	0	0	0	0	0	0	0	0	0	0	0	0	0	0	0	0	0	0	0	0	0	0	0
0	0	0	0	0	0	0	0	0	0	0	0	0	0	0	0	0	0	0	0	0	0	0	0	0	0	0	0	0	0	0
0	0	0	0	0	0	0	0	0	0	0	0	0	0	0	0	0	0	0	0	0	0	0	0	0	0	0	0	0	0	0
0	0	0	0	0	0	0	0	0	0	0	0	0	0	0	0	0	0	0	0	0	0	0	0	0	0	0	0	0	0	0
0	0	0	0	0	0	0	0	0	0	0	0	0	0	0	0	0	0	0	0	0	0	0	0	0	0	0	0	0	0	0
0	0	0	0	0	0	0	0	0	0	0	0	0	0	0	0	0	0	0	0	0	0	0	0	0	0	0	0	0	0	0
0	0	0	0	0	0	0	0	0	0	0	0	0	0	0	0	0	0	0	0	0	0	0	0	0	0	0	0	0	0	0
0	0	0	0	0	0	0	0	0	0	0	0	0	0	0	0	0	0	0	0	0	0	0	0	0	0	0	0	0	0	0
0	0	0	0	0	0	0	0	0	0	0	0	0	0	0	0	0	0	0	0	0	0	0	0	0	0	0	0	0	0	0
0	0	0	0	0	0	0	0	0	0	0	0	0	0	0	0	0	0	0	0	0	0	0	0	0	0	0	0	0	0	0
0	0	0	0	0	0	0	0	0	0	0	0	0	0	0	0	0	0	0	0	0	0	0	0	0	0	0	0	0	0	0
0	0	0	0	0	0	0	0	0	0	0	0	0	0	0	0	0	0	0	0	0	0	0	0	0	0	0	0	0	0	0
0	0	0	0	0	0	0	0	0	0	0	0	0	0	0	0	0	0	0	0	0	0	0	0	0	0	0	0	0	0	0
0	0	0	0	0	0	0	0	0	0	0	0	0	0	0	0	0	0	0	0	0	0	0	0	0	0	0	0	0	0	0
0	0	0	0	0	0	0	0	0	0	0	0	0	0	0	0	0	0	0	0	0	0	0	0	0	0	0	0	0	0	0
0	0	0	0	0	0	0	0	0	0	0	0	0	0	0	0	0	0	0	0	0	0	0	0	0	0	0	0	0	0	0
0	0	0	0	0	0	0	0	0	0	0	0	0	0	0	0	0	0	0	0	0	0	0	0	0	0	0	0	0	0	0
0	0	0	0	0	0	0	0	0	0	0	0	0	0	0	0	0	0	0	0	0	0	0	0	0	0	0	0	0	0	0
0	0	0	0	0	0	0	0	0	0	0	0	0	0	0	0	0	0	0	0	0	0	0	0	0	0	0	0	0	0	0
0	0	0	0	0	0	0	0	0	0	0	0	0	0	0	0	0	0	0	0	0	0	0	0	0	0	0	0	0	0	0
0	0	0	0	0	0	0	0	0	0	0	0	0	0	0	0	0	0	0	0	0	0	0	0	0	0	0	0	0	0	0
0	0	0	0	0	0	0	0	0	0	0	0	0	0	0	0	0	0	0	0	0	0	0	0	0	0	0	0	0	0	0
0	0	0	0	0	0	0	0	0	0	0	0	0	0	0	0	0	0	0	0	0	0	0	0	0	0	0	0	0	0	0
0	0	0	0	0	0	0	0	0	0	0	0	0	0	0	0	0	0	0	0	0	0	0	0	0	0	0	0	0	0	0
0	0	0	0	0	0	0	0	0	0	0	0	0	0	0	0	0	0	0	0	0	0	0	0	0	0	0	0	0	0	0
0	0	0	0	0	0	0	0	0	0	0	0	0	0	0	0	0	0	0	0	0	0	0	0	0	0	0	0	0	0	0
0	0	0	0	0	0	0	0	0	0	0	0	0	0	0	0	0	0	0	0	0	0	0	0	0	0	0	0	0	0	0
0	0	0	0	0	0	0	0	0	0	0	0	0	0	0	0	0	0	0	0	0	0	0	0	0	0	0	0	0	0	0
0	0	0	0	0	0	0	0	0	0	0	0	0	0	0	0	0	0	0	0	0	0	0	0	0	0	0	0	0	0	0
0	0	0	0	0	0	0	0	0	0	0	0	0	0	0	0	0	0	0	0	0	0	0	0	0	0	0	0	0	0	0
0	0	0	0	0	0	0	0	0	0	0	0	0	0	0	0	0	0	0	0	0	0	0	0	0	0	0	0	0	0	0
0	0	0	0	0	0	0	0	0	0	0	0	0	0	0	0	0	0	0	0	0	0	0	0	0	0	0	0	0	0	0
0	0	0	0	0	0	0	0	0	0	0	0	0	0	0	0	0	0	0	0	0	0	0	0	0	0	0	0	0	0	0
0	0	0	0	0	0	0	0	0	0	0	0	0	0	0	0	0	0	0	0	0	0	0	0	0	0	0	0	0	0	0
0	0	0	0	0	0	0	0	0	0	0	0	0	0	0	0	0	0	0	0	0	0	0	0	0	0	0	0	0	0	0
0	0	0	0	0	0	0	0	0	0	0	0	0	0	0	0	0	0	0	0	0	0	0	0	0	0	0	0	0	0	0
0	0	0	0	0	0	0	0	0	0	0	0	0	0	0	0	0	0	0	0	0	0	0	0	0	0	0	0	0	0	0
0	0	0	0	0	0	0	0	0	0	0	0	0	0	0	0	0	0	0	0	0	0	0	0	0	0	0	0	0	0	0
0	0	0	0	0	0	0	0	0	0	0	0	0	0	0	0	0	0	0	0	0	0	0	0	0	0	0	0	0	0	0
0	0	0	0	0	0	0	0	0	0	0	0	0	0	0	0	0	0	0	0	0	0	0	0	0	0	0	0	0	0	0
0	0	0	0	0	0	0	0	0	0	0	0	0	0	0	0	0	0	0	0	0	0	0	0	0	0	0	0	0	0	0
0	0	0	0	0	0	0	0	0	0	0	0	0	0	0	0	0	0	0	0	0	0	0	0	0	0	0	0	0	0	0
0	0	0	0	0	0	0	0	0	0	0	0	0	0	0	0	0	0	0	0	0	0	0	0	0	0	0	0	0	0	0
0	0	0	0	0	0	0	0	0	0	0	0	0	0	0	0	0	0	0	0	0	0	0	0	0	0	0	0	0	0	0
0	0	0	0	0	0	0	0	0	0	0	0	0	0	0	0	0	0	0	0	0	0	0	0	0	0	0	0	0	0	0
0	0	0	0	0	0	0	0	0	0	0	0	0	0	0	0	0	0	0	0	0	0	0	0	0	0	0	0	0	0	0
0	0	0	0	0	0	0	0	0	0	0	0	0	0	0	0	0	0	0	0	0	0	0	0	0	0	0	0	0	0	0
0	0	0	0	0	0	0	0	0	0	0	0	0	0	0	0	0	0	0	0	0	0	0	0	0	0	0	0	0	0	0
0	0	0	0	0	0	0	0	0	0	0	0	0	0	0	0	0	0	0	0	0	0	0	0	0	0	0	0	0	0	0
0	0	0	0	0	0	0	0	0	0	0	0	0	0	0	0	0	0	0	0	0	0	0	0	0	0	0	0	0	0	0
0	0	0	0	0	0	0	0	0	0	0	0	0	0	0	0	0	0	0	0	0	0	0	0	0	0	0	0	0	0	0
0	0	0	0	0	0	0	0	0	0	0	0	0	0	0	0	0	0	0	0	0	0	0	0	0	0	0	0	0	0	0
0	0	0	0	0	0	0	0	0	0	0	0	0	0	0	0	0	0	0	0	0	0	0	0	0	0	0	0	0	0	0
0	0	0	0	0	0	0	0	0	0	0	0	0	0	0	0	0	0	0	0	0	0	0	0	0	0	0	0	0	0	0
0	0	0	0	0	0	0	0	0	0	0	0	0	0	0	0	0	0	0	0	0	0	0	0	0	0	0	0	0	0	0
0	0	0	0	0	0	0	0	0	0	0	0	0	0	0	0	0	0	0	0	0	0	0	0	0	0	0	0	0	0	0
0	0	0	0	0	0	0	0	0	0	0	0	0	0	0	0	0	0	0	0	0	0	0	0	0	0	0	0	0	0	0
0	0	0	0	0	0	0	0	0	0	0	0	0	0	0	0	0	0	0	0	0	0	0	0	0	0	0	0	0	0	0
0	0	0	0	0	0	0	0	0	0	0	0	0	0	0	0	0	0	0	0	0	0	0	0	0	0	0	0	0	0	0
0	0	0	0	0	0	0	0	0	0	0	0	0	0	0	0	0	0	0	0	0	0	0	0	0	0	0	0	0	0	0
0	0	0	0	0	0	0	0	0	0	0	0	0	0	0	0	0	0	0	0	0	0	0	0	0	0	0	0	0	0	0
0	0	0	0	0	0	0	0	0	0	0	0	0	0	0	0	0	0	0	0	0	0	0	0	0	0	0	0	0	0	0
0	0	0	0	0	0	0	0	0	0	0	0	0	0	0	0	0	0	0	0	0	0	0	0	0	0	0	0	0	0	0
0	0	0	0	0	0	0	0	0	0	0	0	0	0	0	0	0	0	0	0	0	0	0	0	0	0	0	0	0	0	0
0	0	0	0	0	0	0	0	0	0	0	0	0	0	0	0	0	0	0	0	0	0	0	0	0	0	0	0	0	0	0
0	0	0	0	0	0	0	0	0	0	0	0	0	0	0	0	0	0	0	0	0	0	0	0	0	0	0	0	0	0	0
0	0	0	0	0	0	0	0	0	0	0	0	0	0	0	0	0	0	0	0	0	0	0	0	0	0	0	0	0	0	0
0	0	0	0	0	0	0	0	0	0	0	0	0	0	0	0	0	0	0	0	0	0	0	0	0	0	0	0	0	0	0
0	0	0	0	0	0	0	0	0	0	0	0	0	0	0	0	0	0	0	0	0	0	0	0	0	0	0	0	0	0	0
0	0	0	0	0	0	0	0	0	0	0	0	0	0	0	0	0	0	0	0	0	0	0	0	0	0	0	0	0	0	0
0	0	0	0	0	0	0	0	0	0	0	0	0	0	0	0	0	0	0	0	0	0	0	0	0	0	0	0	0	0	0
0	0	0	0	0	0	0	0	0	0	0	0	0	0	0	0	0	0	0	0	0	0	0	0	0	0	0	0	0	0	0
0	0	0	0	0	0	0	0	0	0	0	0	0	0	0	0	0	0	0	0	0	0	0	0	0	0	0	0	0	0	0
0	0	0	0	0	0	0	0	0	0	0	0	0	0	0	0	0	0	0	0	0	0	0	0	0	0	0	0	0	0	0
0	0	0	0	0	0	0	0	0	0	0	0	0	0	0	0	0	0	0	0	0	0	0	0	0	0	0	0	0	0	0
0	0	0	0	0	0	0	0	0	0	0	0	0	0	0	0	0	0	0	0	0	0	0	0	0	0	0	0	0	0	0
0	0	0	0	0	0	0	0	0	0	0	0	0	0	0	0	0	0	0	0	0	0	0	0	0	0	0	0	0	0	0
0	0	0	0	0	0	0	0	0	0	0	0	0	0	0	0	0	0	0	0	0	0	0	0	0	0	0	0	0	0	0
0	0	0	0	0	0	0	0	0	0	0	0	0	0	0	0	0	0	0	0	0	0	0	0	0	0	0	0	0	0	0
0	0	0	0	0	0	0	0	0	0	0	0	0	0	0	0	0	0	0	0	0	0	0	0	0	0	0	0	0	0	0
0	0	0	0	0	0	0	0	0	0	0	0	0	0	0	0	0	0	0	0	0	0	0	0	0	0	0	0	0	0	0
0	0	0	0	0	0	0	0	0	0	0	0	0	0	0	0	0	0	0	0	0	0	0	0	0	0	0	0	0	0	0
0	0	0	0	0	0	0	0	0	0	0	0	0	0	0	0	0	0	0	0	0	0	0	0	0	0	0	0	0	0	0
0	0	0	0	0	0	0	0	0	0	0	0	0	0	0	0	0	0	0	0	0	0	0	0	0	0	0	0	0	0	0
0	0	0	0	0	0	0	0	0	0	0	0	0	0	0	0	0	0	0	0	0	0	0	0	0	0	0	0	0	0	0
0	0	0	0	0	0	0	0	0	0	0	0	0	0	0	0	0	0	0	0	0	0	0	0	0	0	0	0	0	0	0
0	0	0	0	0	0	0	0	0	0	0	0	0	0	0	0	0	0	0	0	0	0	0	0	0	0	0	0	0	0	0
0	0	0	0	0	0	0	0	0	0	0	0	0	0	0	0	0	0	0	0	0	0	0	0	0	0	0	0	0	0	0
0	0	0	0	0	0	0	0	0	0	0	0	0	0	0	0	0	0	0	0	0	0	0	0	0	0	0	0	0	0	0
0	0	0	0	0	0	0	0	0	0	0	0	0	0	0	0	0	0	0	0	0	0	0	0	0	0	0	0	0	0	0
0	0	0	0	0	0	0	0	0	0	0	0	0	0	0	0	0	0	0	0	0	0	0	0	0	0	0	0	0	0	0
0	0	0	0	0	0	0	0	0	0	0	0	0	0	0	0	0	0	0	0	0	0	0	0	0	0	0	0	0	0	0
0	0	0	0	0	0	0	0	0	0	0	0	0	0	0	0	0	0	0	0	0	0	0	0	0	0	0	0	0	0	0
0	0	0	0	0	0	0	0	0	0	0	0	0	0	0	0	0	0	0	0	0	0	0	0	0	0	0	0	0	0	0
0	0	0	0	0	0	0	0	0	0	0	0	0	0	0	0	0	0	0	0	0	0	0	0	0	0	0	0	0	0	0
0	0	0	0	0	0	0	0	0	0	0	0	0	0	0	0	0	0	0	0	0	0	0	0	0	0	0	0	0	0	0
0	0	0	0	0	0	0	0	0	0	0	0	0	0	0	0	0	0	0	0	0	0	0	0	0	0	0	0	0	0	0
0	0	0	0	0	0	0	0	0	0	0	0	0	0	0	0	0	0	0	0	0	0	0	0	0	0	0	0	0	0	0
0	0	0	0	0	0	0	0	0	0	0	0	0	0	0	0	0	0	0	0	0	0	0	0	0	0	0	0	0	0	0
0	0	0	0	0	0	0	0	0	0	0	0	0	0	0	0	0	0	0	0	0	0	0	0	0	0	0	0	0	0	0
0	0	0	0	0	0	0	0	0	0	0	0	0	0	0	0	0	0	0	0	0	0	0	0	0	0	0	0	0	0	0
0	0	0	0	0	0	0	0	0	0	0	0	0	0	0	0	0	0	0	0	0	0	0	0	0	0	0	0	0	0	0
0	0	0	0	0	0	0	0	0	0	0	0	0	0	0	0	0	0	0	0	0	0	0	0	0	0	0	0	0	0	0
0	0	0	0	0	0	0	0	0	0	0	0	0	0	0	0	0	0	0	0	0	0	0	0	0	0	0	0	0	0	0
0	0	0	0	0	0	0	0	0	0	0	0	0	0	0	0	0	0	0	0	0	0	0	0	0	0	0	0	0	0	0
0	0	0	0	0	0	0	0	0	0	0	0	0	0	0	0	0	0	0	0	0	0	0	0	0	0	0	0	0	0	0
0	0	0	0	0	0	0	0	0	0	0	0	0	0	0	0	0	0	0	0	0	0	0	0	0	0	0	0	0	0	0
0	0	0	0	0	0	0	0	0	0	0	0	0	0	0	0	0	0	0	0	0	0	0	0	0	0	0	0	0	0	0
0	0	0	0	0	0	0	0	0	0	0	0	0	0	0	0	0	0	0	0	0	0	0	0	0	0	0	0	0	0	0
0	0	0	0	0	0	0	0	0	0	0	0	0	0	0	0	0	0	0	0	0	0	0	0	0	0	0	0	0	0	0
0	0	0	0	0	0	0	0	0	0	0	0	0	0	0	0	0	0	0	0	0	0	0	0	0	0	0	0	0	0	0
0	0	0	0	0	0	0	0	0	0	0	0	0	0	0	0	0	0	0	0	0	0	0	0	0	0	0	0	0	0	0
0	0	0	0	0	0	0	0	0	0	0	0	0	0	0	0	0	0	0	0	0	0	0	0	0	0	0	0	0	0	0
0	0	0	0	0	0	0	0	0	0	0	0	0	0	0	0	0	0	0	0	0	0	0	0	0	0	0	0	0	0	0
0	0	0	0	0	0	0	0	0	0	0	0	0	0	0	0	0	0	0	0	0	0	0	0	0	0	0	0	0	0	0
0	0	0	0	0	0	0	0	0	0	0	0	0	0	0	0	0	0	0	0	0	0	0	0	0	0	0	0	0	0	0
0	0	0	0	0	0	0	0	0	0	0	0	0	0	0	0	0	0	0	0	0	0	0	0	0	0	0	0	0	0	0
0	0	0	0	0	0	0	0	0	0	0	0	0	0	0	0	0	0	0	0	0	0	0	0	0	0	0	0	0	0	0
0	0	0	0	0	0	0	0	0	0	0	0	0	0	0	0	0	0	0	0	0	0	0	0	0	0	0	0	0	0	0
0	0	0	0	0	0	0	0	0	0	0	0	0	0	0	0	0	0	0	0	0	0	0	0	0	0	0	0	0	0	0
0	0	0	0	0	0	0	0	0	0	0	0	0	0	0	0	0	0	0	0	0	0	0	0	0	0	0	0	0	0	0
0	0	0	0	0	0	0	0	0	0	0	0	0	0	0	0	0	0	0	0	0	0	0	0	0	0	0	0	0	0	0
0	0	0	0	0	0	0	0	0	0	0	0	0	0	0	0	0	0	0	0	0	0	0	0	0	0	0	0	0	0	0
0	0	0	0	0	0	0	0	0	0	0	0	0	0	0	0	0	0	0	0	0	0	0	0	0	0	0	0	0	0	0
0	0	0	0	0	0	0	0	0	0	0	0	0	0	0	0	0	0	0	0	0	0	0	0	0	0	0	0	0	0	0
0	0	0	0	0	0	0	0	0	0	0	0	0	0	0	0	0	0	0	0	0	0	0	0	0	0	0	0	0	0	0
0	0	0	0	0	0	0	0	0	0	0	0	0	0	0	0	0	0	0	0	0	0	0	0	0	0	0	0	0	0	0
0	0	0	0	0	0	0	0	0	0	0	0	0	0	0	0	0	0	0	0	0	0	0	0	0	0	0	0	0	0	0
0	0	0	0	0	0	0	0	0	0	0	0	0	0	0	0	0	0	0	0	0	0	0	0	0	0	0	0	0	0	0
0	0	0	0	0	0	0	0	0	0	0	0	0	0	0	0	0	0	0	0	0	0	0	0	0	0	0	0	0	0	0
0	0	0	0	0	0	0	0	0	0	0	0	0	0	0	0	0	0	0	0	0	0	0	0	0	0	0	0	0	0	0
0	0	0	0	0	0	0	0	0	0	0	0	0	0	0	0	0	0	0	0	0	0	0	0	0	0	0	0	0	0	0
0	0	0	0	0	0	0	0	0	0	0	0	0	0	0	0	0	0	0	0	0	0	0	0	0	0	0	0	0	0	0
0	0	0	0	0	0	0	0	0	0	0	0	0	0	0	0	0	0	0	0	0	0	0	0	0	0	0	0	0	0	0
0	0	0	0	0	0	0	0	0	0	0	0	0	0	0	0	0	0	0	0	0	0	0	0	0	0	0	0	0	0	0
0	0	0	0	0	0	0	0	0	0	0	0	0	0	0	0	0	0	0	0	0	0	0	0	0	0	0	0	0	0	0
0	0	0	0	0	0	0	0	0	0	0	0	0	0	0	0	0	0	0	0	0	0	0	0	0	0	0	0	0	0	0
0	0	0	0	0	0	0	0	0	0	0	0	0	0	0	0	0	0	0	0	0	0	0	0	0	0	0	0	0	0	0
0	0	0	0	0	0	0	0	0	0	0	0	0	0	0	0	0	0	0	0	0	0	0	0	0	0	0	0	0	0	0
0	0	0	0	0	0	0	0	0	0	0	0	0	0	0	0	0	0	0	0	0	0	0	0	0	0	0	0	0	0	0
0	0	0	0	0	0	0	0	0	0	0	0	0	0	0	0	0	0	0	0	0	0	0	0	0	0	0	0	0	0	0
0	0	0	0	0	0	0	0	0	0	0	0	0	0	0	0	0	0	0	0	0	0	0	0	0	0	0	0	0	0	0
0	0	0	0	0	0	0	0	0	0	0	0	0	0	0	0	0	0	0	0	0	0	0	0	0	0	0	0	0	0	0
0	0	0	0	0	0	0	0	0	0	0	0	0	0	0	0	0	0	0	0	0	0	0	0	0	0	0	0	0	0	0
0	0	0	0	0	0	0	0	0	0	0	0	0	0	0	0	0	0	0	0	0	0	0	0	0	0	0	0	0	0	0
0	0	0	0	0	0	0	0	0	0	0	0	0	0	0	0	0	0	0	0	0	0	0	0	0	0	0	0	0	0	0
0	0	0	0	0	0	0	0	0	0	0	0	0	0	0	0	0	0	0	0	0	0	0	0	0	0	0	0	0	0	0
0	0	0	0	0	0	0	0	0	0	0	0	0	0	0	0	0	0	0	0	0	0	0	0	0	0	0	0	0	0	0
0	0	0	0	0	0	0	0	0	0	0	0	0	0	0	0	0	0	0	0	0	0	0	0	0	0	0	0	0	0	0
0	0	0	0	0	0	0	0	0	0	0	0	0	0	0	0	0	0	0	0	0	0	0	0	0	0	0	0	0	0	0
0	0	0	0	0	0	0	0	0	0	0	0	0	0	0	0	0	0	0	0	0	0	0	0	0	0	0	0	0	0	0
0	0	0	0	0	0	0	0	0	0	0	0	0	0	0	0	0	0	0	0	0	0	0	0	0	0	0	0	0	0	0
0	0	0	0	0	0	0	0	0	0	0	0	0	0	0	0	0	0	0	0	0	0	0	0	0	0	0	0	0	0	0
0	0	0	0	0	0	0	0	0	0	0	0	0	0	0	0	0	0	0	0	0	0	0	0	0	0	0	0	0	0	0
0	0	0	0	0	0	0	0	0	0	0	0	0	0	0	0	0	0	0	0	0	0	0	0	0	0	0	0	0	0	0
0	0	0	0	0	0	0	0	0	0	0	0	0	0	0	0	0	0	0	0	0	0	0	0	0	0	0	0	0	0	0
0	0	0	0	0	0	0	0	0	0	0	0	0	0	0	0	0	0	0	0	0	0	0	0	0	0	0	0	0	0	0
0	0	0	0	0	0	0	0	0	0	0	0	0	0	0	0	0	0	0	0	0	0	0	0	0	0	0	0	0	0	0
0	0	0	0	0	0	0	0	0	0	0	0	0	0	0	0	0	0	0	0	0	0	0	0	0	0	0	0	0	0	0
0	0	0	0	0	0	0	0	0	0	0	0	0	0	0	0	0	0	0	0	0	0	0	0	0	0	0	0	0	0	0
0	0	0	0	0	0	0	0	0	0	0	0	0	0	0	0	0	0	0	0	0	0	0	0	0	0	0	0	0	0	0
0	0	0	0	0	0	0	0	0	0	0	0	0	0	0	0	0	0	0	0	0	0	0	0	0	0	0	0	0	0	0
0	0	0	0	0	0	0	0	0	0	0	0	0	0	0	0	0	0	0	0	0	0	0	0	0	0	0	0	0	0	0
0	0	0	0	0	0	0	0	0	0	0	0	0	0	0	0	0	0	0	0	0	0	0	0	0	0	0	0	0	0	0
0	0	0	0	0	0	0	0	0	0	0	0	0	0	0	0	0	0	0	0	0	0	0	0	0	0	0	0	0	0	0
0	0	0	0	0	0	0	0	0	0	0	0	0	0	0	0	0	0	0	0	0	0	0	0	0	0	0	0	0	0	0
0	0	0	0	0	0	0	0	0	0	0	0	0	0	0	0	0	0	0	0	0	0	0	0	0	0	0	0	0	0	0
0	0	0	0	0	0	0	0	0	0	0	0	0	0	0	0	0	0	0	0	0	0	0	0	0	0	0	0	0	0	0
0	0	0	0	0	0	0	0	0	0	0	0	0	0	0	0	0	0	0	0	0	0	0	0	0	0	0	0	0	0	0
0	0	0	0	0	0	0	0	0	0	0	0	0	0	0	0	0	0	0	0	0	0	0	0	0	0	0	0	0	0	0
0	0	0	0	0	0	0	0	0	0	0	0	0	0	0	0	0	0	0	0	0	0	0	0	0	0	0	0	0	0	0
0	0	0	0	0	0	0	0	0	0	0	0	0	0	0	0	0	0	0	0	0	0	0	0	0	0	0	0	0	0	0
0	0	0	0	0	0	0	0	0	0	0	0	0	0	0	0	0	0	0	0	0	0	0	0	0	0	0	0	0	0	0
0	0	0	0	0	0	0	0	0	0	0	0	0	0	0	0	0	0	0	0	0	0	0	0	0	0	0	0	0	0	0
0	0	0	0	0	0	0	0	0	0	0	0	0	0	0	0	0	0	0	0	0	0	0	0	0	0	0	0	0	0	0
0	0	0	0	0	0	0	0	0	0	0	0	0	0	0	0	0	0	0	0	0	0	0	0	0	0	0	0	0	0	0
0	0	0	0	0	0	0	0	0	0	0	0	0	0	0	0	0	0	0	0	0	0	0	0	0	0	0	0	0	0	0
0	0	0	0	0	0	0	0	0	0	0	0	0	0	0	0	0	0	0	0	0	0	0	0	0	0	0	0	0	0	0
0	0	0	0	0	0	0	0	0	0	0	0	0	0	0	0	0	0	0	0	0	0	0	0	0	0	0	0	0	0	0
0	0	0	0	0	0	0	0	0	0	0	0	0	0	0	0	0	0	0	0	0	0	0	0	0	0	0	0	0	0	0
0	0	0	0	0	0	0	0	0	0	0	0	0	0	0	0	0	0	0	0	0	0	0	0	0	0	0	0	0	0	0
0	0	0	0	0	0	0	0	0	0	0	0	0	0	0	0	0	0	0	0	0	0	0	0	0	0	0	0	0	0	0
0	0	0	0	0	0	0	0	0	0	0	0	0	0	0	0	0	0	0	0	0	0	0	0	0	0	0	0	0	0	0
0	0	0	0	0	0	0	0	0	0	0	0	0	0	0	0	0	0	0	0	0	0	0	0	0	0	0	0	0	0	0
0	0	0	0	0	0	0	0	0	0	0	0	0	0	0	0	0	0	0	0	0	0	0	0	0	0	0	0	0	0	0
0	0	0	0	0	0	0	0	0	0	0	0	0	0	0	0	0	0	0	0	0	0	0	0	0	0	0	0	0	0	0
0	0	0	0	0	0	0	0	0	0	0	0	0	0	0	0	0	0	0	0	0	0	0	0	0	0	0	0	0	0	0
0	0	0	0	0	0	0	0	0	0	0	0	0	0	0	0	0	0	0	0	0	0	0	0	0	0	0	0	0	0	0
0	0	0	0	0	0	0	0	0	0	0	0	0	0	0	0	0	0	0	0	0	0	0	0	0	0	0	0	0	0	0
0	0	0	0	0	0	0	0	0	0	0	0	0	0	0	0	0	0	0	0	0	0	0	0	0	0	0	0	0	0	0
0	0	0	0	0	0	0	0	0	0	0	0	0	0	0	0	0	0	0	0	0	0	0	0	0	0	0	0	0	0	0
0	0	0	0	0	0	0	0	0	0	0	0	0	0	0	0	0	0	0	0	0	0	0	0	0	0	0	0	0	0	0
0	0	0	0	0	0	0	0	0	0	0	0	0	0	0	0	0	0	0	0	0	0	0	0	0	0	0	0	0	0	0
0	0	0	0	0	0	0	0	0	0	0	0	0	0	0	0	0	0	0	0	0	0	0	0	0	0	0	0	0	0	0
0	0	0	0	0	0	0	0	0	0	0	0	0	0	0	0	0	0	0	0	0	0	0	0	0	0	0	0	0	0	0
0	0	0	0	0	0	0	0	0	0	0	0	0	0	0	0	0	0	0	0	0	0	0	0	0	0	0	0	0	0	0
0	0	0	0	0	0	0	0	0	0	0	0	0	0	0	0	0	0	0	0	0	0	0	0	0	0	0	0	0	0	0
0	0	0	0	0	0	0	0	0	0	0	0	0	0	0	0	0	0	0	0	0	0	0	0	0	0	0	0	0	0	0
0	0	0	0	0	0	0	0	0	0	0	0	0	0	0	0	0	0	0	0	0	0	0	0	0	0	0	0	0	0	0
0	0	0	0	0	0	0	0	0	0	0	0	0	0	0	0	0	0	0	0	0	0	0	0	0	0	0	0	0	0	0
0	0	0	0	0	0	0	0	0	0	0	0	0	0	0	0	0	0	0	0	0	0	0	0	0	0	0	0	0	0	0
0	0	0	0	0	0	0	0	0	0	0	0	0	0	0	0	0	0	0	0	0	0	0	0	0	0	0	0	0	0	0
0	0	0	0	0	0	0	0	0	0	0	0	0	0	0	0	0	0	0	0	0	0	0	0	0	0	0	0	0	0	0
0	0	0	0	0	0	0	0	0	0	0	0	0	0	0	0	0	0	0	0	0	0	0	0	0	0	0	0	0	0	0
0	0	0	0	0	0	0	0	0	0	0	0	0	0	0	0	0	0	0	0	0	0	0	0	0	0	0	0	0	0	0
0	0	0	0	0	0	0	0	0	0	0	0	0	0	0	0	0	0	0	0	0	0	0	0	0	0	0	0	0	0	0
0	0	0	0	0	0	0	0	0	0	0	0	0	0	0	0	0	0	0	0	0	0	0	0	0	0	0	0	0	0	0
0	0	0	0	0	0	0	0	0	0	0	0	0	0	0	0	0	0	0	0	0	0	0	0	0	0	0	0	0	0	0
0	0	0	0	0	0	0	0	0	0	0	0	0	0	0	0	0	0	0	0	0	0	0	0	0	0	0	0	0	0	0
0	0	0	0	0	0	0	0	0	0	0	0	0	0	0	0	0	0	0	0	0	0	0	0	0	0	0	0	0	0	0
0	0	0	0	0	0	0	0	0	0	0	0	0	0	0	0	0	0	0	0	0	0	0	0	0	0	0	0	0	0	0
0	0	0	0	0	0	0	0	0	0	0	0	0	0	0	0	0	0	0	0	0	0	0	0	0	0	0	0	0	0	0
0	0	0	0	0	0	0	0	0	0	0	0	0	0	0	0	0	0	0	0	0	0	0	0	0	0	0	0	0	0	0
0	0	0	0	0	0	0	0	0	0	0	0	0	0	0	0	0	0	0	0	0	0	0	0	0	0	0	0	0	0	0
0	0	0	0	0	0	0	0	0	0	0	0	0	0	0	0	0	0	0	0	0	0	0	0	0	0	0	0	0	0	0
0	0	0	0	0	0	0	0	0	0	0	0	0	0	0	0	0	0	0	0	0	0	0	0	0	0	0	0	0	0	0
0	0	0	0	0	0	0	0	0	0	0	0	0	0	0	0	0	0	0	0	0	0	0	0	0	0	0	0	0	0	0
0	0	0	0	0	0	0	0	0	0	0	0	0	0	0	0	0	0	0	0	0	0	0	0	0	0	0	0	0	0	0
0	0	0	0	0	0	0	0	0	0	0	0	0	0	0	0	0	0	0	0	0	0	0	0	0	0	0	0	0	0	0
0	0	0	0	0	0	0	0	0	0	0	0	0	0	0	0	0	0	0	0	0	0	0	0	0	0	0	0	0	0	0
0	0	0	0	0	0	0	0	0	0	0	0	0	0	0	0	0	0	0	0	0	0	0	0	0	0	0	0	0	0	0
0	0	0	0	0	0	0	0	0	0	0	0	0	0	0	0	0	0	0	0	0	0	0	0	0	0	0	0	0	0	0
0	0	0	0	0	0	0	0	0	0	0	0	0	0	0	0	0	0	0	0	0	0	0	0	0	0	0	0	0	0	0
0	0	0	0	0	0	0	0	0	0	0	0	0	0	0	0	0	0	0	0	0	0	0	0	0	0	0	0	0	0	0
0	0	0	0	0	0	0	0	0	0	0	0	0	0	0	0	0	0	0	0	0	0	0	0	0	0	0	0	0	0	0
0	0	0	0	0	0	0	0	0	0	0	0	0	0	0	0	0	0	0	0	0	0	0	0	0	0	0	0	0	0	0
0	0	0	0	0	0	0	0	0	0	0	0	0	0	0	0	0	0	0	0	0	0	0	0	0	0	0	0	0	0	0
0	0	0	0	0	0	0	0	0	0	0	0	0	0	0	0	0	0	0	0	0	0	0	0	0	0	0	0	0	0	0
0	0	0	0	0	0	0	0	0	0	0	0	0	0	0	0	0	0	0	0	0	0	0	0	0	0	0	0	0	0	0
0	0	0	0	0	0	0	0	0	0	0	0	0	0	0	0	0	0	0	0	0	0	0	0	0	0	0	0	0	0	0
0	0	0	0	0	0	0	0	0	0	0	0	0	0	0	0	0	0	0	0	0	0	0	0	0	0	0	0	0	0	0
0	0	0	0	0	0	0	0	0	0	0	0	0	0	0	0	0	0	0	0	0	0	0	0	0	0	0	0	0	0	0
0	0	0	0	0	0	0	0	0	0	0	0	0	0	0	0	0	0	0	0	0	0	0	0	0	0	0	0	0	0	0
0	0	0	0	0	0	0	0	0	0	0	0	0	0	0	0	0	0	0	0	0	0	0	0	0	0	0	0	0	0	0
0	0	0	0	0	0	0	0	0	0	0	0	0	0	0	0	0	0	0	0	0	0	0	0	0	0	0	0	0	0	0
0	0	0	0	0	0	0	0	0	0	0	0	0	0	0	0	0	0	0	0	0	0	0	0	0	0	0	0	0	0	0
0	0	0	0	0	0	0	0	0	0	0	0	0	0	0	0	0	0	0	0	0	0	0	0	0	0	0	0	0	0	0
0	0	0	0	0	0	0	0	0	0	0	0	0	0	0	0	0	0	0	0	0	0	0	0	0	0	0	0	0	0	0
0	0	0	0	0	0	0	0	0	0	0	0	0	0	0	0	0	0	0	0	0	0	0	0	0	0	0	0	0	0	0
0	0	0	0	0	0	0	0	0	0	0	0	0	0	0	0	0	0	0	0	0	0	0	0	0	0	0	0	0	0	0
0	0	0	0	0	0	0	0	0	0	0	0	0	0	0	0	0	0	0	0	0	0	0	0	0	0	0	0	0	0	0
0	0	0	0	0	0	0	0	0	0	0	0	0	0	0	0	0	0	0	0	0	0	0	0	0	0	0	0	0	0	0
0	0	0	0	0	0	0	0	0	0	0	0	0	0	0	0	0	0	0	0	0	0	0	0	0	0	0	0	0	0	0
0	0	0	0	0	0	0	0	0	0	0	0	0	0	0	0	0	0	0	0	0	0	0	0	0	0	0	0	0	0	0
0	0	0	0	0	0	0	0	0	0	0	0	0	0	0	0	0	0	0	0	0	0	0	0	0	0	0	0	0	0	0
0	0	0	0	0	0	0	0	0	0	0	0	0	0	0	0	0	0	0	0	0	0	0	0	0	0	0	0	0	0	0
0	0	0	0	0	0	0	0	0	0	0	0	0	0	0	0	0	0	0	0	0	0	0	0	0	0	0	0	0	0	0
0	0	0	0	0	0	0	0	0	0	0	0	0	0	0	0	0	0	0	0	0	0	0	0	0	0	0	0	0	0	0
0	0	0	0	0	0	0	0	0	0	0	0	0	0	0	0	0	0	0	0	0	0	0	0	0	0	0	0	0	0	0
0	0	0	0	0	0	0	0	0	0	0	0	0	0	0	0	0	0	0	0	0	0	0	0	0	0	0	0	0	0	0
0	0	0	0	0	0	0	0	0	0	0	0	0	0	0	0	0	0	0	0	0	0	0	0	0	0	0	0	0	0	0
0	0	0	0	0	0	0	0	0	0	0	0	0	0	0	0	0	0	0	0	0	0	0	0	0	0	0	0	0	0	0
0	0	0	0	0	0	0	0	0	0	0	0	0	0	0	0	0	0	0	0	0	0	0	0	0	0	0	0	0	0	0
0	0	0	0	0	0	0	0	0	0	0	0	0	0	0	0	0	0	0	0	0	0	0	0	0	0	0	0	0	0	0
0	0	0	0	0	0	0	0	0	0	0	0	0	0	0	0	0	0	0	0	0	0	0	0	0	0	0	0	0	0	0
0	0	0	0	0	0	0	0	0	0	0	0	0	0	0	0	0	0	0	0	0	0	0	0	0	0	0	0	0	0	0
0	0	0	0	0	0	0	0	0	0	0	0	0	0	0	0	0	0	0	0	0	0	0	0	0	0	0	0	0	0	0
0	0	0	0	0	0	0	0	0	0	0	0	0	0	0	0	0	0	0	0	0	0	0	0	0	0	0	0	0	0	0
0	0	0	0	0	0	0	0	0	0	0	0	0	0	0	0	0	0	0	0	0	0	0	0	0	0	0	0	0	0	0
0	0	0	0	0	0	0	0	0	0	0	0	0	0	0	0	0	0	0	0	0	0	0	0	0	0	0	0	0	0	0
0	0	0	0	0	0	0	0	0	0	0	0	0	0	0	0	0	0	0	0	0	0	0	0	0	0	0	0	0	0	0
0	0	0	0	0	0	0	0	0	0	0	0	0	0	0	0	0	0	0	0	0	0	0	0	0	0	0	0	0	0	0
0	0	0	0	0	0	0	0	0	0	0	0	0	0	0	0	0	0	0	0	0	0	0	0	0	0	0	0	0	0	0
0	0	0	0	0	0	0	0	0	0	0	0	0	0	0	0	0	0	0	0	0	0	0	0	0	0	0	0	0	0	0
0	0	0	0	0	0	0	0	0	0	0	0	0	0	0	0	0	0	0	0	0	0	0	0	0	0	0	0	0	0	0
0	0	0	0	0	0	0	0	0	0	0	0	0	0	0	0	0	0	0	0	0	0	0	0	0	0	0	0	0	0	0
0	0	0	0	0	0	0	0	0	0	0	0	0	0	0	0	0	0	0	0	0	0	0	0	0	0	0	0	0	0	0
0	0	0	0	0	0	0	0	0	0	0	0	0	0	0	0	0	0	0	0	0	0	0	0	0	0	0	0	0	0	0
0	0	0	0	0	0	0	0	0	0	0	0	0	0	0	0	0	0	0	0	0	0	0	0	0	0	0	0	0	0	0
0	0	0	0	0	0	0	0	0	0	0	0	0	0	0	0	0	0	0	0	0	0	0	0	0	0	0	0	0	0	0
0	0	0	0	0	0	0	0	0	0	0	0	0	0	0	0	0	0	0	0	0	0	0	0	0	0	0	0	0	0	0
0	0	0	0	0	0	0	0	0	0	0	0	0	0	0	0	0	0	0	0	0	0	0	0	0	0	0	0	0	0	0
0	0	0	0	0	0	0	0	0	0	0	0	0	0	0	0	0	0	0	0	0	0	0	0	0	0	0	0	0	0	0
0	0	0	0	0	0	0	0	0	0	0	0	0	0	0	0	0	0	0	0	0	0	0	0	0	0	0	0	0	0	0
0	0	0	0	0	0	0	0	0	0	0	0	0	0	0	0	0	0	0	0	0	0	0	0	0	0	0	0	0	0	0
0	0	0	0	0	0	0	0	0	0	0	0	0	0	0	0	0	0	0	0	0	0	0	0	0	0	0	0	0	0	0
0	0	0	0	0	0	0	0	0	0	0	0	0	0	0	0	0	0	0	0	0	0	0	0	0	0	0	0	0	0	0
0	0	0	0	0	0	0	0	0	0	0	0	0	0	0	0	0	0	0	0	0	0	0	0	0	0	0	0	0	0	0
0	0	0	0	0	0	0	0	0	0	0	0	0	0	0	0	0	0	0	0	0	0	0	0	0	0	0	0	0	0	0
0	0	0	0	0	0	0	0	0	0	0	0	0	0	0	0	0	0	0	0	0	0	0	0	0	0	0	0	0	0	0
0	0	0	0	0	0	0	0	0	0	0	0	0	0	0	0	0	0	0	0	0	0	0	0	0	0	0	0	0	0	0
0	0	0	0	0	0	0	0	0	0	0	0	0	0	0	0	0	0	0	0	0	0	0	0	0	0	0	0	0	0	0
0	0	0	0	0	0	0	0	0	0	0	0	0	0	0	0	0	0	0	0	0	0	0	0	0	0	0	0	0	0	0
0	0	0	0	0	0	0	0	0	0	0	0	0	0	0	0	0	0	0	0	0	0	0	0	0	0	0	0	0	0	0
0	0	0	0	0	0	0	0	0	0	0	0	0	0	0	0	0	0	0	0	0	0	0	0	0	0	0	0	0	0	0
0	0	0	0	0	0	0	0	0	0	0	0	0	0	0	0	0	0	0	0	0	0	0	0	0	0	0	0	0	0	0
0	0	0	0	0	0	0	0	0	0	0	0	0	0	0	0	0	0	0	0	0	0	0	0	0	0	0	0	0	0	0
0	0	0	0	0	0	0	0	0	0	0	0	0	0	0	0	0	0	0	0	0	0	0	0	0	0	0	0	0	0	0
0	0	0	0	0	0	0	0	0	0	0	0	0	0	0	0	0	0	0	0	0	0	0	0	0	0	0	0	0	0	0
0	0	0	0	0	0	0	0	0	0	0	0	0	0	0	0	0	0	0	0	0	0	0	0	0	0	0	0	0	0	0
0	0	0	0	0	0	0	0	0	0	0	0	0	0	0	0	0	0	0	0	0	0	0	0	0	0	0	0	0	0	0
0	0	0	0	0	0	0	0	0	0	0	0	0	0	0	0	0	0	0	0	0	0	0	0	0	0	0	0	0	0	0
0	0	0	0	0	0	0	0	0	0	0	0	0	0	0	0	0	0	0	0	0	0	0	0	0	0	0	0	0	0	0
0	0	0	0	0	0	0	0	0	0	0	0	0	0	0	0	0	0	0	0	0	0	0	0	0	0	0	0	0	0	0
0	0	0	0	0	0	0	0	0	0	0	0	0	0	0	0	0	0	0	0	0	0	0	0	0	0	0	0	0	0	0
0	0	0	0	0	0	0	0	0	0	0	0	0	0	0	0	0	0	0	0	0	0	0	0	0	0	0	0	0	0	0
0	0	0	0	0	0	0	0	0	0	0	0	0	0	0	0	0	0	0	0	0	0	0	0	0	0	0	0	0	0	0
0	0	0	0	0	0	0	0	0	0	0	0	0	0	0	0	0	0	0	0	0	0	0	0	0	0	0	0	0	0	0
0	0	0	0	0	0	0	0	0	0	0	0	0	0	0	0	0	0	0	0	0	0	0	0	0	0	0	0	0	0	0
0	0	0	0	0	0	0	0	0	0	0	0	0	0	0	0	0	0	0	0	0	0	0	0	0	0	0	0	0	0	0
0	0	0	0	0	0	0	0	0	0	0	0	0	0	0	0	0	0	0	0	0	0	0	0	0	0	0	0	0	0	0
0	0	0	0	0	0	0	0	0	0	0	0	0	0	0	0	0	0	0	0	0	0	0	0	0	0	0	0	0	0	0
0	0	0	0	0	0	0	0	0	0	0	0	0	0	0	0	0	0	0	0	0	0	0	0	0	0	0	0	0	0	0
0	0	0	0	0	0	0	0	0	0	0	0	0	0	0	0	0	0	0	0	0	0	0	0	0	0	0	0	0	0	0
0	0	0	0	0	0	0	0	0	0	0	0	0	0	0	0	0	0	0	0	0	0	0	0	0	0	0	0	0	0	0
0	0	0	0	0	0	0	0	0	0	0	0	0	0	0	0	0	0	0	0	0	0	0	0	0	0	0	0	0	0	0
0	0	0	0	0	0	0	0	0	0	0	0	0	0	0	0	0	0	0	0	0	0	0	0	0	0	0	0	0	0	0
0	0	0	0	0	0	0	0	0	0	0	0	0	0	0	0	0	0	0	0	0	0	0	0	0	0	0	0	0	0	0
0	0	0	0	0	0	0	0	0	0	0	0	0	0	0	0	0	0	0	0	0	0	0	0	0	0	0	0	0	0	0
0	0	0	0	0	0	0	0	0	0	0	0	0	0	0	0	0	0	0	0	0	0	0	0	0	0	0	0	0	0	0
0	0	0	0	0	0	0	0	0	0	0	0	0	0	0	0	0	0	0	0	0	0	0	0	0	0	0	0	0	0	0
0	0	0	0	0	0	0	0	0	0	0	0	0	0	0	0	0	0	0	0	0	0	0	0	0	0	0	0	0	0	0
0	0	0	0	0	0	0	0	0	0	0	0	0	0	0	0	0	0	0	0	0	0	0	0	0	0	0	0	0	0	0
0	0	0	0	0	0	0	0	0	0	0	0	0	0	0	0	0	0	0	0	0	0	0	0	0	0	0	0	0	0	0
0	0	0	0	0	0	0	0	0	0	0	0	0	0	0	0	0	0	0	0	0	0	0	0	0	0	0	0	0	0	0
0	0	0	0	0	0	0	0	0	0	0	0	0	0	0	0	0	0	0	0	0	0	0	0	0	0	0	0	0	0	0
0	0	0	0	0	0	0	0	0	0	0	0	0	0	0	0	0	0	0	0	0	0	0	0	0	0	0	0	0	0	0
0	0	0	0	0	0	0	0	0	0	0	0	0	0	0	0	0	0	0	0	0	0	0	0	0	0	0	0	0	0	0
0	0	0	0	0	0	0	0	0	0	0	0	0	0	0	0	0	0	0	0	0	0	0	0	0	0	0	0	0	0	0
0	0	0	0	0	0	0	0	0	0	0	0	0	0	0	0	0	0	0	0	0	0	0	0	0	0	0	0	0	0	0
0	0	0	0	0	0	0	0	0	0	0	0	0	0	0	0	0	0	0	0	0	0	0	0	0	0	0	0	0	0	0
0	0	0	0	0	0	0	0	0	0	0	0	0	0	0	0	0	0	0	0	0	0	0	0	0	0	0	0	0	0	0
0	0	0	0	0	0	0	0	0	0	0	0	0	0	0	0	0	0	0	0	0	0	0	0	0	0	0	0	0	0	0
0	0	0	0	0	0	0	0	0	0	0	0	0	0	0	0	0	0	0	0	0	0	0	0	0	0	0	0	0	0	0
0	0	0	0	0	0	0	0	0	0	0	0	0	0	0	0	0	0	0	0	0	0	0	0	0	0	0	0	0	0	0
0	0	0	0	0	0	0	0	0	0	0	0	0	0	0	0	0	0	0	0	0	0	0	0	0	0	0	0	0	0	0
0	0	0	0	0	0	0	0	0	0	0	0	0	0	0	0	0	0	0	0	0	0	0	0	0	0	0	0	0	0	0
0	0	0	0	0	0	0	0	0	0	0	0	0	0	0	0	0	0	0	0	0	0	0	0	0	0	0	0	0	0	0
0	0	0	0	0	0	0	0	0	0	0	0	0	0	0	0	0	0	0	0	0	0	0	0	0	0	0	0	0	0	0
0	0	0	0	0	0	0	0	0	0	0	0	0	0	0	0	0	0	0	0	0	0	0	0	0	0	0	0	0	0	0
0	0	0	0	0	0	0	0	0	0	0	0	0	0	0	0	0	0	0	0	0	0	0	0	0	0	0	0	0	0	0
0	0	0	0	0	0	0	0	0	0	0	0	0	0	0	0	0	0	0	0	0	0	0	0	0	0	0	0	0	0	0
0	0	0	0	0	0	0	0	0	0	0	0	0	0	0	0	0	0	0	0	0	0	0	0	0	0	0	0	0	0	0
0	0	0	0	0	0	0	0	0	0	0	0	0	0	0	0	0	0	0	0	0	0	0	0	0	0	0	0	0	0	0
0	0	0	0	0	0	0	0	0	0	0	0	0	0	0	0	0	0	0	0	0	0	0	0	0	0	0	0	0	0	0
0	0	0	0	0	0	0	0	0	0	0	0	0	0	0	0	0	0	0	0	0	0	0	0	0	0	0	0	0	0	0
0	0	0	0	0	0	0	0	0	0	0	0	0	0	0	0	0	0	0	0	0	0	0	0	0	0	0	0	0	0	0
0	0	0	0	0	0	0	0	0	0	0	0	0	0	0	0	0	0	0	0	0	0	0	0	0	0	0	0	0	0	0
0	0	0	0	0	0	0	0	0	0	0	0	0	0	0	0	0	0	0	0	0	0	0	0	0	0	0	0	0	0	0
0	0	0	0	0	0	0	0	0	0	0	0	0	0	0	0	0	0	0	0	0	0	0	0	0	0	0	0	0	0	0
0	0	0	0	0	0	0	0	0	0	0	0	0	0	0	0	0	0	0	0	0	0	0	0	0	0	0	0	0	0	0
0	0	0	0	0	0	0	0	0	0	0	0	0	0	0	0	0	0	0	0	0	0	0	0	0	0	0	0	0	0	0
0	0	0	0	0	0	0	0	0	0	0	0	0	0	0	0	0	0	0	0	0	0	0	0	0	0	0	0	0	0	0
0	0	0	0	0	0	0	0	0	0	0	0	0	0	0	0	0	0	0	0	0	0	0	0	0	0	0	0	0	0	0
0	0	0	0	0	0	0	0	0	0	0	0	0	0	0	0	0	0	0	0	0	0	0	0	0	0	0	0	0	0	0
0	0	0	0	0	0	0	0	0	0	0	0	0	0	0	0	0	0	0	0	0	0	0	0	0	0	0	0	0	0	0
0	0	0	0	0	0	0	0	0	0	0	0	0	0	0	0	0	0	0	0	0	0	0	0	0	0	0	0	0	0	0
0	0	0	0	0	0	0	0	0	0	0	0	0	0	0	0	0	0	0	0	0	0	0	0	0	0	0	0	0	0	0
0	0	0	0	0	0	0	0	0	0	0	0	0	0	0	0	0	0	0	0	0	0	0	0	0	0	0	0	0	0	0
0	0	0	0	0	0	0	0	0	0	0	0	0	0	0	0	0	0	0	0	0	0	0	0	0	0	0	0	0	0	0
0	0	0	0	0	0	0	0	0	0	0	0	0	0	0	0	0	0	0	0	0	0	0	0	0	0	0	0	0	0	0
0	0	0	0	0	0	0	0	0	0	0	0	0	0	0	0	0	0	0	0	0	0	0	0	0	0	0	0	0	0	0
0	0	0	0	0	0	0	0	0	0	0	0	0	0	0	0	0	0	0	0	0	0	0	0	0	0	0	0	0	0	0
0	0	0	0	0	0	0	0	0	0	0	0	0	0	0	0	0	0	0	0	0	0	0	0	0	0	0	0	0	0	0
0	0	0	0	0	0	0	0	0	0	0	0	0	0	0	0	0	0	0	0	0	0	0	0	0	0	0	0	0	0	0
0	0	0	0	0	0	0	0	0	0	0	0	0	0	0	0	0	0	0	0	0	0	0	0	0	0	0	0	0	0	0
0	0	0	0	0	0	0	0	0	0	0	0	0	0	0	0	0	0	0	0	0	0	0	0	0	0	0	0	0	0	0
0	0	0	0	0	0	0	0	0	0	0	0	0	0	0	0	0	0	0	0	0	0	0	0	0	0	0	0	0	0	0
0	0	0	0	0	0	0	0	0	0	0	0	0	0	0	0	0	0	0	0	0	0	0	0	0	0	0	0	0	0	0
0	0	0	0	0	0	0	0	0	0	0	0	0	0	0	0	0	0	0	0	0	0	0	0	0	0	0	0	0	0	0
0	0	0	0	0	0	0	0	0	0	0	0	0	0	0	0	0	0	0	0	0	0	0	0	0	0	0	0	0	0	0
0	0	0	0	0	0	0	0	0	0	0	0	0	0	0	0	0	0	0	0	0	0	0	0	0	0	0	0	0	0	0
0	0	0	0	0	0	0	0	0	0	0	0	0	0	0	0	0	0	0	0	0	0	0	0	0	0	0	0	0	0	0
0	0	0	0	0	0	0	0	0	0	0	0	0	0	0	0	0	0	0	0	0	0	0	0	0	0	0	0	0	0	0
0	0	0	0	0	0	0	0	0	0	0	0	0	0	0	0	0	0	0	0	0	0	0	0	0	0	0	0	0	0	0
0	0	0	0	0	0	0	0	0	0	0	0	0	0	0	0	0	0	0	0	0	0	0	0	0	0	0	0	0	0	0
0	0	0	0	0	0	0	0	0	0	0	0	0	0	0	0	0	0	0	0	0	0	0	0	0	0	0	0	0	0	0
0	0	0	0	0	0	0	0	0	0	0	0	0	0	0	0	0	0	0	0	0	0	0	0	0	0	0	0	0	0	0
0	0	0	0	0	0	0	0	0	0	0	0	0	0	0	0	0	0	0	0	0	0	0	0	0	0	0	0	0	0	0
0	0	0	0	0	0	0	0	0	0	0	0	0	0	0	0	0	0	0	0	0	0	0	0	0	0	0	0	0	0	0
0	0	0	0	0	0	0	0	0	0	0	0	0	0	0	0	0	0	0	0	0	0	0	0	0	0	0	0	0	0	0
0	0	0	0	0	0	0	0	0	0	0	0	0	0	0	0	0	0	0	0	0	0	0	0	0	0	0	0	0	0	0
0	0	0	0	0	0	0	0	0	0	0	0	0	0	0	0	0	0	0	0	0	0	0	0	0	0	0	0	0	0	0
0	0	0	0	0	0	0	0	0	0	0	0	0	0	0	0	0	0	0	0	0	0	0	0	0	0	0	0	0	0	0
0	0	0	0	0	0	0	0	0	0	0	0	0	0	0	0	0	0	0	0	0	0	0	0	0	0	0	0	0	0	0
0	0	0	0	0	0	0	0	0	0	0	0	0	0	0	0	0	0	0	0	0	0	0	0	0	0	0	0	0	0	0
0	0	0	0	0	0	0	0	0	0	0	0	0	0	0	0	0	0	0	0	0	0	0	0	0	0	0	0	0	0	0
0	0	0	0	0	0	0	0	0	0	0	0	0	0	0	0	0	0	0	0	0	0	0	0	0	0	0	0	0	0	0
0	0	0	0	0	0	0	0	0	0	0	0	0	0	0	0	0	0	0	0	0	0	0	0	0	0	0	0	0	0	0
0	0	0	0	0	0	0	0	0	0	0	0	0	0	0	0	0	0	0	0	0	0	0	0	0	0	0	0	0	0	0
0	0	0	0	0	0	0	0	0	0	0	0	0	0	0	0	0	0	0	0	0	0	0	0	0	0	0	0	0	0	0
0	0	0	0	0	0	0	0	0	0	0	0	0	0	0	0	0	0	0	0	0	0	0	0	0	0	0	0	0	0	0
0	0	0	0	0	0	0	0	0	0	0	0	0	0	0	0	0	0	0	0	0	0	0	0	0	0	0	0	0	0	0
0	0	0	0	0	0	0	0	0	0	0	0	0	0	0	0	0	0	0	0	0	0	0	0	0	0	0	0	0	0	0
0	0	0	0	0	0	0	0	0	0	0	0	0	0	0	0	0	0	0	0	0	0	0	0	0	0	0	0	0	0	0
0	0	0	0	0	0	0	0	0	0	0	0	0	0	0	0	0	0	0	0	0	0	0	0	0	0	0	0	0	0	0
0	0	0	0	0	0	0	0	0	0	0	0	0	0	0	0	0	0	0	0	0	0	0	0	0	0	0	0	0	0	0
0	0	0	0	0	0	0	0	0	0	0	0	0	0	0	0	0	0	0	0	0	0	0	0	0	0	0	0	0	0	0
0	0	0	0	0	0	0	0	0	0	0	0	0	0	0	0	0	0	0	0	0	0	0	0	0	0	0	0	0	0	0
0	0	0	0	0	0	0	0	0	0	0	0	0	0	0	0	0	0	0	0	0	0	0	0	0	0	0	0	0	0	0
0	0	0	0	0	0	0	0	0	0	0	0	0	0	0	0	0	0	0	0	0	0	0	0	0	0	0	0	0	0	0
0	0	0	0	0	0	0	0	0	0	0	0	0	0	0	0	0	0	0	0	0	0	0	0	0	0	0	0	0	0	0
0	0	0	0	0	0	0	0	0	0	0	0	0	0	0	0	0	0	0	0	0	0	0	0	0	0	0	0	0	0	0
0	0	0	0	0	0	0	0	0	0	0	0	0	0	0	0	0	0	0	0	0	0	0	0	0	0	0	0	0	0	0
0	0	0	0	0	0	0	0	0	0	0	0	0	0	0	0	0	0	0	0	0	0	0	0	0	0	0	0	0	0	0
0	0	0	0	0	0	0	0	0	0	0	0	0	0	0	0	0	0	0	0	0	0	0	0	0	0	0	0	0	0	0
0	0	0	0	0	0	0	0	0	0	0	0	0	0	0	0	0	0	0	0	0	0	0	0	0	0	0	0	0	0	0
0	0	0	0	0	0	0	0	0	0	0	0	0	0	0	0	0	0	0	0	0	0	0	0	0	0	0	0	0	0	0
0	0	0	0	0	0	0	0	0	0	0	0	0	0	0	0	0	0	0	0	0	0	0	0	0	0	0	0	0	0	0
0	0	0	0	0	0	0	0	0	0	0	0	0	0	0	0	0	0	0	0	0	0	0	0	0	0	0	0	0	0	0
0	0	0	0	0	0	0	0	0	0	0	0	0	0	0	0	0	0	0	0	0	0	0	0	0	0	0	0	0	0	0
0	0	0	0	0	0	0	0	0	0	0	0	0	0	0	0	0	0	0	0	0	0	0	0	0	0	0	0	0	0	0
0	0	0	0	0	0	0	0	0	0	0	0	0	0	0	0	0	0	0	0	0	0	0	0	0	0	0	0	0	0	0
0	0	0	0	0	0	0	0	0	0	0	0	0	0	0	0	0	0	0	0	0	0	0	0	0	0	0	0	0	0	0
0	0	0	0	0	0	0	0	0	0	0	0	0	0	0	0	0	0	0	0	0	0	0	0	0	0	0	0	0	0	0
0	0	0	0	0	0	0	0	0	0	0	0	0	0	0	0	0	0	0	0	0	0	0	0	0	0	0	0	0	0	0
0	0	0	0	0	0	0	0	0	0	0	0	0	0	0	0	0	0	0	0	0	0	0	0	0	0	0	0	0	0	0
0	0	0	0	0	0	0	0	0	0	0	0	0	0	0	0	0	0	0	0	0	0	0	0	0	0	0	0	0	0	0
0	0	0	0	0	0	0	0	0	0	0	0	0	0	0	0	0	0	0	0	0	0	0	0	0	0	0	0	0	0	0
0	0	0	0	0	0	0	0	0	0	0	0	0	0	0	0	0	0	0	0	0	0	0	0	0	0	0	0	0	0	0
0	0	0	0	0	0	0	0	0	0	0	0	0	0	0	0	0	0	0	0	0	0	0	0	0	0	0	0	0	0	0
0	0	0	0	0	0	0	0	0	0	0	0	0	0	0	0	0	0	0	0	0	0	0	0	0	0	0	0	0	0	0
0	0	0	0	0	0	0	0	0	0	0	0	0	0	0	0	0	0	0	0	0	0	0	0	0	0	0	0	0	0	0
0	0	0	0	0	0	0	0	0	0	0	0	0	0	0	0	0	0	0	0	0	0	0	0	0	0	0	0	0	0	0
0	0	0	0	0	0	0	0	0	0	0	0	0	0	0	0	0	0	0	0	0	0	0	0	0	0	0	0	0	0	0
0	0	0	0	0	0	0	0	0	0	0	0	0	0	0	0	0	0	0	0	0	0	0	0	0	0	0	0	0	0	0
0	0	0	0	0	0	0	0	0	0	0	0	0	0	0	0	0	0	0	0	0	0	0	0	0	0	0	0	0	0	0
0	0	0	0	0	0	0	0	0	0	0	0	0	0	0	0	0	0	0	0	0	0	0	0	0	0	0	0	0	0	0
0	0	0	0	0	0	0	0	0	0	0	0	0	0	0	0	0	0	0	0	0	0	0	0	0	0	0	0	0	0	0
0	0	0	0	0	0	0	0	0	0	0	0	0	0	0	0	0	0	0	0	0	0	0	0	0	0	0	0	0	0	0
0	0	0	0	0	0	0	0	0	0	0	0	0	0	0	0	0	0	0	0	0	0	0	0	0	0	0	0	0	0	0
0	0	0	0	0	0	0	0	0	0	0	0	0	0	0	0	0	0	0	0	0	0	0	0	0	0	0	0	0	0	0
0	0	0	0	0	0	0	0	0	0	0	0	0	0	0	0	0	0	0	0	0	0	0	0	0	0	0	0	0	0	0
0	0	0	0	0	0	0	0	0	0	0	0	0	0	0	0	0	0	0	0	0	0	0	0	0	0	0	0	0	0	0
0	0	0	0	0	0	0	0	0	0	0	0	0	0	0	0	0	0	0	0	0	0	0	0	0	0	0	0	0	0	0
0	0	0	0	0	0	0	0	0	0	0	0	0	0	0	0	0	0	0	0	0	0	0	0	0	0	0	0	0	0	0
0	0	0	0	0	0	0	0	0	0	0	0	0	0	0	0	0	0	0	0	0	0	0	0	0	0	0	0	0	0	0
0	0	0	0	0	0	0	0	0	0	0	0	0	0	0	0	0	0	0	0	0	0	0	0	0	0	0	0	0	0	0
0	0	0	0	0	0	0	0	0	0	0	0	0	0	0	0	0	0	0	0	0	0	0	0	0	0	0	0	0	0	0
0	0	0	0	0	0	0	0	0	0	0	0	0	0	0	0	0	0	0	0	0	0	0	0	0	0	0	0	0	0	0
0	0	0	0	0	0	0	0	0	0	0	0	0	0	0	0	0	0	0	0	0	0	0	0	0	0	0	0	0	0	0
0	0	0	0	0	0	0	0	0	0	0	0	0	0	0	0	0	0	0	0	0	0	0	0	0	0	0	0	0	0	0
0	0	0	0	0	0	0	0	0	0	0	0	0	0	0	0	0	0	0	0	0	0	0	0	0	0	0	0	0	0	0
0	0	0	0	0	0	0	0	0	0	0	0	0	0	0	0	0	0	0	0	0	0	0	0	0	0	0	0	0	0	0
0	0	0	0	0	0	0	0	0	0	0	0	0	0	0	0	0	0	0	0	0	0	0	0	0	0	0	0	0	0	0
0	0	0	0	0	0	0	0	0	0	0	0	0	0	0	0	0	0	0	0	0	0	0	0	0	0	0	0	0	0	0
0	0	0	0	0	0	0	0	0	0	0	0	0	0	0	0	0	0	0	0	0	0	0	0	0	0	0	0	0	0	0
0	0	0	0	0	0	0	0	0	0	0	0	0	0	0	0	0	0	0	0	0	0	0	0	0	0	0	0	0	0	0
0	0	0	0	0	0	0	0	0	0	0	0	0	0	0	0	0	0	0	0	0	0	0	0	0	0	0	0	0	0	0
0	0	0	0	0	0	0	0	0	0	0	0	0	0	0	0	0	0	0	0	0	0	0	0	0	0	0	0	0	0	0
0	0	0	0	0	0	0	0	0	0	0	0	0	0	0	0	0	0	0	0	0	0	0	0	0	0	0	0	0	0	0
0	0	0	0	0	0	0	0	0	0	0	0	0	0	0	0	0	0	0	0	0	0	0	0	0	0	0	0	0	0	0
0	0	0	0	0	0	0	0	0	0	0	0	0	0	0	0	0	0	0	0	0	0	0	0	0	0	0	0	0	0	0
0	0	0	0	0	0	0	0	0	0	0	0	0	0	0	0	0	0	0	0	0	0	0	0	0	0	0	0	0	0	0
0	0	0	0	0	0	0	0	0	0	0	0	0	0	0	0	0	0	0	0	0	0	0	0	0	0	0	0	0	0	0
0	0	0	0	0	0	0	0	0	0	0	0	0	0	0	0	0	0	0	0	0	0	0	0	0	0	0	0	0	0	0
0	0	0	0	0	0	0	0	0	0	0	0	0	0	0	0	0	0	0	0	0	0	0	0	0	0	0	0	0	0	0
0	0	0	0	0	0	0	0	0	0	0	0	0	0	0	0	0	0	0	0	0	0	0	0	0	0	0	0	0	0	0
0	0	0	0	0	0	0	0	0	0	0	0	0	0	0	0	0	0	0	0	0	0	0	0	0	0	0	0	0	0	0
0	0	0	0	0	0	0	0	0	0	0	0	0	0	0	0	0	0	0	0	0	0	0	0	0	0	0	0	0	0	0
0	0	0	0	0	0	0	0	0	0	0	0	0	0	0	0	0	0	0	0	0	0	0	0	0	0	0	0	0	0	0
0	0	0	0	0	0	0	0	0	0	0	0	0	0	0	0	0	0	0	0	0	0	0	0	0	0	0	0	0	0	0
0	0	0	0	0	0	0	0	0	0	0	0	0	0	0	0	0	0	0	0	0	0	0	0	0	0	0	0	0	0	0
0	0	0	0	0	0	0	0	0	0	0	0	0	0	0	0	0	0	0	0	0	0	0	0	0	0	0	0	0	0	0
0	0	0	0	0	0	0	0	0	0	0	0	0	0	0	0	0	0	0	0	0	0	0	0	0	0	0	0	0	0	0
0	0	0	0	0	0	0	0	0	0	0	0	0	0	0	0	0	0	0	0	0	0	0	0	0	0	0	0	0	0	0
0	0	0	0	0	0	0	0	0	0	0	0	0	0	0	0	0	0	0	0	0	0	0	0	0	0	0	0	0	0	0
0	0	0	0	0	0	0	0	0	0	0	0	0	0	0	0	0	0	0	0	0	0	0	0	0	0	0	0	0	0	0
0	0	0	0	0	0	0	0	0	0	0	0	0	0	0	0	0	0	0	0	0	0	0	0	0	0	0	0	0	0	0
0	0	0	0	0	0	0	0	0	0	0	0	0	0	0	0	0	0	0	0	0	0	0	0	0	0	0	0	0	0	0
0	0	0	0	0	0	0	0	0	0	0	0	0	0	0	0	0	0	0	0	0	0	0	0	0	0	0	0	0	0	0
0	0	0	0	0	0	0	0	0	0	0	0	0	0	0	0	0	0	0	0	0	0	0	0	0	0	0	0	0	0	0
0	0	0	0	0	0	0	0	0	0	0	0	0	0	0	0	0	0	0	0	0	0	0	0	0	0	0	0	0	0	0
0	0	0	0	0	0	0	0	0	0	0	0	0	0	0	0	0	0	0	0	0	0	0	0	0	0	0	0	0	0	0
0	0	0	0	0	0	0	0	0	0	0	0	0	0	0	0	0	0	0	0	0	0	0	0	0	0	0	0	0	0	0
0	0	0	0	0	0	0	0	0	0	0	0	0	0	0	0	0	0	0	0	0	0	0	0	0	0	0	0	0	0	0
0	0	0	0	0	0	0	0	0	0	0	0	0	0	0	0	0	0	0	0	0	0	0	0	0	0	0	0	0	0	0
0	0	0	0	0	0	0	0	0	0	0	0	0	0	0	0	0	0	0	0	0	0	0	0	0	0	0	0	0	0	0
0	0	0	0	0	0	0	0	0	0	0	0	0	0	0	0	0	0	0	0	0	0	0	0	0	0	0	0	0	0	0
0	0	0	0	0	0	0	0	0	0	0	0	0	0	0	0	0	0	0	0	0	0	0	0	0	0	0	0	0	0	0
0	0	0	0	0	0	0	0	0	0	0	0	0	0	0	0	0	0	0	0	0	0	0	0	0	0	0	0	0	0	0
0	0	0	0	0	0	0	0	0	0	0	0	0	0	0	0	0	0	0	0	0	0	0	0	0	0	0	0	0	0	0
0	0	0	0	0	0	0	0	0	0	0	0	0	0	0	0	0	0	0	0	0	0	0	0	0	0	0	0	0	0	0
0	0	0	0	0	0	0	0	0	0	0	0	0	0	0	0	0	0	0	0	0	0	0	0	0	0	0	0	0	0	0
0	0	0	0	0	0	0	0	0	0	0	0	0	0	0	0	0	0	0	0	0	0	0	0	0	0	0	0	0	0	0
0	0	0	0	0	0	0	0	0	0	0	0	0	0	0	0	0	0	0	0	0	0	0	0	0	0	0	0	0	0	0
0	0	0	0	0	0	0	0	0	0	0	0	0	0	0	0	0	0	0	0	0	0	0	0	0	0	0	0	0	0	0
0	0	0	0	0	0	0	0	0	0	0	0	0	0	0	0	0	0	0	0	0	0	0	0	0	0	0	0	0	0	0
0	0	0	0	0	0	0	0	0	0	0	0	0	0	0	0	0	0	0	0	0	0	0	0	0	0	0	0	0	0	0
0	0	0	0	0	0	0	0	0	0	0	0	0	0	0	0	0	0	0	0	0	0	0	0	0	0	0	0	0	0	0
0	0	0	0	0	0	0	0	0	0	0	0	0	0	0	0	0	0	0	0	0	0	0	0	0	0	0	0	0	0	0
0	0	0	0	0	0	0	0	0	0	0	0	0	0	0	0	0	0	0	0	0	0	0	0	0	0	0	0	0	0	0
0	0	0	0	0	0	0	0	0	0	0	0	0	0	0	0	0	0	0	0	0	0	0	0	0	0	0	0	0	0	0
0	0	0	0	0	0	0	0	0	0	0	0	0	0	0	0	0	0	0	0	0	0	0	0	0	0	0	0	0	0	0
0	0	0	0	0	0	0	0	0	0	0	0	0	0	0	0	0	0	0	0	0	0	0	0	0	0	0	0	0	0	0
0	0	0	0	0	0	0	0	0	0	0	0	0	0	0	0	0	0	0	0	0	0	0	0	0	0	0	0	0	0	0
0	0	0	0	0	0	0	0	0	0	0	0	0	0	0	0	0	0	0	0	0	0	0	0	0	0	0	0	0	0	0
0	0	0	0	0	0	0	0	0	0	0	0	0	0	0	0	0	0	0	0	0	0	0	0	0	0	0	0	0	0	0
0	0	0	0	0	0	0	0	0	0	0	0	0	0	0	0	0	0	0	0	0	0	0	0	0	0	0	0	0	0	0
0	0	0	0	0	0	0	0	0	0	0	0	0	0	0	0	0	0	0	0	0	0	0	0	0	0	0	0	0	0	0
0	0	0	0	0	0	0	0	0	0	0	0	0	0	0	0	0	0	0	0	0	0	0	0	0	0	0	0	0	0	0
0	0	0	0	0	0	0	0	0	0	0	0	0	0	0	0	0	0	0	0	0	0	0	0	0	0	0	0	0	0	0
0	0	0	0	0	0	0	0	0	0	0	0	0	0	0	0	0	0	0	0	0	0	0	0	0	0	0	0	0	0	0
0	0	0	0	0	0	0	0	0	0	0	0	0	0	0	0	0	0	0	0	0	0	0	0	0	0	0	0	0	0	0
0	0	0	0	0	0	0	0	0	0	0	0	0	0	0	0	0	0	0	0	0	0	0	0	0	0	0	0	0	0	0
0	0	0	0	0	0	0	0	0	0	0	0	0	0	0	0	0	0	0	0	0	0	0	0	0	0	0	0	0	0	0
0	0	0	0	0	0	0	0	0	0	0	0	0	0	0	0	0	0	0	0	0	0	0	0	0	0	0	0	0	0	0
0	0	0	0	0	0	0	0	0	0	0	0	0	0	0	0	0	0	0	0	0	0	0	0	0	0	0	0	0	0	0
0	0	0	0	0	0	0	0	0	0	0	0	0	0	0	0	0	0	0	0	0	0	0	0	0	0	0	0	0	0	0
0	0	0	0	0	0	0	0	0	0	0	0	0	0	0	0	0	0	0	0	0	0	0	0	0	0	0	0	0	0	0
0	0	0	0	0	0	0	0	0	0	0	0	0	0	0	0	0	0	0	0	0	0	0	0	0	0	0	0	0	0	0
0	0	0	0	0	0	0	0	0	0	0	0	0	0	0	0	0	0	0	0	0	0	0	0	0	0	0	0	0	0	0
0	0	0	0	0	0	0	0	0	0	0	0	0	0	0	0	0	0	0	0	0	0	0	0	0	0	0	0	0	0	0
0	0	0	0	0	0	0	0	0	0	0	0	0	0	0	0	0	0	0	0	0	0	0	0	0	0	0	0	0	0	0
0	0	0	0	0	0	0	0	0	0	0	0	0	0	0	0	0	0	0	0	0	0	0	0	0	0	0	0	0	0	0
0	0	0	0	0	0	0	0	0	0	0	0	0	0	0	0	0	0	0	0	0	0	0	0	0	0	0	0	0	0	0
0	0	0	0	0	0	0	0	0	0	0	0	0	0	0	0	0	0	0	0	0	0	0	0	0	0	0	0	0	0	0
0	0	0	0	0	0	0	0	0	0	0	0	0	0	0	0	0	0	0	0	0	0	0	0	0	0	0	0	0	0	0
0	0	0	0	0	0	0	0	0	0	0	0	0	0	0	0	0	0	0	0	0	0	0	0	0	0	0	0	0	0	0
0	0	0	0	0	0	0	0	0	0	0	0	0	0	0	0	0	0	0	0	0	0	0	0	0	0	0	0	0	0	0
0	0	0	0	0	0	0	0	0	0	0	0	0	0	0	0	0	0	0	0	0	0	0	0	0	0	0	0	0	0	0
0	0	0	0	0	0	0	0	0	0	0	0	0	0	0	0	0	0	0	0	0	0	0	0	0	0	0	0	0	0	0
0	0	0	0	0	0	0	0	0	0	0	0	0	0	0	0	0	0	0	0	0	0	0	0	0	0	0	0	0	0	0
0	0	0	0	0	0	0	0	0	0	0	0	0	0	0	0	0	0	0	0	0	0	0	0	0	0	0	0	0	0	0
0	0	0	0	0	0	0	0	0	0	0	0	0	0	0	0	0	0	0	0	0	0	0	0	0	0	0	0	0	0	0
0	0	0	0	0	0	0	0	0	0	0	0	0	0	0	0	0	0	0	0	0	0	0	0	0	0	0	0	0	0	0
0	0	0	0	0	0	0	0	0	0	0	0	0	0	0	0	0	0	0	0	0	0	0	0	0	0	0	0	0	0	0
0	0	0	0	0	0	0	0	0	0	0	0	0	0	0	0	0	0	0	0	0	0	0	0	0	0	0	0	0	0	0
0	0	0	0	0	0	0	0	0	0	0	0	0	0	0	0	0	0	0	0	0	0	0	0	0	0	0	0	0	0	0
0	0	0	0	0	0	0	0	0	0	0	0	0	0	0	0	0	0	0	0	0	0	0	0	0	0	0	0	0	0	0
0	0	0	0	0	0	0	0	0	0	0	0	0	0	0	0	0	0	0	0	0	0	0	0	0	0	0	0	0	0	0
0	0	0	0	0	0	0	0	0	0	0	0	0	0	0	0	0	0	0	0	0	0	0	0	0	0	0	0	0	0	0
0	0	0	0	0	0	0	0	0	0	0	0	0	0	0	0	0	0	0	0	0	0	0	0	0	0	0	0	0	0	0
0	0	0	0	0	0	0	0	0	0	0	0	0	0	0	0	0	0	0	0	0	0	0	0	0	0	0	0	0	0	0
0	0	0	0	0	0	0	0	0	0	0	0	0	0	0	0	0	0	0	0	0	0	0	0	0	0	0	0	0	0	0
0	0	0	0	0	0	0	0	0	0	0	0	0	0	0	0	0	0	0	0	0	0	0	0	0	0	0	0	0	0	0
0	0	0	0	0	0	0	0	0	0	0	0	0	0	0	0	0	0	0	0	0	0	0	0	0	0	0	0	0	0	0
0	0	0	0	0	0	0	0	0	0	0	0	0	0	0	0	0	0	0	0	0	0	0	0	0	0	0	0	0	0	0
0	0	0	0	0	0	0	0	0	0	0	0	0	0	0	0	0	0	0	0	0	0	0	0	0	0	0	0	0	0	0
0	0	0	0	0	0	0	0	0	0	0	0	0	0	0	0	0	0	0	0	0	0	0	0	0	0	0	0	0	0	0
0	0	0	0	0	0	0	0	0	0	0	0	0	0	0	0	0	0	0	0	0	0	0	0	0	0	0	0	0	0	0
0	0	0	0	0	0	0	0	0	0	0	0	0	0	0	0	0	0	0	0	0	0	0	0	0	0	0	0	0	0	0
0	0	0	0	0	0	0	0	0	0	0	0	0	0	0	0	0	0	0	0	0	0	0	0	0	0	0	0	0	0	0
0	0	0	0	0	0	0	0	0	0	0	0	0	0	0	0	0	0	0	0	0	0	0	0	0	0	0	0	0	0	0
0	0	0	0	0	0	0	0	0	0	0	0	0	0	0	0	0	0	0	0	0	0	0	0	0	0	0	0	0	0	0
0	0	0	0	0	0	0	0	0	0	0	0	0	0	0	0	0	0	0	0	0	0	0	0	0	0	0	0	0	0	0
0	0	0	0	0	0	0	0	0	0	0	0	0	0	0	0	0	0	0	0	0	0	0	0	0	0	0	0	0	0	0
0	0	0	0	0	0	0	0	0	0	0	0	0	0	0	0	0	0	0	0	0	0	0	0	0	0	0	0	0	0	0
0	0	0	0	0	0	0	0	0	0	0	0	0	0	0	0	0	0	0	0	0	0	0	0	0	0	0	0	0	0	0
0	0	0	0	0	0	0	0	0	0	0	0	0	0	0	0	0	0	0	0	0	0	0	0	0	0	0	0	0	0	0
0	0	0	0	0	0	0	0	0	0	0	0	0	0	0	0	0	0	0	0	0	0	0	0	0	0	0	0	0	0	0
0	0	0	0	0	0	0	0	0	0	0	0	0	0	0	0	0	0	0	0	0	0	0	0	0	0	0	0	0	0	0
0	0	0	0	0	0	0	0	0	0	0	0	0	0	0	0	0	0	0	0	0	0	0	0	0	0	0	0	0	0	0
0	0	0	0	0	0	0	0	0	0	0	0	0	0	0	0	0	0	0	0	0	0	0	0	0	0	0	0	0	0	0
0	0	0	0	0	0	0	0	0	0	0	0	0	0	0	0	0	0	0	0	0	0	0	0	0	0	0	0	0	0	0
0	0	0	0	0	0	0	0	0	0	0	0	0	0	0	0	0	0	0	0	0	0	0	0	0	0	0	0	0	0	0
0	0	0	0	0	0	0	0	0	0	0	0	0	0	0	0	0	0	0	0	0	0	0	0	0	0	0	0	0	0	0
0	0	0	0	0	0	0	0	0	0	0	0	0	0	0	0	0	0	0	0	0	0	0	0	0	0	0	0	0	0	0
0	0	0	0	0	0	0	0	0	0	0	0	0	0	0	0	0	0	0	0	0	0	0	0	0	0	0	0	0	0	0
0	0	0	0	0	0	0	0	0	0	0	0	0	0	0	0	0	0	0	0	0	0	0	0	0	0	0	0	0	0	0
0	0	0	0	0	0	0	0	0	0	0	0	0	0	0	0	0	0	0	0	0	0	0	0	0	0	0	0	0	0	0
0	0	0	0	0	0	0	0	0	0	0	0	0	0	0	0	0	0	0	0	0	0	0	0	0	0	0	0	0	0	0
0	0	0	0	0	0	0	0	0	0	0	0	0	0	0	0	0	0	0	0	0	0	0	0	0	0	0	0	0	0	0
0	0	0	0	0	0	0	0	0	0	0	0	0	0	0	0	0	0	0	0	0	0	0	0	0	0	0	0	0	0	0
0	0	0	0	0	0	0	0	0	0	0	0	0	0	0	0	0	0	0	0	0	0	0	0	0	0	0	0	0	0	0
0	0	0	0	0	0	0	0	0	0	0	0	0	0	0	0	0	0	0	0	0	0	0	0	0	0	0	0	0	0	0
0	0	0	0	0	0	0	0	0	0	0	0	0	0	0	0	0	0	0	0	0	0	0	0	0	0	0	0	0	0	0
0	0	0	0	0	0	0	0	0	0	0	0	0	0	0	0	0	0	0	0	0	0	0	0	0	0	0	0	0	0	0
0	0	0	0	0	0	0	0	0	0	0	0	0	0	0	0	0	0	0	0	0	0	0	0	0	0	0	0	0	0	0
0	0	0	0	0	0	0	0	0	0	0	0	0	0	0	0	0	0	0	0	0	0	0	0	0	0	0	0	0	0	0
0	0	0	0	0	0	0	0	0	0	0	0	0	0	0	0	0	0	0	0	0	0	0	0	0	0	0	0	0	0	0
0	0	0	0	0	0	0	0	0	0	0	0	0	0	0	0	0	0	0	0	0	0	0	0	0	0	0	0	0	0	0
0	0	0	0	0	0	0	0	0	0	0	0	0	0	0	0	0	0	0	0	0	0	0	0	0	0	0	0	0	0	0
0	0	0	0	0	0	0	0	0	0	0	0	0	0	0	0	0	0	0	0	0	0	0	0	0	0	0	0	0	0	0
0	0	0	0	0	0	0	0	0	0	0	0	0	0	0	0	0	0	0	0	0	0	0	0	0	0	0	0	0	0	0
0	0	0	0	0	0	0	0	0	0	0	0	0	0	0	0	0	0	0	0	0	0	0	0	0	0	0	0	0	0	0
0	0	0	0	0	0	0	0	0	0	0	0	0	0	0	0	0	0	0	0	0	0	0	0	0	0	0	0	0	0	0
0	0	0	0	0	0	0	0	0	0	0	0	0	0	0	0	0	0	0	0	0	0	0	0	0	0	0	0	0	0	0
0	0	0	0	0	0	0	0	0	0	0	0	0	0	0	0	0	0	0	0	0	0	0	0	0	0	0	0	0	0	0
0	0	0	0	0	0	0	0	0	0	0	0	0	0	0	0	0	0	0	0	0	0	0	0	0	0	0	0	0	0	0
0	0	0	0	0	0	0	0	0	0	0	0	0	0	0	0	0	0	0	0	0	0	0	0	0	0	0	0	0	0	0
0	0	0	0	0	0	0	0	0	0	0	0	0	0	0	0	0	0	0	0	0	0	0	0	0	0	0	0	0	0	0
0	0	0	0	0	0	0	0	0	0	0	0	0	0	0	0	0	0	0	0	0	0	0	0	0	0	0	0	0	0	0
0	0	0	0	0	0	0	0	0	0	0	0	0	0	0	0	0	0	0	0	0	0	0	0	0	0	0	0	0	0	0
0	0	0	0	0	0	0	0	0	0	0	0	0	0	0	0	0	0	0	0	0	0	0	0	0	0	0	0	0	0	0
0	0	0	0	0	0	0	0	0	0	0	0	0	0	0	0	0	0	0	0	0	0	0	0	0	0	0	0	0	0	0
0	0	0	0	0	0	0	0	0	0	0	0	0	0	0	0	0	0	0	0	0	0	0	0	0	0	0	0	0	0	0
0	0	0	0	0	0	0	0	0	0	0	0	0	0	0	0	0	0	0	0	0	0	0	0	0	0	0	0	0	0	0
0	0	0	0	0	0	0	0	0	0	0	0	0	0	0	0	0	0	0	0	0	0	0	0	0	0	0	0	0	0	0
0	0	0	0	0	0	0	0	0	0	0	0	0	0	0	0	0	0	0	0	0	0	0	0	0	0	0	0	0	0	0
0	0	0	0	0	0	0	0	0	0	0	0	0	0	0	0	0	0	0	0	0	0	0	0	0	0	0	0	0	0	0
0	0	0	0	0	0	0	0	0	0	0	0	0	0	0	0	0	0	0	0	0	0	0	0	0	0	0	0	0	0	0
0	0	0	0	0	0	0	0	0	0	0	0	0	0	0	0	0	0	0	0	0	0	0	0	0	0	0	0	0	0	0
0	0	0	0	0	0	0	0	0	0	0	0	0	0	0	0	0	0	0	0	0	0	0	0	0	0	0	0	0	0	0
0	0	0	0	0	0	0	0	0	0	0	0	0	0	0	0	0	0	0	0	0	0	0	0	0	0	0	0	0	0	0
0	0	0	0	0	0	0	0	0	0	0	0	0	0	0	0	0	0	0	0	0	0	0	0	0	0	0	0	0	0	0
0	0	0	0	0	0	0	0	0	0	0	0	0	0	0	0	0	0	0	0	0	0	0	0	0	0	0	0	0	0	0
0	0	0	0	0	0	0	0	0	0	0	0	0	0	0	0	0	0	0	0	0	0	0	0	0	0	0	0	0	0	0
0	0	0	0	0	0	0	0	0	0	0	0	0	0	0	0	0	0	0	0	0	0	0	0	0	0	0	0	0	0	0
0	0	0	0	0	0	0	0	0	0	0	0	0	0	0	0	0	0	0	0	0	0	0	0	0	0	0	0	0	0	0
0	0	0	0	0	0	0	0	0	0	0	0	0	0	0	0	0	0	0	0	0	0	0	0	0	0	0	0	0	0	0
0	0	0	0	0	0	0	0	0	0	0	0	0	0	0	0	0	0	0	0	0	0	0	0	0	0	0	0	0	0	0
0	0	0	0	0	0	0	0	0	0	0	0	0	0	0	0	0	0	0	0	0	0	0	0	0	0	0	0	0	0	0
0	0	0	0	0	0	0	0	0	0	0	0	0	0	0	0	0	0	0	0	0	0	0	0	0	0	0	0	0	0	0
0	0	0	0	0	0	0	0	0	0	0	0	0	0	0	0	0	0	0	0	0	0	0	0	0	0	0	0	0	0	0
0	0	0	0	0	0	0	0	0	0	0	0	0	0	0	0	0	0	0	0	0	0	0	0	0	0	0	0	0	0	0
0	0	0	0	0	0	0	0	0	0	0	0	0	0	0	0	0	0	0	0	0	0	0	0	0	0	0	0	0	0	0
0	0	0	0	0	0	0	0	0	0	0	0	0	0	0	0	0	0	0	0	0	0	0	0	0	0	0	0	0	0	0
0	0	0	0	0	0	0	0	0	0	0	0	0	0	0	0	0	0	0	0	0	0	0	0	0	0	0	0	0	0	0
0	0	0	0	0	0	0	0	0	0	0	0	0	0	0	0	0	0	0	0	0	0	0	0	0	0	0	0	0	0	0
0	0	0	0	0	0	0	0	0	0	0	0	0	0	0	0	0	0	0	0	0	0	0	0	0	0	0	0	0	0	0
0	0	0	0	0	0	0	0	0	0	0	0	0	0	0	0	0	0	0	0	0	0	0	0	0	0	0	0	0	0	0
0	0	0	0	0	0	0	0	0	0	0	0	0	0	0	0	0	0	0	0	0	0	0	0	0	0	0	0	0	0	0
0	0	0	0	0	0	0	0	0	0	0	0	0	0	0	0	0	0	0	0	0	0	0	0	0	0	0	0	0	0	0
0	0	0	0	0	0	0	0	0	0	0	0	0	0	0	0	0	0	0	0	0	0	0	0	0	0	0	0	0	0	0
0	0	0	0	0	0	0	0	0	0	0	0	0	0	0	0	0	0	0	0	0	0	0	0	0	0	0	0	0	0	0
0	0	0	0	0	0	0	0	0	0	0	0	0	0	0	0	0	0	0	0	0	0	0	0	0	0	0	0	0	0	0
0	0	0	0	0	0	0	0	0	0	0	0	0	0	0	0	0	0	0	0	0	0	0	0	0	0	0	0	0	0	0
0	0	0	0	0	0	0	0	0	0	0	0	0	0	0	0	0	0	0	0	0	0	0	0	0	0	0	0	0	0	0
0	0	0	0	0	0	0	0	0	0	0	0	0	0	0	0	0	0	0	0	0	0	0	0	0	0	0	0	0	0	0
0	0	0	0	0	0	0	0	0	0	0	0	0	0	0	0	0	0	0	0	0	0	0	0	0	0	0	0	0	0	0
0	0	0	0	0	0	0	0	0	0	0	0	0	0	0	0	0	0	0	0	0	0	0	0	0	0	0	0	0	0	0
0	0	0	0	0	0	0	0	0	0	0	0	0	0	0	0	0	0	0	0	0	0	0	0	0	0	0	0	0	0	0
0	0	0	0	0	0	0	0	0	0	0	0	0	0	0	0	0	0	0	0	0	0	0	0	0	0	0	0	0	0	0
0	0	0	0	0	0	0	0	0	0	0	0	0	0	0	0	0	0	0	0	0	0	0	0	0	0	0	0	0	0	0
0	0	0	0	0	0	0	0	0	0	0	0	0	0	0	0	0	0	0	0	0	0	0	0	0	0	0	0	0	0	0
0	0	0	0	0	0	0	0	0	0	0	0	0	0	0	0	0	0	0	0	0	0	0	0	0	0	0	0	0	0	0
0	0	0	0	0	0	0	0	0	0	0	0	0	0	0	0	0	0	0	0	0	0	0	0	0	0	0	0	0	0	0
0	0	0	0	0	0	0	0	0	0	0	0	0	0	0	0	0	0	0	0	0	0	0	0	0	0	0	0	0	0	0
0	0	0	0	0	0	0	0	0	0	0	0	0	0	0	0	0	0	0	0	0	0	0	0	0	0	0	0	0	0	0
0	0	0	0	0	0	0	0	0	0	0	0	0	0	0	0	0	0	0	0	0	0	0	0	0	0	0	0	0	0	0
0	0	0	0	0	0	0	0	0	0	0	0	0	0	0	0	0	0	0	0	0	0	0	0	0	0	0	0	0	0	0
0	0	0	0	0	0	0	0	0	0	0	0	0	0	0	0	0	0	0	0	0	0	0	0	0	0	0	0	0	0	0
0	0	0	0	0	0	0	0	0	0	0	0	0	0	0	0	0	0	0	0	0	0	0	0	0	0	0	0	0	0	0
0	0	0	0	0	0	0	0	0	0	0	0	0	0	0	0	0	0	0	0	0	0	0	0	0	0	0	0	0	0	0
0	0	0	0	0	0	0	0	0	0	0	0	0	0	0	0	0	0	0	0	0	0	0	0	0	0	0	0	0	0	0
0	0	0	0	0	0	0	0	0	0	0	0	0	0	0	0	0	0	0	0	0	0	0	0	0	0	0	0	0	0	0
0	0	0	0	0	0	0	0	0	0	0	0	0	0	0	0	0	0	0	0	0	0	0	0	0	0	0	0	0	0	0
0	0	0	0	0	0	0	0	0	0	0	0	0	0	0	0	0	0	0	0	0	0	0	0	0	0	0	0	0	0	0
0	0	0	0	0	0	0	0	0	0	0	0	0	0	0	0	0	0	0	0	0	0	0	0	0	0	0	0	0	0	0
0	0	0	0	0	0	0	0	0	0	0	0	0	0	0	0	0	0	0	0	0	0	0	0	0	0	0	0	0	0	0
0	0	0	0	0	0	0	0	0	0	0	0	0	0	0	0	0	0	0	0	0	0	0	0	0	0	0	0	0	0	0
0	0	0	0	0	0	0	0	0	0	0	0	0	0	0	0	0	0	0	0	0	0	0	0	0	0	0	0	0	0	0
0	0	0	0	0	0	0	0	0	0	0	0	0	0	0	0	0	0	0	0	0	0	0	0	0	0	0	0	0	0	0
0	0	0	0	0	0	0	0	0	0	0	0	0	0	0	0	0	0	0	0	0	0	0	0	0	0	0	0	0	0	0
0	0	0	0	0	0	0	0	0	0	0	0	0	0	0	0	0	0	0	0	0	0	0	0	0	0	0	0	0	0	0
0	0	0	0	0	0	0	0	0	0	0	0	0	0	0	0	0	0	0	0	0	0	0	0	0	0	0	0	0	0	0
0	0	0	0	0	0	0	0	0	0	0	0	0	0	0	0	0	0	0	0	0	0	0	0	0	0	0	0	0	0	0
0	0	0	0	0	0	0	0	0	0	0	0	0	0	0	0	0	0	0	0	0	0	0	0	0	0	0	0	0	0	0
0	0	0	0	0	0	0	0	0	0	0	0	0	0	0	0	0	0	0	0	0	0	0	0	0	0	0	0	0	0	0
0	0	0	0	0	0	0	0	0	0	0	0	0	0	0	0	0	0	0	0	0	0	0	0	0	0	0	0	0	0	0
0	0	0	0	0	0	0	0	0	0	0	0	0	0	0	0	0	0	0	0	0	0	0	0	0	0	0	0	0	0	0
0	0	0	0	0	0	0	0	0	0	0	0	0	0	0	0	0	0	0	0	0	0	0	0	0	0	0	0	0	0	0
0	0	0	0	0	0	0	0	0	0	0	0	0	0	0	0	0	0	0	0	0	0	0	0	0	0	0	0	0	0	0
0	0	0	0	0	0	0	0	0	0	0	0	0	0	0	0	0	0	0	0	0	0	0	0	0	0	0	0	0	0	0
0	0	0	0	0	0	0	0	0	0	0	0	0	0	0	0	0	0	0	0	0	0	0	0	0	0	0	0	0	0	0
0	0	0	0	0	0	0	0	0	0	0	0	0	0	0	0	0	0	0	0	0	0	0	0	0	0	0	0	0	0	0
0	0	0	0	0	0	0	0	0	0	0	0	0	0	0	0	0	0	0	0	0	0	0	0	0	0	0	0	0	0	0
0	0	0	0	0	0	0	0	0	0	0	0	0	0	0	0	0	0	0	0	0	0	0	0	0	0	0	0	0	0	0
0	0	0	0	0	0	0	0	0	0	0	0	0	0	0	0	0	0	0	0	0	0	0	0	0	0	0	0	0	0	0
0	0	0	0	0	0	0	0	0	0	0	0	0	0	0	0	0	0	0	0	0	0	0	0	0	0	0	0	0	0	0
0	0	0	0	0	0	0	0	0	0	0	0	0	0	0	0	0	0	0	0	0	0	0	0	0	0	0	0	0	0	0
0	0	0	0	0	0	0	0	0	0	0	0	0	0	0	0	0	0	0	0	0	0	0	0	0	0	0	0	0	0	0
0	0	0	0	0	0	0	0	0	0	0	0	0	0	0	0	0	0	0	0	0	0	0	0	0	0	0	0	0	0	0
0	0	0	0	0	0	0	0	0	0	0	0	0	0	0	0	0	0	0	0	0	0	0	0	0	0	0	0	0	0	0
0	0	0	0	0	0	0	0	0	0	0	0	0	0	0	0	0	0	0	0	0	0	0	0	0	0	0	0	0	0	0
0	0	0	0	0	0	0	0	0	0	0	0	0	0	0	0	0	0	0	0	0	0	0	0	0	0	0	0	0	0	0
0	0	0	0	0	0	0	0	0	0	0	0	0	0	0	0	0	0	0	0	0	0	0	0	0	0	0	0	0	0	0
0	0	0	0	0	0	0	0	0	0	0	0	0	0	0	0	0	0	0	0	0	0	0	0	0	0	0	0	0	0	0
0	0	0	0	0	0	0	0	0	0	0	0	0	0	0	0	0	0	0	0	0	0	0	0	0	0	0	0	0	0	0
0	0	0	0	0	0	0	0	0	0	0	0	0	0	0	0	0	0	0	0	0	0	0	0	0	0	0	0	0	0	0
0	0	0	0	0	0	0	0	0	0	0	0	0	0	0	0	0	0	0	0	0	0	0	0	0	0	0	0	0	0	0
0	0	0	0	0	0	0	0	0	0	0	0	0	0	0	0	0	0	0	0	0	0	0	0	0	0	0	0	0	0	0
0	0	0	0	0	0	0	0	0	0	0	0	0	0	0	0	0	0	0	0	0	0	0	0	0	0	0	0	0	0	0
0	0	0	0	0	0	0	0	0	0	0	0	0	0	0	0	0	0	0	0	0	0	0	0	0	0	0	0	0	0	0
0	0	0	0	0	0	0	0	0	0	0	0	0	0	0	0	0	0	0	0	0	0	0	0	0	0	0	0	0	0	0
0	0	0	0	0	0	0	0	0	0	0	0	0	0	0	0	0	0	0	0	0	0	0	0	0	0	0	0	0	0	0
0	0	0	0	0	0	0	0	0	0	0	0	0	0	0	0	0	0	0	0	0	0	0	0	0	0	0	0	0	0	0
0	0	0	0	0	0	0	0	0	0	0	0	0	0	0	0	0	0	0	0	0	0	0	0	0	0	0	0	0	0	0
0	0	0	0	0	0	0	0	0	0	0	0	0	0	0	0	0	0	0	0	0	0	0	0	0	0	0	0	0	0	0
0	0	0	0	0	0	0	0	0	0	0	0	0	0	0	0	0	0	0	0	0	0	0	0	0	0	0	0	0	0	0
0	0	0	0	0	0	0	0	0	0	0	0	0	0	0	0	0	0	0	0	0	0	0	0	0	0	0	0	0	0	0
0	0	0	0	0	0	0	0	0	0	0	0	0	0	0	0	0	0	0	0	0	0	0	0	0	0	0	0	0	0	0
0	0	0	0	0	0	0	0	0	0	0	0	0	0	0	0	0	0	0	0	0	0	0	0	0	0	0	0	0	0	0
0	0	0	0	0	0	0	0	0	0	0	0	0	0	0	0	0	0	0	0	0	0	0	0	0	0	0	0	0	0	0
0	0	0	0	0	0	0	0	0	0	0	0	0	0	0	0	0	0	0	0	0	0	0	0	0	0	0	0	0	0	0
0	0	0	0	0	0	0	0	0	0	0	0	0	0	0	0	0	0	0	0	0	0	0	0	0	0	0	0	0	0	0
0	0	0	0	0	0	0	0	0	0	0	0	0	0	0	0	0	0	0	0	0	0	0	0	0	0	0	0	0	0	0
0	0	0	0	0	0	0	0	0	0	0	0	0	0	0	0	0	0	0	0	0	0	0	0	0	0	0	0	0	0	0
0	0	0	0	0	0	0	0	0	0	0	0	0	0	0	0	0	0	0	0	0	0	0	0	0	0	0	0	0	0	0
0	0	0	0	0	0	0	0	0	0	0	0	0	0	0	0	0	0	0	0	0	0	0	0	0	0	0	0	0	0	0
0	0	0	0	0	0	0	0	0	0	0	0	0	0	0	0	0	0	0	0	0	0	0	0	0	0	0	0	0	0	0
0	0	0	0	0	0	0	0	0	0	0	0	0	0	0	0	0	0	0	0	0	0	0	0	0	0	0	0	0	0	0
0	0	0	0	0	0	0	0	0	0	0	0	0	0	0	0	0	0	0	0	0	0	0	0	0	0	0	0	0	0	0
0	0	0	0	0	0	0	0	0	0	0	0	0	0	0	0	0	0	0	0	0	0	0	0	0	0	0	0	0	0	0
0	0	0	0	0	0	0	0	0	0	0	0	0	0	0	0	0	0	0	0	0	0	0	0	0	0	0	0	0	0	0
0	0	0	0	0	0	0	0	0	0	0	0	0	0	0	0	0	0	0	0	0	0	0	0	0	0	0	0	0	0	0
0	0	0	0	0	0	0	0	0	0	0	0	0	0	0	0	0	0	0	0	0	0	0	0	0	0	0	0	0	0	0
0	0	0	0	0	0	0	0	0	0	0	0	0	0	0	0	0	0	0	0	0	0	0	0	0	0	0	0	0	0	0
0	0	0	0	0	0	0	0	0	0	0	0	0	0	0	0	0	0	0	0	0	0	0	0	0	0	0	0	0	0	0
0	0	0	0	0	0	0	0	0	0	0	0	0	0	0	0	0	0	0	0	0	0	0	0	0	0	0	0	0	0	0
0	0	0	0	0	0	0	0	0	0	0	0	0	0	0	0	0	0	0	0	0	0	0	0	0	0	0	0	0	0	0
0	0	0	0	0	0	0	0	0	0	0	0	0	0	0	0	0	0	0	0	0	0	0	0	0	0	0	0	0	0	0
0	0	0	0	0	0	0	0	0	0	0	0	0	0	0	0	0	0	0	0	0	0	0	0	0	0	0	0	0	0	0
0	0	0	0	0	0	0	0	0	0	0	0	0	0	0	0	0	0	0	0	0	0	0	0	0	0	0	0	0	0	0
0	0	0	0	0	0	0	0	0	0	0	0	0	0	0	0	0	0	0	0	0	0	0	0	0	0	0	0	0	0	0
0	0	0	0	0	0	0	0	0	0	0	0	0	0	0	0	0	0	0	0	0	0	0	0	0	0	0	0	0	0	0
0	0	0	0	0	0	0	0	0	0	0	0	0	0	0	0	0	0	0	0	0	0	0	0	0	0	0	0	0	0	0
0	0	0	0	0	0	0	0	0	0	0	0	0	0	0	0	0	0	0	0	0	0	0	0	0	0	0	0	0	0	0
0	0	0	0	0	0	0	0	0	0	0	0	0	0	0	0	0	0	0	0	0	0	0	0	0	0	0	0	0	0	0
0	0	0	0	0	0	0	0	0	0	0	0	0	0	0	0	0	0	0	0	0	0	0	0	0	0	0	0	0	0	0
0	0	0	0	0	0	0	0	0	0	0	0	0	0	0	0	0	0	0	0	0	0	0	0	0	0	0	0	0	0	0
0	0	0	0	0	0	0	0	0	0	0	0	0	0	0	0	0	0	0	0	0	0	0	0	0	0	0	0	0	0	0
0	0	0	0	0	0	0	0	0	0	0	0	0	0	0	0	0	0	0	0	0	0	0	0	0	0	0	0	0	0	0
0	0	0	0	0	0	0	0	0	0	0	0	0	0	0	0	0	0	0	0	0	0	0	0	0	0	0	0	0	0	0
0	0	0	0	0	0	0	0	0	0	0	0	0	0	0	0	0	0	0	0	0	0	0	0	0	0	0	0	0	0	0
0	0	0	0	0	0	0	0	0	0	0	0	0	0	0	0	0	0	0	0	0	0	0	0	0	0	0	0	0	0	0
0	0	0	0	0	0	0	0	0	0	0	0	0	0	0	0	0	0	0	0	0	0	0	0	0	0	0	0	0	0	0
0	0	0	0	0	0	0	0	0	0	0	0	0	0	0	0	0	0	0	0	0	0	0	0	0	0	0	0	0	0	0
0	0	0	0	0	0	0	0	0	0	0	0	0	0	0	0	0	0	0	0	0	0	0	0	0	0	0	0	0	0	0
0	0	0	0	0	0	0	0	0	0	0	0	0	0	0	0	0	0	0	0	0	0	0	0	0	0	0	0	0	0	0
0	0	0	0	0	0	0	0	0	0	0	0	0	0	0	0	0	0	0	0	0	0	0	0	0	0	0	0	0	0	0
0	0	0	0	0	0	0	0	0	0	0	0	0	0	0	0	0	0	0	0	0	0	0	0	0	0	0	0	0	0	0
0	0	0	0	0	0	0	0	0	0	0	0	0	0	0	0	0	0	0	0	0	0	0	0	0	0	0	0	0	0	0
0	0	0	0	0	0	0	0	0	0	0	0	0	0	0	0	0	0	0	0	0	0	0	0	0	0	0	0	0	0	0
0	0	0	0	0	0	0	0	0	0	0	0	0	0	0	0	0	0	0	0	0	0	0	0	0	0	0	0	0	0	0
0	0	0	0	0	0	0	0	0	0	0	0	0	0	0	0	0	0	0	0	0	0	0	0	0	0	0	0	0	0	0
0	0	0	0	0	0	0	0	0	0	0	0	0	0	0	0	0	0	0	0	0	0	0	0	0	0	0	0	0	0	0
0	0	0	0	0	0	0	0	0	0	0	0	0	0	0	0	0	0	0	0	0	0	0	0	0	0	0	0	0	0	0
0	0	0	0	0	0	0	0	0	0	0	0	0	0	0	0	0	0	0	0	0	0	0	0	0	0	0	0	0	0	0
[truncated: 1,000 more rows]
