# Supplementary material for: A modified shuffled frog leaping algorithm with inertia weight
Source: Sci Rep. 2024 Feb 20;14:4146. doi: 10.1038/s41598-024-51306-1 (PMC11224354; doi:10.1038/s41598-024-51306-1)
Supplement: Supplementary file 1 — Supplementary Information. [file 41598_2024_51306_MOESM1_ESM.zip › data/F2/MSFLA_L_14.xls]

## Sheet: Sheet1
0.284364	0.265205	-1.39057	-0.179852	-0.544093	0.767108	-0.43406	-0.167255	-0.0530251	0.0557486	0.0998045	-0.218327	1.24439	0.0868191	0.150017	-0.24835	-0.222568	-0.00122275	0.0636299	-0.259282	-0.0160736	0.118039	-0.119357	-0.0200478	0.191346	-0.0694068	-0.00887186	0.118271	-0.275671	-0.337896	8.01067
-0.043844	-0.0536764	-0.0145865	-0.00165135	-0.00269964	-0.00377991	-0.00658659	0.00558531	-0.0439803	-0.010683	-0.0656687	0.0200731	-0.022546	0.0223386	-0.00484502	-0.0177987	-0.0047831	-0.0133019	-0.0969423	-0.0174101	-0.0335823	-0.0203578	0.00202915	0.00921289	-0.0103826	-0.00517242	-0.00217134	-0.00583661	-0.0441511	-0.00719028	0.612867
-0.00078156	0.000828722	-0.00241247	-0.00247007	-0.000878346	0.000197114	-0.000782008	0.000283879	0.00448712	0.000196214	-0.00742734	-0.000435454	-0.00106676	0.00123121	-0.00248696	5.75392e-05	-0.00312813	0.00561525	-0.00160559	0.00169158	-0.00313581	0.00149667	-0.00200515	-0.00667218	0.00325612	-0.000985586	-0.00169169	-0.00124644	0.00011064	-3.96238e-05	0.0587032
4.76565e-05	0.000261301	-0.000278096	4.71423e-06	9.84627e-05	0.000216981	-0.000110121	0.000216777	9.14429e-05	-7.9188e-05	-6.16285e-05	-0.000173349	5.31248e-05	2.33084e-05	6.02853e-05	3.00289e-05	-6.00017e-05	8.67858e-05	0.000121997	0.000749405	9.9295e-05	-0.000148354	0.00046623	5.52343e-05	3.14313e-05	5.02154e-05	-0.000112969	6.06092e-05	9.59494e-06	-3.47206e-05	0.00389331
-1.22293e-05	-5.58903e-06	-3.87907e-05	-2.67682e-06	5.5914e-06	1.62732e-05	-7.64678e-06	8.05245e-06	9.76049e-06	-4.47906e-05	2.06887e-06	-3.50484e-06	9.90551e-06	-3.96313e-05	8.14741e-06	6.00176e-06	-1.98914e-06	-2.57207e-06	4.50433e-06	1.19938e-06	-7.19542e-06	-1.70146e-05	-1.60219e-06	3.12464e-05	-1.45994e-05	1.48832e-05	-1.47325e-05	-4.61579e-06	2.04477e-06	-5.12181e-06	0.000343981
-1.23499e-06	4.08329e-07	6.04918e-07	-1.70195e-06	-3.43744e-07	2.48004e-07	2.0444e-07	4.36326e-07	-2.95499e-06	9.18365e-07	6.94235e-07	1.58782e-06	-2.74832e-06	2.62796e-07	2.71827e-06	5.58985e-07	1.84579e-07	6.90351e-07	5.55206e-07	1.21229e-06	-6.65141e-07	4.60797e-07	1.71489e-06	4.74486e-07	-7.80283e-07	-2.90691e-07	-2.08729e-07	-1.36019e-06	7.81501e-07	2.79978e-07	2.72856e-05
-1.04688e-07	-1.87478e-08	-4.54058e-07	-1.60341e-07	2.29607e-09	1.68623e-09	-3.04098e-08	-1.29633e-07	5.01175e-08	-3.8424e-08	2.59093e-08	-8.35075e-08	1.78334e-08	1.09438e-08	-1.91106e-08	-1.35918e-08	-6.46399e-09	3.95255e-08	8.36021e-07	5.08865e-08	6.84863e-08	-4.27053e-07	5.05179e-08	-3.993e-08	6.39181e-08	7.38951e-08	3.89815e-08	6.49361e-08	-5.76508e-09	-3.22666e-08	2.95995e-06
4.19329e-09	3.37155e-09	-1.28774e-09	-1.26382e-08	-1.42725e-08	2.03878e-09	2.42735e-09	1.36324e-08	-2.02861e-08	5.866e-09	9.07915e-09	3.04952e-09	3.09343e-10	6.24511e-09	-2.16703e-08	-5.85669e-08	1.58002e-08	7.75623e-09	-4.24369e-09	1.07002e-09	-1.35417e-08	7.28128e-09	-1.16905e-08	-1.42891e-08	1.02876e-08	-2.12363e-08	-1.15304e-08	-2.69309e-09	6.53563e-09	-7.85605e-09	3.14746e-07
1.68965e-10	1.68857e-09	-6.22671e-10	-1.04187e-10	1.05634e-09	-2.63841e-10	-5.39042e-10	7.65367e-11	9.92274e-10	-3.47489e-10	1.15042e-09	3.24202e-10	8.39114e-10	-6.46238e-10	-1.1597e-09	-1.22112e-09	1.6001e-09	-9.54982e-11	-4.40908e-10	1.23485e-09	-3.37918e-10	1.71675e-09	-6.28989e-09	2.67262e-10	-3.32131e-10	6.90651e-10	1.57191e-10	-1.0416e-10	1.73453e-09	-6.66696e-10	2.68692e-08
4.43282e-12	-5.07751e-11	9.39462e-11	8.49805e-12	1.13663e-10	-3.42479e-11	2.4562e-11	-6.61222e-11	-4.32932e-10	2.13464e-10	-1.21061e-10	6.60453e-11	7.61476e-12	-2.12448e-11	2.62743e-11	3.29386e-11	-2.75701e-10	-1.72839e-10	-3.28648e-11	6.50656e-11	3.74012e-11	9.61595e-12	1.78689e-10	-6.23968e-11	-3.18699e-11	-1.56826e-11	1.87985e-12	-2.87923e-11	-3.9971e-11	-2.15579e-11	2.29215e-09
2.41514e-12	1.9638e-12	1.38897e-11	-2.14512e-11	8.73115e-12	-1.12754e-11	2.51932e-12	-3.05589e-12	-1.42282e-12	1.89421e-11	-7.19543e-12	7.81341e-12	-3.31957e-12	1.67561e-12	4.15567e-12	-7.37459e-13	-1.22106e-11	-5.86191e-12	2.15973e-12	2.85449e-11	-1.11929e-11	-1.07927e-11	4.07337e-12	-9.99169e-13	1.23176e-11	4.50337e-11	-7.06347e-12	6.26392e-13	-2.92433e-12	3.53441e-12	2.57899e-10
-4.11305e-13	-1.28732e-12	-6.59588e-13	4.56889e-13	1.68537e-14	-2.31645e-13	2.3828e-12	8.14414e-13	-7.08541e-13	-1.13617e-13	-9.38536e-13	4.00329e-13	2.6374e-13	-8.46169e-13	-5.84862e-13	-2.11162e-13	-4.86885e-13	7.08073e-14	-2.52162e-13	7.9445e-13	1.09621e-12	2.09988e-13	-2.19312e-12	-1.80392e-13	-9.11221e-14	-6.22998e-13	-3.48305e-12	-4.65283e-13	2.2704e-13	-2.44498e-14	2.05257e-11
1.7604e-14	-2.9966e-15	3.31406e-13	3.38126e-14	-3.26529e-15	6.37584e-14	1.10511e-14	-2.85225e-13	9.0226e-15	-1.34169e-13	3.85938e-14	-1.53941e-13	1.14937e-13	-7.02109e-14	-2.7174e-14	-1.5567e-13	-1.10682e-14	3.77393e-14	-6.81115e-14	2.89449e-13	4.8109e-15	8.55927e-14	2.83695e-14	-3.89158e-14	-7.80357e-14	1.43152e-13	6.66058e-15	1.54137e-13	3.29964e-14	-4.40856e-14	2.47596e-12
7.17331e-17	-3.49748e-15	3.97553e-15	-2.91342e-16	3.26296e-15	-1.47323e-14	-7.65881e-16	-2.54839e-15	3.41179e-14	-1.77369e-14	4.57775e-15	-2.68145e-16	-2.30536e-15	-2.11883e-16	-1.49983e-15	1.16734e-14	-5.92877e-15	4.53839e-16	2.4476e-15	2.84709e-15	7.19436e-16	-4.63529e-15	5.41951e-15	-3.18221e-15	1.56313e-15	-1.22858e-14	1.12603e-15	1.62364e-15	-1.35555e-14	1.38486e-15	1.58709e-13
-5.41753e-15	1.45825e-16	1.03793e-15	-3.58266e-16	1.47456e-16	-5.12995e-16	6.45361e-16	-5.89989e-16	6.91072e-16	5.54398e-16	-1.5552e-16	-3.41069e-16	5.04821e-16	-1.26468e-16	-1.00882e-15	-3.45868e-17	-3.04528e-16	-2.91089e-16	1.0343e-16	-6.38773e-16	-1.00819e-15	1.8132e-16	-2.76073e-16	1.88589e-16	-2.8454e-17	2.64321e-16	-7.33726e-16	-2.67791e-16	3.72376e-16	-5.48168e-16	1.74789e-14
-1.42887e-17	-2.84841e-17	-1.38967e-16	-2.86532e-17	2.59684e-17	1.23143e-16	1.28428e-16	-7.56e-17	-7.74514e-17	2.24777e-17	-2.85891e-18	-2.3367e-17	-3.07796e-18	2.1123e-17	4.18996e-17	7.23745e-17	7.82345e-18	8.76441e-17	-1.15975e-17	4.95103e-17	7.25648e-17	1.8919e-18	-5.83371e-17	1.31109e-17	-3.51527e-17	-9.89697e-18	5.78114e-17	2.89956e-17	-2.93934e-18	-4.31966e-17	1.30864e-15
4.40254e-19	5.77276e-18	-4.19908e-18	-7.32093e-18	8.02609e-18	-3.17061e-18	-1.82281e-18	4.03365e-18	-8.88774e-19	-8.49391e-19	3.28992e-19	5.04579e-18	4.87149e-18	-1.00987e-18	-3.98679e-18	2.93957e-18	6.34458e-19	4.1142e-18	-1.94073e-20	-2.97014e-17	-2.45783e-17	1.18885e-18	-1.59095e-18	5.00417e-18	3.73175e-20	9.56964e-19	9.21127e-19	2.36259e-18	2.50155e-19	-4.2669e-19	1.26493e-16
-5.15079e-21	1.38092e-18	1.13766e-18	-2.93303e-19	-6.46782e-20	4.91158e-19	1.88384e-19	7.03154e-20	-3.25909e-20	-5.86011e-20	-1.1578e-18	-2.29285e-19	1.69799e-18	-3.3431e-20	2.02868e-19	7.00351e-19	8.54818e-20	-2.89468e-19	1.49765e-19	-5.85049e-21	-2.35493e-20	5.5362e-20	6.11913e-20	-1.95981e-19	-1.06581e-18	5.66992e-20	3.71397e-19	-4.626e-20	-4.71838e-19	1.93315e-20	1.06425e-17
-6.44378e-21	3.84604e-20	1.7733e-20	1.0422e-19	-8.71407e-21	-1.55346e-20	-3.29194e-20	3.38267e-20	-2.42326e-20	-1.86485e-20	-4.88818e-20	-1.25935e-20	9.40234e-21	2.56638e-20	-1.47416e-20	-1.92975e-20	-4.48446e-21	-9.16263e-21	2.28418e-20	-7.61713e-21	-2.26843e-20	6.02854e-20	1.36745e-21	1.1274e-21	-1.10301e-21	-2.92564e-20	6.78316e-20	5.13755e-21	-1.36318e-19	-1.18346e-20	8.12365e-19
3.12644e-21	2.45587e-21	3.57325e-21	-4.70023e-22	2.14134e-22	-5.68228e-21	-1.16993e-21	5.97009e-22	-7.88668e-22	1.01745e-21	-4.99513e-22	-1.25229e-21	8.73808e-21	7.0921e-22	-1.65153e-21	-1.18442e-21	1.36881e-21	-3.12821e-21	7.76881e-22	1.87478e-22	-3.75421e-22	2.71065e-21	1.63701e-21	1.70593e-21	-3.94531e-21	2.47459e-21	7.58861e-21	-3.84266e-21	3.84408e-21	-3.60949e-21	7.03252e-20
-6.48667e-22	2.14099e-22	1.2633e-21	2.54703e-22	4.74041e-22	-6.17261e-22	3.61843e-23	-1.78047e-22	-8.03827e-23	-1.8865e-22	-2.39352e-22	5.33831e-23	-4.28992e-22	-1.61927e-22	9.55012e-22	4.20149e-23	-1.0073e-22	7.07187e-23	-4.66424e-22	8.45538e-23	-1.09764e-22	-1.3059e-22	8.51552e-23	-1.53884e-23	-1.15502e-23	9.1022e-22	-6.24316e-22	-9.05843e-23	-2.93515e-22	-2.30965e-22	9.06049e-21
-1.27737e-23	-3.60198e-23	-2.75214e-23	-6.25641e-23	2.08737e-23	-8.76407e-23	1.50005e-23	-8.12468e-24	-2.08548e-23	-4.4278e-23	1.86628e-23	-1.95175e-23	-9.71087e-25	5.12576e-24	2.87302e-23	4.42369e-23	1.88536e-23	1.56564e-23	1.21806e-23	3.06746e-23	1.94313e-24	-6.44153e-24	7.73967e-24	5.26124e-23	3.86013e-23	-2.55295e-24	6.15114e-24	3.04788e-25	-1.64488e-23	3.42718e-23	6.97328e-22
-3.23132e-24	-3.20064e-24	1.39925e-24	6.04373e-26	2.59469e-24	1.3722e-25	-5.78868e-24	4.91657e-25	1.10639e-24	1.10323e-24	-5.00667e-24	-7.95351e-24	1.56046e-24	-1.03438e-24	4.39867e-25	2.32973e-25	3.3861e-25	2.54148e-25	2.30103e-24	3.39062e-26	4.09029e-24	-1.08465e-24	-5.39704e-24	-1.5621e-24	-2.50287e-25	7.59687e-25	-6.49033e-25	-2.52154e-23	8.89805e-25	1.14652e-23	8.96326e-23
-5.25155e-26	-3.46016e-25	5.75772e-26	-1.41727e-25	7.74717e-26	6.38479e-26	-7.24191e-26	-1.20241e-25	1.17871e-24	-7.08941e-25	-6.79048e-27	2.62286e-25	-6.93617e-26	5.41417e-26	9.32466e-26	1.21953e-25	-2.16325e-25	-1.36713e-25	1.9044e-26	3.86701e-25	-9.00716e-26	2.53398e-25	-4.49674e-26	4.24458e-27	-5.97382e-26	1.14563e-25	2.14099e-25	-3.34962e-25	8.07568e-27	-3.38042e-26	5.34395e-24
1.26184e-26	1.34796e-26	-6.28553e-27	-1.94288e-26	-2.11051e-26	6.44492e-27	7.42545e-26	4.41673e-27	2.14331e-26	4.4207e-27	-1.1705e-26	3.67531e-26	-9.03592e-27	-6.57483e-27	4.90172e-26	-1.38514e-27	-1.54619e-26	-9.03308e-27	1.44348e-27	-6.51518e-27	8.97546e-28	2.7184e-26	-2.94222e-28	-6.65112e-26	-6.48984e-27	-2.56613e-26	1.27035e-26	3.40032e-27	9.92229e-28	-8.73686e-28	4.7582e-25
-1.10537e-27	7.18118e-28	-4.58713e-27	-2.13008e-28	1.97942e-27	7.25812e-28	-4.83616e-27	5.97891e-28	-1.73572e-28	3.23842e-28	-1.81113e-28	-7.04123e-28	4.11094e-28	-1.79411e-27	-3.57505e-27	5.84973e-28	-2.66153e-28	1.9958e-27	-3.51278e-28	1.30228e-26	-2.57293e-28	-2.53362e-27	-7.36239e-29	-2.25e-27	-8.11703e-28	-4.81391e-29	-3.56344e-28	2.74373e-28	1.14178e-27	-2.05973e-27	4.79534e-26
1.57088e-28	2.75788e-28	-4.55414e-28	-4.28896e-28	-2.64665e-28	-1.74842e-28	-9.03909e-29	1.78715e-30	-2.82267e-29	-2.00694e-28	-2.35069e-28	1.47152e-28	-4.81656e-29	8.08888e-29	5.43886e-29	9.41131e-29	4.27234e-28	-4.36397e-29	-1.98174e-29	1.0716e-29	4.60727e-28	2.82469e-28	3.03191e-29	-3.14972e-28	6.53318e-29	-4.07842e-29	1.11731e-29	5.74756e-29	-3.00044e-28	-3.79316e-28	5.18159e-27
-1.61497e-30	-2.39008e-29	5.66277e-30	1.20114e-29	-5.40524e-29	2.8371e-29	6.13165e-30	2.95509e-30	3.13511e-29	2.67952e-29	3.65432e-30	-6.2488e-30	3.0429e-29	2.98128e-29	3.69396e-30	-2.48448e-29	7.61489e-30	1.99007e-29	1.49806e-30	5.20288e-30	1.97916e-29	-2.36979e-29	1.80695e-30	9.19404e-32	-4.08667e-30	-1.1019e-29	-1.57363e-30	-1.19176e-29	-3.69795e-30	-1.58152e-29	4.19245e-28
2.17732e-30	-1.93347e-31	-6.50866e-31	-1.84344e-30	-3.87031e-31	-6.64141e-31	-4.22205e-30	-8.24579e-31	-9.49889e-31	6.32295e-31	2.36592e-30	3.33098e-31	-1.08785e-30	-5.92368e-31	9.99115e-31	2.74736e-30	4.1243e-30	-3.13446e-30	4.97274e-31	1.42953e-30	2.91451e-31	1.36353e-30	5.84718e-32	3.77045e-34	1.05256e-30	1.36016e-30	-1.59291e-31	3.81351e-31	-4.73742e-31	-3.76687e-31	3.53739e-29
9.15099e-33	5.39765e-32	8.49737e-31	-8.57189e-32	5.51211e-33	3.51274e-31	-3.8022e-31	4.38133e-31	1.60562e-31	-2.88554e-32	4.97694e-32	-1.39672e-31	6.58809e-32	-8.46968e-32	2.11254e-32	-1.08987e-33	2.58375e-32	3.73329e-31	-3.12946e-32	-8.87548e-32	-1.27585e-32	-1.0027e-31	-9.31393e-33	-8.87551e-32	-4.79575e-32	4.13876e-32	-1.03293e-32	-1.12088e-32	-9.37553e-32	-1.36669e-32	3.67399e-30
9.5116e-33	-1.01277e-32	3.13781e-34	-1.02489e-32	-3.03471e-33	-9.48604e-33	-1.6999e-32	-1.69948e-32	2.53204e-33	5.15301e-33	-2.871e-33	8.50667e-33	-2.08388e-33	2.84177e-32	9.63145e-35	-2.53048e-33	9.74588e-33	-2.73656e-33	7.70785e-33	-2.47737e-32	-1.05669e-32	1.01772e-32	-2.76276e-33	-4.56105e-33	1.32406e-33	-1.08226e-32	-1.19002e-32	-6.51215e-33	9.78365e-33	4.86786e-34	2.42769e-31
2.76297e-34	-2.22931e-33	-3.33503e-34	-1.15069e-33	1.31151e-33	-5.77238e-34	1.56018e-33	4.85506e-33	-2.10473e-33	4.05381e-34	9.33991e-34	1.3933e-35	-2.06797e-34	-9.30368e-34	-9.61721e-34	-3.03934e-34	-1.67526e-34	-2.21801e-33	1.57274e-33	-1.35791e-33	-1.56074e-33	3.09414e-34	2.51887e-34	-1.80137e-34	-4.33814e-34	-3.23697e-34	6.47527e-34	2.56814e-35	-1.72349e-35	4.68201e-34	2.76892e-32
7.80368e-35	-5.82344e-35	4.16375e-36	3.58399e-35	1.65017e-34	1.06901e-34	4.09692e-35	-2.91446e-35	-1.00249e-34	1.35328e-34	-3.94199e-36	9.19579e-35	2.06712e-36	-1.40151e-35	2.83737e-35	-2.65047e-35	-5.01775e-36	3.86854e-35	5.85805e-35	1.6345e-36	1.05285e-34	7.17492e-35	-5.76359e-35	-1.59959e-34	2.53895e-35	9.4403e-35	1.28561e-35	-3.09202e-35	1.02678e-35	-3.60721e-35	1.6292e-33
7.20357e-37	-1.1606e-35	1.24031e-35	1.50198e-36	-6.54277e-36	-2.7271e-36	-7.42671e-36	-5.89401e-36	4.9197e-36	3.81224e-36	5.48116e-36	-1.25794e-35	-3.6044e-36	-1.65788e-37	3.56237e-35	-4.36948e-36	-2.29691e-36	-3.41089e-36	7.15541e-36	-3.39911e-36	-6.21969e-36	-1.15109e-36	-3.77804e-36	9.08648e-36	-1.29071e-36	3.5404e-36	2.92003e-36	-5.5356e-36	4.05501e-37	-6.0165e-37	1.70169e-34
2.62622e-37	-8.36836e-37	1.02456e-36	-7.40378e-37	-6.51949e-37	-2.89332e-37	2.93499e-36	4.83763e-37	5.58883e-37	-1.78817e-36	3.95121e-37	-1.04113e-36	7.02727e-38	4.42214e-37	4.08292e-37	3.48536e-37	-6.10734e-37	-5.76027e-38	-1.73363e-37	-8.90508e-39	3.8392e-37	2.75113e-37	1.41846e-37	-6.09149e-37	-1.26169e-36	3.21337e-37	-3.75498e-37	-1.58815e-37	4.70709e-37	-1.3506e-37	1.72608e-35
7.52533e-38	2.49151e-37	-2.29849e-38	-8.15329e-38	-6.533e-37	1.43182e-37	-7.36946e-38	-7.45333e-38	-9.8367e-38	5.18943e-38	5.65919e-38	1.54647e-37	-3.95603e-38	-2.9198e-38	-7.01005e-38	1.1834e-38	-5.51024e-39	-6.96507e-39	3.36816e-38	-3.05742e-38	-4.66817e-39	6.50117e-38	5.03486e-39	-2.92653e-38	-3.63207e-38	-2.68953e-38	-4.38026e-38	-8.09027e-39	-8.08595e-39	-5.92786e-38	2.24901e-36
1.37419e-38	1.48019e-39	-3.98532e-40	-3.83861e-39	-7.2215e-39	-2.61275e-40	1.84181e-39	-2.67311e-39	-7.68386e-40	-1.64033e-38	8.01571e-40	1.08301e-39	4.80158e-39	-7.23858e-39	-5.74541e-39	1.69228e-39	-1.34357e-38	7.69437e-39	-5.32749e-40	2.26656e-38	3.67579e-39	8.75587e-39	-1.77134e-38	6.76693e-40	1.53762e-38	1.802e-38	-2.17892e-38	-1.02768e-40	1.69645e-38	3.0675e-39	2.20461e-37
-1.0141e-40	8.46489e-41	2.45994e-40	-1.39751e-39	5.65958e-41	2.93008e-40	7.22545e-40	-4.0301e-40	1.12395e-40	-7.58905e-40	1.09349e-40	5.38202e-40	7.10394e-40	-7.91438e-40	1.98645e-40	-6.02112e-40	4.40999e-40	-3.74233e-40	2.56277e-40	-2.90227e-40	-5.18911e-41	1.63714e-40	-1.44139e-40	-3.78456e-40	-6.34996e-40	1.20253e-39	3.19774e-40	-6.66355e-40	-1.49613e-40	-1.94786e-41	1.22188e-38
-1.28358e-40	-4.89794e-42	9.20688e-41	-1.46557e-40	8.86627e-42	-3.88375e-42	2.24148e-42	3.49807e-41	-2.70588e-41	4.2577e-42	3.95387e-41	-1.40313e-41	-2.91471e-41	3.18838e-41	4.64606e-42	-6.46536e-41	5.69528e-41	-3.33672e-41	-4.19403e-42	2.69482e-41	-4.49946e-42	-2.85605e-41	-2.20288e-41	4.6393e-41	3.46728e-41	-5.98284e-41	6.47748e-42	1.53222e-41	-7.71849e-41	5.2338e-41	1.10584e-39
-1.97112e-42	-1.87311e-42	4.63123e-42	4.64093e-42	6.8955e-43	1.67797e-42	1.9637e-42	-5.56533e-42	1.05586e-42	2.88017e-42	4.86645e-42	-1.29457e-42	-5.6835e-42	-4.77278e-42	7.37062e-43	1.01501e-41	-2.57699e-42	-2.77536e-42	-1.37595e-42	6.21246e-42	-8.63939e-43	4.84886e-42	3.23821e-42	3.77003e-42	-1.72222e-42	1.22578e-42	-1.57347e-41	-2.04155e-42	1.15762e-41	3.49124e-42	1.15907e-40
9.58641e-43	1.10212e-43	5.8437e-43	-5.89894e-43	5.30736e-43	3.84494e-44	5.60488e-43	-4.57419e-44	-6.08736e-43	1.09415e-42	-4.7428e-43	2.20884e-43	-9.3821e-43	-1.30324e-43	-3.89511e-44	3.72885e-44	-1.62542e-43	6.70254e-43	-4.02741e-43	1.21187e-43	-1.62327e-43	-4.03882e-43	3.45404e-44	4.72721e-43	4.75946e-43	-1.35928e-43	5.98931e-44	-5.15677e-43	-3.65288e-43	-5.06209e-43	1.14505e-41
-3.15636e-44	4.3816e-45	3.22648e-44	2.47431e-44	1.02984e-44	-7.87875e-45	1.85679e-44	-2.24404e-43	-7.92369e-44	-4.27071e-44	-1.04517e-44	-2.08068e-45	1.36771e-44	1.00504e-44	4.27355e-44	7.89208e-44	-6.93916e-45	-3.44654e-45	-8.70751e-45	-2.94391e-44	2.54213e-44	-2.86744e-44	-2.45053e-44	1.01278e-44	-8.36017e-45	1.51018e-43	7.0462e-45	-2.26509e-44	1.60512e-45	-6.52705e-44	1.02717e-42
3.49237e-46	-1.54063e-46	7.3372e-45	4.77905e-45	9.52127e-45	-1.5493e-45	3.10633e-46	-1.51731e-45	-4.24211e-46	3.14845e-45	-9.61625e-47	1.80774e-46	4.68266e-46	4.22666e-45	7.90958e-45	-5.41366e-45	1.03367e-44	4.04361e-45	-2.70187e-45	2.62227e-45	3.30687e-45	5.43254e-45	4.82274e-45	1.49004e-45	-8.58398e-46	-2.28851e-45	-5.75817e-46	-1.67401e-45	-2.14e-45	1.77398e-45	9.14532e-44
-9.15178e-46	-4.54363e-48	-1.4618e-46	-3.08555e-47	-5.84577e-47	-1.62485e-45	7.23864e-46	5.45503e-46	-5.00334e-46	-3.82344e-46	5.26739e-46	-4.59158e-46	-3.23191e-46	1.37655e-47	4.64524e-46	-1.74947e-46	4.56377e-46	1.80813e-46	1.6572e-46	8.80748e-47	1.04939e-46	-4.68547e-46	-1.97997e-46	3.78758e-46	-9.62067e-47	-2.3743e-47	-1.08218e-45	3.26543e-47	2.56624e-47	-1.41837e-46	1.03379e-44
3.27553e-47	-1.82407e-47	-5.77656e-47	4.34511e-47	-1.8369e-48	-1.14073e-47	-3.71537e-47	9.35027e-47	-8.97372e-48	3.87123e-47	-5.17235e-48	4.17904e-47	-4.43723e-47	-5.57766e-47	1.60483e-48	1.6303e-47	-3.60718e-47	2.22818e-47	-8.04569e-48	1.64838e-47	7.48736e-48	5.16826e-47	-7.8154e-48	2.72942e-47	2.00081e-47	-3.50572e-48	2.2421e-47	-2.93592e-47	-4.62212e-48	8.30964e-49	7.66729e-46
-8.56989e-49	-3.69272e-50	-2.133e-48	-1.59805e-48	-3.18668e-48	-2.15467e-48	-1.74218e-48	5.56434e-49	7.06873e-48	3.23911e-48	-3.01208e-48	-5.3023e-49	7.14822e-49	-7.52312e-49	3.75205e-48	1.53785e-48	-1.0495e-48	6.30381e-49	-3.53665e-48	-1.69894e-48	1.50806e-48	-9.36092e-49	-2.4117e-48	-3.9584e-48	1.29796e-48	1.02099e-48	-9.41537e-49	-1.07178e-48	4.7477e-48	-3.68271e-48	6.13645e-47
1.02958e-49	-1.08151e-50	-1.29255e-49	-3.10728e-49	-1.44275e-49	1.88683e-49	1.27419e-48	-6.51942e-50	-7.23522e-50	1.13535e-49	-7.7295e-50	-1.79352e-50	4.33032e-50	2.53733e-51	-3.8463e-50	2.02116e-49	5.30283e-49	1.1702e-49	-4.38273e-50	-3.80507e-50	-2.10607e-49	1.51393e-49	-1.89843e-49	4.64637e-50	-1.67655e-49	-1.49747e-49	4.52314e-49	-4.44873e-50	3.55311e-49	-4.70317e-50	5.33767e-48
1.77738e-50	-1.67684e-50	-3.89758e-51	8.35188e-51	-4.98046e-51	-5.57059e-50	1.58028e-50	5.39629e-51	1.3464e-50	-3.01465e-50	-7.94263e-50	-8.44886e-51	-1.78478e-50	9.07479e-51	7.78336e-51	-1.15483e-50	-6.74714e-50	1.46214e-50	-8.8116e-51	-4.46781e-51	5.30181e-51	2.05993e-50	9.15629e-51	3.17248e-51	1.8639e-50	1.4416e-50	4.5579e-51	-7.15471e-50	-2.88015e-50	1.90276e-51	5.79883e-49
2.53906e-52	4.62075e-53	3.28921e-51	7.91882e-53	-7.51573e-52	3.57663e-51	-3.74343e-51	-1.73307e-52	-1.62466e-51	1.36293e-51	1.7413e-51	-1.71799e-51	-6.16163e-52	2.26806e-52	2.31368e-51	-8.42628e-53	-5.04904e-52	2.18013e-53	-1.87625e-51	-1.75431e-52	1.1606e-51	-1.66171e-52	2.39636e-52	2.2774e-52	1.50092e-51	8.1433e-53	-2.24886e-51	-2.15017e-52	6.30528e-52	8.88075e-52	3.15386e-50
-3.9317e-53	-3.81657e-53	-3.56178e-52	1.50942e-53	-8.03243e-53	-5.45381e-53	-9.21262e-53	-4.89755e-53	2.96195e-52	4.88455e-52	3.34127e-52	-1.43029e-52	-5.55782e-53	-3.51335e-53	1.60113e-52	-2.04422e-53	6.719e-53	-7.4248e-54	-2.65062e-52	3.49568e-53	-2.16703e-52	-1.96642e-53	1.16159e-53	8.4984e-53	7.35048e-53	-9.23853e-53	4.63982e-53	1.13028e-52	3.01667e-53	-1.05466e-52	3.42634e-51
-2.43612e-55	-5.50333e-53	4.05003e-53	-1.17395e-54	-5.72276e-54	-1.8387e-53	-5.66822e-54	-7.56688e-54	-3.62151e-54	3.27662e-54	-1.64457e-54	-1.03459e-53	-3.54555e-54	6.49898e-54	6.54393e-54	-1.09295e-53	1.3212e-53	-3.01205e-54	2.99829e-53	2.75881e-54	8.94658e-54	-3.52034e-53	1.35884e-53	3.61831e-54	-5.68106e-55	-3.36098e-54	1.72602e-54	7.15566e-54	-4.51412e-54	1.3997e-53	3.22347e-52
3.56597e-55	-3.23834e-54	1.03344e-55	5.49908e-55	-3.85389e-54	-1.46746e-54	-9.75905e-55	-1.34791e-56	3.97071e-56	2.72921e-55	1.97914e-55	-1.06993e-54	2.35728e-54	6.56467e-55	1.63329e-54	-5.06418e-55	-1.76886e-55	1.53402e-54	-2.69935e-55	-4.57536e-55	-1.87933e-55	8.8039e-55	2.52223e-54	4.2251e-54	-1.59087e-54	1.68627e-54	4.22638e-54	-1.0163e-54	-2.59796e-55	2.32557e-54	3.86521e-53
3.60687e-56	-5.10105e-56	-2.40667e-56	-3.10464e-56	2.38916e-55	-5.68394e-56	-9.35412e-56	7.81014e-56	1.03705e-55	-4.39609e-57	5.70205e-56	-1.96172e-56	-1.65729e-56	-9.6584e-56	-1.43796e-57	2.62403e-55	7.40383e-56	1.31291e-56	1.29157e-55	-7.57886e-56	-9.15391e-56	1.04768e-56	-9.30974e-57	1.92608e-56	-2.48836e-55	-4.25836e-57	1.22001e-55	-5.17259e-55	7.50943e-56	-2.54859e-56	2.58696e-54
9.40523e-57	-2.7107e-56	-3.14762e-56	2.55186e-57	-5.85089e-56	4.19241e-57	2.54025e-56	8.75013e-57	8.13233e-57	6.74388e-56	3.67814e-57	-1.72958e-56	3.15369e-57	5.81769e-58	-1.73195e-57	-7.97828e-59	-2.40974e-57	-5.22637e-58	-1.64514e-56	1.98058e-56	-1.59547e-57	-2.02932e-56	1.66574e-58	3.35244e-58	-1.65823e-57	1.688e-56	1.80264e-57	-3.66011e-57	-6.10038e-58	4.48505e-57	3.60163e-55
3.81987e-58	-2.26498e-57	1.33593e-58	2.95481e-57	-7.28487e-58	-3.93815e-58	-1.5762e-57	1.12574e-57	2.41667e-58	-3.55379e-57	3.8924e-58	2.10166e-59	-1.21347e-57	-2.83433e-58	-1.45751e-57	-2.58532e-57	-5.21718e-58	1.32989e-57	-3.84403e-57	-3.95173e-58	-7.82061e-58	-6.98518e-58	-2.8559e-57	1.29603e-58	6.17432e-58	4.11285e-59	5.05753e-58	1.51838e-57	-5.65603e-58	-6.05461e-58	3.37157e-56
-3.32549e-58	-1.11979e-58	-1.86732e-59	1.28781e-59	3.09073e-59	2.3351e-59	-6.22134e-59	8.18244e-60	-5.92183e-59	-1.17698e-58	-1.17745e-58	3.11681e-58	3.39369e-59	-1.0027e-58	1.22908e-59	1.97637e-58	-7.54329e-61	1.52794e-59	5.04961e-60	-1.52158e-59	1.41864e-58	4.27599e-59	-3.21107e-59	5.30334e-59	-3.21188e-59	-4.10916e-59	2.64908e-59	5.35738e-59	3.70027e-59	3.87769e-59	2.08633e-57
-8.71119e-60	6.76195e-60	4.80019e-60	1.21469e-60	-8.37958e-61	4.58414e-60	3.66857e-60	-8.71235e-60	7.03955e-60	1.46159e-60	-2.85083e-60	-9.02475e-61	2.7382e-60	7.57064e-60	1.31268e-59	-4.36426e-61	-9.94245e-62	4.05615e-59	1.39834e-59	4.04302e-60	-4.77786e-60	-7.54574e-60	-1.86174e-60	-1.09692e-59	4.53945e-60	5.34336e-60	2.70871e-60	5.16537e-60	-1.76124e-60	4.32409e-61	1.7921e-58
-8.14758e-61	6.24256e-62	1.99133e-61	-8.1968e-61	-1.95819e-61	3.31842e-61	9.65166e-61	-2.81977e-60	-1.68099e-61	-2.89107e-62	-4.6153e-62	3.10518e-62	-8.35997e-61	-2.124e-60	4.12803e-61	2.52421e-60	7.76662e-63	3.84065e-61	-3.12907e-60	-1.60781e-60	-3.73452e-62	-1.74796e-60	-3.11457e-61	7.78841e-62	-8.28617e-62	2.96534e-60	-1.48538e-60	-7.31257e-61	-8.01862e-62	-1.64935e-60	2.66776e-59
-2.49052e-62	2.22311e-61	1.77646e-61	-6.47539e-62	-2.5035e-61	-1.76073e-62	4.22651e-62	-1.59016e-62	-1.10564e-63	1.44582e-62	2.27956e-62	4.7531e-62	5.32198e-62	1.01489e-62	1.77883e-62	-1.04123e-62	-7.46157e-62	-4.04342e-62	7.44006e-62	-4.20002e-63	-4.3195e-62	-2.78283e-62	-1.87108e-62	1.99129e-62	3.8077e-62	-3.28433e-62	2.62318e-62	-5.07796e-63	9.33193e-62	-1.24963e-62	1.50454e-60
2.27451e-64	4.14363e-64	2.40488e-63	-3.59337e-63	-1.7288e-63	-1.05236e-63	-1.14488e-62	1.05456e-62	-8.95937e-63	7.7724e-64	9.42283e-63	-7.48598e-64	-5.93124e-63	-1.22e-63	-8.83249e-64	2.36143e-63	4.04035e-63	4.58364e-64	-7.33484e-63	9.25741e-64	-3.05081e-63	1.19325e-65	-1.96682e-63	-1.40905e-63	-1.21169e-62	-1.59189e-63	1.99861e-63	-4.72193e-63	-3.03218e-63	-2.18779e-62	1.26257e-61
1.84894e-65	4.02202e-64	2.73438e-64	3.44474e-64	1.42088e-66	-7.24504e-64	1.7089e-64	-4.16533e-64	1.52686e-65	1.63124e-63	1.93402e-64	4.2312e-65	-1.55095e-64	3.6889e-64	-4.12979e-65	-6.94785e-64	3.79532e-65	-4.01922e-64	-2.5253e-64	-2.06177e-64	-1.17244e-64	-1.6354e-65	-1.6309e-64	9.7736e-66	1.29763e-64	4.69695e-64	2.5088e-63	-5.92845e-64	-8.06872e-65	1.58234e-63	1.20634e-62
-5.50051e-66	1.05356e-64	9.66556e-65	-5.24843e-66	-2.03362e-65	2.4556e-65	-2.69286e-65	6.94859e-65	-3.52261e-65	5.16153e-65	2.62868e-66	2.57021e-66	-3.51937e-64	6.17892e-66	1.22612e-65	3.3717e-65	3.46381e-65	-8.45832e-66	3.50328e-66	2.55235e-65	-1.28537e-65	-4.57959e-65	7.41841e-65	-4.60289e-66	5.46454e-66	4.6683e-67	-3.55328e-65	-3.04263e-65	3.82024e-65	-1.45225e-64	1.31508e-63
-1.40679e-66	4.26469e-66	-4.75933e-66	3.4814e-66	2.46256e-66	-6.7525e-66	7.57264e-67	1.74221e-66	-2.7527e-66	-9.55027e-66	-7.53039e-66	-4.5955e-67	-1.22154e-66	-2.1493e-66	1.39427e-66	-3.53032e-66	1.28892e-66	-8.33642e-66	3.65849e-66	6.61427e-66	-4.23294e-66	8.21354e-67	1.16786e-66	2.38464e-67	2.30543e-66	6.9893e-67	1.5209e-67	2.08059e-66	-6.89357e-66	-1.16391e-65	1.04344e-64
-1.32653e-67	3.67745e-67	-5.34031e-68	1.04816e-67	-3.35275e-68	3.36942e-67	-3.61675e-67	1.8238e-67	-1.30629e-67	-4.96255e-68	-9.18292e-67	-5.88925e-67	-9.75181e-68	8.90317e-68	-4.02765e-67	4.18968e-67	9.96119e-68	-6.32065e-68	2.78259e-67	4.56946e-67	2.89392e-67	3.46632e-67	1.10755e-66	7.99549e-68	5.58072e-67	9.24224e-68	-6.80101e-68	-2.22415e-67	-6.19701e-67	-8.80931e-68	8.63916e-66
5.19871e-68	-3.80315e-69	4.18772e-69	2.6055e-68	-2.06798e-69	-2.19218e-68	-1.22317e-68	-3.77944e-68	-9.80401e-70	-3.90814e-68	1.75134e-68	-1.16133e-68	-6.15028e-69	1.01626e-68	1.33424e-68	1.81195e-68	1.80745e-68	1.19349e-68	-6.71401e-69	-6.46663e-69	3.74232e-68	-1.31846e-67	4.71692e-68	-5.92887e-68	-3.64818e-68	5.6907e-68	7.17897e-69	1.6132e-68	-1.14367e-68	9.44852e-68	8.18551e-67
-1.32671e-69	-4.32263e-72	-2.18374e-70	-4.30232e-69	2.32283e-70	2.57082e-70	-8.27416e-69	1.18841e-69	1.19292e-70	-1.99227e-69	-1.6262e-69	-8.18435e-69	1.49703e-69	-1.04358e-69	2.4002e-70	1.0179e-68	-1.4492e-69	3.75306e-70	-1.90136e-69	1.33864e-69	-5.54063e-69	4.79377e-69	4.40768e-70	1.25845e-69	2.30404e-69	6.15612e-70	-8.39149e-69	-1.2614e-69	6.82585e-69	2.01398e-69	7.91959e-68
2.78934e-70	-6.6099e-70	2.48841e-70	-1.39105e-70	-1.88311e-70	7.10431e-71	-1.73647e-71	1.25799e-70	-1.03562e-70	-8.57354e-71	-4.37043e-71	4.50577e-71	1.05435e-71	1.15077e-70	-1.13159e-70	-1.11689e-70	-1.03867e-70	3.54874e-71	5.74636e-71	-1.17623e-70	-4.984e-71	1.67608e-70	-2.28421e-71	7.87998e-70	-3.79935e-70	1.33073e-70	5.51684e-71	-3.59254e-70	2.43997e-70	-2.76925e-70	5.15e-69
3.94951e-72	2.21287e-71	2.219e-71	-8.75202e-73	5.05316e-72	5.06392e-72	3.52443e-71	-2.83656e-71	-6.77292e-71	6.22925e-72	8.1714e-72	-3.41464e-72	2.20316e-71	-1.53289e-71	-3.40092e-71	-5.18557e-71	4.47988e-72	-7.94876e-72	-3.07233e-72	-6.3179e-72	5.86973e-71	6.56755e-72	7.45535e-71	-1.54783e-71	6.23081e-72	3.52403e-71	-1.53218e-72	2.30282e-71	4.63609e-71	-1.94951e-72	6.23098e-70
-1.49149e-72	3.47264e-72	1.14487e-72	-3.53839e-72	-6.87966e-73	9.10731e-73	7.53142e-72	-6.60736e-73	-4.93049e-72	7.67549e-74	2.10035e-73	2.04155e-72	1.20895e-72	-5.55081e-73	-9.24107e-73	3.4324e-73	1.354e-72	-3.43003e-72	-7.18974e-72	5.68263e-73	2.46042e-72	2.54126e-73	-4.79615e-73	-1.80652e-72	-2.53499e-72	1.01384e-72	6.76938e-74	-1.45607e-72	3.38249e-73	6.57331e-73	5.33393e-71
-2.7433e-74	9.82698e-74	-2.04554e-73	-2.58674e-73	-8.6499e-74	7.7477e-74	3.31014e-74	-6.5971e-74	1.6147e-73	4.04888e-73	4.57492e-74	-2.93813e-74	4.4891e-74	3.45562e-74	-8.42101e-74	-2.81586e-73	1.35426e-74	1.17076e-73	1.94622e-73	8.7477e-73	-2.5014e-74	5.00393e-73	-1.19941e-73	-1.41769e-73	-5.5271e-74	2.57634e-74	-5.03427e-75	6.17403e-74	8.3786e-73	-1.96348e-73	5.10786e-72
1.76615e-74	-7.55264e-76	-1.80009e-74	5.76609e-75	-2.71381e-74	-7.13261e-75	1.55397e-76	3.25346e-74	1.62066e-76	8.47871e-76	-4.7387e-74	6.40603e-76	-1.24157e-76	-5.7088e-75	5.39985e-75	-5.85028e-74	-3.19683e-75	-5.89156e-75	-1.21925e-74	1.30658e-74	2.5345e-76	3.75002e-74	3.51137e-74	7.13917e-75	-1.26592e-75	-7.81618e-77	1.17301e-74	-4.97982e-75	2.68855e-74	-3.59615e-75	3.90807e-73
-1.03677e-75	-3.03619e-76	3.08256e-75	-1.16249e-76	-2.40945e-76	-2.21522e-76	-4.33941e-76	-1.00802e-76	7.90243e-76	1.43042e-77	3.46177e-75	-8.48639e-76	-9.27296e-76	3.92625e-77	8.01543e-76	2.87381e-76	3.17392e-76	4.30991e-75	1.87506e-76	7.85101e-76	-3.93305e-75	4.915e-76	-9.75532e-76	1.53739e-75	-8.27854e-76	2.43989e-75	-2.13807e-75	-3.22832e-75	-1.76419e-75	-3.20217e-76	3.59628e-74
-2.70747e-78	-4.29014e-77	7.67084e-78	7.63253e-77	3.82432e-77	1.02118e-76	-3.19409e-76	-1.1782e-76	-4.14924e-76	-4.79009e-77	-3.65057e-78	7.90605e-76	9.29676e-78	2.56104e-77	1.48459e-78	4.9197e-77	1.34286e-76	6.55105e-77	6.83349e-77	-7.24896e-77	1.08781e-76	2.55388e-78	-1.57109e-76	-2.55242e-76	-1.04372e-77	-2.89085e-76	-1.95664e-77	2.60235e-77	3.84242e-77	-1.93226e-77	3.31703e-75
-3.73722e-77	-8.85017e-77	-1.24216e-78	-2.54526e-78	-2.85745e-78	-5.03846e-78	-7.12907e-78	1.14441e-77	-7.37034e-79	4.49654e-79	1.18717e-77	1.71315e-77	1.23602e-77	-8.51977e-79	6.09646e-78	6.49622e-78	4.44523e-79	-9.4689e-79	-6.32156e-78	-2.08868e-77	1.05617e-79	-5.8074e-78	3.33722e-78	3.65716e-78	1.33267e-78	1.97678e-77	-1.21062e-77	2.54395e-78	1.83899e-77	1.95304e-78	3.09726e-76
4.00549e-80	2.92866e-79	1.55323e-78	1.24022e-78	1.12768e-78	-2.15248e-79	-3.545e-78	2.19977e-79	6.54519e-80	-1.68446e-79	-1.00573e-78	-1.95074e-80	-9.25882e-81	4.63743e-80	5.96894e-79	4.48131e-79	-3.85236e-79	2.35957e-78	-3.1602e-78	7.3862e-80	2.43128e-78	-2.10356e-78	-3.65045e-78	-3.3902e-79	-3.85025e-79	2.31967e-78	5.62294e-79	2.12273e-79	-1.28776e-78	-1.54767e-78	3.14119e-77
-2.34967e-79	-2.06012e-79	-5.26864e-81	4.58814e-80	2.78566e-79	-2.05173e-81	-2.72168e-79	1.14062e-79	3.95174e-79	-6.11653e-80	-3.22888e-80	-8.15795e-80	2.68644e-80	3.47156e-80	4.48929e-82	2.1157e-80	8.50813e-81	1.67119e-80	-1.22207e-80	5.30353e-80	-1.9406e-80	1.05161e-80	-1.85506e-79	1.88341e-80	-1.1894e-79	-4.2262e-80	1.40914e-79	1.24531e-80	9.60083e-80	6.9645e-81	2.55465e-78
-6.34676e-81	1.11957e-81	-2.9465e-81	-8.47649e-82	-1.504e-81	-8.52791e-81	-8.0447e-82	8.3975e-80	-2.23808e-80	-9.90524e-81	-1.08454e-81	6.39626e-81	-4.27691e-81	2.07861e-81	9.05424e-81	-4.38887e-81	-9.79643e-81	9.94138e-82	4.64962e-81	-2.86036e-81	-5.22443e-82	3.15003e-82	6.33253e-81	6.94041e-82	1.24786e-80	-4.56407e-81	-1.52093e-81	-7.55588e-81	-4.75916e-81	4.71421e-81	2.27395e-79
1.72915e-82	2.03288e-82	-4.44527e-82	-2.26584e-82	1.55315e-82	-2.52158e-82	-1.67403e-81	-1.04918e-82	5.2007e-82	2.84091e-82	3.59572e-82	1.41711e-82	-1.11987e-81	3.37248e-82	-6.47753e-82	1.86818e-81	-8.79893e-83	-2.59776e-82	-1.3489e-82	-7.58145e-82	6.89933e-83	-7.21693e-82	-3.914e-82	8.80191e-82	-9.60777e-82	-6.71614e-82	-2.12415e-81	2.06539e-82	7.3237e-82	-2.0795e-81	1.85903e-80
-1.7556e-83	-6.23373e-84	6.22222e-84	4.49054e-82	-1.17642e-82	2.62334e-83	5.37523e-83	-3.07108e-83	-1.82668e-83	-2.0354e-83	-3.84613e-83	-6.01427e-83	8.06616e-83	2.62005e-82	8.74659e-83	1.2222e-82	-3.31942e-82	1.83291e-82	1.20764e-84	9.31926e-84	-3.977e-82	-6.67115e-85	-8.06329e-83	-8.10857e-83	6.46727e-83	-5.98162e-83	1.19627e-83	1.14653e-82	-1.40696e-83	-1.59455e-82	2.90746e-81
-7.2313e-84	-6.19638e-84	-3.02379e-84	-9.21246e-84	4.27239e-85	1.818e-83	1.2564e-83	2.25048e-83	-5.43795e-84	-9.52511e-85	-1.50557e-83	-2.31287e-84	6.1991e-84	-9.27241e-85	-2.81307e-84	-2.47293e-83	-1.50859e-84	1.92484e-84	-3.61334e-84	-2.559e-84	-4.16291e-83	1.02421e-83	2.79454e-84	2.12359e-84	1.00201e-83	4.63734e-84	-1.76077e-84	2.80062e-84	-2.74865e-84	2.61462e-84	2.28745e-82
-1.59149e-84	2.32863e-85	1.30987e-85	9.42075e-85	-6.56868e-85	-6.36849e-85	1.74047e-85	-2.05543e-85	1.15471e-85	5.66439e-85	-5.93427e-86	5.08264e-86	-2.16879e-85	-3.66008e-87	8.52061e-87	-1.7436e-85	-1.7746e-85	3.68426e-86	7.12185e-85	-1.24982e-84	-9.48892e-86	-2.41181e-86	9.22861e-85	-1.52025e-84	-2.31527e-84	2.91708e-85	3.27298e-86	-1.1236e-84	-1.64625e-84	3.39113e-84	1.93053e-83
9.97821e-86	-2.31046e-87	2.28802e-86	5.79973e-87	7.11408e-86	-4.78456e-86	-8.53927e-87	-2.91179e-86	-3.65482e-86	-7.09875e-86	3.33903e-86	4.75008e-86	-2.68844e-86	-9.35792e-87	1.29494e-86	-1.05835e-86	1.15452e-85	-2.92167e-87	-9.15832e-87	-7.09932e-87	-3.57726e-86	9.55307e-87	2.23485e-87	1.29176e-85	-9.62557e-86	-1.87399e-86	7.35992e-87	-4.24608e-87	5.19911e-86	-4.42269e-86	1.06981e-84
6.0179e-87	1.76194e-87	-4.35563e-87	8.4564e-87	-2.90084e-87	1.69073e-87	8.73714e-87	1.65949e-87	-2.02132e-87	3.61826e-87	-1.25607e-86	1.20178e-86	-1.4049e-87	-3.93309e-87	1.84251e-87	9.08411e-87	7.47482e-87	-7.50742e-87	-1.00991e-86	6.17477e-87	-2.47065e-87	2.21937e-87	5.57213e-87	1.57502e-88	-2.94462e-87	-1.43271e-87	-1.99174e-87	-7.63697e-87	-1.53271e-86	9.00964e-88	1.53973e-85
1.90117e-88	-4.22416e-88	-5.10045e-88	3.87308e-88	9.39059e-89	-6.44857e-89	-2.20634e-88	-1.09264e-87	2.27798e-88	5.06728e-89	1.62968e-88	-8.21375e-90	-6.9176e-88	4.9405e-88	1.24558e-87	2.0516e-87	1.41374e-88	1.50451e-88	1.3223e-88	-6.36144e-89	-8.81287e-88	-6.97669e-89	1.69327e-87	7.89885e-90	-4.24723e-88	-2.32723e-88	2.48449e-89	-4.18795e-88	-1.08688e-88	1.95134e-88	1.2459e-86
4.17997e-89	-5.26544e-90	1.77113e-89	-7.57081e-89	-8.98834e-90	-5.37565e-89	5.47887e-89	2.5925e-89	-2.35494e-89	4.30816e-89	-1.23662e-88	-3.57469e-90	-1.8011e-90	-4.3549e-89	9.46727e-90	2.21306e-89	1.66937e-89	-1.75691e-89	3.04481e-89	4.3354e-90	1.69706e-89	-2.17501e-89	6.2732e-89	-6.29487e-90	-1.58643e-89	1.76485e-89	-1.57647e-88	-1.68255e-89	7.98759e-89	4.1197e-89	1.06061e-87
2.81191e-90	-7.62964e-91	3.18681e-90	-5.98143e-91	6.16804e-90	2.13666e-90	-1.44509e-90	2.16751e-89	1.18791e-89	3.30524e-90	-6.88333e-93	1.25884e-90	1.33937e-90	-1.07721e-90	5.55339e-90	-3.51153e-90	3.6464e-90	-2.07718e-90	-2.69338e-89	-7.32028e-91	4.66125e-91	-4.7899e-90	4.06638e-90	6.98059e-91	-9.4935e-91	2.1328e-90	-5.81285e-90	-5.26585e-91	9.42028e-91	2.066e-90	1.22556e-88
-1.3849e-90	-2.32188e-91	7.07136e-91	1.28876e-91	1.27116e-91	-2.14925e-91	8.43344e-92	-4.83245e-91	6.7548e-91	2.9123e-91	-1.19463e-91	1.38106e-91	1.89355e-91	2.04067e-91	2.86198e-91	-3.64191e-92	-1.64337e-91	2.31031e-91	2.93645e-91	1.00677e-92	-3.50899e-91	-6.27983e-93	-3.45239e-91	-1.66429e-91	1.68846e-91	-7.10487e-92	7.43302e-91	4.91879e-92	-2.58329e-91	4.75355e-92	8.20921e-90
-6.94601e-92	-6.10372e-93	1.68953e-92	-7.02005e-93	1.91841e-92	-1.92434e-92	-1.94064e-92	-9.10649e-93	-2.14667e-93	-7.71083e-93	-2.46156e-92	4.83224e-92	-1.81234e-92	2.03525e-92	-6.37242e-93	1.91005e-92	-1.28246e-92	1.40897e-93	-7.18796e-93	1.13244e-91	-2.40697e-92	1.27356e-92	-1.20305e-92	7.39613e-92	-9.96966e-93	4.40577e-92	-1.46621e-92	-4.84319e-93	-1.75017e-92	-2.32939e-92	6.84955e-91
-1.63153e-93	-2.07993e-94	-4.97878e-93	-6.61748e-94	4.25696e-93	3.95551e-93	-2.61644e-94	7.65345e-94	-1.262e-93	2.83193e-93	-2.34184e-93	-2.25939e-93	1.38723e-93	-3.14271e-93	2.03824e-94	-2.07094e-94	-8.13422e-94	3.34188e-93	-7.84846e-93	-3.63216e-93	-4.78183e-94	-1.72666e-94	-5.24809e-93	-7.1775e-95	-3.79998e-94	-3.13677e-93	4.99388e-94	-2.59142e-95	1.0377e-92	7.75878e-94	6.71571e-92
-4.49198e-94	-4.10874e-96	-6.38471e-94	3.23626e-95	4.14309e-95	-5.25253e-95	-7.239e-96	1.05839e-93	-2.01357e-94	8.91247e-95	-1.79147e-94	7.35868e-95	-1.86141e-94	9.94818e-95	-2.24449e-94	4.89258e-95	-5.51711e-95	5.14716e-94	7.21544e-94	-1.19151e-96	-2.39902e-94	-3.36149e-94	-2.09544e-94	-2.60491e-94	1.50317e-94	5.54074e-95	-1.40626e-94	1.4901e-94	-5.26645e-94	1.61184e-94	6.90783e-93
4.76855e-96	8.32377e-96	3.54314e-97	2.08897e-96	1.96231e-94	-1.75324e-95	2.35687e-96	4.58877e-96	2.66207e-95	7.56164e-96	1.4921e-96	-2.2233e-96	-9.09807e-96	1.0847e-95	1.86402e-96	-7.85324e-96	-9.05206e-97	-5.60637e-96	-2.86594e-96	-2.34144e-96	1.23458e-95	-3.05447e-95	1.83304e-96	2.96561e-96	-8.62199e-96	-3.4053e-95	-3.86422e-95	4.85916e-96	6.16005e-97	-1.17969e-95	4.61802e-94
7.22715e-97	-4.0065e-96	-1.61035e-96	3.4249e-96	-2.69247e-96	3.55462e-97	-2.59086e-96	2.74638e-96	1.99844e-96	5.70121e-97	1.05274e-96	6.7543e-97	-4.89001e-97	-3.24311e-96	-9.50149e-97	-9.76536e-97	1.58603e-96	1.77205e-96	2.45091e-96	1.77462e-96	-1.70119e-96	3.08428e-96	-7.08422e-97	-8.1211e-97	1.58676e-96	-9.86837e-96	1.59003e-97	-1.04513e-96	-1.51382e-97	-7.25259e-97	5.55307e-95
-3.69449e-97	-4.11717e-98	6.23697e-97	1.74604e-99	6.54888e-98	-1.98525e-97	1.09391e-97	1.62434e-97	-5.82986e-97	-2.8583e-97	1.29058e-97	3.00682e-97	-5.01311e-97	1.41676e-97	3.76823e-97	1.00295e-97	1.43601e-97	-2.48356e-98	-1.28117e-97	-2.12132e-97	-5.27455e-98	-1.48931e-97	1.63696e-97	1.0367e-97	3.324e-97	-3.5753e-98	-1.45995e-97	-8.54875e-99	-4.05685e-98	-2.25695e-99	5.53381e-96
-4.33542e-99	-3.85752e-99	4.17226e-99	1.09715e-98	-3.28195e-100	-1.17881e-98	-9.53562e-98	-7.64305e-99	7.7681e-99	-1.03456e-98	2.90332e-98	-1.4758e-99	5.68262e-99	-1.30566e-98	-2.54479e-99	-3.45894e-98	3.03045e-98	2.31486e-98	-1.15949e-98	2.213e-98	9.89258e-99	4.41539e-98	-9.35332e-100	1.93231e-99	-1.94424e-99	1.35414e-98	6.71024e-99	1.66031e-99	1.27925e-98	-2.16743e-98	4.45363e-97
-4.51565e-100	-2.45554e-100	-5.64304e-99	1.30356e-99	1.00146e-99	-4.11369e-99	2.48237e-100	-4.8678e-100	7.1436e-100	-4.85331e-100	-5.00949e-100	9.19488e-101	2.00704e-99	-3.4426e-100	1.76237e-99	-6.16248e-100	-8.3153e-100	2.38357e-99	1.42175e-100	1.30163e-99	9.56778e-100	-1.7178e-99	-3.41173e-100	5.07809e-100	6.64525e-100	1.20757e-99	1.20492e-99	4.06901e-99	2.23437e-99	9.09111e-100	3.84884e-98
-1.43164e-100	5.30175e-100	-1.84189e-100	-1.60915e-100	-1.69321e-101	1.02279e-100	7.59642e-101	1.53635e-100	6.14361e-101	1.90675e-100	1.63942e-101	-1.26422e-101	-2.10537e-101	-5.31522e-101	-2.60526e-100	8.21018e-101	-4.21487e-100	-1.78159e-100	3.54363e-101	-1.04578e-100	8.01117e-101	3.43357e-101	2.49862e-101	6.89583e-101	1.92118e-100	9.13205e-101	8.01947e-101	4.53148e-100	7.84341e-101	3.16214e-101	3.94012e-99
-1.0067e-102	3.24023e-101	3.21817e-102	-9.10563e-102	3.44706e-103	6.88391e-102	-3.42229e-102	6.93886e-102	1.53501e-101	5.4263e-102	1.0704e-101	-1.6944e-101	4.85115e-101	-1.78129e-102	2.78816e-102	7.75118e-102	-2.92647e-102	-1.73652e-103	-3.48035e-102	-1.06189e-101	-3.25822e-102	-1.81731e-102	-1.66511e-102	-1.69882e-102	-3.56021e-101	-1.55013e-102	-1.4895e-101	7.12791e-102	1.39936e-102	-1.0565e-101	2.69358e-100
1.21978e-103	-9.19982e-103	4.84473e-103	-1.02604e-102	5.61171e-104	-3.82085e-102	-1.70061e-102	7.75002e-103	-1.34567e-103	1.09273e-102	-1.65158e-102	-1.7823e-103	-3.91577e-103	-2.65503e-103	-9.05233e-103	4.33316e-103	-4.06306e-103	-7.87715e-103	-1.90286e-103	1.00148e-102	-7.78913e-104	8.35444e-103	1.85198e-102	8.09278e-103	-3.32001e-103	6.90831e-103	-2.07254e-103	-1.36571e-102	-2.05364e-103	7.55377e-103	2.34747e-101
1.39958e-103	3.18464e-103	-1.87383e-103	8.35735e-104	6.31061e-104	1.93245e-103	-6.84713e-104	8.66468e-104	-1.42014e-103	-5.71186e-104	2.43736e-103	2.79803e-104	7.57012e-104	-8.02352e-104	-3.8825e-105	2.82567e-104	5.94923e-104	-3.05481e-104	-2.95401e-103	8.36792e-105	-5.52274e-104	-2.31709e-105	8.92131e-104	1.53175e-104	-3.92446e-104	4.15807e-104	-1.14116e-103	-1.16829e-103	1.02471e-103	2.61743e-104	2.79607e-102
-2.12465e-104	-1.28894e-104	1.16513e-104	9.71126e-105	4.29446e-105	-5.60111e-105	2.44641e-104	6.32347e-105	-9.38933e-105	7.81091e-105	-2.59595e-104	-9.01812e-105	-2.46753e-105	8.50067e-106	-1.95601e-105	-2.2011e-104	3.46112e-106	2.06513e-106	-1.22794e-104	2.50742e-105	-1.91498e-105	4.71417e-106	-1.08797e-105	-5.22456e-106	-2.31201e-104	-3.45216e-105	-1.15773e-105	2.19822e-105	-8.004e-105	2.7878e-104	2.60791e-103
1.68638e-106	-4.58608e-106	4.94851e-106	2.17318e-107	3.60284e-108	9.2318e-107	-1.60238e-105	-2.34906e-107	1.60697e-106	-6.0922e-106	-7.22603e-107	-3.68587e-107	8.85644e-107	-6.10744e-106	5.03812e-106	-7.75727e-106	7.81507e-106	7.92594e-106	-9.60766e-106	4.53859e-106	1.60062e-105	6.08579e-106	2.23726e-107	-1.59792e-105	-1.94282e-106	-1.6071e-106	-3.80216e-106	6.45503e-106	8.83769e-106	1.63721e-106	1.49699e-104
-1.98529e-106	-1.84948e-107	6.01524e-108	-3.0011e-107	-1.8592e-107	-3.58049e-108	-2.62051e-107	-2.2185e-107	-4.06158e-108	-8.06085e-107	-5.30534e-107	-9.94793e-108	5.8293e-108	-9.35106e-108	1.1874e-107	4.18391e-107	1.63627e-107	2.96678e-107	-4.4657e-107	1.24656e-107	-7.40928e-107	2.32508e-107	5.50715e-107	7.75007e-107	-1.12875e-107	1.78632e-107	-4.34437e-107	8.87919e-107	5.97847e-107	2.15757e-108	1.09657e-105
7.52522e-109	-5.07577e-108	2.64473e-108	7.20752e-109	2.0429e-108	-6.14222e-108	1.11151e-108	6.31363e-108	2.96982e-108	-1.73026e-108	-9.15684e-108	1.15726e-107	3.01633e-108	-3.06586e-109	1.35773e-108	1.40176e-108	-3.13819e-108	2.23006e-110	1.05042e-107	5.09057e-109	-3.31013e-108	2.13146e-108	-5.4287e-108	-4.98351e-108	-1.23408e-107	-2.68588e-107	2.54092e-108	-1.05873e-107	-2.31188e-108	-3.50766e-108	1.44491e-106
3.43318e-109	2.36946e-109	-7.48241e-109	4.47724e-109	4.98187e-110	-4.03814e-109	6.77057e-109	-2.83464e-109	-9.33351e-109	-1.83357e-108	2.88824e-109	2.31862e-109	-6.66655e-110	1.38219e-109	-7.77991e-110	-4.68746e-109	1.35462e-108	1.4233e-109	-1.70388e-109	-7.09447e-109	1.23969e-109	6.66887e-109	1.58914e-109	5.02352e-109	1.72593e-108	-6.36482e-110	7.81417e-109	1.57211e-109	3.3678e-109	6.66531e-110	1.419e-107
-1.1719e-111	-9.95318e-110	3.40984e-110	-1.10452e-109	7.80803e-111	1.5324e-109	-1.27613e-109	-1.91512e-110	-4.75126e-110	-1.41757e-110	-4.3602e-110	-1.50906e-110	1.37896e-110	1.4174e-110	1.90424e-111	-1.39684e-110	9.20409e-110	2.07425e-110	5.76879e-111	3.71986e-111	-3.07231e-110	1.89973e-110	-8.69885e-112	1.44163e-110	-3.38361e-111	-6.6777e-110	1.57847e-110	8.21355e-111	-1.38989e-110	-1.48132e-109	1.16075e-108
-4.33389e-111	6.37534e-111	-9.52948e-112	-1.17993e-111	1.2392e-112	-5.58626e-111	-2.10087e-111	5.25788e-112	1.75711e-111	-3.43264e-112	-1.10973e-111	5.48267e-112	-6.32229e-112	-1.94521e-111	3.41893e-111	-1.71791e-111	-1.15977e-111	4.54917e-112	-6.0672e-111	-6.43083e-112	-8.7392e-112	2.8407e-112	-3.44692e-111	-7.38074e-112	2.95818e-110	-2.78157e-111	-4.77088e-112	-8.05836e-111	-6.69323e-112	-8.75001e-112	8.87627e-110
3.12312e-112	1.21964e-113	7.00626e-112	-8.09791e-113	-6.9385e-113	8.574e-113	-2.03124e-112	6.41995e-113	6.98243e-112	-2.7828e-112	-1.28393e-111	-9.62025e-113	-1.90406e-112	3.75335e-112	1.34208e-112	8.40476e-112	5.72831e-112	-3.70984e-113	-3.08919e-112	-7.96349e-113	4.60727e-112	-6.84911e-114	3.10297e-112	-1.79978e-112	-2.0938e-111	6.63749e-112	-5.98372e-112	8.16645e-112	-5.92954e-112	-2.89198e-112	1.24367e-110
-2.69902e-113	1.30129e-113	2.12394e-113	-6.65745e-113	-1.14812e-112	-1.05956e-115	5.35429e-113	4.5846e-114	4.30546e-113	3.56227e-113	-5.31795e-114	-1.90447e-112	-1.35114e-113	8.12571e-114	3.00815e-114	1.53839e-113	-1.19997e-113	-1.90638e-113	1.23286e-113	9.78684e-115	-2.96542e-113	-1.09803e-113	-2.58703e-113	-8.53223e-115	-8.37276e-114	2.01489e-113	-1.27962e-114	-6.77622e-114	1.24728e-113	3.8688e-113	8.14801e-112
5.6956e-115	1.80741e-115	-1.98426e-114	-1.14571e-114	1.89247e-113	6.90193e-115	-1.56626e-114	6.39909e-115	-1.33392e-114	-4.31198e-114	-7.32684e-115	-1.65033e-114	-1.32463e-113	-2.0972e-114	-1.08311e-114	-3.94728e-115	3.31209e-114	2.65342e-114	-5.18978e-114	2.3875e-114	1.41626e-114	1.19938e-113	2.17421e-115	-5.49522e-115	1.59595e-115	3.29696e-114	-3.40685e-114	-1.34557e-115	-2.75869e-114	-2.07134e-114	9.00994e-113
5.09468e-117	2.23534e-117	-3.07709e-116	2.92265e-115	4.38398e-116	5.82651e-116	-1.21322e-115	2.64408e-117	3.34042e-115	3.17562e-115	2.42399e-115	-2.3246e-115	5.87713e-116	5.03194e-115	4.46512e-116	2.09807e-115	-2.34e-115	8.68209e-117	-4.22183e-115	-4.2874e-115	5.33632e-117	-2.59653e-115	-1.37374e-115	-8.04437e-117	-1.00706e-114	-1.53367e-115	-5.86504e-115	-1.28476e-115	-3.66749e-115	5.86919e-116	6.30418e-114
-6.55768e-117	4.74052e-117	3.15624e-117	5.89157e-117	-7.97871e-117	-5.97361e-117	3.55693e-116	1.80277e-116	1.36179e-116	4.69941e-117	-2.88498e-117	3.37518e-116	-1.16681e-116	2.1032e-116	-3.63911e-117	-1.33313e-116	-1.35278e-116	1.94961e-117	-3.08497e-116	-5.10695e-116	2.49333e-117	5.15439e-117	-2.64079e-116	1.39165e-118	4.43182e-116	-8.32278e-118	5.91985e-116	-1.52587e-116	1.66103e-116	1.13648e-116	4.71694e-115
4.16561e-117	1.09863e-117	-8.1439e-118	3.06231e-118	2.72856e-117	8.35748e-118	-1.64563e-117	8.83663e-118	1.07031e-118	-6.48484e-118	-3.74738e-118	1.13639e-118	1.05198e-117	-3.28192e-118	-5.08064e-119	2.31336e-117	-1.28316e-117	7.5254e-118	4.30487e-118	4.90088e-117	2.25244e-117	7.74888e-118	8.13711e-118	2.29059e-117	1.31099e-116	-1.76374e-117	-1.2589e-117	-9.20356e-119	-5.27868e-117	-1.33182e-117	5.38005e-116
8.5138e-119	-8.27766e-119	-3.78782e-118	-4.80992e-119	-9.05031e-119	-9.61106e-119	3.89121e-119	-6.92711e-118	1.79251e-118	-1.31161e-118	-1.75502e-118	-1.49208e-118	7.69069e-119	-7.44817e-119	3.27691e-119	-1.28643e-119	1.86313e-119	6.16666e-119	2.10613e-119	-4.57552e-119	8.39251e-119	-2.72679e-119	1.74269e-118	-1.26469e-119	-9.29728e-119	-2.41961e-118	1.48955e-119	-3.01341e-119	-1.20887e-119	-6.30748e-119	3.24553e-117
6.31649e-122	3.46388e-120	1.88781e-119	7.36199e-120	-2.34386e-120	-6.49876e-120	3.25668e-119	-1.31585e-119	2.03926e-120	4.20092e-119	1.38753e-119	-3.63019e-120	-5.50234e-120	-3.7798e-120	-4.39333e-120	-3.08901e-120	-1.15892e-119	1.49766e-120	2.88149e-121	4.59267e-119	-4.76853e-121	-1.60733e-119	-6.19509e-120	-2.59813e-120	1.7146e-119	3.24103e-120	5.16607e-120	9.00789e-120	2.27694e-119	7.0958e-120	3.11725e-118
5.21981e-122	5.23672e-120	6.88155e-121	-2.25347e-121	1.5009e-120	4.43519e-120	-3.86006e-120	2.98052e-121	-1.30869e-120	3.44544e-120	-3.73905e-121	8.77484e-121	7.38066e-121	-8.023e-121	2.50633e-120	-2.96877e-120	-9.28118e-121	-3.4814e-120	1.91879e-120	-1.70008e-120	2.05988e-120	2.32634e-120	-8.07546e-122	2.69177e-120	2.9912e-120	-3.27914e-120	-2.17746e-121	1.989e-121	-1.95668e-121	2.79473e-120	5.41821e-119
-1.03343e-121	2.26352e-121	-2.97897e-121	7.1462e-122	-3.65547e-121	4.06748e-123	8.07992e-122	1.46698e-122	-8.00505e-122	-4.78544e-122	3.44582e-123	-7.8059e-122	2.00466e-121	-2.23699e-121	7.52161e-122	7.61157e-122	3.42386e-121	9.7353e-123	-6.34606e-122	1.54421e-121	3.11808e-122	-1.01931e-121	-1.05037e-121	2.19124e-121	6.36278e-122	1.13139e-122	-4.47118e-122	-5.32759e-122	-5.26374e-121	-6.32704e-122	3.73889e-120
-8.76072e-123	4.29277e-123	-1.03258e-122	-1.80567e-122	-5.48151e-123	-5.72679e-123	-3.31616e-122	-1.24245e-122	-4.25387e-123	1.16387e-122	9.529e-124	5.06577e-123	2.66443e-123	3.36322e-122	-1.46528e-122	1.80848e-124	2.16686e-123	1.60511e-122	-3.12926e-123	3.51663e-124	-4.91859e-123	4.60032e-123	1.70019e-122	6.17028e-123	-5.68307e-123	-3.65243e-124	-2.13539e-122	3.09986e-122	-7.95757e-122	8.13336e-123	3.71772e-121
4.87641e-124	1.95179e-123	5.97443e-124	-2.02821e-123	-5.36234e-124	3.03076e-124	-1.56516e-123	1.47691e-124	2.98629e-123	-1.34833e-123	-4.98054e-124	-1.23343e-123	4.57342e-125	-1.75454e-123	6.16666e-124	2.08596e-124	-2.11263e-123	-7.41752e-124	-2.35837e-124	-8.01433e-124	5.48688e-124	-6.55183e-124	-5.53531e-124	-1.01391e-123	-9.88953e-125	7.50121e-125	-6.16453e-123	-8.27681e-126	-5.65466e-124	2.89227e-124	3.01732e-122
5.13112e-125	-4.71487e-127	7.48882e-125	1.56792e-125	-1.75932e-124	-4.10769e-125	-8.41352e-125	1.79869e-124	-3.46293e-126	-2.48911e-125	1.12455e-124	5.68026e-125	-3.01466e-124	-1.67108e-124	-1.11255e-124	8.69459e-125	1.28462e-125	-6.92292e-125	-4.34007e-125	1.6976e-124	3.7246e-125	-5.50169e-125	2.93492e-125	-1.17546e-125	-1.91582e-124	-6.74768e-126	1.15645e-124	2.83053e-125	2.53294e-125	-2.92331e-124	2.57629e-123
2.06217e-126	1.48331e-126	2.022e-126	2.61982e-128	2.28905e-127	1.4543e-125	6.05339e-126	1.57291e-125	1.21873e-126	8.81424e-126	-4.91525e-126	1.16181e-127	-6.04528e-126	6.70761e-126	1.74725e-125	1.90283e-126	-2.10502e-127	9.7912e-126	3.58581e-125	3.18077e-126	1.82658e-125	1.93559e-125	-1.2757e-125	-2.63767e-125	6.11068e-127	-1.15546e-126	-5.15429e-127	1.46206e-126	-1.2509e-126	8.65689e-126	2.28788e-124
5.38782e-127	1.05849e-126	3.60067e-127	-1.23768e-127	-1.59067e-127	5.80964e-127	-1.46509e-126	-3.12096e-127	-3.29553e-126	1.81827e-126	1.49587e-127	1.91956e-126	-1.01505e-126	-1.63691e-126	1.77279e-126	-2.11542e-127	-1.23489e-127	1.44057e-127	-2.55702e-126	9.06716e-127	1.68634e-127	8.24481e-127	-5.54367e-127	2.75042e-126	9.48368e-127	-1.54787e-127	2.24002e-128	2.63051e-128	5.31119e-127	1.84378e-127	2.63141e-125
-4.31185e-128	5.76238e-127	1.04192e-128	-1.33413e-128	-5.07423e-128	2.55315e-128	-1.21486e-127	1.44109e-127	-1.68505e-128	3.11984e-128	-2.12856e-127	-3.26405e-128	-1.1314e-128	1.65543e-128	-1.31743e-128	3.07364e-128	-2.21858e-127	-2.10775e-128	-9.70064e-129	1.83523e-127	5.58966e-127	-8.4143e-129	-2.36347e-128	-9.8553e-128	-3.78997e-128	2.21417e-128	5.23925e-128	8.64257e-128	2.19249e-128	-2.1458e-128	2.71828e-126
-1.14077e-128	-5.67587e-130	2.65596e-129	-7.25227e-129	-1.16349e-128	-6.50388e-129	1.4802e-129	5.4335e-130	3.66323e-129	2.90422e-129	-1.67765e-128	-1.92962e-128	-1.48926e-129	1.40956e-129	3.84548e-129	3.49869e-129	3.14509e-129	6.44352e-129	-6.02162e-129	3.69372e-128	5.02907e-129	8.89963e-129	-7.0524e-130	2.53085e-130	3.10755e-129	-7.37221e-130	1.08363e-128	-6.7046e-130	5.62776e-130	-5.6729e-129	1.83951e-127
5.47132e-130	9.38298e-131	5.4969e-130	3.39107e-131	1.20281e-130	3.95837e-130	4.10186e-130	8.30282e-131	-2.1432e-130	-6.48771e-130	-1.96163e-130	8.06912e-130	-2.72601e-130	-2.02407e-130	-4.11012e-131	1.93543e-130	-1.00967e-129	-1.02711e-130	-2.28666e-129	-8.61136e-130	7.89016e-130	5.14975e-131	1.47865e-130	-3.04155e-130	-6.47321e-131	-9.5583e-130	3.28869e-131	-3.88078e-130	-7.62598e-130	5.17622e-130	1.30842e-128
6.36019e-131	9.5481e-131	-2.01424e-131	2.68602e-130	-8.13716e-131	2.61731e-131	-1.97674e-131	3.74049e-131	7.23551e-132	1.85094e-130	-3.05833e-131	-2.69775e-134	1.57258e-131	-8.66187e-132	1.47803e-131	-1.76589e-130	-1.27572e-131	-3.42277e-131	-8.79256e-131	-1.76197e-130	-8.08209e-131	2.0142e-131	1.76765e-131	7.12944e-133	-1.82746e-130	1.57768e-130	7.04757e-131	-7.50085e-133	-1.85623e-131	-2.65263e-131	1.93853e-129
2.14677e-132	1.27448e-132	-6.76982e-132	7.37723e-132	-1.05481e-131	-2.03951e-132	-5.01275e-133	-2.10904e-132	-1.90361e-132	4.90497e-135	-9.11714e-133	5.48858e-132	1.18506e-132	8.61976e-134	6.92803e-132	2.73402e-132	-8.11672e-133	1.54315e-132	-2.19525e-132	5.78098e-132	1.43574e-131	-2.3112e-132	9.97721e-133	-2.50466e-132	7.21657e-132	-6.09142e-132	-3.12175e-133	6.75663e-132	1.35709e-131	4.66993e-132	1.21128e-130
1.18332e-132	2.32212e-133	3.70706e-133	1.59617e-133	-1.38192e-132	-8.57941e-134	3.22498e-133	-5.56513e-134	-3.63953e-133	-1.84187e-133	8.42125e-134	6.97625e-134	-4.606e-133	2.4294e-134	-2.96016e-133	-9.78561e-133	-7.30598e-133	-1.56516e-133	-6.19442e-133	-1.11382e-133	-7.88411e-134	1.19874e-133	4.38381e-134	1.86421e-133	-1.00731e-132	4.39797e-133	6.03873e-134	-1.04655e-132	-1.31087e-133	-2.97059e-133	1.12824e-131
-7.36254e-134	-1.36206e-134	2.73349e-134	1.50504e-134	-1.07281e-134	-1.56318e-135	-2.69751e-134	-5.92378e-135	3.80293e-134	1.84523e-134	1.12005e-134	3.7385e-134	3.86664e-135	-8.54436e-135	-1.18993e-134	7.02055e-134	1.66114e-133	9.95834e-135	-3.06652e-134	-5.19923e-135	6.22551e-134	1.78452e-133	7.35433e-135	-9.87554e-135	2.28298e-133	1.03102e-134	1.90388e-134	-7.63939e-136	-5.2742e-134	-2.67094e-134	1.18214e-132
-2.03211e-135	-2.74217e-135	4.71575e-135	-5.65233e-136	1.00544e-137	8.70453e-137	-1.16896e-135	2.40035e-134	-4.03156e-135	-4.8304e-136	-2.96995e-135	2.57869e-134	-3.17694e-135	-7.63061e-136	3.43323e-136	3.10464e-135	-4.98864e-135	-2.45345e-135	-1.43295e-135	6.81228e-135	2.25773e-135	6.42452e-136	-8.07094e-137	1.65971e-135	4.25501e-135	3.72459e-135	-8.98431e-136	-9.37541e-136	4.40276e-135	-3.49144e-135	1.14022e-133
1.19015e-135	-1.62959e-137	3.20738e-136	9.10645e-137	-2.72625e-136	6.84047e-136	-4.00974e-136	-9.46287e-136	1.91849e-137	-5.02186e-137	-3.73415e-136	-5.93443e-136	-4.14183e-136	-6.20255e-138	1.0312e-136	-1.17706e-136	-7.05391e-136	2.62086e-136	2.19413e-136	5.2586e-136	3.4543e-137	7.88942e-137	6.06694e-136	4.2171e-136	-1.8417e-136	-9.71537e-137	-3.55967e-136	2.37714e-136	1.49701e-136	2.735e-136	9.75245e-135
-2.86969e-138	-3.27501e-138	1.75614e-137	5.80683e-137	2.02809e-137	-4.37562e-138	-2.37813e-137	2.41169e-137	-3.33615e-137	8.83103e-139	-3.27261e-137	-1.60275e-137	1.5515e-138	-2.32651e-137	-1.72419e-137	-7.63752e-138	-2.3064e-137	1.04476e-137	-1.88322e-137	-8.68126e-137	1.29323e-138	5.40093e-138	1.14025e-139	-8.39407e-138	-4.28851e-138	-3.72264e-137	-2.28488e-137	1.84811e-137	3.86603e-137	-1.59427e-138	5.64482e-136
1.75533e-139	-1.80004e-138	1.07553e-138	2.73837e-138	-1.35759e-138	-1.21057e-138	-1.75792e-138	-1.8525e-138	-6.38399e-138	-3.7654e-138	4.85353e-138	-6.45706e-138	4.392e-139	1.04474e-137	-7.86421e-139	-1.20872e-138	7.65135e-139	2.81046e-138	1.04441e-139	2.74244e-139	-5.26886e-139	3.53412e-138	-4.3344e-138	9.35179e-140	1.41914e-138	6.88828e-139	9.4625e-139	-9.14492e-139	5.43577e-140	3.17267e-138	6.59487e-137
6.84627e-140	2.52324e-139	3.37026e-139	9.61968e-139	-1.60516e-140	-5.83774e-140	-1.10415e-139	3.18775e-139	-6.80804e-140	1.29541e-139	3.11884e-139	-1.35704e-139	-5.7579e-139	-1.51548e-139	1.15615e-139	-4.77158e-139	-2.52065e-139	1.89408e-139	-1.58381e-139	-1.62969e-138	-7.62187e-140	-1.73206e-139	1.97041e-139	-6.31349e-140	2.22631e-139	2.09397e-139	2.24686e-139	3.61618e-140	2.28009e-141	-1.04242e-139	7.62726e-138
-1.87654e-140	-2.17339e-140	-4.54653e-140	3.23756e-140	-8.30564e-141	-2.07119e-140	-1.08542e-140	1.36332e-140	2.46395e-140	-1.05621e-140	4.70109e-140	5.90563e-141	-1.67744e-140	9.0445e-142	-2.81483e-140	-2.49257e-140	1.83919e-140	5.8275e-141	-2.29184e-140	-3.67359e-140	-5.83281e-141	3.41007e-140	-6.29279e-142	-1.17288e-140	4.42767e-141	-9.77376e-141	3.67628e-140	1.8754e-140	5.1765e-140	-5.15411e-140	6.39906e-139
2.40719e-141	5.43433e-142	-1.17722e-141	2.63031e-141	5.22926e-141	-5.79304e-143	8.51155e-142	-2.18734e-141	1.85902e-142	3.89396e-141	-4.58759e-141	-1.54341e-141	6.07159e-142	4.76833e-142	9.56402e-142	-1.38532e-141	-1.98881e-141	2.6706e-141	-9.46431e-142	4.6001e-142	2.56494e-142	-2.87876e-142	-3.59219e-141	-2.0572e-141	2.21972e-141	8.89076e-142	-1.17972e-141	1.22691e-141	-1.63356e-141	-7.9944e-141	5.61234e-140
2.3335e-142	-1.0654e-142	3.27158e-142	3.00657e-143	1.80251e-143	1.71569e-142	5.57885e-143	-6.72513e-143	-2.28188e-142	-2.22393e-142	-3.12656e-142	1.7731e-142	-5.30154e-143	-1.41815e-141	-6.68346e-143	-1.49193e-142	-2.47785e-143	-2.64465e-142	8.09082e-143	9.23591e-143	1.71813e-142	1.96779e-143	4.82012e-143	-2.25712e-143	5.17857e-143	8.71941e-143	-4.87009e-143	5.96358e-142	8.59724e-144	4.30107e-142	5.58501e-141
1.25328e-143	-2.58584e-143	-9.90733e-144	1.64423e-143	-5.45048e-143	2.83108e-143	8.4943e-144	-1.49283e-143	2.12412e-143	-9.79314e-144	4.66221e-144	-6.08351e-144	-6.16423e-144	-7.31167e-144	2.39218e-143	1.25584e-143	-1.05553e-143	1.37885e-143	2.75814e-146	-1.7587e-143	1.81018e-145	1.64055e-143	-8.75175e-144	-9.54137e-144	-4.49141e-143	-1.55252e-143	7.22678e-144	2.33449e-143	4.71481e-145	-4.4534e-144	4.35489e-142
-2.94726e-145	-2.38931e-145	2.0751e-144	-3.51154e-145	-2.15404e-144	-1.51008e-144	1.07276e-145	-7.64313e-145	-3.20855e-144	-7.3766e-144	-2.06311e-145	1.45877e-144	1.75837e-144	9.08914e-145	-1.83122e-144	-3.013e-145	-3.5347e-145	1.62581e-144	1.89761e-144	-8.56326e-145	7.78856e-145	5.21598e-144	-9.21032e-145	-2.98396e-144	-3.84955e-145	-9.78615e-145	-3.64298e-146	2.12614e-145	2.89511e-145	-2.18958e-145	4.12998e-143
2.86508e-145	8.57975e-146	4.77261e-146	-3.25388e-145	-1.18636e-145	3.08545e-146	3.38774e-145	-7.37785e-147	-3.73293e-145	6.64519e-146	-2.10819e-146	4.00863e-146	-2.10066e-145	9.36774e-147	1.28189e-145	7.43449e-146	-1.54856e-145	-1.91528e-145	4.10618e-145	1.94505e-146	1.07475e-145	-4.20797e-146	2.9985e-145	-2.80679e-146	-4.27922e-146	-3.4977e-145	-7.41911e-146	9.71546e-147	-2.89547e-146	3.15867e-146	3.95488e-144
1.9645e-147	-2.81974e-146	7.71945e-147	4.42426e-147	-6.07431e-146	-1.41617e-146	-1.4394e-146	-5.77251e-147	-4.28214e-146	-3.51833e-146	1.39831e-146	-2.26754e-147	-8.08204e-147	1.34205e-148	1.70268e-146	1.79968e-147	-1.17041e-147	-6.66415e-147	-1.50628e-146	1.10209e-146	-5.21701e-146	-3.79699e-147	1.16923e-146	-9.02567e-148	1.25736e-147	3.8791e-147	3.27069e-146	5.41232e-147	-3.79584e-147	1.30784e-146	4.21285e-145
2.0113e-148	-2.2719e-147	-4.82367e-149	-3.31216e-149	-7.87443e-149	1.0686e-148	-1.37497e-147	6.67979e-149	-1.01061e-147	-1.77002e-147	1.85695e-148	-7.72958e-148	1.08039e-148	-1.47075e-148	6.12025e-148	2.09179e-148	-6.46766e-148	-7.79815e-148	8.06631e-149	-3.93055e-147	-8.79776e-149	2.77086e-148	-2.61825e-148	-4.70778e-148	1.04132e-147	1.96159e-147	6.829e-148	7.20769e-148	-4.72172e-148	6.10315e-148	2.10219e-146
-3.38512e-148	8.54281e-149	1.13397e-149	-3.86175e-149	-2.46379e-149	1.40013e-149	-1.87188e-149	-1.11893e-149	-8.66591e-149	5.41651e-149	4.04757e-148	-4.32046e-150	3.21038e-149	-2.80031e-149	2.05875e-148	2.06742e-148	2.38692e-149	2.35032e-148	5.22165e-149	-1.55646e-149	1.46167e-148	1.37149e-148	7.51217e-149	-6.77382e-149	6.02911e-148	7.94804e-149	-5.46616e-149	1.04181e-148	-8.53332e-150	2.75159e-149	3.19521e-147
-2.45132e-149	1.03512e-149	-3.55444e-150	-7.31661e-149	5.29503e-150	-6.07253e-150	-3.32554e-150	-9.10977e-151	-1.1913e-150	-5.33289e-151	-1.82936e-149	1.93907e-149	-6.8431e-150	-6.09083e-150	1.91075e-150	3.54685e-151	2.36353e-150	4.67711e-150	3.20505e-150	2.31919e-150	-7.70018e-150	-2.86582e-151	-1.84309e-149	5.1717e-150	2.34596e-149	-1.53702e-150	-1.09229e-149	-2.10096e-150	1.037e-149	5.29612e-150	2.79638e-148
-1.6843e-150	-1.69548e-151	-9.50446e-153	-4.3876e-151	-3.21902e-151	1.05046e-150	5.34499e-151	1.54892e-152	-8.18462e-151	-9.06455e-152	2.38544e-152	8.82643e-151	-1.69892e-150	3.04077e-150	-1.60194e-150	-2.47147e-151	-2.99779e-150	2.53614e-151	2.265e-150	-2.50269e-151	-1.60305e-152	-5.26253e-151	-4.30928e-151	8.87736e-151	-8.21962e-151	2.90015e-151	1.48785e-150	-1.02794e-150	-3.36291e-150	-8.14596e-151	2.80617e-149
-7.48216e-152	1.24502e-151	2.69595e-151	-9.0697e-152	-2.24451e-151	-2.27598e-151	5.48892e-152	-3.41662e-152	-5.91491e-153	1.74011e-152	6.25193e-154	-5.7508e-153	1.21981e-152	-5.21405e-152	-3.73825e-152	1.3609e-152	6.2615e-151	8.0912e-153	5.17697e-152	6.49279e-152	-5.78669e-152	7.29206e-152	1.30841e-151	-4.91771e-152	-8.61294e-152	3.81456e-153	-1.32029e-151	-4.62473e-153	-4.72489e-152	1.94977e-152	2.60083e-150
1.62225e-153	-1.21946e-152	9.8984e-153	1.22293e-153	-1.96179e-152	-3.64414e-154	5.28384e-153	-1.19756e-152	-7.51164e-154	-4.43413e-152	-4.15659e-153	-6.11221e-153	4.96388e-153	-3.52867e-152	-5.61674e-153	-8.5984e-154	1.43345e-152	-2.444e-152	-8.16605e-153	8.42391e-153	-1.15103e-153	-6.03912e-153	8.27152e-153	-2.7543e-154	-2.61312e-153	-4.66393e-153	-1.17489e-154	-1.84229e-153	-1.41832e-152	6.06366e-153	2.64853e-151
2.37788e-153	4.11309e-154	1.98443e-154	4.97945e-155	-3.52613e-154	-1.31579e-154	-2.0725e-153	1.79742e-153	-1.57062e-154	2.28559e-154	-1.41333e-153	2.31056e-154	-2.48358e-154	-4.77064e-154	-5.01638e-154	-7.83102e-154	-2.00197e-153	-6.10845e-154	6.57854e-154	8.60977e-154	8.30243e-154	-4.83534e-154	-7.07308e-153	5.76365e-154	-1.11086e-153	7.01964e-155	-5.35366e-155	-4.98944e-154	-7.38416e-155	-1.20699e-154	2.64547e-152
6.33464e-156	1.58795e-155	1.01858e-155	2.61085e-154	9.51347e-155	8.21231e-156	-3.71506e-155	7.3161e-155	1.49971e-154	-2.81592e-155	8.63718e-155	-9.06575e-156	1.02115e-154	8.16033e-155	-6.96305e-155	-1.52234e-157	2.80228e-155	3.45992e-155	1.47775e-154	-8.29017e-155	1.34428e-156	1.85474e-154	-1.04645e-155	4.01432e-156	6.63967e-156	2.24505e-154	-1.77543e-155	-8.9622e-155	6.5931e-156	6.81319e-155	1.94206e-153
-1.74019e-155	3.99434e-157	-3.60815e-156	-1.70304e-156	-3.54688e-158	2.05085e-156	-1.25077e-155	-6.02181e-157	3.06199e-156	6.53107e-157	-4.59188e-156	4.5593e-156	-7.57241e-157	9.22765e-157	-8.39005e-157	-8.8239e-156	1.2237e-156	-1.94097e-155	3.09582e-156	-8.56074e-156	-9.07971e-157	1.54159e-156	2.48776e-156	3.19473e-156	2.32275e-155	8.76235e-156	-2.72582e-156	1.18608e-155	-4.74886e-156	3.58525e-156	1.5785e-154
-2.17535e-157	-1.26597e-157	-2.16641e-159	-2.6825e-157	9.63747e-158	-7.58683e-157	-3.5316e-157	3.85031e-157	8.67998e-157	-1.36033e-157	9.34469e-157	1.55536e-157	-2.3327e-157	7.32136e-157	-3.13078e-157	-1.34955e-157	-1.63001e-157	-7.16396e-159	-3.17577e-157	5.75728e-157	-9.00503e-157	-1.10949e-159	6.05934e-158	-1.09812e-158	-2.05171e-157	-1.11492e-156	-1.49234e-156	6.34306e-158	9.1787e-158	-3.59152e-157	1.10787e-155
-1.58415e-158	-3.48788e-159	-1.68172e-158	7.10757e-159	7.38534e-158	1.67797e-158	-4.23384e-158	-5.9588e-158	3.2997e-158	1.81729e-158	-3.8808e-158	6.8278e-159	1.69792e-159	-9.84411e-158	1.31839e-157	-1.12978e-158	3.01759e-159	8.91755e-159	3.7979e-158	-6.47831e-159	1.15207e-157	-1.13273e-158	6.19241e-159	2.16449e-158	7.42844e-159	-1.39429e-158	-1.07916e-157	-2.58803e-158	-1.53877e-158	-6.41095e-158	1.02132e-156
4.87213e-159	-9.03221e-159	6.50079e-159	-1.41431e-159	5.37868e-159	-1.43212e-159	-3.63146e-160	-2.59701e-159	2.12944e-159	4.50804e-159	-5.34335e-159	-7.19312e-159	2.48231e-159	-6.07222e-160	1.12236e-159	-7.88032e-163	-7.8697e-160	-4.23894e-159	-9.70584e-161	2.28985e-159	-6.85477e-160	6.3768e-160	-6.24221e-159	-1.17111e-158	-2.60326e-159	-6.30134e-160	3.27977e-159	-1.5197e-158	-3.26338e-159	-5.44418e-160	1.07184e-157
5.72619e-161	-4.16491e-161	6.4657e-160	1.27486e-160	-2.81624e-161	6.66234e-160	-1.82735e-159	-5.37094e-161	1.28363e-160	-8.70316e-161	-3.96625e-161	4.24253e-161	-6.50211e-160	-1.18482e-160	3.12787e-160	1.02588e-161	4.1853e-160	6.43792e-160	1.60378e-161	4.37816e-160	2.02809e-160	-3.55944e-161	1.48391e-160	5.02038e-160	-2.42855e-160	-2.31658e-160	-2.2653e-160	9.88107e-162	8.62733e-160	-2.12957e-160	9.02927e-159
9.6083e-163	-7.66311e-162	1.32112e-161	-5.39667e-162	6.15403e-161	-1.68911e-161	4.40895e-161	3.00785e-161	-2.52837e-161	-2.71697e-162	-6.15959e-162	8.25749e-161	1.00796e-161	-6.10601e-161	-4.40201e-161	7.21963e-161	1.42173e-161	6.97898e-161	4.32045e-162	4.12455e-161	9.45518e-161	-4.61403e-163	-3.35873e-161	5.38669e-161	-2.0586e-161	-1.20764e-161	-7.9747e-162	8.63766e-162	3.93802e-162	-1.12544e-161	8.6043e-160
-6.27325e-163	-3.40631e-164	1.72982e-162	1.4432e-163	-8.3499e-162	-1.74813e-162	-3.37353e-162	-3.69804e-162	4.96527e-163	-2.95273e-162	3.39788e-162	4.79028e-162	-4.63702e-163	4.57366e-162	-5.97011e-163	2.26575e-161	-5.5493e-163	1.19633e-162	-1.09791e-162	2.8029e-162	4.70119e-164	-9.33779e-164	-4.79484e-162	4.20716e-164	3.58432e-163	1.28403e-161	-3.89903e-162	-4.30048e-162	-6.89639e-163	4.90406e-162	9.72557e-161
-2.43225e-163	-1.68372e-163	-1.86706e-163	-1.25167e-163	8.38088e-164	3.4573e-164	7.40031e-164	2.2042e-163	3.03272e-163	1.74158e-164	1.3905e-164	2.61004e-164	-1.31998e-162	-4.20578e-163	-4.42335e-163	8.24838e-164	1.58693e-163	-1.66611e-164	3.14131e-164	1.6877e-163	-1.38307e-164	3.27809e-163	1.6479e-163	3.61266e-163	1.4192e-163	2.31123e-163	4.53303e-164	-1.80424e-163	1.08023e-164	1.03729e-163	5.7189e-162
1.42062e-165	2.51982e-164	1.0345e-166	3.02221e-165	1.3458e-164	-3.84088e-164	-4.5182e-164	-4.08672e-166	6.0045e-166	5.96801e-164	1.63757e-165	3.43134e-166	1.47207e-164	-3.61327e-165	4.37747e-164	-1.41518e-164	1.5359e-164	-9.81463e-165	3.26203e-164	3.67061e-165	8.68838e-166	1.3922e-164	1.9141e-164	1.51816e-164	-1.07924e-166	2.67836e-164	-1.34474e-163	1.76066e-164	-5.32375e-165	8.14731e-165	5.68745e-163
2.58448e-166	5.84639e-165	-2.06001e-165	-9.25433e-165	2.24393e-165	-1.75765e-166	1.18104e-166	-2.98016e-166	1.69974e-165	1.06615e-165	-2.30105e-165	-5.58146e-165	1.24139e-165	-6.14781e-166	-1.58484e-166	-1.0653e-165	9.6929e-165	-5.16217e-166	1.21942e-165	-7.0411e-165	6.75923e-165	-3.74651e-166	-2.60067e-165	4.94028e-166	-4.22088e-166	-3.01302e-165	2.05894e-165	2.19098e-166	-6.71336e-165	2.06229e-165	7.71704e-164
3.13329e-167	6.61073e-167	-8.89862e-167	2.02837e-166	1.26367e-166	9.83804e-167	-2.07584e-166	1.74862e-166	-2.94667e-167	-8.52607e-167	-1.6344e-166	-2.98295e-167	6.81086e-167	1.52823e-165	-6.14802e-167	1.34356e-166	2.24668e-166	-9.6723e-168	-1.32854e-167	1.01095e-166	7.15184e-167	-6.12497e-167	-2.50682e-166	6.92395e-167	1.20399e-166	-1.78411e-167	-9.25996e-167	-2.68242e-167	-5.60527e-167	-1.78778e-166	4.39053e-165
1.01192e-167	1.46253e-168	-1.11362e-167	7.18752e-168	3.6854e-167	-4.82798e-168	-4.34019e-167	-5.41209e-167	-3.99253e-168	3.63105e-167	4.33123e-167	-6.30442e-168	-6.17899e-167	-2.43685e-167	2.45086e-167	-1.23788e-169	-4.71325e-168	6.39472e-170	2.59831e-167	2.25732e-167	-3.61834e-168	6.07677e-167	1.81369e-167	-1.87323e-167	1.98171e-167	2.2065e-167	-8.85848e-168	1.16035e-167	-1.37358e-167	7.16944e-168	6.07659e-166
8.50901e-168	3.48897e-168	-5.4725e-171	1.22404e-168	-1.32998e-168	-1.02134e-167	1.49882e-171	-7.9106e-169	-4.25147e-169	-3.98297e-168	-2.49342e-169	2.0388e-169	-5.52435e-169	-4.13591e-169	1.82959e-169	-1.87841e-169	9.70039e-169	9.83214e-169	1.85041e-169	2.3063e-169	-6.79189e-168	2.83358e-168	1.454e-168	2.152e-169	1.11522e-168	1.33208e-168	-1.37494e-168	-1.77767e-168	-8.13993e-170	2.71059e-168	5.38171e-167
2.65167e-169	-3.09341e-170	1.26173e-169	-8.01274e-170	3.84841e-171	-5.45644e-169	-1.79026e-169	-7.33153e-169	-2.42131e-170	-3.24879e-169	7.40703e-170	-1.17603e-169	9.73029e-169	5.9653e-171	2.08877e-169	3.41317e-169	1.35943e-169	8.35996e-170	3.36119e-170	-3.99357e-169	-4.90959e-170	-3.0111e-170	1.45069e-169	-2.52184e-170	2.62307e-169	6.83046e-170	-4.95107e-170	6.89856e-170	-1.74267e-169	1.26744e-169	5.68615e-168
6.38942e-171	-5.66427e-172	-3.0277e-170	-2.1422e-170	-9.1457e-172	-1.76406e-170	7.72025e-171	5.06265e-171	-7.58613e-170	-8.49325e-172	7.71044e-171	-3.99942e-171	4.41607e-170	-9.41173e-171	-2.61857e-171	3.64106e-170	3.92451e-171	3.53749e-171	-2.4623e-171	7.57306e-171	3.54114e-171	-3.73148e-170	1.05717e-170	3.72547e-171	-2.75082e-171	4.16e-170	-3.44568e-170	1.92085e-170	2.62808e-171	3.22526e-170	4.76562e-169
6.03651e-172	-6.02504e-172	-3.37665e-172	1.54788e-171	-1.33042e-171	6.6528e-173	2.09861e-172	4.48314e-172	-4.33976e-172	1.73012e-172	5.44106e-172	2.53845e-171	-1.27564e-173	5.04436e-171	-3.86145e-172	-4.15097e-171	3.43273e-172	-2.23824e-172	7.64472e-172	5.80877e-171	3.09188e-171	-2.29481e-171	-7.21204e-173	-7.0633e-172	-8.59593e-172	-1.03291e-171	-2.74926e-171	1.60039e-172	3.38183e-172	1.29785e-171	3.81739e-170
-2.18048e-173	3.21491e-173	8.50903e-173	-1.54342e-173	-2.59603e-172	-7.81778e-173	6.10475e-173	2.70744e-173	-2.75715e-175	1.74573e-172	-6.7649e-173	-3.70991e-173	7.91429e-174	3.93967e-173	-1.75036e-172	-1.4297e-172	1.08498e-173	1.32565e-173	4.97874e-174	-1.33084e-172	8.24566e-173	-7.97557e-173	-4.67059e-173	-2.80981e-173	-1.9203e-172	2.17653e-174	5.85533e-173	-1.63509e-172	-7.20779e-173	2.51894e-174	2.11535e-171
-2.84513e-174	-7.60084e-174	3.34418e-174	2.36518e-175	9.51204e-174	3.95482e-174	-1.75234e-174	2.08056e-173	2.66532e-173	1.88346e-173	-6.86575e-174	-1.49523e-175	-3.41965e-173	-2.72473e-174	9.57842e-174	-8.60175e-174	-1.29036e-173	9.98275e-174	1.53109e-174	-1.08e-173	1.50745e-173	2.18688e-173	-3.45663e-174	5.27626e-176	-9.27988e-174	4.00022e-174	1.90197e-174	7.39985e-173	4.45795e-174	-1.36659e-174	3.28331e-172
9.62939e-175	1.88518e-175	8.95077e-175	-1.96745e-174	-8.91447e-175	5.62589e-175	4.59197e-174	1.62004e-175	8.16772e-176	-3.61934e-175	8.71149e-176	-4.34333e-175	-1.08555e-174	1.24021e-174	-4.96843e-175	1.88071e-174	4.52932e-175	-4.59135e-175	-8.68059e-176	-9.5564e-176	-8.88491e-175	-7.79219e-175	8.31023e-175	1.72823e-175	-2.166e-175	5.13978e-175	2.53568e-174	-2.30639e-175	1.08383e-174	3.9142e-175	2.46285e-173
-1.19741e-176	1.52581e-176	-1.41047e-175	-6.392e-176	-9.17866e-176	-2.72114e-176	1.09315e-175	1.57069e-175	5.14473e-176	3.47351e-177	1.72597e-175	1.06402e-175	5.49305e-176	-1.88917e-176	8.48895e-176	5.90357e-178	1.25007e-176	-6.08786e-176	-1.56934e-175	6.01714e-176	-9.44923e-176	5.05126e-177	-4.60375e-176	-5.96216e-176	3.89631e-176	-3.10982e-176	-1.21133e-176	-7.76853e-177	8.02711e-176	1.48312e-175	1.92502e-174
-2.73171e-177	3.72534e-177	6.20605e-177	-2.81242e-176	1.11466e-176	6.62411e-179	5.85999e-177	-5.44465e-177	-1.28295e-177	-1.09e-177	-5.83339e-177	1.99582e-177	8.62719e-177	-2.14877e-176	-1.58142e-176	-3.16746e-177	-4.70267e-177	-2.72458e-176	3.29978e-177	-4.11885e-178	-4.07903e-177	7.21081e-177	2.599e-177	1.36703e-176	-1.20155e-177	-9.82014e-178	-8.02235e-178	-3.96724e-177	-7.52881e-178	-3.59941e-177	1.97128e-175
1.20137e-177	4.58231e-178	1.0817e-177	-1.84256e-177	5.32462e-178	2.97106e-178	-1.10096e-177	-1.47838e-178	-8.6377e-178	8.66097e-178	4.60533e-178	-5.2053e-180	-3.58588e-178	8.34572e-178	5.49011e-178	-1.18551e-177	-2.71338e-177	4.63711e-178	5.92579e-179	-2.92659e-178	-1.36585e-178	1.62826e-179	-1.71105e-178	3.56292e-177	-1.36124e-177	1.04542e-179	-7.51349e-179	4.21891e-179	1.50742e-178	4.36891e-177	2.52101e-176
-5.86188e-181	6.76472e-180	2.28078e-179	2.08842e-178	7.15374e-179	-2.52901e-179	3.11617e-179	2.98934e-180	1.01262e-178	1.3982e-178	-1.62801e-178	-2.71902e-178	1.74549e-178	7.60012e-179	2.37112e-179	-5.10667e-181	-1.71397e-179	6.11434e-179	-5.821e-179	3.36788e-179	-1.65864e-179	-8.37767e-181	6.8047e-180	-3.19718e-180	-5.43161e-179	-4.65167e-179	2.40779e-179	1.96772e-179	-2.25799e-179	-7.13936e-180	1.69244e-177
3.35231e-180	-6.93592e-180	3.16647e-181	8.29363e-181	-2.10895e-180	2.38157e-180	2.80926e-180	-7.75141e-181	-3.81145e-181	-1.52462e-180	-6.35e-181	4.86746e-181	-4.1964e-179	-1.89631e-180	-6.79726e-180	-7.65819e-182	-1.1655e-180	-2.11943e-179	-1.81103e-179	-3.3398e-180	3.20967e-180	7.92324e-181	-2.25627e-180	5.9086e-181	-5.11559e-180	3.2169e-181	-8.64407e-180	2.19174e-180	1.41991e-181	5.78861e-180	1.46134e-178
3.45707e-181	6.66314e-181	5.69842e-181	-2.03885e-181	-7.21137e-181	1.26366e-180	-1.43023e-180	-2.15536e-181	2.39752e-181	1.26015e-180	-2.45186e-181	3.69986e-181	9.75673e-183	-3.85175e-180	-1.72448e-181	-9.74675e-182	-1.06822e-181	7.60501e-181	-5.70221e-181	3.16278e-181	7.49923e-182	-1.17455e-181	-3.33496e-181	1.60767e-181	5.27372e-182	-2.82886e-181	7.12127e-182	-1.57301e-181	-5.75754e-182	-2.78975e-181	1.5004e-179
-9.02389e-182	-1.11822e-182	-3.87722e-183	9.58635e-183	1.43292e-182	6.95991e-182	-6.06733e-182	-1.40401e-182	-6.91916e-182	9.76303e-182	-4.30911e-183	1.12307e-182	-9.0051e-182	2.74693e-182	-1.06946e-181	-2.67066e-182	7.53524e-182	2.65429e-182	1.84991e-183	9.54826e-183	3.87996e-182	4.61219e-182	-2.96106e-183	-8.14414e-183	-1.86774e-182	-2.2903e-182	-1.37668e-181	-1.71882e-182	3.9192e-182	2.54297e-182	1.17744e-180
-1.63347e-183	-4.68446e-183	3.88287e-183	2.98436e-183	2.88914e-183	2.89299e-184	4.37158e-183	-2.69323e-183	-2.74351e-183	1.92713e-183	-4.80523e-183	-2.70111e-182	8.67722e-185	1.61138e-183	-3.50689e-183	2.86424e-183	1.17521e-184	-6.33835e-184	6.18338e-183	1.85377e-183	2.37131e-184	-4.74461e-183	1.13975e-183	1.29014e-182	1.45166e-182	6.50058e-185	5.04443e-184	-1.93281e-183	2.06095e-183	7.82183e-184	1.15658e-181
2.92803e-184	-1.28087e-185	-1.62033e-184	3.41016e-184	1.83457e-184	1.08253e-183	1.43656e-185	-2.23064e-183	2.48339e-184	-7.62588e-184	-1.52896e-183	7.71293e-184	1.04106e-183	-5.35402e-185	2.37876e-186	-2.13607e-184	-2.46804e-184	-5.92538e-184	6.20445e-184	-1.75068e-184	9.933e-186	-6.66689e-185	1.72919e-184	-3.66251e-184	1.51565e-184	2.73717e-184	5.11231e-184	2.25084e-184	-5.066e-185	-1.01008e-184	1.25053e-182
5.16046e-186	-5.01789e-185	-2.56053e-185	-4.29892e-186	1.33336e-184	-4.81505e-185	-9.49332e-185	-3.45301e-185	7.3157e-185	-6.76606e-185	3.73543e-186	-7.0439e-186	-8.33275e-186	4.06051e-185	9.09584e-186	2.86275e-185	-6.79633e-186	-2.79399e-185	-1.16021e-184	-3.68722e-185	-1.8598e-185	-1.27653e-185	2.07248e-185	-9.73535e-185	-9.90843e-186	-5.9476e-186	6.64246e-185	-9.09333e-186	-8.87828e-185	-1.65633e-186	1.15334e-183
4.85249e-186	5.78981e-186	-2.64076e-186	-2.14551e-186	-9.11509e-187	1.16745e-186	1.27366e-186	-3.67384e-187	-1.0324e-186	-2.79469e-186	4.1207e-186	-3.29589e-186	4.98968e-186	1.10592e-186	8.35096e-187	-5.42966e-186	1.72119e-186	7.55732e-186	-3.08725e-186	-1.19275e-186	1.96396e-186	-9.15679e-187	-2.3437e-185	5.77701e-186	5.721e-186	1.56312e-186	-2.76578e-186	1.35884e-186	-2.13297e-186	-4.06746e-186	1.06014e-184
1.17076e-187	-1.40357e-187	-3.2728e-188	4.53801e-187	5.29005e-187	-2.06386e-187	-8.63394e-190	-3.68577e-187	1.83535e-187	-6.73518e-187	-4.57507e-187	1.81687e-188	2.54094e-187	-1.23093e-187	-2.65787e-187	1.66463e-188	-5.07648e-188	1.96341e-187	-2.65856e-187	-1.75307e-187	4.14039e-188	-4.96135e-188	4.3217e-187	-6.1576e-188	1.34413e-187	-1.53679e-187	-2.65712e-188	6.24045e-188	-1.57734e-188	3.8128e-187	5.88829e-186
-6.75531e-188	-6.76233e-189	1.99563e-188	-1.8479e-188	-1.59921e-188	-1.22519e-188	4.14474e-188	7.53538e-188	-2.42292e-188	-3.09458e-188	-1.49425e-188	-7.22852e-188	1.73933e-188	3.24835e-188	3.49768e-188	-1.27567e-188	-7.87694e-190	4.67785e-189	-4.19966e-188	-5.77987e-189	5.30713e-189	-8.34073e-189	2.53414e-188	-4.56723e-189	3.15187e-189	-7.66273e-189	-3.62283e-189	1.11603e-188	-1.78393e-189	1.33044e-188	6.35294e-187
-2.19161e-190	-1.00136e-189	-6.93627e-190	1.04457e-189	2.47952e-189	-1.03487e-189	4.18129e-190	1.20146e-190	5.36118e-190	-2.04338e-189	-2.7076e-189	-3.02435e-190	-7.35145e-190	-4.63541e-190	-1.5333e-189	3.14803e-189	-6.61453e-190	2.02792e-190	1.83537e-191	3.71264e-190	-4.21518e-189	-2.93793e-190	4.05948e-189	-2.07336e-189	-1.06876e-189	1.33826e-189	-6.64645e-190	3.10796e-189	-1.22879e-190	1.37377e-189	3.80529e-188
-7.8483e-192	-4.60144e-191	7.12785e-190	-1.57676e-191	1.44495e-190	-9.46927e-191	1.16248e-190	-1.02539e-190	6.7982e-191	-3.70754e-190	4.69079e-190	-2.48698e-190	-1.10008e-190	1.64694e-191	-9.393e-191	-1.03794e-190	5.23008e-190	-1.52856e-191	-3.55413e-192	7.9288e-192	3.19532e-190	-1.91131e-190	3.873e-191	2.38786e-190	6.19588e-190	1.07396e-190	-5.36215e-191	3.3364e-190	3.89127e-190	4.48705e-191	5.6073e-189
-1.35037e-191	-1.95859e-192	2.46506e-192	9.45491e-192	-2.64186e-190	-7.73793e-192	8.74304e-192	8.23586e-192	-4.44461e-191	-1.34802e-192	9.13457e-192	1.76918e-191	-3.37207e-193	-4.99709e-193	4.98605e-192	4.37788e-192	7.85593e-192	-6.97679e-192	-1.09561e-191	-1.45579e-191	-8.22852e-191	-4.40588e-192	1.8728e-191	1.51152e-191	1.00683e-191	1.41588e-191	2.32563e-191	1.85011e-191	8.27705e-192	-1.53774e-191	6.49626e-190
-8.39608e-193	3.67924e-193	5.11541e-192	-2.05628e-192	1.84274e-192	-1.3056e-192	-1.60099e-192	1.3352e-192	-4.30835e-193	-2.29726e-193	2.73696e-193	7.96768e-192	3.85774e-192	-2.32875e-192	3.73783e-192	8.66197e-194	-7.58302e-193	-2.3353e-192	1.33937e-192	-1.28184e-193	-1.17859e-192	-1.8441e-192	2.13875e-192	-1.87689e-192	9.51273e-194	-5.05993e-193	2.23966e-192	5.33215e-194	2.29292e-193	-6.05148e-194	4.816e-191
-1.31875e-193	1.05856e-193	-3.67747e-193	-2.10242e-194	1.01051e-194	-4.18771e-193	7.88565e-194	-2.07715e-194	2.1646e-193	-1.91127e-193	-1.09981e-194	-9.97254e-194	-1.11089e-193	-7.09465e-194	-2.43564e-193	-7.87081e-194	-2.41985e-194	-3.40125e-193	6.42587e-194	4.42421e-194	9.73231e-194	1.15011e-193	1.15463e-192	-3.14299e-194	-1.49966e-192	8.30716e-195	4.41373e-194	7.00939e-195	-5.05356e-193	-2.34878e-194	6.1368e-192
4.65777e-196	8.61381e-195	-3.2076e-195	1.23493e-194	3.56434e-194	-1.48529e-195	2.20699e-194	3.36204e-195	-1.32664e-194	-1.78165e-195	-2.70991e-194	1.49871e-195	-5.1883e-194	-4.50783e-195	8.39417e-195	-7.31305e-195	9.84659e-195	-2.86397e-194	8.61325e-195	-4.59248e-194	2.03032e-194	-6.10514e-195	-2.23156e-195	1.17659e-195	-1.60699e-194	-2.57435e-195	9.647e-195	-5.93193e-194	-4.74254e-195	-1.80415e-194	4.36176e-193
4.8285e-196	4.25875e-196	4.32807e-198	-1.876e-196	3.19979e-195	1.54706e-195	1.13982e-195	-8.93268e-196	-1.59165e-196	2.99158e-196	8.87975e-196	-2.50301e-195	-2.66182e-196	1.30263e-195	3.41837e-196	-7.32341e-196	-5.02774e-196	-3.88256e-196	-1.53514e-196	1.10055e-195	-3.77476e-195	-1.30553e-195	-1.02035e-195	-1.12888e-195	-3.61019e-195	-7.25001e-197	1.88202e-195	1.08099e-195	6.52643e-196	-4.24168e-198	3.10501e-194
1.39929e-198	2.19895e-197	1.25511e-196	3.39283e-196	-1.90832e-196	1.34281e-196	-2.78488e-196	-1.62099e-197	3.08768e-197	1.34699e-197	-2.90826e-196	1.84434e-196	-1.42738e-197	2.0401e-197	1.06782e-196	6.00155e-197	-2.44177e-197	-2.64345e-197	-1.73335e-197	5.45661e-198	-4.61267e-197	1.18415e-197	3.92947e-197	2.31456e-197	-6.08692e-196	-2.02033e-197	5.01498e-197	-6.32387e-197	-6.11456e-198	1.44335e-197	2.78596e-195
-3.03501e-197	-4.72603e-198	1.14778e-197	3.0847e-198	2.26535e-197	-2.48003e-198	8.71734e-198	1.2437e-197	3.65211e-198	5.97325e-199	-2.14856e-197	1.47185e-197	-4.54317e-198	-5.39278e-198	1.70526e-198	4.61213e-198	-1.30378e-198	1.4014e-198	-3.98817e-197	5.3801e-198	4.22159e-198	-9.10419e-199	1.06365e-197	8.61469e-199	1.23284e-197	-2.14966e-198	-3.07756e-197	-8.72369e-198	-1.57967e-198	-8.00919e-199	2.73588e-196
-1.91093e-199	1.88512e-199	4.54889e-199	-8.75684e-200	1.98276e-199	-1.71328e-199	6.60577e-199	2.86468e-198	5.9921e-199	-5.47917e-199	-1.02502e-198	1.88472e-199	-2.20898e-199	2.03724e-199	2.33411e-199	-2.51989e-199	-3.09931e-199	-6.95963e-199	2.29372e-198	4.14509e-200	-7.5757e-199	6.08295e-199	1.87843e-199	-5.89728e-199	-3.57393e-199	5.90128e-199	-1.09019e-199	-1.45571e-198	-3.16195e-200	2.86257e-199	1.64022e-197
6.27448e-200	-1.31764e-200	-9.95591e-200	-4.7946e-199	1.98608e-200	3.18355e-200	3.21466e-200	-1.96149e-199	-1.03388e-199	-3.60381e-200	-2.26205e-199	-3.7653e-200	2.75215e-199	4.0538e-200	-4.97576e-200	7.52949e-200	1.09441e-199	-1.06885e-200	3.71701e-200	-7.91954e-200	-2.80034e-200	-6.43943e-200	-2.15887e-199	-1.15537e-199	-9.62737e-200	-1.94254e-200	2.56062e-200	-2.96037e-200	-4.56289e-200	5.48807e-200	2.71076e-198
5.81027e-201	2.08429e-201	-7.55848e-202	-5.67613e-203	-8.88381e-202	-4.02195e-200	-8.66278e-202	2.59701e-201	-3.98786e-201	-8.71408e-202	-5.41301e-201	1.76004e-200	-3.90695e-201	6.96326e-201	2.43809e-202	1.05375e-200	5.92435e-201	-1.92291e-200	-3.50743e-201	-3.13429e-201	-4.16438e-202	-7.94365e-201	-1.03973e-201	7.62104e-201	-3.51866e-201	5.98169e-201	-6.56009e-201	2.55091e-201	-8.36352e-201	-1.27146e-200	1.91308e-199
1.76906e-202	2.8714e-202	3.08939e-201	1.21142e-201	-8.1202e-203	-1.2588e-201	3.73201e-202	1.50942e-202	-6.20884e-202	5.80623e-203	-2.81162e-202	-3.59627e-202	6.18346e-202	-1.46022e-202	-4.09465e-202	-8.20141e-202	5.42194e-202	-1.51588e-201	-1.55803e-201	1.15893e-202	-4.32602e-202	-8.37249e-202	1.29458e-201	1.93279e-201	-6.43486e-202	1.12402e-202	4.14834e-202	5.33283e-202	4.75207e-202	1.71515e-203	2.03683e-200
1.96624e-202	-2.70657e-203	-3.62173e-204	8.00864e-204	3.92139e-203	-3.68471e-203	-3.96715e-203	-9.79693e-203	-2.1884e-203	-1.89157e-203	9.79012e-203	3.92877e-203	2.44497e-202	5.614e-204	-7.43859e-203	-3.58602e-204	-5.26144e-203	8.35295e-203	1.23818e-204	-2.37339e-203	-1.43794e-202	1.15261e-202	1.58861e-203	1.08423e-202	1.70291e-203	-7.11534e-203	7.8364e-205	-2.08627e-203	-8.71981e-203	1.1668e-203	1.70827e-201
5.08926e-205	2.42038e-203	5.59088e-206	-6.26048e-204	-2.60904e-205	-2.78693e-204	-9.60602e-204	1.12277e-204	-2.62749e-203	-4.71348e-205	-3.14189e-204	-4.27941e-205	-6.00615e-204	-4.05361e-204	6.62516e-204	-1.07949e-204	1.0359e-203	-1.42087e-204	-5.30133e-204	-8.65531e-204	-3.27476e-205	-7.48421e-204	7.69092e-204	-4.6195e-204	1.57629e-204	1.72788e-203	2.0423e-204	1.11509e-204	1.20115e-204	-2.23114e-204	1.6419e-202
-3.40543e-206	-4.58878e-205	7.7926e-206	8.99798e-205	1.57953e-205	-4.11403e-205	3.81832e-205	3.58824e-205	-2.00615e-205	-3.04686e-206	6.76008e-205	1.2139e-204	-1.14605e-204	-1.18064e-204	2.5072e-205	-2.59408e-205	4.74709e-206	-3.00222e-205	-5.21012e-205	4.96292e-206	-1.15028e-204	1.06625e-205	4.33564e-206	-1.51277e-205	-1.52482e-205	2.67258e-205	-1.21772e-205	-3.63346e-205	-2.04475e-205	7.17504e-207	1.12249e-203
2.70352e-207	3.67728e-205	2.91944e-206	8.31802e-208	5.29421e-206	1.33993e-206	1.38561e-207	-6.82443e-206	-1.62118e-206	-1.23182e-206	-3.88131e-206	2.86592e-206	3.39302e-206	2.51304e-205	-9.43955e-207	-4.47626e-206	6.10948e-206	3.78626e-206	-9.64409e-206	-2.99651e-206	1.17201e-205	5.33009e-208	5.23776e-206	-1.69575e-205	5.83196e-207	4.45904e-206	-1.88326e-206	1.84661e-206	-3.08843e-206	1.52546e-206	1.67078e-204
2.67491e-207	-3.24613e-207	2.88798e-207	-9.12092e-209	-1.12245e-207	-1.79342e-207	-3.39147e-207	1.74925e-206	8.17642e-208	6.19963e-209	4.10692e-208	-2.57254e-207	1.4602e-208	-1.4333e-207	1.24052e-208	-9.25947e-208	4.2191e-208	1.47778e-207	5.77852e-210	-3.90865e-207	-2.00947e-209	2.83531e-207	5.76127e-207	-6.55347e-207	5.94799e-207	1.61267e-207	-3.54623e-207	-1.43396e-206	2.8278e-208	1.32507e-206	9.91565e-206
-7.8406e-208	1.94461e-208	2.74963e-208	-7.31865e-211	2.68574e-209	-2.23297e-208	7.77475e-209	-4.0127e-208	-1.88283e-208	-1.67401e-208	-3.36356e-208	1.94954e-209	1.81775e-210	-3.94976e-208	9.88789e-209	5.37906e-208	-1.95732e-208	-1.94311e-208	-7.56202e-208	3.77582e-208	-2.20272e-208	-1.62139e-210	7.69938e-209	-2.98063e-209	-2.62262e-208	-1.07173e-208	-5.00026e-208	-3.72438e-208	-7.5357e-208	1.79882e-207	9.37532e-207
-2.13624e-209	1.17918e-209	-3.73394e-209	-4.38425e-209	8.86041e-210	-1.78792e-209	-1.86944e-210	3.51794e-209	3.14373e-209	-4.56117e-209	9.79759e-210	-1.59285e-209	-8.53922e-210	-2.39192e-209	7.19808e-210	-1.97525e-209	1.41211e-209	-2.96615e-209	7.62026e-210	-7.13051e-210	6.61742e-210	-2.60375e-209	1.07885e-208	5.11403e-210	3.83127e-210	-3.63281e-210	2.9525e-209	-2.76982e-209	-9.58778e-209	2.58185e-209	7.30879e-208
-6.53751e-210	1.24374e-210	6.71166e-211	-8.0643e-211	2.02506e-210	2.57362e-210	1.87186e-210	-6.87087e-211	-3.93684e-210	-3.46378e-211	-1.36613e-210	-5.09895e-211	-1.11649e-210	-2.24337e-210	2.27048e-210	3.39037e-212	1.40999e-210	-1.1192e-210	-1.43143e-210	-9.71705e-210	-1.02423e-210	2.11024e-210	-2.29293e-211	-1.33952e-210	-8.82798e-211	7.44768e-211	-2.37609e-212	1.15371e-210	2.77237e-210	5.0584e-211	5.27042e-209
-2.86506e-211	-6.78958e-211	3.34865e-212	-1.70292e-211	1.16429e-211	-5.55402e-211	-2.34264e-211	2.80246e-212	8.92699e-212	4.89059e-212	8.45534e-211	-2.65377e-213	1.37721e-210	1.47946e-211	3.36077e-212	4.00789e-211	-2.22876e-212	-2.12842e-211	-5.38037e-212	6.90443e-211	2.23893e-211	4.46731e-211	-4.76626e-211	-2.61061e-212	-4.04819e-212	2.09083e-212	2.01835e-211	-4.37672e-211	-1.45997e-211	8.8967e-211	8.93858e-210
7.78122e-212	2.28304e-212	-5.09435e-214	-1.18821e-214	2.27055e-212	-3.5421e-212	1.13496e-212	2.8737e-212	8.38236e-212	5.6694e-213	1.37774e-212	-4.70737e-213	-7.28179e-213	3.4951e-212	1.10148e-212	-2.2495e-212	3.29801e-212	-1.71547e-213	5.89e-213	6.72695e-212	-5.7979e-215	-3.91382e-212	1.17324e-212	-6.27454e-213	7.65372e-212	-7.59677e-213	1.21591e-212	2.45289e-211	-1.43424e-212	5.07099e-213	9.09258e-211
3.11408e-213	5.07855e-215	-2.42495e-214	2.02324e-213	9.40573e-214	-1.81826e-213	2.0316e-213	3.45092e-214	-5.12808e-213	2.27193e-213	5.55511e-214	-6.48452e-213	-3.12658e-214	-2.05281e-213	-7.54781e-215	-1.18167e-213	8.38447e-214	2.75868e-213	-6.65289e-214	3.9273e-214	-1.49277e-213	3.89353e-213	-1.87417e-214	6.38094e-214	-7.09492e-214	7.03676e-213	8.77199e-214	-3.41739e-214	6.24816e-214	-3.26886e-213	5.23546e-212
1.00841e-214	1.21459e-214	2.72509e-215	8.75208e-214	2.94173e-215	-2.53661e-215	1.62962e-215	4.52434e-214	-1.78934e-214	-1.73751e-214	-6.94407e-214	-3.03848e-214	2.64574e-214	-2.1828e-215	-9.1738e-215	5.29833e-214	-3.62503e-214	1.90563e-214	5.14234e-215	-1.24702e-214	1.42086e-214	-5.63587e-214	-9.32352e-214	9.94628e-215	-1.75071e-214	-6.16663e-215	8.84637e-215	-2.27431e-214	2.38438e-215	3.59355e-215	6.98628e-213
4.57905e-216	3.76616e-217	-1.40005e-215	-4.86134e-215	2.84595e-215	-1.44255e-215	-1.01593e-214	7.8718e-217	-7.70016e-215	4.67445e-215	2.07393e-215	-2.55467e-215	-5.69268e-216	-1.70715e-215	5.42736e-216	6.09241e-215	-9.29049e-216	1.08762e-215	-5.5293e-215	6.5848e-216	2.25747e-215	-3.27868e-216	-3.42577e-215	4.82362e-217	3.03186e-216	3.42995e-215	3.11047e-216	-5.90201e-216	1.44048e-215	1.75791e-215	6.92948e-214
8.12602e-217	-7.02141e-217	1.17759e-216	4.21271e-216	-4.53328e-218	-1.88928e-217	3.65303e-216	3.48586e-217	5.41857e-218	3.63642e-216	-4.88575e-217	4.55615e-217	-5.48409e-216	4.38515e-217	-3.86164e-216	-5.91998e-217	-2.84262e-217	-4.10586e-218	-1.73754e-217	5.34278e-217	4.82328e-216	-3.1613e-217	2.95336e-217	-3.10419e-216	-2.01281e-217	-8.70696e-217	4.30147e-216	-6.23721e-218	-7.99391e-217	-3.32369e-217	4.22918e-215
4.58714e-217	3.3842e-220	-3.34353e-217	-6.07391e-218	8.36522e-219	2.38926e-218	-3.64968e-218	-1.70047e-218	-1.84173e-218	3.20449e-218	-9.44378e-218	2.51641e-217	3.69849e-218	-1.085e-217	-4.93292e-219	-1.1994e-219	3.5934e-218	-8.57712e-219	2.11434e-217	-3.47667e-217	-2.22704e-217	2.89756e-217	-8.53557e-218	-1.93459e-217	4.7109e-218	4.85813e-218	-4.02235e-219	1.62693e-217	-2.91767e-219	-8.18957e-218	3.23017e-216
-9.96989e-219	-7.42784e-219	-3.89081e-218	-7.81736e-220	6.3417e-219	-8.36378e-219	-9.15626e-219	-1.03933e-217	-3.04323e-219	-2.21024e-219	-8.81793e-219	3.76805e-219	-3.12364e-220	-4.93906e-219	-4.01605e-218	1.06031e-218	3.46241e-219	3.8141e-219	-1.58117e-219	2.65643e-218	-2.28253e-219	-5.44192e-218	-5.4998e-219	8.35302e-219	-5.95573e-219	2.59292e-219	4.87224e-219	-1.51889e-218	3.01301e-219	-1.43833e-219	3.97775e-217
1.58462e-219	-3.676e-221	2.37067e-219	-1.46308e-219	2.8595e-219	-5.28354e-220	-5.88328e-219	-2.24783e-219	-3.20184e-220	-1.10323e-219	-1.43019e-219	-1.08622e-220	1.81087e-222	-7.80719e-220	1.53092e-220	-3.25265e-221	5.41508e-220	-6.26119e-220	-9.5655e-221	4.57936e-221	2.87296e-219	-2.47883e-220	-1.39071e-219	-5.96632e-220	8.49275e-221	1.47084e-219	-2.43942e-219	8.96995e-220	5.82037e-220	-8.87965e-220	3.36839e-218
2.28752e-220	1.55705e-220	-4.05318e-221	-2.36327e-220	-4.36656e-220	-2.33612e-221	1.50331e-220	1.15437e-221	-1.49064e-221	8.70362e-221	-7.3609e-221	-1.0144e-220	-2.92255e-221	-5.15463e-221	2.44717e-222	8.7555e-221	5.5436e-221	1.00671e-221	3.68586e-220	5.44319e-221	1.00336e-221	-7.30844e-220	-9.32123e-221	1.16473e-220	2.33794e-222	-5.85403e-221	1.94582e-220	1.03025e-220	9.77994e-221	-1.33931e-220	3.76027e-219
1.09742e-222	-8.08708e-222	1.19069e-222	-2.94811e-222	-6.89861e-224	1.05122e-222	4.61906e-222	-2.16525e-222	-4.46854e-222	1.64682e-222	-2.19854e-222	-8.47184e-222	-4.17038e-222	-4.88758e-222	-2.60753e-221	2.27078e-221	1.51684e-222	2.7009e-222	-1.19133e-221	4.79582e-221	-2.18936e-222	7.3808e-222	1.05408e-221	5.2231e-221	3.52656e-222	-1.00291e-222	1.01087e-221	2.60449e-222	-7.17802e-222	-1.78021e-221	2.74509e-220
-2.59127e-223	-1.119e-223	-5.5587e-223	-2.66929e-224	-1.03533e-222	-5.4022e-224	7.14193e-224	-3.65585e-223	-1.56786e-223	-8.83155e-223	2.35265e-222	-3.20683e-223	-7.15381e-223	-1.6321e-223	1.25404e-222	-2.42748e-223	4.89301e-223	-2.27323e-223	6.94815e-223	1.04152e-223	1.18905e-222	1.1024e-222	-4.67805e-224	9.99979e-223	-1.40141e-223	3.90385e-222	4.0368e-223	1.80024e-222	-1.92322e-223	1.52112e-223	2.00147e-221
2.77376e-224	-2.17896e-224	-2.06877e-225	-1.22034e-225	1.38554e-223	1.2837e-223	2.70519e-224	-4.77983e-224	-3.44511e-225	-1.55763e-224	2.32624e-224	1.83681e-224	7.03799e-224	-1.84531e-223	-1.8577e-223	-2.41937e-223	6.45082e-224	1.66212e-223	-8.928e-225	1.64339e-224	-1.3196e-224	-6.30525e-224	3.12517e-224	6.58062e-224	3.69256e-224	-3.65964e-224	-1.58625e-223	4.99651e-224	4.41927e-225	2.63229e-224	1.8801e-222
5.35482e-225	-1.19852e-227	-3.97784e-225	7.84209e-225	2.53141e-225	-1.42452e-224	5.37067e-225	-8.19505e-226	9.64563e-226	-4.95407e-225	5.7989e-225	2.19335e-225	4.22229e-225	5.85205e-226	1.01827e-225	2.76014e-225	4.37951e-226	6.39511e-225	-2.36453e-225	2.25357e-224	6.86792e-225	-2.0074e-225	3.9236e-225	-2.36844e-226	-3.30355e-225	-3.13224e-225	3.81855e-224	-1.16605e-224	3.64001e-225	3.27831e-225	1.7062e-223
-1.42173e-225	-2.76998e-226	8.36305e-226	6.34448e-226	-3.07415e-227	-2.64334e-225	1.88084e-226	-1.18796e-227	-7.46132e-226	-4.55513e-227	-3.19892e-225	6.96395e-226	-2.16444e-226	-6.15818e-226	-3.46111e-226	5.13529e-226	4.79613e-226	4.12207e-226	-2.42253e-226	1.17414e-225	-2.66355e-225	2.82453e-226	-2.82776e-226	6.48847e-227	-2.30765e-226	1.10275e-226	5.11825e-226	-2.05234e-225	-1.12624e-225	-1.04615e-225	2.31019e-224
-5.14416e-227	-1.49097e-226	-5.47165e-226	2.73884e-227	-8.3971e-227	5.64126e-227	-1.50461e-227	5.24507e-227	-7.29168e-227	-1.36346e-227	1.27109e-226	-7.42895e-227	-3.61911e-227	-2.52462e-227	-4.03948e-227	5.4777e-228	7.46828e-227	-4.16334e-228	5.05274e-227	-3.4669e-227	1.23592e-227	-5.45258e-227	-1.80122e-227	-2.10204e-228	3.68589e-227	-4.84603e-227	-5.71742e-227	2.75825e-227	-1.7792e-227	-8.32554e-228	1.82547e-225
-2.64232e-228	-9.36483e-228	3.43734e-228	2.18455e-228	4.29534e-229	-4.67352e-228	7.61713e-228	-1.55091e-228	-1.96832e-227	-8.71014e-228	-6.22933e-229	9.84224e-229	-1.88234e-228	-7.89911e-228	3.32676e-228	5.65305e-229	-8.95171e-228	7.24655e-228	5.22657e-228	-3.75506e-229	4.64263e-230	-5.71734e-228	-3.21909e-228	-1.62897e-229	-2.8542e-228	3.4499e-228	1.11267e-228	-2.43417e-228	3.2393e-228	-2.94924e-229	1.19905e-226
-6.76202e-230	1.55367e-229	2.06911e-228	8.21333e-231	-1.72804e-228	2.38641e-230	-1.38726e-229	1.87737e-229	-6.06874e-229	5.18151e-230	-4.42683e-229	-1.03205e-228	3.35573e-229	-5.735e-229	-1.6064e-229	7.0338e-229	-1.2912e-229	-9.04631e-229	3.86561e-229	5.63118e-229	-1.38323e-229	2.30886e-229	3.29679e-230	3.85895e-230	-4.64697e-229	-3.63622e-229	-4.35843e-230	1.90178e-229	2.47058e-229	-4.31954e-229	1.24505e-227
1.6956e-230	1.61356e-230	-3.26096e-232	-4.64071e-230	-1.2628e-230	2.75624e-230	1.85984e-230	1.68322e-230	-7.6884e-230	-1.13022e-229	-3.57918e-230	-8.36874e-230	-2.28835e-230	2.57145e-230	-1.51668e-230	-7.87794e-230	-2.41591e-231	-1.64961e-230	8.3284e-231	-7.78132e-230	-3.22619e-231	-4.61484e-230	3.07164e-230	6.58837e-231	9.56126e-230	-2.72744e-230	5.33572e-230	6.34329e-230	-2.51821e-230	1.29451e-230	1.07691e-228
-1.88393e-231	1.15931e-230	-4.76063e-231	-1.75949e-232	2.01187e-231	7.23273e-231	2.87825e-231	7.05569e-231	-8.05799e-231	-1.45491e-231	-1.95477e-231	3.07392e-231	2.45749e-231	-9.13232e-232	-9.51401e-233	1.73193e-231	4.01064e-231	9.54136e-232	8.41229e-232	1.8828e-231	-2.20168e-232	1.20972e-231	7.79219e-232	4.96313e-231	-1.1242e-230	7.60225e-232	1.92817e-231	2.22121e-231	1.18305e-230	2.70122e-231	1.02876e-229
-1.00146e-232	-1.81222e-232	2.25005e-232	-5.29351e-232	-5.6489e-232	-3.48463e-232	2.27902e-232	-1.56883e-232	-1.77725e-232	1.70725e-232	-2.35023e-232	-6.66305e-232	8.03176e-233	-2.89626e-233	-3.50258e-232	-2.00734e-232	1.09006e-231	9.6951e-232	-2.77576e-232	-6.56786e-233	2.31418e-232	1.39761e-232	4.20931e-232	1.40841e-233	-4.50861e-233	1.914e-232	4.43252e-233	-2.60013e-232	1.23124e-232	8.49831e-233	8.20186e-231
-2.62554e-234	-2.92657e-233	-1.69452e-232	4.43668e-234	5.388e-233	5.07455e-233	3.8151e-234	2.71993e-233	1.89253e-233	-1.43594e-233	6.67244e-233	-1.36055e-233	7.75275e-235	1.07443e-233	-1.50605e-233	-1.97173e-233	4.18934e-233	-1.101e-234	3.90261e-234	-3.73921e-233	-3.206e-233	4.53256e-234	-2.74345e-233	-1.32199e-234	6.67044e-233	1.67104e-232	-2.77534e-233	-4.72478e-234	1.98098e-233	-1.54245e-233	9.5249e-232
-2.18279e-235	-2.31177e-234	-2.94145e-235	3.08827e-234	4.20281e-235	5.09822e-236	1.03068e-233	-1.37056e-235	2.91452e-235	-2.0178e-235	2.08948e-235	1.27104e-234	-1.36951e-237	5.92664e-234	-5.18947e-235	1.99292e-235	4.96787e-234	2.44566e-234	1.4108e-234	-7.5551e-234	-3.13687e-234	1.30082e-235	-1.22957e-234	3.79507e-235	-2.13875e-235	-5.58392e-234	1.80306e-234	6.14228e-234	2.17947e-234	-3.79431e-234	6.64194e-233
-3.62636e-235	-5.7612e-236	-1.95091e-235	-7.70673e-237	-2.89679e-237	1.99232e-235	6.89493e-236	-2.62559e-236	-1.41225e-235	2.16439e-235	1.5259e-235	-1.64636e-235	1.00959e-235	-3.06507e-235	-4.27608e-237	2.45014e-235	3.16496e-236	1.81344e-235	-6.76058e-235	3.27522e-235	1.22382e-235	-4.11332e-235	3.08515e-235	-6.05935e-235	-4.70272e-236	1.65334e-235	1.56817e-235	-5.51464e-235	1.74168e-235	1.24489e-235	6.13606e-234
2.15941e-236	2.4428e-236	1.36285e-236	-1.56086e-236	1.05434e-236	5.11264e-236	2.13102e-237	1.41676e-237	2.28268e-236	1.90366e-236	9.8653e-238	4.28651e-237	1.50462e-236	-7.07037e-237	3.87072e-237	-1.33661e-236	9.73814e-237	-9.9732e-239	-2.41021e-236	1.34389e-236	3.38613e-236	-1.21501e-236	5.19649e-237	5.68062e-237	9.27919e-237	3.31712e-236	2.13219e-237	4.79981e-236	4.96554e-236	-5.42688e-237	4.78897e-235
-3.73717e-237	2.63139e-238	-1.89934e-237	-4.98673e-238	-3.10388e-238	2.53707e-237	-1.15199e-238	-5.06413e-238	2.56864e-237	-4.83914e-237	-7.96831e-238	-4.78188e-238	5.40949e-240	-6.68845e-237	6.13985e-238	-1.97833e-238	-9.0398e-238	-8.96218e-238	3.97972e-238	1.46359e-237	-6.33481e-238	3.47806e-237	-7.75214e-238	-8.57644e-238	1.07382e-236	-1.7899e-237	2.41094e-237	7.79518e-237	2.01166e-237	-1.69306e-238	6.03772e-236
8.89179e-239	-4.16073e-238	-1.46396e-238	1.92712e-238	2.14566e-238	1.10902e-238	-7.2995e-238	6.00656e-238	-2.61685e-238	-2.30474e-240	6.94433e-240	8.65199e-239	1.25824e-239	1.10113e-238	-4.10778e-239	1.64122e-238	-4.11539e-238	1.38764e-239	4.10546e-238	1.55274e-239	-7.59207e-239	-3.87275e-239	4.87784e-238	-2.20751e-238	-1.5357e-239	-8.32283e-239	1.90355e-239	9.2615e-240	1.90243e-238	1.13492e-239	5.18867e-237
1.95171e-239	-2.75258e-239	-1.26999e-239	1.31225e-239	3.39266e-240	-1.75644e-240	-1.40145e-239	4.05291e-239	1.69397e-239	4.83518e-240	1.92301e-239	-3.05205e-241	1.43671e-240	2.61726e-239	1.43647e-240	9.06822e-240	-4.16873e-240	-4.26053e-240	-1.83257e-239	-4.08867e-240	2.09847e-239	1.12913e-239	5.75157e-239	-4.65157e-240	-3.984e-239	-1.30657e-239	-1.62135e-239	-3.35908e-239	-3.74219e-240	6.17472e-240	4.49896e-238
5.69419e-241	2.60779e-240	1.21717e-240	3.51335e-241	4.5886e-241	-5.50991e-240	-5.50996e-241	-2.09874e-240	1.28879e-240	9.94355e-241	-4.92933e-241	1.66834e-241	4.84139e-241	-3.65062e-241	1.60612e-241	9.98682e-241	1.46404e-241	8.98964e-241	3.94364e-240	-6.49799e-241	-3.30233e-241	3.81925e-241	-2.90391e-240	6.56582e-242	-2.51121e-240	-1.47387e-240	-6.16231e-241	8.10674e-241	9.423e-241	-1.72918e-240	3.57196e-239
-3.60849e-242	-3.83091e-243	-7.15308e-242	5.2218e-242	-1.27232e-241	1.74122e-241	-3.18207e-242	3.02286e-243	9.42924e-242	1.86111e-242	-3.54875e-241	-1.33162e-241	8.03634e-242	-1.30612e-241	2.95369e-242	-6.15716e-242	3.13774e-242	-8.44496e-242	-4.90706e-241	-5.87481e-242	6.89263e-242	9.13148e-242	7.60333e-241	6.11379e-241	-5.5303e-242	-3.346e-243	4.23809e-242	-1.18569e-242	3.46525e-242	-3.06566e-241	4.05423e-240
9.40268e-243	-4.88749e-242	-4.17896e-242	5.5219e-243	1.91988e-243	2.43269e-242	1.42841e-242	3.46174e-243	-4.59945e-243	6.63274e-243	1.28744e-242	-1.79054e-242	1.22528e-242	-3.76612e-243	3.86265e-243	7.84831e-243	-1.78101e-243	-1.61614e-242	-1.25807e-242	9.00383e-243	-1.17156e-242	3.08926e-243	-3.72918e-243	-5.3834e-242	-4.33169e-243	4.71305e-243	1.93238e-242	6.78553e-243	-3.9122e-243	-5.12681e-243	3.75412e-241
2.7829e-244	-2.1604e-243	-5.93733e-244	-6.01076e-244	-3.57682e-245	4.65982e-244	-1.38062e-243	1.77822e-243	-6.36884e-244	-1.56503e-243	-1.60427e-243	-2.96326e-244	-7.73973e-244	8.91097e-244	-1.78483e-243	-6.17459e-244	4.25416e-244	-6.00096e-244	-5.46583e-244	3.22384e-244	-8.71597e-244	1.1622e-243	-9.36169e-245	7.19631e-244	8.46625e-245	3.74979e-244	-7.79328e-244	-2.67999e-243	-3.18794e-243	-2.06429e-244	2.75188e-242
-9.36308e-246	-2.07899e-244	-8.12079e-245	1.09264e-244	-2.14956e-244	9.21868e-245	-1.6938e-244	3.36831e-245	-1.59049e-244	-6.99481e-246	-2.55923e-244	3.59581e-244	6.21024e-245	-6.54519e-246	4.56218e-245	-8.38602e-248	-7.29874e-247	-9.90975e-246	4.88242e-246	3.43965e-245	1.62832e-245	1.36e-245	9.69725e-245	-5.15696e-245	-1.87777e-245	9.0031e-245	-3.69293e-246	5.65755e-245	-9.12199e-245	-3.93756e-245	2.34186e-243
1.19e-245	-4.95682e-245	6.31711e-246	-6.66827e-247	1.29141e-246	-8.57251e-246	-3.34106e-246	-1.02368e-245	1.13171e-246	-1.33392e-245	1.71702e-246	-9.78448e-247	-3.60953e-246	-6.20559e-246	9.76471e-246	-5.32532e-246	5.25953e-246	-3.61439e-246	2.56793e-245	-2.03992e-246	4.59702e-246	-1.07043e-246	4.89187e-246	-1.61504e-246	-1.95597e-246	4.4804e-246	2.39113e-245	9.13361e-248	-2.30057e-246	-8.28823e-246	2.23761e-244
-3.71166e-247	-3.60855e-247	-3.04834e-247	2.58204e-248	-5.1598e-246	1.87496e-246	-7.64637e-248	1.3709e-247	-1.19168e-246	1.25691e-246	7.23856e-247	-2.57734e-246	7.37129e-248	-1.24362e-247	-6.53175e-248	-1.9979e-247	2.24013e-246	-8.73521e-248	4.61412e-247	-3.09445e-246	1.90088e-247	-7.31397e-247	-2.03986e-247	-5.34366e-247	-1.81299e-246	3.56972e-248	3.78448e-248	-9.19698e-248	-4.73154e-247	3.57807e-247	2.48766e-245
-4.22657e-249	4.82273e-248	8.6174e-248	3.92986e-248	3.41462e-248	-1.77177e-247	-1.05507e-247	1.38359e-247	6.22358e-248	-1.15101e-247	7.72424e-248	-2.67231e-248	-1.82631e-248	-2.0641e-248	6.17758e-248	1.37107e-247	3.46316e-248	6.79093e-248	-2.81799e-248	-3.50833e-247	-3.27142e-248	4.0912e-248	-4.99371e-248	4.80986e-248	1.19116e-247	-2.28657e-248	1.77231e-249	4.84795e-248	-1.88091e-248	5.64897e-248	2.07295e-246
-2.71504e-248	1.36299e-249	-5.84981e-250	-6.90419e-249	-3.70692e-249	-6.97916e-249	5.92809e-249	4.13241e-249	1.49488e-249	-1.87579e-249	1.93881e-248	6.55635e-249	1.05812e-250	4.73532e-249	2.21247e-249	4.08702e-250	-1.85291e-249	3.83452e-249	-9.9546e-249	-2.15836e-248	6.11062e-249	2.47215e-249	-2.67754e-250	4.26682e-249	1.68923e-249	-9.77385e-251	-2.46891e-249	-1.17415e-248	1.70505e-249	8.40362e-251	1.61656e-247
6.17764e-250	-4.61434e-250	-3.11651e-250	1.1529e-249	1.6636e-249	-1.63825e-251	1.73413e-250	1.92291e-250	1.97962e-249	-3.49365e-250	2.36064e-250	7.35753e-251	-1.7702e-250	5.01906e-250	-3.99404e-250	-6.5846e-250	1.39217e-250	1.48772e-250	-8.47326e-251	4.71453e-250	-1.3086e-250	1.2574e-249	4.52814e-250	-1.0737e-249	-2.64386e-249	-2.10304e-250	-1.39317e-250	7.22396e-252	2.72742e-251	-6.25295e-250	1.63771e-248
-1.29998e-251	1.48038e-250	-1.7447e-250	-8.98115e-251	5.0926e-251	-1.08243e-251	-3.53392e-253	-8.20968e-252	-4.19349e-251	6.5645e-252	-2.17526e-251	-5.52709e-251	1.89685e-251	-3.58371e-251	2.88201e-250	6.59438e-251	-1.22406e-250	-8.11967e-251	3.30513e-252	-9.40746e-252	-2.88018e-251	1.9863e-251	-5.31778e-251	-8.72263e-252	-3.57575e-251	-3.68622e-251	7.48336e-251	1.45942e-252	9.10791e-254	3.56637e-251	1.54165e-249
1.24636e-251	3.19477e-253	-1.12694e-252	1.94484e-252	-9.0184e-253	2.34792e-252	2.09811e-252	-2.59538e-252	2.60558e-252	9.103e-252	3.43222e-252	-8.14313e-253	-1.00506e-251	1.88355e-252	3.74787e-252	-6.91455e-253	8.0495e-252	-7.28206e-252	-3.37218e-253	-3.56492e-252	-3.72645e-252	-3.82912e-252	-9.11861e-252	2.06572e-252	5.03578e-252	5.78226e-253	3.32601e-252	6.49687e-252	3.80424e-252	7.20308e-253	1.14062e-250
-4.09033e-253	-3.6673e-253	-6.67205e-253	-1.27141e-253	-1.32864e-253	-1.58208e-253	-1.88667e-253	5.40575e-254	1.00904e-252	-3.24226e-253	5.00528e-253	4.09001e-253	1.09794e-253	2.49577e-253	-3.43601e-254	-3.21424e-252	1.32182e-252	2.02284e-253	-3.90705e-253	-1.56947e-253	-4.26612e-253	-1.78105e-253	-1.65677e-255	-6.91451e-253	-1.6273e-253	8.51952e-254	5.05593e-253	8.39772e-253	3.55599e-254	4.20091e-255	1.29573e-251
-1.2868e-256	-1.27287e-254	-4.97044e-254	-8.83227e-255	-3.6432e-254	-2.01271e-254	-2.38027e-254	9.54061e-254	-9.4133e-255	-2.51108e-255	6.3806e-255	-4.28054e-254	-2.60095e-254	1.7102e-255	-1.00191e-254	-1.00623e-254	-9.11589e-255	-1.97506e-254	-8.27312e-254	-1.02937e-255	-1.97187e-254	-3.11187e-255	4.4006e-255	1.28608e-254	-6.27092e-255	-8.09164e-254	-3.9482e-254	-7.60843e-255	1.54409e-254	-8.5564e-254	7.44075e-253
5.81307e-256	1.03032e-255	3.2077e-255	2.11283e-256	-4.185e-255	4.5975e-256	2.74106e-255	-9.93784e-256	3.4799e-255	-1.01102e-255	2.16868e-255	4.06308e-256	3.82417e-255	2.67294e-255	1.18962e-255	-1.95658e-255	8.84683e-255	7.10498e-255	-2.79299e-255	-4.22092e-256	2.13857e-255	-2.40457e-255	7.16611e-256	6.66573e-255	-3.91612e-255	2.87661e-255	-1.65127e-255	3.63623e-255	2.25838e-255	4.88832e-255	8.04387e-254
-1.25458e-256	5.98396e-256	2.54457e-256	-4.52115e-256	3.18541e-256	3.34571e-256	-3.74583e-256	2.68481e-256	-1.889e-257	-1.81654e-256	1.27472e-255	-1.46084e-255	-4.66531e-257	-2.20904e-256	2.93967e-256	-4.94734e-258	3.24577e-256	-3.15656e-256	-1.9919e-256	8.30859e-256	-1.20734e-256	1.39291e-256	-9.09124e-257	1.64157e-256	1.71507e-256	-1.10705e-256	-2.25459e-256	-2.5758e-256	5.9148e-256	-1.7754e-256	9.94883e-255
3.38446e-257	3.09124e-258	1.8669e-258	4.59603e-257	1.0321e-257	6.44708e-257	-5.92328e-258	-1.34411e-257	1.2733e-257	1.00157e-256	8.17348e-259	3.79863e-257	8.85413e-258	6.52545e-257	4.26843e-257	4.09436e-257	2.34052e-257	9.67481e-259	3.77063e-257	-4.75394e-257	-3.96633e-258	1.91949e-257	4.71308e-257	-1.03165e-258	5.29457e-258	7.34213e-258	1.89427e-257	4.26268e-257	5.55989e-258	-1.79456e-257	7.67003e-256
-4.55558e-258	-3.18035e-258	5.42804e-259	-1.98533e-258	4.01697e-259	1.13777e-258	-8.40606e-259	7.66132e-259	-1.29602e-258	-1.46133e-259	-2.22501e-258	-4.41699e-259	2.76078e-258	5.32233e-259	3.9204e-258	-3.16931e-259	-6.63156e-259	4.66135e-258	-6.64831e-260	-3.35941e-258	3.02202e-260	-4.95222e-260	-7.72787e-258	-1.28693e-258	2.84938e-258	-2.93749e-258	-1.2974e-258	3.05025e-258	-1.19642e-258	-1.3367e-257	6.75924e-257
-2.57002e-259	4.01008e-260	8.11668e-259	-1.63086e-259	-4.58589e-260	1.30696e-259	1.08508e-260	-3.87007e-260	4.5787e-259	-2.47508e-259	-3.69708e-259	-4.00543e-260	-7.5346e-260	1.00724e-259	-1.51692e-259	8.38706e-260	-2.40391e-259	3.64036e-260	-2.51363e-259	-5.41383e-260	-3.60288e-260	5.55725e-259	2.79567e-259	-1.93325e-259	9.09558e-260	-4.384e-260	1.37401e-259	1.09859e-259	-1.18031e-259	1.48812e-261	5.17325e-258
2.16073e-261	-1.11437e-260	1.35109e-260	3.2553e-262	-1.34658e-260	-2.38764e-261	-1.62265e-260	1.10298e-261	-7.30701e-261	4.8527e-260	-5.41933e-261	1.90678e-261	-9.04362e-261	-7.79428e-262	2.79255e-261	3.96558e-260	-3.38178e-261	-2.33586e-260	-5.95682e-261	-2.4633e-260	5.77392e-260	1.7948e-262	1.5018e-261	-3.14178e-260	-7.44169e-261	7.14719e-261	8.60489e-260	-3.87724e-261	5.68548e-261	5.75979e-262	4.347e-259
1.57252e-261	-9.56429e-263	6.54104e-262	8.19637e-263	-1.47376e-261	-8.87481e-262	-3.34689e-261	-9.59266e-262	-2.82676e-262	4.05603e-261	2.33211e-261	8.173e-262	-4.35769e-262	2.38885e-262	2.58379e-261	-6.0495e-261	1.46939e-261	8.7335e-262	-2.72002e-261	-1.86223e-261	-5.38352e-262	2.67091e-261	3.02511e-262	8.22302e-262	1.11119e-261	2.04877e-262	-1.88711e-261	3.45425e-261	-4.92032e-262	-6.54981e-261	5.0826e-260
-1.21871e-262	5.2805e-263	-2.92617e-262	4.65294e-263	-5.6977e-264	-2.77077e-264	4.49761e-263	-1.0715e-262	6.32861e-263	3.99106e-263	-3.52133e-263	-1.1831e-262	-4.03177e-262	-5.86609e-263	-9.23886e-263	1.01038e-262	-1.83043e-262	-3.55658e-262	1.67304e-262	-8.12969e-263	1.45923e-262	-1.27357e-263	-6.34044e-263	2.76063e-262	9.38765e-263	-1.41513e-262	5.52672e-263	5.06295e-263	-3.79205e-262	2.612e-262	3.85352e-261
4.68775e-264	1.48571e-263	-2.63995e-263	-6.8977e-264	1.48499e-264	3.27776e-263	3.19948e-264	-6.29424e-264	-9.20461e-264	-1.95593e-264	-3.17469e-263	3.49109e-264	-1.65399e-263	-1.10972e-263	-3.90266e-265	-2.26299e-264	6.14691e-264	-2.57065e-263	3.07926e-263	1.643e-263	3.62773e-264	1.08151e-263	4.09785e-265	-2.85357e-264	1.44396e-264	1.08985e-263	-5.23364e-264	-6.39207e-264	-9.96099e-265	3.89306e-264	2.98927e-262
6.88366e-266	-7.17788e-265	-5.12148e-265	-1.0562e-264	8.73262e-265	2.83539e-265	1.43778e-264	7.52552e-265	9.30391e-265	4.43942e-265	8.19015e-265	2.33615e-265	1.43776e-264	2.07875e-264	-5.03175e-265	1.76482e-265	-2.95153e-265	1.80418e-264	4.96445e-265	-3.98238e-264	4.01632e-265	-5.50971e-265	8.00825e-266	2.19744e-264	-6.73232e-265	-2.97579e-265	-1.33134e-264	1.34478e-265	4.81891e-265	-7.56641e-265	2.58087e-263
3.06782e-266	1.73959e-265	6.52713e-266	-1.69132e-266	3.99264e-265	1.06583e-265	9.64621e-267	-8.31897e-266	2.76927e-266	-1.28728e-266	2.41413e-265	-2.68379e-266	-2.45009e-266	-4.97018e-266	-8.3428e-266	-2.76229e-266	1.45169e-265	-6.21166e-266	-7.99063e-266	-4.38292e-267	-7.50061e-267	1.5576e-265	6.14104e-266	1.04264e-265	8.57212e-266	-4.32562e-268	-8.26527e-266	4.03653e-266	3.36221e-266	8.23613e-266	2.32524e-264
8.90244e-267	7.3099e-269	3.98417e-266	-2.65434e-267	-5.17749e-267	-5.44327e-267	-1.26968e-267	-4.27449e-268	9.79143e-268	-1.37364e-267	4.80812e-267	-4.09054e-267	-2.0559e-267	-4.53436e-267	1.85898e-267	1.36754e-266	5.11917e-267	4.77135e-267	1.5082e-266	6.26031e-268	2.88681e-266	4.2953e-267	1.01293e-266	5.23052e-267	3.00374e-267	4.56809e-266	5.66142e-267	-7.91467e-267	-6.34265e-267	1.10575e-266	2.50948e-265
7.7579e-268	4.92152e-267	-8.05737e-268	1.23005e-267	5.91487e-268	-9.95692e-268	1.49791e-267	6.50632e-268	-3.11632e-268	2.28758e-267	-3.23098e-268	-1.75682e-268	-7.54126e-268	4.83762e-270	-1.48799e-267	1.19125e-268	-4.88694e-269	-1.42321e-267	4.6426e-268	1.357e-267	7.92355e-268	-1.60014e-268	-3.39512e-268	4.04919e-268	3.74266e-268	-8.80187e-268	7.15894e-269	4.93061e-268	-2.08212e-269	1.41904e-268	2.39049e-266
-1.11698e-269	-1.67029e-270	7.266e-269	7.46619e-269	1.18662e-269	-1.06676e-268	1.13828e-268	-1.69233e-269	8.30161e-269	4.46616e-269	8.84415e-270	-1.44585e-268	5.24e-269	-2.09292e-268	7.35753e-269	1.4622e-269	-2.24798e-270	-2.63056e-268	-9.17155e-269	1.96322e-268	1.14386e-268	4.0611e-269	-7.62732e-269	5.48444e-270	-5.0862e-269	-8.4665e-271	-5.73715e-269	-1.78724e-269	-1.23705e-268	5.31386e-270	2.08652e-267
-9.04907e-270	4.97336e-271	1.14417e-269	3.56998e-270	-5.63032e-270	4.44305e-270	-1.08698e-269	-2.9448e-270	6.61929e-271	-2.45868e-270	-1.0949e-269	-9.80909e-270	6.09052e-270	1.14756e-269	-5.47766e-270	3.06744e-270	4.34838e-271	-1.64247e-270	-7.78253e-270	8.13213e-270	4.10694e-270	9.00273e-270	3.43882e-270	-3.43068e-270	1.82079e-270	-8.38573e-271	3.81993e-270	-3.16086e-269	-5.9829e-270	-9.68527e-270	1.90163e-268
1.05826e-270	-1.09757e-272	-1.10134e-270	-8.18474e-272	1.15746e-270	-1.92608e-272	-3.1389e-271	1.90158e-272	5.64038e-272	1.45683e-270	2.05213e-271	-1.45446e-270	-5.72433e-272	-3.77442e-271	5.51062e-271	3.87771e-272	-7.57971e-271	-2.59589e-270	8.49246e-272	3.75648e-271	3.18518e-271	-3.15699e-271	1.23044e-270	-2.30553e-271	-6.96107e-271	-4.6522e-272	-9.88348e-273	-7.95798e-271	5.89617e-271	6.94253e-271	1.67013e-269
-3.29888e-272	-3.23659e-272	1.05298e-271	6.5844e-273	-2.12222e-271	-5.13628e-272	6.10964e-273	-4.25185e-272	8.22157e-273	5.37069e-272	-1.5492e-271	3.3901e-272	-1.93648e-272	5.64072e-273	1.438e-271	-8.12799e-273	-3.29431e-272	-6.95422e-272	6.22532e-273	1.79207e-271	-5.39718e-271	6.33384e-273	-1.37487e-272	-9.32067e-272	-2.02584e-272	1.96615e-272	-7.1061e-273	-1.35322e-271	-7.69991e-272	-2.36907e-272	2.1411e-270
3.0764e-273	-4.48782e-273	1.86481e-274	-3.37175e-272	2.32749e-273	2.6119e-273	4.18579e-273	2.02162e-273	-1.47665e-273	6.78096e-275	-4.01727e-274	-1.13267e-273	-8.47028e-273	9.66538e-273	8.02709e-274	7.15258e-273	4.93152e-275	-2.48363e-273	-5.06543e-273	1.92244e-273	-1.43294e-273	-1.81396e-273	-3.34381e-273	-5.59183e-274	3.5566e-273	6.25727e-273	-1.60438e-273	-4.24504e-273	-3.28148e-273	1.22151e-272	1.29615e-271
-2.48612e-274	-1.10277e-274	-4.17906e-274	-4.91626e-274	2.98085e-274	-1.3547e-273	-2.34031e-275	1.41622e-274	3.43008e-274	3.09472e-274	1.02801e-274	-3.54249e-274	-2.48115e-274	1.32454e-273	-6.71986e-274	1.70969e-274	4.34624e-274	4.36851e-274	1.55092e-274	-1.13952e-274	9.17124e-274	1.9667e-274	-9.58313e-274	-1.11551e-274	1.65009e-274	1.99983e-273	2.31166e-275	-2.55427e-274	-5.69329e-274	8.80642e-274	1.38289e-272
-2.66099e-275	-3.42385e-275	-1.41379e-276	1.17362e-275	-1.09229e-275	6.92051e-276	4.06901e-275	-6.95129e-275	6.8577e-275	4.7279e-275	-1.73022e-275	3.38932e-275	-1.31098e-275	-2.32199e-274	4.98567e-276	8.80256e-275	2.75062e-275	-2.39668e-275	-5.61149e-275	6.59946e-277	8.7819e-276	-7.61032e-275	-1.76206e-275	2.15062e-275	3.10654e-275	-7.57801e-276	5.94609e-275	3.10482e-275	1.44713e-275	1.91842e-275	1.10248e-273
1.43219e-276	3.20524e-276	8.989e-277	1.46155e-276	1.49867e-275	-3.02617e-279	-1.09871e-276	7.97903e-277	-8.11691e-276	-9.11511e-277	7.5363e-276	-2.20486e-278	-2.13753e-276	-5.14146e-277	5.25482e-276	-4.69079e-276	-5.01675e-276	-4.26994e-276	-1.56593e-276	-4.80104e-276	-3.76615e-276	4.06086e-276	1.87633e-276	7.38628e-278	7.71459e-276	-1.35144e-277	-2.07665e-276	-1.05202e-275	3.83287e-276	6.57673e-276	1.09355e-274
-4.22275e-277	-2.0125e-277	1.89499e-277	3.34975e-277	4.28995e-277	-1.4652e-279	-3.46844e-278	-1.73173e-280	-4.42857e-277	-1.86204e-277	-2.17531e-277	-7.6705e-277	1.03974e-277	1.57982e-277	-2.49708e-277	-8.94361e-277	-1.03969e-277	-3.16e-278	-7.79068e-278	5.1518e-277	9.76844e-278	8.77296e-278	1.31714e-277	5.26606e-278	-1.96032e-276	2.34564e-277	-3.70456e-277	-5.0734e-277	1.13598e-277	7.19498e-278	8.98965e-276
-2.50635e-278	1.77743e-278	-4.91818e-278	3.18416e-278	-1.87441e-278	2.06378e-279	4.15198e-279	1.8183e-278	5.05935e-279	-6.85248e-279	1.22906e-279	5.83504e-278	3.03673e-279	-4.17548e-279	4.1538e-278	1.47193e-278	1.90131e-279	8.80309e-279	-1.40798e-278	1.01604e-278	-4.09228e-278	9.47184e-279	-9.23232e-280	-7.84913e-278	-2.64308e-278	9.17877e-279	-7.35331e-278	2.58634e-278	1.20776e-278	3.20142e-278	6.45816e-277
-8.3535e-280	-2.41011e-279	-1.17276e-279	4.12746e-279	6.40737e-279	-3.78672e-279	-5.45792e-279	-1.73148e-279	1.19501e-279	1.8618e-279	2.48038e-280	-6.7092e-281	-6.37166e-279	-1.35022e-280	2.97733e-279	-2.00479e-279	-1.64061e-280	1.17567e-279	-1.05146e-279	-6.67571e-279	1.32388e-279	3.26214e-279	-1.81348e-279	-3.20532e-279	1.92573e-279	-4.52608e-279	-9.1512e-280	-1.43067e-279	-1.81576e-281	1.08113e-279	6.93585e-278
3.96988e-280	9.04911e-281	-1.3797e-280	1.83672e-279	2.32046e-281	7.95342e-281	-1.81476e-281	-1.70414e-280	-9.22163e-281	2.30557e-280	-5.39212e-280	2.21576e-280	-2.83065e-282	1.95584e-281	2.99556e-280	2.38898e-280	-1.61968e-280	1.38231e-280	3.05515e-280	1.06784e-280	8.8137e-280	1.28294e-280	-1.42386e-280	-1.03279e-280	-4.64239e-280	2.0978e-282	3.84989e-280	-5.89797e-281	-1.28362e-279	-2.41658e-280	8.80128e-279
-2.20176e-281	-6.1233e-282	-2.55473e-281	1.02903e-281	1.01823e-281	1.07405e-281	5.44681e-283	3.57521e-281	3.67628e-281	-1.74347e-281	-5.82336e-281	-1.69229e-281	-1.88578e-281	4.98866e-282	-7.59536e-282	1.89777e-281	8.61947e-282	-7.22744e-281	1.63938e-281	3.97652e-281	-7.64446e-282	-1.02686e-280	3.45956e-281	-3.35865e-281	-5.59221e-281	-1.84256e-282	-8.0159e-282	-9.07526e-283	2.32268e-282	-1.84554e-281	7.04003e-280
-2.05225e-282	3.36531e-283	1.17114e-282	-1.12033e-282	-4.1514e-282	-2.01726e-283	-1.79669e-282	-1.3567e-282	-2.95117e-283	4.08568e-282	-1.7853e-282	2.92597e-283	-8.07576e-283	-2.13538e-283	-1.50489e-282	1.34913e-282	4.46652e-283	-7.54363e-283	-1.02632e-283	-1.49949e-282	1.54523e-284	6.12663e-283	-6.80782e-283	1.87323e-282	6.57958e-282	7.69501e-284	9.11553e-283	-5.41026e-283	-2.39925e-283	5.58762e-283	3.74137e-281
-3.77583e-285	-4.4459e-284	6.61531e-284	-1.45416e-283	-1.44473e-283	-2.16684e-284	-1.54473e-283	3.20387e-284	1.98697e-283	1.5539e-283	4.12846e-283	2.09388e-284	8.02933e-284	2.95432e-283	-2.70264e-284	5.26952e-283	5.49753e-283	4.86377e-285	-2.33015e-284	1.54152e-284	9.82287e-284	-2.45621e-285	-6.307e-284	1.23148e-283	2.64788e-284	-1.55435e-283	-7.34416e-283	1.28546e-283	1.49939e-283	7.59146e-283	5.16423e-282
-1.06156e-285	-4.64698e-284	1.07337e-284	-5.91014e-285	-5.5128e-286	1.27504e-284	-1.59283e-284	-1.46871e-284	-2.00321e-285	1.42259e-284	-3.59306e-284	3.43284e-285	1.30737e-284	-4.94468e-285	3.35164e-285	-6.99593e-285	-1.10449e-284	-2.52311e-284	-9.42463e-285	-5.54912e-285	4.72668e-285	-1.13878e-284	-9.6617e-285	-2.40692e-284	2.49353e-285	1.16015e-284	1.77587e-284	-4.60112e-286	-2.24116e-284	9.83326e-286	3.48855e-283
5.40442e-285	2.81551e-286	-1.79591e-285	-1.77158e-286	9.83123e-286	2.66236e-285	3.55094e-286	2.51663e-286	-9.89486e-287	-2.1516e-286	-2.57209e-286	-1.28428e-285	-6.99014e-286	-4.63565e-286	-1.31035e-285	-5.43164e-287	-6.46786e-287	4.74927e-285	-2.4825e-285	8.5634e-286	2.97941e-285	-4.74313e-287	-1.15792e-285	-2.59662e-286	8.51965e-286	-2.1742e-286	-2.17898e-285	8.55699e-286	-4.38561e-286	5.60699e-286	3.39946e-284
-1.31132e-286	4.1444e-286	9.4845e-287	-5.93395e-287	1.22333e-286	6.46926e-287	1.17039e-286	1.69196e-287	-4.61925e-287	1.02429e-286	-9.42364e-287	2.33931e-287	9.22814e-287	-2.14602e-287	-8.62508e-288	3.89438e-287	-1.44512e-286	3.48348e-286	-5.46588e-288	1.00053e-286	-1.17981e-286	5.03236e-287	-5.40924e-286	-1.61765e-288	-4.54227e-287	-8.90989e-287	-1.44706e-286	-1.2727e-287	-6.66575e-287	4.14576e-287	3.15759e-285
1.95839e-287	5.25606e-288	-6.64538e-288	5.51772e-288	-1.52994e-287	3.37489e-289	1.19021e-287	-1.17068e-287	2.3391e-288	8.11082e-288	7.47481e-288	-4.73922e-288	4.46122e-288	3.87952e-287	-2.49524e-288	-9.01578e-288	3.2745e-288	-3.07198e-288	-5.23686e-288	-1.07211e-287	7.43311e-289	-2.25898e-287	-6.95182e-288	6.88384e-288	1.4613e-288	-1.03864e-288	-9.98433e-289	-8.4153e-288	-1.25821e-287	5.61817e-287	2.93831e-286
3.22095e-289	-1.84095e-288	-2.32139e-288	-4.66739e-290	-2.74035e-288	8.23354e-289	4.74421e-289	-2.70913e-289	-8.78565e-290	4.27423e-289	-1.31019e-289	2.87041e-289	-5.84876e-289	-1.23593e-288	7.07719e-290	1.02039e-288	-3.28758e-288	1.57325e-288	9.35275e-289	1.64841e-288	-2.09288e-289	7.95873e-289	-1.06804e-288	7.61167e-289	1.98186e-288	7.68782e-289	2.6065e-288	-1.13255e-288	2.43153e-288	1.89885e-288	3.37844e-287
6.98583e-291	-2.77188e-289	8.73587e-290	1.45982e-289	-3.49763e-290	8.44962e-291	-2.64376e-290	-1.01452e-289	2.34435e-290	5.22232e-290	1.41097e-289	4.23085e-290	5.72393e-290	3.38932e-290	-5.59412e-290	7.34357e-290	-2.09754e-289	4.27168e-290	1.81155e-289	-1.05947e-289	-6.28034e-290	-5.87791e-290	-1.0381e-290	-5.79387e-290	1.03537e-289	-3.50223e-290	4.29194e-290	-2.53559e-290	1.46309e-289	-3.00897e-290	2.28112e-288
1.07426e-290	1.10249e-291	2.94419e-291	8.14354e-291	1.0933e-290	7.93138e-291	3.13778e-291	1.54361e-290	-8.44887e-291	-7.26905e-291	7.49859e-292	7.18513e-291	-6.85329e-292	-5.20889e-290	-1.09445e-290	-1.2484e-290	8.2417e-291	2.05468e-291	-2.09223e-291	-4.309e-291	1.08055e-290	1.36219e-290	4.20651e-291	-5.15831e-291	-2.7931e-291	7.14936e-292	4.33062e-292	6.95545e-291	-3.24358e-291	-1.86247e-290	2.43481e-289
-5.09637e-293	-1.08319e-291	3.44307e-292	3.0003e-291	3.98555e-292	1.89283e-292	-1.33048e-291	4.57541e-292	6.64159e-293	-1.81419e-293	2.69503e-292	2.48894e-292	3.37546e-292	4.98064e-293	5.01468e-292	-3.6138e-292	6.85215e-292	1.71972e-292	-1.30626e-291	-2.93061e-292	-2.35131e-291	1.32999e-291	1.26452e-291	4.06552e-292	9.094e-292	-2.93365e-291	-6.85063e-292	-5.81174e-292	2.52248e-292	4.46949e-292	2.23251e-290
-5.9362e-294	9.01867e-293	-3.13367e-294	3.71561e-293	-2.93029e-294	2.24897e-293	-2.58688e-293	-1.12917e-293	1.69171e-293	-1.28819e-292	1.83646e-295	6.8463e-293	-6.86289e-293	-5.24291e-293	-8.62716e-293	-6.60141e-293	3.16043e-293	-1.41495e-292	-1.4036e-293	2.50491e-293	2.25071e-292	-1.4447e-292	-2.04171e-292	-5.27274e-293	-2.85908e-292	1.36551e-293	1.20974e-292	1.16296e-293	-1.34036e-292	2.14639e-293	2.11301e-291
-6.49377e-294	6.13936e-295	-4.58014e-295	1.09894e-293	1.0458e-293	-2.91632e-294	-1.42135e-294	-7.04393e-295	2.26043e-294	-1.57958e-295	2.30408e-294	3.78581e-294	-5.5391e-294	-4.16337e-294	3.99054e-294	-3.58901e-294	-6.6512e-297	2.50948e-294	-4.77025e-294	-1.18147e-293	2.02561e-294	8.90895e-294	1.1782e-294	-8.64193e-294	-1.88827e-293	1.49863e-293	-1.71304e-294	-1.66409e-294	-1.17595e-294	-1.31762e-294	1.39441e-292
-2.6128e-295	5.50851e-295	2.92808e-295	-1.51529e-295	7.48125e-295	3.81391e-295	1.55987e-294	1.28961e-294	-6.20007e-295	-2.28453e-294	1.2082e-295	6.97661e-295	-5.91028e-295	3.15183e-296	-7.14581e-296	-4.80316e-295	1.72615e-295	2.713e-296	9.46029e-295	8.10619e-296	-9.69763e-295	-4.25347e-295	-1.19725e-295	1.64635e-295	2.15001e-294	-3.25978e-296	-3.9181e-296	2.42133e-294	-1.74454e-295	4.33407e-295	1.82901e-293
1.66582e-296	-3.70932e-296	7.5533e-296	3.89455e-296	1.49755e-297	1.50416e-296	1.80199e-295	-1.58831e-296	-2.43487e-296	-6.05169e-296	-7.35685e-297	-4.20632e-296	-1.25851e-296	-5.64128e-296	-7.82594e-296	-6.46597e-296	3.32902e-296	6.7756e-296	1.6964e-296	1.2127e-295	1.58313e-296	-2.29086e-296	6.8307e-296	-9.3926e-296	-1.09564e-295	6.63155e-297	-2.10495e-296	-1.2119e-296	-3.77815e-297	-3.11128e-297	1.32356e-294
6.3998e-297	-7.27604e-297	4.9973e-297	-5.46378e-297	1.39345e-297	-1.81476e-297	-1.58135e-296	4.42556e-297	-4.12208e-297	-9.29599e-298	6.77058e-297	-1.35044e-297	2.92279e-297	-1.0549e-297	1.04051e-297	-2.51738e-296	1.65051e-296	5.94438e-298	-5.37075e-299	1.79052e-297	1.08487e-297	1.54407e-296	-4.99373e-297	-6.52006e-298	-1.15457e-297	1.36224e-297	-4.4356e-298	-1.36071e-297	-1.91115e-297	-1.2601e-297	1.39556e-295
3.73391e-298	2.25512e-298	-7.45036e-298	-3.84643e-298	-1.55268e-297	-1.15453e-297	3.92832e-300	-6.24567e-299	-1.0748e-298	-3.78311e-298	1.86092e-298	8.47733e-299	1.36195e-297	9.91222e-299	1.65263e-298	-1.45658e-298	-2.19496e-298	1.46573e-298	8.60454e-298	-3.53663e-298	1.20052e-298	-2.31831e-298	-1.63059e-297	2.4785e-299	-5.39189e-298	1.6037e-298	2.84827e-298	-1.08692e-297	-5.5779e-299	6.60675e-299	1.28114e-296
-1.76467e-299	-2.91542e-299	-5.34119e-300	3.81649e-298	4.16545e-299	1.64099e-298	-1.95776e-301	-6.97811e-300	1.17491e-299	4.48347e-299	2.84155e-299	1.14506e-299	1.14796e-299	-1.45642e-299	-2.71146e-300	-3.11501e-299	-4.7698e-299	9.06315e-300	-1.22294e-299	-1.07863e-298	7.86786e-299	-1.18784e-299	1.36112e-299	-2.46498e-299	-2.15921e-300	-8.98706e-300	1.97093e-299	6.96242e-299	-1.76884e-299	1.30987e-299	1.24001e-297
-4.58213e-300	8.48799e-301	1.47406e-300	3.80978e-300	-1.24954e-300	-1.46109e-300	-2.26619e-300	3.48675e-300	-8.1299e-301	6.95876e-300	3.64022e-301	3.99793e-301	1.26702e-299	1.28685e-300	8.43249e-301	1.46271e-299	7.43101e-301	8.92766e-301	-1.10968e-299	2.15082e-300	2.01896e-300	3.50601e-300	1.64691e-300	1.02366e-300	7.74628e-301	-3.56227e-300	-1.02872e-300	-7.46354e-300	1.32312e-300	1.62083e-299	1.10581e-298
7.32973e-302	1.00935e-301	1.2048e-302	-2.28786e-301	1.96325e-300	-1.88142e-301	3.61322e-301	2.43418e-301	1.54709e-301	1.33222e-301	1.08435e-301	1.72166e-301	-6.51863e-302	-8.00156e-302	-4.37678e-301	-1.99409e-301	1.20602e-301	-1.24469e-301	9.86159e-303	6.76257e-303	3.87396e-301	-1.13818e-301	3.5557e-303	-2.01975e-301	2.00856e-301	-2.07089e-301	7.308e-302	4.03514e-302	9.3305e-302	6.59337e-301	6.76447e-300
6.77202e-302	1.74008e-302	-1.70908e-303	-3.43825e-302	-2.01256e-302	3.69701e-303	-1.35782e-302	-3.49546e-302	-6.01689e-302	-8.93516e-304	1.20102e-302	-9.64715e-302	1.70399e-302	-3.27232e-304	-2.58031e-302	-8.38563e-303	-4.51098e-302	4.04813e-302	-1.22781e-301	-2.53262e-302	-6.26562e-303	-1.27351e-303	-3.756e-302	-4.20431e-303	2.03925e-302	4.20895e-303	6.91798e-302	1.03775e-302	7.8716e-304	2.80811e-303	8.05424e-301
-3.12101e-303	-8.97131e-303	-1.39802e-304	1.04584e-303	-2.62424e-304	-8.75021e-304	-1.28551e-303	3.8138e-304	-4.27206e-303	-8.45556e-303	2.6245e-303	1.49436e-303	1.08532e-303	-1.45447e-303	3.35513e-304	6.08351e-305	-5.6807e-304	-3.56181e-303	2.92128e-303	-3.94173e-304	1.48752e-303	6.7597e-303	-2.64246e-303	1.26161e-303	1.65867e-303	8.54638e-304	-1.63404e-304	3.33086e-304	1.70683e-303	3.64041e-303	6.38186e-302
-1.39262e-304	-8.81737e-305	8.3055e-305	2.56318e-304	8.87326e-305	1.23474e-304	-3.35529e-305	-9.62602e-305	-2.72645e-304	3.90103e-304	-2.41366e-305	-2.20624e-303	-2.46675e-304	3.37053e-304	-4.16469e-304	-2.82132e-304	3.84484e-305	-4.11991e-305	-8.27797e-305	5.9554e-304	-3.21268e-305	4.72278e-304	2.25033e-304	-1.33622e-305	-3.6233e-306	2.20018e-304	6.38181e-304	4.64203e-305	3.14786e-304	1.95277e-305	7.82761e-303
2.11782e-305	-1.07649e-305	-9.36762e-305	1.78884e-305	-1.79908e-305	-3.84578e-305	5.23531e-305	-2.52681e-305	-4.60753e-306	9.34475e-306	-4.18271e-307	-9.87822e-305	-1.09494e-305	1.13386e-305	-1.77431e-306	-1.058e-305	2.9605e-306	7.312e-305	-9.1851e-306	-1.40922e-305	4.12135e-306	-1.54899e-307	3.8571e-306	-2.20968e-305	3.5814e-306	-1.65721e-305	2.42026e-305	4.89757e-305	2.85647e-305	-1.51999e-306	6.78377e-304
8.24691e-307	-1.04985e-307	-2.43229e-306	2.30167e-307	3.51265e-306	-2.05513e-307	2.59478e-306	-9.53669e-307	-2.64959e-307	2.19712e-307	3.59606e-307	2.68931e-306	6.44307e-307	-5.1936e-306	8.4667e-307	1.15999e-306	5.57906e-306	-6.25534e-306	-2.1246e-306	7.28975e-307	-2.86576e-307	1.10181e-306	3.18963e-308	-1.08281e-306	-2.4265e-306	2.38258e-307	2.793e-306	5.17393e-306	1.1729e-307	-2.44474e-307	5.04214e-305
-3.42768e-307	9.98489e-308	-4.68405e-308	-5.78777e-308	1.20025e-307	9.35413e-308	5.00596e-308	-4.06411e-307	-1.45251e-307	-9.33043e-308	0	1.34637e-307	-3.65184e-308	0	-2.46384e-307	-1.79328e-307	0	-9.30178e-308	1.13976e-307	2.46844e-307	0	4.00134e-307	-1.51924e-307	2.16499e-307	-5.65395e-308	0	-1.02108e-307	2.41361e-307	0	-5.99913e-308	3.81416e-306
0	0	0	4.82511e-308	0	0	0	0	0	0	0	6.49968e-308	-3.17026e-308	0	0	0	0	0	2.66567e-308	0	0	0	0	0	2.74321e-308	0	0	0	0	0	3.5695e-307
0	0	0	0	0	0	0	0	0	0	0	0	0	0	0	0	0	0	0	0	0	0	0	0	0	0	0	0	0	0	3.59227e-308
0	0	0	0	0	0	0	0	0	0	0	0	0	0	0	0	0	0	0	0	0	0	0	0	0	0	0	0	0	0	0
0	0	0	0	0	0	0	0	0	0	0	0	0	0	0	0	0	0	0	0	0	0	0	0	0	0	0	0	0	0	0
0	0	0	0	0	0	0	0	0	0	0	0	0	0	0	0	0	0	0	0	0	0	0	0	0	0	0	0	0	0	0
0	0	0	0	0	0	0	0	0	0	0	0	0	0	0	0	0	0	0	0	0	0	0	0	0	0	0	0	0	0	0
0	0	0	0	0	0	0	0	0	0	0	0	0	0	0	0	0	0	0	0	0	0	0	0	0	0	0	0	0	0	0
0	0	0	0	0	0	0	0	0	0	0	0	0	0	0	0	0	0	0	0	0	0	0	0	0	0	0	0	0	0	0
0	0	0	0	0	0	0	0	0	0	0	0	0	0	0	0	0	0	0	0	0	0	0	0	0	0	0	0	0	0	0
0	0	0	0	0	0	0	0	0	0	0	0	0	0	0	0	0	0	0	0	0	0	0	0	0	0	0	0	0	0	0
0	0	0	0	0	0	0	0	0	0	0	0	0	0	0	0	0	0	0	0	0	0	0	0	0	0	0	0	0	0	0
0	0	0	0	0	0	0	0	0	0	0	0	0	0	0	0	0	0	0	0	0	0	0	0	0	0	0	0	0	0	0
0	0	0	0	0	0	0	0	0	0	0	0	0	0	0	0	0	0	0	0	0	0	0	0	0	0	0	0	0	0	0
0	0	0	0	0	0	0	0	0	0	0	0	0	0	0	0	0	0	0	0	0	0	0	0	0	0	0	0	0	0	0
0	0	0	0	0	0	0	0	0	0	0	0	0	0	0	0	0	0	0	0	0	0	0	0	0	0	0	0	0	0	0
0	0	0	0	0	0	0	0	0	0	0	0	0	0	0	0	0	0	0	0	0	0	0	0	0	0	0	0	0	0	0
0	0	0	0	0	0	0	0	0	0	0	0	0	0	0	0	0	0	0	0	0	0	0	0	0	0	0	0	0	0	0
0	0	0	0	0	0	0	0	0	0	0	0	0	0	0	0	0	0	0	0	0	0	0	0	0	0	0	0	0	0	0
0	0	0	0	0	0	0	0	0	0	0	0	0	0	0	0	0	0	0	0	0	0	0	0	0	0	0	0	0	0	0
0	0	0	0	0	0	0	0	0	0	0	0	0	0	0	0	0	0	0	0	0	0	0	0	0	0	0	0	0	0	0
0	0	0	0	0	0	0	0	0	0	0	0	0	0	0	0	0	0	0	0	0	0	0	0	0	0	0	0	0	0	0
0	0	0	0	0	0	0	0	0	0	0	0	0	0	0	0	0	0	0	0	0	0	0	0	0	0	0	0	0	0	0
0	0	0	0	0	0	0	0	0	0	0	0	0	0	0	0	0	0	0	0	0	0	0	0	0	0	0	0	0	0	0
0	0	0	0	0	0	0	0	0	0	0	0	0	0	0	0	0	0	0	0	0	0	0	0	0	0	0	0	0	0	0
0	0	0	0	0	0	0	0	0	0	0	0	0	0	0	0	0	0	0	0	0	0	0	0	0	0	0	0	0	0	0
0	0	0	0	0	0	0	0	0	0	0	0	0	0	0	0	0	0	0	0	0	0	0	0	0	0	0	0	0	0	0
0	0	0	0	0	0	0	0	0	0	0	0	0	0	0	0	0	0	0	0	0	0	0	0	0	0	0	0	0	0	0
0	0	0	0	0	0	0	0	0	0	0	0	0	0	0	0	0	0	0	0	0	0	0	0	0	0	0	0	0	0	0
0	0	0	0	0	0	0	0	0	0	0	0	0	0	0	0	0	0	0	0	0	0	0	0	0	0	0	0	0	0	0
0	0	0	0	0	0	0	0	0	0	0	0	0	0	0	0	0	0	0	0	0	0	0	0	0	0	0	0	0	0	0
0	0	0	0	0	0	0	0	0	0	0	0	0	0	0	0	0	0	0	0	0	0	0	0	0	0	0	0	0	0	0
0	0	0	0	0	0	0	0	0	0	0	0	0	0	0	0	0	0	0	0	0	0	0	0	0	0	0	0	0	0	0
0	0	0	0	0	0	0	0	0	0	0	0	0	0	0	0	0	0	0	0	0	0	0	0	0	0	0	0	0	0	0
0	0	0	0	0	0	0	0	0	0	0	0	0	0	0	0	0	0	0	0	0	0	0	0	0	0	0	0	0	0	0
0	0	0	0	0	0	0	0	0	0	0	0	0	0	0	0	0	0	0	0	0	0	0	0	0	0	0	0	0	0	0
0	0	0	0	0	0	0	0	0	0	0	0	0	0	0	0	0	0	0	0	0	0	0	0	0	0	0	0	0	0	0
0	0	0	0	0	0	0	0	0	0	0	0	0	0	0	0	0	0	0	0	0	0	0	0	0	0	0	0	0	0	0
0	0	0	0	0	0	0	0	0	0	0	0	0	0	0	0	0	0	0	0	0	0	0	0	0	0	0	0	0	0	0
0	0	0	0	0	0	0	0	0	0	0	0	0	0	0	0	0	0	0	0	0	0	0	0	0	0	0	0	0	0	0
0	0	0	0	0	0	0	0	0	0	0	0	0	0	0	0	0	0	0	0	0	0	0	0	0	0	0	0	0	0	0
0	0	0	0	0	0	0	0	0	0	0	0	0	0	0	0	0	0	0	0	0	0	0	0	0	0	0	0	0	0	0
0	0	0	0	0	0	0	0	0	0	0	0	0	0	0	0	0	0	0	0	0	0	0	0	0	0	0	0	0	0	0
0	0	0	0	0	0	0	0	0	0	0	0	0	0	0	0	0	0	0	0	0	0	0	0	0	0	0	0	0	0	0
0	0	0	0	0	0	0	0	0	0	0	0	0	0	0	0	0	0	0	0	0	0	0	0	0	0	0	0	0	0	0
0	0	0	0	0	0	0	0	0	0	0	0	0	0	0	0	0	0	0	0	0	0	0	0	0	0	0	0	0	0	0
0	0	0	0	0	0	0	0	0	0	0	0	0	0	0	0	0	0	0	0	0	0	0	0	0	0	0	0	0	0	0
0	0	0	0	0	0	0	0	0	0	0	0	0	0	0	0	0	0	0	0	0	0	0	0	0	0	0	0	0	0	0
0	0	0	0	0	0	0	0	0	0	0	0	0	0	0	0	0	0	0	0	0	0	0	0	0	0	0	0	0	0	0
0	0	0	0	0	0	0	0	0	0	0	0	0	0	0	0	0	0	0	0	0	0	0	0	0	0	0	0	0	0	0
0	0	0	0	0	0	0	0	0	0	0	0	0	0	0	0	0	0	0	0	0	0	0	0	0	0	0	0	0	0	0
0	0	0	0	0	0	0	0	0	0	0	0	0	0	0	0	0	0	0	0	0	0	0	0	0	0	0	0	0	0	0
0	0	0	0	0	0	0	0	0	0	0	0	0	0	0	0	0	0	0	0	0	0	0	0	0	0	0	0	0	0	0
0	0	0	0	0	0	0	0	0	0	0	0	0	0	0	0	0	0	0	0	0	0	0	0	0	0	0	0	0	0	0
0	0	0	0	0	0	0	0	0	0	0	0	0	0	0	0	0	0	0	0	0	0	0	0	0	0	0	0	0	0	0
0	0	0	0	0	0	0	0	0	0	0	0	0	0	0	0	0	0	0	0	0	0	0	0	0	0	0	0	0	0	0
0	0	0	0	0	0	0	0	0	0	0	0	0	0	0	0	0	0	0	0	0	0	0	0	0	0	0	0	0	0	0
0	0	0	0	0	0	0	0	0	0	0	0	0	0	0	0	0	0	0	0	0	0	0	0	0	0	0	0	0	0	0
0	0	0	0	0	0	0	0	0	0	0	0	0	0	0	0	0	0	0	0	0	0	0	0	0	0	0	0	0	0	0
0	0	0	0	0	0	0	0	0	0	0	0	0	0	0	0	0	0	0	0	0	0	0	0	0	0	0	0	0	0	0
0	0	0	0	0	0	0	0	0	0	0	0	0	0	0	0	0	0	0	0	0	0	0	0	0	0	0	0	0	0	0
0	0	0	0	0	0	0	0	0	0	0	0	0	0	0	0	0	0	0	0	0	0	0	0	0	0	0	0	0	0	0
0	0	0	0	0	0	0	0	0	0	0	0	0	0	0	0	0	0	0	0	0	0	0	0	0	0	0	0	0	0	0
0	0	0	0	0	0	0	0	0	0	0	0	0	0	0	0	0	0	0	0	0	0	0	0	0	0	0	0	0	0	0
0	0	0	0	0	0	0	0	0	0	0	0	0	0	0	0	0	0	0	0	0	0	0	0	0	0	0	0	0	0	0
0	0	0	0	0	0	0	0	0	0	0	0	0	0	0	0	0	0	0	0	0	0	0	0	0	0	0	0	0	0	0
0	0	0	0	0	0	0	0	0	0	0	0	0	0	0	0	0	0	0	0	0	0	0	0	0	0	0	0	0	0	0
0	0	0	0	0	0	0	0	0	0	0	0	0	0	0	0	0	0	0	0	0	0	0	0	0	0	0	0	0	0	0
0	0	0	0	0	0	0	0	0	0	0	0	0	0	0	0	0	0	0	0	0	0	0	0	0	0	0	0	0	0	0
0	0	0	0	0	0	0	0	0	0	0	0	0	0	0	0	0	0	0	0	0	0	0	0	0	0	0	0	0	0	0
0	0	0	0	0	0	0	0	0	0	0	0	0	0	0	0	0	0	0	0	0	0	0	0	0	0	0	0	0	0	0
0	0	0	0	0	0	0	0	0	0	0	0	0	0	0	0	0	0	0	0	0	0	0	0	0	0	0	0	0	0	0
0	0	0	0	0	0	0	0	0	0	0	0	0	0	0	0	0	0	0	0	0	0	0	0	0	0	0	0	0	0	0
0	0	0	0	0	0	0	0	0	0	0	0	0	0	0	0	0	0	0	0	0	0	0	0	0	0	0	0	0	0	0
0	0	0	0	0	0	0	0	0	0	0	0	0	0	0	0	0	0	0	0	0	0	0	0	0	0	0	0	0	0	0
0	0	0	0	0	0	0	0	0	0	0	0	0	0	0	0	0	0	0	0	0	0	0	0	0	0	0	0	0	0	0
0	0	0	0	0	0	0	0	0	0	0	0	0	0	0	0	0	0	0	0	0	0	0	0	0	0	0	0	0	0	0
0	0	0	0	0	0	0	0	0	0	0	0	0	0	0	0	0	0	0	0	0	0	0	0	0	0	0	0	0	0	0
0	0	0	0	0	0	0	0	0	0	0	0	0	0	0	0	0	0	0	0	0	0	0	0	0	0	0	0	0	0	0
0	0	0	0	0	0	0	0	0	0	0	0	0	0	0	0	0	0	0	0	0	0	0	0	0	0	0	0	0	0	0
0	0	0	0	0	0	0	0	0	0	0	0	0	0	0	0	0	0	0	0	0	0	0	0	0	0	0	0	0	0	0
0	0	0	0	0	0	0	0	0	0	0	0	0	0	0	0	0	0	0	0	0	0	0	0	0	0	0	0	0	0	0
0	0	0	0	0	0	0	0	0	0	0	0	0	0	0	0	0	0	0	0	0	0	0	0	0	0	0	0	0	0	0
0	0	0	0	0	0	0	0	0	0	0	0	0	0	0	0	0	0	0	0	0	0	0	0	0	0	0	0	0	0	0
0	0	0	0	0	0	0	0	0	0	0	0	0	0	0	0	0	0	0	0	0	0	0	0	0	0	0	0	0	0	0
0	0	0	0	0	0	0	0	0	0	0	0	0	0	0	0	0	0	0	0	0	0	0	0	0	0	0	0	0	0	0
0	0	0	0	0	0	0	0	0	0	0	0	0	0	0	0	0	0	0	0	0	0	0	0	0	0	0	0	0	0	0
0	0	0	0	0	0	0	0	0	0	0	0	0	0	0	0	0	0	0	0	0	0	0	0	0	0	0	0	0	0	0
0	0	0	0	0	0	0	0	0	0	0	0	0	0	0	0	0	0	0	0	0	0	0	0	0	0	0	0	0	0	0
0	0	0	0	0	0	0	0	0	0	0	0	0	0	0	0	0	0	0	0	0	0	0	0	0	0	0	0	0	0	0
0	0	0	0	0	0	0	0	0	0	0	0	0	0	0	0	0	0	0	0	0	0	0	0	0	0	0	0	0	0	0
0	0	0	0	0	0	0	0	0	0	0	0	0	0	0	0	0	0	0	0	0	0	0	0	0	0	0	0	0	0	0
0	0	0	0	0	0	0	0	0	0	0	0	0	0	0	0	0	0	0	0	0	0	0	0	0	0	0	0	0	0	0
0	0	0	0	0	0	0	0	0	0	0	0	0	0	0	0	0	0	0	0	0	0	0	0	0	0	0	0	0	0	0
0	0	0	0	0	0	0	0	0	0	0	0	0	0	0	0	0	0	0	0	0	0	0	0	0	0	0	0	0	0	0
0	0	0	0	0	0	0	0	0	0	0	0	0	0	0	0	0	0	0	0	0	0	0	0	0	0	0	0	0	0	0
0	0	0	0	0	0	0	0	0	0	0	0	0	0	0	0	0	0	0	0	0	0	0	0	0	0	0	0	0	0	0
0	0	0	0	0	0	0	0	0	0	0	0	0	0	0	0	0	0	0	0	0	0	0	0	0	0	0	0	0	0	0
0	0	0	0	0	0	0	0	0	0	0	0	0	0	0	0	0	0	0	0	0	0	0	0	0	0	0	0	0	0	0
0	0	0	0	0	0	0	0	0	0	0	0	0	0	0	0	0	0	0	0	0	0	0	0	0	0	0	0	0	0	0
0	0	0	0	0	0	0	0	0	0	0	0	0	0	0	0	0	0	0	0	0	0	0	0	0	0	0	0	0	0	0
0	0	0	0	0	0	0	0	0	0	0	0	0	0	0	0	0	0	0	0	0	0	0	0	0	0	0	0	0	0	0
0	0	0	0	0	0	0	0	0	0	0	0	0	0	0	0	0	0	0	0	0	0	0	0	0	0	0	0	0	0	0
0	0	0	0	0	0	0	0	0	0	0	0	0	0	0	0	0	0	0	0	0	0	0	0	0	0	0	0	0	0	0
0	0	0	0	0	0	0	0	0	0	0	0	0	0	0	0	0	0	0	0	0	0	0	0	0	0	0	0	0	0	0
0	0	0	0	0	0	0	0	0	0	0	0	0	0	0	0	0	0	0	0	0	0	0	0	0	0	0	0	0	0	0
0	0	0	0	0	0	0	0	0	0	0	0	0	0	0	0	0	0	0	0	0	0	0	0	0	0	0	0	0	0	0
0	0	0	0	0	0	0	0	0	0	0	0	0	0	0	0	0	0	0	0	0	0	0	0	0	0	0	0	0	0	0
0	0	0	0	0	0	0	0	0	0	0	0	0	0	0	0	0	0	0	0	0	0	0	0	0	0	0	0	0	0	0
0	0	0	0	0	0	0	0	0	0	0	0	0	0	0	0	0	0	0	0	0	0	0	0	0	0	0	0	0	0	0
0	0	0	0	0	0	0	0	0	0	0	0	0	0	0	0	0	0	0	0	0	0	0	0	0	0	0	0	0	0	0
0	0	0	0	0	0	0	0	0	0	0	0	0	0	0	0	0	0	0	0	0	0	0	0	0	0	0	0	0	0	0
0	0	0	0	0	0	0	0	0	0	0	0	0	0	0	0	0	0	0	0	0	0	0	0	0	0	0	0	0	0	0
0	0	0	0	0	0	0	0	0	0	0	0	0	0	0	0	0	0	0	0	0	0	0	0	0	0	0	0	0	0	0
0	0	0	0	0	0	0	0	0	0	0	0	0	0	0	0	0	0	0	0	0	0	0	0	0	0	0	0	0	0	0
0	0	0	0	0	0	0	0	0	0	0	0	0	0	0	0	0	0	0	0	0	0	0	0	0	0	0	0	0	0	0
0	0	0	0	0	0	0	0	0	0	0	0	0	0	0	0	0	0	0	0	0	0	0	0	0	0	0	0	0	0	0
0	0	0	0	0	0	0	0	0	0	0	0	0	0	0	0	0	0	0	0	0	0	0	0	0	0	0	0	0	0	0
0	0	0	0	0	0	0	0	0	0	0	0	0	0	0	0	0	0	0	0	0	0	0	0	0	0	0	0	0	0	0
0	0	0	0	0	0	0	0	0	0	0	0	0	0	0	0	0	0	0	0	0	0	0	0	0	0	0	0	0	0	0
0	0	0	0	0	0	0	0	0	0	0	0	0	0	0	0	0	0	0	0	0	0	0	0	0	0	0	0	0	0	0
0	0	0	0	0	0	0	0	0	0	0	0	0	0	0	0	0	0	0	0	0	0	0	0	0	0	0	0	0	0	0
0	0	0	0	0	0	0	0	0	0	0	0	0	0	0	0	0	0	0	0	0	0	0	0	0	0	0	0	0	0	0
0	0	0	0	0	0	0	0	0	0	0	0	0	0	0	0	0	0	0	0	0	0	0	0	0	0	0	0	0	0	0
0	0	0	0	0	0	0	0	0	0	0	0	0	0	0	0	0	0	0	0	0	0	0	0	0	0	0	0	0	0	0
0	0	0	0	0	0	0	0	0	0	0	0	0	0	0	0	0	0	0	0	0	0	0	0	0	0	0	0	0	0	0
0	0	0	0	0	0	0	0	0	0	0	0	0	0	0	0	0	0	0	0	0	0	0	0	0	0	0	0	0	0	0
0	0	0	0	0	0	0	0	0	0	0	0	0	0	0	0	0	0	0	0	0	0	0	0	0	0	0	0	0	0	0
0	0	0	0	0	0	0	0	0	0	0	0	0	0	0	0	0	0	0	0	0	0	0	0	0	0	0	0	0	0	0
0	0	0	0	0	0	0	0	0	0	0	0	0	0	0	0	0	0	0	0	0	0	0	0	0	0	0	0	0	0	0
0	0	0	0	0	0	0	0	0	0	0	0	0	0	0	0	0	0	0	0	0	0	0	0	0	0	0	0	0	0	0
0	0	0	0	0	0	0	0	0	0	0	0	0	0	0	0	0	0	0	0	0	0	0	0	0	0	0	0	0	0	0
0	0	0	0	0	0	0	0	0	0	0	0	0	0	0	0	0	0	0	0	0	0	0	0	0	0	0	0	0	0	0
0	0	0	0	0	0	0	0	0	0	0	0	0	0	0	0	0	0	0	0	0	0	0	0	0	0	0	0	0	0	0
0	0	0	0	0	0	0	0	0	0	0	0	0	0	0	0	0	0	0	0	0	0	0	0	0	0	0	0	0	0	0
0	0	0	0	0	0	0	0	0	0	0	0	0	0	0	0	0	0	0	0	0	0	0	0	0	0	0	0	0	0	0
0	0	0	0	0	0	0	0	0	0	0	0	0	0	0	0	0	0	0	0	0	0	0	0	0	0	0	0	0	0	0
0	0	0	0	0	0	0	0	0	0	0	0	0	0	0	0	0	0	0	0	0	0	0	0	0	0	0	0	0	0	0
0	0	0	0	0	0	0	0	0	0	0	0	0	0	0	0	0	0	0	0	0	0	0	0	0	0	0	0	0	0	0
0	0	0	0	0	0	0	0	0	0	0	0	0	0	0	0	0	0	0	0	0	0	0	0	0	0	0	0	0	0	0
0	0	0	0	0	0	0	0	0	0	0	0	0	0	0	0	0	0	0	0	0	0	0	0	0	0	0	0	0	0	0
0	0	0	0	0	0	0	0	0	0	0	0	0	0	0	0	0	0	0	0	0	0	0	0	0	0	0	0	0	0	0
0	0	0	0	0	0	0	0	0	0	0	0	0	0	0	0	0	0	0	0	0	0	0	0	0	0	0	0	0	0	0
0	0	0	0	0	0	0	0	0	0	0	0	0	0	0	0	0	0	0	0	0	0	0	0	0	0	0	0	0	0	0
0	0	0	0	0	0	0	0	0	0	0	0	0	0	0	0	0	0	0	0	0	0	0	0	0	0	0	0	0	0	0
0	0	0	0	0	0	0	0	0	0	0	0	0	0	0	0	0	0	0	0	0	0	0	0	0	0	0	0	0	0	0
0	0	0	0	0	0	0	0	0	0	0	0	0	0	0	0	0	0	0	0	0	0	0	0	0	0	0	0	0	0	0
0	0	0	0	0	0	0	0	0	0	0	0	0	0	0	0	0	0	0	0	0	0	0	0	0	0	0	0	0	0	0
0	0	0	0	0	0	0	0	0	0	0	0	0	0	0	0	0	0	0	0	0	0	0	0	0	0	0	0	0	0	0
0	0	0	0	0	0	0	0	0	0	0	0	0	0	0	0	0	0	0	0	0	0	0	0	0	0	0	0	0	0	0
0	0	0	0	0	0	0	0	0	0	0	0	0	0	0	0	0	0	0	0	0	0	0	0	0	0	0	0	0	0	0
0	0	0	0	0	0	0	0	0	0	0	0	0	0	0	0	0	0	0	0	0	0	0	0	0	0	0	0	0	0	0
0	0	0	0	0	0	0	0	0	0	0	0	0	0	0	0	0	0	0	0	0	0	0	0	0	0	0	0	0	0	0
0	0	0	0	0	0	0	0	0	0	0	0	0	0	0	0	0	0	0	0	0	0	0	0	0	0	0	0	0	0	0
0	0	0	0	0	0	0	0	0	0	0	0	0	0	0	0	0	0	0	0	0	0	0	0	0	0	0	0	0	0	0
0	0	0	0	0	0	0	0	0	0	0	0	0	0	0	0	0	0	0	0	0	0	0	0	0	0	0	0	0	0	0
0	0	0	0	0	0	0	0	0	0	0	0	0	0	0	0	0	0	0	0	0	0	0	0	0	0	0	0	0	0	0
0	0	0	0	0	0	0	0	0	0	0	0	0	0	0	0	0	0	0	0	0	0	0	0	0	0	0	0	0	0	0
0	0	0	0	0	0	0	0	0	0	0	0	0	0	0	0	0	0	0	0	0	0	0	0	0	0	0	0	0	0	0
0	0	0	0	0	0	0	0	0	0	0	0	0	0	0	0	0	0	0	0	0	0	0	0	0	0	0	0	0	0	0
0	0	0	0	0	0	0	0	0	0	0	0	0	0	0	0	0	0	0	0	0	0	0	0	0	0	0	0	0	0	0
0	0	0	0	0	0	0	0	0	0	0	0	0	0	0	0	0	0	0	0	0	0	0	0	0	0	0	0	0	0	0
0	0	0	0	0	0	0	0	0	0	0	0	0	0	0	0	0	0	0	0	0	0	0	0	0	0	0	0	0	0	0
0	0	0	0	0	0	0	0	0	0	0	0	0	0	0	0	0	0	0	0	0	0	0	0	0	0	0	0	0	0	0
0	0	0	0	0	0	0	0	0	0	0	0	0	0	0	0	0	0	0	0	0	0	0	0	0	0	0	0	0	0	0
0	0	0	0	0	0	0	0	0	0	0	0	0	0	0	0	0	0	0	0	0	0	0	0	0	0	0	0	0	0	0
0	0	0	0	0	0	0	0	0	0	0	0	0	0	0	0	0	0	0	0	0	0	0	0	0	0	0	0	0	0	0
0	0	0	0	0	0	0	0	0	0	0	0	0	0	0	0	0	0	0	0	0	0	0	0	0	0	0	0	0	0	0
0	0	0	0	0	0	0	0	0	0	0	0	0	0	0	0	0	0	0	0	0	0	0	0	0	0	0	0	0	0	0
0	0	0	0	0	0	0	0	0	0	0	0	0	0	0	0	0	0	0	0	0	0	0	0	0	0	0	0	0	0	0
0	0	0	0	0	0	0	0	0	0	0	0	0	0	0	0	0	0	0	0	0	0	0	0	0	0	0	0	0	0	0
0	0	0	0	0	0	0	0	0	0	0	0	0	0	0	0	0	0	0	0	0	0	0	0	0	0	0	0	0	0	0
0	0	0	0	0	0	0	0	0	0	0	0	0	0	0	0	0	0	0	0	0	0	0	0	0	0	0	0	0	0	0
0	0	0	0	0	0	0	0	0	0	0	0	0	0	0	0	0	0	0	0	0	0	0	0	0	0	0	0	0	0	0
0	0	0	0	0	0	0	0	0	0	0	0	0	0	0	0	0	0	0	0	0	0	0	0	0	0	0	0	0	0	0
0	0	0	0	0	0	0	0	0	0	0	0	0	0	0	0	0	0	0	0	0	0	0	0	0	0	0	0	0	0	0
0	0	0	0	0	0	0	0	0	0	0	0	0	0	0	0	0	0	0	0	0	0	0	0	0	0	0	0	0	0	0
0	0	0	0	0	0	0	0	0	0	0	0	0	0	0	0	0	0	0	0	0	0	0	0	0	0	0	0	0	0	0
0	0	0	0	0	0	0	0	0	0	0	0	0	0	0	0	0	0	0	0	0	0	0	0	0	0	0	0	0	0	0
0	0	0	0	0	0	0	0	0	0	0	0	0	0	0	0	0	0	0	0	0	0	0	0	0	0	0	0	0	0	0
0	0	0	0	0	0	0	0	0	0	0	0	0	0	0	0	0	0	0	0	0	0	0	0	0	0	0	0	0	0	0
0	0	0	0	0	0	0	0	0	0	0	0	0	0	0	0	0	0	0	0	0	0	0	0	0	0	0	0	0	0	0
0	0	0	0	0	0	0	0	0	0	0	0	0	0	0	0	0	0	0	0	0	0	0	0	0	0	0	0	0	0	0
0	0	0	0	0	0	0	0	0	0	0	0	0	0	0	0	0	0	0	0	0	0	0	0	0	0	0	0	0	0	0
0	0	0	0	0	0	0	0	0	0	0	0	0	0	0	0	0	0	0	0	0	0	0	0	0	0	0	0	0	0	0
0	0	0	0	0	0	0	0	0	0	0	0	0	0	0	0	0	0	0	0	0	0	0	0	0	0	0	0	0	0	0
0	0	0	0	0	0	0	0	0	0	0	0	0	0	0	0	0	0	0	0	0	0	0	0	0	0	0	0	0	0	0
0	0	0	0	0	0	0	0	0	0	0	0	0	0	0	0	0	0	0	0	0	0	0	0	0	0	0	0	0	0	0
0	0	0	0	0	0	0	0	0	0	0	0	0	0	0	0	0	0	0	0	0	0	0	0	0	0	0	0	0	0	0
0	0	0	0	0	0	0	0	0	0	0	0	0	0	0	0	0	0	0	0	0	0	0	0	0	0	0	0	0	0	0
0	0	0	0	0	0	0	0	0	0	0	0	0	0	0	0	0	0	0	0	0	0	0	0	0	0	0	0	0	0	0
0	0	0	0	0	0	0	0	0	0	0	0	0	0	0	0	0	0	0	0	0	0	0	0	0	0	0	0	0	0	0
0	0	0	0	0	0	0	0	0	0	0	0	0	0	0	0	0	0	0	0	0	0	0	0	0	0	0	0	0	0	0
0	0	0	0	0	0	0	0	0	0	0	0	0	0	0	0	0	0	0	0	0	0	0	0	0	0	0	0	0	0	0
0	0	0	0	0	0	0	0	0	0	0	0	0	0	0	0	0	0	0	0	0	0	0	0	0	0	0	0	0	0	0
0	0	0	0	0	0	0	0	0	0	0	0	0	0	0	0	0	0	0	0	0	0	0	0	0	0	0	0	0	0	0
0	0	0	0	0	0	0	0	0	0	0	0	0	0	0	0	0	0	0	0	0	0	0	0	0	0	0	0	0	0	0
0	0	0	0	0	0	0	0	0	0	0	0	0	0	0	0	0	0	0	0	0	0	0	0	0	0	0	0	0	0	0
0	0	0	0	0	0	0	0	0	0	0	0	0	0	0	0	0	0	0	0	0	0	0	0	0	0	0	0	0	0	0
0	0	0	0	0	0	0	0	0	0	0	0	0	0	0	0	0	0	0	0	0	0	0	0	0	0	0	0	0	0	0
0	0	0	0	0	0	0	0	0	0	0	0	0	0	0	0	0	0	0	0	0	0	0	0	0	0	0	0	0	0	0
0	0	0	0	0	0	0	0	0	0	0	0	0	0	0	0	0	0	0	0	0	0	0	0	0	0	0	0	0	0	0
0	0	0	0	0	0	0	0	0	0	0	0	0	0	0	0	0	0	0	0	0	0	0	0	0	0	0	0	0	0	0
0	0	0	0	0	0	0	0	0	0	0	0	0	0	0	0	0	0	0	0	0	0	0	0	0	0	0	0	0	0	0
0	0	0	0	0	0	0	0	0	0	0	0	0	0	0	0	0	0	0	0	0	0	0	0	0	0	0	0	0	0	0
0	0	0	0	0	0	0	0	0	0	0	0	0	0	0	0	0	0	0	0	0	0	0	0	0	0	0	0	0	0	0
0	0	0	0	0	0	0	0	0	0	0	0	0	0	0	0	0	0	0	0	0	0	0	0	0	0	0	0	0	0	0
0	0	0	0	0	0	0	0	0	0	0	0	0	0	0	0	0	0	0	0	0	0	0	0	0	0	0	0	0	0	0
0	0	0	0	0	0	0	0	0	0	0	0	0	0	0	0	0	0	0	0	0	0	0	0	0	0	0	0	0	0	0
0	0	0	0	0	0	0	0	0	0	0	0	0	0	0	0	0	0	0	0	0	0	0	0	0	0	0	0	0	0	0
0	0	0	0	0	0	0	0	0	0	0	0	0	0	0	0	0	0	0	0	0	0	0	0	0	0	0	0	0	0	0
0	0	0	0	0	0	0	0	0	0	0	0	0	0	0	0	0	0	0	0	0	0	0	0	0	0	0	0	0	0	0
0	0	0	0	0	0	0	0	0	0	0	0	0	0	0	0	0	0	0	0	0	0	0	0	0	0	0	0	0	0	0
0	0	0	0	0	0	0	0	0	0	0	0	0	0	0	0	0	0	0	0	0	0	0	0	0	0	0	0	0	0	0
0	0	0	0	0	0	0	0	0	0	0	0	0	0	0	0	0	0	0	0	0	0	0	0	0	0	0	0	0	0	0
0	0	0	0	0	0	0	0	0	0	0	0	0	0	0	0	0	0	0	0	0	0	0	0	0	0	0	0	0	0	0
0	0	0	0	0	0	0	0	0	0	0	0	0	0	0	0	0	0	0	0	0	0	0	0	0	0	0	0	0	0	0
0	0	0	0	0	0	0	0	0	0	0	0	0	0	0	0	0	0	0	0	0	0	0	0	0	0	0	0	0	0	0
0	0	0	0	0	0	0	0	0	0	0	0	0	0	0	0	0	0	0	0	0	0	0	0	0	0	0	0	0	0	0
0	0	0	0	0	0	0	0	0	0	0	0	0	0	0	0	0	0	0	0	0	0	0	0	0	0	0	0	0	0	0
0	0	0	0	0	0	0	0	0	0	0	0	0	0	0	0	0	0	0	0	0	0	0	0	0	0	0	0	0	0	0
0	0	0	0	0	0	0	0	0	0	0	0	0	0	0	0	0	0	0	0	0	0	0	0	0	0	0	0	0	0	0
0	0	0	0	0	0	0	0	0	0	0	0	0	0	0	0	0	0	0	0	0	0	0	0	0	0	0	0	0	0	0
0	0	0	0	0	0	0	0	0	0	0	0	0	0	0	0	0	0	0	0	0	0	0	0	0	0	0	0	0	0	0
0	0	0	0	0	0	0	0	0	0	0	0	0	0	0	0	0	0	0	0	0	0	0	0	0	0	0	0	0	0	0
0	0	0	0	0	0	0	0	0	0	0	0	0	0	0	0	0	0	0	0	0	0	0	0	0	0	0	0	0	0	0
0	0	0	0	0	0	0	0	0	0	0	0	0	0	0	0	0	0	0	0	0	0	0	0	0	0	0	0	0	0	0
0	0	0	0	0	0	0	0	0	0	0	0	0	0	0	0	0	0	0	0	0	0	0	0	0	0	0	0	0	0	0
0	0	0	0	0	0	0	0	0	0	0	0	0	0	0	0	0	0	0	0	0	0	0	0	0	0	0	0	0	0	0
0	0	0	0	0	0	0	0	0	0	0	0	0	0	0	0	0	0	0	0	0	0	0	0	0	0	0	0	0	0	0
0	0	0	0	0	0	0	0	0	0	0	0	0	0	0	0	0	0	0	0	0	0	0	0	0	0	0	0	0	0	0
0	0	0	0	0	0	0	0	0	0	0	0	0	0	0	0	0	0	0	0	0	0	0	0	0	0	0	0	0	0	0
0	0	0	0	0	0	0	0	0	0	0	0	0	0	0	0	0	0	0	0	0	0	0	0	0	0	0	0	0	0	0
0	0	0	0	0	0	0	0	0	0	0	0	0	0	0	0	0	0	0	0	0	0	0	0	0	0	0	0	0	0	0
0	0	0	0	0	0	0	0	0	0	0	0	0	0	0	0	0	0	0	0	0	0	0	0	0	0	0	0	0	0	0
0	0	0	0	0	0	0	0	0	0	0	0	0	0	0	0	0	0	0	0	0	0	0	0	0	0	0	0	0	0	0
0	0	0	0	0	0	0	0	0	0	0	0	0	0	0	0	0	0	0	0	0	0	0	0	0	0	0	0	0	0	0
0	0	0	0	0	0	0	0	0	0	0	0	0	0	0	0	0	0	0	0	0	0	0	0	0	0	0	0	0	0	0
0	0	0	0	0	0	0	0	0	0	0	0	0	0	0	0	0	0	0	0	0	0	0	0	0	0	0	0	0	0	0
0	0	0	0	0	0	0	0	0	0	0	0	0	0	0	0	0	0	0	0	0	0	0	0	0	0	0	0	0	0	0
0	0	0	0	0	0	0	0	0	0	0	0	0	0	0	0	0	0	0	0	0	0	0	0	0	0	0	0	0	0	0
0	0	0	0	0	0	0	0	0	0	0	0	0	0	0	0	0	0	0	0	0	0	0	0	0	0	0	0	0	0	0
0	0	0	0	0	0	0	0	0	0	0	0	0	0	0	0	0	0	0	0	0	0	0	0	0	0	0	0	0	0	0
0	0	0	0	0	0	0	0	0	0	0	0	0	0	0	0	0	0	0	0	0	0	0	0	0	0	0	0	0	0	0
0	0	0	0	0	0	0	0	0	0	0	0	0	0	0	0	0	0	0	0	0	0	0	0	0	0	0	0	0	0	0
0	0	0	0	0	0	0	0	0	0	0	0	0	0	0	0	0	0	0	0	0	0	0	0	0	0	0	0	0	0	0
0	0	0	0	0	0	0	0	0	0	0	0	0	0	0	0	0	0	0	0	0	0	0	0	0	0	0	0	0	0	0
0	0	0	0	0	0	0	0	0	0	0	0	0	0	0	0	0	0	0	0	0	0	0	0	0	0	0	0	0	0	0
0	0	0	0	0	0	0	0	0	0	0	0	0	0	0	0	0	0	0	0	0	0	0	0	0	0	0	0	0	0	0
0	0	0	0	0	0	0	0	0	0	0	0	0	0	0	0	0	0	0	0	0	0	0	0	0	0	0	0	0	0	0
0	0	0	0	0	0	0	0	0	0	0	0	0	0	0	0	0	0	0	0	0	0	0	0	0	0	0	0	0	0	0
0	0	0	0	0	0	0	0	0	0	0	0	0	0	0	0	0	0	0	0	0	0	0	0	0	0	0	0	0	0	0
0	0	0	0	0	0	0	0	0	0	0	0	0	0	0	0	0	0	0	0	0	0	0	0	0	0	0	0	0	0	0
0	0	0	0	0	0	0	0	0	0	0	0	0	0	0	0	0	0	0	0	0	0	0	0	0	0	0	0	0	0	0
0	0	0	0	0	0	0	0	0	0	0	0	0	0	0	0	0	0	0	0	0	0	0	0	0	0	0	0	0	0	0
0	0	0	0	0	0	0	0	0	0	0	0	0	0	0	0	0	0	0	0	0	0	0	0	0	0	0	0	0	0	0
0	0	0	0	0	0	0	0	0	0	0	0	0	0	0	0	0	0	0	0	0	0	0	0	0	0	0	0	0	0	0
0	0	0	0	0	0	0	0	0	0	0	0	0	0	0	0	0	0	0	0	0	0	0	0	0	0	0	0	0	0	0
0	0	0	0	0	0	0	0	0	0	0	0	0	0	0	0	0	0	0	0	0	0	0	0	0	0	0	0	0	0	0
0	0	0	0	0	0	0	0	0	0	0	0	0	0	0	0	0	0	0	0	0	0	0	0	0	0	0	0	0	0	0
0	0	0	0	0	0	0	0	0	0	0	0	0	0	0	0	0	0	0	0	0	0	0	0	0	0	0	0	0	0	0
0	0	0	0	0	0	0	0	0	0	0	0	0	0	0	0	0	0	0	0	0	0	0	0	0	0	0	0	0	0	0
0	0	0	0	0	0	0	0	0	0	0	0	0	0	0	0	0	0	0	0	0	0	0	0	0	0	0	0	0	0	0
0	0	0	0	0	0	0	0	0	0	0	0	0	0	0	0	0	0	0	0	0	0	0	0	0	0	0	0	0	0	0
0	0	0	0	0	0	0	0	0	0	0	0	0	0	0	0	0	0	0	0	0	0	0	0	0	0	0	0	0	0	0
0	0	0	0	0	0	0	0	0	0	0	0	0	0	0	0	0	0	0	0	0	0	0	0	0	0	0	0	0	0	0
0	0	0	0	0	0	0	0	0	0	0	0	0	0	0	0	0	0	0	0	0	0	0	0	0	0	0	0	0	0	0
0	0	0	0	0	0	0	0	0	0	0	0	0	0	0	0	0	0	0	0	0	0	0	0	0	0	0	0	0	0	0
0	0	0	0	0	0	0	0	0	0	0	0	0	0	0	0	0	0	0	0	0	0	0	0	0	0	0	0	0	0	0
0	0	0	0	0	0	0	0	0	0	0	0	0	0	0	0	0	0	0	0	0	0	0	0	0	0	0	0	0	0	0
0	0	0	0	0	0	0	0	0	0	0	0	0	0	0	0	0	0	0	0	0	0	0	0	0	0	0	0	0	0	0
0	0	0	0	0	0	0	0	0	0	0	0	0	0	0	0	0	0	0	0	0	0	0	0	0	0	0	0	0	0	0
0	0	0	0	0	0	0	0	0	0	0	0	0	0	0	0	0	0	0	0	0	0	0	0	0	0	0	0	0	0	0
0	0	0	0	0	0	0	0	0	0	0	0	0	0	0	0	0	0	0	0	0	0	0	0	0	0	0	0	0	0	0
0	0	0	0	0	0	0	0	0	0	0	0	0	0	0	0	0	0	0	0	0	0	0	0	0	0	0	0	0	0	0
0	0	0	0	0	0	0	0	0	0	0	0	0	0	0	0	0	0	0	0	0	0	0	0	0	0	0	0	0	0	0
0	0	0	0	0	0	0	0	0	0	0	0	0	0	0	0	0	0	0	0	0	0	0	0	0	0	0	0	0	0	0
0	0	0	0	0	0	0	0	0	0	0	0	0	0	0	0	0	0	0	0	0	0	0	0	0	0	0	0	0	0	0
0	0	0	0	0	0	0	0	0	0	0	0	0	0	0	0	0	0	0	0	0	0	0	0	0	0	0	0	0	0	0
0	0	0	0	0	0	0	0	0	0	0	0	0	0	0	0	0	0	0	0	0	0	0	0	0	0	0	0	0	0	0
0	0	0	0	0	0	0	0	0	0	0	0	0	0	0	0	0	0	0	0	0	0	0	0	0	0	0	0	0	0	0
0	0	0	0	0	0	0	0	0	0	0	0	0	0	0	0	0	0	0	0	0	0	0	0	0	0	0	0	0	0	0
0	0	0	0	0	0	0	0	0	0	0	0	0	0	0	0	0	0	0	0	0	0	0	0	0	0	0	0	0	0	0
0	0	0	0	0	0	0	0	0	0	0	0	0	0	0	0	0	0	0	0	0	0	0	0	0	0	0	0	0	0	0
0	0	0	0	0	0	0	0	0	0	0	0	0	0	0	0	0	0	0	0	0	0	0	0	0	0	0	0	0	0	0
0	0	0	0	0	0	0	0	0	0	0	0	0	0	0	0	0	0	0	0	0	0	0	0	0	0	0	0	0	0	0
0	0	0	0	0	0	0	0	0	0	0	0	0	0	0	0	0	0	0	0	0	0	0	0	0	0	0	0	0	0	0
0	0	0	0	0	0	0	0	0	0	0	0	0	0	0	0	0	0	0	0	0	0	0	0	0	0	0	0	0	0	0
0	0	0	0	0	0	0	0	0	0	0	0	0	0	0	0	0	0	0	0	0	0	0	0	0	0	0	0	0	0	0
0	0	0	0	0	0	0	0	0	0	0	0	0	0	0	0	0	0	0	0	0	0	0	0	0	0	0	0	0	0	0
0	0	0	0	0	0	0	0	0	0	0	0	0	0	0	0	0	0	0	0	0	0	0	0	0	0	0	0	0	0	0
0	0	0	0	0	0	0	0	0	0	0	0	0	0	0	0	0	0	0	0	0	0	0	0	0	0	0	0	0	0	0
0	0	0	0	0	0	0	0	0	0	0	0	0	0	0	0	0	0	0	0	0	0	0	0	0	0	0	0	0	0	0
0	0	0	0	0	0	0	0	0	0	0	0	0	0	0	0	0	0	0	0	0	0	0	0	0	0	0	0	0	0	0
0	0	0	0	0	0	0	0	0	0	0	0	0	0	0	0	0	0	0	0	0	0	0	0	0	0	0	0	0	0	0
0	0	0	0	0	0	0	0	0	0	0	0	0	0	0	0	0	0	0	0	0	0	0	0	0	0	0	0	0	0	0
0	0	0	0	0	0	0	0	0	0	0	0	0	0	0	0	0	0	0	0	0	0	0	0	0	0	0	0	0	0	0
0	0	0	0	0	0	0	0	0	0	0	0	0	0	0	0	0	0	0	0	0	0	0	0	0	0	0	0	0	0	0
0	0	0	0	0	0	0	0	0	0	0	0	0	0	0	0	0	0	0	0	0	0	0	0	0	0	0	0	0	0	0
0	0	0	0	0	0	0	0	0	0	0	0	0	0	0	0	0	0	0	0	0	0	0	0	0	0	0	0	0	0	0
0	0	0	0	0	0	0	0	0	0	0	0	0	0	0	0	0	0	0	0	0	0	0	0	0	0	0	0	0	0	0
0	0	0	0	0	0	0	0	0	0	0	0	0	0	0	0	0	0	0	0	0	0	0	0	0	0	0	0	0	0	0
0	0	0	0	0	0	0	0	0	0	0	0	0	0	0	0	0	0	0	0	0	0	0	0	0	0	0	0	0	0	0
0	0	0	0	0	0	0	0	0	0	0	0	0	0	0	0	0	0	0	0	0	0	0	0	0	0	0	0	0	0	0
0	0	0	0	0	0	0	0	0	0	0	0	0	0	0	0	0	0	0	0	0	0	0	0	0	0	0	0	0	0	0
0	0	0	0	0	0	0	0	0	0	0	0	0	0	0	0	0	0	0	0	0	0	0	0	0	0	0	0	0	0	0
0	0	0	0	0	0	0	0	0	0	0	0	0	0	0	0	0	0	0	0	0	0	0	0	0	0	0	0	0	0	0
0	0	0	0	0	0	0	0	0	0	0	0	0	0	0	0	0	0	0	0	0	0	0	0	0	0	0	0	0	0	0
0	0	0	0	0	0	0	0	0	0	0	0	0	0	0	0	0	0	0	0	0	0	0	0	0	0	0	0	0	0	0
0	0	0	0	0	0	0	0	0	0	0	0	0	0	0	0	0	0	0	0	0	0	0	0	0	0	0	0	0	0	0
0	0	0	0	0	0	0	0	0	0	0	0	0	0	0	0	0	0	0	0	0	0	0	0	0	0	0	0	0	0	0
0	0	0	0	0	0	0	0	0	0	0	0	0	0	0	0	0	0	0	0	0	0	0	0	0	0	0	0	0	0	0
0	0	0	0	0	0	0	0	0	0	0	0	0	0	0	0	0	0	0	0	0	0	0	0	0	0	0	0	0	0	0
0	0	0	0	0	0	0	0	0	0	0	0	0	0	0	0	0	0	0	0	0	0	0	0	0	0	0	0	0	0	0
0	0	0	0	0	0	0	0	0	0	0	0	0	0	0	0	0	0	0	0	0	0	0	0	0	0	0	0	0	0	0
0	0	0	0	0	0	0	0	0	0	0	0	0	0	0	0	0	0	0	0	0	0	0	0	0	0	0	0	0	0	0
0	0	0	0	0	0	0	0	0	0	0	0	0	0	0	0	0	0	0	0	0	0	0	0	0	0	0	0	0	0	0
0	0	0	0	0	0	0	0	0	0	0	0	0	0	0	0	0	0	0	0	0	0	0	0	0	0	0	0	0	0	0
0	0	0	0	0	0	0	0	0	0	0	0	0	0	0	0	0	0	0	0	0	0	0	0	0	0	0	0	0	0	0
0	0	0	0	0	0	0	0	0	0	0	0	0	0	0	0	0	0	0	0	0	0	0	0	0	0	0	0	0	0	0
0	0	0	0	0	0	0	0	0	0	0	0	0	0	0	0	0	0	0	0	0	0	0	0	0	0	0	0	0	0	0
0	0	0	0	0	0	0	0	0	0	0	0	0	0	0	0	0	0	0	0	0	0	0	0	0	0	0	0	0	0	0
0	0	0	0	0	0	0	0	0	0	0	0	0	0	0	0	0	0	0	0	0	0	0	0	0	0	0	0	0	0	0
0	0	0	0	0	0	0	0	0	0	0	0	0	0	0	0	0	0	0	0	0	0	0	0	0	0	0	0	0	0	0
0	0	0	0	0	0	0	0	0	0	0	0	0	0	0	0	0	0	0	0	0	0	0	0	0	0	0	0	0	0	0
0	0	0	0	0	0	0	0	0	0	0	0	0	0	0	0	0	0	0	0	0	0	0	0	0	0	0	0	0	0	0
0	0	0	0	0	0	0	0	0	0	0	0	0	0	0	0	0	0	0	0	0	0	0	0	0	0	0	0	0	0	0
0	0	0	0	0	0	0	0	0	0	0	0	0	0	0	0	0	0	0	0	0	0	0	0	0	0	0	0	0	0	0
0	0	0	0	0	0	0	0	0	0	0	0	0	0	0	0	0	0	0	0	0	0	0	0	0	0	0	0	0	0	0
0	0	0	0	0	0	0	0	0	0	0	0	0	0	0	0	0	0	0	0	0	0	0	0	0	0	0	0	0	0	0
0	0	0	0	0	0	0	0	0	0	0	0	0	0	0	0	0	0	0	0	0	0	0	0	0	0	0	0	0	0	0
0	0	0	0	0	0	0	0	0	0	0	0	0	0	0	0	0	0	0	0	0	0	0	0	0	0	0	0	0	0	0
0	0	0	0	0	0	0	0	0	0	0	0	0	0	0	0	0	0	0	0	0	0	0	0	0	0	0	0	0	0	0
0	0	0	0	0	0	0	0	0	0	0	0	0	0	0	0	0	0	0	0	0	0	0	0	0	0	0	0	0	0	0
0	0	0	0	0	0	0	0	0	0	0	0	0	0	0	0	0	0	0	0	0	0	0	0	0	0	0	0	0	0	0
0	0	0	0	0	0	0	0	0	0	0	0	0	0	0	0	0	0	0	0	0	0	0	0	0	0	0	0	0	0	0
0	0	0	0	0	0	0	0	0	0	0	0	0	0	0	0	0	0	0	0	0	0	0	0	0	0	0	0	0	0	0
0	0	0	0	0	0	0	0	0	0	0	0	0	0	0	0	0	0	0	0	0	0	0	0	0	0	0	0	0	0	0
0	0	0	0	0	0	0	0	0	0	0	0	0	0	0	0	0	0	0	0	0	0	0	0	0	0	0	0	0	0	0
0	0	0	0	0	0	0	0	0	0	0	0	0	0	0	0	0	0	0	0	0	0	0	0	0	0	0	0	0	0	0
0	0	0	0	0	0	0	0	0	0	0	0	0	0	0	0	0	0	0	0	0	0	0	0	0	0	0	0	0	0	0
0	0	0	0	0	0	0	0	0	0	0	0	0	0	0	0	0	0	0	0	0	0	0	0	0	0	0	0	0	0	0
0	0	0	0	0	0	0	0	0	0	0	0	0	0	0	0	0	0	0	0	0	0	0	0	0	0	0	0	0	0	0
0	0	0	0	0	0	0	0	0	0	0	0	0	0	0	0	0	0	0	0	0	0	0	0	0	0	0	0	0	0	0
0	0	0	0	0	0	0	0	0	0	0	0	0	0	0	0	0	0	0	0	0	0	0	0	0	0	0	0	0	0	0
0	0	0	0	0	0	0	0	0	0	0	0	0	0	0	0	0	0	0	0	0	0	0	0	0	0	0	0	0	0	0
0	0	0	0	0	0	0	0	0	0	0	0	0	0	0	0	0	0	0	0	0	0	0	0	0	0	0	0	0	0	0
0	0	0	0	0	0	0	0	0	0	0	0	0	0	0	0	0	0	0	0	0	0	0	0	0	0	0	0	0	0	0
0	0	0	0	0	0	0	0	0	0	0	0	0	0	0	0	0	0	0	0	0	0	0	0	0	0	0	0	0	0	0
0	0	0	0	0	0	0	0	0	0	0	0	0	0	0	0	0	0	0	0	0	0	0	0	0	0	0	0	0	0	0
0	0	0	0	0	0	0	0	0	0	0	0	0	0	0	0	0	0	0	0	0	0	0	0	0	0	0	0	0	0	0
0	0	0	0	0	0	0	0	0	0	0	0	0	0	0	0	0	0	0	0	0	0	0	0	0	0	0	0	0	0	0
0	0	0	0	0	0	0	0	0	0	0	0	0	0	0	0	0	0	0	0	0	0	0	0	0	0	0	0	0	0	0
0	0	0	0	0	0	0	0	0	0	0	0	0	0	0	0	0	0	0	0	0	0	0	0	0	0	0	0	0	0	0
0	0	0	0	0	0	0	0	0	0	0	0	0	0	0	0	0	0	0	0	0	0	0	0	0	0	0	0	0	0	0
0	0	0	0	0	0	0	0	0	0	0	0	0	0	0	0	0	0	0	0	0	0	0	0	0	0	0	0	0	0	0
0	0	0	0	0	0	0	0	0	0	0	0	0	0	0	0	0	0	0	0	0	0	0	0	0	0	0	0	0	0	0
0	0	0	0	0	0	0	0	0	0	0	0	0	0	0	0	0	0	0	0	0	0	0	0	0	0	0	0	0	0	0
0	0	0	0	0	0	0	0	0	0	0	0	0	0	0	0	0	0	0	0	0	0	0	0	0	0	0	0	0	0	0
0	0	0	0	0	0	0	0	0	0	0	0	0	0	0	0	0	0	0	0	0	0	0	0	0	0	0	0	0	0	0
0	0	0	0	0	0	0	0	0	0	0	0	0	0	0	0	0	0	0	0	0	0	0	0	0	0	0	0	0	0	0
0	0	0	0	0	0	0	0	0	0	0	0	0	0	0	0	0	0	0	0	0	0	0	0	0	0	0	0	0	0	0
0	0	0	0	0	0	0	0	0	0	0	0	0	0	0	0	0	0	0	0	0	0	0	0	0	0	0	0	0	0	0
0	0	0	0	0	0	0	0	0	0	0	0	0	0	0	0	0	0	0	0	0	0	0	0	0	0	0	0	0	0	0
0	0	0	0	0	0	0	0	0	0	0	0	0	0	0	0	0	0	0	0	0	0	0	0	0	0	0	0	0	0	0
0	0	0	0	0	0	0	0	0	0	0	0	0	0	0	0	0	0	0	0	0	0	0	0	0	0	0	0	0	0	0
0	0	0	0	0	0	0	0	0	0	0	0	0	0	0	0	0	0	0	0	0	0	0	0	0	0	0	0	0	0	0
0	0	0	0	0	0	0	0	0	0	0	0	0	0	0	0	0	0	0	0	0	0	0	0	0	0	0	0	0	0	0
0	0	0	0	0	0	0	0	0	0	0	0	0	0	0	0	0	0	0	0	0	0	0	0	0	0	0	0	0	0	0
0	0	0	0	0	0	0	0	0	0	0	0	0	0	0	0	0	0	0	0	0	0	0	0	0	0	0	0	0	0	0
0	0	0	0	0	0	0	0	0	0	0	0	0	0	0	0	0	0	0	0	0	0	0	0	0	0	0	0	0	0	0
0	0	0	0	0	0	0	0	0	0	0	0	0	0	0	0	0	0	0	0	0	0	0	0	0	0	0	0	0	0	0
0	0	0	0	0	0	0	0	0	0	0	0	0	0	0	0	0	0	0	0	0	0	0	0	0	0	0	0	0	0	0
0	0	0	0	0	0	0	0	0	0	0	0	0	0	0	0	0	0	0	0	0	0	0	0	0	0	0	0	0	0	0
0	0	0	0	0	0	0	0	0	0	0	0	0	0	0	0	0	0	0	0	0	0	0	0	0	0	0	0	0	0	0
0	0	0	0	0	0	0	0	0	0	0	0	0	0	0	0	0	0	0	0	0	0	0	0	0	0	0	0	0	0	0
0	0	0	0	0	0	0	0	0	0	0	0	0	0	0	0	0	0	0	0	0	0	0	0	0	0	0	0	0	0	0
0	0	0	0	0	0	0	0	0	0	0	0	0	0	0	0	0	0	0	0	0	0	0	0	0	0	0	0	0	0	0
0	0	0	0	0	0	0	0	0	0	0	0	0	0	0	0	0	0	0	0	0	0	0	0	0	0	0	0	0	0	0
0	0	0	0	0	0	0	0	0	0	0	0	0	0	0	0	0	0	0	0	0	0	0	0	0	0	0	0	0	0	0
0	0	0	0	0	0	0	0	0	0	0	0	0	0	0	0	0	0	0	0	0	0	0	0	0	0	0	0	0	0	0
0	0	0	0	0	0	0	0	0	0	0	0	0	0	0	0	0	0	0	0	0	0	0	0	0	0	0	0	0	0	0
0	0	0	0	0	0	0	0	0	0	0	0	0	0	0	0	0	0	0	0	0	0	0	0	0	0	0	0	0	0	0
0	0	0	0	0	0	0	0	0	0	0	0	0	0	0	0	0	0	0	0	0	0	0	0	0	0	0	0	0	0	0
0	0	0	0	0	0	0	0	0	0	0	0	0	0	0	0	0	0	0	0	0	0	0	0	0	0	0	0	0	0	0
0	0	0	0	0	0	0	0	0	0	0	0	0	0	0	0	0	0	0	0	0	0	0	0	0	0	0	0	0	0	0
0	0	0	0	0	0	0	0	0	0	0	0	0	0	0	0	0	0	0	0	0	0	0	0	0	0	0	0	0	0	0
0	0	0	0	0	0	0	0	0	0	0	0	0	0	0	0	0	0	0	0	0	0	0	0	0	0	0	0	0	0	0
0	0	0	0	0	0	0	0	0	0	0	0	0	0	0	0	0	0	0	0	0	0	0	0	0	0	0	0	0	0	0
0	0	0	0	0	0	0	0	0	0	0	0	0	0	0	0	0	0	0	0	0	0	0	0	0	0	0	0	0	0	0
0	0	0	0	0	0	0	0	0	0	0	0	0	0	0	0	0	0	0	0	0	0	0	0	0	0	0	0	0	0	0
0	0	0	0	0	0	0	0	0	0	0	0	0	0	0	0	0	0	0	0	0	0	0	0	0	0	0	0	0	0	0
0	0	0	0	0	0	0	0	0	0	0	0	0	0	0	0	0	0	0	0	0	0	0	0	0	0	0	0	0	0	0
0	0	0	0	0	0	0	0	0	0	0	0	0	0	0	0	0	0	0	0	0	0	0	0	0	0	0	0	0	0	0
0	0	0	0	0	0	0	0	0	0	0	0	0	0	0	0	0	0	0	0	0	0	0	0	0	0	0	0	0	0	0
0	0	0	0	0	0	0	0	0	0	0	0	0	0	0	0	0	0	0	0	0	0	0	0	0	0	0	0	0	0	0
0	0	0	0	0	0	0	0	0	0	0	0	0	0	0	0	0	0	0	0	0	0	0	0	0	0	0	0	0	0	0
0	0	0	0	0	0	0	0	0	0	0	0	0	0	0	0	0	0	0	0	0	0	0	0	0	0	0	0	0	0	0
0	0	0	0	0	0	0	0	0	0	0	0	0	0	0	0	0	0	0	0	0	0	0	0	0	0	0	0	0	0	0
0	0	0	0	0	0	0	0	0	0	0	0	0	0	0	0	0	0	0	0	0	0	0	0	0	0	0	0	0	0	0
0	0	0	0	0	0	0	0	0	0	0	0	0	0	0	0	0	0	0	0	0	0	0	0	0	0	0	0	0	0	0
0	0	0	0	0	0	0	0	0	0	0	0	0	0	0	0	0	0	0	0	0	0	0	0	0	0	0	0	0	0	0
0	0	0	0	0	0	0	0	0	0	0	0	0	0	0	0	0	0	0	0	0	0	0	0	0	0	0	0	0	0	0
0	0	0	0	0	0	0	0	0	0	0	0	0	0	0	0	0	0	0	0	0	0	0	0	0	0	0	0	0	0	0
0	0	0	0	0	0	0	0	0	0	0	0	0	0	0	0	0	0	0	0	0	0	0	0	0	0	0	0	0	0	0
0	0	0	0	0	0	0	0	0	0	0	0	0	0	0	0	0	0	0	0	0	0	0	0	0	0	0	0	0	0	0
0	0	0	0	0	0	0	0	0	0	0	0	0	0	0	0	0	0	0	0	0	0	0	0	0	0	0	0	0	0	0
0	0	0	0	0	0	0	0	0	0	0	0	0	0	0	0	0	0	0	0	0	0	0	0	0	0	0	0	0	0	0
0	0	0	0	0	0	0	0	0	0	0	0	0	0	0	0	0	0	0	0	0	0	0	0	0	0	0	0	0	0	0
0	0	0	0	0	0	0	0	0	0	0	0	0	0	0	0	0	0	0	0	0	0	0	0	0	0	0	0	0	0	0
0	0	0	0	0	0	0	0	0	0	0	0	0	0	0	0	0	0	0	0	0	0	0	0	0	0	0	0	0	0	0
0	0	0	0	0	0	0	0	0	0	0	0	0	0	0	0	0	0	0	0	0	0	0	0	0	0	0	0	0	0	0
0	0	0	0	0	0	0	0	0	0	0	0	0	0	0	0	0	0	0	0	0	0	0	0	0	0	0	0	0	0	0
0	0	0	0	0	0	0	0	0	0	0	0	0	0	0	0	0	0	0	0	0	0	0	0	0	0	0	0	0	0	0
0	0	0	0	0	0	0	0	0	0	0	0	0	0	0	0	0	0	0	0	0	0	0	0	0	0	0	0	0	0	0
0	0	0	0	0	0	0	0	0	0	0	0	0	0	0	0	0	0	0	0	0	0	0	0	0	0	0	0	0	0	0
0	0	0	0	0	0	0	0	0	0	0	0	0	0	0	0	0	0	0	0	0	0	0	0	0	0	0	0	0	0	0
0	0	0	0	0	0	0	0	0	0	0	0	0	0	0	0	0	0	0	0	0	0	0	0	0	0	0	0	0	0	0
0	0	0	0	0	0	0	0	0	0	0	0	0	0	0	0	0	0	0	0	0	0	0	0	0	0	0	0	0	0	0
0	0	0	0	0	0	0	0	0	0	0	0	0	0	0	0	0	0	0	0	0	0	0	0	0	0	0	0	0	0	0
0	0	0	0	0	0	0	0	0	0	0	0	0	0	0	0	0	0	0	0	0	0	0	0	0	0	0	0	0	0	0
0	0	0	0	0	0	0	0	0	0	0	0	0	0	0	0	0	0	0	0	0	0	0	0	0	0	0	0	0	0	0
0	0	0	0	0	0	0	0	0	0	0	0	0	0	0	0	0	0	0	0	0	0	0	0	0	0	0	0	0	0	0
0	0	0	0	0	0	0	0	0	0	0	0	0	0	0	0	0	0	0	0	0	0	0	0	0	0	0	0	0	0	0
0	0	0	0	0	0	0	0	0	0	0	0	0	0	0	0	0	0	0	0	0	0	0	0	0	0	0	0	0	0	0
0	0	0	0	0	0	0	0	0	0	0	0	0	0	0	0	0	0	0	0	0	0	0	0	0	0	0	0	0	0	0
0	0	0	0	0	0	0	0	0	0	0	0	0	0	0	0	0	0	0	0	0	0	0	0	0	0	0	0	0	0	0
0	0	0	0	0	0	0	0	0	0	0	0	0	0	0	0	0	0	0	0	0	0	0	0	0	0	0	0	0	0	0
0	0	0	0	0	0	0	0	0	0	0	0	0	0	0	0	0	0	0	0	0	0	0	0	0	0	0	0	0	0	0
0	0	0	0	0	0	0	0	0	0	0	0	0	0	0	0	0	0	0	0	0	0	0	0	0	0	0	0	0	0	0
0	0	0	0	0	0	0	0	0	0	0	0	0	0	0	0	0	0	0	0	0	0	0	0	0	0	0	0	0	0	0
0	0	0	0	0	0	0	0	0	0	0	0	0	0	0	0	0	0	0	0	0	0	0	0	0	0	0	0	0	0	0
0	0	0	0	0	0	0	0	0	0	0	0	0	0	0	0	0	0	0	0	0	0	0	0	0	0	0	0	0	0	0
0	0	0	0	0	0	0	0	0	0	0	0	0	0	0	0	0	0	0	0	0	0	0	0	0	0	0	0	0	0	0
0	0	0	0	0	0	0	0	0	0	0	0	0	0	0	0	0	0	0	0	0	0	0	0	0	0	0	0	0	0	0
0	0	0	0	0	0	0	0	0	0	0	0	0	0	0	0	0	0	0	0	0	0	0	0	0	0	0	0	0	0	0
0	0	0	0	0	0	0	0	0	0	0	0	0	0	0	0	0	0	0	0	0	0	0	0	0	0	0	0	0	0	0
0	0	0	0	0	0	0	0	0	0	0	0	0	0	0	0	0	0	0	0	0	0	0	0	0	0	0	0	0	0	0
0	0	0	0	0	0	0	0	0	0	0	0	0	0	0	0	0	0	0	0	0	0	0	0	0	0	0	0	0	0	0
0	0	0	0	0	0	0	0	0	0	0	0	0	0	0	0	0	0	0	0	0	0	0	0	0	0	0	0	0	0	0
0	0	0	0	0	0	0	0	0	0	0	0	0	0	0	0	0	0	0	0	0	0	0	0	0	0	0	0	0	0	0
0	0	0	0	0	0	0	0	0	0	0	0	0	0	0	0	0	0	0	0	0	0	0	0	0	0	0	0	0	0	0
0	0	0	0	0	0	0	0	0	0	0	0	0	0	0	0	0	0	0	0	0	0	0	0	0	0	0	0	0	0	0
0	0	0	0	0	0	0	0	0	0	0	0	0	0	0	0	0	0	0	0	0	0	0	0	0	0	0	0	0	0	0
0	0	0	0	0	0	0	0	0	0	0	0	0	0	0	0	0	0	0	0	0	0	0	0	0	0	0	0	0	0	0
0	0	0	0	0	0	0	0	0	0	0	0	0	0	0	0	0	0	0	0	0	0	0	0	0	0	0	0	0	0	0
0	0	0	0	0	0	0	0	0	0	0	0	0	0	0	0	0	0	0	0	0	0	0	0	0	0	0	0	0	0	0
0	0	0	0	0	0	0	0	0	0	0	0	0	0	0	0	0	0	0	0	0	0	0	0	0	0	0	0	0	0	0
0	0	0	0	0	0	0	0	0	0	0	0	0	0	0	0	0	0	0	0	0	0	0	0	0	0	0	0	0	0	0
0	0	0	0	0	0	0	0	0	0	0	0	0	0	0	0	0	0	0	0	0	0	0	0	0	0	0	0	0	0	0
0	0	0	0	0	0	0	0	0	0	0	0	0	0	0	0	0	0	0	0	0	0	0	0	0	0	0	0	0	0	0
0	0	0	0	0	0	0	0	0	0	0	0	0	0	0	0	0	0	0	0	0	0	0	0	0	0	0	0	0	0	0
0	0	0	0	0	0	0	0	0	0	0	0	0	0	0	0	0	0	0	0	0	0	0	0	0	0	0	0	0	0	0
0	0	0	0	0	0	0	0	0	0	0	0	0	0	0	0	0	0	0	0	0	0	0	0	0	0	0	0	0	0	0
0	0	0	0	0	0	0	0	0	0	0	0	0	0	0	0	0	0	0	0	0	0	0	0	0	0	0	0	0	0	0
0	0	0	0	0	0	0	0	0	0	0	0	0	0	0	0	0	0	0	0	0	0	0	0	0	0	0	0	0	0	0
0	0	0	0	0	0	0	0	0	0	0	0	0	0	0	0	0	0	0	0	0	0	0	0	0	0	0	0	0	0	0
0	0	0	0	0	0	0	0	0	0	0	0	0	0	0	0	0	0	0	0	0	0	0	0	0	0	0	0	0	0	0
0	0	0	0	0	0	0	0	0	0	0	0	0	0	0	0	0	0	0	0	0	0	0	0	0	0	0	0	0	0	0
0	0	0	0	0	0	0	0	0	0	0	0	0	0	0	0	0	0	0	0	0	0	0	0	0	0	0	0	0	0	0
0	0	0	0	0	0	0	0	0	0	0	0	0	0	0	0	0	0	0	0	0	0	0	0	0	0	0	0	0	0	0
0	0	0	0	0	0	0	0	0	0	0	0	0	0	0	0	0	0	0	0	0	0	0	0	0	0	0	0	0	0	0
0	0	0	0	0	0	0	0	0	0	0	0	0	0	0	0	0	0	0	0	0	0	0	0	0	0	0	0	0	0	0
0	0	0	0	0	0	0	0	0	0	0	0	0	0	0	0	0	0	0	0	0	0	0	0	0	0	0	0	0	0	0
0	0	0	0	0	0	0	0	0	0	0	0	0	0	0	0	0	0	0	0	0	0	0	0	0	0	0	0	0	0	0
0	0	0	0	0	0	0	0	0	0	0	0	0	0	0	0	0	0	0	0	0	0	0	0	0	0	0	0	0	0	0
0	0	0	0	0	0	0	0	0	0	0	0	0	0	0	0	0	0	0	0	0	0	0	0	0	0	0	0	0	0	0
0	0	0	0	0	0	0	0	0	0	0	0	0	0	0	0	0	0	0	0	0	0	0	0	0	0	0	0	0	0	0
0	0	0	0	0	0	0	0	0	0	0	0	0	0	0	0	0	0	0	0	0	0	0	0	0	0	0	0	0	0	0
0	0	0	0	0	0	0	0	0	0	0	0	0	0	0	0	0	0	0	0	0	0	0	0	0	0	0	0	0	0	0
0	0	0	0	0	0	0	0	0	0	0	0	0	0	0	0	0	0	0	0	0	0	0	0	0	0	0	0	0	0	0
0	0	0	0	0	0	0	0	0	0	0	0	0	0	0	0	0	0	0	0	0	0	0	0	0	0	0	0	0	0	0
0	0	0	0	0	0	0	0	0	0	0	0	0	0	0	0	0	0	0	0	0	0	0	0	0	0	0	0	0	0	0
0	0	0	0	0	0	0	0	0	0	0	0	0	0	0	0	0	0	0	0	0	0	0	0	0	0	0	0	0	0	0
0	0	0	0	0	0	0	0	0	0	0	0	0	0	0	0	0	0	0	0	0	0	0	0	0	0	0	0	0	0	0
0	0	0	0	0	0	0	0	0	0	0	0	0	0	0	0	0	0	0	0	0	0	0	0	0	0	0	0	0	0	0
0	0	0	0	0	0	0	0	0	0	0	0	0	0	0	0	0	0	0	0	0	0	0	0	0	0	0	0	0	0	0
0	0	0	0	0	0	0	0	0	0	0	0	0	0	0	0	0	0	0	0	0	0	0	0	0	0	0	0	0	0	0
0	0	0	0	0	0	0	0	0	0	0	0	0	0	0	0	0	0	0	0	0	0	0	0	0	0	0	0	0	0	0
0	0	0	0	0	0	0	0	0	0	0	0	0	0	0	0	0	0	0	0	0	0	0	0	0	0	0	0	0	0	0
0	0	0	0	0	0	0	0	0	0	0	0	0	0	0	0	0	0	0	0	0	0	0	0	0	0	0	0	0	0	0
0	0	0	0	0	0	0	0	0	0	0	0	0	0	0	0	0	0	0	0	0	0	0	0	0	0	0	0	0	0	0
0	0	0	0	0	0	0	0	0	0	0	0	0	0	0	0	0	0	0	0	0	0	0	0	0	0	0	0	0	0	0
0	0	0	0	0	0	0	0	0	0	0	0	0	0	0	0	0	0	0	0	0	0	0	0	0	0	0	0	0	0	0
0	0	0	0	0	0	0	0	0	0	0	0	0	0	0	0	0	0	0	0	0	0	0	0	0	0	0	0	0	0	0
0	0	0	0	0	0	0	0	0	0	0	0	0	0	0	0	0	0	0	0	0	0	0	0	0	0	0	0	0	0	0
0	0	0	0	0	0	0	0	0	0	0	0	0	0	0	0	0	0	0	0	0	0	0	0	0	0	0	0	0	0	0
0	0	0	0	0	0	0	0	0	0	0	0	0	0	0	0	0	0	0	0	0	0	0	0	0	0	0	0	0	0	0
0	0	0	0	0	0	0	0	0	0	0	0	0	0	0	0	0	0	0	0	0	0	0	0	0	0	0	0	0	0	0
0	0	0	0	0	0	0	0	0	0	0	0	0	0	0	0	0	0	0	0	0	0	0	0	0	0	0	0	0	0	0
0	0	0	0	0	0	0	0	0	0	0	0	0	0	0	0	0	0	0	0	0	0	0	0	0	0	0	0	0	0	0
0	0	0	0	0	0	0	0	0	0	0	0	0	0	0	0	0	0	0	0	0	0	0	0	0	0	0	0	0	0	0
0	0	0	0	0	0	0	0	0	0	0	0	0	0	0	0	0	0	0	0	0	0	0	0	0	0	0	0	0	0	0
0	0	0	0	0	0	0	0	0	0	0	0	0	0	0	0	0	0	0	0	0	0	0	0	0	0	0	0	0	0	0
0	0	0	0	0	0	0	0	0	0	0	0	0	0	0	0	0	0	0	0	0	0	0	0	0	0	0	0	0	0	0
0	0	0	0	0	0	0	0	0	0	0	0	0	0	0	0	0	0	0	0	0	0	0	0	0	0	0	0	0	0	0
0	0	0	0	0	0	0	0	0	0	0	0	0	0	0	0	0	0	0	0	0	0	0	0	0	0	0	0	0	0	0
0	0	0	0	0	0	0	0	0	0	0	0	0	0	0	0	0	0	0	0	0	0	0	0	0	0	0	0	0	0	0
0	0	0	0	0	0	0	0	0	0	0	0	0	0	0	0	0	0	0	0	0	0	0	0	0	0	0	0	0	0	0
0	0	0	0	0	0	0	0	0	0	0	0	0	0	0	0	0	0	0	0	0	0	0	0	0	0	0	0	0	0	0
0	0	0	0	0	0	0	0	0	0	0	0	0	0	0	0	0	0	0	0	0	0	0	0	0	0	0	0	0	0	0
0	0	0	0	0	0	0	0	0	0	0	0	0	0	0	0	0	0	0	0	0	0	0	0	0	0	0	0	0	0	0
0	0	0	0	0	0	0	0	0	0	0	0	0	0	0	0	0	0	0	0	0	0	0	0	0	0	0	0	0	0	0
0	0	0	0	0	0	0	0	0	0	0	0	0	0	0	0	0	0	0	0	0	0	0	0	0	0	0	0	0	0	0
0	0	0	0	0	0	0	0	0	0	0	0	0	0	0	0	0	0	0	0	0	0	0	0	0	0	0	0	0	0	0
0	0	0	0	0	0	0	0	0	0	0	0	0	0	0	0	0	0	0	0	0	0	0	0	0	0	0	0	0	0	0
0	0	0	0	0	0	0	0	0	0	0	0	0	0	0	0	0	0	0	0	0	0	0	0	0	0	0	0	0	0	0
0	0	0	0	0	0	0	0	0	0	0	0	0	0	0	0	0	0	0	0	0	0	0	0	0	0	0	0	0	0	0
0	0	0	0	0	0	0	0	0	0	0	0	0	0	0	0	0	0	0	0	0	0	0	0	0	0	0	0	0	0	0
0	0	0	0	0	0	0	0	0	0	0	0	0	0	0	0	0	0	0	0	0	0	0	0	0	0	0	0	0	0	0
0	0	0	0	0	0	0	0	0	0	0	0	0	0	0	0	0	0	0	0	0	0	0	0	0	0	0	0	0	0	0
0	0	0	0	0	0	0	0	0	0	0	0	0	0	0	0	0	0	0	0	0	0	0	0	0	0	0	0	0	0	0
0	0	0	0	0	0	0	0	0	0	0	0	0	0	0	0	0	0	0	0	0	0	0	0	0	0	0	0	0	0	0
0	0	0	0	0	0	0	0	0	0	0	0	0	0	0	0	0	0	0	0	0	0	0	0	0	0	0	0	0	0	0
0	0	0	0	0	0	0	0	0	0	0	0	0	0	0	0	0	0	0	0	0	0	0	0	0	0	0	0	0	0	0
0	0	0	0	0	0	0	0	0	0	0	0	0	0	0	0	0	0	0	0	0	0	0	0	0	0	0	0	0	0	0
0	0	0	0	0	0	0	0	0	0	0	0	0	0	0	0	0	0	0	0	0	0	0	0	0	0	0	0	0	0	0
0	0	0	0	0	0	0	0	0	0	0	0	0	0	0	0	0	0	0	0	0	0	0	0	0	0	0	0	0	0	0
0	0	0	0	0	0	0	0	0	0	0	0	0	0	0	0	0	0	0	0	0	0	0	0	0	0	0	0	0	0	0
0	0	0	0	0	0	0	0	0	0	0	0	0	0	0	0	0	0	0	0	0	0	0	0	0	0	0	0	0	0	0
0	0	0	0	0	0	0	0	0	0	0	0	0	0	0	0	0	0	0	0	0	0	0	0	0	0	0	0	0	0	0
0	0	0	0	0	0	0	0	0	0	0	0	0	0	0	0	0	0	0	0	0	0	0	0	0	0	0	0	0	0	0
0	0	0	0	0	0	0	0	0	0	0	0	0	0	0	0	0	0	0	0	0	0	0	0	0	0	0	0	0	0	0
0	0	0	0	0	0	0	0	0	0	0	0	0	0	0	0	0	0	0	0	0	0	0	0	0	0	0	0	0	0	0
0	0	0	0	0	0	0	0	0	0	0	0	0	0	0	0	0	0	0	0	0	0	0	0	0	0	0	0	0	0	0
0	0	0	0	0	0	0	0	0	0	0	0	0	0	0	0	0	0	0	0	0	0	0	0	0	0	0	0	0	0	0
0	0	0	0	0	0	0	0	0	0	0	0	0	0	0	0	0	0	0	0	0	0	0	0	0	0	0	0	0	0	0
0	0	0	0	0	0	0	0	0	0	0	0	0	0	0	0	0	0	0	0	0	0	0	0	0	0	0	0	0	0	0
0	0	0	0	0	0	0	0	0	0	0	0	0	0	0	0	0	0	0	0	0	0	0	0	0	0	0	0	0	0	0
0	0	0	0	0	0	0	0	0	0	0	0	0	0	0	0	0	0	0	0	0	0	0	0	0	0	0	0	0	0	0
0	0	0	0	0	0	0	0	0	0	0	0	0	0	0	0	0	0	0	0	0	0	0	0	0	0	0	0	0	0	0
0	0	0	0	0	0	0	0	0	0	0	0	0	0	0	0	0	0	0	0	0	0	0	0	0	0	0	0	0	0	0
0	0	0	0	0	0	0	0	0	0	0	0	0	0	0	0	0	0	0	0	0	0	0	0	0	0	0	0	0	0	0
0	0	0	0	0	0	0	0	0	0	0	0	0	0	0	0	0	0	0	0	0	0	0	0	0	0	0	0	0	0	0
0	0	0	0	0	0	0	0	0	0	0	0	0	0	0	0	0	0	0	0	0	0	0	0	0	0	0	0	0	0	0
0	0	0	0	0	0	0	0	0	0	0	0	0	0	0	0	0	0	0	0	0	0	0	0	0	0	0	0	0	0	0
0	0	0	0	0	0	0	0	0	0	0	0	0	0	0	0	0	0	0	0	0	0	0	0	0	0	0	0	0	0	0
0	0	0	0	0	0	0	0	0	0	0	0	0	0	0	0	0	0	0	0	0	0	0	0	0	0	0	0	0	0	0
0	0	0	0	0	0	0	0	0	0	0	0	0	0	0	0	0	0	0	0	0	0	0	0	0	0	0	0	0	0	0
0	0	0	0	0	0	0	0	0	0	0	0	0	0	0	0	0	0	0	0	0	0	0	0	0	0	0	0	0	0	0
0	0	0	0	0	0	0	0	0	0	0	0	0	0	0	0	0	0	0	0	0	0	0	0	0	0	0	0	0	0	0
0	0	0	0	0	0	0	0	0	0	0	0	0	0	0	0	0	0	0	0	0	0	0	0	0	0	0	0	0	0	0
0	0	0	0	0	0	0	0	0	0	0	0	0	0	0	0	0	0	0	0	0	0	0	0	0	0	0	0	0	0	0
0	0	0	0	0	0	0	0	0	0	0	0	0	0	0	0	0	0	0	0	0	0	0	0	0	0	0	0	0	0	0
0	0	0	0	0	0	0	0	0	0	0	0	0	0	0	0	0	0	0	0	0	0	0	0	0	0	0	0	0	0	0
0	0	0	0	0	0	0	0	0	0	0	0	0	0	0	0	0	0	0	0	0	0	0	0	0	0	0	0	0	0	0
0	0	0	0	0	0	0	0	0	0	0	0	0	0	0	0	0	0	0	0	0	0	0	0	0	0	0	0	0	0	0
0	0	0	0	0	0	0	0	0	0	0	0	0	0	0	0	0	0	0	0	0	0	0	0	0	0	0	0	0	0	0
0	0	0	0	0	0	0	0	0	0	0	0	0	0	0	0	0	0	0	0	0	0	0	0	0	0	0	0	0	0	0
0	0	0	0	0	0	0	0	0	0	0	0	0	0	0	0	0	0	0	0	0	0	0	0	0	0	0	0	0	0	0
0	0	0	0	0	0	0	0	0	0	0	0	0	0	0	0	0	0	0	0	0	0	0	0	0	0	0	0	0	0	0
0	0	0	0	0	0	0	0	0	0	0	0	0	0	0	0	0	0	0	0	0	0	0	0	0	0	0	0	0	0	0
0	0	0	0	0	0	0	0	0	0	0	0	0	0	0	0	0	0	0	0	0	0	0	0	0	0	0	0	0	0	0
0	0	0	0	0	0	0	0	0	0	0	0	0	0	0	0	0	0	0	0	0	0	0	0	0	0	0	0	0	0	0
0	0	0	0	0	0	0	0	0	0	0	0	0	0	0	0	0	0	0	0	0	0	0	0	0	0	0	0	0	0	0
0	0	0	0	0	0	0	0	0	0	0	0	0	0	0	0	0	0	0	0	0	0	0	0	0	0	0	0	0	0	0
0	0	0	0	0	0	0	0	0	0	0	0	0	0	0	0	0	0	0	0	0	0	0	0	0	0	0	0	0	0	0
0	0	0	0	0	0	0	0	0	0	0	0	0	0	0	0	0	0	0	0	0	0	0	0	0	0	0	0	0	0	0
0	0	0	0	0	0	0	0	0	0	0	0	0	0	0	0	0	0	0	0	0	0	0	0	0	0	0	0	0	0	0
0	0	0	0	0	0	0	0	0	0	0	0	0	0	0	0	0	0	0	0	0	0	0	0	0	0	0	0	0	0	0
0	0	0	0	0	0	0	0	0	0	0	0	0	0	0	0	0	0	0	0	0	0	0	0	0	0	0	0	0	0	0
0	0	0	0	0	0	0	0	0	0	0	0	0	0	0	0	0	0	0	0	0	0	0	0	0	0	0	0	0	0	0
0	0	0	0	0	0	0	0	0	0	0	0	0	0	0	0	0	0	0	0	0	0	0	0	0	0	0	0	0	0	0
0	0	0	0	0	0	0	0	0	0	0	0	0	0	0	0	0	0	0	0	0	0	0	0	0	0	0	0	0	0	0
0	0	0	0	0	0	0	0	0	0	0	0	0	0	0	0	0	0	0	0	0	0	0	0	0	0	0	0	0	0	0
0	0	0	0	0	0	0	0	0	0	0	0	0	0	0	0	0	0	0	0	0	0	0	0	0	0	0	0	0	0	0
0	0	0	0	0	0	0	0	0	0	0	0	0	0	0	0	0	0	0	0	0	0	0	0	0	0	0	0	0	0	0
0	0	0	0	0	0	0	0	0	0	0	0	0	0	0	0	0	0	0	0	0	0	0	0	0	0	0	0	0	0	0
0	0	0	0	0	0	0	0	0	0	0	0	0	0	0	0	0	0	0	0	0	0	0	0	0	0	0	0	0	0	0
0	0	0	0	0	0	0	0	0	0	0	0	0	0	0	0	0	0	0	0	0	0	0	0	0	0	0	0	0	0	0
0	0	0	0	0	0	0	0	0	0	0	0	0	0	0	0	0	0	0	0	0	0	0	0	0	0	0	0	0	0	0
0	0	0	0	0	0	0	0	0	0	0	0	0	0	0	0	0	0	0	0	0	0	0	0	0	0	0	0	0	0	0
0	0	0	0	0	0	0	0	0	0	0	0	0	0	0	0	0	0	0	0	0	0	0	0	0	0	0	0	0	0	0
0	0	0	0	0	0	0	0	0	0	0	0	0	0	0	0	0	0	0	0	0	0	0	0	0	0	0	0	0	0	0
0	0	0	0	0	0	0	0	0	0	0	0	0	0	0	0	0	0	0	0	0	0	0	0	0	0	0	0	0	0	0
0	0	0	0	0	0	0	0	0	0	0	0	0	0	0	0	0	0	0	0	0	0	0	0	0	0	0	0	0	0	0
0	0	0	0	0	0	0	0	0	0	0	0	0	0	0	0	0	0	0	0	0	0	0	0	0	0	0	0	0	0	0
0	0	0	0	0	0	0	0	0	0	0	0	0	0	0	0	0	0	0	0	0	0	0	0	0	0	0	0	0	0	0
0	0	0	0	0	0	0	0	0	0	0	0	0	0	0	0	0	0	0	0	0	0	0	0	0	0	0	0	0	0	0
0	0	0	0	0	0	0	0	0	0	0	0	0	0	0	0	0	0	0	0	0	0	0	0	0	0	0	0	0	0	0
0	0	0	0	0	0	0	0	0	0	0	0	0	0	0	0	0	0	0	0	0	0	0	0	0	0	0	0	0	0	0
0	0	0	0	0	0	0	0	0	0	0	0	0	0	0	0	0	0	0	0	0	0	0	0	0	0	0	0	0	0	0
0	0	0	0	0	0	0	0	0	0	0	0	0	0	0	0	0	0	0	0	0	0	0	0	0	0	0	0	0	0	0
0	0	0	0	0	0	0	0	0	0	0	0	0	0	0	0	0	0	0	0	0	0	0	0	0	0	0	0	0	0	0
0	0	0	0	0	0	0	0	0	0	0	0	0	0	0	0	0	0	0	0	0	0	0	0	0	0	0	0	0	0	0
0	0	0	0	0	0	0	0	0	0	0	0	0	0	0	0	0	0	0	0	0	0	0	0	0	0	0	0	0	0	0
0	0	0	0	0	0	0	0	0	0	0	0	0	0	0	0	0	0	0	0	0	0	0	0	0	0	0	0	0	0	0
0	0	0	0	0	0	0	0	0	0	0	0	0	0	0	0	0	0	0	0	0	0	0	0	0	0	0	0	0	0	0
0	0	0	0	0	0	0	0	0	0	0	0	0	0	0	0	0	0	0	0	0	0	0	0	0	0	0	0	0	0	0
0	0	0	0	0	0	0	0	0	0	0	0	0	0	0	0	0	0	0	0	0	0	0	0	0	0	0	0	0	0	0
0	0	0	0	0	0	0	0	0	0	0	0	0	0	0	0	0	0	0	0	0	0	0	0	0	0	0	0	0	0	0
0	0	0	0	0	0	0	0	0	0	0	0	0	0	0	0	0	0	0	0	0	0	0	0	0	0	0	0	0	0	0
0	0	0	0	0	0	0	0	0	0	0	0	0	0	0	0	0	0	0	0	0	0	0	0	0	0	0	0	0	0	0
0	0	0	0	0	0	0	0	0	0	0	0	0	0	0	0	0	0	0	0	0	0	0	0	0	0	0	0	0	0	0
0	0	0	0	0	0	0	0	0	0	0	0	0	0	0	0	0	0	0	0	0	0	0	0	0	0	0	0	0	0	0
0	0	0	0	0	0	0	0	0	0	0	0	0	0	0	0	0	0	0	0	0	0	0	0	0	0	0	0	0	0	0
0	0	0	0	0	0	0	0	0	0	0	0	0	0	0	0	0	0	0	0	0	0	0	0	0	0	0	0	0	0	0
0	0	0	0	0	0	0	0	0	0	0	0	0	0	0	0	0	0	0	0	0	0	0	0	0	0	0	0	0	0	0
0	0	0	0	0	0	0	0	0	0	0	0	0	0	0	0	0	0	0	0	0	0	0	0	0	0	0	0	0	0	0
0	0	0	0	0	0	0	0	0	0	0	0	0	0	0	0	0	0	0	0	0	0	0	0	0	0	0	0	0	0	0
0	0	0	0	0	0	0	0	0	0	0	0	0	0	0	0	0	0	0	0	0	0	0	0	0	0	0	0	0	0	0
0	0	0	0	0	0	0	0	0	0	0	0	0	0	0	0	0	0	0	0	0	0	0	0	0	0	0	0	0	0	0
0	0	0	0	0	0	0	0	0	0	0	0	0	0	0	0	0	0	0	0	0	0	0	0	0	0	0	0	0	0	0
0	0	0	0	0	0	0	0	0	0	0	0	0	0	0	0	0	0	0	0	0	0	0	0	0	0	0	0	0	0	0
0	0	0	0	0	0	0	0	0	0	0	0	0	0	0	0	0	0	0	0	0	0	0	0	0	0	0	0	0	0	0
0	0	0	0	0	0	0	0	0	0	0	0	0	0	0	0	0	0	0	0	0	0	0	0	0	0	0	0	0	0	0
0	0	0	0	0	0	0	0	0	0	0	0	0	0	0	0	0	0	0	0	0	0	0	0	0	0	0	0	0	0	0
0	0	0	0	0	0	0	0	0	0	0	0	0	0	0	0	0	0	0	0	0	0	0	0	0	0	0	0	0	0	0
0	0	0	0	0	0	0	0	0	0	0	0	0	0	0	0	0	0	0	0	0	0	0	0	0	0	0	0	0	0	0
0	0	0	0	0	0	0	0	0	0	0	0	0	0	0	0	0	0	0	0	0	0	0	0	0	0	0	0	0	0	0
0	0	0	0	0	0	0	0	0	0	0	0	0	0	0	0	0	0	0	0	0	0	0	0	0	0	0	0	0	0	0
0	0	0	0	0	0	0	0	0	0	0	0	0	0	0	0	0	0	0	0	0	0	0	0	0	0	0	0	0	0	0
0	0	0	0	0	0	0	0	0	0	0	0	0	0	0	0	0	0	0	0	0	0	0	0	0	0	0	0	0	0	0
0	0	0	0	0	0	0	0	0	0	0	0	0	0	0	0	0	0	0	0	0	0	0	0	0	0	0	0	0	0	0
0	0	0	0	0	0	0	0	0	0	0	0	0	0	0	0	0	0	0	0	0	0	0	0	0	0	0	0	0	0	0
0	0	0	0	0	0	0	0	0	0	0	0	0	0	0	0	0	0	0	0	0	0	0	0	0	0	0	0	0	0	0
0	0	0	0	0	0	0	0	0	0	0	0	0	0	0	0	0	0	0	0	0	0	0	0	0	0	0	0	0	0	0
0	0	0	0	0	0	0	0	0	0	0	0	0	0	0	0	0	0	0	0	0	0	0	0	0	0	0	0	0	0	0
0	0	0	0	0	0	0	0	0	0	0	0	0	0	0	0	0	0	0	0	0	0	0	0	0	0	0	0	0	0	0
0	0	0	0	0	0	0	0	0	0	0	0	0	0	0	0	0	0	0	0	0	0	0	0	0	0	0	0	0	0	0
0	0	0	0	0	0	0	0	0	0	0	0	0	0	0	0	0	0	0	0	0	0	0	0	0	0	0	0	0	0	0
0	0	0	0	0	0	0	0	0	0	0	0	0	0	0	0	0	0	0	0	0	0	0	0	0	0	0	0	0	0	0
0	0	0	0	0	0	0	0	0	0	0	0	0	0	0	0	0	0	0	0	0	0	0	0	0	0	0	0	0	0	0
0	0	0	0	0	0	0	0	0	0	0	0	0	0	0	0	0	0	0	0	0	0	0	0	0	0	0	0	0	0	0
0	0	0	0	0	0	0	0	0	0	0	0	0	0	0	0	0	0	0	0	0	0	0	0	0	0	0	0	0	0	0
0	0	0	0	0	0	0	0	0	0	0	0	0	0	0	0	0	0	0	0	0	0	0	0	0	0	0	0	0	0	0
0	0	0	0	0	0	0	0	0	0	0	0	0	0	0	0	0	0	0	0	0	0	0	0	0	0	0	0	0	0	0
0	0	0	0	0	0	0	0	0	0	0	0	0	0	0	0	0	0	0	0	0	0	0	0	0	0	0	0	0	0	0
0	0	0	0	0	0	0	0	0	0	0	0	0	0	0	0	0	0	0	0	0	0	0	0	0	0	0	0	0	0	0
0	0	0	0	0	0	0	0	0	0	0	0	0	0	0	0	0	0	0	0	0	0	0	0	0	0	0	0	0	0	0
0	0	0	0	0	0	0	0	0	0	0	0	0	0	0	0	0	0	0	0	0	0	0	0	0	0	0	0	0	0	0
0	0	0	0	0	0	0	0	0	0	0	0	0	0	0	0	0	0	0	0	0	0	0	0	0	0	0	0	0	0	0
0	0	0	0	0	0	0	0	0	0	0	0	0	0	0	0	0	0	0	0	0	0	0	0	0	0	0	0	0	0	0
0	0	0	0	0	0	0	0	0	0	0	0	0	0	0	0	0	0	0	0	0	0	0	0	0	0	0	0	0	0	0
0	0	0	0	0	0	0	0	0	0	0	0	0	0	0	0	0	0	0	0	0	0	0	0	0	0	0	0	0	0	0
0	0	0	0	0	0	0	0	0	0	0	0	0	0	0	0	0	0	0	0	0	0	0	0	0	0	0	0	0	0	0
0	0	0	0	0	0	0	0	0	0	0	0	0	0	0	0	0	0	0	0	0	0	0	0	0	0	0	0	0	0	0
0	0	0	0	0	0	0	0	0	0	0	0	0	0	0	0	0	0	0	0	0	0	0	0	0	0	0	0	0	0	0
0	0	0	0	0	0	0	0	0	0	0	0	0	0	0	0	0	0	0	0	0	0	0	0	0	0	0	0	0	0	0
0	0	0	0	0	0	0	0	0	0	0	0	0	0	0	0	0	0	0	0	0	0	0	0	0	0	0	0	0	0	0
0	0	0	0	0	0	0	0	0	0	0	0	0	0	0	0	0	0	0	0	0	0	0	0	0	0	0	0	0	0	0
0	0	0	0	0	0	0	0	0	0	0	0	0	0	0	0	0	0	0	0	0	0	0	0	0	0	0	0	0	0	0
0	0	0	0	0	0	0	0	0	0	0	0	0	0	0	0	0	0	0	0	0	0	0	0	0	0	0	0	0	0	0
0	0	0	0	0	0	0	0	0	0	0	0	0	0	0	0	0	0	0	0	0	0	0	0	0	0	0	0	0	0	0
0	0	0	0	0	0	0	0	0	0	0	0	0	0	0	0	0	0	0	0	0	0	0	0	0	0	0	0	0	0	0
0	0	0	0	0	0	0	0	0	0	0	0	0	0	0	0	0	0	0	0	0	0	0	0	0	0	0	0	0	0	0
0	0	0	0	0	0	0	0	0	0	0	0	0	0	0	0	0	0	0	0	0	0	0	0	0	0	0	0	0	0	0
0	0	0	0	0	0	0	0	0	0	0	0	0	0	0	0	0	0	0	0	0	0	0	0	0	0	0	0	0	0	0
0	0	0	0	0	0	0	0	0	0	0	0	0	0	0	0	0	0	0	0	0	0	0	0	0	0	0	0	0	0	0
0	0	0	0	0	0	0	0	0	0	0	0	0	0	0	0	0	0	0	0	0	0	0	0	0	0	0	0	0	0	0
0	0	0	0	0	0	0	0	0	0	0	0	0	0	0	0	0	0	0	0	0	0	0	0	0	0	0	0	0	0	0
0	0	0	0	0	0	0	0	0	0	0	0	0	0	0	0	0	0	0	0	0	0	0	0	0	0	0	0	0	0	0
0	0	0	0	0	0	0	0	0	0	0	0	0	0	0	0	0	0	0	0	0	0	0	0	0	0	0	0	0	0	0
0	0	0	0	0	0	0	0	0	0	0	0	0	0	0	0	0	0	0	0	0	0	0	0	0	0	0	0	0	0	0
0	0	0	0	0	0	0	0	0	0	0	0	0	0	0	0	0	0	0	0	0	0	0	0	0	0	0	0	0	0	0
0	0	0	0	0	0	0	0	0	0	0	0	0	0	0	0	0	0	0	0	0	0	0	0	0	0	0	0	0	0	0
0	0	0	0	0	0	0	0	0	0	0	0	0	0	0	0	0	0	0	0	0	0	0	0	0	0	0	0	0	0	0
0	0	0	0	0	0	0	0	0	0	0	0	0	0	0	0	0	0	0	0	0	0	0	0	0	0	0	0	0	0	0
0	0	0	0	0	0	0	0	0	0	0	0	0	0	0	0	0	0	0	0	0	0	0	0	0	0	0	0	0	0	0
0	0	0	0	0	0	0	0	0	0	0	0	0	0	0	0	0	0	0	0	0	0	0	0	0	0	0	0	0	0	0
0	0	0	0	0	0	0	0	0	0	0	0	0	0	0	0	0	0	0	0	0	0	0	0	0	0	0	0	0	0	0
0	0	0	0	0	0	0	0	0	0	0	0	0	0	0	0	0	0	0	0	0	0	0	0	0	0	0	0	0	0	0
0	0	0	0	0	0	0	0	0	0	0	0	0	0	0	0	0	0	0	0	0	0	0	0	0	0	0	0	0	0	0
0	0	0	0	0	0	0	0	0	0	0	0	0	0	0	0	0	0	0	0	0	0	0	0	0	0	0	0	0	0	0
0	0	0	0	0	0	0	0	0	0	0	0	0	0	0	0	0	0	0	0	0	0	0	0	0	0	0	0	0	0	0
0	0	0	0	0	0	0	0	0	0	0	0	0	0	0	0	0	0	0	0	0	0	0	0	0	0	0	0	0	0	0
0	0	0	0	0	0	0	0	0	0	0	0	0	0	0	0	0	0	0	0	0	0	0	0	0	0	0	0	0	0	0
0	0	0	0	0	0	0	0	0	0	0	0	0	0	0	0	0	0	0	0	0	0	0	0	0	0	0	0	0	0	0
0	0	0	0	0	0	0	0	0	0	0	0	0	0	0	0	0	0	0	0	0	0	0	0	0	0	0	0	0	0	0
0	0	0	0	0	0	0	0	0	0	0	0	0	0	0	0	0	0	0	0	0	0	0	0	0	0	0	0	0	0	0
0	0	0	0	0	0	0	0	0	0	0	0	0	0	0	0	0	0	0	0	0	0	0	0	0	0	0	0	0	0	0
0	0	0	0	0	0	0	0	0	0	0	0	0	0	0	0	0	0	0	0	0	0	0	0	0	0	0	0	0	0	0
0	0	0	0	0	0	0	0	0	0	0	0	0	0	0	0	0	0	0	0	0	0	0	0	0	0	0	0	0	0	0
0	0	0	0	0	0	0	0	0	0	0	0	0	0	0	0	0	0	0	0	0	0	0	0	0	0	0	0	0	0	0
0	0	0	0	0	0	0	0	0	0	0	0	0	0	0	0	0	0	0	0	0	0	0	0	0	0	0	0	0	0	0
0	0	0	0	0	0	0	0	0	0	0	0	0	0	0	0	0	0	0	0	0	0	0	0	0	0	0	0	0	0	0
0	0	0	0	0	0	0	0	0	0	0	0	0	0	0	0	0	0	0	0	0	0	0	0	0	0	0	0	0	0	0
0	0	0	0	0	0	0	0	0	0	0	0	0	0	0	0	0	0	0	0	0	0	0	0	0	0	0	0	0	0	0
0	0	0	0	0	0	0	0	0	0	0	0	0	0	0	0	0	0	0	0	0	0	0	0	0	0	0	0	0	0	0
0	0	0	0	0	0	0	0	0	0	0	0	0	0	0	0	0	0	0	0	0	0	0	0	0	0	0	0	0	0	0
0	0	0	0	0	0	0	0	0	0	0	0	0	0	0	0	0	0	0	0	0	0	0	0	0	0	0	0	0	0	0
0	0	0	0	0	0	0	0	0	0	0	0	0	0	0	0	0	0	0	0	0	0	0	0	0	0	0	0	0	0	0
0	0	0	0	0	0	0	0	0	0	0	0	0	0	0	0	0	0	0	0	0	0	0	0	0	0	0	0	0	0	0
0	0	0	0	0	0	0	0	0	0	0	0	0	0	0	0	0	0	0	0	0	0	0	0	0	0	0	0	0	0	0
0	0	0	0	0	0	0	0	0	0	0	0	0	0	0	0	0	0	0	0	0	0	0	0	0	0	0	0	0	0	0
0	0	0	0	0	0	0	0	0	0	0	0	0	0	0	0	0	0	0	0	0	0	0	0	0	0	0	0	0	0	0
0	0	0	0	0	0	0	0	0	0	0	0	0	0	0	0	0	0	0	0	0	0	0	0	0	0	0	0	0	0	0
0	0	0	0	0	0	0	0	0	0	0	0	0	0	0	0	0	0	0	0	0	0	0	0	0	0	0	0	0	0	0
0	0	0	0	0	0	0	0	0	0	0	0	0	0	0	0	0	0	0	0	0	0	0	0	0	0	0	0	0	0	0
0	0	0	0	0	0	0	0	0	0	0	0	0	0	0	0	0	0	0	0	0	0	0	0	0	0	0	0	0	0	0
0	0	0	0	0	0	0	0	0	0	0	0	0	0	0	0	0	0	0	0	0	0	0	0	0	0	0	0	0	0	0
0	0	0	0	0	0	0	0	0	0	0	0	0	0	0	0	0	0	0	0	0	0	0	0	0	0	0	0	0	0	0
0	0	0	0	0	0	0	0	0	0	0	0	0	0	0	0	0	0	0	0	0	0	0	0	0	0	0	0	0	0	0
0	0	0	0	0	0	0	0	0	0	0	0	0	0	0	0	0	0	0	0	0	0	0	0	0	0	0	0	0	0	0
0	0	0	0	0	0	0	0	0	0	0	0	0	0	0	0	0	0	0	0	0	0	0	0	0	0	0	0	0	0	0
0	0	0	0	0	0	0	0	0	0	0	0	0	0	0	0	0	0	0	0	0	0	0	0	0	0	0	0	0	0	0
0	0	0	0	0	0	0	0	0	0	0	0	0	0	0	0	0	0	0	0	0	0	0	0	0	0	0	0	0	0	0
0	0	0	0	0	0	0	0	0	0	0	0	0	0	0	0	0	0	0	0	0	0	0	0	0	0	0	0	0	0	0
0	0	0	0	0	0	0	0	0	0	0	0	0	0	0	0	0	0	0	0	0	0	0	0	0	0	0	0	0	0	0
0	0	0	0	0	0	0	0	0	0	0	0	0	0	0	0	0	0	0	0	0	0	0	0	0	0	0	0	0	0	0
0	0	0	0	0	0	0	0	0	0	0	0	0	0	0	0	0	0	0	0	0	0	0	0	0	0	0	0	0	0	0
0	0	0	0	0	0	0	0	0	0	0	0	0	0	0	0	0	0	0	0	0	0	0	0	0	0	0	0	0	0	0
0	0	0	0	0	0	0	0	0	0	0	0	0	0	0	0	0	0	0	0	0	0	0	0	0	0	0	0	0	0	0
0	0	0	0	0	0	0	0	0	0	0	0	0	0	0	0	0	0	0	0	0	0	0	0	0	0	0	0	0	0	0
0	0	0	0	0	0	0	0	0	0	0	0	0	0	0	0	0	0	0	0	0	0	0	0	0	0	0	0	0	0	0
0	0	0	0	0	0	0	0	0	0	0	0	0	0	0	0	0	0	0	0	0	0	0	0	0	0	0	0	0	0	0
0	0	0	0	0	0	0	0	0	0	0	0	0	0	0	0	0	0	0	0	0	0	0	0	0	0	0	0	0	0	0
0	0	0	0	0	0	0	0	0	0	0	0	0	0	0	0	0	0	0	0	0	0	0	0	0	0	0	0	0	0	0
0	0	0	0	0	0	0	0	0	0	0	0	0	0	0	0	0	0	0	0	0	0	0	0	0	0	0	0	0	0	0
0	0	0	0	0	0	0	0	0	0	0	0	0	0	0	0	0	0	0	0	0	0	0	0	0	0	0	0	0	0	0
0	0	0	0	0	0	0	0	0	0	0	0	0	0	0	0	0	0	0	0	0	0	0	0	0	0	0	0	0	0	0
0	0	0	0	0	0	0	0	0	0	0	0	0	0	0	0	0	0	0	0	0	0	0	0	0	0	0	0	0	0	0
0	0	0	0	0	0	0	0	0	0	0	0	0	0	0	0	0	0	0	0	0	0	0	0	0	0	0	0	0	0	0
0	0	0	0	0	0	0	0	0	0	0	0	0	0	0	0	0	0	0	0	0	0	0	0	0	0	0	0	0	0	0
0	0	0	0	0	0	0	0	0	0	0	0	0	0	0	0	0	0	0	0	0	0	0	0	0	0	0	0	0	0	0
0	0	0	0	0	0	0	0	0	0	0	0	0	0	0	0	0	0	0	0	0	0	0	0	0	0	0	0	0	0	0
0	0	0	0	0	0	0	0	0	0	0	0	0	0	0	0	0	0	0	0	0	0	0	0	0	0	0	0	0	0	0
0	0	0	0	0	0	0	0	0	0	0	0	0	0	0	0	0	0	0	0	0	0	0	0	0	0	0	0	0	0	0
0	0	0	0	0	0	0	0	0	0	0	0	0	0	0	0	0	0	0	0	0	0	0	0	0	0	0	0	0	0	0
0	0	0	0	0	0	0	0	0	0	0	0	0	0	0	0	0	0	0	0	0	0	0	0	0	0	0	0	0	0	0
0	0	0	0	0	0	0	0	0	0	0	0	0	0	0	0	0	0	0	0	0	0	0	0	0	0	0	0	0	0	0
0	0	0	0	0	0	0	0	0	0	0	0	0	0	0	0	0	0	0	0	0	0	0	0	0	0	0	0	0	0	0
0	0	0	0	0	0	0	0	0	0	0	0	0	0	0	0	0	0	0	0	0	0	0	0	0	0	0	0	0	0	0
0	0	0	0	0	0	0	0	0	0	0	0	0	0	0	0	0	0	0	0	0	0	0	0	0	0	0	0	0	0	0
0	0	0	0	0	0	0	0	0	0	0	0	0	0	0	0	0	0	0	0	0	0	0	0	0	0	0	0	0	0	0
0	0	0	0	0	0	0	0	0	0	0	0	0	0	0	0	0	0	0	0	0	0	0	0	0	0	0	0	0	0	0
0	0	0	0	0	0	0	0	0	0	0	0	0	0	0	0	0	0	0	0	0	0	0	0	0	0	0	0	0	0	0
0	0	0	0	0	0	0	0	0	0	0	0	0	0	0	0	0	0	0	0	0	0	0	0	0	0	0	0	0	0	0
0	0	0	0	0	0	0	0	0	0	0	0	0	0	0	0	0	0	0	0	0	0	0	0	0	0	0	0	0	0	0
0	0	0	0	0	0	0	0	0	0	0	0	0	0	0	0	0	0	0	0	0	0	0	0	0	0	0	0	0	0	0
0	0	0	0	0	0	0	0	0	0	0	0	0	0	0	0	0	0	0	0	0	0	0	0	0	0	0	0	0	0	0
0	0	0	0	0	0	0	0	0	0	0	0	0	0	0	0	0	0	0	0	0	0	0	0	0	0	0	0	0	0	0
0	0	0	0	0	0	0	0	0	0	0	0	0	0	0	0	0	0	0	0	0	0	0	0	0	0	0	0	0	0	0
0	0	0	0	0	0	0	0	0	0	0	0	0	0	0	0	0	0	0	0	0	0	0	0	0	0	0	0	0	0	0
0	0	0	0	0	0	0	0	0	0	0	0	0	0	0	0	0	0	0	0	0	0	0	0	0	0	0	0	0	0	0
0	0	0	0	0	0	0	0	0	0	0	0	0	0	0	0	0	0	0	0	0	0	0	0	0	0	0	0	0	0	0
0	0	0	0	0	0	0	0	0	0	0	0	0	0	0	0	0	0	0	0	0	0	0	0	0	0	0	0	0	0	0
0	0	0	0	0	0	0	0	0	0	0	0	0	0	0	0	0	0	0	0	0	0	0	0	0	0	0	0	0	0	0
0	0	0	0	0	0	0	0	0	0	0	0	0	0	0	0	0	0	0	0	0	0	0	0	0	0	0	0	0	0	0
0	0	0	0	0	0	0	0	0	0	0	0	0	0	0	0	0	0	0	0	0	0	0	0	0	0	0	0	0	0	0
0	0	0	0	0	0	0	0	0	0	0	0	0	0	0	0	0	0	0	0	0	0	0	0	0	0	0	0	0	0	0
0	0	0	0	0	0	0	0	0	0	0	0	0	0	0	0	0	0	0	0	0	0	0	0	0	0	0	0	0	0	0
0	0	0	0	0	0	0	0	0	0	0	0	0	0	0	0	0	0	0	0	0	0	0	0	0	0	0	0	0	0	0
0	0	0	0	0	0	0	0	0	0	0	0	0	0	0	0	0	0	0	0	0	0	0	0	0	0	0	0	0	0	0
0	0	0	0	0	0	0	0	0	0	0	0	0	0	0	0	0	0	0	0	0	0	0	0	0	0	0	0	0	0	0
0	0	0	0	0	0	0	0	0	0	0	0	0	0	0	0	0	0	0	0	0	0	0	0	0	0	0	0	0	0	0
0	0	0	0	0	0	0	0	0	0	0	0	0	0	0	0	0	0	0	0	0	0	0	0	0	0	0	0	0	0	0
0	0	0	0	0	0	0	0	0	0	0	0	0	0	0	0	0	0	0	0	0	0	0	0	0	0	0	0	0	0	0
0	0	0	0	0	0	0	0	0	0	0	0	0	0	0	0	0	0	0	0	0	0	0	0	0	0	0	0	0	0	0
0	0	0	0	0	0	0	0	0	0	0	0	0	0	0	0	0	0	0	0	0	0	0	0	0	0	0	0	0	0	0
0	0	0	0	0	0	0	0	0	0	0	0	0	0	0	0	0	0	0	0	0	0	0	0	0	0	0	0	0	0	0
0	0	0	0	0	0	0	0	0	0	0	0	0	0	0	0	0	0	0	0	0	0	0	0	0	0	0	0	0	0	0
0	0	0	0	0	0	0	0	0	0	0	0	0	0	0	0	0	0	0	0	0	0	0	0	0	0	0	0	0	0	0
0	0	0	0	0	0	0	0	0	0	0	0	0	0	0	0	0	0	0	0	0	0	0	0	0	0	0	0	0	0	0
0	0	0	0	0	0	0	0	0	0	0	0	0	0	0	0	0	0	0	0	0	0	0	0	0	0	0	0	0	0	0
0	0	0	0	0	0	0	0	0	0	0	0	0	0	0	0	0	0	0	0	0	0	0	0	0	0	0	0	0	0	0
0	0	0	0	0	0	0	0	0	0	0	0	0	0	0	0	0	0	0	0	0	0	0	0	0	0	0	0	0	0	0
0	0	0	0	0	0	0	0	0	0	0	0	0	0	0	0	0	0	0	0	0	0	0	0	0	0	0	0	0	0	0
0	0	0	0	0	0	0	0	0	0	0	0	0	0	0	0	0	0	0	0	0	0	0	0	0	0	0	0	0	0	0
0	0	0	0	0	0	0	0	0	0	0	0	0	0	0	0	0	0	0	0	0	0	0	0	0	0	0	0	0	0	0
0	0	0	0	0	0	0	0	0	0	0	0	0	0	0	0	0	0	0	0	0	0	0	0	0	0	0	0	0	0	0
0	0	0	0	0	0	0	0	0	0	0	0	0	0	0	0	0	0	0	0	0	0	0	0	0	0	0	0	0	0	0
0	0	0	0	0	0	0	0	0	0	0	0	0	0	0	0	0	0	0	0	0	0	0	0	0	0	0	0	0	0	0
0	0	0	0	0	0	0	0	0	0	0	0	0	0	0	0	0	0	0	0	0	0	0	0	0	0	0	0	0	0	0
0	0	0	0	0	0	0	0	0	0	0	0	0	0	0	0	0	0	0	0	0	0	0	0	0	0	0	0	0	0	0
0	0	0	0	0	0	0	0	0	0	0	0	0	0	0	0	0	0	0	0	0	0	0	0	0	0	0	0	0	0	0
0	0	0	0	0	0	0	0	0	0	0	0	0	0	0	0	0	0	0	0	0	0	0	0	0	0	0	0	0	0	0
0	0	0	0	0	0	0	0	0	0	0	0	0	0	0	0	0	0	0	0	0	0	0	0	0	0	0	0	0	0	0
0	0	0	0	0	0	0	0	0	0	0	0	0	0	0	0	0	0	0	0	0	0	0	0	0	0	0	0	0	0	0
0	0	0	0	0	0	0	0	0	0	0	0	0	0	0	0	0	0	0	0	0	0	0	0	0	0	0	0	0	0	0
0	0	0	0	0	0	0	0	0	0	0	0	0	0	0	0	0	0	0	0	0	0	0	0	0	0	0	0	0	0	0
0	0	0	0	0	0	0	0	0	0	0	0	0	0	0	0	0	0	0	0	0	0	0	0	0	0	0	0	0	0	0
0	0	0	0	0	0	0	0	0	0	0	0	0	0	0	0	0	0	0	0	0	0	0	0	0	0	0	0	0	0	0
0	0	0	0	0	0	0	0	0	0	0	0	0	0	0	0	0	0	0	0	0	0	0	0	0	0	0	0	0	0	0
0	0	0	0	0	0	0	0	0	0	0	0	0	0	0	0	0	0	0	0	0	0	0	0	0	0	0	0	0	0	0
0	0	0	0	0	0	0	0	0	0	0	0	0	0	0	0	0	0	0	0	0	0	0	0	0	0	0	0	0	0	0
0	0	0	0	0	0	0	0	0	0	0	0	0	0	0	0	0	0	0	0	0	0	0	0	0	0	0	0	0	0	0
0	0	0	0	0	0	0	0	0	0	0	0	0	0	0	0	0	0	0	0	0	0	0	0	0	0	0	0	0	0	0
0	0	0	0	0	0	0	0	0	0	0	0	0	0	0	0	0	0	0	0	0	0	0	0	0	0	0	0	0	0	0
0	0	0	0	0	0	0	0	0	0	0	0	0	0	0	0	0	0	0	0	0	0	0	0	0	0	0	0	0	0	0
0	0	0	0	0	0	0	0	0	0	0	0	0	0	0	0	0	0	0	0	0	0	0	0	0	0	0	0	0	0	0
0	0	0	0	0	0	0	0	0	0	0	0	0	0	0	0	0	0	0	0	0	0	0	0	0	0	0	0	0	0	0
0	0	0	0	0	0	0	0	0	0	0	0	0	0	0	0	0	0	0	0	0	0	0	0	0	0	0	0	0	0	0
0	0	0	0	0	0	0	0	0	0	0	0	0	0	0	0	0	0	0	0	0	0	0	0	0	0	0	0	0	0	0
0	0	0	0	0	0	0	0	0	0	0	0	0	0	0	0	0	0	0	0	0	0	0	0	0	0	0	0	0	0	0
0	0	0	0	0	0	0	0	0	0	0	0	0	0	0	0	0	0	0	0	0	0	0	0	0	0	0	0	0	0	0
0	0	0	0	0	0	0	0	0	0	0	0	0	0	0	0	0	0	0	0	0	0	0	0	0	0	0	0	0	0	0
0	0	0	0	0	0	0	0	0	0	0	0	0	0	0	0	0	0	0	0	0	0	0	0	0	0	0	0	0	0	0
0	0	0	0	0	0	0	0	0	0	0	0	0	0	0	0	0	0	0	0	0	0	0	0	0	0	0	0	0	0	0
0	0	0	0	0	0	0	0	0	0	0	0	0	0	0	0	0	0	0	0	0	0	0	0	0	0	0	0	0	0	0
0	0	0	0	0	0	0	0	0	0	0	0	0	0	0	0	0	0	0	0	0	0	0	0	0	0	0	0	0	0	0
0	0	0	0	0	0	0	0	0	0	0	0	0	0	0	0	0	0	0	0	0	0	0	0	0	0	0	0	0	0	0
0	0	0	0	0	0	0	0	0	0	0	0	0	0	0	0	0	0	0	0	0	0	0	0	0	0	0	0	0	0	0
0	0	0	0	0	0	0	0	0	0	0	0	0	0	0	0	0	0	0	0	0	0	0	0	0	0	0	0	0	0	0
0	0	0	0	0	0	0	0	0	0	0	0	0	0	0	0	0	0	0	0	0	0	0	0	0	0	0	0	0	0	0
0	0	0	0	0	0	0	0	0	0	0	0	0	0	0	0	0	0	0	0	0	0	0	0	0	0	0	0	0	0	0
0	0	0	0	0	0	0	0	0	0	0	0	0	0	0	0	0	0	0	0	0	0	0	0	0	0	0	0	0	0	0
0	0	0	0	0	0	0	0	0	0	0	0	0	0	0	0	0	0	0	0	0	0	0	0	0	0	0	0	0	0	0
0	0	0	0	0	0	0	0	0	0	0	0	0	0	0	0	0	0	0	0	0	0	0	0	0	0	0	0	0	0	0
0	0	0	0	0	0	0	0	0	0	0	0	0	0	0	0	0	0	0	0	0	0	0	0	0	0	0	0	0	0	0
0	0	0	0	0	0	0	0	0	0	0	0	0	0	0	0	0	0	0	0	0	0	0	0	0	0	0	0	0	0	0
0	0	0	0	0	0	0	0	0	0	0	0	0	0	0	0	0	0	0	0	0	0	0	0	0	0	0	0	0	0	0
0	0	0	0	0	0	0	0	0	0	0	0	0	0	0	0	0	0	0	0	0	0	0	0	0	0	0	0	0	0	0
0	0	0	0	0	0	0	0	0	0	0	0	0	0	0	0	0	0	0	0	0	0	0	0	0	0	0	0	0	0	0
0	0	0	0	0	0	0	0	0	0	0	0	0	0	0	0	0	0	0	0	0	0	0	0	0	0	0	0	0	0	0
0	0	0	0	0	0	0	0	0	0	0	0	0	0	0	0	0	0	0	0	0	0	0	0	0	0	0	0	0	0	0
0	0	0	0	0	0	0	0	0	0	0	0	0	0	0	0	0	0	0	0	0	0	0	0	0	0	0	0	0	0	0
0	0	0	0	0	0	0	0	0	0	0	0	0	0	0	0	0	0	0	0	0	0	0	0	0	0	0	0	0	0	0
0	0	0	0	0	0	0	0	0	0	0	0	0	0	0	0	0	0	0	0	0	0	0	0	0	0	0	0	0	0	0
0	0	0	0	0	0	0	0	0	0	0	0	0	0	0	0	0	0	0	0	0	0	0	0	0	0	0	0	0	0	0
0	0	0	0	0	0	0	0	0	0	0	0	0	0	0	0	0	0	0	0	0	0	0	0	0	0	0	0	0	0	0
0	0	0	0	0	0	0	0	0	0	0	0	0	0	0	0	0	0	0	0	0	0	0	0	0	0	0	0	0	0	0
0	0	0	0	0	0	0	0	0	0	0	0	0	0	0	0	0	0	0	0	0	0	0	0	0	0	0	0	0	0	0
0	0	0	0	0	0	0	0	0	0	0	0	0	0	0	0	0	0	0	0	0	0	0	0	0	0	0	0	0	0	0
0	0	0	0	0	0	0	0	0	0	0	0	0	0	0	0	0	0	0	0	0	0	0	0	0	0	0	0	0	0	0
0	0	0	0	0	0	0	0	0	0	0	0	0	0	0	0	0	0	0	0	0	0	0	0	0	0	0	0	0	0	0
0	0	0	0	0	0	0	0	0	0	0	0	0	0	0	0	0	0	0	0	0	0	0	0	0	0	0	0	0	0	0
0	0	0	0	0	0	0	0	0	0	0	0	0	0	0	0	0	0	0	0	0	0	0	0	0	0	0	0	0	0	0
0	0	0	0	0	0	0	0	0	0	0	0	0	0	0	0	0	0	0	0	0	0	0	0	0	0	0	0	0	0	0
0	0	0	0	0	0	0	0	0	0	0	0	0	0	0	0	0	0	0	0	0	0	0	0	0	0	0	0	0	0	0
0	0	0	0	0	0	0	0	0	0	0	0	0	0	0	0	0	0	0	0	0	0	0	0	0	0	0	0	0	0	0
0	0	0	0	0	0	0	0	0	0	0	0	0	0	0	0	0	0	0	0	0	0	0	0	0	0	0	0	0	0	0
0	0	0	0	0	0	0	0	0	0	0	0	0	0	0	0	0	0	0	0	0	0	0	0	0	0	0	0	0	0	0
0	0	0	0	0	0	0	0	0	0	0	0	0	0	0	0	0	0	0	0	0	0	0	0	0	0	0	0	0	0	0
0	0	0	0	0	0	0	0	0	0	0	0	0	0	0	0	0	0	0	0	0	0	0	0	0	0	0	0	0	0	0
0	0	0	0	0	0	0	0	0	0	0	0	0	0	0	0	0	0	0	0	0	0	0	0	0	0	0	0	0	0	0
0	0	0	0	0	0	0	0	0	0	0	0	0	0	0	0	0	0	0	0	0	0	0	0	0	0	0	0	0	0	0
0	0	0	0	0	0	0	0	0	0	0	0	0	0	0	0	0	0	0	0	0	0	0	0	0	0	0	0	0	0	0
0	0	0	0	0	0	0	0	0	0	0	0	0	0	0	0	0	0	0	0	0	0	0	0	0	0	0	0	0	0	0
0	0	0	0	0	0	0	0	0	0	0	0	0	0	0	0	0	0	0	0	0	0	0	0	0	0	0	0	0	0	0
0	0	0	0	0	0	0	0	0	0	0	0	0	0	0	0	0	0	0	0	0	0	0	0	0	0	0	0	0	0	0
0	0	0	0	0	0	0	0	0	0	0	0	0	0	0	0	0	0	0	0	0	0	0	0	0	0	0	0	0	0	0
0	0	0	0	0	0	0	0	0	0	0	0	0	0	0	0	0	0	0	0	0	0	0	0	0	0	0	0	0	0	0
0	0	0	0	0	0	0	0	0	0	0	0	0	0	0	0	0	0	0	0	0	0	0	0	0	0	0	0	0	0	0
0	0	0	0	0	0	0	0	0	0	0	0	0	0	0	0	0	0	0	0	0	0	0	0	0	0	0	0	0	0	0
0	0	0	0	0	0	0	0	0	0	0	0	0	0	0	0	0	0	0	0	0	0	0	0	0	0	0	0	0	0	0
0	0	0	0	0	0	0	0	0	0	0	0	0	0	0	0	0	0	0	0	0	0	0	0	0	0	0	0	0	0	0
0	0	0	0	0	0	0	0	0	0	0	0	0	0	0	0	0	0	0	0	0	0	0	0	0	0	0	0	0	0	0
0	0	0	0	0	0	0	0	0	0	0	0	0	0	0	0	0	0	0	0	0	0	0	0	0	0	0	0	0	0	0
0	0	0	0	0	0	0	0	0	0	0	0	0	0	0	0	0	0	0	0	0	0	0	0	0	0	0	0	0	0	0
0	0	0	0	0	0	0	0	0	0	0	0	0	0	0	0	0	0	0	0	0	0	0	0	0	0	0	0	0	0	0
0	0	0	0	0	0	0	0	0	0	0	0	0	0	0	0	0	0	0	0	0	0	0	0	0	0	0	0	0	0	0
0	0	0	0	0	0	0	0	0	0	0	0	0	0	0	0	0	0	0	0	0	0	0	0	0	0	0	0	0	0	0
0	0	0	0	0	0	0	0	0	0	0	0	0	0	0	0	0	0	0	0	0	0	0	0	0	0	0	0	0	0	0
0	0	0	0	0	0	0	0	0	0	0	0	0	0	0	0	0	0	0	0	0	0	0	0	0	0	0	0	0	0	0
0	0	0	0	0	0	0	0	0	0	0	0	0	0	0	0	0	0	0	0	0	0	0	0	0	0	0	0	0	0	0
0	0	0	0	0	0	0	0	0	0	0	0	0	0	0	0	0	0	0	0	0	0	0	0	0	0	0	0	0	0	0
0	0	0	0	0	0	0	0	0	0	0	0	0	0	0	0	0	0	0	0	0	0	0	0	0	0	0	0	0	0	0
0	0	0	0	0	0	0	0	0	0	0	0	0	0	0	0	0	0	0	0	0	0	0	0	0	0	0	0	0	0	0
0	0	0	0	0	0	0	0	0	0	0	0	0	0	0	0	0	0	0	0	0	0	0	0	0	0	0	0	0	0	0
0	0	0	0	0	0	0	0	0	0	0	0	0	0	0	0	0	0	0	0	0	0	0	0	0	0	0	0	0	0	0
0	0	0	0	0	0	0	0	0	0	0	0	0	0	0	0	0	0	0	0	0	0	0	0	0	0	0	0	0	0	0
0	0	0	0	0	0	0	0	0	0	0	0	0	0	0	0	0	0	0	0	0	0	0	0	0	0	0	0	0	0	0
0	0	0	0	0	0	0	0	0	0	0	0	0	0	0	0	0	0	0	0	0	0	0	0	0	0	0	0	0	0	0
0	0	0	0	0	0	0	0	0	0	0	0	0	0	0	0	0	0	0	0	0	0	0	0	0	0	0	0	0	0	0
0	0	0	0	0	0	0	0	0	0	0	0	0	0	0	0	0	0	0	0	0	0	0	0	0	0	0	0	0	0	0
0	0	0	0	0	0	0	0	0	0	0	0	0	0	0	0	0	0	0	0	0	0	0	0	0	0	0	0	0	0	0
0	0	0	0	0	0	0	0	0	0	0	0	0	0	0	0	0	0	0	0	0	0	0	0	0	0	0	0	0	0	0
0	0	0	0	0	0	0	0	0	0	0	0	0	0	0	0	0	0	0	0	0	0	0	0	0	0	0	0	0	0	0
0	0	0	0	0	0	0	0	0	0	0	0	0	0	0	0	0	0	0	0	0	0	0	0	0	0	0	0	0	0	0
0	0	0	0	0	0	0	0	0	0	0	0	0	0	0	0	0	0	0	0	0	0	0	0	0	0	0	0	0	0	0
0	0	0	0	0	0	0	0	0	0	0	0	0	0	0	0	0	0	0	0	0	0	0	0	0	0	0	0	0	0	0
0	0	0	0	0	0	0	0	0	0	0	0	0	0	0	0	0	0	0	0	0	0	0	0	0	0	0	0	0	0	0
0	0	0	0	0	0	0	0	0	0	0	0	0	0	0	0	0	0	0	0	0	0	0	0	0	0	0	0	0	0	0
0	0	0	0	0	0	0	0	0	0	0	0	0	0	0	0	0	0	0	0	0	0	0	0	0	0	0	0	0	0	0
0	0	0	0	0	0	0	0	0	0	0	0	0	0	0	0	0	0	0	0	0	0	0	0	0	0	0	0	0	0	0
0	0	0	0	0	0	0	0	0	0	0	0	0	0	0	0	0	0	0	0	0	0	0	0	0	0	0	0	0	0	0
0	0	0	0	0	0	0	0	0	0	0	0	0	0	0	0	0	0	0	0	0	0	0	0	0	0	0	0	0	0	0
0	0	0	0	0	0	0	0	0	0	0	0	0	0	0	0	0	0	0	0	0	0	0	0	0	0	0	0	0	0	0
0	0	0	0	0	0	0	0	0	0	0	0	0	0	0	0	0	0	0	0	0	0	0	0	0	0	0	0	0	0	0
0	0	0	0	0	0	0	0	0	0	0	0	0	0	0	0	0	0	0	0	0	0	0	0	0	0	0	0	0	0	0
0	0	0	0	0	0	0	0	0	0	0	0	0	0	0	0	0	0	0	0	0	0	0	0	0	0	0	0	0	0	0
0	0	0	0	0	0	0	0	0	0	0	0	0	0	0	0	0	0	0	0	0	0	0	0	0	0	0	0	0	0	0
0	0	0	0	0	0	0	0	0	0	0	0	0	0	0	0	0	0	0	0	0	0	0	0	0	0	0	0	0	0	0
0	0	0	0	0	0	0	0	0	0	0	0	0	0	0	0	0	0	0	0	0	0	0	0	0	0	0	0	0	0	0
0	0	0	0	0	0	0	0	0	0	0	0	0	0	0	0	0	0	0	0	0	0	0	0	0	0	0	0	0	0	0
0	0	0	0	0	0	0	0	0	0	0	0	0	0	0	0	0	0	0	0	0	0	0	0	0	0	0	0	0	0	0
0	0	0	0	0	0	0	0	0	0	0	0	0	0	0	0	0	0	0	0	0	0	0	0	0	0	0	0	0	0	0
0	0	0	0	0	0	0	0	0	0	0	0	0	0	0	0	0	0	0	0	0	0	0	0	0	0	0	0	0	0	0
0	0	0	0	0	0	0	0	0	0	0	0	0	0	0	0	0	0	0	0	0	0	0	0	0	0	0	0	0	0	0
0	0	0	0	0	0	0	0	0	0	0	0	0	0	0	0	0	0	0	0	0	0	0	0	0	0	0	0	0	0	0
0	0	0	0	0	0	0	0	0	0	0	0	0	0	0	0	0	0	0	0	0	0	0	0	0	0	0	0	0	0	0
0	0	0	0	0	0	0	0	0	0	0	0	0	0	0	0	0	0	0	0	0	0	0	0	0	0	0	0	0	0	0
0	0	0	0	0	0	0	0	0	0	0	0	0	0	0	0	0	0	0	0	0	0	0	0	0	0	0	0	0	0	0
0	0	0	0	0	0	0	0	0	0	0	0	0	0	0	0	0	0	0	0	0	0	0	0	0	0	0	0	0	0	0
0	0	0	0	0	0	0	0	0	0	0	0	0	0	0	0	0	0	0	0	0	0	0	0	0	0	0	0	0	0	0
0	0	0	0	0	0	0	0	0	0	0	0	0	0	0	0	0	0	0	0	0	0	0	0	0	0	0	0	0	0	0
0	0	0	0	0	0	0	0	0	0	0	0	0	0	0	0	0	0	0	0	0	0	0	0	0	0	0	0	0	0	0
0	0	0	0	0	0	0	0	0	0	0	0	0	0	0	0	0	0	0	0	0	0	0	0	0	0	0	0	0	0	0
0	0	0	0	0	0	0	0	0	0	0	0	0	0	0	0	0	0	0	0	0	0	0	0	0	0	0	0	0	0	0
0	0	0	0	0	0	0	0	0	0	0	0	0	0	0	0	0	0	0	0	0	0	0	0	0	0	0	0	0	0	0
0	0	0	0	0	0	0	0	0	0	0	0	0	0	0	0	0	0	0	0	0	0	0	0	0	0	0	0	0	0	0
0	0	0	0	0	0	0	0	0	0	0	0	0	0	0	0	0	0	0	0	0	0	0	0	0	0	0	0	0	0	0
0	0	0	0	0	0	0	0	0	0	0	0	0	0	0	0	0	0	0	0	0	0	0	0	0	0	0	0	0	0	0
0	0	0	0	0	0	0	0	0	0	0	0	0	0	0	0	0	0	0	0	0	0	0	0	0	0	0	0	0	0	0
0	0	0	0	0	0	0	0	0	0	0	0	0	0	0	0	0	0	0	0	0	0	0	0	0	0	0	0	0	0	0
0	0	0	0	0	0	0	0	0	0	0	0	0	0	0	0	0	0	0	0	0	0	0	0	0	0	0	0	0	0	0
0	0	0	0	0	0	0	0	0	0	0	0	0	0	0	0	0	0	0	0	0	0	0	0	0	0	0	0	0	0	0
0	0	0	0	0	0	0	0	0	0	0	0	0	0	0	0	0	0	0	0	0	0	0	0	0	0	0	0	0	0	0
0	0	0	0	0	0	0	0	0	0	0	0	0	0	0	0	0	0	0	0	0	0	0	0	0	0	0	0	0	0	0
0	0	0	0	0	0	0	0	0	0	0	0	0	0	0	0	0	0	0	0	0	0	0	0	0	0	0	0	0	0	0
0	0	0	0	0	0	0	0	0	0	0	0	0	0	0	0	0	0	0	0	0	0	0	0	0	0	0	0	0	0	0
0	0	0	0	0	0	0	0	0	0	0	0	0	0	0	0	0	0	0	0	0	0	0	0	0	0	0	0	0	0	0
0	0	0	0	0	0	0	0	0	0	0	0	0	0	0	0	0	0	0	0	0	0	0	0	0	0	0	0	0	0	0
0	0	0	0	0	0	0	0	0	0	0	0	0	0	0	0	0	0	0	0	0	0	0	0	0	0	0	0	0	0	0
0	0	0	0	0	0	0	0	0	0	0	0	0	0	0	0	0	0	0	0	0	0	0	0	0	0	0	0	0	0	0
0	0	0	0	0	0	0	0	0	0	0	0	0	0	0	0	0	0	0	0	0	0	0	0	0	0	0	0	0	0	0
0	0	0	0	0	0	0	0	0	0	0	0	0	0	0	0	0	0	0	0	0	0	0	0	0	0	0	0	0	0	0
0	0	0	0	0	0	0	0	0	0	0	0	0	0	0	0	0	0	0	0	0	0	0	0	0	0	0	0	0	0	0
0	0	0	0	0	0	0	0	0	0	0	0	0	0	0	0	0	0	0	0	0	0	0	0	0	0	0	0	0	0	0
0	0	0	0	0	0	0	0	0	0	0	0	0	0	0	0	0	0	0	0	0	0	0	0	0	0	0	0	0	0	0
0	0	0	0	0	0	0	0	0	0	0	0	0	0	0	0	0	0	0	0	0	0	0	0	0	0	0	0	0	0	0
0	0	0	0	0	0	0	0	0	0	0	0	0	0	0	0	0	0	0	0	0	0	0	0	0	0	0	0	0	0	0
0	0	0	0	0	0	0	0	0	0	0	0	0	0	0	0	0	0	0	0	0	0	0	0	0	0	0	0	0	0	0
0	0	0	0	0	0	0	0	0	0	0	0	0	0	0	0	0	0	0	0	0	0	0	0	0	0	0	0	0	0	0
0	0	0	0	0	0	0	0	0	0	0	0	0	0	0	0	0	0	0	0	0	0	0	0	0	0	0	0	0	0	0
0	0	0	0	0	0	0	0	0	0	0	0	0	0	0	0	0	0	0	0	0	0	0	0	0	0	0	0	0	0	0
0	0	0	0	0	0	0	0	0	0	0	0	0	0	0	0	0	0	0	0	0	0	0	0	0	0	0	0	0	0	0
0	0	0	0	0	0	0	0	0	0	0	0	0	0	0	0	0	0	0	0	0	0	0	0	0	0	0	0	0	0	0
0	0	0	0	0	0	0	0	0	0	0	0	0	0	0	0	0	0	0	0	0	0	0	0	0	0	0	0	0	0	0
0	0	0	0	0	0	0	0	0	0	0	0	0	0	0	0	0	0	0	0	0	0	0	0	0	0	0	0	0	0	0
0	0	0	0	0	0	0	0	0	0	0	0	0	0	0	0	0	0	0	0	0	0	0	0	0	0	0	0	0	0	0
0	0	0	0	0	0	0	0	0	0	0	0	0	0	0	0	0	0	0	0	0	0	0	0	0	0	0	0	0	0	0
0	0	0	0	0	0	0	0	0	0	0	0	0	0	0	0	0	0	0	0	0	0	0	0	0	0	0	0	0	0	0
0	0	0	0	0	0	0	0	0	0	0	0	0	0	0	0	0	0	0	0	0	0	0	0	0	0	0	0	0	0	0
0	0	0	0	0	0	0	0	0	0	0	0	0	0	0	0	0	0	0	0	0	0	0	0	0	0	0	0	0	0	0
0	0	0	0	0	0	0	0	0	0	0	0	0	0	0	0	0	0	0	0	0	0	0	0	0	0	0	0	0	0	0
0	0	0	0	0	0	0	0	0	0	0	0	0	0	0	0	0	0	0	0	0	0	0	0	0	0	0	0	0	0	0
0	0	0	0	0	0	0	0	0	0	0	0	0	0	0	0	0	0	0	0	0	0	0	0	0	0	0	0	0	0	0
0	0	0	0	0	0	0	0	0	0	0	0	0	0	0	0	0	0	0	0	0	0	0	0	0	0	0	0	0	0	0
0	0	0	0	0	0	0	0	0	0	0	0	0	0	0	0	0	0	0	0	0	0	0	0	0	0	0	0	0	0	0
0	0	0	0	0	0	0	0	0	0	0	0	0	0	0	0	0	0	0	0	0	0	0	0	0	0	0	0	0	0	0
0	0	0	0	0	0	0	0	0	0	0	0	0	0	0	0	0	0	0	0	0	0	0	0	0	0	0	0	0	0	0
0	0	0	0	0	0	0	0	0	0	0	0	0	0	0	0	0	0	0	0	0	0	0	0	0	0	0	0	0	0	0
0	0	0	0	0	0	0	0	0	0	0	0	0	0	0	0	0	0	0	0	0	0	0	0	0	0	0	0	0	0	0
0	0	0	0	0	0	0	0	0	0	0	0	0	0	0	0	0	0	0	0	0	0	0	0	0	0	0	0	0	0	0
0	0	0	0	0	0	0	0	0	0	0	0	0	0	0	0	0	0	0	0	0	0	0	0	0	0	0	0	0	0	0
0	0	0	0	0	0	0	0	0	0	0	0	0	0	0	0	0	0	0	0	0	0	0	0	0	0	0	0	0	0	0
0	0	0	0	0	0	0	0	0	0	0	0	0	0	0	0	0	0	0	0	0	0	0	0	0	0	0	0	0	0	0
0	0	0	0	0	0	0	0	0	0	0	0	0	0	0	0	0	0	0	0	0	0	0	0	0	0	0	0	0	0	0
0	0	0	0	0	0	0	0	0	0	0	0	0	0	0	0	0	0	0	0	0	0	0	0	0	0	0	0	0	0	0
0	0	0	0	0	0	0	0	0	0	0	0	0	0	0	0	0	0	0	0	0	0	0	0	0	0	0	0	0	0	0
0	0	0	0	0	0	0	0	0	0	0	0	0	0	0	0	0	0	0	0	0	0	0	0	0	0	0	0	0	0	0
0	0	0	0	0	0	0	0	0	0	0	0	0	0	0	0	0	0	0	0	0	0	0	0	0	0	0	0	0	0	0
0	0	0	0	0	0	0	0	0	0	0	0	0	0	0	0	0	0	0	0	0	0	0	0	0	0	0	0	0	0	0
0	0	0	0	0	0	0	0	0	0	0	0	0	0	0	0	0	0	0	0	0	0	0	0	0	0	0	0	0	0	0
0	0	0	0	0	0	0	0	0	0	0	0	0	0	0	0	0	0	0	0	0	0	0	0	0	0	0	0	0	0	0
0	0	0	0	0	0	0	0	0	0	0	0	0	0	0	0	0	0	0	0	0	0	0	0	0	0	0	0	0	0	0
0	0	0	0	0	0	0	0	0	0	0	0	0	0	0	0	0	0	0	0	0	0	0	0	0	0	0	0	0	0	0
0	0	0	0	0	0	0	0	0	0	0	0	0	0	0	0	0	0	0	0	0	0	0	0	0	0	0	0	0	0	0
0	0	0	0	0	0	0	0	0	0	0	0	0	0	0	0	0	0	0	0	0	0	0	0	0	0	0	0	0	0	0
0	0	0	0	0	0	0	0	0	0	0	0	0	0	0	0	0	0	0	0	0	0	0	0	0	0	0	0	0	0	0
0	0	0	0	0	0	0	0	0	0	0	0	0	0	0	0	0	0	0	0	0	0	0	0	0	0	0	0	0	0	0
0	0	0	0	0	0	0	0	0	0	0	0	0	0	0	0	0	0	0	0	0	0	0	0	0	0	0	0	0	0	0
0	0	0	0	0	0	0	0	0	0	0	0	0	0	0	0	0	0	0	0	0	0	0	0	0	0	0	0	0	0	0
0	0	0	0	0	0	0	0	0	0	0	0	0	0	0	0	0	0	0	0	0	0	0	0	0	0	0	0	0	0	0
0	0	0	0	0	0	0	0	0	0	0	0	0	0	0	0	0	0	0	0	0	0	0	0	0	0	0	0	0	0	0
0	0	0	0	0	0	0	0	0	0	0	0	0	0	0	0	0	0	0	0	0	0	0	0	0	0	0	0	0	0	0
0	0	0	0	0	0	0	0	0	0	0	0	0	0	0	0	0	0	0	0	0	0	0	0	0	0	0	0	0	0	0
0	0	0	0	0	0	0	0	0	0	0	0	0	0	0	0	0	0	0	0	0	0	0	0	0	0	0	0	0	0	0
0	0	0	0	0	0	0	0	0	0	0	0	0	0	0	0	0	0	0	0	0	0	0	0	0	0	0	0	0	0	0
0	0	0	0	0	0	0	0	0	0	0	0	0	0	0	0	0	0	0	0	0	0	0	0	0	0	0	0	0	0	0
0	0	0	0	0	0	0	0	0	0	0	0	0	0	0	0	0	0	0	0	0	0	0	0	0	0	0	0	0	0	0
0	0	0	0	0	0	0	0	0	0	0	0	0	0	0	0	0	0	0	0	0	0	0	0	0	0	0	0	0	0	0
0	0	0	0	0	0	0	0	0	0	0	0	0	0	0	0	0	0	0	0	0	0	0	0	0	0	0	0	0	0	0
0	0	0	0	0	0	0	0	0	0	0	0	0	0	0	0	0	0	0	0	0	0	0	0	0	0	0	0	0	0	0
0	0	0	0	0	0	0	0	0	0	0	0	0	0	0	0	0	0	0	0	0	0	0	0	0	0	0	0	0	0	0
0	0	0	0	0	0	0	0	0	0	0	0	0	0	0	0	0	0	0	0	0	0	0	0	0	0	0	0	0	0	0
0	0	0	0	0	0	0	0	0	0	0	0	0	0	0	0	0	0	0	0	0	0	0	0	0	0	0	0	0	0	0
0	0	0	0	0	0	0	0	0	0	0	0	0	0	0	0	0	0	0	0	0	0	0	0	0	0	0	0	0	0	0
0	0	0	0	0	0	0	0	0	0	0	0	0	0	0	0	0	0	0	0	0	0	0	0	0	0	0	0	0	0	0
0	0	0	0	0	0	0	0	0	0	0	0	0	0	0	0	0	0	0	0	0	0	0	0	0	0	0	0	0	0	0
0	0	0	0	0	0	0	0	0	0	0	0	0	0	0	0	0	0	0	0	0	0	0	0	0	0	0	0	0	0	0
0	0	0	0	0	0	0	0	0	0	0	0	0	0	0	0	0	0	0	0	0	0	0	0	0	0	0	0	0	0	0
0	0	0	0	0	0	0	0	0	0	0	0	0	0	0	0	0	0	0	0	0	0	0	0	0	0	0	0	0	0	0
0	0	0	0	0	0	0	0	0	0	0	0	0	0	0	0	0	0	0	0	0	0	0	0	0	0	0	0	0	0	0
0	0	0	0	0	0	0	0	0	0	0	0	0	0	0	0	0	0	0	0	0	0	0	0	0	0	0	0	0	0	0
0	0	0	0	0	0	0	0	0	0	0	0	0	0	0	0	0	0	0	0	0	0	0	0	0	0	0	0	0	0	0
0	0	0	0	0	0	0	0	0	0	0	0	0	0	0	0	0	0	0	0	0	0	0	0	0	0	0	0	0	0	0
0	0	0	0	0	0	0	0	0	0	0	0	0	0	0	0	0	0	0	0	0	0	0	0	0	0	0	0	0	0	0
0	0	0	0	0	0	0	0	0	0	0	0	0	0	0	0	0	0	0	0	0	0	0	0	0	0	0	0	0	0	0
0	0	0	0	0	0	0	0	0	0	0	0	0	0	0	0	0	0	0	0	0	0	0	0	0	0	0	0	0	0	0
0	0	0	0	0	0	0	0	0	0	0	0	0	0	0	0	0	0	0	0	0	0	0	0	0	0	0	0	0	0	0
0	0	0	0	0	0	0	0	0	0	0	0	0	0	0	0	0	0	0	0	0	0	0	0	0	0	0	0	0	0	0
0	0	0	0	0	0	0	0	0	0	0	0	0	0	0	0	0	0	0	0	0	0	0	0	0	0	0	0	0	0	0
0	0	0	0	0	0	0	0	0	0	0	0	0	0	0	0	0	0	0	0	0	0	0	0	0	0	0	0	0	0	0
0	0	0	0	0	0	0	0	0	0	0	0	0	0	0	0	0	0	0	0	0	0	0	0	0	0	0	0	0	0	0
0	0	0	0	0	0	0	0	0	0	0	0	0	0	0	0	0	0	0	0	0	0	0	0	0	0	0	0	0	0	0
0	0	0	0	0	0	0	0	0	0	0	0	0	0	0	0	0	0	0	0	0	0	0	0	0	0	0	0	0	0	0
0	0	0	0	0	0	0	0	0	0	0	0	0	0	0	0	0	0	0	0	0	0	0	0	0	0	0	0	0	0	0
0	0	0	0	0	0	0	0	0	0	0	0	0	0	0	0	0	0	0	0	0	0	0	0	0	0	0	0	0	0	0
0	0	0	0	0	0	0	0	0	0	0	0	0	0	0	0	0	0	0	0	0	0	0	0	0	0	0	0	0	0	0
0	0	0	0	0	0	0	0	0	0	0	0	0	0	0	0	0	0	0	0	0	0	0	0	0	0	0	0	0	0	0
0	0	0	0	0	0	0	0	0	0	0	0	0	0	0	0	0	0	0	0	0	0	0	0	0	0	0	0	0	0	0
0	0	0	0	0	0	0	0	0	0	0	0	0	0	0	0	0	0	0	0	0	0	0	0	0	0	0	0	0	0	0
0	0	0	0	0	0	0	0	0	0	0	0	0	0	0	0	0	0	0	0	0	0	0	0	0	0	0	0	0	0	0
0	0	0	0	0	0	0	0	0	0	0	0	0	0	0	0	0	0	0	0	0	0	0	0	0	0	0	0	0	0	0
0	0	0	0	0	0	0	0	0	0	0	0	0	0	0	0	0	0	0	0	0	0	0	0	0	0	0	0	0	0	0
0	0	0	0	0	0	0	0	0	0	0	0	0	0	0	0	0	0	0	0	0	0	0	0	0	0	0	0	0	0	0
0	0	0	0	0	0	0	0	0	0	0	0	0	0	0	0	0	0	0	0	0	0	0	0	0	0	0	0	0	0	0
0	0	0	0	0	0	0	0	0	0	0	0	0	0	0	0	0	0	0	0	0	0	0	0	0	0	0	0	0	0	0
0	0	0	0	0	0	0	0	0	0	0	0	0	0	0	0	0	0	0	0	0	0	0	0	0	0	0	0	0	0	0
0	0	0	0	0	0	0	0	0	0	0	0	0	0	0	0	0	0	0	0	0	0	0	0	0	0	0	0	0	0	0
0	0	0	0	0	0	0	0	0	0	0	0	0	0	0	0	0	0	0	0	0	0	0	0	0	0	0	0	0	0	0
0	0	0	0	0	0	0	0	0	0	0	0	0	0	0	0	0	0	0	0	0	0	0	0	0	0	0	0	0	0	0
0	0	0	0	0	0	0	0	0	0	0	0	0	0	0	0	0	0	0	0	0	0	0	0	0	0	0	0	0	0	0
0	0	0	0	0	0	0	0	0	0	0	0	0	0	0	0	0	0	0	0	0	0	0	0	0	0	0	0	0	0	0
0	0	0	0	0	0	0	0	0	0	0	0	0	0	0	0	0	0	0	0	0	0	0	0	0	0	0	0	0	0	0
0	0	0	0	0	0	0	0	0	0	0	0	0	0	0	0	0	0	0	0	0	0	0	0	0	0	0	0	0	0	0
0	0	0	0	0	0	0	0	0	0	0	0	0	0	0	0	0	0	0	0	0	0	0	0	0	0	0	0	0	0	0
0	0	0	0	0	0	0	0	0	0	0	0	0	0	0	0	0	0	0	0	0	0	0	0	0	0	0	0	0	0	0
0	0	0	0	0	0	0	0	0	0	0	0	0	0	0	0	0	0	0	0	0	0	0	0	0	0	0	0	0	0	0
0	0	0	0	0	0	0	0	0	0	0	0	0	0	0	0	0	0	0	0	0	0	0	0	0	0	0	0	0	0	0
0	0	0	0	0	0	0	0	0	0	0	0	0	0	0	0	0	0	0	0	0	0	0	0	0	0	0	0	0	0	0
0	0	0	0	0	0	0	0	0	0	0	0	0	0	0	0	0	0	0	0	0	0	0	0	0	0	0	0	0	0	0
0	0	0	0	0	0	0	0	0	0	0	0	0	0	0	0	0	0	0	0	0	0	0	0	0	0	0	0	0	0	0
0	0	0	0	0	0	0	0	0	0	0	0	0	0	0	0	0	0	0	0	0	0	0	0	0	0	0	0	0	0	0
0	0	0	0	0	0	0	0	0	0	0	0	0	0	0	0	0	0	0	0	0	0	0	0	0	0	0	0	0	0	0
0	0	0	0	0	0	0	0	0	0	0	0	0	0	0	0	0	0	0	0	0	0	0	0	0	0	0	0	0	0	0
0	0	0	0	0	0	0	0	0	0	0	0	0	0	0	0	0	0	0	0	0	0	0	0	0	0	0	0	0	0	0
0	0	0	0	0	0	0	0	0	0	0	0	0	0	0	0	0	0	0	0	0	0	0	0	0	0	0	0	0	0	0
0	0	0	0	0	0	0	0	0	0	0	0	0	0	0	0	0	0	0	0	0	0	0	0	0	0	0	0	0	0	0
0	0	0	0	0	0	0	0	0	0	0	0	0	0	0	0	0	0	0	0	0	0	0	0	0	0	0	0	0	0	0
0	0	0	0	0	0	0	0	0	0	0	0	0	0	0	0	0	0	0	0	0	0	0	0	0	0	0	0	0	0	0
0	0	0	0	0	0	0	0	0	0	0	0	0	0	0	0	0	0	0	0	0	0	0	0	0	0	0	0	0	0	0
0	0	0	0	0	0	0	0	0	0	0	0	0	0	0	0	0	0	0	0	0	0	0	0	0	0	0	0	0	0	0
0	0	0	0	0	0	0	0	0	0	0	0	0	0	0	0	0	0	0	0	0	0	0	0	0	0	0	0	0	0	0
0	0	0	0	0	0	0	0	0	0	0	0	0	0	0	0	0	0	0	0	0	0	0	0	0	0	0	0	0	0	0
0	0	0	0	0	0	0	0	0	0	0	0	0	0	0	0	0	0	0	0	0	0	0	0	0	0	0	0	0	0	0
0	0	0	0	0	0	0	0	0	0	0	0	0	0	0	0	0	0	0	0	0	0	0	0	0	0	0	0	0	0	0
0	0	0	0	0	0	0	0	0	0	0	0	0	0	0	0	0	0	0	0	0	0	0	0	0	0	0	0	0	0	0
0	0	0	0	0	0	0	0	0	0	0	0	0	0	0	0	0	0	0	0	0	0	0	0	0	0	0	0	0	0	0
0	0	0	0	0	0	0	0	0	0	0	0	0	0	0	0	0	0	0	0	0	0	0	0	0	0	0	0	0	0	0
0	0	0	0	0	0	0	0	0	0	0	0	0	0	0	0	0	0	0	0	0	0	0	0	0	0	0	0	0	0	0
0	0	0	0	0	0	0	0	0	0	0	0	0	0	0	0	0	0	0	0	0	0	0	0	0	0	0	0	0	0	0
0	0	0	0	0	0	0	0	0	0	0	0	0	0	0	0	0	0	0	0	0	0	0	0	0	0	0	0	0	0	0
0	0	0	0	0	0	0	0	0	0	0	0	0	0	0	0	0	0	0	0	0	0	0	0	0	0	0	0	0	0	0
0	0	0	0	0	0	0	0	0	0	0	0	0	0	0	0	0	0	0	0	0	0	0	0	0	0	0	0	0	0	0
0	0	0	0	0	0	0	0	0	0	0	0	0	0	0	0	0	0	0	0	0	0	0	0	0	0	0	0	0	0	0
0	0	0	0	0	0	0	0	0	0	0	0	0	0	0	0	0	0	0	0	0	0	0	0	0	0	0	0	0	0	0
0	0	0	0	0	0	0	0	0	0	0	0	0	0	0	0	0	0	0	0	0	0	0	0	0	0	0	0	0	0	0
0	0	0	0	0	0	0	0	0	0	0	0	0	0	0	0	0	0	0	0	0	0	0	0	0	0	0	0	0	0	0
0	0	0	0	0	0	0	0	0	0	0	0	0	0	0	0	0	0	0	0	0	0	0	0	0	0	0	0	0	0	0
0	0	0	0	0	0	0	0	0	0	0	0	0	0	0	0	0	0	0	0	0	0	0	0	0	0	0	0	0	0	0
0	0	0	0	0	0	0	0	0	0	0	0	0	0	0	0	0	0	0	0	0	0	0	0	0	0	0	0	0	0	0
0	0	0	0	0	0	0	0	0	0	0	0	0	0	0	0	0	0	0	0	0	0	0	0	0	0	0	0	0	0	0
0	0	0	0	0	0	0	0	0	0	0	0	0	0	0	0	0	0	0	0	0	0	0	0	0	0	0	0	0	0	0
0	0	0	0	0	0	0	0	0	0	0	0	0	0	0	0	0	0	0	0	0	0	0	0	0	0	0	0	0	0	0
0	0	0	0	0	0	0	0	0	0	0	0	0	0	0	0	0	0	0	0	0	0	0	0	0	0	0	0	0	0	0
0	0	0	0	0	0	0	0	0	0	0	0	0	0	0	0	0	0	0	0	0	0	0	0	0	0	0	0	0	0	0
0	0	0	0	0	0	0	0	0	0	0	0	0	0	0	0	0	0	0	0	0	0	0	0	0	0	0	0	0	0	0
0	0	0	0	0	0	0	0	0	0	0	0	0	0	0	0	0	0	0	0	0	0	0	0	0	0	0	0	0	0	0
0	0	0	0	0	0	0	0	0	0	0	0	0	0	0	0	0	0	0	0	0	0	0	0	0	0	0	0	0	0	0
0	0	0	0	0	0	0	0	0	0	0	0	0	0	0	0	0	0	0	0	0	0	0	0	0	0	0	0	0	0	0
0	0	0	0	0	0	0	0	0	0	0	0	0	0	0	0	0	0	0	0	0	0	0	0	0	0	0	0	0	0	0
0	0	0	0	0	0	0	0	0	0	0	0	0	0	0	0	0	0	0	0	0	0	0	0	0	0	0	0	0	0	0
0	0	0	0	0	0	0	0	0	0	0	0	0	0	0	0	0	0	0	0	0	0	0	0	0	0	0	0	0	0	0
0	0	0	0	0	0	0	0	0	0	0	0	0	0	0	0	0	0	0	0	0	0	0	0	0	0	0	0	0	0	0
0	0	0	0	0	0	0	0	0	0	0	0	0	0	0	0	0	0	0	0	0	0	0	0	0	0	0	0	0	0	0
0	0	0	0	0	0	0	0	0	0	0	0	0	0	0	0	0	0	0	0	0	0	0	0	0	0	0	0	0	0	0
0	0	0	0	0	0	0	0	0	0	0	0	0	0	0	0	0	0	0	0	0	0	0	0	0	0	0	0	0	0	0
0	0	0	0	0	0	0	0	0	0	0	0	0	0	0	0	0	0	0	0	0	0	0	0	0	0	0	0	0	0	0
0	0	0	0	0	0	0	0	0	0	0	0	0	0	0	0	0	0	0	0	0	0	0	0	0	0	0	0	0	0	0
0	0	0	0	0	0	0	0	0	0	0	0	0	0	0	0	0	0	0	0	0	0	0	0	0	0	0	0	0	0	0
0	0	0	0	0	0	0	0	0	0	0	0	0	0	0	0	0	0	0	0	0	0	0	0	0	0	0	0	0	0	0
0	0	0	0	0	0	0	0	0	0	0	0	0	0	0	0	0	0	0	0	0	0	0	0	0	0	0	0	0	0	0
0	0	0	0	0	0	0	0	0	0	0	0	0	0	0	0	0	0	0	0	0	0	0	0	0	0	0	0	0	0	0
0	0	0	0	0	0	0	0	0	0	0	0	0	0	0	0	0	0	0	0	0	0	0	0	0	0	0	0	0	0	0
0	0	0	0	0	0	0	0	0	0	0	0	0	0	0	0	0	0	0	0	0	0	0	0	0	0	0	0	0	0	0
0	0	0	0	0	0	0	0	0	0	0	0	0	0	0	0	0	0	0	0	0	0	0	0	0	0	0	0	0	0	0
0	0	0	0	0	0	0	0	0	0	0	0	0	0	0	0	0	0	0	0	0	0	0	0	0	0	0	0	0	0	0
0	0	0	0	0	0	0	0	0	0	0	0	0	0	0	0	0	0	0	0	0	0	0	0	0	0	0	0	0	0	0
0	0	0	0	0	0	0	0	0	0	0	0	0	0	0	0	0	0	0	0	0	0	0	0	0	0	0	0	0	0	0
0	0	0	0	0	0	0	0	0	0	0	0	0	0	0	0	0	0	0	0	0	0	0	0	0	0	0	0	0	0	0
0	0	0	0	0	0	0	0	0	0	0	0	0	0	0	0	0	0	0	0	0	0	0	0	0	0	0	0	0	0	0
0	0	0	0	0	0	0	0	0	0	0	0	0	0	0	0	0	0	0	0	0	0	0	0	0	0	0	0	0	0	0
0	0	0	0	0	0	0	0	0	0	0	0	0	0	0	0	0	0	0	0	0	0	0	0	0	0	0	0	0	0	0
0	0	0	0	0	0	0	0	0	0	0	0	0	0	0	0	0	0	0	0	0	0	0	0	0	0	0	0	0	0	0
0	0	0	0	0	0	0	0	0	0	0	0	0	0	0	0	0	0	0	0	0	0	0	0	0	0	0	0	0	0	0
0	0	0	0	0	0	0	0	0	0	0	0	0	0	0	0	0	0	0	0	0	0	0	0	0	0	0	0	0	0	0
0	0	0	0	0	0	0	0	0	0	0	0	0	0	0	0	0	0	0	0	0	0	0	0	0	0	0	0	0	0	0
0	0	0	0	0	0	0	0	0	0	0	0	0	0	0	0	0	0	0	0	0	0	0	0	0	0	0	0	0	0	0
0	0	0	0	0	0	0	0	0	0	0	0	0	0	0	0	0	0	0	0	0	0	0	0	0	0	0	0	0	0	0
0	0	0	0	0	0	0	0	0	0	0	0	0	0	0	0	0	0	0	0	0	0	0	0	0	0	0	0	0	0	0
0	0	0	0	0	0	0	0	0	0	0	0	0	0	0	0	0	0	0	0	0	0	0	0	0	0	0	0	0	0	0
0	0	0	0	0	0	0	0	0	0	0	0	0	0	0	0	0	0	0	0	0	0	0	0	0	0	0	0	0	0	0
0	0	0	0	0	0	0	0	0	0	0	0	0	0	0	0	0	0	0	0	0	0	0	0	0	0	0	0	0	0	0
0	0	0	0	0	0	0	0	0	0	0	0	0	0	0	0	0	0	0	0	0	0	0	0	0	0	0	0	0	0	0
0	0	0	0	0	0	0	0	0	0	0	0	0	0	0	0	0	0	0	0	0	0	0	0	0	0	0	0	0	0	0
0	0	0	0	0	0	0	0	0	0	0	0	0	0	0	0	0	0	0	0	0	0	0	0	0	0	0	0	0	0	0
0	0	0	0	0	0	0	0	0	0	0	0	0	0	0	0	0	0	0	0	0	0	0	0	0	0	0	0	0	0	0
0	0	0	0	0	0	0	0	0	0	0	0	0	0	0	0	0	0	0	0	0	0	0	0	0	0	0	0	0	0	0
0	0	0	0	0	0	0	0	0	0	0	0	0	0	0	0	0	0	0	0	0	0	0	0	0	0	0	0	0	0	0
0	0	0	0	0	0	0	0	0	0	0	0	0	0	0	0	0	0	0	0	0	0	0	0	0	0	0	0	0	0	0
0	0	0	0	0	0	0	0	0	0	0	0	0	0	0	0	0	0	0	0	0	0	0	0	0	0	0	0	0	0	0
0	0	0	0	0	0	0	0	0	0	0	0	0	0	0	0	0	0	0	0	0	0	0	0	0	0	0	0	0	0	0
0	0	0	0	0	0	0	0	0	0	0	0	0	0	0	0	0	0	0	0	0	0	0	0	0	0	0	0	0	0	0
0	0	0	0	0	0	0	0	0	0	0	0	0	0	0	0	0	0	0	0	0	0	0	0	0	0	0	0	0	0	0
0	0	0	0	0	0	0	0	0	0	0	0	0	0	0	0	0	0	0	0	0	0	0	0	0	0	0	0	0	0	0
0	0	0	0	0	0	0	0	0	0	0	0	0	0	0	0	0	0	0	0	0	0	0	0	0	0	0	0	0	0	0
0	0	0	0	0	0	0	0	0	0	0	0	0	0	0	0	0	0	0	0	0	0	0	0	0	0	0	0	0	0	0
0	0	0	0	0	0	0	0	0	0	0	0	0	0	0	0	0	0	0	0	0	0	0	0	0	0	0	0	0	0	0
0	0	0	0	0	0	0	0	0	0	0	0	0	0	0	0	0	0	0	0	0	0	0	0	0	0	0	0	0	0	0
0	0	0	0	0	0	0	0	0	0	0	0	0	0	0	0	0	0	0	0	0	0	0	0	0	0	0	0	0	0	0
0	0	0	0	0	0	0	0	0	0	0	0	0	0	0	0	0	0	0	0	0	0	0	0	0	0	0	0	0	0	0
0	0	0	0	0	0	0	0	0	0	0	0	0	0	0	0	0	0	0	0	0	0	0	0	0	0	0	0	0	0	0
0	0	0	0	0	0	0	0	0	0	0	0	0	0	0	0	0	0	0	0	0	0	0	0	0	0	0	0	0	0	0
0	0	0	0	0	0	0	0	0	0	0	0	0	0	0	0	0	0	0	0	0	0	0	0	0	0	0	0	0	0	0
0	0	0	0	0	0	0	0	0	0	0	0	0	0	0	0	0	0	0	0	0	0	0	0	0	0	0	0	0	0	0
0	0	0	0	0	0	0	0	0	0	0	0	0	0	0	0	0	0	0	0	0	0	0	0	0	0	0	0	0	0	0
0	0	0	0	0	0	0	0	0	0	0	0	0	0	0	0	0	0	0	0	0	0	0	0	0	0	0	0	0	0	0
0	0	0	0	0	0	0	0	0	0	0	0	0	0	0	0	0	0	0	0	0	0	0	0	0	0	0	0	0	0	0
0	0	0	0	0	0	0	0	0	0	0	0	0	0	0	0	0	0	0	0	0	0	0	0	0	0	0	0	0	0	0
0	0	0	0	0	0	0	0	0	0	0	0	0	0	0	0	0	0	0	0	0	0	0	0	0	0	0	0	0	0	0
0	0	0	0	0	0	0	0	0	0	0	0	0	0	0	0	0	0	0	0	0	0	0	0	0	0	0	0	0	0	0
0	0	0	0	0	0	0	0	0	0	0	0	0	0	0	0	0	0	0	0	0	0	0	0	0	0	0	0	0	0	0
0	0	0	0	0	0	0	0	0	0	0	0	0	0	0	0	0	0	0	0	0	0	0	0	0	0	0	0	0	0	0
0	0	0	0	0	0	0	0	0	0	0	0	0	0	0	0	0	0	0	0	0	0	0	0	0	0	0	0	0	0	0
0	0	0	0	0	0	0	0	0	0	0	0	0	0	0	0	0	0	0	0	0	0	0	0	0	0	0	0	0	0	0
0	0	0	0	0	0	0	0	0	0	0	0	0	0	0	0	0	0	0	0	0	0	0	0	0	0	0	0	0	0	0
0	0	0	0	0	0	0	0	0	0	0	0	0	0	0	0	0	0	0	0	0	0	0	0	0	0	0	0	0	0	0
0	0	0	0	0	0	0	0	0	0	0	0	0	0	0	0	0	0	0	0	0	0	0	0	0	0	0	0	0	0	0
0	0	0	0	0	0	0	0	0	0	0	0	0	0	0	0	0	0	0	0	0	0	0	0	0	0	0	0	0	0	0
0	0	0	0	0	0	0	0	0	0	0	0	0	0	0	0	0	0	0	0	0	0	0	0	0	0	0	0	0	0	0
0	0	0	0	0	0	0	0	0	0	0	0	0	0	0	0	0	0	0	0	0	0	0	0	0	0	0	0	0	0	0
0	0	0	0	0	0	0	0	0	0	0	0	0	0	0	0	0	0	0	0	0	0	0	0	0	0	0	0	0	0	0
0	0	0	0	0	0	0	0	0	0	0	0	0	0	0	0	0	0	0	0	0	0	0	0	0	0	0	0	0	0	0
0	0	0	0	0	0	0	0	0	0	0	0	0	0	0	0	0	0	0	0	0	0	0	0	0	0	0	0	0	0	0
0	0	0	0	0	0	0	0	0	0	0	0	0	0	0	0	0	0	0	0	0	0	0	0	0	0	0	0	0	0	0
0	0	0	0	0	0	0	0	0	0	0	0	0	0	0	0	0	0	0	0	0	0	0	0	0	0	0	0	0	0	0
0	0	0	0	0	0	0	0	0	0	0	0	0	0	0	0	0	0	0	0	0	0	0	0	0	0	0	0	0	0	0
0	0	0	0	0	0	0	0	0	0	0	0	0	0	0	0	0	0	0	0	0	0	0	0	0	0	0	0	0	0	0
0	0	0	0	0	0	0	0	0	0	0	0	0	0	0	0	0	0	0	0	0	0	0	0	0	0	0	0	0	0	0
0	0	0	0	0	0	0	0	0	0	0	0	0	0	0	0	0	0	0	0	0	0	0	0	0	0	0	0	0	0	0
0	0	0	0	0	0	0	0	0	0	0	0	0	0	0	0	0	0	0	0	0	0	0	0	0	0	0	0	0	0	0
0	0	0	0	0	0	0	0	0	0	0	0	0	0	0	0	0	0	0	0	0	0	0	0	0	0	0	0	0	0	0
0	0	0	0	0	0	0	0	0	0	0	0	0	0	0	0	0	0	0	0	0	0	0	0	0	0	0	0	0	0	0
0	0	0	0	0	0	0	0	0	0	0	0	0	0	0	0	0	0	0	0	0	0	0	0	0	0	0	0	0	0	0
0	0	0	0	0	0	0	0	0	0	0	0	0	0	0	0	0	0	0	0	0	0	0	0	0	0	0	0	0	0	0
0	0	0	0	0	0	0	0	0	0	0	0	0	0	0	0	0	0	0	0	0	0	0	0	0	0	0	0	0	0	0
0	0	0	0	0	0	0	0	0	0	0	0	0	0	0	0	0	0	0	0	0	0	0	0	0	0	0	0	0	0	0
0	0	0	0	0	0	0	0	0	0	0	0	0	0	0	0	0	0	0	0	0	0	0	0	0	0	0	0	0	0	0
0	0	0	0	0	0	0	0	0	0	0	0	0	0	0	0	0	0	0	0	0	0	0	0	0	0	0	0	0	0	0
0	0	0	0	0	0	0	0	0	0	0	0	0	0	0	0	0	0	0	0	0	0	0	0	0	0	0	0	0	0	0
0	0	0	0	0	0	0	0	0	0	0	0	0	0	0	0	0	0	0	0	0	0	0	0	0	0	0	0	0	0	0
0	0	0	0	0	0	0	0	0	0	0	0	0	0	0	0	0	0	0	0	0	0	0	0	0	0	0	0	0	0	0
0	0	0	0	0	0	0	0	0	0	0	0	0	0	0	0	0	0	0	0	0	0	0	0	0	0	0	0	0	0	0
0	0	0	0	0	0	0	0	0	0	0	0	0	0	0	0	0	0	0	0	0	0	0	0	0	0	0	0	0	0	0
0	0	0	0	0	0	0	0	0	0	0	0	0	0	0	0	0	0	0	0	0	0	0	0	0	0	0	0	0	0	0
0	0	0	0	0	0	0	0	0	0	0	0	0	0	0	0	0	0	0	0	0	0	0	0	0	0	0	0	0	0	0
0	0	0	0	0	0	0	0	0	0	0	0	0	0	0	0	0	0	0	0	0	0	0	0	0	0	0	0	0	0	0
0	0	0	0	0	0	0	0	0	0	0	0	0	0	0	0	0	0	0	0	0	0	0	0	0	0	0	0	0	0	0
0	0	0	0	0	0	0	0	0	0	0	0	0	0	0	0	0	0	0	0	0	0	0	0	0	0	0	0	0	0	0
0	0	0	0	0	0	0	0	0	0	0	0	0	0	0	0	0	0	0	0	0	0	0	0	0	0	0	0	0	0	0
0	0	0	0	0	0	0	0	0	0	0	0	0	0	0	0	0	0	0	0	0	0	0	0	0	0	0	0	0	0	0
0	0	0	0	0	0	0	0	0	0	0	0	0	0	0	0	0	0	0	0	0	0	0	0	0	0	0	0	0	0	0
0	0	0	0	0	0	0	0	0	0	0	0	0	0	0	0	0	0	0	0	0	0	0	0	0	0	0	0	0	0	0
0	0	0	0	0	0	0	0	0	0	0	0	0	0	0	0	0	0	0	0	0	0	0	0	0	0	0	0	0	0	0
0	0	0	0	0	0	0	0	0	0	0	0	0	0	0	0	0	0	0	0	0	0	0	0	0	0	0	0	0	0	0
0	0	0	0	0	0	0	0	0	0	0	0	0	0	0	0	0	0	0	0	0	0	0	0	0	0	0	0	0	0	0
0	0	0	0	0	0	0	0	0	0	0	0	0	0	0	0	0	0	0	0	0	0	0	0	0	0	0	0	0	0	0
0	0	0	0	0	0	0	0	0	0	0	0	0	0	0	0	0	0	0	0	0	0	0	0	0	0	0	0	0	0	0
0	0	0	0	0	0	0	0	0	0	0	0	0	0	0	0	0	0	0	0	0	0	0	0	0	0	0	0	0	0	0
0	0	0	0	0	0	0	0	0	0	0	0	0	0	0	0	0	0	0	0	0	0	0	0	0	0	0	0	0	0	0
0	0	0	0	0	0	0	0	0	0	0	0	0	0	0	0	0	0	0	0	0	0	0	0	0	0	0	0	0	0	0
0	0	0	0	0	0	0	0	0	0	0	0	0	0	0	0	0	0	0	0	0	0	0	0	0	0	0	0	0	0	0
0	0	0	0	0	0	0	0	0	0	0	0	0	0	0	0	0	0	0	0	0	0	0	0	0	0	0	0	0	0	0
0	0	0	0	0	0	0	0	0	0	0	0	0	0	0	0	0	0	0	0	0	0	0	0	0	0	0	0	0	0	0
0	0	0	0	0	0	0	0	0	0	0	0	0	0	0	0	0	0	0	0	0	0	0	0	0	0	0	0	0	0	0
0	0	0	0	0	0	0	0	0	0	0	0	0	0	0	0	0	0	0	0	0	0	0	0	0	0	0	0	0	0	0
0	0	0	0	0	0	0	0	0	0	0	0	0	0	0	0	0	0	0	0	0	0	0	0	0	0	0	0	0	0	0
0	0	0	0	0	0	0	0	0	0	0	0	0	0	0	0	0	0	0	0	0	0	0	0	0	0	0	0	0	0	0
0	0	0	0	0	0	0	0	0	0	0	0	0	0	0	0	0	0	0	0	0	0	0	0	0	0	0	0	0	0	0
0	0	0	0	0	0	0	0	0	0	0	0	0	0	0	0	0	0	0	0	0	0	0	0	0	0	0	0	0	0	0
0	0	0	0	0	0	0	0	0	0	0	0	0	0	0	0	0	0	0	0	0	0	0	0	0	0	0	0	0	0	0
0	0	0	0	0	0	0	0	0	0	0	0	0	0	0	0	0	0	0	0	0	0	0	0	0	0	0	0	0	0	0
0	0	0	0	0	0	0	0	0	0	0	0	0	0	0	0	0	0	0	0	0	0	0	0	0	0	0	0	0	0	0
0	0	0	0	0	0	0	0	0	0	0	0	0	0	0	0	0	0	0	0	0	0	0	0	0	0	0	0	0	0	0
0	0	0	0	0	0	0	0	0	0	0	0	0	0	0	0	0	0	0	0	0	0	0	0	0	0	0	0	0	0	0
0	0	0	0	0	0	0	0	0	0	0	0	0	0	0	0	0	0	0	0	0	0	0	0	0	0	0	0	0	0	0
0	0	0	0	0	0	0	0	0	0	0	0	0	0	0	0	0	0	0	0	0	0	0	0	0	0	0	0	0	0	0
0	0	0	0	0	0	0	0	0	0	0	0	0	0	0	0	0	0	0	0	0	0	0	0	0	0	0	0	0	0	0
0	0	0	0	0	0	0	0	0	0	0	0	0	0	0	0	0	0	0	0	0	0	0	0	0	0	0	0	0	0	0
0	0	0	0	0	0	0	0	0	0	0	0	0	0	0	0	0	0	0	0	0	0	0	0	0	0	0	0	0	0	0
0	0	0	0	0	0	0	0	0	0	0	0	0	0	0	0	0	0	0	0	0	0	0	0	0	0	0	0	0	0	0
0	0	0	0	0	0	0	0	0	0	0	0	0	0	0	0	0	0	0	0	0	0	0	0	0	0	0	0	0	0	0
0	0	0	0	0	0	0	0	0	0	0	0	0	0	0	0	0	0	0	0	0	0	0	0	0	0	0	0	0	0	0
0	0	0	0	0	0	0	0	0	0	0	0	0	0	0	0	0	0	0	0	0	0	0	0	0	0	0	0	0	0	0
0	0	0	0	0	0	0	0	0	0	0	0	0	0	0	0	0	0	0	0	0	0	0	0	0	0	0	0	0	0	0
0	0	0	0	0	0	0	0	0	0	0	0	0	0	0	0	0	0	0	0	0	0	0	0	0	0	0	0	0	0	0
0	0	0	0	0	0	0	0	0	0	0	0	0	0	0	0	0	0	0	0	0	0	0	0	0	0	0	0	0	0	0
0	0	0	0	0	0	0	0	0	0	0	0	0	0	0	0	0	0	0	0	0	0	0	0	0	0	0	0	0	0	0
0	0	0	0	0	0	0	0	0	0	0	0	0	0	0	0	0	0	0	0	0	0	0	0	0	0	0	0	0	0	0
0	0	0	0	0	0	0	0	0	0	0	0	0	0	0	0	0	0	0	0	0	0	0	0	0	0	0	0	0	0	0
0	0	0	0	0	0	0	0	0	0	0	0	0	0	0	0	0	0	0	0	0	0	0	0	0	0	0	0	0	0	0
0	0	0	0	0	0	0	0	0	0	0	0	0	0	0	0	0	0	0	0	0	0	0	0	0	0	0	0	0	0	0
0	0	0	0	0	0	0	0	0	0	0	0	0	0	0	0	0	0	0	0	0	0	0	0	0	0	0	0	0	0	0
0	0	0	0	0	0	0	0	0	0	0	0	0	0	0	0	0	0	0	0	0	0	0	0	0	0	0	0	0	0	0
0	0	0	0	0	0	0	0	0	0	0	0	0	0	0	0	0	0	0	0	0	0	0	0	0	0	0	0	0	0	0
0	0	0	0	0	0	0	0	0	0	0	0	0	0	0	0	0	0	0	0	0	0	0	0	0	0	0	0	0	0	0
0	0	0	0	0	0	0	0	0	0	0	0	0	0	0	0	0	0	0	0	0	0	0	0	0	0	0	0	0	0	0
0	0	0	0	0	0	0	0	0	0	0	0	0	0	0	0	0	0	0	0	0	0	0	0	0	0	0	0	0	0	0
0	0	0	0	0	0	0	0	0	0	0	0	0	0	0	0	0	0	0	0	0	0	0	0	0	0	0	0	0	0	0
0	0	0	0	0	0	0	0	0	0	0	0	0	0	0	0	0	0	0	0	0	0	0	0	0	0	0	0	0	0	0
0	0	0	0	0	0	0	0	0	0	0	0	0	0	0	0	0	0	0	0	0	0	0	0	0	0	0	0	0	0	0
0	0	0	0	0	0	0	0	0	0	0	0	0	0	0	0	0	0	0	0	0	0	0	0	0	0	0	0	0	0	0
0	0	0	0	0	0	0	0	0	0	0	0	0	0	0	0	0	0	0	0	0	0	0	0	0	0	0	0	0	0	0
0	0	0	0	0	0	0	0	0	0	0	0	0	0	0	0	0	0	0	0	0	0	0	0	0	0	0	0	0	0	0
0	0	0	0	0	0	0	0	0	0	0	0	0	0	0	0	0	0	0	0	0	0	0	0	0	0	0	0	0	0	0
0	0	0	0	0	0	0	0	0	0	0	0	0	0	0	0	0	0	0	0	0	0	0	0	0	0	0	0	0	0	0
0	0	0	0	0	0	0	0	0	0	0	0	0	0	0	0	0	0	0	0	0	0	0	0	0	0	0	0	0	0	0
0	0	0	0	0	0	0	0	0	0	0	0	0	0	0	0	0	0	0	0	0	0	0	0	0	0	0	0	0	0	0
0	0	0	0	0	0	0	0	0	0	0	0	0	0	0	0	0	0	0	0	0	0	0	0	0	0	0	0	0	0	0
0	0	0	0	0	0	0	0	0	0	0	0	0	0	0	0	0	0	0	0	0	0	0	0	0	0	0	0	0	0	0
0	0	0	0	0	0	0	0	0	0	0	0	0	0	0	0	0	0	0	0	0	0	0	0	0	0	0	0	0	0	0
0	0	0	0	0	0	0	0	0	0	0	0	0	0	0	0	0	0	0	0	0	0	0	0	0	0	0	0	0	0	0
0	0	0	0	0	0	0	0	0	0	0	0	0	0	0	0	0	0	0	0	0	0	0	0	0	0	0	0	0	0	0
0	0	0	0	0	0	0	0	0	0	0	0	0	0	0	0	0	0	0	0	0	0	0	0	0	0	0	0	0	0	0
0	0	0	0	0	0	0	0	0	0	0	0	0	0	0	0	0	0	0	0	0	0	0	0	0	0	0	0	0	0	0
0	0	0	0	0	0	0	0	0	0	0	0	0	0	0	0	0	0	0	0	0	0	0	0	0	0	0	0	0	0	0
0	0	0	0	0	0	0	0	0	0	0	0	0	0	0	0	0	0	0	0	0	0	0	0	0	0	0	0	0	0	0
0	0	0	0	0	0	0	0	0	0	0	0	0	0	0	0	0	0	0	0	0	0	0	0	0	0	0	0	0	0	0
0	0	0	0	0	0	0	0	0	0	0	0	0	0	0	0	0	0	0	0	0	0	0	0	0	0	0	0	0	0	0
0	0	0	0	0	0	0	0	0	0	0	0	0	0	0	0	0	0	0	0	0	0	0	0	0	0	0	0	0	0	0
0	0	0	0	0	0	0	0	0	0	0	0	0	0	0	0	0	0	0	0	0	0	0	0	0	0	0	0	0	0	0
0	0	0	0	0	0	0	0	0	0	0	0	0	0	0	0	0	0	0	0	0	0	0	0	0	0	0	0	0	0	0
0	0	0	0	0	0	0	0	0	0	0	0	0	0	0	0	0	0	0	0	0	0	0	0	0	0	0	0	0	0	0
0	0	0	0	0	0	0	0	0	0	0	0	0	0	0	0	0	0	0	0	0	0	0	0	0	0	0	0	0	0	0
0	0	0	0	0	0	0	0	0	0	0	0	0	0	0	0	0	0	0	0	0	0	0	0	0	0	0	0	0	0	0
0	0	0	0	0	0	0	0	0	0	0	0	0	0	0	0	0	0	0	0	0	0	0	0	0	0	0	0	0	0	0
0	0	0	0	0	0	0	0	0	0	0	0	0	0	0	0	0	0	0	0	0	0	0	0	0	0	0	0	0	0	0
0	0	0	0	0	0	0	0	0	0	0	0	0	0	0	0	0	0	0	0	0	0	0	0	0	0	0	0	0	0	0
0	0	0	0	0	0	0	0	0	0	0	0	0	0	0	0	0	0	0	0	0	0	0	0	0	0	0	0	0	0	0
0	0	0	0	0	0	0	0	0	0	0	0	0	0	0	0	0	0	0	0	0	0	0	0	0	0	0	0	0	0	0
0	0	0	0	0	0	0	0	0	0	0	0	0	0	0	0	0	0	0	0	0	0	0	0	0	0	0	0	0	0	0
0	0	0	0	0	0	0	0	0	0	0	0	0	0	0	0	0	0	0	0	0	0	0	0	0	0	0	0	0	0	0
0	0	0	0	0	0	0	0	0	0	0	0	0	0	0	0	0	0	0	0	0	0	0	0	0	0	0	0	0	0	0
0	0	0	0	0	0	0	0	0	0	0	0	0	0	0	0	0	0	0	0	0	0	0	0	0	0	0	0	0	0	0
0	0	0	0	0	0	0	0	0	0	0	0	0	0	0	0	0	0	0	0	0	0	0	0	0	0	0	0	0	0	0
0	0	0	0	0	0	0	0	0	0	0	0	0	0	0	0	0	0	0	0	0	0	0	0	0	0	0	0	0	0	0
0	0	0	0	0	0	0	0	0	0	0	0	0	0	0	0	0	0	0	0	0	0	0	0	0	0	0	0	0	0	0
0	0	0	0	0	0	0	0	0	0	0	0	0	0	0	0	0	0	0	0	0	0	0	0	0	0	0	0	0	0	0
0	0	0	0	0	0	0	0	0	0	0	0	0	0	0	0	0	0	0	0	0	0	0	0	0	0	0	0	0	0	0
0	0	0	0	0	0	0	0	0	0	0	0	0	0	0	0	0	0	0	0	0	0	0	0	0	0	0	0	0	0	0
0	0	0	0	0	0	0	0	0	0	0	0	0	0	0	0	0	0	0	0	0	0	0	0	0	0	0	0	0	0	0
0	0	0	0	0	0	0	0	0	0	0	0	0	0	0	0	0	0	0	0	0	0	0	0	0	0	0	0	0	0	0
0	0	0	0	0	0	0	0	0	0	0	0	0	0	0	0	0	0	0	0	0	0	0	0	0	0	0	0	0	0	0
0	0	0	0	0	0	0	0	0	0	0	0	0	0	0	0	0	0	0	0	0	0	0	0	0	0	0	0	0	0	0
0	0	0	0	0	0	0	0	0	0	0	0	0	0	0	0	0	0	0	0	0	0	0	0	0	0	0	0	0	0	0
0	0	0	0	0	0	0	0	0	0	0	0	0	0	0	0	0	0	0	0	0	0	0	0	0	0	0	0	0	0	0
0	0	0	0	0	0	0	0	0	0	0	0	0	0	0	0	0	0	0	0	0	0	0	0	0	0	0	0	0	0	0
0	0	0	0	0	0	0	0	0	0	0	0	0	0	0	0	0	0	0	0	0	0	0	0	0	0	0	0	0	0	0
0	0	0	0	0	0	0	0	0	0	0	0	0	0	0	0	0	0	0	0	0	0	0	0	0	0	0	0	0	0	0
0	0	0	0	0	0	0	0	0	0	0	0	0	0	0	0	0	0	0	0	0	0	0	0	0	0	0	0	0	0	0
0	0	0	0	0	0	0	0	0	0	0	0	0	0	0	0	0	0	0	0	0	0	0	0	0	0	0	0	0	0	0
0	0	0	0	0	0	0	0	0	0	0	0	0	0	0	0	0	0	0	0	0	0	0	0	0	0	0	0	0	0	0
0	0	0	0	0	0	0	0	0	0	0	0	0	0	0	0	0	0	0	0	0	0	0	0	0	0	0	0	0	0	0
0	0	0	0	0	0	0	0	0	0	0	0	0	0	0	0	0	0	0	0	0	0	0	0	0	0	0	0	0	0	0
0	0	0	0	0	0	0	0	0	0	0	0	0	0	0	0	0	0	0	0	0	0	0	0	0	0	0	0	0	0	0
0	0	0	0	0	0	0	0	0	0	0	0	0	0	0	0	0	0	0	0	0	0	0	0	0	0	0	0	0	0	0
0	0	0	0	0	0	0	0	0	0	0	0	0	0	0	0	0	0	0	0	0	0	0	0	0	0	0	0	0	0	0
0	0	0	0	0	0	0	0	0	0	0	0	0	0	0	0	0	0	0	0	0	0	0	0	0	0	0	0	0	0	0
0	0	0	0	0	0	0	0	0	0	0	0	0	0	0	0	0	0	0	0	0	0	0	0	0	0	0	0	0	0	0
0	0	0	0	0	0	0	0	0	0	0	0	0	0	0	0	0	0	0	0	0	0	0	0	0	0	0	0	0	0	0
0	0	0	0	0	0	0	0	0	0	0	0	0	0	0	0	0	0	0	0	0	0	0	0	0	0	0	0	0	0	0
0	0	0	0	0	0	0	0	0	0	0	0	0	0	0	0	0	0	0	0	0	0	0	0	0	0	0	0	0	0	0
0	0	0	0	0	0	0	0	0	0	0	0	0	0	0	0	0	0	0	0	0	0	0	0	0	0	0	0	0	0	0
0	0	0	0	0	0	0	0	0	0	0	0	0	0	0	0	0	0	0	0	0	0	0	0	0	0	0	0	0	0	0
0	0	0	0	0	0	0	0	0	0	0	0	0	0	0	0	0	0	0	0	0	0	0	0	0	0	0	0	0	0	0
0	0	0	0	0	0	0	0	0	0	0	0	0	0	0	0	0	0	0	0	0	0	0	0	0	0	0	0	0	0	0
0	0	0	0	0	0	0	0	0	0	0	0	0	0	0	0	0	0	0	0	0	0	0	0	0	0	0	0	0	0	0
0	0	0	0	0	0	0	0	0	0	0	0	0	0	0	0	0	0	0	0	0	0	0	0	0	0	0	0	0	0	0
0	0	0	0	0	0	0	0	0	0	0	0	0	0	0	0	0	0	0	0	0	0	0	0	0	0	0	0	0	0	0
0	0	0	0	0	0	0	0	0	0	0	0	0	0	0	0	0	0	0	0	0	0	0	0	0	0	0	0	0	0	0
0	0	0	0	0	0	0	0	0	0	0	0	0	0	0	0	0	0	0	0	0	0	0	0	0	0	0	0	0	0	0
0	0	0	0	0	0	0	0	0	0	0	0	0	0	0	0	0	0	0	0	0	0	0	0	0	0	0	0	0	0	0
0	0	0	0	0	0	0	0	0	0	0	0	0	0	0	0	0	0	0	0	0	0	0	0	0	0	0	0	0	0	0
0	0	0	0	0	0	0	0	0	0	0	0	0	0	0	0	0	0	0	0	0	0	0	0	0	0	0	0	0	0	0
0	0	0	0	0	0	0	0	0	0	0	0	0	0	0	0	0	0	0	0	0	0	0	0	0	0	0	0	0	0	0
0	0	0	0	0	0	0	0	0	0	0	0	0	0	0	0	0	0	0	0	0	0	0	0	0	0	0	0	0	0	0
0	0	0	0	0	0	0	0	0	0	0	0	0	0	0	0	0	0	0	0	0	0	0	0	0	0	0	0	0	0	0
0	0	0	0	0	0	0	0	0	0	0	0	0	0	0	0	0	0	0	0	0	0	0	0	0	0	0	0	0	0	0
0	0	0	0	0	0	0	0	0	0	0	0	0	0	0	0	0	0	0	0	0	0	0	0	0	0	0	0	0	0	0
0	0	0	0	0	0	0	0	0	0	0	0	0	0	0	0	0	0	0	0	0	0	0	0	0	0	0	0	0	0	0
0	0	0	0	0	0	0	0	0	0	0	0	0	0	0	0	0	0	0	0	0	0	0	0	0	0	0	0	0	0	0
0	0	0	0	0	0	0	0	0	0	0	0	0	0	0	0	0	0	0	0	0	0	0	0	0	0	0	0	0	0	0
0	0	0	0	0	0	0	0	0	0	0	0	0	0	0	0	0	0	0	0	0	0	0	0	0	0	0	0	0	0	0
0	0	0	0	0	0	0	0	0	0	0	0	0	0	0	0	0	0	0	0	0	0	0	0	0	0	0	0	0	0	0
0	0	0	0	0	0	0	0	0	0	0	0	0	0	0	0	0	0	0	0	0	0	0	0	0	0	0	0	0	0	0
0	0	0	0	0	0	0	0	0	0	0	0	0	0	0	0	0	0	0	0	0	0	0	0	0	0	0	0	0	0	0
0	0	0	0	0	0	0	0	0	0	0	0	0	0	0	0	0	0	0	0	0	0	0	0	0	0	0	0	0	0	0
0	0	0	0	0	0	0	0	0	0	0	0	0	0	0	0	0	0	0	0	0	0	0	0	0	0	0	0	0	0	0
0	0	0	0	0	0	0	0	0	0	0	0	0	0	0	0	0	0	0	0	0	0	0	0	0	0	0	0	0	0	0
0	0	0	0	0	0	0	0	0	0	0	0	0	0	0	0	0	0	0	0	0	0	0	0	0	0	0	0	0	0	0
0	0	0	0	0	0	0	0	0	0	0	0	0	0	0	0	0	0	0	0	0	0	0	0	0	0	0	0	0	0	0
0	0	0	0	0	0	0	0	0	0	0	0	0	0	0	0	0	0	0	0	0	0	0	0	0	0	0	0	0	0	0
0	0	0	0	0	0	0	0	0	0	0	0	0	0	0	0	0	0	0	0	0	0	0	0	0	0	0	0	0	0	0
0	0	0	0	0	0	0	0	0	0	0	0	0	0	0	0	0	0	0	0	0	0	0	0	0	0	0	0	0	0	0
0	0	0	0	0	0	0	0	0	0	0	0	0	0	0	0	0	0	0	0	0	0	0	0	0	0	0	0	0	0	0
0	0	0	0	0	0	0	0	0	0	0	0	0	0	0	0	0	0	0	0	0	0	0	0	0	0	0	0	0	0	0
0	0	0	0	0	0	0	0	0	0	0	0	0	0	0	0	0	0	0	0	0	0	0	0	0	0	0	0	0	0	0
0	0	0	0	0	0	0	0	0	0	0	0	0	0	0	0	0	0	0	0	0	0	0	0	0	0	0	0	0	0	0
0	0	0	0	0	0	0	0	0	0	0	0	0	0	0	0	0	0	0	0	0	0	0	0	0	0	0	0	0	0	0
0	0	0	0	0	0	0	0	0	0	0	0	0	0	0	0	0	0	0	0	0	0	0	0	0	0	0	0	0	0	0
0	0	0	0	0	0	0	0	0	0	0	0	0	0	0	0	0	0	0	0	0	0	0	0	0	0	0	0	0	0	0
0	0	0	0	0	0	0	0	0	0	0	0	0	0	0	0	0	0	0	0	0	0	0	0	0	0	0	0	0	0	0
0	0	0	0	0	0	0	0	0	0	0	0	0	0	0	0	0	0	0	0	0	0	0	0	0	0	0	0	0	0	0
0	0	0	0	0	0	0	0	0	0	0	0	0	0	0	0	0	0	0	0	0	0	0	0	0	0	0	0	0	0	0
0	0	0	0	0	0	0	0	0	0	0	0	0	0	0	0	0	0	0	0	0	0	0	0	0	0	0	0	0	0	0
0	0	0	0	0	0	0	0	0	0	0	0	0	0	0	0	0	0	0	0	0	0	0	0	0	0	0	0	0	0	0
0	0	0	0	0	0	0	0	0	0	0	0	0	0	0	0	0	0	0	0	0	0	0	0	0	0	0	0	0	0	0
0	0	0	0	0	0	0	0	0	0	0	0	0	0	0	0	0	0	0	0	0	0	0	0	0	0	0	0	0	0	0
0	0	0	0	0	0	0	0	0	0	0	0	0	0	0	0	0	0	0	0	0	0	0	0	0	0	0	0	0	0	0
0	0	0	0	0	0	0	0	0	0	0	0	0	0	0	0	0	0	0	0	0	0	0	0	0	0	0	0	0	0	0
0	0	0	0	0	0	0	0	0	0	0	0	0	0	0	0	0	0	0	0	0	0	0	0	0	0	0	0	0	0	0
0	0	0	0	0	0	0	0	0	0	0	0	0	0	0	0	0	0	0	0	0	0	0	0	0	0	0	0	0	0	0
0	0	0	0	0	0	0	0	0	0	0	0	0	0	0	0	0	0	0	0	0	0	0	0	0	0	0	0	0	0	0
0	0	0	0	0	0	0	0	0	0	0	0	0	0	0	0	0	0	0	0	0	0	0	0	0	0	0	0	0	0	0
0	0	0	0	0	0	0	0	0	0	0	0	0	0	0	0	0	0	0	0	0	0	0	0	0	0	0	0	0	0	0
0	0	0	0	0	0	0	0	0	0	0	0	0	0	0	0	0	0	0	0	0	0	0	0	0	0	0	0	0	0	0
0	0	0	0	0	0	0	0	0	0	0	0	0	0	0	0	0	0	0	0	0	0	0	0	0	0	0	0	0	0	0
0	0	0	0	0	0	0	0	0	0	0	0	0	0	0	0	0	0	0	0	0	0	0	0	0	0	0	0	0	0	0
0	0	0	0	0	0	0	0	0	0	0	0	0	0	0	0	0	0	0	0	0	0	0	0	0	0	0	0	0	0	0
0	0	0	0	0	0	0	0	0	0	0	0	0	0	0	0	0	0	0	0	0	0	0	0	0	0	0	0	0	0	0
0	0	0	0	0	0	0	0	0	0	0	0	0	0	0	0	0	0	0	0	0	0	0	0	0	0	0	0	0	0	0
0	0	0	0	0	0	0	0	0	0	0	0	0	0	0	0	0	0	0	0	0	0	0	0	0	0	0	0	0	0	0
0	0	0	0	0	0	0	0	0	0	0	0	0	0	0	0	0	0	0	0	0	0	0	0	0	0	0	0	0	0	0
0	0	0	0	0	0	0	0	0	0	0	0	0	0	0	0	0	0	0	0	0	0	0	0	0	0	0	0	0	0	0
0	0	0	0	0	0	0	0	0	0	0	0	0	0	0	0	0	0	0	0	0	0	0	0	0	0	0	0	0	0	0
0	0	0	0	0	0	0	0	0	0	0	0	0	0	0	0	0	0	0	0	0	0	0	0	0	0	0	0	0	0	0
0	0	0	0	0	0	0	0	0	0	0	0	0	0	0	0	0	0	0	0	0	0	0	0	0	0	0	0	0	0	0
0	0	0	0	0	0	0	0	0	0	0	0	0	0	0	0	0	0	0	0	0	0	0	0	0	0	0	0	0	0	0
0	0	0	0	0	0	0	0	0	0	0	0	0	0	0	0	0	0	0	0	0	0	0	0	0	0	0	0	0	0	0
0	0	0	0	0	0	0	0	0	0	0	0	0	0	0	0	0	0	0	0	0	0	0	0	0	0	0	0	0	0	0
0	0	0	0	0	0	0	0	0	0	0	0	0	0	0	0	0	0	0	0	0	0	0	0	0	0	0	0	0	0	0
0	0	0	0	0	0	0	0	0	0	0	0	0	0	0	0	0	0	0	0	0	0	0	0	0	0	0	0	0	0	0
0	0	0	0	0	0	0	0	0	0	0	0	0	0	0	0	0	0	0	0	0	0	0	0	0	0	0	0	0	0	0
0	0	0	0	0	0	0	0	0	0	0	0	0	0	0	0	0	0	0	0	0	0	0	0	0	0	0	0	0	0	0
0	0	0	0	0	0	0	0	0	0	0	0	0	0	0	0	0	0	0	0	0	0	0	0	0	0	0	0	0	0	0
0	0	0	0	0	0	0	0	0	0	0	0	0	0	0	0	0	0	0	0	0	0	0	0	0	0	0	0	0	0	0
0	0	0	0	0	0	0	0	0	0	0	0	0	0	0	0	0	0	0	0	0	0	0	0	0	0	0	0	0	0	0
0	0	0	0	0	0	0	0	0	0	0	0	0	0	0	0	0	0	0	0	0	0	0	0	0	0	0	0	0	0	0
0	0	0	0	0	0	0	0	0	0	0	0	0	0	0	0	0	0	0	0	0	0	0	0	0	0	0	0	0	0	0
0	0	0	0	0	0	0	0	0	0	0	0	0	0	0	0	0	0	0	0	0	0	0	0	0	0	0	0	0	0	0
0	0	0	0	0	0	0	0	0	0	0	0	0	0	0	0	0	0	0	0	0	0	0	0	0	0	0	0	0	0	0
0	0	0	0	0	0	0	0	0	0	0	0	0	0	0	0	0	0	0	0	0	0	0	0	0	0	0	0	0	0	0
0	0	0	0	0	0	0	0	0	0	0	0	0	0	0	0	0	0	0	0	0	0	0	0	0	0	0	0	0	0	0
0	0	0	0	0	0	0	0	0	0	0	0	0	0	0	0	0	0	0	0	0	0	0	0	0	0	0	0	0	0	0
0	0	0	0	0	0	0	0	0	0	0	0	0	0	0	0	0	0	0	0	0	0	0	0	0	0	0	0	0	0	0
0	0	0	0	0	0	0	0	0	0	0	0	0	0	0	0	0	0	0	0	0	0	0	0	0	0	0	0	0	0	0
0	0	0	0	0	0	0	0	0	0	0	0	0	0	0	0	0	0	0	0	0	0	0	0	0	0	0	0	0	0	0
0	0	0	0	0	0	0	0	0	0	0	0	0	0	0	0	0	0	0	0	0	0	0	0	0	0	0	0	0	0	0
0	0	0	0	0	0	0	0	0	0	0	0	0	0	0	0	0	0	0	0	0	0	0	0	0	0	0	0	0	0	0
0	0	0	0	0	0	0	0	0	0	0	0	0	0	0	0	0	0	0	0	0	0	0	0	0	0	0	0	0	0	0
0	0	0	0	0	0	0	0	0	0	0	0	0	0	0	0	0	0	0	0	0	0	0	0	0	0	0	0	0	0	0
0	0	0	0	0	0	0	0	0	0	0	0	0	0	0	0	0	0	0	0	0	0	0	0	0	0	0	0	0	0	0
0	0	0	0	0	0	0	0	0	0	0	0	0	0	0	0	0	0	0	0	0	0	0	0	0	0	0	0	0	0	0
0	0	0	0	0	0	0	0	0	0	0	0	0	0	0	0	0	0	0	0	0	0	0	0	0	0	0	0	0	0	0
0	0	0	0	0	0	0	0	0	0	0	0	0	0	0	0	0	0	0	0	0	0	0	0	0	0	0	0	0	0	0
0	0	0	0	0	0	0	0	0	0	0	0	0	0	0	0	0	0	0	0	0	0	0	0	0	0	0	0	0	0	0
0	0	0	0	0	0	0	0	0	0	0	0	0	0	0	0	0	0	0	0	0	0	0	0	0	0	0	0	0	0	0
0	0	0	0	0	0	0	0	0	0	0	0	0	0	0	0	0	0	0	0	0	0	0	0	0	0	0	0	0	0	0
0	0	0	0	0	0	0	0	0	0	0	0	0	0	0	0	0	0	0	0	0	0	0	0	0	0	0	0	0	0	0
0	0	0	0	0	0	0	0	0	0	0	0	0	0	0	0	0	0	0	0	0	0	0	0	0	0	0	0	0	0	0
0	0	0	0	0	0	0	0	0	0	0	0	0	0	0	0	0	0	0	0	0	0	0	0	0	0	0	0	0	0	0
0	0	0	0	0	0	0	0	0	0	0	0	0	0	0	0	0	0	0	0	0	0	0	0	0	0	0	0	0	0	0
0	0	0	0	0	0	0	0	0	0	0	0	0	0	0	0	0	0	0	0	0	0	0	0	0	0	0	0	0	0	0
0	0	0	0	0	0	0	0	0	0	0	0	0	0	0	0	0	0	0	0	0	0	0	0	0	0	0	0	0	0	0
0	0	0	0	0	0	0	0	0	0	0	0	0	0	0	0	0	0	0	0	0	0	0	0	0	0	0	0	0	0	0
0	0	0	0	0	0	0	0	0	0	0	0	0	0	0	0	0	0	0	0	0	0	0	0	0	0	0	0	0	0	0
0	0	0	0	0	0	0	0	0	0	0	0	0	0	0	0	0	0	0	0	0	0	0	0	0	0	0	0	0	0	0
0	0	0	0	0	0	0	0	0	0	0	0	0	0	0	0	0	0	0	0	0	0	0	0	0	0	0	0	0	0	0
0	0	0	0	0	0	0	0	0	0	0	0	0	0	0	0	0	0	0	0	0	0	0	0	0	0	0	0	0	0	0
0	0	0	0	0	0	0	0	0	0	0	0	0	0	0	0	0	0	0	0	0	0	0	0	0	0	0	0	0	0	0
0	0	0	0	0	0	0	0	0	0	0	0	0	0	0	0	0	0	0	0	0	0	0	0	0	0	0	0	0	0	0
0	0	0	0	0	0	0	0	0	0	0	0	0	0	0	0	0	0	0	0	0	0	0	0	0	0	0	0	0	0	0
0	0	0	0	0	0	0	0	0	0	0	0	0	0	0	0	0	0	0	0	0	0	0	0	0	0	0	0	0	0	0
0	0	0	0	0	0	0	0	0	0	0	0	0	0	0	0	0	0	0	0	0	0	0	0	0	0	0	0	0	0	0
0	0	0	0	0	0	0	0	0	0	0	0	0	0	0	0	0	0	0	0	0	0	0	0	0	0	0	0	0	0	0
0	0	0	0	0	0	0	0	0	0	0	0	0	0	0	0	0	0	0	0	0	0	0	0	0	0	0	0	0	0	0
0	0	0	0	0	0	0	0	0	0	0	0	0	0	0	0	0	0	0	0	0	0	0	0	0	0	0	0	0	0	0
0	0	0	0	0	0	0	0	0	0	0	0	0	0	0	0	0	0	0	0	0	0	0	0	0	0	0	0	0	0	0
0	0	0	0	0	0	0	0	0	0	0	0	0	0	0	0	0	0	0	0	0	0	0	0	0	0	0	0	0	0	0
0	0	0	0	0	0	0	0	0	0	0	0	0	0	0	0	0	0	0	0	0	0	0	0	0	0	0	0	0	0	0
0	0	0	0	0	0	0	0	0	0	0	0	0	0	0	0	0	0	0	0	0	0	0	0	0	0	0	0	0	0	0
0	0	0	0	0	0	0	0	0	0	0	0	0	0	0	0	0	0	0	0	0	0	0	0	0	0	0	0	0	0	0
0	0	0	0	0	0	0	0	0	0	0	0	0	0	0	0	0	0	0	0	0	0	0	0	0	0	0	0	0	0	0
0	0	0	0	0	0	0	0	0	0	0	0	0	0	0	0	0	0	0	0	0	0	0	0	0	0	0	0	0	0	0
0	0	0	0	0	0	0	0	0	0	0	0	0	0	0	0	0	0	0	0	0	0	0	0	0	0	0	0	0	0	0
0	0	0	0	0	0	0	0	0	0	0	0	0	0	0	0	0	0	0	0	0	0	0	0	0	0	0	0	0	0	0
0	0	0	0	0	0	0	0	0	0	0	0	0	0	0	0	0	0	0	0	0	0	0	0	0	0	0	0	0	0	0
0	0	0	0	0	0	0	0	0	0	0	0	0	0	0	0	0	0	0	0	0	0	0	0	0	0	0	0	0	0	0
0	0	0	0	0	0	0	0	0	0	0	0	0	0	0	0	0	0	0	0	0	0	0	0	0	0	0	0	0	0	0
0	0	0	0	0	0	0	0	0	0	0	0	0	0	0	0	0	0	0	0	0	0	0	0	0	0	0	0	0	0	0
0	0	0	0	0	0	0	0	0	0	0	0	0	0	0	0	0	0	0	0	0	0	0	0	0	0	0	0	0	0	0
0	0	0	0	0	0	0	0	0	0	0	0	0	0	0	0	0	0	0	0	0	0	0	0	0	0	0	0	0	0	0
0	0	0	0	0	0	0	0	0	0	0	0	0	0	0	0	0	0	0	0	0	0	0	0	0	0	0	0	0	0	0
0	0	0	0	0	0	0	0	0	0	0	0	0	0	0	0	0	0	0	0	0	0	0	0	0	0	0	0	0	0	0
0	0	0	0	0	0	0	0	0	0	0	0	0	0	0	0	0	0	0	0	0	0	0	0	0	0	0	0	0	0	0
0	0	0	0	0	0	0	0	0	0	0	0	0	0	0	0	0	0	0	0	0	0	0	0	0	0	0	0	0	0	0
0	0	0	0	0	0	0	0	0	0	0	0	0	0	0	0	0	0	0	0	0	0	0	0	0	0	0	0	0	0	0
0	0	0	0	0	0	0	0	0	0	0	0	0	0	0	0	0	0	0	0	0	0	0	0	0	0	0	0	0	0	0
0	0	0	0	0	0	0	0	0	0	0	0	0	0	0	0	0	0	0	0	0	0	0	0	0	0	0	0	0	0	0
0	0	0	0	0	0	0	0	0	0	0	0	0	0	0	0	0	0	0	0	0	0	0	0	0	0	0	0	0	0	0
0	0	0	0	0	0	0	0	0	0	0	0	0	0	0	0	0	0	0	0	0	0	0	0	0	0	0	0	0	0	0
0	0	0	0	0	0	0	0	0	0	0	0	0	0	0	0	0	0	0	0	0	0	0	0	0	0	0	0	0	0	0
0	0	0	0	0	0	0	0	0	0	0	0	0	0	0	0	0	0	0	0	0	0	0	0	0	0	0	0	0	0	0
0	0	0	0	0	0	0	0	0	0	0	0	0	0	0	0	0	0	0	0	0	0	0	0	0	0	0	0	0	0	0
0	0	0	0	0	0	0	0	0	0	0	0	0	0	0	0	0	0	0	0	0	0	0	0	0	0	0	0	0	0	0
0	0	0	0	0	0	0	0	0	0	0	0	0	0	0	0	0	0	0	0	0	0	0	0	0	0	0	0	0	0	0
0	0	0	0	0	0	0	0	0	0	0	0	0	0	0	0	0	0	0	0	0	0	0	0	0	0	0	0	0	0	0
0	0	0	0	0	0	0	0	0	0	0	0	0	0	0	0	0	0	0	0	0	0	0	0	0	0	0	0	0	0	0
0	0	0	0	0	0	0	0	0	0	0	0	0	0	0	0	0	0	0	0	0	0	0	0	0	0	0	0	0	0	0
0	0	0	0	0	0	0	0	0	0	0	0	0	0	0	0	0	0	0	0	0	0	0	0	0	0	0	0	0	0	0
0	0	0	0	0	0	0	0	0	0	0	0	0	0	0	0	0	0	0	0	0	0	0	0	0	0	0	0	0	0	0
0	0	0	0	0	0	0	0	0	0	0	0	0	0	0	0	0	0	0	0	0	0	0	0	0	0	0	0	0	0	0
0	0	0	0	0	0	0	0	0	0	0	0	0	0	0	0	0	0	0	0	0	0	0	0	0	0	0	0	0	0	0
0	0	0	0	0	0	0	0	0	0	0	0	0	0	0	0	0	0	0	0	0	0	0	0	0	0	0	0	0	0	0
0	0	0	0	0	0	0	0	0	0	0	0	0	0	0	0	0	0	0	0	0	0	0	0	0	0	0	0	0	0	0
0	0	0	0	0	0	0	0	0	0	0	0	0	0	0	0	0	0	0	0	0	0	0	0	0	0	0	0	0	0	0
0	0	0	0	0	0	0	0	0	0	0	0	0	0	0	0	0	0	0	0	0	0	0	0	0	0	0	0	0	0	0
0	0	0	0	0	0	0	0	0	0	0	0	0	0	0	0	0	0	0	0	0	0	0	0	0	0	0	0	0	0	0
0	0	0	0	0	0	0	0	0	0	0	0	0	0	0	0	0	0	0	0	0	0	0	0	0	0	0	0	0	0	0
0	0	0	0	0	0	0	0	0	0	0	0	0	0	0	0	0	0	0	0	0	0	0	0	0	0	0	0	0	0	0
0	0	0	0	0	0	0	0	0	0	0	0	0	0	0	0	0	0	0	0	0	0	0	0	0	0	0	0	0	0	0
0	0	0	0	0	0	0	0	0	0	0	0	0	0	0	0	0	0	0	0	0	0	0	0	0	0	0	0	0	0	0
0	0	0	0	0	0	0	0	0	0	0	0	0	0	0	0	0	0	0	0	0	0	0	0	0	0	0	0	0	0	0
0	0	0	0	0	0	0	0	0	0	0	0	0	0	0	0	0	0	0	0	0	0	0	0	0	0	0	0	0	0	0
0	0	0	0	0	0	0	0	0	0	0	0	0	0	0	0	0	0	0	0	0	0	0	0	0	0	0	0	0	0	0
0	0	0	0	0	0	0	0	0	0	0	0	0	0	0	0	0	0	0	0	0	0	0	0	0	0	0	0	0	0	0
0	0	0	0	0	0	0	0	0	0	0	0	0	0	0	0	0	0	0	0	0	0	0	0	0	0	0	0	0	0	0
0	0	0	0	0	0	0	0	0	0	0	0	0	0	0	0	0	0	0	0	0	0	0	0	0	0	0	0	0	0	0
0	0	0	0	0	0	0	0	0	0	0	0	0	0	0	0	0	0	0	0	0	0	0	0	0	0	0	0	0	0	0
0	0	0	0	0	0	0	0	0	0	0	0	0	0	0	0	0	0	0	0	0	0	0	0	0	0	0	0	0	0	0
0	0	0	0	0	0	0	0	0	0	0	0	0	0	0	0	0	0	0	0	0	0	0	0	0	0	0	0	0	0	0
0	0	0	0	0	0	0	0	0	0	0	0	0	0	0	0	0	0	0	0	0	0	0	0	0	0	0	0	0	0	0
0	0	0	0	0	0	0	0	0	0	0	0	0	0	0	0	0	0	0	0	0	0	0	0	0	0	0	0	0	0	0
0	0	0	0	0	0	0	0	0	0	0	0	0	0	0	0	0	0	0	0	0	0	0	0	0	0	0	0	0	0	0
0	0	0	0	0	0	0	0	0	0	0	0	0	0	0	0	0	0	0	0	0	0	0	0	0	0	0	0	0	0	0
0	0	0	0	0	0	0	0	0	0	0	0	0	0	0	0	0	0	0	0	0	0	0	0	0	0	0	0	0	0	0
0	0	0	0	0	0	0	0	0	0	0	0	0	0	0	0	0	0	0	0	0	0	0	0	0	0	0	0	0	0	0
0	0	0	0	0	0	0	0	0	0	0	0	0	0	0	0	0	0	0	0	0	0	0	0	0	0	0	0	0	0	0
0	0	0	0	0	0	0	0	0	0	0	0	0	0	0	0	0	0	0	0	0	0	0	0	0	0	0	0	0	0	0
0	0	0	0	0	0	0	0	0	0	0	0	0	0	0	0	0	0	0	0	0	0	0	0	0	0	0	0	0	0	0
0	0	0	0	0	0	0	0	0	0	0	0	0	0	0	0	0	0	0	0	0	0	0	0	0	0	0	0	0	0	0
0	0	0	0	0	0	0	0	0	0	0	0	0	0	0	0	0	0	0	0	0	0	0	0	0	0	0	0	0	0	0
0	0	0	0	0	0	0	0	0	0	0	0	0	0	0	0	0	0	0	0	0	0	0	0	0	0	0	0	0	0	0
0	0	0	0	0	0	0	0	0	0	0	0	0	0	0	0	0	0	0	0	0	0	0	0	0	0	0	0	0	0	0
0	0	0	0	0	0	0	0	0	0	0	0	0	0	0	0	0	0	0	0	0	0	0	0	0	0	0	0	0	0	0
0	0	0	0	0	0	0	0	0	0	0	0	0	0	0	0	0	0	0	0	0	0	0	0	0	0	0	0	0	0	0
0	0	0	0	0	0	0	0	0	0	0	0	0	0	0	0	0	0	0	0	0	0	0	0	0	0	0	0	0	0	0
0	0	0	0	0	0	0	0	0	0	0	0	0	0	0	0	0	0	0	0	0	0	0	0	0	0	0	0	0	0	0
0	0	0	0	0	0	0	0	0	0	0	0	0	0	0	0	0	0	0	0	0	0	0	0	0	0	0	0	0	0	0
0	0	0	0	0	0	0	0	0	0	0	0	0	0	0	0	0	0	0	0	0	0	0	0	0	0	0	0	0	0	0
0	0	0	0	0	0	0	0	0	0	0	0	0	0	0	0	0	0	0	0	0	0	0	0	0	0	0	0	0	0	0
0	0	0	0	0	0	0	0	0	0	0	0	0	0	0	0	0	0	0	0	0	0	0	0	0	0	0	0	0	0	0
0	0	0	0	0	0	0	0	0	0	0	0	0	0	0	0	0	0	0	0	0	0	0	0	0	0	0	0	0	0	0
0	0	0	0	0	0	0	0	0	0	0	0	0	0	0	0	0	0	0	0	0	0	0	0	0	0	0	0	0	0	0
0	0	0	0	0	0	0	0	0	0	0	0	0	0	0	0	0	0	0	0	0	0	0	0	0	0	0	0	0	0	0
0	0	0	0	0	0	0	0	0	0	0	0	0	0	0	0	0	0	0	0	0	0	0	0	0	0	0	0	0	0	0
0	0	0	0	0	0	0	0	0	0	0	0	0	0	0	0	0	0	0	0	0	0	0	0	0	0	0	0	0	0	0
0	0	0	0	0	0	0	0	0	0	0	0	0	0	0	0	0	0	0	0	0	0	0	0	0	0	0	0	0	0	0
0	0	0	0	0	0	0	0	0	0	0	0	0	0	0	0	0	0	0	0	0	0	0	0	0	0	0	0	0	0	0
0	0	0	0	0	0	0	0	0	0	0	0	0	0	0	0	0	0	0	0	0	0	0	0	0	0	0	0	0	0	0
0	0	0	0	0	0	0	0	0	0	0	0	0	0	0	0	0	0	0	0	0	0	0	0	0	0	0	0	0	0	0
0	0	0	0	0	0	0	0	0	0	0	0	0	0	0	0	0	0	0	0	0	0	0	0	0	0	0	0	0	0	0
0	0	0	0	0	0	0	0	0	0	0	0	0	0	0	0	0	0	0	0	0	0	0	0	0	0	0	0	0	0	0
0	0	0	0	0	0	0	0	0	0	0	0	0	0	0	0	0	0	0	0	0	0	0	0	0	0	0	0	0	0	0
0	0	0	0	0	0	0	0	0	0	0	0	0	0	0	0	0	0	0	0	0	0	0	0	0	0	0	0	0	0	0
0	0	0	0	0	0	0	0	0	0	0	0	0	0	0	0	0	0	0	0	0	0	0	0	0	0	0	0	0	0	0
0	0	0	0	0	0	0	0	0	0	0	0	0	0	0	0	0	0	0	0	0	0	0	0	0	0	0	0	0	0	0
0	0	0	0	0	0	0	0	0	0	0	0	0	0	0	0	0	0	0	0	0	0	0	0	0	0	0	0	0	0	0
0	0	0	0	0	0	0	0	0	0	0	0	0	0	0	0	0	0	0	0	0	0	0	0	0	0	0	0	0	0	0
0	0	0	0	0	0	0	0	0	0	0	0	0	0	0	0	0	0	0	0	0	0	0	0	0	0	0	0	0	0	0
0	0	0	0	0	0	0	0	0	0	0	0	0	0	0	0	0	0	0	0	0	0	0	0	0	0	0	0	0	0	0
0	0	0	0	0	0	0	0	0	0	0	0	0	0	0	0	0	0	0	0	0	0	0	0	0	0	0	0	0	0	0
0	0	0	0	0	0	0	0	0	0	0	0	0	0	0	0	0	0	0	0	0	0	0	0	0	0	0	0	0	0	0
0	0	0	0	0	0	0	0	0	0	0	0	0	0	0	0	0	0	0	0	0	0	0	0	0	0	0	0	0	0	0
0	0	0	0	0	0	0	0	0	0	0	0	0	0	0	0	0	0	0	0	0	0	0	0	0	0	0	0	0	0	0
0	0	0	0	0	0	0	0	0	0	0	0	0	0	0	0	0	0	0	0	0	0	0	0	0	0	0	0	0	0	0
0	0	0	0	0	0	0	0	0	0	0	0	0	0	0	0	0	0	0	0	0	0	0	0	0	0	0	0	0	0	0
0	0	0	0	0	0	0	0	0	0	0	0	0	0	0	0	0	0	0	0	0	0	0	0	0	0	0	0	0	0	0
0	0	0	0	0	0	0	0	0	0	0	0	0	0	0	0	0	0	0	0	0	0	0	0	0	0	0	0	0	0	0
0	0	0	0	0	0	0	0	0	0	0	0	0	0	0	0	0	0	0	0	0	0	0	0	0	0	0	0	0	0	0
0	0	0	0	0	0	0	0	0	0	0	0	0	0	0	0	0	0	0	0	0	0	0	0	0	0	0	0	0	0	0
0	0	0	0	0	0	0	0	0	0	0	0	0	0	0	0	0	0	0	0	0	0	0	0	0	0	0	0	0	0	0
0	0	0	0	0	0	0	0	0	0	0	0	0	0	0	0	0	0	0	0	0	0	0	0	0	0	0	0	0	0	0
0	0	0	0	0	0	0	0	0	0	0	0	0	0	0	0	0	0	0	0	0	0	0	0	0	0	0	0	0	0	0
0	0	0	0	0	0	0	0	0	0	0	0	0	0	0	0	0	0	0	0	0	0	0	0	0	0	0	0	0	0	0
0	0	0	0	0	0	0	0	0	0	0	0	0	0	0	0	0	0	0	0	0	0	0	0	0	0	0	0	0	0	0
0	0	0	0	0	0	0	0	0	0	0	0	0	0	0	0	0	0	0	0	0	0	0	0	0	0	0	0	0	0	0
0	0	0	0	0	0	0	0	0	0	0	0	0	0	0	0	0	0	0	0	0	0	0	0	0	0	0	0	0	0	0
0	0	0	0	0	0	0	0	0	0	0	0	0	0	0	0	0	0	0	0	0	0	0	0	0	0	0	0	0	0	0
0	0	0	0	0	0	0	0	0	0	0	0	0	0	0	0	0	0	0	0	0	0	0	0	0	0	0	0	0	0	0
0	0	0	0	0	0	0	0	0	0	0	0	0	0	0	0	0	0	0	0	0	0	0	0	0	0	0	0	0	0	0
0	0	0	0	0	0	0	0	0	0	0	0	0	0	0	0	0	0	0	0	0	0	0	0	0	0	0	0	0	0	0
0	0	0	0	0	0	0	0	0	0	0	0	0	0	0	0	0	0	0	0	0	0	0	0	0	0	0	0	0	0	0
0	0	0	0	0	0	0	0	0	0	0	0	0	0	0	0	0	0	0	0	0	0	0	0	0	0	0	0	0	0	0
0	0	0	0	0	0	0	0	0	0	0	0	0	0	0	0	0	0	0	0	0	0	0	0	0	0	0	0	0	0	0
0	0	0	0	0	0	0	0	0	0	0	0	0	0	0	0	0	0	0	0	0	0	0	0	0	0	0	0	0	0	0
0	0	0	0	0	0	0	0	0	0	0	0	0	0	0	0	0	0	0	0	0	0	0	0	0	0	0	0	0	0	0
0	0	0	0	0	0	0	0	0	0	0	0	0	0	0	0	0	0	0	0	0	0	0	0	0	0	0	0	0	0	0
0	0	0	0	0	0	0	0	0	0	0	0	0	0	0	0	0	0	0	0	0	0	0	0	0	0	0	0	0	0	0
0	0	0	0	0	0	0	0	0	0	0	0	0	0	0	0	0	0	0	0	0	0	0	0	0	0	0	0	0	0	0
0	0	0	0	0	0	0	0	0	0	0	0	0	0	0	0	0	0	0	0	0	0	0	0	0	0	0	0	0	0	0
0	0	0	0	0	0	0	0	0	0	0	0	0	0	0	0	0	0	0	0	0	0	0	0	0	0	0	0	0	0	0
0	0	0	0	0	0	0	0	0	0	0	0	0	0	0	0	0	0	0	0	0	0	0	0	0	0	0	0	0	0	0
0	0	0	0	0	0	0	0	0	0	0	0	0	0	0	0	0	0	0	0	0	0	0	0	0	0	0	0	0	0	0
0	0	0	0	0	0	0	0	0	0	0	0	0	0	0	0	0	0	0	0	0	0	0	0	0	0	0	0	0	0	0
0	0	0	0	0	0	0	0	0	0	0	0	0	0	0	0	0	0	0	0	0	0	0	0	0	0	0	0	0	0	0
0	0	0	0	0	0	0	0	0	0	0	0	0	0	0	0	0	0	0	0	0	0	0	0	0	0	0	0	0	0	0
0	0	0	0	0	0	0	0	0	0	0	0	0	0	0	0	0	0	0	0	0	0	0	0	0	0	0	0	0	0	0
0	0	0	0	0	0	0	0	0	0	0	0	0	0	0	0	0	0	0	0	0	0	0	0	0	0	0	0	0	0	0
0	0	0	0	0	0	0	0	0	0	0	0	0	0	0	0	0	0	0	0	0	0	0	0	0	0	0	0	0	0	0
0	0	0	0	0	0	0	0	0	0	0	0	0	0	0	0	0	0	0	0	0	0	0	0	0	0	0	0	0	0	0
0	0	0	0	0	0	0	0	0	0	0	0	0	0	0	0	0	0	0	0	0	0	0	0	0	0	0	0	0	0	0
0	0	0	0	0	0	0	0	0	0	0	0	0	0	0	0	0	0	0	0	0	0	0	0	0	0	0	0	0	0	0
0	0	0	0	0	0	0	0	0	0	0	0	0	0	0	0	0	0	0	0	0	0	0	0	0	0	0	0	0	0	0
0	0	0	0	0	0	0	0	0	0	0	0	0	0	0	0	0	0	0	0	0	0	0	0	0	0	0	0	0	0	0
0	0	0	0	0	0	0	0	0	0	0	0	0	0	0	0	0	0	0	0	0	0	0	0	0	0	0	0	0	0	0
0	0	0	0	0	0	0	0	0	0	0	0	0	0	0	0	0	0	0	0	0	0	0	0	0	0	0	0	0	0	0
0	0	0	0	0	0	0	0	0	0	0	0	0	0	0	0	0	0	0	0	0	0	0	0	0	0	0	0	0	0	0
0	0	0	0	0	0	0	0	0	0	0	0	0	0	0	0	0	0	0	0	0	0	0	0	0	0	0	0	0	0	0
0	0	0	0	0	0	0	0	0	0	0	0	0	0	0	0	0	0	0	0	0	0	0	0	0	0	0	0	0	0	0
0	0	0	0	0	0	0	0	0	0	0	0	0	0	0	0	0	0	0	0	0	0	0	0	0	0	0	0	0	0	0
0	0	0	0	0	0	0	0	0	0	0	0	0	0	0	0	0	0	0	0	0	0	0	0	0	0	0	0	0	0	0
0	0	0	0	0	0	0	0	0	0	0	0	0	0	0	0	0	0	0	0	0	0	0	0	0	0	0	0	0	0	0
0	0	0	0	0	0	0	0	0	0	0	0	0	0	0	0	0	0	0	0	0	0	0	0	0	0	0	0	0	0	0
0	0	0	0	0	0	0	0	0	0	0	0	0	0	0	0	0	0	0	0	0	0	0	0	0	0	0	0	0	0	0
0	0	0	0	0	0	0	0	0	0	0	0	0	0	0	0	0	0	0	0	0	0	0	0	0	0	0	0	0	0	0
0	0	0	0	0	0	0	0	0	0	0	0	0	0	0	0	0	0	0	0	0	0	0	0	0	0	0	0	0	0	0
0	0	0	0	0	0	0	0	0	0	0	0	0	0	0	0	0	0	0	0	0	0	0	0	0	0	0	0	0	0	0
0	0	0	0	0	0	0	0	0	0	0	0	0	0	0	0	0	0	0	0	0	0	0	0	0	0	0	0	0	0	0
0	0	0	0	0	0	0	0	0	0	0	0	0	0	0	0	0	0	0	0	0	0	0	0	0	0	0	0	0	0	0
0	0	0	0	0	0	0	0	0	0	0	0	0	0	0	0	0	0	0	0	0	0	0	0	0	0	0	0	0	0	0
0	0	0	0	0	0	0	0	0	0	0	0	0	0	0	0	0	0	0	0	0	0	0	0	0	0	0	0	0	0	0
0	0	0	0	0	0	0	0	0	0	0	0	0	0	0	0	0	0	0	0	0	0	0	0	0	0	0	0	0	0	0
0	0	0	0	0	0	0	0	0	0	0	0	0	0	0	0	0	0	0	0	0	0	0	0	0	0	0	0	0	0	0
0	0	0	0	0	0	0	0	0	0	0	0	0	0	0	0	0	0	0	0	0	0	0	0	0	0	0	0	0	0	0
0	0	0	0	0	0	0	0	0	0	0	0	0	0	0	0	0	0	0	0	0	0	0	0	0	0	0	0	0	0	0
0	0	0	0	0	0	0	0	0	0	0	0	0	0	0	0	0	0	0	0	0	0	0	0	0	0	0	0	0	0	0
0	0	0	0	0	0	0	0	0	0	0	0	0	0	0	0	0	0	0	0	0	0	0	0	0	0	0	0	0	0	0
0	0	0	0	0	0	0	0	0	0	0	0	0	0	0	0	0	0	0	0	0	0	0	0	0	0	0	0	0	0	0
0	0	0	0	0	0	0	0	0	0	0	0	0	0	0	0	0	0	0	0	0	0	0	0	0	0	0	0	0	0	0
0	0	0	0	0	0	0	0	0	0	0	0	0	0	0	0	0	0	0	0	0	0	0	0	0	0	0	0	0	0	0
0	0	0	0	0	0	0	0	0	0	0	0	0	0	0	0	0	0	0	0	0	0	0	0	0	0	0	0	0	0	0
0	0	0	0	0	0	0	0	0	0	0	0	0	0	0	0	0	0	0	0	0	0	0	0	0	0	0	0	0	0	0
0	0	0	0	0	0	0	0	0	0	0	0	0	0	0	0	0	0	0	0	0	0	0	0	0	0	0	0	0	0	0
0	0	0	0	0	0	0	0	0	0	0	0	0	0	0	0	0	0	0	0	0	0	0	0	0	0	0	0	0	0	0
0	0	0	0	0	0	0	0	0	0	0	0	0	0	0	0	0	0	0	0	0	0	0	0	0	0	0	0	0	0	0
0	0	0	0	0	0	0	0	0	0	0	0	0	0	0	0	0	0	0	0	0	0	0	0	0	0	0	0	0	0	0
0	0	0	0	0	0	0	0	0	0	0	0	0	0	0	0	0	0	0	0	0	0	0	0	0	0	0	0	0	0	0
0	0	0	0	0	0	0	0	0	0	0	0	0	0	0	0	0	0	0	0	0	0	0	0	0	0	0	0	0	0	0
0	0	0	0	0	0	0	0	0	0	0	0	0	0	0	0	0	0	0	0	0	0	0	0	0	0	0	0	0	0	0
0	0	0	0	0	0	0	0	0	0	0	0	0	0	0	0	0	0	0	0	0	0	0	0	0	0	0	0	0	0	0
0	0	0	0	0	0	0	0	0	0	0	0	0	0	0	0	0	0	0	0	0	0	0	0	0	0	0	0	0	0	0
0	0	0	0	0	0	0	0	0	0	0	0	0	0	0	0	0	0	0	0	0	0	0	0	0	0	0	0	0	0	0
0	0	0	0	0	0	0	0	0	0	0	0	0	0	0	0	0	0	0	0	0	0	0	0	0	0	0	0	0	0	0
0	0	0	0	0	0	0	0	0	0	0	0	0	0	0	0	0	0	0	0	0	0	0	0	0	0	0	0	0	0	0
0	0	0	0	0	0	0	0	0	0	0	0	0	0	0	0	0	0	0	0	0	0	0	0	0	0	0	0	0	0	0
0	0	0	0	0	0	0	0	0	0	0	0	0	0	0	0	0	0	0	0	0	0	0	0	0	0	0	0	0	0	0
0	0	0	0	0	0	0	0	0	0	0	0	0	0	0	0	0	0	0	0	0	0	0	0	0	0	0	0	0	0	0
0	0	0	0	0	0	0	0	0	0	0	0	0	0	0	0	0	0	0	0	0	0	0	0	0	0	0	0	0	0	0
0	0	0	0	0	0	0	0	0	0	0	0	0	0	0	0	0	0	0	0	0	0	0	0	0	0	0	0	0	0	0
0	0	0	0	0	0	0	0	0	0	0	0	0	0	0	0	0	0	0	0	0	0	0	0	0	0	0	0	0	0	0
0	0	0	0	0	0	0	0	0	0	0	0	0	0	0	0	0	0	0	0	0	0	0	0	0	0	0	0	0	0	0
0	0	0	0	0	0	0	0	0	0	0	0	0	0	0	0	0	0	0	0	0	0	0	0	0	0	0	0	0	0	0
0	0	0	0	0	0	0	0	0	0	0	0	0	0	0	0	0	0	0	0	0	0	0	0	0	0	0	0	0	0	0
0	0	0	0	0	0	0	0	0	0	0	0	0	0	0	0	0	0	0	0	0	0	0	0	0	0	0	0	0	0	0
0	0	0	0	0	0	0	0	0	0	0	0	0	0	0	0	0	0	0	0	0	0	0	0	0	0	0	0	0	0	0
0	0	0	0	0	0	0	0	0	0	0	0	0	0	0	0	0	0	0	0	0	0	0	0	0	0	0	0	0	0	0
0	0	0	0	0	0	0	0	0	0	0	0	0	0	0	0	0	0	0	0	0	0	0	0	0	0	0	0	0	0	0
0	0	0	0	0	0	0	0	0	0	0	0	0	0	0	0	0	0	0	0	0	0	0	0	0	0	0	0	0	0	0
0	0	0	0	0	0	0	0	0	0	0	0	0	0	0	0	0	0	0	0	0	0	0	0	0	0	0	0	0	0	0
0	0	0	0	0	0	0	0	0	0	0	0	0	0	0	0	0	0	0	0	0	0	0	0	0	0	0	0	0	0	0
0	0	0	0	0	0	0	0	0	0	0	0	0	0	0	0	0	0	0	0	0	0	0	0	0	0	0	0	0	0	0
0	0	0	0	0	0	0	0	0	0	0	0	0	0	0	0	0	0	0	0	0	0	0	0	0	0	0	0	0	0	0
0	0	0	0	0	0	0	0	0	0	0	0	0	0	0	0	0	0	0	0	0	0	0	0	0	0	0	0	0	0	0
0	0	0	0	0	0	0	0	0	0	0	0	0	0	0	0	0	0	0	0	0	0	0	0	0	0	0	0	0	0	0
0	0	0	0	0	0	0	0	0	0	0	0	0	0	0	0	0	0	0	0	0	0	0	0	0	0	0	0	0	0	0
0	0	0	0	0	0	0	0	0	0	0	0	0	0	0	0	0	0	0	0	0	0	0	0	0	0	0	0	0	0	0
0	0	0	0	0	0	0	0	0	0	0	0	0	0	0	0	0	0	0	0	0	0	0	0	0	0	0	0	0	0	0
0	0	0	0	0	0	0	0	0	0	0	0	0	0	0	0	0	0	0	0	0	0	0	0	0	0	0	0	0	0	0
0	0	0	0	0	0	0	0	0	0	0	0	0	0	0	0	0	0	0	0	0	0	0	0	0	0	0	0	0	0	0
0	0	0	0	0	0	0	0	0	0	0	0	0	0	0	0	0	0	0	0	0	0	0	0	0	0	0	0	0	0	0
0	0	0	0	0	0	0	0	0	0	0	0	0	0	0	0	0	0	0	0	0	0	0	0	0	0	0	0	0	0	0
0	0	0	0	0	0	0	0	0	0	0	0	0	0	0	0	0	0	0	0	0	0	0	0	0	0	0	0	0	0	0
0	0	0	0	0	0	0	0	0	0	0	0	0	0	0	0	0	0	0	0	0	0	0	0	0	0	0	0	0	0	0
0	0	0	0	0	0	0	0	0	0	0	0	0	0	0	0	0	0	0	0	0	0	0	0	0	0	0	0	0	0	0
0	0	0	0	0	0	0	0	0	0	0	0	0	0	0	0	0	0	0	0	0	0	0	0	0	0	0	0	0	0	0
0	0	0	0	0	0	0	0	0	0	0	0	0	0	0	0	0	0	0	0	0	0	0	0	0	0	0	0	0	0	0
0	0	0	0	0	0	0	0	0	0	0	0	0	0	0	0	0	0	0	0	0	0	0	0	0	0	0	0	0	0	0
0	0	0	0	0	0	0	0	0	0	0	0	0	0	0	0	0	0	0	0	0	0	0	0	0	0	0	0	0	0	0
0	0	0	0	0	0	0	0	0	0	0	0	0	0	0	0	0	0	0	0	0	0	0	0	0	0	0	0	0	0	0
0	0	0	0	0	0	0	0	0	0	0	0	0	0	0	0	0	0	0	0	0	0	0	0	0	0	0	0	0	0	0
0	0	0	0	0	0	0	0	0	0	0	0	0	0	0	0	0	0	0	0	0	0	0	0	0	0	0	0	0	0	0
0	0	0	0	0	0	0	0	0	0	0	0	0	0	0	0	0	0	0	0	0	0	0	0	0	0	0	0	0	0	0
0	0	0	0	0	0	0	0	0	0	0	0	0	0	0	0	0	0	0	0	0	0	0	0	0	0	0	0	0	0	0
0	0	0	0	0	0	0	0	0	0	0	0	0	0	0	0	0	0	0	0	0	0	0	0	0	0	0	0	0	0	0
0	0	0	0	0	0	0	0	0	0	0	0	0	0	0	0	0	0	0	0	0	0	0	0	0	0	0	0	0	0	0
0	0	0	0	0	0	0	0	0	0	0	0	0	0	0	0	0	0	0	0	0	0	0	0	0	0	0	0	0	0	0
0	0	0	0	0	0	0	0	0	0	0	0	0	0	0	0	0	0	0	0	0	0	0	0	0	0	0	0	0	0	0
0	0	0	0	0	0	0	0	0	0	0	0	0	0	0	0	0	0	0	0	0	0	0	0	0	0	0	0	0	0	0
0	0	0	0	0	0	0	0	0	0	0	0	0	0	0	0	0	0	0	0	0	0	0	0	0	0	0	0	0	0	0
0	0	0	0	0	0	0	0	0	0	0	0	0	0	0	0	0	0	0	0	0	0	0	0	0	0	0	0	0	0	0
0	0	0	0	0	0	0	0	0	0	0	0	0	0	0	0	0	0	0	0	0	0	0	0	0	0	0	0	0	0	0
0	0	0	0	0	0	0	0	0	0	0	0	0	0	0	0	0	0	0	0	0	0	0	0	0	0	0	0	0	0	0
0	0	0	0	0	0	0	0	0	0	0	0	0	0	0	0	0	0	0	0	0	0	0	0	0	0	0	0	0	0	0
0	0	0	0	0	0	0	0	0	0	0	0	0	0	0	0	0	0	0	0	0	0	0	0	0	0	0	0	0	0	0
0	0	0	0	0	0	0	0	0	0	0	0	0	0	0	0	0	0	0	0	0	0	0	0	0	0	0	0	0	0	0
0	0	0	0	0	0	0	0	0	0	0	0	0	0	0	0	0	0	0	0	0	0	0	0	0	0	0	0	0	0	0
0	0	0	0	0	0	0	0	0	0	0	0	0	0	0	0	0	0	0	0	0	0	0	0	0	0	0	0	0	0	0
0	0	0	0	0	0	0	0	0	0	0	0	0	0	0	0	0	0	0	0	0	0	0	0	0	0	0	0	0	0	0
0	0	0	0	0	0	0	0	0	0	0	0	0	0	0	0	0	0	0	0	0	0	0	0	0	0	0	0	0	0	0
0	0	0	0	0	0	0	0	0	0	0	0	0	0	0	0	0	0	0	0	0	0	0	0	0	0	0	0	0	0	0
0	0	0	0	0	0	0	0	0	0	0	0	0	0	0	0	0	0	0	0	0	0	0	0	0	0	0	0	0	0	0
0	0	0	0	0	0	0	0	0	0	0	0	0	0	0	0	0	0	0	0	0	0	0	0	0	0	0	0	0	0	0
0	0	0	0	0	0	0	0	0	0	0	0	0	0	0	0	0	0	0	0	0	0	0	0	0	0	0	0	0	0	0
0	0	0	0	0	0	0	0	0	0	0	0	0	0	0	0	0	0	0	0	0	0	0	0	0	0	0	0	0	0	0
0	0	0	0	0	0	0	0	0	0	0	0	0	0	0	0	0	0	0	0	0	0	0	0	0	0	0	0	0	0	0
0	0	0	0	0	0	0	0	0	0	0	0	0	0	0	0	0	0	0	0	0	0	0	0	0	0	0	0	0	0	0
0	0	0	0	0	0	0	0	0	0	0	0	0	0	0	0	0	0	0	0	0	0	0	0	0	0	0	0	0	0	0
0	0	0	0	0	0	0	0	0	0	0	0	0	0	0	0	0	0	0	0	0	0	0	0	0	0	0	0	0	0	0
0	0	0	0	0	0	0	0	0	0	0	0	0	0	0	0	0	0	0	0	0	0	0	0	0	0	0	0	0	0	0
0	0	0	0	0	0	0	0	0	0	0	0	0	0	0	0	0	0	0	0	0	0	0	0	0	0	0	0	0	0	0
0	0	0	0	0	0	0	0	0	0	0	0	0	0	0	0	0	0	0	0	0	0	0	0	0	0	0	0	0	0	0
0	0	0	0	0	0	0	0	0	0	0	0	0	0	0	0	0	0	0	0	0	0	0	0	0	0	0	0	0	0	0
0	0	0	0	0	0	0	0	0	0	0	0	0	0	0	0	0	0	0	0	0	0	0	0	0	0	0	0	0	0	0
0	0	0	0	0	0	0	0	0	0	0	0	0	0	0	0	0	0	0	0	0	0	0	0	0	0	0	0	0	0	0
0	0	0	0	0	0	0	0	0	0	0	0	0	0	0	0	0	0	0	0	0	0	0	0	0	0	0	0	0	0	0
0	0	0	0	0	0	0	0	0	0	0	0	0	0	0	0	0	0	0	0	0	0	0	0	0	0	0	0	0	0	0
0	0	0	0	0	0	0	0	0	0	0	0	0	0	0	0	0	0	0	0	0	0	0	0	0	0	0	0	0	0	0
0	0	0	0	0	0	0	0	0	0	0	0	0	0	0	0	0	0	0	0	0	0	0	0	0	0	0	0	0	0	0
0	0	0	0	0	0	0	0	0	0	0	0	0	0	0	0	0	0	0	0	0	0	0	0	0	0	0	0	0	0	0
0	0	0	0	0	0	0	0	0	0	0	0	0	0	0	0	0	0	0	0	0	0	0	0	0	0	0	0	0	0	0
0	0	0	0	0	0	0	0	0	0	0	0	0	0	0	0	0	0	0	0	0	0	0	0	0	0	0	0	0	0	0
0	0	0	0	0	0	0	0	0	0	0	0	0	0	0	0	0	0	0	0	0	0	0	0	0	0	0	0	0	0	0
0	0	0	0	0	0	0	0	0	0	0	0	0	0	0	0	0	0	0	0	0	0	0	0	0	0	0	0	0	0	0
0	0	0	0	0	0	0	0	0	0	0	0	0	0	0	0	0	0	0	0	0	0	0	0	0	0	0	0	0	0	0
0	0	0	0	0	0	0	0	0	0	0	0	0	0	0	0	0	0	0	0	0	0	0	0	0	0	0	0	0	0	0
0	0	0	0	0	0	0	0	0	0	0	0	0	0	0	0	0	0	0	0	0	0	0	0	0	0	0	0	0	0	0
0	0	0	0	0	0	0	0	0	0	0	0	0	0	0	0	0	0	0	0	0	0	0	0	0	0	0	0	0	0	0
0	0	0	0	0	0	0	0	0	0	0	0	0	0	0	0	0	0	0	0	0	0	0	0	0	0	0	0	0	0	0
0	0	0	0	0	0	0	0	0	0	0	0	0	0	0	0	0	0	0	0	0	0	0	0	0	0	0	0	0	0	0
0	0	0	0	0	0	0	0	0	0	0	0	0	0	0	0	0	0	0	0	0	0	0	0	0	0	0	0	0	0	0
0	0	0	0	0	0	0	0	0	0	0	0	0	0	0	0	0	0	0	0	0	0	0	0	0	0	0	0	0	0	0
0	0	0	0	0	0	0	0	0	0	0	0	0	0	0	0	0	0	0	0	0	0	0	0	0	0	0	0	0	0	0
0	0	0	0	0	0	0	0	0	0	0	0	0	0	0	0	0	0	0	0	0	0	0	0	0	0	0	0	0	0	0
0	0	0	0	0	0	0	0	0	0	0	0	0	0	0	0	0	0	0	0	0	0	0	0	0	0	0	0	0	0	0
0	0	0	0	0	0	0	0	0	0	0	0	0	0	0	0	0	0	0	0	0	0	0	0	0	0	0	0	0	0	0
0	0	0	0	0	0	0	0	0	0	0	0	0	0	0	0	0	0	0	0	0	0	0	0	0	0	0	0	0	0	0
0	0	0	0	0	0	0	0	0	0	0	0	0	0	0	0	0	0	0	0	0	0	0	0	0	0	0	0	0	0	0
0	0	0	0	0	0	0	0	0	0	0	0	0	0	0	0	0	0	0	0	0	0	0	0	0	0	0	0	0	0	0
0	0	0	0	0	0	0	0	0	0	0	0	0	0	0	0	0	0	0	0	0	0	0	0	0	0	0	0	0	0	0
0	0	0	0	0	0	0	0	0	0	0	0	0	0	0	0	0	0	0	0	0	0	0	0	0	0	0	0	0	0	0
0	0	0	0	0	0	0	0	0	0	0	0	0	0	0	0	0	0	0	0	0	0	0	0	0	0	0	0	0	0	0
0	0	0	0	0	0	0	0	0	0	0	0	0	0	0	0	0	0	0	0	0	0	0	0	0	0	0	0	0	0	0
0	0	0	0	0	0	0	0	0	0	0	0	0	0	0	0	0	0	0	0	0	0	0	0	0	0	0	0	0	0	0
0	0	0	0	0	0	0	0	0	0	0	0	0	0	0	0	0	0	0	0	0	0	0	0	0	0	0	0	0	0	0
0	0	0	0	0	0	0	0	0	0	0	0	0	0	0	0	0	0	0	0	0	0	0	0	0	0	0	0	0	0	0
0	0	0	0	0	0	0	0	0	0	0	0	0	0	0	0	0	0	0	0	0	0	0	0	0	0	0	0	0	0	0
0	0	0	0	0	0	0	0	0	0	0	0	0	0	0	0	0	0	0	0	0	0	0	0	0	0	0	0	0	0	0
0	0	0	0	0	0	0	0	0	0	0	0	0	0	0	0	0	0	0	0	0	0	0	0	0	0	0	0	0	0	0
0	0	0	0	0	0	0	0	0	0	0	0	0	0	0	0	0	0	0	0	0	0	0	0	0	0	0	0	0	0	0
0	0	0	0	0	0	0	0	0	0	0	0	0	0	0	0	0	0	0	0	0	0	0	0	0	0	0	0	0	0	0
0	0	0	0	0	0	0	0	0	0	0	0	0	0	0	0	0	0	0	0	0	0	0	0	0	0	0	0	0	0	0
0	0	0	0	0	0	0	0	0	0	0	0	0	0	0	0	0	0	0	0	0	0	0	0	0	0	0	0	0	0	0
0	0	0	0	0	0	0	0	0	0	0	0	0	0	0	0	0	0	0	0	0	0	0	0	0	0	0	0	0	0	0
0	0	0	0	0	0	0	0	0	0	0	0	0	0	0	0	0	0	0	0	0	0	0	0	0	0	0	0	0	0	0
0	0	0	0	0	0	0	0	0	0	0	0	0	0	0	0	0	0	0	0	0	0	0	0	0	0	0	0	0	0	0
0	0	0	0	0	0	0	0	0	0	0	0	0	0	0	0	0	0	0	0	0	0	0	0	0	0	0	0	0	0	0
0	0	0	0	0	0	0	0	0	0	0	0	0	0	0	0	0	0	0	0	0	0	0	0	0	0	0	0	0	0	0
0	0	0	0	0	0	0	0	0	0	0	0	0	0	0	0	0	0	0	0	0	0	0	0	0	0	0	0	0	0	0
0	0	0	0	0	0	0	0	0	0	0	0	0	0	0	0	0	0	0	0	0	0	0	0	0	0	0	0	0	0	0
0	0	0	0	0	0	0	0	0	0	0	0	0	0	0	0	0	0	0	0	0	0	0	0	0	0	0	0	0	0	0
0	0	0	0	0	0	0	0	0	0	0	0	0	0	0	0	0	0	0	0	0	0	0	0	0	0	0	0	0	0	0
0	0	0	0	0	0	0	0	0	0	0	0	0	0	0	0	0	0	0	0	0	0	0	0	0	0	0	0	0	0	0
0	0	0	0	0	0	0	0	0	0	0	0	0	0	0	0	0	0	0	0	0	0	0	0	0	0	0	0	0	0	0
0	0	0	0	0	0	0	0	0	0	0	0	0	0	0	0	0	0	0	0	0	0	0	0	0	0	0	0	0	0	0
0	0	0	0	0	0	0	0	0	0	0	0	0	0	0	0	0	0	0	0	0	0	0	0	0	0	0	0	0	0	0
0	0	0	0	0	0	0	0	0	0	0	0	0	0	0	0	0	0	0	0	0	0	0	0	0	0	0	0	0	0	0
0	0	0	0	0	0	0	0	0	0	0	0	0	0	0	0	0	0	0	0	0	0	0	0	0	0	0	0	0	0	0
0	0	0	0	0	0	0	0	0	0	0	0	0	0	0	0	0	0	0	0	0	0	0	0	0	0	0	0	0	0	0
0	0	0	0	0	0	0	0	0	0	0	0	0	0	0	0	0	0	0	0	0	0	0	0	0	0	0	0	0	0	0
0	0	0	0	0	0	0	0	0	0	0	0	0	0	0	0	0	0	0	0	0	0	0	0	0	0	0	0	0	0	0
0	0	0	0	0	0	0	0	0	0	0	0	0	0	0	0	0	0	0	0	0	0	0	0	0	0	0	0	0	0	0
0	0	0	0	0	0	0	0	0	0	0	0	0	0	0	0	0	0	0	0	0	0	0	0	0	0	0	0	0	0	0
0	0	0	0	0	0	0	0	0	0	0	0	0	0	0	0	0	0	0	0	0	0	0	0	0	0	0	0	0	0	0
0	0	0	0	0	0	0	0	0	0	0	0	0	0	0	0	0	0	0	0	0	0	0	0	0	0	0	0	0	0	0
0	0	0	0	0	0	0	0	0	0	0	0	0	0	0	0	0	0	0	0	0	0	0	0	0	0	0	0	0	0	0
0	0	0	0	0	0	0	0	0	0	0	0	0	0	0	0	0	0	0	0	0	0	0	0	0	0	0	0	0	0	0
0	0	0	0	0	0	0	0	0	0	0	0	0	0	0	0	0	0	0	0	0	0	0	0	0	0	0	0	0	0	0
0	0	0	0	0	0	0	0	0	0	0	0	0	0	0	0	0	0	0	0	0	0	0	0	0	0	0	0	0	0	0
0	0	0	0	0	0	0	0	0	0	0	0	0	0	0	0	0	0	0	0	0	0	0	0	0	0	0	0	0	0	0
0	0	0	0	0	0	0	0	0	0	0	0	0	0	0	0	0	0	0	0	0	0	0	0	0	0	0	0	0	0	0
0	0	0	0	0	0	0	0	0	0	0	0	0	0	0	0	0	0	0	0	0	0	0	0	0	0	0	0	0	0	0
0	0	0	0	0	0	0	0	0	0	0	0	0	0	0	0	0	0	0	0	0	0	0	0	0	0	0	0	0	0	0
0	0	0	0	0	0	0	0	0	0	0	0	0	0	0	0	0	0	0	0	0	0	0	0	0	0	0	0	0	0	0
0	0	0	0	0	0	0	0	0	0	0	0	0	0	0	0	0	0	0	0	0	0	0	0	0	0	0	0	0	0	0
0	0	0	0	0	0	0	0	0	0	0	0	0	0	0	0	0	0	0	0	0	0	0	0	0	0	0	0	0	0	0
0	0	0	0	0	0	0	0	0	0	0	0	0	0	0	0	0	0	0	0	0	0	0	0	0	0	0	0	0	0	0
0	0	0	0	0	0	0	0	0	0	0	0	0	0	0	0	0	0	0	0	0	0	0	0	0	0	0	0	0	0	0
0	0	0	0	0	0	0	0	0	0	0	0	0	0	0	0	0	0	0	0	0	0	0	0	0	0	0	0	0	0	0
0	0	0	0	0	0	0	0	0	0	0	0	0	0	0	0	0	0	0	0	0	0	0	0	0	0	0	0	0	0	0
0	0	0	0	0	0	0	0	0	0	0	0	0	0	0	0	0	0	0	0	0	0	0	0	0	0	0	0	0	0	0
0	0	0	0	0	0	0	0	0	0	0	0	0	0	0	0	0	0	0	0	0	0	0	0	0	0	0	0	0	0	0
0	0	0	0	0	0	0	0	0	0	0	0	0	0	0	0	0	0	0	0	0	0	0	0	0	0	0	0	0	0	0
[truncated: 1,000 more rows]
