# Supplementary material for: A modified shuffled frog leaping algorithm with inertia weight
Source: Sci Rep. 2024 Feb 20;14:4146. doi: 10.1038/s41598-024-51306-1 (PMC11224354; doi:10.1038/s41598-024-51306-1)
Supplement: Supplementary file 1 — Supplementary Information. [file 41598_2024_51306_MOESM1_ESM.zip › data/F2/MSFLA_L_15.xls]

## Sheet: Sheet1
0.206839	0.775823	-0.127341	0.014963	0.0529351	-0.0664715	0.0688103	-0.553682	-0.118716	0.0430389	-0.212113	0.560578	0.142445	0.015965	0.101387	-0.00209177	-0.362261	1.07524	0.0314025	0.0711043	0.154387	0.142603	0.241586	-0.0566207	0.0470003	0.315165	-0.122105	0.00252522	-0.0857168	-0.0939513	5.86486
-0.0330037	0.036653	0.00366569	-0.00329949	0.00662068	-0.0265658	-0.00711914	-0.0161337	0.00406463	0.0311199	-0.00587765	0.0852326	0.00577217	0.00837898	-0.0337268	0.00972318	-0.00803939	0.00926843	0.0283425	-0.00581874	-0.00112333	-0.0149967	0.000889424	0.0519894	-0.0014796	-0.000148047	0.0515926	0.0384409	-0.0165512	-0.00744292	0.55308
0.000429509	0.00086506	0.00022354	0.00293874	-0.00189026	-0.00155574	0.000227907	-0.000899188	-0.000359202	0.000206267	-8.68243e-05	0.00115633	-0.0105944	0.00180535	-0.000749732	0.000405984	-0.000430973	0.000803955	0.0021006	0.00233977	-0.000792604	0.000690184	0.0011569	0.00158991	0.000328866	-0.00393806	-6.67709e-06	4.02295e-05	0.00036762	-0.000182045	0.0391625
0.000161334	9.58596e-05	7.39923e-05	6.14299e-05	-3.28036e-05	0.000196349	-0.000140464	3.36167e-05	2.42134e-05	0.000293121	-9.47331e-05	-7.37543e-05	-7.51122e-05	0.000235154	0.000215657	-3.10667e-05	-1.55714e-05	-0.00017953	6.84612e-05	0.000157301	-0.000116133	-6.23249e-05	4.21375e-05	0.000255971	-0.000180045	0.00117066	0.000689882	-0.000220302	0.000178919	5.76908e-05	0.00523358
3.99292e-06	-1.52115e-06	-4.87527e-05	-5.15566e-06	-4.99499e-06	-4.45798e-05	-6.3953e-06	-4.38639e-06	1.79464e-05	1.86678e-06	1.28861e-05	1.17609e-05	-1.54508e-05	3.20811e-07	5.43157e-07	1.57517e-06	1.90832e-05	-1.97646e-06	3.02903e-06	-2.05916e-06	9.44542e-06	-5.4088e-06	-2.20186e-05	4.42671e-06	2.02881e-06	-1.69897e-05	-2.68078e-05	-1.37081e-06	-6.25639e-06	6.12823e-06	0.000309158
1.06435e-06	-1.98247e-06	-1.35007e-06	3.71197e-07	3.52342e-07	-2.21778e-08	-7.69976e-07	-4.22267e-07	-4.08137e-07	5.82058e-08	-2.30815e-06	3.62577e-06	1.79986e-07	7.78486e-07	-1.77328e-06	1.65803e-07	-4.31925e-07	-8.81588e-07	9.24146e-07	-1.15551e-06	9.70271e-07	4.56165e-07	-7.06399e-07	-1.40416e-06	-1.45456e-07	5.8075e-07	-1.0944e-06	-6.74893e-07	-1.53094e-06	-2.44516e-06	2.90344e-05
-8.32464e-08	-1.22143e-07	2.02541e-07	-1.60283e-07	-7.40634e-09	8.49454e-08	1.02311e-07	-5.84764e-08	2.64403e-08	2.32047e-08	-6.34132e-08	-1.17231e-07	9.40167e-08	8.53559e-08	4.87902e-08	-2.88563e-09	-5.51176e-08	3.15226e-08	-2.90238e-07	4.13686e-08	1.73004e-07	1.86815e-07	1.64546e-07	-5.64821e-07	2.43118e-07	-1.69853e-07	-2.32777e-07	-4.68106e-08	-6.57853e-08	8.65321e-08	3.635e-06
-9.15367e-10	1.85934e-08	1.55823e-08	4.10385e-08	3.83485e-08	-6.75177e-09	-5.74569e-09	-4.09023e-10	1.64831e-08	5.43225e-09	-2.56664e-09	-8.38732e-10	3.58045e-09	1.93921e-08	1.45168e-09	1.77209e-08	-1.098e-08	-1.02796e-08	8.50308e-09	1.39068e-09	5.67102e-09	-1.28796e-09	-2.99184e-09	-4.49116e-09	2.56957e-09	3.17093e-09	2.24346e-08	-3.98934e-09	2.34928e-09	5.47296e-09	2.80432e-07
-1.0401e-09	-7.43694e-10	-2.63378e-10	5.75252e-12	-2.70451e-10	-3.1313e-09	1.64801e-09	-1.12804e-09	-3.37758e-10	-1.78369e-10	7.87987e-10	-1.67543e-10	1.05467e-10	2.5262e-10	8.04071e-10	2.00585e-10	-3.09987e-09	-8.27629e-10	5.86526e-10	-3.6672e-10	-1.64798e-10	-2.14932e-10	4.40144e-09	-1.06839e-10	5.64903e-10	-1.24536e-09	5.07395e-10	3.36447e-10	-1.03164e-09	3.11869e-10	2.48315e-08
1.96162e-12	3.41613e-11	-6.57969e-11	-1.35197e-11	7.63373e-11	-2.83644e-11	2.51193e-11	-3.90455e-11	7.86317e-11	6.82813e-11	2.18709e-10	-7.8811e-12	9.88866e-11	1.35728e-11	-3.90141e-10	1.91512e-10	4.00524e-11	-3.55324e-11	2.56939e-11	-1.43975e-10	2.36876e-11	3.01586e-11	4.39345e-11	1.02125e-10	2.23162e-11	7.39713e-11	-5.12279e-11	-3.06998e-11	-1.04466e-10	3.1625e-11	2.11139e-09
-2.82378e-12	-3.31313e-12	-2.69019e-12	2.92135e-12	1.13555e-12	3.77404e-12	4.84201e-12	1.12363e-12	3.41406e-12	6.80646e-12	-1.14015e-11	-4.01315e-12	1.49062e-12	-1.7249e-12	1.26408e-11	-7.70617e-13	-3.62054e-12	9.22385e-12	7.03467e-13	1.58619e-12	-3.49467e-11	5.32621e-12	3.5316e-12	-4.46444e-12	7.14751e-12	-3.24606e-12	-4.99445e-12	3.50901e-12	-4.38716e-12	-1.68453e-12	1.53258e-10
-6.21618e-13	1.28936e-13	1.56027e-13	-2.63118e-13	3.81668e-14	1.49838e-12	-8.64288e-13	1.7588e-13	1.45522e-13	-3.67372e-12	-2.00709e-12	9.03932e-13	-6.25352e-14	7.91166e-14	-5.48647e-13	-1.56653e-13	-1.58477e-13	-4.86546e-13	-6.98849e-14	1.71609e-12	2.29034e-13	1.34143e-12	-3.58188e-13	-2.97673e-13	9.16081e-13	-1.23395e-12	1.82221e-12	-1.37775e-13	-2.30232e-13	-8.23054e-14	2.04035e-11
5.96981e-14	-7.17897e-14	1.85595e-14	7.58426e-15	2.06695e-14	2.83156e-15	-4.25703e-14	2.41013e-14	-2.69274e-14	4.96232e-14	-7.21725e-14	3.35672e-14	-1.90367e-14	-1.26674e-14	-6.22411e-14	1.44223e-14	-1.10462e-14	1.17999e-13	-7.47203e-14	-8.42866e-14	2.64931e-14	5.34974e-14	4.4886e-14	-7.8876e-14	-2.71057e-13	-7.95706e-14	-2.47396e-14	4.02916e-15	1.84377e-14	-8.65404e-15	1.43675e-12
2.12243e-15	8.19164e-15	-1.48776e-14	-3.32511e-15	6.39466e-15	-2.89123e-14	1.45125e-15	-1.64155e-15	1.05721e-14	-2.26547e-15	1.67012e-15	-1.03143e-14	-4.50228e-15	5.3962e-15	1.06207e-14	1.92484e-14	1.17862e-14	1.20249e-16	6.92696e-15	3.25953e-15	1.31121e-15	-2.21884e-15	-1.29215e-15	-2.93336e-17	-8.76944e-15	4.00974e-17	-3.90371e-15	9.44229e-16	8.53382e-16	-3.71637e-15	1.76678e-13
1.0011e-16	5.02107e-16	9.49055e-17	6.9294e-16	1.44312e-16	-5.96881e-16	-5.76902e-18	1.45795e-16	-9.04198e-16	-3.14428e-16	8.38316e-16	1.14455e-15	-3.26236e-16	-4.31091e-18	-4.66374e-16	2.19183e-16	-3.92829e-16	9.71015e-17	-1.43786e-16	5.17178e-18	3.84296e-16	1.28797e-16	-1.23317e-16	1.94028e-16	-1.69702e-16	-1.39729e-16	-4.20364e-16	1.72297e-15	-7.24369e-18	1.13396e-17	1.04411e-14
-8.04776e-17	4.67026e-18	2.34865e-17	2.32018e-17	9.38557e-17	-2.62381e-17	-3.68342e-17	-1.59223e-17	-1.02599e-16	4.19112e-17	-1.00211e-16	-3.07589e-17	3.3712e-17	-4.96648e-17	-3.85506e-17	4.82267e-17	-9.56729e-17	1.0548e-16	1.22922e-17	-3.16076e-18	4.63021e-17	-2.5703e-17	5.96794e-18	1.1015e-17	-3.29142e-17	4.33568e-18	3.91874e-17	-1.92919e-17	-1.66321e-17	2.39038e-17	1.19218e-15
6.33833e-18	-5.41775e-18	-2.77153e-18	1.98063e-19	4.96568e-19	-1.73105e-18	1.0364e-18	1.00725e-18	-7.20665e-18	1.62438e-18	-4.06575e-18	8.26349e-19	-2.14842e-18	-5.95196e-19	3.24388e-19	-2.3294e-18	2.08428e-19	-8.6515e-18	-3.85703e-18	1.87809e-18	-5.13946e-19	1.24826e-18	5.44352e-19	4.14094e-18	-4.76662e-18	-2.79316e-18	-6.35281e-18	7.86318e-18	-2.27622e-17	-9.76909e-18	1.13467e-16
1.02341e-19	-6.13848e-19	1.00105e-19	-1.32665e-19	2.14016e-20	-2.54591e-18	9.71959e-20	-6.1541e-20	-2.20577e-19	1.05487e-18	1.35244e-19	2.66026e-19	-1.3208e-19	4.70234e-19	2.37428e-19	-5.68048e-20	-1.17116e-18	-3.20957e-19	2.8619e-19	-8.75892e-20	2.17289e-20	2.37156e-19	9.54493e-19	-1.00485e-19	-8.46851e-19	7.32827e-19	-1.72911e-20	5.06173e-19	-4.43344e-19	2.14975e-19	1.21895e-17
1.0021e-20	4.34895e-22	-1.64577e-20	-5.61855e-21	-2.29763e-21	1.26589e-19	-2.93556e-20	-6.63697e-22	-8.86349e-21	-5.14617e-20	-1.31129e-20	2.09863e-19	-2.22413e-20	3.3076e-20	-2.1754e-20	1.66302e-19	-3.75208e-20	-1.30146e-19	1.04086e-23	3.51393e-20	-4.29326e-21	3.70453e-20	-5.59657e-20	-2.56182e-21	3.17078e-20	1.98147e-20	1.93082e-20	1.74504e-20	4.184e-21	3.93356e-20	1.1526e-18
1.37444e-21	2.54404e-21	6.16832e-21	3.68155e-21	-2.59976e-21	2.23396e-22	5.40766e-22	-1.15811e-21	5.94779e-21	1.01167e-22	-6.14463e-23	-4.20322e-21	5.1761e-22	-6.17936e-23	2.69484e-22	5.16172e-21	-2.18929e-20	-1.15517e-22	-9.42925e-22	-9.01996e-21	-4.85598e-21	-8.37034e-22	-2.59123e-21	2.96956e-21	7.64514e-22	-1.44321e-22	4.15822e-21	9.44794e-22	7.11722e-21	-6.63199e-22	9.1632e-20
1.2375e-21	4.70261e-22	5.32314e-23	4.67535e-22	-2.22975e-22	-1.50633e-22	-9.38627e-23	1.31498e-21	1.21395e-22	-1.06773e-22	2.19648e-22	1.08462e-22	-1.27817e-22	3.07888e-22	-5.3335e-22	5.81109e-22	5.88636e-23	-2.01314e-22	-2.48768e-23	1.85915e-23	1.46897e-21	4.34835e-23	-8.90489e-23	5.9649e-23	1.55194e-22	-3.32456e-23	-4.00549e-22	2.73159e-22	-1.2258e-22	-9.17027e-23	9.15864e-21
2.94597e-24	-4.0184e-25	7.44379e-24	-1.15112e-23	1.69181e-23	2.45949e-23	-1.38056e-24	4.33292e-24	9.22261e-23	-1.07405e-23	-3.93736e-23	4.27476e-25	7.0724e-23	4.27162e-24	-4.69189e-23	3.2942e-24	-7.96411e-24	-3.02293e-23	-3.46054e-24	1.80117e-23	5.08442e-23	2.43704e-24	-1.25378e-24	-7.11096e-24	2.43236e-23	6.73956e-25	-1.64789e-22	3.04773e-23	1.10076e-23	3.90172e-24	6.9399e-22
-4.04229e-25	-4.00992e-24	-5.93683e-25	1.66214e-23	-3.93311e-25	2.97805e-24	-5.04698e-25	3.69626e-25	-1.59345e-24	-5.65386e-24	1.30455e-24	4.92002e-24	-1.20933e-24	-8.67623e-25	-2.67169e-26	5.99317e-25	1.24112e-25	-2.06774e-25	-6.9847e-25	-1.28321e-25	1.75843e-26	-1.5442e-24	-2.25642e-25	3.699e-25	-1.58505e-24	1.49689e-24	-1.50355e-24	-7.84206e-24	-1.05084e-24	-5.77328e-25	5.94206e-23
-3.02669e-26	1.21447e-26	-2.25278e-25	1.32102e-25	3.2965e-25	-1.35934e-24	1.29674e-25	-8.10352e-26	-6.97407e-26	4.83375e-26	4.84098e-27	1.24784e-25	6.24376e-25	1.25113e-26	1.08096e-25	-3.66116e-26	5.27465e-26	-9.13614e-27	1.45431e-25	3.33496e-26	2.64737e-26	9.48911e-26	-4.2372e-25	6.29897e-26	-1.19445e-25	6.80715e-26	-3.25498e-25	4.33533e-25	-4.70233e-25	3.99074e-25	5.99339e-24
-3.31973e-27	-1.73938e-26	1.91883e-26	-7.4674e-27	2.81609e-27	3.77023e-27	9.03429e-27	-8.55717e-27	4.81451e-26	5.68081e-27	9.99913e-28	3.986e-26	5.56306e-26	-1.12012e-26	5.17351e-27	1.12407e-27	5.78461e-27	-1.44919e-27	-6.51464e-26	-2.87571e-27	1.92768e-27	1.10124e-26	-5.08959e-27	4.49497e-27	3.04972e-26	-5.17022e-27	-5.42868e-26	1.73795e-26	-9.66203e-27	6.00238e-26	5.14162e-25
-8.7704e-29	2.75538e-27	1.1947e-28	3.1204e-29	1.0689e-27	-4.27965e-29	1.40661e-28	9.74125e-29	-8.15154e-28	-4.53265e-28	1.62772e-27	2.16838e-27	7.86886e-28	2.91039e-27	3.0125e-27	-1.19326e-27	1.44308e-27	2.23881e-28	1.60993e-27	1.54609e-27	5.87457e-29	2.22744e-28	8.24836e-29	5.20703e-28	5.75074e-28	5.64548e-28	2.43834e-27	6.92801e-28	2.50979e-27	2.89738e-28	3.0089e-26
-2.67027e-28	-1.01783e-28	-2.59089e-28	1.86012e-28	-1.31569e-28	1.53021e-28	-9.11714e-29	6.90918e-29	-2.00447e-28	5.02161e-28	-1.56703e-28	1.07055e-29	-8.74147e-29	-2.47054e-28	6.74691e-29	1.24033e-28	-7.31318e-29	-1.10134e-28	1.12584e-28	3.48324e-29	1.91826e-28	4.1302e-28	-9.02992e-29	1.73827e-28	1.84115e-28	1.77158e-29	-7.35539e-29	7.5739e-29	-6.56254e-29	3.55304e-29	4.30669e-27
-4.48983e-30	-2.44894e-30	1.50027e-29	-2.07358e-29	-8.42843e-30	5.20162e-30	-2.17849e-30	4.04716e-30	-4.97135e-29	-7.51649e-30	6.16205e-30	1.0703e-31	-1.94999e-29	-3.23518e-29	9.17076e-31	1.01395e-29	-3.01073e-30	-6.82404e-30	1.264e-29	-1.7833e-29	2.47185e-29	-2.05607e-30	-1.20781e-30	-7.76156e-29	4.98206e-30	2.47811e-29	7.71997e-30	1.13769e-30	-1.64351e-29	-1.89189e-29	4.08821e-28
1.34777e-30	-2.92171e-31	9.72291e-31	-1.40579e-30	2.13515e-31	5.34492e-31	-4.63311e-31	4.02583e-31	1.47508e-30	5.84683e-32	4.65726e-31	8.00864e-32	-2.17544e-30	-1.05382e-31	-5.83717e-30	1.45098e-30	1.01043e-30	2.30729e-30	1.62885e-30	-9.66109e-32	1.33559e-31	7.13114e-30	4.08521e-31	-3.28625e-32	7.18943e-30	-1.45792e-30	1.89977e-31	4.58313e-31	1.48525e-30	-1.14857e-30	4.1959e-29
7.23707e-32	7.79406e-32	4.0035e-32	-1.93839e-33	-3.74131e-31	-1.77345e-31	1.22814e-31	2.19732e-32	-1.91915e-31	-8.90009e-33	-4.60649e-33	-3.97669e-31	4.04715e-32	1.03216e-31	-1.10067e-31	-6.71877e-32	-1.07448e-31	-6.84062e-33	-2.77104e-31	6.54371e-32	-1.05375e-31	-1.48992e-31	-1.27277e-31	1.52662e-31	-6.16599e-31	7.27518e-32	-3.15747e-32	2.32199e-31	-7.63601e-32	-1.05682e-31	3.93888e-30
4.35764e-34	-5.7958e-33	9.06343e-34	-1.66258e-32	-1.03753e-32	-1.56427e-32	-1.14588e-32	-1.90582e-32	1.89156e-33	-4.31099e-33	-1.2251e-32	-4.33365e-33	1.71605e-32	1.72595e-32	-2.90135e-33	7.63539e-33	-2.56655e-33	-3.58909e-32	-1.69896e-33	-4.82113e-33	-1.86272e-32	2.29733e-33	-6.0175e-33	1.80161e-32	-4.33422e-33	-8.40742e-34	-8.19662e-33	-2.54682e-33	1.66772e-33	1.71285e-32	2.72693e-31
-5.08766e-35	-1.34832e-33	-9.16013e-34	4.48272e-34	3.26194e-33	-1.00892e-34	1.98708e-34	-6.35491e-34	-1.11539e-33	1.2837e-34	2.58156e-33	1.9745e-33	-2.44138e-33	3.48456e-34	-7.9525e-34	4.51633e-34	2.78381e-33	9.13044e-35	3.61589e-33	-4.20443e-33	-3.44532e-34	-5.50132e-34	1.55172e-34	6.70149e-34	-5.47158e-35	-4.8199e-34	4.72506e-34	1.65065e-33	5.06729e-35	6.77303e-34	3.26003e-32
-1.16154e-34	2.35971e-34	1.15951e-34	5.62204e-35	4.97672e-35	-8.88547e-35	3.13219e-35	3.25729e-35	-1.14128e-35	5.35e-35	-2.25457e-34	-1.053e-34	6.72997e-35	5.73807e-35	-1.14609e-35	-7.97351e-35	-5.30459e-35	4.63894e-35	7.39546e-36	-1.20817e-34	5.93048e-35	4.69489e-36	3.38778e-35	-1.93985e-35	-5.68863e-35	-9.7731e-36	5.26187e-35	9.8495e-35	-2.47915e-34	-3.17322e-34	2.46629e-33
-6.0717e-36	-7.21433e-36	9.91561e-36	3.10724e-35	-1.9595e-36	-1.5465e-36	-1.09974e-35	-5.32974e-36	-4.68536e-36	4.00436e-36	-9.50916e-36	1.63923e-36	4.82888e-36	5.54694e-36	8.45146e-37	-2.23112e-35	-3.09076e-36	1.74912e-36	3.16633e-36	6.93727e-37	4.24008e-36	8.03106e-37	1.56689e-36	-1.96078e-37	2.30046e-36	-3.5799e-36	2.43351e-37	5.75734e-36	8.54816e-36	-5.94612e-37	1.64007e-34
-6.21115e-38	5.70219e-37	1.43394e-36	4.53523e-38	9.18992e-37	-2.75969e-36	8.96918e-37	1.80083e-36	1.35092e-37	-5.6891e-37	-3.37347e-38	2.20229e-37	-6.23364e-39	-1.02942e-37	1.37355e-37	-1.16232e-36	-1.30486e-37	-1.52799e-37	2.18099e-36	-5.13479e-37	1.72193e-37	7.43806e-38	3.30087e-37	-2.16196e-37	7.17476e-36	1.1341e-36	-1.301e-37	-1.99162e-36	-3.39372e-37	-1.08268e-37	2.55037e-35
9.69709e-39	3.11259e-39	3.38225e-38	-5.4195e-39	-1.02354e-37	3.17323e-37	4.17582e-38	-1.43216e-38	-1.78064e-37	2.74355e-39	-1.11707e-37	7.43226e-39	-4.82808e-39	1.93381e-38	2.20568e-38	-1.03012e-38	4.88894e-40	7.50621e-38	1.445e-37	-2.00673e-38	-7.89094e-38	-2.09694e-38	4.13729e-38	3.28042e-38	5.60431e-38	-2.24382e-38	1.99536e-38	-2.92909e-37	-3.52499e-38	2.16079e-39	1.72721e-36
2.93703e-39	-9.88957e-39	7.53013e-40	-3.8253e-39	-1.99767e-39	1.94456e-39	-3.99035e-39	3.22781e-39	-3.44662e-39	2.72226e-39	3.16703e-40	9.44199e-40	2.17268e-39	2.97531e-39	7.08831e-39	4.22177e-39	-1.4674e-39	5.27641e-39	1.21087e-38	1.26886e-38	-2.56769e-38	7.30037e-39	-1.63307e-39	3.99932e-39	8.23172e-39	3.87934e-40	-4.02669e-39	-5.71719e-40	1.43219e-39	-4.49145e-39	1.41746e-37
-2.69139e-41	-1.04192e-40	1.51451e-40	-1.39316e-39	-2.56859e-40	1.34139e-40	-9.68851e-40	3.75168e-39	-4.02405e-40	2.8773e-41	-1.16739e-39	-2.44886e-40	5.87693e-40	2.46761e-40	4.30671e-40	-4.90292e-41	-3.13424e-40	3.03607e-40	-5.47529e-40	-2.17627e-39	-2.43151e-40	-8.76967e-40	1.28663e-40	8.51192e-40	-1.10717e-39	3.48581e-40	-2.81853e-40	6.44138e-41	-1.81663e-40	-4.47695e-40	1.7817e-38
1.00033e-42	-5.43539e-41	8.12627e-42	1.87437e-40	-3.9824e-41	-7.78694e-42	-1.29375e-40	7.39817e-42	-5.19296e-41	-7.15311e-41	8.90252e-41	4.79339e-41	2.33809e-41	-3.6152e-42	-7.08717e-44	-3.05687e-41	-1.25966e-40	8.03085e-41	6.44212e-41	7.55239e-41	-1.19554e-40	-3.11152e-41	6.89265e-41	-2.47991e-41	-1.95021e-41	1.97958e-42	7.28087e-41	4.54306e-41	3.58932e-41	-2.03355e-41	1.53992e-39
-1.91294e-42	7.65607e-43	3.42717e-43	6.54457e-43	-1.80023e-42	9.83923e-42	-5.55523e-42	1.75829e-41	1.10793e-42	-4.97638e-43	5.81857e-42	-2.06655e-42	8.9063e-43	-3.571e-42	5.49306e-42	-5.40838e-42	4.36742e-42	-7.404e-43	1.34587e-42	1.8002e-41	-9.65666e-43	8.28123e-43	-1.94075e-42	-1.15077e-41	-9.5706e-42	2.89074e-43	-4.74607e-43	-3.87013e-42	2.02656e-42	-6.40552e-42	1.25642e-40
3.21666e-44	1.86274e-43	-2.80674e-43	-1.37884e-42	2.59696e-43	-1.67246e-46	2.47298e-43	-1.04536e-43	-6.06346e-43	3.90257e-43	4.29763e-43	-8.00238e-44	1.59814e-43	8.47387e-45	2.96079e-43	6.51894e-43	-2.18116e-43	8.50078e-44	5.22495e-44	2.27056e-43	-6.27116e-43	4.01481e-43	4.52636e-43	-9.6753e-44	-4.89271e-45	-1.01278e-42	-3.91461e-44	6.10432e-45	-1.01595e-43	7.45676e-44	8.5118e-42
3.98803e-44	-6.25039e-45	1.24343e-46	7.93571e-44	-3.99884e-45	9.83123e-45	3.58709e-46	-2.25212e-44	1.38244e-43	8.05906e-44	-2.48354e-44	-3.10745e-44	3.2484e-44	1.42107e-44	3.70026e-44	-5.00439e-45	-2.45461e-44	-1.01766e-44	-2.09982e-44	-1.31002e-45	-1.55711e-43	-3.51145e-44	1.92342e-44	-1.70753e-44	-6.20587e-44	-7.84161e-45	-3.85912e-45	1.4671e-44	-6.5723e-45	2.30249e-44	9.27962e-43
-1.02162e-44	9.99087e-46	-4.17378e-45	-4.52575e-47	3.12446e-45	-1.31061e-45	6.33912e-46	1.22831e-45	2.3692e-45	1.38158e-44	2.74879e-46	3.39269e-45	-2.80947e-46	-1.24269e-47	4.46686e-45	-1.42964e-45	1.57112e-45	2.93838e-45	-8.27852e-47	3.03574e-45	-1.24369e-46	2.74086e-45	1.36393e-45	1.27232e-45	6.76377e-46	-3.08115e-45	4.15358e-45	-2.49051e-45	1.50442e-45	-6.69312e-45	7.95027e-44
-8.71855e-46	3.22771e-46	-1.67083e-46	1.02193e-46	6.39471e-46	4.07903e-46	6.89383e-47	-1.17861e-46	2.39442e-46	-5.4072e-47	1.66187e-46	1.53537e-46	1.91467e-46	-2.94292e-46	-3.11651e-47	1.02796e-46	5.89864e-47	1.24042e-46	1.15115e-46	4.64197e-46	2.16991e-46	-4.58064e-47	8.06013e-47	2.89336e-46	-1.77137e-46	-4.14161e-47	-5.3569e-48	-6.71932e-47	-8.68636e-46	4.06082e-46	6.89193e-45
-3.29309e-48	-3.25682e-48	-3.40776e-47	-9.42607e-48	-8.20874e-50	-6.48507e-49	2.62821e-47	2.81532e-47	8.35095e-48	-8.59714e-47	4.90499e-47	-1.11884e-47	1.56074e-47	2.34041e-47	3.89936e-47	-2.77295e-47	-2.22295e-48	2.21687e-47	8.68099e-48	-6.33043e-48	4.43321e-47	2.68681e-47	4.08961e-48	-2.17678e-48	-1.02784e-46	7.16903e-48	-1.13841e-46	-1.49816e-47	4.49252e-47	1.87787e-47	7.84864e-46
-1.45664e-49	1.18097e-48	-2.06254e-48	2.4124e-48	-1.10427e-48	8.23355e-49	-1.38421e-49	5.37894e-49	-3.28249e-49	1.61322e-48	9.5563e-49	4.45096e-48	6.09427e-49	-1.88009e-48	1.2778e-48	-8.6263e-49	-4.7519e-48	1.22924e-48	-3.23551e-49	6.82851e-49	-4.21906e-48	6.57001e-49	1.39066e-48	-8.30463e-48	-6.81601e-49	1.24723e-48	5.3246e-49	-2.47524e-48	-6.23144e-49	-5.27129e-48	5.27734e-47
6.74826e-49	2.43411e-49	-2.08366e-49	1.49029e-49	-1.41214e-50	1.77487e-50	-7.54781e-50	1.13551e-50	-2.80391e-49	4.37688e-49	-6.1081e-50	1.51577e-50	1.61223e-49	-1.00916e-49	-8.58573e-50	-3.03168e-49	3.68591e-49	8.5847e-50	-5.82713e-51	-3.27195e-49	4.76659e-50	6.54415e-50	-9.04677e-50	-2.11742e-49	-1.10187e-50	6.63267e-49	6.65433e-49	-3.61457e-49	-7.0636e-50	-6.50398e-50	5.87945e-48
5.97091e-50	-7.0483e-51	-2.39394e-50	5.38016e-51	-2.65919e-50	-1.38138e-50	3.68718e-50	-1.90347e-50	-6.73912e-50	-4.40525e-51	-7.09096e-51	-1.54388e-50	1.02969e-49	3.1239e-50	1.54868e-50	7.00286e-51	-1.14488e-51	-2.76302e-51	4.68816e-51	2.36016e-51	-1.88364e-50	1.98893e-50	3.21331e-51	2.20133e-50	-1.22127e-50	-5.05854e-50	1.70246e-50	-1.27551e-51	2.00889e-50	6.71986e-52	6.20181e-49
-7.53006e-52	-8.74289e-52	4.15539e-52	-3.70965e-51	-1.11387e-51	4.22007e-52	-1.10418e-51	-1.61297e-51	2.03151e-51	2.25112e-51	-5.73937e-52	5.89384e-52	4.39591e-52	-6.66623e-52	3.11098e-53	-3.44462e-52	8.23285e-53	6.99885e-52	6.87112e-53	-4.02711e-52	-4.96766e-52	2.24296e-52	1.00308e-52	-1.29458e-52	6.96117e-52	-6.94904e-51	-4.61798e-53	5.18861e-52	-1.08015e-51	-4.06235e-51	3.24904e-50
-1.21992e-52	-3.18828e-54	-1.37745e-52	-2.01402e-53	3.44696e-52	-7.2788e-53	-6.91517e-53	1.11998e-53	-1.04617e-52	4.64368e-53	7.20764e-54	2.67472e-53	-1.26564e-52	3.30866e-52	-3.99674e-53	-1.40663e-52	9.04436e-53	-3.0225e-52	5.31267e-53	-6.18969e-53	-3.38956e-53	1.86969e-52	1.10547e-52	-3.17278e-54	4.41317e-52	-6.63526e-52	-1.66053e-53	-2.14881e-53	8.2348e-54	1.44794e-54	3.59889e-51
5.3683e-53	-1.30536e-54	-3.70845e-53	-2.78141e-54	-9.10081e-55	-1.92198e-54	1.91116e-54	2.20092e-53	8.48326e-54	3.01123e-53	3.05069e-53	-1.52599e-53	7.65461e-54	2.0403e-53	6.53665e-54	9.62681e-54	1.94608e-54	3.46098e-53	-4.31285e-54	-4.59396e-54	-2.04869e-54	1.96593e-54	-2.39425e-53	-9.67821e-54	-2.1709e-53	-1.05151e-53	-1.29775e-53	9.53829e-54	1.37835e-53	1.11284e-53	4.1294e-52
-8.80508e-56	-2.43367e-54	-5.0435e-55	-1.14505e-54	3.78134e-56	-1.98484e-54	-5.62822e-55	2.2914e-54	-4.06612e-54	-2.32011e-56	-2.7195e-55	2.23503e-55	2.98511e-55	-1.13606e-54	4.97514e-55	3.0729e-54	4.72556e-55	5.0721e-56	6.96149e-55	-2.84798e-54	-1.92418e-54	-4.58712e-55	2.11957e-55	3.13368e-55	-3.64556e-54	7.94336e-55	9.92314e-55	1.13229e-54	7.55924e-55	-6.08143e-54	3.90152e-53
1.20309e-55	-3.16445e-56	-2.8451e-56	1.87761e-56	-3.96925e-56	-2.8821e-56	2.06963e-55	1.57523e-55	-1.14301e-55	-3.08284e-56	3.37728e-56	-2.02606e-55	-1.64395e-55	1.0015e-55	2.39642e-56	2.96747e-56	5.32477e-56	6.52873e-56	-2.7525e-56	1.5076e-57	5.6036e-56	-1.92252e-56	-4.46053e-56	-1.45549e-55	-7.12284e-56	-4.82009e-56	-2.97728e-56	-1.43236e-56	-6.4113e-55	4.43133e-55	2.99265e-54
-3.60786e-57	-1.81374e-56	1.50573e-56	-7.3737e-57	-7.20645e-57	5.46785e-57	6.841e-57	4.23126e-57	7.01384e-57	-3.08335e-57	-3.47305e-57	-1.11204e-57	-1.16546e-56	-6.23345e-57	-6.89018e-58	8.24388e-57	-8.67886e-57	3.05876e-57	-1.12417e-56	9.2672e-58	1.82016e-56	-7.77215e-57	-4.29073e-57	9.77982e-57	-2.82258e-57	-5.02001e-57	2.21169e-56	-3.22337e-57	-3.33172e-56	3.252e-57	2.43128e-55
-1.18299e-57	7.57938e-59	9.03431e-58	7.62994e-58	-2.54835e-58	3.27234e-58	-4.16839e-58	1.16163e-57	-8.78626e-58	-7.32656e-58	3.14373e-58	2.51997e-58	1.83155e-57	4.22187e-59	-2.65557e-58	4.21054e-58	3.89361e-60	-3.74989e-59	-2.10748e-57	-3.73205e-58	1.1481e-57	1.11343e-58	-2.79216e-58	9.79779e-58	-7.37042e-58	-2.34838e-58	4.53594e-59	4.02883e-59	4.80676e-58	-1.50297e-57	1.79055e-56
-1.08469e-58	-1.8217e-59	1.52428e-58	1.4092e-58	-5.73494e-59	-7.51467e-59	2.14254e-59	2.00903e-59	-2.04764e-59	1.7384e-58	7.80237e-59	-1.0257e-59	3.23967e-58	2.1168e-59	-4.21448e-60	-1.06884e-58	-4.46535e-59	7.22037e-59	-8.7453e-59	-2.34346e-59	1.5971e-58	2.38092e-58	6.60777e-59	9.11329e-59	-1.61711e-58	6.57133e-59	1.15678e-58	-1.46555e-58	3.12919e-59	-4.94296e-60	2.64153e-57
2.2079e-59	-1.36264e-59	-1.28921e-59	-2.38261e-60	-2.22177e-59	-4.81949e-60	6.29679e-61	5.61756e-60	4.82471e-60	6.25091e-61	-3.93493e-61	-3.16314e-60	-8.59555e-62	-3.82316e-60	-4.66177e-60	7.68785e-60	1.35159e-59	1.56503e-59	-1.18729e-59	7.42884e-60	4.66677e-60	9.9827e-60	6.8836e-61	1.0038e-60	1.33101e-59	-3.7329e-60	1.20596e-59	4.9176e-60	-7.75811e-60	-3.67732e-60	2.19795e-58
5.21393e-62	-1.98052e-62	-3.77003e-61	-7.90499e-61	-9.17006e-61	-3.31565e-62	2.33126e-61	-2.93869e-61	2.41753e-61	1.62604e-60	2.08807e-61	8.20022e-60	1.14422e-60	2.48132e-61	-1.37867e-60	-1.7658e-61	3.70907e-61	1.06206e-61	5.44889e-61	9.93606e-61	2.55651e-61	2.15454e-61	-1.15045e-60	6.87659e-62	3.39524e-61	-1.41567e-61	5.84565e-61	4.59284e-61	1.22761e-60	6.14385e-61	2.30139e-59
6.50112e-62	1.73804e-61	1.63826e-61	-9.5703e-62	3.91682e-63	1.28268e-61	1.79822e-61	4.71191e-62	2.81862e-62	3.24465e-62	2.48006e-61	-4.61037e-62	-5.51544e-62	-3.23917e-63	1.00855e-63	-2.96245e-62	1.08472e-61	-9.45048e-62	1.5742e-62	4.16599e-62	-2.61943e-62	1.02812e-61	-2.64341e-61	-1.47714e-62	2.98597e-62	1.15761e-62	-3.60282e-62	4.39998e-62	1.72559e-61	4.07076e-62	2.30447e-60
-8.69556e-63	1.07774e-63	-4.39575e-64	-6.27865e-64	4.79908e-64	3.36627e-64	6.96503e-64	-1.4541e-64	1.61617e-62	-1.288e-62	4.35493e-63	1.62619e-62	5.47e-63	-1.0492e-63	3.64066e-63	-2.7377e-63	-1.49584e-62	-9.42027e-64	8.11008e-63	-3.19492e-63	2.78939e-62	-1.55663e-63	5.41489e-63	6.34159e-63	-4.84271e-63	-3.48113e-63	7.8534e-63	-6.26278e-63	1.91304e-62	-3.37341e-64	1.85376e-61
1.70912e-64	4.40545e-64	-5.74012e-64	-4.67162e-65	2.60544e-64	-8.18649e-65	4.63492e-65	1.12263e-63	2.29902e-64	-4.34979e-64	1.20478e-64	-6.1453e-65	2.62482e-64	-1.14414e-65	9.30864e-64	3.23361e-65	2.29052e-65	-2.18602e-64	7.5808e-66	-6.73941e-65	-2.76201e-64	1.84313e-64	-4.89955e-64	3.18072e-65	-7.55631e-65	-1.40711e-64	-4.183e-65	1.91944e-63	-3.22714e-64	5.69357e-65	8.68346e-63
1.07834e-65	-1.27087e-65	4.48801e-65	7.45315e-65	-7.95294e-65	-7.2839e-66	-4.06912e-65	-2.10643e-65	4.02897e-65	-9.61631e-65	-8.66874e-65	-6.55606e-66	1.28224e-65	-1.73366e-65	1.03764e-65	-7.03369e-66	2.9207e-65	-3.53088e-65	1.15693e-65	-1.30111e-65	-5.8603e-66	-1.05321e-65	-1.28285e-65	4.3939e-66	4.13069e-65	4.37215e-65	2.11176e-65	-2.46439e-65	6.09721e-65	8.48973e-66	8.91701e-64
-8.28039e-67	-2.00427e-66	1.5756e-65	5.23544e-66	-1.83904e-66	3.00851e-66	1.62148e-66	-1.21766e-65	-8.88816e-66	2.43877e-66	-2.55858e-66	2.01561e-67	-3.68558e-66	-3.33451e-66	2.44064e-66	-2.9892e-67	-3.11655e-67	7.96171e-68	8.08874e-66	4.8188e-66	2.37183e-66	-9.58373e-68	1.10959e-65	-1.29681e-66	-8.54174e-67	2.53923e-66	3.02362e-66	-5.33487e-67	5.81405e-66	5.76779e-66	1.13008e-64
2.80832e-67	1.96757e-68	-1.41505e-67	4.18027e-67	5.89108e-68	2.00191e-67	-1.24137e-67	-6.74747e-68	2.39255e-68	3.32056e-67	2.23548e-67	1.82933e-67	2.43962e-67	4.59384e-69	-3.46269e-67	9.48772e-68	-3.66418e-67	-6.88509e-68	-5.51818e-68	2.72282e-68	1.00385e-67	-3.38235e-67	1.88595e-68	3.00346e-67	1.96149e-67	3.8263e-67	-1.07682e-67	-1.49561e-66	1.84779e-66	3.67172e-67	8.43546e-66
-1.99063e-68	1.6315e-68	-3.38196e-68	2.37702e-68	2.10907e-68	7.48321e-70	-2.34125e-68	2.24014e-68	6.56199e-68	-1.56043e-67	2.87913e-69	4.10507e-68	-1.53064e-69	-2.32568e-69	8.09633e-68	1.28971e-68	1.707e-68	1.98468e-68	3.38878e-68	7.41848e-69	1.48163e-68	-1.62753e-69	-2.49684e-68	4.07766e-68	9.58978e-69	8.47051e-69	3.39605e-69	3.92562e-68	3.06144e-68	2.71563e-68	8.03669e-67
-3.15901e-69	-4.31686e-70	-1.94247e-69	6.37332e-69	1.00034e-68	-6.20157e-70	-7.72893e-69	-1.74337e-69	1.18985e-69	2.01205e-69	3.58918e-70	-4.4527e-69	1.26116e-69	1.93188e-69	-4.90737e-70	6.90885e-70	-1.91535e-69	9.07059e-69	6.26334e-69	3.8301e-69	-9.03986e-70	-2.63192e-70	-7.49427e-69	2.86925e-69	-1.46737e-70	-6.72528e-70	2.81141e-70	1.48904e-69	-7.97239e-69	-4.35275e-69	9.19152e-68
-5.64968e-71	9.92644e-71	-1.26061e-70	1.20016e-69	-8.40013e-72	-6.28597e-71	2.47232e-70	8.87466e-71	-1.46901e-70	-1.03566e-72	5.22782e-70	1.1852e-70	3.67931e-71	1.00773e-70	5.3077e-70	1.78567e-70	-4.5269e-70	-8.90086e-71	9.24221e-70	7.47284e-72	2.70036e-70	-4.74022e-70	-1.22069e-70	3.5862e-70	-1.16077e-70	1.94899e-71	1.61998e-71	3.88381e-70	5.25392e-70	-2.01637e-70	7.49068e-69
-8.13504e-72	1.96049e-72	4.3976e-73	1.22134e-71	-9.93215e-72	-1.2188e-71	4.30653e-72	1.15934e-70	2.01656e-72	-2.31149e-71	-1.06264e-72	3.42975e-72	-3.50987e-71	-1.04567e-70	1.27113e-71	1.28836e-70	1.36764e-71	-1.31576e-71	3.68241e-72	1.7698e-71	4.21837e-73	2.37949e-71	2.03302e-71	5.32497e-72	3.03254e-71	9.93519e-72	5.41937e-71	-9.72052e-72	3.00865e-72	-4.79514e-72	6.86011e-70
3.66774e-73	1.10701e-72	1.13408e-72	-1.10525e-72	2.88552e-72	2.20524e-72	1.41143e-72	-2.64013e-72	2.29092e-73	-1.10242e-72	-1.83475e-73	-4.52469e-73	9.32589e-72	3.95716e-73	-7.07976e-72	4.52842e-72	-3.5372e-72	9.38478e-73	4.72022e-72	2.76484e-73	-5.67169e-73	-6.87955e-73	-3.56511e-72	5.60973e-72	-7.38318e-73	1.21723e-72	4.10946e-73	-2.51986e-72	-1.59642e-72	-3.425e-73	6.28803e-71
3.62039e-73	-6.97393e-75	1.99066e-73	3.99416e-74	-1.70644e-73	-1.53068e-73	8.42191e-74	-3.43794e-73	7.09432e-74	-1.25675e-73	-1.43309e-73	1.22014e-73	-3.24624e-74	-2.36121e-73	-5.8283e-73	-4.47692e-73	7.64837e-74	-1.05353e-73	-4.97729e-74	-2.76937e-73	2.01899e-73	8.19366e-74	5.7461e-73	5.92539e-74	1.98479e-73	-4.51921e-75	1.32233e-74	6.52936e-74	5.00999e-74	1.82629e-73	5.06128e-72
2.89756e-74	4.29841e-74	2.32333e-75	-2.79699e-76	2.45664e-74	3.23899e-74	-2.17713e-75	6.07644e-76	-5.89291e-75	1.3464e-75	2.42242e-74	-1.32526e-74	-2.21546e-75	3.35346e-74	-3.10096e-74	1.72527e-75	-8.02188e-75	-4.00889e-74	1.37137e-75	3.74334e-74	-9.57798e-76	-5.91643e-75	7.40807e-75	3.25447e-75	-1.44972e-74	-7.47604e-75	-3.13906e-75	1.04482e-74	-8.1339e-76	1.17659e-74	4.00097e-73
-1.26482e-75	5.28667e-76	1.16705e-75	-1.6577e-75	9.45571e-76	1.83733e-75	-2.59828e-75	1.65916e-75	-1.14929e-74	4.4524e-76	1.30773e-75	-1.97092e-76	2.11444e-75	-2.49263e-76	-1.1475e-76	-4.18669e-76	8.8639e-76	1.05828e-75	8.02806e-76	-3.00161e-76	-1.25329e-75	-8.7763e-76	7.5174e-75	-3.12606e-75	-2.9875e-75	-2.9793e-75	3.72512e-76	-1.97475e-76	5.0572e-75	2.23021e-75	5.76449e-74
-2.39236e-76	-8.18091e-77	1.47065e-76	8.8431e-77	-1.12339e-76	-2.04047e-76	-2.46133e-76	-1.6722e-76	3.65785e-76	-3.5519e-77	1.13798e-76	-1.46147e-77	3.98637e-77	-1.34558e-76	-1.3558e-76	-2.62516e-77	1.45755e-76	-1.60466e-77	1.11228e-76	-8.63442e-77	2.0908e-77	4.42986e-77	-1.82154e-76	2.21601e-78	-6.94026e-76	1.11878e-76	-1.00998e-76	7.34511e-78	-4.39595e-77	-1.58063e-76	3.87747e-75
-7.42775e-78	-1.51203e-77	-2.48235e-78	9.04373e-78	2.58812e-78	-5.37812e-78	7.69154e-80	1.61363e-78	-2.2052e-78	-6.55791e-78	1.35811e-77	1.82701e-77	2.23979e-79	3.09147e-78	4.24154e-79	6.67029e-78	-1.65149e-77	2.48648e-77	-6.07302e-78	-4.80785e-78	2.23832e-78	-1.33534e-77	1.20975e-77	4.27572e-78	1.03146e-77	-1.71579e-77	5.74349e-78	-1.25863e-77	-4.74773e-78	-9.63379e-77	3.25869e-76
-4.19007e-79	6.60533e-80	7.90116e-79	5.07599e-79	-1.92483e-78	1.626e-78	1.98093e-78	1.28328e-79	-3.37885e-79	1.20964e-78	-4.1745e-78	2.91162e-78	-8.98901e-79	-4.98695e-79	4.85658e-79	6.88097e-79	5.9126e-80	3.69181e-78	-3.62271e-79	2.04234e-78	3.9484e-78	2.1577e-78	-2.84199e-79	-8.52498e-79	8.89357e-80	1.53132e-78	-7.23594e-79	2.17551e-78	-8.36109e-79	-1.67266e-78	3.90743e-77
4.5665e-82	1.19723e-79	4.46295e-80	-1.21409e-78	-5.78074e-79	-5.33716e-80	6.83694e-80	-2.25593e-80	-7.73045e-80	-5.5479e-80	-3.55837e-80	-4.47872e-80	3.12455e-80	-1.06613e-80	2.10461e-79	-1.12044e-79	-5.74923e-80	-6.76929e-81	8.48156e-80	3.4544e-80	1.03922e-79	9.81894e-80	7.82733e-80	5.53486e-81	1.39001e-80	-1.00656e-79	3.49105e-80	-5.98663e-81	1.4895e-80	2.17536e-80	3.34049e-78
4.63666e-82	-2.14092e-81	8.80045e-81	4.34078e-81	9.04638e-81	1.19093e-81	2.0173e-80	-2.40775e-81	-1.02758e-80	-7.2277e-81	-4.87129e-84	3.10562e-84	3.87883e-80	4.42557e-81	-1.08682e-81	-7.10148e-81	4.10388e-80	-1.08254e-81	-1.0561e-80	2.50863e-81	5.18801e-81	7.69031e-82	-1.59858e-80	-2.98333e-80	-9.20556e-82	-5.5685e-81	-8.9719e-81	8.28757e-81	-1.91583e-83	2.54373e-81	2.50756e-79
-1.50166e-81	3.5115e-82	-4.0432e-83	1.17668e-81	-3.58175e-83	9.28496e-82	-1.26285e-82	1.82603e-82	1.7872e-81	5.02308e-82	7.92556e-82	-4.31249e-82	1.42251e-82	-4.7826e-82	-1.17193e-81	2.55605e-82	-9.42968e-82	-3.37861e-83	-8.20857e-84	1.23877e-82	5.60508e-82	2.48826e-82	-1.01158e-82	-2.56993e-83	-3.0063e-83	3.90953e-82	-4.35832e-82	5.33139e-82	2.20202e-82	3.08773e-81	1.66474e-80
-7.23167e-83	-1.44536e-83	1.22019e-82	-1.01101e-82	4.47494e-83	2.69946e-83	-1.18372e-83	1.21226e-82	-2.18747e-82	-9.84751e-83	-9.84076e-83	1.15344e-83	-5.84478e-83	-1.04423e-82	-1.55895e-83	-3.633e-83	8.35165e-84	2.74678e-84	-1.83469e-83	-5.00127e-84	7.28989e-83	-1.0229e-83	-1.12644e-83	1.34883e-83	-1.34606e-83	3.36946e-83	3.27438e-83	-5.23641e-83	6.01846e-83	1.92062e-82	1.68349e-81
-1.1761e-84	7.66743e-84	5.8524e-84	-1.1187e-83	1.79465e-84	-2.17368e-85	1.50959e-84	9.70893e-84	8.10784e-84	3.35489e-84	-4.99129e-84	9.76309e-85	1.99234e-84	8.67017e-85	4.57793e-84	-1.93814e-84	2.19414e-84	2.39639e-83	-1.42348e-83	3.43843e-84	-3.4187e-84	1.97e-84	6.35097e-84	-3.2071e-84	1.65992e-84	-1.48012e-84	-3.5762e-84	-2.63163e-83	2.46659e-83	-3.11391e-83	2.13535e-82
1.66192e-86	-2.72847e-85	1.17233e-84	4.02096e-85	-1.71234e-85	7.80012e-85	-6.42448e-86	-2.97668e-86	-9.2009e-85	2.61749e-84	-2.90044e-85	4.19834e-85	-2.36686e-84	-6.58803e-85	-1.42131e-84	2.77572e-85	-1.06237e-84	1.01301e-86	5.58977e-85	-1.1782e-85	-1.03187e-85	-2.31698e-85	2.60515e-85	1.59429e-85	3.63559e-85	7.15748e-86	3.85688e-88	-2.73728e-85	-4.63938e-86	1.64423e-84	1.67852e-83
3.91911e-86	-8.16281e-87	-6.7416e-87	1.44952e-86	-1.16073e-86	8.92016e-86	8.76675e-86	-3.89585e-86	2.11963e-86	-2.26428e-86	1.89282e-86	-8.71367e-87	-2.39745e-86	-2.12386e-86	5.9066e-86	2.51372e-85	-4.64395e-86	-7.15651e-86	2.13807e-86	-1.54905e-86	2.61623e-85	-1.80776e-85	-2.31921e-86	-5.64009e-87	1.03161e-85	3.968e-87	-5.19795e-86	3.62643e-86	-1.4698e-86	2.17049e-86	1.58104e-84
-3.63897e-86	2.31671e-87	-9.39529e-87	-1.54232e-87	-6.98325e-88	3.19101e-87	2.55327e-88	3.76558e-87	1.95735e-87	2.35216e-87	-2.29651e-87	-3.77924e-87	-2.47818e-87	2.63614e-87	-8.42334e-87	2.7961e-87	-2.59685e-87	-2.72447e-87	-2.2805e-87	-6.85352e-87	4.07165e-87	1.39222e-87	1.31385e-87	1.91814e-87	-5.16219e-87	-1.27046e-87	6.22319e-87	-2.05308e-87	-1.55897e-88	1.8464e-87	1.24136e-85
-1.86957e-89	1.43841e-90	1.5917e-88	7.32635e-88	3.94259e-88	-7.10316e-88	-2.01836e-88	1.1205e-88	2.37335e-88	1.95173e-87	4.41573e-89	-1.60131e-88	2.14891e-88	1.83897e-88	5.36242e-88	-1.32792e-88	4.97128e-88	-1.50131e-88	1.73341e-88	-1.76822e-88	-1.3632e-88	-3.61836e-88	-7.42925e-89	-5.67864e-89	2.84692e-88	-5.3976e-89	1.90034e-88	1.65362e-88	-7.87073e-89	7.82099e-88	8.9731e-87
-6.20937e-89	2.00114e-89	1.04036e-90	2.87647e-89	-6.40093e-89	5.78677e-89	-3.38922e-89	1.37716e-89	6.68307e-89	-8.29562e-89	-1.30062e-89	8.7941e-90	-5.4387e-90	-9.79113e-89	-3.98831e-89	-4.02671e-89	5.17438e-89	4.14954e-90	-1.93807e-89	-8.33057e-89	1.30148e-89	-8.27138e-89	-3.65412e-90	6.35406e-90	3.16821e-89	4.92392e-89	1.0001e-88	-1.58774e-89	-1.02882e-89	-1.25625e-89	1.12051e-87
5.76483e-91	-1.27569e-89	9.01987e-91	3.63453e-91	7.51435e-90	2.76003e-90	-1.0612e-90	-2.04809e-90	6.93854e-90	-1.20436e-89	-9.74586e-91	1.43034e-90	-1.80867e-90	3.42403e-90	-4.79027e-91	-7.55329e-91	-2.55891e-90	1.14151e-90	-1.26416e-90	1.02379e-90	1.02945e-90	2.42478e-92	7.11391e-91	-2.08476e-90	-2.00269e-90	2.34688e-90	-3.98051e-90	4.53931e-90	-4.6238e-90	-2.17728e-90	8.53453e-89
-2.06282e-91	-8.56393e-91	2.66701e-92	-4.56365e-92	-3.1668e-91	2.17483e-92	9.17277e-92	-2.46247e-92	2.64349e-91	-1.37525e-91	-1.45041e-90	-2.95881e-91	1.57919e-91	-1.57993e-90	-9.12616e-91	8.96633e-92	9.20086e-91	-2.03868e-91	-5.55487e-92	1.49407e-91	-6.42956e-92	1.18672e-91	-8.15228e-92	-2.46159e-91	-3.20663e-91	1.80117e-91	-2.14015e-91	-9.64867e-91	-9.72928e-92	-5.203e-91	1.06149e-89
-1.6386e-92	8.18839e-92	-1.28682e-92	4.87492e-92	9.09482e-92	-1.69809e-92	1.21677e-92	5.99102e-93	3.09362e-92	1.93516e-92	4.2245e-93	4.49825e-92	-2.35565e-92	-7.70821e-93	2.07077e-92	1.86302e-92	-1.20598e-92	-8.00085e-93	2.54088e-92	-3.58091e-92	-2.36299e-92	-1.15443e-92	2.26736e-92	-4.34618e-93	2.46101e-92	-1.03054e-92	-1.0454e-92	3.99228e-93	3.9895e-93	-1.62028e-92	6.69099e-91
4.70197e-93	2.0314e-93	3.09632e-94	-2.7158e-93	-5.42044e-95	-1.06516e-93	4.79716e-94	-1.12321e-93	4.21233e-93	-4.5701e-93	-3.29639e-93	3.36116e-93	7.52741e-94	9.14064e-94	2.58376e-93	1.66763e-94	-2.04235e-93	7.47324e-94	5.07004e-93	2.73053e-94	1.90787e-93	-5.34057e-93	5.63955e-94	-2.2312e-93	2.34606e-93	8.39238e-93	-2.92446e-94	4.78126e-94	-3.31394e-93	-6.68765e-93	7.20254e-92
4.35321e-94	3.34778e-94	-2.75772e-94	-7.33895e-96	8.72749e-95	6.08123e-96	2.34736e-95	8.61336e-95	3.52614e-94	-1.08256e-93	1.13661e-94	8.30824e-94	-1.83835e-94	2.19717e-94	-1.0556e-94	1.44911e-94	-3.10307e-95	8.88029e-96	-3.9832e-94	-3.34931e-94	-4.72307e-94	-1.71331e-94	-1.3318e-94	2.76531e-94	-1.32207e-94	1.20852e-94	5.88577e-95	-4.19401e-94	9.33938e-95	1.09646e-94	7.05073e-93
-3.89494e-97	-1.03179e-95	1.72408e-95	-1.66995e-95	-1.79351e-95	2.40903e-95	-2.15701e-96	-2.50954e-95	-1.51809e-95	-8.78798e-95	3.03164e-95	7.21797e-96	-2.29794e-95	2.12042e-96	-4.35533e-95	1.85902e-95	-5.4157e-95	3.05035e-96	4.1642e-96	3.06722e-95	3.02748e-95	1.31073e-95	-2.9089e-95	1.64381e-95	-9.58046e-96	-8.2017e-96	6.14025e-96	-3.65682e-95	-5.66333e-95	-1.69218e-95	6.56763e-94
7.24847e-97	-4.44724e-96	-1.24877e-96	5.46547e-97	-4.85814e-96	-6.62577e-97	-8.42673e-97	2.84138e-97	-6.29031e-97	1.99057e-96	6.11769e-96	1.61179e-95	-1.54515e-96	-2.97344e-98	3.3381e-96	2.18416e-97	1.89206e-97	-3.54732e-97	6.96916e-97	-4.78334e-97	2.78485e-97	-5.74754e-97	3.77118e-97	1.16072e-96	-8.26719e-98	-1.47227e-96	6.46651e-97	6.70447e-96	-3.53502e-97	3.12759e-96	6.0099e-95
-2.17433e-97	-4.26e-97	1.17211e-97	2.73969e-97	-8.62265e-98	-3.54956e-98	5.60542e-98	1.10645e-97	-1.72604e-97	2.33656e-97	-1.81889e-97	1.14825e-97	7.33663e-97	1.38146e-98	3.98956e-98	7.18582e-98	3.6083e-98	3.32824e-98	2.38679e-98	-8.08112e-98	2.85879e-97	-7.97071e-98	-2.62422e-98	-1.92515e-97	-6.33815e-98	-1.65544e-97	1.68159e-97	-6.33602e-97	1.22996e-97	2.10442e-98	4.81836e-96
-3.30826e-100	-1.22483e-98	9.1964e-99	-1.14225e-98	6.54185e-99	-4.42756e-99	-3.18205e-99	2.84671e-98	-1.01293e-98	-2.87977e-98	3.25388e-98	2.32231e-98	3.5277e-98	-8.28603e-99	5.94034e-99	2.24198e-98	1.77185e-98	4.13045e-98	-8.83214e-99	-1.0966e-98	-7.04193e-99	8.50218e-99	4.09577e-99	8.61463e-99	7.64072e-99	-3.37244e-98	-1.21249e-98	-7.23037e-99	-4.68046e-99	4.44999e-100	4.1535e-97
-8.99698e-101	2.06608e-100	-1.05603e-99	4.17564e-100	1.25921e-99	1.34398e-100	3.30449e-99	-2.37805e-100	6.79163e-100	3.69798e-100	2.17196e-99	-7.56449e-100	3.90272e-99	1.18566e-99	-2.96767e-100	-4.10075e-99	3.83595e-100	-4.53775e-100	4.45527e-101	4.67975e-100	-9.87241e-100	7.50781e-100	3.11325e-100	-3.36582e-100	3.94672e-100	-3.72945e-100	-3.05885e-99	-6.55451e-99	-3.55753e-99	-1.24934e-99	3.9093e-98
9.11142e-103	2.05008e-101	-3.9779e-101	-4.22528e-101	-3.21355e-101	2.48438e-100	-4.42425e-101	7.8821e-102	1.95703e-101	4.96409e-101	9.30942e-101	-5.94149e-102	5.85139e-101	4.78285e-101	-7.93489e-101	2.19832e-101	-4.08052e-100	-3.28044e-100	1.96493e-100	-4.85911e-100	-3.0669e-100	-1.59658e-100	-4.89759e-101	-1.24241e-100	-1.12114e-100	-3.67533e-101	7.81393e-101	7.52864e-101	-9.8068e-102	9.25859e-101	3.27481e-99
6.38884e-102	5.0151e-102	3.9568e-102	-3.68931e-102	5.91115e-104	9.03778e-103	-1.27985e-101	1.4928e-102	1.43747e-101	-4.80843e-101	-3.99598e-102	2.00873e-101	8.17552e-101	-6.63876e-103	1.72045e-101	6.49688e-102	-8.72195e-102	1.70293e-101	3.18411e-102	4.88256e-102	-7.32209e-102	5.29984e-103	1.99582e-103	4.98336e-102	-2.26797e-102	5.50449e-102	8.9856e-102	1.42679e-103	-2.50052e-102	2.36084e-102	2.95582e-100
8.92785e-103	-4.68442e-103	3.42163e-103	1.30299e-102	-1.93715e-102	-7.74845e-103	1.7161e-102	-9.86202e-103	1.55973e-102	-6.16368e-103	3.53093e-103	-9.04574e-103	-1.12871e-103	1.3678e-103	1.74723e-102	6.99886e-104	-1.35614e-102	2.07994e-103	2.81725e-103	-2.16478e-104	-7.6576e-103	8.35089e-103	1.76845e-103	-1.49409e-103	1.06558e-102	1.84306e-103	1.43033e-102	-3.27181e-102	-6.41274e-103	-4.85726e-103	2.47949e-101
2.93804e-104	1.67238e-103	-2.83196e-104	1.90835e-104	-1.47412e-103	3.46036e-103	2.90049e-104	-1.22161e-104	-4.77868e-104	-1.39556e-104	7.05218e-104	-1.56896e-103	6.5502e-104	8.7152e-105	-2.81408e-104	-2.89468e-106	2.91652e-105	-1.52551e-104	-6.87043e-104	-9.43748e-106	7.74663e-104	-1.27964e-103	-6.26952e-104	4.16917e-103	3.66914e-104	4.42555e-103	-3.04419e-103	-5.58565e-104	1.10367e-103	-3.84124e-104	2.93166e-102
1.22793e-105	-4.82146e-105	-2.66522e-105	7.27469e-105	-1.23372e-104	3.71566e-105	8.45353e-106	-2.28425e-104	-4.07366e-105	1.47188e-104	4.19249e-105	1.22849e-105	-5.83086e-104	-1.91966e-105	-1.22001e-104	-4.42317e-106	1.2584e-105	1.7423e-105	1.64212e-105	3.75675e-105	1.75352e-105	6.07075e-105	1.72112e-105	-4.76108e-105	2.6828e-106	2.38058e-104	-5.25532e-105	1.48237e-105	6.89069e-105	2.71593e-104	2.40382e-103
-9.63382e-108	-1.33077e-105	4.36352e-108	-2.0306e-106	-3.08067e-105	1.57968e-105	1.55288e-105	3.37896e-106	1.47889e-105	-7.45054e-106	5.85923e-106	1.61522e-106	-5.31427e-106	-1.75627e-106	-1.70516e-106	1.28284e-105	5.0738e-106	-3.35394e-107	-1.89069e-106	3.96072e-107	3.56009e-106	2.41807e-106	5.30943e-106	-1.57709e-106	1.013e-105	4.73065e-106	1.88373e-105	-8.28567e-106	-9.30055e-106	5.25017e-106	2.09402e-104
-6.77548e-107	-1.31788e-107	-2.73047e-107	-1.49075e-106	-2.70189e-107	-4.5213e-107	-1.02116e-106	2.96632e-106	3.83267e-107	3.19109e-106	1.58925e-106	2.74635e-107	-2.77072e-107	3.49945e-109	-4.8607e-107	-8.04981e-107	-8.24068e-107	2.43595e-106	5.4771e-107	-1.69776e-106	1.12579e-107	9.32983e-108	1.0351e-106	-1.94985e-107	1.35648e-107	1.34359e-106	-6.51494e-108	3.04393e-107	1.6399e-107	2.51092e-107	2.34981e-105
-4.57195e-108	2.42466e-108	-2.08184e-108	-2.28152e-108	9.13039e-109	-4.45614e-109	-4.02922e-108	-3.75792e-109	-2.67549e-108	-1.83117e-108	9.80831e-108	-1.16032e-108	-8.40699e-108	1.07153e-108	3.79769e-108	1.50191e-108	-4.32608e-107	-1.34098e-108	-1.58986e-107	-4.25425e-107	-7.38657e-109	-6.79665e-108	8.36398e-108	2.68237e-108	3.35617e-108	6.39413e-108	-2.41218e-108	9.68569e-108	-6.917e-108	-2.0605e-109	1.97973e-106
-2.55672e-109	1.02006e-108	-6.77791e-111	5.77228e-109	4.54531e-109	-1.23859e-109	1.61413e-109	-2.30802e-109	1.54353e-108	-9.51115e-109	6.05552e-109	-1.12012e-109	-6.05802e-109	-6.31443e-109	-9.68263e-109	3.7132e-109	-2.28515e-109	3.64461e-109	1.66426e-109	-7.16982e-110	1.64517e-108	2.09389e-108	7.40657e-110	2.51513e-109	-2.00453e-108	-1.90048e-108	8.19789e-109	-3.42967e-109	-1.19759e-108	1.07474e-109	1.98879e-107
1.09414e-110	-2.15612e-110	-1.13091e-109	4.39578e-110	2.73737e-111	-1.03938e-110	-3.44534e-110	-1.50319e-110	-2.00393e-110	7.99202e-111	3.18186e-110	-7.79794e-110	3.61614e-110	-4.63888e-110	1.24764e-110	2.02567e-110	-2.13246e-111	-7.14191e-110	-3.5968e-109	5.18601e-110	-9.79084e-111	1.47844e-110	-8.2581e-111	5.86916e-110	1.74108e-110	1.17973e-110	4.12713e-110	6.39219e-110	3.07085e-109	-5.78051e-111	1.52916e-108
3.10708e-111	-7.46658e-112	-1.51839e-111	-3.86395e-111	2.56885e-111	-8.89406e-111	7.96351e-111	-7.40493e-111	1.89638e-111	3.27968e-112	-7.90846e-112	1.41416e-111	2.13695e-111	-1.0144e-110	-2.55469e-111	-5.38321e-111	1.09556e-110	-1.80355e-111	4.79294e-111	4.98552e-111	-1.30817e-111	1.43987e-111	-1.07906e-112	3.9393e-111	-3.29782e-111	-1.11046e-112	1.09832e-112	-2.84073e-110	-5.27048e-111	1.35355e-111	1.28599e-109
2.81511e-112	-2.72099e-112	9.44872e-112	-1.37877e-112	2.54255e-113	1.82032e-112	-4.53547e-112	-2.49521e-112	1.70212e-112	4.17233e-113	-9.64267e-113	6.19128e-112	-3.94889e-114	2.21424e-112	-6.84444e-113	7.23532e-112	4.07963e-112	4.11246e-113	7.97893e-112	8.51056e-114	-1.00085e-112	-3.78497e-113	1.60903e-111	-2.50645e-112	1.42168e-112	7.87357e-113	-1.27559e-112	-7.56787e-112	-5.91472e-113	1.10495e-113	8.92027e-111
5.31463e-113	3.42748e-113	4.83231e-113	3.17298e-113	-6.56827e-113	1.4552e-113	8.28633e-113	-7.0005e-113	1.40198e-113	-1.45399e-113	-1.0501e-113	2.56683e-114	-2.97691e-113	-6.83278e-114	-1.21175e-113	-9.50337e-113	-1.64138e-113	-5.74685e-114	2.51507e-114	4.18689e-113	1.31068e-113	4.56982e-113	-8.22447e-113	2.03081e-113	-8.4182e-114	-2.29911e-113	5.22098e-114	-4.32195e-113	-7.56117e-114	4.74845e-113	9.48755e-112
-3.78135e-114	-4.34713e-116	7.24209e-114	-3.73604e-115	1.3114e-114	-8.95761e-115	-8.15338e-115	3.81713e-115	1.8657e-114	-1.06296e-114	-1.15521e-114	4.391e-114	-6.3618e-115	4.25032e-114	1.01405e-114	-7.7326e-114	4.78588e-115	7.79257e-114	-1.30176e-113	5.85233e-114	-2.11318e-114	-3.18851e-114	6.09119e-116	-6.34983e-115	-6.10864e-114	1.80397e-114	-2.71816e-114	5.25383e-114	-1.30226e-114	-2.29912e-114	8.95774e-113
-1.50533e-114	7.44623e-116	4.61926e-115	5.29883e-116	6.37951e-116	-5.72668e-116	2.7027e-115	-6.80172e-115	6.65868e-115	1.13257e-115	-1.69173e-115	-3.8648e-115	-6.23643e-116	-3.91265e-115	-9.13083e-115	6.96373e-117	5.7359e-116	5.76334e-115	1.76548e-115	-4.41065e-115	6.9243e-116	-3.34852e-116	1.19639e-115	-4.24461e-117	3.47416e-115	5.27989e-116	-9.86934e-115	-3.03495e-115	4.17277e-115	3.30362e-115	9.79086e-114
7.88345e-117	1.68691e-116	-1.48628e-116	-8.25352e-117	1.17498e-117	4.29808e-116	1.76134e-117	2.49507e-116	9.65568e-117	4.29626e-117	-6.13414e-117	5.8646e-116	-2.5111e-117	-7.18906e-116	-9.24388e-117	5.98221e-117	3.55101e-115	1.02806e-116	2.29952e-117	9.73763e-118	-1.11435e-116	-6.13625e-116	3.26055e-116	1.14618e-116	-2.85778e-116	-7.82194e-117	-2.90085e-116	1.61228e-116	7.93257e-118	6.81226e-117	8.61461e-115
1.26396e-117	-1.09569e-117	7.16476e-117	-1.52132e-118	-2.37766e-117	3.59663e-117	3.00177e-117	2.44002e-117	2.84005e-118	1.92252e-117	-2.96925e-117	-6.291e-118	6.39283e-117	-4.57793e-117	-1.02732e-117	-3.35098e-117	1.96439e-118	1.49079e-117	3.03509e-118	3.6356e-119	-5.74568e-118	-1.68824e-117	3.52692e-119	1.14996e-118	-2.02014e-117	-5.1677e-118	9.74585e-118	-2.59095e-118	-1.09967e-117	-3.39745e-118	5.18967e-116
-3.40983e-118	7.00091e-118	1.33623e-118	-1.11811e-118	-7.5932e-119	7.64553e-119	-1.31021e-119	5.36372e-118	-9.66955e-118	2.24769e-118	-4.8356e-118	3.77357e-118	-2.99455e-118	8.36274e-118	-1.26202e-118	-1.44272e-118	5.97943e-118	5.73717e-119	-8.40171e-119	-3.93283e-119	-6.90497e-119	-2.17941e-118	2.1324e-120	-6.27284e-119	-8.04741e-119	8.53497e-120	-3.39005e-119	-1.76165e-118	-2.45936e-118	2.48927e-119	7.14763e-117
-5.25961e-120	5.85221e-120	7.38546e-120	-1.09337e-119	-1.59054e-120	7.3689e-120	4.89131e-121	2.73822e-120	-6.74094e-120	-5.03476e-119	3.26985e-119	1.16959e-119	1.26315e-119	5.44793e-119	1.26179e-119	-2.17221e-119	7.19984e-120	-4.10396e-120	2.84117e-119	2.32785e-120	2.52756e-119	2.53163e-120	-5.52013e-119	-1.79563e-119	1.77448e-120	2.34716e-119	-1.82858e-119	2.30851e-119	9.55455e-120	7.32029e-119	5.36934e-118
-4.98599e-120	-6.90367e-121	8.82073e-121	-7.84328e-121	-1.76874e-121	2.20104e-120	3.73251e-121	-2.12133e-120	-7.73425e-121	1.84214e-120	2.42658e-121	-8.82804e-121	2.02183e-121	-1.51811e-120	1.23813e-120	-3.71133e-121	3.67407e-121	2.45874e-120	-1.05892e-120	-1.01112e-120	-5.58094e-121	5.65677e-121	2.98045e-120	2.33266e-121	-9.87551e-121	-6.3166e-121	1.10066e-120	1.01351e-119	-2.33058e-120	8.46584e-121	4.45517e-119
3.4162e-122	-7.28668e-122	1.04892e-121	4.81283e-122	7.0113e-122	-1.79016e-121	3.06194e-121	-7.16516e-122	2.23425e-121	1.46978e-122	4.61728e-121	-3.3362e-122	4.74471e-122	8.19263e-121	1.75197e-122	6.76046e-122	-1.06878e-122	-2.09248e-122	1.57247e-121	-4.23446e-122	1.30468e-122	3.57134e-122	3.01795e-121	-9.86392e-122	2.15113e-121	-8.64166e-122	1.49036e-121	2.70036e-121	2.03467e-121	-2.57951e-121	4.43449e-120
-7.63717e-122	4.48652e-123	3.94975e-123	-1.48822e-122	1.05099e-122	1.45962e-122	-8.59977e-123	-9.30696e-123	2.29426e-122	-5.07729e-124	-1.35914e-122	5.53327e-123	4.05406e-124	2.73466e-122	-6.1222e-122	-1.71988e-122	8.87103e-123	-1.206e-122	-1.87948e-122	-7.21191e-123	-7.1697e-123	4.03273e-123	1.03813e-123	6.33729e-123	-1.87481e-122	1.82139e-122	-2.4999e-123	8.61702e-123	-2.94744e-123	-1.8913e-123	4.09884e-121
3.32062e-125	-6.36706e-124	-1.34844e-123	3.18066e-124	-1.35267e-123	-2.88652e-123	-1.5056e-123	-2.05132e-123	4.60238e-124	-5.66453e-124	-1.9745e-124	-2.84339e-124	7.57272e-124	1.37597e-125	-5.10803e-123	1.3961e-123	-6.30164e-124	2.29289e-123	-2.24476e-123	-7.71627e-124	-2.41664e-124	1.73256e-125	6.85117e-124	1.26196e-124	-5.02124e-123	4.069e-125	6.60679e-124	2.02482e-123	1.94255e-123	2.38865e-124	3.58548e-122
2.22301e-124	4.45985e-125	-2.26785e-124	5.64581e-125	-2.80724e-127	-2.83867e-124	1.34561e-125	-3.50718e-124	1.47936e-124	-5.2211e-125	-4.41236e-125	2.22432e-124	1.89519e-125	-3.37164e-125	7.097e-125	-2.82235e-124	-9.91952e-125	-1.30638e-124	4.59694e-125	2.886e-125	2.17526e-124	5.30926e-125	-1.46577e-125	-6.367e-125	-9.06537e-125	-5.15266e-125	-2.50115e-127	-1.21236e-125	3.14621e-125	-8.43426e-125	2.99501e-123
-6.46178e-126	7.6221e-126	-8.18264e-126	5.71829e-128	-1.27364e-125	-7.66596e-126	4.21564e-125	7.28325e-126	-7.91948e-126	1.86447e-126	2.65599e-126	-3.44564e-126	4.59424e-126	-4.01245e-127	7.1486e-126	4.54827e-126	1.67337e-125	1.86151e-126	-2.19808e-125	3.9802e-126	-1.18394e-125	4.98411e-126	2.34022e-125	5.06081e-126	6.91722e-126	-1.7549e-126	-7.10651e-126	6.60952e-126	-2.11235e-125	3.45625e-126	2.61554e-124
-2.91254e-126	1.07622e-127	-3.53864e-127	1.49743e-126	6.2527e-127	1.40899e-126	4.62936e-126	4.23093e-127	1.43082e-127	-2.97306e-127	1.83433e-126	2.15875e-127	4.19627e-127	2.68039e-127	-4.45708e-127	5.41605e-127	-1.76662e-127	3.15007e-126	-5.14309e-128	-8.84965e-128	1.93669e-127	-6.35501e-127	2.27882e-127	1.55436e-126	1.03452e-126	1.85076e-126	1.54517e-127	2.95973e-127	-2.71845e-127	2.9553e-127	2.6105e-125
-3.69714e-127	2.44648e-128	1.03745e-128	-7.80792e-129	1.67174e-127	3.44166e-128	1.3699e-128	-2.75902e-128	-3.64327e-128	2.25678e-128	6.39045e-129	-1.28625e-128	9.85221e-129	-3.24587e-127	2.0395e-128	-2.62344e-127	1.55719e-128	1.81521e-127	-3.12487e-127	-2.16956e-129	-8.75867e-128	2.26573e-128	1.23833e-128	2.36001e-128	-3.45595e-128	9.10197e-128	3.37036e-128	2.30114e-127	-3.12101e-128	-4.59667e-128	2.47522e-126
-1.75237e-128	9.17128e-129	1.85727e-128	8.12067e-129	-9.59213e-129	-3.12972e-129	4.31607e-129	-1.30344e-129	-4.58457e-129	2.42351e-129	7.17076e-129	1.57595e-129	1.16374e-128	9.73783e-129	-8.4033e-129	-7.06404e-130	-1.76338e-128	1.54217e-129	2.52756e-129	-2.19491e-129	1.59137e-129	-6.88274e-130	-2.22514e-128	1.95568e-129	1.93593e-128	-1.34377e-128	-7.33518e-130	1.58105e-130	5.3189e-129	-2.54765e-129	2.0991e-127
8.90425e-131	-1.50353e-130	-9.24594e-131	2.46376e-130	5.32561e-130	-6.59415e-130	5.84076e-130	-8.69318e-130	1.47193e-131	2.11371e-129	2.0009e-129	-4.01264e-130	6.00831e-130	7.10049e-130	1.3757e-129	-5.04425e-131	2.06662e-129	-5.43812e-131	1.538e-131	1.35843e-129	-1.87878e-130	-7.42792e-130	-1.48415e-130	2.19269e-130	1.33395e-129	-2.49731e-129	8.58998e-130	5.03851e-130	8.09783e-130	-5.88901e-130	2.18772e-128
3.99381e-132	8.28326e-132	-2.64519e-131	-1.36285e-130	2.65229e-131	4.32758e-131	-9.60177e-131	-5.90672e-131	2.35113e-131	-1.11647e-130	1.7406e-131	7.59674e-132	-3.28272e-130	-8.57044e-131	-4.07931e-131	3.23932e-131	-8.24495e-131	2.10771e-130	3.89549e-131	4.48977e-131	3.01721e-131	7.56943e-131	-1.19626e-130	1.71002e-130	6.72636e-131	1.02381e-131	-3.27223e-131	8.42092e-131	3.20806e-132	-1.23408e-131	2.03077e-129
6.49268e-132	-1.02448e-131	-5.81749e-133	5.00191e-133	-5.12132e-133	4.62425e-132	-4.17547e-132	-1.04623e-131	-1.44138e-132	1.16664e-131	-8.65129e-132	1.07574e-131	1.97873e-132	-5.88744e-132	3.73219e-132	4.64405e-133	6.69554e-132	5.28655e-132	1.83788e-132	4.00821e-132	2.01602e-132	1.96555e-132	3.73153e-132	5.6451e-132	5.56828e-132	-1.19753e-131	-1.34912e-131	2.87689e-132	1.44857e-132	1.52228e-131	1.63942e-130
3.82398e-133	1.24463e-133	-1.61591e-133	4.53515e-133	5.6732e-134	-1.02046e-132	-7.88771e-134	1.74972e-133	7.55534e-133	4.85901e-133	5.51104e-133	-2.12893e-132	-3.36351e-133	2.28047e-133	2.65661e-133	5.01189e-133	9.38636e-133	1.62728e-134	-1.49088e-133	5.89341e-134	2.00161e-133	1.78396e-133	-1.24599e-132	6.82653e-133	-7.8025e-133	-4.87954e-133	-1.45535e-132	-1.15661e-133	-2.6553e-133	3.33832e-133	1.46144e-131
2.61786e-134	1.81211e-135	8.89146e-134	4.65717e-134	1.83404e-133	3.65382e-134	-6.69643e-134	2.50958e-134	2.41275e-134	4.7788e-135	4.99405e-134	-6.16369e-135	2.97752e-134	-3.02888e-134	5.65246e-134	5.55809e-134	1.61207e-133	-2.26692e-133	-6.10174e-134	5.51186e-135	1.19917e-133	2.75417e-134	-1.6317e-135	2.7752e-134	3.07997e-134	3.7442e-134	1.91648e-134	2.98705e-134	-4.0813e-134	2.44871e-136	1.52226e-132
-3.92038e-136	-1.05445e-135	-4.30474e-136	3.60675e-135	-4.09561e-136	5.55388e-135	-2.14542e-135	3.2141e-135	-6.02797e-135	-4.73487e-136	1.09899e-135	2.43401e-135	1.13104e-135	3.93116e-135	1.10915e-135	1.62287e-134	2.92221e-135	4.89742e-135	-1.17748e-135	5.79061e-135	-3.6321e-135	-9.46771e-136	1.09442e-134	-6.53911e-135	-1.86484e-135	3.25062e-135	9.31595e-135	-8.03005e-136	-3.43558e-135	-9.23123e-135	1.13992e-133
-3.5999e-136	1.91581e-135	-4.16795e-136	-1.89367e-136	-9.62474e-136	3.82827e-136	8.67421e-136	1.32899e-135	-3.06475e-136	2.10144e-136	5.49151e-136	9.67164e-137	-2.96893e-136	3.17259e-138	2.05582e-136	7.56468e-136	2.48418e-136	1.15325e-136	-4.86755e-136	-8.50909e-136	2.63982e-136	2.09368e-136	-1.03675e-135	4.35325e-136	2.79245e-136	5.49824e-136	5.33337e-136	-8.01839e-136	-2.14386e-135	-5.46452e-136	1.73497e-134
-1.16365e-138	2.40212e-138	1.06264e-137	-1.96237e-137	-1.24939e-138	-7.73734e-137	2.69295e-136	-3.06119e-137	6.03171e-137	1.60911e-137	8.85746e-137	-2.71807e-137	-1.54814e-137	-1.53301e-137	-1.08247e-136	-2.37033e-137	2.71177e-137	-4.33174e-138	-1.48988e-138	-2.11512e-138	-9.62014e-137	-7.24756e-137	-4.52003e-137	1.01438e-137	-6.34066e-138	-8.19274e-138	-6.4177e-137	-5.81721e-138	1.49846e-136	7.1315e-138	1.26785e-135
-1.71937e-138	-4.40637e-139	4.23478e-138	-6.22231e-138	-1.9491e-139	2.41092e-138	6.78903e-139	-4.95124e-139	6.61404e-138	6.59381e-138	-8.31535e-139	-3.14908e-139	-1.5625e-138	-2.70951e-138	6.08488e-138	-7.71773e-138	-3.37126e-138	-2.10749e-138	-3.09334e-138	-1.06795e-138	-3.71901e-138	3.05743e-139	1.48217e-137	7.54682e-138	-4.77998e-138	7.49422e-138	1.87945e-138	2.39394e-138	-7.50811e-138	8.50121e-138	1.17416e-136
7.41804e-140	-6.11119e-139	1.24451e-139	-4.24716e-139	-1.89152e-140	4.81151e-140	-4.38487e-139	1.58702e-139	-1.98933e-140	-1.97755e-140	3.4641e-139	2.95491e-139	-9.71398e-139	-3.38424e-140	5.86089e-139	-4.78181e-139	4.00939e-139	-1.07379e-139	-9.01993e-139	1.61064e-139	-6.75478e-139	1.48149e-139	-4.05017e-139	-2.69546e-139	-2.08339e-139	4.57922e-139	-7.16105e-140	-2.75866e-139	6.72719e-140	2.2439e-139	9.02473e-138
1.31906e-140	7.98739e-140	1.6019e-140	-3.45789e-140	-2.37869e-141	7.83408e-141	1.48908e-140	3.99699e-140	3.13054e-140	2.19082e-140	-8.85682e-141	3.72152e-141	2.62179e-140	1.48856e-140	4.77161e-141	-5.12324e-140	-7.36421e-141	-2.18323e-140	-2.3477e-141	-3.4759e-140	-1.67858e-140	2.18308e-142	-5.95613e-141	-8.10339e-140	-4.7953e-142	6.12588e-140	2.28691e-141	-6.84018e-141	-5.6992e-141	2.09953e-140	6.39493e-139
-2.07586e-141	5.52705e-141	1.02161e-141	-2.61807e-142	-3.2265e-142	-2.18633e-141	3.21447e-141	-4.39633e-141	2.54488e-141	2.69961e-141	4.2602e-142	4.30268e-141	-1.58311e-141	2.76974e-141	-9.31202e-143	8.97292e-142	1.77758e-141	3.60641e-141	3.37657e-141	1.43272e-141	9.57273e-142	-2.27304e-141	-2.38902e-141	-2.09502e-141	-1.04689e-141	-3.76209e-142	-3.97222e-142	-2.8693e-141	7.91808e-143	-2.35702e-140	8.05692e-140
-4.57939e-142	2.21047e-142	5.12578e-142	4.51509e-143	2.99579e-142	1.54147e-142	-5.8404e-143	6.37851e-142	2.04151e-142	4.62411e-142	2.69724e-142	-3.61242e-143	1.21348e-143	9.76216e-143	1.59215e-143	-1.1323e-142	-2.73072e-142	1.87697e-142	2.83601e-142	1.63933e-143	-1.62696e-142	3.29006e-142	-1.11393e-142	-6.4692e-143	3.59521e-142	-9.21508e-143	-8.64219e-143	2.06327e-142	2.9657e-142	2.98889e-142	6.36644e-141
-2.43812e-143	-4.97532e-144	-4.7067e-143	3.93812e-144	-2.98855e-144	1.39626e-144	2.40772e-143	-4.43989e-144	8.70904e-144	-8.39769e-144	-7.97502e-143	4.58736e-144	2.01485e-144	2.04447e-143	-6.49026e-143	9.85932e-144	1.15318e-143	-6.65201e-144	-3.22919e-143	3.63934e-143	-6.30364e-143	-7.08216e-143	-2.30042e-143	1.31589e-143	-8.91298e-145	-1.02448e-143	-2.1883e-144	2.61122e-143	2.12565e-143	-2.84676e-144	6.32359e-142
2.75282e-144	1.45365e-145	3.76111e-145	-1.49325e-144	3.21018e-144	-1.46512e-144	-7.62758e-145	-4.35489e-144	3.16403e-144	5.27955e-145	1.97798e-144	1.52878e-144	-1.03612e-145	5.42963e-145	-1.12978e-144	-2.36556e-144	1.58825e-144	-3.29158e-144	5.02684e-145	-7.21857e-145	1.91632e-144	8.57296e-145	6.86854e-145	1.76746e-144	7.90284e-145	1.76723e-144	-5.83501e-145	1.14264e-144	1.97583e-144	3.93621e-145	4.38865e-143
-5.74834e-145	4.48526e-146	3.78582e-146	-1.90586e-145	4.00705e-146	1.60415e-145	9.18931e-146	2.13671e-145	-3.6228e-145	1.19557e-146	3.33916e-145	-5.75097e-146	-1.8634e-145	2.5837e-146	2.50424e-145	2.51083e-146	1.63853e-146	4.45233e-146	1.91018e-145	4.48534e-146	-7.38661e-146	-3.82502e-146	-1.60506e-145	-1.96508e-145	2.3118e-146	-9.78066e-146	-2.10442e-146	-9.76799e-147	9.39859e-146	-2.37827e-145	3.85701e-144
-1.35891e-147	2.49831e-147	-3.4224e-146	3.93998e-146	-5.64083e-147	1.08766e-146	2.66761e-146	1.09978e-147	-1.10147e-147	3.39886e-146	-1.20303e-147	-2.53196e-146	-4.75442e-147	5.51548e-150	6.49115e-147	-6.34989e-148	5.20343e-148	-1.47747e-146	-2.3528e-148	2.13953e-146	2.21238e-146	-9.66128e-147	-2.40601e-146	1.48316e-146	-7.98862e-147	1.23979e-146	3.25554e-147	6.79492e-147	1.97855e-147	2.66757e-147	3.37959e-145
3.88643e-148	-2.85392e-148	-2.55245e-149	1.04465e-147	-3.89501e-147	4.57063e-148	5.40326e-148	7.0037e-148	-1.62876e-149	1.45446e-147	-1.42384e-147	2.64833e-147	-1.14329e-147	-2.29651e-148	6.42022e-148	-1.59885e-148	2.99808e-148	-2.9175e-148	2.19397e-147	1.7433e-147	1.53403e-147	-2.35686e-147	1.15359e-147	3.06855e-147	1.00582e-147	8.04844e-149	6.89415e-148	-2.45332e-148	8.20217e-148	-7.87446e-148	3.13253e-146
1.89767e-149	2.37025e-148	7.00619e-149	-5.77878e-149	-2.91921e-149	3.05058e-149	4.39175e-149	-9.35039e-149	-6.73847e-149	-5.88825e-149	1.00854e-149	2.16051e-149	-8.71164e-149	-8.39853e-149	-6.06244e-149	-2.42357e-149	-1.48441e-148	2.24239e-150	-6.14674e-148	-1.99763e-149	7.05794e-149	-3.21776e-150	1.04036e-148	8.26606e-148	1.14409e-148	-1.34149e-148	-5.89279e-149	9.91017e-149	1.85103e-148	5.81754e-149	3.43453e-147
1.18581e-150	-7.23879e-151	1.2694e-149	-5.87192e-150	2.57731e-150	2.38796e-149	-3.51321e-150	3.44837e-150	4.80709e-150	-3.8735e-151	2.47053e-150	7.15206e-151	3.79782e-150	-2.33467e-149	-3.09759e-150	-1.08596e-150	-1.58544e-149	6.05639e-151	1.127e-149	2.49101e-150	2.5619e-149	4.8344e-150	-2.07216e-151	7.02788e-150	-1.55762e-149	-1.06161e-150	-6.40107e-151	5.68002e-151	3.58022e-149	-5.69747e-150	2.20857e-148
-1.95459e-150	-9.15042e-151	-3.15481e-150	-7.15426e-151	-1.2915e-150	-3.13497e-151	-6.85998e-151	-2.86313e-151	-2.02958e-151	2.52963e-151	-4.58775e-151	2.88109e-151	3.57197e-150	2.48643e-151	2.46095e-150	4.65444e-152	-6.52252e-151	-3.33434e-151	-1.34765e-150	2.29398e-152	3.66046e-151	2.08855e-151	-2.88768e-151	2.62837e-150	5.76558e-151	-1.59113e-151	-5.94406e-151	1.16601e-150	-8.16525e-152	-1.57499e-150	2.68491e-149
-3.59319e-152	2.73807e-152	-9.62923e-153	8.55705e-152	-3.86011e-152	7.83734e-154	-9.61658e-152	-5.1522e-152	-1.78979e-152	-4.69312e-152	1.44218e-151	-2.29371e-152	4.83413e-152	-7.53845e-152	-5.19998e-152	-2.57197e-152	5.75623e-152	5.87285e-152	4.65452e-152	-3.07261e-152	-3.79698e-151	-9.65699e-153	-5.35512e-152	-2.6716e-152	-3.31751e-153	-2.51236e-152	-7.41163e-152	-4.53589e-152	-2.13408e-152	2.00609e-153	1.61346e-150
-7.39085e-154	1.16201e-152	-8.69006e-153	-1.25065e-152	1.43634e-153	-7.59142e-153	-6.68219e-154	-4.88445e-153	3.87285e-153	-5.90973e-154	6.81203e-153	-1.156e-153	-2.89029e-153	-4.7301e-153	1.35882e-152	-8.48543e-153	6.03905e-153	-1.85029e-153	1.22517e-152	-1.29457e-152	1.53522e-152	-1.55782e-153	-2.42605e-153	1.20233e-152	3.75635e-154	-2.08694e-153	-3.90455e-153	-5.61962e-153	-2.48972e-154	-2.76752e-153	1.69711e-151
-4.72065e-154	2.77097e-154	6.45092e-154	-1.66351e-154	1.97543e-153	3.17488e-154	-9.34583e-154	4.09239e-153	8.11759e-154	-2.21244e-153	-1.12743e-154	-3.84285e-153	-5.07681e-154	-2.88164e-154	2.64054e-153	-3.48439e-154	-5.21907e-154	-4.31329e-154	9.76865e-155	1.78633e-154	-2.2909e-154	3.90962e-153	4.35583e-154	-7.27904e-154	-3.11146e-154	1.65968e-153	-4.73496e-154	3.62052e-154	-3.35801e-154	9.80089e-155	2.9417e-152
-2.37017e-155	-3.69963e-155	-6.06851e-155	3.96638e-155	-8.25022e-155	6.5649e-155	-2.83993e-155	-8.8479e-155	-1.78993e-155	3.03596e-155	-1.67427e-156	2.09461e-156	-2.7203e-155	-7.6863e-155	-9.29471e-155	2.15218e-155	5.78882e-156	-4.09779e-155	-2.50647e-154	3.95244e-155	5.61676e-155	1.4066e-154	-4.01848e-155	8.3681e-157	-8.51605e-157	-1.44838e-154	-3.90506e-157	1.97021e-155	5.63207e-155	-8.64754e-155	1.58e-153
4.52159e-158	7.49349e-156	1.55666e-155	9.55141e-157	6.23008e-156	1.24864e-156	6.82837e-156	2.84267e-156	5.45328e-156	1.24316e-155	1.88083e-156	-3.64134e-156	4.31639e-156	-7.62438e-157	9.14736e-156	8.51316e-157	7.47079e-156	5.07004e-156	1.12267e-155	-9.38826e-157	-1.51022e-155	-1.04292e-155	-2.00992e-155	1.41785e-156	-4.76312e-157	8.83756e-156	-3.07314e-156	3.15698e-156	1.88648e-155	5.77214e-157	1.86436e-154
-5.13017e-157	-8.10871e-157	-1.28063e-156	1.34101e-157	9.95505e-158	6.62927e-158	-3.28452e-157	-7.26158e-158	9.168e-158	1.32367e-158	8.58641e-157	4.54765e-158	1.28901e-157	4.21919e-158	-2.57641e-157	1.24041e-158	2.72414e-157	8.81862e-158	-1.56034e-157	-2.28632e-159	4.91322e-157	-1.45923e-156	-7.58106e-158	1.9297e-157	-2.26459e-157	-1.07394e-156	-3.97424e-158	6.68832e-157	-7.42188e-157	1.48176e-156	1.17269e-155
-2.07803e-158	7.54918e-158	-2.7976e-158	-2.48928e-158	-8.44831e-159	8.83125e-158	-1.15763e-159	-2.65222e-158	1.42867e-158	1.58536e-159	-2.35222e-159	7.44607e-158	-4.76307e-158	-6.2996e-158	-2.38226e-158	-1.1235e-159	-1.02016e-160	6.40052e-159	1.59294e-158	-6.48667e-158	-1.05566e-158	-8.66344e-158	3.23228e-158	4.91911e-159	7.66168e-158	4.00746e-158	3.59605e-157	1.06779e-159	-4.5624e-158	-2.38902e-157	1.48546e-156
-2.47944e-159	-2.27125e-160	7.85108e-159	-2.00036e-159	4.19549e-159	-4.96107e-159	1.72519e-158	-6.77796e-160	-6.22436e-159	4.76161e-159	4.05565e-159	-6.1555e-160	5.3071e-161	5.83345e-159	-4.13639e-159	-1.13637e-159	1.22316e-159	2.06025e-159	2.9742e-159	-1.34373e-159	-9.56033e-160	-8.7463e-160	4.6017e-160	-4.07374e-159	-3.66598e-159	1.59614e-159	1.34434e-159	1.72235e-159	1.33185e-159	-1.75944e-159	9.18467e-158
-5.30346e-161	1.19346e-159	-3.62256e-160	5.57803e-160	7.59486e-161	1.13556e-161	-4.32841e-160	-3.67657e-160	-1.59162e-160	-4.66664e-160	1.01947e-159	-1.67828e-160	4.56792e-160	4.02264e-160	1.29596e-160	-9.69214e-160	-1.36048e-160	1.38708e-160	-5.02448e-160	-1.74885e-160	-1.20133e-160	-9.14857e-161	1.60686e-160	-1.39684e-160	-8.571e-161	-6.16461e-160	-4.16074e-160	-3.64958e-162	-1.35335e-159	1.95214e-160	1.09599e-158
1.27741e-161	8.84843e-162	3.30206e-160	1.54626e-161	2.75461e-161	-2.697e-162	2.70742e-163	-2.38367e-161	-6.45092e-161	3.9162e-162	2.94908e-161	-3.0946e-162	1.18407e-162	-5.62483e-162	7.92794e-162	1.65753e-161	-1.33437e-161	-4.65746e-161	-2.94085e-161	-3.24529e-161	-2.45773e-162	-1.54508e-162	1.94839e-161	5.80723e-162	2.37254e-161	-5.47476e-162	5.89065e-161	4.13534e-162	-3.53163e-161	-2.96736e-161	8.62271e-160
-9.79155e-163	1.07325e-162	-3.82862e-162	1.99885e-162	5.54627e-163	1.41512e-162	1.48066e-162	-1.5207e-162	2.78125e-162	-6.6274e-162	2.26435e-162	-1.2115e-161	-2.94435e-162	-1.88333e-162	-8.46097e-163	7.15244e-164	4.63328e-162	-1.8325e-162	1.75999e-162	1.04063e-162	-1.09099e-162	7.99617e-162	1.35303e-162	3.13019e-162	3.94185e-163	5.29948e-162	-3.37618e-163	1.07555e-163	6.98999e-163	5.40178e-162	7.74607e-161
1.20228e-163	-1.00613e-163	-1.64905e-164	-2.48111e-164	2.86044e-163	1.51367e-163	-1.35082e-163	2.14147e-164	1.6945e-164	6.32571e-164	-4.745e-164	2.43528e-164	9.05198e-165	-8.05458e-164	6.17461e-164	-7.68256e-164	8.64703e-163	1.75497e-162	8.18639e-164	-2.97975e-165	3.38394e-164	-5.2473e-164	-8.06834e-165	1.24387e-163	-5.06199e-163	-6.50505e-164	-1.98273e-165	-9.3472e-163	-3.0918e-164	5.93612e-163	6.29199e-162
-3.27527e-164	-2.64297e-164	1.96749e-164	-2.43135e-164	4.65201e-164	2.85377e-165	-4.08652e-164	4.30811e-164	-1.45371e-164	1.53736e-165	4.74142e-164	1.30842e-164	5.99969e-164	-1.69307e-165	-1.34387e-164	1.2618e-163	-2.51123e-165	-4.69647e-164	3.99359e-164	-4.6023e-165	-1.34436e-165	1.29814e-164	6.95434e-167	9.85327e-165	4.9899e-165	-2.45072e-164	-2.52062e-164	-3.26456e-166	9.63391e-166	-3.40551e-164	7.22683e-163
-9.54125e-166	2.05511e-165	-9.97883e-167	9.84622e-166	3.54303e-166	7.83251e-166	4.23977e-166	-8.05466e-166	1.03425e-166	1.25204e-165	-1.32963e-165	6.22914e-166	-1.21632e-164	1.22883e-166	8.5711e-166	-2.1676e-165	-4.53155e-166	1.00267e-165	-2.09457e-165	2.86881e-166	1.59563e-165	2.46517e-166	-2.24659e-166	9.04688e-166	-4.04623e-166	1.78155e-165	-2.10398e-165	6.74231e-166	1.71721e-165	-4.8493e-165	4.34192e-164
9.78374e-166	-1.84828e-166	7.87586e-168	2.38463e-166	-1.58303e-166	-3.05109e-166	2.14131e-168	7.70207e-167	-5.79209e-166	-1.40452e-166	3.1167e-167	2.7878e-166	-3.84104e-166	-1.37736e-166	-2.47109e-166	1.05544e-167	-1.01324e-166	1.00521e-166	8.42801e-167	4.51633e-166	1.90684e-166	-5.04511e-166	-2.18198e-167	3.82501e-167	3.50364e-166	1.20251e-166	4.13908e-167	1.84541e-166	-1.14744e-166	4.71308e-166	6.53685e-165
4.36424e-168	-5.4631e-168	-3.9572e-168	5.94927e-168	3.03713e-167	1.07909e-168	9.40998e-168	-2.84318e-168	-7.6887e-168	2.4502e-168	5.86924e-167	1.12811e-167	3.53619e-168	2.40418e-168	-5.98202e-168	1.69475e-167	1.1348e-167	7.29733e-168	-3.97642e-167	-3.52848e-168	-5.71136e-167	-5.17102e-168	1.4352e-167	-1.53994e-167	1.03337e-167	-8.77838e-169	2.97419e-168	2.94278e-167	1.5924e-167	-2.50036e-167	4.10935e-166
-1.88939e-168	9.93446e-169	-5.01296e-170	-3.5886e-169	-1.51459e-168	3.07251e-169	4.93008e-169	1.95393e-169	-9.51079e-169	2.71512e-168	-3.49319e-169	1.18847e-167	2.03067e-168	6.26347e-170	2.48462e-169	-7.83161e-169	-1.94874e-168	-1.17645e-168	1.60742e-168	-1.84706e-168	-1.41672e-168	-2.23708e-169	1.73492e-168	-1.25363e-168	-2.27664e-169	-1.35015e-169	-9.76536e-169	7.01992e-169	-6.80283e-169	7.2057e-169	3.94779e-167
-5.07216e-169	-1.36811e-169	-2.35249e-170	-1.62021e-169	-1.25087e-169	-2.2462e-170	8.56036e-170	-7.31269e-170	1.25128e-169	-2.21777e-170	1.2152e-169	2.40124e-170	1.77351e-170	-6.26664e-170	8.83493e-170	-3.8508e-171	3.66754e-170	-1.02277e-169	2.4004e-170	3.50587e-170	-2.03066e-170	-1.97375e-170	-1.82168e-169	5.04599e-170	-4.15436e-170	-6.0369e-170	4.50061e-169	-1.12419e-169	-3.12952e-170	2.60388e-169	3.02806e-168
3.56402e-171	1.02185e-170	-4.66489e-170	-1.60174e-171	-4.65713e-171	-1.70607e-170	1.35293e-171	4.471e-170	-2.3727e-170	-1.35507e-170	-5.02515e-171	2.74058e-171	2.63658e-171	-2.81154e-171	-1.94813e-171	3.20097e-170	2.61898e-171	6.86182e-172	1.40709e-170	-1.99292e-170	-2.07161e-170	2.68189e-170	1.70254e-170	2.97991e-170	1.75892e-170	1.35678e-171	1.7795e-171	-1.56604e-170	-1.98327e-170	-1.19138e-170	4.1406e-169
-1.05864e-171	-3.51085e-172	5.24128e-172	6.14503e-173	3.34119e-172	-5.27485e-172	3.35658e-172	-1.06637e-172	5.45202e-173	2.84382e-171	-2.17618e-171	4.73968e-173	-1.98195e-172	4.24176e-172	1.69356e-172	-2.84991e-172	8.21452e-173	3.44758e-173	-6.22865e-172	-2.41387e-171	-1.17534e-172	-4.52487e-171	-1.54647e-171	4.24882e-172	1.55366e-171	-3.54669e-172	3.37738e-171	-1.47348e-171	-3.11686e-171	1.31622e-171	3.04572e-170
-5.13104e-173	-1.53608e-173	-1.44743e-172	1.36385e-172	5.34708e-173	4.21589e-173	6.69715e-173	-1.54671e-172	9.35243e-173	-1.94658e-173	-3.90655e-174	-3.93497e-173	9.04122e-173	1.24531e-174	-1.2756e-172	1.55364e-172	-4.62809e-173	-3.12221e-172	-5.21512e-173	2.27181e-172	-7.4753e-173	4.27593e-174	1.37209e-173	-6.73287e-173	5.76122e-174	-1.98682e-173	-8.14205e-173	-8.11113e-174	-1.4098e-172	-1.01199e-173	2.26007e-171
7.51691e-174	-6.67217e-175	-6.31431e-175	1.02162e-174	1.04829e-173	1.07704e-173	9.04043e-174	-4.60917e-174	3.05077e-175	2.29053e-174	-1.51322e-173	-2.06125e-174	-2.09694e-173	-6.11664e-174	1.81419e-174	-1.29281e-173	-7.94916e-174	9.84852e-175	-4.67366e-174	7.54492e-174	-1.30373e-173	-6.01164e-174	-4.40532e-174	1.82245e-173	5.41059e-174	-1.91732e-174	7.12617e-175	1.64487e-174	-5.99143e-174	-6.12356e-174	1.90989e-172
-6.99913e-175	6.14456e-175	-1.61774e-174	-1.75532e-174	2.94982e-175	2.02332e-175	8.65204e-175	3.78473e-175	1.94598e-175	-7.00528e-175	-6.32923e-175	-2.66113e-175	1.1008e-174	-2.97957e-175	-1.78669e-175	1.29181e-175	4.44244e-175	4.13342e-175	-1.34924e-174	-2.13211e-174	-1.71343e-174	5.8328e-175	5.45785e-175	-1.17349e-174	2.17876e-175	4.00229e-176	-2.35724e-174	-9.84482e-177	1.01335e-174	2.96498e-175	2.22189e-173
-1.14766e-175	9.37804e-179	1.68514e-176	1.20167e-175	-3.96413e-177	3.55409e-177	8.10893e-176	-1.02836e-175	4.95583e-176	2.99804e-176	-1.21647e-176	-8.33663e-176	-2.42476e-176	8.78033e-177	-1.00017e-175	-4.83229e-175	-1.77363e-176	-2.21081e-176	-9.63874e-176	1.10194e-175	-9.19986e-177	-5.73982e-177	1.77841e-175	-8.92471e-176	6.17281e-176	-5.9846e-176	-1.91254e-175	6.88927e-176	3.21239e-175	2.9652e-176	2.49573e-174
3.20489e-178	-5.53604e-177	7.9413e-178	3.86518e-177	1.11569e-176	4.44672e-177	-2.60773e-178	-3.82119e-177	2.25857e-176	4.00671e-177	1.6075e-176	-2.02843e-178	2.07455e-177	1.83184e-177	1.77968e-177	4.58616e-177	7.5001e-177	-3.18304e-177	-9.37656e-178	1.25199e-176	-4.94026e-177	-3.07599e-177	3.93598e-177	-4.96136e-177	7.81346e-177	-3.4426e-177	2.65166e-176	4.80461e-177	-2.14451e-177	-1.13424e-177	1.70254e-175
-4.07151e-178	1.36627e-177	6.61209e-178	1.20073e-177	5.38145e-178	-1.29084e-178	-9.02346e-179	1.1256e-179	-2.39859e-178	-2.3993e-178	-3.39343e-178	3.9581e-178	3.8981e-178	1.92438e-177	-7.09157e-180	1.29591e-178	1.21696e-178	1.49045e-177	7.64038e-179	-1.20428e-177	-7.01826e-178	6.23474e-179	-1.17264e-178	1.3566e-177	-4.85407e-178	1.00473e-177	1.42521e-177	-9.54174e-178	9.71276e-178	2.32303e-178	1.82738e-176
3.30615e-179	-2.76473e-179	-1.94365e-179	-6.19106e-180	-1.12281e-179	-2.10788e-179	1.44796e-178	6.25197e-180	5.53337e-179	-4.31061e-179	-3.8525e-179	3.86145e-179	-6.80635e-180	-1.03861e-178	9.66846e-179	1.56319e-179	5.01174e-179	-3.67553e-180	-2.92326e-178	-4.69722e-179	-5.92724e-180	3.0549e-179	1.54265e-178	-2.88448e-180	-1.51336e-179	-3.01352e-180	9.58791e-180	1.93867e-179	1.74548e-179	-1.09089e-178	1.42864e-177
2.35489e-180	-7.22386e-180	3.8222e-180	1.67561e-180	-5.01036e-180	6.58267e-181	-2.21983e-180	4.85961e-180	1.42528e-179	-4.72747e-180	1.71261e-179	-1.45009e-181	2.02062e-179	-3.78995e-180	-1.95418e-180	3.04384e-181	-2.98452e-180	-1.18198e-180	2.80785e-180	-3.63613e-180	7.07632e-182	6.95105e-180	-8.56205e-181	-9.23593e-181	-8.69698e-180	-4.33044e-182	3.11028e-180	4.13786e-181	-1.69513e-180	-4.34435e-181	1.24137e-178
5.77355e-182	-3.60698e-182	-1.25231e-181	2.4798e-180	-2.03007e-182	-2.37441e-182	4.50622e-181	-4.17968e-181	-1.00493e-181	2.29695e-182	-5.44145e-182	1.50173e-181	-6.91962e-182	1.10245e-181	-2.17572e-181	-2.3785e-181	5.56069e-181	-2.05363e-182	-5.79311e-181	7.68798e-181	2.2161e-181	-2.45313e-181	6.92267e-181	2.16881e-181	2.87263e-181	-1.06464e-180	1.33205e-180	-2.09249e-181	-3.89033e-183	3.88554e-181	1.11608e-179
-1.53111e-181	-2.33462e-182	-6.32111e-183	7.75743e-183	-1.19419e-182	1.45297e-182	-3.74921e-182	-3.70442e-182	-5.19896e-183	-4.60715e-182	-3.7137e-182	2.99684e-182	-1.08153e-182	1.29647e-182	8.68493e-183	-1.80304e-182	6.27083e-182	4.74825e-182	-9.89883e-183	-8.37508e-185	-1.87181e-183	-3.84862e-182	1.04959e-182	7.06699e-183	9.2051e-182	-9.06395e-182	4.09183e-182	2.34134e-182	-5.37581e-183	1.48572e-182	9.05765e-181
-4.83287e-184	-3.82102e-184	-7.62787e-184	-5.17513e-183	-6.87876e-183	-5.61743e-183	5.6391e-184	-5.14125e-183	1.37318e-183	5.31773e-184	6.89716e-184	6.11487e-184	-4.16088e-183	-1.95598e-183	-2.11913e-183	1.89337e-183	-9.28882e-184	3.98977e-184	3.37878e-183	-4.25325e-183	3.60327e-184	-5.77585e-183	-4.27375e-183	-5.05695e-184	-2.1487e-183	3.33449e-183	-4.23898e-183	-1.61802e-183	5.58594e-183	-1.25868e-183	7.64005e-182
5.66469e-185	1.11846e-183	-2.36613e-184	-1.31987e-184	-3.61892e-185	-4.53885e-184	2.40412e-185	2.15296e-184	-4.16889e-185	-1.5934e-184	5.66065e-185	6.03586e-185	6.11184e-184	-1.25434e-183	-2.80991e-184	-1.68478e-184	7.18144e-185	-1.72805e-184	7.47401e-185	-2.50053e-185	-1.46032e-183	-2.16797e-185	6.03707e-184	1.22765e-185	9.66188e-186	4.30668e-184	-2.18788e-184	1.33259e-184	-2.08379e-184	-1.26926e-184	8.47613e-183
5.86292e-185	-1.34623e-184	9.96051e-186	-2.97707e-186	1.0066e-184	1.91352e-185	3.89006e-186	-2.41968e-185	-6.27683e-185	4.44608e-185	5.13242e-186	6.78269e-186	7.19857e-186	3.84663e-185	-1.59643e-186	6.1751e-186	6.98923e-186	3.53685e-185	-1.60435e-186	-8.68826e-187	-6.75521e-186	-2.67547e-186	3.22415e-185	-4.04664e-185	-1.28326e-186	-3.47609e-185	-1.35881e-185	6.8565e-185	-5.25044e-186	-2.41081e-185	8.01178e-184
6.11902e-187	-9.34742e-186	-3.05159e-187	-2.74028e-187	-2.43658e-186	-3.2765e-187	1.19614e-186	7.08349e-187	7.95246e-187	3.59483e-186	2.4488e-187	-4.93477e-186	-7.10946e-186	1.55724e-186	-1.32384e-186	-1.43408e-186	3.92674e-187	2.37642e-186	-1.35749e-186	3.85939e-187	1.9871e-186	8.89488e-186	1.09057e-187	1.08903e-186	-6.28526e-187	3.4989e-186	-2.46014e-186	-4.3316e-188	-3.02641e-186	2.65957e-186	6.5111e-185
1.60593e-187	2.73953e-187	3.84349e-187	-1.0499e-186	6.14325e-187	1.85714e-187	-7.72758e-188	1.3823e-187	1.31404e-188	-1.82203e-187	-5.26195e-188	5.15979e-188	3.23955e-187	-4.44656e-188	-2.60916e-187	-3.00844e-189	-4.59595e-188	6.04043e-188	1.0407e-187	1.53138e-187	1.38398e-187	6.5671e-188	-2.5546e-187	3.10065e-187	-5.73995e-188	-1.01635e-186	2.66207e-187	2.93964e-187	-2.39797e-188	-3.24616e-187	6.93193e-186
-9.9268e-190	-8.24467e-189	-3.18272e-189	-4.10904e-188	8.62315e-189	-1.83083e-188	-6.93717e-189	-3.57132e-190	9.8976e-190	4.05855e-189	-5.60751e-188	-8.1092e-189	-1.91024e-189	3.25866e-188	-4.51277e-189	3.23516e-188	1.15324e-188	6.33266e-190	-1.74597e-188	1.96782e-188	-5.82632e-189	-8.05602e-189	1.11325e-187	3.03579e-188	-2.92654e-188	3.46069e-188	8.57659e-188	4.76842e-188	7.73209e-189	1.04935e-188	6.48747e-187
-5.14852e-189	1.55946e-190	2.58492e-189	-1.09287e-190	1.05207e-189	-5.81224e-189	-4.66784e-191	-1.02575e-189	-8.18447e-190	-1.21331e-189	-6.69365e-190	-1.24902e-190	-2.21988e-190	-6.66553e-190	-1.34308e-190	-2.20648e-189	4.97105e-190	-1.68617e-189	6.61478e-189	2.47928e-190	-1.07735e-189	-4.49994e-190	6.72823e-190	-2.75268e-190	-4.70312e-190	4.8406e-190	-8.24902e-191	9.32704e-189	1.13751e-189	-3.22094e-189	4.82346e-188
1.01769e-190	-9.54256e-191	1.44457e-190	-1.28344e-190	6.13616e-191	-9.69845e-191	8.63605e-191	1.47818e-189	-1.94269e-191	-1.06922e-190	-3.52318e-190	1.52087e-190	9.66052e-191	-2.65281e-193	-8.32704e-191	-8.93378e-191	3.97148e-191	-2.34571e-190	-1.61601e-190	1.16368e-190	4.83166e-190	2.443e-190	1.04923e-189	5.87326e-190	-1.13588e-191	1.70007e-190	2.51265e-190	-1.53389e-190	4.14456e-191	-3.82212e-191	6.67508e-189
2.13457e-191	1.03054e-191	-1.08768e-191	-1.43716e-191	1.09578e-192	-1.13739e-191	4.21884e-192	-3.15115e-191	6.68412e-193	-1.31241e-191	-5.26924e-192	1.90482e-191	1.98877e-191	2.25618e-192	9.47447e-191	6.43832e-191	1.07125e-191	7.06841e-193	2.19859e-191	3.92257e-193	2.05249e-191	-3.6219e-192	-2.89664e-192	-1.0973e-191	-1.51015e-193	-1.76436e-191	1.99215e-191	4.05865e-192	2.85697e-191	-3.46844e-191	5.01324e-190
6.03002e-193	9.12786e-193	-8.88773e-194	1.96668e-193	-2.16476e-193	-6.18701e-194	-8.46905e-195	5.08472e-192	1.6936e-193	3.2333e-193	-4.85669e-193	3.2765e-192	2.70465e-193	-6.42537e-193	-2.1204e-192	2.55133e-192	-1.35696e-192	9.97611e-195	-2.57275e-192	9.65719e-194	1.0459e-192	2.73452e-192	-4.44857e-193	-7.7686e-192	1.18362e-193	9.65878e-193	5.23164e-194	-1.32886e-192	-7.05645e-193	-1.15565e-192	3.73693e-191
2.58576e-194	-3.82946e-194	-9.71349e-194	1.78745e-193	-7.50076e-194	-6.62243e-194	7.80109e-194	-2.68275e-193	1.27588e-194	-2.21332e-193	3.52157e-194	-6.49745e-194	-1.22466e-193	2.35749e-193	-2.02271e-194	2.40464e-194	4.05173e-194	8.09507e-194	-2.3562e-193	-2.6411e-193	5.19226e-194	-2.43581e-194	-2.37311e-194	-2.30375e-194	2.27163e-194	-1.0941e-194	-9.29964e-194	-1.87551e-193	3.1491e-193	-2.82832e-194	2.96596e-192
-1.10988e-194	5.18414e-194	-1.03305e-194	-1.78657e-194	1.05345e-195	8.45626e-195	-2.4882e-194	-1.06369e-194	5.22136e-195	9.07884e-195	1.15388e-194	-6.2466e-195	-4.72906e-195	-3.21055e-195	-4.43177e-195	3.79945e-194	3.20313e-195	-1.66452e-194	-4.41821e-195	-1.40949e-194	-2.92297e-195	3.84935e-195	-4.32536e-195	4.78952e-195	6.58895e-196	-6.79308e-195	-1.904e-195	1.96155e-195	4.5277e-194	-2.45982e-194	3.54058e-193
-1.3388e-195	-3.69186e-195	-6.07091e-196	-5.8313e-196	2.98345e-195	-3.28453e-196	-4.48695e-197	-7.40479e-197	2.99988e-196	4.68052e-196	-7.66957e-196	2.17683e-196	-1.7995e-196	-1.18489e-195	2.68383e-197	2.48606e-195	5.05949e-196	2.67745e-195	-1.97297e-195	-9.1676e-197	-1.60205e-195	1.01473e-197	-3.53259e-196	-1.36897e-195	2.28652e-195	-6.82822e-196	-3.48073e-196	3.62976e-196	-4.20956e-195	2.33509e-196	3.1988e-194
-7.12999e-196	2.33395e-197	5.59525e-197	2.62865e-197	-7.63543e-197	-3.58413e-197	-4.50189e-198	-7.86642e-197	1.48542e-196	7.01313e-197	7.20054e-197	-2.28579e-197	3.72348e-198	-1.80752e-197	1.39562e-197	-8.322e-197	2.73295e-197	-3.22263e-197	3.63851e-197	-9.73344e-197	-1.79042e-198	-4.41737e-197	3.32377e-198	1.04083e-196	-9.12445e-197	6.56788e-197	7.46189e-197	1.028e-196	7.20546e-197	-4.7725e-198	2.20427e-195
-6.11205e-198	2.42261e-198	8.58588e-198	-5.21541e-198	-8.55797e-198	1.67885e-197	-1.17261e-197	-3.50656e-199	-5.01951e-198	-3.55374e-198	2.03984e-198	1.83704e-197	1.01031e-198	-8.7099e-200	6.42887e-198	-1.14882e-197	-1.51214e-198	-2.17551e-198	-2.47358e-197	-1.35936e-198	-2.80534e-198	-1.41038e-197	-4.3195e-198	1.0024e-197	9.93887e-198	-3.06298e-198	-4.79729e-198	-1.03548e-199	1.14861e-198	1.18237e-197	1.99668e-196
5.96304e-199	-1.32736e-198	7.8316e-200	-1.14201e-198	-2.32905e-199	2.12666e-199	-3.45136e-199	1.05234e-200	-3.97189e-198	-5.18223e-200	-8.845e-199	-2.28731e-199	6.80206e-200	2.00666e-199	7.70193e-200	-6.88689e-199	1.01464e-198	1.02549e-198	-1.24779e-198	1.55212e-199	3.86826e-199	-5.74597e-199	-3.51844e-199	2.77878e-199	4.60913e-199	1.76942e-198	-4.81007e-199	1.96759e-199	1.81677e-199	-3.11228e-199	1.85518e-197
8.71761e-200	-1.22644e-199	1.11114e-199	5.87597e-200	-6.9162e-200	5.29932e-200	2.14808e-200	2.7636e-200	4.54904e-199	2.03942e-201	-1.35767e-199	8.21621e-200	9.95534e-202	1.02425e-199	2.84712e-201	1.49189e-200	2.23693e-200	-2.05568e-200	-3.69044e-201	9.44207e-200	-1.83017e-200	3.654e-201	1.23284e-200	8.00853e-200	1.06101e-200	-1.247e-200	6.1449e-201	1.46895e-201	-1.56062e-200	1.26023e-199	1.77475e-198
-7.08916e-202	-1.17541e-201	7.28993e-201	-1.64185e-201	1.09923e-201	-1.48061e-201	2.35638e-200	-1.2878e-200	-2.76311e-201	2.0145e-201	2.61621e-201	-2.34376e-201	4.2272e-201	-2.64452e-200	5.29862e-202	-3.76036e-201	-4.29919e-202	1.40462e-200	4.34634e-201	-6.15913e-201	-3.10633e-201	3.08823e-201	-1.36089e-201	1.86873e-201	1.56481e-201	-4.77484e-201	-3.09053e-200	4.08286e-201	4.01506e-201	3.89199e-201	1.78179e-199
2.53387e-202	9.33863e-203	1.1354e-201	1.02573e-202	-1.85789e-202	-1.38913e-202	-8.95605e-202	-1.61734e-202	4.36189e-202	-1.77298e-202	-3.24776e-202	1.68505e-202	-9.78034e-203	7.06261e-202	4.19575e-202	-5.80481e-202	1.42548e-203	-1.25994e-202	1.39933e-201	-3.29904e-202	3.90195e-202	5.59736e-203	1.01098e-202	-3.86837e-203	-1.50055e-202	2.17461e-202	3.01262e-202	1.15907e-201	5.30492e-202	3.45262e-203	1.0726e-200
5.7503e-204	3.98204e-203	1.17868e-202	-2.0873e-204	3.99983e-203	7.02214e-203	3.58481e-204	-4.90515e-203	-6.26439e-204	1.09234e-204	-2.27672e-202	2.18857e-203	-2.40029e-203	3.38442e-203	8.16038e-203	-9.58649e-203	9.71968e-203	7.58509e-203	3.56113e-203	8.47379e-204	3.77584e-203	5.57423e-204	4.76482e-203	-4.17656e-204	2.05904e-202	-4.20558e-203	5.26138e-203	-9.66066e-203	1.94184e-202	2.65757e-203	1.75084e-201
-7.06144e-204	-9.13661e-204	-4.58606e-204	-3.00403e-204	3.48474e-204	9.17034e-204	-1.36341e-204	-4.28375e-204	2.09214e-204	-1.89746e-204	6.96818e-204	1.08648e-204	-3.47128e-204	4.69001e-205	1.51003e-204	1.28538e-203	-1.94385e-203	-9.46206e-204	-9.2234e-205	1.11847e-203	1.95884e-204	-2.55866e-204	-4.48011e-204	-8.38359e-204	-2.39325e-204	-7.00227e-205	-7.24853e-205	-9.01133e-204	7.77514e-204	5.87258e-205	1.5202e-202
-3.59776e-205	-4.20303e-206	6.47689e-206	3.43628e-205	-1.26733e-205	-6.08438e-205	-6.45459e-205	7.80117e-206	-5.39164e-205	-2.06953e-207	-6.70424e-207	-8.33508e-207	1.1317e-204	3.95505e-205	-7.16416e-206	-1.63378e-205	1.78529e-204	-4.7975e-208	2.51707e-205	-2.14494e-205	-6.33382e-206	-2.83206e-205	-2.25141e-205	3.15707e-206	-2.86392e-205	7.29945e-206	4.22307e-205	1.17743e-205	3.06945e-204	2.62517e-205	1.1674e-203
-8.90135e-206	1.49917e-206	9.22749e-207	-4.58771e-206	-9.07461e-208	3.29815e-206	9.43545e-207	4.44751e-206	-2.19966e-206	-2.7427e-206	1.28301e-205	1.61387e-206	-2.83442e-206	1.61837e-206	2.19065e-206	-4.61628e-206	3.16456e-206	1.22207e-209	3.97407e-206	-1.55315e-206	9.24438e-206	-2.05579e-206	-3.52745e-206	-3.95613e-207	3.18231e-206	-2.79519e-206	5.05725e-206	1.03584e-206	2.55452e-206	2.6117e-206	9.64899e-205
-6.96712e-207	-1.23083e-207	-3.56521e-207	-1.22648e-207	8.5585e-207	1.64179e-207	-3.60706e-207	3.13559e-207	-2.53126e-208	4.38655e-207	-3.06968e-207	-2.54963e-207	1.06588e-206	4.66728e-209	3.61844e-208	-4.71743e-207	-1.57705e-207	3.04558e-207	1.45073e-206	-3.89214e-208	-4.28306e-207	1.23691e-207	3.09288e-207	-1.44444e-207	3.73004e-208	1.24676e-207	5.2123e-208	-1.08621e-207	-4.27237e-207	9.36076e-208	9.39884e-206
2.29197e-208	2.08693e-208	-2.6343e-208	-4.66632e-208	5.07453e-208	-4.70787e-208	-3.78847e-208	1.70381e-208	4.58967e-208	2.48568e-208	-4.73122e-208	2.02865e-208	-4.90406e-208	-2.62106e-209	1.3279e-208	-2.63041e-209	2.03351e-208	-4.91031e-208	-1.82547e-208	5.90917e-208	-2.55956e-208	3.59054e-209	4.22582e-208	-5.52949e-208	-1.49742e-208	4.34754e-208	-3.3464e-208	-2.99883e-208	1.17499e-209	-2.78301e-208	8.99896e-207
3.7598e-209	-3.65104e-210	9.2561e-210	6.07461e-209	2.81904e-209	-1.38019e-211	6.91919e-209	2.53478e-209	-1.01373e-209	5.69947e-209	5.06201e-209	-2.68298e-209	-6.01091e-209	9.85903e-210	-1.31554e-209	-1.03098e-209	1.34304e-209	-3.65881e-211	9.92415e-210	1.17186e-209	-4.10975e-209	1.37324e-209	1.19566e-208	-1.84761e-209	1.90864e-211	4.1385e-209	3.72469e-209	-1.38326e-209	5.84805e-209	-2.96705e-209	8.81252e-208
6.3421e-211	1.29339e-209	-3.80646e-210	-1.49348e-210	1.22987e-210	-1.73884e-210	-1.08907e-210	3.6919e-212	5.27153e-211	-4.75381e-211	-3.80202e-210	1.85391e-212	-6.63517e-210	1.18416e-210	6.01048e-210	-5.58538e-211	2.92126e-210	2.13783e-211	1.0412e-210	-3.17003e-210	1.26763e-210	1.63737e-210	5.10025e-211	3.36998e-210	7.5106e-210	-1.88665e-210	1.05296e-210	-6.83998e-211	6.09806e-210	-4.85552e-211	7.40233e-209
2.32413e-211	-8.45955e-212	-2.72808e-211	-6.03195e-212	-7.30822e-212	-7.84412e-211	2.27882e-211	-4.78624e-212	4.87486e-211	-6.01858e-211	2.6076e-211	2.47724e-211	1.20306e-211	-6.48536e-211	-3.89409e-212	1.0596e-212	-1.05495e-211	8.00253e-212	-1.3846e-212	2.0876e-211	9.70865e-211	1.15042e-211	5.31798e-212	2.35621e-211	-1.70614e-211	-2.64416e-212	3.79935e-212	1.0757e-211	6.4047e-213	2.61693e-211	6.59313e-210
5.37702e-213	-6.90521e-213	3.43237e-212	2.32719e-212	8.96307e-213	-2.28213e-212	-2.37551e-212	9.57877e-213	3.08314e-212	3.18845e-212	8.33021e-214	2.11375e-213	8.51148e-213	-2.69503e-212	-3.27863e-212	1.02914e-212	-7.29917e-213	4.34307e-212	9.7036e-213	-1.26871e-212	-3.31207e-212	-8.28749e-213	5.23621e-213	9.77853e-213	7.03475e-213	2.27899e-212	-2.69632e-212	-2.64992e-212	1.88198e-212	3.24591e-212	5.43308e-211
-1.01545e-214	2.91476e-213	-6.7272e-215	-3.76645e-213	-6.58275e-213	-1.61001e-214	-9.05547e-214	9.22429e-214	-3.13459e-215	4.27363e-214	-1.10652e-213	5.6719e-214	3.31011e-214	-7.2348e-213	-5.26573e-213	-6.41815e-214	-8.39239e-214	-5.51538e-214	1.39725e-213	1.31885e-213	5.79316e-214	6.60321e-214	7.30714e-214	1.9744e-214	-5.27889e-213	-1.01742e-213	1.04602e-213	4.45305e-213	-1.76098e-213	6.13002e-213	5.69886e-212
1.39206e-214	-4.3018e-215	-4.05187e-214	-4.6914e-215	1.45054e-216	-1.65659e-214	3.97479e-215	-1.36349e-215	-1.78397e-214	-2.50662e-214	-2.91722e-216	-7.09143e-216	-1.79992e-215	-1.96249e-214	1.60947e-214	4.36563e-215	-2.60427e-215	-1.51282e-214	-1.38019e-214	-2.01839e-214	-1.937e-215	3.05735e-214	1.29948e-214	-2.85455e-215	-4.02728e-216	1.07097e-214	5.40934e-215	8.32777e-215	-7.07221e-215	8.39703e-215	3.11671e-213
1.74544e-215	1.5346e-215	4.26859e-216	-6.06714e-216	-6.29816e-216	-5.98867e-216	-2.54182e-216	-4.35096e-215	2.8593e-217	3.49474e-216	1.75608e-215	5.41703e-215	4.33042e-216	3.59267e-215	2.98858e-216	-8.51187e-215	1.1516e-215	-5.84747e-216	-3.44569e-216	3.1568e-217	1.95887e-216	2.08161e-215	-4.98748e-215	4.081e-216	-8.5946e-216	3.62407e-216	-1.09719e-215	-5.00637e-216	-2.82813e-215	1.98203e-216	4.61666e-214
2.76683e-216	3.76182e-217	-1.15742e-216	1.61435e-216	-1.23293e-216	2.16598e-216	3.36556e-217	-9.40995e-217	2.18687e-217	9.60294e-217	-1.43244e-216	3.0535e-217	3.84452e-217	-1.68816e-216	1.52527e-216	2.63272e-216	1.61107e-217	1.0822e-216	6.91889e-217	2.02327e-216	2.899e-216	-3.47374e-217	4.75361e-217	1.8454e-217	-3.21503e-216	1.71767e-216	-5.16542e-217	2.11444e-216	-6.82706e-217	5.18903e-219	3.58549e-215
-1.62156e-217	-2.59856e-218	-3.20587e-218	-1.34873e-217	1.57079e-217	-2.30762e-217	-1.82666e-217	-9.62585e-218	3.0458e-218	5.67098e-218	-5.97156e-218	1.2434e-218	2.94723e-218	-8.42783e-218	-2.56148e-217	-9.85332e-218	3.80223e-218	1.58611e-218	-3.19697e-218	8.04635e-218	-1.36683e-217	1.16784e-217	7.27346e-219	3.64163e-219	1.75195e-218	4.2935e-217	-8.22744e-218	-1.74947e-217	-8.06803e-219	6.61444e-219	2.79906e-216
-3.69805e-219	4.43968e-220	-2.09601e-218	-4.91204e-219	4.67171e-219	6.93994e-220	4.89114e-220	-1.69141e-219	-5.74647e-218	-5.79839e-219	4.97764e-219	-1.9849e-219	-4.37254e-220	-1.39123e-218	5.30255e-219	1.15142e-219	-4.61385e-219	-1.55322e-220	5.47424e-219	7.87471e-219	-1.8845e-219	5.66186e-219	-1.01364e-218	-6.16755e-219	2.50404e-218	-1.46549e-218	-7.14346e-219	-1.33113e-219	1.06537e-219	3.23979e-218	2.52191e-217
5.5193e-220	-8.17031e-221	-7.59608e-220	-1.90892e-220	-3.75667e-220	3.9238e-219	1.0248e-219	7.23194e-220	2.05157e-220	4.38259e-221	-5.42412e-220	1.2744e-220	3.12429e-221	-6.67679e-220	2.80066e-219	2.08478e-220	-4.56149e-220	-4.87885e-220	1.38869e-220	-1.12846e-219	-2.14488e-219	1.03005e-220	-1.63172e-220	1.23047e-219	3.96831e-219	9.61072e-220	1.61104e-220	5.00857e-220	7.12805e-222	-1.21955e-220	2.38318e-218
-9.35742e-223	-4.23173e-221	-1.22046e-220	5.21188e-221	-1.09604e-220	2.69403e-221	-5.25886e-221	4.05693e-220	4.86678e-221	-3.39072e-223	-1.30457e-221	2.37171e-220	-9.88661e-222	1.33195e-220	3.17346e-220	6.29718e-221	2.24509e-221	-4.53579e-221	-1.75347e-220	-6.92237e-221	1.34198e-220	-6.48377e-222	-3.51384e-222	-1.19945e-220	-3.994e-220	6.15513e-221	7.3046e-221	1.9229e-223	7.59952e-221	6.0714e-222	2.82764e-219
-7.15824e-222	-8.00241e-223	4.16193e-223	-1.20819e-221	-3.88067e-222	5.3698e-222	-1.09247e-221	2.10634e-221	-7.30898e-223	2.72935e-223	-3.22e-222	-1.48094e-221	-7.7156e-223	-1.3277e-221	1.90716e-222	-7.2479e-222	1.99121e-222	2.38252e-222	1.94565e-223	-2.13996e-221	-3.55819e-221	-3.59786e-222	2.26748e-222	1.44753e-221	5.88156e-223	-2.84089e-222	1.54068e-222	-6.51951e-222	5.23894e-223	-1.37743e-222	1.99213e-220
-4.16147e-224	1.15203e-222	2.85696e-223	-3.94095e-224	-1.07123e-222	5.48697e-223	2.90413e-223	6.07596e-224	-1.94034e-223	3.92982e-225	-3.48772e-224	1.38256e-222	3.19597e-223	2.6378e-223	-6.47574e-224	-9.79278e-224	1.95858e-222	9.70044e-223	-1.69751e-223	4.20248e-224	-2.38972e-223	4.31874e-223	3.7945e-223	-2.75106e-223	-4.59299e-224	-1.54444e-223	6.5625e-223	-2.39391e-223	-4.4506e-222	9.35981e-224	1.59573e-221
1.92332e-224	1.25065e-224	1.40324e-224	-7.66629e-224	-6.34014e-225	8.18905e-224	4.55512e-223	-1.79176e-224	-4.06621e-224	-1.90461e-224	-1.58387e-224	1.94983e-224	-5.90138e-225	-1.59779e-224	-9.78361e-224	1.00071e-223	-5.0518e-224	-3.9326e-224	9.81677e-224	1.37953e-223	-1.23609e-223	5.47755e-225	-2.56606e-224	-1.61102e-223	-5.47856e-224	-3.0866e-224	-1.67478e-224	-7.05354e-225	-4.07779e-225	-4.15482e-224	1.79582e-222
8.84654e-225	5.38073e-225	-2.58474e-225	-1.72791e-225	-3.28564e-225	4.96988e-225	-2.66137e-228	2.19262e-225	8.43389e-226	1.97022e-226	1.20665e-224	3.10967e-225	-1.94524e-225	-1.904e-225	1.01454e-224	6.31835e-226	5.39612e-225	7.02652e-225	5.97401e-225	6.77668e-225	7.04476e-225	-9.15769e-225	-4.93104e-225	-5.093e-225	-8.37317e-225	9.36016e-225	5.80311e-225	-1.0425e-224	-3.98682e-225	6.65592e-227	1.49249e-223
2.16468e-228	-1.07884e-225	-6.19532e-227	-1.86943e-226	9.58235e-229	-1.57577e-225	5.19546e-227	-7.82864e-226	3.08819e-226	-1.64604e-226	-2.96164e-226	-6.81068e-226	6.56706e-226	7.713e-226	-4.67534e-226	-3.91068e-226	-9.461e-226	2.48272e-227	-1.81509e-226	4.99988e-226	6.41827e-226	6.78527e-226	4.7095e-226	-3.86554e-226	-5.84084e-227	-1.88946e-226	6.20378e-226	-1.3372e-225	4.54545e-226	-5.70437e-226	1.45389e-224
-5.17818e-227	-3.90483e-227	3.37367e-227	-5.87273e-228	5.55208e-227	1.93847e-226	1.27612e-227	-1.19786e-226	5.53009e-227	4.02059e-227	-1.85249e-228	2.42749e-227	3.03676e-227	-3.73947e-227	8.53566e-227	3.69277e-227	1.06324e-226	-1.6282e-228	1.26854e-227	7.42306e-227	-3.34321e-227	-2.75093e-228	4.07456e-228	1.16968e-227	-7.78316e-227	4.1866e-227	3.198e-228	5.6031e-228	-9.69875e-227	-7.87761e-227	1.37512e-225
-1.07175e-227	-2.94553e-229	-8.43318e-228	-8.16289e-228	1.31895e-228	5.06459e-228	1.07394e-228	-6.57278e-228	-3.23747e-228	1.99035e-229	9.5777e-230	-1.5171e-228	-4.43697e-228	1.35671e-228	1.50438e-227	-6.87054e-228	9.45793e-229	-2.37232e-228	3.23815e-228	1.47307e-227	-3.61272e-228	8.82291e-228	6.42145e-228	-4.07708e-228	3.54282e-227	-1.02212e-228	8.52322e-229	-3.79166e-228	-6.84178e-228	-9.8848e-230	1.66652e-226
4.98172e-229	1.56492e-228	-2.00551e-229	-2.53907e-230	-1.03443e-229	2.7167e-229	-1.58993e-229	2.97901e-229	9.31383e-230	3.71014e-229	-5.96883e-229	-4.34126e-229	-9.16834e-229	-2.4892e-229	4.1375e-229	-2.11977e-229	1.3089e-230	-1.89442e-229	-6.25985e-230	-1.4937e-230	5.6494e-229	7.29759e-230	6.24816e-229	-7.39355e-229	-4.05257e-229	-1.68458e-228	2.77871e-229	-4.64418e-229	1.66823e-229	-2.97396e-229	1.19862e-227
1.63374e-230	-2.22377e-230	5.16472e-231	6.75695e-231	-2.29351e-230	-1.08215e-231	3.0784e-230	2.41622e-232	-6.5021e-231	6.18004e-231	1.6113e-230	5.96294e-231	9.59114e-231	-1.9018e-230	-2.6702e-230	-6.41715e-230	1.97379e-230	-2.69345e-230	3.15485e-231	4.75947e-231	7.99192e-230	-1.23724e-230	-2.01735e-230	-1.52658e-230	2.94258e-231	-6.10393e-232	-1.8274e-231	-1.04774e-229	-1.73647e-229	-4.27468e-230	7.68646e-229
-1.78445e-231	-5.67224e-231	-1.34657e-230	3.26411e-231	1.95658e-231	-2.82467e-232	-4.54215e-231	3.9317e-231	-1.48528e-231	-2.04086e-231	9.37143e-231	-1.90908e-231	-1.08703e-231	-3.62066e-232	-1.10734e-231	3.81699e-231	-5.44924e-231	-1.16296e-231	-6.62882e-232	-9.30933e-233	-4.15935e-231	-6.40725e-232	2.24775e-231	-1.68525e-231	-5.80568e-232	1.7362e-231	5.38995e-232	1.71225e-231	-4.01378e-231	-6.17028e-231	8.69327e-230
-4.3772e-232	-4.77563e-232	5.82007e-233	1.84918e-232	5.25095e-233	-3.31915e-232	-1.10486e-232	1.24114e-232	-1.13181e-232	2.16264e-232	-1.67669e-232	3.47263e-233	-1.98326e-232	1.59534e-232	1.91275e-232	2.2583e-233	1.30054e-232	3.69944e-233	-2.94987e-232	1.09675e-232	2.29918e-232	-1.67388e-232	-1.05298e-231	1.35762e-232	-9.44554e-233	-3.76699e-232	9.28727e-233	4.6471e-233	6.03957e-234	1.24354e-232	5.77963e-231
-5.30309e-233	-1.07776e-232	-2.77227e-234	-5.46468e-233	-2.09044e-234	3.35246e-234	7.95991e-234	7.38309e-234	-2.55977e-233	-2.80169e-234	-3.86144e-234	-2.36194e-233	-1.66711e-233	-1.87545e-233	1.3839e-233	2.81955e-234	-1.41473e-234	1.7879e-233	3.85142e-233	1.26296e-234	1.41349e-233	1.09126e-233	-1.0223e-232	1.04835e-233	-6.58106e-234	1.14929e-233	-7.68749e-234	8.70148e-233	4.53878e-234	-4.90338e-234	6.66026e-232
-8.72339e-235	-1.1252e-234	-1.05315e-234	-7.99836e-234	-6.11028e-235	-7.19391e-235	4.26547e-235	-5.55033e-235	1.08109e-234	1.69034e-234	-7.65189e-235	-8.97933e-234	6.57116e-236	-3.81845e-234	3.60272e-234	3.69764e-234	4.68249e-235	3.13161e-234	-1.27763e-234	1.39041e-234	-3.1513e-235	3.79441e-234	1.30185e-234	2.80266e-234	3.98989e-234	-7.51898e-237	-1.06025e-234	5.47435e-235	1.10832e-234	-2.92322e-234	6.11801e-233
8.66617e-236	-1.39498e-234	4.57947e-235	-1.44363e-235	1.56903e-235	-1.19767e-235	-4.03449e-236	-6.18871e-236	8.95215e-236	-2.23936e-235	-4.28492e-235	1.03089e-234	-5.20596e-236	-1.79807e-235	1.7318e-235	1.10621e-235	-1.04345e-235	-1.60698e-235	1.54354e-235	8.46813e-236	9.58877e-236	-1.35005e-236	4.71997e-235	-1.61239e-235	6.1704e-235	1.81591e-235	-8.32622e-235	-2.76496e-235	-9.89283e-235	5.24314e-236	8.94752e-234
2.78196e-236	1.28439e-236	2.60645e-236	6.58461e-237	-6.99872e-237	1.25898e-236	-6.47487e-237	2.18409e-236	2.50989e-237	-3.01305e-237	4.67114e-237	-3.44831e-237	4.62342e-237	-1.44384e-236	-2.32836e-236	-1.65775e-236	1.04051e-236	1.06345e-236	3.09028e-236	-5.35398e-237	-1.52222e-236	-2.34812e-236	-1.23122e-236	-6.1369e-237	1.15531e-236	-7.81547e-237	3.13492e-236	-6.98754e-236	3.64067e-236	2.21921e-237	4.6745e-235
-1.69141e-237	1.12043e-237	-6.72613e-237	2.31133e-237	5.09796e-237	3.36228e-237	-5.93605e-238	4.95683e-238	-2.98224e-237	1.9208e-237	3.07437e-237	4.30853e-238	-1.42125e-237	-5.0447e-240	1.58619e-237	-5.33567e-238	3.66208e-237	-1.05938e-237	-1.33399e-237	-2.43051e-237	-4.28437e-237	1.14399e-237	5.64362e-238	7.05978e-238	-2.0675e-237	4.36067e-239	-1.07427e-237	-1.21138e-237	1.31045e-237	1.94122e-237	5.61862e-236
5.85947e-239	1.81688e-238	1.96651e-238	-5.35564e-239	1.75423e-238	6.50661e-239	2.32043e-239	-2.16214e-238	1.7083e-239	-2.32982e-239	4.87003e-238	-1.77405e-238	5.71751e-239	2.81848e-238	9.63323e-239	-6.86592e-239	3.90474e-239	-6.25179e-239	-1.57915e-238	1.40364e-240	1.46992e-238	-2.29868e-238	1.93464e-238	-3.62488e-239	-8.28701e-239	1.30878e-238	5.7044e-239	6.18571e-239	1.34429e-239	-3.13987e-239	3.42415e-237
1.65649e-239	-3.6732e-240	2.18643e-240	-1.77886e-239	2.12058e-240	7.15652e-240	4.11328e-239	-1.39954e-239	-4.03971e-240	-4.09492e-240	-1.38676e-239	-7.13367e-240	2.98125e-239	6.66162e-240	-1.0085e-238	-7.49266e-239	2.38377e-240	-6.59793e-240	7.55695e-240	8.08795e-240	-3.55759e-239	-1.8155e-240	-3.18072e-240	1.93856e-240	5.07009e-240	3.78782e-240	-1.0327e-239	3.64191e-240	1.18879e-239	-1.03498e-239	4.58207e-238
-3.66356e-240	2.87495e-240	-5.1247e-241	2.84939e-240	2.74724e-241	6.23263e-241	7.83989e-242	-8.00264e-242	1.65541e-240	1.12154e-240	-3.35365e-240	3.23738e-241	1.36909e-240	-4.01768e-242	-3.27993e-241	-2.14598e-241	-1.34326e-240	-4.85791e-241	-1.49398e-241	-4.62686e-240	-1.82404e-241	-5.14578e-240	1.73923e-240	-8.25835e-241	8.05409e-242	-1.87089e-240	1.22634e-241	-6.57583e-241	-1.17535e-240	1.12395e-240	3.88925e-239
-1.41477e-241	-1.17477e-241	-1.86064e-241	-1.15938e-241	-1.3736e-243	2.85369e-242	2.63034e-241	-5.9031e-242	-4.70766e-242	-6.40786e-242	6.45169e-242	-1.03515e-241	1.06403e-241	-2.47446e-242	-6.72752e-242	-1.07867e-241	1.14117e-242	7.09795e-242	6.68982e-242	-2.00075e-242	-4.78568e-242	1.58777e-243	3.3232e-242	8.53387e-243	2.87851e-241	4.28251e-242	-3.04663e-242	6.33098e-241	1.40475e-241	8.34762e-242	2.97711e-240
9.45133e-243	7.48502e-242	8.95361e-244	4.47908e-244	2.34635e-243	-1.68754e-242	4.23474e-243	2.52321e-242	-2.23958e-243	-6.89277e-243	-5.39197e-244	-8.98427e-243	-4.04868e-245	-1.12708e-242	1.37929e-242	1.35507e-243	1.23155e-243	2.32433e-242	1.14965e-242	-1.04534e-243	1.74485e-242	-7.24071e-243	1.54915e-242	2.85891e-243	3.775e-243	1.92238e-243	-7.67469e-243	1.33666e-242	4.77146e-242	1.23149e-244	3.34081e-241
7.54317e-244	-2.0569e-243	2.86698e-244	-2.61356e-244	5.74669e-245	2.41661e-244	4.56042e-244	-2.56588e-244	5.98846e-244	-7.30787e-245	5.49651e-244	-1.38966e-243	-3.24945e-243	6.42849e-244	7.42515e-245	8.95119e-244	-1.77439e-244	1.94652e-243	-1.07324e-243	-6.05837e-244	-2.27153e-244	6.3598e-244	2.48691e-244	3.86025e-246	-3.03066e-245	-8.03488e-245	-6.0734e-245	1.99567e-243	2.97854e-243	-3.41363e-244	2.22496e-242
2.19821e-245	-2.49841e-245	-3.05911e-244	-5.41636e-245	-1.70179e-244	-1.39376e-244	-2.66712e-245	-6.50876e-245	-7.55628e-246	4.09107e-245	1.38084e-245	2.1389e-244	-2.19477e-246	7.33867e-245	-3.8267e-245	4.94039e-245	3.33288e-245	-4.06708e-245	-4.02386e-245	2.19101e-244	-2.12781e-245	2.23751e-244	-1.79658e-245	1.77709e-244	-3.84204e-246	-4.18969e-244	2.19777e-245	4.57044e-245	-2.26155e-245	2.90946e-244	2.82587e-243
1.35873e-245	2.24593e-246	3.23585e-248	-9.98871e-246	6.78812e-246	-1.08727e-245	2.99022e-246	3.34461e-246	-1.19432e-245	-5.1098e-247	-1.26278e-245	-2.11318e-245	-9.14687e-248	1.41606e-245	7.27236e-246	-2.34192e-246	-1.64943e-245	5.93277e-247	1.01669e-245	-2.31536e-245	2.13814e-246	9.08452e-246	-4.32952e-246	-8.28138e-246	5.3913e-246	6.16914e-246	6.52051e-245	3.40394e-246	5.78601e-246	-2.54791e-246	2.82675e-244
-3.57935e-247	6.83216e-247	-4.24863e-247	-9.19822e-248	-2.10907e-248	-5.89573e-246	9.52728e-247	-3.26519e-247	-7.9813e-247	-5.81584e-248	6.83355e-247	-1.11376e-248	2.72718e-246	4.36516e-248	1.84282e-247	-9.11206e-248	3.92445e-247	-1.58135e-247	-3.64684e-247	-1.77977e-246	-1.95637e-246	8.80272e-247	4.09268e-247	1.41056e-248	9.83121e-248	-7.06674e-247	-1.51783e-247	-1.3012e-246	-2.14756e-248	-2.74314e-246	2.43287e-245
-3.01898e-248	8.86488e-249	-2.76752e-248	9.20205e-249	-1.17213e-248	-1.13917e-247	2.27753e-247	-1.05987e-247	5.96106e-248	3.75082e-249	1.7741e-248	6.1759e-249	1.26585e-248	-9.42501e-248	-4.86148e-248	-5.91922e-249	5.86388e-248	-5.45436e-249	-1.19345e-247	-2.09732e-248	-1.34538e-248	8.43422e-248	-6.82198e-249	7.66938e-248	8.95496e-249	-7.89381e-248	5.70723e-249	7.18104e-248	4.28472e-248	2.72527e-248	1.40526e-246
3.00787e-249	-9.77753e-250	1.36122e-249	-3.08334e-249	-8.60508e-250	-8.62543e-249	5.86756e-249	-4.90876e-249	-1.49131e-249	3.5386e-249	-1.02778e-249	-8.2363e-249	-1.36215e-249	-1.97e-250	-3.88722e-249	4.58148e-249	1.04208e-248	2.46006e-249	-3.23274e-250	9.37898e-250	1.69747e-248	8.21665e-249	4.76979e-250	4.31393e-250	1.49655e-248	-2.3618e-249	4.86779e-249	-1.41402e-248	1.88738e-249	-7.22156e-249	1.387e-247
-9.78208e-250	1.56601e-250	-1.93003e-250	1.02923e-250	-1.82348e-250	-1.75136e-250	3.15543e-250	3.45911e-250	3.10162e-250	-8.98153e-250	6.74322e-250	1.73134e-250	-1.52101e-249	-2.81745e-250	-7.94808e-251	9.03678e-251	1.50538e-250	-2.21398e-250	-7.20083e-250	-1.13545e-250	1.43681e-249	8.65113e-250	3.07379e-250	3.95469e-251	-9.54862e-251	7.17571e-250	-3.585e-250	-2.78201e-250	5.347e-250	1.53674e-250	1.24706e-248
2.67177e-251	-2.60096e-251	2.80552e-252	1.63959e-251	5.29112e-252	-1.52725e-250	6.26881e-251	9.75767e-252	1.00532e-251	-1.52124e-250	-9.03487e-253	4.18407e-251	-1.46232e-251	2.6643e-251	-3.29886e-251	-2.74032e-251	3.46829e-251	-3.48674e-251	-1.267e-250	-3.07239e-251	-6.4627e-251	8.13848e-252	1.45757e-251	-5.8319e-251	-1.09443e-250	2.33759e-251	6.00303e-251	-2.41814e-251	9.81754e-252	4.8733e-252	1.21333e-249
2.93721e-252	6.37314e-252	-4.92006e-253	-7.83285e-253	2.60782e-252	4.55751e-252	-8.07242e-253	3.95336e-252	-5.16929e-252	-1.085e-251	-3.37603e-253	1.99406e-253	-4.39068e-252	-2.12447e-252	-3.54313e-252	-1.55662e-252	7.10199e-252	6.29474e-252	-5.30786e-252	-1.11552e-251	1.06639e-251	1.71007e-253	3.48211e-252	-4.76771e-254	5.94865e-253	3.46703e-252	-1.3382e-252	7.33336e-252	-2.34945e-253	-2.06327e-252	1.09939e-250
1.29452e-253	5.80009e-254	1.27246e-253	-2.40179e-253	-7.03657e-253	-1.13241e-253	5.57283e-253	-6.12012e-253	-7.42504e-253	-4.71335e-253	-1.92544e-253	1.12295e-253	1.31897e-253	-8.1885e-254	-3.83825e-253	8.7253e-253	-1.30138e-252	-1.63158e-252	-2.04029e-254	3.7897e-254	-5.71583e-254	-6.95985e-253	2.37598e-252	-1.06324e-252	-2.34609e-255	-1.27185e-253	3.21212e-253	4.57358e-254	8.36163e-254	-3.70382e-253	1.3664e-251
1.73047e-255	-6.14085e-255	2.39206e-254	5.95925e-255	-6.26643e-255	-3.61071e-254	2.93891e-255	-9.17339e-254	-7.67766e-254	1.7541e-254	-7.40076e-254	-3.39544e-255	-1.66195e-254	5.86445e-254	-8.41015e-255	3.11631e-254	-3.29382e-254	4.78987e-254	-2.93394e-254	2.8889e-254	8.18801e-254	-9.08756e-254	-3.09734e-254	1.42012e-254	-6.32428e-255	1.44155e-254	-1.82569e-254	-1.83724e-258	-3.97809e-254	-3.91013e-254	9.36232e-253
-2.43911e-256	2.47501e-255	-1.54771e-255	-1.74386e-255	-1.86807e-256	-2.54368e-254	-1.94447e-255	-4.06423e-255	-2.01047e-255	8.59417e-256	2.38219e-255	-3.39304e-255	-1.19854e-255	1.71344e-255	-1.86179e-255	2.90002e-256	-6.4646e-256	8.73254e-256	-6.26157e-255	1.4617e-255	2.47512e-255	-4.09122e-256	6.17815e-255	2.06205e-256	2.54442e-255	7.51077e-256	1.90229e-255	-8.28375e-256	4.54599e-255	-3.66963e-256	8.08024e-254
3.09075e-256	-5.43044e-258	1.47334e-256	-2.16016e-256	6.82654e-256	3.05264e-257	-2.99328e-256	8.78611e-257	-5.21971e-256	1.86288e-256	9.52543e-257	-1.07326e-257	-2.08751e-256	2.37678e-257	5.72841e-256	-1.64587e-256	-5.68198e-257	3.80532e-258	2.59148e-256	4.54472e-256	5.59105e-256	-1.71571e-256	-1.74142e-257	5.76511e-257	4.08578e-257	8.33048e-257	-5.55338e-256	1.49361e-256	-4.04292e-257	-4.42473e-256	6.45417e-255
3.14394e-259	-8.54465e-258	2.55455e-257	2.32122e-259	-6.52712e-257	2.74306e-257	4.38877e-258	4.92456e-257	4.64877e-257	4.8103e-258	-5.81308e-257	4.21928e-257	2.8958e-258	-6.52974e-258	9.24219e-257	7.51215e-258	-3.24092e-257	-2.69165e-257	1.59098e-257	-3.42619e-259	1.14039e-257	-1.6968e-257	-4.86198e-257	-2.10785e-257	-2.77643e-258	1.74461e-257	-6.75291e-257	-5.55623e-257	-6.52572e-258	1.37684e-257	7.7921e-256
5.43862e-258	4.00455e-259	-7.43541e-260	-1.58614e-258	3.40775e-258	-2.06807e-259	-7.59143e-259	-9.3636e-259	1.71645e-259	-1.01874e-259	-1.8558e-258	-7.45665e-259	-3.08509e-258	-9.05635e-258	-7.11384e-258	1.20906e-259	-1.56217e-258	3.8e-259	5.45448e-258	-8.78117e-258	-1.79009e-259	-8.28872e-259	2.29032e-259	-1.02037e-258	8.22037e-259	3.4017e-258	-1.90381e-259	-5.13164e-259	-3.71945e-258	2.85988e-258	6.50025e-257
1.0623e-259	-3.08409e-260	3.33984e-259	-8.86874e-259	2.71763e-260	-4.86168e-260	-1.1779e-260	2.00859e-259	-4.29654e-260	3.17188e-261	1.40308e-259	-2.00985e-259	2.72922e-259	-4.61866e-260	1.36292e-259	4.80778e-261	-3.26918e-259	-1.10726e-259	-1.10062e-260	-1.94532e-259	-1.17809e-258	4.57124e-259	7.48893e-259	1.67452e-259	-4.1396e-260	2.83296e-259	-1.0215e-259	-3.45602e-259	-3.45324e-259	3.84266e-260	6.84493e-258
-3.15068e-260	3.04577e-260	-2.03221e-260	4.61867e-261	-5.87164e-260	2.96852e-261	-1.27004e-260	-2.03199e-260	-6.70416e-260	-3.08098e-260	-1.85791e-260	1.96652e-260	2.21532e-261	3.14013e-260	-2.81537e-260	5.7432e-261	4.42019e-261	-7.38198e-261	-2.73629e-260	2.64956e-260	3.36556e-260	-3.68493e-261	1.95672e-260	-4.76294e-261	-3.01524e-262	9.80199e-261	-1.69425e-261	1.02433e-260	-3.28552e-261	-1.52866e-260	5.53164e-259
-1.51115e-261	7.37274e-263	-1.51917e-261	-3.31688e-262	-7.53803e-263	-1.53991e-260	-2.75942e-261	4.6914e-262	-1.45166e-261	-4.2306e-262	1.61289e-261	2.97107e-261	-3.43828e-261	1.51709e-263	1.44099e-262	5.38722e-261	-2.48631e-261	5.77444e-262	-4.44957e-261	1.39206e-261	4.6481e-262	-1.03228e-261	-1.1932e-262	-1.82808e-261	1.20357e-261	2.41958e-261	-2.39731e-262	-8.53603e-262	-1.90054e-261	3.34092e-261	5.989e-260
5.53945e-262	-3.24809e-263	-3.18732e-262	-1.7121e-262	5.97235e-263	-2.75623e-263	3.03783e-263	-2.32835e-262	-1.25883e-263	-4.25091e-262	7.17145e-263	-4.23164e-263	-1.47831e-262	-6.30455e-262	1.49581e-262	-2.14475e-262	1.96561e-264	-8.26291e-263	1.17548e-262	5.21104e-263	-6.25811e-263	-2.11357e-264	3.20266e-263	-1.04544e-262	-9.23316e-263	-3.63497e-263	5.13322e-264	6.71203e-263	4.45492e-263	-1.04461e-262	3.92638e-261
-3.78966e-264	1.12423e-263	-5.82345e-264	-1.18742e-263	2.98415e-264	1.05004e-263	-3.03345e-264	-1.14604e-264	6.0256e-263	1.60876e-264	1.77274e-264	1.62112e-264	-2.47755e-263	2.81697e-264	1.39766e-263	-4.10725e-264	-6.39516e-264	-1.19617e-263	1.84432e-264	6.62047e-265	3.66149e-264	3.09612e-263	-3.85491e-264	-4.38169e-264	1.78072e-264	-2.67749e-263	2.29103e-263	2.13708e-264	-1.40274e-263	-2.32551e-264	2.95007e-262
1.06623e-264	-6.14621e-265	-5.10151e-265	-1.88495e-265	-5.5329e-264	8.5805e-266	-1.7243e-265	4.93918e-265	-1.87756e-264	3.9221e-265	-5.66544e-265	-5.22364e-265	4.8823e-265	-1.26179e-264	-4.41428e-265	-2.15214e-264	1.69314e-265	1.14154e-264	-6.81028e-265	-2.02894e-264	-7.63986e-265	-1.32348e-264	1.78315e-264	8.31218e-265	1.71922e-265	5.91365e-265	1.35626e-264	1.34786e-264	1.85788e-265	1.71496e-264	3.04576e-263
-5.3712e-266	6.42542e-266	-8.85049e-266	-1.20332e-265	1.6576e-266	4.03232e-267	3.10995e-266	-4.09277e-265	-2.02966e-266	4.22564e-266	-9.21531e-266	1.44571e-265	-3.01521e-266	-2.92746e-265	2.98379e-267	3.21306e-267	4.6321e-266	3.95798e-265	4.75692e-266	1.27104e-266	-6.65386e-266	-8.57764e-267	-3.26681e-265	-3.01043e-266	2.90566e-266	-3.39482e-265	-1.09487e-265	-3.19677e-265	1.84926e-265	1.19577e-267	3.33428e-264
1.05626e-266	-8.07179e-267	-1.38746e-266	1.86722e-266	6.96954e-268	1.87276e-266	3.92941e-267	8.24738e-268	-3.01562e-267	5.17206e-267	-4.15554e-267	2.14767e-267	2.39807e-266	-3.53357e-267	2.70188e-267	-1.76569e-267	-2.3493e-267	4.16759e-267	-2.5768e-267	8.32007e-267	1.43574e-266	-6.77475e-266	4.96949e-267	-8.44251e-267	-8.15686e-267	-1.12802e-266	1.48938e-266	1.5721e-266	-4.82101e-267	6.53904e-267	2.96175e-265
-1.03917e-267	1.76205e-267	-4.49912e-269	6.07632e-268	-4.10072e-267	-6.84011e-268	1.94348e-267	-4.41132e-269	5.49909e-268	-2.36374e-268	-1.33453e-267	-7.77919e-268	1.74285e-268	6.60982e-268	-1.45674e-267	1.19403e-267	6.10604e-268	-2.41917e-267	-1.33142e-267	-7.10186e-268	-1.80288e-267	-9.43327e-268	9.10652e-268	3.17247e-268	-1.16569e-268	-4.68026e-268	-6.12083e-268	1.89752e-267	1.69654e-267	-5.67773e-269	3.05039e-266
5.90395e-270	1.54193e-268	-1.27351e-271	6.5702e-269	1.05226e-268	-1.78212e-270	5.47475e-270	1.51171e-268	-2.37146e-269	-2.85055e-269	-5.61845e-269	1.35257e-268	8.06399e-269	-1.37235e-268	-3.93319e-269	5.95182e-270	2.20906e-269	-6.23664e-270	-1.11252e-269	-1.65055e-269	4.19486e-270	-2.3297e-268	1.64615e-268	2.37876e-268	-5.28469e-269	8.49563e-269	-5.916e-270	7.78704e-269	-1.09679e-268	2.63411e-269	2.04962e-267
1.41657e-269	1.12079e-270	2.22777e-269	3.90124e-270	1.71325e-269	6.17114e-270	-9.06463e-270	3.70876e-270	5.09483e-270	-5.79847e-271	-5.06268e-270	-1.54885e-269	5.7068e-270	4.0427e-270	6.37085e-272	2.69339e-269	-3.07019e-269	-6.88818e-270	2.05839e-270	4.21443e-272	-3.24989e-270	-4.19366e-270	-4.22086e-270	9.87969e-271	6.84122e-270	-6.93535e-270	2.6513e-270	-2.84682e-270	-2.95533e-269	1.49831e-270	2.43185e-268
4.73304e-271	1.69675e-271	2.95302e-272	-2.1539e-271	-9.5676e-271	3.94894e-271	2.5592e-271	-2.93687e-270	1.39185e-270	-3.16006e-272	-1.7818e-271	-5.32169e-271	-2.97856e-271	-2.70436e-271	-7.24641e-271	-5.70366e-271	7.44865e-271	-1.16348e-271	8.05251e-271	3.31985e-271	4.89383e-271	-7.38581e-271	-6.61884e-272	-2.57949e-271	-5.31598e-271	2.29808e-271	-7.44355e-272	4.75749e-271	-2.02919e-270	-4.75535e-272	1.63683e-269
-4.94482e-272	-1.04271e-271	3.00449e-273	-1.65439e-271	1.11105e-271	3.5778e-272	-1.19096e-272	-6.09867e-272	-2.14388e-272	1.67636e-271	-2.62131e-273	5.17005e-272	-6.31536e-272	-9.18487e-272	3.89698e-273	-5.40712e-272	1.04624e-272	4.21609e-272	-1.24005e-271	-2.78748e-272	9.17097e-273	-1.83739e-272	1.97954e-272	-3.00049e-273	6.60402e-272	-3.3884e-272	-4.75044e-272	-1.12498e-271	-1.76778e-271	1.78444e-272	1.7077e-270
-7.21343e-274	9.7391e-273	1.33408e-273	6.14122e-273	1.03016e-273	-3.15055e-276	-3.07935e-272	2.13237e-273	5.34348e-274	8.29581e-273	2.68344e-273	2.15376e-273	-6.02041e-273	4.44817e-273	4.55628e-273	-3.99934e-273	1.65987e-273	1.19968e-274	-1.71632e-273	2.84422e-273	-7.24165e-274	-4.65816e-273	-1.32593e-273	-2.20647e-273	-7.90441e-273	6.2515e-274	5.35055e-273	-1.37858e-273	4.69434e-274	-2.5207e-273	1.1809e-271
-4.53616e-274	1.08646e-274	2.22381e-274	-1.36422e-274	-5.2775e-275	-1.04423e-273	-1.03216e-274	9.72826e-274	-2.24201e-274	2.97414e-274	2.25492e-275	-3.70734e-275	-6.18803e-274	1.34785e-273	3.75734e-275	3.92825e-274	9.08262e-275	1.70839e-274	1.04876e-274	-1.02493e-274	-1.98906e-273	-1.06441e-274	-6.32291e-274	-1.50671e-273	-1.47871e-274	-4.34087e-275	5.3112e-274	7.19822e-274	-9.67109e-274	-7.83302e-275	1.32636e-272
6.93578e-276	1.12079e-275	-1.31291e-275	1.52762e-276	-2.50936e-275	-2.15638e-277	-2.73823e-275	-4.87071e-275	2.81309e-276	7.75727e-275	-2.30706e-275	5.54657e-276	-2.44067e-275	2.46872e-276	-2.55479e-275	-1.7184e-275	8.09569e-275	-1.8323e-275	1.06504e-274	4.49096e-275	7.01124e-275	1.65127e-275	-1.39984e-276	4.01219e-275	6.33026e-275	1.87638e-275	5.00376e-278	1.18414e-274	3.2866e-275	-1.45509e-275	9.39597e-274
1.21847e-276	7.96796e-276	-2.15302e-276	1.54522e-276	-3.82658e-276	-4.11041e-277	3.82433e-276	5.39837e-278	-1.5653e-276	-1.68684e-276	-2.73467e-276	1.82072e-276	3.31044e-276	2.32543e-276	5.2627e-278	-2.65124e-277	-7.0504e-276	-3.68869e-278	9.74457e-277	2.12616e-276	-4.77926e-276	-2.0267e-276	3.03946e-276	-1.13572e-276	-8.55599e-276	2.45416e-277	7.19355e-276	-2.26368e-275	2.64899e-276	-8.1709e-277	9.80286e-275
-1.52253e-277	2.73428e-277	1.4948e-278	5.13227e-277	3.56279e-277	-2.67955e-277	1.10088e-277	3.17691e-277	-7.23792e-277	5.04381e-278	4.72532e-277	-3.40551e-277	-5.03349e-277	-5.28256e-277	4.6402e-277	-5.67556e-278	3.08434e-277	7.16277e-277	8.02969e-278	-9.62211e-277	-5.23643e-278	-1.87157e-279	1.97215e-279	-4.01869e-277	5.35456e-277	1.83598e-277	-1.98084e-277	-4.5213e-277	2.65327e-277	-3.17798e-277	9.62325e-276
-1.20114e-278	5.53918e-279	-6.59081e-278	3.04719e-279	-6.37503e-279	3.25777e-279	6.98568e-278	7.22447e-279	-9.08222e-279	-8.70843e-279	-6.6308e-279	-9.00535e-278	3.62716e-278	3.39201e-278	2.09554e-278	4.34522e-278	3.90597e-279	6.79729e-279	-1.61174e-280	3.5353e-278	-1.39444e-278	-3.35237e-279	-6.42006e-278	1.26474e-278	-5.54048e-278	-6.43473e-278	2.21066e-279	-9.06743e-279	-1.70815e-278	-3.16866e-278	7.42455e-277
-3.39079e-279	-2.46199e-279	1.48602e-279	-3.53786e-279	-5.29546e-280	-8.82965e-279	-4.61296e-279	-1.4155e-279	-1.26786e-279	-3.13733e-279	5.54439e-279	-2.50183e-279	4.13309e-282	-3.9081e-280	-2.24397e-279	-4.13688e-279	-4.51777e-279	-3.63447e-279	9.00951e-279	-1.52608e-279	-1.47743e-279	-1.10465e-279	-9.97054e-280	1.73148e-279	2.47556e-279	-3.73423e-279	7.28702e-279	-2.73556e-280	4.85544e-279	5.21395e-280	8.86372e-278
-8.10613e-282	-4.17588e-280	2.6012e-280	-2.09094e-280	1.34113e-280	-3.39737e-280	4.71538e-281	-5.36244e-280	-3.40841e-280	-1.29951e-280	2.41643e-280	9.53906e-281	6.70474e-280	-1.63693e-280	-4.37535e-281	1.49599e-280	-1.1605e-279	-1.85858e-280	-4.29262e-280	7.41139e-281	9.74207e-281	4.343e-280	-3.44131e-281	1.91472e-281	-2.07347e-280	-1.65021e-280	1.0048e-280	-3.9985e-280	4.5603e-280	-3.24138e-280	7.87538e-279
-5.34058e-282	-7.55921e-282	4.15818e-281	2.85585e-281	9.77458e-282	-4.81895e-282	4.89387e-282	4.98414e-282	1.19819e-281	-1.60973e-281	-2.68335e-281	5.10928e-282	3.3208e-281	3.67404e-282	1.35448e-282	2.76039e-281	4.48945e-281	2.02648e-282	-6.43865e-282	3.80567e-281	6.43761e-282	2.57844e-281	-2.59065e-282	-1.88392e-281	-3.46118e-281	-9.24795e-281	-5.53749e-281	-1.03243e-281	-4.20484e-281	1.42968e-281	6.27578e-280
-5.94032e-282	7.53365e-284	-2.3229e-282	3.47272e-283	-1.81042e-282	2.52903e-282	3.85881e-285	8.97728e-283	1.23382e-281	8.9383e-284	-2.72633e-282	-1.49035e-282	6.64724e-283	-3.92273e-283	-2.23162e-282	-1.01221e-282	4.54391e-282	-5.20545e-283	1.3962e-282	-1.57317e-283	9.06941e-282	1.72286e-282	1.76589e-283	3.48823e-282	2.21844e-282	-3.97926e-282	1.77373e-282	2.60453e-283	-1.63194e-282	4.5734e-282	7.03842e-281
6.57561e-284	-8.72568e-284	1.35388e-283	-3.46947e-284	-1.07012e-284	5.38396e-283	5.64269e-284	-1.55354e-283	-1.81537e-283	3.32723e-283	-7.44937e-284	1.96487e-283	1.18391e-283	-9.61137e-284	-1.64595e-284	4.11325e-283	-1.17968e-284	1.80981e-284	-5.74754e-284	-1.01272e-283	-3.54991e-283	-2.45506e-283	4.4451e-284	-3.26311e-283	-4.04591e-283	-1.74225e-283	-1.93198e-283	1.40841e-283	-3.64246e-284	-3.24171e-283	4.94485e-282
5.33335e-286	1.2516e-284	-2.01945e-284	-2.93058e-284	1.7826e-284	6.76956e-285	1.13685e-285	-4.99718e-284	-1.95924e-284	-6.6578e-285	2.6107e-285	-1.03813e-284	2.23959e-285	1.35203e-284	6.08706e-285	2.07816e-285	-1.26515e-285	-1.03785e-284	1.57032e-284	-1.54063e-284	-1.37773e-284	-4.98331e-286	-1.61987e-285	-4.88756e-285	-4.47381e-284	-1.63448e-284	4.17086e-285	-7.3513e-285	-2.42621e-284	-5.78952e-285	3.67614e-283
-2.0105e-285	-3.33768e-286	5.45614e-286	-3.65568e-286	-1.90934e-285	-5.29154e-287	2.80662e-285	-1.56178e-285	-1.99062e-285	2.34752e-285	2.51944e-286	-1.67178e-285	-3.13628e-287	-2.5121e-285	-3.19421e-285	8.03956e-286	-2.60975e-285	2.71045e-286	-4.78118e-286	-8.62457e-286	-2.13196e-285	-2.09289e-285	-8.45862e-286	-5.32693e-286	1.90674e-285	1.3672e-285	-4.33902e-285	-7.48529e-286	1.01476e-286	-1.58765e-286	4.08361e-284
-8.4107e-288	3.15065e-287	-1.38005e-286	1.69386e-286	1.27833e-288	-3.35023e-287	4.06749e-288	-1.35203e-288	-1.50097e-286	2.68823e-286	7.09906e-287	-1.25286e-287	5.81365e-287	-6.59305e-288	1.65207e-286	1.01603e-286	2.90391e-286	-1.73188e-286	4.23428e-287	-5.14947e-287	-3.48432e-286	-6.42362e-287	3.3044e-287	-4.95901e-286	4.54185e-287	-1.26143e-286	-9.47777e-287	-1.10432e-286	1.03651e-286	1.0401e-286	3.30495e-285
-5.30413e-288	-1.56652e-287	2.27375e-288	3.87083e-288	-7.69349e-288	-1.31101e-287	-8.47653e-288	2.51676e-288	1.49475e-287	-4.83977e-287	-2.52695e-288	-1.09596e-287	-3.85253e-288	-4.24955e-288	-3.9473e-287	6.9249e-288	9.21083e-289	-2.26228e-287	9.36415e-288	3.30561e-287	-8.96906e-288	-4.01998e-288	-7.25361e-288	-9.42626e-289	4.10338e-287	-3.20715e-288	-1.01738e-287	1.50412e-288	2.82365e-287	6.68013e-288	3.68227e-286
2.20313e-289	-1.19722e-288	2.53488e-288	-1.81934e-290	2.294e-288	-6.19428e-289	3.0898e-289	3.4158e-289	1.91997e-288	2.32994e-289	1.40671e-289	4.37053e-289	1.36707e-290	-1.18104e-288	-5.40736e-289	-8.54895e-289	-1.10878e-289	5.46717e-290	2.1547e-288	-9.39155e-290	1.82355e-288	-4.7786e-289	7.04496e-289	-5.40392e-290	1.00513e-288	-2.39394e-289	-1.29698e-288	3.41983e-288	1.43038e-289	1.3153e-288	2.57494e-287
-2.40333e-289	-1.57944e-290	-8.74458e-291	2.15245e-289	-1.04119e-289	1.56545e-289	-7.50731e-290	7.47057e-292	-9.62897e-291	5.94559e-290	2.55693e-290	6.57515e-291	-2.90324e-289	-3.91059e-290	-3.51044e-290	-8.0254e-290	-4.03338e-289	2.63482e-290	-2.39349e-290	-2.52398e-289	-2.18304e-290	1.4522e-289	2.67263e-289	-5.64659e-290	3.5216e-290	-4.94713e-290	-9.74068e-290	9.72014e-290	-6.21123e-290	6.00972e-290	2.96092e-288
4.89299e-291	1.09324e-290	-1.26192e-290	-2.4716e-291	1.11548e-290	2.97012e-292	-5.07582e-291	-4.03996e-290	-1.94977e-291	-4.55102e-291	1.01836e-290	7.2039e-291	1.75483e-291	-1.51884e-291	1.75578e-292	7.55823e-291	-9.15683e-292	6.34337e-291	1.02308e-290	-4.47808e-291	-1.74868e-290	-1.68768e-291	-1.92092e-291	1.79819e-290	5.98775e-292	3.68371e-291	-7.92644e-291	-3.71364e-291	5.99868e-292	-3.36503e-292	2.00643e-289
-2.6299e-291	-2.18956e-292	-2.68441e-292	3.53792e-293	4.52513e-292	-5.20065e-293	1.06772e-291	9.46522e-292	1.21481e-291	1.88301e-292	-5.57846e-292	4.49928e-292	-9.37269e-293	2.3161e-291	-5.42629e-292	1.5843e-291	-2.02889e-291	-3.67412e-292	-1.06171e-291	-2.07469e-292	3.44171e-293	-2.06672e-292	-6.76306e-292	-1.83956e-292	2.20401e-292	-1.50367e-291	8.81527e-292	1.0108e-292	-1.04009e-293	1.22964e-293	2.01153e-290
8.62611e-293	-6.38159e-293	-3.97488e-293	-1.40556e-292	1.89021e-292	5.0663e-293	1.17954e-295	-5.12074e-293	2.53869e-293	-5.74683e-294	8.25789e-293	-3.1778e-293	6.38325e-293	9.01276e-293	-7.10104e-293	-4.89163e-292	2.16339e-292	-1.4533e-294	2.92045e-293	-1.5653e-292	-4.38872e-293	-1.20063e-292	2.25489e-293	8.73916e-293	-4.09859e-293	4.89438e-293	2.19486e-293	1.29837e-293	-1.60724e-293	7.36777e-293	2.37305e-291
2.10383e-294	-1.53259e-294	3.78431e-294	-8.3754e-294	-6.76141e-294	-3.20515e-294	2.94185e-294	-2.03617e-293	1.0107e-293	5.96594e-294	-5.60662e-295	1.22345e-293	-4.48985e-294	-3.54011e-294	2.80522e-294	1.38328e-294	1.56663e-293	7.90813e-295	8.66399e-295	-7.05037e-294	-1.1255e-293	-8.53949e-294	1.61197e-293	-2.7161e-294	-5.1648e-294	2.00267e-294	-1.95769e-294	-3.36633e-294	5.04978e-294	1.41774e-293	1.84876e-292
1.00722e-295	1.12993e-294	-3.32191e-295	-1.81933e-295	-5.1358e-295	-1.43004e-295	2.20211e-295	-7.79659e-296	8.7232e-295	-1.89525e-294	-2.05484e-297	-4.76427e-296	-1.7368e-295	1.09262e-294	-1.95232e-294	-2.0462e-295	2.80344e-295	-2.42646e-294	6.29963e-295	-1.33507e-295	2.13593e-294	2.59491e-295	7.32115e-295	-9.98164e-297	-6.8614e-295	1.41639e-295	1.45637e-294	1.25922e-296	-1.00061e-296	-7.95418e-295	1.865e-293
-2.83506e-297	-3.46076e-296	-1.3024e-295	-2.63953e-296	-2.90698e-297	-2.43021e-296	-1.08116e-295	-2.57121e-297	-4.5989e-297	1.03994e-296	-1.57982e-296	2.08663e-296	-1.51601e-295	-1.75035e-295	3.06089e-296	3.66501e-295	-2.38879e-296	-9.70112e-296	1.7033e-296	-6.96313e-296	1.8202e-295	2.08694e-298	-7.35201e-296	6.80892e-296	4.01091e-296	-5.7609e-297	6.39005e-297	5.99595e-297	-5.30618e-297	-1.95725e-296	1.72192e-294
-1.46455e-296	-1.21669e-296	1.27417e-296	1.22309e-298	-1.42951e-297	3.22345e-297	-1.1598e-297	-3.80142e-297	3.91227e-297	-1.92686e-297	-5.34939e-297	-4.6949e-297	4.44827e-297	6.04931e-297	5.69277e-297	1.58735e-298	-1.6691e-297	-2.33466e-296	-5.60185e-297	5.29352e-298	-4.66735e-297	1.73091e-296	-3.59514e-297	5.21168e-297	5.57773e-297	3.4178e-297	-1.46789e-298	3.23784e-297	2.59463e-297	-1.8003e-297	1.60228e-295
-7.36228e-298	2.89456e-298	-1.12306e-298	-3.12034e-298	-9.21375e-299	1.09231e-297	1.62351e-298	3.40231e-298	-5.28056e-299	-3.42517e-299	-1.88738e-297	-7.95966e-299	-2.52717e-299	3.9486e-298	-2.2684e-298	6.51481e-299	2.83136e-298	4.07757e-299	7.90766e-298	2.52007e-298	1.52835e-298	-8.39505e-298	-2.32583e-298	-5.14088e-298	3.82828e-298	1.94034e-298	-2.23472e-298	-1.94704e-299	-5.6554e-298	-1.75693e-297	1.21512e-296
1.04286e-298	1.94135e-299	-1.90312e-300	3.69334e-299	-6.39473e-299	-1.38107e-299	-3.15876e-301	-8.07584e-299	-1.34591e-299	8.97493e-299	-8.51351e-300	7.90709e-300	1.37722e-301	-2.90784e-299	-9.0071e-299	-1.49714e-300	1.39738e-299	2.66115e-299	-3.12124e-299	1.92841e-299	-3.30379e-299	1.58427e-299	4.71463e-299	-1.50317e-298	-1.40397e-299	-2.51585e-300	4.13372e-299	-3.19524e-299	-2.94916e-299	-1.09093e-299	1.02945e-297
1.39167e-299	-3.91342e-300	-7.82869e-301	-1.7515e-300	-1.2918e-300	-4.72512e-301	-1.04502e-301	-7.38469e-300	-5.4849e-301	6.54714e-300	2.98913e-300	3.81156e-300	-2.25373e-300	-6.104e-300	-3.40028e-300	3.50781e-300	-1.48286e-300	3.84514e-300	1.29032e-300	9.64194e-301	-1.14654e-299	-1.34649e-300	2.48586e-300	2.95925e-300	1.20231e-300	-2.76218e-300	5.51118e-300	-6.63672e-301	3.9539e-301	-6.58574e-301	9.58129e-299
1.81632e-301	2.2936e-301	-8.14091e-301	-6.61236e-302	-1.55043e-301	4.54823e-301	-4.56625e-301	2.61914e-301	-1.11928e-300	-1.9398e-301	-1.27022e-301	6.99705e-302	1.63824e-303	6.5152e-302	9.65395e-302	8.1197e-301	8.23369e-303	1.43114e-301	7.60324e-302	-6.23589e-301	2.89444e-301	2.44176e-302	7.60867e-302	3.13497e-301	-1.8115e-301	-1.60171e-300	-9.45786e-303	7.33962e-302	1.3387e-302	2.33922e-301	8.7726e-300
2.57501e-302	-9.84474e-303	-1.04373e-302	-2.84594e-302	2.25588e-303	1.11578e-302	-3.14962e-302	2.2125e-302	-1.03687e-302	5.89863e-304	3.27612e-303	-1.04064e-302	-2.19247e-302	1.06924e-302	5.99544e-303	-1.21195e-302	1.9935e-302	-1.0352e-302	-4.37548e-303	2.46827e-304	5.11814e-303	3.08364e-302	-1.72677e-302	1.33065e-302	-3.35824e-302	-4.35421e-302	-9.19679e-303	-2.41e-302	2.28214e-302	5.28627e-302	5.04443e-301
3.09869e-303	-2.41822e-304	-6.71329e-303	4.27256e-303	4.52012e-304	-4.76345e-303	-3.64737e-304	3.19338e-303	-3.58349e-303	2.61783e-304	1.1896e-303	7.45558e-304	1.0784e-303	9.0464e-303	-1.05739e-303	1.01686e-304	1.21194e-303	-1.70816e-303	1.48912e-304	1.02214e-303	-1.16667e-303	8.15408e-304	3.42518e-303	-2.57806e-303	-4.74244e-303	-1.66164e-303	1.0945e-303	1.42749e-304	-4.92057e-303	7.50612e-303	7.23087e-302
4.92941e-305	7.52943e-306	-6.71771e-305	-2.01201e-304	4.50627e-305	-1.3209e-303	-5.22381e-305	2.12196e-304	-4.60962e-305	1.18063e-303	-2.80988e-304	-4.29391e-305	1.7674e-304	2.17863e-304	1.57627e-304	3.28031e-304	2.24917e-304	-2.26297e-304	-1.17665e-304	-2.93394e-304	4.84644e-305	-6.80989e-304	-9.48704e-305	9.73254e-305	-2.82456e-304	2.57319e-304	4.21301e-306	1.01004e-304	-3.1367e-305	-4.31957e-304	7.27874e-303
-1.00186e-305	-3.8946e-306	9.15248e-306	3.0346e-305	-3.0165e-305	-1.03705e-306	-4.82581e-305	-7.10438e-306	5.5606e-305	9.67505e-306	-3.82077e-305	-8.3538e-305	2.06457e-305	-6.10641e-305	-2.40584e-305	2.37897e-305	-1.11925e-305	1.04628e-306	6.87601e-306	1.99378e-305	-2.93826e-305	-1.69847e-305	3.50778e-306	-2.10589e-305	2.37992e-305	-4.14638e-306	8.19432e-305	1.92985e-306	-1.00477e-305	-7.09074e-306	6.95504e-304
1.63598e-306	-3.13646e-306	-4.27109e-307	1.02131e-306	1.09154e-306	1.09678e-306	-1.38694e-306	-5.22156e-307	2.50974e-306	-4.88225e-308	3.66752e-307	1.94966e-306	1.22384e-306	5.17658e-306	-3.89161e-306	1.96883e-306	1.26869e-307	1.04926e-306	-1.73124e-306	7.42847e-307	-1.10951e-306	-6.3995e-307	7.89559e-307	-3.80599e-306	1.39048e-306	4.06528e-306	3.70462e-307	3.51403e-307	-3.12904e-306	-2.48141e-306	4.92374e-305
2.14737e-307	3.83821e-308	0	3.85005e-308	-1.01248e-307	4.05423e-308	-2.85197e-307	-2.83396e-307	-8.83616e-307	5.49614e-307	-1.01288e-307	3.22574e-308	6.53346e-308	-1.35415e-307	1.76144e-307	1.26406e-307	-1.10704e-307	-6.37961e-308	8.67086e-308	-4.79433e-308	-6.81406e-308	-1.18405e-307	5.01724e-308	-3.3105e-307	-1.227e-306	8.56886e-308	-1.2972e-307	7.55939e-308	8.83884e-308	-1.42645e-307	5.70624e-306
-2.9173e-308	0	0	0	0	0	-2.59309e-308	0	4.1892e-308	-4.62767e-308	0	0	0	0	0	-2.36707e-308	-2.90486e-308	0	3.10883e-308	0	0	0	0	0	0	4.84631e-308	0	5.86603e-308	0	-4.07413e-308	5.39682e-307
0	0	0	0	0	0	0	0	0	0	0	0	0	0	0	0	0	0	0	0	0	0	0	0	0	0	0	0	0	0	3.99065e-308
0	0	0	0	0	0	0	0	0	0	0	0	0	0	0	0	0	0	0	0	0	0	0	0	0	0	0	0	0	0	0
0	0	0	0	0	0	0	0	0	0	0	0	0	0	0	0	0	0	0	0	0	0	0	0	0	0	0	0	0	0	0
0	0	0	0	0	0	0	0	0	0	0	0	0	0	0	0	0	0	0	0	0	0	0	0	0	0	0	0	0	0	0
0	0	0	0	0	0	0	0	0	0	0	0	0	0	0	0	0	0	0	0	0	0	0	0	0	0	0	0	0	0	0
0	0	0	0	0	0	0	0	0	0	0	0	0	0	0	0	0	0	0	0	0	0	0	0	0	0	0	0	0	0	0
0	0	0	0	0	0	0	0	0	0	0	0	0	0	0	0	0	0	0	0	0	0	0	0	0	0	0	0	0	0	0
0	0	0	0	0	0	0	0	0	0	0	0	0	0	0	0	0	0	0	0	0	0	0	0	0	0	0	0	0	0	0
0	0	0	0	0	0	0	0	0	0	0	0	0	0	0	0	0	0	0	0	0	0	0	0	0	0	0	0	0	0	0
0	0	0	0	0	0	0	0	0	0	0	0	0	0	0	0	0	0	0	0	0	0	0	0	0	0	0	0	0	0	0
0	0	0	0	0	0	0	0	0	0	0	0	0	0	0	0	0	0	0	0	0	0	0	0	0	0	0	0	0	0	0
0	0	0	0	0	0	0	0	0	0	0	0	0	0	0	0	0	0	0	0	0	0	0	0	0	0	0	0	0	0	0
0	0	0	0	0	0	0	0	0	0	0	0	0	0	0	0	0	0	0	0	0	0	0	0	0	0	0	0	0	0	0
0	0	0	0	0	0	0	0	0	0	0	0	0	0	0	0	0	0	0	0	0	0	0	0	0	0	0	0	0	0	0
0	0	0	0	0	0	0	0	0	0	0	0	0	0	0	0	0	0	0	0	0	0	0	0	0	0	0	0	0	0	0
0	0	0	0	0	0	0	0	0	0	0	0	0	0	0	0	0	0	0	0	0	0	0	0	0	0	0	0	0	0	0
0	0	0	0	0	0	0	0	0	0	0	0	0	0	0	0	0	0	0	0	0	0	0	0	0	0	0	0	0	0	0
0	0	0	0	0	0	0	0	0	0	0	0	0	0	0	0	0	0	0	0	0	0	0	0	0	0	0	0	0	0	0
0	0	0	0	0	0	0	0	0	0	0	0	0	0	0	0	0	0	0	0	0	0	0	0	0	0	0	0	0	0	0
0	0	0	0	0	0	0	0	0	0	0	0	0	0	0	0	0	0	0	0	0	0	0	0	0	0	0	0	0	0	0
0	0	0	0	0	0	0	0	0	0	0	0	0	0	0	0	0	0	0	0	0	0	0	0	0	0	0	0	0	0	0
0	0	0	0	0	0	0	0	0	0	0	0	0	0	0	0	0	0	0	0	0	0	0	0	0	0	0	0	0	0	0
0	0	0	0	0	0	0	0	0	0	0	0	0	0	0	0	0	0	0	0	0	0	0	0	0	0	0	0	0	0	0
0	0	0	0	0	0	0	0	0	0	0	0	0	0	0	0	0	0	0	0	0	0	0	0	0	0	0	0	0	0	0
0	0	0	0	0	0	0	0	0	0	0	0	0	0	0	0	0	0	0	0	0	0	0	0	0	0	0	0	0	0	0
0	0	0	0	0	0	0	0	0	0	0	0	0	0	0	0	0	0	0	0	0	0	0	0	0	0	0	0	0	0	0
0	0	0	0	0	0	0	0	0	0	0	0	0	0	0	0	0	0	0	0	0	0	0	0	0	0	0	0	0	0	0
0	0	0	0	0	0	0	0	0	0	0	0	0	0	0	0	0	0	0	0	0	0	0	0	0	0	0	0	0	0	0
0	0	0	0	0	0	0	0	0	0	0	0	0	0	0	0	0	0	0	0	0	0	0	0	0	0	0	0	0	0	0
0	0	0	0	0	0	0	0	0	0	0	0	0	0	0	0	0	0	0	0	0	0	0	0	0	0	0	0	0	0	0
0	0	0	0	0	0	0	0	0	0	0	0	0	0	0	0	0	0	0	0	0	0	0	0	0	0	0	0	0	0	0
0	0	0	0	0	0	0	0	0	0	0	0	0	0	0	0	0	0	0	0	0	0	0	0	0	0	0	0	0	0	0
0	0	0	0	0	0	0	0	0	0	0	0	0	0	0	0	0	0	0	0	0	0	0	0	0	0	0	0	0	0	0
0	0	0	0	0	0	0	0	0	0	0	0	0	0	0	0	0	0	0	0	0	0	0	0	0	0	0	0	0	0	0
0	0	0	0	0	0	0	0	0	0	0	0	0	0	0	0	0	0	0	0	0	0	0	0	0	0	0	0	0	0	0
0	0	0	0	0	0	0	0	0	0	0	0	0	0	0	0	0	0	0	0	0	0	0	0	0	0	0	0	0	0	0
0	0	0	0	0	0	0	0	0	0	0	0	0	0	0	0	0	0	0	0	0	0	0	0	0	0	0	0	0	0	0
0	0	0	0	0	0	0	0	0	0	0	0	0	0	0	0	0	0	0	0	0	0	0	0	0	0	0	0	0	0	0
0	0	0	0	0	0	0	0	0	0	0	0	0	0	0	0	0	0	0	0	0	0	0	0	0	0	0	0	0	0	0
0	0	0	0	0	0	0	0	0	0	0	0	0	0	0	0	0	0	0	0	0	0	0	0	0	0	0	0	0	0	0
0	0	0	0	0	0	0	0	0	0	0	0	0	0	0	0	0	0	0	0	0	0	0	0	0	0	0	0	0	0	0
0	0	0	0	0	0	0	0	0	0	0	0	0	0	0	0	0	0	0	0	0	0	0	0	0	0	0	0	0	0	0
0	0	0	0	0	0	0	0	0	0	0	0	0	0	0	0	0	0	0	0	0	0	0	0	0	0	0	0	0	0	0
0	0	0	0	0	0	0	0	0	0	0	0	0	0	0	0	0	0	0	0	0	0	0	0	0	0	0	0	0	0	0
0	0	0	0	0	0	0	0	0	0	0	0	0	0	0	0	0	0	0	0	0	0	0	0	0	0	0	0	0	0	0
0	0	0	0	0	0	0	0	0	0	0	0	0	0	0	0	0	0	0	0	0	0	0	0	0	0	0	0	0	0	0
0	0	0	0	0	0	0	0	0	0	0	0	0	0	0	0	0	0	0	0	0	0	0	0	0	0	0	0	0	0	0
0	0	0	0	0	0	0	0	0	0	0	0	0	0	0	0	0	0	0	0	0	0	0	0	0	0	0	0	0	0	0
0	0	0	0	0	0	0	0	0	0	0	0	0	0	0	0	0	0	0	0	0	0	0	0	0	0	0	0	0	0	0
0	0	0	0	0	0	0	0	0	0	0	0	0	0	0	0	0	0	0	0	0	0	0	0	0	0	0	0	0	0	0
0	0	0	0	0	0	0	0	0	0	0	0	0	0	0	0	0	0	0	0	0	0	0	0	0	0	0	0	0	0	0
0	0	0	0	0	0	0	0	0	0	0	0	0	0	0	0	0	0	0	0	0	0	0	0	0	0	0	0	0	0	0
0	0	0	0	0	0	0	0	0	0	0	0	0	0	0	0	0	0	0	0	0	0	0	0	0	0	0	0	0	0	0
0	0	0	0	0	0	0	0	0	0	0	0	0	0	0	0	0	0	0	0	0	0	0	0	0	0	0	0	0	0	0
0	0	0	0	0	0	0	0	0	0	0	0	0	0	0	0	0	0	0	0	0	0	0	0	0	0	0	0	0	0	0
0	0	0	0	0	0	0	0	0	0	0	0	0	0	0	0	0	0	0	0	0	0	0	0	0	0	0	0	0	0	0
0	0	0	0	0	0	0	0	0	0	0	0	0	0	0	0	0	0	0	0	0	0	0	0	0	0	0	0	0	0	0
0	0	0	0	0	0	0	0	0	0	0	0	0	0	0	0	0	0	0	0	0	0	0	0	0	0	0	0	0	0	0
0	0	0	0	0	0	0	0	0	0	0	0	0	0	0	0	0	0	0	0	0	0	0	0	0	0	0	0	0	0	0
0	0	0	0	0	0	0	0	0	0	0	0	0	0	0	0	0	0	0	0	0	0	0	0	0	0	0	0	0	0	0
0	0	0	0	0	0	0	0	0	0	0	0	0	0	0	0	0	0	0	0	0	0	0	0	0	0	0	0	0	0	0
0	0	0	0	0	0	0	0	0	0	0	0	0	0	0	0	0	0	0	0	0	0	0	0	0	0	0	0	0	0	0
0	0	0	0	0	0	0	0	0	0	0	0	0	0	0	0	0	0	0	0	0	0	0	0	0	0	0	0	0	0	0
0	0	0	0	0	0	0	0	0	0	0	0	0	0	0	0	0	0	0	0	0	0	0	0	0	0	0	0	0	0	0
0	0	0	0	0	0	0	0	0	0	0	0	0	0	0	0	0	0	0	0	0	0	0	0	0	0	0	0	0	0	0
0	0	0	0	0	0	0	0	0	0	0	0	0	0	0	0	0	0	0	0	0	0	0	0	0	0	0	0	0	0	0
0	0	0	0	0	0	0	0	0	0	0	0	0	0	0	0	0	0	0	0	0	0	0	0	0	0	0	0	0	0	0
0	0	0	0	0	0	0	0	0	0	0	0	0	0	0	0	0	0	0	0	0	0	0	0	0	0	0	0	0	0	0
0	0	0	0	0	0	0	0	0	0	0	0	0	0	0	0	0	0	0	0	0	0	0	0	0	0	0	0	0	0	0
0	0	0	0	0	0	0	0	0	0	0	0	0	0	0	0	0	0	0	0	0	0	0	0	0	0	0	0	0	0	0
0	0	0	0	0	0	0	0	0	0	0	0	0	0	0	0	0	0	0	0	0	0	0	0	0	0	0	0	0	0	0
0	0	0	0	0	0	0	0	0	0	0	0	0	0	0	0	0	0	0	0	0	0	0	0	0	0	0	0	0	0	0
0	0	0	0	0	0	0	0	0	0	0	0	0	0	0	0	0	0	0	0	0	0	0	0	0	0	0	0	0	0	0
0	0	0	0	0	0	0	0	0	0	0	0	0	0	0	0	0	0	0	0	0	0	0	0	0	0	0	0	0	0	0
0	0	0	0	0	0	0	0	0	0	0	0	0	0	0	0	0	0	0	0	0	0	0	0	0	0	0	0	0	0	0
0	0	0	0	0	0	0	0	0	0	0	0	0	0	0	0	0	0	0	0	0	0	0	0	0	0	0	0	0	0	0
0	0	0	0	0	0	0	0	0	0	0	0	0	0	0	0	0	0	0	0	0	0	0	0	0	0	0	0	0	0	0
0	0	0	0	0	0	0	0	0	0	0	0	0	0	0	0	0	0	0	0	0	0	0	0	0	0	0	0	0	0	0
0	0	0	0	0	0	0	0	0	0	0	0	0	0	0	0	0	0	0	0	0	0	0	0	0	0	0	0	0	0	0
0	0	0	0	0	0	0	0	0	0	0	0	0	0	0	0	0	0	0	0	0	0	0	0	0	0	0	0	0	0	0
0	0	0	0	0	0	0	0	0	0	0	0	0	0	0	0	0	0	0	0	0	0	0	0	0	0	0	0	0	0	0
0	0	0	0	0	0	0	0	0	0	0	0	0	0	0	0	0	0	0	0	0	0	0	0	0	0	0	0	0	0	0
0	0	0	0	0	0	0	0	0	0	0	0	0	0	0	0	0	0	0	0	0	0	0	0	0	0	0	0	0	0	0
0	0	0	0	0	0	0	0	0	0	0	0	0	0	0	0	0	0	0	0	0	0	0	0	0	0	0	0	0	0	0
0	0	0	0	0	0	0	0	0	0	0	0	0	0	0	0	0	0	0	0	0	0	0	0	0	0	0	0	0	0	0
0	0	0	0	0	0	0	0	0	0	0	0	0	0	0	0	0	0	0	0	0	0	0	0	0	0	0	0	0	0	0
0	0	0	0	0	0	0	0	0	0	0	0	0	0	0	0	0	0	0	0	0	0	0	0	0	0	0	0	0	0	0
0	0	0	0	0	0	0	0	0	0	0	0	0	0	0	0	0	0	0	0	0	0	0	0	0	0	0	0	0	0	0
0	0	0	0	0	0	0	0	0	0	0	0	0	0	0	0	0	0	0	0	0	0	0	0	0	0	0	0	0	0	0
0	0	0	0	0	0	0	0	0	0	0	0	0	0	0	0	0	0	0	0	0	0	0	0	0	0	0	0	0	0	0
0	0	0	0	0	0	0	0	0	0	0	0	0	0	0	0	0	0	0	0	0	0	0	0	0	0	0	0	0	0	0
0	0	0	0	0	0	0	0	0	0	0	0	0	0	0	0	0	0	0	0	0	0	0	0	0	0	0	0	0	0	0
0	0	0	0	0	0	0	0	0	0	0	0	0	0	0	0	0	0	0	0	0	0	0	0	0	0	0	0	0	0	0
0	0	0	0	0	0	0	0	0	0	0	0	0	0	0	0	0	0	0	0	0	0	0	0	0	0	0	0	0	0	0
0	0	0	0	0	0	0	0	0	0	0	0	0	0	0	0	0	0	0	0	0	0	0	0	0	0	0	0	0	0	0
0	0	0	0	0	0	0	0	0	0	0	0	0	0	0	0	0	0	0	0	0	0	0	0	0	0	0	0	0	0	0
0	0	0	0	0	0	0	0	0	0	0	0	0	0	0	0	0	0	0	0	0	0	0	0	0	0	0	0	0	0	0
0	0	0	0	0	0	0	0	0	0	0	0	0	0	0	0	0	0	0	0	0	0	0	0	0	0	0	0	0	0	0
0	0	0	0	0	0	0	0	0	0	0	0	0	0	0	0	0	0	0	0	0	0	0	0	0	0	0	0	0	0	0
0	0	0	0	0	0	0	0	0	0	0	0	0	0	0	0	0	0	0	0	0	0	0	0	0	0	0	0	0	0	0
0	0	0	0	0	0	0	0	0	0	0	0	0	0	0	0	0	0	0	0	0	0	0	0	0	0	0	0	0	0	0
0	0	0	0	0	0	0	0	0	0	0	0	0	0	0	0	0	0	0	0	0	0	0	0	0	0	0	0	0	0	0
0	0	0	0	0	0	0	0	0	0	0	0	0	0	0	0	0	0	0	0	0	0	0	0	0	0	0	0	0	0	0
0	0	0	0	0	0	0	0	0	0	0	0	0	0	0	0	0	0	0	0	0	0	0	0	0	0	0	0	0	0	0
0	0	0	0	0	0	0	0	0	0	0	0	0	0	0	0	0	0	0	0	0	0	0	0	0	0	0	0	0	0	0
0	0	0	0	0	0	0	0	0	0	0	0	0	0	0	0	0	0	0	0	0	0	0	0	0	0	0	0	0	0	0
0	0	0	0	0	0	0	0	0	0	0	0	0	0	0	0	0	0	0	0	0	0	0	0	0	0	0	0	0	0	0
0	0	0	0	0	0	0	0	0	0	0	0	0	0	0	0	0	0	0	0	0	0	0	0	0	0	0	0	0	0	0
0	0	0	0	0	0	0	0	0	0	0	0	0	0	0	0	0	0	0	0	0	0	0	0	0	0	0	0	0	0	0
0	0	0	0	0	0	0	0	0	0	0	0	0	0	0	0	0	0	0	0	0	0	0	0	0	0	0	0	0	0	0
0	0	0	0	0	0	0	0	0	0	0	0	0	0	0	0	0	0	0	0	0	0	0	0	0	0	0	0	0	0	0
0	0	0	0	0	0	0	0	0	0	0	0	0	0	0	0	0	0	0	0	0	0	0	0	0	0	0	0	0	0	0
0	0	0	0	0	0	0	0	0	0	0	0	0	0	0	0	0	0	0	0	0	0	0	0	0	0	0	0	0	0	0
0	0	0	0	0	0	0	0	0	0	0	0	0	0	0	0	0	0	0	0	0	0	0	0	0	0	0	0	0	0	0
0	0	0	0	0	0	0	0	0	0	0	0	0	0	0	0	0	0	0	0	0	0	0	0	0	0	0	0	0	0	0
0	0	0	0	0	0	0	0	0	0	0	0	0	0	0	0	0	0	0	0	0	0	0	0	0	0	0	0	0	0	0
0	0	0	0	0	0	0	0	0	0	0	0	0	0	0	0	0	0	0	0	0	0	0	0	0	0	0	0	0	0	0
0	0	0	0	0	0	0	0	0	0	0	0	0	0	0	0	0	0	0	0	0	0	0	0	0	0	0	0	0	0	0
0	0	0	0	0	0	0	0	0	0	0	0	0	0	0	0	0	0	0	0	0	0	0	0	0	0	0	0	0	0	0
0	0	0	0	0	0	0	0	0	0	0	0	0	0	0	0	0	0	0	0	0	0	0	0	0	0	0	0	0	0	0
0	0	0	0	0	0	0	0	0	0	0	0	0	0	0	0	0	0	0	0	0	0	0	0	0	0	0	0	0	0	0
0	0	0	0	0	0	0	0	0	0	0	0	0	0	0	0	0	0	0	0	0	0	0	0	0	0	0	0	0	0	0
0	0	0	0	0	0	0	0	0	0	0	0	0	0	0	0	0	0	0	0	0	0	0	0	0	0	0	0	0	0	0
0	0	0	0	0	0	0	0	0	0	0	0	0	0	0	0	0	0	0	0	0	0	0	0	0	0	0	0	0	0	0
0	0	0	0	0	0	0	0	0	0	0	0	0	0	0	0	0	0	0	0	0	0	0	0	0	0	0	0	0	0	0
0	0	0	0	0	0	0	0	0	0	0	0	0	0	0	0	0	0	0	0	0	0	0	0	0	0	0	0	0	0	0
0	0	0	0	0	0	0	0	0	0	0	0	0	0	0	0	0	0	0	0	0	0	0	0	0	0	0	0	0	0	0
0	0	0	0	0	0	0	0	0	0	0	0	0	0	0	0	0	0	0	0	0	0	0	0	0	0	0	0	0	0	0
0	0	0	0	0	0	0	0	0	0	0	0	0	0	0	0	0	0	0	0	0	0	0	0	0	0	0	0	0	0	0
0	0	0	0	0	0	0	0	0	0	0	0	0	0	0	0	0	0	0	0	0	0	0	0	0	0	0	0	0	0	0
0	0	0	0	0	0	0	0	0	0	0	0	0	0	0	0	0	0	0	0	0	0	0	0	0	0	0	0	0	0	0
0	0	0	0	0	0	0	0	0	0	0	0	0	0	0	0	0	0	0	0	0	0	0	0	0	0	0	0	0	0	0
0	0	0	0	0	0	0	0	0	0	0	0	0	0	0	0	0	0	0	0	0	0	0	0	0	0	0	0	0	0	0
0	0	0	0	0	0	0	0	0	0	0	0	0	0	0	0	0	0	0	0	0	0	0	0	0	0	0	0	0	0	0
0	0	0	0	0	0	0	0	0	0	0	0	0	0	0	0	0	0	0	0	0	0	0	0	0	0	0	0	0	0	0
0	0	0	0	0	0	0	0	0	0	0	0	0	0	0	0	0	0	0	0	0	0	0	0	0	0	0	0	0	0	0
0	0	0	0	0	0	0	0	0	0	0	0	0	0	0	0	0	0	0	0	0	0	0	0	0	0	0	0	0	0	0
0	0	0	0	0	0	0	0	0	0	0	0	0	0	0	0	0	0	0	0	0	0	0	0	0	0	0	0	0	0	0
0	0	0	0	0	0	0	0	0	0	0	0	0	0	0	0	0	0	0	0	0	0	0	0	0	0	0	0	0	0	0
0	0	0	0	0	0	0	0	0	0	0	0	0	0	0	0	0	0	0	0	0	0	0	0	0	0	0	0	0	0	0
0	0	0	0	0	0	0	0	0	0	0	0	0	0	0	0	0	0	0	0	0	0	0	0	0	0	0	0	0	0	0
0	0	0	0	0	0	0	0	0	0	0	0	0	0	0	0	0	0	0	0	0	0	0	0	0	0	0	0	0	0	0
0	0	0	0	0	0	0	0	0	0	0	0	0	0	0	0	0	0	0	0	0	0	0	0	0	0	0	0	0	0	0
0	0	0	0	0	0	0	0	0	0	0	0	0	0	0	0	0	0	0	0	0	0	0	0	0	0	0	0	0	0	0
0	0	0	0	0	0	0	0	0	0	0	0	0	0	0	0	0	0	0	0	0	0	0	0	0	0	0	0	0	0	0
0	0	0	0	0	0	0	0	0	0	0	0	0	0	0	0	0	0	0	0	0	0	0	0	0	0	0	0	0	0	0
0	0	0	0	0	0	0	0	0	0	0	0	0	0	0	0	0	0	0	0	0	0	0	0	0	0	0	0	0	0	0
0	0	0	0	0	0	0	0	0	0	0	0	0	0	0	0	0	0	0	0	0	0	0	0	0	0	0	0	0	0	0
0	0	0	0	0	0	0	0	0	0	0	0	0	0	0	0	0	0	0	0	0	0	0	0	0	0	0	0	0	0	0
0	0	0	0	0	0	0	0	0	0	0	0	0	0	0	0	0	0	0	0	0	0	0	0	0	0	0	0	0	0	0
0	0	0	0	0	0	0	0	0	0	0	0	0	0	0	0	0	0	0	0	0	0	0	0	0	0	0	0	0	0	0
0	0	0	0	0	0	0	0	0	0	0	0	0	0	0	0	0	0	0	0	0	0	0	0	0	0	0	0	0	0	0
0	0	0	0	0	0	0	0	0	0	0	0	0	0	0	0	0	0	0	0	0	0	0	0	0	0	0	0	0	0	0
0	0	0	0	0	0	0	0	0	0	0	0	0	0	0	0	0	0	0	0	0	0	0	0	0	0	0	0	0	0	0
0	0	0	0	0	0	0	0	0	0	0	0	0	0	0	0	0	0	0	0	0	0	0	0	0	0	0	0	0	0	0
0	0	0	0	0	0	0	0	0	0	0	0	0	0	0	0	0	0	0	0	0	0	0	0	0	0	0	0	0	0	0
0	0	0	0	0	0	0	0	0	0	0	0	0	0	0	0	0	0	0	0	0	0	0	0	0	0	0	0	0	0	0
0	0	0	0	0	0	0	0	0	0	0	0	0	0	0	0	0	0	0	0	0	0	0	0	0	0	0	0	0	0	0
0	0	0	0	0	0	0	0	0	0	0	0	0	0	0	0	0	0	0	0	0	0	0	0	0	0	0	0	0	0	0
0	0	0	0	0	0	0	0	0	0	0	0	0	0	0	0	0	0	0	0	0	0	0	0	0	0	0	0	0	0	0
0	0	0	0	0	0	0	0	0	0	0	0	0	0	0	0	0	0	0	0	0	0	0	0	0	0	0	0	0	0	0
0	0	0	0	0	0	0	0	0	0	0	0	0	0	0	0	0	0	0	0	0	0	0	0	0	0	0	0	0	0	0
0	0	0	0	0	0	0	0	0	0	0	0	0	0	0	0	0	0	0	0	0	0	0	0	0	0	0	0	0	0	0
0	0	0	0	0	0	0	0	0	0	0	0	0	0	0	0	0	0	0	0	0	0	0	0	0	0	0	0	0	0	0
0	0	0	0	0	0	0	0	0	0	0	0	0	0	0	0	0	0	0	0	0	0	0	0	0	0	0	0	0	0	0
0	0	0	0	0	0	0	0	0	0	0	0	0	0	0	0	0	0	0	0	0	0	0	0	0	0	0	0	0	0	0
0	0	0	0	0	0	0	0	0	0	0	0	0	0	0	0	0	0	0	0	0	0	0	0	0	0	0	0	0	0	0
0	0	0	0	0	0	0	0	0	0	0	0	0	0	0	0	0	0	0	0	0	0	0	0	0	0	0	0	0	0	0
0	0	0	0	0	0	0	0	0	0	0	0	0	0	0	0	0	0	0	0	0	0	0	0	0	0	0	0	0	0	0
0	0	0	0	0	0	0	0	0	0	0	0	0	0	0	0	0	0	0	0	0	0	0	0	0	0	0	0	0	0	0
0	0	0	0	0	0	0	0	0	0	0	0	0	0	0	0	0	0	0	0	0	0	0	0	0	0	0	0	0	0	0
0	0	0	0	0	0	0	0	0	0	0	0	0	0	0	0	0	0	0	0	0	0	0	0	0	0	0	0	0	0	0
0	0	0	0	0	0	0	0	0	0	0	0	0	0	0	0	0	0	0	0	0	0	0	0	0	0	0	0	0	0	0
0	0	0	0	0	0	0	0	0	0	0	0	0	0	0	0	0	0	0	0	0	0	0	0	0	0	0	0	0	0	0
0	0	0	0	0	0	0	0	0	0	0	0	0	0	0	0	0	0	0	0	0	0	0	0	0	0	0	0	0	0	0
0	0	0	0	0	0	0	0	0	0	0	0	0	0	0	0	0	0	0	0	0	0	0	0	0	0	0	0	0	0	0
0	0	0	0	0	0	0	0	0	0	0	0	0	0	0	0	0	0	0	0	0	0	0	0	0	0	0	0	0	0	0
0	0	0	0	0	0	0	0	0	0	0	0	0	0	0	0	0	0	0	0	0	0	0	0	0	0	0	0	0	0	0
0	0	0	0	0	0	0	0	0	0	0	0	0	0	0	0	0	0	0	0	0	0	0	0	0	0	0	0	0	0	0
0	0	0	0	0	0	0	0	0	0	0	0	0	0	0	0	0	0	0	0	0	0	0	0	0	0	0	0	0	0	0
0	0	0	0	0	0	0	0	0	0	0	0	0	0	0	0	0	0	0	0	0	0	0	0	0	0	0	0	0	0	0
0	0	0	0	0	0	0	0	0	0	0	0	0	0	0	0	0	0	0	0	0	0	0	0	0	0	0	0	0	0	0
0	0	0	0	0	0	0	0	0	0	0	0	0	0	0	0	0	0	0	0	0	0	0	0	0	0	0	0	0	0	0
0	0	0	0	0	0	0	0	0	0	0	0	0	0	0	0	0	0	0	0	0	0	0	0	0	0	0	0	0	0	0
0	0	0	0	0	0	0	0	0	0	0	0	0	0	0	0	0	0	0	0	0	0	0	0	0	0	0	0	0	0	0
0	0	0	0	0	0	0	0	0	0	0	0	0	0	0	0	0	0	0	0	0	0	0	0	0	0	0	0	0	0	0
0	0	0	0	0	0	0	0	0	0	0	0	0	0	0	0	0	0	0	0	0	0	0	0	0	0	0	0	0	0	0
0	0	0	0	0	0	0	0	0	0	0	0	0	0	0	0	0	0	0	0	0	0	0	0	0	0	0	0	0	0	0
0	0	0	0	0	0	0	0	0	0	0	0	0	0	0	0	0	0	0	0	0	0	0	0	0	0	0	0	0	0	0
0	0	0	0	0	0	0	0	0	0	0	0	0	0	0	0	0	0	0	0	0	0	0	0	0	0	0	0	0	0	0
0	0	0	0	0	0	0	0	0	0	0	0	0	0	0	0	0	0	0	0	0	0	0	0	0	0	0	0	0	0	0
0	0	0	0	0	0	0	0	0	0	0	0	0	0	0	0	0	0	0	0	0	0	0	0	0	0	0	0	0	0	0
0	0	0	0	0	0	0	0	0	0	0	0	0	0	0	0	0	0	0	0	0	0	0	0	0	0	0	0	0	0	0
0	0	0	0	0	0	0	0	0	0	0	0	0	0	0	0	0	0	0	0	0	0	0	0	0	0	0	0	0	0	0
0	0	0	0	0	0	0	0	0	0	0	0	0	0	0	0	0	0	0	0	0	0	0	0	0	0	0	0	0	0	0
0	0	0	0	0	0	0	0	0	0	0	0	0	0	0	0	0	0	0	0	0	0	0	0	0	0	0	0	0	0	0
0	0	0	0	0	0	0	0	0	0	0	0	0	0	0	0	0	0	0	0	0	0	0	0	0	0	0	0	0	0	0
0	0	0	0	0	0	0	0	0	0	0	0	0	0	0	0	0	0	0	0	0	0	0	0	0	0	0	0	0	0	0
0	0	0	0	0	0	0	0	0	0	0	0	0	0	0	0	0	0	0	0	0	0	0	0	0	0	0	0	0	0	0
0	0	0	0	0	0	0	0	0	0	0	0	0	0	0	0	0	0	0	0	0	0	0	0	0	0	0	0	0	0	0
0	0	0	0	0	0	0	0	0	0	0	0	0	0	0	0	0	0	0	0	0	0	0	0	0	0	0	0	0	0	0
0	0	0	0	0	0	0	0	0	0	0	0	0	0	0	0	0	0	0	0	0	0	0	0	0	0	0	0	0	0	0
0	0	0	0	0	0	0	0	0	0	0	0	0	0	0	0	0	0	0	0	0	0	0	0	0	0	0	0	0	0	0
0	0	0	0	0	0	0	0	0	0	0	0	0	0	0	0	0	0	0	0	0	0	0	0	0	0	0	0	0	0	0
0	0	0	0	0	0	0	0	0	0	0	0	0	0	0	0	0	0	0	0	0	0	0	0	0	0	0	0	0	0	0
0	0	0	0	0	0	0	0	0	0	0	0	0	0	0	0	0	0	0	0	0	0	0	0	0	0	0	0	0	0	0
0	0	0	0	0	0	0	0	0	0	0	0	0	0	0	0	0	0	0	0	0	0	0	0	0	0	0	0	0	0	0
0	0	0	0	0	0	0	0	0	0	0	0	0	0	0	0	0	0	0	0	0	0	0	0	0	0	0	0	0	0	0
0	0	0	0	0	0	0	0	0	0	0	0	0	0	0	0	0	0	0	0	0	0	0	0	0	0	0	0	0	0	0
0	0	0	0	0	0	0	0	0	0	0	0	0	0	0	0	0	0	0	0	0	0	0	0	0	0	0	0	0	0	0
0	0	0	0	0	0	0	0	0	0	0	0	0	0	0	0	0	0	0	0	0	0	0	0	0	0	0	0	0	0	0
0	0	0	0	0	0	0	0	0	0	0	0	0	0	0	0	0	0	0	0	0	0	0	0	0	0	0	0	0	0	0
0	0	0	0	0	0	0	0	0	0	0	0	0	0	0	0	0	0	0	0	0	0	0	0	0	0	0	0	0	0	0
0	0	0	0	0	0	0	0	0	0	0	0	0	0	0	0	0	0	0	0	0	0	0	0	0	0	0	0	0	0	0
0	0	0	0	0	0	0	0	0	0	0	0	0	0	0	0	0	0	0	0	0	0	0	0	0	0	0	0	0	0	0
0	0	0	0	0	0	0	0	0	0	0	0	0	0	0	0	0	0	0	0	0	0	0	0	0	0	0	0	0	0	0
0	0	0	0	0	0	0	0	0	0	0	0	0	0	0	0	0	0	0	0	0	0	0	0	0	0	0	0	0	0	0
0	0	0	0	0	0	0	0	0	0	0	0	0	0	0	0	0	0	0	0	0	0	0	0	0	0	0	0	0	0	0
0	0	0	0	0	0	0	0	0	0	0	0	0	0	0	0	0	0	0	0	0	0	0	0	0	0	0	0	0	0	0
0	0	0	0	0	0	0	0	0	0	0	0	0	0	0	0	0	0	0	0	0	0	0	0	0	0	0	0	0	0	0
0	0	0	0	0	0	0	0	0	0	0	0	0	0	0	0	0	0	0	0	0	0	0	0	0	0	0	0	0	0	0
0	0	0	0	0	0	0	0	0	0	0	0	0	0	0	0	0	0	0	0	0	0	0	0	0	0	0	0	0	0	0
0	0	0	0	0	0	0	0	0	0	0	0	0	0	0	0	0	0	0	0	0	0	0	0	0	0	0	0	0	0	0
0	0	0	0	0	0	0	0	0	0	0	0	0	0	0	0	0	0	0	0	0	0	0	0	0	0	0	0	0	0	0
0	0	0	0	0	0	0	0	0	0	0	0	0	0	0	0	0	0	0	0	0	0	0	0	0	0	0	0	0	0	0
0	0	0	0	0	0	0	0	0	0	0	0	0	0	0	0	0	0	0	0	0	0	0	0	0	0	0	0	0	0	0
0	0	0	0	0	0	0	0	0	0	0	0	0	0	0	0	0	0	0	0	0	0	0	0	0	0	0	0	0	0	0
0	0	0	0	0	0	0	0	0	0	0	0	0	0	0	0	0	0	0	0	0	0	0	0	0	0	0	0	0	0	0
0	0	0	0	0	0	0	0	0	0	0	0	0	0	0	0	0	0	0	0	0	0	0	0	0	0	0	0	0	0	0
0	0	0	0	0	0	0	0	0	0	0	0	0	0	0	0	0	0	0	0	0	0	0	0	0	0	0	0	0	0	0
0	0	0	0	0	0	0	0	0	0	0	0	0	0	0	0	0	0	0	0	0	0	0	0	0	0	0	0	0	0	0
0	0	0	0	0	0	0	0	0	0	0	0	0	0	0	0	0	0	0	0	0	0	0	0	0	0	0	0	0	0	0
0	0	0	0	0	0	0	0	0	0	0	0	0	0	0	0	0	0	0	0	0	0	0	0	0	0	0	0	0	0	0
0	0	0	0	0	0	0	0	0	0	0	0	0	0	0	0	0	0	0	0	0	0	0	0	0	0	0	0	0	0	0
0	0	0	0	0	0	0	0	0	0	0	0	0	0	0	0	0	0	0	0	0	0	0	0	0	0	0	0	0	0	0
0	0	0	0	0	0	0	0	0	0	0	0	0	0	0	0	0	0	0	0	0	0	0	0	0	0	0	0	0	0	0
0	0	0	0	0	0	0	0	0	0	0	0	0	0	0	0	0	0	0	0	0	0	0	0	0	0	0	0	0	0	0
0	0	0	0	0	0	0	0	0	0	0	0	0	0	0	0	0	0	0	0	0	0	0	0	0	0	0	0	0	0	0
0	0	0	0	0	0	0	0	0	0	0	0	0	0	0	0	0	0	0	0	0	0	0	0	0	0	0	0	0	0	0
0	0	0	0	0	0	0	0	0	0	0	0	0	0	0	0	0	0	0	0	0	0	0	0	0	0	0	0	0	0	0
0	0	0	0	0	0	0	0	0	0	0	0	0	0	0	0	0	0	0	0	0	0	0	0	0	0	0	0	0	0	0
0	0	0	0	0	0	0	0	0	0	0	0	0	0	0	0	0	0	0	0	0	0	0	0	0	0	0	0	0	0	0
0	0	0	0	0	0	0	0	0	0	0	0	0	0	0	0	0	0	0	0	0	0	0	0	0	0	0	0	0	0	0
0	0	0	0	0	0	0	0	0	0	0	0	0	0	0	0	0	0	0	0	0	0	0	0	0	0	0	0	0	0	0
0	0	0	0	0	0	0	0	0	0	0	0	0	0	0	0	0	0	0	0	0	0	0	0	0	0	0	0	0	0	0
0	0	0	0	0	0	0	0	0	0	0	0	0	0	0	0	0	0	0	0	0	0	0	0	0	0	0	0	0	0	0
0	0	0	0	0	0	0	0	0	0	0	0	0	0	0	0	0	0	0	0	0	0	0	0	0	0	0	0	0	0	0
0	0	0	0	0	0	0	0	0	0	0	0	0	0	0	0	0	0	0	0	0	0	0	0	0	0	0	0	0	0	0
0	0	0	0	0	0	0	0	0	0	0	0	0	0	0	0	0	0	0	0	0	0	0	0	0	0	0	0	0	0	0
0	0	0	0	0	0	0	0	0	0	0	0	0	0	0	0	0	0	0	0	0	0	0	0	0	0	0	0	0	0	0
0	0	0	0	0	0	0	0	0	0	0	0	0	0	0	0	0	0	0	0	0	0	0	0	0	0	0	0	0	0	0
0	0	0	0	0	0	0	0	0	0	0	0	0	0	0	0	0	0	0	0	0	0	0	0	0	0	0	0	0	0	0
0	0	0	0	0	0	0	0	0	0	0	0	0	0	0	0	0	0	0	0	0	0	0	0	0	0	0	0	0	0	0
0	0	0	0	0	0	0	0	0	0	0	0	0	0	0	0	0	0	0	0	0	0	0	0	0	0	0	0	0	0	0
0	0	0	0	0	0	0	0	0	0	0	0	0	0	0	0	0	0	0	0	0	0	0	0	0	0	0	0	0	0	0
0	0	0	0	0	0	0	0	0	0	0	0	0	0	0	0	0	0	0	0	0	0	0	0	0	0	0	0	0	0	0
0	0	0	0	0	0	0	0	0	0	0	0	0	0	0	0	0	0	0	0	0	0	0	0	0	0	0	0	0	0	0
0	0	0	0	0	0	0	0	0	0	0	0	0	0	0	0	0	0	0	0	0	0	0	0	0	0	0	0	0	0	0
0	0	0	0	0	0	0	0	0	0	0	0	0	0	0	0	0	0	0	0	0	0	0	0	0	0	0	0	0	0	0
0	0	0	0	0	0	0	0	0	0	0	0	0	0	0	0	0	0	0	0	0	0	0	0	0	0	0	0	0	0	0
0	0	0	0	0	0	0	0	0	0	0	0	0	0	0	0	0	0	0	0	0	0	0	0	0	0	0	0	0	0	0
0	0	0	0	0	0	0	0	0	0	0	0	0	0	0	0	0	0	0	0	0	0	0	0	0	0	0	0	0	0	0
0	0	0	0	0	0	0	0	0	0	0	0	0	0	0	0	0	0	0	0	0	0	0	0	0	0	0	0	0	0	0
0	0	0	0	0	0	0	0	0	0	0	0	0	0	0	0	0	0	0	0	0	0	0	0	0	0	0	0	0	0	0
0	0	0	0	0	0	0	0	0	0	0	0	0	0	0	0	0	0	0	0	0	0	0	0	0	0	0	0	0	0	0
0	0	0	0	0	0	0	0	0	0	0	0	0	0	0	0	0	0	0	0	0	0	0	0	0	0	0	0	0	0	0
0	0	0	0	0	0	0	0	0	0	0	0	0	0	0	0	0	0	0	0	0	0	0	0	0	0	0	0	0	0	0
0	0	0	0	0	0	0	0	0	0	0	0	0	0	0	0	0	0	0	0	0	0	0	0	0	0	0	0	0	0	0
0	0	0	0	0	0	0	0	0	0	0	0	0	0	0	0	0	0	0	0	0	0	0	0	0	0	0	0	0	0	0
0	0	0	0	0	0	0	0	0	0	0	0	0	0	0	0	0	0	0	0	0	0	0	0	0	0	0	0	0	0	0
0	0	0	0	0	0	0	0	0	0	0	0	0	0	0	0	0	0	0	0	0	0	0	0	0	0	0	0	0	0	0
0	0	0	0	0	0	0	0	0	0	0	0	0	0	0	0	0	0	0	0	0	0	0	0	0	0	0	0	0	0	0
0	0	0	0	0	0	0	0	0	0	0	0	0	0	0	0	0	0	0	0	0	0	0	0	0	0	0	0	0	0	0
0	0	0	0	0	0	0	0	0	0	0	0	0	0	0	0	0	0	0	0	0	0	0	0	0	0	0	0	0	0	0
0	0	0	0	0	0	0	0	0	0	0	0	0	0	0	0	0	0	0	0	0	0	0	0	0	0	0	0	0	0	0
0	0	0	0	0	0	0	0	0	0	0	0	0	0	0	0	0	0	0	0	0	0	0	0	0	0	0	0	0	0	0
0	0	0	0	0	0	0	0	0	0	0	0	0	0	0	0	0	0	0	0	0	0	0	0	0	0	0	0	0	0	0
0	0	0	0	0	0	0	0	0	0	0	0	0	0	0	0	0	0	0	0	0	0	0	0	0	0	0	0	0	0	0
0	0	0	0	0	0	0	0	0	0	0	0	0	0	0	0	0	0	0	0	0	0	0	0	0	0	0	0	0	0	0
0	0	0	0	0	0	0	0	0	0	0	0	0	0	0	0	0	0	0	0	0	0	0	0	0	0	0	0	0	0	0
0	0	0	0	0	0	0	0	0	0	0	0	0	0	0	0	0	0	0	0	0	0	0	0	0	0	0	0	0	0	0
0	0	0	0	0	0	0	0	0	0	0	0	0	0	0	0	0	0	0	0	0	0	0	0	0	0	0	0	0	0	0
0	0	0	0	0	0	0	0	0	0	0	0	0	0	0	0	0	0	0	0	0	0	0	0	0	0	0	0	0	0	0
0	0	0	0	0	0	0	0	0	0	0	0	0	0	0	0	0	0	0	0	0	0	0	0	0	0	0	0	0	0	0
0	0	0	0	0	0	0	0	0	0	0	0	0	0	0	0	0	0	0	0	0	0	0	0	0	0	0	0	0	0	0
0	0	0	0	0	0	0	0	0	0	0	0	0	0	0	0	0	0	0	0	0	0	0	0	0	0	0	0	0	0	0
0	0	0	0	0	0	0	0	0	0	0	0	0	0	0	0	0	0	0	0	0	0	0	0	0	0	0	0	0	0	0
0	0	0	0	0	0	0	0	0	0	0	0	0	0	0	0	0	0	0	0	0	0	0	0	0	0	0	0	0	0	0
0	0	0	0	0	0	0	0	0	0	0	0	0	0	0	0	0	0	0	0	0	0	0	0	0	0	0	0	0	0	0
0	0	0	0	0	0	0	0	0	0	0	0	0	0	0	0	0	0	0	0	0	0	0	0	0	0	0	0	0	0	0
0	0	0	0	0	0	0	0	0	0	0	0	0	0	0	0	0	0	0	0	0	0	0	0	0	0	0	0	0	0	0
0	0	0	0	0	0	0	0	0	0	0	0	0	0	0	0	0	0	0	0	0	0	0	0	0	0	0	0	0	0	0
0	0	0	0	0	0	0	0	0	0	0	0	0	0	0	0	0	0	0	0	0	0	0	0	0	0	0	0	0	0	0
0	0	0	0	0	0	0	0	0	0	0	0	0	0	0	0	0	0	0	0	0	0	0	0	0	0	0	0	0	0	0
0	0	0	0	0	0	0	0	0	0	0	0	0	0	0	0	0	0	0	0	0	0	0	0	0	0	0	0	0	0	0
0	0	0	0	0	0	0	0	0	0	0	0	0	0	0	0	0	0	0	0	0	0	0	0	0	0	0	0	0	0	0
0	0	0	0	0	0	0	0	0	0	0	0	0	0	0	0	0	0	0	0	0	0	0	0	0	0	0	0	0	0	0
0	0	0	0	0	0	0	0	0	0	0	0	0	0	0	0	0	0	0	0	0	0	0	0	0	0	0	0	0	0	0
0	0	0	0	0	0	0	0	0	0	0	0	0	0	0	0	0	0	0	0	0	0	0	0	0	0	0	0	0	0	0
0	0	0	0	0	0	0	0	0	0	0	0	0	0	0	0	0	0	0	0	0	0	0	0	0	0	0	0	0	0	0
0	0	0	0	0	0	0	0	0	0	0	0	0	0	0	0	0	0	0	0	0	0	0	0	0	0	0	0	0	0	0
0	0	0	0	0	0	0	0	0	0	0	0	0	0	0	0	0	0	0	0	0	0	0	0	0	0	0	0	0	0	0
0	0	0	0	0	0	0	0	0	0	0	0	0	0	0	0	0	0	0	0	0	0	0	0	0	0	0	0	0	0	0
0	0	0	0	0	0	0	0	0	0	0	0	0	0	0	0	0	0	0	0	0	0	0	0	0	0	0	0	0	0	0
0	0	0	0	0	0	0	0	0	0	0	0	0	0	0	0	0	0	0	0	0	0	0	0	0	0	0	0	0	0	0
0	0	0	0	0	0	0	0	0	0	0	0	0	0	0	0	0	0	0	0	0	0	0	0	0	0	0	0	0	0	0
0	0	0	0	0	0	0	0	0	0	0	0	0	0	0	0	0	0	0	0	0	0	0	0	0	0	0	0	0	0	0
0	0	0	0	0	0	0	0	0	0	0	0	0	0	0	0	0	0	0	0	0	0	0	0	0	0	0	0	0	0	0
0	0	0	0	0	0	0	0	0	0	0	0	0	0	0	0	0	0	0	0	0	0	0	0	0	0	0	0	0	0	0
0	0	0	0	0	0	0	0	0	0	0	0	0	0	0	0	0	0	0	0	0	0	0	0	0	0	0	0	0	0	0
0	0	0	0	0	0	0	0	0	0	0	0	0	0	0	0	0	0	0	0	0	0	0	0	0	0	0	0	0	0	0
0	0	0	0	0	0	0	0	0	0	0	0	0	0	0	0	0	0	0	0	0	0	0	0	0	0	0	0	0	0	0
0	0	0	0	0	0	0	0	0	0	0	0	0	0	0	0	0	0	0	0	0	0	0	0	0	0	0	0	0	0	0
0	0	0	0	0	0	0	0	0	0	0	0	0	0	0	0	0	0	0	0	0	0	0	0	0	0	0	0	0	0	0
0	0	0	0	0	0	0	0	0	0	0	0	0	0	0	0	0	0	0	0	0	0	0	0	0	0	0	0	0	0	0
0	0	0	0	0	0	0	0	0	0	0	0	0	0	0	0	0	0	0	0	0	0	0	0	0	0	0	0	0	0	0
0	0	0	0	0	0	0	0	0	0	0	0	0	0	0	0	0	0	0	0	0	0	0	0	0	0	0	0	0	0	0
0	0	0	0	0	0	0	0	0	0	0	0	0	0	0	0	0	0	0	0	0	0	0	0	0	0	0	0	0	0	0
0	0	0	0	0	0	0	0	0	0	0	0	0	0	0	0	0	0	0	0	0	0	0	0	0	0	0	0	0	0	0
0	0	0	0	0	0	0	0	0	0	0	0	0	0	0	0	0	0	0	0	0	0	0	0	0	0	0	0	0	0	0
0	0	0	0	0	0	0	0	0	0	0	0	0	0	0	0	0	0	0	0	0	0	0	0	0	0	0	0	0	0	0
0	0	0	0	0	0	0	0	0	0	0	0	0	0	0	0	0	0	0	0	0	0	0	0	0	0	0	0	0	0	0
0	0	0	0	0	0	0	0	0	0	0	0	0	0	0	0	0	0	0	0	0	0	0	0	0	0	0	0	0	0	0
0	0	0	0	0	0	0	0	0	0	0	0	0	0	0	0	0	0	0	0	0	0	0	0	0	0	0	0	0	0	0
0	0	0	0	0	0	0	0	0	0	0	0	0	0	0	0	0	0	0	0	0	0	0	0	0	0	0	0	0	0	0
0	0	0	0	0	0	0	0	0	0	0	0	0	0	0	0	0	0	0	0	0	0	0	0	0	0	0	0	0	0	0
0	0	0	0	0	0	0	0	0	0	0	0	0	0	0	0	0	0	0	0	0	0	0	0	0	0	0	0	0	0	0
0	0	0	0	0	0	0	0	0	0	0	0	0	0	0	0	0	0	0	0	0	0	0	0	0	0	0	0	0	0	0
0	0	0	0	0	0	0	0	0	0	0	0	0	0	0	0	0	0	0	0	0	0	0	0	0	0	0	0	0	0	0
0	0	0	0	0	0	0	0	0	0	0	0	0	0	0	0	0	0	0	0	0	0	0	0	0	0	0	0	0	0	0
0	0	0	0	0	0	0	0	0	0	0	0	0	0	0	0	0	0	0	0	0	0	0	0	0	0	0	0	0	0	0
0	0	0	0	0	0	0	0	0	0	0	0	0	0	0	0	0	0	0	0	0	0	0	0	0	0	0	0	0	0	0
0	0	0	0	0	0	0	0	0	0	0	0	0	0	0	0	0	0	0	0	0	0	0	0	0	0	0	0	0	0	0
0	0	0	0	0	0	0	0	0	0	0	0	0	0	0	0	0	0	0	0	0	0	0	0	0	0	0	0	0	0	0
0	0	0	0	0	0	0	0	0	0	0	0	0	0	0	0	0	0	0	0	0	0	0	0	0	0	0	0	0	0	0
0	0	0	0	0	0	0	0	0	0	0	0	0	0	0	0	0	0	0	0	0	0	0	0	0	0	0	0	0	0	0
0	0	0	0	0	0	0	0	0	0	0	0	0	0	0	0	0	0	0	0	0	0	0	0	0	0	0	0	0	0	0
0	0	0	0	0	0	0	0	0	0	0	0	0	0	0	0	0	0	0	0	0	0	0	0	0	0	0	0	0	0	0
0	0	0	0	0	0	0	0	0	0	0	0	0	0	0	0	0	0	0	0	0	0	0	0	0	0	0	0	0	0	0
0	0	0	0	0	0	0	0	0	0	0	0	0	0	0	0	0	0	0	0	0	0	0	0	0	0	0	0	0	0	0
0	0	0	0	0	0	0	0	0	0	0	0	0	0	0	0	0	0	0	0	0	0	0	0	0	0	0	0	0	0	0
0	0	0	0	0	0	0	0	0	0	0	0	0	0	0	0	0	0	0	0	0	0	0	0	0	0	0	0	0	0	0
0	0	0	0	0	0	0	0	0	0	0	0	0	0	0	0	0	0	0	0	0	0	0	0	0	0	0	0	0	0	0
0	0	0	0	0	0	0	0	0	0	0	0	0	0	0	0	0	0	0	0	0	0	0	0	0	0	0	0	0	0	0
0	0	0	0	0	0	0	0	0	0	0	0	0	0	0	0	0	0	0	0	0	0	0	0	0	0	0	0	0	0	0
0	0	0	0	0	0	0	0	0	0	0	0	0	0	0	0	0	0	0	0	0	0	0	0	0	0	0	0	0	0	0
0	0	0	0	0	0	0	0	0	0	0	0	0	0	0	0	0	0	0	0	0	0	0	0	0	0	0	0	0	0	0
0	0	0	0	0	0	0	0	0	0	0	0	0	0	0	0	0	0	0	0	0	0	0	0	0	0	0	0	0	0	0
0	0	0	0	0	0	0	0	0	0	0	0	0	0	0	0	0	0	0	0	0	0	0	0	0	0	0	0	0	0	0
0	0	0	0	0	0	0	0	0	0	0	0	0	0	0	0	0	0	0	0	0	0	0	0	0	0	0	0	0	0	0
0	0	0	0	0	0	0	0	0	0	0	0	0	0	0	0	0	0	0	0	0	0	0	0	0	0	0	0	0	0	0
0	0	0	0	0	0	0	0	0	0	0	0	0	0	0	0	0	0	0	0	0	0	0	0	0	0	0	0	0	0	0
0	0	0	0	0	0	0	0	0	0	0	0	0	0	0	0	0	0	0	0	0	0	0	0	0	0	0	0	0	0	0
0	0	0	0	0	0	0	0	0	0	0	0	0	0	0	0	0	0	0	0	0	0	0	0	0	0	0	0	0	0	0
0	0	0	0	0	0	0	0	0	0	0	0	0	0	0	0	0	0	0	0	0	0	0	0	0	0	0	0	0	0	0
0	0	0	0	0	0	0	0	0	0	0	0	0	0	0	0	0	0	0	0	0	0	0	0	0	0	0	0	0	0	0
0	0	0	0	0	0	0	0	0	0	0	0	0	0	0	0	0	0	0	0	0	0	0	0	0	0	0	0	0	0	0
0	0	0	0	0	0	0	0	0	0	0	0	0	0	0	0	0	0	0	0	0	0	0	0	0	0	0	0	0	0	0
0	0	0	0	0	0	0	0	0	0	0	0	0	0	0	0	0	0	0	0	0	0	0	0	0	0	0	0	0	0	0
0	0	0	0	0	0	0	0	0	0	0	0	0	0	0	0	0	0	0	0	0	0	0	0	0	0	0	0	0	0	0
0	0	0	0	0	0	0	0	0	0	0	0	0	0	0	0	0	0	0	0	0	0	0	0	0	0	0	0	0	0	0
0	0	0	0	0	0	0	0	0	0	0	0	0	0	0	0	0	0	0	0	0	0	0	0	0	0	0	0	0	0	0
0	0	0	0	0	0	0	0	0	0	0	0	0	0	0	0	0	0	0	0	0	0	0	0	0	0	0	0	0	0	0
0	0	0	0	0	0	0	0	0	0	0	0	0	0	0	0	0	0	0	0	0	0	0	0	0	0	0	0	0	0	0
0	0	0	0	0	0	0	0	0	0	0	0	0	0	0	0	0	0	0	0	0	0	0	0	0	0	0	0	0	0	0
0	0	0	0	0	0	0	0	0	0	0	0	0	0	0	0	0	0	0	0	0	0	0	0	0	0	0	0	0	0	0
0	0	0	0	0	0	0	0	0	0	0	0	0	0	0	0	0	0	0	0	0	0	0	0	0	0	0	0	0	0	0
0	0	0	0	0	0	0	0	0	0	0	0	0	0	0	0	0	0	0	0	0	0	0	0	0	0	0	0	0	0	0
0	0	0	0	0	0	0	0	0	0	0	0	0	0	0	0	0	0	0	0	0	0	0	0	0	0	0	0	0	0	0
0	0	0	0	0	0	0	0	0	0	0	0	0	0	0	0	0	0	0	0	0	0	0	0	0	0	0	0	0	0	0
0	0	0	0	0	0	0	0	0	0	0	0	0	0	0	0	0	0	0	0	0	0	0	0	0	0	0	0	0	0	0
0	0	0	0	0	0	0	0	0	0	0	0	0	0	0	0	0	0	0	0	0	0	0	0	0	0	0	0	0	0	0
0	0	0	0	0	0	0	0	0	0	0	0	0	0	0	0	0	0	0	0	0	0	0	0	0	0	0	0	0	0	0
0	0	0	0	0	0	0	0	0	0	0	0	0	0	0	0	0	0	0	0	0	0	0	0	0	0	0	0	0	0	0
0	0	0	0	0	0	0	0	0	0	0	0	0	0	0	0	0	0	0	0	0	0	0	0	0	0	0	0	0	0	0
0	0	0	0	0	0	0	0	0	0	0	0	0	0	0	0	0	0	0	0	0	0	0	0	0	0	0	0	0	0	0
0	0	0	0	0	0	0	0	0	0	0	0	0	0	0	0	0	0	0	0	0	0	0	0	0	0	0	0	0	0	0
0	0	0	0	0	0	0	0	0	0	0	0	0	0	0	0	0	0	0	0	0	0	0	0	0	0	0	0	0	0	0
0	0	0	0	0	0	0	0	0	0	0	0	0	0	0	0	0	0	0	0	0	0	0	0	0	0	0	0	0	0	0
0	0	0	0	0	0	0	0	0	0	0	0	0	0	0	0	0	0	0	0	0	0	0	0	0	0	0	0	0	0	0
0	0	0	0	0	0	0	0	0	0	0	0	0	0	0	0	0	0	0	0	0	0	0	0	0	0	0	0	0	0	0
0	0	0	0	0	0	0	0	0	0	0	0	0	0	0	0	0	0	0	0	0	0	0	0	0	0	0	0	0	0	0
0	0	0	0	0	0	0	0	0	0	0	0	0	0	0	0	0	0	0	0	0	0	0	0	0	0	0	0	0	0	0
0	0	0	0	0	0	0	0	0	0	0	0	0	0	0	0	0	0	0	0	0	0	0	0	0	0	0	0	0	0	0
0	0	0	0	0	0	0	0	0	0	0	0	0	0	0	0	0	0	0	0	0	0	0	0	0	0	0	0	0	0	0
0	0	0	0	0	0	0	0	0	0	0	0	0	0	0	0	0	0	0	0	0	0	0	0	0	0	0	0	0	0	0
0	0	0	0	0	0	0	0	0	0	0	0	0	0	0	0	0	0	0	0	0	0	0	0	0	0	0	0	0	0	0
0	0	0	0	0	0	0	0	0	0	0	0	0	0	0	0	0	0	0	0	0	0	0	0	0	0	0	0	0	0	0
0	0	0	0	0	0	0	0	0	0	0	0	0	0	0	0	0	0	0	0	0	0	0	0	0	0	0	0	0	0	0
0	0	0	0	0	0	0	0	0	0	0	0	0	0	0	0	0	0	0	0	0	0	0	0	0	0	0	0	0	0	0
0	0	0	0	0	0	0	0	0	0	0	0	0	0	0	0	0	0	0	0	0	0	0	0	0	0	0	0	0	0	0
0	0	0	0	0	0	0	0	0	0	0	0	0	0	0	0	0	0	0	0	0	0	0	0	0	0	0	0	0	0	0
0	0	0	0	0	0	0	0	0	0	0	0	0	0	0	0	0	0	0	0	0	0	0	0	0	0	0	0	0	0	0
0	0	0	0	0	0	0	0	0	0	0	0	0	0	0	0	0	0	0	0	0	0	0	0	0	0	0	0	0	0	0
0	0	0	0	0	0	0	0	0	0	0	0	0	0	0	0	0	0	0	0	0	0	0	0	0	0	0	0	0	0	0
0	0	0	0	0	0	0	0	0	0	0	0	0	0	0	0	0	0	0	0	0	0	0	0	0	0	0	0	0	0	0
0	0	0	0	0	0	0	0	0	0	0	0	0	0	0	0	0	0	0	0	0	0	0	0	0	0	0	0	0	0	0
0	0	0	0	0	0	0	0	0	0	0	0	0	0	0	0	0	0	0	0	0	0	0	0	0	0	0	0	0	0	0
0	0	0	0	0	0	0	0	0	0	0	0	0	0	0	0	0	0	0	0	0	0	0	0	0	0	0	0	0	0	0
0	0	0	0	0	0	0	0	0	0	0	0	0	0	0	0	0	0	0	0	0	0	0	0	0	0	0	0	0	0	0
0	0	0	0	0	0	0	0	0	0	0	0	0	0	0	0	0	0	0	0	0	0	0	0	0	0	0	0	0	0	0
0	0	0	0	0	0	0	0	0	0	0	0	0	0	0	0	0	0	0	0	0	0	0	0	0	0	0	0	0	0	0
0	0	0	0	0	0	0	0	0	0	0	0	0	0	0	0	0	0	0	0	0	0	0	0	0	0	0	0	0	0	0
0	0	0	0	0	0	0	0	0	0	0	0	0	0	0	0	0	0	0	0	0	0	0	0	0	0	0	0	0	0	0
0	0	0	0	0	0	0	0	0	0	0	0	0	0	0	0	0	0	0	0	0	0	0	0	0	0	0	0	0	0	0
0	0	0	0	0	0	0	0	0	0	0	0	0	0	0	0	0	0	0	0	0	0	0	0	0	0	0	0	0	0	0
0	0	0	0	0	0	0	0	0	0	0	0	0	0	0	0	0	0	0	0	0	0	0	0	0	0	0	0	0	0	0
0	0	0	0	0	0	0	0	0	0	0	0	0	0	0	0	0	0	0	0	0	0	0	0	0	0	0	0	0	0	0
0	0	0	0	0	0	0	0	0	0	0	0	0	0	0	0	0	0	0	0	0	0	0	0	0	0	0	0	0	0	0
0	0	0	0	0	0	0	0	0	0	0	0	0	0	0	0	0	0	0	0	0	0	0	0	0	0	0	0	0	0	0
0	0	0	0	0	0	0	0	0	0	0	0	0	0	0	0	0	0	0	0	0	0	0	0	0	0	0	0	0	0	0
0	0	0	0	0	0	0	0	0	0	0	0	0	0	0	0	0	0	0	0	0	0	0	0	0	0	0	0	0	0	0
0	0	0	0	0	0	0	0	0	0	0	0	0	0	0	0	0	0	0	0	0	0	0	0	0	0	0	0	0	0	0
0	0	0	0	0	0	0	0	0	0	0	0	0	0	0	0	0	0	0	0	0	0	0	0	0	0	0	0	0	0	0
0	0	0	0	0	0	0	0	0	0	0	0	0	0	0	0	0	0	0	0	0	0	0	0	0	0	0	0	0	0	0
0	0	0	0	0	0	0	0	0	0	0	0	0	0	0	0	0	0	0	0	0	0	0	0	0	0	0	0	0	0	0
0	0	0	0	0	0	0	0	0	0	0	0	0	0	0	0	0	0	0	0	0	0	0	0	0	0	0	0	0	0	0
0	0	0	0	0	0	0	0	0	0	0	0	0	0	0	0	0	0	0	0	0	0	0	0	0	0	0	0	0	0	0
0	0	0	0	0	0	0	0	0	0	0	0	0	0	0	0	0	0	0	0	0	0	0	0	0	0	0	0	0	0	0
0	0	0	0	0	0	0	0	0	0	0	0	0	0	0	0	0	0	0	0	0	0	0	0	0	0	0	0	0	0	0
0	0	0	0	0	0	0	0	0	0	0	0	0	0	0	0	0	0	0	0	0	0	0	0	0	0	0	0	0	0	0
0	0	0	0	0	0	0	0	0	0	0	0	0	0	0	0	0	0	0	0	0	0	0	0	0	0	0	0	0	0	0
0	0	0	0	0	0	0	0	0	0	0	0	0	0	0	0	0	0	0	0	0	0	0	0	0	0	0	0	0	0	0
0	0	0	0	0	0	0	0	0	0	0	0	0	0	0	0	0	0	0	0	0	0	0	0	0	0	0	0	0	0	0
0	0	0	0	0	0	0	0	0	0	0	0	0	0	0	0	0	0	0	0	0	0	0	0	0	0	0	0	0	0	0
0	0	0	0	0	0	0	0	0	0	0	0	0	0	0	0	0	0	0	0	0	0	0	0	0	0	0	0	0	0	0
0	0	0	0	0	0	0	0	0	0	0	0	0	0	0	0	0	0	0	0	0	0	0	0	0	0	0	0	0	0	0
0	0	0	0	0	0	0	0	0	0	0	0	0	0	0	0	0	0	0	0	0	0	0	0	0	0	0	0	0	0	0
0	0	0	0	0	0	0	0	0	0	0	0	0	0	0	0	0	0	0	0	0	0	0	0	0	0	0	0	0	0	0
0	0	0	0	0	0	0	0	0	0	0	0	0	0	0	0	0	0	0	0	0	0	0	0	0	0	0	0	0	0	0
0	0	0	0	0	0	0	0	0	0	0	0	0	0	0	0	0	0	0	0	0	0	0	0	0	0	0	0	0	0	0
0	0	0	0	0	0	0	0	0	0	0	0	0	0	0	0	0	0	0	0	0	0	0	0	0	0	0	0	0	0	0
0	0	0	0	0	0	0	0	0	0	0	0	0	0	0	0	0	0	0	0	0	0	0	0	0	0	0	0	0	0	0
0	0	0	0	0	0	0	0	0	0	0	0	0	0	0	0	0	0	0	0	0	0	0	0	0	0	0	0	0	0	0
0	0	0	0	0	0	0	0	0	0	0	0	0	0	0	0	0	0	0	0	0	0	0	0	0	0	0	0	0	0	0
0	0	0	0	0	0	0	0	0	0	0	0	0	0	0	0	0	0	0	0	0	0	0	0	0	0	0	0	0	0	0
0	0	0	0	0	0	0	0	0	0	0	0	0	0	0	0	0	0	0	0	0	0	0	0	0	0	0	0	0	0	0
0	0	0	0	0	0	0	0	0	0	0	0	0	0	0	0	0	0	0	0	0	0	0	0	0	0	0	0	0	0	0
0	0	0	0	0	0	0	0	0	0	0	0	0	0	0	0	0	0	0	0	0	0	0	0	0	0	0	0	0	0	0
0	0	0	0	0	0	0	0	0	0	0	0	0	0	0	0	0	0	0	0	0	0	0	0	0	0	0	0	0	0	0
0	0	0	0	0	0	0	0	0	0	0	0	0	0	0	0	0	0	0	0	0	0	0	0	0	0	0	0	0	0	0
0	0	0	0	0	0	0	0	0	0	0	0	0	0	0	0	0	0	0	0	0	0	0	0	0	0	0	0	0	0	0
0	0	0	0	0	0	0	0	0	0	0	0	0	0	0	0	0	0	0	0	0	0	0	0	0	0	0	0	0	0	0
0	0	0	0	0	0	0	0	0	0	0	0	0	0	0	0	0	0	0	0	0	0	0	0	0	0	0	0	0	0	0
0	0	0	0	0	0	0	0	0	0	0	0	0	0	0	0	0	0	0	0	0	0	0	0	0	0	0	0	0	0	0
0	0	0	0	0	0	0	0	0	0	0	0	0	0	0	0	0	0	0	0	0	0	0	0	0	0	0	0	0	0	0
0	0	0	0	0	0	0	0	0	0	0	0	0	0	0	0	0	0	0	0	0	0	0	0	0	0	0	0	0	0	0
0	0	0	0	0	0	0	0	0	0	0	0	0	0	0	0	0	0	0	0	0	0	0	0	0	0	0	0	0	0	0
0	0	0	0	0	0	0	0	0	0	0	0	0	0	0	0	0	0	0	0	0	0	0	0	0	0	0	0	0	0	0
0	0	0	0	0	0	0	0	0	0	0	0	0	0	0	0	0	0	0	0	0	0	0	0	0	0	0	0	0	0	0
0	0	0	0	0	0	0	0	0	0	0	0	0	0	0	0	0	0	0	0	0	0	0	0	0	0	0	0	0	0	0
0	0	0	0	0	0	0	0	0	0	0	0	0	0	0	0	0	0	0	0	0	0	0	0	0	0	0	0	0	0	0
0	0	0	0	0	0	0	0	0	0	0	0	0	0	0	0	0	0	0	0	0	0	0	0	0	0	0	0	0	0	0
0	0	0	0	0	0	0	0	0	0	0	0	0	0	0	0	0	0	0	0	0	0	0	0	0	0	0	0	0	0	0
0	0	0	0	0	0	0	0	0	0	0	0	0	0	0	0	0	0	0	0	0	0	0	0	0	0	0	0	0	0	0
0	0	0	0	0	0	0	0	0	0	0	0	0	0	0	0	0	0	0	0	0	0	0	0	0	0	0	0	0	0	0
0	0	0	0	0	0	0	0	0	0	0	0	0	0	0	0	0	0	0	0	0	0	0	0	0	0	0	0	0	0	0
0	0	0	0	0	0	0	0	0	0	0	0	0	0	0	0	0	0	0	0	0	0	0	0	0	0	0	0	0	0	0
0	0	0	0	0	0	0	0	0	0	0	0	0	0	0	0	0	0	0	0	0	0	0	0	0	0	0	0	0	0	0
0	0	0	0	0	0	0	0	0	0	0	0	0	0	0	0	0	0	0	0	0	0	0	0	0	0	0	0	0	0	0
0	0	0	0	0	0	0	0	0	0	0	0	0	0	0	0	0	0	0	0	0	0	0	0	0	0	0	0	0	0	0
0	0	0	0	0	0	0	0	0	0	0	0	0	0	0	0	0	0	0	0	0	0	0	0	0	0	0	0	0	0	0
0	0	0	0	0	0	0	0	0	0	0	0	0	0	0	0	0	0	0	0	0	0	0	0	0	0	0	0	0	0	0
0	0	0	0	0	0	0	0	0	0	0	0	0	0	0	0	0	0	0	0	0	0	0	0	0	0	0	0	0	0	0
0	0	0	0	0	0	0	0	0	0	0	0	0	0	0	0	0	0	0	0	0	0	0	0	0	0	0	0	0	0	0
0	0	0	0	0	0	0	0	0	0	0	0	0	0	0	0	0	0	0	0	0	0	0	0	0	0	0	0	0	0	0
0	0	0	0	0	0	0	0	0	0	0	0	0	0	0	0	0	0	0	0	0	0	0	0	0	0	0	0	0	0	0
0	0	0	0	0	0	0	0	0	0	0	0	0	0	0	0	0	0	0	0	0	0	0	0	0	0	0	0	0	0	0
0	0	0	0	0	0	0	0	0	0	0	0	0	0	0	0	0	0	0	0	0	0	0	0	0	0	0	0	0	0	0
0	0	0	0	0	0	0	0	0	0	0	0	0	0	0	0	0	0	0	0	0	0	0	0	0	0	0	0	0	0	0
0	0	0	0	0	0	0	0	0	0	0	0	0	0	0	0	0	0	0	0	0	0	0	0	0	0	0	0	0	0	0
0	0	0	0	0	0	0	0	0	0	0	0	0	0	0	0	0	0	0	0	0	0	0	0	0	0	0	0	0	0	0
0	0	0	0	0	0	0	0	0	0	0	0	0	0	0	0	0	0	0	0	0	0	0	0	0	0	0	0	0	0	0
0	0	0	0	0	0	0	0	0	0	0	0	0	0	0	0	0	0	0	0	0	0	0	0	0	0	0	0	0	0	0
0	0	0	0	0	0	0	0	0	0	0	0	0	0	0	0	0	0	0	0	0	0	0	0	0	0	0	0	0	0	0
0	0	0	0	0	0	0	0	0	0	0	0	0	0	0	0	0	0	0	0	0	0	0	0	0	0	0	0	0	0	0
0	0	0	0	0	0	0	0	0	0	0	0	0	0	0	0	0	0	0	0	0	0	0	0	0	0	0	0	0	0	0
0	0	0	0	0	0	0	0	0	0	0	0	0	0	0	0	0	0	0	0	0	0	0	0	0	0	0	0	0	0	0
0	0	0	0	0	0	0	0	0	0	0	0	0	0	0	0	0	0	0	0	0	0	0	0	0	0	0	0	0	0	0
0	0	0	0	0	0	0	0	0	0	0	0	0	0	0	0	0	0	0	0	0	0	0	0	0	0	0	0	0	0	0
0	0	0	0	0	0	0	0	0	0	0	0	0	0	0	0	0	0	0	0	0	0	0	0	0	0	0	0	0	0	0
0	0	0	0	0	0	0	0	0	0	0	0	0	0	0	0	0	0	0	0	0	0	0	0	0	0	0	0	0	0	0
0	0	0	0	0	0	0	0	0	0	0	0	0	0	0	0	0	0	0	0	0	0	0	0	0	0	0	0	0	0	0
0	0	0	0	0	0	0	0	0	0	0	0	0	0	0	0	0	0	0	0	0	0	0	0	0	0	0	0	0	0	0
0	0	0	0	0	0	0	0	0	0	0	0	0	0	0	0	0	0	0	0	0	0	0	0	0	0	0	0	0	0	0
0	0	0	0	0	0	0	0	0	0	0	0	0	0	0	0	0	0	0	0	0	0	0	0	0	0	0	0	0	0	0
0	0	0	0	0	0	0	0	0	0	0	0	0	0	0	0	0	0	0	0	0	0	0	0	0	0	0	0	0	0	0
0	0	0	0	0	0	0	0	0	0	0	0	0	0	0	0	0	0	0	0	0	0	0	0	0	0	0	0	0	0	0
0	0	0	0	0	0	0	0	0	0	0	0	0	0	0	0	0	0	0	0	0	0	0	0	0	0	0	0	0	0	0
0	0	0	0	0	0	0	0	0	0	0	0	0	0	0	0	0	0	0	0	0	0	0	0	0	0	0	0	0	0	0
0	0	0	0	0	0	0	0	0	0	0	0	0	0	0	0	0	0	0	0	0	0	0	0	0	0	0	0	0	0	0
0	0	0	0	0	0	0	0	0	0	0	0	0	0	0	0	0	0	0	0	0	0	0	0	0	0	0	0	0	0	0
0	0	0	0	0	0	0	0	0	0	0	0	0	0	0	0	0	0	0	0	0	0	0	0	0	0	0	0	0	0	0
0	0	0	0	0	0	0	0	0	0	0	0	0	0	0	0	0	0	0	0	0	0	0	0	0	0	0	0	0	0	0
0	0	0	0	0	0	0	0	0	0	0	0	0	0	0	0	0	0	0	0	0	0	0	0	0	0	0	0	0	0	0
0	0	0	0	0	0	0	0	0	0	0	0	0	0	0	0	0	0	0	0	0	0	0	0	0	0	0	0	0	0	0
0	0	0	0	0	0	0	0	0	0	0	0	0	0	0	0	0	0	0	0	0	0	0	0	0	0	0	0	0	0	0
0	0	0	0	0	0	0	0	0	0	0	0	0	0	0	0	0	0	0	0	0	0	0	0	0	0	0	0	0	0	0
0	0	0	0	0	0	0	0	0	0	0	0	0	0	0	0	0	0	0	0	0	0	0	0	0	0	0	0	0	0	0
0	0	0	0	0	0	0	0	0	0	0	0	0	0	0	0	0	0	0	0	0	0	0	0	0	0	0	0	0	0	0
0	0	0	0	0	0	0	0	0	0	0	0	0	0	0	0	0	0	0	0	0	0	0	0	0	0	0	0	0	0	0
0	0	0	0	0	0	0	0	0	0	0	0	0	0	0	0	0	0	0	0	0	0	0	0	0	0	0	0	0	0	0
0	0	0	0	0	0	0	0	0	0	0	0	0	0	0	0	0	0	0	0	0	0	0	0	0	0	0	0	0	0	0
0	0	0	0	0	0	0	0	0	0	0	0	0	0	0	0	0	0	0	0	0	0	0	0	0	0	0	0	0	0	0
0	0	0	0	0	0	0	0	0	0	0	0	0	0	0	0	0	0	0	0	0	0	0	0	0	0	0	0	0	0	0
0	0	0	0	0	0	0	0	0	0	0	0	0	0	0	0	0	0	0	0	0	0	0	0	0	0	0	0	0	0	0
0	0	0	0	0	0	0	0	0	0	0	0	0	0	0	0	0	0	0	0	0	0	0	0	0	0	0	0	0	0	0
0	0	0	0	0	0	0	0	0	0	0	0	0	0	0	0	0	0	0	0	0	0	0	0	0	0	0	0	0	0	0
0	0	0	0	0	0	0	0	0	0	0	0	0	0	0	0	0	0	0	0	0	0	0	0	0	0	0	0	0	0	0
0	0	0	0	0	0	0	0	0	0	0	0	0	0	0	0	0	0	0	0	0	0	0	0	0	0	0	0	0	0	0
0	0	0	0	0	0	0	0	0	0	0	0	0	0	0	0	0	0	0	0	0	0	0	0	0	0	0	0	0	0	0
0	0	0	0	0	0	0	0	0	0	0	0	0	0	0	0	0	0	0	0	0	0	0	0	0	0	0	0	0	0	0
0	0	0	0	0	0	0	0	0	0	0	0	0	0	0	0	0	0	0	0	0	0	0	0	0	0	0	0	0	0	0
0	0	0	0	0	0	0	0	0	0	0	0	0	0	0	0	0	0	0	0	0	0	0	0	0	0	0	0	0	0	0
0	0	0	0	0	0	0	0	0	0	0	0	0	0	0	0	0	0	0	0	0	0	0	0	0	0	0	0	0	0	0
0	0	0	0	0	0	0	0	0	0	0	0	0	0	0	0	0	0	0	0	0	0	0	0	0	0	0	0	0	0	0
0	0	0	0	0	0	0	0	0	0	0	0	0	0	0	0	0	0	0	0	0	0	0	0	0	0	0	0	0	0	0
0	0	0	0	0	0	0	0	0	0	0	0	0	0	0	0	0	0	0	0	0	0	0	0	0	0	0	0	0	0	0
0	0	0	0	0	0	0	0	0	0	0	0	0	0	0	0	0	0	0	0	0	0	0	0	0	0	0	0	0	0	0
0	0	0	0	0	0	0	0	0	0	0	0	0	0	0	0	0	0	0	0	0	0	0	0	0	0	0	0	0	0	0
0	0	0	0	0	0	0	0	0	0	0	0	0	0	0	0	0	0	0	0	0	0	0	0	0	0	0	0	0	0	0
0	0	0	0	0	0	0	0	0	0	0	0	0	0	0	0	0	0	0	0	0	0	0	0	0	0	0	0	0	0	0
0	0	0	0	0	0	0	0	0	0	0	0	0	0	0	0	0	0	0	0	0	0	0	0	0	0	0	0	0	0	0
0	0	0	0	0	0	0	0	0	0	0	0	0	0	0	0	0	0	0	0	0	0	0	0	0	0	0	0	0	0	0
0	0	0	0	0	0	0	0	0	0	0	0	0	0	0	0	0	0	0	0	0	0	0	0	0	0	0	0	0	0	0
0	0	0	0	0	0	0	0	0	0	0	0	0	0	0	0	0	0	0	0	0	0	0	0	0	0	0	0	0	0	0
0	0	0	0	0	0	0	0	0	0	0	0	0	0	0	0	0	0	0	0	0	0	0	0	0	0	0	0	0	0	0
0	0	0	0	0	0	0	0	0	0	0	0	0	0	0	0	0	0	0	0	0	0	0	0	0	0	0	0	0	0	0
0	0	0	0	0	0	0	0	0	0	0	0	0	0	0	0	0	0	0	0	0	0	0	0	0	0	0	0	0	0	0
0	0	0	0	0	0	0	0	0	0	0	0	0	0	0	0	0	0	0	0	0	0	0	0	0	0	0	0	0	0	0
0	0	0	0	0	0	0	0	0	0	0	0	0	0	0	0	0	0	0	0	0	0	0	0	0	0	0	0	0	0	0
0	0	0	0	0	0	0	0	0	0	0	0	0	0	0	0	0	0	0	0	0	0	0	0	0	0	0	0	0	0	0
0	0	0	0	0	0	0	0	0	0	0	0	0	0	0	0	0	0	0	0	0	0	0	0	0	0	0	0	0	0	0
0	0	0	0	0	0	0	0	0	0	0	0	0	0	0	0	0	0	0	0	0	0	0	0	0	0	0	0	0	0	0
0	0	0	0	0	0	0	0	0	0	0	0	0	0	0	0	0	0	0	0	0	0	0	0	0	0	0	0	0	0	0
0	0	0	0	0	0	0	0	0	0	0	0	0	0	0	0	0	0	0	0	0	0	0	0	0	0	0	0	0	0	0
0	0	0	0	0	0	0	0	0	0	0	0	0	0	0	0	0	0	0	0	0	0	0	0	0	0	0	0	0	0	0
0	0	0	0	0	0	0	0	0	0	0	0	0	0	0	0	0	0	0	0	0	0	0	0	0	0	0	0	0	0	0
0	0	0	0	0	0	0	0	0	0	0	0	0	0	0	0	0	0	0	0	0	0	0	0	0	0	0	0	0	0	0
0	0	0	0	0	0	0	0	0	0	0	0	0	0	0	0	0	0	0	0	0	0	0	0	0	0	0	0	0	0	0
0	0	0	0	0	0	0	0	0	0	0	0	0	0	0	0	0	0	0	0	0	0	0	0	0	0	0	0	0	0	0
0	0	0	0	0	0	0	0	0	0	0	0	0	0	0	0	0	0	0	0	0	0	0	0	0	0	0	0	0	0	0
0	0	0	0	0	0	0	0	0	0	0	0	0	0	0	0	0	0	0	0	0	0	0	0	0	0	0	0	0	0	0
0	0	0	0	0	0	0	0	0	0	0	0	0	0	0	0	0	0	0	0	0	0	0	0	0	0	0	0	0	0	0
0	0	0	0	0	0	0	0	0	0	0	0	0	0	0	0	0	0	0	0	0	0	0	0	0	0	0	0	0	0	0
0	0	0	0	0	0	0	0	0	0	0	0	0	0	0	0	0	0	0	0	0	0	0	0	0	0	0	0	0	0	0
0	0	0	0	0	0	0	0	0	0	0	0	0	0	0	0	0	0	0	0	0	0	0	0	0	0	0	0	0	0	0
0	0	0	0	0	0	0	0	0	0	0	0	0	0	0	0	0	0	0	0	0	0	0	0	0	0	0	0	0	0	0
0	0	0	0	0	0	0	0	0	0	0	0	0	0	0	0	0	0	0	0	0	0	0	0	0	0	0	0	0	0	0
0	0	0	0	0	0	0	0	0	0	0	0	0	0	0	0	0	0	0	0	0	0	0	0	0	0	0	0	0	0	0
0	0	0	0	0	0	0	0	0	0	0	0	0	0	0	0	0	0	0	0	0	0	0	0	0	0	0	0	0	0	0
0	0	0	0	0	0	0	0	0	0	0	0	0	0	0	0	0	0	0	0	0	0	0	0	0	0	0	0	0	0	0
0	0	0	0	0	0	0	0	0	0	0	0	0	0	0	0	0	0	0	0	0	0	0	0	0	0	0	0	0	0	0
0	0	0	0	0	0	0	0	0	0	0	0	0	0	0	0	0	0	0	0	0	0	0	0	0	0	0	0	0	0	0
0	0	0	0	0	0	0	0	0	0	0	0	0	0	0	0	0	0	0	0	0	0	0	0	0	0	0	0	0	0	0
0	0	0	0	0	0	0	0	0	0	0	0	0	0	0	0	0	0	0	0	0	0	0	0	0	0	0	0	0	0	0
0	0	0	0	0	0	0	0	0	0	0	0	0	0	0	0	0	0	0	0	0	0	0	0	0	0	0	0	0	0	0
0	0	0	0	0	0	0	0	0	0	0	0	0	0	0	0	0	0	0	0	0	0	0	0	0	0	0	0	0	0	0
0	0	0	0	0	0	0	0	0	0	0	0	0	0	0	0	0	0	0	0	0	0	0	0	0	0	0	0	0	0	0
0	0	0	0	0	0	0	0	0	0	0	0	0	0	0	0	0	0	0	0	0	0	0	0	0	0	0	0	0	0	0
0	0	0	0	0	0	0	0	0	0	0	0	0	0	0	0	0	0	0	0	0	0	0	0	0	0	0	0	0	0	0
0	0	0	0	0	0	0	0	0	0	0	0	0	0	0	0	0	0	0	0	0	0	0	0	0	0	0	0	0	0	0
0	0	0	0	0	0	0	0	0	0	0	0	0	0	0	0	0	0	0	0	0	0	0	0	0	0	0	0	0	0	0
0	0	0	0	0	0	0	0	0	0	0	0	0	0	0	0	0	0	0	0	0	0	0	0	0	0	0	0	0	0	0
0	0	0	0	0	0	0	0	0	0	0	0	0	0	0	0	0	0	0	0	0	0	0	0	0	0	0	0	0	0	0
0	0	0	0	0	0	0	0	0	0	0	0	0	0	0	0	0	0	0	0	0	0	0	0	0	0	0	0	0	0	0
0	0	0	0	0	0	0	0	0	0	0	0	0	0	0	0	0	0	0	0	0	0	0	0	0	0	0	0	0	0	0
0	0	0	0	0	0	0	0	0	0	0	0	0	0	0	0	0	0	0	0	0	0	0	0	0	0	0	0	0	0	0
0	0	0	0	0	0	0	0	0	0	0	0	0	0	0	0	0	0	0	0	0	0	0	0	0	0	0	0	0	0	0
0	0	0	0	0	0	0	0	0	0	0	0	0	0	0	0	0	0	0	0	0	0	0	0	0	0	0	0	0	0	0
0	0	0	0	0	0	0	0	0	0	0	0	0	0	0	0	0	0	0	0	0	0	0	0	0	0	0	0	0	0	0
0	0	0	0	0	0	0	0	0	0	0	0	0	0	0	0	0	0	0	0	0	0	0	0	0	0	0	0	0	0	0
0	0	0	0	0	0	0	0	0	0	0	0	0	0	0	0	0	0	0	0	0	0	0	0	0	0	0	0	0	0	0
0	0	0	0	0	0	0	0	0	0	0	0	0	0	0	0	0	0	0	0	0	0	0	0	0	0	0	0	0	0	0
0	0	0	0	0	0	0	0	0	0	0	0	0	0	0	0	0	0	0	0	0	0	0	0	0	0	0	0	0	0	0
0	0	0	0	0	0	0	0	0	0	0	0	0	0	0	0	0	0	0	0	0	0	0	0	0	0	0	0	0	0	0
0	0	0	0	0	0	0	0	0	0	0	0	0	0	0	0	0	0	0	0	0	0	0	0	0	0	0	0	0	0	0
0	0	0	0	0	0	0	0	0	0	0	0	0	0	0	0	0	0	0	0	0	0	0	0	0	0	0	0	0	0	0
0	0	0	0	0	0	0	0	0	0	0	0	0	0	0	0	0	0	0	0	0	0	0	0	0	0	0	0	0	0	0
0	0	0	0	0	0	0	0	0	0	0	0	0	0	0	0	0	0	0	0	0	0	0	0	0	0	0	0	0	0	0
0	0	0	0	0	0	0	0	0	0	0	0	0	0	0	0	0	0	0	0	0	0	0	0	0	0	0	0	0	0	0
0	0	0	0	0	0	0	0	0	0	0	0	0	0	0	0	0	0	0	0	0	0	0	0	0	0	0	0	0	0	0
0	0	0	0	0	0	0	0	0	0	0	0	0	0	0	0	0	0	0	0	0	0	0	0	0	0	0	0	0	0	0
0	0	0	0	0	0	0	0	0	0	0	0	0	0	0	0	0	0	0	0	0	0	0	0	0	0	0	0	0	0	0
0	0	0	0	0	0	0	0	0	0	0	0	0	0	0	0	0	0	0	0	0	0	0	0	0	0	0	0	0	0	0
0	0	0	0	0	0	0	0	0	0	0	0	0	0	0	0	0	0	0	0	0	0	0	0	0	0	0	0	0	0	0
0	0	0	0	0	0	0	0	0	0	0	0	0	0	0	0	0	0	0	0	0	0	0	0	0	0	0	0	0	0	0
0	0	0	0	0	0	0	0	0	0	0	0	0	0	0	0	0	0	0	0	0	0	0	0	0	0	0	0	0	0	0
0	0	0	0	0	0	0	0	0	0	0	0	0	0	0	0	0	0	0	0	0	0	0	0	0	0	0	0	0	0	0
0	0	0	0	0	0	0	0	0	0	0	0	0	0	0	0	0	0	0	0	0	0	0	0	0	0	0	0	0	0	0
0	0	0	0	0	0	0	0	0	0	0	0	0	0	0	0	0	0	0	0	0	0	0	0	0	0	0	0	0	0	0
0	0	0	0	0	0	0	0	0	0	0	0	0	0	0	0	0	0	0	0	0	0	0	0	0	0	0	0	0	0	0
0	0	0	0	0	0	0	0	0	0	0	0	0	0	0	0	0	0	0	0	0	0	0	0	0	0	0	0	0	0	0
0	0	0	0	0	0	0	0	0	0	0	0	0	0	0	0	0	0	0	0	0	0	0	0	0	0	0	0	0	0	0
0	0	0	0	0	0	0	0	0	0	0	0	0	0	0	0	0	0	0	0	0	0	0	0	0	0	0	0	0	0	0
0	0	0	0	0	0	0	0	0	0	0	0	0	0	0	0	0	0	0	0	0	0	0	0	0	0	0	0	0	0	0
0	0	0	0	0	0	0	0	0	0	0	0	0	0	0	0	0	0	0	0	0	0	0	0	0	0	0	0	0	0	0
0	0	0	0	0	0	0	0	0	0	0	0	0	0	0	0	0	0	0	0	0	0	0	0	0	0	0	0	0	0	0
0	0	0	0	0	0	0	0	0	0	0	0	0	0	0	0	0	0	0	0	0	0	0	0	0	0	0	0	0	0	0
0	0	0	0	0	0	0	0	0	0	0	0	0	0	0	0	0	0	0	0	0	0	0	0	0	0	0	0	0	0	0
0	0	0	0	0	0	0	0	0	0	0	0	0	0	0	0	0	0	0	0	0	0	0	0	0	0	0	0	0	0	0
0	0	0	0	0	0	0	0	0	0	0	0	0	0	0	0	0	0	0	0	0	0	0	0	0	0	0	0	0	0	0
0	0	0	0	0	0	0	0	0	0	0	0	0	0	0	0	0	0	0	0	0	0	0	0	0	0	0	0	0	0	0
0	0	0	0	0	0	0	0	0	0	0	0	0	0	0	0	0	0	0	0	0	0	0	0	0	0	0	0	0	0	0
0	0	0	0	0	0	0	0	0	0	0	0	0	0	0	0	0	0	0	0	0	0	0	0	0	0	0	0	0	0	0
0	0	0	0	0	0	0	0	0	0	0	0	0	0	0	0	0	0	0	0	0	0	0	0	0	0	0	0	0	0	0
0	0	0	0	0	0	0	0	0	0	0	0	0	0	0	0	0	0	0	0	0	0	0	0	0	0	0	0	0	0	0
0	0	0	0	0	0	0	0	0	0	0	0	0	0	0	0	0	0	0	0	0	0	0	0	0	0	0	0	0	0	0
0	0	0	0	0	0	0	0	0	0	0	0	0	0	0	0	0	0	0	0	0	0	0	0	0	0	0	0	0	0	0
0	0	0	0	0	0	0	0	0	0	0	0	0	0	0	0	0	0	0	0	0	0	0	0	0	0	0	0	0	0	0
0	0	0	0	0	0	0	0	0	0	0	0	0	0	0	0	0	0	0	0	0	0	0	0	0	0	0	0	0	0	0
0	0	0	0	0	0	0	0	0	0	0	0	0	0	0	0	0	0	0	0	0	0	0	0	0	0	0	0	0	0	0
0	0	0	0	0	0	0	0	0	0	0	0	0	0	0	0	0	0	0	0	0	0	0	0	0	0	0	0	0	0	0
0	0	0	0	0	0	0	0	0	0	0	0	0	0	0	0	0	0	0	0	0	0	0	0	0	0	0	0	0	0	0
0	0	0	0	0	0	0	0	0	0	0	0	0	0	0	0	0	0	0	0	0	0	0	0	0	0	0	0	0	0	0
0	0	0	0	0	0	0	0	0	0	0	0	0	0	0	0	0	0	0	0	0	0	0	0	0	0	0	0	0	0	0
0	0	0	0	0	0	0	0	0	0	0	0	0	0	0	0	0	0	0	0	0	0	0	0	0	0	0	0	0	0	0
0	0	0	0	0	0	0	0	0	0	0	0	0	0	0	0	0	0	0	0	0	0	0	0	0	0	0	0	0	0	0
0	0	0	0	0	0	0	0	0	0	0	0	0	0	0	0	0	0	0	0	0	0	0	0	0	0	0	0	0	0	0
0	0	0	0	0	0	0	0	0	0	0	0	0	0	0	0	0	0	0	0	0	0	0	0	0	0	0	0	0	0	0
0	0	0	0	0	0	0	0	0	0	0	0	0	0	0	0	0	0	0	0	0	0	0	0	0	0	0	0	0	0	0
0	0	0	0	0	0	0	0	0	0	0	0	0	0	0	0	0	0	0	0	0	0	0	0	0	0	0	0	0	0	0
0	0	0	0	0	0	0	0	0	0	0	0	0	0	0	0	0	0	0	0	0	0	0	0	0	0	0	0	0	0	0
0	0	0	0	0	0	0	0	0	0	0	0	0	0	0	0	0	0	0	0	0	0	0	0	0	0	0	0	0	0	0
0	0	0	0	0	0	0	0	0	0	0	0	0	0	0	0	0	0	0	0	0	0	0	0	0	0	0	0	0	0	0
0	0	0	0	0	0	0	0	0	0	0	0	0	0	0	0	0	0	0	0	0	0	0	0	0	0	0	0	0	0	0
0	0	0	0	0	0	0	0	0	0	0	0	0	0	0	0	0	0	0	0	0	0	0	0	0	0	0	0	0	0	0
0	0	0	0	0	0	0	0	0	0	0	0	0	0	0	0	0	0	0	0	0	0	0	0	0	0	0	0	0	0	0
0	0	0	0	0	0	0	0	0	0	0	0	0	0	0	0	0	0	0	0	0	0	0	0	0	0	0	0	0	0	0
0	0	0	0	0	0	0	0	0	0	0	0	0	0	0	0	0	0	0	0	0	0	0	0	0	0	0	0	0	0	0
0	0	0	0	0	0	0	0	0	0	0	0	0	0	0	0	0	0	0	0	0	0	0	0	0	0	0	0	0	0	0
0	0	0	0	0	0	0	0	0	0	0	0	0	0	0	0	0	0	0	0	0	0	0	0	0	0	0	0	0	0	0
0	0	0	0	0	0	0	0	0	0	0	0	0	0	0	0	0	0	0	0	0	0	0	0	0	0	0	0	0	0	0
0	0	0	0	0	0	0	0	0	0	0	0	0	0	0	0	0	0	0	0	0	0	0	0	0	0	0	0	0	0	0
0	0	0	0	0	0	0	0	0	0	0	0	0	0	0	0	0	0	0	0	0	0	0	0	0	0	0	0	0	0	0
0	0	0	0	0	0	0	0	0	0	0	0	0	0	0	0	0	0	0	0	0	0	0	0	0	0	0	0	0	0	0
0	0	0	0	0	0	0	0	0	0	0	0	0	0	0	0	0	0	0	0	0	0	0	0	0	0	0	0	0	0	0
0	0	0	0	0	0	0	0	0	0	0	0	0	0	0	0	0	0	0	0	0	0	0	0	0	0	0	0	0	0	0
0	0	0	0	0	0	0	0	0	0	0	0	0	0	0	0	0	0	0	0	0	0	0	0	0	0	0	0	0	0	0
0	0	0	0	0	0	0	0	0	0	0	0	0	0	0	0	0	0	0	0	0	0	0	0	0	0	0	0	0	0	0
0	0	0	0	0	0	0	0	0	0	0	0	0	0	0	0	0	0	0	0	0	0	0	0	0	0	0	0	0	0	0
0	0	0	0	0	0	0	0	0	0	0	0	0	0	0	0	0	0	0	0	0	0	0	0	0	0	0	0	0	0	0
0	0	0	0	0	0	0	0	0	0	0	0	0	0	0	0	0	0	0	0	0	0	0	0	0	0	0	0	0	0	0
0	0	0	0	0	0	0	0	0	0	0	0	0	0	0	0	0	0	0	0	0	0	0	0	0	0	0	0	0	0	0
0	0	0	0	0	0	0	0	0	0	0	0	0	0	0	0	0	0	0	0	0	0	0	0	0	0	0	0	0	0	0
0	0	0	0	0	0	0	0	0	0	0	0	0	0	0	0	0	0	0	0	0	0	0	0	0	0	0	0	0	0	0
0	0	0	0	0	0	0	0	0	0	0	0	0	0	0	0	0	0	0	0	0	0	0	0	0	0	0	0	0	0	0
0	0	0	0	0	0	0	0	0	0	0	0	0	0	0	0	0	0	0	0	0	0	0	0	0	0	0	0	0	0	0
0	0	0	0	0	0	0	0	0	0	0	0	0	0	0	0	0	0	0	0	0	0	0	0	0	0	0	0	0	0	0
0	0	0	0	0	0	0	0	0	0	0	0	0	0	0	0	0	0	0	0	0	0	0	0	0	0	0	0	0	0	0
0	0	0	0	0	0	0	0	0	0	0	0	0	0	0	0	0	0	0	0	0	0	0	0	0	0	0	0	0	0	0
0	0	0	0	0	0	0	0	0	0	0	0	0	0	0	0	0	0	0	0	0	0	0	0	0	0	0	0	0	0	0
0	0	0	0	0	0	0	0	0	0	0	0	0	0	0	0	0	0	0	0	0	0	0	0	0	0	0	0	0	0	0
0	0	0	0	0	0	0	0	0	0	0	0	0	0	0	0	0	0	0	0	0	0	0	0	0	0	0	0	0	0	0
0	0	0	0	0	0	0	0	0	0	0	0	0	0	0	0	0	0	0	0	0	0	0	0	0	0	0	0	0	0	0
0	0	0	0	0	0	0	0	0	0	0	0	0	0	0	0	0	0	0	0	0	0	0	0	0	0	0	0	0	0	0
0	0	0	0	0	0	0	0	0	0	0	0	0	0	0	0	0	0	0	0	0	0	0	0	0	0	0	0	0	0	0
0	0	0	0	0	0	0	0	0	0	0	0	0	0	0	0	0	0	0	0	0	0	0	0	0	0	0	0	0	0	0
0	0	0	0	0	0	0	0	0	0	0	0	0	0	0	0	0	0	0	0	0	0	0	0	0	0	0	0	0	0	0
0	0	0	0	0	0	0	0	0	0	0	0	0	0	0	0	0	0	0	0	0	0	0	0	0	0	0	0	0	0	0
0	0	0	0	0	0	0	0	0	0	0	0	0	0	0	0	0	0	0	0	0	0	0	0	0	0	0	0	0	0	0
0	0	0	0	0	0	0	0	0	0	0	0	0	0	0	0	0	0	0	0	0	0	0	0	0	0	0	0	0	0	0
0	0	0	0	0	0	0	0	0	0	0	0	0	0	0	0	0	0	0	0	0	0	0	0	0	0	0	0	0	0	0
0	0	0	0	0	0	0	0	0	0	0	0	0	0	0	0	0	0	0	0	0	0	0	0	0	0	0	0	0	0	0
0	0	0	0	0	0	0	0	0	0	0	0	0	0	0	0	0	0	0	0	0	0	0	0	0	0	0	0	0	0	0
0	0	0	0	0	0	0	0	0	0	0	0	0	0	0	0	0	0	0	0	0	0	0	0	0	0	0	0	0	0	0
0	0	0	0	0	0	0	0	0	0	0	0	0	0	0	0	0	0	0	0	0	0	0	0	0	0	0	0	0	0	0
0	0	0	0	0	0	0	0	0	0	0	0	0	0	0	0	0	0	0	0	0	0	0	0	0	0	0	0	0	0	0
0	0	0	0	0	0	0	0	0	0	0	0	0	0	0	0	0	0	0	0	0	0	0	0	0	0	0	0	0	0	0
0	0	0	0	0	0	0	0	0	0	0	0	0	0	0	0	0	0	0	0	0	0	0	0	0	0	0	0	0	0	0
0	0	0	0	0	0	0	0	0	0	0	0	0	0	0	0	0	0	0	0	0	0	0	0	0	0	0	0	0	0	0
0	0	0	0	0	0	0	0	0	0	0	0	0	0	0	0	0	0	0	0	0	0	0	0	0	0	0	0	0	0	0
0	0	0	0	0	0	0	0	0	0	0	0	0	0	0	0	0	0	0	0	0	0	0	0	0	0	0	0	0	0	0
0	0	0	0	0	0	0	0	0	0	0	0	0	0	0	0	0	0	0	0	0	0	0	0	0	0	0	0	0	0	0
0	0	0	0	0	0	0	0	0	0	0	0	0	0	0	0	0	0	0	0	0	0	0	0	0	0	0	0	0	0	0
0	0	0	0	0	0	0	0	0	0	0	0	0	0	0	0	0	0	0	0	0	0	0	0	0	0	0	0	0	0	0
0	0	0	0	0	0	0	0	0	0	0	0	0	0	0	0	0	0	0	0	0	0	0	0	0	0	0	0	0	0	0
0	0	0	0	0	0	0	0	0	0	0	0	0	0	0	0	0	0	0	0	0	0	0	0	0	0	0	0	0	0	0
0	0	0	0	0	0	0	0	0	0	0	0	0	0	0	0	0	0	0	0	0	0	0	0	0	0	0	0	0	0	0
0	0	0	0	0	0	0	0	0	0	0	0	0	0	0	0	0	0	0	0	0	0	0	0	0	0	0	0	0	0	0
0	0	0	0	0	0	0	0	0	0	0	0	0	0	0	0	0	0	0	0	0	0	0	0	0	0	0	0	0	0	0
0	0	0	0	0	0	0	0	0	0	0	0	0	0	0	0	0	0	0	0	0	0	0	0	0	0	0	0	0	0	0
0	0	0	0	0	0	0	0	0	0	0	0	0	0	0	0	0	0	0	0	0	0	0	0	0	0	0	0	0	0	0
0	0	0	0	0	0	0	0	0	0	0	0	0	0	0	0	0	0	0	0	0	0	0	0	0	0	0	0	0	0	0
0	0	0	0	0	0	0	0	0	0	0	0	0	0	0	0	0	0	0	0	0	0	0	0	0	0	0	0	0	0	0
0	0	0	0	0	0	0	0	0	0	0	0	0	0	0	0	0	0	0	0	0	0	0	0	0	0	0	0	0	0	0
0	0	0	0	0	0	0	0	0	0	0	0	0	0	0	0	0	0	0	0	0	0	0	0	0	0	0	0	0	0	0
0	0	0	0	0	0	0	0	0	0	0	0	0	0	0	0	0	0	0	0	0	0	0	0	0	0	0	0	0	0	0
0	0	0	0	0	0	0	0	0	0	0	0	0	0	0	0	0	0	0	0	0	0	0	0	0	0	0	0	0	0	0
0	0	0	0	0	0	0	0	0	0	0	0	0	0	0	0	0	0	0	0	0	0	0	0	0	0	0	0	0	0	0
0	0	0	0	0	0	0	0	0	0	0	0	0	0	0	0	0	0	0	0	0	0	0	0	0	0	0	0	0	0	0
0	0	0	0	0	0	0	0	0	0	0	0	0	0	0	0	0	0	0	0	0	0	0	0	0	0	0	0	0	0	0
0	0	0	0	0	0	0	0	0	0	0	0	0	0	0	0	0	0	0	0	0	0	0	0	0	0	0	0	0	0	0
0	0	0	0	0	0	0	0	0	0	0	0	0	0	0	0	0	0	0	0	0	0	0	0	0	0	0	0	0	0	0
0	0	0	0	0	0	0	0	0	0	0	0	0	0	0	0	0	0	0	0	0	0	0	0	0	0	0	0	0	0	0
0	0	0	0	0	0	0	0	0	0	0	0	0	0	0	0	0	0	0	0	0	0	0	0	0	0	0	0	0	0	0
0	0	0	0	0	0	0	0	0	0	0	0	0	0	0	0	0	0	0	0	0	0	0	0	0	0	0	0	0	0	0
0	0	0	0	0	0	0	0	0	0	0	0	0	0	0	0	0	0	0	0	0	0	0	0	0	0	0	0	0	0	0
0	0	0	0	0	0	0	0	0	0	0	0	0	0	0	0	0	0	0	0	0	0	0	0	0	0	0	0	0	0	0
0	0	0	0	0	0	0	0	0	0	0	0	0	0	0	0	0	0	0	0	0	0	0	0	0	0	0	0	0	0	0
0	0	0	0	0	0	0	0	0	0	0	0	0	0	0	0	0	0	0	0	0	0	0	0	0	0	0	0	0	0	0
0	0	0	0	0	0	0	0	0	0	0	0	0	0	0	0	0	0	0	0	0	0	0	0	0	0	0	0	0	0	0
0	0	0	0	0	0	0	0	0	0	0	0	0	0	0	0	0	0	0	0	0	0	0	0	0	0	0	0	0	0	0
0	0	0	0	0	0	0	0	0	0	0	0	0	0	0	0	0	0	0	0	0	0	0	0	0	0	0	0	0	0	0
0	0	0	0	0	0	0	0	0	0	0	0	0	0	0	0	0	0	0	0	0	0	0	0	0	0	0	0	0	0	0
0	0	0	0	0	0	0	0	0	0	0	0	0	0	0	0	0	0	0	0	0	0	0	0	0	0	0	0	0	0	0
0	0	0	0	0	0	0	0	0	0	0	0	0	0	0	0	0	0	0	0	0	0	0	0	0	0	0	0	0	0	0
0	0	0	0	0	0	0	0	0	0	0	0	0	0	0	0	0	0	0	0	0	0	0	0	0	0	0	0	0	0	0
0	0	0	0	0	0	0	0	0	0	0	0	0	0	0	0	0	0	0	0	0	0	0	0	0	0	0	0	0	0	0
0	0	0	0	0	0	0	0	0	0	0	0	0	0	0	0	0	0	0	0	0	0	0	0	0	0	0	0	0	0	0
0	0	0	0	0	0	0	0	0	0	0	0	0	0	0	0	0	0	0	0	0	0	0	0	0	0	0	0	0	0	0
0	0	0	0	0	0	0	0	0	0	0	0	0	0	0	0	0	0	0	0	0	0	0	0	0	0	0	0	0	0	0
0	0	0	0	0	0	0	0	0	0	0	0	0	0	0	0	0	0	0	0	0	0	0	0	0	0	0	0	0	0	0
0	0	0	0	0	0	0	0	0	0	0	0	0	0	0	0	0	0	0	0	0	0	0	0	0	0	0	0	0	0	0
0	0	0	0	0	0	0	0	0	0	0	0	0	0	0	0	0	0	0	0	0	0	0	0	0	0	0	0	0	0	0
0	0	0	0	0	0	0	0	0	0	0	0	0	0	0	0	0	0	0	0	0	0	0	0	0	0	0	0	0	0	0
0	0	0	0	0	0	0	0	0	0	0	0	0	0	0	0	0	0	0	0	0	0	0	0	0	0	0	0	0	0	0
0	0	0	0	0	0	0	0	0	0	0	0	0	0	0	0	0	0	0	0	0	0	0	0	0	0	0	0	0	0	0
0	0	0	0	0	0	0	0	0	0	0	0	0	0	0	0	0	0	0	0	0	0	0	0	0	0	0	0	0	0	0
0	0	0	0	0	0	0	0	0	0	0	0	0	0	0	0	0	0	0	0	0	0	0	0	0	0	0	0	0	0	0
0	0	0	0	0	0	0	0	0	0	0	0	0	0	0	0	0	0	0	0	0	0	0	0	0	0	0	0	0	0	0
0	0	0	0	0	0	0	0	0	0	0	0	0	0	0	0	0	0	0	0	0	0	0	0	0	0	0	0	0	0	0
0	0	0	0	0	0	0	0	0	0	0	0	0	0	0	0	0	0	0	0	0	0	0	0	0	0	0	0	0	0	0
0	0	0	0	0	0	0	0	0	0	0	0	0	0	0	0	0	0	0	0	0	0	0	0	0	0	0	0	0	0	0
0	0	0	0	0	0	0	0	0	0	0	0	0	0	0	0	0	0	0	0	0	0	0	0	0	0	0	0	0	0	0
0	0	0	0	0	0	0	0	0	0	0	0	0	0	0	0	0	0	0	0	0	0	0	0	0	0	0	0	0	0	0
0	0	0	0	0	0	0	0	0	0	0	0	0	0	0	0	0	0	0	0	0	0	0	0	0	0	0	0	0	0	0
0	0	0	0	0	0	0	0	0	0	0	0	0	0	0	0	0	0	0	0	0	0	0	0	0	0	0	0	0	0	0
0	0	0	0	0	0	0	0	0	0	0	0	0	0	0	0	0	0	0	0	0	0	0	0	0	0	0	0	0	0	0
0	0	0	0	0	0	0	0	0	0	0	0	0	0	0	0	0	0	0	0	0	0	0	0	0	0	0	0	0	0	0
0	0	0	0	0	0	0	0	0	0	0	0	0	0	0	0	0	0	0	0	0	0	0	0	0	0	0	0	0	0	0
0	0	0	0	0	0	0	0	0	0	0	0	0	0	0	0	0	0	0	0	0	0	0	0	0	0	0	0	0	0	0
0	0	0	0	0	0	0	0	0	0	0	0	0	0	0	0	0	0	0	0	0	0	0	0	0	0	0	0	0	0	0
0	0	0	0	0	0	0	0	0	0	0	0	0	0	0	0	0	0	0	0	0	0	0	0	0	0	0	0	0	0	0
0	0	0	0	0	0	0	0	0	0	0	0	0	0	0	0	0	0	0	0	0	0	0	0	0	0	0	0	0	0	0
0	0	0	0	0	0	0	0	0	0	0	0	0	0	0	0	0	0	0	0	0	0	0	0	0	0	0	0	0	0	0
0	0	0	0	0	0	0	0	0	0	0	0	0	0	0	0	0	0	0	0	0	0	0	0	0	0	0	0	0	0	0
0	0	0	0	0	0	0	0	0	0	0	0	0	0	0	0	0	0	0	0	0	0	0	0	0	0	0	0	0	0	0
0	0	0	0	0	0	0	0	0	0	0	0	0	0	0	0	0	0	0	0	0	0	0	0	0	0	0	0	0	0	0
0	0	0	0	0	0	0	0	0	0	0	0	0	0	0	0	0	0	0	0	0	0	0	0	0	0	0	0	0	0	0
0	0	0	0	0	0	0	0	0	0	0	0	0	0	0	0	0	0	0	0	0	0	0	0	0	0	0	0	0	0	0
0	0	0	0	0	0	0	0	0	0	0	0	0	0	0	0	0	0	0	0	0	0	0	0	0	0	0	0	0	0	0
0	0	0	0	0	0	0	0	0	0	0	0	0	0	0	0	0	0	0	0	0	0	0	0	0	0	0	0	0	0	0
0	0	0	0	0	0	0	0	0	0	0	0	0	0	0	0	0	0	0	0	0	0	0	0	0	0	0	0	0	0	0
0	0	0	0	0	0	0	0	0	0	0	0	0	0	0	0	0	0	0	0	0	0	0	0	0	0	0	0	0	0	0
0	0	0	0	0	0	0	0	0	0	0	0	0	0	0	0	0	0	0	0	0	0	0	0	0	0	0	0	0	0	0
0	0	0	0	0	0	0	0	0	0	0	0	0	0	0	0	0	0	0	0	0	0	0	0	0	0	0	0	0	0	0
0	0	0	0	0	0	0	0	0	0	0	0	0	0	0	0	0	0	0	0	0	0	0	0	0	0	0	0	0	0	0
0	0	0	0	0	0	0	0	0	0	0	0	0	0	0	0	0	0	0	0	0	0	0	0	0	0	0	0	0	0	0
0	0	0	0	0	0	0	0	0	0	0	0	0	0	0	0	0	0	0	0	0	0	0	0	0	0	0	0	0	0	0
0	0	0	0	0	0	0	0	0	0	0	0	0	0	0	0	0	0	0	0	0	0	0	0	0	0	0	0	0	0	0
0	0	0	0	0	0	0	0	0	0	0	0	0	0	0	0	0	0	0	0	0	0	0	0	0	0	0	0	0	0	0
0	0	0	0	0	0	0	0	0	0	0	0	0	0	0	0	0	0	0	0	0	0	0	0	0	0	0	0	0	0	0
0	0	0	0	0	0	0	0	0	0	0	0	0	0	0	0	0	0	0	0	0	0	0	0	0	0	0	0	0	0	0
0	0	0	0	0	0	0	0	0	0	0	0	0	0	0	0	0	0	0	0	0	0	0	0	0	0	0	0	0	0	0
0	0	0	0	0	0	0	0	0	0	0	0	0	0	0	0	0	0	0	0	0	0	0	0	0	0	0	0	0	0	0
0	0	0	0	0	0	0	0	0	0	0	0	0	0	0	0	0	0	0	0	0	0	0	0	0	0	0	0	0	0	0
0	0	0	0	0	0	0	0	0	0	0	0	0	0	0	0	0	0	0	0	0	0	0	0	0	0	0	0	0	0	0
0	0	0	0	0	0	0	0	0	0	0	0	0	0	0	0	0	0	0	0	0	0	0	0	0	0	0	0	0	0	0
0	0	0	0	0	0	0	0	0	0	0	0	0	0	0	0	0	0	0	0	0	0	0	0	0	0	0	0	0	0	0
0	0	0	0	0	0	0	0	0	0	0	0	0	0	0	0	0	0	0	0	0	0	0	0	0	0	0	0	0	0	0
0	0	0	0	0	0	0	0	0	0	0	0	0	0	0	0	0	0	0	0	0	0	0	0	0	0	0	0	0	0	0
0	0	0	0	0	0	0	0	0	0	0	0	0	0	0	0	0	0	0	0	0	0	0	0	0	0	0	0	0	0	0
0	0	0	0	0	0	0	0	0	0	0	0	0	0	0	0	0	0	0	0	0	0	0	0	0	0	0	0	0	0	0
0	0	0	0	0	0	0	0	0	0	0	0	0	0	0	0	0	0	0	0	0	0	0	0	0	0	0	0	0	0	0
0	0	0	0	0	0	0	0	0	0	0	0	0	0	0	0	0	0	0	0	0	0	0	0	0	0	0	0	0	0	0
0	0	0	0	0	0	0	0	0	0	0	0	0	0	0	0	0	0	0	0	0	0	0	0	0	0	0	0	0	0	0
0	0	0	0	0	0	0	0	0	0	0	0	0	0	0	0	0	0	0	0	0	0	0	0	0	0	0	0	0	0	0
0	0	0	0	0	0	0	0	0	0	0	0	0	0	0	0	0	0	0	0	0	0	0	0	0	0	0	0	0	0	0
0	0	0	0	0	0	0	0	0	0	0	0	0	0	0	0	0	0	0	0	0	0	0	0	0	0	0	0	0	0	0
0	0	0	0	0	0	0	0	0	0	0	0	0	0	0	0	0	0	0	0	0	0	0	0	0	0	0	0	0	0	0
0	0	0	0	0	0	0	0	0	0	0	0	0	0	0	0	0	0	0	0	0	0	0	0	0	0	0	0	0	0	0
0	0	0	0	0	0	0	0	0	0	0	0	0	0	0	0	0	0	0	0	0	0	0	0	0	0	0	0	0	0	0
0	0	0	0	0	0	0	0	0	0	0	0	0	0	0	0	0	0	0	0	0	0	0	0	0	0	0	0	0	0	0
0	0	0	0	0	0	0	0	0	0	0	0	0	0	0	0	0	0	0	0	0	0	0	0	0	0	0	0	0	0	0
0	0	0	0	0	0	0	0	0	0	0	0	0	0	0	0	0	0	0	0	0	0	0	0	0	0	0	0	0	0	0
0	0	0	0	0	0	0	0	0	0	0	0	0	0	0	0	0	0	0	0	0	0	0	0	0	0	0	0	0	0	0
0	0	0	0	0	0	0	0	0	0	0	0	0	0	0	0	0	0	0	0	0	0	0	0	0	0	0	0	0	0	0
0	0	0	0	0	0	0	0	0	0	0	0	0	0	0	0	0	0	0	0	0	0	0	0	0	0	0	0	0	0	0
0	0	0	0	0	0	0	0	0	0	0	0	0	0	0	0	0	0	0	0	0	0	0	0	0	0	0	0	0	0	0
0	0	0	0	0	0	0	0	0	0	0	0	0	0	0	0	0	0	0	0	0	0	0	0	0	0	0	0	0	0	0
0	0	0	0	0	0	0	0	0	0	0	0	0	0	0	0	0	0	0	0	0	0	0	0	0	0	0	0	0	0	0
0	0	0	0	0	0	0	0	0	0	0	0	0	0	0	0	0	0	0	0	0	0	0	0	0	0	0	0	0	0	0
0	0	0	0	0	0	0	0	0	0	0	0	0	0	0	0	0	0	0	0	0	0	0	0	0	0	0	0	0	0	0
0	0	0	0	0	0	0	0	0	0	0	0	0	0	0	0	0	0	0	0	0	0	0	0	0	0	0	0	0	0	0
0	0	0	0	0	0	0	0	0	0	0	0	0	0	0	0	0	0	0	0	0	0	0	0	0	0	0	0	0	0	0
0	0	0	0	0	0	0	0	0	0	0	0	0	0	0	0	0	0	0	0	0	0	0	0	0	0	0	0	0	0	0
0	0	0	0	0	0	0	0	0	0	0	0	0	0	0	0	0	0	0	0	0	0	0	0	0	0	0	0	0	0	0
0	0	0	0	0	0	0	0	0	0	0	0	0	0	0	0	0	0	0	0	0	0	0	0	0	0	0	0	0	0	0
0	0	0	0	0	0	0	0	0	0	0	0	0	0	0	0	0	0	0	0	0	0	0	0	0	0	0	0	0	0	0
0	0	0	0	0	0	0	0	0	0	0	0	0	0	0	0	0	0	0	0	0	0	0	0	0	0	0	0	0	0	0
0	0	0	0	0	0	0	0	0	0	0	0	0	0	0	0	0	0	0	0	0	0	0	0	0	0	0	0	0	0	0
0	0	0	0	0	0	0	0	0	0	0	0	0	0	0	0	0	0	0	0	0	0	0	0	0	0	0	0	0	0	0
0	0	0	0	0	0	0	0	0	0	0	0	0	0	0	0	0	0	0	0	0	0	0	0	0	0	0	0	0	0	0
0	0	0	0	0	0	0	0	0	0	0	0	0	0	0	0	0	0	0	0	0	0	0	0	0	0	0	0	0	0	0
0	0	0	0	0	0	0	0	0	0	0	0	0	0	0	0	0	0	0	0	0	0	0	0	0	0	0	0	0	0	0
0	0	0	0	0	0	0	0	0	0	0	0	0	0	0	0	0	0	0	0	0	0	0	0	0	0	0	0	0	0	0
0	0	0	0	0	0	0	0	0	0	0	0	0	0	0	0	0	0	0	0	0	0	0	0	0	0	0	0	0	0	0
0	0	0	0	0	0	0	0	0	0	0	0	0	0	0	0	0	0	0	0	0	0	0	0	0	0	0	0	0	0	0
0	0	0	0	0	0	0	0	0	0	0	0	0	0	0	0	0	0	0	0	0	0	0	0	0	0	0	0	0	0	0
0	0	0	0	0	0	0	0	0	0	0	0	0	0	0	0	0	0	0	0	0	0	0	0	0	0	0	0	0	0	0
0	0	0	0	0	0	0	0	0	0	0	0	0	0	0	0	0	0	0	0	0	0	0	0	0	0	0	0	0	0	0
0	0	0	0	0	0	0	0	0	0	0	0	0	0	0	0	0	0	0	0	0	0	0	0	0	0	0	0	0	0	0
0	0	0	0	0	0	0	0	0	0	0	0	0	0	0	0	0	0	0	0	0	0	0	0	0	0	0	0	0	0	0
0	0	0	0	0	0	0	0	0	0	0	0	0	0	0	0	0	0	0	0	0	0	0	0	0	0	0	0	0	0	0
0	0	0	0	0	0	0	0	0	0	0	0	0	0	0	0	0	0	0	0	0	0	0	0	0	0	0	0	0	0	0
0	0	0	0	0	0	0	0	0	0	0	0	0	0	0	0	0	0	0	0	0	0	0	0	0	0	0	0	0	0	0
0	0	0	0	0	0	0	0	0	0	0	0	0	0	0	0	0	0	0	0	0	0	0	0	0	0	0	0	0	0	0
0	0	0	0	0	0	0	0	0	0	0	0	0	0	0	0	0	0	0	0	0	0	0	0	0	0	0	0	0	0	0
0	0	0	0	0	0	0	0	0	0	0	0	0	0	0	0	0	0	0	0	0	0	0	0	0	0	0	0	0	0	0
0	0	0	0	0	0	0	0	0	0	0	0	0	0	0	0	0	0	0	0	0	0	0	0	0	0	0	0	0	0	0
0	0	0	0	0	0	0	0	0	0	0	0	0	0	0	0	0	0	0	0	0	0	0	0	0	0	0	0	0	0	0
0	0	0	0	0	0	0	0	0	0	0	0	0	0	0	0	0	0	0	0	0	0	0	0	0	0	0	0	0	0	0
0	0	0	0	0	0	0	0	0	0	0	0	0	0	0	0	0	0	0	0	0	0	0	0	0	0	0	0	0	0	0
0	0	0	0	0	0	0	0	0	0	0	0	0	0	0	0	0	0	0	0	0	0	0	0	0	0	0	0	0	0	0
0	0	0	0	0	0	0	0	0	0	0	0	0	0	0	0	0	0	0	0	0	0	0	0	0	0	0	0	0	0	0
0	0	0	0	0	0	0	0	0	0	0	0	0	0	0	0	0	0	0	0	0	0	0	0	0	0	0	0	0	0	0
0	0	0	0	0	0	0	0	0	0	0	0	0	0	0	0	0	0	0	0	0	0	0	0	0	0	0	0	0	0	0
0	0	0	0	0	0	0	0	0	0	0	0	0	0	0	0	0	0	0	0	0	0	0	0	0	0	0	0	0	0	0
0	0	0	0	0	0	0	0	0	0	0	0	0	0	0	0	0	0	0	0	0	0	0	0	0	0	0	0	0	0	0
0	0	0	0	0	0	0	0	0	0	0	0	0	0	0	0	0	0	0	0	0	0	0	0	0	0	0	0	0	0	0
0	0	0	0	0	0	0	0	0	0	0	0	0	0	0	0	0	0	0	0	0	0	0	0	0	0	0	0	0	0	0
0	0	0	0	0	0	0	0	0	0	0	0	0	0	0	0	0	0	0	0	0	0	0	0	0	0	0	0	0	0	0
0	0	0	0	0	0	0	0	0	0	0	0	0	0	0	0	0	0	0	0	0	0	0	0	0	0	0	0	0	0	0
0	0	0	0	0	0	0	0	0	0	0	0	0	0	0	0	0	0	0	0	0	0	0	0	0	0	0	0	0	0	0
0	0	0	0	0	0	0	0	0	0	0	0	0	0	0	0	0	0	0	0	0	0	0	0	0	0	0	0	0	0	0
0	0	0	0	0	0	0	0	0	0	0	0	0	0	0	0	0	0	0	0	0	0	0	0	0	0	0	0	0	0	0
0	0	0	0	0	0	0	0	0	0	0	0	0	0	0	0	0	0	0	0	0	0	0	0	0	0	0	0	0	0	0
0	0	0	0	0	0	0	0	0	0	0	0	0	0	0	0	0	0	0	0	0	0	0	0	0	0	0	0	0	0	0
0	0	0	0	0	0	0	0	0	0	0	0	0	0	0	0	0	0	0	0	0	0	0	0	0	0	0	0	0	0	0
0	0	0	0	0	0	0	0	0	0	0	0	0	0	0	0	0	0	0	0	0	0	0	0	0	0	0	0	0	0	0
0	0	0	0	0	0	0	0	0	0	0	0	0	0	0	0	0	0	0	0	0	0	0	0	0	0	0	0	0	0	0
0	0	0	0	0	0	0	0	0	0	0	0	0	0	0	0	0	0	0	0	0	0	0	0	0	0	0	0	0	0	0
0	0	0	0	0	0	0	0	0	0	0	0	0	0	0	0	0	0	0	0	0	0	0	0	0	0	0	0	0	0	0
0	0	0	0	0	0	0	0	0	0	0	0	0	0	0	0	0	0	0	0	0	0	0	0	0	0	0	0	0	0	0
0	0	0	0	0	0	0	0	0	0	0	0	0	0	0	0	0	0	0	0	0	0	0	0	0	0	0	0	0	0	0
0	0	0	0	0	0	0	0	0	0	0	0	0	0	0	0	0	0	0	0	0	0	0	0	0	0	0	0	0	0	0
0	0	0	0	0	0	0	0	0	0	0	0	0	0	0	0	0	0	0	0	0	0	0	0	0	0	0	0	0	0	0
0	0	0	0	0	0	0	0	0	0	0	0	0	0	0	0	0	0	0	0	0	0	0	0	0	0	0	0	0	0	0
0	0	0	0	0	0	0	0	0	0	0	0	0	0	0	0	0	0	0	0	0	0	0	0	0	0	0	0	0	0	0
0	0	0	0	0	0	0	0	0	0	0	0	0	0	0	0	0	0	0	0	0	0	0	0	0	0	0	0	0	0	0
0	0	0	0	0	0	0	0	0	0	0	0	0	0	0	0	0	0	0	0	0	0	0	0	0	0	0	0	0	0	0
0	0	0	0	0	0	0	0	0	0	0	0	0	0	0	0	0	0	0	0	0	0	0	0	0	0	0	0	0	0	0
0	0	0	0	0	0	0	0	0	0	0	0	0	0	0	0	0	0	0	0	0	0	0	0	0	0	0	0	0	0	0
0	0	0	0	0	0	0	0	0	0	0	0	0	0	0	0	0	0	0	0	0	0	0	0	0	0	0	0	0	0	0
0	0	0	0	0	0	0	0	0	0	0	0	0	0	0	0	0	0	0	0	0	0	0	0	0	0	0	0	0	0	0
0	0	0	0	0	0	0	0	0	0	0	0	0	0	0	0	0	0	0	0	0	0	0	0	0	0	0	0	0	0	0
0	0	0	0	0	0	0	0	0	0	0	0	0	0	0	0	0	0	0	0	0	0	0	0	0	0	0	0	0	0	0
0	0	0	0	0	0	0	0	0	0	0	0	0	0	0	0	0	0	0	0	0	0	0	0	0	0	0	0	0	0	0
0	0	0	0	0	0	0	0	0	0	0	0	0	0	0	0	0	0	0	0	0	0	0	0	0	0	0	0	0	0	0
0	0	0	0	0	0	0	0	0	0	0	0	0	0	0	0	0	0	0	0	0	0	0	0	0	0	0	0	0	0	0
0	0	0	0	0	0	0	0	0	0	0	0	0	0	0	0	0	0	0	0	0	0	0	0	0	0	0	0	0	0	0
0	0	0	0	0	0	0	0	0	0	0	0	0	0	0	0	0	0	0	0	0	0	0	0	0	0	0	0	0	0	0
0	0	0	0	0	0	0	0	0	0	0	0	0	0	0	0	0	0	0	0	0	0	0	0	0	0	0	0	0	0	0
0	0	0	0	0	0	0	0	0	0	0	0	0	0	0	0	0	0	0	0	0	0	0	0	0	0	0	0	0	0	0
0	0	0	0	0	0	0	0	0	0	0	0	0	0	0	0	0	0	0	0	0	0	0	0	0	0	0	0	0	0	0
0	0	0	0	0	0	0	0	0	0	0	0	0	0	0	0	0	0	0	0	0	0	0	0	0	0	0	0	0	0	0
0	0	0	0	0	0	0	0	0	0	0	0	0	0	0	0	0	0	0	0	0	0	0	0	0	0	0	0	0	0	0
0	0	0	0	0	0	0	0	0	0	0	0	0	0	0	0	0	0	0	0	0	0	0	0	0	0	0	0	0	0	0
0	0	0	0	0	0	0	0	0	0	0	0	0	0	0	0	0	0	0	0	0	0	0	0	0	0	0	0	0	0	0
0	0	0	0	0	0	0	0	0	0	0	0	0	0	0	0	0	0	0	0	0	0	0	0	0	0	0	0	0	0	0
0	0	0	0	0	0	0	0	0	0	0	0	0	0	0	0	0	0	0	0	0	0	0	0	0	0	0	0	0	0	0
0	0	0	0	0	0	0	0	0	0	0	0	0	0	0	0	0	0	0	0	0	0	0	0	0	0	0	0	0	0	0
0	0	0	0	0	0	0	0	0	0	0	0	0	0	0	0	0	0	0	0	0	0	0	0	0	0	0	0	0	0	0
0	0	0	0	0	0	0	0	0	0	0	0	0	0	0	0	0	0	0	0	0	0	0	0	0	0	0	0	0	0	0
0	0	0	0	0	0	0	0	0	0	0	0	0	0	0	0	0	0	0	0	0	0	0	0	0	0	0	0	0	0	0
0	0	0	0	0	0	0	0	0	0	0	0	0	0	0	0	0	0	0	0	0	0	0	0	0	0	0	0	0	0	0
0	0	0	0	0	0	0	0	0	0	0	0	0	0	0	0	0	0	0	0	0	0	0	0	0	0	0	0	0	0	0
0	0	0	0	0	0	0	0	0	0	0	0	0	0	0	0	0	0	0	0	0	0	0	0	0	0	0	0	0	0	0
0	0	0	0	0	0	0	0	0	0	0	0	0	0	0	0	0	0	0	0	0	0	0	0	0	0	0	0	0	0	0
0	0	0	0	0	0	0	0	0	0	0	0	0	0	0	0	0	0	0	0	0	0	0	0	0	0	0	0	0	0	0
0	0	0	0	0	0	0	0	0	0	0	0	0	0	0	0	0	0	0	0	0	0	0	0	0	0	0	0	0	0	0
0	0	0	0	0	0	0	0	0	0	0	0	0	0	0	0	0	0	0	0	0	0	0	0	0	0	0	0	0	0	0
0	0	0	0	0	0	0	0	0	0	0	0	0	0	0	0	0	0	0	0	0	0	0	0	0	0	0	0	0	0	0
0	0	0	0	0	0	0	0	0	0	0	0	0	0	0	0	0	0	0	0	0	0	0	0	0	0	0	0	0	0	0
0	0	0	0	0	0	0	0	0	0	0	0	0	0	0	0	0	0	0	0	0	0	0	0	0	0	0	0	0	0	0
0	0	0	0	0	0	0	0	0	0	0	0	0	0	0	0	0	0	0	0	0	0	0	0	0	0	0	0	0	0	0
0	0	0	0	0	0	0	0	0	0	0	0	0	0	0	0	0	0	0	0	0	0	0	0	0	0	0	0	0	0	0
0	0	0	0	0	0	0	0	0	0	0	0	0	0	0	0	0	0	0	0	0	0	0	0	0	0	0	0	0	0	0
0	0	0	0	0	0	0	0	0	0	0	0	0	0	0	0	0	0	0	0	0	0	0	0	0	0	0	0	0	0	0
0	0	0	0	0	0	0	0	0	0	0	0	0	0	0	0	0	0	0	0	0	0	0	0	0	0	0	0	0	0	0
0	0	0	0	0	0	0	0	0	0	0	0	0	0	0	0	0	0	0	0	0	0	0	0	0	0	0	0	0	0	0
0	0	0	0	0	0	0	0	0	0	0	0	0	0	0	0	0	0	0	0	0	0	0	0	0	0	0	0	0	0	0
0	0	0	0	0	0	0	0	0	0	0	0	0	0	0	0	0	0	0	0	0	0	0	0	0	0	0	0	0	0	0
0	0	0	0	0	0	0	0	0	0	0	0	0	0	0	0	0	0	0	0	0	0	0	0	0	0	0	0	0	0	0
0	0	0	0	0	0	0	0	0	0	0	0	0	0	0	0	0	0	0	0	0	0	0	0	0	0	0	0	0	0	0
0	0	0	0	0	0	0	0	0	0	0	0	0	0	0	0	0	0	0	0	0	0	0	0	0	0	0	0	0	0	0
0	0	0	0	0	0	0	0	0	0	0	0	0	0	0	0	0	0	0	0	0	0	0	0	0	0	0	0	0	0	0
0	0	0	0	0	0	0	0	0	0	0	0	0	0	0	0	0	0	0	0	0	0	0	0	0	0	0	0	0	0	0
0	0	0	0	0	0	0	0	0	0	0	0	0	0	0	0	0	0	0	0	0	0	0	0	0	0	0	0	0	0	0
0	0	0	0	0	0	0	0	0	0	0	0	0	0	0	0	0	0	0	0	0	0	0	0	0	0	0	0	0	0	0
0	0	0	0	0	0	0	0	0	0	0	0	0	0	0	0	0	0	0	0	0	0	0	0	0	0	0	0	0	0	0
0	0	0	0	0	0	0	0	0	0	0	0	0	0	0	0	0	0	0	0	0	0	0	0	0	0	0	0	0	0	0
0	0	0	0	0	0	0	0	0	0	0	0	0	0	0	0	0	0	0	0	0	0	0	0	0	0	0	0	0	0	0
0	0	0	0	0	0	0	0	0	0	0	0	0	0	0	0	0	0	0	0	0	0	0	0	0	0	0	0	0	0	0
0	0	0	0	0	0	0	0	0	0	0	0	0	0	0	0	0	0	0	0	0	0	0	0	0	0	0	0	0	0	0
0	0	0	0	0	0	0	0	0	0	0	0	0	0	0	0	0	0	0	0	0	0	0	0	0	0	0	0	0	0	0
0	0	0	0	0	0	0	0	0	0	0	0	0	0	0	0	0	0	0	0	0	0	0	0	0	0	0	0	0	0	0
0	0	0	0	0	0	0	0	0	0	0	0	0	0	0	0	0	0	0	0	0	0	0	0	0	0	0	0	0	0	0
0	0	0	0	0	0	0	0	0	0	0	0	0	0	0	0	0	0	0	0	0	0	0	0	0	0	0	0	0	0	0
0	0	0	0	0	0	0	0	0	0	0	0	0	0	0	0	0	0	0	0	0	0	0	0	0	0	0	0	0	0	0
0	0	0	0	0	0	0	0	0	0	0	0	0	0	0	0	0	0	0	0	0	0	0	0	0	0	0	0	0	0	0
0	0	0	0	0	0	0	0	0	0	0	0	0	0	0	0	0	0	0	0	0	0	0	0	0	0	0	0	0	0	0
0	0	0	0	0	0	0	0	0	0	0	0	0	0	0	0	0	0	0	0	0	0	0	0	0	0	0	0	0	0	0
0	0	0	0	0	0	0	0	0	0	0	0	0	0	0	0	0	0	0	0	0	0	0	0	0	0	0	0	0	0	0
0	0	0	0	0	0	0	0	0	0	0	0	0	0	0	0	0	0	0	0	0	0	0	0	0	0	0	0	0	0	0
0	0	0	0	0	0	0	0	0	0	0	0	0	0	0	0	0	0	0	0	0	0	0	0	0	0	0	0	0	0	0
0	0	0	0	0	0	0	0	0	0	0	0	0	0	0	0	0	0	0	0	0	0	0	0	0	0	0	0	0	0	0
0	0	0	0	0	0	0	0	0	0	0	0	0	0	0	0	0	0	0	0	0	0	0	0	0	0	0	0	0	0	0
0	0	0	0	0	0	0	0	0	0	0	0	0	0	0	0	0	0	0	0	0	0	0	0	0	0	0	0	0	0	0
0	0	0	0	0	0	0	0	0	0	0	0	0	0	0	0	0	0	0	0	0	0	0	0	0	0	0	0	0	0	0
0	0	0	0	0	0	0	0	0	0	0	0	0	0	0	0	0	0	0	0	0	0	0	0	0	0	0	0	0	0	0
0	0	0	0	0	0	0	0	0	0	0	0	0	0	0	0	0	0	0	0	0	0	0	0	0	0	0	0	0	0	0
0	0	0	0	0	0	0	0	0	0	0	0	0	0	0	0	0	0	0	0	0	0	0	0	0	0	0	0	0	0	0
0	0	0	0	0	0	0	0	0	0	0	0	0	0	0	0	0	0	0	0	0	0	0	0	0	0	0	0	0	0	0
0	0	0	0	0	0	0	0	0	0	0	0	0	0	0	0	0	0	0	0	0	0	0	0	0	0	0	0	0	0	0
0	0	0	0	0	0	0	0	0	0	0	0	0	0	0	0	0	0	0	0	0	0	0	0	0	0	0	0	0	0	0
0	0	0	0	0	0	0	0	0	0	0	0	0	0	0	0	0	0	0	0	0	0	0	0	0	0	0	0	0	0	0
0	0	0	0	0	0	0	0	0	0	0	0	0	0	0	0	0	0	0	0	0	0	0	0	0	0	0	0	0	0	0
0	0	0	0	0	0	0	0	0	0	0	0	0	0	0	0	0	0	0	0	0	0	0	0	0	0	0	0	0	0	0
0	0	0	0	0	0	0	0	0	0	0	0	0	0	0	0	0	0	0	0	0	0	0	0	0	0	0	0	0	0	0
0	0	0	0	0	0	0	0	0	0	0	0	0	0	0	0	0	0	0	0	0	0	0	0	0	0	0	0	0	0	0
0	0	0	0	0	0	0	0	0	0	0	0	0	0	0	0	0	0	0	0	0	0	0	0	0	0	0	0	0	0	0
0	0	0	0	0	0	0	0	0	0	0	0	0	0	0	0	0	0	0	0	0	0	0	0	0	0	0	0	0	0	0
0	0	0	0	0	0	0	0	0	0	0	0	0	0	0	0	0	0	0	0	0	0	0	0	0	0	0	0	0	0	0
0	0	0	0	0	0	0	0	0	0	0	0	0	0	0	0	0	0	0	0	0	0	0	0	0	0	0	0	0	0	0
0	0	0	0	0	0	0	0	0	0	0	0	0	0	0	0	0	0	0	0	0	0	0	0	0	0	0	0	0	0	0
0	0	0	0	0	0	0	0	0	0	0	0	0	0	0	0	0	0	0	0	0	0	0	0	0	0	0	0	0	0	0
0	0	0	0	0	0	0	0	0	0	0	0	0	0	0	0	0	0	0	0	0	0	0	0	0	0	0	0	0	0	0
0	0	0	0	0	0	0	0	0	0	0	0	0	0	0	0	0	0	0	0	0	0	0	0	0	0	0	0	0	0	0
0	0	0	0	0	0	0	0	0	0	0	0	0	0	0	0	0	0	0	0	0	0	0	0	0	0	0	0	0	0	0
0	0	0	0	0	0	0	0	0	0	0	0	0	0	0	0	0	0	0	0	0	0	0	0	0	0	0	0	0	0	0
0	0	0	0	0	0	0	0	0	0	0	0	0	0	0	0	0	0	0	0	0	0	0	0	0	0	0	0	0	0	0
0	0	0	0	0	0	0	0	0	0	0	0	0	0	0	0	0	0	0	0	0	0	0	0	0	0	0	0	0	0	0
0	0	0	0	0	0	0	0	0	0	0	0	0	0	0	0	0	0	0	0	0	0	0	0	0	0	0	0	0	0	0
0	0	0	0	0	0	0	0	0	0	0	0	0	0	0	0	0	0	0	0	0	0	0	0	0	0	0	0	0	0	0
0	0	0	0	0	0	0	0	0	0	0	0	0	0	0	0	0	0	0	0	0	0	0	0	0	0	0	0	0	0	0
0	0	0	0	0	0	0	0	0	0	0	0	0	0	0	0	0	0	0	0	0	0	0	0	0	0	0	0	0	0	0
0	0	0	0	0	0	0	0	0	0	0	0	0	0	0	0	0	0	0	0	0	0	0	0	0	0	0	0	0	0	0
0	0	0	0	0	0	0	0	0	0	0	0	0	0	0	0	0	0	0	0	0	0	0	0	0	0	0	0	0	0	0
0	0	0	0	0	0	0	0	0	0	0	0	0	0	0	0	0	0	0	0	0	0	0	0	0	0	0	0	0	0	0
0	0	0	0	0	0	0	0	0	0	0	0	0	0	0	0	0	0	0	0	0	0	0	0	0	0	0	0	0	0	0
0	0	0	0	0	0	0	0	0	0	0	0	0	0	0	0	0	0	0	0	0	0	0	0	0	0	0	0	0	0	0
0	0	0	0	0	0	0	0	0	0	0	0	0	0	0	0	0	0	0	0	0	0	0	0	0	0	0	0	0	0	0
0	0	0	0	0	0	0	0	0	0	0	0	0	0	0	0	0	0	0	0	0	0	0	0	0	0	0	0	0	0	0
0	0	0	0	0	0	0	0	0	0	0	0	0	0	0	0	0	0	0	0	0	0	0	0	0	0	0	0	0	0	0
0	0	0	0	0	0	0	0	0	0	0	0	0	0	0	0	0	0	0	0	0	0	0	0	0	0	0	0	0	0	0
0	0	0	0	0	0	0	0	0	0	0	0	0	0	0	0	0	0	0	0	0	0	0	0	0	0	0	0	0	0	0
0	0	0	0	0	0	0	0	0	0	0	0	0	0	0	0	0	0	0	0	0	0	0	0	0	0	0	0	0	0	0
0	0	0	0	0	0	0	0	0	0	0	0	0	0	0	0	0	0	0	0	0	0	0	0	0	0	0	0	0	0	0
0	0	0	0	0	0	0	0	0	0	0	0	0	0	0	0	0	0	0	0	0	0	0	0	0	0	0	0	0	0	0
0	0	0	0	0	0	0	0	0	0	0	0	0	0	0	0	0	0	0	0	0	0	0	0	0	0	0	0	0	0	0
0	0	0	0	0	0	0	0	0	0	0	0	0	0	0	0	0	0	0	0	0	0	0	0	0	0	0	0	0	0	0
0	0	0	0	0	0	0	0	0	0	0	0	0	0	0	0	0	0	0	0	0	0	0	0	0	0	0	0	0	0	0
0	0	0	0	0	0	0	0	0	0	0	0	0	0	0	0	0	0	0	0	0	0	0	0	0	0	0	0	0	0	0
0	0	0	0	0	0	0	0	0	0	0	0	0	0	0	0	0	0	0	0	0	0	0	0	0	0	0	0	0	0	0
0	0	0	0	0	0	0	0	0	0	0	0	0	0	0	0	0	0	0	0	0	0	0	0	0	0	0	0	0	0	0
0	0	0	0	0	0	0	0	0	0	0	0	0	0	0	0	0	0	0	0	0	0	0	0	0	0	0	0	0	0	0
0	0	0	0	0	0	0	0	0	0	0	0	0	0	0	0	0	0	0	0	0	0	0	0	0	0	0	0	0	0	0
0	0	0	0	0	0	0	0	0	0	0	0	0	0	0	0	0	0	0	0	0	0	0	0	0	0	0	0	0	0	0
0	0	0	0	0	0	0	0	0	0	0	0	0	0	0	0	0	0	0	0	0	0	0	0	0	0	0	0	0	0	0
0	0	0	0	0	0	0	0	0	0	0	0	0	0	0	0	0	0	0	0	0	0	0	0	0	0	0	0	0	0	0
0	0	0	0	0	0	0	0	0	0	0	0	0	0	0	0	0	0	0	0	0	0	0	0	0	0	0	0	0	0	0
0	0	0	0	0	0	0	0	0	0	0	0	0	0	0	0	0	0	0	0	0	0	0	0	0	0	0	0	0	0	0
0	0	0	0	0	0	0	0	0	0	0	0	0	0	0	0	0	0	0	0	0	0	0	0	0	0	0	0	0	0	0
0	0	0	0	0	0	0	0	0	0	0	0	0	0	0	0	0	0	0	0	0	0	0	0	0	0	0	0	0	0	0
0	0	0	0	0	0	0	0	0	0	0	0	0	0	0	0	0	0	0	0	0	0	0	0	0	0	0	0	0	0	0
0	0	0	0	0	0	0	0	0	0	0	0	0	0	0	0	0	0	0	0	0	0	0	0	0	0	0	0	0	0	0
0	0	0	0	0	0	0	0	0	0	0	0	0	0	0	0	0	0	0	0	0	0	0	0	0	0	0	0	0	0	0
0	0	0	0	0	0	0	0	0	0	0	0	0	0	0	0	0	0	0	0	0	0	0	0	0	0	0	0	0	0	0
0	0	0	0	0	0	0	0	0	0	0	0	0	0	0	0	0	0	0	0	0	0	0	0	0	0	0	0	0	0	0
0	0	0	0	0	0	0	0	0	0	0	0	0	0	0	0	0	0	0	0	0	0	0	0	0	0	0	0	0	0	0
0	0	0	0	0	0	0	0	0	0	0	0	0	0	0	0	0	0	0	0	0	0	0	0	0	0	0	0	0	0	0
0	0	0	0	0	0	0	0	0	0	0	0	0	0	0	0	0	0	0	0	0	0	0	0	0	0	0	0	0	0	0
0	0	0	0	0	0	0	0	0	0	0	0	0	0	0	0	0	0	0	0	0	0	0	0	0	0	0	0	0	0	0
0	0	0	0	0	0	0	0	0	0	0	0	0	0	0	0	0	0	0	0	0	0	0	0	0	0	0	0	0	0	0
0	0	0	0	0	0	0	0	0	0	0	0	0	0	0	0	0	0	0	0	0	0	0	0	0	0	0	0	0	0	0
0	0	0	0	0	0	0	0	0	0	0	0	0	0	0	0	0	0	0	0	0	0	0	0	0	0	0	0	0	0	0
0	0	0	0	0	0	0	0	0	0	0	0	0	0	0	0	0	0	0	0	0	0	0	0	0	0	0	0	0	0	0
0	0	0	0	0	0	0	0	0	0	0	0	0	0	0	0	0	0	0	0	0	0	0	0	0	0	0	0	0	0	0
0	0	0	0	0	0	0	0	0	0	0	0	0	0	0	0	0	0	0	0	0	0	0	0	0	0	0	0	0	0	0
0	0	0	0	0	0	0	0	0	0	0	0	0	0	0	0	0	0	0	0	0	0	0	0	0	0	0	0	0	0	0
0	0	0	0	0	0	0	0	0	0	0	0	0	0	0	0	0	0	0	0	0	0	0	0	0	0	0	0	0	0	0
0	0	0	0	0	0	0	0	0	0	0	0	0	0	0	0	0	0	0	0	0	0	0	0	0	0	0	0	0	0	0
0	0	0	0	0	0	0	0	0	0	0	0	0	0	0	0	0	0	0	0	0	0	0	0	0	0	0	0	0	0	0
0	0	0	0	0	0	0	0	0	0	0	0	0	0	0	0	0	0	0	0	0	0	0	0	0	0	0	0	0	0	0
0	0	0	0	0	0	0	0	0	0	0	0	0	0	0	0	0	0	0	0	0	0	0	0	0	0	0	0	0	0	0
0	0	0	0	0	0	0	0	0	0	0	0	0	0	0	0	0	0	0	0	0	0	0	0	0	0	0	0	0	0	0
0	0	0	0	0	0	0	0	0	0	0	0	0	0	0	0	0	0	0	0	0	0	0	0	0	0	0	0	0	0	0
0	0	0	0	0	0	0	0	0	0	0	0	0	0	0	0	0	0	0	0	0	0	0	0	0	0	0	0	0	0	0
0	0	0	0	0	0	0	0	0	0	0	0	0	0	0	0	0	0	0	0	0	0	0	0	0	0	0	0	0	0	0
0	0	0	0	0	0	0	0	0	0	0	0	0	0	0	0	0	0	0	0	0	0	0	0	0	0	0	0	0	0	0
0	0	0	0	0	0	0	0	0	0	0	0	0	0	0	0	0	0	0	0	0	0	0	0	0	0	0	0	0	0	0
0	0	0	0	0	0	0	0	0	0	0	0	0	0	0	0	0	0	0	0	0	0	0	0	0	0	0	0	0	0	0
0	0	0	0	0	0	0	0	0	0	0	0	0	0	0	0	0	0	0	0	0	0	0	0	0	0	0	0	0	0	0
0	0	0	0	0	0	0	0	0	0	0	0	0	0	0	0	0	0	0	0	0	0	0	0	0	0	0	0	0	0	0
0	0	0	0	0	0	0	0	0	0	0	0	0	0	0	0	0	0	0	0	0	0	0	0	0	0	0	0	0	0	0
0	0	0	0	0	0	0	0	0	0	0	0	0	0	0	0	0	0	0	0	0	0	0	0	0	0	0	0	0	0	0
0	0	0	0	0	0	0	0	0	0	0	0	0	0	0	0	0	0	0	0	0	0	0	0	0	0	0	0	0	0	0
0	0	0	0	0	0	0	0	0	0	0	0	0	0	0	0	0	0	0	0	0	0	0	0	0	0	0	0	0	0	0
0	0	0	0	0	0	0	0	0	0	0	0	0	0	0	0	0	0	0	0	0	0	0	0	0	0	0	0	0	0	0
0	0	0	0	0	0	0	0	0	0	0	0	0	0	0	0	0	0	0	0	0	0	0	0	0	0	0	0	0	0	0
0	0	0	0	0	0	0	0	0	0	0	0	0	0	0	0	0	0	0	0	0	0	0	0	0	0	0	0	0	0	0
0	0	0	0	0	0	0	0	0	0	0	0	0	0	0	0	0	0	0	0	0	0	0	0	0	0	0	0	0	0	0
0	0	0	0	0	0	0	0	0	0	0	0	0	0	0	0	0	0	0	0	0	0	0	0	0	0	0	0	0	0	0
0	0	0	0	0	0	0	0	0	0	0	0	0	0	0	0	0	0	0	0	0	0	0	0	0	0	0	0	0	0	0
0	0	0	0	0	0	0	0	0	0	0	0	0	0	0	0	0	0	0	0	0	0	0	0	0	0	0	0	0	0	0
0	0	0	0	0	0	0	0	0	0	0	0	0	0	0	0	0	0	0	0	0	0	0	0	0	0	0	0	0	0	0
0	0	0	0	0	0	0	0	0	0	0	0	0	0	0	0	0	0	0	0	0	0	0	0	0	0	0	0	0	0	0
0	0	0	0	0	0	0	0	0	0	0	0	0	0	0	0	0	0	0	0	0	0	0	0	0	0	0	0	0	0	0
0	0	0	0	0	0	0	0	0	0	0	0	0	0	0	0	0	0	0	0	0	0	0	0	0	0	0	0	0	0	0
0	0	0	0	0	0	0	0	0	0	0	0	0	0	0	0	0	0	0	0	0	0	0	0	0	0	0	0	0	0	0
0	0	0	0	0	0	0	0	0	0	0	0	0	0	0	0	0	0	0	0	0	0	0	0	0	0	0	0	0	0	0
0	0	0	0	0	0	0	0	0	0	0	0	0	0	0	0	0	0	0	0	0	0	0	0	0	0	0	0	0	0	0
0	0	0	0	0	0	0	0	0	0	0	0	0	0	0	0	0	0	0	0	0	0	0	0	0	0	0	0	0	0	0
0	0	0	0	0	0	0	0	0	0	0	0	0	0	0	0	0	0	0	0	0	0	0	0	0	0	0	0	0	0	0
0	0	0	0	0	0	0	0	0	0	0	0	0	0	0	0	0	0	0	0	0	0	0	0	0	0	0	0	0	0	0
0	0	0	0	0	0	0	0	0	0	0	0	0	0	0	0	0	0	0	0	0	0	0	0	0	0	0	0	0	0	0
0	0	0	0	0	0	0	0	0	0	0	0	0	0	0	0	0	0	0	0	0	0	0	0	0	0	0	0	0	0	0
0	0	0	0	0	0	0	0	0	0	0	0	0	0	0	0	0	0	0	0	0	0	0	0	0	0	0	0	0	0	0
0	0	0	0	0	0	0	0	0	0	0	0	0	0	0	0	0	0	0	0	0	0	0	0	0	0	0	0	0	0	0
0	0	0	0	0	0	0	0	0	0	0	0	0	0	0	0	0	0	0	0	0	0	0	0	0	0	0	0	0	0	0
0	0	0	0	0	0	0	0	0	0	0	0	0	0	0	0	0	0	0	0	0	0	0	0	0	0	0	0	0	0	0
0	0	0	0	0	0	0	0	0	0	0	0	0	0	0	0	0	0	0	0	0	0	0	0	0	0	0	0	0	0	0
0	0	0	0	0	0	0	0	0	0	0	0	0	0	0	0	0	0	0	0	0	0	0	0	0	0	0	0	0	0	0
0	0	0	0	0	0	0	0	0	0	0	0	0	0	0	0	0	0	0	0	0	0	0	0	0	0	0	0	0	0	0
0	0	0	0	0	0	0	0	0	0	0	0	0	0	0	0	0	0	0	0	0	0	0	0	0	0	0	0	0	0	0
0	0	0	0	0	0	0	0	0	0	0	0	0	0	0	0	0	0	0	0	0	0	0	0	0	0	0	0	0	0	0
0	0	0	0	0	0	0	0	0	0	0	0	0	0	0	0	0	0	0	0	0	0	0	0	0	0	0	0	0	0	0
0	0	0	0	0	0	0	0	0	0	0	0	0	0	0	0	0	0	0	0	0	0	0	0	0	0	0	0	0	0	0
0	0	0	0	0	0	0	0	0	0	0	0	0	0	0	0	0	0	0	0	0	0	0	0	0	0	0	0	0	0	0
0	0	0	0	0	0	0	0	0	0	0	0	0	0	0	0	0	0	0	0	0	0	0	0	0	0	0	0	0	0	0
0	0	0	0	0	0	0	0	0	0	0	0	0	0	0	0	0	0	0	0	0	0	0	0	0	0	0	0	0	0	0
0	0	0	0	0	0	0	0	0	0	0	0	0	0	0	0	0	0	0	0	0	0	0	0	0	0	0	0	0	0	0
0	0	0	0	0	0	0	0	0	0	0	0	0	0	0	0	0	0	0	0	0	0	0	0	0	0	0	0	0	0	0
0	0	0	0	0	0	0	0	0	0	0	0	0	0	0	0	0	0	0	0	0	0	0	0	0	0	0	0	0	0	0
0	0	0	0	0	0	0	0	0	0	0	0	0	0	0	0	0	0	0	0	0	0	0	0	0	0	0	0	0	0	0
0	0	0	0	0	0	0	0	0	0	0	0	0	0	0	0	0	0	0	0	0	0	0	0	0	0	0	0	0	0	0
0	0	0	0	0	0	0	0	0	0	0	0	0	0	0	0	0	0	0	0	0	0	0	0	0	0	0	0	0	0	0
0	0	0	0	0	0	0	0	0	0	0	0	0	0	0	0	0	0	0	0	0	0	0	0	0	0	0	0	0	0	0
0	0	0	0	0	0	0	0	0	0	0	0	0	0	0	0	0	0	0	0	0	0	0	0	0	0	0	0	0	0	0
0	0	0	0	0	0	0	0	0	0	0	0	0	0	0	0	0	0	0	0	0	0	0	0	0	0	0	0	0	0	0
0	0	0	0	0	0	0	0	0	0	0	0	0	0	0	0	0	0	0	0	0	0	0	0	0	0	0	0	0	0	0
0	0	0	0	0	0	0	0	0	0	0	0	0	0	0	0	0	0	0	0	0	0	0	0	0	0	0	0	0	0	0
0	0	0	0	0	0	0	0	0	0	0	0	0	0	0	0	0	0	0	0	0	0	0	0	0	0	0	0	0	0	0
0	0	0	0	0	0	0	0	0	0	0	0	0	0	0	0	0	0	0	0	0	0	0	0	0	0	0	0	0	0	0
0	0	0	0	0	0	0	0	0	0	0	0	0	0	0	0	0	0	0	0	0	0	0	0	0	0	0	0	0	0	0
0	0	0	0	0	0	0	0	0	0	0	0	0	0	0	0	0	0	0	0	0	0	0	0	0	0	0	0	0	0	0
0	0	0	0	0	0	0	0	0	0	0	0	0	0	0	0	0	0	0	0	0	0	0	0	0	0	0	0	0	0	0
0	0	0	0	0	0	0	0	0	0	0	0	0	0	0	0	0	0	0	0	0	0	0	0	0	0	0	0	0	0	0
0	0	0	0	0	0	0	0	0	0	0	0	0	0	0	0	0	0	0	0	0	0	0	0	0	0	0	0	0	0	0
0	0	0	0	0	0	0	0	0	0	0	0	0	0	0	0	0	0	0	0	0	0	0	0	0	0	0	0	0	0	0
0	0	0	0	0	0	0	0	0	0	0	0	0	0	0	0	0	0	0	0	0	0	0	0	0	0	0	0	0	0	0
0	0	0	0	0	0	0	0	0	0	0	0	0	0	0	0	0	0	0	0	0	0	0	0	0	0	0	0	0	0	0
0	0	0	0	0	0	0	0	0	0	0	0	0	0	0	0	0	0	0	0	0	0	0	0	0	0	0	0	0	0	0
0	0	0	0	0	0	0	0	0	0	0	0	0	0	0	0	0	0	0	0	0	0	0	0	0	0	0	0	0	0	0
0	0	0	0	0	0	0	0	0	0	0	0	0	0	0	0	0	0	0	0	0	0	0	0	0	0	0	0	0	0	0
0	0	0	0	0	0	0	0	0	0	0	0	0	0	0	0	0	0	0	0	0	0	0	0	0	0	0	0	0	0	0
0	0	0	0	0	0	0	0	0	0	0	0	0	0	0	0	0	0	0	0	0	0	0	0	0	0	0	0	0	0	0
0	0	0	0	0	0	0	0	0	0	0	0	0	0	0	0	0	0	0	0	0	0	0	0	0	0	0	0	0	0	0
0	0	0	0	0	0	0	0	0	0	0	0	0	0	0	0	0	0	0	0	0	0	0	0	0	0	0	0	0	0	0
0	0	0	0	0	0	0	0	0	0	0	0	0	0	0	0	0	0	0	0	0	0	0	0	0	0	0	0	0	0	0
0	0	0	0	0	0	0	0	0	0	0	0	0	0	0	0	0	0	0	0	0	0	0	0	0	0	0	0	0	0	0
0	0	0	0	0	0	0	0	0	0	0	0	0	0	0	0	0	0	0	0	0	0	0	0	0	0	0	0	0	0	0
0	0	0	0	0	0	0	0	0	0	0	0	0	0	0	0	0	0	0	0	0	0	0	0	0	0	0	0	0	0	0
0	0	0	0	0	0	0	0	0	0	0	0	0	0	0	0	0	0	0	0	0	0	0	0	0	0	0	0	0	0	0
0	0	0	0	0	0	0	0	0	0	0	0	0	0	0	0	0	0	0	0	0	0	0	0	0	0	0	0	0	0	0
0	0	0	0	0	0	0	0	0	0	0	0	0	0	0	0	0	0	0	0	0	0	0	0	0	0	0	0	0	0	0
0	0	0	0	0	0	0	0	0	0	0	0	0	0	0	0	0	0	0	0	0	0	0	0	0	0	0	0	0	0	0
0	0	0	0	0	0	0	0	0	0	0	0	0	0	0	0	0	0	0	0	0	0	0	0	0	0	0	0	0	0	0
0	0	0	0	0	0	0	0	0	0	0	0	0	0	0	0	0	0	0	0	0	0	0	0	0	0	0	0	0	0	0
0	0	0	0	0	0	0	0	0	0	0	0	0	0	0	0	0	0	0	0	0	0	0	0	0	0	0	0	0	0	0
0	0	0	0	0	0	0	0	0	0	0	0	0	0	0	0	0	0	0	0	0	0	0	0	0	0	0	0	0	0	0
0	0	0	0	0	0	0	0	0	0	0	0	0	0	0	0	0	0	0	0	0	0	0	0	0	0	0	0	0	0	0
0	0	0	0	0	0	0	0	0	0	0	0	0	0	0	0	0	0	0	0	0	0	0	0	0	0	0	0	0	0	0
0	0	0	0	0	0	0	0	0	0	0	0	0	0	0	0	0	0	0	0	0	0	0	0	0	0	0	0	0	0	0
0	0	0	0	0	0	0	0	0	0	0	0	0	0	0	0	0	0	0	0	0	0	0	0	0	0	0	0	0	0	0
0	0	0	0	0	0	0	0	0	0	0	0	0	0	0	0	0	0	0	0	0	0	0	0	0	0	0	0	0	0	0
0	0	0	0	0	0	0	0	0	0	0	0	0	0	0	0	0	0	0	0	0	0	0	0	0	0	0	0	0	0	0
0	0	0	0	0	0	0	0	0	0	0	0	0	0	0	0	0	0	0	0	0	0	0	0	0	0	0	0	0	0	0
0	0	0	0	0	0	0	0	0	0	0	0	0	0	0	0	0	0	0	0	0	0	0	0	0	0	0	0	0	0	0
0	0	0	0	0	0	0	0	0	0	0	0	0	0	0	0	0	0	0	0	0	0	0	0	0	0	0	0	0	0	0
0	0	0	0	0	0	0	0	0	0	0	0	0	0	0	0	0	0	0	0	0	0	0	0	0	0	0	0	0	0	0
0	0	0	0	0	0	0	0	0	0	0	0	0	0	0	0	0	0	0	0	0	0	0	0	0	0	0	0	0	0	0
0	0	0	0	0	0	0	0	0	0	0	0	0	0	0	0	0	0	0	0	0	0	0	0	0	0	0	0	0	0	0
0	0	0	0	0	0	0	0	0	0	0	0	0	0	0	0	0	0	0	0	0	0	0	0	0	0	0	0	0	0	0
0	0	0	0	0	0	0	0	0	0	0	0	0	0	0	0	0	0	0	0	0	0	0	0	0	0	0	0	0	0	0
0	0	0	0	0	0	0	0	0	0	0	0	0	0	0	0	0	0	0	0	0	0	0	0	0	0	0	0	0	0	0
0	0	0	0	0	0	0	0	0	0	0	0	0	0	0	0	0	0	0	0	0	0	0	0	0	0	0	0	0	0	0
0	0	0	0	0	0	0	0	0	0	0	0	0	0	0	0	0	0	0	0	0	0	0	0	0	0	0	0	0	0	0
0	0	0	0	0	0	0	0	0	0	0	0	0	0	0	0	0	0	0	0	0	0	0	0	0	0	0	0	0	0	0
0	0	0	0	0	0	0	0	0	0	0	0	0	0	0	0	0	0	0	0	0	0	0	0	0	0	0	0	0	0	0
0	0	0	0	0	0	0	0	0	0	0	0	0	0	0	0	0	0	0	0	0	0	0	0	0	0	0	0	0	0	0
0	0	0	0	0	0	0	0	0	0	0	0	0	0	0	0	0	0	0	0	0	0	0	0	0	0	0	0	0	0	0
0	0	0	0	0	0	0	0	0	0	0	0	0	0	0	0	0	0	0	0	0	0	0	0	0	0	0	0	0	0	0
0	0	0	0	0	0	0	0	0	0	0	0	0	0	0	0	0	0	0	0	0	0	0	0	0	0	0	0	0	0	0
0	0	0	0	0	0	0	0	0	0	0	0	0	0	0	0	0	0	0	0	0	0	0	0	0	0	0	0	0	0	0
0	0	0	0	0	0	0	0	0	0	0	0	0	0	0	0	0	0	0	0	0	0	0	0	0	0	0	0	0	0	0
0	0	0	0	0	0	0	0	0	0	0	0	0	0	0	0	0	0	0	0	0	0	0	0	0	0	0	0	0	0	0
0	0	0	0	0	0	0	0	0	0	0	0	0	0	0	0	0	0	0	0	0	0	0	0	0	0	0	0	0	0	0
0	0	0	0	0	0	0	0	0	0	0	0	0	0	0	0	0	0	0	0	0	0	0	0	0	0	0	0	0	0	0
0	0	0	0	0	0	0	0	0	0	0	0	0	0	0	0	0	0	0	0	0	0	0	0	0	0	0	0	0	0	0
0	0	0	0	0	0	0	0	0	0	0	0	0	0	0	0	0	0	0	0	0	0	0	0	0	0	0	0	0	0	0
0	0	0	0	0	0	0	0	0	0	0	0	0	0	0	0	0	0	0	0	0	0	0	0	0	0	0	0	0	0	0
0	0	0	0	0	0	0	0	0	0	0	0	0	0	0	0	0	0	0	0	0	0	0	0	0	0	0	0	0	0	0
0	0	0	0	0	0	0	0	0	0	0	0	0	0	0	0	0	0	0	0	0	0	0	0	0	0	0	0	0	0	0
0	0	0	0	0	0	0	0	0	0	0	0	0	0	0	0	0	0	0	0	0	0	0	0	0	0	0	0	0	0	0
0	0	0	0	0	0	0	0	0	0	0	0	0	0	0	0	0	0	0	0	0	0	0	0	0	0	0	0	0	0	0
0	0	0	0	0	0	0	0	0	0	0	0	0	0	0	0	0	0	0	0	0	0	0	0	0	0	0	0	0	0	0
0	0	0	0	0	0	0	0	0	0	0	0	0	0	0	0	0	0	0	0	0	0	0	0	0	0	0	0	0	0	0
0	0	0	0	0	0	0	0	0	0	0	0	0	0	0	0	0	0	0	0	0	0	0	0	0	0	0	0	0	0	0
0	0	0	0	0	0	0	0	0	0	0	0	0	0	0	0	0	0	0	0	0	0	0	0	0	0	0	0	0	0	0
0	0	0	0	0	0	0	0	0	0	0	0	0	0	0	0	0	0	0	0	0	0	0	0	0	0	0	0	0	0	0
0	0	0	0	0	0	0	0	0	0	0	0	0	0	0	0	0	0	0	0	0	0	0	0	0	0	0	0	0	0	0
0	0	0	0	0	0	0	0	0	0	0	0	0	0	0	0	0	0	0	0	0	0	0	0	0	0	0	0	0	0	0
0	0	0	0	0	0	0	0	0	0	0	0	0	0	0	0	0	0	0	0	0	0	0	0	0	0	0	0	0	0	0
0	0	0	0	0	0	0	0	0	0	0	0	0	0	0	0	0	0	0	0	0	0	0	0	0	0	0	0	0	0	0
0	0	0	0	0	0	0	0	0	0	0	0	0	0	0	0	0	0	0	0	0	0	0	0	0	0	0	0	0	0	0
0	0	0	0	0	0	0	0	0	0	0	0	0	0	0	0	0	0	0	0	0	0	0	0	0	0	0	0	0	0	0
0	0	0	0	0	0	0	0	0	0	0	0	0	0	0	0	0	0	0	0	0	0	0	0	0	0	0	0	0	0	0
0	0	0	0	0	0	0	0	0	0	0	0	0	0	0	0	0	0	0	0	0	0	0	0	0	0	0	0	0	0	0
0	0	0	0	0	0	0	0	0	0	0	0	0	0	0	0	0	0	0	0	0	0	0	0	0	0	0	0	0	0	0
0	0	0	0	0	0	0	0	0	0	0	0	0	0	0	0	0	0	0	0	0	0	0	0	0	0	0	0	0	0	0
0	0	0	0	0	0	0	0	0	0	0	0	0	0	0	0	0	0	0	0	0	0	0	0	0	0	0	0	0	0	0
0	0	0	0	0	0	0	0	0	0	0	0	0	0	0	0	0	0	0	0	0	0	0	0	0	0	0	0	0	0	0
0	0	0	0	0	0	0	0	0	0	0	0	0	0	0	0	0	0	0	0	0	0	0	0	0	0	0	0	0	0	0
0	0	0	0	0	0	0	0	0	0	0	0	0	0	0	0	0	0	0	0	0	0	0	0	0	0	0	0	0	0	0
0	0	0	0	0	0	0	0	0	0	0	0	0	0	0	0	0	0	0	0	0	0	0	0	0	0	0	0	0	0	0
0	0	0	0	0	0	0	0	0	0	0	0	0	0	0	0	0	0	0	0	0	0	0	0	0	0	0	0	0	0	0
0	0	0	0	0	0	0	0	0	0	0	0	0	0	0	0	0	0	0	0	0	0	0	0	0	0	0	0	0	0	0
0	0	0	0	0	0	0	0	0	0	0	0	0	0	0	0	0	0	0	0	0	0	0	0	0	0	0	0	0	0	0
0	0	0	0	0	0	0	0	0	0	0	0	0	0	0	0	0	0	0	0	0	0	0	0	0	0	0	0	0	0	0
0	0	0	0	0	0	0	0	0	0	0	0	0	0	0	0	0	0	0	0	0	0	0	0	0	0	0	0	0	0	0
0	0	0	0	0	0	0	0	0	0	0	0	0	0	0	0	0	0	0	0	0	0	0	0	0	0	0	0	0	0	0
0	0	0	0	0	0	0	0	0	0	0	0	0	0	0	0	0	0	0	0	0	0	0	0	0	0	0	0	0	0	0
0	0	0	0	0	0	0	0	0	0	0	0	0	0	0	0	0	0	0	0	0	0	0	0	0	0	0	0	0	0	0
0	0	0	0	0	0	0	0	0	0	0	0	0	0	0	0	0	0	0	0	0	0	0	0	0	0	0	0	0	0	0
0	0	0	0	0	0	0	0	0	0	0	0	0	0	0	0	0	0	0	0	0	0	0	0	0	0	0	0	0	0	0
0	0	0	0	0	0	0	0	0	0	0	0	0	0	0	0	0	0	0	0	0	0	0	0	0	0	0	0	0	0	0
0	0	0	0	0	0	0	0	0	0	0	0	0	0	0	0	0	0	0	0	0	0	0	0	0	0	0	0	0	0	0
0	0	0	0	0	0	0	0	0	0	0	0	0	0	0	0	0	0	0	0	0	0	0	0	0	0	0	0	0	0	0
0	0	0	0	0	0	0	0	0	0	0	0	0	0	0	0	0	0	0	0	0	0	0	0	0	0	0	0	0	0	0
0	0	0	0	0	0	0	0	0	0	0	0	0	0	0	0	0	0	0	0	0	0	0	0	0	0	0	0	0	0	0
0	0	0	0	0	0	0	0	0	0	0	0	0	0	0	0	0	0	0	0	0	0	0	0	0	0	0	0	0	0	0
0	0	0	0	0	0	0	0	0	0	0	0	0	0	0	0	0	0	0	0	0	0	0	0	0	0	0	0	0	0	0
0	0	0	0	0	0	0	0	0	0	0	0	0	0	0	0	0	0	0	0	0	0	0	0	0	0	0	0	0	0	0
0	0	0	0	0	0	0	0	0	0	0	0	0	0	0	0	0	0	0	0	0	0	0	0	0	0	0	0	0	0	0
0	0	0	0	0	0	0	0	0	0	0	0	0	0	0	0	0	0	0	0	0	0	0	0	0	0	0	0	0	0	0
0	0	0	0	0	0	0	0	0	0	0	0	0	0	0	0	0	0	0	0	0	0	0	0	0	0	0	0	0	0	0
0	0	0	0	0	0	0	0	0	0	0	0	0	0	0	0	0	0	0	0	0	0	0	0	0	0	0	0	0	0	0
0	0	0	0	0	0	0	0	0	0	0	0	0	0	0	0	0	0	0	0	0	0	0	0	0	0	0	0	0	0	0
0	0	0	0	0	0	0	0	0	0	0	0	0	0	0	0	0	0	0	0	0	0	0	0	0	0	0	0	0	0	0
0	0	0	0	0	0	0	0	0	0	0	0	0	0	0	0	0	0	0	0	0	0	0	0	0	0	0	0	0	0	0
0	0	0	0	0	0	0	0	0	0	0	0	0	0	0	0	0	0	0	0	0	0	0	0	0	0	0	0	0	0	0
0	0	0	0	0	0	0	0	0	0	0	0	0	0	0	0	0	0	0	0	0	0	0	0	0	0	0	0	0	0	0
0	0	0	0	0	0	0	0	0	0	0	0	0	0	0	0	0	0	0	0	0	0	0	0	0	0	0	0	0	0	0
0	0	0	0	0	0	0	0	0	0	0	0	0	0	0	0	0	0	0	0	0	0	0	0	0	0	0	0	0	0	0
0	0	0	0	0	0	0	0	0	0	0	0	0	0	0	0	0	0	0	0	0	0	0	0	0	0	0	0	0	0	0
0	0	0	0	0	0	0	0	0	0	0	0	0	0	0	0	0	0	0	0	0	0	0	0	0	0	0	0	0	0	0
0	0	0	0	0	0	0	0	0	0	0	0	0	0	0	0	0	0	0	0	0	0	0	0	0	0	0	0	0	0	0
0	0	0	0	0	0	0	0	0	0	0	0	0	0	0	0	0	0	0	0	0	0	0	0	0	0	0	0	0	0	0
0	0	0	0	0	0	0	0	0	0	0	0	0	0	0	0	0	0	0	0	0	0	0	0	0	0	0	0	0	0	0
0	0	0	0	0	0	0	0	0	0	0	0	0	0	0	0	0	0	0	0	0	0	0	0	0	0	0	0	0	0	0
0	0	0	0	0	0	0	0	0	0	0	0	0	0	0	0	0	0	0	0	0	0	0	0	0	0	0	0	0	0	0
0	0	0	0	0	0	0	0	0	0	0	0	0	0	0	0	0	0	0	0	0	0	0	0	0	0	0	0	0	0	0
0	0	0	0	0	0	0	0	0	0	0	0	0	0	0	0	0	0	0	0	0	0	0	0	0	0	0	0	0	0	0
0	0	0	0	0	0	0	0	0	0	0	0	0	0	0	0	0	0	0	0	0	0	0	0	0	0	0	0	0	0	0
0	0	0	0	0	0	0	0	0	0	0	0	0	0	0	0	0	0	0	0	0	0	0	0	0	0	0	0	0	0	0
0	0	0	0	0	0	0	0	0	0	0	0	0	0	0	0	0	0	0	0	0	0	0	0	0	0	0	0	0	0	0
0	0	0	0	0	0	0	0	0	0	0	0	0	0	0	0	0	0	0	0	0	0	0	0	0	0	0	0	0	0	0
0	0	0	0	0	0	0	0	0	0	0	0	0	0	0	0	0	0	0	0	0	0	0	0	0	0	0	0	0	0	0
0	0	0	0	0	0	0	0	0	0	0	0	0	0	0	0	0	0	0	0	0	0	0	0	0	0	0	0	0	0	0
0	0	0	0	0	0	0	0	0	0	0	0	0	0	0	0	0	0	0	0	0	0	0	0	0	0	0	0	0	0	0
0	0	0	0	0	0	0	0	0	0	0	0	0	0	0	0	0	0	0	0	0	0	0	0	0	0	0	0	0	0	0
0	0	0	0	0	0	0	0	0	0	0	0	0	0	0	0	0	0	0	0	0	0	0	0	0	0	0	0	0	0	0
0	0	0	0	0	0	0	0	0	0	0	0	0	0	0	0	0	0	0	0	0	0	0	0	0	0	0	0	0	0	0
0	0	0	0	0	0	0	0	0	0	0	0	0	0	0	0	0	0	0	0	0	0	0	0	0	0	0	0	0	0	0
0	0	0	0	0	0	0	0	0	0	0	0	0	0	0	0	0	0	0	0	0	0	0	0	0	0	0	0	0	0	0
0	0	0	0	0	0	0	0	0	0	0	0	0	0	0	0	0	0	0	0	0	0	0	0	0	0	0	0	0	0	0
0	0	0	0	0	0	0	0	0	0	0	0	0	0	0	0	0	0	0	0	0	0	0	0	0	0	0	0	0	0	0
0	0	0	0	0	0	0	0	0	0	0	0	0	0	0	0	0	0	0	0	0	0	0	0	0	0	0	0	0	0	0
0	0	0	0	0	0	0	0	0	0	0	0	0	0	0	0	0	0	0	0	0	0	0	0	0	0	0	0	0	0	0
0	0	0	0	0	0	0	0	0	0	0	0	0	0	0	0	0	0	0	0	0	0	0	0	0	0	0	0	0	0	0
0	0	0	0	0	0	0	0	0	0	0	0	0	0	0	0	0	0	0	0	0	0	0	0	0	0	0	0	0	0	0
0	0	0	0	0	0	0	0	0	0	0	0	0	0	0	0	0	0	0	0	0	0	0	0	0	0	0	0	0	0	0
0	0	0	0	0	0	0	0	0	0	0	0	0	0	0	0	0	0	0	0	0	0	0	0	0	0	0	0	0	0	0
0	0	0	0	0	0	0	0	0	0	0	0	0	0	0	0	0	0	0	0	0	0	0	0	0	0	0	0	0	0	0
0	0	0	0	0	0	0	0	0	0	0	0	0	0	0	0	0	0	0	0	0	0	0	0	0	0	0	0	0	0	0
0	0	0	0	0	0	0	0	0	0	0	0	0	0	0	0	0	0	0	0	0	0	0	0	0	0	0	0	0	0	0
0	0	0	0	0	0	0	0	0	0	0	0	0	0	0	0	0	0	0	0	0	0	0	0	0	0	0	0	0	0	0
0	0	0	0	0	0	0	0	0	0	0	0	0	0	0	0	0	0	0	0	0	0	0	0	0	0	0	0	0	0	0
0	0	0	0	0	0	0	0	0	0	0	0	0	0	0	0	0	0	0	0	0	0	0	0	0	0	0	0	0	0	0
0	0	0	0	0	0	0	0	0	0	0	0	0	0	0	0	0	0	0	0	0	0	0	0	0	0	0	0	0	0	0
0	0	0	0	0	0	0	0	0	0	0	0	0	0	0	0	0	0	0	0	0	0	0	0	0	0	0	0	0	0	0
0	0	0	0	0	0	0	0	0	0	0	0	0	0	0	0	0	0	0	0	0	0	0	0	0	0	0	0	0	0	0
0	0	0	0	0	0	0	0	0	0	0	0	0	0	0	0	0	0	0	0	0	0	0	0	0	0	0	0	0	0	0
0	0	0	0	0	0	0	0	0	0	0	0	0	0	0	0	0	0	0	0	0	0	0	0	0	0	0	0	0	0	0
0	0	0	0	0	0	0	0	0	0	0	0	0	0	0	0	0	0	0	0	0	0	0	0	0	0	0	0	0	0	0
0	0	0	0	0	0	0	0	0	0	0	0	0	0	0	0	0	0	0	0	0	0	0	0	0	0	0	0	0	0	0
0	0	0	0	0	0	0	0	0	0	0	0	0	0	0	0	0	0	0	0	0	0	0	0	0	0	0	0	0	0	0
0	0	0	0	0	0	0	0	0	0	0	0	0	0	0	0	0	0	0	0	0	0	0	0	0	0	0	0	0	0	0
0	0	0	0	0	0	0	0	0	0	0	0	0	0	0	0	0	0	0	0	0	0	0	0	0	0	0	0	0	0	0
0	0	0	0	0	0	0	0	0	0	0	0	0	0	0	0	0	0	0	0	0	0	0	0	0	0	0	0	0	0	0
0	0	0	0	0	0	0	0	0	0	0	0	0	0	0	0	0	0	0	0	0	0	0	0	0	0	0	0	0	0	0
0	0	0	0	0	0	0	0	0	0	0	0	0	0	0	0	0	0	0	0	0	0	0	0	0	0	0	0	0	0	0
0	0	0	0	0	0	0	0	0	0	0	0	0	0	0	0	0	0	0	0	0	0	0	0	0	0	0	0	0	0	0
0	0	0	0	0	0	0	0	0	0	0	0	0	0	0	0	0	0	0	0	0	0	0	0	0	0	0	0	0	0	0
0	0	0	0	0	0	0	0	0	0	0	0	0	0	0	0	0	0	0	0	0	0	0	0	0	0	0	0	0	0	0
0	0	0	0	0	0	0	0	0	0	0	0	0	0	0	0	0	0	0	0	0	0	0	0	0	0	0	0	0	0	0
0	0	0	0	0	0	0	0	0	0	0	0	0	0	0	0	0	0	0	0	0	0	0	0	0	0	0	0	0	0	0
0	0	0	0	0	0	0	0	0	0	0	0	0	0	0	0	0	0	0	0	0	0	0	0	0	0	0	0	0	0	0
0	0	0	0	0	0	0	0	0	0	0	0	0	0	0	0	0	0	0	0	0	0	0	0	0	0	0	0	0	0	0
0	0	0	0	0	0	0	0	0	0	0	0	0	0	0	0	0	0	0	0	0	0	0	0	0	0	0	0	0	0	0
0	0	0	0	0	0	0	0	0	0	0	0	0	0	0	0	0	0	0	0	0	0	0	0	0	0	0	0	0	0	0
0	0	0	0	0	0	0	0	0	0	0	0	0	0	0	0	0	0	0	0	0	0	0	0	0	0	0	0	0	0	0
0	0	0	0	0	0	0	0	0	0	0	0	0	0	0	0	0	0	0	0	0	0	0	0	0	0	0	0	0	0	0
0	0	0	0	0	0	0	0	0	0	0	0	0	0	0	0	0	0	0	0	0	0	0	0	0	0	0	0	0	0	0
0	0	0	0	0	0	0	0	0	0	0	0	0	0	0	0	0	0	0	0	0	0	0	0	0	0	0	0	0	0	0
0	0	0	0	0	0	0	0	0	0	0	0	0	0	0	0	0	0	0	0	0	0	0	0	0	0	0	0	0	0	0
0	0	0	0	0	0	0	0	0	0	0	0	0	0	0	0	0	0	0	0	0	0	0	0	0	0	0	0	0	0	0
0	0	0	0	0	0	0	0	0	0	0	0	0	0	0	0	0	0	0	0	0	0	0	0	0	0	0	0	0	0	0
0	0	0	0	0	0	0	0	0	0	0	0	0	0	0	0	0	0	0	0	0	0	0	0	0	0	0	0	0	0	0
0	0	0	0	0	0	0	0	0	0	0	0	0	0	0	0	0	0	0	0	0	0	0	0	0	0	0	0	0	0	0
0	0	0	0	0	0	0	0	0	0	0	0	0	0	0	0	0	0	0	0	0	0	0	0	0	0	0	0	0	0	0
0	0	0	0	0	0	0	0	0	0	0	0	0	0	0	0	0	0	0	0	0	0	0	0	0	0	0	0	0	0	0
0	0	0	0	0	0	0	0	0	0	0	0	0	0	0	0	0	0	0	0	0	0	0	0	0	0	0	0	0	0	0
0	0	0	0	0	0	0	0	0	0	0	0	0	0	0	0	0	0	0	0	0	0	0	0	0	0	0	0	0	0	0
0	0	0	0	0	0	0	0	0	0	0	0	0	0	0	0	0	0	0	0	0	0	0	0	0	0	0	0	0	0	0
0	0	0	0	0	0	0	0	0	0	0	0	0	0	0	0	0	0	0	0	0	0	0	0	0	0	0	0	0	0	0
0	0	0	0	0	0	0	0	0	0	0	0	0	0	0	0	0	0	0	0	0	0	0	0	0	0	0	0	0	0	0
0	0	0	0	0	0	0	0	0	0	0	0	0	0	0	0	0	0	0	0	0	0	0	0	0	0	0	0	0	0	0
0	0	0	0	0	0	0	0	0	0	0	0	0	0	0	0	0	0	0	0	0	0	0	0	0	0	0	0	0	0	0
0	0	0	0	0	0	0	0	0	0	0	0	0	0	0	0	0	0	0	0	0	0	0	0	0	0	0	0	0	0	0
0	0	0	0	0	0	0	0	0	0	0	0	0	0	0	0	0	0	0	0	0	0	0	0	0	0	0	0	0	0	0
0	0	0	0	0	0	0	0	0	0	0	0	0	0	0	0	0	0	0	0	0	0	0	0	0	0	0	0	0	0	0
0	0	0	0	0	0	0	0	0	0	0	0	0	0	0	0	0	0	0	0	0	0	0	0	0	0	0	0	0	0	0
0	0	0	0	0	0	0	0	0	0	0	0	0	0	0	0	0	0	0	0	0	0	0	0	0	0	0	0	0	0	0
0	0	0	0	0	0	0	0	0	0	0	0	0	0	0	0	0	0	0	0	0	0	0	0	0	0	0	0	0	0	0
0	0	0	0	0	0	0	0	0	0	0	0	0	0	0	0	0	0	0	0	0	0	0	0	0	0	0	0	0	0	0
0	0	0	0	0	0	0	0	0	0	0	0	0	0	0	0	0	0	0	0	0	0	0	0	0	0	0	0	0	0	0
0	0	0	0	0	0	0	0	0	0	0	0	0	0	0	0	0	0	0	0	0	0	0	0	0	0	0	0	0	0	0
0	0	0	0	0	0	0	0	0	0	0	0	0	0	0	0	0	0	0	0	0	0	0	0	0	0	0	0	0	0	0
0	0	0	0	0	0	0	0	0	0	0	0	0	0	0	0	0	0	0	0	0	0	0	0	0	0	0	0	0	0	0
0	0	0	0	0	0	0	0	0	0	0	0	0	0	0	0	0	0	0	0	0	0	0	0	0	0	0	0	0	0	0
0	0	0	0	0	0	0	0	0	0	0	0	0	0	0	0	0	0	0	0	0	0	0	0	0	0	0	0	0	0	0
0	0	0	0	0	0	0	0	0	0	0	0	0	0	0	0	0	0	0	0	0	0	0	0	0	0	0	0	0	0	0
0	0	0	0	0	0	0	0	0	0	0	0	0	0	0	0	0	0	0	0	0	0	0	0	0	0	0	0	0	0	0
0	0	0	0	0	0	0	0	0	0	0	0	0	0	0	0	0	0	0	0	0	0	0	0	0	0	0	0	0	0	0
0	0	0	0	0	0	0	0	0	0	0	0	0	0	0	0	0	0	0	0	0	0	0	0	0	0	0	0	0	0	0
0	0	0	0	0	0	0	0	0	0	0	0	0	0	0	0	0	0	0	0	0	0	0	0	0	0	0	0	0	0	0
0	0	0	0	0	0	0	0	0	0	0	0	0	0	0	0	0	0	0	0	0	0	0	0	0	0	0	0	0	0	0
0	0	0	0	0	0	0	0	0	0	0	0	0	0	0	0	0	0	0	0	0	0	0	0	0	0	0	0	0	0	0
0	0	0	0	0	0	0	0	0	0	0	0	0	0	0	0	0	0	0	0	0	0	0	0	0	0	0	0	0	0	0
0	0	0	0	0	0	0	0	0	0	0	0	0	0	0	0	0	0	0	0	0	0	0	0	0	0	0	0	0	0	0
0	0	0	0	0	0	0	0	0	0	0	0	0	0	0	0	0	0	0	0	0	0	0	0	0	0	0	0	0	0	0
0	0	0	0	0	0	0	0	0	0	0	0	0	0	0	0	0	0	0	0	0	0	0	0	0	0	0	0	0	0	0
0	0	0	0	0	0	0	0	0	0	0	0	0	0	0	0	0	0	0	0	0	0	0	0	0	0	0	0	0	0	0
0	0	0	0	0	0	0	0	0	0	0	0	0	0	0	0	0	0	0	0	0	0	0	0	0	0	0	0	0	0	0
0	0	0	0	0	0	0	0	0	0	0	0	0	0	0	0	0	0	0	0	0	0	0	0	0	0	0	0	0	0	0
0	0	0	0	0	0	0	0	0	0	0	0	0	0	0	0	0	0	0	0	0	0	0	0	0	0	0	0	0	0	0
0	0	0	0	0	0	0	0	0	0	0	0	0	0	0	0	0	0	0	0	0	0	0	0	0	0	0	0	0	0	0
0	0	0	0	0	0	0	0	0	0	0	0	0	0	0	0	0	0	0	0	0	0	0	0	0	0	0	0	0	0	0
0	0	0	0	0	0	0	0	0	0	0	0	0	0	0	0	0	0	0	0	0	0	0	0	0	0	0	0	0	0	0
0	0	0	0	0	0	0	0	0	0	0	0	0	0	0	0	0	0	0	0	0	0	0	0	0	0	0	0	0	0	0
0	0	0	0	0	0	0	0	0	0	0	0	0	0	0	0	0	0	0	0	0	0	0	0	0	0	0	0	0	0	0
0	0	0	0	0	0	0	0	0	0	0	0	0	0	0	0	0	0	0	0	0	0	0	0	0	0	0	0	0	0	0
0	0	0	0	0	0	0	0	0	0	0	0	0	0	0	0	0	0	0	0	0	0	0	0	0	0	0	0	0	0	0
0	0	0	0	0	0	0	0	0	0	0	0	0	0	0	0	0	0	0	0	0	0	0	0	0	0	0	0	0	0	0
0	0	0	0	0	0	0	0	0	0	0	0	0	0	0	0	0	0	0	0	0	0	0	0	0	0	0	0	0	0	0
0	0	0	0	0	0	0	0	0	0	0	0	0	0	0	0	0	0	0	0	0	0	0	0	0	0	0	0	0	0	0
0	0	0	0	0	0	0	0	0	0	0	0	0	0	0	0	0	0	0	0	0	0	0	0	0	0	0	0	0	0	0
0	0	0	0	0	0	0	0	0	0	0	0	0	0	0	0	0	0	0	0	0	0	0	0	0	0	0	0	0	0	0
0	0	0	0	0	0	0	0	0	0	0	0	0	0	0	0	0	0	0	0	0	0	0	0	0	0	0	0	0	0	0
0	0	0	0	0	0	0	0	0	0	0	0	0	0	0	0	0	0	0	0	0	0	0	0	0	0	0	0	0	0	0
0	0	0	0	0	0	0	0	0	0	0	0	0	0	0	0	0	0	0	0	0	0	0	0	0	0	0	0	0	0	0
0	0	0	0	0	0	0	0	0	0	0	0	0	0	0	0	0	0	0	0	0	0	0	0	0	0	0	0	0	0	0
0	0	0	0	0	0	0	0	0	0	0	0	0	0	0	0	0	0	0	0	0	0	0	0	0	0	0	0	0	0	0
0	0	0	0	0	0	0	0	0	0	0	0	0	0	0	0	0	0	0	0	0	0	0	0	0	0	0	0	0	0	0
0	0	0	0	0	0	0	0	0	0	0	0	0	0	0	0	0	0	0	0	0	0	0	0	0	0	0	0	0	0	0
0	0	0	0	0	0	0	0	0	0	0	0	0	0	0	0	0	0	0	0	0	0	0	0	0	0	0	0	0	0	0
0	0	0	0	0	0	0	0	0	0	0	0	0	0	0	0	0	0	0	0	0	0	0	0	0	0	0	0	0	0	0
0	0	0	0	0	0	0	0	0	0	0	0	0	0	0	0	0	0	0	0	0	0	0	0	0	0	0	0	0	0	0
0	0	0	0	0	0	0	0	0	0	0	0	0	0	0	0	0	0	0	0	0	0	0	0	0	0	0	0	0	0	0
0	0	0	0	0	0	0	0	0	0	0	0	0	0	0	0	0	0	0	0	0	0	0	0	0	0	0	0	0	0	0
0	0	0	0	0	0	0	0	0	0	0	0	0	0	0	0	0	0	0	0	0	0	0	0	0	0	0	0	0	0	0
0	0	0	0	0	0	0	0	0	0	0	0	0	0	0	0	0	0	0	0	0	0	0	0	0	0	0	0	0	0	0
0	0	0	0	0	0	0	0	0	0	0	0	0	0	0	0	0	0	0	0	0	0	0	0	0	0	0	0	0	0	0
0	0	0	0	0	0	0	0	0	0	0	0	0	0	0	0	0	0	0	0	0	0	0	0	0	0	0	0	0	0	0
0	0	0	0	0	0	0	0	0	0	0	0	0	0	0	0	0	0	0	0	0	0	0	0	0	0	0	0	0	0	0
0	0	0	0	0	0	0	0	0	0	0	0	0	0	0	0	0	0	0	0	0	0	0	0	0	0	0	0	0	0	0
0	0	0	0	0	0	0	0	0	0	0	0	0	0	0	0	0	0	0	0	0	0	0	0	0	0	0	0	0	0	0
0	0	0	0	0	0	0	0	0	0	0	0	0	0	0	0	0	0	0	0	0	0	0	0	0	0	0	0	0	0	0
0	0	0	0	0	0	0	0	0	0	0	0	0	0	0	0	0	0	0	0	0	0	0	0	0	0	0	0	0	0	0
0	0	0	0	0	0	0	0	0	0	0	0	0	0	0	0	0	0	0	0	0	0	0	0	0	0	0	0	0	0	0
0	0	0	0	0	0	0	0	0	0	0	0	0	0	0	0	0	0	0	0	0	0	0	0	0	0	0	0	0	0	0
0	0	0	0	0	0	0	0	0	0	0	0	0	0	0	0	0	0	0	0	0	0	0	0	0	0	0	0	0	0	0
0	0	0	0	0	0	0	0	0	0	0	0	0	0	0	0	0	0	0	0	0	0	0	0	0	0	0	0	0	0	0
0	0	0	0	0	0	0	0	0	0	0	0	0	0	0	0	0	0	0	0	0	0	0	0	0	0	0	0	0	0	0
0	0	0	0	0	0	0	0	0	0	0	0	0	0	0	0	0	0	0	0	0	0	0	0	0	0	0	0	0	0	0
0	0	0	0	0	0	0	0	0	0	0	0	0	0	0	0	0	0	0	0	0	0	0	0	0	0	0	0	0	0	0
0	0	0	0	0	0	0	0	0	0	0	0	0	0	0	0	0	0	0	0	0	0	0	0	0	0	0	0	0	0	0
0	0	0	0	0	0	0	0	0	0	0	0	0	0	0	0	0	0	0	0	0	0	0	0	0	0	0	0	0	0	0
0	0	0	0	0	0	0	0	0	0	0	0	0	0	0	0	0	0	0	0	0	0	0	0	0	0	0	0	0	0	0
0	0	0	0	0	0	0	0	0	0	0	0	0	0	0	0	0	0	0	0	0	0	0	0	0	0	0	0	0	0	0
0	0	0	0	0	0	0	0	0	0	0	0	0	0	0	0	0	0	0	0	0	0	0	0	0	0	0	0	0	0	0
0	0	0	0	0	0	0	0	0	0	0	0	0	0	0	0	0	0	0	0	0	0	0	0	0	0	0	0	0	0	0
0	0	0	0	0	0	0	0	0	0	0	0	0	0	0	0	0	0	0	0	0	0	0	0	0	0	0	0	0	0	0
0	0	0	0	0	0	0	0	0	0	0	0	0	0	0	0	0	0	0	0	0	0	0	0	0	0	0	0	0	0	0
0	0	0	0	0	0	0	0	0	0	0	0	0	0	0	0	0	0	0	0	0	0	0	0	0	0	0	0	0	0	0
0	0	0	0	0	0	0	0	0	0	0	0	0	0	0	0	0	0	0	0	0	0	0	0	0	0	0	0	0	0	0
0	0	0	0	0	0	0	0	0	0	0	0	0	0	0	0	0	0	0	0	0	0	0	0	0	0	0	0	0	0	0
0	0	0	0	0	0	0	0	0	0	0	0	0	0	0	0	0	0	0	0	0	0	0	0	0	0	0	0	0	0	0
0	0	0	0	0	0	0	0	0	0	0	0	0	0	0	0	0	0	0	0	0	0	0	0	0	0	0	0	0	0	0
0	0	0	0	0	0	0	0	0	0	0	0	0	0	0	0	0	0	0	0	0	0	0	0	0	0	0	0	0	0	0
0	0	0	0	0	0	0	0	0	0	0	0	0	0	0	0	0	0	0	0	0	0	0	0	0	0	0	0	0	0	0
0	0	0	0	0	0	0	0	0	0	0	0	0	0	0	0	0	0	0	0	0	0	0	0	0	0	0	0	0	0	0
0	0	0	0	0	0	0	0	0	0	0	0	0	0	0	0	0	0	0	0	0	0	0	0	0	0	0	0	0	0	0
0	0	0	0	0	0	0	0	0	0	0	0	0	0	0	0	0	0	0	0	0	0	0	0	0	0	0	0	0	0	0
0	0	0	0	0	0	0	0	0	0	0	0	0	0	0	0	0	0	0	0	0	0	0	0	0	0	0	0	0	0	0
0	0	0	0	0	0	0	0	0	0	0	0	0	0	0	0	0	0	0	0	0	0	0	0	0	0	0	0	0	0	0
0	0	0	0	0	0	0	0	0	0	0	0	0	0	0	0	0	0	0	0	0	0	0	0	0	0	0	0	0	0	0
0	0	0	0	0	0	0	0	0	0	0	0	0	0	0	0	0	0	0	0	0	0	0	0	0	0	0	0	0	0	0
0	0	0	0	0	0	0	0	0	0	0	0	0	0	0	0	0	0	0	0	0	0	0	0	0	0	0	0	0	0	0
0	0	0	0	0	0	0	0	0	0	0	0	0	0	0	0	0	0	0	0	0	0	0	0	0	0	0	0	0	0	0
0	0	0	0	0	0	0	0	0	0	0	0	0	0	0	0	0	0	0	0	0	0	0	0	0	0	0	0	0	0	0
0	0	0	0	0	0	0	0	0	0	0	0	0	0	0	0	0	0	0	0	0	0	0	0	0	0	0	0	0	0	0
0	0	0	0	0	0	0	0	0	0	0	0	0	0	0	0	0	0	0	0	0	0	0	0	0	0	0	0	0	0	0
0	0	0	0	0	0	0	0	0	0	0	0	0	0	0	0	0	0	0	0	0	0	0	0	0	0	0	0	0	0	0
0	0	0	0	0	0	0	0	0	0	0	0	0	0	0	0	0	0	0	0	0	0	0	0	0	0	0	0	0	0	0
0	0	0	0	0	0	0	0	0	0	0	0	0	0	0	0	0	0	0	0	0	0	0	0	0	0	0	0	0	0	0
0	0	0	0	0	0	0	0	0	0	0	0	0	0	0	0	0	0	0	0	0	0	0	0	0	0	0	0	0	0	0
0	0	0	0	0	0	0	0	0	0	0	0	0	0	0	0	0	0	0	0	0	0	0	0	0	0	0	0	0	0	0
0	0	0	0	0	0	0	0	0	0	0	0	0	0	0	0	0	0	0	0	0	0	0	0	0	0	0	0	0	0	0
0	0	0	0	0	0	0	0	0	0	0	0	0	0	0	0	0	0	0	0	0	0	0	0	0	0	0	0	0	0	0
0	0	0	0	0	0	0	0	0	0	0	0	0	0	0	0	0	0	0	0	0	0	0	0	0	0	0	0	0	0	0
0	0	0	0	0	0	0	0	0	0	0	0	0	0	0	0	0	0	0	0	0	0	0	0	0	0	0	0	0	0	0
0	0	0	0	0	0	0	0	0	0	0	0	0	0	0	0	0	0	0	0	0	0	0	0	0	0	0	0	0	0	0
0	0	0	0	0	0	0	0	0	0	0	0	0	0	0	0	0	0	0	0	0	0	0	0	0	0	0	0	0	0	0
0	0	0	0	0	0	0	0	0	0	0	0	0	0	0	0	0	0	0	0	0	0	0	0	0	0	0	0	0	0	0
0	0	0	0	0	0	0	0	0	0	0	0	0	0	0	0	0	0	0	0	0	0	0	0	0	0	0	0	0	0	0
0	0	0	0	0	0	0	0	0	0	0	0	0	0	0	0	0	0	0	0	0	0	0	0	0	0	0	0	0	0	0
0	0	0	0	0	0	0	0	0	0	0	0	0	0	0	0	0	0	0	0	0	0	0	0	0	0	0	0	0	0	0
0	0	0	0	0	0	0	0	0	0	0	0	0	0	0	0	0	0	0	0	0	0	0	0	0	0	0	0	0	0	0
0	0	0	0	0	0	0	0	0	0	0	0	0	0	0	0	0	0	0	0	0	0	0	0	0	0	0	0	0	0	0
0	0	0	0	0	0	0	0	0	0	0	0	0	0	0	0	0	0	0	0	0	0	0	0	0	0	0	0	0	0	0
0	0	0	0	0	0	0	0	0	0	0	0	0	0	0	0	0	0	0	0	0	0	0	0	0	0	0	0	0	0	0
0	0	0	0	0	0	0	0	0	0	0	0	0	0	0	0	0	0	0	0	0	0	0	0	0	0	0	0	0	0	0
0	0	0	0	0	0	0	0	0	0	0	0	0	0	0	0	0	0	0	0	0	0	0	0	0	0	0	0	0	0	0
0	0	0	0	0	0	0	0	0	0	0	0	0	0	0	0	0	0	0	0	0	0	0	0	0	0	0	0	0	0	0
0	0	0	0	0	0	0	0	0	0	0	0	0	0	0	0	0	0	0	0	0	0	0	0	0	0	0	0	0	0	0
0	0	0	0	0	0	0	0	0	0	0	0	0	0	0	0	0	0	0	0	0	0	0	0	0	0	0	0	0	0	0
0	0	0	0	0	0	0	0	0	0	0	0	0	0	0	0	0	0	0	0	0	0	0	0	0	0	0	0	0	0	0
0	0	0	0	0	0	0	0	0	0	0	0	0	0	0	0	0	0	0	0	0	0	0	0	0	0	0	0	0	0	0
0	0	0	0	0	0	0	0	0	0	0	0	0	0	0	0	0	0	0	0	0	0	0	0	0	0	0	0	0	0	0
0	0	0	0	0	0	0	0	0	0	0	0	0	0	0	0	0	0	0	0	0	0	0	0	0	0	0	0	0	0	0
0	0	0	0	0	0	0	0	0	0	0	0	0	0	0	0	0	0	0	0	0	0	0	0	0	0	0	0	0	0	0
0	0	0	0	0	0	0	0	0	0	0	0	0	0	0	0	0	0	0	0	0	0	0	0	0	0	0	0	0	0	0
0	0	0	0	0	0	0	0	0	0	0	0	0	0	0	0	0	0	0	0	0	0	0	0	0	0	0	0	0	0	0
0	0	0	0	0	0	0	0	0	0	0	0	0	0	0	0	0	0	0	0	0	0	0	0	0	0	0	0	0	0	0
0	0	0	0	0	0	0	0	0	0	0	0	0	0	0	0	0	0	0	0	0	0	0	0	0	0	0	0	0	0	0
0	0	0	0	0	0	0	0	0	0	0	0	0	0	0	0	0	0	0	0	0	0	0	0	0	0	0	0	0	0	0
0	0	0	0	0	0	0	0	0	0	0	0	0	0	0	0	0	0	0	0	0	0	0	0	0	0	0	0	0	0	0
0	0	0	0	0	0	0	0	0	0	0	0	0	0	0	0	0	0	0	0	0	0	0	0	0	0	0	0	0	0	0
0	0	0	0	0	0	0	0	0	0	0	0	0	0	0	0	0	0	0	0	0	0	0	0	0	0	0	0	0	0	0
0	0	0	0	0	0	0	0	0	0	0	0	0	0	0	0	0	0	0	0	0	0	0	0	0	0	0	0	0	0	0
0	0	0	0	0	0	0	0	0	0	0	0	0	0	0	0	0	0	0	0	0	0	0	0	0	0	0	0	0	0	0
0	0	0	0	0	0	0	0	0	0	0	0	0	0	0	0	0	0	0	0	0	0	0	0	0	0	0	0	0	0	0
0	0	0	0	0	0	0	0	0	0	0	0	0	0	0	0	0	0	0	0	0	0	0	0	0	0	0	0	0	0	0
0	0	0	0	0	0	0	0	0	0	0	0	0	0	0	0	0	0	0	0	0	0	0	0	0	0	0	0	0	0	0
0	0	0	0	0	0	0	0	0	0	0	0	0	0	0	0	0	0	0	0	0	0	0	0	0	0	0	0	0	0	0
0	0	0	0	0	0	0	0	0	0	0	0	0	0	0	0	0	0	0	0	0	0	0	0	0	0	0	0	0	0	0
0	0	0	0	0	0	0	0	0	0	0	0	0	0	0	0	0	0	0	0	0	0	0	0	0	0	0	0	0	0	0
0	0	0	0	0	0	0	0	0	0	0	0	0	0	0	0	0	0	0	0	0	0	0	0	0	0	0	0	0	0	0
0	0	0	0	0	0	0	0	0	0	0	0	0	0	0	0	0	0	0	0	0	0	0	0	0	0	0	0	0	0	0
0	0	0	0	0	0	0	0	0	0	0	0	0	0	0	0	0	0	0	0	0	0	0	0	0	0	0	0	0	0	0
0	0	0	0	0	0	0	0	0	0	0	0	0	0	0	0	0	0	0	0	0	0	0	0	0	0	0	0	0	0	0
0	0	0	0	0	0	0	0	0	0	0	0	0	0	0	0	0	0	0	0	0	0	0	0	0	0	0	0	0	0	0
0	0	0	0	0	0	0	0	0	0	0	0	0	0	0	0	0	0	0	0	0	0	0	0	0	0	0	0	0	0	0
0	0	0	0	0	0	0	0	0	0	0	0	0	0	0	0	0	0	0	0	0	0	0	0	0	0	0	0	0	0	0
0	0	0	0	0	0	0	0	0	0	0	0	0	0	0	0	0	0	0	0	0	0	0	0	0	0	0	0	0	0	0
0	0	0	0	0	0	0	0	0	0	0	0	0	0	0	0	0	0	0	0	0	0	0	0	0	0	0	0	0	0	0
0	0	0	0	0	0	0	0	0	0	0	0	0	0	0	0	0	0	0	0	0	0	0	0	0	0	0	0	0	0	0
0	0	0	0	0	0	0	0	0	0	0	0	0	0	0	0	0	0	0	0	0	0	0	0	0	0	0	0	0	0	0
0	0	0	0	0	0	0	0	0	0	0	0	0	0	0	0	0	0	0	0	0	0	0	0	0	0	0	0	0	0	0
0	0	0	0	0	0	0	0	0	0	0	0	0	0	0	0	0	0	0	0	0	0	0	0	0	0	0	0	0	0	0
0	0	0	0	0	0	0	0	0	0	0	0	0	0	0	0	0	0	0	0	0	0	0	0	0	0	0	0	0	0	0
0	0	0	0	0	0	0	0	0	0	0	0	0	0	0	0	0	0	0	0	0	0	0	0	0	0	0	0	0	0	0
0	0	0	0	0	0	0	0	0	0	0	0	0	0	0	0	0	0	0	0	0	0	0	0	0	0	0	0	0	0	0
0	0	0	0	0	0	0	0	0	0	0	0	0	0	0	0	0	0	0	0	0	0	0	0	0	0	0	0	0	0	0
0	0	0	0	0	0	0	0	0	0	0	0	0	0	0	0	0	0	0	0	0	0	0	0	0	0	0	0	0	0	0
0	0	0	0	0	0	0	0	0	0	0	0	0	0	0	0	0	0	0	0	0	0	0	0	0	0	0	0	0	0	0
0	0	0	0	0	0	0	0	0	0	0	0	0	0	0	0	0	0	0	0	0	0	0	0	0	0	0	0	0	0	0
0	0	0	0	0	0	0	0	0	0	0	0	0	0	0	0	0	0	0	0	0	0	0	0	0	0	0	0	0	0	0
0	0	0	0	0	0	0	0	0	0	0	0	0	0	0	0	0	0	0	0	0	0	0	0	0	0	0	0	0	0	0
0	0	0	0	0	0	0	0	0	0	0	0	0	0	0	0	0	0	0	0	0	0	0	0	0	0	0	0	0	0	0
0	0	0	0	0	0	0	0	0	0	0	0	0	0	0	0	0	0	0	0	0	0	0	0	0	0	0	0	0	0	0
0	0	0	0	0	0	0	0	0	0	0	0	0	0	0	0	0	0	0	0	0	0	0	0	0	0	0	0	0	0	0
0	0	0	0	0	0	0	0	0	0	0	0	0	0	0	0	0	0	0	0	0	0	0	0	0	0	0	0	0	0	0
0	0	0	0	0	0	0	0	0	0	0	0	0	0	0	0	0	0	0	0	0	0	0	0	0	0	0	0	0	0	0
0	0	0	0	0	0	0	0	0	0	0	0	0	0	0	0	0	0	0	0	0	0	0	0	0	0	0	0	0	0	0
0	0	0	0	0	0	0	0	0	0	0	0	0	0	0	0	0	0	0	0	0	0	0	0	0	0	0	0	0	0	0
0	0	0	0	0	0	0	0	0	0	0	0	0	0	0	0	0	0	0	0	0	0	0	0	0	0	0	0	0	0	0
0	0	0	0	0	0	0	0	0	0	0	0	0	0	0	0	0	0	0	0	0	0	0	0	0	0	0	0	0	0	0
0	0	0	0	0	0	0	0	0	0	0	0	0	0	0	0	0	0	0	0	0	0	0	0	0	0	0	0	0	0	0
0	0	0	0	0	0	0	0	0	0	0	0	0	0	0	0	0	0	0	0	0	0	0	0	0	0	0	0	0	0	0
0	0	0	0	0	0	0	0	0	0	0	0	0	0	0	0	0	0	0	0	0	0	0	0	0	0	0	0	0	0	0
0	0	0	0	0	0	0	0	0	0	0	0	0	0	0	0	0	0	0	0	0	0	0	0	0	0	0	0	0	0	0
0	0	0	0	0	0	0	0	0	0	0	0	0	0	0	0	0	0	0	0	0	0	0	0	0	0	0	0	0	0	0
0	0	0	0	0	0	0	0	0	0	0	0	0	0	0	0	0	0	0	0	0	0	0	0	0	0	0	0	0	0	0
0	0	0	0	0	0	0	0	0	0	0	0	0	0	0	0	0	0	0	0	0	0	0	0	0	0	0	0	0	0	0
0	0	0	0	0	0	0	0	0	0	0	0	0	0	0	0	0	0	0	0	0	0	0	0	0	0	0	0	0	0	0
0	0	0	0	0	0	0	0	0	0	0	0	0	0	0	0	0	0	0	0	0	0	0	0	0	0	0	0	0	0	0
0	0	0	0	0	0	0	0	0	0	0	0	0	0	0	0	0	0	0	0	0	0	0	0	0	0	0	0	0	0	0
0	0	0	0	0	0	0	0	0	0	0	0	0	0	0	0	0	0	0	0	0	0	0	0	0	0	0	0	0	0	0
0	0	0	0	0	0	0	0	0	0	0	0	0	0	0	0	0	0	0	0	0	0	0	0	0	0	0	0	0	0	0
0	0	0	0	0	0	0	0	0	0	0	0	0	0	0	0	0	0	0	0	0	0	0	0	0	0	0	0	0	0	0
0	0	0	0	0	0	0	0	0	0	0	0	0	0	0	0	0	0	0	0	0	0	0	0	0	0	0	0	0	0	0
0	0	0	0	0	0	0	0	0	0	0	0	0	0	0	0	0	0	0	0	0	0	0	0	0	0	0	0	0	0	0
0	0	0	0	0	0	0	0	0	0	0	0	0	0	0	0	0	0	0	0	0	0	0	0	0	0	0	0	0	0	0
0	0	0	0	0	0	0	0	0	0	0	0	0	0	0	0	0	0	0	0	0	0	0	0	0	0	0	0	0	0	0
0	0	0	0	0	0	0	0	0	0	0	0	0	0	0	0	0	0	0	0	0	0	0	0	0	0	0	0	0	0	0
0	0	0	0	0	0	0	0	0	0	0	0	0	0	0	0	0	0	0	0	0	0	0	0	0	0	0	0	0	0	0
0	0	0	0	0	0	0	0	0	0	0	0	0	0	0	0	0	0	0	0	0	0	0	0	0	0	0	0	0	0	0
0	0	0	0	0	0	0	0	0	0	0	0	0	0	0	0	0	0	0	0	0	0	0	0	0	0	0	0	0	0	0
0	0	0	0	0	0	0	0	0	0	0	0	0	0	0	0	0	0	0	0	0	0	0	0	0	0	0	0	0	0	0
0	0	0	0	0	0	0	0	0	0	0	0	0	0	0	0	0	0	0	0	0	0	0	0	0	0	0	0	0	0	0
0	0	0	0	0	0	0	0	0	0	0	0	0	0	0	0	0	0	0	0	0	0	0	0	0	0	0	0	0	0	0
0	0	0	0	0	0	0	0	0	0	0	0	0	0	0	0	0	0	0	0	0	0	0	0	0	0	0	0	0	0	0
0	0	0	0	0	0	0	0	0	0	0	0	0	0	0	0	0	0	0	0	0	0	0	0	0	0	0	0	0	0	0
0	0	0	0	0	0	0	0	0	0	0	0	0	0	0	0	0	0	0	0	0	0	0	0	0	0	0	0	0	0	0
0	0	0	0	0	0	0	0	0	0	0	0	0	0	0	0	0	0	0	0	0	0	0	0	0	0	0	0	0	0	0
0	0	0	0	0	0	0	0	0	0	0	0	0	0	0	0	0	0	0	0	0	0	0	0	0	0	0	0	0	0	0
0	0	0	0	0	0	0	0	0	0	0	0	0	0	0	0	0	0	0	0	0	0	0	0	0	0	0	0	0	0	0
0	0	0	0	0	0	0	0	0	0	0	0	0	0	0	0	0	0	0	0	0	0	0	0	0	0	0	0	0	0	0
0	0	0	0	0	0	0	0	0	0	0	0	0	0	0	0	0	0	0	0	0	0	0	0	0	0	0	0	0	0	0
0	0	0	0	0	0	0	0	0	0	0	0	0	0	0	0	0	0	0	0	0	0	0	0	0	0	0	0	0	0	0
0	0	0	0	0	0	0	0	0	0	0	0	0	0	0	0	0	0	0	0	0	0	0	0	0	0	0	0	0	0	0
0	0	0	0	0	0	0	0	0	0	0	0	0	0	0	0	0	0	0	0	0	0	0	0	0	0	0	0	0	0	0
0	0	0	0	0	0	0	0	0	0	0	0	0	0	0	0	0	0	0	0	0	0	0	0	0	0	0	0	0	0	0
0	0	0	0	0	0	0	0	0	0	0	0	0	0	0	0	0	0	0	0	0	0	0	0	0	0	0	0	0	0	0
0	0	0	0	0	0	0	0	0	0	0	0	0	0	0	0	0	0	0	0	0	0	0	0	0	0	0	0	0	0	0
0	0	0	0	0	0	0	0	0	0	0	0	0	0	0	0	0	0	0	0	0	0	0	0	0	0	0	0	0	0	0
0	0	0	0	0	0	0	0	0	0	0	0	0	0	0	0	0	0	0	0	0	0	0	0	0	0	0	0	0	0	0
0	0	0	0	0	0	0	0	0	0	0	0	0	0	0	0	0	0	0	0	0	0	0	0	0	0	0	0	0	0	0
0	0	0	0	0	0	0	0	0	0	0	0	0	0	0	0	0	0	0	0	0	0	0	0	0	0	0	0	0	0	0
0	0	0	0	0	0	0	0	0	0	0	0	0	0	0	0	0	0	0	0	0	0	0	0	0	0	0	0	0	0	0
0	0	0	0	0	0	0	0	0	0	0	0	0	0	0	0	0	0	0	0	0	0	0	0	0	0	0	0	0	0	0
0	0	0	0	0	0	0	0	0	0	0	0	0	0	0	0	0	0	0	0	0	0	0	0	0	0	0	0	0	0	0
0	0	0	0	0	0	0	0	0	0	0	0	0	0	0	0	0	0	0	0	0	0	0	0	0	0	0	0	0	0	0
0	0	0	0	0	0	0	0	0	0	0	0	0	0	0	0	0	0	0	0	0	0	0	0	0	0	0	0	0	0	0
0	0	0	0	0	0	0	0	0	0	0	0	0	0	0	0	0	0	0	0	0	0	0	0	0	0	0	0	0	0	0
0	0	0	0	0	0	0	0	0	0	0	0	0	0	0	0	0	0	0	0	0	0	0	0	0	0	0	0	0	0	0
0	0	0	0	0	0	0	0	0	0	0	0	0	0	0	0	0	0	0	0	0	0	0	0	0	0	0	0	0	0	0
0	0	0	0	0	0	0	0	0	0	0	0	0	0	0	0	0	0	0	0	0	0	0	0	0	0	0	0	0	0	0
0	0	0	0	0	0	0	0	0	0	0	0	0	0	0	0	0	0	0	0	0	0	0	0	0	0	0	0	0	0	0
0	0	0	0	0	0	0	0	0	0	0	0	0	0	0	0	0	0	0	0	0	0	0	0	0	0	0	0	0	0	0
0	0	0	0	0	0	0	0	0	0	0	0	0	0	0	0	0	0	0	0	0	0	0	0	0	0	0	0	0	0	0
0	0	0	0	0	0	0	0	0	0	0	0	0	0	0	0	0	0	0	0	0	0	0	0	0	0	0	0	0	0	0
0	0	0	0	0	0	0	0	0	0	0	0	0	0	0	0	0	0	0	0	0	0	0	0	0	0	0	0	0	0	0
0	0	0	0	0	0	0	0	0	0	0	0	0	0	0	0	0	0	0	0	0	0	0	0	0	0	0	0	0	0	0
0	0	0	0	0	0	0	0	0	0	0	0	0	0	0	0	0	0	0	0	0	0	0	0	0	0	0	0	0	0	0
0	0	0	0	0	0	0	0	0	0	0	0	0	0	0	0	0	0	0	0	0	0	0	0	0	0	0	0	0	0	0
0	0	0	0	0	0	0	0	0	0	0	0	0	0	0	0	0	0	0	0	0	0	0	0	0	0	0	0	0	0	0
0	0	0	0	0	0	0	0	0	0	0	0	0	0	0	0	0	0	0	0	0	0	0	0	0	0	0	0	0	0	0
0	0	0	0	0	0	0	0	0	0	0	0	0	0	0	0	0	0	0	0	0	0	0	0	0	0	0	0	0	0	0
0	0	0	0	0	0	0	0	0	0	0	0	0	0	0	0	0	0	0	0	0	0	0	0	0	0	0	0	0	0	0
0	0	0	0	0	0	0	0	0	0	0	0	0	0	0	0	0	0	0	0	0	0	0	0	0	0	0	0	0	0	0
0	0	0	0	0	0	0	0	0	0	0	0	0	0	0	0	0	0	0	0	0	0	0	0	0	0	0	0	0	0	0
0	0	0	0	0	0	0	0	0	0	0	0	0	0	0	0	0	0	0	0	0	0	0	0	0	0	0	0	0	0	0
0	0	0	0	0	0	0	0	0	0	0	0	0	0	0	0	0	0	0	0	0	0	0	0	0	0	0	0	0	0	0
0	0	0	0	0	0	0	0	0	0	0	0	0	0	0	0	0	0	0	0	0	0	0	0	0	0	0	0	0	0	0
0	0	0	0	0	0	0	0	0	0	0	0	0	0	0	0	0	0	0	0	0	0	0	0	0	0	0	0	0	0	0
0	0	0	0	0	0	0	0	0	0	0	0	0	0	0	0	0	0	0	0	0	0	0	0	0	0	0	0	0	0	0
0	0	0	0	0	0	0	0	0	0	0	0	0	0	0	0	0	0	0	0	0	0	0	0	0	0	0	0	0	0	0
0	0	0	0	0	0	0	0	0	0	0	0	0	0	0	0	0	0	0	0	0	0	0	0	0	0	0	0	0	0	0
0	0	0	0	0	0	0	0	0	0	0	0	0	0	0	0	0	0	0	0	0	0	0	0	0	0	0	0	0	0	0
0	0	0	0	0	0	0	0	0	0	0	0	0	0	0	0	0	0	0	0	0	0	0	0	0	0	0	0	0	0	0
0	0	0	0	0	0	0	0	0	0	0	0	0	0	0	0	0	0	0	0	0	0	0	0	0	0	0	0	0	0	0
0	0	0	0	0	0	0	0	0	0	0	0	0	0	0	0	0	0	0	0	0	0	0	0	0	0	0	0	0	0	0
0	0	0	0	0	0	0	0	0	0	0	0	0	0	0	0	0	0	0	0	0	0	0	0	0	0	0	0	0	0	0
0	0	0	0	0	0	0	0	0	0	0	0	0	0	0	0	0	0	0	0	0	0	0	0	0	0	0	0	0	0	0
0	0	0	0	0	0	0	0	0	0	0	0	0	0	0	0	0	0	0	0	0	0	0	0	0	0	0	0	0	0	0
0	0	0	0	0	0	0	0	0	0	0	0	0	0	0	0	0	0	0	0	0	0	0	0	0	0	0	0	0	0	0
0	0	0	0	0	0	0	0	0	0	0	0	0	0	0	0	0	0	0	0	0	0	0	0	0	0	0	0	0	0	0
0	0	0	0	0	0	0	0	0	0	0	0	0	0	0	0	0	0	0	0	0	0	0	0	0	0	0	0	0	0	0
0	0	0	0	0	0	0	0	0	0	0	0	0	0	0	0	0	0	0	0	0	0	0	0	0	0	0	0	0	0	0
0	0	0	0	0	0	0	0	0	0	0	0	0	0	0	0	0	0	0	0	0	0	0	0	0	0	0	0	0	0	0
0	0	0	0	0	0	0	0	0	0	0	0	0	0	0	0	0	0	0	0	0	0	0	0	0	0	0	0	0	0	0
0	0	0	0	0	0	0	0	0	0	0	0	0	0	0	0	0	0	0	0	0	0	0	0	0	0	0	0	0	0	0
0	0	0	0	0	0	0	0	0	0	0	0	0	0	0	0	0	0	0	0	0	0	0	0	0	0	0	0	0	0	0
0	0	0	0	0	0	0	0	0	0	0	0	0	0	0	0	0	0	0	0	0	0	0	0	0	0	0	0	0	0	0
0	0	0	0	0	0	0	0	0	0	0	0	0	0	0	0	0	0	0	0	0	0	0	0	0	0	0	0	0	0	0
0	0	0	0	0	0	0	0	0	0	0	0	0	0	0	0	0	0	0	0	0	0	0	0	0	0	0	0	0	0	0
0	0	0	0	0	0	0	0	0	0	0	0	0	0	0	0	0	0	0	0	0	0	0	0	0	0	0	0	0	0	0
0	0	0	0	0	0	0	0	0	0	0	0	0	0	0	0	0	0	0	0	0	0	0	0	0	0	0	0	0	0	0
0	0	0	0	0	0	0	0	0	0	0	0	0	0	0	0	0	0	0	0	0	0	0	0	0	0	0	0	0	0	0
0	0	0	0	0	0	0	0	0	0	0	0	0	0	0	0	0	0	0	0	0	0	0	0	0	0	0	0	0	0	0
0	0	0	0	0	0	0	0	0	0	0	0	0	0	0	0	0	0	0	0	0	0	0	0	0	0	0	0	0	0	0
0	0	0	0	0	0	0	0	0	0	0	0	0	0	0	0	0	0	0	0	0	0	0	0	0	0	0	0	0	0	0
0	0	0	0	0	0	0	0	0	0	0	0	0	0	0	0	0	0	0	0	0	0	0	0	0	0	0	0	0	0	0
0	0	0	0	0	0	0	0	0	0	0	0	0	0	0	0	0	0	0	0	0	0	0	0	0	0	0	0	0	0	0
0	0	0	0	0	0	0	0	0	0	0	0	0	0	0	0	0	0	0	0	0	0	0	0	0	0	0	0	0	0	0
0	0	0	0	0	0	0	0	0	0	0	0	0	0	0	0	0	0	0	0	0	0	0	0	0	0	0	0	0	0	0
0	0	0	0	0	0	0	0	0	0	0	0	0	0	0	0	0	0	0	0	0	0	0	0	0	0	0	0	0	0	0
0	0	0	0	0	0	0	0	0	0	0	0	0	0	0	0	0	0	0	0	0	0	0	0	0	0	0	0	0	0	0
0	0	0	0	0	0	0	0	0	0	0	0	0	0	0	0	0	0	0	0	0	0	0	0	0	0	0	0	0	0	0
0	0	0	0	0	0	0	0	0	0	0	0	0	0	0	0	0	0	0	0	0	0	0	0	0	0	0	0	0	0	0
0	0	0	0	0	0	0	0	0	0	0	0	0	0	0	0	0	0	0	0	0	0	0	0	0	0	0	0	0	0	0
0	0	0	0	0	0	0	0	0	0	0	0	0	0	0	0	0	0	0	0	0	0	0	0	0	0	0	0	0	0	0
0	0	0	0	0	0	0	0	0	0	0	0	0	0	0	0	0	0	0	0	0	0	0	0	0	0	0	0	0	0	0
0	0	0	0	0	0	0	0	0	0	0	0	0	0	0	0	0	0	0	0	0	0	0	0	0	0	0	0	0	0	0
0	0	0	0	0	0	0	0	0	0	0	0	0	0	0	0	0	0	0	0	0	0	0	0	0	0	0	0	0	0	0
0	0	0	0	0	0	0	0	0	0	0	0	0	0	0	0	0	0	0	0	0	0	0	0	0	0	0	0	0	0	0
0	0	0	0	0	0	0	0	0	0	0	0	0	0	0	0	0	0	0	0	0	0	0	0	0	0	0	0	0	0	0
0	0	0	0	0	0	0	0	0	0	0	0	0	0	0	0	0	0	0	0	0	0	0	0	0	0	0	0	0	0	0
0	0	0	0	0	0	0	0	0	0	0	0	0	0	0	0	0	0	0	0	0	0	0	0	0	0	0	0	0	0	0
0	0	0	0	0	0	0	0	0	0	0	0	0	0	0	0	0	0	0	0	0	0	0	0	0	0	0	0	0	0	0
0	0	0	0	0	0	0	0	0	0	0	0	0	0	0	0	0	0	0	0	0	0	0	0	0	0	0	0	0	0	0
0	0	0	0	0	0	0	0	0	0	0	0	0	0	0	0	0	0	0	0	0	0	0	0	0	0	0	0	0	0	0
0	0	0	0	0	0	0	0	0	0	0	0	0	0	0	0	0	0	0	0	0	0	0	0	0	0	0	0	0	0	0
0	0	0	0	0	0	0	0	0	0	0	0	0	0	0	0	0	0	0	0	0	0	0	0	0	0	0	0	0	0	0
0	0	0	0	0	0	0	0	0	0	0	0	0	0	0	0	0	0	0	0	0	0	0	0	0	0	0	0	0	0	0
0	0	0	0	0	0	0	0	0	0	0	0	0	0	0	0	0	0	0	0	0	0	0	0	0	0	0	0	0	0	0
0	0	0	0	0	0	0	0	0	0	0	0	0	0	0	0	0	0	0	0	0	0	0	0	0	0	0	0	0	0	0
0	0	0	0	0	0	0	0	0	0	0	0	0	0	0	0	0	0	0	0	0	0	0	0	0	0	0	0	0	0	0
0	0	0	0	0	0	0	0	0	0	0	0	0	0	0	0	0	0	0	0	0	0	0	0	0	0	0	0	0	0	0
0	0	0	0	0	0	0	0	0	0	0	0	0	0	0	0	0	0	0	0	0	0	0	0	0	0	0	0	0	0	0
0	0	0	0	0	0	0	0	0	0	0	0	0	0	0	0	0	0	0	0	0	0	0	0	0	0	0	0	0	0	0
0	0	0	0	0	0	0	0	0	0	0	0	0	0	0	0	0	0	0	0	0	0	0	0	0	0	0	0	0	0	0
0	0	0	0	0	0	0	0	0	0	0	0	0	0	0	0	0	0	0	0	0	0	0	0	0	0	0	0	0	0	0
0	0	0	0	0	0	0	0	0	0	0	0	0	0	0	0	0	0	0	0	0	0	0	0	0	0	0	0	0	0	0
0	0	0	0	0	0	0	0	0	0	0	0	0	0	0	0	0	0	0	0	0	0	0	0	0	0	0	0	0	0	0
0	0	0	0	0	0	0	0	0	0	0	0	0	0	0	0	0	0	0	0	0	0	0	0	0	0	0	0	0	0	0
0	0	0	0	0	0	0	0	0	0	0	0	0	0	0	0	0	0	0	0	0	0	0	0	0	0	0	0	0	0	0
0	0	0	0	0	0	0	0	0	0	0	0	0	0	0	0	0	0	0	0	0	0	0	0	0	0	0	0	0	0	0
0	0	0	0	0	0	0	0	0	0	0	0	0	0	0	0	0	0	0	0	0	0	0	0	0	0	0	0	0	0	0
0	0	0	0	0	0	0	0	0	0	0	0	0	0	0	0	0	0	0	0	0	0	0	0	0	0	0	0	0	0	0
0	0	0	0	0	0	0	0	0	0	0	0	0	0	0	0	0	0	0	0	0	0	0	0	0	0	0	0	0	0	0
0	0	0	0	0	0	0	0	0	0	0	0	0	0	0	0	0	0	0	0	0	0	0	0	0	0	0	0	0	0	0
0	0	0	0	0	0	0	0	0	0	0	0	0	0	0	0	0	0	0	0	0	0	0	0	0	0	0	0	0	0	0
0	0	0	0	0	0	0	0	0	0	0	0	0	0	0	0	0	0	0	0	0	0	0	0	0	0	0	0	0	0	0
0	0	0	0	0	0	0	0	0	0	0	0	0	0	0	0	0	0	0	0	0	0	0	0	0	0	0	0	0	0	0
0	0	0	0	0	0	0	0	0	0	0	0	0	0	0	0	0	0	0	0	0	0	0	0	0	0	0	0	0	0	0
0	0	0	0	0	0	0	0	0	0	0	0	0	0	0	0	0	0	0	0	0	0	0	0	0	0	0	0	0	0	0
0	0	0	0	0	0	0	0	0	0	0	0	0	0	0	0	0	0	0	0	0	0	0	0	0	0	0	0	0	0	0
0	0	0	0	0	0	0	0	0	0	0	0	0	0	0	0	0	0	0	0	0	0	0	0	0	0	0	0	0	0	0
0	0	0	0	0	0	0	0	0	0	0	0	0	0	0	0	0	0	0	0	0	0	0	0	0	0	0	0	0	0	0
0	0	0	0	0	0	0	0	0	0	0	0	0	0	0	0	0	0	0	0	0	0	0	0	0	0	0	0	0	0	0
0	0	0	0	0	0	0	0	0	0	0	0	0	0	0	0	0	0	0	0	0	0	0	0	0	0	0	0	0	0	0
0	0	0	0	0	0	0	0	0	0	0	0	0	0	0	0	0	0	0	0	0	0	0	0	0	0	0	0	0	0	0
0	0	0	0	0	0	0	0	0	0	0	0	0	0	0	0	0	0	0	0	0	0	0	0	0	0	0	0	0	0	0
0	0	0	0	0	0	0	0	0	0	0	0	0	0	0	0	0	0	0	0	0	0	0	0	0	0	0	0	0	0	0
0	0	0	0	0	0	0	0	0	0	0	0	0	0	0	0	0	0	0	0	0	0	0	0	0	0	0	0	0	0	0
0	0	0	0	0	0	0	0	0	0	0	0	0	0	0	0	0	0	0	0	0	0	0	0	0	0	0	0	0	0	0
0	0	0	0	0	0	0	0	0	0	0	0	0	0	0	0	0	0	0	0	0	0	0	0	0	0	0	0	0	0	0
0	0	0	0	0	0	0	0	0	0	0	0	0	0	0	0	0	0	0	0	0	0	0	0	0	0	0	0	0	0	0
0	0	0	0	0	0	0	0	0	0	0	0	0	0	0	0	0	0	0	0	0	0	0	0	0	0	0	0	0	0	0
0	0	0	0	0	0	0	0	0	0	0	0	0	0	0	0	0	0	0	0	0	0	0	0	0	0	0	0	0	0	0
0	0	0	0	0	0	0	0	0	0	0	0	0	0	0	0	0	0	0	0	0	0	0	0	0	0	0	0	0	0	0
0	0	0	0	0	0	0	0	0	0	0	0	0	0	0	0	0	0	0	0	0	0	0	0	0	0	0	0	0	0	0
0	0	0	0	0	0	0	0	0	0	0	0	0	0	0	0	0	0	0	0	0	0	0	0	0	0	0	0	0	0	0
0	0	0	0	0	0	0	0	0	0	0	0	0	0	0	0	0	0	0	0	0	0	0	0	0	0	0	0	0	0	0
0	0	0	0	0	0	0	0	0	0	0	0	0	0	0	0	0	0	0	0	0	0	0	0	0	0	0	0	0	0	0
0	0	0	0	0	0	0	0	0	0	0	0	0	0	0	0	0	0	0	0	0	0	0	0	0	0	0	0	0	0	0
0	0	0	0	0	0	0	0	0	0	0	0	0	0	0	0	0	0	0	0	0	0	0	0	0	0	0	0	0	0	0
0	0	0	0	0	0	0	0	0	0	0	0	0	0	0	0	0	0	0	0	0	0	0	0	0	0	0	0	0	0	0
0	0	0	0	0	0	0	0	0	0	0	0	0	0	0	0	0	0	0	0	0	0	0	0	0	0	0	0	0	0	0
0	0	0	0	0	0	0	0	0	0	0	0	0	0	0	0	0	0	0	0	0	0	0	0	0	0	0	0	0	0	0
0	0	0	0	0	0	0	0	0	0	0	0	0	0	0	0	0	0	0	0	0	0	0	0	0	0	0	0	0	0	0
0	0	0	0	0	0	0	0	0	0	0	0	0	0	0	0	0	0	0	0	0	0	0	0	0	0	0	0	0	0	0
0	0	0	0	0	0	0	0	0	0	0	0	0	0	0	0	0	0	0	0	0	0	0	0	0	0	0	0	0	0	0
0	0	0	0	0	0	0	0	0	0	0	0	0	0	0	0	0	0	0	0	0	0	0	0	0	0	0	0	0	0	0
0	0	0	0	0	0	0	0	0	0	0	0	0	0	0	0	0	0	0	0	0	0	0	0	0	0	0	0	0	0	0
0	0	0	0	0	0	0	0	0	0	0	0	0	0	0	0	0	0	0	0	0	0	0	0	0	0	0	0	0	0	0
0	0	0	0	0	0	0	0	0	0	0	0	0	0	0	0	0	0	0	0	0	0	0	0	0	0	0	0	0	0	0
0	0	0	0	0	0	0	0	0	0	0	0	0	0	0	0	0	0	0	0	0	0	0	0	0	0	0	0	0	0	0
0	0	0	0	0	0	0	0	0	0	0	0	0	0	0	0	0	0	0	0	0	0	0	0	0	0	0	0	0	0	0
0	0	0	0	0	0	0	0	0	0	0	0	0	0	0	0	0	0	0	0	0	0	0	0	0	0	0	0	0	0	0
0	0	0	0	0	0	0	0	0	0	0	0	0	0	0	0	0	0	0	0	0	0	0	0	0	0	0	0	0	0	0
0	0	0	0	0	0	0	0	0	0	0	0	0	0	0	0	0	0	0	0	0	0	0	0	0	0	0	0	0	0	0
0	0	0	0	0	0	0	0	0	0	0	0	0	0	0	0	0	0	0	0	0	0	0	0	0	0	0	0	0	0	0
0	0	0	0	0	0	0	0	0	0	0	0	0	0	0	0	0	0	0	0	0	0	0	0	0	0	0	0	0	0	0
0	0	0	0	0	0	0	0	0	0	0	0	0	0	0	0	0	0	0	0	0	0	0	0	0	0	0	0	0	0	0
0	0	0	0	0	0	0	0	0	0	0	0	0	0	0	0	0	0	0	0	0	0	0	0	0	0	0	0	0	0	0
0	0	0	0	0	0	0	0	0	0	0	0	0	0	0	0	0	0	0	0	0	0	0	0	0	0	0	0	0	0	0
0	0	0	0	0	0	0	0	0	0	0	0	0	0	0	0	0	0	0	0	0	0	0	0	0	0	0	0	0	0	0
0	0	0	0	0	0	0	0	0	0	0	0	0	0	0	0	0	0	0	0	0	0	0	0	0	0	0	0	0	0	0
0	0	0	0	0	0	0	0	0	0	0	0	0	0	0	0	0	0	0	0	0	0	0	0	0	0	0	0	0	0	0
0	0	0	0	0	0	0	0	0	0	0	0	0	0	0	0	0	0	0	0	0	0	0	0	0	0	0	0	0	0	0
0	0	0	0	0	0	0	0	0	0	0	0	0	0	0	0	0	0	0	0	0	0	0	0	0	0	0	0	0	0	0
0	0	0	0	0	0	0	0	0	0	0	0	0	0	0	0	0	0	0	0	0	0	0	0	0	0	0	0	0	0	0
0	0	0	0	0	0	0	0	0	0	0	0	0	0	0	0	0	0	0	0	0	0	0	0	0	0	0	0	0	0	0
0	0	0	0	0	0	0	0	0	0	0	0	0	0	0	0	0	0	0	0	0	0	0	0	0	0	0	0	0	0	0
0	0	0	0	0	0	0	0	0	0	0	0	0	0	0	0	0	0	0	0	0	0	0	0	0	0	0	0	0	0	0
0	0	0	0	0	0	0	0	0	0	0	0	0	0	0	0	0	0	0	0	0	0	0	0	0	0	0	0	0	0	0
0	0	0	0	0	0	0	0	0	0	0	0	0	0	0	0	0	0	0	0	0	0	0	0	0	0	0	0	0	0	0
0	0	0	0	0	0	0	0	0	0	0	0	0	0	0	0	0	0	0	0	0	0	0	0	0	0	0	0	0	0	0
0	0	0	0	0	0	0	0	0	0	0	0	0	0	0	0	0	0	0	0	0	0	0	0	0	0	0	0	0	0	0
0	0	0	0	0	0	0	0	0	0	0	0	0	0	0	0	0	0	0	0	0	0	0	0	0	0	0	0	0	0	0
0	0	0	0	0	0	0	0	0	0	0	0	0	0	0	0	0	0	0	0	0	0	0	0	0	0	0	0	0	0	0
0	0	0	0	0	0	0	0	0	0	0	0	0	0	0	0	0	0	0	0	0	0	0	0	0	0	0	0	0	0	0
0	0	0	0	0	0	0	0	0	0	0	0	0	0	0	0	0	0	0	0	0	0	0	0	0	0	0	0	0	0	0
0	0	0	0	0	0	0	0	0	0	0	0	0	0	0	0	0	0	0	0	0	0	0	0	0	0	0	0	0	0	0
0	0	0	0	0	0	0	0	0	0	0	0	0	0	0	0	0	0	0	0	0	0	0	0	0	0	0	0	0	0	0
0	0	0	0	0	0	0	0	0	0	0	0	0	0	0	0	0	0	0	0	0	0	0	0	0	0	0	0	0	0	0
0	0	0	0	0	0	0	0	0	0	0	0	0	0	0	0	0	0	0	0	0	0	0	0	0	0	0	0	0	0	0
0	0	0	0	0	0	0	0	0	0	0	0	0	0	0	0	0	0	0	0	0	0	0	0	0	0	0	0	0	0	0
0	0	0	0	0	0	0	0	0	0	0	0	0	0	0	0	0	0	0	0	0	0	0	0	0	0	0	0	0	0	0
0	0	0	0	0	0	0	0	0	0	0	0	0	0	0	0	0	0	0	0	0	0	0	0	0	0	0	0	0	0	0
0	0	0	0	0	0	0	0	0	0	0	0	0	0	0	0	0	0	0	0	0	0	0	0	0	0	0	0	0	0	0
0	0	0	0	0	0	0	0	0	0	0	0	0	0	0	0	0	0	0	0	0	0	0	0	0	0	0	0	0	0	0
0	0	0	0	0	0	0	0	0	0	0	0	0	0	0	0	0	0	0	0	0	0	0	0	0	0	0	0	0	0	0
0	0	0	0	0	0	0	0	0	0	0	0	0	0	0	0	0	0	0	0	0	0	0	0	0	0	0	0	0	0	0
0	0	0	0	0	0	0	0	0	0	0	0	0	0	0	0	0	0	0	0	0	0	0	0	0	0	0	0	0	0	0
0	0	0	0	0	0	0	0	0	0	0	0	0	0	0	0	0	0	0	0	0	0	0	0	0	0	0	0	0	0	0
0	0	0	0	0	0	0	0	0	0	0	0	0	0	0	0	0	0	0	0	0	0	0	0	0	0	0	0	0	0	0
0	0	0	0	0	0	0	0	0	0	0	0	0	0	0	0	0	0	0	0	0	0	0	0	0	0	0	0	0	0	0
0	0	0	0	0	0	0	0	0	0	0	0	0	0	0	0	0	0	0	0	0	0	0	0	0	0	0	0	0	0	0
0	0	0	0	0	0	0	0	0	0	0	0	0	0	0	0	0	0	0	0	0	0	0	0	0	0	0	0	0	0	0
0	0	0	0	0	0	0	0	0	0	0	0	0	0	0	0	0	0	0	0	0	0	0	0	0	0	0	0	0	0	0
0	0	0	0	0	0	0	0	0	0	0	0	0	0	0	0	0	0	0	0	0	0	0	0	0	0	0	0	0	0	0
0	0	0	0	0	0	0	0	0	0	0	0	0	0	0	0	0	0	0	0	0	0	0	0	0	0	0	0	0	0	0
0	0	0	0	0	0	0	0	0	0	0	0	0	0	0	0	0	0	0	0	0	0	0	0	0	0	0	0	0	0	0
0	0	0	0	0	0	0	0	0	0	0	0	0	0	0	0	0	0	0	0	0	0	0	0	0	0	0	0	0	0	0
0	0	0	0	0	0	0	0	0	0	0	0	0	0	0	0	0	0	0	0	0	0	0	0	0	0	0	0	0	0	0
0	0	0	0	0	0	0	0	0	0	0	0	0	0	0	0	0	0	0	0	0	0	0	0	0	0	0	0	0	0	0
0	0	0	0	0	0	0	0	0	0	0	0	0	0	0	0	0	0	0	0	0	0	0	0	0	0	0	0	0	0	0
0	0	0	0	0	0	0	0	0	0	0	0	0	0	0	0	0	0	0	0	0	0	0	0	0	0	0	0	0	0	0
0	0	0	0	0	0	0	0	0	0	0	0	0	0	0	0	0	0	0	0	0	0	0	0	0	0	0	0	0	0	0
0	0	0	0	0	0	0	0	0	0	0	0	0	0	0	0	0	0	0	0	0	0	0	0	0	0	0	0	0	0	0
0	0	0	0	0	0	0	0	0	0	0	0	0	0	0	0	0	0	0	0	0	0	0	0	0	0	0	0	0	0	0
0	0	0	0	0	0	0	0	0	0	0	0	0	0	0	0	0	0	0	0	0	0	0	0	0	0	0	0	0	0	0
0	0	0	0	0	0	0	0	0	0	0	0	0	0	0	0	0	0	0	0	0	0	0	0	0	0	0	0	0	0	0
0	0	0	0	0	0	0	0	0	0	0	0	0	0	0	0	0	0	0	0	0	0	0	0	0	0	0	0	0	0	0
0	0	0	0	0	0	0	0	0	0	0	0	0	0	0	0	0	0	0	0	0	0	0	0	0	0	0	0	0	0	0
0	0	0	0	0	0	0	0	0	0	0	0	0	0	0	0	0	0	0	0	0	0	0	0	0	0	0	0	0	0	0
0	0	0	0	0	0	0	0	0	0	0	0	0	0	0	0	0	0	0	0	0	0	0	0	0	0	0	0	0	0	0
0	0	0	0	0	0	0	0	0	0	0	0	0	0	0	0	0	0	0	0	0	0	0	0	0	0	0	0	0	0	0
0	0	0	0	0	0	0	0	0	0	0	0	0	0	0	0	0	0	0	0	0	0	0	0	0	0	0	0	0	0	0
0	0	0	0	0	0	0	0	0	0	0	0	0	0	0	0	0	0	0	0	0	0	0	0	0	0	0	0	0	0	0
0	0	0	0	0	0	0	0	0	0	0	0	0	0	0	0	0	0	0	0	0	0	0	0	0	0	0	0	0	0	0
0	0	0	0	0	0	0	0	0	0	0	0	0	0	0	0	0	0	0	0	0	0	0	0	0	0	0	0	0	0	0
0	0	0	0	0	0	0	0	0	0	0	0	0	0	0	0	0	0	0	0	0	0	0	0	0	0	0	0	0	0	0
0	0	0	0	0	0	0	0	0	0	0	0	0	0	0	0	0	0	0	0	0	0	0	0	0	0	0	0	0	0	0
0	0	0	0	0	0	0	0	0	0	0	0	0	0	0	0	0	0	0	0	0	0	0	0	0	0	0	0	0	0	0
0	0	0	0	0	0	0	0	0	0	0	0	0	0	0	0	0	0	0	0	0	0	0	0	0	0	0	0	0	0	0
0	0	0	0	0	0	0	0	0	0	0	0	0	0	0	0	0	0	0	0	0	0	0	0	0	0	0	0	0	0	0
0	0	0	0	0	0	0	0	0	0	0	0	0	0	0	0	0	0	0	0	0	0	0	0	0	0	0	0	0	0	0
0	0	0	0	0	0	0	0	0	0	0	0	0	0	0	0	0	0	0	0	0	0	0	0	0	0	0	0	0	0	0
0	0	0	0	0	0	0	0	0	0	0	0	0	0	0	0	0	0	0	0	0	0	0	0	0	0	0	0	0	0	0
0	0	0	0	0	0	0	0	0	0	0	0	0	0	0	0	0	0	0	0	0	0	0	0	0	0	0	0	0	0	0
0	0	0	0	0	0	0	0	0	0	0	0	0	0	0	0	0	0	0	0	0	0	0	0	0	0	0	0	0	0	0
0	0	0	0	0	0	0	0	0	0	0	0	0	0	0	0	0	0	0	0	0	0	0	0	0	0	0	0	0	0	0
0	0	0	0	0	0	0	0	0	0	0	0	0	0	0	0	0	0	0	0	0	0	0	0	0	0	0	0	0	0	0
0	0	0	0	0	0	0	0	0	0	0	0	0	0	0	0	0	0	0	0	0	0	0	0	0	0	0	0	0	0	0
0	0	0	0	0	0	0	0	0	0	0	0	0	0	0	0	0	0	0	0	0	0	0	0	0	0	0	0	0	0	0
0	0	0	0	0	0	0	0	0	0	0	0	0	0	0	0	0	0	0	0	0	0	0	0	0	0	0	0	0	0	0
0	0	0	0	0	0	0	0	0	0	0	0	0	0	0	0	0	0	0	0	0	0	0	0	0	0	0	0	0	0	0
0	0	0	0	0	0	0	0	0	0	0	0	0	0	0	0	0	0	0	0	0	0	0	0	0	0	0	0	0	0	0
0	0	0	0	0	0	0	0	0	0	0	0	0	0	0	0	0	0	0	0	0	0	0	0	0	0	0	0	0	0	0
0	0	0	0	0	0	0	0	0	0	0	0	0	0	0	0	0	0	0	0	0	0	0	0	0	0	0	0	0	0	0
0	0	0	0	0	0	0	0	0	0	0	0	0	0	0	0	0	0	0	0	0	0	0	0	0	0	0	0	0	0	0
0	0	0	0	0	0	0	0	0	0	0	0	0	0	0	0	0	0	0	0	0	0	0	0	0	0	0	0	0	0	0
0	0	0	0	0	0	0	0	0	0	0	0	0	0	0	0	0	0	0	0	0	0	0	0	0	0	0	0	0	0	0
0	0	0	0	0	0	0	0	0	0	0	0	0	0	0	0	0	0	0	0	0	0	0	0	0	0	0	0	0	0	0
0	0	0	0	0	0	0	0	0	0	0	0	0	0	0	0	0	0	0	0	0	0	0	0	0	0	0	0	0	0	0
0	0	0	0	0	0	0	0	0	0	0	0	0	0	0	0	0	0	0	0	0	0	0	0	0	0	0	0	0	0	0
0	0	0	0	0	0	0	0	0	0	0	0	0	0	0	0	0	0	0	0	0	0	0	0	0	0	0	0	0	0	0
0	0	0	0	0	0	0	0	0	0	0	0	0	0	0	0	0	0	0	0	0	0	0	0	0	0	0	0	0	0	0
0	0	0	0	0	0	0	0	0	0	0	0	0	0	0	0	0	0	0	0	0	0	0	0	0	0	0	0	0	0	0
0	0	0	0	0	0	0	0	0	0	0	0	0	0	0	0	0	0	0	0	0	0	0	0	0	0	0	0	0	0	0
0	0	0	0	0	0	0	0	0	0	0	0	0	0	0	0	0	0	0	0	0	0	0	0	0	0	0	0	0	0	0
0	0	0	0	0	0	0	0	0	0	0	0	0	0	0	0	0	0	0	0	0	0	0	0	0	0	0	0	0	0	0
0	0	0	0	0	0	0	0	0	0	0	0	0	0	0	0	0	0	0	0	0	0	0	0	0	0	0	0	0	0	0
0	0	0	0	0	0	0	0	0	0	0	0	0	0	0	0	0	0	0	0	0	0	0	0	0	0	0	0	0	0	0
0	0	0	0	0	0	0	0	0	0	0	0	0	0	0	0	0	0	0	0	0	0	0	0	0	0	0	0	0	0	0
0	0	0	0	0	0	0	0	0	0	0	0	0	0	0	0	0	0	0	0	0	0	0	0	0	0	0	0	0	0	0
0	0	0	0	0	0	0	0	0	0	0	0	0	0	0	0	0	0	0	0	0	0	0	0	0	0	0	0	0	0	0
0	0	0	0	0	0	0	0	0	0	0	0	0	0	0	0	0	0	0	0	0	0	0	0	0	0	0	0	0	0	0
0	0	0	0	0	0	0	0	0	0	0	0	0	0	0	0	0	0	0	0	0	0	0	0	0	0	0	0	0	0	0
0	0	0	0	0	0	0	0	0	0	0	0	0	0	0	0	0	0	0	0	0	0	0	0	0	0	0	0	0	0	0
0	0	0	0	0	0	0	0	0	0	0	0	0	0	0	0	0	0	0	0	0	0	0	0	0	0	0	0	0	0	0
0	0	0	0	0	0	0	0	0	0	0	0	0	0	0	0	0	0	0	0	0	0	0	0	0	0	0	0	0	0	0
0	0	0	0	0	0	0	0	0	0	0	0	0	0	0	0	0	0	0	0	0	0	0	0	0	0	0	0	0	0	0
0	0	0	0	0	0	0	0	0	0	0	0	0	0	0	0	0	0	0	0	0	0	0	0	0	0	0	0	0	0	0
0	0	0	0	0	0	0	0	0	0	0	0	0	0	0	0	0	0	0	0	0	0	0	0	0	0	0	0	0	0	0
0	0	0	0	0	0	0	0	0	0	0	0	0	0	0	0	0	0	0	0	0	0	0	0	0	0	0	0	0	0	0
0	0	0	0	0	0	0	0	0	0	0	0	0	0	0	0	0	0	0	0	0	0	0	0	0	0	0	0	0	0	0
0	0	0	0	0	0	0	0	0	0	0	0	0	0	0	0	0	0	0	0	0	0	0	0	0	0	0	0	0	0	0
0	0	0	0	0	0	0	0	0	0	0	0	0	0	0	0	0	0	0	0	0	0	0	0	0	0	0	0	0	0	0
0	0	0	0	0	0	0	0	0	0	0	0	0	0	0	0	0	0	0	0	0	0	0	0	0	0	0	0	0	0	0
0	0	0	0	0	0	0	0	0	0	0	0	0	0	0	0	0	0	0	0	0	0	0	0	0	0	0	0	0	0	0
0	0	0	0	0	0	0	0	0	0	0	0	0	0	0	0	0	0	0	0	0	0	0	0	0	0	0	0	0	0	0
0	0	0	0	0	0	0	0	0	0	0	0	0	0	0	0	0	0	0	0	0	0	0	0	0	0	0	0	0	0	0
0	0	0	0	0	0	0	0	0	0	0	0	0	0	0	0	0	0	0	0	0	0	0	0	0	0	0	0	0	0	0
0	0	0	0	0	0	0	0	0	0	0	0	0	0	0	0	0	0	0	0	0	0	0	0	0	0	0	0	0	0	0
0	0	0	0	0	0	0	0	0	0	0	0	0	0	0	0	0	0	0	0	0	0	0	0	0	0	0	0	0	0	0
0	0	0	0	0	0	0	0	0	0	0	0	0	0	0	0	0	0	0	0	0	0	0	0	0	0	0	0	0	0	0
0	0	0	0	0	0	0	0	0	0	0	0	0	0	0	0	0	0	0	0	0	0	0	0	0	0	0	0	0	0	0
0	0	0	0	0	0	0	0	0	0	0	0	0	0	0	0	0	0	0	0	0	0	0	0	0	0	0	0	0	0	0
0	0	0	0	0	0	0	0	0	0	0	0	0	0	0	0	0	0	0	0	0	0	0	0	0	0	0	0	0	0	0
0	0	0	0	0	0	0	0	0	0	0	0	0	0	0	0	0	0	0	0	0	0	0	0	0	0	0	0	0	0	0
0	0	0	0	0	0	0	0	0	0	0	0	0	0	0	0	0	0	0	0	0	0	0	0	0	0	0	0	0	0	0
0	0	0	0	0	0	0	0	0	0	0	0	0	0	0	0	0	0	0	0	0	0	0	0	0	0	0	0	0	0	0
0	0	0	0	0	0	0	0	0	0	0	0	0	0	0	0	0	0	0	0	0	0	0	0	0	0	0	0	0	0	0
[truncated: 1,000 more rows]
